# Supplementary material for: Guppies Prefer to Follow Large (Robot) Leaders Irrespective of Own Size
Source: Front Bioeng Biotechnol. 2020 May 15;8:441. doi: 10.3389/fbioe.2020.00441 (PMC7243707; doi:10.3389/fbioe.2020.00441)
Supplement: Supplementary file 3 [file Data_Sheet_1.ZIP]

Archive with 90 entries (89 files):
- Raw Data/
- Raw Data/ID24.xlsx
- Raw Data/ID23.xlsx
- Raw Data/ID22.xlsx
- Raw Data/ID21.xlsx
- Raw Data/ID20.xlsx
- Raw Data/ID19.xlsx
- Raw Data/ID18.xlsx
- Raw Data/ID17.xlsx
- Raw Data/ID16.xlsx
- Raw Data/ID15.xlsx
- Raw Data/ID14.xlsx
- Raw Data/ID13.xlsx
- Raw Data/ID12.xlsx
- Raw Data/ID11.xlsx
- Raw Data/ID10.xlsx
- Raw Data/ID9.xlsx
- Raw Data/ID8.xlsx
- Raw Data/ID7.xlsx
- Raw Data/ID6.xlsx
- Raw Data/ID5.xlsx
- Raw Data/ID4.xlsx
- Raw Data/ID3.xlsx
- Raw Data/ID2.xlsx
- Raw Data/ID1.xlsx
- Raw Data/ID26.xlsx
- Raw Data/ID25.xlsx
- Raw Data/ID46.xlsx
- Raw Data/ID70.xlsx
- Raw Data/ID68.xlsx
- Raw Data/ID67.xlsx
- Raw Data/ID66.xlsx
- Raw Data/ID65.xlsx
- Raw Data/ID64.xlsx
- Raw Data/ID63.xlsx
- Raw Data/ID62.xlsx
- Raw Data/ID61.xlsx
- Raw Data/ID60.xlsx
- Raw Data/ID59.xlsx
- Raw Data/ID58.xlsx
- Raw Data/ID57.xlsx
- Raw Data/ID56.xlsx
- Raw Data/ID55.xlsx
- Raw Data/ID54.xlsx
- Raw Data/ID53.xlsx
- Raw Data/ID52.xlsx
- Raw Data/ID51.xlsx
- Raw Data/ID50.xlsx
- Raw Data/ID49.xlsx
- Raw Data/ID48.xlsx
- Raw Data/ID47.xlsx
- Raw Data/ID45.xlsx
- Raw Data/ID44.xlsx
- Raw Data/ID43.xlsx
- Raw Data/ID42.xlsx
- Raw Data/ID41.xlsx
- Raw Data/ID40.xlsx
- Raw Data/ID39.xlsx
- Raw Data/ID38.xlsx
- Raw Data/ID37.xlsx
- Raw Data/ID36.xlsx
- Raw Data/ID35.xlsx
- Raw Data/ID34.xlsx
- Raw Data/ID33.xlsx
- Raw Data/ID31.xlsx
- Raw Data/ID30.xlsx
- Raw Data/ID29.xlsx
- Raw Data/ID28.xlsx
- Raw Data/ID69.xlsx
- Raw Data/ID80.xlsx
- Raw Data/ID76.xlsx
- Raw Data/ID75.xlsx
- Raw Data/ID74.xlsx
- Raw Data/ID73.xlsx
- Raw Data/ID72.xlsx
- Raw Data/ID71.xlsx
- Raw Data/ID77.xlsx
- Raw Data/ID78.xlsx
- Raw Data/ID79.xlsx
- Raw Data/ID83.xlsx
- Raw Data/ID90.xlsx
- Raw Data/ID89.xlsx
- Raw Data/ID88.xlsx
- Raw Data/ID87.xlsx
- Raw Data/ID86.xlsx
- Raw Data/ID85.xlsx
- Raw Data/ID84.xlsx
- Raw Data/ID82.xlsx
- Raw Data/ID81.xlsx
- Raw Data/Table 2.XLSX
