# Supplementary material for: Guppies Prefer to Follow Large (Robot) Leaders Irrespective of Own Size
Source: Front Bioeng Biotechnol. 2020 May 15;8:441. doi: 10.3389/fbioe.2020.00441 (PMC7243707; doi:10.3389/fbioe.2020.00441)
Supplement: Supplementary file 3 [file Data_Sheet_1.ZIP › Raw Data/ID24.xlsx]

## Sheet: WedMar22161516201
Framenumber	Current timestamp	Robo Position x	Robo Position y	Robo Angle deg	Robo Angle rad	Fish ID	Fish Position x	Fish Position y	Fish Angle deg	Fish Angle rad	Distance_between_subjects	Mean_Distance (L300 bis L1500)		Fish ID	Fish Position x	Fish Position y	Fish Angle deg	Fish Angle rad	Fish ID	Fish Position x	Fish Position y	Fish Angle deg	Fish Angle rad	Fish ID	Fish Position x	Fish Position y	Fish Angle deg	Fish Angle rad	Fish ID	Fish Position x	Fish Position y	Fish Angle deg	Fish Angle rad
40180	Wed Mar 22 16:15:55 2017_x000D_	17.5417	10.9598	-85.1342	-1.48587	1	14.0914	9.7261	16.9592	0.295994	3.66423	25.6615
40181	Wed Mar 22 16:15:55 2017_x000D_	17.5417	10.9598	-85.1342	-1.48587	1	14.0914	9.7261	16.9592	0.295994	3.66423
40182	Wed Mar 22 16:15:55 2017_x000D_	17.5417	10.9598	-85.1342	-1.48587	1	14.0914	9.7261	16.9592	0.295994	3.66423
40183	Wed Mar 22 16:15:55 2017_x000D_	17.549	11.1751	-85.1339	-1.48587	1	14.3013	9.95461	10.0032	0.174588	3.46946
40184	Wed Mar 22 16:15:55 2017_x000D_	17.6616	11.3902	-88.0749	-1.5372	1	14.3013	9.95461	10.0032	0.174588	3.65411
40185	Wed Mar 22 16:15:55 2017_x000D_	17.669	11.6056	266.035	4.64319	1	14.3013	9.95461	10.0032	0.174588	3.75062
40186	Wed Mar 22 16:15:55 2017_x000D_	17.6834	12.036	266.035	4.64318	1	14.3013	9.95461	10.0032	0.174588	3.97124
40187	Wed Mar 22 16:15:55 2017_x000D_	17.5926	12.4666	268.978	4.69456	1	14.7402	9.96861	45	0.785398	3.79159
40188	Wed Mar 22 16:15:55 2017_x000D_	17.5127	13.2193	-88.0702	-1.53712	1	14.7402	9.96861	45	0.785398	4.27244
40189	Wed Mar 22 16:15:55 2017_x000D_	17.5269	13.649	-82.5011	-1.43992	1	14.7402	9.96861	45	0.785398	4.61638
40190	Wed Mar 22 16:15:55 2017_x000D_	17.5414	14.0791	-81.8876	-1.42921	1	14.7402	9.96861	45	0.785398	4.97422
40191	Wed Mar 22 16:15:55 2017_x000D_	17.6573	14.4005	-79.3316	-1.3846	1	14.7402	9.96861	45	0.785398	5.30576
40192	Wed Mar 22 16:15:55 2017_x000D_	17.7912	15.2587	-76.5018	-1.33521	1	14.7402	9.96861	7.65515	0.133608	6.10685
40193	Wed Mar 22 16:15:55 2017_x000D_	17.9214	16.0091	-72.9786	-1.27372	1	14.7402	9.96861	7.65515	0.133608	6.82697
40194	Wed Mar 22 16:15:55 2017_x000D_	18.1458	16.4367	-72.9812	-1.27376	1	14.7402	9.96861	7.65515	0.133608	7.30988
40195	Wed Mar 22 16:15:55 2017_x000D_	18.265	16.8647	-70.1638	-1.22459	1	14.7402	9.96861	7.65515	0.133608	7.74469
40196	Wed Mar 22 16:15:55 2017_x000D_	18.4964	17.5061	-70.1638	-1.22459	1	14.7402	9.96861	7.65515	0.133608	8.42157
40197	Wed Mar 22 16:15:56 2017_x000D_	18.6157	17.9337	-72.9815	-1.27377	1	14.7402	9.96861	7.65515	0.133608	8.85789
40198	Wed Mar 22 16:15:56 2017_x000D_	18.8468	18.5744	-72.9825	-1.27378	1	14.7402	9.96861	7.65515	0.133608	9.5354
40199	Wed Mar 22 16:15:56 2017_x000D_	18.9624	18.8945	-76.5098	-1.33535	1	14.7402	9.96861	7.65515	0.133608	9.87413
40200	Wed Mar 22 16:15:56 2017_x000D_	18.9731	19.2155	-75.8864	-1.32447	1	14.7402	9.96861	7.65515	0.133608	10.1697
40201	Wed Mar 22 16:15:56 2017_x000D_	19.2074	19.9619	-76.5095	-1.33534	1	14.7402	9.96861	7.65515	0.133608	10.9463
40202	Wed Mar 22 16:15:56 2017_x000D_	19.2216	20.3892	-76.5071	-1.3353	1	14.7402	9.96861	7.65515	0.133608	11.3434
40203	Wed Mar 22 16:15:56 2017_x000D_	19.3441	20.9226	-78.8668	-1.37648	1	14.7402	9.96861	7.65515	0.133608	11.8822
40204	Wed Mar 22 16:15:56 2017_x000D_	19.463	21.3488	-81.9096	-1.42959	1	14.7402	9.96861	7.65515	0.133608	12.3213
40205	Wed Mar 22 16:15:56 2017_x000D_	19.5922	22.0945	-79.3441	-1.38482	1	14.7402	9.96861	7.65515	0.133608	13.0606
40206	Wed Mar 22 16:15:56 2017_x000D_	19.704	22.3069	-82.2354	-1.43528	1	14.7402	9.96861	7.65515	0.133608	13.2994
40207	Wed Mar 22 16:15:56 2017_x000D_	19.7181	22.7334	-82.2343	-1.43526	1	14.7402	9.96861	7.65515	0.133608	13.7011
40208	Wed Mar 22 16:15:56 2017_x000D_	19.8366	23.1586	-79.3453	-1.38484	1	14.7402	9.96861	7.65515	0.133608	14.1403
40209	Wed Mar 22 16:15:56 2017_x000D_	19.8576	23.7978	-79.3427	-1.38479	1	14.7114	10.633	19.478	0.339955	14.1349
40210	Wed Mar 22 16:15:56 2017_x000D_	19.9763	24.2228	-82.2357	-1.43528	1	14.7114	10.633	19.478	0.339955	14.574
40211	Wed Mar 22 16:15:56 2017_x000D_	19.9973	24.8615	-82.234	-1.43525	1	14.7114	10.633	19.478	0.339955	15.1786
40212	Wed Mar 22 16:15:56 2017_x000D_	20.1156	25.2858	-79.3422	-1.38478	1	14.7114	10.633	19.478	0.339955	15.6176
40213	Wed Mar 22 16:15:56 2017_x000D_	20.2411	25.9229	-82.2365	-1.4353	1	14.492	10.626	19.478	0.339955	16.3416
40214	Wed Mar 22 16:15:56 2017_x000D_	20.255	26.3481	-82.2354	-1.43528	1	14.492	10.626	19.478	0.339955	16.745
40215	Wed Mar 22 16:15:56 2017_x000D_	20.3804	26.9845	-85.1689	-1.48648	1	14.492	10.626	19.478	0.339955	17.386
40216	Wed Mar 22 16:15:56 2017_x000D_	20.3874	27.1969	-85.1687	-1.48647	1	14.492	10.626	19.478	0.339955	17.5884
40217	Wed Mar 22 16:15:56 2017_x000D_	20.4013	27.6217	-85.1681	-1.48646	1	14.7114	10.633	45	0.785398	17.9162
40218	Wed Mar 22 16:15:56 2017_x000D_	20.5263	28.2571	-82.2357	-1.43528	1	14.7114	10.633	45	0.785398	18.5586
40219	Wed Mar 22 16:15:57 2017_x000D_	20.5333	28.4693	-82.2351	-1.43527	1	14.7114	10.633	45	0.785398	18.7624
40220	Wed Mar 22 16:15:57 2017_x000D_	20.5402	28.6815	-82.2346	-1.43526	1	14.7114	10.633	45	0.785398	18.9664
40221	Wed Mar 22 16:15:57 2017_x000D_	20.5541	29.1057	-82.2335	-1.43525	1	14.7114	10.633	45	0.785398	19.3747
40222	Wed Mar 22 16:15:57 2017_x000D_	20.5645	29.4236	-82.5248	-1.44033	1	14.7114	10.633	45	0.785398	19.6811
40223	Wed Mar 22 16:15:57 2017_x000D_	20.6792	29.7406	-85.1705	-1.48651	1	14.7114	10.633	45	0.785398	20.0179
40224	Wed Mar 22 16:15:57 2017_x000D_	20.6862	29.9525	-85.1702	-1.4865	1	14.7114	10.633	45	0.785398	20.2223
40225	Wed Mar 22 16:15:57 2017_x000D_	20.7972	30.163	-82.236	-1.43529	1	14.7114	10.633	45	0.785398	20.4562
40226	Wed Mar 22 16:15:57 2017_x000D_	20.7067	30.588	-79.3316	-1.3846	1	14.7018	10.8544	8.63681	0.150741	20.627
40227	Wed Mar 22 16:15:57 2017_x000D_	20.8177	30.7983	-76.4829	-1.33488	1	14.7018	10.8544	8.63681	0.150741	20.8606
40228	Wed Mar 22 16:15:57 2017_x000D_	20.8241	31.01	-63.4948	-1.10819	1	14.7018	10.8544	8.63681	0.150741	21.0649
40229	Wed Mar 22 16:15:57 2017_x000D_	20.716	30.9055	-54.4155	-0.949729	1	14.7018	10.8544	8.63681	0.150741	20.9336
40230	Wed Mar 22 16:15:57 2017_x000D_	20.7118	30.7998	-40.1421	-0.700613	1	14.9116	11.0828	23.1472	0.403995	20.5524
40231	Wed Mar 22 16:15:57 2017_x000D_	20.6076	30.8016	-33.827	-0.590393	1	14.9116	11.0828	23.1472	0.403995	20.525
40232	Wed Mar 22 16:15:57 2017_x000D_	20.5033	30.8033	-27.2771	-0.476075	1	14.9116	11.0828	23.1472	0.403995	20.4979
40233	Wed Mar 22 16:15:57 2017_x000D_	20.7151	30.9071	-11.2637	-0.19659	1	14.9116	11.0828	23.1472	0.403995	20.6563
40234	Wed Mar 22 16:15:57 2017_x000D_	20.7153	30.9073	-5.32616	-0.092959	1	14.9116	11.0828	23.1472	0.403995	20.6566
40235	Wed Mar 22 16:15:57 2017_x000D_	20.7154	30.9076	0.77045	0.0134469	1	14.9116	11.0828	43.7106	0.762894	20.6569
40236	Wed Mar 22 16:15:57 2017_x000D_	20.9276	31.0111	15.8278	0.276247	1	14.9116	11.0828	43.7106	0.762894	20.8166
40237	Wed Mar 22 16:15:57 2017_x000D_	21.0252	30.798	22.4951	0.392614	1	14.9116	11.0828	43.7106	0.762894	20.6413
40238	Wed Mar 22 16:15:57 2017_x000D_	21.338	30.7938	34.4507	0.601279	1	14.9116	11.0828	43.7106	0.762894	20.7322
40239	Wed Mar 22 16:15:57 2017_x000D_	21.5431	30.685	40.342	0.704101	1	15.1118	11.5326	45	0.785398	20.2034
40240	Wed Mar 22 16:15:58 2017_x000D_	21.9457	30.2561	40.3414	0.704091	1	15.1118	11.5326	45	0.785398	19.9317
40241	Wed Mar 22 16:15:58 2017_x000D_	22.3551	30.0389	40.3423	0.704106	1	15.1118	11.5326	45	0.785398	19.8733
40242	Wed Mar 22 16:15:58 2017_x000D_	22.6535	29.6114	38.5096	0.672119	1	15.1118	11.5326	45	0.785398	19.5888
40243	Wed Mar 22 16:15:58 2017_x000D_	23.2639	29.18	38.51	0.672126	1	15.312	11.9823	71.4877	1.2477	18.9471
40244	Wed Mar 22 16:15:58 2017_x000D_	23.4684	29.0715	36.0916	0.629918	1	15.312	11.9823	71.4877	1.2477	18.9359
40245	Wed Mar 22 16:15:58 2017_x000D_	23.7734	28.8559	34.448	0.601232	1	15.312	11.9823	71.4877	1.2477	18.8763
40246	Wed Mar 22 16:15:58 2017_x000D_	24.3801	28.3188	31.9432	0.557515	1	15.312	11.9823	71.4877	1.2477	18.6845
40247	Wed Mar 22 16:15:58 2017_x000D_	24.6852	28.1032	33.5235	0.585095	1	15.312	11.9823	71.4877	1.2477	18.6478
40248	Wed Mar 22 16:15:58 2017_x000D_	25.2982	27.7781	30.806	0.537666	1	16.1221	13.5594	59.245	1.03402	16.9225
40249	Wed Mar 22 16:15:58 2017_x000D_	25.6029	27.5627	29.305	0.511469	1	16.1221	13.5594	59.245	1.03402	16.9109
40250	Wed Mar 22 16:15:58 2017_x000D_	26.2157	27.2378	31.944	0.557529	1	16.1221	13.5594	59.245	1.03402	16.9994
40251	Wed Mar 22 16:15:58 2017_x000D_	26.5205	27.0224	33.5249	0.585121	1	16.1221	13.5594	59.245	1.03402	17.0111
40252	Wed Mar 22 16:15:58 2017_x000D_	26.825	26.8071	31.9434	0.557518	1	17.1415	15.3639	58.0995	1.01403	14.9906
40253	Wed Mar 22 16:15:58 2017_x000D_	27.4341	26.3766	31.9428	0.557507	1	17.1415	15.3639	58.0995	1.01403	15.0737
40254	Wed Mar 22 16:15:58 2017_x000D_	27.8422	26.1602	31.9433	0.557515	1	17.1415	15.3639	58.0995	1.01403	15.2008
40255	Wed Mar 22 16:15:58 2017_x000D_	28.3476	25.731	33.5241	0.585105	1	17.1415	15.3639	58.0995	1.01403	15.2661
40256	Wed Mar 22 16:15:58 2017_x000D_	28.655	25.6218	34.4492	0.601252	1	17.7606	16.2692	57.5437	1.00433	14.3582
40257	Wed Mar 22 16:15:58 2017_x000D_	29.1602	25.1927	36.0941	0.629961	1	17.7606	16.2692	57.5437	1.00433	14.4769
40258	Wed Mar 22 16:15:58 2017_x000D_	29.5678	24.9766	36.0949	0.629975	1	17.7606	16.2692	57.5437	1.00433	14.6707
40259	Wed Mar 22 16:15:58 2017_x000D_	29.7685	24.7627	36.0943	0.629964	1	17.7606	16.2692	57.5437	1.00433	14.7081
40260	Wed Mar 22 16:15:58 2017_x000D_	30.2762	24.4398	31.9409	0.557473	1	18.1604	17.1674	57.3179	1.00039	14.1308
40261	Wed Mar 22 16:15:59 2017_x000D_	30.6836	24.2238	31.9413	0.557481	1	18.1604	17.1674	57.3179	1.00039	14.3744
40262	Wed Mar 22 16:15:59 2017_x000D_	30.8842	24.01	31.9403	0.557463	1	18.1604	17.1674	57.3179	1.00039	14.447
40263	Wed Mar 22 16:15:59 2017_x000D_	31.5954	23.5793	33.5241	0.585105	1	18.1604	17.1674	57.3179	1.00039	14.8866
40264	Wed Mar 22 16:15:59 2017_x000D_	31.8991	23.3646	31.9401	0.55746	1	18.1604	17.1674	57.3179	1.00039	15.0717
40265	Wed Mar 22 16:15:59 2017_x000D_	32.5066	22.9352	31.9395	0.557449	1	18.5601	18.0655	46.2894	0.807903	14.7722
40266	Wed Mar 22 16:15:59 2017_x000D_	32.8104	22.7205	33.5235	0.585095	1	18.5601	18.0655	46.2894	0.807903	14.9913
40267	Wed Mar 22 16:15:59 2017_x000D_	33.4176	22.2912	33.5232	0.58509	1	18.5601	18.0655	46.2894	0.807903	15.4467
40268	Wed Mar 22 16:15:59 2017_x000D_	33.4176	22.2912	33.5232	0.58509	1	18.5601	18.0655	46.2894	0.807903	15.4467
40269	Wed Mar 22 16:15:59 2017_x000D_	34.0247	21.8622	33.5229	0.585085	1	19.4076	18.756	22.7979	0.397898	14.9435
40270	Wed Mar 22 16:15:59 2017_x000D_	34.7373	21.5382	34.4501	0.601267	1	19.4076	18.756	22.7979	0.397898	15.5801
40271	Wed Mar 22 16:15:59 2017_x000D_	34.9376	21.3247	34.4493	0.601254	1	19.4076	18.756	22.7979	0.397898	15.741
40272	Wed Mar 22 16:15:59 2017_x000D_	35.2411	21.1103	36.0974	0.630019	1	19.4076	18.756	22.7979	0.397898	16.0076
40273	Wed Mar 22 16:15:59 2017_x000D_	35.8475	20.6816	36.0975	0.630021	1	21.5597	19.7082	14.3833	0.251035	14.3209
40274	Wed Mar 22 16:15:59 2017_x000D_	36.1505	20.4674	34.4491	0.60125	1	21.5597	19.7082	14.3833	0.251035	14.6105
40275	Wed Mar 22 16:15:59 2017_x000D_	36.7594	20.1447	31.9379	0.557421	1	21.5597	19.7082	14.3833	0.251035	15.206
40276	Wed Mar 22 16:15:59 2017_x000D_	36.9595	19.9314	31.9368	0.557403	1	21.5597	19.7082	14.3833	0.251035	15.4014
40277	Wed Mar 22 16:15:59 2017_x000D_	37.1624	19.8239	29.288	0.511173	1	21.5597	19.7082	14.3833	0.251035	15.6031
40278	Wed Mar 22 16:15:59 2017_x000D_	37.771	19.5015	31.9377	0.557418	1	23.9395	20.446	0	0	13.8637
40279	Wed Mar 22 16:15:59 2017_x000D_	38.1766	19.2866	31.9382	0.557426	1	23.9395	20.446	0	0	14.2842
40280	Wed Mar 22 16:15:59 2017_x000D_	38.5793	18.966	29.2872	0.511158	1	23.9395	20.446	0	0	14.7144
40281	Wed Mar 22 16:15:59 2017_x000D_	38.782	18.8586	31.9375	0.557415	1	23.9395	20.446	0	0	14.9271
40282	Wed Mar 22 16:15:59 2017_x000D_	39.3873	18.4307	31.937	0.557405	1	26.766	20.9763	0	0	12.8755
40283	Wed Mar 22 16:16:00 2017_x000D_	39.5926	18.4292	31.9385	0.557432	1	26.766	20.9763	0	0	13.0771
40284	Wed Mar 22 16:16:00 2017_x000D_	39.995	18.1088	29.2863	0.511143	1	26.766	20.9763	0	0	13.5362
40285	Wed Mar 22 16:16:00 2017_x000D_	40.1976	18.0015	31.9378	0.55742	1	26.766	20.9763	0	0	13.7571
40286	Wed Mar 22 16:16:00 2017_x000D_	40.4	17.8942	29.2865	0.511146	1	29.3724	21.4995	0	0	11.602
40287	Wed Mar 22 16:16:00 2017_x000D_	40.4997	17.7877	25.2157	0.440097	1	29.3724	21.4995	0	0	11.7301
40288	Wed Mar 22 16:16:00 2017_x000D_	40.9045	17.5732	19.4859	0.340094	1	29.3724	21.4995	0	0	12.1822
40289	Wed Mar 22 16:16:00 2017_x000D_	40.9039	17.5731	12.0936	0.211073	1	29.3724	21.4995	0	0	12.1816
40290	Wed Mar 22 16:16:00 2017_x000D_	40.6958	17.4681	-2.57312	-0.0449094	1	30.6752	21.7611	0	0	10.9015
40291	Wed Mar 22 16:16:00 2017_x000D_	40.6982	17.5736	-11.2425	-0.196218	1	30.6752	21.7611	0	0	10.8626
40292	Wed Mar 22 16:16:00 2017_x000D_	40.693	17.3612	-24.0945	-0.420528	1	30.6752	21.7611	0	0	10.9415
40293	Wed Mar 22 16:16:00 2017_x000D_	40.6933	17.361	-32.1554	-0.561218	1	30.6752	21.7611	0	0	10.9418
40294	Wed Mar 22 16:16:00 2017_x000D_	40.796	17.36	-38.7647	-0.676572	1	30.6752	21.7611	0	0	11.0363
40295	Wed Mar 22 16:16:00 2017_x000D_	40.9041	17.5705	-52.9548	-0.924236	1	32.4152	22.0362	8.81582	0.153865	9.59187
40296	Wed Mar 22 16:16:00 2017_x000D_	40.9071	17.6763	-59.1728	-1.03276	1	32.4152	22.0362	8.81582	0.153865	9.54574
40297	Wed Mar 22 16:16:00 2017_x000D_	41.1202	17.9924	-65.4643	-1.14257	1	32.4152	22.0362	8.81582	0.153865	9.5984
40298	Wed Mar 22 16:16:00 2017_x000D_	41.228	18.2034	-68.0829	-1.18827	1	32.4152	22.0362	8.81582	0.153865	9.61019
40299	Wed Mar 22 16:16:00 2017_x000D_	41.3384	18.5198	-71.676	-1.25098	1	32.6239	22.2636	0	0	9.48465
40300	Wed Mar 22 16:16:00 2017_x000D_	41.5588	19.1526	-71.6763	-1.25099	1	32.6239	22.2636	0	0	9.46101
40301	Wed Mar 22 16:16:00 2017_x000D_	41.7738	19.5737	-71.6784	-1.25102	1	32.6239	22.2636	0	0	9.5371
40302	Wed Mar 22 16:16:00 2017_x000D_	41.7816	19.8908	-70.798	-1.23566	1	32.6239	22.2636	0	0	9.46011
40303	Wed Mar 22 16:16:00 2017_x000D_	42.0017	20.5227	-70.7979	-1.23566	1	35.2782	21.6832	351.074	6.12739	6.82292
40304	Wed Mar 22 16:16:01 2017_x000D_	42.2139	20.8374	-71.679	-1.25103	1	35.2782	21.6832	351.074	6.12739	6.98708
40305	Wed Mar 22 16:16:01 2017_x000D_	42.3316	21.4695	-74.3632	-1.29788	1	35.2782	21.6832	351.074	6.12739	7.05664
40306	Wed Mar 22 16:16:01 2017_x000D_	42.4438	21.8903	-71.6756	-1.25098	1	35.2782	21.6832	351.074	6.12739	7.16859
40307	Wed Mar 22 16:16:01 2017_x000D_	42.6634	22.5207	-71.676	-1.25098	1	36.6101	21.2826	345.308	6.02676	6.17862
40308	Wed Mar 22 16:16:01 2017_x000D_	42.8753	22.835	-70.7998	-1.23569	1	36.6101	21.2826	345.308	6.02676	6.45466
40309	Wed Mar 22 16:16:01 2017_x000D_	43.0971	23.5698	-71.6784	-1.25102	1	36.6101	21.2826	345.308	6.02676	6.8784
40310	Wed Mar 22 16:16:01 2017_x000D_	43.1072	23.9908	-71.6747	-1.25096	1	36.6101	21.2826	345.308	6.02676	7.03894
40311	Wed Mar 22 16:16:01 2017_x000D_	43.3162	24.1991	-71.6787	-1.25103	1	36.6101	21.2826	345.308	6.02676	7.31285
40312	Wed Mar 22 16:16:01 2017_x000D_	43.5402	25.0382	-71.6772	-1.251	1	37.942	20.8821	349.074	6.09248	6.9723
40313	Wed Mar 22 16:16:01 2017_x000D_	43.6498	25.3526	-73.6143	-1.28481	1	37.942	20.8821	349.074	6.09248	7.25013
40314	Wed Mar 22 16:16:01 2017_x000D_	43.7591	25.6664	-71.6775	-1.25101	1	37.942	20.8821	349.074	6.09248	7.53181
40315	Wed Mar 22 16:16:01 2017_x000D_	43.8785	26.4006	-73.6121	-1.28477	1	37.942	20.8821	349.074	6.09248	8.1053
40316	Wed Mar 22 16:16:01 2017_x000D_	44.0896	26.713	-74.3712	-1.29802	1	38.3893	20.6751	346.987	6.05607	8.30359
40317	Wed Mar 22 16:16:01 2017_x000D_	44.3105	27.4452	-73.6157	-1.28484	1	38.3893	20.6751	346.987	6.05607	8.99416
40318	Wed Mar 22 16:16:01 2017_x000D_	44.422	27.8633	-70.7941	-1.23559	1	38.3893	20.6751	346.987	6.05607	9.38423
40319	Wed Mar 22 16:16:01 2017_x000D_	44.5312	28.1764	-74.3722	-1.29804	1	38.3893	20.6751	346.987	6.05607	9.69497
40320	Wed Mar 22 16:16:01 2017_x000D_	44.7542	29.0119	-74.3718	-1.29803	1	39.2738	20.4817	349.074	6.09248	10.139
40321	Wed Mar 22 16:16:01 2017_x000D_	44.8606	29.22	-71.6754	-1.25097	1	39.2738	20.4817	349.074	6.09248	10.3716
40322	Wed Mar 22 16:16:01 2017_x000D_	45.0833	30.0546	-71.6739	-1.25094	1	39.2738	20.4817	349.074	6.09248	11.1978
40323	Wed Mar 22 16:16:01 2017_x000D_	45.1924	30.3673	-73.6162	-1.28485	1	39.2738	20.4817	349.074	6.09248	11.5219
40324	Wed Mar 22 16:16:01 2017_x000D_	45.4124	31.0963	-74.3739	-1.29807	1	40.5648	20.9638	0	0	11.2324
40325	Wed Mar 22 16:16:02 2017_x000D_	45.4172	31.3053	-74.3724	-1.29804	1	40.5648	20.9638	0	0	11.4233
40326	Wed Mar 22 16:16:02 2017_x000D_	45.6371	32.0339	-73.6149	-1.28482	1	40.5648	20.9638	0	0	12.1768
40327	Wed Mar 22 16:16:02 2017_x000D_	45.8471	32.344	-74.3763	-1.29811	1	40.5648	20.9638	0	0	12.5464
40328	Wed Mar 22 16:16:02 2017_x000D_	45.8567	32.7615	-74.3733	-1.29806	1	40.5648	20.9638	0	0	12.9302
40329	Wed Mar 22 16:16:02 2017_x000D_	45.9627	32.9686	-71.6714	-1.2509	1	42.2515	22.3417	30.778	0.537177	11.2563
40330	Wed Mar 22 16:16:02 2017_x000D_	46.0786	33.5931	-74.373	-1.29805	1	42.2515	22.3417	30.778	0.537177	11.8845
40331	Wed Mar 22 16:16:02 2017_x000D_	46.1845	33.8	-71.6699	-1.25088	1	42.2515	22.3417	30.778	0.537177	12.1145
40332	Wed Mar 22 16:16:02 2017_x000D_	46.4014	34.4223	-71.6702	-1.25088	1	42.2515	22.3417	30.778	0.537177	12.7735
40333	Wed Mar 22 16:16:02 2017_x000D_	46.4062	34.6306	-71.6684	-1.25085	1	43.3027	23.2577	31.9005	0.556768	11.7887
40334	Wed Mar 22 16:16:02 2017_x000D_	46.6229	35.2524	-71.6687	-1.25085	1	43.3027	23.2577	31.9005	0.556768	12.4457
40335	Wed Mar 22 16:16:02 2017_x000D_	46.6253	35.3567	-70.7824	-1.23539	1	43.3027	23.2577	31.9005	0.556768	12.5469
40336	Wed Mar 22 16:16:02 2017_x000D_	46.63	35.5649	-70.7804	-1.23535	1	43.3027	23.2577	31.9005	0.556768	12.749
40337	Wed Mar 22 16:16:02 2017_x000D_	46.8394	35.8736	-71.669	-1.25086	1	44.78	24.4072	29.888	0.521644	11.6499
40338	Wed Mar 22 16:16:02 2017_x000D_	46.8441	36.0817	-71.6672	-1.25083	1	44.78	24.4072	29.888	0.521644	11.8556
40339	Wed Mar 22 16:16:02 2017_x000D_	46.9498	36.288	-69.0379	-1.20494	1	44.78	24.4072	29.888	0.521644	12.0773
40340	Wed Mar 22 16:16:02 2017_x000D_	47.1635	36.8046	-62.8445	-1.09684	1	44.78	24.4072	29.888	0.521644	12.6244
40341	Wed Mar 22 16:16:02 2017_x000D_	47.2692	37.0112	-57.5092	-1.00372	1	44.78	24.4072	29.888	0.521644	12.8474
40342	Wed Mar 22 16:16:02 2017_x000D_	47.4778	37.3198	-42.5551	-0.742727	1	45.4041	25.0887	28.2882	0.493722	12.4056
40343	Wed Mar 22 16:16:02 2017_x000D_	47.581	37.4221	-38.3422	-0.669198	1	45.4041	25.0887	28.2882	0.493722	12.524
40344	Wed Mar 22 16:16:02 2017_x000D_	47.8884	37.6252	-23.5295	-0.410668	1	45.4041	25.0887	28.2882	0.493722	12.7803
40345	Wed Mar 22 16:16:02 2017_x000D_	47.9915	37.7274	-19.7287	-0.34433	1	45.4041	25.0887	28.2882	0.493722	12.9008
40346	Wed Mar 22 16:16:02 2017_x000D_	48.196	37.8283	-11.2157	-0.195752	1	46.0281	25.7699	24.7387	0.431772	12.2517
40347	Wed Mar 22 16:16:03 2017_x000D_	48.6024	37.9255	-2.10705	-0.0367749	1	46.0281	25.7699	24.7387	0.431772	12.4252
40348	Wed Mar 22 16:16:03 2017_x000D_	48.9049	37.9202	-1.95294	-0.0340852	1	46.0281	25.7699	24.7387	0.431772	12.4862
40349	Wed Mar 22 16:16:03 2017_x000D_	49.5124	38.0136	0.993865	0.0173462	1	46.0281	25.7699	24.7387	0.431772	12.7298
40350	Wed Mar 22 16:16:03 2017_x000D_	49.9156	38.0066	0.993848	0.0173459	1	46.6519	26.4511	25.9616	0.453115	12.0076
40351	Wed Mar 22 16:16:03 2017_x000D_	50.7215	37.9926	0.993869	0.0173463	1	46.6519	26.4511	25.9616	0.453115	12.238
40352	Wed Mar 22 16:16:03 2017_x000D_	51.1243	37.9857	0.993852	0.017346	1	46.6519	26.4511	25.9616	0.453115	12.3713
40353	Wed Mar 22 16:16:03 2017_x000D_	51.5246	37.8749	-1.95712	-0.0341583	1	46.6519	26.4511	25.9616	0.453115	12.4196
40354	Wed Mar 22 16:16:03 2017_x000D_	51.927	37.868	-1.95774	-0.0341691	1	46.6519	26.4511	25.9616	0.453115	12.5767
40355	Wed Mar 22 16:16:03 2017_x000D_	52.7334	37.9577	0.993889	0.0173466	1	47.286	26.9118	19.8977	0.347281	12.3161
40356	Wed Mar 22 16:16:03 2017_x000D_	53.1353	37.9508	0.99387	0.0173463	1	47.286	26.9118	19.8977	0.347281	12.493
40357	Wed Mar 22 16:16:03 2017_x000D_	53.9366	37.8334	3.94326	0.0688229	1	47.286	26.9118	19.8977	0.347281	12.7872
40358	Wed Mar 22 16:16:03 2017_x000D_	54.3379	37.8265	3.9439	0.0688341	1	47.286	26.9118	19.8977	0.347281	12.9946
40359	Wed Mar 22 16:16:03 2017_x000D_	54.9397	37.8161	3.94475	0.0688488	1	48.1277	27.5994	19.1586	0.334381	12.2794
40360	Wed Mar 22 16:16:03 2017_x000D_	55.3407	37.8091	3.94533	0.068859	1	48.1277	27.5994	19.1586	0.334381	12.5006
40361	Wed Mar 22 16:16:03 2017_x000D_	56.0399	37.6937	6.60505	0.11528	1	48.1277	27.5994	19.1586	0.334381	12.8257
40362	Wed Mar 22 16:16:03 2017_x000D_	56.3405	37.6885	6.88492	0.120165	1	48.1277	27.5994	19.1586	0.334381	13.0092
40363	Wed Mar 22 16:16:03 2017_x000D_	56.7388	37.5782	3.94147	0.0687916	1	51.3163	29.461	13.0128	0.227116	9.76178
40364	Wed Mar 22 16:16:03 2017_x000D_	57.5392	37.5644	3.94268	0.0688128	1	51.3163	29.461	13.0128	0.227116	10.2171
40365	Wed Mar 22 16:16:03 2017_x000D_	57.9373	37.4543	6.8838	0.120145	1	51.3163	29.461	13.0128	0.227116	10.3793
40366	Wed Mar 22 16:16:03 2017_x000D_	58.2369	37.4492	6.6053	0.115284	1	51.3163	29.461	13.0128	0.227116	10.5691
40367	Wed Mar 22 16:16:03 2017_x000D_	58.9363	37.4372	6.88655	0.120193	1	51.3163	29.461	13.0128	0.227116	11.0311
40368	Wed Mar 22 16:16:04 2017_x000D_	59.3357	37.4303	6.88773	0.120214	1	53.0082	30.6147	15.869	0.276966	9.29998
40369	Wed Mar 22 16:16:04 2017_x000D_	60.1303	37.2102	6.88433	0.120154	1	53.0082	30.6147	15.869	0.276966	9.70695
40370	Wed Mar 22 16:16:04 2017_x000D_	60.4292	37.2052	6.60556	0.115289	1	53.0082	30.6147	15.869	0.276966	9.92502
40371	Wed Mar 22 16:16:04 2017_x000D_	60.7285	37.2001	6.88606	0.120184	1	53.0082	30.6147	15.869	0.276966	10.1474
40372	Wed Mar 22 16:16:04 2017_x000D_	61.4258	37.1882	6.60828	0.115336	1	54.4919	31.5412	21.5877	0.376776	8.94246
40373	Wed Mar 22 16:16:04 2017_x000D_	61.8223	37.0782	3.79625	0.066257	1	54.4919	31.5412	21.5877	0.376776	9.18657
40374	Wed Mar 22 16:16:04 2017_x000D_	62.4179	36.965	6.60534	0.115285	1	54.4919	31.5412	21.5877	0.376776	9.60412
40375	Wed Mar 22 16:16:04 2017_x000D_	62.7166	36.96	6.88603	0.120184	1	54.4919	31.5412	21.5877	0.376776	9.84932
40376	Wed Mar 22 16:16:04 2017_x000D_	63.0148	36.9549	6.60696	0.115313	1	55.9751	32.4674	25.9411	0.452758	8.34836
40377	Wed Mar 22 16:16:04 2017_x000D_	63.7091	36.84	3.9341	0.068663	1	55.9751	32.4674	25.9411	0.452758	8.8845
40378	Wed Mar 22 16:16:04 2017_x000D_	63.9078	36.8366	3.93436	0.0686675	1	55.9751	32.4674	25.9411	0.452758	9.05636
40379	Wed Mar 22 16:16:04 2017_x000D_	64.2056	36.8316	3.79371	0.0662128	1	55.9751	32.4674	25.9411	0.452758	9.31597
40380	Wed Mar 22 16:16:04 2017_x000D_	64.7023	36.8232	3.93554	0.0686881	1	55.9751	32.4674	25.9411	0.452758	9.75382
40381	Wed Mar 22 16:16:04 2017_x000D_	64.9009	36.8199	3.93584	0.0686934	1	57.0432	32.9403	19.8362	0.346207	8.76326
40382	Wed Mar 22 16:16:04 2017_x000D_	65.2963	36.7103	6.88772	0.120213	1	57.0432	32.9403	19.8362	0.346207	9.0734
40383	Wed Mar 22 16:16:04 2017_x000D_	65.4947	36.707	6.88827	0.120223	1	57.0432	32.9403	19.8362	0.346207	9.25289
40384	Wed Mar 22 16:16:04 2017_x000D_	65.8914	36.7003	6.88943	0.120243	1	57.0432	32.9403	19.8362	0.346207	9.61396
40385	Wed Mar 22 16:16:04 2017_x000D_	66.0881	36.594	3.93172	0.0686214	1	58.111	33.4131	7.65515	0.133608	8.58791
40386	Wed Mar 22 16:16:04 2017_x000D_	66.3865	36.6916	-4.68666	-0.0817977	1	58.111	33.4131	7.65515	0.133608	8.90126
40387	Wed Mar 22 16:16:04 2017_x000D_	66.4857	36.6896	-10.7759	-0.188075	1	58.111	33.4131	7.65515	0.133608	8.99283
40388	Wed Mar 22 16:16:04 2017_x000D_	66.3835	36.4852	-17.2113	-0.300394	1	58.111	33.4131	7.65515	0.133608	8.82451
40389	Wed Mar 22 16:16:05 2017_x000D_	66.1838	36.3848	-32.9757	-0.575534	1	58.7432	33.8725	20.4921	0.357655	7.85329
40390	Wed Mar 22 16:16:05 2017_x000D_	66.1841	36.3845	-41.0765	-0.716921	1	58.7432	33.8725	20.4921	0.357655	7.85348
40391	Wed Mar 22 16:16:05 2017_x000D_	66.0838	36.2829	-53.27	-0.929736	1	58.7432	33.8725	20.4921	0.357655	7.72622
40392	Wed Mar 22 16:16:05 2017_x000D_	66.1834	36.2811	-63.4136	-1.10678	1	58.7432	33.8725	20.4921	0.357655	7.82035
40393	Wed Mar 22 16:16:05 2017_x000D_	66.1822	36.1781	-69.5973	-1.2147	1	60.4743	34.1452	355.869	6.21108	6.05911
40394	Wed Mar 22 16:16:05 2017_x000D_	66.285	36.3829	-83.3516	-1.45476	1	60.4743	34.1452	355.869	6.21108	6.22668
40395	Wed Mar 22 16:16:05 2017_x000D_	66.2867	36.4859	-89.1397	-1.55578	1	60.4743	34.1452	355.869	6.21108	6.26601
40396	Wed Mar 22 16:16:05 2017_x000D_	66.2884	36.5892	265.074	4.62641	1	60.4743	34.1452	355.869	6.21108	6.30689
40397	Wed Mar 22 16:16:05 2017_x000D_	66.2947	37.0013	253.954	4.43233	1	60.4743	34.1452	355.869	6.21108	6.48339
40398	Wed Mar 22 16:16:05 2017_x000D_	66.1987	37.2089	251.338	4.38667	2	69.808	34.8685	5.6404	0.0984435	4.30169
40399	Wed Mar 22 16:16:05 2017_x000D_	65.9107	37.8314	248.804	4.34245	2	69.808	34.8685	5.6404	0.0984435	4.89568
40400	Wed Mar 22 16:16:05 2017_x000D_	65.7188	38.2462	248.804	4.34245	2	69.808	34.8685	5.6404	0.0984435	5.30381
40401	Wed Mar 22 16:16:05 2017_x000D_	65.434	39.0739	251.339	4.38669	2	69.808	34.8685	5.6404	0.0984435	6.06772
40402	Wed Mar 22 16:16:05 2017_x000D_	65.2421	39.4886	251.34	4.3867	2	69.5365	35.9598	359.603	6.27626	5.55826
40403	Wed Mar 22 16:16:05 2017_x000D_	65.0535	40.1087	251.339	4.3867	2	69.5365	35.9598	359.603	6.27626	6.10825
40404	Wed Mar 22 16:16:05 2017_x000D_	64.9607	40.5213	253.958	4.4324	2	69.5365	35.9598	359.603	6.27626	6.46105
40405	Wed Mar 22 16:16:05 2017_x000D_	64.8648	40.7287	251.339	4.3867	2	69.5365	35.9598	359.603	6.27626	6.67587
40406	Wed Mar 22 16:16:05 2017_x000D_	64.7721	41.1411	253.958	4.4324	1	66.1431	34.0973	318.479	5.5585	7.17598
40407	Wed Mar 22 16:16:05 2017_x000D_	64.5836	41.7608	253.958	4.4324	1	66.1431	34.0973	318.479	5.5585	7.82057
40408	Wed Mar 22 16:16:05 2017_x000D_	64.3902	42.0724	254.76	4.44641	1	66.1431	34.0973	318.479	5.5585	8.16547
40409	Wed Mar 22 16:16:05 2017_x000D_	64.2034	42.7945	253.959	4.43242	1	66.1431	34.0973	318.479	5.5585	8.91088
40410	Wed Mar 22 16:16:05 2017_x000D_	64.1075	43.0017	251.339	4.38669	1	67.6765	33.9239	318.479	5.5585	9.75419
40411	Wed Mar 22 16:16:06 2017_x000D_	63.9224	43.8259	251.338	4.38668	1	67.6765	33.9239	318.479	5.5585	10.5898
40412	Wed Mar 22 16:16:06 2017_x000D_	63.8266	44.0328	253.959	4.43242	1	67.6765	33.9239	318.479	5.5585	10.8172
40413	Wed Mar 22 16:16:06 2017_x000D_	63.7341	44.4448	251.338	4.38667	1	67.6765	33.9239	318.479	5.5585	11.2353
40414	Wed Mar 22 16:16:06 2017_x000D_	63.4467	45.0656	253.96	4.43244	1	67.6765	33.9239	318.479	5.5585	11.9176
40415	Wed Mar 22 16:16:06 2017_x000D_	63.4533	45.4752	253.959	4.43241	1	67.894	33.9305	318.479	5.5585	12.3693
40416	Wed Mar 22 16:16:06 2017_x000D_	63.166	46.0957	256.659	4.47954	1	67.894	33.9305	318.479	5.5585	13.0517
40417	Wed Mar 22 16:16:06 2017_x000D_	63.0737	46.5073	253.96	4.43243	1	67.894	33.9305	318.479	5.5585	13.4689
40418	Wed Mar 22 16:16:06 2017_x000D_	62.8889	47.3301	253.959	4.43242	1	67.894	33.9305	318.479	5.5585	14.3039
40419	Wed Mar 22 16:16:06 2017_x000D_	62.7932	47.537	251.337	4.38665	1	68.5573	33.7307	318.479	5.5585	14.9612
40420	Wed Mar 22 16:16:06 2017_x000D_	62.7009	47.9481	253.959	4.43242	1	68.5573	33.7307	318.479	5.5585	15.3763
40421	Wed Mar 22 16:16:06 2017_x000D_	62.4172	48.7727	251.336	4.38665	1	68.5573	33.7307	318.479	5.5585	16.2469
40422	Wed Mar 22 16:16:06 2017_x000D_	62.3249	49.1835	253.959	4.43243	1	68.5573	33.7307	318.479	5.5585	16.6623
40423	Wed Mar 22 16:16:06 2017_x000D_	62.2293	49.3903	251.336	4.38664	1	68.7747	33.7373	318.479	5.5585	16.9664
40424	Wed Mar 22 16:16:06 2017_x000D_	61.9458	50.2141	253.96	4.43245	1	68.7747	33.7373	318.479	5.5585	17.8359
40425	Wed Mar 22 16:16:06 2017_x000D_	61.9509	50.5205	253.076	4.417	1	68.7747	33.7373	318.479	5.5585	18.1174
40426	Wed Mar 22 16:16:06 2017_x000D_	61.6659	51.242	251.335	4.38663	1	68.7747	33.7373	318.479	5.5585	18.8931
40427	Wed Mar 22 16:16:06 2017_x000D_	61.5737	51.6524	253.96	4.43244	1	68.7747	33.7373	318.479	5.5585	19.3082
40428	Wed Mar 22 16:16:06 2017_x000D_	61.386	52.2692	253.96	4.43244	1	68.7747	33.7373	334.296	5.83457	19.9505
40429	Wed Mar 22 16:16:06 2017_x000D_	61.2922	52.5778	250.336	4.36919	1	68.7747	33.7373	334.296	5.83457	20.272
40430	Wed Mar 22 16:16:06 2017_x000D_	61.1984	52.8858	253.96	4.43244	1	68.7747	33.7373	334.296	5.83457	20.5928
40431	Wed Mar 22 16:16:06 2017_x000D_	60.9118	53.5049	251.335	4.38663	1	68.7747	33.7373	334.296	5.83457	21.274
40432	Wed Mar 22 16:16:07 2017_x000D_	60.9188	53.9124	251.334	4.3866	1	70.8842	35.121	32.6821	0.570409	21.2703
40433	Wed Mar 22 16:16:07 2017_x000D_	60.7243	54.1213	251.335	4.38663	1	70.8842	35.121	32.6821	0.570409	21.5461
40434	Wed Mar 22 16:16:07 2017_x000D_	60.5368	54.7374	251.335	4.38662	1	70.8842	35.121	32.6821	0.570409	22.1782
40435	Wed Mar 22 16:16:07 2017_x000D_	60.5439	55.1446	251.333	4.38659	1	70.8842	35.121	32.6821	0.570409	22.5359
40436	Wed Mar 22 16:16:07 2017_x000D_	60.3529	55.5569	251.334	4.3866	1	71.7211	35.806	44.8021	0.781944	22.7889
40437	Wed Mar 22 16:16:07 2017_x000D_	60.1584	55.7657	251.335	4.38663	1	71.7211	35.806	44.8021	0.781944	23.067
40438	Wed Mar 22 16:16:07 2017_x000D_	60.0683	56.2773	247.692	4.32303	1	71.7211	35.806	44.8021	0.781944	23.5555
40439	Wed Mar 22 16:16:07 2017_x000D_	59.9729	56.4833	250.336	4.36918	1	71.7211	35.806	44.8021	0.781944	23.7817
40440	Wed Mar 22 16:16:07 2017_x000D_	59.9764	56.6867	250.335	4.36917	1	72.3514	36.2648	32.1147	0.560507	23.8787
40441	Wed Mar 22 16:16:07 2017_x000D_	59.6884	57.203	253.963	4.4325	1	72.3514	36.2648	32.1147	0.560507	24.4696
40442	Wed Mar 22 16:16:07 2017_x000D_	59.5965	57.6122	256.671	4.47975	1	72.3514	36.2648	32.1147	0.560507	24.8676
40443	Wed Mar 22 16:16:07 2017_x000D_	59.6001	57.8153	262.284	4.57771	1	72.3514	36.2648	32.1147	0.560507	25.0404
40444	Wed Mar 22 16:16:07 2017_x000D_	59.4072	58.1251	-86.1862	-1.50423	1	72.3514	36.2648	32.1147	0.560507	25.4052
40445	Wed Mar 22 16:16:07 2017_x000D_	59.5111	58.4268	-71.819	-1.25348	1	72.7643	36.7169	45	0.785398	25.4355
40446	Wed Mar 22 16:16:07 2017_x000D_	59.5144	58.6298	-66.5771	-1.16199	1	72.7643	36.7169	45	0.785398	25.6073
40447	Wed Mar 22 16:16:07 2017_x000D_	59.6166	58.8302	-56.565	-0.987246	1	72.7643	36.7169	45	0.785398	25.7266
40448	Wed Mar 22 16:16:07 2017_x000D_	59.7172	58.929	-52.5981	-0.918011	1	72.7643	36.7169	45	0.785398	25.7605
40449	Wed Mar 22 16:16:07 2017_x000D_	60.0207	59.3267	-42.4139	-0.740261	1	72.4817	38.027	55.0429	0.96068	24.677
40450	Wed Mar 22 16:16:07 2017_x000D_	60.1213	59.4255	-38.4264	-0.670667	1	72.4817	38.027	55.0429	0.96068	24.7118
40451	Wed Mar 22 16:16:07 2017_x000D_	60.5218	59.7189	-28.1875	-0.491964	1	72.4817	38.027	55.0429	0.96068	24.7705
40452	Wed Mar 22 16:16:07 2017_x000D_	60.8199	59.8119	-24.3905	-0.425694	1	72.4817	38.027	55.0429	0.96068	24.7099
40453	Wed Mar 22 16:16:07 2017_x000D_	61.4162	59.9978	-19.1345	-0.333961	1	71.9819	39.3303	100.926	1.7615	23.2116
40454	Wed Mar 22 16:16:08 2017_x000D_	61.8145	60.189	-19.1327	-0.333929	1	71.9819	39.3303	100.926	1.7615	23.2048
40455	Wed Mar 22 16:16:08 2017_x000D_	62.51	60.4729	-15.5038	-0.270593	1	71.9819	39.3303	100.926	1.7615	23.1674
40456	Wed Mar 22 16:16:08 2017_x000D_	62.9077	60.6638	-15.501	-0.270543	1	71.9819	39.3303	100.926	1.7615	23.1832
40457	Wed Mar 22 16:16:08 2017_x000D_	63.3019	60.6523	-15.5052	-0.270616	1	71.9819	39.3303	100.926	1.7615	23.0211
40458	Wed Mar 22 16:16:08 2017_x000D_	64.0929	60.8314	-15.5066	-0.27064	1	71.4931	40.4139	104.692	1.82722	21.7172
40459	Wed Mar 22 16:16:08 2017_x000D_	64.3916	61.025	-16.3542	-0.285435	1	71.4931	40.4139	104.692	1.82722	21.8002
40460	Wed Mar 22 16:16:08 2017_x000D_	64.7866	61.1143	-19.1363	-0.333992	1	71.4931	40.4139	104.692	1.82722	21.7597
40461	Wed Mar 22 16:16:08 2017_x000D_	65.4777	61.296	-18.1749	-0.317212	1	71.4931	40.4139	104.692	1.82722	21.7312
40462	Wed Mar 22 16:16:08 2017_x000D_	66.1702	61.5787	-16.3531	-0.285416	1	70.7763	41.7101	99.9722	1.74484	20.3955
40463	Wed Mar 22 16:16:08 2017_x000D_	66.5643	61.6677	-19.1385	-0.33403	1	70.7763	41.7101	99.9722	1.74484	20.3972
40464	Wed Mar 22 16:16:08 2017_x000D_	66.8601	61.76	-15.501	-0.270544	1	70.7763	41.7101	99.9722	1.74484	20.4288
40465	Wed Mar 22 16:16:08 2017_x000D_	67.2538	61.849	-18.1759	-0.317229	1	70.7763	41.7101	99.9722	1.74484	20.4446
40466	Wed Mar 22 16:16:08 2017_x000D_	68.0424	62.1281	-15.4996	-0.27052	1	69.7775	44.3147	99.9722	1.74484	17.8977
40467	Wed Mar 22 16:16:08 2017_x000D_	68.4342	62.1162	-15.5037	-0.270591	1	69.7775	44.3147	99.9722	1.74484	17.8521
40468	Wed Mar 22 16:16:08 2017_x000D_	69.026	62.401	-12.7472	-0.222481	1	69.7775	44.3147	99.9722	1.74484	18.1019
40469	Wed Mar 22 16:16:08 2017_x000D_	69.4186	62.4897	-15.5004	-0.270532	1	69.7775	44.3147	99.9722	1.74484	18.1785
40470	Wed Mar 22 16:16:08 2017_x000D_	70.2035	62.6672	-15.5017	-0.270556	1	69.0287	46.2674	101.457	1.77075	16.4418
40471	Wed Mar 22 16:16:08 2017_x000D_	70.4979	62.7591	-12.0804	-0.210842	1	69.0287	46.2674	101.457	1.77075	16.557
40472	Wed Mar 22 16:16:08 2017_x000D_	70.7924	62.8506	-15.501	-0.270544	1	69.0287	46.2674	101.457	1.77075	16.6767
40473	Wed Mar 22 16:16:08 2017_x000D_	71.1844	62.9394	-12.7455	-0.22245	1	69.0287	46.2674	101.457	1.77075	16.8108
40474	Wed Mar 22 16:16:08 2017_x000D_	71.9675	63.1165	-12.7455	-0.222451	1	69.0287	46.2674	101.457	1.77075	17.1035
40475	Wed Mar 22 16:16:09 2017_x000D_	72.2615	63.2079	-16.3586	-0.285511	1	68.7576	47.3563	99.3214	1.73348	16.2342
40476	Wed Mar 22 16:16:09 2017_x000D_	72.946	63.3878	-15.5031	-0.27058	1	68.7576	47.3563	99.3214	1.73348	16.5696
40477	Wed Mar 22 16:16:09 2017_x000D_	73.3369	63.4763	-12.7437	-0.22242	1	68.7576	47.3563	99.3214	1.73348	16.7578
40478	Wed Mar 22 16:16:09 2017_x000D_	73.9233	63.659	-12.7421	-0.222392	1	68.7576	47.3563	99.3214	1.73348	17.1015
40479	Wed Mar 22 16:16:09 2017_x000D_	74.3136	63.7472	-15.5038	-0.270592	1	68.4865	48.4449	97.6551	1.7044	16.3742
40480	Wed Mar 22 16:16:09 2017_x000D_	74.8993	63.9296	-15.5031	-0.27058	1	68.4865	48.4449	97.6551	1.7044	16.7601
40481	Wed Mar 22 16:16:09 2017_x000D_	75.1917	64.0206	-17.3038	-0.302008	1	68.4865	48.4449	97.6551	1.7044	16.9577
40482	Wed Mar 22 16:16:09 2017_x000D_	75.4846	64.112	-15.5024	-0.270568	1	68.4865	48.4449	97.6551	1.7044	17.159
40483	Wed Mar 22 16:16:09 2017_x000D_	75.7767	64.2029	-17.3038	-0.302007	1	68.2371	49.0954	96.5409	1.68496	16.8844
40484	Wed Mar 22 16:16:09 2017_x000D_	76.2645	64.3881	-18.1904	-0.317483	1	68.2371	49.0954	96.5409	1.68496	17.2715
40485	Wed Mar 22 16:16:09 2017_x000D_	76.4585	64.382	-18.1927	-0.317523	1	68.2371	49.0954	96.5409	1.68496	17.3572
40486	Wed Mar 22 16:16:09 2017_x000D_	76.9459	64.567	-19.1628	-0.334454	1	68.2371	49.0954	96.5409	1.68496	17.7543
40487	Wed Mar 22 16:16:09 2017_x000D_	77.0438	64.6643	-15.4983	-0.270497	1	68.5528	51.516	80.3342	1.4021	15.6517
40488	Wed Mar 22 16:16:09 2017_x000D_	77.6272	64.8457	-20.799	-0.363011	1	68.5528	51.516	80.3342	1.4021	16.1253
40489	Wed Mar 22 16:16:09 2017_x000D_	77.8219	64.9395	-23.3178	-0.406972	1	68.5528	51.516	80.3342	1.4021	16.3128
40490	Wed Mar 22 16:16:09 2017_x000D_	77.8223	64.9392	-30.7801	-0.537214	1	68.5528	51.516	80.3342	1.4021	16.3128
40491	Wed Mar 22 16:16:09 2017_x000D_	77.7236	64.7416	-44.7324	-0.780728	1	68.5528	51.516	80.3342	1.4021	16.0941
40492	Wed Mar 22 16:16:09 2017_x000D_	77.7229	64.6414	-50.7419	-0.885613	1	69.5193	53.9542	73.8029	1.2881	13.4728
40493	Wed Mar 22 16:16:09 2017_x000D_	77.7224	64.5411	-64.5486	-1.12659	1	69.5193	53.9542	73.8029	1.2881	13.393
40494	Wed Mar 22 16:16:09 2017_x000D_	77.7238	64.6412	-70.5491	-1.23131	1	69.5193	53.9542	73.8029	1.2881	13.4732
40495	Wed Mar 22 16:16:09 2017_x000D_	77.8212	64.6386	-83.851	-1.46348	1	69.5193	53.9542	73.8029	1.2881	13.5306
40496	Wed Mar 22 16:16:10 2017_x000D_	77.7257	64.7419	267.975	4.67705	1	70.1054	55.2851	53.8339	0.939578	12.145
40497	Wed Mar 22 16:16:10 2017_x000D_	77.826	65.0397	254.511	4.44205	1	70.1054	55.2851	53.8339	0.939578	12.4403
40498	Wed Mar 22 16:16:10 2017_x000D_	77.827	65.1401	248.607	4.33901	1	70.1054	55.2851	53.8339	0.939578	12.5197
40499	Wed Mar 22 16:16:10 2017_x000D_	77.7323	65.3434	246.187	4.29677	1	70.1054	55.2851	53.8339	0.939578	12.623
40500	Wed Mar 22 16:16:10 2017_x000D_	77.6386	65.6469	242.61	4.23433	1	71.125	56.6282	85.8052	1.49758	11.1249
40501	Wed Mar 22 16:16:10 2017_x000D_	77.1608	66.2627	240.316	4.1943	1	71.125	56.6282	85.8052	1.49758	11.369
40502	Wed Mar 22 16:16:10 2017_x000D_	76.9714	66.669	240.315	4.1943	1	71.125	56.6282	85.8052	1.49758	11.6189
40503	Wed Mar 22 16:16:10 2017_x000D_	76.5906	67.2816	240.316	4.1943	1	71.125	56.6282	85.8052	1.49758	11.9736
40504	Wed Mar 22 16:16:10 2017_x000D_	76.4012	67.6879	240.315	4.1943	1	71.125	56.6282	85.8052	1.49758	12.2538
40505	Wed Mar 22 16:16:10 2017_x000D_	76.0204	68.3003	240.316	4.1943	1	71.5155	57.515	59.9062	1.04556	11.6883
40506	Wed Mar 22 16:16:10 2017_x000D_	75.83	68.6067	238.888	4.16938	1	71.5155	57.515	59.9062	1.04556	11.9013
40507	Wed Mar 22 16:16:10 2017_x000D_	75.7366	68.9094	242.61	4.23435	1	71.5155	57.515	59.9062	1.04556	12.1511
40508	Wed Mar 22 16:16:10 2017_x000D_	75.3558	69.5218	242.611	4.23436	1	71.5155	57.515	59.9062	1.04556	12.606
40509	Wed Mar 22 16:16:10 2017_x000D_	75.2612	69.7247	245.014	4.27631	1	71.9166	58.183	70.1022	1.22351	12.0165
40510	Wed Mar 22 16:16:10 2017_x000D_	74.9774	70.3338	242.611	4.23435	1	71.9166	58.183	70.1022	1.22351	12.5304
40511	Wed Mar 22 16:16:10 2017_x000D_	74.7883	70.7397	242.61	4.23435	1	71.9166	58.183	70.1022	1.22351	12.8809
40512	Wed Mar 22 16:16:10 2017_x000D_	74.4076	71.3519	242.611	4.23436	1	71.9166	58.183	70.1022	1.22351	13.4024
40513	Wed Mar 22 16:16:10 2017_x000D_	74.2185	71.7578	242.611	4.23436	1	72.5237	59.0756	67.2021	1.1729	12.7949
40514	Wed Mar 22 16:16:10 2017_x000D_	74.2209	71.9572	242.61	4.23435	1	72.5237	59.0756	67.2021	1.1729	12.9929
40515	Wed Mar 22 16:16:10 2017_x000D_	73.8403	72.5693	242.611	4.23435	1	72.5237	59.0756	67.2021	1.1729	13.5578
40516	Wed Mar 22 16:16:10 2017_x000D_	73.6513	72.975	242.61	4.23435	1	72.5237	59.0756	67.2021	1.1729	13.9451
40517	Wed Mar 22 16:16:10 2017_x000D_	73.4598	73.1813	242.611	4.23436	1	72.9246	59.7433	71.4877	1.2477	13.4487
40518	Wed Mar 22 16:16:11 2017_x000D_	73.1762	73.7899	240.315	4.19428	1	72.9246	59.7433	71.4877	1.2477	14.0489
40519	Wed Mar 22 16:16:11 2017_x000D_	72.9859	74.0959	238.887	4.16936	1	72.9246	59.7433	71.4877	1.2477	14.3527
40520	Wed Mar 22 16:16:11 2017_x000D_	72.7025	74.7042	241.247	4.21055	1	72.9246	59.7433	71.4877	1.2477	14.9625
40521	Wed Mar 22 16:16:11 2017_x000D_	72.6093	75.0065	240.314	4.19427	1	72.9246	59.7433	71.4877	1.2477	15.2665
40522	Wed Mar 22 16:16:11 2017_x000D_	72.2289	75.6183	240.314	4.19427	1	73.2386	62.1575	93.6145	1.63388	13.4986
40523	Wed Mar 22 16:16:11 2017_x000D_	72.1345	75.8209	242.611	4.23435	1	73.2386	62.1575	93.6145	1.63388	13.7079
40524	Wed Mar 22 16:16:11 2017_x000D_	71.9456	76.2263	242.611	4.23435	1	73.2386	62.1575	93.6145	1.63388	14.1281
40525	Wed Mar 22 16:16:11 2017_x000D_	71.7567	76.6316	242.61	4.23435	1	73.2386	62.1575	93.6145	1.63388	14.5498
40526	Wed Mar 22 16:16:11 2017_x000D_	71.5652	76.838	242.611	4.23436	1	73.0973	64.9942	93.6145	1.63388	11.9425
40527	Wed Mar 22 16:16:11 2017_x000D_	71.375	77.1439	241.247	4.21055	1	73.0973	64.9942	93.6145	1.63388	12.2712
40528	Wed Mar 22 16:16:11 2017_x000D_	71.1862	77.5491	241.247	4.21055	1	73.0973	64.9942	93.6145	1.63388	12.6995
40529	Wed Mar 22 16:16:11 2017_x000D_	71.0918	77.7519	238.886	4.16935	1	73.0973	64.9942	93.6145	1.63388	12.9144
40530	Wed Mar 22 16:16:11 2017_x000D_	70.9003	77.9582	238.886	4.16935	1	73.043	66.0849	93.6145	1.63388	12.0651
40531	Wed Mar 22 16:16:11 2017_x000D_	70.903	78.1571	238.886	4.16935	1	73.043	66.0849	93.6145	1.63388	12.2604
40532	Wed Mar 22 16:16:11 2017_x000D_	70.6171	78.5661	236.647	4.13027	1	73.043	66.0849	93.6145	1.63388	12.7148
40533	Wed Mar 22 16:16:11 2017_x000D_	70.5225	78.7689	231.119	4.03379	1	73.043	66.0849	93.6145	1.63388	12.932
40534	Wed Mar 22 16:16:11 2017_x000D_	70.521	78.6697	225.216	3.93076	1	73.043	66.0849	93.6145	1.63388	12.835
40535	Wed Mar 22 16:16:11 2017_x000D_	70.7144	78.6624	210.203	3.66873	1	72.7613	67.3871	96.726	1.68819	11.4596
40536	Wed Mar 22 16:16:11 2017_x000D_	70.8111	78.6586	204.276	3.56529	1	72.7613	67.3871	96.726	1.68819	11.439
40537	Wed Mar 22 16:16:11 2017_x000D_	70.8122	78.7579	196.488	3.42937	1	72.7613	67.3871	96.726	1.68819	11.5366
40538	Wed Mar 22 16:16:11 2017_x000D_	70.8113	78.7574	179.568	3.13405	1	72.7613	67.3871	96.726	1.68819	11.5363
40539	Wed Mar 22 16:16:12 2017_x000D_	70.8112	78.7571	174.264	3.04148	1	72.7179	68.2592	96.726	1.68819	10.6696
40540	Wed Mar 22 16:16:12 2017_x000D_	70.6157	78.6646	159.768	2.78848	1	72.7179	68.2592	96.726	1.68819	10.6156
40541	Wed Mar 22 16:16:12 2017_x000D_	70.4214	78.6718	154.842	2.70251	1	72.7179	68.2592	96.726	1.68819	10.6628
40542	Wed Mar 22 16:16:12 2017_x000D_	70.2262	78.5799	149.813	2.61473	1	72.7179	68.2592	96.726	1.68819	10.6172
40543	Wed Mar 22 16:16:12 2017_x000D_	69.932	78.3916	139.511	2.43493	1	72.6745	69.1311	96.726	1.68819	9.65806
40544	Wed Mar 22 16:16:12 2017_x000D_	69.6379	78.2041	137.738	2.40398	1	72.6745	69.1311	96.726	1.68819	9.56767
40545	Wed Mar 22 16:16:12 2017_x000D_	69.2439	77.8212	133.822	2.33563	1	72.6745	69.1311	96.726	1.68819	9.34274
40546	Wed Mar 22 16:16:12 2017_x000D_	68.9462	77.4341	135.84	2.37086	1	72.6745	69.1311	96.726	1.68819	9.10165
40547	Wed Mar 22 16:16:12 2017_x000D_	68.3536	76.8586	135.841	2.37086	1	72.6203	70.2208	104.861	1.83017	7.89082
40548	Wed Mar 22 16:16:12 2017_x000D_	68.1559	76.6666	135.841	2.37086	1	72.6203	70.2208	104.861	1.83017	7.84087
40549	Wed Mar 22 16:16:12 2017_x000D_	67.5625	76.0904	135.841	2.37086	1	72.6203	70.2208	104.861	1.83017	7.74813
40550	Wed Mar 22 16:16:12 2017_x000D_	67.3645	75.8981	135.841	2.37086	1	72.6203	70.2208	104.861	1.83017	7.73661
40551	Wed Mar 22 16:16:12 2017_x000D_	67.0673	75.6098	139.745	2.43902	1	72.6203	70.2208	104.861	1.83017	7.73803
40552	Wed Mar 22 16:16:12 2017_x000D_	66.8676	75.3173	137.728	2.4038	1	72.3496	71.3042	104.861	1.83017	6.79392
40553	Wed Mar 22 16:16:12 2017_x000D_	66.2743	74.8397	139.742	2.43896	1	72.3496	71.3042	104.861	1.83017	7.02916
40554	Wed Mar 22 16:16:12 2017_x000D_	66.0759	74.647	139.742	2.43895	1	72.3496	71.3042	104.861	1.83017	7.1087
40555	Wed Mar 22 16:16:12 2017_x000D_	65.4833	74.2686	139.745	2.43902	1	72.3496	71.3042	104.861	1.83017	7.47889
40556	Wed Mar 22 16:16:12 2017_x000D_	65.2831	73.9758	141.884	2.47635	1	72.5444	71.7459	103.013	1.79791	7.59598
40557	Wed Mar 22 16:16:12 2017_x000D_	64.7857	73.4929	141.494	2.46954	1	72.5444	71.7459	103.013	1.79791	7.95295
40558	Wed Mar 22 16:16:12 2017_x000D_	64.3909	73.3067	141.498	2.4696	1	72.5444	71.7459	103.013	1.79791	8.30155
40559	Wed Mar 22 16:16:12 2017_x000D_	64.1903	73.0135	143.611	2.50649	1	72.5444	71.7459	103.013	1.79791	8.44972
40560	Wed Mar 22 16:16:13 2017_x000D_	63.5958	72.6336	143.613	2.50652	1	71.2237	72.1452	124.675	2.17599	7.64352
40561	Wed Mar 22 16:16:13 2017_x000D_	63.3964	72.4401	143.612	2.5065	1	71.2237	72.1452	124.675	2.17599	7.83285
40562	Wed Mar 22 16:16:13 2017_x000D_	62.8012	72.0597	143.613	2.50653	1	71.2237	72.1452	124.675	2.17599	8.42293
40563	Wed Mar 22 16:16:13 2017_x000D_	62.5036	71.8695	141.887	2.47639	1	71.2237	72.1452	124.675	2.17599	8.72446
40564	Wed Mar 22 16:16:13 2017_x000D_	62.3039	71.6756	141.886	2.47637	1	71.2237	72.1452	124.675	2.17599	8.93215
40565	Wed Mar 22 16:16:13 2017_x000D_	61.7058	71.194	139.749	2.43908	1	70.1303	72.3327	129.396	2.25838	8.50111
40566	Wed Mar 22 16:16:13 2017_x000D_	61.2071	70.809	141.499	2.46962	1	70.1303	72.3327	129.396	2.25838	9.05236
40567	Wed Mar 22 16:16:13 2017_x000D_	61.2071	70.809	141.499	2.46962	1	70.1303	72.3327	129.396	2.25838	9.05236
40568	Wed Mar 22 16:16:13 2017_x000D_	60.7068	70.3235	141.883	2.47632	1	70.1303	72.3327	129.396	2.25838	9.63531
40569	Wed Mar 22 16:16:13 2017_x000D_	60.5081	70.2295	139.75	2.4391	1	69.2641	72.3085	133.669	2.33296	8.99943
40570	Wed Mar 22 16:16:13 2017_x000D_	60.1071	69.8405	139.749	2.43908	1	69.2641	72.3085	133.669	2.33296	9.48376
40571	Wed Mar 22 16:16:13 2017_x000D_	59.8096	69.75	143.61	2.50647	1	69.2641	72.3085	133.669	2.33296	9.79456
40572	Wed Mar 22 16:16:13 2017_x000D_	59.4081	69.3606	143.607	2.50642	1	69.2641	72.3085	133.669	2.33296	10.2874
40573	Wed Mar 22 16:16:13 2017_x000D_	59.2073	69.1658	143.606	2.5064	1	68.8309	72.2963	133.669	2.33296	10.12
40574	Wed Mar 22 16:16:13 2017_x000D_	58.8091	68.9775	143.609	2.50645	1	68.8309	72.2963	133.669	2.33296	10.557
40575	Wed Mar 22 16:16:13 2017_x000D_	58.707	68.7793	141.883	2.47633	1	68.8309	72.2963	133.669	2.33296	10.7174
40576	Wed Mar 22 16:16:13 2017_x000D_	58.5095	68.7859	141.888	2.47642	1	68.8309	72.2963	133.669	2.33296	10.902
40577	Wed Mar 22 16:16:13 2017_x000D_	58.4051	68.4869	145.836	2.54532	1	68.2134	71.6245	143.445	2.50358	10.2979
40578	Wed Mar 22 16:16:13 2017_x000D_	57.9038	68.1001	152.135	2.65526	1	68.2134	71.6245	143.445	2.50358	10.8954
40579	Wed Mar 22 16:16:13 2017_x000D_	57.6053	68.0091	155.935	2.72158	1	68.2134	71.6245	143.445	2.50358	11.2073
40580	Wed Mar 22 16:16:13 2017_x000D_	57.206	67.8209	168.186	2.93541	1	68.2134	71.6245	143.445	2.50358	11.646
40581	Wed Mar 22 16:16:13 2017_x000D_	57.0084	67.8277	173.579	3.02952	1	68.2134	71.6245	143.445	2.50358	11.8308
40582	Wed Mar 22 16:16:14 2017_x000D_	56.6112	67.7403	187.429	3.27126	1	66.9887	70.0623	182.89	3.19204	10.6341
40583	Wed Mar 22 16:16:14 2017_x000D_	56.5144	67.8446	190.572	3.32611	1	66.9887	70.0623	182.89	3.19204	10.7065
40584	Wed Mar 22 16:16:14 2017_x000D_	56.3166	67.8513	196.148	3.42343	1	66.9887	70.0623	182.89	3.19204	10.8987
40585	Wed Mar 22 16:16:14 2017_x000D_	55.9213	67.8644	208.748	3.64333	1	66.9887	70.0623	182.89	3.19204	11.2835
40586	Wed Mar 22 16:16:14 2017_x000D_	55.7253	67.972	211.236	3.68676	1	65.7634	68.4994	238.1	4.15562	10.0519
40587	Wed Mar 22 16:16:14 2017_x000D_	55.2361	68.2915	215.074	3.75376	1	65.7634	68.4994	238.1	4.15562	10.5294
40588	Wed Mar 22 16:16:14 2017_x000D_	54.9429	68.5034	216.669	3.78158	1	65.7634	68.4994	238.1	4.15562	10.8205
40589	Wed Mar 22 16:16:14 2017_x000D_	54.259	69.0318	217.373	3.79388	1	65.7634	68.4994	238.1	4.15562	11.5167
40590	Wed Mar 22 16:16:14 2017_x000D_	53.9657	69.2438	219.013	3.8225	1	64.939	67.6025	225	3.92699	11.0954
40591	Wed Mar 22 16:16:14 2017_x000D_	53.3787	69.668	219.013	3.82249	1	64.939	67.6025	225	3.92699	11.7434
40592	Wed Mar 22 16:16:14 2017_x000D_	53.0851	69.8802	217.373	3.79388	1	64.939	67.6025	225	3.92699	12.0707
40593	Wed Mar 22 16:16:14 2017_x000D_	52.7936	70.1934	216.67	3.7816	1	64.939	67.6025	225	3.92699	12.4187
40594	Wed Mar 22 16:16:14 2017_x000D_	52.1068	70.6213	215.076	3.75378	1	64.3313	66.7115	225	3.92699	12.8345
40595	Wed Mar 22 16:16:14 2017_x000D_	51.9124	70.8302	215.077	3.75379	1	64.3313	66.7115	225	3.92699	13.0841
40596	Wed Mar 22 16:16:14 2017_x000D_	51.5193	71.0459	215.076	3.75378	1	64.3313	66.7115	225	3.92699	13.5253
40597	Wed Mar 22 16:16:14 2017_x000D_	50.9315	71.4707	215.076	3.75378	1	64.3313	66.7115	225	3.92699	14.2199
40598	Wed Mar 22 16:16:14 2017_x000D_	50.6377	71.6831	216.669	3.78158	1	64.3313	66.7115	225	3.92699	14.5682
40599	Wed Mar 22 16:16:14 2017_x000D_	50.052	72.209	219.012	3.82247	1	63.9296	66.0446	246.451	4.30138	15.1851
40600	Wed Mar 22 16:16:14 2017_x000D_	49.8574	72.418	219.012	3.82248	1	63.9296	66.0446	246.451	4.30138	15.4482
40601	Wed Mar 22 16:16:14 2017_x000D_	49.4639	72.6341	219.011	3.82247	1	63.9296	66.0446	246.451	4.30138	15.8958
40602	Wed Mar 22 16:16:14 2017_x000D_	49.2692	72.8431	219.012	3.82247	1	63.9296	66.0446	246.451	4.30138	16.16
40603	Wed Mar 22 16:16:15 2017_x000D_	48.6809	73.2684	219.011	3.82247	1	62.6603	65.3529	224.672	3.92127	16.0648
40604	Wed Mar 22 16:16:15 2017_x000D_	48.287	73.4846	219.01	3.82245	1	62.6603	65.3529	224.672	3.92127	16.5141
40605	Wed Mar 22 16:16:15 2017_x000D_	47.7979	73.9065	217.373	3.79387	1	62.6603	65.3529	224.672	3.92127	17.148
40606	Wed Mar 22 16:16:15 2017_x000D_	47.5036	74.1192	219.01	3.82245	1	62.6603	65.3529	224.672	3.92127	17.5092
40607	Wed Mar 22 16:16:15 2017_x000D_	46.917	74.6459	216.67	3.78161	1	60.9354	65.0853	180	3.14159	16.9682
40608	Wed Mar 22 16:16:15 2017_x000D_	46.6247	74.9598	217.374	3.7939	1	60.9354	65.0853	180	3.14159	17.3868
40609	Wed Mar 22 16:16:15 2017_x000D_	46.1355	75.3819	219.012	3.82247	1	60.9354	65.0853	180	3.14159	18.0293
40610	Wed Mar 22 16:16:15 2017_x000D_	45.7411	75.5985	219.011	3.82246	1	60.9354	65.0853	180	3.14159	18.4769
40611	Wed Mar 22 16:16:15 2017_x000D_	45.5462	75.8078	219.011	3.82247	1	60.9354	65.0853	180	3.14159	18.7563
40612	Wed Mar 22 16:16:15 2017_x000D_	44.9568	76.2338	219.011	3.82246	1	59.1996	65.0359	180	3.14159	18.1177
40613	Wed Mar 22 16:16:15 2017_x000D_	44.7619	76.4432	219.011	3.82247	1	59.1996	65.0359	180	3.14159	18.4004
40614	Wed Mar 22 16:16:15 2017_x000D_	44.2695	76.7648	215.082	3.75389	1	59.1996	65.0359	180	3.14159	18.9862
40615	Wed Mar 22 16:16:15 2017_x000D_	43.9724	76.8769	219.01	3.82244	1	59.1996	65.0359	180	3.14159	19.2893
40616	Wed Mar 22 16:16:15 2017_x000D_	43.5799	77.1948	216.671	3.78162	1	57.887	65.2172	171.074	2.9858	18.6589
40617	Wed Mar 22 16:16:15 2017_x000D_	43.3848	77.4043	216.672	3.78163	1	57.887	65.2172	171.074	2.9858	18.9431
40618	Wed Mar 22 16:16:15 2017_x000D_	43.1898	77.6137	216.672	3.78164	1	57.887	65.2172	171.074	2.9858	19.2271
40619	Wed Mar 22 16:16:15 2017_x000D_	42.7948	77.8308	216.672	3.78163	1	57.887	65.2172	171.074	2.9858	19.6692
40620	Wed Mar 22 16:16:15 2017_x000D_	42.5973	77.9393	219.009	3.82243	1	55.4784	65.586	180	3.14159	17.8473
40621	Wed Mar 22 16:16:15 2017_x000D_	42.4995	78.0442	215.083	3.7539	1	55.4784	65.586	180	3.14159	17.9905
40622	Wed Mar 22 16:16:15 2017_x000D_	42.1067	78.3623	212.663	3.71168	1	55.4784	65.586	180	3.14159	18.4942
40623	Wed Mar 22 16:16:15 2017_x000D_	41.8114	78.5757	211.263	3.68724	1	55.4784	65.586	180	3.14159	18.8552
40624	Wed Mar 22 16:16:15 2017_x000D_	41.5157	78.7891	199.784	3.4869	1	53.9482	65.7612	180	3.14159	18.0081
40625	Wed Mar 22 16:16:16 2017_x000D_	41.3153	78.7967	194.145	3.38847	1	53.9482	65.7612	180	3.14159	18.1525
40626	Wed Mar 22 16:16:16 2017_x000D_	41.1167	78.9049	179.454	3.13207	1	53.9482	65.7612	180	3.14159	18.3686
40627	Wed Mar 22 16:16:16 2017_x000D_	41.1167	78.9049	179.454	3.13207	1	53.9482	65.7612	180	3.14159	18.3686
40628	Wed Mar 22 16:16:16 2017_x000D_	40.8161	78.916	168.021	2.93253	1	53.9482	65.7612	180	3.14159	18.5877
40629	Wed Mar 22 16:16:16 2017_x000D_	40.4128	78.8297	152.791	2.66671	1	53.0797	65.7366	180	3.14159	18.2176
40630	Wed Mar 22 16:16:16 2017_x000D_	40.2074	78.6351	144.859	2.52826	1	53.0797	65.7366	180	3.14159	18.2227
40631	Wed Mar 22 16:16:16 2017_x000D_	39.7988	78.3468	134.621	2.34959	1	53.0797	65.7366	180	3.14159	18.3139
40632	Wed Mar 22 16:16:16 2017_x000D_	39.696	78.2494	130.646	2.28021	1	53.0797	65.7366	180	3.14159	18.3219
40633	Wed Mar 22 16:16:16 2017_x000D_	39.5932	78.152	126.733	2.2119	1	51.9835	65.9241	180	3.14159	17.4081
40634	Wed Mar 22 16:16:16 2017_x000D_	39.1789	77.6615	120.525	2.10356	1	51.9835	65.9241	180	3.14159	17.3702
40635	Wed Mar 22 16:16:16 2017_x000D_	39.0682	77.2607	118.019	2.05981	1	51.9835	65.9241	180	3.14159	17.185
40636	Wed Mar 22 16:16:16 2017_x000D_	38.8567	76.8633	118.019	2.05981	1	51.9835	65.9241	180	3.14159	17.0874
40637	Wed Mar 22 16:16:16 2017_x000D_	38.4335	76.068	118.019	2.05981	1	50.8976	65.8933	180	3.14159	16.0897
40638	Wed Mar 22 16:16:16 2017_x000D_	38.2217	75.67	118.019	2.05981	1	50.8976	65.8933	180	3.14159	16.0082
40639	Wed Mar 22 16:16:16 2017_x000D_	37.9036	75.0725	120.518	2.10343	1	50.8976	65.8933	180	3.14159	15.9092
40640	Wed Mar 22 16:16:16 2017_x000D_	37.6916	74.674	120.517	2.10342	1	50.8976	65.8933	180	3.14159	15.8587
40641	Wed Mar 22 16:16:16 2017_x000D_	37.2725	74.0794	120.519	2.10345	1	51.1252	65.6811	180	3.14159	16.1997
40642	Wed Mar 22 16:16:16 2017_x000D_	37.1635	73.7784	124.384	2.17091	1	51.1252	65.6811	180	3.14159	16.1399
40643	Wed Mar 22 16:16:16 2017_x000D_	36.744	73.1831	124.384	2.17092	1	51.1252	65.6811	180	3.14159	16.2203
40644	Wed Mar 22 16:16:16 2017_x000D_	36.5368	72.9869	124.386	2.17095	1	51.1252	65.6811	180	3.14159	16.3155
40645	Wed Mar 22 16:16:16 2017_x000D_	36.3269	72.6891	125.997	2.19906	1	51.1252	65.6811	180	3.14159	16.3738
40646	Wed Mar 22 16:16:17 2017_x000D_	36.1167	72.3908	124.387	2.17096	1	50.2563	65.6564	180	3.14159	15.6614
40647	Wed Mar 22 16:16:17 2017_x000D_	35.6991	71.8962	125.998	2.19909	1	50.2563	65.6564	180	3.14159	15.8382
40648	Wed Mar 22 16:16:17 2017_x000D_	35.5895	71.594	126.707	2.21146	1	50.2563	65.6564	180	3.14159	15.8231
40649	Wed Mar 22 16:16:17 2017_x000D_	35.1714	71.0988	128.368	2.24044	1	50.2563	65.6564	180	3.14159	16.0366
40650	Wed Mar 22 16:16:17 2017_x000D_	34.9636	70.9019	128.369	2.24046	1	49.1805	65.4072	180	3.14159	15.2418
40651	Wed Mar 22 16:16:17 2017_x000D_	34.6463	70.4024	124.39	2.17101	1	49.1805	65.4072	180	3.14159	15.3686
40652	Wed Mar 22 16:16:17 2017_x000D_	34.4355	70.1034	125.997	2.19907	1	49.1805	65.4072	180	3.14159	15.4748
40653	Wed Mar 22 16:16:17 2017_x000D_	34.2274	69.9062	125.999	2.1991	1	49.1805	65.4072	180	3.14159	15.6153
40654	Wed Mar 22 16:16:17 2017_x000D_	34.0106	69.4025	124.388	2.17099	1	47.0179	65.127	180	3.14159	13.692
40655	Wed Mar 22 16:16:17 2017_x000D_	33.8023	69.205	124.391	2.17103	1	47.0179	65.127	180	3.14159	13.8305
40656	Wed Mar 22 16:16:17 2017_x000D_	33.3798	68.6055	124.391	2.17103	1	47.0179	65.127	180	3.14159	14.0747
40657	Wed Mar 22 16:16:17 2017_x000D_	33.2729	68.4045	121.949	2.12841	1	47.0179	65.127	180	3.14159	14.1304
40658	Wed Mar 22 16:16:17 2017_x000D_	33.1655	68.2033	124.389	2.171	1	47.0179	65.127	180	3.14159	14.1899
40659	Wed Mar 22 16:16:17 2017_x000D_	32.8498	67.8043	121.951	2.12844	1	45.7139	65.0899	180	3.14159	13.1474
40660	Wed Mar 22 16:16:17 2017_x000D_	32.6381	67.5038	120.541	2.10384	1	45.7139	65.0899	180	3.14159	13.2967
40661	Wed Mar 22 16:16:17 2017_x000D_	32.6381	67.5038	120.541	2.10384	1	45.7139	65.0899	180	3.14159	13.2967
40662	Wed Mar 22 16:16:17 2017_x000D_	32.3219	67.1046	125.995	2.19903	1	45.7139	65.0899	180	3.14159	13.5427
40663	Wed Mar 22 16:16:17 2017_x000D_	32.316	66.8998	125.991	2.19896	1	44.4097	65.0529	180	3.14159	12.2339
40664	Wed Mar 22 16:16:17 2017_x000D_	32.3125	66.7977	140.602	2.45398	1	44.4097	65.0529	180	3.14159	12.2224
40665	Wed Mar 22 16:16:17 2017_x000D_	32.2108	66.8013	147.045	2.56642	1	44.4097	65.0529	180	3.14159	12.3236
40666	Wed Mar 22 16:16:17 2017_x000D_	32.2048	66.597	160.394	2.7994	1	44.4097	65.0529	180	3.14159	12.3022
40667	Wed Mar 22 16:16:18 2017_x000D_	32.3093	66.6966	169.84	2.96426	1	43.9749	65.0405	180	3.14159	11.7826
40668	Wed Mar 22 16:16:18 2017_x000D_	32.1037	66.6012	184.866	3.22653	1	43.9749	65.0405	180	3.14159	11.9734
40669	Wed Mar 22 16:16:18 2017_x000D_	32.1038	66.6014	190.87	3.3313	1	43.9749	65.0405	180	3.14159	11.9733
40670	Wed Mar 22 16:16:18 2017_x000D_	31.9008	66.608	196.675	3.43263	1	43.9749	65.0405	180	3.14159	12.1754
40671	Wed Mar 22 16:16:18 2017_x000D_	31.6982	66.6146	209.876	3.66303	1	42.0282	64.7664	180	3.14159	10.494
40672	Wed Mar 22 16:16:18 2017_x000D_	31.6984	66.6146	214.89	3.75053	1	42.0282	64.7664	180	3.14159	10.4938
40673	Wed Mar 22 16:16:18 2017_x000D_	31.4984	66.7234	220.641	3.85091	1	42.0282	64.7664	180	3.14159	10.7101
40674	Wed Mar 22 16:16:18 2017_x000D_	31.2055	67.1428	226.967	3.96133	1	42.0282	64.7664	180	3.14159	11.0805
40675	Wed Mar 22 16:16:18 2017_x000D_	30.8048	67.3607	226.967	3.96132	1	42.0282	64.7664	180	3.14159	11.5193
40676	Wed Mar 22 16:16:18 2017_x000D_	30.3112	67.8895	222.892	3.8902	1	40.9408	64.7355	182.085	3.17798	11.0877
40677	Wed Mar 22 16:16:18 2017_x000D_	30.1167	68.2033	220.643	3.85095	1	40.9408	64.7355	182.085	3.17798	11.366
40678	Wed Mar 22 16:16:18 2017_x000D_	29.8175	68.4182	218.856	3.81975	1	40.9408	64.7355	182.085	3.17798	11.7171
40679	Wed Mar 22 16:16:18 2017_x000D_	29.222	68.9503	216.498	3.7786	1	40.9408	64.7355	182.085	3.17798	12.4537
40680	Wed Mar 22 16:16:18 2017_x000D_	28.8209	69.1686	216.497	3.77859	1	39.8635	64.486	181.324	3.1647	11.9944
40681	Wed Mar 22 16:16:18 2017_x000D_	28.2221	69.5985	216.497	3.77858	1	39.8635	64.486	181.324	3.1647	12.7146
40682	Wed Mar 22 16:16:18 2017_x000D_	28.0246	69.8101	216.498	3.7786	1	39.8635	64.486	181.324	3.1647	12.981
40683	Wed Mar 22 16:16:18 2017_x000D_	27.4256	70.2402	216.497	3.77859	1	39.8635	64.486	181.324	3.1647	13.7045
40684	Wed Mar 22 16:16:18 2017_x000D_	27.1259	70.4554	214.896	3.75065	1	38.7758	64.455	193.013	3.36871	13.1044
40685	Wed Mar 22 16:16:18 2017_x000D_	26.6255	70.7798	213.997	3.73496	1	38.7758	64.455	193.013	3.36871	13.6979
40686	Wed Mar 22 16:16:18 2017_x000D_	26.3257	70.995	212.459	3.70812	1	38.7758	64.455	193.013	3.36871	14.0633
40687	Wed Mar 22 16:16:18 2017_x000D_	26.0261	71.2102	213.998	3.73496	1	38.7758	64.455	193.013	3.36871	14.4287
40688	Wed Mar 22 16:16:18 2017_x000D_	25.6244	71.4289	218.853	3.8197	1	38.7758	64.455	193.013	3.36871	14.8861
40689	Wed Mar 22 16:16:19 2017_x000D_	25.1269	71.8559	220.639	3.85087	1	34.6912	63.2439	192.335	3.35687	12.8702
40690	Wed Mar 22 16:16:19 2017_x000D_	24.8269	72.0714	218.853	3.8197	1	34.6912	63.2439	192.335	3.35687	13.2374
40691	Wed Mar 22 16:16:19 2017_x000D_	24.2269	72.5022	218.852	3.8197	1	34.6912	63.2439	192.335	3.35687	13.972
40692	Wed Mar 22 16:16:19 2017_x000D_	24.029	72.714	218.853	3.8197	1	34.6912	63.2439	192.335	3.35687	14.2606
40693	Wed Mar 22 16:16:19 2017_x000D_	23.432	73.2474	216.498	3.7786	1	34.6912	63.2439	192.335	3.35687	15.0612
40694	Wed Mar 22 16:16:19 2017_x000D_	23.0296	73.4665	216.497	3.77859	1	33.8304	63.0004	193.545	3.378	15.0398
40695	Wed Mar 22 16:16:19 2017_x000D_	22.8317	73.6785	216.498	3.7786	1	33.8304	63.0004	193.545	3.378	15.3295
40696	Wed Mar 22 16:16:19 2017_x000D_	22.2311	74.1097	216.498	3.7786	1	33.8304	63.0004	193.545	3.378	16.0611
40697	Wed Mar 22 16:16:19 2017_x000D_	21.8284	74.3291	216.497	3.77858	1	33.8304	63.0004	193.545	3.378	16.5042
40698	Wed Mar 22 16:16:19 2017_x000D_	21.4324	74.7532	216.498	3.77861	1	32.9695	62.7568	187.25	3.26814	16.6439
40699	Wed Mar 22 16:16:19 2017_x000D_	21.0262	74.8703	218.851	3.81967	1	32.9695	62.7568	187.25	3.26814	17.0112
40700	Wed Mar 22 16:16:19 2017_x000D_	20.8281	75.0824	218.851	3.81968	1	32.9695	62.7568	187.25	3.26814	17.3013
40701	Wed Mar 22 16:16:19 2017_x000D_	20.2234	75.4117	216.496	3.77857	1	32.9695	62.7568	187.25	3.26814	17.9613
40702	Wed Mar 22 16:16:19 2017_x000D_	20.1277	75.6202	214.899	3.7507	1	32.1581	61.419	208.981	3.6474	18.6119
40703	Wed Mar 22 16:16:19 2017_x000D_	19.629	76.0482	216.498	3.7786	1	32.1581	61.419	208.981	3.6474	19.2611
40704	Wed Mar 22 16:16:19 2017_x000D_	19.4274	76.1581	218.851	3.81967	1	32.1581	61.419	208.981	3.6474	19.4759
40705	Wed Mar 22 16:16:19 2017_x000D_	19.2292	76.3703	218.851	3.81967	1	32.1581	61.419	208.981	3.6474	19.7661
40706	Wed Mar 22 16:16:19 2017_x000D_	18.7233	76.5938	220.634	3.85078	1	32.0497	59.0049	180	3.14159	22.0672
40707	Wed Mar 22 16:16:19 2017_x000D_	18.4223	76.8099	218.85	3.81965	1	32.0497	59.0049	180	3.14159	22.4215
40708	Wed Mar 22 16:16:19 2017_x000D_	18.1249	77.1283	218.236	3.80894	1	32.0497	59.0049	180	3.14159	22.8551
40709	Wed Mar 22 16:16:19 2017_x000D_	18.0257	77.2345	218.85	3.81966	1	32.0497	59.0049	180	3.14159	22.9998
40710	Wed Mar 22 16:16:20 2017_x000D_	17.6255	77.5568	216.498	3.7786	1	32.0497	59.0049	180	3.14159	23.4996
40711	Wed Mar 22 16:16:20 2017_x000D_	17.4238	77.6668	218.85	3.81965	1	32.0995	57.91	180	3.14159	24.6111
40712	Wed Mar 22 16:16:20 2017_x000D_	17.3246	77.7729	218.237	3.80895	1	32.0995	57.91	180	3.14159	24.7555
40713	Wed Mar 22 16:16:20 2017_x000D_	16.9241	78.0954	212.473	3.70835	1	32.0995	57.91	180	3.14159	25.2536
40714	Wed Mar 22 16:16:20 2017_x000D_	16.8246	78.2016	208.591	3.64059	1	32.0995	57.91	180	3.14159	25.3983
40715	Wed Mar 22 16:16:20 2017_x000D_	16.8245	78.2016	203.302	3.54829	1	32.1592	56.5957	180	3.14159	26.4947
40716	Wed Mar 22 16:16:20 2017_x000D_	16.9267	78.1975	191.086	3.33509	1	32.1592	56.5957	180	3.14159	26.4323
40717	Wed Mar 22 16:16:20 2017_x000D_	16.9264	78.1972	179.154	3.12683	1	32.1592	56.5957	180	3.14159	26.4322
40718	Wed Mar 22 16:16:20 2017_x000D_	16.9261	78.1967	167.46	2.92273	1	32.1592	56.5957	180	3.14159	26.432
40719	Wed Mar 22 16:16:20 2017_x000D_	16.9294	78.2985	159.386	2.78182	1	32.4667	54.63	180	3.14159	28.3126
40720	Wed Mar 22 16:16:20 2017_x000D_	16.7174	78.1011	143.551	2.50544	1	32.4667	54.63	180	3.14159	28.2654
40721	Wed Mar 22 16:16:20 2017_x000D_	16.6147	78.1047	137.2	2.39459	1	32.4667	54.63	180	3.14159	28.3257
40722	Wed Mar 22 16:16:20 2017_x000D_	16.5085	78.0061	133.103	2.32308	1	32.4667	54.63	180	3.14159	28.3038
40723	Wed Mar 22 16:16:20 2017_x000D_	16.4022	77.9074	129.045	2.25226	1	32.4667	54.63	180	3.14159	28.2826
40724	Wed Mar 22 16:16:20 2017_x000D_	16.1825	77.5053	121.198	2.1153	1	32.7644	52.8828	190.948	3.33267	29.6855
40725	Wed Mar 22 16:16:20 2017_x000D_	16.0726	77.3044	118.697	2.07166	1	32.7644	52.8828	190.948	3.33267	29.5809
40726	Wed Mar 22 16:16:20 2017_x000D_	15.7461	76.8034	114.953	2.0063	1	32.7644	52.8828	190.948	3.33267	29.3567
40727	Wed Mar 22 16:16:20 2017_x000D_	15.6288	76.3972	112.331	1.96055	1	32.7644	52.8828	190.948	3.33267	29.0956
40728	Wed Mar 22 16:16:20 2017_x000D_	15.298	75.793	114.952	2.00629	1	33.0223	52.0122	190.948	3.33267	29.6594
40729	Wed Mar 22 16:16:20 2017_x000D_	15.1806	75.3864	112.332	1.96057	1	33.0223	52.0122	190.948	3.33267	29.4054
40730	Wed Mar 22 16:16:20 2017_x000D_	14.9599	74.9832	112.334	1.9606	1	33.0223	52.0122	190.948	3.33267	29.2219
40731	Wed Mar 22 16:16:21 2017_x000D_	14.7318	74.3743	112.333	1.96059	1	33.0223	52.0122	190.948	3.33267	28.8895
40732	Wed Mar 22 16:16:21 2017_x000D_	14.5108	73.9706	112.335	1.96062	1	33.2802	51.1414	199.735	3.48603	29.5544
40733	Wed Mar 22 16:16:21 2017_x000D_	14.2824	73.3609	112.334	1.9606	1	33.2802	51.1414	199.735	3.48603	29.2339
40734	Wed Mar 22 16:16:21 2017_x000D_	14.168	73.0561	116.079	2.02595	1	33.2802	51.1414	199.735	3.48603	29.078
40735	Wed Mar 22 16:16:21 2017_x000D_	13.8359	72.4493	118.685	2.07145	1	33.2802	51.1414	199.735	3.48603	28.8463
40736	Wed Mar 22 16:16:21 2017_x000D_	13.718	72.0411	116.077	2.02593	1	33.5282	50.4898	207.466	3.62096	29.2729
40737	Wed Mar 22 16:16:21 2017_x000D_	13.5039	71.8422	116.081	2.02599	1	33.5282	50.4898	207.466	3.62096	29.2728
40738	Wed Mar 22 16:16:21 2017_x000D_	13.2823	71.4372	116.081	2.026	1	33.5282	50.4898	207.466	3.62096	29.1323
40739	Wed Mar 22 16:16:21 2017_x000D_	13.0531	70.8257	116.079	2.02597	1	33.5282	50.4898	207.466	3.62096	28.8579
40740	Wed Mar 22 16:16:21 2017_x000D_	12.835	70.5235	117.32	2.04762	1	33.5282	50.4898	207.466	3.62096	28.802
40741	Wed Mar 22 16:16:21 2017_x000D_	12.6055	69.9113	117.317	2.04758	1	34.2022	50.0703	232.56	4.05893	29.3272
40742	Wed Mar 22 16:16:21 2017_x000D_	12.3871	69.6084	116.081	2.026	1	34.2022	50.0703	232.56	4.05893	29.2854
40743	Wed Mar 22 16:16:21 2017_x000D_	12.0535	68.9988	118.682	2.07139	1	34.2022	50.0703	232.56	4.05893	29.1351
40744	Wed Mar 22 16:16:21 2017_x000D_	11.9387	68.6922	114.954	2.00632	1	34.2022	50.0703	232.56	4.05893	29.0248
40745	Wed Mar 22 16:16:21 2017_x000D_	11.7124	68.1823	116.081	2.02599	1	36.0365	48.1471	274.298	4.7874	31.513
40746	Wed Mar 22 16:16:21 2017_x000D_	11.4898	67.7753	116.081	2.026	1	36.0365	48.1471	274.298	4.7874	31.4294
40747	Wed Mar 22 16:16:21 2017_x000D_	11.2747	67.5751	116.085	2.02606	1	36.0365	48.1471	274.298	4.7874	31.4737
40748	Wed Mar 22 16:16:21 2017_x000D_	11.0442	66.9607	116.083	2.02603	1	36.0365	48.1471	274.298	4.7874	31.282
40749	Wed Mar 22 16:16:21 2017_x000D_	10.9326	66.7568	118.679	2.07134	1	37.405	46.8691	315	5.49779	33.1106
40750	Wed Mar 22 16:16:21 2017_x000D_	10.5981	66.1452	116.084	2.02605	1	37.405	46.8691	315	5.49779	33.0178
40751	Wed Mar 22 16:16:21 2017_x000D_	10.5904	65.938	116.081	2.026	1	37.405	46.8691	315	5.49779	32.9036
40752	Wed Mar 22 16:16:21 2017_x000D_	10.3749	65.7372	116.085	2.02606	1	37.405	46.8691	315	5.49779	32.9641
40753	Wed Mar 22 16:16:22 2017_x000D_	10.2557	65.3258	113.378	1.97883	1	37.405	46.8691	315	5.49779	32.8289
40754	Wed Mar 22 16:16:22 2017_x000D_	10.0361	65.0208	112.358	1.96102	1	39.4478	45.1713	315	5.49779	35.4831
40755	Wed Mar 22 16:16:22 2017_x000D_	10.0284	64.8133	112.356	1.96098	1	39.4478	45.1713	315	5.49779	35.3738
40756	Wed Mar 22 16:16:22 2017_x000D_	9.80123	64.3008	106.182	1.85322	1	39.4478	45.1713	315	5.49779	35.2825
40757	Wed Mar 22 16:16:22 2017_x000D_	9.68955	64.0964	103.46	1.80572	1	39.4478	45.1713	315	5.49779	35.2663
40758	Wed Mar 22 16:16:22 2017_x000D_	9.68222	63.8892	92.1445	1.60822	1	40.3602	44.319	284.692	4.96881	36.3886
40759	Wed Mar 22 16:16:22 2017_x000D_	9.57433	63.7887	89.1272	1.55556	1	40.3602	44.319	284.692	4.96881	36.4258
40760	Wed Mar 22 16:16:22 2017_x000D_	9.67081	63.5782	80.2173	1.40006	1	40.3602	44.319	284.692	4.96881	36.232
40761	Wed Mar 22 16:16:22 2017_x000D_	9.76719	63.3676	71.8355	1.25377	1	40.3602	44.319	284.692	4.96881	36.0386
40762	Wed Mar 22 16:16:22 2017_x000D_	9.85563	62.9494	61.5256	1.07382	1	41.4908	43.4732	297.566	5.19351	37.1498
40763	Wed Mar 22 16:16:22 2017_x000D_	10.0598	62.8396	55.0725	0.961196	1	41.4908	43.4732	297.566	5.19351	36.9184
40764	Wed Mar 22 16:16:22 2017_x000D_	10.1521	62.5249	50.9964	0.890055	1	41.4908	43.4732	297.566	5.19351	36.6754
40765	Wed Mar 22 16:16:22 2017_x000D_	10.4522	62.2043	38.6872	0.675219	1	41.4908	43.4732	297.566	5.19351	36.2526
40766	Wed Mar 22 16:16:22 2017_x000D_	10.6525	61.9903	33.788	0.589712	1	42.1855	42.6144	315	5.49779	37.0102
40767	Wed Mar 22 16:16:22 2017_x000D_	10.8563	61.8804	28.3134	0.494162	1	42.1855	42.6144	315	5.49779	36.779
40768	Wed Mar 22 16:16:22 2017_x000D_	11.4725	61.6543	22.9707	0.400915	1	42.1855	42.6144	315	5.49779	36.1359
40769	Wed Mar 22 16:16:22 2017_x000D_	11.7764	61.4373	16.4327	0.286804	1	42.1855	42.6144	315	5.49779	35.7633
40770	Wed Mar 22 16:16:22 2017_x000D_	12.3923	61.2114	16.4317	0.286787	1	42.1855	42.6144	315	5.49779	35.121
40771	Wed Mar 22 16:16:22 2017_x000D_	12.8039	61.0955	13.5656	0.236764	1	43.0982	41.762	284.692	4.96881	35.9378
40772	Wed Mar 22 16:16:22 2017_x000D_	13.2192	61.0835	13.5677	0.236801	1	43.0982	41.762	284.692	4.96881	35.5819
40773	Wed Mar 22 16:16:22 2017_x000D_	14.0418	60.8519	13.5669	0.236787	1	43.0982	41.762	284.692	4.96881	34.7663
40774	Wed Mar 22 16:16:23 2017_x000D_	14.349	60.7391	10.1947	0.177932	1	43.0982	41.762	284.692	4.96881	34.4477
40775	Wed Mar 22 16:16:23 2017_x000D_	15.0712	60.6145	13.5671	0.23679	1	43.3264	41.5489	296.037	5.16682	34.086
40776	Wed Mar 22 16:16:23 2017_x000D_	15.3781	60.5018	10.1934	0.177909	1	43.3264	41.5489	296.037	5.16682	33.7686
40777	Wed Mar 22 16:16:23 2017_x000D_	16.1031	60.4811	10.64	0.185702	1	43.3264	41.5489	296.037	5.16682	33.1593
40778	Wed Mar 22 16:16:23 2017_x000D_	16.4062	60.2647	10.1921	0.177885	1	43.3264	41.5489	296.037	5.16682	32.7869
40779	Wed Mar 22 16:16:23 2017_x000D_	16.7168	60.2559	10.6373	0.185655	1	43.3264	41.5489	296.037	5.16682	32.5273
40780	Wed Mar 22 16:16:23 2017_x000D_	17.4371	60.1316	12.9873	0.226671	1	43.7827	41.1226	300.302	5.24126	32.4874
40781	Wed Mar 22 16:16:23 2017_x000D_	17.7474	60.1228	13.5707	0.236854	1	43.7827	41.1226	300.302	5.24126	32.2311
40782	Wed Mar 22 16:16:23 2017_x000D_	17.9541	60.117	13.5718	0.236872	1	43.7827	41.1226	300.302	5.24126	32.0609
40783	Wed Mar 22 16:16:23 2017_x000D_	18.6699	59.8891	12.9882	0.226687	1	43.7827	41.1226	300.302	5.24126	31.3502
40784	Wed Mar 22 16:16:23 2017_x000D_	18.9763	59.7766	10.6359	0.185632	1	44.2289	40.916	315	5.49779	31.5185
40785	Wed Mar 22 16:16:23 2017_x000D_	19.7984	59.6497	13.5712	0.236863	1	44.2289	40.916	315	5.49779	30.7864
40786	Wed Mar 22 16:16:23 2017_x000D_	20.1041	59.5373	10.1905	0.177858	1	44.2289	40.916	315	5.49779	30.4755
40787	Wed Mar 22 16:16:23 2017_x000D_	20.8226	59.4135	13.5715	0.236867	1	44.2289	40.916	315	5.49779	29.8331
40788	Wed Mar 22 16:16:23 2017_x000D_	21.1284	59.3011	11.1271	0.194205	1	44.2289	40.916	315	5.49779	29.5236
40789	Wed Mar 22 16:16:23 2017_x000D_	21.4339	59.189	13.5697	0.236835	1	46.6776	39.8895	351.074	6.12739	31.776
40790	Wed Mar 22 16:16:23 2017_x000D_	22.2541	59.0623	10.6334	0.185588	1	46.6776	39.8895	351.074	6.12739	31.05
40791	Wed Mar 22 16:16:23 2017_x000D_	22.6624	58.9474	13.571	0.236859	1	46.6776	39.8895	351.074	6.12739	30.6583
40792	Wed Mar 22 16:16:23 2017_x000D_	22.9674	58.8352	10.1857	0.177775	1	46.6776	39.8895	351.074	6.12739	30.3498
40793	Wed Mar 22 16:16:23 2017_x000D_	23.684	58.7118	13.5713	0.236863	1	48.68	39.0697	346.635	6.04992	31.7901
40794	Wed Mar 22 16:16:23 2017_x000D_	24.0916	58.5968	10.6304	0.185535	1	48.68	39.0697	346.635	6.04992	31.399
40795	Wed Mar 22 16:16:24 2017_x000D_	24.7078	58.5798	10.6329	0.185579	1	48.68	39.0697	346.635	6.04992	30.9081
40796	Wed Mar 22 16:16:24 2017_x000D_	25.0091	58.3643	10.1831	0.177729	1	48.68	39.0697	346.635	6.04992	30.5384
40797	Wed Mar 22 16:16:24 2017_x000D_	25.6248	58.3474	10.1855	0.17777	1	48.68	39.0697	346.635	6.04992	30.0528
40798	Wed Mar 22 16:16:24 2017_x000D_	25.9327	58.3388	10.6326	0.185574	1	50.9002	38.2565	349.074	6.09248	32.0418
40799	Wed Mar 22 16:16:24 2017_x000D_	26.1378	58.3332	10.6333	0.185587	1	50.9002	38.2565	349.074	6.09248	31.8787
40800	Wed Mar 22 16:16:24 2017_x000D_	26.6437	58.1123	10.1841	0.177747	1	50.9002	38.2565	349.074	6.09248	31.3469
40801	Wed Mar 22 16:16:24 2017_x000D_	26.8487	58.1067	10.1849	0.17776	1	50.9002	38.2565	349.074	6.09248	31.185
40802	Wed Mar 22 16:16:24 2017_x000D_	27.1562	58.0982	10.6323	0.185568	1	51.7819	38.063	344.965	6.02078	31.7464
40803	Wed Mar 22 16:16:24 2017_x000D_	27.5628	57.9837	13.5761	0.236948	1	51.7819	38.063	344.965	6.02078	31.3592
40804	Wed Mar 22 16:16:24 2017_x000D_	27.6617	57.8775	10.1829	0.177725	1	51.7819	38.063	344.965	6.02078	31.2154
40805	Wed Mar 22 16:16:24 2017_x000D_	27.969	57.869	10.6304	0.185535	1	51.7819	38.063	344.965	6.02078	30.9731
40806	Wed Mar 22 16:16:24 2017_x000D_	28.1737	57.8634	10.6312	0.185549	1	53.5557	37.4565	349.074	6.09248	32.5682
40807	Wed Mar 22 16:16:24 2017_x000D_	28.3783	57.8578	10.632	0.185563	1	53.5557	37.4565	349.074	6.09248	32.4055
40808	Wed Mar 22 16:16:24 2017_x000D_	28.989	57.7378	13.5784	0.236989	1	53.5557	37.4565	349.074	6.09248	31.8568
40809	Wed Mar 22 16:16:24 2017_x000D_	29.1905	57.629	16.4616	0.28731	1	53.5557	37.4565	349.074	6.09248	31.6321
40810	Wed Mar 22 16:16:24 2017_x000D_	29.2932	57.6264	28.3944	0.495576	1	53.5557	37.4565	349.074	6.09248	31.5514
40811	Wed Mar 22 16:16:24 2017_x000D_	29.1976	57.8355	38.1507	0.665854	1	53.7735	37.463	349.074	6.09248	31.922
40812	Wed Mar 22 16:16:24 2017_x000D_	29.099	57.9412	55.0665	0.961092	1	53.7735	37.463	349.074	6.09248	32.0654
40813	Wed Mar 22 16:16:24 2017_x000D_	29.1022	58.0442	61.4588	1.07266	1	53.7735	37.463	349.074	6.09248	32.1288
40814	Wed Mar 22 16:16:24 2017_x000D_	29.1085	58.2501	74.3319	1.29734	1	53.7735	37.463	349.074	6.09248	32.2563
40815	Wed Mar 22 16:16:24 2017_x000D_	29.0061	58.2526	82.8181	1.44545	1	55.1011	37.0631	349.074	6.09248	33.6146
40816	Wed Mar 22 16:16:24 2017_x000D_	29.0091	58.3555	88.8713	1.5511	1	55.1011	37.0631	349.074	6.09248	33.6773
40817	Wed Mar 22 16:16:25 2017_x000D_	29.111	58.3523	97.3561	1.69918	1	55.1011	37.0631	349.074	6.09248	33.5964
40818	Wed Mar 22 16:16:25 2017_x000D_	29.1044	58.1458	109.953	1.91904	1	55.1011	37.0631	349.074	6.09248	33.471
40819	Wed Mar 22 16:16:25 2017_x000D_	28.9959	57.942	112.743	1.96774	1	55.5471	36.8565	316.428	5.5227	33.9052
40820	Wed Mar 22 16:16:25 2017_x000D_	28.884	57.6348	121.881	2.12723	1	55.5471	36.8565	316.428	5.5227	33.8032
40821	Wed Mar 22 16:16:25 2017_x000D_	28.7785	57.5344	125.899	2.19734	1	55.5471	36.8565	316.428	5.5227	33.825
40822	Wed Mar 22 16:16:25 2017_x000D_	28.3534	57.0288	132.271	2.30856	1	55.5471	36.8565	316.428	5.5227	33.8588
40823	Wed Mar 22 16:16:25 2017_x000D_	28.1363	56.6207	132.266	2.30849	1	55.5471	36.8565	316.428	5.5227	33.7931
40824	Wed Mar 22 16:16:25 2017_x000D_	27.9253	56.4193	132.267	2.3085	1	57.8405	34.5054	315	5.49779	37.0829
40825	Wed Mar 22 16:16:25 2017_x000D_	27.2949	55.9183	134.226	2.34269	1	57.8405	34.5054	315	5.49779	37.3034
40826	Wed Mar 22 16:16:25 2017_x000D_	27.0804	55.6129	132.27	2.30855	1	57.8405	34.5054	315	5.49779	37.3056
40827	Wed Mar 22 16:16:25 2017_x000D_	26.5483	55.0045	134.368	2.34516	1	57.8405	34.5054	315	5.49779	37.4088
40828	Wed Mar 22 16:16:25 2017_x000D_	26.3335	54.6991	136.33	2.37941	1	59.2316	32.7867	315	5.49779	39.5277
40829	Wed Mar 22 16:16:25 2017_x000D_	26.0193	54.4996	134.223	2.34264	1	59.2316	32.7867	315	5.49779	39.6801
40830	Wed Mar 22 16:16:25 2017_x000D_	25.4862	53.8902	136.33	2.37941	1	59.2316	32.7867	315	5.49779	39.8009
40831	Wed Mar 22 16:16:25 2017_x000D_	25.2742	53.6878	136.33	2.37941	1	59.2316	32.7867	315	5.49779	39.8743
40832	Wed Mar 22 16:16:25 2017_x000D_	25.062	53.4853	136.33	2.37941	1	60.1662	31.4941	304.208	5.30944	41.4236
40833	Wed Mar 22 16:16:25 2017_x000D_	24.4286	52.9815	138.44	2.41624	1	60.1662	31.4941	304.208	5.30944	41.6999
40834	Wed Mar 22 16:16:25 2017_x000D_	24.2162	52.7787	138.44	2.41623	1	60.1662	31.4941	304.208	5.30944	41.7784
40835	Wed Mar 22 16:16:25 2017_x000D_	23.6812	52.1674	140.388	2.45024	1	60.1662	31.4941	304.208	5.30944	41.935
40836	Wed Mar 22 16:16:25 2017_x000D_	23.4685	51.9643	140.387	2.45022	1	61.1116	29.9814	296.037	5.16682	43.5919
40837	Wed Mar 22 16:16:25 2017_x000D_	22.94	51.5605	138.437	2.41619	1	61.1116	29.9814	296.037	5.16682	43.8489
40838	Wed Mar 22 16:16:26 2017_x000D_	22.6236	51.3596	140.39	2.45027	1	61.1116	29.9814	296.037	5.16682	44.0267
40839	Wed Mar 22 16:16:26 2017_x000D_	22.1973	50.9528	140.389	2.45024	1	61.1116	29.9814	296.037	5.16682	44.2055
40840	Wed Mar 22 16:16:26 2017_x000D_	21.7742	50.6501	142.628	2.48934	1	61.1116	29.9814	296.037	5.16682	44.4368
40841	Wed Mar 22 16:16:26 2017_x000D_	21.5608	50.4464	142.627	2.48932	1	61.5791	29.3349	296.037	5.16682	45.2455
40842	Wed Mar 22 16:16:26 2017_x000D_	20.9235	49.9392	140.39	2.45026	1	61.5791	29.3349	296.037	5.16682	45.5787
40843	Wed Mar 22 16:16:26 2017_x000D_	20.7098	49.7352	140.389	2.45025	1	61.5791	29.3349	296.037	5.16682	45.6779
40844	Wed Mar 22 16:16:26 2017_x000D_	20.496	49.5312	140.388	2.45023	1	61.5791	29.3349	296.037	5.16682	45.7789
40845	Wed Mar 22 16:16:26 2017_x000D_	19.9649	49.1254	138.443	2.41628	1	62.0466	28.6883	284.692	4.96881	46.7819
40846	Wed Mar 22 16:16:26 2017_x000D_	19.7508	48.9211	138.443	2.41628	1	62.0466	28.6883	284.692	4.96881	46.886
40847	Wed Mar 22 16:16:26 2017_x000D_	19.2186	48.5147	140.389	2.45026	1	62.0466	28.6883	284.692	4.96881	47.1945
40848	Wed Mar 22 16:16:26 2017_x000D_	19.0042	48.3102	140.389	2.45024	1	62.0466	28.6883	284.692	4.96881	47.304
40849	Wed Mar 22 16:16:26 2017_x000D_	18.7898	48.1056	140.388	2.45023	1	62.2857	28.255	315	5.49779	47.8115
40850	Wed Mar 22 16:16:26 2017_x000D_	18.3608	47.6962	140.386	2.4502	1	62.2857	28.255	315	5.49779	48.035
40851	Wed Mar 22 16:16:26 2017_x000D_	18.1497	47.5963	142.62	2.48919	1	62.2857	28.255	315	5.49779	48.1879
40852	Wed Mar 22 16:16:26 2017_x000D_	17.8277	47.2889	138.445	2.41631	1	62.2857	28.255	315	5.49779	48.3612
40853	Wed Mar 22 16:16:26 2017_x000D_	17.6129	47.0839	138.444	2.41631	1	63.6137	27.8552	0	0	49.858
40854	Wed Mar 22 16:16:26 2017_x000D_	17.398	46.8789	138.444	2.4163	1	63.6137	27.8552	0	0	49.9779
40855	Wed Mar 22 16:16:26 2017_x000D_	17.1829	46.6737	138.443	2.41629	1	63.6137	27.8552	0	0	50.0995
40856	Wed Mar 22 16:16:26 2017_x000D_	16.8604	46.3658	134.256	2.3432	1	63.6137	27.8552	0	0	50.2843
40857	Wed Mar 22 16:16:26 2017_x000D_	16.6492	46.2653	127.729	2.2293	1	63.6137	27.8552	0	0	50.444
40858	Wed Mar 22 16:16:26 2017_x000D_	16.6494	46.2651	119.502	2.0857	1	65.8017	27.7022	349.867	6.10634	52.5407
40859	Wed Mar 22 16:16:26 2017_x000D_	16.6536	46.3702	107.317	1.87303	1	65.8017	27.7022	349.867	6.10634	52.574
40860	Wed Mar 22 16:16:27 2017_x000D_	16.6575	46.475	100.852	1.76021	1	65.8017	27.7022	349.867	6.10634	52.6077
40861	Wed Mar 22 16:16:27 2017_x000D_	16.6577	46.4753	94.9587	1.65734	1	65.8017	27.7022	349.867	6.10634	52.6076
40862	Wed Mar 22 16:16:27 2017_x000D_	16.554	46.478	80.1555	1.39898	1	67.9892	27.5492	0	0	54.8077
40863	Wed Mar 22 16:16:27 2017_x000D_	16.6581	46.4761	71.8214	1.25352	1	67.9892	27.5492	0	0	54.7093
40864	Wed Mar 22 16:16:27 2017_x000D_	16.6543	46.3719	57.4585	1.00284	1	67.9892	27.5492	0	0	54.6769
40865	Wed Mar 22 16:16:27 2017_x000D_	16.6505	46.2673	50.9853	0.889861	1	67.9892	27.5492	0	0	54.6446
40866	Wed Mar 22 16:16:27 2017_x000D_	16.7471	46.0555	44.6981	0.780128	1	70.6006	27.6296	0	0	56.9185
40867	Wed Mar 22 16:16:27 2017_x000D_	17.0549	45.9443	32.097	0.560199	1	70.6006	27.6296	0	0	56.5913
40868	Wed Mar 22 16:16:27 2017_x000D_	17.2592	45.835	29.4876	0.514656	1	70.6006	27.6296	0	0	56.3626
40869	Wed Mar 22 16:16:27 2017_x000D_	17.7679	45.5095	25.4881	0.444851	1	70.6006	27.6296	0	0	55.7762
40870	Wed Mar 22 16:16:27 2017_x000D_	17.9721	45.4002	22.732	0.396748	1	71.6884	27.6631	0	0	56.5689
40871	Wed Mar 22 16:16:27 2017_x000D_	18.3805	45.1819	22.7311	0.396733	1	71.6884	27.6631	0	0	56.1127
40872	Wed Mar 22 16:16:27 2017_x000D_	19.2006	44.8501	25.4885	0.444858	1	71.6884	27.6631	0	0	55.2301
40873	Wed Mar 22 16:16:27 2017_x000D_	19.4012	44.6362	25.4866	0.444826	1	71.6884	27.6631	0	0	54.9731
40874	Wed Mar 22 16:16:27 2017_x000D_	20.2241	44.4095	25.4893	0.444872	1	71.6884	27.6631	0	0	54.1204
40875	Wed Mar 22 16:16:27 2017_x000D_	20.4246	44.1957	25.4874	0.444839	1	73.9936	29.4955	54.1643	0.945345	55.5494
40876	Wed Mar 22 16:16:27 2017_x000D_	20.8358	44.0825	28.1362	0.491069	1	73.9936	29.4955	54.1643	0.945345	55.1229
40877	Wed Mar 22 16:16:27 2017_x000D_	21.3472	43.8623	29.4922	0.514735	1	73.9936	29.4955	54.1643	0.945345	54.5715
40878	Wed Mar 22 16:16:27 2017_x000D_	21.651	43.6465	28.1361	0.491068	1	73.9936	29.4955	54.1643	0.945345	54.2218
40879	Wed Mar 22 16:16:27 2017_x000D_	22.2621	43.3197	25.4874	0.444839	1	75.2325	30.854	46.0943	0.804497	54.4174
40880	Wed Mar 22 16:16:27 2017_x000D_	22.5694	43.2087	29.4927	0.514744	1	75.2325	30.854	46.0943	0.804497	54.0929
40881	Wed Mar 22 16:16:28 2017_x000D_	23.1768	42.7773	29.4915	0.514724	1	75.2325	30.854	46.0943	0.804497	53.4038
40882	Wed Mar 22 16:16:28 2017_x000D_	23.5871	42.6645	26.7483	0.466845	1	75.2325	30.854	46.0943	0.804497	52.9786
40883	Wed Mar 22 16:16:28 2017_x000D_	23.7873	42.4509	26.7465	0.466815	1	76.0362	32.1986	45.7704	0.798844	53.2453
40884	Wed Mar 22 16:16:28 2017_x000D_	24.5008	42.1226	28.1361	0.491068	1	76.0362	32.1986	45.7704	0.798844	52.4822
40885	Wed Mar 22 16:16:28 2017_x000D_	24.9075	41.9051	28.1361	0.491068	1	76.0362	32.1986	45.7704	0.798844	52.0419
40886	Wed Mar 22 16:16:28 2017_x000D_	25.5206	41.6838	28.1377	0.491095	1	76.0362	32.1986	45.7704	0.798844	51.3984
40887	Wed Mar 22 16:16:28 2017_x000D_	25.8239	41.4683	29.494	0.514767	1	76.0362	32.1986	45.7704	0.798844	51.0608
40888	Wed Mar 22 16:16:28 2017_x000D_	26.1269	41.253	28.1362	0.491069	1	76.8725	32.884	53.3658	0.931409	51.4311
40889	Wed Mar 22 16:16:28 2017_x000D_	26.7395	41.0319	28.1377	0.491095	1	76.8725	32.884	53.3658	0.931409	50.7908
40890	Wed Mar 22 16:16:28 2017_x000D_	26.9393	40.8186	28.1362	0.491069	1	76.8725	32.884	53.3658	0.931409	50.5597
40891	Wed Mar 22 16:16:28 2017_x000D_	27.5483	40.4928	25.4824	0.444752	1	76.8725	32.884	53.3658	0.931409	49.9076
40892	Wed Mar 22 16:16:28 2017_x000D_	27.8545	40.3824	29.4948	0.514782	1	78.4563	36.01	65.232	1.13851	50.7904
40893	Wed Mar 22 16:16:28 2017_x000D_	28.1572	40.1673	28.1362	0.491069	1	78.4563	36.01	65.232	1.13851	50.4706
40894	Wed Mar 22 16:16:28 2017_x000D_	28.7688	39.9466	28.1377	0.491095	1	78.4563	36.01	65.232	1.13851	49.8432
40895	Wed Mar 22 16:16:28 2017_x000D_	28.9685	39.7334	28.1362	0.491069	1	78.4563	36.01	65.232	1.13851	49.6277
40896	Wed Mar 22 16:16:28 2017_x000D_	29.5767	39.4081	25.4806	0.44472	1	79.4649	37.5785	55.1111	0.961871	49.9217
40897	Wed Mar 22 16:16:28 2017_x000D_	29.7795	39.2998	28.1362	0.491069	1	79.4649	37.5785	55.1111	0.961871	49.7152
40898	Wed Mar 22 16:16:28 2017_x000D_	30.3873	38.9746	25.4798	0.444706	1	79.4649	37.5785	55.1111	0.961871	49.0975
40899	Wed Mar 22 16:16:28 2017_x000D_	30.5929	38.971	25.4813	0.444732	1	79.4649	37.5785	55.1111	0.961871	48.8918
40900	Wed Mar 22 16:16:28 2017_x000D_	30.7925	38.758	25.4795	0.4447	1	80.484	38.9271	46.3829	0.809534	49.6918
40901	Wed Mar 22 16:16:28 2017_x000D_	30.998	38.7544	25.4809	0.444725	1	80.484	38.9271	46.3829	0.809534	49.4863
40902	Wed Mar 22 16:16:29 2017_x000D_	31.403	38.5378	25.4805	0.444719	1	80.484	38.9271	46.3829	0.809534	49.0825
40903	Wed Mar 22 16:16:29 2017_x000D_	31.7084	38.4277	29.4979	0.514835	1	80.484	38.9271	46.3829	0.809534	48.7782
40904	Wed Mar 22 16:16:29 2017_x000D_	32.1103	38.1066	32.116	0.560531	1	80.484	38.9271	46.3829	0.809534	48.3807
40905	Wed Mar 22 16:16:29 2017_x000D_	32.1106	38.1064	40.4525	0.706029	1	81.3079	39.8302	54.002	0.942513	49.2275
40906	Wed Mar 22 16:16:29 2017_x000D_	32.1141	38.2107	55.6895	0.971965	1	81.3079	39.8302	54.002	0.942513	49.2205
40907	Wed Mar 22 16:16:29 2017_x000D_	32.1172	38.3151	62.5969	1.09252	1	81.3079	39.8302	54.002	0.942513	49.214
40908	Wed Mar 22 16:16:29 2017_x000D_	32.1202	38.419	77.1147	1.34591	1	81.3079	39.8302	54.002	0.942513	49.2079
40909	Wed Mar 22 16:16:29 2017_x000D_	32.1202	38.4188	82.8074	1.44526	1	81.8591	41.8222	64.0538	1.11795	49.8552
40910	Wed Mar 22 16:16:29 2017_x000D_	32.2256	38.5212	91.6208	1.59908	1	81.8591	41.8222	64.0538	1.11795	49.7431
40911	Wed Mar 22 16:16:29 2017_x000D_	32.2281	38.6256	103.26	1.80223	1	81.8591	41.8222	64.0538	1.11795	49.7338
40912	Wed Mar 22 16:16:29 2017_x000D_	32.2249	38.5209	109.661	1.91395	1	81.8591	41.8222	64.0538	1.11795	49.7439
40913	Wed Mar 22 16:16:29 2017_x000D_	32.3271	38.5192	120.353	2.10056	1	81.3255	43.7809	105.794	1.84645	49.2801
40914	Wed Mar 22 16:16:29 2017_x000D_	32.1153	38.3136	133.657	2.33275	1	81.3255	43.7809	105.794	1.84645	49.513
40915	Wed Mar 22 16:16:29 2017_x000D_	32.112	38.209	139.796	2.4399	1	81.3255	43.7809	105.794	1.84645	49.5279
40916	Wed Mar 22 16:16:29 2017_x000D_	31.9034	38.1082	150.2	2.62148	1	81.3255	43.7809	105.794	1.84645	49.7466
40917	Wed Mar 22 16:16:29 2017_x000D_	31.7976	38.0054	154.102	2.68959	1	81.3255	43.7809	105.794	1.84645	49.8635
40918	Wed Mar 22 16:16:29 2017_x000D_	31.4867	37.9062	155.472	2.71349	1	80.8364	44.863	98.8158	1.72466	49.8376
40919	Wed Mar 22 16:16:29 2017_x000D_	30.7549	37.4993	156.712	2.73514	1	80.8364	44.863	98.8158	1.72466	50.62
40920	Wed Mar 22 16:16:29 2017_x000D_	30.4435	37.3996	152.77	2.66635	1	80.8364	44.863	98.8158	1.72466	50.9426
40921	Wed Mar 22 16:16:29 2017_x000D_	29.7137	37.0972	156.714	2.73517	1	80.8364	44.863	98.8158	1.72466	51.7092
40922	Wed Mar 22 16:16:29 2017_x000D_	29.3989	36.8926	155.47	2.71346	1	80.27	47.4773	104.692	1.82722	51.9606
40923	Wed Mar 22 16:16:29 2017_x000D_	29.0864	36.7925	154.106	2.68965	1	80.27	47.4773	104.692	1.82722	52.287
40924	Wed Mar 22 16:16:30 2017_x000D_	28.3525	36.3845	152.772	2.66638	1	80.27	47.4773	104.692	1.82722	53.0893
40925	Wed Mar 22 16:16:30 2017_x000D_	27.7241	36.0795	155.468	2.71343	1	80.27	47.4773	104.692	1.82722	53.7678
40926	Wed Mar 22 16:16:30 2017_x000D_	27.3079	35.9809	152.777	2.66646	1	79.2483	50.5151	97.2504	1.69734	53.9356
40927	Wed Mar 22 16:16:30 2017_x000D_	26.8884	35.7773	152.777	2.66646	1	79.2483	50.5151	97.2504	1.69734	54.3945
40928	Wed Mar 22 16:16:30 2017_x000D_	26.6754	35.5702	152.774	2.66641	1	79.2483	50.5151	97.2504	1.69734	54.6558
40929	Wed Mar 22 16:16:30 2017_x000D_	26.0422	35.1591	152.771	2.66636	1	79.2483	50.5151	97.2504	1.69734	55.3778
40930	Wed Mar 22 16:16:30 2017_x000D_	25.6219	34.9551	152.772	2.66637	1	78.271	52.6767	114.768	2.00308	55.5516
40931	Wed Mar 22 16:16:30 2017_x000D_	24.9942	34.7541	152.776	2.66644	1	78.271	52.6767	114.768	2.00308	56.2106
40932	Wed Mar 22 16:16:30 2017_x000D_	24.7805	34.5465	152.772	2.66638	1	78.271	52.6767	114.768	2.00308	56.4795
40933	Wed Mar 22 16:16:30 2017_x000D_	24.1489	34.24	155.461	2.71331	1	78.271	52.6767	114.768	2.00308	57.1762
40934	Wed Mar 22 16:16:30 2017_x000D_	23.7275	34.0354	155.461	2.71331	1	78.271	52.6767	114.768	2.00308	57.6411
40935	Wed Mar 22 16:16:30 2017_x000D_	23.4094	33.829	156.695	2.73485	1	77.5438	54.1881	98.9261	1.72659	57.8362
40936	Wed Mar 22 16:16:30 2017_x000D_	22.7798	33.6273	156.698	2.73489	1	77.5438	54.1881	98.9261	1.72659	58.4965
40937	Wed Mar 22 16:16:30 2017_x000D_	22.4617	33.4208	155.46	2.71329	1	77.5438	54.1881	98.9261	1.72659	58.867
40938	Wed Mar 22 16:16:30 2017_x000D_	22.1463	33.3195	154.102	2.68959	1	77.5438	54.1881	98.9261	1.72659	59.1978
40939	Wed Mar 22 16:16:30 2017_x000D_	21.6166	33.0104	155.459	2.71327	1	76.1446	56.1173	121.9	2.12756	59.2219
40940	Wed Mar 22 16:16:30 2017_x000D_	21.1937	32.8051	155.459	2.71327	1	76.1446	56.1173	121.9	2.12756	59.6914
40941	Wed Mar 22 16:16:30 2017_x000D_	20.5588	32.4966	152.776	2.66645	1	76.1446	56.1173	121.9	2.12756	60.3963
40942	Wed Mar 22 16:16:30 2017_x000D_	20.3471	32.394	155.458	2.71325	1	76.1446	56.1173	121.9	2.12756	60.6313
40943	Wed Mar 22 16:16:30 2017_x000D_	19.9235	32.1883	155.457	2.71324	1	74.1064	57.8087	158.16	2.76041	59.9349
40944	Wed Mar 22 16:16:30 2017_x000D_	19.291	31.9854	155.46	2.71329	1	74.1064	57.8087	158.16	2.76041	60.5935
40945	Wed Mar 22 16:16:31 2017_x000D_	19.0754	31.7765	155.457	2.71323	1	74.1064	57.8087	158.16	2.76041	60.8776
40946	Wed Mar 22 16:16:31 2017_x000D_	18.4386	31.4671	152.778	2.66649	1	74.1064	57.8087	158.16	2.76041	61.5856
40947	Wed Mar 22 16:16:31 2017_x000D_	18.2263	31.3642	155.456	2.71322	1	72.7513	58.8634	147.544	2.57512	61.067
40948	Wed Mar 22 16:16:31 2017_x000D_	17.5924	31.1607	155.459	2.71326	1	72.7513	58.8634	147.544	2.57512	61.7247
40949	Wed Mar 22 16:16:31 2017_x000D_	17.3762	30.9514	155.455	2.7132	1	72.7513	58.8634	147.544	2.57512	62.0119
40950	Wed Mar 22 16:16:31 2017_x000D_	16.9508	30.7449	155.455	2.71319	1	72.7513	58.8634	147.544	2.57512	62.4848
40951	Wed Mar 22 16:16:31 2017_x000D_	16.7416	30.7476	155.458	2.71325	1	72.7513	58.8634	147.544	2.57512	62.6704
40952	Wed Mar 22 16:16:31 2017_x000D_	16.4202	30.5395	156.686	2.73469	1	71.4071	59.6996	143.918	2.51184	62.2404
40953	Wed Mar 22 16:16:31 2017_x000D_	16.0991	30.3313	155.454	2.71318	1	71.4071	59.6996	143.918	2.51184	62.6217
40954	Wed Mar 22 16:16:31 2017_x000D_	15.8898	30.3341	155.457	2.71324	1	71.4071	59.6996	143.918	2.51184	62.8053
40955	Wed Mar 22 16:16:31 2017_x000D_	15.6766	30.2305	152.784	2.66659	1	71.4071	59.6996	143.918	2.51184	63.0422
40956	Wed Mar 22 16:16:31 2017_x000D_	15.2464	29.917	150.242	2.62222	1	70.5075	60.3299	147.544	2.57512	63.0772
40957	Wed Mar 22 16:16:31 2017_x000D_	15.0334	29.8134	144.539	2.52268	1	70.5075	60.3299	147.544	2.57512	63.3138
40958	Wed Mar 22 16:16:31 2017_x000D_	15.0374	29.9192	133.892	2.33685	1	70.5075	60.3299	147.544	2.57512	63.2593
40959	Wed Mar 22 16:16:31 2017_x000D_	15.0376	29.919	125.724	2.1943	1	70.5075	60.3299	147.544	2.57512	63.2592
40960	Wed Mar 22 16:16:31 2017_x000D_	15.0417	30.0252	119.284	2.08191	1	69.8246	60.9664	171.881	2.99989	62.9168
40961	Wed Mar 22 16:16:31 2017_x000D_	14.9413	30.1332	104.297	1.82032	1	69.8246	60.9664	171.881	2.99989	62.9513
40962	Wed Mar 22 16:16:31 2017_x000D_	15.0501	30.2382	94.9634	1.65742	1	69.8246	60.9664	171.881	2.99989	62.805
40963	Wed Mar 22 16:16:31 2017_x000D_	14.9457	30.2401	80.2247	1.40019	1	69.8246	60.9664	171.881	2.99989	62.8951
40964	Wed Mar 22 16:16:31 2017_x000D_	14.942	30.1342	73.6891	1.28612	1	69.8246	60.9664	171.881	2.99989	62.9502
40965	Wed Mar 22 16:16:31 2017_x000D_	14.9419	30.1348	60.0175	1.0475	1	66.7457	61.7528	172.345	3.00799	60.6905
40966	Wed Mar 22 16:16:32 2017_x000D_	15.0428	30.0275	50.9606	0.88943	1	66.7457	61.7528	172.345	3.00799	60.6604
40967	Wed Mar 22 16:16:32 2017_x000D_	15.2409	29.7062	40.2994	0.703357	1	66.7457	61.7528	172.345	3.00799	60.6608
40968	Wed Mar 22 16:16:32 2017_x000D_	15.3418	29.5987	36.0418	0.629048	1	66.7457	61.7528	172.345	3.00799	60.6321
40969	Wed Mar 22 16:16:32 2017_x000D_	15.5476	29.4897	33.473	0.584214	1	64.7616	62.352	170.028	2.96755	59.1773
40970	Wed Mar 22 16:16:32 2017_x000D_	15.8544	29.2733	31.8918	0.556617	1	64.7616	62.352	170.028	2.96755	59.0433
40971	Wed Mar 22 16:16:32 2017_x000D_	16.4682	28.8403	31.8912	0.556607	1	64.7616	62.352	170.028	2.96755	58.7817
40972	Wed Mar 22 16:16:32 2017_x000D_	16.8832	28.7288	29.2548	0.510592	1	64.7616	62.352	170.028	2.96755	58.5052
40973	Wed Mar 22 16:16:32 2017_x000D_	17.4965	28.2961	29.2536	0.510572	1	63.4387	62.7516	180	3.14159	57.4271
40974	Wed Mar 22 16:16:32 2017_x000D_	17.803	28.0798	27.8839	0.486666	1	63.4387	62.7516	180	3.14159	57.3127
40975	Wed Mar 22 16:16:32 2017_x000D_	18.4196	27.7535	25.2088	0.439976	1	63.4387	62.7516	180	3.14159	57.0227
40976	Wed Mar 22 16:16:32 2017_x000D_	18.7298	27.6435	29.2541	0.510581	1	63.4387	62.7516	180	3.14159	56.846
40977	Wed Mar 22 16:16:32 2017_x000D_	19.1407	27.4261	29.2543	0.510584	1	62.5602	62.9451	180	3.14159	56.0968
40978	Wed Mar 22 16:16:32 2017_x000D_	19.7569	27.1001	31.8948	0.55667	1	62.5602	62.9451	180	3.14159	55.83
40979	Wed Mar 22 16:16:32 2017_x000D_	19.9587	26.8852	31.8938	0.556651	1	62.5602	62.9451	180	3.14159	55.814
40980	Wed Mar 22 16:16:32 2017_x000D_	20.571	26.4532	31.8932	0.556641	1	62.5602	62.9451	180	3.14159	55.6305
40981	Wed Mar 22 16:16:32 2017_x000D_	20.7763	26.3446	34.4012	0.600414	1	62.5602	62.9451	180	3.14159	55.5472
40982	Wed Mar 22 16:16:32 2017_x000D_	21.0859	26.2348	33.4774	0.584291	1	58.6751	62.3966	187.92	3.27982	52.1596
40983	Wed Mar 22 16:16:32 2017_x000D_	21.5934	25.8042	31.893	0.556638	1	58.6751	62.3966	187.92	3.27982	52.0966
40984	Wed Mar 22 16:16:32 2017_x000D_	21.8995	25.5883	33.4763	0.584271	1	58.6751	62.3966	187.92	3.27982	52.0317
40985	Wed Mar 22 16:16:32 2017_x000D_	22.4136	25.3703	31.8939	0.556654	1	58.6751	62.3966	187.92	3.27982	51.8251
40986	Wed Mar 22 16:16:32 2017_x000D_	22.6152	25.1556	31.8929	0.556635	1	56.525	61.8975	180	3.14159	49.9984
40987	Wed Mar 22 16:16:32 2017_x000D_	23.0252	24.9388	31.8933	0.556643	1	56.525	61.8975	180	3.14159	49.8817
40988	Wed Mar 22 16:16:33 2017_x000D_	23.5358	24.6146	30.7531	0.536743	1	56.525	61.8975	180	3.14159	49.7825
40989	Wed Mar 22 16:16:33 2017_x000D_	23.8412	24.399	29.249	0.510491	1	56.525	61.8975	180	3.14159	49.743
40990	Wed Mar 22 16:16:33 2017_x000D_	24.3547	24.1813	27.8777	0.486558	1	54.1674	61.1735	189.972	3.31564	47.5102
40991	Wed Mar 22 16:16:33 2017_x000D_	24.4523	23.9678	29.2478	0.51047	1	54.1674	61.1735	189.972	3.31564	47.6157
40992	Wed Mar 22 16:16:33 2017_x000D_	24.8618	23.7512	29.248	0.510473	1	54.1674	61.1735	189.972	3.31564	47.5315
40993	Wed Mar 22 16:16:33 2017_x000D_	25.2711	23.5347	29.2481	0.510476	1	54.1674	61.1735	189.972	3.31564	47.4518
40994	Wed Mar 22 16:16:33 2017_x000D_	25.479	23.5327	29.2497	0.510503	1	52.2538	60.2429	188.926	3.29738	45.4371
40995	Wed Mar 22 16:16:33 2017_x000D_	25.6804	23.3182	29.2483	0.510479	1	52.2538	60.2429	188.926	3.29738	45.4926
40996	Wed Mar 22 16:16:33 2017_x000D_	26.0895	23.1018	29.2484	0.510482	1	52.2538	60.2429	188.926	3.29738	45.4316
40997	Wed Mar 22 16:16:33 2017_x000D_	26.2973	23.0999	29.25	0.510509	1	52.2538	60.2429	188.926	3.29738	45.3138
40998	Wed Mar 22 16:16:33 2017_x000D_	26.7031	22.7773	31.8948	0.55667	1	52.2538	60.2429	188.926	3.29738	45.3488
40999	Wed Mar 22 16:16:33 2017_x000D_	26.9043	22.563	31.8938	0.556651	1	51.188	59.7744	190.003	3.31618	44.4341
41000	Wed Mar 22 16:16:33 2017_x000D_	27.3168	22.4528	42.6302	0.744037	1	51.188	59.7744	190.003	3.31618	44.3028
41001	Wed Mar 22 16:16:33 2017_x000D_	27.2164	22.5599	46.8076	0.816947	1	51.188	59.7744	190.003	3.31618	44.2669
41002	Wed Mar 22 16:16:33 2017_x000D_	27.22	22.6655	61.5437	1.07414	1	51.188	59.7744	190.003	3.31618	44.1762
41003	Wed Mar 22 16:16:33 2017_x000D_	27.22	22.6653	66.8267	1.16635	1	50.1323	59.087	237.885	4.15188	43.0292
41004	Wed Mar 22 16:16:33 2017_x000D_	27.3206	22.5577	76.4588	1.33446	1	50.1323	59.087	237.885	4.15188	43.067
41005	Wed Mar 22 16:16:33 2017_x000D_	27.3238	22.6636	82.925	1.44731	1	50.1323	59.087	237.885	4.15188	42.9755
41006	Wed Mar 22 16:16:33 2017_x000D_	27.4208	22.4497	97.5738	1.70298	1	50.1323	59.087	237.885	4.15188	43.1057
41007	Wed Mar 22 16:16:33 2017_x000D_	27.4142	22.2371	103.285	1.80267	1	48.9002	57.5181	239.346	4.17738	41.3086
41008	Wed Mar 22 16:16:33 2017_x000D_	27.1964	21.92	114.991	2.00697	1	48.9002	57.5181	239.346	4.17738	41.6927
41009	Wed Mar 22 16:16:34 2017_x000D_	27.1929	21.8138	121.294	2.11698	1	48.9002	57.5181	239.346	4.17738	41.7852
41010	Wed Mar 22 16:16:34 2017_x000D_	26.9786	21.6032	129.261	2.25603	1	48.9002	57.5181	239.346	4.17738	42.0766
41011	Wed Mar 22 16:16:34 2017_x000D_	26.8649	21.2853	133.372	2.32778	1	48.9002	57.5181	239.346	4.17738	42.4072
41012	Wed Mar 22 16:16:34 2017_x000D_	26.6507	21.0744	133.372	2.32778	1	48.5169	56.4113	247.185	4.31419	41.5551
41013	Wed Mar 22 16:16:34 2017_x000D_	26.2189	20.5461	135.442	2.36392	1	48.5169	56.4113	247.185	4.31419	42.2317
41014	Wed Mar 22 16:16:34 2017_x000D_	25.8969	20.2291	135.442	2.36392	1	48.5169	56.4113	247.185	4.31419	42.671
41015	Wed Mar 22 16:16:34 2017_x000D_	25.3605	19.7009	135.442	2.36392	1	48.5169	56.4113	247.185	4.31419	43.4036
41016	Wed Mar 22 16:16:34 2017_x000D_	25.1457	19.4894	135.442	2.36392	1	47.9365	54.86	259.074	4.52169	42.0773
41017	Wed Mar 22 16:16:34 2017_x000D_	24.9308	19.2779	135.442	2.36392	1	47.9365	54.86	259.074	4.52169	42.3715
41018	Wed Mar 22 16:16:34 2017_x000D_	24.4975	18.7476	133.371	2.32776	1	47.9365	54.86	259.074	4.52169	43.0522
41019	Wed Mar 22 16:16:34 2017_x000D_	24.1779	18.5364	135.442	2.36392	1	47.9365	54.86	259.074	4.52169	43.4036
41020	Wed Mar 22 16:16:34 2017_x000D_	23.9626	18.3245	135.442	2.36392	1	47.3251	53.9652	249.94	4.36227	42.6153
41021	Wed Mar 22 16:16:34 2017_x000D_	23.5319	17.9003	135.442	2.36392	1	47.3251	53.9652	249.94	4.36227	43.2064
41022	Wed Mar 22 16:16:34 2017_x000D_	23.2089	17.5823	135.442	2.36392	1	47.3251	53.9652	249.94	4.36227	43.6498
41023	Wed Mar 22 16:16:34 2017_x000D_	22.7742	17.0505	133.374	2.32782	1	47.3251	53.9652	249.94	4.36227	44.3333
41024	Wed Mar 22 16:16:34 2017_x000D_	22.5584	16.838	133.374	2.32782	1	47.3251	53.9652	249.94	4.36227	44.6298
41025	Wed Mar 22 16:16:34 2017_x000D_	22.0188	16.3067	133.211	2.32496	1	47.159	52.8637	244.524	4.26775	44.3671
41026	Wed Mar 22 16:16:34 2017_x000D_	21.9037	15.986	133.371	2.32775	1	47.159	52.8637	244.524	4.26775	44.6967
41027	Wed Mar 22 16:16:34 2017_x000D_	21.262	15.5614	133.377	2.32786	1	47.159	52.8637	244.524	4.26775	45.4105
41028	Wed Mar 22 16:16:34 2017_x000D_	21.0456	15.3483	133.377	2.32787	1	47.159	52.8637	244.524	4.26775	45.709
41029	Wed Mar 22 16:16:34 2017_x000D_	20.8292	15.1352	133.378	2.32788	1	46.5678	51.5301	261.363	4.56165	44.5765
41030	Wed Mar 22 16:16:35 2017_x000D_	20.3926	14.6016	135.437	2.36382	1	46.5678	51.5301	261.363	4.56165	45.2643
41031	Wed Mar 22 16:16:35 2017_x000D_	20.1759	14.3882	135.437	2.36382	1	46.5678	51.5301	261.363	4.56165	45.5637
41032	Wed Mar 22 16:16:35 2017_x000D_	19.7423	13.9611	135.437	2.36382	1	46.5678	51.5301	261.363	4.56165	46.1632
41033	Wed Mar 22 16:16:35 2017_x000D_	19.5253	13.7475	135.437	2.36382	1	45.3849	48.8615	247.772	4.32443	43.6086
41034	Wed Mar 22 16:16:35 2017_x000D_	19.3047	13.4262	133.375	2.32784	1	45.3849	48.8615	247.772	4.32443	43.9982
41035	Wed Mar 22 16:16:35 2017_x000D_	19.0876	13.2123	133.376	2.32784	1	45.3849	48.8615	247.772	4.32443	44.2991
41036	Wed Mar 22 16:16:35 2017_x000D_	18.8704	12.9984	133.376	2.32785	1	45.3849	48.8615	247.772	4.32443	44.6002
41037	Wed Mar 22 16:16:35 2017_x000D_	18.7584	12.784	131.167	2.2893	1	45.3849	48.8615	247.772	4.32443	44.8392
41038	Wed Mar 22 16:16:35 2017_x000D_	18.4357	12.5703	133.377	2.32786	1	44.8136	47.0878	252.665	4.40983	43.4425
41039	Wed Mar 22 16:16:35 2017_x000D_	18.4286	12.3553	133.372	2.32778	1	44.8136	47.0878	252.665	4.40983	43.6178
41040	Wed Mar 22 16:16:35 2017_x000D_	17.9972	12.0345	135.432	2.36373	1	44.8136	47.0878	252.665	4.40983	44.1345
41041	Wed Mar 22 16:16:35 2017_x000D_	17.8846	11.8197	137.489	2.39964	1	44.8136	47.0878	252.665	4.40983	44.3735
41042	Wed Mar 22 16:16:35 2017_x000D_	17.6666	11.6055	145.655	2.54216	1	44.2625	44.8745	262.434	4.58033	42.5931
41043	Wed Mar 22 16:16:35 2017_x000D_	17.6667	11.6058	150.717	2.6305	1	44.2625	44.8745	262.434	4.58033	42.5928
41044	Wed Mar 22 16:16:35 2017_x000D_	17.8808	11.7134	167.486	2.92318	1	44.2625	44.8745	262.434	4.58033	42.3751
41045	Wed Mar 22 16:16:35 2017_x000D_	17.9859	11.7133	174.081	3.03829	1	44.2625	44.8745	262.434	4.58033	42.3099
41046	Wed Mar 22 16:16:35 2017_x000D_	18.0876	11.6056	183.135	3.19631	1	44.6238	41.8075	278.926	4.86818	40.2035
41047	Wed Mar 22 16:16:35 2017_x000D_	18.1931	11.6055	189.422	3.30603	1	44.6238	41.8075	278.926	4.86818	40.1341
41048	Wed Mar 22 16:16:35 2017_x000D_	18.2953	11.4978	204.946	3.57699	1	44.6238	41.8075	278.926	4.86818	40.1481
41049	Wed Mar 22 16:16:35 2017_x000D_	18.4008	11.4974	211.7	3.69486	1	44.6238	41.8075	278.926	4.86818	40.0793
41050	Wed Mar 22 16:16:35 2017_x000D_	18.4994	11.2816	226.74	3.95736	1	44.6238	41.8075	278.926	4.86818	40.1785
41051	Wed Mar 22 16:16:35 2017_x000D_	18.5032	11.3889	233.252	4.07102	1	45.3905	39.411	280.003	4.88698	38.8351
41052	Wed Mar 22 16:16:36 2017_x000D_	18.3983	11.3886	249.763	4.35918	1	45.3905	39.411	280.003	4.88698	38.908
41053	Wed Mar 22 16:16:36 2017_x000D_	18.2968	11.4964	253.713	4.42813	1	45.3905	39.411	280.003	4.88698	38.9011
41054	Wed Mar 22 16:16:36 2017_x000D_	18.3003	11.6036	260.223	4.54174	1	45.3905	39.411	280.003	4.88698	38.8218
41055	Wed Mar 22 16:16:36 2017_x000D_	18.3072	11.8183	-88.0888	-1.53744	1	45.8984	37.8859	278.926	4.86818	37.9578
41056	Wed Mar 22 16:16:36 2017_x000D_	18.3106	11.9255	-82.5259	-1.44035	1	45.8984	37.8859	278.926	4.86818	37.8818
41057	Wed Mar 22 16:16:36 2017_x000D_	18.3214	12.2483	-82.2351	-1.43527	1	45.8984	37.8859	278.926	4.86818	37.6534
41058	Wed Mar 22 16:16:36 2017_x000D_	18.4443	12.785	-79.7882	-1.39257	1	45.8984	37.8859	278.926	4.86818	37.1992
41059	Wed Mar 22 16:16:36 2017_x000D_	18.5746	13.537	-82.237	-1.43531	1	46.4064	36.3605	284.383	4.96342	35.9933
41060	Wed Mar 22 16:16:36 2017_x000D_	18.5889	13.9665	-82.236	-1.43529	1	46.4064	36.3605	284.383	4.96342	35.7114
41061	Wed Mar 22 16:16:36 2017_x000D_	18.8204	14.6095	-82.2395	-1.43535	1	46.4064	36.3605	284.383	4.96342	35.1297
41062	Wed Mar 22 16:16:36 2017_x000D_	18.8346	15.0387	-82.2384	-1.43533	1	46.4064	36.3605	284.383	4.96342	34.8543
41063	Wed Mar 22 16:16:36 2017_x000D_	18.8488	15.4677	-82.2373	-1.43531	1	46.6862	35.0479	276.623	4.82798	34.0339
41064	Wed Mar 22 16:16:36 2017_x000D_	18.8595	15.7895	-81.9143	-1.42967	1	46.6862	35.0479	276.623	4.82798	33.841
41065	Wed Mar 22 16:16:36 2017_x000D_	18.9892	16.5388	-79.3555	-1.38502	1	46.6862	35.0479	276.623	4.82798	33.3123
41066	Wed Mar 22 16:16:36 2017_x000D_	19.1049	16.8599	-81.9166	-1.42971	1	46.6862	35.0479	276.623	4.82798	33.0383
41067	Wed Mar 22 16:16:36 2017_x000D_	19.1262	17.5023	-81.9148	-1.42968	1	46.6862	35.0479	276.623	4.82798	32.6711
41068	Wed Mar 22 16:16:36 2017_x000D_	19.1404	17.9305	-81.9137	-1.42966	1	47.1842	33.7416	279.321	4.87508	32.1939
41069	Wed Mar 22 16:16:36 2017_x000D_	19.3748	18.6777	-82.2395	-1.43535	1	47.1842	33.7416	279.321	4.87508	31.6273
41070	Wed Mar 22 16:16:36 2017_x000D_	19.3889	19.1055	-82.2384	-1.43533	1	47.1842	33.7416	279.321	4.87508	31.4133
41071	Wed Mar 22 16:16:36 2017_x000D_	19.3995	19.426	-82.5284	-1.44039	1	47.1842	33.7416	279.321	4.87508	31.2558
41072	Wed Mar 22 16:16:36 2017_x000D_	19.4101	19.7468	-82.2367	-1.4353	1	47.4229	33.3084	280.504	4.89572	31.1229
41073	Wed Mar 22 16:16:37 2017_x000D_	19.5431	20.6006	-85.1619	-1.48636	1	47.4229	33.3084	280.504	4.89572	30.6394
41074	Wed Mar 22 16:16:37 2017_x000D_	19.6688	21.2401	-82.2381	-1.43533	1	47.4229	33.3084	280.504	4.89572	30.2644
41075	Wed Mar 22 16:16:37 2017_x000D_	19.6829	21.667	-82.237	-1.43531	1	47.4229	33.3084	280.504	4.89572	30.0837
41076	Wed Mar 22 16:16:37 2017_x000D_	19.697	22.0936	-82.2359	-1.43529	1	47.7132	31.775	279.321	4.87508	29.6418
41077	Wed Mar 22 16:16:37 2017_x000D_	19.9272	22.7315	-82.2395	-1.43535	1	47.7132	31.775	279.321	4.87508	29.2207
41078	Wed Mar 22 16:16:37 2017_x000D_	19.9412	23.1577	-82.2384	-1.43533	1	47.7132	31.775	279.321	4.87508	29.0782
41079	Wed Mar 22 16:16:37 2017_x000D_	19.9622	23.7969	-82.2368	-1.4353	1	47.7132	31.775	279.321	4.87508	28.875
41080	Wed Mar 22 16:16:37 2017_x000D_	19.9763	24.2228	-82.2357	-1.43528	1	47.7132	31.775	279.321	4.87508	28.7467
41081	Wed Mar 22 16:16:37 2017_x000D_	19.9867	24.542	-82.5264	-1.44036	1	48.2114	30.468	278.119	4.85409	28.8401
41082	Wed Mar 22 16:16:37 2017_x000D_	20.2201	25.2848	-82.2381	-1.43533	1	48.2114	30.468	278.119	4.85409	28.4671
41083	Wed Mar 22 16:16:37 2017_x000D_	20.2271	25.4976	-82.2376	-1.43532	1	48.2114	30.468	278.119	4.85409	28.4223
41084	Wed Mar 22 16:16:37 2017_x000D_	20.2481	26.1355	-82.236	-1.43529	1	48.2114	30.468	278.119	4.85409	28.2969
41085	Wed Mar 22 16:16:37 2017_x000D_	20.262	26.5606	-82.2348	-1.43527	1	48.5226	28.4936	279.972	4.88644	28.3266
41086	Wed Mar 22 16:16:37 2017_x000D_	20.4916	27.1956	-82.2384	-1.43533	1	48.5226	28.4936	279.972	4.88644	28.061
41087	Wed Mar 22 16:16:37 2017_x000D_	20.4985	27.408	-82.2378	-1.43532	1	48.5226	28.4936	279.972	4.88644	28.0451
41088	Wed Mar 22 16:16:37 2017_x000D_	20.509	27.7267	-81.9131	-1.42965	1	48.5226	28.4936	279.972	4.88644	28.0241
41089	Wed Mar 22 16:16:37 2017_x000D_	20.5194	28.0449	-82.2362	-1.43529	1	48.6055	26.7319	274.475	4.79049	28.1168
41090	Wed Mar 22 16:16:37 2017_x000D_	20.6374	28.468	-79.3401	-1.38475	1	48.6055	26.7319	274.475	4.79049	28.0219
41091	Wed Mar 22 16:16:37 2017_x000D_	20.6444	28.6801	-79.3393	-1.38473	1	48.6055	26.7319	274.475	4.79049	28.0289
41092	Wed Mar 22 16:16:37 2017_x000D_	20.766	29.209	-82.5305	-1.44043	1	48.6055	26.7319	274.475	4.79049	27.9495
41093	Wed Mar 22 16:16:37 2017_x000D_	20.7764	29.5272	-82.2376	-1.43532	1	47.8051	25.1629	250.102	4.36511	27.3788
41094	Wed Mar 22 16:16:37 2017_x000D_	20.7868	29.8449	-82.529	-1.4404	1	47.8051	25.1629	250.102	4.36511	27.421
41095	Wed Mar 22 16:16:38 2017_x000D_	20.7903	29.9511	-82.2365	-1.4353	1	47.8051	25.1629	250.102	4.36511	27.4359
41096	Wed Mar 22 16:16:38 2017_x000D_	20.8041	30.3749	-82.2354	-1.43528	1	47.8051	25.1629	250.102	4.36511	27.4994
41097	Wed Mar 22 16:16:38 2017_x000D_	20.9151	30.5852	-79.337	-1.38469	1	47.8051	25.1629	250.102	4.36511	27.4312
41098	Wed Mar 22 16:16:38 2017_x000D_	20.8177	30.7983	-76.4829	-1.33488	1	47.202	24.0408	250.102	4.36511	27.2359
41099	Wed Mar 22 16:16:38 2017_x000D_	20.9252	30.9028	-72.9354	-1.27296	1	47.202	24.0408	250.102	4.36511	27.158
41100	Wed Mar 22 16:16:38 2017_x000D_	20.8203	30.9041	-56.8614	-0.992418	1	47.202	24.0408	250.102	4.36511	27.2598
41101	Wed Mar 22 16:16:38 2017_x000D_	20.7122	30.7996	-48.1568	-0.840494	1	47.202	24.0408	250.102	4.36511	27.3385
41102	Wed Mar 22 16:16:38 2017_x000D_	20.6042	30.6958	-31.3552	-0.547251	1	46.578	23.3592	244.464	4.2667	26.9901
41103	Wed Mar 22 16:16:38 2017_x000D_	20.4999	30.6975	-24.5997	-0.429346	1	46.578	23.3592	244.464	4.2667	27.0909
41104	Wed Mar 22 16:16:38 2017_x000D_	20.4998	30.6981	-11.2692	-0.196684	1	46.578	23.3592	244.464	4.2667	27.0912
41105	Wed Mar 22 16:16:38 2017_x000D_	20.6039	30.6969	-5.03032	-0.0877957	1	46.578	23.3592	244.464	4.2667	26.9907
41106	Wed Mar 22 16:16:38 2017_x000D_	20.7085	30.6958	0.764201	0.0133378	1	45.5379	22.223	214.521	3.7441	26.2352
41107	Wed Mar 22 16:16:38 2017_x000D_	20.9172	30.6934	12.8972	0.225098	1	45.5379	22.223	214.521	3.7441	26.037
41108	Wed Mar 22 16:16:38 2017_x000D_	21.0217	30.6921	19.6053	0.342177	1	45.5379	22.223	214.521	3.7441	25.9378
41109	Wed Mar 22 16:16:38 2017_x000D_	21.331	30.5821	29.3134	0.511615	1	45.5379	22.223	214.521	3.7441	25.6095
41110	Wed Mar 22 16:16:38 2017_x000D_	21.4319	30.4748	33.5258	0.585136	1	45.5379	22.223	214.521	3.7441	25.4792
41111	Wed Mar 22 16:16:38 2017_x000D_	21.6367	30.3661	36.0912	0.629911	1	43.1867	21.0455	190.003	3.31618	23.4793
41112	Wed Mar 22 16:16:38 2017_x000D_	22.2475	29.9345	36.0914	0.629914	1	43.1867	21.0455	190.003	3.31618	22.7478
41113	Wed Mar 22 16:16:38 2017_x000D_	22.6568	29.7173	36.0921	0.629927	1	43.1867	21.0455	190.003	3.31618	22.2862
41114	Wed Mar 22 16:16:38 2017_x000D_	22.9622	29.5015	37.8799	0.661129	1	43.1867	21.0455	190.003	3.31618	21.9211
41115	Wed Mar 22 16:16:38 2017_x000D_	23.4651	28.9656	38.5096	0.672119	1	41.2509	20.3223	190.504	3.32493	19.7748
41116	Wed Mar 22 16:16:39 2017_x000D_	23.874	28.7487	33.5247	0.585116	1	41.2509	20.3223	190.504	3.32493	19.3122
41117	Wed Mar 22 16:16:39 2017_x000D_	24.3801	28.3188	31.9432	0.557515	1	41.2509	20.3223	190.504	3.32493	18.67
41118	Wed Mar 22 16:16:39 2017_x000D_	24.6852	28.1032	33.5235	0.585095	1	41.2509	20.3223	190.504	3.32493	18.302
41119	Wed Mar 22 16:16:39 2017_x000D_	25.3987	27.671	31.9431	0.557512	1	39.7414	19.8333	191.457	3.34155	16.3445
41120	Wed Mar 22 16:16:39 2017_x000D_	25.7037	27.4555	33.5237	0.5851	1	39.7414	19.8333	191.457	3.34155	15.9736
41121	Wed Mar 22 16:16:39 2017_x000D_	26.3131	27.0247	33.5235	0.585095	1	39.7414	19.8333	191.457	3.34155	15.2327
41122	Wed Mar 22 16:16:39 2017_x000D_	26.6177	26.8095	31.9419	0.557492	1	39.7414	19.8333	191.457	3.34155	14.8627
41123	Wed Mar 22 16:16:39 2017_x000D_	26.8219	26.7012	34.4474	0.60122	1	39.7414	19.8333	191.457	3.34155	14.6315
41124	Wed Mar 22 16:16:39 2017_x000D_	27.431	26.2707	34.4472	0.601218	1	38.6586	19.5785	186.726	3.25898	13.0708
41125	Wed Mar 22 16:16:39 2017_x000D_	27.7388	26.1613	33.5244	0.58511	1	38.6586	19.5785	186.726	3.25898	12.7505
41126	Wed Mar 22 16:16:39 2017_x000D_	28.0431	25.9462	31.9422	0.557497	1	38.6586	19.5785	186.726	3.25898	12.3789
41127	Wed Mar 22 16:16:39 2017_x000D_	28.6518	25.5159	31.9416	0.557486	1	38.6586	19.5785	186.726	3.25898	11.6357
41128	Wed Mar 22 16:16:39 2017_x000D_	29.0596	25.2997	31.9421	0.557494	1	37.7942	19.3304	200.599	3.50111	10.5795
41129	Wed Mar 22 16:16:39 2017_x000D_	29.668	24.8697	31.9415	0.557484	1	37.7942	19.3304	200.599	3.50111	9.83458
41130	Wed Mar 22 16:16:39 2017_x000D_	30.0755	24.6536	31.9419	0.557492	1	37.7942	19.3304	200.599	3.50111	9.37629
41131	Wed Mar 22 16:16:39 2017_x000D_	30.2762	24.4398	31.9409	0.557473	1	37.7942	19.3304	200.599	3.50111	9.0899
41132	Wed Mar 22 16:16:39 2017_x000D_	30.8842	24.01	31.9403	0.557463	1	36.9297	19.0823	187.25	3.26814	7.79938
41133	Wed Mar 22 16:16:39 2017_x000D_	31.2975	24.0059	31.9433	0.557515	1	36.9297	19.0823	187.25	3.26814	7.48088
41134	Wed Mar 22 16:16:39 2017_x000D_	31.9051	23.5763	31.9427	0.557505	1	36.9297	19.0823	187.25	3.26814	6.74112
41135	Wed Mar 22 16:16:39 2017_x000D_	32.209	23.3615	33.5261	0.585141	1	36.9297	19.0823	187.25	3.26814	6.37154
41136	Wed Mar 22 16:16:39 2017_x000D_	32.8163	22.9322	33.5258	0.585136	1	36.4823	19.2894	187.655	3.2752	5.16813
41137	Wed Mar 22 16:16:40 2017_x000D_	33.1198	22.7176	31.9415	0.557483	1	36.4823	19.2894	187.655	3.2752	4.80197
41138	Wed Mar 22 16:16:40 2017_x000D_	33.7269	22.2885	31.9408	0.557473	1	36.4823	19.2894	187.655	3.2752	4.07269
41139	Wed Mar 22 16:16:40 2017_x000D_	34.0305	22.0739	33.5252	0.585125	1	36.4823	19.2894	187.655	3.2752	3.71009
41140	Wed Mar 22 16:16:40 2017_x000D_	34.3338	21.8595	31.9403	0.557463	1	34.3756	17.4544	198.512	3.46469	4.4053
41141	Wed Mar 22 16:16:40 2017_x000D_	34.6373	21.645	33.5249	0.58512	1	34.3756	17.4544	198.512	3.46469	4.19876
41142	Wed Mar 22 16:16:40 2017_x000D_	35.2439	21.2161	33.5247	0.585116	1	34.3756	17.4544	198.512	3.46469	3.86061
41143	Wed Mar 22 16:16:40 2017_x000D_	35.5499	21.1077	34.4514	0.601291	1	34.3756	17.4544	198.512	3.46469	3.83739
41144	Wed Mar 22 16:16:40 2017_x000D_	36.1561	20.6791	34.4513	0.601288	1	34.3756	17.4544	198.512	3.46469	3.68359
41145	Wed Mar 22 16:16:40 2017_x000D_	36.4593	20.4648	36.0997	0.630058	1	32.8841	16.5227	187.655	3.2752	5.32186
41146	Wed Mar 22 16:16:40 2017_x000D_	36.9651	20.1431	31.9394	0.557447	1	32.8841	16.5227	187.655	3.2752	5.45544
41147	Wed Mar 22 16:16:40 2017_x000D_	37.2679	19.929	30.4844	0.532053	1	32.8841	16.5227	187.655	3.2752	5.55163
41148	Wed Mar 22 16:16:40 2017_x000D_	37.5709	19.7148	31.9387	0.557436	1	32.8841	16.5227	187.655	3.2752	5.67059
41149	Wed Mar 22 16:16:40 2017_x000D_	38.182	19.4983	31.9407	0.55747	1	31.372	16.0327	187.871	3.27897	7.6411
41150	Wed Mar 22 16:16:40 2017_x000D_	38.382	19.2851	31.9397	0.557453	1	31.372	16.0327	187.871	3.27897	7.72776
41151	Wed Mar 22 16:16:40 2017_x000D_	38.9874	18.8571	31.939	0.557441	1	31.372	16.0327	187.871	3.27897	8.12229
41152	Wed Mar 22 16:16:40 2017_x000D_	39.1874	18.6439	31.938	0.557423	1	31.372	16.0327	187.871	3.27897	8.24008
41153	Wed Mar 22 16:16:40 2017_x000D_	39.3927	18.6424	31.9395	0.55745	1	30.7253	15.7911	187.92	3.27982	9.12435
41154	Wed Mar 22 16:16:40 2017_x000D_	39.7952	18.3219	34.4527	0.601314	1	30.7253	15.7911	187.92	3.27982	9.41637
41155	Wed Mar 22 16:16:40 2017_x000D_	40.1004	18.2138	33.527	0.585156	1	30.7253	15.7911	187.92	3.27982	9.68308
41156	Wed Mar 22 16:16:40 2017_x000D_	40.4027	18.0001	31.9393	0.557447	1	30.7253	15.7911	187.92	3.27982	9.92632
41157	Wed Mar 22 16:16:40 2017_x000D_	40.6026	17.787	31.9383	0.557429	1	30.7253	15.7911	187.92	3.27982	10.0769
41158	Wed Mar 22 16:16:40 2017_x000D_	40.8076	17.7856	31.9398	0.557455	1	29.4217	15.5287	187.25	3.26814	11.6074
41159	Wed Mar 22 16:16:41 2017_x000D_	41.1096	17.5719	25.2169	0.440117	1	29.4217	15.5287	187.25	3.26814	11.8651
41160	Wed Mar 22 16:16:41 2017_x000D_	41.2093	17.4653	21.3424	0.372495	1	29.4217	15.5287	187.25	3.26814	11.9456
41161	Wed Mar 22 16:16:41 2017_x000D_	41.2089	17.4651	9.66805	0.168739	1	29.4217	15.5287	187.25	3.26814	11.9452
41162	Wed Mar 22 16:16:41 2017_x000D_	41.1061	17.4656	3.33816	0.0582619	1	29.2027	15.5218	190.003	3.31618	12.0611
41163	Wed Mar 22 16:16:41 2017_x000D_	41.0007	17.3598	-11.8432	-0.206702	1	29.2027	15.5218	190.003	3.31618	11.9403
41164	Wed Mar 22 16:16:41 2017_x000D_	41.0006	17.3595	-17.5869	-0.306949	1	29.2027	15.5218	190.003	3.31618	11.9402
41165	Wed Mar 22 16:16:41 2017_x000D_	40.8981	17.3599	-24.0975	-0.420581	1	29.2027	15.5218	190.003	3.31618	11.839
41166	Wed Mar 22 16:16:41 2017_x000D_	41.1035	17.3583	-32.1635	-0.561359	1	28.5459	15.5012	180	3.14159	12.6942
41167	Wed Mar 22 16:16:41 2017_x000D_	41.209	17.4631	-45.0182	-0.785716	1	28.5459	15.5012	180	3.14159	12.8142
41168	Wed Mar 22 16:16:41 2017_x000D_	41.3141	17.5678	-52.9664	-0.924437	1	28.5459	15.5012	180	3.14159	12.9344
41169	Wed Mar 22 16:16:41 2017_x000D_	41.5249	17.778	-65.4788	-1.14282	1	28.5459	15.5012	180	3.14159	13.1772
41170	Wed Mar 22 16:16:41 2017_x000D_	41.6326	17.989	-68.097	-1.18852	1	28.5459	15.5012	180	3.14159	13.3211
41171	Wed Mar 22 16:16:41 2017_x000D_	41.7483	18.5171	-77.1223	-1.34604	1	27.8889	15.4805	191.457	3.34155	14.1882
41172	Wed Mar 22 16:16:41 2017_x000D_	41.8583	18.8336	-73.6178	-1.28487	1	27.8889	15.4805	191.457	3.34155	14.3662
41173	Wed Mar 22 16:16:41 2017_x000D_	41.9788	19.5724	-77.122	-1.34603	1	27.8889	15.4805	191.457	3.34155	14.672
41174	Wed Mar 22 16:16:41 2017_x000D_	42.1937	19.9932	-77.1252	-1.34609	1	27.8889	15.4805	191.457	3.34155	14.9997
41175	Wed Mar 22 16:16:41 2017_x000D_	42.306	20.4145	-74.3706	-1.29801	1	27.0129	15.4529	216	3.76991	16.0778
41176	Wed Mar 22 16:16:41 2017_x000D_	42.5284	21.1516	-73.6175	-1.28487	1	27.0129	15.4529	216	3.76991	16.5289
41177	Wed Mar 22 16:16:41 2017_x000D_	42.536	21.4677	-74.3688	-1.29798	1	27.0129	15.4529	216	3.76991	16.6477
41178	Wed Mar 22 16:16:41 2017_x000D_	42.6482	21.8884	-71.6814	-1.25108	1	27.0129	15.4529	216	3.76991	16.9079
41179	Wed Mar 22 16:16:41 2017_x000D_	42.8677	22.5188	-71.6817	-1.25108	1	25.6691	16.0748	190.339	3.32204	18.3662
41180	Wed Mar 22 16:16:42 2017_x000D_	42.8727	22.7295	-71.6799	-1.25105	1	25.6691	16.0748	190.339	3.32204	18.4458
41181	Wed Mar 22 16:16:42 2017_x000D_	43.0921	23.3593	-71.6802	-1.25106	1	25.6691	16.0748	190.339	3.32204	18.8845
41182	Wed Mar 22 16:16:42 2017_x000D_	43.3062	23.7783	-71.6824	-1.25109	1	25.6691	16.0748	190.339	3.32204	19.2461
41183	Wed Mar 22 16:16:42 2017_x000D_	43.3138	24.0941	-70.7999	-1.23569	1	24.3155	16.9177	148.283	2.58802	20.3085
41184	Wed Mar 22 16:16:42 2017_x000D_	43.5328	24.723	-70.7999	-1.23569	1	24.3155	16.9177	148.283	2.58802	20.7419
41185	Wed Mar 22 16:16:42 2017_x000D_	43.6423	25.0372	-74.3718	-1.29803	1	24.3155	16.9177	148.283	2.58802	20.9631
41186	Wed Mar 22 16:16:42 2017_x000D_	43.8611	25.6654	-74.373	-1.29805	1	24.3155	16.9177	148.283	2.58802	21.4138
41187	Wed Mar 22 16:16:42 2017_x000D_	44.0748	26.0832	-74.3757	-1.2981	1	24.3155	16.9177	148.283	2.58802	21.7816
41188	Wed Mar 22 16:16:42 2017_x000D_	44.1938	26.8169	-70.7979	-1.23566	1	23.4001	17.7743	147.056	2.56661	22.6748
41189	Wed Mar 22 16:16:42 2017_x000D_	44.3031	27.1303	-74.3739	-1.29807	1	23.4001	17.7743	147.056	2.56661	22.9013
41190	Wed Mar 22 16:16:42 2017_x000D_	44.4146	27.5485	-71.6784	-1.25102	1	23.4001	17.7743	147.056	2.56661	23.1764
41191	Wed Mar 22 16:16:42 2017_x000D_	44.5263	27.9668	-74.3736	-1.29806	1	23.4001	17.7743	147.056	2.56661	23.4564
41192	Wed Mar 22 16:16:42 2017_x000D_	44.7444	28.593	-74.3748	-1.29808	1	22.4945	18.4098	147.544	2.57512	24.4695
41193	Wed Mar 22 16:16:42 2017_x000D_	44.8557	29.0105	-71.6772	-1.251	1	22.4945	18.4098	147.544	2.57512	24.7467
41194	Wed Mar 22 16:16:42 2017_x000D_	45.0736	29.636	-71.6775	-1.25101	1	22.4945	18.4098	147.544	2.57512	25.2159
41195	Wed Mar 22 16:16:42 2017_x000D_	45.1851	30.0533	-74.3757	-1.2981	1	22.4945	18.4098	147.544	2.57512	25.5036
41196	Wed Mar 22 16:16:42 2017_x000D_	45.4027	30.6781	-74.3769	-1.29812	1	21.769	19.936	105.794	1.84645	25.9604
41197	Wed Mar 22 16:16:42 2017_x000D_	45.5137	31.0948	-71.6763	-1.25099	1	21.769	19.936	105.794	1.84645	26.236
41198	Wed Mar 22 16:16:42 2017_x000D_	45.7311	31.7188	-71.6766	-1.25099	1	21.769	19.936	105.794	1.84645	26.7024
41199	Wed Mar 22 16:16:42 2017_x000D_	45.84	32.031	-73.6207	-1.28492	1	21.769	19.936	105.794	1.84645	26.9389
41200	Wed Mar 22 16:16:42 2017_x000D_	45.9484	32.3425	-71.6769	-1.251	1	20.9949	22.5659	98.3187	1.71599	26.8004
41201	Wed Mar 22 16:16:43 2017_x000D_	46.0643	32.9673	-74.3775	-1.29813	1	20.9949	22.5659	98.3187	1.71599	27.1416
41202	Wed Mar 22 16:16:43 2017_x000D_	46.2718	33.1729	-74.3817	-1.29821	1	20.9949	22.5659	98.3187	1.71599	27.4122
41203	Wed Mar 22 16:16:43 2017_x000D_	46.286	33.7986	-74.3772	-1.29813	1	20.9949	22.5659	98.3187	1.71599	27.6733
41204	Wed Mar 22 16:16:43 2017_x000D_	46.4981	34.2124	-74.3799	-1.29817	1	20.9949	22.5659	98.3187	1.71599	28.0367
41205	Wed Mar 22 16:16:43 2017_x000D_	46.5028	34.4208	-74.3784	-1.29815	1	20.7078	24.1045	95.6071	1.66866	27.7814
41206	Wed Mar 22 16:16:43 2017_x000D_	46.7148	34.8343	-74.3811	-1.29819	1	20.7078	24.1045	95.6071	1.66866	28.1335
41207	Wed Mar 22 16:16:43 2017_x000D_	46.7195	35.0426	-74.3796	-1.29817	1	20.7078	24.1045	95.6071	1.66866	28.2179
41208	Wed Mar 22 16:16:43 2017_x000D_	46.7242	35.2509	-74.3781	-1.29814	1	20.7078	24.1045	95.6071	1.66866	28.3036
41209	Wed Mar 22 16:16:43 2017_x000D_	46.9361	35.664	-74.3807	-1.29819	1	20.4208	25.6427	94.9523	1.65723	28.3459
41210	Wed Mar 22 16:16:43 2017_x000D_	46.9407	35.8721	-74.3793	-1.29816	1	20.4208	25.6427	94.9523	1.65723	28.4244
41211	Wed Mar 22 16:16:43 2017_x000D_	47.0511	36.2865	-71.6711	-1.2509	1	20.4208	25.6427	94.9523	1.65723	28.6786
41212	Wed Mar 22 16:16:43 2017_x000D_	47.1568	36.4927	-69.0417	-1.205	1	20.4208	25.6427	94.9523	1.65723	28.8537
41213	Wed Mar 22 16:16:43 2017_x000D_	47.3728	37.1133	-61.5413	-1.0741	1	20.3722	26.7459	95.9376	1.67443	28.9226
41214	Wed Mar 22 16:16:43 2017_x000D_	47.3771	37.321	-56.6218	-0.988236	1	20.3722	26.7459	95.9376	1.67443	29.0017
41215	Wed Mar 22 16:16:43 2017_x000D_	47.6868	37.6278	-44.6635	-0.779526	1	20.3722	26.7459	95.9376	1.67443	29.4024
41216	Wed Mar 22 16:16:43 2017_x000D_	47.7877	37.6264	-38.341	-0.669177	1	20.3722	26.7459	95.9376	1.67443	29.4957
41217	Wed Mar 22 16:16:43 2017_x000D_	47.8933	37.8327	-31.6554	-0.552491	1	20.3722	26.7459	95.9376	1.67443	29.6703
41218	Wed Mar 22 16:16:43 2017_x000D_	48.2005	38.0356	-16.9699	-0.296181	1	20.9608	28.3101	61.5683	1.07457	28.9238
41219	Wed Mar 22 16:16:43 2017_x000D_	48.4047	38.136	-14.1276	-0.246573	1	20.9608	28.3101	61.5683	1.07457	29.1499
41220	Wed Mar 22 16:16:43 2017_x000D_	48.6068	38.1328	-8.21994	-0.143465	1	20.9608	28.3101	61.5683	1.07457	29.3392
41221	Wed Mar 22 16:16:43 2017_x000D_	49.1135	38.2281	1.00003	0.0174538	1	20.9608	28.3101	61.5683	1.07457	29.8486
41222	Wed Mar 22 16:16:43 2017_x000D_	49.3152	38.2246	1.00002	0.0174537	1	22.4146	30.1209	45	0.785398	28.0947
41223	Wed Mar 22 16:16:44 2017_x000D_	50.1194	38.1069	3.94354	0.0688278	1	22.4146	30.1209	45	0.785398	28.8328
41224	Wed Mar 22 16:16:44 2017_x000D_	50.5224	38.0999	3.94419	0.0688391	1	22.4146	30.1209	45	0.785398	29.2184
41225	Wed Mar 22 16:16:44 2017_x000D_	50.9252	38.0929	3.94478	0.0688494	1	22.4146	30.1209	45	0.785398	29.6042
41226	Wed Mar 22 16:16:44 2017_x000D_	51.7302	38.0789	3.94591	0.0688691	1	23.8971	31.2696	32.1147	0.560507	28.6539
41227	Wed Mar 22 16:16:44 2017_x000D_	52.1325	38.0719	3.94655	0.0688803	1	23.8971	31.2696	32.1147	0.560507	29.0432
41228	Wed Mar 22 16:16:44 2017_x000D_	52.9366	38.0579	3.94773	0.0689008	1	23.8971	31.2696	32.1147	0.560507	29.8224
41229	Wed Mar 22 16:16:44 2017_x000D_	53.3362	37.9473	0.993861	0.0173461	1	23.8971	31.2696	32.1147	0.560507	30.187
41230	Wed Mar 22 16:16:44 2017_x000D_	54.0387	37.9351	0.993896	0.0173468	1	24.7327	32.1776	36.4323	0.635864	29.8662
41231	Wed Mar 22 16:16:44 2017_x000D_	54.3399	37.9299	0.993868	0.0173463	1	24.7327	32.1776	36.4323	0.635864	30.1608
41232	Wed Mar 22 16:16:44 2017_x000D_	55.1421	37.916	0.993883	0.0173465	1	24.7327	32.1776	36.4323	0.635864	30.9461
41233	Wed Mar 22 16:16:44 2017_x000D_	55.543	37.909	0.993863	0.0173462	1	24.7327	32.1776	36.4323	0.635864	31.3389
41234	Wed Mar 22 16:16:44 2017_x000D_	55.9437	37.902	0.993896	0.0173468	1	24.7327	32.1776	36.4323	0.635864	31.7316
41235	Wed Mar 22 16:16:44 2017_x000D_	56.6424	37.7866	3.80668	0.0664391	1	26.6611	33.1185	4.97241	0.086785	30.3425
41236	Wed Mar 22 16:16:44 2017_x000D_	57.0427	37.7797	3.80726	0.0664492	1	26.6611	33.1185	4.97241	0.086785	30.7371
41237	Wed Mar 22 16:16:44 2017_x000D_	57.343	37.7745	3.94835	0.0689117	1	26.6611	33.1185	4.97241	0.086785	31.0332
41238	Wed Mar 22 16:16:44 2017_x000D_	58.1409	37.6575	6.88994	0.120252	1	26.6611	33.1185	4.97241	0.086785	31.8054
41239	Wed Mar 22 16:16:44 2017_x000D_	58.3408	37.654	6.89056	0.120263	1	29.9098	33.8785	0	0	28.6806
41240	Wed Mar 22 16:16:44 2017_x000D_	59.138	37.5371	9.80415	0.171115	1	29.9098	33.8785	0	0	29.4563
41241	Wed Mar 22 16:16:44 2017_x000D_	59.5372	37.5302	9.80576	0.171143	1	29.9098	33.8785	0	0	29.8516
41242	Wed Mar 22 16:16:44 2017_x000D_	59.7368	37.5268	9.80659	0.171157	1	29.9098	33.8785	0	0	30.0493
41243	Wed Mar 22 16:16:44 2017_x000D_	60.1339	37.4167	6.88997	0.120253	1	32.313	33.9514	0	0	28.0359
41244	Wed Mar 22 16:16:45 2017_x000D_	60.9297	37.2999	9.80601	0.171147	1	32.313	33.9514	0	0	28.8119
41245	Wed Mar 22 16:16:45 2017_x000D_	61.5256	37.1865	6.88828	0.120223	1	32.313	33.9514	0	0	29.3912
41246	Wed Mar 22 16:16:45 2017_x000D_	61.9222	37.0767	9.80465	0.171123	1	32.313	33.9514	0	0	29.7737
41247	Wed Mar 22 16:16:45 2017_x000D_	62.2207	37.0716	9.39145	0.163912	1	32.313	33.9514	0	0	30.07
41248	Wed Mar 22 16:16:45 2017_x000D_	62.9155	36.9566	6.88657	0.120193	1	33.842	33.9978	0	0	29.2237
41249	Wed Mar 22 16:16:45 2017_x000D_	63.2136	36.9516	6.60745	0.115322	1	33.842	33.9978	0	0	29.5198
41250	Wed Mar 22 16:16:45 2017_x000D_	63.8084	36.8385	9.3922	0.163925	1	33.842	33.9978	0	0	30.1007
41251	Wed Mar 22 16:16:45 2017_x000D_	64.105	36.7303	6.88435	0.120155	1	33.842	33.9978	0	0	30.3861
41252	Wed Mar 22 16:16:45 2017_x000D_	64.4027	36.7254	6.60503	0.115279	1	34.964	33.3706	284.692	4.96881	29.6292
41253	Wed Mar 22 16:16:45 2017_x000D_	64.7999	36.7187	6.6061	0.115298	1	34.964	33.3706	284.692	4.96881	30.0232
41254	Wed Mar 22 16:16:45 2017_x000D_	64.9984	36.7153	6.60669	0.115308	1	34.964	33.3706	284.692	4.96881	30.2201
41255	Wed Mar 22 16:16:45 2017_x000D_	65.2946	36.6072	3.93055	0.068601	1	34.964	33.3706	284.692	4.96881	30.5028
41256	Wed Mar 22 16:16:45 2017_x000D_	65.493	36.6039	3.9308	0.0686054	1	35.2025	32.937	277.92	4.85062	30.5116
41257	Wed Mar 22 16:16:45 2017_x000D_	65.6914	36.6006	3.9311	0.0686107	1	35.2025	32.937	277.92	4.85062	30.7082
41258	Wed Mar 22 16:16:45 2017_x000D_	65.9884	36.5951	-7.47963	-0.130544	1	35.2025	32.937	277.92	4.85062	31.0025
41259	Wed Mar 22 16:16:45 2017_x000D_	66.0876	36.5932	-13.5989	-0.237346	1	35.2025	32.937	277.92	4.85062	31.1008
41260	Wed Mar 22 16:16:45 2017_x000D_	65.9885	36.5946	-19.9863	-0.348827	1	35.8978	32.0763	345.308	6.02676	30.428
41261	Wed Mar 22 16:16:45 2017_x000D_	65.8881	36.4926	-36.9861	-0.645529	1	35.8978	32.0763	345.308	6.02676	30.3137
41262	Wed Mar 22 16:16:45 2017_x000D_	65.9858	36.3878	-41.0716	-0.716834	1	35.8978	32.0763	345.308	6.02676	30.3953
41263	Wed Mar 22 16:16:45 2017_x000D_	65.9864	36.3874	-57.1814	-0.998003	1	35.8978	32.0763	345.308	6.02676	30.3959
41264	Wed Mar 22 16:16:45 2017_x000D_	65.9851	36.2844	-63.4076	-1.10667	1	35.8978	32.0763	345.308	6.02676	30.3802
41265	Wed Mar 22 16:16:45 2017_x000D_	66.0881	36.4888	-78.2306	-1.36538	1	37.02	31.449	338.16	5.902	29.5018
41266	Wed Mar 22 16:16:46 2017_x000D_	66.0914	36.6949	-83.6335	-1.45968	1	37.02	31.449	338.16	5.902	29.5409
41267	Wed Mar 22 16:16:46 2017_x000D_	65.9957	36.903	262.648	4.58407	1	37.02	31.449	338.16	5.902	29.4845
41268	Wed Mar 22 16:16:46 2017_x000D_	65.9957	36.903	262.648	4.58407	1	37.02	31.449	338.16	5.902	29.4845
41269	Wed Mar 22 16:16:46 2017_x000D_	66.0005	37.2123	251.34	4.3867	1	38.8174	30.4014	349.496	6.09985	28.0234
41270	Wed Mar 22 16:16:46 2017_x000D_	65.8116	37.833	251.339	4.3867	1	38.8174	30.4014	349.496	6.09985	27.9985
41271	Wed Mar 22 16:16:46 2017_x000D_	65.7188	38.2462	248.804	4.34245	1	38.8174	30.4014	349.496	6.09985	28.0219
41272	Wed Mar 22 16:16:46 2017_x000D_	65.4324	38.9712	250.343	4.36931	1	38.8174	30.4014	349.496	6.09985	27.9607
41273	Wed Mar 22 16:16:46 2017_x000D_	65.2405	39.3859	250.344	4.36932	1	40.5946	29.7941	332.434	5.80207	26.4466
41274	Wed Mar 22 16:16:46 2017_x000D_	65.0471	39.6978	251.341	4.38672	1	40.5946	29.7941	332.434	5.80207	26.382
41275	Wed Mar 22 16:16:46 2017_x000D_	64.8616	40.5233	251.34	4.38671	1	40.5946	29.7941	332.434	5.80207	26.5331
41276	Wed Mar 22 16:16:46 2017_x000D_	64.7657	40.7304	253.959	4.43243	1	40.5946	29.7941	332.434	5.80207	26.5301
41277	Wed Mar 22 16:16:46 2017_x000D_	64.673	41.1431	251.34	4.3867	1	42.3818	28.9667	349.496	6.09985	25.4
41278	Wed Mar 22 16:16:46 2017_x000D_	64.3853	41.7646	253.96	4.43244	1	42.3818	28.9667	349.496	6.09985	25.4547
41279	Wed Mar 22 16:16:46 2017_x000D_	64.3902	42.0724	254.76	4.44641	1	42.3818	28.9667	349.496	6.09985	25.615
41280	Wed Mar 22 16:16:46 2017_x000D_	64.2018	42.6918	254.761	4.44641	1	42.3818	28.9667	349.496	6.09985	25.7777
41281	Wed Mar 22 16:16:46 2017_x000D_	64.0084	43.0036	253.961	4.43245	1	42.3818	28.9667	349.496	6.09985	25.7826
41282	Wed Mar 22 16:16:46 2017_x000D_	63.8233	43.8278	253.96	4.43244	1	43.7119	28.5664	316.677	5.52706	25.2464
41283	Wed Mar 22 16:16:46 2017_x000D_	63.8266	44.0328	253.959	4.43242	1	43.7119	28.5664	316.677	5.52706	25.3734
41284	Wed Mar 22 16:16:46 2017_x000D_	63.6399	44.754	254.761	4.44641	1	43.7119	28.5664	316.677	5.52706	25.6742
41285	Wed Mar 22 16:16:46 2017_x000D_	63.4467	45.0656	253.96	4.43244	1	43.7119	28.5664	316.677	5.52706	25.7233
41286	Wed Mar 22 16:16:46 2017_x000D_	63.4533	45.4752	253.959	4.43241	1	45.0522	27.9459	352.345	6.14958	25.4141
41287	Wed Mar 22 16:16:47 2017_x000D_	63.2601	45.7867	253.077	4.41703	1	45.0522	27.9459	352.345	6.14958	25.4916
41288	Wed Mar 22 16:16:47 2017_x000D_	63.0737	46.5073	253.96	4.43243	1	45.0522	27.9459	352.345	6.14958	25.8708
41289	Wed Mar 22 16:16:47 2017_x000D_	62.9813	46.9189	251.337	4.38666	1	45.0522	27.9459	352.345	6.14958	26.1042
41290	Wed Mar 22 16:16:47 2017_x000D_	62.7932	47.537	251.337	4.38665	1	46.3719	27.7659	343.041	5.98719	25.7013
41291	Wed Mar 22 16:16:47 2017_x000D_	62.6018	47.9504	251.337	4.38666	1	46.3719	27.7659	343.041	5.98719	25.9003
41292	Wed Mar 22 16:16:47 2017_x000D_	62.4138	48.5683	251.337	4.38666	1	46.3719	27.7659	343.041	5.98719	26.2694
41293	Wed Mar 22 16:16:47 2017_x000D_	62.3215	48.9792	253.96	4.43244	1	46.3719	27.7659	343.041	5.98719	26.5404
41294	Wed Mar 22 16:16:47 2017_x000D_	62.2293	49.3903	251.336	4.38664	1	46.3719	27.7659	343.041	5.98719	26.8155
41295	Wed Mar 22 16:16:47 2017_x000D_	61.9424	50.0099	253.961	4.43246	1	47.8889	28.0331	0	0	26.086
41296	Wed Mar 22 16:16:47 2017_x000D_	61.8502	50.4208	251.336	4.38665	1	47.8889	28.0331	0	0	26.3842
41297	Wed Mar 22 16:16:47 2017_x000D_	61.6624	51.0379	251.336	4.38664	1	47.8889	28.0331	0	0	26.8129
41298	Wed Mar 22 16:16:47 2017_x000D_	61.4712	51.4509	251.337	4.38665	1	47.8889	28.0331	0	0	27.0716
41299	Wed Mar 22 16:16:47 2017_x000D_	61.3791	51.8613	253.962	4.43247	1	49.821	28.7539	16.9592	0.295994	25.8368
41300	Wed Mar 22 16:16:47 2017_x000D_	61.1914	52.4781	253.962	4.43247	1	49.821	28.7539	16.9592	0.295994	26.3082
41301	Wed Mar 22 16:16:47 2017_x000D_	61.0994	52.8884	251.336	4.38663	1	49.821	28.7539	16.9592	0.295994	26.6398
41302	Wed Mar 22 16:16:47 2017_x000D_	60.9118	53.5049	251.335	4.38663	1	49.821	28.7539	16.9592	0.295994	27.1223
41303	Wed Mar 22 16:16:47 2017_x000D_	60.7172	53.7138	251.337	4.38665	1	51.3163	29.461	16.1001	0.281	26.0111
41304	Wed Mar 22 16:16:47 2017_x000D_	60.7243	54.1213	251.335	4.38663	1	51.3163	29.461	16.1001	0.281	26.394
41305	Wed Mar 22 16:16:47 2017_x000D_	60.535	54.6357	250.337	4.3692	1	51.3163	29.461	16.1001	0.281	26.8095
41306	Wed Mar 22 16:16:47 2017_x000D_	60.3423	54.9462	251.336	4.38664	1	51.3163	29.461	16.1001	0.281	27.0363
41307	Wed Mar 22 16:16:47 2017_x000D_	60.1513	55.3587	251.337	4.38665	1	51.3163	29.461	16.1001	0.281	27.3633
41308	Wed Mar 22 16:16:48 2017_x000D_	60.1566	55.6641	250.337	4.3692	1	52.5931	30.1613	15.941	0.278224	26.6007
41309	Wed Mar 22 16:16:48 2017_x000D_	59.9657	56.0764	250.337	4.3692	1	52.5931	30.1613	15.941	0.278224	26.9434
41310	Wed Mar 22 16:16:48 2017_x000D_	59.9693	56.2799	250.336	4.36919	1	52.5931	30.1613	15.941	0.278224	27.1402
41311	Wed Mar 22 16:16:48 2017_x000D_	59.8721	56.3841	253.964	4.43251	1	52.5931	30.1613	15.941	0.278224	27.2143
41312	Wed Mar 22 16:16:48 2017_x000D_	59.8756	56.5875	253.963	4.4325	1	54.6889	31.9877	34.3724	0.599912	25.1406
41313	Wed Mar 22 16:16:48 2017_x000D_	59.5857	57.0023	256.673	4.47978	1	54.6889	31.9877	34.3724	0.599912	25.4894
41314	Wed Mar 22 16:16:48 2017_x000D_	59.6919	57.4061	259.447	4.5282	1	54.6889	31.9877	34.3724	0.599912	25.9061
41315	Wed Mar 22 16:16:48 2017_x000D_	59.4991	57.716	-88.98	-1.55299	1	54.6889	31.9877	34.3724	0.599912	26.1741
41316	Wed Mar 22 16:16:48 2017_x000D_	59.5998	57.8146	-86.3241	-1.50664	1	56.7411	34.6922	56.0741	0.978678	23.2984
41317	Wed Mar 22 16:16:48 2017_x000D_	59.5056	58.1218	-72.6352	-1.26772	1	56.7411	34.6922	56.0741	0.978678	23.5921
41318	Wed Mar 22 16:16:48 2017_x000D_	59.5072	58.2234	-66.5821	-1.16208	1	56.7411	34.6922	56.0741	0.978678	23.6932
41319	Wed Mar 22 16:16:48 2017_x000D_	59.6079	58.3224	-62.8864	-1.09758	1	56.7411	34.6922	56.0741	0.978678	23.8035
41320	Wed Mar 22 16:16:48 2017_x000D_	59.8124	58.7231	-50.3731	-0.879177	1	56.7411	34.6922	56.0741	0.978678	24.2264
41321	Wed Mar 22 16:16:48 2017_x000D_	59.913	58.8219	-46.416	-0.810112	1	57.7666	36.0436	70.8414	1.23642	22.8792
41322	Wed Mar 22 16:16:48 2017_x000D_	60.2129	59.0171	-32.1394	-0.560939	1	57.7666	36.0436	70.8414	1.23642	23.1034
41323	Wed Mar 22 16:16:48 2017_x000D_	60.3135	59.1159	-28.2037	-0.492248	1	57.7666	36.0436	70.8414	1.23642	23.2124
41324	Wed Mar 22 16:16:48 2017_x000D_	60.5131	59.2119	-25.6551	-0.447766	1	57.7666	36.0436	70.8414	1.23642	23.3305
41325	Wed Mar 22 16:16:48 2017_x000D_	61.1127	59.6009	-18.1838	-0.317368	1	58.9882	37.8402	72.2385	1.2608	21.8642
41326	Wed Mar 22 16:16:48 2017_x000D_	61.8077	59.7837	-19.1465	-0.33417	1	58.9882	37.8402	72.2385	1.2608	22.1239
41327	Wed Mar 22 16:16:48 2017_x000D_	62.2042	59.8738	-16.3716	-0.285739	1	58.9882	37.8402	72.2385	1.2608	22.2671
41328	Wed Mar 22 16:16:48 2017_x000D_	62.6021	60.065	-16.3691	-0.285695	1	58.9882	37.8402	72.2385	1.2608	22.5167
41329	Wed Mar 22 16:16:48 2017_x000D_	62.8977	60.0564	-15.5217	-0.270905	1	60.5912	40.7462	66.6565	1.16338	19.4475
41330	Wed Mar 22 16:16:49 2017_x000D_	63.6926	60.4383	-15.5162	-0.270808	1	60.5912	40.7462	66.6565	1.16338	19.9348
41331	Wed Mar 22 16:16:49 2017_x000D_	63.9898	60.5307	-19.1468	-0.334174	1	60.5912	40.7462	66.6565	1.16338	20.0743
41332	Wed Mar 22 16:16:49 2017_x000D_	64.7802	60.7099	-19.1501	-0.334232	1	60.5912	40.7462	66.6565	1.16338	20.3985
41333	Wed Mar 22 16:16:49 2017_x000D_	65.0782	60.9034	-18.1838	-0.317368	1	60.5912	40.7462	66.6565	1.16338	20.6506
41334	Wed Mar 22 16:16:49 2017_x000D_	65.8676	61.0823	-18.1866	-0.317416	1	61.9861	43.4241	59.222	1.03362	18.0798
41335	Wed Mar 22 16:16:49 2017_x000D_	66.1639	61.1744	-21.8393	-0.381167	1	61.9861	43.4241	59.222	1.03362	18.2353
41336	Wed Mar 22 16:16:49 2017_x000D_	66.5582	61.2639	-19.1523	-0.33427	1	61.9861	43.4241	59.222	1.03362	18.4164
41337	Wed Mar 22 16:16:49 2017_x000D_	67.15	61.4483	-19.153	-0.334283	1	61.9861	43.4241	59.222	1.03362	18.7493
41338	Wed Mar 22 16:16:49 2017_x000D_	67.5452	61.6384	-19.1512	-0.334252	1	63.2053	45.2169	71.4877	1.2477	16.9853
41339	Wed Mar 22 16:16:49 2017_x000D_	68.2355	61.9205	-15.5086	-0.270677	1	63.2053	45.2169	71.4877	1.2477	17.4446
41340	Wed Mar 22 16:16:49 2017_x000D_	68.6287	62.0097	-12.7575	-0.22266	1	63.2053	45.2169	71.4877	1.2477	17.6469
41341	Wed Mar 22 16:16:49 2017_x000D_	69.4145	62.1876	-12.7575	-0.22266	1	63.2053	45.2169	71.4877	1.2477	18.0709
41342	Wed Mar 22 16:16:49 2017_x000D_	69.807	62.2763	-15.5114	-0.270724	1	64.2172	46.7832	57.3731	1.00135	16.4706
41343	Wed Mar 22 16:16:49 2017_x000D_	70.004	62.3713	-12.7557	-0.22263	1	64.2172	46.7832	57.3731	1.00135	16.6276
41344	Wed Mar 22 16:16:49 2017_x000D_	70.7884	62.5488	-12.7558	-0.22263	1	64.2172	46.7832	57.3731	1.00135	17.0802
41345	Wed Mar 22 16:16:49 2017_x000D_	71.1803	62.6374	-15.512	-0.270736	1	64.2172	46.7832	57.3731	1.00135	17.3159
41346	Wed Mar 22 16:16:49 2017_x000D_	71.5721	62.7262	-12.7558	-0.22263	1	65.2287	48.3488	45	0.785398	15.7146
41347	Wed Mar 22 16:16:49 2017_x000D_	72.1612	63.0098	-15.5086	-0.270676	1	65.2287	48.3488	45	0.785398	16.2174
41348	Wed Mar 22 16:16:49 2017_x000D_	72.5511	62.9979	-15.5127	-0.270748	1	65.2287	48.3488	45	0.785398	16.3772
41349	Wed Mar 22 16:16:49 2017_x000D_	73.1394	63.2812	-18.1931	-0.31753	1	65.2287	48.3488	45	0.785398	16.8984
41350	Wed Mar 22 16:16:49 2017_x000D_	73.5289	63.2691	-18.1979	-0.317614	1	65.2287	48.3488	45	0.785398	17.0736
41351	Wed Mar 22 16:16:50 2017_x000D_	74.1153	63.4519	-18.1983	-0.317621	1	66.0547	49.2504	58.449	1.02013	16.3296
41352	Wed Mar 22 16:16:50 2017_x000D_	74.5068	63.6406	-18.1962	-0.317584	1	66.0547	49.2504	58.449	1.02013	16.6888
41353	Wed Mar 22 16:16:50 2017_x000D_	74.7023	63.7347	-20.799	-0.363011	1	66.0547	49.2504	58.449	1.02013	16.8694
41354	Wed Mar 22 16:16:50 2017_x000D_	75.2878	63.9172	-20.8004	-0.363035	1	66.0547	49.2504	58.449	1.02013	17.331
41355	Wed Mar 22 16:16:50 2017_x000D_	75.5807	64.0085	-19.1657	-0.334504	1	67.1965	52.5719	81.0738	1.41501	14.1806
41356	Wed Mar 22 16:16:50 2017_x000D_	75.8728	64.0995	-20.8018	-0.363059	1	67.1965	52.5719	81.0738	1.41501	14.4279
41357	Wed Mar 22 16:16:50 2017_x000D_	76.3618	64.3851	-19.1621	-0.334441	1	67.1965	52.5719	81.0738	1.41501	14.9517
41358	Wed Mar 22 16:16:50 2017_x000D_	76.5558	64.379	-19.1645	-0.334484	1	67.1965	52.5719	81.0738	1.41501	15.0667
41359	Wed Mar 22 16:16:50 2017_x000D_	76.9459	64.567	-19.1628	-0.334454	1	68.1742	54.791	79.0736	1.38009	13.1344
41360	Wed Mar 22 16:16:50 2017_x000D_	77.2375	64.6578	-20.8004	-0.363035	1	68.1742	54.791	79.0736	1.38009	13.3977
41361	Wed Mar 22 16:16:50 2017_x000D_	77.6272	64.8457	-20.799	-0.363011	1	68.1742	54.791	79.0736	1.38009	13.8006
41362	Wed Mar 22 16:16:50 2017_x000D_	77.8213	64.8393	-28.3258	-0.494379	1	68.1742	54.791	79.0736	1.38009	13.9296
41363	Wed Mar 22 16:16:50 2017_x000D_	77.8211	64.839	-33.1186	-0.578029	1	68.7282	56.7777	82.3448	1.43719	12.1518
41364	Wed Mar 22 16:16:50 2017_x000D_	77.7236	64.7416	-44.7324	-0.780728	1	68.7282	56.7777	82.3448	1.43719	12.0142
41365	Wed Mar 22 16:16:50 2017_x000D_	77.7229	64.6414	-50.7419	-0.885613	1	68.7282	56.7777	82.3448	1.43719	11.9475
41366	Wed Mar 22 16:16:50 2017_x000D_	77.7232	64.6412	-58.4696	-1.02049	1	68.7282	56.7777	82.3448	1.43719	11.9476
41367	Wed Mar 22 16:16:50 2017_x000D_	77.8208	64.6382	-73.1053	-1.27593	1	68.7282	56.7777	82.3448	1.43719	12.0193
41368	Wed Mar 22 16:16:50 2017_x000D_	77.8223	64.7385	-84.1135	-1.46806	1	69.7373	58.3389	70.1022	1.22351	10.3113
41369	Wed Mar 22 16:16:50 2017_x000D_	77.8258	65.0393	265.092	4.62673	1	69.7373	58.3389	70.1022	1.22351	10.5033
41370	Wed Mar 22 16:16:50 2017_x000D_	77.8259	65.0395	259.697	4.53256	1	69.7373	58.3389	70.1022	1.22351	10.5035
41371	Wed Mar 22 16:16:50 2017_x000D_	77.9249	65.2369	252.016	4.39851	1	69.7373	58.3389	70.1022	1.22351	10.706
41372	Wed Mar 22 16:16:51 2017_x000D_	77.7354	65.6438	240.315	4.19429	1	70.3231	59.6684	26.0639	0.4549	9.5209
41373	Wed Mar 22 16:16:51 2017_x000D_	77.6396	65.7471	236.649	4.1303	1	70.3231	59.6684	26.0639	0.4549	9.51219
41374	Wed Mar 22 16:16:51 2017_x000D_	77.2575	66.2598	235.046	4.10233	1	70.3231	59.6684	26.0639	0.4549	9.56726
41375	Wed Mar 22 16:16:51 2017_x000D_	77.0671	66.5661	236.649	4.1303	1	70.3231	59.6684	26.0639	0.4549	9.64675
41376	Wed Mar 22 16:16:51 2017_x000D_	76.4947	67.385	236.649	4.1303	1	71.3855	60.1364	23.8661	0.416543	8.86827
41377	Wed Mar 22 16:16:51 2017_x000D_	76.3031	67.5913	236.649	4.1303	1	71.3855	60.1364	23.8661	0.416543	8.93075
41378	Wed Mar 22 16:16:51 2017_x000D_	76.0204	68.3003	240.316	4.1943	1	71.3855	60.1364	23.8661	0.416543	9.38784
41379	Wed Mar 22 16:16:51 2017_x000D_	76.0204	68.3003	240.316	4.1943	1	71.3855	60.1364	23.8661	0.416543	9.38784
41380	Wed Mar 22 16:16:51 2017_x000D_	75.6396	68.9128	240.316	4.1943	1	71.3855	60.1364	23.8661	0.416543	9.75308
41381	Wed Mar 22 16:16:51 2017_x000D_	75.3512	69.1224	242.612	4.23438	1	72.0033	60.8103	25.5361	0.445689	8.961
41382	Wed Mar 22 16:16:51 2017_x000D_	75.1643	69.7282	242.611	4.23437	1	72.0033	60.8103	25.5361	0.445689	9.46155
41383	Wed Mar 22 16:16:51 2017_x000D_	74.9751	70.1342	242.611	4.23436	1	72.0033	60.8103	25.5361	0.445689	9.78605
41384	Wed Mar 22 16:16:51 2017_x000D_	74.5944	70.7465	242.611	4.23437	1	72.0033	60.8103	25.5361	0.445689	10.2685
41385	Wed Mar 22 16:16:51 2017_x000D_	74.5967	70.9461	242.611	4.23436	1	72.426	61.0411	25.7264	0.44901	10.1401
41386	Wed Mar 22 16:16:51 2017_x000D_	74.2161	71.5583	242.611	4.23437	1	72.426	61.0411	25.7264	0.44901	10.6685
41387	Wed Mar 22 16:16:51 2017_x000D_	74.027	71.9641	242.611	4.23436	1	72.426	61.0411	25.7264	0.44901	11.0397
41388	Wed Mar 22 16:16:51 2017_x000D_	73.8354	72.1705	242.612	4.23437	1	72.426	61.0411	25.7264	0.44901	11.2183
41389	Wed Mar 22 16:16:51 2017_x000D_	73.6488	72.7756	242.611	4.23436	1	72.8486	61.2718	30.6335	0.534656	11.5316
41390	Wed Mar 22 16:16:51 2017_x000D_	73.4598	73.1813	242.611	4.23436	1	72.8486	61.2718	30.6335	0.534656	11.9252
41391	Wed Mar 22 16:16:51 2017_x000D_	73.1763	73.7897	245.016	4.27633	1	72.8486	61.2718	30.6335	0.534656	12.5222
41392	Wed Mar 22 16:16:51 2017_x000D_	72.9848	73.996	245.016	4.27634	1	72.8486	61.2718	30.6335	0.534656	12.7249
41393	Wed Mar 22 16:16:51 2017_x000D_	72.8928	74.3982	242.611	4.23435	1	72.8486	61.2718	30.6335	0.534656	13.1265
41394	Wed Mar 22 16:16:52 2017_x000D_	72.5123	75.01	242.611	4.23436	1	73.2603	61.7209	26.0639	0.4549	13.3101
41395	Wed Mar 22 16:16:52 2017_x000D_	72.3208	75.2164	242.611	4.23437	1	73.2603	61.7209	26.0639	0.4549	13.5282
41396	Wed Mar 22 16:16:52 2017_x000D_	72.2289	75.6183	240.314	4.19427	1	73.2603	61.7209	26.0639	0.4549	13.9356
41397	Wed Mar 22 16:16:52 2017_x000D_	71.9442	76.1269	241.247	4.21055	1	73.2603	61.7209	26.0639	0.4549	14.466
41398	Wed Mar 22 16:16:52 2017_x000D_	71.8498	76.3296	238.886	4.16935	1	73.6502	62.6064	71.4987	1.24789	13.8408
41399	Wed Mar 22 16:16:52 2017_x000D_	71.5652	76.838	242.611	4.23436	1	73.6502	62.6064	71.4987	1.24789	14.3835
41400	Wed Mar 22 16:16:52 2017_x000D_	71.4721	77.1403	238.886	4.16935	1	73.6502	62.6064	71.4987	1.24789	14.6962
41401	Wed Mar 22 16:16:52 2017_x000D_	71.1862	77.5491	241.247	4.21055	1	73.6502	62.6064	71.4987	1.24789	15.1445
41402	Wed Mar 22 16:16:52 2017_x000D_	71.0918	77.7519	238.886	4.16935	1	73.9856	64.5826	85.8688	1.49869	13.4835
41403	Wed Mar 22 16:16:52 2017_x000D_	70.9017	78.0575	240.314	4.19427	1	73.9856	64.5826	85.8688	1.49869	13.8233
41404	Wed Mar 22 16:16:52 2017_x000D_	70.7115	78.3634	238.886	4.16935	1	73.9856	64.5826	85.8688	1.49869	14.1644
41405	Wed Mar 22 16:16:52 2017_x000D_	70.7142	78.5622	238.886	4.16934	1	73.9856	64.5826	85.8688	1.49869	14.3573
41406	Wed Mar 22 16:16:52 2017_x000D_	70.6184	78.6655	235.045	4.10231	1	73.9203	65.8914	85.8688	1.49869	13.1939
41407	Wed Mar 22 16:16:52 2017_x000D_	70.4267	78.8722	227.143	3.96439	1	73.9203	65.8914	85.8688	1.49869	13.4427
41408	Wed Mar 22 16:16:52 2017_x000D_	70.522	78.7692	219.717	3.83478	1	73.9203	65.8914	85.8688	1.49869	13.3186
41409	Wed Mar 22 16:16:52 2017_x000D_	70.7156	78.7618	207.809	3.62695	1	73.9203	65.8914	85.8688	1.49869	13.2634
41410	Wed Mar 22 16:16:52 2017_x000D_	70.8124	78.758	201.766	3.52149	1	73.9203	65.8914	85.8688	1.49869	13.2366
41411	Wed Mar 22 16:16:52 2017_x000D_	70.7146	78.7614	185.018	3.22917	1	73.855	67.1998	85.8688	1.49869	11.9805
41412	Wed Mar 22 16:16:52 2017_x000D_	70.7157	78.8604	176.658	3.08327	1	73.855	67.1998	85.8688	1.49869	12.0758
41413	Wed Mar 22 16:16:52 2017_x000D_	70.6169	78.7644	169.071	2.95085	1	73.855	67.1998	85.8688	1.49869	12.0094
41414	Wed Mar 22 16:16:52 2017_x000D_	70.4228	78.7714	157.264	2.74477	1	73.855	67.1998	85.8688	1.49869	12.0699
41415	Wed Mar 22 16:16:53 2017_x000D_	70.2275	78.6791	147.481	2.57403	1	73.7898	68.5078	85.8688	1.49869	10.7771
41416	Wed Mar 22 16:16:53 2017_x000D_	70.0321	78.5868	137.739	2.40399	1	73.7898	68.5078	85.8688	1.49869	10.7567
41417	Wed Mar 22 16:16:53 2017_x000D_	69.8368	78.4949	131.943	2.30283	1	73.7898	68.5078	85.8688	1.49869	10.741
41418	Wed Mar 22 16:16:53 2017_x000D_	69.4397	77.913	131.939	2.30277	1	73.7898	68.5078	85.8688	1.49869	10.3625
41419	Wed Mar 22 16:16:53 2017_x000D_	69.1439	77.6255	128.088	2.23555	1	73.5298	69.3735	102.402	1.78725	9.34514
41420	Wed Mar 22 16:16:53 2017_x000D_	68.8462	77.2383	130.192	2.27227	1	73.5298	69.3735	102.402	1.78725	9.15375
41421	Wed Mar 22 16:16:53 2017_x000D_	68.3507	76.6593	135.835	2.37077	1	73.5298	69.3735	102.402	1.78725	8.93901
41422	Wed Mar 22 16:16:53 2017_x000D_	68.1515	76.3674	133.944	2.33776	1	73.5298	69.3735	102.402	1.78725	8.82274
41423	Wed Mar 22 16:16:53 2017_x000D_	67.7574	76.083	135.835	2.37077	1	72.3929	70.4326	122.682	2.14121	7.30855
41424	Wed Mar 22 16:16:53 2017_x000D_	67.2624	75.6025	139.74	2.43893	1	72.3929	70.4326	122.682	2.14121	7.28354
41425	Wed Mar 22 16:16:53 2017_x000D_	67.0643	75.4101	139.74	2.43892	1	72.3929	70.4326	122.682	2.14121	7.29174
41426	Wed Mar 22 16:16:53 2017_x000D_	66.5686	74.9289	143.616	2.50658	1	72.3929	70.4326	122.682	2.14121	7.35793
41427	Wed Mar 22 16:16:53 2017_x000D_	66.2729	74.74	141.884	2.47635	1	72.3929	70.4326	122.682	2.14121	7.48386
41428	Wed Mar 22 16:16:53 2017_x000D_	65.7763	74.2578	141.493	2.46952	1	71.2453	71.7095	121.9	2.12756	6.03356
41429	Wed Mar 22 16:16:53 2017_x000D_	65.4802	74.0685	139.74	2.43892	1	71.2453	71.7095	121.9	2.12756	6.22907
41430	Wed Mar 22 16:16:53 2017_x000D_	65.1834	73.879	141.496	2.46957	1	71.2453	71.7095	121.9	2.12756	6.43843
41431	Wed Mar 22 16:16:53 2017_x000D_	64.6865	73.3965	141.881	2.4763	1	71.2453	71.7095	121.9	2.12756	6.77228
41432	Wed Mar 22 16:16:53 2017_x000D_	64.3894	73.2068	143.613	2.50651	1	71.018	71.9213	136.094	2.37529	6.7521
41433	Wed Mar 22 16:16:53 2017_x000D_	64.1903	73.0135	143.611	2.50649	1	71.018	71.9213	136.094	2.37529	6.91451
41434	Wed Mar 22 16:16:53 2017_x000D_	63.5958	72.6336	143.613	2.50652	1	71.018	71.9213	136.094	2.37529	7.4563
41435	Wed Mar 22 16:16:53 2017_x000D_	63.2003	72.4471	143.616	2.50658	1	71.018	71.9213	136.094	2.37529	7.83536
41436	Wed Mar 22 16:16:54 2017_x000D_	62.8012	72.0597	143.613	2.50653	1	71.018	71.9213	126.653	2.21052	8.21797
41437	Wed Mar 22 16:16:54 2017_x000D_	62.5036	71.8695	141.887	2.47639	1	71.018	71.9213	126.653	2.21052	8.51456
41438	Wed Mar 22 16:16:54 2017_x000D_	61.9076	71.4886	141.889	2.47644	1	71.018	71.9213	126.653	2.21052	9.12067
41439	Wed Mar 22 16:16:54 2017_x000D_	61.7058	71.194	139.749	2.43908	1	71.018	71.9213	126.653	2.21052	9.34056
41440	Wed Mar 22 16:16:54 2017_x000D_	61.4074	71.0036	145.851	2.54558	1	71.018	71.9213	126.653	2.21052	9.65432
41441	Wed Mar 22 16:16:54 2017_x000D_	60.9071	70.5179	141.884	2.47634	1	71.2345	71.9274	145.188	2.53401	10.4231
41442	Wed Mar 22 16:16:54 2017_x000D_	60.7086	70.4243	144.158	2.51603	1	71.2345	71.9274	145.188	2.53401	10.6327
41443	Wed Mar 22 16:16:54 2017_x000D_	60.2072	69.9379	143.607	2.50641	1	71.2345	71.9274	145.188	2.53401	11.2053
41444	Wed Mar 22 16:16:54 2017_x000D_	59.9101	69.8472	139.754	2.43916	1	71.2345	71.9274	145.188	2.53401	11.5139
41445	Wed Mar 22 16:16:54 2017_x000D_	59.5087	69.4579	139.752	2.43914	1	69.7403	71.4491	210.654	3.6766	10.4236
41446	Wed Mar 22 16:16:54 2017_x000D_	59.2095	69.2665	137.882	2.4065	1	69.7403	71.4491	210.654	3.6766	10.7546
41447	Wed Mar 22 16:16:54 2017_x000D_	59.0086	69.0716	137.882	2.4065	1	69.7403	71.4491	210.654	3.6766	10.9919
41448	Wed Mar 22 16:16:54 2017_x000D_	58.8076	68.8767	137.882	2.40649	1	69.7403	71.4491	210.654	3.6766	11.2313
41449	Wed Mar 22 16:16:54 2017_x000D_	58.5076	68.6849	139.755	2.43918	1	68.0612	70.3108	200.816	3.5049	9.69097
41450	Wed Mar 22 16:16:54 2017_x000D_	58.3047	68.3892	141.881	2.47629	1	68.0612	70.3108	200.816	3.5049	9.94393
41451	Wed Mar 22 16:16:54 2017_x000D_	57.7042	68.0055	149.706	2.61286	1	68.0612	70.3108	200.816	3.5049	10.6105
41452	Wed Mar 22 16:16:54 2017_x000D_	57.5028	67.8102	149.703	2.61282	1	68.0612	70.3108	200.816	3.5049	10.8505
41453	Wed Mar 22 16:16:54 2017_x000D_	57.0047	67.6252	161.178	2.81309	1	67.0208	69.4083	240.556	4.1985	10.1736
41454	Wed Mar 22 16:16:54 2017_x000D_	56.9019	67.4267	167.516	2.9237	1	67.0208	69.4083	240.556	4.1985	10.3111
41455	Wed Mar 22 16:16:54 2017_x000D_	56.4072	67.4434	179.094	3.12579	1	67.0208	69.4083	240.556	4.1985	10.7939
41456	Wed Mar 22 16:16:54 2017_x000D_	56.2074	67.349	181.875	3.17431	1	67.0208	69.4083	240.556	4.1985	11.0077
41457	Wed Mar 22 16:16:54 2017_x000D_	56.0115	67.4568	190.153	3.3188	1	67.0208	69.4083	240.556	4.1985	11.1809
41458	Wed Mar 22 16:16:55 2017_x000D_	55.5166	67.4731	196.135	3.4232	1	66.0229	67.6332	245.439	4.28371	10.5075
41459	Wed Mar 22 16:16:55 2017_x000D_	55.2197	67.483	202.374	3.5321	1	66.0229	67.6332	245.439	4.28371	10.8042
41460	Wed Mar 22 16:16:55 2017_x000D_	54.7304	67.8026	211.226	3.68659	1	66.0229	67.6332	245.439	4.28371	11.2938
41461	Wed Mar 22 16:16:55 2017_x000D_	54.4371	68.0145	212.635	3.71118	1	66.0229	67.6332	245.439	4.28371	11.5921
41462	Wed Mar 22 16:16:55 2017_x000D_	54.0424	68.1288	215.064	3.75358	1	65.2306	66.0815	246.853	4.30839	11.374
41463	Wed Mar 22 16:16:55 2017_x000D_	53.4552	68.553	215.064	3.75358	1	65.2306	66.0815	246.853	4.30839	12.032
41464	Wed Mar 22 16:16:55 2017_x000D_	53.1638	68.8662	219.005	3.82236	1	65.2306	66.0815	246.853	4.30839	12.3839
41465	Wed Mar 22 16:16:55 2017_x000D_	52.87	69.0784	217.365	3.79373	1	65.2306	66.0815	246.853	4.30839	12.7187
41466	Wed Mar 22 16:16:55 2017_x000D_	52.2824	69.5029	217.364	3.79372	1	64.4166	64.9657	244.574	4.26862	12.9547
41467	Wed Mar 22 16:16:55 2017_x000D_	51.9887	69.7151	219.004	3.82235	1	64.4166	64.9657	244.574	4.26862	13.3045
41468	Wed Mar 22 16:16:55 2017_x000D_	51.4009	70.1398	219.004	3.82234	1	64.4166	64.9657	244.574	4.26862	14.0064
41469	Wed Mar 22 16:16:55 2017_x000D_	51.1068	70.3522	217.364	3.79372	1	64.4166	64.9657	244.574	4.26862	14.3585
41470	Wed Mar 22 16:16:55 2017_x000D_	50.6206	70.8746	221.209	3.86082	1	64.4166	64.9657	244.574	4.26862	15.0082
41471	Wed Mar 22 16:16:55 2017_x000D_	50.227	71.0905	221.208	3.86081	1	62.5709	62.7268	212.682	3.712	14.9105
41472	Wed Mar 22 16:16:55 2017_x000D_	50.0324	71.2996	221.208	3.86081	1	62.5709	62.7268	212.682	3.712	15.189
41473	Wed Mar 22 16:16:55 2017_x000D_	49.7383	71.5121	223.01	3.89225	1	62.5709	62.7268	212.682	3.712	15.5518
41474	Wed Mar 22 16:16:55 2017_x000D_	49.1521	72.0383	220.778	3.85331	1	62.5709	62.7268	212.682	3.712	16.333
41475	Wed Mar 22 16:16:55 2017_x000D_	48.8577	72.251	219.005	3.82235	1	61.1155	61.3727	222.717	3.88714	16.3887
41476	Wed Mar 22 16:16:55 2017_x000D_	48.2713	72.7774	221.208	3.86081	1	61.1155	61.3727	222.717	3.88714	17.1767
41477	Wed Mar 22 16:16:55 2017_x000D_	48.0765	72.9866	221.208	3.86081	1	61.1155	61.3727	222.717	3.88714	17.4613
41478	Wed Mar 22 16:16:55 2017_x000D_	47.4899	73.5131	219.006	3.82237	1	61.1155	61.3727	222.717	3.88714	18.2496
41479	Wed Mar 22 16:16:56 2017_x000D_	47.2928	73.6213	221.208	3.8608	1	60.3002	60.2553	215.454	3.76039	18.6505
41480	Wed Mar 22 16:16:56 2017_x000D_	46.7084	74.2491	221.209	3.86082	1	60.3002	60.2553	215.454	3.76039	19.508
41481	Wed Mar 22 16:16:56 2017_x000D_	46.4139	74.4619	223.009	3.89224	1	60.3002	60.2553	215.454	3.76039	19.866
41482	Wed Mar 22 16:16:56 2017_x000D_	46.219	74.6712	223.009	3.89224	1	60.3002	60.2553	215.454	3.76039	20.1519
41483	Wed Mar 22 16:16:56 2017_x000D_	45.6296	75.0971	223.008	3.89223	1	59.2675	59.1312	223.906	3.90789	20.9977
41484	Wed Mar 22 16:16:56 2017_x000D_	45.4347	75.3064	223.009	3.89223	1	59.2675	59.1312	223.906	3.90789	21.2834
41485	Wed Mar 22 16:16:56 2017_x000D_	45.0449	75.7251	223.009	3.89224	1	59.2675	59.1312	223.906	3.90789	21.855
41486	Wed Mar 22 16:16:56 2017_x000D_	44.8499	75.9345	223.009	3.89224	1	59.2675	59.1312	223.906	3.90789	22.1409
41487	Wed Mar 22 16:16:56 2017_x000D_	44.655	76.1439	223.009	3.89224	1	59.2675	59.1312	223.906	3.90789	22.4267
41488	Wed Mar 22 16:16:56 2017_x000D_	44.165	76.5665	221.209	3.86083	1	58.2239	58.2254	202.785	3.53926	23.1095
41489	Wed Mar 22 16:16:56 2017_x000D_	43.97	76.7759	221.209	3.86083	1	58.2239	58.2254	202.785	3.53926	23.3943
41490	Wed Mar 22 16:16:56 2017_x000D_	43.7725	76.8844	219.008	3.82242	1	58.2239	58.2254	202.785	3.53926	23.6009
41491	Wed Mar 22 16:16:56 2017_x000D_	43.2802	77.206	223.008	3.89222	1	58.2239	58.2254	202.785	3.53926	24.1573
41492	Wed Mar 22 16:16:56 2017_x000D_	43.185	77.4118	221.209	3.86083	1	56.5282	57.3004	188.926	3.29738	24.1352
41493	Wed Mar 22 16:16:56 2017_x000D_	42.8926	77.7259	225.094	3.92862	1	56.5282	57.3004	188.926	3.29738	24.5587
41494	Wed Mar 22 16:16:56 2017_x000D_	42.695	77.8345	223.008	3.89223	1	56.5282	57.3004	188.926	3.29738	24.759
41495	Wed Mar 22 16:16:56 2017_x000D_	42.2998	78.0516	223.008	3.89222	1	56.5282	57.3004	188.926	3.29738	25.1607
41496	Wed Mar 22 16:16:56 2017_x000D_	42.2071	78.3584	219.01	3.82245	1	56.5282	57.3004	188.926	3.29738	25.4663
41497	Wed Mar 22 16:16:56 2017_x000D_	41.9142	78.6728	215.085	3.75394	1	55.256	56.6064	197.793	3.45214	25.7862
41498	Wed Mar 22 16:16:56 2017_x000D_	41.8138	78.6767	208.791	3.6441	1	55.256	56.6064	197.793	3.45214	25.8417
41499	Wed Mar 22 16:16:56 2017_x000D_	41.7159	78.7814	199.786	3.48692	1	55.256	56.6064	197.793	3.45214	25.982
41500	Wed Mar 22 16:16:56 2017_x000D_	41.4151	78.7927	187.947	3.28029	1	55.256	56.6064	197.793	3.45214	26.1496
41501	Wed Mar 22 16:16:57 2017_x000D_	41.3146	78.7964	182.2	3.17999	1	53.9834	55.9123	184.972	3.22838	26.1568
41502	Wed Mar 22 16:16:57 2017_x000D_	41.2169	78.9008	173.591	3.02973	1	53.9834	55.9123	184.972	3.22838	26.2955
41503	Wed Mar 22 16:16:57 2017_x000D_	40.7109	78.7176	161.743	2.82295	1	53.9834	55.9123	184.972	3.22838	26.3864
41504	Wed Mar 22 16:16:57 2017_x000D_	40.4103	78.7288	155.315	2.71075	1	53.9834	55.9123	184.972	3.22838	26.5485
41505	Wed Mar 22 16:16:57 2017_x000D_	40.1043	78.5376	144.315	2.51877	1	52.9175	55.4431	195.327	3.4091	26.4109
41506	Wed Mar 22 16:16:57 2017_x000D_	39.9015	78.4442	138.621	2.41938	1	52.9175	55.4431	195.327	3.4091	26.4285
41507	Wed Mar 22 16:16:57 2017_x000D_	39.693	78.1484	136.618	2.38443	1	52.9175	55.4431	195.327	3.4091	26.2758
41508	Wed Mar 22 16:16:57 2017_x000D_	39.382	77.7551	126.73	2.21186	1	52.9175	55.4431	195.327	3.4091	26.0966
41509	Wed Mar 22 16:16:57 2017_x000D_	39.0758	77.5643	124.404	2.17125	1	52.0686	54.9801	193.765	3.38184	26.0549
41510	Wed Mar 22 16:16:57 2017_x000D_	38.7587	76.968	119.222	2.08082	1	52.0686	54.9801	193.765	3.38184	25.7026
41511	Wed Mar 22 16:16:57 2017_x000D_	38.5471	76.5705	119.222	2.08082	1	52.0686	54.9801	193.765	3.38184	25.475
41512	Wed Mar 22 16:16:57 2017_x000D_	38.3381	76.2742	120.526	2.10357	1	52.0686	54.9801	193.765	3.38184	25.337
41513	Wed Mar 22 16:16:57 2017_x000D_	38.0152	75.4746	118.022	2.05987	1	52.0686	54.9801	193.765	3.38184	24.85
41514	Wed Mar 22 16:16:57 2017_x000D_	37.8086	75.2791	118.025	2.05992	1	51.2093	54.7359	188.926	3.29738	24.5276
41515	Wed Mar 22 16:16:57 2017_x000D_	37.4902	74.6813	120.523	2.10353	1	51.2093	54.7359	188.926	3.29738	24.2081
41516	Wed Mar 22 16:16:57 2017_x000D_	37.278	74.2825	120.522	2.10351	1	51.2093	54.7359	188.926	3.29738	24.0031
41517	Wed Mar 22 16:16:57 2017_x000D_	37.2725	74.0794	120.519	2.10345	1	51.2093	54.7359	188.926	3.29738	23.8413
41518	Wed Mar 22 16:16:57 2017_x000D_	36.8531	73.4843	120.521	2.10349	1	49.7284	53.8159	191.928	3.34977	23.5079
41519	Wed Mar 22 16:16:57 2017_x000D_	36.7467	73.2845	122.904	2.14508	1	49.7284	53.8159	191.928	3.34977	23.3998
41520	Wed Mar 22 16:16:57 2017_x000D_	36.3296	72.7906	124.389	2.17099	1	49.7284	53.8159	191.928	3.34977	23.2286
41521	Wed Mar 22 16:16:57 2017_x000D_	36.3241	72.5872	124.385	2.17092	1	49.7284	53.8159	191.928	3.34977	23.0659
41522	Wed Mar 22 16:16:58 2017_x000D_	35.9038	71.9908	124.385	2.17093	1	48.4542	53.1208	195.327	3.4091	22.6625
41523	Wed Mar 22 16:16:58 2017_x000D_	35.6907	71.5906	124.383	2.1709	1	48.4542	53.1208	195.327	3.4091	22.4508
41524	Wed Mar 22 16:16:58 2017_x000D_	35.4831	71.3939	124.385	2.17093	1	48.4542	53.1208	195.327	3.4091	22.4088
41525	Wed Mar 22 16:16:58 2017_x000D_	35.2754	71.1971	124.387	2.17097	1	48.4542	53.1208	195.327	3.4091	22.3704
41526	Wed Mar 22 16:16:58 2017_x000D_	34.8542	70.5994	124.388	2.17098	1	47.3766	52.8701	171.946	3.00103	21.7057
41527	Wed Mar 22 16:16:58 2017_x000D_	34.635	69.9944	124.382	2.17088	1	47.3766	52.8701	171.946	3.00103	21.3446
41528	Wed Mar 22 16:16:58 2017_x000D_	34.4269	69.7971	124.384	2.17092	1	47.3766	52.8701	171.946	3.00103	21.3124
41529	Wed Mar 22 16:16:58 2017_x000D_	34.216	69.4979	125.991	2.19896	1	47.3766	52.8701	171.946	3.00103	21.2058
41530	Wed Mar 22 16:16:58 2017_x000D_	33.7966	69.0007	124.387	2.17096	1	47.3766	52.8701	171.946	3.00103	21.0858
41531	Wed Mar 22 16:16:58 2017_x000D_	33.6898	68.7999	121.944	2.12833	1	46.9414	52.8574	172.75	3.01505	20.7309
41532	Wed Mar 22 16:16:58 2017_x000D_	33.374	68.4011	124.387	2.17096	1	46.9414	52.8574	172.75	3.01505	20.632
41533	Wed Mar 22 16:16:58 2017_x000D_	33.2671	68.2001	121.945	2.12835	1	46.9414	52.8574	172.75	3.01505	20.552
41534	Wed Mar 22 16:16:58 2017_x000D_	33.1569	67.8968	125.988	2.19891	1	46.9414	52.8574	172.75	3.01505	20.4009
41535	Wed Mar 22 16:16:58 2017_x000D_	32.844	67.5997	121.947	2.12837	1	45.8327	53.2637	171.363	2.99085	19.345
41536	Wed Mar 22 16:16:58 2017_x000D_	32.7366	67.3983	124.386	2.17094	1	45.8327	53.2637	171.363	2.99085	19.269
41537	Wed Mar 22 16:16:58 2017_x000D_	32.4115	66.6917	128.347	2.24008	1	45.8327	53.2637	171.363	2.99085	18.9853
41538	Wed Mar 22 16:16:58 2017_x000D_	32.2055	66.596	130.143	2.27142	1	45.8327	53.2637	171.363	2.99085	19.0644
41539	Wed Mar 22 16:16:58 2017_x000D_	31.9929	66.2955	144.659	2.52478	1	44.9314	53.8955	153.963	2.68717	17.9211
41540	Wed Mar 22 16:16:58 2017_x000D_	31.8882	66.1964	148.645	2.59435	1	44.9314	53.8955	153.963	2.68717	17.9287
41541	Wed Mar 22 16:16:58 2017_x000D_	31.7837	66.0976	157.649	2.75149	1	44.9314	53.8955	153.963	2.68717	17.9375
41542	Wed Mar 22 16:16:58 2017_x000D_	31.682	66.1011	164.139	2.86476	1	44.9314	53.8955	153.963	2.68717	18.0145
41543	Wed Mar 22 16:16:59 2017_x000D_	31.4761	66.0057	178.773	3.12019	1	44.9314	53.8955	153.963	2.68717	18.1025
41544	Wed Mar 22 16:16:59 2017_x000D_	31.3744	66.0091	184.696	3.22356	1	43.5949	54.5146	135	2.35619	16.7769
41545	Wed Mar 22 16:16:59 2017_x000D_	31.0699	66.019	196.657	3.43231	1	43.5949	54.5146	135	2.35619	17.0067
41546	Wed Mar 22 16:16:59 2017_x000D_	30.8666	66.0256	202.164	3.52843	1	43.5949	54.5146	135	2.35619	17.1614
41547	Wed Mar 22 16:16:59 2017_x000D_	30.5681	66.2402	216.482	3.77833	1	43.5949	54.5146	135	2.35619	17.5268
41548	Wed Mar 22 16:16:59 2017_x000D_	30.3676	66.3492	218.843	3.81953	1	42.9623	54.0575	200.816	3.5049	17.5986
41549	Wed Mar 22 16:16:59 2017_x000D_	29.9669	66.567	226.961	3.96122	1	42.9623	54.0575	200.816	3.5049	18.038
41550	Wed Mar 22 16:16:59 2017_x000D_	29.7723	66.8811	224.845	3.92429	1	42.9623	54.0575	200.816	3.5049	18.3962
41551	Wed Mar 22 16:16:59 2017_x000D_	29.5778	67.1952	226.962	3.96123	1	42.9623	54.0575	200.816	3.5049	18.7548
41552	Wed Mar 22 16:16:59 2017_x000D_	28.982	67.7275	224.845	3.92429	1	41.9145	53.1495	245.232	4.28011	19.4876
41553	Wed Mar 22 16:16:59 2017_x000D_	28.6824	67.9425	222.884	3.89007	1	41.9145	53.1495	245.232	4.28011	19.8475
41554	Wed Mar 22 16:16:59 2017_x000D_	28.2902	68.4683	220.634	3.8508	1	41.9145	53.1495	245.232	4.28011	20.5009
41555	Wed Mar 22 16:16:59 2017_x000D_	27.9905	68.6834	218.846	3.81959	1	41.9145	53.1495	245.232	4.28011	20.861
41556	Wed Mar 22 16:16:59 2017_x000D_	27.5889	68.9018	218.846	3.81958	1	41.9145	53.1495	245.232	4.28011	21.2922
41557	Wed Mar 22 16:16:59 2017_x000D_	26.9926	69.4345	216.487	3.77841	1	40.9171	51.1453	245.232	4.28011	22.9867
41558	Wed Mar 22 16:16:59 2017_x000D_	26.7949	69.6462	216.488	3.77842	1	40.9171	51.1453	245.232	4.28011	23.2749
41559	Wed Mar 22 16:16:59 2017_x000D_	26.495	69.8615	214.886	3.75047	1	40.9171	51.1453	245.232	4.28011	23.6282
41560	Wed Mar 22 16:16:59 2017_x000D_	25.8953	70.2919	214.886	3.75047	1	40.9171	51.1453	245.232	4.28011	24.3361
41561	Wed Mar 22 16:16:59 2017_x000D_	25.5955	70.5071	216.487	3.77842	1	39.8888	49.7979	243.725	4.2538	25.1629
41562	Wed Mar 22 16:16:59 2017_x000D_	24.9955	70.9378	216.487	3.77842	1	39.8888	49.7979	243.725	4.2538	25.8593
41563	Wed Mar 22 16:16:59 2017_x000D_	24.7945	71.0472	218.845	3.81956	1	39.8888	49.7979	243.725	4.2538	26.0647
41564	Wed Mar 22 16:16:59 2017_x000D_	24.1943	71.478	218.844	3.81955	1	39.8888	49.7979	243.725	4.2538	26.7646
41565	Wed Mar 22 16:17:00 2017_x000D_	23.8942	71.6934	220.631	3.85073	1	39.0881	48.237	252.374	4.40476	27.9474
41566	Wed Mar 22 16:17:00 2017_x000D_	23.6963	71.9053	220.631	3.85074	1	39.0881	48.237	252.374	4.40476	28.2329
41567	Wed Mar 22 16:17:00 2017_x000D_	23.3959	72.1209	218.844	3.81955	1	39.0881	48.237	252.374	4.40476	28.5777
41568	Wed Mar 22 16:17:00 2017_x000D_	22.8977	72.5484	220.631	3.85073	1	39.0881	48.237	252.374	4.40476	29.2091
41569	Wed Mar 22 16:17:00 2017_x000D_	22.7031	72.8628	222.881	3.89001	1	38.505	46.6818	243.87	4.25634	30.5801
41570	Wed Mar 22 16:17:00 2017_x000D_	22.2048	73.2904	224.84	3.9242	1	38.505	46.6818	243.87	4.25634	31.2044
41571	Wed Mar 22 16:17:00 2017_x000D_	21.9042	73.5062	222.88	3.89	1	38.505	46.6818	243.87	4.25634	31.5458
41572	Wed Mar 22 16:17:00 2017_x000D_	21.508	73.9304	222.881	3.89	1	38.505	46.6818	243.87	4.25634	32.1152
41573	Wed Mar 22 16:17:00 2017_x000D_	21.2076	74.146	224.84	3.92419	1	38.505	46.6818	243.87	4.25634	32.4574
41574	Wed Mar 22 16:17:00 2017_x000D_	20.7121	74.6765	220.632	3.85076	1	37.8813	46.0041	244.274	4.26338	33.4199
41575	Wed Mar 22 16:17:00 2017_x000D_	20.309	74.896	220.632	3.85075	1	37.8813	46.0041	244.274	4.26338	33.8161
41576	Wed Mar 22 16:17:00 2017_x000D_	20.1108	75.1082	220.632	3.85075	1	37.8813	46.0041	244.274	4.26338	34.1004
41577	Wed Mar 22 16:17:00 2017_x000D_	19.7144	75.5326	220.632	3.85076	1	37.8813	46.0041	244.274	4.26338	34.6694
41578	Wed Mar 22 16:17:00 2017_x000D_	19.5162	75.7448	220.633	3.85077	1	37.6936	45.3391	252.238	4.40239	35.4249
41579	Wed Mar 22 16:17:00 2017_x000D_	19.318	75.957	220.633	3.85077	1	37.6936	45.3391	252.238	4.40239	35.7088
41580	Wed Mar 22 16:17:00 2017_x000D_	18.7129	76.2866	222.879	3.88998	1	37.6936	45.3391	252.238	4.40239	36.3045
41581	Wed Mar 22 16:17:00 2017_x000D_	18.3163	76.7112	222.88	3.88998	1	37.6936	45.3391	252.238	4.40239	36.874
41582	Wed Mar 22 16:17:00 2017_x000D_	18.3198	76.8136	220.633	3.85077	1	37.5764	43.1369	252.238	4.40239	38.7935
41583	Wed Mar 22 16:17:00 2017_x000D_	18.118	76.9235	222.88	3.88999	1	37.5764	43.1369	252.238	4.40239	38.9893
41584	Wed Mar 22 16:17:00 2017_x000D_	17.9197	77.1358	222.88	3.88999	1	37.5764	43.1369	252.238	4.40239	39.2723
41585	Wed Mar 22 16:17:00 2017_x000D_	17.6188	77.3519	224.838	3.92417	1	37.5764	43.1369	252.238	4.40239	39.6103
41586	Wed Mar 22 16:17:01 2017_x000D_	17.5195	77.4582	220.633	3.85076	1	37.5764	43.1369	252.238	4.40239	39.7521
41587	Wed Mar 22 16:17:01 2017_x000D_	17.2183	77.6744	218.849	3.81963	1	37.7076	40.2808	252.238	4.40239	42.6391
41588	Wed Mar 22 16:17:01 2017_x000D_	17.0199	77.8868	218.849	3.81964	1	37.7076	40.2808	252.238	4.40239	42.9208
41589	Wed Mar 22 16:17:01 2017_x000D_	16.7185	78.1031	212.471	3.70832	1	37.7076	40.2808	252.238	4.40239	43.2559
41590	Wed Mar 22 16:17:01 2017_x000D_	16.722	78.2055	209.916	3.66372	1	37.7076	40.2808	252.238	4.40239	43.3437
41591	Wed Mar 22 16:17:01 2017_x000D_	16.7214	78.2054	196.828	3.43529	1	37.7884	38.5224	252.238	4.40239	44.9284
41592	Wed Mar 22 16:17:01 2017_x000D_	16.7214	78.2054	196.828	3.43529	1	37.7884	38.5224	252.238	4.40239	44.9284
41593	Wed Mar 22 16:17:01 2017_x000D_	16.7212	78.2053	191.086	3.33507	1	37.7884	38.5224	252.238	4.40239	44.9284
41594	Wed Mar 22 16:17:01 2017_x000D_	16.8236	78.2012	185.005	3.22894	1	37.7884	38.5224	252.238	4.40239	44.8768
41595	Wed Mar 22 16:17:01 2017_x000D_	16.7207	78.2047	173.216	3.0232	1	38.0975	36.55	279.972	4.88644	46.8197
41596	Wed Mar 22 16:17:01 2017_x000D_	16.7206	78.2044	167.462	2.92276	1	38.0975	36.55	279.972	4.88644	46.8194
41597	Wed Mar 22 16:17:01 2017_x000D_	16.4121	78.2154	155.662	2.71682	1	38.0975	36.55	279.972	4.88644	46.9709
41598	Wed Mar 22 16:17:01 2017_x000D_	16.3059	78.1168	151.761	2.64873	1	38.0975	36.55	279.972	4.88644	46.9326
41599	Wed Mar 22 16:17:01 2017_x000D_	15.9906	77.9231	137.211	2.39478	1	38.1683	35.0103	279.972	4.88644	48.3049
41600	Wed Mar 22 16:17:01 2017_x000D_	15.7777	77.726	137.211	2.39478	1	38.1683	35.0103	279.972	4.88644	48.2283
41601	Wed Mar 22 16:17:01 2017_x000D_	15.6713	77.6273	133.115	2.3233	1	38.1683	35.0103	279.972	4.88644	48.1905
41602	Wed Mar 22 16:17:01 2017_x000D_	15.2454	77.2325	125.085	2.18314	1	38.1683	35.0103	279.972	4.88644	48.0435
41603	Wed Mar 22 16:17:01 2017_x000D_	15.1317	76.9287	121.218	2.11565	1	38.1683	35.0103	279.972	4.88644	47.8313
41604	Wed Mar 22 16:17:01 2017_x000D_	15.018	76.6252	120.055	2.09535	1	38.229	33.6901	279.972	4.88644	48.8075
41605	Wed Mar 22 16:17:01 2017_x000D_	14.6871	76.0207	114.973	2.00666	1	38.229	33.6901	279.972	4.88644	48.4366
41606	Wed Mar 22 16:17:01 2017_x000D_	14.4699	75.7205	116.108	2.02647	1	38.229	33.6901	279.972	4.88644	48.2809
41607	Wed Mar 22 16:17:02 2017_x000D_	14.1387	75.1157	113.389	1.979	1	38.229	33.6901	279.972	4.88644	47.921
41608	Wed Mar 22 16:17:02 2017_x000D_	14.0242	74.811	114.976	2.00671	1	38.4978	32.5963	279.531	4.87873	48.7959
41609	Wed Mar 22 16:17:02 2017_x000D_	13.6926	74.2054	112.362	1.96108	1	38.4978	32.5963	279.531	4.87873	48.4419
41610	Wed Mar 22 16:17:02 2017_x000D_	13.5744	73.7977	114.975	2.0067	1	38.4978	32.5963	279.531	4.87873	48.1532
41611	Wed Mar 22 16:17:02 2017_x000D_	13.4638	73.5957	112.361	1.96107	1	38.4978	32.5963	279.531	4.87873	48.038
41612	Wed Mar 22 16:17:02 2017_x000D_	13.2312	72.8828	113.387	1.97897	1	39.7212	29.7674	290.492	5.07004	50.6029
41613	Wed Mar 22 16:17:02 2017_x000D_	13.0133	72.5809	112.362	1.96108	1	39.7212	29.7674	290.492	5.07004	50.461
41614	Wed Mar 22 16:17:02 2017_x000D_	12.7765	71.7639	112.359	1.96103	1	39.7212	29.7674	290.492	5.07004	49.8971
41615	Wed Mar 22 16:17:02 2017_x000D_	12.5621	71.5649	112.363	1.9611	1	39.7212	29.7674	290.492	5.07004	49.8462
41616	Wed Mar 22 16:17:02 2017_x000D_	12.3289	70.8503	113.388	1.97899	1	40.6861	27.8118	285.794	4.98804	51.5407
41617	Wed Mar 22 16:17:02 2017_x000D_	12.1105	70.5476	112.364	1.96112	1	40.6861	27.8118	285.794	4.98804	51.4093
41618	Wed Mar 22 16:17:02 2017_x000D_	12.0954	70.1348	112.359	1.96104	1	40.6861	27.8118	285.794	4.98804	51.0751
41619	Wed Mar 22 16:17:02 2017_x000D_	11.8806	69.9352	112.363	1.96111	1	40.6861	27.8118	285.794	4.98804	51.0308
41620	Wed Mar 22 16:17:02 2017_x000D_	11.6506	69.3224	112.363	1.9611	1	40.6861	27.8118	285.794	4.98804	50.6576
41621	Wed Mar 22 16:17:02 2017_x000D_	11.4205	68.7092	112.362	1.96108	1	41.4125	26.2896	288.448	5.03437	51.9513
41622	Wed Mar 22 16:17:02 2017_x000D_	11.3017	68.2991	109.662	1.91397	1	41.4125	26.2896	288.448	5.03437	51.6862
41623	Wed Mar 22 16:17:02 2017_x000D_	11.1902	68.0955	112.361	1.96107	1	41.4125	26.2896	288.448	5.03437	51.5861
41624	Wed Mar 22 16:17:02 2017_x000D_	10.856	67.4849	109.667	1.91404	1	41.4125	26.2896	288.448	5.03437	51.2909
41625	Wed Mar 22 16:17:02 2017_x000D_	10.8407	67.0708	109.663	1.91398	1	42.3575	24.7738	278.637	4.86313	52.7479
41626	Wed Mar 22 16:17:02 2017_x000D_	10.61	66.456	109.663	1.91398	1	42.3575	24.7738	278.637	4.86313	52.3957
41627	Wed Mar 22 16:17:02 2017_x000D_	10.6023	66.2488	109.661	1.91395	1	42.3575	24.7738	278.637	4.86313	52.2357
41628	Wed Mar 22 16:17:02 2017_x000D_	10.3868	66.0481	109.665	1.91402	1	42.3575	24.7738	278.637	4.86313	52.2082
41629	Wed Mar 22 16:17:03 2017_x000D_	10.3791	65.8408	109.663	1.91399	1	42.627	23.6783	277.655	4.846	53.0811
41630	Wed Mar 22 16:17:03 2017_x000D_	10.1557	65.4326	109.666	1.91403	1	42.627	23.6783	277.655	4.846	52.8943
41631	Wed Mar 22 16:17:03 2017_x000D_	10.1442	65.1216	110.57	1.92982	1	42.627	23.6783	277.655	4.846	52.6562
41632	Wed Mar 22 16:17:03 2017_x000D_	9.91707	64.6093	104.036	1.81577	1	42.627	23.6783	277.655	4.846	52.3955
41633	Wed Mar 22 16:17:03 2017_x000D_	9.8015	64.301	100.681	1.75721	1	42.627	23.6783	277.655	4.846	52.2276
41634	Wed Mar 22 16:17:03 2017_x000D_	9.68222	63.8892	92.1445	1.60822	1	43.3437	22.3756	280.926	4.90309	53.446
41635	Wed Mar 22 16:17:03 2017_x000D_	9.6746	63.6817	86.4195	1.5083	1	43.3437	22.3756	280.926	4.90309	53.2898
41636	Wed Mar 22 16:17:03 2017_x000D_	9.67081	63.5782	80.2173	1.40006	1	43.3437	22.3756	280.926	4.90309	53.212
41637	Wed Mar 22 16:17:03 2017_x000D_	9.8635	63.1568	69.2101	1.20794	1	43.3437	22.3756	280.926	4.90309	52.7639
41638	Wed Mar 22 16:17:03 2017_x000D_	9.85563	62.9494	61.5256	1.07382	1	44.7979	19.3283	291.259	5.08343	55.8906
41639	Wed Mar 22 16:17:03 2017_x000D_	10.0518	62.632	46.8789	0.818191	1	44.7979	19.3283	291.259	5.08343	55.5203
41640	Wed Mar 22 16:17:03 2017_x000D_	10.1479	62.4212	40.49	0.706683	1	44.7979	19.3283	291.259	5.08343	55.2958
41641	Wed Mar 22 16:17:03 2017_x000D_	10.5521	62.0973	29.6542	0.517563	1	44.7979	19.3283	291.259	5.08343	54.7902
41642	Wed Mar 22 16:17:03 2017_x000D_	10.8601	61.9843	25.6978	0.448511	1	45.9932	17.1555	297.566	5.19351	56.9557
41643	Wed Mar 22 16:17:03 2017_x000D_	11.0642	61.8742	22.9716	0.40093	1	45.9932	17.1555	297.566	5.19351	56.7433
41644	Wed Mar 22 16:17:03 2017_x000D_	11.784	61.6451	16.4372	0.286884	1	45.9932	17.1555	297.566	5.19351	56.1212
41645	Wed Mar 22 16:17:03 2017_x000D_	12.1958	61.5291	13.5723	0.236881	1	45.9932	17.1555	297.566	5.19351	55.7789
41646	Wed Mar 22 16:17:03 2017_x000D_	13.0227	61.4011	10.6486	0.185852	1	46.9496	15.4169	286.264	4.99625	57.1453
41647	Wed Mar 22 16:17:03 2017_x000D_	13.3303	61.2883	12.9922	0.226757	1	46.9496	15.4169	286.264	4.99625	56.8722
41648	Wed Mar 22 16:17:03 2017_x000D_	13.7415	61.1724	10.2029	0.178074	1	46.9496	15.4169	286.264	4.99625	56.5362
41649	Wed Mar 22 16:17:03 2017_x000D_	14.4602	60.9438	10.6438	0.18577	1	46.9496	15.4169	286.264	4.99625	55.9308
41650	Wed Mar 22 16:17:04 2017_x000D_	14.8748	60.9318	10.6455	0.185799	1	46.9496	15.4169	286.264	4.99625	55.6812
41651	Wed Mar 22 16:17:04 2017_x000D_	15.7	60.8043	13.5751	0.23693	1	48.1352	13.4637	316.007	5.51536	57.3862
41652	Wed Mar 22 16:17:04 2017_x000D_	16.0104	60.7954	12.9952	0.226808	1	48.1352	13.4637	316.007	5.51536	57.204
41653	Wed Mar 22 16:17:04 2017_x000D_	16.3174	60.6827	10.646	0.185808	1	48.1352	13.4637	316.007	5.51536	56.9386
41654	Wed Mar 22 16:17:04 2017_x000D_	17.0378	60.5583	12.9952	0.226809	1	48.1352	13.4637	316.007	5.51536	56.4354
41655	Wed Mar 22 16:17:04 2017_x000D_	17.3447	60.4458	16.4468	0.287051	1	50.2056	11.3169	315	5.49779	59.1057
41656	Wed Mar 22 16:17:04 2017_x000D_	17.9612	60.3243	13.5766	0.236957	1	50.2056	11.3169	315	5.49779	58.6637
41657	Wed Mar 22 16:17:04 2017_x000D_	18.3709	60.209	16.4483	0.287076	1	50.2056	11.3169	315	5.49779	58.3428
41658	Wed Mar 22 16:17:04 2017_x000D_	18.677	60.0965	12.9932	0.226774	1	50.2056	11.3169	315	5.49779	58.0819
41659	Wed Mar 22 16:17:04 2017_x000D_	19.3963	59.9724	16.4497	0.287101	1	52.7133	9.1835	315	5.49779	60.7415
41660	Wed Mar 22 16:17:04 2017_x000D_	20.0083	59.7476	16.4488	0.287085	1	52.7133	9.1835	315	5.49779	60.2191
41661	Wed Mar 22 16:17:04 2017_x000D_	20.0083	59.7476	16.4488	0.287085	1	52.7133	9.1835	315	5.49779	60.2191
41662	Wed Mar 22 16:17:04 2017_x000D_	20.62	59.5229	16.4477	0.287067	1	52.7133	9.1835	315	5.49779	59.6995
41663	Wed Mar 22 16:17:04 2017_x000D_	21.0288	59.4078	19.2502	0.335979	1	52.7133	9.1835	315	5.49779	59.3834
41664	Wed Mar 22 16:17:04 2017_x000D_	21.6433	59.2869	16.4492	0.287093	1	54.3056	7.90611	335.232	5.8509	60.8836
41665	Wed Mar 22 16:17:04 2017_x000D_	22.0484	59.0682	16.447	0.287055	1	54.3056	7.90611	335.232	5.8509	60.4821
41666	Wed Mar 22 16:17:04 2017_x000D_	22.6624	58.9474	13.571	0.236859	1	54.3056	7.90611	335.232	5.8509	60.0542
41667	Wed Mar 22 16:17:04 2017_x000D_	23.0706	58.8325	16.4485	0.28708	1	54.3056	7.90611	335.232	5.8509	59.7421
41668	Wed Mar 22 16:17:04 2017_x000D_	23.684	58.7118	13.5713	0.236863	1	56.7401	7.3198	0	0	61.1052
41669	Wed Mar 22 16:17:04 2017_x000D_	24.0916	58.5968	10.6304	0.185535	1	56.7401	7.3198	0	0	60.7886
41670	Wed Mar 22 16:17:04 2017_x000D_	24.2939	58.4877	13.5695	0.236832	1	56.7401	7.3198	0	0	60.588
41671	Wed Mar 22 16:17:04 2017_x000D_	24.7013	58.3728	10.6276	0.185487	1	56.7401	7.3198	0	0	60.2735
41672	Wed Mar 22 16:17:05 2017_x000D_	25.3172	58.3558	10.6301	0.18553	1	60.0157	7.42471	0	0	61.6276
41673	Wed Mar 22 16:17:05 2017_x000D_	25.6217	58.244	12.9873	0.22667	1	60.0157	7.42471	0	0	61.3641
41674	Wed Mar 22 16:17:05 2017_x000D_	26.2337	58.1236	10.1826	0.17772	1	60.0157	7.42471	0	0	60.9229
41675	Wed Mar 22 16:17:05 2017_x000D_	26.5414	58.1151	10.6298	0.185525	1	60.0157	7.42471	0	0	60.7457
41676	Wed Mar 22 16:17:05 2017_x000D_	27.153	57.9948	7.63723	0.133295	1	62.4063	7.7226	0	0	61.4011
41677	Wed Mar 22 16:17:05 2017_x000D_	27.3578	57.9892	7.63787	0.133306	1	62.4063	7.7226	0	0	61.2791
41678	Wed Mar 22 16:17:05 2017_x000D_	27.5626	57.9835	7.63846	0.133316	1	62.4063	7.7226	0	0	61.1575
41679	Wed Mar 22 16:17:05 2017_x000D_	28.0712	57.8663	10.1844	0.177752	1	62.4063	7.7226	0	0	60.7724
41680	Wed Mar 22 16:17:05 2017_x000D_	28.2726	57.7573	7.33341	0.127992	1	62.4063	7.7226	0	0	60.5688
41681	Wed Mar 22 16:17:05 2017_x000D_	28.7845	57.7434	13.5774	0.23697	1	64.1415	7.9995	0	0	61.0293
41682	Wed Mar 22 16:17:05 2017_x000D_	28.986	57.6346	16.4604	0.287288	1	64.1415	7.9995	0	0	60.8239
41683	Wed Mar 22 16:17:05 2017_x000D_	29.0917	57.7352	25.7701	0.449772	1	64.1415	7.9995	0	0	60.8451
41684	Wed Mar 22 16:17:05 2017_x000D_	29.0922	57.7351	33.8751	0.591232	1	64.1415	7.9995	0	0	60.8447
41685	Wed Mar 22 16:17:05 2017_x000D_	28.9936	57.8409	51.0215	0.890493	1	65.4399	8.2622	0	0	61.5336
41686	Wed Mar 22 16:17:05 2017_x000D_	28.9968	57.9439	57.4254	1.00226	1	65.4399	8.2622	0	0	61.6147
41687	Wed Mar 22 16:17:05 2017_x000D_	29	58.0469	64.0188	1.11734	1	65.4399	8.2622	0	0	61.6959
41688	Wed Mar 22 16:17:05 2017_x000D_	29.0001	58.0463	77.0956	1.34557	1	65.4399	8.2622	0	0	61.6953
41689	Wed Mar 22 16:17:05 2017_x000D_	29.1022	58.0432	85.7532	1.49668	1	65.4399	8.2622	0	0	61.6326
41690	Wed Mar 22 16:17:05 2017_x000D_	29.102	58.043	91.7034	1.60053	1	66.738	8.525	0	0	62.1973
41691	Wed Mar 22 16:17:05 2017_x000D_	29.0922	57.7327	109.949	1.91897	1	66.738	8.525	0	0	61.9565
41692	Wed Mar 22 16:17:05 2017_x000D_	29.0857	57.5259	115.423	2.01451	1	66.738	8.525	0	0	61.7963
41693	Wed Mar 22 16:17:06 2017_x000D_	28.9769	57.3222	125.889	2.19717	1	66.738	8.525	0	0	61.7014
41694	Wed Mar 22 16:17:06 2017_x000D_	28.8682	57.1182	128.235	2.23812	1	67.1743	8.5389	0	0	61.8652
41695	Wed Mar 22 16:17:06 2017_x000D_	28.5519	56.8165	132.26	2.30837	1	67.1743	8.5389	0	0	61.8257
41696	Wed Mar 22 16:17:06 2017_x000D_	28.127	56.3106	134.214	2.34248	1	67.1743	8.5389	0	0	61.6995
41697	Wed Mar 22 16:17:06 2017_x000D_	27.8133	56.1117	136.33	2.37941	1	67.1743	8.5389	0	0	61.7451
41698	Wed Mar 22 16:17:06 2017_x000D_	27.5959	55.7031	136.325	2.37931	1	68.254	8.7947	0	0	62.0764
41699	Wed Mar 22 16:17:06 2017_x000D_	26.9682	55.3049	136.33	2.37941	1	68.254	8.7947	0	0	62.191
41700	Wed Mar 22 16:17:06 2017_x000D_	26.7504	54.8958	136.325	2.37931	1	68.254	8.7947	0	0	62.0311
41701	Wed Mar 22 16:17:06 2017_x000D_	26.2247	54.4944	134.218	2.34255	1	68.254	8.7947	0	0	62.088
41702	Wed Mar 22 16:17:06 2017_x000D_	25.9069	54.1912	138.437	2.41619	1	68.254	8.7947	0	0	62.0816
41703	Wed Mar 22 16:17:06 2017_x000D_	25.4797	53.6826	136.325	2.37931	1	71.3174	8.6714	352.18	6.14671	64.2425
41704	Wed Mar 22 16:17:06 2017_x000D_	25.2645	53.3765	138.431	2.41607	1	71.3174	8.6714	352.18	6.14671	64.1827
41705	Wed Mar 22 16:17:06 2017_x000D_	24.8467	53.179	138.435	2.41615	1	71.3174	8.6714	352.18	6.14671	64.3463
41706	Wed Mar 22 16:17:06 2017_x000D_	24.4187	52.6695	136.325	2.37931	1	71.3174	8.6714	352.18	6.14671	64.3065
41707	Wed Mar 22 16:17:06 2017_x000D_	23.9971	52.3679	138.434	2.41613	1	73.519	8.2995	349.997	6.1086	66.2906
41708	Wed Mar 22 16:17:06 2017_x000D_	23.5718	51.9619	138.433	2.41611	1	73.519	8.2995	349.997	6.1086	66.341
41709	Wed Mar 22 16:17:06 2017_x000D_	23.2557	51.7612	140.387	2.45021	1	73.519	8.2995	349.997	6.1086	66.4479
41710	Wed Mar 22 16:17:06 2017_x000D_	22.727	51.3572	138.437	2.41618	1	73.519	8.2995	349.997	6.1086	66.5867
41711	Wed Mar 22 16:17:06 2017_x000D_	22.5106	51.0499	140.695	2.45559	1	75.9491	7.71391	349.496	6.09985	68.8018
41712	Wed Mar 22 16:17:06 2017_x000D_	22.194	50.8488	142.625	2.48927	1	75.9491	7.71391	349.496	6.09985	68.9219
41713	Wed Mar 22 16:17:06 2017_x000D_	21.5574	50.342	140.386	2.4502	1	75.9491	7.71391	349.496	6.09985	69.1058
41714	Wed Mar 22 16:17:07 2017_x000D_	21.3439	50.1382	140.385	2.45019	1	75.9491	7.71391	349.496	6.09985	69.1487
41715	Wed Mar 22 16:17:07 2017_x000D_	21.1303	49.9344	140.385	2.45017	1	76.8207	7.74181	348.543	6.08323	69.8687
41716	Wed Mar 22 16:17:07 2017_x000D_	20.5997	49.5289	138.439	2.41621	1	76.8207	7.74181	348.543	6.08323	70.0497
41717	Wed Mar 22 16:17:07 2017_x000D_	20.3825	49.2206	140.692	2.45555	1	76.8207	7.74181	348.543	6.08323	70.0411
41718	Wed Mar 22 16:17:07 2017_x000D_	19.8507	48.8144	142.618	2.48915	1	76.8207	7.74181	348.543	6.08323	70.232
41719	Wed Mar 22 16:17:07 2017_x000D_	19.5332	48.6125	140.695	2.45559	1	76.8207	7.74181	348.543	6.08323	70.3724
41720	Wed Mar 22 16:17:07 2017_x000D_	19.1047	48.2035	140.693	2.45556	1	77.7142	7.3282	342.665	5.98063	71.4553
41721	Wed Mar 22 16:17:07 2017_x000D_	18.8937	48.1034	138.441	2.41625	1	77.7142	7.3282	342.665	5.98063	71.5714
41722	Wed Mar 22 16:17:07 2017_x000D_	18.6793	47.8987	138.441	2.41624	1	77.7142	7.3282	342.665	5.98063	71.6316
41723	Wed Mar 22 16:17:07 2017_x000D_	18.2537	47.5941	140.696	2.4556	1	77.7142	7.3282	342.665	5.98063	71.8115
41724	Wed Mar 22 16:17:07 2017_x000D_	18.039	47.3892	140.695	2.45559	1	78.5967	7.13541	351.074	6.12739	72.7159
41725	Wed Mar 22 16:17:07 2017_x000D_	17.9279	47.182	142.613	2.48907	1	78.5967	7.13541	351.074	6.12739	72.6941
41726	Wed Mar 22 16:17:07 2017_x000D_	17.713	46.977	142.612	2.48904	1	78.5967	7.13541	351.074	6.12739	72.7611
41727	Wed Mar 22 16:17:07 2017_x000D_	17.5053	46.9815	142.617	2.48913	1	78.5967	7.13541	351.074	6.12739	72.9374
41728	Wed Mar 22 16:17:07 2017_x000D_	17.1829	46.6737	138.443	2.41629	1	79.0434	6.9286	0	0	73.5282
41729	Wed Mar 22 16:17:07 2017_x000D_	17.0756	46.571	134.255	2.3432	1	79.0434	6.9286	0	0	73.5631
41730	Wed Mar 22 16:17:07 2017_x000D_	16.9753	46.678	130.1	2.27067	1	79.0434	6.9286	0	0	73.7052
41731	Wed Mar 22 16:17:07 2017_x000D_	17.191	46.8831	116.841	2.03927	1	79.0434	6.9286	0	0	73.6348
41732	Wed Mar 22 16:17:07 2017_x000D_	17.1949	46.9879	110.177	1.92295	1	79.8926	7.3981	46.3626	0.80918	74.1509
41733	Wed Mar 22 16:17:07 2017_x000D_	17.2026	47.1975	97.617	1.70374	1	79.8926	7.3981	46.3626	0.80918	74.2565
41734	Wed Mar 22 16:17:07 2017_x000D_	17.2064	47.3026	91.9623	1.60505	1	79.8926	7.3981	46.3626	0.80918	74.3097
41735	Wed Mar 22 16:17:07 2017_x000D_	17.2102	47.4079	79.5042	1.38761	1	79.8926	7.3981	46.3626	0.80918	74.3631
41736	Wed Mar 22 16:17:08 2017_x000D_	17.2102	47.4081	73.6041	1.28463	1	79.8926	7.3981	46.3626	0.80918	74.3632
41737	Wed Mar 22 16:17:08 2017_x000D_	17.1027	47.306	64.1145	1.11901	1	80.306	7.8535	66.6067	1.16251	74.5061
41738	Wed Mar 22 16:17:08 2017_x000D_	17.2029	47.1992	59.9798	1.04684	1	80.306	7.8535	66.6067	1.16251	74.3645
41739	Wed Mar 22 16:17:08 2017_x000D_	17.2994	46.9878	49.0001	0.855213	1	80.306	7.8535	66.6067	1.16251	74.1709
41740	Wed Mar 22 16:17:08 2017_x000D_	17.6035	46.7718	38.6118	0.673904	1	80.306	7.8535	66.6067	1.16251	73.7986
41741	Wed Mar 22 16:17:08 2017_x000D_	17.7071	46.7696	32.1116	0.560453	1	80.5016	8.3019	82.3448	1.43719	73.6404
41742	Wed Mar 22 16:17:08 2017_x000D_	17.9076	46.5555	26.7638	0.467117	1	80.5016	8.3019	82.3448	1.43719	73.3577
41743	Wed Mar 22 16:17:08 2017_x000D_	18.416	46.2302	28.1484	0.491282	1	80.5016	8.3019	82.3448	1.43719	72.7542
41744	Wed Mar 22 16:17:08 2017_x000D_	18.8242	46.0118	28.1484	0.491281	1	80.5016	8.3019	82.3448	1.43719	72.292
41745	Wed Mar 22 16:17:08 2017_x000D_	19.5436	45.7869	29.5043	0.514947	1	80.4794	8.7433	97.2504	1.69734	71.312
41746	Wed Mar 22 16:17:08 2017_x000D_	19.8476	45.5709	28.1499	0.491308	1	80.4794	8.7433	97.2504	1.69734	70.94
41747	Wed Mar 22 16:17:08 2017_x000D_	20.1518	45.3548	29.5031	0.514926	1	80.4794	8.7433	97.2504	1.69734	70.5678
41748	Wed Mar 22 16:17:08 2017_x000D_	20.7634	45.0276	32.1136	0.560488	1	80.4794	8.7433	97.2504	1.69734	69.8753
41749	Wed Mar 22 16:17:08 2017_x000D_	20.9671	44.9186	29.5035	0.514932	1	80.4794	8.7433	97.2504	1.69734	69.6446
41750	Wed Mar 22 16:17:08 2017_x000D_	21.5749	44.4868	29.5023	0.514913	1	79.9442	10.7152	97.9201	1.70903	67.4351
41751	Wed Mar 22 16:17:08 2017_x000D_	21.7786	44.3779	32.1135	0.560486	1	79.9442	10.7152	97.9201	1.70903	67.2043
41752	Wed Mar 22 16:17:08 2017_x000D_	22.5963	44.0469	29.5041	0.514944	1	79.9442	10.7152	97.9201	1.70903	66.3309
41753	Wed Mar 22 16:17:08 2017_x000D_	22.7965	43.8332	29.5028	0.514921	1	79.9442	10.7152	97.9201	1.70903	66.0504
41754	Wed Mar 22 16:17:08 2017_x000D_	23.0001	43.7243	32.1148	0.560509	1	79.4202	12.4658	101.457	1.77075	64.5006
41755	Wed Mar 22 16:17:08 2017_x000D_	23.4071	43.5066	32.1152	0.560517	1	79.4202	12.4658	101.457	1.77075	64.039
41756	Wed Mar 22 16:17:08 2017_x000D_	24.014	43.0754	32.1147	0.560507	1	79.4202	12.4658	101.457	1.77075	63.2992
41757	Wed Mar 22 16:17:09 2017_x000D_	24.2141	42.8619	32.1137	0.560489	1	79.4202	12.4658	101.457	1.77075	63.0209
41758	Wed Mar 22 16:17:09 2017_x000D_	24.824	42.5356	29.5008	0.514885	1	78.9184	13.7749	100.003	1.74538	61.2649
41759	Wed Mar 22 16:17:09 2017_x000D_	25.2305	42.3181	29.501	0.514889	1	78.9184	13.7749	100.003	1.74538	60.8038
41760	Wed Mar 22 16:17:09 2017_x000D_	25.8401	41.992	32.1154	0.56052	1	78.9184	13.7749	100.003	1.74538	60.1125
41761	Wed Mar 22 16:17:09 2017_x000D_	26.1431	41.7767	30.679	0.535449	1	78.9184	13.7749	100.003	1.74538	59.7439
41762	Wed Mar 22 16:17:09 2017_x000D_	26.7494	41.346	33.6816	0.587854	1	78.4278	14.8634	109.898	1.91808	58.0688
41763	Wed Mar 22 16:17:09 2017_x000D_	27.0522	41.1308	32.1142	0.560499	1	78.4278	14.8634	109.898	1.91808	57.7012
41764	Wed Mar 22 16:17:09 2017_x000D_	27.2551	41.0222	29.4989	0.514853	1	78.4278	14.8634	109.898	1.91808	57.4711
41765	Wed Mar 22 16:17:09 2017_x000D_	27.6643	40.9098	32.1161	0.560532	1	78.4278	14.8634	109.898	1.91808	57.0557
41766	Wed Mar 22 16:17:09 2017_x000D_	28.1666	40.4815	30.6778	0.535428	1	78.4278	14.8634	109.898	1.91808	56.4134
41767	Wed Mar 22 16:17:09 2017_x000D_	28.4695	40.2663	32.1145	0.560504	1	76.9786	17.687	122.456	2.13727	53.5066
41768	Wed Mar 22 16:17:09 2017_x000D_	28.8751	40.0494	32.1149	0.560511	1	76.9786	17.687	122.456	2.13727	53.0474
41769	Wed Mar 22 16:17:09 2017_x000D_	29.1806	39.9391	28.1407	0.491148	1	76.9786	17.687	122.456	2.13727	52.7239
41770	Wed Mar 22 16:17:09 2017_x000D_	29.686	39.6157	32.1158	0.560527	1	76.9786	17.687	122.456	2.13727	52.1292
41771	Wed Mar 22 16:17:09 2017_x000D_	29.8886	39.5073	29.4986	0.514848	1	75.3453	19.8419	115.476	2.01543	49.5282
41772	Wed Mar 22 16:17:09 2017_x000D_	30.0882	39.2942	29.4972	0.514823	1	75.3453	19.8419	115.476	2.01543	49.2605
41773	Wed Mar 22 16:17:09 2017_x000D_	30.4934	39.0775	29.4974	0.514826	1	75.3453	19.8419	115.476	2.01543	48.8027
41774	Wed Mar 22 16:17:09 2017_x000D_	30.696	38.9692	32.1157	0.560525	1	75.3453	19.8419	115.476	2.01543	48.5738
41775	Wed Mar 22 16:17:09 2017_x000D_	31.1011	38.7526	32.1162	0.560533	1	74.1914	21.1292	122.456	2.13727	46.5549
41776	Wed Mar 22 16:17:09 2017_x000D_	31.3035	38.6443	29.4977	0.514832	1	74.1914	21.1292	122.456	2.13727	46.3266
41777	Wed Mar 22 16:17:09 2017_x000D_	31.7055	38.323	32.1155	0.560522	1	74.1914	21.1292	122.456	2.13727	45.8332
41778	Wed Mar 22 16:17:10 2017_x000D_	32.0107	38.213	36.2339	0.6324	1	74.1914	21.1292	122.456	2.13727	45.509
41779	Wed Mar 22 16:17:10 2017_x000D_	32.2105	37.9999	44.7297	0.780681	1	73.2663	22.2029	125.454	2.18959	43.99
41780	Wed Mar 22 16:17:10 2017_x000D_	32.2137	38.1044	51.3157	0.895629	1	73.2663	22.2029	125.454	2.18959	44.0247
41781	Wed Mar 22 16:17:10 2017_x000D_	32.1112	38.1059	57.4414	1.00254	1	73.2663	22.2029	125.454	2.18959	44.1208
41782	Wed Mar 22 16:17:10 2017_x000D_	32.1173	38.3149	65.3837	1.14116	1	73.2663	22.2029	125.454	2.18959	44.1909
41783	Wed Mar 22 16:17:10 2017_x000D_	32.2228	38.4171	79.9318	1.39507	1	73.2663	22.2029	125.454	2.18959	44.1301
41784	Wed Mar 22 16:17:10 2017_x000D_	32.2257	38.5214	86.0146	1.50124	1	72.5588	23.2832	122.456	2.13727	43.1157
41785	Wed Mar 22 16:17:10 2017_x000D_	32.2281	38.6256	103.26	1.80223	1	72.5588	23.2832	122.456	2.13727	43.1504
41786	Wed Mar 22 16:17:10 2017_x000D_	32.2308	38.7302	109.663	1.91398	1	72.5588	23.2832	122.456	2.13727	43.1852
41787	Wed Mar 22 16:17:10 2017_x000D_	32.2243	38.521	122.954	2.14595	1	72.5588	23.2832	122.456	2.13727	43.1168
41788	Wed Mar 22 16:17:10 2017_x000D_	32.2211	38.4163	129.495	2.26012	1	71.6339	24.3566	123.649	2.15809	41.8455
41789	Wed Mar 22 16:17:10 2017_x000D_	32.2208	38.4166	137.852	2.40597	1	71.6339	24.3566	123.649	2.15809	41.8459
41790	Wed Mar 22 16:17:10 2017_x000D_	32.0094	38.2114	151.309	2.64083	1	71.6339	24.3566	123.649	2.15809	41.9769
41791	Wed Mar 22 16:17:10 2017_x000D_	31.9036	38.1086	155.472	2.7135	1	71.6339	24.3566	123.649	2.15809	42.043
41792	Wed Mar 22 16:17:10 2017_x000D_	31.3839	37.9083	162.279	2.83231	1	71.166	25.0033	118.645	2.07075	41.8229
41793	Wed Mar 22 16:17:10 2017_x000D_	30.9697	37.8104	159.445	2.78284	1	71.166	25.0033	118.645	2.07075	42.1873
41794	Wed Mar 22 16:17:10 2017_x000D_	30.655	37.606	160.474	2.8008	1	71.166	25.0033	118.645	2.07075	42.426
41795	Wed Mar 22 16:17:10 2017_x000D_	29.9289	37.4086	159.445	2.78283	1	71.166	25.0033	118.645	2.07075	43.0626
41796	Wed Mar 22 16:17:10 2017_x000D_	29.6171	37.3088	155.48	2.71364	1	71.166	25.0033	118.645	2.07075	43.3329
41797	Wed Mar 22 16:17:10 2017_x000D_	28.8865	37.0059	154.116	2.68983	1	69.1314	26.4829	148.585	2.59329	41.5979
41798	Wed Mar 22 16:17:10 2017_x000D_	28.5713	36.8011	152.782	2.66655	1	69.1314	26.4829	148.585	2.59329	41.852
41799	Wed Mar 22 16:17:10 2017_x000D_	28.1525	36.5979	152.783	2.66656	1	69.1314	26.4829	148.585	2.59329	42.2088
41800	Wed Mar 22 16:17:11 2017_x000D_	27.5239	36.2927	150.221	2.62186	1	69.1314	26.4829	148.585	2.59329	42.7483
41801	Wed Mar 22 16:17:11 2017_x000D_	27.1045	36.0892	150.223	2.62188	1	67.5431	27.7558	145.458	2.53873	41.2883
41802	Wed Mar 22 16:17:11 2017_x000D_	26.4718	35.6785	150.221	2.62185	1	67.5431	27.7558	145.458	2.53873	41.8285
41803	Wed Mar 22 16:17:11 2017_x000D_	26.1554	35.4731	148.688	2.5951	1	67.5431	27.7558	145.458	2.53873	42.1011
41804	Wed Mar 22 16:17:11 2017_x000D_	25.8384	35.2675	150.219	2.62182	1	67.5431	27.7558	145.458	2.53873	42.3758
41805	Wed Mar 22 16:17:11 2017_x000D_	25.2078	34.9615	152.779	2.66649	1	65.0949	28.7819	164.834	2.8769	40.363
41806	Wed Mar 22 16:17:11 2017_x000D_	24.9942	34.7541	152.776	2.66644	1	65.0949	28.7819	164.834	2.8769	40.543
41807	Wed Mar 22 16:17:11 2017_x000D_	24.5733	34.5497	152.776	2.66644	1	65.0949	28.7819	164.834	2.8769	40.93
41808	Wed Mar 22 16:17:11 2017_x000D_	24.045	34.2415	156.7	2.73493	1	65.0949	28.7819	164.834	2.8769	41.4114
41809	Wed Mar 22 16:17:11 2017_x000D_	23.7307	34.1407	152.777	2.66646	1	62.4502	29.3616	171.946	3.00103	39.0133
41810	Wed Mar 22 16:17:11 2017_x000D_	23.0982	33.8337	155.464	2.71336	1	62.4502	29.3616	171.946	3.00103	39.6053
41811	Wed Mar 22 16:17:11 2017_x000D_	22.8839	33.6257	155.46	2.71329	1	62.4502	29.3616	171.946	3.00103	39.7954
41812	Wed Mar 22 16:17:11 2017_x000D_	22.1498	33.4253	156.7	2.73493	1	62.4502	29.3616	171.946	3.00103	40.5048
41813	Wed Mar 22 16:17:11 2017_x000D_	21.8314	33.2187	155.463	2.71333	1	62.4502	29.3616	171.946	3.00103	40.8015
41814	Wed Mar 22 16:17:11 2017_x000D_	21.1971	32.9106	152.779	2.6665	1	61.1329	29.5415	180	3.14159	40.0777
41815	Wed Mar 22 16:17:11 2017_x000D_	20.8813	32.8095	156.698	2.73489	1	61.1329	29.5415	180	3.14159	40.384
41816	Wed Mar 22 16:17:11 2017_x000D_	20.5624	32.6026	155.461	2.71331	1	61.1329	29.5415	180	3.14159	40.6858
41817	Wed Mar 22 16:17:11 2017_x000D_	19.9305	32.3999	155.464	2.71336	1	61.1329	29.5415	180	3.14159	41.3014
41818	Wed Mar 22 16:17:11 2017_x000D_	19.6106	32.1927	156.695	2.73485	1	59.3799	29.7081	180	3.14159	39.8468
41819	Wed Mar 22 16:17:11 2017_x000D_	19.291	31.9854	155.46	2.71329	1	59.3799	29.7081	180	3.14159	40.1535
41820	Wed Mar 22 16:17:11 2017_x000D_	18.6581	31.7823	155.463	2.71334	1	59.3799	29.7081	180	3.14159	40.7746
41821	Wed Mar 22 16:17:12 2017_x000D_	18.4422	31.5733	155.459	2.71328	1	59.3799	29.7081	180	3.14159	40.9802
41822	Wed Mar 22 16:17:12 2017_x000D_	17.8049	31.2637	152.782	2.66655	1	58.0728	29.668	180	3.14159	40.2995
41823	Wed Mar 22 16:17:12 2017_x000D_	17.5924	31.1607	155.459	2.71326	1	58.0728	29.668	180	3.14159	40.5079
41824	Wed Mar 22 16:17:12 2017_x000D_	17.3797	31.0573	152.783	2.66656	1	58.0728	29.668	180	3.14159	40.7168
41825	Wed Mar 22 16:17:12 2017_x000D_	16.9543	30.8508	152.783	2.66657	1	58.0728	29.668	180	3.14159	41.1355
41826	Wed Mar 22 16:17:12 2017_x000D_	16.6335	30.6428	151.336	2.6413	1	58.0728	29.668	180	3.14159	41.4508
41827	Wed Mar 22 16:17:12 2017_x000D_	16.2076	30.436	151.336	2.64132	1	54.5758	29.7812	180	3.14159	38.3738
41828	Wed Mar 22 16:17:12 2017_x000D_	15.9983	30.4388	151.34	2.64138	1	54.5758	29.7812	180	3.14159	38.5831
41829	Wed Mar 22 16:17:12 2017_x000D_	15.673	30.1244	155.453	2.71317	1	54.5758	29.7812	180	3.14159	38.9043
41830	Wed Mar 22 16:17:12 2017_x000D_	15.4597	30.0207	152.781	2.66653	1	54.5758	29.7812	180	3.14159	39.1168
41831	Wed Mar 22 16:17:12 2017_x000D_	15.2464	29.917	150.242	2.62222	1	52.832	29.7278	180	3.14159	37.5861
41832	Wed Mar 22 16:17:12 2017_x000D_	15.1418	29.9184	148.724	2.59572	1	52.832	29.7278	180	3.14159	37.6907
41833	Wed Mar 22 16:17:12 2017_x000D_	14.9287	29.8144	138.041	2.40927	1	52.832	29.7278	180	3.14159	37.9034
41834	Wed Mar 22 16:17:12 2017_x000D_	15.1463	30.0238	121.783	2.12552	1	52.832	29.7278	180	3.14159	37.6869
41835	Wed Mar 22 16:17:12 2017_x000D_	15.1467	30.024	116.655	2.03601	1	50.4441	29.4343	193.013	3.36871	35.3023
41836	Wed Mar 22 16:17:12 2017_x000D_	15.1506	30.1302	110.06	1.9209	1	50.4441	29.4343	193.013	3.36871	35.3004
41837	Wed Mar 22 16:17:12 2017_x000D_	15.0501	30.2382	94.9634	1.65742	1	50.4441	29.4343	193.013	3.36871	35.4031
41838	Wed Mar 22 16:17:12 2017_x000D_	15.0503	30.2384	89.0244	1.55377	1	50.4441	29.4343	193.013	3.36871	35.4029
41839	Wed Mar 22 16:17:12 2017_x000D_	15.0506	30.239	71.8938	1.25478	1	48.3148	28.2667	204.768	3.57388	33.3226
41840	Wed Mar 22 16:17:12 2017_x000D_	15.1516	30.1316	68.1383	1.18924	1	48.3148	28.2667	204.768	3.57388	33.2156
41841	Wed Mar 22 16:17:12 2017_x000D_	15.1441	29.9195	60.0173	1.0475	1	48.3148	28.2667	204.768	3.57388	33.2119
41842	Wed Mar 22 16:17:13 2017_x000D_	15.2412	29.706	48.956	0.854444	1	48.3148	28.2667	204.768	3.57388	33.1049
41843	Wed Mar 22 16:17:13 2017_x000D_	15.4469	29.5972	42.6096	0.743677	1	48.3148	28.2667	204.768	3.57388	32.8948
41844	Wed Mar 22 16:17:13 2017_x000D_	15.7462	29.1682	36.0405	0.629026	1	46.621	27.1119	204.545	3.56999	30.9432
41845	Wed Mar 22 16:17:13 2017_x000D_	16.0566	29.0581	31.8907	0.556598	1	46.621	27.1119	204.545	3.56999	30.6263
41846	Wed Mar 22 16:17:13 2017_x000D_	16.2587	28.8429	31.8897	0.55658	1	46.621	27.1119	204.545	3.56999	30.4116
41847	Wed Mar 22 16:17:13 2017_x000D_	16.9804	28.515	27.8839	0.486666	1	46.621	27.1119	204.545	3.56999	29.6738
41848	Wed Mar 22 16:17:13 2017_x000D_	17.2873	28.2986	29.252	0.510544	1	44.6978	26.1702	199.159	3.47597	27.493
41849	Wed Mar 22 16:17:13 2017_x000D_	17.6986	28.081	29.2522	0.510547	1	44.6978	26.1702	199.159	3.47597	27.0667
41850	Wed Mar 22 16:17:13 2017_x000D_	18.3117	27.6484	29.2511	0.510527	1	44.6978	26.1702	199.159	3.47597	26.4275
41851	Wed Mar 22 16:17:13 2017_x000D_	18.7227	27.431	29.2512	0.51053	1	44.6978	26.1702	199.159	3.47597	26.0057
41852	Wed Mar 22 16:17:13 2017_x000D_	19.3391	27.1049	31.8918	0.556617	1	42.5759	24.7805	196.925	3.43699	23.3528
41853	Wed Mar 22 16:17:13 2017_x000D_	19.541	26.89	31.8907	0.556599	1	42.5759	24.7805	196.925	3.43699	23.1313
41854	Wed Mar 22 16:17:13 2017_x000D_	20.1569	26.5641	29.2504	0.510515	1	42.5759	24.7805	196.925	3.43699	22.4898
41855	Wed Mar 22 16:17:13 2017_x000D_	20.3587	26.3492	29.249	0.510491	1	42.5759	24.7805	196.925	3.43699	22.2725
41856	Wed Mar 22 16:17:13 2017_x000D_	20.9745	26.0235	31.891	0.556604	1	42.5759	24.7805	196.925	3.43699	21.6371
41857	Wed Mar 22 16:17:13 2017_x000D_	21.3882	25.9127	29.2508	0.510523	1	40.6611	23.6174	199.898	3.48887	19.4091
41858	Wed Mar 22 16:17:13 2017_x000D_	21.5899	25.6979	29.2495	0.5105	1	40.6611	23.6174	199.898	3.48887	19.1843
41859	Wed Mar 22 16:17:13 2017_x000D_	22.0001	25.481	29.2496	0.510503	1	40.6611	23.6174	199.898	3.48887	18.7538
41860	Wed Mar 22 16:17:13 2017_x000D_	22.4068	25.1578	31.8914	0.556609	1	40.6611	23.6174	199.898	3.48887	18.3192
41861	Wed Mar 22 16:17:13 2017_x000D_	22.8168	24.9409	31.8918	0.556617	1	38.9538	22.6811	199.836	3.4878	16.2945
41862	Wed Mar 22 16:17:13 2017_x000D_	23.2267	24.7241	31.8923	0.556625	1	38.9538	22.6811	199.836	3.4878	15.8592
41863	Wed Mar 22 16:17:13 2017_x000D_	23.6365	24.5074	31.8927	0.556633	1	38.9538	22.6811	199.836	3.4878	15.4258
41864	Wed Mar 22 16:17:14 2017_x000D_	24.0427	24.1844	29.2476	0.510466	1	38.9538	22.6811	199.836	3.4878	14.9867
41865	Wed Mar 22 16:17:14 2017_x000D_	24.3515	24.0751	30.4403	0.531283	1	37.2458	21.7443	205.853	3.59281	13.1033
41866	Wed Mar 22 16:17:14 2017_x000D_	24.657	23.8595	26.4699	0.461987	1	37.2458	21.7443	205.853	3.59281	12.7653
41867	Wed Mar 22 16:17:14 2017_x000D_	25.0664	23.6429	26.4697	0.461984	1	37.2458	21.7443	205.853	3.59281	12.3265
41868	Wed Mar 22 16:17:14 2017_x000D_	25.2711	23.5347	29.2481	0.510476	1	37.2458	21.7443	205.853	3.59281	12.1078
41869	Wed Mar 22 16:17:14 2017_x000D_	25.5795	23.4255	25.1934	0.439707	1	36.3915	21.2758	194.692	3.39801	11.0236
41870	Wed Mar 22 16:17:14 2017_x000D_	25.9886	23.2091	25.193	0.4397	1	36.3915	21.2758	194.692	3.39801	10.581
41871	Wed Mar 22 16:17:14 2017_x000D_	26.294	22.9936	26.4691	0.461974	1	36.3915	21.2758	194.692	3.39801	10.2426
41872	Wed Mar 22 16:17:14 2017_x000D_	26.4985	22.8855	29.2486	0.510485	1	36.3915	21.2758	194.692	3.39801	10.0231
41873	Wed Mar 22 16:17:14 2017_x000D_	26.7029	22.7773	26.4689	0.46197	1	36.3915	21.2758	194.692	3.39801	9.80426
41874	Wed Mar 22 16:17:14 2017_x000D_	27.2128	22.4539	36.0556	0.629289	1	35.3184	20.8004	194.692	3.39801	8.27253
41875	Wed Mar 22 16:17:14 2017_x000D_	27.5211	22.3447	40.32	0.703716	1	35.3184	20.8004	194.692	3.39801	7.94876
41876	Wed Mar 22 16:17:14 2017_x000D_	27.5214	22.3445	48.9712	0.854708	1	35.3184	20.8004	194.692	3.39801	7.94842
41877	Wed Mar 22 16:17:14 2017_x000D_	27.5186	22.2377	64.1243	1.11918	1	35.3184	20.8004	194.692	3.39801	7.93112
41878	Wed Mar 22 16:17:14 2017_x000D_	27.6256	22.3426	73.5691	1.28402	1	34.4437	20.7732	151.783	2.64911	6.99639
41879	Wed Mar 22 16:17:14 2017_x000D_	27.6286	22.4482	85.8316	1.49804	1	34.4437	20.7732	151.783	2.64911	7.01792
41880	Wed Mar 22 16:17:14 2017_x000D_	27.7321	22.447	94.649	1.65194	1	34.4437	20.7732	151.783	2.64911	6.91717
41881	Wed Mar 22 16:17:14 2017_x000D_	27.7285	22.3405	106.803	1.86407	1	34.4437	20.7732	151.783	2.64911	6.89568
41882	Wed Mar 22 16:17:14 2017_x000D_	27.7282	22.3403	112.353	1.96093	1	32.8626	21.8291	148.524	2.59224	5.15979
41883	Wed Mar 22 16:17:14 2017_x000D_	27.7248	22.2341	118.794	2.07335	1	32.8626	21.8291	148.524	2.59224	5.15374
41884	Wed Mar 22 16:17:14 2017_x000D_	27.6174	22.1292	131.149	2.28897	1	32.8626	21.8291	148.524	2.59224	5.25378
41885	Wed Mar 22 16:17:15 2017_x000D_	27.5071	21.9176	133.371	2.32775	1	32.8626	21.8291	148.524	2.59224	5.35623
41886	Wed Mar 22 16:17:15 2017_x000D_	27.1891	21.7078	135.448	2.36401	1	31.5203	22.4503	166.987	2.91448	4.39438
41887	Wed Mar 22 16:17:15 2017_x000D_	26.9719	21.3909	137.522	2.40022	1	31.5203	22.4503	166.987	2.91448	4.67015
41888	Wed Mar 22 16:17:15 2017_x000D_	26.654	21.181	135.448	2.36401	1	31.5203	22.4503	166.987	2.91448	5.02912
41889	Wed Mar 22 16:17:15 2017_x000D_	26.222	20.6524	133.373	2.3278	1	31.5203	22.4503	166.987	2.91448	5.59504
41890	Wed Mar 22 16:17:15 2017_x000D_	26.0076	20.4412	133.373	2.3278	1	31.5203	22.4503	166.987	2.91448	5.8674
41891	Wed Mar 22 16:17:15 2017_x000D_	25.468	19.8065	131.152	2.28903	1	31.053	23.0988	171.074	2.9858	6.48317
41892	Wed Mar 22 16:17:15 2017_x000D_	25.1489	19.5958	133.375	2.32783	1	31.053	23.0988	171.074	2.9858	6.86509
41893	Wed Mar 22 16:17:15 2017_x000D_	24.9307	19.2775	131.459	2.29438	1	31.053	23.0988	171.074	2.9858	7.21699
41894	Wed Mar 22 16:17:15 2017_x000D_	24.4975	18.7476	133.371	2.32776	1	31.053	23.0988	171.074	2.9858	7.86813
41895	Wed Mar 22 16:17:15 2017_x000D_	24.279	18.4289	131.456	2.29434	1	30.3769	23.5197	180	3.14159	7.94359
41896	Wed Mar 22 16:17:15 2017_x000D_	23.741	17.8991	131.153	2.28906	1	30.3769	23.5197	180	3.14159	8.69634
41897	Wed Mar 22 16:17:15 2017_x000D_	23.421	17.6875	133.373	2.3278	1	30.3769	23.5197	180	3.14159	9.0774
41898	Wed Mar 22 16:17:15 2017_x000D_	22.9831	17.0492	133.369	2.32772	1	30.3769	23.5197	180	3.14159	9.82526
41899	Wed Mar 22 16:17:15 2017_x000D_	22.7674	16.8367	133.369	2.32773	1	29.0544	23.6997	180	3.14159	9.30737
41900	Wed Mar 22 16:17:15 2017_x000D_	22.5516	16.6242	133.369	2.32773	1	29.0544	23.6997	180	3.14159	9.60984
41901	Wed Mar 22 16:17:15 2017_x000D_	22.3357	16.4116	133.37	2.32774	1	29.0544	23.6997	180	3.14159	9.91248
41902	Wed Mar 22 16:17:15 2017_x000D_	21.9003	15.8792	135.432	2.36373	1	29.0544	23.6997	180	3.14159	10.5991
41903	Wed Mar 22 16:17:15 2017_x000D_	21.6842	15.6663	135.432	2.36373	1	29.0544	23.6997	180	3.14159	10.9021
41904	Wed Mar 22 16:17:15 2017_x000D_	21.1467	15.2407	137.501	2.39984	1	25.7723	23.5981	185.395	3.23576	9.55208
41905	Wed Mar 22 16:17:15 2017_x000D_	20.9303	15.0276	137.5	2.39983	1	25.7723	23.5981	185.395	3.23576	9.8437
41906	Wed Mar 22 16:17:15 2017_x000D_	20.4972	14.601	137.499	2.39982	1	25.7723	23.5981	185.395	3.23576	10.4295
41907	Wed Mar 22 16:17:16 2017_x000D_	20.2806	14.3876	137.499	2.39981	1	25.7723	23.5981	185.395	3.23576	10.7234
41908	Wed Mar 22 16:17:16 2017_x000D_	19.9521	13.9601	135.432	2.36373	1	23.3938	22.8614	201.495	3.51675	9.5435
41909	Wed Mar 22 16:17:16 2017_x000D_	19.9521	13.9601	135.432	2.36373	1	23.3938	22.8614	201.495	3.51675	9.5435
41910	Wed Mar 22 16:17:16 2017_x000D_	19.5217	13.6399	133.375	2.32783	1	23.3938	22.8614	201.495	3.51675	10.0015
41911	Wed Mar 22 16:17:16 2017_x000D_	19.1928	13.2119	131.165	2.28927	1	23.3938	22.8614	201.495	3.51675	10.5243
