# Supplementary material for: Guppies Prefer to Follow Large (Robot) Leaders Irrespective of Own Size
Source: Front Bioeng Biotechnol. 2020 May 15;8:441. doi: 10.3389/fbioe.2020.00441 (PMC7243707; doi:10.3389/fbioe.2020.00441)
Supplement: Supplementary file 3 [file Data_Sheet_1.ZIP › Raw Data/ID23.xlsx]

## Sheet: WedMar22160714201
Framenumber	Current timestamp	Robo Position x	Robo Position y	Robo Angle deg	Robo Angle rad	Fish ID	Fish Position x	Fish Position y	Fish Angle deg	Fish Angle rad	Distance_between_subjects	Mean_Distance (L300 bis L1500)		Fish ID	Fish Position x	Fish Position y	Fish Angle deg	Fish Angle rad	Fish ID	Fish Position x	Fish Position y	Fish Angle deg	Fish Angle rad	Fish ID	Fish Position x	Fish Position y	Fish Angle deg	Fish Angle rad	Fish ID	Fish Position x	Fish Position y	Fish Angle deg	Fish Angle rad
38423	Wed Mar 22 16:08:11 2017_x000D_	16.8948	10.5305	-73.7499	-1.28718	2	14.3397	9.0686	225	3.92699	2.94375	14.1432
38424	Wed Mar 22 16:08:11 2017_x000D_	16.8948	10.5305	-73.7499	-1.28718	2	14.5592	9.0756	223.906	3.90789	2.75168
38425	Wed Mar 22 16:08:11 2017_x000D_	16.8948	10.5305	-73.7499	-1.28718	2	14.5592	9.0756	223.906	3.90789	2.75168
38426	Wed Mar 22 16:08:11 2017_x000D_	16.9023	10.7462	-79.3299	-1.38457	2	14.5592	9.0756	223.906	3.90789	2.87768
38427	Wed Mar 22 16:08:11 2017_x000D_	16.9096	10.9616	-79.329	-1.38455	2	14.5592	9.0756	223.906	3.90789	3.01353
38428	Wed Mar 22 16:08:11 2017_x000D_	17.0224	11.1768	-82.2067	-1.43478	2	14.7787	9.0826	225	3.92699	3.06918
38429	Wed Mar 22 16:08:11 2017_x000D_	17.0372	11.6076	-88.0609	-1.53695	2	14.7787	9.0826	225	3.92699	3.38769
38430	Wed Mar 22 16:08:11 2017_x000D_	17.0517	12.0382	-88.0609	-1.53695	2	14.7787	9.0826	225	3.92699	3.72855
38431	Wed Mar 22 16:08:11 2017_x000D_	17.0843	13.0059	-82.4923	-1.43976	2	14.7787	9.0826	225	3.92699	4.55061
38432	Wed Mar 22 16:08:11 2017_x000D_	17.2076	13.5431	-79.3242	-1.38447	1	17.2217	8.4949	78.5432	1.37084	5.04822
38433	Wed Mar 22 16:08:11 2017_x000D_	17.2185	13.8656	-78.8477	-1.37615	1	17.2217	8.4949	78.5432	1.37084	5.3707
38434	Wed Mar 22 16:08:11 2017_x000D_	17.3526	14.7243	-75.8732	-1.32424	1	17.2217	8.4949	78.5432	1.37084	6.23078
38435	Wed Mar 22 16:08:11 2017_x000D_	17.4721	15.1531	-72.9735	-1.27363	1	17.2217	8.4949	78.5432	1.37084	6.66291
38436	Wed Mar 22 16:08:11 2017_x000D_	17.7076	15.9029	-73.7292	-1.28682	2	15.2176	9.0965	301.587	5.26368	7.24756
38437	Wed Mar 22 16:08:11 2017_x000D_	17.8234	16.2241	-70.1579	-1.22449	2	15.2176	9.0965	301.587	5.26368	7.589
38438	Wed Mar 22 16:08:11 2017_x000D_	18.0586	16.973	-71.0367	-1.23983	2	15.2176	9.0965	301.587	5.26368	8.3732
38439	Wed Mar 22 16:08:11 2017_x000D_	18.1745	17.294	-72.9747	-1.27365	2	15.2176	9.0965	301.587	5.26368	8.71449
38440	Wed Mar 22 16:08:11 2017_x000D_	18.4094	18.042	-73.7314	-1.28686	2	15.2176	9.0965	301.587	5.26368	9.49787
38441	Wed Mar 22 16:08:11 2017_x000D_	18.5252	18.3627	-75.8801	-1.32436	2	15.2273	8.875	265.452	4.633	10.0445
38442	Wed Mar 22 16:08:11 2017_x000D_	18.6442	18.7898	-72.9751	-1.27366	2	15.2273	8.875	265.452	4.633	10.4871
38443	Wed Mar 22 16:08:11 2017_x000D_	18.7599	19.1099	-76.503	-1.33523	2	15.2273	8.875	265.452	4.633	10.8274
38444	Wed Mar 22 16:08:12 2017_x000D_	18.9908	19.7498	-76.5051	-1.33527	2	15.2273	8.875	265.452	4.633	11.5076
38445	Wed Mar 22 16:08:12 2017_x000D_	19.005	20.1772	-76.5027	-1.33522	2	15.2273	8.875	265.452	4.633	11.9168
38446	Wed Mar 22 16:08:12 2017_x000D_	19.1311	20.8174	-79.3384	-1.38472	2	15.2273	8.875	265.452	4.633	12.5643
38447	Wed Mar 22 16:08:12 2017_x000D_	19.2499	21.2435	-76.5024	-1.33522	2	15.2273	8.875	265.452	4.633	13.0062
38448	Wed Mar 22 16:08:12 2017_x000D_	19.3759	21.883	-79.3396	-1.38474	2	15.2273	8.875	265.452	4.633	13.6535
38449	Wed Mar 22 16:08:12 2017_x000D_	19.3865	22.2032	-78.8613	-1.37639	2	15.2273	8.875	265.452	4.633	13.9621
38450	Wed Mar 22 16:08:12 2017_x000D_	19.6098	22.6278	-78.865	-1.37645	2	15.2273	8.875	265.452	4.633	14.4342
38451	Wed Mar 22 16:08:12 2017_x000D_	19.6345	23.3737	-79.339	-1.38473	2	15.2273	8.875	265.452	4.633	15.1537
38452	Wed Mar 22 16:08:12 2017_x000D_	19.7462	23.5859	-82.2321	-1.43522	2	15.2273	8.875	265.452	4.633	15.3893
38453	Wed Mar 22 16:08:12 2017_x000D_	19.8786	24.4367	-79.3401	-1.38475	2	15.2273	8.875	265.452	4.633	16.242
38454	Wed Mar 22 16:08:12 2017_x000D_	19.8857	24.6496	-79.3393	-1.38473	2	15.2273	8.875	265.452	4.633	16.4481
38455	Wed Mar 22 16:08:12 2017_x000D_	20.0148	25.3936	-81.909	-1.42958	2	15.2273	8.875	265.452	4.633	17.1984
38456	Wed Mar 22 16:08:12 2017_x000D_	20.1296	25.7113	-79.3404	-1.38475	2	15.2273	8.875	265.452	4.633	17.5355
38457	Wed Mar 22 16:08:12 2017_x000D_	20.1505	26.3491	-79.3379	-1.38471	2	15.2273	8.875	265.452	4.633	18.1544
38458	Wed Mar 22 16:08:12 2017_x000D_	20.1505	26.3491	-79.3379	-1.38471	2	15.6662	8.889	265.452	4.633	18.0268
38459	Wed Mar 22 16:08:12 2017_x000D_	20.2759	26.9856	-82.2338	-1.43525	2	15.6662	8.889	265.452	4.633	18.6745
38460	Wed Mar 22 16:08:12 2017_x000D_	20.3941	27.4091	-79.339	-1.38473	2	15.6662	8.889	265.452	4.633	19.1141
38461	Wed Mar 22 16:08:12 2017_x000D_	20.5124	27.8326	-82.2368	-1.4353	2	15.6662	8.889	265.452	4.633	19.5537
38462	Wed Mar 22 16:08:12 2017_x000D_	20.5263	28.2571	-82.2357	-1.43528	2	16.286	9.79591	265.452	4.633	18.9419
38463	Wed Mar 22 16:08:12 2017_x000D_	20.5402	28.6815	-82.2346	-1.43526	2	16.286	9.79591	265.452	4.633	19.3588
38464	Wed Mar 22 16:08:12 2017_x000D_	20.5472	28.8936	-82.234	-1.43525	2	16.286	9.79591	265.452	4.633	19.5673
38465	Wed Mar 22 16:08:13 2017_x000D_	20.6652	29.3164	-79.3367	-1.38469	2	16.286	9.79591	265.452	4.633	20.0057
38466	Wed Mar 22 16:08:13 2017_x000D_	20.7764	29.5272	-82.2376	-1.43532	2	16.2474	10.6817	321.029	5.60302	19.3821
38467	Wed Mar 22 16:08:13 2017_x000D_	20.7833	29.7391	-82.2371	-1.43531	2	16.2474	10.6817	321.029	5.60302	19.5898
38468	Wed Mar 22 16:08:13 2017_x000D_	20.7972	30.163	-82.236	-1.43529	2	16.2474	10.6817	321.029	5.60302	20.0055
38469	Wed Mar 22 16:08:13 2017_x000D_	20.6998	30.3761	-79.3324	-1.38461	2	16.2474	10.6817	321.029	5.60302	20.1914
38470	Wed Mar 22 16:08:13 2017_x000D_	20.9217	30.7968	-73.698	-1.28627	2	16.2474	10.6817	321.029	5.60302	20.6511
38471	Wed Mar 22 16:08:13 2017_x000D_	20.9252	30.9028	-72.9354	-1.27296	2	16.4476	11.1315	11.8402	0.206651	20.272
38472	Wed Mar 22 16:08:13 2017_x000D_	21.0361	31.1131	-70.0967	-1.22342	2	16.4476	11.1315	11.8402	0.206651	20.5017
38473	Wed Mar 22 16:08:13 2017_x000D_	20.9349	31.2202	-60.8661	-1.06231	2	16.4476	11.1315	11.8402	0.206651	20.5838
38474	Wed Mar 22 16:08:13 2017_x000D_	21.0424	31.3248	-56.8599	-0.992392	2	16.4476	11.1315	11.8402	0.206651	20.7095
38475	Wed Mar 22 16:08:13 2017_x000D_	21.042	31.3246	-52.1092	-0.909478	2	16.6476	11.5812	64.123	1.11916	20.2265
38476	Wed Mar 22 16:08:13 2017_x000D_	21.0452	31.4308	-42.0637	-0.73415	2	16.6476	11.5812	64.123	1.11916	20.3309
38477	Wed Mar 22 16:08:13 2017_x000D_	21.0449	31.4311	-33.8168	-0.590215	2	16.6476	11.5812	64.123	1.11916	20.3311
38478	Wed Mar 22 16:08:13 2017_x000D_	21.1489	31.43	-27.2677	-0.475911	2	16.6476	11.5812	64.123	1.11916	20.3528
38479	Wed Mar 22 16:08:13 2017_x000D_	21.0483	31.5377	-17.8222	-0.311056	2	17.0188	13.1445	81.0738	1.41501	18.8294
38480	Wed Mar 22 16:08:13 2017_x000D_	21.364	31.6396	-8.30214	-0.1449	2	17.0188	13.1445	81.0738	1.41501	18.9987
38481	Wed Mar 22 16:08:13 2017_x000D_	21.468	31.6384	-2.11569	-0.0369257	2	17.0188	13.1445	81.0738	1.41501	19.0216
38482	Wed Mar 22 16:08:13 2017_x000D_	21.7807	31.6345	9.94179	0.173517	2	17.0188	13.1445	81.0738	1.41501	19.0933
38483	Wed Mar 22 16:08:13 2017_x000D_	21.9889	31.6317	15.8479	0.276599	2	17.0188	13.1445	81.0738	1.41501	19.1436
38484	Wed Mar 22 16:08:13 2017_x000D_	22.0932	31.6303	22.5178	0.39301	2	17.5994	14.9353	81.0738	1.41501	17.2892
38485	Wed Mar 22 16:08:13 2017_x000D_	22.2979	31.5218	25.2986	0.441544	2	17.5994	14.9353	81.0738	1.41501	17.2391
38486	Wed Mar 22 16:08:14 2017_x000D_	22.7074	31.3045	33.5439	0.585452	2	17.5994	14.9353	81.0738	1.41501	17.1477
38487	Wed Mar 22 16:08:14 2017_x000D_	22.9119	31.1959	36.1075	0.630195	2	17.5994	14.9353	81.0738	1.41501	17.1064
38488	Wed Mar 22 16:08:14 2017_x000D_	23.5219	30.7645	36.1077	0.630197	2	17.7703	16.0481	82.1692	1.43412	15.8004
38489	Wed Mar 22 16:08:14 2017_x000D_	23.8237	30.443	40.3534	0.7043	2	17.7703	16.0481	82.1692	1.43412	15.6159
38490	Wed Mar 22 16:08:14 2017_x000D_	24.3294	30.0133	38.5231	0.672355	2	17.7703	16.0481	82.1692	1.43412	15.4288
38491	Wed Mar 22 16:08:14 2017_x000D_	24.738	29.7964	38.524	0.67237	2	17.7703	16.0481	82.1692	1.43412	15.4131
38492	Wed Mar 22 16:08:14 2017_x000D_	24.9356	29.4764	36.1053	0.630156	2	17.9702	16.4972	81.1842	1.41693	14.7301
38493	Wed Mar 22 16:08:14 2017_x000D_	25.545	29.0455	36.1054	0.630158	2	17.9702	16.4972	81.1842	1.41693	14.6573
38494	Wed Mar 22 16:08:14 2017_x000D_	25.9534	28.8288	36.1062	0.630171	2	17.9702	16.4972	81.1842	1.41693	14.6901
38495	Wed Mar 22 16:08:14 2017_x000D_	26.3551	28.4006	36.1049	0.63015	2	17.9702	16.4972	81.1842	1.41693	14.5601
38496	Wed Mar 22 16:08:14 2017_x000D_	26.7633	28.184	36.1056	0.630162	2	17.9702	16.4972	81.1842	1.41693	14.6253
38497	Wed Mar 22 16:08:14 2017_x000D_	27.3721	27.7535	36.1058	0.630165	2	18.1604	17.1674	84.7144	1.47854	14.0329
38498	Wed Mar 22 16:08:14 2017_x000D_	27.5729	27.5395	36.1051	0.630153	2	18.1604	17.1674	84.7144	1.47854	14.0063
38499	Wed Mar 22 16:08:14 2017_x000D_	28.1815	27.1091	36.1053	0.630156	2	18.1604	17.1674	84.7144	1.47854	14.1159
38500	Wed Mar 22 16:08:14 2017_x000D_	28.5892	26.8928	36.106	0.630169	2	18.1604	17.1674	84.7144	1.47854	14.2598
38501	Wed Mar 22 16:08:14 2017_x000D_	28.7899	26.6789	36.1054	0.630158	2	18.141	17.6096	75.9271	1.32518	13.9875
38502	Wed Mar 22 16:08:14 2017_x000D_	28.9905	26.465	36.1048	0.630148	2	18.141	17.6096	75.9271	1.32518	14.0046
38503	Wed Mar 22 16:08:14 2017_x000D_	29.5987	26.0349	36.1049	0.63015	2	18.141	17.6096	75.9271	1.32518	14.222
38504	Wed Mar 22 16:08:14 2017_x000D_	29.9028	25.8199	37.894	0.661375	2	18.141	17.6096	75.9271	1.32518	14.344
38505	Wed Mar 22 16:08:14 2017_x000D_	30.6139	25.389	36.1058	0.630165	2	18.1314	17.8307	77.0265	1.34437	14.5925
38506	Wed Mar 22 16:08:14 2017_x000D_	30.8115	25.0694	38.5248	0.672385	2	18.1314	17.8307	77.0265	1.34437	14.6008
38507	Wed Mar 22 16:08:14 2017_x000D_	31.4191	24.6398	38.5252	0.672392	2	18.1314	17.8307	77.0265	1.34437	14.9307
38508	Wed Mar 22 16:08:15 2017_x000D_	31.723	24.4249	40.3581	0.704381	2	18.1314	17.8307	77.0265	1.34437	15.1068
38509	Wed Mar 22 16:08:15 2017_x000D_	32.0235	24.1044	36.1034	0.630123	2	19.617	18.9838	19.9044	0.347398	13.4217
38510	Wed Mar 22 16:08:15 2017_x000D_	32.6308	23.675	36.1035	0.630125	2	19.617	18.9838	19.9044	0.347398	13.8335
38511	Wed Mar 22 16:08:15 2017_x000D_	32.9342	23.4605	34.4572	0.601391	2	19.617	18.9838	19.9044	0.347398	14.0495
38512	Wed Mar 22 16:08:15 2017_x000D_	33.2378	23.2458	36.1037	0.630128	2	19.617	18.9838	19.9044	0.347398	14.272
38513	Wed Mar 22 16:08:15 2017_x000D_	33.9477	22.8158	34.4577	0.6014	2	19.617	18.9838	19.9044	0.347398	14.8342
38514	Wed Mar 22 16:08:15 2017_x000D_	34.2511	22.6012	36.1045	0.630143	2	20.6931	19.46	13.6256	0.237811	13.9171
38515	Wed Mar 22 16:08:15 2017_x000D_	34.8577	22.1723	36.1046	0.630145	2	20.6931	19.46	13.6256	0.237811	14.4219
38516	Wed Mar 22 16:08:15 2017_x000D_	35.1579	21.8522	31.9463	0.557568	2	20.6931	19.46	13.6256	0.237811	14.6613
38517	Wed Mar 22 16:08:15 2017_x000D_	35.8701	21.5283	36.1055	0.63016	2	20.6931	19.46	13.6256	0.237811	15.3173
38518	Wed Mar 22 16:08:15 2017_x000D_	36.0703	21.3149	36.1049	0.63015	2	21.5499	19.9292	18.3649	0.320527	14.5864
38519	Wed Mar 22 16:08:15 2017_x000D_	36.4761	21.0998	36.1056	0.630162	2	21.5499	19.9292	18.3649	0.320527	14.972
38520	Wed Mar 22 16:08:15 2017_x000D_	36.8764	20.6731	36.1044	0.63014	2	21.5499	19.9292	18.3649	0.320527	15.3445
38521	Wed Mar 22 16:08:15 2017_x000D_	37.2821	20.4581	36.1052	0.630154	2	21.5499	19.9292	18.3649	0.320527	15.7411
38522	Wed Mar 22 16:08:15 2017_x000D_	37.6822	20.0315	36.1039	0.630132	2	22.4163	20.1774	14.5585	0.254094	15.2666
38523	Wed Mar 22 16:08:15 2017_x000D_	37.885	19.924	38.5286	0.672451	2	22.4163	20.1774	14.5585	0.254094	15.4708
38524	Wed Mar 22 16:08:15 2017_x000D_	38.085	19.7107	38.5282	0.672445	2	22.4163	20.1774	14.5585	0.254094	15.6756
38525	Wed Mar 22 16:08:15 2017_x000D_	38.5905	19.3892	37.8967	0.661422	2	22.4163	20.1774	14.5585	0.254094	16.1934
38526	Wed Mar 22 16:08:15 2017_x000D_	38.6904	19.2827	38.5286	0.672451	2	22.4163	20.1774	14.5585	0.254094	16.2987
38527	Wed Mar 22 16:08:15 2017_x000D_	38.9932	19.0686	40.3636	0.704478	2	24.3873	20.2388	0	0	14.6527
38528	Wed Mar 22 16:08:15 2017_x000D_	39.2929	18.7489	36.1029	0.630114	2	24.3873	20.2388	0	0	14.9799
38529	Wed Mar 22 16:08:16 2017_x000D_	39.4956	18.6416	38.5286	0.672451	2	24.3873	20.2388	0	0	15.1925
38530	Wed Mar 22 16:08:16 2017_x000D_	39.898	18.3211	36.103	0.630117	2	24.3873	20.2388	0	0	15.6288
38531	Wed Mar 22 16:08:16 2017_x000D_	40.1031	18.3197	36.1044	0.630141	2	26.3874	19.6376	351.074	6.12739	13.7789
38532	Wed Mar 22 16:08:16 2017_x000D_	40.303	18.1066	36.1038	0.63013	2	26.3874	19.6376	351.074	6.12739	13.9996
38533	Wed Mar 22 16:08:16 2017_x000D_	40.4001	17.8942	34.4526	0.601311	2	26.3874	19.6376	351.074	6.12739	14.1207
38534	Wed Mar 22 16:08:16 2017_x000D_	40.6026	17.787	31.9383	0.557429	2	26.3874	19.6376	351.074	6.12739	14.3352
38535	Wed Mar 22 16:08:16 2017_x000D_	40.9046	17.5732	25.2153	0.44009	2	28.1585	19.2505	354.004	6.17853	12.856
38536	Wed Mar 22 16:08:16 2017_x000D_	41.0066	17.5724	12.6945	0.22156	2	28.1585	19.2505	354.004	6.17853	12.9572
38537	Wed Mar 22 16:08:16 2017_x000D_	40.9037	17.5729	6.28894	0.109763	2	28.1585	19.2505	354.004	6.17853	12.8551
38538	Wed Mar 22 16:08:16 2017_x000D_	40.7984	17.4672	-8.85366	-0.154525	2	28.1585	19.2505	354.004	6.17853	12.7651
38539	Wed Mar 22 16:08:16 2017_x000D_	40.7982	17.4669	-14.7514	-0.25746	2	29.4916	18.8498	354.829	6.19294	11.3909
38540	Wed Mar 22 16:08:16 2017_x000D_	40.8009	17.572	-30.614	-0.534314	2	29.4916	18.8498	354.829	6.19294	11.3813
38541	Wed Mar 22 16:08:16 2017_x000D_	41.0062	17.5704	-38.7635	-0.676551	2	29.4916	18.8498	354.829	6.19294	11.5855
38542	Wed Mar 22 16:08:16 2017_x000D_	41.3193	17.7794	-52.962	-0.924362	2	29.4916	18.8498	354.829	6.19294	11.876
38543	Wed Mar 22 16:08:16 2017_x000D_	41.4245	17.8844	-56.8178	-0.991659	2	29.4916	18.8498	354.829	6.19294	11.9719
38544	Wed Mar 22 16:08:16 2017_x000D_	41.4301	18.0962	-61.668	-1.07631	2	30.1581	18.6495	352.955	6.16023	11.2856
38545	Wed Mar 22 16:08:16 2017_x000D_	41.643	18.412	-68.0924	-1.18844	2	30.1581	18.6495	352.955	6.16023	11.4874
38546	Wed Mar 22 16:08:16 2017_x000D_	41.7532	18.7283	-71.6857	-1.25115	2	30.1581	18.6495	352.955	6.16023	11.5954
38547	Wed Mar 22 16:08:16 2017_x000D_	41.8712	19.3618	-74.3667	-1.29794	2	30.1581	18.6495	352.955	6.16023	11.7347
38548	Wed Mar 22 16:08:16 2017_x000D_	42.0836	19.6773	-73.6172	-1.28486	2	31.0435	18.456	354.004	6.17853	11.1074
38549	Wed Mar 22 16:08:16 2017_x000D_	42.0938	20.0997	-73.614	-1.28481	2	31.0435	18.456	354.004	6.17853	11.1719
38550	Wed Mar 22 16:08:16 2017_x000D_	42.4184	20.8357	-71.6848	-1.25114	2	31.0435	18.456	354.004	6.17853	11.6212
38551	Wed Mar 22 16:08:17 2017_x000D_	42.426	21.1523	-70.8038	-1.23576	2	31.0435	18.456	354.004	6.17853	11.6975
38552	Wed Mar 22 16:08:17 2017_x000D_	42.638	21.4668	-71.6851	-1.25114	2	31.4811	18.4697	0	0	11.5524
38553	Wed Mar 22 16:08:17 2017_x000D_	42.8576	22.0974	-71.6855	-1.25115	2	31.4811	18.4697	0	0	11.9409
38554	Wed Mar 22 16:08:17 2017_x000D_	42.8652	22.4137	-70.8037	-1.23576	2	31.4811	18.4697	0	0	12.0479
38555	Wed Mar 22 16:08:17 2017_x000D_	43.087	23.1488	-71.6821	-1.25109	2	31.4811	18.4697	0	0	12.5136
38556	Wed Mar 22 16:08:17 2017_x000D_	43.1968	23.4639	-73.6172	-1.28486	2	32.5852	18.2831	0	0	11.8088
38557	Wed Mar 22 16:08:17 2017_x000D_	43.4184	24.1982	-74.3721	-1.29804	2	32.5852	18.2831	0	0	12.3429
38558	Wed Mar 22 16:08:17 2017_x000D_	43.5278	24.5127	-70.8018	-1.23573	2	32.5852	18.2831	0	0	12.5916
38559	Wed Mar 22 16:08:17 2017_x000D_	43.7491	25.2462	-71.6811	-1.25107	2	32.5852	18.2831	0	0	13.1574
38560	Wed Mar 22 16:08:17 2017_x000D_	43.8586	25.5605	-73.6185	-1.28488	2	32.5852	18.2831	0	0	13.4183
38561	Wed Mar 22 16:08:17 2017_x000D_	43.9678	25.8742	-71.6815	-1.25108	2	33.0228	18.2968	0	0	13.312
38562	Wed Mar 22 16:08:17 2017_x000D_	44.1913	26.7117	-71.68	-1.25105	2	33.0228	18.2968	0	0	13.9838
38563	Wed Mar 22 16:08:17 2017_x000D_	44.2982	26.9205	-74.3754	-1.29809	2	33.0228	18.2968	0	0	14.1952
38564	Wed Mar 22 16:08:17 2017_x000D_	44.5214	27.7571	-74.3751	-1.29809	2	33.0228	18.2968	0	0	14.8901
38565	Wed Mar 22 16:08:17 2017_x000D_	44.7346	28.1739	-74.3777	-1.29814	2	35.4392	18.1512	0	0	13.6696
38566	Wed Mar 22 16:08:17 2017_x000D_	44.7395	28.3835	-74.3763	-1.29811	2	35.4392	18.1512	0	0	13.8273
38567	Wed Mar 22 16:08:17 2017_x000D_	44.9624	29.2188	-74.376	-1.29811	2	35.4392	18.1512	0	0	14.6008
38568	Wed Mar 22 16:08:17 2017_x000D_	44.9673	29.4281	-74.3745	-1.29808	2	35.4392	18.1512	0	0	14.7632
38569	Wed Mar 22 16:08:17 2017_x000D_	45.1802	29.8441	-74.3772	-1.29813	2	37.8347	18.4474	0	0	13.5588
38570	Wed Mar 22 16:08:17 2017_x000D_	45.3979	30.469	-74.3784	-1.29815	2	37.8347	18.4474	0	0	14.2028
38571	Wed Mar 22 16:08:17 2017_x000D_	45.4075	30.8872	-74.3755	-1.2981	2	37.8347	18.4474	0	0	14.5635
38572	Wed Mar 22 16:08:18 2017_x000D_	45.625	31.5114	-74.3766	-1.29812	2	37.8347	18.4474	0	0	15.2104
38573	Wed Mar 22 16:08:18 2017_x000D_	45.7311	31.7188	-71.6766	-1.25099	2	37.8347	18.4474	0	0	15.4429
38574	Wed Mar 22 16:08:18 2017_x000D_	45.9484	32.3425	-71.6769	-1.251	2	39.7922	18.7297	3.27683	0.0571915	14.9401
38575	Wed Mar 22 16:08:18 2017_x000D_	45.9556	32.6558	-70.7902	-1.23552	2	39.7922	18.7297	3.27683	0.0571915	15.229
38576	Wed Mar 22 16:08:18 2017_x000D_	46.2741	33.277	-75.068	-1.31018	2	39.7922	18.7297	3.27683	0.0571915	15.926
38577	Wed Mar 22 16:08:18 2017_x000D_	46.2741	33.277	-75.068	-1.31018	2	39.7922	18.7297	3.27683	0.0571915	15.926
38578	Wed Mar 22 16:08:18 2017_x000D_	46.286	33.7986	-74.3772	-1.29813	2	41.0833	19.2121	0	0	15.4866
38579	Wed Mar 22 16:08:18 2017_x000D_	46.4981	34.2124	-74.3799	-1.29817	2	41.0833	19.2121	0	0	15.9477
38580	Wed Mar 22 16:08:18 2017_x000D_	46.5076	34.6292	-74.3769	-1.29812	2	41.0833	19.2121	0	0	16.3435
38581	Wed Mar 22 16:08:18 2017_x000D_	46.7148	34.8343	-74.3811	-1.29819	2	41.0833	19.2121	0	0	16.6062
38582	Wed Mar 22 16:08:18 2017_x000D_	46.7289	35.4591	-74.3765	-1.29812	2	41.2917	19.4397	4.87398	0.085067	16.917
38583	Wed Mar 22 16:08:18 2017_x000D_	46.9361	35.664	-74.3807	-1.29819	2	41.2917	19.4397	4.87398	0.085067	17.1781
38584	Wed Mar 22 16:08:18 2017_x000D_	46.9454	36.0802	-74.3778	-1.29814	2	41.2917	19.4397	4.87398	0.085067	17.5747
38585	Wed Mar 22 16:08:18 2017_x000D_	47.0488	36.1823	-72.4765	-1.26495	2	41.2917	19.4397	4.87398	0.085067	17.7048
38586	Wed Mar 22 16:08:18 2017_x000D_	47.0511	36.2865	-71.6711	-1.2509	2	42.9784	20.8181	45	0.785398	15.9956
38587	Wed Mar 22 16:08:18 2017_x000D_	47.1638	36.8048	-68.0378	-1.18748	2	42.9784	20.8181	45	0.785398	16.5255
38588	Wed Mar 22 16:08:18 2017_x000D_	47.2695	37.011	-65.39	-1.14127	2	42.9784	20.8181	45	0.785398	16.7518
38589	Wed Mar 22 16:08:18 2017_x000D_	47.4783	37.3193	-59.0221	-1.03013	2	42.9784	20.8181	45	0.785398	17.1038
38590	Wed Mar 22 16:08:18 2017_x000D_	47.6894	37.7316	-50.9477	-0.889205	2	42.9784	20.8181	45	0.785398	17.5573
38591	Wed Mar 22 16:08:18 2017_x000D_	47.9989	38.0383	-38.3339	-0.669053	2	44.0091	22.1755	53.9374	0.941384	16.3569
38592	Wed Mar 22 16:08:18 2017_x000D_	48.2028	38.1386	-32.5581	-0.568246	2	44.0091	22.1755	53.9374	0.941384	16.5048
38593	Wed Mar 22 16:08:19 2017_x000D_	48.4094	38.3431	-27.501	-0.479982	2	44.0091	22.1755	53.9374	0.941384	16.7557
38594	Wed Mar 22 16:08:19 2017_x000D_	48.7143	38.4416	-23.5144	-0.410403	2	44.0091	22.1755	53.9374	0.941384	16.933
38595	Wed Mar 22 16:08:19 2017_x000D_	49.1222	38.6425	-10.602	-0.185039	2	45.2166	24.4208	73.4533	1.282	14.7482
38596	Wed Mar 22 16:08:19 2017_x000D_	49.324	38.6392	-4.85808	-0.0847895	2	45.2166	24.4208	73.4533	1.282	14.7998
38597	Wed Mar 22 16:08:19 2017_x000D_	49.9312	38.7326	3.96111	0.0691344	2	45.2166	24.4208	73.4533	1.282	15.0683
38598	Wed Mar 22 16:08:19 2017_x000D_	50.3342	38.7254	3.96171	0.0691449	2	45.2166	24.4208	73.4533	1.282	15.1925
38599	Wed Mar 22 16:08:19 2017_x000D_	51.037	38.6094	7.19977	0.12566	2	45.851	24.8818	44.5727	0.777939	14.6745
38600	Wed Mar 22 16:08:19 2017_x000D_	51.5399	38.6005	6.89397	0.120322	2	45.851	24.8818	44.5727	0.777939	14.8515
38601	Wed Mar 22 16:08:19 2017_x000D_	52.3421	38.4827	3.95868	0.0690921	2	45.851	24.8818	44.5727	0.777939	15.0705
38602	Wed Mar 22 16:08:19 2017_x000D_	52.744	38.4756	3.95927	0.0691024	2	45.851	24.8818	44.5727	0.777939	15.2416
38603	Wed Mar 22 16:08:19 2017_x000D_	53.1458	38.4685	3.95987	0.0691128	2	45.851	24.8818	44.5727	0.777939	15.4212
38604	Wed Mar 22 16:08:19 2017_x000D_	53.7482	38.4579	3.96079	0.0691288	2	46.6726	26.0105	44.0729	0.769217	14.3179
38605	Wed Mar 22 16:08:19 2017_x000D_	54.1476	38.3475	6.89567	0.120352	2	46.6726	26.0105	44.0729	0.769217	14.4249
38606	Wed Mar 22 16:08:19 2017_x000D_	54.5488	38.3404	6.89676	0.120371	2	46.6726	26.0105	44.0729	0.769217	14.6308
38607	Wed Mar 22 16:08:19 2017_x000D_	55.1482	38.2263	3.95691	0.0690611	2	46.6726	26.0105	44.0729	0.769217	14.8681
38608	Wed Mar 22 16:08:19 2017_x000D_	55.549	38.2193	3.95749	0.0690713	2	46.8599	26.6781	39.6612	0.692218	14.4464
38609	Wed Mar 22 16:08:19 2017_x000D_	56.3483	38.102	6.89618	0.120361	2	46.8599	26.6781	39.6612	0.692218	14.8504
38610	Wed Mar 22 16:08:19 2017_x000D_	56.6483	38.0968	6.61801	0.115506	2	46.8599	26.6781	39.6612	0.692218	15.0399
38611	Wed Mar 22 16:08:19 2017_x000D_	56.9487	38.0915	6.89788	0.120391	2	46.8599	26.6781	39.6612	0.692218	15.2332
38612	Wed Mar 22 16:08:19 2017_x000D_	57.7469	37.9744	9.80919	0.171203	2	48.2735	29.1473	64.3801	1.12365	12.9485
38613	Wed Mar 22 16:08:19 2017_x000D_	58.0445	37.8658	6.61618	0.115474	2	48.2735	29.1473	64.3801	1.12365	13.0952
38614	Wed Mar 22 16:08:19 2017_x000D_	58.744	37.8537	6.89732	0.120381	2	48.2735	29.1473	64.3801	1.12365	13.6174
38615	Wed Mar 22 16:08:20 2017_x000D_	59.1416	37.7436	9.80947	0.171208	2	48.2735	29.1473	64.3801	1.12365	13.8568
38616	Wed Mar 22 16:08:20 2017_x000D_	59.5408	37.7367	9.81108	0.171236	2	49.6965	31.3948	45.9319	0.801663	11.7102
38617	Wed Mar 22 16:08:20 2017_x000D_	60.1375	37.6231	6.89561	0.120351	2	49.6965	31.3948	45.9319	0.801663	12.1576
38618	Wed Mar 22 16:08:20 2017_x000D_	60.9332	37.5062	9.81139	0.171241	2	49.6965	31.3948	45.9319	0.801663	12.7911
38619	Wed Mar 22 16:08:20 2017_x000D_	61.2319	37.5011	9.39835	0.164032	2	49.6965	31.3948	45.9319	0.801663	13.0519
38620	Wed Mar 22 16:08:20 2017_x000D_	61.5291	37.3928	6.89394	0.120322	2	49.6965	31.3948	45.9319	0.801663	13.266
38621	Wed Mar 22 16:08:20 2017_x000D_	61.9273	37.3859	6.89505	0.120341	2	50.7346	32.528	39.9802	0.697787	12.2015
38622	Wed Mar 22 16:08:20 2017_x000D_	62.5228	37.2727	9.8124	0.171259	2	50.7346	32.528	39.9802	0.697787	12.7072
38623	Wed Mar 22 16:08:20 2017_x000D_	62.9206	37.2659	9.81404	0.171287	2	50.7346	32.528	39.9802	0.697787	13.0746
38624	Wed Mar 22 16:08:20 2017_x000D_	63.5154	37.1526	6.89395	0.120322	2	50.7346	32.528	39.9802	0.697787	13.5918
38625	Wed Mar 22 16:08:20 2017_x000D_	63.7126	37.0463	9.81188	0.17125	2	51.5753	33.2143	39.6612	0.692218	12.7279
38626	Wed Mar 22 16:08:20 2017_x000D_	64.3086	37.0362	9.8143	0.171292	2	51.5753	33.2143	39.6612	0.692218	13.2945
38627	Wed Mar 22 16:08:20 2017_x000D_	64.5072	37.0328	9.81512	0.171306	2	51.5753	33.2143	39.6612	0.692218	13.4839
38628	Wed Mar 22 16:08:20 2017_x000D_	64.8048	37.0278	9.40142	0.164086	2	51.5753	33.2143	39.6612	0.692218	13.7682
38629	Wed Mar 22 16:08:20 2017_x000D_	65.1985	36.8151	9.39762	0.164019	2	52.4157	33.9005	45.9237	0.80152	13.1109
38630	Wed Mar 22 16:08:20 2017_x000D_	65.397	36.8117	9.39836	0.164032	2	52.4157	33.9005	45.9237	0.80152	13.3037
38631	Wed Mar 22 16:08:20 2017_x000D_	65.5954	36.8084	9.39909	0.164045	2	52.4157	33.9005	45.9237	0.80152	13.4967
38632	Wed Mar 22 16:08:20 2017_x000D_	66.0897	36.697	6.88998	0.120253	2	52.4157	33.9005	45.9237	0.80152	13.957
38633	Wed Mar 22 16:08:20 2017_x000D_	66.2878	36.6935	0.962883	0.0168055	2	53.0485	34.36	35.9326	0.627143	13.4434
38634	Wed Mar 22 16:08:20 2017_x000D_	66.2875	36.693	-10.7745	-0.18805	2	53.0485	34.36	35.9326	0.627143	13.443
38635	Wed Mar 22 16:08:20 2017_x000D_	66.1853	36.4885	-17.2091	-0.300356	2	53.0485	34.36	35.9326	0.627143	13.3081
38636	Wed Mar 22 16:08:21 2017_x000D_	66.1854	36.4879	-30.4889	-0.532131	2	53.0485	34.36	35.9326	0.627143	13.3081
38637	Wed Mar 22 16:08:21 2017_x000D_	66.0848	36.3861	-39.24	-0.684868	2	53.0485	34.36	35.9326	0.627143	13.1928
38638	Wed Mar 22 16:08:21 2017_x000D_	66.0851	36.3859	-47.1481	-0.82289	2	56.0878	34.6724	0	0	10.1431
38639	Wed Mar 22 16:08:21 2017_x000D_	66.0857	36.3858	-59.585	-1.03995	2	56.0878	34.6724	0	0	10.1437
38640	Wed Mar 22 16:08:21 2017_x000D_	66.1853	36.3841	-69.5953	-1.21467	2	56.0878	34.6724	0	0	10.2416
38641	Wed Mar 22 16:08:21 2017_x000D_	66.1873	36.4872	-80.9166	-1.41226	2	56.0878	34.6724	0	0	10.2613
38642	Wed Mar 22 16:08:21 2017_x000D_	66.1906	36.6933	-86.3807	-1.50763	2	58.0477	34.7318	0	0	8.37582
38643	Wed Mar 22 16:08:21 2017_x000D_	66.29	36.692	265.361	4.63142	2	58.0477	34.7318	0	0	8.47218
38644	Wed Mar 22 16:08:21 2017_x000D_	66.1956	37.0031	251.338	4.38668	2	58.0477	34.7318	0	0	8.45855
38645	Wed Mar 22 16:08:21 2017_x000D_	66.0996	37.2107	248.804	4.34245	2	58.0477	34.7318	0	0	8.42485
38646	Wed Mar 22 16:08:21 2017_x000D_	66.1043	37.5194	247.705	4.32327	2	59.1363	34.7648	0	0	7.49272
38647	Wed Mar 22 16:08:21 2017_x000D_	65.7188	38.2462	248.804	4.34245	2	59.1363	34.7648	0	0	7.44644
38648	Wed Mar 22 16:08:21 2017_x000D_	65.5268	38.661	248.804	4.34246	2	59.1363	34.7648	0	0	7.48458
38649	Wed Mar 22 16:08:21 2017_x000D_	65.239	39.2831	251.34	4.38671	2	59.1363	34.7648	0	0	7.59329
38650	Wed Mar 22 16:08:21 2017_x000D_	65.1462	39.696	248.804	4.34245	2	59.1363	34.7648	0	0	7.77404
38651	Wed Mar 22 16:08:21 2017_x000D_	64.8584	40.3179	251.341	4.38672	2	59.3646	34.5517	0	0	7.96435
38652	Wed Mar 22 16:08:21 2017_x000D_	64.8648	40.7287	251.339	4.3867	2	59.3646	34.5517	0	0	8.27088
38653	Wed Mar 22 16:08:21 2017_x000D_	64.5771	41.3503	253.959	4.43243	2	59.3646	34.5517	0	0	8.56686
38654	Wed Mar 22 16:08:21 2017_x000D_	64.5771	41.3503	253.959	4.43243	2	59.3646	34.5517	0	0	8.56686
38655	Wed Mar 22 16:08:21 2017_x000D_	64.3886	41.9699	253.96	4.43243	2	59.3646	34.5517	9.97214	0.174047	8.95937
38656	Wed Mar 22 16:08:21 2017_x000D_	64.2001	42.5894	253.96	4.43243	2	59.3646	34.5517	9.97214	0.174047	9.38012
38657	Wed Mar 22 16:08:22 2017_x000D_	64.1075	43.0017	251.339	4.38669	2	59.3646	34.5517	9.97214	0.174047	9.69008
38658	Wed Mar 22 16:08:22 2017_x000D_	64.0149	43.4137	253.959	4.43242	2	59.3646	34.5517	9.97214	0.174047	10.008
38659	Wed Mar 22 16:08:22 2017_x000D_	63.8266	44.0328	253.959	4.43242	2	59.3752	34.3319	12.1048	0.211268	10.6734
38660	Wed Mar 22 16:08:22 2017_x000D_	63.7308	44.2399	251.339	4.38669	2	59.3752	34.3319	12.1048	0.211268	10.8231
38661	Wed Mar 22 16:08:22 2017_x000D_	63.4467	45.0656	253.96	4.43244	2	59.3752	34.3319	12.1048	0.211268	11.48
38662	Wed Mar 22 16:08:22 2017_x000D_	63.3543	45.4774	251.338	4.38668	2	59.3752	34.3319	12.1048	0.211268	11.8345
38663	Wed Mar 22 16:08:22 2017_x000D_	63.2618	45.889	253.96	4.43243	2	59.8106	34.3451	10.7732	0.188029	12.0488
38664	Wed Mar 22 16:08:22 2017_x000D_	63.0737	46.5073	253.96	4.43243	2	59.8106	34.3451	10.7732	0.188029	12.5923
38665	Wed Mar 22 16:08:22 2017_x000D_	62.8822	46.921	253.961	4.43245	2	59.8106	34.3451	10.7732	0.188029	12.9456
38666	Wed Mar 22 16:08:22 2017_x000D_	62.6958	47.6412	254.763	4.44645	2	59.8106	34.3451	10.7732	0.188029	13.6055
38667	Wed Mar 22 16:08:22 2017_x000D_	62.6018	47.9504	251.337	4.38666	2	59.8106	34.3451	10.7732	0.188029	13.8887
38668	Wed Mar 22 16:08:22 2017_x000D_	62.4155	48.6706	250.339	4.36924	2	59.8106	34.3451	11.0729	0.193259	14.5604
38669	Wed Mar 22 16:08:22 2017_x000D_	62.2225	48.9816	251.338	4.38667	2	59.8106	34.3451	11.0729	0.193259	14.8339
38670	Wed Mar 22 16:08:22 2017_x000D_	62.038	49.8034	251.337	4.38665	2	59.8106	34.3451	11.0729	0.193259	15.6179
38671	Wed Mar 22 16:08:22 2017_x000D_	61.9424	50.0099	253.961	4.43246	2	59.8106	34.3451	11.0729	0.193259	15.8092
38672	Wed Mar 22 16:08:22 2017_x000D_	61.8502	50.4208	251.336	4.38665	2	60.0283	34.3517	33.8668	0.591087	16.1721
38673	Wed Mar 22 16:08:22 2017_x000D_	61.7563	50.7294	253.077	4.41703	2	60.0283	34.3517	33.8668	0.591087	16.4686
38674	Wed Mar 22 16:08:22 2017_x000D_	61.5703	51.4484	253.961	4.43245	2	60.0283	34.3517	33.8668	0.591087	17.1661
38675	Wed Mar 22 16:08:22 2017_x000D_	61.3756	51.6573	253.962	4.43248	2	60.0283	34.3517	33.8668	0.591087	17.358
38676	Wed Mar 22 16:08:22 2017_x000D_	61.1914	52.4781	253.962	4.43247	2	61.4457	36.5947	61.9517	1.08126	15.8854
38677	Wed Mar 22 16:08:22 2017_x000D_	61.1949	52.682	253.961	4.43246	2	61.4457	36.5947	61.9517	1.08126	16.0893
38678	Wed Mar 22 16:08:22 2017_x000D_	61.0091	53.4003	254.764	4.44647	2	61.4457	36.5947	61.9517	1.08126	16.8113
38679	Wed Mar 22 16:08:23 2017_x000D_	60.9153	53.7087	251.335	4.38662	2	61.4457	36.5947	61.9517	1.08126	17.1222
38680	Wed Mar 22 16:08:23 2017_x000D_	60.8198	53.9149	253.961	4.43246	2	61.4457	36.5947	61.9517	1.08126	17.3315
38681	Wed Mar 22 16:08:23 2017_x000D_	60.6323	54.5311	253.961	4.43246	2	62.4165	39.0427	70.8343	1.23629	15.5908
38682	Wed Mar 22 16:08:23 2017_x000D_	60.5368	54.7374	251.335	4.38662	2	62.4165	39.0427	70.8343	1.23629	15.8069
38683	Wed Mar 22 16:08:23 2017_x000D_	60.4431	55.0455	253.077	4.41703	2	62.4165	39.0427	70.8343	1.23629	16.124
38684	Wed Mar 22 16:08:23 2017_x000D_	60.3529	55.5569	251.334	4.3866	2	62.4165	39.0427	70.8343	1.23629	16.6426
38685	Wed Mar 22 16:08:23 2017_x000D_	60.162	55.9692	251.334	4.38661	2	63.2012	40.8244	61.1706	1.06763	15.4467
38686	Wed Mar 22 16:08:23 2017_x000D_	59.9693	56.2799	250.336	4.36919	2	63.2012	40.8244	61.1706	1.06763	15.7898
38687	Wed Mar 22 16:08:23 2017_x000D_	59.9711	56.3815	251.335	4.38662	2	63.2012	40.8244	61.1706	1.06763	15.8889
38688	Wed Mar 22 16:08:23 2017_x000D_	59.8757	56.5877	248.793	4.34226	2	63.2012	40.8244	61.1706	1.06763	16.1103
38689	Wed Mar 22 16:08:23 2017_x000D_	59.7838	56.997	251.335	4.38662	2	63.7788	42.3795	63.9713	1.11651	15.1536
38690	Wed Mar 22 16:08:23 2017_x000D_	59.5929	57.409	256.671	4.47976	2	63.7788	42.3795	63.9713	1.11651	15.6015
38691	Wed Mar 22 16:08:23 2017_x000D_	59.4992	57.7162	265.459	4.63314	2	63.7788	42.3795	63.9713	1.11651	15.9226
38692	Wed Mar 22 16:08:23 2017_x000D_	59.5027	57.9192	-88.98	-1.55299	2	63.7788	42.3795	63.9713	1.11651	16.1173
38693	Wed Mar 22 16:08:23 2017_x000D_	59.5075	58.2236	-71.8209	-1.25351	2	63.7788	42.3795	63.9713	1.11651	16.4097
38694	Wed Mar 22 16:08:23 2017_x000D_	59.5108	58.4266	-66.5796	-1.16203	2	64.1602	43.4889	85.6978	1.49571	15.6445
38695	Wed Mar 22 16:08:23 2017_x000D_	59.6111	58.5253	-58.0435	-1.01305	2	64.1602	43.4889	85.6978	1.49571	15.7095
38696	Wed Mar 22 16:08:23 2017_x000D_	59.8138	58.8247	-44.4196	-0.775269	2	64.1602	43.4889	85.6978	1.49571	15.9398
38697	Wed Mar 22 16:08:23 2017_x000D_	59.9127	58.8222	-38.4393	-0.670893	2	64.1602	43.4889	85.6978	1.49571	15.9107
38698	Wed Mar 22 16:08:23 2017_x000D_	60.0151	59.0227	-32.1353	-0.560866	2	63.836	45.6746	95.7501	1.67115	13.8842
38699	Wed Mar 22 16:08:23 2017_x000D_	60.5148	59.3132	-28.2007	-0.492195	2	63.836	45.6746	95.7501	1.67115	14.0372
38700	Wed Mar 22 16:08:24 2017_x000D_	60.8147	59.5078	-21.823	-0.380884	2	63.836	45.6746	95.7501	1.67115	14.1593
38701	Wed Mar 22 16:08:24 2017_x000D_	61.4128	59.7951	-19.1415	-0.334081	2	63.836	45.6746	95.7501	1.67115	14.3269
38702	Wed Mar 22 16:08:24 2017_x000D_	61.8095	59.8852	-16.3673	-0.285663	2	63.2627	48.5102	89.0527	1.55426	11.4675
38703	Wed Mar 22 16:08:24 2017_x000D_	62.6021	60.065	-16.3691	-0.285695	2	63.2627	48.5102	89.0527	1.55426	11.5737
38704	Wed Mar 22 16:08:24 2017_x000D_	62.901	60.2589	-15.5148	-0.270785	2	63.2627	48.5102	89.0527	1.55426	11.7543
38705	Wed Mar 22 16:08:24 2017_x000D_	63.2986	60.4498	-15.5121	-0.270736	2	63.2627	48.5102	89.0527	1.55426	11.9397
38706	Wed Mar 22 16:08:24 2017_x000D_	63.6941	60.5394	-18.1807	-0.317314	2	63.2094	49.6053	85.7048	1.49583	10.9448
38707	Wed Mar 22 16:08:24 2017_x000D_	64.3867	60.7215	-19.145	-0.334143	2	63.2094	49.6053	85.7048	1.49583	11.1784
38708	Wed Mar 22 16:08:24 2017_x000D_	64.7834	60.9121	-19.1432	-0.334112	2	63.2094	49.6053	85.7048	1.49583	11.4158
38709	Wed Mar 22 16:08:24 2017_x000D_	65.4746	61.0939	-18.1817	-0.317331	2	63.2094	49.6053	85.7048	1.49583	11.7098
38710	Wed Mar 22 16:08:24 2017_x000D_	65.8707	61.2843	-18.1797	-0.317295	2	63.2094	49.6053	85.7048	1.49583	11.9784
38711	Wed Mar 22 16:08:24 2017_x000D_	66.5613	61.4658	-19.1454	-0.33415	2	63.1668	50.4812	85.7048	1.49583	11.4971
38712	Wed Mar 22 16:08:24 2017_x000D_	66.8585	61.6589	-18.178	-0.317265	2	63.1668	50.4812	85.7048	1.49583	11.7716
38713	Wed Mar 22 16:08:24 2017_x000D_	67.5482	61.8402	-19.1443	-0.334131	2	63.1668	50.4812	85.7048	1.49583	12.1747
38714	Wed Mar 22 16:08:24 2017_x000D_	67.8435	61.9323	-15.5045	-0.270604	2	63.1668	50.4812	85.7048	1.49583	12.3693
38715	Wed Mar 22 16:08:24 2017_x000D_	68.2368	62.0212	-18.1811	-0.31732	2	63.1455	50.9191	85.7048	1.49583	12.2138
38716	Wed Mar 22 16:08:24 2017_x000D_	68.8287	62.306	-15.5011	-0.270544	2	63.1455	50.9191	85.7048	1.49583	12.7264
38717	Wed Mar 22 16:08:24 2017_x000D_	69.2215	62.3947	-18.1793	-0.317289	2	63.1455	50.9191	85.7048	1.49583	12.9849
38718	Wed Mar 22 16:08:24 2017_x000D_	70.0066	62.5724	-18.1821	-0.317337	2	63.1455	50.9191	85.7048	1.49583	13.5231
38719	Wed Mar 22 16:08:24 2017_x000D_	70.4003	62.7618	-18.18	-0.317302	2	63.1242	51.3569	85.4615	1.49158	13.5282
38720	Wed Mar 22 16:08:24 2017_x000D_	71.0863	62.942	-17.2969	-0.301888	2	63.1242	51.3569	85.4615	1.49158	14.0574
38721	Wed Mar 22 16:08:24 2017_x000D_	71.3808	63.0338	-15.5004	-0.270533	2	63.1242	51.3569	85.4615	1.49158	14.3011
38722	Wed Mar 22 16:08:25 2017_x000D_	71.7737	63.2229	-15.4976	-0.270484	2	63.1242	51.3569	85.4615	1.49158	14.6839
38723	Wed Mar 22 16:08:25 2017_x000D_	72.5562	63.3999	-15.4989	-0.270508	2	63.1242	51.3569	85.4615	1.49158	15.2969
38724	Wed Mar 22 16:08:25 2017_x000D_	72.7511	63.3938	-15.501	-0.270544	2	63.1135	51.5758	85.3037	1.48883	15.2495
38725	Wed Mar 22 16:08:25 2017_x000D_	73.534	63.6711	-12.7386	-0.222331	2	63.1135	51.5758	85.3037	1.48883	15.9651
38726	Wed Mar 22 16:08:25 2017_x000D_	73.8269	63.7623	-14.7171	-0.256862	2	63.1135	51.5758	85.3037	1.48883	16.2261
38727	Wed Mar 22 16:08:25 2017_x000D_	74.5105	63.9418	-15.4989	-0.270507	2	63.1135	51.5758	85.3037	1.48883	16.8169
38728	Wed Mar 22 16:08:25 2017_x000D_	74.7049	63.9357	-15.5011	-0.270544	2	64.1248	53.1396	44.1152	0.769956	15.116
38729	Wed Mar 22 16:08:25 2017_x000D_	75.0947	64.0237	-18.1897	-0.31747	2	64.1248	53.1396	44.1152	0.769956	15.4532
38730	Wed Mar 22 16:08:25 2017_x000D_	75.5814	64.1089	-14.721	-0.25693	2	64.1248	53.1396	44.1152	0.769956	15.8612
38731	Wed Mar 22 16:08:25 2017_x000D_	75.8752	64.3003	-15.4997	-0.27052	2	64.1248	53.1396	44.1152	0.769956	16.206
38732	Wed Mar 22 16:08:25 2017_x000D_	76.0694	64.2942	-15.5017	-0.270556	2	65.3634	54.4902	38.075	0.664533	14.5168
38733	Wed Mar 22 16:08:25 2017_x000D_	76.5565	64.4792	-14.7171	-0.256863	2	65.3634	54.4902	38.075	0.664533	15.0022
38734	Wed Mar 22 16:08:25 2017_x000D_	76.6537	64.4762	-15.5011	-0.270545	2	65.3634	54.4902	38.075	0.664533	15.0729
38735	Wed Mar 22 16:08:25 2017_x000D_	77.1409	64.6612	-16.3579	-0.2855	2	65.3634	54.4902	38.075	0.664533	15.5615
38736	Wed Mar 22 16:08:25 2017_x000D_	77.3358	64.755	-19.161	-0.334422	2	66.6228	55.4029	44.0166	0.768235	14.2208
38737	Wed Mar 22 16:08:25 2017_x000D_	77.6272	64.8457	-20.799	-0.363011	2	66.6228	55.4029	44.0166	0.768235	14.5005
38738	Wed Mar 22 16:08:25 2017_x000D_	77.7245	64.8421	-34.6922	-0.605493	2	66.6228	55.4029	44.0166	0.768235	14.5721
38739	Wed Mar 22 16:08:25 2017_x000D_	77.7236	64.7416	-44.7324	-0.780728	2	66.6228	55.4029	44.0166	0.768235	14.5065
38740	Wed Mar 22 16:08:25 2017_x000D_	77.6258	64.6444	-48.6164	-0.848516	2	66.6228	55.4029	44.0166	0.768235	14.3691
38741	Wed Mar 22 16:08:25 2017_x000D_	77.6257	64.5442	-67.0412	-1.17009	2	67.4479	56.3027	45.1023	0.787183	13.0962
38742	Wed Mar 22 16:08:25 2017_x000D_	77.626	64.5444	-72.287	-1.26165	2	67.4479	56.3027	45.1023	0.787183	13.0965
38743	Wed Mar 22 16:08:26 2017_x000D_	77.7245	64.6418	-86.6146	-1.51171	2	67.4479	56.3027	45.1023	0.787183	13.2344
38744	Wed Mar 22 16:08:26 2017_x000D_	77.7257	64.7419	267.975	4.67705	2	67.4479	56.3027	45.1023	0.787183	13.2986
38745	Wed Mar 22 16:08:26 2017_x000D_	77.6312	64.946	253.718	4.42822	2	69.3359	57.6708	32.1605	0.561307	11.0336
38746	Wed Mar 22 16:08:26 2017_x000D_	77.7302	65.1433	246.187	4.29678	2	69.3359	57.6708	32.1605	0.561307	11.2384
38747	Wed Mar 22 16:08:26 2017_x000D_	77.5396	65.45	240.316	4.1943	2	69.3359	57.6708	32.1605	0.561307	11.3056
38748	Wed Mar 22 16:08:26 2017_x000D_	77.3491	65.7564	238.889	4.16939	2	69.3359	57.6708	32.1605	0.561307	11.3837
38749	Wed Mar 22 16:08:26 2017_x000D_	77.1586	66.0627	240.316	4.19431	2	70.9952	59.2503	54.89	0.958012	9.18675
38750	Wed Mar 22 16:08:26 2017_x000D_	76.9692	66.4691	240.316	4.1943	2	70.9952	59.2503	54.89	0.958012	9.37015
38751	Wed Mar 22 16:08:26 2017_x000D_	76.5883	67.0817	240.316	4.19431	2	70.9952	59.2503	54.89	0.958012	9.6236
38752	Wed Mar 22 16:08:26 2017_x000D_	76.1106	67.6974	242.612	4.23437	2	70.9952	59.2503	54.89	0.958012	9.87526
38753	Wed Mar 22 16:08:26 2017_x000D_	75.9213	68.1037	242.612	4.23437	2	70.9952	59.2503	54.89	0.958012	10.1316
38754	Wed Mar 22 16:08:26 2017_x000D_	75.8266	68.3067	245.015	4.27632	2	71.2012	59.475	51.1103	0.892043	9.96962
38755	Wed Mar 22 16:08:26 2017_x000D_	75.5439	69.0158	243.863	4.25621	2	71.2012	59.475	51.1103	0.892043	10.4826
38756	Wed Mar 22 16:08:26 2017_x000D_	75.3535	69.3221	242.611	4.23437	2	71.2012	59.475	51.1103	0.892043	10.6868
38757	Wed Mar 22 16:08:26 2017_x000D_	75.2589	69.525	245.015	4.27632	2	71.2012	59.475	51.1103	0.892043	10.8382
38758	Wed Mar 22 16:08:26 2017_x000D_	74.9751	70.1342	242.611	4.23436	2	71.1903	59.6934	46.2412	0.807061	11.1056
38759	Wed Mar 22 16:08:26 2017_x000D_	74.7859	70.5401	242.611	4.23436	2	71.1903	59.6934	46.2412	0.807061	11.4271
38760	Wed Mar 22 16:08:26 2017_x000D_	74.4052	71.1524	242.611	4.23437	2	71.1903	59.6934	46.2412	0.807061	11.9014
38761	Wed Mar 22 16:08:26 2017_x000D_	74.3118	71.4551	243.729	4.25387	2	71.1903	59.6934	46.2412	0.807061	12.1689
38762	Wed Mar 22 16:08:26 2017_x000D_	74.0294	72.1636	242.611	4.23436	2	71.4071	59.6996	57.3637	1.00119	12.7369
38763	Wed Mar 22 16:08:26 2017_x000D_	73.8379	72.3699	242.611	4.23436	2	71.4071	59.6996	57.3637	1.00119	12.9014
38764	Wed Mar 22 16:08:27 2017_x000D_	73.6464	72.5762	242.611	4.23437	2	71.4071	59.6996	57.3637	1.00119	13.0699
38765	Wed Mar 22 16:08:27 2017_x000D_	73.4573	72.982	242.611	4.23437	2	71.4071	59.6996	57.3637	1.00119	13.4397
38766	Wed Mar 22 16:08:27 2017_x000D_	73.2708	73.587	242.611	4.23436	2	71.3963	59.918	53.0948	0.926679	13.7969
38767	Wed Mar 22 16:08:27 2017_x000D_	73.0817	73.9926	242.611	4.23436	2	71.3963	59.918	53.0948	0.926679	14.1752
38768	Wed Mar 22 16:08:27 2017_x000D_	72.7013	74.6045	242.611	4.23436	2	71.3963	59.918	53.0948	0.926679	14.7444
38769	Wed Mar 22 16:08:27 2017_x000D_	72.7038	74.8037	242.61	4.23435	2	71.3963	59.918	53.0948	0.926679	14.943
38770	Wed Mar 22 16:08:27 2017_x000D_	72.3234	75.4155	242.611	4.23436	2	71.3963	59.918	53.0948	0.926679	15.5252
38771	Wed Mar 22 16:08:27 2017_x000D_	72.1331	75.7215	241.247	4.21055	2	71.3855	60.1364	53.9744	0.942032	15.603
38772	Wed Mar 22 16:08:27 2017_x000D_	71.9456	76.2263	242.611	4.23435	2	71.3855	60.1364	53.9744	0.942032	16.0996
38773	Wed Mar 22 16:08:27 2017_x000D_	71.7541	76.4326	242.611	4.23436	2	71.3855	60.1364	53.9744	0.942032	16.3004
38774	Wed Mar 22 16:08:27 2017_x000D_	71.6609	76.735	238.886	4.16935	2	71.3855	60.1364	53.9744	0.942032	16.6009
38775	Wed Mar 22 16:08:27 2017_x000D_	71.375	77.1439	241.247	4.21055	2	71.1687	60.1302	51.3405	0.89606	17.015
38776	Wed Mar 22 16:08:27 2017_x000D_	71.2806	77.3466	238.886	4.16935	2	71.1687	60.1302	51.3405	0.89606	17.2168
38777	Wed Mar 22 16:08:27 2017_x000D_	71.1862	77.5491	241.247	4.21055	2	71.1687	60.1302	51.3405	0.89606	17.4189
38778	Wed Mar 22 16:08:27 2017_x000D_	70.9003	77.9582	238.886	4.16935	2	71.1687	60.1302	51.3405	0.89606	17.83
38779	Wed Mar 22 16:08:27 2017_x000D_	70.9017	78.0575	240.314	4.19427	2	71.7215	62.114	84.2102	1.46975	15.9646
38780	Wed Mar 22 16:08:27 2017_x000D_	70.6171	78.5661	236.647	4.13027	2	71.7215	62.114	84.2102	1.46975	16.4891
38781	Wed Mar 22 16:08:27 2017_x000D_	70.5226	78.7687	234.526	4.09325	2	71.7215	62.114	84.2102	1.46975	16.6978
38782	Wed Mar 22 16:08:27 2017_x000D_	70.4254	78.7727	229.066	3.99796	2	71.7215	62.114	84.2102	1.46975	16.709
38783	Wed Mar 22 16:08:27 2017_x000D_	70.6188	78.7655	213.836	3.73214	2	71.8516	63.8663	78.7262	1.37403	14.9501
38784	Wed Mar 22 16:08:27 2017_x000D_	70.7156	78.7618	207.809	3.62695	2	71.8516	63.8663	78.7262	1.37403	14.9388
38785	Wed Mar 22 16:08:27 2017_x000D_	70.7162	78.861	193.207	3.3721	2	71.8516	63.8663	78.7262	1.37403	15.0376
38786	Wed Mar 22 16:08:28 2017_x000D_	70.7146	78.7614	185.018	3.22917	2	71.8516	63.8663	78.7262	1.37403	14.9384
38787	Wed Mar 22 16:08:28 2017_x000D_	70.7156	78.8602	171.158	2.98726	2	71.8516	63.8663	78.7262	1.37403	15.0369
38788	Wed Mar 22 16:08:28 2017_x000D_	70.5199	78.7679	163.255	2.84934	2	72.2199	65.1877	77.174	1.34694	13.6862
38789	Wed Mar 22 16:08:28 2017_x000D_	70.3258	78.7749	151.224	2.63936	2	72.2199	65.1877	77.174	1.34694	13.7186
38790	Wed Mar 22 16:08:28 2017_x000D_	70.1306	78.683	145.907	2.54656	2	72.2199	65.1877	77.174	1.34694	13.6561
38791	Wed Mar 22 16:08:28 2017_x000D_	70.0308	78.4876	139.756	2.4392	2	72.2199	65.1877	77.174	1.34694	13.4789
38792	Wed Mar 22 16:08:28 2017_x000D_	69.7381	78.3993	135.846	2.37096	2	72.6098	66.0726	74.5809	1.30168	12.6568
38793	Wed Mar 22 16:08:28 2017_x000D_	69.2439	77.8212	133.822	2.33563	2	72.6098	66.0726	74.5809	1.30168	12.2212
38794	Wed Mar 22 16:08:28 2017_x000D_	68.9476	77.5334	133.952	2.33791	2	72.6098	66.0726	74.5809	1.30168	12.0317
38795	Wed Mar 22 16:08:28 2017_x000D_	68.355	76.9581	133.954	2.33793	2	72.6098	66.0726	74.5809	1.30168	11.6875
38796	Wed Mar 22 16:08:28 2017_x000D_	68.1559	76.6666	135.841	2.37086	2	72.7939	66.733	76.1759	1.32952	10.963
38797	Wed Mar 22 16:08:28 2017_x000D_	67.6598	76.0866	137.729	2.40382	2	72.7939	66.733	76.1759	1.32952	10.67
38798	Wed Mar 22 16:08:28 2017_x000D_	67.2668	75.9017	137.734	2.40391	2	72.7939	66.733	76.1759	1.32952	10.7058
38799	Wed Mar 22 16:08:28 2017_x000D_	67.0687	75.7094	137.733	2.4039	2	72.7939	66.733	76.1759	1.32952	10.6468
38800	Wed Mar 22 16:08:28 2017_x000D_	66.5731	75.2284	141.503	2.4697	2	72.9887	67.1752	74.2468	1.29585	10.2963
38801	Wed Mar 22 16:08:28 2017_x000D_	66.3748	75.0359	141.502	2.46968	2	72.9887	67.1752	74.2468	1.29585	10.273
38802	Wed Mar 22 16:08:28 2017_x000D_	66.0789	74.8469	139.747	2.43905	2	72.9887	67.1752	74.2468	1.29585	10.3247
38803	Wed Mar 22 16:08:28 2017_x000D_	65.5824	74.3651	143.621	2.50666	2	72.9887	67.1752	74.2468	1.29585	10.3222
38804	Wed Mar 22 16:08:28 2017_x000D_	64.9894	73.9864	143.623	2.50669	2	72.9887	67.1752	74.2468	1.29585	10.5062
38805	Wed Mar 22 16:08:28 2017_x000D_	64.6924	73.7968	145.232	2.53478	2	71.8516	68.2347	100.146	1.74787	9.06593
38806	Wed Mar 22 16:08:28 2017_x000D_	64.3958	73.6073	143.625	2.50673	2	71.8516	68.2347	100.146	1.74787	9.18987
38807	Wed Mar 22 16:08:29 2017_x000D_	63.7984	73.0275	143.62	2.50665	2	71.8516	68.2347	100.146	1.74787	9.3715
38808	Wed Mar 22 16:08:29 2017_x000D_	63.5013	72.8377	141.892	2.47649	2	71.8516	68.2347	100.146	1.74787	9.53494
38809	Wed Mar 22 16:08:29 2017_x000D_	63.2036	72.6476	143.622	2.50668	2	70.2813	69.2819	150.464	2.62609	7.8372
38810	Wed Mar 22 16:08:29 2017_x000D_	62.7066	72.2639	141.894	2.47651	2	70.2813	69.2819	150.464	2.62609	8.14054
38811	Wed Mar 22 16:08:29 2017_x000D_	62.4086	72.0736	143.623	2.50669	2	70.2813	69.2819	150.464	2.62609	8.35302
38812	Wed Mar 22 16:08:29 2017_x000D_	61.9092	71.5888	139.755	2.43919	2	70.2813	69.2819	150.464	2.62609	8.68411
38813	Wed Mar 22 16:08:29 2017_x000D_	61.6108	71.3982	141.507	2.46976	2	69.3933	69.6935	146.214	2.55192	7.96701
38814	Wed Mar 22 16:08:29 2017_x000D_	61.1125	71.0135	139.758	2.43924	2	69.3933	69.6935	146.214	2.55192	8.38535
38815	Wed Mar 22 16:08:29 2017_x000D_	60.9123	70.8193	139.757	2.43923	2	69.3933	69.6935	146.214	2.55192	8.5554
38816	Wed Mar 22 16:08:29 2017_x000D_	60.6121	70.5281	140.033	2.44404	2	69.3933	69.6935	146.214	2.55192	8.82077
38817	Wed Mar 22 16:08:29 2017_x000D_	60.4098	70.2329	137.879	2.40644	2	69.3933	69.6935	146.214	2.55192	8.99968
38818	Wed Mar 22 16:08:29 2017_x000D_	59.9119	69.948	141.89	2.47645	2	68.9493	69.8992	151.189	2.63874	9.03753
38819	Wed Mar 22 16:08:29 2017_x000D_	59.7112	69.753	137.754	2.40426	2	68.9493	69.8992	151.189	2.63874	9.23926
38820	Wed Mar 22 16:08:29 2017_x000D_	59.3115	69.4645	139.757	2.43923	2	68.9493	69.8992	151.189	2.63874	9.6476
38821	Wed Mar 22 16:08:29 2017_x000D_	59.2095	69.2665	137.882	2.4065	2	68.9493	69.8992	151.189	2.63874	9.76033
38822	Wed Mar 22 16:08:29 2017_x000D_	58.8076	68.8767	137.882	2.40649	2	68.5053	70.105	144.913	2.52922	9.77518
38823	Wed Mar 22 16:08:29 2017_x000D_	58.7087	68.8799	139.755	2.43919	2	68.5053	70.105	144.913	2.52922	9.8729
38824	Wed Mar 22 16:08:29 2017_x000D_	58.3084	68.5909	141.887	2.4764	2	68.5053	70.105	144.913	2.52922	10.3087
38825	Wed Mar 22 16:08:29 2017_x000D_	58.1072	68.3958	141.886	2.47638	2	68.5053	70.105	144.913	2.52922	10.5376
38826	Wed Mar 22 16:08:29 2017_x000D_	57.9037	68.0997	147.395	2.57252	2	68.7327	69.8931	143.655	2.50725	10.9765
38827	Wed Mar 22 16:08:29 2017_x000D_	57.5029	67.8105	154.681	2.6997	2	68.7327	69.8931	143.655	2.50725	11.4213
38828	Wed Mar 22 16:08:30 2017_x000D_	57.3049	67.8173	162.14	2.82987	2	68.7327	69.8931	143.655	2.50725	11.6148
38829	Wed Mar 22 16:08:30 2017_x000D_	57.0065	67.7268	176.328	3.07751	2	68.7327	69.8931	143.655	2.50725	11.9246
38830	Wed Mar 22 16:08:30 2017_x000D_	56.8089	67.7336	181.887	3.17452	2	68.5053	70.105	146.694	2.56029	11.9344
38831	Wed Mar 22 16:08:30 2017_x000D_	56.6092	67.6392	184.664	3.22299	2	68.5053	70.105	146.694	2.56029	12.149
38832	Wed Mar 22 16:08:30 2017_x000D_	56.3148	67.7503	198.836	3.47034	2	68.5053	70.105	146.694	2.56029	12.4158
38833	Wed Mar 22 16:08:30 2017_x000D_	56.02	67.8611	202.387	3.53233	2	68.5053	70.105	146.694	2.56029	12.6853
38834	Wed Mar 22 16:08:30 2017_x000D_	55.8221	67.8677	207.527	3.62202	2	68.5053	70.105	146.694	2.56029	12.879
38835	Wed Mar 22 16:08:30 2017_x000D_	55.4303	68.0828	215.074	3.75374	2	67.6494	69.8626	203.165	3.5459	12.348
38836	Wed Mar 22 16:08:30 2017_x000D_	55.1371	68.2947	216.668	3.78158	2	67.6494	69.8626	203.165	3.5459	12.6102
38837	Wed Mar 22 16:08:30 2017_x000D_	54.5526	68.8197	219.014	3.82251	2	67.6494	69.8626	203.165	3.5459	13.1383
38838	Wed Mar 22 16:08:30 2017_x000D_	54.1581	68.934	221.216	3.86095	2	67.6494	69.8626	203.165	3.5459	13.5232
38839	Wed Mar 22 16:08:30 2017_x000D_	53.6721	69.4559	217.373	3.79388	2	65.1131	68.4811	201.402	3.51512	11.4825
38840	Wed Mar 22 16:08:30 2017_x000D_	53.3787	69.668	219.013	3.82249	2	65.1131	68.4811	201.402	3.51512	11.7943
38841	Wed Mar 22 16:08:30 2017_x000D_	52.7916	70.0923	219.012	3.82249	2	65.1131	68.4811	201.402	3.51512	12.4264
38842	Wed Mar 22 16:08:30 2017_x000D_	52.7916	70.0923	219.012	3.82249	2	65.1131	68.4811	201.402	3.51512	12.4264
38843	Wed Mar 22 16:08:30 2017_x000D_	52.2042	70.5168	219.012	3.82248	2	63.2045	67.5534	193.563	3.37831	11.3925
38844	Wed Mar 22 16:08:30 2017_x000D_	51.9124	70.8302	215.077	3.75379	2	63.2045	67.5534	193.563	3.37831	11.7579
38845	Wed Mar 22 16:08:30 2017_x000D_	51.4243	71.2513	216.67	3.78161	2	63.2045	67.5534	193.563	3.37831	12.347
38846	Wed Mar 22 16:08:30 2017_x000D_	51.0311	71.4672	216.669	3.78159	2	63.2045	67.5534	193.563	3.37831	12.7871
38847	Wed Mar 22 16:08:30 2017_x000D_	50.4432	71.892	216.669	3.78159	2	63.2045	67.5534	193.563	3.37831	13.4787
38848	Wed Mar 22 16:08:30 2017_x000D_	50.2509	72.202	219.013	3.82249	2	61.9246	67.0803	184.082	3.21284	12.7478
38849	Wed Mar 22 16:08:30 2017_x000D_	49.6629	72.627	219.012	3.82249	2	61.9246	67.0803	184.082	3.21284	13.4579
38850	Wed Mar 22 16:08:31 2017_x000D_	49.3686	72.8397	217.374	3.79389	2	61.9246	67.0803	184.082	3.21284	13.8139
38851	Wed Mar 22 16:08:31 2017_x000D_	49.0746	73.0522	219.012	3.82248	2	61.9246	67.0803	184.082	3.21284	14.1699
38852	Wed Mar 22 16:08:31 2017_x000D_	48.4862	73.4775	219.012	3.82247	2	60.8402	67.0495	186.623	3.25719	13.9263
38853	Wed Mar 22 16:08:31 2017_x000D_	48.2915	73.6866	219.012	3.82248	2	60.8402	67.0495	186.623	3.25719	14.1958
38854	Wed Mar 22 16:08:31 2017_x000D_	47.7029	74.112	219.012	3.82247	2	60.8402	67.0495	186.623	3.25719	14.9153
38855	Wed Mar 22 16:08:31 2017_x000D_	47.5082	74.3212	219.012	3.82248	2	60.8402	67.0495	186.623	3.25719	15.1862
38856	Wed Mar 22 16:08:31 2017_x000D_	46.9193	74.7468	219.012	3.82247	2	60.2	66.8129	185.607	3.23945	15.4701
38857	Wed Mar 22 16:08:31 2017_x000D_	46.6247	74.9598	217.374	3.7939	2	60.2	66.8129	185.607	3.23945	15.8323
38858	Wed Mar 22 16:08:31 2017_x000D_	46.1331	75.2809	216.671	3.78162	2	60.2	66.8129	185.607	3.23945	16.419
38859	Wed Mar 22 16:08:31 2017_x000D_	46.1331	75.2809	216.671	3.78162	2	60.2	66.8129	185.607	3.23945	16.419
38860	Wed Mar 22 16:08:31 2017_x000D_	45.5438	75.7068	216.671	3.78162	2	58.8667	67.4307	141.124	2.46307	15.6842
38861	Wed Mar 22 16:08:31 2017_x000D_	45.249	75.9199	215.081	3.75386	2	58.8667	67.4307	141.124	2.46307	16.0471
38862	Wed Mar 22 16:08:31 2017_x000D_	44.7594	76.3422	216.671	3.78163	2	58.8667	67.4307	141.124	2.46307	16.6862
38863	Wed Mar 22 16:08:31 2017_x000D_	44.5645	76.5516	216.672	3.78164	2	58.8667	67.4307	141.124	2.46307	16.963
38864	Wed Mar 22 16:08:31 2017_x000D_	43.9724	76.8769	219.01	3.82244	2	58.8667	67.4307	141.124	2.46307	17.6372
38865	Wed Mar 22 16:08:31 2017_x000D_	43.7774	77.0863	219.01	3.82245	2	57.2848	68.697	143.918	2.51184	15.9006
38866	Wed Mar 22 16:08:31 2017_x000D_	43.3874	77.5052	219.011	3.82246	2	57.2848	68.697	143.918	2.51184	16.4536
38867	Wed Mar 22 16:08:31 2017_x000D_	43.1899	77.6137	221.21	3.86085	2	57.2848	68.697	143.918	2.51184	16.6785
38868	Wed Mar 22 16:08:31 2017_x000D_	42.9924	77.7223	219.01	3.82245	2	57.2848	68.697	143.918	2.51184	16.9035
38869	Wed Mar 22 16:08:31 2017_x000D_	42.6999	78.0364	223.009	3.89225	2	55.7031	69.9632	146.697	2.56034	15.3055
38870	Wed Mar 22 16:08:31 2017_x000D_	42.6022	78.1413	219.011	3.82246	2	55.7031	69.9632	146.697	2.56034	15.4439
38871	Wed Mar 22 16:08:32 2017_x000D_	42.1093	78.4632	215.084	3.75393	2	55.7031	69.9632	146.697	2.56034	16.0325
38872	Wed Mar 22 16:08:32 2017_x000D_	41.9142	78.6728	215.085	3.75394	2	55.7031	69.9632	146.697	2.56034	16.3092
38873	Wed Mar 22 16:08:32 2017_x000D_	41.8163	78.7776	206.204	3.59894	2	54.5869	70.5871	133.711	2.33369	15.1714
38874	Wed Mar 22 16:08:32 2017_x000D_	41.6154	78.7852	193.567	3.37838	2	54.5869	70.5871	133.711	2.33369	15.345
38875	Wed Mar 22 16:08:32 2017_x000D_	41.4175	78.8936	185.086	3.23035	2	54.5869	70.5871	133.711	2.33369	15.5702
38876	Wed Mar 22 16:08:32 2017_x000D_	41.2171	78.9011	179.317	3.12967	2	54.5869	70.5871	133.711	2.33369	15.744
38877	Wed Mar 22 16:08:32 2017_x000D_	40.9165	78.9121	167.304	2.92001	2	52.5402	72.4952	149.015	2.60081	13.2773
38878	Wed Mar 22 16:08:32 2017_x000D_	40.716	78.9196	161.75	2.82306	2	52.5402	72.4952	149.015	2.60081	13.4568
38879	Wed Mar 22 16:08:32 2017_x000D_	40.3101	78.7324	148.882	2.59848	2	52.5402	72.4952	149.015	2.60081	13.7287
38880	Wed Mar 22 16:08:32 2017_x000D_	40.2048	78.5338	142.6	2.48884	2	52.5402	72.4952	149.015	2.60081	13.7341
38881	Wed Mar 22 16:08:32 2017_x000D_	39.8993	78.343	132.483	2.31227	2	52.5402	72.4952	149.015	2.60081	13.928
38882	Wed Mar 22 16:08:32 2017_x000D_	39.7938	78.1444	126.727	2.2118	2	50.7522	73.537	161.488	2.81849	11.8876
38883	Wed Mar 22 16:08:32 2017_x000D_	39.5883	77.95	121.938	2.12823	2	50.7522	73.537	161.488	2.81849	12.0045
38884	Wed Mar 22 16:08:32 2017_x000D_	39.1684	77.2568	120.518	2.10344	2	50.7522	73.537	161.488	2.81849	12.1664
38885	Wed Mar 22 16:08:32 2017_x000D_	39.0602	76.9569	116.79	2.03837	2	50.7522	73.537	161.488	2.81849	12.1819
38886	Wed Mar 22 16:08:32 2017_x000D_	38.8487	76.5594	116.79	2.03837	2	50.0805	73.9549	155.455	2.71319	11.5298
38887	Wed Mar 22 16:08:32 2017_x000D_	38.4282	75.8653	118.015	2.05976	2	50.0805	73.9549	155.455	2.71319	11.8079
38888	Wed Mar 22 16:08:32 2017_x000D_	38.2164	75.4672	118.015	2.05976	2	50.0805	73.9549	155.455	2.71319	11.9601
38889	Wed Mar 22 16:08:32 2017_x000D_	37.8983	74.8696	120.514	2.10337	2	50.0805	73.9549	155.455	2.71319	12.2165
38890	Wed Mar 22 16:08:32 2017_x000D_	37.6862	74.471	120.514	2.10336	2	49.202	74.1487	154.799	2.70175	11.5203
38891	Wed Mar 22 16:08:32 2017_x000D_	37.3677	73.8726	122.897	2.14496	2	49.202	74.1487	154.799	2.70175	11.8375
38892	Wed Mar 22 16:08:33 2017_x000D_	37.259	73.5718	121.927	2.12802	2	49.202	74.1487	154.799	2.70175	11.9569
38893	Wed Mar 22 16:08:33 2017_x000D_	37.0493	73.2739	120.512	2.10332	2	49.202	74.1487	154.799	2.70175	12.1841
38894	Wed Mar 22 16:08:33 2017_x000D_	36.632	72.7799	126.703	2.21138	2	49.202	74.1487	154.799	2.70175	12.6443
38895	Wed Mar 22 16:08:33 2017_x000D_	36.5258	72.5802	124.379	2.17082	2	48.5302	74.5666	169.379	2.95622	12.1676
38896	Wed Mar 22 16:08:33 2017_x000D_	36.3159	72.2822	125.989	2.19892	2	48.5302	74.5666	169.379	2.95622	12.4261
38897	Wed Mar 22 16:08:33 2017_x000D_	35.8955	71.6856	125.988	2.19891	2	48.5302	74.5666	169.379	2.95622	12.959
38898	Wed Mar 22 16:08:33 2017_x000D_	35.6851	71.3869	124.379	2.17083	2	48.5302	74.5666	169.379	2.95622	13.2328
38899	Wed Mar 22 16:08:33 2017_x000D_	35.2671	70.8916	125.99	2.19894	2	45.5318	73.6097	192.287	3.35603	10.6185
38900	Wed Mar 22 16:08:33 2017_x000D_	35.0564	70.5925	124.382	2.17087	2	45.5318	73.6097	192.287	3.35603	10.9013
38901	Wed Mar 22 16:08:33 2017_x000D_	34.6378	70.0966	125.991	2.19896	2	45.5318	73.6097	192.287	3.35603	11.4464
38902	Wed Mar 22 16:08:33 2017_x000D_	34.5279	69.7937	126.699	2.21132	2	45.5318	73.6097	192.287	3.35603	11.6468
38903	Wed Mar 22 16:08:33 2017_x000D_	34.3198	69.5963	126.701	2.21135	2	43.163	73.1068	190.648	3.32744	9.5145
38904	Wed Mar 22 16:08:33 2017_x000D_	33.9006	69.0996	128.359	2.24028	2	43.163	73.1068	190.648	3.32744	10.0921
38905	Wed Mar 22 16:08:33 2017_x000D_	33.8949	68.8953	128.354	2.24021	2	43.163	73.1068	190.648	3.32744	10.1801
38906	Wed Mar 22 16:08:33 2017_x000D_	33.4781	68.5001	128.357	2.24026	2	43.163	73.1068	190.648	3.32744	10.7247
38907	Wed Mar 22 16:08:33 2017_x000D_	33.3712	68.2991	125.99	2.19894	2	41.4554	72.4037	182.67	3.18819	9.06653
38908	Wed Mar 22 16:08:33 2017_x000D_	33.0581	68.0021	126.703	2.21138	2	41.4554	72.4037	182.67	3.18819	9.48097
38909	Wed Mar 22 16:08:33 2017_x000D_	32.9511	67.8009	124.387	2.17097	2	41.4554	72.4037	182.67	3.18819	9.67
38910	Wed Mar 22 16:08:33 2017_x000D_	32.8466	67.702	128.357	2.24026	2	41.4554	72.4037	182.67	3.18819	9.80905
38911	Wed Mar 22 16:08:33 2017_x000D_	32.7395	67.5008	125.992	2.19897	2	41.4554	72.4037	182.67	3.18819	10.0003
38912	Wed Mar 22 16:08:33 2017_x000D_	32.4232	67.1012	128.356	2.24023	2	40.8035	72.3855	194.522	3.39505	9.90723
38913	Wed Mar 22 16:08:33 2017_x000D_	32.3127	66.7975	132.403	2.31087	2	40.8035	72.3855	194.522	3.39505	10.1646
38914	Wed Mar 22 16:08:34 2017_x000D_	32.1035	66.5994	140.602	2.45396	2	40.8035	72.3855	194.522	3.39505	10.4484
38915	Wed Mar 22 16:08:34 2017_x000D_	32.0018	66.603	147.043	2.56639	2	40.8035	72.3855	194.522	3.39505	10.5313
38916	Wed Mar 22 16:08:34 2017_x000D_	31.9987	66.5009	157.659	2.75167	2	39.7371	71.9186	182.762	3.18981	9.44639
38917	Wed Mar 22 16:08:34 2017_x000D_	31.8941	66.4022	166.953	2.91387	2	39.7371	71.9186	182.762	3.18981	9.58871
38918	Wed Mar 22 16:08:34 2017_x000D_	31.5863	66.3098	176.062	3.07287	2	39.7371	71.9186	182.762	3.18981	9.89415
38919	Wed Mar 22 16:08:34 2017_x000D_	31.5863	66.3098	176.062	3.07287	2	39.7371	71.9186	182.762	3.18981	9.89415
38920	Wed Mar 22 16:08:34 2017_x000D_	31.3834	66.3167	187.574	3.27379	2	39.0951	71.6821	190.6	3.32659	9.39456
38921	Wed Mar 22 16:08:34 2017_x000D_	31.0789	66.3266	199.46	3.48123	2	39.0951	71.6821	190.6	3.32659	9.64058
38922	Wed Mar 22 16:08:34 2017_x000D_	30.9804	66.4323	203.202	3.54654	2	39.0951	71.6821	190.6	3.32659	9.66482
38923	Wed Mar 22 16:08:34 2017_x000D_	30.4751	66.5511	212.438	3.70775	2	39.0951	71.6821	190.6	3.32659	10.0315
38924	Wed Mar 22 16:08:34 2017_x000D_	30.3766	66.6568	216.485	3.77837	2	39.0951	71.6821	190.6	3.32659	10.0631
38925	Wed Mar 22 16:08:34 2017_x000D_	29.8769	66.9805	220.633	3.85078	2	37.4062	70.5418	217.771	3.80082	8.32906
38926	Wed Mar 22 16:08:34 2017_x000D_	29.6794	67.192	220.634	3.85079	2	37.4062	70.5418	217.771	3.80082	8.42167
38927	Wed Mar 22 16:08:34 2017_x000D_	29.3799	67.407	218.845	3.81957	2	37.4062	70.5418	217.771	3.80082	8.61675
38928	Wed Mar 22 16:08:34 2017_x000D_	29.0806	67.6218	220.633	3.85078	2	37.4062	70.5418	217.771	3.80082	8.82281
38929	Wed Mar 22 16:08:34 2017_x000D_	28.5834	68.0484	218.845	3.81957	2	36.1415	69.6317	207.726	3.6255	7.72216
38930	Wed Mar 22 16:08:34 2017_x000D_	28.284	68.2633	220.633	3.85077	2	36.1415	69.6317	207.726	3.6255	7.97576
38931	Wed Mar 22 16:08:34 2017_x000D_	27.691	68.8983	220.634	3.85079	2	36.1415	69.6317	207.726	3.6255	8.48227
38932	Wed Mar 22 16:08:34 2017_x000D_	27.4933	69.11	220.634	3.85079	2	36.1415	69.6317	207.726	3.6255	8.66392
38933	Wed Mar 22 16:08:34 2017_x000D_	26.8939	69.5403	220.633	3.85078	2	35.7065	69.6194	199.966	3.49006	8.81295
38934	Wed Mar 22 16:08:34 2017_x000D_	26.6962	69.752	220.634	3.85079	2	35.7065	69.6194	199.966	3.49006	9.01128
38935	Wed Mar 22 16:08:35 2017_x000D_	26.0966	70.1824	220.633	3.85078	2	35.7065	69.6194	199.966	3.49006	9.62638
38936	Wed Mar 22 16:08:35 2017_x000D_	26.0966	70.1824	220.633	3.85078	2	35.7065	69.6194	199.966	3.49006	9.62638
38937	Wed Mar 22 16:08:35 2017_x000D_	25.4968	70.6129	220.633	3.85077	2	35.074	69.1642	202.562	3.53538	9.68615
38938	Wed Mar 22 16:08:35 2017_x000D_	25.2989	70.8248	220.633	3.85077	2	35.074	69.1642	202.562	3.53538	9.91515
38939	Wed Mar 22 16:08:35 2017_x000D_	24.6989	71.2555	220.632	3.85076	2	35.074	69.1642	202.562	3.53538	10.5838
38940	Wed Mar 22 16:08:35 2017_x000D_	24.501	71.4674	220.633	3.85077	2	35.074	69.1642	202.562	3.53538	10.821
38941	Wed Mar 22 16:08:35 2017_x000D_	23.9041	72.0007	222.882	3.89003	2	35.074	69.1642	202.562	3.53538	11.5244
38942	Wed Mar 22 16:08:35 2017_x000D_	23.5016	72.2197	222.881	3.89001	2	34.8564	69.1581	199.506	3.48203	11.7603
38943	Wed Mar 22 16:08:35 2017_x000D_	23.1089	72.7461	220.633	3.85078	2	34.8564	69.1581	199.506	3.48203	12.2832
38944	Wed Mar 22 16:08:35 2017_x000D_	22.8085	72.9618	218.847	3.8196	2	34.8564	69.1581	199.506	3.48203	12.6341
38945	Wed Mar 22 16:08:35 2017_x000D_	22.5083	73.1773	220.633	3.85077	2	34.8564	69.1581	199.506	3.48203	12.9857
38946	Wed Mar 22 16:08:35 2017_x000D_	21.9075	73.6086	220.632	3.85076	2	34.4313	68.9274	182.011	3.17669	13.3701
38947	Wed Mar 22 16:08:35 2017_x000D_	21.7094	73.8207	220.632	3.85076	2	34.4313	68.9274	182.011	3.17669	13.6305
38948	Wed Mar 22 16:08:35 2017_x000D_	21.4088	74.0365	218.847	3.8196	2	34.4313	68.9274	182.011	3.17669	13.9889
38949	Wed Mar 22 16:08:35 2017_x000D_	20.9103	74.4643	220.632	3.85076	2	34.4313	68.9274	182.011	3.17669	14.6108
38950	Wed Mar 22 16:08:35 2017_x000D_	20.6095	74.6802	218.847	3.8196	2	34.4313	68.9274	182.011	3.17669	14.9712
38951	Wed Mar 22 16:08:35 2017_x000D_	20.1108	75.1082	220.632	3.85075	2	32.4532	69.3092	162.617	2.8382	13.6368
38952	Wed Mar 22 16:08:35 2017_x000D_	19.9161	75.4227	222.881	3.89	2	32.4532	69.3092	162.617	2.8382	13.9483
38953	Wed Mar 22 16:08:35 2017_x000D_	19.7179	75.6349	222.881	3.89001	2	32.4532	69.3092	162.617	2.8382	14.2198
38954	Wed Mar 22 16:08:35 2017_x000D_	19.1164	76.0669	222.88	3.88999	2	32.4532	69.3092	162.617	2.8382	14.9511
38955	Wed Mar 22 16:08:35 2017_x000D_	18.9181	76.2791	222.88	3.89	2	30.4747	69.6911	175.028	3.05481	13.3025
38956	Wed Mar 22 16:08:35 2017_x000D_	18.5181	76.6013	220.633	3.85076	2	30.4747	69.6911	175.028	3.05481	13.8098
38957	Wed Mar 22 16:08:36 2017_x000D_	18.3198	76.8136	220.633	3.85077	2	30.4747	69.6911	175.028	3.05481	14.088
38958	Wed Mar 22 16:08:36 2017_x000D_	17.8169	77.1397	221.065	3.85831	2	30.4747	69.6911	175.028	3.05481	14.6868
38959	Wed Mar 22 16:08:36 2017_x000D_	17.7178	77.2458	220.632	3.85076	2	29.1391	70.3098	160.517	2.80154	13.3624
38960	Wed Mar 22 16:08:36 2017_x000D_	17.3212	77.6705	220.633	3.85077	2	29.1391	70.3098	160.517	2.80154	13.9227
38961	Wed Mar 22 16:08:36 2017_x000D_	17.2183	77.6744	218.849	3.81963	2	29.1391	70.3098	160.517	2.80154	14.0122
38962	Wed Mar 22 16:08:36 2017_x000D_	17.0163	77.7845	216.496	3.77857	2	29.1391	70.3098	160.517	2.80154	14.242
38963	Wed Mar 22 16:08:36 2017_x000D_	16.7185	78.1031	212.471	3.70832	2	28.031	70.7163	160.389	2.79931	13.5106
38964	Wed Mar 22 16:08:36 2017_x000D_	16.513	78.1109	212.47	3.70829	2	28.031	70.7163	160.389	2.79931	13.6874
38965	Wed Mar 22 16:08:36 2017_x000D_	16.52	78.3155	207.233	3.61689	2	28.031	70.7163	160.389	2.79931	13.7931
38966	Wed Mar 22 16:08:36 2017_x000D_	16.7212	78.2053	191.086	3.33507	2	28.031	70.7163	160.389	2.79931	13.5645
38967	Wed Mar 22 16:08:36 2017_x000D_	16.7211	78.2051	185.154	3.23155	2	28.031	70.7163	160.389	2.79931	13.5645
38968	Wed Mar 22 16:08:36 2017_x000D_	16.9297	78.2991	170.311	2.97249	2	26.4874	71.1105	161.503	2.81876	11.9593
38969	Wed Mar 22 16:08:36 2017_x000D_	16.9296	78.2988	164.687	2.87433	2	26.4874	71.1105	161.503	2.81876	11.9592
38970	Wed Mar 22 16:08:36 2017_x000D_	16.8269	78.3024	158.26	2.76216	2	26.4874	71.1105	161.503	2.81876	12.0436
38971	Wed Mar 22 16:08:36 2017_x000D_	16.7245	78.3058	143.557	2.50555	2	26.4874	71.1105	161.503	2.81876	12.1279
38972	Wed Mar 22 16:08:36 2017_x000D_	16.7212	78.203	133.102	2.32306	2	24.9241	71.9417	167.5	2.92342	10.3195
38973	Wed Mar 22 16:08:36 2017_x000D_	16.5087	78.0058	125.064	2.18278	2	24.9241	71.9417	167.5	2.92342	10.3727
38974	Wed Mar 22 16:08:36 2017_x000D_	16.2962	77.8086	117.475	2.05032	2	24.9241	71.9417	167.5	2.92342	10.4337
38975	Wed Mar 22 16:08:36 2017_x000D_	16.172	77.198	114.946	2.00618	2	24.9241	71.9417	167.5	2.92342	10.2092
38976	Wed Mar 22 16:08:36 2017_x000D_	15.8491	76.7997	112.33	1.96053	2	23.8159	72.3481	161.322	2.81559	9.12615
38977	Wed Mar 22 16:08:36 2017_x000D_	15.5149	76.0934	116.083	2.02603	2	23.8159	72.3481	161.322	2.81559	9.1068
38978	Wed Mar 22 16:08:37 2017_x000D_	15.3976	75.687	113.359	1.97849	2	23.8159	72.3481	161.322	2.81559	9.05627
38979	Wed Mar 22 16:08:37 2017_x000D_	15.2799	75.2801	116.078	2.02594	2	23.8159	72.3481	161.322	2.81559	9.02551
38980	Wed Mar 22 16:08:37 2017_x000D_	15.0592	74.8769	116.079	2.02595	2	23.8159	72.3481	161.322	2.81559	9.11453
38981	Wed Mar 22 16:08:37 2017_x000D_	14.6249	74.2753	116.083	2.02603	2	22.48	72.967	168.025	2.9326	7.96331
38982	Wed Mar 22 16:08:37 2017_x000D_	14.6138	73.9668	114.947	2.00621	2	22.48	72.967	168.025	2.9326	7.92948
38983	Wed Mar 22 16:08:37 2017_x000D_	14.2785	73.2581	118.685	2.07145	2	22.48	72.967	168.025	2.9326	8.20666
38984	Wed Mar 22 16:08:37 2017_x000D_	14.0646	73.0596	118.688	2.0715	2	22.48	72.967	168.025	2.9326	8.41591
38985	Wed Mar 22 16:08:37 2017_x000D_	13.8359	72.4493	118.685	2.07145	2	21.3814	73.155	176.385	3.07851	7.57843
38986	Wed Mar 22 16:08:37 2017_x000D_	13.6145	72.0446	118.685	2.07145	2	21.3814	73.155	176.385	3.07851	7.84587
38987	Wed Mar 22 16:08:37 2017_x000D_	13.4004	71.8457	118.688	2.0715	2	21.3814	73.155	176.385	3.07851	8.08768
38988	Wed Mar 22 16:08:37 2017_x000D_	13.1712	71.2345	118.685	2.07145	2	21.3814	73.155	176.385	3.07851	8.43183
38989	Wed Mar 22 16:08:37 2017_x000D_	12.9494	70.8291	118.685	2.07145	2	20.9457	73.1429	176.146	3.07433	8.32433
38990	Wed Mar 22 16:08:37 2017_x000D_	12.6167	70.2207	116.083	2.02604	2	20.9457	73.1429	176.146	3.07433	8.82675
38991	Wed Mar 22 16:08:37 2017_x000D_	12.4021	70.0213	116.087	2.0261	2	20.9457	73.1429	176.146	3.07433	9.09601
38992	Wed Mar 22 16:08:37 2017_x000D_	12.1724	69.4087	116.085	2.02606	2	20.9457	73.1429	176.146	3.07433	9.53494
38993	Wed Mar 22 16:08:37 2017_x000D_	11.9538	69.1055	114.959	2.00641	2	20.2826	73.3431	174.576	3.04692	9.34485
38994	Wed Mar 22 16:08:37 2017_x000D_	11.839	68.7992	113.376	1.97878	2	20.2826	73.3431	174.576	3.04692	9.58861
38995	Wed Mar 22 16:08:37 2017_x000D_	11.6089	68.1857	113.375	1.97877	2	20.2826	73.3431	174.576	3.04692	10.0912
38996	Wed Mar 22 16:08:37 2017_x000D_	11.4936	67.8785	114.956	2.00635	2	20.2826	73.3431	174.576	3.04692	10.3493
38997	Wed Mar 22 16:08:37 2017_x000D_	11.2747	67.5751	116.085	2.02606	2	20.2826	73.3431	174.576	3.04692	10.6964
38998	Wed Mar 22 16:08:37 2017_x000D_	11.048	67.064	114.958	2.00639	2	19.4112	73.3189	180	3.14159	10.4435
38999	Wed Mar 22 16:08:38 2017_x000D_	10.9329	66.757	113.377	1.9788	2	19.4112	73.3189	180	3.14159	10.721
39000	Wed Mar 22 16:08:38 2017_x000D_	10.7022	66.1421	113.376	1.97878	2	19.4112	73.3189	180	3.14159	11.2851
39001	Wed Mar 22 16:08:38 2017_x000D_	10.5943	66.0414	114.957	2.00638	2	19.4112	73.3189	180	3.14159	11.4324
39002	Wed Mar 22 16:08:38 2017_x000D_	10.4713	65.5267	113.375	1.97876	2	17.0529	72.3781	192.552	3.36066	9.50048
39003	Wed Mar 22 16:08:38 2017_x000D_	10.3633	65.4259	114.955	2.00635	2	17.0529	72.3781	192.552	3.36066	9.648
39004	Wed Mar 22 16:08:38 2017_x000D_	10.2518	65.2219	112.354	1.96095	2	17.0529	72.3781	192.552	3.36066	9.8725
39005	Wed Mar 22 16:08:38 2017_x000D_	10.1403	65.0177	109.662	1.91396	2	17.0529	72.3781	192.552	3.36066	10.0975
39006	Wed Mar 22 16:08:38 2017_x000D_	10.017	64.502	106.177	1.85314	2	15.5654	71.4612	197.362	3.44461	8.90029
39007	Wed Mar 22 16:08:38 2017_x000D_	9.91341	64.5055	97.858	1.70794	2	15.5654	71.4612	197.362	3.44461	8.96252
39008	Wed Mar 22 16:08:38 2017_x000D_	9.92152	64.7135	86.4134	1.5082	2	15.5654	71.4612	197.362	3.44461	8.79687
39009	Wed Mar 22 16:08:38 2017_x000D_	9.81765	64.717	78.0537	1.36229	2	15.5654	71.4612	197.362	3.44461	8.8612
39010	Wed Mar 22 16:08:38 2017_x000D_	9.91771	64.6109	61.5218	1.07376	2	14.7125	70.9996	192.658	3.36251	7.98783
39011	Wed Mar 22 16:08:38 2017_x000D_	9.91369	64.5074	55.072	0.961188	2	14.7125	70.9996	192.658	3.36251	8.07324
39012	Wed Mar 22 16:08:38 2017_x000D_	10.0095	64.2971	40.5017	0.706888	2	14.7125	70.9996	192.658	3.36251	8.1879
39013	Wed Mar 22 16:08:38 2017_x000D_	10.0095	64.2971	40.5017	0.706888	2	14.7125	70.9996	192.658	3.36251	8.1879
39014	Wed Mar 22 16:08:38 2017_x000D_	10.2132	64.1871	29.6796	0.518006	2	14.7125	70.9996	192.658	3.36251	8.16418
39015	Wed Mar 22 16:08:38 2017_x000D_	10.6207	63.9669	16.4801	0.287631	2	13.8974	69.6632	213.213	3.72127	6.5715
39016	Wed Mar 22 16:08:38 2017_x000D_	10.7206	63.8599	13.0388	0.22757	2	13.8974	69.6632	213.213	3.72127	6.61592
39017	Wed Mar 22 16:08:38 2017_x000D_	11.0324	63.8503	7.73513	0.135004	2	13.8974	69.6632	213.213	3.72127	6.48059
39018	Wed Mar 22 16:08:38 2017_x000D_	11.8598	63.7215	10.701	0.186767	2	13.8974	69.6632	213.213	3.72127	6.28137
39019	Wed Mar 22 16:08:38 2017_x000D_	12.2751	63.709	10.7026	0.186795	2	13.3478	67.2385	263.756	4.60341	3.68891
39020	Wed Mar 22 16:08:38 2017_x000D_	13.1015	63.5804	13.6253	0.237806	2	13.3478	67.2385	263.756	4.60341	3.66638
39021	Wed Mar 22 16:08:39 2017_x000D_	13.5088	63.3606	13.6224	0.237756	2	13.3478	67.2385	263.756	4.60341	3.88124
39022	Wed Mar 22 16:08:39 2017_x000D_	13.9234	63.3481	13.6245	0.237793	2	13.3478	67.2385	263.756	4.60341	3.93275
39023	Wed Mar 22 16:08:39 2017_x000D_	14.745	63.1162	19.2805	0.336508	1	10.1598	65.176	358.599	6.25873	5.02661
39024	Wed Mar 22 16:08:39 2017_x000D_	14.9484	63.0063	16.487	0.287753	1	10.1598	65.176	358.599	6.25873	5.25721
39025	Wed Mar 22 16:08:39 2017_x000D_	15.6659	62.7775	23.022	0.401809	1	10.1598	65.176	358.599	6.25873	6.00583
39026	Wed Mar 22 16:08:39 2017_x000D_	15.9724	62.6647	19.2801	0.336501	1	10.1598	65.176	358.599	6.25873	6.3319
39027	Wed Mar 22 16:08:39 2017_x000D_	16.5894	62.5428	21.9941	0.383869	2	13.1392	67.0135	253.834	4.43023	5.64722
39028	Wed Mar 22 16:08:39 2017_x000D_	16.8925	62.3264	23.0232	0.401831	2	13.1392	67.0135	253.834	4.43023	6.00468
39029	Wed Mar 22 16:08:39 2017_x000D_	17.6085	62.098	21.9935	0.383858	2	13.1392	67.0135	253.834	4.43023	6.64355
39030	Wed Mar 22 16:08:39 2017_x000D_	17.6085	62.098	21.9935	0.383858	2	13.1392	67.0135	253.834	4.43023	6.64355
39031	Wed Mar 22 16:08:39 2017_x000D_	18.3244	61.8697	23.0259	0.401878	2	13.1392	67.0135	253.834	4.43023	7.30376
39032	Wed Mar 22 16:08:39 2017_x000D_	18.5238	61.6565	23.0236	0.401837	2	13.1202	67.4512	339.702	5.92892	7.92322
39033	Wed Mar 22 16:08:39 2017_x000D_	19.1359	61.4314	23.0242	0.401848	2	13.1202	67.4512	339.702	5.92892	8.51038
39034	Wed Mar 22 16:08:39 2017_x000D_	19.4382	61.2154	21.9908	0.383812	2	13.1202	67.4512	339.702	5.92892	8.87707
39035	Wed Mar 22 16:08:39 2017_x000D_	20.0532	61.094	19.2772	0.336451	2	13.1202	67.4512	339.702	5.92892	9.40641
39036	Wed Mar 22 16:08:39 2017_x000D_	20.3557	60.878	20.1901	0.352384	2	12.9115	67.2262	23.8942	0.417033	9.78344
39037	Wed Mar 22 16:08:39 2017_x000D_	20.9669	60.6532	20.1901	0.352384	2	12.9115	67.2262	23.8942	0.417033	10.3968
39038	Wed Mar 22 16:08:39 2017_x000D_	21.3755	60.5379	23.0253	0.401867	2	12.9115	67.2262	23.8942	0.417033	10.7876
39039	Wed Mar 22 16:08:39 2017_x000D_	21.6806	60.4256	19.2752	0.336415	2	12.9115	67.2262	23.8942	0.417033	11.0971
39040	Wed Mar 22 16:08:39 2017_x000D_	22.2913	60.2011	19.275	0.336412	2	13.3859	66.3632	25.2635	0.440932	10.8295
39041	Wed Mar 22 16:08:39 2017_x000D_	22.6994	60.086	21.9943	0.383872	2	13.3859	66.3632	25.2635	0.440932	11.2314
39042	Wed Mar 22 16:08:40 2017_x000D_	23.1072	59.9708	19.2761	0.336431	2	13.3859	66.3632	25.2635	0.440932	11.6347
39043	Wed Mar 22 16:08:40 2017_x000D_	23.7171	59.7465	19.2758	0.336427	2	13.3859	66.3632	25.2635	0.440932	12.2684
39044	Wed Mar 22 16:08:40 2017_x000D_	24.1214	59.528	19.2743	0.3364	2	13.3859	66.3632	25.2635	0.440932	12.7268
39045	Wed Mar 22 16:08:40 2017_x000D_	24.7309	59.3039	19.2741	0.336396	2	13.8699	65.2811	342.39	5.97583	12.3971
39046	Wed Mar 22 16:08:40 2017_x000D_	25.0356	59.1918	17.256	0.301173	2	13.8699	65.2811	342.39	5.97583	12.7182
39047	Wed Mar 22 16:08:40 2017_x000D_	25.3401	59.0799	19.2738	0.336392	2	13.8699	65.2811	342.39	5.97583	13.0392
39048	Wed Mar 22 16:08:40 2017_x000D_	25.9521	58.9593	16.4698	0.287452	2	13.8699	65.2811	342.39	5.97583	13.6362
39049	Wed Mar 22 16:08:40 2017_x000D_	26.154	58.8503	19.275	0.336412	2	15.7493	62.2654	299.635	5.22961	10.9508
39050	Wed Mar 22 16:08:40 2017_x000D_	26.7656	58.7298	16.47	0.287456	2	15.7493	62.2654	299.635	5.22961	11.5698
39051	Wed Mar 22 16:08:40 2017_x000D_	27.0667	58.5145	17.255	0.301156	2	15.7493	62.2654	299.635	5.22961	11.9228
39052	Wed Mar 22 16:08:40 2017_x000D_	27.5755	58.3971	19.2759	0.336427	2	15.7493	62.2654	299.635	5.22961	12.4428
39053	Wed Mar 22 16:08:40 2017_x000D_	27.7802	58.3915	19.2772	0.33645	2	17.838	59.4737	300.914	5.25195	10.0009
39054	Wed Mar 22 16:08:40 2017_x000D_	28.1833	58.1736	19.2756	0.336423	2	17.838	59.4737	300.914	5.25195	10.4267
39055	Wed Mar 22 16:08:40 2017_x000D_	28.2858	58.1707	20.1942	0.352455	2	17.838	59.4737	300.914	5.25195	10.5287
39056	Wed Mar 22 16:08:40 2017_x000D_	28.5925	58.1623	19.2782	0.336468	2	17.838	59.4737	300.914	5.25195	10.8342
39057	Wed Mar 22 16:08:40 2017_x000D_	28.6919	58.0562	23.0364	0.40206	2	17.838	59.4737	300.914	5.25195	10.9461
39058	Wed Mar 22 16:08:40 2017_x000D_	29.0949	57.8385	28.396	0.495603	2	19.2535	57.1006	303.232	5.2924	9.86902
39059	Wed Mar 22 16:08:40 2017_x000D_	29.1974	57.8357	34.7826	0.607071	2	19.2535	57.1006	303.232	5.2924	9.97103
39060	Wed Mar 22 16:08:40 2017_x000D_	29.0988	57.9415	46.93	0.819083	2	19.2535	57.1006	303.232	5.2924	9.88115
39061	Wed Mar 22 16:08:40 2017_x000D_	29.102	58.0445	53.2773	0.929864	2	19.2535	57.1006	303.232	5.2924	9.89363
39062	Wed Mar 22 16:08:40 2017_x000D_	29.1054	58.1471	67.9348	1.18569	2	20.4221	55.3782	294.58	5.14139	9.11408
39063	Wed Mar 22 16:08:41 2017_x000D_	29.1085	58.2501	74.3319	1.29734	2	20.4221	55.3782	294.58	5.14139	9.14884
39064	Wed Mar 22 16:08:41 2017_x000D_	29.2106	58.2469	82.8145	1.44539	2	20.4221	55.3782	294.58	5.14139	9.24485
39065	Wed Mar 22 16:08:41 2017_x000D_	29.108	58.2493	97.6512	1.70434	2	20.4221	55.3782	294.58	5.14139	9.14812
39066	Wed Mar 22 16:08:41 2017_x000D_	29.1078	58.2491	103.471	1.80591	2	21.5716	54.094	295.962	5.1655	8.60576
39067	Wed Mar 22 16:08:41 2017_x000D_	29.1011	58.0425	116.658	2.03607	2	21.5716	54.094	295.962	5.1655	8.502
39068	Wed Mar 22 16:08:41 2017_x000D_	29.0977	57.9393	123.41	2.15391	2	21.5716	54.094	295.962	5.1655	8.45154
39069	Wed Mar 22 16:08:41 2017_x000D_	28.9919	57.8388	132.273	2.3086	2	21.5716	54.094	295.962	5.1655	8.3117
39070	Wed Mar 22 16:08:41 2017_x000D_	28.7748	57.4314	140.418	2.45076	2	22.0567	53.01	297.049	5.18448	8.04249
39071	Wed Mar 22 16:08:41 2017_x000D_	28.2538	57.1353	144.463	2.52135	2	22.0567	53.01	297.049	5.18448	7.44461
39072	Wed Mar 22 16:08:41 2017_x000D_	27.9406	56.9369	142.675	2.49014	2	22.0567	53.01	297.049	5.18448	7.07395
39073	Wed Mar 22 16:08:41 2017_x000D_	27.7296	56.7355	142.674	2.49012	2	22.0567	53.01	297.049	5.18448	6.78684
39074	Wed Mar 22 16:08:41 2017_x000D_	27.3103	56.4359	140.424	2.45086	2	22.0567	53.01	297.049	5.18448	6.27193
39075	Wed Mar 22 16:08:41 2017_x000D_	26.6826	56.0381	140.428	2.45092	2	22.7407	52.371	293.19	5.11713	5.38388
39076	Wed Mar 22 16:08:41 2017_x000D_	26.4647	55.6292	140.421	2.45081	2	22.7407	52.371	293.19	5.11713	4.94814
39077	Wed Mar 22 16:08:41 2017_x000D_	25.939	55.2282	138.465	2.41667	2	22.7407	52.371	293.19	5.11713	4.28867
39078	Wed Mar 22 16:08:41 2017_x000D_	25.7272	55.0262	138.465	2.41667	2	22.7407	52.371	293.19	5.11713	3.99616
39079	Wed Mar 22 16:08:41 2017_x000D_	25.1975	54.5207	134.245	2.34303	2	23.226	51.2867	293.674	5.12557	3.78755
39080	Wed Mar 22 16:08:41 2017_x000D_	24.9854	54.3184	134.246	2.34303	2	23.226	51.2867	293.674	5.12557	3.50524
39081	Wed Mar 22 16:08:41 2017_x000D_	24.7733	54.1161	134.246	2.34304	2	23.226	51.2867	293.674	5.12557	3.22485
39082	Wed Mar 22 16:08:41 2017_x000D_	24.1364	53.5086	134.247	2.34306	2	23.226	51.2867	293.674	5.12557	2.40118
39083	Wed Mar 22 16:08:41 2017_x000D_	24.0266	53.3033	136.351	2.37978	2	24.6628	48.4717	289.763	5.05732	4.87331
39084	Wed Mar 22 16:08:41 2017_x000D_	23.7113	53.1032	134.248	2.34307	2	24.6628	48.4717	289.763	5.05732	4.72823
39085	Wed Mar 22 16:08:42 2017_x000D_	23.2794	52.4895	134.244	2.343	2	24.6628	48.4717	289.763	5.05732	4.2493
39086	Wed Mar 22 16:08:42 2017_x000D_	22.7504	52.0858	136.351	2.37978	2	24.6628	48.4717	289.763	5.05732	4.08889
39087	Wed Mar 22 16:08:42 2017_x000D_	22.5341	51.7787	138.453	2.41647	2	26.0904	45.8752	291.614	5.08962	6.89192
39088	Wed Mar 22 16:08:42 2017_x000D_	22.321	51.5754	138.453	2.41646	2	26.0904	45.8752	291.614	5.08962	6.83379
39089	Wed Mar 22 16:08:42 2017_x000D_	21.688	51.1736	138.457	2.41653	2	26.0904	45.8752	291.614	5.08962	6.8887
39090	Wed Mar 22 16:08:42 2017_x000D_	21.4747	50.97	138.457	2.41653	2	26.0904	45.8752	291.614	5.08962	6.87471
39091	Wed Mar 22 16:08:42 2017_x000D_	21.2577	50.662	136.351	2.37978	2	26.0904	45.8752	291.614	5.08962	6.80209
39092	Wed Mar 22 16:08:42 2017_x000D_	20.8305	50.2545	136.351	2.37978	2	27.2805	43.7106	285.419	4.9815	9.18831
39093	Wed Mar 22 16:08:42 2017_x000D_	20.6168	50.0506	136.351	2.37978	2	27.2805	43.7106	285.419	4.9815	9.19785
39094	Wed Mar 22 16:08:42 2017_x000D_	19.9787	49.5432	138.454	2.41648	2	27.2805	43.7106	285.419	4.9815	9.34535
39095	Wed Mar 22 16:08:42 2017_x000D_	19.7647	49.3391	138.454	2.41647	2	27.2805	43.7106	285.419	4.9815	9.38974
39096	Wed Mar 22 16:08:42 2017_x000D_	19.3364	48.9305	138.453	2.41646	2	27.3692	41.7326	265.818	4.6394	10.7859
39097	Wed Mar 22 16:08:42 2017_x000D_	19.1222	48.7262	138.453	2.41645	2	27.3692	41.7326	265.818	4.6394	10.8131
39098	Wed Mar 22 16:08:42 2017_x000D_	18.9078	48.5217	138.452	2.41644	2	27.3692	41.7326	265.818	4.6394	10.8484
39099	Wed Mar 22 16:08:42 2017_x000D_	18.6934	48.3172	138.452	2.41644	2	27.3692	41.7326	265.818	4.6394	10.8916
39100	Wed Mar 22 16:08:42 2017_x000D_	18.2643	47.9079	138.451	2.41642	2	27.4481	39.9737	263.518	4.59926	12.1365
39101	Wed Mar 22 16:08:42 2017_x000D_	18.0496	47.7031	138.45	2.41642	2	27.4481	39.9737	263.518	4.59926	12.1686
39102	Wed Mar 22 16:08:42 2017_x000D_	17.7312	47.5007	136.357	2.37987	2	27.4481	39.9737	263.518	4.59926	12.2912
39103	Wed Mar 22 16:08:42 2017_x000D_	17.62	47.2934	138.45	2.4164	2	27.4481	39.9737	263.518	4.59926	12.2544
39104	Wed Mar 22 16:08:42 2017_x000D_	17.3014	47.0907	136.357	2.37987	2	27.4481	39.9737	263.518	4.59926	12.3938
39105	Wed Mar 22 16:08:42 2017_x000D_	17.1937	46.9879	136.357	2.37987	2	27.2593	39.3073	263.75	4.6033	12.6613
39106	Wed Mar 22 16:08:43 2017_x000D_	16.7602	46.4727	130.101	2.27069	2	27.2593	39.3073	263.75	4.6033	12.7112
39107	Wed Mar 22 16:08:43 2017_x000D_	16.6527	46.37	126.013	2.19933	2	27.2593	39.3073	263.75	4.6033	12.7429
39108	Wed Mar 22 16:08:43 2017_x000D_	16.6567	46.4748	119.505	2.08576	2	27.2593	39.3073	263.75	4.6033	12.798
39109	Wed Mar 22 16:08:43 2017_x000D_	16.765	46.5778	104.361	1.82144	2	27.0704	38.6409	263.603	4.60075	13.0075
39110	Wed Mar 22 16:08:43 2017_x000D_	16.6649	46.685	94.959	1.65735	2	27.0704	38.6409	263.603	4.60075	13.1523
39111	Wed Mar 22 16:08:43 2017_x000D_	16.6651	46.6852	88.9849	1.55308	2	27.0704	38.6409	263.603	4.60075	13.1522
39112	Wed Mar 22 16:08:43 2017_x000D_	16.6653	46.6858	71.8206	1.25351	2	27.0704	38.6409	263.603	4.60075	13.1524
39113	Wed Mar 22 16:08:43 2017_x000D_	16.6652	46.6862	64.1187	1.11908	2	27.1197	37.5409	264.714	4.62014	13.89
39114	Wed Mar 22 16:08:43 2017_x000D_	16.6577	46.477	50.9855	0.889866	2	27.1197	37.5409	264.714	4.62014	13.7589
39115	Wed Mar 22 16:08:43 2017_x000D_	16.7615	46.475	44.7	0.780162	2	27.1197	37.5409	264.714	4.62014	13.6788
39116	Wed Mar 22 16:08:43 2017_x000D_	16.7576	46.3703	38.6035	0.673758	2	27.1197	37.5409	264.714	4.62014	13.6136
39117	Wed Mar 22 16:08:43 2017_x000D_	17.0656	46.2589	29.4919	0.51473	2	26.9012	37.5343	243.528	4.25036	13.1475
39118	Wed Mar 22 16:08:43 2017_x000D_	17.37	46.0425	22.7389	0.396868	2	26.9012	37.5343	243.528	4.25036	12.7763
39119	Wed Mar 22 16:08:43 2017_x000D_	17.8822	45.8219	21.697	0.378683	2	26.9012	37.5343	243.528	4.25036	12.2485
39120	Wed Mar 22 16:08:43 2017_x000D_	18.3947	45.6013	22.7386	0.396864	2	26.9012	37.5343	243.528	4.25036	11.7234
39121	Wed Mar 22 16:08:43 2017_x000D_	19.0071	45.2738	25.4938	0.44495	2	26.9012	37.5343	243.528	4.25036	11.0552
39122	Wed Mar 22 16:08:43 2017_x000D_	19.4152	45.0555	25.4934	0.444944	2	25.1923	36.6014	204.23	3.56448	10.2395
39123	Wed Mar 22 16:08:43 2017_x000D_	19.8267	44.9422	28.1407	0.491149	2	25.1923	36.6014	204.23	3.56448	9.91759
39124	Wed Mar 22 16:08:43 2017_x000D_	20.131	44.7261	29.4945	0.514776	2	25.1923	36.6014	204.23	3.56448	9.57223
39125	Wed Mar 22 16:08:43 2017_x000D_	20.7427	44.399	32.1061	0.560357	2	25.1923	36.6014	204.23	3.56448	8.97783
39126	Wed Mar 22 16:08:43 2017_x000D_	21.1504	44.181	32.1066	0.560365	2	24.1189	36.1283	198.731	3.46851	8.58242
39127	Wed Mar 22 16:08:43 2017_x000D_	21.6548	43.7513	33.6709	0.587668	2	24.1189	36.1283	198.731	3.46851	8.01136
39128	Wed Mar 22 16:08:44 2017_x000D_	21.962	43.6403	34.5866	0.603651	2	24.1189	36.1283	198.731	3.46851	7.81552
39129	Wed Mar 22 16:08:44 2017_x000D_	22.5696	43.2088	34.5865	0.603649	2	24.1189	36.1283	198.731	3.46851	7.24802
39130	Wed Mar 22 16:08:44 2017_x000D_	22.7698	42.9951	34.5857	0.603635	2	23.4827	35.6682	200.375	3.49721	7.3615
39131	Wed Mar 22 16:08:44 2017_x000D_	23.3804	42.6685	32.1052	0.560342	2	23.4827	35.6682	200.375	3.49721	7.00105
39132	Wed Mar 22 16:08:44 2017_x000D_	23.5806	42.4549	32.1042	0.560324	2	23.4827	35.6682	200.375	3.49721	6.78741
39133	Wed Mar 22 16:08:44 2017_x000D_	23.9908	42.3421	29.4918	0.514729	2	23.4827	35.6682	200.375	3.49721	6.69321
39134	Wed Mar 22 16:08:44 2017_x000D_	24.4974	42.0178	25.4836	0.444772	2	23.4827	35.6682	200.375	3.49721	6.43017
39135	Wed Mar 22 16:08:44 2017_x000D_	24.9041	41.8003	25.4831	0.444765	2	22.6178	35.4216	195.753	3.41654	6.77606
39136	Wed Mar 22 16:08:44 2017_x000D_	25.5141	41.4742	28.1346	0.491042	2	22.6178	35.4216	195.753	3.41654	6.70988
39137	Wed Mar 22 16:08:44 2017_x000D_	25.8206	41.3635	26.7456	0.466798	2	22.6178	35.4216	195.753	3.41654	6.75012
39138	Wed Mar 22 16:08:44 2017_x000D_	26.1236	41.1482	25.4821	0.444746	2	22.6178	35.4216	195.753	3.41654	6.71451
39139	Wed Mar 22 16:08:44 2017_x000D_	26.7331	40.8224	28.1346	0.491042	2	22.4089	35.1948	184.972	3.22838	7.09708
39140	Wed Mar 22 16:08:44 2017_x000D_	26.9361	40.7138	25.4813	0.444733	2	22.4089	35.1948	184.972	3.22838	7.13827
39141	Wed Mar 22 16:08:44 2017_x000D_	27.3421	40.4966	25.4809	0.444726	2	22.4089	35.1948	184.972	3.22838	7.24193
39142	Wed Mar 22 16:08:44 2017_x000D_	27.9542	40.2758	25.4821	0.444746	2	22.4089	35.1948	184.972	3.22838	7.5211
39143	Wed Mar 22 16:08:44 2017_x000D_	28.154	40.0625	25.4801	0.444712	2	22.1903	35.1882	195.794	3.41724	7.70224
39144	Wed Mar 22 16:08:44 2017_x000D_	28.7657	39.8419	25.4813	0.444732	2	22.1903	35.1882	195.794	3.41724	8.05561
39145	Wed Mar 22 16:08:44 2017_x000D_	29.1712	39.625	25.4809	0.444726	2	22.1903	35.1882	195.794	3.41724	8.27153
39146	Wed Mar 22 16:08:44 2017_x000D_	29.6794	39.4063	24.329	0.424621	2	22.1903	35.1882	195.794	3.41724	8.59529
39147	Wed Mar 22 16:08:44 2017_x000D_	29.9882	39.4008	25.4836	0.444773	2	22.0203	34.0804	262.955	4.58943	9.58092
39148	Wed Mar 22 16:08:44 2017_x000D_	30.3873	38.9746	25.4798	0.444706	2	22.0203	34.0804	262.955	4.58943	9.69329
39149	Wed Mar 22 16:08:45 2017_x000D_	30.5929	38.971	25.4813	0.444732	2	22.0203	34.0804	262.955	4.58943	9.86952
39150	Wed Mar 22 16:08:45 2017_x000D_	30.7925	38.758	25.4795	0.4447	2	22.0203	34.0804	262.955	4.58943	9.9414
39151	Wed Mar 22 16:08:45 2017_x000D_	31.2035	38.7508	25.4824	0.444752	2	21.6705	32.0844	266.025	4.64301	11.6327
39152	Wed Mar 22 16:08:45 2017_x000D_	31.403	38.5378	25.4805	0.444719	2	21.6705	32.0844	266.025	4.64301	11.6777
39153	Wed Mar 22 16:08:45 2017_x000D_	31.7084	38.4277	29.4979	0.514835	2	21.6705	32.0844	266.025	4.64301	11.8742
39154	Wed Mar 22 16:08:45 2017_x000D_	32.0107	38.213	36.2339	0.6324	2	21.6705	32.0844	266.025	4.64301	12.02
39155	Wed Mar 22 16:08:45 2017_x000D_	32.1166	38.3158	40.454	0.706055	2	21.6705	32.0844	266.025	4.64301	12.1635
39156	Wed Mar 22 16:08:45 2017_x000D_	31.815	38.5301	55.0706	0.961164	2	21.6998	31.4233	264.918	4.62369	12.3622
39157	Wed Mar 22 16:08:45 2017_x000D_	31.8181	38.6345	61.4903	1.07321	2	21.6998	31.4233	264.918	4.62369	12.425
39158	Wed Mar 22 16:08:45 2017_x000D_	31.7185	38.7407	65.385	1.14118	2	21.6998	31.4233	264.918	4.62369	12.4064
39159	Wed Mar 22 16:08:45 2017_x000D_	31.7274	39.0541	77.1181	1.34597	2	21.6998	31.4233	264.918	4.62369	12.6009
39160	Wed Mar 22 16:08:45 2017_x000D_	31.7333	39.2631	82.8123	1.44535	2	22.4635	29.0186	282.535	4.93117	13.8159
39161	Wed Mar 22 16:08:45 2017_x000D_	31.739	39.4719	94.5867	1.65085	2	22.4635	29.0186	282.535	4.93117	13.9752
39162	Wed Mar 22 16:08:45 2017_x000D_	31.7388	39.4717	100.424	1.75274	2	22.4635	29.0186	282.535	4.93117	13.9749
39163	Wed Mar 22 16:08:45 2017_x000D_	31.8381	39.3652	109.681	1.91429	2	22.4635	29.0186	282.535	4.93117	13.9619
39164	Wed Mar 22 16:08:45 2017_x000D_	31.732	39.2623	118.95	2.07608	2	22.9499	27.9295	287.697	5.02126	14.3373
39165	Wed Mar 22 16:08:45 2017_x000D_	31.7317	39.2625	127.159	2.21934	2	22.9499	27.9295	287.697	5.02126	14.3373
39166	Wed Mar 22 16:08:45 2017_x000D_	31.6226	39.0553	137.884	2.40653	2	22.9499	27.9295	287.697	5.02126	14.1067
39167	Wed Mar 22 16:08:45 2017_x000D_	31.5168	38.9525	142.069	2.47957	2	22.9499	27.9295	287.697	5.02126	13.9606
39168	Wed Mar 22 16:08:45 2017_x000D_	31.4109	38.8498	146.198	2.55163	2	22.9499	27.9295	287.697	5.02126	13.8145
39169	Wed Mar 22 16:08:45 2017_x000D_	30.7855	38.5467	148.696	2.59524	2	23.675	26.4057	287.032	5.00965	14.0699
39170	Wed Mar 22 16:08:46 2017_x000D_	30.5738	38.3408	148.694	2.5952	2	23.675	26.4057	287.032	5.00965	13.7855
39171	Wed Mar 22 16:08:46 2017_x000D_	29.9444	37.9324	148.693	2.59519	2	23.675	26.4057	287.032	5.00965	13.1214
39172	Wed Mar 22 16:08:46 2017_x000D_	29.6293	37.7279	150.229	2.62199	2	23.675	26.4057	287.032	5.00965	12.7924
39173	Wed Mar 22 16:08:46 2017_x000D_	28.999	37.3188	150.227	2.62196	2	23.9134	25.9713	287.762	5.02239	12.435
39174	Wed Mar 22 16:08:46 2017_x000D_	28.7899	37.2175	152.792	2.66672	2	23.9134	25.9713	287.762	5.02239	12.2579
39175	Wed Mar 22 16:08:46 2017_x000D_	28.4714	36.9077	148.689	2.59512	2	23.9134	25.9713	287.762	5.02239	11.8482
39176	Wed Mar 22 16:08:46 2017_x000D_	27.8463	36.7079	148.695	2.59521	2	23.9134	25.9713	287.762	5.02239	11.4343
39177	Wed Mar 22 16:08:46 2017_x000D_	27.5302	36.5028	150.228	2.62197	2	24.1518	25.5368	291.711	5.09131	11.4746
39178	Wed Mar 22 16:08:46 2017_x000D_	27.1108	36.2994	150.229	2.62199	2	24.1518	25.5368	291.711	5.09131	11.162
39179	Wed Mar 22 16:08:46 2017_x000D_	26.4782	35.8889	150.228	2.62197	2	24.1518	25.5368	291.711	5.09131	10.6103
39180	Wed Mar 22 16:08:46 2017_x000D_	26.1618	35.6835	148.695	2.59521	2	24.1518	25.5368	291.711	5.09131	10.3439
39181	Wed Mar 22 16:08:46 2017_x000D_	25.5316	35.3778	151.331	2.64123	2	24.1518	25.5368	291.711	5.09131	9.93726
39182	Wed Mar 22 16:08:46 2017_x000D_	25.2144	35.1721	152.785	2.66661	2	25.0469	25.1225	332.951	5.81109	10.051
39183	Wed Mar 22 16:08:46 2017_x000D_	24.5799	34.7605	152.783	2.66656	2	25.0469	25.1225	332.951	5.81109	9.64931
39184	Wed Mar 22 16:08:46 2017_x000D_	24.1588	34.5561	152.783	2.66657	2	25.0469	25.1225	332.951	5.81109	9.47531
39185	Wed Mar 22 16:08:46 2017_x000D_	23.9514	34.5592	152.787	2.66663	2	25.0469	25.1225	332.951	5.81109	9.50008
39186	Wed Mar 22 16:08:46 2017_x000D_	23.3158	34.1469	152.784	2.66658	2	26.8566	23.8527	328.283	5.72961	10.8861
39187	Wed Mar 22 16:08:46 2017_x000D_	22.9979	33.9407	151.33	2.6412	2	26.8566	23.8527	328.283	5.72961	10.8008
39188	Wed Mar 22 16:08:46 2017_x000D_	22.683	33.8399	155.47	2.71347	2	26.8566	23.8527	328.283	5.72961	10.8242
39189	Wed Mar 22 16:08:46 2017_x000D_	22.0494	33.5323	152.785	2.6666	2	26.8566	23.8527	328.283	5.72961	10.8076
39190	Wed Mar 22 16:08:46 2017_x000D_	21.412	33.1189	152.782	2.66655	2	27.5229	23.6523	335.637	5.85797	11.2676
39191	Wed Mar 22 16:08:46 2017_x000D_	20.9925	33.0195	155.469	2.71344	2	27.5229	23.6523	335.637	5.85797	11.4189
39192	Wed Mar 22 16:08:47 2017_x000D_	20.7775	32.8111	155.465	2.71338	2	27.5229	23.6523	335.637	5.85797	11.3747
39193	Wed Mar 22 16:08:47 2017_x000D_	20.3541	32.6056	155.465	2.71337	2	27.5229	23.6523	335.637	5.85797	11.4697
39194	Wed Mar 22 16:08:47 2017_x000D_	19.7185	32.2969	152.784	2.66658	2	28.6367	23.2449	341.488	5.96009	12.7072
39195	Wed Mar 22 16:08:47 2017_x000D_	19.5066	32.1942	155.464	2.71336	2	28.6367	23.2449	341.488	5.96009	12.7847
39196	Wed Mar 22 16:08:47 2017_x000D_	18.8702	31.8851	152.785	2.66659	2	28.6367	23.2449	341.488	5.96009	13.0398
39197	Wed Mar 22 16:08:47 2017_x000D_	18.6544	31.6762	152.781	2.66654	2	28.6367	23.2449	341.488	5.96009	13.0665
39198	Wed Mar 22 16:08:47 2017_x000D_	18.0209	31.4729	152.785	2.66661	2	28.6367	23.2449	341.488	5.96009	13.4311
39199	Wed Mar 22 16:08:47 2017_x000D_	17.8049	31.2637	152.782	2.66655	2	29.0842	23.0377	328.524	5.73383	13.9603
39200	Wed Mar 22 16:08:47 2017_x000D_	17.1707	31.0601	152.786	2.66662	2	29.0842	23.0377	328.524	5.73383	14.3628
39201	Wed Mar 22 16:08:47 2017_x000D_	16.9543	30.8508	152.783	2.66657	2	29.0842	23.0377	328.524	5.73383	14.4284
39202	Wed Mar 22 16:08:47 2017_x000D_	16.7416	30.7476	155.458	2.71325	2	29.0842	23.0377	328.524	5.73383	14.5527
39203	Wed Mar 22 16:08:47 2017_x000D_	16.5286	30.6441	152.783	2.66657	2	29.5515	22.3892	320.403	5.59209	15.4188
39204	Wed Mar 22 16:08:47 2017_x000D_	16.3121	30.4346	152.78	2.66652	2	29.5515	22.3892	320.403	5.59209	15.4923
39205	Wed Mar 22 16:08:47 2017_x000D_	16.1027	30.4374	152.784	2.66658	2	29.5515	22.3892	320.403	5.59209	15.673
39206	Wed Mar 22 16:08:47 2017_x000D_	15.6766	30.2305	152.784	2.66659	2	29.5515	22.3892	320.403	5.59209	15.9373
39207	Wed Mar 22 16:08:47 2017_x000D_	15.4633	30.1268	150.245	2.62226	2	29.6111	21.0648	320.403	5.59209	16.8012
39208	Wed Mar 22 16:08:47 2017_x000D_	15.2467	29.9167	142.173	2.48139	2	29.6111	21.0648	320.403	5.59209	16.8728
39209	Wed Mar 22 16:08:47 2017_x000D_	15.247	29.9165	133.886	2.33675	2	29.6111	21.0648	320.403	5.59209	16.8725
39210	Wed Mar 22 16:08:47 2017_x000D_	15.2547	30.1288	125.722	2.19427	2	29.6111	21.0648	320.403	5.59209	16.9783
39211	Wed Mar 22 16:08:47 2017_x000D_	15.3602	30.1275	110.054	1.9208	2	29.4916	18.8498	320.403	5.59209	18.0799
39212	Wed Mar 22 16:08:47 2017_x000D_	15.2595	30.2352	100.808	1.75943	2	29.4916	18.8498	320.403	5.59209	18.2258
39213	Wed Mar 22 16:08:48 2017_x000D_	15.2599	30.2357	89.02	1.55369	2	29.4916	18.8498	320.403	5.59209	18.2258
39214	Wed Mar 22 16:08:48 2017_x000D_	15.26	30.2359	83.1184	1.45069	2	29.4916	18.8498	320.403	5.59209	18.2259
39215	Wed Mar 22 16:08:48 2017_x000D_	15.2601	30.2367	64.1711	1.12	2	29.4916	18.8498	320.403	5.59209	18.2263
39216	Wed Mar 22 16:08:48 2017_x000D_	15.2562	30.1308	57.4782	1.00318	2	29.5115	18.4081	320.403	5.59209	18.4563
39217	Wed Mar 22 16:08:48 2017_x000D_	15.3459	29.7047	46.7896	0.816633	2	29.5115	18.4081	320.403	5.59209	18.1184
39218	Wed Mar 22 16:08:48 2017_x000D_	15.3459	29.7047	46.7896	0.816633	2	29.5115	18.4081	320.403	5.59209	18.1184
39219	Wed Mar 22 16:08:48 2017_x000D_	15.7573	29.4871	38.4658	0.671355	2	29.5115	18.4081	320.403	5.59209	17.6613
39220	Wed Mar 22 16:08:48 2017_x000D_	15.9593	29.2719	33.4736	0.584224	2	29.5611	17.3035	320.403	5.59209	18.1177
39221	Wed Mar 22 16:08:48 2017_x000D_	16.4717	28.9465	29.2546	0.51059	2	29.5611	17.3035	320.403	5.59209	17.5183
39222	Wed Mar 22 16:08:48 2017_x000D_	16.7784	28.7302	27.8855	0.486693	2	29.5611	17.3035	320.403	5.59209	17.1455
39223	Wed Mar 22 16:08:48 2017_x000D_	17.4965	28.2961	29.2536	0.510572	2	29.5611	17.3035	320.403	5.59209	16.3215
39224	Wed Mar 22 16:08:48 2017_x000D_	17.9077	28.0785	29.2538	0.510575	2	29.3621	16.8547	302.056	5.27187	16.0367
39225	Wed Mar 22 16:08:48 2017_x000D_	18.5279	27.8585	29.2555	0.510605	2	29.3621	16.8547	302.056	5.27187	15.4423
39226	Wed Mar 22 16:08:48 2017_x000D_	18.9388	27.6411	29.2557	0.510608	2	29.3621	16.8547	302.056	5.27187	14.9997
39227	Wed Mar 22 16:08:48 2017_x000D_	19.1407	27.4261	29.2543	0.510584	2	29.3621	16.8547	302.056	5.27187	14.7048
39228	Wed Mar 22 16:08:48 2017_x000D_	19.7603	27.2064	29.256	0.510613	2	29.3621	16.8547	302.056	5.27187	14.1192
39229	Wed Mar 22 16:08:48 2017_x000D_	19.9621	26.9915	29.2546	0.51059	2	28.1772	13.9398	249.982	4.36302	15.4219
39230	Wed Mar 22 16:08:48 2017_x000D_	20.3726	26.7743	29.2548	0.510593	2	28.1772	13.9398	249.982	4.36302	15.0212
39231	Wed Mar 22 16:08:48 2017_x000D_	20.7797	26.4508	31.8947	0.556667	2	28.1772	13.9398	249.982	4.36302	14.5344
39232	Wed Mar 22 16:08:48 2017_x000D_	21.0894	26.3411	36.0503	0.629197	2	28.1772	13.9398	249.982	4.36302	14.2839
39233	Wed Mar 22 16:08:48 2017_x000D_	21.5969	25.9104	34.4025	0.600437	2	27.5894	12.3709	251.503	4.38956	14.8064
39234	Wed Mar 22 16:08:49 2017_x000D_	21.9063	25.8008	33.4786	0.584312	2	27.5894	12.3709	251.503	4.38956	14.5829
39235	Wed Mar 22 16:08:49 2017_x000D_	22.212	25.585	31.895	0.556672	2	27.5894	12.3709	251.503	4.38956	14.2664
39236	Wed Mar 22 16:08:49 2017_x000D_	22.8236	25.1534	31.8944	0.556662	2	27.5894	12.3709	251.503	4.38956	13.642
39237	Wed Mar 22 16:08:49 2017_x000D_	23.0286	25.045	34.4037	0.600458	2	26.9816	11.244	255.197	4.45403	14.356
39238	Wed Mar 22 16:08:49 2017_x000D_	23.6432	24.7198	31.8953	0.556678	2	26.9816	11.244	255.197	4.45403	13.8832
39239	Wed Mar 22 16:08:49 2017_x000D_	23.8447	24.5052	31.8942	0.556659	2	26.9816	11.244	255.197	4.45403	13.6272
39240	Wed Mar 22 16:08:49 2017_x000D_	24.2509	24.1823	29.2491	0.510493	2	26.9816	11.244	255.197	4.45403	13.2233
39241	Wed Mar 22 16:08:49 2017_x000D_	24.5599	24.0729	33.4789	0.584317	2	26.7822	10.7945	254.965	4.44998	13.4631
39242	Wed Mar 22 16:08:49 2017_x000D_	25.0697	23.7492	29.2495	0.5105	2	26.7822	10.7945	254.965	4.44998	13.0674
39243	Wed Mar 22 16:08:49 2017_x000D_	25.1707	23.6419	33.4786	0.584311	2	26.7822	10.7945	254.965	4.44998	12.9481
39244	Wed Mar 22 16:08:49 2017_x000D_	25.3749	23.5337	27.8761	0.48653	2	26.7822	10.7945	254.965	4.44998	12.8167
39245	Wed Mar 22 16:08:49 2017_x000D_	25.6837	23.4245	31.895	0.556672	2	26.7822	10.7945	254.965	4.44998	12.6777
39246	Wed Mar 22 16:08:49 2017_x000D_	25.9855	23.1029	27.8746	0.486503	2	25.487	10.3101	180	3.14159	12.8025
39247	Wed Mar 22 16:08:49 2017_x000D_	26.1932	23.1009	27.8761	0.486531	2	25.487	10.3101	180	3.14159	12.8103
39248	Wed Mar 22 16:08:49 2017_x000D_	26.4985	22.8855	29.2486	0.510485	2	25.487	10.3101	180	3.14159	12.616
39249	Wed Mar 22 16:08:49 2017_x000D_	26.7029	22.7773	26.4689	0.46197	2	25.487	10.3101	180	3.14159	12.5264
39250	Wed Mar 22 16:08:49 2017_x000D_	27.112	22.5611	31.8953	0.556677	2	23.7236	10.4757	180	3.14159	12.5514
39251	Wed Mar 22 16:08:49 2017_x000D_	27.3164	22.453	34.4072	0.600519	2	23.7236	10.4757	180	3.14159	12.5046
39252	Wed Mar 22 16:08:49 2017_x000D_	27.3168	22.4528	42.6302	0.744037	2	23.7236	10.4757	180	3.14159	12.5045
39253	Wed Mar 22 16:08:49 2017_x000D_	27.2198	22.6658	53.2616	0.92959	2	23.7236	10.4757	180	3.14159	12.6816
39254	Wed Mar 22 16:08:49 2017_x000D_	27.2231	22.7718	59.9925	1.04707	2	22.8467	10.4479	175.461	3.06238	13.0779
39255	Wed Mar 22 16:08:49 2017_x000D_	27.2232	22.7714	68.065	1.18796	2	22.8467	10.4479	175.461	3.06238	13.0776
39256	Wed Mar 22 16:08:50 2017_x000D_	27.2263	22.8768	85.8386	1.49817	2	22.8467	10.4479	175.461	3.06238	13.178
39257	Wed Mar 22 16:08:50 2017_x000D_	27.3296	22.8753	100.459	1.75335	2	22.8467	10.4479	175.461	3.06238	13.2112
39258	Wed Mar 22 16:08:50 2017_x000D_	27.3262	22.7691	106.818	1.86433	2	22.189	10.427	176.146	3.07433	13.3686
39259	Wed Mar 22 16:08:50 2017_x000D_	27.2156	22.5574	114.999	2.00711	2	22.189	10.427	176.146	3.07433	13.1306
39260	Wed Mar 22 16:08:50 2017_x000D_	27.1082	22.4524	126.933	2.2154	2	22.189	10.427	176.146	3.07433	12.9926
39261	Wed Mar 22 16:08:50 2017_x000D_	27.1047	22.3462	133.392	2.32812	2	22.189	10.427	176.146	3.07433	12.8931
39262	Wed Mar 22 16:08:50 2017_x000D_	26.9942	22.1346	135.464	2.36429	2	22.189	10.427	176.146	3.07433	12.6553
39263	Wed Mar 22 16:08:50 2017_x000D_	26.3582	21.7154	139.78	2.43963	2	21.5214	10.6274	133.667	2.33293	12.097
39264	Wed Mar 22 16:08:50 2017_x000D_	26.1406	21.398	137.543	2.40057	2	21.5214	10.6274	133.667	2.33293	11.7193
39265	Wed Mar 22 16:08:50 2017_x000D_	25.6045	20.8704	133.394	2.32817	2	21.5214	10.6274	133.667	2.33293	11.0268
39266	Wed Mar 22 16:08:50 2017_x000D_	25.3899	20.6592	133.395	2.32818	2	21.5214	10.6274	133.667	2.33293	10.7519
39267	Wed Mar 22 16:08:50 2017_x000D_	24.7456	20.0252	133.396	2.3282	2	21.414	13.0618	86.3855	1.50771	7.71936
39268	Wed Mar 22 16:08:50 2017_x000D_	24.4232	19.7079	129.288	2.25651	2	21.414	13.0618	86.3855	1.50771	7.29561
39269	Wed Mar 22 16:08:50 2017_x000D_	24.3059	19.2823	126.945	2.21561	2	21.414	13.0618	86.3855	1.50771	6.85986
39270	Wed Mar 22 16:08:50 2017_x000D_	23.9863	19.0713	129.286	2.25647	2	21.414	13.0618	86.3855	1.50771	6.53688
39271	Wed Mar 22 16:08:50 2017_x000D_	23.5527	18.5408	122.832	2.14383	2	21.3555	14.3891	85.022	1.48391	4.69727
39272	Wed Mar 22 16:08:50 2017_x000D_	23.3306	18.1153	122.831	2.1438	2	21.3555	14.3891	85.022	1.48391	4.2173
39273	Wed Mar 22 16:08:50 2017_x000D_	22.8961	17.5842	124.464	2.17231	2	21.3555	14.3891	85.022	1.48391	3.54713
39274	Wed Mar 22 16:08:50 2017_x000D_	22.6765	17.2647	127.545	2.22608	2	21.3555	14.3891	85.022	1.48391	3.16451
39275	Wed Mar 22 16:08:50 2017_x000D_	22.2415	16.7329	129.282	2.25639	1	24.345	16.2546	235.524	4.11066	2.15719
39276	Wed Mar 22 16:08:50 2017_x000D_	22.0222	16.4135	131.165	2.28925	1	24.345	16.2546	235.524	4.11066	2.32823
39277	Wed Mar 22 16:08:51 2017_x000D_	21.5865	15.8807	129.28	2.25637	1	24.345	16.2546	235.524	4.11066	2.78372
39278	Wed Mar 22 16:08:51 2017_x000D_	21.3703	15.6678	129.282	2.25639	1	24.345	16.2546	235.524	4.11066	3.03202
39279	Wed Mar 22 16:08:51 2017_x000D_	21.262	15.5614	133.377	2.32786	1	24.345	16.2546	235.524	4.11066	3.15997
39280	Wed Mar 22 16:08:51 2017_x000D_	20.9341	15.1347	131.164	2.28924	2	21.4381	17.4915	85.022	1.48391	2.41009
39281	Wed Mar 22 16:08:51 2017_x000D_	20.8222	14.9209	133.372	2.32779	2	21.4381	17.4915	85.022	1.48391	2.64335
39282	Wed Mar 22 16:08:51 2017_x000D_	20.389	14.4942	133.373	2.3278	2	21.4381	17.4915	85.022	1.48391	3.1756
39283	Wed Mar 22 16:08:51 2017_x000D_	20.1723	14.2808	133.374	2.32781	2	21.4381	17.4915	85.022	1.48391	3.45121
39284	Wed Mar 22 16:08:51 2017_x000D_	19.9556	14.0672	133.374	2.32782	2	21.4284	17.7126	71.2343	1.24327	3.93168
39285	Wed Mar 22 16:08:51 2017_x000D_	19.5217	13.6399	133.375	2.32783	2	21.4284	17.7126	71.2343	1.24327	4.49693
39286	Wed Mar 22 16:08:51 2017_x000D_	19.5183	13.5328	135.432	2.36373	2	21.4284	17.7126	71.2343	1.24327	4.59556
39287	Wed Mar 22 16:08:51 2017_x000D_	19.3012	13.319	135.432	2.36373	2	21.4284	17.7126	71.2343	1.24327	4.88147
39288	Wed Mar 22 16:08:51 2017_x000D_	19.0841	13.1051	135.432	2.36373	2	22.5141	17.9679	66.5408	1.16136	5.95078
39289	Wed Mar 22 16:08:51 2017_x000D_	18.8669	12.8911	135.432	2.36373	2	22.5141	17.9679	66.5408	1.16136	6.25108
39290	Wed Mar 22 16:08:51 2017_x000D_	18.6496	12.6771	135.432	2.36373	2	22.5141	17.9679	66.5408	1.16136	6.55186
39291	Wed Mar 22 16:08:51 2017_x000D_	18.4322	12.463	135.432	2.36373	2	22.5141	17.9679	66.5408	1.16136	6.85316
39292	Wed Mar 22 16:08:51 2017_x000D_	18.3197	12.2483	137.49	2.39965	2	22.5141	17.9679	66.5408	1.16136	7.09273
39293	Wed Mar 22 16:08:51 2017_x000D_	18.1058	12.1418	139.709	2.43838	2	23.8382	17.788	52.6902	0.919618	8.04612
39294	Wed Mar 22 16:08:51 2017_x000D_	17.7793	11.8204	143.951	2.51241	2	23.8382	17.788	52.6902	0.919618	8.50426
39295	Wed Mar 22 16:08:51 2017_x000D_	17.6703	11.7133	148.114	2.58508	2	23.8382	17.788	52.6902	0.919618	8.65708
39296	Wed Mar 22 16:08:51 2017_x000D_	17.4562	11.6066	150.721	2.63057	2	23.8382	17.788	52.6902	0.919618	8.8848
39297	Wed Mar 22 16:08:51 2017_x000D_	17.2418	11.5001	161.559	2.81973	2	24.0572	17.7949	37.0296	0.646289	9.27762
39298	Wed Mar 22 16:08:52 2017_x000D_	17.1292	11.2854	168.122	2.93429	2	24.0572	17.7949	37.0296	0.646289	9.50635
39299	Wed Mar 22 16:08:52 2017_x000D_	16.9225	11.3942	177.122	3.09136	2	24.0572	17.7949	37.0296	0.646289	9.58504
39300	Wed Mar 22 16:08:52 2017_x000D_	16.9191	11.2868	186.356	3.25253	2	24.0572	17.7949	37.0296	0.646289	9.6596
39301	Wed Mar 22 16:08:52 2017_x000D_	16.7085	11.2877	192.417	3.35831	2	24.7242	17.5945	355.922	6.21202	10.1994
39302	Wed Mar 22 16:08:52 2017_x000D_	16.6035	11.2882	199.194	3.47659	2	24.7242	17.5945	355.922	6.21202	10.2818
39303	Wed Mar 22 16:08:52 2017_x000D_	16.6037	11.2883	204.93	3.57671	2	24.7242	17.5945	355.922	6.21202	10.2816
39304	Wed Mar 22 16:08:52 2017_x000D_	16.6041	11.2882	213.283	3.72249	2	24.7242	17.5945	355.922	6.21202	10.2813
39305	Wed Mar 22 16:08:52 2017_x000D_	16.4012	11.5041	226.734	3.95725	2	25.4107	16.952	315	5.49779	10.5286
39306	Wed Mar 22 16:08:52 2017_x000D_	16.2962	11.5041	237.496	4.14509	2	25.4107	16.952	315	5.49779	10.6186
39307	Wed Mar 22 16:08:52 2017_x000D_	16.0965	11.8276	244.216	4.26238	2	25.4107	16.952	315	5.49779	10.6308
39308	Wed Mar 22 16:08:52 2017_x000D_	15.9949	11.9352	253.738	4.42857	2	25.4107	16.952	315	5.49779	10.6689
39309	Wed Mar 22 16:08:52 2017_x000D_	15.9004	12.2582	263.145	4.59274	2	25.4107	16.952	315	5.49779	10.6055
39310	Wed Mar 22 16:08:52 2017_x000D_	15.9077	12.4733	269.013	4.69516	2	27.003	15.674	328.347	5.73074	11.5477
39311	Wed Mar 22 16:08:52 2017_x000D_	15.9149	12.6883	-85.0926	-1.48515	2	27.003	15.674	328.347	5.73074	11.483
39312	Wed Mar 22 16:08:52 2017_x000D_	16.0275	12.903	-82.1763	-1.43425	2	27.003	15.674	328.347	5.73074	11.3199
39313	Wed Mar 22 16:08:52 2017_x000D_	16.0494	13.5482	-76.4663	-1.33459	2	27.003	15.674	328.347	5.73074	11.158
39314	Wed Mar 22 16:08:52 2017_x000D_	16.0605	13.871	-75.8444	-1.32373	2	28.1376	14.8242	327.318	5.71278	12.1147
39315	Wed Mar 22 16:08:52 2017_x000D_	16.2932	14.5149	-75.8463	-1.32377	2	28.1376	14.8242	327.318	5.71278	11.8484
39316	Wed Mar 22 16:08:52 2017_x000D_	16.4093	14.8363	-73.7022	-1.28635	2	28.1376	14.8242	327.318	5.71278	11.7283
39317	Wed Mar 22 16:08:52 2017_x000D_	16.6454	15.5871	-72.947	-1.27317	2	28.1376	14.8242	327.318	5.71278	11.5175
39318	Wed Mar 22 16:08:52 2017_x000D_	16.6563	15.9089	-73.7004	-1.28631	2	29.0434	14.1886	327.318	5.71278	12.506
39319	Wed Mar 22 16:08:52 2017_x000D_	16.8922	16.6588	-72.9448	-1.27313	2	29.0434	14.1886	327.318	5.71278	12.3997
39320	Wed Mar 22 16:08:53 2017_x000D_	17.0084	16.9798	-76.4699	-1.33465	2	29.0434	14.1886	327.318	5.71278	12.3544
39321	Wed Mar 22 16:08:53 2017_x000D_	17.0229	17.4086	-76.4675	-1.33461	2	29.0434	14.1886	327.318	5.71278	12.4443
39322	Wed Mar 22 16:08:53 2017_x000D_	17.2548	18.05	-76.4696	-1.33465	2	29.0434	14.1886	327.318	5.71278	12.4049
39323	Wed Mar 22 16:08:53 2017_x000D_	17.3742	18.4776	-73.6995	-1.2863	2	29.9392	13.774	342.374	5.97555	13.4165
39324	Wed Mar 22 16:08:53 2017_x000D_	17.3851	18.7989	-72.9402	-1.27305	2	29.9392	13.774	342.374	5.97555	13.5224
39325	Wed Mar 22 16:08:53 2017_x000D_	17.6167	19.4395	-72.9412	-1.27306	2	29.9392	13.774	342.374	5.97555	13.5625
39326	Wed Mar 22 16:08:53 2017_x000D_	17.841	19.8657	-72.9438	-1.27311	2	29.9392	13.774	342.374	5.97555	13.5453
39327	Wed Mar 22 16:08:53 2017_x000D_	17.8626	20.5072	-72.939	-1.27302	2	30.1681	13.5598	329.381	5.74879	14.1312
39328	Wed Mar 22 16:08:53 2017_x000D_	18.0867	20.9329	-72.9415	-1.27307	2	30.1681	13.5598	329.381	5.74879	14.1535
39329	Wed Mar 22 16:08:53 2017_x000D_	18.0938	21.1465	-72.9399	-1.27304	2	30.1681	13.5598	329.381	5.74879	14.26
39330	Wed Mar 22 16:08:53 2017_x000D_	18.3249	21.7854	-72.9409	-1.27306	2	30.1681	13.5598	329.381	5.74879	14.4195
39331	Wed Mar 22 16:08:53 2017_x000D_	18.4405	22.1046	-76.4752	-1.33474	2	30.397	13.3456	329.743	5.7551	14.8215
39332	Wed Mar 22 16:08:53 2017_x000D_	18.5736	22.957	-73.6964	-1.28625	2	30.397	13.3456	329.743	5.7551	15.2372
39333	Wed Mar 22 16:08:53 2017_x000D_	18.6892	23.2762	-75.8513	-1.32385	2	30.397	13.3456	329.743	5.7551	15.3522
39334	Wed Mar 22 16:08:53 2017_x000D_	18.815	23.9146	-72.9364	-1.27298	2	30.397	13.3456	329.743	5.7551	15.6795
39335	Wed Mar 22 16:08:53 2017_x000D_	19.0385	24.3386	-72.939	-1.27302	2	32.1686	12.9588	354.665	6.19007	17.3753
39336	Wed Mar 22 16:08:53 2017_x000D_	19.1641	24.9763	-70.1066	-1.22359	2	32.1686	12.9588	354.665	6.19007	17.707
39337	Wed Mar 22 16:08:53 2017_x000D_	19.3803	25.187	-70.1105	-1.22366	2	32.1686	12.9588	354.665	6.19007	17.6938
39338	Wed Mar 22 16:08:53 2017_x000D_	19.3944	25.6126	-70.1066	-1.22359	2	32.1686	12.9588	354.665	6.19007	17.9805
39339	Wed Mar 22 16:08:53 2017_x000D_	19.5131	26.0371	-72.9377	-1.273	2	32.1686	12.9588	354.665	6.19007	18.199
39340	Wed Mar 22 16:08:53 2017_x000D_	19.7396	26.5661	-73.6995	-1.2863	2	34.1388	13.0211	0	0	19.7688
39341	Wed Mar 22 16:08:54 2017_x000D_	19.7501	26.8852	-72.937	-1.27299	2	34.1388	13.0211	0	0	19.9812
39342	Wed Mar 22 16:08:54 2017_x000D_	20.0844	27.519	-75.8601	-1.32401	2	34.1388	13.0211	0	0	20.192
39343	Wed Mar 22 16:08:54 2017_x000D_	20.0949	27.8374	-76.4826	-1.33487	2	34.1388	13.0211	0	0	20.4146
39344	Wed Mar 22 16:08:54 2017_x000D_	20.3245	28.4717	-76.4847	-1.33491	2	35.6709	13.0695	0	0	21.7426
39345	Wed Mar 22 16:08:54 2017_x000D_	20.3314	28.6839	-76.4835	-1.33489	2	35.6709	13.0695	0	0	21.8886
39346	Wed Mar 22 16:08:54 2017_x000D_	20.3384	28.896	-76.4823	-1.33487	2	35.6709	13.0695	0	0	22.0355
39347	Wed Mar 22 16:08:54 2017_x000D_	20.5677	29.5296	-76.4844	-1.3349	2	35.6709	13.0695	0	0	22.3392
39348	Wed Mar 22 16:08:54 2017_x000D_	20.5712	29.6358	-75.8588	-1.32399	2	38.2256	14.6995	30.0127	0.52382	23.1251
39349	Wed Mar 22 16:08:54 2017_x000D_	20.6859	29.9523	-79.3342	-1.38464	2	38.2256	14.6995	30.0127	0.52382	23.2441
39350	Wed Mar 22 16:08:54 2017_x000D_	20.6929	30.1642	-79.3333	-1.38463	2	38.2256	14.6995	30.0127	0.52382	23.3785
39351	Wed Mar 22 16:08:54 2017_x000D_	20.703	30.482	-72.9328	-1.27292	2	38.2256	14.6995	30.0127	0.52382	23.5824
39352	Wed Mar 22 16:08:54 2017_x000D_	20.9249	30.9026	-67.3503	-1.17549	2	39.6753	16.5149	32.6129	0.569202	23.6344
39353	Wed Mar 22 16:08:54 2017_x000D_	20.928	31.0085	-60.8693	-1.06237	2	39.6753	16.5149	32.6129	0.569202	23.6965
39354	Wed Mar 22 16:08:54 2017_x000D_	20.7122	30.7996	-48.1568	-0.840494	2	39.6753	16.5149	32.6129	0.569202	23.7414
39355	Wed Mar 22 16:08:54 2017_x000D_	20.7118	30.7998	-40.1421	-0.700613	2	39.6753	16.5149	32.6129	0.569202	23.7418
39356	Wed Mar 22 16:08:54 2017_x000D_	20.6042	30.6958	-31.3552	-0.547251	2	39.6753	16.5149	32.6129	0.569202	23.7656
39357	Wed Mar 22 16:08:54 2017_x000D_	20.3957	30.6992	-17.843	-0.311419	2	40.3007	17.198	32.4418	0.566216	24.0518
39358	Wed Mar 22 16:08:54 2017_x000D_	20.3989	30.8055	-7.87815	-0.1375	2	40.3007	17.198	32.4418	0.566216	24.109
39359	Wed Mar 22 16:08:54 2017_x000D_	20.5003	30.6988	6.88571	0.120178	2	40.3007	17.198	32.4418	0.566216	23.9651
39360	Wed Mar 22 16:08:54 2017_x000D_	20.7124	30.8021	15.8219	0.276144	2	40.3007	17.198	32.4418	0.566216	23.849
39361	Wed Mar 22 16:08:54 2017_x000D_	20.7131	30.8022	29.3117	0.511585	2	40.9259	17.8809	32.1715	0.561499	23.9899
39362	Wed Mar 22 16:08:55 2017_x000D_	20.918	30.6935	31.9458	0.55756	2	40.9259	17.8809	32.1715	0.561499	23.7588
39363	Wed Mar 22 16:08:55 2017_x000D_	21.0189	30.5862	36.0891	0.629874	2	40.9259	17.8809	32.1715	0.561499	23.616
39364	Wed Mar 22 16:08:55 2017_x000D_	21.3246	30.3702	37.8766	0.661072	2	40.9259	17.8809	32.1715	0.561499	23.2421
39365	Wed Mar 22 16:08:55 2017_x000D_	21.9354	29.9384	37.877	0.661078	2	41.0731	19.4328	100.697	1.7575	21.8316
39366	Wed Mar 22 16:08:55 2017_x000D_	22.2407	29.7227	36.0894	0.629879	2	41.0731	19.4328	100.697	1.7575	21.4602
39367	Wed Mar 22 16:08:55 2017_x000D_	22.8513	29.2911	36.0895	0.629881	2	41.0731	19.4328	100.697	1.7575	20.7176
39368	Wed Mar 22 16:08:55 2017_x000D_	23.0526	29.0767	36.0889	0.62987	2	41.0731	19.4328	100.697	1.7575	20.4388
39369	Wed Mar 22 16:08:55 2017_x000D_	23.6595	28.5394	33.5208	0.585049	2	38.7048	23.3359	105.201	1.83611	15.9197
39370	Wed Mar 22 16:08:55 2017_x000D_	23.9678	28.4298	29.3043	0.511457	2	38.7048	23.3359	105.201	1.83611	15.5925
39371	Wed Mar 22 16:08:55 2017_x000D_	24.5812	28.1045	31.9422	0.557497	2	38.7048	23.3359	105.201	1.83611	14.9069
39372	Wed Mar 22 16:08:55 2017_x000D_	24.99	27.8877	31.9427	0.557505	2	38.7048	23.3359	105.201	1.83611	14.4504
39373	Wed Mar 22 16:08:55 2017_x000D_	25.3987	27.671	31.9431	0.557512	2	38.7048	23.3359	105.201	1.83611	13.9945
39374	Wed Mar 22 16:08:55 2017_x000D_	26.0083	27.2402	31.9425	0.557502	2	36.8152	26.3687	115.962	2.02391	10.842
39375	Wed Mar 22 16:08:55 2017_x000D_	26.2124	27.1319	29.3038	0.511448	2	36.8152	26.3687	115.962	2.02391	10.6302
39376	Wed Mar 22 16:08:55 2017_x000D_	26.8218	26.7012	29.3026	0.511427	2	36.8152	26.3687	115.962	2.02391	9.99893
39377	Wed Mar 22 16:08:55 2017_x000D_	27.23	26.4848	29.3028	0.51143	2	36.8152	26.3687	115.962	2.02391	9.5859
39378	Wed Mar 22 16:08:55 2017_x000D_	27.6414	26.3743	31.9443	0.557533	2	35.4135	28.3119	105.419	1.83991	8.00998
39379	Wed Mar 22 16:08:55 2017_x000D_	28.2502	25.9439	31.9437	0.557523	2	35.4135	28.3119	105.419	1.83991	7.54455
39380	Wed Mar 22 16:08:55 2017_x000D_	28.451	25.7299	31.9427	0.557505	2	35.4135	28.3119	105.419	1.83991	7.42584
39381	Wed Mar 22 16:08:55 2017_x000D_	28.8588	25.5137	31.9431	0.557513	2	35.4135	28.3119	105.419	1.83991	7.12699
39382	Wed Mar 22 16:08:55 2017_x000D_	29.4673	25.0836	31.9425	0.557502	2	34.4894	29.3867	111.028	1.9378	6.61348
39383	Wed Mar 22 16:08:55 2017_x000D_	29.6741	25.0814	31.944	0.557528	2	34.4894	29.3867	111.028	1.9378	6.45931
39384	Wed Mar 22 16:08:56 2017_x000D_	30.2823	24.6515	31.9434	0.557518	2	34.4894	29.3867	111.028	1.9378	6.33418
39385	Wed Mar 22 16:08:56 2017_x000D_	30.5864	24.4366	33.5261	0.585141	2	34.4894	29.3867	111.028	1.9378	6.30372
39386	Wed Mar 22 16:08:56 2017_x000D_	31.1943	24.0068	33.5258	0.585136	2	34.4894	29.3867	111.028	1.9378	6.3088
39387	Wed Mar 22 16:08:56 2017_x000D_	31.398	23.8989	36.0973	0.630016	2	34.0123	30.2545	105.794	1.84645	6.87228
39388	Wed Mar 22 16:08:56 2017_x000D_	32.0025	23.3635	33.5246	0.585115	2	34.0123	30.2545	105.794	1.84645	7.1781
39389	Wed Mar 22 16:08:56 2017_x000D_	32.3061	23.1489	31.9406	0.557468	2	34.0123	30.2545	105.794	1.84645	7.30758
39390	Wed Mar 22 16:08:56 2017_x000D_	32.61	22.9341	33.5243	0.58511	2	34.0123	30.2545	105.794	1.84645	7.4535
39391	Wed Mar 22 16:08:56 2017_x000D_	32.9135	22.7196	31.94	0.557458	2	33.5453	30.902	105.201	1.83611	8.20676
39392	Wed Mar 22 16:08:56 2017_x000D_	33.621	22.1835	36.0964	0.630001	2	33.5453	30.902	105.201	1.83611	8.71883
39393	Wed Mar 22 16:08:56 2017_x000D_	34.2308	21.8603	33.5244	0.585111	2	33.5453	30.902	105.201	1.83611	9.06765
39394	Wed Mar 22 16:08:56 2017_x000D_	34.5341	21.6459	31.9392	0.557445	2	33.5453	30.902	105.201	1.83611	9.30877
39395	Wed Mar 22 16:08:56 2017_x000D_	34.8376	21.4314	33.524	0.585105	2	33.3168	31.1156	106.925	1.86619	9.80289
39396	Wed Mar 22 16:08:56 2017_x000D_	35.5469	21.0018	31.9391	0.557442	2	33.3168	31.1156	106.925	1.86619	10.3568
39397	Wed Mar 22 16:08:56 2017_x000D_	35.8503	20.7875	33.5244	0.585111	2	33.3168	31.1156	106.925	1.86619	10.6343
39398	Wed Mar 22 16:08:56 2017_x000D_	36.1533	20.5732	31.9384	0.557431	2	33.3168	31.1156	106.925	1.86619	10.9173
39399	Wed Mar 22 16:08:56 2017_x000D_	36.6566	20.1455	33.5232	0.58509	2	33.0883	31.3292	115.106	2.00898	11.7392
39400	Wed Mar 22 16:08:56 2017_x000D_	36.9624	20.0372	34.4504	0.601273	2	33.0883	31.3292	115.106	2.00898	11.9381
39401	Wed Mar 22 16:08:56 2017_x000D_	37.4656	19.6097	36.0985	0.630038	2	33.0883	31.3292	115.106	2.00898	12.5103
39402	Wed Mar 22 16:08:56 2017_x000D_	37.771	19.5015	31.9377	0.557418	2	33.0883	31.3292	115.106	2.00898	12.7209
39403	Wed Mar 22 16:08:56 2017_x000D_	37.9711	19.2882	31.9367	0.5574	2	33.0883	31.3292	115.106	2.00898	12.9934
39404	Wed Mar 22 16:08:56 2017_x000D_	38.5793	18.966	29.2872	0.511158	2	29.4629	34.0854	135.591	2.36652	17.6552
39405	Wed Mar 22 16:08:57 2017_x000D_	38.782	18.8586	31.9375	0.557415	2	29.4629	34.0854	135.591	2.36652	17.8522
39406	Wed Mar 22 16:08:57 2017_x000D_	38.982	18.6454	31.9365	0.557397	2	29.4629	34.0854	135.591	2.36652	18.1385
39407	Wed Mar 22 16:08:57 2017_x000D_	39.3873	18.4307	31.937	0.557405	2	29.4629	34.0854	135.591	2.36652	18.5355
39408	Wed Mar 22 16:08:57 2017_x000D_	39.69	18.2167	33.5241	0.585105	2	27.1887	36.0005	135	2.35619	21.7381
39409	Wed Mar 22 16:08:57 2017_x000D_	40.1976	18.0015	31.9378	0.55742	2	27.1887	36.0005	135	2.35619	22.208
39410	Wed Mar 22 16:08:57 2017_x000D_	40.2947	17.7891	30.4798	0.531972	2	27.1887	36.0005	135	2.35619	22.4371
39411	Wed Mar 22 16:08:57 2017_x000D_	40.5973	17.5753	31.9358	0.557384	2	27.1887	36.0005	135	2.35619	22.7877
39412	Wed Mar 22 16:08:57 2017_x000D_	40.9021	17.4674	27.9071	0.487072	2	25.5901	37.4949	128.474	2.24229	25.2103
39413	Wed Mar 22 16:08:57 2017_x000D_	41.1043	17.3601	19.4831	0.340044	2	25.5901	37.4949	128.474	2.24229	25.4185
39414	Wed Mar 22 16:08:57 2017_x000D_	41.1037	17.36	12.0895	0.211001	2	25.5901	37.4949	128.474	2.24229	25.4182
39415	Wed Mar 22 16:08:57 2017_x000D_	41.0012	17.3605	6.59259	0.115062	2	25.5901	37.4949	128.474	2.24229	25.3554
39416	Wed Mar 22 16:08:57 2017_x000D_	40.8956	17.255	-2.57994	-0.0450284	2	25.5901	37.4949	128.474	2.24229	25.3754
39417	Wed Mar 22 16:08:57 2017_x000D_	40.9981	17.2538	-14.7602	-0.257614	2	24.2298	38.5556	128.474	2.24229	27.1098
39418	Wed Mar 22 16:08:57 2017_x000D_	40.8956	17.2542	-21.3638	-0.372869	2	24.2298	38.5556	128.474	2.24229	27.0462
39419	Wed Mar 22 16:08:57 2017_x000D_	40.9985	17.253	-36.3898	-0.635121	2	24.2298	38.5556	128.474	2.24229	27.1107
39420	Wed Mar 22 16:08:57 2017_x000D_	41.1036	17.3577	-45.0182	-0.785715	2	24.2298	38.5556	128.474	2.24229	27.0938
39421	Wed Mar 22 16:08:57 2017_x000D_	41.3145	17.568	-57.6937	-1.00695	2	23.3067	39.6294	126.026	2.19956	28.4778
39422	Wed Mar 22 16:08:57 2017_x000D_	41.4197	17.673	-61.6743	-1.07642	2	23.3067	39.6294	126.026	2.19956	28.4634
39423	Wed Mar 22 16:08:57 2017_x000D_	41.5249	17.778	-65.4788	-1.14282	2	23.3067	39.6294	126.026	2.19956	28.4497
39424	Wed Mar 22 16:08:57 2017_x000D_	41.7455	18.4114	-70.8116	-1.23589	2	23.3067	39.6294	126.026	2.19956	28.1104
39425	Wed Mar 22 16:08:57 2017_x000D_	41.9606	18.8327	-70.8135	-1.23593	2	22.8501	40.0563	136.251	2.37803	28.5596
39426	Wed Mar 22 16:08:57 2017_x000D_	42.1832	19.5706	-71.69	-1.25123	2	22.8501	40.0563	136.251	2.37803	28.1679
39427	Wed Mar 22 16:08:58 2017_x000D_	42.2958	19.9923	-74.3736	-1.29806	2	22.8501	40.0563	136.251	2.37803	27.941
39428	Wed Mar 22 16:08:58 2017_x000D_	42.5156	20.6239	-74.3748	-1.29808	2	22.8501	40.0563	136.251	2.37803	27.6469
39429	Wed Mar 22 16:08:58 2017_x000D_	42.6279	21.0449	-71.6887	-1.2512	2	21.4414	42.2163	116.374	2.03111	29.9516
39430	Wed Mar 22 16:08:58 2017_x000D_	42.8475	21.6758	-71.6891	-1.25121	2	21.4414	42.2163	116.374	2.03111	29.667
39431	Wed Mar 22 16:08:58 2017_x000D_	42.8551	21.9922	-70.8077	-1.23583	2	21.4414	42.2163	116.374	2.03111	29.4544
39432	Wed Mar 22 16:08:58 2017_x000D_	43.0669	22.3063	-71.6894	-1.25122	2	21.4414	42.2163	116.374	2.03111	29.3951
39433	Wed Mar 22 16:08:58 2017_x000D_	43.077	22.7276	-71.6858	-1.25115	2	21.4414	42.2163	116.374	2.03111	29.1189
39434	Wed Mar 22 16:08:58 2017_x000D_	43.3984	23.3565	-74.3781	-1.29814	2	19.5768	44.8024	126.345	2.20514	32.053
39435	Wed Mar 22 16:08:58 2017_x000D_	43.4034	23.567	-74.3766	-1.29812	2	19.5768	44.8024	126.345	2.20514	31.9163
39436	Wed Mar 22 16:08:58 2017_x000D_	43.6249	24.3015	-73.6223	-1.28495	2	19.5768	44.8024	126.345	2.20514	31.6006
39437	Wed Mar 22 16:08:58 2017_x000D_	43.7342	24.6156	-71.6866	-1.25117	2	19.5768	44.8024	126.345	2.20514	31.4815
39438	Wed Mar 22 16:08:58 2017_x000D_	43.9554	25.3492	-70.8057	-1.23579	2	17.9698	46.5151	126.328	2.20485	33.5149
39439	Wed Mar 22 16:08:58 2017_x000D_	44.0649	25.6632	-74.3787	-1.29815	2	17.9698	46.5151	126.328	2.20485	33.4029
39440	Wed Mar 22 16:08:58 2017_x000D_	44.1765	26.082	-71.6854	-1.25115	2	17.9698	46.5151	126.328	2.20485	33.2311
39441	Wed Mar 22 16:08:58 2017_x000D_	44.2933	26.7107	-74.3769	-1.29812	2	17.9698	46.5151	126.328	2.20485	32.9415
39442	Wed Mar 22 16:08:58 2017_x000D_	44.5067	27.128	-74.3796	-1.29817	2	16.5817	48.2341	125.454	2.18959	35.0039
39443	Wed Mar 22 16:08:58 2017_x000D_	44.6159	27.4417	-76.5248	-1.33561	2	16.5817	48.2341	125.454	2.18959	34.9033
39444	Wed Mar 22 16:08:58 2017_x000D_	44.7346	28.1739	-74.3777	-1.29814	2	16.5817	48.2341	125.454	2.18959	34.5687
39445	Wed Mar 22 16:08:58 2017_x000D_	44.8462	28.5918	-77.1437	-1.34641	2	16.5817	48.2341	125.454	2.18959	34.4195
39446	Wed Mar 22 16:08:58 2017_x000D_	45.0642	29.2176	-77.1457	-1.34645	2	15.6596	49.3066	124.221	2.16806	35.6118
39447	Wed Mar 22 16:08:58 2017_x000D_	45.0739	29.6362	-77.1434	-1.34641	2	15.6596	49.3066	124.221	2.16806	35.3854
39448	Wed Mar 22 16:08:59 2017_x000D_	45.2916	30.2613	-77.1455	-1.34644	2	15.6596	49.3066	124.221	2.16806	35.2247
39449	Wed Mar 22 16:08:59 2017_x000D_	45.4027	30.6781	-74.3769	-1.29812	2	15.6596	49.3066	124.221	2.16806	35.0952
39450	Wed Mar 22 16:08:59 2017_x000D_	45.41	30.9919	-73.6172	-1.28486	2	15.6596	49.3066	124.221	2.16806	34.9359
39451	Wed Mar 22 16:08:59 2017_x000D_	45.6274	31.6161	-73.6182	-1.28488	2	12.7231	51.4194	150.429	2.62549	38.404
39452	Wed Mar 22 16:08:59 2017_x000D_	45.7359	31.9277	-71.6747	-1.25096	2	12.7231	51.4194	150.429	2.62549	38.3376
39453	Wed Mar 22 16:08:59 2017_x000D_	45.9532	32.5512	-71.6751	-1.25097	2	12.7231	51.4194	150.429	2.62549	38.2132
39454	Wed Mar 22 16:08:59 2017_x000D_	45.9604	32.8645	-70.7882	-1.23549	2	12.7231	51.4194	150.429	2.62549	38.0658
39455	Wed Mar 22 16:08:59 2017_x000D_	46.2765	33.3815	-74.3801	-1.29818	2	10.0434	52.6602	147.366	2.57201	41.0427
39456	Wed Mar 22 16:08:59 2017_x000D_	46.286	33.7986	-74.3772	-1.29813	2	10.0434	52.6602	147.366	2.57201	40.8569
39457	Wed Mar 22 16:08:59 2017_x000D_	46.2908	34.0071	-74.3757	-1.2981	2	10.0434	52.6602	147.366	2.57201	40.7653
39458	Wed Mar 22 16:08:59 2017_x000D_	46.4981	34.2124	-74.3799	-1.29817	2	10.0434	52.6602	147.366	2.57201	40.8567
39459	Wed Mar 22 16:08:59 2017_x000D_	46.5123	34.8375	-74.3754	-1.29809	2	8.23798	53.9264	141.526	2.4701	42.7704
39460	Wed Mar 22 16:08:59 2017_x000D_	46.7195	35.0426	-74.3796	-1.29817	2	8.23798	53.9264	141.526	2.4701	42.8652
39461	Wed Mar 22 16:08:59 2017_x000D_	46.7289	35.4591	-74.3765	-1.29812	2	8.23798	53.9264	141.526	2.4701	42.6918
39462	Wed Mar 22 16:08:59 2017_x000D_	46.8347	35.6655	-71.6708	-1.25089	2	8.23798	53.9264	141.526	2.4701	42.6986
39463	Wed Mar 22 16:08:59 2017_x000D_	46.9454	36.0802	-74.3778	-1.29814	2	8.23798	53.9264	141.526	2.4701	42.6234
39464	Wed Mar 22 16:08:59 2017_x000D_	46.9501	36.2882	-74.3763	-1.29811	2	7.09793	54.9922	114.963	2.00649	44.0231
39465	Wed Mar 22 16:08:59 2017_x000D_	47.1662	36.9086	-69.0373	-1.20493	2	7.09793	54.9922	114.963	2.00649	43.96
39466	Wed Mar 22 16:08:59 2017_x000D_	47.2741	37.2188	-65.3874	-1.14123	2	7.09793	54.9922	114.963	2.00649	43.932
39467	Wed Mar 22 16:08:59 2017_x000D_	47.3771	37.321	-56.6218	-0.988236	2	7.09793	54.9922	114.963	2.00649	43.985
39468	Wed Mar 22 16:08:59 2017_x000D_	47.4827	37.5274	-50.9466	-0.889185	2	6.16722	56.2835	116.196	2.028	45.3736
39469	Wed Mar 22 16:09:00 2017_x000D_	47.6911	37.8358	-36.5398	-0.63774	2	6.16722	56.2835	116.196	2.028	45.4373
39470	Wed Mar 22 16:09:00 2017_x000D_	47.7943	37.938	-32.5563	-0.568214	2	6.16722	56.2835	116.196	2.028	45.4903
39471	Wed Mar 22 16:09:00 2017_x000D_	48.1019	38.141	-20.7598	-0.362327	2	6.16722	56.2835	116.196	2.028	45.691
39472	Wed Mar 22 16:09:00 2017_x000D_	48.3036	38.1378	-13.4036	-0.233936	2	5.70193	56.9291	115.049	2.00798	46.562
39473	Wed Mar 22 16:09:00 2017_x000D_	48.7122	38.3388	-1.93983	-0.0338564	2	5.70193	56.9291	115.049	2.00798	46.856
39474	Wed Mar 22 16:09:00 2017_x000D_	48.9118	38.2316	1.00004	0.0174539	2	5.70193	56.9291	115.049	2.00798	47.0817
39475	Wed Mar 22 16:09:00 2017_x000D_	49.1137	38.2283	6.87583	0.120006	2	5.70193	56.9291	115.049	2.00798	47.2684
39476	Wed Mar 22 16:09:00 2017_x000D_	49.9202	38.2142	6.87806	0.120045	2	5.22733	57.794	86.6801	1.51285	48.7937
39477	Wed Mar 22 16:09:00 2017_x000D_	50.3232	38.2072	6.87921	0.120065	2	5.22733	57.794	86.6801	1.51285	49.1658
39478	Wed Mar 22 16:09:00 2017_x000D_	51.1244	37.9859	6.87584	0.120006	2	5.22733	57.794	86.6801	1.51285	49.989
39479	Wed Mar 22 16:09:00 2017_x000D_	51.527	37.9789	6.87698	0.120026	2	5.22733	57.794	86.6801	1.51285	50.3617
39480	Wed Mar 22 16:09:00 2017_x000D_	52.2286	37.863	3.80048	0.0663309	2	5.22733	57.794	86.6801	1.51285	51.0526
39481	Wed Mar 22 16:09:00 2017_x000D_	52.5304	37.8577	3.94123	0.0687875	2	5.8363	58.9095	63.1143	1.10155	51.2203
39482	Wed Mar 22 16:09:00 2017_x000D_	52.9324	37.8508	3.94177	0.0687968	2	5.8363	58.9095	63.1143	1.10155	51.5898
39483	Wed Mar 22 16:09:00 2017_x000D_	53.3342	37.8438	3.94241	0.068808	2	5.8363	58.9095	63.1143	1.10155	51.9597
39484	Wed Mar 22 16:09:00 2017_x000D_	54.1373	37.83	3.94358	0.0688284	2	5.8363	58.9095	63.1143	1.10155	52.7004
39485	Wed Mar 22 16:09:00 2017_x000D_	54.5365	37.7194	0.987677	0.0172382	2	6.46381	59.5862	55.3382	0.965833	52.8123
39486	Wed Mar 22 16:09:00 2017_x000D_	55.2382	37.7073	0.987691	0.0172385	2	6.46381	59.5862	55.3382	0.965833	53.4568
39487	Wed Mar 22 16:09:00 2017_x000D_	55.539	37.7021	0.987676	0.0172382	2	6.46381	59.5862	55.3382	0.965833	53.7335
39488	Wed Mar 22 16:09:00 2017_x000D_	56.3405	37.6885	6.88492	0.120165	2	6.46381	59.5862	55.3382	0.965833	54.472
39489	Wed Mar 22 16:09:00 2017_x000D_	56.7409	37.6816	6.88599	0.120183	2	11.5546	58.1958	22.8447	0.398716	49.6249
39490	Wed Mar 22 16:09:00 2017_x000D_	57.3411	37.6713	6.88774	0.120214	2	11.5546	58.1958	22.8447	0.398716	50.1763
39491	Wed Mar 22 16:09:01 2017_x000D_	57.7391	37.561	3.94295	0.0688174	2	11.5546	58.1958	22.8447	0.398716	50.5846
39492	Wed Mar 22 16:09:01 2017_x000D_	58.1372	37.4509	6.88431	0.120154	2	11.5546	58.1958	22.8447	0.398716	50.993
39493	Wed Mar 22 16:09:01 2017_x000D_	58.9363	37.4372	6.88655	0.120193	2	15.5426	56.9935	354.714	6.19093	47.5969
39494	Wed Mar 22 16:09:01 2017_x000D_	59.3357	37.4303	6.88773	0.120214	2	15.5426	56.9935	354.714	6.19093	47.9641
39495	Wed Mar 22 16:09:01 2017_x000D_	60.032	37.3151	3.79967	0.0663167	2	15.5426	56.9935	354.714	6.19093	48.6472
39496	Wed Mar 22 16:09:01 2017_x000D_	60.3297	37.2068	6.88488	0.120164	2	15.5426	56.9935	354.714	6.19093	48.9632
39497	Wed Mar 22 16:09:01 2017_x000D_	61.1271	37.1933	6.88717	0.120204	2	15.5426	56.9935	354.714	6.19093	49.699
39498	Wed Mar 22 16:09:01 2017_x000D_	61.5256	37.1865	6.88828	0.120223	2	18.647	55.9855	340.102	5.9359	46.8186
39499	Wed Mar 22 16:09:01 2017_x000D_	61.8241	37.1814	6.60941	0.115356	2	18.647	55.9855	340.102	5.9359	47.0941
39500	Wed Mar 22 16:09:01 2017_x000D_	62.1212	37.0731	3.93763	0.0687247	2	18.647	55.9855	340.102	5.9359	47.4098
39501	Wed Mar 22 16:09:01 2017_x000D_	62.8158	36.9583	6.60637	0.115303	2	18.647	55.9855	340.102	5.9359	48.0928
39502	Wed Mar 22 16:09:01 2017_x000D_	63.1144	36.9532	6.88713	0.120203	2	23.7831	53.4995	340.815	5.94834	42.67
39503	Wed Mar 22 16:09:01 2017_x000D_	63.7108	36.9431	6.88884	0.120233	2	23.7831	53.4995	340.815	5.94834	43.2242
39504	Wed Mar 22 16:09:01 2017_x000D_	63.9078	36.8366	3.93436	0.0686675	2	23.7831	53.4995	340.815	5.94834	43.447
39505	Wed Mar 22 16:09:01 2017_x000D_	64.5038	36.8266	3.93529	0.0686837	2	23.7831	53.4995	340.815	5.94834	44.0018
39506	Wed Mar 22 16:09:01 2017_x000D_	64.8014	36.8216	3.79452	0.0662268	2	27.5706	51.8529	347.465	6.06441	40.1506
39507	Wed Mar 22 16:09:01 2017_x000D_	64.9999	36.8182	3.79483	0.0662322	2	27.5706	51.8529	347.465	6.06441	40.336
39508	Wed Mar 22 16:09:01 2017_x000D_	65.3968	36.8115	3.79538	0.0662418	2	27.5706	51.8529	347.465	6.06441	40.7071
39509	Wed Mar 22 16:09:01 2017_x000D_	65.5952	36.8082	3.79569	0.0662472	2	27.5706	51.8529	347.465	6.06441	40.8927
39510	Wed Mar 22 16:09:01 2017_x000D_	65.9902	36.6985	0.962929	0.0168063	2	30.2275	51.0521	347.991	6.07359	38.5357
39511	Wed Mar 22 16:09:01 2017_x000D_	66.0895	36.6968	0.962956	0.0168068	2	30.2275	51.0521	347.991	6.07359	38.6285
39512	Wed Mar 22 16:09:02 2017_x000D_	66.1866	36.5918	-7.48064	-0.130562	2	30.2275	51.0521	347.991	6.07359	38.7577
39513	Wed Mar 22 16:09:02 2017_x000D_	65.9885	36.5946	-19.9863	-0.348827	2	30.2275	51.0521	347.991	6.07359	38.5729
39514	Wed Mar 22 16:09:02 2017_x000D_	65.9883	36.5943	-25.2484	-0.440668	2	30.2275	51.0521	347.991	6.07359	38.5728
39515	Wed Mar 22 16:09:02 2017_x000D_	65.9858	36.3878	-41.0716	-0.716834	2	32.438	50.4578	349.372	6.09769	36.3788
39516	Wed Mar 22 16:09:02 2017_x000D_	65.8867	36.3892	-47.1427	-0.822795	2	32.438	50.4578	349.372	6.09769	36.2869
39517	Wed Mar 22 16:09:02 2017_x000D_	65.9864	36.3874	-57.1814	-0.998003	2	32.438	50.4578	349.372	6.09769	36.3795
39518	Wed Mar 22 16:09:02 2017_x000D_	66.0894	36.5917	-72.2122	-1.26034	2	32.438	50.4578	349.372	6.09769	36.3962
39519	Wed Mar 22 16:09:02 2017_x000D_	66.0912	36.6947	-78.2295	-1.36536	2	34.2022	50.0703	348.641	6.08494	34.5806
39520	Wed Mar 22 16:09:02 2017_x000D_	66.0962	37.0037	-89.1353	-1.5557	2	34.2022	50.0703	348.641	6.08494	34.4668
39521	Wed Mar 22 16:09:02 2017_x000D_	66.1971	37.1054	262.644	4.584	2	34.2022	50.0703	348.641	6.08494	34.5219
39522	Wed Mar 22 16:09:02 2017_x000D_	66.1058	37.622	253.954	4.43233	2	34.2022	50.0703	348.641	6.08494	34.2462
39523	Wed Mar 22 16:09:02 2017_x000D_	66.0098	37.8295	251.337	4.38666	2	36.4122	49.4762	335.66	5.85838	31.8067
39524	Wed Mar 22 16:09:02 2017_x000D_	66.0145	38.1382	250.34	4.36927	2	36.4122	49.4762	335.66	5.85838	31.6993
39525	Wed Mar 22 16:09:02 2017_x000D_	65.7282	38.8631	248.802	4.34241	2	36.4122	49.4762	335.66	5.85838	31.178
39526	Wed Mar 22 16:09:02 2017_x000D_	65.5363	39.2778	248.802	4.34242	2	36.4122	49.4762	335.66	5.85838	30.8581
39527	Wed Mar 22 16:09:02 2017_x000D_	65.4419	39.5878	250.341	4.36928	2	36.4122	49.4762	335.66	5.85838	30.6676
39528	Wed Mar 22 16:09:02 2017_x000D_	65.2548	40.3104	251.336	4.38665	2	40.6337	47.8432	343.38	5.99311	25.7477
39529	Wed Mar 22 16:09:02 2017_x000D_	65.063	40.7249	251.337	4.38666	2	40.6337	47.8432	343.38	5.99311	25.4453
39530	Wed Mar 22 16:09:02 2017_x000D_	64.8744	41.3446	251.337	4.38665	2	40.6337	47.8432	343.38	5.99311	25.0967
39531	Wed Mar 22 16:09:02 2017_x000D_	64.6794	41.5537	251.338	4.38668	2	40.6337	47.8432	343.38	5.99311	24.8546
39532	Wed Mar 22 16:09:02 2017_x000D_	64.4909	42.1733	251.338	4.38667	2	43.5067	47.0493	344.836	6.01853	21.5433
39533	Wed Mar 22 16:09:02 2017_x000D_	64.3983	42.5854	253.957	4.43239	2	43.5067	47.0493	344.836	6.01853	21.3632
39534	Wed Mar 22 16:09:03 2017_x000D_	64.3041	42.895	252.245	4.40251	2	43.5067	47.0493	344.836	6.01853	21.2083
39535	Wed Mar 22 16:09:03 2017_x000D_	64.1173	43.6166	256.654	4.47946	2	43.5067	47.0493	344.836	6.01853	20.8945
39536	Wed Mar 22 16:09:03 2017_x000D_	64.0231	43.9261	254.759	4.44638	2	46.1511	46.4684	349.435	6.09878	18.0519
39537	Wed Mar 22 16:09:03 2017_x000D_	63.929	44.2358	251.337	4.38665	2	46.1511	46.4684	349.435	6.09878	17.9175
39538	Wed Mar 22 16:09:03 2017_x000D_	63.7439	45.0594	251.336	4.38663	2	46.1511	46.4684	349.435	6.09878	17.6491
39539	Wed Mar 22 16:09:03 2017_x000D_	63.4566	45.68	253.958	4.4324	2	46.1511	46.4684	349.435	6.09878	17.3234
39540	Wed Mar 22 16:09:03 2017_x000D_	63.4633	46.0894	253.956	4.43238	2	46.1511	46.4684	349.435	6.09878	17.3163
39541	Wed Mar 22 16:09:03 2017_x000D_	63.2718	46.503	253.957	4.43239	2	48.598	45.4425	341.462	5.95964	14.7121
39542	Wed Mar 22 16:09:03 2017_x000D_	63.0837	47.1212	253.957	4.43239	2	48.598	45.4425	341.462	5.95964	14.5826
39543	Wed Mar 22 16:09:03 2017_x000D_	62.8923	47.5346	253.958	4.43241	2	48.598	45.4425	341.462	5.95964	14.4466
39544	Wed Mar 22 16:09:03 2017_x000D_	62.7999	47.9459	251.335	4.38663	2	48.598	45.4425	341.462	5.95964	14.4209
39545	Wed Mar 22 16:09:03 2017_x000D_	62.6119	48.5637	251.335	4.38662	2	51.0447	44.4166	356.789	6.22713	12.2881
39546	Wed Mar 22 16:09:03 2017_x000D_	62.5179	48.8726	253.075	4.41699	2	51.0447	44.4166	356.789	6.22713	12.3081
39547	Wed Mar 22 16:09:03 2017_x000D_	62.2327	49.5945	251.335	4.38663	2	51.0447	44.4166	356.789	6.22713	12.3281
39548	Wed Mar 22 16:09:03 2017_x000D_	62.2378	49.901	250.336	4.36919	2	51.0447	44.4166	356.789	6.22713	12.4645
39549	Wed Mar 22 16:09:03 2017_x000D_	62.0449	50.2119	251.335	4.38662	2	52.7966	44.249	0	0	11.004
39550	Wed Mar 22 16:09:03 2017_x000D_	61.8587	50.9312	250.336	4.3692	2	52.7966	44.249	0	0	11.2594
39551	Wed Mar 22 16:09:03 2017_x000D_	61.6676	51.3442	250.337	4.3692	2	52.7966	44.249	0	0	11.3594
39552	Wed Mar 22 16:09:03 2017_x000D_	61.5737	51.6524	253.96	4.43244	2	52.7966	44.249	0	0	11.4825
39553	Wed Mar 22 16:09:03 2017_x000D_	61.386	52.2692	253.96	4.43244	2	53.8848	44.2813	353.028	6.16151	10.9579
39554	Wed Mar 22 16:09:03 2017_x000D_	61.2922	52.5778	250.336	4.36919	2	53.8848	44.2813	353.028	6.16151	11.1221
39555	Wed Mar 22 16:09:04 2017_x000D_	61.1064	53.2961	251.334	4.38661	2	53.8848	44.2813	353.028	6.16151	11.5507
39556	Wed Mar 22 16:09:04 2017_x000D_	60.9135	53.6069	250.336	4.36919	2	53.8848	44.2813	353.028	6.16151	11.6777
39557	Wed Mar 22 16:09:04 2017_x000D_	60.726	54.2232	250.336	4.36919	2	53.8848	44.2813	353.028	6.16151	12.0683
39558	Wed Mar 22 16:09:04 2017_x000D_	60.7313	54.5286	251.334	4.3866	2	54.9833	44.0943	0	0	11.9128
39559	Wed Mar 22 16:09:04 2017_x000D_	60.5439	55.1446	251.333	4.38659	2	54.9833	44.0943	0	0	12.3705
39560	Wed Mar 22 16:09:04 2017_x000D_	60.3494	55.3534	251.335	4.38662	2	54.9833	44.0943	0	0	12.4725
39561	Wed Mar 22 16:09:04 2017_x000D_	60.3547	55.6588	250.335	4.36916	2	54.9833	44.0943	0	0	12.7511
39562	Wed Mar 22 16:09:04 2017_x000D_	60.1656	56.1727	251.334	4.3866	2	57.3239	45.262	27.6614	0.482783	11.2747
39563	Wed Mar 22 16:09:04 2017_x000D_	60.1673	56.2745	250.334	4.36916	2	57.3239	45.262	27.6614	0.482783	11.3737
39564	Wed Mar 22 16:09:04 2017_x000D_	59.9729	56.4833	250.336	4.36918	2	57.3239	45.262	27.6614	0.482783	11.5297
39565	Wed Mar 22 16:09:04 2017_x000D_	59.881	56.8929	247.691	4.32303	2	57.3239	45.262	27.6614	0.482783	11.9087
39566	Wed Mar 22 16:09:04 2017_x000D_	59.7874	57.2004	251.334	4.38661	2	59.2284	46.4161	26.2847	0.458755	10.7988
39567	Wed Mar 22 16:09:04 2017_x000D_	59.5983	57.7135	262.714	4.58522	2	59.2284	46.4161	26.2847	0.458755	11.3035
39568	Wed Mar 22 16:09:04 2017_x000D_	59.5028	57.9194	265.459	4.63313	2	59.2284	46.4161	26.2847	0.458755	11.5066
39569	Wed Mar 22 16:09:04 2017_x000D_	59.5063	58.1225	-88.98	-1.55299	2	59.2284	46.4161	26.2847	0.458755	11.7097
39570	Wed Mar 22 16:09:04 2017_x000D_	59.6102	58.4241	-74.5588	-1.3013	2	60.6973	47.5569	28.4407	0.496383	10.9214
39571	Wed Mar 22 16:09:04 2017_x000D_	59.6136	58.6271	-69.1583	-1.20704	2	60.6973	47.5569	28.4407	0.496383	11.1231
39572	Wed Mar 22 16:09:04 2017_x000D_	59.719	59.0303	-54.2516	-0.946869	2	60.6973	47.5569	28.4407	0.496383	11.515
39573	Wed Mar 22 16:09:04 2017_x000D_	59.8196	59.1292	-50.3639	-0.879017	2	60.6973	47.5569	28.4407	0.496383	11.6055
39574	Wed Mar 22 16:09:04 2017_x000D_	60.0207	59.3267	-42.4139	-0.740261	2	60.6973	47.5569	28.4407	0.496383	11.7892
39575	Wed Mar 22 16:09:04 2017_x000D_	60.3223	59.623	-30.6153	-0.534338	2	61.7097	49.1225	69.2967	1.20946	10.5918
39576	Wed Mar 22 16:09:05 2017_x000D_	60.8199	59.8119	-24.3905	-0.425694	2	61.7097	49.1225	69.2967	1.20946	10.7264
39577	Wed Mar 22 16:09:05 2017_x000D_	60.8199	59.8119	-24.3905	-0.425694	2	61.7097	49.1225	69.2967	1.20946	10.7264
39578	Wed Mar 22 16:09:05 2017_x000D_	61.4179	60.099	-21.8112	-0.380677	2	61.7097	49.1225	69.2967	1.20946	10.9804
39579	Wed Mar 22 16:09:05 2017_x000D_	61.8162	60.2902	-21.8101	-0.380658	2	62.6684	51.782	68.9722	1.20379	8.55077
39580	Wed Mar 22 16:09:05 2017_x000D_	62.6105	60.5711	-19.129	-0.333865	2	62.6684	51.782	68.9722	1.20379	8.78929
39581	Wed Mar 22 16:09:05 2017_x000D_	63.0081	60.762	-19.1273	-0.333834	2	62.6684	51.782	68.9722	1.20379	8.98642
39582	Wed Mar 22 16:09:05 2017_x000D_	63.7994	60.9412	-19.1305	-0.33389	2	62.6684	51.782	68.9722	1.20379	9.22877
39583	Wed Mar 22 16:09:05 2017_x000D_	64.0962	61.0337	-15.4996	-0.27052	2	63.2348	53.5519	67.269	1.17407	7.53122
39584	Wed Mar 22 16:09:05 2017_x000D_	64.8879	61.3135	-18.1676	-0.317085	2	63.2348	53.5519	67.269	1.17407	7.93569
39585	Wed Mar 22 16:09:05 2017_x000D_	65.1847	61.406	-16.3491	-0.285346	2	63.2348	53.5519	67.269	1.17407	8.09253
39586	Wed Mar 22 16:09:05 2017_x000D_	65.5793	61.4951	-19.1327	-0.333928	2	63.2348	53.5519	67.269	1.17407	8.28197
39587	Wed Mar 22 16:09:05 2017_x000D_	66.2712	61.7776	-15.4949	-0.270437	2	63.8116	55.1022	69.7823	1.21793	7.11411
39588	Wed Mar 22 16:09:05 2017_x000D_	66.6638	61.7659	-15.4989	-0.270508	2	63.8116	55.1022	69.7823	1.21793	7.24844
39589	Wed Mar 22 16:09:05 2017_x000D_	66.9614	61.9589	-16.348	-0.285327	2	63.8116	55.1022	69.7823	1.21793	7.54557
39590	Wed Mar 22 16:09:05 2017_x000D_	67.6505	62.1399	-15.4955	-0.270448	2	63.8116	55.1022	69.7823	1.21793	8.01663
39591	Wed Mar 22 16:09:05 2017_x000D_	68.0454	62.3297	-15.4928	-0.2704	2	63.8116	55.1022	69.7823	1.21793	8.37627
39592	Wed Mar 22 16:09:05 2017_x000D_	68.8316	62.5075	-15.4942	-0.270425	2	64.5625	57.5327	73.4157	1.28135	6.55544
39593	Wed Mar 22 16:09:05 2017_x000D_	69.1254	62.4986	-16.3513	-0.285384	2	64.5625	57.5327	73.4157	1.28135	6.7439
39594	Wed Mar 22 16:09:05 2017_x000D_	69.4201	62.5905	-12.7438	-0.222422	2	64.5625	57.5327	73.4157	1.28135	7.01268
39595	Wed Mar 22 16:09:05 2017_x000D_	70.107	62.771	-12.0771	-0.210785	2	64.5625	57.5327	73.4157	1.28135	7.62766
39596	Wed Mar 22 16:09:05 2017_x000D_	70.4017	62.8626	-15.4969	-0.270473	2	65.5192	60.1865	75.3881	1.31577	5.56779
39597	Wed Mar 22 16:09:05 2017_x000D_	71.1856	63.0398	-15.4983	-0.270496	2	65.5192	60.1865	75.3881	1.31577	6.34424
39598	Wed Mar 22 16:09:06 2017_x000D_	71.4796	63.1315	-12.0748	-0.210745	2	65.5192	60.1865	75.3881	1.31577	6.64826
39599	Wed Mar 22 16:09:06 2017_x000D_	72.1651	63.3116	-12.7403	-0.222361	2	65.5192	60.1865	75.3881	1.31577	7.34399
39600	Wed Mar 22 16:09:06 2017_x000D_	72.5562	63.3999	-15.4989	-0.270508	2	66.9197	62.6325	53.9105	0.940915	5.6885
39601	Wed Mar 22 16:09:06 2017_x000D_	72.9473	63.4884	-12.7403	-0.222361	2	66.9197	62.6325	53.9105	0.940915	6.08806
39602	Wed Mar 22 16:09:06 2017_x000D_	73.534	63.6711	-12.7386	-0.222331	2	66.9197	62.6325	53.9105	0.940915	6.69535
39603	Wed Mar 22 16:09:06 2017_x000D_	73.9245	63.7593	-15.4997	-0.270521	2	66.9197	62.6325	53.9105	0.940915	7.09485
39604	Wed Mar 22 16:09:06 2017_x000D_	74.2161	63.7502	-14.721	-0.25693	2	66.9197	62.6325	53.9105	0.940915	7.38151
39605	Wed Mar 22 16:09:06 2017_x000D_	74.7049	63.9357	-15.5011	-0.270544	2	67.9394	63.9732	28.8113	0.502852	6.7656
39606	Wed Mar 22 16:09:06 2017_x000D_	75.0947	64.0237	-18.1897	-0.31747	2	67.9394	63.9732	28.8113	0.502852	7.15548
39607	Wed Mar 22 16:09:06 2017_x000D_	75.4846	64.112	-15.5024	-0.270568	2	67.9394	63.9732	28.8113	0.502852	7.54648
39608	Wed Mar 22 16:09:06 2017_x000D_	75.8752	64.3003	-15.4997	-0.27052	2	67.9394	63.9732	28.8113	0.502852	7.94254
39609	Wed Mar 22 16:09:06 2017_x000D_	76.2645	64.3881	-18.1904	-0.317483	2	71.1149	65.5932	12.5003	0.218171	5.28873
39610	Wed Mar 22 16:09:06 2017_x000D_	76.4597	64.4823	-15.4989	-0.270507	2	71.1149	65.5932	12.5003	0.218171	5.45903
39611	Wed Mar 22 16:09:06 2017_x000D_	76.6548	64.5762	-18.1883	-0.317445	2	71.1149	65.5932	12.5003	0.218171	5.63248
39612	Wed Mar 22 16:09:06 2017_x000D_	77.0438	64.6643	-15.4983	-0.270497	2	71.1149	65.5932	12.5003	0.218171	6.00123
39613	Wed Mar 22 16:09:06 2017_x000D_	77.4325	64.7519	-18.1911	-0.317494	2	73.0322	66.303	12.535	0.218777	4.66568
39614	Wed Mar 22 16:09:06 2017_x000D_	77.7253	64.9426	-24.4768	-0.4272	2	73.0322	66.303	12.535	0.218777	4.88629
39615	Wed Mar 22 16:09:06 2017_x000D_	77.8211	64.839	-33.1186	-0.578029	2	73.0322	66.303	12.535	0.218777	5.00768
39616	Wed Mar 22 16:09:06 2017_x000D_	77.7245	64.8421	-34.6922	-0.605493	2	73.0322	66.303	12.535	0.218777	4.91446
39617	Wed Mar 22 16:09:06 2017_x000D_	77.7239	64.7413	-52.4489	-0.915406	2	73.0322	66.303	12.535	0.218777	4.94479
39618	Wed Mar 22 16:09:06 2017_x000D_	77.7232	64.6412	-58.4696	-1.02049	1	81.5527	65.0166	13.3654	0.23327	3.84786
39619	Wed Mar 22 16:09:07 2017_x000D_	77.724	64.6414	-75.7186	-1.32154	1	81.5527	65.0166	13.3654	0.23327	3.84704
39620	Wed Mar 22 16:09:07 2017_x000D_	77.8223	64.7385	-84.1135	-1.46806	1	81.5527	65.0166	13.3654	0.23327	3.74075
39621	Wed Mar 22 16:09:07 2017_x000D_	77.8235	64.839	-89.3902	-1.56015	1	81.5527	65.0166	13.3654	0.23327	3.73343
39622	Wed Mar 22 16:09:07 2017_x000D_	77.828	65.2397	259.696	4.53255	1	81.9855	65.0289	36.6442	0.639561	4.16284
39623	Wed Mar 22 16:09:07 2017_x000D_	77.8291	65.34	253.715	4.42815	1	81.9855	65.0289	36.6442	0.639561	4.16803
39624	Wed Mar 22 16:09:07 2017_x000D_	77.7366	65.7436	246.185	4.29674	1	81.9855	65.0289	36.6442	0.639561	4.30859
39625	Wed Mar 22 16:09:07 2017_x000D_	77.5439	65.8501	240.315	4.19429	1	81.9855	65.0289	36.6442	0.639561	4.51688
39626	Wed Mar 22 16:09:07 2017_x000D_	77.2587	66.3598	236.648	4.13029	1	81.7249	65.8948	87.2515	1.52283	4.49034
39627	Wed Mar 22 16:09:07 2017_x000D_	77.0693	66.766	236.648	4.13029	1	81.7249	65.8948	87.2515	1.52283	4.73641
39628	Wed Mar 22 16:09:07 2017_x000D_	76.7831	67.1755	234.526	4.09325	1	81.7249	65.8948	87.2515	1.52283	5.10505
39629	Wed Mar 22 16:09:07 2017_x000D_	76.3054	67.7912	236.649	4.1303	1	81.7249	65.8948	87.2515	1.52283	5.74172
39630	Wed Mar 22 16:09:07 2017_x000D_	76.115	68.0974	238.128	4.15612	1	81.5085	65.8887	103.523	1.80681	5.82822
39631	Wed Mar 22 16:09:07 2017_x000D_	75.9246	68.4037	236.648	4.1303	1	81.5085	65.8887	103.523	1.80681	6.12415
39632	Wed Mar 22 16:09:07 2017_x000D_	75.6407	69.0128	238.888	4.16938	1	81.5085	65.8887	103.523	1.80681	6.64764
39633	Wed Mar 22 16:09:07 2017_x000D_	75.4492	69.2191	238.888	4.16938	1	81.5085	65.8887	103.523	1.80681	6.91424
39634	Wed Mar 22 16:09:07 2017_x000D_	75.1643	69.7282	242.611	4.23437	1	81.5085	65.8887	103.523	1.80681	7.41557
39635	Wed Mar 22 16:09:07 2017_x000D_	74.9751	70.1342	242.611	4.23436	1	81.5085	65.8887	103.523	1.80681	7.79164
39636	Wed Mar 22 16:09:07 2017_x000D_	74.6913	70.743	245.015	4.27632	1	81.5085	65.8887	103.523	1.80681	8.3689
39637	Wed Mar 22 16:09:07 2017_x000D_	74.5967	70.9461	242.611	4.23436	1	81.5085	65.8887	103.523	1.80681	8.56448
39638	Wed Mar 22 16:09:07 2017_x000D_	74.4076	71.3519	242.611	4.23436	1	81.5085	65.8887	103.523	1.80681	8.95932
39639	Wed Mar 22 16:09:07 2017_x000D_	74.124	71.9606	245.015	4.27632	1	77.7632	67.0922	103.523	1.80681	6.07825
39640	Wed Mar 22 16:09:08 2017_x000D_	73.9337	72.2665	246.192	4.29686	1	77.7632	67.0922	103.523	1.80681	6.43727
39641	Wed Mar 22 16:09:08 2017_x000D_	73.6513	72.975	242.61	4.23435	1	77.7632	67.0922	103.523	1.80681	7.1774
39642	Wed Mar 22 16:09:08 2017_x000D_	73.4598	73.1813	242.611	4.23436	1	77.7632	67.0922	103.523	1.80681	7.4563
39643	Wed Mar 22 16:09:08 2017_x000D_	73.2732	73.7863	242.61	4.23435	1	77.5577	66.8681	124.556	2.17391	8.13747
39644	Wed Mar 22 16:09:08 2017_x000D_	73.0843	74.1918	242.61	4.23435	1	77.5577	66.8681	124.556	2.17391	8.58183
39645	Wed Mar 22 16:09:08 2017_x000D_	72.894	74.4978	241.247	4.21055	1	77.5577	66.8681	124.556	2.17391	8.94217
39646	Wed Mar 22 16:09:08 2017_x000D_	72.7038	74.8037	242.61	4.23435	1	77.5577	66.8681	124.556	2.17391	9.30237
39647	Wed Mar 22 16:09:08 2017_x000D_	72.4191	75.3125	238.886	4.16936	1	77.5577	66.8681	124.556	2.17391	9.88499
39648	Wed Mar 22 16:09:08 2017_x000D_	72.3259	75.6146	242.61	4.23435	1	77.3412	66.8619	148.894	2.59869	10.0878
39649	Wed Mar 22 16:09:08 2017_x000D_	72.0426	76.2227	240.314	4.19427	1	77.3412	66.8619	148.894	2.59869	10.7564
39650	Wed Mar 22 16:09:08 2017_x000D_	71.8511	76.4291	240.314	4.19427	1	77.3412	66.8619	148.894	2.59869	11.0305
39651	Wed Mar 22 16:09:08 2017_x000D_	71.6635	76.9339	238.886	4.16934	1	77.3412	66.8619	148.894	2.59869	11.5621
39652	Wed Mar 22 16:09:08 2017_x000D_	71.4721	77.1403	238.886	4.16935	1	77.5467	67.0861	194.113	3.38791	11.7468
39653	Wed Mar 22 16:09:08 2017_x000D_	71.1862	77.5491	241.247	4.21055	1	77.5467	67.0861	194.113	3.38791	12.2446
39654	Wed Mar 22 16:09:08 2017_x000D_	71.1862	77.5491	241.247	4.21055	1	77.5467	67.0861	194.113	3.38791	12.2446
39655	Wed Mar 22 16:09:08 2017_x000D_	70.9003	77.9582	238.886	4.16935	1	77.5467	67.0861	194.113	3.38791	12.7427
39656	Wed Mar 22 16:09:08 2017_x000D_	70.7115	78.3634	238.886	4.16935	1	77.9358	67.9702	281.399	4.91134	12.6574
39657	Wed Mar 22 16:09:08 2017_x000D_	70.7142	78.5622	238.886	4.16934	1	77.9358	67.9702	281.399	4.91134	12.8196
39658	Wed Mar 22 16:09:08 2017_x000D_	70.6184	78.6655	235.045	4.10231	1	77.9358	67.9702	281.399	4.91134	12.9589
39659	Wed Mar 22 16:09:08 2017_x000D_	70.4281	78.9715	229.067	3.99797	1	77.9358	67.9702	281.399	4.91134	13.3189
39660	Wed Mar 22 16:09:08 2017_x000D_	70.4288	79.0712	216.066	3.77107	1	78.1083	68.848	359.663	6.27731	12.7863
39661	Wed Mar 22 16:09:08 2017_x000D_	70.5256	79.0675	210.207	3.6688	1	78.1083	68.848	359.663	6.27731	12.7254
39662	Wed Mar 22 16:09:09 2017_x000D_	70.6209	78.9643	201.769	3.52153	1	78.1083	68.848	359.663	6.27731	12.5857
39663	Wed Mar 22 16:09:09 2017_x000D_	70.6208	78.9642	196.492	3.42943	1	78.1083	68.848	359.663	6.27731	12.5857
39664	Wed Mar 22 16:09:09 2017_x000D_	70.5245	79.067	182.242	3.18072	1	78.1083	68.848	359.663	6.27731	12.7256
39665	Wed Mar 22 16:09:09 2017_x000D_	70.427	79.0705	176.918	3.08781	1	78.248	70.3792	29.7865	0.519873	11.6922
39666	Wed Mar 22 16:09:09 2017_x000D_	70.1355	79.0811	160.768	2.80593	1	78.248	70.3792	29.7865	0.519873	11.8969
39667	Wed Mar 22 16:09:09 2017_x000D_	70.1345	78.9816	156.118	2.72478	1	78.248	70.3792	29.7865	0.519873	11.825
39668	Wed Mar 22 16:09:09 2017_x000D_	69.7433	78.7973	143.663	2.5074	1	78.248	70.3792	29.7865	0.519873	11.9664
39669	Wed Mar 22 16:09:09 2017_x000D_	69.6449	78.7016	139.772	2.43948	1	78.7543	73.2283	78.7156	1.37385	10.6272
39670	Wed Mar 22 16:09:09 2017_x000D_	69.4481	78.51	131.954	2.30303	1	78.7543	73.2283	78.7156	1.37385	10.7005
39671	Wed Mar 22 16:09:09 2017_x000D_	69.2508	78.3185	131.955	2.30304	1	78.7543	73.2283	78.7156	1.37385	10.7808
39672	Wed Mar 22 16:09:09 2017_x000D_	68.7558	77.74	133.963	2.3381	1	78.7543	73.2283	78.7156	1.37385	10.9693
39673	Wed Mar 22 16:09:09 2017_x000D_	68.4598	77.4527	133.833	2.33583	1	79.11	74.7639	72.5071	1.26549	10.9844
39674	Wed Mar 22 16:09:09 2017_x000D_	67.964	76.8734	135.851	2.37105	1	79.11	74.7639	72.5071	1.26549	11.3439
39675	Wed Mar 22 16:09:09 2017_x000D_	67.6672	76.5855	139.759	2.43925	1	79.11	74.7639	72.5071	1.26549	11.5869
39676	Wed Mar 22 16:09:09 2017_x000D_	67.0747	76.1086	137.744	2.40409	1	79.11	74.7639	72.5071	1.26549	12.1102
39677	Wed Mar 22 16:09:09 2017_x000D_	66.8766	75.9163	137.744	2.40409	1	79.4655	76.299	71.0471	1.24001	12.5947
39678	Wed Mar 22 16:09:09 2017_x000D_	66.3809	75.4354	141.514	2.46988	1	79.4655	76.299	71.0471	1.24001	13.1131
39679	Wed Mar 22 16:09:09 2017_x000D_	66.082	75.0468	139.753	2.43915	1	79.4655	76.299	71.0471	1.24001	13.442
39680	Wed Mar 22 16:09:09 2017_x000D_	65.8835	74.8541	139.752	2.43914	1	79.4655	76.299	71.0471	1.24001	13.6586
39681	Wed Mar 22 16:09:09 2017_x000D_	65.2908	74.4757	139.756	2.4392	1	79.4655	76.299	71.0471	1.24001	14.2915
39682	Wed Mar 22 16:09:09 2017_x000D_	64.9928	74.1862	135.856	2.37114	1	79.6377	77.1751	70.8347	1.2363	14.9468
39683	Wed Mar 22 16:09:10 2017_x000D_	64.4954	73.7038	139.753	2.43915	1	79.6377	77.1751	70.8347	1.2363	15.5351
39684	Wed Mar 22 16:09:10 2017_x000D_	64.1005	73.5177	139.757	2.43923	1	79.6377	77.1751	70.8347	1.2363	15.9619
39685	Wed Mar 22 16:09:10 2017_x000D_	63.9014	73.3244	139.757	2.43922	1	79.6377	77.1751	70.8347	1.2363	16.2006
39686	Wed Mar 22 16:09:10 2017_x000D_	63.3035	72.7442	139.755	2.43918	1	79.8429	77.3985	71.5218	1.24829	17.1818
39687	Wed Mar 22 16:09:10 2017_x000D_	63.104	72.5507	139.754	2.43916	1	79.8429	77.3985	71.5218	1.24829	17.4268
39688	Wed Mar 22 16:09:10 2017_x000D_	62.7082	72.364	139.758	2.43924	1	79.8429	77.3985	71.5218	1.24829	17.859
39689	Wed Mar 22 16:09:10 2017_x000D_	62.3055	71.7758	139.751	2.43911	1	79.8429	77.3985	71.5218	1.24829	18.4167
39690	Wed Mar 22 16:09:10 2017_x000D_	61.9092	71.5888	139.755	2.43919	1	79.1505	78.2505	114.408	1.9968	18.4835
39691	Wed Mar 22 16:09:10 2017_x000D_	61.5092	71.2008	139.754	2.43917	1	79.1505	78.2505	114.408	1.9968	18.9977
39692	Wed Mar 22 16:09:10 2017_x000D_	61.3092	71.0067	139.753	2.43915	1	79.1505	78.2505	114.408	1.9968	19.2558
39693	Wed Mar 22 16:09:10 2017_x000D_	60.712	70.625	139.757	2.43922	1	79.1505	78.2505	114.408	1.9968	19.9531
39694	Wed Mar 22 16:09:10 2017_x000D_	60.5116	70.4307	139.756	2.4392	1	77.1719	78.8491	165.927	2.89597	18.6664
39695	Wed Mar 22 16:09:10 2017_x000D_	60.3112	70.2363	139.755	2.43919	1	77.1719	78.8491	165.927	2.89597	18.9331
39696	Wed Mar 22 16:09:10 2017_x000D_	59.9101	69.8472	139.754	2.43916	1	77.1719	78.8491	165.927	2.89597	19.468
39697	Wed Mar 22 16:09:10 2017_x000D_	59.7094	69.6526	139.753	2.43915	1	77.1719	78.8491	165.927	2.89597	19.7361
39698	Wed Mar 22 16:09:10 2017_x000D_	59.5106	69.5587	141.888	2.47641	1	77.1719	78.8491	165.927	2.89597	19.9558
39699	Wed Mar 22 16:09:10 2017_x000D_	59.1107	69.2697	139.757	2.43921	1	76.2962	79.0426	163.803	2.8589	19.77
39700	Wed Mar 22 16:09:10 2017_x000D_	59.0082	69.0715	141.499	2.46963	1	76.2962	79.0426	163.803	2.8589	19.9574
39701	Wed Mar 22 16:09:10 2017_x000D_	58.7087	68.8799	139.755	2.43919	1	76.2962	79.0426	163.803	2.8589	20.3126
39702	Wed Mar 22 16:09:10 2017_x000D_	58.5095	68.7859	141.888	2.47642	1	76.2962	79.0426	163.803	2.8589	20.5321
39703	Wed Mar 22 16:09:10 2017_x000D_	58.2077	68.4934	145.841	2.5454	1	75.4203	79.2362	166.673	2.90899	20.2899
39704	Wed Mar 22 16:09:11 2017_x000D_	57.9056	68.2008	149.709	2.61291	1	75.4203	79.2362	166.673	2.90899	20.7013
39705	Wed Mar 22 16:09:11 2017_x000D_	57.7062	68.1066	152.139	2.65532	1	75.4203	79.2362	166.673	2.90899	20.9203
39706	Wed Mar 22 16:09:11 2017_x000D_	57.3069	67.9184	164.799	2.87629	1	75.4203	79.2362	166.673	2.90899	21.3586
39707	Wed Mar 22 16:09:11 2017_x000D_	57.2061	67.8211	173.578	3.0295	1	73.2794	78.7416	185.171	3.23184	19.4321
39708	Wed Mar 22 16:09:11 2017_x000D_	57.0085	67.8279	179.106	3.12599	1	73.2794	78.7416	185.171	3.23184	19.5921
39709	Wed Mar 22 16:09:11 2017_x000D_	56.7123	67.8381	190.573	3.32612	1	73.2794	78.7416	185.171	3.23184	19.8332
39710	Wed Mar 22 16:09:11 2017_x000D_	56.5146	67.8447	196.15	3.42346	1	73.2794	78.7416	185.171	3.23184	19.995
39711	Wed Mar 22 16:09:11 2017_x000D_	56.1212	67.9589	206.144	3.59789	1	73.2794	78.7416	185.171	3.23184	20.265
39712	Wed Mar 22 16:09:11 2017_x000D_	55.8283	68.1707	212.647	3.71139	1	70.7156	78.0172	192.791	3.36484	17.849
39713	Wed Mar 22 16:09:11 2017_x000D_	55.3373	68.3891	219.015	3.82254	1	70.7156	78.0172	192.791	3.36484	18.1437
39714	Wed Mar 22 16:09:11 2017_x000D_	55.1432	68.5978	219.016	3.82254	1	70.7156	78.0172	192.791	3.36484	18.1996
39715	Wed Mar 22 16:09:11 2017_x000D_	54.7508	68.813	219.015	3.82253	1	70.7156	78.0172	192.791	3.36484	18.428
39716	Wed Mar 22 16:09:11 2017_x000D_	54.1681	69.4391	219.016	3.82255	1	69.8716	77.5581	187.92	3.27982	17.6782
39717	Wed Mar 22 16:09:11 2017_x000D_	53.7755	69.6545	219.015	3.82254	1	69.8716	77.5581	187.92	3.27982	17.9319
39718	Wed Mar 22 16:09:11 2017_x000D_	53.1905	70.1798	216.672	3.78164	1	69.8716	77.5581	187.92	3.27982	18.24
39719	Wed Mar 22 16:09:11 2017_x000D_	52.8969	70.392	215.079	3.75384	1	69.8716	77.5581	187.92	3.27982	18.4253
39720	Wed Mar 22 16:09:11 2017_x000D_	52.3096	70.8165	215.079	3.75384	1	68.3779	77.0809	224.142	3.91202	17.2462
39721	Wed Mar 22 16:09:11 2017_x000D_	52.0158	71.0288	213.612	3.72822	1	68.3779	77.0809	224.142	3.91202	17.4455
39722	Wed Mar 22 16:09:11 2017_x000D_	51.7222	71.2411	215.079	3.75384	1	68.3779	77.0809	224.142	3.91202	17.6498
39723	Wed Mar 22 16:09:11 2017_x000D_	51.1346	71.6658	215.079	3.75384	1	68.3779	77.0809	224.142	3.91202	18.0736
39724	Wed Mar 22 16:09:11 2017_x000D_	50.7414	71.8817	215.079	3.75383	1	68.3779	77.0809	224.142	3.91202	18.3869
39725	Wed Mar 22 16:09:11 2017_x000D_	50.5469	72.0906	215.08	3.75385	1	66.515	75.2852	217.917	3.80337	16.2845
39726	Wed Mar 22 16:09:12 2017_x000D_	49.9589	72.5156	215.08	3.75385	1	66.515	75.2852	217.917	3.80337	16.7862
39727	Wed Mar 22 16:09:12 2017_x000D_	49.5632	72.6306	217.374	3.79389	1	66.515	75.2852	217.917	3.80337	17.1584
39728	Wed Mar 22 16:09:12 2017_x000D_	49.0746	73.0522	219.012	3.82248	1	66.515	75.2852	217.917	3.80337	17.5828
39729	Wed Mar 22 16:09:12 2017_x000D_	48.7803	73.2649	217.374	3.79389	1	64.4343	73.4824	209.735	3.66056	15.6555
39730	Wed Mar 22 16:09:12 2017_x000D_	48.2915	73.6866	219.012	3.82248	1	64.4343	73.4824	209.735	3.66056	16.1441
39731	Wed Mar 22 16:09:12 2017_x000D_	47.8976	73.9029	219.011	3.82247	1	64.4343	73.4824	209.735	3.66056	16.542
39732	Wed Mar 22 16:09:12 2017_x000D_	47.7029	74.112	219.012	3.82247	1	64.4343	73.4824	209.735	3.66056	16.7432
39733	Wed Mar 22 16:09:12 2017_x000D_	47.1141	74.5376	219.011	3.82247	1	62.7433	72.5623	203.015	3.54327	15.7535
39734	Wed Mar 22 16:09:12 2017_x000D_	46.8218	74.8515	215.081	3.75387	1	62.7433	72.5623	203.015	3.54327	16.0852
39735	Wed Mar 22 16:09:12 2017_x000D_	46.5251	74.9633	219.011	3.82246	1	62.7433	72.5623	203.015	3.54327	16.395
39736	Wed Mar 22 16:09:12 2017_x000D_	45.9382	75.4902	216.671	3.78163	1	62.7433	72.5623	203.015	3.54327	17.0583
39737	Wed Mar 22 16:09:12 2017_x000D_	45.3466	75.8152	219.01	3.82245	1	61.6808	72.0961	184.302	3.21668	16.7522
39738	Wed Mar 22 16:09:12 2017_x000D_	45.1517	76.0245	219.01	3.82245	1	61.6808	72.0961	184.302	3.21668	16.9895
39739	Wed Mar 22 16:09:12 2017_x000D_	44.8568	76.2376	217.374	3.79389	1	61.6808	72.0961	184.302	3.21668	17.3263
39740	Wed Mar 22 16:09:12 2017_x000D_	44.5621	76.4506	219.01	3.82245	1	61.6808	72.0961	184.302	3.21668	17.6638
39741	Wed Mar 22 16:09:12 2017_x000D_	44.0697	76.7723	215.081	3.75387	1	59.2643	72.6832	162.617	2.8382	15.7352
39742	Wed Mar 22 16:09:12 2017_x000D_	43.8747	76.9817	215.082	3.75388	1	59.2643	72.6832	162.617	2.8382	15.9786
39743	Wed Mar 22 16:09:12 2017_x000D_	43.4823	77.2996	217.374	3.79389	1	59.2643	72.6832	162.617	2.8382	16.4433
39744	Wed Mar 22 16:09:12 2017_x000D_	43.1849	77.4118	216.67	3.78161	1	59.2643	72.6832	162.617	2.8382	16.7603
39745	Wed Mar 22 16:09:12 2017_x000D_	42.7923	77.7298	219.009	3.82243	1	59.2643	72.6832	162.617	2.8382	17.2277
39746	Wed Mar 22 16:09:12 2017_x000D_	42.5973	77.9393	219.009	3.82243	1	57.0644	73.2766	161.619	2.82078	15.1999
39747	Wed Mar 22 16:09:13 2017_x000D_	42.3972	77.947	219.008	3.82241	1	57.0644	73.2766	161.619	2.82078	15.3928
39748	Wed Mar 22 16:09:13 2017_x000D_	42.1093	78.4632	215.084	3.75393	1	57.0644	73.2766	161.619	2.82078	15.829
39749	Wed Mar 22 16:09:13 2017_x000D_	41.7114	78.5795	212.663	3.71167	1	57.0644	73.2766	161.619	2.82078	16.243
39750	Wed Mar 22 16:09:13 2017_x000D_	41.6161	78.7853	206.203	3.59892	1	55.2875	74.1	166.393	2.90411	14.452
39751	Wed Mar 22 16:09:13 2017_x000D_	41.3153	78.7967	194.145	3.38847	1	55.2875	74.1	166.393	2.90411	14.7405
39752	Wed Mar 22 16:09:13 2017_x000D_	41.2173	78.9013	185.085	3.23034	1	55.2875	74.1	166.393	2.90411	14.8668
39753	Wed Mar 22 16:09:13 2017_x000D_	40.9167	78.9124	173.145	3.02196	1	55.2875	74.1	166.393	2.90411	15.1552
39754	Wed Mar 22 16:09:13 2017_x000D_	40.7162	78.9198	167.306	2.92004	1	53.7379	74.7116	167.209	2.91834	13.6848
39755	Wed Mar 22 16:09:13 2017_x000D_	40.4128	78.8297	152.791	2.66671	1	53.7379	74.7116	167.209	2.91834	13.9469
39756	Wed Mar 22 16:09:13 2017_x000D_	40.107	78.6388	146.537	2.55756	1	53.7379	74.7116	167.209	2.91834	14.1854
39757	Wed Mar 22 16:09:13 2017_x000D_	40.0068	78.6424	140.487	2.45196	1	53.7379	74.7116	167.209	2.91834	14.2827
39758	Wed Mar 22 16:09:13 2017_x000D_	39.696	78.2494	130.646	2.28021	1	53.7379	74.7116	167.209	2.91834	14.4807
39759	Wed Mar 22 16:09:13 2017_x000D_	39.493	78.1559	124.403	2.17125	1	52.4051	75.3292	166.244	2.90151	13.2179
39760	Wed Mar 22 16:09:13 2017_x000D_	39.1737	77.4592	120.522	2.1035	1	52.4051	75.3292	166.244	2.90151	13.4017
39761	Wed Mar 22 16:09:13 2017_x000D_	38.9623	77.062	120.521	2.10349	1	52.4051	75.3292	166.244	2.90151	13.554
39762	Wed Mar 22 16:09:13 2017_x000D_	38.4414	76.3717	116.799	2.03853	1	52.4051	75.3292	166.244	2.90151	14.0026
39763	Wed Mar 22 16:09:13 2017_x000D_	38.2297	75.9739	116.8	2.03854	1	49.9771	76.1347	162.194	2.83082	11.7485
39764	Wed Mar 22 16:09:13 2017_x000D_	38.0178	75.5758	116.8	2.03855	1	49.9771	76.1347	162.194	2.83082	11.9724
39765	Wed Mar 22 16:09:13 2017_x000D_	37.5965	74.8807	118.025	2.05992	1	49.9771	76.1347	162.194	2.83082	12.4439
39766	Wed Mar 22 16:09:13 2017_x000D_	37.4848	74.4783	120.52	2.10347	1	49.9771	76.1347	162.194	2.83082	12.6016
39767	Wed Mar 22 16:09:13 2017_x000D_	37.2753	74.1812	121.937	2.12821	1	47.9829	76.9522	170.029	2.96757	11.0603
39768	Wed Mar 22 16:09:14 2017_x000D_	36.8559	73.5861	121.939	2.12823	1	47.9829	76.9522	170.029	2.96757	11.625
39769	Wed Mar 22 16:09:14 2017_x000D_	36.7467	73.2845	122.904	2.14508	1	47.9829	76.9522	170.029	2.96757	11.8197
39770	Wed Mar 22 16:09:14 2017_x000D_	36.3296	72.7906	124.389	2.17099	1	47.9829	76.9522	170.029	2.96757	12.3741
39771	Wed Mar 22 16:09:14 2017_x000D_	36.1195	72.4928	125.999	2.19909	1	46.4432	77.346	170.73	2.9798	11.4076
39772	Wed Mar 22 16:09:14 2017_x000D_	35.9038	71.9908	124.385	2.17093	1	46.4432	77.346	170.73	2.9798	11.8219
39773	Wed Mar 22 16:09:14 2017_x000D_	35.6963	71.7942	124.387	2.17096	1	46.4432	77.346	170.73	2.9798	12.0962
39774	Wed Mar 22 16:09:14 2017_x000D_	35.4859	71.4959	125.996	2.19905	1	46.4432	77.346	170.73	2.9798	12.4212
39775	Wed Mar 22 16:09:14 2017_x000D_	35.0677	71.0002	124.39	2.17101	1	46.4432	77.346	170.73	2.9798	13.0258
39776	Wed Mar 22 16:09:14 2017_x000D_	34.958	70.698	128.365	2.24038	1	44.9033	77.7399	180	3.14159	12.1859
39777	Wed Mar 22 16:09:14 2017_x000D_	34.5393	70.2017	126.708	2.21146	1	44.9033	77.7399	180	3.14159	12.8155
39778	Wed Mar 22 16:09:14 2017_x000D_	34.4326	70.0012	124.388	2.17098	1	44.9033	77.7399	180	3.14159	13.0201
39779	Wed Mar 22 16:09:14 2017_x000D_	34.2245	69.8039	124.39	2.17102	1	44.9033	77.7399	180	3.14159	13.3048
39780	Wed Mar 22 16:09:14 2017_x000D_	33.9063	69.3038	128.363	2.24036	1	42.2878	77.8858	180.947	3.15812	11.9958
39781	Wed Mar 22 16:09:14 2017_x000D_	33.6955	69.0042	121.948	2.12839	1	42.2878	77.8858	180.947	3.15812	12.3576
39782	Wed Mar 22 16:09:14 2017_x000D_	33.5882	68.8031	124.389	2.17099	1	42.2878	77.8858	180.947	3.15812	12.5769
39783	Wed Mar 22 16:09:14 2017_x000D_	33.2729	68.4045	121.949	2.12841	1	42.2878	77.8858	180.947	3.15812	13.0829
39784	Wed Mar 22 16:09:14 2017_x000D_	33.1655	68.2033	124.389	2.171	1	40.1565	76.9539	204.803	3.57448	11.2003
39785	Wed Mar 22 16:09:14 2017_x000D_	32.8498	67.8043	121.951	2.12844	1	40.1565	76.9539	204.803	3.57448	11.7091
39786	Wed Mar 22 16:09:14 2017_x000D_	32.7424	67.6029	124.39	2.17101	1	40.1565	76.9539	204.803	3.57448	11.9336
39787	Wed Mar 22 16:09:14 2017_x000D_	32.6353	67.4017	121.949	2.12842	1	40.1565	76.9539	204.803	3.57448	12.1578
39788	Wed Mar 22 16:09:14 2017_x000D_	32.316	66.8998	125.991	2.19896	1	40.1565	76.9539	204.803	3.57448	12.7498
39789	Wed Mar 22 16:09:14 2017_x000D_	31.9991	66.5001	136.5	2.38238	1	38.2415	76.0275	210.852	3.68006	11.3903
39790	Wed Mar 22 16:09:15 2017_x000D_	31.9988	66.5003	144.665	2.52489	1	38.2415	76.0275	210.852	3.68006	11.3903
39791	Wed Mar 22 16:09:15 2017_x000D_	32.1003	66.4974	151.107	2.63731	1	38.2415	76.0275	210.852	3.68006	11.3374
39792	Wed Mar 22 16:09:15 2017_x000D_	32.1	66.4977	158.796	2.77151	1	38.2415	76.0275	210.852	3.68006	11.3373
39793	Wed Mar 22 16:09:15 2017_x000D_	32.0975	66.396	172.773	3.01546	1	36.7705	74.8947	208.146	3.63283	9.6987
39794	Wed Mar 22 16:09:15 2017_x000D_	31.9958	66.3994	178.937	3.12304	1	36.7705	74.8947	208.146	3.63283	9.74515
39795	Wed Mar 22 16:09:15 2017_x000D_	31.7931	66.4064	195.959	3.42012	1	36.7705	74.8947	208.146	3.63283	9.84001
39796	Wed Mar 22 16:09:15 2017_x000D_	31.6919	66.4097	202.177	3.52866	1	36.7705	74.8947	208.146	3.63283	9.88875
39797	Wed Mar 22 16:09:15 2017_x000D_	31.4892	66.4162	214.886	3.75047	1	35.2788	74.1979	210.128	3.66743	8.6554
39798	Wed Mar 22 16:09:15 2017_x000D_	31.3907	66.5218	218.851	3.81967	1	35.2788	74.1979	210.128	3.66743	8.60464
39799	Wed Mar 22 16:09:15 2017_x000D_	31.2922	66.6274	222.89	3.89017	1	35.2788	74.1979	210.128	3.66743	8.55602
39800	Wed Mar 22 16:09:15 2017_x000D_	30.9903	66.7395	226.965	3.96129	1	35.2788	74.1979	210.128	3.66743	8.60343
39801	Wed Mar 22 16:09:15 2017_x000D_	30.6015	67.3673	226.966	3.96131	1	33.5892	73.0582	208.811	3.64444	6.4275
39802	Wed Mar 22 16:09:15 2017_x000D_	30.3022	67.5821	224.996	3.92693	1	33.5892	73.0582	208.811	3.64444	6.38686
39803	Wed Mar 22 16:09:15 2017_x000D_	29.7068	68.1142	222.89	3.89017	1	33.5892	73.0582	208.811	3.64444	6.28619
39804	Wed Mar 22 16:09:15 2017_x000D_	29.5123	68.4282	220.641	3.85091	1	33.5892	73.0582	208.811	3.64444	6.16912
39805	Wed Mar 22 16:09:15 2017_x000D_	28.9137	68.8579	220.641	3.8509	1	33.5892	73.0582	208.811	3.64444	6.28513
39806	Wed Mar 22 16:09:15 2017_x000D_	28.6172	69.1754	216.496	3.77856	1	32.314	72.3668	213.752	3.73067	4.88379
39807	Wed Mar 22 16:09:15 2017_x000D_	28.1201	69.602	214.895	3.75062	1	32.314	72.3668	213.752	3.73067	5.02324
39808	Wed Mar 22 16:09:15 2017_x000D_	27.8208	69.8169	216.496	3.77857	1	32.314	72.3668	213.752	3.73067	5.16632
39809	Wed Mar 22 16:09:15 2017_x000D_	27.5211	70.0321	214.895	3.75062	1	32.314	72.3668	213.752	3.73067	5.3313
39810	Wed Mar 22 16:09:15 2017_x000D_	26.922	70.4623	214.895	3.75062	1	30.8307	71.4508	213.993	3.73489	4.03176
39811	Wed Mar 22 16:09:16 2017_x000D_	26.6224	70.6774	216.496	3.77857	1	30.8307	71.4508	213.993	3.73489	4.27878
39812	Wed Mar 22 16:09:16 2017_x000D_	26.3226	70.8926	214.895	3.75063	1	30.8307	71.4508	213.993	3.73489	4.54253
39813	Wed Mar 22 16:09:16 2017_x000D_	25.8253	71.3195	216.497	3.77858	1	30.8307	71.4508	213.993	3.73489	5.00712
39814	Wed Mar 22 16:09:16 2017_x000D_	25.2256	71.7501	216.496	3.77857	1	32.5216	72.5912	287.298	5.0143	7.34432
39815	Wed Mar 22 16:09:16 2017_x000D_	24.8204	71.8666	218.851	3.81968	1	32.5216	72.5912	287.298	5.0143	7.73521
39816	Wed Mar 22 16:09:16 2017_x000D_	24.6226	72.0784	218.852	3.81968	1	32.5216	72.5912	287.298	5.0143	7.91563
39817	Wed Mar 22 16:09:16 2017_x000D_	24.3227	72.2938	220.637	3.85084	1	32.5216	72.5912	287.298	5.0143	8.20429
39818	Wed Mar 22 16:09:16 2017_x000D_	23.8246	72.7212	218.852	3.81968	1	32.5216	72.5912	287.298	5.0143	8.69797
39819	Wed Mar 22 16:09:16 2017_x000D_	23.4255	73.0427	216.496	3.77857	1	32.1064	72.1424	325.084	5.67379	8.72746
39820	Wed Mar 22 16:09:16 2017_x000D_	22.9208	73.2653	218.236	3.80893	1	32.1064	72.1424	325.084	5.67379	9.25398
39821	Wed Mar 22 16:09:16 2017_x000D_	22.6238	73.5834	218.851	3.81967	1	32.1064	72.1424	325.084	5.67379	9.59146
39822	Wed Mar 22 16:09:16 2017_x000D_	22.0265	74.117	216.496	3.77858	1	32.1064	72.1424	325.084	5.67379	10.2715
39823	Wed Mar 22 16:09:16 2017_x000D_	21.7259	74.3328	214.897	3.75067	1	30.445	70.3465	275.241	4.80386	9.58714
39824	Wed Mar 22 16:09:16 2017_x000D_	21.2276	74.7605	216.497	3.77858	1	30.445	70.3465	275.241	4.80386	10.2198
39825	Wed Mar 22 16:09:16 2017_x000D_	20.8178	74.7753	216.494	3.77854	1	30.445	70.3465	275.241	4.80386	10.597
39826	Wed Mar 22 16:09:16 2017_x000D_	20.6197	74.9874	216.495	3.77855	1	30.445	70.3465	275.241	4.80386	10.8662
39827	Wed Mar 22 16:09:16 2017_x000D_	20.0184	75.4191	216.495	3.77855	1	28.3078	69.4114	243.348	4.24722	10.2375
39828	Wed Mar 22 16:09:16 2017_x000D_	19.8202	75.6313	216.495	3.77856	1	28.3078	69.4114	243.348	4.24722	10.5227
39829	Wed Mar 22 16:09:16 2017_x000D_	19.3214	76.0594	218.235	3.80893	1	28.3078	69.4114	243.348	4.24722	11.1782
39830	Wed Mar 22 16:09:16 2017_x000D_	19.0171	76.1731	218.848	3.81962	1	28.3078	69.4114	243.348	4.24722	11.4908
39831	Wed Mar 22 16:09:16 2017_x000D_	18.8188	76.3853	218.849	3.81963	1	26.3285	69.7934	208.414	3.63752	9.99243
39832	Wed Mar 22 16:09:16 2017_x000D_	18.4153	76.6052	218.848	3.81962	1	26.3285	69.7934	208.414	3.63752	10.4412
39833	Wed Mar 22 16:09:17 2017_x000D_	18.3198	76.8136	220.633	3.85077	1	26.3285	69.7934	208.414	3.63752	10.65
39834	Wed Mar 22 16:09:17 2017_x000D_	18.1215	77.0259	220.633	3.85078	1	26.3285	69.7934	208.414	3.63752	10.9391
39835	Wed Mar 22 16:09:17 2017_x000D_	17.7178	77.2458	220.632	3.85076	1	26.3285	69.7934	208.414	3.63752	11.3878
39836	Wed Mar 22 16:09:17 2017_x000D_	17.7249	77.4505	220.634	3.85079	1	24.5472	70.6186	158.635	2.7687	9.65498
39837	Wed Mar 22 16:09:17 2017_x000D_	17.3212	77.6705	220.633	3.85077	1	24.5472	70.6186	158.635	2.7687	10.0968
39838	Wed Mar 22 16:09:17 2017_x000D_	17.2183	77.6744	218.849	3.81963	1	24.5472	70.6186	158.635	2.7687	10.1734
39839	Wed Mar 22 16:09:17 2017_x000D_	16.9206	77.9931	214.901	3.75072	1	24.5472	70.6186	158.635	2.7687	10.6089
39840	Wed Mar 22 16:09:17 2017_x000D_	16.7185	78.1031	212.471	3.70832	1	22.7659	71.4438	153.27	2.67507	8.99541
39841	Wed Mar 22 16:09:17 2017_x000D_	16.7251	78.3078	199.597	3.48363	1	22.7659	71.4438	153.27	2.67507	9.14362
39842	Wed Mar 22 16:09:17 2017_x000D_	16.8238	78.2014	190.646	3.32741	1	22.7659	71.4438	153.27	2.67507	8.99854
39843	Wed Mar 22 16:09:17 2017_x000D_	16.9266	78.1974	185.155	3.23156	1	22.7659	71.4438	153.27	2.67507	8.92796
39844	Wed Mar 22 16:09:17 2017_x000D_	16.9299	78.2994	176.172	3.07479	1	20.7666	72.263	158.635	2.7687	7.15251
39845	Wed Mar 22 16:09:17 2017_x000D_	16.933	78.401	161.996	2.82736	1	20.7666	72.263	158.635	2.7687	7.23682
39846	Wed Mar 22 16:09:17 2017_x000D_	16.9297	78.2983	151.756	2.64865	1	20.7666	72.263	158.635	2.7687	7.15169
39847	Wed Mar 22 16:09:17 2017_x000D_	16.7209	78.2033	141.295	2.46607	1	20.7666	72.263	158.635	2.7687	7.18713
39848	Wed Mar 22 16:09:17 2017_x000D_	16.615	78.1044	129.043	2.25223	1	20.7666	72.263	158.635	2.7687	7.16643
39849	Wed Mar 22 16:09:17 2017_x000D_	16.5055	77.9034	118.694	2.07161	1	19.2127	72.8759	164.581	2.87248	5.71005
39850	Wed Mar 22 16:09:17 2017_x000D_	16.2966	77.8087	112.329	1.96051	1	19.2127	72.8759	164.581	2.87248	5.73028
39851	Wed Mar 22 16:09:17 2017_x000D_	16.2822	77.3991	112.324	1.96043	1	19.2127	72.8759	164.581	2.87248	5.38954
39852	Wed Mar 22 16:09:17 2017_x000D_	15.9522	76.796	109.616	1.91316	1	19.2127	72.8759	164.581	2.87248	5.09883
39853	Wed Mar 22 16:09:17 2017_x000D_	15.8311	76.2869	111.386	1.94405	1	18.1136	73.064	172.75	3.01505	3.94929
39854	Wed Mar 22 16:09:18 2017_x000D_	15.497	75.5805	109.617	1.91317	1	18.1136	73.064	172.75	3.01505	3.63034
39855	Wed Mar 22 16:09:18 2017_x000D_	15.3794	75.1736	112.324	1.96043	1	18.1136	73.064	172.75	3.01505	3.45344
39856	Wed Mar 22 16:09:18 2017_x000D_	15.1588	74.7704	112.326	1.96045	1	18.1136	73.064	172.75	3.01505	3.41213
39857	Wed Mar 22 16:09:18 2017_x000D_	14.9271	74.0589	113.352	1.97837	2	15.6953	78.4629	206.046	3.59619	4.4705
39858	Wed Mar 22 16:09:18 2017_x000D_	14.8128	73.754	114.939	2.00606	2	15.6953	78.4629	206.046	3.59619	4.79088
39859	Wed Mar 22 16:09:18 2017_x000D_	14.5956	73.453	116.072	2.02584	2	15.6953	78.4629	206.046	3.59619	5.12918
39860	Wed Mar 22 16:09:18 2017_x000D_	14.2637	72.8466	118.679	2.07134	2	15.6953	78.4629	206.046	3.59619	5.79589
39861	Wed Mar 22 16:09:18 2017_x000D_	14.1459	72.4387	116.07	2.02581	2	14.6919	76.468	251.189	4.38408	4.06613
39862	Wed Mar 22 16:09:18 2017_x000D_	13.8211	72.0375	118.679	2.07134	2	14.6919	76.468	251.189	4.38408	4.51527
39863	Wed Mar 22 16:09:18 2017_x000D_	13.5996	71.6326	118.679	2.07134	2	14.6919	76.468	251.189	4.38408	4.95724
39864	Wed Mar 22 16:09:18 2017_x000D_	13.3744	71.1246	120.01	2.09456	2	14.6919	76.468	251.189	4.38408	5.50343
39865	Wed Mar 22 16:09:18 2017_x000D_	13.1563	70.8221	118.679	2.07134	2	14.6919	76.468	251.189	4.38408	5.851
39866	Wed Mar 22 16:09:18 2017_x000D_	12.72	70.2172	118.682	2.07139	2	16.7966	73.246	243.278	4.24601	5.07861
39867	Wed Mar 22 16:09:18 2017_x000D_	12.7088	69.9078	120.009	2.09455	2	16.7966	73.246	243.278	4.24601	5.27766
39868	Wed Mar 22 16:09:18 2017_x000D_	12.4905	69.6048	118.679	2.07134	2	16.7966	73.246	243.278	4.24601	5.63922
39869	Wed Mar 22 16:09:18 2017_x000D_	12.1573	68.9955	116.079	2.02597	2	16.7966	73.246	243.278	4.24601	6.29205
39870	Wed Mar 22 16:09:18 2017_x000D_	12.0459	68.7922	118.679	2.07134	2	17.0241	73.0336	300.432	5.24352	6.54003
39871	Wed Mar 22 16:09:18 2017_x000D_	11.9349	68.589	116.08	2.02598	2	17.0241	73.0336	300.432	5.24352	6.75681
39872	Wed Mar 22 16:09:18 2017_x000D_	11.601	67.9787	118.679	2.07134	2	17.0241	73.0336	300.432	5.24352	7.41364
39873	Wed Mar 22 16:09:18 2017_x000D_	11.4898	67.7753	116.081	2.026	2	17.0241	73.0336	300.432	5.24352	7.63402
39874	Wed Mar 22 16:09:18 2017_x000D_	11.2594	67.1611	116.079	2.02597	2	17.0241	73.0336	354.605	6.18902	8.2291
39875	Wed Mar 22 16:09:19 2017_x000D_	11.0404	66.8574	117.317	2.04757	2	17.0241	73.0336	354.605	6.18902	8.59943
39876	Wed Mar 22 16:09:19 2017_x000D_	10.9249	66.5497	118.676	2.07129	2	17.0241	73.0336	354.605	6.18902	8.90175
39877	Wed Mar 22 16:09:19 2017_x000D_	10.5981	66.1452	116.084	2.02605	2	17.0241	73.0336	354.605	6.18902	9.42038
39878	Wed Mar 22 16:09:19 2017_x000D_	10.5904	65.938	116.081	2.026	2	16.2098	71.6981	98.7215	1.72301	8.04714
39879	Wed Mar 22 16:09:19 2017_x000D_	10.3633	65.4259	114.955	2.00635	2	16.2098	71.6981	98.7215	1.72301	8.5745
39880	Wed Mar 22 16:09:19 2017_x000D_	10.248	65.1183	113.376	1.97878	2	16.2098	71.6981	98.7215	1.72301	8.87901
39881	Wed Mar 22 16:09:19 2017_x000D_	10.2441	65.0144	112.352	1.96091	2	16.2098	71.6981	98.7215	1.72301	8.95887
39882	Wed Mar 22 16:09:19 2017_x000D_	9.91679	64.6091	109.664	1.914	2	16.2098	71.6981	98.7215	1.72301	9.47923
39883	Wed Mar 22 16:09:19 2017_x000D_	9.8015	64.301	100.681	1.75721	2	15.1963	69.9186	165.832	2.89431	7.78854
39884	Wed Mar 22 16:09:19 2017_x000D_	9.80172	64.3012	95.0093	1.65822	2	15.1963	69.9186	165.832	2.89431	7.78824
39885	Wed Mar 22 16:09:19 2017_x000D_	9.8019	64.3014	89.273	1.55811	2	15.1963	69.9186	165.832	2.89431	7.78797
39886	Wed Mar 22 16:09:19 2017_x000D_	9.80591	64.4056	83.1418	1.4511	2	15.1963	69.9186	165.832	2.89431	7.71035
39887	Wed Mar 22 16:09:19 2017_x000D_	9.69807	64.3056	68.0715	1.18807	2	14.4004	68.1444	202.819	3.53987	6.07028
39888	Wed Mar 22 16:09:19 2017_x000D_	9.80204	64.3027	60.552	1.05683	2	14.4004	68.1444	202.819	3.53987	5.99196
39889	Wed Mar 22 16:09:19 2017_x000D_	9.89792	64.0925	46.8831	0.818265	2	14.4004	68.1444	202.819	3.53987	6.05725
39890	Wed Mar 22 16:09:19 2017_x000D_	10.0017	64.0895	40.5003	0.706864	2	14.4004	68.1444	202.819	3.53987	5.98254
39891	Wed Mar 22 16:09:19 2017_x000D_	10.2015	63.8757	26.9666	0.470657	2	12.9591	66.132	238.325	4.15955	3.56304
39892	Wed Mar 22 16:09:19 2017_x000D_	10.4052	63.7656	21.9708	0.383462	2	12.9591	66.132	238.325	4.15955	3.4817
39893	Wed Mar 22 16:09:19 2017_x000D_	10.6091	63.6554	13.6129	0.237591	2	12.9591	66.132	238.325	4.15955	3.4141
39894	Wed Mar 22 16:09:19 2017_x000D_	11.2289	63.5328	10.6933	0.186633	2	12.9591	66.132	238.325	4.15955	3.12241
39895	Wed Mar 22 16:09:19 2017_x000D_	11.6406	63.4164	7.72584	0.134841	1	9.28664	65.1512	287.032	5.00965	2.92415
39896	Wed Mar 22 16:09:19 2017_x000D_	12.056	63.404	7.72699	0.134861	1	9.28664	65.1512	287.032	5.00965	3.27446
39897	Wed Mar 22 16:09:20 2017_x000D_	12.7787	63.2786	10.2516	0.178924	1	9.28664	65.1512	287.032	5.00965	3.96246
39898	Wed Mar 22 16:09:20 2017_x000D_	13.5014	63.1532	13.6176	0.237671	1	9.28664	65.1512	287.032	5.00965	4.66435
39899	Wed Mar 22 16:09:20 2017_x000D_	13.9124	63.0372	16.481	0.287649	1	9.28664	65.1512	287.032	5.00965	5.08593
39900	Wed Mar 22 16:09:20 2017_x000D_	14.1197	63.031	16.4822	0.287669	1	9.28664	65.1512	287.032	5.00965	5.27766
39901	Wed Mar 22 16:09:20 2017_x000D_	14.7339	62.8052	16.4813	0.287653	1	9.28664	65.1512	287.032	5.00965	5.93097
39902	Wed Mar 22 16:09:20 2017_x000D_	15.1445	62.6893	19.2748	0.336408	1	9.28664	65.1512	287.032	5.00965	6.35417
39903	Wed Mar 22 16:09:20 2017_x000D_	15.348	62.5795	21.9856	0.38372	1	9.28664	65.1512	287.032	5.00965	6.58435
39904	Wed Mar 22 16:09:20 2017_x000D_	15.9617	62.3539	21.9859	0.383727	2	9.73148	59.8994	234.684	4.09601	6.69628
39905	Wed Mar 22 16:09:20 2017_x000D_	16.2685	62.2411	20.1874	0.352336	2	9.73148	59.8994	234.684	4.09601	6.94379
39906	Wed Mar 22 16:09:20 2017_x000D_	16.8853	62.1192	23.0195	0.401766	2	9.73148	59.8994	234.684	4.09601	7.4903
39907	Wed Mar 22 16:09:20 2017_x000D_	17.1881	61.903	21.9868	0.383742	2	9.73148	59.8994	234.684	4.09601	7.72111
39908	Wed Mar 22 16:09:20 2017_x000D_	17.8009	61.6777	21.9871	0.383748	2	8.70523	58.3333	231.241	4.03592	9.69104
39909	Wed Mar 22 16:09:20 2017_x000D_	18.1072	61.565	20.1874	0.352337	2	8.70523	58.3333	231.241	4.03592	9.94188
39910	Wed Mar 22 16:09:20 2017_x000D_	18.4133	61.4525	21.9876	0.383756	2	8.70523	58.3333	231.241	4.03592	10.1969
39911	Wed Mar 22 16:09:20 2017_x000D_	18.8226	61.3369	19.2734	0.336384	2	8.70523	58.3333	231.241	4.03592	10.5538
39912	Wed Mar 22 16:09:20 2017_x000D_	19.4346	61.1118	19.2732	0.336381	2	8.16266	55.6821	262.955	4.58943	12.5115
39913	Wed Mar 22 16:09:20 2017_x000D_	19.8401	60.8929	19.2717	0.336354	2	8.16266	55.6821	262.955	4.58943	12.7873
39914	Wed Mar 22 16:09:20 2017_x000D_	20.5549	60.665	20.1874	0.352337	2	8.16266	55.6821	262.955	4.58943	13.3565
39915	Wed Mar 22 16:09:20 2017_x000D_	20.8569	60.4492	19.2699	0.336323	2	8.16266	55.6821	262.955	4.58943	13.5598
39916	Wed Mar 22 16:09:20 2017_x000D_	21.6773	60.3222	21.991	0.383815	2	8.16266	55.6821	262.955	4.58943	14.289
39917	Wed Mar 22 16:09:20 2017_x000D_	21.9828	60.2098	20.1887	0.35236	2	8.25682	53.4874	262.955	4.58943	15.2838
39918	Wed Mar 22 16:09:21 2017_x000D_	22.6925	59.879	16.4688	0.287436	2	8.25682	53.4874	262.955	4.58943	15.7874
39919	Wed Mar 22 16:09:21 2017_x000D_	22.8949	59.7697	19.2705	0.336334	2	8.25682	53.4874	262.955	4.58943	15.9292
39920	Wed Mar 22 16:09:21 2017_x000D_	23.3061	59.7581	19.2732	0.336381	2	8.25682	53.4874	262.955	4.58943	16.3035
39921	Wed Mar 22 16:09:21 2017_x000D_	24.0155	59.4274	17.2543	0.301144	2	8.32275	51.9505	280.538	4.8963	17.3829
39922	Wed Mar 22 16:09:21 2017_x000D_	24.3202	59.3154	19.2714	0.33635	2	8.32275	51.9505	280.538	4.8963	17.6114
39923	Wed Mar 22 16:09:21 2017_x000D_	24.7275	59.2005	16.4672	0.287406	2	8.32275	51.9505	280.538	4.8963	17.9354
39924	Wed Mar 22 16:09:21 2017_x000D_	25.3401	59.0799	19.2738	0.336392	2	8.32275	51.9505	280.538	4.8963	18.4504
39925	Wed Mar 22 16:09:21 2017_x000D_	25.747	58.965	16.4686	0.287431	2	10.0234	48.0412	299.073	5.2198	19.1458
39926	Wed Mar 22 16:09:21 2017_x000D_	26.3557	58.7411	16.4676	0.287414	2	10.0234	48.0412	299.073	5.2198	19.5252
39927	Wed Mar 22 16:09:21 2017_x000D_	26.5607	58.7355	16.4688	0.287435	2	10.0234	48.0412	299.073	5.2198	19.6939
39928	Wed Mar 22 16:09:21 2017_x000D_	26.9641	58.5174	16.4667	0.287398	2	10.0234	48.0412	299.073	5.2198	19.9183
39929	Wed Mar 22 16:09:21 2017_x000D_	27.3705	58.4027	13.5849	0.237101	2	10.0234	48.0412	299.073	5.2198	20.206
39930	Wed Mar 22 16:09:21 2017_x000D_	27.5723	58.2938	16.4658	0.287382	2	11.8869	45.4551	300.048	5.23682	20.2698
39931	Wed Mar 22 16:09:21 2017_x000D_	28.0842	58.2796	17.2568	0.301187	2	11.8869	45.4551	300.048	5.23682	20.6596
39932	Wed Mar 22 16:09:21 2017_x000D_	28.3847	58.0646	16.4659	0.287385	2	11.8869	45.4551	300.048	5.23682	20.7648
39933	Wed Mar 22 16:09:21 2017_x000D_	28.7908	57.9501	19.2754	0.336419	2	11.8869	45.4551	300.048	5.23682	21.0206
39934	Wed Mar 22 16:09:21 2017_x000D_	28.9953	57.9445	19.2767	0.336443	2	13.5418	42.6418	293.674	5.12557	21.7482
39935	Wed Mar 22 16:09:21 2017_x000D_	29.2992	57.8328	23.037	0.402071	2	13.5418	42.6418	293.674	5.12557	21.8875
39936	Wed Mar 22 16:09:21 2017_x000D_	29.4017	57.8301	29.7409	0.519077	2	13.5418	42.6418	293.674	5.12557	21.9595
39937	Wed Mar 22 16:09:21 2017_x000D_	29.5011	57.7239	38.7709	0.67668	2	13.5418	42.6418	293.674	5.12557	21.9583
39938	Wed Mar 22 16:09:21 2017_x000D_	29.5047	57.8268	53.2775	0.929867	2	15.2261	39.167	283.106	4.94113	23.4961
39939	Wed Mar 22 16:09:22 2017_x000D_	29.5049	57.8264	61.4576	1.07264	2	15.2261	39.167	283.106	4.94113	23.4959
39940	Wed Mar 22 16:09:22 2017_x000D_	29.5081	57.9294	67.9323	1.18564	2	15.2261	39.167	283.106	4.94113	23.5797
39941	Wed Mar 22 16:09:22 2017_x000D_	29.511	58.0319	85.7454	1.49654	2	15.2261	39.167	283.106	4.94113	23.6631
39942	Wed Mar 22 16:09:22 2017_x000D_	29.5078	57.9283	91.6941	1.60036	2	15.2261	39.167	283.106	4.94113	23.5787
39943	Wed Mar 22 16:09:22 2017_x000D_	29.5043	57.8248	103.457	1.80567	2	16.4353	36.558	287.116	5.01112	24.9615
39944	Wed Mar 22 16:09:22 2017_x000D_	29.501	57.7215	109.937	1.91876	2	16.4353	36.558	287.116	5.01112	24.8718
39945	Wed Mar 22 16:09:22 2017_x000D_	29.4977	57.6183	116.64	2.03575	2	16.4353	36.558	287.116	5.01112	24.7823
39946	Wed Mar 22 16:09:22 2017_x000D_	29.2834	57.3138	128.227	2.23799	2	16.4353	36.558	287.116	5.01112	24.4106
39947	Wed Mar 22 16:09:22 2017_x000D_	29.28	57.2106	134.353	2.3449	2	17.4068	34.3819	286.547	5.00119	25.7317
39948	Wed Mar 22 16:09:22 2017_x000D_	28.964	56.9093	142.651	2.48973	2	17.4068	34.3819	286.547	5.00119	25.319
39949	Wed Mar 22 16:09:22 2017_x000D_	28.6507	56.7108	144.441	2.52098	2	17.4068	34.3819	286.547	5.00119	25.0001
39950	Wed Mar 22 16:09:22 2017_x000D_	28.0241	56.3135	144.443	2.521	2	17.4068	34.3819	286.547	5.00119	24.3664
39951	Wed Mar 22 16:09:22 2017_x000D_	27.813	56.112	144.441	2.52098	2	18.1309	32.8594	289.405	5.05107	25.1878
39952	Wed Mar 22 16:09:22 2017_x000D_	27.3938	55.8124	146.801	2.56216	2	18.1309	32.8594	289.405	5.05107	24.7516
39953	Wed Mar 22 16:09:22 2017_x000D_	27.0801	55.6131	140.406	2.45055	2	18.1309	32.8594	289.405	5.05107	24.4503
39954	Wed Mar 22 16:09:22 2017_x000D_	26.4456	55.0075	140.404	2.45051	2	18.1309	32.8594	289.405	5.05107	23.6574
39955	Wed Mar 22 16:09:22 2017_x000D_	26.237	54.909	138.304	2.41385	2	18.6266	31.5504	281.795	4.91824	24.5671
39956	Wed Mar 22 16:09:22 2017_x000D_	25.7079	54.4039	138.448	2.41638	2	18.6266	31.5504	281.795	4.91824	23.9255
39957	Wed Mar 22 16:09:22 2017_x000D_	25.4959	54.2017	138.448	2.41637	2	18.6266	31.5504	281.795	4.91824	23.67
39958	Wed Mar 22 16:09:22 2017_x000D_	24.8629	53.6981	136.341	2.37959	2	18.6266	31.5504	281.795	4.91824	23.009
39959	Wed Mar 22 16:09:22 2017_x000D_	24.6474	53.3919	138.446	2.41634	2	21.8655	27.6753	313.906	5.47869	25.8666
39960	Wed Mar 22 16:09:22 2017_x000D_	24.1166	52.8851	134.232	2.34279	2	21.8655	27.6753	313.906	5.47869	25.3101
39961	Wed Mar 22 16:09:23 2017_x000D_	23.8009	52.6847	136.341	2.37959	2	21.8655	27.6753	313.906	5.47869	25.0842
39962	Wed Mar 22 16:09:23 2017_x000D_	23.5883	52.4818	136.341	2.37959	2	21.8655	27.6753	313.906	5.47869	24.8663
39963	Wed Mar 22 16:09:23 2017_x000D_	23.3723	52.175	138.444	2.4163	2	21.8655	27.6753	313.906	5.47869	24.546
39964	Wed Mar 22 16:09:23 2017_x000D_	22.7404	51.7737	138.448	2.41638	2	24.4099	24.6609	306.053	5.34164	27.1642
39965	Wed Mar 22 16:09:23 2017_x000D_	22.6269	51.4636	138.297	2.41374	2	24.4099	24.6609	306.053	5.34164	26.8619
39966	Wed Mar 22 16:09:23 2017_x000D_	22.0943	50.9553	138.441	2.41626	2	24.4099	24.6609	306.053	5.34164	26.3962
39967	Wed Mar 22 16:09:23 2017_x000D_	21.7775	50.7542	140.393	2.45032	2	24.4099	24.6609	306.053	5.34164	26.2257
39968	Wed Mar 22 16:09:23 2017_x000D_	21.2476	50.3493	138.445	2.41633	2	26.0404	22.5013	304.922	5.32188	28.2574
39969	Wed Mar 22 16:09:23 2017_x000D_	21.034	50.1455	138.445	2.41632	2	26.0404	22.5013	304.922	5.32188	28.0939
39970	Wed Mar 22 16:09:23 2017_x000D_	20.8203	49.9416	138.445	2.41631	2	26.0404	22.5013	304.922	5.32188	27.9324
39971	Wed Mar 22 16:09:23 2017_x000D_	20.289	49.536	140.393	2.45032	2	26.0404	22.5013	304.922	5.32188	27.6397
39972	Wed Mar 22 16:09:23 2017_x000D_	20.0717	49.2276	142.625	2.48927	2	27.6613	20.5619	307.507	5.367	29.6534
39973	Wed Mar 22 16:09:23 2017_x000D_	19.5402	48.8215	140.701	2.45569	2	27.6613	20.5619	307.507	5.367	29.4034
39974	Wed Mar 22 16:09:23 2017_x000D_	19.3294	48.7215	138.447	2.41636	2	27.6613	20.5619	307.507	5.367	29.3664
39975	Wed Mar 22 16:09:23 2017_x000D_	18.9008	48.3126	138.447	2.41635	2	27.6613	20.5619	307.507	5.367	29.1006
39976	Wed Mar 22 16:09:23 2017_x000D_	18.6863	48.108	138.446	2.41634	2	27.6613	20.5619	307.507	5.367	28.9713
39977	Wed Mar 22 16:09:23 2017_x000D_	18.2572	47.6986	138.445	2.41633	2	28.8251	19.0502	302.682	5.2828	30.5354
39978	Wed Mar 22 16:09:23 2017_x000D_	18.0461	47.5986	140.701	2.45569	2	28.8251	19.0502	302.682	5.2828	30.5155
39979	Wed Mar 22 16:09:23 2017_x000D_	17.9385	47.496	140.39	2.45028	2	28.8251	19.0502	302.682	5.2828	30.4579
39980	Wed Mar 22 16:09:23 2017_x000D_	17.8277	47.2889	138.445	2.41631	2	28.8251	19.0502	302.682	5.2828	30.3046
39981	Wed Mar 22 16:09:23 2017_x000D_	17.4051	47.0884	138.449	2.4164	2	30.1979	17.7659	323.841	5.65209	31.9916
39982	Wed Mar 22 16:09:24 2017_x000D_	17.398	46.8789	138.444	2.4163	2	30.1979	17.7659	323.841	5.65209	31.8026
39983	Wed Mar 22 16:09:24 2017_x000D_	16.8676	46.5755	134.261	2.34329	2	30.1979	17.7659	323.841	5.65209	31.7441
39984	Wed Mar 22 16:09:24 2017_x000D_	16.7602	46.4727	130.101	2.27069	2	30.1979	17.7659	323.841	5.65209	31.6962
39985	Wed Mar 22 16:09:24 2017_x000D_	16.7572	46.3677	115.627	2.01807	2	34.2974	14.3543	315	5.49779	36.5036
39986	Wed Mar 22 16:09:24 2017_x000D_	16.7647	46.5776	110.185	1.92309	2	34.2974	14.3543	315	5.49779	36.6843
39987	Wed Mar 22 16:09:24 2017_x000D_	16.7613	46.4727	103.729	1.81041	2	34.2974	14.3543	315	5.49779	36.5938
39988	Wed Mar 22 16:09:24 2017_x000D_	16.6577	46.4753	94.9587	1.65734	2	34.2974	14.3543	315	5.49779	36.6458
39989	Wed Mar 22 16:09:24 2017_x000D_	16.6581	46.4759	77.3045	1.34922	2	37.0344	12.0057	316.003	5.5153	40.0423
39990	Wed Mar 22 16:09:24 2017_x000D_	16.6581	46.4761	71.8214	1.25352	2	37.0344	12.0057	316.003	5.5153	40.0425
39991	Wed Mar 22 16:09:24 2017_x000D_	16.7582	46.3698	55.0743	0.961228	2	37.0344	12.0057	316.003	5.5153	39.9001
39992	Wed Mar 22 16:09:24 2017_x000D_	16.8548	46.1581	48.9971	0.855161	2	37.0344	12.0057	316.003	5.5153	39.6687
39993	Wed Mar 22 16:09:24 2017_x000D_	16.9547	46.0513	36.2044	0.631887	2	37.0344	12.0057	316.003	5.5153	39.5259
39994	Wed Mar 22 16:09:24 2017_x000D_	17.2592	45.835	29.4876	0.514656	2	39.0849	10.2993	315	5.49779	41.7031
39995	Wed Mar 22 16:09:24 2017_x000D_	17.5635	45.6187	22.7328	0.396762	2	39.0849	10.2993	315	5.49779	41.3598
39996	Wed Mar 22 16:09:24 2017_x000D_	17.9721	45.4002	22.732	0.396748	2	39.0849	10.2993	315	5.49779	40.9612
39997	Wed Mar 22 16:09:24 2017_x000D_	18.3876	45.3916	22.7349	0.396798	2	39.0849	10.2993	315	5.49779	40.7412
39998	Wed Mar 22 16:09:24 2017_x000D_	19.1037	45.062	24.3436	0.424876	2	40.6878	8.7999	313.711	5.47528	42.1997
39999	Wed Mar 22 16:09:24 2017_x000D_	19.4082	44.8459	25.49	0.444885	2	40.6878	8.7999	313.711	5.47528	41.8585
40000	Wed Mar 22 16:09:24 2017_x000D_	20.2276	44.5144	28.1377	0.491096	2	40.6878	8.7999	313.711	5.47528	41.16
40001	Wed Mar 22 16:09:24 2017_x000D_	20.4281	44.3005	28.1362	0.491069	2	40.6878	8.7999	313.711	5.47528	40.8748
40002	Wed Mar 22 16:09:24 2017_x000D_	21.1469	44.0761	29.4935	0.514759	2	41.5834	8.38541	315	5.49779	41.1276
40003	Wed Mar 22 16:09:24 2017_x000D_	21.3472	43.8623	29.4922	0.514735	2	41.5834	8.38541	315	5.49779	40.8425
40004	Wed Mar 22 16:09:25 2017_x000D_	21.5511	43.7534	32.1045	0.560329	2	41.5834	8.38541	315	5.49779	40.6471
40005	Wed Mar 22 16:09:25 2017_x000D_	21.9585	43.5355	32.1049	0.560336	2	41.5834	8.38541	315	5.49779	40.2575
40006	Wed Mar 22 16:09:25 2017_x000D_	22.5694	43.2087	29.4927	0.514744	2	41.5834	8.38541	315	5.49779	39.6761
40007	Wed Mar 22 16:09:25 2017_x000D_	22.7697	42.9951	29.4913	0.514721	2	42.6978	7.97791	0	0	40.2906
40008	Wed Mar 22 16:09:25 2017_x000D_	23.3837	42.7733	29.493	0.51475	2	42.6978	7.97791	0	0	39.7964
40009	Wed Mar 22 16:09:25 2017_x000D_	23.6871	42.5577	28.1362	0.491069	2	42.6978	7.97791	0	0	39.461
40010	Wed Mar 22 16:09:25 2017_x000D_	24.2941	42.1266	28.1346	0.491042	2	42.6978	7.97791	0	0	38.7921
40011	Wed Mar 22 16:09:25 2017_x000D_	24.6043	42.1206	29.4935	0.514758	2	45.7498	8.297	0	0	39.8894
40012	Wed Mar 22 16:09:25 2017_x000D_	25.211	41.6896	29.4923	0.514738	2	45.7498	8.297	0	0	39.2034
40013	Wed Mar 22 16:09:25 2017_x000D_	25.5141	41.4742	28.1346	0.491042	2	45.7498	8.297	0	0	38.8614
40014	Wed Mar 22 16:09:25 2017_x000D_	25.8175	41.2588	29.4911	0.514717	2	45.7498	8.297	0	0	38.5198
40015	Wed Mar 22 16:09:25 2017_x000D_	26.4302	41.0376	29.4928	0.514747	2	47.697	8.8021	0	0	38.6187
40016	Wed Mar 22 16:09:25 2017_x000D_	26.7331	40.8224	28.1346	0.491042	2	47.697	8.8021	0	0	38.2725
40017	Wed Mar 22 16:09:25 2017_x000D_	27.3421	40.4966	25.4809	0.444726	2	47.697	8.8021	0	0	37.6678
40018	Wed Mar 22 16:09:25 2017_x000D_	27.5483	40.4928	25.4824	0.444752	2	47.697	8.8021	0	0	37.5536
40019	Wed Mar 22 16:09:25 2017_x000D_	27.9542	40.2758	25.4821	0.444746	2	49.0087	8.8439	0	0	37.8319
40020	Wed Mar 22 16:09:25 2017_x000D_	28.5659	40.055	25.4832	0.444766	2	49.0087	8.8439	0	0	37.3101
40021	Wed Mar 22 16:09:25 2017_x000D_	28.7657	39.8419	25.4813	0.444732	2	49.0087	8.8439	0	0	37.0224
40022	Wed Mar 22 16:09:25 2017_x000D_	29.1712	39.625	25.4809	0.444726	2	49.0087	8.8439	0	0	36.6197
40023	Wed Mar 22 16:09:25 2017_x000D_	29.6794	39.4063	24.329	0.424621	2	49.0087	8.8439	0	0	36.1619
40024	Wed Mar 22 16:09:25 2017_x000D_	29.9882	39.4008	25.4836	0.444773	2	49.654	9.0859	3.61452	0.0630853	36.135
40025	Wed Mar 22 16:09:26 2017_x000D_	30.3903	39.0793	22.7121	0.3964	2	49.654	9.0859	3.61452	0.0630853	35.6468
40026	Wed Mar 22 16:09:26 2017_x000D_	30.5929	38.971	25.4813	0.444732	2	49.654	9.0859	3.61452	0.0630853	35.4464
40027	Wed Mar 22 16:09:26 2017_x000D_	30.998	38.7544	25.4809	0.444725	2	49.654	9.0859	3.61452	0.0630853	35.0466
40028	Wed Mar 22 16:09:26 2017_x000D_	31.2035	38.7508	25.4824	0.444752	2	50.2993	9.3279	0	0	35.0764
40029	Wed Mar 22 16:09:26 2017_x000D_	31.4061	38.6425	28.1392	0.491122	2	50.2993	9.3279	0	0	34.8755
40030	Wed Mar 22 16:09:26 2017_x000D_	31.7114	38.5324	32.1181	0.560566	2	50.2993	9.3279	0	0	34.6181
40031	Wed Mar 22 16:09:26 2017_x000D_	32.1135	38.2111	38.0094	0.663389	2	50.2993	9.3279	0	0	34.1315
40032	Wed Mar 22 16:09:26 2017_x000D_	32.2164	38.2092	44.7307	0.780697	2	50.9444	9.5698	6.62297	0.115593	34.2192
40033	Wed Mar 22 16:09:26 2017_x000D_	32.1171	38.3153	57.4412	1.00254	2	50.9444	9.5698	6.62297	0.115593	34.3623
40034	Wed Mar 22 16:09:26 2017_x000D_	32.2199	38.313	67.9744	1.18638	2	50.9444	9.5698	6.62297	0.115593	34.3042
40035	Wed Mar 22 16:09:26 2017_x000D_	32.2228	38.4171	79.9318	1.39507	2	50.9444	9.5698	6.62297	0.115593	34.3899
40036	Wed Mar 22 16:09:26 2017_x000D_	32.2227	38.4169	85.7214	1.49612	2	54.2006	10.1162	0	0	35.8324
40037	Wed Mar 22 16:09:26 2017_x000D_	32.2222	38.4163	103.259	1.8022	2	54.2006	10.1162	0	0	35.8322
40038	Wed Mar 22 16:09:26 2017_x000D_	32.219	38.3116	109.659	1.91391	2	54.2006	10.1162	0	0	35.7515
40039	Wed Mar 22 16:09:26 2017_x000D_	32.3211	38.3096	117.613	2.05273	2	54.2006	10.1162	0	0	35.6873
40040	Wed Mar 22 16:09:26 2017_x000D_	32.2122	38.1025	131.402	2.29339	2	54.2006	10.1162	0	0	35.591
40041	Wed Mar 22 16:09:26 2017_x000D_	32.2089	37.9979	137.841	2.40578	2	56.8212	10.1997	0	0	37.1282
40042	Wed Mar 22 16:09:26 2017_x000D_	32.0004	37.8971	148.653	2.59448	2	56.8212	10.1997	0	0	37.1916
40043	Wed Mar 22 16:09:26 2017_x000D_	31.7916	37.796	154.096	2.68948	2	56.8212	10.1997	0	0	37.2564
40044	Wed Mar 22 16:09:26 2017_x000D_	31.4777	37.5918	152.759	2.66616	2	56.8212	10.1997	0	0	37.3178
40045	Wed Mar 22 16:09:26 2017_x000D_	30.8519	37.288	155.461	2.71331	2	59.4516	10.0622	0	0	39.4865
40046	Wed Mar 22 16:09:27 2017_x000D_	30.5371	37.0835	156.701	2.73496	2	59.4516	10.0622	0	0	39.5752
40047	Wed Mar 22 16:09:27 2017_x000D_	30.1224	36.9853	154.096	2.68948	2	59.4516	10.0622	0	0	39.8128
40048	Wed Mar 22 16:09:27 2017_x000D_	29.4923	36.5758	154.092	2.68942	2	59.4516	10.0622	0	0	40.0066
40049	Wed Mar 22 16:09:27 2017_x000D_	29.1835	36.581	152.765	2.66625	2	61.4266	9.9039	0	0	41.8484
40050	Wed Mar 22 16:09:27 2017_x000D_	28.4492	36.1727	154.096	2.68948	2	61.4266	9.9039	0	0	42.1611
40051	Wed Mar 22 16:09:27 2017_x000D_	28.1337	35.9676	152.763	2.66621	2	61.4266	9.9039	0	0	42.2816
40052	Wed Mar 22 16:09:27 2017_x000D_	27.5018	35.5571	152.76	2.66616	2	61.4266	9.9039	0	0	42.5321
40053	Wed Mar 22 16:09:27 2017_x000D_	27.0823	35.3533	152.76	2.66617	2	61.4266	9.9039	0	0	42.7458
40054	Wed Mar 22 16:09:27 2017_x000D_	26.4558	35.1527	152.764	2.66624	2	64.7746	8.4622	330.106	5.76143	46.6981
40055	Wed Mar 22 16:09:27 2017_x000D_	26.0357	34.9486	152.765	2.66624	2	64.7746	8.4622	330.106	5.76143	46.9279
40056	Wed Mar 22 16:09:27 2017_x000D_	25.8223	34.7413	152.761	2.66619	2	64.7746	8.4622	330.106	5.76143	46.988
40057	Wed Mar 22 16:09:27 2017_x000D_	25.4052	34.6425	155.456	2.71322	2	64.7746	8.4622	330.106	5.76143	47.2796
40058	Wed Mar 22 16:09:27 2017_x000D_	24.7707	34.2305	155.452	2.71315	2	67.2498	6.9926	323.494	5.64604	50.4616
40059	Wed Mar 22 16:09:27 2017_x000D_	24.5635	34.2337	155.455	2.7132	2	67.2498	6.9926	323.494	5.64604	50.6379
40060	Wed Mar 22 16:09:27 2017_x000D_	23.8243	33.8228	156.689	2.73475	2	67.2498	6.9926	323.494	5.64604	51.0454
40061	Wed Mar 22 16:09:27 2017_x000D_	23.5101	33.7222	158.272	2.76237	2	67.2498	6.9926	323.494	5.64604	51.2604
40062	Wed Mar 22 16:09:27 2017_x000D_	22.8772	33.4146	155.453	2.71317	2	68.8201	6.15791	330.462	5.76765	53.4198
40063	Wed Mar 22 16:09:27 2017_x000D_	22.5621	33.3138	159.4	2.78206	2	68.8201	6.15791	330.462	5.76765	53.64
40064	Wed Mar 22 16:09:27 2017_x000D_	22.2439	33.1071	158.268	2.7623	2	68.8201	6.15791	330.462	5.76765	53.8108
40065	Wed Mar 22 16:09:27 2017_x000D_	21.5091	32.9064	159.4	2.78206	2	68.8201	6.15791	330.462	5.76765	54.349
40066	Wed Mar 22 16:09:27 2017_x000D_	21.1904	32.6995	158.269	2.76231	2	70.1613	5.537	314.806	5.49441	55.9996
40067	Wed Mar 22 16:09:27 2017_x000D_	20.5554	32.391	155.455	2.7132	2	70.1613	5.537	314.806	5.49441	56.4082
40068	Wed Mar 22 16:09:28 2017_x000D_	20.2394	32.2898	159.396	2.78198	2	70.1613	5.537	314.806	5.49441	56.6384
40069	Wed Mar 22 16:09:28 2017_x000D_	19.9235	32.1883	155.457	2.71324	2	70.1613	5.537	314.806	5.49441	56.8694
40070	Wed Mar 22 16:09:28 2017_x000D_	19.2876	31.8796	158.267	2.76227	2	70.1613	5.537	314.806	5.49441	57.2893
40071	Wed Mar 22 16:09:28 2017_x000D_	18.9708	31.7779	156.691	2.73477	2	72.8438	4.2954	342.24	5.97322	60.478
40072	Wed Mar 22 16:09:28 2017_x000D_	18.4386	31.4671	152.778	2.66649	2	72.8438	4.2954	342.24	5.97322	60.8131
40073	Wed Mar 22 16:09:28 2017_x000D_	18.0174	31.3671	155.459	2.71327	2	72.8438	4.2954	342.24	5.97322	61.1458
40074	Wed Mar 22 16:09:28 2017_x000D_	17.8014	31.1579	155.455	2.71321	2	72.8438	4.2954	342.24	5.97322	61.2475
40075	Wed Mar 22 16:09:28 2017_x000D_	17.1671	30.9542	155.458	2.71326	2	75.057	3.7028	339.534	5.92599	63.9834
40076	Wed Mar 22 16:09:28 2017_x000D_	16.9508	30.7449	155.455	2.71319	2	75.057	3.7028	339.534	5.92599	64.0906
40077	Wed Mar 22 16:09:28 2017_x000D_	16.5251	30.5382	155.454	2.71319	2	75.057	3.7028	339.534	5.92599	64.3904
40078	Wed Mar 22 16:09:28 2017_x000D_	16.3158	30.5409	155.457	2.71324	2	75.057	3.7028	339.534	5.92599	64.5818
40079	Wed Mar 22 16:09:28 2017_x000D_	15.8898	30.3341	155.457	2.71324	2	76.3871	3.3031	336.933	5.88058	66.2616
40080	Wed Mar 22 16:09:28 2017_x000D_	15.7848	30.3354	156.689	2.73473	2	76.3871	3.3031	336.933	5.88058	66.358
40081	Wed Mar 22 16:09:28 2017_x000D_	15.568	30.1257	156.685	2.73467	2	76.3871	3.3031	336.933	5.88058	66.4712
40082	Wed Mar 22 16:09:28 2017_x000D_	15.1456	30.0248	151.342	2.64141	2	76.3871	3.3031	336.933	5.88058	66.8174
40083	Wed Mar 22 16:09:28 2017_x000D_	14.9322	29.9211	148.728	2.59579	2	78.1309	3.3595	355.461	6.20397	68.5536
40084	Wed Mar 22 16:09:28 2017_x000D_	15.0371	29.9194	142.178	2.48147	2	78.1309	3.3595	355.461	6.20397	68.4562
40085	Wed Mar 22 16:09:28 2017_x000D_	15.0414	30.0254	127.428	2.22403	2	78.1309	3.3595	355.461	6.20397	68.4935
40086	Wed Mar 22 16:09:28 2017_x000D_	15.0417	30.0252	119.284	2.08191	2	78.1309	3.3595	355.461	6.20397	68.4931
40087	Wed Mar 22 16:09:28 2017_x000D_	15.046	30.1317	107.221	1.87136	2	78.1309	3.3595	355.461	6.20397	68.5307
40088	Wed Mar 22 16:09:28 2017_x000D_	14.9452	30.2394	97.9097	1.70885	2	79.4274	3.6227	356.005	6.21346	69.7596
40089	Wed Mar 22 16:09:29 2017_x000D_	15.0504	30.2386	83.122	1.45075	2	79.4274	3.6227	356.005	6.21346	69.6621
40090	Wed Mar 22 16:09:29 2017_x000D_	14.9457	30.2403	74.599	1.302	2	79.4274	3.6227	356.005	6.21346	69.7595
40091	Wed Mar 22 16:09:29 2017_x000D_	15.0468	30.1329	70.865	1.23683	2	79.4274	3.6227	356.005	6.21346	69.6251
40092	Wed Mar 22 16:09:29 2017_x000D_	15.0392	29.921	57.4788	1.00319	2	81.1593	3.8999	3.01723	0.0526606	71.0561
40093	Wed Mar 22 16:09:29 2017_x000D_	15.1402	29.8135	53.2579	0.929525	2	81.1593	3.8999	3.01723	0.0526606	70.9227
40094	Wed Mar 22 16:09:29 2017_x000D_	15.4431	29.491	40.2991	0.703351	2	81.1593	3.8999	3.01723	0.0526606	70.5232
40095	Wed Mar 22 16:09:29 2017_x000D_	15.544	29.3834	36.0412	0.629037	2	81.1593	3.8999	3.01723	0.0526606	70.3902
40096	Wed Mar 22 16:09:29 2017_x000D_	16.0528	28.9517	29.2515	0.510536	2	82.2374	4.15591	0	0	70.677
40097	Wed Mar 22 16:09:29 2017_x000D_	16.4644	28.734	29.2517	0.510538	2	82.2374	4.15591	0	0	70.2152
40098	Wed Mar 22 16:09:29 2017_x000D_	16.7711	28.5176	27.8824	0.486639	2	82.2374	4.15591	0	0	69.8522
40099	Wed Mar 22 16:09:29 2017_x000D_	17.078	28.3011	29.2505	0.510518	2	82.2374	4.15591	0	0	69.4891
40100	Wed Mar 22 16:09:29 2017_x000D_	17.9042	27.9722	31.8915	0.556612	2	82.2374	4.15591	0	0	68.6001
40101	Wed Mar 22 16:09:29 2017_x000D_	18.1062	27.7572	31.8904	0.556593	2	83.7843	3.7634	326.198	5.69323	69.9236
40102	Wed Mar 22 16:09:29 2017_x000D_	18.7192	27.3247	31.8899	0.556583	2	83.7843	3.7634	326.198	5.69323	69.1997
40103	Wed Mar 22 16:09:29 2017_x000D_	19.1336	27.2136	29.2514	0.510533	2	83.7843	3.7634	326.198	5.69323	68.7723
40104	Wed Mar 22 16:09:29 2017_x000D_	19.6455	26.8888	33.4742	0.584234	2	83.7843	3.7634	326.198	5.69323	68.1804
40105	Wed Mar 22 16:09:29 2017_x000D_	19.9517	26.6727	31.8912	0.556607	2	84.4601	3.3427	331.189	5.78033	68.5975
40106	Wed Mar 22 16:09:29 2017_x000D_	20.5641	26.2407	31.8906	0.556596	2	84.4601	3.3427	331.189	5.78033	67.875
40107	Wed Mar 22 16:09:29 2017_x000D_	20.7692	26.1321	29.2491	0.510494	2	84.4601	3.3427	331.189	5.78033	67.6453
40108	Wed Mar 22 16:09:29 2017_x000D_	20.971	25.9172	29.2477	0.51047	2	84.4601	3.3427	331.189	5.78033	67.383
40109	Wed Mar 22 16:09:29 2017_x000D_	21.3849	25.8065	31.8915	0.556611	2	85.1134	3.36391	45.265	0.790024	67.5647
40110	Wed Mar 22 16:09:30 2017_x000D_	21.9968	25.3747	31.8909	0.556601	2	85.1134	3.36391	45.265	0.790024	66.8444
40111	Wed Mar 22 16:09:30 2017_x000D_	22.2017	25.2662	29.2483	0.510479	2	85.1134	3.36391	45.265	0.790024	66.6153
40112	Wed Mar 22 16:09:30 2017_x000D_	22.8134	24.8347	29.2471	0.510458	2	85.1134	3.36391	45.265	0.790024	65.896
40113	Wed Mar 22 16:09:30 2017_x000D_	23.0217	24.8325	29.2486	0.510485	2	85.9283	4.4962	54.6181	0.953265	66.1121
40114	Wed Mar 22 16:09:30 2017_x000D_	23.6331	24.4011	29.2474	0.510464	2	85.9283	4.4962	54.6181	0.953265	65.398
40115	Wed Mar 22 16:09:30 2017_x000D_	23.9418	24.2917	25.1949	0.439734	2	85.9283	4.4962	54.6181	0.953265	65.0706
40116	Wed Mar 22 16:09:30 2017_x000D_	24.1466	24.1834	27.8761	0.48653	2	85.9283	4.4962	54.6181	0.953265	64.8426
40117	Wed Mar 22 16:09:30 2017_x000D_	24.657	23.8595	26.4699	0.461987	2	85.9283	4.4962	54.6181	0.953265	64.2581
40118	Wed Mar 22 16:09:30 2017_x000D_	24.9656	23.7502	27.8762	0.486531	2	85.6321	6.0346	109.69	1.91446	63.2002
40119	Wed Mar 22 16:09:30 2017_x000D_	25.2711	23.5347	29.2481	0.510476	2	85.6321	6.0346	109.69	1.91446	62.8467
40120	Wed Mar 22 16:09:30 2017_x000D_	25.5796	23.4255	30.4412	0.5313	2	85.6321	6.0346	109.69	1.91446	62.52
40121	Wed Mar 22 16:09:30 2017_x000D_	25.8817	23.1038	29.2469	0.510455	2	85.6321	6.0346	109.69	1.91446	62.1407
40122	Wed Mar 22 16:09:30 2017_x000D_	26.0895	23.1018	29.2484	0.510482	2	85.1407	7.12431	96.604	1.68606	61.1745
40123	Wed Mar 22 16:09:30 2017_x000D_	26.1932	23.1009	27.8761	0.486531	2	85.1407	7.12431	96.604	1.68606	61.0742
40124	Wed Mar 22 16:09:30 2017_x000D_	26.294	22.9936	26.4691	0.461974	2	85.1407	7.12431	96.604	1.68606	60.9489
40125	Wed Mar 22 16:09:30 2017_x000D_	26.7031	22.7773	31.8948	0.55667	2	85.1407	7.12431	96.604	1.68606	60.4977
40126	Wed Mar 22 16:09:30 2017_x000D_	26.9076	22.6692	34.4066	0.600508	2	84.8782	8	101.17	1.76576	59.7978
40127	Wed Mar 22 16:09:30 2017_x000D_	27.0119	22.668	44.6402	0.779118	2	84.8782	8	101.17	1.76576	59.6964
40128	Wed Mar 22 16:09:30 2017_x000D_	26.9083	22.6688	50.9704	0.889602	2	84.8782	8	101.17	1.76576	59.797
40129	Wed Mar 22 16:09:30 2017_x000D_	26.915	22.8807	64.1259	1.11921	2	84.8782	8	101.17	1.76576	59.8429
40130	Wed Mar 22 16:09:30 2017_x000D_	26.9151	22.8803	71.7953	1.25306	2	84.8782	8	101.17	1.76576	59.8427
40131	Wed Mar 22 16:09:30 2017_x000D_	26.9148	22.8796	88.782	1.54954	2	83.6893	9.95081	111.538	1.9467	58.228
40132	Wed Mar 22 16:09:31 2017_x000D_	27.0184	22.8783	97.5852	1.70318	2	83.6893	9.95081	111.538	1.9467	58.1267
40133	Wed Mar 22 16:09:31 2017_x000D_	27.0117	22.6657	103.299	1.80291	2	83.6893	9.95081	111.538	1.9467	58.0863
40134	Wed Mar 22 16:09:31 2017_x000D_	26.9008	22.4541	118.822	2.07383	2	83.6893	9.95081	111.538	1.9467	58.1487
40135	Wed Mar 22 16:09:31 2017_x000D_	26.9037	22.5604	125.243	2.18591	2	82.1608	14.3191	97.0451	1.69376	55.8683
40136	Wed Mar 22 16:09:31 2017_x000D_	26.793	22.349	135.474	2.36447	2	82.1608	14.3191	97.0451	1.69376	55.9471
40137	Wed Mar 22 16:09:31 2017_x000D_	26.5757	22.0323	137.549	2.40068	2	82.1608	14.3191	97.0451	1.69376	56.1177
40138	Wed Mar 22 16:09:31 2017_x000D_	26.0434	21.6117	135.474	2.36447	2	82.1608	14.3191	97.0451	1.69376	56.5893
40139	Wed Mar 22 16:09:31 2017_x000D_	25.7214	21.295	135.474	2.36447	2	81.3969	16.5021	100.185	1.74856	55.8814
40140	Wed Mar 22 16:09:31 2017_x000D_	25.3997	20.9783	131.486	2.29487	2	81.3969	16.5021	100.185	1.74856	56.1758
40141	Wed Mar 22 16:09:31 2017_x000D_	25.1818	20.6609	133.4	2.32827	2	81.3969	16.5021	100.185	1.74856	56.3687
40142	Wed Mar 22 16:09:31 2017_x000D_	24.6448	20.1325	129.292	2.25657	2	81.3969	16.5021	100.185	1.74856	56.8681
40143	Wed Mar 22 16:09:31 2017_x000D_	24.4265	19.8142	127.551	2.22619	2	80.6334	18.6842	100.97	1.76225	56.2183
40144	Wed Mar 22 16:09:31 2017_x000D_	23.8855	19.1786	125.261	2.18622	2	80.6334	18.6842	100.97	1.76225	56.7501
40145	Wed Mar 22 16:09:31 2017_x000D_	23.667	18.8603	126.954	2.21576	2	80.6334	18.6842	100.97	1.76225	56.9667
40146	Wed Mar 22 16:09:31 2017_x000D_	23.2294	18.2229	126.953	2.21574	2	80.6334	18.6842	100.97	1.76225	57.4059
40147	Wed Mar 22 16:09:31 2017_x000D_	23.0104	17.9037	125.26	2.1862	2	80.6334	18.6842	100.97	1.76225	57.6283
40148	Wed Mar 22 16:09:31 2017_x000D_	22.5757	17.3725	126.953	2.21575	2	80.1319	19.9917	98.0638	1.71154	57.6158
40149	Wed Mar 22 16:09:31 2017_x000D_	22.3564	17.053	125.262	2.18623	2	80.1319	19.9917	98.0638	1.71154	57.8502
40150	Wed Mar 22 16:09:31 2017_x000D_	22.1372	16.7337	126.952	2.21573	2	80.1319	19.9917	98.0638	1.71154	58.0861
40151	Wed Mar 22 16:09:31 2017_x000D_	21.8095	16.3076	129.284	2.25643	2	80.1319	19.9917	98.0638	1.71154	58.4386
40152	Wed Mar 22 16:09:31 2017_x000D_	21.5865	15.8807	129.28	2.25637	2	79.1589	26.3519	93.2329	1.62722	58.5169
40153	Wed Mar 22 16:09:32 2017_x000D_	21.3703	15.6678	129.282	2.25639	2	79.1589	26.3519	93.2329	1.62722	58.768
40154	Wed Mar 22 16:09:32 2017_x000D_	20.9375	15.2416	129.284	2.25643	2	79.1589	26.3519	93.2329	1.62722	59.272
40155	Wed Mar 22 16:09:32 2017_x000D_	20.8256	15.0278	131.468	2.29455	2	79.1589	26.3519	93.2329	1.62722	59.4223
40156	Wed Mar 22 16:09:32 2017_x000D_	20.3926	14.6016	135.437	2.36382	2	78.765	29.8619	89.2759	1.55816	60.3342
40157	Wed Mar 22 16:09:32 2017_x000D_	20.1759	14.3882	135.437	2.36382	2	78.765	29.8619	89.2759	1.55816	60.598
40158	Wed Mar 22 16:09:32 2017_x000D_	20.1689	14.1737	135.432	2.36373	2	78.765	29.8619	89.2759	1.55816	60.6599
40159	Wed Mar 22 16:09:32 2017_x000D_	19.7387	13.8536	133.374	2.32782	2	78.765	29.8619	89.2759	1.55816	61.1586
40160	Wed Mar 22 16:09:32 2017_x000D_	19.5217	13.6399	133.375	2.32783	2	79.0451	32.9502	83.377	1.4552	62.5773
40161	Wed Mar 22 16:09:32 2017_x000D_	19.3012	13.319	135.432	2.36373	2	79.0451	32.9502	83.377	1.4552	62.8865
