# Supplementary material for: Guppies Prefer to Follow Large (Robot) Leaders Irrespective of Own Size
Source: Front Bioeng Biotechnol. 2020 May 15;8:441. doi: 10.3389/fbioe.2020.00441 (PMC7243707; doi:10.3389/fbioe.2020.00441)
Supplement: Supplementary file 3 [file Data_Sheet_1.ZIP › Raw Data/ID22.xlsx]

## Sheet: WedMar22154531201
Framenumber	Current timestamp	Robo Position x	Robo Position y	Robo Angle deg	Robo Angle rad	Fish ID	Fish Position x	Fish Position y	Fish Angle deg	Fish Angle rad	Distance_between_subjects	Mean_Distance (L300 bis L1500)		Fish ID	Fish Position x	Fish Position y	Fish Angle deg	Fish Angle rad	Fish ID	Fish Position x	Fish Position y	Fish Angle deg	Fish Angle rad	Fish ID	Fish Position x	Fish Position y	Fish Angle deg	Fish Angle rad	Fish ID	Fish Position x	Fish Position y	Fish Angle deg	Fish Angle rad
35007	Wed Mar 22 15:52:53 2017_x000D_	46.9314	35.4558	-74.3822	-1.29821	2	12.4215	2.56921	180	3.14159	47.6703	42.3599
35008	Wed Mar 22 15:52:53 2017_x000D_	46.9361	35.664	-74.3807	-1.29819	2	12.4215	2.56921	180	3.14159	47.8176
35009	Wed Mar 22 15:52:53 2017_x000D_	47.0465	36.0784	-71.6729	-1.25093	2	12.4215	2.56921	180	3.14159	48.1846
35010	Wed Mar 22 15:52:53 2017_x000D_	47.0511	36.2865	-71.6711	-1.2509	2	12.4215	2.56921	180	3.14159	48.3329
35011	Wed Mar 22 15:52:53 2017_x000D_	47.2695	37.011	-65.39	-1.14127	2	12.4215	2.56921	180	3.14159	48.9961
35012	Wed Mar 22 15:52:54 2017_x000D_	47.4737	37.1115	-59.0256	-1.03019	2	12.4215	2.56921	180	3.14159	49.2121
35013	Wed Mar 22 15:52:54 2017_x000D_	47.5813	37.4218	-46.7732	-0.816346	2	12.4215	2.56921	180	3.14159	49.5067
35014	Wed Mar 22 15:52:54 2017_x000D_	47.6865	37.6281	-36.5459	-0.637846	2	12.4215	2.56921	180	3.14159	49.7267
35015	Wed Mar 22 15:52:54 2017_x000D_	47.8909	37.7286	-34.1772	-0.596505	2	12.4215	2.56921	180	3.14159	49.9426
35016	Wed Mar 22 15:52:54 2017_x000D_	48.299	37.9302	-13.4105	-0.234057	2	13.2907	2.81931	180	3.14159	49.5818
35017	Wed Mar 22 15:52:54 2017_x000D_	48.299	37.9302	-13.4105	-0.234057	2	13.2907	2.81931	180	3.14159	49.5818
35018	Wed Mar 22 15:52:54 2017_x000D_	48.7076	38.1313	-1.9462	-0.0339677	2	13.2907	2.81931	180	3.14159	50.0129
35019	Wed Mar 22 15:52:54 2017_x000D_	48.9072	38.0241	0.993835	0.0173457	2	13.2907	2.81931	180	3.14159	50.0791
35020	Wed Mar 22 15:52:54 2017_x000D_	49.5125	38.0138	6.87127	0.119926	2	13.7301	2.8335	180	3.14159	50.18
35021	Wed Mar 22 15:52:54 2017_x000D_	49.9181	38.1106	9.77789	0.170656	2	13.7301	2.8335	180	3.14159	50.5376
35022	Wed Mar 22 15:52:54 2017_x000D_	50.7196	37.8892	9.77577	0.170619	2	13.7301	2.8335	180	3.14159	50.962
35023	Wed Mar 22 15:52:54 2017_x000D_	51.0198	37.7804	13.2305	0.230916	2	13.7301	2.8335	180	3.14159	51.1058
35024	Wed Mar 22 15:52:54 2017_x000D_	51.5206	37.668	9.77362	0.170582	2	13.7301	2.8335	180	3.14159	51.3962
35025	Wed Mar 22 15:52:54 2017_x000D_	51.8226	37.6628	10.23	0.178547	2	13.7397	2.6117	180	3.14159	51.758
35026	Wed Mar 22 15:52:54 2017_x000D_	52.5241	37.547	6.86845	0.119877	2	13.7397	2.6117	180	3.14159	52.1987
35027	Wed Mar 22 15:52:54 2017_x000D_	52.924	37.4365	3.92991	0.0685898	2	13.7397	2.6117	180	3.14159	52.423
35028	Wed Mar 22 15:52:54 2017_x000D_	53.7276	37.4227	3.93107	0.0686101	2	13.7397	2.6117	180	3.14159	53.0173
35029	Wed Mar 22 15:52:54 2017_x000D_	54.1291	37.4159	3.9317	0.0686211	2	14.179	2.6258	180	3.14159	52.9751
35030	Wed Mar 22 15:52:54 2017_x000D_	54.8291	37.3003	0.975289	0.017022	2	14.179	2.6258	180	3.14159	53.4299
35031	Wed Mar 22 15:52:54 2017_x000D_	55.2301	37.2935	0.975282	0.0170219	2	14.179	2.6258	180	3.14159	53.7312
35032	Wed Mar 22 15:52:54 2017_x000D_	55.5311	37.2883	0.975303	0.0170222	2	14.179	2.6258	180	3.14159	53.9582
35033	Wed Mar 22 15:52:54 2017_x000D_	56.3325	37.2747	0.975301	0.0170222	2	14.4082	2.4111	193.013	3.36871	54.5263
35034	Wed Mar 22 15:52:55 2017_x000D_	56.6326	37.2696	0.975308	0.0170223	2	14.4082	2.4111	193.013	3.36871	54.7541
35035	Wed Mar 22 15:52:55 2017_x000D_	57.3333	37.2577	0.975339	0.0170229	2	14.4082	2.4111	193.013	3.36871	55.2888
35036	Wed Mar 22 15:52:55 2017_x000D_	57.6332	37.2525	0.975288	0.017022	2	14.4082	2.4111	193.013	3.36871	55.5187
35037	Wed Mar 22 15:52:55 2017_x000D_	57.9333	37.2474	0.975295	0.0170221	2	14.6183	2.64	193.013	3.36871	55.4424
35038	Wed Mar 22 15:52:55 2017_x000D_	58.7329	37.234	6.88035	0.120085	2	14.6183	2.64	193.013	3.36871	56.0611
35039	Wed Mar 22 15:52:55 2017_x000D_	58.9327	37.2306	6.88091	0.120095	2	14.6183	2.64	193.013	3.36871	56.2163
35040	Wed Mar 22 15:52:55 2017_x000D_	59.7293	37.1137	3.93405	0.0686622	2	14.6183	2.64	193.013	3.36871	56.7753
35041	Wed Mar 22 15:52:55 2017_x000D_	60.0284	37.1086	3.79364	0.0662115	2	14.6183	2.64	193.013	3.36871	57.0102
35042	Wed Mar 22 15:52:55 2017_x000D_	60.3279	37.1035	3.93494	0.0686776	2	14.8379	2.6471	187.655	3.2752	57.0665
35043	Wed Mar 22 15:52:55 2017_x000D_	61.1236	36.9869	6.88146	0.120104	2	14.8379	2.6471	187.655	3.2752	57.6332
35044	Wed Mar 22 15:52:55 2017_x000D_	61.5221	36.9802	6.88257	0.120124	2	14.8379	2.6471	187.655	3.2752	57.9498
35045	Wed Mar 22 15:52:55 2017_x000D_	62.1177	36.8668	3.93168	0.0686208	2	14.8379	2.6471	187.655	3.2752	58.3641
35046	Wed Mar 22 15:52:55 2017_x000D_	62.4161	36.8618	3.79112	0.0661676	2	15.2868	2.4394	190.926	3.33229	58.3616
35047	Wed Mar 22 15:52:55 2017_x000D_	63.1126	36.8501	3.93317	0.0686468	2	15.2868	2.4394	190.926	3.33229	58.9186
35048	Wed Mar 22 15:52:55 2017_x000D_	63.4107	36.845	3.79255	0.0661924	2	15.2868	2.4394	190.926	3.33229	59.1579
35049	Wed Mar 22 15:52:55 2017_x000D_	63.7075	36.737	6.88319	0.120134	2	15.2868	2.4394	190.926	3.33229	59.3371
35050	Wed Mar 22 15:52:55 2017_x000D_	64.2041	36.7287	6.60454	0.115271	2	15.2868	2.4394	199.898	3.48887	59.7382
35051	Wed Mar 22 15:52:55 2017_x000D_	64.5005	36.6205	3.92926	0.0685785	2	15.2868	2.4394	199.898	3.48887	59.9194
35052	Wed Mar 22 15:52:55 2017_x000D_	64.7008	36.7203	6.886	0.120183	2	15.2868	2.4394	199.898	3.48887	60.1409
35053	Wed Mar 22 15:52:55 2017_x000D_	65.1952	36.6089	3.78918	0.0661336	2	15.2868	2.4394	199.898	3.48887	60.4847
35054	Wed Mar 22 15:52:55 2017_x000D_	65.592	36.6023	3.78973	0.0661432	2	15.5064	2.4465	197.626	3.44922	60.6233
35055	Wed Mar 22 15:52:56 2017_x000D_	65.7904	36.5989	3.79003	0.0661485	2	15.5064	2.4465	197.626	3.44922	60.7854
35056	Wed Mar 22 15:52:56 2017_x000D_	66.0879	36.5937	-2.01257	-0.0351259	2	15.5064	2.4465	197.626	3.44922	61.0288
35057	Wed Mar 22 15:52:56 2017_x000D_	66.3849	36.5885	-7.4816	-0.130578	2	15.5064	2.4465	197.626	3.44922	61.2723
35058	Wed Mar 22 15:52:56 2017_x000D_	66.2842	36.4868	-16.357	-0.285483	2	15.5064	2.4465	197.626	3.44922	61.132
35059	Wed Mar 22 15:52:56 2017_x000D_	66.1851	36.4882	-22.6763	-0.395777	2	15.9457	2.4607	190.926	3.33229	60.6784
35060	Wed Mar 22 15:52:56 2017_x000D_	66.1837	36.3844	-37.5375	-0.655153	2	15.9457	2.4607	190.926	3.33229	60.6191
35061	Wed Mar 22 15:52:56 2017_x000D_	66.1825	36.2814	-43.2003	-0.753987	2	15.9457	2.4607	190.926	3.33229	60.5605
35062	Wed Mar 22 15:52:56 2017_x000D_	66.1847	36.3841	-57.1872	-0.998105	2	15.9457	2.4607	190.926	3.33229	60.6198
35063	Wed Mar 22 15:52:56 2017_x000D_	66.2827	36.2796	-65.9592	-1.1512	2	16.1653	2.4677	172.736	3.01482	60.4566
35064	Wed Mar 22 15:52:56 2017_x000D_	66.2845	36.3825	-72.2197	-1.26047	2	16.1653	2.4677	172.736	3.01482	60.5157
35065	Wed Mar 22 15:52:56 2017_x000D_	66.3888	36.69	-86.3853	-1.50771	2	16.1653	2.4677	172.736	3.01482	60.7747
35066	Wed Mar 22 15:52:56 2017_x000D_	66.29	36.692	265.361	4.63142	2	16.1653	2.4677	172.736	3.01482	60.6942
35067	Wed Mar 22 15:52:56 2017_x000D_	66.2932	36.898	259.962	4.53719	2	16.8241	2.48901	271.743	4.74281	60.2592
35068	Wed Mar 22 15:52:56 2017_x000D_	66.1987	37.2089	251.338	4.38667	2	16.8241	2.48901	271.743	4.74281	60.3599
35069	Wed Mar 22 15:52:56 2017_x000D_	66.2049	37.6204	251.336	4.38664	2	16.8241	2.48901	271.743	4.74281	60.6026
35070	Wed Mar 22 15:52:56 2017_x000D_	65.9185	38.3456	247.704	4.32324	2	16.8241	2.48901	271.743	4.74281	60.7944
35071	Wed Mar 22 15:52:56 2017_x000D_	65.7251	38.6575	248.803	4.34243	2	16.8241	2.48901	271.743	4.74281	60.8232
35072	Wed Mar 22 15:52:56 2017_x000D_	65.4403	39.485	251.338	4.38667	2	17.9123	2.7462	271.743	4.74281	60.072
35073	Wed Mar 22 15:52:56 2017_x000D_	65.346	39.7952	247.704	4.32324	2	17.9123	2.7462	271.743	4.74281	60.1879
35074	Wed Mar 22 15:52:56 2017_x000D_	65.0598	40.5195	251.338	4.38667	2	17.9123	2.7462	271.743	4.74281	60.4128
35075	Wed Mar 22 15:52:56 2017_x000D_	64.868	40.934	251.338	4.38668	2	17.9123	2.7462	271.743	4.74281	60.5239
35076	Wed Mar 22 15:52:56 2017_x000D_	64.8712	41.1393	251.338	4.38667	2	18.1415	2.5315	298.732	5.21385	60.6154
35077	Wed Mar 22 15:52:57 2017_x000D_	64.7785	41.5517	253.956	4.43237	2	18.1415	2.5315	298.732	5.21385	60.8078
35078	Wed Mar 22 15:52:57 2017_x000D_	64.59	42.1712	253.956	4.43238	2	18.1415	2.5315	298.732	5.21385	61.0636
35079	Wed Mar 22 15:52:57 2017_x000D_	64.3951	42.3803	253.958	4.4324	2	18.1415	2.5315	298.732	5.21385	61.0518
35080	Wed Mar 22 15:52:57 2017_x000D_	64.2082	43.1023	253.075	4.417	2	18.8002	2.5527	316.124	5.51741	60.8782
35081	Wed Mar 22 15:52:57 2017_x000D_	64.114	43.4118	251.337	4.38667	2	18.8002	2.5527	316.124	5.51741	61.0148
35082	Wed Mar 22 15:52:57 2017_x000D_	63.9257	44.0308	251.337	4.38666	2	18.8002	2.5527	316.124	5.51741	61.2923
35083	Wed Mar 22 15:52:57 2017_x000D_	63.8331	44.4426	253.958	4.4324	2	18.8002	2.5527	316.124	5.51741	61.5039
35084	Wed Mar 22 15:52:57 2017_x000D_	63.739	44.7523	250.34	4.36925	2	19.4685	2.3522	328.821	5.739	61.2996
35085	Wed Mar 22 15:52:57 2017_x000D_	63.4533	45.4752	253.959	4.43241	2	19.4685	2.3522	328.821	5.739	61.5975
35086	Wed Mar 22 15:52:57 2017_x000D_	63.4599	45.8847	253.957	4.43239	2	19.4685	2.3522	328.821	5.739	61.8896
35087	Wed Mar 22 15:52:57 2017_x000D_	63.2718	46.503	253.957	4.43239	2	19.4685	2.3522	328.821	5.739	62.1934
35088	Wed Mar 22 15:52:57 2017_x000D_	63.0803	46.9166	253.958	4.43241	2	19.4685	2.3522	328.821	5.739	62.3536
35089	Wed Mar 22 15:52:57 2017_x000D_	62.8923	47.5346	253.958	4.43241	2	19.9075	2.3663	4.13118	0.0721027	62.3528
35090	Wed Mar 22 15:52:57 2017_x000D_	62.7999	47.9459	251.335	4.38663	2	19.9075	2.3663	4.13118	0.0721027	62.588
35091	Wed Mar 22 15:52:57 2017_x000D_	62.6136	48.666	250.337	4.36921	2	19.9075	2.3663	4.13118	0.0721027	62.9879
35092	Wed Mar 22 15:52:57 2017_x000D_	62.6136	48.666	250.337	4.36921	2	19.9075	2.3663	4.13118	0.0721027	62.9879
35093	Wed Mar 22 15:52:57 2017_x000D_	62.4274	49.3856	251.334	4.38661	2	20.3465	2.3805	0	0	63.0895
35094	Wed Mar 22 15:52:57 2017_x000D_	62.2344	49.6968	250.337	4.36921	2	20.3465	2.3805	0	0	63.1936
35095	Wed Mar 22 15:52:57 2017_x000D_	62.0483	50.416	251.334	4.38661	2	20.3465	2.3805	0	0	63.6117
35096	Wed Mar 22 15:52:57 2017_x000D_	61.9561	50.8266	253.958	4.43241	2	20.3465	2.3805	0	0	63.8622
35097	Wed Mar 22 15:52:57 2017_x000D_	61.7683	51.4435	253.958	4.43241	2	20.566	2.3876	7.57035	0.132127	64.0633
35098	Wed Mar 22 15:52:58 2017_x000D_	61.5772	51.8564	253.959	4.43242	2	20.566	2.3876	7.57035	0.132127	64.2579
35099	Wed Mar 22 15:52:58 2017_x000D_	61.3895	52.4731	253.959	4.43243	2	20.566	2.3876	7.57035	0.132127	64.6151
35100	Wed Mar 22 15:52:58 2017_x000D_	61.2957	52.7816	250.336	4.36918	2	20.566	2.3876	7.57035	0.132127	64.7956
35101	Wed Mar 22 15:52:58 2017_x000D_	61.2019	53.0899	248.793	4.34226	2	20.566	2.3876	7.57035	0.132127	64.9769
35102	Wed Mar 22 15:52:58 2017_x000D_	61.1081	53.3981	250.335	4.36917	2	21.0147	2.18	13.0546	0.227845	65.0444
35103	Wed Mar 22 15:52:58 2017_x000D_	60.8215	54.0171	247.693	4.32306	2	21.0147	2.18	13.0546	0.227845	65.358
35104	Wed Mar 22 15:52:58 2017_x000D_	60.7278	54.3249	251.334	4.38661	2	21.0147	2.18	13.0546	0.227845	65.5456
35105	Wed Mar 22 15:52:58 2017_x000D_	60.5385	54.8393	250.336	4.36918	2	21.0147	2.18	13.0546	0.227845	65.8417
35106	Wed Mar 22 15:52:58 2017_x000D_	60.4449	55.1473	248.793	4.34226	2	21.2342	2.1871	7.92011	0.138232	65.8958
35107	Wed Mar 22 15:52:58 2017_x000D_	60.2557	55.6615	247.692	4.32304	2	21.2342	2.1871	7.92011	0.138232	66.1981
35108	Wed Mar 22 15:52:58 2017_x000D_	60.1602	55.8676	250.336	4.36919	2	21.2342	2.1871	7.92011	0.138232	66.3086
35109	Wed Mar 22 15:52:58 2017_x000D_	60.0647	56.0738	247.692	4.32305	2	21.2342	2.1871	7.92011	0.138232	66.4198
35110	Wed Mar 22 15:52:58 2017_x000D_	59.9729	56.4833	250.336	4.36918	2	22.3218	2.44421	0	0	65.8622
35111	Wed Mar 22 15:52:58 2017_x000D_	59.9747	56.5849	251.334	4.38661	2	22.3218	2.44421	0	0	65.9466
35112	Wed Mar 22 15:52:58 2017_x000D_	59.6884	57.203	253.963	4.4325	2	22.3218	2.44421	0	0	66.2932
35113	Wed Mar 22 15:52:58 2017_x000D_	59.6919	57.4061	259.447	4.5282	2	22.3218	2.44421	0	0	66.463
35114	Wed Mar 22 15:52:58 2017_x000D_	59.4992	57.7162	265.459	4.63314	2	22.3218	2.44421	0	0	66.612
35115	Wed Mar 22 15:52:58 2017_x000D_	59.5061	58.1222	-83.4077	-1.45574	2	22.3218	2.44421	0	0	66.953
35116	Wed Mar 22 15:52:58 2017_x000D_	59.6099	58.4239	-69.1605	-1.20708	2	22.3218	2.44421	0	0	67.2616
35117	Wed Mar 22 15:52:58 2017_x000D_	59.6115	58.5255	-62.8835	-1.09752	2	22.3218	2.44421	0	0	67.3471
35118	Wed Mar 22 15:52:58 2017_x000D_	59.7154	58.8273	-54.2557	-0.94694	2	22.3316	2.2225	4.5	0.0785398	67.8355
35119	Wed Mar 22 15:52:59 2017_x000D_	59.816	58.9261	-50.3685	-0.879097	2	22.3316	2.2225	4.5	0.0785398	67.9734
35120	Wed Mar 22 15:52:59 2017_x000D_	60.1177	59.2226	-38.4323	-0.670771	2	22.3316	2.2225	4.5	0.0785398	68.3871
35121	Wed Mar 22 15:52:59 2017_x000D_	60.2182	59.3213	-34.4879	-0.601927	2	22.3316	2.2225	4.5	0.0785398	68.5249
35122	Wed Mar 22 15:52:59 2017_x000D_	60.6171	59.5135	-21.8202	-0.380834	2	22.3316	2.2225	4.5	0.0785398	68.906
35123	Wed Mar 22 15:52:59 2017_x000D_	60.8166	59.6094	-19.1407	-0.334068	2	22.7606	2.4584	4.5	0.0785398	68.6622
35124	Wed Mar 22 15:52:59 2017_x000D_	61.5131	59.8938	-15.5141	-0.270772	2	22.7606	2.4584	4.5	0.0785398	69.2862
35125	Wed Mar 22 15:52:59 2017_x000D_	61.9097	59.9838	-12.7746	-0.222958	2	22.7606	2.4584	4.5	0.0785398	69.5832
35126	Wed Mar 22 15:52:59 2017_x000D_	62.306	60.0735	-15.5154	-0.270795	2	22.7606	2.4584	4.5	0.0785398	69.8809
35127	Wed Mar 22 15:52:59 2017_x000D_	63.0982	60.2531	-15.5168	-0.27082	2	22.551	2.22961	32.7906	0.572303	70.787
35128	Wed Mar 22 15:52:59 2017_x000D_	63.4956	60.4441	-15.5141	-0.270773	2	22.551	2.22961	32.7906	0.572303	71.1715
35129	Wed Mar 22 15:52:59 2017_x000D_	64.2865	60.6234	-15.5155	-0.270797	2	22.551	2.22961	32.7906	0.572303	71.7753
35130	Wed Mar 22 15:52:59 2017_x000D_	64.5835	60.7157	-19.1475	-0.334187	2	22.551	2.22961	32.7906	0.572303	72.0233
35131	Wed Mar 22 15:52:59 2017_x000D_	64.88	60.8083	-15.5148	-0.270785	2	22.551	2.22961	32.7906	0.572303	72.2718
35132	Wed Mar 22 15:52:59 2017_x000D_	65.5716	60.9901	-16.3672	-0.285662	2	22.9801	2.4655	24.1498	0.421493	72.3821
35133	Wed Mar 22 15:52:59 2017_x000D_	65.966	61.0794	-19.1515	-0.334258	2	22.9801	2.4655	24.1498	0.421493	72.6868
35134	Wed Mar 22 15:52:59 2017_x000D_	66.6578	61.3621	-15.5128	-0.270749	2	22.9801	2.4655	24.1498	0.421493	73.325
35135	Wed Mar 22 15:52:59 2017_x000D_	66.9538	61.4541	-19.1505	-0.334239	2	22.9801	2.4655	24.1498	0.421493	73.5754
35136	Wed Mar 22 15:52:59 2017_x000D_	67.3491	61.6443	-19.1487	-0.334207	2	23.4189	2.47961	29.4438	0.513891	73.6907
35137	Wed Mar 22 15:52:59 2017_x000D_	68.038	61.8254	-18.1855	-0.317397	2	23.4189	2.47961	29.4438	0.513891	74.2481
35138	Wed Mar 22 15:52:59 2017_x000D_	68.4327	62.0153	-18.1835	-0.317362	2	23.4189	2.47961	29.4438	0.513891	74.6374
35139	Wed Mar 22 15:52:59 2017_x000D_	69.2187	62.1932	-18.1862	-0.31741	2	23.4189	2.47961	29.4438	0.513891	75.2551
35140	Wed Mar 22 15:52:59 2017_x000D_	69.4171	62.3888	-18.1818	-0.317333	2	23.8577	2.4938	16.4265	0.286697	75.2534
35141	Wed Mar 22 15:53:00 2017_x000D_	70.2021	62.5664	-18.1845	-0.31738	2	23.8577	2.4938	16.4265	0.286697	75.8717
35142	Wed Mar 22 15:53:00 2017_x000D_	70.5929	62.5545	-18.1894	-0.317464	2	23.8577	2.4938	16.4265	0.286697	76.1017
35143	Wed Mar 22 15:53:00 2017_x000D_	70.791	62.7498	-18.1849	-0.317386	2	23.8577	2.4938	16.4265	0.286697	76.3775
35144	Wed Mar 22 15:53:00 2017_x000D_	71.5746	62.9271	-18.1876	-0.317434	2	24.3064	2.2862	3.61452	0.0630853	76.8869
35145	Wed Mar 22 15:53:00 2017_x000D_	71.7711	63.0218	-15.5045	-0.270604	2	24.3064	2.2862	3.61452	0.0630853	77.0825
35146	Wed Mar 22 15:53:00 2017_x000D_	72.1638	63.2109	-15.5017	-0.270556	2	24.3064	2.2862	3.61452	0.0630853	77.4735
35147	Wed Mar 22 15:53:00 2017_x000D_	72.8488	63.3908	-16.3582	-0.285504	2	24.3064	2.2862	3.61452	0.0630853	78.0393
35148	Wed Mar 22 15:53:00 2017_x000D_	73.1408	63.3818	-15.5051	-0.270616	2	24.3064	2.2862	3.61452	0.0630853	78.2143
35149	Wed Mar 22 15:53:00 2017_x000D_	73.7274	63.5645	-15.5045	-0.270605	2	25.1938	2.0928	1.91061	0.0333464	78.3216
35150	Wed Mar 22 15:53:00 2017_x000D_	74.119	63.7532	-15.5017	-0.270556	2	25.1938	2.0928	1.91061	0.0333464	78.7126
35151	Wed Mar 22 15:53:00 2017_x000D_	74.7049	63.9357	-15.5011	-0.270544	2	25.1938	2.0928	1.91061	0.0333464	79.2205
35152	Wed Mar 22 15:53:00 2017_x000D_	74.8993	63.9296	-15.5031	-0.27058	2	25.1938	2.0928	1.91061	0.0333464	79.3374
35153	Wed Mar 22 15:53:00 2017_x000D_	75.289	64.0176	-18.1921	-0.317512	2	25.4033	2.3216	1.32406	0.0231091	79.3409
35154	Wed Mar 22 15:53:00 2017_x000D_	75.874	64.1999	-18.1924	-0.317518	2	25.4033	2.3216	1.32406	0.0231091	79.8512
35155	Wed Mar 22 15:53:00 2017_x000D_	76.0694	64.2942	-15.5017	-0.270556	2	25.4033	2.3216	1.32406	0.0231091	80.0478
35156	Wed Mar 22 15:53:00 2017_x000D_	76.2645	64.3881	-18.1904	-0.317483	2	25.4033	2.3216	1.32406	0.0231091	80.2441
35157	Wed Mar 22 15:53:00 2017_x000D_	76.6548	64.5762	-18.1883	-0.317445	2	26.0712	2.1212	3.5931	0.0627114	80.3699
35158	Wed Mar 22 15:53:00 2017_x000D_	76.9459	64.567	-19.1628	-0.334454	2	26.0712	2.1212	3.5931	0.0627114	80.5463
35159	Wed Mar 22 15:53:00 2017_x000D_	77.4325	64.7519	-18.1911	-0.317494	2	26.0712	2.1212	3.5931	0.0627114	80.9975
35160	Wed Mar 22 15:53:00 2017_x000D_	77.6272	64.8457	-20.799	-0.363011	2	26.0712	2.1212	3.5931	0.0627114	81.1935
35161	Wed Mar 22 15:53:00 2017_x000D_	77.6275	64.8455	-28.3221	-0.494313	2	26.7293	2.1424	2.67007	0.0466015	80.7608
35162	Wed Mar 22 15:53:01 2017_x000D_	77.6266	64.7446	-42.842	-0.747734	2	26.7293	2.1424	2.67007	0.0466015	80.6819
35163	Wed Mar 22 15:53:01 2017_x000D_	77.5292	64.6476	-50.7363	-0.885516	2	26.7293	2.1424	2.67007	0.0466015	80.5452
35164	Wed Mar 22 15:53:01 2017_x000D_	77.5287	64.5472	-64.5427	-1.12648	2	26.7293	2.1424	2.67007	0.0466015	80.467
35165	Wed Mar 22 15:53:01 2017_x000D_	77.626	64.5444	-72.287	-1.26165	2	26.7293	2.1424	2.67007	0.0466015	80.5263
35166	Wed Mar 22 15:53:01 2017_x000D_	77.6277	64.6449	-89.3859	-1.56008	2	27.6066	2.1707	3.24716	0.0566737	80.0321
35167	Wed Mar 22 15:53:01 2017_x000D_	77.7257	64.7419	267.975	4.67705	2	27.6066	2.1707	3.24716	0.0566737	80.1691
35168	Wed Mar 22 15:53:01 2017_x000D_	77.6301	64.8455	259.7	4.53263	2	27.6066	2.1707	3.24716	0.0566737	80.1903
35169	Wed Mar 22 15:53:01 2017_x000D_	77.6312	64.946	253.718	4.42822	2	27.6066	2.1707	3.24716	0.0566737	80.2695
35170	Wed Mar 22 15:53:01 2017_x000D_	77.5386	65.3496	246.188	4.29679	2	28.4838	2.1991	3.24716	0.0566737	79.9647
35171	Wed Mar 22 15:53:01 2017_x000D_	77.4427	65.453	242.611	4.23436	2	28.4838	2.1991	3.24716	0.0566737	79.9877
35172	Wed Mar 22 15:53:01 2017_x000D_	77.1597	66.1628	238.888	4.16939	2	28.4838	2.1991	3.24716	0.0566737	80.3785
35173	Wed Mar 22 15:53:01 2017_x000D_	76.9692	66.4691	240.316	4.1943	2	28.4838	2.1991	3.24716	0.0566737	80.5076
35174	Wed Mar 22 15:53:01 2017_x000D_	76.5883	67.0817	240.316	4.19431	2	28.4838	2.1991	3.24716	0.0566737	80.77
35175	Wed Mar 22 15:53:01 2017_x000D_	76.399	67.488	240.316	4.1943	2	29.1416	2.22031	4.69631	0.0819661	80.58
35176	Wed Mar 22 15:53:01 2017_x000D_	76.0182	68.1005	240.316	4.19431	2	29.1416	2.22031	4.69631	0.0819661	80.8555
35177	Wed Mar 22 15:53:01 2017_x000D_	75.9258	68.5033	242.611	4.23435	2	29.1416	2.22031	4.69631	0.0819661	81.1307
35178	Wed Mar 22 15:53:01 2017_x000D_	75.7343	68.7097	242.611	4.23436	2	29.1416	2.22031	4.69631	0.0819661	81.1894
35179	Wed Mar 22 15:53:01 2017_x000D_	75.3535	69.3221	242.611	4.23437	2	29.7994	2.2415	3.85368	0.0672595	81.0863
35180	Wed Mar 22 15:53:01 2017_x000D_	75.2612	69.7247	245.014	4.27631	2	29.7994	2.2415	3.85368	0.0672595	81.368
35181	Wed Mar 22 15:53:01 2017_x000D_	74.8805	70.3371	245.015	4.27632	2	29.7994	2.2415	3.85368	0.0672595	81.6659
35182	Wed Mar 22 15:53:01 2017_x000D_	74.7871	70.6398	243.863	4.2562	2	29.7994	2.2415	3.85368	0.0672595	81.8671
35183	Wed Mar 22 15:53:02 2017_x000D_	74.5967	70.9461	242.611	4.23436	2	30.6763	2.26991	7.04508	0.12296	81.5194
35184	Wed Mar 22 15:53:02 2017_x000D_	74.3131	71.5548	245.015	4.27632	2	30.6763	2.26991	7.04508	0.12296	81.8814
35185	Wed Mar 22 15:53:02 2017_x000D_	74.2209	71.9572	242.61	4.23435	2	30.6763	2.26991	7.04508	0.12296	82.1733
35186	Wed Mar 22 15:53:02 2017_x000D_	74.0294	72.1636	242.611	4.23436	2	30.6763	2.26991	7.04508	0.12296	82.2473
35187	Wed Mar 22 15:53:02 2017_x000D_	73.65	72.8754	241.247	4.21055	2	30.6763	2.26991	7.04508	0.12296	82.6552
35188	Wed Mar 22 15:53:02 2017_x000D_	73.5567	73.1779	240.315	4.19428	2	31.9916	2.3123	2.30998	0.0403168	82.1559
35189	Wed Mar 22 15:53:02 2017_x000D_	73.1762	73.7899	240.315	4.19428	2	31.9916	2.3123	2.30998	0.0403168	82.4937
35190	Wed Mar 22 15:53:02 2017_x000D_	72.9859	74.0959	238.887	4.16936	2	31.9916	2.3123	2.30998	0.0403168	82.6645
35191	Wed Mar 22 15:53:02 2017_x000D_	72.7025	74.7042	241.247	4.21055	2	31.9916	2.3123	2.30998	0.0403168	83.054
35192	Wed Mar 22 15:53:02 2017_x000D_	72.5123	75.01	242.611	4.23436	2	33.0775	2.56931	5.99629	0.104655	82.4788
35193	Wed Mar 22 15:53:02 2017_x000D_	72.1319	75.6218	242.611	4.23436	2	33.0775	2.56931	5.99629	0.104655	82.8367
35194	Wed Mar 22 15:53:02 2017_x000D_	72.1345	75.8209	242.611	4.23435	2	33.0775	2.56931	5.99629	0.104655	83.0135
35195	Wed Mar 22 15:53:02 2017_x000D_	71.9442	76.1269	241.247	4.21055	2	33.0775	2.56931	5.99629	0.104655	83.1946
35196	Wed Mar 22 15:53:02 2017_x000D_	71.7541	76.4326	242.611	4.23436	2	33.954	2.5976	6.54087	0.11416	82.9485
35197	Wed Mar 22 15:53:02 2017_x000D_	71.5652	76.838	242.611	4.23436	2	33.954	2.5976	6.54087	0.11416	83.224
35198	Wed Mar 22 15:53:02 2017_x000D_	71.3738	77.0443	242.611	4.23437	2	33.954	2.5976	6.54087	0.11416	83.322
35199	Wed Mar 22 15:53:02 2017_x000D_	71.1849	77.4496	242.611	4.23436	2	33.954	2.5976	6.54087	0.11416	83.6
35200	Wed Mar 22 15:53:02 2017_x000D_	71.0918	77.7519	238.886	4.16935	2	35.2687	2.64	357.989	6.24809	83.2171
35201	Wed Mar 22 15:53:02 2017_x000D_	70.9003	77.9582	238.886	4.16935	2	35.2687	2.64	357.989	6.24809	83.3213
35202	Wed Mar 22 15:53:02 2017_x000D_	70.903	78.1571	238.886	4.16935	2	35.2687	2.64	357.989	6.24809	83.5023
35203	Wed Mar 22 15:53:02 2017_x000D_	70.7115	78.3634	238.886	4.16935	2	35.2687	2.64	357.989	6.24809	83.6076
35204	Wed Mar 22 15:53:02 2017_x000D_	70.5212	78.6694	232.887	4.06465	2	35.2687	2.64	357.989	6.24809	83.8046
35205	Wed Mar 22 15:53:03 2017_x000D_	70.5224	78.769	227.143	3.96439	2	36.8124	2.468	0	0	83.4159
35206	Wed Mar 22 15:53:03 2017_x000D_	70.6174	78.6661	211.486	3.69113	2	36.8124	2.468	0	0	83.3602
35207	Wed Mar 22 15:53:03 2017_x000D_	70.8111	78.6586	204.276	3.56529	2	36.8124	2.468	0	0	83.4321
35208	Wed Mar 22 15:53:03 2017_x000D_	70.7148	78.7615	190.516	3.32513	2	36.8124	2.468	0	0	83.487
35209	Wed Mar 22 15:53:03 2017_x000D_	70.8101	78.6581	182.23	3.18051	2	37.6886	2.4963	0	0	83.0521
35210	Wed Mar 22 15:53:03 2017_x000D_	70.7142	78.7606	168.463	2.94024	2	37.6886	2.4963	0	0	83.108
35211	Wed Mar 22 15:53:03 2017_x000D_	70.6157	78.6646	159.768	2.78848	2	37.6886	2.4963	0	0	82.9807
35212	Wed Mar 22 15:53:03 2017_x000D_	70.4214	78.6718	154.842	2.70251	2	37.6886	2.4963	0	0	82.9105
35213	Wed Mar 22 15:53:03 2017_x000D_	70.3244	78.6753	148.94	2.59949	2	39.2217	2.5458	358.388	6.25505	82.2379
35214	Wed Mar 22 15:53:03 2017_x000D_	70.0294	78.3879	137.733	2.4039	2	39.2217	2.5458	358.388	6.25505	81.8605
35215	Wed Mar 22 15:53:03 2017_x000D_	69.8323	78.1965	137.733	2.40389	2	39.2217	2.5458	358.388	6.25505	81.6091
35216	Wed Mar 22 15:53:03 2017_x000D_	69.3409	77.8174	135.841	2.37086	2	39.2217	2.5458	358.388	6.25505	81.0739
35217	Wed Mar 22 15:53:03 2017_x000D_	69.0433	77.4303	137.731	2.40387	2	39.2217	2.5458	358.388	6.25505	80.6041
35218	Wed Mar 22 15:53:03 2017_x000D_	68.4508	76.8548	137.73	2.40385	2	40.7545	2.59531	3.97496	0.0693762	79.2563
35219	Wed Mar 22 15:53:03 2017_x000D_	68.0569	76.5708	139.749	2.43908	2	40.7545	2.59531	3.97496	0.0693762	78.853
35220	Wed Mar 22 15:53:03 2017_x000D_	67.8591	76.3787	139.748	2.43906	2	40.7545	2.59531	3.97496	0.0693762	78.6044
35221	Wed Mar 22 15:53:03 2017_x000D_	67.5636	76.1902	141.508	2.46979	2	40.7545	2.59531	3.97496	0.0693762	78.3258
35222	Wed Mar 22 15:53:03 2017_x000D_	66.9711	75.7133	143.631	2.50684	2	41.6201	2.845	4.87398	0.085067	77.1522
35223	Wed Mar 22 15:53:03 2017_x000D_	66.674	75.4246	139.75	2.43909	2	41.6201	2.845	4.87398	0.085067	76.7821
35224	Wed Mar 22 15:53:03 2017_x000D_	66.1795	75.0431	141.507	2.46976	2	41.6201	2.845	4.87398	0.085067	76.2609
35225	Wed Mar 22 15:53:03 2017_x000D_	65.8835	74.8541	139.752	2.43914	2	41.6201	2.845	4.87398	0.085067	75.987
35226	Wed Mar 22 15:53:04 2017_x000D_	65.2877	74.2757	139.75	2.4391	2	43.3816	2.6801	354.576	6.18851	74.8719
35227	Wed Mar 22 15:53:04 2017_x000D_	65.0889	74.0828	139.75	2.43909	2	43.3816	2.6801	354.576	6.18851	74.6294
35228	Wed Mar 22 15:53:04 2017_x000D_	64.4939	73.6038	141.892	2.47648	2	43.3816	2.6801	354.576	6.18851	73.9993
35229	Wed Mar 22 15:53:04 2017_x000D_	64.195	73.3138	141.503	2.46969	2	43.3816	2.6801	354.576	6.18851	73.6364
35230	Wed Mar 22 15:53:04 2017_x000D_	63.8981	73.1241	139.751	2.43911	2	44.705	2.501	356.146	6.21593	73.1847
35231	Wed Mar 22 15:53:04 2017_x000D_	63.4013	72.7407	141.504	2.46972	2	44.705	2.501	356.146	6.21593	72.6854
35232	Wed Mar 22 15:53:04 2017_x000D_	63.1024	72.4506	141.89	2.47645	2	44.705	2.501	356.146	6.21593	72.3285
35233	Wed Mar 22 15:53:04 2017_x000D_	62.5052	71.9697	139.752	2.43913	2	44.705	2.501	356.146	6.21593	71.713
35234	Wed Mar 22 15:53:04 2017_x000D_	62.3055	71.7758	139.751	2.43911	2	44.705	2.501	356.146	6.21593	71.4757
35235	Wed Mar 22 15:53:04 2017_x000D_	61.8073	71.3914	141.502	2.46967	2	45.8095	2.315	356.423	6.22075	70.9047
35236	Wed Mar 22 15:53:04 2017_x000D_	61.5092	71.2008	139.754	2.43917	2	45.8095	2.315	356.423	6.22075	70.6522
35237	Wed Mar 22 15:53:04 2017_x000D_	61.3075	70.9064	141.886	2.47638	2	45.8095	2.315	356.423	6.22075	70.3205
35238	Wed Mar 22 15:53:04 2017_x000D_	61.109	70.8125	139.752	2.43914	2	45.8095	2.315	356.423	6.22075	70.1853
35239	Wed Mar 22 15:53:04 2017_x000D_	60.5099	70.3303	141.887	2.4764	2	47.1327	2.136	357.387	6.23759	69.494
35240	Wed Mar 22 15:53:04 2017_x000D_	60.3112	70.2363	139.755	2.43919	2	47.1327	2.136	357.387	6.23759	69.3637
35241	Wed Mar 22 15:53:04 2017_x000D_	59.9101	69.8472	139.754	2.43916	2	47.1327	2.136	357.387	6.23759	68.9062
35242	Wed Mar 22 15:53:04 2017_x000D_	59.7094	69.6526	139.753	2.43915	2	47.1327	2.136	357.387	6.23759	68.678
35243	Wed Mar 22 15:53:04 2017_x000D_	59.3098	69.364	141.887	2.47639	2	48.6642	2.1855	353.459	6.16903	68.0168
35244	Wed Mar 22 15:53:04 2017_x000D_	59.3062	69.1625	141.881	2.47629	2	48.6642	2.1855	353.459	6.16903	67.8172
35245	Wed Mar 22 15:53:04 2017_x000D_	58.908	68.9743	141.885	2.47635	2	48.6642	2.1855	353.459	6.16903	67.5698
35246	Wed Mar 22 15:53:04 2017_x000D_	58.707	68.7793	141.883	2.47633	2	48.6642	2.1855	353.459	6.16903	67.3468
35247	Wed Mar 22 15:53:04 2017_x000D_	58.707	68.7793	141.883	2.47633	2	48.6642	2.1855	353.459	6.16903	67.3468
35248	Wed Mar 22 15:53:05 2017_x000D_	58.2077	68.4934	145.841	2.5454	2	50.414	2.2421	0	0	66.7081
35249	Wed Mar 22 15:53:05 2017_x000D_	58.0046	68.1976	148.198	2.58654	2	50.414	2.2421	0	0	66.3909
35250	Wed Mar 22 15:53:05 2017_x000D_	57.7041	68.0061	162.142	2.8299	2	50.414	2.2421	0	0	66.1668
35251	Wed Mar 22 15:53:05 2017_x000D_	57.5066	68.013	167.531	2.92397	2	50.414	2.2421	0	0	66.1522
35252	Wed Mar 22 15:53:05 2017_x000D_	57.3072	67.919	176.057	3.07278	2	52.3821	2.3057	359.053	6.26665	65.7979
35253	Wed Mar 22 15:53:05 2017_x000D_	57.0107	67.9292	187.436	3.27138	2	52.3821	2.3057	359.053	6.26665	65.7865
35254	Wed Mar 22 15:53:05 2017_x000D_	56.9121	67.9326	193.395	3.37537	2	52.3821	2.3057	359.053	6.26665	65.7831
35255	Wed Mar 22 15:53:05 2017_x000D_	56.7145	67.9393	198.842	3.47045	2	52.3821	2.3057	359.053	6.26665	65.7764
35256	Wed Mar 22 15:53:05 2017_x000D_	56.3211	68.0534	208.753	3.64344	2	54.1417	2.1409	0	0	65.9485
35257	Wed Mar 22 15:53:05 2017_x000D_	56.0263	68.1642	212.648	3.71142	2	54.1417	2.1409	0	0	66.0502
35258	Wed Mar 22 15:53:05 2017_x000D_	55.4401	68.5879	212.649	3.71143	2	54.1417	2.1409	0	0	66.4597
35259	Wed Mar 22 15:53:05 2017_x000D_	55.0478	68.8032	212.649	3.71142	2	54.1417	2.1409	0	0	66.6685
35260	Wed Mar 22 15:53:05 2017_x000D_	54.3619	69.2305	211.241	3.68686	2	55.4532	2.1833	0	0	67.0561
35261	Wed Mar 22 15:53:05 2017_x000D_	54.0687	69.4425	212.649	3.71142	2	55.4532	2.1833	0	0	67.2734
35262	Wed Mar 22 15:53:05 2017_x000D_	53.4818	69.8667	212.649	3.71143	2	55.4532	2.1833	0	0	67.7121
35263	Wed Mar 22 15:53:05 2017_x000D_	53.4818	69.8667	212.649	3.71143	2	55.4532	2.1833	0	0	67.7121
35264	Wed Mar 22 15:53:05 2017_x000D_	52.7912	70.0925	211.24	3.68684	2	55.4532	2.1833	0	0	67.9614
35265	Wed Mar 22 15:53:05 2017_x000D_	52.206	70.618	213.608	3.72817	2	56.5566	1.99741	0	0	68.7584
35266	Wed Mar 22 15:53:05 2017_x000D_	51.9102	70.7292	212.648	3.7114	2	56.5566	1.99741	0	0	68.8887
35267	Wed Mar 22 15:53:05 2017_x000D_	51.5193	71.0459	215.076	3.75378	2	56.5566	1.99741	0	0	69.232
35268	Wed Mar 22 15:53:05 2017_x000D_	50.9295	71.3697	217.372	3.79385	2	56.5566	1.99741	0	0	69.6001
35269	Wed Mar 22 15:53:06 2017_x000D_	50.6357	71.582	219.01	3.82245	2	57.4308	2.0256	0	0	69.8875
35270	Wed Mar 22 15:53:06 2017_x000D_	50.0498	72.108	216.668	3.78158	2	57.4308	2.0256	0	0	70.47
35271	Wed Mar 22 15:53:06 2017_x000D_	49.8531	72.216	219.01	3.82245	2	57.4308	2.0256	0	0	70.5983
35272	Wed Mar 22 15:53:06 2017_x000D_	49.561	72.5296	215.077	3.7538	2	57.4308	2.0256	0	0	70.9419
35273	Wed Mar 22 15:53:06 2017_x000D_	48.8755	73.0593	219.011	3.82246	2	58.9603	2.0751	0	0	71.697
35274	Wed Mar 22 15:53:06 2017_x000D_	48.6809	73.2684	219.011	3.82247	2	58.9603	2.0751	0	0	71.9316
35275	Wed Mar 22 15:53:06 2017_x000D_	48.0923	73.6937	219.011	3.82246	2	58.9603	2.0751	0	0	72.4385
35276	Wed Mar 22 15:53:06 2017_x000D_	47.7981	73.9064	220.783	3.85339	2	58.9603	2.0751	0	0	72.6934
35277	Wed Mar 22 15:53:06 2017_x000D_	47.5036	74.1192	219.01	3.82245	2	58.9603	2.0751	0	0	72.9494
35278	Wed Mar 22 15:53:06 2017_x000D_	46.9147	74.5449	219.01	3.82245	2	60.5002	1.9034	0	0	73.901
35279	Wed Mar 22 15:53:06 2017_x000D_	46.7199	74.7541	219.01	3.82245	2	60.5002	1.9034	0	0	74.1426
35280	Wed Mar 22 15:53:06 2017_x000D_	46.3256	74.9706	219.01	3.82244	2	60.5002	1.9034	0	0	74.4294
35281	Wed Mar 22 15:53:06 2017_x000D_	45.9382	75.4902	216.671	3.78163	2	60.5002	1.9034	0	0	75.0138
35282	Wed Mar 22 15:53:06 2017_x000D_	45.5415	75.6058	219.01	3.82244	2	61.5924	1.93871	0	0	75.3954
35283	Wed Mar 22 15:53:06 2017_x000D_	45.1517	76.0245	219.01	3.82245	2	61.5924	1.93871	0	0	75.8881
35284	Wed Mar 22 15:53:06 2017_x000D_	44.9568	76.2338	219.011	3.82246	2	61.5924	1.93871	0	0	76.1348
35285	Wed Mar 22 15:53:06 2017_x000D_	44.3672	76.66	219.01	3.82245	2	61.5924	1.93871	0	0	76.681
35286	Wed Mar 22 15:53:06 2017_x000D_	44.1722	76.8694	219.011	3.82246	2	62.9028	1.9811	356.053	6.2143	77.1952
35287	Wed Mar 22 15:53:06 2017_x000D_	43.7823	77.2882	219.012	3.82247	2	62.9028	1.9811	356.053	6.2143	77.6965
35288	Wed Mar 22 15:53:06 2017_x000D_	43.5824	77.2958	219.01	3.82245	2	62.9028	1.9811	356.053	6.2143	77.7533
35289	Wed Mar 22 15:53:06 2017_x000D_	43.3874	77.5052	219.011	3.82246	2	62.9028	1.9811	356.053	6.2143	78.0047
35290	Wed Mar 22 15:53:07 2017_x000D_	43.1923	77.7147	219.011	3.82247	2	64.442	1.8094	356.407	6.22047	78.8236
35291	Wed Mar 22 15:53:07 2017_x000D_	42.7973	77.9317	219.01	3.82245	2	64.442	1.8094	356.407	6.22047	79.1397
35292	Wed Mar 22 15:53:07 2017_x000D_	42.6999	78.0364	223.009	3.89225	2	64.442	1.8094	356.407	6.22047	79.2671
35293	Wed Mar 22 15:53:07 2017_x000D_	42.4046	78.2498	216.673	3.78165	2	64.442	1.8094	356.407	6.22047	79.5536
35294	Wed Mar 22 15:53:07 2017_x000D_	42.2095	78.4594	216.673	3.78166	2	64.442	1.8094	356.407	6.22047	79.8092
35295	Wed Mar 22 15:53:07 2017_x000D_	41.8138	78.6767	208.791	3.6441	2	66.1886	1.866	354.062	6.17955	80.5854
35296	Wed Mar 22 15:53:07 2017_x000D_	41.916	78.7737	199.787	3.48694	2	66.1886	1.866	354.062	6.17955	80.6471
35297	Wed Mar 22 15:53:07 2017_x000D_	41.8156	78.7775	193.568	3.3784	2	66.1886	1.866	354.062	6.17955	80.681
35298	Wed Mar 22 15:53:07 2017_x000D_	41.8153	78.7771	182.2	3.17999	2	66.1886	1.866	354.062	6.17955	80.6807
35299	Wed Mar 22 15:53:07 2017_x000D_	41.8151	78.7769	176.436	3.07939	2	67.7166	1.91541	0	0	81.1084
35300	Wed Mar 22 15:53:07 2017_x000D_	41.5147	78.7879	164.475	2.87062	2	67.7166	1.91541	0	0	81.2153
35301	Wed Mar 22 15:53:07 2017_x000D_	41.5146	78.7876	159.088	2.77662	2	67.7166	1.91541	0	0	81.215
35302	Wed Mar 22 15:53:07 2017_x000D_	41.4119	78.69	150.358	2.62424	2	67.7166	1.91541	0	0	81.1559
35303	Wed Mar 22 15:53:07 2017_x000D_	41.1094	78.6002	138.595	2.41894	2	69.0368	1.7367	351.946	6.14262	81.7798
35304	Wed Mar 22 15:53:07 2017_x000D_	40.8013	78.3085	134.594	2.34911	2	69.0368	1.7367	351.946	6.14262	81.6118
35305	Wed Mar 22 15:53:07 2017_x000D_	40.5961	78.1139	126.703	2.21138	2	69.0368	1.7367	351.946	6.14262	81.5006
35306	Wed Mar 22 15:53:07 2017_x000D_	40.3879	77.8185	128.37	2.24049	2	69.0368	1.7367	351.946	6.14262	81.297
35307	Wed Mar 22 15:53:07 2017_x000D_	40.1795	77.5226	126.702	2.21137	2	69.0368	1.7367	351.946	6.14262	81.0941
35308	Wed Mar 22 15:53:07 2017_x000D_	39.7626	76.9307	126.702	2.21136	2	70.3461	1.77911	0	0	81.1364
35309	Wed Mar 22 15:53:07 2017_x000D_	39.5514	76.5333	126.699	2.21132	2	70.3461	1.77911	0	0	80.8486
35310	Wed Mar 22 15:53:07 2017_x000D_	38.9329	75.948	126.704	2.21141	2	70.3461	1.77911	0	0	80.547
35311	Wed Mar 22 15:53:07 2017_x000D_	38.7266	75.7528	126.706	2.21144	2	70.3461	1.77911	0	0	80.4481
35312	Wed Mar 22 15:53:08 2017_x000D_	38.3084	75.1593	126.705	2.21143	2	71.0006	1.8003	0	0	80.3139
35313	Wed Mar 22 15:53:08 2017_x000D_	38.1997	74.8588	130.607	2.27953	2	71.0006	1.8003	0	0	80.084
35314	Wed Mar 22 15:53:08 2017_x000D_	37.8926	74.6669	128.37	2.24049	2	71.0006	1.8003	0	0	80.0355
35315	Wed Mar 22 15:53:08 2017_x000D_	37.5742	74.0687	130.606	2.2795	2	71.0006	1.8003	0	0	79.6244
35316	Wed Mar 22 15:53:08 2017_x000D_	37.3678	73.873	125.992	2.19897	2	71.0115	1.5792	3.21856	0.0561745	79.7389
35317	Wed Mar 22 15:53:08 2017_x000D_	37.0571	73.5788	126.707	2.21146	2	71.0115	1.5792	3.21856	0.0561745	79.6043
35318	Wed Mar 22 15:53:08 2017_x000D_	36.7385	72.9798	124.38	2.17085	2	71.0115	1.5792	3.21856	0.0561745	79.2003
35319	Wed Mar 22 15:53:08 2017_x000D_	36.5313	72.7835	124.382	2.17088	2	71.0115	1.5792	3.21856	0.0561745	79.1134
35320	Wed Mar 22 15:53:08 2017_x000D_	36.1112	72.1873	124.383	2.17089	2	71.8842	1.60751	9.3309	0.162855	79.1278
35321	Wed Mar 22 15:53:08 2017_x000D_	35.8982	71.7872	124.381	2.17086	2	71.8842	1.60751	9.3309	0.162855	78.8681
35322	Wed Mar 22 15:53:08 2017_x000D_	35.4775	71.1902	124.381	2.17086	2	71.8842	1.60751	9.3309	0.162855	78.5315
35323	Wed Mar 22 15:53:08 2017_x000D_	35.2698	70.9933	124.384	2.1709	2	71.8842	1.60751	9.3309	0.162855	78.4538
35324	Wed Mar 22 15:53:08 2017_x000D_	35.062	70.7964	124.386	2.17094	2	71.8842	1.60751	9.3309	0.162855	78.3771
35325	Wed Mar 22 15:53:08 2017_x000D_	34.7416	70.1949	126.702	2.21136	2	72.5277	1.8498	17.4523	0.304599	78.0951
35326	Wed Mar 22 15:53:08 2017_x000D_	34.5336	69.9977	126.703	2.21139	2	72.5277	1.8498	17.4523	0.304599	78.0236
35327	Wed Mar 22 15:53:08 2017_x000D_	34.216	69.4979	125.991	2.19896	2	72.5277	1.8498	17.4523	0.304599	77.7435
35328	Wed Mar 22 15:53:08 2017_x000D_	34.0078	69.3005	125.993	2.19899	2	72.5277	1.8498	17.4523	0.304599	77.6748
35329	Wed Mar 22 15:53:08 2017_x000D_	33.7909	68.7964	124.383	2.17089	2	73.6074	2.1062	11.9746	0.208996	77.672
35330	Wed Mar 22 15:53:08 2017_x000D_	33.5825	68.5988	124.385	2.17093	2	73.6074	2.1062	11.9746	0.208996	77.6097
35331	Wed Mar 22 15:53:08 2017_x000D_	33.4756	68.3978	121.943	2.12831	2	73.6074	2.1062	11.9746	0.208996	77.4928
35332	Wed Mar 22 15:53:08 2017_x000D_	33.3683	68.1967	124.383	2.1709	2	73.6074	2.1062	11.9746	0.208996	77.3766
35333	Wed Mar 22 15:53:09 2017_x000D_	33.1569	67.8968	125.988	2.19891	2	74.4687	2.3555	12.535	0.218777	77.4747
35334	Wed Mar 22 15:53:09 2017_x000D_	32.9511	67.8009	124.387	2.17097	2	74.4687	2.3555	12.535	0.218777	77.5036
35335	Wed Mar 22 15:53:09 2017_x000D_	32.7366	67.3983	124.386	2.17094	2	74.4687	2.3555	12.535	0.218777	77.2796
35336	Wed Mar 22 15:53:09 2017_x000D_	32.7308	67.1936	124.382	2.17087	2	74.4687	2.3555	12.535	0.218777	77.1105
35337	Wed Mar 22 15:53:09 2017_x000D_	32.3098	66.6949	130.577	2.27899	2	75.559	2.3908	354.004	6.17853	77.4952
35338	Wed Mar 22 15:53:09 2017_x000D_	32.1009	66.4969	134.37	2.34521	2	75.559	2.3908	354.004	6.17853	77.448
35339	Wed Mar 22 15:53:09 2017_x000D_	31.8912	66.299	151.104	2.63726	2	75.559	2.3908	354.004	6.17853	77.4024
35340	Wed Mar 22 15:53:09 2017_x000D_	31.9898	66.1934	155.027	2.70573	2	75.559	2.3908	354.004	6.17853	77.2596
35341	Wed Mar 22 15:53:09 2017_x000D_	31.8881	66.197	161.418	2.81728	2	75.559	2.3908	354.004	6.17853	77.32
35342	Wed Mar 22 15:53:09 2017_x000D_	31.5804	66.1048	176.056	3.07275	2	77.0962	2.2192	358.089	6.24984	78.4414
35343	Wed Mar 22 15:53:09 2017_x000D_	31.3773	66.1115	181.814	3.17326	2	77.0962	2.2192	358.089	6.24984	78.5649
35344	Wed Mar 22 15:53:09 2017_x000D_	31.0728	66.1215	193.787	3.38223	2	77.0962	2.2192	358.089	6.24984	78.7506
35345	Wed Mar 22 15:53:09 2017_x000D_	30.8695	66.128	199.454	3.48113	2	77.0962	2.2192	358.089	6.24984	78.8749
35346	Wed Mar 22 15:53:09 2017_x000D_	30.4661	66.2435	209.862	3.66278	2	77.9681	2.24741	0	0	79.6991
35347	Wed Mar 22 15:53:09 2017_x000D_	30.3646	66.2467	216.481	3.7783	2	77.9681	2.24741	0	0	79.7622
35348	Wed Mar 22 15:53:09 2017_x000D_	30.1701	66.5607	218.844	3.81954	2	77.9681	2.24741	0	0	80.1302
35349	Wed Mar 22 15:53:09 2017_x000D_	29.9698	66.6696	224.845	3.92429	2	77.9681	2.24741	0	0	80.3371
35350	Wed Mar 22 15:53:09 2017_x000D_	29.4728	67.0961	222.884	3.89006	2	78.84	2.2757	0	0	81.4789
35351	Wed Mar 22 15:53:09 2017_x000D_	29.1734	67.3109	224.844	3.92428	2	78.84	2.2757	0	0	81.8312
35352	Wed Mar 22 15:53:09 2017_x000D_	28.6824	67.9425	222.884	3.89007	2	78.84	2.2757	0	0	82.6312
35353	Wed Mar 22 15:53:09 2017_x000D_	28.383	68.1574	224.845	3.92428	2	78.84	2.2757	0	0	82.9838
35354	Wed Mar 22 15:53:10 2017_x000D_	27.8856	68.5842	222.884	3.89006	2	79.9408	2.09	0	0	84.4466
35355	Wed Mar 22 15:53:10 2017_x000D_	27.691	68.8983	220.634	3.85079	2	79.9408	2.09	0	0	84.8139
35356	Wed Mar 22 15:53:10 2017_x000D_	27.0917	69.3285	220.633	3.85078	2	79.9408	2.09	0	0	85.5222
35357	Wed Mar 22 15:53:10 2017_x000D_	27.0917	69.3285	220.633	3.85078	2	79.9408	2.09	0	0	85.5222
35358	Wed Mar 22 15:53:10 2017_x000D_	26.5941	69.7555	218.846	3.81958	2	79.9408	2.09	0	0	86.1655
35359	Wed Mar 22 15:53:10 2017_x000D_	26.2944	69.9706	220.633	3.85077	2	81.0304	2.12531	359.053	6.26665	87.1723
35360	Wed Mar 22 15:53:10 2017_x000D_	25.6946	70.4011	220.632	3.85076	2	81.0304	2.12531	359.053	6.26665	87.8842
35361	Wed Mar 22 15:53:10 2017_x000D_	25.4968	70.6129	220.633	3.85077	2	81.0304	2.12531	359.053	6.26665	88.1733
35362	Wed Mar 22 15:53:10 2017_x000D_	24.8968	71.0436	220.632	3.85076	2	81.0304	2.12531	359.053	6.26665	88.8859
35363	Wed Mar 22 15:53:10 2017_x000D_	24.5999	71.3615	221.066	3.85832	2	81.913	1.9325	0	0	90.0288
35364	Wed Mar 22 15:53:10 2017_x000D_	24.0029	71.8948	218.846	3.81959	2	81.913	1.9325	0	0	90.8202
35365	Wed Mar 22 15:53:10 2017_x000D_	23.805	72.1068	218.847	3.8196	2	81.913	1.9325	0	0	91.1097
35366	Wed Mar 22 15:53:10 2017_x000D_	23.5049	72.3222	220.633	3.85077	2	81.913	1.9325	0	0	91.467
35367	Wed Mar 22 15:53:10 2017_x000D_	22.9043	72.7533	220.632	3.85076	2	82.7734	2.1817	9.88078	0.172452	92.5454
35368	Wed Mar 22 15:53:10 2017_x000D_	22.6039	72.9689	218.846	3.81958	2	82.7734	2.1817	9.88078	0.172452	92.9042
35369	Wed Mar 22 15:53:10 2017_x000D_	22.1056	73.3966	220.632	3.85075	2	82.7734	2.1817	9.88078	0.172452	93.5529
35370	Wed Mar 22 15:53:10 2017_x000D_	21.805	73.6123	218.846	3.81958	2	82.7734	2.1817	9.88078	0.172452	93.9121
35371	Wed Mar 22 15:53:10 2017_x000D_	21.3065	74.0401	220.632	3.85075	2	83.6447	2.21001	7.92011	0.138232	95.1084
35372	Wed Mar 22 15:53:10 2017_x000D_	20.9069	74.3619	222.88	3.88999	2	83.6447	2.21001	7.92011	0.138232	95.6134
35373	Wed Mar 22 15:53:10 2017_x000D_	20.7088	74.5741	222.88	3.88999	2	83.6447	2.21001	7.92011	0.138232	95.9035
35374	Wed Mar 22 15:53:10 2017_x000D_	20.5106	74.7862	222.88	3.89	2	83.6447	2.21001	7.92011	0.138232	96.1936
35375	Wed Mar 22 15:53:10 2017_x000D_	19.9093	75.218	222.88	3.88998	2	83.6447	2.21001	7.92011	0.138232	96.9142
35376	Wed Mar 22 15:53:11 2017_x000D_	19.7111	75.4302	222.88	3.88999	2	84.0692	2.445	14.6118	0.255025	97.3078
35377	Wed Mar 22 15:53:11 2017_x000D_	19.3146	75.8546	222.88	3.88999	2	84.0692	2.445	14.6118	0.255025	97.8883
35378	Wed Mar 22 15:53:11 2017_x000D_	19.1164	76.0669	222.88	3.88999	2	84.0692	2.445	14.6118	0.255025	98.1787
35379	Wed Mar 22 15:53:11 2017_x000D_	18.7163	76.389	220.632	3.85076	2	84.0692	2.445	14.6118	0.255025	98.6849
35380	Wed Mar 22 15:53:11 2017_x000D_	18.5181	76.6013	220.633	3.85076	2	83.8626	2.217	20.6737	0.360824	99.0097
35381	Wed Mar 22 15:53:11 2017_x000D_	18.3163	76.7112	222.88	3.88998	2	83.8626	2.217	20.6737	0.360824	99.2255
35382	Wed Mar 22 15:53:11 2017_x000D_	18.0187	77.0298	218.849	3.81963	2	83.8626	2.217	20.6737	0.360824	99.6613
35383	Wed Mar 22 15:53:11 2017_x000D_	17.8169	77.1397	221.065	3.85831	2	83.8626	2.217	20.6737	0.360824	99.8772
35384	Wed Mar 22 15:53:11 2017_x000D_	17.7178	77.2458	220.632	3.85076	2	84.287	2.4521	85.8052	1.49758	100.128
35385	Wed Mar 22 15:53:11 2017_x000D_	17.3141	77.4658	220.632	3.85075	2	84.287	2.4521	85.8052	1.49758	100.561
35386	Wed Mar 22 15:53:11 2017_x000D_	17.3212	77.6705	220.633	3.85077	2	84.287	2.4521	85.8052	1.49758	100.709
35387	Wed Mar 22 15:53:11 2017_x000D_	17.0199	77.8868	218.849	3.81964	2	84.287	2.4521	85.8052	1.49758	101.071
35388	Wed Mar 22 15:53:11 2017_x000D_	16.8179	77.9969	216.497	3.77858	2	84.287	2.4521	85.8052	1.49758	101.287
35389	Wed Mar 22 15:53:11 2017_x000D_	16.7216	78.2055	202.281	3.53047	2	84.2646	2.89391	79.1012	1.38058	101.163
35390	Wed Mar 22 15:53:11 2017_x000D_	16.9233	78.0953	193.986	3.38569	2	84.2646	2.89391	79.1012	1.38058	100.946
35391	Wed Mar 22 15:53:11 2017_x000D_	16.9231	78.0951	188.134	3.28356	2	84.2646	2.89391	79.1012	1.38058	100.946
35392	Wed Mar 22 15:53:11 2017_x000D_	16.9263	78.1969	173.215	3.02318	2	84.2646	2.89391	79.1012	1.38058	101.02
35393	Wed Mar 22 15:53:11 2017_x000D_	16.9224	78.0942	164.68	2.87421	2	84.2535	3.1148	86.025	1.50142	100.774
35394	Wed Mar 22 15:53:11 2017_x000D_	16.8235	78.1997	147.709	2.57801	2	84.2535	3.1148	86.025	1.50142	100.919
35395	Wed Mar 22 15:53:11 2017_x000D_	16.7172	78.1007	139.177	2.4291	2	84.2535	3.1148	86.025	1.50142	100.916
35396	Wed Mar 22 15:53:11 2017_x000D_	16.5052	77.9037	126.672	2.21084	2	84.2535	3.1148	86.025	1.50142	100.912
35397	Wed Mar 22 15:53:12 2017_x000D_	16.399	77.805	122.613	2.14001	2	84.2535	3.1148	104.612	1.82582	100.91
35398	Wed Mar 22 15:53:12 2017_x000D_	16.1792	77.4029	114.948	2.00622	2	84.2535	3.1148	104.612	1.82582	100.761
35399	Wed Mar 22 15:53:12 2017_x000D_	16.0621	76.997	112.326	1.96046	2	84.2535	3.1148	104.612	1.82582	100.542
35400	Wed Mar 22 15:53:12 2017_x000D_	15.9486	76.6933	108.785	1.89866	2	84.2535	3.1148	104.612	1.82582	100.396
35401	Wed Mar 22 15:53:12 2017_x000D_	15.8311	76.2873	113.354	1.9784	2	84.2535	3.1148	104.612	1.82582	100.179
35402	Wed Mar 22 15:53:12 2017_x000D_	15.3939	75.5842	112.329	1.9605	2	84.0133	3.54961	114.23	1.99369	99.4867
35403	Wed Mar 22 15:53:12 2017_x000D_	15.2762	75.1773	114.944	2.00616	2	84.0133	3.54961	114.23	1.99369	99.2739
35404	Wed Mar 22 15:53:12 2017_x000D_	15.0409	74.3632	114.94	2.00608	2	84.0133	3.54961	114.23	1.99369	98.8522
35405	Wed Mar 22 15:53:12 2017_x000D_	14.8238	74.0625	116.074	2.02587	2	84.0133	3.54961	114.23	1.99369	98.7889
35406	Wed Mar 22 15:53:12 2017_x000D_	14.5956	73.453	116.072	2.02584	2	83.8067	3.3216	115.536	2.01649	98.5322
35407	Wed Mar 22 15:53:12 2017_x000D_	14.3745	73.0489	116.073	2.02585	2	83.8067	3.3216	115.536	2.01649	98.4008
35408	Wed Mar 22 15:53:12 2017_x000D_	14.2637	72.8466	118.679	2.07134	2	83.8067	3.3216	115.536	2.01649	98.3359
35409	Wed Mar 22 15:53:12 2017_x000D_	13.932	72.2399	116.074	2.02587	2	83.8067	3.3216	115.536	2.01649	98.1438
35410	Wed Mar 22 15:53:12 2017_x000D_	13.8174	71.9343	117.458	2.05002	2	84.0245	3.3287	114.599	2.00013	98.1619
35411	Wed Mar 22 15:53:12 2017_x000D_	13.3855	71.4336	118.682	2.07139	2	84.0245	3.3287	114.599	2.00013	98.1231
35412	Wed Mar 22 15:53:12 2017_x000D_	13.3706	71.0213	118.676	2.07129	2	84.0245	3.3287	114.599	2.00013	97.8482
35413	Wed Mar 22 15:53:12 2017_x000D_	13.1563	70.8221	118.679	2.07134	2	84.0245	3.3287	114.599	2.00013	97.8655
35414	Wed Mar 22 15:53:12 2017_x000D_	12.7163	70.1142	120.012	2.0946	2	83.8067	3.3216	159.112	2.77704	97.5454
35415	Wed Mar 22 15:53:12 2017_x000D_	12.7088	69.9078	120.009	2.09455	2	83.8067	3.3216	159.112	2.77704	97.4096
35416	Wed Mar 22 15:53:12 2017_x000D_	12.2721	69.3021	120.011	2.09459	2	83.8067	3.3216	159.112	2.77704	97.3171
35417	Wed Mar 22 15:53:12 2017_x000D_	12.1573	68.9955	116.079	2.02597	2	83.8067	3.3216	159.112	2.77704	97.1941
35418	Wed Mar 22 15:53:13 2017_x000D_	12.0459	68.7922	118.679	2.07134	2	83.8067	3.3216	159.112	2.77704	97.1391
35419	Wed Mar 22 15:53:13 2017_x000D_	11.7124	68.1823	116.081	2.02599	2	83.6001	3.0937	165.221	2.88365	96.9761
35420	Wed Mar 22 15:53:13 2017_x000D_	11.4936	67.8789	117.319	2.04761	2	83.6001	3.0937	165.221	2.88365	96.9354
35421	Wed Mar 22 15:53:13 2017_x000D_	11.2671	67.3681	116.082	2.02601	2	83.6001	3.0937	165.221	2.88365	96.7639
35422	Wed Mar 22 15:53:13 2017_x000D_	11.048	67.064	114.958	2.00639	2	83.6001	3.0937	165.221	2.88365	96.7265
35423	Wed Mar 22 15:53:13 2017_x000D_	11.0366	66.7536	116.08	2.02598	2	83.6112	2.8728	161.792	2.82381	96.6842
35424	Wed Mar 22 15:53:13 2017_x000D_	10.7022	66.1421	113.376	1.97878	2	83.6112	2.8728	161.792	2.82381	96.5336
35425	Wed Mar 22 15:53:13 2017_x000D_	10.5904	65.938	116.081	2.026	2	83.6112	2.8728	161.792	2.82381	96.4845
35426	Wed Mar 22 15:53:13 2017_x000D_	10.479	65.734	113.377	1.9788	2	83.6112	2.8728	161.792	2.82381	96.4357
35427	Wed Mar 22 15:53:13 2017_x000D_	10.2557	65.3258	113.378	1.97883	2	83.3934	2.8657	173.274	3.0242	96.1789
35428	Wed Mar 22 15:53:13 2017_x000D_	10.248	65.1183	113.376	1.97878	2	83.3934	2.8657	173.274	3.0242	96.0502
35429	Wed Mar 22 15:53:13 2017_x000D_	10.1287	64.7067	110.566	1.92975	2	83.3934	2.8657	173.274	3.0242	95.8751
35430	Wed Mar 22 15:53:13 2017_x000D_	9.90903	64.4015	109.662	1.91397	2	83.3934	2.8657	173.274	3.0242	95.8468
35431	Wed Mar 22 15:53:13 2017_x000D_	9.90955	64.4019	98.1563	1.71315	2	83.3934	2.8657	167.026	2.91516	95.8466
35432	Wed Mar 22 15:53:13 2017_x000D_	9.80967	64.509	89.2728	1.5581	2	83.3934	2.8657	167.026	2.91516	95.992
35433	Wed Mar 22 15:53:13 2017_x000D_	9.81376	64.6134	77.3431	1.34989	2	83.3934	2.8657	167.026	2.91516	96.0559
35434	Wed Mar 22 15:53:13 2017_x000D_	9.81765	64.7175	70.7984	1.23567	2	83.3934	2.8657	167.026	2.91516	96.1199
35435	Wed Mar 22 15:53:13 2017_x000D_	9.81372	64.614	64.1083	1.1189	2	83.3934	2.8657	167.026	2.91516	96.0563
35436	Wed Mar 22 15:53:13 2017_x000D_	9.80972	64.5105	57.4505	1.0027	2	83.3934	2.8657	167.465	2.92282	95.9929
35437	Wed Mar 22 15:53:13 2017_x000D_	10.0134	64.4008	42.7715	0.746503	2	83.3934	2.8657	167.465	2.92282	95.7663
35438	Wed Mar 22 15:53:13 2017_x000D_	10.1134	64.294	38.7013	0.675465	2	83.3934	2.8657	167.465	2.92282	95.6211
35439	Wed Mar 22 15:53:13 2017_x000D_	10.3131	64.0802	25.7269	0.449019	2	83.3934	2.8657	167.465	2.92282	95.3307
35440	Wed Mar 22 15:53:14 2017_x000D_	10.6209	63.967	21.976	0.383554	2	83.4046	2.64481	173.756	3.03262	95.1729
35441	Wed Mar 22 15:53:14 2017_x000D_	11.2406	63.8443	19.2706	0.336335	2	83.4046	2.64481	173.756	3.03262	94.6204
35442	Wed Mar 22 15:53:14 2017_x000D_	11.5448	63.6273	20.1806	0.352218	2	83.4046	2.64481	173.756	3.03262	94.2481
35443	Wed Mar 22 15:53:14 2017_x000D_	11.8524	63.5142	16.4782	0.287598	2	83.4046	2.64481	173.756	3.03262	93.9404
35444	Wed Mar 22 15:53:14 2017_x000D_	12.5756	63.3886	20.1833	0.352265	2	83.3934	2.8657	173.377	3.026	93.1568
35445	Wed Mar 22 15:53:14 2017_x000D_	12.8829	63.2756	16.4796	0.287624	2	83.3934	2.8657	173.377	3.026	92.8498
35446	Wed Mar 22 15:53:14 2017_x000D_	13.6016	63.0464	17.2624	0.301286	2	83.3934	2.8657	173.377	3.026	92.1554
35447	Wed Mar 22 15:53:14 2017_x000D_	13.9088	62.9336	19.271	0.336343	2	83.3934	2.8657	173.377	3.026	91.8491
35448	Wed Mar 22 15:53:14 2017_x000D_	14.3195	62.8175	16.4788	0.28761	2	83.3934	2.8657	173.377	3.026	91.4627
35449	Wed Mar 22 15:53:14 2017_x000D_	14.9339	62.5918	21.9827	0.38367	2	83.1867	2.6377	172.75	3.01505	90.8457
35450	Wed Mar 22 15:53:14 2017_x000D_	15.2409	62.4789	20.1847	0.352289	2	83.1867	2.6377	172.75	3.01505	90.5406
35451	Wed Mar 22 15:53:14 2017_x000D_	15.6477	62.2593	20.1833	0.352266	2	83.1867	2.6377	172.75	3.01505	90.0902
35452	Wed Mar 22 15:53:14 2017_x000D_	16.3645	62.0308	19.2701	0.336327	2	83.1867	2.6377	172.75	3.01505	89.4022
35453	Wed Mar 22 15:53:14 2017_x000D_	16.6749	62.0217	20.186	0.352312	2	82.9689	2.63071	176.025	3.07222	89.0067
35454	Wed Mar 22 15:53:14 2017_x000D_	17.3875	61.6896	16.4741	0.287527	2	82.9689	2.63071	176.025	3.07222	88.2546
35455	Wed Mar 22 15:53:14 2017_x000D_	17.8007	61.6776	16.4765	0.287569	2	82.9689	2.63071	176.025	3.07222	87.9399
35456	Wed Mar 22 15:53:14 2017_x000D_	18.4132	61.4524	16.4755	0.287552	2	82.9689	2.63071	176.025	3.07222	87.3352
35457	Wed Mar 22 15:53:14 2017_x000D_	18.819	61.2333	16.4734	0.287515	2	82.5444	2.3956	180	3.14159	86.7341
35458	Wed Mar 22 15:53:14 2017_x000D_	19.4346	61.1118	19.2732	0.336381	2	82.5444	2.3956	180	3.14159	86.2
35459	Wed Mar 22 15:53:14 2017_x000D_	19.8401	60.8929	19.2717	0.336354	2	82.5444	2.3956	180	3.14159	85.7541
35460	Wed Mar 22 15:53:14 2017_x000D_	20.1496	60.8839	20.1887	0.35236	2	82.5444	2.3956	180	3.14159	85.5219
35461	Wed Mar 22 15:53:15 2017_x000D_	20.8603	60.5526	16.4717	0.287486	2	82.5444	2.3956	180	3.14159	84.7771
35462	Wed Mar 22 15:53:15 2017_x000D_	21.1661	60.4403	20.1874	0.352336	2	81.9019	2.1535	174.605	3.04743	84.1795
35463	Wed Mar 22 15:53:15 2017_x000D_	21.4748	60.4315	19.2739	0.336393	2	81.9019	2.1535	174.605	3.04743	83.9509
35464	Wed Mar 22 15:53:15 2017_x000D_	22.2913	60.2011	19.275	0.336412	2	81.9019	2.1535	174.605	3.04743	83.2043
35465	Wed Mar 22 15:53:15 2017_x000D_	22.5933	59.9853	20.1888	0.35236	2	81.9019	2.1535	174.605	3.04743	82.8374
35466	Wed Mar 22 15:53:15 2017_x000D_	23.3093	59.8615	16.4724	0.287498	2	81.9019	2.1535	183.947	3.21048	82.2393
35467	Wed Mar 22 15:53:15 2017_x000D_	23.6146	59.7493	20.1915	0.352408	2	81.9019	2.1535	183.947	3.21048	81.9432
35468	Wed Mar 22 15:53:15 2017_x000D_	23.9192	59.6372	16.4714	0.287481	2	81.9019	2.1535	183.947	3.21048	81.6478
35469	Wed Mar 22 15:53:15 2017_x000D_	24.5288	59.413	16.4705	0.287464	2	81.9019	2.1535	183.947	3.21048	81.0575
35470	Wed Mar 22 15:53:15 2017_x000D_	24.9361	59.2982	19.2754	0.336419	2	81.4773	1.9184	169.101	2.95137	80.5565
35471	Wed Mar 22 15:53:15 2017_x000D_	25.5452	59.0742	19.2752	0.336415	2	81.4773	1.9184	169.101	2.95137	79.9699
35472	Wed Mar 22 15:53:15 2017_x000D_	25.9521	58.9593	16.4698	0.287452	2	81.4773	1.9184	169.101	2.95137	79.6035
35473	Wed Mar 22 15:53:15 2017_x000D_	26.5607	58.7355	16.4688	0.287435	2	81.4773	1.9184	169.101	2.95137	79.0191
35474	Wed Mar 22 15:53:15 2017_x000D_	26.7625	58.6265	19.2747	0.336408	2	80.8125	2.1182	165.388	2.88657	78.1958
35475	Wed Mar 22 15:53:15 2017_x000D_	27.3738	58.5061	16.469	0.287439	2	80.8125	2.1182	165.388	2.88657	77.6871
35476	Wed Mar 22 15:53:15 2017_x000D_	27.4733	58.3999	20.1928	0.352432	2	80.8125	2.1182	165.388	2.88657	77.5416
35477	Wed Mar 22 15:53:15 2017_x000D_	27.7802	58.3915	19.2772	0.33645	2	80.8125	2.1182	165.388	2.88657	77.3247
35478	Wed Mar 22 15:53:15 2017_x000D_	27.9817	58.2825	16.4681	0.287423	2	80.8125	2.1182	165.388	2.88657	77.1072
35479	Wed Mar 22 15:53:15 2017_x000D_	28.2858	58.1707	20.1942	0.352455	2	80.5945	2.1111	165.388	2.88657	76.6738
35480	Wed Mar 22 15:53:15 2017_x000D_	28.4873	58.0618	23.0349	0.402035	2	80.5945	2.1111	165.388	2.88657	76.4568
35481	Wed Mar 22 15:53:15 2017_x000D_	28.8904	57.8441	28.3945	0.495577	2	80.5945	2.1111	165.388	2.88657	76.0229
35482	Wed Mar 22 15:53:15 2017_x000D_	28.894	57.9473	38.7688	0.676644	2	80.5945	2.1111	165.388	2.88657	76.0961
35483	Wed Mar 22 15:53:16 2017_x000D_	28.8976	58.0501	53.2772	0.929863	2	80.3766	2.1041	156.009	2.72287	76.0266
35484	Wed Mar 22 15:53:16 2017_x000D_	28.7985	58.156	57.4255	1.00226	2	80.3766	2.1041	156.009	2.72287	76.1716
35485	Wed Mar 22 15:53:16 2017_x000D_	28.7987	58.1557	65.3466	1.14051	2	80.3766	2.1041	156.009	2.72287	76.1713
35486	Wed Mar 22 15:53:16 2017_x000D_	28.904	58.2555	79.9286	1.39502	2	80.3766	2.1041	156.009	2.72287	76.1735
35487	Wed Mar 22 15:53:16 2017_x000D_	28.9037	58.2551	91.7079	1.60061	2	80.3766	2.1041	163.075	2.8462	76.1734
35488	Wed Mar 22 15:53:16 2017_x000D_	28.9033	58.2547	103.477	1.80601	2	80.3766	2.1041	163.075	2.8462	76.1734
35489	Wed Mar 22 15:53:16 2017_x000D_	28.8969	58.048	109.057	1.9034	2	80.3766	2.1041	163.075	2.8462	76.0255
35490	Wed Mar 22 15:53:16 2017_x000D_	28.8935	57.9447	115.434	2.01471	2	80.3766	2.1041	163.075	2.8462	75.9518
35491	Wed Mar 22 15:53:16 2017_x000D_	28.7843	57.7409	130.464	2.27702	2	80.3766	2.1041	163.075	2.8462	75.8763
35492	Wed Mar 22 15:53:16 2017_x000D_	28.6789	57.6409	138.465	2.41667	2	80.1476	2.318	154.464	2.6959	75.5622
35493	Wed Mar 22 15:53:16 2017_x000D_	28.4646	57.3365	144.464	2.52138	2	80.1476	2.318	154.464	2.6959	75.4862
35494	Wed Mar 22 15:53:16 2017_x000D_	28.1548	57.2417	145.084	2.53219	2	80.1476	2.318	154.464	2.6959	75.6298
35495	Wed Mar 22 15:53:16 2017_x000D_	27.838	56.9395	144.466	2.5214	2	80.1476	2.318	154.464	2.6959	75.6294
35496	Wed Mar 22 15:53:16 2017_x000D_	27.2108	56.5422	144.467	2.52143	2	79.7118	2.3039	164.131	2.86463	75.4861
35497	Wed Mar 22 15:53:16 2017_x000D_	26.894	56.2398	140.428	2.45094	2	79.7118	2.3039	164.131	2.86463	75.4904
35498	Wed Mar 22 15:53:16 2017_x000D_	26.2659	55.8418	140.432	2.451	2	79.7118	2.3039	164.131	2.86463	75.649
35499	Wed Mar 22 15:53:16 2017_x000D_	25.9485	55.5389	136.362	2.37996	2	79.7118	2.3039	164.131	2.86463	75.6601
35500	Wed Mar 22 15:53:16 2017_x000D_	25.5216	55.0311	134.395	2.34564	2	79.0469	2.5037	162.809	2.84155	74.9939
35501	Wed Mar 22 15:53:16 2017_x000D_	25.2071	54.8317	132.301	2.30909	2	79.0469	2.5037	162.809	2.84155	75.0796
35502	Wed Mar 22 15:53:16 2017_x000D_	24.9919	54.526	134.251	2.34312	2	79.0469	2.5037	162.809	2.84155	75.0217
35503	Wed Mar 22 15:53:16 2017_x000D_	24.7798	54.3237	134.251	2.34313	2	79.0469	2.5037	162.809	2.84155	75.0349
35504	Wed Mar 22 15:53:17 2017_x000D_	24.1429	53.7163	134.253	2.34315	2	78.611	2.4896	164.965	2.87918	74.7726
35505	Wed Mar 22 15:53:17 2017_x000D_	23.9305	53.5137	134.253	2.34316	2	78.611	2.4896	164.965	2.87918	74.7891
35506	Wed Mar 22 15:53:17 2017_x000D_	23.4987	52.9004	134.249	2.34308	2	78.611	2.4896	164.965	2.87918	74.6901
35507	Wed Mar 22 15:53:17 2017_x000D_	23.286	52.6975	134.249	2.34309	2	78.611	2.4896	164.965	2.87918	74.7107
35508	Wed Mar 22 15:53:17 2017_x000D_	22.757	52.2939	136.357	2.37987	2	78.611	2.4896	164.965	2.87918	74.8341
35509	Wed Mar 22 15:53:17 2017_x000D_	22.5374	51.8826	136.351	2.37978	2	77.5101	2.6754	158.58	2.76774	73.779
35510	Wed Mar 22 15:53:17 2017_x000D_	22.0081	51.4786	134.251	2.34313	2	77.5101	2.6754	158.58	2.76774	73.9069
35511	Wed Mar 22 15:53:17 2017_x000D_	21.7949	51.2752	134.252	2.34313	2	77.5101	2.6754	158.58	2.76774	73.9332
35512	Wed Mar 22 15:53:17 2017_x000D_	21.478	51.0741	136.357	2.37987	2	77.5101	2.6754	158.58	2.76774	74.0407
35513	Wed Mar 22 15:53:17 2017_x000D_	21.0477	50.5628	138.456	2.41651	2	76.6161	3.0892	155.439	2.71291	73.0862
35514	Wed Mar 22 15:53:17 2017_x000D_	20.834	50.359	138.456	2.41651	2	76.6161	3.0892	155.439	2.71291	73.1169
35515	Wed Mar 22 15:53:17 2017_x000D_	20.4065	49.9512	138.455	2.41649	2	76.6161	3.0892	155.439	2.71291	73.1817
35516	Wed Mar 22 15:53:17 2017_x000D_	20.1892	49.6427	136.351	2.37978	2	76.6161	3.0892	155.439	2.71291	73.1521
35517	Wed Mar 22 15:53:17 2017_x000D_	19.6614	49.3415	136.357	2.37987	2	75.9621	3.068	150.461	2.62604	72.8766
35518	Wed Mar 22 15:53:17 2017_x000D_	19.5506	49.1348	138.453	2.41647	2	75.9621	3.068	150.461	2.62604	72.8314
35519	Wed Mar 22 15:53:17 2017_x000D_	19.233	48.933	136.357	2.37987	2	75.9621	3.068	150.461	2.62604	72.9506
35520	Wed Mar 22 15:53:17 2017_x000D_	19.1222	48.7262	138.453	2.41645	2	75.9621	3.068	150.461	2.62604	72.9071
35521	Wed Mar 22 15:53:17 2017_x000D_	18.5899	48.3196	136.357	2.37987	2	75.9621	3.068	150.461	2.62604	73.0704
35522	Wed Mar 22 15:53:17 2017_x000D_	18.4789	48.1126	138.451	2.41643	2	75.079	3.2608	156.009	2.72287	72.2167
35523	Wed Mar 22 15:53:17 2017_x000D_	18.0496	47.7031	138.45	2.41642	2	75.079	3.2608	156.009	2.72287	72.3012
35524	Wed Mar 22 15:53:17 2017_x000D_	17.8384	47.6028	136.357	2.37987	2	75.079	3.2608	156.009	2.72287	72.4065
35525	Wed Mar 22 15:53:18 2017_x000D_	17.5164	47.2957	136.357	2.37987	2	75.079	3.2608	156.009	2.72287	72.4743
35526	Wed Mar 22 15:53:18 2017_x000D_	17.4051	47.0884	138.449	2.4164	2	74.4029	3.6817	148.1	2.58482	71.6442
35527	Wed Mar 22 15:53:18 2017_x000D_	17.1937	46.9879	136.357	2.37987	2	74.4029	3.6817	148.1	2.58482	71.7518
35528	Wed Mar 22 15:53:18 2017_x000D_	16.8712	46.6801	132.326	2.30952	2	74.4029	3.6817	148.1	2.58482	71.8245
35529	Wed Mar 22 15:53:18 2017_x000D_	16.6564	46.4751	127.734	2.22937	2	74.4029	3.6817	148.1	2.58482	71.8744
35530	Wed Mar 22 15:53:18 2017_x000D_	16.6606	46.5797	112.962	1.97155	2	74.1849	3.67471	148.1	2.58482	71.7627
35531	Wed Mar 22 15:53:18 2017_x000D_	16.6609	46.5799	107.318	1.87306	2	74.1849	3.67471	148.1	2.58482	71.7626
35532	Wed Mar 22 15:53:18 2017_x000D_	16.6647	46.6847	100.853	1.76022	2	74.1849	3.67471	148.1	2.58482	71.8222
35533	Wed Mar 22 15:53:18 2017_x000D_	16.6652	46.6854	83.0591	1.44966	2	74.1849	3.67471	148.1	2.58482	71.8222
35534	Wed Mar 22 15:53:18 2017_x000D_	16.6653	46.6856	77.3037	1.3492	2	73.9669	3.6676	148.1	2.58482	71.6521
35535	Wed Mar 22 15:53:18 2017_x000D_	16.5576	46.5836	62.955	1.09877	2	73.9669	3.6676	148.1	2.58482	71.6771
35536	Wed Mar 22 15:53:18 2017_x000D_	16.6579	46.4769	55.6965	0.972088	2	73.9669	3.6676	148.1	2.58482	71.5329
35537	Wed Mar 22 15:53:18 2017_x000D_	16.758	46.3701	46.8491	0.817671	2	73.9669	3.6676	148.1	2.58482	71.3888
35538	Wed Mar 22 15:53:18 2017_x000D_	16.9547	46.0513	36.2044	0.631887	2	73.9669	3.6676	148.1	2.58482	71.0406
35539	Wed Mar 22 15:53:18 2017_x000D_	17.159	45.942	33.6622	0.587516	2	73.5307	3.6536	152.951	2.6695	70.4704
35540	Wed Mar 22 15:53:18 2017_x000D_	17.775	45.7192	25.4916	0.444912	2	73.5307	3.6536	152.951	2.6695	69.8442
35541	Wed Mar 22 15:53:18 2017_x000D_	18.1835	45.5008	25.4912	0.444905	2	73.5307	3.6536	152.951	2.6695	69.3866
35542	Wed Mar 22 15:53:18 2017_x000D_	18.7924	45.0684	25.4889	0.444865	2	73.5307	3.6536	152.951	2.6695	68.6401
35543	Wed Mar 22 15:53:18 2017_x000D_	19.2042	44.955	28.1362	0.491069	2	73.5198	3.8746	143.974	2.51283	68.1013
35544	Wed Mar 22 15:53:18 2017_x000D_	19.6123	44.7368	28.1361	0.491068	2	73.5198	3.8746	143.974	2.51283	67.6442
35545	Wed Mar 22 15:53:18 2017_x000D_	20.3246	44.3026	29.4903	0.514702	2	73.5198	3.8746	143.974	2.51283	66.8143
35546	Wed Mar 22 15:53:18 2017_x000D_	20.6285	44.0867	28.1347	0.491042	2	73.5198	3.8746	143.974	2.51283	66.4417
35547	Wed Mar 22 15:53:19 2017_x000D_	20.9396	44.0803	29.492	0.514733	2	72.8438	4.2954	136.094	2.37529	65.3979
35548	Wed Mar 22 15:53:19 2017_x000D_	21.651	43.6465	28.1361	0.491068	2	72.8438	4.2954	136.094	2.37529	64.5694
35549	Wed Mar 22 15:53:19 2017_x000D_	21.9551	43.4307	29.491	0.514714	2	72.8438	4.2954	136.094	2.37529	64.1968
35550	Wed Mar 22 15:53:19 2017_x000D_	22.4658	43.2108	28.1361	0.491068	2	72.8438	4.2954	136.094	2.37529	63.6581
35551	Wed Mar 22 15:53:19 2017_x000D_	22.7697	42.9951	29.4913	0.514721	2	72.1677	4.7163	134.802	2.35274	62.4934
35552	Wed Mar 22 15:53:19 2017_x000D_	23.3804	42.6685	32.1052	0.560342	2	72.1677	4.7163	134.802	2.35274	61.8108
35553	Wed Mar 22 15:53:19 2017_x000D_	23.3804	42.6685	32.1052	0.560342	2	72.1677	4.7163	134.802	2.35274	61.8108
35554	Wed Mar 22 15:53:19 2017_x000D_	23.8873	42.3441	28.1347	0.491042	2	72.1677	4.7163	134.802	2.35274	61.2115
35555	Wed Mar 22 15:53:19 2017_x000D_	24.4976	42.0178	30.6696	0.535286	2	72.1677	4.7163	134.802	2.35274	60.5297
35556	Wed Mar 22 15:53:19 2017_x000D_	24.8043	41.907	29.4921	0.514735	2	71.7097	5.1442	135	2.35619	59.5955
35557	Wed Mar 22 15:53:19 2017_x000D_	25.1075	41.6916	28.1346	0.491042	2	71.7097	5.1442	135	2.35619	59.224
35558	Wed Mar 22 15:53:19 2017_x000D_	25.7172	41.3655	25.4824	0.444752	2	71.7097	5.1442	135	2.35619	58.5431
35559	Wed Mar 22 15:53:19 2017_x000D_	26.3269	41.0396	28.1346	0.491042	2	71.7097	5.1442	135	2.35619	57.8626
35560	Wed Mar 22 15:53:19 2017_x000D_	26.6301	40.8243	29.4915	0.514723	2	71.4808	5.3582	134.11	2.34066	57.1789
35561	Wed Mar 22 15:53:19 2017_x000D_	26.9361	40.7138	25.4813	0.444733	2	71.4808	5.3582	134.11	2.34066	56.8705
35562	Wed Mar 22 15:53:19 2017_x000D_	27.2392	40.4985	26.7433	0.466758	2	71.4808	5.3582	134.11	2.34066	56.4992
35563	Wed Mar 22 15:53:19 2017_x000D_	27.8482	40.1729	29.492	0.514732	2	71.4808	5.3582	134.11	2.34066	55.82
35564	Wed Mar 22 15:53:19 2017_x000D_	28.154	40.0625	25.4801	0.444712	2	71.23	6.014	95.8855	1.67352	54.9076
35565	Wed Mar 22 15:53:19 2017_x000D_	28.7626	39.7371	28.1346	0.491042	2	71.23	6.014	95.8855	1.67352	54.2285
35566	Wed Mar 22 15:53:19 2017_x000D_	29.1682	39.5203	28.1346	0.491042	2	71.23	6.014	95.8855	1.67352	53.7761
35567	Wed Mar 22 15:53:19 2017_x000D_	29.3709	39.4118	25.4791	0.444694	2	71.23	6.014	95.8855	1.67352	53.55
35568	Wed Mar 22 15:53:20 2017_x000D_	29.9821	39.1914	25.4802	0.444713	2	71.23	6.014	95.8855	1.67352	52.9351
35569	Wed Mar 22 15:53:20 2017_x000D_	30.3873	38.9746	25.4798	0.444706	2	71.2082	6.4558	95.8855	1.67352	52.1902
35570	Wed Mar 22 15:53:20 2017_x000D_	30.5869	38.7616	25.4779	0.444673	2	71.2082	6.4558	95.8855	1.67352	51.9014
35571	Wed Mar 22 15:53:20 2017_x000D_	30.7925	38.758	25.4795	0.4447	2	71.2082	6.4558	95.8855	1.67352	51.7384
35572	Wed Mar 22 15:53:20 2017_x000D_	30.992	38.545	25.4775	0.444666	2	71.2082	6.4558	95.8855	1.67352	51.4496
35573	Wed Mar 22 15:53:20 2017_x000D_	31.397	38.3284	25.4772	0.44466	2	71.1974	6.6767	95.8855	1.67352	50.8518
35574	Wed Mar 22 15:53:20 2017_x000D_	31.7024	38.2183	29.495	0.514785	2	71.1974	6.6767	95.8855	1.67352	50.5443
35575	Wed Mar 22 15:53:20 2017_x000D_	32.0077	38.1083	33.6845	0.587905	2	71.1974	6.6767	95.8855	1.67352	50.2372
35576	Wed Mar 22 15:53:20 2017_x000D_	32.1106	38.1064	40.4525	0.706029	2	71.1974	6.6767	95.8855	1.67352	50.1558
35577	Wed Mar 22 15:53:20 2017_x000D_	32.0114	38.2125	53.2707	0.929749	2	71.4045	6.9046	92.6125	1.61639	50.319
35578	Wed Mar 22 15:53:20 2017_x000D_	32.0116	38.2122	61.4905	1.07321	2	71.4045	6.9046	92.6125	1.61639	50.3186
35579	Wed Mar 22 15:53:20 2017_x000D_	32.0146	38.3166	67.976	1.18641	2	71.4045	6.9046	92.6125	1.61639	50.3813
35580	Wed Mar 22 15:53:20 2017_x000D_	32.0175	38.4207	79.935	1.39513	2	71.4045	6.9046	92.6125	1.61639	50.444
35581	Wed Mar 22 15:53:20 2017_x000D_	32.12	38.4186	88.6671	1.54753	2	71.8188	7.3604	45.4441	0.79315	50.4044
35582	Wed Mar 22 15:53:20 2017_x000D_	32.1224	38.5228	106.817	1.86431	2	71.8188	7.3604	45.4441	0.79315	50.4668
35583	Wed Mar 22 15:53:20 2017_x000D_	32.1221	38.5226	112.418	1.96207	2	71.8188	7.3604	45.4441	0.79315	50.4669
35584	Wed Mar 22 15:53:20 2017_x000D_	32.1156	38.3133	125.412	2.18885	2	71.8188	7.3604	45.4441	0.79315	50.3431
35585	Wed Mar 22 15:53:20 2017_x000D_	32.0098	38.2106	129.496	2.26014	2	71.8188	7.3604	45.4441	0.79315	50.3636
35586	Wed Mar 22 15:53:20 2017_x000D_	32.0095	38.2108	137.852	2.40597	2	72.451	7.82301	54.4218	0.94984	50.5859
35587	Wed Mar 22 15:53:20 2017_x000D_	31.9037	38.108	142.035	2.47899	2	72.451	7.82301	54.4218	0.94984	50.6089
35588	Wed Mar 22 15:53:20 2017_x000D_	31.6922	37.9027	155.469	2.71344	2	72.451	7.82301	54.4218	0.94984	50.6564
35589	Wed Mar 22 15:53:21 2017_x000D_	31.4867	37.9062	155.472	2.71349	2	72.451	7.82301	54.4218	0.94984	50.8239
35590	Wed Mar 22 15:53:21 2017_x000D_	30.9637	37.6008	159.438	2.78272	2	73.094	8.0648	45	0.785398	51.4523
35591	Wed Mar 22 15:53:21 2017_x000D_	30.5492	37.5028	156.715	2.7352	2	73.094	8.0648	45	0.785398	51.7364
35592	Wed Mar 22 15:53:21 2017_x000D_	29.8169	37.0955	155.47	2.71347	2	73.094	8.0648	45	0.785398	52.1123
35593	Wed Mar 22 15:53:21 2017_x000D_	29.5016	36.8908	156.71	2.7351	2	73.094	8.0648	45	0.785398	52.2612
35594	Wed Mar 22 15:53:21 2017_x000D_	28.7712	36.5877	152.772	2.66638	2	73.3011	8.2925	46.2412	0.807061	52.7592
35595	Wed Mar 22 15:53:21 2017_x000D_	28.3525	36.3845	152.772	2.66638	2	73.3011	8.2925	46.2412	0.807061	53.0051
35596	Wed Mar 22 15:53:21 2017_x000D_	28.14	36.1777	152.769	2.66633	2	73.3011	8.2925	46.2412	0.807061	53.0764
35597	Wed Mar 22 15:53:21 2017_x000D_	27.4082	35.874	148.677	2.59491	2	73.3011	8.2925	46.2412	0.807061	53.5434
35598	Wed Mar 22 15:53:21 2017_x000D_	27.0918	35.6686	150.21	2.62165	2	73.933	8.755	44.8754	0.783224	54.0226
35599	Wed Mar 22 15:53:21 2017_x000D_	26.6721	35.4649	150.211	2.62167	2	73.933	8.755	44.8754	0.783224	54.2864
35600	Wed Mar 22 15:53:21 2017_x000D_	26.0422	35.1591	152.771	2.66636	2	73.933	8.755	44.8754	0.783224	54.6873
35601	Wed Mar 22 15:53:21 2017_x000D_	25.7251	34.9534	154.099	2.68953	2	73.933	8.755	44.8754	0.783224	54.8667
35602	Wed Mar 22 15:53:21 2017_x000D_	25.0943	34.6472	156.698	2.7349	2	73.933	8.755	44.8754	0.783224	55.2777
35603	Wed Mar 22 15:53:21 2017_x000D_	24.7773	34.4413	155.459	2.71326	2	74.7828	9.2244	29.679	0.517996	56.0039
35604	Wed Mar 22 15:53:21 2017_x000D_	24.4596	34.2352	156.694	2.73482	2	74.7828	9.2244	29.679	0.517996	56.1958
35605	Wed Mar 22 15:53:21 2017_x000D_	23.831	34.0338	156.696	2.73486	2	74.7828	9.2244	29.679	0.517996	56.6709
35606	Wed Mar 22 15:53:21 2017_x000D_	23.5168	33.9332	158.279	2.76249	2	74.7828	9.2244	29.679	0.517996	56.9098
35607	Wed Mar 22 15:53:21 2017_x000D_	22.8839	33.6257	155.46	2.71329	2	75.6214	9.91431	37.7823	0.659426	57.8228
35608	Wed Mar 22 15:53:21 2017_x000D_	22.5654	33.4192	156.694	2.73482	2	75.6214	9.91431	37.7823	0.659426	58.0295
35609	Wed Mar 22 15:53:21 2017_x000D_	21.9351	33.2171	156.696	2.73486	2	75.6214	9.91431	37.7823	0.659426	58.5255
35610	Wed Mar 22 15:53:21 2017_x000D_	21.6166	33.0104	155.459	2.71327	2	75.6214	9.91431	37.7823	0.659426	58.7363
35611	Wed Mar 22 15:53:22 2017_x000D_	21.3011	32.9094	159.403	2.7821	2	76.0351	10.3696	46.2412	0.807061	59.1934
35612	Wed Mar 22 15:53:22 2017_x000D_	20.6662	32.601	156.694	2.73482	2	76.0351	10.3696	46.2412	0.807061	59.6653
35613	Wed Mar 22 15:53:22 2017_x000D_	20.3507	32.4999	158.273	2.76239	2	76.0351	10.3696	46.2412	0.807061	59.9208
35614	Wed Mar 22 15:53:22 2017_x000D_	20.1388	32.397	155.461	2.71331	2	76.0351	10.3696	46.2412	0.807061	60.08
35615	Wed Mar 22 15:53:22 2017_x000D_	19.291	31.9854	155.46	2.71329	2	76.8844	10.8387	28.1275	0.490917	61.3529
35616	Wed Mar 22 15:53:22 2017_x000D_	19.0788	31.8822	152.781	2.66653	2	76.8844	10.8387	28.1275	0.490917	61.5168
35617	Wed Mar 22 15:53:22 2017_x000D_	18.4457	31.6791	152.785	2.6666	2	76.8844	10.8387	28.1275	0.490917	62.0436
35618	Wed Mar 22 15:53:22 2017_x000D_	18.2298	31.47	152.782	2.66655	2	76.8844	10.8387	28.1275	0.490917	62.1773
35619	Wed Mar 22 15:53:22 2017_x000D_	17.7006	31.2652	151.337	2.64132	2	76.8844	10.8387	28.1275	0.490917	62.6096
35620	Wed Mar 22 15:53:22 2017_x000D_	17.4845	31.056	151.334	2.64127	2	77.9513	11.3145	30.3226	0.52923	63.6079
35621	Wed Mar 22 15:53:22 2017_x000D_	17.2717	30.9525	148.716	2.59558	2	77.9513	11.3145	30.3226	0.52923	63.7782
35622	Wed Mar 22 15:53:22 2017_x000D_	16.8427	30.64	151.332	2.64124	2	77.9513	11.3145	30.3226	0.52923	64.0916
35623	Wed Mar 22 15:53:22 2017_x000D_	16.6335	30.6428	151.336	2.6413	2	77.9513	11.3145	30.3226	0.52923	64.292
35624	Wed Mar 22 15:53:22 2017_x000D_	16.5214	30.4318	152.777	2.66646	2	78.8002	11.7834	39.0172	0.680978	65.0109
35625	Wed Mar 22 15:53:22 2017_x000D_	16.0991	30.3313	155.454	2.71318	2	78.8002	11.7834	39.0172	0.680978	65.3869
35626	Wed Mar 22 15:53:22 2017_x000D_	15.886	30.2277	152.781	2.66653	2	78.8002	11.7834	39.0172	0.680978	65.5621
35627	Wed Mar 22 15:53:22 2017_x000D_	15.4597	30.0207	152.781	2.66653	2	78.8002	11.7834	39.0172	0.680978	65.9137
35628	Wed Mar 22 15:53:22 2017_x000D_	15.3514	29.9157	148.72	2.59565	2	79.4423	12.0247	43.7588	0.763735	66.5412
35629	Wed Mar 22 15:53:22 2017_x000D_	15.247	29.9165	133.886	2.33675	2	79.4423	12.0247	43.7588	0.763735	66.642
35630	Wed Mar 22 15:53:22 2017_x000D_	15.356	30.0215	124.919	2.18025	2	79.4423	12.0247	43.7588	0.763735	66.5653
35631	Wed Mar 22 15:53:22 2017_x000D_	15.3636	30.2337	116.652	2.03595	2	79.4423	12.0247	43.7588	0.763735	66.6157
35632	Wed Mar 22 15:53:23 2017_x000D_	15.3641	30.2338	103.66	1.80921	2	79.4423	12.0247	43.7588	0.763735	66.6152
35633	Wed Mar 22 15:53:23 2017_x000D_	15.4693	30.2327	94.9535	1.65725	2	80.0622	12.707	69.9399	1.22068	66.9283
35634	Wed Mar 22 15:53:23 2017_x000D_	15.3685	30.341	79.5806	1.38894	2	80.0622	12.707	69.9399	1.22068	67.054
35635	Wed Mar 22 15:53:23 2017_x000D_	15.2638	30.3427	70.8622	1.23678	2	80.0622	12.707	69.9399	1.22068	67.1554
35636	Wed Mar 22 15:53:23 2017_x000D_	15.3611	30.1293	60.0162	1.04748	2	80.0622	12.707	69.9399	1.22068	67.0057
35637	Wed Mar 22 15:53:23 2017_x000D_	15.3572	30.0233	53.2581	0.929529	2	80.4532	13.6027	73.0408	1.2748	67.1351
35638	Wed Mar 22 15:53:23 2017_x000D_	15.4582	29.9158	48.957	0.854461	2	80.4532	13.6027	73.0408	1.2748	67.0109
35639	Wed Mar 22 15:53:23 2017_x000D_	15.5589	29.8085	40.7466	0.711163	2	80.4532	13.6027	73.0408	1.2748	66.8872
35640	Wed Mar 22 15:53:23 2017_x000D_	15.8654	29.5921	29.2587	0.510661	2	80.4532	13.6027	73.0408	1.2748	66.5375
35641	Wed Mar 22 15:53:23 2017_x000D_	16.0675	29.3769	29.2574	0.510638	2	80.8441	14.4982	79.4957	1.38746	66.4634
35642	Wed Mar 22 15:53:23 2017_x000D_	16.7892	29.0489	25.2172	0.440124	2	80.8441	14.4982	79.4957	1.38746	65.6868
35643	Wed Mar 22 15:53:23 2017_x000D_	17.3053	28.8299	26.4898	0.462335	2	80.8441	14.4982	79.4957	1.38746	65.1351
35644	Wed Mar 22 15:53:23 2017_x000D_	17.9221	28.5035	29.2596	0.510676	2	80.8441	14.4982	79.4957	1.38746	64.4618
35645	Wed Mar 22 15:53:23 2017_x000D_	18.3331	28.286	29.2598	0.510679	2	80.8441	14.4982	79.4957	1.38746	64.0135
35646	Wed Mar 22 15:53:23 2017_x000D_	18.9459	27.8535	29.2586	0.510658	2	80.8219	14.939	83.274	1.45341	63.2094
35647	Wed Mar 22 15:53:23 2017_x000D_	19.2559	27.7436	33.4806	0.584347	2	80.8219	14.939	83.274	1.45341	62.8835
35648	Wed Mar 22 15:53:23 2017_x000D_	19.5621	27.5275	31.8984	0.556733	2	80.8219	14.939	83.274	1.45341	62.5399
35649	Wed Mar 22 15:53:23 2017_x000D_	20.0738	27.2027	36.0515	0.629217	2	80.8219	14.939	83.274	1.45341	61.9736
35650	Wed Mar 22 15:53:23 2017_x000D_	20.2755	26.9879	36.0509	0.629206	2	81.0284	15.1663	83.274	1.45341	61.8924
35651	Wed Mar 22 15:53:23 2017_x000D_	20.5815	26.7719	34.4042	0.600467	2	81.0284	15.1663	83.274	1.45341	61.5509
35652	Wed Mar 22 15:53:23 2017_x000D_	21.0894	26.3411	36.0503	0.629197	2	81.0284	15.1663	83.274	1.45341	60.9718
35653	Wed Mar 22 15:53:23 2017_x000D_	21.2945	26.2325	33.4789	0.584317	2	81.0284	15.1663	83.274	1.45341	60.7503
35654	Wed Mar 22 15:53:24 2017_x000D_	21.8054	25.9082	34.4039	0.600462	2	81.0173	15.3867	96.5887	1.68579	60.1394
35655	Wed Mar 22 15:53:24 2017_x000D_	22.0071	25.6935	34.4031	0.600448	2	81.0173	15.3867	96.5887	1.68579	59.9035
35656	Wed Mar 22 15:53:24 2017_x000D_	22.3164	25.5838	33.4792	0.584322	2	81.0173	15.3867	96.5887	1.68579	59.58
35657	Wed Mar 22 15:53:24 2017_x000D_	22.8236	25.1534	31.8944	0.556662	2	81.0173	15.3867	96.5887	1.68579	59.0076
35658	Wed Mar 22 15:53:24 2017_x000D_	23.1362	25.1501	33.4804	0.584342	2	80.5267	16.4747	100.926	1.7615	58.0425
35659	Wed Mar 22 15:53:24 2017_x000D_	23.6432	24.7198	31.8953	0.556678	2	80.5267	16.4747	100.926	1.7615	57.4779
35660	Wed Mar 22 15:53:24 2017_x000D_	23.8447	24.5052	31.8942	0.556659	2	80.5267	16.4747	100.926	1.7615	57.248
35661	Wed Mar 22 15:53:24 2017_x000D_	24.2542	24.2886	31.8947	0.556667	2	80.5267	16.4747	100.926	1.7615	56.8124
35662	Wed Mar 22 15:53:24 2017_x000D_	24.4589	24.1802	29.2507	0.510521	2	80.5267	16.4747	100.926	1.7615	56.5948
35663	Wed Mar 22 15:53:24 2017_x000D_	24.9722	23.9627	27.8793	0.486585	2	80.0583	17.1219	115.476	2.01543	55.5092
35664	Wed Mar 22 15:53:24 2017_x000D_	24.9722	23.9627	27.8793	0.486585	2	80.0583	17.1219	115.476	2.01543	55.5092
35665	Wed Mar 22 15:53:24 2017_x000D_	25.3783	23.64	30.4425	0.531321	2	80.0583	17.1219	115.476	2.01543	55.0671
35666	Wed Mar 22 15:53:24 2017_x000D_	25.6869	23.5307	29.2512	0.51053	2	80.0583	17.1219	115.476	2.01543	54.7478
35667	Wed Mar 22 15:53:24 2017_x000D_	25.992	23.3153	27.8777	0.486557	2	79.5899	17.769	109.159	1.90518	53.8841
35668	Wed Mar 22 15:53:24 2017_x000D_	26.1968	23.207	33.4812	0.584358	2	79.5899	17.769	109.159	1.90518	53.6693
35669	Wed Mar 22 15:53:24 2017_x000D_	26.5018	22.9917	31.8959	0.556688	2	79.5899	17.769	109.159	1.90518	53.3444
35670	Wed Mar 22 15:53:24 2017_x000D_	26.7064	22.8836	34.4074	0.600522	2	79.5899	17.769	109.159	1.90518	53.1303
35671	Wed Mar 22 15:53:24 2017_x000D_	27.1155	22.6672	37.8504	0.660615	2	78.4689	18.3957	180	3.14159	51.5307
35672	Wed Mar 22 15:53:24 2017_x000D_	27.3199	22.559	40.3203	0.703721	2	78.4689	18.3957	180	3.14159	51.3182
35673	Wed Mar 22 15:53:24 2017_x000D_	27.3203	22.5588	48.9711	0.854708	2	78.4689	18.3957	180	3.14159	51.3177
35674	Wed Mar 22 15:53:24 2017_x000D_	27.22	22.6655	61.5437	1.07414	2	78.4689	18.3957	180	3.14159	51.4265
35675	Wed Mar 22 15:53:25 2017_x000D_	27.2232	22.7714	68.065	1.18796	2	77.5764	18.8089	155.379	2.71187	50.5089
35676	Wed Mar 22 15:53:25 2017_x000D_	27.2199	22.6644	85.839	1.49817	2	77.5764	18.8089	155.379	2.71187	50.5039
35677	Wed Mar 22 15:53:25 2017_x000D_	27.2198	22.6642	91.7217	1.60085	2	77.5764	18.8089	155.379	2.71187	50.504
35678	Wed Mar 22 15:53:25 2017_x000D_	27.3198	22.5567	106.817	1.8643	2	77.5764	18.8089	155.379	2.71187	50.3961
35679	Wed Mar 22 15:53:25 2017_x000D_	27.3195	22.5565	112.367	1.96118	2	77.5764	18.8089	155.379	2.71187	50.3964
35680	Wed Mar 22 15:53:25 2017_x000D_	27.2058	22.2391	124.433	2.17176	2	75.552	20.069	162.968	2.84433	48.3949
35681	Wed Mar 22 15:53:25 2017_x000D_	27.2058	22.2391	124.433	2.17176	2	75.552	20.069	162.968	2.84433	48.3949
35682	Wed Mar 22 15:53:25 2017_x000D_	26.8842	21.9231	133.387	2.32804	2	75.552	20.069	162.968	2.84433	48.7031
35683	Wed Mar 22 15:53:25 2017_x000D_	26.7737	21.7114	135.458	2.36419	2	75.552	20.069	162.968	2.84433	48.8059
35684	Wed Mar 22 15:53:25 2017_x000D_	26.2383	21.1845	135.458	2.36419	2	73.7671	20.8954	162.665	2.83904	47.5297
35685	Wed Mar 22 15:53:25 2017_x000D_	25.9164	20.8677	135.458	2.36419	2	73.7671	20.8954	162.665	2.83904	47.8507
35686	Wed Mar 22 15:53:25 2017_x000D_	25.3768	20.2333	133.385	2.328	2	73.7671	20.8954	162.665	2.83904	48.3948
35687	Wed Mar 22 15:53:25 2017_x000D_	25.0582	20.0228	131.168	2.28931	2	73.7671	20.8954	162.665	2.83904	48.7167
35688	Wed Mar 22 15:53:25 2017_x000D_	24.84	19.7046	129.277	2.25631	2	72.8746	21.3086	165.831	2.89429	48.0614
35689	Wed Mar 22 15:53:25 2017_x000D_	24.4033	19.0682	129.275	2.25627	2	72.8746	21.3086	165.831	2.89429	48.523
35690	Wed Mar 22 15:53:25 2017_x000D_	24.1882	18.8564	129.276	2.25629	2	72.8746	21.3086	165.831	2.89429	48.7481
35691	Wed Mar 22 15:53:25 2017_x000D_	23.6469	18.22	126.941	2.21554	2	72.8746	21.3086	165.831	2.89429	49.3245
35692	Wed Mar 22 15:53:25 2017_x000D_	23.428	17.9009	125.248	2.186	2	71.7644	21.7151	163.573	2.8549	48.4867
35693	Wed Mar 22 15:53:25 2017_x000D_	23.2092	17.5821	126.94	2.21552	2	71.7644	21.7151	163.573	2.8549	48.7308
35694	Wed Mar 22 15:53:25 2017_x000D_	22.7711	16.9436	126.939	2.2155	2	71.7644	21.7151	163.573	2.8549	49.2251
35695	Wed Mar 22 15:53:25 2017_x000D_	22.6596	16.7304	129.27	2.25619	2	71.7644	21.7151	163.573	2.8549	49.3572
35696	Wed Mar 22 15:53:26 2017_x000D_	22.2245	16.1983	131.154	2.28907	2	71.7644	21.7151	163.573	2.8549	49.8461
35697	Wed Mar 22 15:53:26 2017_x000D_	22.0085	15.9855	131.155	2.28909	2	71.1005	21.9149	165.441	2.8875	49.4488
35698	Wed Mar 22 15:53:26 2017_x000D_	21.7924	15.7727	131.156	2.2891	2	71.1005	21.9149	165.441	2.8875	49.6892
35699	Wed Mar 22 15:53:26 2017_x000D_	21.4644	15.346	133.366	2.32768	2	71.1005	21.9149	165.441	2.8875	50.0689
35700	Wed Mar 22 15:53:26 2017_x000D_	21.2481	15.1329	133.367	2.32769	2	71.1005	21.9149	165.441	2.8875	50.3116
35701	Wed Mar 22 15:53:26 2017_x000D_	20.8188	14.8139	135.432	2.36373	2	70.6542	22.1215	165.927	2.89597	50.3683
35702	Wed Mar 22 15:53:26 2017_x000D_	20.7068	14.6	137.494	2.39973	2	70.6542	22.1215	165.927	2.89597	50.5106
35703	Wed Mar 22 15:53:26 2017_x000D_	20.2771	14.2806	139.717	2.43852	2	70.6542	22.1215	165.927	2.89597	50.9836
35704	Wed Mar 22 15:53:26 2017_x000D_	20.0568	13.9596	137.493	2.39971	2	70.6542	22.1215	165.927	2.89597	51.2515
35705	Wed Mar 22 15:53:26 2017_x000D_	20.0533	13.8525	139.71	2.43841	2	69.9902	22.3214	175.636	3.06542	50.6499
35706	Wed Mar 22 15:53:26 2017_x000D_	19.623	13.5322	137.492	2.39969	2	69.9902	22.3214	175.636	3.06542	51.1283
35707	Wed Mar 22 15:53:26 2017_x000D_	19.406	13.3184	137.492	2.39969	2	69.9902	22.3214	175.636	3.06542	51.3791
35708	Wed Mar 22 15:53:26 2017_x000D_	19.1925	13.2122	139.713	2.43845	2	69.9902	22.3214	175.636	3.06542	51.608
35709	Wed Mar 22 15:53:26 2017_x000D_	18.9717	12.8906	137.491	2.39967	2	69.9902	22.3214	175.636	3.06542	51.8828
35710	Wed Mar 22 15:53:26 2017_x000D_	18.7581	12.7843	139.711	2.43842	2	69.7617	22.5348	145.837	2.54534	51.9273
35711	Wed Mar 22 15:53:26 2017_x000D_	18.5408	12.5702	139.71	2.43841	2	69.7617	22.5348	145.837	2.54534	52.1812
35712	Wed Mar 22 15:53:26 2017_x000D_	18.3269	12.4633	137.495	2.39975	2	69.7617	22.5348	145.837	2.54534	52.4116
35713	Wed Mar 22 15:53:26 2017_x000D_	17.9969	12.0347	143.952	2.51244	2	69.7617	22.5348	145.837	2.54534	52.819
35714	Wed Mar 22 15:53:26 2017_x000D_	17.783	11.9281	146.465	2.55629	2	68.412	23.3749	149.906	2.61636	51.9069
35715	Wed Mar 22 15:53:26 2017_x000D_	17.674	11.821	150.723	2.63062	2	68.412	23.3749	149.906	2.61636	52.0369
35716	Wed Mar 22 15:53:26 2017_x000D_	17.5687	11.8217	157.633	2.75121	2	68.412	23.3749	149.906	2.61636	52.1394
35717	Wed Mar 22 15:53:26 2017_x000D_	17.779	11.8215	171.081	2.98592	2	68.412	23.3749	149.906	2.61636	51.9344
35718	Wed Mar 22 15:53:27 2017_x000D_	17.8807	11.7139	180.206	3.14519	2	67.5195	23.7881	156.355	2.7289	51.0862
35719	Wed Mar 22 15:53:27 2017_x000D_	17.9866	11.714	198.269	3.46044	2	67.5195	23.7881	156.355	2.7289	50.9833
35720	Wed Mar 22 15:53:27 2017_x000D_	18.0921	11.7137	204.948	3.57702	2	67.5195	23.7881	156.355	2.7289	50.8808
35721	Wed Mar 22 15:53:27 2017_x000D_	18.1909	11.498	220.193	3.8431	2	67.5195	23.7881	156.355	2.7289	50.8366
35722	Wed Mar 22 15:53:27 2017_x000D_	18.1912	11.4977	228.923	3.99545	2	67.2802	24.2216	105.035	1.83321	50.7112
35723	Wed Mar 22 15:53:27 2017_x000D_	18.1879	11.3896	244.206	4.26219	2	67.2802	24.2216	105.035	1.83321	50.7416
35724	Wed Mar 22 15:53:27 2017_x000D_	18.1916	11.4968	250.897	4.37899	2	67.2802	24.2216	105.035	1.83321	50.7111
35725	Wed Mar 22 15:53:27 2017_x000D_	18.0899	11.6044	260.226	4.5418	2	67.2802	24.2216	105.035	1.83321	50.7827
35726	Wed Mar 22 15:53:27 2017_x000D_	18.0933	11.7113	-88.0841	-1.53736	2	67.2802	24.2216	105.035	1.83321	50.7529
35727	Wed Mar 22 15:53:27 2017_x000D_	18.0967	11.8189	-82.231	-1.4352	2	67.2263	25.3222	86.3855	1.50771	50.9515
35728	Wed Mar 22 15:53:27 2017_x000D_	18.1036	12.0338	-76.5307	-1.33571	2	67.2263	25.3222	86.3855	1.50771	50.8883
35729	Wed Mar 22 15:53:27 2017_x000D_	18.2302	12.6784	-73.7693	-1.28752	2	67.2263	25.3222	86.3855	1.50771	50.6012
35730	Wed Mar 22 15:53:27 2017_x000D_	18.3463	13.0007	-75.9115	-1.32491	2	67.2263	25.3222	86.3855	1.50771	50.4091
35731	Wed Mar 22 15:53:27 2017_x000D_	18.4766	13.7521	-79.3558	-1.38502	2	67.1832	26.2024	86.3855	1.50771	50.2727
35732	Wed Mar 22 15:53:27 2017_x000D_	18.701	14.1806	-79.3595	-1.38508	2	67.1832	26.2024	86.3855	1.50771	49.9504
35733	Wed Mar 22 15:53:27 2017_x000D_	18.7152	14.6099	-79.3578	-1.38506	2	67.1832	26.2024	86.3855	1.50771	49.8351
35734	Wed Mar 22 15:53:27 2017_x000D_	18.8417	15.2532	-82.2379	-1.43532	2	67.1832	26.2024	86.3855	1.50771	49.566
35735	Wed Mar 22 15:53:27 2017_x000D_	18.856	15.6821	-82.2368	-1.4353	2	67.1509	26.8625	94.8735	1.65586	49.5722
35736	Wed Mar 22 15:53:27 2017_x000D_	18.9895	16.5391	-85.157	-1.48627	2	67.1509	26.8625	94.8735	1.65586	49.2554
35737	Wed Mar 22 15:53:27 2017_x000D_	19.0037	16.9676	-85.1565	-1.48626	2	67.1509	26.8625	94.8735	1.65586	49.1535
35738	Wed Mar 22 15:53:27 2017_x000D_	19.025	17.61	-85.1557	-1.48625	2	67.1509	26.8625	94.8735	1.65586	49.0073
35739	Wed Mar 22 15:53:28 2017_x000D_	19.0392	18.0382	-85.1552	-1.48624	2	67.1509	26.8625	94.8735	1.65586	48.9143
35740	Wed Mar 22 15:53:28 2017_x000D_	19.1652	18.6792	-82.2343	-1.43526	2	67.1186	27.5224	95.6071	1.66866	48.762
35741	Wed Mar 22 15:53:28 2017_x000D_	19.1758	18.9999	-82.5243	-1.44032	2	67.1186	27.5224	95.6071	1.66866	48.6944
35742	Wed Mar 22 15:53:28 2017_x000D_	19.1864	19.3208	-82.2327	-1.43523	2	67.1186	27.5224	95.6071	1.66866	48.6288
35743	Wed Mar 22 15:53:28 2017_x000D_	19.2077	19.9621	-82.231	-1.4352	2	67.1186	27.5224	95.6071	1.66866	48.5037
35744	Wed Mar 22 15:53:28 2017_x000D_	19.3267	20.3887	-85.1572	-1.48627	2	67.097	27.9624	95.6071	1.66866	48.367
35745	Wed Mar 22 15:53:28 2017_x000D_	19.4454	20.8149	-82.234	-1.43525	2	67.097	27.9624	95.6071	1.66866	48.1847
35746	Wed Mar 22 15:53:28 2017_x000D_	19.4666	21.4554	-82.2324	-1.43523	2	67.097	27.9624	95.6071	1.66866	48.0728
35747	Wed Mar 22 15:53:28 2017_x000D_	19.4807	21.8822	-82.2313	-1.43521	2	67.097	27.9624	95.6071	1.66866	48.0029
35748	Wed Mar 22 15:53:28 2017_x000D_	19.6063	22.521	-79.3424	-1.38479	2	67.0755	28.4023	95.6071	1.66866	47.8322
35749	Wed Mar 22 15:53:28 2017_x000D_	19.7251	22.9466	-82.2338	-1.43525	2	67.0755	28.4023	95.6071	1.66866	47.6637
35750	Wed Mar 22 15:53:28 2017_x000D_	19.7391	23.3728	-82.2327	-1.43523	2	67.0755	28.4023	95.6071	1.66866	47.6028
35751	Wed Mar 22 15:53:28 2017_x000D_	19.8646	24.0108	-79.3419	-1.38478	2	67.0755	28.4023	95.6071	1.66866	47.4147
35752	Wed Mar 22 15:53:28 2017_x000D_	19.8786	24.4367	-79.3401	-1.38475	2	67.0647	28.6222	95.6071	1.66866	47.3714
35753	Wed Mar 22 15:53:28 2017_x000D_	20.0043	25.0743	-82.2335	-1.43524	2	67.0647	28.6222	95.6071	1.66866	47.1939
35754	Wed Mar 22 15:53:28 2017_x000D_	20.0148	25.3936	-81.909	-1.42958	2	67.0647	28.6222	95.6071	1.66866	47.1605
35755	Wed Mar 22 15:53:28 2017_x000D_	20.1435	26.1365	-79.3387	-1.38472	2	67.0647	28.6222	95.6071	1.66866	46.987
35756	Wed Mar 22 15:53:28 2017_x000D_	20.1575	26.5617	-79.337	-1.38469	2	67.0647	28.6222	95.6071	1.66866	46.9524
35757	Wed Mar 22 15:53:28 2017_x000D_	20.2829	27.198	-82.2332	-1.43524	2	67.0324	29.2819	105.035	1.83321	46.7959
35758	Wed Mar 22 15:53:28 2017_x000D_	20.2829	27.198	-82.2332	-1.43524	2	67.0324	29.2819	105.035	1.83321	46.7959
35759	Wed Mar 22 15:53:28 2017_x000D_	20.3003	27.7291	-81.9079	-1.42956	2	67.0324	29.2819	105.035	1.83321	46.7579
35760	Wed Mar 22 15:53:29 2017_x000D_	20.5263	28.2571	-82.2357	-1.43528	2	67.0324	29.2819	105.035	1.83321	46.5174
35761	Wed Mar 22 15:53:29 2017_x000D_	20.5367	28.5753	-82.5269	-1.44037	2	66.3365	30.1414	115.777	2.0207	45.8266
35762	Wed Mar 22 15:53:29 2017_x000D_	20.5472	28.8936	-82.234	-1.43525	2	66.3365	30.1414	115.777	2.0207	45.8063
35763	Wed Mar 22 15:53:29 2017_x000D_	20.561	29.3178	-82.2329	-1.43524	2	66.3365	30.1414	115.777	2.0207	45.7829
35764	Wed Mar 22 15:53:29 2017_x000D_	20.5645	29.424	-81.9084	-1.42957	2	66.3365	30.1414	115.777	2.0207	45.7776
35765	Wed Mar 22 15:53:29 2017_x000D_	20.679	29.7404	-79.335	-1.38466	2	66.0759	31.0141	133.711	2.33369	45.4148
35766	Wed Mar 22 15:53:29 2017_x000D_	20.6859	29.9523	-79.3342	-1.38464	2	66.0759	31.0141	133.711	2.33369	45.4024
35767	Wed Mar 22 15:53:29 2017_x000D_	20.6929	30.1642	-79.3333	-1.38463	2	66.0759	31.0141	133.711	2.33369	45.391
35768	Wed Mar 22 15:53:29 2017_x000D_	20.8071	30.4805	-70.0967	-1.22342	2	66.0759	31.0141	133.711	2.33369	45.2719
35769	Wed Mar 22 15:53:29 2017_x000D_	20.8102	30.5865	-63.5005	-1.10829	2	65.6192	31.4405	134.409	2.34587	44.8171
35770	Wed Mar 22 15:53:29 2017_x000D_	20.7021	30.4818	-54.4236	-0.949871	2	65.6192	31.4405	134.409	2.34587	44.9273
35771	Wed Mar 22 15:53:29 2017_x000D_	20.601	30.5895	-42.0755	-0.734357	2	65.6192	31.4405	134.409	2.34587	45.0262
35772	Wed Mar 22 15:53:29 2017_x000D_	20.493	30.4857	-24.6065	-0.429465	2	65.6192	31.4405	134.409	2.34587	45.1363
35773	Wed Mar 22 15:53:29 2017_x000D_	20.4927	30.4859	-16.94	-0.295659	2	65.6192	31.4405	134.409	2.34587	45.1366
35774	Wed Mar 22 15:53:29 2017_x000D_	20.4929	30.4862	-11.276	-0.196804	2	65.1517	32.0866	133.711	2.33369	44.6875
35775	Wed Mar 22 15:53:29 2017_x000D_	20.493	30.4865	-5.33871	-0.0931781	2	65.1517	32.0866	133.711	2.33369	44.6874
35776	Wed Mar 22 15:53:29 2017_x000D_	20.7053	30.5902	9.91078	0.172976	2	65.1517	32.0866	133.711	2.33369	44.4716
35777	Wed Mar 22 15:53:29 2017_x000D_	20.8098	30.5889	16.6176	0.290032	2	65.1517	32.0866	133.711	2.33369	44.3672
35778	Wed Mar 22 15:53:29 2017_x000D_	21.1159	30.373	29.3089	0.511537	2	64.9341	32.08	135	2.35619	43.8514
35779	Wed Mar 22 15:53:29 2017_x000D_	21.3208	30.2644	31.9437	0.557523	2	64.9341	32.08	135	2.35619	43.6511
35780	Wed Mar 22 15:53:29 2017_x000D_	21.9317	29.8327	31.9431	0.557513	2	64.9341	32.08	135	2.35619	43.0611
35781	Wed Mar 22 15:53:29 2017_x000D_	22.3411	29.6155	31.9436	0.557521	2	64.9341	32.08	135	2.35619	42.6642
35782	Wed Mar 22 15:53:30 2017_x000D_	23.0559	29.1826	33.5235	0.585095	2	64.0208	32.9325	147.318	2.57118	41.1362
35783	Wed Mar 22 15:53:30 2017_x000D_	23.3609	28.967	31.9434	0.557518	2	64.0208	32.9325	147.318	2.57118	40.8528
35784	Wed Mar 22 15:53:30 2017_x000D_	23.7666	28.6441	29.3057	0.511481	2	64.0208	32.9325	147.318	2.57118	40.482
35785	Wed Mar 22 15:53:30 2017_x000D_	24.4837	28.3176	25.2638	0.440936	2	64.0208	32.9325	147.318	2.57118	39.8055
35786	Wed Mar 22 15:53:30 2017_x000D_	24.8925	28.1008	25.2634	0.440929	2	64.0208	32.9325	147.318	2.57118	39.4255
35787	Wed Mar 22 15:53:30 2017_x000D_	25.1975	27.8852	26.5355	0.463132	2	62.4546	33.7652	162.968	2.84433	37.7182
35788	Wed Mar 22 15:53:30 2017_x000D_	26.0179	27.5578	29.3081	0.511523	2	62.4546	33.7652	162.968	2.84433	36.9617
35789	Wed Mar 22 15:53:30 2017_x000D_	26.3225	27.3425	27.9381	0.487612	2	62.4546	33.7652	162.968	2.84433	36.6985
35790	Wed Mar 22 15:53:30 2017_x000D_	27.0355	26.9106	29.3071	0.511505	2	62.4546	33.7652	162.968	2.84433	36.0763
35791	Wed Mar 22 15:53:30 2017_x000D_	27.3462	26.9071	27.9397	0.487639	2	60.8991	34.3782	160.841	2.80721	34.3746
35792	Wed Mar 22 15:53:30 2017_x000D_	27.6508	26.6918	29.3088	0.511534	2	60.8991	34.3782	160.841	2.80721	34.1252
35793	Wed Mar 22 15:53:30 2017_x000D_	28.2628	26.3673	31.9488	0.557612	2	60.8991	34.3782	160.841	2.80721	33.6051
35794	Wed Mar 22 15:53:30 2017_x000D_	28.5672	26.1521	33.5302	0.585212	2	60.8991	34.3782	160.841	2.80721	33.362
35795	Wed Mar 22 15:53:30 2017_x000D_	29.072	25.7232	31.9472	0.557583	2	59.5717	34.778	172.345	3.00799	31.8154
35796	Wed Mar 22 15:53:30 2017_x000D_	29.3795	25.6139	36.0995	0.630056	2	59.5717	34.778	172.345	3.00799	31.5523
35797	Wed Mar 22 15:53:30 2017_x000D_	29.6835	25.399	34.4542	0.601338	2	59.5717	34.778	172.345	3.00799	31.3252
35798	Wed Mar 22 15:53:30 2017_x000D_	30.1883	24.9701	36.099	0.630047	2	59.5717	34.778	172.345	3.00799	30.9771
35799	Wed Mar 22 15:53:30 2017_x000D_	30.5956	24.7541	36.0998	0.63006	2	58.908	34.9779	171.074	2.9858	30.1018
35800	Wed Mar 22 15:53:30 2017_x000D_	30.9999	24.4323	38.521	0.672318	2	58.908	34.9779	171.074	2.9858	29.8341
35801	Wed Mar 22 15:53:30 2017_x000D_	31.404	24.1106	36.0993	0.630051	2	58.908	34.9779	171.074	2.9858	29.5731
35802	Wed Mar 22 15:53:30 2017_x000D_	31.6045	23.8969	36.0986	0.63004	2	58.908	34.9779	171.074	2.9858	29.4664
35803	Wed Mar 22 15:53:31 2017_x000D_	32.212	23.4674	36.0988	0.630042	2	58.908	34.9779	171.074	2.9858	29.0718
35804	Wed Mar 22 15:53:31 2017_x000D_	32.4125	23.2537	36.0982	0.630032	2	58.0266	35.1713	180	3.14159	28.2509
35805	Wed Mar 22 15:53:31 2017_x000D_	33.0198	22.8244	36.0983	0.630034	2	58.0266	35.1713	180	3.14159	27.8888
35806	Wed Mar 22 15:53:31 2017_x000D_	33.4265	22.6088	36.099	0.630047	2	58.0266	35.1713	180	3.14159	27.6221
35807	Wed Mar 22 15:53:31 2017_x000D_	33.8273	22.1816	36.0978	0.630025	2	58.0266	35.1713	180	3.14159	27.4652
35808	Wed Mar 22 15:53:31 2017_x000D_	34.2338	21.9662	36.0985	0.630038	2	56.295	34.8987	180	3.14159	25.5724
35809	Wed Mar 22 15:53:31 2017_x000D_	34.4341	21.7526	36.0979	0.630027	2	56.295	34.8987	180	3.14159	25.5092
35810	Wed Mar 22 15:53:31 2017_x000D_	34.8405	21.5373	36.0987	0.63004	2	56.295	34.8987	180	3.14159	25.2749
35811	Wed Mar 22 15:53:31 2017_x000D_	35.3439	21.1095	34.45	0.601266	2	56.295	34.8987	180	3.14159	25.0817
35812	Wed Mar 22 15:53:31 2017_x000D_	35.8503	20.7875	33.5244	0.585111	2	54.1483	34.1733	187.655	3.2752	22.6715
35813	Wed Mar 22 15:53:31 2017_x000D_	36.1533	20.5732	31.9384	0.557431	2	54.1483	34.1733	187.655	3.2752	22.5562
35814	Wed Mar 22 15:53:31 2017_x000D_	36.4565	20.3589	33.524	0.585105	2	54.1483	34.1733	187.655	3.2752	22.4463
35815	Wed Mar 22 15:53:31 2017_x000D_	36.9624	20.0372	34.4504	0.601273	2	54.1483	34.1733	187.655	3.2752	22.2527
35816	Wed Mar 22 15:53:31 2017_x000D_	37.3681	19.8223	34.451	0.601284	2	52.8724	33.474	190.504	3.32493	20.658
35817	Wed Mar 22 15:53:31 2017_x000D_	37.771	19.5015	31.9377	0.557418	2	52.8724	33.474	190.504	3.32493	20.5738
35818	Wed Mar 22 15:53:31 2017_x000D_	38.1766	19.2866	31.9382	0.557426	2	52.8724	33.474	190.504	3.32493	20.4267
35819	Wed Mar 22 15:53:31 2017_x000D_	38.3766	19.0734	31.9371	0.557408	2	52.8724	33.474	190.504	3.32493	20.433
35820	Wed Mar 22 15:53:31 2017_x000D_	38.8846	18.8579	30.4828	0.532026	2	52.8724	33.474	190.504	3.32493	20.2309
35821	Wed Mar 22 15:53:31 2017_x000D_	39.1874	18.6439	31.938	0.557423	2	51.5857	32.9944	198.527	3.46496	18.9646
35822	Wed Mar 22 15:53:31 2017_x000D_	39.6923	18.3227	27.9103	0.487126	2	51.5857	32.9944	198.527	3.46496	18.8868
35823	Wed Mar 22 15:53:31 2017_x000D_	39.895	18.2154	30.4822	0.532015	2	51.5857	32.9944	198.527	3.46496	18.8439
35824	Wed Mar 22 15:53:32 2017_x000D_	40.2001	18.1073	29.2879	0.51117	2	51.5857	32.9944	198.527	3.46496	18.7419
35825	Wed Mar 22 15:53:32 2017_x000D_	40.3974	17.7884	31.9368	0.557402	2	50.3194	32.0748	201.259	3.51264	17.3939
35826	Wed Mar 22 15:53:32 2017_x000D_	40.6026	17.787	31.9383	0.557429	2	50.3194	32.0748	201.259	3.51264	17.2788
35827	Wed Mar 22 15:53:32 2017_x000D_	40.8076	17.7856	31.9398	0.557455	2	50.3194	32.0748	201.259	3.51264	17.1655
35828	Wed Mar 22 15:53:32 2017_x000D_	40.9046	17.5732	25.2153	0.44009	2	50.3194	32.0748	201.259	3.51264	17.2897
35829	Wed Mar 22 15:53:32 2017_x000D_	40.9045	17.5732	19.4859	0.340094	2	48.6683	30.0412	244.464	4.2667	14.6877
35830	Wed Mar 22 15:53:32 2017_x000D_	40.9037	17.5729	6.28894	0.109763	2	48.6683	30.0412	244.464	4.2667	14.6883
35831	Wed Mar 22 15:53:32 2017_x000D_	40.7986	17.4674	-2.72822	-0.0476164	2	48.6683	30.0412	244.464	4.2667	14.8335
35832	Wed Mar 22 15:53:32 2017_x000D_	40.7981	17.4666	-20.318	-0.354616	2	48.6683	30.0412	244.464	4.2667	14.8344
35833	Wed Mar 22 15:53:32 2017_x000D_	40.7984	17.4663	-28.0469	-0.489512	2	48.6683	30.0412	244.464	4.2667	14.8345
35834	Wed Mar 22 15:53:32 2017_x000D_	41.0036	17.4643	-40.9931	-0.715464	2	47.8475	28.9138	262.345	4.57878	13.339
35835	Wed Mar 22 15:53:32 2017_x000D_	41.0036	17.4643	-40.9931	-0.715464	2	47.8475	28.9138	262.345	4.57878	13.339
35836	Wed Mar 22 15:53:32 2017_x000D_	41.1095	17.5693	-57.6878	-1.00684	2	47.8475	28.9138	262.345	4.57878	13.1946
35837	Wed Mar 22 15:53:32 2017_x000D_	41.2176	17.7802	-68.0874	-1.18835	2	47.8475	28.9138	262.345	4.57878	12.9581
35838	Wed Mar 22 15:53:32 2017_x000D_	41.328	18.0968	-71.6797	-1.25105	2	47.286	26.9118	253.111	4.41761	10.6396
35839	Wed Mar 22 15:53:32 2017_x000D_	41.4358	18.3077	-74.3629	-1.29788	2	47.286	26.9118	253.111	4.41761	10.4046
35840	Wed Mar 22 15:53:32 2017_x000D_	41.6613	19.152	-74.3626	-1.29787	2	47.286	26.9118	253.111	4.41761	9.58393
35841	Wed Mar 22 15:53:32 2017_x000D_	41.6716	19.5746	-74.3596	-1.29782	2	47.286	26.9118	253.111	4.41761	9.23883
35842	Wed Mar 22 15:53:32 2017_x000D_	41.8918	20.2067	-74.3608	-1.29784	2	46.9011	25.7969	254.131	4.43542	7.50623
35843	Wed Mar 22 15:53:32 2017_x000D_	42.0042	20.628	-71.675	-1.25097	2	46.9011	25.7969	254.131	4.43542	7.12019
35844	Wed Mar 22 15:53:32 2017_x000D_	42.1117	20.8383	-74.362	-1.29786	2	46.9011	25.7969	254.131	4.43542	6.89392
35845	Wed Mar 22 15:53:32 2017_x000D_	42.3342	21.5752	-73.6087	-1.28471	2	46.9011	25.7969	254.131	4.43542	6.21927
35846	Wed Mar 22 15:53:33 2017_x000D_	42.4438	21.8903	-71.6756	-1.25098	2	46.9011	25.7969	254.131	4.43542	5.92698
35847	Wed Mar 22 15:53:33 2017_x000D_	42.6634	22.5207	-71.676	-1.25098	2	46.5368	24.2409	262.75	4.58585	4.2382
35848	Wed Mar 22 15:53:33 2017_x000D_	42.6736	22.9421	-71.6723	-1.25092	2	46.5368	24.2409	262.75	4.58585	4.07568
35849	Wed Mar 22 15:53:33 2017_x000D_	42.8854	23.2562	-70.796	-1.23562	2	46.5368	24.2409	262.75	4.58585	3.78185
35850	Wed Mar 22 15:53:33 2017_x000D_	43.1072	23.9908	-71.6747	-1.25096	2	46.5368	24.2409	262.75	4.58585	3.43871
35851	Wed Mar 22 15:53:33 2017_x000D_	43.3263	24.6198	-71.6751	-1.25097	2	46.3391	23.7933	257.465	4.49361	3.12411
35852	Wed Mar 22 15:53:33 2017_x000D_	43.3263	24.6198	-71.6751	-1.25097	2	46.3391	23.7933	257.465	4.49361	3.12411
35853	Wed Mar 22 15:53:33 2017_x000D_	43.5478	25.3536	-70.794	-1.23559	2	46.3391	23.7933	257.465	4.49361	3.19779
35854	Wed Mar 22 15:53:33 2017_x000D_	43.6573	25.6676	-74.3673	-1.29795	2	46.3391	23.7933	257.465	4.49361	3.27186
35855	Wed Mar 22 15:53:33 2017_x000D_	43.881	26.5054	-74.3671	-1.29795	1	45.4967	23.1049	69.3312	1.21006	3.76482
35856	Wed Mar 22 15:53:33 2017_x000D_	43.9901	26.8192	-70.7921	-1.23556	1	45.4967	23.1049	69.3312	1.21006	4.00823
35857	Wed Mar 22 15:53:33 2017_x000D_	44.211	27.551	-71.6726	-1.25092	1	45.4967	23.1049	69.3312	1.21006	4.62826
35858	Wed Mar 22 15:53:33 2017_x000D_	44.4244	27.9679	-71.6748	-1.25096	1	45.4967	23.1049	69.3312	1.21006	4.97982
35859	Wed Mar 22 15:53:33 2017_x000D_	44.6426	28.5941	-71.6751	-1.25097	1	45.4967	23.1049	69.3312	1.21006	5.55525
35860	Wed Mar 22 15:53:33 2017_x000D_	44.7542	29.0119	-74.3718	-1.29803	1	45.4967	23.1049	69.3312	1.21006	5.95348
35861	Wed Mar 22 15:53:33 2017_x000D_	44.8606	29.22	-71.6754	-1.25097	1	45.4967	23.1049	69.3312	1.21006	6.14809
35862	Wed Mar 22 15:53:33 2017_x000D_	44.8704	29.6387	-71.6717	-1.25091	1	45.4967	23.1049	69.3312	1.21006	6.56375
35863	Wed Mar 22 15:53:33 2017_x000D_	45.1899	30.2626	-74.3742	-1.29808	1	47.7419	21.8499	46.6909	0.81491	8.79126
35864	Wed Mar 22 15:53:33 2017_x000D_	45.301	30.6794	-71.6742	-1.25095	1	47.7419	21.8499	46.6909	0.81491	9.16068
35865	Wed Mar 22 15:53:33 2017_x000D_	45.5186	31.3038	-71.6744	-1.25095	1	47.7419	21.8499	46.6909	0.81491	9.71181
35866	Wed Mar 22 15:53:33 2017_x000D_	45.7384	32.0323	-70.7901	-1.23552	1	47.7419	21.8499	46.6909	0.81491	10.3776
35867	Wed Mar 22 15:53:34 2017_x000D_	45.7455	32.3454	-71.6711	-1.2509	1	47.7419	21.8499	46.6909	0.81491	10.6837
35868	Wed Mar 22 15:53:34 2017_x000D_	45.9532	32.5512	-71.6751	-1.25097	1	46.8583	22.0432	0	0	10.5469
35869	Wed Mar 22 15:53:34 2017_x000D_	45.9627	32.9686	-71.6714	-1.2509	1	46.8583	22.0432	0	0	10.962
35870	Wed Mar 22 15:53:34 2017_x000D_	46.1774	33.4874	-70.7882	-1.23549	1	46.8583	22.0432	0	0	11.4644
35871	Wed Mar 22 15:53:34 2017_x000D_	46.286	33.7986	-74.3772	-1.29813	1	46.8583	22.0432	0	0	11.7693
35872	Wed Mar 22 15:53:34 2017_x000D_	46.3967	34.2139	-71.672	-1.25091	1	46.6296	22.2569	59.2289	1.03374	11.9593
35873	Wed Mar 22 15:53:34 2017_x000D_	46.5076	34.6292	-74.3769	-1.29812	1	46.6296	22.2569	59.2289	1.03374	12.3729
35874	Wed Mar 22 15:53:34 2017_x000D_	46.6181	35.0441	-71.6705	-1.25089	1	46.6296	22.2569	59.2289	1.03374	12.7872
35875	Wed Mar 22 15:53:34 2017_x000D_	46.7242	35.2509	-74.3781	-1.29814	1	46.6296	22.2569	59.2289	1.03374	12.9943
35876	Wed Mar 22 15:53:34 2017_x000D_	46.8347	35.6655	-71.6708	-1.25089	1	46.3597	23.3525	98.1191	1.7125	12.3222
35877	Wed Mar 22 15:53:34 2017_x000D_	46.9407	35.8721	-74.3793	-1.29816	1	46.3597	23.3525	98.1191	1.7125	12.5331
35878	Wed Mar 22 15:53:34 2017_x000D_	46.9454	36.0802	-74.3778	-1.29814	1	46.3597	23.3525	98.1191	1.7125	12.7412
35879	Wed Mar 22 15:53:34 2017_x000D_	47.0535	36.3907	-70.7843	-1.23542	1	46.3597	23.3525	98.1191	1.7125	13.0566
35880	Wed Mar 22 15:53:34 2017_x000D_	47.2695	37.011	-65.39	-1.14127	1	46.3597	23.3525	98.1191	1.7125	13.6888
35881	Wed Mar 22 15:53:34 2017_x000D_	47.3748	37.2172	-55.0459	-0.960732	1	46.0796	24.6682	98.8158	1.72466	12.6157
35882	Wed Mar 22 15:53:34 2017_x000D_	47.48	37.4235	-44.6636	-0.779526	1	46.0796	24.6682	98.8158	1.72466	12.8319
35883	Wed Mar 22 15:53:34 2017_x000D_	47.6865	37.6281	-36.5459	-0.637846	1	46.0796	24.6682	98.8158	1.72466	13.0591
35884	Wed Mar 22 15:53:34 2017_x000D_	47.893	37.8329	-23.5227	-0.410549	1	46.0796	24.6682	98.8158	1.72466	13.289
35885	Wed Mar 22 15:53:34 2017_x000D_	48.0973	37.9334	-20.7667	-0.362447	1	45.8201	25.5429	97.5703	1.70292	12.598
35886	Wed Mar 22 15:53:34 2017_x000D_	48.299	37.9302	-13.4105	-0.234057	1	45.8201	25.5429	97.5703	1.70292	12.6329
35887	Wed Mar 22 15:53:34 2017_x000D_	48.7053	38.0274	-4.87587	-0.0851	1	45.8201	25.5429	97.5703	1.70292	12.8136
35888	Wed Mar 22 15:53:35 2017_x000D_	48.9072	38.0241	0.993835	0.0173457	1	45.8201	25.5429	97.5703	1.70292	12.8573
35889	Wed Mar 22 15:53:35 2017_x000D_	49.5147	38.1175	3.94262	0.0688118	1	45.5504	26.6377	96.623	1.68639	12.145
35890	Wed Mar 22 15:53:35 2017_x000D_	49.9158	38.0068	6.87247	0.119947	1	45.5504	26.6377	96.623	1.68639	12.1784
35891	Wed Mar 22 15:53:35 2017_x000D_	50.3188	37.9998	6.87356	0.119966	1	45.5504	26.6377	96.623	1.68639	12.3221
35892	Wed Mar 22 15:53:35 2017_x000D_	51.1244	37.9859	6.87584	0.120006	1	45.5504	26.6377	96.623	1.68639	12.6432
35893	Wed Mar 22 15:53:35 2017_x000D_	51.9271	37.8682	3.94033	0.0687717	1	45.5092	27.5189	95.2856	1.66305	12.1777
35894	Wed Mar 22 15:53:35 2017_x000D_	52.1283	37.8647	3.94059	0.0687763	1	45.5092	27.5189	95.2856	1.66305	12.282
35895	Wed Mar 22 15:53:35 2017_x000D_	52.5304	37.8577	3.94123	0.0687875	1	45.5092	27.5189	95.2856	1.66305	12.4975
35896	Wed Mar 22 15:53:35 2017_x000D_	52.9304	37.7473	6.8753	0.119997	1	45.5092	27.5189	95.2856	1.66305	12.637
35897	Wed Mar 22 15:53:35 2017_x000D_	53.6311	37.6316	3.79654	0.0662621	1	45.5092	27.5189	95.2856	1.66305	12.9704
35898	Wed Mar 22 15:53:35 2017_x000D_	53.9325	37.6264	3.93735	0.0687197	1	45.2602	28.1729	96.623	1.68639	12.8288
35899	Wed Mar 22 15:53:35 2017_x000D_	54.7351	37.6126	3.93851	0.06874	1	45.2602	28.1729	96.623	1.68639	13.3747
35900	Wed Mar 22 15:53:35 2017_x000D_	55.1362	37.6057	3.93915	0.0687511	1	45.2602	28.1729	96.623	1.68639	13.657
35901	Wed Mar 22 15:53:35 2017_x000D_	55.936	37.4886	6.87812	0.120046	1	45.2602	28.1729	96.623	1.68639	14.1688
35902	Wed Mar 22 15:53:35 2017_x000D_	56.1342	37.3816	3.93465	0.0686726	1	45.8634	29.2939	58.5525	1.02193	13.0729
35903	Wed Mar 22 15:53:35 2017_x000D_	56.5348	37.3748	3.93523	0.0686827	1	45.8634	29.2939	58.5525	1.02193	13.3858
35904	Wed Mar 22 15:53:35 2017_x000D_	57.3353	37.3611	3.93644	0.0687038	1	45.8634	29.2939	58.5525	1.02193	14.0244
35905	Wed Mar 22 15:53:35 2017_x000D_	57.7353	37.3543	3.93702	0.0687139	1	45.8634	29.2939	58.5525	1.02193	14.3496
35906	Wed Mar 22 15:53:35 2017_x000D_	58.035	37.3492	3.79678	0.0662663	1	46.4664	30.4147	53.1039	0.926838	13.4878
35907	Wed Mar 22 15:53:35 2017_x000D_	58.7347	37.3372	3.93853	0.0687404	1	46.4664	30.4147	53.1039	0.926838	14.0866
35908	Wed Mar 22 15:53:35 2017_x000D_	59.1341	37.3304	3.93911	0.0687504	1	46.4664	30.4147	53.1039	0.926838	14.4325
35909	Wed Mar 22 15:53:35 2017_x000D_	59.9308	37.2136	6.88376	0.120144	1	46.4664	30.4147	53.1039	0.926838	15.0836
35910	Wed Mar 22 15:53:36 2017_x000D_	60.2298	37.2085	6.60507	0.11528	1	46.4664	30.4147	53.1039	0.926838	15.3488
35911	Wed Mar 22 15:53:36 2017_x000D_	60.926	37.0934	3.93588	0.068694	1	47.2977	31.3216	54.9213	0.958557	14.8001
35912	Wed Mar 22 15:53:36 2017_x000D_	61.2231	36.9852	6.60203	0.115227	1	47.2977	31.3216	54.9213	0.958557	15.0331
35913	Wed Mar 22 15:53:36 2017_x000D_	61.5221	36.9802	6.88257	0.120124	1	47.2977	31.3216	54.9213	0.958557	15.3086
35914	Wed Mar 22 15:53:36 2017_x000D_	62.2189	36.9684	6.6048	0.115275	1	47.2977	31.3216	54.9213	0.958557	15.954
35915	Wed Mar 22 15:53:36 2017_x000D_	62.5176	36.9633	6.88546	0.120174	1	47.9003	32.4417	65.4012	1.14147	15.3007
35916	Wed Mar 22 15:53:36 2017_x000D_	62.8141	36.8551	3.79168	0.0661774	1	47.9003	32.4417	65.4012	1.14147	15.5531
35917	Wed Mar 22 15:53:36 2017_x000D_	63.4091	36.7421	6.60233	0.115232	1	47.9003	32.4417	65.4012	1.14147	16.094
35918	Wed Mar 22 15:53:36 2017_x000D_	63.7075	36.737	6.88319	0.120134	1	47.9003	32.4417	65.4012	1.14147	16.3804
35919	Wed Mar 22 15:53:36 2017_x000D_	64.3036	36.727	6.8849	0.120164	1	48.5441	32.6816	63.8549	1.11448	16.2704
35920	Wed Mar 22 15:53:36 2017_x000D_	64.5022	36.7237	6.88546	0.120174	1	48.5441	32.6816	63.8549	1.11448	16.4621
35921	Wed Mar 22 15:53:36 2017_x000D_	64.7999	36.7187	6.6061	0.115298	1	48.5441	32.6816	63.8549	1.11448	16.7496
35922	Wed Mar 22 15:53:36 2017_x000D_	65.1952	36.6089	3.78918	0.0661336	1	48.5441	32.6816	63.8549	1.11448	17.108
35923	Wed Mar 22 15:53:36 2017_x000D_	65.3936	36.6056	3.78943	0.066138	1	49.8107	33.6012	0	0	15.8699
35924	Wed Mar 22 15:53:36 2017_x000D_	65.8896	36.5971	-2.01225	-0.0351204	1	49.8107	33.6012	0	0	16.3556
35925	Wed Mar 22 15:53:36 2017_x000D_	66.0894	36.6966	-4.96626	-0.0866777	1	49.8107	33.6012	0	0	16.5704
35926	Wed Mar 22 15:53:36 2017_x000D_	65.9885	36.5946	-19.9863	-0.348827	1	49.8107	33.6012	0	0	16.4524
35927	Wed Mar 22 15:53:36 2017_x000D_	65.8879	36.4932	-23.8311	-0.415932	1	49.8107	33.6012	0	0	16.3352
35928	Wed Mar 22 15:53:36 2017_x000D_	65.9858	36.3878	-41.0716	-0.716834	1	50.8798	34.0741	7.65515	0.133608	15.2822
35929	Wed Mar 22 15:53:36 2017_x000D_	65.8867	36.3892	-47.1427	-0.822795	1	50.8798	34.0741	7.65515	0.133608	15.1844
35930	Wed Mar 22 15:53:36 2017_x000D_	65.9864	36.3874	-57.1814	-0.998003	1	50.8798	34.0741	7.65515	0.133608	15.2827
35931	Wed Mar 22 15:53:37 2017_x000D_	66.0894	36.5917	-72.2122	-1.26034	1	50.8798	34.0741	7.65515	0.133608	15.4166
35932	Wed Mar 22 15:53:37 2017_x000D_	66.1902	36.6929	-75.5956	-1.31939	1	52.8202	34.5733	0	0	13.537
35933	Wed Mar 22 15:53:37 2017_x000D_	66.1935	36.899	-80.9152	-1.41224	1	52.8202	34.5733	0	0	13.574
35934	Wed Mar 22 15:53:37 2017_x000D_	66.2961	37.1036	265.36	4.63141	1	52.8202	34.5733	0	0	13.7114
35935	Wed Mar 22 15:53:37 2017_x000D_	66.1011	37.313	259.964	4.53723	1	52.8202	34.5733	0	0	13.5605
35936	Wed Mar 22 15:53:37 2017_x000D_	66.1089	37.8279	248.802	4.34242	1	54.3348	34.8393	0	0	12.1475
35937	Wed Mar 22 15:53:37 2017_x000D_	65.9154	38.14	247.704	4.32326	1	54.3348	34.8393	0	0	12.0418
35938	Wed Mar 22 15:53:37 2017_x000D_	65.9201	38.4484	248.802	4.34241	1	54.3348	34.8393	0	0	12.1344
35939	Wed Mar 22 15:53:37 2017_x000D_	65.5363	39.2778	248.802	4.34242	1	54.3348	34.8393	0	0	12.0488
35940	Wed Mar 22 15:53:37 2017_x000D_	65.3444	39.6924	248.803	4.34242	1	54.3348	34.8393	0	0	12.0318
35941	Wed Mar 22 15:53:37 2017_x000D_	65.0598	40.5195	251.338	4.38667	1	55.849	35.1053	8.55635	0.149337	10.6842
35942	Wed Mar 22 15:53:37 2017_x000D_	65.063	40.7249	251.337	4.38666	1	55.849	35.1053	8.55635	0.149337	10.7925
35943	Wed Mar 22 15:53:37 2017_x000D_	64.8712	41.1393	251.338	4.38667	1	55.849	35.1053	8.55635	0.149337	10.854
35944	Wed Mar 22 15:53:37 2017_x000D_	64.6827	41.759	251.337	4.38666	1	55.849	35.1053	8.55635	0.149337	11.0592
35945	Wed Mar 22 15:53:37 2017_x000D_	64.4926	42.2757	252.245	4.40251	1	57.1345	35.5844	7.56647	0.13206	9.94561
35946	Wed Mar 22 15:53:37 2017_x000D_	64.4926	42.2757	252.245	4.40251	1	57.1345	35.5844	7.56647	0.13206	9.94561
35947	Wed Mar 22 15:53:37 2017_x000D_	64.3025	42.7926	251.338	4.38667	1	57.1345	35.5844	7.56647	0.13206	10.1655
35948	Wed Mar 22 15:53:37 2017_x000D_	64.2099	43.2047	253.957	4.43239	1	57.1345	35.5844	7.56647	0.13206	10.3986
35949	Wed Mar 22 15:53:37 2017_x000D_	64.0215	43.8237	253.958	4.4324	1	58.4303	35.8436	8.92614	0.155791	9.7439
35950	Wed Mar 22 15:53:37 2017_x000D_	63.9289	44.2356	256.654	4.47947	1	58.4303	35.8436	8.92614	0.155791	10.033
35951	Wed Mar 22 15:53:37 2017_x000D_	63.8397	44.8524	253.956	4.43237	1	58.4303	35.8436	8.92614	0.155791	10.5081
35952	Wed Mar 22 15:53:37 2017_x000D_	63.6482	45.2662	253.957	4.43239	1	58.4303	35.8436	8.92614	0.155791	10.7709
35953	Wed Mar 22 15:53:38 2017_x000D_	63.4599	45.8847	253.957	4.43239	1	59.5082	36.0962	8.81582	0.153865	10.5561
35954	Wed Mar 22 15:53:38 2017_x000D_	63.3675	46.2963	251.335	4.38663	1	59.5082	36.0962	8.81582	0.153865	10.9058
35955	Wed Mar 22 15:53:38 2017_x000D_	63.1727	46.5053	251.336	4.38665	1	59.5082	36.0962	8.81582	0.153865	11.0353
35956	Wed Mar 22 15:53:38 2017_x000D_	62.988	47.328	251.335	4.38663	1	59.5082	36.0962	8.81582	0.153865	11.7585
35957	Wed Mar 22 15:53:38 2017_x000D_	62.7966	47.7415	251.336	4.38664	1	59.5082	36.0962	8.81582	0.153865	12.1007
35958	Wed Mar 22 15:53:38 2017_x000D_	62.7999	47.9459	251.335	4.38663	1	60.3576	36.5619	16.9592	0.295994	11.643
35959	Wed Mar 22 15:53:38 2017_x000D_	62.5163	48.7703	253.959	4.43241	1	60.3576	36.5619	16.9592	0.295994	12.3978
35960	Wed Mar 22 15:53:38 2017_x000D_	62.4223	49.0793	250.337	4.36921	1	60.3576	36.5619	16.9592	0.295994	12.6865
35961	Wed Mar 22 15:53:38 2017_x000D_	62.2344	49.6968	250.337	4.36921	1	60.3576	36.5619	16.9592	0.295994	13.2683
35962	Wed Mar 22 15:53:38 2017_x000D_	62.0431	50.1099	250.338	4.36921	1	61.4138	37.2536	19.1586	0.334381	12.8717
35963	Wed Mar 22 15:53:38 2017_x000D_	61.9492	50.4183	253.96	4.43243	1	61.4138	37.2536	19.1586	0.334381	13.1756
35964	Wed Mar 22 15:53:38 2017_x000D_	61.7631	51.1376	253.075	4.417	1	61.4138	37.2536	19.1586	0.334381	13.8884
35965	Wed Mar 22 15:53:38 2017_x000D_	61.5703	51.4484	253.961	4.43245	1	61.4138	37.2536	19.1586	0.334381	14.1957
35966	Wed Mar 22 15:53:38 2017_x000D_	61.4851	52.2668	251.334	4.3866	1	62.4378	38.6037	74.2065	1.29515	13.6963
35967	Wed Mar 22 15:53:38 2017_x000D_	61.2922	52.5778	250.336	4.36919	1	62.4378	38.6037	74.2065	1.29515	14.021
35968	Wed Mar 22 15:53:38 2017_x000D_	61.1046	53.1943	250.336	4.36919	1	62.4378	38.6037	74.2065	1.29515	14.6514
35969	Wed Mar 22 15:53:38 2017_x000D_	60.9118	53.5049	251.335	4.38663	1	62.4378	38.6037	74.2065	1.29515	14.9791
35970	Wed Mar 22 15:53:38 2017_x000D_	60.7243	54.1213	251.335	4.38663	1	62.4378	38.6037	74.2065	1.29515	15.6119
35971	Wed Mar 22 15:53:38 2017_x000D_	60.6305	54.4296	247.693	4.32306	1	63.0157	40.1596	82.3448	1.43719	14.468
35972	Wed Mar 22 15:53:38 2017_x000D_	60.535	54.6357	250.337	4.3692	1	63.0157	40.1596	82.3448	1.43719	14.6871
35973	Wed Mar 22 15:53:38 2017_x000D_	60.4431	55.0456	247.693	4.32305	1	63.0157	40.1596	82.3448	1.43719	15.1067
35974	Wed Mar 22 15:53:39 2017_x000D_	60.2521	55.458	247.693	4.32306	1	63.0157	40.1596	82.3448	1.43719	15.546
35975	Wed Mar 22 15:53:39 2017_x000D_	60.1566	55.6641	250.337	4.3692	1	63.1692	41.4826	85.0276	1.48401	14.498
35976	Wed Mar 22 15:53:39 2017_x000D_	59.9675	56.178	251.336	4.38664	1	63.1692	41.4826	85.0276	1.48401	15.0401
35977	Wed Mar 22 15:53:39 2017_x000D_	59.8702	56.2826	247.693	4.32306	1	63.1692	41.4826	85.0276	1.48401	15.1632
35978	Wed Mar 22 15:53:39 2017_x000D_	59.7784	56.6921	250.337	4.3692	1	63.1692	41.4826	85.0276	1.48401	15.5829
35979	Wed Mar 22 15:53:39 2017_x000D_	59.683	56.8981	253.079	4.41707	1	63.508	43.4695	75.5474	1.31855	13.9627
35980	Wed Mar 22 15:53:39 2017_x000D_	59.5893	57.2056	256.672	4.47977	1	63.508	43.4695	75.5474	1.31855	14.2841
35981	Wed Mar 22 15:53:39 2017_x000D_	59.4992	57.7162	265.459	4.63314	1	63.508	43.4695	75.5474	1.31855	14.8
35982	Wed Mar 22 15:53:39 2017_x000D_	59.4037	57.9221	268.234	4.68156	1	63.508	43.4695	75.5474	1.31855	15.0241
35983	Wed Mar 22 15:53:39 2017_x000D_	59.407	58.1249	-80.6475	-1.40756	1	63.2053	45.2169	95.5845	1.66826	13.4552
35984	Wed Mar 22 15:53:39 2017_x000D_	59.4119	58.4295	-69.1546	-1.20698	1	63.2053	45.2169	95.5845	1.66826	13.7464
35985	Wed Mar 22 15:53:39 2017_x000D_	59.5144	58.6298	-66.5771	-1.16199	1	63.2053	45.2169	95.5845	1.66826	13.9115
35986	Wed Mar 22 15:53:39 2017_x000D_	59.7172	58.929	-52.5981	-0.918011	1	63.2053	45.2169	95.5845	1.66826	14.1488
35987	Wed Mar 22 15:53:39 2017_x000D_	59.9202	59.228	-46.4059	-0.809935	1	63.2053	45.2169	95.5845	1.66826	14.3911
35988	Wed Mar 22 15:53:39 2017_x000D_	60.2218	59.5243	-34.4816	-0.601818	1	62.6854	46.9573	97.9201	1.70903	12.8062
35989	Wed Mar 22 15:53:39 2017_x000D_	60.3241	59.7246	-28.1838	-0.4919	1	62.6854	46.9573	97.9201	1.70903	12.9838
35990	Wed Mar 22 15:53:39 2017_x000D_	60.5237	59.8205	-25.6349	-0.447414	1	62.6854	46.9573	97.9201	1.70903	13.0436
35991	Wed Mar 22 15:53:39 2017_x000D_	61.0195	59.9081	-16.3585	-0.28551	1	62.6854	46.9573	97.9201	1.70903	13.0575
35992	Wed Mar 22 15:53:39 2017_x000D_	61.3191	60.1022	-15.5052	-0.270616	1	62.1762	48.4782	104.941	1.83157	11.6556
35993	Wed Mar 22 15:53:39 2017_x000D_	62.1105	60.1807	-12.7695	-0.222869	1	62.1762	48.4782	104.941	1.83157	11.7027
35994	Wed Mar 22 15:53:39 2017_x000D_	62.5084	60.3718	-12.766	-0.222808	1	62.1762	48.4782	104.941	1.83157	11.8982
35995	Wed Mar 22 15:53:40 2017_x000D_	63.3003	60.5512	-12.766	-0.222808	1	62.1762	48.4782	104.941	1.83157	12.1252
35996	Wed Mar 22 15:53:40 2017_x000D_	63.6959	60.6407	-15.5093	-0.270688	1	61.4393	50.2112	106.925	1.86619	10.6708
35997	Wed Mar 22 15:53:40 2017_x000D_	64.0914	60.7304	-12.766	-0.222809	1	61.4393	50.2112	106.925	1.86619	10.8484
35998	Wed Mar 22 15:53:40 2017_x000D_	64.3884	60.8228	-16.3611	-0.285555	1	61.4393	50.2112	106.925	1.86619	11.0138
35999	Wed Mar 22 15:53:40 2017_x000D_	65.1784	61.0018	-16.3629	-0.285586	1	61.4393	50.2112	106.925	1.86619	11.4201
36000	Wed Mar 22 15:53:40 2017_x000D_	65.4746	61.0939	-18.1817	-0.317331	1	60.9517	51.2933	103.14	1.80014	10.7939
36001	Wed Mar 22 15:53:40 2017_x000D_	66.1671	61.3767	-16.36	-0.285536	1	60.9517	51.2933	103.14	1.80014	11.3523
36002	Wed Mar 22 15:53:40 2017_x000D_	66.5613	61.4658	-19.1454	-0.33415	1	60.9517	51.2933	103.14	1.80014	11.6167
36003	Wed Mar 22 15:53:40 2017_x000D_	67.2508	61.6472	-18.1828	-0.31735	1	60.9517	51.2933	103.14	1.80014	12.1195
36004	Wed Mar 22 15:53:40 2017_x000D_	67.5482	61.8402	-19.1443	-0.334131	1	60.9517	51.2933	103.14	1.80014	12.4399
36005	Wed Mar 22 15:53:40 2017_x000D_	68.2368	62.0212	-18.1811	-0.31732	1	60.692	52.1626	99.9722	1.74484	12.4143
36006	Wed Mar 22 15:53:40 2017_x000D_	68.6314	62.211	-18.179	-0.317284	1	60.692	52.1626	99.9722	1.74484	12.8064
36007	Wed Mar 22 15:53:40 2017_x000D_	68.9268	62.303	-16.356	-0.285467	1	60.692	52.1626	99.9722	1.74484	13.0629
36008	Wed Mar 22 15:53:40 2017_x000D_	69.6142	62.4837	-15.5024	-0.270568	1	60.692	52.1626	99.9722	1.74484	13.643
36009	Wed Mar 22 15:53:40 2017_x000D_	70.0066	62.5724	-18.1821	-0.317337	1	60.639	53.257	98.8158	1.72466	13.2109
36010	Wed Mar 22 15:53:40 2017_x000D_	70.2035	62.6672	-15.5017	-0.270556	1	60.639	53.257	98.8158	1.72466	13.4176
36011	Wed Mar 22 15:53:40 2017_x000D_	70.989	62.9451	-18.1804	-0.317308	1	60.639	53.257	98.8158	1.72466	14.1768
36012	Wed Mar 22 15:53:40 2017_x000D_	71.1856	63.0398	-15.4983	-0.270496	1	60.639	53.257	98.8158	1.72466	14.3852
36013	Wed Mar 22 15:53:40 2017_x000D_	71.9688	63.2169	-15.4997	-0.27052	1	61.2483	54.1513	59.9062	1.04556	14.0397
36014	Wed Mar 22 15:53:40 2017_x000D_	72.3601	63.3055	-12.742	-0.222391	1	61.2483	54.1513	59.9062	1.04556	14.3969
36015	Wed Mar 22 15:53:40 2017_x000D_	72.6535	63.3968	-14.719	-0.256895	1	61.2483	54.1513	59.9062	1.04556	14.6819
36016	Wed Mar 22 15:53:40 2017_x000D_	73.338	63.5766	-15.5003	-0.270531	1	61.2483	54.1513	59.9062	1.04556	15.3296
36017	Wed Mar 22 15:53:41 2017_x000D_	73.534	63.6711	-12.7386	-0.222331	1	61.8468	55.2642	65.4012	1.14147	14.3968
36018	Wed Mar 22 15:53:41 2017_x000D_	74.3136	63.7472	-15.5038	-0.270592	1	61.8468	55.2642	65.4012	1.14147	15.0792
36019	Wed Mar 22 15:53:41 2017_x000D_	74.5105	63.9418	-15.4989	-0.270507	1	61.8468	55.2642	65.4012	1.14147	15.3515
36020	Wed Mar 22 15:53:41 2017_x000D_	75.096	64.1241	-15.4983	-0.270496	1	61.8468	55.2642	65.4012	1.14147	15.9386
36021	Wed Mar 22 15:53:41 2017_x000D_	75.3872	64.115	-14.719	-0.256895	1	61.8468	55.2642	65.4012	1.14147	16.1765
36022	Wed Mar 22 15:53:41 2017_x000D_	75.6811	64.3064	-15.4976	-0.270484	1	62.8793	56.3892	65.4199	1.14179	15.0522
36023	Wed Mar 22 15:53:41 2017_x000D_	76.1672	64.3911	-17.3015	-0.301968	1	62.8793	56.3892	65.4199	1.14179	15.5112
36024	Wed Mar 22 15:53:41 2017_x000D_	76.4597	64.4823	-15.4989	-0.270507	1	62.8793	56.3892	65.4199	1.14179	15.809
36025	Wed Mar 22 15:53:41 2017_x000D_	76.8499	64.6704	-15.4962	-0.27046	1	62.8793	56.3892	65.4199	1.14179	16.2406
36026	Wed Mar 22 15:53:41 2017_x000D_	77.0438	64.6643	-15.4983	-0.270497	1	63.673	57.9448	36.0256	0.628765	14.9643
36027	Wed Mar 22 15:53:41 2017_x000D_	77.2387	64.7581	-18.1887	-0.317452	1	63.673	57.9448	36.0256	0.628765	15.1806
36028	Wed Mar 22 15:53:41 2017_x000D_	77.7243	64.8427	-21.8724	-0.381745	1	63.673	57.9448	36.0256	0.628765	15.6531
36029	Wed Mar 22 15:53:41 2017_x000D_	77.919	64.9364	-24.48	-0.427257	1	63.673	57.9448	36.0256	0.628765	15.8692
36030	Wed Mar 22 15:53:41 2017_x000D_	77.9182	64.8359	-34.6967	-0.605571	1	64.9111	59.2938	35.9326	0.627143	14.1386
36031	Wed Mar 22 15:53:41 2017_x000D_	77.9185	64.8357	-42.7167	-0.745548	1	64.9111	59.2938	35.9326	0.627143	14.1388
36032	Wed Mar 22 15:53:41 2017_x000D_	77.8196	64.6383	-48.6219	-0.848613	1	64.9111	59.2938	35.9326	0.627143	13.9712
36033	Wed Mar 22 15:53:41 2017_x000D_	77.821	64.7383	-54.6609	-0.954012	1	64.9111	59.2938	35.9326	0.627143	14.011
36034	Wed Mar 22 15:53:41 2017_x000D_	77.8208	64.6382	-73.1053	-1.27593	1	64.9111	59.2938	35.9326	0.627143	13.9722
36035	Wed Mar 22 15:53:41 2017_x000D_	77.9182	64.6356	-86.6192	-1.51179	1	66.7672	61.316	58.0995	1.01403	11.6346
36036	Wed Mar 22 15:53:41 2017_x000D_	77.9194	64.7358	267.971	4.67698	1	66.7672	61.316	58.0995	1.01403	11.6648
36037	Wed Mar 22 15:53:41 2017_x000D_	77.9206	64.8362	262.372	4.57926	1	66.7672	61.316	58.0995	1.01403	11.6957
36038	Wed Mar 22 15:53:42 2017_x000D_	77.9238	65.1371	246.186	4.29676	1	66.7672	61.316	58.0995	1.01403	11.7928
36039	Wed Mar 22 15:53:42 2017_x000D_	77.828	65.2405	242.61	4.23434	1	68.416	63.1125	57.8853	1.01029	9.64957
36040	Wed Mar 22 15:53:42 2017_x000D_	77.8289	65.3408	236.649	4.1303	1	68.416	63.1125	57.8853	1.01029	9.67306
36041	Wed Mar 22 15:53:42 2017_x000D_	77.5437	65.8504	232.886	4.06462	1	68.416	63.1125	57.8853	1.01029	9.52948
36042	Wed Mar 22 15:53:42 2017_x000D_	77.2565	66.1597	236.649	4.1303	1	68.416	63.1125	57.8853	1.01029	9.35093
36043	Wed Mar 22 15:53:42 2017_x000D_	76.7786	66.7756	234.526	4.09325	1	69.4353	64.453	50.917	0.88867	7.70185
36044	Wed Mar 22 15:53:42 2017_x000D_	76.5883	67.0818	237.336	4.14229	1	69.4353	64.453	50.917	0.88867	7.62076
36045	Wed Mar 22 15:53:42 2017_x000D_	76.2075	67.6943	240.316	4.19431	1	69.4353	64.453	50.917	0.88867	7.50791
36046	Wed Mar 22 15:53:42 2017_x000D_	76.017	68.0007	238.889	4.16939	1	69.4353	64.453	50.917	0.88867	7.47696
36047	Wed Mar 22 15:53:42 2017_x000D_	75.732	68.5099	242.612	4.23437	2	81.0315	66.7483	105.669	1.84427	5.58462
36048	Wed Mar 22 15:53:42 2017_x000D_	75.5427	68.916	242.611	4.23437	2	81.0315	66.7483	105.669	1.84427	5.90134
36049	Wed Mar 22 15:53:42 2017_x000D_	75.4481	69.119	245.015	4.27632	2	81.0315	66.7483	105.669	1.84427	6.06585
36050	Wed Mar 22 15:53:42 2017_x000D_	75.0686	69.8311	246.192	4.29685	2	81.0315	66.7483	105.669	1.84427	6.71266
36051	Wed Mar 22 15:53:42 2017_x000D_	74.9751	70.134	247.526	4.32014	2	81.0315	66.7483	105.669	1.84427	6.93851
36052	Wed Mar 22 15:53:42 2017_x000D_	74.8817	70.4368	246.191	4.29684	2	79.6231	68.8908	110.295	1.92501	4.98708
36053	Wed Mar 22 15:53:42 2017_x000D_	74.6937	70.9426	245.014	4.27631	2	79.6231	68.8908	110.295	1.92501	5.33937
36054	Wed Mar 22 15:53:42 2017_x000D_	74.5046	71.3484	245.014	4.27631	2	79.6231	68.8908	110.295	1.92501	5.67793
36055	Wed Mar 22 15:53:42 2017_x000D_	74.2209	71.9572	242.61	4.23435	2	79.6231	68.8908	110.295	1.92501	6.21181
36056	Wed Mar 22 15:53:42 2017_x000D_	74.0294	72.1636	242.611	4.23436	1	74.0934	66.7698	13.9687	0.243799	5.39418
36057	Wed Mar 22 15:53:42 2017_x000D_	73.9373	72.5657	245.014	4.27631	1	74.0934	66.7698	13.9687	0.243799	5.798
36058	Wed Mar 22 15:53:42 2017_x000D_	73.6537	73.1743	242.61	4.23434	1	74.0934	66.7698	13.9687	0.243799	6.41958
36059	Wed Mar 22 15:53:43 2017_x000D_	73.4622	73.3807	242.61	4.23435	1	74.0934	66.7698	13.9687	0.243799	6.64096
36060	Wed Mar 22 15:53:43 2017_x000D_	73.0843	74.1918	242.61	4.23435	1	74.9487	67.0124	5.28562	0.0922515	7.41753
36061	Wed Mar 22 15:53:43 2017_x000D_	72.9897	74.3947	240.314	4.19427	1	74.9487	67.0124	5.28562	0.0922515	7.6378
36062	Wed Mar 22 15:53:43 2017_x000D_	72.7076	75.1025	241.246	4.21053	1	74.9487	67.0124	5.28562	0.0922515	8.39477
36063	Wed Mar 22 15:53:43 2017_x000D_	72.5161	75.3088	241.246	4.21054	1	74.9487	67.0124	5.28562	0.0922515	8.64568
36064	Wed Mar 22 15:53:43 2017_x000D_	72.3259	75.6146	242.61	4.23435	1	74.9487	67.0124	5.28562	0.0922515	8.99316
36065	Wed Mar 22 15:53:43 2017_x000D_	72.0426	76.2227	240.314	4.19427	1	75.3599	67.4607	18.9528	0.330789	9.36894
36066	Wed Mar 22 15:53:43 2017_x000D_	71.8511	76.4291	240.314	4.19427	1	75.3599	67.4607	18.9528	0.330789	9.63036
36067	Wed Mar 22 15:53:43 2017_x000D_	71.6609	76.735	238.886	4.16935	1	75.3599	67.4607	18.9528	0.330789	9.98475
36068	Wed Mar 22 15:53:43 2017_x000D_	71.4721	77.1403	238.886	4.16935	1	75.3599	67.4607	18.9528	0.330789	10.4312
36069	Wed Mar 22 15:53:43 2017_x000D_	71.2806	77.3466	238.886	4.16935	1	75.782	67.691	13.2606	0.231441	10.6533
36070	Wed Mar 22 15:53:43 2017_x000D_	71.0918	77.7519	238.886	4.16935	1	75.782	67.691	13.2606	0.231441	11.1004
36071	Wed Mar 22 15:53:43 2017_x000D_	70.9973	77.9545	236.647	4.13027	1	75.782	67.691	13.2606	0.231441	11.324
36072	Wed Mar 22 15:53:43 2017_x000D_	70.8071	78.2604	235.045	4.10231	1	75.782	67.691	13.2606	0.231441	11.6817
36073	Wed Mar 22 15:53:43 2017_x000D_	70.6157	78.4667	235.045	4.10231	1	76.3987	68.3632	72.2385	1.2608	11.6415
36074	Wed Mar 22 15:53:43 2017_x000D_	70.5212	78.6694	232.887	4.06465	1	76.3987	68.3632	72.2385	1.2608	11.8643
36075	Wed Mar 22 15:53:43 2017_x000D_	70.522	78.7692	219.717	3.83478	1	76.3987	68.3632	72.2385	1.2608	11.9508
36076	Wed Mar 22 15:53:43 2017_x000D_	70.6188	78.7655	213.836	3.73214	1	76.3987	68.3632	72.2385	1.2608	11.9002
36077	Wed Mar 22 15:53:43 2017_x000D_	70.7137	78.6624	198.407	3.46286	1	76.777	69.4651	76.9983	1.34387	11.0161
36078	Wed Mar 22 15:53:43 2017_x000D_	70.7135	78.6622	193.202	3.37201	1	76.777	69.4651	76.9983	1.34387	11.016
36079	Wed Mar 22 15:53:43 2017_x000D_	70.7146	78.7614	185.018	3.22917	1	76.777	69.4651	76.9983	1.34387	11.0984
36080	Wed Mar 22 15:53:43 2017_x000D_	70.7142	78.7606	168.463	2.94024	1	76.777	69.4651	76.9983	1.34387	11.0979
36081	Wed Mar 22 15:53:44 2017_x000D_	70.5199	78.7679	163.255	2.84934	1	76.777	69.4651	76.9983	1.34387	11.2113
36082	Wed Mar 22 15:53:44 2017_x000D_	70.3245	78.6756	153.609	2.68099	1	76.9277	70.7783	74.2065	1.29515	10.2942
36083	Wed Mar 22 15:53:44 2017_x000D_	70.0305	78.4878	147.479	2.574	1	76.9277	70.7783	74.2065	1.29515	10.3445
36084	Wed Mar 22 15:53:44 2017_x000D_	69.9334	78.4913	141.521	2.47	1	76.9277	70.7783	74.2065	1.29515	10.412
36085	Wed Mar 22 15:53:44 2017_x000D_	69.6379	78.2041	137.738	2.40398	1	76.9277	70.7783	74.2065	1.29515	10.4059
36086	Wed Mar 22 15:53:44 2017_x000D_	69.3437	78.0164	135.846	2.37096	1	76.8402	72.5206	97.2504	1.69734	9.29523
36087	Wed Mar 22 15:53:44 2017_x000D_	68.7516	77.4415	135.846	2.37096	1	76.8402	72.5206	97.2504	1.69734	9.46788
36088	Wed Mar 22 15:53:44 2017_x000D_	68.5541	77.2497	135.846	2.37096	1	76.8402	72.5206	97.2504	1.69734	9.54064
36089	Wed Mar 22 15:53:44 2017_x000D_	68.0583	76.6703	137.735	2.40393	1	76.8402	72.5206	97.2504	1.69734	9.71297
36090	Wed Mar 22 15:53:44 2017_x000D_	67.7619	76.3824	137.865	2.4062	1	76.1256	73.8088	107.191	1.87084	8.75071
36091	Wed Mar 22 15:53:44 2017_x000D_	67.4663	76.1939	139.752	2.43914	1	76.1256	73.8088	107.191	1.87084	8.98177
36092	Wed Mar 22 15:53:44 2017_x000D_	67.2683	76.0017	139.752	2.43913	1	76.1256	73.8088	107.191	1.87084	9.12472
36093	Wed Mar 22 15:53:44 2017_x000D_	66.674	75.4246	139.75	2.43909	1	76.1256	73.8088	107.191	1.87084	9.58872
36094	Wed Mar 22 15:53:44 2017_x000D_	66.4757	75.2321	139.749	2.43908	1	76.1256	73.8088	107.191	1.87084	9.7543
36095	Wed Mar 22 15:53:44 2017_x000D_	65.8835	74.8541	139.752	2.43914	1	75.6493	74.6675	113.222	1.9761	9.76758
36096	Wed Mar 22 15:53:44 2017_x000D_	65.5855	74.5651	143.627	2.50677	1	75.6493	74.6675	113.222	1.9761	10.0643
36097	Wed Mar 22 15:53:44 2017_x000D_	65.0889	74.0828	139.75	2.43909	1	75.6493	74.6675	113.222	1.9761	10.5766
36098	Wed Mar 22 15:53:44 2017_x000D_	64.792	73.8932	141.506	2.46974	1	75.6493	74.6675	113.222	1.9761	10.8849
36099	Wed Mar 22 15:53:44 2017_x000D_	64.1967	73.4141	143.623	2.5067	1	74.5566	74.855	137.513	2.40005	10.4596
36100	Wed Mar 22 15:53:44 2017_x000D_	63.8981	73.1241	139.751	2.43911	1	74.5566	74.855	137.513	2.40005	10.7981
36101	Wed Mar 22 15:53:44 2017_x000D_	63.5028	72.9377	139.755	2.43919	1	74.5566	74.855	137.513	2.40005	11.2188
36102	Wed Mar 22 15:53:45 2017_x000D_	63.0028	72.3537	137.873	2.40633	1	74.5566	74.855	137.513	2.40005	11.8215
36103	Wed Mar 22 15:53:45 2017_x000D_	62.7049	72.1634	139.752	2.43914	1	73.9292	74.4015	165.783	2.89346	11.4453
36104	Wed Mar 22 15:53:45 2017_x000D_	62.5052	71.9697	139.752	2.43913	1	73.9292	74.4015	165.783	2.89346	11.68
36105	Wed Mar 22 15:53:45 2017_x000D_	61.9058	71.388	139.75	2.43909	1	73.9292	74.4015	165.783	2.89346	12.3953
36106	Wed Mar 22 15:53:45 2017_x000D_	61.7058	71.194	139.749	2.43908	1	73.9292	74.4015	165.783	2.89346	12.6372
36107	Wed Mar 22 15:53:45 2017_x000D_	61.109	70.8125	139.752	2.43914	1	73.0853	73.942	197.76	3.45156	12.3784
36108	Wed Mar 22 15:53:45 2017_x000D_	60.9088	70.6182	139.752	2.43913	1	73.0853	73.942	197.76	3.45156	12.622
36109	Wed Mar 22 15:53:45 2017_x000D_	60.7085	70.4239	139.751	2.43911	1	73.0853	73.942	197.76	3.45156	12.8671
36110	Wed Mar 22 15:53:45 2017_x000D_	60.1107	70.0418	139.754	2.43918	1	73.0853	73.942	197.76	3.45156	13.5481
36111	Wed Mar 22 15:53:45 2017_x000D_	60.0084	69.8438	141.498	2.46961	1	73.0853	73.942	197.76	3.45156	13.704
36112	Wed Mar 22 15:53:45 2017_x000D_	59.6089	69.5553	143.609	2.50645	1	72.0248	73.4762	185.584	3.23906	13.0203
36113	Wed Mar 22 15:53:45 2017_x000D_	59.507	69.3573	141.882	2.47631	1	72.0248	73.4762	185.584	3.23906	13.178
36114	Wed Mar 22 15:53:45 2017_x000D_	59.1089	69.1692	141.886	2.47637	1	72.0248	73.4762	185.584	3.23906	13.6151
36115	Wed Mar 22 15:53:45 2017_x000D_	59.0064	68.9709	143.604	2.50637	1	72.0248	73.4762	185.584	3.23906	13.7759
36116	Wed Mar 22 15:53:45 2017_x000D_	58.608	68.7826	143.608	2.50643	1	72.0248	73.4762	185.584	3.23906	14.2141
36117	Wed Mar 22 15:53:45 2017_x000D_	58.608	68.7826	143.608	2.50643	1	71.6027	73.2464	198.731	3.46851	13.74
36118	Wed Mar 22 15:53:45 2017_x000D_	58.4071	68.5879	148.202	2.58662	1	71.6027	73.2464	198.731	3.46851	13.9938
36119	Wed Mar 22 15:53:45 2017_x000D_	58.3081	68.5911	149.714	2.61299	1	71.6027	73.2464	198.731	3.46851	14.0861
36120	Wed Mar 22 15:53:45 2017_x000D_	58.3046	68.3898	154.688	2.69981	1	71.6027	73.2464	198.731	3.46851	14.1572
36121	Wed Mar 22 15:53:45 2017_x000D_	58.306	68.4907	159.575	2.78511	1	70.7691	72.5687	224.142	3.91202	13.1133
36122	Wed Mar 22 15:53:45 2017_x000D_	58.2054	68.3936	168.199	2.93562	1	70.7691	72.5687	224.142	3.91202	13.2393
36123	Wed Mar 22 15:53:45 2017_x000D_	58.1071	68.3972	173.183	3.02261	1	70.7691	72.5687	224.142	3.91202	13.3315
36124	Wed Mar 22 15:53:46 2017_x000D_	57.9079	68.3032	181.905	3.17484	1	70.7691	72.5687	224.142	3.91202	13.5501
36125	Wed Mar 22 15:53:46 2017_x000D_	57.8108	68.4075	184.688	3.22342	1	69.7295	71.667	225	3.92699	12.3564
36126	Wed Mar 22 15:53:46 2017_x000D_	57.6114	68.3133	187.449	3.2716	1	69.7295	71.667	225	3.92699	12.5736
36127	Wed Mar 22 15:53:46 2017_x000D_	57.3172	68.4242	196.168	3.42377	1	69.7295	71.667	225	3.92699	12.8289
36128	Wed Mar 22 15:53:46 2017_x000D_	57.2187	68.4276	202.407	3.53267	1	69.7295	71.667	225	3.92699	12.9234
36129	Wed Mar 22 15:53:46 2017_x000D_	56.9262	68.6393	208.767	3.64366	1	68.8955	70.989	223.759	3.90533	12.1978
36130	Wed Mar 22 15:53:46 2017_x000D_	56.6316	68.7502	212.66	3.71162	1	68.8955	70.989	223.759	3.90533	12.4666
36131	Wed Mar 22 15:53:46 2017_x000D_	56.3367	68.8611	213.619	3.72836	1	68.8955	70.989	223.759	3.90533	12.7378
36132	Wed Mar 22 15:53:46 2017_x000D_	55.8478	69.1804	212.659	3.7116	1	68.8955	70.989	223.759	3.90533	13.1725
36133	Wed Mar 22 15:53:46 2017_x000D_	55.4558	69.3957	212.659	3.71159	1	68.8955	70.989	223.759	3.90533	13.5338
36134	Wed Mar 22 15:53:46 2017_x000D_	55.2617	69.6042	212.66	3.71161	1	68.072	70.0928	222.822	3.88898	12.8196
36135	Wed Mar 22 15:53:46 2017_x000D_	54.6735	69.9272	215.087	3.75398	1	68.072	70.0928	222.822	3.88898	13.3995
36136	Wed Mar 22 15:53:46 2017_x000D_	54.3801	70.1393	213.619	3.72836	1	68.072	70.0928	222.822	3.88898	13.692
36137	Wed Mar 22 15:53:46 2017_x000D_	53.7935	70.5634	213.62	3.72836	1	68.072	70.0928	222.822	3.88898	14.2863
36138	Wed Mar 22 15:53:46 2017_x000D_	53.5003	70.7755	215.087	3.75398	1	67.0423	68.9723	209.444	3.65548	13.6615
36139	Wed Mar 22 15:53:46 2017_x000D_	52.9134	71.1998	215.087	3.75398	1	67.0423	68.9723	209.444	3.65548	14.3034
36140	Wed Mar 22 15:53:46 2017_x000D_	52.5207	71.4154	215.087	3.75397	1	67.0423	68.9723	209.444	3.65548	14.7257
36141	Wed Mar 22 15:53:46 2017_x000D_	51.9313	71.739	212.66	3.71161	1	67.0423	68.9723	209.444	3.65548	15.3622
36142	Wed Mar 22 15:53:46 2017_x000D_	51.737	71.9478	212.661	3.71163	1	66.2075	68.2936	214.247	3.73932	14.9248
36143	Wed Mar 22 15:53:46 2017_x000D_	51.3439	72.1636	212.66	3.71162	1	66.2075	68.2936	214.247	3.73932	15.3592
36144	Wed Mar 22 15:53:46 2017_x000D_	51.1495	72.3725	212.661	3.71164	1	66.2075	68.2936	214.247	3.73932	15.6007
36145	Wed Mar 22 15:53:47 2017_x000D_	50.4606	72.6999	216.677	3.78172	1	66.2075	68.2936	214.247	3.73932	16.3518
36146	Wed Mar 22 15:53:47 2017_x000D_	50.1665	72.9124	215.085	3.75395	1	66.2075	68.2936	214.247	3.73932	16.6927
36147	Wed Mar 22 15:53:47 2017_x000D_	49.5786	73.3374	215.085	3.75395	1	65.5894	67.6209	210.755	3.67837	17.0007
36148	Wed Mar 22 15:53:47 2017_x000D_	49.2868	73.6509	214.193	3.73837	1	65.5894	67.6209	210.755	3.67837	17.3821
36149	Wed Mar 22 15:53:47 2017_x000D_	48.5968	73.9788	215.085	3.75394	1	65.5894	67.6209	210.755	3.67837	18.1431
36150	Wed Mar 22 15:53:47 2017_x000D_	48.4022	74.1879	215.086	3.75395	1	65.5894	67.6209	210.755	3.67837	18.3991
36151	Wed Mar 22 15:53:47 2017_x000D_	48.0084	74.4042	215.085	3.75394	1	65.1665	67.3905	223.906	3.90789	18.5362
36152	Wed Mar 22 15:53:47 2017_x000D_	47.5196	74.826	216.676	3.78171	1	65.1665	67.3905	223.906	3.90789	19.1494
36153	Wed Mar 22 15:53:47 2017_x000D_	47.2251	75.0389	215.086	3.75396	1	65.1665	67.3905	223.906	3.90789	19.5036
36154	Wed Mar 22 15:53:47 2017_x000D_	46.6363	75.4646	215.086	3.75396	1	65.1665	67.3905	223.906	3.90789	20.2129
36155	Wed Mar 22 15:53:47 2017_x000D_	46.3419	75.6774	216.676	3.78171	1	64.5054	67.5902	175.028	3.05481	19.8825
36156	Wed Mar 22 15:53:47 2017_x000D_	46.0473	75.8904	215.086	3.75396	1	64.5054	67.5902	175.028	3.05481	20.2384
36157	Wed Mar 22 15:53:47 2017_x000D_	45.4581	76.3163	215.086	3.75396	1	64.5054	67.5902	175.028	3.05481	20.951
36158	Wed Mar 22 15:53:47 2017_x000D_	45.0659	76.634	212.665	3.71171	1	64.5054	67.5902	175.028	3.05481	21.4403
36159	Wed Mar 22 15:53:47 2017_x000D_	44.6713	76.8508	212.665	3.7117	1	64.5054	67.5902	175.028	3.05481	21.8895
36160	Wed Mar 22 15:53:47 2017_x000D_	44.4764	77.0601	212.666	3.71172	1	62.9664	67.9836	180	3.14159	20.5976
36161	Wed Mar 22 15:53:47 2017_x000D_	44.2792	77.1686	215.086	3.75397	1	62.9664	67.9836	180	3.14159	20.8225
36162	Wed Mar 22 15:53:47 2017_x000D_	43.6869	77.494	212.665	3.71171	1	62.9664	67.9836	180	3.14159	21.4976
36163	Wed Mar 22 15:53:47 2017_x000D_	43.4896	77.6025	215.085	3.75394	1	62.9664	67.9836	180	3.14159	21.7225
36164	Wed Mar 22 15:53:47 2017_x000D_	43.097	77.9204	212.666	3.71172	1	61.4167	68.5951	155.736	2.71811	20.5566
36165	Wed Mar 22 15:53:47 2017_x000D_	42.8996	78.029	215.085	3.75395	1	61.4167	68.5951	155.736	2.71811	20.7818
36166	Wed Mar 22 15:53:48 2017_x000D_	42.6044	78.2423	213.622	3.72841	1	61.4167	68.5951	155.736	2.71811	21.1417
36167	Wed Mar 22 15:53:48 2017_x000D_	42.5069	78.347	212.666	3.71173	1	61.4167	68.5951	155.736	2.71811	21.2763
36168	Wed Mar 22 15:53:48 2017_x000D_	42.3119	78.5565	212.667	3.71174	1	61.4167	68.5951	155.736	2.71811	21.5458
36169	Wed Mar 22 15:53:48 2017_x000D_	42.2141	78.6613	208.794	3.64415	1	60.0943	68.9947	180	3.14159	20.326
36170	Wed Mar 22 15:53:48 2017_x000D_	42.3113	78.5565	199.786	3.48692	1	60.0943	68.9947	180	3.14159	20.1907
36171	Wed Mar 22 15:53:48 2017_x000D_	42.211	78.5604	198.959	3.47249	1	60.0943	68.9947	180	3.14159	20.2809
36172	Wed Mar 22 15:53:48 2017_x000D_	42.2107	78.5601	187.944	3.28024	1	60.0943	68.9947	180	3.14159	20.281
36173	Wed Mar 22 15:53:48 2017_x000D_	42.2105	78.5599	182.194	3.17988	1	58.317	69.8183	172.345	3.00799	18.3258
36174	Wed Mar 22 15:53:48 2017_x000D_	42.0127	78.6682	173.58	3.02955	1	58.317	69.8183	172.345	3.00799	18.5513
36175	Wed Mar 22 15:53:48 2017_x000D_	41.8124	78.6756	168.006	2.93226	1	58.317	69.8183	172.345	3.00799	18.7311
36176	Wed Mar 22 15:53:48 2017_x000D_	41.5095	78.5857	159.082	2.7765	1	58.317	69.8183	172.345	3.00799	18.9568
36177	Wed Mar 22 15:53:48 2017_x000D_	41.3066	78.4922	156.53	2.73197	1	58.317	69.8183	172.345	3.00799	19.0942
36178	Wed Mar 22 15:53:48 2017_x000D_	41.1015	78.2976	148.853	2.59797	1	56.3436	70.1996	169.496	2.95826	17.2598
36179	Wed Mar 22 15:53:48 2017_x000D_	40.7959	78.1067	142.574	2.48839	1	56.3436	70.1996	169.496	2.95826	17.4429
36180	Wed Mar 22 15:53:48 2017_x000D_	40.6933	78.0094	138.589	2.41883	1	56.3436	70.1996	169.496	2.95826	17.4907
36181	Wed Mar 22 15:53:48 2017_x000D_	40.2822	77.62	130.615	2.27966	1	56.3436	70.1996	169.496	2.95826	17.6927
36182	Wed Mar 22 15:53:48 2017_x000D_	40.0765	77.4253	130.616	2.27968	1	55.2378	70.6054	165.497	2.88846	16.6246
36183	Wed Mar 22 15:53:48 2017_x000D_	39.5593	76.8372	128.372	2.24051	1	55.2378	70.6054	165.497	2.88846	16.8716
36184	Wed Mar 22 15:53:48 2017_x000D_	39.3506	76.5408	126.705	2.21142	1	55.2378	70.6054	165.497	2.88846	16.9597
36185	Wed Mar 22 15:53:48 2017_x000D_	39.1418	76.2447	128.37	2.24049	1	55.2378	70.6054	165.497	2.88846	17.0553
36186	Wed Mar 22 15:53:48 2017_x000D_	38.9329	75.948	126.704	2.21141	1	53.915	71.0051	180	3.14159	15.7764
36187	Wed Mar 22 15:53:48 2017_x000D_	38.5149	75.3547	126.704	2.2114	1	53.915	71.0051	180	3.14159	16.0026
36188	Wed Mar 22 15:53:49 2017_x000D_	38.3084	75.1593	126.705	2.21143	1	53.915	71.0051	180	3.14159	16.15
36189	Wed Mar 22 15:53:49 2017_x000D_	37.8899	74.5652	126.705	2.21142	1	53.915	71.0051	180	3.14159	16.4158
36190	Wed Mar 22 15:53:49 2017_x000D_	37.6805	74.2682	128.367	2.24044	1	53.915	71.0051	180	3.14159	16.5592
36191	Wed Mar 22 15:53:49 2017_x000D_	37.2641	73.7747	126.706	2.21143	1	52.1581	71.3926	171.074	2.9858	15.0833
36192	Wed Mar 22 15:53:49 2017_x000D_	37.0517	73.3756	126.703	2.21139	1	52.1581	71.3926	171.074	2.9858	15.236
36193	Wed Mar 22 15:53:49 2017_x000D_	36.7385	72.9798	124.38	2.17085	1	52.1581	71.3926	171.074	2.9858	15.5011
36194	Wed Mar 22 15:53:49 2017_x000D_	36.7385	72.9798	124.38	2.17085	1	52.1581	71.3926	171.074	2.9858	15.5011
36195	Wed Mar 22 15:53:49 2017_x000D_	36.3186	72.3838	124.381	2.17085	1	50.1942	71.556	180	3.14159	13.9003
36196	Wed Mar 22 15:53:49 2017_x000D_	36.1057	71.9838	124.379	2.17082	1	50.1942	71.556	180	3.14159	14.095
36197	Wed Mar 22 15:53:49 2017_x000D_	35.6851	71.3869	124.379	2.17083	1	50.1942	71.556	180	3.14159	14.5101
36198	Wed Mar 22 15:53:49 2017_x000D_	35.4775	71.1902	124.381	2.17086	1	50.1942	71.556	180	3.14159	14.7212
36199	Wed Mar 22 15:53:49 2017_x000D_	35.0564	70.5925	124.382	2.17087	1	48.6744	71.5134	180	3.14159	13.6491
36200	Wed Mar 22 15:53:49 2017_x000D_	34.9495	70.392	126.7	2.21133	1	48.6744	71.5134	180	3.14159	13.7706
36201	Wed Mar 22 15:53:49 2017_x000D_	34.6293	69.7903	124.378	2.17081	1	48.6744	71.5134	180	3.14159	14.1504
36202	Wed Mar 22 15:53:49 2017_x000D_	34.4213	69.593	124.38	2.17085	1	48.6744	71.5134	180	3.14159	14.3819
36203	Wed Mar 22 15:53:49 2017_x000D_	34.2131	69.3957	124.383	2.17088	1	47.3716	71.4769	185.607	3.23945	13.3221
36204	Wed Mar 22 15:53:49 2017_x000D_	33.8924	68.7932	121.938	2.12822	1	47.3716	71.4769	185.607	3.23945	13.7438
36205	Wed Mar 22 15:53:49 2017_x000D_	33.7852	68.5921	124.379	2.17082	1	47.3716	71.4769	185.607	3.23945	13.8893
36206	Wed Mar 22 15:53:49 2017_x000D_	33.3683	68.1967	124.383	2.1709	1	47.3716	71.4769	185.607	3.23945	14.3824
36207	Wed Mar 22 15:53:49 2017_x000D_	33.2581	67.8934	128.35	2.24013	1	47.3716	71.4769	185.607	3.23945	14.5613
36208	Wed Mar 22 15:53:49 2017_x000D_	33.1511	67.6922	125.984	2.19883	1	45.8616	71.2161	180	3.14159	13.1899
36209	Wed Mar 22 15:53:50 2017_x000D_	32.9395	67.3917	124.38	2.17083	1	45.8616	71.2161	180	3.14159	13.4762
36210	Wed Mar 22 15:53:50 2017_x000D_	32.6262	67.0947	128.35	2.24013	1	45.8616	71.2161	180	3.14159	13.8622
36211	Wed Mar 22 15:53:50 2017_x000D_	32.6262	67.0947	128.35	2.24013	1	45.8616	71.2161	180	3.14159	13.8622
36212	Wed Mar 22 15:53:50 2017_x000D_	32.2023	66.4936	136.495	2.38229	1	44.7857	70.9674	192.253	3.35544	13.355
36213	Wed Mar 22 15:53:50 2017_x000D_	32.0976	66.3945	140.596	2.45386	1	44.7857	70.9674	192.253	3.35544	13.487
36214	Wed Mar 22 15:53:50 2017_x000D_	31.8884	66.1967	153.686	2.68234	1	44.7857	70.9674	192.253	3.35544	13.7514
36215	Wed Mar 22 15:53:50 2017_x000D_	31.8852	66.0946	164.137	2.86472	1	44.7857	70.9674	192.253	3.35544	13.7901
36216	Wed Mar 22 15:53:50 2017_x000D_	31.4761	66.0057	178.773	3.12019	1	43.2751	70.7065	184.952	3.22803	12.7009
36217	Wed Mar 22 15:53:50 2017_x000D_	31.3713	65.9065	181.808	3.17315	1	43.2751	70.7065	184.952	3.22803	12.8351
36218	Wed Mar 22 15:53:50 2017_x000D_	31.0699	66.019	196.657	3.43231	1	43.2751	70.7065	184.952	3.22803	13.0744
36219	Wed Mar 22 15:53:50 2017_x000D_	30.9685	66.0223	203.195	3.54641	1	43.2751	70.7065	184.952	3.22803	13.1679
36220	Wed Mar 22 15:53:50 2017_x000D_	30.7652	66.0288	208.526	3.63946	1	43.2751	70.7065	184.952	3.22803	13.3558
36221	Wed Mar 22 15:53:50 2017_x000D_	30.3646	66.2467	216.481	3.7783	1	42.2089	70.2394	192.536	3.36038	12.4992
36222	Wed Mar 22 15:53:50 2017_x000D_	30.1701	66.5607	218.844	3.81954	1	42.2089	70.2394	192.536	3.36038	12.5883
36223	Wed Mar 22 15:53:50 2017_x000D_	29.5684	66.8878	221.065	3.85831	1	42.2089	70.2394	192.536	3.36038	13.0773
36224	Wed Mar 22 15:53:50 2017_x000D_	29.2721	67.2052	220.632	3.85075	1	42.2089	70.2394	192.536	3.36038	13.2879
36225	Wed Mar 22 15:53:50 2017_x000D_	28.9725	67.4201	218.843	3.81953	1	40.4904	69.7539	192.804	3.36506	11.752
36226	Wed Mar 22 15:53:50 2017_x000D_	28.3766	67.9525	221.065	3.85831	1	40.4904	69.7539	192.804	3.36506	12.247
36227	Wed Mar 22 15:53:50 2017_x000D_	28.0771	68.1675	222.883	3.89003	1	40.4904	69.7539	192.804	3.36506	12.5143
36228	Wed Mar 22 15:53:50 2017_x000D_	27.7804	68.4851	218.844	3.81954	1	40.4904	69.7539	192.804	3.36506	12.7732
36229	Wed Mar 22 15:53:50 2017_x000D_	27.2831	68.9118	220.632	3.85075	1	39.1961	69.4989	185.201	3.23237	11.9275
36230	Wed Mar 22 15:53:51 2017_x000D_	26.9832	69.127	218.844	3.81954	1	39.1961	69.4989	185.201	3.23237	12.2186
36231	Wed Mar 22 15:53:51 2017_x000D_	26.3836	69.5574	218.843	3.81953	1	39.1961	69.4989	185.201	3.23237	12.8126
36232	Wed Mar 22 15:53:51 2017_x000D_	26.0838	69.7725	220.63	3.85073	1	39.1961	69.4989	185.201	3.23237	13.1152
36233	Wed Mar 22 15:53:51 2017_x000D_	25.4872	70.3055	222.881	3.89001	1	37.9015	69.2438	195.024	3.40382	12.4596
36234	Wed Mar 22 15:53:51 2017_x000D_	25.1902	70.6234	218.844	3.81955	1	37.9015	69.2438	195.024	3.40382	12.7859
36235	Wed Mar 22 15:53:51 2017_x000D_	24.6924	71.0506	220.631	3.85074	1	37.9015	69.2438	195.024	3.40382	13.3321
36236	Wed Mar 22 15:53:51 2017_x000D_	24.3922	71.2661	218.844	3.81955	1	37.9015	69.2438	195.024	3.40382	13.6598
36237	Wed Mar 22 15:53:51 2017_x000D_	24.0922	71.4814	220.63	3.85073	1	37.9015	69.2438	195.024	3.40382	13.9894
36238	Wed Mar 22 15:53:51 2017_x000D_	23.4917	71.9124	220.63	3.85072	1	37.0316	69.2193	163.365	2.85126	13.8051
36239	Wed Mar 22 15:53:51 2017_x000D_	23.2937	72.1244	220.63	3.85072	1	37.0316	69.2193	163.365	2.85126	14.0417
36240	Wed Mar 22 15:53:51 2017_x000D_	23.0991	72.4388	222.881	3.89	1	37.0316	69.2193	163.365	2.85126	14.2996
36241	Wed Mar 22 15:53:51 2017_x000D_	22.4984	72.87	222.88	3.88999	1	37.0316	69.2193	163.365	2.85126	14.9847
36242	Wed Mar 22 15:53:51 2017_x000D_	22.3003	73.0821	222.88	3.88999	1	34.6189	69.5888	156.346	2.72875	12.8043
36243	Wed Mar 22 15:53:51 2017_x000D_	21.6994	73.5134	222.879	3.88998	1	34.6189	69.5888	156.346	2.72875	13.5024
36244	Wed Mar 22 15:53:51 2017_x000D_	21.5046	73.828	220.631	3.85074	1	34.6189	69.5888	156.346	2.72875	13.7824
36245	Wed Mar 22 15:53:51 2017_x000D_	21.204	74.0438	218.846	3.81958	1	34.6189	69.5888	156.346	2.72875	14.1353
36246	Wed Mar 22 15:53:51 2017_x000D_	20.7053	74.4717	220.631	3.85074	1	33.2936	69.989	165.927	2.89597	13.3626
36247	Wed Mar 22 15:53:51 2017_x000D_	20.3056	74.7936	222.879	3.88998	1	33.2936	69.989	165.927	2.89597	13.8482
36248	Wed Mar 22 15:53:51 2017_x000D_	20.104	74.9034	220.63	3.85073	1	33.2936	69.989	165.927	2.89597	14.0754
36249	Wed Mar 22 15:53:51 2017_x000D_	19.7111	75.4302	222.88	3.88999	1	33.2936	69.989	165.927	2.89597	14.6318
36250	Wed Mar 22 15:53:51 2017_x000D_	19.4104	75.6461	224.839	3.92417	1	33.2936	69.989	165.927	2.89597	14.9915
36251	Wed Mar 22 15:53:51 2017_x000D_	19.0139	76.0705	224.839	3.92417	1	31.5232	70.5955	166.409	2.90439	13.655
36252	Wed Mar 22 15:53:52 2017_x000D_	18.7129	76.2866	222.879	3.88998	1	31.5232	70.5955	166.409	2.90439	14.0176
36253	Wed Mar 22 15:53:52 2017_x000D_	18.3129	76.6088	224.984	3.92671	1	31.5232	70.5955	166.409	2.90439	14.5145
36254	Wed Mar 22 15:53:52 2017_x000D_	18.2174	76.8173	226.954	3.96109	1	31.5232	70.5955	166.409	2.90439	14.6886
36255	Wed Mar 22 15:53:52 2017_x000D_	18.0155	76.9273	224.838	3.92416	1	30.4252	70.7834	159.326	2.78077	13.8473
36256	Wed Mar 22 15:53:52 2017_x000D_	17.7214	77.3482	222.88	3.88999	1	30.4252	70.7834	159.326	2.78077	14.2998
36257	Wed Mar 22 15:53:52 2017_x000D_	17.516	77.3558	222.879	3.88998	1	30.4252	70.7834	159.326	2.78077	14.486
36258	Wed Mar 22 15:53:52 2017_x000D_	17.2219	77.7768	221.066	3.85832	1	30.4252	70.7834	159.326	2.78077	14.941
36259	Wed Mar 22 15:53:52 2017_x000D_	17.0199	77.8868	218.849	3.81964	1	28.8721	71.396	162.479	2.83578	13.5131
36260	Wed Mar 22 15:53:52 2017_x000D_	16.52	78.3155	207.233	3.61689	1	28.8721	71.396	162.479	2.83578	14.1582
36261	Wed Mar 22 15:53:52 2017_x000D_	16.4204	78.4216	197.607	3.44889	1	28.8721	71.396	162.479	2.83578	14.297
36262	Wed Mar 22 15:53:52 2017_x000D_	16.5229	78.4177	191.09	3.33515	1	28.8721	71.396	162.479	2.83578	14.2059
36263	Wed Mar 22 15:53:52 2017_x000D_	16.4195	78.4212	179.311	3.12957	1	27.3189	72.0086	166.235	2.90134	12.6459
36264	Wed Mar 22 15:53:52 2017_x000D_	16.4195	78.4204	160.978	2.80959	1	27.3189	72.0086	166.235	2.90134	12.6455
36265	Wed Mar 22 15:53:52 2017_x000D_	16.4193	78.4201	155.669	2.71693	1	27.3189	72.0086	166.235	2.90134	12.6455
36266	Wed Mar 22 15:53:52 2017_x000D_	16.3169	78.4234	141.311	2.46634	1	27.3189	72.0086	166.235	2.90134	12.7355
36267	Wed Mar 22 15:53:52 2017_x000D_	16.3172	78.4232	133.118	2.32335	1	27.3189	72.0086	166.235	2.90134	12.7352
36268	Wed Mar 22 15:53:52 2017_x000D_	16.105	78.2262	120.05	2.09527	1	25.548	72.6152	163.075	2.8462	10.9842
36269	Wed Mar 22 15:53:52 2017_x000D_	15.9987	78.1276	116.098	2.02629	1	25.548	72.6152	163.075	2.8462	11.0261
36270	Wed Mar 22 15:53:52 2017_x000D_	15.7753	77.6232	109.629	1.9134	1	25.548	72.6152	163.075	2.8462	10.9812
36271	Wed Mar 22 15:53:52 2017_x000D_	15.7753	77.6232	109.629	1.9134	1	25.548	72.6152	163.075	2.8462	10.9812
36272	Wed Mar 22 15:53:52 2017_x000D_	15.5405	76.8112	109.628	1.91337	1	24.8753	73.0338	166.235	2.90134	10.0701
36273	Wed Mar 22 15:53:53 2017_x000D_	15.4265	76.5071	111.4	1.9443	1	24.8753	73.0338	166.235	2.90134	10.067
36274	Wed Mar 22 15:53:53 2017_x000D_	15.1951	75.7968	112.337	1.96065	1	24.8753	73.0338	166.235	2.90134	10.0668
36275	Wed Mar 22 15:53:53 2017_x000D_	14.9745	75.3938	112.339	1.96068	1	24.8753	73.0338	166.235	2.90134	10.1782
36276	Wed Mar 22 15:53:53 2017_x000D_	14.7464	74.7852	112.338	1.96067	1	22.8767	73.8527	155.401	2.71226	8.1836
36277	Wed Mar 22 15:53:53 2017_x000D_	14.6285	74.3779	114.952	2.0063	1	22.8767	73.8527	155.401	2.71226	8.2649
36278	Wed Mar 22 15:53:53 2017_x000D_	14.4039	73.8715	116.083	2.02604	1	22.8767	73.8527	155.401	2.71226	8.47282
36279	Wed Mar 22 15:53:53 2017_x000D_	14.1864	73.5702	114.954	2.00633	1	22.8767	73.8527	155.401	2.71226	8.69489
36280	Wed Mar 22 15:53:53 2017_x000D_	14.072	73.2653	118.691	2.07155	1	21.7588	74.4776	172.75	3.01505	7.78181
36281	Wed Mar 22 15:53:53 2017_x000D_	13.8433	72.6552	118.688	2.0715	1	21.7588	74.4776	172.75	3.01505	8.12258
36282	Wed Mar 22 15:53:53 2017_x000D_	13.6293	72.4565	118.691	2.07155	1	21.7588	74.4776	172.75	3.01505	8.37697
36283	Wed Mar 22 15:53:53 2017_x000D_	13.1936	71.8528	118.694	2.07161	1	21.7588	74.4776	172.75	3.01505	8.95836
36284	Wed Mar 22 15:53:53 2017_x000D_	13.0792	71.5475	117.328	2.04776	1	21.7588	74.4776	172.75	3.01505	9.16084
36285	Wed Mar 22 15:53:53 2017_x000D_	12.75	71.0424	118.694	2.07161	1	20.6505	74.8841	202.581	3.53571	8.78502
36286	Wed Mar 22 15:53:53 2017_x000D_	12.6317	70.6334	116.089	2.02613	1	20.6505	74.8841	202.581	3.53571	9.07577
36287	Wed Mar 22 15:53:53 2017_x000D_	12.4021	70.0213	116.087	2.0261	1	20.6505	74.8841	202.581	3.53571	9.57512
36288	Wed Mar 22 15:53:53 2017_x000D_	12.1875	69.8217	116.09	2.02616	1	20.6505	74.8841	202.581	3.53571	9.86155
36289	Wed Mar 22 15:53:53 2017_x000D_	11.9652	69.4155	116.091	2.02617	1	19.789	74.6415	207.086	3.61433	9.40866
36290	Wed Mar 22 15:53:53 2017_x000D_	11.8542	69.2125	113.381	1.97887	1	19.789	74.6415	207.086	3.61433	9.61432
36291	Wed Mar 22 15:53:53 2017_x000D_	11.6241	68.5992	113.38	1.97885	1	19.789	74.6415	207.086	3.61433	10.1575
36292	Wed Mar 22 15:53:53 2017_x000D_	11.505	68.189	116.087	2.0261	1	19.789	74.6415	207.086	3.61433	10.5004
36293	Wed Mar 22 15:53:53 2017_x000D_	11.1749	67.6818	112.357	1.96099	1	18.7287	73.956	212.553	3.70976	9.81965
36294	Wed Mar 22 15:53:53 2017_x000D_	11.1635	67.3715	113.378	1.97881	1	18.7287	73.956	212.553	3.70976	10.0294
36295	Wed Mar 22 15:53:54 2017_x000D_	10.833	66.8638	109.661	1.91394	1	18.7287	73.956	212.553	3.70976	10.6133
36296	Wed Mar 22 15:53:54 2017_x000D_	10.7175	66.5564	113.38	1.97886	1	18.7287	73.956	212.553	3.70976	10.9057
36297	Wed Mar 22 15:53:54 2017_x000D_	10.6061	66.3526	110.57	1.92982	1	17.6682	73.2703	214.247	3.73932	9.88574
36298	Wed Mar 22 15:53:54 2017_x000D_	10.4828	65.8375	112.355	1.96096	1	17.6682	73.2703	214.247	3.73932	10.3381
36299	Wed Mar 22 15:53:54 2017_x000D_	10.2634	65.5331	113.381	1.97887	1	17.6682	73.2703	214.247	3.73932	10.7096
36300	Wed Mar 22 15:53:54 2017_x000D_	10.1442	65.1216	110.57	1.92982	1	17.6682	73.2703	214.247	3.73932	11.0911
36301	Wed Mar 22 15:53:54 2017_x000D_	10.0361	65.0208	112.358	1.96102	1	17.6682	73.2703	214.247	3.73932	11.2385
36302	Wed Mar 22 15:53:54 2017_x000D_	9.91679	64.6091	109.664	1.914	1	16.8349	72.372	249.326	4.35156	10.3982
36303	Wed Mar 22 15:53:54 2017_x000D_	9.80515	64.4048	106.889	1.86556	1	16.8349	72.372	249.326	4.35156	10.6251
36304	Wed Mar 22 15:53:54 2017_x000D_	9.69346	64.2004	104.039	1.81583	1	16.8349	72.372	249.326	4.35156	10.8524
36305	Wed Mar 22 15:53:54 2017_x000D_	9.68999	64.0968	92.1445	1.60822	1	16.8349	72.372	249.326	4.35156	10.9329
36306	Wed Mar 22 15:53:54 2017_x000D_	9.69015	64.0971	86.4186	1.50829	1	16.229	71.2609	257.932	4.50176	9.69931
36307	Wed Mar 22 15:53:54 2017_x000D_	9.58623	64.1005	78.059	1.36239	1	16.229	71.2609	257.932	4.50176	9.76718
36308	Wed Mar 22 15:53:54 2017_x000D_	9.78657	63.8872	65.452	1.14235	1	16.229	71.2609	257.932	4.50176	9.79165
36309	Wed Mar 22 15:53:54 2017_x000D_	9.77865	63.6799	57.4515	1.00272	1	16.229	71.2609	257.932	4.50176	9.95382
36310	Wed Mar 22 15:53:54 2017_x000D_	9.98242	63.5703	42.7668	0.746422	1	15.6419	69.7122	252.39	4.40504	8.35181
36311	Wed Mar 22 15:53:54 2017_x000D_	10.0785	63.3595	36.3171	0.633853	1	15.6419	69.7122	252.39	4.40504	8.44442
36312	Wed Mar 22 15:53:54 2017_x000D_	10.2822	63.2495	25.7134	0.448784	1	15.6419	69.7122	252.39	4.40504	8.396
36313	Wed Mar 22 15:53:54 2017_x000D_	10.5862	63.0325	19.2498	0.335973	1	15.6419	69.7122	252.39	4.40504	8.37726
36314	Wed Mar 22 15:53:54 2017_x000D_	10.7903	62.9224	16.4585	0.287255	1	15.6419	69.7122	252.39	4.40504	8.34502
36315	Wed Mar 22 15:53:54 2017_x000D_	11.4101	62.7999	13.5975	0.237321	1	15.4813	68.3939	262.75	4.58585	6.91863
36316	Wed Mar 22 15:53:55 2017_x000D_	11.9255	62.6806	10.2327	0.178594	1	15.4813	68.3939	262.75	4.58585	6.72945
36317	Wed Mar 22 15:53:55 2017_x000D_	12.3372	62.5646	13.017	0.22719	1	15.4813	68.3939	262.75	4.58585	6.62315
36318	Wed Mar 22 15:53:55 2017_x000D_	13.064	62.5431	13.6009	0.23738	1	15.4813	68.3939	262.75	4.58585	6.3305
36319	Wed Mar 22 15:53:55 2017_x000D_	13.4715	62.3233	13.598	0.23733	1	14.8843	67.0628	257.118	4.48756	4.94559
36320	Wed Mar 22 15:53:55 2017_x000D_	14.0901	62.2013	16.464	0.287351	1	14.8843	67.0628	257.118	4.48756	4.92595
36321	Wed Mar 22 15:53:55 2017_x000D_	14.5046	62.1891	16.4664	0.287393	1	14.8843	67.0628	257.118	4.48756	4.88847
36322	Wed Mar 22 15:53:55 2017_x000D_	14.8079	61.9726	15.7534	0.274948	1	14.8843	67.0628	257.118	4.48756	5.09077
36323	Wed Mar 22 15:53:55 2017_x000D_	15.3187	61.75	16.4621	0.287319	1	14.6853	66.619	257.966	4.50236	4.91003
36324	Wed Mar 22 15:53:55 2017_x000D_	15.7328	61.7379	16.4645	0.28736	1	14.6853	66.619	257.966	4.50236	4.99223
36325	Wed Mar 22 15:53:55 2017_x000D_	16.3501	61.6162	19.2617	0.33618	1	14.6853	66.619	257.966	4.50236	5.27253
36326	Wed Mar 22 15:53:55 2017_x000D_	16.7566	61.3968	19.2602	0.336153	1	14.6853	66.619	257.966	4.50236	5.61798
36327	Wed Mar 22 15:53:55 2017_x000D_	17.3697	61.1716	19.2599	0.336149	1	14.6949	66.4002	258.917	4.51896	5.87306
36328	Wed Mar 22 15:53:55 2017_x000D_	17.7831	61.1596	19.2626	0.336196	1	14.6949	66.4002	258.917	4.51896	6.08283
36329	Wed Mar 22 15:53:55 2017_x000D_	18.3957	60.9345	19.2624	0.336192	1	14.6949	66.4002	258.917	4.51896	6.60074
36330	Wed Mar 22 15:53:55 2017_x000D_	18.805	60.8189	16.4643	0.287356	1	14.6949	66.4002	258.917	4.51896	6.93137
36331	Wed Mar 22 15:53:55 2017_x000D_	19.0044	60.6058	16.4609	0.287297	1	14.6949	66.4002	258.917	4.51896	7.22128
36332	Wed Mar 22 15:53:55 2017_x000D_	19.4171	60.594	16.4633	0.287339	1	14.9226	66.1875	295.426	5.15616	7.1755
36333	Wed Mar 22 15:53:55 2017_x000D_	20.2352	60.3633	16.4636	0.287344	1	14.9226	66.1875	295.426	5.15616	7.88321
36334	Wed Mar 22 15:53:55 2017_x000D_	20.644	60.248	19.2644	0.336226	1	14.9226	66.1875	295.426	5.15616	8.24694
36335	Wed Mar 22 15:53:55 2017_x000D_	21.2518	59.9198	16.4605	0.287289	1	14.9226	66.1875	295.426	5.15616	8.90746
36336	Wed Mar 22 15:53:55 2017_x000D_	21.6636	59.9081	16.4628	0.287331	1	16.876	66.4618	317.716	5.54518	8.11616
36337	Wed Mar 22 15:53:56 2017_x000D_	22.2744	59.6836	16.4619	0.287315	1	16.876	66.4618	317.716	5.54518	8.66526
36338	Wed Mar 22 15:53:56 2017_x000D_	22.6824	59.5685	13.5857	0.237114	1	16.876	66.4618	317.716	5.54518	9.01287
36339	Wed Mar 22 15:53:56 2017_x000D_	22.8849	59.4593	16.461	0.287298	1	16.876	66.4618	317.716	5.54518	9.22724
36340	Wed Mar 22 15:53:56 2017_x000D_	23.7006	59.2292	16.4612	0.287302	1	18.194	66.2801	344.673	6.01568	8.94639
36341	Wed Mar 22 15:53:56 2017_x000D_	23.906	59.2235	16.4624	0.287323	1	18.194	66.2801	344.673	6.01568	9.07869
36342	Wed Mar 22 15:53:56 2017_x000D_	24.6182	58.9965	15.7488	0.274869	1	18.194	66.2801	344.673	6.01568	9.71191
36343	Wed Mar 22 15:53:56 2017_x000D_	24.923	58.8844	13.5823	0.237056	1	18.194	66.2801	344.673	6.01568	9.99879
36344	Wed Mar 22 15:53:56 2017_x000D_	25.5355	58.764	16.4628	0.287331	1	19.5119	66.0983	346.78	6.05245	9.49082
36345	Wed Mar 22 15:53:56 2017_x000D_	25.9424	58.6491	13.5826	0.237061	1	19.5119	66.0983	346.78	6.05245	9.84083
36346	Wed Mar 22 15:53:56 2017_x000D_	26.3493	58.5344	16.4631	0.287335	1	19.5119	66.0983	346.78	6.05245	10.1962
36347	Wed Mar 22 15:53:56 2017_x000D_	26.756	58.4197	13.5818	0.237047	1	19.5119	66.0983	346.78	6.05245	10.5564
36348	Wed Mar 22 15:53:56 2017_x000D_	26.9609	58.414	13.5828	0.237065	1	19.5119	66.0983	346.78	6.05245	10.7022
36349	Wed Mar 22 15:53:56 2017_x000D_	27.1627	58.3051	16.4633	0.287339	1	20.6212	65.6916	353.756	6.17421	9.86669
36350	Wed Mar 22 15:53:56 2017_x000D_	27.569	58.1904	13.581	0.237034	1	20.6212	65.6916	353.756	6.17421	10.2245
36351	Wed Mar 22 15:53:56 2017_x000D_	27.7707	58.0815	16.4624	0.287322	1	20.6212	65.6916	353.756	6.17421	10.4417
36352	Wed Mar 22 15:53:56 2017_x000D_	28.1801	58.0702	16.4647	0.287364	1	20.6212	65.6916	353.756	6.17421	10.7342
36353	Wed Mar 22 15:53:56 2017_x000D_	28.3847	58.0646	16.4659	0.287385	1	21.7209	65.5037	354.829	6.19294	9.98731
36354	Wed Mar 22 15:53:56 2017_x000D_	28.7908	57.9501	19.2754	0.336419	1	21.7209	65.5037	354.829	6.19294	10.346
36355	Wed Mar 22 15:53:56 2017_x000D_	28.8902	57.844	23.0341	0.402021	1	21.7209	65.5037	354.829	6.19294	10.4914
36356	Wed Mar 22 15:53:56 2017_x000D_	29.0947	57.8384	23.0356	0.402046	1	21.7209	65.5037	354.829	6.19294	10.6362
36357	Wed Mar 22 15:53:56 2017_x000D_	28.9929	57.8413	34.7812	0.607047	1	22.6025	65.3096	347.706	6.06861	9.82918
36358	Wed Mar 22 15:53:56 2017_x000D_	28.894	57.9473	38.7688	0.676644	1	22.6025	65.3096	347.706	6.06861	9.68434
36359	Wed Mar 22 15:53:57 2017_x000D_	28.795	58.0533	42.8313	0.747548	1	22.6025	65.3096	347.706	6.06861	9.53944
36360	Wed Mar 22 15:53:57 2017_x000D_	28.7024	58.3655	55.0665	0.961092	1	22.6025	65.3096	347.706	6.06861	9.2428
36361	Wed Mar 22 15:53:57 2017_x000D_	28.6034	58.4712	64.0198	1.11736	1	22.6025	65.3096	347.706	6.06861	9.09805
36362	Wed Mar 22 15:53:57 2017_x000D_	28.5104	58.7834	73.4339	1.28166	1	24.5834	64.9277	349.003	6.09124	7.29203
36363	Wed Mar 22 15:53:57 2017_x000D_	28.5135	58.8863	79.933	1.39509	1	24.5834	64.9277	349.003	6.09124	7.20723
36364	Wed Mar 22 15:53:57 2017_x000D_	28.5133	58.8859	91.7172	1.60077	1	24.5834	64.9277	349.003	6.09124	7.20746
36365	Wed Mar 22 15:53:57 2017_x000D_	28.5131	58.8857	97.6683	1.70463	1	24.5834	64.9277	349.003	6.09124	7.20752
36366	Wed Mar 22 15:53:57 2017_x000D_	28.5067	58.679	103.49	1.80624	1	26.7819	64.552	354.918	6.19449	6.12103
36367	Wed Mar 22 15:53:57 2017_x000D_	28.3947	58.372	112.766	1.96814	1	26.7819	64.552	354.918	6.19449	6.38698
36368	Wed Mar 22 15:53:57 2017_x000D_	28.3913	58.2687	119.357	2.08318	1	26.7819	64.552	354.918	6.19449	6.48614
36369	Wed Mar 22 15:53:57 2017_x000D_	28.3851	58.0621	119.354	2.08312	1	26.7819	64.552	354.918	6.19449	6.68499
36370	Wed Mar 22 15:53:57 2017_x000D_	28.0715	57.8641	130.054	2.26987	1	28.3167	64.3766	0	0	6.51711
36371	Wed Mar 22 15:53:57 2017_x000D_	27.9627	57.6601	132.296	2.30901	1	28.3167	64.3766	0	0	6.72582
36372	Wed Mar 22 15:53:57 2017_x000D_	27.6398	57.1516	136.362	2.37996	1	28.3167	64.3766	0	0	7.25664
36373	Wed Mar 22 15:53:57 2017_x000D_	27.4286	56.9503	136.362	2.37996	1	28.3167	64.3766	0	0	7.47921
36374	Wed Mar 22 15:53:57 2017_x000D_	27.0061	56.5474	136.362	2.37996	1	28.98	64.1764	348.716	6.08624	7.88022
36375	Wed Mar 22 15:53:57 2017_x000D_	26.481	56.147	134.253	2.34316	1	28.98	64.1764	348.716	6.08624	8.4093
36376	Wed Mar 22 15:53:57 2017_x000D_	26.1602	55.7408	136.362	2.37996	1	28.98	64.1764	348.716	6.08624	8.89442
36377	Wed Mar 22 15:53:57 2017_x000D_	25.7368	55.337	136.362	2.37996	1	28.98	64.1764	348.716	6.08624	9.41559
36378	Wed Mar 22 15:53:57 2017_x000D_	25.4191	55.0338	132.301	2.30908	1	28.98	64.1764	348.716	6.08624	9.81158
36379	Wed Mar 22 15:53:57 2017_x000D_	24.9919	54.526	134.251	2.34312	1	30.0888	63.7699	350.882	6.12404	10.5559
36380	Wed Mar 22 15:53:58 2017_x000D_	24.7798	54.3237	134.251	2.34313	1	30.0888	63.7699	350.882	6.12404	10.8359
36381	Wed Mar 22 15:53:58 2017_x000D_	24.2456	53.7137	136.357	2.37987	1	30.0888	63.7699	350.882	6.12404	11.6306
36382	Wed Mar 22 15:53:58 2017_x000D_	24.0332	53.5111	136.357	2.37987	1	30.0888	63.7699	350.882	6.12404	11.9127
36383	Wed Mar 22 15:53:58 2017_x000D_	23.718	53.3111	134.253	2.34316	1	30.3066	63.7761	309.597	5.40349	12.3663
36384	Wed Mar 22 15:53:58 2017_x000D_	23.5021	53.0045	136.357	2.37987	1	30.3066	63.7761	309.597	5.40349	12.7408
36385	Wed Mar 22 15:53:58 2017_x000D_	22.9699	52.497	136.357	2.37987	1	30.3066	63.7761	309.597	5.40349	13.4553
36386	Wed Mar 22 15:53:58 2017_x000D_	22.757	52.2939	136.357	2.37987	1	30.3066	63.7761	309.597	5.40349	13.7418
36387	Wed Mar 22 15:53:58 2017_x000D_	22.2247	51.7863	136.357	2.37987	1	30.7818	62.9134	300.654	5.2474	14.037
36388	Wed Mar 22 15:53:58 2017_x000D_	21.9081	51.5854	138.463	2.41664	1	30.7818	62.9134	300.654	5.2474	14.3898
36389	Wed Mar 22 15:53:58 2017_x000D_	21.478	51.0741	136.357	2.37987	1	30.7818	62.9134	300.654	5.2474	15.0575
36390	Wed Mar 22 15:53:58 2017_x000D_	21.2645	50.8705	136.357	2.37987	1	30.7818	62.9134	300.654	5.2474	15.3496
36391	Wed Mar 22 15:53:58 2017_x000D_	20.9479	50.6694	134.258	2.34325	1	30.7818	62.9134	300.654	5.2474	15.7042
36392	Wed Mar 22 15:53:58 2017_x000D_	20.4099	50.0554	136.357	2.37987	1	31.2373	62.4882	278.816	4.86625	16.4866
36393	Wed Mar 22 15:53:58 2017_x000D_	20.1961	49.8515	136.357	2.37987	1	31.2373	62.4882	278.816	4.86625	16.7808
36394	Wed Mar 22 15:53:58 2017_x000D_	19.7681	49.4433	136.357	2.37987	1	31.2373	62.4882	278.816	4.86625	17.3699
36395	Wed Mar 22 15:53:58 2017_x000D_	19.4507	49.2416	134.261	2.3433	1	31.2373	62.4882	278.816	4.86625	17.7312
36396	Wed Mar 22 15:53:58 2017_x000D_	19.2364	49.0373	134.261	2.34331	1	30.8413	61.6005	265.126	4.62732	17.1029
36397	Wed Mar 22 15:53:58 2017_x000D_	18.9113	48.6261	136.357	2.37987	1	30.8413	61.6005	265.126	4.62732	17.6255
36398	Wed Mar 22 15:53:58 2017_x000D_	18.4823	48.217	136.357	2.37987	1	30.8413	61.6005	265.126	4.62732	18.2171
36399	Wed Mar 22 15:53:58 2017_x000D_	18.4823	48.217	136.357	2.37987	1	30.8413	61.6005	265.126	4.62732	18.2171
36400	Wed Mar 22 15:53:58 2017_x000D_	18.0567	47.9125	138.456	2.41651	1	30.4453	60.7125	263.377	4.5968	17.8134
36401	Wed Mar 22 15:53:59 2017_x000D_	17.842	47.7077	138.456	2.41651	1	30.4453	60.7125	263.377	4.5968	18.1099
36402	Wed Mar 22 15:53:59 2017_x000D_	17.5199	47.4003	134.265	2.34336	1	30.4453	60.7125	263.377	4.5968	18.5548
36403	Wed Mar 22 15:53:59 2017_x000D_	17.4123	47.2979	138.455	2.41649	1	30.4453	60.7125	263.377	4.5968	18.7032
36404	Wed Mar 22 15:53:59 2017_x000D_	17.0899	46.9903	134.265	2.34337	1	30.2671	59.8306	256.5	4.47677	18.3987
36405	Wed Mar 22 15:53:59 2017_x000D_	17.0827	46.7807	134.26	2.34328	1	30.2671	59.8306	256.5	4.47677	18.5507
36406	Wed Mar 22 15:53:59 2017_x000D_	16.6564	46.4751	127.734	2.22937	1	30.2671	59.8306	256.5	4.47677	19.0688
36407	Wed Mar 22 15:53:59 2017_x000D_	16.5489	46.3723	123.551	2.15637	1	30.2671	59.8306	256.5	4.47677	19.2176
36408	Wed Mar 22 15:53:59 2017_x000D_	16.5528	46.4772	116.854	2.03948	1	30.2671	59.8306	256.5	4.47677	19.1415
36409	Wed Mar 22 15:53:59 2017_x000D_	16.5533	46.4772	103.734	1.81051	1	29.6826	58.2789	251.234	4.38487	17.6539
36410	Wed Mar 22 15:53:59 2017_x000D_	16.4497	46.4797	94.9637	1.65743	1	29.6826	58.2789	251.234	4.38487	17.7294
36411	Wed Mar 22 15:53:59 2017_x000D_	16.4498	46.4799	88.9895	1.55316	1	29.6826	58.2789	251.234	4.38487	17.7292
36412	Wed Mar 22 15:53:59 2017_x000D_	16.4536	46.5853	76.5271	1.33565	1	29.6826	58.2789	251.234	4.38487	17.6564
36413	Wed Mar 22 15:53:59 2017_x000D_	16.45	46.481	64.1205	1.11911	1	30.1482	57.6344	257.236	4.48961	17.6646
36414	Wed Mar 22 15:53:59 2017_x000D_	16.5466	46.2694	53.2655	0.929658	1	30.1482	57.6344	257.236	4.48961	17.7247
36415	Wed Mar 22 15:53:59 2017_x000D_	16.5427	46.1648	46.8477	0.817646	1	30.1482	57.6344	257.236	4.48961	17.795
36416	Wed Mar 22 15:53:59 2017_x000D_	16.7432	45.9508	38.6002	0.6737	1	30.1482	57.6344	257.236	4.48961	17.782
36417	Wed Mar 22 15:53:59 2017_x000D_	16.9471	45.8416	28.1316	0.490989	1	28.9393	55.4055	247.098	4.31268	15.3389
36418	Wed Mar 22 15:53:59 2017_x000D_	17.1514	45.7323	25.487	0.444831	1	28.9393	55.4055	247.098	4.31268	15.2488
36419	Wed Mar 22 15:53:59 2017_x000D_	17.8715	45.5073	18.9494	0.33073	1	28.9393	55.4055	247.098	4.31268	14.8483
36420	Wed Mar 22 15:53:59 2017_x000D_	18.2799	45.2889	18.9478	0.330702	1	28.9393	55.4055	247.098	4.31268	14.6959
36421	Wed Mar 22 15:53:59 2017_x000D_	19.1001	44.9571	21.6899	0.378561	1	28.9393	55.4055	247.098	4.31268	14.352
36422	Wed Mar 22 15:53:59 2017_x000D_	19.4046	44.741	22.7309	0.396729	1	28.3542	53.8521	262.345	4.57878	12.7714
36423	Wed Mar 22 15:54:00 2017_x000D_	19.8196	44.7325	22.7338	0.39678	1	28.3542	53.8521	262.345	4.57878	12.4903
36424	Wed Mar 22 15:54:00 2017_x000D_	20.4315	44.4053	25.4908	0.444898	1	28.3542	53.8521	262.345	4.57878	12.3293
36425	Wed Mar 22 15:54:00 2017_x000D_	20.7357	44.1893	26.7496	0.466869	1	28.3542	53.8521	262.345	4.57878	12.3049
36426	Wed Mar 22 15:54:00 2017_x000D_	21.0431	44.0783	28.1377	0.491096	1	27.9772	52.5237	262.345	4.57878	10.9273
36427	Wed Mar 22 15:54:00 2017_x000D_	21.6578	43.8562	28.1392	0.491122	1	27.9772	52.5237	262.345	4.57878	10.7266
36428	Wed Mar 22 15:54:00 2017_x000D_	21.8581	43.6424	28.1377	0.491096	1	27.9772	52.5237	262.345	4.57878	10.7852
36429	Wed Mar 22 15:54:00 2017_x000D_	22.4725	43.4204	28.1392	0.491121	1	27.9772	52.5237	262.345	4.57878	10.6382
36430	Wed Mar 22 15:54:00 2017_x000D_	22.6728	43.2068	28.1377	0.491095	1	27.5804	51.6336	263.377	4.5968	9.75169
36431	Wed Mar 22 15:54:00 2017_x000D_	23.2835	42.8802	30.6714	0.535317	1	27.5804	51.6336	263.377	4.5968	9.75117
36432	Wed Mar 22 15:54:00 2017_x000D_	23.5905	42.7693	29.4945	0.514777	1	27.5804	51.6336	263.377	4.5968	9.72086
36433	Wed Mar 22 15:54:00 2017_x000D_	23.8939	42.5537	28.1377	0.491095	1	27.5804	51.6336	263.377	4.5968	9.79974
36434	Wed Mar 22 15:54:00 2017_x000D_	24.6043	42.1206	29.4935	0.514758	1	27.4214	50.3109	254.206	4.43674	8.66124
36435	Wed Mar 22 15:54:00 2017_x000D_	24.8077	42.0118	32.108	0.56039	1	27.4214	50.3109	254.206	4.43674	8.70095
36436	Wed Mar 22 15:54:00 2017_x000D_	25.5206	41.6838	28.1377	0.491095	1	27.4214	50.3109	254.206	4.43674	8.83402
36437	Wed Mar 22 15:54:00 2017_x000D_	25.8239	41.4683	29.494	0.514767	1	27.4214	50.3109	254.206	4.43674	8.98574
36438	Wed Mar 22 15:54:00 2017_x000D_	26.1269	41.253	28.1362	0.491069	1	27.4214	50.3109	254.206	4.43674	9.14993
36439	Wed Mar 22 15:54:00 2017_x000D_	26.7363	40.9272	30.6726	0.535338	1	27.2327	49.6461	256.887	4.48353	8.73302
36440	Wed Mar 22 15:54:00 2017_x000D_	27.0393	40.7118	26.745	0.466789	1	27.2327	49.6461	256.887	4.48353	8.93639
36441	Wed Mar 22 15:54:00 2017_x000D_	27.6484	40.3862	29.4933	0.514756	1	27.2327	49.6461	256.887	4.48353	9.26923
36442	Wed Mar 22 15:54:00 2017_x000D_	27.9542	40.2758	25.4821	0.444746	1	27.2327	49.6461	256.887	4.48353	9.39804
36443	Wed Mar 22 15:54:00 2017_x000D_	28.2571	40.0606	26.7444	0.466779	1	27.0539	48.7618	264.004	4.60773	8.784
36444	Wed Mar 22 15:54:01 2017_x000D_	28.8688	39.8399	26.7457	0.466801	1	27.0539	48.7618	264.004	4.60773	9.10462
36445	Wed Mar 22 15:54:01 2017_x000D_	29.1712	39.625	25.4809	0.444726	1	27.0539	48.7618	264.004	4.60773	9.37892
36446	Wed Mar 22 15:54:01 2017_x000D_	29.7824	39.4045	25.4821	0.444746	1	27.0539	48.7618	264.004	4.60773	9.74699
36447	Wed Mar 22 15:54:01 2017_x000D_	29.9821	39.1914	25.4802	0.444713	1	27.3017	48.1097	300.914	5.25195	9.31239
36448	Wed Mar 22 15:54:01 2017_x000D_	30.4903	38.9728	26.745	0.466788	1	27.3017	48.1097	300.914	5.25195	9.6773
36449	Wed Mar 22 15:54:01 2017_x000D_	30.5929	38.971	25.4813	0.444732	1	27.3017	48.1097	300.914	5.25195	9.71328
36450	Wed Mar 22 15:54:01 2017_x000D_	30.8954	38.7561	26.7448	0.466785	1	27.3017	48.1097	300.914	5.25195	10.0202
36451	Wed Mar 22 15:54:01 2017_x000D_	31.1009	38.7525	26.7463	0.466811	1	28.4619	46.605	314.23	5.48434	8.28409
36452	Wed Mar 22 15:54:01 2017_x000D_	31.403	38.5378	25.4805	0.444719	1	28.4619	46.605	314.23	5.48434	8.5866
36453	Wed Mar 22 15:54:01 2017_x000D_	31.7084	38.4277	29.4979	0.514835	1	28.4619	46.605	314.23	5.48434	8.79818
36454	Wed Mar 22 15:54:01 2017_x000D_	32.1162	38.3159	32.1185	0.560573	1	28.4619	46.605	314.23	5.48434	9.05887
36455	Wed Mar 22 15:54:01 2017_x000D_	32.1135	38.2111	38.0094	0.663389	1	28.4619	46.605	314.23	5.48434	9.15378
36456	Wed Mar 22 15:54:01 2017_x000D_	32.0143	38.3173	51.3157	0.895628	1	29.3646	45.972	294.768	5.14467	8.10033
36457	Wed Mar 22 15:54:01 2017_x000D_	32.1171	38.3153	57.4412	1.00254	1	29.3646	45.972	294.768	5.14467	8.13642
36458	Wed Mar 22 15:54:01 2017_x000D_	32.0176	38.4209	74.3641	1.2979	1	29.3646	45.972	294.768	5.14467	8.00359
36459	Wed Mar 22 15:54:01 2017_x000D_	32.0175	38.4207	79.935	1.39513	1	29.3646	45.972	294.768	5.14467	8.00375
36460	Wed Mar 22 15:54:01 2017_x000D_	32.126	38.6279	88.6668	1.54753	1	30.5152	44.6866	327.318	5.71278	6.26917
36461	Wed Mar 22 15:54:01 2017_x000D_	32.1256	38.6275	100.41	1.75249	1	30.5152	44.6866	327.318	5.71278	6.26946
36462	Wed Mar 22 15:54:01 2017_x000D_	32.1224	38.5228	106.817	1.86431	1	30.5152	44.6866	327.318	5.71278	6.36989
36463	Wed Mar 22 15:54:01 2017_x000D_	32.2246	38.5208	115.07	2.00834	1	30.5152	44.6866	327.318	5.71278	6.39837
36464	Wed Mar 22 15:54:01 2017_x000D_	32.0127	38.315	127.737	2.22943	1	31.8743	43.6271	315	5.49779	5.3139
36465	Wed Mar 22 15:54:02 2017_x000D_	31.9037	38.108	142.035	2.47899	1	31.8743	43.6271	315	5.49779	5.51918
36466	Wed Mar 22 15:54:02 2017_x000D_	31.7979	38.0052	146.164	2.55104	1	31.8743	43.6271	315	5.49779	5.62242
36467	Wed Mar 22 15:54:02 2017_x000D_	31.692	37.9024	150.197	2.62143	1	31.8743	43.6271	315	5.49779	5.7276
36468	Wed Mar 22 15:54:02 2017_x000D_	31.3807	37.803	154.102	2.68959	1	31.8743	43.6271	315	5.49779	5.84498
36469	Wed Mar 22 15:54:02 2017_x000D_	30.7549	37.4993	156.712	2.73514	1	33.0053	42.7808	314.23	5.48434	5.74095
36470	Wed Mar 22 15:54:02 2017_x000D_	30.4405	37.2949	155.467	2.71342	1	33.0053	42.7808	314.23	5.48434	6.05585
36471	Wed Mar 22 15:54:02 2017_x000D_	29.7076	36.8874	156.707	2.73505	1	33.0053	42.7808	314.23	5.48434	6.75329
36472	Wed Mar 22 15:54:02 2017_x000D_	29.3957	36.7875	152.768	2.66631	1	33.0053	42.7808	314.23	5.48434	6.99635
36473	Wed Mar 22 15:54:02 2017_x000D_	28.765	36.3777	152.765	2.66626	1	33.6899	42.1412	315	5.49779	7.58107
36474	Wed Mar 22 15:54:02 2017_x000D_	28.3525	36.3845	152.772	2.66638	1	33.6899	42.1412	315	5.49779	7.85031
36475	Wed Mar 22 15:54:02 2017_x000D_	27.7209	35.9743	152.77	2.66633	1	33.6899	42.1412	315	5.49779	8.58252
36476	Wed Mar 22 15:54:02 2017_x000D_	27.7209	35.9743	152.77	2.66633	1	33.6899	42.1412	315	5.49779	8.58252
36477	Wed Mar 22 15:54:02 2017_x000D_	27.0887	35.5637	152.767	2.66629	1	34.1464	41.7147	301.717	5.26596	9.36194
36478	Wed Mar 22 15:54:02 2017_x000D_	26.8756	35.3566	152.764	2.66623	1	34.1464	41.7147	301.717	5.26596	9.65867
36479	Wed Mar 22 15:54:02 2017_x000D_	26.2457	35.0505	150.205	2.62158	1	34.1464	41.7147	301.717	5.26596	10.336
36480	Wed Mar 22 15:54:02 2017_x000D_	25.8288	34.9518	152.768	2.66631	1	34.1464	41.7147	301.717	5.26596	10.72
36481	Wed Mar 22 15:54:02 2017_x000D_	25.1948	34.5402	152.765	2.66626	1	34.3846	41.2818	297.566	5.19351	11.3974
36482	Wed Mar 22 15:54:02 2017_x000D_	24.9811	34.3326	152.762	2.6662	1	34.3846	41.2818	297.566	5.19351	11.6926
36483	Wed Mar 22 15:54:02 2017_x000D_	24.2457	34.0275	156.69	2.73476	1	34.3846	41.2818	297.566	5.19351	12.4668
36484	Wed Mar 22 15:54:02 2017_x000D_	23.9315	33.9266	152.767	2.66628	1	34.3846	41.2818	297.566	5.19351	12.7815
36485	Wed Mar 22 15:54:02 2017_x000D_	23.6135	33.7202	154.092	2.68942	1	34.3846	41.2818	297.566	5.19351	13.1603
36486	Wed Mar 22 15:54:02 2017_x000D_	22.8772	33.4146	155.453	2.71317	1	34.6229	40.8487	302.682	5.2828	13.9006
36487	Wed Mar 22 15:54:03 2017_x000D_	22.5586	33.208	156.687	2.7347	1	34.6229	40.8487	302.682	5.2828	14.2803
36488	Wed Mar 22 15:54:03 2017_x000D_	21.8246	33.0074	155.456	2.71322	1	34.6229	40.8487	302.682	5.2828	15.0094
36489	Wed Mar 22 15:54:03 2017_x000D_	21.5056	32.8005	156.689	2.73473	1	34.6229	40.8487	302.682	5.2828	15.3895
36490	Wed Mar 22 15:54:03 2017_x000D_	21.1904	32.6995	158.269	2.76231	1	34.4548	39.7432	262.75	4.58585	15.0186
36491	Wed Mar 22 15:54:03 2017_x000D_	20.5554	32.391	155.455	2.7132	1	34.4548	39.7432	262.75	4.58585	15.7241
36492	Wed Mar 22 15:54:03 2017_x000D_	20.2358	32.1838	156.686	2.73469	1	34.4548	39.7432	262.75	4.58585	16.1036
36493	Wed Mar 22 15:54:03 2017_x000D_	19.9201	32.0826	158.265	2.76225	1	34.4548	39.7432	262.75	4.58585	16.4299
36494	Wed Mar 22 15:54:03 2017_x000D_	19.284	31.7736	155.453	2.71317	1	34.2666	39.0771	254.655	4.44457	16.6679
36495	Wed Mar 22 15:54:03 2017_x000D_	19.0754	31.7765	155.457	2.71323	1	34.2666	39.0771	254.655	4.44457	16.8544
36496	Wed Mar 22 15:54:03 2017_x000D_	18.4351	31.3613	155.453	2.71316	1	34.2666	39.0771	254.655	4.44457	17.6116
36497	Wed Mar 22 15:54:03 2017_x000D_	18.2226	31.258	152.775	2.66643	1	34.2666	39.0771	254.655	4.44457	17.8479
36498	Wed Mar 22 15:54:03 2017_x000D_	17.5852	30.9486	155.452	2.71315	1	34.2666	39.0771	254.655	4.44457	18.5564
36499	Wed Mar 22 15:54:03 2017_x000D_	17.3762	30.9514	155.455	2.7132	1	33.8801	37.9646	261.074	4.5566	17.9322
36500	Wed Mar 22 15:54:03 2017_x000D_	16.846	30.7462	156.687	2.73471	1	33.8801	37.9646	261.074	4.5566	18.5004
36501	Wed Mar 22 15:54:03 2017_x000D_	16.6295	30.5367	156.683	2.73464	1	33.8801	37.9646	261.074	4.5566	18.7818
36502	Wed Mar 22 15:54:03 2017_x000D_	16.4167	30.4335	159.382	2.78174	1	33.8801	37.9646	261.074	4.5566	19.0181
36503	Wed Mar 22 15:54:03 2017_x000D_	16.0956	30.2253	158.254	2.76206	1	33.8901	37.7446	256.484	4.4765	19.318
36504	Wed Mar 22 15:54:03 2017_x000D_	15.8862	30.2281	158.257	2.76211	1	33.8901	37.7446	256.484	4.4765	19.51
36505	Wed Mar 22 15:54:03 2017_x000D_	15.7775	30.123	156.682	2.73461	1	33.8901	37.7446	256.484	4.4765	19.6508
36506	Wed Mar 22 15:54:03 2017_x000D_	15.2501	30.0234	152.785	2.66659	1	33.8901	37.7446	256.484	4.4765	20.1759
36507	Wed Mar 22 15:54:03 2017_x000D_	15.1418	29.9184	148.724	2.59572	1	33.5135	36.4117	262.75	4.58585	19.4854
36508	Wed Mar 22 15:54:04 2017_x000D_	15.0374	29.9192	133.892	2.33685	1	33.5135	36.4117	262.75	4.58585	19.5836
36509	Wed Mar 22 15:54:04 2017_x000D_	15.146	30.024	129.771	2.26494	1	33.5135	36.4117	262.75	4.58585	19.4465
36510	Wed Mar 22 15:54:04 2017_x000D_	15.1463	30.0238	121.783	2.12552	1	33.5135	36.4117	262.75	4.58585	19.4463
36511	Wed Mar 22 15:54:04 2017_x000D_	15.046	30.1317	107.221	1.87136	1	33.1067	35.7385	259.496	4.52905	18.911
36512	Wed Mar 22 15:54:04 2017_x000D_	15.0499	30.238	100.813	1.75953	1	33.1067	35.7385	259.496	4.52905	18.876
36513	Wed Mar 22 15:54:04 2017_x000D_	15.1552	30.2371	86.0587	1.50201	1	33.1067	35.7385	259.496	4.52905	18.7756
36514	Wed Mar 22 15:54:04 2017_x000D_	15.0505	30.2388	77.3776	1.35049	1	33.1067	35.7385	259.496	4.52905	18.8752
36515	Wed Mar 22 15:54:04 2017_x000D_	15.0468	30.1329	70.865	1.23683	1	33.1067	35.7385	259.496	4.52905	18.9099
36516	Wed Mar 22 15:54:04 2017_x000D_	15.0467	30.1335	57.4785	1.00319	1	32.2731	34.8318	234.067	4.08525	17.8556
36517	Wed Mar 22 15:54:04 2017_x000D_	15.1476	30.026	53.258	0.929527	1	32.2731	34.8318	234.067	4.08525	17.787
36518	Wed Mar 22 15:54:04 2017_x000D_	15.2409	29.7062	40.2994	0.703357	1	32.2731	34.8318	234.067	4.08525	17.7867
36519	Wed Mar 22 15:54:04 2017_x000D_	15.4467	29.5973	37.833	0.66031	1	32.2731	34.8318	234.067	4.08525	17.6218
36520	Wed Mar 22 15:54:04 2017_x000D_	15.6523	29.4885	31.8929	0.556636	1	30.8136	33.2446	216.026	3.77036	15.6196
36521	Wed Mar 22 15:54:04 2017_x000D_	16.266	29.0554	31.8923	0.556625	1	30.8136	33.2446	216.026	3.77036	15.1388
36522	Wed Mar 22 15:54:04 2017_x000D_	16.6775	28.8377	31.8927	0.556633	1	30.8136	33.2446	216.026	3.77036	14.8071
36523	Wed Mar 22 15:54:04 2017_x000D_	17.291	28.4049	31.8921	0.556622	1	30.8136	33.2446	216.026	3.77036	14.3626
36524	Wed Mar 22 15:54:04 2017_x000D_	17.5978	28.1885	33.4736	0.584225	1	29.7707	32.1103	211.9	3.69836	12.7891
36525	Wed Mar 22 15:54:04 2017_x000D_	18.3153	27.7547	31.892	0.55662	1	29.7707	32.1103	211.9	3.69836	12.2555
36526	Wed Mar 22 15:54:04 2017_x000D_	18.5173	27.5397	31.8909	0.556601	1	29.7707	32.1103	211.9	3.69836	12.1462
36527	Wed Mar 22 15:54:04 2017_x000D_	18.8239	27.3234	33.473	0.584214	1	29.7707	32.1103	211.9	3.69836	11.9477
36528	Wed Mar 22 15:54:04 2017_x000D_	19.3391	27.1049	31.8918	0.556617	1	28.5088	30.9689	212.115	3.7021	9.95057
36529	Wed Mar 22 15:54:04 2017_x000D_	19.7498	26.8876	31.8922	0.556625	1	28.5088	30.9689	212.115	3.7021	9.66318
36530	Wed Mar 22 15:54:05 2017_x000D_	20.1535	26.4578	31.8901	0.556588	1	28.5088	30.9689	212.115	3.7021	9.49532
36531	Wed Mar 22 15:54:05 2017_x000D_	20.5675	26.3469	29.2505	0.510517	1	28.5088	30.9689	212.115	3.7021	9.18842
36532	Wed Mar 22 15:54:05 2017_x000D_	20.7692	26.1321	29.2491	0.510494	1	28.5088	30.9689	212.115	3.7021	9.12667
36533	Wed Mar 22 15:54:05 2017_x000D_	21.3849	25.8065	31.8915	0.556611	1	27.6738	30.0609	225.45	3.93485	7.59277
36534	Wed Mar 22 15:54:05 2017_x000D_	21.6907	25.5906	30.4397	0.531273	1	27.6738	30.0609	225.45	3.93485	7.46867
36535	Wed Mar 22 15:54:05 2017_x000D_	22.3058	25.2652	27.8777	0.486557	1	27.6738	30.0609	225.45	3.93485	7.19821
36536	Wed Mar 22 15:54:05 2017_x000D_	22.6118	25.0493	29.2485	0.510482	1	27.6738	30.0609	225.45	3.93485	7.1232
36537	Wed Mar 22 15:54:05 2017_x000D_	22.9174	24.8336	27.8762	0.486531	1	26.8287	29.3729	237.885	4.15188	5.99195
36538	Wed Mar 22 15:54:05 2017_x000D_	23.4315	24.6157	29.2488	0.510488	1	26.8287	29.3729	237.885	4.15188	5.84568
36539	Wed Mar 22 15:54:05 2017_x000D_	23.737	24.4001	27.8762	0.486531	1	26.8287	29.3729	237.885	4.15188	5.85554
36540	Wed Mar 22 15:54:05 2017_x000D_	24.2509	24.1823	29.2491	0.510493	1	26.8287	29.3729	237.885	4.15188	5.79546
36541	Wed Mar 22 15:54:05 2017_x000D_	24.5562	23.9668	27.8761	0.48653	1	26.1923	28.912	211.9	3.69836	5.20882
36542	Wed Mar 22 15:54:05 2017_x000D_	24.7608	23.8585	25.1941	0.439721	1	26.1923	28.912	211.9	3.69836	5.25234
36543	Wed Mar 22 15:54:05 2017_x000D_	25.2743	23.6409	26.4713	0.462011	1	26.1923	28.912	211.9	3.69836	5.35044
36544	Wed Mar 22 15:54:05 2017_x000D_	25.479	23.5327	29.2497	0.510503	1	26.1923	28.912	211.9	3.69836	5.42639
36545	Wed Mar 22 15:54:05 2017_x000D_	25.6804	23.3182	29.2483	0.510479	1	26.1923	28.912	211.9	3.69836	5.61717
36546	Wed Mar 22 15:54:05 2017_x000D_	26.0927	23.208	26.4709	0.462004	1	25.9933	28.4644	237.885	4.15188	5.25734
36547	Wed Mar 22 15:54:05 2017_x000D_	26.401	23.0989	27.8777	0.486557	1	25.9933	28.4644	237.885	4.15188	5.38097
36548	Wed Mar 22 15:54:05 2017_x000D_	26.4985	22.8855	29.2486	0.510485	1	25.9933	28.4644	237.885	4.15188	5.60173
36549	Wed Mar 22 15:54:05 2017_x000D_	26.8071	22.7763	33.481	0.584353	1	25.9933	28.4644	237.885	4.15188	5.74602
36550	Wed Mar 22 15:54:05 2017_x000D_	27.1155	22.6672	37.8504	0.660615	1	26.0327	27.5825	277.25	4.83893	5.03315
36551	Wed Mar 22 15:54:06 2017_x000D_	27.2195	22.6661	44.641	0.779133	1	26.0327	27.5825	277.25	4.83893	5.05762
36552	Wed Mar 22 15:54:06 2017_x000D_	27.1193	22.7728	57.4661	1.00297	1	26.0327	27.5825	277.25	4.83893	4.93091
36553	Wed Mar 22 15:54:06 2017_x000D_	27.1193	22.7728	57.4661	1.00297	1	26.0327	27.5825	277.25	4.83893	4.93091
36554	Wed Mar 22 15:54:06 2017_x000D_	27.1195	22.7722	70.7721	1.23521	1	26.0622	26.9209	285.035	4.9748	4.28131
36555	Wed Mar 22 15:54:06 2017_x000D_	27.1224	22.8777	88.7777	1.54946	1	26.0622	26.9209	285.035	4.9748	4.17989
36556	Wed Mar 22 15:54:06 2017_x000D_	27.1159	22.6651	94.6639	1.6522	1	26.0622	26.9209	285.035	4.9748	4.3843
36557	Wed Mar 22 15:54:06 2017_x000D_	27.1157	22.6649	100.464	1.75343	1	26.0622	26.9209	285.035	4.9748	4.38445
36558	Wed Mar 22 15:54:06 2017_x000D_	27.1088	22.4524	113.467	1.98037	1	26.5589	25.611	279.972	4.88644	3.20611
36559	Wed Mar 22 15:54:06 2017_x000D_	27.1021	22.2398	118.812	2.07367	1	26.5589	25.611	279.972	4.88644	3.41468
36560	Wed Mar 22 15:54:06 2017_x000D_	26.9914	22.0283	129.27	2.25619	1	26.5589	25.611	279.972	4.88644	3.60871
36561	Wed Mar 22 15:54:06 2017_x000D_	26.7801	21.924	135.464	2.36429	1	26.5589	25.611	279.972	4.88644	3.69363
36562	Wed Mar 22 15:54:06 2017_x000D_	26.5628	21.6071	137.538	2.40049	1	26.5589	25.611	279.972	4.88644	4.0039
36563	Wed Mar 22 15:54:06 2017_x000D_	26.0299	21.1861	139.466	2.43414	1	26.7974	25.1765	277.92	4.85062	4.06354
36564	Wed Mar 22 15:54:06 2017_x000D_	25.7084	20.8694	135.464	2.36429	1	26.7974	25.1765	277.92	4.85062	4.44264
36565	Wed Mar 22 15:54:06 2017_x000D_	25.172	20.3417	135.464	2.36429	1	26.7974	25.1765	277.92	4.85062	5.10071
36566	Wed Mar 22 15:54:06 2017_x000D_	24.9538	20.0236	133.39	2.3281	1	26.7974	25.1765	277.92	4.85062	5.47277
36567	Wed Mar 22 15:54:06 2017_x000D_	24.42	19.6015	131.175	2.28944	1	26.8369	24.294	278.816	4.86625	5.27835
36568	Wed Mar 22 15:54:06 2017_x000D_	24.2015	19.283	129.285	2.25645	1	26.8369	24.294	278.816	4.86625	5.66175
36569	Wed Mar 22 15:54:06 2017_x000D_	23.7644	18.6461	129.283	2.25641	1	26.8369	24.294	278.816	4.86625	6.42954
36570	Wed Mar 22 15:54:06 2017_x000D_	23.4449	18.4349	126.951	2.21571	1	26.8369	24.294	278.816	4.86625	6.77013
36571	Wed Mar 22 15:54:06 2017_x000D_	23.226	18.1159	125.258	2.18617	1	27.0754	23.8595	284.383	4.96342	6.91425
36572	Wed Mar 22 15:54:07 2017_x000D_	23.0071	17.7971	126.95	2.21569	1	27.0754	23.8595	284.383	4.96342	7.30094
36573	Wed Mar 22 15:54:07 2017_x000D_	22.5689	17.1587	126.949	2.21567	1	27.0754	23.8595	284.383	4.96342	8.07523
36574	Wed Mar 22 15:54:07 2017_x000D_	22.4574	16.9455	129.28	2.25637	1	27.0754	23.8595	284.383	4.96342	8.3144
36575	Wed Mar 22 15:54:07 2017_x000D_	22.0256	16.5203	129.283	2.25641	1	27.3239	23.2042	289.898	5.05967	8.52916
36576	Wed Mar 22 15:54:07 2017_x000D_	21.8061	16.2008	131.165	2.28927	1	27.3239	23.2042	289.898	5.05967	8.91593
36577	Wed Mar 22 15:54:07 2017_x000D_	21.3738	15.775	131.167	2.2893	1	27.3239	23.2042	289.898	5.05967	9.51823
36578	Wed Mar 22 15:54:07 2017_x000D_	21.262	15.5614	133.377	2.32786	1	27.3239	23.2042	289.898	5.05967	9.75495
36579	Wed Mar 22 15:54:07 2017_x000D_	21.0456	15.3483	133.377	2.32787	1	27.3239	23.2042	289.898	5.05967	10.0565
36580	Wed Mar 22 15:54:07 2017_x000D_	20.6126	14.922	133.378	2.32788	1	27.8208	21.8934	281.457	4.91235	10.0279
36581	Wed Mar 22 15:54:07 2017_x000D_	20.396	14.7086	133.378	2.32789	1	27.8208	21.8934	281.457	4.91235	10.3319
36582	Wed Mar 22 15:54:07 2017_x000D_	20.1829	14.6027	135.442	2.36392	1	27.8208	21.8934	281.457	4.91235	10.559
36583	Wed Mar 22 15:54:07 2017_x000D_	19.9591	14.1747	135.437	2.36382	1	27.8208	21.8934	281.457	4.91235	11.0175
36584	Wed Mar 22 15:54:07 2017_x000D_	19.7457	14.0682	133.379	2.32791	1	28.109	20.3548	261.681	4.5672	10.4626
36585	Wed Mar 22 15:54:07 2017_x000D_	19.3118	13.6409	133.38	2.32792	1	28.109	20.3548	261.681	4.5672	11.0665
36586	Wed Mar 22 15:54:07 2017_x000D_	19.1999	13.4267	131.17	2.28935	1	28.109	20.3548	261.681	4.5672	11.2859
