# Supplementary material for: Guppies Prefer to Follow Large (Robot) Leaders Irrespective of Own Size
Source: Front Bioeng Biotechnol. 2020 May 15;8:441. doi: 10.3389/fbioe.2020.00441 (PMC7243707; doi:10.3389/fbioe.2020.00441)
Supplement: Supplementary file 3 [file Data_Sheet_1.ZIP › Raw Data/ID21.xlsx]

## Sheet: WedMar22153834201
Framenumber	Current timestamp	Robo Position x	Robo Position y	Robo Angle deg	Robo Angle rad	Fish ID	Fish Position x	Fish Position y	Fish Angle deg	Fish Angle rad	Distance_between_subjects	Mean_Distance (L300 bis L1500)		Fish ID	Fish Position x	Fish Position y	Fish Angle deg	Fish Angle rad	Fish ID	Fish Position x	Fish Position y	Fish Angle deg	Fish Angle rad	Fish ID	Fish Position x	Fish Position y	Fish Angle deg	Fish Angle rad	Fish ID	Fish Position x	Fish Position y	Fish Angle deg	Fish Angle rad
33091	Wed Mar 22 15:38:42 2017_x000D_	17.534	10.744	-73.7657	-1.28745	1	14.6346	12.4042	122.484	2.13775	3.34108	17.1803
33092	Wed Mar 22 15:38:42 2017_x000D_	17.534	10.744	-73.7657	-1.28745	1	14.6346	12.4042	122.484	2.13775	3.34108
33093	Wed Mar 22 15:38:42 2017_x000D_	17.534	10.744	-73.7657	-1.28745	1	14.6346	12.4042	122.484	2.13775	3.34108
33094	Wed Mar 22 15:38:42 2017_x000D_	17.5452	11.0674	-78.8704	-1.37655	1	14.625	12.6256	85.6359	1.49463	3.30992
33095	Wed Mar 22 15:38:42 2017_x000D_	17.6577	11.2821	-82.5119	-1.4401	1	14.625	12.6256	85.6359	1.49463	3.31697
33096	Wed Mar 22 15:38:42 2017_x000D_	17.6614	11.3899	-82.2217	-1.43504	1	14.625	12.6256	85.6359	1.49463	3.27821
33097	Wed Mar 22 15:38:42 2017_x000D_	17.6688	11.6054	-88.0749	-1.5372	1	14.625	12.6256	85.6359	1.49463	3.21022
33098	Wed Mar 22 15:38:42 2017_x000D_	17.6905	12.2509	-88.0749	-1.5372	2	17.8703	8.7374	264.405	4.61474	3.5181
33099	Wed Mar 22 15:38:42 2017_x000D_	17.7228	13.2182	-82.5073	-1.44002	2	17.8703	8.7374	264.405	4.61474	4.48323
33100	Wed Mar 22 15:38:42 2017_x000D_	17.8387	13.5402	-79.3404	-1.38475	2	17.8703	8.7374	264.405	4.61474	4.8029
33101	Wed Mar 22 15:38:42 2017_x000D_	17.8568	14.0775	-78.8631	-1.37642	2	17.8703	8.7374	264.405	4.61474	5.34012
33102	Wed Mar 22 15:38:42 2017_x000D_	17.9906	14.9358	-75.8889	-1.32451	2	18.051	9.6303	275.395	4.80655	5.30584
33103	Wed Mar 22 15:38:42 2017_x000D_	18.1099	15.3643	-72.9893	-1.2739	2	18.051	9.6303	275.395	4.80655	5.7343
33104	Wed Mar 22 15:38:42 2017_x000D_	18.3343	15.7922	-72.9918	-1.27395	2	18.051	9.6303	275.395	4.80655	6.16841
33105	Wed Mar 22 15:38:42 2017_x000D_	18.4641	16.5417	-71.0523	-1.2401	2	18.051	9.6303	275.395	4.80655	6.92373
33106	Wed Mar 22 15:38:42 2017_x000D_	18.6848	16.8621	-70.1756	-1.2248	1	13.6515	14.811	55.776	0.973474	5.43517
33107	Wed Mar 22 15:38:42 2017_x000D_	18.9231	17.7174	-70.1737	-1.22476	1	13.6515	14.811	55.776	0.973474	6.01971
33108	Wed Mar 22 15:38:42 2017_x000D_	19.0387	18.0377	-73.7487	-1.28716	1	13.6515	14.811	55.776	0.973474	6.27961
33109	Wed Mar 22 15:38:43 2017_x000D_	19.2732	18.7853	-72.9925	-1.27396	1	13.6515	14.811	55.776	0.973474	6.88466
33110	Wed Mar 22 15:38:43 2017_x000D_	19.3887	19.1052	-76.5198	-1.33552	1	13.6515	14.811	55.776	0.973474	7.16628
33111	Wed Mar 22 15:38:43 2017_x000D_	19.5147	19.7458	-79.3535	-1.38498	1	13.8325	15.7029	36.538	0.637708	6.9737
33112	Wed Mar 22 15:38:43 2017_x000D_	19.5147	19.7458	-79.3535	-1.38498	1	13.8325	15.7029	36.538	0.637708	6.9737
33113	Wed Mar 22 15:38:43 2017_x000D_	19.7452	20.3851	-79.3564	-1.38503	1	13.8325	15.7029	36.538	0.637708	7.54208
33114	Wed Mar 22 15:38:43 2017_x000D_	19.7593	20.8122	-79.3547	-1.385	1	13.8325	15.7029	36.538	0.637708	7.82508
33115	Wed Mar 22 15:38:43 2017_x000D_	19.8851	21.4518	-82.2428	-1.43541	1	14.2424	16.3803	45	0.785398	7.58684
33116	Wed Mar 22 15:38:43 2017_x000D_	19.8992	21.8785	-82.2417	-1.43539	1	14.2424	16.3803	45	0.785398	7.88857
33117	Wed Mar 22 15:38:43 2017_x000D_	19.9202	22.5183	-82.24	-1.43536	1	14.2424	16.3803	45	0.785398	8.36137
33118	Wed Mar 22 15:38:43 2017_x000D_	20.0354	22.837	-85.3161	-1.48905	1	14.2424	16.3803	45	0.785398	8.67455
33119	Wed Mar 22 15:38:43 2017_x000D_	20.0599	23.583	-85.1682	-1.48646	1	14.4522	16.6083	52.2831	0.912512	8.94945
33120	Wed Mar 22 15:38:43 2017_x000D_	20.1748	23.9012	-82.5331	-1.44047	1	14.4522	16.6083	52.2831	0.912512	9.27009
33121	Wed Mar 22 15:38:43 2017_x000D_	20.1852	24.2207	-82.2409	-1.43537	1	14.4522	16.6083	52.2831	0.912512	9.52974
33122	Wed Mar 22 15:38:43 2017_x000D_	20.2062	24.8593	-82.2392	-1.43535	1	14.4522	16.6083	52.2831	0.912512	10.0592
33123	Wed Mar 22 15:38:43 2017_x000D_	20.3247	25.2838	-85.171	-1.48651	1	14.6523	17.0575	53.9744	0.942032	9.9924
33124	Wed Mar 22 15:38:43 2017_x000D_	20.3456	25.9219	-85.1702	-1.4865	1	14.6523	17.0575	53.9744	0.942032	10.5352
33125	Wed Mar 22 15:38:43 2017_x000D_	20.356	26.2406	-85.3171	-1.48906	1	14.6523	17.0575	53.9744	0.942032	10.8103
33126	Wed Mar 22 15:38:43 2017_x000D_	20.4707	26.5583	-82.24	-1.43536	1	14.6523	17.0575	53.9744	0.942032	11.1409
33127	Wed Mar 22 15:38:43 2017_x000D_	20.4916	27.1956	-82.2384	-1.43533	1	14.6523	17.0575	53.9744	0.942032	11.6995
33128	Wed Mar 22 15:38:43 2017_x000D_	20.4985	27.408	-82.2378	-1.43532	1	15.2621	18.1837	65.4385	1.14212	10.607
33129	Wed Mar 22 15:38:43 2017_x000D_	20.5124	27.8326	-82.2368	-1.4353	1	15.2621	18.1837	65.4385	1.14212	10.9848
33130	Wed Mar 22 15:38:44 2017_x000D_	20.6307	28.256	-85.1723	-1.48654	1	15.2621	18.1837	65.4385	1.14212	11.4137
33131	Wed Mar 22 15:38:44 2017_x000D_	20.6446	28.6803	-85.1718	-1.48653	1	15.2621	18.1837	65.4385	1.14212	11.7962
33132	Wed Mar 22 15:38:44 2017_x000D_	20.6584	29.1045	-85.1712	-1.48652	1	16.5005	19.993	56.8843	0.992818	10.0154
33133	Wed Mar 22 15:38:44 2017_x000D_	20.7695	29.3152	-82.2381	-1.43533	1	16.5005	19.993	56.8843	0.992818	10.2532
33134	Wed Mar 22 15:38:44 2017_x000D_	20.7833	29.7391	-82.2371	-1.43531	1	16.5005	19.993	56.8843	0.992818	10.6456
33135	Wed Mar 22 15:38:44 2017_x000D_	20.7903	29.9511	-82.2365	-1.4353	1	16.5005	19.993	56.8843	0.992818	10.8428
33136	Wed Mar 22 15:38:44 2017_x000D_	20.8041	30.3749	-82.2354	-1.43528	1	17.5383	21.3528	46.9302	0.819087	9.59499
33137	Wed Mar 22 15:38:44 2017_x000D_	20.9151	30.5852	-79.337	-1.38469	1	17.5383	21.3528	46.9302	0.819087	9.83056
33138	Wed Mar 22 15:38:44 2017_x000D_	20.8177	30.7983	-76.4829	-1.33488	1	17.5383	21.3528	46.9302	0.819087	9.9986
33139	Wed Mar 22 15:38:44 2017_x000D_	20.9183	30.6911	-72.937	-1.27299	1	17.5383	21.3528	46.9302	0.819087	9.93118
33140	Wed Mar 22 15:38:44 2017_x000D_	20.699	30.3759	-60.8728	-1.06243	1	17.5383	21.3528	46.9302	0.819087	9.56067
33141	Wed Mar 22 15:38:44 2017_x000D_	20.6952	30.27	-54.4277	-0.949942	1	18.157	22.2568	46.2511	0.807234	8.40558
33142	Wed Mar 22 15:38:44 2017_x000D_	20.3787	30.1685	-42.0815	-0.73446	1	18.157	22.2568	46.2511	0.807234	8.21772
33143	Wed Mar 22 15:38:44 2017_x000D_	20.2708	30.064	-37.9349	-0.662089	1	18.157	22.2568	46.2511	0.807234	8.0883
33144	Wed Mar 22 15:38:44 2017_x000D_	20.0551	29.8553	-24.6205	-0.42971	1	18.157	22.2568	46.2511	0.807234	7.83198
33145	Wed Mar 22 15:38:44 2017_x000D_	20.0582	29.9614	-19.6544	-0.343033	1	18.7658	23.3813	65.8543	1.14937	6.70582
33146	Wed Mar 22 15:38:44 2017_x000D_	20.062	30.0678	-11.2869	-0.196993	1	18.7658	23.3813	65.8543	1.14937	6.81098
33147	Wed Mar 22 15:38:44 2017_x000D_	20.163	29.9611	3.65594	0.0638081	1	18.7658	23.3813	65.8543	1.14937	6.72651
33148	Wed Mar 22 15:38:44 2017_x000D_	20.1666	30.0672	6.56317	0.114549	1	18.7658	23.3813	65.8543	1.14937	6.83107
33149	Wed Mar 22 15:38:44 2017_x000D_	20.3722	29.9587	16.6014	0.289749	1	19.4035	23.8432	45	0.785398	6.19175
33150	Wed Mar 22 15:38:44 2017_x000D_	20.5808	29.9561	22.4768	0.392295	1	19.4035	23.8432	45	0.785398	6.22524
33151	Wed Mar 22 15:38:44 2017_x000D_	20.7859	29.8475	25.2603	0.440875	1	19.4035	23.8432	45	0.785398	6.16138
33152	Wed Mar 22 15:38:45 2017_x000D_	21.2967	29.5229	29.2989	0.511361	1	19.4035	23.8432	45	0.785398	5.98692
33153	Wed Mar 22 15:38:45 2017_x000D_	21.5016	29.4143	31.935	0.557371	1	19.6031	24.2914	51.1281	0.892354	5.46337
33154	Wed Mar 22 15:38:45 2017_x000D_	22.116	29.0885	29.2992	0.511367	1	19.6031	24.2914	51.1281	0.892354	5.41543
33155	Wed Mar 22 15:38:45 2017_x000D_	22.5254	28.8714	29.2994	0.51137	1	19.6031	24.2914	51.1281	0.892354	5.43288
33156	Wed Mar 22 15:38:45 2017_x000D_	22.8306	28.6557	27.9304	0.487477	1	19.6031	24.2914	51.1281	0.892354	5.42806
33157	Wed Mar 22 15:38:45 2017_x000D_	23.4412	28.2243	27.9288	0.48745	1	19.6031	24.2914	51.1281	0.892354	5.49534
33158	Wed Mar 22 15:38:45 2017_x000D_	23.75	28.1145	31.9362	0.557392	1	20.0217	24.7464	50.1081	0.874551	5.02437
33159	Wed Mar 22 15:38:45 2017_x000D_	24.464	27.6821	30.4871	0.532101	1	20.0217	24.7464	50.1081	0.874551	5.32469
33160	Wed Mar 22 15:38:45 2017_x000D_	24.7724	27.5724	29.2988	0.511361	1	20.0217	24.7464	50.1081	0.874551	5.5277
33161	Wed Mar 22 15:38:45 2017_x000D_	25.3823	27.1415	29.2976	0.51134	1	20.0217	24.7464	50.1081	0.874551	5.87133
33162	Wed Mar 22 15:38:45 2017_x000D_	25.791	26.9248	29.2978	0.511343	1	20.2212	25.1946	46.2412	0.807061	5.83235
33163	Wed Mar 22 15:38:45 2017_x000D_	26.0989	26.8154	30.4884	0.532122	1	20.2212	25.1946	46.2412	0.807061	6.09708
33164	Wed Mar 22 15:38:45 2017_x000D_	26.6048	26.3858	31.9368	0.557403	1	20.2212	25.1946	46.2412	0.807061	6.49379
33165	Wed Mar 22 15:38:45 2017_x000D_	27.0132	26.1694	31.9373	0.557411	1	20.2212	25.1946	46.2412	0.807061	6.8616
33166	Wed Mar 22 15:38:45 2017_x000D_	27.4214	25.953	31.9377	0.557418	1	20.4402	25.2013	52.2831	0.912512	7.02155
33167	Wed Mar 22 15:38:45 2017_x000D_	28.0335	25.6285	29.2973	0.511334	1	20.4402	25.2013	52.2831	0.912512	7.60531
33168	Wed Mar 22 15:38:45 2017_x000D_	28.2344	25.4144	29.2959	0.511311	1	20.4402	25.2013	52.2831	0.912512	7.79711
33169	Wed Mar 22 15:38:45 2017_x000D_	28.8463	25.0901	31.938	0.557423	1	20.4402	25.2013	52.2831	0.912512	8.40684
33170	Wed Mar 22 15:38:45 2017_x000D_	29.1508	24.875	33.5205	0.585044	1	20.6397	25.6495	38.0926	0.664841	8.54627
33171	Wed Mar 22 15:38:45 2017_x000D_	29.7592	24.445	33.5203	0.585039	1	20.6397	25.6495	38.0926	0.664841	9.1987
33172	Wed Mar 22 15:38:45 2017_x000D_	30.0632	24.2301	31.9368	0.557402	1	20.6397	25.6495	38.0926	0.664841	9.5298
33173	Wed Mar 22 15:38:46 2017_x000D_	30.3675	24.0151	33.52	0.585034	1	20.6397	25.6495	38.0926	0.664841	9.86414
33174	Wed Mar 22 15:38:46 2017_x000D_	30.9755	23.5853	33.5197	0.585029	1	20.6397	25.6495	38.0926	0.664841	10.5399
33175	Wed Mar 22 15:38:46 2017_x000D_	31.2825	23.4765	34.4457	0.60119	1	21.9435	25.9106	0	0	9.651
33176	Wed Mar 22 15:38:46 2017_x000D_	31.8872	22.941	31.935	0.557371	1	21.9435	25.9106	0	0	10.3777
33177	Wed Mar 22 15:38:46 2017_x000D_	32.1942	22.8321	36.0928	0.629938	1	21.9435	25.9106	0	0	10.703
33178	Wed Mar 22 15:38:46 2017_x000D_	32.7986	22.2969	33.5188	0.585013	1	21.9435	25.9106	0	0	11.4408
33179	Wed Mar 22 15:38:46 2017_x000D_	33.1052	22.1882	34.4453	0.601184	1	22.8191	25.9375	0	0	10.9481
33180	Wed Mar 22 15:38:46 2017_x000D_	33.5118	21.9727	29.2894	0.511197	1	22.8191	25.9375	0	0	11.4041
33181	Wed Mar 22 15:38:46 2017_x000D_	33.7152	21.865	31.9358	0.557384	1	22.8191	25.9375	0	0	11.6323
33182	Wed Mar 22 15:38:46 2017_x000D_	34.3192	21.33	29.2869	0.511153	1	22.8191	25.9375	0	0	12.3888
33183	Wed Mar 22 15:38:46 2017_x000D_	34.7287	21.2206	31.9356	0.557381	1	24.1518	25.5368	352.75	6.15664	11.4237
33184	Wed Mar 22 15:38:46 2017_x000D_	35.3353	20.7918	31.935	0.557371	1	24.1518	25.5368	352.75	6.15664	12.1485
33185	Wed Mar 22 15:38:46 2017_x000D_	35.7415	20.5766	31.9354	0.557378	1	24.1518	25.5368	352.75	6.15664	12.6065
33186	Wed Mar 22 15:38:46 2017_x000D_	36.3506	20.2539	29.2877	0.511167	1	24.1518	25.5368	352.75	6.15664	13.2936
33187	Wed Mar 22 15:38:46 2017_x000D_	36.5508	20.0405	29.2864	0.511143	1	24.1518	25.5368	352.75	6.15664	13.5626
33188	Wed Mar 22 15:38:46 2017_x000D_	37.1597	19.718	31.9357	0.557384	1	26.3894	24.5011	337.824	5.89613	11.7846
33189	Wed Mar 22 15:38:46 2017_x000D_	37.1597	19.718	31.9357	0.557384	1	26.3894	24.5011	337.824	5.89613	11.7846
33190	Wed Mar 22 15:38:46 2017_x000D_	37.6652	19.3964	27.9103	0.487126	1	26.3894	24.5011	337.824	5.89613	12.3775
33191	Wed Mar 22 15:38:46 2017_x000D_	37.9711	19.2882	31.9367	0.5574	1	26.3894	24.5011	337.824	5.89613	12.7008
33192	Wed Mar 22 15:38:46 2017_x000D_	38.3738	18.9675	29.2856	0.511131	1	28.408	23.4588	343.748	5.99954	10.9311
33193	Wed Mar 22 15:38:46 2017_x000D_	38.782	18.8586	31.9375	0.557415	1	28.408	23.4588	343.748	5.99954	11.3482
33194	Wed Mar 22 15:38:47 2017_x000D_	39.1846	18.538	29.286	0.511137	1	28.408	23.4588	343.748	5.99954	11.8469
33195	Wed Mar 22 15:38:47 2017_x000D_	39.3873	18.4307	31.937	0.557405	1	28.408	23.4588	343.748	5.99954	12.0759
33196	Wed Mar 22 15:38:47 2017_x000D_	39.7925	18.2161	31.9374	0.557413	1	30.4266	22.4164	340.102	5.9359	10.2646
33197	Wed Mar 22 15:38:47 2017_x000D_	39.8922	18.1095	27.9087	0.487099	1	30.4266	22.4164	340.102	5.9359	10.3994
33198	Wed Mar 22 15:38:47 2017_x000D_	40.0948	18.0023	30.481	0.531994	1	30.4266	22.4164	340.102	5.9359	10.6282
33199	Wed Mar 22 15:38:47 2017_x000D_	40.3947	17.6825	29.2836	0.511095	1	30.4266	22.4164	340.102	5.9359	11.0351
33200	Wed Mar 22 15:38:47 2017_x000D_	40.6995	17.5746	25.2138	0.440064	1	32.9427	20.0632	315	5.49779	8.14623
33201	Wed Mar 22 15:38:47 2017_x000D_	40.9018	17.4672	16.4637	0.287346	1	32.9427	20.0632	315	5.49779	8.37177
33202	Wed Mar 22 15:38:47 2017_x000D_	40.9012	17.4671	9.20862	0.160721	1	32.9427	20.0632	315	5.49779	8.37123
33203	Wed Mar 22 15:38:47 2017_x000D_	40.6931	17.3621	-5.50794	-0.0961317	1	32.9427	20.0632	315	5.49779	8.2076
33204	Wed Mar 22 15:38:47 2017_x000D_	40.7982	17.4669	-14.7514	-0.25746	1	32.9427	20.0632	315	5.49779	8.27343
33205	Wed Mar 22 15:38:47 2017_x000D_	40.7954	17.3605	-22.9579	-0.400691	1	35.4392	18.1512	341.488	5.96009	5.41425
33206	Wed Mar 22 15:38:47 2017_x000D_	40.7984	17.4663	-28.0469	-0.489512	1	35.4392	18.1512	341.488	5.96009	5.40279
33207	Wed Mar 22 15:38:47 2017_x000D_	41.109	17.5698	-40.6838	-0.710067	1	35.4392	18.1512	341.488	5.96009	5.69953
33208	Wed Mar 22 15:38:47 2017_x000D_	41.2141	17.6744	-49.0153	-0.855479	1	35.4392	18.1512	341.488	5.96009	5.79455
33209	Wed Mar 22 15:38:47 2017_x000D_	41.4271	17.9904	-55.2584	-0.96444	1	37.0207	17.095	342.374	5.97555	4.49645
33210	Wed Mar 22 15:38:47 2017_x000D_	41.6349	18.0947	-61.674	-1.07641	1	37.0207	17.095	342.374	5.97555	4.72125
33211	Wed Mar 22 15:38:47 2017_x000D_	41.8529	18.622	-68.096	-1.1885	1	37.0207	17.095	342.374	5.97555	5.06773
33212	Wed Mar 22 15:38:47 2017_x000D_	42.0628	18.8319	-68.0996	-1.18856	1	37.0207	17.095	342.374	5.97555	5.33288
33213	Wed Mar 22 15:38:47 2017_x000D_	42.2853	19.5697	-69.0878	-1.20581	1	38.1547	16.2459	349.074	6.09248	5.30184
33214	Wed Mar 22 15:38:47 2017_x000D_	42.3954	19.886	-70.8154	-1.23596	1	38.1547	16.2459	349.074	6.09248	5.58873
33215	Wed Mar 22 15:38:47 2017_x000D_	42.5077	20.3073	-68.0953	-1.18849	1	38.1547	16.2459	349.074	6.09248	5.95345
33216	Wed Mar 22 15:38:48 2017_x000D_	42.7274	20.9387	-68.0943	-1.18847	1	38.1547	16.2459	349.074	6.09248	6.55225
33217	Wed Mar 22 15:38:48 2017_x000D_	42.8373	21.2541	-71.6928	-1.25127	1	38.1547	16.2459	349.074	6.09248	6.8563
33218	Wed Mar 22 15:38:48 2017_x000D_	43.1641	22.0947	-74.3814	-1.2982	1	38.3835	16.0319	340.102	5.9359	7.72086
33219	Wed Mar 22 15:38:48 2017_x000D_	43.1691	22.3054	-74.3799	-1.29817	1	38.3835	16.0319	340.102	5.9359	7.89042
33220	Wed Mar 22 15:38:48 2017_x000D_	43.3833	22.7248	-74.3826	-1.29822	1	38.3835	16.0319	340.102	5.9359	8.35422
33221	Wed Mar 22 15:38:48 2017_x000D_	43.5055	23.5661	-77.1385	-1.34632	1	38.3835	16.0319	340.102	5.9359	9.11038
33222	Wed Mar 22 15:38:48 2017_x000D_	43.6124	23.7754	-74.3808	-1.29819	1	38.6123	15.8179	343.748	5.99954	9.39802
33223	Wed Mar 22 15:38:48 2017_x000D_	43.6224	24.1961	-74.3778	-1.29814	1	38.6123	15.8179	343.748	5.99954	9.76193
33224	Wed Mar 22 15:38:48 2017_x000D_	43.8412	24.8248	-74.379	-1.29816	1	38.6123	15.8179	343.748	5.99954	10.4147
33225	Wed Mar 22 15:38:48 2017_x000D_	44.055	25.243	-74.3817	-1.29821	1	38.6123	15.8179	343.748	5.99954	10.8837
33226	Wed Mar 22 15:38:48 2017_x000D_	44.1743	25.9774	-76.5223	-1.33557	1	39.0599	15.6108	342.238	5.97319	11.5596
33227	Wed Mar 22 15:38:48 2017_x000D_	44.2834	26.2909	-74.3798	-1.29817	1	39.0599	15.6108	342.238	5.97319	11.889
33228	Wed Mar 22 15:38:48 2017_x000D_	44.5018	26.9182	-74.381	-1.29819	1	39.0599	15.6108	342.238	5.97319	12.5488
33229	Wed Mar 22 15:38:48 2017_x000D_	44.5141	27.4428	-73.6213	-1.28493	1	39.0599	15.6108	342.238	5.97319	13.0286
33230	Wed Mar 22 15:38:48 2017_x000D_	44.7346	28.1739	-74.3777	-1.29814	1	39.0599	15.6108	342.238	5.97319	13.7853
33231	Wed Mar 22 15:38:48 2017_x000D_	44.9478	28.5905	-74.3805	-1.29818	1	39.2786	15.6176	0	0	14.1575
33232	Wed Mar 22 15:38:48 2017_x000D_	44.9527	28.7999	-74.379	-1.29816	1	39.2786	15.6176	0	0	14.3516
33233	Wed Mar 22 15:38:48 2017_x000D_	45.1657	29.2162	-74.3816	-1.2982	1	39.2786	15.6176	0	0	14.8182
33234	Wed Mar 22 15:38:48 2017_x000D_	45.2819	29.8429	-77.1477	-1.34648	1	39.2786	15.6176	0	0	15.4402
33235	Wed Mar 22 15:38:48 2017_x000D_	45.393	30.2599	-74.3799	-1.29817	1	40.799	15.8867	0	0	15.0895
33236	Wed Mar 22 15:38:48 2017_x000D_	45.6106	30.8844	-74.3811	-1.29819	1	40.799	15.8867	0	0	15.7506
33237	Wed Mar 22 15:38:49 2017_x000D_	45.6202	31.3025	-74.3781	-1.29814	1	40.799	15.8867	0	0	16.1521
33238	Wed Mar 22 15:38:49 2017_x000D_	45.8375	31.9264	-74.3793	-1.29816	1	40.799	15.8867	0	0	16.8124
33239	Wed Mar 22 15:38:49 2017_x000D_	45.9436	32.1337	-71.6787	-1.25103	1	41.6531	16.3559	23.9034	0.417193	16.3508
33240	Wed Mar 22 15:38:49 2017_x000D_	46.0547	32.5499	-74.3805	-1.29818	1	41.6531	16.3559	23.9034	0.417193	16.7815
33241	Wed Mar 22 15:38:49 2017_x000D_	46.267	32.9643	-74.3831	-1.29823	1	41.6531	16.3559	23.9034	0.417193	17.2374
33242	Wed Mar 22 15:38:49 2017_x000D_	46.2765	33.3815	-74.3801	-1.29818	1	41.6531	16.3559	23.9034	0.417193	17.6422
33243	Wed Mar 22 15:38:49 2017_x000D_	46.4934	34.004	-74.3814	-1.2982	1	43.7876	17.5285	17.0318	0.29726	16.6962
33244	Wed Mar 22 15:38:49 2017_x000D_	46.4981	34.2124	-74.3799	-1.29817	1	43.7876	17.5285	17.0318	0.29726	16.9026
33245	Wed Mar 22 15:38:49 2017_x000D_	46.7101	34.626	-74.3826	-1.29822	1	43.7876	17.5285	17.0318	0.29726	17.3455
33246	Wed Mar 22 15:38:49 2017_x000D_	46.7148	34.8343	-74.3811	-1.29819	1	43.7876	17.5285	17.0318	0.29726	17.5516
33247	Wed Mar 22 15:38:49 2017_x000D_	46.7195	35.0426	-74.3796	-1.29817	1	43.7876	17.5285	17.0318	0.29726	17.7578
33248	Wed Mar 22 15:38:49 2017_x000D_	46.9314	35.4558	-74.3822	-1.29821	1	44.2041	17.9836	23.8965	0.417072	17.6838
33249	Wed Mar 22 15:38:49 2017_x000D_	46.9361	35.664	-74.3807	-1.29819	1	44.2041	17.9836	23.8965	0.417072	17.8902
33250	Wed Mar 22 15:38:49 2017_x000D_	46.9407	35.8721	-74.3793	-1.29816	1	44.2041	17.9836	23.8965	0.417072	18.0966
33251	Wed Mar 22 15:38:49 2017_x000D_	47.0465	36.0784	-71.6729	-1.25093	1	44.2041	17.9836	23.8965	0.417072	18.3167
33252	Wed Mar 22 15:38:49 2017_x000D_	47.1545	36.3889	-68.0425	-1.18756	1	45.4738	18.9074	15.4191	0.269114	17.5621
33253	Wed Mar 22 15:38:49 2017_x000D_	47.2668	36.907	-59.0232	-1.03015	1	45.4738	18.9074	15.4191	0.269114	18.0887
33254	Wed Mar 22 15:38:49 2017_x000D_	47.3701	37.0094	-55.0499	-0.960802	1	45.4738	18.9074	15.4191	0.269114	18.2011
33255	Wed Mar 22 15:38:49 2017_x000D_	47.5764	37.2143	-38.3482	-0.669302	1	45.4738	18.9074	15.4191	0.269114	18.4272
33256	Wed Mar 22 15:38:49 2017_x000D_	47.6796	37.3166	-34.1854	-0.596648	1	45.8901	19.3624	21.0278	0.367005	18.0432
33257	Wed Mar 22 15:38:49 2017_x000D_	47.783	37.4192	-24.791	-0.432685	1	45.8901	19.3624	21.0278	0.367005	18.1557
33258	Wed Mar 22 15:38:50 2017_x000D_	47.8861	37.5215	-20.7779	-0.362642	1	45.8901	19.3624	21.0278	0.367005	18.2685
33259	Wed Mar 22 15:38:50 2017_x000D_	48.2946	37.7228	-7.77873	-0.135764	1	45.8901	19.3624	21.0278	0.367005	18.5172
33260	Wed Mar 22 15:38:50 2017_x000D_	48.4967	37.7196	-1.95869	-0.0341856	1	45.8901	19.3624	21.0278	0.367005	18.5413
33261	Wed Mar 22 15:38:50 2017_x000D_	48.9005	37.7129	3.92994	0.0685903	1	46.5247	19.8241	14.1695	0.247304	18.0459
33262	Wed Mar 22 15:38:50 2017_x000D_	49.3019	37.6022	6.8594	0.119719	1	46.5247	19.8241	14.1695	0.247304	17.9937
33263	Wed Mar 22 15:38:50 2017_x000D_	50.1085	37.5884	6.86173	0.11976	1	46.5247	19.8241	14.1695	0.247304	18.1222
33264	Wed Mar 22 15:38:50 2017_x000D_	50.5115	37.5815	6.86288	0.11978	1	46.5247	19.8241	14.1695	0.247304	18.1994
33265	Wed Mar 22 15:38:50 2017_x000D_	51.3127	37.3603	6.85944	0.11972	1	47.5443	21.4021	66.1457	1.15446	16.3971
33266	Wed Mar 22 15:38:50 2017_x000D_	51.7174	37.4571	3.9281	0.0685583	1	47.5443	21.4021	66.1457	1.15446	16.5885
33267	Wed Mar 22 15:38:50 2017_x000D_	52.1175	37.3464	0.975312	0.0170224	1	47.5443	21.4021	66.1457	1.15446	16.5872
33268	Wed Mar 22 15:38:50 2017_x000D_	52.8211	37.3345	0.975318	0.0170225	1	47.5443	21.4021	66.1457	1.15446	16.7835
33269	Wed Mar 22 15:38:50 2017_x000D_	53.223	37.3276	0.975261	0.0170215	1	48.314	23.6338	64.4639	1.12511	14.5471
33270	Wed Mar 22 15:38:50 2017_x000D_	53.9241	37.212	-1.98017	-0.0345606	1	48.314	23.6338	64.4639	1.12511	14.6915
33271	Wed Mar 22 15:38:50 2017_x000D_	54.3277	37.3088	0.975331	0.0170227	1	48.314	23.6338	64.4639	1.12511	14.9389
33272	Wed Mar 22 15:38:50 2017_x000D_	54.729	37.302	0.975303	0.0170223	1	48.314	23.6338	64.4639	1.12511	15.0987
33273	Wed Mar 22 15:38:50 2017_x000D_	55.4306	37.29	0.975331	0.0170227	1	49.1248	24.983	73.7482	1.28715	13.8284
33274	Wed Mar 22 15:38:50 2017_x000D_	55.7315	37.2849	0.975288	0.017022	1	49.1248	24.983	73.7482	1.28715	13.9637
33275	Wed Mar 22 15:38:50 2017_x000D_	56.1322	37.2781	0.975315	0.0170225	1	49.1248	24.983	73.7482	1.28715	14.1518
33276	Wed Mar 22 15:38:50 2017_x000D_	56.7311	37.1646	3.92957	0.0685839	1	49.1248	24.983	73.7482	1.28715	14.3613
33277	Wed Mar 22 15:38:50 2017_x000D_	57.1314	37.1578	3.9302	0.0685949	1	49.1248	24.983	73.7482	1.28715	14.5716
33278	Wed Mar 22 15:38:50 2017_x000D_	57.9315	37.1442	3.9314	0.0686159	1	50.1222	26.9991	57.8964	1.01048	12.8027
33279	Wed Mar 22 15:38:50 2017_x000D_	58.1296	37.0376	6.87298	0.119956	1	50.1222	26.9991	57.8964	1.01048	12.8409
33280	Wed Mar 22 15:38:51 2017_x000D_	58.929	37.024	6.87527	0.119996	1	50.1222	26.9991	57.8964	1.01048	13.3439
33281	Wed Mar 22 15:38:51 2017_x000D_	59.3284	37.0173	6.87639	0.120016	1	50.1222	26.9991	57.8964	1.01048	13.6058
33282	Wed Mar 22 15:38:51 2017_x000D_	60.0231	36.799	6.59313	0.115072	1	51.1399	28.5739	64.4639	1.12511	12.1063
33283	Wed Mar 22 15:38:51 2017_x000D_	60.0231	36.799	6.59313	0.115072	1	51.1399	28.5739	64.4639	1.12511	12.1063
33284	Wed Mar 22 15:38:51 2017_x000D_	60.7214	36.7872	6.8747	0.119986	1	51.1399	28.5739	64.4639	1.12511	12.62
33285	Wed Mar 22 15:38:51 2017_x000D_	61.417	36.6722	3.78372	0.0660384	1	51.1399	28.5739	64.4639	1.12511	13.0844
33286	Wed Mar 22 15:38:51 2017_x000D_	61.716	36.6672	3.92516	0.068507	1	52.1467	30.368	52.2831	0.912512	11.4565
33287	Wed Mar 22 15:38:51 2017_x000D_	62.1159	36.7636	0.962902	0.0168058	1	52.1467	30.368	52.2831	0.912512	11.8444
33288	Wed Mar 22 15:38:51 2017_x000D_	62.8123	36.7519	0.962862	0.0168051	1	52.1467	30.368	52.2831	0.912512	12.4302
33289	Wed Mar 22 15:38:51 2017_x000D_	63.1109	36.7469	0.962917	0.0168061	1	52.1467	30.368	52.2831	0.912512	12.6848
33290	Wed Mar 22 15:38:51 2017_x000D_	63.7058	36.6339	3.92809	0.068558	1	52.9664	31.4946	53.6716	0.936745	11.9058
33291	Wed Mar 22 15:38:51 2017_x000D_	63.9045	36.6305	3.92845	0.0685644	1	52.9664	31.4946	53.6716	0.936745	12.0839
33292	Wed Mar 22 15:38:51 2017_x000D_	64.3019	36.6239	3.92901	0.0685741	1	52.9664	31.4946	53.6716	0.936745	12.442
33293	Wed Mar 22 15:38:51 2017_x000D_	64.7982	36.6156	3.78857	0.066123	1	52.9664	31.4946	53.6716	0.936745	12.8925
33294	Wed Mar 22 15:38:51 2017_x000D_	64.9967	36.6122	3.78887	0.0661283	1	52.9664	31.4946	53.6716	0.936745	13.0736
33295	Wed Mar 22 15:38:51 2017_x000D_	65.3936	36.6056	3.78943	0.066138	1	53.7754	32.8408	47.2847	0.825274	12.213
33296	Wed Mar 22 15:38:51 2017_x000D_	65.5904	36.4992	0.956733	0.0166981	1	53.7754	32.8408	47.2847	0.825274	12.3684
33297	Wed Mar 22 15:38:51 2017_x000D_	65.7887	36.4959	0.956723	0.016698	1	53.7754	32.8408	47.2847	0.825274	12.557
33298	Wed Mar 22 15:38:51 2017_x000D_	66.1866	36.5918	-7.48064	-0.130562	1	53.7754	32.8408	47.2847	0.825274	12.9656
33299	Wed Mar 22 15:38:51 2017_x000D_	66.1868	36.5913	-19.9888	-0.348871	1	54.3871	33.7402	26.5714	0.463759	12.1393
33300	Wed Mar 22 15:38:51 2017_x000D_	66.0846	36.3867	-26.5055	-0.462609	1	54.3871	33.7402	26.5714	0.463759	11.9931
33301	Wed Mar 22 15:38:52 2017_x000D_	66.0849	36.3865	-34.6017	-0.603913	1	54.3871	33.7402	26.5714	0.463759	11.9934
33302	Wed Mar 22 15:38:52 2017_x000D_	66.0848	36.3861	-39.24	-0.684868	1	54.3871	33.7402	26.5714	0.463759	11.9932
33303	Wed Mar 22 15:38:52 2017_x000D_	66.1847	36.3841	-57.1872	-0.998105	1	57.7455	36.4829	25.426	0.443767	8.43978
33304	Wed Mar 22 15:38:52 2017_x000D_	66.1865	36.487	-63.4106	-1.10672	1	57.7455	36.4829	25.426	0.443767	8.441
33305	Wed Mar 22 15:38:52 2017_x000D_	66.2879	36.5886	-77.6762	-1.35571	1	57.7455	36.4829	25.426	0.443767	8.54305
33306	Wed Mar 22 15:38:52 2017_x000D_	66.2896	36.6916	-83.6385	-1.45977	1	57.7455	36.4829	25.426	0.443767	8.54665
33307	Wed Mar 22 15:38:52 2017_x000D_	66.3953	37.1021	262.64	4.58394	1	57.7455	36.4829	25.426	0.443767	8.67193
33308	Wed Mar 22 15:38:52 2017_x000D_	66.2978	37.2071	253.953	4.43232	1	59.6517	37.6402	14.9412	0.260773	6.6602
33309	Wed Mar 22 15:38:52 2017_x000D_	66.2018	37.4146	251.337	4.38665	1	59.6517	37.6402	14.9412	0.260773	6.55398
33310	Wed Mar 22 15:38:52 2017_x000D_	66.112	38.0336	248.801	4.3424	1	59.6517	37.6402	14.9412	0.260773	6.47227
33311	Wed Mar 22 15:38:52 2017_x000D_	65.9201	38.4484	248.802	4.34241	1	59.6517	37.6402	14.9412	0.260773	6.32029
33312	Wed Mar 22 15:38:52 2017_x000D_	65.5363	39.2778	248.802	4.34242	2	69.5473	35.7402	89.5972	1.56377	5.34815
33313	Wed Mar 22 15:38:52 2017_x000D_	65.4403	39.485	251.338	4.38667	2	69.5473	35.7402	89.5972	1.56377	5.55797
33314	Wed Mar 22 15:38:52 2017_x000D_	65.2548	40.3104	251.336	4.38665	2	69.5473	35.7402	89.5972	1.56377	6.26995
33315	Wed Mar 22 15:38:52 2017_x000D_	65.0598	40.5195	251.338	4.38667	2	69.5473	35.7402	89.5972	1.56377	6.55586
33316	Wed Mar 22 15:38:52 2017_x000D_	64.868	40.934	251.338	4.38668	2	69.265	37.0508	102.915	1.7962	5.86625
33317	Wed Mar 22 15:38:52 2017_x000D_	64.8712	41.1393	251.338	4.38667	2	69.265	37.0508	102.915	1.7962	6.00178
33318	Wed Mar 22 15:38:52 2017_x000D_	64.6827	41.759	251.337	4.38666	2	69.265	37.0508	102.915	1.7962	6.56998
33319	Wed Mar 22 15:38:52 2017_x000D_	64.59	42.1712	253.956	4.43238	2	69.265	37.0508	102.915	1.7962	6.93355
33320	Wed Mar 22 15:38:52 2017_x000D_	64.4015	42.7905	253.957	4.43238	2	68.2552	39.8774	102.809	1.79436	4.83085
33321	Wed Mar 22 15:38:52 2017_x000D_	64.2082	43.1023	253.075	4.417	2	68.2552	39.8774	102.809	1.79436	5.17476
33322	Wed Mar 22 15:38:53 2017_x000D_	64.0215	43.8237	253.958	4.4324	2	68.2552	39.8774	102.809	1.79436	5.7877
33323	Wed Mar 22 15:38:53 2017_x000D_	64.028	44.2336	253.956	4.43237	2	68.2552	39.8774	102.809	1.79436	6.07007
33324	Wed Mar 22 15:38:53 2017_x000D_	63.8397	44.8524	253.956	4.43237	2	68.2552	39.8774	102.809	1.79436	6.65186
33325	Wed Mar 22 15:38:53 2017_x000D_	63.6482	45.2662	253.957	4.43239	1	63.2439	39.9467	23.3896	0.408226	5.33484
33326	Wed Mar 22 15:38:53 2017_x000D_	63.5524	45.4732	251.336	4.38664	1	63.2439	39.9467	23.3896	0.408226	5.5351
33327	Wed Mar 22 15:38:53 2017_x000D_	63.3675	46.2963	251.335	4.38663	1	63.2439	39.9467	23.3896	0.408226	6.3508
33328	Wed Mar 22 15:38:53 2017_x000D_	63.1727	46.5053	251.336	4.38665	1	63.2439	39.9467	23.3896	0.408226	6.55899
33329	Wed Mar 22 15:38:53 2017_x000D_	63.0803	46.9166	253.958	4.43241	1	63.8749	40.4051	21.3649	0.372888	6.5598
33330	Wed Mar 22 15:38:53 2017_x000D_	62.8956	47.7391	253.958	4.4324	1	63.8749	40.4051	21.3649	0.372888	7.39909
33331	Wed Mar 22 15:38:53 2017_x000D_	62.7999	47.9459	251.335	4.38663	1	63.8749	40.4051	21.3649	0.372888	7.61704
33332	Wed Mar 22 15:38:53 2017_x000D_	62.5163	48.7703	253.959	4.43241	1	63.8749	40.4051	21.3649	0.372888	8.47481
33333	Wed Mar 22 15:38:53 2017_x000D_	62.424	49.1813	251.335	4.38662	1	63.8749	40.4051	24.412	0.42607	8.89532
33334	Wed Mar 22 15:38:53 2017_x000D_	62.3283	49.3878	253.959	4.43241	1	63.8749	40.4051	24.412	0.42607	9.11487
33335	Wed Mar 22 15:38:53 2017_x000D_	62.2361	49.7988	251.335	4.38662	1	63.8749	40.4051	24.412	0.42607	9.53558
33336	Wed Mar 22 15:38:53 2017_x000D_	62.0483	50.416	251.334	4.38661	1	63.8749	40.4051	24.412	0.42607	10.1762
33337	Wed Mar 22 15:38:53 2017_x000D_	61.8639	51.2372	251.333	4.38659	1	64.5166	40.6441	23.7379	0.414305	10.9202
33338	Wed Mar 22 15:38:53 2017_x000D_	61.6728	51.6501	251.334	4.3866	1	64.5166	40.6441	23.7379	0.414305	11.3675
33339	Wed Mar 22 15:38:53 2017_x000D_	61.4799	51.961	250.337	4.3692	1	64.5166	40.6441	23.7379	0.414305	11.7172
33340	Wed Mar 22 15:38:53 2017_x000D_	61.2922	52.5778	250.336	4.36919	1	64.5166	40.6441	23.7379	0.414305	12.3616
33341	Wed Mar 22 15:38:53 2017_x000D_	61.2974	52.8834	251.334	4.3866	1	64.5166	40.6441	23.7379	0.414305	12.6556
33342	Wed Mar 22 15:38:53 2017_x000D_	61.0108	53.5023	253.96	4.43244	1	64.8872	41.9733	74.2468	1.29585	12.1632
33343	Wed Mar 22 15:38:53 2017_x000D_	60.917	53.8107	250.336	4.36918	1	64.8872	41.9733	74.2468	1.29585	12.4855
33344	Wed Mar 22 15:38:54 2017_x000D_	60.8233	54.1186	253.96	4.43245	1	64.8872	41.9733	74.2468	1.29585	12.8072
33345	Wed Mar 22 15:38:54 2017_x000D_	60.634	54.6332	247.693	4.32305	1	64.8872	41.9733	74.2468	1.29585	13.3553
33346	Wed Mar 22 15:38:54 2017_x000D_	60.5403	54.941	251.334	4.38661	1	65.4429	43.9662	77.118	1.34596	12.0201
33347	Wed Mar 22 15:38:54 2017_x000D_	60.3511	55.4553	250.335	4.36918	1	65.4429	43.9662	77.118	1.34596	12.5669
33348	Wed Mar 22 15:38:54 2017_x000D_	60.2575	55.7632	248.793	4.34225	1	65.4429	43.9662	77.118	1.34596	12.8863
33349	Wed Mar 22 15:38:54 2017_x000D_	60.0683	56.2773	247.692	4.32303	1	65.4429	43.9662	77.118	1.34596	13.4331
33350	Wed Mar 22 15:38:54 2017_x000D_	59.9711	56.3815	251.335	4.38662	1	65.6388	44.4111	75.0588	1.31002	13.2444
33351	Wed Mar 22 15:38:54 2017_x000D_	59.9747	56.5849	251.334	4.38661	1	65.6388	44.4111	75.0588	1.31002	13.427
33352	Wed Mar 22 15:38:54 2017_x000D_	59.782	56.8955	250.336	4.36919	1	65.6388	44.4111	75.0588	1.31002	13.7899
33353	Wed Mar 22 15:38:54 2017_x000D_	59.692	57.4063	253.963	4.43249	1	65.6388	44.4111	75.0588	1.31002	14.2912
33354	Wed Mar 22 15:38:54 2017_x000D_	59.5965	57.6122	256.671	4.47975	1	65.6388	44.4111	75.0588	1.31002	14.5182
33355	Wed Mar 22 15:38:54 2017_x000D_	59.5065	58.1227	265.459	4.63313	1	65.9876	46.1773	85.022	1.48391	13.5903
33356	Wed Mar 22 15:38:54 2017_x000D_	59.4108	58.3283	-86.186	-1.50423	1	65.9876	46.1773	85.022	1.48391	13.8167
33357	Wed Mar 22 15:38:54 2017_x000D_	59.4159	58.6328	-74.5517	-1.30117	1	65.9876	46.1773	85.022	1.48391	14.0829
33358	Wed Mar 22 15:38:54 2017_x000D_	59.518	58.8329	-66.5746	-1.16195	1	65.9876	46.1773	85.022	1.48391	14.2134
33359	Wed Mar 22 15:38:54 2017_x000D_	59.622	59.135	-54.9563	-0.959169	1	66.0761	48.8124	81.9462	1.43023	12.1742
33360	Wed Mar 22 15:38:54 2017_x000D_	59.622	59.135	-54.9563	-0.959169	1	66.0761	48.8124	81.9462	1.43023	12.1742
33361	Wed Mar 22 15:38:54 2017_x000D_	59.8247	59.4341	-40.2671	-0.702793	1	66.0761	48.8124	81.9462	1.43023	12.3248
33362	Wed Mar 22 15:38:54 2017_x000D_	60.2255	59.7275	-29.6249	-0.517052	1	66.0761	48.8124	81.9462	1.43023	12.3842
33363	Wed Mar 22 15:38:54 2017_x000D_	60.326	59.8262	-25.6315	-0.447354	1	66.1432	51.8837	79.9968	1.39621	9.84495
33364	Wed Mar 22 15:38:54 2017_x000D_	61.0228	60.1105	-21.8054	-0.380575	1	66.1432	51.8837	79.9968	1.39621	9.69014
33365	Wed Mar 22 15:38:55 2017_x000D_	61.4197	60.2005	-19.1277	-0.333841	1	66.1432	51.8837	79.9968	1.39621	9.56455
33366	Wed Mar 22 15:38:55 2017_x000D_	61.8179	60.3917	-19.1258	-0.333809	1	66.1432	51.8837	79.9968	1.39621	9.54433
33367	Wed Mar 22 15:38:55 2017_x000D_	62.5134	60.6754	-15.4969	-0.270472	1	66.0467	53.8529	82.7496	1.44425	7.68314
33368	Wed Mar 22 15:38:55 2017_x000D_	62.9093	60.7649	-18.1642	-0.317024	1	66.0467	53.8529	82.7496	1.44425	7.59072
33369	Wed Mar 22 15:38:55 2017_x000D_	63.3052	60.8546	-15.4983	-0.270497	1	66.0467	53.8529	82.7496	1.44425	7.51928
33370	Wed Mar 22 15:38:55 2017_x000D_	63.998	61.0366	-16.3498	-0.285359	1	66.0467	53.8529	82.7496	1.44425	7.47012
33371	Wed Mar 22 15:38:55 2017_x000D_	64.3948	61.2272	-16.3473	-0.285315	1	66.0467	53.8529	82.7496	1.44425	7.55705
33372	Wed Mar 22 15:38:55 2017_x000D_	65.0862	61.4089	-15.4962	-0.27046	1	65.9717	55.384	81.8809	1.42909	6.08962
33373	Wed Mar 22 15:38:55 2017_x000D_	65.4808	61.498	-18.1679	-0.31709	1	65.9717	55.384	81.8809	1.42909	6.13368
33374	Wed Mar 22 15:38:55 2017_x000D_	66.1717	61.6795	-19.1335	-0.333942	1	65.9717	55.384	81.8809	1.42909	6.29868
33375	Wed Mar 22 15:38:55 2017_x000D_	66.469	61.8725	-18.1663	-0.317062	1	65.9717	55.384	81.8809	1.42909	6.50753
33376	Wed Mar 22 15:38:55 2017_x000D_	67.2568	62.0507	-18.169	-0.317109	1	65.7333	55.8151	82.1288	1.43342	6.41902
33377	Wed Mar 22 15:38:55 2017_x000D_	67.2568	62.0507	-18.169	-0.317109	1	65.7333	55.8151	82.1288	1.43342	6.41902
33378	Wed Mar 22 15:38:55 2017_x000D_	67.8494	62.3357	-15.4908	-0.270365	1	65.7333	55.8151	82.1288	1.43342	6.85537
33379	Wed Mar 22 15:38:55 2017_x000D_	68.6358	62.5135	-15.4921	-0.270388	1	65.7333	55.8151	82.1288	1.43342	7.30021
33380	Wed Mar 22 15:38:55 2017_x000D_	68.8316	62.5075	-15.4942	-0.270425	1	65.6583	57.3455	93.8501	1.63799	6.05938
33381	Wed Mar 22 15:38:55 2017_x000D_	69.6185	62.786	-12.7386	-0.222331	1	65.6583	57.3455	93.8501	1.63799	6.72921
33382	Wed Mar 22 15:38:55 2017_x000D_	69.9116	62.777	-12.0755	-0.210757	1	65.6583	57.3455	93.8501	1.63799	6.89868
33383	Wed Mar 22 15:38:55 2017_x000D_	70.2063	62.8685	-15.4948	-0.270436	1	65.6583	57.3455	93.8501	1.63799	7.15457
33384	Wed Mar 22 15:38:55 2017_x000D_	70.9904	63.0458	-15.4962	-0.27046	1	65.5299	59.968	81.1842	1.41693	6.26817
33385	Wed Mar 22 15:38:55 2017_x000D_	71.187	63.1405	-12.7386	-0.222331	1	65.5299	59.968	81.1842	1.41693	6.48595
33386	Wed Mar 22 15:38:55 2017_x000D_	71.5786	63.2289	-15.4956	-0.270449	1	65.5299	59.968	81.1842	1.41693	6.8717
33387	Wed Mar 22 15:38:56 2017_x000D_	72.2636	63.4089	-14.7151	-0.256826	1	65.5299	59.968	81.1842	1.41693	7.56191
33388	Wed Mar 22 15:38:56 2017_x000D_	72.5574	63.5002	-18.179	-0.317284	1	65.5299	59.968	81.1842	1.41693	7.86525
33389	Wed Mar 22 15:38:56 2017_x000D_	73.3405	63.7775	-15.4934	-0.270411	1	66.1058	61.5158	45.1154	0.787412	7.57998
33390	Wed Mar 22 15:38:56 2017_x000D_	73.7298	63.7653	-15.4976	-0.270484	1	66.1058	61.5158	45.1154	0.787412	7.94894
33391	Wed Mar 22 15:38:56 2017_x000D_	74.024	63.9569	-14.7121	-0.256775	1	66.1058	61.5158	45.1154	0.787412	8.28594
33392	Wed Mar 22 15:38:56 2017_x000D_	74.7073	64.1363	-15.4941	-0.270424	1	66.1058	61.5158	45.1154	0.787412	8.99182
33393	Wed Mar 22 15:38:56 2017_x000D_	74.9016	64.1302	-15.4962	-0.27046	1	67.7548	63.3122	32.1945	0.5619	7.19346
33394	Wed Mar 22 15:38:56 2017_x000D_	75.2915	64.2185	-12.7335	-0.222242	1	67.7548	63.3122	32.1945	0.5619	7.591
33395	Wed Mar 22 15:38:56 2017_x000D_	75.8765	64.4006	-12.7318	-0.222212	1	67.7548	63.3122	32.1945	0.5619	8.1943
33396	Wed Mar 22 15:38:56 2017_x000D_	76.0716	64.4946	-15.4949	-0.270436	1	67.7548	63.3122	32.1945	0.5619	8.40043
33397	Wed Mar 22 15:38:56 2017_x000D_	76.4609	64.5826	-12.73	-0.22218	1	69.2077	64.665	33.4522	0.583852	7.25367
33398	Wed Mar 22 15:38:56 2017_x000D_	76.656	64.6765	-15.4941	-0.270423	1	69.2077	64.665	33.4522	0.583852	7.44831
33399	Wed Mar 22 15:38:56 2017_x000D_	76.8499	64.6704	-15.4962	-0.27046	1	69.2077	64.665	33.4522	0.583852	7.6422
33400	Wed Mar 22 15:38:56 2017_x000D_	77.0448	64.7642	-18.1862	-0.31741	1	69.2077	64.665	33.4522	0.583852	7.83773
33401	Wed Mar 22 15:38:56 2017_x000D_	77.5316	64.9488	-24.4735	-0.427144	1	69.2077	64.665	33.4522	0.583852	8.32874
33402	Wed Mar 22 15:38:56 2017_x000D_	77.4336	64.8513	-33.1101	-0.577881	1	70.259	65.3504	17.8854	0.31216	7.19194
33403	Wed Mar 22 15:38:56 2017_x000D_	77.4329	64.7511	-38.6771	-0.675043	1	70.259	65.3504	17.8854	0.31216	7.19889
33404	Wed Mar 22 15:38:56 2017_x000D_	77.3354	64.6537	-50.7306	-0.885416	1	70.259	65.3504	17.8854	0.31216	7.11061
33405	Wed Mar 22 15:38:56 2017_x000D_	77.3356	64.6535	-58.4578	-1.02028	1	70.259	65.3504	17.8854	0.31216	7.11083
33406	Wed Mar 22 15:38:56 2017_x000D_	77.433	64.6503	-68.0571	-1.18782	1	73.2379	66.5272	18.517	0.323183	4.59583
33407	Wed Mar 22 15:38:56 2017_x000D_	77.4348	64.7508	-84.1037	-1.46789	1	73.2379	66.5272	18.517	0.323183	4.55736
33408	Wed Mar 22 15:38:57 2017_x000D_	77.5319	64.7481	267.98	4.67713	1	73.2379	66.5272	18.517	0.323183	4.64797
33409	Wed Mar 22 15:38:57 2017_x000D_	77.5354	65.0489	257.077	4.48684	1	73.2379	66.5272	18.517	0.323183	4.54465
33410	Wed Mar 22 15:38:57 2017_x000D_	77.5365	65.1493	251.121	4.38289	2	81.1419	64.5682	42.0041	0.733111	3.65193
33411	Wed Mar 22 15:38:57 2017_x000D_	77.4406	65.2529	242.611	4.23437	2	81.1419	64.5682	42.0041	0.733111	3.7641
33412	Wed Mar 22 15:38:57 2017_x000D_	77.2521	65.7596	236.649	4.1303	2	81.1419	64.5682	42.0041	0.733111	4.06817
33413	Wed Mar 22 15:38:57 2017_x000D_	77.0605	65.966	236.649	4.13031	2	81.1419	64.5682	42.0041	0.733111	4.31412
33414	Wed Mar 22 15:38:57 2017_x000D_	76.5849	66.7818	238.889	4.1694	2	81.1088	65.2223	90.2628	1.57538	4.78516
33415	Wed Mar 22 15:38:57 2017_x000D_	76.3934	66.9882	238.889	4.1694	2	81.1088	65.2223	90.2628	1.57538	5.03522
33416	Wed Mar 22 15:38:57 2017_x000D_	76.0136	67.7007	240.317	4.19432	2	81.1088	65.2223	90.2628	1.57538	5.666
33417	Wed Mar 22 15:38:57 2017_x000D_	75.7262	68.0103	241.249	4.2106	2	81.1088	65.2223	90.2628	1.57538	6.06179
33418	Wed Mar 22 15:38:57 2017_x000D_	75.4412	68.5196	245.017	4.27635	2	81.1088	65.2223	90.2628	1.57538	6.55697
33419	Wed Mar 22 15:38:57 2017_x000D_	75.3488	68.9226	242.612	4.23438	2	79.2673	67.3531	154.122	2.68994	4.22113
33420	Wed Mar 22 15:38:57 2017_x000D_	75.1573	69.1289	242.613	4.23439	2	79.2673	67.3531	154.122	2.68994	4.47723
33421	Wed Mar 22 15:38:57 2017_x000D_	75.065	69.5317	245.016	4.27634	2	79.2673	67.3531	154.122	2.68994	4.73346
33422	Wed Mar 22 15:38:57 2017_x000D_	74.6842	70.1441	245.017	4.27635	2	79.2673	67.3531	154.122	2.68994	5.36605
33423	Wed Mar 22 15:38:57 2017_x000D_	74.4926	70.3505	245.018	4.27636	2	79.4067	68.8847	116.774	2.0381	5.12806
33424	Wed Mar 22 15:38:57 2017_x000D_	74.3071	71.0558	246.193	4.29688	2	79.4067	68.8847	116.774	2.0381	5.54253
33425	Wed Mar 22 15:38:57 2017_x000D_	74.1167	71.3621	245.017	4.27635	2	79.4067	68.8847	116.774	2.0381	5.84137
33426	Wed Mar 22 15:38:57 2017_x000D_	73.833	71.971	242.612	4.23438	2	79.4067	68.8847	116.774	2.0381	6.37114
33427	Wed Mar 22 15:38:57 2017_x000D_	73.7409	72.3733	245.016	4.27634	2	78.4534	70.6031	112.184	1.95798	5.03401
33428	Wed Mar 22 15:38:57 2017_x000D_	73.5494	72.5796	245.017	4.27635	2	78.4534	70.6031	112.184	1.95798	5.28732
33429	Wed Mar 22 15:38:58 2017_x000D_	73.2658	73.1883	242.612	4.23438	2	78.4534	70.6031	112.184	1.95798	5.79607
33430	Wed Mar 22 15:38:58 2017_x000D_	73.0768	73.594	242.612	4.23437	2	78.4534	70.6031	112.184	1.95798	6.1525
33431	Wed Mar 22 15:38:58 2017_x000D_	72.9848	73.996	245.016	4.27634	2	78.4534	70.6031	112.184	1.95798	6.43563
33432	Wed Mar 22 15:38:58 2017_x000D_	72.7013	74.6045	242.611	4.23436	2	77.4893	72.5388	112.113	1.95674	5.2146
33433	Wed Mar 22 15:38:58 2017_x000D_	72.5098	74.8108	242.611	4.23437	2	77.4893	72.5388	112.113	1.95674	5.47334
33434	Wed Mar 22 15:38:58 2017_x000D_	72.2264	75.419	245.017	4.27635	2	77.4893	72.5388	112.113	1.95674	5.99947
33435	Wed Mar 22 15:38:58 2017_x000D_	72.1331	75.7215	241.247	4.21055	2	77.4893	72.5388	112.113	1.95674	6.23045
33436	Wed Mar 22 15:38:58 2017_x000D_	71.7515	76.2336	242.611	4.23437	2	76.5037	74.9092	113.963	1.98903	4.9333
33437	Wed Mar 22 15:38:58 2017_x000D_	71.6583	76.536	238.886	4.16936	2	76.5037	74.9092	113.963	1.98903	5.1112
33438	Wed Mar 22 15:38:58 2017_x000D_	71.5652	76.838	242.611	4.23436	2	76.5037	74.9092	113.963	1.98903	5.3018
33439	Wed Mar 22 15:38:58 2017_x000D_	71.2793	77.2471	240.314	4.19428	2	76.5037	74.9092	113.963	1.98903	5.72365
33440	Wed Mar 22 15:38:58 2017_x000D_	71.1849	77.4496	242.611	4.23436	2	75.5293	77.0612	110.495	1.92851	4.36173
33441	Wed Mar 22 15:38:58 2017_x000D_	71.0918	77.7519	238.886	4.16935	2	75.5293	77.0612	110.495	1.92851	4.49093
33442	Wed Mar 22 15:38:58 2017_x000D_	70.9961	77.8548	242.611	4.23436	2	75.5293	77.0612	110.495	1.92851	4.60214
33443	Wed Mar 22 15:38:58 2017_x000D_	70.9003	77.9582	238.886	4.16935	2	75.5293	77.0612	110.495	1.92851	4.71511
33444	Wed Mar 22 15:38:58 2017_x000D_	70.7115	78.3634	238.886	4.16935	2	74.826	78.1309	116.391	2.0314	4.12106
33445	Wed Mar 22 15:38:58 2017_x000D_	70.6157	78.4667	235.045	4.10231	2	74.826	78.1309	116.391	2.0314	4.22367
33446	Wed Mar 22 15:38:58 2017_x000D_	70.6165	78.5666	221.371	3.86366	2	74.826	78.1309	116.391	2.0314	4.23199
33447	Wed Mar 22 15:38:58 2017_x000D_	70.8076	78.3604	213.832	3.73208	2	74.826	78.1309	116.391	2.0314	4.02495
33448	Wed Mar 22 15:38:58 2017_x000D_	70.9044	78.3567	207.804	3.62687	2	74.826	78.1309	116.391	2.0314	3.9281
33449	Wed Mar 22 15:38:58 2017_x000D_	71.0022	78.4521	193.73	3.38123	2	74.3391	79.2064	116.697	2.03676	3.42109
33450	Wed Mar 22 15:38:58 2017_x000D_	71.0017	78.452	187.525	3.27293	2	74.3391	79.2064	116.697	2.03676	3.4216
33451	Wed Mar 22 15:38:59 2017_x000D_	70.9043	78.4551	171.143	2.98701	2	74.3391	79.2064	116.697	2.03676	3.51601
33452	Wed Mar 22 15:38:59 2017_x000D_	70.8059	78.359	162.353	2.8336	2	74.3391	79.2064	116.697	2.03676	3.6334
33453	Wed Mar 22 15:38:59 2017_x000D_	70.5146	78.3697	151.207	2.63906	2	74.3065	79.8587	148.091	2.58467	4.07377
33454	Wed Mar 22 15:38:59 2017_x000D_	70.318	78.1781	143.631	2.50684	2	74.3065	79.8587	148.091	2.58467	4.32811
33455	Wed Mar 22 15:38:59 2017_x000D_	70.2196	78.0822	139.74	2.43892	2	74.3065	79.8587	148.091	2.58467	4.45631
33456	Wed Mar 22 15:38:59 2017_x000D_	69.6296	77.607	137.721	2.40369	2	74.3065	79.8587	148.091	2.58467	5.19072
33457	Wed Mar 22 15:38:59 2017_x000D_	69.3353	77.4192	135.83	2.37068	2	74.5445	79.4298	187.518	3.27281	5.58375
33458	Wed Mar 22 15:38:59 2017_x000D_	68.7431	76.8438	135.83	2.37068	2	74.5445	79.4298	187.518	3.27281	6.35166
33459	Wed Mar 22 15:38:59 2017_x000D_	68.445	76.4562	137.719	2.40366	2	74.5445	79.4298	187.518	3.27281	6.78573
33460	Wed Mar 22 15:38:59 2017_x000D_	67.8518	75.8798	137.718	2.40364	2	74.5445	79.4298	187.518	3.27281	7.57593
33461	Wed Mar 22 15:38:59 2017_x000D_	67.4589	75.6948	137.723	2.40372	2	71.8083	77.8296	213.557	3.72727	4.84506
33462	Wed Mar 22 15:38:59 2017_x000D_	67.2594	75.4028	139.735	2.43883	2	71.8083	77.8296	213.557	3.72727	5.15576
33463	Wed Mar 22 15:38:59 2017_x000D_	67.0613	75.2104	139.734	2.43881	2	71.8083	77.8296	213.557	3.72727	5.42164
33464	Wed Mar 22 15:38:59 2017_x000D_	66.4682	74.7328	141.879	2.47626	2	71.8083	77.8296	213.557	3.72727	6.17307
33465	Wed Mar 22 15:38:59 2017_x000D_	66.1719	74.5436	143.613	2.50653	2	71.8083	77.8296	213.557	3.72727	6.52432
33466	Wed Mar 22 15:38:59 2017_x000D_	65.6769	74.1615	145.222	2.53461	1	70.7804	76.7116	119.894	2.09255	5.70515
33467	Wed Mar 22 15:38:59 2017_x000D_	65.3807	73.9722	143.614	2.50653	1	70.7804	76.7116	119.894	2.09255	6.05484
33468	Wed Mar 22 15:38:59 2017_x000D_	64.8835	73.4897	147.424	2.57304	1	70.7804	76.7116	119.894	2.09255	6.71968
33469	Wed Mar 22 15:38:59 2017_x000D_	64.5884	73.4	143.614	2.50654	1	70.7804	76.7116	119.894	2.09255	7.02193
33470	Wed Mar 22 15:38:59 2017_x000D_	64.2897	73.1102	147.424	2.57304	2	68.0219	79.9035	180	3.14159	7.75102
33471	Wed Mar 22 15:38:59 2017_x000D_	63.9928	72.9205	145.856	2.54567	2	68.0219	79.9035	180	3.14159	8.06201
33472	Wed Mar 22 15:39:00 2017_x000D_	63.3964	72.4401	143.612	2.5065	2	68.0219	79.9035	180	3.14159	8.78052
33473	Wed Mar 22 15:39:00 2017_x000D_	63.0987	72.2499	145.219	2.53455	2	68.0219	79.9035	180	3.14159	9.1003
33474	Wed Mar 22 15:39:00 2017_x000D_	62.5036	71.8695	141.887	2.47639	2	68.1739	81.2143	133.404	2.32833	10.9306
33475	Wed Mar 22 15:39:00 2017_x000D_	62.2054	71.679	143.615	2.50656	2	68.1739	81.2143	133.404	2.32833	11.2492
33476	Wed Mar 22 15:39:00 2017_x000D_	61.7076	71.2946	141.888	2.47642	2	68.1739	81.2143	133.404	2.32833	11.8412
33477	Wed Mar 22 15:39:00 2017_x000D_	61.4091	71.1039	143.615	2.50656	2	68.1739	81.2143	133.404	2.32833	12.1648
33478	Wed Mar 22 15:39:00 2017_x000D_	60.9088	70.6182	139.752	2.43913	2	69.4506	81.6848	78.6392	1.37251	13.9797
33479	Wed Mar 22 15:39:00 2017_x000D_	60.7103	70.5247	141.889	2.47642	2	69.4506	81.6848	78.6392	1.37251	14.1754
33480	Wed Mar 22 15:39:00 2017_x000D_	60.5099	70.3303	141.887	2.4764	2	69.4506	81.6848	78.6392	1.37251	14.452
33481	Wed Mar 22 15:39:00 2017_x000D_	60.109	69.9413	141.885	2.47637	2	69.4506	81.6848	78.6392	1.37251	15.0058
33482	Wed Mar 22 15:39:00 2017_x000D_	59.8096	69.75	143.61	2.50647	2	69.4506	81.6848	78.6392	1.37251	15.3424
33483	Wed Mar 22 15:39:00 2017_x000D_	59.5087	69.4579	139.752	2.43914	2	70.5215	81.9319	45.1046	0.787224	16.6398
33484	Wed Mar 22 15:39:00 2017_x000D_	59.3098	69.364	141.887	2.47639	2	70.5215	81.9319	45.1046	0.787224	16.842
33485	Wed Mar 22 15:39:00 2017_x000D_	59.1107	69.2697	139.757	2.43921	2	70.5215	81.9319	45.1046	0.787224	17.0452
33486	Wed Mar 22 15:39:00 2017_x000D_	58.8091	68.9775	143.609	2.50645	2	70.5215	81.9319	45.1046	0.787224	17.4642
33487	Wed Mar 22 15:39:00 2017_x000D_	58.707	68.7793	141.883	2.47633	2	71.6353	81.3094	332.909	5.81036	18.004
33488	Wed Mar 22 15:39:00 2017_x000D_	58.5078	68.6853	144.153	2.51595	2	71.6353	81.3094	332.909	5.81036	18.2126
33489	Wed Mar 22 15:39:00 2017_x000D_	57.9075	68.3019	152.142	2.65537	2	71.6353	81.3094	332.909	5.81036	18.9116
33490	Wed Mar 22 15:39:00 2017_x000D_	57.8067	68.2044	155.938	2.72164	2	71.6353	81.3094	332.909	5.81036	19.0518
33491	Wed Mar 22 15:39:00 2017_x000D_	57.4075	68.0162	168.192	2.9355	2	72.122	80.2341	312.592	5.45577	19.1257
33492	Wed Mar 22 15:39:00 2017_x000D_	57.2081	67.9222	176.334	3.07761	2	72.122	80.2341	312.592	5.45577	19.3393
33493	Wed Mar 22 15:39:01 2017_x000D_	56.8129	67.9357	187.435	3.27137	2	72.122	80.2341	312.592	5.45577	19.6372
33494	Wed Mar 22 15:39:01 2017_x000D_	56.6152	67.9424	192.861	3.36605	2	72.122	80.2341	312.592	5.45577	19.7875
33495	Wed Mar 22 15:39:01 2017_x000D_	56.22	67.9557	205.012	3.57813	2	72.122	80.2341	312.592	5.45577	20.0906
33496	Wed Mar 22 15:39:01 2017_x000D_	56.024	68.0632	207.531	3.6221	2	73.0847	78.3006	287.762	5.02239	19.8965
33497	Wed Mar 22 15:39:01 2017_x000D_	55.7292	68.1741	211.239	3.68681	2	73.0847	78.3006	287.762	5.02239	20.0938
33498	Wed Mar 22 15:39:01 2017_x000D_	55.6323	68.2783	215.077	3.7538	2	73.0847	78.3006	287.762	5.02239	20.1254
33499	Wed Mar 22 15:39:01 2017_x000D_	54.9469	68.7054	216.671	3.78162	2	73.0847	78.3006	287.762	5.02239	20.5194
33500	Wed Mar 22 15:39:01 2017_x000D_	54.6535	68.9174	215.077	3.75379	2	73.3336	77.6539	291.538	5.08829	20.6221
33501	Wed Mar 22 15:39:01 2017_x000D_	54.0667	69.3415	215.077	3.7538	2	73.3336	77.6539	291.538	5.08829	20.9836
33502	Wed Mar 22 15:39:01 2017_x000D_	53.6741	69.557	215.076	3.75379	2	73.3336	77.6539	291.538	5.08829	21.2616
33503	Wed Mar 22 15:39:01 2017_x000D_	53.0871	69.9812	215.076	3.75379	2	73.3336	77.6539	291.538	5.08829	21.6516
33504	Wed Mar 22 15:39:01 2017_x000D_	52.7936	70.1934	216.67	3.7816	2	73.8097	76.7956	284.831	4.97124	22.0287
33505	Wed Mar 22 15:39:01 2017_x000D_	52.4998	70.4057	215.076	3.75379	2	73.8097	76.7956	284.831	4.97124	22.2473
33506	Wed Mar 22 15:39:01 2017_x000D_	51.9124	70.8302	215.077	3.75379	2	73.8097	76.7956	284.831	4.97124	22.6953
33507	Wed Mar 22 15:39:01 2017_x000D_	51.6188	71.0424	216.669	3.7816	2	73.8097	76.7956	284.831	4.97124	22.9246
33508	Wed Mar 22 15:39:01 2017_x000D_	50.9315	71.4707	215.076	3.75378	2	73.8097	76.7956	284.831	4.97124	23.4897
33509	Wed Mar 22 15:39:01 2017_x000D_	50.7393	71.7807	217.374	3.79389	2	73.4964	74.3895	257.623	4.49637	22.9061
33510	Wed Mar 22 15:39:01 2017_x000D_	50.4454	71.993	219.012	3.82249	2	73.4964	74.3895	257.623	4.49637	23.1752
33511	Wed Mar 22 15:39:01 2017_x000D_	49.8574	72.418	219.012	3.82248	2	73.4964	74.3895	257.623	4.49637	23.7211
33512	Wed Mar 22 15:39:01 2017_x000D_	49.4639	72.6341	219.011	3.82247	2	73.4964	74.3895	257.623	4.49637	24.0965
33513	Wed Mar 22 15:39:01 2017_x000D_	48.8777	73.1603	216.67	3.78161	2	73.1396	72.8532	265.028	4.6256	24.2638
33514	Wed Mar 22 15:39:01 2017_x000D_	48.5834	73.373	215.079	3.75383	2	73.1396	72.8532	265.028	4.6256	24.5617
33515	Wed Mar 22 15:39:02 2017_x000D_	48.2892	73.5856	216.67	3.78161	2	73.1396	72.8532	265.028	4.6256	24.8612
33516	Wed Mar 22 15:39:02 2017_x000D_	47.7006	74.0111	216.67	3.7816	2	73.1396	72.8532	265.028	4.6256	25.4653
33517	Wed Mar 22 15:39:02 2017_x000D_	47.5058	74.2202	216.67	3.78161	2	72.7826	71.3163	264.714	4.62014	25.4431
33518	Wed Mar 22 15:39:02 2017_x000D_	46.9193	74.7468	219.012	3.82247	2	72.7826	71.3163	264.714	4.62014	26.0898
33519	Wed Mar 22 15:39:02 2017_x000D_	46.5251	74.9633	219.011	3.82246	2	72.7826	71.3163	264.714	4.62014	26.5096
33520	Wed Mar 22 15:39:02 2017_x000D_	46.0358	75.3855	220.783	3.85339	2	72.7826	71.3163	264.714	4.62014	27.0546
33521	Wed Mar 22 15:39:02 2017_x000D_	45.7411	75.5985	219.011	3.82246	2	71.7433	70.4144	242.248	4.22803	26.5139
33522	Wed Mar 22 15:39:02 2017_x000D_	45.5462	75.8078	219.011	3.82247	2	71.7433	70.4144	242.248	4.22803	26.7465
33523	Wed Mar 22 15:39:02 2017_x000D_	44.9543	76.1329	216.671	3.78162	2	71.7433	70.4144	242.248	4.22803	27.3925
33524	Wed Mar 22 15:39:02 2017_x000D_	44.7594	76.3422	216.671	3.78163	2	71.7433	70.4144	242.248	4.22803	27.6273
33525	Wed Mar 22 15:39:02 2017_x000D_	44.2695	76.7648	215.082	3.75389	2	71.7433	70.4144	242.248	4.22803	28.1982
33526	Wed Mar 22 15:39:02 2017_x000D_	44.0722	76.8732	217.374	3.79389	2	69.209	69.0334	192.882	3.36643	26.331
33527	Wed Mar 22 15:39:02 2017_x000D_	43.5824	77.2958	219.01	3.82245	2	69.209	69.0334	192.882	3.36643	26.9256
33528	Wed Mar 22 15:39:02 2017_x000D_	43.3874	77.5052	219.011	3.82246	2	69.209	69.0334	192.882	3.36643	27.1758
33529	Wed Mar 22 15:39:02 2017_x000D_	43.1874	77.5128	219.01	3.82244	2	69.209	69.0334	192.882	3.36643	27.3683
33530	Wed Mar 22 15:39:02 2017_x000D_	42.7973	77.9317	219.01	3.82245	2	64.875	68.9111	175.869	3.06949	23.8494
33531	Wed Mar 22 15:39:02 2017_x000D_	42.5973	77.9393	219.009	3.82243	2	64.875	68.9111	175.869	3.06949	24.0376
33532	Wed Mar 22 15:39:02 2017_x000D_	42.6022	78.1413	219.011	3.82246	2	64.875	68.9111	175.869	3.06949	24.1096
33533	Wed Mar 22 15:39:02 2017_x000D_	42.1093	78.4632	215.084	3.75393	2	64.875	68.9111	175.869	3.06949	24.6885
33534	Wed Mar 22 15:39:02 2017_x000D_	41.9116	78.5719	212.664	3.7117	2	62.2628	69.0558	169.997	2.967	22.4661
33535	Wed Mar 22 15:39:02 2017_x000D_	41.5157	78.7891	199.784	3.4869	2	62.2628	69.0558	169.997	2.967	22.9168
33536	Wed Mar 22 15:39:03 2017_x000D_	41.4152	78.7929	193.566	3.37836	2	62.2628	69.0558	169.997	2.967	23.0094
33537	Wed Mar 22 15:39:03 2017_x000D_	41.0168	78.9088	179.317	3.12967	2	62.2628	69.0558	169.997	2.967	23.4195
33538	Wed Mar 22 15:39:03 2017_x000D_	40.8188	79.0171	170.785	2.98076	2	57.6452	70.2362	161.499	2.81868	18.9798
33539	Wed Mar 22 15:39:03 2017_x000D_	40.6157	78.9237	168.023	2.93256	2	57.6452	70.2362	161.499	2.81868	19.1174
33540	Wed Mar 22 15:39:03 2017_x000D_	40.5129	78.8261	159.103	2.77687	2	57.6452	70.2362	161.499	2.81868	19.1651
33541	Wed Mar 22 15:39:03 2017_x000D_	40.107	78.6388	146.537	2.55756	2	57.6452	70.2362	161.499	2.81868	19.4472
33542	Wed Mar 22 15:39:03 2017_x000D_	39.9042	78.5454	140.762	2.45676	2	57.6452	70.2362	161.499	2.81868	19.5905
33543	Wed Mar 22 15:39:03 2017_x000D_	39.3922	78.1599	134.627	2.34969	2	54.3281	71.4534	165.876	2.89509	16.3725
33544	Wed Mar 22 15:39:03 2017_x000D_	39.1839	77.8641	128.405	2.2411	2	54.3281	71.4534	165.876	2.89509	16.4452
33545	Wed Mar 22 15:39:03 2017_x000D_	38.7637	77.1707	126.735	2.21195	2	54.3281	71.4534	165.876	2.89509	16.5813
33546	Wed Mar 22 15:39:03 2017_x000D_	38.4571	76.9796	124.41	2.17136	2	54.3281	71.4534	165.876	2.89509	16.8056
33547	Wed Mar 22 15:39:03 2017_x000D_	38.0362	76.2853	122.923	2.14542	2	52.1165	72.265	167.79	2.92849	14.643
33548	Wed Mar 22 15:39:03 2017_x000D_	38.0362	76.2853	122.923	2.14542	2	52.1165	72.265	167.79	2.92849	14.643
33549	Wed Mar 22 15:39:03 2017_x000D_	37.5146	75.5945	121.956	2.12854	2	52.1165	72.265	167.79	2.92849	14.9767
33550	Wed Mar 22 15:39:03 2017_x000D_	37.2942	74.8915	120.533	2.10369	2	52.1165	72.265	167.79	2.92849	15.0532
33551	Wed Mar 22 15:39:03 2017_x000D_	36.984	74.5979	116.816	2.03882	2	50.3492	72.8707	174.062	3.03796	13.4763
33552	Wed Mar 22 15:39:03 2017_x000D_	36.6624	73.8979	120.534	2.10371	2	50.3492	72.8707	174.062	3.03796	13.7253
33553	Wed Mar 22 15:39:03 2017_x000D_	36.4553	73.7019	120.537	2.10376	2	50.3492	72.8707	174.062	3.03796	13.9187
33554	Wed Mar 22 15:39:03 2017_x000D_	36.2344	72.9977	121.946	2.12836	2	50.3492	72.8707	174.062	3.03796	14.1154
33555	Wed Mar 22 15:39:03 2017_x000D_	36.0242	72.6995	120.532	2.10368	2	50.3492	72.8707	174.062	3.03796	14.326
33556	Wed Mar 22 15:39:03 2017_x000D_	35.8141	72.4015	121.948	2.12839	2	48.8091	73.2644	167.209	2.91834	13.0236
33557	Wed Mar 22 15:39:04 2017_x000D_	35.497	71.9029	122.915	2.14526	2	48.8091	73.2644	167.209	2.91834	13.3815
33558	Wed Mar 22 15:39:04 2017_x000D_	35.2866	71.6046	124.395	2.17111	2	48.8091	73.2644	167.209	2.91834	13.624
33559	Wed Mar 22 15:39:04 2017_x000D_	35.0789	71.4078	124.397	2.17114	2	48.8091	73.2644	167.209	2.91834	13.8552
33560	Wed Mar 22 15:39:04 2017_x000D_	34.7589	70.8069	121.949	2.12842	2	47.0209	74.3063	150.992	2.63531	12.7516
33561	Wed Mar 22 15:39:04 2017_x000D_	34.6519	70.6063	124.394	2.17108	2	47.0209	74.3063	150.992	2.63531	12.9105
33562	Wed Mar 22 15:39:04 2017_x000D_	34.233	70.1099	122.918	2.14532	2	47.0209	74.3063	150.992	2.63531	13.4588
33563	Wed Mar 22 15:39:04 2017_x000D_	34.022	69.8108	124.396	2.17112	2	47.0209	74.3063	150.992	2.63531	13.7543
33564	Wed Mar 22 15:39:04 2017_x000D_	33.8081	69.4092	124.394	2.17109	2	45.0157	75.3422	158.972	2.77459	12.6811
33565	Wed Mar 22 15:39:04 2017_x000D_	33.8081	69.4092	124.394	2.17109	2	45.0157	75.3422	158.972	2.77459	12.6811
33566	Wed Mar 22 15:39:04 2017_x000D_	33.4928	69.0109	121.954	2.12849	2	45.0157	75.3422	158.972	2.77459	13.1477
33567	Wed Mar 22 15:39:04 2017_x000D_	33.2815	68.7109	120.543	2.10388	2	45.0157	75.3422	158.972	2.77459	13.4783
33568	Wed Mar 22 15:39:04 2017_x000D_	33.0701	68.4112	121.955	2.12852	2	42.8237	75.7179	180	3.14159	12.1869
33569	Wed Mar 22 15:39:04 2017_x000D_	33.0613	68.1043	120.539	2.10381	2	42.8237	75.7179	180	3.14159	12.3803
33570	Wed Mar 22 15:39:04 2017_x000D_	32.8527	67.9064	120.542	2.10385	2	42.8237	75.7179	180	3.14159	12.6665
33571	Wed Mar 22 15:39:04 2017_x000D_	32.7456	67.7052	118.055	2.06045	2	42.8237	75.7179	180	3.14159	12.8752
33572	Wed Mar 22 15:39:04 2017_x000D_	32.531	67.3025	118.055	2.06045	2	42.8237	75.7179	180	3.14159	13.2951
33573	Wed Mar 22 15:39:04 2017_x000D_	32.4264	67.2036	121.952	2.12846	2	40.2171	75.6456	184.978	3.22848	11.4875
33574	Wed Mar 22 15:39:04 2017_x000D_	32.3189	67.002	124.39	2.17101	2	40.2171	75.6456	184.978	3.22848	11.7087
33575	Wed Mar 22 15:39:04 2017_x000D_	32.3157	66.9	134.375	2.34529	2	40.2171	75.6456	184.978	3.22848	11.7863
33576	Wed Mar 22 15:39:04 2017_x000D_	32.4196	66.9992	142.435	2.48596	2	40.2171	75.6456	184.978	3.22848	11.6431
33577	Wed Mar 22 15:39:04 2017_x000D_	32.6225	66.9932	155.043	2.70602	2	38.489	75.3793	180	3.14159	10.2344
33578	Wed Mar 22 15:39:04 2017_x000D_	32.7241	66.9906	166.966	2.91411	2	38.489	75.3793	180	3.14159	10.1786
33579	Wed Mar 22 15:39:05 2017_x000D_	32.6227	66.9943	178.955	3.12335	2	38.489	75.3793	180	3.14159	10.2334
33580	Wed Mar 22 15:39:05 2017_x000D_	32.62	66.8923	187.594	3.27414	2	38.489	75.3793	180	3.14159	10.3186
33581	Wed Mar 22 15:39:05 2017_x000D_	32.5189	66.8957	193.814	3.38269	2	35.6936	74.6463	182.613	3.18719	8.37559
33582	Wed Mar 22 15:39:05 2017_x000D_	32.316	66.9023	199.48	3.48158	2	35.6936	74.6463	182.613	3.18719	8.44853
33583	Wed Mar 22 15:39:05 2017_x000D_	32.1164	67.0112	209.885	3.66318	2	35.6936	74.6463	182.613	3.18719	8.43155
33584	Wed Mar 22 15:39:05 2017_x000D_	32.0151	67.0144	216.499	3.77862	2	35.6936	74.6463	182.613	3.18719	8.47215
33585	Wed Mar 22 15:39:05 2017_x000D_	31.5161	67.3379	220.645	3.85099	2	33.5393	74.1495	183.615	3.20468	7.10572
33586	Wed Mar 22 15:39:05 2017_x000D_	31.3219	67.6516	222.896	3.89027	2	33.5393	74.1495	183.615	3.20468	6.86583
33587	Wed Mar 22 15:39:05 2017_x000D_	30.7239	68.081	222.895	3.89026	2	33.5393	74.1495	183.615	3.20468	6.68978
33588	Wed Mar 22 15:39:05 2017_x000D_	30.5295	68.3948	220.647	3.85101	2	33.5393	74.1495	183.615	3.20468	6.49426
33589	Wed Mar 22 15:39:05 2017_x000D_	29.9314	68.8243	220.646	3.851	2	33.5393	74.1495	183.615	3.20468	6.43232
33590	Wed Mar 22 15:39:05 2017_x000D_	29.6322	69.0392	218.859	3.81982	2	31.8193	73.6645	196.035	3.42146	5.11633
33591	Wed Mar 22 15:39:05 2017_x000D_	29.4347	69.2507	218.86	3.81982	2	31.8193	73.6645	196.035	3.42146	5.01677
33592	Wed Mar 22 15:39:05 2017_x000D_	29.0338	69.4689	218.859	3.81981	2	31.8193	73.6645	196.035	3.42146	5.03608
33593	Wed Mar 22 15:39:05 2017_x000D_	28.5337	69.7931	214.9	3.7507	2	31.8193	73.6645	196.035	3.42146	5.07769
33594	Wed Mar 22 15:39:05 2017_x000D_	28.2345	70.008	216.501	3.77865	2	30.7416	73.4159	184.972	3.22838	4.23076
33595	Wed Mar 22 15:39:05 2017_x000D_	27.7374	70.4347	214.9	3.75072	2	30.7416	73.4159	184.972	3.22838	4.23235
33596	Wed Mar 22 15:39:05 2017_x000D_	27.336	70.6532	214.9	3.75071	2	30.7416	73.4159	184.972	3.22838	4.38527
33597	Wed Mar 22 15:39:05 2017_x000D_	26.7337	70.9811	212.462	3.70817	2	30.7416	73.4159	184.972	3.22838	4.68951
33598	Wed Mar 22 15:39:05 2017_x000D_	26.4342	71.1962	214	3.73501	2	31.1568	73.8646	180	3.14159	5.42433
33599	Wed Mar 22 15:39:05 2017_x000D_	26.1344	71.4115	212.463	3.70818	2	31.1568	73.8646	180	3.14159	5.58947
33600	Wed Mar 22 15:39:06 2017_x000D_	25.5349	71.842	212.463	3.70819	2	31.1568	73.8646	180	3.14159	5.97467
33601	Wed Mar 22 15:39:06 2017_x000D_	25.3371	72.0538	212.464	3.7082	2	31.1568	73.8646	180	3.14159	6.09491
33602	Wed Mar 22 15:39:06 2017_x000D_	24.7342	72.3821	214.899	3.75069	2	31.1568	73.8646	180	3.14159	6.59148
33603	Wed Mar 22 15:39:06 2017_x000D_	24.3321	72.601	214.898	3.75068	2	31.3644	74.0889	148.781	2.59672	7.18798
33604	Wed Mar 22 15:39:06 2017_x000D_	24.0322	72.8164	216.498	3.7786	2	31.3644	74.0889	148.781	2.59672	7.4418
33605	Wed Mar 22 15:39:06 2017_x000D_	23.432	73.2474	216.498	3.7786	2	31.3644	74.0889	148.781	2.59672	7.97691
33606	Wed Mar 22 15:39:06 2017_x000D_	23.2341	73.4593	216.499	3.77861	2	31.3644	74.0889	148.781	2.59672	8.15464
33607	Wed Mar 22 15:39:06 2017_x000D_	22.6337	73.8905	216.498	3.77861	2	31.3644	74.0889	157.594	2.75054	8.73295
33608	Wed Mar 22 15:39:06 2017_x000D_	22.3299	74.0038	212.465	3.70821	2	31.3644	74.0889	157.594	2.75054	9.0349
33609	Wed Mar 22 15:39:06 2017_x000D_	21.7292	74.4352	212.465	3.70822	2	31.3644	74.0889	157.594	2.75054	9.64142
33610	Wed Mar 22 15:39:06 2017_x000D_	21.4289	74.6508	214.001	3.73503	2	31.3644	74.0889	157.594	2.75054	9.95138
33611	Wed Mar 22 15:39:06 2017_x000D_	21.125	74.7643	214.898	3.75067	2	31.3644	74.0889	157.594	2.75054	10.2617
33612	Wed Mar 22 15:39:06 2017_x000D_	20.6265	75.1921	216.497	3.77858	2	30.3262	72.9672	197.191	3.44163	9.9516
33613	Wed Mar 22 15:39:06 2017_x000D_	20.2234	75.4117	216.496	3.77857	2	30.3262	72.9672	197.191	3.44163	10.3943
33614	Wed Mar 22 15:39:06 2017_x000D_	19.8271	75.836	216.497	3.77859	2	30.3262	72.9672	197.191	3.44163	10.884
33615	Wed Mar 22 15:39:06 2017_x000D_	19.6256	75.9459	218.85	3.81966	2	30.3262	72.9672	197.191	3.44163	11.1075
33616	Wed Mar 22 15:39:06 2017_x000D_	19.3249	76.1617	220.634	3.85079	2	27.9522	72.4636	180	3.14159	9.38649
33617	Wed Mar 22 15:39:06 2017_x000D_	18.9285	76.5862	220.635	3.8508	2	27.9522	72.4636	180	3.14159	9.92084
33618	Wed Mar 22 15:39:06 2017_x000D_	18.7267	76.6961	218.237	3.80895	2	27.9522	72.4636	180	3.14159	10.1501
33619	Wed Mar 22 15:39:06 2017_x000D_	18.5285	76.9084	218.237	3.80896	2	27.9522	72.4636	180	3.14159	10.4193
33620	Wed Mar 22 15:39:06 2017_x000D_	18.231	77.2268	218.852	3.81968	2	25.9932	72.4089	180	3.14159	9.13586
33621	Wed Mar 22 15:39:06 2017_x000D_	18.0292	77.3368	216.499	3.77862	2	25.9932	72.4089	180	3.14159	9.36533
33622	Wed Mar 22 15:39:07 2017_x000D_	17.6255	77.5568	216.498	3.7786	2	25.9932	72.4089	180	3.14159	9.82442
33623	Wed Mar 22 15:39:07 2017_x000D_	17.4272	77.7691	216.499	3.77861	2	25.9932	72.4089	180	3.14159	10.1049
33624	Wed Mar 22 15:39:07 2017_x000D_	17.1224	77.883	212.472	3.70833	2	25.9932	72.4089	180	3.14159	10.4239
33625	Wed Mar 22 15:39:07 2017_x000D_	16.9241	78.0954	212.473	3.70835	2	24.0044	73.0095	165.184	2.883	8.71763
33626	Wed Mar 22 15:39:07 2017_x000D_	16.722	78.2055	209.916	3.66372	2	24.0044	73.0095	165.184	2.883	8.94605
33627	Wed Mar 22 15:39:07 2017_x000D_	16.6221	78.3117	198.775	3.46927	2	24.0044	73.0095	165.184	2.883	9.0891
33628	Wed Mar 22 15:39:07 2017_x000D_	16.7284	78.4099	191.091	3.33516	2	24.0044	73.0095	165.184	2.883	9.06115
33629	Wed Mar 22 15:39:07 2017_x000D_	16.8269	78.3032	176.47	3.07998	2	21.5604	74.0348	150.787	2.63172	6.37379
33630	Wed Mar 22 15:39:07 2017_x000D_	16.7277	78.409	167.469	2.92288	2	21.5604	74.0348	150.787	2.63172	6.51833
33631	Wed Mar 22 15:39:07 2017_x000D_	16.7242	78.306	151.76	2.64871	2	21.5604	74.0348	150.787	2.63172	6.45228
33632	Wed Mar 22 15:39:07 2017_x000D_	16.6215	78.3096	145.352	2.53688	2	21.5604	74.0348	150.787	2.63172	6.53197
33633	Wed Mar 22 15:39:07 2017_x000D_	16.5188	78.3131	139.188	2.42929	2	19.5519	75.0722	153.87	2.68554	4.43882
33634	Wed Mar 22 15:39:07 2017_x000D_	16.3068	78.1161	126.682	2.21102	2	19.5519	75.0722	153.87	2.68554	4.44927
33635	Wed Mar 22 15:39:07 2017_x000D_	16.1969	77.9149	121.204	2.11542	2	19.5519	75.0722	153.87	2.68554	4.39738
33636	Wed Mar 22 15:39:07 2017_x000D_	16.087	77.7141	118.704	2.07177	2	19.5519	75.0722	153.87	2.68554	4.3572
33637	Wed Mar 22 15:39:07 2017_x000D_	15.8563	77.0046	112.332	1.96057	1	16.4899	80.2325	198.448	3.46357	3.2895
33638	Wed Mar 22 15:39:07 2017_x000D_	15.6361	76.6022	112.334	1.96059	1	16.4899	80.2325	198.448	3.46357	3.72935
33639	Wed Mar 22 15:39:07 2017_x000D_	15.302	75.896	110.538	1.92926	1	16.4899	80.2325	198.448	3.46357	4.49626
33640	Wed Mar 22 15:39:07 2017_x000D_	15.1806	75.3864	112.332	1.96057	1	16.4899	80.2325	198.448	3.46357	5.01986
33641	Wed Mar 22 15:39:07 2017_x000D_	14.7464	74.7852	112.338	1.96067	1	16.4899	80.2325	198.448	3.46357	5.71952
33642	Wed Mar 22 15:39:07 2017_x000D_	14.6285	74.3779	114.952	2.0063	1	16.3583	78.2626	251.407	4.38788	4.25242
33643	Wed Mar 22 15:39:08 2017_x000D_	14.5108	73.9706	112.335	1.96062	1	16.3583	78.2626	251.407	4.38788	4.67274
33644	Wed Mar 22 15:39:08 2017_x000D_	14.1754	73.2618	116.081	2.026	1	16.3583	78.2626	251.407	4.38788	5.45647
33645	Wed Mar 22 15:39:08 2017_x000D_	13.9616	73.0633	116.085	2.02606	1	16.3583	78.2626	251.407	4.38788	5.72511
33646	Wed Mar 22 15:39:08 2017_x000D_	13.9468	72.6517	116.079	2.02597	2	17.3159	76.322	150.829	2.63247	4.98216
33647	Wed Mar 22 15:39:08 2017_x000D_	13.5113	72.0482	116.083	2.02604	2	17.3159	76.322	150.829	2.63247	5.72192
33648	Wed Mar 22 15:39:08 2017_x000D_	13.4004	71.8457	118.688	2.0715	2	17.3159	76.322	150.829	2.63247	5.94713
33649	Wed Mar 22 15:39:08 2017_x000D_	13.1712	71.2345	118.685	2.07145	2	17.3159	76.322	150.829	2.63247	6.5621
33650	Wed Mar 22 15:39:08 2017_x000D_	12.9532	70.9324	120.019	2.09472	2	17.3159	76.322	150.829	2.63247	6.93404
33651	Wed Mar 22 15:39:08 2017_x000D_	12.8387	70.6264	116.083	2.02603	2	17.3159	76.322	150.829	2.63247	7.24467
33652	Wed Mar 22 15:39:08 2017_x000D_	12.5055	70.0177	118.685	2.07145	2	17.3159	76.322	150.829	2.63247	7.92995
33653	Wed Mar 22 15:39:08 2017_x000D_	12.3946	69.8148	116.084	2.02605	2	17.3159	76.322	150.829	2.63247	8.15861
33654	Wed Mar 22 15:39:08 2017_x000D_	12.0611	69.2055	118.685	2.07145	2	17.3159	76.322	150.829	2.63247	8.84633
33655	Wed Mar 22 15:39:08 2017_x000D_	11.9501	69.0023	116.085	2.02607	2	15.877	74.3141	176.212	3.07549	6.60574
33656	Wed Mar 22 15:39:08 2017_x000D_	11.6161	68.3923	118.685	2.07145	2	15.877	74.3141	176.212	3.07549	7.29541
33657	Wed Mar 22 15:39:08 2017_x000D_	11.4974	67.9821	116.084	2.02605	2	15.877	74.3141	176.212	3.07549	7.69903
33658	Wed Mar 22 15:39:08 2017_x000D_	11.1672	67.4748	112.354	1.96096	2	15.877	74.3141	176.212	3.07549	8.30411
33659	Wed Mar 22 15:39:08 2017_x000D_	11.0519	67.1677	116.085	2.02607	2	15.6782	73.8711	224.556	3.91924	8.14483
33660	Wed Mar 22 15:39:08 2017_x000D_	10.9406	66.9641	113.379	1.97884	2	15.6782	73.8711	224.556	3.91924	8.37565
33661	Wed Mar 22 15:39:08 2017_x000D_	10.8289	66.7602	116.086	2.02609	2	15.6782	73.8711	224.556	3.91924	8.60701
33662	Wed Mar 22 15:39:08 2017_x000D_	10.5981	66.1452	116.084	2.02605	2	15.6782	73.8711	224.556	3.91924	9.24646
33663	Wed Mar 22 15:39:08 2017_x000D_	10.4905	66.0448	112.357	1.961	2	14.8159	73.6284	183.975	3.21097	8.73041
33664	Wed Mar 22 15:39:09 2017_x000D_	10.3672	65.5298	116.082	2.02601	2	14.8159	73.6284	183.975	3.21097	9.24004
33665	Wed Mar 22 15:39:09 2017_x000D_	10.2595	65.4293	112.356	1.96099	2	14.8159	73.6284	183.975	3.21097	9.38009
33666	Wed Mar 22 15:39:09 2017_x000D_	10.1403	65.0177	109.662	1.91396	2	14.8159	73.6284	183.975	3.21097	9.79823
33667	Wed Mar 22 15:39:09 2017_x000D_	9.92454	64.8166	109.666	1.91403	2	13.091	73.1428	196.035	3.42146	8.90798
33668	Wed Mar 22 15:39:09 2017_x000D_	9.91707	64.6093	104.036	1.81577	2	13.091	73.1428	196.035	3.42146	9.10464
33669	Wed Mar 22 15:39:09 2017_x000D_	9.80562	64.4052	95.16	1.66085	2	13.091	73.1428	196.035	3.42146	9.33485
33670	Wed Mar 22 15:39:09 2017_x000D_	9.8019	64.3014	89.273	1.55811	2	13.091	73.1428	196.035	3.42146	9.43337
33671	Wed Mar 22 15:39:09 2017_x000D_	9.79049	63.9907	71.8331	1.25372	2	13.091	73.1428	196.035	3.42146	9.72904
33672	Wed Mar 22 15:39:09 2017_x000D_	9.89064	63.884	68.0713	1.18807	2	11.5836	72.6631	193.824	3.38287	8.94085
33673	Wed Mar 22 15:39:09 2017_x000D_	9.98272	63.57	50.9975	0.890075	2	11.5836	72.6631	193.824	3.38287	9.23295
33674	Wed Mar 22 15:39:09 2017_x000D_	10.0788	63.3594	44.7447	0.780943	2	11.5836	72.6631	193.824	3.38287	9.42461
33675	Wed Mar 22 15:39:09 2017_x000D_	10.2827	63.2494	38.6943	0.675342	2	11.5836	72.6631	193.824	3.38287	9.50316
33676	Wed Mar 22 15:39:09 2017_x000D_	10.3788	63.0387	32.2482	0.562838	2	9.6773	71.2966	223.637	3.90321	8.28764
33677	Wed Mar 22 15:39:09 2017_x000D_	10.7904	62.9225	21.9582	0.383243	2	9.6773	71.2966	223.637	3.90321	8.44775
33678	Wed Mar 22 15:39:09 2017_x000D_	10.9945	62.8124	19.2483	0.335945	2	9.6773	71.2966	223.637	3.90321	8.58584
33679	Wed Mar 22 15:39:09 2017_x000D_	11.614	62.6898	10.6741	0.186298	2	9.6773	71.2966	223.637	3.90321	8.82201
33680	Wed Mar 22 15:39:09 2017_x000D_	12.0296	62.6775	10.6758	0.186327	2	8.41526	70.1664	231.187	4.03497	8.31547
33681	Wed Mar 22 15:39:09 2017_x000D_	12.8527	62.4454	10.6738	0.186294	2	8.41526	70.1664	231.187	4.03497	8.90532
33682	Wed Mar 22 15:39:09 2017_x000D_	13.2677	62.4331	10.6754	0.186321	2	8.41526	70.1664	231.187	4.03497	9.12963
33683	Wed Mar 22 15:39:09 2017_x000D_	14.0937	62.305	13.6011	0.237384	2	8.41526	70.1664	231.187	4.03497	9.69775
33684	Wed Mar 22 15:39:09 2017_x000D_	14.5009	62.0854	13.5983	0.237335	2	8.41526	70.1664	231.187	4.03497	10.1162
33685	Wed Mar 22 15:39:09 2017_x000D_	14.8115	62.0763	13.019	0.227224	2	7.5705	69.4856	237.685	4.14839	10.36
33686	Wed Mar 22 15:39:10 2017_x000D_	15.5293	61.8476	13.5985	0.237339	2	7.5705	69.4856	237.685	4.14839	11.0309
33687	Wed Mar 22 15:39:10 2017_x000D_	15.7328	61.7379	16.4645	0.28736	2	7.5705	69.4856	237.685	4.14839	11.2539
33688	Wed Mar 22 15:39:10 2017_x000D_	16.1467	61.7258	16.4669	0.287402	2	7.5705	69.4856	237.685	4.14839	11.5657
33689	Wed Mar 22 15:39:10 2017_x000D_	16.7638	61.6041	19.2643	0.336226	2	6.98131	67.9354	264.855	4.62258	11.6526
33690	Wed Mar 22 15:39:10 2017_x000D_	16.9634	61.3908	19.2615	0.336177	2	6.98131	67.9354	264.855	4.62258	11.9362
33691	Wed Mar 22 15:39:10 2017_x000D_	17.6799	61.1626	20.1765	0.352146	2	6.98131	67.9354	264.855	4.62258	12.6622
33692	Wed Mar 22 15:39:10 2017_x000D_	17.9896	61.1536	19.2639	0.336219	2	6.98131	67.9354	264.855	4.62258	12.9296
33693	Wed Mar 22 15:39:10 2017_x000D_	18.3957	60.9345	19.2624	0.336192	2	7.10321	65.0893	279.329	4.87521	12.0326
33694	Wed Mar 22 15:39:10 2017_x000D_	19.008	60.7095	19.2621	0.336187	2	7.10321	65.0893	279.329	4.87521	12.6849
33695	Wed Mar 22 15:39:10 2017_x000D_	19.3142	60.5969	17.248	0.301035	2	7.10321	65.0893	279.329	4.87521	13.0111
33696	Wed Mar 22 15:39:10 2017_x000D_	20.0325	60.4728	19.2646	0.33623	2	7.10321	65.0893	279.329	4.87521	13.7288
33697	Wed Mar 22 15:39:10 2017_x000D_	20.2352	60.3633	16.4636	0.287344	2	7.61507	63.3495	279.017	4.86976	12.9686
33698	Wed Mar 22 15:39:10 2017_x000D_	20.6405	60.1444	16.4614	0.287305	2	7.61507	63.3495	279.017	4.86976	13.414
33699	Wed Mar 22 15:39:10 2017_x000D_	21.3549	59.9168	17.2471	0.301019	2	7.61507	63.3495	279.017	4.86976	14.1621
33700	Wed Mar 22 15:39:10 2017_x000D_	21.6636	59.9081	16.4628	0.287331	2	7.61507	63.3495	279.017	4.86976	14.4639
33701	Wed Mar 22 15:39:10 2017_x000D_	22.4801	59.6778	16.4631	0.287335	2	7.61507	63.3495	279.017	4.86976	15.3118
33702	Wed Mar 22 15:39:10 2017_x000D_	22.6792	59.465	16.4597	0.287277	2	8.63928	59.8681	286.252	4.99604	14.0457
33703	Wed Mar 22 15:39:10 2017_x000D_	23.0905	59.4535	16.4622	0.287319	2	8.63928	59.8681	286.252	4.99604	14.4572
33704	Wed Mar 22 15:39:10 2017_x000D_	23.7006	59.2292	16.4612	0.287302	2	8.63928	59.8681	286.252	4.99604	15.0749
33705	Wed Mar 22 15:39:10 2017_x000D_	24.1115	59.2177	16.4635	0.287343	2	8.63928	59.8681	286.252	4.99604	15.4859
33706	Wed Mar 22 15:39:10 2017_x000D_	24.721	58.9936	16.4626	0.287327	2	9.61691	57.4813	283.969	4.95619	15.1796
33707	Wed Mar 22 15:39:11 2017_x000D_	25.1282	58.8787	13.5833	0.237074	2	9.61691	57.4813	283.969	4.95619	15.5741
33708	Wed Mar 22 15:39:11 2017_x000D_	25.7406	58.7582	16.464	0.287352	2	9.61691	57.4813	283.969	4.95619	16.1742
33709	Wed Mar 22 15:39:11 2017_x000D_	25.9393	58.5458	16.4607	0.287293	2	9.61691	57.4813	283.969	4.95619	16.3571
33710	Wed Mar 22 15:39:11 2017_x000D_	26.3493	58.5344	16.4631	0.287335	2	10.5949	55.0935	284.383	4.96342	16.1258
33711	Wed Mar 22 15:39:11 2017_x000D_	26.9578	58.3107	16.4621	0.287318	2	10.5949	55.0935	284.383	4.96342	16.6762
33712	Wed Mar 22 15:39:11 2017_x000D_	27.1627	58.3051	16.4633	0.287339	2	10.5949	55.0935	284.383	4.96342	16.8762
33713	Wed Mar 22 15:39:11 2017_x000D_	27.3643	58.196	13.58	0.237016	2	10.5949	55.0935	284.383	4.96342	17.054
33714	Wed Mar 22 15:39:11 2017_x000D_	27.7707	58.0815	16.4624	0.287322	2	11.0888	53.7895	285.227	4.97814	17.2252
33715	Wed Mar 22 15:39:11 2017_x000D_	27.9754	58.0758	16.4636	0.287344	2	11.0888	53.7895	285.227	4.97814	17.4221
33716	Wed Mar 22 15:39:11 2017_x000D_	28.4836	57.9585	12.9961	0.226825	2	11.0888	53.7895	285.227	4.97814	17.8874
33717	Wed Mar 22 15:39:11 2017_x000D_	28.5831	57.8524	16.4626	0.287326	2	11.0888	53.7895	285.227	4.97814	17.9599
33718	Wed Mar 22 15:39:11 2017_x000D_	29.1936	57.7324	19.2739	0.336392	2	11.0888	53.7895	285.227	4.97814	18.5292
33719	Wed Mar 22 15:39:11 2017_x000D_	29.2962	57.7296	25.7715	0.449798	2	12.9798	50.5474	285.403	4.98122	17.8272
33720	Wed Mar 22 15:39:11 2017_x000D_	29.3955	57.6235	29.7381	0.519027	2	12.9798	50.5474	285.403	4.98122	17.8759
33721	Wed Mar 22 15:39:11 2017_x000D_	29.4022	57.8299	42.8331	0.747579	2	12.9798	50.5474	285.403	4.98122	17.9647
33722	Wed Mar 22 15:39:11 2017_x000D_	29.3003	57.8324	53.2773	0.929865	2	12.9798	50.5474	285.403	4.98122	17.8726
33723	Wed Mar 22 15:39:11 2017_x000D_	29.3067	58.0384	66.7012	1.16416	2	14.1489	48.8224	284.612	4.96741	17.7396
33724	Wed Mar 22 15:39:11 2017_x000D_	29.3067	58.0379	74.3302	1.29731	2	14.1489	48.8224	284.612	4.96741	17.7393
33725	Wed Mar 22 15:39:11 2017_x000D_	29.3127	58.244	85.7489	1.4966	2	14.1489	48.8224	284.612	4.96741	17.8524
33726	Wed Mar 22 15:39:11 2017_x000D_	29.4116	58.1375	94.5294	1.64985	2	14.1489	48.8224	284.612	4.96741	17.8807
33727	Wed Mar 22 15:39:11 2017_x000D_	29.4083	58.0342	100.576	1.75537	2	15.3375	46.6575	291.635	5.09	18.0947
33728	Wed Mar 22 15:39:11 2017_x000D_	29.3027	57.9337	109.945	1.9189	2	15.3375	46.6575	291.635	5.09	17.9494
33729	Wed Mar 22 15:39:12 2017_x000D_	29.2991	57.8302	121.873	2.12708	2	15.3375	46.6575	291.635	5.09	17.8817
33730	Wed Mar 22 15:39:12 2017_x000D_	29.2957	57.727	128.236	2.23814	2	15.3375	46.6575	291.635	5.09	17.8147
33731	Wed Mar 22 15:39:12 2017_x000D_	28.9793	57.4258	140.413	2.45067	2	15.3375	46.6575	291.635	5.09	17.3797
33732	Wed Mar 22 15:39:12 2017_x000D_	28.7686	57.2247	140.412	2.45066	2	15.8131	45.7913	298.086	5.20258	17.2791
33733	Wed Mar 22 15:39:12 2017_x000D_	28.2413	56.7217	144.45	2.52114	2	15.8131	45.7913	298.086	5.20258	16.5509
33734	Wed Mar 22 15:39:12 2017_x000D_	27.9282	56.5231	142.663	2.48994	2	15.8131	45.7913	298.086	5.20258	16.1848
33735	Wed Mar 22 15:39:12 2017_x000D_	27.2977	56.0219	140.413	2.45066	2	15.8131	45.7913	298.086	5.20258	15.3805
33736	Wed Mar 22 15:39:12 2017_x000D_	26.9841	55.823	138.456	2.41651	2	16.7451	44.4983	291.614	5.08962	15.2672
33737	Wed Mar 22 15:39:12 2017_x000D_	26.5643	55.5228	136.346	2.37968	2	16.7451	44.4983	291.614	5.08962	14.7633
33738	Wed Mar 22 15:39:12 2017_x000D_	26.1346	54.9117	136.341	2.37959	2	16.7451	44.4983	291.614	5.08962	14.0215
33739	Wed Mar 22 15:39:12 2017_x000D_	25.7175	54.7149	136.346	2.37969	2	16.7451	44.4983	291.614	5.08962	13.5972
33740	Wed Mar 22 15:39:12 2017_x000D_	25.1877	54.2092	132.287	2.30884	2	18.8186	42.1382	328.1	5.72642	13.6482
33741	Wed Mar 22 15:39:12 2017_x000D_	24.9724	53.9032	134.236	2.34285	2	18.8186	42.1382	328.1	5.72642	13.2772
33742	Wed Mar 22 15:39:12 2017_x000D_	24.4383	53.293	136.341	2.37959	2	18.8186	42.1382	328.1	5.72642	12.4904
33743	Wed Mar 22 15:39:12 2017_x000D_	24.2259	53.0903	136.341	2.37959	2	18.8186	42.1382	328.1	5.72642	12.2142
33744	Wed Mar 22 15:39:12 2017_x000D_	24.0135	52.8876	136.341	2.37959	2	21.3007	40.4504	334.878	5.84472	12.7296
33745	Wed Mar 22 15:39:12 2017_x000D_	23.6981	52.6873	134.238	2.34289	2	21.3007	40.4504	334.878	5.84472	12.4695
33746	Wed Mar 22 15:39:12 2017_x000D_	23.3723	52.175	138.444	2.4163	2	21.3007	40.4504	334.878	5.84472	11.9062
33747	Wed Mar 22 15:39:12 2017_x000D_	23.1628	52.0758	136.341	2.37959	2	21.3007	40.4504	334.878	5.84472	11.7736
33748	Wed Mar 22 15:39:12 2017_x000D_	22.5274	51.5705	138.448	2.41637	2	21.3007	40.4504	334.878	5.84472	11.1876
33749	Wed Mar 22 15:39:12 2017_x000D_	22.3143	51.3671	138.447	2.41636	2	23.3165	39.4094	328.1	5.72642	11.9996
33750	Wed Mar 22 15:39:13 2017_x000D_	21.7843	50.9626	140.398	2.45042	2	23.3165	39.4094	328.1	5.72642	11.6544
33751	Wed Mar 22 15:39:13 2017_x000D_	21.5676	50.655	142.633	2.48942	2	23.3165	39.4094	328.1	5.72642	11.3808
33752	Wed Mar 22 15:39:13 2017_x000D_	21.0375	50.25	140.706	2.45579	2	23.3165	39.4094	328.1	5.72642	11.0776
33753	Wed Mar 22 15:39:13 2017_x000D_	21.0375	50.25	140.706	2.45579	2	24.4385	38.7822	334.464	5.8375	11.9615
33754	Wed Mar 22 15:39:13 2017_x000D_	20.5064	49.8446	142.633	2.48942	2	24.4385	38.7822	334.464	5.8375	11.7404
33755	Wed Mar 22 15:39:13 2017_x000D_	19.9718	49.3343	138.449	2.41638	2	24.4385	38.7822	334.464	5.8375	11.4585
33756	Wed Mar 22 15:39:13 2017_x000D_	19.7578	49.1301	138.448	2.41638	2	24.4385	38.7822	334.464	5.8375	11.3573
33757	Wed Mar 22 15:39:13 2017_x000D_	19.5471	49.0301	136.351	2.37978	2	25.9976	38.1681	341.488	5.96009	12.633
33758	Wed Mar 22 15:39:13 2017_x000D_	19.1151	48.5171	138.447	2.41636	2	25.9976	38.1681	341.488	5.96009	12.4286
33759	Wed Mar 22 15:39:13 2017_x000D_	18.9078	48.5217	138.452	2.41644	2	25.9976	38.1681	341.488	5.96009	12.5484
33760	Wed Mar 22 15:39:13 2017_x000D_	18.4789	48.1126	138.451	2.41643	2	25.9976	38.1681	341.488	5.96009	12.4669
33761	Wed Mar 22 15:39:13 2017_x000D_	18.2643	47.9079	138.451	2.41642	2	27.8146	36.6805	333.059	5.81298	14.7398
33762	Wed Mar 22 15:39:13 2017_x000D_	18.0496	47.7031	138.45	2.41642	2	27.8146	36.6805	333.059	5.81298	14.7259
33763	Wed Mar 22 15:39:13 2017_x000D_	17.8349	47.4983	138.45	2.41641	2	27.8146	36.6805	333.059	5.81298	14.718
33764	Wed Mar 22 15:39:13 2017_x000D_	17.62	47.2934	138.45	2.4164	2	27.8146	36.6805	333.059	5.81298	14.7161
33765	Wed Mar 22 15:39:13 2017_x000D_	17.4051	47.0884	138.449	2.4164	2	27.8146	36.6805	333.059	5.81298	14.7201
33766	Wed Mar 22 15:39:13 2017_x000D_	17.3014	47.0907	136.357	2.37987	2	29.3836	35.8464	324.495	5.6635	16.505
33767	Wed Mar 22 15:39:13 2017_x000D_	17.0827	46.7807	134.26	2.34328	2	29.3836	35.8464	324.495	5.6635	16.4582
33768	Wed Mar 22 15:39:13 2017_x000D_	16.9753	46.678	130.1	2.27067	2	29.3836	35.8464	324.495	5.6635	16.4709
33769	Wed Mar 22 15:39:13 2017_x000D_	16.8718	46.6801	119.502	2.08571	2	29.3836	35.8464	324.495	5.6635	16.5504
33770	Wed Mar 22 15:39:13 2017_x000D_	16.8722	46.6803	114.069	1.99089	2	30.9525	35.0123	327.318	5.71278	18.2865
33771	Wed Mar 22 15:39:14 2017_x000D_	16.8799	46.8899	100.849	1.76014	2	30.9525	35.0123	327.318	5.71278	18.4151
33772	Wed Mar 22 15:39:14 2017_x000D_	16.8802	46.8903	88.9803	1.553	2	30.9525	35.0123	327.318	5.71278	18.4151
33773	Wed Mar 22 15:39:14 2017_x000D_	16.8805	46.8908	77.3001	1.34914	2	30.9525	35.0123	327.318	5.71278	18.4152
33774	Wed Mar 22 15:39:14 2017_x000D_	16.8769	46.7863	70.7904	1.23553	2	32.0846	34.1649	343.075	5.98779	19.7629
33775	Wed Mar 22 15:39:14 2017_x000D_	16.8695	46.5772	57.4579	1.00283	2	32.0846	34.1649	343.075	5.98779	19.6358
33776	Wed Mar 22 15:39:14 2017_x000D_	16.8657	46.4726	50.9859	0.889871	2	32.0846	34.1649	343.075	5.98779	19.5728
33777	Wed Mar 22 15:39:14 2017_x000D_	17.0698	46.3635	44.849	0.782762	2	32.0846	34.1649	343.075	5.98779	19.3455
33778	Wed Mar 22 15:39:14 2017_x000D_	17.3706	46.0425	36.2071	0.631934	2	32.0846	34.1649	343.075	5.98779	18.9098
33779	Wed Mar 22 15:39:14 2017_x000D_	17.5748	45.9332	33.6651	0.587567	2	34.369	32.0297	291.635	5.09	21.8026
33780	Wed Mar 22 15:39:14 2017_x000D_	17.8827	45.8219	29.4922	0.514735	2	34.369	32.0297	291.635	5.09	21.4947
33781	Wed Mar 22 15:39:14 2017_x000D_	18.3877	45.3916	28.1362	0.491069	2	34.369	32.0297	291.635	5.09	20.8313
33782	Wed Mar 22 15:39:14 2017_x000D_	18.7995	45.2781	25.4923	0.444924	2	34.369	32.0297	291.635	5.09	20.4433
33783	Wed Mar 22 15:39:14 2017_x000D_	19.5156	44.9485	29.4928	0.514747	2	35.5314	30.5215	294.58	5.14139	21.5556
33784	Wed Mar 22 15:39:14 2017_x000D_	19.8197	44.7325	28.1377	0.491095	2	35.5314	30.5215	294.58	5.14139	21.1851
33785	Wed Mar 22 15:39:14 2017_x000D_	20.4281	44.3005	28.1362	0.491069	2	35.5314	30.5215	294.58	5.14139	20.4443
33786	Wed Mar 22 15:39:14 2017_x000D_	20.7357	44.1893	26.7496	0.466869	2	35.5314	30.5215	294.58	5.14139	20.1425
33787	Wed Mar 22 15:39:14 2017_x000D_	21.0431	44.0783	28.1377	0.491096	2	36.7042	28.7927	296.064	5.16729	21.8842
33788	Wed Mar 22 15:39:14 2017_x000D_	21.651	43.6465	28.1361	0.491068	2	36.7042	28.7927	296.064	5.16729	21.1479
33789	Wed Mar 22 15:39:14 2017_x000D_	21.9551	43.4307	29.491	0.514714	2	36.7042	28.7927	296.064	5.16729	20.78
33790	Wed Mar 22 15:39:14 2017_x000D_	22.5694	43.2087	29.4927	0.514744	2	36.7042	28.7927	296.064	5.16729	20.1894
33791	Wed Mar 22 15:39:14 2017_x000D_	22.873	42.9931	28.1362	0.491069	2	37.41	27.7112	292.915	5.11233	21.0917
33792	Wed Mar 22 15:39:15 2017_x000D_	23.4837	42.6666	30.6703	0.535297	2	37.41	27.7112	292.915	5.11233	20.4354
33793	Wed Mar 22 15:39:15 2017_x000D_	23.7873	42.4509	26.7465	0.466815	2	37.41	27.7112	292.915	5.11233	20.0708
33794	Wed Mar 22 15:39:15 2017_x000D_	24.094	42.3401	28.1361	0.491068	2	37.41	27.7112	292.915	5.11233	19.7818
33795	Wed Mar 22 15:39:15 2017_x000D_	24.8043	41.907	29.4921	0.514735	2	37.41	27.7112	292.915	5.11233	18.9848
33796	Wed Mar 22 15:39:15 2017_x000D_	25.1075	41.6916	28.1346	0.491042	2	38.4255	24.6522	277.045	4.83535	21.6266
33797	Wed Mar 22 15:39:15 2017_x000D_	25.5141	41.4742	28.1346	0.491042	2	38.4255	24.6522	277.045	4.83535	21.2058
33798	Wed Mar 22 15:39:15 2017_x000D_	26.1269	41.253	28.1362	0.491069	2	38.4255	24.6522	277.045	4.83535	20.6602
33799	Wed Mar 22 15:39:15 2017_x000D_	26.4302	41.0376	29.4928	0.514747	2	38.4255	24.6522	277.045	4.83535	20.3069
33800	Wed Mar 22 15:39:15 2017_x000D_	26.9361	40.7138	25.4813	0.444733	2	39.1723	22.6878	280.462	4.89499	21.7867
33801	Wed Mar 22 15:39:15 2017_x000D_	27.3454	40.6014	28.1362	0.491069	2	39.1723	22.6878	280.462	4.89499	21.4656
33802	Wed Mar 22 15:39:15 2017_x000D_	27.9542	40.2758	25.4821	0.444746	2	39.1723	22.6878	280.462	4.89499	20.8611
33803	Wed Mar 22 15:39:15 2017_x000D_	28.154	40.0625	25.4801	0.444712	2	39.1723	22.6878	280.462	4.89499	20.5738
33804	Wed Mar 22 15:39:15 2017_x000D_	28.5629	39.9503	28.1362	0.491069	2	39.9397	20.2815	276.604	4.82765	22.7221
33805	Wed Mar 22 15:39:15 2017_x000D_	28.7657	39.8419	25.4813	0.444732	2	39.9397	20.2815	276.604	4.82765	22.527
33806	Wed Mar 22 15:39:15 2017_x000D_	29.374	39.5166	28.1362	0.491069	2	39.9397	20.2815	276.604	4.82765	21.9459
33807	Wed Mar 22 15:39:15 2017_x000D_	29.7795	39.2998	28.1362	0.491069	2	39.9397	20.2815	276.604	4.82765	21.5621
33808	Wed Mar 22 15:39:15 2017_x000D_	30.0851	39.1895	26.7452	0.466792	2	40.2192	18.9641	279.432	4.87701	22.6223
33809	Wed Mar 22 15:39:15 2017_x000D_	30.2846	38.9764	26.7435	0.466762	2	40.2192	18.9641	279.432	4.87701	22.3425
33810	Wed Mar 22 15:39:15 2017_x000D_	30.7925	38.758	25.4795	0.4447	2	40.2192	18.9641	279.432	4.87701	21.924
33811	Wed Mar 22 15:39:15 2017_x000D_	30.998	38.7544	25.4809	0.444725	2	40.2192	18.9641	279.432	4.87701	21.8332
33812	Wed Mar 22 15:39:15 2017_x000D_	31.403	38.5378	25.4805	0.444719	2	40.2192	18.9641	279.432	4.87701	21.4675
33813	Wed Mar 22 15:39:15 2017_x000D_	31.6084	38.5342	25.482	0.444745	2	40.4989	17.6464	280.195	4.89032	22.7011
33814	Wed Mar 22 15:39:16 2017_x000D_	31.6024	38.3248	25.4787	0.444686	2	40.4989	17.6464	280.195	4.89032	22.511
33815	Wed Mar 22 15:39:16 2017_x000D_	32.0103	38.2131	28.1377	0.491095	2	40.4989	17.6464	280.195	4.89032	22.2496
33816	Wed Mar 22 15:39:16 2017_x000D_	32.3156	38.103	32.1174	0.560555	2	40.4989	17.6464	280.195	4.89032	22.0327
33817	Wed Mar 22 15:39:16 2017_x000D_	32.5153	37.89	40.4534	0.706045	2	39.9956	14.3128	257.5	4.49422	24.7354
33818	Wed Mar 22 15:39:16 2017_x000D_	32.5183	37.9947	42.7411	0.745972	2	39.9956	14.3128	257.5	4.49422	24.8343
33819	Wed Mar 22 15:39:16 2017_x000D_	32.5218	38.0988	57.4407	1.00253	2	39.9956	14.3128	257.5	4.49422	24.9325
33820	Wed Mar 22 15:39:16 2017_x000D_	32.5248	38.2032	64.0531	1.11794	2	39.9956	14.3128	257.5	4.49422	25.0313
33821	Wed Mar 22 15:39:16 2017_x000D_	32.5219	38.0983	70.6671	1.23337	2	39.2325	11.854	257.28	4.49039	27.0887
33822	Wed Mar 22 15:39:16 2017_x000D_	32.5249	38.2026	77.1098	1.34582	2	39.2325	11.854	257.28	4.49039	27.189
33823	Wed Mar 22 15:39:16 2017_x000D_	32.5245	38.202	94.5658	1.65048	2	39.2325	11.854	257.28	4.49039	27.1885
33824	Wed Mar 22 15:39:16 2017_x000D_	32.5302	38.4111	100.399	1.75229	2	39.2325	11.854	257.28	4.49039	27.3898
33825	Wed Mar 22 15:39:16 2017_x000D_	32.6292	38.3043	115.055	2.00809	2	39.2325	11.854	257.28	4.49039	27.2621
33826	Wed Mar 22 15:39:16 2017_x000D_	32.6259	38.1997	121.425	2.11927	2	38.4588	9.61491	257.5	4.49422	29.1738
33827	Wed Mar 22 15:39:16 2017_x000D_	32.5141	37.8878	133.636	2.33238	2	38.4588	9.61491	257.5	4.49422	28.8911
33828	Wed Mar 22 15:39:16 2017_x000D_	32.3055	37.7867	139.78	2.43961	2	38.4588	9.61491	257.5	4.49422	28.836
33829	Wed Mar 22 15:39:16 2017_x000D_	32.0969	37.6859	150.183	2.62118	2	38.4588	9.61491	257.5	4.49422	28.7829
33830	Wed Mar 22 15:39:16 2017_x000D_	32.0969	37.6859	150.183	2.62118	2	38.0819	8.27361	259.381	4.52705	30.015
33831	Wed Mar 22 15:39:16 2017_x000D_	31.7828	37.482	156.697	2.73488	2	38.0819	8.27361	259.381	4.52705	29.8799
33832	Wed Mar 22 15:39:16 2017_x000D_	31.4688	37.2777	155.451	2.71314	2	38.0819	8.27361	259.381	4.52705	29.7485
33833	Wed Mar 22 15:39:16 2017_x000D_	30.7399	36.9754	159.42	2.7824	2	38.0819	8.27361	259.381	4.52705	29.626
33834	Wed Mar 22 15:39:16 2017_x000D_	30.5341	36.9788	159.423	2.78245	2	37.6948	7.15321	256.034	4.46863	30.6731
33835	Wed Mar 22 15:39:17 2017_x000D_	29.8017	36.5711	158.283	2.76256	2	37.6948	7.15321	256.034	4.46863	30.4584
33836	Wed Mar 22 15:39:17 2017_x000D_	29.4893	36.4711	156.696	2.73486	2	37.6948	7.15321	256.034	4.46863	30.4445
33837	Wed Mar 22 15:39:17 2017_x000D_	28.762	36.2729	155.459	2.71327	2	37.6948	7.15321	256.034	4.46863	30.459
33838	Wed Mar 22 15:39:17 2017_x000D_	28.4461	36.0678	156.698	2.73489	2	37.3176	5.8111	246.953	4.31014	31.5305
33839	Wed Mar 22 15:39:17 2017_x000D_	28.1306	35.8627	155.455	2.7132	2	37.3176	5.8111	246.953	4.31014	31.4245
33840	Wed Mar 22 15:39:17 2017_x000D_	27.4015	35.664	156.699	2.73492	2	37.3176	5.8111	246.953	4.31014	31.4567
33841	Wed Mar 22 15:39:17 2017_x000D_	27.0855	35.4587	155.457	2.71324	2	37.3176	5.8111	246.953	4.31014	31.3636
33842	Wed Mar 22 15:39:17 2017_x000D_	26.4558	35.1527	152.764	2.66624	2	37.3176	5.8111	246.953	4.31014	31.2875
33843	Wed Mar 22 15:39:17 2017_x000D_	26.1389	34.947	154.092	2.68942	2	35.5859	5.312	236.814	4.13318	31.1043
33844	Wed Mar 22 15:39:17 2017_x000D_	25.4052	34.6425	155.456	2.71322	2	35.5859	5.312	236.814	4.13318	31.0471
33845	Wed Mar 22 15:39:17 2017_x000D_	25.0878	34.4365	156.692	2.73478	2	35.5859	5.312	236.814	4.13318	30.9588
33846	Wed Mar 22 15:39:17 2017_x000D_	24.7741	34.3361	158.276	2.76243	2	35.5859	5.312	236.814	4.13318	30.9725
33847	Wed Mar 22 15:39:17 2017_x000D_	24.4596	34.2352	156.694	2.73482	2	34.2716	5.26981	216.956	3.7866	30.5822
33848	Wed Mar 22 15:39:17 2017_x000D_	23.8243	33.8228	156.689	2.73475	2	34.2716	5.26981	216.956	3.7866	30.4043
33849	Wed Mar 22 15:39:17 2017_x000D_	23.5134	33.8275	155.457	2.71324	2	34.2716	5.26981	216.956	3.7866	30.5169
33850	Wed Mar 22 15:39:17 2017_x000D_	22.8772	33.4146	155.453	2.71317	2	34.2716	5.26981	216.956	3.7866	30.3638
33851	Wed Mar 22 15:39:17 2017_x000D_	22.5654	33.4192	156.694	2.73482	2	32.8769	6.999	173.63	3.03042	28.3611
33852	Wed Mar 22 15:39:17 2017_x000D_	21.8246	33.0074	155.456	2.71322	2	32.8769	6.999	173.63	3.03042	28.2593
33853	Wed Mar 22 15:39:17 2017_x000D_	21.6098	32.7991	155.452	2.71315	2	32.8769	6.999	173.63	3.03042	28.153
33854	Wed Mar 22 15:39:17 2017_x000D_	20.8744	32.5981	156.691	2.73477	2	32.8769	6.999	173.63	3.03042	28.2732
33855	Wed Mar 22 15:39:17 2017_x000D_	20.5554	32.391	155.455	2.7132	2	32.8769	6.999	173.63	3.03042	28.2236
33856	Wed Mar 22 15:39:17 2017_x000D_	20.2428	32.3954	156.693	2.73481	2	31.9406	8.2992	120.651	2.10576	26.7855
33857	Wed Mar 22 15:39:18 2017_x000D_	19.9235	32.1883	155.457	2.71324	2	31.9406	8.2992	120.651	2.10576	26.7413
33858	Wed Mar 22 15:39:18 2017_x000D_	19.2876	31.8796	158.267	2.76227	2	31.9406	8.2992	120.651	2.10576	26.7607
33859	Wed Mar 22 15:39:18 2017_x000D_	18.651	31.5704	155.456	2.71322	2	31.9406	8.2992	120.651	2.10576	26.7985
33860	Wed Mar 22 15:39:18 2017_x000D_	18.4386	31.4671	152.778	2.66649	2	31.0145	9.3778	124.301	2.16946	25.4183
33861	Wed Mar 22 15:39:18 2017_x000D_	18.2263	31.3642	155.456	2.71322	2	31.0145	9.3778	124.301	2.16946	25.435
33862	Wed Mar 22 15:39:18 2017_x000D_	17.5924	31.1607	155.459	2.71326	2	31.0145	9.3778	124.301	2.16946	25.5861
33863	Wed Mar 22 15:39:18 2017_x000D_	17.3762	30.9514	155.455	2.7132	2	31.0145	9.3778	124.301	2.16946	25.523
33864	Wed Mar 22 15:39:18 2017_x000D_	17.0586	30.8493	154.102	2.68959	2	30.2577	11.5694	95.082	1.65949	23.3652
33865	Wed Mar 22 15:39:18 2017_x000D_	16.5286	30.6441	152.783	2.66657	2	30.2577	11.5694	95.082	1.65949	23.5018
33866	Wed Mar 22 15:39:18 2017_x000D_	16.3121	30.4346	152.78	2.66652	2	30.2577	11.5694	95.082	1.65949	23.4601
33867	Wed Mar 22 15:39:18 2017_x000D_	15.8898	30.3341	155.457	2.71324	2	30.2577	11.5694	95.082	1.65949	23.6337
33868	Wed Mar 22 15:39:18 2017_x000D_	15.886	30.2277	152.781	2.66653	2	29.4416	15.0867	96.726	1.68819	20.3225
33869	Wed Mar 22 15:39:18 2017_x000D_	15.4597	30.0207	152.781	2.66653	2	29.4416	15.0867	96.726	1.68819	20.4577
33870	Wed Mar 22 15:39:18 2017_x000D_	15.1418	29.9184	148.724	2.59572	2	29.4416	15.0867	96.726	1.68819	20.6025
33871	Wed Mar 22 15:39:18 2017_x000D_	15.0333	29.813	139.963	2.44282	2	29.4416	15.0867	96.726	1.68819	20.6025
33872	Wed Mar 22 15:39:18 2017_x000D_	15.0336	29.8127	131.97	2.30331	2	29.4416	15.0867	96.726	1.68819	20.6021
33873	Wed Mar 22 15:39:18 2017_x000D_	15.0376	29.919	125.724	2.1943	2	28.4666	17.2692	96.623	1.68639	18.4487
33874	Wed Mar 22 15:39:18 2017_x000D_	15.1467	30.024	116.655	2.03601	2	28.4666	17.2692	96.623	1.68639	18.4419
33875	Wed Mar 22 15:39:18 2017_x000D_	15.1509	30.1304	104.291	1.82022	2	28.4666	17.2692	96.623	1.68639	18.5127
33876	Wed Mar 22 15:39:18 2017_x000D_	15.0501	30.2382	94.9634	1.65742	2	28.4666	17.2692	96.623	1.68639	18.66
33877	Wed Mar 22 15:39:18 2017_x000D_	15.0504	30.2386	83.122	1.45075	2	27.7306	19.016	122.682	2.14121	16.9332
33878	Wed Mar 22 15:39:19 2017_x000D_	15.0468	30.1329	70.865	1.23683	2	27.7306	19.016	122.682	2.14121	16.8661
33879	Wed Mar 22 15:39:19 2017_x000D_	15.0392	29.921	57.4788	1.00319	2	27.7306	19.016	122.682	2.14121	16.7329
33880	Wed Mar 22 15:39:19 2017_x000D_	15.144	29.9197	55.0793	0.961315	2	27.7306	19.016	122.682	2.14121	16.6527
33881	Wed Mar 22 15:39:19 2017_x000D_	15.2449	29.8123	46.7896	0.816633	2	26.2888	21.8458	114.545	1.99919	13.6174
33882	Wed Mar 22 15:39:19 2017_x000D_	15.4465	29.5974	34.3971	0.600343	2	26.2888	21.8458	114.545	1.99919	13.3283
33883	Wed Mar 22 15:39:19 2017_x000D_	15.6523	29.4885	31.8929	0.556636	2	26.2888	21.8458	114.545	1.99919	13.0976
33884	Wed Mar 22 15:39:19 2017_x000D_	15.858	29.3795	29.2558	0.510611	2	26.2888	21.8458	114.545	1.99919	12.8669
33885	Wed Mar 22 15:39:19 2017_x000D_	16.4717	28.9465	29.2546	0.51059	2	25.3345	23.5846	104.124	1.8173	10.3585
33886	Wed Mar 22 15:39:19 2017_x000D_	16.8832	28.7288	29.2548	0.510592	2	25.3345	23.5846	104.124	1.8173	9.8938
33887	Wed Mar 22 15:39:19 2017_x000D_	17.4965	28.2961	29.2536	0.510572	2	25.3345	23.5846	104.124	1.8173	9.14508
33888	Wed Mar 22 15:39:19 2017_x000D_	17.9114	28.1848	31.8941	0.556657	2	25.3345	23.5846	104.124	1.8173	8.73294
33889	Wed Mar 22 15:39:19 2017_x000D_	18.5279	27.8585	29.2555	0.510605	2	25.3345	23.5846	104.124	1.8173	8.03717
33890	Wed Mar 22 15:39:19 2017_x000D_	18.7298	27.6435	29.2541	0.510581	2	24.6092	25.109	102.535	1.78957	6.40242
33891	Wed Mar 22 15:39:19 2017_x000D_	19.1443	27.5324	31.8954	0.55668	2	24.6092	25.109	102.535	1.78957	5.97813
33892	Wed Mar 22 15:39:19 2017_x000D_	19.6526	27.1013	33.4765	0.584276	2	24.6092	25.109	102.535	1.78957	5.34202
33893	Wed Mar 22 15:39:19 2017_x000D_	19.9587	26.8852	31.8938	0.556651	2	24.6092	25.109	102.535	1.78957	4.97816
33894	Wed Mar 22 15:39:19 2017_x000D_	20.4702	26.5605	30.7546	0.53677	2	24.1126	26.4192	105.753	1.84574	3.64514
33895	Wed Mar 22 15:39:19 2017_x000D_	20.7763	26.3446	34.4012	0.600414	2	24.1126	26.4192	105.753	1.84574	3.33713
33896	Wed Mar 22 15:39:19 2017_x000D_	21.3917	26.019	31.8941	0.556656	2	24.1126	26.4192	105.753	1.84574	2.75017
33897	Wed Mar 22 15:39:19 2017_x000D_	21.5934	25.8042	31.893	0.556638	2	24.1126	26.4192	105.753	1.84574	2.59318
33898	Wed Mar 22 15:39:19 2017_x000D_	21.8995	25.5883	33.4763	0.584271	2	24.1126	26.4192	105.753	1.84574	2.36394
33899	Wed Mar 22 15:39:20 2017_x000D_	22.4102	25.264	29.2498	0.510506	2	23.5575	29.0521	103.824	1.81207	3.95803
33900	Wed Mar 22 15:39:20 2017_x000D_	22.8236	25.1534	31.8944	0.556662	2	23.5575	29.0521	103.824	1.81207	3.96717
33901	Wed Mar 22 15:39:20 2017_x000D_	23.0217	24.8325	29.2486	0.510485	2	23.5575	29.0521	103.824	1.81207	4.25348
33902	Wed Mar 22 15:39:20 2017_x000D_	23.6397	24.6136	29.2503	0.510515	2	23.5575	29.0521	103.824	1.81207	4.43926
33903	Wed Mar 22 15:39:20 2017_x000D_	23.9452	24.398	27.8777	0.486558	2	22.3658	31.2229	115.476	2.01543	7.00527
33904	Wed Mar 22 15:39:20 2017_x000D_	24.4589	24.1802	29.2507	0.510521	2	22.3658	31.2229	115.476	2.01543	7.34716
33905	Wed Mar 22 15:39:20 2017_x000D_	24.6604	23.9657	29.2493	0.510496	2	22.3658	31.2229	115.476	2.01543	7.61132
33906	Wed Mar 22 15:39:20 2017_x000D_	25.2777	23.7471	29.251	0.510527	2	22.3658	31.2229	115.476	2.01543	8.02289
33907	Wed Mar 22 15:39:20 2017_x000D_	25.479	23.5327	29.2497	0.510503	2	19.9105	32.2515	136.298	2.37884	10.3453
33908	Wed Mar 22 15:39:20 2017_x000D_	25.6869	23.5307	29.2512	0.51053	2	19.9105	32.2515	136.298	2.37884	10.4604
33909	Wed Mar 22 15:39:20 2017_x000D_	26.0927	23.208	26.4709	0.462004	2	19.9105	32.2515	136.298	2.37884	10.9547
33910	Wed Mar 22 15:39:20 2017_x000D_	26.2973	23.0999	29.25	0.510509	2	19.9105	32.2515	136.298	2.37884	11.1599
33911	Wed Mar 22 15:39:20 2017_x000D_	26.7095	22.9898	31.8974	0.556714	2	19.9105	32.2515	136.298	2.37884	11.4894
33912	Wed Mar 22 15:39:20 2017_x000D_	26.9107	22.7754	31.8963	0.556696	2	18.8067	32.4387	172.955	3.01863	12.6117
33913	Wed Mar 22 15:39:20 2017_x000D_	27.0116	22.6682	36.0562	0.6293	2	18.8067	32.4387	172.955	3.01863	12.7586
33914	Wed Mar 22 15:39:20 2017_x000D_	27.1191	22.7731	48.9711	0.854707	2	18.8067	32.4387	172.955	3.01863	12.7483
33915	Wed Mar 22 15:39:20 2017_x000D_	27.0154	22.7739	55.0766	0.961269	2	18.8067	32.4387	172.955	3.01863	12.6803
33916	Wed Mar 22 15:39:20 2017_x000D_	27.0188	22.8798	61.544	1.07415	2	18.8067	32.4387	172.955	3.01863	12.602
33917	Wed Mar 22 15:39:20 2017_x000D_	27.0221	22.9855	73.5738	1.28411	2	17.4936	32.3987	171.184	2.98773	13.3941
33918	Wed Mar 22 15:39:20 2017_x000D_	27.0219	22.9851	85.5172	1.49256	2	17.4936	32.3987	171.184	2.98773	13.3942
33919	Wed Mar 22 15:39:20 2017_x000D_	27.0184	22.8783	97.5852	1.70318	2	17.4936	32.3987	171.184	2.98773	13.467
33920	Wed Mar 22 15:39:20 2017_x000D_	27.0117	22.6657	103.299	1.80291	2	17.4936	32.3987	171.184	2.98773	13.6134
33921	Wed Mar 22 15:39:21 2017_x000D_	27.0048	22.4533	116.204	2.02814	2	16.4185	31.9247	205.536	3.58728	14.2048
33922	Wed Mar 22 15:39:21 2017_x000D_	27.0013	22.347	122.804	2.14333	2	16.4185	31.9247	205.536	3.58728	14.2733
33923	Wed Mar 22 15:39:21 2017_x000D_	26.6796	22.031	131.477	2.2947	2	16.4185	31.9247	205.536	3.58728	14.254
33924	Wed Mar 22 15:39:21 2017_x000D_	26.6796	22.031	131.477	2.2947	2	16.4185	31.9247	205.536	3.58728	14.254
33925	Wed Mar 22 15:39:21 2017_x000D_	26.2479	21.5034	133.393	2.32815	2	14.9339	30.7757	224.885	3.92498	14.6281
33926	Wed Mar 22 15:39:21 2017_x000D_	25.9233	21.0806	131.169	2.28934	2	14.9339	30.7757	224.885	3.92498	14.6548
33927	Wed Mar 22 15:39:21 2017_x000D_	25.3866	20.5525	131.476	2.2947	2	14.9339	30.7757	224.885	3.92498	14.621
33928	Wed Mar 22 15:39:21 2017_x000D_	24.8465	19.9178	129.282	2.25639	2	14.9339	30.7757	224.885	3.92498	14.7022
33929	Wed Mar 22 15:39:21 2017_x000D_	24.521	19.494	126.943	2.21558	2	14.0963	29.8668	233.754	4.07978	14.7061
33930	Wed Mar 22 15:39:21 2017_x000D_	24.3059	19.2823	126.945	2.21561	2	14.0963	29.8668	233.754	4.07978	14.706
33931	Wed Mar 22 15:39:21 2017_x000D_	23.8689	18.6454	126.944	2.21559	2	14.0963	29.8668	233.754	4.07978	14.8803
33932	Wed Mar 22 15:39:21 2017_x000D_	23.6502	18.3265	125.251	2.18604	2	14.0963	29.8668	233.754	4.07978	14.9818
33933	Wed Mar 22 15:39:21 2017_x000D_	23.4314	18.0079	126.943	2.21557	2	14.0963	29.8668	233.754	4.07978	15.0923
33934	Wed Mar 22 15:39:21 2017_x000D_	22.8889	17.3704	129.278	2.25633	2	13.2584	28.9577	231.526	4.0409	15.0669
33935	Wed Mar 22 15:39:21 2017_x000D_	22.6732	17.158	129.279	2.25635	2	13.2584	28.9577	231.526	4.0409	15.0954
33936	Wed Mar 22 15:39:21 2017_x000D_	22.2347	16.519	129.277	2.25631	2	13.2584	28.9577	231.526	4.0409	15.3393
33937	Wed Mar 22 15:39:21 2017_x000D_	22.0153	16.1995	131.16	2.28917	2	13.2584	28.9577	231.526	4.0409	15.4743
33938	Wed Mar 22 15:39:21 2017_x000D_	21.5831	15.7738	131.161	2.2892	2	12.8775	27.6204	265.282	4.63004	14.7013
33939	Wed Mar 22 15:39:21 2017_x000D_	21.3633	15.4536	129.277	2.25631	2	12.8775	27.6204	265.282	4.63004	14.8337
33940	Wed Mar 22 15:39:21 2017_x000D_	21.2481	15.1329	133.367	2.32769	2	12.8775	27.6204	265.282	4.63004	15.0334
33941	Wed Mar 22 15:39:21 2017_x000D_	21.0351	15.0267	131.462	2.29445	2	12.8775	27.6204	265.282	4.63004	15.0049
33942	Wed Mar 22 15:39:22 2017_x000D_	20.5987	14.4932	133.368	2.32771	2	12.9921	24.9716	275.996	4.81704	12.9483
33943	Wed Mar 22 15:39:22 2017_x000D_	20.3856	14.3872	135.432	2.36373	2	12.9921	24.9716	275.996	4.81704	12.911
33944	Wed Mar 22 15:39:22 2017_x000D_	20.0568	13.9596	137.493	2.39971	2	12.9921	24.9716	275.996	4.81704	13.0834
33945	Wed Mar 22 15:39:22 2017_x000D_	19.8399	13.7459	137.493	2.3997	2	12.9921	24.9716	275.996	4.81704	13.1495
33946	Wed Mar 22 15:39:22 2017_x000D_	19.623	13.5322	137.492	2.39969	2	13.5261	22.7767	287.873	5.02433	11.074
33947	Wed Mar 22 15:39:22 2017_x000D_	19.406	13.3184	137.492	2.39969	2	13.5261	22.7767	287.873	5.02433	11.137
33948	Wed Mar 22 15:39:22 2017_x000D_	18.9788	13.1055	137.497	2.39977	2	13.5261	22.7767	287.873	5.02433	11.1024
33949	Wed Mar 22 15:39:22 2017_x000D_	18.9717	12.8906	137.491	2.39967	2	13.5261	22.7767	287.873	5.02433	11.2867
33950	Wed Mar 22 15:39:22 2017_x000D_	18.8629	12.7837	141.603	2.47144	2	13.5261	22.7767	287.873	5.02433	11.3288
33951	Wed Mar 22 15:39:22 2017_x000D_	18.7581	12.7843	139.711	2.43842	2	14.766	19.4964	282.397	4.92876	7.80955
33952	Wed Mar 22 15:39:22 2017_x000D_	18.5408	12.5702	139.71	2.43841	2	14.766	19.4964	282.397	4.92876	7.88805
33953	Wed Mar 22 15:39:22 2017_x000D_	18.3233	12.356	139.71	2.43839	2	14.766	19.4964	282.397	4.92876	7.97745
33954	Wed Mar 22 15:39:22 2017_x000D_	18.1055	12.142	148.119	2.58517	2	14.766	19.4964	282.397	4.92876	8.07709
33955	Wed Mar 22 15:39:22 2017_x000D_	18.1054	12.1426	161.57	2.81993	2	15.5102	17.5272	281.051	4.90527	5.97737
33956	Wed Mar 22 15:39:22 2017_x000D_	18.2107	12.1427	174.094	3.03851	2	15.5102	17.5272	281.051	4.90527	6.02375
33957	Wed Mar 22 15:39:22 2017_x000D_	18.4212	12.1422	180.219	3.14541	2	15.5102	17.5272	281.051	4.90527	6.12145
33958	Wed Mar 22 15:39:22 2017_x000D_	18.4178	12.0349	189.433	3.30623	2	15.5102	17.5272	281.051	4.90527	6.21446
33959	Wed Mar 22 15:39:22 2017_x000D_	18.52	11.9272	204.955	3.57714	2	16.2355	15.9999	287.276	5.01391	4.66967
33960	Wed Mar 22 15:39:22 2017_x000D_	18.6254	11.9268	211.707	3.69498	2	16.2355	15.9999	287.276	5.01391	4.72247
33961	Wed Mar 22 15:39:22 2017_x000D_	18.7312	11.9262	226.743	3.95741	2	16.2355	15.9999	287.276	5.01391	4.7774
33962	Wed Mar 22 15:39:22 2017_x000D_	18.6192	11.7111	237.492	4.14502	2	16.2355	15.9999	287.276	5.01391	4.90671
33963	Wed Mar 22 15:39:22 2017_x000D_	18.6229	11.8184	244.202	4.26213	2	16.2355	15.9999	287.276	5.01391	4.81504
33964	Wed Mar 22 15:39:23 2017_x000D_	18.6265	11.9254	256.609	4.47867	2	17.4091	14.2647	313.759	5.47612	2.63712
33965	Wed Mar 22 15:39:23 2017_x000D_	18.4196	12.0331	268.961	4.69426	2	17.4091	14.2647	313.759	5.47612	2.44972
33966	Wed Mar 22 15:39:23 2017_x000D_	18.5317	12.2474	-82.2403	-1.43536	2	17.4091	14.2647	313.759	5.47612	2.30862
33967	Wed Mar 22 15:39:23 2017_x000D_	18.5388	12.4625	-82.2398	-1.43535	2	17.4091	14.2647	313.759	5.47612	2.127
33968	Wed Mar 22 15:39:23 2017_x000D_	18.6546	12.7845	-78.8904	-1.3769	1	19.1673	9.22231	215.656	3.76391	3.5989
33969	Wed Mar 22 15:39:23 2017_x000D_	18.6795	13.5364	-79.3621	-1.38513	1	19.1673	9.22231	215.656	3.76391	4.34158
33970	Wed Mar 22 15:39:23 2017_x000D_	18.799	13.9655	-82.2411	-1.43538	1	19.1673	9.22231	215.656	3.76391	4.75747
33971	Wed Mar 22 15:39:23 2017_x000D_	18.9288	14.716	-79.7916	-1.39263	1	19.1673	9.22231	215.656	3.76391	5.49886
33972	Wed Mar 22 15:39:23 2017_x000D_	19.0445	15.0376	-82.2436	-1.43542	1	19.1284	10.108	227.547	3.97144	4.93031
33973	Wed Mar 22 15:39:23 2017_x000D_	19.073	15.8953	-82.2414	-1.43538	1	19.1284	10.108	227.547	3.97144	5.78757
33974	Wed Mar 22 15:39:23 2017_x000D_	19.0801	16.1097	-82.2409	-1.43537	1	19.1284	10.108	227.547	3.97144	6.00189
33975	Wed Mar 22 15:39:23 2017_x000D_	19.1993	16.5378	-85.1619	-1.48636	1	19.1284	10.108	227.547	3.97144	6.43019
33976	Wed Mar 22 15:39:23 2017_x000D_	19.2099	16.8593	-84.9986	-1.48351	2	23.295	10.2404	273.219	4.76856	7.77804
33977	Wed Mar 22 15:39:23 2017_x000D_	19.2312	17.5018	-84.9977	-1.48349	2	23.295	10.2404	273.219	4.76856	8.3212
33978	Wed Mar 22 15:39:23 2017_x000D_	19.3606	18.2499	-82.2406	-1.43537	2	23.295	10.2404	273.219	4.76856	8.92365
33979	Wed Mar 22 15:39:23 2017_x000D_	19.3748	18.6777	-82.2395	-1.43535	2	23.295	10.2404	273.219	4.76856	9.30355
33980	Wed Mar 22 15:39:23 2017_x000D_	19.3818	18.8916	-82.239	-1.43534	2	23.295	10.2404	273.219	4.76856	9.49507
33981	Wed Mar 22 15:39:23 2017_x000D_	19.4101	19.7468	-82.2367	-1.4353	2	23.5829	8.6977	265.126	4.62733	11.8108
33982	Wed Mar 22 15:39:23 2017_x000D_	19.522	19.9597	-85.1627	-1.48637	2	23.5829	8.6977	265.126	4.62733	11.9718
33983	Wed Mar 22 15:39:23 2017_x000D_	19.5502	20.8141	-85.1617	-1.48635	2	23.5829	8.6977	265.126	4.62733	12.7699
33984	Wed Mar 22 15:39:23 2017_x000D_	19.5643	21.2411	-85.1611	-1.48634	2	23.5829	8.6977	265.126	4.62733	13.1714
33985	Wed Mar 22 15:39:24 2017_x000D_	19.6759	21.4536	-82.2376	-1.43532	2	23.6417	7.3689	266.162	4.64541	14.6324
33986	Wed Mar 22 15:39:24 2017_x000D_	19.704	22.3069	-82.2354	-1.43528	2	23.6417	7.3689	266.162	4.64541	15.4483
33987	Wed Mar 22 15:39:24 2017_x000D_	19.9202	22.5183	-82.24	-1.43536	2	23.6417	7.3689	266.162	4.64541	15.5998
33988	Wed Mar 22 15:39:24 2017_x000D_	19.9482	23.3708	-82.2379	-1.43532	2	23.6417	7.3689	266.162	4.64541	16.4226
33989	Wed Mar 22 15:39:24 2017_x000D_	19.9588	23.6906	-81.9137	-1.42966	2	23.6712	6.70441	265.626	4.63605	17.3871
33990	Wed Mar 22 15:39:24 2017_x000D_	19.9798	24.3295	-81.912	-1.42963	2	23.6712	6.70441	265.626	4.63605	18.0075
33991	Wed Mar 22 15:39:24 2017_x000D_	19.9903	24.6486	-82.2346	-1.43526	2	23.6712	6.70441	265.626	4.63605	18.3178
33992	Wed Mar 22 15:39:24 2017_x000D_	20.2132	25.0721	-82.2387	-1.43534	2	23.6712	6.70441	265.626	4.63605	18.6904
33993	Wed Mar 22 15:39:24 2017_x000D_	20.2271	25.4976	-82.2376	-1.43532	2	23.262	6.0258	188.119	3.2833	19.7069
33994	Wed Mar 22 15:39:24 2017_x000D_	20.2446	26.0294	-81.9125	-1.42964	2	23.262	6.0258	188.119	3.2833	20.2299
33995	Wed Mar 22 15:39:24 2017_x000D_	20.255	26.3481	-82.2354	-1.43528	2	23.262	6.0258	188.119	3.2833	20.5436
33996	Wed Mar 22 15:39:24 2017_x000D_	20.4846	26.9832	-82.2389	-1.43534	2	23.262	6.0258	188.119	3.2833	21.1406
33997	Wed Mar 22 15:39:24 2017_x000D_	20.4951	27.3016	-82.53	-1.44042	2	23.262	6.0258	188.119	3.2833	21.455
33998	Wed Mar 22 15:39:24 2017_x000D_	20.5124	27.8326	-82.2368	-1.4353	2	21.7167	6.1982	144.495	2.52191	21.6679
33999	Wed Mar 22 15:39:24 2017_x000D_	20.5263	28.2571	-82.2357	-1.43528	2	21.7167	6.1982	144.495	2.52191	22.091
34000	Wed Mar 22 15:39:24 2017_x000D_	20.6444	28.6801	-79.3393	-1.38473	2	21.7167	6.1982	144.495	2.52191	22.5075
34001	Wed Mar 22 15:39:24 2017_x000D_	20.6444	28.6801	-79.3393	-1.38473	2	21.7167	6.1982	144.495	2.52191	22.5075
34002	Wed Mar 22 15:39:24 2017_x000D_	20.7695	29.3152	-82.2381	-1.43533	2	20.5808	7.0493	136.094	2.37529	22.2667
34003	Wed Mar 22 15:39:24 2017_x000D_	20.7833	29.7391	-82.2371	-1.43531	2	20.5808	7.0493	136.094	2.37529	22.6907
34004	Wed Mar 22 15:39:24 2017_x000D_	20.7903	29.9511	-82.2365	-1.4353	2	20.5808	7.0493	136.094	2.37529	22.9028
34005	Wed Mar 22 15:39:24 2017_x000D_	20.7972	30.163	-82.236	-1.43529	2	20.5808	7.0493	136.094	2.37529	23.1147
34006	Wed Mar 22 15:39:25 2017_x000D_	20.811	30.5867	-82.2349	-1.43527	2	19.3769	9.45071	100.926	1.7615	21.1846
34007	Wed Mar 22 15:39:25 2017_x000D_	20.8179	30.7985	-82.2343	-1.43526	2	19.3769	9.45071	100.926	1.7615	21.3964
34008	Wed Mar 22 15:39:25 2017_x000D_	20.9321	31.1146	-72.9338	-1.27293	2	19.3769	9.45071	100.926	1.7615	21.7196
34009	Wed Mar 22 15:39:25 2017_x000D_	20.9318	31.1144	-67.348	-1.17544	2	19.3769	9.45071	100.926	1.7615	21.7194
34010	Wed Mar 22 15:39:25 2017_x000D_	20.8275	31.1157	-64.7009	-1.12924	2	19.3769	9.45071	100.926	1.7615	21.7135
34011	Wed Mar 22 15:39:25 2017_x000D_	20.7191	31.0114	-48.1519	-0.84041	2	18.8606	11.208	95.2856	1.66305	19.8904
34012	Wed Mar 22 15:39:25 2017_x000D_	20.7188	31.0116	-40.1364	-0.700513	2	18.8606	11.208	95.2856	1.66305	19.8906
34013	Wed Mar 22 15:39:25 2017_x000D_	20.5069	30.9093	-24.593	-0.429228	2	18.8606	11.208	95.2856	1.66305	19.77
34014	Wed Mar 22 15:39:25 2017_x000D_	20.5066	30.9096	-16.9261	-0.295417	2	18.8606	11.208	95.2856	1.66305	19.7702
34015	Wed Mar 22 15:39:25 2017_x000D_	20.5105	31.0162	-2.28608	-0.0398996	2	18.3347	13.186	96.623	1.68639	17.9625
34016	Wed Mar 22 15:39:25 2017_x000D_	20.6146	31.015	3.68645	0.0643407	2	18.3347	13.186	96.623	1.68639	17.9742
34017	Wed Mar 22 15:39:25 2017_x000D_	20.8237	31.0124	16.6268	0.290192	2	18.3347	13.186	96.623	1.68639	17.9993
34018	Wed Mar 22 15:39:25 2017_x000D_	20.8238	31.0125	22.4974	0.392654	2	18.3347	13.186	96.623	1.68639	17.9994
34019	Wed Mar 22 15:39:25 2017_x000D_	21.1365	31.0083	29.3177	0.51169	2	17.8187	14.9422	98.3187	1.71599	16.4051
34020	Wed Mar 22 15:39:25 2017_x000D_	21.5427	30.6852	31.9503	0.557638	2	17.8187	14.9422	98.3187	1.71599	16.1775
34021	Wed Mar 22 15:39:25 2017_x000D_	21.8449	30.3634	36.0926	0.629935	2	17.8187	14.9422	98.3187	1.71599	15.9381
34022	Wed Mar 22 15:39:25 2017_x000D_	22.1501	30.1476	34.4499	0.601263	2	17.8187	14.9422	98.3187	1.71599	15.8103
34023	Wed Mar 22 15:39:25 2017_x000D_	22.8681	29.8205	33.529	0.585192	2	17.751	16.4904	82.4296	1.43867	14.2785
34024	Wed Mar 22 15:39:25 2017_x000D_	23.1731	29.6049	31.9496	0.557625	2	17.751	16.4904	82.4296	1.43867	14.1912
34025	Wed Mar 22 15:39:25 2017_x000D_	23.7799	29.0676	29.3115	0.511582	2	17.751	16.4904	82.4296	1.43867	13.9475
34026	Wed Mar 22 15:39:25 2017_x000D_	24.1888	28.8507	29.3117	0.511585	2	17.751	16.4904	82.4296	1.43867	13.9364
34027	Wed Mar 22 15:39:25 2017_x000D_	24.5976	28.6339	29.3118	0.511588	2	17.751	16.4904	82.4296	1.43867	13.9406
34028	Wed Mar 22 15:39:26 2017_x000D_	25.2074	28.2029	29.3106	0.511567	2	18.3409	18.0586	77.4644	1.35201	12.2497
34029	Wed Mar 22 15:39:26 2017_x000D_	25.5154	28.0933	30.5002	0.532329	2	18.3409	18.0586	77.4644	1.35201	12.3357
34030	Wed Mar 22 15:39:26 2017_x000D_	26.2318	27.767	29.3125	0.5116	2	18.3409	18.0586	77.4644	1.35201	12.5108
34031	Wed Mar 22 15:39:26 2017_x000D_	26.4327	27.5529	29.3112	0.511576	2	18.3409	18.0586	77.4644	1.35201	12.4747
34032	Wed Mar 22 15:39:26 2017_x000D_	26.8443	27.4422	31.9511	0.557651	2	18.5019	19.3916	83.377	1.4552	11.5934
34033	Wed Mar 22 15:39:26 2017_x000D_	27.4532	27.0117	31.9505	0.557641	2	18.5019	19.3916	83.377	1.4552	11.7555
34034	Wed Mar 22 15:39:26 2017_x000D_	27.654	26.7977	31.9494	0.557622	2	18.5019	19.3916	83.377	1.4552	11.7733
34035	Wed Mar 22 15:39:26 2017_x000D_	28.062	26.5813	31.9499	0.557631	2	18.5019	19.3916	83.377	1.4552	11.9619
34036	Wed Mar 22 15:39:26 2017_x000D_	28.6737	26.2569	34.4558	0.601368	2	18.9111	20.0682	83.377	1.4552	11.5589
34037	Wed Mar 22 15:39:26 2017_x000D_	28.9781	26.0417	36.1008	0.630077	2	18.9111	20.0682	83.377	1.4552	11.7059
34038	Wed Mar 22 15:39:26 2017_x000D_	29.5864	25.6117	36.1009	0.63008	2	18.9111	20.0682	83.377	1.4552	12.0288
34039	Wed Mar 22 15:39:26 2017_x000D_	29.787	25.3978	36.1003	0.630068	2	18.9111	20.0682	83.377	1.4552	12.1116
34040	Wed Mar 22 15:39:26 2017_x000D_	30.395	24.9679	36.1004	0.630071	2	19.9192	22.0903	65.4012	1.14147	10.8638
34041	Wed Mar 22 15:39:26 2017_x000D_	30.5956	24.7541	36.0998	0.63006	2	19.9192	22.0903	65.4012	1.14147	11.0037
34042	Wed Mar 22 15:39:26 2017_x000D_	31.2034	24.3244	36.0999	0.630062	2	19.9192	22.0903	65.4012	1.14147	11.5032
34043	Wed Mar 22 15:39:26 2017_x000D_	31.6105	24.1086	36.1006	0.630075	2	19.9192	22.0903	65.4012	1.14147	11.8642
34044	Wed Mar 22 15:39:26 2017_x000D_	31.811	23.8948	36.1	0.630065	2	19.9192	22.0903	65.4012	1.14147	12.0279
34045	Wed Mar 22 15:39:26 2017_x000D_	32.218	23.6791	36.1008	0.630077	2	20.7273	23.663	52.6718	0.919297	11.4907
34046	Wed Mar 22 15:39:26 2017_x000D_	32.722	23.2508	34.4535	0.601327	2	20.7273	23.663	52.6718	0.919297	12.0018
34047	Wed Mar 22 15:39:26 2017_x000D_	33.3291	22.8216	34.4534	0.601324	2	20.7273	23.663	52.6718	0.919297	12.6299
34048	Wed Mar 22 15:39:26 2017_x000D_	33.6356	22.7128	33.5293	0.585197	2	20.7273	23.663	52.6718	0.919297	12.9432
34049	Wed Mar 22 15:39:27 2017_x000D_	33.9389	22.4983	31.9449	0.557544	2	21.7636	25.0212	38.4737	0.671493	12.4339
34050	Wed Mar 22 15:39:27 2017_x000D_	34.5456	22.0693	31.9443	0.557533	2	21.7636	25.0212	38.4737	0.671493	13.1184
34051	Wed Mar 22 15:39:27 2017_x000D_	34.849	21.8548	33.5287	0.585187	2	21.7636	25.0212	38.4737	0.671493	13.4631
34052	Wed Mar 22 15:39:27 2017_x000D_	35.0494	21.6413	38.5244	0.672377	2	21.7636	25.0212	38.4737	0.671493	13.709
34053	Wed Mar 22 15:39:27 2017_x000D_	35.6558	21.2126	38.5248	0.672385	2	23.9134	25.9713	6.62297	0.115593	12.67
34054	Wed Mar 22 15:39:27 2017_x000D_	36.0619	20.9974	38.5256	0.672399	2	23.9134	25.9713	6.62297	0.115593	13.1273
34055	Wed Mar 22 15:39:27 2017_x000D_	36.6651	20.4631	36.1011	0.630082	2	23.9134	25.9713	6.62297	0.115593	13.8905
34056	Wed Mar 22 15:39:27 2017_x000D_	36.8652	20.2497	36.1004	0.630071	2	23.9134	25.9713	6.62297	0.115593	14.1593
34057	Wed Mar 22 15:39:27 2017_x000D_	37.4738	19.9272	33.5267	0.585151	2	26.072	26.7003	11.6814	0.20388	13.2618
34058	Wed Mar 22 15:39:27 2017_x000D_	37.7765	19.7132	31.9403	0.557463	2	26.072	26.7003	11.6814	0.20388	13.6314
34059	Wed Mar 22 15:39:27 2017_x000D_	38.0794	19.4991	33.5264	0.585146	2	26.072	26.7003	11.6814	0.20388	14.0012
34060	Wed Mar 22 15:39:27 2017_x000D_	38.582	19.0718	31.9386	0.557434	2	26.072	26.7003	11.6814	0.20388	14.6524
34061	Wed Mar 22 15:39:27 2017_x000D_	38.7847	18.9644	29.2887	0.511185	2	26.072	26.7003	11.6814	0.20388	14.8814
34062	Wed Mar 22 15:39:27 2017_x000D_	39.1927	18.8556	31.9406	0.557468	2	28.021	27.2019	4.87398	0.085067	13.9452
34063	Wed Mar 22 15:39:27 2017_x000D_	39.5952	18.5351	29.2891	0.511191	2	28.021	27.2019	4.87398	0.085067	14.4594
34064	Wed Mar 22 15:39:27 2017_x000D_	39.7978	18.4278	31.94	0.557458	2	28.021	27.2019	4.87398	0.085067	14.686
34065	Wed Mar 22 15:39:27 2017_x000D_	40.3053	18.2125	30.4853	0.532069	2	28.021	27.2019	4.87398	0.085067	15.2221
34066	Wed Mar 22 15:39:27 2017_x000D_	40.4027	18.0001	31.9393	0.557447	2	31.301	27.3027	357.387	6.23759	13.0146
34067	Wed Mar 22 15:39:27 2017_x000D_	40.91	17.785	30.4844	0.532052	2	31.301	27.3027	357.387	6.23759	13.5248
34068	Wed Mar 22 15:39:27 2017_x000D_	41.1123	17.6777	27.9118	0.487153	2	31.301	27.3027	357.387	6.23759	13.7442
34069	Wed Mar 22 15:39:27 2017_x000D_	41.3146	17.5705	25.2184	0.440144	2	31.301	27.3027	357.387	6.23759	13.9638
34070	Wed Mar 22 15:39:28 2017_x000D_	41.2116	17.571	12.6955	0.221579	2	33.497	27.1495	348.553	6.08339	12.2989
34071	Wed Mar 22 15:39:28 2017_x000D_	41.0065	17.5722	6.59833	0.115163	2	33.497	27.1495	348.553	6.08339	12.1703
34072	Wed Mar 22 15:39:28 2017_x000D_	40.9007	17.4665	-8.40117	-0.146628	2	33.497	27.1495	348.553	6.08339	12.1891
34073	Wed Mar 22 15:39:28 2017_x000D_	40.7982	17.4669	-14.7514	-0.25746	2	33.497	27.1495	348.553	6.08339	12.1268
34074	Wed Mar 22 15:39:28 2017_x000D_	40.9011	17.4657	-29.5115	-0.515073	2	33.497	27.1495	348.553	6.08339	12.19
34075	Wed Mar 22 15:39:28 2017_x000D_	41.0062	17.5704	-38.7635	-0.676551	2	36.8454	25.7074	320.895	5.60068	9.13909
34076	Wed Mar 22 15:39:28 2017_x000D_	41.1088	17.5694	-45.0129	-0.785623	2	36.8454	25.7074	320.895	5.60068	9.18714
34077	Wed Mar 22 15:39:28 2017_x000D_	41.3193	17.7794	-52.962	-0.924362	2	36.8454	25.7074	320.895	5.60068	9.10324
34078	Wed Mar 22 15:39:28 2017_x000D_	41.4249	17.8846	-61.6711	-1.07636	2	36.8454	25.7074	320.895	5.60068	9.06466
34079	Wed Mar 22 15:39:28 2017_x000D_	41.53	17.9896	-65.4762	-1.14278	2	39.3401	23.7973	322.283	5.6249	6.20685
34080	Wed Mar 22 15:39:28 2017_x000D_	41.7481	18.5169	-71.6876	-1.25118	2	39.3401	23.7973	322.283	5.6249	5.80354
34081	Wed Mar 22 15:39:28 2017_x000D_	41.8609	18.9391	-74.3697	-1.298	2	39.3401	23.7973	322.283	5.6249	5.47326
34082	Wed Mar 22 15:39:28 2017_x000D_	42.081	19.5715	-74.3709	-1.29802	2	39.3401	23.7973	322.283	5.6249	5.03686
34083	Wed Mar 22 15:39:28 2017_x000D_	42.1934	19.993	-71.6863	-1.25116	1	43.214	15.7415	52.8191	0.921868	4.37229
34084	Wed Mar 22 15:39:28 2017_x000D_	42.4158	20.7304	-70.8076	-1.23583	1	43.214	15.7415	52.8191	0.921868	5.05235
34085	Wed Mar 22 15:39:28 2017_x000D_	42.5255	21.0457	-69.0785	-1.20565	1	43.214	15.7415	52.8191	0.921868	5.3487
34086	Wed Mar 22 15:39:28 2017_x000D_	42.6355	21.3615	-70.8076	-1.23583	1	43.214	15.7415	52.8191	0.921868	5.6497
34087	Wed Mar 22 15:39:28 2017_x000D_	42.7451	21.6766	-69.0779	-1.20564	1	43.214	15.7415	52.8191	0.921868	5.95359
34088	Wed Mar 22 15:39:28 2017_x000D_	43.0669	22.3063	-71.6894	-1.25122	1	44.2144	17.7629	74.3391	1.29746	4.68607
34089	Wed Mar 22 15:39:28 2017_x000D_	43.077	22.7276	-71.6858	-1.25115	1	44.2144	17.7629	74.3391	1.29746	5.09332
34090	Wed Mar 22 15:39:28 2017_x000D_	43.3984	23.3565	-74.3781	-1.29814	1	44.2144	17.7629	74.3391	1.29746	5.65281
34091	Wed Mar 22 15:39:28 2017_x000D_	43.5078	23.6713	-70.8096	-1.23586	1	44.2144	17.7629	74.3391	1.29746	5.9505
34092	Wed Mar 22 15:39:29 2017_x000D_	43.7292	24.4053	-71.6885	-1.2512	2	44.7465	20.4314	313.691	5.47495	4.10205
34093	Wed Mar 22 15:39:29 2017_x000D_	43.7367	24.7209	-70.8057	-1.23579	2	44.7465	20.4314	313.691	5.47495	4.40676
34094	Wed Mar 22 15:39:29 2017_x000D_	44.0599	25.4531	-74.3802	-1.29818	2	44.7465	20.4314	313.691	5.47495	5.06842
34095	Wed Mar 22 15:39:29 2017_x000D_	44.1715	25.872	-71.6872	-1.25118	2	44.7465	20.4314	313.691	5.47495	5.4709
34096	Wed Mar 22 15:39:29 2017_x000D_	44.2785	26.081	-74.3814	-1.2982	1	41.4796	20.1085	106.138	1.85245	6.5958
34097	Wed Mar 22 15:39:29 2017_x000D_	44.5018	26.9182	-74.381	-1.29819	1	41.4796	20.1085	106.138	1.85245	7.45022
34098	Wed Mar 22 15:39:29 2017_x000D_	44.7151	27.3353	-74.3837	-1.29824	1	41.4796	20.1085	106.138	1.85245	7.91802
34099	Wed Mar 22 15:39:29 2017_x000D_	44.8338	28.068	-70.8037	-1.23576	1	41.4796	20.1085	106.138	1.85245	8.63738
34100	Wed Mar 22 15:39:29 2017_x000D_	44.9429	28.381	-74.3819	-1.29821	1	42.6642	18.1564	72.5091	1.26552	10.4754
34101	Wed Mar 22 15:39:29 2017_x000D_	45.156	28.7974	-74.3846	-1.29826	1	42.6642	18.1564	72.5091	1.26552	10.9289
34102	Wed Mar 22 15:39:29 2017_x000D_	45.1705	29.4255	-74.3802	-1.29818	1	42.6642	18.1564	72.5091	1.26552	11.5444
34103	Wed Mar 22 15:39:29 2017_x000D_	45.3834	29.8414	-74.3828	-1.29823	1	42.6642	18.1564	72.5091	1.26552	11.9972
34104	Wed Mar 22 15:39:29 2017_x000D_	45.393	30.2599	-74.3799	-1.29817	1	42.6642	18.1564	72.5091	1.26552	12.4073
34105	Wed Mar 22 15:39:29 2017_x000D_	45.6106	30.8844	-74.3811	-1.29819	1	44.0369	16.873	22.4073	0.391081	14.0995
34106	Wed Mar 22 15:39:29 2017_x000D_	45.6154	31.0935	-74.3796	-1.29817	1	44.0369	16.873	22.4073	0.391081	14.3078
34107	Wed Mar 22 15:39:29 2017_x000D_	45.8327	31.7175	-74.3808	-1.29819	1	44.0369	16.873	22.4073	0.391081	14.9527
34108	Wed Mar 22 15:39:29 2017_x000D_	45.8375	31.9264	-74.3793	-1.29816	1	44.0369	16.873	22.4073	0.391081	15.1607
34109	Wed Mar 22 15:39:29 2017_x000D_	46.0547	32.5499	-74.3805	-1.29818	1	45.8468	15.6033	328.1	5.72642	16.9479
34110	Wed Mar 22 15:39:29 2017_x000D_	46.1658	32.9659	-77.1524	-1.34656	1	45.8468	15.6033	328.1	5.72642	17.3655
34111	Wed Mar 22 15:39:29 2017_x000D_	46.2789	33.4856	-75.0665	-1.31016	1	45.8468	15.6033	328.1	5.72642	17.8875
34112	Wed Mar 22 15:39:29 2017_x000D_	46.4887	33.7955	-74.3829	-1.29823	1	45.8468	15.6033	328.1	5.72642	18.2035
34113	Wed Mar 22 15:39:30 2017_x000D_	46.4934	34.004	-74.3814	-1.2982	1	47.8753	14.3403	339.326	5.92236	19.7122
34114	Wed Mar 22 15:39:30 2017_x000D_	46.4981	34.2124	-74.3799	-1.29817	1	47.8753	14.3403	339.326	5.92236	19.9198
34115	Wed Mar 22 15:39:30 2017_x000D_	46.7148	34.8343	-74.3811	-1.29819	1	47.8753	14.3403	339.326	5.92236	20.5268
34116	Wed Mar 22 15:39:30 2017_x000D_	46.7195	35.0426	-74.3796	-1.29817	1	47.8753	14.3403	339.326	5.92236	20.7345
34117	Wed Mar 22 15:39:30 2017_x000D_	46.9314	35.4558	-74.3822	-1.29821	1	51.2145	13.1188	342.091	5.97061	22.7439
34118	Wed Mar 22 15:39:30 2017_x000D_	46.9361	35.664	-74.3807	-1.29819	1	51.2145	13.1188	342.091	5.97061	22.9476
34119	Wed Mar 22 15:39:30 2017_x000D_	46.9407	35.8721	-74.3793	-1.29816	1	51.2145	13.1188	342.091	5.97061	23.1512
34120	Wed Mar 22 15:39:30 2017_x000D_	47.0465	36.0784	-71.6729	-1.25093	1	51.2145	13.1188	342.091	5.97061	23.3349
34121	Wed Mar 22 15:39:30 2017_x000D_	47.1545	36.3889	-68.0425	-1.18756	1	51.2145	13.1188	342.091	5.97061	23.6216
34122	Wed Mar 22 15:39:30 2017_x000D_	47.3681	36.9054	-61.5445	-1.07415	1	54.314	12.3322	353.377	6.16759	25.536
34123	Wed Mar 22 15:39:30 2017_x000D_	47.3701	37.0094	-55.0499	-0.960802	1	54.314	12.3322	353.377	6.16759	25.6356
34124	Wed Mar 22 15:39:30 2017_x000D_	47.5786	37.318	-40.5984	-0.708576	1	54.314	12.3322	353.377	6.16759	25.8777
34125	Wed Mar 22 15:39:30 2017_x000D_	47.6842	37.5244	-34.1792	-0.596539	1	54.314	12.3322	353.377	6.16759	26.05
34126	Wed Mar 22 15:39:30 2017_x000D_	47.9915	37.7274	-19.7287	-0.34433	1	57.86	11.3389	351.184	6.12932	28.1734
34127	Wed Mar 22 15:39:30 2017_x000D_	48.1937	37.7243	-14.1396	-0.246783	1	57.86	11.3389	351.184	6.12932	28.1003
34128	Wed Mar 22 15:39:30 2017_x000D_	48.2946	37.7228	-7.77873	-0.135764	1	57.86	11.3389	351.184	6.12932	28.0643
34129	Wed Mar 22 15:39:30 2017_x000D_	48.4989	37.8233	-4.88186	-0.0852046	1	57.86	11.3389	351.184	6.12932	28.0901
34130	Wed Mar 22 15:39:30 2017_x000D_	49.1068	37.917	3.93614	0.0686987	1	61.1977	10.1179	352.75	6.15664	30.3147
34131	Wed Mar 22 15:39:30 2017_x000D_	49.5102	37.91	3.93674	0.0687091	1	61.1977	10.1179	352.75	6.15664	30.1496
34132	Wed Mar 22 15:39:30 2017_x000D_	50.3144	37.7924	6.8679	0.119868	1	61.1977	10.1179	352.75	6.15664	29.7376
34133	Wed Mar 22 15:39:30 2017_x000D_	50.7151	37.6817	3.93256	0.0686361	1	61.1977	10.1179	352.75	6.15664	29.4898
34134	Wed Mar 22 15:39:31 2017_x000D_	51.6212	37.6661	4.08886	0.0713641	1	61.1977	10.1179	352.75	6.15664	29.1653
34135	Wed Mar 22 15:39:31 2017_x000D_	52.0236	37.6592	4.08951	0.0713754	1	64.7532	8.904	352.75	6.15664	31.4468
34136	Wed Mar 22 15:39:31 2017_x000D_	52.8253	37.5417	0.981508	0.0171305	1	64.7532	8.904	352.75	6.15664	31.0225
34137	Wed Mar 22 15:39:31 2017_x000D_	53.1269	37.5365	0.981472	0.0171299	1	64.7532	8.904	352.75	6.15664	30.9029
34138	Wed Mar 22 15:39:31 2017_x000D_	53.5287	37.5296	0.981503	0.0171305	1	64.7532	8.904	352.75	6.15664	30.7476
34139	Wed Mar 22 15:39:31 2017_x000D_	54.3318	37.5159	0.981508	0.0171305	1	68.2864	8.1321	341.792	5.9654	32.529
34140	Wed Mar 22 15:39:31 2017_x000D_	54.6325	37.5107	0.981493	0.0171303	1	68.2864	8.1321	341.792	5.9654	32.3965
34141	Wed Mar 22 15:39:31 2017_x000D_	54.9336	37.5056	0.981471	0.0171299	1	68.2864	8.1321	341.792	5.9654	32.2661
34142	Wed Mar 22 15:39:31 2017_x000D_	55.635	37.4935	0.981534	0.017131	1	68.2864	8.1321	341.792	5.9654	31.9711
34143	Wed Mar 22 15:39:31 2017_x000D_	55.9358	37.4884	0.981463	0.0171298	1	72.0586	6.92561	354.004	6.17853	34.5547
34144	Wed Mar 22 15:39:31 2017_x000D_	56.6367	37.4766	6.60097	0.115209	1	72.0586	6.92561	354.004	6.17853	34.2228
34145	Wed Mar 22 15:39:31 2017_x000D_	56.9351	37.368	3.93581	0.0686928	1	72.0586	6.92561	354.004	6.17853	33.992
34146	Wed Mar 22 15:39:31 2017_x000D_	57.3373	37.4646	6.88206	0.120115	1	72.0586	6.92561	354.004	6.17853	33.902
34147	Wed Mar 22 15:39:31 2017_x000D_	58.1352	37.3475	3.93764	0.0687248	1	75.3613	6.368	0	0	35.4467
34148	Wed Mar 22 15:39:31 2017_x000D_	58.5331	37.2374	6.87979	0.120075	1	75.3613	6.368	0	0	35.1583
34149	Wed Mar 22 15:39:31 2017_x000D_	59.332	37.2238	6.88209	0.120115	1	75.3613	6.368	0	0	34.7709
34150	Wed Mar 22 15:39:31 2017_x000D_	59.7312	37.217	6.88315	0.120134	1	75.3613	6.368	0	0	34.5827
34151	Wed Mar 22 15:39:31 2017_x000D_	60.0267	37.0055	6.59877	0.11517	1	75.3613	6.368	0	0	34.2609
34152	Wed Mar 22 15:39:31 2017_x000D_	60.8244	36.992	6.601	0.115209	1	78.0094	5.78951	353.756	6.17421	35.6219
34153	Wed Mar 22 15:39:31 2017_x000D_	61.1236	36.9869	6.88146	0.120104	1	78.0094	5.78951	353.756	6.17421	35.474
34154	Wed Mar 22 15:39:31 2017_x000D_	61.8188	36.8719	3.79026	0.0661526	1	78.0094	5.78951	353.756	6.17421	35.0464
34155	Wed Mar 22 15:39:31 2017_x000D_	62.2171	36.8652	3.79087	0.0661632	1	78.0094	5.78951	353.756	6.17421	34.8582
34156	Wed Mar 22 15:39:32 2017_x000D_	62.5158	36.8601	3.9323	0.0686316	1	79.5456	5.61771	0	0	35.5823
34157	Wed Mar 22 15:39:32 2017_x000D_	63.2119	36.8484	3.79224	0.0661872	1	79.5456	5.61771	0	0	35.2441
34158	Wed Mar 22 15:39:32 2017_x000D_	63.5103	36.8433	3.9338	0.0686577	1	79.5456	5.61771	0	0	35.1023
34159	Wed Mar 22 15:39:32 2017_x000D_	64.1048	36.7302	0.962932	0.0168063	1	79.5456	5.61771	0	0	34.7333
34160	Wed Mar 22 15:39:32 2017_x000D_	64.4026	36.7251	0.962898	0.0168057	1	81.5172	5.46001	354.829	6.19294	35.6429
34161	Wed Mar 22 15:39:32 2017_x000D_	64.7997	36.7185	0.962931	0.0168063	1	81.5172	5.46001	354.829	6.19294	35.4481
34162	Wed Mar 22 15:39:32 2017_x000D_	64.9982	36.7151	0.962924	0.0168062	1	81.5172	5.46001	354.829	6.19294	35.3519
34163	Wed Mar 22 15:39:32 2017_x000D_	65.1967	36.7118	0.962914	0.016806	1	81.5172	5.46001	354.829	6.19294	35.2567
34164	Wed Mar 22 15:39:32 2017_x000D_	65.493	36.6039	3.9308	0.0686054	1	82.595	5.71581	11.5852	0.202199	35.3066
34165	Wed Mar 22 15:39:32 2017_x000D_	65.7919	36.7018	0.962939	0.0168065	1	82.595	5.71581	11.5852	0.202199	35.2488
34166	Wed Mar 22 15:39:32 2017_x000D_	65.9884	36.5951	-7.47963	-0.130544	1	82.595	5.71581	11.5852	0.202199	35.0615
34167	Wed Mar 22 15:39:32 2017_x000D_	65.8893	36.5965	-13.5972	-0.237316	1	82.595	5.71581	11.5852	0.202199	35.1098
34168	Wed Mar 22 15:39:32 2017_x000D_	65.8891	36.5962	-19.022	-0.331997	1	82.595	5.71581	11.5852	0.202199	35.1096
34169	Wed Mar 22 15:39:32 2017_x000D_	65.7872	36.3914	-32.9674	-0.575389	1	83.8792	6.1994	46.2906	0.807923	35.1977
34170	Wed Mar 22 15:39:32 2017_x000D_	65.7875	36.3911	-41.0666	-0.716747	1	83.8792	6.1994	46.2906	0.807923	35.1973
34171	Wed Mar 22 15:39:32 2017_x000D_	65.6872	36.2895	-53.2585	-0.929535	1	83.8792	6.1994	46.2906	0.807923	35.162
34172	Wed Mar 22 15:39:32 2017_x000D_	65.7868	36.2877	-63.4018	-1.10657	1	83.8792	6.1994	46.2906	0.807923	35.109
34173	Wed Mar 22 15:39:32 2017_x000D_	65.7886	36.3907	-69.5836	-1.21446	1	84.2587	7.317	59.8718	1.04496	34.4445
34174	Wed Mar 22 15:39:32 2017_x000D_	65.8915	36.5954	-83.3411	-1.45458	1	84.2587	7.317	59.8718	1.04496	34.5627
34175	Wed Mar 22 15:39:32 2017_x000D_	65.8933	36.6984	-89.1309	-1.55563	1	84.2587	7.317	59.8718	1.04496	34.649
34176	Wed Mar 22 15:39:32 2017_x000D_	65.8998	37.1106	259.968	4.53729	1	84.2587	7.317	59.8718	1.04496	34.9958
34177	Wed Mar 22 15:39:33 2017_x000D_	65.903	37.3166	254.758	4.44636	1	85.0287	9.3307	82.1692	1.43412	33.8969
34178	Wed Mar 22 15:39:33 2017_x000D_	65.8085	37.6272	251.34	4.38671	1	85.0287	9.3307	82.1692	1.43412	34.2068
34179	Wed Mar 22 15:39:33 2017_x000D_	65.5205	38.2497	248.806	4.34248	1	85.0287	9.3307	82.1692	1.43412	34.8838
34180	Wed Mar 22 15:39:33 2017_x000D_	65.3286	38.6646	248.806	4.34249	1	85.0287	9.3307	82.1692	1.43412	35.3351
34181	Wed Mar 22 15:39:33 2017_x000D_	65.2358	39.0775	251.341	4.38673	1	85.0287	9.3307	82.1692	1.43412	35.73
34182	Wed Mar 22 15:39:33 2017_x000D_	65.0503	39.9033	251.34	4.38671	1	84.8944	11.9772	94.6963	1.65276	34.2587
34183	Wed Mar 22 15:39:33 2017_x000D_	64.8552	40.1124	251.341	4.38673	1	84.8944	11.9772	94.6963	1.65276	34.5421
34184	Wed Mar 22 15:39:33 2017_x000D_	64.6698	40.9378	251.34	4.38672	1	84.8944	11.9772	94.6963	1.65276	35.3235
34185	Wed Mar 22 15:39:33 2017_x000D_	64.4748	41.1469	251.342	4.38674	1	84.8944	11.9772	94.6963	1.65276	35.6066
34186	Wed Mar 22 15:39:33 2017_x000D_	64.3853	41.7646	253.96	4.43244	1	84.5315	14.8356	97.3652	1.69934	33.6309
34187	Wed Mar 22 15:39:33 2017_x000D_	64.1936	42.179	253.961	4.43246	1	84.5315	14.8356	97.3652	1.69934	34.0777
34188	Wed Mar 22 15:39:33 2017_x000D_	64.0051	42.7985	253.961	4.43246	1	84.5315	14.8356	97.3652	1.69934	34.688
34189	Wed Mar 22 15:39:33 2017_x000D_	64.0051	42.7985	253.961	4.43246	1	84.5315	14.8356	97.3652	1.69934	34.688
34190	Wed Mar 22 15:39:33 2017_x000D_	63.8167	43.4178	253.961	4.43246	1	84.1353	18.353	91.6732	1.6	32.2659
34191	Wed Mar 22 15:39:33 2017_x000D_	63.6317	44.2418	253.961	4.43245	1	84.1353	18.353	91.6732	1.6	33.0247
34192	Wed Mar 22 15:39:33 2017_x000D_	63.5359	44.4487	256.659	4.47955	1	84.1353	18.353	91.6732	1.6	33.2464
34193	Wed Mar 22 15:39:33 2017_x000D_	63.4484	45.1679	254.762	4.44643	1	84.1353	18.353	91.6732	1.6	33.8672
34194	Wed Mar 22 15:39:33 2017_x000D_	63.2552	45.4794	253.961	4.43246	1	84.1518	22.3214	88.0635	1.537	31.1923
34195	Wed Mar 22 15:39:33 2017_x000D_	63.067	46.098	253.961	4.43246	1	84.1518	22.3214	88.0635	1.537	31.7789
34196	Wed Mar 22 15:39:33 2017_x000D_	63.0737	46.5073	253.96	4.43243	1	84.1518	22.3214	88.0635	1.537	32.0818
34197	Wed Mar 22 15:39:33 2017_x000D_	62.8822	46.921	253.961	4.43245	1	84.1518	22.3214	88.0635	1.537	32.5198
34198	Wed Mar 22 15:39:33 2017_x000D_	62.8873	47.2277	254.762	4.44643	1	84.1518	22.3214	88.0635	1.537	32.7491
34199	Wed Mar 22 15:39:34 2017_x000D_	62.6018	47.9504	251.337	4.38666	1	84.1794	26.0666	88.0635	1.537	30.7326
34200	Wed Mar 22 15:39:34 2017_x000D_	62.5095	48.3615	253.96	4.43244	1	84.1794	26.0666	88.0635	1.537	31.0909
34201	Wed Mar 22 15:39:34 2017_x000D_	62.3215	48.9792	253.96	4.43244	1	84.1794	26.0666	88.0635	1.537	31.6663
34202	Wed Mar 22 15:39:34 2017_x000D_	62.2293	49.3903	251.336	4.38664	1	84.1794	26.0666	88.0635	1.537	32.0281
34203	Wed Mar 22 15:39:34 2017_x000D_	61.9458	50.2141	253.96	4.43245	1	84.079	28.0446	88.0635	1.537	31.3268
34204	Wed Mar 22 15:39:34 2017_x000D_	61.8502	50.4208	251.336	4.38665	1	84.079	28.0446	88.0635	1.537	31.5407
34205	Wed Mar 22 15:39:34 2017_x000D_	61.6659	51.242	251.335	4.38663	1	84.079	28.0446	88.0635	1.537	32.2563
34206	Wed Mar 22 15:39:34 2017_x000D_	61.6659	51.242	251.335	4.38663	1	84.079	28.0446	88.0635	1.537	32.2563
34207	Wed Mar 22 15:39:34 2017_x000D_	61.3791	51.8613	253.962	4.43247	1	83.9564	30.4611	95.9376	1.67443	31.1079
34208	Wed Mar 22 15:39:34 2017_x000D_	61.287	52.2718	251.336	4.38664	1	83.9564	30.4611	95.9376	1.67443	31.458
34209	Wed Mar 22 15:39:34 2017_x000D_	61.0994	52.8884	251.336	4.38663	1	83.9564	30.4611	95.9376	1.67443	32.0223
34210	Wed Mar 22 15:39:34 2017_x000D_	61.0038	53.0947	253.962	4.43247	1	83.9564	30.4611	95.9376	1.67443	32.2351
34211	Wed Mar 22 15:39:34 2017_x000D_	60.818	53.8131	253.077	4.41703	1	83.6056	33.0892	86.9465	1.5175	30.8019
34212	Wed Mar 22 15:39:34 2017_x000D_	60.7243	54.1213	251.335	4.38663	1	83.6056	33.0892	86.9465	1.5175	31.079
34213	Wed Mar 22 15:39:34 2017_x000D_	60.535	54.6357	250.337	4.3692	1	83.6056	33.0892	86.9465	1.5175	31.5675
34214	Wed Mar 22 15:39:34 2017_x000D_	60.4413	54.9435	253.962	4.43248	1	83.6056	33.0892	86.9465	1.5175	31.8464
34215	Wed Mar 22 15:39:34 2017_x000D_	60.3458	55.1498	251.335	4.38663	1	83.6056	33.0892	86.9465	1.5175	32.0576
34216	Wed Mar 22 15:39:34 2017_x000D_	60.1566	55.6641	250.337	4.3692	1	83.7559	34.4126	77.9911	1.3612	31.7577
34217	Wed Mar 22 15:39:34 2017_x000D_	60.1602	55.8676	250.336	4.36919	1	83.7559	34.4126	77.9911	1.3612	31.8916
34218	Wed Mar 22 15:39:34 2017_x000D_	59.9693	56.2799	250.336	4.36919	1	83.7559	34.4126	77.9911	1.3612	32.3107
34219	Wed Mar 22 15:39:34 2017_x000D_	59.9711	56.3815	251.335	4.38662	1	83.7559	34.4126	77.9911	1.3612	32.3782
34220	Wed Mar 22 15:39:35 2017_x000D_	59.8756	56.5875	253.963	4.4325	1	84.1009	36.1809	85.8182	1.49781	31.6748
34221	Wed Mar 22 15:39:35 2017_x000D_	59.6865	57.101	260.011	4.53804	1	84.1009	36.1809	85.8182	1.49781	32.1514
34222	Wed Mar 22 15:39:35 2017_x000D_	59.6919	57.4061	259.447	4.5282	1	84.1009	36.1809	85.8182	1.49781	32.3467
34223	Wed Mar 22 15:39:35 2017_x000D_	59.5964	57.6118	268.083	4.67894	1	84.1009	36.1809	85.8182	1.49781	32.5539
34224	Wed Mar 22 15:39:35 2017_x000D_	59.6014	57.9162	-80.6535	-1.40767	1	84.6404	38.3936	85.918	1.49955	31.7503
34225	Wed Mar 22 15:39:35 2017_x000D_	59.603	58.0178	-74.5619	-1.30135	1	84.6404	38.3936	85.918	1.49955	31.8116
34226	Wed Mar 22 15:39:35 2017_x000D_	59.6079	58.3224	-62.8864	-1.09758	1	84.6404	38.3936	85.918	1.49955	31.9966
34227	Wed Mar 22 15:39:35 2017_x000D_	59.8073	58.4184	-56.5787	-0.987484	1	84.6404	38.3936	85.918	1.49955	31.901
34228	Wed Mar 22 15:39:35 2017_x000D_	59.913	58.8219	-46.416	-0.810112	1	84.6404	38.3936	85.918	1.49955	32.0743
34229	Wed Mar 22 15:39:35 2017_x000D_	60.1123	58.9179	-40.5642	-0.707979	1	84.5066	41.0237	93.2329	1.62722	30.2537
34230	Wed Mar 22 15:39:35 2017_x000D_	60.4143	59.2144	-32.1372	-0.5609	1	84.5066	41.0237	93.2329	1.62722	30.1884
34231	Wed Mar 22 15:39:35 2017_x000D_	60.6138	59.3104	-29.6457	-0.517414	1	84.5066	41.0237	93.2329	1.62722	30.0877
34232	Wed Mar 22 15:39:35 2017_x000D_	60.9119	59.4035	-25.6551	-0.447766	1	84.5066	41.0237	93.2329	1.62722	29.9086
34233	Wed Mar 22 15:39:35 2017_x000D_	61.2116	59.5977	-24.4036	-0.425924	1	84.1895	42.9889	92.5066	1.61455	28.352
34234	Wed Mar 22 15:39:35 2017_x000D_	61.8093	59.8849	-21.8237	-0.380896	1	84.1895	42.9889	92.5066	1.61455	28.0419
34235	Wed Mar 22 15:39:35 2017_x000D_	62.2058	59.975	-19.1447	-0.334138	1	84.1895	42.9889	92.5066	1.61455	27.7815
34236	Wed Mar 22 15:39:35 2017_x000D_	62.8027	60.2618	-16.3643	-0.285612	1	84.1895	42.9889	92.5066	1.61455	27.4909
34237	Wed Mar 22 15:39:35 2017_x000D_	63.1985	60.3514	-19.1436	-0.334118	1	83.8947	44.5154	94.718	1.65314	26.0598
34238	Wed Mar 22 15:39:35 2017_x000D_	63.7928	60.5365	-19.1443	-0.334131	1	83.8947	44.5154	94.718	1.65314	25.7053
34239	Wed Mar 22 15:39:35 2017_x000D_	64.1899	60.7273	-19.1425	-0.3341	1	83.8947	44.5154	94.718	1.65314	25.5168
34240	Wed Mar 22 15:39:35 2017_x000D_	64.5852	60.817	-16.3633	-0.285593	1	83.8947	44.5154	94.718	1.65314	25.2705
34241	Wed Mar 22 15:39:36 2017_x000D_	65.278	61.0997	-18.1793	-0.317289	1	83.8947	44.5154	94.718	1.65314	24.9323
34242	Wed Mar 22 15:39:36 2017_x000D_	65.6727	61.1893	-15.5093	-0.270688	1	83.6111	45.8226	94.978	1.65768	23.6204
34243	Wed Mar 22 15:39:36 2017_x000D_	66.0671	61.2785	-18.1821	-0.317338	1	83.6111	45.8226	94.978	1.65768	23.3811
34244	Wed Mar 22 15:39:36 2017_x000D_	66.857	61.5581	-15.5079	-0.270664	1	83.6111	45.8226	94.978	1.65768	22.9849
34245	Wed Mar 22 15:39:36 2017_x000D_	67.153	61.6501	-19.1461	-0.334162	1	83.6111	45.8226	94.978	1.65768	22.8337
34246	Wed Mar 22 15:39:36 2017_x000D_	67.8435	61.9323	-15.5045	-0.270604	1	83.361	46.4728	93.1121	1.62511	21.9041
34247	Wed Mar 22 15:39:36 2017_x000D_	68.2368	62.0212	-18.1811	-0.31732	1	83.361	46.4728	93.1121	1.62511	21.6909
34248	Wed Mar 22 15:39:36 2017_x000D_	69.0245	62.3	-15.5031	-0.270581	1	83.361	46.4728	93.1121	1.62511	21.355
34249	Wed Mar 22 15:39:36 2017_x000D_	69.4171	62.3888	-18.1818	-0.317333	1	83.361	46.4728	93.1121	1.62511	21.1601
34250	Wed Mar 22 15:39:36 2017_x000D_	69.8098	62.4778	-15.5045	-0.270604	1	83.3166	47.3483	94.3739	1.64714	20.2814
34251	Wed Mar 22 15:39:36 2017_x000D_	70.399	62.6613	-15.5038	-0.270592	1	83.3166	47.3483	94.3739	1.64714	20.0338
34252	Wed Mar 22 15:39:36 2017_x000D_	70.7924	62.8506	-15.501	-0.270544	1	83.3166	47.3483	94.3739	1.64714	19.9293
34253	Wed Mar 22 15:39:36 2017_x000D_	71.576	63.0278	-15.5024	-0.270568	1	83.3166	47.3483	94.3739	1.64714	19.588
34254	Wed Mar 22 15:39:36 2017_x000D_	71.7711	63.0218	-15.5045	-0.270604	1	83.3166	47.3483	94.3739	1.64714	19.4668
34255	Wed Mar 22 15:39:36 2017_x000D_	72.5537	63.1989	-15.5059	-0.270629	1	82.8497	47.9919	129.13	2.25374	18.3647
34256	Wed Mar 22 15:39:36 2017_x000D_	72.8483	63.3908	-14.721	-0.25693	1	82.8497	47.9919	129.13	2.25374	18.3618
34257	Wed Mar 22 15:39:36 2017_x000D_	73.1408	63.3818	-15.5051	-0.270616	1	82.8497	47.9919	129.13	2.25374	18.1965
34258	Wed Mar 22 15:39:36 2017_x000D_	73.7274	63.5645	-15.5045	-0.270605	1	82.8497	47.9919	129.13	2.25374	18.0478
34259	Wed Mar 22 15:39:36 2017_x000D_	74.119	63.7532	-15.5017	-0.270556	1	81.4936	49.0476	134.11	2.34066	16.4511
34260	Wed Mar 22 15:39:36 2017_x000D_	74.3136	63.7472	-15.5038	-0.270592	1	81.4936	49.0476	134.11	2.34066	16.3594
34261	Wed Mar 22 15:39:36 2017_x000D_	74.8993	63.9296	-15.5031	-0.27058	1	81.4936	49.0476	134.11	2.34066	16.2776
34262	Wed Mar 22 15:39:36 2017_x000D_	75.289	64.0176	-18.1921	-0.317512	1	81.4936	49.0476	134.11	2.34066	16.2049
34263	Wed Mar 22 15:39:37 2017_x000D_	75.7756	64.1028	-14.723	-0.256965	1	80.7658	50.5597	102.72	1.7928	14.4332
34264	Wed Mar 22 15:39:37 2017_x000D_	76.0694	64.2942	-15.5017	-0.270556	1	80.7658	50.5597	102.72	1.7928	14.5153
34265	Wed Mar 22 15:39:37 2017_x000D_	76.4585	64.382	-18.1927	-0.317523	1	80.7658	50.5597	102.72	1.7928	14.4779
34266	Wed Mar 22 15:39:37 2017_x000D_	76.6525	64.3759	-18.1953	-0.317567	1	80.7658	50.5597	102.72	1.7928	14.4155
34267	Wed Mar 22 15:39:37 2017_x000D_	76.8475	64.4698	-20.8018	-0.36306	1	79.9941	52.946	93.5931	1.63351	11.9457
34268	Wed Mar 22 15:39:37 2017_x000D_	77.3346	64.6548	-21.8735	-0.381764	1	79.9941	52.946	93.5931	1.63351	12.007
34269	Wed Mar 22 15:39:37 2017_x000D_	77.5294	64.7486	-24.4804	-0.427263	1	79.9941	52.946	93.5931	1.63351	12.0572
34270	Wed Mar 22 15:39:37 2017_x000D_	77.7242	64.8424	-26.9815	-0.470916	1	79.9941	52.946	93.5931	1.63351	12.111
34271	Wed Mar 22 15:39:37 2017_x000D_	77.8223	64.9392	-30.7801	-0.537214	1	79.9941	52.946	93.5931	1.63351	12.1883
34272	Wed Mar 22 15:39:37 2017_x000D_	77.9203	65.0361	-34.6904	-0.605461	1	79.4725	54.682	93.8537	1.63806	10.4698
34273	Wed Mar 22 15:39:37 2017_x000D_	77.9192	64.9358	-36.947	-0.644848	1	79.4725	54.682	93.8537	1.63806	10.3708
34274	Wed Mar 22 15:39:37 2017_x000D_	78.0172	65.0327	-40.83	-0.712617	1	79.4725	54.682	93.8537	1.63806	10.4525
34275	Wed Mar 22 15:39:37 2017_x000D_	78.0175	65.0324	-48.6177	-0.848539	1	79.4725	54.682	93.8537	1.63806	10.4522
34276	Wed Mar 22 15:39:37 2017_x000D_	78.2125	65.1263	-54.6644	-0.954074	1	78.929	56.8544	96.2964	1.68069	8.30287
34277	Wed Mar 22 15:39:37 2017_x000D_	78.3105	65.2231	-58.4765	-1.02061	1	78.929	56.8544	96.2964	1.68069	8.39152
34278	Wed Mar 22 15:39:37 2017_x000D_	78.5088	65.6169	-70.562	-1.23154	1	78.929	56.8544	96.2964	1.68069	8.77257
34279	Wed Mar 22 15:39:37 2017_x000D_	78.6077	65.8138	-73.1178	-1.27615	1	78.929	56.8544	96.2964	1.68069	8.96516
34280	Wed Mar 22 15:39:37 2017_x000D_	78.7091	66.211	-86.636	-1.51208	1	78.863	58.165	93.2768	1.62799	8.04747
34281	Wed Mar 22 15:39:37 2017_x000D_	78.809	66.5075	-89.4121	-1.56054	1	78.863	58.165	93.2768	1.62799	8.34267
34282	Wed Mar 22 15:39:37 2017_x000D_	78.7176	67.0105	262.353	4.57892	1	78.863	58.165	93.2768	1.62799	8.84669
34283	Wed Mar 22 15:39:37 2017_x000D_	78.7198	67.2105	257.053	4.48642	1	78.863	58.165	93.2768	1.62799	9.04663
34284	Wed Mar 22 15:39:38 2017_x000D_	78.7229	67.5103	251.1	4.38253	1	78.863	58.165	93.2768	1.62799	9.34635
34285	Wed Mar 22 15:39:38 2017_x000D_	78.438	68.0194	242.6	4.23416	1	78.5695	59.6872	95.7898	1.67185	8.33324
34286	Wed Mar 22 15:39:38 2017_x000D_	78.3434	68.2224	240.308	4.19416	1	78.5695	59.6872	95.7898	1.67185	8.53819
34287	Wed Mar 22 15:39:38 2017_x000D_	78.0585	68.7312	236.645	4.13024	1	78.5695	59.6872	95.7898	1.67185	9.05842
34288	Wed Mar 22 15:39:38 2017_x000D_	77.8682	69.0371	235.045	4.10231	1	78.5695	59.6872	95.7898	1.67185	9.37616
34289	Wed Mar 22 15:39:38 2017_x000D_	77.5802	69.2466	232.888	4.06465	1	78.2979	60.7725	93.8376	1.63777	8.50444
34290	Wed Mar 22 15:39:38 2017_x000D_	77.2965	69.855	230.855	4.02917	1	78.2979	60.7725	93.8376	1.63777	9.13754
34291	Wed Mar 22 15:39:38 2017_x000D_	77.0085	70.0644	232.888	4.06465	1	78.2979	60.7725	93.8376	1.63777	9.38094
34292	Wed Mar 22 15:39:38 2017_x000D_	76.8195	70.4699	232.888	4.06466	1	78.2979	60.7725	93.8376	1.63777	9.80945
34293	Wed Mar 22 15:39:38 2017_x000D_	76.4369	70.8822	232.888	4.06465	1	78.0374	61.6393	108.416	1.89222	9.38045
34294	Wed Mar 22 15:39:38 2017_x000D_	76.2467	71.1879	234.526	4.09325	1	78.0374	61.6393	108.416	1.89222	9.71506
34295	Wed Mar 22 15:39:38 2017_x000D_	75.8652	71.6999	232.888	4.06466	1	78.0374	61.6393	108.416	1.89222	10.2924
34296	Wed Mar 22 15:39:38 2017_x000D_	75.6762	72.1054	232.888	4.06466	1	78.0374	61.6393	108.416	1.89222	10.7291
34297	Wed Mar 22 15:39:38 2017_x000D_	75.388	72.3151	230.855	4.02917	1	77.7331	63.3787	87.7882	1.53219	9.23898
34298	Wed Mar 22 15:39:38 2017_x000D_	74.9109	72.9301	232.888	4.06466	1	77.7331	63.3787	87.7882	1.53219	9.95962
34299	Wed Mar 22 15:39:38 2017_x000D_	74.5282	73.3425	232.887	4.06465	1	77.7331	63.3787	87.7882	1.53219	10.4666
34300	Wed Mar 22 15:39:38 2017_x000D_	74.5282	73.3425	232.887	4.06465	1	77.7331	63.3787	87.7882	1.53219	10.4666
34301	Wed Mar 22 15:39:38 2017_x000D_	74.1479	73.9541	232.887	4.06465	1	77.7331	63.3787	87.7882	1.53219	11.1666
34302	Wed Mar 22 15:39:38 2017_x000D_	73.959	74.3594	232.888	4.06466	1	77.8838	64.6937	86.025	1.50142	10.4322
34303	Wed Mar 22 15:39:38 2017_x000D_	73.5762	74.7719	232.888	4.06466	1	77.8838	64.6937	86.025	1.50142	10.9602
34304	Wed Mar 22 15:39:38 2017_x000D_	73.3861	75.0776	234.526	4.09325	1	77.8838	64.6937	86.025	1.50142	11.3161
34305	Wed Mar 22 15:39:39 2017_x000D_	73.0046	75.5896	232.888	4.06466	1	77.8838	64.6937	86.025	1.50142	11.9385
34306	Wed Mar 22 15:39:39 2017_x000D_	72.8132	75.7959	232.888	4.06466	1	78.4565	66.2386	69.8809	1.21965	11.099
34307	Wed Mar 22 15:39:39 2017_x000D_	72.4316	76.308	231.119	4.03379	1	78.4565	66.2386	69.8809	1.21965	11.7342
34308	Wed Mar 22 15:39:39 2017_x000D_	72.2415	76.6137	232.888	4.06466	1	78.4565	66.2386	69.8809	1.21965	12.0942
34309	Wed Mar 22 15:39:39 2017_x000D_	72.0501	76.82	232.888	4.06466	1	78.4565	66.2386	69.8809	1.21965	12.3696
34310	Wed Mar 22 15:39:39 2017_x000D_	71.7642	77.2289	230.855	4.02919	1	79.2343	68.0069	69.8809	1.21965	11.8679
34311	Wed Mar 22 15:39:39 2017_x000D_	71.5729	77.4351	235.045	4.10231	1	79.2343	68.0069	69.8809	1.21965	12.1486
34312	Wed Mar 22 15:39:39 2017_x000D_	71.2844	77.6452	232.888	4.06465	1	79.2343	68.0069	69.8809	1.21965	12.4939
34313	Wed Mar 22 15:39:39 2017_x000D_	71.287	77.8441	232.888	4.06466	1	79.2343	68.0069	69.8809	1.21965	12.6463
34314	Wed Mar 22 15:39:39 2017_x000D_	71.0956	78.0504	232.888	4.06466	1	80.3783	71.0934	79.1207	1.38092	11.6004
34315	Wed Mar 22 15:39:39 2017_x000D_	70.8096	78.4595	227.143	3.96439	1	80.3783	71.0934	79.1207	1.38092	12.0756
34316	Wed Mar 22 15:39:39 2017_x000D_	70.521	78.6697	225.216	3.93076	1	80.3783	71.0934	79.1207	1.38092	12.4325
34317	Wed Mar 22 15:39:39 2017_x000D_	70.4263	78.8723	219.191	3.82561	1	80.3783	71.0934	79.1207	1.38092	12.6315
34318	Wed Mar 22 15:39:39 2017_x000D_	70.1371	79.0826	205.308	3.5833	1	80.3783	71.0934	79.1207	1.38092	12.9888
34319	Wed Mar 22 15:39:39 2017_x000D_	70.1366	79.0826	198.412	3.46295	1	80.9059	73.5064	81.313	1.41918	12.1273
34320	Wed Mar 22 15:39:39 2017_x000D_	69.749	79.1969	185.028	3.22935	1	80.9059	73.5064	81.313	1.41918	12.5243
34321	Wed Mar 22 15:39:39 2017_x000D_	69.5559	79.3036	176.675	3.08356	1	80.9059	73.5064	81.313	1.41918	12.7448
34322	Wed Mar 22 15:39:39 2017_x000D_	69.1653	79.2187	163.285	2.84985	1	80.9059	73.5064	81.313	1.41918	13.0565
34323	Wed Mar 22 15:39:39 2017_x000D_	69.0669	79.123	159.803	2.7891	1	81.4221	76.1355	84.2499	1.47044	12.7113
34324	Wed Mar 22 15:39:39 2017_x000D_	68.6752	78.9386	147.521	2.57473	1	81.4221	76.1355	84.2499	1.47044	13.0515
34325	Wed Mar 22 15:39:39 2017_x000D_	68.3821	78.8504	143.696	2.50796	1	81.4221	76.1355	84.2499	1.47044	13.3196
34326	Wed Mar 22 15:39:39 2017_x000D_	68.282	78.6549	137.785	2.4048	1	81.4221	76.1355	84.2499	1.47044	13.3794
34327	Wed Mar 22 15:39:40 2017_x000D_	67.9873	78.4672	135.894	2.37179	1	81.539	78.0988	84.8694	1.48125	13.5567
34328	Wed Mar 22 15:39:40 2017_x000D_	67.4931	77.988	131.995	2.30375	1	81.539	78.0988	84.8694	1.48125	14.0463
34329	Wed Mar 22 15:39:40 2017_x000D_	67.1947	77.6006	134.001	2.33876	1	81.539	78.0988	84.8694	1.48125	14.3529
34330	Wed Mar 22 15:39:40 2017_x000D_	66.6006	77.0247	134.003	2.33879	1	81.539	78.0988	84.8694	1.48125	14.977
34331	Wed Mar 22 15:39:40 2017_x000D_	66.401	76.733	135.888	2.3717	1	81.6668	79.8438	94.9015	1.65634	15.5795
34332	Wed Mar 22 15:39:40 2017_x000D_	65.8075	76.2559	134.004	2.33881	1	81.6668	79.8438	94.9015	1.65634	16.2601
34333	Wed Mar 22 15:39:40 2017_x000D_	65.6076	75.9639	135.888	2.3717	1	81.6668	79.8438	94.9015	1.65634	16.5212
34334	Wed Mar 22 15:39:40 2017_x000D_	65.3099	75.675	131.998	2.3038	1	81.6668	79.8438	94.9015	1.65634	16.8798
34335	Wed Mar 22 15:39:40 2017_x000D_	64.813	75.1935	135.888	2.3717	1	81.6668	79.8438	94.9015	1.65634	17.4836
34336	Wed Mar 22 15:39:40 2017_x000D_	64.6142	75.0008	135.888	2.3717	1	81.5895	81.365	95.7898	1.67185	18.1291
34337	Wed Mar 22 15:39:40 2017_x000D_	64.0173	74.4221	135.888	2.3717	1	81.5895	81.365	95.7898	1.67185	18.8941
34338	Wed Mar 22 15:39:40 2017_x000D_	63.8166	74.1292	137.902	2.40684	1	81.5895	81.365	95.7898	1.67185	19.1894
34339	Wed Mar 22 15:39:40 2017_x000D_	63.5175	73.8392	137.771	2.40456	1	81.5895	81.365	95.7898	1.67185	19.5764
34340	Wed Mar 22 15:39:40 2017_x000D_	63.0194	73.3562	137.9	2.40682	1	80.6813	82.2104	141.872	2.47613	19.757
34341	Wed Mar 22 15:39:40 2017_x000D_	62.622	73.0694	135.888	2.3717	1	80.6813	82.2104	141.872	2.47613	20.241
34342	Wed Mar 22 15:39:40 2017_x000D_	62.2226	72.6823	135.888	2.3717	1	80.6813	82.2104	141.872	2.47613	20.7728
34343	Wed Mar 22 15:39:40 2017_x000D_	62.0212	72.3885	137.899	2.40678	1	80.6813	82.2104	141.872	2.47613	21.0872
34344	Wed Mar 22 15:39:40 2017_x000D_	61.8196	72.0942	135.883	2.37161	1	80.0112	82.6271	155.519	2.71432	21.0209
34345	Wed Mar 22 15:39:40 2017_x000D_	61.2231	71.7133	135.888	2.3717	1	80.0112	82.6271	155.519	2.71432	21.7279
34346	Wed Mar 22 15:39:40 2017_x000D_	61.023	71.5192	135.888	2.3717	1	80.0112	82.6271	155.519	2.71432	21.9986
34347	Wed Mar 22 15:39:40 2017_x000D_	60.6225	71.131	135.888	2.3717	1	80.0112	82.6271	155.519	2.71432	22.5407
34348	Wed Mar 22 15:39:41 2017_x000D_	60.4221	70.9368	135.888	2.3717	1	80.0112	82.6271	155.519	2.71432	22.8122
34349	Wed Mar 22 15:39:41 2017_x000D_	60.0177	70.3469	135.883	2.37161	1	77.3855	83.2079	176.888	3.08728	21.6112
34350	Wed Mar 22 15:39:41 2017_x000D_	59.8206	70.3537	135.888	2.3717	1	77.3855	83.2079	176.888	3.08728	21.7659
34351	Wed Mar 22 15:39:41 2017_x000D_	59.62	70.1591	135.888	2.3717	1	77.3855	83.2079	176.888	3.08728	22.0428
34352	Wed Mar 22 15:39:41 2017_x000D_	59.4193	69.9646	135.888	2.3717	1	77.3855	83.2079	176.888	3.08728	22.3197
34353	Wed Mar 22 15:39:41 2017_x000D_	59.1165	69.5719	133.881	2.33666	1	74.7811	83.3542	183.053	3.19489	20.8646
34354	Wed Mar 22 15:39:41 2017_x000D_	58.9173	69.4777	132.02	2.30418	1	74.7811	83.3542	183.053	3.19489	21.0765
34355	Wed Mar 22 15:39:41 2017_x000D_	58.7146	69.1822	133.882	2.33668	1	74.7811	83.3542	183.053	3.19489	21.4238
34356	Wed Mar 22 15:39:41 2017_x000D_	58.6142	69.0847	129.902	2.26723	1	74.7811	83.3542	183.053	3.19489	21.5636
34357	Wed Mar 22 15:39:41 2017_x000D_	58.3124	68.7923	133.882	2.33669	1	72.403	83.2892	180	3.14159	20.2165
34358	Wed Mar 22 15:39:41 2017_x000D_	58.208	68.4932	137.886	2.40657	1	72.403	83.2892	180	3.14159	20.5041
34359	Wed Mar 22 15:39:41 2017_x000D_	57.6074	68.1096	145.841	2.54541	1	72.403	83.2892	180	3.14159	21.1974
34360	Wed Mar 22 15:39:41 2017_x000D_	57.5048	67.9113	152.136	2.65527	1	72.403	83.2892	180	3.14159	21.4111
34361	Wed Mar 22 15:39:41 2017_x000D_	57.4058	67.9149	158.509	2.7665	1	70.446	83.4534	180	3.14159	20.2853
34362	Wed Mar 22 15:39:41 2017_x000D_	57.1055	67.7233	170.318	2.97261	1	70.446	83.4534	180	3.14159	20.6253
34363	Wed Mar 22 15:39:41 2017_x000D_	57.0065	67.7268	176.328	3.07751	1	70.446	83.4534	180	3.14159	20.6869
34364	Wed Mar 22 15:39:41 2017_x000D_	56.6113	67.7404	192.856	3.36597	1	70.446	83.4534	180	3.14159	20.9356
34365	Wed Mar 22 15:39:41 2017_x000D_	56.4139	67.747	199.67	3.48489	1	70.446	83.4534	180	3.14159	21.0616
34366	Wed Mar 22 15:39:41 2017_x000D_	56.2161	67.7536	205.009	3.57807	1	68.0881	82.9537	193.606	3.37907	19.287
34367	Wed Mar 22 15:39:41 2017_x000D_	55.9233	67.9655	211.237	3.68679	1	68.0881	82.9537	193.606	3.37907	19.3036
34368	Wed Mar 22 15:39:41 2017_x000D_	55.7275	68.0729	216.67	3.78161	1	68.0881	82.9537	193.606	3.37907	19.3448
34369	Wed Mar 22 15:39:42 2017_x000D_	55.5335	68.2815	221.22	3.86101	1	68.0881	82.9537	193.606	3.37907	19.3104
34370	Wed Mar 22 15:39:42 2017_x000D_	54.947	68.7054	221.219	3.86101	1	65.9457	82.4597	188.926	3.29738	17.6111
34371	Wed Mar 22 15:39:42 2017_x000D_	54.5546	68.9207	221.218	3.86099	1	65.9457	82.4597	188.926	3.29738	17.6935
34372	Wed Mar 22 15:39:42 2017_x000D_	53.9698	69.4458	219.015	3.82253	1	65.9457	82.4597	188.926	3.29738	17.6857
34373	Wed Mar 22 15:39:42 2017_x000D_	53.7796	69.8565	219.017	3.82256	1	65.9457	82.4597	188.926	3.29738	17.5173
34374	Wed Mar 22 15:39:42 2017_x000D_	53.0912	70.1833	215.078	3.75383	1	64.0403	81.5365	194.113	3.38791	15.7727
34375	Wed Mar 22 15:39:42 2017_x000D_	52.7999	70.4964	219.016	3.82254	1	64.0403	81.5365	194.113	3.38791	15.7553
34376	Wed Mar 22 15:39:42 2017_x000D_	52.3096	70.8165	215.079	3.75384	1	64.0403	81.5365	194.113	3.38791	15.8911
34377	Wed Mar 22 15:39:42 2017_x000D_	51.9166	71.0322	215.079	3.75383	1	64.0403	81.5365	194.113	3.38791	16.0413
34378	Wed Mar 22 15:39:42 2017_x000D_	51.5256	71.349	212.652	3.71148	1	64.0403	81.5365	194.113	3.38791	16.137
34379	Wed Mar 22 15:39:42 2017_x000D_	50.9381	71.7737	217.375	3.79391	1	62.9791	81.0718	187.25	3.26814	15.2132
34380	Wed Mar 22 15:39:42 2017_x000D_	50.7434	71.9827	212.654	3.7115	1	62.9791	81.0718	187.25	3.26814	15.2422
34381	Wed Mar 22 15:39:42 2017_x000D_	50.3502	72.1986	217.375	3.79391	1	62.9791	81.0718	187.25	3.26814	15.4345
34382	Wed Mar 22 15:39:42 2017_x000D_	49.8618	72.62	219.014	3.82251	1	62.9791	81.0718	187.25	3.26814	15.6044
34383	Wed Mar 22 15:39:42 2017_x000D_	49.4683	72.8361	219.013	3.82249	1	61.4844	80.595	192.882	3.36643	14.3034
34384	Wed Mar 22 15:39:42 2017_x000D_	48.88	73.2613	219.012	3.82249	1	61.4844	80.595	192.882	3.36643	14.5827
34385	Wed Mar 22 15:39:42 2017_x000D_	48.5878	73.575	215.081	3.75387	1	61.4844	80.595	192.882	3.36643	14.6834
34386	Wed Mar 22 15:39:42 2017_x000D_	48.2937	73.7876	216.672	3.78164	1	61.4844	80.595	192.882	3.36643	14.8437
34387	Wed Mar 22 15:39:42 2017_x000D_	47.8046	74.2095	215.082	3.75388	1	60.692	79.0479	249.027	4.34634	13.7657
34388	Wed Mar 22 15:39:42 2017_x000D_	47.4106	74.4259	215.081	3.75387	1	60.692	79.0479	249.027	4.34634	14.0627
34389	Wed Mar 22 15:39:42 2017_x000D_	46.8218	74.8515	215.081	3.75387	1	60.692	79.0479	249.027	4.34634	14.4911
34390	Wed Mar 22 15:39:42 2017_x000D_	46.6247	74.9598	217.374	3.7939	1	60.692	79.0479	249.027	4.34634	14.6493
34391	Wed Mar 22 15:39:43 2017_x000D_	46.0356	75.3856	217.374	3.79389	1	59.8888	77.7178	236.198	4.12243	14.0481
34392	Wed Mar 22 15:39:43 2017_x000D_	45.7411	75.5985	219.011	3.82246	1	59.8888	77.7178	236.198	4.12243	14.3056
34393	Wed Mar 22 15:39:43 2017_x000D_	45.5462	75.8078	219.011	3.82247	1	59.8888	77.7178	236.198	4.12243	14.4692
34394	Wed Mar 22 15:39:43 2017_x000D_	45.054	76.1292	215.081	3.75388	1	59.8888	77.7178	236.198	4.12243	14.9196
34395	Wed Mar 22 15:39:43 2017_x000D_	44.7571	76.2413	219.01	3.82244	1	59.8888	77.7178	236.198	4.12243	15.2036
34396	Wed Mar 22 15:39:43 2017_x000D_	44.5621	76.4506	219.01	3.82245	1	57.8057	75.9155	200.303	3.49594	13.2544
34397	Wed Mar 22 15:39:43 2017_x000D_	44.1722	76.8694	219.011	3.82246	1	57.8057	75.9155	200.303	3.49594	13.6668
34398	Wed Mar 22 15:39:43 2017_x000D_	43.9772	77.0788	219.011	3.82247	1	57.8057	75.9155	200.303	3.49594	13.8773
34399	Wed Mar 22 15:39:43 2017_x000D_	43.5824	77.2958	219.01	3.82245	1	57.8057	75.9155	200.303	3.49594	14.2901
34400	Wed Mar 22 15:39:43 2017_x000D_	43.3874	77.5052	219.011	3.82246	1	55.6899	74.7659	192.377	3.35761	12.6038
34401	Wed Mar 22 15:39:43 2017_x000D_	42.9924	77.7223	219.01	3.82245	1	55.6899	74.7659	192.377	3.35761	13.0371
34402	Wed Mar 22 15:39:43 2017_x000D_	42.7973	77.9317	219.01	3.82245	1	55.6899	74.7659	192.377	3.35761	13.2756
34403	Wed Mar 22 15:39:43 2017_x000D_	42.5998	78.0403	221.21	3.86084	1	55.6899	74.7659	192.377	3.35761	13.4934
34404	Wed Mar 22 15:39:43 2017_x000D_	42.4046	78.2498	216.673	3.78165	1	53.3352	74.0456	188.022	3.2816	11.7112
34405	Wed Mar 22 15:39:43 2017_x000D_	42.2071	78.3584	219.01	3.82245	1	53.3352	74.0456	188.022	3.2816	11.9346
34406	Wed Mar 22 15:39:43 2017_x000D_	41.9142	78.6728	215.085	3.75394	1	53.3352	74.0456	188.022	3.2816	12.3228
34407	Wed Mar 22 15:39:43 2017_x000D_	41.9142	78.6728	215.085	3.75394	1	53.3352	74.0456	188.022	3.2816	12.3228
34408	Wed Mar 22 15:39:43 2017_x000D_	41.7165	78.7814	212.665	3.71171	1	53.3352	74.0456	188.022	3.2816	12.5468
34409	Wed Mar 22 15:39:43 2017_x000D_	41.5187	78.89	210.116	3.66721	1	50.7522	73.537	179.276	3.12896	10.673
34410	Wed Mar 22 15:39:43 2017_x000D_	41.421	78.9949	206.204	3.59895	1	50.7522	73.537	179.276	3.12896	10.8102
34411	Wed Mar 22 15:39:43 2017_x000D_	41.2232	79.1035	203.504	3.55182	1	50.7522	73.537	179.276	3.12896	11.0357
34412	Wed Mar 22 15:39:44 2017_x000D_	40.8272	79.3208	196.304	3.42615	1	50.7522	73.537	179.276	3.12896	11.4873
34413	Wed Mar 22 15:39:44 2017_x000D_	40.6267	79.3284	190.789	3.3299	1	47.9099	73.8944	180	3.14159	9.08699
34414	Wed Mar 22 15:39:44 2017_x000D_	40.1277	79.4485	182.218	3.1803	1	47.9099	73.8944	180	3.14159	9.56089
34415	Wed Mar 22 15:39:44 2017_x000D_	39.9275	79.4561	176.16	3.07457	1	47.9099	73.8944	180	3.14159	9.72889
34416	Wed Mar 22 15:39:44 2017_x000D_	39.423	79.3741	168.047	2.93297	1	47.9099	73.8944	180	3.14159	10.1022
34417	Wed Mar 22 15:39:44 2017_x000D_	39.2222	79.3815	162.729	2.84016	1	46.1627	74.0641	171.641	2.9957	8.7433
34418	Wed Mar 22 15:39:44 2017_x000D_	38.916	79.1908	156.589	2.73299	1	46.1627	74.0641	171.641	2.9957	8.87681
34419	Wed Mar 22 15:39:44 2017_x000D_	38.5094	79.0039	148.926	2.59924	1	46.1627	74.0641	171.641	2.9957	9.10904
34420	Wed Mar 22 15:39:44 2017_x000D_	38.2028	78.8129	142.654	2.48979	1	46.1627	74.0641	171.641	2.9957	9.26882
34421	Wed Mar 22 15:39:44 2017_x000D_	38.0998	78.7155	138.673	2.42029	1	43.7637	74.2156	176.025	3.07222	7.23387
34422	Wed Mar 22 15:39:44 2017_x000D_	37.6874	78.3259	130.704	2.28121	1	43.7637	74.2156	176.025	3.07222	7.33594
34423	Wed Mar 22 15:39:44 2017_x000D_	37.4812	78.131	122.975	2.14631	1	43.7637	74.2156	176.025	3.07222	7.40271
34424	Wed Mar 22 15:39:44 2017_x000D_	37.2696	77.7338	118.079	2.06087	1	43.7637	74.2156	176.025	3.07222	7.38587
34425	Wed Mar 22 15:39:44 2017_x000D_	37.0575	77.3362	118.079	2.06087	1	43.7637	74.2156	176.025	3.07222	7.39671
34426	Wed Mar 22 15:39:44 2017_x000D_	36.7366	76.638	114.333	1.99549	1	41.3641	74.3672	164.048	2.86318	5.15464
34427	Wed Mar 22 15:39:44 2017_x000D_	36.5242	76.2399	114.334	1.99551	1	41.3641	74.3672	164.048	2.86318	5.18957
34428	Wed Mar 22 15:39:44 2017_x000D_	36.4178	76.0407	116.854	2.0395	1	41.3641	74.3672	164.048	2.86318	5.22173
34429	Wed Mar 22 15:39:44 2017_x000D_	36.0936	75.24	114.333	1.9955	1	41.3641	74.3672	164.048	2.86318	5.34228
34430	Wed Mar 22 15:39:44 2017_x000D_	35.8836	74.943	115.467	2.01527	2	38.3178	79.0857	246.547	4.30306	4.80492
34431	Wed Mar 22 15:39:44 2017_x000D_	35.6653	74.3407	115.465	2.01524	2	38.3178	79.0857	246.547	4.30306	5.43606
34432	Wed Mar 22 15:39:44 2017_x000D_	35.455	74.0429	114.336	1.99554	2	38.3178	79.0857	246.547	4.30306	5.79875
34433	Wed Mar 22 15:39:44 2017_x000D_	35.2336	73.3385	115.463	2.01522	2	38.3178	79.0857	246.547	4.30306	6.52247
34434	Wed Mar 22 15:39:45 2017_x000D_	35.1243	73.0368	111.724	1.94995	1	39.8331	74.543	170.09	2.96862	4.94383
34435	Wed Mar 22 15:39:45 2017_x000D_	35.0148	72.7352	115.461	2.01518	1	39.8331	74.543	170.09	2.96862	5.14628
34436	Wed Mar 22 15:39:45 2017_x000D_	34.7958	72.1314	115.459	2.01515	1	39.8331	74.543	170.09	2.96862	5.58482
34437	Wed Mar 22 15:39:45 2017_x000D_	34.5851	71.8327	114.332	1.99548	1	39.8331	74.543	170.09	2.96862	5.90654
34438	Wed Mar 22 15:39:45 2017_x000D_	34.3744	71.5342	115.463	2.01522	1	40.0707	74.1128	193.535	3.37783	6.25276
34439	Wed Mar 22 15:39:45 2017_x000D_	34.1522	70.8274	114.332	1.99547	1	40.0707	74.1128	193.535	3.37783	6.76923
34440	Wed Mar 22 15:39:45 2017_x000D_	33.944	70.6303	114.335	1.99553	1	40.0707	74.1128	193.535	3.37783	7.04729
34441	Wed Mar 22 15:39:45 2017_x000D_	33.7244	70.025	114.334	1.9955	1	40.0707	74.1128	193.535	3.37783	7.54888
34442	Wed Mar 22 15:39:45 2017_x000D_	33.7158	69.719	115.457	2.01511	1	40.0707	74.1128	193.535	3.37783	7.72595
34443	Wed Mar 22 15:39:45 2017_x000D_	33.5075	69.5216	115.461	2.01517	1	39.914	72.7977	248.891	4.34397	7.19556
34444	Wed Mar 22 15:39:45 2017_x000D_	33.2904	69.0174	114.333	1.99549	1	39.914	72.7977	248.891	4.34397	7.62645
34445	Wed Mar 22 15:39:45 2017_x000D_	33.2818	68.7111	115.456	2.01509	1	39.914	72.7977	248.891	4.34397	7.79015
34446	Wed Mar 22 15:39:45 2017_x000D_	33.0733	68.5134	115.459	2.01515	1	39.914	72.7977	248.891	4.34397	8.07158
34447	Wed Mar 22 15:39:45 2017_x000D_	32.9604	68.1079	112.752	1.96789	1	39.5399	71.476	245.538	4.28544	7.39148
34448	Wed Mar 22 15:39:45 2017_x000D_	32.8559	68.0086	114.333	1.99548	1	39.5399	71.476	245.538	4.28544	7.52986
34449	Wed Mar 22 15:39:45 2017_x000D_	32.6414	67.6061	114.333	1.9955	1	39.5399	71.476	245.538	4.28544	7.90983
34450	Wed Mar 22 15:39:45 2017_x000D_	32.6385	67.504	115.458	2.01512	1	39.5399	71.476	245.538	4.28544	7.9628
34451	Wed Mar 22 15:39:45 2017_x000D_	32.4206	66.9988	121.948	2.1284	1	38.7612	69.4866	253.562	4.42549	6.81119
34452	Wed Mar 22 15:39:45 2017_x000D_	32.4147	66.7941	121.945	2.12834	1	38.7612	69.4866	253.562	4.42549	6.89403
34453	Wed Mar 22 15:39:45 2017_x000D_	32.4141	66.7941	134.517	2.34776	1	38.7612	69.4866	253.562	4.42549	6.89458
34454	Wed Mar 22 15:39:45 2017_x000D_	32.4138	66.7944	142.429	2.48586	1	38.7612	69.4866	253.562	4.42549	6.89474
34455	Wed Mar 22 15:39:46 2017_x000D_	32.5182	66.894	151.112	2.6374	1	38.7612	69.4866	253.562	4.42549	6.75993
34456	Wed Mar 22 15:39:46 2017_x000D_	32.7211	66.8881	164.155	2.86505	1	37.7645	67.4901	252.691	4.4103	5.0792
34457	Wed Mar 22 15:39:46 2017_x000D_	32.7184	66.7861	172.783	3.01563	1	37.7645	67.4901	252.691	4.4103	5.09497
34458	Wed Mar 22 15:39:46 2017_x000D_	32.7216	66.8888	181.838	3.17368	1	37.7645	67.4901	252.691	4.4103	5.07862
34459	Wed Mar 22 15:39:46 2017_x000D_	32.516	66.7933	196.683	3.43277	1	37.7645	67.4901	252.691	4.4103	5.29455
34460	Wed Mar 22 15:39:46 2017_x000D_	32.5162	66.7934	202.19	3.52889	1	36.5799	64.8304	241.483	4.21467	4.51298
34461	Wed Mar 22 15:39:46 2017_x000D_	32.4154	66.7966	216.5	3.77863	1	36.5799	64.8304	241.483	4.21467	4.60532
34462	Wed Mar 22 15:39:46 2017_x000D_	32.317	66.9022	220.647	3.85102	1	36.5799	64.8304	241.483	4.21467	4.73969
34463	Wed Mar 22 15:39:46 2017_x000D_	31.8211	67.3279	226.97	3.96138	1	36.5799	64.8304	241.483	4.21467	5.37435
34464	Wed Mar 22 15:39:46 2017_x000D_	31.6239	67.5392	226.97	3.96138	1	35.572	63.05	244.516	4.26762	5.97833
34465	Wed Mar 22 15:39:46 2017_x000D_	31.3278	67.8563	222.897	3.89029	1	35.572	63.05	244.516	4.26762	6.412
34466	Wed Mar 22 15:39:46 2017_x000D_	30.7329	68.3881	220.648	3.85103	1	35.572	63.05	244.516	4.26762	7.20501
34467	Wed Mar 22 15:39:46 2017_x000D_	30.4337	68.6029	218.861	3.81984	1	35.572	63.05	244.516	4.26762	7.5655
34468	Wed Mar 22 15:39:46 2017_x000D_	29.8386	69.1348	216.504	3.7787	1	33.9602	60.1558	249.913	4.36181	9.87978
34469	Wed Mar 22 15:39:46 2017_x000D_	29.6412	69.3462	216.504	3.77871	1	33.9602	60.1558	249.913	4.36181	10.1547
34470	Wed Mar 22 15:39:46 2017_x000D_	28.9378	69.6771	212.463	3.70819	1	33.9602	60.1558	249.913	4.36181	10.7647
34471	Wed Mar 22 15:39:46 2017_x000D_	28.9378	69.6771	212.463	3.70819	1	33.9602	60.1558	249.913	4.36181	10.7647
34472	Wed Mar 22 15:39:46 2017_x000D_	28.3392	70.107	212.464	3.7082	1	33.9602	60.1558	249.913	4.36181	11.429
34473	Wed Mar 22 15:39:46 2017_x000D_	28.1417	70.3186	212.465	3.70822	1	32.773	57.4908	248.462	4.33648	13.6382
34474	Wed Mar 22 15:39:46 2017_x000D_	27.5429	70.7486	212.466	3.70822	1	32.773	57.4908	248.462	4.33648	14.2521
34475	Wed Mar 22 15:39:46 2017_x000D_	27.2405	70.8613	216.502	3.77867	1	32.773	57.4908	248.462	4.33648	14.4699
34476	Wed Mar 22 15:39:47 2017_x000D_	26.6414	71.2916	216.502	3.77867	1	32.773	57.4908	248.462	4.33648	15.1016
34477	Wed Mar 22 15:39:47 2017_x000D_	26.3416	71.5068	214.901	3.75074	1	31.783	55.2685	256.739	4.48095	17.1257
34478	Wed Mar 22 15:39:47 2017_x000D_	25.8412	71.8314	214.003	3.73506	1	31.783	55.2685	256.739	4.48095	17.5964
34479	Wed Mar 22 15:39:47 2017_x000D_	25.5413	72.0467	212.466	3.70823	1	31.783	55.2685	256.739	4.48095	17.9016
34480	Wed Mar 22 15:39:47 2017_x000D_	25.1394	72.2655	212.465	3.70822	1	31.783	55.2685	256.739	4.48095	18.2493
34481	Wed Mar 22 15:39:47 2017_x000D_	24.5396	72.6963	212.466	3.70823	1	31.6844	52.6318	258.543	4.51243	21.2986
34482	Wed Mar 22 15:39:47 2017_x000D_	24.3418	72.9081	212.467	3.70825	1	31.6844	52.6318	258.543	4.51243	21.5648
34483	Wed Mar 22 15:39:47 2017_x000D_	23.6365	73.2402	216.499	3.77862	1	31.6844	52.6318	258.543	4.51243	22.1241
34484	Wed Mar 22 15:39:47 2017_x000D_	23.4386	73.4521	216.5	3.77863	1	31.6844	52.6318	258.543	4.51243	22.3937
34485	Wed Mar 22 15:39:47 2017_x000D_	22.8383	73.8832	216.5	3.77863	1	32.2698	49.3546	281.383	4.91105	26.2794
34486	Wed Mar 22 15:39:47 2017_x000D_	22.538	74.0989	214.901	3.75073	1	32.2698	49.3546	281.383	4.91105	26.5893
34487	Wed Mar 22 15:39:47 2017_x000D_	22.2378	74.3144	216.5	3.77863	1	32.2698	49.3546	281.383	4.91105	26.9004
34488	Wed Mar 22 15:39:47 2017_x000D_	22.0399	74.5264	216.5	3.77864	1	32.2698	49.3546	281.383	4.91105	27.1711
34489	Wed Mar 22 15:39:47 2017_x000D_	21.4391	74.9579	216.5	3.77864	1	32.2698	49.3546	281.383	4.91105	27.7999
34490	Wed Mar 22 15:39:47 2017_x000D_	21.1386	75.1737	214.902	3.75074	1	33.2719	46.5272	280.542	4.89638	31.1101
34491	Wed Mar 22 15:39:47 2017_x000D_	20.6401	75.6015	216.501	3.77865	1	33.2719	46.5272	280.542	4.89638	31.6998
34492	Wed Mar 22 15:39:47 2017_x000D_	20.2336	75.7188	214.004	3.73508	1	33.2719	46.5272	280.542	4.89638	31.971
34493	Wed Mar 22 15:39:47 2017_x000D_	19.834	76.0407	216.499	3.77862	1	33.2719	46.5272	280.542	4.89638	32.4288
34494	Wed Mar 22 15:39:47 2017_x000D_	19.5332	76.2567	214.901	3.75074	1	34.2945	43.2591	281.447	4.91218	36.1488
34495	Wed Mar 22 15:39:47 2017_x000D_	19.0344	76.6848	216.5	3.77863	1	34.2945	43.2591	281.447	4.91218	36.7444
34496	Wed Mar 22 15:39:47 2017_x000D_	18.8362	76.897	216.5	3.77864	1	34.2945	43.2591	281.447	4.91218	37.0198
34497	Wed Mar 22 15:39:47 2017_x000D_	18.631	76.9046	216.499	3.77862	1	34.2945	43.2591	281.447	4.91218	37.1129
34498	Wed Mar 22 15:39:48 2017_x000D_	18.3302	77.1207	218.238	3.80897	1	34.2945	43.2591	281.447	4.91218	37.4362
34499	Wed Mar 22 15:39:48 2017_x000D_	18.0292	77.3368	216.499	3.77862	1	35.3177	39.9892	275.171	4.80264	41.155
34500	Wed Mar 22 15:39:48 2017_x000D_	17.6291	77.6591	218.851	3.81967	1	35.3177	39.9892	275.171	4.80264	41.6162
34501	Wed Mar 22 15:39:48 2017_x000D_	17.5298	77.7653	214.903	3.75076	1	35.3177	39.9892	275.171	4.80264	41.7546
34502	Wed Mar 22 15:39:48 2017_x000D_	17.4272	77.7691	216.499	3.77861	1	35.3177	39.9892	275.171	4.80264	41.8018
34503	Wed Mar 22 15:39:48 2017_x000D_	17.0269	78.0915	214.006	3.73512	1	35.8747	37.3639	275.286	4.80464	44.8774
34504	Wed Mar 22 15:39:48 2017_x000D_	16.8246	78.2016	208.591	3.64059	1	35.8747	37.3639	275.286	4.80464	45.0624
34505	Wed Mar 22 15:39:48 2017_x000D_	16.828	78.3039	200.503	3.49944	1	35.8747	37.3639	275.286	4.80464	45.1537
34506	Wed Mar 22 15:39:48 2017_x000D_	16.8273	78.3037	187.843	3.27847	1	35.8747	37.3639	275.286	4.80464	45.1539
34507	Wed Mar 22 15:39:48 2017_x000D_	16.8306	78.4057	179.31	3.12956	1	35.8747	37.3639	275.286	4.80464	45.245
34508	Wed Mar 22 15:39:48 2017_x000D_	16.9332	78.4013	167.467	2.92285	1	36.3918	35.6175	275.424	4.80706	47.001
34509	Wed Mar 22 15:39:48 2017_x000D_	16.9333	78.4007	154.328	2.69354	1	36.3918	35.6175	275.424	4.80706	47.0004
34510	Wed Mar 22 15:39:48 2017_x000D_	16.9297	78.2983	151.756	2.64865	1	36.3918	35.6175	275.424	4.80706	46.9087
34511	Wed Mar 22 15:39:48 2017_x000D_	16.6218	78.3093	137.205	2.39468	1	36.3918	35.6175	275.424	4.80706	47.0472
34512	Wed Mar 22 15:39:48 2017_x000D_	16.615	78.1044	129.043	2.25223	1	36.9796	32.3297	276.549	4.8267	50.1003
34513	Wed Mar 22 15:39:48 2017_x000D_	16.4028	77.9074	116.083	2.02603	1	36.9796	32.3297	276.549	4.8267	50.0073
34514	Wed Mar 22 15:39:48 2017_x000D_	16.2966	77.8087	112.329	1.96051	1	36.9796	32.3297	276.549	4.8267	49.9612
34515	Wed Mar 22 15:39:48 2017_x000D_	15.963	77.1032	108.789	1.89872	1	36.9796	32.3297	276.549	4.8267	49.4607
34516	Wed Mar 22 15:39:48 2017_x000D_	15.8419	76.5947	112.328	1.96049	1	37.5981	28.3789	272.762	4.7606	52.897
34517	Wed Mar 22 15:39:48 2017_x000D_	15.6216	76.1921	112.329	1.96052	1	37.5981	28.3789	272.762	4.7606	52.6219
34518	Wed Mar 22 15:39:48 2017_x000D_	15.3866	75.3789	112.326	1.96046	1	37.5981	28.3789	272.762	4.7606	51.9841
34519	Wed Mar 22 15:39:49 2017_x000D_	15.166	74.9758	112.328	1.96049	1	37.5981	28.3789	272.762	4.7606	51.7153
34520	Wed Mar 22 15:39:49 2017_x000D_	14.8311	74.268	116.077	2.02592	1	37.5981	28.3789	272.762	4.7606	51.2264
34521	Wed Mar 22 15:39:49 2017_x000D_	14.7205	74.066	118.685	2.07145	1	37.9582	25.3002	274.917	4.79821	54.0194
34522	Wed Mar 22 15:39:49 2017_x000D_	14.4995	73.6622	118.685	2.07145	1	37.9582	25.3002	274.917	4.79821	53.7512
34523	Wed Mar 22 15:39:49 2017_x000D_	14.2711	73.0524	118.682	2.07139	1	37.9582	25.3002	274.917	4.79821	53.3043
34524	Wed Mar 22 15:39:49 2017_x000D_	14.0536	72.7511	120.017	2.0947	1	37.9582	25.3002	274.917	4.79821	53.1321
34525	Wed Mar 22 15:39:49 2017_x000D_	13.8249	72.1406	120.014	2.09463	1	38.2982	22.6607	272.762	4.7606	55.2015
34526	Wed Mar 22 15:39:49 2017_x000D_	13.6071	71.8386	118.682	2.07139	1	38.2982	22.6607	272.762	4.7606	55.0283
34527	Wed Mar 22 15:39:49 2017_x000D_	13.3929	71.6396	118.685	2.07145	1	38.2982	22.6607	272.762	4.7606	54.9473
34528	Wed Mar 22 15:39:49 2017_x000D_	13.1676	71.1316	120.016	2.09467	1	38.2982	22.6607	272.762	4.7606	54.5983
34529	Wed Mar 22 15:39:49 2017_x000D_	12.9494	70.8291	118.685	2.07145	1	38.2982	22.6607	272.762	4.7606	54.4312
34530	Wed Mar 22 15:39:49 2017_x000D_	12.72	70.2172	118.682	2.07139	1	38.3691	21.1164	271.984	4.74702	55.3964
34531	Wed Mar 22 15:39:49 2017_x000D_	12.6092	70.0144	116.081	2.02599	1	38.3691	21.1164	271.984	4.74702	55.2683
34532	Wed Mar 22 15:39:49 2017_x000D_	12.3908	69.7114	114.954	2.00633	1	38.3691	21.1164	271.984	4.74702	55.103
34533	Wed Mar 22 15:39:49 2017_x000D_	12.161	69.0986	114.953	2.0063	1	38.3691	21.1164	271.984	4.74702	54.6732
34534	Wed Mar 22 15:39:49 2017_x000D_	11.9425	68.7957	116.083	2.02603	1	38.2112	19.7855	246.227	4.29747	55.6062
34535	Wed Mar 22 15:39:49 2017_x000D_	11.7124	68.1823	116.081	2.02599	1	38.2112	19.7855	246.227	4.29747	55.1764
34536	Wed Mar 22 15:39:49 2017_x000D_	11.4936	67.8785	114.956	2.00635	1	38.2112	19.7855	246.227	4.29747	55.0161
34537	Wed Mar 22 15:39:49 2017_x000D_	11.2671	67.3681	116.082	2.02601	1	38.2112	19.7855	246.227	4.29747	54.6817
34538	Wed Mar 22 15:39:49 2017_x000D_	11.1558	67.1645	113.375	1.97877	1	37.8145	18.8889	245.315	4.28156	55.1473
34539	Wed Mar 22 15:39:49 2017_x000D_	11.0366	66.7536	116.08	2.02598	1	37.8145	18.8889	245.315	4.28156	54.846
34540	Wed Mar 22 15:39:50 2017_x000D_	10.9252	66.5499	113.374	1.97875	1	37.8145	18.8889	245.315	4.28156	54.723
34541	Wed Mar 22 15:39:50 2017_x000D_	10.7022	66.1421	113.376	1.97878	1	37.8145	18.8889	245.315	4.28156	54.4788
34542	Wed Mar 22 15:39:50 2017_x000D_	10.6945	65.9348	113.373	1.97874	1	37.8853	17.3433	267.788	4.67379	55.6819
34543	Wed Mar 22 15:39:50 2017_x000D_	10.4713	65.5267	113.375	1.97876	1	37.8853	17.3433	267.788	4.67379	55.4362
34544	Wed Mar 22 15:39:50 2017_x000D_	10.3595	65.3224	116.079	2.02597	1	37.8853	17.3433	267.788	4.67379	55.3142
34545	Wed Mar 22 15:39:50 2017_x000D_	10.2403	64.9109	113.374	1.97874	1	37.8853	17.3433	267.788	4.67379	55.0175
34546	Wed Mar 22 15:39:50 2017_x000D_	10.0206	64.6058	112.354	1.96094	1	37.8853	17.3433	267.788	4.67379	54.8652
34547	Wed Mar 22 15:39:50 2017_x000D_	9.90155	64.1941	104.033	1.81573	1	38.0575	13.5877	274.874	4.79745	57.9117
34548	Wed Mar 22 15:39:50 2017_x000D_	9.90565	64.2979	97.8575	1.70794	1	38.0575	13.5877	274.874	4.79745	58.0004
34549	Wed Mar 22 15:39:50 2017_x000D_	9.8019	64.3014	89.273	1.55811	1	38.0575	13.5877	274.874	4.79745	58.0539
34550	Wed Mar 22 15:39:50 2017_x000D_	9.80599	64.4058	77.3439	1.34991	1	38.0575	13.5877	274.874	4.79745	58.1432
34551	Wed Mar 22 15:39:50 2017_x000D_	9.90615	64.2993	68.0698	1.18804	1	38.2602	9.1655	274.874	4.79745	61.9975
34552	Wed Mar 22 15:39:50 2017_x000D_	9.9022	64.1957	61.5227	1.07377	1	38.2602	9.1655	274.874	4.79745	61.9072
34553	Wed Mar 22 15:39:50 2017_x000D_	9.89398	63.9887	44.7467	0.780977	1	38.2602	9.1655	274.874	4.79745	61.727
34554	Wed Mar 22 15:39:50 2017_x000D_	10.0979	63.8788	38.698	0.675407	1	38.2602	9.1655	274.874	4.79745	61.5358
34555	Wed Mar 22 15:39:50 2017_x000D_	10.398	63.5579	29.6725	0.517884	1	38.1732	6.28191	267.063	4.66112	63.6553
34556	Wed Mar 22 15:39:50 2017_x000D_	10.6055	63.5517	21.9683	0.38342	1	38.1732	6.28191	267.063	4.66112	63.5595
34557	Wed Mar 22 15:39:50 2017_x000D_	10.8095	63.4416	19.2595	0.336142	1	38.1732	6.28191	267.063	4.66112	63.3719
34558	Wed Mar 22 15:39:50 2017_x000D_	11.6332	63.209	13.6083	0.23751	1	38.1732	6.28191	267.063	4.66112	62.8098
34559	Wed Mar 22 15:39:50 2017_x000D_	12.041	62.989	13.6055	0.23746	1	38.1732	6.28191	267.063	4.66112	62.4387
34560	Wed Mar 22 15:39:50 2017_x000D_	12.7675	62.9674	13.0289	0.227397	1	38.0556	4.06081	275.395	4.80655	64.1052
34561	Wed Mar 22 15:39:50 2017_x000D_	13.0715	62.7506	13.6058	0.237466	1	38.0556	4.06081	275.395	4.80655	63.7863
34562	Wed Mar 22 15:39:51 2017_x000D_	13.8938	62.5186	13.605	0.237452	1	38.0556	4.06081	275.395	4.80655	63.2543
34563	Wed Mar 22 15:39:51 2017_x000D_	14.3084	62.5063	13.607	0.237488	1	38.0556	4.06081	275.395	4.80655	63.0857
34564	Wed Mar 22 15:39:51 2017_x000D_	14.9264	62.3843	16.4733	0.287514	1	38.0658	3.8394	283.969	4.95619	62.9519
34565	Wed Mar 22 15:39:51 2017_x000D_	14.9264	62.3843	16.4733	0.287514	1	38.0658	3.8394	283.969	4.95619	62.9519
34566	Wed Mar 22 15:39:51 2017_x000D_	15.5403	62.1587	16.4725	0.287499	1	38.0658	3.8394	283.969	4.95619	62.5183
34567	Wed Mar 22 15:39:51 2017_x000D_	15.9542	62.1465	16.4748	0.287539	1	38.0658	3.8394	283.969	4.95619	62.359
34568	Wed Mar 22 15:39:51 2017_x000D_	16.4681	62.0277	20.1847	0.352289	1	38.3152	3.18201	284.612	4.96741	62.7703
34569	Wed Mar 22 15:39:51 2017_x000D_	16.7709	61.8114	19.2686	0.3363	1	38.3152	3.18201	284.612	4.96741	62.4625
34570	Wed Mar 22 15:39:51 2017_x000D_	17.384	61.5861	19.2683	0.336296	1	38.3152	3.18201	284.612	4.96741	62.0415
34571	Wed Mar 22 15:39:51 2017_x000D_	17.5906	61.5801	19.2696	0.336319	1	38.3152	3.18201	284.612	4.96741	61.9665
34572	Wed Mar 22 15:39:51 2017_x000D_	18.3067	61.3518	20.1847	0.352289	1	38.3152	3.18201	320.633	5.5961	61.5148
34573	Wed Mar 22 15:39:51 2017_x000D_	18.6092	61.1357	19.2679	0.336288	1	38.3152	3.18201	320.633	5.5961	61.2124
34574	Wed Mar 22 15:39:51 2017_x000D_	19.0186	61.0203	21.9841	0.383695	1	38.3152	3.18201	320.633	5.5961	60.9723
34575	Wed Mar 22 15:39:51 2017_x000D_	19.5276	60.7982	23.016	0.401705	1	38.3152	3.18201	320.633	5.5961	60.602
34576	Wed Mar 22 15:39:51 2017_x000D_	19.9365	60.6828	20.1833	0.352265	1	38.3152	3.18201	320.633	5.5961	60.3665
34577	Wed Mar 22 15:39:51 2017_x000D_	20.242	60.5704	16.4681	0.287423	1	38.9925	2.7602	353.308	6.16639	60.775
34578	Wed Mar 22 15:39:51 2017_x000D_	21.0594	60.3397	16.4684	0.287427	1	38.9925	2.7602	353.308	6.16639	60.3075
34579	Wed Mar 22 15:39:51 2017_x000D_	21.2621	60.2304	19.2684	0.336296	1	38.9925	2.7602	353.308	6.16639	60.1431
34580	Wed Mar 22 15:39:51 2017_x000D_	22.0753	59.8964	16.4652	0.287373	1	38.9925	2.7602	353.308	6.16639	59.5881
34581	Wed Mar 22 15:39:51 2017_x000D_	22.4868	59.8848	16.4677	0.287415	1	40.3064	2.8026	0	0	59.799
34582	Wed Mar 22 15:39:51 2017_x000D_	22.8949	59.7697	19.2705	0.336334	1	40.3064	2.8026	0	0	59.5685
34583	Wed Mar 22 15:39:52 2017_x000D_	23.6046	59.439	17.2518	0.301101	1	40.3064	2.8026	0	0	59.0477
34584	Wed Mar 22 15:39:52 2017_x000D_	23.9126	59.4304	16.4669	0.287402	1	40.3064	2.8026	0	0	58.9531
34585	Wed Mar 22 15:39:52 2017_x000D_	24.5222	59.2062	16.466	0.287385	1	43.3713	2.9015	0	0	59.376
34586	Wed Mar 22 15:39:52 2017_x000D_	24.9296	59.0914	19.2712	0.336346	1	43.3713	2.9015	0	0	59.1388
34587	Wed Mar 22 15:39:52 2017_x000D_	25.5386	58.8673	13.5854	0.23711	1	43.3713	2.9015	0	0	58.7382
34588	Wed Mar 22 15:39:52 2017_x000D_	25.8433	58.7554	17.252	0.301105	1	43.3713	2.9015	0	0	58.5396
34589	Wed Mar 22 15:39:52 2017_x000D_	26.3557	58.7411	16.4676	0.287414	1	43.3713	2.9015	0	0	58.3746
34590	Wed Mar 22 15:39:52 2017_x000D_	26.7592	58.5231	16.4655	0.287377	1	45.3409	2.9651	356.065	6.21451	58.583
34591	Wed Mar 22 15:39:52 2017_x000D_	26.9641	58.5174	16.4667	0.287398	1	45.3409	2.9651	356.065	6.21451	58.5129
34592	Wed Mar 22 15:39:52 2017_x000D_	27.1657	58.4083	13.5839	0.237084	1	45.3409	2.9651	356.065	6.21451	58.3463
34593	Wed Mar 22 15:39:52 2017_x000D_	27.5723	58.2938	16.4658	0.287382	1	45.3409	2.9651	356.065	6.21451	58.1119
34594	Wed Mar 22 15:39:52 2017_x000D_	27.777	58.2881	16.4669	0.287401	1	47.3205	2.8073	354.062	6.17955	58.8223
34595	Wed Mar 22 15:39:52 2017_x000D_	28.1801	58.0702	16.4647	0.287364	1	47.3205	2.8073	354.062	6.17955	58.4837
34596	Wed Mar 22 15:39:52 2017_x000D_	28.3847	58.0646	16.4659	0.287385	1	47.3205	2.8073	354.062	6.17955	58.4118
34597	Wed Mar 22 15:39:52 2017_x000D_	28.6887	57.9529	20.1928	0.352431	1	47.3205	2.8073	354.062	6.17955	58.2081
34598	Wed Mar 22 15:39:52 2017_x000D_	28.9953	57.9445	19.2767	0.336443	1	47.3205	2.8073	354.062	6.17955	58.1027
34599	Wed Mar 22 15:39:52 2017_x000D_	29.0947	57.8384	23.0356	0.402046	1	49.2788	3.0922	0	0	58.3485
34600	Wed Mar 22 15:39:52 2017_x000D_	29.2997	57.8328	36.3963	0.635235	1	49.2788	3.0922	0	0	58.2726
34601	Wed Mar 22 15:39:52 2017_x000D_	29.1978	57.8355	42.8322	0.747563	1	49.2788	3.0922	0	0	58.3102
34602	Wed Mar 22 15:39:52 2017_x000D_	29.2013	57.9383	57.425	1.00226	1	49.2788	3.0922	0	0	58.4055
34603	Wed Mar 22 15:39:52 2017_x000D_	29.2045	58.0413	64.0177	1.11732	1	51.4552	3.3841	0	0	59.0127
34604	Wed Mar 22 15:39:52 2017_x000D_	29.2076	58.1442	70.6307	1.23274	1	51.4552	3.3841	0	0	59.1069
34605	Wed Mar 22 15:39:53 2017_x000D_	29.2106	58.2469	82.8145	1.44539	1	51.4552	3.3841	0	0	59.2009
34606	Wed Mar 22 15:39:53 2017_x000D_	29.3126	58.2438	91.6988	1.60045	1	51.4552	3.3841	0	0	59.1598
34607	Wed Mar 22 15:39:53 2017_x000D_	29.2037	58.0396	106.293	1.85517	1	51.4552	3.3841	0	0	59.0115
34608	Wed Mar 22 15:39:53 2017_x000D_	29.1973	57.8329	111.72	1.94988	1	52.9857	3.4335	0	0	59.3732
34609	Wed Mar 22 15:39:53 2017_x000D_	29.0888	57.6294	116.652	2.03597	1	52.9857	3.4335	0	0	59.2305
34610	Wed Mar 22 15:39:53 2017_x000D_	28.9769	57.3222	125.889	2.19717	1	52.9857	3.4335	0	0	58.995
34611	Wed Mar 22 15:39:53 2017_x000D_	28.8714	57.2218	130.017	2.26923	1	52.9857	3.4335	0	0	58.9464
34612	Wed Mar 22 15:39:53 2017_x000D_	28.5516	56.8168	140.406	2.45054	1	56.2853	3.0967	354.918	6.19449	60.4567
34613	Wed Mar 22 15:39:53 2017_x000D_	28.3407	56.6154	140.405	2.45053	1	56.2853	3.0967	354.918	6.19449	60.3751
34614	Wed Mar 22 15:39:53 2017_x000D_	27.8161	56.2152	142.223	2.48226	1	56.2853	3.0967	354.918	6.19449	60.2667
34615	Wed Mar 22 15:39:53 2017_x000D_	27.5027	56.0165	140.408	2.45058	1	56.2853	3.0967	354.918	6.19449	60.2407
34616	Wed Mar 22 15:39:53 2017_x000D_	27.0833	55.7169	142.658	2.48985	1	58.6994	2.9531	358.54	6.2577	61.5109
34617	Wed Mar 22 15:39:53 2017_x000D_	26.8687	55.4113	140.405	2.45054	1	58.6994	2.9531	358.54	6.2577	61.3601
34618	Wed Mar 22 15:39:53 2017_x000D_	26.2403	55.0128	140.409	2.4506	1	58.6994	2.9531	358.54	6.2577	61.3499
34619	Wed Mar 22 15:39:53 2017_x000D_	25.7143	54.6114	138.454	2.41647	1	58.6994	2.9531	358.54	6.2577	61.2911
34620	Wed Mar 22 15:39:53 2017_x000D_	25.3961	54.3078	138.308	2.41392	1	58.6994	2.9531	358.54	6.2577	61.208
34621	Wed Mar 22 15:39:53 2017_x000D_	25.1809	54.0019	140.405	2.45053	1	61.2993	3.4801	358.963	6.26509	62.1047
34622	Wed Mar 22 15:39:53 2017_x000D_	24.654	53.5996	138.452	2.41644	1	61.2993	3.4801	358.963	6.26509	62.0874
34623	Wed Mar 22 15:39:53 2017_x000D_	24.4417	53.3971	138.451	2.41643	1	61.2993	3.4801	358.963	6.26509	62.0499
34624	Wed Mar 22 15:39:53 2017_x000D_	23.8075	52.8927	136.346	2.37968	1	61.2993	3.4801	358.963	6.26509	62.0261
34625	Wed Mar 22 15:39:53 2017_x000D_	23.5917	52.586	138.45	2.4164	1	62.8278	3.5295	0	0	62.8173
34626	Wed Mar 22 15:39:54 2017_x000D_	23.379	52.383	138.449	2.4164	1	62.8278	3.5295	0	0	62.7923
34627	Wed Mar 22 15:39:54 2017_x000D_	22.85	51.9793	140.402	2.45048	1	62.8278	3.5295	0	0	62.8141
34628	Wed Mar 22 15:39:54 2017_x000D_	22.637	51.7762	140.402	2.45047	1	62.8278	3.5295	0	0	62.7937
34629	Wed Mar 22 15:39:54 2017_x000D_	22.1044	51.2677	136.346	2.37968	1	64.5744	3.5859	0.559566	0.00976628	63.8534
34630	Wed Mar 22 15:39:54 2017_x000D_	21.8878	50.9602	138.447	2.41635	1	64.5744	3.5859	0.559566	0.00976628	63.7689
34631	Wed Mar 22 15:39:54 2017_x000D_	21.2544	50.5579	138.451	2.41642	1	64.5744	3.5859	0.559566	0.00976628	63.8983
34632	Wed Mar 22 15:39:54 2017_x000D_	21.0408	50.3541	138.451	2.41642	1	64.5744	3.5859	0.559566	0.00976628	63.894
34633	Wed Mar 22 15:39:54 2017_x000D_	20.72	50.0481	138.305	2.41388	1	64.5744	3.5859	0.559566	0.00976628	63.8901
34634	Wed Mar 22 15:39:54 2017_x000D_	20.1858	49.5384	138.449	2.41639	1	68.5029	3.7126	354.829	6.19294	66.5924
34635	Wed Mar 22 15:39:54 2017_x000D_	19.9718	49.3343	138.449	2.41638	1	68.5029	3.7126	354.829	6.19294	66.6079
34636	Wed Mar 22 15:39:54 2017_x000D_	19.7578	49.1301	138.448	2.41638	1	68.5029	3.7126	354.829	6.19294	66.6246
34637	Wed Mar 22 15:39:54 2017_x000D_	19.2256	48.7238	140.395	2.45036	1	68.5029	3.7126	354.829	6.19294	66.7402
34638	Wed Mar 22 15:39:54 2017_x000D_	19.0113	48.5193	140.394	2.45034	1	69.8228	3.53381	341.507	5.96042	67.8639
34639	Wed Mar 22 15:39:54 2017_x000D_	18.5824	48.1102	140.393	2.45032	1	69.8228	3.53381	341.507	5.96042	67.9164
34640	Wed Mar 22 15:39:54 2017_x000D_	18.3714	48.0104	142.627	2.48931	1	69.8228	3.53381	341.507	5.96042	68.0104
34641	Wed Mar 22 15:39:54 2017_x000D_	18.0496	47.7031	138.45	2.41642	1	69.8228	3.53381	341.507	5.96042	68.0543
34642	Wed Mar 22 15:39:54 2017_x000D_	17.8349	47.4983	138.45	2.41641	1	70.4882	3.3339	331.116	5.77907	68.7231
34643	Wed Mar 22 15:39:54 2017_x000D_	17.62	47.2934	138.45	2.4164	1	70.4882	3.3339	331.116	5.77907	68.7567
34644	Wed Mar 22 15:39:54 2017_x000D_	17.4051	47.0884	138.449	2.4164	1	70.4882	3.3339	331.116	5.77907	68.7915
34645	Wed Mar 22 15:39:54 2017_x000D_	17.1937	46.9879	136.357	2.37987	1	70.4882	3.3339	331.116	5.77907	68.891
34646	Wed Mar 22 15:39:54 2017_x000D_	16.8712	46.6801	132.326	2.30952	1	71.8079	3.15511	0	0	70.089
34647	Wed Mar 22 15:39:55 2017_x000D_	16.7637	46.5774	128.34	2.23995	1	71.8079	3.15511	0	0	70.1096
34648	Wed Mar 22 15:39:55 2017_x000D_	16.7644	46.5774	115.63	2.01812	1	71.8079	3.15511	0	0	70.1091
34649	Wed Mar 22 15:39:55 2017_x000D_	16.7686	46.6824	103.73	1.81043	1	71.8079	3.15511	0	0	70.1709
34650	Wed Mar 22 15:39:55 2017_x000D_	16.7688	46.6826	97.9213	1.70905	1	71.8079	3.15511	0	0	70.1708
34651	Wed Mar 22 15:39:55 2017_x000D_	16.769	46.6828	91.9716	1.60521	1	74.1849	3.67471	3.70134	0.0646006	71.7376
34652	Wed Mar 22 15:39:55 2017_x000D_	16.6653	46.6856	77.3037	1.3492	1	74.1849	3.67471	3.70134	0.0646006	71.8223
34653	Wed Mar 22 15:39:55 2017_x000D_	16.6617	46.5811	70.7933	1.23558	1	74.1849	3.67471	3.70134	0.0646006	71.7626
34654	Wed Mar 22 15:39:55 2017_x000D_	16.7582	46.3698	55.0743	0.961228	1	74.1849	3.67471	3.70134	0.0646006	71.559
34655	Wed Mar 22 15:39:55 2017_x000D_	16.8585	46.2629	50.9856	0.889867	1	76.801	3.7591	0	0	73.4825
34656	Wed Mar 22 15:39:55 2017_x000D_	17.1627	46.0469	36.2058	0.631911	1	76.801	3.7591	0	0	73.1094
34657	Wed Mar 22 15:39:55 2017_x000D_	17.2628	45.9399	32.0985	0.560225	1	76.801	3.7591	0	0	72.9659
34658	Wed Mar 22 15:39:55 2017_x000D_	17.5672	45.7236	25.49	0.444885	1	76.801	3.7591	0	0	72.5924
34659	Wed Mar 22 15:39:55 2017_x000D_	17.9757	45.5051	25.4896	0.444878	1	80.07	3.8647	351.114	6.12809	74.7638
34660	Wed Mar 22 15:39:55 2017_x000D_	18.3841	45.2868	25.4893	0.444872	1	80.07	3.8647	351.114	6.12809	74.303
34661	Wed Mar 22 15:39:55 2017_x000D_	19	45.0641	25.4904	0.444891	1	80.07	3.8647	351.114	6.12809	73.6677
34662	Wed Mar 22 15:39:55 2017_x000D_	19.4082	44.8459	25.49	0.444885	1	80.07	3.8647	351.114	6.12809	73.2073
34663	Wed Mar 22 15:39:55 2017_x000D_	19.6123	44.7368	28.1361	0.491068	1	82.9131	3.73531	0	0	75.4196
34664	Wed Mar 22 15:39:55 2017_x000D_	20.3279	44.4074	26.7498	0.466871	1	82.9131	3.73531	0	0	74.64
34665	Wed Mar 22 15:39:55 2017_x000D_	20.5319	44.2984	29.4918	0.514729	1	82.9131	3.73531	0	0	74.4095
34666	Wed Mar 22 15:39:55 2017_x000D_	21.14	43.8665	29.4906	0.514709	1	82.9131	3.73531	0	0	73.6643
34667	Wed Mar 22 15:39:55 2017_x000D_	21.4507	43.8603	28.1377	0.491095	1	82.9131	3.73531	0	0	73.4006
34668	Wed Mar 22 15:39:55 2017_x000D_	21.7547	43.6444	29.4923	0.514738	1	83.5777	3.5355	354.21	6.18213	73.694
34669	Wed Mar 22 15:39:56 2017_x000D_	22.3624	43.2128	29.4911	0.514717	1	83.5777	3.5355	354.21	6.18213	72.9493
34670	Wed Mar 22 15:39:56 2017_x000D_	22.6693	43.1019	25.487	0.444832	1	83.5777	3.5355	354.21	6.18213	72.6315
34671	Wed Mar 22 15:39:56 2017_x000D_	23.2801	42.7754	28.1362	0.491069	1	83.5777	3.5355	354.21	6.18213	71.9414
34672	Wed Mar 22 15:39:56 2017_x000D_	23.5871	42.6645	26.7483	0.466845	1	84.4489	3.56361	15.5919	0.27213	72.3397
34673	Wed Mar 22 15:39:56 2017_x000D_	23.8905	42.4489	25.4859	0.444812	1	84.4489	3.56361	15.5919	0.27213	71.9679
34674	Wed Mar 22 15:39:56 2017_x000D_	24.6043	42.1206	29.4935	0.514758	1	84.4489	3.56361	15.5919	0.27213	71.19
34675	Wed Mar 22 15:39:56 2017_x000D_	24.9075	41.9051	28.1361	0.491068	1	84.4489	3.56361	15.5919	0.27213	70.8184
34676	Wed Mar 22 15:39:56 2017_x000D_	25.3141	41.6877	28.1362	0.491069	1	84.8732	3.7986	25.5673	0.446233	70.5894
34677	Wed Mar 22 15:39:56 2017_x000D_	25.927	41.4664	28.1377	0.491095	1	84.8732	3.7986	25.5673	0.446233	69.9537
34678	Wed Mar 22 15:39:56 2017_x000D_	26.2303	41.251	29.4942	0.514771	1	84.8732	3.7986	25.5673	0.446233	69.5821
34679	Wed Mar 22 15:39:56 2017_x000D_	26.8364	40.8204	29.493	0.51475	1	84.8732	3.7986	25.5673	0.446233	68.8396
34680	Wed Mar 22 15:39:56 2017_x000D_	27.1423	40.71	25.4828	0.444759	1	85.2975	4.0335	39.8167	0.694933	68.7546
34681	Wed Mar 22 15:39:56 2017_x000D_	27.7513	40.3843	28.1362	0.491069	1	85.2975	4.0335	39.8167	0.694933	68.0657
34682	Wed Mar 22 15:39:56 2017_x000D_	28.0574	40.2739	26.7462	0.466809	1	85.2975	4.0335	39.8167	0.694933	67.748
34683	Wed Mar 22 15:39:56 2017_x000D_	28.666	39.9484	29.4952	0.514789	1	85.2975	4.0335	39.8167	0.694933	67.0597
34684	Wed Mar 22 15:39:56 2017_x000D_	28.9715	39.8381	25.4828	0.444759	1	85.2975	4.0335	39.8167	0.694933	66.7427
34685	Wed Mar 22 15:39:56 2017_x000D_	29.1712	39.625	25.4809	0.444726	1	85.6545	5.5931	87.2376	1.52258	65.9434
34686	Wed Mar 22 15:39:56 2017_x000D_	29.4771	39.5147	29.4955	0.514794	1	85.6545	5.5931	87.2376	1.52258	65.6245
34687	Wed Mar 22 15:39:56 2017_x000D_	29.9852	39.2961	28.1377	0.491096	1	85.6545	5.5931	87.2376	1.52258	65.0766
34688	Wed Mar 22 15:39:56 2017_x000D_	30.1848	39.083	28.1361	0.491068	1	85.6545	5.5931	87.2376	1.52258	64.7955
34689	Wed Mar 22 15:39:56 2017_x000D_	30.6929	38.8645	29.496	0.514803	1	85.6321	6.0346	86.7232	1.5136	64.0009
34690	Wed Mar 22 15:39:57 2017_x000D_	30.8954	38.7561	26.7448	0.466785	1	85.6321	6.0346	86.7232	1.5136	63.7715
34691	Wed Mar 22 15:39:57 2017_x000D_	31.3035	38.6443	29.4977	0.514832	1	85.6321	6.0346	86.7232	1.5136	63.3639
34692	Wed Mar 22 15:39:57 2017_x000D_	31.403	38.5378	25.4805	0.444719	1	85.6321	6.0346	86.7232	1.5136	63.2238
34693	Wed Mar 22 15:39:57 2017_x000D_	31.6024	38.3248	25.4787	0.444686	1	85.1183	7.56561	95.8596	1.67307	61.7258
34694	Wed Mar 22 15:39:57 2017_x000D_	32.1131	38.2112	29.4981	0.514838	1	85.1183	7.56561	95.8596	1.67307	61.2267
34695	Wed Mar 22 15:39:57 2017_x000D_	32.2131	38.1047	33.6859	0.587929	1	85.1183	7.56561	95.8596	1.67307	61.0868
34696	Wed Mar 22 15:39:57 2017_x000D_	32.4217	38.2057	44.7316	0.780713	1	85.1183	7.56561	95.8596	1.67307	60.9569
34697	Wed Mar 22 15:39:57 2017_x000D_	32.3193	38.2073	51.0005	0.890127	1	85.1183	7.56561	95.8596	1.67307	61.0463
34698	Wed Mar 22 15:39:57 2017_x000D_	32.2199	38.313	67.9744	1.18638	1	84.8335	8.88261	75.184	1.31221	60.2855
34699	Wed Mar 22 15:39:57 2017_x000D_	32.2199	38.3128	73.4614	1.28214	1	84.8335	8.88261	75.184	1.31221	60.2854
34700	Wed Mar 22 15:39:57 2017_x000D_	32.2228	38.4171	79.9318	1.39507	1	84.8335	8.88261	75.184	1.31221	60.3338
34701	Wed Mar 22 15:39:57 2017_x000D_	32.3281	38.5193	94.4237	1.648	1	84.8335	8.88261	75.184	1.31221	60.2922
34702	Wed Mar 22 15:39:57 2017_x000D_	32.3249	38.4146	100.404	1.75238	1	85.0175	9.5513	56.2141	0.981121	60.0799
34703	Wed Mar 22 15:39:57 2017_x000D_	32.2187	38.3114	115.067	2.0083	1	85.0175	9.5513	56.2141	0.981121	60.1237
34704	Wed Mar 22 15:39:57 2017_x000D_	32.2154	38.2068	121.437	2.11948	1	85.0175	9.5513	56.2141	0.981121	60.0766
34705	Wed Mar 22 15:39:57 2017_x000D_	32.2121	38.1021	127.727	2.22925	1	85.0175	9.5513	56.2141	0.981121	60.0296
34706	Wed Mar 22 15:39:57 2017_x000D_	32.0007	37.8969	140.1	2.44521	1	85.1791	10.6611	78.5203	1.37044	59.7472
34707	Wed Mar 22 15:39:57 2017_x000D_	31.7919	37.7957	146.158	2.55093	1	85.1791	10.6611	78.5203	1.37044	59.8872
34708	Wed Mar 22 15:39:57 2017_x000D_	31.5773	37.4854	156.7	2.73493	1	85.1791	10.6611	78.5203	1.37044	59.9391
34709	Wed Mar 22 15:39:57 2017_x000D_	31.3688	37.3843	159.426	2.78251	1	85.1791	10.6611	78.5203	1.37044	60.0806
34710	Wed Mar 22 15:39:57 2017_x000D_	31.1603	37.2831	162.261	2.83199	1	85.056	13.0863	86.1499	1.5036	59.0782
34711	Wed Mar 22 15:39:58 2017_x000D_	30.3284	36.9822	159.425	2.7825	1	85.056	13.0863	86.1499	1.5036	59.717
34712	Wed Mar 22 15:39:58 2017_x000D_	29.9135	36.884	156.704	2.735	1	85.056	13.0863	86.1499	1.5036	60.0585
34713	Wed Mar 22 15:39:58 2017_x000D_	29.2894	36.6844	156.706	2.73504	1	85.056	13.0863	86.1499	1.5036	60.554
34714	Wed Mar 22 15:39:58 2017_x000D_	28.871	36.4812	156.705	2.73502	1	85.056	13.0863	86.1499	1.5036	60.8611
34715	Wed Mar 22 15:39:58 2017_x000D_	28.6586	36.2745	156.702	2.73496	1	84.9218	15.7306	87.4933	1.52705	59.8966
34716	Wed Mar 22 15:39:58 2017_x000D_	27.9305	36.0762	155.465	2.71338	1	84.9218	15.7306	87.4933	1.52705	60.5141
34717	Wed Mar 22 15:39:58 2017_x000D_	27.6144	35.8709	156.703	2.73498	1	84.9218	15.7306	87.4933	1.52705	60.7435
34718	Wed Mar 22 15:39:58 2017_x000D_	27.0887	35.5637	152.767	2.66629	1	84.9218	15.7306	87.4933	1.52705	61.1393
34719	Wed Mar 22 15:39:58 2017_x000D_	27.0887	35.5637	152.767	2.66629	1	84.7541	19.0339	94.1003	1.64236	59.9878
34720	Wed Mar 22 15:39:58 2017_x000D_	26.4622	35.3631	152.771	2.66635	1	84.7541	19.0339	94.1003	1.64236	60.5358
34721	Wed Mar 22 15:39:58 2017_x000D_	25.8288	34.9518	152.768	2.66631	1	84.7541	19.0339	94.1003	1.64236	61.0375
34722	Wed Mar 22 15:39:58 2017_x000D_	25.4084	34.7477	152.769	2.66631	1	84.7541	19.0339	94.1003	1.64236	61.3908
34723	Wed Mar 22 15:39:58 2017_x000D_	24.8807	34.4397	156.695	2.73484	1	84.62	21.6749	94.1003	1.64236	61.0878
34724	Wed Mar 22 15:39:58 2017_x000D_	24.5701	34.4445	155.462	2.71332	1	84.62	21.6749	94.1003	1.64236	61.3926
34725	Wed Mar 22 15:39:58 2017_x000D_	23.9349	34.0322	155.458	2.71325	1	84.62	21.6749	94.1003	1.64236	61.9305
34726	Wed Mar 22 15:39:58 2017_x000D_	23.6201	33.9312	154.099	2.68953	1	84.62	21.6749	94.1003	1.64236	62.219
34727	Wed Mar 22 15:39:58 2017_x000D_	23.3058	33.8306	155.461	2.7133	1	84.62	21.6749	94.1003	1.64236	62.5075
34728	Wed Mar 22 15:39:58 2017_x000D_	22.9875	33.6242	156.695	2.73484	1	84.7703	23.0016	81.4998	1.42244	62.6893
34729	Wed Mar 22 15:39:58 2017_x000D_	22.3576	33.4222	156.697	2.73488	1	84.7703	23.0016	81.4998	1.42244	63.2766
34730	Wed Mar 22 15:39:58 2017_x000D_	22.0393	33.2157	155.459	2.71328	1	84.7703	23.0016	81.4998	1.42244	63.5571
34731	Wed Mar 22 15:39:58 2017_x000D_	21.2975	32.8035	156.692	2.73478	1	84.7703	23.0016	81.4998	1.42244	64.2252
34732	Wed Mar 22 15:39:58 2017_x000D_	20.9856	32.8081	155.462	2.71332	1	84.887	24.9876	79.3883	1.38559	64.3782
34733	Wed Mar 22 15:39:59 2017_x000D_	20.3471	32.394	155.458	2.71325	1	84.887	24.9876	79.3883	1.38559	64.9635
34734	Wed Mar 22 15:39:59 2017_x000D_	19.9235	32.1883	155.457	2.71324	1	84.887	24.9876	79.3883	1.38559	65.3614
34735	Wed Mar 22 15:39:59 2017_x000D_	19.291	31.9854	155.46	2.71329	1	84.887	24.9876	79.3883	1.38559	65.9682
34736	Wed Mar 22 15:39:59 2017_x000D_	19.0754	31.7765	155.457	2.71323	1	84.9925	27.1924	85.8182	1.49781	66.0763
34737	Wed Mar 22 15:39:59 2017_x000D_	18.8631	31.6733	152.778	2.66648	1	84.9925	27.1924	85.8182	1.49781	66.281
34738	Wed Mar 22 15:39:59 2017_x000D_	18.2263	31.3642	155.456	2.71322	1	84.9925	27.1924	85.8182	1.49781	66.8964
34739	Wed Mar 22 15:39:59 2017_x000D_	18.0138	31.2609	152.779	2.66649	1	84.9925	27.1924	85.8182	1.49781	67.1022
34740	Wed Mar 22 15:39:59 2017_x000D_	17.5887	31.0545	152.779	2.6665	1	85.1427	28.5175	93.775	1.63668	67.6016
34741	Wed Mar 22 15:39:59 2017_x000D_	17.1634	30.848	152.779	2.66651	1	85.1427	28.5175	93.775	1.63668	68.0192
34742	Wed Mar 22 15:39:59 2017_x000D_	16.6295	30.5367	156.683	2.73464	1	85.1427	28.5175	93.775	1.63668	68.5429
34743	Wed Mar 22 15:39:59 2017_x000D_	16.4202	30.5395	156.686	2.73469	1	85.1427	28.5175	93.775	1.63668	68.7522
34744	Wed Mar 22 15:39:59 2017_x000D_	16.2036	30.3299	156.683	2.73463	1	85.1427	28.5175	93.775	1.63668	68.9629
34745	Wed Mar 22 15:39:59 2017_x000D_	15.9942	30.3327	156.686	2.73468	1	84.7915	31.1465	94.5385	1.65001	68.8021
34746	Wed Mar 22 15:39:59 2017_x000D_	15.4635	30.1271	155.457	2.71323	1	84.7915	31.1465	94.5385	1.65001	69.3355
34747	Wed Mar 22 15:39:59 2017_x000D_	15.2501	30.0234	152.785	2.66659	1	84.7915	31.1465	94.5385	1.65001	69.5505
34748	Wed Mar 22 15:39:59 2017_x000D_	15.0334	29.8134	144.539	2.52268	1	84.7915	31.1465	94.5385	1.65001	69.7708
34749	Wed Mar 22 15:39:59 2017_x000D_	14.9287	29.8144	138.041	2.40927	1	84.7022	32.9028	86.7671	1.51437	69.8418
34750	Wed Mar 22 15:39:59 2017_x000D_	15.1463	30.0238	121.783	2.12552	1	84.7022	32.9028	86.7671	1.51437	69.6155
34751	Wed Mar 22 15:39:59 2017_x000D_	15.1467	30.024	116.655	2.03601	1	84.7022	32.9028	86.7671	1.51437	69.615
34752	Wed Mar 22 15:39:59 2017_x000D_	15.046	30.1317	107.221	1.87136	1	84.7022	32.9028	86.7671	1.51437	69.7113
34753	Wed Mar 22 15:39:59 2017_x000D_	15.0499	30.238	100.813	1.75953	1	84.8077	35.1038	87.2376	1.52258	69.9273
34754	Wed Mar 22 15:40:00 2017_x000D_	15.0503	30.2384	89.0244	1.55377	1	84.8077	35.1038	87.2376	1.52258	69.9269
34755	Wed Mar 22 15:40:00 2017_x000D_	14.9457	30.2401	80.2247	1.40019	1	84.8077	35.1038	87.2376	1.52258	70.0311
34756	Wed Mar 22 15:40:00 2017_x000D_	15.0431	30.027	64.1729	1.12003	1	84.8077	35.1038	87.2376	1.52258	69.9491
34757	Wed Mar 22 15:40:00 2017_x000D_	15.0392	29.921	57.4788	1.00319	1	84.9801	35.9879	84.7242	1.47872	70.2035
34758	Wed Mar 22 15:40:00 2017_x000D_	15.2375	29.5998	46.7889	0.81662	1	84.9801	35.9879	84.7242	1.47872	70.0345
34759	Wed Mar 22 15:40:00 2017_x000D_	15.4431	29.491	40.2991	0.703351	1	84.9801	35.9879	84.7242	1.47872	69.8398
34760	Wed Mar 22 15:40:00 2017_x000D_	15.6413	29.1696	34.3941	0.60029	1	84.9801	35.9879	84.7242	1.47872	69.6732
34761	Wed Mar 22 15:40:00 2017_x000D_	16.0566	29.0581	31.8907	0.556598	1	84.9801	35.9879	84.7242	1.47872	69.271
34762	Wed Mar 22 15:40:00 2017_x000D_	16.3633	28.8416	30.4412	0.5313	1	84.6069	39.0512	93.8376	1.63777	69.0031
34763	Wed Mar 22 15:40:00 2017_x000D_	17.0817	28.4074	31.8906	0.556596	1	84.6069	39.0512	93.8376	1.63777	68.3589
34764	Wed Mar 22 15:40:00 2017_x000D_	17.3882	28.1911	30.4406	0.531289	1	84.6069	39.0512	93.8376	1.63777	68.0903
34765	Wed Mar 22 15:40:00 2017_x000D_	17.6986	28.081	29.2522	0.510547	1	84.6069	39.0512	93.8376	1.63777	67.8017
34766	Wed Mar 22 15:40:00 2017_x000D_	18.3117	27.6484	29.2511	0.510527	1	84.3008	40.7981	75.9622	1.32579	67.2865
34767	Wed Mar 22 15:40:00 2017_x000D_	18.9246	27.216	29.2498	0.510505	1	84.3008	40.7981	75.9622	1.32579	66.7722
34768	Wed Mar 22 15:40:00 2017_x000D_	19.3425	27.2112	29.2529	0.51056	1	84.3008	40.7981	75.9622	1.32579	66.364
34769	Wed Mar 22 15:40:00 2017_x000D_	19.5444	26.9963	29.2515	0.510536	1	84.3008	40.7981	75.9622	1.32579	66.2109
34770	Wed Mar 22 15:40:00 2017_x000D_	19.8508	26.7801	30.7528	0.536737	1	84.1783	43.2079	86.1624	1.50382	66.392
34771	Wed Mar 22 15:40:00 2017_x000D_	20.3623	26.4555	31.8916	0.556614	1	84.1783	43.2079	86.1624	1.50382	65.9782
34772	Wed Mar 22 15:40:00 2017_x000D_	20.7728	26.2383	31.8921	0.556623	1	84.1783	43.2079	86.1624	1.50382	65.6371
34773	Wed Mar 22 15:40:00 2017_x000D_	21.2841	25.9138	30.7526	0.536734	1	84.1783	43.2079	86.1624	1.50382	65.2286
34774	Wed Mar 22 15:40:00 2017_x000D_	21.5934	25.8042	31.893	0.556638	1	84.1783	43.2079	86.1624	1.50382	64.9597
34775	Wed Mar 22 15:40:01 2017_x000D_	22.1011	25.3735	33.4754	0.584255	1	84.534	44.7537	85.918	1.49955	65.3717
34776	Wed Mar 22 15:40:01 2017_x000D_	22.4068	25.1578	31.8914	0.556609	1	84.534	44.7537	85.918	1.49955	65.1444
34777	Wed Mar 22 15:40:01 2017_x000D_	23.0217	24.8325	29.2486	0.510485	1	84.534	44.7537	85.918	1.49955	64.6577
34778	Wed Mar 22 15:40:01 2017_x000D_	23.2267	24.7241	31.8923	0.556625	1	84.534	44.7537	85.918	1.49955	64.4963
34779	Wed Mar 22 15:40:01 2017_x000D_	23.4283	24.5095	31.8912	0.556607	1	84.4338	46.7238	95.082	1.65949	64.9242
34780	Wed Mar 22 15:40:01 2017_x000D_	24.0427	24.1844	29.2476	0.510466	1	84.4338	46.7238	95.082	1.65949	64.4601
34781	Wed Mar 22 15:40:01 2017_x000D_	24.2476	24.0761	31.8921	0.556622	1	84.4338	46.7238	95.082	1.65949	64.3063
34782	Wed Mar 22 15:40:01 2017_x000D_	24.4523	23.9678	29.2478	0.51047	1	84.4338	46.7238	95.082	1.65949	64.1531
34783	Wed Mar 22 15:40:01 2017_x000D_	24.9622	23.644	25.1922	0.439687	1	84.0946	49.1242	92.0107	1.60589	64.3885
34784	Wed Mar 22 15:40:01 2017_x000D_	25.167	23.5358	27.8746	0.486503	1	84.0946	49.1242	92.0107	1.60589	64.2435
34785	Wed Mar 22 15:40:01 2017_x000D_	25.677	23.212	26.4678	0.46195	1	84.0946	49.1242	92.0107	1.60589	63.9066
34786	Wed Mar 22 15:40:01 2017_x000D_	25.7808	23.211	25.1914	0.439674	1	84.0946	49.1242	92.0107	1.60589	63.8122
34787	Wed Mar 22 15:40:01 2017_x000D_	25.9886	23.2091	25.193	0.4397	1	84.0946	49.1242	92.0107	1.60589	63.6231
34788	Wed Mar 22 15:40:01 2017_x000D_	26.3977	22.9927	25.1926	0.439694	1	83.7445	51.7421	87.9892	1.5357	64.1497
34789	Wed Mar 22 15:40:01 2017_x000D_	26.4985	22.8855	29.2486	0.510485	1	83.7445	51.7421	87.9892	1.5357	64.1078
34790	Wed Mar 22 15:40:01 2017_x000D_	26.9075	22.6692	29.2488	0.510488	1	83.7445	51.7421	87.9892	1.5357	63.841
34791	Wed Mar 22 15:40:01 2017_x000D_	27.112	22.5611	31.8953	0.556677	1	83.7445	51.7421	87.9892	1.5357	63.7085
34792	Wed Mar 22 15:40:01 2017_x000D_	27.0119	22.668	44.6402	0.779118	1	84.011	55.033	87.7882	1.53219	65.5469
34793	Wed Mar 22 15:40:01 2017_x000D_	27.0154	22.7739	55.0766	0.961269	1	84.011	55.033	87.7882	1.53219	65.4916
34794	Wed Mar 22 15:40:01 2017_x000D_	27.0155	22.7737	59.9931	1.04708	1	84.011	55.033	87.7882	1.53219	65.4916
34795	Wed Mar 22 15:40:01 2017_x000D_	27.0189	22.8792	74.4773	1.29987	1	84.011	55.033	87.7882	1.53219	65.4367
34796	Wed Mar 22 15:40:01 2017_x000D_	27.1226	22.8779	82.928	1.44737	1	84.2884	58.1031	80.1185	1.39833	67.1472
34797	Wed Mar 22 15:40:02 2017_x000D_	27.1192	22.7713	88.925	1.55203	1	84.2884	58.1031	80.1185	1.39833	67.2061
34798	Wed Mar 22 15:40:02 2017_x000D_	27.1122	22.5586	106.822	1.8644	1	84.2884	58.1031	80.1185	1.39833	67.3241
34799	Wed Mar 22 15:40:02 2017_x000D_	27.112	22.5584	112.373	1.96128	1	84.2884	58.1031	80.1185	1.39833	67.3243
34800	Wed Mar 22 15:40:02 2017_x000D_	26.9981	22.2406	121.307	2.11721	1	84.3715	60.7285	87.2884	1.52347	69.0871
34801	Wed Mar 22 15:40:02 2017_x000D_	26.8845	21.9229	125.231	2.1857	1	84.3715	60.7285	87.2884	1.52347	69.3587
34802	Wed Mar 22 15:40:02 2017_x000D_	26.4529	21.3952	126.929	2.21534	1	84.3715	60.7285	87.2884	1.52347	70.0119
34803	Wed Mar 22 15:40:02 2017_x000D_	26.1279	20.9723	129.27	2.25619	1	84.3715	60.7285	87.2884	1.52347	70.5186
34804	Wed Mar 22 15:40:02 2017_x000D_	25.9135	20.7612	129.271	2.25621	1	84.3715	60.7285	87.2884	1.52347	70.8147
34805	Wed Mar 22 15:40:02 2017_x000D_	25.4778	20.1259	129.269	2.25617	1	84.593	64.8849	84.6048	1.47663	74.1483
34806	Wed Mar 22 15:40:02 2017_x000D_	25.1526	19.7023	126.93	2.21535	1	84.593	64.8849	84.6048	1.47663	74.6634
34807	Wed Mar 22 15:40:02 2017_x000D_	24.9377	19.4908	126.932	2.21538	1	84.593	64.8849	84.6048	1.47663	74.9625
34808	Wed Mar 22 15:40:02 2017_x000D_	24.5011	18.8542	126.931	2.21536	1	84.593	64.8849	84.6048	1.47663	75.6959
34809	Wed Mar 22 15:40:02 2017_x000D_	24.286	18.6424	126.932	2.21538	1	84.4152	68.3717	88.0635	1.537	78.029
34810	Wed Mar 22 15:40:02 2017_x000D_	23.7443	18.0057	129.269	2.25617	1	84.4152	68.3717	88.0635	1.537	78.8523
34811	Wed Mar 22 15:40:02 2017_x000D_	23.5256	17.6869	131.154	2.28907	1	84.4152	68.3717	88.0635	1.537	79.2243
34812	Wed Mar 22 15:40:02 2017_x000D_	23.0911	17.1553	129.268	2.25615	1	84.4152	68.3717	88.0635	1.537	79.8985
34813	Wed Mar 22 15:40:02 2017_x000D_	22.8721	16.8362	131.152	2.28903	1	84.487	71.2089	85.918	1.49955	82.1753
34814	Wed Mar 22 15:40:02 2017_x000D_	22.6528	16.5165	129.266	2.25611	1	84.487	71.2089	85.918	1.49955	82.5514
34815	Wed Mar 22 15:40:02 2017_x000D_	22.2177	15.9843	131.149	2.28899	1	84.487	71.2089	85.918	1.49955	83.2299
34816	Wed Mar 22 15:40:02 2017_x000D_	22.0016	15.7715	131.15	2.289	1	84.487	71.2089	85.918	1.49955	83.5328
34817	Wed Mar 22 15:40:02 2017_x000D_	21.89	15.5579	133.36	2.32758	1	84.5588	74.0443	87.2376	1.52258	85.7207
34818	Wed Mar 22 15:40:03 2017_x000D_	21.3526	15.1323	135.427	2.36364	1	84.5588	74.0443	87.2376	1.52258	86.404
34819	Wed Mar 22 15:40:03 2017_x000D_	21.1329	14.8122	137.489	2.39964	1	84.5588	74.0443	87.2376	1.52258	86.783
34820	Wed Mar 22 15:40:03 2017_x000D_	20.7034	14.4929	139.713	2.43845	1	84.5588	74.0443	87.2376	1.52258	87.3148
34821	Wed Mar 22 15:40:03 2017_x000D_	20.4868	14.2795	139.712	2.43844	1	84.5588	74.0443	87.2376	1.52258	87.6188
34822	Wed Mar 22 15:40:03 2017_x000D_	20.2736	14.1731	137.493	2.39971	1	84.6194	77.0954	93.2186	1.62697	89.9978
34823	Wed Mar 22 15:40:03 2017_x000D_	20.0498	13.745	137.488	2.39961	1	84.6194	77.0954	93.2186	1.62697	90.4572
34824	Wed Mar 22 15:40:03 2017_x000D_	19.8365	13.6388	139.71	2.43839	1	84.6194	77.0954	93.2186	1.62697	90.6839
34825	Wed Mar 22 15:40:03 2017_x000D_	19.406	13.3184	137.492	2.39969	1	84.6194	77.0954	93.2186	1.62697	91.2156
