# Supplementary material for: Guppies Prefer to Follow Large (Robot) Leaders Irrespective of Own Size
Source: Front Bioeng Biotechnol. 2020 May 15;8:441. doi: 10.3389/fbioe.2020.00441 (PMC7243707; doi:10.3389/fbioe.2020.00441)
Supplement: Supplementary file 3 [file Data_Sheet_1.ZIP › Raw Data/ID20.xlsx]

## Sheet: WedMar22153411201
Framenumber	Current timestamp	Robo Position x	Robo Position y	Robo Angle deg	Robo Angle rad	Fish ID	Fish Position x	Fish Position y	Fish Angle deg	Fish Angle rad	Distance_between_subjects	Mean_Distance (L300 bis L1500)		Fish ID	Fish Position x	Fish Position y	Fish Angle deg	Fish Angle rad	Fish ID	Fish Position x	Fish Position y	Fish Angle deg	Fish Angle rad	Fish ID	Fish Position x	Fish Position y	Fish Angle deg	Fish Angle rad	Fish ID	Fish Position x	Fish Position y	Fish Angle deg	Fish Angle rad
31319	Wed Mar 22 15:34:27 2017_x000D_	18.4672	10.3108	-82.2452	-1.43545	1	13.776	11.9337	226.046	3.94524	4.96399	21.7
31320	Wed Mar 22 15:34:27 2017_x000D_	18.4672	10.3108	-82.2452	-1.43545	1	13.776	11.9337	226.046	3.94524	4.96399
31321	Wed Mar 22 15:34:27 2017_x000D_	18.4672	10.3108	-82.2452	-1.43545	1	13.776	11.9337	226.046	3.94524	4.96399
31322	Wed Mar 22 15:34:27 2017_x000D_	18.4708	10.4182	-82.5347	-1.4405	1	13.776	11.9337	226.046	3.94524	4.93334
31323	Wed Mar 22 15:34:27 2017_x000D_	18.5868	10.7412	-85.1591	-1.48631	1	13.776	11.9337	226.046	3.94524	4.9564
31324	Wed Mar 22 15:34:27 2017_x000D_	18.4889	10.9569	-88.0934	-1.53752	1	13.776	11.9337	226.046	3.94524	4.81306
31325	Wed Mar 22 15:34:27 2017_x000D_	18.4962	11.1723	266.02	4.64293	1	13.776	11.9337	226.046	3.94524	4.78122
31326	Wed Mar 22 15:34:27 2017_x000D_	18.4161	11.9254	269.109	4.69684	2	18.777	8.10091	267.788	4.67379	3.84148
31327	Wed Mar 22 15:34:27 2017_x000D_	18.539	12.4627	-88.0934	-1.53752	2	18.777	8.10091	267.788	4.67379	4.36828
31328	Wed Mar 22 15:34:27 2017_x000D_	18.5531	12.8924	-82.2387	-1.43534	2	18.777	8.10091	267.788	4.67379	4.79672
31329	Wed Mar 22 15:34:27 2017_x000D_	18.6795	13.5364	-79.3621	-1.38513	2	18.777	8.10091	267.788	4.67379	5.43636
31330	Wed Mar 22 15:34:27 2017_x000D_	18.6974	14.0735	-78.8849	-1.3768	2	18.777	8.10091	267.788	4.67379	5.97312
31331	Wed Mar 22 15:34:27 2017_x000D_	18.9357	14.9307	-73.0157	-1.27436	2	18.9382	9.43671	267.788	4.67379	5.49399
31332	Wed Mar 22 15:34:27 2017_x000D_	18.9499	15.3597	-73.0124	-1.27431	2	18.9382	9.43671	267.788	4.67379	5.923
31333	Wed Mar 22 15:34:27 2017_x000D_	19.174	15.7874	-73.015	-1.27435	2	18.9382	9.43671	267.788	4.67379	6.35507
31334	Wed Mar 22 15:34:27 2017_x000D_	19.4085	16.5361	-73.7708	-1.28754	2	18.9382	9.43671	267.788	4.67379	7.11495
31335	Wed Mar 22 15:34:28 2017_x000D_	19.4192	16.8576	-73.0128	-1.27431	2	19.0508	11.879	195.583	3.41357	4.99221
31336	Wed Mar 22 15:34:28 2017_x000D_	19.5382	17.2853	-75.9146	-1.32496	2	19.0508	11.879	195.583	3.41357	5.42823
31337	Wed Mar 22 15:34:28 2017_x000D_	19.769	17.926	-75.9165	-1.32499	2	19.0508	11.879	195.583	3.41357	6.0895
31338	Wed Mar 22 15:34:28 2017_x000D_	19.8844	18.2461	-79.3704	-1.38527	2	19.0508	11.879	195.583	3.41357	6.42144
31339	Wed Mar 22 15:34:28 2017_x000D_	19.9055	18.8877	-79.3678	-1.38523	2	19.8016	14.7831	145.107	2.5326	4.10591
31340	Wed Mar 22 15:34:28 2017_x000D_	20.0243	19.3145	-82.2534	-1.43559	2	19.8016	14.7831	145.107	2.5326	4.53687
31341	Wed Mar 22 15:34:28 2017_x000D_	20.0453	19.9555	-82.2518	-1.43556	2	19.8016	14.7831	145.107	2.5326	5.17814
31342	Wed Mar 22 15:34:28 2017_x000D_	20.1641	20.382	-85.177	-1.48662	2	19.8016	14.7831	145.107	2.5326	5.61062
31343	Wed Mar 22 15:34:28 2017_x000D_	20.1711	20.5955	-85.1767	-1.48661	2	19.8016	14.7831	145.107	2.5326	5.82413
31344	Wed Mar 22 15:34:28 2017_x000D_	20.1921	21.2358	-85.1759	-1.4866	2	20.3716	16.794	85.4615	1.49158	4.44543
31345	Wed Mar 22 15:34:28 2017_x000D_	20.206	21.6625	-85.1754	-1.48659	2	20.3716	16.794	85.4615	1.49158	4.87132
31346	Wed Mar 22 15:34:28 2017_x000D_	20.227	22.3023	-85.1746	-1.48658	2	20.3716	16.794	85.4615	1.49158	5.5102
31347	Wed Mar 22 15:34:28 2017_x000D_	20.241	22.7287	-85.1741	-1.48657	2	20.3716	16.794	85.4615	1.49158	5.93614
31348	Wed Mar 22 15:34:28 2017_x000D_	20.2515	23.0485	-85.0104	-1.48371	2	19.3494	20.0818	93.4957	1.63181	3.10082
31349	Wed Mar 22 15:34:28 2017_x000D_	20.4848	23.7919	-85.1778	-1.48663	2	19.3494	20.0818	93.4957	1.63181	3.87995
31350	Wed Mar 22 15:34:28 2017_x000D_	20.4953	24.1111	-85.3245	-1.48919	2	19.3494	20.0818	93.4957	1.63181	4.18907
31351	Wed Mar 22 15:34:28 2017_x000D_	20.5196	24.8562	-85.1764	-1.48661	2	19.3494	20.0818	93.4957	1.63181	4.91572
31352	Wed Mar 22 15:34:28 2017_x000D_	20.5266	25.0689	-85.1762	-1.48661	1	18.2054	21.1523	47.1984	0.823768	4.55277
31353	Wed Mar 22 15:34:28 2017_x000D_	20.5405	25.4943	-85.1757	-1.4866	1	18.2054	21.1523	47.1984	0.823768	4.93008
31354	Wed Mar 22 15:34:28 2017_x000D_	20.5613	26.1322	-85.1749	-1.48658	1	18.2054	21.1523	47.1984	0.823768	5.50905
31355	Wed Mar 22 15:34:28 2017_x000D_	20.5752	26.5572	-85.1744	-1.48657	1	18.2054	21.1523	47.1984	0.823768	5.9016
31356	Wed Mar 22 15:34:29 2017_x000D_	20.5891	26.9821	-85.1738	-1.48656	1	18.4148	21.3801	53.1681	0.927958	6.00916
31357	Wed Mar 22 15:34:29 2017_x000D_	20.603	27.4069	-85.1733	-1.48655	1	18.4148	21.3801	53.1681	0.927958	6.41175
31358	Wed Mar 22 15:34:29 2017_x000D_	20.6203	27.9375	-85.3201	-1.48912	1	18.4148	21.3801	53.1681	0.927958	6.91836
31359	Wed Mar 22 15:34:29 2017_x000D_	20.7349	28.2546	-82.2409	-1.43537	1	18.4148	21.3801	53.1681	0.927958	7.25545
31360	Wed Mar 22 15:34:29 2017_x000D_	20.7418	28.4668	-82.2403	-1.43536	1	18.4148	21.3801	53.1681	0.927958	7.45897
31361	Wed Mar 22 15:34:29 2017_x000D_	20.86	28.8899	-85.1765	-1.48661	1	18.1957	21.3732	53.2166	0.928806	7.97492
31362	Wed Mar 22 15:34:29 2017_x000D_	20.8704	29.2078	-85.3235	-1.48918	1	18.1957	21.3732	53.2166	0.928806	8.27859
31363	Wed Mar 22 15:34:29 2017_x000D_	20.8807	29.526	-85.1757	-1.4866	1	18.1957	21.3732	53.2166	0.928806	8.58355
31364	Wed Mar 22 15:34:29 2017_x000D_	20.8876	29.7379	-85.1754	-1.48659	1	18.1957	21.3732	53.2166	0.928806	8.78718
31365	Wed Mar 22 15:34:29 2017_x000D_	20.8946	29.9498	-85.1751	-1.48659	1	17.9766	21.3664	56.4574	0.985367	9.06584
31366	Wed Mar 22 15:34:29 2017_x000D_	20.9153	30.5854	-85.1744	-1.48657	1	17.9766	21.3664	56.4574	0.985367	9.67605
31367	Wed Mar 22 15:34:29 2017_x000D_	20.8179	30.7985	-82.2343	-1.43526	1	17.9766	21.3664	56.4574	0.985367	9.85076
31368	Wed Mar 22 15:34:29 2017_x000D_	20.918	30.6909	-67.3527	-1.17553	1	17.9766	21.3664	56.4574	0.985367	9.77743
31369	Wed Mar 22 15:34:29 2017_x000D_	20.8168	30.7981	-58.3652	-1.01867	1	17.9766	21.3664	46.3332	0.808666	9.85006
31370	Wed Mar 22 15:34:29 2017_x000D_	20.709	30.6937	-54.4195	-0.9498	1	17.9766	21.3664	46.3332	0.808666	9.71929
31371	Wed Mar 22 15:34:29 2017_x000D_	20.6041	30.6955	-36.1605	-0.63112	1	17.9766	21.3664	46.3332	0.808666	9.69205
31372	Wed Mar 22 15:34:29 2017_x000D_	20.4964	30.5914	-27.2838	-0.476192	1	17.9766	21.3664	46.3332	0.808666	9.56295
31373	Wed Mar 22 15:34:29 2017_x000D_	20.4963	30.592	-14.1447	-0.246872	1	17.9863	21.1455	55.8168	0.974186	9.77428
31374	Wed Mar 22 15:34:29 2017_x000D_	20.4964	30.5923	-8.33167	-0.145415	1	17.9863	21.1455	55.8168	0.974186	9.77459
31375	Wed Mar 22 15:34:29 2017_x000D_	20.6006	30.5911	-2.14656	-0.0374645	1	17.9863	21.1455	55.8168	0.974186	9.80071
31376	Wed Mar 22 15:34:29 2017_x000D_	20.9137	30.5874	9.91163	0.17299	1	17.9863	21.1455	55.8168	0.974186	9.8853
31377	Wed Mar 22 15:34:29 2017_x000D_	21.1221	30.5848	15.8197	0.276105	1	17.9863	21.1455	55.8168	0.974186	9.94654
31378	Wed Mar 22 15:34:30 2017_x000D_	21.4315	30.4748	25.2752	0.441136	1	17.7768	20.9178	53.3244	0.930687	10.232
31379	Wed Mar 22 15:34:30 2017_x000D_	21.5359	30.4734	31.9478	0.557594	1	17.7768	20.9178	53.3244	0.930687	10.2684
31380	Wed Mar 22 15:34:30 2017_x000D_	21.8414	30.2575	33.5264	0.585146	1	17.7768	20.9178	53.3244	0.930687	10.1858
31381	Wed Mar 22 15:34:30 2017_x000D_	22.4555	29.9318	36.0928	0.629937	1	17.7768	20.9178	53.3244	0.930687	10.1559
31382	Wed Mar 22 15:34:30 2017_x000D_	22.6568	29.7173	36.0921	0.629927	1	17.9863	21.1455	53.5505	0.934633	9.76163
31383	Wed Mar 22 15:34:30 2017_x000D_	23.2672	29.2859	36.0923	0.629929	1	17.9863	21.1455	53.5505	0.934633	9.7033
31384	Wed Mar 22 15:34:30 2017_x000D_	23.6763	29.0689	36.093	0.629942	1	17.9863	21.1455	53.5505	0.934633	9.75481
31385	Wed Mar 22 15:34:30 2017_x000D_	24.2864	28.6377	36.0932	0.629945	1	17.9863	21.1455	53.5505	0.934633	9.78899
31386	Wed Mar 22 15:34:30 2017_x000D_	24.4875	28.4234	36.0925	0.629933	1	18.1957	21.3732	55.776	0.973474	9.44945
31387	Wed Mar 22 15:34:30 2017_x000D_	24.7923	28.2079	34.4485	0.601241	1	18.1957	21.3732	55.776	0.973474	9.49886
31388	Wed Mar 22 15:34:30 2017_x000D_	24.9966	28.0995	31.9452	0.557549	1	18.1957	21.3732	55.776	0.973474	9.56532
31389	Wed Mar 22 15:34:30 2017_x000D_	25.6063	27.6686	31.9446	0.557539	1	18.1957	21.3732	55.776	0.973474	9.72363
31390	Wed Mar 22 15:34:30 2017_x000D_	25.8073	27.4544	31.9436	0.55752	1	18.1957	21.3732	55.776	0.973474	9.74256
31391	Wed Mar 22 15:34:30 2017_x000D_	26.4199	27.1295	29.3053	0.511475	1	18.1957	21.3732	55.2479	0.964258	10.0385
31392	Wed Mar 22 15:34:30 2017_x000D_	26.8314	27.0188	31.946	0.557562	1	18.1957	21.3732	55.2479	0.964258	10.3174
31393	Wed Mar 22 15:34:30 2017_x000D_	27.337	26.5894	33.5261	0.585141	1	18.1957	21.3732	55.2479	0.964258	10.5248
31394	Wed Mar 22 15:34:30 2017_x000D_	27.6414	26.3743	31.9443	0.557533	1	18.1957	21.3732	55.2479	0.964258	10.6879
31395	Wed Mar 22 15:34:30 2017_x000D_	28.3539	25.9427	33.5264	0.585146	1	18.5952	22.2704	60.8227	1.06156	10.4268
31396	Wed Mar 22 15:34:30 2017_x000D_	28.658	25.7277	31.9442	0.557531	1	18.5952	22.2704	60.8227	1.06156	10.6402
31397	Wed Mar 22 15:34:30 2017_x000D_	28.9624	25.5125	33.5261	0.585141	1	18.5952	22.2704	60.8227	1.06156	10.8623
31398	Wed Mar 22 15:34:30 2017_x000D_	29.2665	25.2975	31.9436	0.557521	1	18.5952	22.2704	60.8227	1.06156	11.0923
31399	Wed Mar 22 15:34:31 2017_x000D_	29.8748	24.8675	31.943	0.55751	1	19.2039	23.3948	45.5315	0.794675	10.772
31400	Wed Mar 22 15:34:31 2017_x000D_	30.179	24.6525	33.5255	0.585131	1	19.2039	23.3948	45.5315	0.794675	11.0469
31401	Wed Mar 22 15:34:31 2017_x000D_	30.8903	24.2217	31.9428	0.557507	1	19.2039	23.3948	45.5315	0.794675	11.7156
31402	Wed Mar 22 15:34:31 2017_x000D_	31.1943	24.0068	33.5258	0.585136	1	19.2039	23.3948	45.5315	0.794675	12.006
31403	Wed Mar 22 15:34:31 2017_x000D_	31.802	23.5773	33.5255	0.585131	1	20.0508	24.0842	53.0948	0.926679	11.7621
31404	Wed Mar 22 15:34:31 2017_x000D_	32.1087	23.4685	34.4514	0.60129	1	20.0508	24.0842	53.0948	0.926679	12.0736
31405	Wed Mar 22 15:34:31 2017_x000D_	32.713	22.9332	31.941	0.557476	1	20.0508	24.0842	53.0948	0.926679	12.7144
31406	Wed Mar 22 15:34:31 2017_x000D_	33.0198	22.8244	36.0983	0.630034	1	20.0508	24.0842	53.0948	0.926679	13.03
31407	Wed Mar 22 15:34:31 2017_x000D_	33.3232	22.6099	34.4512	0.601286	1	20.0508	24.0842	53.0948	0.926679	13.354
31408	Wed Mar 22 15:34:31 2017_x000D_	33.9302	22.1808	34.451	0.601284	1	20.4596	24.7599	45.73	0.798139	13.7153
31409	Wed Mar 22 15:34:31 2017_x000D_	34.2308	21.8603	33.5244	0.585111	1	20.4596	24.7599	45.73	0.798139	14.0732
31410	Wed Mar 22 15:34:31 2017_x000D_	34.8405	21.5373	36.0987	0.63004	1	20.4596	24.7599	45.73	0.798139	14.7376
31411	Wed Mar 22 15:34:31 2017_x000D_	35.1464	21.4288	31.9411	0.557478	1	20.4596	24.7599	45.73	0.798139	15.0598
31412	Wed Mar 22 15:34:31 2017_x000D_	35.4498	21.2144	33.5261	0.585141	1	20.8781	25.2149	46.4844	0.811305	15.1109
31413	Wed Mar 22 15:34:31 2017_x000D_	35.9531	20.7867	31.9395	0.55745	1	20.8781	25.2149	46.4844	0.811305	15.7119
31414	Wed Mar 22 15:34:31 2017_x000D_	36.3591	20.5715	31.94	0.557457	1	20.8781	25.2149	46.4844	0.811305	16.1624
31415	Wed Mar 22 15:34:31 2017_x000D_	36.5592	20.3581	31.9389	0.557439	1	20.8781	25.2149	46.4844	0.811305	16.416
31416	Wed Mar 22 15:34:31 2017_x000D_	37.168	20.0356	34.4518	0.601298	1	21.2965	25.6697	11.2007	0.195489	16.8418
31417	Wed Mar 22 15:34:31 2017_x000D_	37.4738	19.9272	33.5267	0.585151	1	21.2965	25.6697	11.2007	0.195489	17.1663
31418	Wed Mar 22 15:34:31 2017_x000D_	37.9765	19.4999	31.9392	0.557445	1	21.2965	25.6697	11.2007	0.195489	17.7845
31419	Wed Mar 22 15:34:31 2017_x000D_	38.1794	19.3925	34.4523	0.601306	1	21.2965	25.6697	11.2007	0.195489	18.0121
31420	Wed Mar 22 15:34:31 2017_x000D_	38.6849	19.071	33.5261	0.585141	1	23.247	26.1716	8.11908	0.141705	16.9926
31421	Wed Mar 22 15:34:32 2017_x000D_	38.9874	18.8571	31.939	0.557441	1	23.247	26.1716	8.11908	0.141705	17.3569
31422	Wed Mar 22 15:34:32 2017_x000D_	39.1901	18.7497	34.4528	0.601316	1	23.247	26.1716	8.11908	0.141705	17.586
31423	Wed Mar 22 15:34:32 2017_x000D_	39.3927	18.6424	31.9395	0.55745	1	23.247	26.1716	8.11908	0.141705	17.815
31424	Wed Mar 22 15:34:32 2017_x000D_	39.7978	18.4278	31.94	0.557458	1	23.247	26.1716	8.11908	0.141705	18.2728
31425	Wed Mar 22 15:34:32 2017_x000D_	39.9977	18.2146	31.9389	0.557439	1	24.3315	26.4259	0	0	17.6877
31426	Wed Mar 22 15:34:32 2017_x000D_	40.4027	18.0001	31.9393	0.557447	1	24.3315	26.4259	0	0	18.146
31427	Wed Mar 22 15:34:32 2017_x000D_	40.4001	17.8942	34.4526	0.601311	1	24.3315	26.4259	0	0	18.1931
31428	Wed Mar 22 15:34:32 2017_x000D_	40.8076	17.7856	31.9398	0.557455	1	24.3315	26.4259	0	0	18.6042
31429	Wed Mar 22 15:34:32 2017_x000D_	40.9048	17.5733	30.4816	0.532004	1	24.9879	26.4461	5.93763	0.103631	18.2229
31430	Wed Mar 22 15:34:32 2017_x000D_	41.0047	17.4667	29.2853	0.511125	1	24.9879	26.4461	5.93763	0.103631	18.3621
31431	Wed Mar 22 15:34:32 2017_x000D_	40.8018	17.5739	18.5419	0.323617	1	24.9879	26.4461	5.93763	0.103631	18.1327
31432	Wed Mar 22 15:34:32 2017_x000D_	40.5965	17.5751	12.6924	0.221523	1	24.9879	26.4461	5.93763	0.103631	17.9534
31433	Wed Mar 22 15:34:32 2017_x000D_	40.2883	17.5768	0.382617	0.00667792	1	25.2067	26.4529	5.17076	0.0902468	17.4997
31434	Wed Mar 22 15:34:32 2017_x000D_	40.1857	17.5773	-5.80623	-0.101338	1	25.2067	26.4529	5.17076	0.0902468	17.4111
31435	Wed Mar 22 15:34:32 2017_x000D_	39.9802	17.5781	-17.5688	-0.306634	1	25.2067	26.4529	5.17076	0.0902468	17.2342
31436	Wed Mar 22 15:34:32 2017_x000D_	39.8749	17.4724	-26.6951	-0.465917	1	25.2067	26.4529	5.17076	0.0902468	17.199
31437	Wed Mar 22 15:34:32 2017_x000D_	39.978	17.4715	-36.3611	-0.634621	1	25.2067	26.4529	5.17076	0.0902468	17.2875
31438	Wed Mar 22 15:34:32 2017_x000D_	39.9779	17.4711	-40.9683	-0.715032	1	25.4157	26.6802	4.18183	0.0729868	17.2298
31439	Wed Mar 22 15:34:32 2017_x000D_	40.0833	17.5762	-44.9865	-0.785163	1	25.4157	26.6802	4.18183	0.0729868	17.2633
31440	Wed Mar 22 15:34:32 2017_x000D_	40.1891	17.6815	-53.5322	-0.934312	1	25.4157	26.6802	4.18183	0.0729868	17.2983
31441	Wed Mar 22 15:34:32 2017_x000D_	40.3998	17.8916	-61.6412	-1.07584	1	25.4157	26.6802	4.18183	0.0729868	17.3713
31442	Wed Mar 22 15:34:33 2017_x000D_	40.5051	17.9966	-65.4464	-1.14225	1	26.9767	26.0656	344.965	6.02078	15.752
31443	Wed Mar 22 15:34:33 2017_x000D_	40.6183	18.4193	-68.0628	-1.18792	1	26.9767	26.0656	344.965	6.02078	15.6384
31444	Wed Mar 22 15:34:33 2017_x000D_	40.7288	18.7358	-71.6567	-1.25065	1	26.9767	26.0656	344.965	6.02078	15.5835
31445	Wed Mar 22 15:34:33 2017_x000D_	40.9521	19.4746	-70.7785	-1.23532	1	26.9767	26.0656	344.965	6.02078	15.4516
31446	Wed Mar 22 15:34:33 2017_x000D_	41.0596	19.685	-68.0608	-1.18789	1	28.7663	25.2373	334.094	5.83103	13.489
31447	Wed Mar 22 15:34:33 2017_x000D_	41.2748	20.106	-68.0622	-1.18791	1	28.7663	25.2373	334.094	5.83103	13.5201
31448	Wed Mar 22 15:34:33 2017_x000D_	41.4951	20.7379	-68.0612	-1.18789	1	28.7663	25.2373	334.094	5.83103	13.5006
31449	Wed Mar 22 15:34:33 2017_x000D_	41.6053	21.0536	-71.6598	-1.2507	1	28.7663	25.2373	334.094	5.83103	13.5035
31450	Wed Mar 22 15:34:33 2017_x000D_	41.8253	21.6848	-71.6601	-1.2507	1	30.7845	24.1951	339.573	5.92667	11.3226
31451	Wed Mar 22 15:34:33 2017_x000D_	41.9352	22.0004	-68.0592	-1.18786	1	30.7845	24.1951	339.573	5.92667	11.3646
31452	Wed Mar 22 15:34:33 2017_x000D_	42.0452	22.3156	-71.6604	-1.25071	1	30.7845	24.1951	339.573	5.92667	11.4165
31453	Wed Mar 22 15:34:33 2017_x000D_	42.2676	23.0515	-70.7805	-1.23535	1	30.7845	24.1951	339.573	5.92667	11.5399
31454	Wed Mar 22 15:34:33 2017_x000D_	42.4795	23.3653	-71.6629	-1.25075	1	30.7845	24.1951	339.573	5.92667	11.7244
31455	Wed Mar 22 15:34:33 2017_x000D_	42.7015	24.1003	-70.7824	-1.23539	1	32.3453	23.5807	344.965	6.02078	10.3692
31456	Wed Mar 22 15:34:33 2017_x000D_	42.811	24.4146	-69.0497	-1.20514	1	32.3453	23.5807	344.965	6.02078	10.4989
31457	Wed Mar 22 15:34:33 2017_x000D_	42.9208	24.7294	-70.7824	-1.23539	1	32.3453	23.5807	344.965	6.02078	10.6377
31458	Wed Mar 22 15:34:33 2017_x000D_	43.2442	25.4617	-69.0506	-1.20516	1	32.3453	23.5807	344.965	6.02078	11.06
31459	Wed Mar 22 15:34:33 2017_x000D_	43.3539	25.7761	-70.7843	-1.23542	1	32.7926	23.3736	344.581	6.01407	10.8311
31460	Wed Mar 22 15:34:33 2017_x000D_	43.5752	26.5088	-71.6644	-1.25078	1	32.7926	23.3736	344.581	6.01407	11.2292
31461	Wed Mar 22 15:34:33 2017_x000D_	43.7864	26.8215	-70.7863	-1.23545	1	32.7926	23.3736	344.581	6.01407	11.5218
31462	Wed Mar 22 15:34:33 2017_x000D_	43.903	27.4498	-68.0527	-1.18774	1	32.7926	23.3736	344.581	6.01407	11.8345
31463	Wed Mar 22 15:34:34 2017_x000D_	44.0149	27.8682	-70.7824	-1.23539	1	33.6873	22.9595	343.075	5.98779	11.4348
31464	Wed Mar 22 15:34:34 2017_x000D_	44.2258	28.18	-71.6671	-1.25083	1	33.6873	22.9595	343.075	5.98779	11.7607
31465	Wed Mar 22 15:34:34 2017_x000D_	44.4441	28.8062	-71.6674	-1.25083	1	33.6873	22.9595	343.075	5.98779	12.2431
31466	Wed Mar 22 15:34:34 2017_x000D_	44.6573	29.2225	-71.6696	-1.25087	1	33.6873	22.9595	343.075	5.98779	12.6319
31467	Wed Mar 22 15:34:34 2017_x000D_	44.6671	29.6413	-71.6659	-1.25081	1	33.6873	22.9595	343.075	5.98779	12.8531
31468	Wed Mar 22 15:34:34 2017_x000D_	44.885	30.2665	-71.6662	-1.25081	1	34.3633	22.5386	344.206	6.00754	13.0548
31469	Wed Mar 22 15:34:34 2017_x000D_	45.0955	30.5778	-70.7863	-1.23545	1	34.3633	22.5386	344.206	6.00754	13.4093
31470	Wed Mar 22 15:34:34 2017_x000D_	45.3155	31.3066	-71.6687	-1.25085	1	34.3633	22.5386	344.206	6.00754	14.0296
31471	Wed Mar 22 15:34:34 2017_x000D_	45.4217	31.5141	-69.0466	-1.20509	1	34.3633	22.5386	344.206	6.00754	14.2425
31472	Wed Mar 22 15:34:34 2017_x000D_	45.533	31.9306	-71.6689	-1.25086	1	36.8187	21.5101	338.386	5.90595	13.584
31473	Wed Mar 22 15:34:34 2017_x000D_	45.748	32.45	-70.7863	-1.23545	1	36.8187	21.5101	338.386	5.90595	14.1214
31474	Wed Mar 22 15:34:34 2017_x000D_	45.7551	32.7629	-71.6674	-1.25083	1	36.8187	21.5101	338.386	5.90595	14.3696
31475	Wed Mar 22 15:34:34 2017_x000D_	45.9723	33.3859	-71.6678	-1.25084	1	36.8187	21.5101	338.386	5.90595	14.9941
31476	Wed Mar 22 15:34:34 2017_x000D_	46.1822	33.6959	-70.7863	-1.23545	1	38.8164	20.9094	344.206	6.00754	14.7563
31477	Wed Mar 22 15:34:34 2017_x000D_	46.3967	34.2139	-71.672	-1.25091	1	38.8164	20.9094	344.206	6.00754	15.3124
31478	Wed Mar 22 15:34:34 2017_x000D_	46.4014	34.4223	-71.6702	-1.25088	1	38.8164	20.9094	344.206	6.00754	15.4962
31479	Wed Mar 22 15:34:34 2017_x000D_	46.5073	34.629	-69.0435	-1.20504	1	38.8164	20.9094	344.206	6.00754	15.7282
31480	Wed Mar 22 15:34:34 2017_x000D_	46.6229	35.2524	-71.6687	-1.25085	1	40.5953	20.3019	355.028	6.1964	16.1198
31481	Wed Mar 22 15:34:34 2017_x000D_	46.6253	35.3567	-70.7824	-1.23539	1	40.5953	20.3019	355.028	6.1964	16.2175
31482	Wed Mar 22 15:34:34 2017_x000D_	46.8324	35.5616	-70.7863	-1.23545	1	40.5953	20.3019	355.028	6.1964	16.4851
31483	Wed Mar 22 15:34:34 2017_x000D_	46.9407	35.8721	-74.3793	-1.29816	1	40.5953	20.3019	355.028	6.1964	16.8135
31484	Wed Mar 22 15:34:34 2017_x000D_	46.9478	36.1844	-73.6175	-1.28487	1	40.5953	20.3019	355.028	6.1964	17.1058
31485	Wed Mar 22 15:34:35 2017_x000D_	47.1592	36.5969	-68.0402	-1.18753	1	41.9269	19.9015	0	0	17.4961
31486	Wed Mar 22 15:34:35 2017_x000D_	47.2695	37.011	-65.39	-1.14127	1	41.9269	19.9015	0	0	17.9242
31487	Wed Mar 22 15:34:35 2017_x000D_	47.4781	37.3196	-50.9512	-0.889265	1	41.9269	19.9015	0	0	18.2813
31488	Wed Mar 22 15:34:35 2017_x000D_	47.4824	37.5276	-42.5496	-0.74263	1	41.9269	19.9015	0	0	18.4809
31489	Wed Mar 22 15:34:35 2017_x000D_	47.6865	37.6281	-36.5459	-0.637846	1	45.1834	20.445	5.93763	0.103631	17.3645
31490	Wed Mar 22 15:34:35 2017_x000D_	47.9964	37.9349	-27.5072	-0.480092	1	45.1834	20.445	5.93763	0.103631	17.7147
31491	Wed Mar 22 15:34:35 2017_x000D_	48.1981	37.9316	-19.7243	-0.344254	1	45.1834	20.445	5.93763	0.103631	17.7446
31492	Wed Mar 22 15:34:35 2017_x000D_	48.4047	38.136	-14.1276	-0.246573	1	45.1834	20.445	5.93763	0.103631	17.9819
31493	Wed Mar 22 15:34:35 2017_x000D_	48.8109	38.2332	-5.17611	-0.0903401	1	47.1386	20.7268	5.28562	0.0922515	17.5861
31494	Wed Mar 22 15:34:35 2017_x000D_	49.1112	38.1243	-1.94687	-0.0339793	1	47.1386	20.7268	5.28562	0.0922515	17.509
31495	Wed Mar 22 15:34:35 2017_x000D_	49.92	38.214	1.00006	0.0174543	1	47.1386	20.7268	5.28562	0.0922515	17.707
31496	Wed Mar 22 15:34:35 2017_x000D_	50.3231	38.207	1.00004	0.017454	1	47.1386	20.7268	5.28562	0.0922515	17.7679
31497	Wed Mar 22 15:34:35 2017_x000D_	51.1286	38.1929	1.00007	0.0174545	1	48.8541	21.4428	7.87115	0.137377	16.9038
31498	Wed Mar 22 15:34:35 2017_x000D_	51.5311	38.1859	1.00005	0.0174542	1	48.8541	21.4428	7.87115	0.137377	16.9558
31499	Wed Mar 22 15:34:35 2017_x000D_	51.9334	38.1789	1.00004	0.0174539	1	48.8541	21.4428	7.87115	0.137377	17.017
31500	Wed Mar 22 15:34:35 2017_x000D_	52.5366	38.1684	1.00007	0.0174545	1	48.8541	21.4428	7.87115	0.137377	17.1262
31501	Wed Mar 22 15:34:35 2017_x000D_	52.9366	38.0579	3.94773	0.0689008	1	48.8541	21.4428	7.87115	0.137377	17.1093
31502	Wed Mar 22 15:34:35 2017_x000D_	53.7399	38.0439	3.9489	0.0689214	1	50.5899	21.7177	7.56647	0.13206	16.6273
31503	Wed Mar 22 15:34:35 2017_x000D_	54.1414	38.0369	3.94949	0.0689317	1	50.5899	21.7177	7.56647	0.13206	16.7012
31504	Wed Mar 22 15:34:35 2017_x000D_	54.8433	38.0247	3.81012	0.0664991	1	50.5899	21.7177	7.56647	0.13206	16.8526
31505	Wed Mar 22 15:34:35 2017_x000D_	55.1442	38.0195	3.95098	0.0689577	1	50.5899	21.7177	7.56647	0.13206	16.926
31506	Wed Mar 22 15:34:36 2017_x000D_	55.5451	38.0125	3.95157	0.0689679	1	51.4524	21.9653	5.17076	0.0902468	16.5609
31507	Wed Mar 22 15:34:36 2017_x000D_	55.9457	38.0055	3.95221	0.0689791	1	51.4524	21.9653	5.17076	0.0902468	16.6577
31508	Wed Mar 22 15:34:36 2017_x000D_	56.5446	37.8918	6.89112	0.120273	1	51.4524	21.9653	5.17076	0.0902468	16.7208
31509	Wed Mar 22 15:34:36 2017_x000D_	56.9449	37.8849	6.89225	0.120292	1	51.4524	21.9653	5.17076	0.0902468	16.8405
31510	Wed Mar 22 15:34:36 2017_x000D_	57.7449	37.871	6.89446	0.120331	1	52.3148	22.2129	6.54937	0.114308	16.5729
31511	Wed Mar 22 15:34:36 2017_x000D_	58.0408	37.6592	6.61044	0.115374	1	52.3148	22.2129	6.54937	0.114308	16.4735
31512	Wed Mar 22 15:34:36 2017_x000D_	58.7403	37.6471	6.89169	0.120283	1	52.3148	22.2129	6.54937	0.114308	16.7183
31513	Wed Mar 22 15:34:36 2017_x000D_	59.1397	37.6403	6.89281	0.120302	1	52.3148	22.2129	6.54937	0.114308	16.8696
31514	Wed Mar 22 15:34:36 2017_x000D_	59.8363	37.5251	9.39297	0.163938	1	52.3148	22.2129	6.54937	0.114308	17.0598
31515	Wed Mar 22 15:34:36 2017_x000D_	60.2334	37.415	6.61072	0.115379	1	53.1666	22.6808	16.9673	0.296135	16.3412
31516	Wed Mar 22 15:34:36 2017_x000D_	60.5327	37.4098	6.89109	0.120272	1	53.1666	22.6808	16.9673	0.296135	16.4682
31517	Wed Mar 22 15:34:36 2017_x000D_	60.9314	37.403	6.89226	0.120293	1	53.1666	22.6808	16.9673	0.296135	16.6444
31518	Wed Mar 22 15:34:36 2017_x000D_	61.5274	37.2897	9.80838	0.171189	1	53.1666	22.6808	16.9673	0.296135	16.8322
31519	Wed Mar 22 15:34:36 2017_x000D_	61.9257	37.2829	9.81003	0.171217	1	56.593	24.111	16.2809	0.284156	14.2104
31520	Wed Mar 22 15:34:36 2017_x000D_	62.6203	37.1679	6.61153	0.115393	1	56.593	24.111	16.2809	0.284156	14.3809
31521	Wed Mar 22 15:34:36 2017_x000D_	62.9189	37.1628	6.89223	0.120292	1	56.593	24.111	16.2809	0.284156	14.504
31522	Wed Mar 22 15:34:36 2017_x000D_	63.5138	37.0496	9.81113	0.171236	1	56.593	24.111	16.2809	0.284156	14.6733
31523	Wed Mar 22 15:34:36 2017_x000D_	63.81	36.9415	6.60907	0.11535	1	58.5233	24.8325	19.532	0.340898	13.2128
31524	Wed Mar 22 15:34:36 2017_x000D_	64.0087	36.9381	6.60966	0.11536	1	58.5233	24.8325	19.532	0.340898	13.2904
31525	Wed Mar 22 15:34:36 2017_x000D_	64.5055	36.9297	6.89112	0.120273	1	58.5233	24.8325	19.532	0.340898	13.4955
31526	Wed Mar 22 15:34:36 2017_x000D_	64.8031	36.9247	6.61181	0.115398	1	58.5233	24.8325	19.532	0.340898	13.6256
31527	Wed Mar 22 15:34:37 2017_x000D_	65.2963	36.7103	6.88772	0.120213	1	60.6601	25.7805	12.0378	0.2101	11.8724
31528	Wed Mar 22 15:34:37 2017_x000D_	65.3953	36.7087	6.60772	0.115326	1	60.6601	25.7805	12.0378	0.2101	11.91
31529	Wed Mar 22 15:34:37 2017_x000D_	65.792	36.702	6.60884	0.115346	1	60.6601	25.7805	12.0378	0.2101	12.0671
31530	Wed Mar 22 15:34:37 2017_x000D_	66.0895	36.6968	0.962956	0.0168068	1	60.6601	25.7805	12.0378	0.2101	12.192
31531	Wed Mar 22 15:34:37 2017_x000D_	66.2878	36.6935	0.962883	0.0168055	1	60.6601	25.7805	12.0378	0.2101	12.2786
31532	Wed Mar 22 15:34:37 2017_x000D_	66.3865	36.6916	-4.68666	-0.0817977	1	62.3817	26.2746	5.28562	0.0922515	11.1603
31533	Wed Mar 22 15:34:37 2017_x000D_	66.1868	36.5913	-19.9888	-0.348871	1	62.3817	26.2746	5.28562	0.0922515	10.996
31534	Wed Mar 22 15:34:37 2017_x000D_	66.1866	36.5909	-25.2517	-0.440726	1	62.3817	26.2746	5.28562	0.0922515	10.9956
31535	Wed Mar 22 15:34:37 2017_x000D_	66.0864	36.4893	-36.9907	-0.645609	1	62.3817	26.2746	5.28562	0.0922515	10.8658
31536	Wed Mar 22 15:34:37 2017_x000D_	66.0867	36.489	-45.1715	-0.788391	1	64.2883	27.4353	24.5987	0.429329	9.23059
31537	Wed Mar 22 15:34:37 2017_x000D_	66.1847	36.3841	-57.1872	-0.998105	1	64.2883	27.4353	24.5987	0.429329	9.14753
31538	Wed Mar 22 15:34:37 2017_x000D_	66.1865	36.487	-63.4106	-1.10672	1	64.2883	27.4353	24.5987	0.429329	9.24859
31539	Wed Mar 22 15:34:37 2017_x000D_	66.2894	36.6914	-78.235	-1.36546	1	64.2883	27.4353	24.5987	0.429329	9.46994
31540	Wed Mar 22 15:34:37 2017_x000D_	66.2927	36.8974	-83.6379	-1.45976	1	66.8255	29.0553	25.0964	0.438016	7.86018
31541	Wed Mar 22 15:34:37 2017_x000D_	66.3921	36.896	268.102	4.67926	1	66.8255	29.0553	25.0964	0.438016	7.85267
31542	Wed Mar 22 15:34:37 2017_x000D_	66.2993	37.3096	259.961	4.53717	1	66.8255	29.0553	25.0964	0.438016	8.27106
31543	Wed Mar 22 15:34:37 2017_x000D_	66.3025	37.5156	254.752	4.44626	1	66.8255	29.0553	25.0964	0.438016	8.47645
31544	Wed Mar 22 15:34:37 2017_x000D_	66.208	37.8261	251.335	4.38663	1	66.8255	29.0553	25.0964	0.438016	8.79251
31545	Wed Mar 22 15:34:37 2017_x000D_	66.0192	38.4465	251.335	4.38662	1	68.7301	30.2147	24.7028	0.431144	8.66669
31546	Wed Mar 22 15:34:37 2017_x000D_	65.8273	38.8612	251.336	4.38663	1	68.7301	30.2147	24.7028	0.431144	9.12076
31547	Wed Mar 22 15:34:37 2017_x000D_	65.6385	39.4814	251.335	4.38663	1	68.7301	30.2147	24.7028	0.431144	9.76881
31548	Wed Mar 22 15:34:37 2017_x000D_	65.4467	39.8959	251.336	4.38664	1	68.7301	30.2147	24.7028	0.431144	10.2228
31549	Wed Mar 22 15:34:38 2017_x000D_	65.453	40.3067	251.334	4.38661	1	69.7853	30.9074	29.1812	0.509309	10.3497
31550	Wed Mar 22 15:34:38 2017_x000D_	65.2643	40.9265	251.334	4.38661	1	69.7853	30.9074	29.1812	0.509309	10.9919
31551	Wed Mar 22 15:34:38 2017_x000D_	65.0694	41.1356	251.336	4.38663	1	69.7853	30.9074	29.1812	0.509309	11.263
31552	Wed Mar 22 15:34:38 2017_x000D_	64.884	41.9603	251.335	4.38662	1	69.7853	30.9074	29.1812	0.509309	12.0909
31553	Wed Mar 22 15:34:38 2017_x000D_	64.7881	42.1673	253.954	4.43233	1	71.2644	31.833	25.6283	0.447299	12.1959
31554	Wed Mar 22 15:34:38 2017_x000D_	64.5997	42.7866	253.954	4.43234	1	71.2644	31.833	25.6283	0.447299	12.8218
31555	Wed Mar 22 15:34:38 2017_x000D_	64.408	43.2007	253.955	4.43235	1	71.2644	31.833	25.6283	0.447299	13.2753
31556	Wed Mar 22 15:34:38 2017_x000D_	64.3187	43.8177	251.334	4.3866	1	71.2644	31.833	25.6283	0.447299	13.8519
31557	Wed Mar 22 15:34:38 2017_x000D_	64.1271	44.2317	251.334	4.38661	1	71.6776	32.2856	32.3447	0.564521	14.1322
31558	Wed Mar 22 15:34:38 2017_x000D_	64.0345	44.6434	253.955	4.43234	1	71.6776	32.2856	32.3447	0.564521	14.5304
31559	Wed Mar 22 15:34:38 2017_x000D_	63.8463	45.262	253.955	4.43234	1	71.6776	32.2856	32.3447	0.564521	15.1564
31560	Wed Mar 22 15:34:38 2017_x000D_	63.7538	45.6737	251.333	4.38659	1	71.6776	32.2856	32.3447	0.564521	15.5572
31561	Wed Mar 22 15:34:38 2017_x000D_	63.5656	46.292	251.333	4.38659	1	71.6776	32.2856	32.3447	0.564521	16.1859
31562	Wed Mar 22 15:34:38 2017_x000D_	63.3742	46.7055	251.334	4.3866	1	72.5255	32.7515	67.7393	1.18227	16.6871
31563	Wed Mar 22 15:34:38 2017_x000D_	63.2818	47.1167	253.955	4.43235	1	72.5255	32.7515	67.7393	1.18227	17.0823
31564	Wed Mar 22 15:34:38 2017_x000D_	62.9947	47.737	251.334	4.3866	1	72.5255	32.7515	67.7393	1.18227	17.7595
31565	Wed Mar 22 15:34:38 2017_x000D_	62.9023	48.148	253.956	4.43237	1	72.5255	32.7515	67.7393	1.18227	18.1565
31566	Wed Mar 22 15:34:38 2017_x000D_	62.81	48.5592	251.333	4.38659	1	73.2643	35.4131	82.1288	1.43342	16.7962
31567	Wed Mar 22 15:34:38 2017_x000D_	62.523	49.1791	248.795	4.34229	1	73.2643	35.4131	82.1288	1.43342	17.4608
31568	Wed Mar 22 15:34:38 2017_x000D_	62.4308	49.5899	251.333	4.38659	1	73.2643	35.4131	82.1288	1.43342	17.8423
31569	Wed Mar 22 15:34:38 2017_x000D_	62.1456	50.3118	247.695	4.32309	1	73.2643	35.4131	82.1288	1.43342	18.5902
31570	Wed Mar 22 15:34:39 2017_x000D_	62.0517	50.6202	251.334	4.3866	1	73.188	36.9495	82.1288	1.43342	17.6325
31571	Wed Mar 22 15:34:39 2017_x000D_	61.7666	51.3418	247.694	4.32308	1	73.188	36.9495	82.1288	1.43342	18.3735
31572	Wed Mar 22 15:34:39 2017_x000D_	61.6745	51.7522	250.335	4.36918	1	73.188	36.9495	82.1288	1.43342	18.7531
31573	Wed Mar 22 15:34:39 2017_x000D_	61.3877	52.3715	247.694	4.32307	1	73.188	36.9495	82.1288	1.43342	19.4187
31574	Wed Mar 22 15:34:39 2017_x000D_	61.2957	52.7816	250.336	4.36918	1	73.1226	38.2661	107.762	1.88079	18.7237
31575	Wed Mar 22 15:34:39 2017_x000D_	61.1029	53.0923	251.335	4.38662	1	73.1226	38.2661	107.762	1.88079	19.0864
31576	Wed Mar 22 15:34:39 2017_x000D_	61.1081	53.3981	250.335	4.36917	1	73.1226	38.2661	107.762	1.88079	19.3216
31577	Wed Mar 22 15:34:39 2017_x000D_	60.8215	54.0171	247.693	4.32306	1	73.1226	38.2661	107.762	1.88079	19.9853
31578	Wed Mar 22 15:34:39 2017_x000D_	60.726	54.2232	250.336	4.36919	1	73.1226	38.2661	107.762	1.88079	20.2066
31579	Wed Mar 22 15:34:39 2017_x000D_	60.5385	54.8393	250.336	4.36918	1	71.895	41.0848	108.512	1.8939	17.8369
31580	Wed Mar 22 15:34:39 2017_x000D_	60.344	55.0482	250.337	4.3692	1	71.895	41.0848	108.512	1.8939	18.1219
31581	Wed Mar 22 15:34:39 2017_x000D_	60.3529	55.5569	251.334	4.3866	1	71.895	41.0848	108.512	1.8939	18.5111
31582	Wed Mar 22 15:34:39 2017_x000D_	60.1584	55.7657	251.335	4.38663	1	71.895	41.0848	108.512	1.8939	18.7957
31583	Wed Mar 22 15:34:39 2017_x000D_	60.162	55.9692	251.334	4.38661	1	70.7004	43.2447	106.82	1.86436	16.5218
31584	Wed Mar 22 15:34:39 2017_x000D_	59.9693	56.2799	250.336	4.36919	1	70.7004	43.2447	106.82	1.86436	16.8841
31585	Wed Mar 22 15:34:39 2017_x000D_	59.9729	56.4833	250.336	4.36918	1	70.7004	43.2447	106.82	1.86436	17.0394
31586	Wed Mar 22 15:34:39 2017_x000D_	59.8792	56.7909	253.963	4.43248	1	70.7004	43.2447	106.82	1.86436	17.3378
31587	Wed Mar 22 15:34:39 2017_x000D_	59.6901	57.3043	260.01	4.53803	1	69.4955	45.623	105.419	1.83991	15.2512
31588	Wed Mar 22 15:34:39 2017_x000D_	59.598	57.7131	-86.1914	-1.50432	1	69.4955	45.623	105.419	1.83991	15.6247
31589	Wed Mar 22 15:34:39 2017_x000D_	59.6014	57.9162	-80.6535	-1.40767	1	69.4955	45.623	105.419	1.83991	15.7802
31590	Wed Mar 22 15:34:39 2017_x000D_	59.603	58.0178	-74.5619	-1.30135	1	69.4955	45.623	105.419	1.83991	15.8585
31591	Wed Mar 22 15:34:39 2017_x000D_	59.7067	58.3195	-60.4155	-1.05445	1	69.4955	45.623	105.419	1.83991	16.0319
31592	Wed Mar 22 15:34:40 2017_x000D_	59.9061	58.4155	-54.2698	-0.947187	1	68.5404	47.3498	108.079	1.88634	14.0357
31593	Wed Mar 22 15:34:40 2017_x000D_	59.9094	58.6189	-46.4211	-0.810201	1	68.5404	47.3498	108.079	1.88634	14.1946
31594	Wed Mar 22 15:34:40 2017_x000D_	60.1124	58.9183	-36.1803	-0.631466	1	68.5404	47.3498	108.079	1.88634	14.313
31595	Wed Mar 22 15:34:40 2017_x000D_	60.3116	59.0142	-30.6348	-0.534679	1	68.5404	47.3498	108.079	1.88634	14.2749
31596	Wed Mar 22 15:34:40 2017_x000D_	60.7108	59.2062	-25.6585	-0.447825	1	67.7705	49.7394	91.6732	1.6	11.8093
31597	Wed Mar 22 15:34:40 2017_x000D_	61.0107	59.4009	-19.1501	-0.334232	1	67.7705	49.7394	91.6732	1.6	11.7915
31598	Wed Mar 22 15:34:40 2017_x000D_	61.2083	59.3952	-19.1526	-0.334276	1	67.7705	49.7394	91.6732	1.6	11.6746
31599	Wed Mar 22 15:34:40 2017_x000D_	62.0034	59.6768	-16.3763	-0.285821	1	67.7705	49.7394	91.6732	1.6	11.4896
31600	Wed Mar 22 15:34:40 2017_x000D_	62.301	59.7698	-12.7848	-0.223137	1	67.7705	49.7394	91.6732	1.6	11.4247
31601	Wed Mar 22 15:34:40 2017_x000D_	62.6972	59.8595	-15.5265	-0.270989	1	67.4028	52.7971	93.8537	1.63806	8.48647
31602	Wed Mar 22 15:34:40 2017_x000D_	63.489	60.0392	-15.5279	-0.271013	1	67.4028	52.7971	93.8537	1.63806	8.232
31603	Wed Mar 22 15:34:40 2017_x000D_	63.8863	60.2302	-15.5251	-0.270965	1	67.4028	52.7971	93.8537	1.63806	8.22294
31604	Wed Mar 22 15:34:40 2017_x000D_	64.5788	60.4124	-16.3771	-0.285834	1	67.4028	52.7971	93.8537	1.63806	8.12205
31605	Wed Mar 22 15:34:40 2017_x000D_	64.9738	60.5019	-19.1595	-0.334396	1	67.0891	54.7595	97.0451	1.69376	6.11961
31606	Wed Mar 22 15:34:40 2017_x000D_	65.5683	60.7877	-21.8443	-0.381255	1	67.0891	54.7595	97.0451	1.69376	6.21708
31607	Wed Mar 22 15:34:40 2017_x000D_	65.9644	60.9782	-21.8432	-0.381236	1	67.0891	54.7595	97.0451	1.69376	6.31959
31608	Wed Mar 22 15:34:40 2017_x000D_	66.7529	61.157	-21.8479	-0.381318	1	67.0891	54.7595	97.0451	1.69376	6.40633
31609	Wed Mar 22 15:34:40 2017_x000D_	66.9522	61.353	-21.8439	-0.381248	1	66.5799	56.2776	103.113	1.79966	5.08904
31610	Wed Mar 22 15:34:40 2017_x000D_	67.3475	61.5432	-21.8428	-0.38123	1	66.5799	56.2776	103.113	1.79966	5.32125
31611	Wed Mar 22 15:34:40 2017_x000D_	67.7411	61.6322	-24.4351	-0.426472	1	66.5799	56.2776	103.113	1.79966	5.47906
31612	Wed Mar 22 15:34:40 2017_x000D_	68.4312	61.9143	-20.7798	-0.362676	1	66.5799	56.2776	103.113	1.79966	5.93293
31613	Wed Mar 22 15:34:41 2017_x000D_	69.1224	62.2968	-21.8414	-0.381205	1	66.1031	57.1395	94.9523	1.65723	5.97611
31614	Wed Mar 22 15:34:41 2017_x000D_	69.4171	62.3888	-18.1818	-0.317333	1	66.1031	57.1395	94.9523	1.65723	6.20788
31615	Wed Mar 22 15:34:41 2017_x000D_	69.7121	62.4805	-21.8432	-0.381236	1	66.1031	57.1395	94.9523	1.65723	6.44602
31616	Wed Mar 22 15:34:41 2017_x000D_	70.4003	62.7618	-18.18	-0.317302	1	66.1031	57.1395	94.9523	1.65723	7.07645
31617	Wed Mar 22 15:34:41 2017_x000D_	70.7924	62.8506	-15.501	-0.270544	1	66.1031	57.1395	94.9523	1.65723	7.3896
31618	Wed Mar 22 15:34:41 2017_x000D_	71.1842	62.9391	-18.1828	-0.31735	1	65.8325	58.2261	97.8308	1.70747	7.13113
31619	Wed Mar 22 15:34:41 2017_x000D_	71.7737	63.2229	-15.4976	-0.270484	1	65.8325	58.2261	97.8308	1.70747	7.76311
31620	Wed Mar 22 15:34:41 2017_x000D_	72.1638	63.2109	-15.5017	-0.270556	1	65.8325	58.2261	97.8308	1.70747	8.05814
31621	Wed Mar 22 15:34:41 2017_x000D_	72.8483	63.3908	-14.721	-0.25693	1	65.8325	58.2261	97.8308	1.70747	8.71181
31622	Wed Mar 22 15:34:41 2017_x000D_	73.1421	63.4824	-12.742	-0.22239	1	65.9959	59.325	63.2638	1.10416	8.26754
31623	Wed Mar 22 15:34:41 2017_x000D_	73.8258	63.662	-12.0739	-0.210729	1	65.9959	59.325	63.2638	1.10416	8.9508
31624	Wed Mar 22 15:34:41 2017_x000D_	74.119	63.7532	-15.5017	-0.270556	1	65.9959	59.325	63.2638	1.10416	9.25169
31625	Wed Mar 22 15:34:41 2017_x000D_	74.4119	63.8446	-12.0718	-0.210693	1	65.9959	59.325	63.2638	1.10416	9.55279
31626	Wed Mar 22 15:34:41 2017_x000D_	74.7038	63.8355	-12.742	-0.22239	1	67.3963	61.7715	45	0.785398	7.5934
31627	Wed Mar 22 15:34:41 2017_x000D_	75.2892	64.0179	-12.7404	-0.222361	1	67.3963	61.7715	45	0.785398	8.20635
31628	Wed Mar 22 15:34:41 2017_x000D_	75.4846	64.112	-15.5024	-0.270568	1	67.3963	61.7715	45	0.785398	8.42013
31629	Wed Mar 22 15:34:41 2017_x000D_	76.0694	64.2942	-15.5017	-0.270556	1	67.3963	61.7715	45	0.785398	9.03253
31630	Wed Mar 22 15:34:41 2017_x000D_	76.2635	64.288	-15.5038	-0.270593	1	67.3963	61.7715	45	0.785398	9.21738
31631	Wed Mar 22 15:34:41 2017_x000D_	76.6525	64.3759	-18.1953	-0.317567	1	68.416	63.1125	45.7336	0.798202	8.33283
31632	Wed Mar 22 15:34:41 2017_x000D_	76.8477	64.4701	-15.5031	-0.27058	1	68.416	63.1125	45.7336	0.798202	8.5403
31633	Wed Mar 22 15:34:41 2017_x000D_	77.2375	64.6578	-20.8004	-0.363035	1	68.416	63.1125	45.7336	0.798202	8.95583
31634	Wed Mar 22 15:34:42 2017_x000D_	77.4313	64.6517	-20.8032	-0.363084	1	68.416	63.1125	45.7336	0.798202	9.14575
31635	Wed Mar 22 15:34:42 2017_x000D_	77.6261	64.7455	-23.3215	-0.407037	1	69.446	64.2347	19.0468	0.332429	8.19603
31636	Wed Mar 22 15:34:42 2017_x000D_	77.9179	64.8362	-26.985	-0.470977	1	69.446	64.2347	19.0468	0.332429	8.49323
31637	Wed Mar 22 15:34:42 2017_x000D_	78.0159	64.9331	-30.784	-0.537282	1	69.446	64.2347	19.0468	0.332429	8.59831
31638	Wed Mar 22 15:34:42 2017_x000D_	78.0148	64.8328	-33.1229	-0.578103	1	69.446	64.2347	19.0468	0.332429	8.58965
31639	Wed Mar 22 15:34:42 2017_x000D_	78.1128	64.9297	-36.9517	-0.644928	1	72.8481	65.6425	11.5958	0.202385	5.31273
31640	Wed Mar 22 15:34:42 2017_x000D_	78.1131	64.9294	-44.7377	-0.78082	1	72.8481	65.6425	11.5958	0.202385	5.31307
31641	Wed Mar 22 15:34:42 2017_x000D_	78.2104	64.9262	-54.6683	-0.954143	1	72.8481	65.6425	11.5958	0.202385	5.40993
31642	Wed Mar 22 15:34:42 2017_x000D_	78.3084	65.023	-58.4802	-1.02067	1	72.8481	65.6425	11.5958	0.202385	5.49533
31643	Wed Mar 22 15:34:42 2017_x000D_	78.3098	65.123	-64.5581	-1.12675	1	74.7648	66.3521	11.2226	0.195872	3.75203
31644	Wed Mar 22 15:34:42 2017_x000D_	78.507	65.4171	-75.7351	-1.32183	1	74.7648	66.3521	11.2226	0.195872	3.85724
31645	Wed Mar 22 15:34:42 2017_x000D_	78.5093	65.6173	-81.1192	-1.4158	1	74.7648	66.3521	11.2226	0.195872	3.81592
31646	Wed Mar 22 15:34:42 2017_x000D_	78.6115	66.1141	-89.4078	-1.56046	1	74.7648	66.3521	11.2226	0.195872	3.85406
31647	Wed Mar 22 15:34:42 2017_x000D_	78.516	66.2177	262.358	4.57902	1	74.7648	66.3521	11.2226	0.195872	3.75361
31648	Wed Mar 22 15:34:42 2017_x000D_	78.6179	66.7145	253.7	4.4279	2	81.9634	65.465	55.5769	0.97	3.57122
31649	Wed Mar 22 15:34:42 2017_x000D_	78.5233	66.9176	251.104	4.3826	2	81.9634	65.465	55.5769	0.97	3.73421
31650	Wed Mar 22 15:34:42 2017_x000D_	78.2383	67.4269	242.602	4.23421	2	81.9634	65.465	55.5769	0.97	4.21016
31651	Wed Mar 22 15:34:42 2017_x000D_	78.1437	67.6299	240.31	4.19419	2	81.9634	65.465	55.5769	0.97	4.39055
31652	Wed Mar 22 15:34:42 2017_x000D_	78.05	67.9328	236.646	4.13025	2	82.3408	66.5672	89.138	1.55575	4.50287
31653	Wed Mar 22 15:34:42 2017_x000D_	77.5728	68.548	234.526	4.09325	2	82.3408	66.5672	89.138	1.55575	5.16308
31654	Wed Mar 22 15:34:42 2017_x000D_	77.3824	68.8541	232.887	4.06465	2	82.3408	66.5672	89.138	1.55575	5.46037
31655	Wed Mar 22 15:34:42 2017_x000D_	77.1923	69.1599	234.526	4.09325	2	82.3408	66.5672	89.138	1.55575	5.76447
31656	Wed Mar 22 15:34:43 2017_x000D_	76.8118	69.7718	234.526	4.09325	2	82.3408	66.5672	89.138	1.55575	6.39056
31657	Wed Mar 22 15:34:43 2017_x000D_	76.6215	70.0777	232.887	4.06465	2	81.8197	68.2983	113.296	1.97739	5.49432
31658	Wed Mar 22 15:34:43 2017_x000D_	76.1432	70.593	236.646	4.13026	2	81.8197	68.2983	113.296	1.97739	6.12277
31659	Wed Mar 22 15:34:43 2017_x000D_	75.9519	70.7992	236.646	4.13026	2	81.8197	68.2983	113.296	1.97739	6.37852
31660	Wed Mar 22 15:34:43 2017_x000D_	75.7616	71.1052	235.045	4.10231	2	81.8197	68.2983	113.296	1.97739	6.67677
31661	Wed Mar 22 15:34:43 2017_x000D_	75.3812	71.717	235.045	4.10231	2	81.8197	68.2983	113.296	1.97739	7.28984
31662	Wed Mar 22 15:34:43 2017_x000D_	75.191	72.0228	236.646	4.13026	2	81.8197	68.2983	113.296	1.97739	7.60339
31663	Wed Mar 22 15:34:43 2017_x000D_	74.9996	72.229	236.646	4.13026	2	81.8197	68.2983	113.296	1.97739	7.87173
31664	Wed Mar 22 15:34:43 2017_x000D_	74.6192	72.8407	236.646	4.13026	2	81.8197	68.2983	113.296	1.97739	8.51355
31665	Wed Mar 22 15:34:43 2017_x000D_	74.4278	73.047	236.646	4.13026	2	81.8197	68.2983	113.296	1.97739	8.7858
31666	Wed Mar 22 15:34:43 2017_x000D_	74.0475	73.6587	236.646	4.13026	2	79.6671	68.0192	146.213	2.5519	7.9614
31667	Wed Mar 22 15:34:43 2017_x000D_	73.8572	73.9646	235.045	4.10231	2	79.6671	68.0192	146.213	2.5519	8.3128
31668	Wed Mar 22 15:34:43 2017_x000D_	73.4757	74.4766	236.647	4.13026	2	79.6671	68.0192	146.213	2.5519	8.94603
31669	Wed Mar 22 15:34:43 2017_x000D_	73.2843	74.6829	236.647	4.13026	2	79.6671	68.0192	146.213	2.5519	9.22741
31670	Wed Mar 22 15:34:43 2017_x000D_	73.0941	74.9888	235.045	4.10231	2	80.3052	68.2554	204.244	3.56473	9.86603
31671	Wed Mar 22 15:34:43 2017_x000D_	72.7138	75.6004	235.045	4.10231	2	80.3052	68.2554	204.244	3.56473	10.5631
31672	Wed Mar 22 15:34:43 2017_x000D_	72.5223	75.8067	235.045	4.10231	2	80.3052	68.2554	204.244	3.56473	10.8442
31673	Wed Mar 22 15:34:43 2017_x000D_	72.1408	76.3187	236.647	4.13026	2	80.3052	68.2554	204.244	3.56473	11.4749
31674	Wed Mar 22 15:34:43 2017_x000D_	72.0463	76.5215	234.526	4.09325	2	80.6718	69.5749	269.547	4.70448	11.0749
31675	Wed Mar 22 15:34:43 2017_x000D_	71.7617	77.0299	235.045	4.10231	2	80.6718	69.5749	269.547	4.70448	11.6175
31676	Wed Mar 22 15:34:43 2017_x000D_	71.5703	77.2362	235.045	4.10231	2	80.6718	69.5749	269.547	4.70448	11.8968
31677	Wed Mar 22 15:34:44 2017_x000D_	71.3776	77.343	236.647	4.13027	2	80.6718	69.5749	269.547	4.70448	12.113
31678	Wed Mar 22 15:34:44 2017_x000D_	71.2831	77.5457	234.526	4.09325	2	80.6718	69.5749	269.547	4.70448	12.3159
31679	Wed Mar 22 15:34:44 2017_x000D_	70.9959	77.8552	235.045	4.10232	2	80.7999	71.3233	341.879	5.96691	11.7807
31680	Wed Mar 22 15:34:44 2017_x000D_	70.9028	78.1573	231.119	4.03379	2	80.7999	71.3233	341.879	5.96691	12.0273
31681	Wed Mar 22 15:34:44 2017_x000D_	70.6168	78.5664	229.066	3.99796	2	80.7999	71.3233	341.879	5.96691	12.4963
31682	Wed Mar 22 15:34:44 2017_x000D_	70.5207	78.6698	221.742	3.87013	2	80.7999	71.3233	341.879	5.96691	12.6346
31683	Wed Mar 22 15:34:44 2017_x000D_	70.4242	78.7732	206.694	3.60749	2	80.7448	72.412	0	0	12.1235
31684	Wed Mar 22 15:34:44 2017_x000D_	70.4254	78.8724	199.167	3.47613	2	80.7448	72.412	0	0	12.1748
31685	Wed Mar 22 15:34:44 2017_x000D_	70.1334	78.8834	182.236	3.18061	2	80.7448	72.412	0	0	12.429
31686	Wed Mar 22 15:34:44 2017_x000D_	70.0373	78.9865	179.575	3.13417	2	80.7448	72.412	0	0	12.5648
31687	Wed Mar 22 15:34:44 2017_x000D_	69.8414	78.8943	171.657	2.99599	2	80.7007	73.2827	0	0	12.2235
31688	Wed Mar 22 15:34:44 2017_x000D_	69.4529	78.9089	159.791	2.78888	2	80.7007	73.2827	0	0	12.5765
31689	Wed Mar 22 15:34:44 2017_x000D_	69.3543	78.8128	151.243	2.63969	2	80.7007	73.2827	0	0	12.6223
31690	Wed Mar 22 15:34:44 2017_x000D_	69.0603	78.625	141.935	2.47724	2	80.7007	73.2827	0	0	12.8078
31691	Wed Mar 22 15:34:44 2017_x000D_	68.8629	78.4332	137.764	2.40444	2	79.5205	75.2112	55.9875	0.977166	11.134
31692	Wed Mar 22 15:34:44 2017_x000D_	68.2722	77.958	131.973	2.30336	2	79.5205	75.2112	55.9875	0.977166	11.5788
31693	Wed Mar 22 15:34:44 2017_x000D_	68.0717	77.5671	131.968	2.30328	2	79.5205	75.2112	55.9875	0.977166	11.6887
31694	Wed Mar 22 15:34:44 2017_x000D_	67.7764	77.3789	133.98	2.33839	2	79.5205	75.2112	55.9875	0.977166	11.9425
31695	Wed Mar 22 15:34:44 2017_x000D_	67.4784	76.9914	131.971	2.30332	2	79.5205	75.2112	55.9875	0.977166	12.173
31696	Wed Mar 22 15:34:44 2017_x000D_	66.8844	76.4152	131.973	2.30336	2	78.1134	77.3506	84.9733	1.48306	11.2679
31697	Wed Mar 22 15:34:44 2017_x000D_	66.6863	76.223	131.973	2.30337	2	78.1134	77.3506	84.9733	1.48306	11.4826
31698	Wed Mar 22 15:34:45 2017_x000D_	66.1889	75.6422	133.978	2.33835	2	78.1134	77.3506	84.9733	1.48306	12.0463
31699	Wed Mar 22 15:34:45 2017_x000D_	65.9891	75.35	135.862	2.37124	2	78.1134	77.3506	84.9733	1.48306	12.2882
31700	Wed Mar 22 15:34:45 2017_x000D_	65.4926	74.8685	139.762	2.43931	2	76.9557	78.8431	128.747	2.24707	12.1326
31701	Wed Mar 22 15:34:45 2017_x000D_	65.294	74.6757	139.762	2.4393	2	76.9557	78.8431	128.747	2.24707	12.384
31702	Wed Mar 22 15:34:45 2017_x000D_	64.7984	74.2935	141.517	2.46995	2	76.9557	78.8431	128.747	2.24707	12.9807
31703	Wed Mar 22 15:34:45 2017_x000D_	64.7984	74.2935	141.517	2.46995	2	76.9557	78.8431	128.747	2.24707	12.9807
31704	Wed Mar 22 15:34:45 2017_x000D_	64.3028	73.9111	139.764	2.43934	2	75.6366	79.2422	177.989	3.1065	12.525
31705	Wed Mar 22 15:34:45 2017_x000D_	63.9046	73.5247	139.762	2.43931	2	75.6366	79.2422	177.989	3.1065	13.051
31706	Wed Mar 22 15:34:45 2017_x000D_	63.5061	73.1381	139.761	2.43929	2	75.6366	79.2422	177.989	3.1065	13.5797
31707	Wed Mar 22 15:34:45 2017_x000D_	63.1106	72.9517	139.765	2.43937	2	75.6366	79.2422	177.989	3.1065	14.0168
31708	Wed Mar 22 15:34:45 2017_x000D_	62.71	72.4645	141.9	2.47662	2	75.6366	79.2422	177.989	3.1065	14.5957
31709	Wed Mar 22 15:34:45 2017_x000D_	62.4122	72.274	135.872	2.37142	2	74.1119	79.4179	183.098	3.19567	13.7083
31710	Wed Mar 22 15:34:45 2017_x000D_	61.9126	71.7896	139.761	2.43929	2	74.1119	79.4179	183.098	3.19567	14.388
31711	Wed Mar 22 15:34:45 2017_x000D_	61.6146	71.5992	137.887	2.40658	2	74.1119	79.4179	183.098	3.19567	14.7416
31712	Wed Mar 22 15:34:45 2017_x000D_	61.3161	71.4086	139.765	2.43935	2	74.1119	79.4179	183.098	3.19567	15.0957
31713	Wed Mar 22 15:34:45 2017_x000D_	60.9141	70.92	141.896	2.47655	2	72.8251	79.1646	183.593	3.2043	14.486
31714	Wed Mar 22 15:34:45 2017_x000D_	60.5169	70.7326	141.899	2.47661	2	72.8251	79.1646	183.593	3.2043	14.9195
31715	Wed Mar 22 15:34:45 2017_x000D_	60.1161	70.3438	141.897	2.47657	2	72.8251	79.1646	183.593	3.2043	15.4701
31716	Wed Mar 22 15:34:45 2017_x000D_	59.9136	70.0485	139.76	2.43926	2	72.8251	79.1646	183.593	3.2043	15.8054
31717	Wed Mar 22 15:34:45 2017_x000D_	59.5142	69.7601	141.894	2.47651	2	71.7434	79.1348	181.984	3.17622	15.409
31718	Wed Mar 22 15:34:45 2017_x000D_	59.3151	69.666	139.763	2.43933	2	71.7434	79.1348	181.984	3.17622	15.6244
31719	Wed Mar 22 15:34:45 2017_x000D_	59.1143	69.4712	139.762	2.43931	2	71.7434	79.1348	181.984	3.17622	15.9022
31720	Wed Mar 22 15:34:46 2017_x000D_	58.7124	69.0815	139.761	2.43929	2	71.7434	79.1348	181.984	3.17622	16.4583
31721	Wed Mar 22 15:34:46 2017_x000D_	58.6139	69.0849	137.892	2.40667	2	70.2505	78.6579	192.362	3.35735	15.0683
31722	Wed Mar 22 15:34:46 2017_x000D_	58.4128	68.8899	137.892	2.40667	2	70.2505	78.6579	192.362	3.35735	15.3475
31723	Wed Mar 22 15:34:46 2017_x000D_	58.1109	68.5975	141.892	2.47648	2	70.2505	78.6579	192.362	3.35735	15.7665
31724	Wed Mar 22 15:34:46 2017_x000D_	57.9096	68.4023	141.891	2.47646	2	70.2505	78.6579	192.362	3.35735	16.046
31725	Wed Mar 22 15:34:46 2017_x000D_	57.6091	68.211	155.941	2.72169	2	70.2505	78.6579	192.362	3.35735	16.3995
31726	Wed Mar 22 15:34:46 2017_x000D_	57.5084	68.1138	164.804	2.87637	2	67.9128	77.7218	190.394	3.32299	14.1621
31727	Wed Mar 22 15:34:46 2017_x000D_	57.2081	67.9222	176.334	3.07761	2	67.9128	77.7218	190.394	3.32299	14.5128
31728	Wed Mar 22 15:34:46 2017_x000D_	57.0125	68.0301	184.676	3.2232	2	67.9128	77.7218	190.394	3.32299	14.5858
31729	Wed Mar 22 15:34:46 2017_x000D_	56.914	68.0335	190.579	3.32623	2	67.9128	77.7218	190.394	3.32299	14.6573
31730	Wed Mar 22 15:34:46 2017_x000D_	56.6177	68.0435	202.395	3.53246	2	65.9964	77.0149	192.72	3.3636	12.9787
31731	Wed Mar 22 15:34:46 2017_x000D_	56.4218	68.1511	205.017	3.57822	2	65.9964	77.0149	192.72	3.3636	13.0476
31732	Wed Mar 22 15:34:46 2017_x000D_	56.1252	68.1609	211.241	3.68686	2	65.9964	77.0149	192.72	3.3636	13.2602
31733	Wed Mar 22 15:34:46 2017_x000D_	55.6381	68.5813	212.65	3.71145	2	65.9964	77.0149	192.72	3.3636	13.3574
31734	Wed Mar 22 15:34:46 2017_x000D_	55.244	68.6955	215.079	3.75383	2	65.1408	76.7732	200.281	3.49556	12.7748
31735	Wed Mar 22 15:34:46 2017_x000D_	54.6575	69.1195	215.079	3.75383	2	65.1408	76.7732	200.281	3.49556	12.9799
31736	Wed Mar 22 15:34:46 2017_x000D_	54.364	69.3316	213.61	3.7282	2	65.1408	76.7732	200.281	3.49556	13.0964
31737	Wed Mar 22 15:34:46 2017_x000D_	54.0727	69.6445	212.651	3.71146	2	65.1408	76.7732	200.281	3.49556	13.1652
31738	Wed Mar 22 15:34:46 2017_x000D_	53.4839	69.9677	215.079	3.75384	2	64.0792	76.3077	190.494	3.32474	12.3473
31739	Wed Mar 22 15:34:46 2017_x000D_	53.0912	70.1833	215.078	3.75383	2	64.0792	76.3077	190.494	3.32474	12.5795
31740	Wed Mar 22 15:34:46 2017_x000D_	52.504	70.6077	215.078	3.75383	2	64.0792	76.3077	190.494	3.32474	12.9025
31741	Wed Mar 22 15:34:47 2017_x000D_	52.111	70.8233	215.078	3.75382	2	64.0792	76.3077	190.494	3.32474	13.165
31742	Wed Mar 22 15:34:47 2017_x000D_	51.5235	71.248	215.078	3.75382	2	64.0792	76.3077	190.494	3.32474	13.5368
31743	Wed Mar 22 15:34:47 2017_x000D_	51.3291	71.4569	215.079	3.75383	2	63.0173	75.8422	193.055	3.36944	12.4838
31744	Wed Mar 22 15:34:47 2017_x000D_	50.9359	71.6727	215.078	3.75382	2	63.0173	75.8422	193.055	3.36944	12.7806
31745	Wed Mar 22 15:34:47 2017_x000D_	50.348	72.0976	215.078	3.75382	2	63.0173	75.8422	193.055	3.36944	13.2111
31746	Wed Mar 22 15:34:47 2017_x000D_	50.0541	72.31	216.67	3.78161	2	63.0173	75.8422	193.055	3.36944	13.4358
31747	Wed Mar 22 15:34:47 2017_x000D_	49.76	72.5226	215.078	3.75382	2	62.1613	75.6003	184.952	3.22803	12.7775
31748	Wed Mar 22 15:34:47 2017_x000D_	49.2714	72.9441	216.671	3.78162	2	62.1613	75.6003	184.952	3.22803	13.1607
31749	Wed Mar 22 15:34:47 2017_x000D_	48.8777	73.1603	216.67	3.78161	2	62.1613	75.6003	184.952	3.22803	13.5058
31750	Wed Mar 22 15:34:47 2017_x000D_	48.2892	73.5856	216.67	3.78161	2	62.1613	75.6003	184.952	3.22803	14.0176
31751	Wed Mar 22 15:34:47 2017_x000D_	48.0969	73.8957	219.012	3.82249	2	61.3158	75.1406	216.905	3.78571	13.2774
31752	Wed Mar 22 15:34:47 2017_x000D_	47.5082	74.3212	219.012	3.82248	2	61.3158	75.1406	216.905	3.78571	13.8319
31753	Wed Mar 22 15:34:47 2017_x000D_	47.1141	74.5376	219.011	3.82247	2	61.3158	75.1406	216.905	3.78571	14.2145
31754	Wed Mar 22 15:34:47 2017_x000D_	46.9193	74.7468	219.012	3.82247	2	61.3158	75.1406	216.905	3.78571	14.4019
31755	Wed Mar 22 15:34:47 2017_x000D_	46.3303	75.1726	219.011	3.82247	2	61.3158	75.1406	216.905	3.78571	14.9855
31756	Wed Mar 22 15:34:47 2017_x000D_	46.1355	75.3819	219.012	3.82247	2	58.778	73.7609	202.33	3.53133	12.746
31757	Wed Mar 22 15:34:47 2017_x000D_	45.5462	75.8078	219.011	3.82247	2	58.778	73.7609	202.33	3.53133	13.3892
31758	Wed Mar 22 15:34:47 2017_x000D_	45.2514	76.0209	217.374	3.7939	2	58.778	73.7609	202.33	3.53133	13.7141
31759	Wed Mar 22 15:34:47 2017_x000D_	45.054	76.1292	215.081	3.75388	2	58.778	73.7609	202.33	3.53133	13.9268
31760	Wed Mar 22 15:34:47 2017_x000D_	44.4645	76.5554	215.081	3.75388	2	57.7255	73.0768	192.855	3.36595	13.7097
31761	Wed Mar 22 15:34:47 2017_x000D_	44.2695	76.7648	215.082	3.75389	2	57.7255	73.0768	192.855	3.36595	13.9522
31762	Wed Mar 22 15:34:48 2017_x000D_	43.7774	77.0863	219.01	3.82245	2	57.7255	73.0768	192.855	3.36595	14.5129
31763	Wed Mar 22 15:34:48 2017_x000D_	43.4823	77.2996	217.374	3.79389	2	57.7255	73.0768	192.855	3.36595	14.856
31764	Wed Mar 22 15:34:48 2017_x000D_	43.2847	77.4081	215.082	3.75389	2	56.0114	72.5923	174.062	3.03796	13.6074
31765	Wed Mar 22 15:34:48 2017_x000D_	42.9924	77.7223	219.01	3.82245	2	56.0114	72.5923	174.062	3.03796	13.9933
31766	Wed Mar 22 15:34:48 2017_x000D_	42.7948	77.8308	216.672	3.78163	2	56.0114	72.5923	174.062	3.03796	14.2169
31767	Wed Mar 22 15:34:48 2017_x000D_	42.3996	78.0479	216.671	3.78162	2	56.0114	72.5923	174.062	3.03796	14.6644
31768	Wed Mar 22 15:34:48 2017_x000D_	42.2045	78.2575	216.671	3.78163	2	56.0114	72.5923	174.062	3.03796	14.924
31769	Wed Mar 22 15:34:48 2017_x000D_	42.0091	78.4671	213.62	3.72838	2	54.0486	72.7557	174.714	3.04934	13.3255
31770	Wed Mar 22 15:34:48 2017_x000D_	41.6135	78.6843	203.5	3.55174	2	54.0486	72.7557	174.714	3.04934	13.7761
31771	Wed Mar 22 15:34:48 2017_x000D_	41.5131	78.6881	197.002	3.43833	2	54.0486	72.7557	174.714	3.04934	13.8684
31772	Wed Mar 22 15:34:48 2017_x000D_	41.4151	78.7927	187.947	3.28029	2	54.0486	72.7557	174.714	3.04934	14.0018
31773	Wed Mar 22 15:34:48 2017_x000D_	41.0142	78.8077	176.439	3.07944	2	51.6306	73.3432	167.465	2.92282	11.9402
31774	Wed Mar 22 15:34:48 2017_x000D_	40.9165	78.9121	167.304	2.92001	2	51.6306	73.3432	167.465	2.92282	12.075
31775	Wed Mar 22 15:34:48 2017_x000D_	40.6107	78.7211	155.311	2.7107	2	51.6306	73.3432	167.465	2.92282	12.2621
31776	Wed Mar 22 15:34:48 2017_x000D_	40.4101	78.7285	150.378	2.62459	2	51.6306	73.3432	167.465	2.92282	12.4459
31777	Wed Mar 22 15:34:48 2017_x000D_	40.1021	78.4365	138.615	2.41929	2	50.5352	73.5309	174.714	3.04934	11.5289
31778	Wed Mar 22 15:34:48 2017_x000D_	39.7936	78.1446	134.616	2.3495	2	50.5352	73.5309	174.714	3.04934	11.6905
31779	Wed Mar 22 15:34:48 2017_x000D_	39.2789	77.6579	130.644	2.28016	2	50.5352	73.5309	174.714	3.04934	11.989
31780	Wed Mar 22 15:34:48 2017_x000D_	39.0705	77.3619	124.4	2.17119	2	50.5352	73.5309	174.714	3.04934	12.0878
31781	Wed Mar 22 15:34:48 2017_x000D_	38.7584	76.9683	126.731	2.21188	2	48.9952	73.9246	173.274	3.0242	10.6797
31782	Wed Mar 22 15:34:48 2017_x000D_	38.3404	76.3756	126.73	2.21186	2	48.9952	73.9246	173.274	3.0242	10.9331
31783	Wed Mar 22 15:34:48 2017_x000D_	38.0283	75.9815	124.403	2.17123	2	48.9952	73.9246	173.274	3.0242	11.1581
31784	Wed Mar 22 15:34:49 2017_x000D_	37.6069	75.2863	122.917	2.1453	2	48.9952	73.9246	173.274	3.0242	11.4694
31785	Wed Mar 22 15:34:49 2017_x000D_	37.3975	74.9895	124.401	2.17121	2	48.9952	73.9246	173.274	3.0242	11.6465
31786	Wed Mar 22 15:34:49 2017_x000D_	37.0792	74.3915	121.947	2.12838	2	48.5611	73.9125	174.714	3.04934	11.4919
31787	Wed Mar 22 15:34:49 2017_x000D_	36.8695	74.0939	120.531	2.10366	2	48.5611	73.9125	174.714	3.04934	11.693
31788	Wed Mar 22 15:34:49 2017_x000D_	36.6597	73.7965	121.948	2.1284	2	48.5611	73.9125	174.714	3.04934	11.902
31789	Wed Mar 22 15:34:49 2017_x000D_	36.4498	73.4987	120.533	2.1037	2	48.5611	73.9125	174.714	3.04934	12.1184
31790	Wed Mar 22 15:34:49 2017_x000D_	36.2316	72.8958	120.529	2.10363	2	47.8996	74.1124	167.736	2.92755	11.7313
31791	Wed Mar 22 15:34:49 2017_x000D_	36.0215	72.5979	121.945	2.12834	2	47.8996	74.1124	167.736	2.92755	11.9743
31792	Wed Mar 22 15:34:49 2017_x000D_	35.601	72.0014	121.947	2.12837	2	47.8996	74.1124	167.736	2.92755	12.4785
31793	Wed Mar 22 15:34:49 2017_x000D_	35.4942	71.8013	124.393	2.17107	2	47.8996	74.1124	167.736	2.92755	12.6188
31794	Wed Mar 22 15:34:49 2017_x000D_	35.0733	71.204	124.393	2.17107	2	47.8996	74.1124	167.736	2.92755	13.1519
31795	Wed Mar 22 15:34:49 2017_x000D_	34.9667	71.0038	121.947	2.12838	2	47.2483	74.0943	172.18	3.00512	12.6645
31796	Wed Mar 22 15:34:49 2017_x000D_	34.6463	70.4024	124.39	2.17101	2	47.2483	74.0943	172.18	3.00512	13.1317
31797	Wed Mar 22 15:34:49 2017_x000D_	34.4383	70.2052	124.392	2.17105	2	47.2483	74.0943	172.18	3.00512	13.3874
31798	Wed Mar 22 15:34:49 2017_x000D_	34.2273	69.9058	122.914	2.14525	2	47.2483	74.0943	172.18	3.00512	13.6781
31799	Wed Mar 22 15:34:49 2017_x000D_	33.9095	69.4059	121.949	2.12841	2	46.8038	74.3003	150.112	2.61995	13.792
31800	Wed Mar 22 15:34:49 2017_x000D_	33.8023	69.205	124.391	2.17103	2	46.8038	74.3003	150.112	2.61995	13.9643
31801	Wed Mar 22 15:34:49 2017_x000D_	33.4842	68.7042	120.537	2.10377	2	46.8038	74.3003	150.112	2.61995	14.4474
31802	Wed Mar 22 15:34:49 2017_x000D_	33.3769	68.5031	122.912	2.14522	2	46.8038	74.3003	150.112	2.61995	14.625
31803	Wed Mar 22 15:34:49 2017_x000D_	33.2699	68.3021	120.537	2.10376	2	44.3744	75.106	174.714	3.04934	13.0232
31804	Wed Mar 22 15:34:49 2017_x000D_	33.0585	68.0022	121.948	2.12839	2	44.3744	75.106	174.714	3.04934	13.3609
31805	Wed Mar 22 15:34:50 2017_x000D_	32.8498	67.8043	121.951	2.12844	2	44.3744	75.106	174.714	3.04934	13.643
31806	Wed Mar 22 15:34:50 2017_x000D_	32.844	67.5997	121.947	2.12837	2	44.3744	75.106	174.714	3.04934	13.7584
31807	Wed Mar 22 15:34:50 2017_x000D_	32.6294	67.197	121.946	2.12836	2	44.3744	75.106	174.714	3.04934	14.1597
31808	Wed Mar 22 15:34:50 2017_x000D_	32.5219	66.9955	124.384	2.17091	2	41.5205	75.6818	177.387	3.096	12.5071
31809	Wed Mar 22 15:34:50 2017_x000D_	32.2084	66.6982	128.353	2.24018	2	41.5205	75.6818	177.387	3.096	12.9391
31810	Wed Mar 22 15:34:50 2017_x000D_	32.2081	66.6984	136.5	2.38238	2	41.5205	75.6818	177.387	3.096	12.9392
31811	Wed Mar 22 15:34:50 2017_x000D_	32.3093	66.6957	151.109	2.63735	2	41.5205	75.6818	177.387	3.096	12.8684
31812	Wed Mar 22 15:34:50 2017_x000D_	32.4108	66.6928	157.66	2.75169	2	40.4243	75.8697	176.146	3.07433	12.1833
31813	Wed Mar 22 15:34:50 2017_x000D_	32.4105	66.693	164.985	2.87954	2	40.4243	75.8697	176.146	3.07433	12.1833
31814	Wed Mar 22 15:34:50 2017_x000D_	32.2049	66.5978	178.943	3.12314	2	40.4243	75.8697	176.146	3.07433	12.3906
31815	Wed Mar 22 15:34:50 2017_x000D_	32.205	66.598	184.715	3.22388	2	40.4243	75.8697	176.146	3.07433	12.3904
31816	Wed Mar 22 15:34:50 2017_x000D_	32.0021	66.6047	190.424	3.32353	2	38.2516	75.8095	198.762	3.46904	11.1259
31817	Wed Mar 22 15:34:50 2017_x000D_	31.7996	66.6113	203.211	3.5467	2	38.2516	75.8095	198.762	3.46904	11.2354
31818	Wed Mar 22 15:34:50 2017_x000D_	31.6982	66.6146	209.876	3.66303	2	38.2516	75.8095	198.762	3.46904	11.2913
31819	Wed Mar 22 15:34:50 2017_x000D_	31.3997	66.8291	221.075	3.85848	2	38.2516	75.8095	198.762	3.46904	11.2958
31820	Wed Mar 22 15:34:50 2017_x000D_	31.1008	67.0437	222.892	3.89019	2	36.1184	74.8766	198.476	3.46407	9.30218
31821	Wed Mar 22 15:34:50 2017_x000D_	30.706	67.4666	222.892	3.8902	2	36.1184	74.8766	198.476	3.46407	9.17617
31822	Wed Mar 22 15:34:50 2017_x000D_	30.3081	67.7871	220.641	3.85092	2	36.1184	74.8766	198.476	3.46407	9.16627
31823	Wed Mar 22 15:34:50 2017_x000D_	30.1107	67.9985	220.642	3.85092	2	36.1184	74.8766	198.476	3.46407	9.1324
31824	Wed Mar 22 15:34:50 2017_x000D_	29.4134	68.534	216.495	3.77855	2	36.1184	74.8766	198.476	3.46407	9.2296
31825	Wed Mar 22 15:34:50 2017_x000D_	29.2159	68.7455	216.496	3.77857	2	34.1917	74.1676	199.447	3.481	7.3592
31826	Wed Mar 22 15:34:50 2017_x000D_	28.6172	69.1754	216.496	3.77856	2	34.1917	74.1676	199.447	3.481	7.48312
31827	Wed Mar 22 15:34:51 2017_x000D_	28.2159	69.3937	216.495	3.77855	2	34.1917	74.1676	199.447	3.481	7.64855
31828	Wed Mar 22 15:34:51 2017_x000D_	27.9163	69.6088	214.893	3.7506	2	34.1917	74.1676	199.447	3.481	7.7565
31829	Wed Mar 22 15:34:51 2017_x000D_	27.2154	70.0423	216.494	3.77854	2	33.3418	73.7069	193.22	3.37233	7.13877
31830	Wed Mar 22 15:34:51 2017_x000D_	27.0178	70.254	216.495	3.77855	2	33.3418	73.7069	193.22	3.37233	7.20524
31831	Wed Mar 22 15:34:51 2017_x000D_	26.718	70.4692	214.894	3.7506	2	33.3418	73.7069	193.22	3.37233	7.37275
31832	Wed Mar 22 15:34:51 2017_x000D_	26.2207	70.896	216.495	3.77856	2	33.3418	73.7069	193.22	3.37233	7.6558
31833	Wed Mar 22 15:34:51 2017_x000D_	25.8189	71.1147	216.495	3.77854	2	32.9168	73.4765	202.33	3.53133	7.48053
31834	Wed Mar 22 15:34:51 2017_x000D_	25.2192	71.5453	216.494	3.77854	2	32.9168	73.4765	202.33	3.53133	7.93616
31835	Wed Mar 22 15:34:51 2017_x000D_	25.0214	71.7572	216.495	3.77855	2	32.9168	73.4765	202.33	3.53133	8.08043
31836	Wed Mar 22 15:34:51 2017_x000D_	24.4182	72.0855	218.85	3.81966	2	32.9168	73.4765	202.33	3.53133	8.61168
31837	Wed Mar 22 15:34:51 2017_x000D_	24.2204	72.2974	218.851	3.81967	2	32.9168	73.4765	202.33	3.53133	8.77597
31838	Wed Mar 22 15:34:51 2017_x000D_	23.6202	72.7283	218.85	3.81966	2	32.9267	73.2583	197.383	3.44498	9.32158
31839	Wed Mar 22 15:34:51 2017_x000D_	23.4255	73.0427	216.496	3.77857	2	32.9267	73.2583	197.383	3.44498	9.50365
31840	Wed Mar 22 15:34:51 2017_x000D_	23.0198	73.1594	218.85	3.81965	2	32.9267	73.2583	197.383	3.44498	9.90739
31841	Wed Mar 22 15:34:51 2017_x000D_	22.5249	73.6893	218.237	3.80895	2	32.9267	73.2583	197.383	3.44498	10.4107
31842	Wed Mar 22 15:34:51 2017_x000D_	22.2212	73.8026	218.85	3.81965	2	32.0666	73.0157	202.067	3.52673	9.8768
31843	Wed Mar 22 15:34:51 2017_x000D_	21.9242	74.1206	218.236	3.80894	2	32.0666	73.0157	202.067	3.52673	10.2024
31844	Wed Mar 22 15:34:51 2017_x000D_	21.4256	74.5485	216.496	3.77857	2	32.0666	73.0157	202.067	3.52673	10.7508
31845	Wed Mar 22 15:34:51 2017_x000D_	21.1253	74.7642	218.236	3.80894	2	32.0666	73.0157	202.067	3.52673	11.0801
31846	Wed Mar 22 15:34:51 2017_x000D_	20.5242	75.1958	218.236	3.80894	2	29.5151	71.6326	200.566	3.50055	9.67123
31847	Wed Mar 22 15:34:51 2017_x000D_	20.2234	75.4117	216.496	3.77857	2	29.5151	71.6326	200.566	3.50055	10.0308
31848	Wed Mar 22 15:34:52 2017_x000D_	20.0253	75.6239	216.497	3.77858	2	29.5151	71.6326	200.566	3.50055	10.295
31849	Wed Mar 22 15:34:52 2017_x000D_	19.4239	76.0557	216.496	3.77858	2	29.5151	71.6326	200.566	3.50055	11.018
31850	Wed Mar 22 15:34:52 2017_x000D_	19.2223	76.1656	218.85	3.81965	2	26.7051	71.1166	175.048	3.05516	9.02689
31851	Wed Mar 22 15:34:52 2017_x000D_	18.8258	76.59	218.85	3.81966	2	26.7051	71.1166	175.048	3.05516	9.59382
31852	Wed Mar 22 15:34:52 2017_x000D_	18.6276	76.8023	218.851	3.81967	2	26.7051	71.1166	175.048	3.05516	9.87791
31853	Wed Mar 22 15:34:52 2017_x000D_	18.3232	76.916	218.236	3.80894	2	26.7051	71.1166	175.048	3.05516	10.1926
31854	Wed Mar 22 15:34:52 2017_x000D_	18.0257	77.2345	218.85	3.81966	2	26.7051	71.1166	175.048	3.05516	10.6189
31855	Wed Mar 22 15:34:52 2017_x000D_	17.8204	77.2421	218.849	3.81964	2	24.4984	71.711	169.373	2.95612	8.67114
31856	Wed Mar 22 15:34:52 2017_x000D_	17.6255	77.5568	216.498	3.7786	2	24.4984	71.711	169.373	2.95612	9.02276
31857	Wed Mar 22 15:34:52 2017_x000D_	17.4238	77.6668	218.85	3.81965	2	24.4984	71.711	169.373	2.95612	9.24778
31858	Wed Mar 22 15:34:52 2017_x000D_	17.2218	77.7768	216.497	3.77859	2	24.4984	71.711	169.373	2.95612	9.47327
31859	Wed Mar 22 15:34:52 2017_x000D_	16.9241	78.0954	212.473	3.70835	2	23.182	71.893	174.714	3.04934	8.81085
31860	Wed Mar 22 15:34:52 2017_x000D_	16.9271	78.1978	202.282	3.53049	2	23.182	71.893	174.714	3.04934	8.88112
31861	Wed Mar 22 15:34:52 2017_x000D_	17.1286	78.0874	188.135	3.28357	2	23.182	71.893	174.714	3.04934	8.66108
31862	Wed Mar 22 15:34:52 2017_x000D_	17.1284	78.0872	182.152	3.17915	2	23.182	71.893	174.714	3.04934	8.66107
31863	Wed Mar 22 15:34:52 2017_x000D_	17.337	78.1812	167.456	2.92267	2	21.4104	72.4997	169.583	2.95978	6.99085
31864	Wed Mar 22 15:34:52 2017_x000D_	17.2342	78.1845	155.649	2.71658	2	21.4104	72.4997	169.583	2.95978	7.05391
31865	Wed Mar 22 15:34:52 2017_x000D_	17.1315	78.188	149.308	2.60591	2	21.4104	72.4997	169.583	2.95978	7.11799
31866	Wed Mar 22 15:34:52 2017_x000D_	17.1283	78.0857	143.542	2.50528	2	21.4104	72.4997	169.583	2.95978	7.03845
31867	Wed Mar 22 15:34:52 2017_x000D_	17.026	78.089	129.032	2.25203	2	21.4104	72.4997	169.583	2.95978	7.10375
31868	Wed Mar 22 15:34:52 2017_x000D_	16.8136	77.8918	121.186	2.11509	2	20.3019	72.9062	169.607	2.96019	6.08477
31869	Wed Mar 22 15:34:53 2017_x000D_	16.5941	77.4902	116.071	2.02582	2	20.3019	72.9062	169.607	2.96019	5.89583
31870	Wed Mar 22 15:34:53 2017_x000D_	16.4807	77.1867	112.316	1.96029	2	20.3019	72.9062	169.607	2.96019	5.73797
31871	Wed Mar 22 15:34:53 2017_x000D_	16.2463	76.3746	112.313	1.96024	2	20.3019	72.9062	169.607	2.96019	5.33645
31872	Wed Mar 22 15:34:53 2017_x000D_	16.0297	76.0743	111.378	1.94391	2	19.6387	73.1065	176.385	3.07851	4.67255
31873	Wed Mar 22 15:34:53 2017_x000D_	15.6955	75.3676	114.935	2.00599	2	19.6387	73.1065	176.385	3.07851	4.54548
31874	Wed Mar 22 15:34:53 2017_x000D_	15.5782	74.9609	112.316	1.96028	2	19.6387	73.1065	176.385	3.07851	4.46391
31875	Wed Mar 22 15:34:53 2017_x000D_	15.3576	74.5576	112.317	1.96031	2	19.6387	73.1065	176.385	3.07851	4.52034
31876	Wed Mar 22 15:34:53 2017_x000D_	15.0264	73.9522	114.935	2.00599	1	15.7048	78.2446	246.133	4.29583	4.34568
31877	Wed Mar 22 15:34:53 2017_x000D_	15.0155	73.6441	116.062	2.02567	1	15.7048	78.2446	246.133	4.29583	4.65185
31878	Wed Mar 22 15:34:53 2017_x000D_	14.6839	73.0379	118.67	2.07118	1	15.7048	78.2446	246.133	4.29583	5.30584
31879	Wed Mar 22 15:34:53 2017_x000D_	14.4702	72.8394	118.673	2.07123	1	15.7048	78.2446	246.133	4.29583	5.5444
31880	Wed Mar 22 15:34:53 2017_x000D_	14.249	72.435	118.673	2.07123	2	18.3123	73.507	176.385	3.07851	4.20233
31881	Wed Mar 22 15:34:53 2017_x000D_	14.0203	71.8244	118.67	2.07118	2	18.3123	73.507	176.385	3.07851	4.61003
31882	Wed Mar 22 15:34:53 2017_x000D_	13.8063	71.6255	118.673	2.07123	2	18.3123	73.507	176.385	3.07851	4.88304
31883	Wed Mar 22 15:34:53 2017_x000D_	13.5886	71.3237	120.007	2.09451	2	18.3123	73.507	176.385	3.07851	5.20386
31884	Wed Mar 22 15:34:53 2017_x000D_	13.3595	70.7122	120.003	2.09445	2	18.3123	73.507	176.385	3.07851	5.68693
31885	Wed Mar 22 15:34:53 2017_x000D_	13.1452	70.513	120.006	2.0945	2	18.0848	73.7194	170.73	2.9798	5.88903
31886	Wed Mar 22 15:34:53 2017_x000D_	12.8122	69.9043	122.571	2.13927	2	18.0848	73.7194	170.73	2.9798	6.50809
31887	Wed Mar 22 15:34:53 2017_x000D_	12.6938	69.4949	120.002	2.09443	2	18.0848	73.7194	170.73	2.9798	6.84904
31888	Wed Mar 22 15:34:53 2017_x000D_	12.2607	68.9921	118.676	2.07129	2	18.0848	73.7194	170.73	2.9798	7.50117
31889	Wed Mar 22 15:34:53 2017_x000D_	12.0422	68.6891	120.008	2.09453	2	17.8669	73.7133	170.313	2.97252	7.69219
31890	Wed Mar 22 15:34:53 2017_x000D_	12.0308	68.3788	118.673	2.07123	2	17.8669	73.7133	170.313	2.97252	7.90677
31891	Wed Mar 22 15:34:54 2017_x000D_	11.5933	67.7719	118.676	2.07129	2	17.8669	73.7133	170.313	2.97252	8.6405
31892	Wed Mar 22 15:34:54 2017_x000D_	11.4822	67.5684	116.079	2.02595	2	17.8669	73.7133	170.313	2.97252	8.86139
31893	Wed Mar 22 15:34:54 2017_x000D_	11.363	67.1577	118.673	2.07123	2	17.6394	73.9257	169.665	2.96121	9.23033
31894	Wed Mar 22 15:34:54 2017_x000D_	11.0328	66.6503	117.314	2.04752	2	17.6394	73.9257	169.665	2.96121	9.82744
31895	Wed Mar 22 15:34:54 2017_x000D_	10.9172	66.3425	118.673	2.07123	2	17.6394	73.9257	169.665	2.96121	10.1338
31896	Wed Mar 22 15:34:54 2017_x000D_	10.5904	65.938	116.081	2.026	2	17.6394	73.9257	169.665	2.96121	10.6533
31897	Wed Mar 22 15:34:54 2017_x000D_	10.5828	65.7307	116.079	2.02595	2	17.6394	73.9257	169.665	2.96121	10.8145
31898	Wed Mar 22 15:34:54 2017_x000D_	10.3595	65.3224	116.079	2.02597	2	17.6394	73.9257	169.076	2.95093	11.27
31899	Wed Mar 22 15:34:54 2017_x000D_	10.2477	65.1181	118.673	2.07123	2	17.6394	73.9257	169.076	2.95093	11.4983
31900	Wed Mar 22 15:34:54 2017_x000D_	10.1361	64.914	116.08	2.02598	2	17.6394	73.9257	169.076	2.95093	11.7265
31901	Wed Mar 22 15:34:54 2017_x000D_	9.91294	64.5055	110.57	1.92982	2	17.6394	73.9257	169.076	2.95093	12.1835
31902	Wed Mar 22 15:34:54 2017_x000D_	9.90903	64.4015	109.662	1.91397	2	17.4215	73.9196	189.004	3.29874	12.1257
31903	Wed Mar 22 15:34:54 2017_x000D_	9.80172	64.3012	95.0093	1.65822	2	17.4215	73.9196	189.004	3.29874	12.2709
31904	Wed Mar 22 15:34:54 2017_x000D_	9.69777	64.3045	92.1445	1.60822	2	17.4215	73.9196	189.004	3.29874	12.3331
31905	Wed Mar 22 15:34:54 2017_x000D_	9.70197	64.4091	74.548	1.30111	2	17.4215	73.9196	189.004	3.29874	12.2491
31906	Wed Mar 22 15:34:54 2017_x000D_	9.80603	64.406	71.8316	1.2537	2	15.4889	73.2096	197.416	3.44556	10.4785
31907	Wed Mar 22 15:34:54 2017_x000D_	9.69803	64.3058	62.9443	1.09859	2	15.4889	73.2096	197.416	3.44556	10.6213
31908	Wed Mar 22 15:34:54 2017_x000D_	9.69785	64.3062	55.0722	0.961191	2	15.4889	73.2096	197.416	3.44556	10.6211
31909	Wed Mar 22 15:34:54 2017_x000D_	9.78983	63.9919	42.7681	0.746444	2	15.4889	73.2096	197.416	3.44556	10.8372
31910	Wed Mar 22 15:34:54 2017_x000D_	9.89363	63.9889	36.3217	0.633933	2	13.3471	72.2746	213.649	3.72888	8.9766
31911	Wed Mar 22 15:34:54 2017_x000D_	10.3054	63.8726	25.7235	0.44896	2	13.3471	72.2746	213.649	3.72888	8.93563
31912	Wed Mar 22 15:34:55 2017_x000D_	10.4052	63.7656	21.9708	0.383462	2	13.3471	72.2746	213.649	3.72888	9.00321
31913	Wed Mar 22 15:34:55 2017_x000D_	10.8171	63.6491	13.614	0.237609	2	13.3471	72.2746	213.649	3.72888	8.98889
31914	Wed Mar 22 15:34:55 2017_x000D_	11.2289	63.5328	10.6933	0.186633	2	13.3471	72.2746	213.649	3.72888	8.99477
31915	Wed Mar 22 15:34:55 2017_x000D_	12.056	63.404	7.72699	0.134861	2	12.0767	71.3637	201.908	3.52396	7.95973
31916	Wed Mar 22 15:34:55 2017_x000D_	12.4676	63.2879	10.693	0.186628	2	12.0767	71.3637	201.908	3.52396	8.08526
31917	Wed Mar 22 15:34:55 2017_x000D_	12.7787	63.2786	10.2516	0.178924	2	12.0767	71.3637	201.908	3.52396	8.11552
31918	Wed Mar 22 15:34:55 2017_x000D_	13.1937	63.2661	10.2532	0.178952	2	12.0767	71.3637	201.908	3.52396	8.17428
31919	Wed Mar 22 15:34:55 2017_x000D_	13.916	63.1408	13.6196	0.237707	2	11.0051	70.8958	213.63	3.72854	8.28332
31920	Wed Mar 22 15:34:55 2017_x000D_	14.1159	62.9273	13.6158	0.23764	2	11.0051	70.8958	213.63	3.72854	8.55418
31921	Wed Mar 22 15:34:55 2017_x000D_	14.941	62.799	16.4825	0.287673	2	11.0051	70.8958	213.63	3.72854	9.00275
31922	Wed Mar 22 15:34:55 2017_x000D_	15.1445	62.6893	19.2748	0.336408	2	11.0051	70.8958	213.63	3.72854	9.19137
31923	Wed Mar 22 15:34:55 2017_x000D_	15.762	62.5673	21.9884	0.38377	2	10.5877	70.4462	217.12	3.78945	9.42605
31924	Wed Mar 22 15:34:55 2017_x000D_	16.0688	62.4544	20.1901	0.352384	2	10.5877	70.4462	217.12	3.78945	9.69079
31925	Wed Mar 22 15:34:55 2017_x000D_	16.3717	62.238	19.2743	0.3364	2	10.5877	70.4462	217.12	3.78945	10.0414
31926	Wed Mar 22 15:34:55 2017_x000D_	16.8853	62.1192	23.0195	0.401766	2	10.5877	70.4462	217.12	3.78945	10.4402
31927	Wed Mar 22 15:34:55 2017_x000D_	17.2916	61.8999	23.0187	0.401752	2	10.5877	70.4462	217.12	3.78945	10.8619
31928	Wed Mar 22 15:34:55 2017_x000D_	17.9043	61.6746	23.0193	0.401762	2	9.97096	69.553	258.917	4.51896	11.1807
31929	Wed Mar 22 15:34:55 2017_x000D_	18.2103	61.562	19.2737	0.336389	2	9.97096	69.553	258.917	4.51896	11.4779
31930	Wed Mar 22 15:34:55 2017_x000D_	18.926	61.3338	20.1887	0.35236	2	9.97096	69.553	258.917	4.51896	12.1552
31931	Wed Mar 22 15:34:55 2017_x000D_	19.2283	61.1178	19.2719	0.336358	2	9.97096	69.553	258.917	4.51896	12.524
31932	Wed Mar 22 15:34:55 2017_x000D_	19.9434	60.8899	20.1874	0.352337	2	10.037	68.0215	274.874	4.79745	12.2064
31933	Wed Mar 22 15:34:56 2017_x000D_	20.2491	60.7775	21.9888	0.383776	2	10.037	68.0215	274.874	4.79745	12.5205
31934	Wed Mar 22 15:34:56 2017_x000D_	20.6577	60.6621	19.2727	0.336373	2	10.037	68.0215	274.874	4.79745	12.9213
31935	Wed Mar 22 15:34:56 2017_x000D_	20.9601	60.4462	20.186	0.352312	2	10.037	68.0215	274.874	4.79745	13.2928
31936	Wed Mar 22 15:34:56 2017_x000D_	21.6739	60.2187	19.271	0.336342	2	10.312	66.7146	275.886	4.81511	13.0878
31937	Wed Mar 22 15:34:56 2017_x000D_	21.9795	60.1064	23.0222	0.401813	2	10.312	66.7146	275.886	4.81511	13.4089
31938	Wed Mar 22 15:34:56 2017_x000D_	22.696	59.9825	19.2734	0.336385	2	10.312	66.7146	275.886	4.81511	14.0956
31939	Wed Mar 22 15:34:56 2017_x000D_	23.1005	59.7639	19.2719	0.336358	2	10.312	66.7146	275.886	4.81511	14.5553
31940	Wed Mar 22 15:34:56 2017_x000D_	23.7105	59.5396	19.2716	0.336353	2	10.587	65.4073	275.996	4.81704	14.3755
31941	Wed Mar 22 15:34:56 2017_x000D_	24.118	59.4246	16.4681	0.287423	2	10.587	65.4073	275.996	4.81704	14.7946
31942	Wed Mar 22 15:34:56 2017_x000D_	24.4197	59.2091	17.2523	0.301109	2	10.587	65.4073	275.996	4.81704	15.1579
31943	Wed Mar 22 15:34:56 2017_x000D_	25.1349	59.0856	19.2725	0.336369	2	10.587	65.4073	275.996	4.81704	15.8621
31944	Wed Mar 22 15:34:56 2017_x000D_	25.4395	58.9736	17.254	0.301139	2	10.587	65.4073	275.996	4.81704	16.1861
31945	Wed Mar 22 15:34:56 2017_x000D_	26.0484	58.7497	17.2533	0.301127	2	12.2287	62.8229	294.58	5.14139	14.4075
31946	Wed Mar 22 15:34:56 2017_x000D_	26.3557	58.7411	16.4676	0.287414	2	12.2287	62.8229	294.58	5.14139	14.7049
31947	Wed Mar 22 15:34:56 2017_x000D_	26.9641	58.5174	16.4667	0.287398	2	12.2287	62.8229	294.58	5.14139	15.3515
31948	Wed Mar 22 15:34:56 2017_x000D_	27.169	58.5117	16.4679	0.287418	2	12.2287	62.8229	294.58	5.14139	15.5499
31949	Wed Mar 22 15:34:56 2017_x000D_	27.3705	58.4027	13.5849	0.237101	2	13.8614	60.4567	307.61	5.36881	13.6644
31950	Wed Mar 22 15:34:56 2017_x000D_	27.9817	58.2825	16.4681	0.287423	2	13.8614	60.4567	307.61	5.36881	14.2867
31951	Wed Mar 22 15:34:56 2017_x000D_	28.0838	58.2797	15.7546	0.274969	2	13.8614	60.4567	307.61	5.36881	14.3881
31952	Wed Mar 22 15:34:56 2017_x000D_	28.1831	58.1735	13.5841	0.237087	2	13.8614	60.4567	307.61	5.36881	14.5026
31953	Wed Mar 22 15:34:56 2017_x000D_	28.6917	58.0561	17.256	0.301174	2	15.466	58.7473	308.387	5.38236	13.2437
31954	Wed Mar 22 15:34:56 2017_x000D_	28.9953	57.9445	19.2767	0.336443	2	15.466	58.7473	308.387	5.38236	13.5531
31955	Wed Mar 22 15:34:57 2017_x000D_	29.5036	57.8272	23.0384	0.402097	2	15.466	58.7473	308.387	5.38236	14.0677
31956	Wed Mar 22 15:34:57 2017_x000D_	29.7049	57.7184	25.7745	0.44985	2	15.466	58.7473	308.387	5.38236	14.276
31957	Wed Mar 22 15:34:57 2017_x000D_	30.1079	57.5007	33.8799	0.591315	2	16.8333	57.4698	316.289	5.52029	13.2746
31958	Wed Mar 22 15:34:57 2017_x000D_	30.2103	57.4979	40.5719	0.708113	2	16.8333	57.4698	316.289	5.52029	13.377
31959	Wed Mar 22 15:34:57 2017_x000D_	30.3096	57.3917	44.8062	0.782015	2	16.8333	57.4698	316.289	5.52029	13.4765
31960	Wed Mar 22 15:34:57 2017_x000D_	30.409	57.2853	57.4237	1.00223	2	16.8333	57.4698	316.289	5.52029	13.577
31961	Wed Mar 22 15:34:57 2017_x000D_	30.5082	57.1791	61.455	1.07259	2	16.8333	57.4698	316.289	5.52029	13.678
31962	Wed Mar 22 15:34:57 2017_x000D_	30.5053	57.0754	73.4167	1.28136	2	17.5267	56.6117	302.682	5.2828	12.9869
31963	Wed Mar 22 15:34:57 2017_x000D_	30.6073	57.0725	76.3025	1.33173	2	17.5267	56.6117	302.682	5.2828	13.0887
31964	Wed Mar 22 15:34:57 2017_x000D_	30.6043	56.9689	82.7929	1.44501	2	17.5267	56.6117	302.682	5.2828	13.0825
31965	Wed Mar 22 15:34:57 2017_x000D_	30.697	56.6557	97.3109	1.6984	2	17.5267	56.6117	302.682	5.2828	13.1704
31966	Wed Mar 22 15:34:57 2017_x000D_	30.6937	56.5524	103.417	1.80496	2	18.4384	55.7599	302.104	5.2727	12.2809
31967	Wed Mar 22 15:34:57 2017_x000D_	30.4739	56.041	115.362	2.01344	2	18.4384	55.7599	302.104	5.2727	12.0388
31968	Wed Mar 22 15:34:57 2017_x000D_	30.4706	55.9377	121.805	2.12589	2	18.4384	55.7599	302.104	5.2727	12.0335
31969	Wed Mar 22 15:34:57 2017_x000D_	30.3623	55.734	127.55	2.22617	2	18.4384	55.7599	302.104	5.2727	11.9239
31970	Wed Mar 22 15:34:57 2017_x000D_	30.0461	55.4318	136.255	2.3781	2	18.8943	55.3339	296.571	5.17615	11.1522
31971	Wed Mar 22 15:34:57 2017_x000D_	29.9377	55.2279	142.58	2.48848	2	18.8943	55.3339	296.571	5.17615	11.0439
31972	Wed Mar 22 15:34:57 2017_x000D_	29.5222	55.0319	150.783	2.63166	2	18.8943	55.3339	296.571	5.17615	10.6322
31973	Wed Mar 22 15:34:57 2017_x000D_	29.2094	54.8329	149.24	2.60472	2	18.8943	55.3339	296.571	5.17615	10.3273
31974	Wed Mar 22 15:34:57 2017_x000D_	28.8959	54.6337	150.782	2.63164	2	18.8943	55.3339	296.571	5.17615	10.0261
31975	Wed Mar 22 15:34:57 2017_x000D_	28.1668	54.2378	149.241	2.60474	2	19.3598	54.6886	301.9	5.26916	8.81853
31976	Wed Mar 22 15:34:58 2017_x000D_	27.8529	54.0383	150.781	2.63163	2	19.3598	54.6886	301.9	5.26916	8.51796
31977	Wed Mar 22 15:34:58 2017_x000D_	27.5423	53.9423	146.74	2.5611	2	19.3598	54.6886	301.9	5.26916	8.21646
31978	Wed Mar 22 15:34:58 2017_x000D_	26.9109	53.4391	144.38	2.51991	2	19.3598	54.6886	301.9	5.26916	7.65378
31979	Wed Mar 22 15:34:58 2017_x000D_	26.6993	53.2368	144.379	2.51989	2	20.2814	53.6173	305.505	5.33208	6.42917
31980	Wed Mar 22 15:34:58 2017_x000D_	26.0703	52.8369	144.38	2.51991	2	20.2814	53.6173	305.505	5.33208	5.84127
31981	Wed Mar 22 15:34:58 2017_x000D_	25.7558	52.6368	142.598	2.4888	2	20.2814	53.6173	305.505	5.33208	5.56151
31982	Wed Mar 22 15:34:58 2017_x000D_	25.2285	52.2338	144.38	2.51991	2	20.2814	53.6173	305.505	5.33208	5.13691
31983	Wed Mar 22 15:34:58 2017_x000D_	24.9104	51.9297	144.992	2.53058	1	27.7197	53.3945	213.703	3.72982	3.16825
31984	Wed Mar 22 15:34:58 2017_x000D_	24.3824	51.5261	146.73	2.56092	1	27.7197	53.3945	213.703	3.72982	3.82472
31985	Wed Mar 22 15:34:58 2017_x000D_	24.3824	51.5261	146.73	2.56092	1	27.7197	53.3945	213.703	3.72982	3.82472
31986	Wed Mar 22 15:34:58 2017_x000D_	23.851	51.0179	142.593	2.48871	1	27.7197	53.3945	213.703	3.72982	4.54038
31987	Wed Mar 22 15:34:58 2017_x000D_	23.5384	50.9213	146.728	2.56089	1	24.7538	51.3313	218.733	3.81761	1.28269
31988	Wed Mar 22 15:34:58 2017_x000D_	23.0096	50.5169	144.989	2.53054	1	24.7538	51.3313	218.733	3.81761	1.92496
31989	Wed Mar 22 15:34:58 2017_x000D_	22.6932	50.3157	146.727	2.56086	1	24.7538	51.3313	218.733	3.81761	2.29728
31990	Wed Mar 22 15:34:58 2017_x000D_	22.0603	49.9131	146.727	2.56087	1	24.7538	51.3313	218.733	3.81761	3.04405
31991	Wed Mar 22 15:34:58 2017_x000D_	21.8469	49.7093	146.725	2.56084	1	24.7538	51.3313	218.733	3.81761	3.32881
31992	Wed Mar 22 15:34:58 2017_x000D_	21.2131	49.3061	146.725	2.56084	1	24.8223	49.7952	304.564	5.31565	3.64219
31993	Wed Mar 22 15:34:58 2017_x000D_	20.9994	49.1021	146.723	2.56081	1	24.8223	49.7952	304.564	5.31565	3.88522
31994	Wed Mar 22 15:34:58 2017_x000D_	20.7857	48.8979	146.722	2.56077	1	24.8223	49.7952	304.564	5.31565	4.13513
31995	Wed Mar 22 15:34:58 2017_x000D_	20.258	48.5961	142.602	2.48888	1	24.8223	49.7952	304.564	5.31565	4.71918
31996	Wed Mar 22 15:34:58 2017_x000D_	19.9437	48.4987	146.726	2.56086	1	28.2141	47.2572	316.396	5.52216	8.36306
31997	Wed Mar 22 15:34:59 2017_x000D_	19.5154	48.0898	146.722	2.56079	1	28.2141	47.2572	316.396	5.52216	8.73846
31998	Wed Mar 22 15:34:59 2017_x000D_	19.3047	47.99	149.21	2.6042	1	28.2141	47.2572	316.396	5.52216	8.93949
31999	Wed Mar 22 15:34:59 2017_x000D_	19.0904	47.7853	149.208	2.60416	1	28.2141	47.2572	316.396	5.52216	9.13897
32000	Wed Mar 22 15:34:59 2017_x000D_	18.6649	47.4804	146.721	2.56076	1	30.416	46.8825	348.234	6.07784	11.7663
32001	Wed Mar 22 15:34:59 2017_x000D_	18.4539	47.3804	149.207	2.60415	1	30.416	46.8825	348.234	6.07784	11.9725
32002	Wed Mar 22 15:34:59 2017_x000D_	18.2427	47.2801	146.723	2.5608	1	30.416	46.8825	348.234	6.07784	12.1798
32003	Wed Mar 22 15:34:59 2017_x000D_	17.8168	46.9751	149.206	2.60413	1	30.416	46.8825	348.234	6.07784	12.5995
32004	Wed Mar 22 15:34:59 2017_x000D_	17.7095	46.8724	144.991	2.53058	1	30.416	46.8825	348.234	6.07784	12.7065
32005	Wed Mar 22 15:34:59 2017_x000D_	17.3905	46.6695	146.722	2.56077	1	31.7449	46.4821	346.176	6.04191	14.3556
32006	Wed Mar 22 15:34:59 2017_x000D_	17.179	46.569	144.383	2.51997	1	31.7449	46.4821	346.176	6.04191	14.5662
32007	Wed Mar 22 15:34:59 2017_x000D_	16.7527	46.2633	138.443	2.41628	1	31.7449	46.4821	346.176	6.04191	14.9938
32008	Wed Mar 22 15:34:59 2017_x000D_	16.6452	46.1605	134.256	2.34321	1	31.7449	46.4821	346.176	6.04191	15.1031
32009	Wed Mar 22 15:34:59 2017_x000D_	16.5417	46.1625	123.547	2.1563	1	32.8556	46.0752	354.714	6.19093	16.3141
32010	Wed Mar 22 15:34:59 2017_x000D_	16.6498	46.2653	114.071	1.99091	1	32.8556	46.0752	354.714	6.19093	16.2069
32011	Wed Mar 22 15:34:59 2017_x000D_	16.65	46.2651	106.546	1.85959	1	32.8556	46.0752	354.714	6.19093	16.2067
32012	Wed Mar 22 15:34:59 2017_x000D_	16.5501	46.3726	91.9763	1.60529	1	32.8556	46.0752	354.714	6.19093	16.3082
32013	Wed Mar 22 15:34:59 2017_x000D_	16.5539	46.4778	86.0104	1.50117	1	33.9562	45.8879	336.316	5.86983	17.4123
32014	Wed Mar 22 15:34:59 2017_x000D_	16.6544	46.3712	76.5251	1.33561	1	33.9562	45.8879	336.316	5.86983	17.3085
32015	Wed Mar 22 15:34:59 2017_x000D_	16.6508	46.2668	64.1199	1.1191	1	33.9562	45.8879	336.316	5.86983	17.3095
32016	Wed Mar 22 15:34:59 2017_x000D_	16.6471	46.1622	57.4587	1.00284	1	33.9562	45.8879	336.316	5.86983	17.3113
32017	Wed Mar 22 15:34:59 2017_x000D_	16.9479	45.8413	44.698	0.780127	1	35.3451	44.1701	292.281	5.10127	18.4729
32018	Wed Mar 22 15:34:59 2017_x000D_	17.0481	45.7343	40.4175	0.705419	1	35.3451	44.1701	292.281	5.10127	18.3637
32019	Wed Mar 22 15:35:00 2017_x000D_	17.1483	45.6273	36.2019	0.631842	1	35.3451	44.1701	292.281	5.10127	18.2551
32020	Wed Mar 22 15:35:00 2017_x000D_	17.5494	45.1992	28.127	0.490909	1	35.3451	44.1701	292.281	5.10127	17.8254
32021	Wed Mar 22 15:35:00 2017_x000D_	17.9615	45.0856	25.4828	0.444759	1	35.3451	44.1701	292.281	5.10127	17.4077
32022	Wed Mar 22 15:35:00 2017_x000D_	18.5741	44.758	22.725	0.396626	1	36.2779	42.8783	294.58	5.14139	17.8033
32023	Wed Mar 22 15:35:00 2017_x000D_	18.986	44.6447	25.4836	0.444772	1	36.2779	42.8783	294.58	5.14139	17.3819
32024	Wed Mar 22 15:35:00 2017_x000D_	19.5947	44.2125	25.4813	0.444733	1	36.2779	42.8783	294.58	5.14139	16.7365
32025	Wed Mar 22 15:35:00 2017_x000D_	20.0062	44.0992	22.724	0.396609	1	36.2779	42.8783	294.58	5.14139	16.3174
32026	Wed Mar 22 15:35:00 2017_x000D_	20.4176	43.986	25.484	0.444779	1	36.7644	41.7929	300.619	5.24679	16.4933
32027	Wed Mar 22 15:35:00 2017_x000D_	21.0259	43.5541	25.4817	0.44474	1	36.7644	41.7929	300.619	5.24679	15.8367
32028	Wed Mar 22 15:35:00 2017_x000D_	21.2331	43.55	25.4832	0.444766	1	36.7644	41.7929	300.619	5.24679	15.6304
32029	Wed Mar 22 15:35:00 2017_x000D_	21.6407	43.332	25.4828	0.444759	1	36.7644	41.7929	300.619	5.24679	15.2018
32030	Wed Mar 22 15:35:00 2017_x000D_	22.252	43.0053	28.1316	0.490989	1	37.241	40.927	301.296	5.2586	15.1324
32031	Wed Mar 22 15:35:00 2017_x000D_	22.4556	42.8964	25.4821	0.444746	1	37.241	40.927	301.296	5.2586	14.916
32032	Wed Mar 22 15:35:00 2017_x000D_	23.0665	42.5698	28.1316	0.490989	1	37.241	40.927	301.296	5.2586	14.2694
32033	Wed Mar 22 15:35:00 2017_x000D_	23.3704	42.3541	29.4873	0.51465	1	37.241	40.927	301.296	5.2586	13.9438
32034	Wed Mar 22 15:35:00 2017_x000D_	23.9842	42.1325	29.489	0.51468	1	37.3621	38.2895	265.126	4.62733	13.9189
32035	Wed Mar 22 15:35:00 2017_x000D_	24.2875	41.917	28.1316	0.490988	1	37.3621	38.2895	265.126	4.62733	13.5685
32036	Wed Mar 22 15:35:00 2017_x000D_	24.5912	41.7014	29.4877	0.514658	1	37.3621	38.2895	265.126	4.62733	13.2188
32037	Wed Mar 22 15:35:00 2017_x000D_	25.3011	41.2685	28.13	0.490962	1	37.3621	38.2895	265.126	4.62733	12.4235
32038	Wed Mar 22 15:35:00 2017_x000D_	25.6077	41.1579	26.7408	0.466715	1	37.3621	38.2895	265.126	4.62733	12.0993
32039	Wed Mar 22 15:35:00 2017_x000D_	26.114	40.8339	28.1301	0.490963	1	37.275	35.4239	266.162	4.64541	12.4031
32040	Wed Mar 22 15:35:01 2017_x000D_	26.5235	40.7214	25.4783	0.44468	1	37.275	35.4239	266.162	4.64541	11.9858
32041	Wed Mar 22 15:35:01 2017_x000D_	26.8267	40.5061	26.7402	0.466705	1	37.275	35.4239	266.162	4.64541	11.6188
32042	Wed Mar 22 15:35:01 2017_x000D_	27.3358	40.2871	25.4775	0.444667	1	37.275	35.4239	266.162	4.64541	11.0652
32043	Wed Mar 22 15:35:01 2017_x000D_	27.7418	40.0701	25.4771	0.44466	1	37.1273	33.877	265.022	4.62551	11.2446
32044	Wed Mar 22 15:35:01 2017_x000D_	28.3537	39.8493	25.4783	0.44468	1	37.1273	33.877	265.022	4.62551	10.6134
32045	Wed Mar 22 15:35:01 2017_x000D_	28.5535	39.6361	25.4763	0.444646	1	37.1273	33.877	265.022	4.62551	10.3285
32046	Wed Mar 22 15:35:01 2017_x000D_	28.8594	39.5257	23.8618	0.416467	1	37.1273	33.877	265.022	4.62551	10.0133
32047	Wed Mar 22 15:35:01 2017_x000D_	29.3709	39.4118	25.4791	0.444694	1	36.9897	32.1095	261.074	4.5566	10.5532
32048	Wed Mar 22 15:35:01 2017_x000D_	29.5705	39.1987	25.4772	0.444661	1	36.9897	32.1095	261.074	4.5566	10.2616
32049	Wed Mar 22 15:35:01 2017_x000D_	30.1816	38.9783	25.4783	0.444679	1	36.9897	32.1095	261.074	4.5566	9.67112
32050	Wed Mar 22 15:35:01 2017_x000D_	30.3842	38.8699	22.7083	0.396334	1	36.9897	32.1095	261.074	4.5566	9.45175
32051	Wed Mar 22 15:35:01 2017_x000D_	30.7894	38.6532	22.7074	0.39632	1	37.0402	31.0086	261.074	4.5566	9.87484
32052	Wed Mar 22 15:35:01 2017_x000D_	30.9949	38.6496	22.7088	0.396344	1	37.0402	31.0086	261.074	4.5566	9.74323
32053	Wed Mar 22 15:35:01 2017_x000D_	31.1944	38.4366	22.7065	0.396304	1	37.0402	31.0086	261.074	4.5566	9.45244
32054	Wed Mar 22 15:35:01 2017_x000D_	31.3999	38.4331	22.7081	0.39633	1	37.0402	31.0086	261.074	4.5566	9.32396
32055	Wed Mar 22 15:35:01 2017_x000D_	31.8079	38.3213	25.4802	0.444713	1	37.0402	31.0086	261.074	4.5566	8.9918
32056	Wed Mar 22 15:35:01 2017_x000D_	32.0103	38.2131	28.1377	0.491095	1	36.852	30.3413	263.377	4.5968	9.24161
32057	Wed Mar 22 15:35:01 2017_x000D_	32.1103	38.1066	32.116	0.560531	1	36.852	30.3413	263.377	4.5968	9.09855
32058	Wed Mar 22 15:35:01 2017_x000D_	32.1137	38.2111	42.7402	0.745957	1	36.852	30.3413	263.377	4.5968	9.18614
32059	Wed Mar 22 15:35:01 2017_x000D_	32.0173	38.4219	53.2708	0.929751	1	36.852	30.3413	263.377	4.5968	9.4165
32060	Wed Mar 22 15:35:01 2017_x000D_	32.0175	38.4215	61.49	1.0732	1	36.5866	26.5824	264.21	4.61134	12.6902
32061	Wed Mar 22 15:35:01 2017_x000D_	31.9208	38.6319	77.1168	1.34594	1	36.5866	26.5824	264.21	4.61134	12.9213
32062	Wed Mar 22 15:35:02 2017_x000D_	31.9208	38.6319	77.1168	1.34594	1	36.5866	26.5824	264.21	4.61134	12.9213
32063	Wed Mar 22 15:35:02 2017_x000D_	31.9266	38.8408	88.6709	1.5476	1	36.5866	26.5824	264.21	4.61134	13.1143
32064	Wed Mar 22 15:35:02 2017_x000D_	32.0288	38.8385	103.267	1.80234	1	36.2503	24.3642	265.139	4.62755	15.0773
32065	Wed Mar 22 15:35:02 2017_x000D_	32.0255	38.7338	109.669	1.91408	1	36.2503	24.3642	265.139	4.62755	14.9778
32066	Wed Mar 22 15:35:02 2017_x000D_	32.019	38.5245	122.96	2.14605	1	36.2503	24.3642	265.139	4.62755	14.779
32067	Wed Mar 22 15:35:02 2017_x000D_	31.9159	38.5265	133.667	2.33294	1	36.2503	24.3642	265.139	4.62755	14.8107
32068	Wed Mar 22 15:35:02 2017_x000D_	31.8101	38.4237	137.862	2.40615	1	36.2503	24.3642	265.139	4.62755	14.744
32069	Wed Mar 22 15:35:02 2017_x000D_	31.6015	38.323	148.674	2.59485	1	35.924	21.9242	266.025	4.64301	16.9589
32070	Wed Mar 22 15:35:02 2017_x000D_	31.4956	38.2202	152.78	2.66651	1	35.924	21.9242	266.025	4.64301	16.887
32071	Wed Mar 22 15:35:02 2017_x000D_	31.2841	38.0143	152.776	2.66645	1	35.924	21.9242	266.025	4.64301	16.7457
32072	Wed Mar 22 15:35:02 2017_x000D_	30.6584	37.7107	155.478	2.7136	1	35.924	21.9242	266.025	4.64301	16.6415
32073	Wed Mar 22 15:35:02 2017_x000D_	30.3435	37.5063	156.718	2.73525	1	35.9643	21.0415	266.025	4.64301	17.3978
32074	Wed Mar 22 15:35:02 2017_x000D_	29.6171	37.3088	155.48	2.71364	1	35.9643	21.0415	266.025	4.64301	17.4617
32075	Wed Mar 22 15:35:02 2017_x000D_	29.199	37.1059	155.48	2.71363	1	35.9643	21.0415	266.025	4.64301	17.4308
32076	Wed Mar 22 15:35:02 2017_x000D_	28.5713	36.8011	152.782	2.66655	1	35.9643	21.0415	266.025	4.64301	17.4075
32077	Wed Mar 22 15:35:02 2017_x000D_	28.3588	36.5945	152.779	2.6665	1	35.796	19.9312	266.025	4.64301	18.2477
32078	Wed Mar 22 15:35:02 2017_x000D_	27.943	36.4961	150.22	2.62184	1	35.796	19.9312	266.025	4.64301	18.3321
32079	Wed Mar 22 15:35:02 2017_x000D_	27.7303	36.2893	150.218	2.62179	1	35.796	19.9312	266.025	4.64301	18.2385
32080	Wed Mar 22 15:35:02 2017_x000D_	26.9983	35.986	151.325	2.64112	1	35.796	19.9312	266.025	4.64301	18.3073
32081	Wed Mar 22 15:35:02 2017_x000D_	26.2619	35.5768	152.781	2.66653	1	35.8262	19.2689	266.025	4.64301	18.9056
32082	Wed Mar 22 15:35:02 2017_x000D_	26.0486	35.3696	152.778	2.66648	1	35.8262	19.2689	266.025	4.64301	18.837
32083	Wed Mar 22 15:35:03 2017_x000D_	25.6283	35.1656	152.778	2.66649	1	35.8262	19.2689	266.025	4.64301	18.8866
32084	Wed Mar 22 15:35:03 2017_x000D_	25.0007	34.9647	152.782	2.66655	1	35.8262	19.2689	266.025	4.64301	19.067
32085	Wed Mar 22 15:35:03 2017_x000D_	24.7871	34.7573	152.779	2.6665	1	35.8262	19.2689	266.025	4.64301	19.0198
32086	Wed Mar 22 15:35:03 2017_x000D_	24.1521	34.3452	152.776	2.66645	1	35.8464	18.8274	265.705	4.63742	19.4309
32087	Wed Mar 22 15:35:03 2017_x000D_	23.7341	34.2463	155.468	2.71343	1	35.8464	18.8274	265.705	4.63742	19.6074
32088	Wed Mar 22 15:35:03 2017_x000D_	23.5233	34.1438	152.78	2.66652	1	35.8464	18.8274	265.705	4.63742	19.6584
32089	Wed Mar 22 15:35:03 2017_x000D_	22.8906	33.8368	155.467	2.71341	1	35.8464	18.8274	265.705	4.63742	19.8276
32090	Wed Mar 22 15:35:03 2017_x000D_	22.4685	33.6319	155.467	2.7134	1	35.4392	18.1512	215.83	3.76694	20.1963
32091	Wed Mar 22 15:35:03 2017_x000D_	21.8348	33.3242	152.782	2.66655	1	35.4392	18.1512	215.83	3.76694	20.3789
32092	Wed Mar 22 15:35:03 2017_x000D_	21.6235	33.2217	155.466	2.71339	1	35.4392	18.1512	215.83	3.76694	20.4449
32093	Wed Mar 22 15:35:03 2017_x000D_	21.2006	33.0165	155.465	2.71338	1	35.4392	18.1512	215.83	3.76694	20.5843
32094	Wed Mar 22 15:35:03 2017_x000D_	20.5657	32.7082	152.783	2.66657	1	34.1669	17.2267	208.811	3.64445	20.6075
32095	Wed Mar 22 15:35:03 2017_x000D_	20.3541	32.6056	155.465	2.71337	1	34.1669	17.2267	208.811	3.64445	20.6713
32096	Wed Mar 22 15:35:03 2017_x000D_	20.0349	32.3985	154.106	2.68965	1	34.1669	17.2267	208.811	3.64445	20.734
32097	Wed Mar 22 15:35:03 2017_x000D_	19.503	32.0881	152.781	2.66653	1	34.1669	17.2267	208.811	3.64445	20.878
32098	Wed Mar 22 15:35:03 2017_x000D_	19.0788	31.8822	152.781	2.66653	1	34.1669	17.2267	208.811	3.64445	21.0341
32099	Wed Mar 22 15:35:03 2017_x000D_	18.4457	31.6791	152.785	2.6666	1	33.1129	16.3087	217.942	3.80381	21.2456
32100	Wed Mar 22 15:35:03 2017_x000D_	18.2298	31.47	152.782	2.66655	1	33.1129	16.3087	217.942	3.80381	21.2455
32101	Wed Mar 22 15:35:03 2017_x000D_	17.5924	31.1607	155.459	2.71326	1	33.1129	16.3087	217.942	3.80381	21.4818
32102	Wed Mar 22 15:35:03 2017_x000D_	17.3834	31.1635	155.462	2.71332	1	33.1129	16.3087	217.942	3.80381	21.6352
32103	Wed Mar 22 15:35:03 2017_x000D_	16.9543	30.8508	152.783	2.66657	1	32.4764	15.8461	210.755	3.67837	21.5888
32104	Wed Mar 22 15:35:04 2017_x000D_	16.7416	30.7476	155.458	2.71325	1	32.4764	15.8461	210.755	3.67837	21.6711
32105	Wed Mar 22 15:35:04 2017_x000D_	16.4238	30.6455	154.106	2.68965	1	32.4764	15.8461	210.755	3.67837	21.8336
32106	Wed Mar 22 15:35:04 2017_x000D_	16.2109	30.5423	156.689	2.73475	1	32.4764	15.8461	210.755	3.67837	21.9213
32107	Wed Mar 22 15:35:04 2017_x000D_	15.8898	30.3341	155.457	2.71324	1	31.8398	15.3835	215.044	3.75322	21.8614
32108	Wed Mar 22 15:35:04 2017_x000D_	15.6803	30.3368	155.46	2.71329	1	31.8398	15.3835	215.044	3.75322	22.0166
32109	Wed Mar 22 15:35:04 2017_x000D_	15.2538	30.1295	150.248	2.62233	1	31.8398	15.3835	215.044	3.75322	22.1932
32110	Wed Mar 22 15:35:04 2017_x000D_	15.0408	30.0259	144.545	2.52279	1	31.8398	15.3835	215.044	3.75322	22.2847
32111	Wed Mar 22 15:35:04 2017_x000D_	15.041	30.0253	131.975	2.3034	1	31.6309	15.1556	212.605	3.71066	22.2785
32112	Wed Mar 22 15:35:04 2017_x000D_	15.1501	30.1302	123.286	2.15174	1	31.6309	15.1556	212.605	3.71066	22.2678
32113	Wed Mar 22 15:35:04 2017_x000D_	15.1503	30.13	115.449	2.01497	1	31.6309	15.1556	212.605	3.71066	22.2675
32114	Wed Mar 22 15:35:04 2017_x000D_	15.1546	30.2365	103.665	1.8093	1	31.6309	15.1556	212.605	3.71066	22.3361
32115	Wed Mar 22 15:35:04 2017_x000D_	15.0501	30.2382	94.9634	1.65742	1	31.6309	15.1556	212.605	3.71066	22.4145
32116	Wed Mar 22 15:35:04 2017_x000D_	14.9457	30.2401	80.2247	1.40019	1	29.173	16.1849	144.495	2.52191	19.9991
32117	Wed Mar 22 15:35:04 2017_x000D_	14.942	30.1342	73.6891	1.28612	1	29.173	16.1849	144.495	2.52191	19.9275
32118	Wed Mar 22 15:35:04 2017_x000D_	15.043	30.0271	59.1053	1.03158	1	29.173	16.1849	144.495	2.52191	19.7804
32119	Wed Mar 22 15:35:04 2017_x000D_	15.144	29.9197	55.0793	0.961315	1	29.173	16.1849	144.495	2.52191	19.6331
32120	Wed Mar 22 15:35:04 2017_x000D_	15.2412	29.706	48.956	0.854444	1	26.9141	17.6631	155.401	2.71226	16.7716
32121	Wed Mar 22 15:35:04 2017_x000D_	15.3418	29.5987	36.0418	0.629048	1	26.9141	17.6631	155.401	2.71226	16.6246
32122	Wed Mar 22 15:35:04 2017_x000D_	15.5476	29.4897	33.473	0.584214	1	26.9141	17.6631	155.401	2.71226	16.4032
32123	Wed Mar 22 15:35:04 2017_x000D_	15.7531	29.3809	27.887	0.48672	1	26.9141	17.6631	155.401	2.71226	16.1825
32124	Wed Mar 22 15:35:04 2017_x000D_	16.3669	28.9479	27.8855	0.486693	1	24.894	18.7061	144.097	2.51496	13.3269
32125	Wed Mar 22 15:35:04 2017_x000D_	16.7819	28.8364	25.2138	0.440064	1	24.894	18.7061	144.097	2.51496	12.978
32126	Wed Mar 22 15:35:05 2017_x000D_	17.3953	28.4036	25.2115	0.440023	1	24.894	18.7061	144.097	2.51496	12.2585
32127	Wed Mar 22 15:35:05 2017_x000D_	17.7058	28.2935	29.2551	0.510599	1	24.894	18.7061	144.097	2.51496	11.9828
32128	Wed Mar 22 15:35:05 2017_x000D_	18.3188	27.861	29.2539	0.510577	1	24.894	18.7061	144.097	2.51496	11.2714
32129	Wed Mar 22 15:35:05 2017_x000D_	18.7334	27.7498	31.895	0.556672	1	23.312	19.7629	150.177	2.62109	9.2062
32130	Wed Mar 22 15:35:05 2017_x000D_	18.9353	27.5348	31.8939	0.556654	1	23.312	19.7629	150.177	2.62109	8.91953
32131	Wed Mar 22 15:35:05 2017_x000D_	19.5514	27.2088	29.2545	0.510586	1	23.312	19.7629	150.177	2.62109	8.34167
32132	Wed Mar 22 15:35:05 2017_x000D_	19.7569	27.1001	31.8948	0.55667	1	23.312	19.7629	150.177	2.62109	8.15311
32133	Wed Mar 22 15:35:05 2017_x000D_	19.9587	26.8852	31.8938	0.556651	1	21.9587	20.6055	152.331	2.65867	6.5905
32134	Wed Mar 22 15:35:05 2017_x000D_	20.571	26.4532	31.8932	0.556641	1	21.9587	20.6055	152.331	2.65867	6.0101
32135	Wed Mar 22 15:35:05 2017_x000D_	20.8772	26.2371	33.476	0.584266	1	21.9587	20.6055	152.331	2.65867	5.73451
32136	Wed Mar 22 15:35:05 2017_x000D_	21.3917	26.019	31.8941	0.556656	1	21.9587	20.6055	152.331	2.65867	5.44311
32137	Wed Mar 22 15:35:05 2017_x000D_	21.8019	25.8019	31.8945	0.556665	1	21.0534	21.2409	155.85	2.7201	4.62201
32138	Wed Mar 22 15:35:05 2017_x000D_	22.2052	25.3725	31.8924	0.556627	1	21.0534	21.2409	155.85	2.7201	4.28914
32139	Wed Mar 22 15:35:05 2017_x000D_	22.6186	25.2618	29.2514	0.510533	1	21.0534	21.2409	155.85	2.7201	4.3148
32140	Wed Mar 22 15:35:05 2017_x000D_	22.8201	25.0472	29.25	0.510509	1	21.0534	21.2409	155.85	2.7201	4.19633
32141	Wed Mar 22 15:35:05 2017_x000D_	23.4382	24.8282	29.2517	0.510538	1	20.3865	21.4413	147.947	2.58216	4.55894
32142	Wed Mar 22 15:35:05 2017_x000D_	23.6397	24.6136	29.2503	0.510515	1	20.3865	21.4413	147.947	2.58216	4.54387
32143	Wed Mar 22 15:35:05 2017_x000D_	24.2541	24.2885	26.4734	0.462048	1	20.3865	21.4413	147.947	2.58216	4.80259
32144	Wed Mar 22 15:35:05 2017_x000D_	24.5628	24.1793	27.8792	0.486585	1	20.3865	21.4413	147.947	2.58216	4.99381
32145	Wed Mar 22 15:35:05 2017_x000D_	24.9688	23.8564	25.1957	0.439748	1	20.3865	21.4413	147.947	2.58216	5.17979
32146	Wed Mar 22 15:35:05 2017_x000D_	25.2777	23.7471	29.251	0.510527	1	19.6808	22.5252	134.691	2.3508	5.72873
32147	Wed Mar 22 15:35:06 2017_x000D_	25.586	23.6379	25.1968	0.439768	1	19.6808	22.5252	134.691	2.3508	6.00912
32148	Wed Mar 22 15:35:06 2017_x000D_	25.6869	23.5307	29.2512	0.51053	1	19.6808	22.5252	134.691	2.3508	6.08969
32149	Wed Mar 22 15:35:06 2017_x000D_	26.096	23.3143	29.2514	0.510532	1	19.6808	22.5252	134.691	2.3508	6.46355
32150	Wed Mar 22 15:35:06 2017_x000D_	26.3037	23.3123	29.2529	0.51056	1	20.0508	24.0842	106.257	1.85454	6.30036
32151	Wed Mar 22 15:35:06 2017_x000D_	26.7095	22.9898	31.8974	0.556714	1	20.0508	24.0842	106.257	1.85454	6.74804
32152	Wed Mar 22 15:35:06 2017_x000D_	26.8103	22.8825	36.0569	0.629311	1	20.0508	24.0842	106.257	1.85454	6.86549
32153	Wed Mar 22 15:35:06 2017_x000D_	26.9179	22.9874	48.9711	0.854706	1	20.0508	24.0842	106.257	1.85454	6.95414
32154	Wed Mar 22 15:35:06 2017_x000D_	26.9181	22.9871	57.4663	1.00298	1	20.6592	25.2081	71.8538	1.25409	6.64129
32155	Wed Mar 22 15:35:06 2017_x000D_	26.9183	22.9866	70.7734	1.23523	1	20.6592	25.2081	71.8538	1.25409	6.64164
32156	Wed Mar 22 15:35:06 2017_x000D_	26.9182	22.9864	76.4628	1.33453	1	20.6592	25.2081	71.8538	1.25409	6.64161
32157	Wed Mar 22 15:35:06 2017_x000D_	26.9214	23.0922	82.9311	1.44742	1	20.6592	25.2081	71.8538	1.25409	6.61001
32158	Wed Mar 22 15:35:06 2017_x000D_	27.0184	22.8783	97.5852	1.70318	1	20.6592	25.2081	71.8538	1.25409	6.77255
32159	Wed Mar 22 15:35:06 2017_x000D_	27.0117	22.6657	103.299	1.80291	1	21.0678	25.8836	66.1489	1.15452	6.75906
32160	Wed Mar 22 15:35:06 2017_x000D_	26.9046	22.5605	106.828	1.8645	1	21.0678	25.8836	66.1489	1.15452	6.71649
32161	Wed Mar 22 15:35:06 2017_x000D_	26.8944	22.2416	118.818	2.07377	1	21.0678	25.8836	66.1489	1.15452	6.8712
32162	Wed Mar 22 15:35:06 2017_x000D_	26.7841	22.0304	124.441	2.1719	1	21.0678	25.8836	66.1489	1.15452	6.89371
32163	Wed Mar 22 15:35:06 2017_x000D_	26.4622	21.7142	133.393	2.32814	1	22.78	26.82	49.8971	0.870868	6.29506
32164	Wed Mar 22 15:35:06 2017_x000D_	26.3517	21.5024	135.464	2.36429	1	22.78	26.82	49.8971	0.870868	6.40577
32165	Wed Mar 22 15:35:06 2017_x000D_	26.0304	21.1863	135.464	2.36429	1	22.78	26.82	49.8971	0.870868	6.50413
32166	Wed Mar 22 15:35:06 2017_x000D_	25.4938	20.6583	135.464	2.36429	1	22.78	26.82	49.8971	0.870868	6.73285
32167	Wed Mar 22 15:35:06 2017_x000D_	25.172	20.3417	135.464	2.36429	1	25.1772	27.1145	0	0	6.7728
32168	Wed Mar 22 15:35:07 2017_x000D_	24.635	19.813	131.174	2.28942	1	25.1772	27.1145	0	0	7.3216
32169	Wed Mar 22 15:35:07 2017_x000D_	24.4166	19.4947	129.284	2.25643	1	25.1772	27.1145	0	0	7.65767
32170	Wed Mar 22 15:35:07 2017_x000D_	23.8756	18.8588	126.948	2.21566	1	25.1772	27.1145	0	0	8.35768
32171	Wed Mar 22 15:35:07 2017_x000D_	23.7644	18.6461	129.283	2.25641	1	26.7086	27.1616	0	0	9.01011
32172	Wed Mar 22 15:35:07 2017_x000D_	23.4382	18.2214	126.947	2.21564	1	26.7086	27.1616	0	0	9.5196
32173	Wed Mar 22 15:35:07 2017_x000D_	23.2227	18.0093	126.948	2.21567	1	26.7086	27.1616	0	0	9.79368
32174	Wed Mar 22 15:35:07 2017_x000D_	22.7847	17.3711	126.947	2.21565	1	26.7086	27.1616	0	0	10.5476
32175	Wed Mar 22 15:35:07 2017_x000D_	22.5689	17.1587	126.949	2.21567	1	26.7086	27.1616	0	0	10.8257
32176	Wed Mar 22 15:35:07 2017_x000D_	22.1303	16.5198	126.948	2.21565	1	28.4584	27.2154	356.025	6.21381	12.4274
32177	Wed Mar 22 15:35:07 2017_x000D_	22.0187	16.3063	129.278	2.25633	1	28.4584	27.2154	356.025	6.21381	12.668
32178	Wed Mar 22 15:35:07 2017_x000D_	21.4782	15.7744	133.376	2.32786	1	28.4584	27.2154	356.025	6.21381	13.4022
32179	Wed Mar 22 15:35:07 2017_x000D_	21.262	15.5614	133.377	2.32786	1	28.4584	27.2154	356.025	6.21381	13.6969
32180	Wed Mar 22 15:35:07 2017_x000D_	20.9341	15.1347	131.164	2.28924	1	29.8301	25.9327	299.778	5.23211	13.9906
32181	Wed Mar 22 15:35:07 2017_x000D_	20.8257	15.0282	135.437	2.36382	1	29.8301	25.9327	299.778	5.23211	14.1417
32182	Wed Mar 22 15:35:07 2017_x000D_	20.6092	14.815	135.437	2.36382	1	29.8301	25.9327	299.778	5.23211	14.444
32183	Wed Mar 22 15:35:07 2017_x000D_	20.1759	14.3882	135.437	2.36382	1	29.8301	25.9327	299.778	5.23211	15.0492
32184	Wed Mar 22 15:35:07 2017_x000D_	20.0638	14.1741	137.499	2.3998	1	30.7745	24.4157	294.069	5.13247	14.8192
32185	Wed Mar 22 15:35:07 2017_x000D_	19.7457	14.0682	133.379	2.32791	1	30.7745	24.4157	294.069	5.13247	15.123
32186	Wed Mar 22 15:35:07 2017_x000D_	19.5253	13.7475	135.437	2.36382	1	30.7745	24.4157	294.069	5.13247	15.5034
32187	Wed Mar 22 15:35:07 2017_x000D_	19.3083	13.5337	135.437	2.36382	1	30.7745	24.4157	294.069	5.13247	15.808
32188	Wed Mar 22 15:35:07 2017_x000D_	18.9859	13.3203	137.502	2.39986	1	30.7745	24.4157	294.069	5.13247	16.1889
32189	Wed Mar 22 15:35:07 2017_x000D_	18.874	13.106	135.437	2.36382	1	31.6992	23.3397	294.58	5.14139	16.4078
32190	Wed Mar 22 15:35:08 2017_x000D_	18.6602	12.9993	133.381	2.32795	1	31.6992	23.3397	294.58	5.14139	16.6415
32191	Wed Mar 22 15:35:08 2017_x000D_	18.4429	12.7852	133.382	2.32795	1	31.6992	23.3397	294.58	5.14139	16.9448
32192	Wed Mar 22 15:35:08 2017_x000D_	18.4429	12.7852	133.382	2.32795	1	31.6992	23.3397	294.58	5.14139	16.9448
32193	Wed Mar 22 15:35:08 2017_x000D_	18.2218	12.4634	131.477	2.2947	1	32.4252	21.8155	284.612	4.96741	17.0058
32194	Wed Mar 22 15:35:08 2017_x000D_	18.1133	12.3566	131.174	2.28942	1	32.4252	21.8155	284.612	4.96741	17.1552
32195	Wed Mar 22 15:35:08 2017_x000D_	17.8955	12.1426	139.714	2.43847	1	32.4252	21.8155	284.612	4.96741	17.455
32196	Wed Mar 22 15:35:08 2017_x000D_	18.1055	12.142	148.119	2.58517	1	32.4252	21.8155	284.612	4.96741	17.2809
32197	Wed Mar 22 15:35:08 2017_x000D_	18.1019	12.0352	164.483	2.87076	1	33.5989	20.0837	302.959	5.28764	17.4624
32198	Wed Mar 22 15:35:08 2017_x000D_	18.102	12.0355	170.59	2.97736	1	33.5989	20.0837	302.959	5.28764	17.4622
32199	Wed Mar 22 15:35:08 2017_x000D_	18.2108	12.143	180.219	3.14541	1	33.5989	20.0837	302.959	5.28764	17.3161
32200	Wed Mar 22 15:35:08 2017_x000D_	18.2075	12.0357	189.432	3.30622	1	33.5989	20.0837	302.959	5.28764	17.3685
32201	Wed Mar 22 15:35:08 2017_x000D_	18.3097	11.928	204.953	3.57711	1	35.2406	17.7027	299.234	5.22263	17.8886
32202	Wed Mar 22 15:35:08 2017_x000D_	18.3101	11.928	213.302	3.72283	1	35.2406	17.7027	299.234	5.22263	17.8882
32203	Wed Mar 22 15:35:08 2017_x000D_	18.4087	11.7122	228.924	3.99547	1	35.2406	17.7027	299.234	5.22263	17.8661
32204	Wed Mar 22 15:35:08 2017_x000D_	18.3037	11.7123	235.083	4.10297	1	35.2406	17.7027	299.234	5.22263	17.9651
32205	Wed Mar 22 15:35:08 2017_x000D_	18.206	11.9272	250.896	4.37896	1	35.2406	17.7027	299.234	5.22263	17.9871
32206	Wed Mar 22 15:35:08 2017_x000D_	18.2095	12.0344	257.39	4.49231	1	36.176	16.4049	292.281	5.10127	18.4904
32207	Wed Mar 22 15:35:08 2017_x000D_	18.2095	12.0341	263.105	4.59206	1	36.176	16.4049	292.281	5.10127	18.4905
32208	Wed Mar 22 15:35:08 2017_x000D_	18.1111	12.2491	-82.2299	-1.43518	1	36.176	16.4049	292.281	5.10127	18.5368
32209	Wed Mar 22 15:35:08 2017_x000D_	18.2233	12.4636	-79.3555	-1.38502	1	36.176	16.4049	292.281	5.10127	18.3802
32210	Wed Mar 22 15:35:08 2017_x000D_	18.3498	13.108	-76.5304	-1.33571	1	36.9131	14.6581	291.711	5.09131	18.6279
32211	Wed Mar 22 15:35:09 2017_x000D_	18.3606	13.4305	-75.909	-1.32486	1	36.9131	14.6581	291.711	5.09131	18.5931
32212	Wed Mar 22 15:35:09 2017_x000D_	18.4802	13.8597	-78.8804	-1.37672	1	36.9131	14.6581	291.711	5.09131	18.4502
32213	Wed Mar 22 15:35:09 2017_x000D_	18.7152	14.6099	-79.3578	-1.38506	1	36.9131	14.6581	291.711	5.09131	18.198
32214	Wed Mar 22 15:35:09 2017_x000D_	18.7295	15.0391	-79.3561	-1.38503	1	36.3375	12.8692	242.067	4.22486	17.7412
32215	Wed Mar 22 15:35:09 2017_x000D_	18.856	15.6821	-82.2368	-1.4353	1	36.3375	12.8692	242.067	4.22486	17.7064
32216	Wed Mar 22 15:35:09 2017_x000D_	18.8702	16.1109	-82.2357	-1.43528	1	36.3375	12.8692	242.067	4.22486	17.7656
32217	Wed Mar 22 15:35:09 2017_x000D_	18.9895	16.5391	-85.157	-1.48627	1	36.3375	12.8692	242.067	4.22486	17.7319
32218	Wed Mar 22 15:35:09 2017_x000D_	19.0108	17.1817	-85.1562	-1.48626	1	36.3375	12.8692	242.067	4.22486	17.8553
32219	Wed Mar 22 15:35:09 2017_x000D_	19.025	17.61	-85.1557	-1.48625	1	35.5226	11.5149	238.015	4.15414	17.5875
32220	Wed Mar 22 15:35:09 2017_x000D_	19.151	18.2513	-82.2354	-1.43528	1	35.5226	11.5149	238.015	4.15414	17.7033
32221	Wed Mar 22 15:35:09 2017_x000D_	19.1652	18.6792	-82.2343	-1.43526	1	35.5226	11.5149	238.015	4.15414	17.8575
32222	Wed Mar 22 15:35:09 2017_x000D_	19.1864	19.3208	-82.2327	-1.43523	1	35.5226	11.5149	238.015	4.15414	18.1053
32223	Wed Mar 22 15:35:09 2017_x000D_	19.2006	19.7484	-82.2316	-1.43521	1	34.9162	10.3882	240.829	4.20327	18.2919
32224	Wed Mar 22 15:35:09 2017_x000D_	19.4242	20.1741	-82.2357	-1.43528	1	34.9162	10.3882	240.829	4.20327	18.3239
32225	Wed Mar 22 15:35:09 2017_x000D_	19.4454	20.8149	-82.234	-1.43525	1	34.9162	10.3882	240.829	4.20327	18.6564
32226	Wed Mar 22 15:35:09 2017_x000D_	19.4595	21.2419	-82.2329	-1.43524	1	34.9162	10.3882	240.829	4.20327	18.8868
32227	Wed Mar 22 15:35:09 2017_x000D_	19.4666	21.4554	-82.2324	-1.43523	1	34.4984	9.9319	242.088	4.22523	18.9406
32228	Wed Mar 22 15:35:09 2017_x000D_	19.704	22.3069	-82.2354	-1.43528	1	34.4984	9.9319	242.088	4.22523	19.2877
32229	Wed Mar 22 15:35:09 2017_x000D_	19.711	22.5202	-82.2348	-1.43527	1	34.4984	9.9319	242.088	4.22523	19.4199
32230	Wed Mar 22 15:35:09 2017_x000D_	19.8436	23.3717	-79.3444	-1.38482	1	34.4984	9.9319	242.088	4.22523	19.8845
32231	Wed Mar 22 15:35:09 2017_x000D_	19.8506	23.5848	-79.3436	-1.38481	1	32.7667	9.4336	209.525	3.6569	19.1594
32232	Wed Mar 22 15:35:09 2017_x000D_	19.9763	24.2228	-82.2357	-1.43528	1	32.7667	9.4336	209.525	3.6569	19.5529
32233	Wed Mar 22 15:35:10 2017_x000D_	19.9903	24.6486	-82.2346	-1.43526	1	32.7667	9.4336	209.525	3.6569	19.8679
32234	Wed Mar 22 15:35:10 2017_x000D_	20.1051	24.9669	-78.8659	-1.37647	1	32.7667	9.4336	209.525	3.6569	20.0399
32235	Wed Mar 22 15:35:10 2017_x000D_	20.1296	25.7113	-79.3404	-1.38475	1	32.7667	9.4336	209.525	3.6569	20.6073
32236	Wed Mar 22 15:35:10 2017_x000D_	20.2411	25.9229	-82.2365	-1.4353	1	30.9846	10.0416	159.042	2.77581	19.1739
32237	Wed Mar 22 15:35:10 2017_x000D_	20.262	26.5606	-82.2348	-1.43527	1	30.9846	10.0416	159.042	2.77581	19.6939
32238	Wed Mar 22 15:35:10 2017_x000D_	20.3804	26.9845	-85.1689	-1.48648	1	30.9846	10.0416	159.042	2.77581	19.9878
32239	Wed Mar 22 15:35:10 2017_x000D_	20.4951	27.3016	-82.53	-1.44042	1	30.9846	10.0416	159.042	2.77581	20.1975
32240	Wed Mar 22 15:35:10 2017_x000D_	20.5194	28.0449	-82.2362	-1.43529	1	29.2122	10.4285	180	3.14159	19.6444
32241	Wed Mar 22 15:35:10 2017_x000D_	20.5263	28.2571	-82.2357	-1.43528	1	29.2122	10.4285	180	3.14159	19.8319
32242	Wed Mar 22 15:35:10 2017_x000D_	20.5367	28.5753	-82.5269	-1.44037	1	29.2122	10.4285	180	3.14159	20.1139
32243	Wed Mar 22 15:35:10 2017_x000D_	20.6584	29.1045	-85.1712	-1.48652	1	29.2122	10.4285	180	3.14159	20.5417
32244	Wed Mar 22 15:35:10 2017_x000D_	20.6654	29.3166	-85.171	-1.48651	1	28.3259	10.6219	174.605	3.04743	20.2033
32245	Wed Mar 22 15:35:10 2017_x000D_	20.7833	29.7391	-82.2371	-1.43531	1	28.3259	10.6219	174.605	3.04743	20.5514
32246	Wed Mar 22 15:35:10 2017_x000D_	20.7903	29.9511	-82.2365	-1.4353	1	28.3259	10.6219	174.605	3.04743	20.7462
32247	Wed Mar 22 15:35:10 2017_x000D_	20.8041	30.3749	-82.2354	-1.43528	1	28.3259	10.6219	174.605	3.04743	21.1367
32248	Wed Mar 22 15:35:10 2017_x000D_	20.8108	30.5865	-76.4841	-1.3349	1	27.4396	10.8153	176.385	3.07851	20.8528
32249	Wed Mar 22 15:35:10 2017_x000D_	20.8177	30.7983	-76.4829	-1.33488	1	27.4396	10.8153	176.385	3.07851	21.0516
32250	Wed Mar 22 15:35:10 2017_x000D_	20.8206	30.9039	-64.7036	-1.12929	1	27.4396	10.8153	176.385	3.07851	21.151
32251	Wed Mar 22 15:35:10 2017_x000D_	20.8203	30.9041	-56.8614	-0.992418	1	27.4396	10.8153	176.385	3.07851	21.1512
32252	Wed Mar 22 15:35:10 2017_x000D_	20.7122	30.7996	-48.1568	-0.840494	1	27.4396	10.8153	176.385	3.07851	21.0863
32253	Wed Mar 22 15:35:10 2017_x000D_	20.6076	30.8016	-33.827	-0.590393	1	25.8169	12.7579	133.711	2.33369	18.7806
32254	Wed Mar 22 15:35:11 2017_x000D_	20.6073	30.8018	-25.955	-0.452999	1	25.8169	12.7579	133.711	2.33369	18.7809
32255	Wed Mar 22 15:35:11 2017_x000D_	20.4998	30.6981	-11.2692	-0.196684	1	25.8169	12.7579	133.711	2.33369	18.7116
32256	Wed Mar 22 15:35:11 2017_x000D_	20.5	30.6983	-5.33208	-0.0930624	1	25.8169	12.7579	133.711	2.33369	18.7117
32257	Wed Mar 22 15:35:11 2017_x000D_	20.7122	30.802	9.91613	0.173069	1	23.9952	14.2508	126.653	2.21052	16.8737
32258	Wed Mar 22 15:35:11 2017_x000D_	20.7124	30.8021	15.8219	0.276144	1	23.9952	14.2508	126.653	2.21052	16.8737
32259	Wed Mar 22 15:35:11 2017_x000D_	20.8169	30.8008	22.4936	0.392588	1	23.9952	14.2508	126.653	2.21052	16.8524
32260	Wed Mar 22 15:35:11 2017_x000D_	21.0189	30.5862	36.0891	0.629874	1	23.9952	14.2508	126.653	2.21052	16.6043
32261	Wed Mar 22 15:35:11 2017_x000D_	21.2238	30.4775	38.5075	0.672082	1	22.6216	15.5362	135	2.35619	15.0065
32262	Wed Mar 22 15:35:11 2017_x000D_	21.6303	30.1542	44.6497	0.779283	1	22.6216	15.5362	135	2.35619	14.6516
32263	Wed Mar 22 15:35:11 2017_x000D_	21.9356	29.9384	42.644	0.744278	1	22.6216	15.5362	135	2.35619	14.4185
32264	Wed Mar 22 15:35:11 2017_x000D_	22.5428	29.4009	40.3391	0.704049	1	22.6216	15.5362	135	2.35619	13.8649
32265	Wed Mar 22 15:35:11 2017_x000D_	22.8446	29.0793	36.0875	0.629846	1	22.6216	15.5362	135	2.35619	13.5449
32266	Wed Mar 22 15:35:11 2017_x000D_	23.2538	28.8623	36.0882	0.629859	1	21.6963	16.6142	143.974	2.51283	12.3467
32267	Wed Mar 22 15:35:11 2017_x000D_	23.455	28.6479	36.0876	0.629848	1	21.6963	16.6142	143.974	2.51283	12.1615
32268	Wed Mar 22 15:35:11 2017_x000D_	24.1657	28.1095	31.9392	0.557444	1	21.6963	16.6142	143.974	2.51283	11.7575
32269	Wed Mar 22 15:35:11 2017_x000D_	24.779	27.7843	29.3018	0.511412	1	21.6963	16.6142	143.974	2.51283	11.5877
32270	Wed Mar 22 15:35:11 2017_x000D_	25.0838	27.5688	27.9319	0.487504	1	20.7807	17.4709	135	2.35619	10.9765
32271	Wed Mar 22 15:35:11 2017_x000D_	25.4925	27.3522	27.9319	0.487504	1	20.7807	17.4709	135	2.35619	10.9472
32272	Wed Mar 22 15:35:11 2017_x000D_	26.1021	26.9213	27.9304	0.487477	1	20.7807	17.4709	135	2.35619	10.8456
32273	Wed Mar 22 15:35:11 2017_x000D_	26.5137	26.8107	25.2549	0.440781	1	20.7807	17.4709	135	2.35619	10.959
32274	Wed Mar 22 15:35:11 2017_x000D_	27.1262	26.486	27.9319	0.487504	1	20.0942	18.1135	143.347	2.50187	10.9338
32275	Wed Mar 22 15:35:12 2017_x000D_	27.5344	26.2696	27.9319	0.487504	1	20.0942	18.1135	143.347	2.50187	11.0399
32276	Wed Mar 22 15:35:12 2017_x000D_	27.839	26.0543	29.3016	0.511409	1	20.0942	18.1135	143.347	2.50187	11.0923
32277	Wed Mar 22 15:35:12 2017_x000D_	28.451	25.7299	31.9427	0.557505	1	20.0942	18.1135	143.347	2.50187	11.3069
32278	Wed Mar 22 15:35:12 2017_x000D_	28.6518	25.5159	31.9416	0.557486	1	19.4173	18.5349	135	2.35619	11.5763
32279	Wed Mar 22 15:35:12 2017_x000D_	29.2635	25.1917	34.4491	0.60125	1	19.4173	18.5349	135	2.35619	11.8853
32280	Wed Mar 22 15:35:12 2017_x000D_	29.5708	25.0825	33.5258	0.585136	1	19.4173	18.5349	135	2.35619	12.0816
32281	Wed Mar 22 15:35:12 2017_x000D_	29.7715	24.8685	33.5249	0.58512	1	19.4173	18.5349	135	2.35619	12.1377
32282	Wed Mar 22 15:35:12 2017_x000D_	30.3828	24.5445	36.0964	0.630001	1	19.4173	18.5349	135	2.35619	12.5043
32283	Wed Mar 22 15:35:12 2017_x000D_	30.6867	24.3297	34.4502	0.60127	1	19.1788	18.9701	161.174	2.81302	12.6948
32284	Wed Mar 22 15:35:12 2017_x000D_	30.9908	24.1148	36.0965	0.630003	1	19.1788	18.9701	161.174	2.81302	12.8838
32285	Wed Mar 22 15:35:12 2017_x000D_	31.5985	23.6852	36.0967	0.630005	1	19.1788	18.9701	161.174	2.81302	13.2846
32286	Wed Mar 22 15:35:12 2017_x000D_	31.7991	23.4714	36.096	0.629994	1	19.1788	18.9701	161.174	2.81302	13.399
32287	Wed Mar 22 15:35:12 2017_x000D_	32.4066	23.042	36.0962	0.629997	1	16.2813	19.9862	160.337	2.7984	16.4123
32288	Wed Mar 22 15:35:12 2017_x000D_	32.7101	22.8274	34.4491	0.60125	1	16.2813	19.9862	160.337	2.7984	16.6727
32289	Wed Mar 22 15:35:12 2017_x000D_	33.2144	22.399	36.0956	0.629988	1	16.2813	19.9862	160.337	2.7984	17.1041
32290	Wed Mar 22 15:35:12 2017_x000D_	33.5178	22.1845	34.4481	0.601234	1	16.2813	19.9862	160.337	2.7984	17.3761
32291	Wed Mar 22 15:35:12 2017_x000D_	34.228	21.7544	36.0965	0.630003	1	13.8315	20.7951	167.638	2.92583	20.419
32292	Wed Mar 22 15:35:12 2017_x000D_	34.4284	21.5409	36.0959	0.629992	1	13.8315	20.7951	167.638	2.92583	20.6104
32293	Wed Mar 22 15:35:12 2017_x000D_	34.8376	21.4314	33.524	0.585105	1	13.8315	20.7951	167.638	2.92583	21.0157
32294	Wed Mar 22 15:35:12 2017_x000D_	35.0379	21.2179	33.5232	0.585089	1	13.8315	20.7951	167.638	2.92583	21.2106
32295	Wed Mar 22 15:35:12 2017_x000D_	35.7472	20.7884	31.938	0.557424	1	13.8315	20.7951	167.638	2.92583	21.9157
32296	Wed Mar 22 15:35:12 2017_x000D_	35.9474	20.5749	31.9369	0.557405	1	12.5064	20.9752	174.714	3.04934	23.4444
32297	Wed Mar 22 15:35:13 2017_x000D_	36.5536	20.1464	31.9364	0.557395	1	12.5064	20.9752	174.714	3.04934	24.0615
32298	Wed Mar 22 15:35:13 2017_x000D_	36.9595	19.9314	31.9368	0.557403	1	12.5064	20.9752	174.714	3.04934	24.4754
32299	Wed Mar 22 15:35:13 2017_x000D_	37.4683	19.7155	33.5243	0.58511	1	12.5064	20.9752	174.714	3.04934	24.9937
32300	Wed Mar 22 15:35:13 2017_x000D_	37.771	19.5015	31.9377	0.557418	1	10.9523	21.3694	174.714	3.04934	26.8837
32301	Wed Mar 22 15:35:13 2017_x000D_	37.9711	19.2882	31.9367	0.5574	1	10.9523	21.3694	174.714	3.04934	27.0988
32302	Wed Mar 22 15:35:13 2017_x000D_	38.3766	19.0734	31.9371	0.557408	1	10.9523	21.3694	174.714	3.04934	27.5202
32303	Wed Mar 22 15:35:13 2017_x000D_	38.782	18.8586	31.9375	0.557415	1	10.9523	21.3694	174.714	3.04934	27.9427
32304	Wed Mar 22 15:35:13 2017_x000D_	39.1846	18.538	29.286	0.511137	1	10.2849	21.57	168.141	2.93462	29.0583
32305	Wed Mar 22 15:35:13 2017_x000D_	39.3873	18.4307	31.937	0.557405	1	10.2849	21.57	168.141	2.93462	29.2712
32306	Wed Mar 22 15:35:13 2017_x000D_	39.7951	18.3219	29.2877	0.511167	1	10.2849	21.57	168.141	2.93462	29.6884
32307	Wed Mar 22 15:35:13 2017_x000D_	39.895	18.2154	30.4822	0.532015	1	10.2849	21.57	168.141	2.93462	29.7995
32308	Wed Mar 22 15:35:13 2017_x000D_	39.995	18.1088	29.2863	0.511143	1	10.2849	21.57	168.141	2.93462	29.911
32309	Wed Mar 22 15:35:13 2017_x000D_	40.4	17.8942	29.2865	0.511146	1	8.74958	21.5223	205.089	3.57948	31.8577
32310	Wed Mar 22 15:35:13 2017_x000D_	40.4997	17.7877	25.2157	0.440097	1	8.74958	21.5223	205.089	3.57948	31.969
32311	Wed Mar 22 15:35:13 2017_x000D_	40.8045	17.6798	21.3435	0.372514	1	8.74958	21.5223	205.089	3.57948	32.2844
32312	Wed Mar 22 15:35:13 2017_x000D_	40.6987	17.5743	6.28834	0.109752	1	8.74958	21.5223	205.089	3.57948	32.1921
32313	Wed Mar 22 15:35:13 2017_x000D_	40.6985	17.5741	0.382593	0.00667751	1	8.11038	21.0598	219.56	3.83205	32.774
32314	Wed Mar 22 15:35:13 2017_x000D_	40.5957	17.574	-17.5755	-0.30675	1	8.11038	21.0598	219.56	3.83205	32.6718
32315	Wed Mar 22 15:35:13 2017_x000D_	40.5955	17.5736	-22.9481	-0.400519	1	8.11038	21.0598	219.56	3.83205	32.6716
32316	Wed Mar 22 15:35:13 2017_x000D_	40.6984	17.5724	-36.9846	-0.645503	1	8.11038	21.0598	219.56	3.83205	32.7741
32317	Wed Mar 22 15:35:13 2017_x000D_	40.6984	17.5724	-36.9846	-0.645503	1	8.38648	19.7402	250.486	4.3718	32.3846
32318	Wed Mar 22 15:35:14 2017_x000D_	40.9068	17.6766	-51.2083	-0.893754	1	8.38648	19.7402	250.486	4.3718	32.5857
32319	Wed Mar 22 15:35:14 2017_x000D_	41.015	17.8874	-61.6592	-1.07616	1	8.38648	19.7402	250.486	4.3718	32.6811
32320	Wed Mar 22 15:35:14 2017_x000D_	41.0179	17.9932	-68.0793	-1.18821	1	8.38648	19.7402	250.486	4.3718	32.6782
32321	Wed Mar 22 15:35:14 2017_x000D_	41.1283	18.3098	-71.672	-1.25091	1	9.54032	18.4477	276.368	4.82353	31.5883
32322	Wed Mar 22 15:35:14 2017_x000D_	41.3514	19.0487	-70.794	-1.23559	1	9.54032	18.4477	276.368	4.82353	31.8168
32323	Wed Mar 22 15:35:14 2017_x000D_	41.5666	19.4699	-70.796	-1.23562	1	9.54032	18.4477	276.368	4.82353	32.0426
32324	Wed Mar 22 15:35:14 2017_x000D_	41.7893	20.2074	-71.6729	-1.25093	1	9.54032	18.4477	276.368	4.82353	32.297
32325	Wed Mar 22 15:35:14 2017_x000D_	41.8992	20.5234	-68.0753	-1.18814	1	9.54032	18.4477	276.368	4.82353	32.4254
32326	Wed Mar 22 15:35:14 2017_x000D_	42.1217	21.2601	-69.0646	-1.2054	1	10.9137	17.1618	315	5.49779	31.4759
32327	Wed Mar 22 15:35:14 2017_x000D_	42.2292	21.4703	-71.6736	-1.25094	1	10.9137	17.1618	315	5.49779	31.6105
32328	Wed Mar 22 15:35:14 2017_x000D_	42.3418	21.8913	-74.3602	-1.29783	1	10.9137	17.1618	315	5.49779	31.782
32329	Wed Mar 22 15:35:14 2017_x000D_	42.6634	22.5207	-71.676	-1.25098	1	10.9137	17.1618	315	5.49779	32.1988
32330	Wed Mar 22 15:35:14 2017_x000D_	42.6736	22.9421	-71.6723	-1.25092	1	11.3716	16.7332	312.808	5.45954	31.9118
32331	Wed Mar 22 15:35:14 2017_x000D_	42.893	23.5718	-71.6726	-1.25092	1	11.3716	16.7332	312.808	5.45954	32.2547
32332	Wed Mar 22 15:35:14 2017_x000D_	43.1072	23.9908	-71.6747	-1.25096	1	11.3716	16.7332	312.808	5.45954	32.5549
32333	Wed Mar 22 15:35:14 2017_x000D_	43.2166	24.3054	-68.0694	-1.18803	1	11.3716	16.7332	312.808	5.45954	32.7329
32334	Wed Mar 22 15:35:14 2017_x000D_	43.4357	24.9342	-68.0684	-1.18802	1	14.4618	16.3871	2.20914	0.0385568	30.2083
32335	Wed Mar 22 15:35:14 2017_x000D_	43.5452	25.2483	-71.6754	-1.25097	1	14.4618	16.3871	2.20914	0.0385568	30.4034
32336	Wed Mar 22 15:35:14 2017_x000D_	43.7591	25.6664	-71.6775	-1.25101	1	14.4618	16.3871	2.20914	0.0385568	30.7317
32337	Wed Mar 22 15:35:14 2017_x000D_	43.876	26.2955	-74.3686	-1.29798	1	14.4618	16.3871	2.20914	0.0385568	31.0382
32338	Wed Mar 22 15:35:14 2017_x000D_	43.9876	26.7141	-71.6742	-1.25095	1	17.0932	16.4697	0	0	28.7794
32339	Wed Mar 22 15:35:15 2017_x000D_	44.2086	27.4463	-70.7921	-1.23556	1	17.0932	16.4697	0	0	29.2529
32340	Wed Mar 22 15:35:15 2017_x000D_	44.3179	27.7596	-74.3694	-1.29799	1	17.0932	16.4697	0	0	29.4728
32341	Wed Mar 22 15:35:15 2017_x000D_	44.5386	28.4909	-73.6134	-1.2848	1	17.0932	16.4697	0	0	29.9626
32342	Wed Mar 22 15:35:15 2017_x000D_	44.6475	28.8036	-71.6733	-1.25093	1	17.0932	16.4697	0	0	30.1888
32343	Wed Mar 22 15:35:15 2017_x000D_	44.8606	29.22	-71.6754	-1.25097	1	19.7239	16.5523	0	0	28.1483
32344	Wed Mar 22 15:35:15 2017_x000D_	44.8704	29.6387	-71.6717	-1.25091	1	19.7239	16.5523	0	0	28.3478
32345	Wed Mar 22 15:35:15 2017_x000D_	45.0882	30.2638	-71.672	-1.25091	1	19.7239	16.5523	0	0	28.8332
32346	Wed Mar 22 15:35:15 2017_x000D_	45.3059	30.8885	-71.6724	-1.25092	1	19.7239	16.5523	0	0	29.3252
32347	Wed Mar 22 15:35:15 2017_x000D_	45.5186	31.3038	-71.6744	-1.25095	1	20.1622	16.566	0	0	29.3283
32348	Wed Mar 22 15:35:15 2017_x000D_	45.5234	31.5127	-71.6727	-1.25092	1	20.1622	16.566	0	0	29.438
32349	Wed Mar 22 15:35:15 2017_x000D_	45.8423	32.1352	-74.3778	-1.29814	1	20.1622	16.566	0	0	30.0311
32350	Wed Mar 22 15:35:15 2017_x000D_	45.8519	32.5528	-74.3748	-1.29808	1	20.1622	16.566	0	0	30.2579
32351	Wed Mar 22 15:35:15 2017_x000D_	46.069	33.1759	-74.376	-1.29811	1	23.2398	16.4412	0	0	28.3059
32352	Wed Mar 22 15:35:15 2017_x000D_	46.0738	33.3845	-74.3745	-1.29808	1	23.2398	16.4412	0	0	28.4336
32353	Wed Mar 22 15:35:15 2017_x000D_	46.1798	33.5915	-71.6717	-1.25091	1	23.2398	16.4412	0	0	28.6422
32354	Wed Mar 22 15:35:15 2017_x000D_	46.3967	34.2139	-71.672	-1.25091	1	23.2398	16.4412	0	0	29.1909
32355	Wed Mar 22 15:35:15 2017_x000D_	46.4014	34.4223	-71.6702	-1.25088	1	23.2398	16.4412	0	0	29.322
32356	Wed Mar 22 15:35:15 2017_x000D_	46.6134	34.8358	-71.6723	-1.25092	1	23.678	16.455	13.459	0.234904	29.3919
32357	Wed Mar 22 15:35:15 2017_x000D_	46.6229	35.2524	-71.6687	-1.25085	1	23.678	16.455	13.459	0.234904	29.6616
32358	Wed Mar 22 15:35:15 2017_x000D_	46.7266	35.3551	-73.6181	-1.28488	1	23.678	16.455	13.459	0.234904	29.8069
32359	Wed Mar 22 15:35:15 2017_x000D_	46.8347	35.6655	-71.6708	-1.25089	1	23.678	16.455	13.459	0.234904	30.0878
32360	Wed Mar 22 15:35:15 2017_x000D_	46.9454	36.0802	-74.3778	-1.29814	1	27.8295	16.8066	0	0	27.1457
32361	Wed Mar 22 15:35:16 2017_x000D_	46.9454	36.0802	-74.3778	-1.29814	1	27.8295	16.8066	0	0	27.1457
32362	Wed Mar 22 15:35:16 2017_x000D_	47.1592	36.5969	-68.0402	-1.18753	1	27.8295	16.8066	0	0	27.6639
32363	Wed Mar 22 15:35:16 2017_x000D_	47.1638	36.8048	-68.0378	-1.18748	1	27.8295	16.8066	0	0	27.8162
32364	Wed Mar 22 15:35:16 2017_x000D_	47.2668	36.907	-59.0232	-1.03015	1	30.0089	17.0963	0	0	26.2735
32365	Wed Mar 22 15:35:16 2017_x000D_	47.1679	37.0128	-55.0441	-0.9607	1	30.0089	17.0963	0	0	26.2887
32366	Wed Mar 22 15:35:16 2017_x000D_	47.1677	37.013	-46.7724	-0.816332	1	30.0089	17.0963	0	0	26.2888
32367	Wed Mar 22 15:35:16 2017_x000D_	47.271	37.1154	-42.5555	-0.742733	1	30.0089	17.0963	0	0	26.4338
32368	Wed Mar 22 15:35:16 2017_x000D_	47.3715	37.1138	-32.5736	-0.568516	1	32.1976	17.1649	0	0	25.064
32369	Wed Mar 22 15:35:16 2017_x000D_	47.3739	37.2179	-30.1131	-0.525572	1	32.1976	17.1649	0	0	25.1484
32370	Wed Mar 22 15:35:16 2017_x000D_	47.4772	37.3203	-26.171	-0.456769	1	32.1976	17.1649	0	0	25.2924
32371	Wed Mar 22 15:35:16 2017_x000D_	47.7827	37.4195	-16.9863	-0.296468	1	32.1976	17.1649	0	0	25.5567
32372	Wed Mar 22 15:35:16 2017_x000D_	47.9871	37.52	-14.1447	-0.246872	1	32.1976	17.1649	0	0	25.7612
32373	Wed Mar 22 15:35:16 2017_x000D_	48.088	37.5186	-7.78448	-0.135865	1	33.5105	17.2061	0	0	25.002
32374	Wed Mar 22 15:35:16 2017_x000D_	48.4943	37.6156	-4.88837	-0.0853181	1	33.5105	17.2061	0	0	25.3192
32375	Wed Mar 22 15:35:16 2017_x000D_	48.7975	37.6107	0.981462	0.0171298	1	33.5105	17.2061	0	0	25.4959
32376	Wed Mar 22 15:35:16 2017_x000D_	49.5034	37.5986	0.981457	0.0171297	1	33.5105	17.2061	0	0	25.9158
32377	Wed Mar 22 15:35:16 2017_x000D_	49.8057	37.5934	0.981521	0.0171308	1	35.052	17.0333	355.918	6.21194	25.3059
32378	Wed Mar 22 15:35:16 2017_x000D_	50.1083	37.5882	0.981479	0.01713	1	35.052	17.0333	355.918	6.21194	25.4793
32379	Wed Mar 22 15:35:16 2017_x000D_	50.9142	37.5744	0.981489	0.0171302	1	35.052	17.0333	355.918	6.21194	25.9528
32380	Wed Mar 22 15:35:16 2017_x000D_	51.3169	37.5675	0.981468	0.0171298	1	35.052	17.0333	355.918	6.21194	26.1954
32381	Wed Mar 22 15:35:16 2017_x000D_	52.021	37.5555	0.981513	0.0171306	1	36.1458	17.0676	345.744	6.03438	25.9186
32382	Wed Mar 22 15:35:17 2017_x000D_	52.3229	37.5503	0.981465	0.0171298	1	36.1458	17.0676	345.744	6.03438	26.1006
32383	Wed Mar 22 15:35:17 2017_x000D_	53.1269	37.5365	0.981472	0.0171299	1	36.1458	17.0676	345.744	6.03438	26.5957
32384	Wed Mar 22 15:35:17 2017_x000D_	53.4281	37.5313	0.981503	0.0171305	1	36.1458	17.0676	345.744	6.03438	26.7851
32385	Wed Mar 22 15:35:17 2017_x000D_	54.1291	37.4159	3.9317	0.0686211	1	40.5396	16.7632	0	0	24.7226
32386	Wed Mar 22 15:35:17 2017_x000D_	54.4299	37.4107	3.79169	0.0661775	1	40.5396	16.7632	0	0	24.8849
32387	Wed Mar 22 15:35:17 2017_x000D_	54.8312	37.4039	3.79227	0.0661875	1	40.5396	16.7632	0	0	25.1055
32388	Wed Mar 22 15:35:17 2017_x000D_	55.1322	37.3987	3.93318	0.0686469	1	40.5396	16.7632	0	0	25.2739
32389	Wed Mar 22 15:35:17 2017_x000D_	55.9339	37.3851	3.93439	0.0686681	1	40.5396	16.7632	0	0	25.7342
32390	Wed Mar 22 15:35:17 2017_x000D_	56.3345	37.3782	3.93497	0.0686781	1	43.5998	16.8593	0	0	24.1495
32391	Wed Mar 22 15:35:17 2017_x000D_	56.9333	37.2647	6.87525	0.119996	1	43.5998	16.8593	0	0	24.3755
32392	Wed Mar 22 15:35:17 2017_x000D_	57.3335	37.2578	6.87637	0.120015	1	43.5998	16.8593	0	0	24.5909
32393	Wed Mar 22 15:35:17 2017_x000D_	58.1314	37.1408	3.93166	0.0686204	1	43.5998	16.8593	0	0	24.9501
32394	Wed Mar 22 15:35:17 2017_x000D_	58.5312	37.134	3.93229	0.0686314	1	46.4404	16.9485	0	0	23.5296
32395	Wed Mar 22 15:35:17 2017_x000D_	58.9307	37.1272	3.93285	0.0686413	1	46.4404	16.9485	0	0	23.7316
32396	Wed Mar 22 15:35:17 2017_x000D_	59.7276	37.0105	6.87756	0.120036	1	46.4404	16.9485	0	0	24.0631
32397	Wed Mar 22 15:35:17 2017_x000D_	60.1248	36.9004	3.92868	0.0685684	1	46.4404	16.9485	0	0	24.1938
32398	Wed Mar 22 15:35:17 2017_x000D_	60.4238	36.8954	3.78833	0.0661188	1	49.7167	17.0514	4.97799	0.0868823	22.5483
32399	Wed Mar 22 15:35:17 2017_x000D_	61.2212	36.882	3.7894	0.0661374	1	49.7167	17.0514	4.97799	0.0868823	22.9261
32400	Wed Mar 22 15:35:17 2017_x000D_	61.5203	36.8769	3.93075	0.0686045	1	49.7167	17.0514	4.97799	0.0868823	23.0733
32401	Wed Mar 22 15:35:17 2017_x000D_	62.2171	36.8652	3.79087	0.0661632	1	49.7167	17.0514	4.97799	0.0868823	23.4275
32402	Wed Mar 22 15:35:17 2017_x000D_	62.6151	36.8584	3.79143	0.066173	1	49.7167	17.0514	4.97799	0.0868823	23.6365
32403	Wed Mar 22 15:35:17 2017_x000D_	63.2119	36.8484	3.79224	0.0661872	1	52.5656	16.9199	358.089	6.24984	22.594
32404	Wed Mar 22 15:35:18 2017_x000D_	63.5103	36.8433	3.9338	0.0686577	1	52.5656	16.9199	358.089	6.24984	22.7317
32405	Wed Mar 22 15:35:18 2017_x000D_	63.9061	36.7335	0.962896	0.0168057	1	52.5656	16.9199	358.089	6.24984	22.8295
32406	Wed Mar 22 15:35:18 2017_x000D_	64.4026	36.7251	0.962898	0.0168057	1	52.5656	16.9199	358.089	6.24984	23.0729
32407	Wed Mar 22 15:35:18 2017_x000D_	64.6012	36.7218	0.96289	0.0168056	1	54.3013	17.1954	24.5615	0.428678	22.0764
32408	Wed Mar 22 15:35:18 2017_x000D_	64.9982	36.7151	0.962924	0.0168062	1	54.3013	17.1954	24.5615	0.428678	22.2585
32409	Wed Mar 22 15:35:18 2017_x000D_	65.2961	36.7101	0.962925	0.0168062	1	54.3013	17.1954	24.5615	0.428678	22.3989
32410	Wed Mar 22 15:35:18 2017_x000D_	65.5935	36.7051	0.962949	0.0168066	1	54.3013	17.1954	24.5615	0.428678	22.542
32411	Wed Mar 22 15:35:18 2017_x000D_	65.9902	36.6985	0.962929	0.0168063	1	57.9473	18.6352	24.4612	0.426929	19.773
32412	Wed Mar 22 15:35:18 2017_x000D_	66.1868	36.5921	-1.87144	-0.0326627	1	57.9473	18.6352	24.4612	0.426929	19.757
32413	Wed Mar 22 15:35:18 2017_x000D_	66.0877	36.5935	-7.89572	-0.137806	1	57.9473	18.6352	24.4612	0.426929	19.7172
32414	Wed Mar 22 15:35:18 2017_x000D_	65.9869	36.4915	-22.6734	-0.395725	1	57.9473	18.6352	24.4612	0.426929	19.5827
32415	Wed Mar 22 15:35:18 2017_x000D_	65.8878	36.4928	-29.0437	-0.506909	1	57.9473	18.6352	24.4612	0.426929	19.5434
32416	Wed Mar 22 15:35:18 2017_x000D_	65.8852	36.2864	-45.1714	-0.78839	1	60.7186	20.0466	16.8974	0.294915	17.0419
32417	Wed Mar 22 15:35:18 2017_x000D_	65.7861	36.2877	-51.0561	-0.891097	1	60.7186	20.0466	16.8974	0.294915	17.0133
32418	Wed Mar 22 15:35:18 2017_x000D_	65.8861	36.2861	-65.9473	-1.151	1	60.7186	20.0466	16.8974	0.294915	17.0418
32419	Wed Mar 22 15:35:18 2017_x000D_	65.9872	36.3876	-74.9075	-1.30738	1	60.7186	20.0466	16.8974	0.294915	17.1693
32420	Wed Mar 22 15:35:18 2017_x000D_	65.8917	36.5956	-89.1309	-1.55563	1	62.6591	20.5487	12.5114	0.218364	16.3693
32421	Wed Mar 22 15:35:18 2017_x000D_	65.8934	36.6987	265.368	4.63155	1	62.6591	20.5487	12.5114	0.218364	16.4707
32422	Wed Mar 22 15:35:18 2017_x000D_	65.9942	36.8004	256.65	4.47939	1	62.6591	20.5487	12.5114	0.218364	16.5904
32423	Wed Mar 22 15:35:18 2017_x000D_	65.8022	37.2156	251.342	4.38674	1	62.6591	20.5487	12.5114	0.218364	16.9607
32424	Wed Mar 22 15:35:18 2017_x000D_	65.7078	37.5263	247.708	4.32332	1	64.5883	21.2708	11.976	0.209021	16.294
32425	Wed Mar 22 15:35:19 2017_x000D_	65.4214	38.2514	251.342	4.38675	1	64.5883	21.2708	11.976	0.209021	17.001
32426	Wed Mar 22 15:35:19 2017_x000D_	65.3286	38.6646	248.806	4.34249	1	64.5883	21.2708	11.976	0.209021	17.4095
32427	Wed Mar 22 15:35:19 2017_x000D_	65.1366	39.0794	248.806	4.34249	1	64.5883	21.2708	11.976	0.209021	17.817
32428	Wed Mar 22 15:35:19 2017_x000D_	64.8504	39.804	252.25	4.40259	1	66.4845	22.6534	39.6114	0.691349	17.2283
32429	Wed Mar 22 15:35:19 2017_x000D_	64.7561	40.1141	253.962	4.43247	1	66.4845	22.6534	39.6114	0.691349	17.546
32430	Wed Mar 22 15:35:19 2017_x000D_	64.7625	40.525	253.96	4.43244	1	66.4845	22.6534	39.6114	0.691349	17.9544
32431	Wed Mar 22 15:35:19 2017_x000D_	64.4747	41.1467	256.657	4.47951	1	66.4845	22.6534	39.6114	0.691349	18.6022
32432	Wed Mar 22 15:35:19 2017_x000D_	64.3805	41.4566	254.763	4.44645	1	66.4845	22.6534	39.6114	0.691349	18.9205
32433	Wed Mar 22 15:35:19 2017_x000D_	64.2927	42.1769	256.656	4.47949	1	68.7502	25.3693	57.3499	1.00094	17.3886
32434	Wed Mar 22 15:35:19 2017_x000D_	64.1968	42.3842	253.96	4.43244	1	68.7502	25.3693	57.3499	1.00094	17.6136
32435	Wed Mar 22 15:35:19 2017_x000D_	64.0117	43.2087	253.96	4.43243	1	68.7502	25.3693	57.3499	1.00094	18.458
32436	Wed Mar 22 15:35:19 2017_x000D_	63.9158	43.4156	256.657	4.47951	1	68.7502	25.3693	57.3499	1.00094	18.6826
32437	Wed Mar 22 15:35:19 2017_x000D_	63.8233	43.8278	253.96	4.43244	1	70.1762	27.3963	54.2716	0.947218	17.6169
32438	Wed Mar 22 15:35:19 2017_x000D_	63.7308	44.2397	256.657	4.47951	1	70.1762	27.3963	54.2716	0.947218	18.0345
32439	Wed Mar 22 15:35:19 2017_x000D_	63.5425	44.8585	256.658	4.47952	1	70.1762	27.3963	54.2716	0.947218	18.6798
32440	Wed Mar 22 15:35:19 2017_x000D_	63.4517	45.3727	254.761	4.44642	1	70.1762	27.3963	54.2716	0.947218	19.193
32441	Wed Mar 22 15:35:19 2017_x000D_	63.2635	45.9912	254.761	4.44642	1	71.3839	29.4154	85.8182	1.49781	18.458
32442	Wed Mar 22 15:35:19 2017_x000D_	63.2685	46.2984	253.958	4.4324	1	71.3839	29.4154	85.8182	1.49781	18.7322
32443	Wed Mar 22 15:35:19 2017_x000D_	63.0837	47.1212	253.957	4.43239	1	71.3839	29.4154	85.8182	1.49781	19.5548
32444	Wed Mar 22 15:35:19 2017_x000D_	62.8906	47.4325	253.076	4.417	1	71.3839	29.4154	85.8182	1.49781	19.9186
32445	Wed Mar 22 15:35:19 2017_x000D_	62.7042	48.1525	253.958	4.43241	1	71.6124	33.6036	96.623	1.68639	17.0595
32446	Wed Mar 22 15:35:20 2017_x000D_	62.6102	48.4616	250.338	4.36922	1	71.6124	33.6036	96.623	1.68639	17.3724
32447	Wed Mar 22 15:35:20 2017_x000D_	62.5163	48.7703	253.959	4.43241	1	71.6124	33.6036	96.623	1.68639	17.6852
32448	Wed Mar 22 15:35:20 2017_x000D_	62.2293	49.3903	251.336	4.38664	1	71.6124	33.6036	96.623	1.68639	18.3647
32449	Wed Mar 22 15:35:20 2017_x000D_	62.1371	49.801	253.96	4.43243	1	71.6124	33.6036	96.623	1.68639	18.7653
32450	Wed Mar 22 15:35:20 2017_x000D_	62.0449	50.2119	251.335	4.38662	1	71.0473	36.2253	99.7787	1.74147	16.6333
32451	Wed Mar 22 15:35:20 2017_x000D_	61.8587	50.9312	250.336	4.3692	1	71.0473	36.2253	99.7787	1.74147	17.3405
32452	Wed Mar 22 15:35:20 2017_x000D_	61.5737	51.6524	253.96	4.43244	1	71.0473	36.2253	99.7787	1.74147	18.1037
32453	Wed Mar 22 15:35:20 2017_x000D_	61.4799	51.961	250.337	4.3692	1	71.0473	36.2253	99.7787	1.74147	18.416
32454	Wed Mar 22 15:35:20 2017_x000D_	61.294	52.6796	251.334	4.38661	1	70.8955	39.2976	83.5179	1.45766	16.4702
32455	Wed Mar 22 15:35:20 2017_x000D_	61.294	52.6796	251.334	4.38661	1	70.8955	39.2976	83.5179	1.45766	16.4702
32456	Wed Mar 22 15:35:20 2017_x000D_	61.0073	53.2985	253.961	4.43246	1	70.8955	39.2976	83.5179	1.45766	17.1406
32457	Wed Mar 22 15:35:20 2017_x000D_	60.9135	53.6069	250.336	4.36919	1	70.8955	39.2976	83.5179	1.45766	17.447
32458	Wed Mar 22 15:35:20 2017_x000D_	60.7243	54.1213	251.335	4.38663	1	71.1565	42.8193	83.4113	1.4558	15.3807
32459	Wed Mar 22 15:35:20 2017_x000D_	60.7313	54.5286	251.334	4.3866	1	71.1565	42.8193	83.4113	1.4558	15.6778
32460	Wed Mar 22 15:35:20 2017_x000D_	60.5403	54.941	251.334	4.38661	1	71.1565	42.8193	83.4113	1.4558	16.1133
32461	Wed Mar 22 15:35:20 2017_x000D_	60.3476	55.2517	250.336	4.36919	1	71.1565	42.8193	83.4113	1.4558	16.4741
32462	Wed Mar 22 15:35:20 2017_x000D_	60.2557	55.6615	247.692	4.32304	1	71.1565	42.8193	83.4113	1.4558	16.8449
32463	Wed Mar 22 15:35:20 2017_x000D_	60.1602	55.8676	250.336	4.36919	1	71.4716	45.2429	77.6654	1.35552	15.5188
32464	Wed Mar 22 15:35:20 2017_x000D_	60.0647	56.0738	247.692	4.32305	1	71.4716	45.2429	77.6654	1.35552	15.7298
32465	Wed Mar 22 15:35:20 2017_x000D_	59.8738	56.4861	247.693	4.32305	1	71.4716	45.2429	77.6654	1.35552	16.153
32466	Wed Mar 22 15:35:20 2017_x000D_	59.8774	56.6895	247.692	4.32304	1	71.4716	45.2429	77.6654	1.35552	16.2926
32467	Wed Mar 22 15:35:20 2017_x000D_	59.6884	57.203	253.963	4.4325	1	71.6236	46.5637	73.686	1.28606	15.9889
32468	Wed Mar 22 15:35:21 2017_x000D_	59.5929	57.409	256.671	4.47976	1	71.6236	46.5637	73.686	1.28606	16.1975
32469	Wed Mar 22 15:35:21 2017_x000D_	59.5947	57.5103	262.714	4.58523	1	71.6236	46.5637	73.686	1.28606	16.2641
32470	Wed Mar 22 15:35:21 2017_x000D_	59.4991	57.716	-88.98	-1.55299	1	71.6236	46.5637	73.686	1.28606	16.4735
32471	Wed Mar 22 15:35:21 2017_x000D_	59.4989	57.7158	-83.4087	-1.45576	1	72.0686	50.7425	85.9223	1.49963	14.3744
32472	Wed Mar 22 15:35:21 2017_x000D_	59.5023	57.9188	-77.9292	-1.36012	1	72.0686	50.7425	85.9223	1.49963	14.471
32473	Wed Mar 22 15:35:21 2017_x000D_	59.6043	58.1192	-62.8894	-1.09763	1	72.0686	50.7425	85.9223	1.49963	14.4836
32474	Wed Mar 22 15:35:21 2017_x000D_	59.6058	58.2208	-56.5766	-0.987447	1	72.0686	50.7425	85.9223	1.49963	14.5343
32475	Wed Mar 22 15:35:21 2017_x000D_	59.7097	58.5231	-44.4249	-0.775362	1	72.1227	54.03	85.022	1.48391	13.2012
32476	Wed Mar 22 15:35:21 2017_x000D_	59.9091	58.6191	-38.4452	-0.670995	1	72.1227	54.03	85.022	1.48391	13.0473
32477	Wed Mar 22 15:35:21 2017_x000D_	60.2094	58.8141	-32.1458	-0.561051	1	72.1227	54.03	85.022	1.48391	12.838
32478	Wed Mar 22 15:35:21 2017_x000D_	60.3118	59.0146	-25.6585	-0.447825	1	72.1227	54.03	85.022	1.48391	12.8197
32479	Wed Mar 22 15:35:21 2017_x000D_	60.8095	59.2037	-19.1544	-0.334308	1	72.1227	54.03	85.022	1.48391	12.4401
32480	Wed Mar 22 15:35:21 2017_x000D_	61.1076	59.2968	-15.5306	-0.27106	1	72.2202	56.4411	84.7144	1.47854	11.4737
32481	Wed Mar 22 15:35:21 2017_x000D_	61.4058	59.3896	-19.1552	-0.334321	1	72.2202	56.4411	84.7144	1.47854	11.2091
32482	Wed Mar 22 15:35:21 2017_x000D_	61.8026	59.4798	-16.381	-0.285903	1	72.2202	56.4411	84.7144	1.47854	10.8517
32483	Wed Mar 22 15:35:21 2017_x000D_	62.597	59.7609	-19.1566	-0.334345	1	72.2202	56.4411	84.7144	1.47854	10.1797
32484	Wed Mar 22 15:35:21 2017_x000D_	62.9948	59.9521	-19.1548	-0.334314	1	72.3611	57.977	83.1444	1.45114	9.57228
32485	Wed Mar 22 15:35:21 2017_x000D_	63.7863	60.1317	-19.158	-0.334371	1	72.3611	57.977	83.1444	1.45114	8.84138
32486	Wed Mar 22 15:35:21 2017_x000D_	64.0847	60.3255	-18.1925	-0.317518	1	72.3611	57.977	83.1444	1.45114	8.60315
32487	Wed Mar 22 15:35:21 2017_x000D_	64.7771	60.5077	-19.157	-0.334353	1	72.3611	57.977	83.1444	1.45114	7.99509
32488	Wed Mar 22 15:35:21 2017_x000D_	65.172	60.5971	-21.8454	-0.381274	1	71.7324	61.8957	94.082	1.64204	6.68769
32489	Wed Mar 22 15:35:22 2017_x000D_	65.4698	60.7906	-20.7798	-0.362676	1	71.7324	61.8957	94.082	1.64204	6.35936
32490	Wed Mar 22 15:35:22 2017_x000D_	66.1609	60.9724	-21.8461	-0.381287	1	71.7324	61.8957	94.082	1.64204	5.64749
32491	Wed Mar 22 15:35:22 2017_x000D_	66.5566	61.1628	-21.845	-0.381267	1	71.7324	61.8957	94.082	1.64204	5.22743
32492	Wed Mar 22 15:35:22 2017_x000D_	67.2478	61.4453	-18.1897	-0.317471	1	71.7324	61.8957	94.082	1.64204	4.50716
32493	Wed Mar 22 15:35:22 2017_x000D_	67.5437	61.5373	-21.8458	-0.38128	1	70.9199	65.1507	94.082	1.64204	4.94524
32494	Wed Mar 22 15:35:22 2017_x000D_	67.9373	61.6267	-19.1562	-0.33434	1	70.9199	65.1507	94.082	1.64204	4.61676
32495	Wed Mar 22 15:35:22 2017_x000D_	68.5295	61.9117	-16.3655	-0.285631	1	70.9199	65.1507	94.082	1.64204	4.02556
32496	Wed Mar 22 15:35:22 2017_x000D_	68.9225	62.0006	-19.1552	-0.334321	1	70.9199	65.1507	94.082	1.64204	3.72998
32497	Wed Mar 22 15:35:22 2017_x000D_	69.6114	62.2823	-15.5093	-0.270689	1	70.1618	67.3135	103.211	1.80138	5.06122
32498	Wed Mar 22 15:35:22 2017_x000D_	70.0039	62.371	-18.1889	-0.317457	1	70.1618	67.3135	103.211	1.80138	4.94502
32499	Wed Mar 22 15:35:22 2017_x000D_	70.3962	62.4599	-15.5107	-0.270712	1	70.1618	67.3135	103.211	1.80138	4.85926
32500	Wed Mar 22 15:35:22 2017_x000D_	70.985	62.6434	-15.51	-0.2707	1	70.1618	67.3135	103.211	1.80138	4.7421
32501	Wed Mar 22 15:35:22 2017_x000D_	71.3782	62.8327	-15.5072	-0.270652	1	69.4041	69.4755	101.975	1.77979	6.92993
32502	Wed Mar 22 15:35:22 2017_x000D_	72.1598	62.9092	-18.1948	-0.31756	1	69.4041	69.4755	101.975	1.77979	7.12111
32503	Wed Mar 22 15:35:22 2017_x000D_	72.3562	63.0039	-15.5107	-0.270712	1	69.4041	69.4755	101.975	1.77979	7.11312
32504	Wed Mar 22 15:35:22 2017_x000D_	73.1394	63.2812	-18.1931	-0.31753	1	69.4041	69.4755	101.975	1.77979	7.23338
32505	Wed Mar 22 15:35:22 2017_x000D_	73.3355	63.3758	-15.5072	-0.270652	1	68.9063	70.771	96.623	1.68639	8.62014
32506	Wed Mar 22 15:35:22 2017_x000D_	73.7261	63.464	-18.1935	-0.317536	1	68.9063	70.771	96.623	1.68639	8.75344
32507	Wed Mar 22 15:35:22 2017_x000D_	74.0178	63.4549	-17.3106	-0.302128	1	68.9063	70.771	96.623	1.68639	8.92484
32508	Wed Mar 22 15:35:22 2017_x000D_	74.7025	63.735	-15.5079	-0.270664	1	68.9063	70.771	96.623	1.68639	9.11599
32509	Wed Mar 22 15:35:22 2017_x000D_	74.898	63.8292	-18.1941	-0.317548	1	68.9063	70.771	96.623	1.68639	9.17001
32510	Wed Mar 22 15:35:23 2017_x000D_	75.4833	64.0115	-18.1945	-0.317553	1	68.3548	73.1556	95.9963	1.67545	11.5944
32511	Wed Mar 22 15:35:23 2017_x000D_	75.7749	64.0024	-19.1682	-0.334548	1	68.3548	73.1556	95.9963	1.67545	11.783
32512	Wed Mar 22 15:35:23 2017_x000D_	76.2633	64.2877	-20.8004	-0.363036	1	68.3548	73.1556	95.9963	1.67545	11.8821
32513	Wed Mar 22 15:35:23 2017_x000D_	76.4585	64.382	-18.1927	-0.317523	1	68.3548	73.1556	95.9963	1.67545	11.9435
32514	Wed Mar 22 15:35:23 2017_x000D_	76.8475	64.4698	-20.8018	-0.36306	1	67.5227	76.8392	94.9724	1.65758	15.4904
32515	Wed Mar 22 15:35:23 2017_x000D_	77.0426	64.564	-18.1932	-0.317531	1	67.5227	76.8392	94.9724	1.65758	15.5341
32516	Wed Mar 22 15:35:23 2017_x000D_	77.2365	64.5578	-18.1956	-0.317573	1	67.5227	76.8392	94.9724	1.65758	15.6586
32517	Wed Mar 22 15:35:23 2017_x000D_	77.4325	64.7519	-18.1911	-0.317494	1	67.5227	76.8392	94.9724	1.65758	15.6303
32518	Wed Mar 22 15:35:23 2017_x000D_	77.4325	64.7519	-18.1911	-0.317494	1	66.7554	79.2151	101.22	1.76663	17.9773
32519	Wed Mar 22 15:35:23 2017_x000D_	77.4326	64.7514	-30.7786	-0.537188	1	66.7554	79.2151	101.22	1.76663	17.9778
32520	Wed Mar 22 15:35:23 2017_x000D_	77.6255	64.6447	-40.8313	-0.712641	1	66.7554	79.2151	101.22	1.76663	18.1784
32521	Wed Mar 22 15:35:23 2017_x000D_	77.5288	64.6474	-46.6134	-0.813557	1	66.7554	79.2151	101.22	1.76663	18.1186
32522	Wed Mar 22 15:35:23 2017_x000D_	77.6265	64.6443	-60.8453	-1.06195	1	66.2476	80.7259	101.87	1.77796	19.7002
32523	Wed Mar 22 15:35:23 2017_x000D_	77.627	64.6443	-73.0996	-1.27583	1	66.2476	80.7259	101.87	1.77796	19.7005
32524	Wed Mar 22 15:35:23 2017_x000D_	77.6283	64.7445	-78.8994	-1.37705	1	66.2476	80.7259	101.87	1.77796	19.6195
32525	Wed Mar 22 15:35:23 2017_x000D_	77.8258	65.0393	265.092	4.62673	1	66.2476	80.7259	101.87	1.77796	19.4968
32526	Wed Mar 22 15:35:23 2017_x000D_	77.7312	65.2429	257.074	4.48678	1	66.2476	80.7259	101.87	1.77796	19.2768
32527	Wed Mar 22 15:35:23 2017_x000D_	77.7344	65.5435	246.186	4.29676	1	65.7186	82.6712	96.623	1.68639	20.9222
32528	Wed Mar 22 15:35:23 2017_x000D_	77.5439	65.8501	240.315	4.19429	1	65.7186	82.6712	96.623	1.68639	20.5618
32529	Wed Mar 22 15:35:23 2017_x000D_	77.1618	66.3628	238.888	4.16938	1	65.7186	82.6712	96.623	1.68639	19.9226
32530	Wed Mar 22 15:35:23 2017_x000D_	76.8756	66.7724	236.649	4.1303	1	65.7186	82.6712	96.623	1.68639	19.4229
32531	Wed Mar 22 15:35:23 2017_x000D_	76.6862	67.1786	236.649	4.1303	1	65.4702	83.3175	33.2628	0.580545	19.6536
32532	Wed Mar 22 15:35:24 2017_x000D_	76.4959	67.4848	238.128	4.15612	1	65.4702	83.3175	33.2628	0.580545	19.2935
32533	Wed Mar 22 15:35:24 2017_x000D_	76.0192	68.2005	238.888	4.16939	1	65.4702	83.3175	33.2628	0.580545	18.4338
32534	Wed Mar 22 15:35:24 2017_x000D_	75.8289	68.5067	240.316	4.1943	1	65.4702	83.3175	33.2628	0.580545	18.0738
32535	Wed Mar 22 15:35:24 2017_x000D_	75.4481	69.1192	240.316	4.19431	1	66.5201	83.9991	28.3387	0.494603	17.3528
32536	Wed Mar 22 15:35:24 2017_x000D_	75.3535	69.3221	242.611	4.23437	1	66.5201	83.9991	28.3387	0.494603	17.1302
32537	Wed Mar 22 15:35:24 2017_x000D_	74.9727	69.9345	242.612	4.23437	1	66.5201	83.9991	28.3387	0.494603	16.4091
32538	Wed Mar 22 15:35:24 2017_x000D_	74.8794	70.2372	246.192	4.29685	1	66.5201	83.9991	28.3387	0.494603	16.1018
32539	Wed Mar 22 15:35:24 2017_x000D_	74.5944	70.7465	242.611	4.23437	1	66.5201	83.9991	28.3387	0.494603	15.5186
32540	Wed Mar 22 15:35:24 2017_x000D_	74.4052	71.1524	242.611	4.23437	1	67.1477	84.4515	26.0176	0.454094	15.1505
32541	Wed Mar 22 15:35:24 2017_x000D_	74.3107	71.3553	245.016	4.27633	1	67.1477	84.4515	26.0176	0.454094	14.9271
32542	Wed Mar 22 15:35:24 2017_x000D_	74.0282	72.0637	243.863	4.25621	1	67.1477	84.4515	26.0176	0.454094	14.1704
32543	Wed Mar 22 15:35:24 2017_x000D_	73.8379	72.3699	242.611	4.23436	1	67.1477	84.4515	26.0176	0.454094	13.8103
32544	Wed Mar 22 15:35:24 2017_x000D_	73.6464	72.5762	242.611	4.23437	1	69.5378	84.299	346.635	6.04992	12.4219
32545	Wed Mar 22 15:35:24 2017_x000D_	73.3653	73.3841	245.016	4.27633	1	69.5378	84.299	346.635	6.04992	11.5665
32546	Wed Mar 22 15:35:24 2017_x000D_	73.2708	73.587	242.611	4.23436	1	69.5378	84.299	346.635	6.04992	11.3438
32547	Wed Mar 22 15:35:24 2017_x000D_	72.8903	74.1989	242.611	4.23436	1	69.5378	84.299	346.635	6.04992	10.642
32548	Wed Mar 22 15:35:24 2017_x000D_	72.7013	74.6045	242.611	4.23436	1	71.3002	83.6943	353.377	6.16759	9.19715
32549	Wed Mar 22 15:35:24 2017_x000D_	72.5098	74.8108	242.611	4.23437	1	71.3002	83.6943	353.377	6.16759	8.96547
32550	Wed Mar 22 15:35:24 2017_x000D_	72.3234	75.4155	242.611	4.23436	1	71.3002	83.6943	353.377	6.16759	8.34179
32551	Wed Mar 22 15:35:24 2017_x000D_	72.1331	75.7215	241.247	4.21055	1	71.3002	83.6943	353.377	6.16759	8.01619
32552	Wed Mar 22 15:35:24 2017_x000D_	71.9456	76.2263	242.611	4.23435	1	72.8354	83.3011	353.756	6.17421	7.13054
32553	Wed Mar 22 15:35:25 2017_x000D_	71.7541	76.4326	242.611	4.23436	1	72.8354	83.3011	353.756	6.17421	6.95309
32554	Wed Mar 22 15:35:25 2017_x000D_	71.4694	76.9413	238.886	4.16935	1	72.8354	83.3011	353.756	6.17421	6.50485
32555	Wed Mar 22 15:35:25 2017_x000D_	71.375	77.1439	241.247	4.21055	1	72.8354	83.3011	353.756	6.17421	6.32802
32556	Wed Mar 22 15:35:25 2017_x000D_	71.1862	77.5491	241.247	4.21055	1	72.8354	83.3011	353.756	6.17421	5.98376
32557	Wed Mar 22 15:35:25 2017_x000D_	71.0918	77.7519	238.886	4.16935	1	74.1435	83.1192	349.786	6.10492	6.1742
32558	Wed Mar 22 15:35:25 2017_x000D_	70.9003	77.9582	238.886	4.16935	1	74.1435	83.1192	349.786	6.10492	6.09543
32559	Wed Mar 22 15:35:25 2017_x000D_	70.7115	78.3634	238.886	4.16935	1	74.1435	83.1192	349.786	6.10492	5.86483
32560	Wed Mar 22 15:35:25 2017_x000D_	70.5199	78.5699	234.526	4.09325	1	74.1435	83.1192	349.786	6.10492	5.81606
32561	Wed Mar 22 15:35:25 2017_x000D_	70.6168	78.5664	229.066	3.99796	1	75.8836	82.9492	356.723	6.22599	6.85187
32562	Wed Mar 22 15:35:25 2017_x000D_	70.8103	78.5592	213.835	3.73212	1	75.8836	82.9492	356.723	6.22599	6.70898
32563	Wed Mar 22 15:35:25 2017_x000D_	70.8098	78.5593	206.694	3.60748	1	75.8836	82.9492	356.723	6.22599	6.7093
32564	Wed Mar 22 15:35:25 2017_x000D_	70.9063	78.5552	190.511	3.32505	1	75.8836	82.9492	356.723	6.22599	6.63933
32565	Wed Mar 22 15:35:25 2017_x000D_	70.9061	78.555	185.012	3.22907	1	78.92	82.8148	0	0	9.07571
32566	Wed Mar 22 15:35:25 2017_x000D_	70.9058	78.5546	173.881	3.0348	1	78.92	82.8148	0	0	9.07616
32567	Wed Mar 22 15:35:25 2017_x000D_	70.8086	78.5578	162.36	2.83372	1	78.92	82.8148	0	0	9.16061
32568	Wed Mar 22 15:35:25 2017_x000D_	70.6129	78.4655	154.832	2.70233	1	78.92	82.8148	0	0	9.3768
32569	Wed Mar 22 15:35:25 2017_x000D_	70.3207	78.377	143.637	2.50694	1	81.0914	82.6567	355.022	6.1963	11.5898
32570	Wed Mar 22 15:35:25 2017_x000D_	70.2236	78.3804	137.728	2.4038	1	81.0914	82.6567	355.022	6.1963	11.6789
32571	Wed Mar 22 15:35:25 2017_x000D_	69.8285	77.898	131.928	2.30258	1	81.0914	82.6567	355.022	6.1963	12.2269
32572	Wed Mar 22 15:35:25 2017_x000D_	69.6299	77.6068	130.178	2.27204	1	81.0914	82.6567	355.022	6.1963	12.5247
32573	Wed Mar 22 15:35:25 2017_x000D_	69.2353	77.2234	130.18	2.27207	1	81.0914	82.6567	355.022	6.1963	13.0418
32574	Wed Mar 22 15:35:26 2017_x000D_	68.7401	76.6441	132.17	2.30679	1	82.8303	82.4868	349.5	6.09993	15.2536
32575	Wed Mar 22 15:35:26 2017_x000D_	68.5411	76.3527	133.933	2.33757	1	82.8303	82.4868	349.5	6.09993	15.5502
32576	Wed Mar 22 15:35:26 2017_x000D_	68.1473	76.0684	135.825	2.37059	1	82.8303	82.4868	349.5	6.09993	16.0246
32577	Wed Mar 22 15:35:26 2017_x000D_	67.6525	75.588	139.73	2.43875	1	82.8303	82.4868	349.5	6.09993	16.6721
32578	Wed Mar 22 15:35:26 2017_x000D_	67.4545	75.3956	139.73	2.43874	1	83.7052	82.2932	354.918	6.19449	17.654
32579	Wed Mar 22 15:35:26 2017_x000D_	66.9591	74.9145	143.607	2.50642	1	83.7052	82.2932	354.918	6.19449	18.2996
32580	Wed Mar 22 15:35:26 2017_x000D_	66.5656	74.7291	143.61	2.50647	1	83.7052	82.2932	354.918	6.19449	18.7345
32581	Wed Mar 22 15:35:26 2017_x000D_	66.0709	74.3472	145.22	2.53456	1	83.7052	82.2932	354.918	6.19449	19.3419
32582	Wed Mar 22 15:35:26 2017_x000D_	65.8709	74.0545	147.422	2.573	1	84.4529	80.3558	274.589	4.79248	19.6213
32583	Wed Mar 22 15:35:26 2017_x000D_	65.5748	73.8652	145.852	2.5456	1	84.4529	80.3558	274.589	4.79248	19.9627
32584	Wed Mar 22 15:35:26 2017_x000D_	64.9816	73.4862	145.853	2.54562	1	84.4529	80.3558	274.589	4.79248	20.6476
32585	Wed Mar 22 15:35:26 2017_x000D_	64.7842	73.3929	143.609	2.50646	1	84.4529	80.3558	274.589	4.79248	20.8648
32586	Wed Mar 22 15:35:26 2017_x000D_	64.3862	73.0064	143.607	2.50641	1	84.4529	80.3558	274.589	4.79248	21.3702
32587	Wed Mar 22 15:35:26 2017_x000D_	63.8901	72.6232	141.877	2.47622	1	84.5306	78.8346	274.589	4.79248	21.5549
32588	Wed Mar 22 15:35:26 2017_x000D_	63.5925	72.4331	143.607	2.50641	1	84.5306	78.8346	274.589	4.79248	21.8948
32589	Wed Mar 22 15:35:26 2017_x000D_	62.9975	72.0528	143.609	2.50645	1	84.5306	78.8346	274.589	4.79248	22.5758
32590	Wed Mar 22 15:35:26 2017_x000D_	62.7979	71.8591	143.607	2.50642	1	84.5306	78.8346	274.589	4.79248	22.8247
32591	Wed Mar 22 15:35:26 2017_x000D_	62.2004	71.378	145.846	2.54549	1	84.6305	76.878	273.112	4.76671	23.0946
32592	Wed Mar 22 15:35:26 2017_x000D_	62.0022	71.2842	143.608	2.50643	1	84.6305	76.878	273.112	4.76671	23.3095
32593	Wed Mar 22 15:35:26 2017_x000D_	61.604	70.9967	145.847	2.54551	1	84.6305	76.878	273.112	4.76671	23.7657
32594	Wed Mar 22 15:35:26 2017_x000D_	61.2038	70.6084	145.843	2.54544	1	84.6305	76.878	273.112	4.76671	24.2511
32595	Wed Mar 22 15:35:26 2017_x000D_	60.8085	70.5212	143.611	2.50649	1	84.686	75.7906	257.747	4.49854	24.452
32596	Wed Mar 22 15:35:27 2017_x000D_	60.4077	70.1324	143.608	2.50644	1	84.686	75.7906	257.747	4.49854	24.9289
32597	Wed Mar 22 15:35:27 2017_x000D_	60.2072	69.9379	143.607	2.50641	1	84.686	75.7906	257.747	4.49854	25.1687
32598	Wed Mar 22 15:35:27 2017_x000D_	59.8077	69.6491	141.497	2.4696	1	84.686	75.7906	257.747	4.49854	25.6251
32599	Wed Mar 22 15:35:27 2017_x000D_	59.6089	69.5553	143.609	2.50645	1	83.3395	72.4847	256.437	4.47567	23.9107
32600	Wed Mar 22 15:35:27 2017_x000D_	59.4081	69.3606	143.607	2.50642	1	83.3395	72.4847	256.437	4.47567	24.1345
32601	Wed Mar 22 15:35:27 2017_x000D_	59.3062	69.1625	141.881	2.47629	1	83.3395	72.4847	256.437	4.47567	24.2618
32602	Wed Mar 22 15:35:27 2017_x000D_	58.9061	68.8733	139.75	2.4391	1	83.3395	72.4847	256.437	4.47567	24.6989
32603	Wed Mar 22 15:35:27 2017_x000D_	58.707	68.7793	141.883	2.47633	1	83.3395	72.4847	256.437	4.47567	24.9096
32604	Wed Mar 22 15:35:27 2017_x000D_	58.4051	68.4869	145.836	2.54532	1	82.7794	70.7248	258.455	4.5109	24.4768
32605	Wed Mar 22 15:35:27 2017_x000D_	58.2039	68.2917	145.834	2.54529	1	82.7794	70.7248	258.455	4.5109	24.6957
32606	Wed Mar 22 15:35:27 2017_x000D_	57.8049	68.1037	158.51	2.76652	1	82.7794	70.7248	258.455	4.5109	25.1117
32607	Wed Mar 22 15:35:27 2017_x000D_	57.7041	68.0061	162.142	2.8299	1	82.7794	70.7248	258.455	4.5109	25.2223
32608	Wed Mar 22 15:35:27 2017_x000D_	57.6054	68.01	173.582	3.02959	1	82.2302	68.7462	258.949	4.51951	24.6358
32609	Wed Mar 22 15:35:27 2017_x000D_	57.4059	67.9157	176.333	3.0776	1	82.2302	68.7462	258.949	4.51951	24.8382
32610	Wed Mar 22 15:35:27 2017_x000D_	57.2083	67.9225	181.893	3.17463	1	82.2302	68.7462	258.949	4.51951	25.0355
32611	Wed Mar 22 15:35:27 2017_x000D_	56.9121	67.9326	193.395	3.37537	1	82.2302	68.7462	258.949	4.51951	25.3312
32612	Wed Mar 22 15:35:27 2017_x000D_	56.8136	67.936	199.676	3.48501	1	81.6475	67.4205	231.255	4.03617	24.8392
32613	Wed Mar 22 15:35:27 2017_x000D_	56.5191	68.0468	208.755	3.64346	1	81.6475	67.4205	231.255	4.03617	25.1362
32614	Wed Mar 22 15:35:27 2017_x000D_	56.2243	68.1576	212.65	3.71144	1	81.6475	67.4205	231.255	4.03617	25.4339
32615	Wed Mar 22 15:35:27 2017_x000D_	56.0284	68.2652	215.08	3.75385	1	81.6475	67.4205	231.255	4.03617	25.633
32616	Wed Mar 22 15:35:27 2017_x000D_	55.4421	68.6889	215.08	3.75385	1	81.6475	67.4205	231.255	4.03617	26.2361
32617	Wed Mar 22 15:35:28 2017_x000D_	55.0498	68.9042	215.079	3.75384	1	79.6708	63.6526	249.288	4.3509	25.1748
32618	Wed Mar 22 15:35:28 2017_x000D_	54.8576	69.2138	212.652	3.71148	1	79.6708	63.6526	249.288	4.3509	25.4288
32619	Wed Mar 22 15:35:28 2017_x000D_	54.1698	69.5402	213.611	3.72821	1	79.6708	63.6526	249.288	4.3509	26.1718
32620	Wed Mar 22 15:35:28 2017_x000D_	53.8765	69.7522	215.08	3.75385	1	79.6708	63.6526	249.288	4.3509	26.5057
32621	Wed Mar 22 15:35:28 2017_x000D_	53.2896	70.1765	215.08	3.75385	1	78.6981	61.4397	253.518	4.42473	26.8686
32622	Wed Mar 22 15:35:28 2017_x000D_	52.8969	70.392	215.079	3.75384	1	78.6981	61.4397	253.518	4.42473	27.3102
32623	Wed Mar 22 15:35:28 2017_x000D_	52.3096	70.8165	215.079	3.75384	1	78.6981	61.4397	253.518	4.42473	28.005
32624	Wed Mar 22 15:35:28 2017_x000D_	52.1152	71.0253	215.08	3.75385	1	78.6981	61.4397	253.518	4.42473	28.2583
32625	Wed Mar 22 15:35:28 2017_x000D_	51.4286	71.4533	216.672	3.78164	1	77.9525	59.0135	258.777	4.51652	29.2962
32626	Wed Mar 22 15:35:28 2017_x000D_	51.4286	71.4533	216.672	3.78164	1	77.9525	59.0135	258.777	4.51652	29.2962
32627	Wed Mar 22 15:35:28 2017_x000D_	50.8409	71.8781	216.672	3.78164	1	77.9525	59.0135	258.777	4.51652	30.0089
32628	Wed Mar 22 15:35:28 2017_x000D_	50.5469	72.0906	215.08	3.75385	1	77.9525	59.0135	258.777	4.51652	30.3657
32629	Wed Mar 22 15:35:28 2017_x000D_	49.9589	72.5156	215.08	3.75385	1	77.3683	57.6843	257.465	4.49361	31.1648
32630	Wed Mar 22 15:35:28 2017_x000D_	49.665	72.728	216.672	3.78163	1	77.3683	57.6843	257.465	4.49361	31.5244
32631	Wed Mar 22 15:35:28 2017_x000D_	49.0768	73.1532	216.671	3.78163	1	77.3683	57.6843	257.465	4.49361	32.2443
32632	Wed Mar 22 15:35:28 2017_x000D_	48.8822	73.3623	216.672	3.78164	1	77.3683	57.6843	257.465	4.49361	32.5155
32633	Wed Mar 22 15:35:28 2017_x000D_	48.2961	73.8885	219.014	3.82251	1	77.3683	57.6843	257.465	4.49361	33.2832
32634	Wed Mar 22 15:35:28 2017_x000D_	47.9022	74.1049	219.013	3.82249	1	77.7606	54.1944	274.861	4.79723	35.888
32635	Wed Mar 22 15:35:28 2017_x000D_	47.7075	74.314	219.013	3.8225	1	77.7606	54.1944	274.861	4.79723	36.1661
32636	Wed Mar 22 15:35:28 2017_x000D_	47.1187	74.7396	219.013	3.82249	1	77.7606	54.1944	274.861	4.79723	36.8922
32637	Wed Mar 22 15:35:28 2017_x000D_	46.8218	74.8515	215.081	3.75387	1	77.7606	54.1944	274.861	4.79723	37.2011
32638	Wed Mar 22 15:35:28 2017_x000D_	46.2327	75.2773	215.081	3.75387	1	78.1202	51.3582	272.762	4.7606	39.8615
32639	Wed Mar 22 15:35:29 2017_x000D_	45.9382	75.4902	216.671	3.78163	1	78.1202	51.3582	272.762	4.7606	40.2248
32640	Wed Mar 22 15:35:29 2017_x000D_	45.6435	75.7032	215.081	3.75388	1	78.1202	51.3582	272.762	4.7606	40.5884
32641	Wed Mar 22 15:35:29 2017_x000D_	45.054	76.1292	215.081	3.75388	1	78.1202	51.3582	272.762	4.7606	41.3156
32642	Wed Mar 22 15:35:29 2017_x000D_	44.7594	76.3422	216.671	3.78163	1	78.6748	48.9645	275.17	4.80263	43.5866
32643	Wed Mar 22 15:35:29 2017_x000D_	44.5645	76.5516	216.672	3.78164	1	78.6748	48.9645	275.17	4.80263	43.8698
32644	Wed Mar 22 15:35:29 2017_x000D_	43.9747	76.9779	216.672	3.78163	1	78.6748	48.9645	275.17	4.80263	44.5965
32645	Wed Mar 22 15:35:29 2017_x000D_	43.7798	77.1873	216.672	3.78164	1	78.6748	48.9645	275.17	4.80263	44.8797
32646	Wed Mar 22 15:35:29 2017_x000D_	43.3874	77.5052	219.011	3.82246	1	78.6748	48.9645	275.17	4.80263	45.3847
32647	Wed Mar 22 15:35:29 2017_x000D_	43.1898	77.6137	216.672	3.78164	1	78.9798	47.22	276.589	4.82738	46.9542
32648	Wed Mar 22 15:35:29 2017_x000D_	42.7973	77.9317	219.01	3.82245	1	78.9798	47.22	276.589	4.82738	47.4593
32649	Wed Mar 22 15:35:29 2017_x000D_	42.6972	77.9356	217.374	3.79389	1	78.9798	47.22	276.589	4.82738	47.5381
32650	Wed Mar 22 15:35:29 2017_x000D_	42.4046	78.2498	216.673	3.78165	1	78.9798	47.22	276.589	4.82738	47.9645
32651	Wed Mar 22 15:35:29 2017_x000D_	42.1093	78.4632	215.084	3.75393	1	79.0349	46.1253	276.589	4.82738	49.084
32652	Wed Mar 22 15:35:29 2017_x000D_	41.9141	78.6728	210.116	3.66721	1	79.0349	46.1253	276.589	4.82738	49.369
32653	Wed Mar 22 15:35:29 2017_x000D_	41.3181	78.8978	202.479	3.53392	1	79.0349	46.1253	276.589	4.82738	49.9659
32654	Wed Mar 22 15:35:29 2017_x000D_	41.1202	79.0064	199.786	3.48692	1	79.0349	46.1253	276.589	4.82738	50.1866
32655	Wed Mar 22 15:35:29 2017_x000D_	40.8245	79.2198	193.573	3.37848	1	79.0349	46.1253	276.589	4.82738	50.5498
32656	Wed Mar 22 15:35:29 2017_x000D_	40.223	79.2427	182.212	3.1802	1	79.7518	44.8308	313.818	5.47715	52.409
32657	Wed Mar 22 15:35:29 2017_x000D_	39.8245	79.3591	179.331	3.12992	1	79.7518	44.8308	313.818	5.47715	52.7863
32658	Wed Mar 22 15:35:29 2017_x000D_	39.1166	79.1836	168.694	2.94426	1	79.7518	44.8308	313.818	5.47715	53.2103
32659	Wed Mar 22 15:35:29 2017_x000D_	38.8155	79.195	162.727	2.84013	1	79.7518	44.8308	313.818	5.47715	53.4479
32660	Wed Mar 22 15:35:30 2017_x000D_	38.5118	79.1054	159.138	2.77748	1	81.5867	42.9112	315.397	5.50472	56.2625
32661	Wed Mar 22 15:35:30 2017_x000D_	37.9013	78.8248	148.932	2.59935	1	81.5867	42.9112	315.397	5.50472	56.5526
32662	Wed Mar 22 15:35:30 2017_x000D_	37.5945	78.6337	142.663	2.48993	1	81.5867	42.9112	315.397	5.50472	56.6693
32663	Wed Mar 22 15:35:30 2017_x000D_	37.1817	78.244	134.688	2.35074	1	81.5867	42.9112	315.397	5.50472	56.7469
32664	Wed Mar 22 15:35:30 2017_x000D_	36.8747	78.053	132.558	2.31357	1	81.5867	42.9112	315.397	5.50472	56.8692
32665	Wed Mar 22 15:35:30 2017_x000D_	36.7687	77.854	126.807	2.2132	1	82.9548	41.6356	308.24	5.3798	58.6935
32666	Wed Mar 22 15:35:30 2017_x000D_	36.3526	77.3626	120.603	2.10493	1	82.9548	41.6356	308.24	5.3798	58.7212
32667	Wed Mar 22 15:35:30 2017_x000D_	36.1428	77.0659	119.301	2.0822	1	82.9548	41.6356	308.24	5.3798	58.7083
32668	Wed Mar 22 15:35:30 2017_x000D_	35.8214	76.3676	118.101	2.06125	1	82.9548	41.6356	308.24	5.3798	58.548
32669	Wed Mar 22 15:35:30 2017_x000D_	35.6114	76.0704	116.879	2.03992	1	83.6612	40.5594	280.447	4.89472	59.7479
32670	Wed Mar 22 15:35:30 2017_x000D_	35.4996	75.6682	114.357	1.9959	1	83.6612	40.5594	280.447	4.89472	59.6001
32671	Wed Mar 22 15:35:30 2017_x000D_	35.1803	75.0701	111.746	1.95033	1	83.6612	40.5594	280.447	4.89472	59.5095
32672	Wed Mar 22 15:35:30 2017_x000D_	34.97	74.7724	110.813	1.93405	1	83.6612	40.5594	280.447	4.89472	59.5093
32673	Wed Mar 22 15:35:30 2017_x000D_	34.7484	74.0683	111.747	1.95035	1	83.5221	39.0186	265.922	4.64122	60.0613
32674	Wed Mar 22 15:35:30 2017_x000D_	34.639	73.7667	108.222	1.88884	1	83.5221	39.0186	265.922	4.64122	59.9749
32675	Wed Mar 22 15:35:30 2017_x000D_	34.4172	73.0619	109.047	1.90323	1	83.5221	39.0186	265.922	4.64122	59.7515
32676	Wed Mar 22 15:35:30 2017_x000D_	34.4115	72.8583	109.045	1.9032	1	83.5221	39.0186	265.922	4.64122	59.6404
32677	Wed Mar 22 15:35:30 2017_x000D_	34.198	72.4581	109.048	1.90324	1	83.5221	39.0186	265.922	4.64122	59.5908
32678	Wed Mar 22 15:35:30 2017_x000D_	34.0881	72.1558	110.81	1.93399	1	83.4164	36.8192	267.788	4.67379	60.6791
32679	Wed Mar 22 15:35:30 2017_x000D_	33.8658	71.4496	111.742	1.95026	1	83.4164	36.8192	267.788	4.67379	60.4527
32680	Wed Mar 22 15:35:30 2017_x000D_	33.759	71.2493	109.048	1.90325	1	83.4164	36.8192	267.788	4.67379	60.4259
32681	Wed Mar 22 15:35:31 2017_x000D_	33.5394	70.6443	109.049	1.90326	1	83.4164	36.8192	267.788	4.67379	60.2649
32682	Wed Mar 22 15:35:31 2017_x000D_	33.4264	70.2395	111.741	1.95024	1	83.2439	35.9353	267.419	4.66734	60.486
32683	Wed Mar 22 15:35:31 2017_x000D_	33.2123	69.838	111.742	1.95027	1	83.2439	35.9353	267.419	4.66734	60.4364
32684	Wed Mar 22 15:35:31 2017_x000D_	33.2008	69.4295	111.738	1.95019	1	83.2439	35.9353	267.419	4.66734	60.2177
32685	Wed Mar 22 15:35:31 2017_x000D_	32.9865	69.0276	111.739	1.95022	1	83.2439	35.9353	267.419	4.66734	60.174
32686	Wed Mar 22 15:35:31 2017_x000D_	32.8736	68.6223	109.048	1.90324	1	83.2439	35.9353	267.419	4.66734	60.0467
32687	Wed Mar 22 15:35:31 2017_x000D_	32.7662	68.4211	111.739	1.95021	1	83.3217	34.3994	279.197	4.87291	60.9371
32688	Wed Mar 22 15:35:31 2017_x000D_	32.5517	68.0187	111.74	1.95024	1	83.3217	34.3994	279.197	4.87291	60.8921
32689	Wed Mar 22 15:35:31 2017_x000D_	32.5459	67.8141	111.738	1.9502	1	83.3217	34.3994	279.197	4.87291	60.7842
32690	Wed Mar 22 15:35:31 2017_x000D_	32.3312	67.4114	111.74	1.95023	1	83.3217	34.3994	279.197	4.87291	60.7439
32691	Wed Mar 22 15:35:31 2017_x000D_	32.2236	67.2099	114.34	1.99562	1	83.3774	33.3021	267.238	4.66418	61.3714
32692	Wed Mar 22 15:35:31 2017_x000D_	32.1129	66.9063	125.997	2.19907	1	83.3774	33.3021	267.238	4.66418	61.2967
32693	Wed Mar 22 15:35:31 2017_x000D_	32.2173	67.0056	130.152	2.27158	1	83.3774	33.3021	267.238	4.66418	61.264
32694	Wed Mar 22 15:35:31 2017_x000D_	32.3216	67.1048	134.38	2.34538	1	83.3774	33.3021	267.238	4.66418	61.2317
32695	Wed Mar 22 15:35:31 2017_x000D_	32.4226	67.1017	144.674	2.52505	1	83.3774	33.3021	267.238	4.66418	61.1458
32696	Wed Mar 22 15:35:31 2017_x000D_	32.73	67.1947	153.706	2.68267	1	83.2493	31.5391	266.164	4.64544	61.8346
32697	Wed Mar 22 15:35:31 2017_x000D_	32.8314	67.1917	160.406	2.79962	1	83.2493	31.5391	266.164	4.64544	61.7501
32698	Wed Mar 22 15:35:31 2017_x000D_	32.8343	67.2947	176.091	3.07336	1	83.2493	31.5391	266.164	4.64544	61.8072
32699	Wed Mar 22 15:35:31 2017_x000D_	32.8345	67.2949	181.851	3.17389	1	83.2493	31.5391	266.164	4.64544	61.8072
32700	Wed Mar 22 15:35:31 2017_x000D_	32.8318	67.1929	190.443	3.32386	1	83.316	30.2215	267.633	4.67108	62.5743
32701	Wed Mar 22 15:35:31 2017_x000D_	32.7307	67.1963	196.693	3.43294	1	83.316	30.2215	267.633	4.67108	62.6579
32702	Wed Mar 22 15:35:31 2017_x000D_	32.6297	67.1996	208.557	3.64	1	83.316	30.2215	267.633	4.67108	62.7414
32703	Wed Mar 22 15:35:32 2017_x000D_	32.6297	67.1996	208.557	3.64	1	83.316	30.2215	267.633	4.67108	62.7414
32704	Wed Mar 22 15:35:32 2017_x000D_	32.4329	67.4108	216.505	3.77873	1	82.9595	28.6704	257.841	4.50017	63.6691
32705	Wed Mar 22 15:35:32 2017_x000D_	32.0327	67.6286	216.505	3.77872	1	82.9595	28.6704	257.841	4.50017	64.1193
32706	Wed Mar 22 15:35:32 2017_x000D_	31.8326	67.7375	218.863	3.81988	1	82.9595	28.6704	257.841	4.50017	64.3444
32707	Wed Mar 22 15:35:32 2017_x000D_	31.4351	68.0578	216.505	3.77872	1	82.9595	28.6704	257.841	4.50017	64.8547
32708	Wed Mar 22 15:35:32 2017_x000D_	30.8373	68.4872	216.505	3.77872	1	82.9595	28.6704	257.841	4.50017	65.5904
32709	Wed Mar 22 15:35:32 2017_x000D_	30.64	68.6985	216.505	3.77873	1	82.6807	25.5799	268.177	4.68058	67.5829
32710	Wed Mar 22 15:35:32 2017_x000D_	30.0389	69.0257	214.003	3.73506	1	82.6807	25.5799	268.177	4.68058	68.2546
32711	Wed Mar 22 15:35:32 2017_x000D_	29.7397	69.2406	212.464	3.7082	1	82.6807	25.5799	268.177	4.68058	68.6222
32712	Wed Mar 22 15:35:32 2017_x000D_	29.5423	69.452	212.465	3.70822	1	82.6807	25.5799	268.177	4.68058	68.909
32713	Wed Mar 22 15:35:32 2017_x000D_	28.944	69.8818	212.466	3.70823	1	82.3684	23.1473	266.902	4.65831	70.9808
32714	Wed Mar 22 15:35:32 2017_x000D_	28.5429	70.1001	212.466	3.70822	1	82.3684	23.1473	266.902	4.65831	71.4265
32715	Wed Mar 22 15:35:32 2017_x000D_	28.0432	70.4243	216.503	3.77869	1	82.3684	23.1473	266.902	4.65831	72.0163
32716	Wed Mar 22 15:35:32 2017_x000D_	27.6419	70.6428	216.503	3.77868	1	82.3684	23.1473	266.902	4.65831	72.4625
32717	Wed Mar 22 15:35:32 2017_x000D_	27.2468	71.066	216.504	3.7787	1	82.4684	21.167	278.855	4.86693	74.4267
32718	Wed Mar 22 15:35:32 2017_x000D_	26.8453	71.2846	216.503	3.77869	1	82.4684	21.167	278.855	4.86693	74.8712
32719	Wed Mar 22 15:35:32 2017_x000D_	26.5456	71.4998	214.903	3.75076	1	82.4684	21.167	278.855	4.86693	75.238
32720	Wed Mar 22 15:35:32 2017_x000D_	26.2461	71.7149	216.503	3.77869	1	82.4684	21.167	278.855	4.86693	75.6045
32721	Wed Mar 22 15:35:32 2017_x000D_	25.6467	72.1454	216.503	3.77869	1	83.0926	17.4379	273.247	4.76906	79.3281
32722	Wed Mar 22 15:35:32 2017_x000D_	25.0439	72.4737	214.004	3.73508	1	83.0926	17.4379	273.247	4.76906	79.9912
32723	Wed Mar 22 15:35:32 2017_x000D_	24.7439	72.6891	212.467	3.70826	1	83.0926	17.4379	273.247	4.76906	80.3571
32724	Wed Mar 22 15:35:33 2017_x000D_	24.4441	72.9045	214.004	3.73508	1	83.0926	17.4379	273.247	4.76906	80.7229
32725	Wed Mar 22 15:35:33 2017_x000D_	23.8441	73.3353	214.005	3.73509	1	83.0926	17.4379	273.247	4.76906	81.4549
32726	Wed Mar 22 15:35:33 2017_x000D_	23.5439	73.5509	212.469	3.70828	1	83.1817	15.6757	273.247	4.76906	83.1036
32727	Wed Mar 22 15:35:33 2017_x000D_	22.9437	73.982	212.469	3.70829	1	83.1817	15.6757	273.247	4.76906	83.8346
32728	Wed Mar 22 15:35:33 2017_x000D_	22.6404	74.0952	216.5	3.77864	1	83.1817	15.6757	273.247	4.76906	84.1314
32729	Wed Mar 22 15:35:33 2017_x000D_	22.34	74.3109	214.902	3.75074	1	83.1817	15.6757	273.247	4.76906	84.4973
32730	Wed Mar 22 15:35:33 2017_x000D_	21.7394	74.7422	214.902	3.75074	1	83.1817	15.6757	273.247	4.76906	85.2291
32731	Wed Mar 22 15:35:33 2017_x000D_	21.4391	74.9579	216.5	3.77864	1	83.1817	15.6757	273.247	4.76906	85.5951
32732	Wed Mar 22 15:35:33 2017_x000D_	20.8382	75.3894	216.5	3.77864	1	83.1817	15.6757	273.247	4.76906	86.3275
32733	Wed Mar 22 15:35:33 2017_x000D_	20.5376	75.6053	214.902	3.75075	1	83.1817	15.6757	273.247	4.76906	86.6939
32734	Wed Mar 22 15:35:33 2017_x000D_	20.336	75.7151	212.47	3.7083	1	83.1817	15.6757	273.247	4.76906	86.9155
32735	Wed Mar 22 15:35:33 2017_x000D_	19.834	76.0407	216.499	3.77862	1	83.1817	15.6757	273.247	4.76906	87.5035
32736	Wed Mar 22 15:35:33 2017_x000D_	19.5332	76.2567	214.901	3.75074	1	83.1817	15.6757	273.247	4.76906	87.8703
32737	Wed Mar 22 15:35:33 2017_x000D_	19.2326	76.4726	216.499	3.77862	1	83.1817	15.6757	273.247	4.76906	88.2369
32738	Wed Mar 22 15:35:33 2017_x000D_	18.8292	76.6924	216.498	3.77861	1	83.1817	15.6757	273.247	4.76906	88.6808
32739	Wed Mar 22 15:35:33 2017_x000D_	18.631	76.9046	216.499	3.77862	1	83.4828	9.7233	273.247	4.76906	93.376
32740	Wed Mar 22 15:35:33 2017_x000D_	18.2275	77.1245	216.498	3.77861	1	83.4828	9.7233	273.247	4.76906	93.8146
32741	Wed Mar 22 15:35:33 2017_x000D_	18.0292	77.3368	216.499	3.77862	1	83.4828	9.7233	273.247	4.76906	94.105
32742	Wed Mar 22 15:35:33 2017_x000D_	17.6255	77.5568	216.498	3.7786	1	83.4828	9.7233	273.247	4.76906	94.544
32743	Wed Mar 22 15:35:33 2017_x000D_	17.5262	77.663	212.472	3.70834	1	83.5163	9.0614	255.287	4.4556	95.1886
32744	Wed Mar 22 15:35:33 2017_x000D_	17.1224	77.883	212.472	3.70833	1	83.5163	9.0614	255.287	4.4556	95.6272
32745	Wed Mar 22 15:35:34 2017_x000D_	17.1259	77.9854	209.916	3.66372	1	83.5163	9.0614	255.287	4.4556	95.6985
32746	Wed Mar 22 15:35:34 2017_x000D_	16.9241	78.0954	212.473	3.70835	1	83.5163	9.0614	255.287	4.4556	95.9177
32747	Wed Mar 22 15:35:34 2017_x000D_	16.8246	78.2016	208.591	3.64059	1	82.7905	6.16441	258.447	4.51075	97.6773
32748	Wed Mar 22 15:35:34 2017_x000D_	16.52	78.3155	207.233	3.61689	1	82.7905	6.16441	258.447	4.51075	97.9671
32749	Wed Mar 22 15:35:34 2017_x000D_	16.5232	78.4179	202.283	3.53051	1	82.7905	6.16441	258.447	4.51075	98.0404
32750	Wed Mar 22 15:35:34 2017_x000D_	16.523	78.4178	196.831	3.43535	1	82.7905	6.16441	258.447	4.51075	98.0405
32751	Wed Mar 22 15:35:34 2017_x000D_	16.6219	78.3116	193.413	3.3757	1	82.4441	4.3838	252.116	4.40026	98.9842
32752	Wed Mar 22 15:35:34 2017_x000D_	16.6216	78.3112	182.158	3.17925	1	82.4441	4.3838	252.116	4.40026	98.9842
32753	Wed Mar 22 15:35:34 2017_x000D_	16.5225	78.4173	179.161	3.12695	1	82.4441	4.3838	252.116	4.40026	99.1293
32754	Wed Mar 22 15:35:34 2017_x000D_	16.4194	78.4209	173.665	3.03102	1	82.4441	4.3838	252.116	4.40026	99.2006
32755	Wed Mar 22 15:35:34 2017_x000D_	16.001	78.2312	160.976	2.80957	1	82.4441	4.3838	252.116	4.40026	99.3384
32756	Wed Mar 22 15:35:34 2017_x000D_	15.8983	78.2348	154.339	2.69373	1	82.053	3.48621	245.03	4.27658	99.8188
32757	Wed Mar 22 15:35:34 2017_x000D_	15.5861	78.1436	145.369	2.53717	1	82.053	3.48621	245.03	4.27658	99.9579
32758	Wed Mar 22 15:35:34 2017_x000D_	15.3733	77.9462	137.227	2.39506	1	82.053	3.48621	245.03	4.27658	99.9524
32759	Wed Mar 22 15:35:34 2017_x000D_	15.1602	77.749	137.227	2.39506	1	82.053	3.48621	245.03	4.27658	99.948
32760	Wed Mar 22 15:35:34 2017_x000D_	14.8408	77.4528	125.101	2.18342	1	81.6507	2.8093	240.937	4.20514	100.176
32761	Wed Mar 22 15:35:34 2017_x000D_	14.7307	77.2517	122.652	2.14067	1	81.6507	2.8093	240.937	4.20514	100.1
32762	Wed Mar 22 15:35:34 2017_x000D_	14.5102	76.849	114.989	2.00695	1	81.6507	2.8093	240.937	4.20514	99.9486
32763	Wed Mar 22 15:35:34 2017_x000D_	14.4	76.6477	112.37	1.96123	1	81.6507	2.8093	240.937	4.20514	99.8738
32764	Wed Mar 22 15:35:34 2017_x000D_	14.2824	76.2412	109.658	1.91389	1	80.1365	2.539	207.054	3.61378	98.8371
32765	Wed Mar 22 15:35:34 2017_x000D_	14.0541	75.6328	109.658	1.9139	1	80.1365	2.539	207.054	3.61378	98.5372
32766	Wed Mar 22 15:35:34 2017_x000D_	13.9363	75.2259	106.865	1.86515	1	80.1365	2.539	207.054	3.61378	98.3151
32767	Wed Mar 22 15:35:35 2017_x000D_	13.7077	74.6168	106.866	1.86517	1	80.1365	2.539	207.054	3.61378	98.0204
32768	Wed Mar 22 15:35:35 2017_x000D_	13.5895	74.2092	109.657	1.91388	1	77.706	3.1244	163.803	2.8589	95.7286
32769	Wed Mar 22 15:35:35 2017_x000D_	13.3607	73.5994	109.657	1.91388	1	77.706	3.1244	163.803	2.8589	95.4308
32770	Wed Mar 22 15:35:35 2017_x000D_	13.2426	73.1916	106.867	1.86518	1	77.706	3.1244	163.803	2.8589	95.21
32771	Wed Mar 22 15:35:35 2017_x000D_	13.1317	72.9892	109.658	1.91389	1	77.706	3.1244	163.803	2.8589	95.1364
32772	Wed Mar 22 15:35:35 2017_x000D_	13.1168	72.5774	109.654	1.91382	1	77.706	3.1244	163.803	2.8589	94.8445
32773	Wed Mar 22 15:35:35 2017_x000D_	12.8876	71.9666	109.654	1.91383	1	76.3761	3.5241	166.031	2.89779	93.3551
32774	Wed Mar 22 15:35:35 2017_x000D_	12.6695	71.6647	110.568	1.92978	1	76.3761	3.5241	166.031	2.89779	93.2828
32775	Wed Mar 22 15:35:35 2017_x000D_	12.5396	70.9462	112.356	1.96098	1	76.3761	3.5241	166.031	2.89779	92.8485
32776	Wed Mar 22 15:35:35 2017_x000D_	12.4287	70.7435	109.655	1.91384	1	76.3761	3.5241	166.031	2.89779	92.7778
32777	Wed Mar 22 15:35:35 2017_x000D_	12.0954	70.1348	112.359	1.96104	1	75.4931	3.7169	174.714	3.04934	91.8183
32778	Wed Mar 22 15:35:35 2017_x000D_	11.9768	69.7254	109.657	1.91388	1	75.4931	3.7169	174.714	3.04934	91.6048
32779	Wed Mar 22 15:35:35 2017_x000D_	11.8503	69.109	112.354	1.96095	1	75.4931	3.7169	174.714	3.04934	91.2498
32780	Wed Mar 22 15:35:35 2017_x000D_	11.6278	68.7024	112.356	1.96098	1	75.4931	3.7169	174.714	3.04934	91.1147
32781	Wed Mar 22 15:35:35 2017_x000D_	11.6202	68.4957	112.354	1.96094	1	74.152	4.3376	162.809	2.84155	89.5907
32782	Wed Mar 22 15:35:35 2017_x000D_	11.2864	67.8854	109.658	1.9139	1	74.152	4.3376	162.809	2.84155	89.3891
32783	Wed Mar 22 15:35:35 2017_x000D_	11.1672	67.4748	112.354	1.96096	1	74.152	4.3376	162.809	2.84155	89.1818
32784	Wed Mar 22 15:35:35 2017_x000D_	10.8407	67.0708	109.663	1.91398	1	74.152	4.3376	162.809	2.84155	89.1279
32785	Wed Mar 22 15:35:35 2017_x000D_	10.8254	66.6566	109.659	1.91391	1	74.152	4.3376	162.809	2.84155	88.8477
32786	Wed Mar 22 15:35:35 2017_x000D_	10.5946	66.0416	109.659	1.91392	1	73.487	4.53751	167.209	2.91834	87.9671
32787	Wed Mar 22 15:35:35 2017_x000D_	10.5869	65.8343	109.657	1.91388	1	73.487	4.53751	167.209	2.91834	87.8278
32788	Wed Mar 22 15:35:36 2017_x000D_	10.4754	65.6304	106.88	1.86541	1	73.487	4.53751	167.209	2.91834	87.7656
32789	Wed Mar 22 15:35:36 2017_x000D_	10.3559	65.2187	109.658	1.91389	1	73.487	4.53751	167.209	2.91834	87.5656
32790	Wed Mar 22 15:35:36 2017_x000D_	10.2444	65.0146	106.882	1.86544	1	72.8219	4.7374	167.209	2.91834	86.8866
32791	Wed Mar 22 15:35:36 2017_x000D_	10.2367	64.8072	106.88	1.86541	1	72.8219	4.7374	167.209	2.91834	86.7484
32792	Wed Mar 22 15:35:36 2017_x000D_	10.0057	64.191	101.117	1.76482	1	72.8219	4.7374	167.209	2.91834	86.4905
32793	Wed Mar 22 15:35:36 2017_x000D_	10.002	64.0873	95.0041	1.65813	1	72.8219	4.7374	167.209	2.91834	86.4219
32794	Wed Mar 22 15:35:36 2017_x000D_	9.88671	63.7796	80.2134	1.39999	1	70.1505	5.758	158.456	2.76558	83.6554
32795	Wed Mar 22 15:35:36 2017_x000D_	9.98308	63.5691	71.8326	1.25372	1	70.1505	5.758	158.456	2.76558	83.44
32796	Wed Mar 22 15:35:36 2017_x000D_	10.0793	63.3588	61.5239	1.07379	1	70.1505	5.758	158.456	2.76558	83.225
32797	Wed Mar 22 15:35:36 2017_x000D_	10.0713	63.1514	53.2688	0.929716	1	70.1505	5.758	158.456	2.76558	83.0874
32798	Wed Mar 22 15:35:36 2017_x000D_	10.2716	62.9376	48.8705	0.85295	1	66.8027	7.1996	164.581	2.87248	79.3882
32799	Wed Mar 22 15:35:36 2017_x000D_	10.6757	62.6138	38.6918	0.675299	1	66.8027	7.1996	164.581	2.87248	78.8731
32800	Wed Mar 22 15:35:36 2017_x000D_	10.7718	62.403	32.2437	0.562759	1	66.8027	7.1996	164.581	2.87248	78.6567
32801	Wed Mar 22 15:35:36 2017_x000D_	11.0797	62.29	28.3209	0.494294	1	66.8027	7.1996	164.581	2.87248	78.3582
32802	Wed Mar 22 15:35:36 2017_x000D_	11.484	61.966	25.7023	0.448589	1	66.8027	7.1996	164.581	2.87248	77.8429
32803	Wed Mar 22 15:35:36 2017_x000D_	11.8959	61.85	22.9774	0.401031	1	64.3597	8.0064	167.118	2.91676	75.177
32804	Wed Mar 22 15:35:36 2017_x000D_	12.5116	61.6241	22.978	0.401042	1	64.3597	8.0064	167.118	2.91676	74.5861
32805	Wed Mar 22 15:35:36 2017_x000D_	12.8153	61.4072	16.4387	0.286909	1	64.3597	8.0064	167.118	2.91676	74.2191
32806	Wed Mar 22 15:35:36 2017_x000D_	13.2305	61.3952	16.4411	0.286951	1	64.3597	8.0064	167.118	2.91676	73.9227
32807	Wed Mar 22 15:35:36 2017_x000D_	13.8456	61.1695	16.4401	0.286934	1	62.5818	8.6134	159.087	2.77659	71.6754
32808	Wed Mar 22 15:35:36 2017_x000D_	14.2604	61.1575	16.4425	0.286976	1	62.5818	8.6134	159.087	2.77659	71.3852
32809	Wed Mar 22 15:35:36 2017_x000D_	14.8713	60.8281	13.571	0.236858	1	62.5818	8.6134	159.087	2.77659	70.7295
32810	Wed Mar 22 15:35:37 2017_x000D_	15.2857	60.8162	13.573	0.236894	1	62.5818	8.6134	159.087	2.77659	70.4418
32811	Wed Mar 22 15:35:37 2017_x000D_	15.8998	60.5908	13.5712	0.236862	1	61.0221	9.2273	185.276	3.23367	68.3683
32812	Wed Mar 22 15:35:37 2017_x000D_	16.3138	60.579	13.5733	0.236899	1	61.0221	9.2273	185.276	3.23367	68.0869
32813	Wed Mar 22 15:35:37 2017_x000D_	16.7242	60.4635	16.4432	0.286989	1	61.0221	9.2273	185.276	3.23367	67.7307
32814	Wed Mar 22 15:35:37 2017_x000D_	16.9274	60.3538	13.5715	0.236868	1	61.0221	9.2273	185.276	3.23367	67.5149
32815	Wed Mar 22 15:35:37 2017_x000D_	17.6439	60.1258	12.9883	0.226688	1	61.0221	9.2273	185.276	3.23367	66.8754
32816	Wed Mar 22 15:35:37 2017_x000D_	18.0572	60.114	12.9903	0.226723	1	56.6345	9.5299	175.918	3.07035	63.6157
32817	Wed Mar 22 15:35:37 2017_x000D_	18.7768	59.9898	10.6403	0.185708	1	56.6345	9.5299	175.918	3.07035	63.0825
32818	Wed Mar 22 15:35:37 2017_x000D_	19.0829	59.8774	12.9902	0.226722	1	56.6345	9.5299	175.918	3.07035	62.8092
32819	Wed Mar 22 15:35:37 2017_x000D_	19.9048	59.7504	10.195	0.177936	1	56.6345	9.5299	175.918	3.07035	62.2187
32820	Wed Mar 22 15:35:37 2017_x000D_	20.2143	59.7416	10.6408	0.185717	1	53.3268	10.0884	174.062	3.03796	59.6815
32821	Wed Mar 22 15:35:37 2017_x000D_	21.032	59.5112	10.6389	0.185684	1	53.3268	10.0884	174.062	3.03796	59.0387
32822	Wed Mar 22 15:35:37 2017_x000D_	21.3375	59.3991	12.9913	0.22674	1	53.3268	10.0884	174.062	3.03796	58.7781
32823	Wed Mar 22 15:35:37 2017_x000D_	21.6466	59.3904	13.5756	0.23694	1	53.3268	10.0884	174.062	3.03796	58.6031
32824	Wed Mar 22 15:35:37 2017_x000D_	22.4633	59.1602	13.5748	0.236926	1	51.1212	10.4608	172.434	3.00953	56.5058
32825	Wed Mar 22 15:35:37 2017_x000D_	22.8748	59.1487	13.5769	0.236961	1	51.1212	10.4608	172.434	3.00953	56.2883
32826	Wed Mar 22 15:35:37 2017_x000D_	23.1797	59.0365	10.1918	0.177881	1	51.1212	10.4608	172.434	3.00953	56.0386
32827	Wed Mar 22 15:35:37 2017_x000D_	23.8961	58.913	13.5772	0.236966	1	51.1212	10.4608	172.434	3.00953	55.5772
32828	Wed Mar 22 15:35:37 2017_x000D_	24.0982	58.8038	10.6356	0.185626	1	49.7894	10.8611	166.484	2.9057	54.3925
32829	Wed Mar 22 15:35:37 2017_x000D_	24.8136	58.6805	12.9932	0.226774	1	49.7894	10.8611	166.484	2.9057	53.9489
32830	Wed Mar 22 15:35:37 2017_x000D_	25.1218	58.6719	13.5784	0.236989	1	49.7894	10.8611	166.484	2.9057	53.7993
32831	Wed Mar 22 15:35:38 2017_x000D_	25.5289	58.557	10.6361	0.185636	1	49.7894	10.8611	166.484	2.9057	53.5114
32832	Wed Mar 22 15:35:38 2017_x000D_	26.0383	58.4395	12.9942	0.226791	1	49.7894	10.8611	166.484	2.9057	53.1772
32833	Wed Mar 22 15:35:38 2017_x000D_	26.3428	58.3275	10.6342	0.185602	1	45.8138	11.6201	165.831	2.89429	50.6034
32834	Wed Mar 22 15:35:38 2017_x000D_	26.9546	58.2073	13.5779	0.236979	1	45.8138	11.6201	165.831	2.89429	50.2597
32835	Wed Mar 22 15:35:38 2017_x000D_	27.1594	58.2016	13.5789	0.236997	1	45.8138	11.6201	165.831	2.89429	50.1779
32836	Wed Mar 22 15:35:38 2017_x000D_	27.6712	58.1876	12.9971	0.226843	1	45.8138	11.6201	165.831	2.89429	49.9769
32837	Wed Mar 22 15:35:38 2017_x000D_	27.9753	58.0757	10.6356	0.185626	1	42.2744	12.3931	175.028	3.05481	47.8682
32838	Wed Mar 22 15:35:38 2017_x000D_	28.279	57.9641	12.9952	0.226809	1	42.2744	12.3931	175.028	3.05481	47.6717
32839	Wed Mar 22 15:35:38 2017_x000D_	28.5861	57.9556	13.5813	0.237038	1	42.2744	12.3931	175.028	3.05481	47.5743
32840	Wed Mar 22 15:35:38 2017_x000D_	28.5861	57.9556	13.5813	0.237038	1	42.2744	12.3931	175.028	3.05481	47.5743
32841	Wed Mar 22 15:35:38 2017_x000D_	29.1966	57.8356	16.4662	0.28739	1	39.8278	13.201	174.004	3.03694	45.8832
32842	Wed Mar 22 15:35:38 2017_x000D_	29.296	57.7295	20.1928	0.352431	1	39.8278	13.201	174.004	3.03694	45.757
32843	Wed Mar 22 15:35:38 2017_x000D_	29.2962	57.7296	25.7715	0.449798	1	39.8278	13.201	174.004	3.03694	45.7571
32844	Wed Mar 22 15:35:38 2017_x000D_	29.2999	57.8328	41.0049	0.71567	1	39.8278	13.201	174.004	3.03694	45.8567
32845	Wed Mar 22 15:35:38 2017_x000D_	29.3032	57.9358	46.9307	0.819095	1	37.8387	13.5808	168.986	2.94936	45.1688
32846	Wed Mar 22 15:35:38 2017_x000D_	29.2045	58.0413	64.0177	1.11732	1	37.8387	13.5808	168.986	2.94936	45.2911
32847	Wed Mar 22 15:35:38 2017_x000D_	29.2076	58.1442	70.6307	1.23274	1	37.8387	13.5808	168.986	2.94936	45.3915
32848	Wed Mar 22 15:35:38 2017_x000D_	29.2076	58.144	76.3179	1.332	1	37.8387	13.5808	168.986	2.94936	45.3914
32849	Wed Mar 22 15:35:38 2017_x000D_	29.2106	58.2469	82.8145	1.44539	1	37.8387	13.5808	168.986	2.94936	45.4918
32850	Wed Mar 22 15:35:38 2017_x000D_	29.3093	58.1402	97.3505	1.69909	1	36.7246	13.9882	167.601	2.92519	44.7704
32851	Wed Mar 22 15:35:38 2017_x000D_	29.2004	57.9364	112.737	1.96763	1	36.7246	13.9882	167.601	2.92519	44.5876
32852	Wed Mar 22 15:35:39 2017_x000D_	29.197	57.8331	119.327	2.08264	1	36.7246	13.9882	167.601	2.92519	44.4864
32853	Wed Mar 22 15:35:39 2017_x000D_	29.1936	57.7299	125.891	2.19721	1	36.7246	13.9882	167.601	2.92519	44.3853
32854	Wed Mar 22 15:35:39 2017_x000D_	29.0848	57.5262	136.335	2.3795	1	35.1526	14.8239	143.974	2.51283	43.1312
32855	Wed Mar 22 15:35:39 2017_x000D_	28.8742	57.3255	140.725	2.45612	1	35.1526	14.8239	143.974	2.51283	42.9628
32856	Wed Mar 22 15:35:39 2017_x000D_	28.4554	57.0266	146.817	2.56244	1	35.1526	14.8239	143.974	2.51283	42.7308
32857	Wed Mar 22 15:35:39 2017_x000D_	28.2445	56.8253	146.815	2.56241	1	35.1526	14.8239	143.974	2.51283	42.5657
32858	Wed Mar 22 15:35:39 2017_x000D_	27.8287	56.6294	146.818	2.56245	1	31.7499	17.3721	144.211	2.51696	39.4526
32859	Wed Mar 22 15:35:39 2017_x000D_	27.1982	56.1282	144.455	2.52122	1	31.7499	17.3721	144.211	2.51696	39.0225
32860	Wed Mar 22 15:35:39 2017_x000D_	26.8846	55.9293	142.669	2.49004	1	31.7499	17.3721	144.211	2.51696	38.8629
32861	Wed Mar 22 15:35:39 2017_x000D_	26.3559	55.4248	138.46	2.41659	1	31.7499	17.3721	144.211	2.51696	38.4331
32862	Wed Mar 22 15:35:39 2017_x000D_	26.1474	55.3263	136.351	2.37978	1	31.7499	17.3721	144.211	2.51696	38.3655
32863	Wed Mar 22 15:35:39 2017_x000D_	25.6149	54.7176	134.24	2.34292	1	29.9293	18.8635	140.289	2.44851	36.1127
32864	Wed Mar 22 15:35:39 2017_x000D_	25.2967	54.414	134.385	2.34547	1	29.9293	18.8635	140.289	2.44851	35.8511
32865	Wed Mar 22 15:35:39 2017_x000D_	25.0847	54.2118	134.386	2.34547	1	29.9293	18.8635	140.289	2.44851	35.6787
32866	Wed Mar 22 15:35:39 2017_x000D_	24.7668	53.9084	134.241	2.34295	1	29.9293	18.8635	140.289	2.44851	35.4231
32867	Wed Mar 22 15:35:39 2017_x000D_	24.3388	53.3993	132.29	2.30889	1	27.8901	20.3479	135	2.35619	33.2416
32868	Wed Mar 22 15:35:39 2017_x000D_	23.9107	52.8902	134.238	2.34289	1	27.8901	20.3479	135	2.35619	32.7847
32869	Wed Mar 22 15:35:39 2017_x000D_	23.4921	52.6924	134.244	2.34299	1	27.8901	20.3479	135	2.35619	32.6421
32870	Wed Mar 22 15:35:39 2017_x000D_	23.3756	52.2788	136.341	2.37959	1	27.8901	20.3479	135	2.35619	32.2485
32871	Wed Mar 22 15:35:39 2017_x000D_	22.847	51.8752	134.24	2.34292	1	26.975	21.2039	135	2.35619	30.9478
32872	Wed Mar 22 15:35:39 2017_x000D_	22.5306	51.6744	136.346	2.37968	1	26.975	21.2039	135	2.35619	30.7929
32873	Wed Mar 22 15:35:39 2017_x000D_	22.1011	51.1637	138.447	2.41635	1	26.975	21.2039	135	2.35619	30.3537
32874	Wed Mar 22 15:35:40 2017_x000D_	21.8878	50.9602	138.447	2.41635	1	26.975	21.2039	135	2.35619	30.188
32875	Wed Mar 22 15:35:40 2017_x000D_	21.6745	50.7567	138.446	2.41634	1	26.0601	22.0598	141.76	2.47418	29.0301
32876	Wed Mar 22 15:35:40 2017_x000D_	21.144	50.3517	140.396	2.45038	1	26.0601	22.0598	141.76	2.47418	28.7158
32877	Wed Mar 22 15:35:40 2017_x000D_	20.9304	50.1479	140.395	2.45036	1	26.0601	22.0598	141.76	2.47418	28.5527
32878	Wed Mar 22 15:35:40 2017_x000D_	20.5029	49.74	140.394	2.45033	1	26.0601	22.0598	141.76	2.47418	28.2325
32879	Wed Mar 22 15:35:40 2017_x000D_	20.1858	49.5384	138.449	2.41639	1	26.0601	22.0598	141.76	2.47418	28.0995
32880	Wed Mar 22 15:35:40 2017_x000D_	19.868	49.3366	140.397	2.4504	1	24.8968	23.571	118.759	2.07273	26.2518
32881	Wed Mar 22 15:35:40 2017_x000D_	19.4398	48.9281	140.396	2.45037	1	24.8968	23.571	118.759	2.07273	25.9376
32882	Wed Mar 22 15:35:40 2017_x000D_	19.2256	48.7238	140.395	2.45036	1	24.8968	23.571	118.759	2.07273	25.7842
32883	Wed Mar 22 15:35:40 2017_x000D_	18.7969	48.3148	140.393	2.45033	1	24.8968	23.571	118.759	2.07273	25.4846
32884	Wed Mar 22 15:35:40 2017_x000D_	18.5824	48.1102	140.393	2.45032	1	23.2177	26.8334	109.385	1.90913	21.7759
32885	Wed Mar 22 15:35:40 2017_x000D_	18.3678	47.9055	140.392	2.4503	1	23.2177	26.8334	109.385	1.90913	21.623
32886	Wed Mar 22 15:35:40 2017_x000D_	18.0496	47.7031	138.45	2.41642	1	23.2177	26.8334	109.385	1.90913	21.5001
32887	Wed Mar 22 15:35:40 2017_x000D_	17.8349	47.4983	138.45	2.41641	1	23.2177	26.8334	109.385	1.90913	21.3545
32888	Wed Mar 22 15:35:40 2017_x000D_	17.5127	47.1908	134.26	2.34327	1	21.7972	29.219	120.287	2.0994	18.4755
32889	Wed Mar 22 15:35:40 2017_x000D_	17.4051	47.0884	138.449	2.4164	1	21.7972	29.219	120.287	2.0994	18.4012
32890	Wed Mar 22 15:35:40 2017_x000D_	17.0827	46.7807	134.26	2.34328	1	21.7972	29.219	120.287	2.0994	18.1835
32891	Wed Mar 22 15:35:40 2017_x000D_	16.8676	46.5755	134.261	2.34329	1	21.7972	29.219	120.287	2.0994	18.043
32892	Wed Mar 22 15:35:40 2017_x000D_	16.7602	46.4727	130.101	2.27069	1	21.7972	29.219	120.287	2.0994	17.9739
32893	Wed Mar 22 15:35:40 2017_x000D_	16.7605	46.4725	122.031	2.12984	1	20.387	31.3833	113.508	1.98109	15.5189
32894	Wed Mar 22 15:35:40 2017_x000D_	16.6609	46.5799	107.318	1.87306	1	20.387	31.3833	113.508	1.98109	15.6467
32895	Wed Mar 22 15:35:41 2017_x000D_	16.6647	46.6847	100.853	1.76022	1	20.387	31.3833	113.508	1.98109	15.7476
32896	Wed Mar 22 15:35:41 2017_x000D_	16.7691	46.683	86.006	1.50109	1	20.387	31.3833	113.508	1.98109	15.7216
32897	Wed Mar 22 15:35:41 2017_x000D_	16.5613	46.6877	80.1548	1.39896	1	19.4438	32.8993	107.806	1.88157	14.0865
32898	Wed Mar 22 15:35:41 2017_x000D_	16.6617	46.5813	65.4586	1.14247	1	19.4438	32.8993	107.806	1.88157	13.962
32899	Wed Mar 22 15:35:41 2017_x000D_	16.6615	46.5816	57.4582	1.00284	1	19.4438	32.8993	107.806	1.88157	13.9623
32900	Wed Mar 22 15:35:41 2017_x000D_	16.7618	46.4747	53.2656	0.929661	1	19.4438	32.8993	107.806	1.88157	13.8378
32901	Wed Mar 22 15:35:41 2017_x000D_	16.9584	46.1561	38.6031	0.67375	1	18.2048	36.1703	104.941	1.83157	10.0633
32902	Wed Mar 22 15:35:41 2017_x000D_	17.1627	46.0469	36.2058	0.631911	1	18.2048	36.1703	104.941	1.83157	9.93142
32903	Wed Mar 22 15:35:41 2017_x000D_	17.4599	45.6209	29.4863	0.514632	1	18.2048	36.1703	104.941	1.83157	9.47991
32904	Wed Mar 22 15:35:41 2017_x000D_	17.8756	45.6121	29.4893	0.514685	1	18.2048	36.1703	104.941	1.83157	9.44754
32905	Wed Mar 22 15:35:41 2017_x000D_	18.5884	45.1776	28.1346	0.491042	1	16.7862	38.5526	115.536	2.01649	6.86575
32906	Wed Mar 22 15:35:41 2017_x000D_	18.8929	44.9614	29.4883	0.514668	1	16.7862	38.5526	115.536	2.01649	6.74618
32907	Wed Mar 22 15:35:41 2017_x000D_	19.3011	44.7431	29.4885	0.514671	1	16.7862	38.5526	115.536	2.01649	6.68184
32908	Wed Mar 22 15:35:41 2017_x000D_	19.6087	44.6319	25.4881	0.444852	1	16.7862	38.5526	115.536	2.01649	6.70257
32909	Wed Mar 22 15:35:41 2017_x000D_	20.2172	44.1999	25.4859	0.444812	1	16.7862	38.5526	115.536	2.01649	6.60786
32910	Wed Mar 22 15:35:41 2017_x000D_	20.525	44.0887	29.4889	0.514679	1	16.0627	40.0735	118.89	2.07502	6.00283
32911	Wed Mar 22 15:35:41 2017_x000D_	21.14	43.8665	29.4906	0.514709	1	16.0627	40.0735	118.89	2.07502	6.33765
32912	Wed Mar 22 15:35:41 2017_x000D_	21.3404	43.6527	29.4893	0.514686	1	16.0627	40.0735	118.89	2.07502	6.3769
32913	Wed Mar 22 15:35:41 2017_x000D_	22.0517	43.219	28.1331	0.491015	1	16.0627	40.0735	118.89	2.07502	6.76478
32914	Wed Mar 22 15:35:41 2017_x000D_	22.359	43.108	26.7456	0.466799	1	14.4071	42.8877	100.997	1.76274	7.95495
32915	Wed Mar 22 15:35:41 2017_x000D_	22.9699	42.7814	29.4899	0.514696	1	14.4071	42.8877	100.997	1.76274	8.56346
32916	Wed Mar 22 15:35:42 2017_x000D_	23.2734	42.5658	28.1331	0.491016	1	14.4071	42.8877	100.997	1.76274	8.87214
32917	Wed Mar 22 15:35:42 2017_x000D_	23.6837	42.4529	25.4843	0.444785	1	14.4071	42.8877	100.997	1.76274	9.28678
32918	Wed Mar 22 15:35:42 2017_x000D_	24.2941	42.1266	28.1346	0.491042	1	13.6459	45.287	92.6701	1.6174	11.1073
32919	Wed Mar 22 15:35:42 2017_x000D_	24.6009	42.0158	26.7461	0.466808	1	13.6459	45.287	92.6701	1.6174	11.433
32920	Wed Mar 22 15:35:42 2017_x000D_	25.3141	41.6877	28.1362	0.491069	1	13.6459	45.287	92.6701	1.6174	12.2107
32921	Wed Mar 22 15:35:42 2017_x000D_	25.5141	41.4742	28.1346	0.491042	1	13.6459	45.287	92.6701	1.6174	12.4656
32922	Wed Mar 22 15:35:42 2017_x000D_	25.9205	41.2569	28.1346	0.491042	1	13.6459	45.287	92.6701	1.6174	12.9193
32923	Wed Mar 22 15:35:42 2017_x000D_	26.5332	41.0358	28.1362	0.491069	1	12.4478	47.6725	96.623	1.68639	15.5706
32924	Wed Mar 22 15:35:42 2017_x000D_	26.8331	40.7156	26.7435	0.466761	1	12.4478	47.6725	96.623	1.68639	15.9792
32925	Wed Mar 22 15:35:42 2017_x000D_	27.1423	40.71	25.4828	0.444759	1	12.4478	47.6725	96.623	1.68639	16.2605
32926	Wed Mar 22 15:35:42 2017_x000D_	27.7513	40.3843	28.1362	0.491069	1	12.4478	47.6725	96.623	1.68639	16.9504
32927	Wed Mar 22 15:35:42 2017_x000D_	28.0574	40.2739	26.7462	0.466809	1	11.9344	49.4172	102.72	1.7928	18.5351
32928	Wed Mar 22 15:35:42 2017_x000D_	28.6628	39.8437	26.7442	0.466775	1	11.9344	49.4172	102.72	1.7928	19.2741
32929	Wed Mar 22 15:35:42 2017_x000D_	28.9715	39.8381	25.4828	0.444759	1	11.9344	49.4172	102.72	1.7928	19.5454
32930	Wed Mar 22 15:35:42 2017_x000D_	29.4771	39.5147	29.4955	0.514794	1	11.9344	49.4172	102.72	1.7928	20.1446
32931	Wed Mar 22 15:35:42 2017_x000D_	29.6797	39.4063	26.7454	0.466795	1	10.984	51.1487	125.454	2.18959	22.0774
32932	Wed Mar 22 15:35:42 2017_x000D_	30.1877	39.1877	25.4817	0.444739	1	10.984	51.1487	125.454	2.18959	22.624
32933	Wed Mar 22 15:35:42 2017_x000D_	30.3873	38.9746	25.4798	0.444706	1	10.984	51.1487	125.454	2.18959	22.9063
32934	Wed Mar 22 15:35:42 2017_x000D_	30.5929	38.971	25.4813	0.444732	1	10.984	51.1487	125.454	2.18959	23.0826
32935	Wed Mar 22 15:35:42 2017_x000D_	30.7925	38.758	25.4795	0.4447	1	8.91264	53.5065	135	2.35619	26.3865
32936	Wed Mar 22 15:35:42 2017_x000D_	31.2006	38.6461	28.1376	0.491094	1	8.91264	53.5065	135	2.35619	26.7878
32937	Wed Mar 22 15:35:42 2017_x000D_	31.3035	38.6443	29.4977	0.514832	1	8.91264	53.5065	135	2.35619	26.8744
32938	Wed Mar 22 15:35:43 2017_x000D_	31.7055	38.323	32.1155	0.560522	1	8.91264	53.5065	135	2.35619	27.3871
32939	Wed Mar 22 15:35:43 2017_x000D_	32.0137	38.3176	33.6868	0.587945	1	8.91264	53.5065	135	2.35619	27.6471
32940	Wed Mar 22 15:35:43 2017_x000D_	32.0111	38.2128	44.7298	0.780683	1	6.84178	55.8636	127.646	2.22784	30.7416
32941	Wed Mar 22 15:35:43 2017_x000D_	32.0114	38.2125	53.2707	0.929749	1	6.84178	55.8636	127.646	2.22784	30.742
32942	Wed Mar 22 15:35:43 2017_x000D_	32.0175	38.4215	61.49	1.0732	1	6.84178	55.8636	127.646	2.22784	30.6275
32943	Wed Mar 22 15:35:43 2017_x000D_	32.0205	38.5257	73.463	1.28217	1	6.84178	55.8636	127.646	2.22784	30.5707
32944	Wed Mar 22 15:35:43 2017_x000D_	32.0175	38.4207	79.935	1.39513	1	5.47398	57.1422	127.39	2.22338	32.4816
32945	Wed Mar 22 15:35:43 2017_x000D_	32.023	38.6294	97.5126	1.70192	1	5.47398	57.1422	127.39	2.22338	32.3663
32946	Wed Mar 22 15:35:43 2017_x000D_	32.0228	38.6292	103.265	1.80232	1	5.47398	57.1422	127.39	2.22338	32.3662
32947	Wed Mar 22 15:35:43 2017_x000D_	32.128	38.7319	112.421	1.96211	1	5.47398	57.1422	127.39	2.22338	32.3941
32948	Wed Mar 22 15:35:43 2017_x000D_	32.1215	38.5227	125.416	2.18892	1	3.6691	58.4081	174.714	3.04934	34.7127
32949	Wed Mar 22 15:35:43 2017_x000D_	32.0157	38.4199	129.501	2.26022	1	3.6691	58.4081	174.714	3.04934	34.6851
32950	Wed Mar 22 15:35:43 2017_x000D_	31.6983	38.1115	142.04	2.47907	1	3.6691	58.4081	174.714	3.04934	34.6062
32951	Wed Mar 22 15:35:43 2017_x000D_	31.5925	38.0087	146.168	2.55112	1	3.6691	58.4081	174.714	3.04934	34.5811
32952	Wed Mar 22 15:35:43 2017_x000D_	31.4866	37.9059	150.201	2.6215	1	2.79457	58.3829	246.355	4.2997	35.2497
32953	Wed Mar 22 15:35:43 2017_x000D_	30.9666	37.7054	156.716	2.73521	1	2.79457	58.3829	246.355	4.2997	34.946
32954	Wed Mar 22 15:35:43 2017_x000D_	30.6523	37.5011	155.471	2.71348	1	2.79457	58.3829	246.355	4.2997	34.8153
32955	Wed Mar 22 15:35:43 2017_x000D_	30.0228	37.0921	155.467	2.71341	1	2.79457	58.3829	246.355	4.2997	34.5641
32956	Wed Mar 22 15:35:43 2017_x000D_	29.6078	36.9939	152.771	2.66636	1	2.79457	58.3829	246.355	4.2997	34.2993
32957	Wed Mar 22 15:35:43 2017_x000D_	28.9805	36.6895	155.469	2.71345	1	3.05969	57.2923	277.92	4.85062	33.1114
32958	Wed Mar 22 15:35:43 2017_x000D_	28.562	36.4863	155.469	2.71345	1	3.05969	57.2923	277.92	4.85062	32.9129
32959	Wed Mar 22 15:35:44 2017_x000D_	28.3525	36.3845	152.772	2.66638	1	3.05969	57.2923	277.92	4.85062	32.8156
32960	Wed Mar 22 15:35:44 2017_x000D_	27.9336	36.1811	152.773	2.66639	1	3.05969	57.2923	277.92	4.85062	32.6251
32961	Wed Mar 22 15:35:44 2017_x000D_	27.3016	35.7707	152.77	2.66634	1	3.80879	55.1167	281.78	4.918	30.4332
32962	Wed Mar 22 15:35:44 2017_x000D_	26.8851	35.6719	150.213	2.62172	1	3.80879	55.1167	281.78	4.918	30.1764
32963	Wed Mar 22 15:35:44 2017_x000D_	26.2554	35.3664	152.774	2.66642	1	3.80879	55.1167	281.78	4.918	29.8986
32964	Wed Mar 22 15:35:44 2017_x000D_	26.0422	35.1591	152.771	2.66636	1	3.80879	55.1167	281.78	4.918	29.8769
32965	Wed Mar 22 15:35:44 2017_x000D_	25.3079	34.8547	156.702	2.73497	1	4.55817	52.9402	279.968	4.88637	27.5252
32966	Wed Mar 22 15:35:44 2017_x000D_	24.991	34.6489	155.462	2.71333	1	4.55817	52.9402	279.968	4.88637	27.4239
32967	Wed Mar 22 15:35:44 2017_x000D_	24.3628	34.4477	155.465	2.71338	1	4.55817	52.9402	279.968	4.88637	27.0961
32968	Wed Mar 22 15:35:44 2017_x000D_	24.045	34.2415	156.7	2.73493	1	4.55817	52.9402	279.968	4.88637	27.007
32969	Wed Mar 22 15:35:44 2017_x000D_	23.7275	34.0354	155.461	2.71331	1	4.55817	52.9402	279.968	4.88637	26.9231
32970	Wed Mar 22 15:35:44 2017_x000D_	23.0948	33.728	152.774	2.66641	1	5.08908	50.7565	273.854	4.77965	24.7826
32971	Wed Mar 22 15:35:44 2017_x000D_	22.7798	33.6273	156.698	2.73489	1	5.08908	50.7565	273.854	4.77965	24.6246
32972	Wed Mar 22 15:35:44 2017_x000D_	22.143	33.2141	156.693	2.73481	1	5.08908	50.7565	273.854	4.77965	24.4657
32973	Wed Mar 22 15:35:44 2017_x000D_	21.8314	33.2187	155.463	2.71333	1	5.08908	50.7565	273.854	4.77965	24.2462
32974	Wed Mar 22 15:35:44 2017_x000D_	21.5124	33.0119	156.695	2.73485	1	6.71413	48.6041	316.182	5.51842	21.4966
32975	Wed Mar 22 15:35:44 2017_x000D_	20.7739	32.7052	152.78	2.66651	1	6.71413	48.6041	316.182	5.51842	21.2239
32976	Wed Mar 22 15:35:44 2017_x000D_	20.5624	32.6026	155.461	2.71331	1	6.71413	48.6041	316.182	5.51842	21.1618
32977	Wed Mar 22 15:35:44 2017_x000D_	20.1388	32.397	155.461	2.71331	1	6.71413	48.6041	316.182	5.51842	21.045
32978	Wed Mar 22 15:35:44 2017_x000D_	19.6106	32.1927	156.695	2.73485	1	9.23359	46.0371	301.9	5.26916	17.3017
32979	Wed Mar 22 15:35:44 2017_x000D_	19.291	31.9854	155.46	2.71329	1	9.23359	46.0371	301.9	5.26916	17.2801
32980	Wed Mar 22 15:35:45 2017_x000D_	18.6544	31.6762	152.781	2.66654	1	9.23359	46.0371	301.9	5.26916	17.1752
32981	Wed Mar 22 15:35:45 2017_x000D_	18.4386	31.4671	152.778	2.66649	1	9.23359	46.0371	301.9	5.26916	17.2342
32982	Wed Mar 22 15:35:45 2017_x000D_	17.9091	31.2623	154.102	2.68959	1	10.4031	44.3104	303.786	5.30206	15.053
32983	Wed Mar 22 15:35:45 2017_x000D_	17.5924	31.1607	155.459	2.71326	1	10.4031	44.3104	303.786	5.30206	14.9867
32984	Wed Mar 22 15:35:45 2017_x000D_	17.3797	31.0573	152.783	2.66656	1	10.4031	44.3104	303.786	5.30206	14.9772
32985	Wed Mar 22 15:35:45 2017_x000D_	16.9508	30.7449	155.455	2.71319	1	10.4031	44.3104	303.786	5.30206	15.063
32986	Wed Mar 22 15:35:45 2017_x000D_	16.7416	30.7476	155.458	2.71325	1	10.4031	44.3104	303.786	5.30206	14.9708
32987	Wed Mar 22 15:35:45 2017_x000D_	16.5286	30.6441	152.783	2.66657	1	11.7917	42.5897	296.571	5.17615	12.8505
32988	Wed Mar 22 15:35:45 2017_x000D_	16.0991	30.3313	155.454	2.71318	1	11.7917	42.5897	296.571	5.17615	12.9932
32989	Wed Mar 22 15:35:45 2017_x000D_	15.8898	30.3341	155.457	2.71324	1	11.7917	42.5897	296.571	5.17615	12.9226
32990	Wed Mar 22 15:35:45 2017_x000D_	15.4635	30.1271	155.457	2.71323	1	11.7917	42.5897	296.571	5.17615	12.9922
32991	Wed Mar 22 15:35:45 2017_x000D_	15.2501	30.0234	152.785	2.66659	1	12.724	41.2957	288.199	5.03002	11.5519
32992	Wed Mar 22 15:35:45 2017_x000D_	15.0371	29.9194	142.178	2.48147	1	12.724	41.2957	288.199	5.03002	11.6091
32993	Wed Mar 22 15:35:45 2017_x000D_	15.0374	29.9192	133.892	2.33685	1	12.724	41.2957	288.199	5.03002	11.6093
32994	Wed Mar 22 15:35:45 2017_x000D_	15.0376	29.919	125.724	2.1943	1	12.724	41.2957	288.199	5.03002	11.6096
32995	Wed Mar 22 15:35:45 2017_x000D_	15.1506	30.1302	110.06	1.9209	1	13.9325	38.6874	293.34	5.11974	8.64346
32996	Wed Mar 22 15:35:45 2017_x000D_	15.1509	30.1304	104.291	1.82022	1	13.9325	38.6874	293.34	5.11974	8.64331
32997	Wed Mar 22 15:35:45 2017_x000D_	15.0503	30.2384	89.0244	1.55377	1	13.9325	38.6874	293.34	5.11974	8.52262
32998	Wed Mar 22 15:35:45 2017_x000D_	15.0504	30.2386	83.122	1.45075	1	13.9325	38.6874	293.34	5.11974	8.52244
32999	Wed Mar 22 15:35:45 2017_x000D_	15.0468	30.1331	65.5171	1.14349	1	15.1224	36.5184	294.405	5.13834	6.38575
33000	Wed Mar 22 15:35:45 2017_x000D_	15.043	30.0271	59.1053	1.03158	1	15.1224	36.5184	294.405	5.13834	6.49179
33001	Wed Mar 22 15:35:45 2017_x000D_	15.144	29.9197	55.0793	0.961315	1	15.1224	36.5184	294.405	5.13834	6.59874
33002	Wed Mar 22 15:35:46 2017_x000D_	15.2412	29.706	48.956	0.854444	1	15.1224	36.5184	294.405	5.13834	6.81344
33003	Wed Mar 22 15:35:46 2017_x000D_	15.4431	29.491	40.2991	0.703351	1	15.1224	36.5184	294.405	5.13834	7.03471
33004	Wed Mar 22 15:35:46 2017_x000D_	15.544	29.3834	36.0412	0.629037	1	16.0746	34.7827	291.711	5.09131	5.42531
33005	Wed Mar 22 15:35:46 2017_x000D_	16.0564	29.058	26.4839	0.462231	1	16.0746	34.7827	291.711	5.09131	5.72473
33006	Wed Mar 22 15:35:46 2017_x000D_	16.3669	28.9479	27.8855	0.486693	1	16.0746	34.7827	291.711	5.09131	5.84212
33007	Wed Mar 22 15:35:46 2017_x000D_	17.0852	28.5137	29.2534	0.510569	1	16.0746	34.7827	291.711	5.09131	6.34993
33008	Wed Mar 22 15:35:46 2017_x000D_	17.3918	28.2974	27.8839	0.486666	1	16.7792	33.701	296.265	5.17079	5.43821
33009	Wed Mar 22 15:35:46 2017_x000D_	18.1134	27.9697	31.893	0.556638	1	16.7792	33.701	296.265	5.17079	5.88455
33010	Wed Mar 22 15:35:46 2017_x000D_	18.4197	27.7536	30.4427	0.531326	1	16.7792	33.701	296.265	5.17079	6.16951
33011	Wed Mar 22 15:35:46 2017_x000D_	18.7298	27.6435	29.2541	0.510581	1	16.7792	33.701	296.265	5.17079	6.36382
33012	Wed Mar 22 15:35:46 2017_x000D_	19.3425	27.2112	29.2529	0.51056	1	17.4936	32.3987	284.382	4.96339	5.50714
33013	Wed Mar 22 15:35:46 2017_x000D_	19.548	27.1025	31.8933	0.556644	1	17.4936	32.3987	284.382	4.96339	5.68069
33014	Wed Mar 22 15:35:46 2017_x000D_	19.9587	26.8852	31.8938	0.556651	1	17.4936	32.3987	284.382	4.96339	6.03949
33015	Wed Mar 22 15:35:46 2017_x000D_	20.3657	26.5618	29.2519	0.510542	1	17.4936	32.3987	284.382	4.96339	6.50526
33016	Wed Mar 22 15:35:46 2017_x000D_	20.7797	26.4508	31.8947	0.556667	1	17.4936	32.3987	284.382	4.96339	6.79529
33017	Wed Mar 22 15:35:46 2017_x000D_	21.1831	26.0212	31.8926	0.556631	1	17.7318	31.9646	293.087	5.11533	6.87281
33018	Wed Mar 22 15:35:46 2017_x000D_	21.5968	25.9104	29.2524	0.510551	1	17.7318	31.9646	293.087	5.11533	7.18273
33019	Wed Mar 22 15:35:46 2017_x000D_	21.8019	25.8019	31.8945	0.556665	1	17.7318	31.9646	293.087	5.11533	7.38543
33020	Wed Mar 22 15:35:46 2017_x000D_	22.4136	25.3703	31.8939	0.556654	1	17.7318	31.9646	293.087	5.11533	8.08728
33021	Wed Mar 22 15:35:46 2017_x000D_	22.6186	25.2618	29.2514	0.510533	1	18.0086	30.6486	260.203	4.5414	7.09011
33022	Wed Mar 22 15:35:46 2017_x000D_	23.23	24.8303	29.2502	0.510512	1	18.0086	30.6486	260.203	4.5414	7.81765
33023	Wed Mar 22 15:35:47 2017_x000D_	23.6432	24.7198	31.8953	0.556678	1	18.0086	30.6486	260.203	4.5414	8.1792
33024	Wed Mar 22 15:35:47 2017_x000D_	24.0494	24.3969	29.2505	0.510518	1	18.0086	30.6486	260.203	4.5414	8.69339
33025	Wed Mar 22 15:35:47 2017_x000D_	24.4589	24.1802	29.2507	0.510521	1	17.6867	27.9889	262.955	4.58943	7.76974
33026	Wed Mar 22 15:35:47 2017_x000D_	24.8651	23.8575	31.8941	0.556657	1	17.6867	27.9889	262.955	4.58943	8.28238
33027	Wed Mar 22 15:35:47 2017_x000D_	25.0697	23.7492	29.2495	0.5105	1	17.6867	27.9889	262.955	4.58943	8.51374
33028	Wed Mar 22 15:35:47 2017_x000D_	25.2745	23.6409	31.8945	0.556665	1	17.6867	27.9889	262.955	4.58943	8.74527
33029	Wed Mar 22 15:35:47 2017_x000D_	25.479	23.5327	29.2497	0.510503	1	17.8123	25.1203	276.549	4.8267	7.82935
33030	Wed Mar 22 15:35:47 2017_x000D_	25.8882	23.3162	29.2498	0.510506	1	17.8123	25.1203	276.549	4.8267	8.27496
33031	Wed Mar 22 15:35:47 2017_x000D_	26.0927	23.208	26.4709	0.462004	1	17.8123	25.1203	276.549	4.8267	8.49835
33032	Wed Mar 22 15:35:47 2017_x000D_	26.2973	23.0999	29.25	0.510509	1	17.8123	25.1203	276.549	4.8267	8.72223
33033	Wed Mar 22 15:35:47 2017_x000D_	26.5018	22.9917	31.8959	0.556688	1	17.8123	25.1203	276.549	4.8267	8.94642
33034	Wed Mar 22 15:35:47 2017_x000D_	27.0116	22.6682	36.0562	0.6293	1	18.5952	22.2704	287.171	5.01208	8.4258
33035	Wed Mar 22 15:35:47 2017_x000D_	27.1155	22.6672	37.8504	0.660615	1	18.5952	22.2704	287.171	5.01208	8.52953
33036	Wed Mar 22 15:35:47 2017_x000D_	27.2195	22.6661	44.641	0.779133	1	18.5952	22.2704	287.171	5.01208	8.63337
33037	Wed Mar 22 15:35:47 2017_x000D_	27.1193	22.7728	57.4661	1.00297	1	18.5952	22.2704	287.171	5.01208	8.53889
33038	Wed Mar 22 15:35:47 2017_x000D_	27.1226	22.8787	64.1248	1.11919	1	19.3591	19.8609	282.422	4.92919	8.32941
33039	Wed Mar 22 15:35:47 2017_x000D_	27.1195	22.7722	70.7721	1.23521	1	19.3591	19.8609	282.422	4.92919	8.28851
33040	Wed Mar 22 15:35:47 2017_x000D_	27.1224	22.8777	88.7777	1.54946	1	19.3591	19.8609	282.422	4.92919	8.32886
33041	Wed Mar 22 15:35:47 2017_x000D_	27.1157	22.6649	100.464	1.75343	1	19.3591	19.8609	282.422	4.92919	8.24786
33042	Wed Mar 22 15:35:47 2017_x000D_	27.2159	22.5576	109.641	1.9136	1	20.3619	17.0151	284.831	4.97124	8.81457
33043	Wed Mar 22 15:35:47 2017_x000D_	27.1088	22.4524	113.467	1.98037	1	20.3619	17.0151	284.831	4.97124	8.66515
33044	Wed Mar 22 15:35:47 2017_x000D_	26.9978	22.2408	129.275	2.25627	1	20.3619	17.0151	284.831	4.97124	8.44649
33045	Wed Mar 22 15:35:48 2017_x000D_	26.8906	22.1356	133.392	2.32813	1	20.3619	17.0151	284.831	4.97124	8.29719
33046	Wed Mar 22 15:35:48 2017_x000D_	26.7834	22.0304	137.544	2.4006	1	20.3619	17.0151	284.831	4.97124	8.14794
33047	Wed Mar 22 15:35:48 2017_x000D_	26.355	21.6089	137.543	2.40058	1	21.604	13.7324	277.92	4.85062	9.19844
33048	Wed Mar 22 15:35:48 2017_x000D_	25.9294	21.2932	135.469	2.36438	1	21.604	13.7324	277.92	4.85062	8.71061
33049	Wed Mar 22 15:35:48 2017_x000D_	25.3933	20.7658	135.469	2.36438	1	21.604	13.7324	277.92	4.85062	7.98921
33050	Wed Mar 22 15:35:48 2017_x000D_	25.1752	20.448	133.395	2.32818	1	21.604	13.7324	277.92	4.85062	7.6061
33051	Wed Mar 22 15:35:48 2017_x000D_	24.8565	20.2375	131.178	2.28949	1	22.1205	11.9762	276.412	4.82429	8.70257
33052	Wed Mar 22 15:35:48 2017_x000D_	24.42	19.6015	131.175	2.28944	1	22.1205	11.9762	276.412	4.82429	7.96448
33053	Wed Mar 22 15:35:48 2017_x000D_	24.2015	19.283	129.285	2.25645	1	22.1205	11.9762	276.412	4.82429	7.59736
33054	Wed Mar 22 15:35:48 2017_x000D_	23.8823	19.0721	126.952	2.21574	1	22.1205	11.9762	276.412	4.82429	7.31134
33055	Wed Mar 22 15:35:48 2017_x000D_	23.4449	18.4349	126.951	2.21571	1	22.647	9.9982	281.766	4.91774	8.47435
33056	Wed Mar 22 15:35:48 2017_x000D_	23.226	18.1159	125.258	2.18617	1	22.647	9.9982	281.766	4.91774	8.13832
33057	Wed Mar 22 15:35:48 2017_x000D_	22.7914	17.5849	126.951	2.21572	1	22.647	9.9982	281.766	4.91774	7.58807
33058	Wed Mar 22 15:35:48 2017_x000D_	22.68	17.3717	129.284	2.25643	1	22.647	9.9982	281.766	4.91774	7.37357
33059	Wed Mar 22 15:35:48 2017_x000D_	22.2415	16.7329	129.282	2.25639	1	23.812	8.4832	315	5.49779	8.39786
33060	Wed Mar 22 15:35:48 2017_x000D_	22.0256	16.5203	129.283	2.25641	1	23.812	8.4832	315	5.49779	8.23324
33061	Wed Mar 22 15:35:48 2017_x000D_	21.59	15.9879	131.166	2.28928	1	23.812	8.4832	315	5.49779
33062	Wed Mar 22 15:35:48 2017_x000D_	21.59	15.9879	131.166	2.28928	1	23.812	8.4832	315	5.49779
33063	Wed Mar 22 15:35:48 2017_x000D_	21.262	15.5614	133.377	2.32786	1	23.812	8.4832	315	5.49779
33064	Wed Mar 22 15:35:48 2017_x000D_	21.0456	15.3483	133.377	2.32787	1	25.864	6.7746	329.085	5.74363
33065	Wed Mar 22 15:35:48 2017_x000D_	20.7176	14.9215	131.165	2.28925	1	25.864	6.7746	329.085	5.74363
33066	Wed Mar 22 15:35:49 2017_x000D_	20.5011	14.7082	131.165	2.28927	1	25.864	6.7746	329.085	5.74363
33067	Wed Mar 22 15:35:49 2017_x000D_	20.1723	14.2808	133.374	2.32781	1	25.864	6.7746	329.085	5.74363
33068	Wed Mar 22 15:35:49 2017_x000D_	19.9556	14.0672	133.374	2.32782	1	28.1256	5.2943	328.1	5.72642
33069	Wed Mar 22 15:35:49 2017_x000D_	19.7352	13.7465	135.432	2.36373	1	28.1256	5.2943	328.1	5.72642
33070	Wed Mar 22 15:35:49 2017_x000D_	19.5183	13.5328	135.432	2.36373	1	28.1256	5.2943	328.1	5.72642
33071	Wed Mar 22 15:35:49 2017_x000D_	19.3012	13.319	135.432	2.36373	1	28.1256	5.2943	328.1	5.72642
