# Supplementary material for: Guppies Prefer to Follow Large (Robot) Leaders Irrespective of Own Size
Source: Front Bioeng Biotechnol. 2020 May 15;8:441. doi: 10.3389/fbioe.2020.00441 (PMC7243707; doi:10.3389/fbioe.2020.00441)
Supplement: Supplementary file 3 [file Data_Sheet_1.ZIP › Raw Data/ID19.xlsx]

## Sheet: WedMar22152508201
Framenumber	Current timestamp	Robo Position x	Robo Position y	Robo Angle deg	Robo Angle rad	Fish ID	Fish Position x	Fish Position y	Fish Angle deg	Fish Angle rad	Distance_between_subjects	Mean_Distance (L300 bis L1500)		Fish ID	Fish Position x	Fish Position y	Fish Angle deg	Fish Angle rad	Fish ID	Fish Position x	Fish Position y	Fish Angle deg	Fish Angle rad	Fish ID	Fish Position x	Fish Position y	Fish Angle deg	Fish Angle rad	Fish ID	Fish Position x	Fish Position y	Fish Angle deg	Fish Angle rad
29557	Wed Mar 22 15:25:28 2017_x000D_	17.2618	8.91245	-79.7758	-1.39235	2	13.1368	11.47	45	0.785398	4.85352	11.798
29558	Wed Mar 22 15:25:28 2017_x000D_	17.2582	8.80478	-79.3484	-1.38489	2	13.1368	11.47	45	0.785398	4.90809
29559	Wed Mar 22 15:25:28 2017_x000D_	17.2618	8.91245	-79.7758	-1.39235	2	13.1368	11.47	45	0.785398	4.85352
29560	Wed Mar 22 15:25:28 2017_x000D_	17.2657	9.02071	-85.1316	-1.48583	2	13.1368	11.47	45	0.785398	4.80071
29561	Wed Mar 22 15:25:28 2017_x000D_	17.3784	9.23625	-88.0702	-1.53712	2	13.1368	11.47	45	0.785398	4.79383
29562	Wed Mar 22 15:25:28 2017_x000D_	17.3931	9.66768	266.043	4.64333	2	13.1368	11.47	45	0.785398	4.62217
29563	Wed Mar 22 15:25:28 2017_x000D_	17.4004	9.88323	266.043	4.64332	2	13.1368	11.47	45	0.785398	4.5493
29564	Wed Mar 22 15:25:28 2017_x000D_	17.2043	10.3148	266.046	4.64338	2	13.1368	11.47	45	0.785398	4.22836
29565	Wed Mar 22 15:25:28 2017_x000D_	17.2332	11.1763	-88.0656	-1.53703	2	13.1368	11.47	45	0.785398	4.10692
29566	Wed Mar 22 15:25:28 2017_x000D_	17.2621	12.0372	-82.2097	-1.43483	2	13.1368	11.47	45	0.785398	4.16411
29567	Wed Mar 22 15:25:28 2017_x000D_	17.2621	12.0372	-82.2097	-1.43483	2	13.1368	11.47	45	0.785398	4.16411
29568	Wed Mar 22 15:25:28 2017_x000D_	17.3963	12.8971	-79.3321	-1.38461	2	13.1368	11.47	45	0.785398	4.49221
29569	Wed Mar 22 15:25:28 2017_x000D_	17.5158	13.3266	-76.5068	-1.3353	2	13.1272	11.6914	45	0.785398	4.68334
29570	Wed Mar 22 15:25:28 2017_x000D_	17.6462	14.0783	-72.9873	-1.27387	2	13.1272	11.6914	45	0.785398	5.11064
29571	Wed Mar 22 15:25:28 2017_x000D_	17.8709	14.5068	-72.9899	-1.27391	2	13.1272	11.6914	45	0.785398	5.51626
29572	Wed Mar 22 15:25:28 2017_x000D_	17.9975	15.1502	-70.1737	-1.22476	2	13.1272	11.6914	45	0.785398	5.97353
29573	Wed Mar 22 15:25:28 2017_x000D_	18.222	15.5782	-70.1756	-1.2248	2	13.1272	11.6914	45	0.785398	6.40814
29574	Wed Mar 22 15:25:28 2017_x000D_	18.3486	16.2211	-72.9886	-1.27389	2	13.1272	11.6914	45	0.785398	6.91239
29575	Wed Mar 22 15:25:28 2017_x000D_	18.5693	16.5412	-73.7478	-1.28714	2	13.1272	11.6914	45	0.785398	7.28951
29576	Wed Mar 22 15:25:29 2017_x000D_	18.5835	16.9698	-73.7447	-1.28709	2	13.1272	11.6914	45	0.785398	7.59162
29577	Wed Mar 22 15:25:29 2017_x000D_	18.9198	17.6104	-76.5169	-1.33547	2	13.1272	11.6914	45	0.785398	8.28183
29578	Wed Mar 22 15:25:29 2017_x000D_	18.934	18.0386	-76.5145	-1.33543	2	13.1368	11.47	45	0.785398	8.76094
29579	Wed Mar 22 15:25:29 2017_x000D_	19.0461	18.252	-79.3487	-1.3849	2	13.1368	11.47	45	0.785398	8.9953
29580	Wed Mar 22 15:25:29 2017_x000D_	19.0709	19.0009	-78.8695	-1.37653	2	13.1368	11.47	45	0.785398	9.58791
29581	Wed Mar 22 15:25:29 2017_x000D_	19.1864	19.3208	-82.2327	-1.43523	2	13.1368	11.47	45	0.785398	9.91124
29582	Wed Mar 22 15:25:29 2017_x000D_	19.3159	20.0682	-78.8704	-1.37655	2	13.1272	11.6914	45	0.785398	10.4149
29583	Wed Mar 22 15:25:29 2017_x000D_	19.3264	20.3885	-79.3456	-1.38484	2	13.1272	11.6914	45	0.785398	10.6803
29584	Wed Mar 22 15:25:29 2017_x000D_	19.4454	20.8149	-82.234	-1.43525	2	13.1272	11.6914	45	0.785398	11.0977
29585	Wed Mar 22 15:25:29 2017_x000D_	19.4701	21.5622	-81.9091	-1.42958	2	13.1272	11.6914	45	0.785398	11.7331
29586	Wed Mar 22 15:25:29 2017_x000D_	19.4807	21.8822	-82.2313	-1.43521	2	13.1272	11.6914	14.6918	0.256421	12.0091
29587	Wed Mar 22 15:25:29 2017_x000D_	19.7181	22.7334	-82.2343	-1.43526	2	13.1272	11.6914	14.6918	0.256421	12.8595
29588	Wed Mar 22 15:25:29 2017_x000D_	19.7251	22.9466	-82.2338	-1.43525	2	13.1272	11.6914	14.6918	0.256421	13.0465
29589	Wed Mar 22 15:25:29 2017_x000D_	19.8576	23.7978	-79.3427	-1.38479	2	13.1272	11.6914	14.6918	0.256421	13.8515
29590	Wed Mar 22 15:25:29 2017_x000D_	19.9693	24.0099	-82.2362	-1.43529	2	13.1272	11.6914	14.6918	0.256421	14.0911
29591	Wed Mar 22 15:25:29 2017_x000D_	19.9938	24.7552	-81.9108	-1.42961	2	13.1272	11.6914	8.63681	0.150741	14.7585
29592	Wed Mar 22 15:25:29 2017_x000D_	20.0043	25.0743	-82.2335	-1.43524	2	13.1272	11.6914	8.63681	0.150741	15.0465
29593	Wed Mar 22 15:25:29 2017_x000D_	20.1226	25.4986	-79.3413	-1.38477	2	13.1272	11.6914	8.63681	0.150741	15.4782
29594	Wed Mar 22 15:25:29 2017_x000D_	20.1401	26.0304	-78.8613	-1.37639	2	13.1272	11.6914	8.63681	0.150741	15.9621
29595	Wed Mar 22 15:25:29 2017_x000D_	20.2548	26.3479	-76.4965	-1.33512	2	13.3275	12.1412	14.6918	0.256421	15.8056
29596	Wed Mar 22 15:25:29 2017_x000D_	20.3663	26.5593	-79.3424	-1.38479	2	13.3275	12.1412	14.6918	0.256421	16.0445
29597	Wed Mar 22 15:25:29 2017_x000D_	20.4916	27.1956	-82.2384	-1.43533	2	13.3275	12.1412	14.6918	0.256421	16.6721
29598	Wed Mar 22 15:25:30 2017_x000D_	20.4985	27.408	-82.2378	-1.43532	2	13.3275	12.1412	14.6918	0.256421	16.8671
29599	Wed Mar 22 15:25:30 2017_x000D_	20.5194	28.0449	-82.2362	-1.43529	2	13.3275	12.1412	24.768	0.432284	17.4543
29600	Wed Mar 22 15:25:30 2017_x000D_	20.5298	28.3631	-82.5274	-1.44037	2	13.3275	12.1412	24.768	0.432284	17.7489
29601	Wed Mar 22 15:25:30 2017_x000D_	20.7487	28.6789	-82.2398	-1.43535	2	13.3275	12.1412	24.768	0.432284	18.1265
29602	Wed Mar 22 15:25:30 2017_x000D_	20.7626	29.1031	-82.2387	-1.43534	2	13.3275	12.1412	24.768	0.432284	18.5199
29603	Wed Mar 22 15:25:30 2017_x000D_	20.7729	29.421	-82.53	-1.44042	2	13.3275	12.1412	24.768	0.432284	18.8156
29604	Wed Mar 22 15:25:30 2017_x000D_	20.7868	29.8453	-81.9125	-1.42964	2	13.7569	12.3765	43.9929	0.767821	18.8303
29605	Wed Mar 22 15:25:30 2017_x000D_	20.7903	29.9511	-82.2365	-1.4353	2	13.7569	12.3765	43.9929	0.767821	18.9297
29606	Wed Mar 22 15:25:30 2017_x000D_	20.9081	30.3734	-79.3379	-1.38471	2	13.7569	12.3765	43.9929	0.767821	19.3656
29607	Wed Mar 22 15:25:30 2017_x000D_	20.9185	30.6913	-78.8577	-1.37633	2	13.7569	12.3765	43.9929	0.767821	19.6652
29608	Wed Mar 22 15:25:30 2017_x000D_	20.9252	30.9028	-72.9354	-1.27296	2	13.7473	12.5978	45	0.785398	19.662
29609	Wed Mar 22 15:25:30 2017_x000D_	20.9211	30.7968	-60.8725	-1.06243	2	13.7473	12.5978	45	0.785398	19.5619
29610	Wed Mar 22 15:25:30 2017_x000D_	20.9209	30.797	-52.7191	-0.920121	2	13.7473	12.5978	45	0.785398	19.562
29611	Wed Mar 22 15:25:30 2017_x000D_	20.7088	30.6939	-46.2358	-0.806967	2	13.7473	12.5978	45	0.785398	19.3889
29612	Wed Mar 22 15:25:30 2017_x000D_	20.6042	30.6958	-31.3552	-0.547251	2	13.9667	12.6048	14.6918	0.256421	19.2702
29613	Wed Mar 22 15:25:30 2017_x000D_	20.6039	30.6961	-23.3676	-0.407842	2	13.9667	12.6048	14.6918	0.256421	19.2704
29614	Wed Mar 22 15:25:30 2017_x000D_	20.5	30.6983	-5.33208	-0.0930624	2	13.9667	12.6048	14.6918	0.256421	19.2369
29615	Wed Mar 22 15:25:30 2017_x000D_	20.6041	30.6972	0.764197	0.0133378	2	13.9667	12.6048	14.6918	0.256421	19.2715
29616	Wed Mar 22 15:25:30 2017_x000D_	20.9172	30.6934	12.8972	0.225098	2	13.9571	12.8261	24.768	0.432284	19.1751
29617	Wed Mar 22 15:25:30 2017_x000D_	21.1256	30.6907	18.6735	0.325914	2	13.9571	12.8261	24.768	0.432284	19.2492
29618	Wed Mar 22 15:25:30 2017_x000D_	21.2266	30.5835	22.4928	0.392573	2	13.9571	12.8261	24.768	0.432284	19.1878
29619	Wed Mar 22 15:25:31 2017_x000D_	21.5359	30.4734	31.9478	0.557594	2	13.9571	12.8261	24.768	0.432284	19.2059
29620	Wed Mar 22 15:25:31 2017_x000D_	21.7407	30.3648	34.4492	0.601252	2	13.9571	12.8261	24.768	0.432284	19.1883
29621	Wed Mar 22 15:25:31 2017_x000D_	22.0462	30.1489	36.092	0.629925	2	14.1669	13.0544	25.8526	0.451214	18.823
29622	Wed Mar 22 15:25:31 2017_x000D_	22.6568	29.7173	36.0921	0.629927	2	14.1669	13.0544	25.8526	0.451214	18.7011
29623	Wed Mar 22 15:25:31 2017_x000D_	22.858	29.5029	36.0915	0.629915	2	14.1669	13.0544	25.8526	0.451214	18.6035
29624	Wed Mar 22 15:25:31 2017_x000D_	23.4684	29.0715	36.0916	0.629918	2	14.1669	13.0544	25.8526	0.451214	18.522
29625	Wed Mar 22 15:25:31 2017_x000D_	23.7734	28.8559	34.448	0.601232	2	14.3768	13.2827	8.63681	0.150741	18.1885
29626	Wed Mar 22 15:25:31 2017_x000D_	24.3867	28.5306	31.9458	0.55756	2	14.3768	13.2827	8.63681	0.150741	18.24
29627	Wed Mar 22 15:25:31 2017_x000D_	24.6918	28.315	33.5258	0.585136	2	14.3768	13.2827	8.63681	0.150741	18.231
29628	Wed Mar 22 15:25:31 2017_x000D_	24.9966	28.0995	31.9452	0.557549	2	14.3768	13.2827	8.63681	0.150741	18.2296
29629	Wed Mar 22 15:25:31 2017_x000D_	25.6063	27.6686	31.9446	0.557539	2	14.5865	13.5109	43.7106	0.762894	17.9409
29630	Wed Mar 22 15:25:31 2017_x000D_	25.9112	27.4531	33.5252	0.585126	2	14.5865	13.5109	43.7106	0.762894	17.962
29631	Wed Mar 22 15:25:31 2017_x000D_	26.5205	27.0224	33.5249	0.585121	2	14.5865	13.5109	43.7106	0.762894	18.0272
29632	Wed Mar 22 15:25:31 2017_x000D_	26.8283	26.913	34.4496	0.601259	2	14.5865	13.5109	43.7106	0.762894	18.1515
29633	Wed Mar 22 15:25:31 2017_x000D_	27.4405	26.5883	31.9454	0.557552	2	14.7963	13.7391	45	0.785398	18.0271
29634	Wed Mar 22 15:25:31 2017_x000D_	27.6383	26.2684	34.4487	0.601242	2	14.7963	13.7391	45	0.785398	17.9416
29635	Wed Mar 22 15:25:31 2017_x000D_	28.0494	26.1579	31.9448	0.557542	2	14.7963	13.7391	45	0.785398	18.1624
29636	Wed Mar 22 15:25:31 2017_x000D_	28.3539	25.9427	33.5264	0.585146	2	14.7963	13.7391	45	0.785398	18.2411
29637	Wed Mar 22 15:25:31 2017_x000D_	28.9624	25.5125	33.5261	0.585141	2	14.7963	13.7391	45	0.785398	18.4199
29638	Wed Mar 22 15:25:31 2017_x000D_	29.2665	25.2975	31.9436	0.557521	2	15.6064	15.3156	65.232	1.13851	16.9185
29639	Wed Mar 22 15:25:31 2017_x000D_	29.8748	24.8675	31.943	0.55751	2	15.6064	15.3156	65.232	1.13851	17.1705
29640	Wed Mar 22 15:25:32 2017_x000D_	30.179	24.6525	33.5255	0.585131	2	15.6064	15.3156	65.232	1.13851	17.3072
29641	Wed Mar 22 15:25:32 2017_x000D_	30.7871	24.2227	33.5252	0.585126	2	15.6064	15.3156	65.232	1.13851	17.6009
29642	Wed Mar 22 15:25:32 2017_x000D_	31.1943	24.0068	33.5258	0.585136	2	16.2258	16.221	45	0.785398	16.8723
29643	Wed Mar 22 15:25:32 2017_x000D_	31.802	23.5773	33.5255	0.585131	2	16.2258	16.221	45	0.785398	17.2259
29644	Wed Mar 22 15:25:32 2017_x000D_	32.1056	23.3626	31.9416	0.557486	2	16.2258	16.221	45	0.785398	17.4118
29645	Wed Mar 22 15:25:32 2017_x000D_	32.3061	23.1489	31.9406	0.557468	2	16.2258	16.221	45	0.785398	17.5092
29646	Wed Mar 22 15:25:32 2017_x000D_	32.9135	22.7196	31.94	0.557458	2	16.8547	16.9051	45	0.785398	17.079
29647	Wed Mar 22 15:25:32 2017_x000D_	33.3202	22.504	31.9404	0.557466	2	16.8547	16.9051	45	0.785398	17.3914
29648	Wed Mar 22 15:25:32 2017_x000D_	33.6239	22.2894	33.5246	0.585115	2	16.8547	16.9051	45	0.785398	17.6124
29649	Wed Mar 22 15:25:32 2017_x000D_	34.2308	21.8603	33.5244	0.585111	2	16.8547	16.9051	45	0.785398	18.0688
29650	Wed Mar 22 15:25:32 2017_x000D_	34.5341	21.6459	31.9392	0.557445	2	16.8547	16.9051	45	0.785398	18.304
29651	Wed Mar 22 15:25:32 2017_x000D_	35.1407	21.2171	31.9386	0.557434	2	17.2739	17.3611	45	0.785398	18.2782
29652	Wed Mar 22 15:25:32 2017_x000D_	35.447	21.1085	36.0988	0.630043	2	17.2739	17.3611	45	0.785398	18.5554
29653	Wed Mar 22 15:25:32 2017_x000D_	35.7501	20.8942	34.4506	0.601277	2	17.2739	17.3611	45	0.785398	18.811
29654	Wed Mar 22 15:25:32 2017_x000D_	36.3563	20.4657	34.4505	0.601275	2	17.2739	17.3611	45	0.785398	19.3333
29655	Wed Mar 22 15:25:32 2017_x000D_	36.5565	20.2523	34.4497	0.601261	2	17.693	17.817	45	0.785398	19.0201
29656	Wed Mar 22 15:25:32 2017_x000D_	37.1652	19.9297	31.9383	0.557428	2	17.693	17.817	45	0.785398	19.5865
29657	Wed Mar 22 15:25:32 2017_x000D_	37.3653	19.7164	31.9373	0.55741	2	17.693	17.817	45	0.785398	19.7638
29658	Wed Mar 22 15:25:32 2017_x000D_	37.9739	19.394	34.4509	0.601282	2	17.693	17.817	45	0.785398	20.3421
29659	Wed Mar 22 15:25:32 2017_x000D_	38.1766	19.2866	31.9382	0.557426	2	18.7792	18.0723	0	0	19.4354
29660	Wed Mar 22 15:25:32 2017_x000D_	38.3766	19.0734	31.9371	0.557408	2	18.7792	18.0723	0	0	19.623
29661	Wed Mar 22 15:25:32 2017_x000D_	38.5766	18.8601	31.9361	0.557389	2	18.7792	18.0723	0	0	19.8131
29662	Wed Mar 22 15:25:33 2017_x000D_	39.0848	18.6446	33.5243	0.58511	2	18.7792	18.0723	0	0	20.3137
29663	Wed Mar 22 15:25:33 2017_x000D_	39.3873	18.4307	31.937	0.557405	2	20.0844	18.3345	0	0	19.3031
29664	Wed Mar 22 15:25:33 2017_x000D_	39.69	18.2167	33.5241	0.585105	2	20.0844	18.3345	0	0	19.606
29665	Wed Mar 22 15:25:33 2017_x000D_	39.9924	18.0029	31.9363	0.557394	2	20.0844	18.3345	0	0	19.9108
29666	Wed Mar 22 15:25:33 2017_x000D_	40.1949	17.8956	29.285	0.511119	2	20.0844	18.3345	0	0	20.1153
29667	Wed Mar 22 15:25:33 2017_x000D_	40.3974	17.7884	31.9368	0.557402	2	20.0844	18.3345	0	0	20.3203
29668	Wed Mar 22 15:25:33 2017_x000D_	40.9046	17.5732	25.2153	0.44009	2	20.5227	18.3482	0	0	20.3966
29669	Wed Mar 22 15:25:33 2017_x000D_	40.9045	17.5732	19.4859	0.340094	2	20.5227	18.3482	0	0	20.3965
29670	Wed Mar 22 15:25:33 2017_x000D_	40.9012	17.4671	9.20862	0.160721	2	20.5227	18.3482	0	0	20.3975
29671	Wed Mar 22 15:25:33 2017_x000D_	40.6931	17.3621	-5.50794	-0.0961317	2	20.5227	18.3482	0	0	20.1945
29672	Wed Mar 22 15:25:33 2017_x000D_	40.6954	17.4675	-14.0296	-0.244863	2	21.8373	18.3893	0	0	18.8806
29673	Wed Mar 22 15:25:33 2017_x000D_	40.6956	17.4669	-26.7086	-0.466153	2	21.8373	18.3893	0	0	18.8808
29674	Wed Mar 22 15:25:33 2017_x000D_	40.7982	17.466	-33.051	-0.576849	2	21.8373	18.3893	0	0	18.9834
29675	Wed Mar 22 15:25:33 2017_x000D_	41.1088	17.5694	-45.0129	-0.785623	2	21.8373	18.3893	0	0	19.2889
29676	Wed Mar 22 15:25:33 2017_x000D_	41.1118	17.6752	-51.214	-0.893853	2	23.58	18.6651	11.4568	0.199958	17.5597
29677	Wed Mar 22 15:25:33 2017_x000D_	41.3222	17.8852	-59.1812	-1.03291	2	23.58	18.6651	11.4568	0.199958	17.7593
29678	Wed Mar 22 15:25:33 2017_x000D_	41.4274	17.9902	-62.9582	-1.09883	2	23.58	18.6651	11.4568	0.199958	17.8602
29679	Wed Mar 22 15:25:33 2017_x000D_	41.643	18.412	-68.0924	-1.18844	2	23.58	18.6651	11.4568	0.199958	18.0648
29680	Wed Mar 22 15:25:33 2017_x000D_	41.7532	18.7283	-71.6857	-1.25115	2	24.675	18.6993	11.0143	0.192236	17.0782
29681	Wed Mar 22 15:25:33 2017_x000D_	41.9734	19.3609	-71.686	-1.25116	2	24.675	18.6993	11.0143	0.192236	17.311
29682	Wed Mar 22 15:25:33 2017_x000D_	42.0861	19.7827	-74.3694	-1.29799	2	24.675	18.6993	11.0143	0.192236	17.4448
29683	Wed Mar 22 15:25:34 2017_x000D_	42.306	20.4145	-74.3706	-1.29801	2	24.675	18.6993	11.0143	0.192236	17.7142
29684	Wed Mar 22 15:25:34 2017_x000D_	42.3163	20.8366	-74.3676	-1.29796	2	24.675	18.6993	11.0143	0.192236	17.7703
29685	Wed Mar 22 15:25:34 2017_x000D_	42.536	21.4677	-74.3688	-1.29798	2	25.1032	18.9339	7.65515	0.133608	17.616
29686	Wed Mar 22 15:25:34 2017_x000D_	42.5462	21.8895	-74.3658	-1.29793	2	25.1032	18.9339	7.65515	0.133608	17.6916
29687	Wed Mar 22 15:25:34 2017_x000D_	42.7556	22.0984	-74.37	-1.298	2	25.1032	18.9339	7.65515	0.133608	17.9338
29688	Wed Mar 22 15:25:34 2017_x000D_	42.9775	22.8342	-73.6162	-1.28485	2	25.1032	18.9339	7.65515	0.133608	18.2949
29689	Wed Mar 22 15:25:34 2017_x000D_	42.9851	23.1499	-74.3682	-1.29797	2	25.7601	18.9544	8.92614	0.155791	17.7286
29690	Wed Mar 22 15:25:34 2017_x000D_	43.0946	23.4648	-70.7999	-1.23569	2	25.7601	18.9544	8.92614	0.155791	17.9117
29691	Wed Mar 22 15:25:34 2017_x000D_	43.2144	24.2002	-74.3664	-1.29794	2	25.7601	18.9544	8.92614	0.155791	18.2256
29692	Wed Mar 22 15:25:34 2017_x000D_	43.4259	24.5139	-73.615	-1.28482	2	25.7601	18.9544	8.92614	0.155791	18.5199
29693	Wed Mar 22 15:25:34 2017_x000D_	43.6473	25.2474	-74.3703	-1.29801	2	27.7405	18.7951	0	0	17.1656
29694	Wed Mar 22 15:25:34 2017_x000D_	43.7566	25.5616	-70.7979	-1.23566	2	27.7405	18.7951	0	0	17.3868
29695	Wed Mar 22 15:25:34 2017_x000D_	43.764	25.8765	-71.6757	-1.25098	2	27.7405	18.7951	0	0	17.5185
29696	Wed Mar 22 15:25:34 2017_x000D_	44.0896	26.713	-74.3712	-1.29802	2	27.7405	18.7951	0	0	18.1655
29697	Wed Mar 22 15:25:34 2017_x000D_	44.1987	27.0267	-70.796	-1.23562	2	31.2623	18.4628	0	0	15.5142
29698	Wed Mar 22 15:25:34 2017_x000D_	44.4195	27.7582	-71.6766	-1.25099	2	31.2623	18.4628	0	0	16.1095
29699	Wed Mar 22 15:25:34 2017_x000D_	44.5288	28.0718	-73.6166	-1.28485	2	31.2623	18.4628	0	0	16.3809
29700	Wed Mar 22 15:25:34 2017_x000D_	44.7493	28.8025	-74.3733	-1.29806	2	31.2623	18.4628	0	0	16.9944
29701	Wed Mar 22 15:25:34 2017_x000D_	44.8606	29.22	-71.6754	-1.25097	2	31.2623	18.4628	0	0	17.3387
29702	Wed Mar 22 15:25:34 2017_x000D_	45.0785	29.8453	-71.6756	-1.25098	2	32.794	18.5108	0	0	16.7147
29703	Wed Mar 22 15:25:34 2017_x000D_	45.1899	30.2626	-74.3742	-1.29808	2	32.794	18.5108	0	0	17.0811
29704	Wed Mar 22 15:25:35 2017_x000D_	45.1948	30.4717	-74.3727	-1.29805	2	32.794	18.5108	0	0	17.2291
29705	Wed Mar 22 15:25:35 2017_x000D_	45.4075	30.8872	-74.3755	-1.2981	2	32.794	18.5108	0	0	17.6713
29706	Wed Mar 22 15:25:35 2017_x000D_	45.5234	31.5127	-71.6727	-1.25092	2	33.6591	18.759	0	0	17.4189
29707	Wed Mar 22 15:25:35 2017_x000D_	45.6322	31.825	-73.6165	-1.28485	2	33.6591	18.759	0	0	17.7222
29708	Wed Mar 22 15:25:35 2017_x000D_	45.8471	32.344	-74.3763	-1.29811	2	33.6591	18.759	0	0	18.251
29709	Wed Mar 22 15:25:35 2017_x000D_	45.958	32.7599	-71.6732	-1.25093	2	33.6591	18.759	0	0	18.6357
29710	Wed Mar 22 15:25:35 2017_x000D_	46.1727	33.2788	-70.7902	-1.23552	2	34.0966	18.7726	0	0	18.8749
29711	Wed Mar 22 15:25:35 2017_x000D_	46.1798	33.5915	-71.6717	-1.25091	2	34.0966	18.7726	0	0	19.1208
29712	Wed Mar 22 15:25:35 2017_x000D_	46.286	33.7986	-74.3772	-1.29813	2	34.0966	18.7726	0	0	19.3484
29713	Wed Mar 22 15:25:35 2017_x000D_	46.3943	34.1098	-70.7882	-1.23549	2	34.0966	18.7726	0	0	19.6587
29714	Wed Mar 22 15:25:35 2017_x000D_	46.5076	34.6292	-74.3769	-1.29812	2	34.0966	18.7726	0	0	20.1362
29715	Wed Mar 22 15:25:35 2017_x000D_	46.6134	34.8358	-71.6723	-1.25092	2	35.8162	19.4897	10.0032	0.174588	18.7639
29716	Wed Mar 22 15:25:35 2017_x000D_	46.7289	35.4591	-74.3765	-1.29812	2	35.8162	19.4897	10.0032	0.174588	19.3419
29717	Wed Mar 22 15:25:35 2017_x000D_	46.9407	35.8721	-74.3793	-1.29816	2	35.8162	19.4897	10.0032	0.174588	19.8025
29718	Wed Mar 22 15:25:35 2017_x000D_	46.9454	36.0802	-74.3778	-1.29814	2	35.8162	19.4897	10.0032	0.174588	19.9776
29719	Wed Mar 22 15:25:35 2017_x000D_	46.9501	36.2882	-74.3763	-1.29811	2	39.0349	20.9162	8.63681	0.150741	17.2901
29720	Wed Mar 22 15:25:35 2017_x000D_	47.1615	36.7007	-69.0395	-1.20497	2	39.0349	20.9162	8.63681	0.150741	17.7536
29721	Wed Mar 22 15:25:35 2017_x000D_	47.2695	37.011	-65.39	-1.14127	2	39.0349	20.9162	8.63681	0.150741	18.079
29722	Wed Mar 22 15:25:35 2017_x000D_	47.3728	37.1133	-61.5413	-1.0741	2	39.0349	20.9162	8.63681	0.150741	18.2172
29723	Wed Mar 22 15:25:35 2017_x000D_	47.4827	37.5274	-50.9466	-0.889185	2	40.5342	21.6257	4.13118	0.0721027	17.3536
29724	Wed Mar 22 15:25:35 2017_x000D_	47.5855	37.6295	-42.695	-0.745169	2	40.5342	21.6257	4.13118	0.0721027	17.4884
29725	Wed Mar 22 15:25:35 2017_x000D_	47.8933	37.8327	-31.6554	-0.552491	2	40.5342	21.6257	4.13118	0.0721027	17.7995
29726	Wed Mar 22 15:25:36 2017_x000D_	48.0972	37.9331	-26.1608	-0.456592	2	40.5342	21.6257	4.13118	0.0721027	17.9758
29727	Wed Mar 22 15:25:36 2017_x000D_	48.4047	38.136	-14.1276	-0.246573	2	41.8146	22.3281	10.9264	0.190702	17.1266
29728	Wed Mar 22 15:25:36 2017_x000D_	48.6089	38.2364	-11.2049	-0.195562	2	41.8146	22.3281	10.9264	0.190702	17.2985
29729	Wed Mar 22 15:25:36 2017_x000D_	48.8109	38.2332	-5.17611	-0.0903401	2	41.8146	22.3281	10.9264	0.190702	17.3759
29730	Wed Mar 22 15:25:36 2017_x000D_	49.1133	38.2279	-4.8706	-0.0850081	2	41.8146	22.3281	10.9264	0.190702	17.495
29731	Wed Mar 22 15:25:36 2017_x000D_	49.7206	38.3212	-1.94141	-0.0338841	2	41.8146	22.3281	10.9264	0.190702	17.8405
29732	Wed Mar 22 15:25:36 2017_x000D_	50.1237	38.3141	-1.94208	-0.0338957	2	45.4144	24.8683	21.84	0.38118	14.2467
29733	Wed Mar 22 15:25:36 2017_x000D_	50.9316	38.4037	1.00624	0.0175621	2	45.4144	24.8683	21.84	0.38118	14.6167
29734	Wed Mar 22 15:25:36 2017_x000D_	51.3321	38.2932	3.95127	0.0689627	2	45.4144	24.8683	21.84	0.38118	14.6713
29735	Wed Mar 22 15:25:36 2017_x000D_	51.9357	38.2826	3.95213	0.0689777	2	45.4144	24.8683	21.84	0.38118	14.9155
29736	Wed Mar 22 15:25:36 2017_x000D_	52.3358	38.1721	6.88487	0.120164	2	47.5352	26.2577	8.63681	0.150741	12.8452
29737	Wed Mar 22 15:25:36 2017_x000D_	53.1396	38.158	6.88715	0.120203	2	47.5352	26.2577	8.63681	0.150741	13.154
29738	Wed Mar 22 15:25:36 2017_x000D_	53.1396	38.158	6.88715	0.120203	2	47.5352	26.2577	8.63681	0.150741	13.154
29739	Wed Mar 22 15:25:36 2017_x000D_	53.9407	38.0404	3.94922	0.068927	2	47.5352	26.2577	8.63681	0.150741	13.4113
29740	Wed Mar 22 15:25:36 2017_x000D_	54.5426	38.03	3.95008	0.0689419	2	48.8029	27.1791	0	0	12.2754
29741	Wed Mar 22 15:25:36 2017_x000D_	54.9437	38.023	3.95067	0.0689521	2	48.8029	27.1791	0	0	12.4619
29742	Wed Mar 22 15:25:36 2017_x000D_	55.3447	38.016	3.95131	0.0689633	2	48.8029	27.1791	0	0	12.6583
29743	Wed Mar 22 15:25:36 2017_x000D_	56.1441	37.8988	6.88999	0.120253	2	48.8029	27.1791	0	0	12.9925
29744	Wed Mar 22 15:25:36 2017_x000D_	56.5446	37.8918	6.89112	0.120273	2	48.8029	27.1791	0	0	13.2173
29745	Wed Mar 22 15:25:36 2017_x000D_	57.1431	37.7782	9.80144	0.171067	2	49.4366	27.6396	14.6918	0.256421	12.735
29746	Wed Mar 22 15:25:36 2017_x000D_	57.5412	37.6678	6.88825	0.120223	2	49.4366	27.6396	14.6918	0.256421	12.8938
29747	Wed Mar 22 15:25:37 2017_x000D_	57.941	37.6609	6.88944	0.120243	2	49.4366	27.6396	14.6918	0.256421	13.1435
29748	Wed Mar 22 15:25:37 2017_x000D_	58.6385	37.5457	9.38834	0.163858	2	49.4366	27.6396	14.6918	0.256421	13.5206
29749	Wed Mar 22 15:25:37 2017_x000D_	58.9363	37.4372	6.88655	0.120193	2	50.5065	28.1135	45	0.785398	12.5695
29750	Wed Mar 22 15:25:37 2017_x000D_	59.7349	37.4235	6.88885	0.120233	2	50.5065	28.1135	45	0.785398	13.1088
29751	Wed Mar 22 15:25:37 2017_x000D_	60.1339	37.4167	6.88997	0.120253	2	50.5065	28.1135	45	0.785398	13.3879
29752	Wed Mar 22 15:25:37 2017_x000D_	60.7285	37.2001	6.88606	0.120184	2	50.5065	28.1135	45	0.785398	13.6768
29753	Wed Mar 22 15:25:37 2017_x000D_	61.1271	37.1933	6.88717	0.120204	2	51.7837	28.8141	13.0128	0.227116	12.5503
29754	Wed Mar 22 15:25:37 2017_x000D_	61.8241	37.1814	6.60941	0.115356	2	51.7837	28.8141	13.0128	0.227116	13.0699
29755	Wed Mar 22 15:25:37 2017_x000D_	61.8241	37.1814	6.60941	0.115356	2	51.7837	28.8141	13.0128	0.227116	13.0699
29756	Wed Mar 22 15:25:37 2017_x000D_	62.4197	37.0682	9.3922	0.163925	2	51.7837	28.8141	13.0128	0.227116	13.4631
29757	Wed Mar 22 15:25:37 2017_x000D_	62.7166	36.96	6.88603	0.120184	2	51.7837	28.8141	13.0128	0.227116	13.6339
29758	Wed Mar 22 15:25:37 2017_x000D_	63.3132	36.9499	6.88768	0.120213	2	54.7833	30.0079	19.478	0.339955	10.9978
29759	Wed Mar 22 15:25:37 2017_x000D_	63.6112	36.9448	6.60858	0.115341	2	54.7833	30.0079	19.478	0.339955	11.2273
29760	Wed Mar 22 15:25:37 2017_x000D_	64.1065	36.8333	3.93466	0.0686728	2	54.7833	30.0079	19.478	0.339955	11.5546
29761	Wed Mar 22 15:25:37 2017_x000D_	64.4027	36.7254	6.60503	0.115279	2	54.7833	30.0079	19.478	0.339955	11.7328
29762	Wed Mar 22 15:25:37 2017_x000D_	64.8994	36.717	6.88655	0.120193	2	56.9097	31.1745	0	0	9.72392
29763	Wed Mar 22 15:25:37 2017_x000D_	65.0978	36.7137	6.88716	0.120204	2	56.9097	31.1745	0	0	9.88573
29764	Wed Mar 22 15:25:37 2017_x000D_	65.3953	36.7087	6.60772	0.115326	2	56.9097	31.1745	0	0	10.1308
29765	Wed Mar 22 15:25:37 2017_x000D_	65.792	36.702	6.60884	0.115346	2	56.9097	31.1745	0	0	10.4618
29766	Wed Mar 22 15:25:37 2017_x000D_	66.0881	36.594	3.93172	0.0686214	2	57.9777	31.6476	8.63681	0.150741	9.49976
29767	Wed Mar 22 15:25:37 2017_x000D_	66.3849	36.5885	-7.4816	-0.130578	2	57.9777	31.6476	8.63681	0.150741	9.75159
29768	Wed Mar 22 15:25:37 2017_x000D_	66.3847	36.5882	-12.9354	-0.225765	2	57.9777	31.6476	8.63681	0.150741	9.75127
29769	Wed Mar 22 15:25:38 2017_x000D_	66.2857	36.5896	-19.0269	-0.332081	2	57.9777	31.6476	8.63681	0.150741	9.66676
29770	Wed Mar 22 15:25:38 2017_x000D_	66.1853	36.4876	-35.3198	-0.616447	2	59.8848	32.8066	45	0.785398	7.29699
29771	Wed Mar 22 15:25:38 2017_x000D_	66.1856	36.4873	-43.1948	-0.753891	2	59.8848	32.8066	45	0.785398	7.2971
29772	Wed Mar 22 15:25:38 2017_x000D_	66.1844	36.3843	-49.255	-0.859662	2	59.8848	32.8066	45	0.785398	7.24465
29773	Wed Mar 22 15:25:38 2017_x000D_	66.2858	36.4855	-65.9564	-1.15116	2	59.8848	32.8066	45	0.785398	7.38289
29774	Wed Mar 22 15:25:38 2017_x000D_	66.2845	36.3825	-72.2197	-1.26047	2	59.8848	32.8066	45	0.785398	7.33098
29775	Wed Mar 22 15:25:38 2017_x000D_	66.3888	36.69	-86.3853	-1.50771	2	62.6083	35.0901	14.6918	0.256421	4.1051
29776	Wed Mar 22 15:25:38 2017_x000D_	66.389	36.6902	268.102	4.67926	2	62.6083	35.0901	14.6918	0.256421	4.10536
29777	Wed Mar 22 15:25:38 2017_x000D_	66.3954	37.1023	257.327	4.49121	2	62.6083	35.0901	14.6918	0.256421	4.28848
29778	Wed Mar 22 15:25:38 2017_x000D_	66.3969	37.2055	251.336	4.38663	2	62.6083	35.0901	14.6918	0.256421	4.33917
29779	Wed Mar 22 15:25:38 2017_x000D_	66.208	37.8263	246.356	4.29971	1	69.5797	35.0815	49.8751	0.870485	4.34768
29780	Wed Mar 22 15:25:38 2017_x000D_	66.0161	38.2411	246.356	4.29972	1	69.5797	35.0815	49.8751	0.870485	4.7626
29781	Wed Mar 22 15:25:38 2017_x000D_	65.8225	38.5531	245.167	4.27898	1	69.5797	35.0815	49.8751	0.870485	5.11552
29782	Wed Mar 22 15:25:38 2017_x000D_	65.7297	38.966	247.703	4.32324	1	69.5797	35.0815	49.8751	0.870485	5.46917
29783	Wed Mar 22 15:25:38 2017_x000D_	65.3444	39.6924	248.803	4.34242	1	69.5365	35.9598	99.844	1.74261	5.61302
29784	Wed Mar 22 15:25:38 2017_x000D_	65.2516	40.105	251.337	4.38666	1	69.5365	35.9598	99.844	1.74261	5.9618
29785	Wed Mar 22 15:25:38 2017_x000D_	65.063	40.7249	251.337	4.38666	1	69.5365	35.9598	99.844	1.74261	6.53593
29786	Wed Mar 22 15:25:38 2017_x000D_	64.9671	40.932	253.956	4.43237	1	69.5365	35.9598	99.844	1.74261	6.75294
29787	Wed Mar 22 15:25:38 2017_x000D_	64.7785	41.5517	253.956	4.43237	1	69.5365	35.9598	99.844	1.74261	7.3422
29788	Wed Mar 22 15:25:38 2017_x000D_	64.5868	41.966	253.957	4.43239	2	64.7306	36.2542	10.9264	0.190702	5.71361
29789	Wed Mar 22 15:25:38 2017_x000D_	64.5916	42.2737	254.757	4.44635	2	64.7306	36.2542	10.9264	0.190702	6.0211
29790	Wed Mar 22 15:25:39 2017_x000D_	64.4048	42.9956	253.956	4.43236	2	64.7306	36.2542	10.9264	0.190702	6.74927
29791	Wed Mar 22 15:25:39 2017_x000D_	64.309	43.2028	251.336	4.38664	2	64.7306	36.2542	10.9264	0.190702	6.96138
29792	Wed Mar 22 15:25:39 2017_x000D_	64.0247	44.0287	253.957	4.43238	2	64.9374	36.4803	28.4516	0.496574	7.60338
29793	Wed Mar 22 15:25:39 2017_x000D_	64.0297	44.3359	254.757	4.44635	2	64.9374	36.4803	28.4516	0.496574	7.90787
29794	Wed Mar 22 15:25:39 2017_x000D_	63.8364	44.6475	253.957	4.43238	2	64.9374	36.4803	28.4516	0.496574	8.24108
29795	Wed Mar 22 15:25:39 2017_x000D_	63.6498	45.3687	253.074	4.41698	2	64.9374	36.4803	28.4516	0.496574	8.98118
29796	Wed Mar 22 15:25:39 2017_x000D_	63.5557	45.6779	251.335	4.38663	2	65.1549	36.4869	8.63681	0.150741	9.32909
29797	Wed Mar 22 15:25:39 2017_x000D_	63.3708	46.5009	251.334	4.38661	2	65.1549	36.4869	8.63681	0.150741	10.1717
29798	Wed Mar 22 15:25:39 2017_x000D_	63.2768	46.81	253.073	4.41696	2	65.1549	36.4869	8.63681	0.150741	10.4926
29799	Wed Mar 22 15:25:39 2017_x000D_	63.0837	47.1212	253.957	4.43239	2	65.1549	36.4869	8.63681	0.150741	10.8341
29800	Wed Mar 22 15:25:39 2017_x000D_	62.899	47.9436	253.957	4.43238	2	65.3724	36.4935	8.63681	0.150741	11.7142
29801	Wed Mar 22 15:25:39 2017_x000D_	62.805	48.2527	250.337	4.3692	2	65.3724	36.4935	8.63681	0.150741	12.0362
29802	Wed Mar 22 15:25:39 2017_x000D_	62.6187	48.9724	251.333	4.3866	2	65.3724	36.4935	8.63681	0.150741	12.7791
29803	Wed Mar 22 15:25:39 2017_x000D_	62.4274	49.3856	251.334	4.38661	2	65.3724	36.4935	8.63681	0.150741	13.2242
29804	Wed Mar 22 15:25:39 2017_x000D_	62.2395	50.003	251.334	4.3866	2	65.3724	36.4935	8.63681	0.150741	13.868
29805	Wed Mar 22 15:25:39 2017_x000D_	62.0483	50.416	251.334	4.38661	2	65.5685	36.9392	46.2894	0.807903	13.929
29806	Wed Mar 22 15:25:39 2017_x000D_	62.0551	50.8243	251.333	4.38659	2	65.5685	36.9392	46.2894	0.807903	14.3227
29807	Wed Mar 22 15:25:39 2017_x000D_	61.8674	51.4412	251.333	4.38658	2	65.5685	36.9392	46.2894	0.807903	14.9668
29808	Wed Mar 22 15:25:39 2017_x000D_	61.6745	51.7522	250.335	4.36918	2	65.5685	36.9392	46.2894	0.807903	15.3163
29809	Wed Mar 22 15:25:39 2017_x000D_	61.4816	52.0629	251.334	4.38661	2	66.331	39.1604	81.9462	1.43023	13.7837
29810	Wed Mar 22 15:25:39 2017_x000D_	61.294	52.6796	251.334	4.38661	2	66.331	39.1604	81.9462	1.43023	14.4271
29811	Wed Mar 22 15:25:40 2017_x000D_	61.3009	53.0873	251.333	4.38658	2	66.331	39.1604	81.9462	1.43023	14.8074
29812	Wed Mar 22 15:25:40 2017_x000D_	61.1116	53.6019	250.334	4.36916	2	66.331	39.1604	81.9462	1.43023	15.3558
29813	Wed Mar 22 15:25:40 2017_x000D_	60.9188	53.9124	251.334	4.3866	2	66.2236	41.3543	83.274	1.45341	13.6326
29814	Wed Mar 22 15:25:40 2017_x000D_	60.7295	54.4269	250.335	4.36917	2	66.2236	41.3543	83.274	1.45341	14.1802
29815	Wed Mar 22 15:25:40 2017_x000D_	60.6358	54.7349	248.793	4.34225	2	66.2236	41.3543	83.274	1.45341	14.5005
29816	Wed Mar 22 15:25:40 2017_x000D_	60.5421	55.0429	250.335	4.36917	2	66.2236	41.3543	83.274	1.45341	14.8208
29817	Wed Mar 22 15:25:40 2017_x000D_	60.3511	55.4553	250.335	4.36918	2	65.9741	42.0058	83.274	1.45341	14.5776
29818	Wed Mar 22 15:25:40 2017_x000D_	60.2557	55.6615	247.692	4.32304	2	65.9741	42.0058	83.274	1.45341	14.8047
29819	Wed Mar 22 15:25:40 2017_x000D_	60.1602	55.8676	250.336	4.36919	2	65.9741	42.0058	83.274	1.45341	15.0317
29820	Wed Mar 22 15:25:40 2017_x000D_	60.0683	56.2773	247.692	4.32303	2	65.9741	42.0058	83.274	1.45341	15.4452
29821	Wed Mar 22 15:25:40 2017_x000D_	59.8774	56.6895	247.692	4.32304	2	65.9741	42.0058	83.274	1.45341	15.8991
29822	Wed Mar 22 15:25:40 2017_x000D_	59.7802	56.7937	251.336	4.38663	2	65.7031	43.0957	85.0276	1.48401	14.9237
29823	Wed Mar 22 15:25:40 2017_x000D_	59.6884	57.203	253.963	4.4325	2	65.7031	43.0957	85.0276	1.48401	15.336
29824	Wed Mar 22 15:25:40 2017_x000D_	59.5929	57.409	256.671	4.47976	2	65.7031	43.0957	85.0276	1.48401	15.5629
29825	Wed Mar 22 15:25:40 2017_x000D_	59.4037	57.9221	268.234	4.68156	2	65.7031	43.0957	85.0276	1.48401	16.1091
29826	Wed Mar 22 15:25:40 2017_x000D_	59.5061	58.1222	-83.4077	-1.45574	2	65.8668	44.1984	79.0736	1.38009	15.3079
29827	Wed Mar 22 15:25:40 2017_x000D_	59.5111	58.4268	-71.819	-1.25348	2	65.8668	44.1984	79.0736	1.38009	15.5834
29828	Wed Mar 22 15:25:40 2017_x000D_	59.6115	58.5255	-62.8835	-1.09752	2	65.8668	44.1984	79.0736	1.38009	15.6331
29829	Wed Mar 22 15:25:40 2017_x000D_	59.8142	58.8248	-48.54	-0.847182	2	65.8668	44.1984	79.0736	1.38009	15.8293
29830	Wed Mar 22 15:25:40 2017_x000D_	59.8157	58.9264	-42.4197	-0.740364	2	65.3036	46.8154	97.6551	1.7044	13.2964
29831	Wed Mar 22 15:25:40 2017_x000D_	60.1174	59.2228	-30.6243	-0.534496	2	65.3036	46.8154	97.6551	1.7044	13.4477
29832	Wed Mar 22 15:25:40 2017_x000D_	60.1174	59.2228	-30.6243	-0.534496	2	65.3036	46.8154	97.6551	1.7044	13.4477
29833	Wed Mar 22 15:25:41 2017_x000D_	60.4194	59.5192	-21.8173	-0.380783	2	65.3036	46.8154	97.6551	1.7044	13.6104
29834	Wed Mar 22 15:25:41 2017_x000D_	60.7175	59.6122	-18.179	-0.317284	2	65.3036	46.8154	97.6551	1.7044	13.5938
29835	Wed Mar 22 15:25:41 2017_x000D_	61.4129	59.7954	-13.5048	-0.235704	2	64.2849	49.8562	100.003	1.74538	10.3458
29836	Wed Mar 22 15:25:41 2017_x000D_	61.8095	59.8852	-16.3673	-0.285663	2	64.2849	49.8562	100.003	1.74538	10.33
29837	Wed Mar 22 15:25:41 2017_x000D_	62.6034	60.1664	-12.1109	-0.211375	2	64.2849	49.8562	100.003	1.74538	10.4464
29838	Wed Mar 22 15:25:41 2017_x000D_	63.0966	60.152	-12.778	-0.223018	2	64.2849	49.8562	100.003	1.74538	10.3641
29839	Wed Mar 22 15:25:41 2017_x000D_	63.7913	60.4355	-16.3683	-0.285681	2	63.5479	51.5885	94.1948	1.64401	8.85035
29840	Wed Mar 22 15:25:41 2017_x000D_	64.0864	60.4268	-15.5203	-0.27088	2	63.5479	51.5885	94.1948	1.64401	8.85469
29841	Wed Mar 22 15:25:41 2017_x000D_	64.4834	60.6176	-15.5176	-0.270833	2	63.5479	51.5885	94.1948	1.64401	9.07743
29842	Wed Mar 22 15:25:41 2017_x000D_	65.2734	60.7967	-15.519	-0.270857	2	63.5479	51.5885	94.1948	1.64401	9.36847
29843	Wed Mar 22 15:25:41 2017_x000D_	65.5699	60.8889	-19.1533	-0.334289	2	62.3236	54.4017	97.2504	1.69734	7.25412
29844	Wed Mar 22 15:25:41 2017_x000D_	66.3603	61.1686	-21.8422	-0.381218	2	62.3236	54.4017	97.2504	1.69734	7.87946
29845	Wed Mar 22 15:25:41 2017_x000D_	66.6562	61.261	-18.1894	-0.317464	2	62.3236	54.4017	97.2504	1.69734	8.11304
29846	Wed Mar 22 15:25:41 2017_x000D_	66.9538	61.4541	-19.1505	-0.334239	2	62.3236	54.4017	97.2504	1.69734	8.43653
29847	Wed Mar 22 15:25:41 2017_x000D_	67.7427	61.7332	-21.8418	-0.381211	2	62.3236	54.4017	97.2504	1.69734	9.11688
29848	Wed Mar 22 15:25:41 2017_x000D_	68.038	61.8254	-18.1855	-0.317397	2	62.0533	55.4892	93.5931	1.63351	8.71574
29849	Wed Mar 22 15:25:41 2017_x000D_	68.7267	62.0065	-19.1526	-0.334276	2	62.0533	55.4892	93.5931	1.63351	9.32789
29850	Wed Mar 22 15:25:41 2017_x000D_	69.121	62.1962	-19.1508	-0.334245	2	62.0533	55.4892	93.5931	1.63351	9.74352
29851	Wed Mar 22 15:25:41 2017_x000D_	69.4171	62.3888	-18.1818	-0.317333	2	62.0533	55.4892	93.5931	1.63351	10.0911
29852	Wed Mar 22 15:25:41 2017_x000D_	70.2021	62.5664	-18.1845	-0.31738	2	61.7618	57.0138	101.014	1.76303	10.103
29853	Wed Mar 22 15:25:41 2017_x000D_	70.4955	62.5575	-19.1548	-0.334314	2	61.7618	57.0138	101.014	1.76303	10.3446
29854	Wed Mar 22 15:25:42 2017_x000D_	71.1842	62.9391	-18.1828	-0.31735	2	61.7618	57.0138	101.014	1.76303	11.1306
29855	Wed Mar 22 15:25:42 2017_x000D_	71.3794	62.9331	-18.1852	-0.317392	2	61.7618	57.0138	101.014	1.76303	11.2932
29856	Wed Mar 22 15:25:42 2017_x000D_	72.1638	63.2109	-15.5017	-0.270556	2	61.5129	57.6635	103.013	1.79791	12.009
29857	Wed Mar 22 15:25:42 2017_x000D_	72.4572	63.3022	-17.2992	-0.301927	2	61.5129	57.6635	103.013	1.79791	12.3115
29858	Wed Mar 22 15:25:42 2017_x000D_	72.7511	63.3938	-15.501	-0.270544	2	61.5129	57.6635	103.013	1.79791	12.6148
29859	Wed Mar 22 15:25:42 2017_x000D_	73.1419	63.4821	-18.1862	-0.31741	2	61.5129	57.6635	103.013	1.79791	13.0035
29860	Wed Mar 22 15:25:42 2017_x000D_	73.7298	63.7653	-15.4976	-0.270484	2	61.2533	58.5317	104.692	1.82722	13.5297
29861	Wed Mar 22 15:25:42 2017_x000D_	74.316	63.9479	-15.4969	-0.270471	2	61.2533	58.5317	104.692	1.82722	14.1411
29862	Wed Mar 22 15:25:42 2017_x000D_	74.7049	63.9357	-15.5011	-0.270544	2	61.2533	58.5317	104.692	1.82722	14.4965
29863	Wed Mar 22 15:25:42 2017_x000D_	74.9004	64.0298	-18.1873	-0.317428	2	61.2533	58.5317	104.692	1.82722	14.713
29864	Wed Mar 22 15:25:42 2017_x000D_	75.4858	64.2124	-12.7352	-0.22227	2	61.2533	58.5317	104.692	1.82722	15.3243
29865	Wed Mar 22 15:25:42 2017_x000D_	75.7779	64.3033	-14.7161	-0.256844	2	62.275	59.8744	25.8526	0.451214	14.2107
29866	Wed Mar 22 15:25:42 2017_x000D_	76.0694	64.2942	-15.5017	-0.270556	2	62.275	59.8744	25.8526	0.451214	14.4852
29867	Wed Mar 22 15:25:42 2017_x000D_	76.4597	64.4823	-15.4989	-0.270507	2	62.275	59.8744	25.8526	0.451214	14.9144
29868	Wed Mar 22 15:25:42 2017_x000D_	76.6549	64.5765	-12.7318	-0.222212	2	62.275	59.8744	25.8526	0.451214	15.1292
29869	Wed Mar 22 15:25:42 2017_x000D_	77.1405	64.6612	-14.7161	-0.256845	2	64.1748	61.0229	16.925	0.295397	13.4665
29870	Wed Mar 22 15:25:42 2017_x000D_	77.4315	64.652	-15.5024	-0.270569	2	64.1748	61.0229	16.925	0.295397	13.7445
29871	Wed Mar 22 15:25:42 2017_x000D_	77.7243	64.8427	-21.8724	-0.381745	2	64.1748	61.0229	16.925	0.295397	14.0776
29872	Wed Mar 22 15:25:42 2017_x000D_	77.8201	64.7391	-30.7866	-0.537327	2	64.1748	61.0229	16.925	0.295397	14.1423
29873	Wed Mar 22 15:25:42 2017_x000D_	77.6244	64.5443	-42.8474	-0.747829	2	68.21	62.888	14.6918	0.256421	9.55899
29874	Wed Mar 22 15:25:42 2017_x000D_	77.527	64.4473	-50.7408	-0.885595	2	68.21	62.888	14.6918	0.256421	9.44658
29875	Wed Mar 22 15:25:43 2017_x000D_	77.5262	64.3471	-56.9877	-0.994622	2	68.21	62.888	14.6918	0.256421	9.42977
29876	Wed Mar 22 15:25:43 2017_x000D_	77.5276	64.4473	-63.3305	-1.10533	2	68.21	62.888	14.6918	0.256421	9.44717
29877	Wed Mar 22 15:25:43 2017_x000D_	77.6251	64.4443	-78.3872	-1.36811	2	71.6024	64.5147	8.63681	0.150741	6.02311
29878	Wed Mar 22 15:25:43 2017_x000D_	77.6264	64.5445	-84.109	-1.46798	2	71.6024	64.5147	8.63681	0.150741	6.02407
29879	Wed Mar 22 15:25:43 2017_x000D_	77.6289	64.7451	265.357	4.63136	2	71.6024	64.5147	8.63681	0.150741	6.0309
29880	Wed Mar 22 15:25:43 2017_x000D_	77.6301	64.8455	259.7	4.53263	2	71.6024	64.5147	8.63681	0.150741	6.03677
29881	Wed Mar 22 15:25:43 2017_x000D_	77.6355	65.3464	248.608	4.33903	2	71.6024	64.5147	8.63681	0.150741	6.09016
29882	Wed Mar 22 15:25:43 2017_x000D_	77.4427	65.453	242.611	4.23436	2	73.2814	65.6548	21.2592	0.371043	4.16619
29883	Wed Mar 22 15:25:43 2017_x000D_	77.348	65.6563	240.316	4.19431	2	73.2814	65.6548	21.2592	0.371043	4.0666
29884	Wed Mar 22 15:25:43 2017_x000D_	77.0627	66.166	236.649	4.1303	2	73.2814	65.6548	21.2592	0.371043	3.8157
29885	Wed Mar 22 15:25:43 2017_x000D_	76.8723	66.4723	238.129	4.15613	2	73.2814	65.6548	21.2592	0.371043	3.68278
29886	Wed Mar 22 15:25:43 2017_x000D_	76.5883	67.0817	240.316	4.19431	1	81.3252	65.2285	64.0327	1.11758	5.08651
29887	Wed Mar 22 15:25:43 2017_x000D_	76.3021	67.4911	242.611	4.23437	1	81.3252	65.2285	64.0327	1.11758	5.50916
29888	Wed Mar 22 15:25:43 2017_x000D_	76.1106	67.6974	242.612	4.23437	1	81.3252	65.2285	64.0327	1.11758	5.76953
29889	Wed Mar 22 15:25:43 2017_x000D_	75.7297	68.31	242.612	4.23438	1	81.3252	65.2285	64.0327	1.11758	6.3879
29890	Wed Mar 22 15:25:43 2017_x000D_	75.6373	68.713	240.316	4.19431	1	80.5877	66.954	113.786	1.98594	5.25362
29891	Wed Mar 22 15:25:43 2017_x000D_	75.3535	69.3221	242.611	4.23437	1	80.5877	66.954	113.786	1.98594	5.74498
29892	Wed Mar 22 15:25:43 2017_x000D_	75.1619	69.5285	242.612	4.23437	1	80.5877	66.954	113.786	1.98594	6.00561
29893	Wed Mar 22 15:25:43 2017_x000D_	74.9727	69.9345	242.612	4.23437	1	80.5877	66.954	113.786	1.98594	6.35701
29894	Wed Mar 22 15:25:43 2017_x000D_	74.689	70.5434	245.016	4.27633	1	80.5877	66.954	113.786	1.98594	6.90496
29895	Wed Mar 22 15:25:43 2017_x000D_	74.5944	70.7465	242.611	4.23437	1	79.3957	69.1026	113.993	1.98956	5.07493
29896	Wed Mar 22 15:25:43 2017_x000D_	74.2161	71.5583	242.611	4.23437	1	79.3957	69.1026	113.993	1.98956	5.73225
29897	Wed Mar 22 15:25:44 2017_x000D_	74.0246	71.7646	242.612	4.23437	1	79.3957	69.1026	113.993	1.98956	5.99458
29898	Wed Mar 22 15:25:44 2017_x000D_	73.7409	72.3733	245.016	4.27634	1	79.3957	69.1026	113.993	1.98956	6.53255
29899	Wed Mar 22 15:25:44 2017_x000D_	73.6488	72.7756	242.611	4.23436	2	75.5874	67.2488	40.9364	0.714475	5.85694
29900	Wed Mar 22 15:25:44 2017_x000D_	73.4586	73.0816	243.863	4.25622	2	75.5874	67.2488	40.9364	0.714475	6.20913
29901	Wed Mar 22 15:25:44 2017_x000D_	73.0768	73.594	242.612	4.23437	2	75.5874	67.2488	40.9364	0.714475	6.82383
29902	Wed Mar 22 15:25:44 2017_x000D_	72.9848	73.996	245.016	4.27634	2	75.5874	67.2488	40.9364	0.714475	7.23175
29903	Wed Mar 22 15:25:44 2017_x000D_	72.8903	74.1989	242.611	4.23436	2	75.5874	67.2488	40.9364	0.714475	7.45508
29904	Wed Mar 22 15:25:44 2017_x000D_	72.5098	74.8108	242.611	4.23437	2	75.5874	67.2488	40.9364	0.714475	8.16428
29905	Wed Mar 22 15:25:44 2017_x000D_	72.3208	75.2164	242.611	4.23437	2	75.5874	67.2488	40.9364	0.714475	8.61123
29906	Wed Mar 22 15:25:44 2017_x000D_	72.1331	75.7215	241.247	4.21055	2	75.5874	67.2488	40.9364	0.714475	9.1498
29907	Wed Mar 22 15:25:44 2017_x000D_	71.943	76.0273	242.611	4.23436	2	75.8039	67.255	22.7147	0.396446	9.58435
29908	Wed Mar 22 15:25:44 2017_x000D_	71.657	76.4364	240.315	4.19428	2	75.8039	67.255	22.7147	0.396446	10.0745
29909	Wed Mar 22 15:25:44 2017_x000D_	71.5639	76.7386	241.247	4.21055	2	75.8039	67.255	22.7147	0.396446	10.3883
29910	Wed Mar 22 15:25:44 2017_x000D_	71.4694	76.9413	238.886	4.16935	2	75.8039	67.255	22.7147	0.396446	10.6119
29911	Wed Mar 22 15:25:44 2017_x000D_	71.1836	77.3502	241.247	4.21055	2	75.8039	67.255	22.7147	0.396446	11.1023
29912	Wed Mar 22 15:25:44 2017_x000D_	71.0878	77.4534	240.315	4.19428	2	75.5874	67.2488	24.768	0.432284	11.1526
29913	Wed Mar 22 15:25:44 2017_x000D_	70.899	77.8587	240.315	4.19428	2	75.5874	67.2488	24.768	0.432284	11.5996
29914	Wed Mar 22 15:25:44 2017_x000D_	70.9003	77.9582	238.886	4.16935	2	75.5874	67.2488	24.768	0.432284	11.6902
29915	Wed Mar 22 15:25:44 2017_x000D_	70.6157	78.4667	235.045	4.10231	2	75.5874	67.2488	24.768	0.432284	12.2703
29916	Wed Mar 22 15:25:44 2017_x000D_	70.5198	78.5701	231.119	4.03379	2	75.9985	67.6971	65.232	1.13851	12.1753
29917	Wed Mar 22 15:25:44 2017_x000D_	70.4238	78.6735	223.419	3.89939	2	75.9985	67.6971	65.232	1.13851	12.3109
29918	Wed Mar 22 15:25:45 2017_x000D_	70.5192	78.5704	215.289	3.7575	2	75.9985	67.6971	65.232	1.13851	12.1759
29919	Wed Mar 22 15:25:45 2017_x000D_	70.6156	78.5667	201.761	3.5214	2	75.9985	67.6971	65.232	1.13851	12.1295
29920	Wed Mar 22 15:25:45 2017_x000D_	70.7135	78.6622	193.202	3.37201	2	76.9387	70.5605	79.4957	1.38746	10.2172
29921	Wed Mar 22 15:25:45 2017_x000D_	70.7131	78.6616	176.652	3.08316	2	76.9387	70.5605	79.4957	1.38746	10.2169
29922	Wed Mar 22 15:25:45 2017_x000D_	70.6156	78.6652	171.646	2.99579	2	76.9387	70.5605	79.4957	1.38746	10.2795
29923	Wed Mar 22 15:25:45 2017_x000D_	70.2259	78.5801	157.26	2.74471	2	76.9387	70.5605	79.4957	1.38746	10.4583
29924	Wed Mar 22 15:25:45 2017_x000D_	70.1276	78.4844	153.606	2.68094	2	76.9387	70.5605	79.4957	1.38746	10.4489
29925	Wed Mar 22 15:25:45 2017_x000D_	69.7365	78.3003	145.903	2.54649	2	77.2292	73.4036	75.3081	1.31438	8.95088
29926	Wed Mar 22 15:25:45 2017_x000D_	69.7365	78.3003	145.903	2.54649	2	77.2292	73.4036	75.3081	1.31438	8.95088
29927	Wed Mar 22 15:25:45 2017_x000D_	69.1474	77.9244	141.523	2.47004	2	77.2292	73.4036	75.3081	1.31438	9.2603
29928	Wed Mar 22 15:25:45 2017_x000D_	68.8502	77.5375	139.757	2.43923	2	77.2292	73.4036	75.3081	1.31438	9.34327
29929	Wed Mar 22 15:25:45 2017_x000D_	68.2589	77.0615	137.741	2.40403	2	77.3689	74.9333	80.0279	1.39675	9.35528
29930	Wed Mar 22 15:25:45 2017_x000D_	67.8664	76.877	137.746	2.40412	2	77.3689	74.9333	80.0279	1.39675	9.69925
29931	Wed Mar 22 15:25:45 2017_x000D_	67.2727	76.3008	137.745	2.4041	2	77.3689	74.9333	80.0279	1.39675	10.1884
29932	Wed Mar 22 15:25:45 2017_x000D_	67.0717	75.909	137.739	2.404	2	77.3689	74.9333	80.0279	1.39675	10.3433
29933	Wed Mar 22 15:25:45 2017_x000D_	66.4787	75.4319	139.755	2.43918	2	77.336	75.5862	80.0279	1.39675	10.8584
29934	Wed Mar 22 15:25:45 2017_x000D_	66.183	75.243	137.873	2.40634	2	77.336	75.5862	80.0279	1.39675	11.1583
29935	Wed Mar 22 15:25:45 2017_x000D_	65.885	74.9538	137.742	2.40406	2	77.336	75.5862	80.0279	1.39675	11.4684
29936	Wed Mar 22 15:25:45 2017_x000D_	65.4864	74.4686	139.751	2.43912	2	77.336	75.5862	80.0279	1.39675	11.9022
29937	Wed Mar 22 15:25:45 2017_x000D_	65.0921	74.2828	139.755	2.43919	2	77.2813	76.6741	80.0279	1.39675	12.4216
29938	Wed Mar 22 15:25:45 2017_x000D_	64.5963	73.9003	141.511	2.46983	2	77.2813	76.6741	80.0279	1.39675	12.9847
29939	Wed Mar 22 15:25:46 2017_x000D_	64.3958	73.6073	143.625	2.50673	2	77.2813	76.6741	80.0279	1.39675	13.2454
29940	Wed Mar 22 15:25:46 2017_x000D_	64.099	73.4177	141.896	2.47655	2	77.2813	76.6741	80.0279	1.39675	13.5786
29941	Wed Mar 22 15:25:46 2017_x000D_	63.6023	73.0345	143.625	2.50673	2	77.2813	76.6741	80.0279	1.39675	14.1549
29942	Wed Mar 22 15:25:46 2017_x000D_	63.3052	72.8447	141.897	2.47657	2	75.951	77.2907	113.577	1.9823	13.4046
29943	Wed Mar 22 15:25:46 2017_x000D_	63.0074	72.6546	143.627	2.50676	2	75.951	77.2907	113.577	1.9823	13.7488
29944	Wed Mar 22 15:25:46 2017_x000D_	62.5086	72.1703	139.757	2.43923	2	75.951	77.2907	113.577	1.9823	14.3846
29945	Wed Mar 22 15:25:46 2017_x000D_	62.3089	71.9766	139.757	2.43921	2	75.951	77.2907	113.577	1.9823	14.6406
29946	Wed Mar 22 15:25:46 2017_x000D_	61.711	71.4955	141.894	2.47652	2	75.0641	77.7018	132.324	2.30948	14.7249
29947	Wed Mar 22 15:25:46 2017_x000D_	61.5092	71.2008	139.754	2.43917	2	75.0641	77.7018	132.324	2.30948	15.0332
29948	Wed Mar 22 15:25:46 2017_x000D_	60.9123	70.8193	139.757	2.43923	2	75.0641	77.7018	132.324	2.30948	15.7367
29949	Wed Mar 22 15:25:46 2017_x000D_	60.712	70.625	139.757	2.43922	2	75.0641	77.7018	132.324	2.30948	16.002
29950	Wed Mar 22 15:25:46 2017_x000D_	60.1142	70.243	139.76	2.43928	2	72.8576	78.5121	138.636	2.41966	15.1912
29951	Wed Mar 22 15:25:46 2017_x000D_	59.9136	70.0485	139.76	2.43926	2	72.8576	78.5121	138.636	2.41966	15.4654
29952	Wed Mar 22 15:25:46 2017_x000D_	59.713	69.8539	139.759	2.43925	2	72.8576	78.5121	138.636	2.41966	15.7399
29953	Wed Mar 22 15:25:46 2017_x000D_	59.3115	69.4645	139.757	2.43923	2	72.8576	78.5121	138.636	2.41966	16.2897
29954	Wed Mar 22 15:25:46 2017_x000D_	59.1107	69.2697	139.757	2.43921	2	71.5487	78.6938	138.636	2.41966	15.605
29955	Wed Mar 22 15:25:46 2017_x000D_	59.0122	69.2731	137.888	2.40659	2	71.5487	78.6938	138.636	2.41966	15.6816
29956	Wed Mar 22 15:25:46 2017_x000D_	58.6102	68.8833	137.887	2.40658	2	71.5487	78.6938	138.636	2.41966	16.2373
29957	Wed Mar 22 15:25:46 2017_x000D_	58.6102	68.8833	137.887	2.40658	2	71.5487	78.6938	138.636	2.41966	16.2373
29958	Wed Mar 22 15:25:46 2017_x000D_	58.1072	68.3958	141.886	2.47638	2	71.5487	78.6938	138.636	2.41966	16.9329
29959	Wed Mar 22 15:25:46 2017_x000D_	57.807	68.2041	148.202	2.58661	2	70.6833	78.6699	169.074	2.95089	16.5931
29960	Wed Mar 22 15:25:46 2017_x000D_	57.7062	68.1066	152.139	2.65532	2	70.6833	78.6699	169.074	2.95089	16.7329
29961	Wed Mar 22 15:25:47 2017_x000D_	57.3069	67.9184	164.799	2.87629	2	70.6833	78.6699	169.074	2.95089	17.1617
29962	Wed Mar 22 15:25:47 2017_x000D_	57.1055	67.7233	170.318	2.97261	2	70.6833	78.6699	169.074	2.95089	17.4409
29963	Wed Mar 22 15:25:47 2017_x000D_	56.9078	67.7301	176.052	3.07269	2	69.8069	78.8635	180	3.14159	17.0393
29964	Wed Mar 22 15:25:47 2017_x000D_	56.6112	67.7403	187.429	3.27126	2	69.8069	78.8635	180	3.14159	17.2584
29965	Wed Mar 22 15:25:47 2017_x000D_	56.3146	67.7502	193.387	3.37524	2	69.8069	78.8635	180	3.14159	17.4799
29966	Wed Mar 22 15:25:47 2017_x000D_	55.9211	67.8644	203.418	3.55031	2	69.8069	78.8635	180	3.14159	17.7143
29967	Wed Mar 22 15:25:47 2017_x000D_	55.7271	68.073	208.749	3.64336	2	68.9413	78.8396	166.987	2.91448	17.0451
29968	Wed Mar 22 15:25:47 2017_x000D_	55.2361	68.2915	215.074	3.75376	2	68.9413	78.8396	166.987	2.91448	17.2944
29969	Wed Mar 22 15:25:47 2017_x000D_	54.9429	68.5034	216.669	3.78158	2	68.9413	78.8396	166.987	2.91448	17.4009
29970	Wed Mar 22 15:25:47 2017_x000D_	54.6495	68.7154	215.075	3.75376	2	68.9413	78.8396	166.987	2.91448	17.5144
29971	Wed Mar 22 15:25:47 2017_x000D_	53.9636	69.1427	216.668	3.78157	2	68.9413	78.8396	180	3.14159	17.8427
29972	Wed Mar 22 15:25:47 2017_x000D_	53.67	69.3549	215.074	3.75375	2	68.9413	78.8396	180	3.14159	17.977
29973	Wed Mar 22 15:25:47 2017_x000D_	53.0829	69.7792	215.074	3.75375	2	68.9413	78.8396	180	3.14159	18.2642
29974	Wed Mar 22 15:25:47 2017_x000D_	52.6922	70.0958	217.372	3.79386	2	68.9413	78.8396	180	3.14159	18.4523
29975	Wed Mar 22 15:25:47 2017_x000D_	52.1048	70.5203	217.372	3.79386	2	68.9413	78.8396	180	3.14159	18.7797
29976	Wed Mar 22 15:25:47 2017_x000D_	51.8111	70.7325	219.011	3.82247	2	67.8484	79.0274	180	3.14159	18.0555
29977	Wed Mar 22 15:25:47 2017_x000D_	51.5172	70.9449	217.372	3.79385	2	67.8484	79.0274	180	3.14159	18.2218
29978	Wed Mar 22 15:25:47 2017_x000D_	51.3227	71.1538	217.372	3.79386	2	67.8484	79.0274	180	3.14159	18.3055
29979	Wed Mar 22 15:25:47 2017_x000D_	50.735	71.5786	217.372	3.79386	2	67.8484	79.0274	180	3.14159	18.6642
29980	Wed Mar 22 15:25:47 2017_x000D_	50.147	72.0036	217.372	3.79386	2	66.1274	78.762	180	3.14159	17.3508
29981	Wed Mar 22 15:25:47 2017_x000D_	49.8531	72.216	219.01	3.82245	2	66.1274	78.762	180	3.14159	17.5415
29982	Wed Mar 22 15:25:48 2017_x000D_	49.2648	72.6411	219.01	3.82245	2	66.1274	78.762	180	3.14159	17.9391
29983	Wed Mar 22 15:25:48 2017_x000D_	48.9705	72.8538	217.372	3.79385	2	66.1274	78.762	180	3.14159	18.1457
29984	Wed Mar 22 15:25:48 2017_x000D_	48.6764	73.0664	219.01	3.82244	2	64.6224	78.5025	180	3.14159	16.8471
29985	Wed Mar 22 15:25:48 2017_x000D_	48.0878	73.4917	219.009	3.82243	2	64.6224	78.5025	180	3.14159	17.2772
29986	Wed Mar 22 15:25:48 2017_x000D_	47.8976	73.9029	219.011	3.82247	2	64.6224	78.5025	180	3.14159	17.3458
29987	Wed Mar 22 15:25:48 2017_x000D_	47.5014	74.0182	221.211	3.86087	2	64.6224	78.5025	180	3.14159	17.6985
29988	Wed Mar 22 15:25:48 2017_x000D_	47.1141	74.5376	219.011	3.82247	2	64.6224	78.5025	180	3.14159	17.9516
29989	Wed Mar 22 15:25:48 2017_x000D_	46.7199	74.7541	219.01	3.82245	2	62.0341	78.2131	180	3.14159	15.7
29990	Wed Mar 22 15:25:48 2017_x000D_	46.2307	75.1762	220.782	3.85338	2	62.0341	78.2131	180	3.14159	16.0926
29991	Wed Mar 22 15:25:48 2017_x000D_	45.9359	75.3892	219.01	3.82245	2	62.0341	78.2131	180	3.14159	16.344
29992	Wed Mar 22 15:25:48 2017_x000D_	45.4463	75.8115	217.374	3.79389	2	62.0341	78.2131	180	3.14159	16.7608
29993	Wed Mar 22 15:25:48 2017_x000D_	45.1517	76.0245	219.01	3.82245	2	59.2282	77.9176	180	3.14159	14.2032
29994	Wed Mar 22 15:25:48 2017_x000D_	44.9568	76.2338	219.011	3.82246	2	59.2282	77.9176	180	3.14159	14.3704
29995	Wed Mar 22 15:25:48 2017_x000D_	44.7619	76.4432	219.011	3.82247	2	59.2282	77.9176	180	3.14159	14.5412
29996	Wed Mar 22 15:25:48 2017_x000D_	44.3672	76.66	219.01	3.82245	2	59.2282	77.9176	180	3.14159	14.9141
29997	Wed Mar 22 15:25:48 2017_x000D_	44.0724	76.8731	220.781	3.85336	2	58.1446	77.8876	180	3.14159	14.1087
29998	Wed Mar 22 15:25:48 2017_x000D_	43.7823	77.2882	219.012	3.82247	2	58.1446	77.8876	180	3.14159	14.3748
29999	Wed Mar 22 15:25:48 2017_x000D_	43.4823	77.2996	217.374	3.79389	2	58.1446	77.8876	180	3.14159	14.6741
30000	Wed Mar 22 15:25:48 2017_x000D_	43.1923	77.7147	219.011	3.82247	2	58.1446	77.8876	180	3.14159	14.9533
30001	Wed Mar 22 15:25:48 2017_x000D_	42.9948	77.8232	216.673	3.78165	2	58.1446	77.8876	180	3.14159	15.1499
30002	Wed Mar 22 15:25:48 2017_x000D_	42.6022	78.1413	219.011	3.82246	2	55.9875	77.6099	188.054	3.28216	13.3958
30003	Wed Mar 22 15:25:49 2017_x000D_	42.4046	78.2498	216.673	3.78165	2	55.9875	77.6099	188.054	3.28216	13.598
30004	Wed Mar 22 15:25:49 2017_x000D_	42.2071	78.3584	219.01	3.82245	2	55.9875	77.6099	188.054	3.28216	13.8007
30005	Wed Mar 22 15:25:49 2017_x000D_	41.8138	78.6767	208.791	3.6441	2	55.9875	77.6099	188.054	3.28216	14.2138
30006	Wed Mar 22 15:25:49 2017_x000D_	41.5183	78.8901	202.48	3.53395	2	54.9139	77.3622	180	3.14159	13.4825
30007	Wed Mar 22 15:25:49 2017_x000D_	41.4178	78.8939	196.298	3.42605	2	54.9139	77.3622	180	3.14159	13.5827
30008	Wed Mar 22 15:25:49 2017_x000D_	41.2197	79.0021	182.206	3.18009	2	54.9139	77.3622	180	3.14159	13.792
30009	Wed Mar 22 15:25:49 2017_x000D_	41.0217	79.1105	173.598	3.02986	2	54.9139	77.3622	180	3.14159	14.0018
30010	Wed Mar 22 15:25:49 2017_x000D_	40.618	79.0242	160.155	2.79524	2	53.4064	77.1023	180	3.14159	12.932
30011	Wed Mar 22 15:25:49 2017_x000D_	40.4154	78.9308	155.321	2.71087	2	53.4064	77.1023	180	3.14159	13.1191
30012	Wed Mar 22 15:25:49 2017_x000D_	40.3126	78.8332	146.539	2.55759	2	53.4064	77.1023	180	3.14159	13.2077
30013	Wed Mar 22 15:25:49 2017_x000D_	40.0045	78.5413	134.621	2.34958	2	53.4064	77.1023	180	3.14159	13.4789
30014	Wed Mar 22 15:25:49 2017_x000D_	39.7012	78.4516	130.651	2.28029	2	52.7558	77.0843	180	3.14159	13.126
30015	Wed Mar 22 15:25:49 2017_x000D_	39.4878	77.9537	124.399	2.17118	2	52.7558	77.0843	180	3.14159	13.2965
30016	Wed Mar 22 15:25:49 2017_x000D_	39.1789	77.6615	120.525	2.10356	2	52.7558	77.0843	180	3.14159	13.5892
30017	Wed Mar 22 15:25:49 2017_x000D_	38.7561	76.867	120.524	2.10354	2	52.7558	77.0843	180	3.14159	14.0014
30018	Wed Mar 22 15:25:49 2017_x000D_	38.5445	76.4694	120.523	2.10352	2	52.7558	77.0843	180	3.14159	14.2246
30019	Wed Mar 22 15:25:49 2017_x000D_	38.1237	75.7751	121.942	2.12828	2	47.9623	77.388	183.567	3.20384	9.96993
30020	Wed Mar 22 15:25:49 2017_x000D_	38.1237	75.7751	121.942	2.12828	2	47.9623	77.388	183.567	3.20384	9.96993
30021	Wed Mar 22 15:25:49 2017_x000D_	37.7024	75.0798	120.524	2.10353	2	47.9623	77.388	183.567	3.20384	10.5163
30022	Wed Mar 22 15:25:49 2017_x000D_	37.5965	74.8807	118.025	2.05992	2	47.9623	77.388	183.567	3.20384	10.6647
30023	Wed Mar 22 15:25:49 2017_x000D_	37.2753	74.1812	121.937	2.12821	2	46.2261	77.34	199.478	3.48155	9.49183
30024	Wed Mar 22 15:25:49 2017_x000D_	37.0656	73.8835	120.522	2.1035	2	46.2261	77.34	199.478	3.48155	9.79092
30025	Wed Mar 22 15:25:50 2017_x000D_	36.7467	73.2845	122.904	2.14508	2	46.2261	77.34	199.478	3.48155	10.3105
30026	Wed Mar 22 15:25:50 2017_x000D_	36.5368	72.9869	124.386	2.17095	2	46.2261	77.34	199.478	3.48155	10.6222
30027	Wed Mar 22 15:25:50 2017_x000D_	36.1167	72.3908	124.387	2.17096	2	44.9237	77.304	180	3.14159	10.0848
30028	Wed Mar 22 15:25:50 2017_x000D_	36.0101	72.1908	126.708	2.21147	2	44.9237	77.304	180	3.14159	10.276
30029	Wed Mar 22 15:25:50 2017_x000D_	35.8026	71.9943	126.71	2.2115	2	44.9237	77.304	180	3.14159	10.554
30030	Wed Mar 22 15:25:50 2017_x000D_	35.3819	71.3973	126.709	2.21149	2	44.9237	77.304	180	3.14159	11.2221
30031	Wed Mar 22 15:25:50 2017_x000D_	35.1742	71.2005	126.711	2.21152	2	44.9237	77.304	180	3.14159	11.5024
30032	Wed Mar 22 15:25:50 2017_x000D_	34.857	70.7012	122.911	2.14519	2	44.2826	77.068	186.726	3.25898	11.3744
30033	Wed Mar 22 15:25:50 2017_x000D_	34.6463	70.4024	124.39	2.17101	2	44.2826	77.068	186.726	3.25898	11.717
30034	Wed Mar 22 15:25:50 2017_x000D_	34.4383	70.2052	124.392	2.17105	2	44.2826	77.068	186.726	3.25898	12.0003
30035	Wed Mar 22 15:25:50 2017_x000D_	34.2216	69.7017	122.91	2.14519	2	44.2826	77.068	186.726	3.25898	12.4694
30036	Wed Mar 22 15:25:50 2017_x000D_	34.0106	69.4025	124.388	2.17099	2	43.197	77.038	180	3.14159	11.9453
30037	Wed Mar 22 15:25:50 2017_x000D_	33.8023	69.205	124.391	2.17103	2	43.197	77.038	180	3.14159	12.2318
30038	Wed Mar 22 15:25:50 2017_x000D_	33.5882	68.8031	124.389	2.17099	2	43.197	77.038	180	3.14159	12.6547
30039	Wed Mar 22 15:25:50 2017_x000D_	33.374	68.4011	124.387	2.17096	2	43.197	77.038	180	3.14159	13.08
30040	Wed Mar 22 15:25:50 2017_x000D_	33.0643	68.2067	121.952	2.12846	2	40.3838	76.7419	180	3.14159	11.2439
30041	Wed Mar 22 15:25:50 2017_x000D_	32.9569	68.0055	124.391	2.17104	2	40.3838	76.7419	180	3.14159	11.4666
30042	Wed Mar 22 15:25:50 2017_x000D_	32.7424	67.6029	124.39	2.17101	2	40.3838	76.7419	180	3.14159	11.9127
30043	Wed Mar 22 15:25:50 2017_x000D_	32.6353	67.4017	121.949	2.12842	2	40.3838	76.7419	180	3.14159	12.1358
30044	Wed Mar 22 15:25:50 2017_x000D_	32.2143	66.903	128.357	2.24026	2	38.8732	76.4817	180	3.14159	11.6659
30045	Wed Mar 22 15:25:50 2017_x000D_	32.1038	66.5992	132.404	2.31088	2	38.8732	76.4817	180	3.14159	11.9787
30046	Wed Mar 22 15:25:51 2017_x000D_	31.9991	66.5001	136.5	2.38238	2	38.8732	76.4817	180	3.14159	12.1196
30047	Wed Mar 22 15:25:51 2017_x000D_	31.8943	66.4016	153.693	2.68245	2	38.8732	76.4817	180	3.14159	12.2602
30048	Wed Mar 22 15:25:51 2017_x000D_	31.7926	66.4051	160.392	2.79937	2	38.8732	76.4817	180	3.14159	12.3155
30049	Wed Mar 22 15:25:51 2017_x000D_	31.7894	66.3031	170.414	2.97428	2	38.2214	76.4637	180	3.14159	12.0253
30050	Wed Mar 22 15:25:51 2017_x000D_	31.4851	66.3132	181.82	3.17336	2	38.2214	76.4637	180	3.14159	12.1824
30051	Wed Mar 22 15:25:51 2017_x000D_	31.2789	66.2173	184.854	3.2263	2	38.2214	76.4637	180	3.14159	12.3769
30052	Wed Mar 22 15:25:51 2017_x000D_	30.9773	66.3298	200.373	3.49716	2	38.2214	76.4637	180	3.14159	12.4568
30053	Wed Mar 22 15:25:51 2017_x000D_	30.7741	66.3363	205.92	3.59399	2	37.3622	76.2215	180	3.14159	11.8794
30054	Wed Mar 22 15:25:51 2017_x000D_	30.6755	66.442	209.866	3.66285	2	37.3622	76.2215	180	3.14159	11.847
30055	Wed Mar 22 15:25:51 2017_x000D_	30.272	66.5574	220.633	3.85077	2	37.3622	76.2215	180	3.14159	11.9861
30056	Wed Mar 22 15:25:51 2017_x000D_	30.0745	66.7689	220.633	3.85078	2	37.3622	76.2215	180	3.14159	11.9358
30057	Wed Mar 22 15:25:51 2017_x000D_	29.4758	67.1986	220.633	3.85077	2	37.3622	76.2215	180	3.14159	11.9837
30058	Wed Mar 22 15:25:51 2017_x000D_	29.2813	67.5127	222.885	3.89008	2	37.3622	76.2215	180	3.14159	11.8804
30059	Wed Mar 22 15:25:51 2017_x000D_	28.6854	68.045	220.634	3.85079	2	37.3622	76.2215	180	3.14159	11.9223
30060	Wed Mar 22 15:25:51 2017_x000D_	28.3858	68.2601	218.846	3.81958	2	37.3622	76.2215	180	3.14159	11.9983
30061	Wed Mar 22 15:25:51 2017_x000D_	27.7866	68.6901	218.845	3.81957	2	35.8609	75.7432	180	3.14159	10.721
30062	Wed Mar 22 15:25:51 2017_x000D_	27.4871	68.9051	220.633	3.85077	2	35.8609	75.7432	180	3.14159	10.8111
30063	Wed Mar 22 15:25:51 2017_x000D_	27.1903	69.2227	216.487	3.7784	2	35.8609	75.7432	180	3.14159	10.8488
30064	Wed Mar 22 15:25:51 2017_x000D_	26.8876	69.3353	220.632	3.85076	2	35.8609	75.7432	180	3.14159	11.0264
30065	Wed Mar 22 15:25:51 2017_x000D_	26.3931	69.8648	216.487	3.77841	2	35.8609	75.7432	180	3.14159	11.1443
30066	Wed Mar 22 15:25:51 2017_x000D_	26.0902	69.9775	220.632	3.85075	2	35.4262	75.7311	191.014	3.33383	10.9665
30067	Wed Mar 22 15:25:51 2017_x000D_	25.4968	70.6129	220.633	3.85077	2	35.4262	75.7311	191.014	3.33383	11.1709
30068	Wed Mar 22 15:25:52 2017_x000D_	25.1967	70.8283	218.846	3.81958	2	35.4262	75.7311	191.014	3.33383	11.3437
30069	Wed Mar 22 15:25:52 2017_x000D_	24.6989	71.2555	220.632	3.85076	2	35.4262	75.7311	191.014	3.33383	11.6235
30070	Wed Mar 22 15:25:52 2017_x000D_	24.501	71.4674	220.633	3.85077	2	32.8173	75.6587	180	3.14159	9.31278
30071	Wed Mar 22 15:25:52 2017_x000D_	24.102	71.7888	222.882	3.89003	2	32.8173	75.6587	180	3.14159	9.53586
30072	Wed Mar 22 15:25:52 2017_x000D_	23.7062	72.2126	222.882	3.89003	2	32.8173	75.6587	180	3.14159	9.74103
30073	Wed Mar 22 15:25:52 2017_x000D_	23.4061	72.4281	224.842	3.92423	2	32.8173	75.6587	180	3.14159	9.95025
30074	Wed Mar 22 15:25:52 2017_x000D_	22.9077	72.8557	222.882	3.89002	2	30.4152	75.8106	180	3.14159	8.06808
30075	Wed Mar 22 15:25:52 2017_x000D_	22.6075	73.0712	224.841	3.92422	2	30.4152	75.8106	180	3.14159	8.27433
30076	Wed Mar 22 15:25:52 2017_x000D_	22.1123	73.6014	220.633	3.85078	2	30.4152	75.8106	180	3.14159	8.59178
30077	Wed Mar 22 15:25:52 2017_x000D_	21.9142	73.8134	220.633	3.85078	2	30.4152	75.8106	180	3.14159	8.73246
30078	Wed Mar 22 15:25:52 2017_x000D_	21.6136	74.0292	218.848	3.81962	2	30.4152	75.8106	180	3.14159	8.98006
30079	Wed Mar 22 15:25:52 2017_x000D_	21.0126	74.4607	218.848	3.81961	2	29.9801	75.7985	180	3.14159	9.06674
30080	Wed Mar 22 15:25:52 2017_x000D_	20.8145	74.6729	218.848	3.81962	2	29.9801	75.7985	180	3.14159	9.23446
30081	Wed Mar 22 15:25:52 2017_x000D_	20.514	74.8886	220.633	3.85077	2	29.9801	75.7985	180	3.14159	9.50973
30082	Wed Mar 22 15:25:52 2017_x000D_	19.9126	75.3204	220.632	3.85076	2	29.9801	75.7985	180	3.14159	10.0788
30083	Wed Mar 22 15:25:52 2017_x000D_	19.7144	75.5326	220.632	3.85076	2	29.9801	75.7985	180	3.14159	10.2691
30084	Wed Mar 22 15:25:52 2017_x000D_	19.318	75.957	220.633	3.85077	2	29.9801	75.7985	180	3.14159	10.6633
30085	Wed Mar 22 15:25:52 2017_x000D_	19.1198	76.1693	220.633	3.85077	2	29.9801	75.7985	180	3.14159	10.8666
30086	Wed Mar 22 15:25:52 2017_x000D_	18.7199	76.4914	222.88	3.89	2	29.9801	75.7985	180	3.14159	11.2815
30087	Wed Mar 22 15:25:52 2017_x000D_	18.5181	76.6013	220.633	3.85076	2	26.9441	75.4959	188.637	3.29233	8.4982
30088	Wed Mar 22 15:25:52 2017_x000D_	18.3198	76.8136	220.633	3.85077	2	26.9441	75.4959	188.637	3.29233	8.72438
30089	Wed Mar 22 15:25:53 2017_x000D_	18.224	77.0222	218.85	3.81965	2	26.9441	75.4959	188.637	3.29233	8.85267
30090	Wed Mar 22 15:25:53 2017_x000D_	17.8204	77.2421	218.849	3.81964	2	26.9441	75.4959	188.637	3.29233	9.2893
30091	Wed Mar 22 15:25:53 2017_x000D_	17.7214	77.3482	222.88	3.88999	2	26.9441	75.4959	188.637	3.29233	9.40687
30092	Wed Mar 22 15:25:53 2017_x000D_	17.4238	77.6668	218.85	3.81965	2	24.7873	74.9989	180	3.14159	7.83191
30093	Wed Mar 22 15:25:53 2017_x000D_	17.3212	77.6705	220.633	3.85077	2	24.7873	74.9989	180	3.14159	7.9297
30094	Wed Mar 22 15:25:53 2017_x000D_	16.9206	77.9931	214.901	3.75072	2	24.7873	74.9989	180	3.14159	8.41726
30095	Wed Mar 22 15:25:53 2017_x000D_	16.7185	78.1031	212.471	3.70832	2	24.7873	74.9989	180	3.14159	8.64532
30096	Wed Mar 22 15:25:53 2017_x000D_	16.7214	78.2054	196.828	3.43529	2	22.1846	74.708	180	3.14159	6.48678
30097	Wed Mar 22 15:25:53 2017_x000D_	16.9267	78.1975	191.086	3.33509	2	22.1846	74.708	180	3.14159	6.31048
30098	Wed Mar 22 15:25:53 2017_x000D_	16.9266	78.1974	185.155	3.23156	2	22.1846	74.708	180	3.14159	6.31051
30099	Wed Mar 22 15:25:53 2017_x000D_	16.9261	78.1967	167.46	2.92273	2	22.1846	74.708	180	3.14159	6.31053
30100	Wed Mar 22 15:25:53 2017_x000D_	16.9259	78.1964	161.989	2.82724	2	21.0958	74.6778	180	3.14159	5.45606
30101	Wed Mar 22 15:25:53 2017_x000D_	16.8235	78.1997	147.709	2.57801	2	21.0958	74.6778	180	3.14159	5.53682
30102	Wed Mar 22 15:25:53 2017_x000D_	16.7172	78.1007	139.177	2.4291	2	21.0958	74.6778	180	3.14159	5.55773
30103	Wed Mar 22 15:25:53 2017_x000D_	16.7175	78.1005	131.273	2.29114	2	21.0958	74.6778	180	3.14159	5.55737
30104	Wed Mar 22 15:25:53 2017_x000D_	16.5055	77.9034	118.694	2.07161	2	21.0958	74.6778	180	3.14159	5.61029
30105	Wed Mar 22 15:25:53 2017_x000D_	16.3957	77.7026	116.08	2.02598	2	20.4424	74.6596	180	3.14159	5.06316
30106	Wed Mar 22 15:25:53 2017_x000D_	16.2822	77.3991	112.324	1.96043	2	20.4424	74.6596	180	3.14159	4.98118
30107	Wed Mar 22 15:25:53 2017_x000D_	15.8455	76.697	111.39	1.94412	2	20.4424	74.6596	180	3.14159	5.02817
30108	Wed Mar 22 15:25:53 2017_x000D_	15.8275	76.1846	112.323	1.96041	2	20.4424	74.6596	180	3.14159	4.86034
30109	Wed Mar 22 15:25:53 2017_x000D_	15.3903	75.4817	113.357	1.97845	1	16.4995	80.0144	224.278	3.9144	4.66644
30110	Wed Mar 22 15:25:54 2017_x000D_	15.2762	75.1773	114.944	2.00616	1	16.4995	80.0144	224.278	3.9144	4.98939
30111	Wed Mar 22 15:25:54 2017_x000D_	15.0409	74.3632	114.94	2.00608	1	16.4995	80.0144	224.278	3.9144	5.8364
30112	Wed Mar 22 15:25:54 2017_x000D_	14.8238	74.0625	116.074	2.02587	1	16.4995	80.0144	224.278	3.9144	6.18329
30113	Wed Mar 22 15:25:54 2017_x000D_	14.4922	73.4565	118.682	2.07139	1	15.2787	78.0143	250.815	4.37755	4.62516
30114	Wed Mar 22 15:25:54 2017_x000D_	14.3781	73.1515	114.943	2.00613	1	15.2787	78.0143	250.815	4.37755	4.94549
30115	Wed Mar 22 15:25:54 2017_x000D_	14.2637	72.8466	118.679	2.07134	1	15.2787	78.0143	250.815	4.37755	5.26644
30116	Wed Mar 22 15:25:54 2017_x000D_	14.0499	72.648	118.682	2.07139	1	15.2787	78.0143	250.815	4.37755	5.50519
30117	Wed Mar 22 15:25:54 2017_x000D_	13.8174	71.9343	117.458	2.05002	2	18.2545	74.8176	180	3.14159	5.29162
30118	Wed Mar 22 15:25:54 2017_x000D_	13.5996	71.6326	118.679	2.07134	2	18.2545	74.8176	180	3.14159	5.64024
30119	Wed Mar 22 15:25:54 2017_x000D_	13.2674	71.0249	116.076	2.02591	2	18.2545	74.8176	180	3.14159	6.26544
30120	Wed Mar 22 15:25:54 2017_x000D_	13.1526	70.7188	117.459	2.05004	2	18.2545	74.8176	180	3.14159	6.54443
30121	Wed Mar 22 15:25:54 2017_x000D_	12.7163	70.1142	120.012	2.0946	2	18.2545	74.8176	180	3.14159	7.26592
30122	Wed Mar 22 15:25:54 2017_x000D_	12.6017	69.808	116.078	2.02594	2	18.2545	74.8176	180	3.14159	7.55316
30123	Wed Mar 22 15:25:54 2017_x000D_	12.4867	69.5018	120.008	2.09454	2	18.2545	74.8176	180	3.14159	7.8438
30124	Wed Mar 22 15:25:54 2017_x000D_	12.1536	68.8924	117.315	2.04754	2	18.2545	74.8176	180	3.14159	8.50464
30125	Wed Mar 22 15:25:54 2017_x000D_	12.0384	68.5855	118.676	2.07129	2	18.2545	74.8176	180	3.14159	8.80221
30126	Wed Mar 22 15:25:54 2017_x000D_	11.7163	68.2858	117.319	2.0476	2	17.3927	74.5749	180	3.14159	8.47197
30127	Wed Mar 22 15:25:54 2017_x000D_	11.4898	67.7753	116.081	2.026	2	17.3927	74.5749	180	3.14159	9.00438
30128	Wed Mar 22 15:25:54 2017_x000D_	11.2671	67.3681	116.082	2.02601	2	17.3927	74.5749	180	3.14159	9.45838
30129	Wed Mar 22 15:25:54 2017_x000D_	11.0366	66.7536	116.08	2.02598	2	17.3927	74.5749	180	3.14159	10.0783
30130	Wed Mar 22 15:25:54 2017_x000D_	10.9252	66.5499	113.374	1.97875	2	16.9665	74.3444	225	3.92699	9.86162
30131	Wed Mar 22 15:25:54 2017_x000D_	10.7099	66.3493	113.378	1.97882	2	16.9665	74.3444	225	3.92699	10.1522
30132	Wed Mar 22 15:25:55 2017_x000D_	10.4828	65.8375	112.355	1.96096	2	16.9665	74.3444	225	3.92699	10.6961
30133	Wed Mar 22 15:25:55 2017_x000D_	10.4751	65.6302	112.353	1.96092	2	16.9665	74.3444	225	3.92699	10.8663
30134	Wed Mar 22 15:25:55 2017_x000D_	10.2518	65.2219	112.354	1.96095	2	14.5789	74.0593	219.5	3.83099	9.83989
30135	Wed Mar 22 15:25:55 2017_x000D_	10.1403	65.0177	109.662	1.91396	2	14.5789	74.0593	219.5	3.83099	10.0723
30136	Wed Mar 22 15:25:55 2017_x000D_	10.1248	64.6027	109.658	1.9139	2	14.5789	74.0593	219.5	3.83099	10.4531
30137	Wed Mar 22 15:25:55 2017_x000D_	10.0132	64.3984	106.883	1.86546	2	14.5789	74.0593	219.5	3.83099	10.6854
30138	Wed Mar 22 15:25:55 2017_x000D_	9.79373	64.0934	100.68	1.7572	2	14.5789	74.0593	219.5	3.83099	11.0552
30139	Wed Mar 22 15:25:55 2017_x000D_	9.78619	63.8859	95.0088	1.65822	2	12.4369	73.1246	194.861	3.40097	9.61144
30140	Wed Mar 22 15:25:55 2017_x000D_	9.78637	63.8861	89.2735	1.55812	2	12.4369	73.1246	194.861	3.40097	9.6112
30141	Wed Mar 22 15:25:55 2017_x000D_	9.78273	63.7831	71.834	1.25374	2	12.4369	73.1246	194.861	3.40097	9.71124
30142	Wed Mar 22 15:25:55 2017_x000D_	9.88288	63.6763	68.072	1.18808	2	12.4369	73.1246	194.861	3.40097	9.78741
30143	Wed Mar 22 15:25:55 2017_x000D_	9.97889	63.4661	52.8316	0.922085	2	10.7113	72.6388	221.266	3.86181	9.20189
30144	Wed Mar 22 15:25:55 2017_x000D_	10.075	63.2554	46.881	0.818227	2	10.7113	72.6388	221.266	3.86181	9.40495
30145	Wed Mar 22 15:25:55 2017_x000D_	10.175	63.1486	42.7655	0.746398	2	10.7113	72.6388	221.266	3.86181	9.50534
30146	Wed Mar 22 15:25:55 2017_x000D_	10.4749	62.8279	30.8273	0.538037	2	10.7113	72.6388	221.266	3.86181	9.81375
30147	Wed Mar 22 15:25:55 2017_x000D_	10.6789	62.7177	22.9836	0.40114	2	10.0853	71.9647	187.655	3.2752	9.26603
30148	Wed Mar 22 15:25:55 2017_x000D_	10.883	62.6077	20.1561	0.35179	2	10.0853	71.9647	187.655	3.2752	9.39094
30149	Wed Mar 22 15:25:55 2017_x000D_	11.3948	62.3845	13.5877	0.23715	2	10.0853	71.9647	187.655	3.2752	9.66928
30150	Wed Mar 22 15:25:55 2017_x000D_	11.8105	62.3722	13.5898	0.237186	2	10.0853	71.9647	187.655	3.2752	9.7464
30151	Wed Mar 22 15:25:55 2017_x000D_	12.6375	62.2439	10.6677	0.186187	2	10.0853	71.9647	187.655	3.2752	10.0503
30152	Wed Mar 22 15:25:55 2017_x000D_	13.0527	62.2317	10.6694	0.186216	2	9.00396	71.7156	184.5	3.22013	10.312
30153	Wed Mar 22 15:25:56 2017_x000D_	13.7712	62.0028	10.2239	0.178441	2	9.00396	71.7156	184.5	3.22013	10.8197
30154	Wed Mar 22 15:25:56 2017_x000D_	14.186	61.9907	10.2255	0.178469	2	9.00396	71.7156	184.5	3.22013	11.0194
30155	Wed Mar 22 15:25:56 2017_x000D_	14.4935	61.8779	13.5934	0.237249	2	9.00396	71.7156	184.5	3.22013	11.2657
30156	Wed Mar 22 15:25:56 2017_x000D_	15.1115	61.7561	16.4609	0.287297	2	8.79521	71.4908	180	3.14159	11.6043
30157	Wed Mar 22 15:25:56 2017_x000D_	15.5257	61.744	16.4633	0.287339	2	8.79521	71.4908	180	3.14159	11.8448
30158	Wed Mar 22 15:25:56 2017_x000D_	15.936	61.6281	13.5957	0.23729	2	8.79521	71.4908	180	3.14159	12.1764
30159	Wed Mar 22 15:25:56 2017_x000D_	16.5496	61.4027	13.5939	0.237259	2	8.79521	71.4908	180	3.14159	12.724
30160	Wed Mar 22 15:25:56 2017_x000D_	16.7529	61.2931	16.4614	0.287306	2	8.36824	71.26	202.785	3.53926	13.0247
30161	Wed Mar 22 15:25:56 2017_x000D_	17.3697	61.1716	19.2599	0.336149	2	8.36824	71.26	202.785	3.53926	13.5204
30162	Wed Mar 22 15:25:56 2017_x000D_	17.776	60.9523	19.2584	0.336123	2	8.36824	71.26	202.785	3.53926	13.9555
30163	Wed Mar 22 15:25:56 2017_x000D_	18.3922	60.8309	21.976	0.383554	2	8.36824	71.26	202.785	3.53926	14.4653
30164	Wed Mar 22 15:25:56 2017_x000D_	18.8016	60.7154	19.2608	0.336165	2	8.60525	70.8287	180	3.14159	14.3612
30165	Wed Mar 22 15:25:56 2017_x000D_	19.1078	60.6028	17.2468	0.301014	2	8.60525	70.8287	180	3.14159	14.6585
30166	Wed Mar 22 15:25:56 2017_x000D_	19.8228	60.375	16.4611	0.287301	2	8.60525	70.8287	180	3.14159	15.3334
30167	Wed Mar 22 15:25:56 2017_x000D_	20.0256	60.2656	19.2604	0.336157	2	8.60525	70.8287	180	3.14159	15.5565
30168	Wed Mar 22 15:25:56 2017_x000D_	20.4344	60.1503	16.4602	0.287285	2	8.60525	70.8287	180	3.14159	15.936
30169	Wed Mar 22 15:25:56 2017_x000D_	21.2518	59.9198	16.4605	0.287289	2	9.56285	68.8844	201.553	3.51777	14.7308
30170	Wed Mar 22 15:25:56 2017_x000D_	21.8628	59.6952	16.4595	0.287273	2	9.56285	68.8844	201.553	3.51777	15.3535
30171	Wed Mar 22 15:25:56 2017_x000D_	22.2744	59.6836	16.4619	0.287315	2	9.56285	68.8844	201.553	3.51777	15.692
30172	Wed Mar 22 15:25:56 2017_x000D_	22.5765	59.4679	17.2456	0.300992	2	9.56285	68.8844	201.553	3.51777	16.0632
30173	Wed Mar 22 15:25:56 2017_x000D_	23.1901	59.347	14.2285	0.248333	2	10.2553	68.0276	231.144	4.03423	15.5776
30174	Wed Mar 22 15:25:57 2017_x000D_	23.495	59.235	16.46	0.287281	2	10.2553	68.0276	231.144	4.03423	15.8934
30175	Wed Mar 22 15:25:57 2017_x000D_	23.906	59.2235	16.4624	0.287323	2	10.2553	68.0276	231.144	4.03423	16.2436
30176	Wed Mar 22 15:25:57 2017_x000D_	24.5157	58.9994	16.4614	0.287306	2	10.2553	68.0276	231.144	4.03423	16.878
30177	Wed Mar 22 15:25:57 2017_x000D_	24.8202	58.8873	12.9982	0.226861	2	11.2133	66.0826	245.488	4.28457	15.3922
30178	Wed Mar 22 15:25:57 2017_x000D_	25.4331	58.7668	17.2495	0.301061	2	11.2133	66.0826	245.488	4.28457	15.9914
30179	Wed Mar 22 15:25:57 2017_x000D_	25.7373	58.6548	13.5815	0.237043	2	11.2133	66.0826	245.488	4.28457	16.3131
30180	Wed Mar 22 15:25:57 2017_x000D_	26.3493	58.5344	16.4631	0.287335	2	11.2133	66.0826	245.488	4.28457	16.9137
30181	Wed Mar 22 15:25:57 2017_x000D_	26.5511	58.4253	13.5807	0.237029	2	12.3899	64.1431	289.478	5.05234	15.272
30182	Wed Mar 22 15:25:57 2017_x000D_	26.9578	58.3107	16.4621	0.287318	2	12.3899	64.1431	289.478	5.05234	15.6921
30183	Wed Mar 22 15:25:57 2017_x000D_	27.3643	58.196	13.58	0.237016	2	12.3899	64.1431	289.478	5.05234	16.1121
30184	Wed Mar 22 15:25:57 2017_x000D_	27.569	58.1904	13.581	0.237034	2	12.3899	64.1431	289.478	5.05234	16.3046
30185	Wed Mar 22 15:25:57 2017_x000D_	27.7707	58.0815	16.4624	0.287322	2	12.3899	64.1431	289.478	5.05234	16.5322
30186	Wed Mar 22 15:25:57 2017_x000D_	28.1769	57.9668	13.5792	0.237002	2	13.1208	62.4097	284.692	4.96881	15.6979
30187	Wed Mar 22 15:25:57 2017_x000D_	28.3815	57.9612	13.5802	0.237019	2	13.1208	62.4097	284.692	4.96881	15.8959
30188	Wed Mar 22 15:25:57 2017_x000D_	28.7876	57.8468	16.4638	0.287347	2	13.1208	62.4097	284.692	4.96881	16.3177
30189	Wed Mar 22 15:25:57 2017_x000D_	29.0947	57.8384	23.0356	0.402046	2	13.1208	62.4097	284.692	4.96881	16.6151
30190	Wed Mar 22 15:25:57 2017_x000D_	29.0922	57.7351	33.8751	0.591232	2	13.5955	61.5459	283.013	4.93951	15.9584
30191	Wed Mar 22 15:25:57 2017_x000D_	29.0923	57.7351	38.7684	0.676637	2	13.5955	61.5459	283.013	4.93951	15.9585
30192	Wed Mar 22 15:25:57 2017_x000D_	29.0956	57.8382	44.8029	0.781958	2	13.5955	61.5459	283.013	4.93951	15.9374
30193	Wed Mar 22 15:25:57 2017_x000D_	29.0959	57.838	53.2772	0.929862	2	13.5955	61.5459	283.013	4.93951	15.9377
30194	Wed Mar 22 15:25:57 2017_x000D_	29.0992	57.9406	67.9355	1.1857	2	15.4085	60.0622	315	5.49779	13.8541
30195	Wed Mar 22 15:25:57 2017_x000D_	29.0992	57.9404	73.43	1.2816	2	15.4085	60.0622	315	5.49779	13.8541
30196	Wed Mar 22 15:25:58 2017_x000D_	29.1022	58.0432	85.7532	1.49668	2	15.4085	60.0622	315	5.49779	13.8417
30197	Wed Mar 22 15:25:58 2017_x000D_	29.2011	57.9366	94.534	1.64993	2	15.4085	60.0622	315	5.49779	13.9554
30198	Wed Mar 22 15:25:58 2017_x000D_	29.1976	57.8331	106.292	1.85514	2	15.4085	60.0622	315	5.49779	13.9681
30199	Wed Mar 22 15:25:58 2017_x000D_	29.0919	57.7325	115.426	2.01456	2	16.0921	59.4236	315	5.49779	13.1093
30200	Wed Mar 22 15:25:58 2017_x000D_	29.0885	57.6293	121.875	2.12713	2	16.0921	59.4236	315	5.49779	13.1197
30201	Wed Mar 22 15:25:58 2017_x000D_	28.9796	57.4256	132.263	2.30843	2	16.0921	59.4236	315	5.49779	13.0415
30202	Wed Mar 22 15:25:58 2017_x000D_	28.8741	57.3252	136.335	2.3795	2	16.0921	59.4236	315	5.49779	12.9531
30203	Wed Mar 22 15:25:58 2017_x000D_	28.5548	56.9203	142.661	2.4899	2	16.3104	59.4298	315	5.49779	12.4989
30204	Wed Mar 22 15:25:58 2017_x000D_	28.3439	56.719	142.659	2.48988	2	16.3104	59.4298	315	5.49779	12.3351
30205	Wed Mar 22 15:25:58 2017_x000D_	28.1329	56.5177	142.658	2.48985	2	16.3104	59.4298	315	5.49779	12.1759
30206	Wed Mar 22 15:25:58 2017_x000D_	27.5027	56.0165	140.408	2.45058	2	16.3104	59.4298	315	5.49779	11.7012
30207	Wed Mar 22 15:25:58 2017_x000D_	27.1891	55.8176	138.451	2.41642	2	16.7565	59.2232	351.45	6.13396	10.9744
30208	Wed Mar 22 15:25:58 2017_x000D_	26.9745	55.5121	136.335	2.3795	2	16.7565	59.2232	351.45	6.13396	10.8711
30209	Wed Mar 22 15:25:58 2017_x000D_	26.3432	55.0102	138.449	2.4164	2	16.7565	59.2232	351.45	6.13396	10.4716
30210	Wed Mar 22 15:25:58 2017_x000D_	26.1315	54.8082	138.449	2.41639	2	16.7565	59.2232	351.45	6.13396	10.3626
30211	Wed Mar 22 15:25:58 2017_x000D_	25.4991	54.3052	136.341	2.37959	2	17.2026	59.0166	0	0	9.54092
30212	Wed Mar 22 15:25:58 2017_x000D_	25.2839	53.9994	138.447	2.41636	2	17.2026	59.0166	0	0	9.51208
30213	Wed Mar 22 15:25:58 2017_x000D_	24.6506	53.4956	136.341	2.37959	2	17.2026	59.0166	0	0	9.27115
30214	Wed Mar 22 15:25:58 2017_x000D_	24.4351	53.1893	138.446	2.41633	2	17.2026	59.0166	0	0	9.28798
30215	Wed Mar 22 15:25:58 2017_x000D_	23.8043	52.7889	138.45	2.41641	2	17.2026	59.0166	0	0	9.07561
30216	Wed Mar 22 15:25:58 2017_x000D_	23.5917	52.586	138.45	2.4164	2	17.4304	58.8038	315	5.49779	8.75344
30217	Wed Mar 22 15:25:59 2017_x000D_	23.379	52.383	138.449	2.4164	2	17.4304	58.8038	315	5.49779	8.75286
30218	Wed Mar 22 15:25:59 2017_x000D_	22.7404	51.7737	138.448	2.41638	2	17.4304	58.8038	315	5.49779	8.81013
30219	Wed Mar 22 15:25:59 2017_x000D_	22.5274	51.5705	138.448	2.41637	2	17.4304	58.8038	315	5.49779	8.84873
30220	Wed Mar 22 15:25:59 2017_x000D_	22.2108	51.3695	140.4	2.45044	2	18.1044	58.3843	355.5	6.20465	8.12834
30221	Wed Mar 22 15:25:59 2017_x000D_	21.6813	50.9651	138.452	2.41644	2	18.1044	58.3843	355.5	6.20465	8.23643
30222	Wed Mar 22 15:25:59 2017_x000D_	21.1475	50.4561	142.637	2.48948	2	18.1044	58.3843	355.5	6.20465	8.49216
30223	Wed Mar 22 15:25:59 2017_x000D_	20.8272	50.1503	138.45	2.41641	2	18.1044	58.3843	355.5	6.20465	8.67251
30224	Wed Mar 22 15:25:59 2017_x000D_	20.6135	49.9464	138.45	2.4164	2	18.5505	58.1777	315	5.49779	8.48589
30225	Wed Mar 22 15:25:59 2017_x000D_	20.296	49.7448	140.399	2.45042	2	18.5505	58.1777	315	5.49779	8.61165
30226	Wed Mar 22 15:25:59 2017_x000D_	19.7647	49.3391	138.454	2.41647	2	18.5505	58.1777	315	5.49779	8.92161
30227	Wed Mar 22 15:25:59 2017_x000D_	19.5506	49.1348	138.453	2.41647	2	18.5505	58.1777	315	5.49779	9.09803
30228	Wed Mar 22 15:25:59 2017_x000D_	19.1186	48.6214	136.351	2.37978	2	18.5505	58.1777	315	5.49779	9.57317
30229	Wed Mar 22 15:25:59 2017_x000D_	18.6968	48.4216	136.357	2.37987	2	18.7784	57.9648	315	5.49779	9.54355
30230	Wed Mar 22 15:25:59 2017_x000D_	18.3713	48.01	138.307	2.4139	2	18.7784	57.9648	315	5.49779	9.96312
30231	Wed Mar 22 15:25:59 2017_x000D_	18.0531	47.8076	136.357	2.37987	2	18.7784	57.9648	315	5.49779	10.1831
30232	Wed Mar 22 15:25:59 2017_x000D_	17.946	47.7055	136.357	2.37987	2	18.7784	57.9648	315	5.49779	10.293
30233	Wed Mar 22 15:25:59 2017_x000D_	17.62	47.2934	138.45	2.4164	2	19.2342	57.539	315	5.49779	10.372
30234	Wed Mar 22 15:25:59 2017_x000D_	17.4086	47.193	136.357	2.37987	2	19.2342	57.539	315	5.49779	10.5058
30235	Wed Mar 22 15:25:59 2017_x000D_	17.0864	46.8857	136.357	2.37987	2	19.2342	57.539	315	5.49779	10.8677
30236	Wed Mar 22 15:25:59 2017_x000D_	16.8712	46.6801	132.326	2.30952	2	19.2342	57.539	315	5.49779	11.113
30237	Wed Mar 22 15:25:59 2017_x000D_	16.7602	46.4727	130.101	2.27069	2	19.2342	57.539	315	5.49779	11.3395
30238	Wed Mar 22 15:26:00 2017_x000D_	16.6567	46.4748	119.505	2.08576	2	19.2342	57.539	315	5.49779	11.3605
30239	Wed Mar 22 15:26:00 2017_x000D_	16.6606	46.5797	112.962	1.97155	2	19.2342	57.539	315	5.49779	11.2574
30240	Wed Mar 22 15:26:00 2017_x000D_	16.6649	46.685	94.959	1.65735	2	19.2342	57.539	315	5.49779	11.154
30241	Wed Mar 22 15:26:00 2017_x000D_	16.6651	46.6852	88.9849	1.55308	2	19.9082	57.1195	315	5.49779	10.9267
30242	Wed Mar 22 15:26:00 2017_x000D_	16.6652	46.6854	83.0591	1.44966	2	19.9082	57.1195	315	5.49779	10.9265
30243	Wed Mar 22 15:26:00 2017_x000D_	16.6617	46.5811	70.7933	1.23558	2	19.9082	57.1195	315	5.49779	11.0271
30244	Wed Mar 22 15:26:00 2017_x000D_	16.658	46.4765	64.1193	1.11909	2	19.9082	57.1195	315	5.49779	11.1282
30245	Wed Mar 22 15:26:00 2017_x000D_	16.6543	46.3719	57.4585	1.00284	2	19.9082	57.1195	315	5.49779	11.2294
30246	Wed Mar 22 15:26:00 2017_x000D_	16.9515	45.9462	46.8484	0.817659	2	19.9179	56.9003	315	5.49779	11.3486
30247	Wed Mar 22 15:26:00 2017_x000D_	17.3562	45.623	36.2032	0.631866	2	19.9179	56.9003	315	5.49779	11.5646
30248	Wed Mar 22 15:26:00 2017_x000D_	17.4564	45.516	32.095	0.560163	2	19.9179	56.9003	315	5.49779	11.6474
30249	Wed Mar 22 15:26:00 2017_x000D_	17.7644	45.4046	28.1316	0.490989	2	19.9179	56.9003	315	5.49779	11.6957
30250	Wed Mar 22 15:26:00 2017_x000D_	18.4776	44.97	29.4852	0.514614	2	20.1458	56.6874	315	5.49779	11.8356
30251	Wed Mar 22 15:26:00 2017_x000D_	18.7819	44.7538	28.1301	0.490963	2	20.1458	56.6874	315	5.49779	12.0113
30252	Wed Mar 22 15:26:00 2017_x000D_	19.1902	44.5356	28.1301	0.490962	2	20.1458	56.6874	315	5.49779	12.1893
30253	Wed Mar 22 15:26:00 2017_x000D_	19.9062	44.2061	26.7435	0.466762	2	20.1458	56.6874	315	5.49779	12.4836
30254	Wed Mar 22 15:26:00 2017_x000D_	20.2102	43.9902	25.4825	0.444753	2	20.3737	56.4744	315	5.49779	12.4853
30255	Wed Mar 22 15:26:00 2017_x000D_	20.8254	43.7679	25.4836	0.444772	2	20.3737	56.4744	315	5.49779	12.7145
30256	Wed Mar 22 15:26:00 2017_x000D_	21.1297	43.552	26.7429	0.466752	2	20.3737	56.4744	315	5.49779	12.9445
30257	Wed Mar 22 15:26:00 2017_x000D_	21.6374	43.2272	28.1301	0.490963	2	20.3737	56.4744	315	5.49779	13.3073
30258	Wed Mar 22 15:26:00 2017_x000D_	22.0482	43.1142	25.4824	0.444752	2	20.3737	56.4744	315	5.49779	13.4647
30259	Wed Mar 22 15:26:00 2017_x000D_	22.2485	42.9004	25.4806	0.44472	2	20.6016	56.2615	315	5.49779	13.4622
30260	Wed Mar 22 15:26:01 2017_x000D_	22.8629	42.6786	25.4817	0.444739	2	20.6016	56.2615	315	5.49779	13.7698
30261	Wed Mar 22 15:26:01 2017_x000D_	23.27	42.4609	25.4813	0.444733	2	20.6016	56.2615	315	5.49779	14.0562
30262	Wed Mar 22 15:26:01 2017_x000D_	23.5772	42.3501	29.4888	0.514676	2	20.6016	56.2615	315	5.49779	14.2261
30263	Wed Mar 22 15:26:01 2017_x000D_	24.1909	42.1285	29.4904	0.514705	2	20.4706	54.2817	310.266	5.41517	12.7099
30264	Wed Mar 22 15:26:01 2017_x000D_	24.391	41.9149	29.4891	0.514682	2	20.4706	54.2817	310.266	5.41517	12.9733
30265	Wed Mar 22 15:26:01 2017_x000D_	24.9979	41.4839	29.4879	0.514662	2	20.4706	54.2817	310.266	5.41517	13.575
30266	Wed Mar 22 15:26:01 2017_x000D_	25.4077	41.3713	26.7425	0.466745	2	20.4706	54.2817	310.266	5.41517	13.8222
30267	Wed Mar 22 15:26:01 2017_x000D_	25.9141	41.0473	28.1316	0.490988	2	20.9751	52.7588	280.926	4.90309	12.7103
30268	Wed Mar 22 15:26:01 2017_x000D_	26.3236	40.9348	25.4802	0.444713	2	20.9751	52.7588	280.926	4.90309	12.9774
30269	Wed Mar 22 15:26:01 2017_x000D_	26.5235	40.7214	25.4783	0.44468	2	20.9751	52.7588	280.926	4.90309	13.2546
30270	Wed Mar 22 15:26:01 2017_x000D_	27.1359	40.5004	25.4794	0.444699	2	20.9751	52.7588	280.926	4.90309	13.7195
30271	Wed Mar 22 15:26:01 2017_x000D_	27.542	40.2833	25.479	0.444693	2	21.3099	50.1318	280.504	4.89572	11.6547
30272	Wed Mar 22 15:26:01 2017_x000D_	28.1509	39.9578	28.1331	0.491015	2	21.3099	50.1318	280.504	4.89572	12.2601
30273	Wed Mar 22 15:26:01 2017_x000D_	28.4569	39.8474	26.7427	0.466748	2	21.3099	50.1318	280.504	4.89572	12.5239
30274	Wed Mar 22 15:26:01 2017_x000D_	28.9623	39.524	28.1331	0.491016	2	21.3099	50.1318	280.504	4.89572	13.0799
30275	Wed Mar 22 15:26:01 2017_x000D_	29.165	39.4155	25.4775	0.444667	2	21.3099	50.1318	280.504	4.89572	13.2869
30276	Wed Mar 22 15:26:01 2017_x000D_	29.5705	39.1987	25.4772	0.444661	2	21.5866	48.821	283.013	4.93951	12.5033
30277	Wed Mar 22 15:26:01 2017_x000D_	29.7763	39.195	25.4787	0.444687	2	21.5866	48.821	283.013	4.93951	12.6385
30278	Wed Mar 22 15:26:01 2017_x000D_	30.1816	38.9783	25.4783	0.444679	2	21.5866	48.821	283.013	4.93951	13.0672
30279	Wed Mar 22 15:26:01 2017_x000D_	30.3812	38.7652	25.4764	0.444647	2	21.5866	48.821	283.013	4.93951	13.359
30280	Wed Mar 22 15:26:01 2017_x000D_	30.7925	38.758	25.4795	0.4447	2	22.1109	46.8573	283.013	4.93951	11.873
30281	Wed Mar 22 15:26:02 2017_x000D_	30.992	38.545	25.4775	0.444666	2	22.1109	46.8573	283.013	4.93951	12.1642
30282	Wed Mar 22 15:26:02 2017_x000D_	31.3999	38.4331	22.7081	0.39633	2	22.1109	46.8573	283.013	4.93951	12.54
30283	Wed Mar 22 15:26:02 2017_x000D_	31.6024	38.3248	25.4787	0.444686	2	22.1109	46.8573	283.013	4.93951	12.7629
30284	Wed Mar 22 15:26:02 2017_x000D_	32.0073	38.1084	25.4783	0.444679	2	22.577	46.2112	283.013	4.93951	12.4333
30285	Wed Mar 22 15:26:02 2017_x000D_	32.1074	38.0019	34.6006	0.603894	2	22.577	46.2112	283.013	4.93951	12.5786
30286	Wed Mar 22 15:26:02 2017_x000D_	32.1106	38.1064	40.4525	0.706029	2	22.577	46.2112	283.013	4.93951	12.5131
30287	Wed Mar 22 15:26:02 2017_x000D_	32.1109	38.1062	49.0184	0.855532	2	22.577	46.2112	283.013	4.93951	12.5134
30288	Wed Mar 22 15:26:02 2017_x000D_	32.0146	38.3168	62.9002	1.09782	2	22.8441	45.1192	283.013	4.93951	11.418
30289	Wed Mar 22 15:26:02 2017_x000D_	32.0175	38.4207	79.935	1.39513	2	22.8441	45.1192	283.013	4.93951	11.3587
30290	Wed Mar 22 15:26:02 2017_x000D_	32.0234	38.6298	85.725	1.49618	2	22.8441	45.1192	283.013	4.93951	11.2415
30291	Wed Mar 22 15:26:02 2017_x000D_	32.0232	38.6296	91.6253	1.59916	2	22.8441	45.1192	283.013	4.93951	11.2415
30292	Wed Mar 22 15:26:02 2017_x000D_	32.0255	38.7338	109.669	1.91408	2	22.8441	45.1192	283.013	4.93951	11.1835
30293	Wed Mar 22 15:26:02 2017_x000D_	32.1307	38.8366	118.932	2.07575	2	23.1016	44.2467	280.003	4.88698	10.5259
30294	Wed Mar 22 15:26:02 2017_x000D_	32.1274	38.7319	125.42	2.18899	2	23.1016	44.2467	280.003	4.88698	10.5772
30295	Wed Mar 22 15:26:02 2017_x000D_	32.1238	38.6276	139.807	2.4401	2	23.1016	44.2467	280.003	4.88698	10.6289
30296	Wed Mar 22 15:26:02 2017_x000D_	32.0181	38.5249	143.824	2.51021	2	23.1016	44.2467	280.003	4.88698	10.5945
30297	Wed Mar 22 15:26:02 2017_x000D_	31.8066	38.3197	156.724	2.73535	2	23.3298	44.0334	283.013	4.93951	10.2226
30298	Wed Mar 22 15:26:02 2017_x000D_	31.5983	38.2187	159.451	2.78294	2	23.3298	44.0334	283.013	4.93951	10.1084
30299	Wed Mar 22 15:26:02 2017_x000D_	31.0783	38.0181	160.483	2.80095	2	23.3298	44.0334	283.013	4.93951	9.80934
30300	Wed Mar 22 15:26:02 2017_x000D_	30.6646	37.9206	161.275	2.81478	2	23.3298	44.0334	283.013	4.93951	9.54807
30301	Wed Mar 22 15:26:02 2017_x000D_	30.3527	37.8209	159.453	2.78298	2	23.8156	42.9474	280.926	4.90309	8.30751
30302	Wed Mar 22 15:26:02 2017_x000D_	29.935	37.6183	159.451	2.78295	2	23.8156	42.9474	280.926	4.90309	8.11458
30303	Wed Mar 22 15:26:03 2017_x000D_	29.2082	37.4204	152.792	2.66672	2	23.8156	42.9474	280.926	4.90309	7.72191
30304	Wed Mar 22 15:26:03 2017_x000D_	28.8927	37.2158	154.123	2.68995	2	23.8156	42.9474	280.926	4.90309	7.6569
30305	Wed Mar 22 15:26:03 2017_x000D_	28.2652	36.9111	148.693	2.59519	2	23.8156	42.9474	280.926	4.90309	7.49906
30306	Wed Mar 22 15:26:03 2017_x000D_	27.9493	36.7062	150.227	2.62195	2	24.0536	42.5143	278.926	4.86818	6.9936
30307	Wed Mar 22 15:26:03 2017_x000D_	27.2143	36.2978	148.694	2.5952	2	24.0536	42.5143	278.926	4.86818	6.97387
30308	Wed Mar 22 15:26:03 2017_x000D_	26.8979	36.0925	150.226	2.62195	2	24.0536	42.5143	278.926	4.86818	7.0235
30309	Wed Mar 22 15:26:03 2017_x000D_	26.2683	35.7872	152.788	2.66665	2	24.0536	42.5143	278.926	4.86818	7.08229
30310	Wed Mar 22 15:26:03 2017_x000D_	25.8482	35.5834	152.788	2.66666	2	24.2818	42.3009	280.003	4.88698	6.89771
30311	Wed Mar 22 15:26:03 2017_x000D_	25.6348	35.3762	152.785	2.6666	2	24.2818	42.3009	280.003	4.88698	7.05564
30312	Wed Mar 22 15:26:03 2017_x000D_	25.0039	35.0699	150.228	2.62198	2	24.2818	42.3009	280.003	4.88698	7.26697
30313	Wed Mar 22 15:26:03 2017_x000D_	24.7936	34.9679	152.786	2.66662	2	24.2818	42.3009	280.003	4.88698	7.35084
30314	Wed Mar 22 15:26:03 2017_x000D_	24.1588	34.5561	152.783	2.66657	2	24.5297	41.6479	280.003	4.88698	7.10149
30315	Wed Mar 22 15:26:03 2017_x000D_	23.8413	34.35	151.328	2.64117	2	24.5297	41.6479	280.003	4.88698	7.3303
30316	Wed Mar 22 15:26:03 2017_x000D_	23.5233	34.1438	152.78	2.66652	2	24.5297	41.6479	280.003	4.88698	7.57129
30317	Wed Mar 22 15:26:03 2017_x000D_	22.8939	33.9422	152.784	2.66659	2	24.5297	41.6479	280.003	4.88698	7.87741
30318	Wed Mar 22 15:26:03 2017_x000D_	22.5759	33.7358	151.331	2.64122	2	25.4624	40.3546	284.692	4.96881	7.22083
30319	Wed Mar 22 15:26:03 2017_x000D_	22.2573	33.5293	152.782	2.66654	2	25.4624	40.3546	284.692	4.96881	7.54038
30320	Wed Mar 22 15:26:03 2017_x000D_	21.6268	33.3272	152.785	2.66661	2	25.4624	40.3546	284.692	4.96881	8.00601
30321	Wed Mar 22 15:26:03 2017_x000D_	21.412	33.1189	152.782	2.66655	2	25.4624	40.3546	284.692	4.96881	8.29223
30322	Wed Mar 22 15:26:03 2017_x000D_	20.7775	32.8111	155.465	2.71338	2	25.4624	40.3546	284.692	4.96881	8.8799
30323	Wed Mar 22 15:26:03 2017_x000D_	20.3541	32.6056	155.465	2.71337	2	26.474	37.3012	283.013	4.93951	7.71374
30324	Wed Mar 22 15:26:04 2017_x000D_	19.826	32.4014	156.699	2.73492	2	26.474	37.3012	283.013	4.93951	8.25857
30325	Wed Mar 22 15:26:04 2017_x000D_	19.5066	32.1942	155.464	2.71336	2	26.474	37.3012	283.013	4.93951	8.63864
30326	Wed Mar 22 15:26:04 2017_x000D_	18.8702	31.8851	152.785	2.66659	2	26.474	37.3012	283.013	4.93951	9.33552
30327	Wed Mar 22 15:26:04 2017_x000D_	18.6581	31.7823	155.463	2.71334	2	26.5232	36.2008	283.013	4.93951	9.02125
30328	Wed Mar 22 15:26:04 2017_x000D_	18.4457	31.6791	152.785	2.6666	2	26.5232	36.2008	283.013	4.93951	9.25699
30329	Wed Mar 22 15:26:04 2017_x000D_	18.1256	31.4715	151.336	2.64131	2	26.5232	36.2008	283.013	4.93951	9.63774
30330	Wed Mar 22 15:26:04 2017_x000D_	17.5959	31.2666	152.786	2.66661	2	26.5232	36.2008	283.013	4.93951	10.2001
30331	Wed Mar 22 15:26:04 2017_x000D_	17.3797	31.0573	152.783	2.66656	2	26.5725	35.1002	283.013	4.93951	10.0425
30332	Wed Mar 22 15:26:04 2017_x000D_	16.7451	30.8536	152.787	2.66663	2	26.5725	35.1002	283.013	4.93951	10.7057
30333	Wed Mar 22 15:26:04 2017_x000D_	16.5286	30.6441	152.783	2.66657	2	26.5725	35.1002	283.013	4.93951	10.988
30334	Wed Mar 22 15:26:04 2017_x000D_	16.1027	30.4374	152.784	2.66658	2	26.5725	35.1002	283.013	4.93951	11.4612
30335	Wed Mar 22 15:26:04 2017_x000D_	16.1027	30.4374	152.784	2.66658	2	26.3835	34.4331	255.308	4.45597	11.03
30336	Wed Mar 22 15:26:04 2017_x000D_	15.886	30.2277	152.781	2.66653	2	26.3835	34.4331	255.308	4.45597	11.3085
30337	Wed Mar 22 15:26:04 2017_x000D_	15.4633	30.1268	150.245	2.62226	2	26.3835	34.4331	255.308	4.45597	11.7386
30338	Wed Mar 22 15:26:04 2017_x000D_	15.355	30.0218	146.256	2.55265	2	26.3835	34.4331	255.308	4.45597	11.878
30339	Wed Mar 22 15:26:04 2017_x000D_	15.3556	30.0213	129.766	2.26484	2	26.3835	34.4331	255.308	4.45597	11.8776
30340	Wed Mar 22 15:26:04 2017_x000D_	15.3596	30.1275	123.28	2.15163	2	24.9317	32.6248	225	3.92699	9.8925
30341	Wed Mar 22 15:26:04 2017_x000D_	15.3639	30.2335	109.167	1.90533	2	24.9317	32.6248	225	3.92699	9.8621
30342	Wed Mar 22 15:26:04 2017_x000D_	15.2595	30.2352	100.808	1.75943	2	24.9317	32.6248	225	3.92699	9.96301
30343	Wed Mar 22 15:26:04 2017_x000D_	15.3646	30.2342	91.9903	1.60553	2	24.9317	32.6248	225	3.92699	9.86126
30344	Wed Mar 22 15:26:04 2017_x000D_	15.3648	30.2346	80.2182	1.40007	2	23.649	31.924	225	3.92699	8.45471
30345	Wed Mar 22 15:26:05 2017_x000D_	15.2638	30.3427	70.8622	1.23678	2	23.649	31.924	225	3.92699	8.533
30346	Wed Mar 22 15:26:05 2017_x000D_	15.2564	30.1304	65.5157	1.14347	2	23.649	31.924	225	3.92699	8.58212
30347	Wed Mar 22 15:26:05 2017_x000D_	15.4619	30.022	50.9613	0.889442	2	23.649	31.924	225	3.92699	8.40513
30348	Wed Mar 22 15:26:05 2017_x000D_	15.5591	29.8084	44.6219	0.778799	2	23.0319	31.0226	225	3.92699	7.5708
30349	Wed Mar 22 15:26:05 2017_x000D_	15.7609	29.5933	36.0446	0.629096	2	23.0319	31.0226	225	3.92699	7.41015
30350	Wed Mar 22 15:26:05 2017_x000D_	15.9667	29.4844	33.4759	0.584266	2	23.0319	31.0226	225	3.92699	7.23071
30351	Wed Mar 22 15:26:05 2017_x000D_	16.5763	28.9453	27.887	0.48672	2	23.0319	31.0226	225	3.92699	6.78159
30352	Wed Mar 22 15:26:05 2017_x000D_	16.8904	28.9413	29.2577	0.510644	2	23.0319	31.0226	225	3.92699	6.48458
30353	Wed Mar 22 15:26:05 2017_x000D_	17.3017	28.7237	29.2579	0.510646	2	22.3854	30.7821	225	3.92699	5.48462
30354	Wed Mar 22 15:26:05 2017_x000D_	17.6082	28.5074	27.8886	0.486747	2	22.3854	30.7821	225	3.92699	5.29112
30355	Wed Mar 22 15:26:05 2017_x000D_	18.326	28.0735	29.2569	0.510629	2	22.3854	30.7821	225	3.92699	4.88009
30356	Wed Mar 22 15:26:05 2017_x000D_	18.5279	27.8585	29.2555	0.510605	2	22.3854	30.7821	225	3.92699	4.84022
30357	Wed Mar 22 15:26:05 2017_x000D_	19.1443	27.5324	31.8954	0.55668	2	22.1861	30.3346	225	3.92699	4.1358
30358	Wed Mar 22 15:26:05 2017_x000D_	19.3461	27.3174	31.8944	0.556662	2	22.1861	30.3346	225	3.92699	4.14356
30359	Wed Mar 22 15:26:05 2017_x000D_	19.9657	27.0977	31.8963	0.556696	2	22.1861	30.3346	225	3.92699	3.92526
30360	Wed Mar 22 15:26:05 2017_x000D_	20.1675	26.8829	31.8953	0.556678	2	22.1861	30.3346	225	3.92699	3.99862
30361	Wed Mar 22 15:26:05 2017_x000D_	20.7866	26.6633	31.8973	0.556712	2	21.9868	29.8871	226.289	3.9495	3.43997
30362	Wed Mar 22 15:26:05 2017_x000D_	20.9883	26.4485	31.8962	0.556693	2	21.9868	29.8871	226.289	3.9495	3.58064
30363	Wed Mar 22 15:26:05 2017_x000D_	21.2945	26.2325	33.4789	0.584317	2	21.9868	29.8871	226.289	3.9495	3.71959
30364	Wed Mar 22 15:26:05 2017_x000D_	21.8019	25.8019	31.8945	0.556665	2	21.9868	29.8871	226.289	3.9495	4.08938
30365	Wed Mar 22 15:26:05 2017_x000D_	22.1114	25.6923	36.0512	0.629213	2	21.768	29.8804	245.232	4.28011	4.20215
30366	Wed Mar 22 15:26:05 2017_x000D_	22.622	25.3681	31.8954	0.55668	2	21.768	29.8804	245.232	4.28011	4.5924
30367	Wed Mar 22 15:26:06 2017_x000D_	22.9279	25.1523	33.4789	0.584317	2	21.768	29.8804	245.232	4.28011	4.8683
30368	Wed Mar 22 15:26:06 2017_x000D_	23.2334	24.9366	31.8948	0.55667	2	21.768	29.8804	245.232	4.28011	5.15641
30369	Wed Mar 22 15:26:06 2017_x000D_	23.7441	24.6125	36.0522	0.62923	2	21.768	29.8804	245.232	4.28011	5.62634
30370	Wed Mar 22 15:26:06 2017_x000D_	24.0494	24.3969	29.2505	0.510518	2	21.7777	29.6599	261.363	4.56165	5.73235
30371	Wed Mar 22 15:26:06 2017_x000D_	24.2542	24.2886	31.8947	0.556667	2	21.7777	29.6599	261.363	4.56165	5.91472
30372	Wed Mar 22 15:26:06 2017_x000D_	24.8684	23.9637	29.2509	0.510524	2	21.7777	29.6599	261.363	4.56165	6.48067
30373	Wed Mar 22 15:26:06 2017_x000D_	25.0697	23.7492	29.2495	0.5105	2	21.7777	29.6599	261.363	4.56165	6.76562
30374	Wed Mar 22 15:26:06 2017_x000D_	25.6869	23.5307	29.2512	0.51053	2	21.5687	29.4328	246.853	4.30839	7.19683
30375	Wed Mar 22 15:26:06 2017_x000D_	25.8915	23.4225	31.8965	0.556699	2	21.5687	29.4328	246.853	4.30839	7.4034
30376	Wed Mar 22 15:26:06 2017_x000D_	26.2973	23.0999	29.25	0.510509	2	21.5687	29.4328	246.853	4.30839	7.9035
30377	Wed Mar 22 15:26:06 2017_x000D_	26.5018	22.9917	31.8959	0.556688	2	21.5687	29.4328	246.853	4.30839	8.11315
30378	Wed Mar 22 15:26:06 2017_x000D_	26.8071	22.7763	33.481	0.584353	2	21.8265	28.5575	284.692	4.96881	7.63077
30379	Wed Mar 22 15:26:06 2017_x000D_	26.8071	22.7763	33.481	0.584353	2	21.8265	28.5575	284.692	4.96881	7.63077
30380	Wed Mar 22 15:26:06 2017_x000D_	27.216	22.5601	38.4829	0.671652	2	21.8265	28.5575	284.692	4.96881	8.06322
30381	Wed Mar 22 15:26:06 2017_x000D_	27.2164	22.5599	46.8076	0.816947	2	21.8265	28.5575	284.692	4.96881	8.06364
30382	Wed Mar 22 15:26:06 2017_x000D_	27.22	22.6655	61.5437	1.07414	2	21.8265	28.5575	284.692	4.96881	7.98783
30383	Wed Mar 22 15:26:06 2017_x000D_	27.1162	22.6664	64.1254	1.1192	2	22.5513	27.0338	284.692	4.96881	6.31763
30384	Wed Mar 22 15:26:06 2017_x000D_	27.1226	22.8779	82.928	1.44737	2	22.5513	27.0338	284.692	4.96881	6.17805
30385	Wed Mar 22 15:26:06 2017_x000D_	27.1224	22.8777	88.7777	1.54946	2	22.5513	27.0338	284.692	4.96881	6.17804
30386	Wed Mar 22 15:26:06 2017_x000D_	27.2193	22.6638	103.293	1.80281	2	22.5513	27.0338	284.692	4.96881	6.3943
30387	Wed Mar 22 15:26:06 2017_x000D_	27.2159	22.5576	109.641	1.9136	2	23.5246	24.8546	283.013	4.93951	4.34763
30388	Wed Mar 22 15:26:07 2017_x000D_	27.2124	22.4514	116.198	2.02804	2	23.5246	24.8546	283.013	4.93951	4.40173
30389	Wed Mar 22 15:26:07 2017_x000D_	27.1018	22.24	126.929	2.21533	2	23.5246	24.8546	283.013	4.93951	4.43086
30390	Wed Mar 22 15:26:07 2017_x000D_	26.9946	22.1348	131.165	2.28927	2	23.5246	24.8546	283.013	4.93951	4.40888
30391	Wed Mar 22 15:26:07 2017_x000D_	26.5659	21.7132	135.464	2.36429	2	24.0408	23.1025	284.692	4.96881	2.88206
30392	Wed Mar 22 15:26:07 2017_x000D_	26.3485	21.3962	137.538	2.40048	2	24.0408	23.1025	284.692	4.96881	2.87001
30393	Wed Mar 22 15:26:07 2017_x000D_	25.7084	20.8694	135.464	2.36429	2	24.0408	23.1025	284.692	4.96881	2.78705
30394	Wed Mar 22 15:26:07 2017_x000D_	25.3899	20.6592	133.395	2.32818	2	24.0408	23.1025	284.692	4.96881	2.79102
30395	Wed Mar 22 15:26:07 2017_x000D_	25.172	20.3417	135.464	2.36429	1	28.109	20.3548	228.688	3.99136	2.93703
30396	Wed Mar 22 15:26:07 2017_x000D_	24.9538	20.0236	133.39	2.3281	1	28.109	20.3548	228.688	3.99136	3.17254
30397	Wed Mar 22 15:26:07 2017_x000D_	24.42	19.6015	131.175	2.28944	1	28.109	20.3548	228.688	3.99136	3.76513
30398	Wed Mar 22 15:26:07 2017_x000D_	24.2015	19.283	129.285	2.25645	1	28.109	20.3548	228.688	3.99136	4.05183
30399	Wed Mar 22 15:26:07 2017_x000D_	23.7678	18.753	131.173	2.28939	1	28.109	20.3548	228.688	3.99136	4.62729
30400	Wed Mar 22 15:26:07 2017_x000D_	23.549	18.4341	129.284	2.25643	2	24.5572	21.3498	280.926	4.90309	3.08509
30401	Wed Mar 22 15:26:07 2017_x000D_	23.1113	17.7963	129.282	2.25639	2	24.5572	21.3498	280.926	4.90309	3.8364
30402	Wed Mar 22 15:26:07 2017_x000D_	22.7914	17.5849	126.951	2.21572	2	24.5572	21.3498	280.926	4.90309	4.15843
30403	Wed Mar 22 15:26:07 2017_x000D_	22.4574	16.9455	129.28	2.25637	2	24.5572	21.3498	280.926	4.90309	4.87924
30404	Wed Mar 22 15:26:07 2017_x000D_	22.2415	16.7329	129.282	2.25639	2	24.567	21.129	288.261	5.03111	4.97329
30405	Wed Mar 22 15:26:07 2017_x000D_	22.0256	16.5203	129.283	2.25641	2	24.567	21.129	288.261	5.03111	5.26297
30406	Wed Mar 22 15:26:07 2017_x000D_	21.59	15.9879	131.166	2.28928	2	24.567	21.129	288.261	5.03111	5.94083
30407	Wed Mar 22 15:26:07 2017_x000D_	21.3738	15.775	131.167	2.2893	2	24.567	21.129	288.261	5.03111	6.23393
30408	Wed Mar 22 15:26:07 2017_x000D_	21.1575	15.562	131.168	2.28931	2	24.567	21.129	277.655	4.846	6.52811
30409	Wed Mar 22 15:26:08 2017_x000D_	20.8292	15.1352	133.378	2.32788	2	24.567	21.129	277.655	4.846	7.06377
30410	Wed Mar 22 15:26:08 2017_x000D_	20.6126	14.922	133.378	2.32788	2	24.567	21.129	277.655	4.846	7.35963
30411	Wed Mar 22 15:26:08 2017_x000D_	20.1793	14.4953	133.379	2.3279	2	24.567	21.129	277.655	4.846	7.95348
30412	Wed Mar 22 15:26:08 2017_x000D_	20.0677	14.2814	131.167	2.2893	2	25.0442	20.2593	284.692	4.96881	7.77823
30413	Wed Mar 22 15:26:08 2017_x000D_	19.8508	14.0678	131.168	2.28931	2	25.0442	20.2593	284.692	4.96881	8.08122
30414	Wed Mar 22 15:26:08 2017_x000D_	19.5217	13.6399	133.375	2.32783	2	25.0442	20.2593	284.692	4.96881	8.62058
30415	Wed Mar 22 15:26:08 2017_x000D_	19.3047	13.4262	133.375	2.32784	2	25.0442	20.2593	284.692	4.96881	8.92374
30416	Wed Mar 22 15:26:08 2017_x000D_	19.0876	13.2123	133.376	2.32784	2	25.0442	20.2593	284.692	4.96881	9.2272
30417	Wed Mar 22 15:26:08 2017_x000D_	18.8704	12.9984	133.376	2.32785	2	26.0481	17.4146	278.926	4.86818	8.42747
30418	Wed Mar 22 15:26:08 2017_x000D_	18.6496	12.6771	135.432	2.36373	2	26.0481	17.4146	278.926	4.86818	8.78531
30419	Wed Mar 22 15:26:08 2017_x000D_	18.4357	12.5703	133.377	2.32786	2	26.0481	17.4146	278.926	4.86818	9.02307
30420	Wed Mar 22 15:26:08 2017_x000D_	18.2147	12.2488	135.432	2.36373	2	26.0481	17.4146	278.926	4.86818	9.38337
30421	Wed Mar 22 15:26:08 2017_x000D_	18.0009	12.1422	137.66	2.40261	2	26.784	15.6671	280.926	4.90309	9.46402
30422	Wed Mar 22 15:26:08 2017_x000D_	17.8882	11.9274	139.708	2.43836	2	26.784	15.6671	280.926	4.90309	9.6499
30423	Wed Mar 22 15:26:08 2017_x000D_	17.6703	11.7133	148.114	2.58508	2	26.784	15.6671	280.926	4.90309	9.93439
30424	Wed Mar 22 15:26:08 2017_x000D_	17.5614	11.6065	157.626	2.75109	2	26.784	15.6671	280.926	4.90309	10.0769
30425	Wed Mar 22 15:26:08 2017_x000D_	17.7716	11.606	165.255	2.88425	2	27.0524	14.5686	284.692	4.96881	9.74219
30426	Wed Mar 22 15:26:08 2017_x000D_	17.7757	11.7143	180.206	3.14519	2	27.0524	14.5686	284.692	4.96881	9.70588
30427	Wed Mar 22 15:26:08 2017_x000D_	17.9827	11.6062	189.421	3.30601	2	27.0524	14.5686	284.692	4.96881	9.54124
30428	Wed Mar 22 15:26:08 2017_x000D_	18.0885	11.606	202.131	3.52785	2	27.0524	14.5686	284.692	4.96881	9.44079
30429	Wed Mar 22 15:26:08 2017_x000D_	18.1905	11.4981	211.699	3.69484	2	26.0065	13.4284	225	3.92699	8.05083
30430	Wed Mar 22 15:26:08 2017_x000D_	18.1909	11.498	220.193	3.8431	2	26.0065	13.4284	225	3.92699	8.05047
30431	Wed Mar 22 15:26:09 2017_x000D_	18.2927	11.3898	228.772	3.99283	2	26.0065	13.4284	225	3.92699	7.97863
30432	Wed Mar 22 15:26:09 2017_x000D_	18.1879	11.3896	244.206	4.26219	2	26.0065	13.4284	225	3.92699	8.08005
30433	Wed Mar 22 15:26:09 2017_x000D_	17.9848	11.6048	257.395	4.49239	2	26.0065	13.4284	225	3.92699	8.22637
30434	Wed Mar 22 15:26:09 2017_x000D_	17.9883	11.7124	262.626	4.5837	2	25.3787	12.744	225	3.92699	7.46205
30435	Wed Mar 22 15:26:09 2017_x000D_	17.9918	11.8196	268.97	4.69442	2	25.3787	12.744	225	3.92699	7.44452
30436	Wed Mar 22 15:26:09 2017_x000D_	17.9986	12.0343	-79.3518	-1.38495	2	25.3787	12.744	225	3.92699	7.41415
30437	Wed Mar 22 15:26:09 2017_x000D_	18.0058	12.2494	-79.351	-1.38494	2	25.3787	12.744	225	3.92699	7.38947
30438	Wed Mar 22 15:26:09 2017_x000D_	18.1324	12.8939	-76.526	-1.33563	2	24.7508	12.0595	225	3.92699	6.67079
30439	Wed Mar 22 15:26:09 2017_x000D_	18.2482	13.216	-73.0112	-1.27429	2	24.7508	12.0595	225	3.92699	6.60464
30440	Wed Mar 22 15:26:09 2017_x000D_	18.3642	13.5377	-76.5281	-1.33567	2	24.7508	12.0595	225	3.92699	6.55544
30441	Wed Mar 22 15:26:09 2017_x000D_	18.4909	14.1816	-79.3541	-1.38499	2	24.7508	12.0595	225	3.92699	6.60982
30442	Wed Mar 22 15:26:09 2017_x000D_	18.5052	14.611	-79.3524	-1.38496	2	24.5513	11.6101	261.363	4.56165	6.74987
30443	Wed Mar 22 15:26:09 2017_x000D_	18.7366	15.2537	-79.3553	-1.38501	2	24.5513	11.6101	261.363	4.56165	6.86196
30444	Wed Mar 22 15:26:09 2017_x000D_	18.7509	15.6826	-79.3536	-1.38498	2	24.5513	11.6101	261.363	4.56165	7.08731
30445	Wed Mar 22 15:26:09 2017_x000D_	18.8773	16.3253	-82.2351	-1.43527	2	24.5513	11.6101	261.363	4.56165	7.37749
30446	Wed Mar 22 15:26:09 2017_x000D_	18.8916	16.7539	-82.2341	-1.43525	2	24.5513	11.6101	261.363	4.56165	7.64793
30447	Wed Mar 22 15:26:09 2017_x000D_	19.0035	16.9673	-79.3538	-1.38499	2	23.9036	11.3679	225	3.92699	7.44072
30448	Wed Mar 22 15:26:09 2017_x000D_	19.1333	17.7161	-82.5274	-1.44037	2	23.9036	11.3679	225	3.92699	7.94074
30449	Wed Mar 22 15:26:09 2017_x000D_	19.1439	18.0373	-82.2359	-1.43529	2	23.9036	11.3679	225	3.92699	8.19363
30450	Wed Mar 22 15:26:09 2017_x000D_	19.1581	18.4653	-82.2349	-1.43527	2	23.9036	11.3679	225	3.92699	8.53773
30451	Wed Mar 22 15:26:09 2017_x000D_	19.2842	19.1063	-85.1588	-1.4863	2	23.6942	11.1397	224.23	3.91355	9.10576
30452	Wed Mar 22 15:26:10 2017_x000D_	19.2984	19.5339	-85.1583	-1.48629	2	23.6942	11.1397	224.23	3.91355	9.47553
30453	Wed Mar 22 15:26:10 2017_x000D_	19.4313	20.3877	-82.2351	-1.43527	2	23.6942	11.1397	224.23	3.91355	10.1832
30454	Wed Mar 22 15:26:10 2017_x000D_	19.4383	20.6013	-82.2346	-1.43526	2	23.6942	11.1397	224.23	3.91355	10.3747
30455	Wed Mar 22 15:26:10 2017_x000D_	19.463	21.3488	-81.9096	-1.42959	2	23.704	10.9184	193.013	3.36871	11.2596
30456	Wed Mar 22 15:26:10 2017_x000D_	19.5781	21.6678	-79.3458	-1.38485	2	23.704	10.9184	193.013	3.36871	11.514
30457	Wed Mar 22 15:26:10 2017_x000D_	19.697	22.0936	-82.2359	-1.43529	2	23.704	10.9184	193.013	3.36871	11.8719
30458	Wed Mar 22 15:26:10 2017_x000D_	19.7181	22.7334	-82.2343	-1.43526	2	23.704	10.9184	193.013	3.36871	12.4692
30459	Wed Mar 22 15:26:10 2017_x000D_	19.7321	23.1597	-82.2332	-1.43524	2	23.704	10.9184	193.013	3.36871	12.8696
30460	Wed Mar 22 15:26:10 2017_x000D_	19.8506	23.5848	-79.3436	-1.38481	2	22.5003	13.3176	171.725	2.99717	10.6036
30461	Wed Mar 22 15:26:10 2017_x000D_	19.9763	24.2228	-82.2357	-1.43528	2	22.5003	13.3176	171.725	2.99717	11.1935
30462	Wed Mar 22 15:26:10 2017_x000D_	19.9903	24.6486	-82.2346	-1.43526	2	22.5003	13.3176	171.725	2.99717	11.6057
30463	Wed Mar 22 15:26:10 2017_x000D_	20.0113	25.287	-82.233	-1.43524	2	22.5003	13.3176	171.725	2.99717	12.2255
30464	Wed Mar 22 15:26:10 2017_x000D_	20.2341	25.7102	-82.237	-1.43531	2	22.5825	16.4206	180	3.14159	9.58184
30465	Wed Mar 22 15:26:10 2017_x000D_	20.2481	26.1355	-82.236	-1.43529	2	22.5825	16.4206	180	3.14159	9.99143
30466	Wed Mar 22 15:26:10 2017_x000D_	20.262	26.5606	-82.2348	-1.43527	2	22.5825	16.4206	180	3.14159	10.4021
30467	Wed Mar 22 15:26:10 2017_x000D_	20.2759	26.9856	-82.2338	-1.43525	2	22.5825	16.4206	180	3.14159	10.8139
30468	Wed Mar 22 15:26:10 2017_x000D_	20.502	27.514	-82.5295	-1.44041	2	22.9228	18.6445	170.195	2.97046	9.19393
30469	Wed Mar 22 15:26:10 2017_x000D_	20.5124	27.8326	-82.2368	-1.4353	2	22.9228	18.6445	170.195	2.97046	9.49901
30470	Wed Mar 22 15:26:10 2017_x000D_	20.5298	28.3634	-81.9114	-1.42962	2	22.9228	18.6445	170.195	2.97046	10.0092
30471	Wed Mar 22 15:26:10 2017_x000D_	20.5402	28.6815	-82.2346	-1.43526	2	22.9228	18.6445	170.195	2.97046	10.3159
30472	Wed Mar 22 15:26:10 2017_x000D_	20.6582	29.1043	-79.3376	-1.3847	2	23.0832	19.9769	160.874	2.80778	9.44405
30473	Wed Mar 22 15:26:11 2017_x000D_	20.6652	29.3164	-79.3367	-1.38469	2	23.0832	19.9769	160.874	2.80778	9.64743
30474	Wed Mar 22 15:26:11 2017_x000D_	20.6721	29.5284	-79.3358	-1.38467	2	23.0832	19.9769	160.874	2.80778	9.85112
30475	Wed Mar 22 15:26:11 2017_x000D_	20.7833	29.7391	-82.2371	-1.43531	2	23.0832	19.9769	160.874	2.80778	10.0295
30476	Wed Mar 22 15:26:11 2017_x000D_	20.7903	29.9511	-82.2365	-1.4353	2	23.4232	22.199	145.324	2.53638	8.18702
30477	Wed Mar 22 15:26:11 2017_x000D_	20.6929	30.1642	-79.3333	-1.38463	2	23.4232	22.199	145.324	2.53638	8.42015
30478	Wed Mar 22 15:26:11 2017_x000D_	20.8039	30.3746	-76.4852	-1.33492	2	23.4232	22.199	145.324	2.53638	8.58494
30479	Wed Mar 22 15:26:11 2017_x000D_	20.8108	30.5865	-76.4841	-1.3349	2	23.4232	22.199	145.324	2.53638	8.78492
30480	Wed Mar 22 15:26:11 2017_x000D_	20.9148	30.585	-73.6995	-1.2863	2	23.4232	22.199	145.324	2.53638	8.75312
30481	Wed Mar 22 15:26:11 2017_x000D_	20.9111	30.4791	-67.355	-1.17557	2	23.5932	23.3097	145.324	2.53638	7.65467
30482	Wed Mar 22 15:26:11 2017_x000D_	20.8102	30.5865	-63.5005	-1.10829	2	23.5932	23.3097	145.324	2.53638	7.79082
30483	Wed Mar 22 15:26:11 2017_x000D_	20.8065	30.4806	-56.8689	-0.992549	2	23.5932	23.3097	145.324	2.53638	7.69334
30484	Wed Mar 22 15:26:11 2017_x000D_	20.8096	30.5865	-50.3695	-0.879114	2	23.5932	23.3097	145.324	2.53638	7.79104
30485	Wed Mar 22 15:26:11 2017_x000D_	20.8093	30.5867	-42.0807	-0.734446	2	23.554	24.1925	145.324	2.53638	6.95839
30486	Wed Mar 22 15:26:11 2017_x000D_	20.809	30.587	-33.8376	-0.590578	2	23.554	24.1925	145.324	2.53638	6.95878
30487	Wed Mar 22 15:26:11 2017_x000D_	21.0206	30.6905	-23.3737	-0.407948	2	23.554	24.1925	145.324	2.53638	6.97439
30488	Wed Mar 22 15:26:11 2017_x000D_	21.1282	30.7955	-14.1433	-0.246847	2	23.554	24.1925	145.324	2.53638	7.03449
30489	Wed Mar 22 15:26:11 2017_x000D_	21.3401	30.8989	-5.32824	-0.0929954	2	23.7337	25.082	180	3.14159	6.29012
30490	Wed Mar 22 15:26:11 2017_x000D_	21.3401	30.8989	-5.32824	-0.0929954	2	23.7337	25.082	180	3.14159	6.29012
30491	Wed Mar 22 15:26:11 2017_x000D_	21.7567	30.8938	6.89498	0.12034	2	23.7337	25.082	180	3.14159	6.13886
30492	Wed Mar 22 15:26:11 2017_x000D_	21.965	30.8911	12.9075	0.225278	2	23.7337	25.082	180	3.14159	6.07239
30493	Wed Mar 22 15:26:11 2017_x000D_	22.3779	30.7799	21.4525	0.374417	2	23.7337	25.082	180	3.14159	5.85698
30494	Wed Mar 22 15:26:11 2017_x000D_	22.6867	30.6699	25.2879	0.441357	2	23.7141	25.5233	180	3.14159	5.24815
30495	Wed Mar 22 15:26:12 2017_x000D_	23.3003	30.3443	27.9582	0.487963	2	23.7141	25.5233	180	3.14159	4.83873
30496	Wed Mar 22 15:26:12 2017_x000D_	23.6055	30.1286	29.3245	0.511809	2	23.7141	25.5233	180	3.14159	4.60658
30497	Wed Mar 22 15:26:12 2017_x000D_	24.3227	29.8018	33.5393	0.585371	2	23.7141	25.5233	180	3.14159	4.32157
30498	Wed Mar 22 15:26:12 2017_x000D_	24.6274	29.5863	31.9601	0.557808	2	23.7043	25.7439	180	3.14159	3.95173
30499	Wed Mar 22 15:26:12 2017_x000D_	24.8284	29.372	31.959	0.55779	2	23.7043	25.7439	180	3.14159	3.79825
30500	Wed Mar 22 15:26:12 2017_x000D_	25.4412	29.0469	34.4617	0.60147	2	23.7043	25.7439	180	3.14159	3.73184
30501	Wed Mar 22 15:26:12 2017_x000D_	25.8527	28.9359	31.9614	0.557832	2	23.7043	25.7439	180	3.14159	3.84766
30502	Wed Mar 22 15:26:12 2017_x000D_	26.1574	28.7205	33.5407	0.585396	2	22.7995	26.3788	180	3.14159	4.09378
30503	Wed Mar 22 15:26:12 2017_x000D_	26.7664	28.2898	33.5404	0.585391	2	22.7995	26.3788	180	3.14159	4.40321
30504	Wed Mar 22 15:26:12 2017_x000D_	27.0707	28.0746	31.9602	0.557811	2	22.7995	26.3788	180	3.14159	4.59553
30505	Wed Mar 22 15:26:12 2017_x000D_	27.576	27.6452	33.5393	0.58537	2	22.7995	26.3788	180	3.14159	4.94153
30506	Wed Mar 22 15:26:12 2017_x000D_	27.9838	27.4288	33.5399	0.585381	2	22.0843	27.6821	165.707	2.89213	5.90494
30507	Wed Mar 22 15:26:12 2017_x000D_	28.1877	27.3206	36.1073	0.630191	2	22.0843	27.6821	165.707	2.89213	6.1141
30508	Wed Mar 22 15:26:12 2017_x000D_	28.793	26.7846	38.5257	0.672399	2	22.0843	27.6821	165.707	2.89213	6.76847
30509	Wed Mar 22 15:26:12 2017_x000D_	29.0973	26.5695	40.3575	0.704371	2	22.0843	27.6821	165.707	2.89213	7.10071
30510	Wed Mar 22 15:26:12 2017_x000D_	29.6019	26.1407	38.5257	0.6724	2	22.0843	27.6821	165.707	2.89213	7.674
30511	Wed Mar 22 15:26:12 2017_x000D_	30.0061	25.8188	36.1057	0.630163	2	21.8265	28.5575	193.013	3.36871	8.62591
30512	Wed Mar 22 15:26:12 2017_x000D_	30.6139	25.389	36.1058	0.630165	2	21.8265	28.5575	193.013	3.36871	9.34119
30513	Wed Mar 22 15:26:12 2017_x000D_	30.8145	25.1752	36.1052	0.630154	2	21.8265	28.5575	193.013	3.36871	9.60334
30514	Wed Mar 22 15:26:12 2017_x000D_	31.6285	24.7434	36.1067	0.63018	2	21.8265	28.5575	193.013	3.36871	10.5179
30515	Wed Mar 22 15:26:12 2017_x000D_	31.829	24.5297	36.106	0.630169	2	23.5575	29.0521	163.093	2.8465	9.42708
30516	Wed Mar 22 15:26:13 2017_x000D_	32.2359	24.3139	36.1068	0.630182	2	23.5575	29.0521	163.093	2.8465	9.88763
30517	Wed Mar 22 15:26:13 2017_x000D_	32.4363	24.1003	36.1062	0.630171	2	23.5575	29.0521	163.093	2.8465	10.1663
30518	Wed Mar 22 15:26:13 2017_x000D_	33.0434	23.671	36.1063	0.630174	2	23.5575	29.0521	163.093	2.8465	10.9059
30519	Wed Mar 22 15:26:13 2017_x000D_	33.2408	23.3516	38.5265	0.672414	2	25.7352	29.3395	148.017	2.58338	9.60151
30520	Wed Mar 22 15:26:13 2017_x000D_	33.8477	22.9225	38.5269	0.672422	2	25.7352	29.3395	148.017	2.58338	10.3436
30521	Wed Mar 22 15:26:13 2017_x000D_	34.1512	22.7079	40.3605	0.704423	2	25.7352	29.3395	148.017	2.58338	10.7148
30522	Wed Mar 22 15:26:13 2017_x000D_	34.6547	22.28	38.5269	0.672422	2	25.7352	29.3395	148.017	2.58338	11.3751
30523	Wed Mar 22 15:26:13 2017_x000D_	35.0609	22.0646	38.5277	0.672436	2	25.7352	29.3395	148.017	2.58338	11.8276
30524	Wed Mar 22 15:26:13 2017_x000D_	35.2582	21.7454	36.1034	0.630123	2	27.2661	29.3863	110.222	1.92374	11.057
30525	Wed Mar 22 15:26:13 2017_x000D_	35.8645	21.3167	36.1035	0.630126	2	27.2661	29.3863	110.222	1.92374	11.792
30526	Wed Mar 22 15:26:13 2017_x000D_	36.1674	21.1025	34.4557	0.601366	2	27.2661	29.3863	110.222	1.92374	12.1595
30527	Wed Mar 22 15:26:13 2017_x000D_	36.4705	20.8881	36.1036	0.630127	2	27.2661	29.3863	110.222	1.92374	12.5276
30528	Wed Mar 22 15:26:13 2017_x000D_	37.0792	20.5656	33.5308	0.585222	2	30.3569	28.8188	89.15	1.55596	10.6445
30529	Wed Mar 22 15:26:13 2017_x000D_	37.2821	20.4581	36.1052	0.630154	2	30.3569	28.8188	89.15	1.55596	10.8563
30530	Wed Mar 22 15:26:13 2017_x000D_	37.8877	20.0298	36.1053	0.630156	2	30.3569	28.8188	89.15	1.55596	11.5741
30531	Wed Mar 22 15:26:13 2017_x000D_	38.0877	19.8166	36.1047	0.630145	2	30.3569	28.8188	89.15	1.55596	11.8661
30532	Wed Mar 22 15:26:13 2017_x000D_	38.6931	19.3885	36.1048	0.630147	2	32.5827	28.0043	89.15	1.55596	10.5626
30533	Wed Mar 22 15:26:13 2017_x000D_	38.893	19.1753	36.1042	0.630137	2	32.5827	28.0043	89.15	1.55596	10.8522
30534	Wed Mar 22 15:26:13 2017_x000D_	39.0957	19.0679	38.5294	0.672466	2	32.5827	28.0043	89.15	1.55596	11.058
30535	Wed Mar 22 15:26:13 2017_x000D_	39.4982	18.7474	36.1043	0.630139	2	32.5827	28.0043	89.15	1.55596	11.5548
30536	Wed Mar 22 15:26:13 2017_x000D_	39.7008	18.6401	38.5299	0.672474	2	33.914	27.6038	70.01	1.2219	10.6693
30537	Wed Mar 22 15:26:13 2017_x000D_	39.8006	18.5336	34.455	0.601352	2	33.914	27.6038	70.01	1.2219	10.813
30538	Wed Mar 22 15:26:14 2017_x000D_	40.1031	18.3197	36.1044	0.630141	2	33.914	27.6038	70.01	1.2219	11.1579
30539	Wed Mar 22 15:26:14 2017_x000D_	40.3083	18.3182	36.1058	0.630165	2	33.914	27.6038	70.01	1.2219	11.2743
30540	Wed Mar 22 15:26:14 2017_x000D_	40.4027	18.0001	31.9393	0.557447	2	33.914	27.6038	70.01	1.2219	11.5903
30541	Wed Mar 22 15:26:14 2017_x000D_	40.6026	17.787	31.9383	0.557429	2	35.4839	26.7692	61.0612	1.06572	10.3383
30542	Wed Mar 22 15:26:14 2017_x000D_	40.9073	17.6791	27.9103	0.487126	2	35.4839	26.7692	61.0612	1.06572	10.585
30543	Wed Mar 22 15:26:14 2017_x000D_	40.8068	17.7854	12.6985	0.22163	2	35.4839	26.7692	61.0612	1.06572	10.4423
30544	Wed Mar 22 15:26:14 2017_x000D_	40.7039	17.786	6.29413	0.109853	2	35.4839	26.7692	61.0612	1.06572	10.3897
30545	Wed Mar 22 15:26:14 2017_x000D_	40.7009	17.6796	-8.39333	-0.146491	2	37.9379	25.7411	34.1913	0.596751	8.52185
30546	Wed Mar 22 15:26:14 2017_x000D_	40.5984	17.68	-14.7426	-0.257306	2	37.9379	25.7411	34.1913	0.596751	8.48879
30547	Wed Mar 22 15:26:14 2017_x000D_	40.7011	17.6784	-34.6378	-0.604544	2	37.9379	25.7411	34.1913	0.596751	8.52305
30548	Wed Mar 22 15:26:14 2017_x000D_	40.8038	17.6774	-40.9824	-0.715278	2	37.9379	25.7411	34.1913	0.596751	8.55784
30549	Wed Mar 22 15:26:14 2017_x000D_	41.0147	17.8876	-53.551	-0.934642	2	39.2792	25.1202	346.987	6.05607	7.43791
30550	Wed Mar 22 15:26:14 2017_x000D_	41.0147	17.8876	-53.551	-0.934642	2	39.2792	25.1202	346.987	6.05607	7.43791
30551	Wed Mar 22 15:26:14 2017_x000D_	41.2251	18.0976	-61.662	-1.07621	2	39.2792	25.1202	346.987	6.05607	7.28721
30552	Wed Mar 22 15:26:14 2017_x000D_	41.2306	18.3089	-69.0714	-1.20552	2	39.2792	25.1202	346.987	6.05607	7.08532
30553	Wed Mar 22 15:26:14 2017_x000D_	41.3439	18.7315	-77.1101	-1.34582	2	40.6102	24.7198	349.074	6.09248	6.03308
30554	Wed Mar 22 15:26:14 2017_x000D_	41.5591	19.1529	-77.1133	-1.34588	2	40.6102	24.7198	349.074	6.09248	5.64719
30555	Wed Mar 22 15:26:14 2017_x000D_	41.6768	19.7859	-74.3581	-1.29779	2	40.6102	24.7198	349.074	6.09248	5.04787
30556	Wed Mar 22 15:26:14 2017_x000D_	41.7896	20.2076	-77.113	-1.34588	2	40.6102	24.7198	349.074	6.09248	4.66379
30557	Wed Mar 22 15:26:14 2017_x000D_	42.0145	21.0501	-71.6714	-1.2509	2	40.6102	24.7198	349.074	6.09248	3.92922
30558	Wed Mar 22 15:26:14 2017_x000D_	42.1271	21.4713	-74.3575	-1.29778	1	43.173	16.6248	80.1857	1.3995	4.95807
30559	Wed Mar 22 15:26:15 2017_x000D_	42.2369	21.7869	-70.7921	-1.23556	1	43.173	16.6248	80.1857	1.3995	5.24629
30560	Wed Mar 22 15:26:15 2017_x000D_	42.4591	22.5226	-71.6702	-1.25088	1	43.173	16.6248	80.1857	1.3995	5.94085
30561	Wed Mar 22 15:26:15 2017_x000D_	42.4668	22.8389	-70.7883	-1.23549	1	43.173	16.6248	80.1857	1.3995	6.2541
30562	Wed Mar 22 15:26:15 2017_x000D_	42.6888	23.5738	-71.6668	-1.25082	1	44.1528	19.0871	77.6012	1.3544	4.71951
30563	Wed Mar 22 15:26:15 2017_x000D_	42.898	23.7823	-71.6708	-1.25089	1	44.1528	19.0871	77.6012	1.3544	4.85998
30564	Wed Mar 22 15:26:15 2017_x000D_	43.1172	24.4115	-71.6711	-1.2509	1	44.1528	19.0871	77.6012	1.3544	5.42418
30565	Wed Mar 22 15:26:15 2017_x000D_	43.1248	24.7272	-70.7883	-1.23549	1	44.1528	19.0871	77.6012	1.3544	5.73302
30566	Wed Mar 22 15:26:15 2017_x000D_	43.3439	25.3558	-70.7882	-1.23549	1	43.9989	22.396	86.6693	1.51266	3.03141
30567	Wed Mar 22 15:26:15 2017_x000D_	43.5577	25.7739	-70.7902	-1.23552	1	43.9989	22.396	86.6693	1.51266	3.40659
30568	Wed Mar 22 15:26:15 2017_x000D_	43.5652	26.0888	-71.668	-1.25084	1	43.9989	22.396	86.6693	1.51266	3.71818
30569	Wed Mar 22 15:26:15 2017_x000D_	43.7765	26.4017	-70.7902	-1.23552	1	43.9989	22.396	86.6693	1.51266	4.01187
30570	Wed Mar 22 15:26:15 2017_x000D_	43.9951	27.0291	-70.7902	-1.23552	1	43.9989	22.396	86.6693	1.51266	4.6331
30571	Wed Mar 22 15:26:15 2017_x000D_	44.216	27.7607	-71.6708	-1.23545	1	45.2578	23.5391	82.2357	1.43528	4.34825
30572	Wed Mar 22 15:26:15 2017_x000D_	44.2234	28.0754	-70.7863	-1.23545	1	45.2578	23.5391	82.2357	1.43528	4.65274
30573	Wed Mar 22 15:26:15 2017_x000D_	44.4367	28.4921	-70.7882	-1.23549	1	45.2578	23.5391	82.2357	1.43528	5.0206
30574	Wed Mar 22 15:26:15 2017_x000D_	44.6573	29.2225	-71.6696	-1.25087	1	45.2578	23.5391	82.2357	1.43528	5.71504
30575	Wed Mar 22 15:26:15 2017_x000D_	44.7664	29.5356	-73.6112	-1.28476	2	42.1493	24.5466	0	0	5.63377
30576	Wed Mar 22 15:26:15 2017_x000D_	44.8752	29.848	-71.6699	-1.25088	2	42.1493	24.5466	0	0	5.96116
30577	Wed Mar 22 15:26:15 2017_x000D_	45.093	30.473	-71.6702	-1.25088	2	42.1493	24.5466	0	0	6.61722
30578	Wed Mar 22 15:26:15 2017_x000D_	45.2044	30.89	-74.3697	-1.298	2	42.1493	24.5466	0	0	7.04076
30579	Wed Mar 22 15:26:15 2017_x000D_	45.3155	31.3066	-71.6687	-1.25085	2	41.9309	24.5399	0	0	7.56596
30580	Wed Mar 22 15:26:16 2017_x000D_	45.533	31.9306	-71.6689	-1.25086	2	41.9309	24.5399	0	0	8.22177
30581	Wed Mar 22 15:26:16 2017_x000D_	45.6442	32.3469	-74.3706	-1.29801	2	41.9309	24.5399	0	0	8.64511
30582	Wed Mar 22 15:26:16 2017_x000D_	45.9627	32.9686	-71.6714	-1.2509	2	41.9309	24.5399	0	0	9.34336
30583	Wed Mar 22 15:26:16 2017_x000D_	45.9675	33.1773	-71.6696	-1.25087	2	42.1493	24.5466	0	0	9.43757
30584	Wed Mar 22 15:26:16 2017_x000D_	45.9771	33.5945	-71.6659	-1.25081	2	42.1493	24.5466	0	0	9.82428
30585	Wed Mar 22 15:26:16 2017_x000D_	46.1917	34.1129	-70.7824	-1.23539	2	42.1493	24.5466	0	0	10.3853
30586	Wed Mar 22 15:26:16 2017_x000D_	46.4014	34.4223	-71.6702	-1.25088	2	42.1493	24.5466	0	0	10.7522
30587	Wed Mar 22 15:26:16 2017_x000D_	46.6134	34.8358	-71.6723	-1.25092	2	42.1493	24.5466	0	0	11.2159
30588	Wed Mar 22 15:26:16 2017_x000D_	46.6229	35.2524	-71.6687	-1.25085	2	45.4453	24.2071	0	0	11.1079
30589	Wed Mar 22 15:26:16 2017_x000D_	46.7337	35.6672	-74.3751	-1.29809	2	45.4453	24.2071	0	0	11.5323
30590	Wed Mar 22 15:26:16 2017_x000D_	46.8394	35.8736	-71.669	-1.25086	2	45.4453	24.2071	0	0	11.7495
30591	Wed Mar 22 15:26:16 2017_x000D_	46.9454	36.0802	-74.3778	-1.29814	2	45.4453	24.2071	0	0	11.9675
30592	Wed Mar 22 15:26:16 2017_x000D_	47.0511	36.2865	-71.6711	-1.2509	2	48.0647	24.2882	0	0	12.041
30593	Wed Mar 22 15:26:16 2017_x000D_	47.0558	36.4945	-71.6693	-1.25087	2	48.0647	24.2882	0	0	12.2479
30594	Wed Mar 22 15:26:16 2017_x000D_	47.1682	37.0126	-62.8415	-1.09679	2	48.0647	24.2882	0	0	12.7559
30595	Wed Mar 22 15:26:16 2017_x000D_	47.3748	37.2172	-55.0459	-0.960732	2	48.0647	24.2882	0	0	12.9474
30596	Wed Mar 22 15:26:16 2017_x000D_	47.3792	37.4253	-46.7677	-0.816251	2	49.5923	24.3355	0	0	13.2756
30597	Wed Mar 22 15:26:16 2017_x000D_	47.6865	37.6281	-36.5459	-0.637846	2	49.5923	24.3355	0	0	13.4285
30598	Wed Mar 22 15:26:16 2017_x000D_	47.792	37.8344	-30.1011	-0.525363	2	49.5923	24.3355	0	0	13.6184
30599	Wed Mar 22 15:26:16 2017_x000D_	48.1981	37.9316	-19.7243	-0.344254	2	49.5923	24.3355	0	0	13.6674
30600	Wed Mar 22 15:26:16 2017_x000D_	48.4047	38.136	-14.1276	-0.246573	2	49.5923	24.3355	0	0	13.8515
30601	Wed Mar 22 15:26:16 2017_x000D_	48.5056	38.1345	-7.76625	-0.135547	2	49.5923	24.3355	0	0	13.8417
30602	Wed Mar 22 15:26:17 2017_x000D_	49.1112	38.1243	-1.94687	-0.0339793	2	49.5923	24.3355	0	0	13.7972
30603	Wed Mar 22 15:26:17 2017_x000D_	49.3152	38.2246	1.00002	0.0174537	2	49.5923	24.3355	0	0	13.8919
30604	Wed Mar 22 15:26:17 2017_x000D_	50.1194	38.1069	3.94354	0.0688278	2	49.5923	24.3355	0	0	13.7815
30605	Wed Mar 22 15:26:17 2017_x000D_	50.5224	38.0999	3.94419	0.0688391	2	52.3867	25.3044	14.6918	0.256421	12.9306
30606	Wed Mar 22 15:26:17 2017_x000D_	51.3278	38.0859	3.94537	0.0688597	2	52.3867	25.3044	14.6918	0.256421	12.8253
30607	Wed Mar 22 15:26:17 2017_x000D_	51.7302	38.0789	3.94591	0.0688691	2	52.3867	25.3044	14.6918	0.256421	12.7914
30608	Wed Mar 22 15:26:17 2017_x000D_	52.1325	38.0719	3.94655	0.0688803	2	52.3867	25.3044	14.6918	0.256421	12.77
30609	Wed Mar 22 15:26:17 2017_x000D_	52.8337	37.956	0.993889	0.0173466	2	56.0201	26.9603	0	0	11.4481
30610	Wed Mar 22 15:26:17 2017_x000D_	53.1333	37.8473	3.94209	0.0688024	2	56.0201	26.9603	0	0	11.2632
30611	Wed Mar 22 15:26:17 2017_x000D_	53.535	37.8404	3.94267	0.0688126	2	56.0201	26.9603	0	0	11.1603
30612	Wed Mar 22 15:26:17 2017_x000D_	54.3379	37.8265	3.9439	0.0688341	2	56.0201	26.9603	0	0	10.9956
30613	Wed Mar 22 15:26:17 2017_x000D_	54.7392	37.8195	3.94443	0.0688433	2	57.5142	27.6676	0	0	10.5243
30614	Wed Mar 22 15:26:17 2017_x000D_	55.4388	37.7041	6.6034	0.115251	2	57.5142	27.6676	0	0	10.2488
30615	Wed Mar 22 15:26:17 2017_x000D_	55.7396	37.6989	6.88323	0.120135	2	57.5142	27.6676	0	0	10.1871
30616	Wed Mar 22 15:26:17 2017_x000D_	56.5407	37.6851	6.88544	0.120174	2	57.5142	27.6676	0	0	10.0647
30617	Wed Mar 22 15:26:17 2017_x000D_	56.8389	37.5766	9.38138	0.163736	2	57.5142	27.6676	0	0	9.93198
30618	Wed Mar 22 15:26:17 2017_x000D_	57.1373	37.468	6.8815	0.120105	2	58.5931	27.9212	14.8613	0.259378	9.65716
30619	Wed Mar 22 15:26:17 2017_x000D_	57.9373	37.4543	6.8838	0.120145	2	58.5931	27.9212	14.8613	0.259378	9.55563
30620	Wed Mar 22 15:26:17 2017_x000D_	58.337	37.4474	6.88487	0.120164	2	58.5931	27.9212	14.8613	0.259378	9.52964
30621	Wed Mar 22 15:26:17 2017_x000D_	58.9344	37.3338	3.9388	0.0687449	2	58.5931	27.9212	14.8613	0.259378	9.41879
30622	Wed Mar 22 15:26:17 2017_x000D_	59.3338	37.327	3.93942	0.0687559	2	60.097	28.4081	0	0	8.95149
30623	Wed Mar 22 15:26:18 2017_x000D_	59.7312	37.217	6.88315	0.120134	2	60.097	28.4081	0	0	8.81649
30624	Wed Mar 22 15:26:18 2017_x000D_	60.5291	37.2034	6.88544	0.120174	2	60.097	28.4081	0	0	8.80591
30625	Wed Mar 22 15:26:18 2017_x000D_	60.828	37.1984	6.6067	0.115309	2	60.097	28.4081	0	0	8.82064
30626	Wed Mar 22 15:26:18 2017_x000D_	61.5221	36.9802	6.88257	0.120124	2	61.3932	28.6683	0	0	8.3129
30627	Wed Mar 22 15:26:18 2017_x000D_	61.8207	36.9751	6.60371	0.115257	2	61.3932	28.6683	0	0	8.31779
30628	Wed Mar 22 15:26:18 2017_x000D_	62.2189	36.9684	6.6048	0.115275	2	61.3932	28.6683	0	0	8.34107
30629	Wed Mar 22 15:26:18 2017_x000D_	62.8141	36.8551	3.79168	0.0661774	2	61.3932	28.6683	0	0	8.30919
30630	Wed Mar 22 15:26:18 2017_x000D_	63.2119	36.8484	3.79224	0.0661872	2	62.0466	28.6883	0	0	8.24289
30631	Wed Mar 22 15:26:18 2017_x000D_	63.8083	36.8383	3.7931	0.0662022	2	62.0466	28.6883	0	0	8.33823
30632	Wed Mar 22 15:26:18 2017_x000D_	64.007	36.835	3.79341	0.0662074	2	62.0466	28.6883	0	0	8.37925
30633	Wed Mar 22 15:26:18 2017_x000D_	64.6029	36.8249	3.79427	0.0662226	2	62.0466	28.6883	0	0	8.52871
30634	Wed Mar 22 15:26:18 2017_x000D_	64.8014	36.8216	3.79452	0.0662268	2	62.0466	28.6883	0	0	8.58717
30635	Wed Mar 22 15:26:18 2017_x000D_	64.9999	36.8182	3.79483	0.0662322	2	64.2134	28.9752	0	0	7.88234
30636	Wed Mar 22 15:26:18 2017_x000D_	65.1984	36.8149	3.79507	0.0662365	2	64.2134	28.9752	0	0	7.90134
30637	Wed Mar 22 15:26:18 2017_x000D_	65.592	36.6023	3.78973	0.0661432	2	64.2134	28.9752	0	0	7.75069
30638	Wed Mar 22 15:26:18 2017_x000D_	65.7919	36.7018	0.962939	0.0168065	2	64.2134	28.9752	0	0	7.88619
30639	Wed Mar 22 15:26:18 2017_x000D_	66.0894	36.6966	-4.96626	-0.0866777	2	66.3795	29.2619	0	0	7.44036
30640	Wed Mar 22 15:26:18 2017_x000D_	66.0876	36.5932	-13.5989	-0.237346	2	66.3795	29.2619	0	0	7.33711
30641	Wed Mar 22 15:26:18 2017_x000D_	65.8863	36.39	-26.5021	-0.462549	2	66.3795	29.2619	0	0	7.14514
30642	Wed Mar 22 15:26:18 2017_x000D_	65.7887	36.4942	-35.3109	-0.616292	2	66.3795	29.2619	0	0	7.25639
30643	Wed Mar 22 15:26:18 2017_x000D_	65.7878	36.3909	-49.2438	-0.859467	2	68.1205	29.3153	10.9264	0.190702	7.45021
30644	Wed Mar 22 15:26:19 2017_x000D_	65.7865	36.2879	-55.5961	-0.970334	2	68.1205	29.3153	10.9264	0.190702	7.35287
30645	Wed Mar 22 15:26:19 2017_x000D_	65.7868	36.2877	-63.4018	-1.10657	2	68.1205	29.3153	10.9264	0.190702	7.35259
30646	Wed Mar 22 15:26:19 2017_x000D_	65.8882	36.3893	-77.6665	-1.35554	2	68.1205	29.3153	10.9264	0.190702	7.41786
30647	Wed Mar 22 15:26:19 2017_x000D_	65.89	36.4923	-83.6291	-1.4596	2	68.1205	29.3153	10.9264	0.190702	7.51561
30648	Wed Mar 22 15:26:19 2017_x000D_	65.9923	36.6967	-86.376	-1.50755	2	68.9801	29.5619	0	0	7.73514
30649	Wed Mar 22 15:26:19 2017_x000D_	65.9989	37.1088	262.647	4.58406	2	68.9801	29.5619	0	0	8.11439
30650	Wed Mar 22 15:26:19 2017_x000D_	65.9029	37.3164	259.967	4.53728	2	68.9801	29.5619	0	0	8.34275
30651	Wed Mar 22 15:26:19 2017_x000D_	65.9107	37.8312	253.956	4.43236	2	68.9801	29.5619	0	0	8.82057
30652	Wed Mar 22 15:26:19 2017_x000D_	65.7188	38.246	253.956	4.43237	2	70.057	29.8151	0	0	9.48156
30653	Wed Mar 22 15:26:19 2017_x000D_	65.6228	38.4535	251.339	4.3867	2	70.057	29.8151	0	0	9.71
30654	Wed Mar 22 15:26:19 2017_x000D_	65.4372	39.2795	251.338	4.38668	2	70.057	29.8151	0	0	10.5317
30655	Wed Mar 22 15:26:19 2017_x000D_	65.2421	39.4886	251.34	4.3867	2	70.057	29.8151	0	0	10.8055
30656	Wed Mar 22 15:26:19 2017_x000D_	65.0566	40.3141	251.338	4.38668	2	70.2746	29.8217	0	0	11.7183
30657	Wed Mar 22 15:26:19 2017_x000D_	64.9607	40.5213	253.958	4.4324	2	70.2746	29.8217	0	0	11.9465
30658	Wed Mar 22 15:26:19 2017_x000D_	64.7721	41.1411	253.958	4.4324	2	70.2746	29.8217	0	0	12.586
30659	Wed Mar 22 15:26:19 2017_x000D_	64.6794	41.5537	251.338	4.38668	2	70.2746	29.8217	0	0	12.9979
30660	Wed Mar 22 15:26:19 2017_x000D_	64.4909	42.1733	251.338	4.38667	2	71.5579	30.3013	14.6918	0.256421	13.8162
30661	Wed Mar 22 15:26:19 2017_x000D_	64.4909	42.1733	251.338	4.38667	2	71.5579	30.3013	14.6918	0.256421	13.8162
30662	Wed Mar 22 15:26:19 2017_x000D_	64.3057	42.9977	251.337	4.38666	2	71.5579	30.3013	14.6918	0.256421	14.6217
30663	Wed Mar 22 15:26:19 2017_x000D_	64.1108	43.2068	251.338	4.38668	2	71.5579	30.3013	14.6918	0.256421	14.9
30664	Wed Mar 22 15:26:19 2017_x000D_	63.9257	44.0308	251.337	4.38666	2	71.5579	30.3013	14.6918	0.256421	15.7083
30665	Wed Mar 22 15:26:19 2017_x000D_	63.7341	44.4448	251.338	4.38667	2	73.8517	32.352	46.0071	0.802975	15.7671
30666	Wed Mar 22 15:26:20 2017_x000D_	63.5458	45.0636	251.338	4.38667	2	73.8517	32.352	46.0071	0.802975	16.3645
30667	Wed Mar 22 15:26:20 2017_x000D_	63.4533	45.4752	253.959	4.43241	2	73.8517	32.352	46.0071	0.802975	16.7435
30668	Wed Mar 22 15:26:20 2017_x000D_	63.1661	46.0959	251.338	4.38667	2	73.8517	32.352	46.0071	0.802975	17.4091
30669	Wed Mar 22 15:26:20 2017_x000D_	63.0737	46.5073	253.96	4.43243	2	75.5029	34.1618	81.3632	1.42006	17.5185
30670	Wed Mar 22 15:26:20 2017_x000D_	62.9813	46.9189	251.337	4.38666	2	75.5029	34.1618	81.3632	1.42006	17.8755
30671	Wed Mar 22 15:26:20 2017_x000D_	62.7966	47.7415	251.336	4.38664	2	75.5029	34.1618	81.3632	1.42006	18.5973
30672	Wed Mar 22 15:26:20 2017_x000D_	62.6035	48.0528	250.339	4.36924	2	75.5029	34.1618	81.3632	1.42006	18.9566
30673	Wed Mar 22 15:26:20 2017_x000D_	62.4172	48.7727	251.336	4.38665	2	76.3172	35.2858	45	0.785398	19.3677
30674	Wed Mar 22 15:26:20 2017_x000D_	62.2259	49.1859	251.337	4.38665	2	76.3172	35.2858	45	0.785398	19.7934
30675	Wed Mar 22 15:26:20 2017_x000D_	61.9389	49.8057	253.962	4.43247	2	76.3172	35.2858	45	0.785398	20.4344
30676	Wed Mar 22 15:26:20 2017_x000D_	61.8467	50.2166	251.337	4.38666	2	76.3172	35.2858	45	0.785398	20.7924
30677	Wed Mar 22 15:26:20 2017_x000D_	61.659	50.8338	251.337	4.38666	2	76.936	35.964	45	0.785398	21.319
30678	Wed Mar 22 15:26:20 2017_x000D_	61.659	50.8338	251.337	4.38666	2	76.936	35.964	45	0.785398	21.319
30679	Wed Mar 22 15:26:20 2017_x000D_	61.4712	51.4509	251.337	4.38665	2	76.936	35.964	45	0.785398	21.8862
30680	Wed Mar 22 15:26:20 2017_x000D_	61.3791	51.8613	253.962	4.43247	2	76.936	35.964	45	0.785398	22.2428
30681	Wed Mar 22 15:26:20 2017_x000D_	61.1914	52.4781	253.962	4.43247	2	76.936	35.964	45	0.785398	22.8168
30682	Wed Mar 22 15:26:20 2017_x000D_	61.0958	52.6844	256.666	4.47967	2	77.967	37.0939	45	0.785398	22.9717
30683	Wed Mar 22 15:26:20 2017_x000D_	61.0108	53.5023	253.96	4.43244	2	77.967	37.0939	45	0.785398	23.5955
30684	Wed Mar 22 15:26:20 2017_x000D_	60.8163	53.7111	253.962	4.43247	2	77.967	37.0939	45	0.785398	23.8805
30685	Wed Mar 22 15:26:20 2017_x000D_	60.7278	54.3249	251.334	4.38661	2	77.967	37.0939	45	0.785398	24.3741
30686	Wed Mar 22 15:26:20 2017_x000D_	60.5333	54.5338	251.336	4.38664	2	78.7694	38.4362	45	0.785398	24.3246
30687	Wed Mar 22 15:26:21 2017_x000D_	60.5385	54.8393	250.336	4.36918	2	78.7694	38.4362	45	0.785398	24.524
30688	Wed Mar 22 15:26:21 2017_x000D_	60.3494	55.3534	251.335	4.38662	2	78.7694	38.4362	45	0.785398	25.0098
30689	Wed Mar 22 15:26:21 2017_x000D_	60.1549	55.5622	251.336	4.38664	2	78.7694	38.4362	45	0.785398	25.2943
30690	Wed Mar 22 15:26:21 2017_x000D_	60.1602	55.8676	250.336	4.36919	2	79.6047	39.1202	46.0071	0.802975	25.6625
30691	Wed Mar 22 15:26:21 2017_x000D_	59.9693	56.2799	250.336	4.36919	2	79.6047	39.1202	46.0071	0.802975	26.0769
30692	Wed Mar 22 15:26:21 2017_x000D_	59.9711	56.3815	251.335	4.38662	2	79.6047	39.1202	46.0071	0.802975	26.1425
30693	Wed Mar 22 15:26:21 2017_x000D_	59.7802	56.7937	251.336	4.38663	2	79.6047	39.1202	46.0071	0.802975	26.5587
30694	Wed Mar 22 15:26:21 2017_x000D_	59.6848	56.9997	253.964	4.43251	2	79.6047	39.1202	46.0071	0.802975	26.7671
30695	Wed Mar 22 15:26:21 2017_x000D_	59.5893	57.2056	256.672	4.47977	2	80.7121	38.7144	30.1945	0.526993	28.0731
30696	Wed Mar 22 15:26:21 2017_x000D_	59.5929	57.4088	262.285	4.57773	2	80.7121	38.7144	30.1945	0.526993	28.2046
30697	Wed Mar 22 15:26:21 2017_x000D_	59.4938	57.4114	265.17	4.62808	2	80.7121	38.7144	30.1945	0.526993	28.2806
30698	Wed Mar 22 15:26:21 2017_x000D_	59.5908	57.3065	-86.1919	-1.50433	2	80.7121	38.7144	30.1945	0.526993	28.1385
30699	Wed Mar 22 15:26:21 2017_x000D_	59.5942	57.5096	-80.655	-1.4077	2	81.3743	38.5147	0	0	28.8995
30700	Wed Mar 22 15:26:21 2017_x000D_	59.4951	57.5123	-77.9314	-1.36016	2	81.3743	38.5147	0	0	28.976
30701	Wed Mar 22 15:26:21 2017_x000D_	59.5955	57.6111	-69.1691	-1.20723	2	81.3743	38.5147	0	0	28.9653
30702	Wed Mar 22 15:26:21 2017_x000D_	59.6004	57.9162	-54.9806	-0.959592	2	81.3743	38.5147	0	0	29.1637
30703	Wed Mar 22 15:26:21 2017_x000D_	59.8016	58.1137	-50.387	-0.879419	2	81.8084	38.5278	0	0	29.4603
30704	Wed Mar 22 15:26:21 2017_x000D_	59.9022	58.2126	-46.4312	-0.810378	2	81.8084	38.5278	0	0	29.4512
30705	Wed Mar 22 15:26:21 2017_x000D_	59.9037	58.3142	-40.5763	-0.70819	2	81.8084	38.5278	0	0	29.5181
30706	Wed Mar 22 15:26:21 2017_x000D_	60.2023	58.408	-32.1586	-0.561274	2	81.8084	38.5278	0	0	29.3606
30707	Wed Mar 22 15:26:21 2017_x000D_	60.3028	58.5068	-28.2235	-0.492594	2	81.8084	38.5278	0	0	29.3539
30708	Wed Mar 22 15:26:21 2017_x000D_	60.603	58.7018	-21.8475	-0.381312	2	81.7529	39.624	0	0	28.483
30709	Wed Mar 22 15:26:22 2017_x000D_	60.8042	58.8992	-21.8436	-0.381242	2	81.7529	39.624	0	0	28.4672
30710	Wed Mar 22 15:26:22 2017_x000D_	61.4991	59.0823	-20.7866	-0.362795	2	81.7529	39.624	0	0	28.0863
30711	Wed Mar 22 15:26:22 2017_x000D_	61.7974	59.1755	-19.1671	-0.334529	2	81.7529	39.624	0	0	27.9371
30712	Wed Mar 22 15:26:22 2017_x000D_	62.1956	59.367	-19.1653	-0.334498	2	81.4473	41.371	0	0	26.3531
30713	Wed Mar 22 15:26:22 2017_x000D_	62.8893	59.5498	-18.2055	-0.317746	2	81.4473	41.371	0	0	25.9782
30714	Wed Mar 22 15:26:22 2017_x000D_	63.1886	59.7439	-19.1643	-0.33448	2	81.4473	41.371	0	0	25.9026
30715	Wed Mar 22 15:26:22 2017_x000D_	63.5843	59.8336	-21.8497	-0.381349	2	81.4473	41.371	0	0	25.6896
30716	Wed Mar 22 15:26:22 2017_x000D_	64.2784	60.1174	-18.2017	-0.31768	2	80.035	43.5231	49.0264	0.855672	22.8832
30717	Wed Mar 22 15:26:22 2017_x000D_	64.6736	60.2069	-20.7894	-0.362843	2	80.035	43.5231	49.0264	0.855672	22.6787
30718	Wed Mar 22 15:26:22 2017_x000D_	65.3671	60.4904	-19.1646	-0.334485	2	80.035	43.5231	49.0264	0.855672	22.4285
30719	Wed Mar 22 15:26:22 2017_x000D_	65.7603	60.4789	-19.1697	-0.334574	2	80.035	43.5231	49.0264	0.855672	22.1645
30720	Wed Mar 22 15:26:22 2017_x000D_	66.4538	60.8628	-18.2007	-0.317662	2	78.601	46.1125	69.6002	1.21475	19.1083
30721	Wed Mar 22 15:26:22 2017_x000D_	66.848	60.9524	-15.5286	-0.271025	2	78.601	46.1125	69.6002	1.21475	18.9303
30722	Wed Mar 22 15:26:22 2017_x000D_	67.2419	61.0416	-18.2035	-0.317711	2	78.601	46.1125	69.6002	1.21475	18.7592
30723	Wed Mar 22 15:26:22 2017_x000D_	67.9314	61.2231	-19.17	-0.33458	2	78.601	46.1125	69.6002	1.21475	18.4979
30724	Wed Mar 22 15:26:22 2017_x000D_	68.3263	61.4132	-19.1682	-0.334548	2	78.601	46.1125	69.6002	1.21475	18.4304
30725	Wed Mar 22 15:26:22 2017_x000D_	69.0158	61.695	-20.7949	-0.36294	2	77.8623	47.8446	100.003	1.74538	16.4345
30726	Wed Mar 22 15:26:22 2017_x000D_	69.4087	61.7842	-18.2024	-0.317692	2	77.8623	47.8446	100.003	1.74538	16.3026
30727	Wed Mar 22 15:26:22 2017_x000D_	70.0963	61.9652	-19.1703	-0.334586	2	77.8623	47.8446	100.003	1.74538	16.1153
30728	Wed Mar 22 15:26:22 2017_x000D_	70.3921	62.1577	-18.2007	-0.317662	2	77.8623	47.8446	100.003	1.74538	16.1452
30729	Wed Mar 22 15:26:22 2017_x000D_	70.8835	62.3443	-19.1668	-0.334524	2	77.1018	50.0138	98.6368	1.72154	13.8097
30730	Wed Mar 22 15:26:23 2017_x000D_	71.1762	62.3354	-18.2034	-0.31771	2	77.1018	50.0138	98.6368	1.72154	13.6724
30731	Wed Mar 22 15:26:23 2017_x000D_	71.8635	62.6163	-21.8681	-0.38167	2	77.1018	50.0138	98.6368	1.72154	13.6478
30732	Wed Mar 22 15:26:23 2017_x000D_	72.1572	62.7081	-18.2018	-0.317681	2	77.1018	50.0138	98.6368	1.72154	13.6233
30733	Wed Mar 22 15:26:23 2017_x000D_	72.8436	62.9886	-21.8688	-0.381682	2	75.6692	52.6006	100.003	1.74538	10.7654
30734	Wed Mar 22 15:26:23 2017_x000D_	73.1381	63.1805	-20.7977	-0.362988	2	75.6692	52.6006	100.003	1.74538	10.8785
30735	Wed Mar 22 15:26:23 2017_x000D_	73.8223	63.3604	-21.8696	-0.381696	2	75.6692	52.6006	100.003	1.74538	10.9172
30736	Wed Mar 22 15:26:23 2017_x000D_	74.1153	63.4519	-18.1983	-0.317621	2	75.6692	52.6006	100.003	1.74538	10.962
30737	Wed Mar 22 15:26:23 2017_x000D_	74.7012	63.6345	-18.1986	-0.317625	2	74.443	55.4112	135	2.35619	8.22735
30738	Wed Mar 22 15:26:23 2017_x000D_	75.0924	63.8231	-18.1966	-0.31759	2	74.443	55.4112	135	2.35619	8.43693
30739	Wed Mar 22 15:26:23 2017_x000D_	75.2867	63.817	-18.199	-0.317632	2	74.443	55.4112	135	2.35619	8.44804
30740	Wed Mar 22 15:26:23 2017_x000D_	75.7744	64.0024	-17.3107	-0.302129	2	74.443	55.4112	135	2.35619	8.69375
30741	Wed Mar 22 15:26:23 2017_x000D_	76.0659	63.9933	-18.2017	-0.317679	2	74.443	55.4112	135	2.35619	8.7342
30742	Wed Mar 22 15:26:23 2017_x000D_	76.2623	64.1877	-18.1973	-0.317603	2	73.9549	56.4914	101.457	1.77075	8.03475
30743	Wed Mar 22 15:26:23 2017_x000D_	76.6525	64.3759	-18.1953	-0.317567	2	73.9549	56.4914	101.457	1.77075	8.33321
30744	Wed Mar 22 15:26:23 2017_x000D_	76.6525	64.3759	-18.1953	-0.317567	2	73.9549	56.4914	101.457	1.77075	8.33321
30745	Wed Mar 22 15:26:23 2017_x000D_	77.0414	64.4636	-20.8045	-0.363108	2	73.9549	56.4914	101.457	1.77075	8.54883
30746	Wed Mar 22 15:26:23 2017_x000D_	77.2363	64.5575	-23.3222	-0.407049	2	73.6946	57.3592	104.692	1.82722	8.02242
30747	Wed Mar 22 15:26:23 2017_x000D_	77.4316	64.6514	-28.3251	-0.494366	2	73.6946	57.3592	104.692	1.82722	8.19398
30748	Wed Mar 22 15:26:23 2017_x000D_	77.6255	64.6447	-40.8313	-0.712641	2	73.6946	57.3592	104.692	1.82722	8.27831
30749	Wed Mar 22 15:26:23 2017_x000D_	77.5277	64.5475	-44.7324	-0.780728	2	73.6946	57.3592	104.692	1.82722	8.14643
30750	Wed Mar 22 15:26:23 2017_x000D_	77.4305	64.4502	-60.8426	-1.0619	2	74.2469	59.344	62.7569	1.09531	6.01736
30751	Wed Mar 22 15:26:24 2017_x000D_	77.529	64.5474	-69.6209	-1.21511	2	74.2469	59.344	62.7569	1.09531	6.15204
30752	Wed Mar 22 15:26:24 2017_x000D_	77.6275	64.6447	-83.8461	-1.46339	2	74.2469	59.344	62.7569	1.09531	6.28696
30753	Wed Mar 22 15:26:24 2017_x000D_	77.6287	64.7449	-89.386	-1.56008	2	74.2469	59.344	62.7569	1.09531	6.37231
30754	Wed Mar 22 15:26:24 2017_x000D_	77.6301	64.8455	259.7	4.53263	2	74.2469	59.344	62.7569	1.09531	6.45852
30755	Wed Mar 22 15:26:24 2017_x000D_	77.5376	65.2493	252.02	4.39859	2	76.0879	61.5834	63.9632	1.11637	3.94214
30756	Wed Mar 22 15:26:24 2017_x000D_	77.5396	65.4498	245.013	4.27628	2	76.0879	61.5834	63.9632	1.11637	4.12995
30757	Wed Mar 22 15:26:24 2017_x000D_	77.4449	65.6531	242.61	4.23435	2	76.0879	61.5834	63.9632	1.11637	4.28998
30758	Wed Mar 22 15:26:24 2017_x000D_	77.0639	66.266	238.129	4.15613	2	76.0879	61.5834	63.9632	1.11637	4.78323
30759	Wed Mar 22 15:26:24 2017_x000D_	76.8734	66.5724	236.649	4.1303	1	81.1199	65.0043	93.3424	1.62913	4.52678
30760	Wed Mar 22 15:26:24 2017_x000D_	76.4947	67.385	236.649	4.1303	1	81.1199	65.0043	93.3424	1.62913	5.20194
30761	Wed Mar 22 15:26:24 2017_x000D_	76.2075	67.6943	240.316	4.19431	1	81.1199	65.0043	93.3424	1.62913	5.60069
30762	Wed Mar 22 15:26:24 2017_x000D_	75.8266	68.3069	240.316	4.19431	1	81.1199	65.0043	93.3424	1.62913	6.23909
30763	Wed Mar 22 15:26:24 2017_x000D_	75.6373	68.713	240.316	4.19431	2	77.0834	63.3602	70.1638	1.22459	5.5447
30764	Wed Mar 22 15:26:24 2017_x000D_	75.5427	68.916	242.611	4.23437	2	77.0834	63.3602	70.1638	1.22459	5.76547
30765	Wed Mar 22 15:26:24 2017_x000D_	75.1619	69.5285	242.612	4.23437	2	77.0834	63.3602	70.1638	1.22459	6.46066
30766	Wed Mar 22 15:26:24 2017_x000D_	75.0674	69.7314	245.016	4.27633	2	77.0834	63.3602	70.1638	1.22459	6.68255
30767	Wed Mar 22 15:26:24 2017_x000D_	74.7835	70.3405	242.612	4.23437	2	77.2781	63.8027	75.3081	1.31438	6.99756
30768	Wed Mar 22 15:26:24 2017_x000D_	74.6913	70.743	245.015	4.27632	2	77.2781	63.8027	75.3081	1.31438	7.40671
30769	Wed Mar 22 15:26:24 2017_x000D_	74.501	71.049	246.192	4.29686	2	77.2781	63.8027	75.3081	1.31438	7.76023
30770	Wed Mar 22 15:26:24 2017_x000D_	74.2174	71.6577	248.616	4.33917	2	77.2781	63.8027	75.3081	1.31438	8.43024
30771	Wed Mar 22 15:26:24 2017_x000D_	74.027	71.9639	247.528	4.32017	2	77.2781	63.8027	75.3081	1.31438	8.78492
30772	Wed Mar 22 15:26:24 2017_x000D_	73.9349	72.3663	245.015	4.27632	2	76.7574	65.5352	98.9261	1.72659	7.39124
30773	Wed Mar 22 15:26:25 2017_x000D_	73.6513	72.975	242.61	4.23435	2	76.7574	65.5352	98.9261	1.72659	8.06216
30774	Wed Mar 22 15:26:25 2017_x000D_	73.4598	73.1813	242.611	4.23436	2	76.7574	65.5352	98.9261	1.72659	8.32688
30775	Wed Mar 22 15:26:25 2017_x000D_	73.2732	73.7863	242.61	4.23435	2	76.7574	65.5352	98.9261	1.72659	8.95658
30776	Wed Mar 22 15:26:25 2017_x000D_	73.0843	74.1918	242.61	4.23435	2	75.9767	68.133	98.9261	1.72659	6.71379
30777	Wed Mar 22 15:26:25 2017_x000D_	72.7038	74.8037	242.61	4.23435	2	75.9767	68.133	98.9261	1.72659	7.43035
30778	Wed Mar 22 15:26:25 2017_x000D_	72.5123	75.01	242.611	4.23436	2	75.9767	68.133	98.9261	1.72659	7.70034
30779	Wed Mar 22 15:26:25 2017_x000D_	72.3259	75.6146	242.61	4.23435	2	75.9767	68.133	98.9261	1.72659	8.32482
30780	Wed Mar 22 15:26:25 2017_x000D_	72.1345	75.8209	242.611	4.23435	2	75.7056	69.2166	98.9261	1.72659	7.50796
30781	Wed Mar 22 15:26:25 2017_x000D_	72.0412	76.1233	238.886	4.16935	2	75.7056	69.2166	98.9261	1.72659	7.81859
30782	Wed Mar 22 15:26:25 2017_x000D_	71.9468	76.3259	241.246	4.21054	2	75.7056	69.2166	98.9261	1.72659	8.04181
30783	Wed Mar 22 15:26:25 2017_x000D_	71.6622	76.8344	240.314	4.19427	2	75.7056	69.2166	98.9261	1.72659	8.62438
30784	Wed Mar 22 15:26:25 2017_x000D_	71.5679	77.0369	242.61	4.23435	2	75.7056	69.2166	98.9261	1.72659	8.84747
30785	Wed Mar 22 15:26:25 2017_x000D_	71.3777	77.3428	241.246	4.21054	2	75.1964	70.7296	98.6368	1.72154	7.63655
30786	Wed Mar 22 15:26:25 2017_x000D_	71.2832	77.5455	238.886	4.16934	2	75.1964	70.7296	98.6368	1.72154	7.85937
30787	Wed Mar 22 15:26:25 2017_x000D_	71.0944	77.9507	238.886	4.16934	2	75.1964	70.7296	98.6368	1.72154	8.30486
30788	Wed Mar 22 15:26:25 2017_x000D_	70.9986	78.054	235.045	4.10231	2	75.1964	70.7296	98.6368	1.72154	8.44206
30789	Wed Mar 22 15:26:25 2017_x000D_	70.8071	78.2604	235.045	4.10231	2	73.9727	73.5307	100.926	1.7615	5.69132
30790	Wed Mar 22 15:26:25 2017_x000D_	70.6195	78.7652	229.067	3.99797	2	73.9727	73.5307	100.926	1.7615	6.21643
30791	Wed Mar 22 15:26:25 2017_x000D_	70.4265	78.8723	223.42	3.89941	2	73.9727	73.5307	100.926	1.7615	6.41157
30792	Wed Mar 22 15:26:25 2017_x000D_	70.426	78.8725	211.487	3.69115	2	73.9727	73.5307	100.926	1.7615	6.41201
30793	Wed Mar 22 15:26:25 2017_x000D_	70.3313	79.075	205.309	3.58332	2	72.793	75.4598	104.692	1.82722	4.37374
30794	Wed Mar 22 15:26:26 2017_x000D_	70.1364	79.0825	193.209	3.37213	2	72.793	75.4598	104.692	1.82722	4.49238
30795	Wed Mar 22 15:26:26 2017_x000D_	70.1363	79.0824	187.79	3.27755	2	72.793	75.4598	104.692	1.82722	4.49236
30796	Wed Mar 22 15:26:26 2017_x000D_	69.7473	79.0969	171.171	2.98749	2	72.793	75.4598	104.692	1.82722	4.74392
30797	Wed Mar 22 15:26:26 2017_x000D_	69.5528	79.1042	165.848	2.8946	1	73.8739	79.8468	138.576	2.41861	4.38445
30798	Wed Mar 22 15:26:26 2017_x000D_	69.2613	79.1153	159.801	2.78905	1	73.8739	79.8468	138.576	2.41861	4.67024
30799	Wed Mar 22 15:26:26 2017_x000D_	69.0639	78.9237	154.873	2.70304	1	73.8739	79.8468	138.576	2.41861	4.89778
30800	Wed Mar 22 15:26:26 2017_x000D_	68.5753	78.7435	145.942	2.54717	1	73.8739	79.8468	138.576	2.41861	5.41225
30801	Wed Mar 22 15:26:26 2017_x000D_	68.2788	78.4561	145.3	2.53597	1	73.8739	79.8468	138.576	2.41861	5.76534
30802	Wed Mar 22 15:26:26 2017_x000D_	67.6877	77.9807	139.799	2.43995	1	72.7817	80.0345	177.663	3.10081	5.49244
30803	Wed Mar 22 15:26:26 2017_x000D_	67.3922	77.7927	141.56	2.47069	1	72.7817	80.0345	177.663	3.10081	5.83715
30804	Wed Mar 22 15:26:26 2017_x000D_	66.8003	77.3167	135.894	2.37179	1	72.7817	80.0345	177.663	3.10081	6.5699
30805	Wed Mar 22 15:26:26 2017_x000D_	66.503	77.0287	139.8	2.43997	1	72.7817	80.0345	177.663	3.10081	6.9611
30806	Wed Mar 22 15:26:26 2017_x000D_	66.2058	76.7404	135.894	2.37179	1	71.5055	79.5638	216.914	3.78587	6.00487
30807	Wed Mar 22 15:26:26 2017_x000D_	66.0075	76.5482	135.894	2.37179	1	71.5055	79.5638	216.914	3.78587	6.27071
30808	Wed Mar 22 15:26:26 2017_x000D_	65.4121	75.9712	135.894	2.37179	1	71.5055	79.5638	216.914	3.78587	7.07363
30809	Wed Mar 22 15:26:26 2017_x000D_	65.1156	75.7823	137.785	2.4048	1	71.5055	79.5638	216.914	3.78587	7.425
30810	Wed Mar 22 15:26:26 2017_x000D_	64.6173	75.2008	135.894	2.37179	1	69.6336	77.9873	231.281	4.03662	5.73828
30811	Wed Mar 22 15:26:26 2017_x000D_	64.3204	75.0116	137.784	2.40478	1	69.6336	77.9873	231.281	4.03662	6.08974
30812	Wed Mar 22 15:26:26 2017_x000D_	63.8214	74.4293	135.894	2.37179	1	69.6336	77.9873	231.281	4.03662	6.81477
30813	Wed Mar 22 15:26:26 2017_x000D_	63.6222	74.2362	135.894	2.37179	1	69.6336	77.9873	231.281	4.03662	7.08574
30814	Wed Mar 22 15:26:26 2017_x000D_	63.1258	73.8535	133.884	2.33672	1	69.6336	77.9873	231.281	4.03662	7.70972
30815	Wed Mar 22 15:26:27 2017_x000D_	62.9247	73.5599	132.011	2.30403	2	62.3825	79.9661	123.451	2.15462	6.4291
30816	Wed Mar 22 15:26:27 2017_x000D_	62.6253	73.2699	135.894	2.37179	2	62.3825	79.9661	123.451	2.15462	6.7006
30817	Wed Mar 22 15:26:27 2017_x000D_	62.2243	72.7824	134.01	2.33892	2	62.3825	79.9661	123.451	2.15462	7.18544
30818	Wed Mar 22 15:26:27 2017_x000D_	61.9265	72.5923	132.014	2.30409	2	62.3825	79.9661	123.451	2.15462	7.38789
30819	Wed Mar 22 15:26:27 2017_x000D_	61.6266	72.3019	135.894	2.37179	2	62.5672	80.6248	82.3448	1.43719	8.37588
30820	Wed Mar 22 15:26:27 2017_x000D_	61.125	71.7168	133.882	2.33669	2	62.5672	80.6248	82.3448	1.43719	9.02399
30821	Wed Mar 22 15:26:27 2017_x000D_	60.9248	71.5228	133.883	2.3367	2	62.5672	80.6248	82.3448	1.43719	9.24899
30822	Wed Mar 22 15:26:27 2017_x000D_	60.4238	71.0371	134.013	2.33897	2	62.5672	80.6248	82.3448	1.43719	9.82437
30823	Wed Mar 22 15:26:27 2017_x000D_	60.2217	70.7425	135.888	2.3717	2	62.9897	80.8542	70.522	1.23084	10.4837
30824	Wed Mar 22 15:26:27 2017_x000D_	59.9229	70.5516	133.885	2.33673	2	62.9897	80.8542	70.522	1.23084	10.7494
30825	Wed Mar 22 15:26:27 2017_x000D_	59.5198	70.0617	132.018	2.30415	2	62.9897	80.8542	70.522	1.23084	11.3366
30826	Wed Mar 22 15:26:27 2017_x000D_	59.4178	69.8638	129.898	2.26715	2	62.9897	80.8542	70.522	1.23084	11.5563
30827	Wed Mar 22 15:26:27 2017_x000D_	59.0162	69.4744	129.9	2.26719	2	64.743	80.4667	51.4849	0.898581	12.3946
30828	Wed Mar 22 15:26:27 2017_x000D_	58.9137	69.2762	132.015	2.3041	2	64.743	80.4667	51.4849	0.898581	12.6178
30829	Wed Mar 22 15:26:27 2017_x000D_	58.6105	68.8831	129.898	2.26715	2	64.743	80.4667	51.4849	0.898581	13.1068
30830	Wed Mar 22 15:26:27 2017_x000D_	58.5098	68.7857	133.877	2.33659	2	64.743	80.4667	51.4849	0.898581	13.24
30831	Wed Mar 22 15:26:27 2017_x000D_	58.206	68.3921	135.878	2.37151	2	66.0632	80.0674	0	0	14.073
30832	Wed Mar 22 15:26:27 2017_x000D_	58.0048	68.197	135.878	2.37151	2	66.0632	80.0674	0	0	14.3473
30833	Wed Mar 22 15:26:27 2017_x000D_	57.7045	68.0053	141.884	2.47634	2	66.0632	80.0674	0	0	14.6752
30834	Wed Mar 22 15:26:27 2017_x000D_	57.3032	67.7159	152.133	2.65522	2	66.0632	80.0674	0	0	15.1426
30835	Wed Mar 22 15:26:27 2017_x000D_	57.0027	67.524	158.501	2.76637	2	66.0632	80.0674	0	0	15.4735
30836	Wed Mar 22 15:26:27 2017_x000D_	56.9037	67.5275	164.79	2.87612	2	66.9505	79.6561	0	0	15.7493
30837	Wed Mar 22 15:26:28 2017_x000D_	56.6031	67.3358	176.316	3.0773	2	66.9505	79.6561	0	0	16.0891
30838	Wed Mar 22 15:26:28 2017_x000D_	56.3066	67.3457	181.875	3.17431	2	66.9505	79.6561	0	0	16.2739
30839	Wed Mar 22 15:26:28 2017_x000D_	55.9108	67.359	193.375	3.37503	2	66.9505	79.6561	0	0	16.5255
30840	Wed Mar 22 15:26:28 2017_x000D_	55.7129	67.3656	198.823	3.47012	2	68.292	78.8217	315	5.49779	17.014
30841	Wed Mar 22 15:26:28 2017_x000D_	55.4179	67.4765	202.376	3.53212	2	68.292	78.8217	315	5.49779	17.1597
30842	Wed Mar 22 15:26:28 2017_x000D_	55.0259	67.6916	210.071	3.66642	2	68.292	78.8217	315	5.49779	17.3167
30843	Wed Mar 22 15:26:28 2017_x000D_	54.8297	67.7992	212.635	3.71118	2	68.292	78.8217	315	5.49779	17.3991
30844	Wed Mar 22 15:26:28 2017_x000D_	54.2408	68.1222	215.066	3.7536	2	68.292	78.8217	315	5.49779	17.6611
30845	Wed Mar 22 15:26:28 2017_x000D_	53.9495	68.4353	219.007	3.82239	2	69.6336	77.9873	349.074	6.09248	18.3639
30846	Wed Mar 22 15:26:28 2017_x000D_	53.3623	68.8595	219.006	3.82238	2	69.6336	77.9873	349.074	6.09248	18.6567
30847	Wed Mar 22 15:26:28 2017_x000D_	53.1679	69.0683	219.007	3.82239	2	69.6336	77.9873	349.074	6.09248	18.7261
30848	Wed Mar 22 15:26:28 2017_x000D_	52.5805	69.4928	219.006	3.82238	2	69.6336	77.9873	349.074	6.09248	19.0516
30849	Wed Mar 22 15:26:28 2017_x000D_	52.5805	69.4928	219.006	3.82238	2	70.7372	77.5821	345.308	6.02676	19.8772
30850	Wed Mar 22 15:26:28 2017_x000D_	51.993	69.9173	219.006	3.82238	2	70.7372	77.5821	345.308	6.02676	20.2508
30851	Wed Mar 22 15:26:28 2017_x000D_	51.5997	70.133	219.005	3.82236	2	70.7372	77.5821	345.308	6.02676	20.5361
30852	Wed Mar 22 15:26:28 2017_x000D_	51.014	70.6588	221.21	3.86084	2	70.7372	77.5821	345.308	6.02676	20.903
30853	Wed Mar 22 15:26:28 2017_x000D_	50.8216	70.9689	219.007	3.82239	2	71.8408	77.1768	0	0	21.9168
30854	Wed Mar 22 15:26:28 2017_x000D_	50.2335	71.3938	219.006	3.82238	2	71.8408	77.1768	0	0	22.3678
30855	Wed Mar 22 15:26:28 2017_x000D_	49.9395	71.6062	220.78	3.85334	2	71.8408	77.1768	0	0	22.5986
30856	Wed Mar 22 15:26:28 2017_x000D_	49.4529	72.1289	221.21	3.86085	2	71.8408	77.1768	0	0	22.9499
30857	Wed Mar 22 15:26:28 2017_x000D_	49.1588	72.3414	223.011	3.89228	2	71.8408	77.1768	0	0	23.1917
30858	Wed Mar 22 15:26:29 2017_x000D_	48.8644	72.5541	221.21	3.86084	2	72.7279	76.7656	331.548	5.78661	24.2323
30859	Wed Mar 22 15:26:29 2017_x000D_	48.278	73.0805	219.007	3.8224	2	72.7279	76.7656	331.548	5.78661	24.7261
30860	Wed Mar 22 15:26:29 2017_x000D_	48.0856	73.3907	221.211	3.86086	2	72.7279	76.7656	331.548	5.78661	24.8723
30861	Wed Mar 22 15:26:29 2017_x000D_	47.4968	73.8162	221.21	3.86085	2	72.7279	76.7656	331.548	5.78661	25.4029
30862	Wed Mar 22 15:26:29 2017_x000D_	47.2024	74.0289	223.011	3.89227	2	73.1824	76.3424	0	0	26.0828
30863	Wed Mar 22 15:26:29 2017_x000D_	46.7153	74.5521	219.009	3.82242	2	73.1824	76.3424	0	0	26.5276
30864	Wed Mar 22 15:26:29 2017_x000D_	46.4232	74.8659	223.011	3.89228	2	73.1824	76.3424	0	0	26.7999
30865	Wed Mar 22 15:26:29 2017_x000D_	46.1285	75.0789	221.211	3.86085	2	73.1824	76.3424	0	0	27.0834
30866	Wed Mar 22 15:26:29 2017_x000D_	45.9336	75.2882	221.211	3.86086	2	72.1654	75.0064	305.029	5.32376	26.2333
30867	Wed Mar 22 15:26:29 2017_x000D_	45.3443	75.7142	221.21	3.86085	2	72.1654	75.0064	305.029	5.32376	26.8304
30868	Wed Mar 22 15:26:29 2017_x000D_	45.1494	75.9235	221.21	3.86085	2	72.1654	75.0064	305.029	5.32376	27.0316
30869	Wed Mar 22 15:26:29 2017_x000D_	44.5598	76.3496	221.21	3.86084	2	72.1654	75.0064	305.029	5.32376	27.6383
30870	Wed Mar 22 15:26:29 2017_x000D_	44.3672	76.66	219.01	3.82245	2	70.2605	74.0812	278.16	4.85481	26.0214
30871	Wed Mar 22 15:26:29 2017_x000D_	43.9724	76.8769	219.01	3.82244	2	70.2605	74.0812	278.16	4.85481	26.4363
30872	Wed Mar 22 15:26:29 2017_x000D_	43.7774	77.0863	219.01	3.82245	2	70.2605	74.0812	278.16	4.85481	26.6531
30873	Wed Mar 22 15:26:29 2017_x000D_	43.5824	77.2958	219.01	3.82245	2	70.2605	74.0812	278.16	4.85481	26.8711
30874	Wed Mar 22 15:26:29 2017_x000D_	43.1898	77.6137	216.672	3.78164	2	70.2605	74.0812	278.16	4.85481	27.3002
30875	Wed Mar 22 15:26:29 2017_x000D_	42.9924	77.7223	219.01	3.82245	2	68.7664	73.6033	269.11	4.69685	26.1011
30876	Wed Mar 22 15:26:29 2017_x000D_	42.7948	77.8308	216.672	3.78163	2	68.7664	73.6033	269.11	4.69685	26.3134
30877	Wed Mar 22 15:26:29 2017_x000D_	42.4995	78.0442	215.083	3.7539	2	68.7664	73.6033	269.11	4.69685	26.6397
30878	Wed Mar 22 15:26:29 2017_x000D_	42.4046	78.2498	216.673	3.78165	2	68.7664	73.6033	269.11	4.69685	26.7682
30879	Wed Mar 22 15:26:29 2017_x000D_	42.0065	78.3662	211.262	3.68722	2	65.7556	73.0829	254.337	4.43902	24.3297
30880	Wed Mar 22 15:26:30 2017_x000D_	41.8138	78.6767	208.791	3.6441	2	65.7556	73.0829	254.337	4.43902	24.5866
30881	Wed Mar 22 15:26:30 2017_x000D_	41.5181	78.89	197.006	3.43841	2	65.7556	73.0829	254.337	4.43902	24.9235
30882	Wed Mar 22 15:26:30 2017_x000D_	41.4177	78.8937	190.782	3.32977	2	65.7556	73.0829	254.337	4.43902	25.022
30883	Wed Mar 22 15:26:30 2017_x000D_	41.2173	78.9013	185.085	3.23034	2	62.5266	72.5562	241.703	4.21852	22.2339
30884	Wed Mar 22 15:26:30 2017_x000D_	40.8161	78.916	168.021	2.93253	2	62.5266	72.5562	241.703	4.21852	22.6228
30885	Wed Mar 22 15:26:30 2017_x000D_	40.716	78.9196	161.75	2.82306	2	62.5266	72.5562	241.703	4.21852	22.7199
30886	Wed Mar 22 15:26:30 2017_x000D_	40.5154	78.9269	156.557	2.73243	2	62.5266	72.5562	241.703	4.21852	22.9146
30887	Wed Mar 22 15:26:30 2017_x000D_	40.2074	78.6351	144.859	2.52826	2	59.2538	72.9012	216.693	3.782	19.8908
30888	Wed Mar 22 15:26:30 2017_x000D_	40.1046	78.5374	136.618	2.38443	2	59.2538	72.9012	216.693	3.782	19.9614
30889	Wed Mar 22 15:26:30 2017_x000D_	39.7965	78.2457	128.397	2.24095	2	59.2538	72.9012	216.693	3.782	20.178
30890	Wed Mar 22 15:26:30 2017_x000D_	39.5905	78.0507	125.19	2.18497	2	59.2538	72.9012	216.693	3.782	20.3264
30891	Wed Mar 22 15:26:30 2017_x000D_	39.1737	77.4592	120.522	2.1035	2	59.2538	72.9012	216.693	3.782	20.5909
30892	Wed Mar 22 15:26:30 2017_x000D_	38.9623	77.062	120.521	2.10349	2	57.2707	73.5006	172.345	3.00799	18.6516
30893	Wed Mar 22 15:26:30 2017_x000D_	38.7508	76.6645	120.52	2.10348	2	57.2707	73.5006	172.345	3.00799	18.7882
30894	Wed Mar 22 15:26:30 2017_x000D_	38.3328	76.0716	120.522	2.10351	2	57.2707	73.5006	172.345	3.00799	19.1116
30895	Wed Mar 22 15:26:30 2017_x000D_	38.1209	75.6736	120.522	2.1035	2	57.2707	73.5006	172.345	3.00799	19.2727
30896	Wed Mar 22 15:26:30 2017_x000D_	37.8028	75.0761	122.907	2.14513	2	53.5522	74.0516	174.416	3.04413	15.7827
30897	Wed Mar 22 15:26:30 2017_x000D_	37.493	74.7829	121.942	2.12829	2	53.5522	74.0516	174.416	3.04413	16.0758
30898	Wed Mar 22 15:26:30 2017_x000D_	37.3839	74.4818	122.908	2.14515	2	53.5522	74.0516	174.416	3.04413	16.174
30899	Wed Mar 22 15:26:30 2017_x000D_	36.9646	73.887	122.909	2.14517	2	53.5522	74.0516	174.416	3.04413	16.5884
30900	Wed Mar 22 15:26:30 2017_x000D_	36.7549	73.5896	124.392	2.17105	2	50.9175	74.6331	180	3.14159	14.201
30901	Wed Mar 22 15:26:31 2017_x000D_	36.3351	72.994	124.392	2.17106	2	50.9175	74.6331	180	3.14159	14.6742
30902	Wed Mar 22 15:26:31 2017_x000D_	36.2285	72.7941	126.714	2.21158	2	50.9175	74.6331	180	3.14159	14.8037
30903	Wed Mar 22 15:26:31 2017_x000D_	36.0156	72.3943	126.712	2.21154	2	50.9175	74.6331	180	3.14159	15.0691
30904	Wed Mar 22 15:26:31 2017_x000D_	35.6006	72.0013	126.716	2.2116	2	50.9175	74.6331	180	3.14159	15.5414
30905	Wed Mar 22 15:26:31 2017_x000D_	35.4887	71.5976	124.389	2.171	2	49.171	74.8028	175.805	3.06838	14.0527
30906	Wed Mar 22 15:26:31 2017_x000D_	35.0677	71.0002	124.39	2.17101	2	49.171	74.8028	175.805	3.06838	14.6069
30907	Wed Mar 22 15:26:31 2017_x000D_	34.8598	70.8033	124.392	2.17104	2	49.171	74.8028	175.805	3.06838	14.8596
30908	Wed Mar 22 15:26:31 2017_x000D_	34.5396	70.2019	121.945	2.12834	2	49.171	74.8028	175.805	3.06838	15.3377
30909	Wed Mar 22 15:26:31 2017_x000D_	34.3316	70.0047	121.947	2.12838	2	47.414	75.1905	171.946	3.00103	14.0727
30910	Wed Mar 22 15:26:31 2017_x000D_	34.1206	69.7052	120.536	2.10375	2	47.414	75.1905	171.946	3.00103	14.3806
30911	Wed Mar 22 15:26:31 2017_x000D_	33.9038	69.2017	121.945	2.12834	2	47.414	75.1905	171.946	3.00103	14.7781
30912	Wed Mar 22 15:26:31 2017_x000D_	33.6955	69.0042	121.948	2.12839	2	47.414	75.1905	171.946	3.00103	15.0488
30913	Wed Mar 22 15:26:31 2017_x000D_	33.4842	68.7042	120.537	2.10377	2	44.8087	75.1181	185.584	3.23906	13.0147
30914	Wed Mar 22 15:26:31 2017_x000D_	33.2699	68.3021	120.537	2.10376	2	44.8087	75.1181	185.584	3.23906	13.4016
30915	Wed Mar 22 15:26:31 2017_x000D_	33.2642	68.0976	120.533	2.1037	2	44.8087	75.1181	185.584	3.23906	13.5116
30916	Wed Mar 22 15:26:31 2017_x000D_	33.0527	67.7977	121.944	2.12833	2	44.8087	75.1181	185.584	3.23906	13.8489
30917	Wed Mar 22 15:26:31 2017_x000D_	32.844	67.5997	121.947	2.12837	2	42.4402	74.6155	182.085	3.17798	11.8873
30918	Wed Mar 22 15:26:31 2017_x000D_	32.844	67.5997	121.947	2.12837	2	42.4402	74.6155	182.085	3.17798	11.8873
30919	Wed Mar 22 15:26:31 2017_x000D_	32.6291	67.1968	126.698	2.2113	2	42.4402	74.6155	182.085	3.17798	12.3002
30920	Wed Mar 22 15:26:31 2017_x000D_	32.5216	66.9957	132.402	2.31086	2	42.4402	74.6155	182.085	3.17798	12.5076
30921	Wed Mar 22 15:26:31 2017_x000D_	32.4168	66.897	144.668	2.52494	2	42.4402	74.6155	182.085	3.17798	12.6508
30922	Wed Mar 22 15:26:32 2017_x000D_	32.5182	66.894	151.112	2.6374	2	40.2879	74.1188	191.014	3.33383	10.6097
30923	Wed Mar 22 15:26:32 2017_x000D_	32.5181	66.8946	164.158	2.86509	2	40.2879	74.1188	191.014	3.33383	10.6094
30924	Wed Mar 22 15:26:32 2017_x000D_	32.5154	66.7926	172.784	3.01565	2	40.2879	74.1188	191.014	3.33383	10.6811
30925	Wed Mar 22 15:26:32 2017_x000D_	32.4142	66.7965	190.431	3.32365	2	40.2879	74.1188	191.014	3.33383	10.7523
30926	Wed Mar 22 15:26:32 2017_x000D_	32.313	66.7999	196.682	3.43275	2	38.9942	73.8644	185.584	3.23906	9.72346
30927	Wed Mar 22 15:26:32 2017_x000D_	32.2118	66.8032	203.218	3.54682	2	38.9942	73.8644	185.584	3.23906	9.79089
30928	Wed Mar 22 15:26:32 2017_x000D_	32.1105	66.8064	209.882	3.66313	2	38.9942	73.8644	185.584	3.23906	9.85904
30929	Wed Mar 22 15:26:32 2017_x000D_	31.8119	67.021	216.498	3.7786	2	38.9942	73.8644	185.584	3.23906	9.92056
30930	Wed Mar 22 15:26:32 2017_x000D_	31.5133	67.2355	222.895	3.89025	2	37.4929	73.3856	191.014	3.33383	8.57784
30931	Wed Mar 22 15:26:32 2017_x000D_	31.1186	67.6582	222.895	3.89025	2	37.4929	73.3856	191.014	3.33383	8.56941
30932	Wed Mar 22 15:26:32 2017_x000D_	30.718	67.8762	222.894	3.89024	2	37.4929	73.3856	191.014	3.33383	8.73228
30933	Wed Mar 22 15:26:32 2017_x000D_	30.2244	68.4048	218.858	3.8198	2	37.4929	73.3856	191.014	3.33383	8.81133
30934	Wed Mar 22 15:26:32 2017_x000D_	29.9283	68.722	218.244	3.80907	2	37.4929	73.3856	191.014	3.33383	8.88664
30935	Wed Mar 22 15:26:32 2017_x000D_	29.6291	68.9368	216.5	3.77865	2	35.9912	72.9067	185.395	3.23576	7.49909
30936	Wed Mar 22 15:26:32 2017_x000D_	29.0306	69.3666	216.5	3.77864	2	35.9912	72.9067	185.395	3.23576	7.80911
30937	Wed Mar 22 15:26:32 2017_x000D_	28.7312	69.5816	214.899	3.75069	2	35.9912	72.9067	185.395	3.23576	7.98523
30938	Wed Mar 22 15:26:32 2017_x000D_	28.1355	70.1139	212.463	3.70817	2	35.9912	72.9067	185.395	3.23576	8.33737
30939	Wed Mar 22 15:26:32 2017_x000D_	27.8331	70.2265	211.355	3.68883	2	34.489	72.4276	180	3.14159	7.01041
30940	Wed Mar 22 15:26:32 2017_x000D_	27.129	70.5578	212.46	3.70813	2	34.489	72.4276	180	3.14159	7.5938
30941	Wed Mar 22 15:26:32 2017_x000D_	26.9313	70.7694	212.461	3.70815	2	34.489	72.4276	180	3.14159	7.73747
30942	Wed Mar 22 15:26:32 2017_x000D_	26.5297	70.9881	212.461	3.70814	2	34.489	72.4276	180	3.14159	8.08842
30943	Wed Mar 22 15:26:32 2017_x000D_	26.2302	71.2032	213.999	3.73499	2	33.6191	72.4033	180	3.14159	7.48573
30944	Wed Mar 22 15:26:33 2017_x000D_	25.6275	71.5313	216.497	3.77859	2	33.6191	72.4033	180	3.14159	8.03903
30945	Wed Mar 22 15:26:33 2017_x000D_	25.4298	71.7431	216.498	3.7786	2	33.6191	72.4033	180	3.14159	8.21587
30946	Wed Mar 22 15:26:33 2017_x000D_	24.83	72.1738	216.498	3.7786	2	33.6191	72.4033	180	3.14159	8.7921
30947	Wed Mar 22 15:26:33 2017_x000D_	24.6322	72.3856	216.498	3.77861	2	32.314	72.3668	188.926	3.29738	7.68182
30948	Wed Mar 22 15:26:33 2017_x000D_	24.0322	72.8164	216.498	3.7786	2	32.314	72.3668	188.926	3.29738	8.29399
30949	Wed Mar 22 15:26:33 2017_x000D_	23.8344	73.0283	216.499	3.77861	2	32.314	72.3668	188.926	3.29738	8.50536
30950	Wed Mar 22 15:26:33 2017_x000D_	23.2341	73.4593	216.499	3.77861	2	32.314	72.3668	188.926	3.29738	9.14539
30951	Wed Mar 22 15:26:33 2017_x000D_	23.0362	73.6713	216.499	3.77862	2	32.314	72.3668	188.926	3.29738	9.36906
30952	Wed Mar 22 15:26:33 2017_x000D_	22.7329	73.7844	220.638	3.85086	2	30.801	72.1059	180	3.14159	8.24085
30953	Wed Mar 22 15:26:33 2017_x000D_	22.2378	74.3144	216.5	3.77863	2	30.801	72.1059	180	3.14159	8.84341
30954	Wed Mar 22 15:26:33 2017_x000D_	21.8352	74.5338	216.499	3.77862	2	30.801	72.1059	180	3.14159	9.28872
30955	Wed Mar 22 15:26:33 2017_x000D_	21.6371	74.7458	216.5	3.77863	2	30.801	72.1059	180	3.14159	9.53657
30956	Wed Mar 22 15:26:33 2017_x000D_	21.0363	75.1773	216.499	3.77863	2	29.4954	72.0694	185.584	3.23906	9.01196
30957	Wed Mar 22 15:26:33 2017_x000D_	20.8382	75.3894	216.5	3.77864	2	29.4954	72.0694	185.584	3.23906	9.27197
30958	Wed Mar 22 15:26:33 2017_x000D_	20.2371	75.8211	216.5	3.77863	2	29.4954	72.0694	185.584	3.23906	9.98956
30959	Wed Mar 22 15:26:33 2017_x000D_	19.834	76.0407	216.499	3.77862	2	29.4954	72.0694	185.584	3.23906	10.4458
30960	Wed Mar 22 15:26:33 2017_x000D_	19.629	76.0482	216.498	3.7786	2	27.3189	72.0086	180	3.14159	8.68636
30961	Wed Mar 22 15:26:33 2017_x000D_	19.2326	76.4726	216.499	3.77862	2	27.3189	72.0086	180	3.14159	9.23664
30962	Wed Mar 22 15:26:33 2017_x000D_	19.0344	76.6848	216.5	3.77863	2	27.3189	72.0086	180	3.14159	9.51314
30963	Wed Mar 22 15:26:33 2017_x000D_	18.631	76.9046	216.499	3.77862	2	27.3189	72.0086	180	3.14159	9.97248
30964	Wed Mar 22 15:26:33 2017_x000D_	18.4327	77.1169	216.5	3.77863	2	25.3498	72.1723	180	3.14159	8.50267
30965	Wed Mar 22 15:26:34 2017_x000D_	18.0292	77.3368	216.499	3.77862	2	25.3498	72.1723	180	3.14159	8.95898
30966	Wed Mar 22 15:26:34 2017_x000D_	17.8273	77.4468	214.005	3.7351	2	25.3498	72.1723	180	3.14159	9.1874
30967	Wed Mar 22 15:26:34 2017_x000D_	17.5262	77.663	212.472	3.70834	2	25.3498	72.1723	180	3.14159	9.55806
30968	Wed Mar 22 15:26:34 2017_x000D_	17.3244	77.773	214.901	3.75073	2	25.3498	72.1723	180	3.14159	9.78646
30969	Wed Mar 22 15:26:34 2017_x000D_	17.1259	77.9854	209.916	3.66372	2	23.8256	72.1297	180	3.14159	8.89804
30970	Wed Mar 22 15:26:34 2017_x000D_	16.8245	78.2016	203.302	3.54829	2	23.8256	72.1297	180	3.14159	9.26733
30971	Wed Mar 22 15:26:34 2017_x000D_	16.8203	78.0992	193.409	3.37563	2	23.8256	72.1297	180	3.14159	9.20376
30972	Wed Mar 22 15:26:34 2017_x000D_	16.8236	78.2012	185.005	3.22894	2	23.8256	72.1297	180	3.14159	9.26775
30973	Wed Mar 22 15:26:34 2017_x000D_	16.9263	78.1969	173.215	3.02318	2	21.8267	72.9488	155.232	2.70931	7.18028
30974	Wed Mar 22 15:26:34 2017_x000D_	17.0325	78.295	163.778	2.85847	2	21.8267	72.9488	155.232	2.70931	7.18096
30975	Wed Mar 22 15:26:34 2017_x000D_	16.9261	78.1958	149.312	2.60598	2	21.8267	72.9488	155.232	2.70931	7.17962
30976	Wed Mar 22 15:26:34 2017_x000D_	16.7209	78.2033	141.295	2.46607	2	21.8267	72.9488	155.232	2.70931	7.32659
30977	Wed Mar 22 15:26:34 2017_x000D_	16.7176	78.1009	135.07	2.35742	2	19.818	73.9863	160.841	2.80721	5.15193
30978	Wed Mar 22 15:26:34 2017_x000D_	16.5051	77.9033	123.58	2.15688	2	19.818	73.9863	160.841	2.80721	5.13013
30979	Wed Mar 22 15:26:34 2017_x000D_	16.2927	77.7064	118.697	2.07166	2	19.818	73.9863	160.841	2.80721	5.12512
30980	Wed Mar 22 15:26:34 2017_x000D_	16.2822	77.3991	112.324	1.96043	2	19.818	73.9863	160.841	2.80721	4.91417
30981	Wed Mar 22 15:26:34 2017_x000D_	15.9522	76.796	109.616	1.91316	2	19.818	73.9863	160.841	2.80721	4.779
30982	Wed Mar 22 15:26:34 2017_x000D_	15.8347	76.3897	112.325	1.96045	2	18.6999	74.6113	172.345	3.00799	3.37225
30983	Wed Mar 22 15:26:34 2017_x000D_	15.5006	75.6829	108.788	1.89871	2	18.6999	74.6113	172.345	3.00799	3.374
30984	Wed Mar 22 15:26:34 2017_x000D_	15.3794	75.1736	112.324	1.96043	2	18.6999	74.6113	172.345	3.00799	3.36777
30985	Wed Mar 22 15:26:34 2017_x000D_	15.1515	74.565	112.323	1.96041	2	18.6999	74.6113	172.345	3.00799	3.5487
30986	Wed Mar 22 15:26:35 2017_x000D_	14.9307	74.1615	112.325	1.96044	1	15.6857	78.6812	250.365	4.3697	4.58233
30987	Wed Mar 22 15:26:35 2017_x000D_	14.8201	73.9595	114.941	2.0061	1	15.6857	78.6812	250.365	4.3697	4.80039
30988	Wed Mar 22 15:26:35 2017_x000D_	14.5882	73.2473	116.069	2.02579	1	15.6857	78.6812	250.365	4.3697	5.54362
30989	Wed Mar 22 15:26:35 2017_x000D_	14.3708	72.9458	114.94	2.00609	1	15.6857	78.6812	250.365	4.3697	5.8842
30990	Wed Mar 22 15:26:35 2017_x000D_	14.1422	72.3355	114.939	2.00606	2	18.0463	74.5931	159.508	2.78394	4.50985
30991	Wed Mar 22 15:26:35 2017_x000D_	13.9246	72.034	116.071	2.02582	2	18.0463	74.5931	159.508	2.78394	4.85154
30992	Wed Mar 22 15:26:35 2017_x000D_	13.8101	71.7287	120.007	2.09452	2	18.0463	74.5931	159.508	2.78394	5.11372
30993	Wed Mar 22 15:26:35 2017_x000D_	13.4779	71.1212	117.31	2.04745	2	18.0463	74.5931	159.508	2.78394	5.73798
30994	Wed Mar 22 15:26:35 2017_x000D_	13.3632	70.8151	118.673	2.07123	2	18.2738	74.3807	171.363	2.99085	6.06857
30995	Wed Mar 22 15:26:35 2017_x000D_	13.1452	70.513	120.006	2.0945	2	18.2738	74.3807	171.363	2.99085	6.42352
30996	Wed Mar 22 15:26:35 2017_x000D_	12.7088	69.9078	120.009	2.09455	2	18.2738	74.3807	171.363	2.99085	7.13975
30997	Wed Mar 22 15:26:35 2017_x000D_	12.5938	69.6013	121.163	2.11469	2	18.2738	74.3807	171.363	2.99085	7.42328
30998	Wed Mar 22 15:26:35 2017_x000D_	12.2607	68.9921	118.676	2.07129	2	18.2738	74.3807	171.363	2.99085	8.0743
30999	Wed Mar 22 15:26:35 2017_x000D_	12.0459	68.7922	118.679	2.07134	2	18.4916	74.3868	169.074	2.95089	8.53502
31000	Wed Mar 22 15:26:35 2017_x000D_	11.7124	68.1823	116.081	2.02599	2	18.4916	74.3868	169.074	2.95089	9.18985
31001	Wed Mar 22 15:26:35 2017_x000D_	11.5972	67.8755	120.007	2.09451	2	18.4916	74.3868	169.074	2.95089	9.48313
31002	Wed Mar 22 15:26:35 2017_x000D_	11.2633	67.2648	117.317	2.04756	2	18.4916	74.3868	169.074	2.95089	10.1475
31003	Wed Mar 22 15:26:35 2017_x000D_	11.1478	66.9573	118.676	2.07129	2	16.6911	75.6488	151.548	2.64502	10.3088
31004	Wed Mar 22 15:26:35 2017_x000D_	11.0366	66.7536	116.08	2.02598	2	16.6911	75.6488	151.548	2.64502	10.5403
31005	Wed Mar 22 15:26:35 2017_x000D_	10.7099	66.3493	113.378	1.97882	2	16.6911	75.6488	151.548	2.64502	11.0569
31006	Wed Mar 22 15:26:35 2017_x000D_	10.5943	66.0414	114.957	2.00638	2	16.6911	75.6488	151.548	2.64502	11.3786
31007	Wed Mar 22 15:26:35 2017_x000D_	10.4713	65.5267	113.375	1.97876	2	14.9002	76.6924	165.308	2.88517	12.012
31008	Wed Mar 22 15:26:36 2017_x000D_	10.3595	65.3224	116.079	2.02597	2	14.9002	76.6924	165.308	2.88517	12.2432
31009	Wed Mar 22 15:26:36 2017_x000D_	10.2441	65.0144	112.352	1.96091	2	14.9002	76.6924	165.308	2.88517	12.572
31010	Wed Mar 22 15:26:36 2017_x000D_	10.0284	64.8133	112.356	1.96098	2	14.9002	76.6924	165.308	2.88517	12.8393
31011	Wed Mar 22 15:26:36 2017_x000D_	9.91294	64.5055	110.57	1.92982	2	13.3653	76.8686	194.296	3.39111	12.8361
31012	Wed Mar 22 15:26:36 2017_x000D_	9.90903	64.4015	109.662	1.91397	2	13.3653	76.8686	194.296	3.39111	12.9373
31013	Wed Mar 22 15:26:36 2017_x000D_	9.90565	64.2979	97.8575	1.70794	2	13.3653	76.8686	194.296	3.39111	13.0381
31014	Wed Mar 22 15:26:36 2017_x000D_	9.91361	64.5057	92.1398	1.60814	2	13.3653	76.8686	194.296	3.39111	12.8357
31015	Wed Mar 22 15:26:36 2017_x000D_	9.82144	64.8207	83.1406	1.45108	2	13.3653	76.8686	194.296	3.39111	12.5583
31016	Wed Mar 22 15:26:36 2017_x000D_	9.71752	64.8242	74.5464	1.30108	2	12.759	75.7586	224.133	3.91186	11.3495
31017	Wed Mar 22 15:26:36 2017_x000D_	9.7252	65.0324	61.5216	1.07375	2	12.759	75.7586	224.133	3.91186	11.147
31018	Wed Mar 22 15:26:36 2017_x000D_	9.72117	64.9289	55.072	0.961189	2	12.759	75.7586	224.133	3.91186	11.2477
31019	Wed Mar 22 15:26:36 2017_x000D_	9.72091	64.9292	46.8852	0.818301	2	12.759	75.7586	224.133	3.91186	11.2475
31020	Wed Mar 22 15:26:36 2017_x000D_	9.72091	64.9292	46.8852	0.818301	2	12.361	74.8727	261.363	4.56165	10.288
31021	Wed Mar 22 15:26:36 2017_x000D_	9.9169	64.6117	36.3275	0.634035	2	12.361	74.8727	261.363	4.56165	10.5481
31022	Wed Mar 22 15:26:36 2017_x000D_	10.1249	64.6053	36.3289	0.634059	2	12.361	74.8727	261.363	4.56165	10.5081
31023	Wed Mar 22 15:26:36 2017_x000D_	10.3208	64.2878	25.7302	0.449077	2	12.361	74.8727	261.363	4.56165	10.7797
31024	Wed Mar 22 15:26:36 2017_x000D_	10.5287	64.2814	25.7317	0.449103	2	12.3989	73.9987	243.963	4.25796	9.89563
31025	Wed Mar 22 15:26:36 2017_x000D_	11.0404	64.0581	19.2734	0.336385	2	12.3989	73.9987	243.963	4.25796	10.033
31026	Wed Mar 22 15:26:36 2017_x000D_	11.4521	63.9417	16.4848	0.287714	2	12.3989	73.9987	243.963	4.25796	10.1015
31027	Wed Mar 22 15:26:36 2017_x000D_	12.0676	63.7154	16.4839	0.287698	2	12.3989	73.9987	243.963	4.25796	10.2886
31028	Wed Mar 22 15:26:36 2017_x000D_	12.4792	63.5992	19.2742	0.336399	2	12.3989	73.9987	243.963	4.25796	10.3998
31029	Wed Mar 22 15:26:37 2017_x000D_	12.8904	63.483	16.4841	0.287701	2	12.4179	73.5617	243.963	4.25796	10.0898
31030	Wed Mar 22 15:26:37 2017_x000D_	13.5053	63.257	21.9844	0.3837	2	12.4179	73.5617	243.963	4.25796	10.3619
31031	Wed Mar 22 15:26:37 2017_x000D_	13.8127	63.144	20.1874	0.352336	2	12.4179	73.5617	243.963	4.25796	10.5107
31032	Wed Mar 22 15:26:37 2017_x000D_	14.5305	62.915	19.275	0.336412	2	12.4179	73.5617	243.963	4.25796	10.8543
31033	Wed Mar 22 15:26:37 2017_x000D_	14.9374	62.6954	19.2734	0.336385	2	12.7689	70.5074	243.963	4.25796	8.10739
31034	Wed Mar 22 15:26:37 2017_x000D_	15.5513	62.4697	19.2732	0.33638	2	12.7689	70.5074	243.963	4.25796	8.50567
31035	Wed Mar 22 15:26:37 2017_x000D_	15.8619	62.4605	20.1887	0.352359	2	12.7689	70.5074	243.963	4.25796	8.62086
31036	Wed Mar 22 15:26:37 2017_x000D_	16.1649	62.2441	19.273	0.336377	2	12.7689	70.5074	243.963	4.25796	8.93392
31037	Wed Mar 22 15:26:37 2017_x000D_	16.8817	62.0156	20.1874	0.352337	2	12.8069	69.6326	243.963	4.25796	8.63844
31038	Wed Mar 22 15:26:37 2017_x000D_	17.1916	62.0065	19.2754	0.336419	2	12.8069	69.6326	243.963	4.25796	8.79676
31039	Wed Mar 22 15:26:37 2017_x000D_	17.4946	61.7902	20.1874	0.352337	2	12.8069	69.6326	243.963	4.25796	9.13662
31040	Wed Mar 22 15:26:37 2017_x000D_	18.2138	61.6655	16.4789	0.28761	2	12.8069	69.6326	243.963	4.25796	9.62856
31041	Wed Mar 22 15:26:37 2017_x000D_	18.4168	61.556	19.2749	0.336411	2	12.219	68.083	245.736	4.2889	9.0008
31042	Wed Mar 22 15:26:37 2017_x000D_	19.1323	61.3279	20.1901	0.352383	2	12.219	68.083	245.736	4.2889	9.66567
31043	Wed Mar 22 15:26:37 2017_x000D_	19.5379	61.1088	20.1888	0.352361	2	12.219	68.083	245.736	4.2889	10.1097
31044	Wed Mar 22 15:26:37 2017_x000D_	20.2524	60.881	19.2743	0.3364	2	12.219	68.083	245.736	4.2889	10.7891
31045	Wed Mar 22 15:26:37 2017_x000D_	20.6646	60.8691	19.2769	0.336446	2	12.219	68.083	245.736	4.2889	11.1071
31046	Wed Mar 22 15:26:37 2017_x000D_	20.9669	60.6532	20.1901	0.352384	2	11.6403	66.3138	259.074	4.52169	10.91
31047	Wed Mar 22 15:26:37 2017_x000D_	21.2757	60.6444	19.2767	0.336442	2	11.6403	66.3138	259.074	4.52169	11.1796
31048	Wed Mar 22 15:26:37 2017_x000D_	21.8865	60.4197	19.2765	0.336438	2	11.6403	66.3138	259.074	4.52169	11.8205
31049	Wed Mar 22 15:26:37 2017_x000D_	22.2913	60.2011	19.275	0.336412	2	11.6403	66.3138	259.074	4.52169	12.2804
31050	Wed Mar 22 15:26:38 2017_x000D_	22.9016	59.9766	19.2747	0.336408	2	11.3365	63.2361	261.074	4.5566	12.0157
31051	Wed Mar 22 15:26:38 2017_x000D_	23.3093	59.8615	16.4724	0.287498	2	11.3365	63.2361	261.074	4.5566	12.4393
31052	Wed Mar 22 15:26:38 2017_x000D_	23.9226	59.7407	19.2771	0.336449	2	11.3365	63.2361	261.074	4.5566	13.0625
31053	Wed Mar 22 15:26:38 2017_x000D_	24.2243	59.5251	20.1914	0.352407	2	11.3365	63.2361	261.074	4.5566	13.4114
31054	Wed Mar 22 15:26:38 2017_x000D_	24.5321	59.5165	19.2769	0.336446	2	11.4502	60.607	261.074	4.5566	13.1273
31055	Wed Mar 22 15:26:38 2017_x000D_	25.2441	59.2895	20.1942	0.352455	2	11.4502	60.607	261.074	4.5566	13.8567
31056	Wed Mar 22 15:26:38 2017_x000D_	25.5452	59.0742	19.2752	0.336415	2	11.4502	60.607	261.074	4.5566	14.1781
31057	Wed Mar 22 15:26:38 2017_x000D_	26.0517	58.8531	20.1915	0.352408	2	11.4502	60.607	261.074	4.5566	14.7065
31058	Wed Mar 22 15:26:38 2017_x000D_	26.359	58.8446	19.2763	0.336434	2	11.5166	59.0727	261.074	4.5566	14.8442
31059	Wed Mar 22 15:26:38 2017_x000D_	26.9674	58.6208	19.2761	0.336431	2	11.5166	59.0727	261.074	4.5566	15.4574
31060	Wed Mar 22 15:26:38 2017_x000D_	27.1691	58.5118	21.9985	0.383946	2	11.5166	59.0727	261.074	4.5566	15.6625
31061	Wed Mar 22 15:26:38 2017_x000D_	27.3707	58.4028	19.2745	0.336404	2	11.5166	59.0727	261.074	4.5566	15.8682
31062	Wed Mar 22 15:26:38 2017_x000D_	27.7739	58.1848	19.273	0.336377	2	11.5166	59.0727	261.074	4.5566	16.2815
31063	Wed Mar 22 15:26:38 2017_x000D_	27.9786	58.1792	19.2743	0.336401	2	13.625	55.8402	315	5.49779	14.5429
31064	Wed Mar 22 15:26:38 2017_x000D_	28.1833	58.1736	19.2756	0.336423	2	13.625	55.8402	315	5.49779	14.7441
31065	Wed Mar 22 15:26:38 2017_x000D_	28.5894	58.0591	22.0007	0.383984	2	13.625	55.8402	315	5.49779	15.128
31066	Wed Mar 22 15:26:38 2017_x000D_	28.7878	57.8469	21.9983	0.383943	2	13.625	55.8402	315	5.49779	15.295
31067	Wed Mar 22 15:26:38 2017_x000D_	29.1972	57.8356	29.7394	0.519051	2	15.2399	53.9101	315	5.49779	14.4988
31068	Wed Mar 22 15:26:38 2017_x000D_	29.1976	57.8355	38.1507	0.665854	2	15.2399	53.9101	315	5.49779	14.4992
31069	Wed Mar 22 15:26:38 2017_x000D_	29.102	58.0445	53.2773	0.929864	2	15.2399	53.9101	315	5.49779	14.4655
31070	Wed Mar 22 15:26:38 2017_x000D_	29	58.0471	59.0257	1.03019	2	15.2399	53.9101	315	5.49779	14.3685
31071	Wed Mar 22 15:26:38 2017_x000D_	29.1054	58.1471	67.9348	1.18569	2	16.6176	52.4122	301.39	5.26025	13.7417
31072	Wed Mar 22 15:26:39 2017_x000D_	29.0061	58.2526	82.8181	1.44545	2	16.6176	52.4122	301.39	5.26025	13.6962
31073	Wed Mar 22 15:26:39 2017_x000D_	29.006	58.2524	88.7225	1.5485	2	16.6176	52.4122	301.39	5.26025	13.696
31074	Wed Mar 22 15:26:39 2017_x000D_	29.108	58.2493	97.6512	1.70434	2	16.6176	52.4122	301.39	5.26025	13.787
31075	Wed Mar 22 15:26:39 2017_x000D_	29.1041	58.1456	115.431	2.01465	2	16.6176	52.4122	301.39	5.26025	13.7399
31076	Wed Mar 22 15:26:39 2017_x000D_	28.9953	57.942	125.901	2.19738	2	18.0051	50.6945	315	5.49779	13.1648
31077	Wed Mar 22 15:26:39 2017_x000D_	28.9919	57.8388	132.273	2.3086	2	18.0051	50.6945	315	5.49779	13.1054
31078	Wed Mar 22 15:26:39 2017_x000D_	28.8864	57.7384	136.346	2.37968	2	18.0051	50.6945	315	5.49779	12.9622
31079	Wed Mar 22 15:26:39 2017_x000D_	28.3562	57.1322	138.313	2.41401	2	18.0051	50.6945	315	5.49779	12.1897
31080	Wed Mar 22 15:26:39 2017_x000D_	28.0431	56.9338	136.346	2.37968	2	19.621	48.7632	315	5.49779	11.7342
31081	Wed Mar 22 15:26:39 2017_x000D_	27.7264	56.6319	140.42	2.45079	2	19.621	48.7632	315	5.49779	11.2966
31082	Wed Mar 22 15:26:39 2017_x000D_	27.1985	56.128	136.346	2.37968	2	19.621	48.7632	315	5.49779	10.5669
31083	Wed Mar 22 15:26:39 2017_x000D_	26.7758	55.7246	136.346	2.37968	2	19.621	48.7632	315	5.49779	9.9826
31084	Wed Mar 22 15:26:39 2017_x000D_	26.2503	55.3237	134.238	2.3429	2	21.912	46.4115	313.993	5.48021	9.91202
31085	Wed Mar 22 15:26:39 2017_x000D_	26.0322	54.9144	134.234	2.34282	2	21.912	46.4115	313.993	5.48021	9.44856
31086	Wed Mar 22 15:26:39 2017_x000D_	25.8204	54.7123	134.234	2.34283	2	21.912	46.4115	313.993	5.48021	9.1749
31087	Wed Mar 22 15:26:39 2017_x000D_	25.1845	54.1056	134.235	2.34285	2	21.912	46.4115	313.993	5.48021	8.36113
31088	Wed Mar 22 15:26:39 2017_x000D_	24.9691	53.7992	132.283	2.30877	2	23.7471	44.4859	315	5.49779	9.39313
31089	Wed Mar 22 15:26:39 2017_x000D_	24.7569	53.5967	132.283	2.30878	2	23.7471	44.4859	315	5.49779	9.16659
31090	Wed Mar 22 15:26:39 2017_x000D_	24.2263	53.0905	131.975	2.30339	2	23.7471	44.4859	315	5.49779	8.61793
31091	Wed Mar 22 15:26:39 2017_x000D_	23.9073	52.786	132.286	2.30883	2	23.7471	44.4859	315	5.49779	8.30165
31092	Wed Mar 22 15:26:39 2017_x000D_	23.4788	52.2764	134.233	2.34281	2	23.7471	44.4859	315	5.49779	7.79512
31093	Wed Mar 22 15:26:40 2017_x000D_	23.2661	52.0733	134.234	2.34282	2	24.6599	43.6328	315	5.49779	8.55481
31094	Wed Mar 22 15:26:40 2017_x000D_	22.7337	51.5655	138.443	2.41628	2	24.6599	43.6328	315	5.49779	8.16321
31095	Wed Mar 22 15:26:40 2017_x000D_	22.5206	51.3622	138.442	2.41627	2	24.6599	43.6328	315	5.49779	8.01999
31096	Wed Mar 22 15:26:40 2017_x000D_	21.9875	50.8537	142.63	2.48936	2	24.6599	43.6328	315	5.49779	7.69955
31097	Wed Mar 22 15:26:40 2017_x000D_	21.7708	50.5457	140.387	2.45021	2	25.3446	42.9929	315	5.49779	8.35565
31098	Wed Mar 22 15:26:40 2017_x000D_	21.4542	50.3445	138.44	2.41624	2	25.3446	42.9929	315	5.49779	8.31753
31099	Wed Mar 22 15:26:40 2017_x000D_	20.9235	49.9392	140.39	2.45026	2	25.3446	42.9929	315	5.49779	8.23391
31100	Wed Mar 22 15:26:40 2017_x000D_	20.7098	49.7352	140.389	2.45025	2	25.3446	42.9929	315	5.49779	8.18169
31101	Wed Mar 22 15:26:40 2017_x000D_	20.3927	49.5337	138.444	2.4163	2	26.0293	42.353	313.993	5.48021	9.12873
31102	Wed Mar 22 15:26:40 2017_x000D_	19.8611	49.1277	140.392	2.45029	2	26.0293	42.353	313.993	5.48021	9.16205
31103	Wed Mar 22 15:26:40 2017_x000D_	19.647	48.9234	140.391	2.45028	2	26.0293	42.353	313.993	5.48021	9.15991
31104	Wed Mar 22 15:26:40 2017_x000D_	19.2186	48.5147	140.389	2.45026	2	26.0293	42.353	313.993	5.48021	9.18434
31105	Wed Mar 22 15:26:40 2017_x000D_	19.0042	48.3102	140.389	2.45024	2	27.3988	41.0731	311.364	5.43432	11.0835
31106	Wed Mar 22 15:26:40 2017_x000D_	18.7898	48.1056	140.388	2.45023	2	27.3988	41.0731	311.364	5.43432	11.1162
31107	Wed Mar 22 15:26:40 2017_x000D_	18.3644	47.8011	142.621	2.48921	2	27.3988	41.0731	311.364	5.43432	11.2644
31108	Wed Mar 22 15:26:40 2017_x000D_	18.1532	47.7008	140.391	2.45029	2	27.3988	41.0731	311.364	5.43432	11.3757
31109	Wed Mar 22 15:26:40 2017_x000D_	17.8314	47.3938	140.7	2.45567	2	27.3988	41.0731	311.364	5.43432	11.4668
31110	Wed Mar 22 15:26:40 2017_x000D_	17.7237	47.2911	140.39	2.45026	2	29.4831	38.4931	315	5.49779	14.6863
31111	Wed Mar 22 15:26:40 2017_x000D_	17.5088	47.0861	140.389	2.45025	2	29.4831	38.4931	315	5.49779	14.7385
31112	Wed Mar 22 15:26:40 2017_x000D_	17.2975	46.986	142.621	2.48921	2	29.4831	38.4931	315	5.49779	14.8532
31113	Wed Mar 22 15:26:40 2017_x000D_	16.9751	46.6782	138.448	2.41638	2	29.4831	38.4931	315	5.49779	14.9481
31114	Wed Mar 22 15:26:40 2017_x000D_	16.8712	46.6801	132.326	2.30952	2	30.873	36.7727	313.993	5.48021	17.1525
31115	Wed Mar 22 15:26:41 2017_x000D_	16.8751	46.7849	126.015	2.19937	2	30.873	36.7727	313.993	5.48021	17.21
31116	Wed Mar 22 15:26:41 2017_x000D_	16.9832	46.8876	116.847	2.03937	2	30.873	36.7727	313.993	5.48021	17.1825
31117	Wed Mar 22 15:26:41 2017_x000D_	16.9909	47.0972	103.727	1.81037	2	30.873	36.7727	313.993	5.48021	17.3005
31118	Wed Mar 22 15:26:41 2017_x000D_	16.9911	47.0974	97.9172	1.70898	2	32.0148	35.7055	315	5.49779	18.8544
31119	Wed Mar 22 15:26:41 2017_x000D_	16.9951	47.2024	86.2977	1.50618	2	32.0148	35.7055	315	5.49779	18.9148
31120	Wed Mar 22 15:26:41 2017_x000D_	16.9952	47.2029	79.5081	1.38768	2	32.0148	35.7055	315	5.49779	18.915
31121	Wed Mar 22 15:26:41 2017_x000D_	16.9915	47.0988	61.5315	1.07393	2	32.0148	35.7055	315	5.49779	18.8549
31122	Wed Mar 22 15:26:41 2017_x000D_	17.0918	46.992	57.4571	1.00282	2	32.0148	35.7055	315	5.49779	18.7105
31123	Wed Mar 22 15:26:41 2017_x000D_	17.0844	46.7827	48.9991	0.855195	2	32.9283	34.8517	315	5.49779	19.8338
31124	Wed Mar 22 15:26:41 2017_x000D_	17.3885	46.5666	38.6089	0.673853	2	32.9283	34.8517	315	5.49779	19.4608
31125	Wed Mar 22 15:26:41 2017_x000D_	17.4887	46.4597	34.5839	0.603604	2	32.9283	34.8517	315	5.49779	19.3165
31126	Wed Mar 22 15:26:41 2017_x000D_	17.997	46.1342	25.4998	0.445056	2	32.9283	34.8517	315	5.49779	18.7147
31127	Wed Mar 22 15:26:41 2017_x000D_	18.4054	45.9158	25.4995	0.44505	2	35.1824	33.3772	315	5.49779	20.9448
31128	Wed Mar 22 15:26:41 2017_x000D_	19.0177	45.5883	28.1438	0.491202	2	35.1824	33.3772	315	5.49779	20.2585
31129	Wed Mar 22 15:26:41 2017_x000D_	19.5296	45.3678	29.4986	0.514847	2	35.1824	33.3772	315	5.49779	19.7176
31130	Wed Mar 22 15:26:41 2017_x000D_	19.9375	45.1496	29.4987	0.51485	2	35.1824	33.3772	315	5.49779	19.2613
31131	Wed Mar 22 15:26:41 2017_x000D_	20.138	44.9357	29.4974	0.514827	2	37.2384	31.4557	294.768	5.14467	21.7746
31132	Wed Mar 22 15:26:41 2017_x000D_	20.8565	44.7113	28.1453	0.491228	2	37.2384	31.4557	294.768	5.14467	21.0731
31133	Wed Mar 22 15:26:41 2017_x000D_	21.264	44.4932	28.1453	0.491229	2	37.2384	31.4557	294.768	5.14467	20.6194
31134	Wed Mar 22 15:26:41 2017_x000D_	21.7683	44.0636	29.4981	0.514838	2	37.2384	31.4557	294.768	5.14467	19.957
31135	Wed Mar 22 15:26:41 2017_x000D_	21.9686	43.8499	29.4967	0.514815	2	38.6193	29.9543	278.637	4.86313	21.6872
31136	Wed Mar 22 15:26:42 2017_x000D_	22.5796	43.5231	32.1093	0.560414	2	38.6193	29.9543	278.637	4.86313	21.0091
31137	Wed Mar 22 15:26:42 2017_x000D_	22.99	43.4101	29.4985	0.514847	2	38.6193	29.9543	278.637	4.86313	20.6236
31138	Wed Mar 22 15:26:42 2017_x000D_	23.3938	43.0876	32.1102	0.560429	2	38.6193	29.9543	278.637	4.86313	20.1072
31139	Wed Mar 22 15:26:42 2017_x000D_	23.8007	42.87	32.1107	0.560437	2	38.6193	29.9543	278.637	4.86313	19.6572
31140	Wed Mar 22 15:26:42 2017_x000D_	24.0008	42.6564	32.1096	0.560419	2	39.5435	28.8797	315	5.49779	20.7695
31141	Wed Mar 22 15:26:42 2017_x000D_	24.6108	42.3301	29.4964	0.514809	2	39.5435	28.8797	315	5.49779	20.0972
31142	Wed Mar 22 15:26:42 2017_x000D_	25.0175	42.1126	29.4965	0.514811	2	39.5435	28.8797	315	5.49779	19.6498
31143	Wed Mar 22 15:26:42 2017_x000D_	25.2208	42.0039	32.1109	0.560442	2	39.5435	28.8797	315	5.49779	19.4264
31144	Wed Mar 22 15:26:42 2017_x000D_	25.8272	41.5731	32.1104	0.560432	2	40.0107	28.2323	297.566	5.19351	19.4717
31145	Wed Mar 22 15:26:42 2017_x000D_	26.1305	41.3577	33.6772	0.587778	2	40.0107	28.2323	297.566	5.19351	19.1033
31146	Wed Mar 22 15:26:42 2017_x000D_	26.6365	41.0338	29.4943	0.514773	2	40.0107	28.2323	297.566	5.19351	18.5134
31147	Wed Mar 22 15:26:42 2017_x000D_	27.0458	40.9213	32.1117	0.560455	2	40.0107	28.2323	297.566	5.19351	18.1411
31148	Wed Mar 22 15:26:42 2017_x000D_	27.2488	40.8128	29.496	0.514803	2	42.9206	26.7774	315	5.49779	21.038
31149	Wed Mar 22 15:26:42 2017_x000D_	27.8545	40.3824	29.4948	0.514782	2	42.9206	26.7774	315	5.49779	20.2998
31150	Wed Mar 22 15:26:42 2017_x000D_	28.1572	40.1673	28.1362	0.491069	2	42.9206	26.7774	315	5.49779	19.9311
31151	Wed Mar 22 15:26:42 2017_x000D_	28.666	39.9484	29.4952	0.514789	2	42.9206	26.7774	315	5.49779	19.408
31152	Wed Mar 22 15:26:42 2017_x000D_	28.9685	39.7334	28.1362	0.491069	2	42.9206	26.7774	315	5.49779	19.0399
31153	Wed Mar 22 15:26:42 2017_x000D_	29.1712	39.625	25.4809	0.444726	2	44.9161	26.1769	349.997	6.1086	20.7064
31154	Wed Mar 22 15:26:42 2017_x000D_	29.7824	39.4045	25.4821	0.444746	2	44.9161	26.1769	349.997	6.1086	20.0997
31155	Wed Mar 22 15:26:42 2017_x000D_	29.9852	39.2961	28.1377	0.491096	2	44.9161	26.1769	349.997	6.1086	19.8757
31156	Wed Mar 22 15:26:42 2017_x000D_	30.3873	38.9746	25.4798	0.444706	2	44.9161	26.1769	349.997	6.1086	19.3615
31157	Wed Mar 22 15:26:43 2017_x000D_	30.59	38.8663	28.1361	0.491068	2	46.2361	25.997	345.308	6.02676	20.2588
31158	Wed Mar 22 15:26:43 2017_x000D_	30.7956	38.8627	28.1377	0.491095	2	46.2361	25.997	345.308	6.02676	20.0981
31159	Wed Mar 22 15:26:43 2017_x000D_	31.2006	38.6461	28.1376	0.491094	2	46.2361	25.997	345.308	6.02676	19.6486
31160	Wed Mar 22 15:26:43 2017_x000D_	31.3005	38.5396	32.1151	0.560515	2	46.2361	25.997	345.308	6.02676	19.5036
31161	Wed Mar 22 15:26:43 2017_x000D_	31.7055	38.323	32.1155	0.560522	2	47.7844	25.6035	345.308	6.02676	20.5016
31162	Wed Mar 22 15:26:43 2017_x000D_	32.0107	38.213	36.2339	0.6324	2	47.7844	25.6035	345.308	6.02676	20.1943
31163	Wed Mar 22 15:26:43 2017_x000D_	31.9086	38.2144	50.9999	0.890115	2	47.7844	25.6035	345.308	6.02676	20.275
31164	Wed Mar 22 15:26:43 2017_x000D_	31.9118	38.3188	57.4415	1.00254	2	47.7844	25.6035	345.308	6.02676	20.3376
31165	Wed Mar 22 15:26:43 2017_x000D_	31.9119	38.3185	65.3849	1.14118	2	49.1144	25.2033	0	0	21.6318
31166	Wed Mar 22 15:26:43 2017_x000D_	31.8122	38.4243	79.9383	1.39519	2	49.1144	25.2033	0	0	21.7752
31167	Wed Mar 22 15:26:43 2017_x000D_	31.9206	38.6315	88.6711	1.5476	2	49.1144	25.2033	0	0	21.8161
31168	Wed Mar 22 15:26:43 2017_x000D_	31.9205	38.6313	94.5808	1.65075	2	49.1144	25.2033	0	0	21.8161
31169	Wed Mar 22 15:26:43 2017_x000D_	32.0255	38.7338	109.669	1.91408	2	49.1144	25.2033	0	0	21.7969
31170	Wed Mar 22 15:26:43 2017_x000D_	32.0223	38.6292	116.29	2.02964	2	49.5612	24.9965	351.363	6.13244	22.214
31171	Wed Mar 22 15:26:43 2017_x000D_	31.9129	38.4216	131.726	2.29905	2	49.5612	24.9965	351.363	6.13244	22.1742
31172	Wed Mar 22 15:26:43 2017_x000D_	31.8072	38.3192	140.117	2.4455	2	49.5612	24.9965	351.363	6.13244	22.1968
31173	Wed Mar 22 15:26:43 2017_x000D_	31.7011	38.2167	152.776	2.66644	2	49.5612	24.9965	351.363	6.13244	22.2206
31174	Wed Mar 22 15:26:43 2017_x000D_	31.7011	38.2167	152.776	2.66644	2	51.0988	24.8234	0	0	23.5723
31175	Wed Mar 22 15:26:43 2017_x000D_	31.3868	38.0128	159.446	2.78287	2	51.0988	24.8234	0	0	23.7176
31176	Wed Mar 22 15:26:43 2017_x000D_	30.7641	37.8139	159.448	2.78289	2	51.0988	24.8234	0	0	24.1299
31177	Wed Mar 22 15:26:43 2017_x000D_	30.3466	37.6113	159.446	2.78286	2	51.0988	24.8234	0	0	24.3759
31178	Wed Mar 22 15:26:43 2017_x000D_	29.723	37.412	159.447	2.78288	2	54.8486	24.057	0	0	28.4544
31179	Wed Mar 22 15:26:44 2017_x000D_	29.4112	37.3122	155.483	2.7137	2	54.8486	24.057	0	0	28.6838
31180	Wed Mar 22 15:26:44 2017_x000D_	28.7837	37.0076	152.785	2.66661	2	54.8486	24.057	0	0	29.1049
31181	Wed Mar 22 15:26:44 2017_x000D_	28.365	36.8045	152.786	2.66661	2	54.8486	24.057	0	0	29.3918
31182	Wed Mar 22 15:26:44 2017_x000D_	28.0491	36.5996	154.116	2.68983	2	54.8486	24.057	0	0	29.5894
31183	Wed Mar 22 15:26:44 2017_x000D_	27.7367	36.4998	155.482	2.71367	2	57.0607	23.4637	0	0	32.0911
31184	Wed Mar 22 15:26:44 2017_x000D_	27.1077	36.1945	152.787	2.66664	2	57.0607	23.4637	0	0	32.5462
31185	Wed Mar 22 15:26:44 2017_x000D_	26.6881	35.9909	152.787	2.66664	2	57.0607	23.4637	0	0	32.8546
31186	Wed Mar 22 15:26:44 2017_x000D_	26.0582	35.6851	150.229	2.62199	2	57.0607	23.4637	0	0	33.3244
31187	Wed Mar 22 15:26:44 2017_x000D_	25.8482	35.5834	152.788	2.66666	2	59.044	23.084	0	0	35.4711
31188	Wed Mar 22 15:26:44 2017_x000D_	25.2144	35.1721	152.785	2.66661	2	59.044	23.084	0	0	35.9244
31189	Wed Mar 22 15:26:44 2017_x000D_	24.7936	34.9679	152.786	2.66662	2	59.044	23.084	0	0	36.2535
31190	Wed Mar 22 15:26:44 2017_x000D_	24.1588	34.5561	152.783	2.66657	2	59.044	23.084	0	0	36.7231
31191	Wed Mar 22 15:26:44 2017_x000D_	23.8413	34.35	151.328	2.64117	2	59.7085	22.884	352.75	6.15664	37.6553
31192	Wed Mar 22 15:26:44 2017_x000D_	23.53	34.3547	152.787	2.66664	2	59.7085	22.884	352.75	6.15664	37.9534
31193	Wed Mar 22 15:26:44 2017_x000D_	22.8939	33.9422	152.784	2.66659	2	59.7085	22.884	352.75	6.15664	38.4395
31194	Wed Mar 22 15:26:44 2017_x000D_	22.5759	33.7358	151.331	2.64122	2	59.7085	22.884	352.75	6.15664	38.6858
31195	Wed Mar 22 15:26:44 2017_x000D_	22.2573	33.5293	152.782	2.66654	2	61.0376	22.4841	316.007	5.51536	40.3226
31196	Wed Mar 22 15:26:44 2017_x000D_	21.6268	33.3272	152.785	2.66661	2	61.0376	22.4841	316.007	5.51536	40.8752
31197	Wed Mar 22 15:26:44 2017_x000D_	21.204	33.122	152.786	2.66662	2	61.0376	22.4841	316.007	5.51536	41.2296
31198	Wed Mar 22 15:26:44 2017_x000D_	20.5657	32.7082	152.783	2.66657	2	61.0376	22.4841	316.007	5.51536	41.7433
31199	Wed Mar 22 15:26:44 2017_x000D_	20.3505	32.4996	152.78	2.66651	2	61.0376	22.4841	316.007	5.51536	41.9017
31200	Wed Mar 22 15:26:45 2017_x000D_	20.0349	32.3985	154.106	2.68965	2	64.4026	20.6031	345.308	6.02676	45.9089
31201	Wed Mar 22 15:26:45 2017_x000D_	19.399	32.0897	151.333	2.64127	2	64.4026	20.6031	345.308	6.02676	46.4464
31202	Wed Mar 22 15:26:45 2017_x000D_	19.0788	31.8822	152.781	2.66653	2	64.4026	20.6031	345.308	6.02676	46.7062
31203	Wed Mar 22 15:26:45 2017_x000D_	18.4457	31.6791	152.785	2.6666	2	64.4026	20.6031	345.308	6.02676	47.2728
31204	Wed Mar 22 15:26:45 2017_x000D_	18.2298	31.47	152.782	2.66655	2	66.6567	19.1287	345.308	6.02676	49.9747
31205	Wed Mar 22 15:26:45 2017_x000D_	17.5924	31.1607	155.459	2.71326	2	66.6567	19.1287	345.308	6.02676	50.5181
31206	Wed Mar 22 15:26:45 2017_x000D_	17.3797	31.0573	152.783	2.66656	2	66.6567	19.1287	345.308	6.02676	50.7002
31207	Wed Mar 22 15:26:45 2017_x000D_	16.9543	30.8508	152.783	2.66657	2	66.6567	19.1287	345.308	6.02676	51.066
31208	Wed Mar 22 15:26:45 2017_x000D_	16.7379	30.6414	152.78	2.66651	2	67.7784	18.5017	315	5.49779	52.4643
31209	Wed Mar 22 15:26:45 2017_x000D_	16.5286	30.6441	152.783	2.66657	2	67.7784	18.5017	315	5.49779	52.6686
31210	Wed Mar 22 15:26:45 2017_x000D_	16.3121	30.4346	152.78	2.66652	2	67.7784	18.5017	315	5.49779	52.8316
31211	Wed Mar 22 15:26:45 2017_x000D_	15.8898	30.3341	155.457	2.71324	2	67.7784	18.5017	315	5.49779	53.2206
31212	Wed Mar 22 15:26:45 2017_x000D_	15.6766	30.2305	152.784	2.66659	2	68.9218	17.4338	284.692	4.96881	54.7614
31213	Wed Mar 22 15:26:45 2017_x000D_	15.2501	30.0234	152.785	2.66659	2	68.9218	17.4338	284.692	4.96881	55.1285
31214	Wed Mar 22 15:26:45 2017_x000D_	15.1418	29.9184	148.724	2.59572	2	68.9218	17.4338	284.692	4.96881	55.2101
31215	Wed Mar 22 15:26:45 2017_x000D_	15.0374	29.9192	133.892	2.33685	2	68.9218	17.4338	284.692	4.96881	55.312
31216	Wed Mar 22 15:26:45 2017_x000D_	15.146	30.024	129.771	2.26494	2	68.9218	17.4338	284.692	4.96881	55.23
31217	Wed Mar 22 15:26:45 2017_x000D_	15.2587	30.235	119.282	2.08186	2	70.0653	16.3659	284.692	4.96881	56.5342
31218	Wed Mar 22 15:26:45 2017_x000D_	15.1546	30.2365	103.665	1.8093	2	70.0653	16.3659	284.692	4.96881	56.6355
31219	Wed Mar 22 15:26:45 2017_x000D_	15.1548	30.2367	97.9045	1.70876	2	70.0653	16.3659	284.692	4.96881	56.6353
31220	Wed Mar 22 15:26:45 2017_x000D_	15.155	30.2369	91.9949	1.60561	2	70.0653	16.3659	284.692	4.96881	56.6352
31221	Wed Mar 22 15:26:46 2017_x000D_	15.0505	30.2388	77.3776	1.35049	2	70.3374	15.2703	289.478	5.05234	57.2774
31222	Wed Mar 22 15:26:46 2017_x000D_	15.2527	30.0242	64.1717	1.12001	2	70.3374	15.2703	289.478	5.05234	57.0263
31223	Wed Mar 22 15:26:46 2017_x000D_	15.2488	29.9183	57.4784	1.00319	2	70.3374	15.2703	289.478	5.05234	57.0028
31224	Wed Mar 22 15:26:46 2017_x000D_	15.3459	29.7047	46.7896	0.816633	2	70.3374	15.2703	289.478	5.05234	56.8543
31225	Wed Mar 22 15:26:46 2017_x000D_	15.3459	29.7047	46.7896	0.816633	2	70.5553	15.2772	315	5.49779	57.0634
31226	Wed Mar 22 15:26:46 2017_x000D_	15.6523	29.4885	31.8929	0.556636	2	70.5553	15.2772	315	5.49779	56.7124
31227	Wed Mar 22 15:26:46 2017_x000D_	15.858	29.3795	29.2558	0.510611	2	70.5553	15.2772	315	5.49779	56.486
31228	Wed Mar 22 15:26:46 2017_x000D_	16.2659	29.0554	26.4854	0.462258	2	70.5553	15.2772	315	5.49779	56.0105
31229	Wed Mar 22 15:26:46 2017_x000D_	16.6774	28.8377	26.4852	0.462254	2	70.5553	15.2772	315	5.49779	55.5582
31230	Wed Mar 22 15:26:46 2017_x000D_	17.399	28.5099	27.887	0.48672	2	74.4869	15.1805	0	0	58.6234
31231	Wed Mar 22 15:26:46 2017_x000D_	17.7058	28.2935	29.2551	0.510599	2	74.4869	15.1805	0	0	58.2756
31232	Wed Mar 22 15:26:46 2017_x000D_	18.3225	27.9673	31.8945	0.556664	2	74.4869	15.1805	0	0	57.6016
31233	Wed Mar 22 15:26:46 2017_x000D_	18.7334	27.7498	31.895	0.556672	2	74.4869	15.1805	0	0	57.1528
31234	Wed Mar 22 15:26:46 2017_x000D_	18.9353	27.5348	31.8939	0.556654	2	75.8154	14.7808	345.308	6.02676	58.2925
31235	Wed Mar 22 15:26:46 2017_x000D_	19.5514	27.2088	29.2545	0.510586	2	75.8154	14.7808	345.308	6.02676	57.6202
31236	Wed Mar 22 15:26:46 2017_x000D_	19.9657	27.0977	31.8963	0.556696	2	75.8154	14.7808	345.308	6.02676	57.1917
31237	Wed Mar 22 15:26:46 2017_x000D_	20.1675	26.8829	31.8953	0.556678	2	75.8154	14.7808	345.308	6.02676	56.9487
31238	Wed Mar 22 15:26:46 2017_x000D_	20.7831	26.5571	29.255	0.510596	2	77.1327	14.6017	0	0	57.6039
31239	Wed Mar 22 15:26:46 2017_x000D_	20.9883	26.4485	31.8962	0.556693	2	77.1327	14.6017	0	0	57.3807
31240	Wed Mar 22 15:26:46 2017_x000D_	21.6003	26.0167	31.8956	0.556683	2	77.1327	14.6017	0	0	56.6935
31241	Wed Mar 22 15:26:46 2017_x000D_	21.9063	25.8008	33.4786	0.584312	2	77.1327	14.6017	0	0	56.3505
31242	Wed Mar 22 15:26:46 2017_x000D_	22.212	25.585	31.895	0.556672	2	77.7969	14.4019	352.129	6.14581	56.6987
31243	Wed Mar 22 15:26:47 2017_x000D_	22.8303	25.3659	31.8969	0.556706	2	77.7969	14.4019	352.129	6.14581	56.0494
31244	Wed Mar 22 15:26:47 2017_x000D_	23.0319	25.1512	31.8959	0.556688	2	77.7969	14.4019	352.129	6.14581	55.81
31245	Wed Mar 22 15:26:47 2017_x000D_	23.6464	24.826	29.2533	0.510566	2	77.7969	14.4019	352.129	6.14581	55.1447
31246	Wed Mar 22 15:26:47 2017_x000D_	23.8479	24.6115	29.2519	0.510542	2	77.7969	14.4019	352.129	6.14581	54.9066
31247	Wed Mar 22 15:26:47 2017_x000D_	24.0528	24.5031	31.8957	0.556686	2	78.4499	14.4225	0	0	55.3233
31248	Wed Mar 22 15:26:47 2017_x000D_	24.667	24.1782	29.2522	0.510548	2	78.4499	14.4225	0	0	54.6605
31249	Wed Mar 22 15:26:47 2017_x000D_	24.8717	24.0699	31.8966	0.556701	2	78.4499	14.4225	0	0	54.4398
31250	Wed Mar 22 15:26:47 2017_x000D_	25.2777	23.7471	29.251	0.510527	2	78.4499	14.4225	0	0	53.9836
31251	Wed Mar 22 15:26:47 2017_x000D_	25.4856	23.7451	29.2526	0.510554	2	78.6676	14.4294	0	0	53.9917
31252	Wed Mar 22 15:26:47 2017_x000D_	25.6869	23.5307	29.2512	0.51053	2	78.6676	14.4294	0	0	53.7568
31253	Wed Mar 22 15:26:47 2017_x000D_	26.096	23.3143	29.2514	0.510532	2	78.6676	14.4294	0	0	53.3171
31254	Wed Mar 22 15:26:47 2017_x000D_	26.3006	23.2061	31.8969	0.556707	2	78.6676	14.4294	0	0	53.0974
31255	Wed Mar 22 15:26:47 2017_x000D_	26.6087	23.097	27.8792	0.486584	2	79.3206	14.4501	0	0	53.4164
31256	Wed Mar 22 15:26:47 2017_x000D_	26.7095	22.9898	31.8974	0.556714	2	79.3206	14.4501	0	0	53.2997
31257	Wed Mar 22 15:26:47 2017_x000D_	27.2192	22.6663	36.0576	0.629324	2	79.3206	14.4501	0	0	52.7453
31258	Wed Mar 22 15:26:47 2017_x000D_	27.3263	22.7714	40.3217	0.703747	2	79.3206	14.4501	0	0	52.656
31259	Wed Mar 22 15:26:47 2017_x000D_	27.2195	22.6661	44.641	0.779133	2	78.6975	18.1822	0	0	51.6729
31260	Wed Mar 22 15:26:47 2017_x000D_	27.223	22.772	55.0766	0.961267	2	78.6975	18.1822	0	0	51.6787
31261	Wed Mar 22 15:26:47 2017_x000D_	27.2264	22.8777	66.826	1.16633	2	78.6975	18.1822	0	0	51.6848
31262	Wed Mar 22 15:26:47 2017_x000D_	27.2296	22.9835	73.5714	1.28406	2	78.6975	18.1822	0	0	51.6914
31263	Wed Mar 22 15:26:47 2017_x000D_	27.3332	22.9817	88.9205	1.55196	2	78.6975	18.1822	0	0	51.588
31264	Wed Mar 22 15:26:48 2017_x000D_	27.226	22.8764	97.5801	1.70309	2	78.0748	21.9117	0	0	50.858
31265	Wed Mar 22 15:26:48 2017_x000D_	27.2223	22.77	109.643	1.91364	2	78.0748	21.9117	0	0	50.8597
31266	Wed Mar 22 15:26:48 2017_x000D_	27.3224	22.6627	118.813	2.07367	2	78.0748	21.9117	0	0	50.758
31267	Wed Mar 22 15:26:48 2017_x000D_	27.2118	22.4514	129.274	2.25625	2	78.0748	21.9117	0	0	50.8659
31268	Wed Mar 22 15:26:48 2017_x000D_	27.1047	22.3462	133.392	2.32812	2	77.5077	24.5387	0	0	50.4507
31269	Wed Mar 22 15:26:48 2017_x000D_	26.7834	22.0304	137.544	2.4006	2	77.5077	24.5387	0	0	50.7863
31270	Wed Mar 22 15:26:48 2017_x000D_	26.355	21.6089	137.543	2.40058	2	77.5077	24.5387	0	0	51.2365
31271	Wed Mar 22 15:26:48 2017_x000D_	26.0336	21.2924	133.394	2.32816	2	77.5077	24.5387	0	0	51.5764
31272	Wed Mar 22 15:26:48 2017_x000D_	25.7117	20.976	137.542	2.40056	2	76.6904	27.8171	26.0725	0.455051	51.4357
31273	Wed Mar 22 15:26:48 2017_x000D_	25.1752	20.448	133.395	2.32818	2	76.6904	27.8171	26.0725	0.455051	52.0396
31274	Wed Mar 22 15:26:48 2017_x000D_	24.9604	20.2366	133.395	2.32819	2	76.6904	27.8171	26.0725	0.455051	52.2825
31275	Wed Mar 22 15:26:48 2017_x000D_	24.42	19.6015	131.175	2.28944	2	76.6904	27.8171	26.0725	0.455051	52.9121
31276	Wed Mar 22 15:26:48 2017_x000D_	24.2015	19.283	129.285	2.25645	2	76.6904	27.8171	26.0725	0.455051	53.1781
31277	Wed Mar 22 15:26:48 2017_x000D_	23.8823	19.0721	126.952	2.21574	2	76.3961	29.3491	33.1241	0.578125	53.51
31278	Wed Mar 22 15:26:48 2017_x000D_	23.4449	18.4349	126.951	2.21571	2	76.3961	29.3491	33.1241	0.578125	54.0643
31279	Wed Mar 22 15:26:48 2017_x000D_	23.226	18.1159	125.258	2.18617	2	76.3961	29.3491	33.1241	0.578125	54.3438
31280	Wed Mar 22 15:26:48 2017_x000D_	22.8927	17.4772	122.832	2.14382	2	76.3961	29.3491	33.1241	0.578125	54.8047
31281	Wed Mar 22 15:26:48 2017_x000D_	22.5689	17.1587	126.949	2.21567	2	76.3961	29.3491	33.1241	0.578125	55.1903
31282	Wed Mar 22 15:26:48 2017_x000D_	22.2384	16.626	122.835	2.14387	2	76.3961	29.3491	33.1241	0.578125	55.6321
31283	Wed Mar 22 15:26:48 2017_x000D_	22.1235	16.3058	126.943	2.21558	2	76.3961	29.3491	33.1241	0.578125	55.8179
31284	Wed Mar 22 15:26:48 2017_x000D_	21.5831	15.7738	131.161	2.2892	2	76.3961	29.3491	33.1241	0.578125	56.4691
31285	Wed Mar 22 15:26:48 2017_x000D_	21.5831	15.7738	131.161	2.2892	2	76.3961	29.3491	33.1241	0.578125	56.4691
31286	Wed Mar 22 15:26:49 2017_x000D_	21.255	15.3472	133.372	2.32778	2	76.3961	29.3491	33.1241	0.578125	56.8911
31287	Wed Mar 22 15:26:49 2017_x000D_	20.8188	14.8139	135.432	2.36373	2	76.3961	29.3491	33.1241	0.578125	57.4466
31288	Wed Mar 22 15:26:49 2017_x000D_	20.6022	14.6006	135.432	2.36373	2	76.3961	29.3491	33.1241	0.578125	57.7103
31289	Wed Mar 22 15:26:49 2017_x000D_	20.3856	14.3872	135.432	2.36373	2	76.3961	29.3491	33.1241	0.578125	57.9744
31290	Wed Mar 22 15:26:49 2017_x000D_	20.0602	14.0667	135.432	2.36373	2	76.3961	29.3491	33.1241	0.578125	58.372
31291	Wed Mar 22 15:26:49 2017_x000D_	19.8435	13.8534	139.715	2.43849	2	76.3961	29.3491	33.1241	0.578125	58.6371
31292	Wed Mar 22 15:26:49 2017_x000D_	19.5183	13.5328	135.432	2.36373	2	76.3961	29.3491	33.1241	0.578125	59.0359
31293	Wed Mar 22 15:26:49 2017_x000D_	19.406	13.3184	137.492	2.39969	2	76.3961	29.3491	33.1241	0.578125	59.2018
