# Supplementary material for: Guppies Prefer to Follow Large (Robot) Leaders Irrespective of Own Size
Source: Front Bioeng Biotechnol. 2020 May 15;8:441. doi: 10.3389/fbioe.2020.00441 (PMC7243707; doi:10.3389/fbioe.2020.00441)
Supplement: Supplementary file 3 [file Data_Sheet_1.ZIP › Raw Data/ID18.xlsx]

## Sheet: WedMar22143915201
Framenumber	Current timestamp	Robo Position x	Robo Position y	Robo Angle deg	Robo Angle rad	Fish ID	Fish Position x	Fish Position y	Fish Angle deg	Fish Angle rad	Distance_between_subjects	Mean_Distance (L300 bis L1500)		Fish ID	Fish Position x	Fish Position y	Fish Angle deg	Fish Angle rad	Fish ID	Fish Position x	Fish Position y	Fish Angle deg	Fish Angle rad	Fish ID	Fish Position x	Fish Position y	Fish Angle deg	Fish Angle rad	Fish ID	Fish Position x	Fish Position y	Fish Angle deg	Fish Angle rad
19090	Wed Mar 22 14:40:21 2017_x000D_	17.4073	10.0983	-82.2198	-1.43501	2	12.7648	9.9058	72.6429	1.26786	4.64649	13.6207
19091	Wed Mar 22 14:40:21 2017_x000D_	17.4073	10.0983	-82.2198	-1.43501	2	12.7648	9.9058	72.6429	1.26786	4.64649
19092	Wed Mar 22 14:40:22 2017_x000D_	17.4109	10.2059	-82.5093	-1.44006	2	11.6098	11.1999	112.346	1.9608	5.88564
19093	Wed Mar 22 14:40:22 2017_x000D_	17.422	10.5295	-88.0702	-1.53712	2	11.6098	11.1999	112.346	1.9608	5.85074
19094	Wed Mar 22 14:40:22 2017_x000D_	17.4293	10.7449	-88.0702	-1.53711	2	11.6098	11.1999	112.346	1.9608	5.83726
19095	Wed Mar 22 14:40:22 2017_x000D_	17.4331	10.8526	266.334	4.64841	2	11.6098	11.1999	112.346	1.9608	5.83365
19096	Wed Mar 22 14:40:22 2017_x000D_	17.4512	11.3911	266.04	4.64327	2	10.9417	11.4005	120.108	2.09627	6.50951
19097	Wed Mar 22 14:40:22 2017_x000D_	17.3604	11.8219	268.983	4.69464	2	10.9417	11.4005	120.108	2.09627	6.43252
19098	Wed Mar 22 14:40:22 2017_x000D_	17.3747	12.252	-85.1277	-1.48576	2	10.9417	11.4005	120.108	2.09627	6.48911
19099	Wed Mar 22 14:40:22 2017_x000D_	17.5088	13.1118	-82.2122	-1.43487	2	10.9417	11.4005	120.108	2.09627	6.78641
19100	Wed Mar 22 14:40:22 2017_x000D_	17.5195	13.4342	-75.8865	-1.32447	2	10.9417	11.4005	120.108	2.09627	6.88501
19101	Wed Mar 22 14:40:22 2017_x000D_	17.6535	14.2931	-72.9857	-1.27384	2	13.1847	10.3627	98.2092	1.71407	5.95132
19102	Wed Mar 22 14:40:22 2017_x000D_	17.8781	14.7215	-72.9883	-1.27389	2	13.1847	10.3627	98.2092	1.71407	6.40524
19103	Wed Mar 22 14:40:22 2017_x000D_	17.9975	15.1502	-70.1737	-1.22476	2	13.1847	10.3627	98.2092	1.71407	6.78846
19104	Wed Mar 22 14:40:22 2017_x000D_	18.2363	16.0072	-70.1717	-1.22473	2	13.1847	10.3627	98.2092	1.71407	7.5749
19105	Wed Mar 22 14:40:22 2017_x000D_	18.3558	16.4355	-72.987	-1.27386	2	15.1215	11.3112	76.4472	1.33426	6.05963
19106	Wed Mar 22 14:40:22 2017_x000D_	18.5907	17.184	-73.7432	-1.28706	2	15.1215	11.3112	76.4472	1.33426	6.82093
19107	Wed Mar 22 14:40:22 2017_x000D_	18.8112	17.5041	-72.9905	-1.27393	2	15.1215	11.3112	76.4472	1.33426	7.20874
19108	Wed Mar 22 14:40:22 2017_x000D_	18.9305	17.9317	-75.894	-1.3246	2	15.1215	11.3112	76.4472	1.33426	7.63803
19109	Wed Mar 22 14:40:22 2017_x000D_	19.1614	18.5723	-75.8959	-1.32463	2	14.8828	11.747	43.1721	0.753495	8.0555
19110	Wed Mar 22 14:40:22 2017_x000D_	19.172	18.8929	-76.5154	-1.33545	2	14.8828	11.747	43.1721	0.753495	8.33433
19111	Wed Mar 22 14:40:22 2017_x000D_	19.2982	19.5337	-79.349	-1.3849	2	14.8828	11.747	43.1721	0.753495	8.95145
19112	Wed Mar 22 14:40:22 2017_x000D_	19.3088	19.8545	-78.8713	-1.37656	2	14.8828	11.747	43.1721	0.753495	9.23694
19113	Wed Mar 22 14:40:23 2017_x000D_	19.4242	20.1741	-82.2357	-1.43528	2	14.8732	11.9684	39.5275	0.689885	9.38324
19114	Wed Mar 22 14:40:23 2017_x000D_	19.4454	20.8149	-82.234	-1.43525	2	14.8732	11.9684	39.5275	0.689885	9.95819
19115	Wed Mar 22 14:40:23 2017_x000D_	19.5641	21.2409	-79.3475	-1.38488	2	14.8732	11.9684	39.5275	0.689885	10.3915
19116	Wed Mar 22 14:40:23 2017_x000D_	19.6899	21.8803	-82.2365	-1.4353	2	14.8732	11.9684	39.5275	0.689885	11.0203
19117	Wed Mar 22 14:40:23 2017_x000D_	19.704	22.3069	-82.2354	-1.43528	2	14.8732	11.9684	39.5275	0.689885	11.4115
19118	Wed Mar 22 14:40:23 2017_x000D_	19.8295	22.9455	-79.3461	-1.38485	2	14.8732	11.9684	39.5275	0.689885	12.0442
19119	Wed Mar 22 14:40:23 2017_x000D_	19.9482	23.3708	-82.2379	-1.43532	2	14.8732	11.9684	39.5275	0.689885	12.4808
19120	Wed Mar 22 14:40:23 2017_x000D_	19.9587	23.6902	-82.5284	-1.44039	2	14.8732	11.9684	39.5275	0.689885	12.7774
19121	Wed Mar 22 14:40:23 2017_x000D_	19.9693	24.0099	-82.2362	-1.43529	2	14.8732	11.9684	39.5275	0.689885	13.0755
19122	Wed Mar 22 14:40:23 2017_x000D_	19.9903	24.6486	-82.2346	-1.43526	2	16.5608	13.5732	46.0906	0.804433	11.5942
19123	Wed Mar 22 14:40:23 2017_x000D_	20.1158	25.2861	-85.1661	-1.48643	2	16.5608	13.5732	46.0906	0.804433	12.2405
19124	Wed Mar 22 14:40:23 2017_x000D_	20.2341	25.7102	-82.237	-1.43531	2	16.5608	13.5732	46.0906	0.804433	12.6807
19125	Wed Mar 22 14:40:23 2017_x000D_	20.255	26.3481	-82.2354	-1.43528	2	16.5608	13.5732	46.0906	0.804433	13.2983
19126	Wed Mar 22 14:40:23 2017_x000D_	20.269	26.7731	-82.2343	-1.43526	2	17.5994	14.9353	65.232	1.13851	12.1351
19127	Wed Mar 22 14:40:23 2017_x000D_	20.2759	26.9856	-82.2338	-1.43525	2	17.5994	14.9353	65.232	1.13851	12.344
19128	Wed Mar 22 14:40:23 2017_x000D_	20.4013	27.6217	-85.1681	-1.48646	2	17.5994	14.9353	65.232	1.13851	12.9921
19129	Wed Mar 22 14:40:23 2017_x000D_	20.5159	27.9386	-82.5285	-1.44039	2	17.5994	14.9353	65.232	1.13851	13.3264
19130	Wed Mar 22 14:40:23 2017_x000D_	20.5263	28.2571	-82.2357	-1.43528	2	17.5994	14.9353	65.232	1.13851	13.6395
19131	Wed Mar 22 14:40:23 2017_x000D_	20.5437	28.7874	-82.5264	-1.44036	2	18.2185	15.8407	63.9632	1.11637	13.1538
19132	Wed Mar 22 14:40:23 2017_x000D_	20.5506	28.9995	-82.5259	-1.44035	2	18.2185	15.8407	63.9632	1.11637	13.3639
19133	Wed Mar 22 14:40:23 2017_x000D_	20.6688	29.4228	-85.0071	-1.48365	2	18.2185	15.8407	63.9632	1.11637	13.8014
19134	Wed Mar 22 14:40:24 2017_x000D_	20.6758	29.6344	-85.3181	-1.48908	2	18.2185	15.8407	63.9632	1.11637	14.0109
19135	Wed Mar 22 14:40:24 2017_x000D_	20.7903	29.9511	-82.2365	-1.4353	2	19.0566	16.7527	79.0736	1.38009	13.3118
19136	Wed Mar 22 14:40:24 2017_x000D_	20.6929	30.1642	-79.3333	-1.38463	2	19.0566	16.7527	79.0736	1.38009	13.511
19137	Wed Mar 22 14:40:24 2017_x000D_	20.6998	30.3761	-79.3324	-1.38461	2	19.0566	16.7527	79.0736	1.38009	13.7221
19138	Wed Mar 22 14:40:24 2017_x000D_	20.7065	30.5877	-73.6937	-1.2862	2	19.0566	16.7527	79.0736	1.38009	13.933
19139	Wed Mar 22 14:40:24 2017_x000D_	20.8172	30.7982	-63.4976	-1.10824	2	20.216	20.33	73.8029	1.2881	10.4854
19140	Wed Mar 22 14:40:24 2017_x000D_	20.709	30.6937	-54.4195	-0.9498	2	20.216	20.33	73.8029	1.2881	10.3754
19141	Wed Mar 22 14:40:24 2017_x000D_	20.601	30.5895	-42.0755	-0.734357	2	20.216	20.33	73.8029	1.2881	10.2667
19142	Wed Mar 22 14:40:24 2017_x000D_	20.6007	30.5897	-33.8333	-0.590502	2	20.216	20.33	73.8029	1.2881	10.2669
19143	Wed Mar 22 14:40:24 2017_x000D_	20.4961	30.5917	-19.6387	-0.342759	2	20.9852	22.7867	64.574	1.12703	7.82031
19144	Wed Mar 22 14:40:24 2017_x000D_	20.4998	30.6981	-11.2692	-0.196684	2	20.9852	22.7867	64.574	1.12703	7.92628
19145	Wed Mar 22 14:40:24 2017_x000D_	20.6008	30.5914	3.67447	0.0641315	2	20.9852	22.7867	64.574	1.12703	7.81416
19146	Wed Mar 22 14:40:24 2017_x000D_	20.7053	30.5902	9.91078	0.172976	2	20.9852	22.7867	64.574	1.12703	7.80852
19147	Wed Mar 22 14:40:24 2017_x000D_	20.9174	30.6935	18.6721	0.32589	2	20.9852	22.7867	64.574	1.12703	7.90709
19148	Wed Mar 22 14:40:24 2017_x000D_	21.1228	30.5848	29.3118	0.511588	2	21.3745	23.9041	59.3462	1.03579	6.68544
19149	Wed Mar 22 14:40:24 2017_x000D_	21.3277	30.4762	31.9463	0.557567	2	21.3745	23.9041	59.3462	1.03579	6.57227
19150	Wed Mar 22 14:40:24 2017_x000D_	21.8381	30.1516	36.0906	0.629901	2	21.3745	23.9041	59.3462	1.03579	6.26468
19151	Wed Mar 22 14:40:24 2017_x000D_	22.1402	29.8298	40.3397	0.70406	2	21.3745	23.9041	59.3462	1.03579	5.97497
19152	Wed Mar 22 14:40:24 2017_x000D_	22.4455	29.6141	38.5083	0.672097	2	21.5739	24.3523	58.2912	1.01737	5.3335
19153	Wed Mar 22 14:40:24 2017_x000D_	23.0526	29.0767	36.0889	0.62987	2	21.5739	24.3523	58.2912	1.01737	4.9504
19154	Wed Mar 22 14:40:24 2017_x000D_	23.4617	28.8597	36.0896	0.629883	2	21.5739	24.3523	58.2912	1.01737	4.88676
19155	Wed Mar 22 14:40:24 2017_x000D_	23.6629	28.6453	36.089	0.629872	2	21.5739	24.3523	58.2912	1.01737	4.77428
19156	Wed Mar 22 14:40:25 2017_x000D_	24.3735	28.107	31.9407	0.557471	2	21.5544	24.7937	62.8564	1.09705	4.35032
19157	Wed Mar 22 14:40:25 2017_x000D_	24.5779	27.9986	29.3031	0.511436	2	21.5544	24.7937	62.8564	1.09705	4.40601
19158	Wed Mar 22 14:40:25 2017_x000D_	25.2914	27.5664	27.9335	0.487531	2	21.5544	24.7937	62.8564	1.09705	4.65328
19159	Wed Mar 22 14:40:25 2017_x000D_	25.5964	27.3509	29.3021	0.511418	2	21.5544	24.7937	62.8564	1.09705	4.78299
19160	Wed Mar 22 14:40:25 2017_x000D_	26.3129	27.0249	30.4926	0.532197	2	21.5544	24.7937	60.8294	1.06167	5.25562
19161	Wed Mar 22 14:40:25 2017_x000D_	26.6208	26.9153	29.304	0.511451	2	21.5544	24.7937	60.8294	1.06167	5.49269
19162	Wed Mar 22 14:40:25 2017_x000D_	27.23	26.4848	29.3028	0.51143	2	21.5544	24.7937	60.8294	1.06167	5.92218
19163	Wed Mar 22 14:40:25 2017_x000D_	27.6381	26.2684	29.303	0.511433	2	21.5544	24.7937	60.8294	1.06167	6.25988
19164	Wed Mar 22 14:40:25 2017_x000D_	27.8422	26.1602	31.9433	0.557515	2	21.5544	24.7937	60.8294	1.06167	6.43457
19165	Wed Mar 22 14:40:25 2017_x000D_	28.2502	25.9439	31.9437	0.557523	2	21.5544	24.7937	36.2457	0.632606	6.79387
19166	Wed Mar 22 14:40:25 2017_x000D_	28.8619	25.6195	29.3035	0.511442	2	21.5544	24.7937	36.2457	0.632606	7.35401
19167	Wed Mar 22 14:40:25 2017_x000D_	29.0658	25.5115	31.9446	0.557539	2	21.5544	24.7937	36.2457	0.632606	7.54562
19168	Wed Mar 22 14:40:25 2017_x000D_	29.6741	25.0814	31.944	0.557528	2	21.5544	24.7937	36.2457	0.632606	8.1248
19169	Wed Mar 22 14:40:25 2017_x000D_	29.9784	24.8664	33.5264	0.585146	2	22.6588	24.6069	0	0	7.3242
19170	Wed Mar 22 14:40:25 2017_x000D_	30.5896	24.5424	36.0978	0.630025	2	22.6588	24.6069	0	0	7.93106
19171	Wed Mar 22 14:40:25 2017_x000D_	30.8934	24.3276	34.4517	0.601295	2	22.6588	24.6069	0	0	8.23934
19172	Wed Mar 22 14:40:25 2017_x000D_	31.1974	24.1127	36.0979	0.630027	2	22.6588	24.6069	0	0	8.55289
19173	Wed Mar 22 14:40:25 2017_x000D_	31.7017	23.6842	34.4508	0.601279	2	24.887	23.7917	349.074	6.09248	6.81555
19174	Wed Mar 22 14:40:25 2017_x000D_	32.1087	23.4685	34.4514	0.60129	2	24.887	23.7917	349.074	6.09248	7.22893
19175	Wed Mar 22 14:40:25 2017_x000D_	32.7189	23.1449	31.9435	0.55752	2	24.887	23.7917	349.074	6.09248	7.85856
19176	Wed Mar 22 14:40:25 2017_x000D_	32.9194	22.9313	31.9425	0.557502	2	24.887	23.7917	349.074	6.09248	8.07835
19177	Wed Mar 22 14:40:26 2017_x000D_	33.3261	22.7157	31.9429	0.55751	2	24.887	23.7917	349.074	6.09248	8.50742
19178	Wed Mar 22 14:40:26 2017_x000D_	33.8301	22.2875	33.5261	0.585141	2	26.2198	23.391	346.484	6.04729	7.68989
19179	Wed Mar 22 14:40:26 2017_x000D_	34.2396	22.1779	36.1005	0.630073	2	26.2198	23.391	346.484	6.04729	8.11103
19180	Wed Mar 22 14:40:26 2017_x000D_	34.4369	21.8585	33.5258	0.585136	2	26.2198	23.391	346.484	6.04729	8.35879
19181	Wed Mar 22 14:40:26 2017_x000D_	35.1494	21.5347	34.4529	0.601317	2	26.2198	23.391	346.484	6.04729	9.1205
19182	Wed Mar 22 14:40:26 2017_x000D_	35.3496	21.3212	34.4522	0.601304	2	28.01	22.5624	349.997	6.1086	7.44381
19183	Wed Mar 22 14:40:26 2017_x000D_	35.9559	20.8925	34.4521	0.601302	2	28.01	22.5624	349.997	6.1086	8.11948
19184	Wed Mar 22 14:40:26 2017_x000D_	36.3619	20.6774	34.4527	0.601313	2	28.01	22.5624	349.997	6.1086	8.56198
19185	Wed Mar 22 14:40:26 2017_x000D_	36.765	20.3565	31.9404	0.557465	2	28.01	22.5624	349.997	6.1086	9.02862
19186	Wed Mar 22 14:40:26 2017_x000D_	37.1707	20.1415	31.9409	0.557474	2	30.4963	20.8713	345.308	6.02676	6.71418
19187	Wed Mar 22 14:40:26 2017_x000D_	37.5737	19.8207	34.4525	0.601309	2	30.4963	20.8713	345.308	6.02676	7.15495
19188	Wed Mar 22 14:40:26 2017_x000D_	37.9793	19.6058	34.4531	0.60132	2	30.4963	20.8713	345.308	6.02676	7.58925
19189	Wed Mar 22 14:40:26 2017_x000D_	38.1794	19.3925	34.4523	0.601306	2	30.4963	20.8713	345.308	6.02676	7.82412
19190	Wed Mar 22 14:40:26 2017_x000D_	38.6849	19.071	33.5261	0.585141	2	32.9827	19.1801	332.605	5.80506	5.70324
19191	Wed Mar 22 14:40:26 2017_x000D_	38.9902	18.9629	34.4536	0.601329	2	32.9827	19.1801	332.605	5.80506	6.01143
19192	Wed Mar 22 14:40:26 2017_x000D_	39.1901	18.7497	34.4528	0.601316	2	32.9827	19.1801	332.605	5.80506	6.2223
19193	Wed Mar 22 14:40:26 2017_x000D_	39.5926	18.4292	31.9385	0.557432	2	32.9827	19.1801	332.605	5.80506	6.65242
19194	Wed Mar 22 14:40:26 2017_x000D_	39.7952	18.3219	34.4527	0.601314	2	32.9827	19.1801	332.605	5.80506	6.86634
19195	Wed Mar 22 14:40:26 2017_x000D_	40.2003	18.1073	34.4534	0.601325	2	35.0118	17.9167	328.437	5.7323	5.192
19196	Wed Mar 22 14:40:26 2017_x000D_	40.4027	18.0001	31.9393	0.557447	2	35.0118	17.9167	328.437	5.7323	5.39155
19197	Wed Mar 22 14:40:26 2017_x000D_	40.4999	17.7877	30.4813	0.531999	2	35.0118	17.9167	328.437	5.7323	5.48962
19198	Wed Mar 22 14:40:27 2017_x000D_	41.01	17.6784	29.2882	0.511176	2	35.0118	17.9167	328.437	5.7323	6.00293
19199	Wed Mar 22 14:40:27 2017_x000D_	41.1096	17.5719	25.2169	0.440117	2	37.7172	16.2322	345.308	6.02676	3.64735
19200	Wed Mar 22 14:40:27 2017_x000D_	41.0039	17.4665	9.66719	0.168724	2	37.7172	16.2322	345.308	6.02676	3.51083
19201	Wed Mar 22 14:40:27 2017_x000D_	40.901	17.467	3.33786	0.0582567	2	37.7172	16.2322	345.308	6.02676	3.41487
19202	Wed Mar 22 14:40:27 2017_x000D_	40.9009	17.4667	-2.57343	-0.0449149	2	37.7172	16.2322	345.308	6.02676	3.41466
19203	Wed Mar 22 14:40:27 2017_x000D_	40.7955	17.3609	-17.5847	-0.306911	2	39.0599	15.6108	333.963	5.82876	2.46478
19204	Wed Mar 22 14:40:27 2017_x000D_	40.693	17.3612	-24.0945	-0.420528	2	39.0599	15.6108	333.963	5.82876	2.39393
19205	Wed Mar 22 14:40:27 2017_x000D_	40.8983	17.3593	-36.9952	-0.645688	2	39.0599	15.6108	333.963	5.82876	2.53712
19206	Wed Mar 22 14:40:27 2017_x000D_	41.0065	17.5701	-47.0901	-0.821877	2	39.0599	15.6108	333.963	5.82876	2.7619
19207	Wed Mar 22 14:40:27 2017_x000D_	41.1091	17.5691	-52.9606	-0.924337	2	39.0599	15.6108	333.963	5.82876	2.83446
19208	Wed Mar 22 14:40:27 2017_x000D_	41.2173	17.78	-62.9553	-1.09878	2	39.2887	15.3967	342.543	5.97851	3.06588
19209	Wed Mar 22 14:40:27 2017_x000D_	41.4277	17.9904	-68.0911	-1.18841	2	39.2887	15.3967	342.543	5.97851	3.36193
19210	Wed Mar 22 14:40:27 2017_x000D_	41.5407	18.4128	-70.8057	-1.23579	2	39.2887	15.3967	342.543	5.97851	3.76409
19211	Wed Mar 22 14:40:27 2017_x000D_	41.651	18.7292	-74.3656	-1.29792	2	39.2887	15.3967	342.543	5.97851	4.08485
19212	Wed Mar 22 14:40:27 2017_x000D_	41.8763	19.5731	-74.3653	-1.29792	2	39.2887	15.3967	342.543	5.97851	4.91304
19213	Wed Mar 22 14:40:27 2017_x000D_	41.9837	19.7834	-71.6824	-1.25109	2	39.2887	15.3967	342.543	5.97851	5.14841
19214	Wed Mar 22 14:40:27 2017_x000D_	42.0964	20.2051	-74.3665	-1.29794	2	39.2887	15.3967	342.543	5.97851	5.56811
19215	Wed Mar 22 14:40:27 2017_x000D_	42.2139	20.8374	-71.679	-1.25103	2	39.2887	15.3967	342.543	5.97851	6.17722
19216	Wed Mar 22 14:40:27 2017_x000D_	42.4286	21.2576	-71.6812	-1.25107	2	40.4127	14.7685	339.508	5.92553	6.79502
19217	Wed Mar 22 14:40:27 2017_x000D_	42.4337	21.4685	-71.6793	-1.25104	2	40.4127	14.7685	339.508	5.92553	6.99817
19218	Wed Mar 22 14:40:27 2017_x000D_	42.6584	22.31	-71.6778	-1.25101	2	40.4127	14.7685	339.508	5.92553	7.86876
19219	Wed Mar 22 14:40:27 2017_x000D_	42.8778	22.9401	-71.6781	-1.25102	2	40.4127	14.7685	339.508	5.92553	8.53532
19220	Wed Mar 22 14:40:28 2017_x000D_	43.0921	23.3593	-71.6802	-1.25106	2	40.6415	14.5544	349.074	6.09248	9.13957
19221	Wed Mar 22 14:40:28 2017_x000D_	43.0971	23.5698	-71.6784	-1.25102	2	40.6415	14.5544	349.074	6.09248	9.34384
19222	Wed Mar 22 14:40:28 2017_x000D_	43.4184	24.1982	-74.3721	-1.29804	2	40.6415	14.5544	349.074	6.09248	10.0356
19223	Wed Mar 22 14:40:28 2017_x000D_	43.4184	24.1982	-74.3721	-1.29804	2	40.6415	14.5544	349.074	6.09248	10.0356
19224	Wed Mar 22 14:40:28 2017_x000D_	43.5402	25.0382	-71.6772	-1.251	2	40.6415	14.5544	349.074	6.09248	10.8772
19225	Wed Mar 22 14:40:28 2017_x000D_	43.7616	25.7716	-70.796	-1.23562	2	40.8398	15.0032	14.075	0.245655	11.1577
19226	Wed Mar 22 14:40:28 2017_x000D_	43.871	26.0855	-74.37	-1.298	2	40.8398	15.0032	14.075	0.245655	11.4894
19227	Wed Mar 22 14:40:28 2017_x000D_	44.0921	26.8181	-73.6146	-1.28482	2	40.8398	15.0032	14.075	0.245655	12.2544
19228	Wed Mar 22 14:40:28 2017_x000D_	44.2012	27.1314	-71.6763	-1.25099	2	40.8398	15.0032	14.075	0.245655	12.5854
19229	Wed Mar 22 14:40:28 2017_x000D_	44.5239	27.8621	-73.6181	-1.28488	2	41.9126	15.4794	27.1479	0.473819	12.655
19230	Wed Mar 22 14:40:28 2017_x000D_	44.5312	28.1764	-74.3722	-1.29804	2	41.9126	15.4794	27.1479	0.473819	12.9642
19231	Wed Mar 22 14:40:28 2017_x000D_	44.7444	28.593	-74.3748	-1.29808	2	41.9126	15.4794	27.1479	0.473819	13.4159
19232	Wed Mar 22 14:40:28 2017_x000D_	44.7542	29.0119	-74.3718	-1.29803	2	41.9126	15.4794	27.1479	0.473819	13.8276
19233	Wed Mar 22 14:40:28 2017_x000D_	44.9721	29.6375	-74.373	-1.29805	2	43.4018	16.4109	28.8294	0.503167	13.3195
19234	Wed Mar 22 14:40:28 2017_x000D_	45.0785	29.8453	-71.6756	-1.25098	2	43.4018	16.4109	28.8294	0.503167	13.5386
19235	Wed Mar 22 14:40:28 2017_x000D_	45.2986	30.575	-70.7921	-1.23556	2	43.4018	16.4109	28.8294	0.503167	14.2905
19236	Wed Mar 22 14:40:28 2017_x000D_	45.5089	30.8857	-71.6781	-1.25102	2	43.4018	16.4109	28.8294	0.503167	14.6274
19237	Wed Mar 22 14:40:28 2017_x000D_	45.625	31.5114	-74.3766	-1.29812	2	43.4018	16.4109	28.8294	0.503167	15.2633
19238	Wed Mar 22 14:40:28 2017_x000D_	45.7359	31.9277	-71.6747	-1.25096	2	44.2452	17.1007	29.8944	0.521756	14.9017
19239	Wed Mar 22 14:40:28 2017_x000D_	45.8519	32.5528	-74.3748	-1.29808	2	44.2452	17.1007	29.8944	0.521756	15.5354
19240	Wed Mar 22 14:40:28 2017_x000D_	46.0619	32.8631	-73.62	-1.28491	2	44.2452	17.1007	29.8944	0.521756	15.8667
19241	Wed Mar 22 14:40:29 2017_x000D_	46.069	33.1759	-74.376	-1.29811	2	44.2452	17.1007	29.8944	0.521756	16.1783
19242	Wed Mar 22 14:40:29 2017_x000D_	46.286	33.7986	-74.3772	-1.29813	2	45.8695	19.8036	76.2796	1.33133	14.0012
19243	Wed Mar 22 14:40:29 2017_x000D_	46.3919	34.0054	-71.6738	-1.25094	2	45.8695	19.8036	76.2796	1.33133	14.2114
19244	Wed Mar 22 14:40:29 2017_x000D_	46.4981	34.2124	-74.3799	-1.29817	2	45.8695	19.8036	76.2796	1.33133	14.4225
19245	Wed Mar 22 14:40:29 2017_x000D_	46.6134	34.8358	-71.6723	-1.25092	2	45.8695	19.8036	76.2796	1.33133	15.0506
19246	Wed Mar 22 14:40:29 2017_x000D_	46.7219	35.1469	-73.6198	-1.28491	2	46.6606	21.5954	71.5437	1.24867	13.5516
19247	Wed Mar 22 14:40:29 2017_x000D_	46.83	35.4573	-71.6726	-1.25092	2	46.6606	21.5954	71.5437	1.24867	13.8629
19248	Wed Mar 22 14:40:29 2017_x000D_	46.9361	35.664	-74.3807	-1.29819	2	46.6606	21.5954	71.5437	1.24867	14.0713
19249	Wed Mar 22 14:40:29 2017_x000D_	46.9407	35.8721	-74.3793	-1.29816	2	46.6606	21.5954	71.5437	1.24867	14.2794
19250	Wed Mar 22 14:40:29 2017_x000D_	47.0488	36.1827	-70.7863	-1.23545	2	47.4202	24.0475	74.7734	1.30504	12.1409
19251	Wed Mar 22 14:40:29 2017_x000D_	47.1568	36.4927	-69.0417	-1.205	2	47.4202	24.0475	74.7734	1.30504	12.448
19252	Wed Mar 22 14:40:29 2017_x000D_	47.3681	36.9054	-61.5445	-1.07415	2	47.4202	24.0475	74.7734	1.30504	12.858
19253	Wed Mar 22 14:40:29 2017_x000D_	47.3701	37.0094	-55.0499	-0.960802	2	47.4202	24.0475	74.7734	1.30504	12.962
19254	Wed Mar 22 14:40:29 2017_x000D_	47.5786	37.318	-40.5984	-0.708576	2	47.4202	24.0475	74.7734	1.30504	13.2714
19255	Wed Mar 22 14:40:29 2017_x000D_	47.6842	37.5244	-34.1792	-0.596539	2	48.3769	26.9454	68.4123	1.19402	10.6017
19256	Wed Mar 22 14:40:29 2017_x000D_	47.9915	37.7274	-19.7287	-0.34433	2	48.3769	26.9454	68.4123	1.19402	10.7889
19257	Wed Mar 22 14:40:29 2017_x000D_	48.1959	37.828	-16.9769	-0.296302	2	48.3769	26.9454	68.4123	1.19402	10.8841
19258	Wed Mar 22 14:40:29 2017_x000D_	48.398	37.8248	-11.2172	-0.195777	2	48.3769	26.9454	68.4123	1.19402	10.8794
19259	Wed Mar 22 14:40:29 2017_x000D_	48.4989	37.8233	-4.88186	-0.0852046	2	48.9278	29.1674	74.5809	1.30168	8.66652
19260	Wed Mar 22 14:40:29 2017_x000D_	49.1066	37.9167	-1.95325	-0.0340907	2	48.9278	29.1674	74.5809	1.30168	8.75113
19261	Wed Mar 22 14:40:29 2017_x000D_	49.5101	37.9098	-1.95392	-0.0341024	2	48.9278	29.1674	74.5809	1.30168	8.76177
19262	Wed Mar 22 14:40:29 2017_x000D_	50.3165	37.896	3.93792	0.0687296	2	48.9278	29.1674	74.5809	1.30168	8.83838
19263	Wed Mar 22 14:40:30 2017_x000D_	50.7172	37.7853	0.987658	0.0172379	2	49.4992	30.9481	65.4546	1.1424	6.94484
19264	Wed Mar 22 14:40:30 2017_x000D_	51.4216	37.7731	0.987697	0.0172386	2	49.4992	30.9481	65.4546	1.1424	7.09057
19265	Wed Mar 22 14:40:30 2017_x000D_	51.8241	37.7662	0.987698	0.0172386	2	49.4992	30.9481	65.4546	1.1424	7.20359
19266	Wed Mar 22 14:40:30 2017_x000D_	52.3271	37.7575	0.987685	0.0172384	2	49.4992	30.9481	65.4546	1.1424	7.37326
19267	Wed Mar 22 14:40:30 2017_x000D_	53.1331	37.8471	-1.95965	-0.0342024	2	49.4992	30.9481	65.4546	1.1424	7.79753
19268	Wed Mar 22 14:40:30 2017_x000D_	53.4342	37.8419	-1.81988	-0.0317628	2	50.1014	32.0682	58.2912	1.01737	6.66657
19269	Wed Mar 22 14:40:30 2017_x000D_	54.3358	37.7229	0.987688	0.0172384	2	50.1014	32.0682	58.2912	1.01737	7.0644
19270	Wed Mar 22 14:40:30 2017_x000D_	54.6366	37.7177	0.987643	0.0172376	2	50.1014	32.0682	58.2912	1.01737	7.24465
19271	Wed Mar 22 14:40:30 2017_x000D_	54.9397	37.8161	3.94475	0.0688488	2	50.1014	32.0682	58.2912	1.01737	7.51316
19272	Wed Mar 22 14:40:30 2017_x000D_	55.7415	37.8022	3.94597	0.0688702	2	51.3677	32.9878	13.7026	0.239156	6.5045
19273	Wed Mar 22 14:40:30 2017_x000D_	56.1421	37.7953	3.94655	0.0688804	2	51.3677	32.9878	13.7026	0.239156	6.77547
19274	Wed Mar 22 14:40:30 2017_x000D_	56.5426	37.7884	3.94713	0.0688905	2	51.3677	32.9878	13.7026	0.239156	7.05871
19275	Wed Mar 22 14:40:30 2017_x000D_	57.1411	37.6747	6.88713	0.120203	2	51.3677	32.9878	13.7026	0.239156	7.43634
19276	Wed Mar 22 14:40:30 2017_x000D_	57.5392	37.5644	3.94268	0.0688128	2	53.744	33.5005	0	0	5.56047
19277	Wed Mar 22 14:40:30 2017_x000D_	58.2406	37.6558	6.61099	0.115384	2	53.744	33.5005	0	0	6.12258
19278	Wed Mar 22 14:40:30 2017_x000D_	58.5386	37.5472	3.94416	0.0688385	2	53.744	33.5005	0	0	6.27407
19279	Wed Mar 22 14:40:30 2017_x000D_	59.3357	37.4303	6.88773	0.120214	2	53.744	33.5005	0	0	6.8345
19280	Wed Mar 22 14:40:30 2017_x000D_	59.6331	37.3221	9.38678	0.16383	2	55.912	33.7865	0	0	5.13294
19281	Wed Mar 22 14:40:30 2017_x000D_	60.3316	37.3101	9.80359	0.171105	2	55.912	33.7865	0	0	5.65231
19282	Wed Mar 22 14:40:30 2017_x000D_	60.7285	37.2001	6.88606	0.120184	2	55.912	33.7865	0	0	5.9035
19283	Wed Mar 22 14:40:30 2017_x000D_	61.1271	37.1933	6.88717	0.120204	2	55.912	33.7865	0	0	6.22925
19284	Wed Mar 22 14:40:31 2017_x000D_	61.4258	37.1882	6.60828	0.115336	2	55.912	33.7865	0	0	6.4787
19285	Wed Mar 22 14:40:31 2017_x000D_	62.1213	37.0733	9.80547	0.171138	2	56.5655	33.8064	0	0	6.44512
19286	Wed Mar 22 14:40:31 2017_x000D_	62.3186	36.9667	6.88491	0.120164	2	56.5655	33.8064	0	0	6.56397
19287	Wed Mar 22 14:40:31 2017_x000D_	62.9155	36.9566	6.88657	0.120193	2	56.5655	33.8064	0	0	7.08846
19288	Wed Mar 22 14:40:31 2017_x000D_	63.212	36.8486	9.38985	0.163884	2	56.5655	33.8064	0	0	7.30965
19289	Wed Mar 22 14:40:31 2017_x000D_	63.8067	36.7354	6.60347	0.115252	2	58.7432	33.8725	0	0	5.81681
19290	Wed Mar 22 14:40:31 2017_x000D_	64.105	36.7303	6.88435	0.120155	2	58.7432	33.8725	0	0	6.07585
19291	Wed Mar 22 14:40:31 2017_x000D_	64.3036	36.727	6.8849	0.120164	2	58.7432	33.8725	0	0	6.2503
19292	Wed Mar 22 14:40:31 2017_x000D_	64.7999	36.7187	6.6061	0.115298	2	58.7432	33.8725	0	0	6.69212
19293	Wed Mar 22 14:40:31 2017_x000D_	64.9984	36.7153	6.60669	0.115308	2	61.5734	33.9585	0	0	4.39665
19294	Wed Mar 22 14:40:31 2017_x000D_	65.3936	36.6056	3.78943	0.066138	2	61.5734	33.9585	0	0	4.64769
19295	Wed Mar 22 14:40:31 2017_x000D_	65.493	36.6039	3.9308	0.0686054	2	61.5734	33.9585	0	0	4.72878
19296	Wed Mar 22 14:40:31 2017_x000D_	65.9885	36.5954	-1.87109	-0.0326568	2	61.5734	33.9585	0	0	5.1426
19297	Wed Mar 22 14:40:31 2017_x000D_	66.0863	36.4907	-4.97286	-0.0867927	2	61.5734	33.9585	0	0	5.17478
19298	Wed Mar 22 14:40:31 2017_x000D_	66.0876	36.5932	-13.5989	-0.237346	2	64.1956	33.8181	0	0	3.3587
19299	Wed Mar 22 14:40:31 2017_x000D_	65.9872	36.4912	-30.485	-0.532063	2	64.1956	33.8181	0	0	3.21796
19300	Wed Mar 22 14:40:31 2017_x000D_	65.9855	36.3881	-32.9715	-0.575462	2	64.1956	33.8181	0	0	3.13188
19301	Wed Mar 22 14:40:31 2017_x000D_	65.9842	36.2847	-43.1951	-0.753897	2	64.1956	33.8181	0	0	3.04684
19302	Wed Mar 22 14:40:31 2017_x000D_	65.9864	36.3874	-57.1814	-0.998003	1	69.3515	35.2945	1.32548	0.0231339	3.53812
19303	Wed Mar 22 14:40:31 2017_x000D_	66.0844	36.2828	-65.9531	-1.1511	1	69.3515	35.2945	1.32548	0.0231339	3.41331
19304	Wed Mar 22 14:40:31 2017_x000D_	66.1873	36.4872	-80.9166	-1.41226	1	69.3515	35.2945	1.32548	0.0231339	3.38152
19305	Wed Mar 22 14:40:32 2017_x000D_	66.0885	36.4892	-89.1354	-1.55571	1	69.3515	35.2945	1.32548	0.0231339	3.47483
19306	Wed Mar 22 14:40:32 2017_x000D_	66.0918	36.6955	259.966	4.53726	1	69.1449	35.0683	326.698	5.70196	3.45965
19307	Wed Mar 22 14:40:32 2017_x000D_	66.0965	37.0047	253.956	4.43237	1	69.1449	35.0683	326.698	5.70196	3.61142
19308	Wed Mar 22 14:40:32 2017_x000D_	66.0005	37.2123	251.34	4.3867	1	69.1449	35.0683	326.698	5.70196	3.80578
19309	Wed Mar 22 14:40:32 2017_x000D_	65.9045	37.4199	248.805	4.34247	1	69.1449	35.0683	326.698	5.70196	4.00378
19310	Wed Mar 22 14:40:32 2017_x000D_	65.6197	38.2479	251.34	4.38671	2	66.1753	33.4382	0	0	4.84168
19311	Wed Mar 22 14:40:32 2017_x000D_	65.5268	38.661	248.804	4.34246	2	66.1753	33.4382	0	0	5.26291
19312	Wed Mar 22 14:40:32 2017_x000D_	65.2406	39.3857	252.247	4.40254	2	66.1753	33.4382	0	0	6.0205
19313	Wed Mar 22 14:40:32 2017_x000D_	65.0471	39.6978	251.341	4.38672	2	66.1753	33.4382	0	0	6.36046
19314	Wed Mar 22 14:40:32 2017_x000D_	64.86	40.4204	252.248	4.40255	2	66.1753	33.4382	0	0	7.10501
19315	Wed Mar 22 14:40:32 2017_x000D_	64.7657	40.7304	253.959	4.43243	2	65.7509	33.2053	5.27576	0.0920793	7.58932
19316	Wed Mar 22 14:40:32 2017_x000D_	64.5787	41.4528	254.76	4.4464	2	65.7509	33.2053	5.27576	0.0920793	8.33038
19317	Wed Mar 22 14:40:32 2017_x000D_	64.5836	41.7608	253.958	4.4324	2	65.7509	33.2053	5.27576	0.0920793	8.63477
19318	Wed Mar 22 14:40:32 2017_x000D_	64.3902	42.0724	254.76	4.44641	2	65.7509	33.2053	5.27576	0.0920793	8.9709
19319	Wed Mar 22 14:40:32 2017_x000D_	64.2034	42.7945	253.959	4.43242	2	65.9685	33.2119	10.0032	0.174588	9.74381
19320	Wed Mar 22 14:40:32 2017_x000D_	64.2083	43.102	254.759	4.44639	2	65.9685	33.2119	10.0032	0.174588	10.0455
19321	Wed Mar 22 14:40:32 2017_x000D_	64.0199	43.7211	254.759	4.44639	2	65.9685	33.2119	10.0032	0.174588	10.6883
19322	Wed Mar 22 14:40:32 2017_x000D_	63.8266	44.0328	253.959	4.43242	2	65.9685	33.2119	10.0032	0.174588	11.0308
19323	Wed Mar 22 14:40:32 2017_x000D_	63.6399	44.754	254.761	4.44641	2	65.9685	33.2119	6.726	0.117391	11.7747
19324	Wed Mar 22 14:40:32 2017_x000D_	63.6449	45.0614	253.958	4.4324	2	65.9685	33.2119	6.726	0.117391	12.0752
19325	Wed Mar 22 14:40:32 2017_x000D_	63.4533	45.4752	253.959	4.43241	2	65.9685	33.2119	6.726	0.117391	12.5186
19326	Wed Mar 22 14:40:32 2017_x000D_	63.3609	45.8869	251.337	4.38665	2	65.9685	33.2119	6.726	0.117391	12.9404
19327	Wed Mar 22 14:40:33 2017_x000D_	63.1727	46.5053	251.336	4.38665	2	66.5351	34.9892	81.0738	1.41501	11.9969
19328	Wed Mar 22 14:40:33 2017_x000D_	62.9813	46.9189	251.337	4.38666	2	66.5351	34.9892	81.0738	1.41501	12.4478
19329	Wed Mar 22 14:40:33 2017_x000D_	62.7932	47.537	251.337	4.38665	2	66.5351	34.9892	81.0738	1.41501	13.0939
19330	Wed Mar 22 14:40:33 2017_x000D_	62.7009	47.9481	253.959	4.43242	2	66.5351	34.9892	81.0738	1.41501	13.5142
19331	Wed Mar 22 14:40:33 2017_x000D_	62.5129	48.5659	253.959	4.43243	2	66.5351	34.9892	81.0738	1.41501	14.16
19332	Wed Mar 22 14:40:33 2017_x000D_	62.3215	48.9792	253.96	4.43244	2	66.8948	36.5395	81.6813	1.42561	13.2537
19333	Wed Mar 22 14:40:33 2017_x000D_	62.1354	49.6988	254.763	4.44645	2	66.8948	36.5395	81.6813	1.42561	13.9935
19334	Wed Mar 22 14:40:33 2017_x000D_	62.0414	50.0077	251.336	4.38664	2	66.8948	36.5395	81.6813	1.42561	14.316
19335	Wed Mar 22 14:40:33 2017_x000D_	61.9492	50.4183	253.96	4.43243	2	66.8948	36.5395	81.6813	1.42561	14.7336
19336	Wed Mar 22 14:40:33 2017_x000D_	61.6624	51.0379	251.336	4.38664	2	67.2652	37.8698	75.7443	1.32199	14.3105
19337	Wed Mar 22 14:40:33 2017_x000D_	61.6693	51.4461	251.335	4.38662	2	67.2652	37.8698	75.7443	1.32199	14.6843
19338	Wed Mar 22 14:40:33 2017_x000D_	61.4781	51.8589	251.335	4.38663	2	67.2652	37.8698	75.7443	1.32199	15.1389
19339	Wed Mar 22 14:40:33 2017_x000D_	61.2905	52.4757	251.335	4.38662	2	67.2652	37.8698	75.7443	1.32199	15.7807
19340	Wed Mar 22 14:40:33 2017_x000D_	61.0055	53.1969	247.694	4.32308	2	67.4503	38.5347	82.0799	1.43256	16.0161
19341	Wed Mar 22 14:40:33 2017_x000D_	60.9118	53.5049	251.335	4.38663	2	67.4503	38.5347	82.0799	1.43256	16.3358
19342	Wed Mar 22 14:40:33 2017_x000D_	60.818	53.8133	247.694	4.32307	2	67.4503	38.5347	82.0799	1.43256	16.656
19343	Wed Mar 22 14:40:33 2017_x000D_	60.6252	54.1239	248.795	4.34229	2	67.4503	38.5347	82.0799	1.43256	17.0178
19344	Wed Mar 22 14:40:33 2017_x000D_	60.4378	54.7401	248.794	4.34228	2	67.4503	38.5347	82.0799	1.43256	17.6576
19345	Wed Mar 22 14:40:33 2017_x000D_	60.3423	54.9462	251.336	4.38664	2	66.6369	41.8059	98.9261	1.72659	14.5702
19346	Wed Mar 22 14:40:33 2017_x000D_	60.1549	55.5622	251.336	4.38664	2	66.6369	41.8059	98.9261	1.72659	15.207
19347	Wed Mar 22 14:40:33 2017_x000D_	60.0594	55.7685	248.794	4.34228	2	66.6369	41.8059	98.9261	1.72659	15.4343
19348	Wed Mar 22 14:40:34 2017_x000D_	59.9639	55.9745	251.336	4.38665	2	66.6369	41.8059	98.9261	1.72659	15.6614
19349	Wed Mar 22 14:40:34 2017_x000D_	59.8702	56.2824	253.079	4.41707	2	64.9333	45.4877	105.753	1.84574	11.9231
19350	Wed Mar 22 14:40:34 2017_x000D_	59.6812	56.7963	253.965	4.43253	2	64.9333	45.4877	105.753	1.84574	12.4687
19351	Wed Mar 22 14:40:34 2017_x000D_	59.6812	56.7963	253.965	4.43253	2	64.9333	45.4877	105.753	1.84574	12.4687
19352	Wed Mar 22 14:40:34 2017_x000D_	59.4939	57.4116	259.45	4.52826	2	64.9333	45.4877	105.753	1.84574	13.106
19353	Wed Mar 22 14:40:34 2017_x000D_	59.4992	57.7162	265.459	4.63314	2	63.7293	47.8658	98.9261	1.72659	10.7203
19354	Wed Mar 22 14:40:34 2017_x000D_	59.4108	58.3283	-86.186	-1.50423	2	63.7293	47.8658	98.9261	1.72659	11.3187
19355	Wed Mar 22 14:40:34 2017_x000D_	59.4179	58.7344	-80.6451	-1.40752	2	63.7293	47.8658	98.9261	1.72659	11.6925
19356	Wed Mar 22 14:40:34 2017_x000D_	59.5273	59.3405	-72.6248	-1.26754	2	63.7293	47.8658	98.9261	1.72659	12.2199
19357	Wed Mar 22 14:40:34 2017_x000D_	59.6316	59.6422	-69.1475	-1.20685	2	62.9602	50.2558	94.1948	1.64401	9.95912
19358	Wed Mar 22 14:40:34 2017_x000D_	59.9387	60.2424	-58.9835	-1.02946	2	62.9602	50.2558	94.1948	1.64401	10.4337
19359	Wed Mar 22 14:40:34 2017_x000D_	60.1415	60.5409	-52.575	-0.917607	2	62.9602	50.2558	94.1948	1.64401	10.6643
19360	Wed Mar 22 14:40:34 2017_x000D_	60.2455	60.8422	-48.5027	-0.846532	2	62.9602	50.2558	94.1948	1.64401	10.9289
19361	Wed Mar 22 14:40:34 2017_x000D_	60.6475	61.2361	-40.2354	-0.70224	2	62.9602	50.2558	94.1948	1.64401	11.2212
19362	Wed Mar 22 14:40:34 2017_x000D_	60.8483	61.433	-32.0751	-0.559816	2	62.2446	51.5504	98.9261	1.72659	9.98075
19363	Wed Mar 22 14:40:34 2017_x000D_	61.3469	61.7222	-28.136	-0.491066	2	62.2446	51.5504	98.9261	1.72659	10.2113
19364	Wed Mar 22 14:40:34 2017_x000D_	61.6463	61.916	-21.7524	-0.379652	2	62.2446	51.5504	98.9261	1.72659	10.3829
19365	Wed Mar 22 14:40:34 2017_x000D_	62.0426	62.0055	-19.0733	-0.332892	2	62.2446	51.5504	98.9261	1.72659	10.4571
19366	Wed Mar 22 14:40:34 2017_x000D_	62.6391	62.2912	-16.2933	-0.284372	2	61.7358	53.0698	97.5665	1.70286	9.26554
19367	Wed Mar 22 14:40:34 2017_x000D_	63.0364	62.4815	-16.2908	-0.284328	2	61.7358	53.0698	97.5665	1.70286	9.50114
19368	Wed Mar 22 14:40:34 2017_x000D_	63.3316	62.4725	-15.4432	-0.269535	2	61.7358	53.0698	97.5665	1.70286	9.53716
19369	Wed Mar 22 14:40:35 2017_x000D_	64.1222	62.651	-9.89229	-0.172653	2	61.7358	53.0698	97.5665	1.70286	9.87392
19370	Wed Mar 22 14:40:35 2017_x000D_	64.3205	62.7458	-12.6993	-0.221645	2	61.6508	54.8203	76.0313	1.327	8.36306
19371	Wed Mar 22 14:40:35 2017_x000D_	65.1085	62.823	-9.89232	-0.172654	2	61.6508	54.8203	76.0313	1.327	8.71773
19372	Wed Mar 22 14:40:35 2017_x000D_	65.4044	62.9147	-12.0381	-0.210104	2	61.6508	54.8203	76.0313	1.327	8.92238
19373	Wed Mar 22 14:40:35 2017_x000D_	66.2898	62.9887	-9.89368	-0.172677	2	61.6508	54.8203	76.0313	1.327	9.39378
19374	Wed Mar 22 14:40:35 2017_x000D_	66.5869	63.1814	-9.34671	-0.163131	2	61.6508	54.8203	76.0313	1.327	9.70943
19375	Wed Mar 22 14:40:35 2017_x000D_	67.275	63.2612	-7.02275	-0.12257	2	62.4238	56.814	36.0256	0.628765	8.06849
19376	Wed Mar 22 14:40:35 2017_x000D_	67.6683	63.3498	-9.88958	-0.172606	2	62.4238	56.814	36.0256	0.628765	8.37982
19377	Wed Mar 22 14:40:35 2017_x000D_	68.0601	63.3377	-9.89234	-0.172654	2	62.4238	56.814	36.0256	0.628765	8.62128
19378	Wed Mar 22 14:40:35 2017_x000D_	68.846	63.5149	-9.89098	-0.17263	2	62.4238	56.814	36.0256	0.628765	9.28153
19379	Wed Mar 22 14:40:35 2017_x000D_	69.1407	63.6066	-6.60524	-0.115283	2	64.0964	58.176	32.1147	0.560507	7.41191
19380	Wed Mar 22 14:40:35 2017_x000D_	69.5319	63.5945	-6.60713	-0.115316	2	64.0964	58.176	32.1147	0.560507	7.67495
19381	Wed Mar 22 14:40:35 2017_x000D_	70.2189	63.7745	-7.01773	-0.122483	2	64.0964	58.176	32.1147	0.560507	8.29628
19382	Wed Mar 22 14:40:35 2017_x000D_	70.6108	63.8628	-9.88964	-0.172607	2	64.0964	58.176	32.1147	0.560507	8.64738
19383	Wed Mar 22 14:40:35 2017_x000D_	71.3916	63.8384	-9.89504	-0.172701	2	65.7683	59.5373	38.24	0.667413	7.07962
19384	Wed Mar 22 14:40:35 2017_x000D_	71.6866	64.0303	-9.34643	-0.163126	2	65.7683	59.5373	38.24	0.667413	7.43057
19385	Wed Mar 22 14:40:35 2017_x000D_	71.9793	64.0212	-9.89227	-0.172653	2	65.7683	59.5373	38.24	0.667413	7.66041
19386	Wed Mar 22 14:40:35 2017_x000D_	72.6638	64.2007	-9.34602	-0.163119	2	65.7683	59.5373	38.24	0.667413	8.32438
19387	Wed Mar 22 14:40:35 2017_x000D_	73.0534	64.1885	-9.34861	-0.163164	2	67.027	60.4486	45	0.785398	7.09256
19388	Wed Mar 22 14:40:35 2017_x000D_	73.6399	64.3708	-9.34574	-0.163114	2	67.027	60.4486	45	0.785398	7.68857
19389	Wed Mar 22 14:40:35 2017_x000D_	73.9319	64.3617	-9.89226	-0.172652	2	67.027	60.4486	45	0.785398	7.93662
19390	Wed Mar 22 14:40:35 2017_x000D_	74.2235	64.3525	-9.34963	-0.163182	2	67.027	60.4486	45	0.785398	8.18719
19391	Wed Mar 22 14:40:36 2017_x000D_	74.8091	64.5347	-9.34665	-0.16313	2	67.027	60.4486	45	0.785398	8.78961
19392	Wed Mar 22 14:40:36 2017_x000D_	75.1978	64.5224	-9.34922	-0.163175	2	67.873	60.9103	51.2526	0.894527	8.167
19393	Wed Mar 22 14:40:36 2017_x000D_	75.5875	64.6105	-6.59679	-0.115136	2	67.873	60.9103	51.2526	0.894527	8.55599
19394	Wed Mar 22 14:40:36 2017_x000D_	75.88	64.7014	-9.89233	-0.172654	2	67.873	60.9103	51.2526	0.894527	8.85915
19395	Wed Mar 22 14:40:36 2017_x000D_	76.1709	64.6922	-9.34902	-0.163171	2	67.873	60.9103	51.2526	0.894527	9.1191
19396	Wed Mar 22 14:40:36 2017_x000D_	76.5601	64.7802	-6.59486	-0.115102	2	70.4426	61.6401	0	0	6.87634
19397	Wed Mar 22 14:40:36 2017_x000D_	76.7541	64.774	-6.59585	-0.115119	2	70.4426	61.6401	0	0	7.04673
19398	Wed Mar 22 14:40:36 2017_x000D_	77.24	64.8586	-9.89508	-0.172702	2	70.4426	61.6401	0	0	7.52086
19399	Wed Mar 22 14:40:36 2017_x000D_	77.5314	64.9493	-12.0569	-0.210433	2	70.4426	61.6401	0	0	7.82316
19400	Wed Mar 22 14:40:36 2017_x000D_	77.8221	64.9398	-18.189	-0.317457	2	73.0327	61.933	0	0	5.65502
19401	Wed Mar 22 14:40:36 2017_x000D_	77.919	64.9364	-24.48	-0.427257	2	73.0327	61.933	0	0	5.73553
19402	Wed Mar 22 14:40:36 2017_x000D_	77.8211	64.839	-33.1186	-0.578029	2	73.0327	61.933	0	0	5.60122
19403	Wed Mar 22 14:40:36 2017_x000D_	77.8204	64.7388	-38.6867	-0.67521	2	73.0327	61.933	0	0	5.54929
19404	Wed Mar 22 14:40:36 2017_x000D_	77.7228	64.641	-54.0346	-0.943082	2	74.5386	62.1947	5.17076	0.0902468	4.01541
19405	Wed Mar 22 14:40:36 2017_x000D_	77.6265	64.6443	-60.8453	-1.06195	2	74.5386	62.1947	5.17076	0.0902468	3.94153
19406	Wed Mar 22 14:40:36 2017_x000D_	77.7229	64.5411	-76.3505	-1.33257	2	74.5386	62.1947	5.17076	0.0902468	3.95542
19407	Wed Mar 22 14:40:36 2017_x000D_	77.8202	64.5383	-84.1139	-1.46807	2	74.5386	62.1947	5.17076	0.0902468	4.03254
19408	Wed Mar 22 14:40:36 2017_x000D_	77.8248	64.9391	265.353	4.63128	2	74.5386	62.1947	5.17076	0.0902468	4.28145
19409	Wed Mar 22 14:40:36 2017_x000D_	77.827	65.1395	260.202	4.54139	1	81.5637	64.7986	42.1666	0.735945	3.75222
19410	Wed Mar 22 14:40:36 2017_x000D_	77.6376	65.5465	248.607	4.33901	1	81.5637	64.7986	42.1666	0.735945	3.9967
19411	Wed Mar 22 14:40:36 2017_x000D_	77.5418	65.6499	245.012	4.27627	1	81.5637	64.7986	42.1666	0.735945	4.11101
19412	Wed Mar 22 14:40:37 2017_x000D_	77.4471	65.8531	242.61	4.23434	1	81.5637	64.7986	42.1666	0.735945	4.24951
19413	Wed Mar 22 14:40:37 2017_x000D_	77.164	66.5628	238.888	4.16938	1	81.5306	65.4527	83.2468	1.45293	4.5055
19414	Wed Mar 22 14:40:37 2017_x000D_	76.9736	66.869	240.315	4.19429	1	81.5306	65.4527	83.2468	1.45293	4.77202
19415	Wed Mar 22 14:40:37 2017_x000D_	76.7843	67.2752	240.315	4.19429	1	81.5306	65.4527	83.2468	1.45293	5.08418
19416	Wed Mar 22 14:40:37 2017_x000D_	76.4035	67.8877	240.315	4.19429	1	81.5306	65.4527	83.2468	1.45293	5.67595
19417	Wed Mar 22 14:40:37 2017_x000D_	76.0227	68.5002	240.315	4.19429	2	77.1491	62.0509	346.031	6.03939	6.54693
19418	Wed Mar 22 14:40:37 2017_x000D_	75.8323	68.8064	238.888	4.16938	2	77.1491	62.0509	346.031	6.03939	6.88264
19419	Wed Mar 22 14:40:37 2017_x000D_	75.7389	69.1092	242.61	4.23434	2	77.1491	62.0509	346.031	6.03939	7.1978
19420	Wed Mar 22 14:40:37 2017_x000D_	75.5485	69.4154	241.247	4.21055	2	77.1491	62.0509	346.031	6.03939	7.53643
19421	Wed Mar 22 14:40:37 2017_x000D_	75.1666	69.9278	242.611	4.23436	2	77.1491	62.0509	346.031	6.03939	8.12255
19422	Wed Mar 22 14:40:37 2017_x000D_	75.0744	70.3304	245.014	4.2763	2	77.6042	61.6269	335.42	5.85418	9.06371
19423	Wed Mar 22 14:40:37 2017_x000D_	74.7906	70.9393	242.61	4.23434	2	77.6042	61.6269	335.42	5.85418	9.72816
19424	Wed Mar 22 14:40:37 2017_x000D_	74.5991	71.1456	242.61	4.23435	2	77.6042	61.6269	335.42	5.85418	9.9818
19425	Wed Mar 22 14:40:37 2017_x000D_	74.2197	71.8576	241.247	4.21055	2	77.6042	61.6269	335.42	5.85418	10.776
19426	Wed Mar 22 14:40:37 2017_x000D_	74.0294	72.1636	242.611	4.23436	2	77.5933	61.8451	340.102	5.9359	10.9166
19427	Wed Mar 22 14:40:37 2017_x000D_	73.936	72.4663	238.887	4.16936	2	77.5933	61.8451	340.102	5.9359	11.2332
19428	Wed Mar 22 14:40:37 2017_x000D_	73.7458	72.7722	240.315	4.19428	2	77.5933	61.8451	340.102	5.9359	11.5847
19429	Wed Mar 22 14:40:37 2017_x000D_	73.4622	73.3807	242.61	4.23435	2	77.5933	61.8451	340.102	5.9359	12.253
19430	Wed Mar 22 14:40:37 2017_x000D_	73.2732	73.7863	242.61	4.23435	2	77.8099	61.8513	340.102	5.9359	12.7682
19431	Wed Mar 22 14:40:37 2017_x000D_	72.8928	74.3982	242.611	4.23435	2	77.8099	61.8513	340.102	5.9359	13.476
19432	Wed Mar 22 14:40:37 2017_x000D_	72.7013	74.6045	242.611	4.23436	2	77.8099	61.8513	340.102	5.9359	13.7383
19433	Wed Mar 22 14:40:38 2017_x000D_	72.4191	75.3125	238.886	4.16936	2	77.8099	61.8513	340.102	5.9359	14.5005
19434	Wed Mar 22 14:40:38 2017_x000D_	72.3246	75.5151	241.246	4.21054	2	77.8099	61.8513	8.92614	0.155791	14.7237
19435	Wed Mar 22 14:40:38 2017_x000D_	72.04	76.0237	240.314	4.19427	2	77.8099	61.8513	8.92614	0.155791	15.3019
19436	Wed Mar 22 14:40:38 2017_x000D_	71.9468	76.3259	241.246	4.21054	2	77.8099	61.8513	8.92614	0.155791	15.617
19437	Wed Mar 22 14:40:38 2017_x000D_	71.7567	76.6316	242.61	4.23435	2	77.8099	61.8513	8.92614	0.155791	15.9718
19438	Wed Mar 22 14:40:38 2017_x000D_	71.4708	77.0407	240.314	4.19427	2	77.8099	61.8513	8.92614	0.155791	16.4591
19439	Wed Mar 22 14:40:38 2017_x000D_	71.3764	77.2433	242.611	4.23436	2	78.3717	63.6154	39.6407	0.69186	15.3184
19440	Wed Mar 22 14:40:38 2017_x000D_	71.1862	77.5491	241.247	4.21055	2	78.3717	63.6154	39.6407	0.69186	15.6774
19441	Wed Mar 22 14:40:38 2017_x000D_	71.0918	77.7519	238.886	4.16935	2	78.3717	63.6154	39.6407	0.69186	15.9009
19442	Wed Mar 22 14:40:38 2017_x000D_	71.0918	77.7519	238.886	4.16935	2	78.3717	63.6154	39.6407	0.69186	15.9009
19443	Wed Mar 22 14:40:38 2017_x000D_	70.8058	78.1609	236.647	4.13027	2	78.7608	64.5003	71.4233	1.24657	15.808
19444	Wed Mar 22 14:40:38 2017_x000D_	70.7124	78.4633	225.216	3.93076	2	78.7608	64.5003	71.4233	1.24657	16.1165
19445	Wed Mar 22 14:40:38 2017_x000D_	70.7124	78.4633	225.216	3.93076	2	78.7608	64.5003	71.4233	1.24657	16.1165
19446	Wed Mar 22 14:40:38 2017_x000D_	70.8089	78.4598	211.485	3.69111	2	78.7608	64.5003	71.4233	1.24657	16.0655
19447	Wed Mar 22 14:40:38 2017_x000D_	70.9057	78.456	205.303	3.58322	2	77.7742	66.8742	91.8512	1.60311	13.4653
19448	Wed Mar 22 14:40:38 2017_x000D_	70.9036	78.3564	190.506	3.32496	2	77.7742	66.8742	91.8512	1.60311	13.3808
19449	Wed Mar 22 14:40:38 2017_x000D_	70.9047	78.4555	182.224	3.1804	2	77.7742	66.8742	91.8512	1.60311	13.4654
19450	Wed Mar 22 14:40:38 2017_x000D_	70.7101	78.4623	165.816	2.89404	2	77.7742	66.8742	91.8512	1.60311	13.5715
19451	Wed Mar 22 14:40:38 2017_x000D_	70.613	78.4658	159.761	2.78836	2	77.7742	66.8742	91.8512	1.60311	13.6253
19452	Wed Mar 22 14:40:38 2017_x000D_	70.222	78.2814	147.469	2.57381	2	76.5933	68.8052	112.199	1.95824	11.4189
19453	Wed Mar 22 14:40:38 2017_x000D_	70.1237	78.1856	143.636	2.50692	2	76.5933	68.8052	112.199	1.95824	11.3951
19454	Wed Mar 22 14:40:38 2017_x000D_	69.831	78.0973	139.75	2.43909	2	76.5933	68.8052	112.199	1.95824	11.4923
19455	Wed Mar 22 14:40:39 2017_x000D_	69.3349	77.419	139.498	2.4347	2	76.5933	68.8052	112.199	1.95824	11.2642
19456	Wed Mar 22 14:40:39 2017_x000D_	68.9429	77.2348	139.502	2.43477	2	75.4019	70.9536	104.559	1.82489	9.00956
19457	Wed Mar 22 14:40:39 2017_x000D_	68.3503	76.6591	139.5	2.43474	2	75.4019	70.9536	104.559	1.82489	9.07071
19458	Wed Mar 22 14:40:39 2017_x000D_	68.054	76.3714	139.743	2.43898	2	75.4019	70.9536	104.559	1.82489	9.1293
19459	Wed Mar 22 14:40:39 2017_x000D_	67.4618	75.8944	137.729	2.40382	2	75.4019	70.9536	104.559	1.82489	9.35183
19460	Wed Mar 22 14:40:39 2017_x000D_	67.0673	75.6098	139.745	2.43902	2	74.6655	72.6778	113.674	1.98398	8.14428
19461	Wed Mar 22 14:40:39 2017_x000D_	66.8692	75.4173	139.745	2.439	2	74.6655	72.6778	113.674	1.98398	8.2636
19462	Wed Mar 22 14:40:39 2017_x000D_	66.6709	75.2249	139.744	2.43899	2	74.6655	72.6778	113.674	1.98398	8.39055
19463	Wed Mar 22 14:40:39 2017_x000D_	66.0775	74.7471	141.889	2.47643	2	74.6655	72.6778	113.674	1.98398	8.83378
19464	Wed Mar 22 14:40:39 2017_x000D_	65.879	74.5544	141.888	2.47641	2	74.1782	73.7544	112.199	1.95824	8.33767
19465	Wed Mar 22 14:40:39 2017_x000D_	65.3838	74.1722	143.62	2.50664	2	74.1782	73.7544	112.199	1.95824	8.80432
19466	Wed Mar 22 14:40:39 2017_x000D_	64.9894	73.9864	143.623	2.50669	2	74.1782	73.7544	112.199	1.95824	9.19173
19467	Wed Mar 22 14:40:39 2017_x000D_	64.3942	73.5074	145.866	2.54585	2	74.1782	73.7544	112.199	1.95824	9.78712
19468	Wed Mar 22 14:40:39 2017_x000D_	64.1935	73.2138	143.617	2.50659	2	74.1782	73.7544	112.199	1.95824	9.99932
19469	Wed Mar 22 14:40:39 2017_x000D_	63.5991	72.8341	143.619	2.50663	2	73.28	74.3834	164.206	2.86594	9.80409
19470	Wed Mar 22 14:40:39 2017_x000D_	63.3019	72.6442	141.891	2.47647	2	73.28	74.3834	164.206	2.86594	10.1285
19471	Wed Mar 22 14:40:39 2017_x000D_	63.1024	72.4506	141.89	2.47645	2	73.28	74.3834	164.206	2.86594	10.3595
19472	Wed Mar 22 14:40:39 2017_x000D_	62.5052	71.9697	139.752	2.43913	2	73.28	74.3834	164.206	2.86594	11.0418
19473	Wed Mar 22 14:40:39 2017_x000D_	62.2071	71.7792	141.504	2.46971	2	72.6308	74.3653	174.416	3.04413	10.7397
19474	Wed Mar 22 14:40:39 2017_x000D_	61.9076	71.4886	141.889	2.47644	2	72.6308	74.3653	174.416	3.04413	11.1024
19475	Wed Mar 22 14:40:39 2017_x000D_	61.4091	71.1039	143.615	2.50656	2	72.6308	74.3653	174.416	3.04413	11.686
19476	Wed Mar 22 14:40:40 2017_x000D_	61.1108	70.9132	141.891	2.47646	2	72.6308	74.3653	174.416	3.04413	12.0261
19477	Wed Mar 22 14:40:40 2017_x000D_	60.7103	70.5247	141.889	2.47642	2	71.7758	74.1235	176.385	3.07851	11.636
19478	Wed Mar 22 14:40:40 2017_x000D_	60.313	70.337	141.892	2.47649	2	71.7758	74.1235	176.385	3.07851	12.072
19479	Wed Mar 22 14:40:40 2017_x000D_	60.1125	70.1426	141.891	2.47647	2	71.7758	74.1235	176.385	3.07851	12.324
19480	Wed Mar 22 14:40:40 2017_x000D_	59.7113	69.7534	141.889	2.47643	2	71.7758	74.1235	176.385	3.07851	12.8316
19481	Wed Mar 22 14:40:40 2017_x000D_	59.5123	69.6593	139.758	2.43924	2	71.7758	74.1235	176.385	3.07851	13.0508
19482	Wed Mar 22 14:40:40 2017_x000D_	59.2095	69.2665	137.882	2.4065	2	70.91	74.0993	172.75	3.01505	12.6593
19483	Wed Mar 22 14:40:40 2017_x000D_	59.1107	69.2697	139.757	2.43921	2	70.91	74.0993	172.75	3.01505	12.7495
19484	Wed Mar 22 14:40:40 2017_x000D_	58.9097	69.0749	139.756	2.4392	2	70.91	74.0993	172.75	3.01505	13.0097
19485	Wed Mar 22 14:40:40 2017_x000D_	58.7087	68.8799	139.755	2.43919	2	70.91	74.0993	172.75	3.01505	13.2708
19486	Wed Mar 22 14:40:40 2017_x000D_	58.6085	68.7827	140.031	2.44401	2	68.9399	74.4805	171.074	2.9858	11.7984
19487	Wed Mar 22 14:40:40 2017_x000D_	58.5076	68.6849	139.755	2.43918	2	68.9399	74.4805	171.074	2.9858	11.9341
19488	Wed Mar 22 14:40:40 2017_x000D_	58.4069	68.5875	143.606	2.5064	2	68.9399	74.4805	171.074	2.9858	12.0694
19489	Wed Mar 22 14:40:40 2017_x000D_	58.4069	68.5875	143.606	2.5064	2	68.9399	74.4805	171.074	2.9858	12.0694
19490	Wed Mar 22 14:40:40 2017_x000D_	58.4068	68.5881	155.942	2.7217	2	66.1033	74.8376	180	3.14159	9.91425
19491	Wed Mar 22 14:40:40 2017_x000D_	58.4068	68.5881	155.942	2.7217	2	66.1033	74.8376	180	3.14159	9.91425
19492	Wed Mar 22 14:40:40 2017_x000D_	58.3044	68.3903	167.538	2.92409	2	66.1033	74.8376	180	3.14159	10.1188
19493	Wed Mar 22 14:40:40 2017_x000D_	58.2056	68.3939	173.593	3.02977	2	66.1033	74.8376	180	3.14159	10.1929
19494	Wed Mar 22 14:40:40 2017_x000D_	58.0084	68.4009	184.689	3.22343	2	64.587	74.7954	180	3.14159	9.17429
19495	Wed Mar 22 14:40:40 2017_x000D_	57.8108	68.4075	184.688	3.22342	2	64.587	74.7954	180	3.14159	9.31247
19496	Wed Mar 22 14:40:40 2017_x000D_	57.7124	68.4109	190.592	3.32647	2	64.587	74.7954	180	3.14159	9.382
19497	Wed Mar 22 14:40:40 2017_x000D_	57.5149	68.4177	196.169	3.42379	2	64.587	74.7954	180	3.14159	9.52311
19498	Wed Mar 22 14:40:41 2017_x000D_	57.2207	68.5285	205.029	3.57844	2	64.587	74.7954	180	3.14159	9.67142
19499	Wed Mar 22 14:40:41 2017_x000D_	57.0249	68.6361	207.548	3.62239	2	63.7204	74.7713	180	3.14159	9.08132
19500	Wed Mar 22 14:40:41 2017_x000D_	56.5346	68.8544	213.621	3.72839	2	63.7204	74.7713	180	3.14159	9.30835
19501	Wed Mar 22 14:40:41 2017_x000D_	56.3406	69.0629	213.622	3.7284	2	63.7204	74.7713	180	3.14159	9.32991
19502	Wed Mar 22 14:40:41 2017_x000D_	55.7526	69.3857	211.254	3.68708	2	63.7204	74.7713	180	3.14159	9.6172
19503	Wed Mar 22 14:40:41 2017_x000D_	55.3606	69.6009	211.254	3.68707	2	62.4523	74.0815	211.9	3.69836	8.38856
19504	Wed Mar 22 14:40:41 2017_x000D_	54.7743	70.0248	211.255	3.68709	2	62.4523	74.0815	211.9	3.69836	8.68381
19505	Wed Mar 22 14:40:41 2017_x000D_	54.7743	70.0248	211.255	3.68709	2	62.4523	74.0815	211.9	3.69836	8.68381
19506	Wed Mar 22 14:40:41 2017_x000D_	54.0889	70.4522	212.661	3.71163	2	62.4523	74.0815	211.9	3.69836	9.11692
19507	Wed Mar 22 14:40:41 2017_x000D_	53.5023	70.8764	212.661	3.71164	2	61.6172	73.4037	224.376	3.91609	8.49934
19508	Wed Mar 22 14:40:41 2017_x000D_	53.2067	70.9876	213.62	3.72837	2	61.6172	73.4037	224.376	3.91609	8.75066
19509	Wed Mar 22 14:40:41 2017_x000D_	52.9134	71.1998	215.087	3.75398	2	61.6172	73.4037	224.376	3.91609	8.97849
19510	Wed Mar 22 14:40:41 2017_x000D_	52.3264	71.6242	215.088	3.75399	2	61.6172	73.4037	224.376	3.91609	9.45968
19511	Wed Mar 22 14:40:41 2017_x000D_	52.132	71.833	215.088	3.754	2	61.6172	73.4037	224.376	3.91609	9.61437
19512	Wed Mar 22 14:40:41 2017_x000D_	51.5426	72.1567	212.662	3.71165	2	61.1943	73.1737	223.759	3.90533	9.70513
19513	Wed Mar 22 14:40:41 2017_x000D_	51.1495	72.3725	212.661	3.71164	2	61.1943	73.1737	223.759	3.90533	10.0767
19514	Wed Mar 22 14:40:41 2017_x000D_	50.8556	72.585	211.257	3.68713	2	61.1943	73.1737	223.759	3.90533	10.3554
19515	Wed Mar 22 14:40:41 2017_x000D_	50.2679	73.0099	211.258	3.68714	2	61.1943	73.1737	223.759	3.90533	10.9276
19516	Wed Mar 22 14:40:41 2017_x000D_	49.972	73.1214	215.086	3.75396	2	60.9987	72.7317	213.234	3.72164	11.0336
19517	Wed Mar 22 14:40:41 2017_x000D_	49.3862	73.6474	212.663	3.71167	2	60.9987	72.7317	213.234	3.72164	11.6485
19518	Wed Mar 22 14:40:41 2017_x000D_	48.9928	73.8635	217.38	3.79401	2	60.9987	72.7317	213.234	3.72164	12.0591
19519	Wed Mar 22 14:40:42 2017_x000D_	48.4045	74.2888	217.38	3.794	2	60.9987	72.7317	213.234	3.72164	12.6901
19520	Wed Mar 22 14:40:42 2017_x000D_	48.1104	74.5014	219.017	3.82257	2	58.2223	71.7809	187.831	3.27827	10.4715
19521	Wed Mar 22 14:40:42 2017_x000D_	47.5241	75.0279	216.678	3.78175	2	58.2223	71.7809	187.831	3.27827	11.1801
19522	Wed Mar 22 14:40:42 2017_x000D_	47.5241	75.0279	216.678	3.78175	2	58.2223	71.7809	187.831	3.27827	11.1801
19523	Wed Mar 22 14:40:42 2017_x000D_	46.9354	75.4535	216.678	3.78174	2	58.2223	71.7809	187.831	3.27827	11.8694
19524	Wed Mar 22 14:40:42 2017_x000D_	46.6409	75.6664	215.088	3.75399	2	56.0638	71.5021	180	3.14159	10.3021
19525	Wed Mar 22 14:40:42 2017_x000D_	46.0495	75.9913	212.665	3.71171	2	56.0638	71.5021	180	3.14159	10.9745
19526	Wed Mar 22 14:40:42 2017_x000D_	45.8525	76.0996	215.087	3.75397	2	56.0638	71.5021	180	3.14159	11.1986
19527	Wed Mar 22 14:40:42 2017_x000D_	45.2608	76.4247	212.664	3.71169	2	56.0638	71.5021	180	3.14159	11.8717
19528	Wed Mar 22 14:40:42 2017_x000D_	44.966	76.6378	211.263	3.68723	2	56.0638	71.5021	180	3.14159	12.2285
19529	Wed Mar 22 14:40:42 2017_x000D_	44.474	76.9592	210.113	3.66716	2	53.8837	71.6594	180	3.14159	10.7996
19530	Wed Mar 22 14:40:42 2017_x000D_	44.2767	77.0676	212.665	3.7117	2	53.8837	71.6594	180	3.14159	11.0247
19531	Wed Mar 22 14:40:42 2017_x000D_	43.9817	77.2808	211.264	3.68724	2	53.8837	71.6594	180	3.14159	11.3864
19532	Wed Mar 22 14:40:42 2017_x000D_	43.4871	77.5015	212.664	3.71168	2	53.8837	71.6594	180	3.14159	11.9256
19533	Wed Mar 22 14:40:42 2017_x000D_	43.292	77.711	212.665	3.7117	2	52.3543	71.8349	176.902	3.08752	10.8006
19534	Wed Mar 22 14:40:42 2017_x000D_	43.0946	77.8195	215.085	3.75393	2	52.3543	71.8349	176.902	3.08752	11.0253
19535	Wed Mar 22 14:40:42 2017_x000D_	42.897	77.928	212.664	3.71169	2	52.3543	71.8349	176.902	3.08752	11.2502
19536	Wed Mar 22 14:40:42 2017_x000D_	42.6996	78.0366	215.084	3.75392	2	52.3543	71.8349	176.902	3.08752	11.4749
19537	Wed Mar 22 14:40:42 2017_x000D_	42.3069	78.3547	212.665	3.7117	2	49.9151	72.8586	154.059	2.68884	9.38572
19538	Wed Mar 22 14:40:42 2017_x000D_	42.0114	78.568	206.202	3.59891	2	49.9151	72.8586	154.059	2.68884	9.75017
19539	Wed Mar 22 14:40:42 2017_x000D_	41.7157	78.7813	194.147	3.38851	2	49.9151	72.8586	154.059	2.68884	10.1148
19540	Wed Mar 22 14:40:43 2017_x000D_	41.6127	78.684	185.08	3.23025	2	49.9151	72.8586	154.059	2.68884	10.1422
19541	Wed Mar 22 14:40:43 2017_x000D_	41.4149	78.7925	182.2	3.17999	2	47.8996	74.1124	163.075	2.8462	7.99717
19542	Wed Mar 22 14:40:43 2017_x000D_	41.1117	78.7025	167.295	2.91986	2	47.8996	74.1124	163.075	2.8462	8.19418
19543	Wed Mar 22 14:40:43 2017_x000D_	40.9112	78.7099	161.74	2.8229	2	47.8996	74.1124	163.075	2.8462	8.36509
19544	Wed Mar 22 14:40:43 2017_x000D_	40.5054	78.5226	148.872	2.5983	2	47.8996	74.1124	163.075	2.8462	8.60953
19545	Wed Mar 22 14:40:43 2017_x000D_	40.4026	78.4249	140.471	2.45169	2	47.8996	74.1124	163.075	2.8462	8.64885
19546	Wed Mar 22 14:40:43 2017_x000D_	40.092	78.032	130.63	2.27993	2	46.7833	74.7363	149.346	2.60658	7.4589
19547	Wed Mar 22 14:40:43 2017_x000D_	39.8892	77.9385	124.387	2.17097	2	46.7833	74.7363	149.346	2.60658	7.60149
19548	Wed Mar 22 14:40:43 2017_x000D_	39.6806	77.6425	122.901	2.14502	2	46.7833	74.7363	149.346	2.60658	7.67427
19549	Wed Mar 22 14:40:43 2017_x000D_	39.3745	77.4516	120.516	2.1034	2	46.7833	74.7363	149.346	2.60658	7.8907
19550	Wed Mar 22 14:40:43 2017_x000D_	39.1526	76.6495	120.508	2.10327	2	45.8739	75.5843	154.464	2.6959	6.80518
19551	Wed Mar 22 14:40:43 2017_x000D_	38.8405	76.2555	122.899	2.14499	2	45.8739	75.5843	154.464	2.6959	7.06535
19552	Wed Mar 22 14:40:43 2017_x000D_	38.4225	75.6624	122.9	2.14501	2	45.8739	75.5843	154.464	2.6959	7.45181
19553	Wed Mar 22 14:40:43 2017_x000D_	38.3114	75.2607	120.509	2.10328	2	45.8739	75.5843	154.464	2.6959	7.56942
19554	Wed Mar 22 14:40:43 2017_x000D_	37.8929	74.6667	120.511	2.10331	2	44.985	75.9962	157.202	2.74369	7.21564
19555	Wed Mar 22 14:40:43 2017_x000D_	37.7867	74.4673	122.896	2.14494	2	44.985	75.9962	157.202	2.74369	7.35888
19556	Wed Mar 22 14:40:43 2017_x000D_	37.5773	74.1702	124.38	2.17084	2	44.985	75.9962	157.202	2.74369	7.62944
19557	Wed Mar 22 14:40:43 2017_x000D_	37.1607	73.6767	122.899	2.145	2	44.985	75.9962	157.202	2.74369	8.16087
19558	Wed Mar 22 14:40:43 2017_x000D_	37.0517	73.3756	126.703	2.21139	2	44.985	75.9962	157.202	2.74369	8.35493
19559	Wed Mar 22 14:40:43 2017_x000D_	36.733	72.7764	124.376	2.17078	2	44.5405	76.2022	162.968	2.84433	8.52603
19560	Wed Mar 22 14:40:43 2017_x000D_	36.5258	72.5802	124.379	2.17082	2	44.5405	76.2022	162.968	2.84433	8.79513
19561	Wed Mar 22 14:40:43 2017_x000D_	36.3186	72.3838	124.381	2.17085	2	44.5405	76.2022	162.968	2.84433	9.06531
19562	Wed Mar 22 14:40:44 2017_x000D_	35.8982	71.7872	124.381	2.17086	2	44.5405	76.2022	162.968	2.84433	9.70472
19563	Wed Mar 22 14:40:44 2017_x000D_	35.4775	71.1902	124.381	2.17086	2	43.6618	76.3961	172.345	3.00799	9.6997
19564	Wed Mar 22 14:40:44 2017_x000D_	35.368	70.8881	128.357	2.24026	2	43.6618	76.3961	172.345	3.00799	9.95616
19565	Wed Mar 22 14:40:44 2017_x000D_	35.1602	70.6911	128.359	2.24028	2	43.6618	76.3961	172.345	3.00799	10.2384
19566	Wed Mar 22 14:40:44 2017_x000D_	34.9524	70.4941	128.36	2.24031	2	43.6618	76.3961	172.345	3.00799	10.5208
19567	Wed Mar 22 14:40:44 2017_x000D_	34.5308	69.8959	128.359	2.24028	2	43.6618	76.3961	172.345	3.00799	11.2084
19568	Wed Mar 22 14:40:44 2017_x000D_	34.3227	69.6986	128.36	2.24031	2	43.0307	75.942	215.221	3.75631	10.7149
19569	Wed Mar 22 14:40:44 2017_x000D_	34.0049	69.1982	124.385	2.17092	2	43.0307	75.942	215.221	3.75631	11.2669
19570	Wed Mar 22 14:40:44 2017_x000D_	33.7966	69.0007	124.387	2.17096	2	43.0307	75.942	215.221	3.75631	11.5521
19571	Wed Mar 22 14:40:44 2017_x000D_	33.5825	68.5988	124.385	2.17093	2	43.0307	75.942	215.221	3.75631	11.9662
19572	Wed Mar 22 14:40:44 2017_x000D_	33.374	68.4011	124.387	2.17096	2	41.7682	75.0336	224.11	3.91146	10.6983
19573	Wed Mar 22 14:40:44 2017_x000D_	33.2671	68.2001	121.945	2.12835	2	41.7682	75.0336	224.11	3.91146	10.9071
19574	Wed Mar 22 14:40:44 2017_x000D_	33.0585	68.0022	121.948	2.12839	2	41.7682	75.0336	224.11	3.91146	11.1937
19575	Wed Mar 22 14:40:44 2017_x000D_	32.844	67.5997	121.947	2.12837	2	41.7682	75.0336	224.11	3.91146	11.6148
19576	Wed Mar 22 14:40:44 2017_x000D_	32.8382	67.3951	121.943	2.12831	2	41.7682	75.0336	224.11	3.91146	11.7512
19577	Wed Mar 22 14:40:44 2017_x000D_	32.5219	66.9955	124.384	2.17091	2	40.7225	74.1309	211.653	3.69404	10.8703
19578	Wed Mar 22 14:40:44 2017_x000D_	32.4173	66.8965	128.351	2.24015	2	40.7225	74.1309	211.653	3.69404	11.0142
19579	Wed Mar 22 14:40:44 2017_x000D_	32.3095	66.6951	138.48	2.41693	2	40.7225	74.1309	211.653	3.69404	11.2281
19580	Wed Mar 22 14:40:44 2017_x000D_	32.4109	66.6922	144.662	2.52483	2	40.7225	74.1309	211.653	3.69404	11.1542
19581	Wed Mar 22 14:40:44 2017_x000D_	32.5151	66.7921	161.431	2.8175	2	39.8837	73.4522	233.192	4.06998	9.93243
19582	Wed Mar 22 14:40:44 2017_x000D_	32.5124	66.6901	169.839	2.96424	2	39.8837	73.4522	233.192	4.06998	10.0031
19583	Wed Mar 22 14:40:45 2017_x000D_	32.4108	66.6936	176.073	3.07305	2	39.8837	73.4522	233.192	4.06998	10.0759
19584	Wed Mar 22 14:40:45 2017_x000D_	32.307	66.5949	190.871	3.33132	2	39.8837	73.4522	233.192	4.06998	10.219
19585	Wed Mar 22 14:40:45 2017_x000D_	32.107	66.704	199.475	3.48149	2	37.6237	70.5479	245.85	4.2909	6.7238
19586	Wed Mar 22 14:40:45 2017_x000D_	31.9045	66.7105	212.451	3.70797	2	37.6237	70.5479	245.85	4.2909	6.8873
19587	Wed Mar 22 14:40:45 2017_x000D_	31.806	66.8161	216.496	3.77856	2	37.6237	70.5479	245.85	4.2909	6.91173
19588	Wed Mar 22 14:40:45 2017_x000D_	31.2052	67.143	218.855	3.81973	2	37.6237	70.5479	245.85	4.2909	7.26571
19589	Wed Mar 22 14:40:45 2017_x000D_	30.9063	67.3576	220.642	3.85093	2	37.6237	70.5479	245.85	4.2909	7.4365
19590	Wed Mar 22 14:40:45 2017_x000D_	30.6101	67.6748	216.496	3.77856	2	36.8241	68.9948	239.154	4.17402	6.35265
19591	Wed Mar 22 14:40:45 2017_x000D_	29.9133	68.21	220.642	3.85093	2	36.8241	68.9948	239.154	4.17402	6.95522
19592	Wed Mar 22 14:40:45 2017_x000D_	29.6169	68.5273	216.497	3.77858	2	36.8241	68.9948	239.154	4.17402	7.22235
19593	Wed Mar 22 14:40:45 2017_x000D_	29.3175	68.7422	214.894	3.75062	2	36.8241	68.9948	239.154	4.17402	7.51085
19594	Wed Mar 22 14:40:45 2017_x000D_	28.7189	69.172	214.895	3.75062	2	36.6368	68.3333	238.283	4.15881	7.9622
19595	Wed Mar 22 14:40:45 2017_x000D_	28.3177	69.3904	214.894	3.75061	2	36.6368	68.3333	238.283	4.15881	8.38599
19596	Wed Mar 22 14:40:45 2017_x000D_	27.7187	69.8204	214.894	3.75061	2	36.6368	68.3333	238.283	4.15881	9.04124
19597	Wed Mar 22 14:40:45 2017_x000D_	27.4193	70.0354	216.496	3.77856	2	36.6368	68.3333	238.283	4.15881	9.37334
19598	Wed Mar 22 14:40:45 2017_x000D_	26.8169	70.3633	213.994	3.73491	2	36.2218	67.8841	210.764	3.67853	9.72618
19599	Wed Mar 22 14:40:45 2017_x000D_	26.5171	70.5785	212.456	3.70806	2	36.2218	67.8841	210.764	3.67853	10.0718
19600	Wed Mar 22 14:40:45 2017_x000D_	26.2175	70.7936	213.995	3.73491	2	36.2218	67.8841	210.764	3.67853	10.4188
19601	Wed Mar 22 14:40:45 2017_x000D_	25.6179	71.2241	213.995	3.73492	2	36.2218	67.8841	210.764	3.67853	11.1175
19602	Wed Mar 22 14:40:45 2017_x000D_	25.3147	71.3371	214.892	3.75058	2	34.4913	67.6164	180	3.14159	9.9022
19603	Wed Mar 22 14:40:45 2017_x000D_	25.0149	71.5524	216.493	3.77852	2	34.4913	67.6164	180	3.14159	10.2613
19604	Wed Mar 22 14:40:46 2017_x000D_	24.4182	72.0855	218.85	3.81966	2	34.4913	67.6164	180	3.14159	11.02
19605	Wed Mar 22 14:40:46 2017_x000D_	24.0225	72.5093	218.851	3.81967	2	34.4913	67.6164	180	3.14159	11.5558
19606	Wed Mar 22 14:40:46 2017_x000D_	23.6202	72.7283	218.85	3.81966	2	34.4913	67.6164	180	3.14159	12.013
19607	Wed Mar 22 14:40:46 2017_x000D_	23.4222	72.9403	218.851	3.81967	2	33.1757	67.7981	164.965	2.87918	11.026
19608	Wed Mar 22 14:40:46 2017_x000D_	23.1222	73.1557	220.636	3.85083	2	33.1757	67.7981	164.965	2.87918	11.392
19609	Wed Mar 22 14:40:46 2017_x000D_	22.5216	73.5869	220.635	3.85081	2	33.1757	67.7981	164.965	2.87918	12.1252
19610	Wed Mar 22 14:40:46 2017_x000D_	22.2212	73.8026	218.85	3.81965	2	33.1757	67.7981	164.965	2.87918	12.4922
19611	Wed Mar 22 14:40:46 2017_x000D_	21.8251	74.2267	218.851	3.81967	2	30.7419	68.6047	159.508	2.78394	10.5412
19612	Wed Mar 22 14:40:46 2017_x000D_	21.4223	74.4461	218.85	3.81965	2	30.7419	68.6047	159.508	2.78394	10.9989
19613	Wed Mar 22 14:40:46 2017_x000D_	20.8213	74.8776	218.85	3.81965	2	30.7419	68.6047	159.508	2.78394	11.7374
19614	Wed Mar 22 14:40:46 2017_x000D_	20.6197	74.9874	216.495	3.77855	2	30.7419	68.6047	159.508	2.78394	11.9665
19615	Wed Mar 22 14:40:46 2017_x000D_	20.4216	75.1995	216.495	3.77856	2	30.7419	68.6047	159.508	2.78394	12.2474
19616	Wed Mar 22 14:40:46 2017_x000D_	19.8202	75.6313	216.495	3.77856	2	28.7432	69.4237	153.429	2.67783	10.8699
19617	Wed Mar 22 14:40:46 2017_x000D_	19.6221	75.8435	216.496	3.77857	2	28.7432	69.4237	153.429	2.67783	11.1538
19618	Wed Mar 22 14:40:46 2017_x000D_	19.318	75.957	220.633	3.85077	2	28.7432	69.4237	153.429	2.67783	11.4681
19619	Wed Mar 22 14:40:46 2017_x000D_	18.9216	76.3815	220.634	3.85078	2	28.7432	69.4237	153.429	2.67783	12.0364
19620	Wed Mar 22 14:40:46 2017_x000D_	18.7233	76.5938	220.634	3.85078	2	25.5871	71.7415	136.251	2.37803	8.40575
19621	Wed Mar 22 14:40:46 2017_x000D_	18.3198	76.8136	220.633	3.85077	2	25.5871	71.7415	136.251	2.37803	8.86227
19622	Wed Mar 22 14:40:46 2017_x000D_	18.1215	77.0259	220.633	3.85078	2	25.5871	71.7415	136.251	2.37803	9.14659
19623	Wed Mar 22 14:40:46 2017_x000D_	17.7178	77.2458	220.632	3.85076	2	25.5871	71.7415	136.251	2.37803	9.60329
19624	Wed Mar 22 14:40:46 2017_x000D_	17.6221	77.4544	218.85	3.81965	2	23.7769	73.2218	152.434	2.66047	7.4697
19625	Wed Mar 22 14:40:46 2017_x000D_	17.4201	77.5644	216.497	3.77858	2	23.7769	73.2218	152.434	2.66047	7.69851
19626	Wed Mar 22 14:40:47 2017_x000D_	17.2183	77.6744	218.849	3.81963	2	23.7769	73.2218	152.434	2.66047	7.92722
19627	Wed Mar 22 14:40:47 2017_x000D_	17.0163	77.7845	216.496	3.77857	2	23.7769	73.2218	152.434	2.66047	8.15622
19628	Wed Mar 22 14:40:47 2017_x000D_	16.9169	77.8907	212.47	3.7083	2	21.5216	74.9082	147.544	2.57512	5.48622
19629	Wed Mar 22 14:40:47 2017_x000D_	16.9199	77.9931	202.279	3.53043	2	21.5216	74.9082	147.544	2.57512	5.54006
19630	Wed Mar 22 14:40:47 2017_x000D_	16.9198	77.993	196.824	3.43523	2	21.5216	74.9082	147.544	2.57512	5.54009
19631	Wed Mar 22 14:40:47 2017_x000D_	17.2309	78.0834	182.152	3.17915	2	21.5216	74.9082	147.544	2.57512	5.33779
19632	Wed Mar 22 14:40:47 2017_x000D_	17.2271	77.9807	173.648	3.03072	2	21.5216	74.9082	147.544	2.57512	5.28043
19633	Wed Mar 22 14:40:47 2017_x000D_	17.3299	77.9766	167.45	2.92255	2	19.7311	75.9516	153.936	2.68669	3.14108
19634	Wed Mar 22 14:40:47 2017_x000D_	17.128	78.0859	151.746	2.64847	2	19.7311	75.9516	153.936	2.68669	3.36621
19635	Wed Mar 22 14:40:47 2017_x000D_	17.0219	77.9873	147.698	2.57782	2	19.7311	75.9516	153.936	2.68669	3.38878
19636	Wed Mar 22 14:40:47 2017_x000D_	16.8059	77.6875	137.184	2.39431	2	19.7311	75.9516	153.936	2.68669	3.40149
19637	Wed Mar 22 14:40:47 2017_x000D_	16.6997	77.5889	133.087	2.32281	1	16.935	80.0263	177.761	3.10251	2.44873
19638	Wed Mar 22 14:40:47 2017_x000D_	16.2744	77.1943	125.054	2.18261	1	16.935	80.0263	177.761	3.10251	2.90803
19639	Wed Mar 22 14:40:47 2017_x000D_	16.1646	76.9933	122.605	2.13987	1	16.935	80.0263	177.761	3.10251	3.12931
19640	Wed Mar 22 14:40:47 2017_x000D_	15.728	76.291	116.079	2.02597	1	16.935	80.0263	177.761	3.10251	3.92547
19641	Wed Mar 22 14:40:47 2017_x000D_	15.5112	75.9907	114.948	2.00623	1	17.2103	78.7231	218.212	3.80852	3.2176
19642	Wed Mar 22 14:40:47 2017_x000D_	15.3976	75.687	113.359	1.97849	1	17.2103	78.7231	218.212	3.80852	3.53607
19643	Wed Mar 22 14:40:47 2017_x000D_	15.0592	74.8769	116.079	2.02595	1	17.2103	78.7231	218.212	3.80852	4.40687
19644	Wed Mar 22 14:40:47 2017_x000D_	14.8384	74.4734	116.079	2.02597	1	17.2103	78.7231	218.212	3.80852	4.86681
19645	Wed Mar 22 14:40:47 2017_x000D_	14.7245	74.1688	112.331	1.96055	2	18.168	76.7827	154.004	2.68788	4.32321
19646	Wed Mar 22 14:40:47 2017_x000D_	14.3892	73.4603	116.078	2.02594	2	18.168	76.7827	154.004	2.68788	5.03167
19647	Wed Mar 22 14:40:48 2017_x000D_	14.1607	72.8503	116.076	2.02591	2	18.168	76.7827	154.004	2.68788	5.61447
19648	Wed Mar 22 14:40:48 2017_x000D_	13.943	72.5486	114.948	2.00621	2	18.168	76.7827	154.004	2.68788	5.98149
19649	Wed Mar 22 14:40:48 2017_x000D_	13.7254	72.2471	116.08	2.02598	2	18.168	76.7827	154.004	2.68788	6.34889
19650	Wed Mar 22 14:40:48 2017_x000D_	13.7106	71.8352	116.075	2.02588	2	18.3858	76.7887	161.499	2.81868	6.81136
19651	Wed Mar 22 14:40:48 2017_x000D_	13.378	71.2275	118.679	2.07134	2	18.3858	76.7887	161.499	2.81868	7.48365
19652	Wed Mar 22 14:40:48 2017_x000D_	13.2674	71.0249	116.076	2.02591	2	18.3858	76.7887	161.499	2.81868	7.7084
19653	Wed Mar 22 14:40:48 2017_x000D_	12.9345	70.4166	118.679	2.07134	2	18.3858	76.7887	161.499	2.81868	8.38572
19654	Wed Mar 22 14:40:48 2017_x000D_	12.72	70.2172	118.682	2.07139	2	17.5145	76.7647	188.054	3.28216	8.11523
19655	Wed Mar 22 14:40:48 2017_x000D_	12.4867	69.5018	120.008	2.09454	2	17.5145	76.7647	188.054	3.28216	8.83337
19656	Wed Mar 22 14:40:48 2017_x000D_	12.2683	69.1986	118.679	2.07134	2	17.5145	76.7647	188.054	3.28216	9.20698
19657	Wed Mar 22 14:40:48 2017_x000D_	12.0535	68.9988	118.682	2.07139	2	17.5145	76.7647	188.054	3.28216	9.49377
19658	Wed Mar 22 14:40:48 2017_x000D_	11.8235	68.3856	118.679	2.07134	2	16.4445	76.2979	185.286	3.23384	9.16287
19659	Wed Mar 22 14:40:48 2017_x000D_	11.7124	68.1823	116.081	2.02599	2	16.4445	76.2979	185.286	3.23384	9.39445
19660	Wed Mar 22 14:40:48 2017_x000D_	11.5933	67.7719	118.676	2.07129	2	16.4445	76.2979	185.286	3.23384	9.80953
19661	Wed Mar 22 14:40:48 2017_x000D_	11.2671	67.3681	116.082	2.02601	2	16.4445	76.2979	185.286	3.23384	10.3222
19662	Wed Mar 22 14:40:48 2017_x000D_	11.0442	66.9607	116.083	2.02603	2	16.4445	76.2979	185.286	3.23384	10.7864
19663	Wed Mar 22 14:40:48 2017_x000D_	10.8212	66.5531	116.083	2.02604	2	15.573	76.2738	194.965	3.40278	10.82
19664	Wed Mar 22 14:40:48 2017_x000D_	10.8136	66.3459	116.081	2.02599	2	15.573	76.2738	194.965	3.40278	11.0098
19665	Wed Mar 22 14:40:48 2017_x000D_	10.5828	65.7307	116.079	2.02595	2	15.573	76.2738	194.965	3.40278	11.6644
19666	Wed Mar 22 14:40:48 2017_x000D_	10.4713	65.5267	113.375	1.97876	2	15.573	76.2738	194.965	3.40278	11.8965
19667	Wed Mar 22 14:40:48 2017_x000D_	10.3633	65.4259	114.955	2.00635	2	14.5121	75.5884	248.386	4.33516	10.9767
19668	Wed Mar 22 14:40:48 2017_x000D_	10.2557	65.3258	113.378	1.97883	2	14.5121	75.5884	248.386	4.33516	11.1103
19669	Wed Mar 22 14:40:49 2017_x000D_	10.1364	64.9142	110.568	1.92978	2	14.5121	75.5884	248.386	4.33516	11.5363
19670	Wed Mar 22 14:40:49 2017_x000D_	10.1325	64.8102	109.66	1.91393	2	14.5121	75.5884	248.386	4.33516	11.634
19671	Wed Mar 22 14:40:49 2017_x000D_	10.0171	64.5024	107.663	1.87907	2	13.5366	72.9364	257.28	4.49039	9.13889
19672	Wed Mar 22 14:40:49 2017_x000D_	9.90931	64.4017	104.035	1.81575	2	13.5366	72.9364	257.28	4.49039	9.27353
19673	Wed Mar 22 14:40:49 2017_x000D_	9.90155	64.1941	104.033	1.81573	2	13.5366	72.9364	257.28	4.49039	9.46791
19674	Wed Mar 22 14:40:49 2017_x000D_	9.79373	64.0934	100.68	1.7572	2	13.5366	72.9364	257.28	4.49039	9.60249
19675	Wed Mar 22 14:40:49 2017_x000D_	9.78231	63.7822	95.1592	1.66084	2	12.7784	70.2887	263.377	4.5968	7.16318
19676	Wed Mar 22 14:40:49 2017_x000D_	9.7786	63.6784	89.2737	1.55812	2	12.7784	70.2887	263.377	4.5968	7.25912
19677	Wed Mar 22 14:40:49 2017_x000D_	9.76707	63.3672	83.1446	1.45115	2	12.7784	70.2887	263.377	4.5968	7.5482
19678	Wed Mar 22 14:40:49 2017_x000D_	9.7516	62.9518	77.3492	1.35	2	12.7784	70.2887	263.377	4.5968	7.93673
19679	Wed Mar 22 14:40:49 2017_x000D_	9.84796	62.741	74.5518	1.30118	2	12.7784	70.2887	263.377	4.5968	8.09662
19680	Wed Mar 22 14:40:49 2017_x000D_	10.0367	62.2156	62.9479	1.09865	2	12.4372	68.0891	257.28	4.49039	6.34511
19681	Wed Mar 22 14:40:49 2017_x000D_	10.1329	62.0049	57.4527	1.00274	2	12.4372	68.0891	257.28	4.49039	6.50594
19682	Wed Mar 22 14:40:49 2017_x000D_	10.4256	61.4762	48.8675	0.852898	2	12.4372	68.0891	257.28	4.49039	6.91209
19683	Wed Mar 22 14:40:49 2017_x000D_	10.6259	61.2623	44.7379	0.780824	2	12.4372	68.0891	257.28	4.49039	7.063
19684	Wed Mar 22 14:40:49 2017_x000D_	10.8299	61.1525	38.6814	0.675118	2	12.0862	66.1073	261.184	4.55852	5.11159
19685	Wed Mar 22 14:40:49 2017_x000D_	11.3345	60.7216	32.2282	0.562488	2	12.0862	66.1073	261.184	4.55852	5.43791
19686	Wed Mar 22 14:40:49 2017_x000D_	11.5386	60.6116	29.6419	0.517348	2	12.0862	66.1073	261.184	4.55852	5.52291
19687	Wed Mar 22 14:40:49 2017_x000D_	11.8427	60.3947	22.9513	0.400576	2	12.0862	66.1073	261.184	4.55852	5.71779
19688	Wed Mar 22 14:40:49 2017_x000D_	12.4586	60.1689	17.1939	0.30009	2	10.6721	63.4365	237.39	4.14324	3.72408
19689	Wed Mar 22 14:40:49 2017_x000D_	12.7663	60.0561	13.5411	0.236336	2	10.6721	63.4365	237.39	4.14324	3.97653
19690	Wed Mar 22 14:40:50 2017_x000D_	13.4892	59.9315	10.1705	0.177508	2	10.6721	63.4365	237.39	4.14324	4.49679
19691	Wed Mar 22 14:40:50 2017_x000D_	13.9008	59.8159	12.9604	0.226202	2	10.6721	63.4365	237.39	4.14324	4.85111
19692	Wed Mar 22 14:40:50 2017_x000D_	14.6234	59.6914	10.6133	0.185237	2	11.4979	64.5562	261.184	4.55852	5.7823
19693	Wed Mar 22 14:40:50 2017_x000D_	14.9342	59.6827	10.1707	0.177512	2	11.4979	64.5562	261.184	4.55852	5.96315
19694	Wed Mar 22 14:40:50 2017_x000D_	15.3451	59.5671	7.33736	0.128061	2	11.4979	64.5562	261.184	4.55852	6.30016
19695	Wed Mar 22 14:40:50 2017_x000D_	15.9632	59.4459	10.1694	0.17749	2	11.4979	64.5562	261.184	4.55852	6.78631
19696	Wed Mar 22 14:40:50 2017_x000D_	16.3774	59.4343	10.171	0.177517	2	11.4979	64.5562	261.184	4.55852	7.07413
19697	Wed Mar 22 14:40:50 2017_x000D_	16.6844	59.3216	7.63521	0.13326	2	11.7162	64.5624	254.655	4.44457	7.22143
19698	Wed Mar 22 14:40:50 2017_x000D_	17.4049	59.1977	10.1697	0.177494	2	11.7162	64.5624	254.655	4.44457	7.81929
19699	Wed Mar 22 14:40:50 2017_x000D_	17.7117	59.0851	7.6326	0.133214	2	11.7162	64.5624	254.655	4.44457	8.12077
19700	Wed Mar 22 14:40:50 2017_x000D_	18.5386	59.0621	7.6349	0.133254	2	11.7162	64.5624	254.655	4.44457	8.76347
19701	Wed Mar 22 14:40:50 2017_x000D_	18.8448	58.9498	10.1699	0.177499	2	11.7257	64.3435	256.263	4.47263	8.93161
19702	Wed Mar 22 14:40:50 2017_x000D_	19.1548	58.9412	10.6157	0.18528	2	11.7257	64.3435	256.263	4.47263	9.18566
19703	Wed Mar 22 14:40:50 2017_x000D_	19.9769	58.8145	7.63347	0.133229	2	11.7257	64.3435	256.263	4.47263	9.93238
19704	Wed Mar 22 14:40:50 2017_x000D_	20.2828	58.7023	10.1702	0.177503	2	11.7257	64.3435	256.263	4.47263	10.2492
19705	Wed Mar 22 14:40:50 2017_x000D_	21.0012	58.5786	7.63081	0.133183	2	11.346	63.017	263.756	4.60341	10.6265
19706	Wed Mar 22 14:40:50 2017_x000D_	21.4134	58.5672	7.63195	0.133203	2	11.346	63.017	263.756	4.60341	11.007
19707	Wed Mar 22 14:40:50 2017_x000D_	22.028	58.4466	10.6169	0.1853	2	11.346	63.017	263.756	4.60341	11.6187
19708	Wed Mar 22 14:40:50 2017_x000D_	22.4398	58.4352	10.6185	0.185328	2	11.346	63.017	263.756	4.60341	12.0027
19709	Wed Mar 22 14:40:50 2017_x000D_	22.7449	58.3231	7.32953	0.127924	2	11.346	63.017	263.756	4.60341	12.3275
19710	Wed Mar 22 14:40:50 2017_x000D_	23.465	58.3032	7.63225	0.133208	2	11.004	60.8137	273.247	4.76906	12.7114
19711	Wed Mar 22 14:40:51 2017_x000D_	23.7732	58.2947	7.33229	0.127973	2	11.004	60.8137	273.247	4.76906	13.0153
19712	Wed Mar 22 14:40:51 2017_x000D_	24.4893	58.1713	4.61119	0.0804804	2	11.004	60.8137	273.247	4.76906	13.7417
19713	Wed Mar 22 14:40:51 2017_x000D_	24.7971	58.1629	4.46	0.0778417	2	11.004	60.8137	273.247	4.76906	14.0455
19714	Wed Mar 22 14:40:51 2017_x000D_	25.1022	58.051	7.63139	0.133193	2	11.5166	59.0727	296.915	5.18214	13.624
19715	Wed Mar 22 14:40:51 2017_x000D_	25.7179	58.0341	7.63316	0.133224	2	11.5166	59.0727	296.915	5.18214	14.2392
19716	Wed Mar 22 14:40:51 2017_x000D_	26.0254	58.0257	7.33293	0.127984	2	11.5166	59.0727	296.915	5.18214	14.5465
19717	Wed Mar 22 14:40:51 2017_x000D_	26.4322	57.911	4.45649	0.0777803	2	11.5166	59.0727	296.915	5.18214	14.9608
19718	Wed Mar 22 14:40:51 2017_x000D_	26.7368	57.7992	7.63055	0.133178	2	13.1405	56.9241	315	5.49779	13.6244
19719	Wed Mar 22 14:40:51 2017_x000D_	26.9417	57.7936	7.63114	0.133188	2	13.1405	56.9241	315	5.49779	13.8286
19720	Wed Mar 22 14:40:51 2017_x000D_	27.3515	57.7824	7.63231	0.133209	2	13.1405	56.9241	315	5.49779	14.2369
19721	Wed Mar 22 14:40:51 2017_x000D_	27.5563	57.7768	7.6329	0.133219	2	13.1405	56.9241	315	5.49779	14.441
19722	Wed Mar 22 14:40:51 2017_x000D_	27.9658	57.7656	7.63407	0.13324	2	14.7361	55.4331	315	5.49779	13.4337
19723	Wed Mar 22 14:40:51 2017_x000D_	28.068	57.7629	7.33288	0.127983	2	14.7361	55.4331	315	5.49779	13.5339
19724	Wed Mar 22 14:40:51 2017_x000D_	28.2726	57.7573	7.33341	0.127992	2	14.7361	55.4331	315	5.49779	13.7346
19725	Wed Mar 22 14:40:51 2017_x000D_	28.7813	57.64	10.6284	0.185501	2	14.7361	55.4331	315	5.49779	14.2175
19726	Wed Mar 22 14:40:51 2017_x000D_	28.9828	57.5312	13.5735	0.236903	2	14.7361	55.4331	315	5.49779	14.4004
19727	Wed Mar 22 14:40:51 2017_x000D_	28.9862	57.6347	21.9959	0.383901	2	16.0943	54.3742	315	5.49779	13.2978
19728	Wed Mar 22 14:40:51 2017_x000D_	28.9898	57.738	32.3239	0.564159	2	16.0943	54.3742	315	5.49779	13.327
19729	Wed Mar 22 14:40:51 2017_x000D_	28.8912	57.8438	44.802	0.781943	2	16.0943	54.3742	315	5.49779	13.2589
19730	Wed Mar 22 14:40:51 2017_x000D_	28.7923	57.9495	57.4258	1.00227	2	16.0943	54.3742	315	5.49779	13.1917
19731	Wed Mar 22 14:40:51 2017_x000D_	28.7955	58.0525	64.0199	1.11736	2	16.9967	53.7415	315.77	5.51123	12.5617
19732	Wed Mar 22 14:40:51 2017_x000D_	28.7986	58.1548	83.2599	1.45316	2	16.9967	53.7415	315.77	5.51123	12.6001
19733	Wed Mar 22 14:40:52 2017_x000D_	28.8016	58.258	88.7268	1.54857	2	16.9967	53.7415	315.77	5.51123	12.6394
19734	Wed Mar 22 14:40:52 2017_x000D_	28.9033	58.2547	103.477	1.80601	2	16.9967	53.7415	315.77	5.51123	12.7333
19735	Wed Mar 22 14:40:52 2017_x000D_	28.7976	58.1541	112.752	1.96789	2	18.1174	53.115	337.801	5.89574	11.8093
19736	Wed Mar 22 14:40:52 2017_x000D_	28.7942	58.0509	119.342	2.08291	2	18.1174	53.115	337.801	5.89574	11.7625
19737	Wed Mar 22 14:40:52 2017_x000D_	28.7874	57.8444	132.279	2.3087	2	18.1174	53.115	337.801	5.89574	11.6712
19738	Wed Mar 22 14:40:52 2017_x000D_	28.6819	57.744	136.351	2.37978	2	18.1174	53.115	337.801	5.89574	11.5341
19739	Wed Mar 22 14:40:52 2017_x000D_	28.4711	57.5429	136.351	2.37978	2	18.1174	53.115	337.801	5.89574	11.2608
19740	Wed Mar 22 14:40:52 2017_x000D_	27.9437	57.0401	140.426	2.4509	2	21.2419	51.6681	333.903	5.8277	8.58909
19741	Wed Mar 22 14:40:52 2017_x000D_	27.208	56.4387	138.468	2.41671	2	21.2419	51.6681	333.903	5.8277	7.63891
19742	Wed Mar 22 14:40:52 2017_x000D_	26.9967	56.2371	138.467	2.41671	2	21.2419	51.6681	333.903	5.8277	7.34803
19743	Wed Mar 22 14:40:52 2017_x000D_	26.6797	55.9345	134.243	2.34298	2	21.2419	51.6681	333.903	5.8277	6.91172
19744	Wed Mar 22 14:40:52 2017_x000D_	26.3622	55.6316	134.389	2.34553	2	23.6918	50.6411	337.801	5.89574	5.66005
19745	Wed Mar 22 14:40:52 2017_x000D_	25.8299	55.0232	132.289	2.30888	2	23.6918	50.6411	337.801	5.89574	4.87589
19746	Wed Mar 22 14:40:52 2017_x000D_	25.6181	54.8211	132.29	2.3089	2	23.6918	50.6411	337.801	5.89574	4.6025
19747	Wed Mar 22 14:40:52 2017_x000D_	24.9821	54.2144	132.292	2.30894	2	23.6918	50.6411	337.801	5.89574	3.79912
19748	Wed Mar 22 14:40:52 2017_x000D_	24.77	54.0121	132.293	2.30895	2	25.6953	49.8208	333.182	5.81513	4.29222
19749	Wed Mar 22 14:40:52 2017_x000D_	24.5545	53.706	134.242	2.34296	2	25.6953	49.8208	333.182	5.81513	4.04922
19750	Wed Mar 22 14:40:52 2017_x000D_	24.1232	53.0929	134.237	2.34288	2	25.6953	49.8208	333.182	5.81513	3.63017
19751	Wed Mar 22 14:40:52 2017_x000D_	23.5949	52.6898	136.346	2.37968	2	25.6953	49.8208	333.182	5.81513	3.55568
19752	Wed Mar 22 14:40:52 2017_x000D_	23.3822	52.4869	136.346	2.37968	2	26.816	49.1944	326.219	5.6936	4.75726
19753	Wed Mar 22 14:40:52 2017_x000D_	23.1628	52.0758	136.341	2.37959	2	26.816	49.1944	326.219	5.6936	4.65278
19754	Wed Mar 22 14:40:53 2017_x000D_	22.847	51.8752	134.24	2.34292	2	26.816	49.1944	326.219	5.6936	4.78954
19755	Wed Mar 22 14:40:53 2017_x000D_	22.3176	51.4711	136.346	2.37968	2	26.816	49.1944	326.219	5.6936	5.04172
19756	Wed Mar 22 14:40:53 2017_x000D_	22.1011	51.1637	138.447	2.41635	2	26.816	49.1944	326.219	5.6936	5.10964
19757	Wed Mar 22 14:40:53 2017_x000D_	21.6745	50.7567	138.446	2.41634	2	27.9564	48.129	283.592	4.94961	6.80934
19758	Wed Mar 22 14:40:53 2017_x000D_	21.3575	50.5554	140.397	2.45039	2	27.9564	48.129	283.592	4.94961	7.03085
19759	Wed Mar 22 14:40:53 2017_x000D_	20.8238	50.0462	140.706	2.45578	2	27.9564	48.129	283.592	4.94961	7.38577
19760	Wed Mar 22 14:40:53 2017_x000D_	20.6135	49.9464	138.45	2.4164	2	27.9564	48.129	283.592	4.94961	7.56446
19761	Wed Mar 22 14:40:53 2017_x000D_	20.3963	49.6383	140.704	2.45575	2	28.7197	45.733	276.482	4.82552	9.19404
19762	Wed Mar 22 14:40:53 2017_x000D_	20.0751	49.3319	140.392	2.45031	2	28.7197	45.733	276.482	4.82552	9.36382
19763	Wed Mar 22 14:40:53 2017_x000D_	19.647	48.9234	140.391	2.45028	2	28.7197	45.733	276.482	4.82552	9.6173
19764	Wed Mar 22 14:40:53 2017_x000D_	19.3294	48.7215	138.447	2.41636	2	28.7197	45.733	276.482	4.82552	9.85438
19765	Wed Mar 22 14:40:53 2017_x000D_	18.9008	48.3126	138.447	2.41635	2	28.7988	43.9757	276.482	4.82552	10.8064
19766	Wed Mar 22 14:40:53 2017_x000D_	18.6898	48.2124	136.351	2.37978	2	28.7988	43.9757	276.482	4.82552	10.9609
19767	Wed Mar 22 14:40:53 2017_x000D_	18.2607	47.8031	136.351	2.37978	2	28.7988	43.9757	276.482	4.82552	11.2116
19768	Wed Mar 22 14:40:53 2017_x000D_	18.0496	47.7031	138.45	2.41642	2	28.7988	43.9757	276.482	4.82552	11.3771
19769	Wed Mar 22 14:40:53 2017_x000D_	17.8277	47.2889	138.445	2.41631	2	28.878	42.2178	276.482	4.82552	12.1583
19770	Wed Mar 22 14:40:53 2017_x000D_	17.6164	47.1885	136.351	2.37978	2	28.878	42.2178	276.482	4.82552	12.3098
19771	Wed Mar 22 14:40:53 2017_x000D_	17.4051	47.0884	138.449	2.4164	2	28.878	42.2178	276.482	4.82552	12.464
19772	Wed Mar 22 14:40:53 2017_x000D_	17.0792	46.676	136.351	2.37978	2	28.878	42.2178	276.482	4.82552	12.613
19773	Wed Mar 22 14:40:53 2017_x000D_	16.9714	46.5732	136.351	2.37978	2	28.878	42.2178	276.482	4.82552	12.6782
19774	Wed Mar 22 14:40:53 2017_x000D_	16.6527	46.37	126.013	2.19933	2	28.7091	41.1122	264.605	4.61823	13.153
19775	Wed Mar 22 14:40:54 2017_x000D_	16.6494	46.2651	119.502	2.0857	2	28.7091	41.1122	264.605	4.61823	13.1144
19776	Wed Mar 22 14:40:54 2017_x000D_	16.6572	46.4748	106.548	1.85961	2	28.7091	41.1122	264.605	4.61823	13.1911
19777	Wed Mar 22 14:40:54 2017_x000D_	16.5536	46.4774	97.9259	1.70913	2	28.7091	41.1122	264.605	4.61823	13.2869
19778	Wed Mar 22 14:40:54 2017_x000D_	16.6579	46.4755	88.9851	1.55308	2	28.7091	41.1122	264.605	4.61823	13.1908
19779	Wed Mar 22 14:40:54 2017_x000D_	16.658	46.4757	83.0597	1.44967	2	28.7091	41.1122	264.605	4.61823	13.1908
19780	Wed Mar 22 14:40:54 2017_x000D_	16.554	46.4786	66.8302	1.16641	2	28.7091	41.1122	264.605	4.61823	13.287
19781	Wed Mar 22 14:40:54 2017_x000D_	16.6544	46.3717	62.65	1.09345	2	28.7091	41.1122	264.605	4.61823	13.1521
19782	Wed Mar 22 14:40:54 2017_x000D_	16.7471	46.0555	44.6981	0.780128	2	28.5402	40.0064	264.605	4.61823	13.254
19783	Wed Mar 22 14:40:54 2017_x000D_	16.8473	45.9485	40.4178	0.705424	2	28.5402	40.0064	264.605	4.61823	13.1161
19784	Wed Mar 22 14:40:54 2017_x000D_	17.0512	45.8394	29.4861	0.514629	2	28.5402	40.0064	264.605	4.61823	12.8849
19785	Wed Mar 22 14:40:54 2017_x000D_	17.2518	45.6252	23.8782	0.416753	2	28.5402	40.0064	264.605	4.61823	12.6095
19786	Wed Mar 22 14:40:54 2017_x000D_	17.7679	45.5095	25.4881	0.444851	2	28.5402	40.0064	264.605	4.61823	12.0966
19787	Wed Mar 22 14:40:54 2017_x000D_	17.7679	45.5095	25.4881	0.444851	2	28.5402	40.0064	264.605	4.61823	12.0966
19788	Wed Mar 22 14:40:54 2017_x000D_	18.4845	45.1797	23.8799	0.416783	2	28.5402	40.0064	264.605	4.61823	11.3084
19789	Wed Mar 22 14:40:54 2017_x000D_	19.2006	44.8501	25.4885	0.444858	2	28.5402	40.0064	264.605	4.61823	10.5209
19790	Wed Mar 22 14:40:54 2017_x000D_	19.6123	44.7368	28.1361	0.491068	2	28.5402	40.0064	264.605	4.61823	10.1037
19791	Wed Mar 22 14:40:54 2017_x000D_	19.9167	44.5207	29.4901	0.5147	2	28.3415	39.56	256.987	4.48527	9.7768
19792	Wed Mar 22 14:40:54 2017_x000D_	20.525	44.0887	29.4889	0.514679	2	28.3415	39.56	256.987	4.48527	9.03365
19793	Wed Mar 22 14:40:54 2017_x000D_	20.9328	43.8707	29.4891	0.514682	2	28.3415	39.56	256.987	4.48527	8.57152
19794	Wed Mar 22 14:40:54 2017_x000D_	21.5443	43.5438	32.1019	0.560285	2	28.3415	39.56	256.987	4.48527	7.87862
19795	Wed Mar 22 14:40:54 2017_x000D_	21.7479	43.4348	29.4894	0.514688	2	28.3316	39.7799	256.987	4.48527	7.53017
19796	Wed Mar 22 14:40:54 2017_x000D_	22.0517	43.219	28.1331	0.491015	2	28.3316	39.7799	256.987	4.48527	7.15993
19797	Wed Mar 22 14:40:55 2017_x000D_	22.556	42.7895	29.4869	0.514643	2	28.3316	39.7799	256.987	4.48527	6.5127
19798	Wed Mar 22 14:40:55 2017_x000D_	22.9632	42.5718	29.4871	0.514647	2	28.3316	39.7799	256.987	4.48527	6.05099
19799	Wed Mar 22 14:40:55 2017_x000D_	23.5772	42.3501	29.4888	0.514676	2	28.1429	39.1136	256.987	4.48527	5.59648
19800	Wed Mar 22 14:40:55 2017_x000D_	23.8806	42.1345	28.1316	0.490989	2	28.1429	39.1136	256.987	4.48527	5.22427
19801	Wed Mar 22 14:40:55 2017_x000D_	24.4909	41.8082	25.4802	0.444713	2	28.1429	39.1136	256.987	4.48527	4.5385
19802	Wed Mar 22 14:40:55 2017_x000D_	24.7945	41.5926	26.7412	0.466722	2	28.1429	39.1136	256.987	4.48527	4.1662
19803	Wed Mar 22 14:40:55 2017_x000D_	25.4077	41.3713	26.7425	0.466745	2	28.1429	39.1136	256.987	4.48527	3.54662
19804	Wed Mar 22 14:40:55 2017_x000D_	25.4077	41.3713	26.7425	0.466745	2	27.9343	38.8871	262.955	4.58943	3.5433
19805	Wed Mar 22 14:40:55 2017_x000D_	26.0206	41.1501	26.7439	0.466769	2	27.9343	38.8871	262.955	4.58943	2.96368
19806	Wed Mar 22 14:40:55 2017_x000D_	26.3236	40.9348	25.4802	0.444713	2	27.9343	38.8871	262.955	4.58943	2.60527
19807	Wed Mar 22 14:40:55 2017_x000D_	26.933	40.609	28.1331	0.491015	2	27.9343	38.8871	262.955	4.58943	1.99187
19808	Wed Mar 22 14:40:55 2017_x000D_	27.3421	40.4966	25.4809	0.444726	2	27.1197	37.5409	225.079	3.92837	2.96406
19809	Wed Mar 22 14:40:55 2017_x000D_	27.9511	40.1711	28.1346	0.491042	2	27.1197	37.5409	225.079	3.92837	2.75847
19810	Wed Mar 22 14:40:55 2017_x000D_	28.154	40.0625	25.4801	0.444712	2	27.1197	37.5409	225.079	3.92837	2.72548
19811	Wed Mar 22 14:40:55 2017_x000D_	28.7594	39.6324	25.4779	0.444673	2	27.1197	37.5409	225.079	3.92837	2.65763
19812	Wed Mar 22 14:40:55 2017_x000D_	29.1712	39.625	25.4809	0.444726	2	26.4937	36.861	215.505	3.76128	3.84821
19813	Wed Mar 22 14:40:55 2017_x000D_	29.3709	39.4118	25.4791	0.444694	2	26.4937	36.861	215.505	3.76128	3.84511
19814	Wed Mar 22 14:40:55 2017_x000D_	29.9821	39.1914	25.4802	0.444713	2	26.4937	36.861	215.505	3.76128	4.1952
19815	Wed Mar 22 14:40:55 2017_x000D_	30.1846	39.083	22.7105	0.396374	2	26.4937	36.861	215.505	3.76128	4.30813
19816	Wed Mar 22 14:40:55 2017_x000D_	30.6924	38.8645	21.6626	0.378084	2	25.649	36.1744	263.274	4.595	5.71599
19817	Wed Mar 22 14:40:55 2017_x000D_	30.8949	38.7561	18.9034	0.329927	2	25.649	36.1744	263.274	4.595	5.84676
19818	Wed Mar 22 14:40:56 2017_x000D_	31.2004	38.646	22.7103	0.39637	2	25.649	36.1744	263.274	4.595	6.07675
19819	Wed Mar 22 14:40:56 2017_x000D_	31.4059	38.6424	22.7118	0.396396	2	25.649	36.1744	263.274	4.595	6.26362
19820	Wed Mar 22 14:40:56 2017_x000D_	31.6084	38.5342	25.482	0.444745	2	25.649	36.1744	263.274	4.595	6.40961
19821	Wed Mar 22 14:40:56 2017_x000D_	31.9107	38.3195	26.746	0.466805	2	25.6883	35.2939	263.162	4.59305	6.919
19822	Wed Mar 22 14:40:56 2017_x000D_	32.3186	38.2077	34.6041	0.603956	2	25.6883	35.2939	263.162	4.59305	7.24231
19823	Wed Mar 22 14:40:56 2017_x000D_	32.4217	38.2057	44.7316	0.780713	2	25.6883	35.2939	263.162	4.59305	7.33602
19824	Wed Mar 22 14:40:56 2017_x000D_	32.3224	38.3117	57.4408	1.00253	2	25.6883	35.2939	263.162	4.59305	7.28824
19825	Wed Mar 22 14:40:56 2017_x000D_	32.3255	38.4161	64.0536	1.11795	2	25.7375	34.193	263.162	4.59305	7.82536
19826	Wed Mar 22 14:40:56 2017_x000D_	32.3255	38.4155	77.1119	1.34586	2	25.7375	34.193	263.162	4.59305	7.82504
19827	Wed Mar 22 14:40:56 2017_x000D_	32.431	38.5178	86.0106	1.50117	2	25.7375	34.193	263.162	4.59305	7.96912
19828	Wed Mar 22 14:40:56 2017_x000D_	32.3281	38.5193	94.4237	1.648	2	25.7375	34.193	263.162	4.59305	7.88371
19829	Wed Mar 22 14:40:56 2017_x000D_	32.4302	38.5174	109.655	1.91384	2	25.7473	33.9728	277.871	4.84977	8.08174
19830	Wed Mar 22 14:40:56 2017_x000D_	32.4269	38.4127	116.275	2.02938	2	25.7473	33.9728	277.871	4.84977	8.02058
19831	Wed Mar 22 14:40:56 2017_x000D_	32.4266	38.4125	121.435	2.11944	2	25.7473	33.9728	277.871	4.84977	8.02022
19832	Wed Mar 22 14:40:56 2017_x000D_	32.4201	38.2037	137.841	2.40579	2	25.7473	33.9728	277.871	4.84977	7.90106
19833	Wed Mar 22 14:40:56 2017_x000D_	32.3144	38.1009	142.026	2.47882	2	25.7473	33.9728	277.871	4.84977	7.7568
19834	Wed Mar 22 14:40:56 2017_x000D_	32.1059	38.0002	152.762	2.6662	2	25.7867	33.0919	277.566	4.84445	8.00148
19835	Wed Mar 22 14:40:56 2017_x000D_	31.8976	37.8992	155.465	2.71338	2	25.7867	33.0919	277.566	4.84445	7.77517
19836	Wed Mar 22 14:40:56 2017_x000D_	31.2723	37.5956	158.298	2.76282	2	25.7867	33.0919	277.566	4.84445	7.09754
19837	Wed Mar 22 14:40:56 2017_x000D_	30.855	37.393	158.297	2.7628	2	25.7867	33.0919	277.566	4.84445	6.64734
19838	Wed Mar 22 14:40:56 2017_x000D_	30.4405	37.2949	155.467	2.71342	2	26.3125	31.1226	278.926	4.86818	7.42547
19839	Wed Mar 22 14:40:57 2017_x000D_	29.8138	36.9905	152.768	2.6663	2	26.3125	31.1226	278.926	4.86818	6.83311
19840	Wed Mar 22 14:40:57 2017_x000D_	29.4985	36.7857	154.099	2.68953	2	26.3125	31.1226	278.926	4.86818	6.49779
19841	Wed Mar 22 14:40:57 2017_x000D_	28.7682	36.4829	155.466	2.71339	2	26.3125	31.1226	278.926	4.86818	5.89604
19842	Wed Mar 22 14:40:57 2017_x000D_	28.4554	36.3828	154.102	2.68959	2	26.3618	30.0208	277.045	4.83535	6.69763
19843	Wed Mar 22 14:40:57 2017_x000D_	28.14	36.1777	152.769	2.66633	2	26.3618	30.0208	277.045	4.83535	6.40854
19844	Wed Mar 22 14:40:57 2017_x000D_	27.5081	35.7674	152.767	2.66628	2	26.3618	30.0208	277.045	4.83535	5.85981
19845	Wed Mar 22 14:40:57 2017_x000D_	27.0919	35.669	155.464	2.71336	2	26.3618	30.0208	277.045	4.83535	5.69519
19846	Wed Mar 22 14:40:57 2017_x000D_	26.4622	35.3631	152.771	2.66635	2	26.6199	29.1458	302.456	5.27886	6.2193
19847	Wed Mar 22 14:40:57 2017_x000D_	26.0422	35.1591	152.771	2.66636	2	26.6199	29.1458	302.456	5.27886	6.04099
19848	Wed Mar 22 14:40:57 2017_x000D_	25.8321	35.0573	155.463	2.71334	2	26.6199	29.1458	302.456	5.27886	5.96376
19849	Wed Mar 22 14:40:57 2017_x000D_	25.1981	34.6457	155.459	2.71327	2	26.6199	29.1458	302.456	5.27886	5.68071
19850	Wed Mar 22 14:40:57 2017_x000D_	24.7773	34.4413	155.459	2.71326	2	26.6199	29.1458	302.456	5.27886	5.60691
19851	Wed Mar 22 14:40:57 2017_x000D_	24.1489	34.24	155.461	2.71331	2	28.0408	26.7609	289.898	5.05967	8.43112
19852	Wed Mar 22 14:40:57 2017_x000D_	23.9349	34.0322	155.458	2.71325	2	28.0408	26.7609	289.898	5.05967	8.35046
19853	Wed Mar 22 14:40:57 2017_x000D_	23.1984	33.7264	154.099	2.68953	2	28.0408	26.7609	289.898	5.05967	8.48334
19854	Wed Mar 22 14:40:57 2017_x000D_	22.8839	33.6257	155.46	2.71329	2	28.0408	26.7609	289.898	5.05967	8.58598
19855	Wed Mar 22 14:40:57 2017_x000D_	22.5654	33.4192	156.694	2.73482	2	28.7465	25.6784	297.566	5.19351	9.90586
19856	Wed Mar 22 14:40:57 2017_x000D_	21.9351	33.2171	156.696	2.73486	2	28.7465	25.6784	297.566	5.19351	10.1601
19857	Wed Mar 22 14:40:57 2017_x000D_	21.6166	33.0104	155.459	2.71327	2	28.7465	25.6784	297.566	5.19351	10.2271
19858	Wed Mar 22 14:40:57 2017_x000D_	21.2975	32.8035	156.692	2.73478	2	28.7465	25.6784	297.566	5.19351	10.308
19859	Wed Mar 22 14:40:57 2017_x000D_	20.5624	32.6026	155.461	2.71331	2	29.7008	23.9407	291.255	5.08336	12.5912
19860	Wed Mar 22 14:40:57 2017_x000D_	20.3471	32.394	155.458	2.71325	2	29.7008	23.9407	291.255	5.08336	12.6075
19861	Wed Mar 22 14:40:58 2017_x000D_	19.7115	32.0852	152.777	2.66646	2	29.7008	23.9407	291.255	5.08336	12.8887
19862	Wed Mar 22 14:40:58 2017_x000D_	19.4996	31.9824	155.457	2.71324	2	29.7008	23.9407	291.255	5.08336	12.9897
19863	Wed Mar 22 14:40:58 2017_x000D_	18.8631	31.6733	152.778	2.66648	2	30.1681	23.2923	313.993	5.48021	14.0728
19864	Wed Mar 22 14:40:58 2017_x000D_	18.5464	31.5718	156.69	2.73476	2	30.1681	23.2923	313.993	5.48021	14.2693
19865	Wed Mar 22 14:40:58 2017_x000D_	18.2263	31.3642	155.456	2.71322	2	30.1681	23.2923	313.993	5.48021	14.414
19866	Wed Mar 22 14:40:58 2017_x000D_	17.5887	31.0545	152.779	2.6665	2	30.1681	23.2923	313.993	5.48021	14.7815
19867	Wed Mar 22 14:40:58 2017_x000D_	17.3762	30.9514	155.455	2.7132	2	30.1681	23.2923	313.993	5.48021	14.9095
19868	Wed Mar 22 14:40:58 2017_x000D_	16.9508	30.7449	155.455	2.71319	2	29.9692	22.8442	277.593	4.84491	15.2283
19869	Wed Mar 22 14:40:58 2017_x000D_	16.7379	30.6414	152.78	2.66651	2	29.9692	22.8442	277.593	4.84491	15.3579
19870	Wed Mar 22 14:40:58 2017_x000D_	16.2072	30.4359	154.102	2.68959	2	29.9692	22.8442	277.593	4.84491	15.7171
19871	Wed Mar 22 14:40:58 2017_x000D_	16.0991	30.3313	155.454	2.71318	2	29.9692	22.8442	277.593	4.84491	15.7619
19872	Wed Mar 22 14:40:58 2017_x000D_	15.8824	30.1217	155.45	2.71312	2	28.6862	22.1414	244.619	4.26941	15.0872
19873	Wed Mar 22 14:40:58 2017_x000D_	15.673	30.1244	155.453	2.71317	2	28.6862	22.1414	244.619	4.26941	15.2667
19874	Wed Mar 22 14:40:58 2017_x000D_	15.2464	29.917	150.242	2.62222	2	28.6862	22.1414	244.619	4.26941	15.527
19875	Wed Mar 22 14:40:58 2017_x000D_	15.0331	29.8136	152.781	2.66654	2	28.6862	22.1414	244.619	4.26941	15.6611
19876	Wed Mar 22 14:40:58 2017_x000D_	15.0374	29.9192	133.892	2.33685	2	27.8208	21.8934	197.615	3.44903	15.094
19877	Wed Mar 22 14:40:58 2017_x000D_	15.0378	29.9194	129.282	2.25639	2	27.8208	21.8934	197.615	3.44903	15.0938
19878	Wed Mar 22 14:40:58 2017_x000D_	15.1503	30.13	115.449	2.01497	2	27.8208	21.8934	197.615	3.44903	15.1124
19879	Wed Mar 22 14:40:58 2017_x000D_	15.046	30.1317	107.221	1.87136	2	27.8208	21.8934	197.615	3.44903	15.2008
19880	Wed Mar 22 14:40:58 2017_x000D_	15.0501	30.2382	94.9634	1.65742	2	27.8208	21.8934	197.615	3.44903	15.2554
19881	Wed Mar 22 14:40:58 2017_x000D_	15.0504	30.2386	83.122	1.45075	2	26.5175	21.6319	187.655	3.2752	14.3377
19882	Wed Mar 22 14:40:59 2017_x000D_	15.0505	30.2388	77.3776	1.35049	2	26.5175	21.6319	187.655	3.2752	14.3377
19883	Wed Mar 22 14:40:59 2017_x000D_	15.0431	30.027	64.1729	1.12003	2	26.5175	21.6319	187.655	3.2752	14.2176
19884	Wed Mar 22 14:40:59 2017_x000D_	15.1404	29.8131	61.5767	1.07472	2	26.5175	21.6319	187.655	3.2752	14.0132
19885	Wed Mar 22 14:40:59 2017_x000D_	15.3423	29.5984	48.8068	0.85184	2	25.8806	21.1699	187.25	3.26814	13.4943
19886	Wed Mar 22 14:40:59 2017_x000D_	15.4395	29.3847	42.6084	0.743657	2	25.8806	21.1699	187.25	3.26814	13.2853
19887	Wed Mar 22 14:40:59 2017_x000D_	15.6453	29.2757	40.2988	0.703346	2	25.8806	21.1699	187.25	3.26814	13.0562
19888	Wed Mar 22 14:40:59 2017_x000D_	16.1579	28.9504	36.0413	0.629038	2	25.8806	21.1699	187.25	3.26814	12.4526
19889	Wed Mar 22 14:40:59 2017_x000D_	16.4609	28.6277	31.8886	0.556562	2	24.5572	21.3498	171.074	2.9858	10.8866
19890	Wed Mar 22 14:40:59 2017_x000D_	16.6666	28.5188	29.2503	0.510515	2	24.5572	21.3498	171.074	2.9858	10.661
19891	Wed Mar 22 14:40:59 2017_x000D_	17.2801	28.086	29.2491	0.510494	2	24.5572	21.3498	171.074	2.9858	9.91628
19892	Wed Mar 22 14:40:59 2017_x000D_	17.6914	27.8684	29.2493	0.510497	2	24.5572	21.3498	171.074	2.9858	9.46738
19893	Wed Mar 22 14:40:59 2017_x000D_	18.3117	27.6484	29.2511	0.510527	2	22.9951	21.9646	164.206	2.86594	7.36477
19894	Wed Mar 22 14:40:59 2017_x000D_	18.618	27.4323	27.8808	0.486612	2	22.9951	21.9646	164.206	2.86594	7.00391
19895	Wed Mar 22 14:40:59 2017_x000D_	18.9246	27.216	29.2498	0.510505	2	22.9951	21.9646	164.206	2.86594	6.64426
19896	Wed Mar 22 14:40:59 2017_x000D_	19.5444	26.9963	29.2515	0.510536	2	22.9951	21.9646	164.206	2.86594	6.10126
19897	Wed Mar 22 14:40:59 2017_x000D_	19.8505	26.7802	27.8808	0.486612	2	22.9951	21.9646	164.206	2.86594	5.75139
19898	Wed Mar 22 14:40:59 2017_x000D_	20.1569	26.5641	29.2504	0.510515	2	22.3284	22.1651	164.206	2.86594	4.90577
19899	Wed Mar 22 14:40:59 2017_x000D_	20.7761	26.3446	29.252	0.510545	2	22.3284	22.1651	164.206	2.86594	4.45846
19900	Wed Mar 22 14:40:59 2017_x000D_	20.9779	26.1298	29.2507	0.510521	2	22.3284	22.1651	164.206	2.86594	4.1884
19901	Wed Mar 22 14:40:59 2017_x000D_	21.5934	25.8042	31.893	0.556638	2	22.3284	22.1651	164.206	2.86594	3.71258
19902	Wed Mar 22 14:40:59 2017_x000D_	21.7951	25.5894	31.8919	0.55662	2	22.1094	22.1583	163.9	2.86059	3.44547
19903	Wed Mar 22 14:40:59 2017_x000D_	22.4102	25.264	29.2498	0.510506	2	22.1094	22.1583	163.9	2.86059	3.12023
19904	Wed Mar 22 14:41:00 2017_x000D_	22.8236	25.1534	31.8944	0.556662	2	22.1094	22.1583	163.9	2.86059	3.07908
19905	Wed Mar 22 14:41:00 2017_x000D_	23.2267	24.7241	31.8923	0.556625	2	22.1094	22.1583	163.9	2.86059	2.79852
19906	Wed Mar 22 14:41:00 2017_x000D_	23.6397	24.6136	29.2503	0.510515	2	22.1094	22.1583	163.9	2.86059	2.89315
19907	Wed Mar 22 14:41:00 2017_x000D_	23.8412	24.399	29.249	0.510491	2	22.1094	22.1583	163.9	2.86059	2.83194
19908	Wed Mar 22 14:41:00 2017_x000D_	24.0461	24.2907	31.8932	0.556641	2	22.1094	22.1583	163.9	2.86059	2.88061
19909	Wed Mar 22 14:41:00 2017_x000D_	24.4557	24.074	31.8936	0.556649	2	22.1094	22.1583	163.9	2.86059	3.02903
19910	Wed Mar 22 14:41:00 2017_x000D_	24.7613	23.8584	33.478	0.584302	2	22.1094	22.1583	163.9	2.86059	3.15007
19911	Wed Mar 22 14:41:00 2017_x000D_	25.1704	23.642	30.4409	0.531294	2	20.5569	22.5523	134.409	2.34587	4.74045
19912	Wed Mar 22 14:41:00 2017_x000D_	25.479	23.5327	29.2497	0.510503	2	20.5569	22.5523	134.409	2.34587	5.01879
19913	Wed Mar 22 14:41:00 2017_x000D_	25.7841	23.3173	27.8761	0.48653	2	20.5569	22.5523	134.409	2.34587	5.28288
19914	Wed Mar 22 14:41:00 2017_x000D_	25.9855	23.1029	27.8746	0.486503	2	20.5569	22.5523	134.409	2.34587	5.45645
19915	Wed Mar 22 14:41:00 2017_x000D_	26.0895	23.1018	29.2484	0.510482	2	19.6419	23.4084	123.303	2.15205	6.45489
19916	Wed Mar 22 14:41:00 2017_x000D_	26.4985	22.8855	29.2486	0.510485	2	19.6419	23.4084	123.303	2.15205	6.87651
19917	Wed Mar 22 14:41:00 2017_x000D_	26.7031	22.7773	31.8948	0.55667	2	19.6419	23.4084	123.303	2.15205	7.08935
19918	Wed Mar 22 14:41:00 2017_x000D_	27.0084	22.562	38.4816	0.67163	2	19.6419	23.4084	123.303	2.15205	7.41497
19919	Wed Mar 22 14:41:00 2017_x000D_	27.0119	22.668	44.6402	0.779118	2	19.8318	24.0775	32.0203	0.55886	7.31714
19920	Wed Mar 22 14:41:00 2017_x000D_	27.0155	22.7737	59.9931	1.04708	2	19.8318	24.0775	32.0203	0.55886	7.30106
19921	Wed Mar 22 14:41:00 2017_x000D_	27.0157	22.7733	68.0667	1.18799	2	19.8318	24.0775	32.0203	0.55886	7.30133
19922	Wed Mar 22 14:41:00 2017_x000D_	27.0189	22.8792	74.4773	1.29987	2	19.8318	24.0775	32.0203	0.55886	7.28631
19923	Wed Mar 22 14:41:00 2017_x000D_	27.0187	22.8787	85.8426	1.49824	2	20.6883	24.546	17.7615	0.309997	6.54629
19924	Wed Mar 22 14:41:00 2017_x000D_	27.012	22.6659	97.5847	1.70317	2	20.6883	24.546	17.7615	0.309997	6.59727
19925	Wed Mar 22 14:41:01 2017_x000D_	27.0117	22.6657	103.299	1.80291	2	20.6883	24.546	17.7615	0.309997	6.59704
19926	Wed Mar 22 14:41:01 2017_x000D_	27.0048	22.4533	116.204	2.02814	2	20.6883	24.546	17.7615	0.309997	6.65414
19927	Wed Mar 22 14:41:01 2017_x000D_	27.0013	22.347	122.804	2.14333	2	20.6883	24.546	17.7615	0.309997	6.68503
19928	Wed Mar 22 14:41:01 2017_x000D_	26.8906	22.1356	133.392	2.32813	2	21.3355	24.787	21.6701	0.378215	6.15541
19929	Wed Mar 22 14:41:01 2017_x000D_	26.6765	21.925	133.392	2.32814	2	21.3355	24.787	21.6701	0.378215	6.05948
19930	Wed Mar 22 14:41:01 2017_x000D_	26.1406	21.398	137.543	2.40057	2	21.3355	24.787	21.6701	0.378215	5.87999
19931	Wed Mar 22 14:41:01 2017_x000D_	25.8224	21.188	135.469	2.36438	2	21.3355	24.787	21.6701	0.378215	5.75196
19932	Wed Mar 22 14:41:01 2017_x000D_	25.5003	20.8711	135.469	2.36438	2	22.1917	25.2554	16.925	0.295397	5.49262
19933	Wed Mar 22 14:41:01 2017_x000D_	24.9604	20.2366	133.395	2.32819	2	22.1917	25.2554	16.925	0.295397	5.73185
19934	Wed Mar 22 14:41:01 2017_x000D_	24.7456	20.0252	133.396	2.3282	2	22.1917	25.2554	16.925	0.295397	5.82043
19935	Wed Mar 22 14:41:01 2017_x000D_	24.2082	19.4963	129.29	2.25653	2	22.1917	25.2554	16.925	0.295397	6.10193
19936	Wed Mar 22 14:41:01 2017_x000D_	23.9863	19.0713	129.286	2.25647	2	23.9526	25.0887	0	0	6.01749
19937	Wed Mar 22 14:41:01 2017_x000D_	23.4482	18.5415	125.261	2.18621	2	23.9526	25.0887	0	0	6.5666
19938	Wed Mar 22 14:41:01 2017_x000D_	23.2294	18.2229	126.953	2.21574	2	23.9526	25.0887	0	0	6.90378
19939	Wed Mar 22 14:41:01 2017_x000D_	23.0139	18.0107	126.954	2.21577	2	23.9526	25.0887	0	0	7.13997
19940	Wed Mar 22 14:41:01 2017_x000D_	22.5757	17.3725	126.953	2.21575	2	23.9526	25.0887	0	0	7.83809
19941	Wed Mar 22 14:41:01 2017_x000D_	22.4574	16.9455	129.28	2.25637	2	25.723	24.7015	349.074	6.09248	8.41544
19942	Wed Mar 22 14:41:01 2017_x000D_	22.2415	16.7329	129.282	2.25639	2	25.723	24.7015	349.074	6.09248	8.69594
19943	Wed Mar 22 14:41:01 2017_x000D_	21.8095	16.3076	129.284	2.25643	2	25.723	24.7015	349.074	6.09248	9.26137
19944	Wed Mar 22 14:41:01 2017_x000D_	21.5934	16.0948	129.285	2.25645	2	25.723	24.7015	349.074	6.09248	9.54614
19945	Wed Mar 22 14:41:01 2017_x000D_	21.262	15.5614	133.377	2.32786	2	27.5031	24.0937	290.375	5.068	10.5713
19946	Wed Mar 22 14:41:02 2017_x000D_	21.0456	15.3483	133.377	2.32787	2	27.5031	24.0937	290.375	5.068	10.8711
19947	Wed Mar 22 14:41:02 2017_x000D_	20.9341	15.1347	131.164	2.28924	2	27.5031	24.0937	290.375	5.068	11.1093
19948	Wed Mar 22 14:41:02 2017_x000D_	20.6057	14.7076	133.373	2.3278	2	27.5031	24.0937	290.375	5.068	11.6479
19949	Wed Mar 22 14:41:02 2017_x000D_	20.389	14.4942	133.373	2.3278	2	28.0496	21.6795	279.972	4.88644	10.503
19950	Wed Mar 22 14:41:02 2017_x000D_	19.9556	14.0672	133.374	2.32782	2	28.0496	21.6795	279.972	4.88644	11.1113
19951	Wed Mar 22 14:41:02 2017_x000D_	19.8474	13.9607	133.21	2.32495	2	28.0496	21.6795	279.972	4.88644	11.263
19952	Wed Mar 22 14:41:02 2017_x000D_	19.7352	13.7465	135.432	2.36373	2	28.0496	21.6795	279.972	4.88644	11.4918
19953	Wed Mar 22 14:41:02 2017_x000D_	19.4095	13.4256	135.432	2.36373	2	28.0991	20.5756	277.57	4.84452	11.2531
19954	Wed Mar 22 14:41:02 2017_x000D_	19.3012	13.319	135.432	2.36373	2	28.0991	20.5756	277.57	4.84452	11.4044
19955	Wed Mar 22 14:41:02 2017_x000D_	18.8704	12.9984	133.376	2.32785	2	28.0991	20.5756	277.57	4.84452	11.9408
19956	Wed Mar 22 14:41:02 2017_x000D_	18.8669	12.8911	135.432	2.36373	2	28.0991	20.5756	277.57	4.84452	12.0119
19957	Wed Mar 22 14:41:02 2017_x000D_	18.6496	12.6771	135.432	2.36373	2	28.0991	20.5756	277.57	4.84452	12.3158
19958	Wed Mar 22 14:41:02 2017_x000D_	18.4322	12.463	135.432	2.36373	2	28.1387	19.6923	276.692	4.82918	12.1028
19959	Wed Mar 22 14:41:02 2017_x000D_	18.3233	12.356	139.71	2.43839	2	28.1387	19.6923	276.692	4.82918	12.2541
19960	Wed Mar 22 14:41:02 2017_x000D_	17.8915	12.0351	145.663	2.54231	2	28.1387	19.6923	276.692	4.82918	12.7921
19961	Wed Mar 22 14:41:02 2017_x000D_	17.8879	11.9277	148.117	2.58513	2	28.1387	19.6923	276.692	4.82918	12.8595
19962	Wed Mar 22 14:41:02 2017_x000D_	17.888	11.9286	167.493	2.9233	2	28.1981	18.367	276.982	4.83425	12.1553
19963	Wed Mar 22 14:41:02 2017_x000D_	17.9931	11.9284	174.088	3.0384	2	28.1981	18.367	276.982	4.83425	12.0664
19964	Wed Mar 22 14:41:02 2017_x000D_	18.2003	11.8206	189.427	3.30612	2	28.1981	18.367	276.982	4.83425	11.9504
19965	Wed Mar 22 14:41:02 2017_x000D_	18.3023	11.7128	199.214	3.47693	2	28.1981	18.367	276.982	4.83425	11.925
19966	Wed Mar 22 14:41:02 2017_x000D_	18.3025	11.7129	204.95	3.57705	2	27.6501	15.9157	255.876	4.46589	10.249
19967	Wed Mar 22 14:41:02 2017_x000D_	18.4045	11.605	214.233	3.73907	2	27.6501	15.9157	255.876	4.46589	10.2011
19968	Wed Mar 22 14:41:03 2017_x000D_	18.4052	11.6045	230.941	4.03068	2	27.6501	15.9157	255.876	4.46589	10.2007
19969	Wed Mar 22 14:41:03 2017_x000D_	18.2966	11.497	240.041	4.1895	2	27.6501	15.9157	255.876	4.46589	10.3447
19970	Wed Mar 22 14:41:03 2017_x000D_	18.3039	11.7115	253.713	4.42812	2	27.6501	15.9157	255.876	4.46589	10.2483
19971	Wed Mar 22 14:41:03 2017_x000D_	18.2023	11.819	263.106	4.59207	2	27.0623	14.3475	261.074	4.5566	9.21373
19972	Wed Mar 22 14:41:03 2017_x000D_	18.202	11.8186	-85.1479	-1.48611	2	27.0623	14.3475	261.074	4.5566	9.21413
19973	Wed Mar 22 14:41:03 2017_x000D_	18.1039	12.034	-82.2305	-1.43519	2	27.0623	14.3475	261.074	4.5566	9.25231
19974	Wed Mar 22 14:41:03 2017_x000D_	18.3319	12.5708	-75.914	-1.32495	2	27.0623	14.3475	261.074	4.5566	8.90935
19975	Wed Mar 22 14:41:03 2017_x000D_	18.3427	12.893	-76.5316	-1.33573	2	26.6736	13.228	254.581	4.44328	8.33763
19976	Wed Mar 22 14:41:03 2017_x000D_	18.4622	13.3225	-79.3575	-1.38505	2	26.6736	13.228	254.581	4.44328	8.21194
19977	Wed Mar 22 14:41:03 2017_x000D_	18.4766	13.7521	-79.3558	-1.38502	2	26.6736	13.228	254.581	4.44328	8.21374
19978	Wed Mar 22 14:41:03 2017_x000D_	18.6032	14.3959	-82.2348	-1.43527	2	26.6736	13.228	254.581	4.44328	8.15447
19979	Wed Mar 22 14:41:03 2017_x000D_	18.7368	15.2539	-85.1536	-1.48621	2	25.199	11.8522	199.159	3.47597	7.30285
19980	Wed Mar 22 14:41:03 2017_x000D_	18.7511	15.6828	-85.1531	-1.4862	2	25.199	11.8522	199.159	3.47597	7.49993
19981	Wed Mar 22 14:41:03 2017_x000D_	18.7654	16.1117	-85.1526	-1.48619	2	25.199	11.8522	199.159	3.47597	7.71586
19982	Wed Mar 22 14:41:03 2017_x000D_	18.8951	16.8612	-81.9114	-1.42962	2	25.199	11.8522	199.159	3.47597	8.05166
19983	Wed Mar 22 14:41:03 2017_x000D_	18.9058	17.1823	-82.2329	-1.43524	2	24.342	11.3818	197.762	3.45159	7.94972
19984	Wed Mar 22 14:41:03 2017_x000D_	19.025	17.61	-85.1557	-1.48625	2	24.342	11.3818	197.762	3.45159	8.18908
19985	Wed Mar 22 14:41:03 2017_x000D_	19.0463	18.2522	-85.1549	-1.48623	2	24.342	11.3818	197.762	3.45159	8.67449
19986	Wed Mar 22 14:41:03 2017_x000D_	19.0605	18.6801	-85.1544	-1.48622	2	24.342	11.3818	197.762	3.45159	9.00885
19987	Wed Mar 22 14:41:03 2017_x000D_	19.0853	19.4285	-85.3004	-1.48877	2	24.342	11.3818	197.762	3.45159	9.61157
19988	Wed Mar 22 14:41:03 2017_x000D_	19.2006	19.7484	-82.2316	-1.43521	2	23.9036	11.3679	180	3.14159	9.60994
19989	Wed Mar 22 14:41:04 2017_x000D_	19.2218	20.3894	-82.2299	-1.43518	2	23.9036	11.3679	180	3.14159	10.164
19990	Wed Mar 22 14:41:04 2017_x000D_	19.236	20.8166	-82.2288	-1.43516	2	23.9036	11.3679	180	3.14159	10.5387
19991	Wed Mar 22 14:41:04 2017_x000D_	19.3547	21.2427	-79.3421	-1.38478	2	23.9036	11.3679	180	3.14159	10.8722
19992	Wed Mar 22 14:41:04 2017_x000D_	19.4666	21.4554	-82.2324	-1.43523	2	23.4162	12.4604	109.159	1.90518	9.82392
19993	Wed Mar 22 14:41:04 2017_x000D_	19.4948	22.3088	-82.2302	-1.43519	2	23.4162	12.4604	109.159	1.90518	10.6004
19994	Wed Mar 22 14:41:04 2017_x000D_	19.6098	22.6278	-78.865	-1.37645	2	23.4162	12.4604	109.159	1.90518	10.8566
19995	Wed Mar 22 14:41:04 2017_x000D_	19.6345	23.3737	-79.339	-1.38473	2	23.4162	12.4604	109.159	1.90518	11.55
19996	Wed Mar 22 14:41:04 2017_x000D_	19.7532	23.7989	-82.2316	-1.43521	2	22.9191	13.7739	108.512	1.8939	10.513
19997	Wed Mar 22 14:41:04 2017_x000D_	19.8786	24.4367	-79.3401	-1.38475	2	22.9191	13.7739	108.512	1.8939	11.0878
19998	Wed Mar 22 14:41:04 2017_x000D_	19.8927	24.8624	-79.3384	-1.38472	2	22.9191	13.7739	108.512	1.8939	11.4941
19999	Wed Mar 22 14:41:04 2017_x000D_	20.0182	25.4998	-82.2324	-1.43523	2	22.9191	13.7739	108.512	1.8939	12.0794
20000	Wed Mar 22 14:41:04 2017_x000D_	20.0322	25.9252	-82.2313	-1.43521	2	22.9191	13.7739	108.512	1.8939	12.4895
20001	Wed Mar 22 14:41:04 2017_x000D_	20.1435	26.1365	-79.3387	-1.38472	2	22.4318	14.8659	112.61	1.96541	11.5006
20002	Wed Mar 22 14:41:04 2017_x000D_	20.269	26.7731	-82.2343	-1.43526	2	22.4318	14.8659	112.61	1.96541	12.102
20003	Wed Mar 22 14:41:04 2017_x000D_	20.2794	27.0916	-82.5254	-1.44034	2	22.4318	14.8659	112.61	1.96541	12.4137
20004	Wed Mar 22 14:41:04 2017_x000D_	20.2899	27.4104	-82.2327	-1.43523	2	22.4318	14.8659	112.61	1.96541	12.726
20005	Wed Mar 22 14:41:04 2017_x000D_	20.3108	28.0474	-82.231	-1.4352	2	21.9447	15.9578	111.028	1.9378	12.1995
20006	Wed Mar 22 14:41:04 2017_x000D_	20.5263	28.2571	-82.2357	-1.43528	2	21.9447	15.9578	111.028	1.9378	12.3808
20007	Wed Mar 22 14:41:04 2017_x000D_	20.5402	28.6815	-82.2346	-1.43526	2	21.9447	15.9578	111.028	1.9378	12.801
20008	Wed Mar 22 14:41:04 2017_x000D_	20.5472	28.8936	-82.234	-1.43525	2	21.9447	15.9578	111.028	1.9378	13.0111
20009	Wed Mar 22 14:41:04 2017_x000D_	20.5541	29.1057	-82.2335	-1.43525	2	21.8373	18.3893	97.9201	1.70903	10.793
20010	Wed Mar 22 14:41:05 2017_x000D_	20.6721	29.5284	-79.3358	-1.38467	2	21.8373	18.3893	97.9201	1.70903	11.1999
20011	Wed Mar 22 14:41:05 2017_x000D_	20.6755	29.6342	-79.7674	-1.3922	2	21.8373	18.3893	97.9201	1.70903	11.3048
20012	Wed Mar 22 14:41:05 2017_x000D_	20.6859	29.9523	-79.3342	-1.38464	2	21.8373	18.3893	97.9201	1.70903	11.6202
20013	Wed Mar 22 14:41:05 2017_x000D_	20.6926	30.164	-73.6967	-1.28625	2	22.387	20.84	85.0276	1.48401	9.47671
20014	Wed Mar 22 14:41:05 2017_x000D_	20.8067	30.4803	-64.709	-1.12938	2	22.387	20.84	85.0276	1.48401	9.76897
20015	Wed Mar 22 14:41:05 2017_x000D_	20.8065	30.4806	-56.8689	-0.992549	2	22.387	20.84	85.0276	1.48401	9.7693
20016	Wed Mar 22 14:41:05 2017_x000D_	20.7018	30.4821	-46.2409	-0.807056	2	22.387	20.84	85.0276	1.48401	9.78826
20017	Wed Mar 22 14:41:05 2017_x000D_	20.7015	30.4823	-37.9325	-0.662047	2	22.387	20.84	85.0276	1.48401	9.78851
20018	Wed Mar 22 14:41:05 2017_x000D_	20.7012	30.4826	-29.8386	-0.520783	2	22.7468	22.6202	78.7797	1.37497	8.12415
20019	Wed Mar 22 14:41:05 2017_x000D_	20.6977	30.3774	-14.1534	-0.247024	2	22.7468	22.6202	78.7797	1.37497	8.02328
20020	Wed Mar 22 14:41:05 2017_x000D_	20.7014	30.4837	-5.3394	-0.0931902	2	22.7468	22.6202	78.7797	1.37497	8.12516
20021	Wed Mar 22 14:41:05 2017_x000D_	20.8056	30.4826	0.758002	0.0132296	2	22.7468	22.6202	78.7797	1.37497	8.09849
20022	Wed Mar 22 14:41:05 2017_x000D_	20.9103	30.4816	12.8922	0.225011	2	23.1358	23.7376	81.6813	1.42561	7.10172
20023	Wed Mar 22 14:41:05 2017_x000D_	21.1154	30.3731	21.4358	0.374126	2	23.1358	23.7376	81.6813	1.42561	6.93627
20024	Wed Mar 22 14:41:05 2017_x000D_	21.3243	30.3703	34.4463	0.601202	2	23.1358	23.7376	81.6813	1.42561	6.87563
20025	Wed Mar 22 14:41:05 2017_x000D_	21.4252	30.263	38.5071	0.672075	2	23.1358	23.7376	81.6813	1.42561	6.74589
20026	Wed Mar 22 14:41:05 2017_x000D_	21.7342	30.1529	42.6441	0.744281	2	23.3155	24.6271	83.377	1.4552	5.74761
20027	Wed Mar 22 14:41:05 2017_x000D_	22.2411	29.7225	44.6504	0.779297	2	23.3155	24.6271	83.377	1.4552	5.20744
20028	Wed Mar 22 14:41:05 2017_x000D_	22.5395	29.295	42.6435	0.74427	2	23.3155	24.6271	83.377	1.4552	4.73196
20029	Wed Mar 22 14:41:05 2017_x000D_	22.7408	29.0805	42.6434	0.744267	2	23.3155	24.6271	83.377	1.4552	4.49033
20030	Wed Mar 22 14:41:05 2017_x000D_	23.3479	28.5432	40.3379	0.704029	2	23.2862	25.2891	84.4054	1.47315	3.25468
20031	Wed Mar 22 14:41:05 2017_x000D_	23.653	28.3276	38.5058	0.672053	2	23.2862	25.2891	84.4054	1.47315	3.06056
20032	Wed Mar 22 14:41:06 2017_x000D_	24.1625	28.0036	34.442	0.601127	2	23.2862	25.2891	84.4054	1.47315	2.85244
20033	Wed Mar 22 14:41:06 2017_x000D_	24.4677	27.7879	36.0865	0.629828	2	23.2862	25.2891	84.4054	1.47315	2.76404
20034	Wed Mar 22 14:41:06 2017_x000D_	24.9769	27.4641	31.9375	0.557415	2	23.2862	25.2891	84.4054	1.47315	2.75483
20035	Wed Mar 22 14:41:06 2017_x000D_	25.3823	27.1415	29.2976	0.51134	1	22.7116	28.3638	353.622	6.17187	2.93712
20036	Wed Mar 22 14:41:06 2017_x000D_	25.5834	26.9272	29.2963	0.511317	1	22.7116	28.3638	353.622	6.17187	3.21108
20037	Wed Mar 22 14:41:06 2017_x000D_	26.1964	26.6023	31.9364	0.557395	1	22.7116	28.3638	353.622	6.17187	3.9047
20038	Wed Mar 22 14:41:06 2017_x000D_	26.608	26.4917	29.2982	0.511349	1	22.7116	28.3638	353.622	6.17187	4.32281
20039	Wed Mar 22 14:41:06 2017_x000D_	27.1137	26.0622	30.798	0.537527	1	22.7116	28.3638	353.622	6.17187	4.96748
20040	Wed Mar 22 14:41:06 2017_x000D_	27.4214	25.953	31.9377	0.557418	1	22.7116	28.3638	353.622	6.17187	5.29095
20041	Wed Mar 22 14:41:06 2017_x000D_	28.0304	25.5226	31.9371	0.557407	1	22.7116	28.3638	353.622	6.17187	6.0301
20042	Wed Mar 22 14:41:06 2017_x000D_	28.4384	25.3063	31.9376	0.557416	1	22.7116	28.3638	353.622	6.17187	6.49188
20043	Wed Mar 22 14:41:06 2017_x000D_	28.6393	25.0923	31.9365	0.557397	1	31.3907	25.3183	0	0	2.76067
20044	Wed Mar 22 14:41:06 2017_x000D_	29.0471	24.8761	31.937	0.557405	1	31.3907	25.3183	0	0	2.38495
20045	Wed Mar 22 14:41:06 2017_x000D_	29.5523	24.4471	33.5188	0.585013	1	31.3907	25.3183	0	0	2.03438
20046	Wed Mar 22 14:41:06 2017_x000D_	29.8595	24.3381	34.4445	0.60117	1	31.3907	25.3183	0	0	1.81807
20047	Wed Mar 22 14:41:06 2017_x000D_	30.4707	24.0141	31.9373	0.55741	1	31.3907	25.3183	0	0	1.59604
20048	Wed Mar 22 14:41:06 2017_x000D_	30.7749	23.7992	33.5205	0.585044	1	33.8258	24.7309	351.444	6.13385	3.18999
20049	Wed Mar 22 14:41:06 2017_x000D_	31.486	23.3686	31.9371	0.557408	1	33.8258	24.7309	351.444	6.13385	2.70749
20050	Wed Mar 22 14:41:06 2017_x000D_	31.6866	23.1548	31.9361	0.557389	1	33.8258	24.7309	351.444	6.13385	2.65712
20051	Wed Mar 22 14:41:06 2017_x000D_	32.4005	22.8302	30.797	0.537509	1	33.8258	24.7309	351.444	6.13385	2.37574
20052	Wed Mar 22 14:41:06 2017_x000D_	32.7012	22.5097	31.9359	0.557386	1	35.5946	24.3439	352.345	6.14958	3.42579
20053	Wed Mar 22 14:41:07 2017_x000D_	33.0079	22.4009	30.7962	0.537495	1	35.5946	24.3439	352.345	6.14958	3.23516
20054	Wed Mar 22 14:41:07 2017_x000D_	33.7181	21.9708	29.291	0.511224	1	35.5946	24.3439	352.345	6.14958	3.02537
20055	Wed Mar 22 14:41:07 2017_x000D_	33.9214	21.8631	31.9373	0.55741	1	35.5946	24.3439	352.345	6.14958	2.99232
20056	Wed Mar 22 14:41:07 2017_x000D_	34.328	21.6477	31.9377	0.557418	1	36.0519	23.9163	348.543	6.08323	2.84928
20057	Wed Mar 22 14:41:07 2017_x000D_	34.9347	21.2188	31.9371	0.557407	1	36.0519	23.9163	348.543	6.08323	2.9197
20058	Wed Mar 22 14:41:07 2017_x000D_	35.544	20.896	29.2903	0.511212	1	36.0519	23.9163	348.543	6.08323	3.06271
20059	Wed Mar 22 14:41:07 2017_x000D_	35.7443	20.6825	29.2889	0.511188	1	36.0519	23.9163	348.543	6.08323	3.2484
20060	Wed Mar 22 14:41:07 2017_x000D_	36.1533	20.5732	31.9384	0.557431	1	36.4992	23.7093	353.377	6.16759	3.15512
20061	Wed Mar 22 14:41:07 2017_x000D_	36.3534	20.3598	31.9374	0.557413	1	36.4992	23.7093	353.377	6.16759	3.35267
20062	Wed Mar 22 14:41:07 2017_x000D_	36.9595	19.9314	31.9368	0.557403	1	36.4992	23.7093	353.377	6.16759	3.80584
20063	Wed Mar 22 14:41:07 2017_x000D_	37.3653	19.7164	31.9373	0.55741	1	36.4992	23.7093	353.377	6.16759	4.08575
20064	Wed Mar 22 14:41:07 2017_x000D_	37.771	19.5015	31.9377	0.557418	1	36.4992	23.7093	353.377	6.16759	4.3958
20065	Wed Mar 22 14:41:07 2017_x000D_	38.0737	19.2875	30.4822	0.532015	1	37.1649	23.5091	349.496	6.09985	4.31831
20066	Wed Mar 22 14:41:07 2017_x000D_	38.5793	18.966	29.2872	0.511158	1	37.1649	23.5091	349.496	6.09985	4.75818
20067	Wed Mar 22 14:41:07 2017_x000D_	38.782	18.8586	31.9375	0.557415	1	37.1649	23.5091	349.496	6.09985	4.92363
20068	Wed Mar 22 14:41:07 2017_x000D_	38.9846	18.7512	29.2874	0.511161	1	37.1649	23.5091	349.496	6.09985	5.09401
20069	Wed Mar 22 14:41:07 2017_x000D_	39.2899	18.6432	30.4831	0.532031	1	37.1649	23.5091	350.679	6.1205	5.30967
20070	Wed Mar 22 14:41:07 2017_x000D_	39.6923	18.3227	27.9103	0.487126	1	37.1649	23.5091	350.679	6.1205	5.76945
20071	Wed Mar 22 14:41:07 2017_x000D_	39.9924	18.0029	31.9363	0.557394	1	37.1649	23.5091	350.679	6.1205	6.18975
20072	Wed Mar 22 14:41:07 2017_x000D_	40.1976	18.0015	31.9378	0.55742	1	37.1649	23.5091	350.679	6.1205	6.28736
20073	Wed Mar 22 14:41:07 2017_x000D_	40.4027	18.0001	31.9393	0.557447	1	38.7251	22.8948	315	5.49779	5.17421
20074	Wed Mar 22 14:41:07 2017_x000D_	40.7022	17.6805	27.9087	0.487099	1	38.7251	22.8948	315	5.49779	5.57654
20075	Wed Mar 22 14:41:08 2017_x000D_	40.9048	17.5733	30.4816	0.532004	1	38.7251	22.8948	315	5.49779	5.7506
20076	Wed Mar 22 14:41:08 2017_x000D_	41.1069	17.466	22.4051	0.391042	1	38.7251	22.8948	315	5.49779	5.92831
20077	Wed Mar 22 14:41:08 2017_x000D_	41.0041	17.4666	15.6544	0.27322	1	38.7251	22.8948	315	5.49779	5.88721
20078	Wed Mar 22 14:41:08 2017_x000D_	40.9012	17.4671	9.20862	0.160721	1	39.8685	21.8259	315	5.49779	4.47947
20079	Wed Mar 22 14:41:08 2017_x000D_	40.7984	17.4672	-8.85366	-0.154525	1	39.8685	21.8259	315	5.49779	4.45679
20080	Wed Mar 22 14:41:08 2017_x000D_	40.7955	17.3609	-17.5847	-0.306911	1	39.8685	21.8259	315	5.49779	4.56021
20081	Wed Mar 22 14:41:08 2017_x000D_	40.7957	17.3603	-30.6205	-0.534429	1	39.8685	21.8259	315	5.49779	4.56084
20082	Wed Mar 22 14:41:08 2017_x000D_	40.796	17.36	-38.7647	-0.676572	1	40.7833	20.9706	315	5.49779	3.61062
20083	Wed Mar 22 14:41:08 2017_x000D_	40.8986	17.359	-45.0129	-0.785623	1	40.7833	20.9706	315	5.49779	3.61344
20084	Wed Mar 22 14:41:08 2017_x000D_	41.0068	17.5699	-55.2547	-0.964376	1	40.7833	20.9706	315	5.49779	3.40804
20085	Wed Mar 22 14:41:08 2017_x000D_	41.3226	17.8854	-64.275	-1.12181	1	40.7833	20.9706	315	5.49779	3.13198
20086	Wed Mar 22 14:41:08 2017_x000D_	41.4303	18.096	-69.0794	-1.20566	2	42.8075	15.0652	8.98575	0.156831	3.32903
20087	Wed Mar 22 14:41:08 2017_x000D_	41.5381	18.3069	-71.6836	-1.25111	2	42.8075	15.0652	8.98575	0.156831	3.48138
20088	Wed Mar 22 14:41:08 2017_x000D_	41.651	18.7292	-74.3656	-1.29792	2	42.8075	15.0652	8.98575	0.156831	3.84219
20089	Wed Mar 22 14:41:08 2017_x000D_	41.8738	19.4676	-73.6131	-1.28479	2	42.8075	15.0652	8.98575	0.156831	4.50032
20090	Wed Mar 22 14:41:08 2017_x000D_	41.9837	19.7834	-71.6824	-1.25109	2	42.8075	15.0652	8.98575	0.156831	4.78958
20091	Wed Mar 22 14:41:08 2017_x000D_	42.2036	20.4153	-71.6827	-1.2511	2	43.0056	15.5138	61.1072	1.06652	4.96668
20092	Wed Mar 22 14:41:08 2017_x000D_	42.3163	20.8366	-74.3676	-1.29796	2	43.0056	15.5138	61.1072	1.06652	5.36725
20093	Wed Mar 22 14:41:08 2017_x000D_	42.536	21.4677	-74.3688	-1.29798	2	43.0056	15.5138	61.1072	1.06652	5.97239
20094	Wed Mar 22 14:41:08 2017_x000D_	42.6431	21.6776	-71.6833	-1.25111	2	43.0056	15.5138	61.1072	1.06652	6.17445
20095	Wed Mar 22 14:41:08 2017_x000D_	42.7556	22.0984	-74.37	-1.298	2	43.4018	16.4109	71.0478	1.24002	5.72409
20096	Wed Mar 22 14:41:09 2017_x000D_	42.7657	22.5199	-74.367	-1.29795	2	43.4018	16.4109	71.0478	1.24002	6.14203
20097	Wed Mar 22 14:41:09 2017_x000D_	43.087	23.1488	-71.6821	-1.25109	2	43.4018	16.4109	71.0478	1.24002	6.74525
20098	Wed Mar 22 14:41:09 2017_x000D_	43.0946	23.4648	-70.7999	-1.23569	2	43.4018	16.4109	71.0478	1.24002	7.06059
20099	Wed Mar 22 14:41:09 2017_x000D_	43.3162	24.1991	-71.6787	-1.25103	2	43.4018	16.4109	71.0478	1.24002	7.78867
20100	Wed Mar 22 14:41:09 2017_x000D_	43.5278	24.5127	-70.8018	-1.23573	2	43.4018	16.4109	71.0478	1.24002	8.10278
20101	Wed Mar 22 14:41:09 2017_x000D_	43.6473	25.2474	-74.3703	-1.29801	2	43.4018	16.4109	71.0478	1.24002	8.83991
20102	Wed Mar 22 14:41:09 2017_x000D_	43.7566	25.5616	-70.7979	-1.23566	2	43.4018	16.4109	71.0478	1.24002	9.15758
20103	Wed Mar 22 14:41:09 2017_x000D_	43.8661	25.8755	-74.3716	-1.29803	2	42.3741	19.6945	152.434	2.66047	6.35852
20104	Wed Mar 22 14:41:09 2017_x000D_	44.0896	26.713	-74.3712	-1.29802	2	42.3741	19.6945	152.434	2.66047	7.22511
20105	Wed Mar 22 14:41:09 2017_x000D_	44.1987	27.0267	-70.796	-1.23562	2	42.3741	19.6945	152.434	2.66047	7.55581
20106	Wed Mar 22 14:41:09 2017_x000D_	44.4195	27.7582	-71.6766	-1.25099	2	42.3741	19.6945	152.434	2.66047	8.31907
20107	Wed Mar 22 14:41:09 2017_x000D_	44.6328	28.175	-71.6787	-1.25103	2	42.3741	19.6945	152.434	2.66047	8.77614
20108	Wed Mar 22 14:41:09 2017_x000D_	44.7493	28.8025	-74.3733	-1.29806	2	42.8316	19.2668	150.563	2.62782	9.72662
20109	Wed Mar 22 14:41:09 2017_x000D_	44.8606	29.22	-71.6754	-1.25097	2	42.8316	19.2668	150.563	2.62782	10.1579
20110	Wed Mar 22 14:41:09 2017_x000D_	45.0785	29.8453	-71.6756	-1.25098	2	42.8316	19.2668	150.563	2.62782	10.8145
20111	Wed Mar 22 14:41:09 2017_x000D_	45.1875	30.1581	-73.6179	-1.28487	2	42.8316	19.2668	150.563	2.62782	11.1432
20112	Wed Mar 22 14:41:09 2017_x000D_	45.2962	30.4703	-71.676	-1.25098	2	45.3171	17.5764	80.2782	1.40112	12.8939
20113	Wed Mar 22 14:41:09 2017_x000D_	45.4075	30.8872	-74.3755	-1.2981	2	45.3171	17.5764	80.2782	1.40112	13.3111
20114	Wed Mar 22 14:41:09 2017_x000D_	45.625	31.5114	-74.3766	-1.29812	2	45.3171	17.5764	80.2782	1.40112	13.9384
20115	Wed Mar 22 14:41:09 2017_x000D_	45.7359	31.9277	-71.6747	-1.25096	2	45.3171	17.5764	80.2782	1.40112	14.3574
20116	Wed Mar 22 14:41:09 2017_x000D_	45.8495	32.4486	-73.6175	-1.28487	2	47.5327	16.9828	43.5742	0.760513	15.5571
20117	Wed Mar 22 14:41:10 2017_x000D_	45.958	32.7599	-71.6732	-1.25093	2	47.5327	16.9828	43.5742	0.760513	15.8555
20118	Wed Mar 22 14:41:10 2017_x000D_	46.175	33.3829	-71.6735	-1.25094	2	47.5327	16.9828	43.5742	0.760513	16.4562
20119	Wed Mar 22 14:41:10 2017_x000D_	46.2813	33.59	-74.3787	-1.29815	2	47.5327	16.9828	43.5742	0.760513	16.6543
20120	Wed Mar 22 14:41:10 2017_x000D_	46.3896	33.9014	-70.7901	-1.23552	2	47.5327	16.9828	43.5742	0.760513	16.9572
20121	Wed Mar 22 14:41:10 2017_x000D_	46.5028	34.4208	-74.3784	-1.29815	2	49.2281	18.1411	46.2197	0.806686	16.5062
20122	Wed Mar 22 14:41:10 2017_x000D_	46.5076	34.6292	-74.3769	-1.29812	2	49.2281	18.1411	46.2197	0.806686	16.711
20123	Wed Mar 22 14:41:10 2017_x000D_	46.7242	35.2509	-74.3781	-1.29814	2	49.2281	18.1411	46.2197	0.806686	17.292
20124	Wed Mar 22 14:41:10 2017_x000D_	46.7289	35.4591	-74.3765	-1.29812	2	49.2281	18.1411	46.2197	0.806686	17.4974
20125	Wed Mar 22 14:41:10 2017_x000D_	46.9407	35.8721	-74.3793	-1.29816	2	50.8915	19.9605	58.0995	1.01403	16.3948
20126	Wed Mar 22 14:41:10 2017_x000D_	46.9454	36.0802	-74.3778	-1.29814	2	50.8915	19.9605	58.0995	1.01403	16.5957
20127	Wed Mar 22 14:41:10 2017_x000D_	46.9501	36.2882	-74.3763	-1.29811	2	50.8915	19.9605	58.0995	1.01403	16.7967
20128	Wed Mar 22 14:41:10 2017_x000D_	47.1638	36.8048	-68.0378	-1.18748	2	50.8915	19.9605	58.0995	1.01403	17.2518
20129	Wed Mar 22 14:41:10 2017_x000D_	47.2718	37.1151	-64.1776	-1.12011	2	51.8784	22.1993	64.8782	1.13234	15.611
20130	Wed Mar 22 14:41:10 2017_x000D_	47.3774	37.3211	-61.5381	-1.07404	2	51.8784	22.1993	64.8782	1.13234	15.7774
20131	Wed Mar 22 14:41:10 2017_x000D_	47.5882	37.7333	-48.7136	-0.850212	2	51.8784	22.1993	64.8782	1.13234	16.1156
20132	Wed Mar 22 14:41:10 2017_x000D_	47.6914	37.8355	-44.6582	-0.779433	2	51.8784	22.1993	64.8782	1.13234	16.1871
20133	Wed Mar 22 14:41:10 2017_x000D_	48.0009	38.1422	-32.554	-0.568174	2	53.4877	25.1179	65.232	1.13851	14.1328
20134	Wed Mar 22 14:41:10 2017_x000D_	48.2053	38.243	-24.7702	-0.432321	2	53.4877	25.1179	65.232	1.13851	14.1482
20135	Wed Mar 22 14:41:10 2017_x000D_	48.6111	38.3401	-14.1225	-0.246484	2	53.4877	25.1179	65.232	1.13851	14.0928
20136	Wed Mar 22 14:41:10 2017_x000D_	48.8176	38.5443	-8.20757	-0.143249	2	53.4877	25.1179	65.232	1.13851	14.2154
20137	Wed Mar 22 14:41:10 2017_x000D_	48.9161	38.4389	-4.86341	-0.0848825	2	53.4877	25.1179	65.232	1.13851	14.0836
20138	Wed Mar 22 14:41:10 2017_x000D_	49.5236	38.5323	3.95456	0.0690201	2	54.4837	27.1334	59.1011	1.03151	12.4313
20139	Wed Mar 22 14:41:11 2017_x000D_	49.7252	38.5288	3.95484	0.0690249	2	54.4837	27.1334	59.1011	1.03151	12.349
20140	Wed Mar 22 14:41:11 2017_x000D_	50.1283	38.5217	3.95543	0.0690353	2	54.4837	27.1334	59.1011	1.03151	12.1927
20141	Wed Mar 22 14:41:11 2017_x000D_	50.9318	38.4039	6.88659	0.120194	2	54.4837	27.1334	59.1011	1.03151	11.8169
20142	Wed Mar 22 14:41:11 2017_x000D_	51.3344	38.3969	6.88773	0.120214	2	55.3031	28.2609	51.7584	0.903355	10.8853
20143	Wed Mar 22 14:41:11 2017_x000D_	52.1368	38.2791	3.95251	0.0689843	2	55.3031	28.2609	51.7584	0.903355	10.5067
20144	Wed Mar 22 14:41:11 2017_x000D_	52.4381	38.2738	3.81267	0.0665437	2	55.3031	28.2609	51.7584	0.903355	10.4147
20145	Wed Mar 22 14:41:11 2017_x000D_	53.1416	38.2615	3.95396	0.0690096	2	55.3031	28.2609	51.7584	0.903355	10.2315
20146	Wed Mar 22 14:41:11 2017_x000D_	53.5433	38.2544	3.95455	0.0690199	2	55.9044	29.3812	53.9468	0.94155	9.18196
20147	Wed Mar 22 14:41:11 2017_x000D_	53.9407	38.0404	3.94922	0.068927	2	55.9044	29.3812	53.9468	0.94155	8.87907
20148	Wed Mar 22 14:41:11 2017_x000D_	54.342	38.0334	3.94976	0.0689363	2	55.9044	29.3812	53.9468	0.94155	8.79214
20149	Wed Mar 22 14:41:11 2017_x000D_	55.0438	38.0212	3.81038	0.0665036	2	55.9044	29.3812	53.9468	0.94155	8.68275
20150	Wed Mar 22 14:41:11 2017_x000D_	55.4427	37.9109	6.60912	0.115351	2	56.5055	30.5013	46.2894	0.807903	7.48543
20151	Wed Mar 22 14:41:11 2017_x000D_	56.1441	37.8988	6.88999	0.120253	2	56.5055	30.5013	46.2894	0.807903	7.40632
20152	Wed Mar 22 14:41:11 2017_x000D_	56.5446	37.8918	6.89112	0.120273	2	56.5055	30.5013	46.2894	0.807903	7.3906
20153	Wed Mar 22 14:41:11 2017_x000D_	57.1449	37.8814	6.89276	0.120301	2	56.5055	30.5013	46.2894	0.807903	7.40775
20154	Wed Mar 22 14:41:11 2017_x000D_	57.5431	37.7712	9.80304	0.171095	2	56.5055	30.5013	46.2894	0.807903	7.34357
20155	Wed Mar 22 14:41:11 2017_x000D_	57.941	37.6609	6.88944	0.120243	2	56.7129	30.7279	57.3179	1.00039	7.04093
20156	Wed Mar 22 14:41:11 2017_x000D_	58.5406	37.6506	6.89112	0.120273	2	56.7129	30.7279	57.3179	1.00039	7.15991
20157	Wed Mar 22 14:41:11 2017_x000D_	58.94	37.6437	6.89225	0.120292	2	56.7129	30.7279	57.3179	1.00039	7.26555
20158	Wed Mar 22 14:41:11 2017_x000D_	59.6349	37.4252	6.60913	0.115351	2	56.7129	30.7279	57.3179	1.00039	7.30698
20159	Wed Mar 22 14:41:11 2017_x000D_	59.9344	37.4201	6.88941	0.120243	2	57.117	31.4011	45	0.785398	6.64576
20160	Wed Mar 22 14:41:12 2017_x000D_	60.7304	37.3033	9.80524	0.171134	2	57.117	31.4011	45	0.785398	6.92045
20161	Wed Mar 22 14:41:12 2017_x000D_	60.9297	37.2999	9.80601	0.171147	2	57.117	31.4011	45	0.785398	7.02371
20162	Wed Mar 22 14:41:12 2017_x000D_	61.3282	37.2931	9.80762	0.171175	2	57.117	31.4011	45	0.785398	7.24223
20163	Wed Mar 22 14:41:12 2017_x000D_	61.625	37.1848	6.60888	0.115347	2	57.521	32.0741	81.4436	1.42146	6.55455
20164	Wed Mar 22 14:41:12 2017_x000D_	62.3204	37.0699	9.80629	0.171152	2	57.521	32.0741	81.4436	1.42146	6.92764
20165	Wed Mar 22 14:41:12 2017_x000D_	62.5194	37.0665	9.80706	0.171166	2	57.521	32.0741	81.4436	1.42146	7.06456
20166	Wed Mar 22 14:41:12 2017_x000D_	63.1144	36.9532	6.88713	0.120203	2	57.521	32.0741	81.4436	1.42146	7.42238
20167	Wed Mar 22 14:41:12 2017_x000D_	63.4125	36.9482	6.60804	0.115332	2	57.6755	33.3998	82.4296	1.43867	6.74569
20168	Wed Mar 22 14:41:12 2017_x000D_	63.9078	36.8366	3.93436	0.0686675	2	57.6755	33.3998	82.4296	1.43867	7.1171
20169	Wed Mar 22 14:41:12 2017_x000D_	64.2041	36.7287	6.60454	0.115271	2	57.6755	33.3998	82.4296	1.43867	7.32831
20170	Wed Mar 22 14:41:12 2017_x000D_	64.7008	36.7203	6.886	0.120183	2	57.6755	33.3998	82.4296	1.43867	7.77049
20171	Wed Mar 22 14:41:12 2017_x000D_	64.8994	36.717	6.88655	0.120193	2	57.6755	33.3998	82.4296	1.43867	7.94912
20172	Wed Mar 22 14:41:12 2017_x000D_	65.0978	36.7137	6.88716	0.120204	2	58.8869	35.4174	29.888	0.521644	6.34474
20173	Wed Mar 22 14:41:12 2017_x000D_	65.4947	36.707	6.88827	0.120223	2	58.8869	35.4174	29.888	0.521644	6.73247
20174	Wed Mar 22 14:41:12 2017_x000D_	65.6914	36.6006	3.9311	0.0686107	2	58.8869	35.4174	29.888	0.521644	6.9066
20175	Wed Mar 22 14:41:12 2017_x000D_	66.1853	36.4892	0.956701	0.0166976	2	58.8869	35.4174	29.888	0.521644	7.37668
20176	Wed Mar 22 14:41:12 2017_x000D_	66.2845	36.4874	-4.97355	-0.0868048	2	60.5646	36.7881	30.6976	0.535775	5.7278
20177	Wed Mar 22 14:41:12 2017_x000D_	66.385	36.588	-19.9914	-0.348916	2	60.5646	36.7881	30.6976	0.535775	5.82384
20178	Wed Mar 22 14:41:12 2017_x000D_	66.2843	36.4862	-29.0512	-0.507039	2	60.5646	36.7881	30.6976	0.535775	5.72766
20179	Wed Mar 22 14:41:12 2017_x000D_	66.1853	36.4876	-35.3198	-0.616447	2	60.5646	36.7881	30.6976	0.535775	5.62873
20180	Wed Mar 22 14:41:12 2017_x000D_	66.1841	36.3845	-41.0765	-0.716921	2	62.2416	38.1581	25.5361	0.445689	4.32307
20181	Wed Mar 22 14:41:13 2017_x000D_	66.284	36.3825	-59.5909	-1.04006	2	62.2416	38.1581	25.5361	0.445689	4.41517
20182	Wed Mar 22 14:41:13 2017_x000D_	66.2858	36.4855	-65.9564	-1.15116	2	62.2416	38.1581	25.5361	0.445689	4.37643
20183	Wed Mar 22 14:41:13 2017_x000D_	66.3886	36.6898	-80.9212	-1.41234	2	62.2416	38.1581	25.5361	0.445689	4.39926
20184	Wed Mar 22 14:41:13 2017_x000D_	66.3888	36.69	-86.3853	-1.50771	2	62.2416	38.1581	25.5361	0.445689	4.39938
20185	Wed Mar 22 14:41:13 2017_x000D_	66.4944	37.1005	259.958	4.53713	2	63.5254	38.6364	24.7405	0.431803	3.34275
20186	Wed Mar 22 14:41:13 2017_x000D_	66.496	37.2037	253.951	4.43228	2	63.5254	38.6364	24.7405	0.431803	3.29804
20187	Wed Mar 22 14:41:13 2017_x000D_	66.3055	37.7217	247.703	4.32323	2	63.5254	38.6364	24.7405	0.431803	2.92671
20188	Wed Mar 22 14:41:13 2017_x000D_	66.2095	37.9292	245.167	4.27897	2	63.5254	38.6364	24.7405	0.431803	2.7757
20189	Wed Mar 22 14:41:13 2017_x000D_	66.0176	38.344	245.167	4.27896	1	69.5473	35.7402	82.6685	1.44284	4.38618
20190	Wed Mar 22 14:41:13 2017_x000D_	65.6322	39.0705	246.356	4.29972	1	69.5473	35.7402	82.6685	1.44284	5.13993
20191	Wed Mar 22 14:41:13 2017_x000D_	65.5378	39.3806	247.703	4.32324	1	69.5473	35.7402	82.6685	1.44284	5.41559
20192	Wed Mar 22 14:41:13 2017_x000D_	65.3444	39.6924	248.803	4.34242	1	69.5473	35.7402	82.6685	1.44284	5.76925
20193	Wed Mar 22 14:41:13 2017_x000D_	65.1557	40.3124	248.802	4.34241	1	69.4824	37.0574	110.356	1.92608	5.41437
20194	Wed Mar 22 14:41:13 2017_x000D_	64.9639	40.7269	248.802	4.34242	1	69.4824	37.0574	110.356	1.92608	5.82083
20195	Wed Mar 22 14:41:13 2017_x000D_	64.6762	41.3484	251.339	4.38669	1	69.4824	37.0574	110.356	1.92608	6.443
20196	Wed Mar 22 14:41:13 2017_x000D_	64.6794	41.5537	251.338	4.38668	1	69.4824	37.0574	110.356	1.92608	6.57917
20197	Wed Mar 22 14:41:13 2017_x000D_	64.5868	41.966	253.957	4.43239	1	67.842	39.4255	165.773	2.89328	4.12922
20198	Wed Mar 22 14:41:13 2017_x000D_	64.3983	42.5854	253.957	4.43239	1	67.842	39.4255	165.773	2.89328	4.67376
20199	Wed Mar 22 14:41:13 2017_x000D_	64.205	42.8969	254.76	4.4464	1	67.842	39.4255	165.773	2.89328	5.02776
20200	Wed Mar 22 14:41:13 2017_x000D_	64.0182	43.6188	253.958	4.43241	1	67.842	39.4255	165.773	2.89328	5.67496
20201	Wed Mar 22 14:41:13 2017_x000D_	64.0231	43.9261	254.759	4.44638	1	67.842	39.4255	165.773	2.89328	5.90249
20202	Wed Mar 22 14:41:13 2017_x000D_	63.8299	44.2377	253.958	4.43241	2	66.1028	39.3733	0	0	5.36921
20203	Wed Mar 22 14:41:14 2017_x000D_	63.6449	45.0614	253.958	4.4324	2	66.1028	39.3733	0	0	6.19643
20204	Wed Mar 22 14:41:14 2017_x000D_	63.5491	45.2684	251.337	4.38666	2	66.1028	39.3733	0	0	6.42445
20205	Wed Mar 22 14:41:14 2017_x000D_	63.3642	46.0916	251.336	4.38664	2	66.1028	39.3733	0	0	7.25503
20206	Wed Mar 22 14:41:14 2017_x000D_	63.2701	46.4006	254.76	4.44639	2	65.668	39.3602	354.21	6.18213	7.43755
20207	Wed Mar 22 14:41:14 2017_x000D_	63.077	46.712	253.959	4.43242	2	65.668	39.3602	354.21	6.18213	7.79501
20208	Wed Mar 22 14:41:14 2017_x000D_	62.8923	47.5346	253.958	4.43241	2	65.668	39.3602	354.21	6.18213	8.63281
20209	Wed Mar 22 14:41:14 2017_x000D_	62.7999	47.9459	251.335	4.38663	2	65.668	39.3602	354.21	6.18213	9.05208
20210	Wed Mar 22 14:41:14 2017_x000D_	62.6119	48.5637	251.335	4.38662	2	65.8747	39.5862	354.004	6.17853	9.55203
20211	Wed Mar 22 14:41:14 2017_x000D_	62.4206	48.977	251.336	4.38663	2	65.8747	39.5862	354.004	6.17853	10.0059
20212	Wed Mar 22 14:41:14 2017_x000D_	62.2327	49.5945	251.335	4.38663	2	65.8747	39.5862	354.004	6.17853	10.6504
20213	Wed Mar 22 14:41:14 2017_x000D_	62.0414	50.0077	251.336	4.38664	2	65.8747	39.5862	354.004	6.17853	11.1041
20214	Wed Mar 22 14:41:14 2017_x000D_	62.0466	50.3138	252.244	4.40249	2	67.9947	40.7483	26.1298	0.456052	11.264
20215	Wed Mar 22 14:41:14 2017_x000D_	61.6624	51.0379	251.336	4.38664	2	67.9947	40.7483	26.1298	0.456052	12.082
20216	Wed Mar 22 14:41:14 2017_x000D_	61.6676	51.3442	250.337	4.3692	2	67.9947	40.7483	26.1298	0.456052	12.3412
20217	Wed Mar 22 14:41:14 2017_x000D_	61.4747	51.6549	251.336	4.38664	2	67.9947	40.7483	26.1298	0.456052	12.7069
20218	Wed Mar 22 14:41:14 2017_x000D_	61.287	52.2718	251.336	4.38664	2	67.9947	40.7483	26.1298	0.456052	13.3336
20219	Wed Mar 22 14:41:14 2017_x000D_	61.1949	52.682	253.961	4.43246	2	69.223	42.3224	45.3712	0.791877	13.1062
20220	Wed Mar 22 14:41:14 2017_x000D_	61.0073	53.2985	253.961	4.43246	2	69.223	42.3224	45.3712	0.791877	13.7103
20221	Wed Mar 22 14:41:14 2017_x000D_	60.9118	53.5049	251.335	4.38663	2	69.223	42.3224	45.3712	0.791877	13.9329
20222	Wed Mar 22 14:41:14 2017_x000D_	60.7243	54.1213	251.335	4.38663	2	69.223	42.3224	45.3712	0.791877	14.541
20223	Wed Mar 22 14:41:14 2017_x000D_	60.7313	54.5286	251.334	4.3866	2	70.4724	43.4575	38.1758	0.666294	14.7465
20224	Wed Mar 22 14:41:15 2017_x000D_	60.5368	54.7374	251.335	4.38662	2	70.4724	43.4575	38.1758	0.666294	15.0317
20225	Wed Mar 22 14:41:15 2017_x000D_	60.3494	55.3534	251.335	4.38662	2	70.4724	43.4575	38.1758	0.666294	15.6201
20226	Wed Mar 22 14:41:15 2017_x000D_	60.2539	55.5597	248.793	4.34226	2	70.4724	43.4575	38.1758	0.666294	15.8392
20227	Wed Mar 22 14:41:15 2017_x000D_	60.0647	56.0738	247.692	4.32305	2	71.0698	44.5726	52.5411	0.917015	15.9182
20228	Wed Mar 22 14:41:15 2017_x000D_	59.9693	56.2799	250.336	4.36919	2	71.0698	44.5726	52.5411	0.917015	16.1333
20229	Wed Mar 22 14:41:15 2017_x000D_	59.8738	56.4861	247.693	4.32305	2	71.0698	44.5726	52.5411	0.917015	16.3488
20230	Wed Mar 22 14:41:15 2017_x000D_	59.7802	56.7937	251.336	4.38663	2	71.0698	44.5726	52.5411	0.917015	16.6376
20231	Wed Mar 22 14:41:15 2017_x000D_	59.6884	57.203	253.963	4.4325	2	71.0698	44.5726	52.5411	0.917015	17.0019
20232	Wed Mar 22 14:41:15 2017_x000D_	59.4957	57.5131	260.013	4.53808	2	70.4947	47.4076	97.5665	1.70286	14.9365
20233	Wed Mar 22 14:41:15 2017_x000D_	59.4074	58.1253	268.233	4.68156	2	70.4947	47.4076	97.5665	1.70286	15.4207
20234	Wed Mar 22 14:41:15 2017_x000D_	59.4072	58.1251	-86.1862	-1.50423	2	70.4947	47.4076	97.5665	1.70286	15.4207
20235	Wed Mar 22 14:41:15 2017_x000D_	59.4159	58.6328	-74.5517	-1.30117	2	70.4947	47.4076	97.5665	1.70286	15.7716
20236	Wed Mar 22 14:41:15 2017_x000D_	59.518	58.8329	-66.5746	-1.16195	2	69.6921	50.4535	101.014	1.76303	13.1805
20237	Wed Mar 22 14:41:15 2017_x000D_	59.622	59.135	-54.9563	-0.959169	2	69.6921	50.4535	101.014	1.76303	13.2957
20238	Wed Mar 22 14:41:15 2017_x000D_	59.8232	59.3322	-50.3593	-0.878936	2	69.6921	50.4535	101.014	1.76303	13.275
20239	Wed Mar 22 14:41:15 2017_x000D_	60.1248	59.6284	-38.4205	-0.670564	2	69.6921	50.4535	101.014	1.76303	13.2556
20240	Wed Mar 22 14:41:15 2017_x000D_	60.2272	59.8288	-32.1139	-0.560492	2	68.9222	52.8415	97.8308	1.70747	11.1546
20241	Wed Mar 22 14:41:15 2017_x000D_	60.5271	60.023	-30.6064	-0.534182	2	68.9222	52.8415	97.8308	1.70747	11.0477
20242	Wed Mar 22 14:41:15 2017_x000D_	61.127	60.4116	-25.6248	-0.447237	2	68.9222	52.8415	97.8308	1.70747	10.8661
20243	Wed Mar 22 14:41:15 2017_x000D_	61.5237	60.5015	-22.9579	-0.400692	2	68.9222	52.8415	97.8308	1.70747	10.6496
20244	Wed Mar 22 14:41:15 2017_x000D_	62.2194	60.7852	-19.1171	-0.333657	2	68.6513	53.9289	97.8308	1.70747	9.40097
20245	Wed Mar 22 14:41:16 2017_x000D_	62.5184	60.9789	-18.1525	-0.316821	2	68.6513	53.9289	97.8308	1.70747	9.34425
20246	Wed Mar 22 14:41:16 2017_x000D_	62.9126	60.9673	-18.1573	-0.316905	2	68.6513	53.9289	97.8308	1.70747	9.0814
20247	Wed Mar 22 14:41:16 2017_x000D_	63.5088	61.2535	-15.4866	-0.270292	2	68.6513	53.9289	97.8308	1.70747	8.94958
20248	Wed Mar 22 14:41:16 2017_x000D_	63.9058	61.444	-15.4838	-0.270244	2	68.6513	53.9289	97.8308	1.70747	8.888
20249	Wed Mar 22 14:41:16 2017_x000D_	64.2013	61.4352	-16.3383	-0.285156	2	68.6082	54.8037	95.3952	1.66496	7.96226
20250	Wed Mar 22 14:41:16 2017_x000D_	64.8943	61.7177	-18.1539	-0.316845	2	68.6082	54.8037	95.3952	1.66496	7.84834
20251	Wed Mar 22 14:41:16 2017_x000D_	65.191	61.8101	-16.3353	-0.285105	2	68.6082	54.8037	95.3952	1.66496	7.79531
20252	Wed Mar 22 14:41:16 2017_x000D_	65.8816	61.9913	-15.4838	-0.270244	2	68.6082	54.8037	95.3952	1.66496	7.68739
20253	Wed Mar 22 14:41:16 2017_x000D_	66.2759	62.0806	-12.737	-0.222302	2	68.5867	55.241	95.1708	1.66104	7.21941
20254	Wed Mar 22 14:41:16 2017_x000D_	66.966	62.2617	-13.4662	-0.235029	2	68.5867	55.241	95.1708	1.66104	7.20534
20255	Wed Mar 22 14:41:16 2017_x000D_	67.2614	62.3535	-15.4845	-0.270256	2	68.5867	55.241	95.1708	1.66104	7.23492
20256	Wed Mar 22 14:41:16 2017_x000D_	68.0483	62.5313	-15.4859	-0.27028	2	68.5867	55.241	95.1708	1.66104	7.31015
20257	Wed Mar 22 14:41:16 2017_x000D_	68.4415	62.6203	-12.7352	-0.222271	2	68.3374	55.8906	112.199	1.95824	6.73051
20258	Wed Mar 22 14:41:16 2017_x000D_	68.8359	62.8099	-12.7318	-0.222212	2	68.3374	55.8906	112.199	1.95824	6.93723
20259	Wed Mar 22 14:41:16 2017_x000D_	69.2273	62.7979	-12.7352	-0.222271	2	68.3374	55.8906	112.199	1.95824	6.96439
20260	Wed Mar 22 14:41:16 2017_x000D_	69.8168	62.9813	-12.7335	-0.222242	2	68.3374	55.8906	112.199	1.95824	7.24339
20261	Wed Mar 22 14:41:16 2017_x000D_	70.2077	62.9693	-12.7369	-0.222301	2	67.6219	57.1834	106.61	1.86069	6.33743
20262	Wed Mar 22 14:41:16 2017_x000D_	70.9918	63.1466	-12.7369	-0.222301	2	67.6219	57.1834	106.61	1.86069	6.84952
20263	Wed Mar 22 14:41:16 2017_x000D_	71.3849	63.3357	-12.7335	-0.222242	2	67.6219	57.1834	106.61	1.86069	7.21186
20264	Wed Mar 22 14:41:16 2017_x000D_	72.1677	63.5126	-12.7335	-0.222242	2	67.6219	57.1834	106.61	1.86069	7.7925
20265	Wed Mar 22 14:41:16 2017_x000D_	72.3627	63.5065	-12.7352	-0.222271	2	67.6219	57.1834	106.61	1.86069	7.90296
20266	Wed Mar 22 14:41:16 2017_x000D_	72.755	63.6954	-12.7318	-0.222212	2	67.7744	58.501	67.9515	1.18598	7.1964
20267	Wed Mar 22 14:41:17 2017_x000D_	73.4381	63.7744	-16.3509	-0.285377	2	67.7744	58.501	67.9515	1.18598	7.73862
20268	Wed Mar 22 14:41:17 2017_x000D_	73.7312	63.8659	-12.7334	-0.222241	2	67.7744	58.501	67.9515	1.18598	8.01658
20269	Wed Mar 22 14:41:17 2017_x000D_	74.4143	64.0453	-12.065	-0.210575	2	67.7744	58.501	67.9515	1.18598	8.65029
20270	Wed Mar 22 14:41:17 2017_x000D_	74.7073	64.1363	-15.4941	-0.270424	2	68.7835	60.0616	51.3906	0.896936	7.18989
20271	Wed Mar 22 14:41:17 2017_x000D_	75.0972	64.2246	-12.7318	-0.222212	2	68.7835	60.0616	51.3906	0.896936	7.56263
20272	Wed Mar 22 14:41:17 2017_x000D_	75.6823	64.4067	-12.7301	-0.222182	2	68.7835	60.0616	51.3906	0.896936	8.15312
20273	Wed Mar 22 14:41:17 2017_x000D_	75.9733	64.3976	-12.0644	-0.210564	2	68.7835	60.0616	51.3906	0.896936	8.39608
20274	Wed Mar 22 14:41:17 2017_x000D_	76.2657	64.4884	-15.497	-0.270473	2	69.803	61.4031	55.8168	0.974186	7.16139
20275	Wed Mar 22 14:41:17 2017_x000D_	76.6549	64.5765	-12.7318	-0.222212	2	69.803	61.4031	55.8168	0.974186	7.55109
20276	Wed Mar 22 14:41:17 2017_x000D_	76.8499	64.6704	-15.4962	-0.27046	2	69.803	61.4031	55.8168	0.974186	7.7675
20277	Wed Mar 22 14:41:17 2017_x000D_	77.4336	64.8522	-15.4956	-0.270449	2	69.803	61.4031	55.8168	0.974186	8.37391
20278	Wed Mar 22 14:41:17 2017_x000D_	77.8221	64.9398	-18.189	-0.317457	2	69.803	61.4031	55.8168	0.974186	8.76437
20279	Wed Mar 22 14:41:17 2017_x000D_	77.8223	64.9392	-30.7801	-0.537214	2	71.9058	62.7751	22.0485	0.384819	6.29987
20280	Wed Mar 22 14:41:17 2017_x000D_	77.7243	64.8417	-39.0702	-0.681904	2	71.9058	62.7751	22.0485	0.384819	6.17461
20281	Wed Mar 22 14:41:17 2017_x000D_	77.7239	64.7413	-52.4489	-0.915406	2	71.9058	62.7751	22.0485	0.384819	6.14135
20282	Wed Mar 22 14:41:17 2017_x000D_	77.6265	64.6443	-60.8453	-1.06195	2	71.9058	62.7751	22.0485	0.384819	6.01833
20283	Wed Mar 22 14:41:17 2017_x000D_	77.6257	64.5442	-67.0412	-1.17009	1	81.5527	65.0166	12.49	0.217991	3.95531
20284	Wed Mar 22 14:41:17 2017_x000D_	77.724	64.6414	-75.7186	-1.32154	1	81.5527	65.0166	12.49	0.217991	3.84704
20285	Wed Mar 22 14:41:17 2017_x000D_	77.8235	64.839	-89.3902	-1.56015	1	81.5527	65.0166	12.49	0.217991	3.73343
20286	Wed Mar 22 14:41:17 2017_x000D_	77.8258	65.0393	265.092	4.62673	1	81.5527	65.0166	12.49	0.217991	3.72697
20287	Wed Mar 22 14:41:17 2017_x000D_	77.8302	65.4399	254.509	4.44202	1	81.5637	64.7986	50.9309	0.888911	3.78818
20288	Wed Mar 22 14:41:18 2017_x000D_	77.6397	65.7466	248.606	4.339	1	81.5637	64.7986	50.9309	0.888911	4.03689
20289	Wed Mar 22 14:41:18 2017_x000D_	77.4525	66.3529	248.606	4.33899	1	81.5637	64.7986	50.9309	0.888911	4.3952
20290	Wed Mar 22 14:41:18 2017_x000D_	77.2632	66.7593	243.859	4.25615	1	81.5637	64.7986	50.9309	0.888911	4.72638
20291	Wed Mar 22 14:41:18 2017_x000D_	77.1696	67.0624	245.01	4.27624	1	81.5637	64.7986	50.9309	0.888911	4.94297
20292	Wed Mar 22 14:41:18 2017_x000D_	76.791	67.8746	245.01	4.27623	1	81.3142	65.4465	94.2912	1.64569	5.13371
20293	Wed Mar 22 14:41:18 2017_x000D_	76.5995	68.0809	245.011	4.27624	1	81.3142	65.4465	94.2912	1.64569	5.40078
20294	Wed Mar 22 14:41:18 2017_x000D_	76.3179	68.8897	242.608	4.2343	1	81.3142	65.4465	94.2912	1.64569	6.06784
20295	Wed Mar 22 14:41:18 2017_x000D_	76.1264	69.096	242.608	4.23431	1	81.3142	65.4465	94.2912	1.64569	6.34288
20296	Wed Mar 22 14:41:18 2017_x000D_	75.936	69.4022	241.245	4.21053	2	77.4946	63.8089	315.402	5.50481	5.8064
20297	Wed Mar 22 14:41:18 2017_x000D_	75.6511	69.9112	240.314	4.19427	2	77.4946	63.8089	315.402	5.50481	6.37468
20298	Wed Mar 22 14:41:18 2017_x000D_	75.3674	70.5199	242.608	4.23431	2	77.4946	63.8089	315.402	5.50481	7.04006
20299	Wed Mar 22 14:41:18 2017_x000D_	75.1771	70.8261	241.245	4.21053	2	77.4946	63.8089	315.402	5.50481	7.38999
20300	Wed Mar 22 14:41:18 2017_x000D_	74.9868	71.132	242.609	4.23432	2	78.6212	62.9672	316.289	5.52029	8.93716
20301	Wed Mar 22 14:41:18 2017_x000D_	74.8934	71.4348	238.886	4.16935	2	78.6212	62.9672	316.289	5.52029	9.25185
20302	Wed Mar 22 14:41:18 2017_x000D_	74.5141	72.1464	240.313	4.19426	2	78.6212	62.9672	316.289	5.52029	10.0561
20303	Wed Mar 22 14:41:18 2017_x000D_	74.3226	72.3527	240.313	4.19426	2	78.6212	62.9672	316.289	5.52029	10.3231
20304	Wed Mar 22 14:41:18 2017_x000D_	73.9433	73.0644	238.886	4.16935	2	79.0763	62.5432	323.896	5.65305	11.7066
20305	Wed Mar 22 14:41:18 2017_x000D_	73.7531	73.3702	240.313	4.19426	2	79.0763	62.5432	323.896	5.65305	12.0648
20306	Wed Mar 22 14:41:18 2017_x000D_	73.3727	73.9821	240.314	4.19426	2	79.0763	62.5432	323.896	5.65305	12.782
20307	Wed Mar 22 14:41:18 2017_x000D_	73.1824	74.2881	238.886	4.16935	2	79.0763	62.5432	323.896	5.65305	13.1408
20308	Wed Mar 22 14:41:18 2017_x000D_	72.991	74.4944	238.886	4.16935	2	79.0763	62.5432	323.896	5.65305	13.4113
20309	Wed Mar 22 14:41:19 2017_x000D_	72.8045	75.099	238.886	4.16934	2	79.5313	62.1192	333.936	5.82828	14.6193
20310	Wed Mar 22 14:41:19 2017_x000D_	72.6131	75.3053	238.886	4.16935	2	79.5313	62.1192	333.936	5.82828	14.8908
20311	Wed Mar 22 14:41:19 2017_x000D_	72.4216	75.5116	238.886	4.16935	2	79.5313	62.1192	333.936	5.82828	15.1626
20312	Wed Mar 22 14:41:19 2017_x000D_	72.0412	76.1233	238.886	4.16935	2	79.5313	62.1192	333.936	5.82828	15.8813
20313	Wed Mar 22 14:41:19 2017_x000D_	72.0438	76.3223	238.886	4.16935	2	81.4799	62.1751	0	0	17.0054
20314	Wed Mar 22 14:41:19 2017_x000D_	71.6609	76.735	238.886	4.16935	2	81.4799	62.1751	0	0	17.5614
20315	Wed Mar 22 14:41:19 2017_x000D_	71.6635	76.9339	238.886	4.16934	2	81.4799	62.1751	0	0	17.7252
20316	Wed Mar 22 14:41:19 2017_x000D_	71.4747	77.3392	238.886	4.16934	2	81.4799	62.1751	0	0	18.1674
20317	Wed Mar 22 14:41:19 2017_x000D_	71.2832	77.5455	238.886	4.16934	2	81.9128	62.1875	0	0	18.6777
20318	Wed Mar 22 14:41:19 2017_x000D_	71.1875	77.6487	238.126	4.15609	2	81.9128	62.1875	0	0	18.817
20319	Wed Mar 22 14:41:19 2017_x000D_	70.9003	77.9582	238.886	4.16935	2	81.9128	62.1875	0	0	19.2351
20320	Wed Mar 22 14:41:19 2017_x000D_	70.903	78.1571	238.886	4.16935	2	81.9128	62.1875	0	0	19.397
20321	Wed Mar 22 14:41:19 2017_x000D_	70.7127	78.4631	232.888	4.06465	2	82.8008	61.776	320.203	5.58859	20.6054
20322	Wed Mar 22 14:41:19 2017_x000D_	70.5212	78.6694	232.887	4.06465	2	82.8008	61.776	320.203	5.58859	20.8848
20323	Wed Mar 22 14:41:19 2017_x000D_	70.5219	78.7692	215.291	3.75753	2	82.8008	61.776	320.203	5.58859	20.9652
20324	Wed Mar 22 14:41:19 2017_x000D_	70.5215	78.7693	207.807	3.62692	2	82.8008	61.776	320.203	5.58859	20.9655
20325	Wed Mar 22 14:41:19 2017_x000D_	70.6182	78.7655	201.765	3.52147	2	82.8008	61.776	320.203	5.58859	20.906
20326	Wed Mar 22 14:41:19 2017_x000D_	70.7162	78.861	193.207	3.3721	2	82.4676	59.7995	300.486	5.24448	22.3928
20327	Wed Mar 22 14:41:19 2017_x000D_	70.6172	78.7649	179.568	3.13405	2	82.4676	59.7995	300.486	5.24448	22.3633
20328	Wed Mar 22 14:41:19 2017_x000D_	70.5214	78.8677	171.159	2.98729	2	82.4676	59.7995	300.486	5.24448	22.5013
20329	Wed Mar 22 14:41:19 2017_x000D_	70.4228	78.7714	157.264	2.74477	2	82.4676	59.7995	300.486	5.24448	22.4724
20330	Wed Mar 22 14:41:19 2017_x000D_	70.2289	78.7787	149.819	2.61484	2	82.1231	58.0405	261.184	4.55852	23.907
20331	Wed Mar 22 14:41:20 2017_x000D_	70.0321	78.5868	137.739	2.40399	2	82.1231	58.0405	261.184	4.55852	23.8399
20332	Wed Mar 22 14:41:20 2017_x000D_	69.8355	78.3956	133.821	2.33561	2	82.1231	58.0405	261.184	4.55852	23.7764
20333	Wed Mar 22 14:41:20 2017_x000D_	69.2452	77.9205	131.945	2.30287	2	82.1231	58.0405	261.184	4.55852	23.6866
20334	Wed Mar 22 14:41:20 2017_x000D_	69.2452	77.9205	131.945	2.30287	2	81.7453	56.9361	261.074	4.5566	24.4253
20335	Wed Mar 22 14:41:20 2017_x000D_	68.7487	77.2423	135.84	2.37086	2	81.7453	56.9361	261.074	4.5566	24.1092
20336	Wed Mar 22 14:41:20 2017_x000D_	68.3536	76.8586	135.841	2.37086	2	81.7453	56.9361	261.074	4.5566	24.0051
20337	Wed Mar 22 14:41:20 2017_x000D_	67.8591	76.3787	139.748	2.43906	2	81.7453	56.9361	261.074	4.5566	23.8923
20338	Wed Mar 22 14:41:20 2017_x000D_	67.4649	76.0943	141.897	2.47657	2	81.7453	56.9361	261.074	4.5566	23.8949
20339	Wed Mar 22 14:41:20 2017_x000D_	66.8722	75.617	139.75	2.4391	2	81.3563	56.0498	262.129	4.57501	24.3447
20340	Wed Mar 22 14:41:20 2017_x000D_	66.5747	75.3285	143.628	2.50679	2	81.3563	56.0498	262.129	4.57501	24.2933
20341	Wed Mar 22 14:41:20 2017_x000D_	66.0805	74.947	141.895	2.47653	2	81.3563	56.0498	262.129	4.57501	24.2993
20342	Wed Mar 22 14:41:20 2017_x000D_	65.7841	74.7579	143.629	2.50679	2	81.3563	56.0498	262.129	4.57501	24.341
20343	Wed Mar 22 14:41:20 2017_x000D_	65.5855	74.5651	143.627	2.50677	2	81.1949	54.951	262.75	4.58585	25.0672
20344	Wed Mar 22 14:41:20 2017_x000D_	64.9925	74.1865	143.629	2.5068	2	81.1949	54.951	262.75	4.58585	25.15
20345	Wed Mar 22 14:41:20 2017_x000D_	64.6944	73.8969	139.754	2.43917	2	81.1949	54.951	262.75	4.58585	25.124
20346	Wed Mar 22 14:41:20 2017_x000D_	64.1005	73.5177	139.757	2.43923	2	81.1949	54.951	262.75	4.58585	25.2377
20347	Wed Mar 22 14:41:20 2017_x000D_	63.8998	73.2244	141.894	2.47653	2	79.7443	53.5955	216.053	3.77084	25.2258
20348	Wed Mar 22 14:41:20 2017_x000D_	63.3035	72.7442	139.755	2.43918	2	79.7443	53.5955	216.053	3.77084	25.2383
20349	Wed Mar 22 14:41:20 2017_x000D_	63.104	72.5507	139.754	2.43916	2	79.7443	53.5955	216.053	3.77084	25.223
20350	Wed Mar 22 14:41:20 2017_x000D_	62.7082	72.364	139.758	2.43924	2	79.7443	53.5955	216.053	3.77084	25.3473
20351	Wed Mar 22 14:41:20 2017_x000D_	62.5086	72.1703	139.757	2.43923	2	78.0762	52.233	223.749	3.90516	25.2952
20352	Wed Mar 22 14:41:21 2017_x000D_	62.009	71.6859	143.62	2.50664	2	78.0762	52.233	223.749	3.90516	25.2303
20353	Wed Mar 22 14:41:21 2017_x000D_	61.511	71.3015	141.893	2.4765	2	78.0762	52.233	223.749	3.90516	25.2589
20354	Wed Mar 22 14:41:21 2017_x000D_	61.2124	71.1107	143.62	2.50665	2	78.0762	52.233	223.749	3.90516	25.3131
20355	Wed Mar 22 14:41:21 2017_x000D_	61.0122	70.9165	143.619	2.50662	2	78.0762	52.233	223.749	3.90516	25.3032
20356	Wed Mar 22 14:41:21 2017_x000D_	60.5134	70.5314	141.893	2.47651	2	76.8191	51.32	222.335	3.88049	25.1983
20357	Wed Mar 22 14:41:21 2017_x000D_	60.3129	70.3367	137.755	2.40427	2	76.8191	51.32	222.335	3.88049	25.1811
20358	Wed Mar 22 14:41:21 2017_x000D_	59.9136	70.0485	139.76	2.43926	2	76.8191	51.32	222.335	3.88049	25.23
20359	Wed Mar 22 14:41:21 2017_x000D_	59.6147	69.8573	137.889	2.40661	2	76.8191	51.32	222.335	3.88049	25.2908
20360	Wed Mar 22 14:41:21 2017_x000D_	59.5123	69.6593	139.758	2.43924	2	75.9954	50.4195	218.474	3.81309	25.335
20361	Wed Mar 22 14:41:21 2017_x000D_	59.2095	69.2665	137.882	2.4065	2	75.9954	50.4195	218.474	3.81309	25.2384
20362	Wed Mar 22 14:41:21 2017_x000D_	59.0086	69.0716	137.882	2.4065	2	75.9954	50.4195	218.474	3.81309	25.228
20363	Wed Mar 22 14:41:21 2017_x000D_	58.6102	68.8833	137.887	2.40658	2	75.9954	50.4195	218.474	3.81309	25.3605
20364	Wed Mar 22 14:41:21 2017_x000D_	58.6066	68.6817	137.881	2.40648	2	74.5424	49.0619	234.687	4.09606	25.2762
20365	Wed Mar 22 14:41:21 2017_x000D_	58.3065	68.4898	139.754	2.43916	2	74.5424	49.0619	234.687	4.09606	25.3189
20366	Wed Mar 22 14:41:21 2017_x000D_	57.8051	68.1031	145.837	2.54534	2	74.5424	49.0619	234.687	4.09606	25.3516
20367	Wed Mar 22 14:41:21 2017_x000D_	57.6053	68.0091	155.935	2.72158	2	74.5424	49.0619	234.687	4.09606	25.4138
20368	Wed Mar 22 14:41:21 2017_x000D_	57.5044	67.9116	159.566	2.78495	2	74.5424	49.0619	234.687	4.09606	25.4088
20369	Wed Mar 22 14:41:21 2017_x000D_	57.2061	67.8211	173.578	3.0295	2	72.8935	47.2592	218.336	3.81068	25.8628
20370	Wed Mar 22 14:41:21 2017_x000D_	57.0085	67.8279	179.106	3.12599	2	72.8935	47.2592	218.336	3.81068	25.9885
20371	Wed Mar 22 14:41:21 2017_x000D_	56.6132	67.8414	190.166	3.31902	2	72.8935	47.2592	218.336	3.81068	26.2426
20372	Wed Mar 22 14:41:21 2017_x000D_	56.5146	67.8447	196.15	3.42346	2	72.8935	47.2592	218.336	3.81068	26.3065
20373	Wed Mar 22 14:41:21 2017_x000D_	56.022	67.9622	205.011	3.57811	2	71.2327	45.6746	223.906	3.90789	26.9834
20374	Wed Mar 22 14:41:22 2017_x000D_	55.8244	67.9687	212.645	3.71135	2	71.2327	45.6746	223.906	3.90789	27.1006
20375	Wed Mar 22 14:41:22 2017_x000D_	55.5354	68.3825	219.016	3.82256	2	71.2327	45.6746	223.906	3.90789	27.6053
20376	Wed Mar 22 14:41:22 2017_x000D_	55.2404	68.4933	223.021	3.89245	2	71.2327	45.6746	223.906	3.90789	27.8648
20377	Wed Mar 22 14:41:22 2017_x000D_	54.947	68.7054	221.219	3.86101	2	70.2011	44.5468	223.906	3.90789	28.5714
20378	Wed Mar 22 14:41:22 2017_x000D_	54.7548	69.0151	219.016	3.82256	2	70.2011	44.5468	223.906	3.90789	28.9359
20379	Wed Mar 22 14:41:22 2017_x000D_	53.9698	69.4458	219.015	3.82253	2	70.2011	44.5468	223.906	3.90789	29.7223
20380	Wed Mar 22 14:41:22 2017_x000D_	53.7796	69.8565	219.017	3.82256	2	70.2011	44.5468	223.906	3.90789	30.1703
20381	Wed Mar 22 14:41:22 2017_x000D_	53.1905	70.1798	216.672	3.78164	2	70.2011	44.5468	223.906	3.90789	30.7638
20382	Wed Mar 22 14:41:22 2017_x000D_	52.8969	70.392	215.079	3.75384	2	68.9518	43.4121	187.25	3.26814	31.3955
20383	Wed Mar 22 14:41:22 2017_x000D_	52.3096	70.8165	215.079	3.75384	2	68.9518	43.4121	187.25	3.26814	32.0619
20384	Wed Mar 22 14:41:22 2017_x000D_	52.0161	71.0287	216.672	3.78164	2	68.9518	43.4121	187.25	3.26814	32.3959
20385	Wed Mar 22 14:41:22 2017_x000D_	51.7222	71.2411	215.079	3.75384	2	68.9518	43.4121	187.25	3.26814	32.7309
20386	Wed Mar 22 14:41:22 2017_x000D_	51.1346	71.6658	215.079	3.75384	2	66.6798	40.9286	211.624	3.69353	34.4446
20387	Wed Mar 22 14:41:22 2017_x000D_	50.8409	71.8781	216.672	3.78164	2	66.6798	40.9286	211.624	3.69353	34.767
20388	Wed Mar 22 14:41:22 2017_x000D_	50.2553	72.404	219.014	3.82252	2	66.6798	40.9286	211.624	3.69353	35.503
20389	Wed Mar 22 14:41:22 2017_x000D_	50.0607	72.613	219.015	3.82253	2	66.6798	40.9286	211.624	3.69353	35.7784
20390	Wed Mar 22 14:41:22 2017_x000D_	49.7644	72.7246	215.08	3.75386	2	65.276	38.4693	249.269	4.35057	37.6037
20391	Wed Mar 22 14:41:22 2017_x000D_	49.1785	73.2507	217.376	3.79393	2	65.276	38.4693	249.269	4.35057	38.3259
20392	Wed Mar 22 14:41:22 2017_x000D_	48.5902	73.6759	217.376	3.79393	2	65.276	38.4693	249.269	4.35057	38.9605
20393	Wed Mar 22 14:41:22 2017_x000D_	48.2961	73.8885	219.014	3.82251	2	65.276	38.4693	249.269	4.35057	39.279
20394	Wed Mar 22 14:41:22 2017_x000D_	48.1014	74.0977	219.014	3.82252	2	64.2634	36.8998	249.269	4.35057	40.5573
20395	Wed Mar 22 14:41:23 2017_x000D_	47.7075	74.314	219.013	3.8225	2	64.2634	36.8998	249.269	4.35057	40.9136
20396	Wed Mar 22 14:41:23 2017_x000D_	47.1187	74.7396	219.013	3.82249	2	64.2634	36.8998	249.269	4.35057	41.5426
20397	Wed Mar 22 14:41:23 2017_x000D_	46.924	74.9488	219.013	3.8225	2	64.2634	36.8998	249.269	4.35057	41.8136
20398	Wed Mar 22 14:41:23 2017_x000D_	46.335	75.3745	219.013	3.82249	2	64.2634	36.8998	249.269	4.35057	42.4468
20399	Wed Mar 22 14:41:23 2017_x000D_	46.0403	75.5875	217.376	3.79393	2	63.6642	35.782	247.951	4.32757	43.5325
20400	Wed Mar 22 14:41:23 2017_x000D_	45.6482	75.9051	215.083	3.75391	2	63.6642	35.782	247.951	4.32757	43.9823
20401	Wed Mar 22 14:41:23 2017_x000D_	45.3537	76.1181	216.673	3.78166	2	63.6642	35.782	247.951	4.32757	44.2976
20402	Wed Mar 22 14:41:23 2017_x000D_	45.0588	76.3312	215.083	3.75391	2	63.6642	35.782	247.951	4.32757	44.6139
20403	Wed Mar 22 14:41:23 2017_x000D_	44.669	76.7498	215.085	3.75394	2	63.0755	34.4442	243.024	4.24158	46.1364
20404	Wed Mar 22 14:41:23 2017_x000D_	44.4693	76.7573	215.084	3.75392	2	63.0755	34.4442	243.024	4.24158	46.2233
20405	Wed Mar 22 14:41:23 2017_x000D_	44.0745	76.9742	215.083	3.75391	2	63.0755	34.4442	243.024	4.24158	46.5815
20406	Wed Mar 22 14:41:23 2017_x000D_	43.7823	77.2882	219.012	3.82247	2	63.0755	34.4442	243.024	4.24158	46.9876
20407	Wed Mar 22 14:41:23 2017_x000D_	43.4847	77.4006	215.083	3.75391	2	61.6585	32.2002	244.124	4.26078	48.7172
20408	Wed Mar 22 14:41:23 2017_x000D_	43.1923	77.7147	219.011	3.82247	2	61.6585	32.2002	244.124	4.26078	49.1179
20409	Wed Mar 22 14:41:23 2017_x000D_	42.9948	77.8232	216.673	3.78165	2	61.6585	32.2002	244.124	4.26078	49.2929
20410	Wed Mar 22 14:41:23 2017_x000D_	42.5997	78.0403	216.672	3.78164	2	61.6585	32.2002	244.124	4.26078	49.6443
20411	Wed Mar 22 14:41:23 2017_x000D_	42.4046	78.2498	216.673	3.78165	2	60.097	28.4081	250.102	4.36511	52.8887
20412	Wed Mar 22 14:41:23 2017_x000D_	42.1093	78.4632	215.084	3.75393	2	60.097	28.4081	250.102	4.36511	53.189
20413	Wed Mar 22 14:41:23 2017_x000D_	41.6161	78.7853	206.203	3.59892	2	60.097	28.4081	250.102	4.36511	53.6601
20414	Wed Mar 22 14:41:23 2017_x000D_	41.5183	78.8901	202.48	3.53395	2	60.097	28.4081	250.102	4.36511	53.7922
20415	Wed Mar 22 14:41:23 2017_x000D_	41.2199	79.0023	187.952	3.28038	2	60.097	28.4081	250.102	4.36511	54.0011
20416	Wed Mar 22 14:41:24 2017_x000D_	41.0194	79.0098	182.206	3.18009	2	59.3103	26.6207	244.877	4.27392	55.4903
20417	Wed Mar 22 14:41:24 2017_x000D_	40.6184	79.0248	170.786	2.98078	2	59.3103	26.6207	244.877	4.27392	55.6379
20418	Wed Mar 22 14:41:24 2017_x000D_	40.5182	79.0284	164.492	2.87093	2	59.3103	26.6207	244.877	4.27392	55.675
20419	Wed Mar 22 14:41:24 2017_x000D_	40.315	78.9346	156.56	2.73249	2	59.3103	26.6207	244.877	4.27392	55.6558
20420	Wed Mar 22 14:41:24 2017_x000D_	40.1123	78.8413	151.365	2.64182	2	58.2948	25.0459	248.412	4.33561	56.7851
20421	Wed Mar 22 14:41:24 2017_x000D_	39.8037	78.5492	142.61	2.48901	2	58.2948	25.0459	248.412	4.33561	56.6085
20422	Wed Mar 22 14:41:24 2017_x000D_	39.5028	78.5604	136.634	2.38471	2	58.2948	25.0459	248.412	4.33561	56.7181
20423	Wed Mar 22 14:41:24 2017_x000D_	39.1917	78.1673	126.744	2.21211	2	58.2948	25.0459	248.412	4.33561	56.4519
20424	Wed Mar 22 14:41:24 2017_x000D_	39.0836	77.8676	122.923	2.1454	2	57.9011	24.1515	256.437	4.47567	56.9168
20425	Wed Mar 22 14:41:24 2017_x000D_	38.7693	77.3729	119.229	2.08093	2	57.9011	24.1515	256.437	4.47567	56.5557
20426	Wed Mar 22 14:41:24 2017_x000D_	38.4574	76.9794	116.808	2.03869	2	57.9011	24.1515	256.437	4.47567	56.2925
20427	Wed Mar 22 14:41:24 2017_x000D_	38.2403	76.3792	116.806	2.03864	2	57.9011	24.1515	256.437	4.47567	55.8057
20428	Wed Mar 22 14:41:24 2017_x000D_	38.0285	75.9813	116.806	2.03865	2	57.7042	23.7042	253.748	4.42874	55.8572
20429	Wed Mar 22 14:41:24 2017_x000D_	37.8166	75.5832	116.806	2.03865	2	57.7042	23.7042	253.748	4.42874	55.5603
20430	Wed Mar 22 14:41:24 2017_x000D_	37.6019	75.0836	118.028	2.05997	2	57.7042	23.7042	253.748	4.42874	55.172
20431	Wed Mar 22 14:41:24 2017_x000D_	37.3897	74.685	118.028	2.05997	2	57.7042	23.7042	253.748	4.42874	54.8791
20432	Wed Mar 22 14:41:24 2017_x000D_	37.1828	74.4893	118.031	2.06002	2	57.7042	23.7042	253.748	4.42874	54.7746
20433	Wed Mar 22 14:41:24 2017_x000D_	36.9646	73.887	122.909	2.14517	2	57.4968	23.4772	248.624	4.3393	54.4309
20434	Wed Mar 22 14:41:24 2017_x000D_	36.8531	73.4843	120.521	2.10349	2	57.4968	23.4772	248.624	4.3393	54.1006
20435	Wed Mar 22 14:41:24 2017_x000D_	36.5395	73.0884	122.906	2.14512	2	57.4968	23.4772	248.624	4.3393	53.8561
20436	Wed Mar 22 14:41:24 2017_x000D_	36.3268	72.6888	122.905	2.1451	2	57.4968	23.4772	248.624	4.3393	53.5719
20437	Wed Mar 22 14:41:24 2017_x000D_	36.1167	72.3908	124.387	2.17096	2	57.5073	23.2569	252.238	4.40239	53.5882
20438	Wed Mar 22 14:41:25 2017_x000D_	35.6963	71.7942	124.387	2.17096	2	57.5073	23.2569	252.238	4.40239	53.2127
20439	Wed Mar 22 14:41:25 2017_x000D_	35.4887	71.5976	124.389	2.171	2	57.5073	23.2569	252.238	4.40239	53.1191
20440	Wed Mar 22 14:41:25 2017_x000D_	35.1686	70.9967	126.706	2.21145	2	57.5073	23.2569	252.238	4.40239	52.7077
20441	Wed Mar 22 14:41:25 2017_x000D_	35.062	70.7964	124.386	2.17094	2	55.5975	22.0942	199.898	3.48887	52.8546
20442	Wed Mar 22 14:41:25 2017_x000D_	34.6406	70.1984	124.386	2.17095	2	55.5975	22.0942	199.898	3.48887	52.471
20443	Wed Mar 22 14:41:25 2017_x000D_	34.4326	70.0012	124.388	2.17098	2	55.5975	22.0942	199.898	3.48887	52.374
20444	Wed Mar 22 14:41:25 2017_x000D_	34.0106	69.4025	124.388	2.17099	2	55.5975	22.0942	199.898	3.48887	52.0007
20445	Wed Mar 22 14:41:25 2017_x000D_	34.0049	69.1982	124.385	2.17092	2	53.6762	21.1514	190.926	3.33229	51.9178
20446	Wed Mar 22 14:41:25 2017_x000D_	33.7966	69.0007	124.387	2.17096	2	53.6762	21.1514	190.926	3.33229	51.8146
20447	Wed Mar 22 14:41:25 2017_x000D_	33.5882	68.8031	124.389	2.17099	2	53.6762	21.1514	190.926	3.33229	51.7128
20448	Wed Mar 22 14:41:25 2017_x000D_	33.374	68.4011	124.387	2.17096	2	53.6762	21.1514	190.926	3.33229	51.4268
20449	Wed Mar 22 14:41:25 2017_x000D_	33.1655	68.2033	124.389	2.171	2	53.6762	21.1514	190.926	3.33229	51.3281
20450	Wed Mar 22 14:41:25 2017_x000D_	33.0527	67.7977	121.944	2.12833	2	52.3879	20.6697	197.191	3.44163	50.9401
20451	Wed Mar 22 14:41:25 2017_x000D_	32.844	67.5997	121.947	2.12837	2	52.3879	20.6697	197.191	3.44163	50.8369
20452	Wed Mar 22 14:41:25 2017_x000D_	32.6294	67.197	121.946	2.12836	2	52.3879	20.6697	197.191	3.44163	50.5489
20453	Wed Mar 22 14:41:25 2017_x000D_	32.4173	66.8965	128.351	2.24015	2	52.3879	20.6697	197.191	3.44163	50.3562
20454	Wed Mar 22 14:41:25 2017_x000D_	32.3069	66.5927	132.398	2.31079	2	51.5254	20.422	199.898	3.48887	50.0108
20455	Wed Mar 22 14:41:25 2017_x000D_	32.0973	66.3948	148.648	2.59439	2	51.5254	20.422	199.898	3.48887	49.9094
20456	Wed Mar 22 14:41:25 2017_x000D_	32.1988	66.3919	155.03	2.70579	2	51.5254	20.422	199.898	3.48887	49.8673
20457	Wed Mar 22 14:41:25 2017_x000D_	32.0975	66.396	172.773	3.01546	2	51.5254	20.422	199.898	3.48887	49.9104
20458	Wed Mar 22 14:41:25 2017_x000D_	32.0948	66.2939	181.82	3.17336	2	51.5254	20.422	199.898	3.48887	49.8175
20459	Wed Mar 22 14:41:26 2017_x000D_	31.9933	66.2974	193.214	3.37223	2	50.881	20.181	180	3.14159	49.8344
20460	Wed Mar 22 14:41:26 2017_x000D_	31.8921	66.3008	199.465	3.48132	2	50.881	20.181	180	3.14159	49.876
20461	Wed Mar 22 14:41:26 2017_x000D_	31.7908	66.304	205.927	3.59411	2	50.881	20.181	180	3.14159	49.9176
20462	Wed Mar 22 14:41:26 2017_x000D_	31.7912	66.304	213.987	3.73477	2	50.881	20.181	180	3.14159	49.9174
20463	Wed Mar 22 14:41:26 2017_x000D_	31.4896	66.416	222.89	3.89017	2	47.7833	20.9678	170.028	2.96755	48.2807
20464	Wed Mar 22 14:41:26 2017_x000D_	31.3939	66.6241	224.851	3.92439	2	47.7833	20.9678	170.028	2.96755	48.5089
20465	Wed Mar 22 14:41:26 2017_x000D_	31.0022	67.1493	226.967	3.96132	2	47.7833	20.9678	170.028	2.96755	49.1359
20466	Wed Mar 22 14:41:26 2017_x000D_	30.706	67.4666	222.892	3.8902	2	47.7833	20.9678	170.028	2.96755	49.5356
20467	Wed Mar 22 14:41:26 2017_x000D_	30.1107	67.9985	220.642	3.85092	2	45.5687	21.5614	180	3.14159	48.9424
20468	Wed Mar 22 14:41:26 2017_x000D_	29.8114	68.2134	218.854	3.81972	2	45.5687	21.5614	180	3.14159	49.2413
20469	Wed Mar 22 14:41:26 2017_x000D_	29.2159	68.7455	216.496	3.77857	2	45.5687	21.5614	180	3.14159	49.9375
20470	Wed Mar 22 14:41:26 2017_x000D_	28.8147	68.9638	216.495	3.77855	2	45.5687	21.5614	180	3.14159	50.2761
20471	Wed Mar 22 14:41:26 2017_x000D_	28.5152	69.1788	214.893	3.75059	2	44.0194	21.9549	169.997	2.967	49.7039
20472	Wed Mar 22 14:41:26 2017_x000D_	28.2159	69.3937	216.495	3.77855	2	44.0194	21.9549	169.997	2.967	50.0019
20473	Wed Mar 22 14:41:26 2017_x000D_	27.5149	69.8273	214.893	3.75059	2	44.0194	21.9549	169.997	2.967	50.6376
20474	Wed Mar 22 14:41:26 2017_x000D_	27.3141	69.9365	212.454	3.70803	2	44.0194	21.9549	169.997	2.967	50.8065
20475	Wed Mar 22 14:41:26 2017_x000D_	26.7148	70.3668	212.455	3.70804	2	44.0194	21.9549	169.997	2.967	51.4117
20476	Wed Mar 22 14:41:26 2017_x000D_	26.4152	70.5819	213.994	3.73489	2	42.9068	22.3621	180	3.14159	50.962
20477	Wed Mar 22 14:41:26 2017_x000D_	25.8125	70.9099	216.493	3.77851	2	42.9068	22.3621	180	3.14159	51.4694
20478	Wed Mar 22 14:41:26 2017_x000D_	25.5158	71.2277	217.201	3.79088	2	42.9068	22.3621	180	3.14159	51.868
20479	Wed Mar 22 14:41:26 2017_x000D_	25.216	71.4429	218.85	3.81966	2	42.9068	22.3621	180	3.14159	52.1717
20480	Wed Mar 22 14:41:27 2017_x000D_	24.6161	71.8736	218.85	3.81965	2	42.2413	22.5622	155.232	2.70931	52.3666
20481	Wed Mar 22 14:41:27 2017_x000D_	24.4182	72.0855	218.85	3.81966	2	42.2413	22.5622	155.232	2.70931	52.6329
20482	Wed Mar 22 14:41:27 2017_x000D_	23.8181	72.5164	218.85	3.81965	2	42.2413	22.5622	155.232	2.70931	53.2432
20483	Wed Mar 22 14:41:27 2017_x000D_	23.6202	72.7283	218.85	3.81966	2	42.2413	22.5622	155.232	2.70931	53.5106
20484	Wed Mar 22 14:41:27 2017_x000D_	23.0198	73.1594	218.85	3.81965	2	39.5281	24.4655	144.448	2.52109	51.4161
20485	Wed Mar 22 14:41:27 2017_x000D_	22.8218	73.3714	218.85	3.81966	2	39.5281	24.4655	144.448	2.52109	51.6806
20486	Wed Mar 22 14:41:27 2017_x000D_	22.5216	73.5869	220.635	3.85081	2	39.5281	24.4655	144.448	2.52109	51.982
20487	Wed Mar 22 14:41:27 2017_x000D_	22.0232	74.0147	218.85	3.81966	2	39.5281	24.4655	144.448	2.52109	52.5504
20488	Wed Mar 22 14:41:27 2017_x000D_	21.7229	74.2303	220.635	3.85081	2	37.0539	25.9345	158.16	2.76041	50.6707
20489	Wed Mar 22 14:41:27 2017_x000D_	21.5248	74.4423	220.635	3.85082	2	37.0539	25.9345	158.16	2.76041	50.9329
20490	Wed Mar 22 14:41:27 2017_x000D_	21.0262	74.8703	218.851	3.81967	2	37.0539	25.9345	158.16	2.76041	51.4937
20491	Wed Mar 22 14:41:27 2017_x000D_	21.0262	74.8703	218.851	3.81967	2	37.0539	25.9345	158.16	2.76041	51.4937
20492	Wed Mar 22 14:41:27 2017_x000D_	20.6297	75.2946	215.682	3.76436	2	37.0539	25.9345	158.16	2.76041	52.0209
20493	Wed Mar 22 14:41:27 2017_x000D_	20.6297	75.2946	215.682	3.76436	2	35.0469	26.7557	169.997	2.967	50.6348
20494	Wed Mar 22 14:41:27 2017_x000D_	20.6297	75.2946	215.682	3.76436	2	35.0469	26.7557	169.997	2.967	50.6348
20495	Wed Mar 22 14:41:27 2017_x000D_	20.6297	75.2946	215.682	3.76436	2	35.0469	26.7557	169.997	2.967	50.6348
20496	Wed Mar 22 14:41:27 2017_x000D_	19.024	76.3778	218.85	3.81965	2	35.0469	26.7557	169.997	2.967	52.1449
20497	Wed Mar 22 14:41:27 2017_x000D_	18.8258	76.59	218.85	3.81966	2	34.1526	27.1697	169.074	2.95089	51.7424
20498	Wed Mar 22 14:41:27 2017_x000D_	18.3268	77.0183	220.634	3.8508	2	34.1526	27.1697	169.074	2.95089	52.3005
20499	Wed Mar 22 14:41:27 2017_x000D_	18.1285	77.2306	220.635	3.8508	2	34.1526	27.1697	169.074	2.95089	52.563
20500	Wed Mar 22 14:41:27 2017_x000D_	17.7249	77.4505	220.634	3.85079	2	34.1526	27.1697	169.074	2.95089	52.8964
20501	Wed Mar 22 14:41:27 2017_x000D_	17.5266	77.6629	220.634	3.85079	2	32.7313	29.5535	105.794	1.84645	50.4549
20502	Wed Mar 22 14:41:28 2017_x000D_	17.2254	77.8791	218.85	3.81966	2	32.7313	29.5535	105.794	1.84645	50.7523
20503	Wed Mar 22 14:41:28 2017_x000D_	17.0271	78.0915	218.851	3.81967	2	32.7313	29.5535	105.794	1.84645	51.0153
20504	Wed Mar 22 14:41:28 2017_x000D_	16.7257	78.3078	212.474	3.70836	2	32.7313	29.5535	105.794	1.84645	51.3143
20505	Wed Mar 22 14:41:28 2017_x000D_	16.7257	78.3078	212.474	3.70836	2	32.7313	29.5535	105.794	1.84645	51.3143
20506	Wed Mar 22 14:41:28 2017_x000D_	16.9269	78.1977	196.829	3.43531	2	30.8335	32.8042	122.456	2.13727	47.4759
20507	Wed Mar 22 14:41:28 2017_x000D_	17.2345	78.1858	185.005	3.22895	2	30.8335	32.8042	122.456	2.13727	47.3753
20508	Wed Mar 22 14:41:28 2017_x000D_	17.3373	78.1817	179.154	3.12682	2	30.8335	32.8042	122.456	2.13727	47.342
20509	Wed Mar 22 14:41:28 2017_x000D_	17.5458	78.2756	164.681	2.87422	2	30.8335	32.8042	122.456	2.13727	47.3731
20510	Wed Mar 22 14:41:28 2017_x000D_	17.6521	78.3739	160.962	2.80932	2	28.738	35.6065	116.037	2.02522	44.1809
20511	Wed Mar 22 14:41:28 2017_x000D_	17.652	78.3736	155.649	2.71658	2	28.738	35.6065	116.037	2.02522	44.1806
20512	Wed Mar 22 14:41:28 2017_x000D_	17.5462	78.2748	143.538	2.50522	2	28.738	35.6065	116.037	2.02522	44.1117
20513	Wed Mar 22 14:41:28 2017_x000D_	17.4436	78.2784	137.184	2.39431	2	28.738	35.6065	116.037	2.02522	44.1413
20514	Wed Mar 22 14:41:28 2017_x000D_	17.3375	78.1798	133.085	2.32277	2	27.3382	37.5475	109.898	1.91808	41.8449
20515	Wed Mar 22 14:41:28 2017_x000D_	17.2282	77.9789	122.593	2.13965	2	27.3382	37.5475	109.898	1.91808	41.6763
20516	Wed Mar 22 14:41:28 2017_x000D_	17.0156	77.782	122.595	2.13969	2	27.3382	37.5475	109.898	1.91808	41.5376
20517	Wed Mar 22 14:41:28 2017_x000D_	16.6896	77.2814	118.679	2.07134	2	27.3382	37.5475	109.898	1.91808	41.1361
20518	Wed Mar 22 14:41:28 2017_x000D_	16.5723	76.8755	121.175	2.1149	2	26.1669	39.2746	103.028	1.79818	38.8057
20519	Wed Mar 22 14:41:28 2017_x000D_	16.2424	76.2721	118.676	2.07129	2	26.1669	39.2746	103.028	1.79818	38.3055
20520	Wed Mar 22 14:41:28 2017_x000D_	16.0259	75.9722	120.014	2.09464	2	26.1669	39.2746	103.028	1.79818	38.073
20521	Wed Mar 22 14:41:28 2017_x000D_	15.6952	75.3679	122.589	2.13958	2	26.1669	39.2746	103.028	1.79818	37.5817
20522	Wed Mar 22 14:41:28 2017_x000D_	15.4747	74.9648	122.588	2.13956	2	26.1669	39.2746	103.028	1.79818	37.2574
20523	Wed Mar 22 14:41:29 2017_x000D_	15.2577	74.6639	121.174	2.11489	2	24.6991	42.7536	116.818	2.03885	33.2777
20524	Wed Mar 22 14:41:29 2017_x000D_	15.0443	74.4659	121.177	2.11494	2	24.6991	42.7536	116.818	2.03885	33.1494
20525	Wed Mar 22 14:41:29 2017_x000D_	14.7132	73.8605	118.682	2.07139	2	24.6991	42.7536	116.818	2.03885	32.6704
20526	Wed Mar 22 14:41:29 2017_x000D_	14.4922	73.4565	118.682	2.07139	2	24.6991	42.7536	116.818	2.03885	32.355
20527	Wed Mar 22 14:41:29 2017_x000D_	14.2637	72.8466	118.679	2.07134	2	22.8539	44.8994	116.941	2.04101	29.2376
20528	Wed Mar 22 14:41:29 2017_x000D_	14.0425	72.4422	118.679	2.07134	2	22.8539	44.8994	116.941	2.04101	28.9179
20529	Wed Mar 22 14:41:29 2017_x000D_	13.7106	71.8352	116.075	2.02588	2	22.8539	44.8994	116.941	2.04101	28.4453
20530	Wed Mar 22 14:41:29 2017_x000D_	13.5996	71.6326	118.679	2.07134	2	22.8539	44.8994	116.941	2.04101	28.2897
20531	Wed Mar 22 14:41:29 2017_x000D_	13.4816	71.224	116.073	2.02585	2	22.1596	45.7589	125.552	2.1913	26.9031
20532	Wed Mar 22 14:41:29 2017_x000D_	13.0456	70.6195	116.077	2.02592	2	22.1596	45.7589	125.552	2.1913	26.4786
20533	Wed Mar 22 14:41:29 2017_x000D_	12.927	70.2103	118.676	2.07129	2	22.1596	45.7589	125.552	2.1913	26.1364
20534	Wed Mar 22 14:41:29 2017_x000D_	12.5904	69.4981	114.946	2.00618	2	22.1596	45.7589	125.552	2.1913	25.5953
20535	Wed Mar 22 14:41:29 2017_x000D_	12.4754	69.1918	118.673	2.07123	2	21.1984	47.7101	105.794	1.84645	23.1852
20536	Wed Mar 22 14:41:29 2017_x000D_	12.1422	68.5822	116.074	2.02587	2	21.1984	47.7101	105.794	1.84645	22.7521
20537	Wed Mar 22 14:41:29 2017_x000D_	11.9273	68.3823	116.077	2.02593	2	21.1984	47.7101	105.794	1.84645	22.656
20538	Wed Mar 22 14:41:29 2017_x000D_	11.8083	67.972	118.673	2.07123	2	21.1984	47.7101	105.794	1.84645	22.332
20539	Wed Mar 22 14:41:29 2017_x000D_	11.6972	67.7686	116.075	2.0259	2	21.1984	47.7101	105.794	1.84645	22.195
20540	Wed Mar 22 14:41:29 2017_x000D_	11.467	67.1545	116.073	2.02586	2	19.961	50.9715	105.345	1.83861	18.2767
20541	Wed Mar 22 14:41:29 2017_x000D_	11.2518	66.9541	116.077	2.02592	2	19.961	50.9715	105.345	1.83861	18.2015
20542	Wed Mar 22 14:41:29 2017_x000D_	11.0212	66.3394	116.075	2.02588	2	19.961	50.9715	105.345	1.83861	17.779
20543	Wed Mar 22 14:41:29 2017_x000D_	10.8059	66.1387	116.078	2.02594	2	19.961	50.9715	105.345	1.83861	17.7161
20544	Wed Mar 22 14:41:29 2017_x000D_	10.5828	65.7307	116.079	2.02595	2	18.7339	54.0116	115.122	2.00925	14.2751
20545	Wed Mar 22 14:41:30 2017_x000D_	10.5751	65.5234	116.076	2.02591	2	18.7339	54.0116	115.122	2.00925	14.1098
20546	Wed Mar 22 14:41:30 2017_x000D_	10.3518	65.115	116.077	2.02592	2	18.7339	54.0116	115.122	2.00925	13.912
20547	Wed Mar 22 14:41:30 2017_x000D_	10.2403	64.9109	113.374	1.97874	2	18.7339	54.0116	115.122	2.00925	13.818
20548	Wed Mar 22 14:41:30 2017_x000D_	10.1245	64.6025	114.951	2.00627	2	17.5363	56.3924	100.504	1.75413	11.0608
20549	Wed Mar 22 14:41:30 2017_x000D_	9.90127	64.1939	109.66	1.91393	2	17.5363	56.3924	100.504	1.75413	10.9159
20550	Wed Mar 22 14:41:30 2017_x000D_	9.90155	64.1941	104.033	1.81573	2	17.5363	56.3924	100.504	1.75413	10.9159
20551	Wed Mar 22 14:41:30 2017_x000D_	9.90565	64.2979	97.8575	1.70794	2	17.5363	56.3924	100.504	1.75413	10.9874
20552	Wed Mar 22 14:41:30 2017_x000D_	9.8098	64.5092	83.5852	1.45884	2	17.5363	56.3924	100.504	1.75413	11.2063
20553	Wed Mar 22 14:41:30 2017_x000D_	9.80986	64.5097	76.5588	1.3362	2	16.3391	58.7724	104.382	1.8218	8.69181
20554	Wed Mar 22 14:41:30 2017_x000D_	9.80595	64.4064	64.1089	1.11891	2	16.3391	58.7724	104.382	1.8218	8.62693
20555	Wed Mar 22 14:41:30 2017_x000D_	9.90594	64.2998	55.0721	0.96119	2	16.3391	58.7724	104.382	1.8218	8.48161
20556	Wed Mar 22 14:41:30 2017_x000D_	9.90186	64.1963	48.8724	0.852984	2	16.3391	58.7724	104.382	1.8218	8.41765
20557	Wed Mar 22 14:41:30 2017_x000D_	10.2058	63.9794	38.0795	0.664613	2	15.5981	60.7258	102.535	1.78957	6.29784
20558	Wed Mar 22 14:41:30 2017_x000D_	10.2058	63.9794	38.0795	0.664613	2	15.5981	60.7258	102.535	1.78957	6.29784
20559	Wed Mar 22 14:41:30 2017_x000D_	10.7134	63.6523	20.1752	0.352123	2	15.5981	60.7258	102.535	1.78957	5.69427
20560	Wed Mar 22 14:41:30 2017_x000D_	10.8133	63.5454	16.4722	0.287494	2	15.5981	60.7258	102.535	1.78957	5.55378
20561	Wed Mar 22 14:41:30 2017_x000D_	11.3287	63.4258	7.42641	0.129615	2	14.8668	62.4595	103.737	1.81056	3.66768
20562	Wed Mar 22 14:41:30 2017_x000D_	11.7443	63.4133	7.42749	0.129634	2	14.8668	62.4595	103.737	1.81056	3.26493
20563	Wed Mar 22 14:41:30 2017_x000D_	12.4676	63.2879	10.693	0.186628	2	14.8668	62.4595	103.737	1.81056	2.53819
20564	Wed Mar 22 14:41:30 2017_x000D_	12.8827	63.2754	10.6947	0.186657	2	14.8668	62.4595	103.737	1.81056	2.14531
20565	Wed Mar 22 14:41:30 2017_x000D_	13.294	63.1594	13.6165	0.237653	1	10.1882	64.5191	352.288	6.14858	3.39039
20566	Wed Mar 22 14:41:31 2017_x000D_	13.7049	63.0432	10.6927	0.186623	1	10.1882	64.5191	352.288	6.14858	3.81385
20567	Wed Mar 22 14:41:31 2017_x000D_	14.3231	62.9211	13.6168	0.237658	1	10.1882	64.5191	352.288	6.14858	4.43295
20568	Wed Mar 22 14:41:31 2017_x000D_	14.7339	62.8052	16.4813	0.287653	1	10.1882	64.5191	352.288	6.14858	4.85807
20569	Wed Mar 22 14:41:31 2017_x000D_	15.3478	62.5794	16.4803	0.287636	1	10.1882	64.5191	352.288	6.14858	5.51216
20570	Wed Mar 22 14:41:31 2017_x000D_	15.7583	62.4636	19.2745	0.336404	1	13.3574	67.0197	45.3892	0.792192	5.14999
20571	Wed Mar 22 14:41:31 2017_x000D_	16.3752	62.3416	16.4818	0.287661	1	13.3574	67.0197	45.3892	0.792192	5.56702
20572	Wed Mar 22 14:41:31 2017_x000D_	16.5785	62.232	19.2756	0.336423	1	13.3574	67.0197	45.3892	0.792192	5.7704
20573	Wed Mar 22 14:41:31 2017_x000D_	16.9884	62.1161	16.4808	0.287644	1	13.3574	67.0197	45.3892	0.792192	6.10159
20574	Wed Mar 22 14:41:31 2017_x000D_	17.5977	61.7873	19.2739	0.336392	1	12.4087	68.7454	80.8057	1.41032	8.67991
20575	Wed Mar 22 14:41:31 2017_x000D_	18.0109	61.7752	19.2765	0.336439	1	12.4087	68.7454	80.8057	1.41032	8.9425
20576	Wed Mar 22 14:41:31 2017_x000D_	18.7266	61.5469	20.1915	0.352407	1	12.4087	68.7454	80.8057	1.41032	9.5778
20577	Wed Mar 22 14:41:31 2017_x000D_	19.1323	61.3279	20.1901	0.352383	1	12.4087	68.7454	80.8057	1.41032	10.0113
20578	Wed Mar 22 14:41:31 2017_x000D_	19.4416	61.3189	19.2774	0.336454	1	11.4887	69.8146	112.569	1.9647	11.6372
20579	Wed Mar 22 14:41:31 2017_x000D_	20.0497	60.9904	16.476	0.287561	1	11.4887	69.8146	112.569	1.9647	12.2946
20580	Wed Mar 22 14:41:31 2017_x000D_	20.4585	60.875	19.2756	0.336423	1	11.4887	69.8146	112.569	1.9647	12.6639
20581	Wed Mar 22 14:41:31 2017_x000D_	21.0697	60.6503	19.2754	0.33642	1	11.4887	69.8146	112.569	1.9647	13.2582
20582	Wed Mar 22 14:41:31 2017_x000D_	21.4781	60.5349	16.4753	0.287548	1	11.1853	71.7765	112.569	1.9647	15.2419
20583	Wed Mar 22 14:41:31 2017_x000D_	21.7837	60.4226	20.1914	0.352407	1	11.1853	71.7765	112.569	1.9647	15.5318
20584	Wed Mar 22 14:41:31 2017_x000D_	22.497	60.1952	19.2763	0.336435	1	11.1853	71.7765	112.569	1.9647	16.1889
20585	Wed Mar 22 14:41:31 2017_x000D_	22.8022	60.0829	17.2602	0.301247	1	11.1853	71.7765	112.569	1.9647	16.4831
20586	Wed Mar 22 14:41:31 2017_x000D_	23.5116	59.7523	19.2746	0.336405	1	11.1853	71.7765	112.569	1.9647	17.2197
20587	Wed Mar 22 14:41:32 2017_x000D_	23.82	59.7435	20.1928	0.352431	1	11.1285	73.0881	112.569	1.9647	18.4161
20588	Wed Mar 22 14:41:32 2017_x000D_	24.5321	59.5165	19.2769	0.336446	1	11.1285	73.0881	112.569	1.9647	19.0747
20589	Wed Mar 22 14:41:32 2017_x000D_	24.8337	59.301	20.1915	0.352408	1	11.1285	73.0881	112.569	1.9647	19.4401
20590	Wed Mar 22 14:41:32 2017_x000D_	25.1413	59.2924	19.2767	0.336442	1	11.1285	73.0881	112.569	1.9647	19.6642
20591	Wed Mar 22 14:41:32 2017_x000D_	25.446	59.1803	17.2585	0.301217	1	11.2898	74.4054	112.569	1.9647	20.7895
20592	Wed Mar 22 14:41:32 2017_x000D_	25.9554	59.0627	19.2778	0.336462	1	11.2898	74.4054	112.569	1.9647	21.2245
20593	Wed Mar 22 14:41:32 2017_x000D_	26.2567	58.8474	20.1928	0.352431	1	11.2898	74.4054	112.569	1.9647	21.5884
20594	Wed Mar 22 14:41:32 2017_x000D_	26.7656	58.7298	16.47	0.287456	1	11.2898	74.4054	112.569	1.9647	22.0278
20595	Wed Mar 22 14:41:32 2017_x000D_	27.07	58.6179	20.1942	0.352455	1	12.835	74.0108	61.2843	1.06961	20.9661
20596	Wed Mar 22 14:41:32 2017_x000D_	27.4733	58.3999	20.1928	0.352432	1	12.835	74.0108	61.2843	1.06961	21.4005
20597	Wed Mar 22 14:41:32 2017_x000D_	27.7802	58.3915	19.2772	0.33645	1	12.835	74.0108	61.2843	1.06961	21.6176
20598	Wed Mar 22 14:41:32 2017_x000D_	28.0843	58.2797	23.0358	0.40205	1	12.835	74.0108	61.2843	1.06961	21.9091
20599	Wed Mar 22 14:41:32 2017_x000D_	28.2858	58.1707	20.1942	0.352455	1	12.835	74.0108	61.2843	1.06961	22.1277
20600	Wed Mar 22 14:41:32 2017_x000D_	28.4873	58.0618	23.0349	0.402035	1	14.3895	73.3978	24.4748	0.427166	20.8312
20601	Wed Mar 22 14:41:32 2017_x000D_	28.8934	57.9474	25.7719	0.449804	1	14.3895	73.3978	24.4748	0.427166	21.1915
20602	Wed Mar 22 14:41:32 2017_x000D_	29.1972	57.8356	29.7394	0.519051	1	14.3895	73.3978	24.4748	0.427166	21.4814
20603	Wed Mar 22 14:41:32 2017_x000D_	29.1978	57.8355	42.8322	0.747563	1	14.3895	73.3978	24.4748	0.427166	21.4819
20604	Wed Mar 22 14:41:32 2017_x000D_	29.102	58.0445	53.2773	0.929864	1	16.8829	71.2792	315.77	5.51123	18.0129
20605	Wed Mar 22 14:41:32 2017_x000D_	29	58.0471	59.0257	1.03019	1	16.8829	71.2792	315.77	5.51123	17.9419
20606	Wed Mar 22 14:41:32 2017_x000D_	29.0063	58.253	71.6517	1.25056	1	16.8829	71.2792	315.77	5.51123	17.7949
20607	Wed Mar 22 14:41:32 2017_x000D_	29.1084	58.2499	79.9254	1.39496	1	16.8829	71.2792	315.77	5.51123	17.8669
20608	Wed Mar 22 14:41:32 2017_x000D_	29.1083	58.2497	85.7528	1.49667	1	18.9311	69.3667	292.228	5.10035	15.0719
20609	Wed Mar 22 14:41:33 2017_x000D_	29.1078	58.2491	103.471	1.80591	1	18.9311	69.3667	292.228	5.10035	15.072
20610	Wed Mar 22 14:41:33 2017_x000D_	29.1013	58.0424	109.051	1.9033	1	18.9311	69.3667	292.228	5.10035	15.2208
20611	Wed Mar 22 14:41:33 2017_x000D_	28.9894	57.7352	118.009	2.05965	1	18.9311	69.3667	292.228	5.10035	15.3773
20612	Wed Mar 22 14:41:33 2017_x000D_	28.983	57.5289	125.893	2.19724	1	18.9311	69.3667	292.228	5.10035	15.5298
20613	Wed Mar 22 14:41:33 2017_x000D_	28.6695	57.3307	136.341	2.37959	1	20.5825	66.5667	286.601	5.00212	12.2761
20614	Wed Mar 22 14:41:33 2017_x000D_	28.4587	57.1295	136.341	2.37959	1	20.5825	66.5667	286.601	5.00212	12.2921
20615	Wed Mar 22 14:41:33 2017_x000D_	27.9312	56.6264	140.415	2.4507	1	20.5825	66.5667	286.601	5.00212	12.3618
20616	Wed Mar 22 14:41:33 2017_x000D_	27.9312	56.6264	140.415	2.4507	1	20.5825	66.5667	286.601	5.00212	12.3618
20617	Wed Mar 22 14:41:33 2017_x000D_	27.4004	56.0192	138.451	2.41643	1	21.7791	64.1908	288.512	5.03549	9.91837
20618	Wed Mar 22 14:41:33 2017_x000D_	26.7694	55.5175	136.341	2.37959	1	21.7791	64.1908	288.512	5.03549	10.0065
20619	Wed Mar 22 14:41:33 2017_x000D_	26.4555	55.3184	134.233	2.34281	1	21.7791	64.1908	288.512	5.03549	10.0294
20620	Wed Mar 22 14:41:33 2017_x000D_	26.1346	54.9117	136.341	2.37959	1	21.7791	64.1908	288.512	5.03549	10.2505
20621	Wed Mar 22 14:41:33 2017_x000D_	25.6085	54.5102	134.234	2.34283	1	22.729	62.4645	299.587	5.22878	8.45946
20622	Wed Mar 22 14:41:33 2017_x000D_	25.3901	54.1004	134.23	2.34275	1	22.729	62.4645	299.587	5.22878	8.77722
20623	Wed Mar 22 14:41:33 2017_x000D_	24.8629	53.6981	136.341	2.37959	1	22.729	62.4645	299.587	5.22878	9.02238
20624	Wed Mar 22 14:41:33 2017_x000D_	24.6441	53.2878	136.335	2.3795	1	22.729	62.4645	299.587	5.22878	9.3744
20625	Wed Mar 22 14:41:33 2017_x000D_	24.3291	53.0878	134.232	2.34279	1	23.4318	61.3885	310.83	5.425	8.34906
20626	Wed Mar 22 14:41:33 2017_x000D_	23.8009	52.6847	136.341	2.37959	1	23.4318	61.3885	310.83	5.425	8.71162
20627	Wed Mar 22 14:41:33 2017_x000D_	23.585	52.378	138.444	2.41631	1	23.4318	61.3885	310.83	5.425	9.0118
20628	Wed Mar 22 14:41:33 2017_x000D_	23.1595	51.9719	138.443	2.41629	1	23.4318	61.3885	310.83	5.425	9.42054
20629	Wed Mar 22 14:41:33 2017_x000D_	22.8433	51.7712	140.397	2.45038	1	23.4318	61.3885	310.83	5.425	9.63529
20630	Wed Mar 22 14:41:34 2017_x000D_	22.6303	51.5679	140.396	2.45037	1	26.1066	60.1497	327.308	5.71261	9.25916
20631	Wed Mar 22 14:41:34 2017_x000D_	22.2041	51.1612	140.394	2.45034	1	26.1066	60.1497	327.308	5.71261	9.79911
20632	Wed Mar 22 14:41:34 2017_x000D_	21.8878	50.9602	138.447	2.41635	1	26.1066	60.1497	327.308	5.71261	10.1116
20633	Wed Mar 22 14:41:34 2017_x000D_	21.6745	50.7567	138.446	2.41634	1	26.1066	60.1497	327.308	5.71261	10.3861
20634	Wed Mar 22 14:41:34 2017_x000D_	21.144	50.3517	140.396	2.45038	1	27.9488	58.0096	288.003	5.0266	10.2444
20635	Wed Mar 22 14:41:34 2017_x000D_	20.9304	50.1479	140.395	2.45036	1	27.9488	58.0096	288.003	5.0266	10.5387
20636	Wed Mar 22 14:41:34 2017_x000D_	20.2926	49.6406	142.632	2.4894	1	27.9488	58.0096	288.003	5.0266	11.3427
20637	Wed Mar 22 14:41:34 2017_x000D_	20.0786	49.4365	142.631	2.48938	1	27.9488	58.0096	288.003	5.0266	11.6378
20638	Wed Mar 22 14:41:34 2017_x000D_	19.5472	49.0305	140.706	2.45579	1	29.1573	55.4118	277.25	4.83893	11.5358
20639	Wed Mar 22 14:41:34 2017_x000D_	19.3294	48.7215	138.447	2.41636	1	29.1573	55.4118	277.25	4.83893	11.889
20640	Wed Mar 22 14:41:34 2017_x000D_	18.9008	48.3126	138.447	2.41635	1	29.1573	55.4118	277.25	4.83893	12.4737
20641	Wed Mar 22 14:41:34 2017_x000D_	18.6863	48.108	138.446	2.41634	1	29.1573	55.4118	277.25	4.83893	12.7666
20642	Wed Mar 22 14:41:34 2017_x000D_	18.4718	47.9033	138.446	2.41633	1	29.7022	53.0131	277.045	4.83535	12.3382
20643	Wed Mar 22 14:41:34 2017_x000D_	18.0496	47.7031	138.45	2.41642	1	29.7022	53.0131	277.045	4.83535	12.8054
20644	Wed Mar 22 14:41:34 2017_x000D_	17.8349	47.4983	138.45	2.41641	1	29.7022	53.0131	277.045	4.83535	13.0861
20645	Wed Mar 22 14:41:34 2017_x000D_	17.62	47.2934	138.45	2.4164	1	29.7022	53.0131	277.045	4.83535	13.3677
20646	Wed Mar 22 14:41:34 2017_x000D_	17.4015	46.9834	136.351	2.37978	1	29.7022	53.0131	277.045	4.83535	13.6991
20647	Wed Mar 22 14:41:34 2017_x000D_	17.1901	46.8833	138.449	2.41639	1	30.2077	51.4907	278.926	4.86818	13.8089
20648	Wed Mar 22 14:41:34 2017_x000D_	16.7639	46.5778	132.017	2.30414	1	30.2077	51.4907	278.926	4.86818	14.3134
20649	Wed Mar 22 14:41:34 2017_x000D_	16.6564	46.4751	127.734	2.22937	1	30.2077	51.4907	278.926	4.86818	14.4497
20650	Wed Mar 22 14:41:34 2017_x000D_	16.7605	46.4725	122.031	2.12984	1	30.2077	51.4907	278.926	4.86818	14.353
20651	Wed Mar 22 14:41:35 2017_x000D_	16.6609	46.5799	107.318	1.87306	1	30.5349	49.0839	276.623	4.82798	14.0982
20652	Wed Mar 22 14:41:35 2017_x000D_	16.6647	46.6847	100.853	1.76022	1	30.5349	49.0839	276.623	4.82798	14.0762
20653	Wed Mar 22 14:41:35 2017_x000D_	16.6651	46.6852	88.9849	1.55308	1	30.5349	49.0839	276.623	4.82798	14.0757
20654	Wed Mar 22 14:41:35 2017_x000D_	16.6653	46.6856	77.3037	1.3492	1	30.5349	49.0839	276.623	4.82798	14.0754
20655	Wed Mar 22 14:41:35 2017_x000D_	16.6689	46.7908	70.7925	1.23556	1	30.7729	48.6514	278.926	4.86818	14.2262
20656	Wed Mar 22 14:41:35 2017_x000D_	16.6615	46.5816	57.4582	1.00284	1	30.7729	48.6514	278.926	4.86818	14.2624
20657	Wed Mar 22 14:41:35 2017_x000D_	16.758	46.3701	46.8491	0.817671	1	30.7729	48.6514	278.926	4.86818	14.1994
20658	Wed Mar 22 14:41:35 2017_x000D_	16.8582	46.2631	42.7073	0.745384	1	30.7729	48.6514	278.926	4.86818	14.1182
20659	Wed Mar 22 14:41:35 2017_x000D_	17.0586	46.0491	34.5767	0.603478	1	31.0804	46.6823	277.814	4.84877	14.0361
20660	Wed Mar 22 14:41:35 2017_x000D_	17.2628	45.9399	32.0985	0.560225	1	31.0804	46.6823	277.814	4.84877	13.8375
20661	Wed Mar 22 14:41:35 2017_x000D_	17.7715	45.6144	28.1346	0.491042	1	31.0804	46.6823	277.814	4.84877	13.3517
20662	Wed Mar 22 14:41:35 2017_x000D_	18.0763	45.3981	29.488	0.514662	1	31.0804	46.6823	277.814	4.84877	13.0674
20663	Wed Mar 22 14:41:35 2017_x000D_	18.7924	45.0684	25.4889	0.444865	1	31.0804	46.6823	277.814	4.84877	12.3935
20664	Wed Mar 22 14:41:35 2017_x000D_	19.097	44.8522	26.7471	0.466825	1	30.6937	45.5715	255.547	4.46014	11.619
20665	Wed Mar 22 14:41:35 2017_x000D_	19.8128	44.5229	28.1347	0.491042	1	30.6937	45.5715	255.547	4.46014	10.9313
20666	Wed Mar 22 14:41:35 2017_x000D_	20.2241	44.4095	25.4893	0.444872	1	30.6937	45.5715	255.547	4.46014	10.5339
20667	Wed Mar 22 14:41:35 2017_x000D_	20.4246	44.1957	25.4874	0.444839	1	30.6937	45.5715	255.547	4.46014	10.3609
20668	Wed Mar 22 14:41:35 2017_x000D_	21.0362	43.8686	28.1346	0.491042	1	29.9101	43.5687	262.08	4.57416	8.87897
20669	Wed Mar 22 14:41:35 2017_x000D_	21.4439	43.6507	28.1347	0.491043	1	29.9101	43.5687	262.08	4.57416	8.4666
20670	Wed Mar 22 14:41:35 2017_x000D_	21.7514	43.5396	32.1034	0.56031	1	29.9101	43.5687	262.08	4.57416	8.15875
20671	Wed Mar 22 14:41:35 2017_x000D_	22.3624	43.2128	29.4911	0.514717	1	29.9101	43.5687	262.08	4.57416	7.55609
20672	Wed Mar 22 14:41:35 2017_x000D_	22.5627	42.9991	29.4898	0.514694	1	29.3047	42.4506	256.031	4.46859	6.76427
20673	Wed Mar 22 14:41:36 2017_x000D_	23.1736	42.6726	32.1037	0.560315	1	29.3047	42.4506	256.031	4.46859	6.13512
20674	Wed Mar 22 14:41:36 2017_x000D_	23.4803	42.5617	28.1346	0.491042	1	29.3047	42.4506	256.031	4.46859	5.82546
20675	Wed Mar 22 14:41:36 2017_x000D_	24.0874	42.1305	28.1331	0.491015	1	29.3047	42.4506	256.031	4.46859	5.22711
20676	Wed Mar 22 14:41:36 2017_x000D_	24.4942	41.913	28.1331	0.491016	1	29.3047	42.4506	256.031	4.46859	4.84045
20677	Wed Mar 22 14:41:36 2017_x000D_	24.6975	41.8042	25.4816	0.444739	1	28.9275	41.1187	262.75	4.58585	4.28518
20678	Wed Mar 22 14:41:36 2017_x000D_	25.411	41.4761	29.491	0.514714	1	28.9275	41.1187	262.75	4.58585	3.53462
20679	Wed Mar 22 14:41:36 2017_x000D_	25.7141	41.2608	28.1331	0.491015	1	28.9275	41.1187	262.75	4.58585	3.21654
20680	Wed Mar 22 14:41:36 2017_x000D_	26.0174	41.0453	29.4898	0.514694	1	28.9275	41.1187	262.75	4.58585	2.91103
20681	Wed Mar 22 14:41:36 2017_x000D_	26.6301	40.8243	29.4915	0.514723	1	28.7289	40.6725	255.775	4.46412	2.10428
20682	Wed Mar 22 14:41:36 2017_x000D_	26.933	40.609	28.1331	0.491015	1	28.7289	40.6725	255.775	4.46412	1.79702
20683	Wed Mar 22 14:41:36 2017_x000D_	27.542	40.2833	25.479	0.444693	1	28.7289	40.6725	255.775	4.46412	1.24908
20684	Wed Mar 22 14:41:36 2017_x000D_	27.8482	40.1729	29.492	0.514732	1	28.7289	40.6725	255.775	4.46412	1.01254
20685	Wed Mar 22 14:41:36 2017_x000D_	28.154	40.0625	25.4801	0.444712	1	31.4485	38.5521	294.768	5.14467	3.62423
20686	Wed Mar 22 14:41:36 2017_x000D_	28.7626	39.7371	28.1346	0.491042	1	31.4485	38.5521	294.768	5.14467	2.93569
20687	Wed Mar 22 14:41:36 2017_x000D_	28.9654	39.6287	25.4794	0.4447	1	31.4485	38.5521	294.768	5.14467	2.70645
20688	Wed Mar 22 14:41:36 2017_x000D_	29.5737	39.3034	28.1347	0.491043	1	31.4485	38.5521	294.768	5.14467	2.01973
20689	Wed Mar 22 14:41:36 2017_x000D_	29.7763	39.195	25.4787	0.444687	1	31.4485	38.5521	294.768	5.14467	1.79153
20690	Wed Mar 22 14:41:36 2017_x000D_	30.2846	38.9764	26.7435	0.466762	1	33.0468	37.0585	302.456	5.27886	3.36275
20691	Wed Mar 22 14:41:36 2017_x000D_	30.3842	38.8699	22.7083	0.396334	1	33.0468	37.0585	302.456	5.27886	3.22034
20692	Wed Mar 22 14:41:36 2017_x000D_	30.7894	38.6532	22.7074	0.39632	1	33.0468	37.0585	302.456	5.27886	2.76386
20693	Wed Mar 22 14:41:36 2017_x000D_	30.992	38.545	25.4775	0.444666	1	33.0468	37.0585	302.456	5.27886	2.53612
20694	Wed Mar 22 14:41:37 2017_x000D_	31.1975	38.5414	25.479	0.444692	1	34.8937	34.9112	304.074	5.3071	5.18076
20695	Wed Mar 22 14:41:37 2017_x000D_	31.6024	38.3248	25.4787	0.444686	1	34.8937	34.9112	304.074	5.3071	4.74187
20696	Wed Mar 22 14:41:37 2017_x000D_	31.7024	38.2183	29.495	0.514785	1	34.8937	34.9112	304.074	5.3071	4.59579
20697	Wed Mar 22 14:41:37 2017_x000D_	31.9049	38.1101	32.1145	0.560504	1	34.8937	34.9112	304.074	5.3071	4.37789
20698	Wed Mar 22 14:41:37 2017_x000D_	32.0111	38.2128	44.7298	0.780683	1	36.3044	32.75	315	5.49779	6.94799
20699	Wed Mar 22 14:41:37 2017_x000D_	31.9086	38.2144	50.9999	0.890115	1	36.3044	32.75	315	5.49779	7.01304
20700	Wed Mar 22 14:41:37 2017_x000D_	31.9149	38.4232	64.0559	1.11799	1	36.3044	32.75	315	5.49779	7.17307
20701	Wed Mar 22 14:41:37 2017_x000D_	32.0176	38.4209	74.3641	1.2979	1	36.3044	32.75	315	5.49779	7.10885
20702	Wed Mar 22 14:41:37 2017_x000D_	31.9178	38.5269	83.2458	1.45291	1	39.4116	31.7424	0	0	10.1087
20703	Wed Mar 22 14:41:37 2017_x000D_	31.9205	38.6313	94.5808	1.65075	1	39.4116	31.7424	0	0	10.1771
20704	Wed Mar 22 14:41:37 2017_x000D_	32.0228	38.6292	103.265	1.80232	1	39.4116	31.7424	0	0	10.1006
20705	Wed Mar 22 14:41:37 2017_x000D_	32.0164	38.4199	116.287	2.02959	1	39.4116	31.7424	0	0	9.96383
20706	Wed Mar 22 14:41:37 2017_x000D_	31.9102	38.3169	125.418	2.18895	1	39.4116	31.7424	0	0	9.97472
20707	Wed Mar 22 14:41:37 2017_x000D_	31.8011	38.1095	135.756	2.36938	1	40.9498	31.5688	0	0	11.2463
20708	Wed Mar 22 14:41:37 2017_x000D_	31.6923	37.9021	142.034	2.47896	1	40.9498	31.5688	0	0	11.2166
20709	Wed Mar 22 14:41:37 2017_x000D_	31.2751	37.6999	150.198	2.62145	1	40.9498	31.5688	0	0	11.4538
20710	Wed Mar 22 14:41:37 2017_x000D_	31.2751	37.6999	150.198	2.62145	1	40.9498	31.5688	0	0	11.4538
20711	Wed Mar 22 14:41:37 2017_x000D_	30.6492	37.3961	152.767	2.66629	1	43.3503	31.642	1.67316	0.0292022	13.9437
20712	Wed Mar 22 14:41:37 2017_x000D_	30.0197	36.9871	152.764	2.66624	1	43.3503	31.642	1.67316	0.0292022	14.3623
20713	Wed Mar 22 14:41:37 2017_x000D_	29.6017	36.7841	152.765	2.66624	1	43.3503	31.642	1.67316	0.0292022	14.6787
20714	Wed Mar 22 14:41:37 2017_x000D_	29.2867	36.5793	151.304	2.64075	1	43.3503	31.642	1.67316	0.0292022	14.9051
20715	Wed Mar 22 14:41:37 2017_x000D_	28.6559	36.1694	151.302	2.64072	1	46.6227	31.7418	3.30432	0.0576712	18.5043
20716	Wed Mar 22 14:41:38 2017_x000D_	28.3431	36.0692	150.2	2.62148	1	46.6227	31.7418	3.30432	0.0576712	18.7848
20717	Wed Mar 22 14:41:38 2017_x000D_	27.7114	35.6588	150.198	2.62145	1	46.6227	31.7418	3.30432	0.0576712	19.3127
20718	Wed Mar 22 14:41:38 2017_x000D_	27.292	35.455	150.199	2.62147	1	46.6227	31.7418	3.30432	0.0576712	19.6841
20719	Wed Mar 22 14:41:38 2017_x000D_	27.0823	35.3533	152.76	2.66617	1	48.8036	31.8083	1.4632	0.0255377	22.0087
20720	Wed Mar 22 14:41:38 2017_x000D_	26.4494	34.9422	152.757	2.66612	1	48.8036	31.8083	1.4632	0.0255377	22.5728
20721	Wed Mar 22 14:41:38 2017_x000D_	26.0326	34.8435	155.453	2.71317	1	48.8036	31.8083	1.4632	0.0255377	22.9724
20722	Wed Mar 22 14:41:38 2017_x000D_	25.3987	34.4318	155.449	2.7131	1	48.8036	31.8083	1.4632	0.0255377	23.5515
20723	Wed Mar 22 14:41:38 2017_x000D_	25.1882	34.3295	152.759	2.66614	1	48.8036	31.8083	1.4632	0.0255377	23.7496
20724	Wed Mar 22 14:41:38 2017_x000D_	24.5569	34.0229	155.448	2.71308	1	50.9838	31.8748	351.074	6.12739	26.5141
20725	Wed Mar 22 14:41:38 2017_x000D_	24.1357	33.8182	155.448	2.71308	1	50.9838	31.8748	351.074	6.12739	26.9183
20726	Wed Mar 22 14:41:38 2017_x000D_	23.8243	33.8228	156.689	2.73475	1	50.9838	31.8748	351.074	6.12739	27.2293
20727	Wed Mar 22 14:41:38 2017_x000D_	23.5067	33.6165	155.451	2.71312	1	50.9838	31.8748	351.074	6.12739	27.5322
20728	Wed Mar 22 14:41:38 2017_x000D_	22.7698	33.3107	159.398	2.78202	1	52.9978	30.8347	315	5.49779	30.3292
20729	Wed Mar 22 14:41:38 2017_x000D_	22.455	33.2096	155.453	2.71317	1	52.9978	30.8347	315	5.49779	30.635
20730	Wed Mar 22 14:41:38 2017_x000D_	21.8213	32.9019	158.267	2.76228	1	52.9978	30.8347	315	5.49779	31.245
20731	Wed Mar 22 14:41:38 2017_x000D_	21.5056	32.8005	156.689	2.73473	1	52.9978	30.8347	315	5.49779	31.5535
20732	Wed Mar 22 14:41:38 2017_x000D_	20.8711	32.4925	159.394	2.78196	1	53.901	30.2013	304.579	5.31591	33.1093
20733	Wed Mar 22 14:41:38 2017_x000D_	20.4477	32.2869	159.393	2.78193	1	53.901	30.2013	304.579	5.31591	33.5182
20734	Wed Mar 22 14:41:38 2017_x000D_	20.1319	32.1853	155.454	2.71319	1	53.901	30.2013	304.579	5.31591	33.8273
20735	Wed Mar 22 14:41:38 2017_x000D_	19.4996	31.9824	155.457	2.71324	1	53.901	30.2013	304.579	5.31591	34.4475
20736	Wed Mar 22 14:41:38 2017_x000D_	19.284	31.7736	155.453	2.71317	1	54.3579	29.7746	311.003	5.42802	35.1308
20737	Wed Mar 22 14:41:39 2017_x000D_	18.6475	31.4646	158.261	2.76218	1	54.3579	29.7746	311.003	5.42802	35.7504
20738	Wed Mar 22 14:41:39 2017_x000D_	18.2263	31.3642	155.456	2.71322	1	54.3579	29.7746	311.003	5.42802	36.1666
20739	Wed Mar 22 14:41:39 2017_x000D_	18.0139	31.2612	158.263	2.76221	1	54.3579	29.7746	311.003	5.42802	36.3744
20740	Wed Mar 22 14:41:39 2017_x000D_	17.4805	30.95	156.685	2.73467	1	54.3579	29.7746	311.003	5.42802	36.8961
20741	Wed Mar 22 14:41:39 2017_x000D_	17.1671	30.9542	155.458	2.71326	1	54.8147	29.3478	307.701	5.3704	37.6819
20742	Wed Mar 22 14:41:39 2017_x000D_	16.7416	30.7476	155.458	2.71325	1	54.8147	29.3478	307.701	5.3704	38.0988
20743	Wed Mar 22 14:41:39 2017_x000D_	16.5251	30.5382	155.454	2.71319	1	54.8147	29.3478	307.701	5.3704	38.3081
20744	Wed Mar 22 14:41:39 2017_x000D_	16.3158	30.5409	155.457	2.71324	1	54.8147	29.3478	307.701	5.3704	38.5174
20745	Wed Mar 22 14:41:39 2017_x000D_	16.0991	30.3313	155.454	2.71318	1	54.8252	29.1278	283.289	4.94432	38.7448
20746	Wed Mar 22 14:41:39 2017_x000D_	15.886	30.2277	152.781	2.66653	1	54.8252	29.1278	283.289	4.94432	38.9547
20747	Wed Mar 22 14:41:39 2017_x000D_	15.3514	29.9157	148.72	2.59565	1	54.8252	29.1278	283.289	4.94432	39.4817
20748	Wed Mar 22 14:41:39 2017_x000D_	15.2467	29.9167	142.173	2.48139	1	54.8252	29.1278	283.289	4.94432	39.5864
20749	Wed Mar 22 14:41:39 2017_x000D_	15.2507	30.023	135.963	2.373	1	54.8252	29.1278	283.289	4.94432	39.5846
20750	Wed Mar 22 14:41:39 2017_x000D_	15.3596	30.1275	123.28	2.15163	1	55.2217	25.392	283.289	4.94432	40.1424
20751	Wed Mar 22 14:41:39 2017_x000D_	15.2592	30.235	106.454	1.85797	1	55.2217	25.392	283.289	4.94432	40.2549
20752	Wed Mar 22 14:41:39 2017_x000D_	15.2595	30.2352	100.808	1.75943	1	55.2217	25.392	283.289	4.94432	40.2546
20753	Wed Mar 22 14:41:39 2017_x000D_	15.2597	30.2354	94.9585	1.65734	1	55.2217	25.392	283.289	4.94432	40.2544
20754	Wed Mar 22 14:41:39 2017_x000D_	15.26	30.2359	83.1184	1.45069	1	55.3058	23.6299	283.289	4.94432	40.587
20755	Wed Mar 22 14:41:39 2017_x000D_	15.2601	30.2365	69.7281	1.21699	1	55.3058	23.6299	283.289	4.94432	40.587
20756	Wed Mar 22 14:41:39 2017_x000D_	15.2601	30.2367	64.1711	1.12	1	55.3058	23.6299	283.289	4.94432	40.587
20757	Wed Mar 22 14:41:39 2017_x000D_	15.2486	29.9186	48.9565	0.854453	1	55.3058	23.6299	283.289	4.94432	40.5478
20758	Wed Mar 22 14:41:40 2017_x000D_	15.4542	29.8098	42.6108	0.743698	1	55.3688	22.3078	283.289	4.94432	40.6135
20759	Wed Mar 22 14:41:40 2017_x000D_	15.656	29.5947	34.3986	0.600368	1	55.3688	22.3078	283.289	4.94432	40.3758
20760	Wed Mar 22 14:41:40 2017_x000D_	15.8618	29.4858	31.8944	0.556662	1	55.3688	22.3078	283.289	4.94432	40.1538
20761	Wed Mar 22 14:41:40 2017_x000D_	16.2733	29.268	31.8948	0.55667	1	55.3688	22.3078	283.289	4.94432	39.7102
20762	Wed Mar 22 14:41:40 2017_x000D_	16.8904	28.9413	29.2577	0.510644	1	55.4004	21.6466	283.289	4.94432	39.1948
20763	Wed Mar 22 14:41:40 2017_x000D_	17.3017	28.7237	29.2579	0.510646	1	55.4004	21.6466	283.289	4.94432	38.7504
20764	Wed Mar 22 14:41:40 2017_x000D_	17.6082	28.5074	27.8886	0.486747	1	55.4004	21.6466	283.289	4.94432	38.4099
20765	Wed Mar 22 14:41:40 2017_x000D_	18.326	28.0735	29.2569	0.510629	1	55.4004	21.6466	283.289	4.94432	37.6273
20766	Wed Mar 22 14:41:40 2017_x000D_	18.6323	27.8573	27.887	0.48672	1	55.4004	21.6466	283.289	4.94432	37.289
20767	Wed Mar 22 14:41:40 2017_x000D_	19.252	27.6374	27.8886	0.486747	1	55.4214	21.2058	283.289	4.94432	36.7368
20768	Wed Mar 22 14:41:40 2017_x000D_	19.5585	27.4212	29.2574	0.510638	1	55.4214	21.2058	283.289	4.94432	36.3975
20769	Wed Mar 22 14:41:40 2017_x000D_	20.1744	27.0953	31.8978	0.556722	1	55.4214	21.2058	283.289	4.94432	35.7357
20770	Wed Mar 22 14:41:40 2017_x000D_	20.3762	26.8805	31.8968	0.556704	1	55.4214	21.2058	283.289	4.94432	35.5017
20771	Wed Mar 22 14:41:40 2017_x000D_	20.5815	26.7719	34.4042	0.600467	1	55.2243	20.7581	269.585	4.70514	35.1609
20772	Wed Mar 22 14:41:40 2017_x000D_	21.1969	26.4462	31.8977	0.556719	1	55.2243	20.7581	269.585	4.70514	34.4995
20773	Wed Mar 22 14:41:40 2017_x000D_	21.3986	26.2314	31.8966	0.556701	1	55.2243	20.7581	269.585	4.70514	34.2657
20774	Wed Mar 22 14:41:40 2017_x000D_	22.0139	25.9059	34.4054	0.600487	1	55.2243	20.7581	269.585	4.70514	33.607
20775	Wed Mar 22 14:41:40 2017_x000D_	22.3198	25.69	36.0526	0.629237	1	53.5627	18.9396	225.402	3.93401	31.9638
20776	Wed Mar 22 14:41:40 2017_x000D_	22.723	25.2607	36.0513	0.629214	1	53.5627	18.9396	225.402	3.93401	31.4808
20777	Wed Mar 22 14:41:40 2017_x000D_	23.1329	25.0438	36.0521	0.629228	1	53.5627	18.9396	225.402	3.93401	31.036
20778	Wed Mar 22 14:41:40 2017_x000D_	23.3344	24.8292	36.0515	0.629217	1	53.5627	18.9396	225.402	3.93401	30.7967
20779	Wed Mar 22 14:41:40 2017_x000D_	23.5392	24.7208	33.4786	0.584312	1	52.3159	17.575	225	3.92699	29.6506
20780	Wed Mar 22 14:41:41 2017_x000D_	24.0495	24.3969	34.4042	0.600467	1	52.3159	17.575	225	3.92699	29.078
20781	Wed Mar 22 14:41:41 2017_x000D_	24.2542	24.2886	31.8947	0.556667	1	52.3159	17.575	225	3.92699	28.8536
20782	Wed Mar 22 14:41:41 2017_x000D_	24.7613	23.8584	33.478	0.584302	1	52.3159	17.575	225	3.92699	28.2619
20783	Wed Mar 22 14:41:41 2017_x000D_	25.0697	23.7492	29.2495	0.5105	1	52.3159	17.575	225	3.92699	27.937
20784	Wed Mar 22 14:41:41 2017_x000D_	25.479	23.5327	29.2497	0.510503	1	51.2661	16.6581	196.264	3.42546	26.6877
20785	Wed Mar 22 14:41:41 2017_x000D_	25.6804	23.3182	29.2483	0.510479	1	51.2661	16.6581	196.264	3.42546	26.4383
20786	Wed Mar 22 14:41:41 2017_x000D_	26.0895	23.1018	29.2484	0.510482	1	51.2661	16.6581	196.264	3.42546	25.9881
20787	Wed Mar 22 14:41:41 2017_x000D_	26.2941	22.9937	31.8944	0.556662	1	51.2661	16.6581	196.264	3.42546	25.7632
20788	Wed Mar 22 14:41:41 2017_x000D_	26.5018	22.9917	31.8959	0.556688	1	48.7181	15.0303	205.536	3.58728	23.5997
20789	Wed Mar 22 14:41:41 2017_x000D_	27.0116	22.6682	36.0562	0.6293	1	48.7181	15.0303	205.536	3.58728	23.0111
20790	Wed Mar 22 14:41:41 2017_x000D_	27.1124	22.5609	40.3191	0.703701	1	48.7181	15.0303	205.536	3.58728	22.8805
20791	Wed Mar 22 14:41:41 2017_x000D_	27.2134	22.4534	53.2615	0.929589	1	48.7181	15.0303	205.536	3.58728	22.7498
20792	Wed Mar 22 14:41:41 2017_x000D_	27.1161	22.6666	59.0854	1.03124	1	46.5952	13.6363	216.053	3.77084	21.4705
20793	Wed Mar 22 14:41:41 2017_x000D_	27.0157	22.7733	68.0667	1.18799	1	46.5952	13.6363	216.053	3.77084	21.6065
20794	Wed Mar 22 14:41:41 2017_x000D_	27.0124	22.6666	80.0567	1.39725	1	46.5952	13.6363	216.053	3.77084	21.5646
20795	Wed Mar 22 14:41:41 2017_x000D_	27.1161	22.6653	88.7779	1.54947	1	46.5952	13.6363	216.053	3.77084	21.4699
20796	Wed Mar 22 14:41:41 2017_x000D_	27.1159	22.6651	94.6639	1.6522	1	46.5952	13.6363	216.053	3.77084	21.47
20797	Wed Mar 22 14:41:41 2017_x000D_	27.2127	22.4512	108.759	1.8982	1	45.1167	12.4832	193.013	3.36871	20.4918
20798	Wed Mar 22 14:41:41 2017_x000D_	27.1056	22.346	112.371	1.96124	1	45.1167	12.4832	193.013	3.36871	20.5347
20799	Wed Mar 22 14:41:41 2017_x000D_	27.0985	22.1335	125.229	2.18566	1	45.1167	12.4832	193.013	3.36871	20.4398
20800	Wed Mar 22 14:41:41 2017_x000D_	26.8845	21.9229	125.231	2.1857	1	45.1167	12.4832	193.013	3.36871	20.531
20801	Wed Mar 22 14:41:42 2017_x000D_	26.4558	21.5016	133.388	2.32805	1	42.9406	12.1929	186.838	3.26093	18.9315
20802	Wed Mar 22 14:41:42 2017_x000D_	26.2382	21.1841	131.469	2.29456	1	42.9406	12.1929	186.838	3.26093	18.9687
20803	Wed Mar 22 14:41:42 2017_x000D_	25.7018	20.6566	135.458	2.36419	1	42.9406	12.1929	186.838	3.26093	19.2044
20804	Wed Mar 22 14:41:42 2017_x000D_	25.7018	20.6566	135.458	2.36419	1	42.9406	12.1929	186.838	3.26093	19.2044
20805	Wed Mar 22 14:41:42 2017_x000D_	25.1587	19.9152	131.468	2.29454	1	41.4098	12.1444	171.074	2.9858	18.0134
20806	Wed Mar 22 14:41:42 2017_x000D_	24.84	19.7046	129.277	2.25631	1	41.4098	12.1444	171.074	2.9858	18.213
20807	Wed Mar 22 14:41:42 2017_x000D_	24.4033	19.0682	129.275	2.25627	1	41.4098	12.1444	171.074	2.9858	18.3619
20808	Wed Mar 22 14:41:42 2017_x000D_	24.1849	18.7499	131.161	2.2892	1	41.4098	12.1444	171.074	2.9858	18.448
20809	Wed Mar 22 14:41:42 2017_x000D_	23.6469	18.22	126.941	2.21554	1	38.1082	12.4825	175.805	3.06838	15.5579
20810	Wed Mar 22 14:41:42 2017_x000D_	23.4281	17.9013	128.787	2.24776	1	38.1082	12.4825	175.805	3.06838	15.6483
20811	Wed Mar 22 14:41:42 2017_x000D_	23.0978	17.369	129.272	2.25623	1	38.1082	12.4825	175.805	3.06838	15.7858
20812	Wed Mar 22 14:41:42 2017_x000D_	22.6699	17.0513	131.162	2.28921	1	38.1082	12.4825	175.805	3.06838	16.1002
20813	Wed Mar 22 14:41:42 2017_x000D_	22.5549	16.7309	131.462	2.29444	1	38.1082	12.4825	175.805	3.06838	16.1231
20814	Wed Mar 22 14:41:42 2017_x000D_	22.1231	16.3056	131.463	2.29447	1	35.691	12.6274	180	3.14159	14.0576
20815	Wed Mar 22 14:41:42 2017_x000D_	21.9037	15.986	133.371	2.32775	1	35.691	12.6274	180	3.14159	14.1905
20816	Wed Mar 22 14:41:42 2017_x000D_	21.4748	15.6675	135.437	2.36382	1	35.691	12.6274	180	3.14159	14.5376
20817	Wed Mar 22 14:41:42 2017_x000D_	21.3631	15.4538	137.501	2.39984	1	35.691	12.6274	180	3.14159	14.604
20818	Wed Mar 22 14:41:42 2017_x000D_	21.0353	15.0271	135.432	2.36373	1	33.94	12.572	180	3.14159	13.1362
20819	Wed Mar 22 14:41:42 2017_x000D_	20.8188	14.8139	135.432	2.36373	1	33.94	12.572	180	3.14159	13.3113
20820	Wed Mar 22 14:41:42 2017_x000D_	20.6022	14.6006	135.432	2.36373	1	33.94	12.572	180	3.14159	13.4912
20821	Wed Mar 22 14:41:42 2017_x000D_	20.3856	14.3872	135.432	2.36373	1	33.94	12.572	180	3.14159	13.6754
20822	Wed Mar 22 14:41:43 2017_x000D_	19.9556	14.0672	133.374	2.32782	1	31.9797	12.2885	180	3.14159	12.1549
20823	Wed Mar 22 14:41:43 2017_x000D_	19.8399	13.7459	137.493	2.3997	1	31.9797	12.2885	180	3.14159	12.227
20824	Wed Mar 22 14:41:43 2017_x000D_	19.5183	13.5328	135.432	2.36373	1	31.9797	12.2885	180	3.14159	12.5234
20825	Wed Mar 22 14:41:43 2017_x000D_	19.3012	13.319	135.432	2.36373	1	31.9797	12.2885	180	3.14159	12.7203
