# Supplementary material for: Guppies Prefer to Follow Large (Robot) Leaders Irrespective of Own Size
Source: Front Bioeng Biotechnol. 2020 May 15;8:441. doi: 10.3389/fbioe.2020.00441 (PMC7243707; doi:10.3389/fbioe.2020.00441)
Supplement: Supplementary file 3 [file Data_Sheet_1.ZIP › Raw Data/ID17.xlsx]

## Sheet: WedMar22143355201
Framenumber	Current timestamp	Robo Position x	Robo Position y	Robo Angle deg	Robo Angle rad	Fish ID	Fish Position x	Fish Position y	Fish Angle deg	Fish Angle rad	Distance_between_subjects	Mean_Distance (L300 bis L1500)		Fish ID	Fish Position x	Fish Position y	Fish Angle deg	Fish Angle rad	Fish ID	Fish Position x	Fish Position y	Fish Angle deg	Fish Angle rad	Fish ID	Fish Position x	Fish Position y	Fish Angle deg	Fish Angle rad	Fish ID	Fish Position x	Fish Position y	Fish Angle deg	Fish Angle rad
17333	Wed Mar 22 14:34:42 2017_x000D_	16.3017	8.59082	-76.5048	-1.33526	2	13.1655	10.8057	30.8989	0.539287	3.83946	13.1807
17334	Wed Mar 22 14:34:42 2017_x000D_	16.3017	8.59082	-76.5048	-1.33526	2	13.1655	10.8057	30.8989	0.539287	3.83946
17335	Wed Mar 22 14:34:42 2017_x000D_	16.3017	8.59082	-76.5048	-1.33526	2	13.1655	10.8057	30.8989	0.539287	3.83946
17336	Wed Mar 22 14:34:42 2017_x000D_	16.3017	8.59082	-76.5048	-1.33526	2	13.1655	10.8057	30.8989	0.539287	3.83946
17337	Wed Mar 22 14:34:42 2017_x000D_	16.3167	9.0227	-82.1966	-1.4346	2	13.1655	10.8057	13.2566	0.231372	3.62066
17338	Wed Mar 22 14:34:42 2017_x000D_	16.4296	9.23834	-85.1115	-1.48548	2	13.1655	10.8057	13.2566	0.231372	3.62091
17339	Wed Mar 22 14:34:42 2017_x000D_	16.3316	9.45444	-88.047	-1.53671	2	13.1655	10.8057	13.2566	0.231372	3.4424
17340	Wed Mar 22 14:34:42 2017_x000D_	16.3573	10.2091	-88.047	-1.53671	2	13.1655	10.8057	13.2566	0.231372	3.24708
17341	Wed Mar 22 14:34:42 2017_x000D_	16.3902	11.1789	-82.1911	-1.43451	1	16.6502	6.4798	268.163	4.68032	4.70629
17342	Wed Mar 22 14:34:42 2017_x000D_	16.4049	11.6097	-82.19	-1.43449	1	16.6502	6.4798	268.163	4.68032	5.13576
17343	Wed Mar 22 14:34:42 2017_x000D_	16.5248	12.0398	-79.3139	-1.38429	1	16.6502	6.4798	268.163	4.68032	5.56141
17344	Wed Mar 22 14:34:42 2017_x000D_	16.5395	12.4703	-79.3122	-1.38426	1	16.6502	6.4798	268.163	4.68032	5.99152
17345	Wed Mar 22 14:34:42 2017_x000D_	16.6703	13.2229	-75.8651	-1.3241	1	16.8021	8.0379	293.851	5.12866	5.18667
17346	Wed Mar 22 14:34:42 2017_x000D_	16.7864	13.5447	-73.7229	-1.28671	1	16.8021	8.0379	293.851	5.12866	5.50682
17347	Wed Mar 22 14:34:42 2017_x000D_	17.0224	14.2962	-72.9683	-1.27354	1	16.8021	8.0379	293.851	5.12866	6.26218
17348	Wed Mar 22 14:34:42 2017_x000D_	17.142	14.7252	-70.1539	-1.22442	1	16.8021	8.0379	293.851	5.12866	6.69593
17349	Wed Mar 22 14:34:42 2017_x000D_	17.3741	15.3682	-70.1539	-1.22442	2	11.3621	16.9544	53.8051	0.939076	6.21773
17350	Wed Mar 22 14:34:42 2017_x000D_	17.4866	15.5824	-72.9702	-1.27357	2	11.3621	16.9544	53.8051	0.939076	6.2763
17351	Wed Mar 22 14:34:43 2017_x000D_	17.7185	16.2248	-72.9712	-1.27359	2	11.3621	16.9544	53.8051	0.939076	6.39814
17352	Wed Mar 22 14:34:43 2017_x000D_	17.8381	16.6531	-75.8733	-1.32424	2	11.3621	16.9544	53.8051	0.939076	6.48301
17353	Wed Mar 22 14:34:43 2017_x000D_	17.9574	17.0811	-72.9706	-1.27358	2	11.3621	16.9544	53.8051	0.939076	6.59652
17354	Wed Mar 22 14:34:43 2017_x000D_	18.084	17.7232	-75.8726	-1.32423	2	11.1046	17.8322	86.025	1.50142	6.98025
17355	Wed Mar 22 14:34:43 2017_x000D_	18.3083	18.1501	-75.8758	-1.32428	2	11.1046	17.8322	86.025	1.50142	7.21071
17356	Wed Mar 22 14:34:43 2017_x000D_	18.3333	18.899	-76.4929	-1.33505	2	11.1046	17.8322	86.025	1.50142	7.30699
17357	Wed Mar 22 14:34:43 2017_x000D_	18.5538	19.2186	-75.8751	-1.32427	2	11.1046	17.8322	86.025	1.50142	7.57712
17358	Wed Mar 22 14:34:43 2017_x000D_	18.568	19.6463	-75.8726	-1.32423	2	11.1046	17.8322	86.025	1.50142	7.68071
17359	Wed Mar 22 14:34:43 2017_x000D_	18.799	20.2859	-75.8745	-1.32426	2	11.1046	17.8322	86.025	1.50142	8.07616
17360	Wed Mar 22 14:34:43 2017_x000D_	18.8097	20.6063	-76.4947	-1.33508	2	11.1046	17.8322	86.025	1.50142	8.18927
17361	Wed Mar 22 14:34:43 2017_x000D_	18.9288	21.0327	-79.3321	-1.38461	2	11.1046	17.8322	86.025	1.50142	8.45348
17362	Wed Mar 22 14:34:43 2017_x000D_	19.1595	21.6714	-79.335	-1.38466	2	10.6183	18.9242	76.9872	1.34368	8.97213
17363	Wed Mar 22 14:34:43 2017_x000D_	19.1736	22.0982	-79.3333	-1.38463	2	10.6183	18.9242	76.9872	1.34368	9.1251
17364	Wed Mar 22 14:34:43 2017_x000D_	19.1949	22.7381	-79.3307	-1.38458	2	10.6183	18.9242	76.9872	1.34368	9.38637
17365	Wed Mar 22 14:34:43 2017_x000D_	19.3135	23.1635	-76.4918	-1.33503	2	10.6183	18.9242	76.9872	1.34368	9.67358
17366	Wed Mar 22 14:34:43 2017_x000D_	19.4394	23.8019	-79.3319	-1.3846	2	10.6183	18.9242	76.9872	1.34368	10.0799
17367	Wed Mar 22 14:34:43 2017_x000D_	19.4535	24.228	-79.3301	-1.38457	2	10.3704	19.5806	81.9462	1.43023	10.203
17368	Wed Mar 22 14:34:43 2017_x000D_	19.6907	25.0774	-79.3322	-1.38461	2	10.3704	19.5806	81.9462	1.43023	10.8205
17369	Wed Mar 22 14:34:43 2017_x000D_	19.6907	25.0774	-79.3322	-1.38461	2	10.3704	19.5806	81.9462	1.43023	10.8205
17370	Wed Mar 22 14:34:43 2017_x000D_	19.9207	25.7135	-79.335	-1.38466	2	10.3704	19.5806	81.9462	1.43023	11.3499
17371	Wed Mar 22 14:34:43 2017_x000D_	19.9417	26.3514	-79.3324	-1.38461	2	10.3799	19.3596	83.377	1.4552	11.8454
17372	Wed Mar 22 14:34:44 2017_x000D_	19.9487	26.564	-79.3316	-1.3846	2	10.3799	19.3596	83.377	1.4552	11.9777
17373	Wed Mar 22 14:34:44 2017_x000D_	20.1784	27.1991	-79.3344	-1.38465	2	10.3799	19.3596	83.377	1.4552	12.5486
17374	Wed Mar 22 14:34:44 2017_x000D_	20.1854	27.4115	-79.3336	-1.38463	2	10.3799	19.3596	83.377	1.4552	12.6878
17375	Wed Mar 22 14:34:44 2017_x000D_	20.1959	27.7303	-78.854	-1.37626	2	10.132	20.016	85.0477	1.48436	12.6804
17376	Wed Mar 22 14:34:44 2017_x000D_	20.3175	28.2595	-76.4859	-1.33493	2	10.132	20.016	85.0477	1.48436	13.1034
17377	Wed Mar 22 14:34:44 2017_x000D_	20.3245	28.4717	-76.4847	-1.33491	2	10.132	20.016	85.0477	1.48436	13.2433
17378	Wed Mar 22 14:34:44 2017_x000D_	20.3314	28.6839	-76.4835	-1.33489	2	10.132	20.016	85.0477	1.48436	13.3851
17379	Wed Mar 22 14:34:44 2017_x000D_	20.5539	29.1055	-76.4868	-1.33495	2	10.1226	20.237	83.4113	1.4558	13.6917
17380	Wed Mar 22 14:34:44 2017_x000D_	20.5608	29.3176	-76.4855	-1.33492	2	10.1226	20.237	83.4113	1.4558	13.8352
17381	Wed Mar 22 14:34:44 2017_x000D_	20.679	29.7404	-79.335	-1.38466	2	10.1226	20.237	83.4113	1.4558	14.2039
17382	Wed Mar 22 14:34:44 2017_x000D_	20.6825	29.8465	-78.8559	-1.37629	2	10.1226	20.237	83.4113	1.4558	14.2777
17383	Wed Mar 22 14:34:44 2017_x000D_	20.8004	30.2689	-75.8607	-1.32402	2	10.1226	20.237	83.4113	1.4558	14.6511
17384	Wed Mar 22 14:34:44 2017_x000D_	20.8105	30.5863	-70.9825	-1.23888	2	10.1036	20.6791	83.4113	1.4558	14.5873
17385	Wed Mar 22 14:34:44 2017_x000D_	20.8172	30.7982	-63.4976	-1.10824	2	10.1036	20.6791	83.4113	1.4558	14.7369
17386	Wed Mar 22 14:34:44 2017_x000D_	20.8172	30.7982	-63.4976	-1.10824	2	10.1036	20.6791	83.4113	1.4558	14.7369
17387	Wed Mar 22 14:34:44 2017_x000D_	20.7052	30.5878	-48.1616	-0.840579	2	10.1036	20.6791	83.4113	1.4558	14.5112
17388	Wed Mar 22 14:34:44 2017_x000D_	20.601	30.5895	-42.0755	-0.734357	2	10.1036	20.6791	60.5562	1.0569	14.4365
17389	Wed Mar 22 14:34:44 2017_x000D_	20.4964	30.5914	-27.2838	-0.476192	2	10.1036	20.6791	60.5562	1.0569	14.3619
17390	Wed Mar 22 14:34:44 2017_x000D_	20.3887	30.4873	-17.8499	-0.31154	2	10.1036	20.6791	60.5562	1.0569	14.2121
17391	Wed Mar 22 14:34:44 2017_x000D_	20.493	30.4865	-5.33871	-0.0931781	2	10.1036	20.6791	60.5562	1.0569	14.2872
17392	Wed Mar 22 14:34:44 2017_x000D_	20.4968	30.5927	3.82753	0.066803	2	10.9333	21.8114	65.8502	1.1493	12.9835
17393	Wed Mar 22 14:34:44 2017_x000D_	20.605	30.6976	19.6025	0.342128	2	10.9333	21.8114	65.8502	1.1493	13.1342
17394	Wed Mar 22 14:34:45 2017_x000D_	20.81	30.589	22.4898	0.392521	2	10.9333	21.8114	65.8502	1.1493	13.2135
17395	Wed Mar 22 14:34:45 2017_x000D_	20.9111	30.4817	31.9433	0.557516	2	10.9333	21.8114	65.8502	1.1493	13.2186
17396	Wed Mar 22 14:34:45 2017_x000D_	21.2134	30.1598	36.0865	0.629828	2	10.9333	21.8114	65.8502	1.1493	13.243
17397	Wed Mar 22 14:34:45 2017_x000D_	21.4217	30.1571	36.0879	0.629852	2	11.3338	22.7088	58.2912	1.01737	12.5397
17398	Wed Mar 22 14:34:45 2017_x000D_	22.1297	29.5123	34.4432	0.601147	2	11.3338	22.7088	58.2912	1.01737	12.7608
17399	Wed Mar 22 14:34:45 2017_x000D_	22.4352	29.2964	36.0867	0.629832	2	11.3338	22.7088	58.2912	1.01737	12.9088
17400	Wed Mar 22 14:34:45 2017_x000D_	22.8479	29.1852	33.522	0.585069	2	11.3338	22.7088	58.2912	1.01737	13.2105
17401	Wed Mar 22 14:34:45 2017_x000D_	23.4549	28.6479	30.8031	0.537615	2	11.9439	23.8336	60.9923	1.06452	12.4772
17402	Wed Mar 22 14:34:45 2017_x000D_	23.7599	28.4323	29.3028	0.51143	2	11.9439	23.8336	60.9923	1.06452	12.6793
17403	Wed Mar 22 14:34:45 2017_x000D_	24.1689	28.2154	29.303	0.511433	2	11.9439	23.8336	60.9923	1.06452	12.9866
17404	Wed Mar 22 14:34:45 2017_x000D_	24.8827	27.7831	27.9335	0.487531	2	11.9439	23.8336	60.9923	1.06452	13.5282
17405	Wed Mar 22 14:34:45 2017_x000D_	25.1878	27.5676	29.3019	0.511415	2	12.3537	24.5097	56.7151	0.989865	13.1934
17406	Wed Mar 22 14:34:45 2017_x000D_	25.8008	27.2426	31.941	0.557476	2	12.3537	24.5097	56.7151	0.989865	13.722
17407	Wed Mar 22 14:34:45 2017_x000D_	26.2093	27.026	31.9415	0.557484	2	12.3537	24.5097	56.7151	0.989865	14.0822
17408	Wed Mar 22 14:34:45 2017_x000D_	26.6177	26.8095	31.9419	0.557492	2	12.3537	24.5097	56.7151	0.989865	14.4482
17409	Wed Mar 22 14:34:45 2017_x000D_	27.1234	26.38	33.5223	0.585075	2	12.3537	24.5097	56.7151	0.989865	14.8876
17410	Wed Mar 22 14:34:45 2017_x000D_	27.4278	26.1648	31.9403	0.557463	2	14.5165	25.2397	0	0	12.9444
17411	Wed Mar 22 14:34:45 2017_x000D_	28.2408	25.6263	34.4463	0.601201	2	14.5165	25.2397	0	0	13.7297
17412	Wed Mar 22 14:34:45 2017_x000D_	28.2408	25.6263	34.4463	0.601201	2	14.5165	25.2397	0	0	13.7297
17413	Wed Mar 22 14:34:45 2017_x000D_	28.5453	25.4111	36.092	0.629924	2	14.5165	25.2397	0	0	14.0298
17414	Wed Mar 22 14:34:45 2017_x000D_	29.1539	24.9809	36.0921	0.629926	2	16.4787	25.5212	0	0	12.6867
17415	Wed Mar 22 14:34:46 2017_x000D_	29.3547	24.7669	36.0915	0.629916	2	16.4787	25.5212	0	0	12.8981
17416	Wed Mar 22 14:34:46 2017_x000D_	29.9631	24.337	36.0916	0.629918	2	16.4787	25.5212	0	0	13.5363
17417	Wed Mar 22 14:34:46 2017_x000D_	30.2701	24.228	31.9383	0.557428	2	16.4787	25.5212	0	0	13.8519
17418	Wed Mar 22 14:34:46 2017_x000D_	30.8781	23.7982	31.9377	0.557418	2	16.4787	25.5212	0	0	14.5021
17419	Wed Mar 22 14:34:46 2017_x000D_	31.0788	23.5844	31.9367	0.5574	2	16.4787	25.5212	0	0	14.728
17420	Wed Mar 22 14:34:46 2017_x000D_	31.4891	23.4745	34.4471	0.601216	2	16.4787	25.5212	0	0	15.1493
17421	Wed Mar 22 14:34:46 2017_x000D_	32.1971	22.938	33.5214	0.585059	2	16.4787	25.5212	0	0	15.9293
17422	Wed Mar 22 14:34:46 2017_x000D_	32.5037	22.8293	34.4476	0.601225	2	20.4305	25.422	352.75	6.15664	12.3485
17423	Wed Mar 22 14:34:46 2017_x000D_	32.8045	22.5087	33.5211	0.585054	2	20.4305	25.422	352.75	6.15664	12.7123
17424	Wed Mar 22 14:34:46 2017_x000D_	33.4148	22.1853	36.095	0.629977	2	20.4305	25.422	352.75	6.15664	13.3816
17425	Wed Mar 22 14:34:46 2017_x000D_	33.7152	21.865	31.9358	0.557384	2	20.4305	25.422	352.75	6.15664	13.7527
17426	Wed Mar 22 14:34:46 2017_x000D_	34.3252	21.5418	34.4472	0.601218	2	20.4305	25.422	352.75	6.15664	14.4263
17427	Wed Mar 22 14:34:46 2017_x000D_	34.7315	21.3265	29.2899	0.511206	2	24.2009	24.4335	344.965	6.02078	10.9794
17428	Wed Mar 22 14:34:46 2017_x000D_	35.341	21.0036	31.9376	0.557416	2	24.2009	24.4335	344.965	6.02078	11.6562
17429	Wed Mar 22 14:34:46 2017_x000D_	35.5413	20.7901	31.9365	0.557397	2	24.2009	24.4335	344.965	6.02078	11.9113
17430	Wed Mar 22 14:34:46 2017_x000D_	35.9474	20.5749	31.9369	0.557405	2	24.2009	24.4335	344.965	6.02078	12.364
17431	Wed Mar 22 14:34:46 2017_x000D_	36.5536	20.1464	31.9364	0.557395	2	26.6575	23.4045	340.102	5.9359	10.4186
17432	Wed Mar 22 14:34:46 2017_x000D_	36.8568	19.9321	33.5223	0.585075	2	26.6575	23.4045	340.102	5.9359	10.7742
17433	Wed Mar 22 14:34:46 2017_x000D_	37.3653	19.7164	31.9373	0.55741	2	26.6575	23.4045	340.102	5.9359	11.3252
17434	Wed Mar 22 14:34:46 2017_x000D_	37.5654	19.5031	31.9362	0.557392	2	26.6575	23.4045	340.102	5.9359	11.5846
17435	Wed Mar 22 14:34:46 2017_x000D_	38.1738	19.1807	29.287	0.511155	2	28.4575	22.3553	338.745	5.91221	10.2218
17436	Wed Mar 22 14:34:47 2017_x000D_	38.3766	19.0734	31.9371	0.557408	2	28.4575	22.3553	338.745	5.91221	10.4479
17437	Wed Mar 22 14:34:47 2017_x000D_	38.5766	18.8601	31.9361	0.557389	2	28.4575	22.3553	338.745	5.91221	10.7057
17438	Wed Mar 22 14:34:47 2017_x000D_	38.782	18.8586	31.9375	0.557415	2	28.4575	22.3553	338.745	5.91221	10.9006
17439	Wed Mar 22 14:34:47 2017_x000D_	39.2845	18.4315	30.4804	0.531983	2	31.6002	20.6846	349.074	6.09248	8.0078
17440	Wed Mar 22 14:34:47 2017_x000D_	39.3873	18.4307	31.937	0.557405	2	31.6002	20.6846	349.074	6.09248	8.10673
17441	Wed Mar 22 14:34:47 2017_x000D_	39.7925	18.2161	31.9374	0.557413	2	31.6002	20.6846	349.074	6.09248	8.55612
17442	Wed Mar 22 14:34:47 2017_x000D_	39.9951	18.1088	34.4519	0.601299	2	31.6002	20.6846	349.074	6.09248	8.78118
17443	Wed Mar 22 14:34:47 2017_x000D_	40.1949	17.8956	29.285	0.511119	2	31.6002	20.6846	349.074	6.09248	9.03589
17444	Wed Mar 22 14:34:47 2017_x000D_	40.2973	17.895	27.9087	0.487099	2	33.8377	19.649	349.496	6.09985	6.6935
17445	Wed Mar 22 14:34:47 2017_x000D_	40.8019	17.574	24.0453	0.419671	2	33.8377	19.649	349.496	6.09985	7.26675
17446	Wed Mar 22 14:34:47 2017_x000D_	40.8019	17.574	24.0453	0.419671	2	33.8377	19.649	349.496	6.09985	7.26675
17447	Wed Mar 22 14:34:47 2017_x000D_	40.8016	17.5737	12.6934	0.221542	2	33.8377	19.649	349.496	6.09985	7.26655
17448	Wed Mar 22 14:34:47 2017_x000D_	40.6958	17.4681	-2.57312	-0.0449094	2	35.3888	19.2553	344.247	6.00824	5.59985
17449	Wed Mar 22 14:34:47 2017_x000D_	40.6956	17.4678	-8.40014	-0.14661	2	35.3888	19.2553	344.247	6.00824	5.59976
17450	Wed Mar 22 14:34:47 2017_x000D_	40.6956	17.4669	-26.7086	-0.466153	2	35.3888	19.2553	344.247	6.00824	5.60004
17451	Wed Mar 22 14:34:47 2017_x000D_	40.6959	17.4667	-34.6441	-0.604653	2	35.3888	19.2553	344.247	6.00824	5.60039
17452	Wed Mar 22 14:34:47 2017_x000D_	40.7985	17.4657	-40.9881	-0.715378	2	36.5025	18.8479	351.681	6.138	4.51288
17453	Wed Mar 22 14:34:47 2017_x000D_	41.0068	17.5699	-55.2547	-0.964376	2	36.5025	18.8479	351.681	6.138	4.68209
17454	Wed Mar 22 14:34:47 2017_x000D_	41.0097	17.6757	-61.6624	-1.07621	2	36.5025	18.8479	351.681	6.138	4.65713
17455	Wed Mar 22 14:34:47 2017_x000D_	41.0126	17.7816	-68.0816	-1.18825	2	36.5025	18.8479	351.681	6.138	4.63444
17456	Wed Mar 22 14:34:47 2017_x000D_	41.2309	18.3092	-74.3572	-1.29778	2	36.5025	18.8479	351.681	6.138	4.75899
17457	Wed Mar 22 14:34:47 2017_x000D_	41.3413	18.626	-76.4933	-1.33506	1	42.3703	15.0514	354.951	6.19507	3.71976
17458	Wed Mar 22 14:34:48 2017_x000D_	41.5668	19.4701	-76.494	-1.33507	1	42.3703	15.0514	354.951	6.19507	4.49116
17459	Wed Mar 22 14:34:48 2017_x000D_	41.6768	19.7859	-74.3581	-1.29779	1	42.3703	15.0514	354.951	6.19507	4.78502
17460	Wed Mar 22 14:34:48 2017_x000D_	41.9021	20.629	-74.3578	-1.29779	1	42.3703	15.0514	354.951	6.19507	5.59722
17461	Wed Mar 22 14:34:48 2017_x000D_	41.9123	21.0511	-74.3548	-1.29774	1	42.9749	16.1763	14.1015	0.246117	4.98927
17462	Wed Mar 22 14:34:48 2017_x000D_	42.1322	21.6822	-74.356	-1.29776	1	42.9749	16.1763	14.1015	0.246117	5.57002
17463	Wed Mar 22 14:34:48 2017_x000D_	42.1322	21.6822	-74.356	-1.29776	1	42.9749	16.1763	14.1015	0.246117	5.57002
17464	Wed Mar 22 14:34:48 2017_x000D_	42.2497	22.3137	-71.6662	-1.25081	1	42.9749	16.1763	14.1015	0.246117	6.1801
17465	Wed Mar 22 14:34:48 2017_x000D_	42.4591	22.5226	-71.6702	-1.25088	2	40.2294	18.7434	350.679	6.1205	4.38793
17466	Wed Mar 22 14:34:48 2017_x000D_	42.5764	23.1536	-69.0568	-1.20527	2	40.2294	18.7434	350.679	6.1205	4.99583
17467	Wed Mar 22 14:34:48 2017_x000D_	42.7882	23.4677	-68.0668	-1.18799	2	40.2294	18.7434	350.679	6.1205	5.37275
17468	Wed Mar 22 14:34:48 2017_x000D_	43.0075	24.0971	-68.0658	-1.18797	2	40.2294	18.7434	350.679	6.1205	6.03158
17469	Wed Mar 22 14:34:48 2017_x000D_	43.1198	24.5169	-70.7902	-1.23552	2	40.448	18.7502	0	0	6.35558
17470	Wed Mar 22 14:34:48 2017_x000D_	43.3388	25.1456	-70.7902	-1.23552	2	40.448	18.7502	0	0	7.01839
17471	Wed Mar 22 14:34:48 2017_x000D_	43.5502	25.4585	-71.6735	-1.25094	2	40.448	18.7502	0	0	7.39087
17472	Wed Mar 22 14:34:48 2017_x000D_	43.5602	25.8787	-71.6699	-1.25088	2	40.448	18.7502	0	0	7.77826
17473	Wed Mar 22 14:34:48 2017_x000D_	43.7789	26.5065	-71.6702	-1.25088	2	40.448	18.7502	0	0	8.44127
17474	Wed Mar 22 14:34:48 2017_x000D_	43.9926	26.9239	-71.6723	-1.25092	2	41.1037	18.7707	0	0	8.64988
17475	Wed Mar 22 14:34:48 2017_x000D_	44.211	27.551	-71.6726	-1.25092	2	41.1037	18.7707	0	0	9.31391
17476	Wed Mar 22 14:34:48 2017_x000D_	44.3225	27.969	-69.054	-1.20522	2	41.1037	18.7707	0	0	9.74522
17477	Wed Mar 22 14:34:48 2017_x000D_	44.5407	28.5953	-69.0534	-1.20521	2	41.1037	18.7707	0	0	10.4084
17478	Wed Mar 22 14:34:48 2017_x000D_	44.65	28.9086	-70.7902	-1.23552	2	41.9269	19.9015	29.037	0.506792	9.40974
17479	Wed Mar 22 14:34:49 2017_x000D_	44.8606	29.22	-71.6754	-1.25097	2	41.9269	19.9015	29.037	0.506792	9.76939
17480	Wed Mar 22 14:34:49 2017_x000D_	44.868	29.5342	-70.7902	-1.23552	2	41.9269	19.9015	29.037	0.506792	10.0717
17481	Wed Mar 22 14:34:49 2017_x000D_	45.0882	30.2638	-71.672	-1.25091	2	41.9269	19.9015	29.037	0.506792	10.8338
17482	Wed Mar 22 14:34:49 2017_x000D_	45.2962	30.4703	-71.676	-1.25098	2	42.76	20.8113	17.7929	0.310544	9.98642
17483	Wed Mar 22 14:34:49 2017_x000D_	45.5137	31.0948	-71.6763	-1.25099	2	42.76	20.8113	17.7929	0.310544	10.6458
17484	Wed Mar 22 14:34:49 2017_x000D_	45.625	31.5114	-74.3766	-1.29812	2	42.76	20.8113	17.7929	0.310544	11.077
17485	Wed Mar 22 14:34:49 2017_x000D_	45.7407	32.1366	-71.6729	-1.25093	2	42.76	20.8113	17.7929	0.310544	11.711
17486	Wed Mar 22 14:34:49 2017_x000D_	45.8471	32.344	-74.3763	-1.29811	2	44.6643	22.1958	29.1706	0.509123	10.2169
17487	Wed Mar 22 14:34:49 2017_x000D_	46.069	33.1759	-74.376	-1.29811	2	44.6643	22.1958	29.1706	0.509123	11.0696
17488	Wed Mar 22 14:34:49 2017_x000D_	46.175	33.3829	-71.6735	-1.25094	2	44.6643	22.1958	29.1706	0.509123	11.2886
17489	Wed Mar 22 14:34:49 2017_x000D_	46.2813	33.59	-74.3787	-1.29815	2	44.6643	22.1958	29.1706	0.509123	11.5084
17490	Wed Mar 22 14:34:49 2017_x000D_	46.3967	34.2139	-71.672	-1.25091	2	44.6643	22.1958	29.1706	0.509123	12.1423
17491	Wed Mar 22 14:34:49 2017_x000D_	46.5052	34.5252	-73.6188	-1.28489	2	46.9837	24.034	31.6189	0.551855	10.5021
17492	Wed Mar 22 14:34:49 2017_x000D_	46.7195	35.0426	-74.3796	-1.29817	2	46.9837	24.034	31.6189	0.551855	11.0118
17493	Wed Mar 22 14:34:49 2017_x000D_	46.7242	35.2509	-74.3781	-1.29814	2	46.9837	24.034	31.6189	0.551855	11.2199
17494	Wed Mar 22 14:34:49 2017_x000D_	46.83	35.4573	-71.6726	-1.25092	2	46.9837	24.034	31.6189	0.551855	11.4243
17495	Wed Mar 22 14:34:49 2017_x000D_	46.9407	35.8721	-74.3793	-1.29816	2	48.8547	26.0778	53.9744	0.942032	9.97956
17496	Wed Mar 22 14:34:49 2017_x000D_	46.9431	35.9763	-73.6191	-1.2849	2	48.8547	26.0778	53.9744	0.942032	10.0814
17497	Wed Mar 22 14:34:49 2017_x000D_	47.0511	36.2865	-71.6711	-1.2509	2	48.8547	26.0778	53.9744	0.942032	10.3668
17498	Wed Mar 22 14:34:49 2017_x000D_	47.2648	36.8031	-65.3927	-1.14132	2	48.8547	26.0778	53.9744	0.942032	10.8425
17499	Wed Mar 22 14:34:49 2017_x000D_	47.2668	36.907	-59.0232	-1.03015	2	50.5169	27.8933	47.2831	0.825246	9.58175
17500	Wed Mar 22 14:34:49 2017_x000D_	47.4754	37.2157	-44.6688	-0.779618	2	50.5169	27.8933	47.2831	0.825246	9.80601
17501	Wed Mar 22 14:34:50 2017_x000D_	47.581	37.4221	-38.3422	-0.669198	2	50.5169	27.8933	47.2831	0.825246	9.97083
17502	Wed Mar 22 14:34:50 2017_x000D_	47.8884	37.6252	-23.5295	-0.410668	2	50.5169	27.8933	47.2831	0.825246	10.0806
17503	Wed Mar 22 14:34:50 2017_x000D_	48.1935	37.724	-19.7312	-0.344375	2	50.5169	27.8933	47.2831	0.825246	10.1015
17504	Wed Mar 22 14:34:50 2017_x000D_	48.501	37.927	-7.77302	-0.135665	2	51.2642	30.5613	83.4113	1.4558	7.86694
17505	Wed Mar 22 14:34:50 2017_x000D_	48.7031	37.9237	-1.95263	-0.0340799	2	51.2642	30.5613	83.4113	1.4558	7.79514
17506	Wed Mar 22 14:34:50 2017_x000D_	48.9027	37.8166	0.987688	0.0172384	2	51.2642	30.5613	83.4113	1.4558	7.62994
17507	Wed Mar 22 14:34:50 2017_x000D_	49.1046	37.8133	6.86453	0.119809	2	51.2642	30.5613	83.4113	1.4558	7.56673
17508	Wed Mar 22 14:34:50 2017_x000D_	49.9113	37.7994	6.86681	0.119848	2	51.399	32.328	83.4113	1.4558	5.67005
17509	Wed Mar 22 14:34:50 2017_x000D_	50.3123	37.6888	9.7688	0.170498	2	51.399	32.328	83.4113	1.4558	5.46983
17510	Wed Mar 22 14:34:50 2017_x000D_	51.1157	37.5712	6.86453	0.119809	2	51.399	32.328	83.4113	1.4558	5.25085
17511	Wed Mar 22 14:34:50 2017_x000D_	51.5184	37.5643	6.86566	0.119828	2	51.399	32.328	83.4113	1.4558	5.23766
17512	Wed Mar 22 14:34:50 2017_x000D_	52.3188	37.3432	6.86222	0.119768	2	51.5961	32.7745	82.4335	1.43874	4.62551
17513	Wed Mar 22 14:34:50 2017_x000D_	52.721	37.3364	6.8634	0.119789	2	51.5961	32.7745	82.4335	1.43874	4.69855
17514	Wed Mar 22 14:34:50 2017_x000D_	53.1229	37.3295	6.86453	0.119809	2	51.5961	32.7745	82.4335	1.43874	4.80408
17515	Wed Mar 22 14:34:50 2017_x000D_	53.8256	37.3174	0.975304	0.0170223	2	51.5961	32.7745	82.4335	1.43874	5.0605
17516	Wed Mar 22 14:34:50 2017_x000D_	54.127	37.3122	0.975289	0.017022	2	51.5961	32.7745	82.4335	1.43874	5.19578
17517	Wed Mar 22 14:34:50 2017_x000D_	54.5262	37.2018	-1.98117	-0.0345779	2	51.5961	32.7745	82.4335	1.43874	5.30909
17518	Wed Mar 22 14:34:50 2017_x000D_	55.3306	37.2917	0.975317	0.0170225	2	51.5961	32.7745	82.4335	1.43874	5.86102
17519	Wed Mar 22 14:34:50 2017_x000D_	55.5311	37.2883	0.975303	0.0170222	2	51.5961	32.7745	82.4335	1.43874	5.98821
17520	Wed Mar 22 14:34:50 2017_x000D_	56.3325	37.2747	0.975301	0.0170222	2	51.5961	32.7745	82.4335	1.43874	6.5334
17521	Wed Mar 22 14:34:50 2017_x000D_	56.733	37.2679	0.975272	0.0170217	2	51.5857	32.9944	82.4335	1.43874	6.6901
17522	Wed Mar 22 14:34:51 2017_x000D_	57.3333	37.2577	0.975339	0.0170229	2	51.5857	32.9944	82.4335	1.43874	7.15616
17523	Wed Mar 22 14:34:51 2017_x000D_	57.7334	37.2508	0.975309	0.0170224	2	51.5857	32.9944	82.4335	1.43874	7.47738
17524	Wed Mar 22 14:34:51 2017_x000D_	58.1332	37.244	0.975279	0.0170218	2	51.5857	32.9944	82.4335	1.43874	7.80569
17525	Wed Mar 22 14:34:51 2017_x000D_	58.7329	37.234	6.88035	0.120085	2	51.7724	33.6608	45	0.785398	7.82409
17526	Wed Mar 22 14:34:51 2017_x000D_	59.1324	37.2272	6.88147	0.120104	2	51.7724	33.6608	45	0.785398	8.17856
17527	Wed Mar 22 14:34:51 2017_x000D_	59.8308	37.2153	6.60393	0.11526	2	51.7724	33.6608	45	0.785398	8.80751
17528	Wed Mar 22 14:34:51 2017_x000D_	60.1284	37.1069	3.93463	0.0686722	2	51.7724	33.6608	45	0.785398	9.03871
17529	Wed Mar 22 14:34:51 2017_x000D_	60.926	37.0934	3.93588	0.068694	2	53.4529	35.0327	25.1226	0.438472	7.75201
17530	Wed Mar 22 14:34:51 2017_x000D_	61.2247	37.0883	3.79538	0.0662419	2	53.4529	35.0327	25.1226	0.438472	8.03905
17531	Wed Mar 22 14:34:51 2017_x000D_	61.5238	37.0832	3.9367	0.0687083	2	53.4529	35.0327	25.1226	0.438472	8.3273
17532	Wed Mar 22 14:34:51 2017_x000D_	61.9221	37.0765	3.93732	0.0687192	2	53.4529	35.0327	25.1226	0.438472	8.71232
17533	Wed Mar 22 14:34:51 2017_x000D_	62.5158	36.8601	3.9323	0.0686316	2	55.5681	36.4171	25.6026	0.44685	6.96181
17534	Wed Mar 22 14:34:51 2017_x000D_	62.9155	36.9566	6.88657	0.120193	2	55.5681	36.4171	25.6026	0.44685	7.36718
17535	Wed Mar 22 14:34:51 2017_x000D_	63.4107	36.845	3.79255	0.0661924	2	55.5681	36.4171	25.6026	0.44685	7.85426
17536	Wed Mar 22 14:34:51 2017_x000D_	63.7091	36.84	3.9341	0.068663	2	55.5681	36.4171	25.6026	0.44685	8.15198
17537	Wed Mar 22 14:34:51 2017_x000D_	64.2041	36.7287	6.60454	0.115271	2	55.5681	36.4171	25.6026	0.44685	8.64162
17538	Wed Mar 22 14:34:51 2017_x000D_	64.4027	36.7254	6.60503	0.115279	2	57.6822	37.8008	16.6097	0.289894	6.806
17539	Wed Mar 22 14:34:51 2017_x000D_	64.8994	36.717	6.88655	0.120193	2	57.6822	37.8008	16.6097	0.289894	7.29812
17540	Wed Mar 22 14:34:51 2017_x000D_	65.0978	36.7137	6.88716	0.120204	2	57.6822	37.8008	16.6097	0.289894	7.49486
17541	Wed Mar 22 14:34:51 2017_x000D_	65.2963	36.7103	6.88772	0.120213	2	57.6822	37.8008	16.6097	0.289894	7.69179
17542	Wed Mar 22 14:34:51 2017_x000D_	65.6914	36.6006	3.9311	0.0686107	2	60.2409	38.9773	9.32136	0.162688	5.94615
17543	Wed Mar 22 14:34:52 2017_x000D_	65.9885	36.5954	-1.87109	-0.0326568	2	60.2409	38.9773	9.32136	0.162688	6.2216
17544	Wed Mar 22 14:34:52 2017_x000D_	66.286	36.5902	-7.89674	-0.137824	2	60.2409	38.9773	9.32136	0.162688	6.49934
17545	Wed Mar 22 14:34:52 2017_x000D_	66.3835	36.4852	-17.2113	-0.300394	2	60.2409	38.9773	9.32136	0.162688	6.62888
17546	Wed Mar 22 14:34:52 2017_x000D_	66.1853	36.4876	-35.3198	-0.616447	2	63.2652	39.5078	4.13118	0.0721027	4.20102
17547	Wed Mar 22 14:34:52 2017_x000D_	66.1856	36.4873	-43.1948	-0.753891	2	63.2652	39.5078	4.13118	0.0721027	4.20145
17548	Wed Mar 22 14:34:52 2017_x000D_	66.1844	36.3843	-49.255	-0.859662	2	63.2652	39.5078	4.13118	0.0721027	4.27528
17549	Wed Mar 22 14:34:52 2017_x000D_	66.1847	36.3841	-57.1872	-0.998105	2	63.2652	39.5078	4.13118	0.0721027	4.27563
17550	Wed Mar 22 14:34:52 2017_x000D_	66.2845	36.3825	-72.2197	-1.26047	2	63.2652	39.5078	4.13118	0.0721027	4.34553
17551	Wed Mar 22 14:34:52 2017_x000D_	66.2863	36.4855	-78.2359	-1.36547	1	69.7755	35.5272	11.9833	0.209149	3.61841
17552	Wed Mar 22 14:34:52 2017_x000D_	66.389	36.6902	268.102	4.67926	1	69.7755	35.5272	11.9833	0.209149	3.58064
17553	Wed Mar 22 14:34:52 2017_x000D_	66.3891	36.6904	262.642	4.58396	1	69.7755	35.5272	11.9833	0.209149	3.58061
17554	Wed Mar 22 14:34:52 2017_x000D_	66.2947	37.0013	253.954	4.43233	1	69.7755	35.5272	11.9833	0.209149	3.78007
17555	Wed Mar 22 14:34:52 2017_x000D_	66.1987	37.2089	251.338	4.38667	1	69.5797	35.0815	16.3787	0.285863	3.99462
17556	Wed Mar 22 14:34:52 2017_x000D_	66.1058	37.6222	248.803	4.34243	1	69.5797	35.0815	16.3787	0.285863	4.30385
17557	Wed Mar 22 14:34:52 2017_x000D_	65.8179	38.2444	251.338	4.38667	1	69.5797	35.0815	16.3787	0.285863	4.91478
17558	Wed Mar 22 14:34:52 2017_x000D_	65.725	38.6573	253.955	4.43235	1	69.5797	35.0815	16.3787	0.285863	5.25786
17559	Wed Mar 22 14:34:52 2017_x000D_	65.6322	39.0703	251.337	4.38666	1	69.319	35.9532	50.7273	0.885359	4.82792
17560	Wed Mar 22 14:34:52 2017_x000D_	65.3444	39.6922	253.956	4.43237	1	69.319	35.9532	50.7273	0.885359	5.45688
17561	Wed Mar 22 14:34:52 2017_x000D_	65.2516	40.1048	256.65	4.47938	1	69.319	35.9532	50.7273	0.885359	5.81202
17562	Wed Mar 22 14:34:52 2017_x000D_	64.9639	40.7267	253.957	4.43239	1	69.319	35.9532	50.7273	0.885359	6.46167
17563	Wed Mar 22 14:34:52 2017_x000D_	64.9703	41.1373	253.955	4.43236	1	69.5365	35.9598	55.9244	0.976064	6.90338
17564	Wed Mar 22 14:34:52 2017_x000D_	64.7834	41.8594	254.756	4.44633	1	69.5365	35.9598	55.9244	0.976064	7.5761
17565	Wed Mar 22 14:34:53 2017_x000D_	64.59	42.1712	253.956	4.43238	1	69.5365	35.9598	55.9244	0.976064	7.94036
17566	Wed Mar 22 14:34:53 2017_x000D_	64.5965	42.5815	253.955	4.43235	1	69.5365	35.9598	55.9244	0.976064	8.26139
17567	Wed Mar 22 14:34:53 2017_x000D_	64.408	43.2007	253.955	4.43235	1	69.5365	35.9598	55.9244	0.976064	8.87311
17568	Wed Mar 22 14:34:53 2017_x000D_	64.2164	43.6147	253.956	4.43237	1	69.5365	35.9598	55.9244	0.976064	9.32207
17569	Wed Mar 22 14:34:53 2017_x000D_	64.1222	43.9242	252.244	4.40248	1	69.5365	35.9598	55.9244	0.976064	9.63049
17570	Wed Mar 22 14:34:53 2017_x000D_	63.9339	44.543	252.243	4.40248	1	69.5365	35.9598	55.9244	0.976064	10.2499
17571	Wed Mar 22 14:34:53 2017_x000D_	63.8397	44.8524	253.956	4.43237	1	69.5365	35.9598	55.9244	0.976064	10.5609
17572	Wed Mar 22 14:34:53 2017_x000D_	63.6531	45.5732	254.758	4.44636	2	71.4497	41.2911	6.726	0.117391	8.89513
17573	Wed Mar 22 14:34:53 2017_x000D_	63.559	45.8826	251.335	4.38662	2	71.4497	41.2911	6.726	0.117391	9.12935
17574	Wed Mar 22 14:34:53 2017_x000D_	63.3675	46.2963	251.335	4.38663	2	71.4497	41.2911	6.726	0.117391	9.50652
17575	Wed Mar 22 14:34:53 2017_x000D_	63.1794	46.9145	251.335	4.38662	2	71.4497	41.2911	6.726	0.117391	10.001
17576	Wed Mar 22 14:34:53 2017_x000D_	63.087	47.3259	248.796	4.34232	2	71.8733	41.5234	12.8629	0.2245	10.5294
17577	Wed Mar 22 14:34:53 2017_x000D_	62.7999	47.9459	251.335	4.38663	2	71.8733	41.5234	12.8629	0.2245	11.1164
17578	Wed Mar 22 14:34:53 2017_x000D_	62.6086	48.3593	251.336	4.38664	2	71.8733	41.5234	12.8629	0.2245	11.5137
17579	Wed Mar 22 14:34:53 2017_x000D_	62.4206	48.977	251.336	4.38663	2	71.8733	41.5234	12.8629	0.2245	12.0378
17580	Wed Mar 22 14:34:53 2017_x000D_	62.2293	49.3903	251.336	4.38664	2	71.8733	41.5234	12.8629	0.2245	12.4457
17581	Wed Mar 22 14:34:53 2017_x000D_	62.0449	50.2119	251.335	4.38662	2	72.2968	41.7556	75.7493	1.32207	13.2895
17582	Wed Mar 22 14:34:53 2017_x000D_	61.9492	50.4185	248.796	4.34231	2	72.2968	41.7556	75.7493	1.32207	13.4951
17583	Wed Mar 22 14:34:53 2017_x000D_	61.8571	50.829	251.335	4.38662	2	72.2968	41.7556	75.7493	1.32207	13.8316
17584	Wed Mar 22 14:34:53 2017_x000D_	61.6659	51.242	251.335	4.38663	2	72.2968	41.7556	75.7493	1.32207	14.2481
17585	Wed Mar 22 14:34:53 2017_x000D_	61.4781	51.8589	251.335	4.38663	2	72.4162	43.7349	75.7493	1.32207	13.625
17586	Wed Mar 22 14:34:54 2017_x000D_	61.2905	52.4757	251.335	4.38662	2	72.4162	43.7349	75.7493	1.32207	14.1486
17587	Wed Mar 22 14:34:54 2017_x000D_	61.0994	52.8884	251.336	4.38663	2	72.4162	43.7349	75.7493	1.32207	14.5553
17588	Wed Mar 22 14:34:54 2017_x000D_	60.9118	53.5049	251.335	4.38663	2	72.4162	43.7349	75.7493	1.32207	15.0932
17589	Wed Mar 22 14:34:54 2017_x000D_	60.9171	53.8104	252.244	4.40249	2	72.0578	46.5765	96.8376	1.69013	13.2832
17590	Wed Mar 22 14:34:54 2017_x000D_	60.7243	54.1213	251.335	4.38663	2	72.0578	46.5765	96.8376	1.69013	13.6151
17591	Wed Mar 22 14:34:54 2017_x000D_	60.7278	54.3249	251.334	4.38661	2	72.0578	46.5765	96.8376	1.69013	13.7261
17592	Wed Mar 22 14:34:54 2017_x000D_	60.5403	54.941	251.334	4.38661	2	72.0578	46.5765	96.8376	1.69013	14.2344
17593	Wed Mar 22 14:34:54 2017_x000D_	60.4449	55.1473	248.793	4.34226	2	71.4718	49.6291	96.623	1.68639	12.3306
17594	Wed Mar 22 14:34:54 2017_x000D_	60.2539	55.5597	248.793	4.34226	2	71.4718	49.6291	96.623	1.68639	12.6891
17595	Wed Mar 22 14:34:54 2017_x000D_	60.063	55.972	248.793	4.34227	2	71.4718	49.6291	96.623	1.68639	13.0535
17596	Wed Mar 22 14:34:54 2017_x000D_	59.9675	56.178	251.336	4.38664	2	71.4718	49.6291	96.623	1.68639	13.2377
17597	Wed Mar 22 14:34:54 2017_x000D_	59.8738	56.4859	253.079	4.41705	2	71.4718	49.6291	96.623	1.68639	13.4733
17598	Wed Mar 22 14:34:54 2017_x000D_	59.7784	56.6921	250.337	4.3692	2	70.9077	52.2423	99.2266	1.73183	11.9859
17599	Wed Mar 22 14:34:54 2017_x000D_	59.5893	57.2056	256.672	4.47977	2	70.9077	52.2423	99.2266	1.73183	12.3588
17600	Wed Mar 22 14:34:54 2017_x000D_	59.4957	57.5131	260.013	4.53808	2	70.9077	52.2423	99.2266	1.73183	12.5704
17601	Wed Mar 22 14:34:54 2017_x000D_	59.4992	57.7162	265.459	4.63314	2	70.9077	52.2423	99.2266	1.73183	12.6538
17602	Wed Mar 22 14:34:54 2017_x000D_	59.5059	58.122	-77.9282	-1.3601	2	70.3872	53.9795	96.5887	1.68579	11.6432
17603	Wed Mar 22 14:34:54 2017_x000D_	59.5075	58.2236	-71.8209	-1.25351	2	70.3872	53.9795	96.5887	1.68579	11.6782
17604	Wed Mar 22 14:34:54 2017_x000D_	59.6111	58.5253	-58.0435	-1.01305	2	70.3872	53.9795	96.5887	1.68579	11.6957
17605	Wed Mar 22 14:34:54 2017_x000D_	59.7136	58.7259	-52.6024	-0.918086	2	70.3872	53.9795	96.5887	1.68579	11.6814
17606	Wed Mar 22 14:34:54 2017_x000D_	60.0154	59.0225	-40.2835	-0.70308	2	70.0946	55.5038	98.1191	1.7125	10.6757
17607	Wed Mar 22 14:34:54 2017_x000D_	60.1178	59.2229	-33.7662	-0.589331	2	70.0946	55.5038	98.1191	1.7125	10.6475
17608	Wed Mar 22 14:34:55 2017_x000D_	60.3187	59.4201	-30.6218	-0.534452	2	70.0946	55.5038	98.1191	1.7125	10.5312
17609	Wed Mar 22 14:34:55 2017_x000D_	60.8182	59.7107	-21.8162	-0.380765	2	70.0946	55.5038	98.1191	1.7125	10.1858
17610	Wed Mar 22 14:34:55 2017_x000D_	61.2169	59.902	-21.8151	-0.380746	2	69.8236	56.5905	95.9376	1.67443	9.22178
17611	Wed Mar 22 14:34:55 2017_x000D_	61.6137	59.9921	-19.137	-0.334004	2	69.8236	56.5905	95.9376	1.67443	8.88669
17612	Wed Mar 22 14:34:55 2017_x000D_	62.3076	60.1747	-18.1776	-0.31726	2	69.8236	56.5905	95.9376	1.67443	8.32687
17613	Wed Mar 22 14:34:55 2017_x000D_	62.7055	60.3657	-18.1755	-0.317223	2	69.8236	56.5905	95.9376	1.67443	8.05726
17614	Wed Mar 22 14:34:55 2017_x000D_	63.4005	60.6491	-21.8195	-0.380822	2	69.8236	56.5905	95.9376	1.67443	7.59792
17615	Wed Mar 22 14:34:55 2017_x000D_	63.7961	60.7389	-19.1374	-0.334011	2	69.5743	57.2399	97.8711	1.70817	6.75504
17616	Wed Mar 22 14:34:55 2017_x000D_	64.3899	60.9237	-19.1381	-0.334023	2	69.5743	57.2399	97.8711	1.70817	6.3599
17617	Wed Mar 22 14:34:55 2017_x000D_	64.8847	61.1114	-18.1745	-0.317205	2	69.5743	57.2399	97.8711	1.70817	6.08119
17618	Wed Mar 22 14:34:55 2017_x000D_	65.1831	61.3048	-19.1345	-0.33396	2	69.5743	57.2399	97.8711	1.70817	5.98382
17619	Wed Mar 22 14:34:55 2017_x000D_	65.8738	61.4863	-18.1728	-0.317175	2	69.5636	57.4585	97.8711	1.70817	5.4624
17620	Wed Mar 22 14:34:55 2017_x000D_	66.2682	61.5757	-15.5017	-0.270556	2	69.5636	57.4585	97.8711	1.70817	5.27361
17621	Wed Mar 22 14:34:55 2017_x000D_	66.8601	61.76	-15.501	-0.270544	2	69.5636	57.4585	97.8711	1.70817	5.08053
17622	Wed Mar 22 14:34:55 2017_x000D_	67.2554	61.95	-15.4983	-0.270496	2	69.5636	57.4585	97.8711	1.70817	5.04989
17623	Wed Mar 22 14:34:55 2017_x000D_	67.9442	62.131	-14.72	-0.256912	2	69.2819	58.7633	97.8711	1.70817	3.62365
17624	Wed Mar 22 14:34:55 2017_x000D_	68.2397	62.2228	-18.1742	-0.3172	2	69.2819	58.7633	97.8711	1.70817	3.61308
17625	Wed Mar 22 14:34:55 2017_x000D_	68.6329	62.3119	-15.499	-0.270508	2	69.2819	58.7633	97.8711	1.70817	3.60746
17626	Wed Mar 22 14:34:55 2017_x000D_	69.0273	62.5016	-15.4962	-0.27046	2	69.2819	58.7633	97.8711	1.70817	3.74696
17627	Wed Mar 22 14:34:55 2017_x000D_	69.8126	62.6791	-15.4976	-0.270484	2	69.2819	58.7633	97.8711	1.70817	3.9516
17628	Wed Mar 22 14:34:55 2017_x000D_	70.107	62.771	-12.0771	-0.210785	2	69.2819	58.7633	97.8711	1.70817	4.09175
17629	Wed Mar 22 14:34:56 2017_x000D_	70.7951	63.0518	-15.4942	-0.270424	2	69.2819	58.7633	97.8711	1.70817	4.54764
17630	Wed Mar 22 14:34:56 2017_x000D_	71.1856	63.0398	-15.4983	-0.270496	2	69.2819	58.7633	97.8711	1.70817	4.68108
17631	Wed Mar 22 14:34:56 2017_x000D_	71.9688	63.2169	-15.4997	-0.27052	2	69.2819	58.7633	97.8711	1.70817	5.20134
17632	Wed Mar 22 14:34:56 2017_x000D_	72.3613	63.4059	-15.4969	-0.270471	2	69.2819	58.7633	96.5887	1.68579	5.57104
17633	Wed Mar 22 14:34:56 2017_x000D_	72.9485	63.5887	-15.4962	-0.27046	2	69.2819	58.7633	96.5887	1.68579	6.0604
17634	Wed Mar 22 14:34:56 2017_x000D_	73.338	63.5766	-15.5003	-0.270531	2	69.2819	58.7633	96.5887	1.68579	6.29443
17635	Wed Mar 22 14:34:56 2017_x000D_	73.6323	63.7683	-14.7151	-0.256827	2	69.2819	58.7633	96.5887	1.68579	6.63144
17636	Wed Mar 22 14:34:56 2017_x000D_	74.316	63.9479	-15.4969	-0.270471	2	69.2604	59.2003	71.4991	1.24789	6.93533
17637	Wed Mar 22 14:34:56 2017_x000D_	74.6086	64.0389	-17.2969	-0.301887	2	69.2604	59.2003	71.4991	1.24789	7.21216
17638	Wed Mar 22 14:34:56 2017_x000D_	75.0971	64.2243	-18.1828	-0.31735	2	69.2604	59.2003	71.4991	1.24789	7.70115
17639	Wed Mar 22 14:34:56 2017_x000D_	75.4869	64.3125	-15.4955	-0.270448	2	69.2604	59.2003	71.4991	1.24789	8.0563
17640	Wed Mar 22 14:34:56 2017_x000D_	75.6821	64.4064	-18.1832	-0.317356	2	70.4642	61.2034	65.8543	1.14937	6.12256
17641	Wed Mar 22 14:34:56 2017_x000D_	76.1685	64.4915	-14.7132	-0.256793	2	70.4642	61.2034	65.8543	1.14937	6.58412
17642	Wed Mar 22 14:34:56 2017_x000D_	76.4608	64.5824	-18.1859	-0.317404	2	70.4642	61.2034	65.8543	1.14937	6.88308
17643	Wed Mar 22 14:34:56 2017_x000D_	76.656	64.6765	-15.4941	-0.270423	2	70.4642	61.2034	65.8543	1.14937	7.09935
17644	Wed Mar 22 14:34:56 2017_x000D_	77.0448	64.7642	-18.1862	-0.31741	2	70.4642	61.2034	65.8543	1.14937	7.48222
17645	Wed Mar 22 14:34:56 2017_x000D_	77.4336	64.8522	-15.4956	-0.270449	2	72.3283	63.0057	58.0995	1.01403	5.42896
17646	Wed Mar 22 14:34:56 2017_x000D_	77.7253	64.9426	-24.4768	-0.4272	2	72.3283	63.0057	58.0995	1.01403	5.73404
17647	Wed Mar 22 14:34:56 2017_x000D_	77.7252	64.9423	-29.3703	-0.512609	2	72.3283	63.0057	58.0995	1.01403	5.73384
17648	Wed Mar 22 14:34:56 2017_x000D_	77.6266	64.7446	-42.842	-0.747734	2	72.3283	63.0057	58.0995	1.01403	5.57636
17649	Wed Mar 22 14:34:56 2017_x000D_	77.5292	64.6476	-50.7363	-0.885516	1	80.9034	64.9981	9.91061	0.172973	3.39236
17650	Wed Mar 22 14:34:57 2017_x000D_	77.5284	64.5474	-56.9838	-0.994556	1	80.9034	64.9981	9.91061	0.172973	3.40496
17651	Wed Mar 22 14:34:57 2017_x000D_	77.6249	64.4441	-73.1013	-1.27586	1	80.9034	64.9981	9.91061	0.172973	3.32498
17652	Wed Mar 22 14:34:57 2017_x000D_	77.6262	64.5442	-78.9005	-1.37707	1	80.9034	64.9981	9.91061	0.172973	3.30848
17653	Wed Mar 22 14:34:57 2017_x000D_	77.6275	64.6447	-83.8461	-1.46339	1	81.5416	65.2346	32.1521	0.561159	3.9583
17654	Wed Mar 22 14:34:57 2017_x000D_	77.6301	64.8455	259.7	4.53263	1	81.5416	65.2346	32.1521	0.561159	3.93081
17655	Wed Mar 22 14:34:57 2017_x000D_	77.7291	65.0429	252.019	4.39856	1	81.5416	65.2346	32.1521	0.561159	3.81732
17656	Wed Mar 22 14:34:57 2017_x000D_	77.6343	65.2467	242.611	4.23435	1	81.5416	65.2346	32.1521	0.561159	3.90732
17657	Wed Mar 22 14:34:57 2017_x000D_	77.6343	65.2467	242.611	4.23435	1	81.3363	65.0104	84.0868	1.46759	3.70953
17658	Wed Mar 22 14:34:57 2017_x000D_	77.0627	66.166	236.649	4.1303	1	81.3363	65.0104	84.0868	1.46759	4.42708
17659	Wed Mar 22 14:34:57 2017_x000D_	76.8723	66.4723	238.129	4.15613	1	81.3363	65.0104	84.0868	1.46759	4.69728
17660	Wed Mar 22 14:34:57 2017_x000D_	76.5849	66.7818	238.889	4.1694	1	81.3363	65.0104	84.0868	1.46759	5.07086
17661	Wed Mar 22 14:34:57 2017_x000D_	76.2052	67.4944	240.317	4.19432	1	81.3363	65.0104	84.0868	1.46759	5.70074
17662	Wed Mar 22 14:34:57 2017_x000D_	75.9178	67.8039	241.249	4.21059	1	80.3824	66.7299	121.117	2.1139	4.59196
17663	Wed Mar 22 14:34:57 2017_x000D_	75.6327	68.3134	240.317	4.19432	1	80.3824	66.7299	121.117	2.1139	5.00671
17664	Wed Mar 22 14:34:57 2017_x000D_	75.5404	68.7162	242.612	4.23438	1	80.3824	66.7299	121.117	2.1139	5.23358
17665	Wed Mar 22 14:34:57 2017_x000D_	75.3488	68.9226	242.612	4.23438	1	80.3824	66.7299	121.117	2.1139	5.49045
17666	Wed Mar 22 14:34:57 2017_x000D_	75.065	69.5317	245.016	4.27634	2	79.4397	68.231	7.04508	0.12296	4.56397
17667	Wed Mar 22 14:34:57 2017_x000D_	74.7812	70.1409	242.612	4.23438	2	79.4397	68.231	7.04508	0.12296	5.03481
17668	Wed Mar 22 14:34:57 2017_x000D_	74.7812	70.1409	242.612	4.23438	2	79.4397	68.231	7.04508	0.12296	5.03481
17669	Wed Mar 22 14:34:57 2017_x000D_	74.4004	70.7532	242.612	4.23438	2	79.4397	68.231	7.04508	0.12296	5.63525
17670	Wed Mar 22 14:34:57 2017_x000D_	74.3083	71.1557	245.016	4.27634	2	79.4397	68.231	7.04508	0.12296	5.90636
17671	Wed Mar 22 14:34:57 2017_x000D_	74.0246	71.7646	242.612	4.23437	2	79.4397	68.231	7.04508	0.12296	6.46604
17672	Wed Mar 22 14:34:58 2017_x000D_	73.8354	72.1705	242.612	4.23437	2	79.4397	68.231	7.04508	0.12296	6.85039
17673	Wed Mar 22 14:34:58 2017_x000D_	73.4548	72.7826	242.612	4.23438	2	79.4397	68.231	7.04508	0.12296	7.51905
17674	Wed Mar 22 14:34:58 2017_x000D_	73.3603	72.9854	245.017	4.27635	2	79.4397	68.231	7.04508	0.12296	7.71773
17675	Wed Mar 22 14:34:58 2017_x000D_	73.0768	73.594	242.612	4.23437	2	79.4397	68.231	7.04508	0.12296	8.32155
17676	Wed Mar 22 14:34:58 2017_x000D_	72.8877	73.9997	242.612	4.23437	2	79.4397	68.231	7.04508	0.12296	8.72964
17677	Wed Mar 22 14:34:58 2017_x000D_	72.7933	74.2024	245.017	4.27635	2	79.4397	68.231	7.04508	0.12296	8.93489
17678	Wed Mar 22 14:34:58 2017_x000D_	72.5098	74.8108	242.611	4.23437	2	79.4397	68.231	7.04508	0.12296	9.55601
17679	Wed Mar 22 14:34:58 2017_x000D_	72.3183	75.0172	242.612	4.23437	2	79.4397	68.231	7.04508	0.12296	9.83701
17680	Wed Mar 22 14:34:58 2017_x000D_	72.2238	75.2199	245.018	4.27636	2	79.4397	68.231	7.04508	0.12296	10.0456
17681	Wed Mar 22 14:34:58 2017_x000D_	71.9404	75.8282	242.611	4.23437	2	79.4397	68.231	7.04508	0.12296	10.6751
17682	Wed Mar 22 14:34:58 2017_x000D_	71.7489	76.0345	242.612	4.23438	2	79.4397	68.231	7.04508	0.12296	10.9564
17683	Wed Mar 22 14:34:58 2017_x000D_	71.5626	76.639	242.611	4.23437	2	79.4397	68.231	7.04508	0.12296	11.5214
17684	Wed Mar 22 14:34:58 2017_x000D_	71.3711	76.8453	242.612	4.23437	2	79.4397	68.231	7.04508	0.12296	11.8029
17685	Wed Mar 22 14:34:58 2017_x000D_	71.3738	77.0443	242.611	4.23437	2	79.4397	68.231	7.04508	0.12296	11.9471
17686	Wed Mar 22 14:34:58 2017_x000D_	71.0878	77.4534	240.315	4.19428	2	79.4397	68.231	7.04508	0.12296	12.4421
17687	Wed Mar 22 14:34:58 2017_x000D_	70.9934	77.656	242.612	4.23437	2	79.4397	68.231	7.04508	0.12296	12.6559
17688	Wed Mar 22 14:34:58 2017_x000D_	70.8033	77.9619	241.247	4.21056	2	79.4397	68.231	7.04508	0.12296	13.0107
17689	Wed Mar 22 14:34:58 2017_x000D_	70.7088	78.1646	238.886	4.16935	2	79.4397	68.231	7.04508	0.12296	13.2252
17690	Wed Mar 22 14:34:58 2017_x000D_	70.5198	78.5701	231.119	4.03379	2	79.4397	68.231	7.04508	0.12296	13.6551
17691	Wed Mar 22 14:34:58 2017_x000D_	70.6165	78.5666	221.371	3.86366	2	79.4397	68.231	7.04508	0.12296	13.5895
17692	Wed Mar 22 14:34:58 2017_x000D_	70.7115	78.4636	205.302	3.5832	2	79.4397	68.231	7.04508	0.12296	13.4494
17693	Wed Mar 22 14:34:59 2017_x000D_	70.8083	78.4597	199.162	3.47603	2	79.4397	68.231	7.04508	0.12296	13.3838
17694	Wed Mar 22 14:34:59 2017_x000D_	70.8077	78.4597	192.712	3.36347	2	79.4397	68.231	7.04508	0.12296	13.3842
17695	Wed Mar 22 14:34:59 2017_x000D_	70.8088	78.5588	184.886	3.22687	2	79.4397	68.231	7.04508	0.12296	13.4594
17696	Wed Mar 22 14:34:59 2017_x000D_	70.516	78.4701	171.146	2.98705	2	73.6259	76.1368	46.7076	0.815201	3.8879
17697	Wed Mar 22 14:34:59 2017_x000D_	70.419	78.4736	165.04	2.88049	2	73.6259	76.1368	46.7076	0.815201	3.96798
17698	Wed Mar 22 14:34:59 2017_x000D_	70.1248	78.2855	153.6	2.68082	2	73.6259	76.1368	46.7076	0.815201	4.10787
17699	Wed Mar 22 14:34:59 2017_x000D_	69.8334	78.2965	147.477	2.57396	2	73.6259	76.1368	46.7076	0.815201	4.36433
17700	Wed Mar 22 14:34:59 2017_x000D_	69.5364	77.9094	141.513	2.46987	1	74.3173	79.6413	165.611	2.89045	5.08493
17701	Wed Mar 22 14:34:59 2017_x000D_	69.2435	77.821	137.737	2.40397	1	74.3173	79.6413	165.611	2.89045	5.39045
17702	Wed Mar 22 14:34:59 2017_x000D_	69.0461	77.6294	137.737	2.40396	1	74.3173	79.6413	165.611	2.89045	5.6421
17703	Wed Mar 22 14:34:59 2017_x000D_	68.4536	77.0541	137.736	2.40394	1	74.3173	79.6413	165.611	2.89045	6.4091
17704	Wed Mar 22 14:34:59 2017_x000D_	68.1574	76.7665	137.866	2.40621	1	74.3173	79.6413	165.611	2.89045	6.79771
17705	Wed Mar 22 14:34:59 2017_x000D_	67.8605	76.4782	137.735	2.40393	1	74.3173	79.6413	165.611	2.89045	7.18996
17706	Wed Mar 22 14:34:59 2017_x000D_	67.3661	75.9981	137.864	2.40619	1	74.3173	79.6413	165.611	2.89045	7.84806
17707	Wed Mar 22 14:34:59 2017_x000D_	67.0703	75.8094	139.751	2.43911	1	74.3173	79.6413	165.611	2.89045	8.19771
17708	Wed Mar 22 14:34:59 2017_x000D_	66.6709	75.2249	139.744	2.43899	1	74.3173	79.6413	165.611	2.89045	8.83018
17709	Wed Mar 22 14:34:59 2017_x000D_	66.2774	75.0395	139.748	2.43907	1	74.3173	79.6413	165.611	2.89045	9.26372
17710	Wed Mar 22 14:34:59 2017_x000D_	65.8805	74.6542	139.747	2.43904	1	74.3173	79.6413	165.611	2.89045	9.80055
17711	Wed Mar 22 14:34:59 2017_x000D_	65.4864	74.4686	139.751	2.43912	1	74.3173	79.6413	165.611	2.89045	10.2343
17712	Wed Mar 22 14:34:59 2017_x000D_	65.2862	74.1759	141.89	2.47646	1	74.3173	79.6413	165.611	2.89045	10.5561
17713	Wed Mar 22 14:34:59 2017_x000D_	64.7905	73.7934	143.622	2.50667	1	74.3173	79.6413	165.611	2.89045	11.1785
17714	Wed Mar 22 14:35:00 2017_x000D_	64.4939	73.6038	141.892	2.47648	1	74.3173	79.6413	165.611	2.89045	11.5304
17715	Wed Mar 22 14:35:00 2017_x000D_	63.9959	73.1205	141.502	2.46967	1	74.3173	79.6413	165.611	2.89045	12.2087
17716	Wed Mar 22 14:35:00 2017_x000D_	63.7967	72.9271	141.501	2.46965	1	74.3173	79.6413	165.611	2.89045	12.4805
17717	Wed Mar 22 14:35:00 2017_x000D_	63.4996	72.7372	139.75	2.43909	1	71.7001	75.6474	199.951	3.4898	8.70158
17718	Wed Mar 22 14:35:00 2017_x000D_	62.9028	72.2566	137.743	2.40406	1	71.7001	75.6474	199.951	3.4898	9.42815
17719	Wed Mar 22 14:35:00 2017_x000D_	62.7016	71.9627	139.747	2.43904	1	71.7001	75.6474	199.951	3.4898	9.72368
17720	Wed Mar 22 14:35:00 2017_x000D_	62.3055	71.7758	139.751	2.43911	1	71.7001	75.6474	199.951	3.4898	10.1611
17721	Wed Mar 22 14:35:00 2017_x000D_	61.9058	71.388	139.75	2.43909	1	71.7001	75.6474	199.951	3.4898	10.6804
17722	Wed Mar 22 14:35:00 2017_x000D_	61.5076	71.1005	141.887	2.4764	1	71.2889	75.2	194.612	3.39662	10.6056
17723	Wed Mar 22 14:35:00 2017_x000D_	61.0069	70.6148	141.498	2.4696	1	71.2889	75.2	194.612	3.39662	11.258
17724	Wed Mar 22 14:35:00 2017_x000D_	60.7085	70.4239	139.751	2.43911	1	71.2889	75.2	194.612	3.39662	11.6084
17725	Wed Mar 22 14:35:00 2017_x000D_	60.3076	70.035	139.75	2.43909	1	71.2889	75.2	194.612	3.39662	12.1353
17726	Wed Mar 22 14:35:00 2017_x000D_	60.0084	69.8438	141.498	2.46961	1	71.5161	74.9883	188.926	3.29738	12.6053
17727	Wed Mar 22 14:35:00 2017_x000D_	59.6089	69.5553	143.609	2.50645	1	71.5161	74.9883	188.926	3.29738	13.0881
17728	Wed Mar 22 14:35:00 2017_x000D_	59.6089	69.5553	143.609	2.50645	1	71.5161	74.9883	188.926	3.29738	13.0881
17729	Wed Mar 22 14:35:00 2017_x000D_	59.2073	69.1658	143.606	2.5064	1	71.5161	74.9883	188.926	3.29738	13.6165
17730	Wed Mar 22 14:35:00 2017_x000D_	59.107	69.0682	139.751	2.43911	1	70.8884	74.5348	184.195	3.21481	12.9879
17731	Wed Mar 22 14:35:00 2017_x000D_	58.707	68.7793	141.883	2.47633	1	70.8884	74.5348	184.195	3.21481	13.4726
17732	Wed Mar 22 14:35:00 2017_x000D_	58.2077	68.4934	145.841	2.5454	1	70.8884	74.5348	184.195	3.21481	14.0463
17733	Wed Mar 22 14:35:00 2017_x000D_	58.1069	68.396	149.711	2.61295	1	70.8884	74.5348	184.195	3.21481	14.1793
17734	Wed Mar 22 14:35:00 2017_x000D_	58.0061	68.2985	153.467	2.6785	1	70.8884	74.5348	184.195	3.21481	14.3124
17735	Wed Mar 22 14:35:00 2017_x000D_	58.0062	68.2989	158.514	2.76659	1	68.7234	74.4745	180	3.14159	12.3692
17736	Wed Mar 22 14:35:01 2017_x000D_	57.9054	68.2014	162.146	2.82998	1	68.7234	74.4745	180	3.14159	12.5052
17737	Wed Mar 22 14:35:01 2017_x000D_	57.9056	68.2017	167.534	2.92403	1	68.7234	74.4745	180	3.14159	12.5049
17738	Wed Mar 22 14:35:01 2017_x000D_	57.8069	68.2055	179.117	3.12619	1	68.7234	74.4745	180	3.14159	12.5885
17739	Wed Mar 22 14:35:01 2017_x000D_	57.7065	68.108	181.899	3.17474	1	65.7128	73.9543	180	3.14159	9.91363
17740	Wed Mar 22 14:35:01 2017_x000D_	57.511	68.2157	190.586	3.32636	1	65.7128	73.9543	180	3.14159	10.01
17741	Wed Mar 22 14:35:01 2017_x000D_	57.3135	68.2224	196.163	3.42369	1	65.7128	73.9543	180	3.14159	10.1687
17742	Wed Mar 22 14:35:01 2017_x000D_	57.0172	68.2323	202.402	3.53258	1	65.7128	73.9543	180	3.14159	10.4094
17743	Wed Mar 22 14:35:01 2017_x000D_	56.8214	68.3399	205.023	3.57833	1	64.001	73.4703	185.286	3.23384	8.82427
17744	Wed Mar 22 14:35:01 2017_x000D_	56.3327	68.6592	208.762	3.64359	1	64.001	73.4703	185.286	3.23384	9.0526
17745	Wed Mar 22 14:35:01 2017_x000D_	56.1348	68.6658	208.761	3.64356	1	64.001	73.4703	185.286	3.23384	9.21739
17746	Wed Mar 22 14:35:01 2017_x000D_	55.7428	68.881	208.761	3.64356	1	64.001	73.4703	185.286	3.23384	9.44773
17747	Wed Mar 22 14:35:01 2017_x000D_	55.5487	69.0895	208.762	3.64359	1	61.6278	73.1858	184.952	3.22803	7.33042
17748	Wed Mar 22 14:35:01 2017_x000D_	54.9605	69.4124	211.248	3.68698	1	61.6278	73.1858	184.952	3.22803	7.66103
17749	Wed Mar 22 14:35:01 2017_x000D_	54.5682	69.6278	211.248	3.68697	1	61.6278	73.1858	184.952	3.22803	7.90552
17750	Wed Mar 22 14:35:01 2017_x000D_	53.9796	69.9509	213.614	3.72827	1	61.6278	73.1858	184.952	3.22803	8.30419
17751	Wed Mar 22 14:35:01 2017_x000D_	53.6863	70.1629	215.082	3.7539	1	61.6278	73.1858	184.952	3.22803	8.49737
17752	Wed Mar 22 14:35:01 2017_x000D_	53.0973	70.4862	212.654	3.71151	1	60.5546	72.9376	180	3.14159	7.84988
17753	Wed Mar 22 14:35:01 2017_x000D_	52.7045	70.7018	212.653	3.7115	1	60.5546	72.9376	180	3.14159	8.16228
17754	Wed Mar 22 14:35:01 2017_x000D_	52.5102	70.9106	212.654	3.71152	1	60.5546	72.9376	180	3.14159	8.29585
17755	Wed Mar 22 14:35:01 2017_x000D_	51.9229	71.3352	212.655	3.71153	1	60.5546	72.9376	180	3.14159	8.77918
17756	Wed Mar 22 14:35:01 2017_x000D_	51.532	71.6519	215.082	3.75389	1	59.9042	72.9194	180	3.14159	8.4676
17757	Wed Mar 22 14:35:02 2017_x000D_	50.9445	72.0766	215.082	3.75389	1	59.9042	72.9194	180	3.14159	8.99925
17758	Wed Mar 22 14:35:02 2017_x000D_	50.6486	72.188	219.015	3.82254	1	59.9042	72.9194	180	3.14159	9.28445
17759	Wed Mar 22 14:35:02 2017_x000D_	50.3567	72.5015	215.082	3.7539	1	59.9042	72.9194	180	3.14159	9.55664
17760	Wed Mar 22 14:35:02 2017_x000D_	49.7666	72.8255	217.377	3.79394	1	59.2538	72.9012	180	3.14159	9.4875
17761	Wed Mar 22 14:35:02 2017_x000D_	49.1806	73.3517	215.083	3.7539	1	59.2538	72.9012	180	3.14159	10.0833
17762	Wed Mar 22 14:35:02 2017_x000D_	48.8866	73.5642	216.674	3.78167	1	59.2538	72.9012	180	3.14159	10.3884
17763	Wed Mar 22 14:35:02 2017_x000D_	48.5923	73.7769	215.083	3.7539	1	59.2538	72.9012	180	3.14159	10.6974
17764	Wed Mar 22 14:35:02 2017_x000D_	48.2982	73.9895	216.674	3.78167	1	58.3865	72.877	180	3.14159	10.1495
17765	Wed Mar 22 14:35:02 2017_x000D_	47.7097	74.415	216.674	3.78167	1	58.3865	72.877	180	3.14159	10.787
17766	Wed Mar 22 14:35:02 2017_x000D_	47.4152	74.6278	215.083	3.75391	1	58.3865	72.877	180	3.14159	11.1101
17767	Wed Mar 22 14:35:02 2017_x000D_	46.9262	75.0497	216.674	3.78168	1	58.3865	72.877	180	3.14159	11.6644
17768	Wed Mar 22 14:35:02 2017_x000D_	46.6294	75.1617	217.376	3.79393	1	58.3865	72.877	180	3.14159	11.977
17769	Wed Mar 22 14:35:02 2017_x000D_	46.1402	75.5838	219.013	3.8225	1	56.4138	73.2584	151.574	2.64546	10.5335
17770	Wed Mar 22 14:35:02 2017_x000D_	45.8455	75.7968	217.376	3.79393	1	56.4138	73.2584	151.574	2.64546	10.8689
17771	Wed Mar 22 14:35:02 2017_x000D_	45.5509	76.0097	219.013	3.82249	1	56.4138	73.2584	151.574	2.64546	11.2059
17772	Wed Mar 22 14:35:02 2017_x000D_	45.3561	76.219	219.013	3.8225	1	56.4138	73.2584	151.574	2.64546	11.4472
17773	Wed Mar 22 14:35:02 2017_x000D_	44.8639	76.5405	215.084	3.75393	1	53.9339	75.1535	127.329	2.22232	9.17544
17774	Wed Mar 22 14:35:02 2017_x000D_	44.3744	76.9629	216.674	3.78168	1	53.9339	75.1535	127.329	2.22232	9.72923
17775	Wed Mar 22 14:35:02 2017_x000D_	44.1794	77.1723	216.675	3.78169	1	53.9339	75.1535	127.329	2.22232	9.96122
17776	Wed Mar 22 14:35:02 2017_x000D_	43.9796	77.1798	216.674	3.78167	1	53.9339	75.1535	127.329	2.22232	10.1584
17777	Wed Mar 22 14:35:02 2017_x000D_	43.4896	77.6025	215.085	3.75394	1	52.1155	76.8485	148.1	2.58482	8.65879
17778	Wed Mar 22 14:35:03 2017_x000D_	43.2946	77.8119	215.086	3.75396	1	52.1155	76.8485	148.1	2.58482	8.87335
17779	Wed Mar 22 14:35:03 2017_x000D_	43.0946	77.8195	215.085	3.75393	1	52.1155	76.8485	148.1	2.58482	9.07301
17780	Wed Mar 22 14:35:03 2017_x000D_	42.7045	78.2384	215.086	3.75396	1	52.1155	76.8485	148.1	2.58482	9.51308
17781	Wed Mar 22 14:35:03 2017_x000D_	42.6047	78.2422	216.674	3.78167	1	52.1155	76.8485	148.1	2.58482	9.61237
17782	Wed Mar 22 14:35:03 2017_x000D_	42.3094	78.4556	215.085	3.75395	1	50.5143	78.5492	135	2.35619	8.20543
17783	Wed Mar 22 14:35:03 2017_x000D_	41.8163	78.7776	206.204	3.59894	1	50.5143	78.5492	135	2.35619	8.701
17784	Wed Mar 22 14:35:03 2017_x000D_	41.5207	78.991	199.789	3.48697	1	50.5143	78.5492	135	2.35619	9.00444
17785	Wed Mar 22 14:35:03 2017_x000D_	41.2199	79.0023	187.952	3.28038	1	50.5143	78.5492	135	2.35619	9.30544
17786	Wed Mar 22 14:35:03 2017_x000D_	40.8214	79.1182	173.599	3.02988	1	49.1508	79.8201	152.434	2.66047	8.35892
17787	Wed Mar 22 14:35:03 2017_x000D_	40.7186	79.0207	164.49	2.87089	1	49.1508	79.8201	152.434	2.66047	8.47001
17788	Wed Mar 22 14:35:03 2017_x000D_	40.5181	79.0281	159.109	2.77698	1	49.1508	79.8201	152.434	2.66047	8.66895
17789	Wed Mar 22 14:35:03 2017_x000D_	40.315	78.9346	156.56	2.73249	1	49.1508	79.8201	152.434	2.66047	8.88006
17790	Wed Mar 22 14:35:03 2017_x000D_	40.0094	78.7436	142.611	2.48903	1	48.242	80.6672	156.649	2.73404	8.45434
17791	Wed Mar 22 14:35:03 2017_x000D_	39.7034	78.5527	136.628	2.38462	1	48.242	80.6672	156.649	2.73404	8.79652
17792	Wed Mar 22 14:35:03 2017_x000D_	39.3952	78.261	128.408	2.24115	1	48.242	80.6672	156.649	2.73404	9.16819
17793	Wed Mar 22 14:35:03 2017_x000D_	39.2896	78.0622	122.92	2.14536	1	48.242	80.6672	156.649	2.73404	9.32371
17794	Wed Mar 22 14:35:03 2017_x000D_	38.8669	77.2681	122.918	2.14532	1	47.1265	81.2907	149.906	2.61636	9.18707
17795	Wed Mar 22 14:35:03 2017_x000D_	38.5604	77.077	120.533	2.1037	1	47.1265	81.2907	149.906	2.61636	9.54638
17796	Wed Mar 22 14:35:03 2017_x000D_	38.4491	76.6756	122.919	2.14533	1	47.1265	81.2907	149.906	2.61636	9.82835
17797	Wed Mar 22 14:35:03 2017_x000D_	37.9278	75.9853	121.951	2.12845	1	47.1265	81.2907	149.906	2.61636	10.619
17798	Wed Mar 22 14:35:03 2017_x000D_	37.8189	75.6846	122.918	2.14533	1	47.1265	81.2907	149.906	2.61636	10.8655
17799	Wed Mar 22 14:35:03 2017_x000D_	37.6069	75.2863	122.917	2.1453	1	46.4552	81.7083	162.238	2.8316	10.9332
17800	Wed Mar 22 14:35:04 2017_x000D_	37.1879	74.6921	122.918	2.14532	1	46.4552	81.7083	162.238	2.8316	11.6237
17801	Wed Mar 22 14:35:04 2017_x000D_	36.981	74.4964	122.92	2.14536	1	46.4552	81.7083	162.238	2.8316	11.9068
17802	Wed Mar 22 14:35:04 2017_x000D_	36.7631	73.8942	122.915	2.14527	1	46.4552	81.7083	162.238	2.8316	12.4498
17803	Wed Mar 22 14:35:04 2017_x000D_	36.5533	73.5968	124.398	2.17115	1	45.7941	81.9082	187.871	3.27897	12.4287
17804	Wed Mar 22 14:35:04 2017_x000D_	36.1333	73.0012	124.398	2.17116	1	45.7941	81.9082	187.871	3.27897	13.1402
17805	Wed Mar 22 14:35:04 2017_x000D_	35.9259	72.8049	124.4	2.1712	1	45.7941	81.9082	187.871	3.27897	13.4258
17806	Wed Mar 22 14:35:04 2017_x000D_	35.7157	72.5065	122.92	2.14535	1	45.7941	81.9082	187.871	3.27897	13.7828
17807	Wed Mar 22 14:35:04 2017_x000D_	35.3962	71.9065	120.537	2.10376	1	44.3365	80.56	211.717	3.69517	12.4423
17808	Wed Mar 22 14:35:04 2017_x000D_	35.1885	71.7098	120.539	2.10381	1	44.3365	80.56	211.717	3.69517	12.7284
17809	Wed Mar 22 14:35:04 2017_x000D_	34.7645	71.0107	121.953	2.12848	1	44.3365	80.56	211.717	3.69517	13.5208
17810	Wed Mar 22 14:35:04 2017_x000D_	34.7589	70.8069	121.949	2.12842	1	44.3365	80.56	211.717	3.69517	13.6694
17811	Wed Mar 22 14:35:04 2017_x000D_	34.5481	70.5077	120.537	2.10377	1	44.3365	80.56	211.717	3.69517	14.0307
17812	Wed Mar 22 14:35:04 2017_x000D_	34.1291	70.0115	121.953	2.12849	1	42.8578	79.647	203.654	3.55443	13.0013
17813	Wed Mar 22 14:35:04 2017_x000D_	34.1206	69.7052	120.536	2.10375	1	42.8578	79.647	203.654	3.55443	13.2355
17814	Wed Mar 22 14:35:04 2017_x000D_	33.9095	69.4059	121.949	2.12841	1	42.8578	79.647	203.654	3.55443	13.5997
17815	Wed Mar 22 14:35:04 2017_x000D_	33.4928	69.0109	121.954	2.12849	1	42.8578	79.647	203.654	3.55443	14.1714
17816	Wed Mar 22 14:35:04 2017_x000D_	33.4842	68.7042	120.537	2.10377	1	41.3887	78.5157	196.202	3.42436	12.5995
17817	Wed Mar 22 14:35:04 2017_x000D_	33.0643	68.2067	121.952	2.12846	1	41.3887	78.5157	196.202	3.42436	13.2503
17818	Wed Mar 22 14:35:04 2017_x000D_	33.0613	68.1043	120.539	2.10381	1	41.3887	78.5157	196.202	3.42436	13.332
17819	Wed Mar 22 14:35:04 2017_x000D_	32.8469	67.7018	120.539	2.10379	1	41.3887	78.5157	196.202	3.42436	13.7805
17820	Wed Mar 22 14:35:04 2017_x000D_	32.6381	67.5038	120.541	2.10384	1	38.843	77.1359	195.201	3.40691	11.4577
17821	Wed Mar 22 14:35:05 2017_x000D_	32.4264	67.2036	121.952	2.12846	1	38.843	77.1359	195.201	3.40691	11.8247
17822	Wed Mar 22 14:35:05 2017_x000D_	32.316	66.8998	125.991	2.19896	1	38.843	77.1359	195.201	3.40691	12.14
17823	Wed Mar 22 14:35:05 2017_x000D_	32.2084	66.6982	128.353	2.24018	1	38.843	77.1359	195.201	3.40691	12.3678
17824	Wed Mar 22 14:35:05 2017_x000D_	32.1035	66.5994	140.602	2.45396	1	36.2856	75.9733	201.514	3.51708	10.2645
17825	Wed Mar 22 14:35:05 2017_x000D_	32.205	66.5965	147.039	2.56631	1	36.2856	75.9733	201.514	3.51708	10.2262
17826	Wed Mar 22 14:35:05 2017_x000D_	32.3064	66.5935	153.693	2.68245	1	36.2856	75.9733	201.514	3.51708	10.1889
17827	Wed Mar 22 14:35:05 2017_x000D_	32.5124	66.6901	169.839	2.96424	1	36.2856	75.9733	201.514	3.51708	10.0207
17828	Wed Mar 22 14:35:05 2017_x000D_	32.408	66.5913	178.943	3.12314	1	36.2856	75.9733	201.514	3.51708	10.1517
17829	Wed Mar 22 14:35:05 2017_x000D_	32.307	66.5949	190.871	3.33132	1	33.9443	74.8162	204.679	3.57233	8.38275
17830	Wed Mar 22 14:35:05 2017_x000D_	32.3071	66.595	196.677	3.43267	1	33.9443	74.8162	204.679	3.57233	8.38263
17831	Wed Mar 22 14:35:05 2017_x000D_	32.2059	66.5984	203.214	3.54676	1	33.9443	74.8162	204.679	3.57233	8.39966
17832	Wed Mar 22 14:35:05 2017_x000D_	32.1048	66.6016	214.892	3.75058	1	33.9443	74.8162	204.679	3.57233	8.41804
17833	Wed Mar 22 14:35:05 2017_x000D_	32.0063	66.7072	218.856	3.81976	1	32.4718	73.6827	214.46	3.74303	6.99101
17834	Wed Mar 22 14:35:05 2017_x000D_	31.609	67.0273	224.854	3.92444	1	32.4718	73.6827	214.46	3.74303	6.71109
17835	Wed Mar 22 14:35:05 2017_x000D_	31.4117	67.2387	224.854	3.92444	1	32.4718	73.6827	214.46	3.74303	6.53062
17836	Wed Mar 22 14:35:05 2017_x000D_	31.1127	67.4534	222.894	3.89023	1	32.4718	73.6827	214.46	3.74303	6.37584
17837	Wed Mar 22 14:35:05 2017_x000D_	30.6191	67.982	218.857	3.81978	1	31.414	72.9975	210.899	3.68088	5.0781
17838	Wed Mar 22 14:35:05 2017_x000D_	30.2183	68.2001	218.857	3.81977	1	31.414	72.9975	210.899	3.68088	4.94416
17839	Wed Mar 22 14:35:05 2017_x000D_	29.7246	68.7288	214.897	3.75066	1	31.414	72.9975	210.899	3.68088	4.59085
17840	Wed Mar 22 14:35:05 2017_x000D_	29.4224	68.8412	213.997	3.73495	1	31.414	72.9975	210.899	3.68088	4.60883
17841	Wed Mar 22 14:35:05 2017_x000D_	29.0214	69.0594	213.996	3.73494	1	30.5735	72.3182	213.752	3.73067	3.60954
17842	Wed Mar 22 14:35:05 2017_x000D_	28.4258	69.5917	216.498	3.77861	1	30.5735	72.3182	213.752	3.73067	3.47079
17843	Wed Mar 22 14:35:06 2017_x000D_	28.1263	69.8068	214.897	3.75066	1	30.5735	72.3182	213.752	3.73067	3.50655
17844	Wed Mar 22 14:35:06 2017_x000D_	27.5274	70.2368	214.897	3.75066	1	30.5735	72.3182	213.752	3.73067	3.6893
17845	Wed Mar 22 14:35:06 2017_x000D_	27.228	70.4519	216.498	3.7786	1	30.5735	72.3182	213.752	3.73067	3.83085
17846	Wed Mar 22 14:35:06 2017_x000D_	26.6288	70.8821	216.498	3.7786	1	30.5735	72.3182	209.008	3.64787	4.19798
17847	Wed Mar 22 14:35:06 2017_x000D_	26.2271	71.1008	216.497	3.77859	1	30.5735	72.3182	209.008	3.64787	4.51367
17848	Wed Mar 22 14:35:06 2017_x000D_	26.0294	71.3125	216.498	3.7786	1	30.5735	72.3182	209.008	3.64787	4.65406
17849	Wed Mar 22 14:35:06 2017_x000D_	25.4298	71.7431	216.498	3.7786	1	30.5735	72.3182	209.008	3.64787	5.17575
17850	Wed Mar 22 14:35:06 2017_x000D_	25.0278	71.9619	216.497	3.77858	2	31.2064	72.7731	120.59	2.10469	6.23162
17851	Wed Mar 22 14:35:06 2017_x000D_	24.6289	72.2832	213.999	3.73499	2	31.2064	72.7731	120.59	2.10469	6.59572
17852	Wed Mar 22 14:35:06 2017_x000D_	24.3289	72.4987	217.205	3.79094	2	31.2064	72.7731	120.59	2.10469	6.88297
17853	Wed Mar 22 14:35:06 2017_x000D_	24.029	72.714	218.853	3.8197	2	31.2064	72.7731	120.59	2.10469	7.17764
17854	Wed Mar 22 14:35:06 2017_x000D_	23.4288	73.145	218.853	3.8197	2	31.1965	72.9914	78.1565	1.36409	7.76922
17855	Wed Mar 22 14:35:06 2017_x000D_	23.1288	73.3605	220.637	3.85085	2	31.1965	72.9914	78.1565	1.36409	8.07614
17856	Wed Mar 22 14:35:06 2017_x000D_	22.8284	73.5761	218.852	3.81969	2	31.1965	72.9914	78.1565	1.36409	8.3885
17857	Wed Mar 22 14:35:06 2017_x000D_	22.3303	74.0037	220.637	3.85084	2	31.1965	72.9914	78.1565	1.36409	8.9238
17858	Wed Mar 22 14:35:06 2017_x000D_	22.0299	74.2194	218.852	3.81969	2	30.9789	72.9854	7.56647	0.13206	9.03368
17859	Wed Mar 22 14:35:06 2017_x000D_	21.4324	74.7532	216.498	3.77861	2	30.9789	72.9854	7.56647	0.13206	9.7088
17860	Wed Mar 22 14:35:06 2017_x000D_	21.2276	74.7605	216.497	3.77858	2	30.9789	72.9854	7.56647	0.13206	9.91155
17861	Wed Mar 22 14:35:06 2017_x000D_	20.6265	75.1921	216.497	3.77858	2	30.9789	72.9854	7.56647	0.13206	10.585
17862	Wed Mar 22 14:35:06 2017_x000D_	20.4284	75.4043	216.497	3.77859	2	30.9789	72.9854	7.56647	0.13206	10.8242
17863	Wed Mar 22 14:35:06 2017_x000D_	20.1277	75.6202	214.899	3.7507	2	28.5854	72.9186	37.3521	0.651918	8.8787
17864	Wed Mar 22 14:35:07 2017_x000D_	19.6256	75.9459	218.85	3.81966	2	28.5854	72.9186	37.3521	0.651918	9.45741
17865	Wed Mar 22 14:35:07 2017_x000D_	19.4239	76.0557	216.496	3.77858	2	28.5854	72.9186	37.3521	0.651918	9.68372
17866	Wed Mar 22 14:35:07 2017_x000D_	19.2257	76.2679	216.497	3.77859	2	28.5854	72.9186	37.3521	0.651918	9.94092
17867	Wed Mar 22 14:35:07 2017_x000D_	18.8258	76.59	218.85	3.81966	2	26.1717	73.2886	74.1159	1.29357	8.05366
17868	Wed Mar 22 14:35:07 2017_x000D_	18.6276	76.8023	218.851	3.81967	2	26.1717	73.2886	74.1159	1.29357	8.32223
17869	Wed Mar 22 14:35:07 2017_x000D_	18.1249	77.1283	218.236	3.80894	2	26.1717	73.2886	74.1159	1.29357	8.91596
17870	Wed Mar 22 14:35:07 2017_x000D_	17.9232	77.2382	220.634	3.85078	2	26.1717	73.2886	74.1159	1.29357	9.14533
17871	Wed Mar 22 14:35:07 2017_x000D_	17.6255	77.5568	216.498	3.7786	2	24.6283	73.6828	107.595	1.87788	8.00294
17872	Wed Mar 22 14:35:07 2017_x000D_	17.4238	77.6668	218.85	3.81965	2	24.6283	73.6828	107.595	1.87788	8.23268
17873	Wed Mar 22 14:35:07 2017_x000D_	17.3212	77.6705	220.633	3.85077	2	24.6283	73.6828	107.595	1.87788	8.32439
17874	Wed Mar 22 14:35:07 2017_x000D_	16.9241	78.0954	212.473	3.70835	2	24.6283	73.6828	107.595	1.87788	8.87839
17875	Wed Mar 22 14:35:07 2017_x000D_	16.7185	78.1031	212.471	3.70832	2	24.6283	73.6828	107.595	1.87788	9.06113
17876	Wed Mar 22 14:35:07 2017_x000D_	16.8245	78.2016	203.302	3.54829	2	22.6298	74.5018	180	3.14159	6.88404
17877	Wed Mar 22 14:35:07 2017_x000D_	16.8238	78.2014	190.646	3.32741	2	22.6298	74.5018	180	3.14159	6.88452
17878	Wed Mar 22 14:35:07 2017_x000D_	16.9263	78.1969	173.215	3.02318	2	22.6298	74.5018	180	3.14159	6.79586
17879	Wed Mar 22 14:35:07 2017_x000D_	16.9261	78.1967	167.46	2.92273	2	22.6298	74.5018	180	3.14159	6.79592
17880	Wed Mar 22 14:35:07 2017_x000D_	17.0324	78.2947	158.257	2.76211	2	21.0861	74.8962	173.377	3.026	5.28983
17881	Wed Mar 22 14:35:07 2017_x000D_	16.827	78.3018	145.348	2.5368	2	21.0861	74.8962	173.377	3.026	5.45326
17882	Wed Mar 22 14:35:07 2017_x000D_	16.7209	78.2033	141.295	2.46607	2	21.0861	74.8962	173.377	3.026	5.47648
17883	Wed Mar 22 14:35:07 2017_x000D_	16.5085	78.0061	133.103	2.32308	2	21.0861	74.8962	173.377	3.026	5.53407
17884	Wed Mar 22 14:35:07 2017_x000D_	16.296	77.8088	125.066	2.18282	2	19.7504	75.515	170.028	2.96755	4.14661
17885	Wed Mar 22 14:35:08 2017_x000D_	16.1825	77.5053	121.198	2.1153	2	19.7504	75.515	170.028	2.96755	4.08549
17886	Wed Mar 22 14:35:08 2017_x000D_	15.8563	77.0046	112.332	1.96057	2	19.7504	75.515	170.028	2.96755	4.16928
17887	Wed Mar 22 14:35:08 2017_x000D_	15.7425	76.7011	116.085	2.02606	2	19.7504	75.515	170.028	2.96755	4.17972
17888	Wed Mar 22 14:35:08 2017_x000D_	15.4084	75.9945	112.333	1.96058	1	16.2817	80.0084	233.938	4.08299	4.1078
17889	Wed Mar 22 14:35:08 2017_x000D_	15.2907	75.5878	114.949	2.00625	1	16.2817	80.0084	233.938	4.08299	4.53032
17890	Wed Mar 22 14:35:08 2017_x000D_	15.1733	75.1811	112.33	1.96053	1	16.2817	80.0084	233.938	4.08299	4.95292
17891	Wed Mar 22 14:35:08 2017_x000D_	15.0592	74.8769	116.079	2.02595	1	16.2817	80.0084	233.938	4.08299	5.27511
17892	Wed Mar 22 14:35:08 2017_x000D_	14.6212	74.1723	114.95	2.00625	1	16.2817	80.0084	233.938	4.08299	6.06773
17893	Wed Mar 22 14:35:08 2017_x000D_	14.6102	73.8642	116.077	2.02593	1	15.0418	78.4449	249.601	4.35636	4.60099
17894	Wed Mar 22 14:35:08 2017_x000D_	14.1754	73.2618	116.081	2.026	1	15.0418	78.4449	249.601	4.35636	5.25501
17895	Wed Mar 22 14:35:08 2017_x000D_	14.1643	72.953	114.947	2.0062	1	15.0418	78.4449	249.601	4.35636	5.56156
17896	Wed Mar 22 14:35:08 2017_x000D_	13.7328	72.453	116.083	2.02603	1	15.0418	78.4449	249.601	4.35636	6.13322
17897	Wed Mar 22 14:35:08 2017_x000D_	13.718	72.0411	116.077	2.02593	2	17.7612	76.1157	180	3.14159	5.74019
17898	Wed Mar 22 14:35:08 2017_x000D_	13.3855	71.4336	118.682	2.07139	2	17.7612	76.1157	180	3.14159	6.4085
17899	Wed Mar 22 14:35:08 2017_x000D_	13.1676	71.1316	120.016	2.09467	2	17.7612	76.1157	180	3.14159	6.77808
17900	Wed Mar 22 14:35:08 2017_x000D_	13.0531	70.8257	116.079	2.02597	2	17.7612	76.1157	180	3.14159	7.08169
17901	Wed Mar 22 14:35:08 2017_x000D_	12.72	70.2172	118.682	2.07139	2	17.1268	75.6609	187.8	3.27773	7.00384
17902	Wed Mar 22 14:35:08 2017_x000D_	12.6092	70.0144	116.081	2.02599	2	17.1268	75.6609	187.8	3.27773	7.2313
17903	Wed Mar 22 14:35:08 2017_x000D_	12.372	69.1953	116.076	2.02591	2	17.1268	75.6609	187.8	3.27773	8.02572
17904	Wed Mar 22 14:35:08 2017_x000D_	12.1573	68.9955	116.079	2.02597	2	17.1268	75.6609	187.8	3.27773	8.31405
17905	Wed Mar 22 14:35:08 2017_x000D_	11.9349	68.589	116.08	2.02598	2	17.1268	75.6609	187.8	3.27773	8.77312
17906	Wed Mar 22 14:35:08 2017_x000D_	11.7048	67.9754	116.078	2.02594	2	16.5595	73.6769	222.532	3.88391	7.48834
17907	Wed Mar 22 14:35:09 2017_x000D_	11.4898	67.7753	116.081	2.026	2	16.5595	73.6769	222.532	3.88391	7.78015
17908	Wed Mar 22 14:35:09 2017_x000D_	11.4746	67.3615	116.076	2.02591	2	16.5595	73.6769	222.532	3.88391	8.10805
17909	Wed Mar 22 14:35:09 2017_x000D_	11.1405	66.7504	113.371	1.97869	2	16.5595	73.6769	222.532	3.88391	8.79443
17910	Wed Mar 22 14:35:09 2017_x000D_	11.0289	66.5465	116.077	2.02593	2	15.7738	71.6859	247.296	4.31614	6.99482
17911	Wed Mar 22 14:35:09 2017_x000D_	10.8059	66.1387	116.078	2.02594	2	15.7738	71.6859	247.296	4.31614	7.44657
17912	Wed Mar 22 14:35:09 2017_x000D_	10.6945	65.9348	113.373	1.97874	2	15.7738	71.6859	247.296	4.31614	7.67297
17913	Wed Mar 22 14:35:09 2017_x000D_	10.4713	65.5267	113.375	1.97876	2	15.7738	71.6859	247.296	4.31614	8.12725
17914	Wed Mar 22 14:35:09 2017_x000D_	10.3595	65.3224	116.079	2.02597	2	15.0165	69.0377	249.518	4.35491	5.95744
17915	Wed Mar 22 14:35:09 2017_x000D_	10.248	65.1183	113.376	1.97878	2	15.0165	69.0377	249.518	4.35491	6.17254
17916	Wed Mar 22 14:35:09 2017_x000D_	10.2364	64.8069	112.35	1.96087	2	15.0165	69.0377	249.518	4.35491	6.3835
17917	Wed Mar 22 14:35:09 2017_x000D_	10.0132	64.3984	106.883	1.86546	2	15.0165	69.0377	249.518	4.35491	6.8232
17918	Wed Mar 22 14:35:09 2017_x000D_	9.90931	64.4017	104.035	1.81575	2	13.8318	66.1566	256.437	4.47567	4.29716
17919	Wed Mar 22 14:35:09 2017_x000D_	10.0138	64.399	89.1178	1.5554	2	13.8318	66.1566	256.437	4.47567	4.20313
17920	Wed Mar 22 14:35:09 2017_x000D_	9.8098	64.5092	83.5852	1.45884	2	13.8318	66.1566	256.437	4.47567	4.34631
17921	Wed Mar 22 14:35:09 2017_x000D_	9.90615	64.2993	68.0698	1.18804	2	13.8318	66.1566	256.437	4.47567	4.34284
17922	Wed Mar 22 14:35:09 2017_x000D_	9.9022	64.1957	61.5227	1.07377	2	13.8318	66.1566	256.437	4.47567	4.39168
17923	Wed Mar 22 14:35:09 2017_x000D_	10.106	64.0862	46.8838	0.818277	2	12.8455	63.7176	254.356	4.43936	2.76419
17924	Wed Mar 22 14:35:09 2017_x000D_	10.202	63.8755	40.5	0.706858	2	12.8455	63.7176	254.356	4.43936	2.64821
17925	Wed Mar 22 14:35:09 2017_x000D_	10.302	63.7687	36.3224	0.633946	2	12.8455	63.7176	254.356	4.43936	2.54401
17926	Wed Mar 22 14:35:09 2017_x000D_	10.5017	63.5548	22.997	0.401374	2	12.8455	63.7176	254.356	4.43936	2.34945
17927	Wed Mar 22 14:35:09 2017_x000D_	10.8095	63.4416	19.2595	0.336142	2	12.4659	62.391	265.028	4.6256	1.96148
17928	Wed Mar 22 14:35:10 2017_x000D_	11.3289	63.4259	13.0319	0.227449	2	12.4659	62.391	265.028	4.6256	1.53746
17929	Wed Mar 22 14:35:10 2017_x000D_	11.6369	63.3127	10.6897	0.186571	2	12.4659	62.391	265.028	4.6256	1.23967
17930	Wed Mar 22 14:35:10 2017_x000D_	12.0486	63.1966	13.6104	0.237546	2	12.4659	62.391	265.028	4.6256	0.907265
17931	Wed Mar 22 14:35:10 2017_x000D_	12.8752	63.068	10.6895	0.186567	1	9.73269	64.9446	337.919	5.89779	3.66019
17932	Wed Mar 22 14:35:10 2017_x000D_	13.2865	62.952	13.6116	0.237567	1	9.73269	64.9446	337.919	5.89779	4.07431
17933	Wed Mar 22 14:35:10 2017_x000D_	13.4939	62.9458	13.6127	0.237586	1	9.73269	64.9446	337.919	5.89779	4.25933
17934	Wed Mar 22 14:35:10 2017_x000D_	14.3158	62.7137	13.6119	0.237572	1	9.73269	64.9446	337.919	5.89779	5.09724
17935	Wed Mar 22 14:35:10 2017_x000D_	14.5194	62.604	16.4755	0.287552	2	11.6876	60.175	255.441	4.45829	3.73084
17936	Wed Mar 22 14:35:10 2017_x000D_	15.1335	62.3782	16.4746	0.287535	2	11.6876	60.175	255.441	4.45829	4.09003
17937	Wed Mar 22 14:35:10 2017_x000D_	15.5476	62.366	16.477	0.287577	2	11.6876	60.175	255.441	4.45829	4.43848
17938	Wed Mar 22 14:35:10 2017_x000D_	16.1612	62.1405	16.476	0.28756	2	11.6876	60.175	255.441	4.45829	4.88634
17939	Wed Mar 22 14:35:10 2017_x000D_	16.5749	62.1283	16.4784	0.287602	2	11.6876	60.175	255.441	4.45829	5.26318
17940	Wed Mar 22 14:35:10 2017_x000D_	17.1844	61.7993	19.2712	0.336347	2	12.3997	58.8786	294.58	5.14139	5.6057
17941	Wed Mar 22 14:35:10 2017_x000D_	17.4946	61.7902	20.1874	0.352337	2	12.3997	58.8786	294.58	5.14139	5.86817
17942	Wed Mar 22 14:35:10 2017_x000D_	17.7972	61.574	19.271	0.336342	2	12.3997	58.8786	294.58	5.14139	6.03309
17943	Wed Mar 22 14:35:10 2017_x000D_	18.5132	61.3458	20.186	0.352313	2	12.3997	58.8786	294.58	5.14139	6.59257
17944	Wed Mar 22 14:35:10 2017_x000D_	18.926	61.3338	20.1887	0.35236	2	14.0332	56.5108	305.505	5.33208	6.87029
17945	Wed Mar 22 14:35:10 2017_x000D_	19.5344	61.0052	17.2582	0.301213	2	14.0332	56.5108	305.505	5.33208	7.10372
17946	Wed Mar 22 14:35:10 2017_x000D_	19.8401	60.8929	19.2717	0.336354	2	14.0332	56.5108	305.505	5.33208	7.27481
17947	Wed Mar 22 14:35:10 2017_x000D_	20.2489	60.7774	16.4727	0.287502	2	14.0332	56.5108	305.505	5.33208	7.53915
17948	Wed Mar 22 14:35:10 2017_x000D_	20.9601	60.4462	20.186	0.352312	2	15.6384	54.8003	314.23	5.48434	7.75865
17949	Wed Mar 22 14:35:11 2017_x000D_	21.2689	60.4374	19.2725	0.336369	2	15.6384	54.8003	314.23	5.48434	7.9674
17950	Wed Mar 22 14:35:11 2017_x000D_	21.6772	60.3221	16.4719	0.287489	2	15.6384	54.8003	314.23	5.48434	8.18275
17951	Wed Mar 22 14:35:11 2017_x000D_	22.3876	59.9912	20.1874	0.352336	2	15.6384	54.8003	314.23	5.48434	8.51453
17952	Wed Mar 22 14:35:11 2017_x000D_	22.696	59.9825	19.2734	0.336385	2	15.6384	54.8003	314.23	5.48434	8.75585
17953	Wed Mar 22 14:35:11 2017_x000D_	23.4091	59.7552	20.1901	0.352385	2	16.5695	53.5094	315	5.49779	9.2623
17954	Wed Mar 22 14:35:11 2017_x000D_	23.7105	59.5396	19.2716	0.336353	2	16.5695	53.5094	315	5.49779	9.34651
17955	Wed Mar 22 14:35:11 2017_x000D_	24.1214	59.528	19.2743	0.3364	2	16.5695	53.5094	315	5.49779	9.65685
17956	Wed Mar 22 14:35:11 2017_x000D_	24.7309	59.3039	19.2741	0.336396	2	16.5695	53.5094	315	5.49779	10.0092
17957	Wed Mar 22 14:35:11 2017_x000D_	25.3401	59.0799	19.2738	0.336392	2	17.7096	52.444	305.505	5.33208	10.1124
17958	Wed Mar 22 14:35:11 2017_x000D_	25.5419	58.9707	16.4674	0.28741	2	17.7096	52.444	305.505	5.33208	10.1952
17959	Wed Mar 22 14:35:11 2017_x000D_	25.8466	58.8588	20.1901	0.352384	2	17.7096	52.444	305.505	5.33208	10.3615
17960	Wed Mar 22 14:35:11 2017_x000D_	26.0517	58.8531	20.1915	0.352408	2	17.7096	52.444	305.505	5.33208	10.5198
17961	Wed Mar 22 14:35:11 2017_x000D_	26.5576	58.6322	19.2734	0.336384	2	17.7096	52.444	305.505	5.33208	10.7973
17962	Wed Mar 22 14:35:11 2017_x000D_	26.7625	58.6265	19.2747	0.336408	2	20.2084	50.3193	297.843	5.19834	10.5814
17963	Wed Mar 22 14:35:11 2017_x000D_	27.3707	58.4028	19.2745	0.336404	2	20.2084	50.3193	297.843	5.19834	10.8001
17964	Wed Mar 22 14:35:11 2017_x000D_	27.5723	58.2938	16.4658	0.287382	2	20.2084	50.3193	297.843	5.19834	10.8545
17965	Wed Mar 22 14:35:11 2017_x000D_	27.9786	58.1792	19.2743	0.336401	2	20.2084	50.3193	297.843	5.19834	11.0523
17966	Wed Mar 22 14:35:11 2017_x000D_	28.1801	58.0702	16.4647	0.287364	2	24.2164	48.6784	354.004	6.17853	10.194
17967	Wed Mar 22 14:35:11 2017_x000D_	28.3847	58.0646	16.4659	0.287385	2	24.2164	48.6784	354.004	6.17853	10.2701
17968	Wed Mar 22 14:35:11 2017_x000D_	28.8932	57.9473	20.1942	0.352455	2	24.2164	48.6784	354.004	6.17853	10.382
17969	Wed Mar 22 14:35:11 2017_x000D_	29.0947	57.8384	23.0356	0.402046	2	24.2164	48.6784	354.004	6.17853	10.378
17970	Wed Mar 22 14:35:11 2017_x000D_	29.1972	57.8356	29.7394	0.519051	2	24.2164	48.6784	354.004	6.17853	10.4241
17971	Wed Mar 22 14:35:12 2017_x000D_	29.2008	57.9388	40.5691	0.708064	2	27.0736	48.3228	348.986	6.09095	9.84847
17972	Wed Mar 22 14:35:12 2017_x000D_	28.9997	58.0474	51.0218	0.890499	2	27.0736	48.3228	348.986	6.09095	9.91351
17973	Wed Mar 22 14:35:12 2017_x000D_	29.0031	58.1501	65.3453	1.14049	2	27.0736	48.3228	348.986	6.09095	10.0149
17974	Wed Mar 22 14:35:12 2017_x000D_	29.0032	58.1499	70.6326	1.23277	2	27.0736	48.3228	348.986	6.09095	10.0148
17975	Wed Mar 22 14:35:12 2017_x000D_	29.1114	58.3527	86.0483	1.50183	2	29.0573	47.9416	353.756	6.17421	10.4112
17976	Wed Mar 22 14:35:12 2017_x000D_	29.1112	58.3525	91.7033	1.60053	2	29.0573	47.9416	353.756	6.17421	10.411
17977	Wed Mar 22 14:35:12 2017_x000D_	29.1078	58.2491	103.471	1.80591	2	29.0573	47.9416	353.756	6.17421	10.3076
17978	Wed Mar 22 14:35:12 2017_x000D_	29.1041	58.1456	115.431	2.01465	2	29.0573	47.9416	353.756	6.17421	10.2041
17979	Wed Mar 22 14:35:12 2017_x000D_	29.1008	58.0424	121.882	2.12725	2	30.5944	47.767	355.918	6.21194	10.3834
17980	Wed Mar 22 14:35:12 2017_x000D_	28.9889	57.7357	134.228	2.34272	2	30.5944	47.767	355.918	6.21194	10.0972
17981	Wed Mar 22 14:35:12 2017_x000D_	28.8834	57.6353	138.46	2.41658	2	30.5944	47.767	355.918	6.21194	10.0155
17982	Wed Mar 22 14:35:12 2017_x000D_	28.3594	57.2358	140.422	2.45083	2	30.5944	47.767	355.918	6.21194	9.729
17983	Wed Mar 22 14:35:12 2017_x000D_	27.9406	56.9369	142.675	2.49014	2	32.3395	47.8185	351.681	6.138	10.124
17984	Wed Mar 22 14:35:12 2017_x000D_	27.7264	56.6319	140.42	2.45079	2	32.3395	47.8185	351.681	6.138	9.9477
17985	Wed Mar 22 14:35:12 2017_x000D_	27.3103	56.4359	140.424	2.45086	2	32.3395	47.8185	351.681	6.138	9.9776
17986	Wed Mar 22 14:35:12 2017_x000D_	26.7821	55.9317	136.351	2.37978	2	32.3395	47.8185	351.681	6.138	9.83406
17987	Wed Mar 22 14:35:12 2017_x000D_	26.5706	55.73	136.351	2.37978	2	32.3395	47.8185	351.681	6.138	9.79143
17988	Wed Mar 22 14:35:12 2017_x000D_	25.9357	55.1243	136.351	2.37978	2	33.8862	47.4245	353.377	6.16759	11.0679
17989	Wed Mar 22 14:35:12 2017_x000D_	25.7239	54.9223	136.351	2.37978	2	33.8862	47.4245	353.377	6.16759	11.0833
17990	Wed Mar 22 14:35:12 2017_x000D_	25.191	54.3132	134.24	2.34294	2	33.8862	47.4245	353.377	6.16759	11.0933
17991	Wed Mar 22 14:35:12 2017_x000D_	24.9789	54.1109	134.241	2.34294	2	33.8862	47.4245	353.377	6.16759	11.1377
17992	Wed Mar 22 14:35:13 2017_x000D_	24.4449	53.5008	136.346	2.37969	2	35.8487	47.4824	349.867	6.10634	12.8945
17993	Wed Mar 22 14:35:13 2017_x000D_	24.1298	53.3008	134.242	2.34297	2	35.8487	47.4824	349.867	6.10634	13.0838
17994	Wed Mar 22 14:35:13 2017_x000D_	23.9173	53.0981	134.243	2.34298	2	35.8487	47.4824	349.867	6.10634	13.1869
17995	Wed Mar 22 14:35:13 2017_x000D_	23.3822	52.4869	136.346	2.37968	2	35.8487	47.4824	349.867	6.10634	13.4335
17996	Wed Mar 22 14:35:13 2017_x000D_	23.1694	52.2839	136.346	2.37968	2	36.9488	47.2951	352.345	6.14958	14.6547
17997	Wed Mar 22 14:35:13 2017_x000D_	22.7437	51.8776	136.346	2.37968	2	36.9488	47.2951	352.345	6.14958	14.926
17998	Wed Mar 22 14:35:13 2017_x000D_	22.321	51.5754	138.453	2.41646	2	36.9488	47.2951	352.345	6.14958	15.2412
17999	Wed Mar 22 14:35:13 2017_x000D_	22.1078	51.3721	138.452	2.41645	2	36.9488	47.2951	352.345	6.14958	15.3908
18000	Wed Mar 22 14:35:13 2017_x000D_	21.6778	50.8607	136.346	2.37968	2	36.9488	47.2951	352.345	6.14958	15.6817
18001	Wed Mar 22 14:35:13 2017_x000D_	21.4644	50.6571	136.346	2.37968	2	38.0993	46.0105	285.035	4.9748	17.2717
18002	Wed Mar 22 14:35:13 2017_x000D_	21.2476	50.3493	138.445	2.41633	2	38.0993	46.0105	285.035	4.9748	17.4013
18003	Wed Mar 22 14:35:13 2017_x000D_	20.6135	49.9464	138.45	2.4164	2	38.0993	46.0105	285.035	4.9748	17.9233
18004	Wed Mar 22 14:35:13 2017_x000D_	20.3997	49.7425	138.449	2.4164	2	38.0993	46.0105	285.035	4.9748	18.0888
18005	Wed Mar 22 14:35:13 2017_x000D_	19.9649	49.1254	138.443	2.41628	2	39.0826	43.6215	278.816	4.86625	19.8942
18006	Wed Mar 22 14:35:13 2017_x000D_	19.6504	49.0277	138.303	2.41385	2	39.0826	43.6215	278.816	4.86625	20.1702
18007	Wed Mar 22 14:35:13 2017_x000D_	19.3259	48.6168	136.346	2.37968	2	39.0826	43.6215	278.816	4.86625	20.3784
18008	Wed Mar 22 14:35:13 2017_x000D_	19.1116	48.4123	136.346	2.37968	2	39.0826	43.6215	278.816	4.86625	20.5376
18009	Wed Mar 22 14:35:13 2017_x000D_	18.6863	48.108	138.446	2.41634	2	39.6099	41.6578	277.871	4.84977	21.8953
18010	Wed Mar 22 14:35:13 2017_x000D_	18.6863	48.108	138.446	2.41634	2	39.6099	41.6578	277.871	4.84977	21.8953
18011	Wed Mar 22 14:35:13 2017_x000D_	18.2608	47.8034	140.701	2.4557	2	39.6099	41.6578	277.871	4.84977	22.216
18012	Wed Mar 22 14:35:13 2017_x000D_	17.9385	47.496	140.39	2.45028	2	39.6099	41.6578	277.871	4.84977	22.444
18013	Wed Mar 22 14:35:14 2017_x000D_	17.7237	47.2911	140.39	2.45026	2	39.8584	41.0053	277.566	4.84445	23.0099
18014	Wed Mar 22 14:35:14 2017_x000D_	17.6165	47.1888	140.699	2.45566	2	39.8584	41.0053	277.566	4.84445	23.0854
18015	Wed Mar 22 14:35:14 2017_x000D_	17.2975	46.986	142.621	2.48921	2	39.8584	41.0053	277.566	4.84445	23.3402
18016	Wed Mar 22 14:35:14 2017_x000D_	17.1866	46.7787	140.697	2.45563	2	39.8584	41.0053	277.566	4.84445	23.3954
18017	Wed Mar 22 14:35:14 2017_x000D_	16.8676	46.5755	134.261	2.34329	2	39.8584	41.0053	277.566	4.84445	23.656
18018	Wed Mar 22 14:35:14 2017_x000D_	16.6524	46.3702	134.261	2.3433	2	40.1373	39.6934	277.566	4.84445	24.4156
18019	Wed Mar 22 14:35:14 2017_x000D_	16.6527	46.37	126.013	2.19933	2	40.1373	39.6934	277.566	4.84445	24.4152
18020	Wed Mar 22 14:35:14 2017_x000D_	16.6606	46.5797	112.962	1.97155	2	40.1373	39.6934	277.566	4.84445	24.4658
18021	Wed Mar 22 14:35:14 2017_x000D_	16.6609	46.5799	107.318	1.87306	2	40.1373	39.6934	277.566	4.84445	24.4656
18022	Wed Mar 22 14:35:14 2017_x000D_	16.6651	46.6852	88.9849	1.55308	2	39.9497	39.0276	261.223	4.55921	24.5115
18023	Wed Mar 22 14:35:14 2017_x000D_	16.6652	46.6854	83.0591	1.44966	2	39.9497	39.0276	261.223	4.55921	24.5114
18024	Wed Mar 22 14:35:14 2017_x000D_	16.5577	46.5832	73.6145	1.28482	2	39.9497	39.0276	261.223	4.55921	24.582
18025	Wed Mar 22 14:35:14 2017_x000D_	16.554	46.4788	61.5347	1.07398	2	39.9497	39.0276	261.223	4.55921	24.5536
18026	Wed Mar 22 14:35:14 2017_x000D_	16.6542	46.3721	52.8267	0.922001	2	37.1943	37.1835	228.548	3.98892	22.5017
18027	Wed Mar 22 14:35:14 2017_x000D_	16.7507	46.1603	46.8484	0.817658	2	37.1943	37.1835	228.548	3.98892	22.3276
18028	Wed Mar 22 14:35:14 2017_x000D_	17.055	45.9443	36.9243	0.64445	2	37.1943	37.1835	228.548	3.98892	21.9623
18029	Wed Mar 22 14:35:14 2017_x000D_	17.2556	45.7301	32.096	0.560181	2	37.1943	37.1835	228.548	3.98892	21.6932
18030	Wed Mar 22 14:35:14 2017_x000D_	17.56	45.5138	25.4866	0.444825	2	37.1943	37.1835	228.548	3.98892	21.3284
18031	Wed Mar 22 14:35:14 2017_x000D_	17.9721	45.4002	22.732	0.396748	2	34.6051	36.4447	195.035	3.404	18.8907
18032	Wed Mar 22 14:35:14 2017_x000D_	18.6919	45.1754	21.691	0.378579	2	34.6051	36.4447	195.035	3.404	18.1509
18033	Wed Mar 22 14:35:14 2017_x000D_	19.1001	44.9571	21.6899	0.378561	2	34.6051	36.4447	195.035	3.404	17.688
18034	Wed Mar 22 14:35:14 2017_x000D_	19.8162	44.6277	25.4896	0.444878	2	34.6051	36.4447	195.035	3.404	16.9019
18035	Wed Mar 22 14:35:15 2017_x000D_	20.1236	44.5165	21.6893	0.37855	2	32.4516	35.7187	196.306	3.42619	15.1453
18036	Wed Mar 22 14:35:15 2017_x000D_	20.4279	44.3005	22.7307	0.396725	2	32.4516	35.7187	196.306	3.42619	14.7722
18037	Wed Mar 22 14:35:15 2017_x000D_	20.7354	44.1894	24.3413	0.424836	2	32.4516	35.7187	196.306	3.42619	14.4576
18038	Wed Mar 22 14:35:15 2017_x000D_	21.454	43.9651	25.4915	0.444911	2	32.4516	35.7187	196.306	3.42619	13.7459
18039	Wed Mar 22 14:35:15 2017_x000D_	21.6543	43.7513	25.4896	0.444878	2	30.7241	35.2258	194.844	3.40066	12.4477
18040	Wed Mar 22 14:35:15 2017_x000D_	22.2688	43.5293	25.4907	0.444897	2	30.7241	35.2258	194.844	3.40066	11.8507
18041	Wed Mar 22 14:35:15 2017_x000D_	22.4691	43.3156	25.4888	0.444864	2	30.7241	35.2258	194.844	3.40066	11.5581
18042	Wed Mar 22 14:35:15 2017_x000D_	23.0832	43.0938	25.49	0.444885	2	30.7241	35.2258	194.844	3.40066	10.9676
18043	Wed Mar 22 14:35:15 2017_x000D_	23.4936	42.9809	28.1407	0.491149	2	29.6417	34.9726	203.674	3.55478	10.0961
18044	Wed Mar 22 14:35:15 2017_x000D_	23.6938	42.7673	28.1392	0.491122	2	29.6417	34.9726	203.674	3.55478	9.80484
18045	Wed Mar 22 14:35:15 2017_x000D_	24.3073	42.5457	28.1407	0.491148	2	29.6417	34.9726	203.674	3.55478	9.26324
18046	Wed Mar 22 14:35:15 2017_x000D_	24.6108	42.3301	29.4964	0.514809	2	29.6417	34.9726	203.674	3.55478	8.91307
18047	Wed Mar 22 14:35:15 2017_x000D_	25.2175	41.8991	29.4952	0.514788	2	29.6417	34.9726	203.674	3.55478	8.21888
18048	Wed Mar 22 14:35:15 2017_x000D_	25.5206	41.6838	28.1377	0.491095	2	28.569	34.4993	211.476	3.69094	7.80447
18049	Wed Mar 22 14:35:15 2017_x000D_	26.2367	41.4605	29.497	0.51482	2	28.569	34.4993	211.476	3.69094	7.34152
18050	Wed Mar 22 14:35:15 2017_x000D_	26.4366	41.2471	29.4957	0.514797	2	28.569	34.4993	211.476	3.69094	7.07672
18051	Wed Mar 22 14:35:15 2017_x000D_	26.8427	41.0299	29.4959	0.5148	2	28.569	34.4993	211.476	3.69094	6.75491
18052	Wed Mar 22 14:35:15 2017_x000D_	27.4549	40.8089	29.4976	0.51483	2	27.9332	34.0391	184.195	3.21481	6.78668
18053	Wed Mar 22 14:35:15 2017_x000D_	27.6547	40.5956	29.4962	0.514806	2	27.9332	34.0391	184.195	3.21481	6.56241
18054	Wed Mar 22 14:35:15 2017_x000D_	27.9574	40.3805	28.1377	0.491095	2	27.9332	34.0391	184.195	3.21481	6.34145
18055	Wed Mar 22 14:35:15 2017_x000D_	28.5661	40.0551	30.6754	0.535386	2	27.9332	34.0391	184.195	3.21481	6.0492
18056	Wed Mar 22 14:35:16 2017_x000D_	28.8719	39.9447	29.4967	0.514814	2	27.2775	34.0192	200.098	3.49238	6.13626
18057	Wed Mar 22 14:35:16 2017_x000D_	29.374	39.5166	28.1362	0.491069	2	27.2775	34.0192	200.098	3.49238	5.8836
18058	Wed Mar 22 14:35:16 2017_x000D_	29.5798	39.5129	28.1377	0.491095	2	27.2775	34.0192	200.098	3.49238	5.95662
18059	Wed Mar 22 14:35:16 2017_x000D_	30.0882	39.2942	29.4972	0.514823	2	27.2775	34.0192	200.098	3.49238	5.97709
18060	Wed Mar 22 14:35:16 2017_x000D_	30.2878	39.0812	29.4959	0.5148	2	26.6907	32.4577	225.492	3.93557	7.53723
18061	Wed Mar 22 14:35:16 2017_x000D_	30.4904	38.9728	32.1142	0.560499	2	26.6907	32.4577	225.492	3.93557	7.54216
18062	Wed Mar 22 14:35:16 2017_x000D_	30.7926	38.758	30.6757	0.535391	2	26.6907	32.4577	225.492	3.93557	7.51794
18063	Wed Mar 22 14:35:16 2017_x000D_	31.098	38.6479	29.4962	0.514806	2	26.6907	32.4577	225.492	3.93557	7.59887
18064	Wed Mar 22 14:35:16 2017_x000D_	31.2006	38.6461	28.1376	0.491094	2	26.6907	32.4577	225.492	3.93557	7.65738
18065	Wed Mar 22 14:35:16 2017_x000D_	31.5029	38.4313	29.4964	0.514809	2	26.3224	30.9022	263.459	4.59823	9.1392
18066	Wed Mar 22 14:35:16 2017_x000D_	32.0077	38.1083	33.6845	0.587905	2	26.3224	30.9022	263.459	4.59823	9.17881
18067	Wed Mar 22 14:35:16 2017_x000D_	32.1106	38.1064	40.4525	0.706029	2	26.3224	30.9022	263.459	4.59823	9.24142
18068	Wed Mar 22 14:35:16 2017_x000D_	32.0082	38.1081	46.8753	0.818129	2	26.3224	30.9022	263.459	4.59823	9.17896
18069	Wed Mar 22 14:35:16 2017_x000D_	32.0145	38.317	59.9497	1.04632	2	26.2219	28.2506	263.459	4.59823	11.6141
18070	Wed Mar 22 14:35:16 2017_x000D_	31.9149	38.423	69.5498	1.21387	2	26.2219	28.2506	263.459	4.59823	11.6571
18071	Wed Mar 22 14:35:16 2017_x000D_	31.9179	38.5274	76.3455	1.33248	2	26.2219	28.2506	263.459	4.59823	11.7498
18072	Wed Mar 22 14:35:16 2017_x000D_	32.0262	38.7341	91.6254	1.59916	2	26.2219	28.2506	263.459	4.59823	11.9831
18073	Wed Mar 22 14:35:16 2017_x000D_	32.029	38.8387	97.5131	1.70193	2	26.072	26.7003	263.459	4.59823	13.5213
18074	Wed Mar 22 14:35:16 2017_x000D_	32.0282	38.8385	116.293	2.02969	2	26.072	26.7003	263.459	4.59823	13.5208
18075	Wed Mar 22 14:35:16 2017_x000D_	32.025	38.7338	122.964	2.14612	2	26.072	26.7003	263.459	4.59823	13.4255
18076	Wed Mar 22 14:35:16 2017_x000D_	32.0214	38.6295	137.863	2.40616	2	26.072	26.7003	263.459	4.59823	13.3305
18077	Wed Mar 22 14:35:16 2017_x000D_	32.0181	38.5249	143.824	2.51021	2	26.072	26.7003	263.459	4.59823	13.2355
18078	Wed Mar 22 14:35:17 2017_x000D_	31.9153	38.527	150.213	2.6217	2	25.9123	25.3701	258.986	4.52015	14.4617
18079	Wed Mar 22 14:35:17 2017_x000D_	31.9124	38.4225	152.779	2.6665	2	25.9123	25.3701	258.986	4.52015	14.3655
18080	Wed Mar 22 14:35:17 2017_x000D_	31.3928	38.2223	159.453	2.78299	2	25.9123	25.3701	258.986	4.52015	13.9719
18081	Wed Mar 22 14:35:17 2017_x000D_	31.0814	38.123	163.207	2.8485	2	25.9123	25.3701	258.986	4.52015	13.7607
18082	Wed Mar 22 14:35:17 2017_x000D_	30.3527	37.8209	159.453	2.78298	2	26.1804	24.2737	291.614	5.08962	14.1751
18083	Wed Mar 22 14:35:17 2017_x000D_	29.938	37.7229	156.731	2.73547	2	26.1804	24.2737	291.614	5.08962	13.9643
18084	Wed Mar 22 14:35:17 2017_x000D_	29.2082	37.4204	152.792	2.66672	2	26.1804	24.2737	291.614	5.08962	13.4909
18085	Wed Mar 22 14:35:17 2017_x000D_	28.8931	37.2158	151.331	2.64123	2	26.1804	24.2737	291.614	5.08962	13.2233
18086	Wed Mar 22 14:35:17 2017_x000D_	28.1586	36.8076	147.796	2.57953	2	26.1804	24.2737	291.614	5.08962	12.689
18087	Wed Mar 22 14:35:17 2017_x000D_	27.84	36.4978	148.688	2.5951	2	27.602	21.8866	315	5.49779	14.6131
18088	Wed Mar 22 14:35:17 2017_x000D_	27.4208	36.2944	148.69	2.59513	2	27.602	21.8866	315	5.49779	14.4089
18089	Wed Mar 22 14:35:17 2017_x000D_	26.7884	35.884	148.689	2.59512	2	27.602	21.8866	315	5.49779	14.021
18090	Wed Mar 22 14:35:17 2017_x000D_	26.4718	35.6785	150.221	2.62185	2	27.602	21.8866	315	5.49779	13.8381
18091	Wed Mar 22 14:35:17 2017_x000D_	25.9421	35.2659	148.686	2.59506	2	29.2032	20.3889	315	5.49779	15.2302
18092	Wed Mar 22 14:35:17 2017_x000D_	25.625	35.0602	150.217	2.62178	2	29.2032	20.3889	315	5.49779	15.1013
18093	Wed Mar 22 14:35:17 2017_x000D_	24.9974	34.8592	150.222	2.62187	2	29.2032	20.3889	315	5.49779	15.0691
18094	Wed Mar 22 14:35:17 2017_x000D_	24.7837	34.6517	150.219	2.62182	2	29.2032	20.3889	315	5.49779	14.9318
18095	Wed Mar 22 14:35:17 2017_x000D_	24.4699	34.5513	151.324	2.64109	2	29.2032	20.3889	315	5.49779	14.9324
18096	Wed Mar 22 14:35:17 2017_x000D_	24.1521	34.3452	152.776	2.66645	2	30.8047	18.8909	332.482	5.80291	16.8254
18097	Wed Mar 22 14:35:17 2017_x000D_	23.6235	34.0369	156.699	2.73492	2	30.8047	18.8909	332.482	5.80291	16.7622
18098	Wed Mar 22 14:35:17 2017_x000D_	23.3058	33.8306	155.461	2.7133	2	30.8047	18.8909	332.482	5.80291	16.7161
18099	Wed Mar 22 14:35:18 2017_x000D_	22.6762	33.6288	155.463	2.71335	2	30.8047	18.8909	332.482	5.80291	16.8309
18100	Wed Mar 22 14:35:18 2017_x000D_	22.2539	33.4238	155.463	2.71334	2	31.7199	18.0348	315.77	5.51123	18.0673
18101	Wed Mar 22 14:35:18 2017_x000D_	21.62	33.1159	152.779	2.66649	2	31.7199	18.0348	315.77	5.51123	18.1507
18102	Wed Mar 22 14:35:18 2017_x000D_	21.3044	33.0149	156.699	2.7349	2	31.7199	18.0348	315.77	5.51123	18.2452
18103	Wed Mar 22 14:35:18 2017_x000D_	20.5624	32.6026	155.461	2.71331	2	31.7199	18.0348	315.77	5.51123	18.3497
18104	Wed Mar 22 14:35:18 2017_x000D_	20.5624	32.6026	155.461	2.71331	2	32.6252	17.3995	313.993	5.48021	19.4074
18105	Wed Mar 22 14:35:18 2017_x000D_	19.9305	32.3999	155.464	2.71336	2	32.6252	17.3995	313.993	5.48021	19.6511
18106	Wed Mar 22 14:35:18 2017_x000D_	19.7151	32.1912	155.461	2.7133	2	32.6252	17.3995	313.993	5.48021	19.6333
18107	Wed Mar 22 14:35:18 2017_x000D_	19.0788	31.8822	152.781	2.66653	2	32.6252	17.3995	313.993	5.48021	19.8306
18108	Wed Mar 22 14:35:18 2017_x000D_	18.8631	31.6733	152.778	2.66648	2	32.6252	17.3995	313.993	5.48021	19.8277
18109	Wed Mar 22 14:35:18 2017_x000D_	18.2298	31.47	152.782	2.66655	2	34.1769	17.0058	0	0	21.5296
18110	Wed Mar 22 14:35:18 2017_x000D_	18.0138	31.2609	152.779	2.66649	2	34.1769	17.0058	0	0	21.5512
18111	Wed Mar 22 14:35:18 2017_x000D_	17.3797	31.0573	152.783	2.66656	2	34.1769	17.0058	0	0	21.8996
18112	Wed Mar 22 14:35:18 2017_x000D_	17.1671	30.9542	155.458	2.71326	2	34.1769	17.0058	0	0	21.9975
18113	Wed Mar 22 14:35:18 2017_x000D_	16.9508	30.7449	155.455	2.71319	2	34.8332	17.0264	0	0	22.5384
18114	Wed Mar 22 14:35:18 2017_x000D_	16.5286	30.6441	152.783	2.66657	2	34.8332	17.0264	0	0	22.8145
18115	Wed Mar 22 14:35:18 2017_x000D_	16.4202	30.5395	156.686	2.73469	2	34.8332	17.0264	0	0	22.8395
18116	Wed Mar 22 14:35:18 2017_x000D_	16.3158	30.5409	155.457	2.71324	2	34.8332	17.0264	0	0	22.9246
18117	Wed Mar 22 14:35:18 2017_x000D_	15.9942	30.3327	156.686	2.73468	2	38.999	16.936	0	0	26.6213
18118	Wed Mar 22 14:35:18 2017_x000D_	15.8862	30.2281	158.257	2.76211	2	38.999	16.936	0	0	26.6624
18119	Wed Mar 22 14:35:18 2017_x000D_	15.4597	30.0207	152.781	2.66653	2	38.999	16.936	0	0	26.9315
18120	Wed Mar 22 14:35:19 2017_x000D_	15.2464	29.917	150.242	2.62222	2	38.999	16.936	0	0	27.0683
18121	Wed Mar 22 14:35:19 2017_x000D_	15.2503	30.0228	139.964	2.44283	2	40.321	16.7563	354.062	6.17955	28.3644
18122	Wed Mar 22 14:35:19 2017_x000D_	15.2547	30.1288	125.722	2.19427	2	40.321	16.7563	354.062	6.17955	28.4103
18123	Wed Mar 22 14:35:19 2017_x000D_	15.2587	30.235	119.282	2.08186	2	40.321	16.7563	354.062	6.17955	28.4569
18124	Wed Mar 22 14:35:19 2017_x000D_	15.3679	30.3402	104.287	1.82014	2	40.321	16.7563	354.062	6.17955	28.4109
18125	Wed Mar 22 14:35:19 2017_x000D_	15.2671	30.4479	94.9587	1.65734	2	40.321	16.7563	354.062	6.17955	28.551
18126	Wed Mar 22 14:35:19 2017_x000D_	15.2674	30.4483	83.1178	1.45068	2	41.8513	16.8044	0	0	29.8808
18127	Wed Mar 22 14:35:19 2017_x000D_	15.159	30.3439	73.6859	1.28606	2	41.8513	16.8044	0	0	29.9299
18128	Wed Mar 22 14:35:19 2017_x000D_	15.3648	30.2355	61.5749	1.07468	2	41.8513	16.8044	0	0	29.6973
18129	Wed Mar 22 14:35:19 2017_x000D_	15.361	30.1295	55.0791	0.961312	2	41.8513	16.8044	0	0	29.6529
18130	Wed Mar 22 14:35:19 2017_x000D_	15.3533	29.9173	46.7903	0.816645	2	43.412	16.19	340.841	5.9488	31.2367
18131	Wed Mar 22 14:35:19 2017_x000D_	15.4579	29.9161	40.302	0.703403	2	43.412	16.19	340.841	5.9488	31.1422
18132	Wed Mar 22 14:35:19 2017_x000D_	15.7609	29.5933	36.0446	0.629096	2	43.412	16.19	340.841	5.9488	30.7284
18133	Wed Mar 22 14:35:19 2017_x000D_	16.2769	29.3742	29.2589	0.510665	2	43.412	16.19	340.841	5.9488	30.1685
18134	Wed Mar 22 14:35:19 2017_x000D_	16.5836	29.1578	27.8901	0.486774	2	46.1169	14.506	335.232	5.8509	32.968
18135	Wed Mar 22 14:35:19 2017_x000D_	16.9949	28.9401	27.8901	0.486774	2	46.1169	14.506	335.232	5.8509	32.5028
18136	Wed Mar 22 14:35:19 2017_x000D_	17.7129	28.5061	29.2581	0.51065	2	46.1169	14.506	335.232	5.8509	31.6669
18137	Wed Mar 22 14:35:19 2017_x000D_	17.9149	28.291	29.2567	0.510626	2	46.1169	14.506	335.232	5.8509	31.3907
18138	Wed Mar 22 14:35:19 2017_x000D_	18.3296	28.1797	31.8971	0.556709	2	47.9271	13.236	315	5.49779	33.1561
18139	Wed Mar 22 14:35:19 2017_x000D_	18.9424	27.7473	31.8965	0.556699	2	47.9271	13.236	315	5.49779	32.4144
18140	Wed Mar 22 14:35:19 2017_x000D_	19.1443	27.5324	31.8954	0.55668	2	47.9271	13.236	315	5.49779	32.1378
18141	Wed Mar 22 14:35:19 2017_x000D_	19.7639	27.3126	31.8974	0.556714	2	47.9271	13.236	315	5.49779	31.4852
18142	Wed Mar 22 14:35:20 2017_x000D_	20.0702	27.0965	33.4795	0.584327	2	47.9271	13.236	315	5.49779	31.1146
18143	Wed Mar 22 14:35:20 2017_x000D_	20.5815	26.7719	34.4042	0.600467	2	48.6344	12.1521	283.969	4.95619	31.6339
18144	Wed Mar 22 14:35:20 2017_x000D_	20.8877	26.5559	36.051	0.629208	2	48.6344	12.1521	283.969	4.95619	31.2626
18145	Wed Mar 22 14:35:20 2017_x000D_	21.1969	26.4462	31.8977	0.556719	2	48.6344	12.1521	283.969	4.95619	30.9376
18146	Wed Mar 22 14:35:20 2017_x000D_	21.7047	26.0155	33.4795	0.584327	2	48.6344	12.1521	283.969	4.95619	30.2887
18147	Wed Mar 22 14:35:20 2017_x000D_	22.0104	25.7997	31.896	0.556691	2	48.8737	11.7172	289.159	5.04677	30.3307
18148	Wed Mar 22 14:35:20 2017_x000D_	22.3198	25.69	36.0526	0.629237	2	48.8737	11.7172	289.159	5.04677	30.0058
18149	Wed Mar 22 14:35:20 2017_x000D_	22.9313	25.2585	36.0527	0.629239	2	48.8737	11.7172	289.159	5.04677	29.2639
18150	Wed Mar 22 14:35:20 2017_x000D_	23.2369	25.0428	34.4051	0.600483	2	48.8737	11.7172	289.159	5.04677	28.8932
18151	Wed Mar 22 14:35:20 2017_x000D_	23.8513	24.7177	31.8968	0.556704	2	48.8841	11.4962	296.818	5.18045	28.3099
18152	Wed Mar 22 14:35:20 2017_x000D_	24.0528	24.5031	31.8957	0.556686	2	48.8841	11.4962	296.818	5.18045	28.0316
18153	Wed Mar 22 14:35:20 2017_x000D_	24.667	24.1782	29.2522	0.510548	2	48.8841	11.4962	296.818	5.18045	27.3368
18154	Wed Mar 22 14:35:20 2017_x000D_	24.8717	24.0699	31.8966	0.556701	2	48.8841	11.4962	296.818	5.18045	27.1052
18155	Wed Mar 22 14:35:20 2017_x000D_	25.0731	23.8554	31.8956	0.556683	2	48.8841	11.4962	296.818	5.18045	26.8275
18156	Wed Mar 22 14:35:20 2017_x000D_	25.4824	23.6389	31.896	0.556691	2	50.1847	11.7588	329.48	5.75051	27.4106
18157	Wed Mar 22 14:35:20 2017_x000D_	25.6869	23.5307	29.2512	0.51053	2	50.1847	11.7588	329.48	5.75051	27.1794
18158	Wed Mar 22 14:35:20 2017_x000D_	25.8882	23.3162	29.2498	0.510506	2	50.1847	11.7588	329.48	5.75051	26.9053
18159	Wed Mar 22 14:35:20 2017_x000D_	26.2973	23.0999	29.25	0.510509	2	50.1847	11.7588	329.48	5.75051	26.4429
18160	Wed Mar 22 14:35:20 2017_x000D_	26.505	23.0979	29.2515	0.510536	2	50.736	13.9883	9.78195	0.170727	25.8868
18161	Wed Mar 22 14:35:20 2017_x000D_	26.914	22.8816	34.4088	0.600547	2	50.736	13.9883	9.78195	0.170727	25.4279
18162	Wed Mar 22 14:35:20 2017_x000D_	27.0148	22.7744	38.4833	0.67166	2	50.736	13.9883	9.78195	0.170727	25.2961
18163	Wed Mar 22 14:35:21 2017_x000D_	27.1191	22.7731	48.9711	0.854707	2	50.736	13.9883	9.78195	0.170727	25.1978
18164	Wed Mar 22 14:35:21 2017_x000D_	27.1193	22.7728	57.4661	1.00297	2	49.9455	16.8376	9.89261	0.172659	23.5852
18165	Wed Mar 22 14:35:21 2017_x000D_	27.1226	22.8787	64.1248	1.11919	2	49.9455	16.8376	9.89261	0.172659	23.6089
18166	Wed Mar 22 14:35:21 2017_x000D_	27.129	23.0904	77.2324	1.34796	2	49.9455	16.8376	9.89261	0.172659	23.6578
18167	Wed Mar 22 14:35:21 2017_x000D_	27.0251	23.0911	85.8422	1.49823	2	49.9455	16.8376	9.89261	0.172659	23.7582
18168	Wed Mar 22 14:35:21 2017_x000D_	27.1221	22.8772	100.465	1.75344	2	49.9455	16.8376	9.89261	0.172659	23.609
18169	Wed Mar 22 14:35:21 2017_x000D_	27.1154	22.6646	106.066	1.8512	2	48.8956	20.5608	40.1701	0.7011	21.8816
18170	Wed Mar 22 14:35:21 2017_x000D_	27.112	22.5584	112.373	1.96128	2	48.8956	20.5608	40.1701	0.7011	21.875
18171	Wed Mar 22 14:35:21 2017_x000D_	27.0013	22.347	122.804	2.14333	2	48.8956	20.5608	40.1701	0.7011	21.967
18172	Wed Mar 22 14:35:21 2017_x000D_	26.9978	22.2408	129.275	2.25627	2	48.8956	20.5608	40.1701	0.7011	21.9622
18173	Wed Mar 22 14:35:21 2017_x000D_	26.8906	22.1356	133.392	2.32813	2	48.3761	22.3112	59.7065	1.04207	21.4862
18174	Wed Mar 22 14:35:21 2017_x000D_	26.355	21.6089	137.543	2.40058	2	48.3761	22.3112	59.7065	1.04207	22.0323
18175	Wed Mar 22 14:35:21 2017_x000D_	26.0369	21.399	135.469	2.36438	2	48.3761	22.3112	59.7065	1.04207	22.3578
18176	Wed Mar 22 14:35:21 2017_x000D_	25.5007	20.8713	131.176	2.28945	2	48.3761	22.3112	59.7065	1.04207	22.9207
18177	Wed Mar 22 14:35:21 2017_x000D_	25.1752	20.448	133.395	2.32818	2	44.7492	25.0684	103.56	1.80746	20.1119
18178	Wed Mar 22 14:35:21 2017_x000D_	24.7456	20.0252	133.396	2.3282	2	44.7492	25.0684	103.56	1.80746	20.6295
18179	Wed Mar 22 14:35:21 2017_x000D_	24.4232	19.7079	129.288	2.25651	2	44.7492	25.0684	103.56	1.80746	21.021
18180	Wed Mar 22 14:35:21 2017_x000D_	23.9863	19.0713	129.286	2.25647	2	44.7492	25.0684	103.56	1.80746	21.6116
18181	Wed Mar 22 14:35:21 2017_x000D_	23.7711	18.8595	129.287	2.25649	2	42.0574	26.5302	160.102	2.79431	19.83
18182	Wed Mar 22 14:35:21 2017_x000D_	23.5557	18.6476	129.288	2.25651	2	42.0574	26.5302	160.102	2.79431	20.1109
18183	Wed Mar 22 14:35:21 2017_x000D_	23.3336	18.2221	129.285	2.25645	2	42.0574	26.5302	160.102	2.79431	20.4843
18184	Wed Mar 22 14:35:22 2017_x000D_	22.9025	17.7977	129.287	2.25649	2	42.0574	26.5302	160.102	2.79431	21.0515
18185	Wed Mar 22 14:35:22 2017_x000D_	22.6835	17.4788	131.172	2.28938	2	38.7105	27.9718	169.03	2.95014	19.1564
18186	Wed Mar 22 14:35:22 2017_x000D_	22.2483	16.9468	129.286	2.25647	2	38.7105	27.9718	169.03	2.95014	19.813
18187	Wed Mar 22 14:35:22 2017_x000D_	22.0324	16.7342	129.287	2.25649	2	38.7105	27.9718	169.03	2.95014	20.1108
18188	Wed Mar 22 14:35:22 2017_x000D_	21.7013	16.2013	133.381	2.32794	2	38.7105	27.9718	169.03	2.95014	20.6847
18189	Wed Mar 22 14:35:22 2017_x000D_	21.4851	15.9885	133.381	2.32795	2	38.7105	27.9718	169.03	2.95014	20.9837
18190	Wed Mar 22 14:35:22 2017_x000D_	21.2689	15.7755	133.382	2.32795	2	35.4135	28.3119	175.048	3.05516	18.9006
18191	Wed Mar 22 14:35:22 2017_x000D_	20.9411	15.349	131.169	2.28932	2	35.4135	28.3119	175.048	3.05516	19.429
18192	Wed Mar 22 14:35:22 2017_x000D_	20.7211	15.0285	129.285	2.25645	2	35.4135	28.3119	175.048	3.05516	19.807
18193	Wed Mar 22 14:35:22 2017_x000D_	20.2878	14.6018	129.287	2.25649	2	35.4135	28.3119	175.048	3.05516	20.4145
18194	Wed Mar 22 14:35:22 2017_x000D_	20.0711	14.3884	129.288	2.25651	2	32.3441	28.4384	180	3.14159	18.6555
18195	Wed Mar 22 14:35:22 2017_x000D_	19.7421	13.9607	131.472	2.29461	2	32.3441	28.4384	180	3.14159	19.1941
18196	Wed Mar 22 14:35:22 2017_x000D_	19.5217	13.6399	133.375	2.32783	2	32.3441	28.4384	180	3.14159	19.5808
18197	Wed Mar 22 14:35:22 2017_x000D_	19.3083	13.5337	135.437	2.36382	2	32.3441	28.4384	180	3.14159	19.8011
18198	Wed Mar 22 14:35:22 2017_x000D_	19.3047	13.4262	133.375	2.32784	2	29.0847	27.8969	183.615	3.20468	17.4657
18199	Wed Mar 22 14:35:22 2017_x000D_	18.874	13.106	135.437	2.36382	2	29.0847	27.8969	183.615	3.20468	17.973
18200	Wed Mar 22 14:35:22 2017_x000D_	18.8704	12.9984	133.376	2.32785	2	29.0847	27.8969	183.615	3.20468	18.0637
18201	Wed Mar 22 14:35:22 2017_x000D_	18.6459	12.5694	133.371	2.32777	2	29.0847	27.8969	183.615	3.20468	18.5446
18202	Wed Mar 22 14:35:22 2017_x000D_	18.4357	12.5703	133.377	2.32786	2	29.0847	27.8969	183.615	3.20468	18.663
18203	Wed Mar 22 14:35:22 2017_x000D_	18.1094	12.2491	137.495	2.39974	2	26.2613	27.3687	188.319	3.28678	17.1772
18204	Wed Mar 22 14:35:22 2017_x000D_	17.8918	12.0348	137.495	2.39973	2	26.2613	27.3687	188.319	3.28678	17.4693
18205	Wed Mar 22 14:35:22 2017_x000D_	17.779	11.8206	152.163	2.65574	2	26.2613	27.3687	188.319	3.28678	17.7114
18206	Wed Mar 22 14:35:23 2017_x000D_	17.8841	11.8205	158.753	2.77076	2	26.2613	27.3687	188.319	3.28678	17.6614
18207	Wed Mar 22 14:35:23 2017_x000D_	17.8843	11.8208	164.478	2.87068	2	23.884	26.633	180	3.14159	15.9812
18208	Wed Mar 22 14:35:23 2017_x000D_	18.2002	11.8204	183.296	3.19911	2	23.884	26.633	180	3.14159	15.8656
18209	Wed Mar 22 14:35:23 2017_x000D_	18.2003	11.8206	189.427	3.30612	2	23.884	26.633	180	3.14159	15.8654
18210	Wed Mar 22 14:35:23 2017_x000D_	18.4078	11.7125	206.237	3.59951	2	23.884	26.633	180	3.14159	15.8937
18211	Wed Mar 22 14:35:23 2017_x000D_	18.4045	11.605	214.233	3.73907	2	22.1526	26.1379	186.623	3.25719	15.0084
18212	Wed Mar 22 14:35:23 2017_x000D_	18.6118	11.4963	228.924	3.99547	2	22.1526	26.1379	186.623	3.25719	15.0637
18213	Wed Mar 22 14:35:23 2017_x000D_	18.5069	11.4964	235.083	4.10297	2	22.1526	26.1379	186.623	3.25719	15.0886
18214	Wed Mar 22 14:35:23 2017_x000D_	18.4019	11.4961	250.895	4.37895	2	22.1526	26.1379	186.623	3.25719	15.1146
18215	Wed Mar 22 14:35:23 2017_x000D_	18.4019	11.4961	250.895	4.37895	2	20.6592	25.2081	241.897	4.22189	13.8966
18216	Wed Mar 22 14:35:23 2017_x000D_	18.3002	11.6034	266.023	4.64298	2	20.6592	25.2081	241.897	4.22189	13.8077
18217	Wed Mar 22 14:35:23 2017_x000D_	18.3072	11.8183	-88.0888	-1.53744	2	20.6592	25.2081	241.897	4.22189	13.5948
18218	Wed Mar 22 14:35:23 2017_x000D_	18.4192	12.0327	-79.3627	-1.38514	2	20.6592	25.2081	241.897	4.22189	13.3645
18219	Wed Mar 22 14:35:23 2017_x000D_	18.4336	12.4628	-79.361	-1.38511	2	20.6592	25.2081	241.897	4.22189	12.9382
18220	Wed Mar 22 14:35:23 2017_x000D_	18.56	13.1071	-76.536	-1.33581	2	18.8046	22.498	252.906	4.41404	9.39408
18221	Wed Mar 22 14:35:23 2017_x000D_	18.6795	13.5364	-79.3621	-1.38513	2	18.8046	22.498	252.906	4.41404	8.96247
18222	Wed Mar 22 14:35:23 2017_x000D_	18.8132	14.3949	-82.24	-1.43536	2	18.8046	22.498	252.906	4.41404	8.1031
18223	Wed Mar 22 14:35:23 2017_x000D_	18.8275	14.8241	-82.2389	-1.43534	2	18.8046	22.498	252.906	4.41404	7.67393
18224	Wed Mar 22 14:35:23 2017_x000D_	18.9468	15.2527	-85.1586	-1.4863	2	17.8058	20.255	249.459	4.35387	5.13078
18225	Wed Mar 22 14:35:23 2017_x000D_	18.9575	15.5743	-85.3049	-1.48885	2	17.8058	20.255	249.459	4.35387	4.82031
18226	Wed Mar 22 14:35:23 2017_x000D_	18.9824	16.3248	-85.1573	-1.48627	2	17.8058	20.255	249.459	4.35387	4.10254
18227	Wed Mar 22 14:35:24 2017_x000D_	19.2205	17.1804	-85.1611	-1.48634	2	17.8058	20.255	249.459	4.35387	3.38446
18228	Wed Mar 22 14:35:24 2017_x000D_	19.2276	17.3945	-85.1609	-1.48634	1	19.4408	12.9994	0	0	4.40027
18229	Wed Mar 22 14:35:24 2017_x000D_	19.2418	17.8227	-85.1604	-1.48633	1	19.4408	12.9994	0	0	4.8274
18230	Wed Mar 22 14:35:24 2017_x000D_	19.263	18.4647	-85.1596	-1.48632	1	19.4408	12.9994	0	0	5.46819
18231	Wed Mar 22 14:35:24 2017_x000D_	19.2772	18.8925	-85.1591	-1.48631	1	19.4408	12.9994	0	0	5.89537
18232	Wed Mar 22 14:35:24 2017_x000D_	19.3925	19.2125	-81.9154	-1.42969	1	19.4408	12.9994	0	0	6.21329
18233	Wed Mar 22 14:35:24 2017_x000D_	19.4172	19.9605	-82.2362	-1.43529	1	19.5532	15.4397	0	0	4.52285
18234	Wed Mar 22 14:35:24 2017_x000D_	19.4242	20.1741	-82.2357	-1.43528	1	19.5532	15.4397	0	0	4.73616
18235	Wed Mar 22 14:35:24 2017_x000D_	19.5535	20.9209	-78.8722	-1.37658	1	19.5532	15.4397	0	0	5.4812
18236	Wed Mar 22 14:35:24 2017_x000D_	19.6688	21.2401	-82.2381	-1.43533	1	19.5532	15.4397	0	0	5.80155
18237	Wed Mar 22 14:35:24 2017_x000D_	19.697	22.0936	-82.2359	-1.43529	2	16.091	19.3164	179.195	3.12754	4.55149
18238	Wed Mar 22 14:35:24 2017_x000D_	19.7075	22.4134	-82.5264	-1.44036	2	16.091	19.3164	179.195	3.12754	4.76135
18239	Wed Mar 22 14:35:24 2017_x000D_	19.9412	23.1577	-82.2384	-1.43533	2	16.091	19.3164	179.195	3.12754	5.43872
18240	Wed Mar 22 14:35:24 2017_x000D_	19.9552	23.5839	-82.2373	-1.43531	2	16.091	19.3164	179.195	3.12754	5.75705
18241	Wed Mar 22 14:35:24 2017_x000D_	19.9657	23.9032	-82.5279	-1.44038	2	14.718	20.6014	150.009	2.61816	6.20002
18242	Wed Mar 22 14:35:24 2017_x000D_	19.9763	24.2228	-82.2357	-1.43528	2	14.718	20.6014	150.009	2.61816	6.38469
18243	Wed Mar 22 14:35:24 2017_x000D_	20.2062	24.8593	-82.2392	-1.43535	2	14.718	20.6014	150.009	2.61816	6.94623
18244	Wed Mar 22 14:35:24 2017_x000D_	20.2201	25.2848	-82.2381	-1.43533	2	14.718	20.6014	150.009	2.61816	7.22546
18245	Wed Mar 22 14:35:24 2017_x000D_	20.2411	25.9229	-82.2365	-1.4353	2	13.1259	21.8794	136.251	2.37803	8.18388
18246	Wed Mar 22 14:35:24 2017_x000D_	20.2515	26.2416	-82.5274	-1.44038	2	13.1259	21.8794	136.251	2.37803	8.35482
18247	Wed Mar 22 14:35:24 2017_x000D_	20.3732	26.7718	-79.3416	-1.38477	2	13.1259	21.8794	136.251	2.37803	8.74408
18248	Wed Mar 22 14:35:24 2017_x000D_	20.4916	27.1956	-82.2384	-1.43533	2	13.1259	21.8794	136.251	2.37803	9.08381
18249	Wed Mar 22 14:35:25 2017_x000D_	20.4985	27.408	-82.2378	-1.43532	2	13.1259	21.8794	136.251	2.37803	9.21524
18250	Wed Mar 22 14:35:25 2017_x000D_	20.5055	27.6203	-82.2373	-1.43531	2	12.1822	23.3987	105.419	1.83991	9.3327
18251	Wed Mar 22 14:35:25 2017_x000D_	20.7349	28.2546	-82.2409	-1.43537	2	12.1822	23.3987	105.419	1.83991	9.83506
18252	Wed Mar 22 14:35:25 2017_x000D_	20.6444	28.6801	-79.3393	-1.38473	2	12.1822	23.3987	105.419	1.83991	9.97507
18253	Wed Mar 22 14:35:25 2017_x000D_	20.7591	28.9969	-82.531	-1.44044	2	12.1822	23.3987	105.419	1.83991	10.2422
18254	Wed Mar 22 14:35:25 2017_x000D_	20.7626	29.1031	-82.2387	-1.43534	2	10.9434	26.677	97.2504	1.69734	10.1145
18255	Wed Mar 22 14:35:25 2017_x000D_	20.7764	29.5272	-82.2376	-1.43532	2	10.9434	26.677	97.2504	1.69734	10.2378
18256	Wed Mar 22 14:35:25 2017_x000D_	20.7833	29.7391	-82.2371	-1.43531	2	10.9434	26.677	97.2504	1.69734	10.3053
18257	Wed Mar 22 14:35:25 2017_x000D_	20.9012	30.1615	-79.3387	-1.38472	2	10.9434	26.677	97.2504	1.69734	10.5499
18258	Wed Mar 22 14:35:25 2017_x000D_	20.9081	30.3734	-79.3379	-1.38471	2	10.2004	28.6432	95.2856	1.66305	10.8466
18259	Wed Mar 22 14:35:25 2017_x000D_	20.9114	30.4793	-72.9386	-1.27302	2	10.2004	28.6432	95.2856	1.66305	10.8672
18260	Wed Mar 22 14:35:25 2017_x000D_	20.9073	30.3732	-60.8789	-1.06254	2	10.2004	28.6432	95.2856	1.66305	10.8458
18261	Wed Mar 22 14:35:25 2017_x000D_	20.6952	30.27	-54.4277	-0.949942	2	10.2004	28.6432	95.2856	1.66305	10.6201
18262	Wed Mar 22 14:35:25 2017_x000D_	20.6949	30.2702	-46.246	-0.807144	2	10.2004	28.6432	95.2856	1.66305	10.6199
18263	Wed Mar 22 14:35:25 2017_x000D_	20.5868	30.166	-33.8458	-0.590721	2	9.40093	31.932	98.8158	1.72466	11.3244
18264	Wed Mar 22 14:35:25 2017_x000D_	20.378	30.169	-25.9718	-0.453294	2	9.40093	31.932	98.8158	1.72466	11.1177
18265	Wed Mar 22 14:35:25 2017_x000D_	20.2705	30.0651	-11.2883	-0.197018	2	9.40093	31.932	98.8158	1.72466	11.0287
18266	Wed Mar 22 14:35:25 2017_x000D_	20.3783	30.1701	-2.15913	-0.0376839	2	9.40093	31.932	98.8158	1.72466	11.1179
18267	Wed Mar 22 14:35:25 2017_x000D_	20.4829	30.169	3.8156	0.0665947	2	8.87765	33.903	97.8195	1.70727	12.1912
18268	Wed Mar 22 14:35:25 2017_x000D_	20.6916	30.1666	15.8078	0.275899	2	8.87765	33.903	97.8195	1.70727	12.3907
18269	Wed Mar 22 14:35:25 2017_x000D_	20.8966	30.058	18.6591	0.325664	2	8.87765	33.903	97.8195	1.70727	12.619
18270	Wed Mar 22 14:35:26 2017_x000D_	21.1021	29.9493	29.3031	0.511436	2	8.87765	33.903	97.8195	1.70727	12.8479
18271	Wed Mar 22 14:35:26 2017_x000D_	21.307	29.8407	31.9386	0.557434	2	8.37343	35.4325	96.5887	1.68579	14.0906
18272	Wed Mar 22 14:35:26 2017_x000D_	21.8176	29.5162	36.0846	0.629796	2	8.37343	35.4325	96.5887	1.68579	14.6884
18273	Wed Mar 22 14:35:26 2017_x000D_	22.019	29.3016	36.084	0.629784	2	8.37343	35.4325	96.5887	1.68579	14.9596
18274	Wed Mar 22 14:35:26 2017_x000D_	22.6298	28.8701	36.0841	0.629787	2	8.37343	35.4325	96.5887	1.68579	15.6942
18275	Wed Mar 22 14:35:26 2017_x000D_	22.8311	28.6556	36.0835	0.629776	2	8.93601	37.6554	46.2894	0.807903	16.5551
18276	Wed Mar 22 14:35:26 2017_x000D_	23.1363	28.4399	34.4393	0.601079	2	8.93601	37.6554	46.2894	0.807903	16.9285
18277	Wed Mar 22 14:35:26 2017_x000D_	23.75	28.1145	31.9362	0.557392	2	8.93601	37.6554	46.2894	0.807903	17.6205
18278	Wed Mar 22 14:35:26 2017_x000D_	23.9512	27.9001	31.9351	0.557373	2	8.93601	37.6554	46.2894	0.807903	17.9059
18279	Wed Mar 22 14:35:26 2017_x000D_	24.3603	27.6833	31.9356	0.557382	2	8.93601	37.6554	46.2894	0.807903	18.3671
18280	Wed Mar 22 14:35:26 2017_x000D_	24.9703	27.2522	31.935	0.557371	2	10.3833	39.6832	46.6782	0.814688	19.1653
18281	Wed Mar 22 14:35:26 2017_x000D_	25.1715	27.0379	31.934	0.557353	2	10.3833	39.6832	46.6782	0.814688	19.4575
18282	Wed Mar 22 14:35:26 2017_x000D_	25.8884	26.7117	30.797	0.537509	2	10.3833	39.6832	46.6782	0.814688	20.2155
18283	Wed Mar 22 14:35:26 2017_x000D_	26.1964	26.6023	31.9364	0.557395	2	10.3833	39.6832	46.6782	0.814688	20.5223
18284	Wed Mar 22 14:35:26 2017_x000D_	26.3974	26.3881	31.9353	0.557376	2	11.8393	41.4896	58.0995	1.01403	20.976
18285	Wed Mar 22 14:35:26 2017_x000D_	27.0068	25.9575	31.9347	0.557366	2	11.8393	41.4896	58.0995	1.01403	21.7094
18286	Wed Mar 22 14:35:26 2017_x000D_	27.4151	25.7411	31.9352	0.557374	2	11.8393	41.4896	58.0995	1.01403	22.15
18287	Wed Mar 22 14:35:26 2017_x000D_	28.0241	25.3107	31.9346	0.557363	2	11.8393	41.4896	58.0995	1.01403	22.8846
18288	Wed Mar 22 14:35:26 2017_x000D_	28.2313	25.3085	31.9361	0.557389	2	12.6573	42.8357	65.232	1.13851	23.4468
18289	Wed Mar 22 14:35:26 2017_x000D_	28.8401	24.8783	31.9355	0.557379	2	12.6573	42.8357	65.232	1.13851	24.1734
18290	Wed Mar 22 14:35:26 2017_x000D_	29.1446	24.6632	33.5182	0.585003	2	12.6573	42.8357	65.232	1.13851	24.5371
18291	Wed Mar 22 14:35:27 2017_x000D_	29.4487	24.4482	31.9348	0.557368	2	12.6573	42.8357	65.232	1.13851	24.9008
18292	Wed Mar 22 14:35:27 2017_x000D_	29.8564	24.2322	31.9353	0.557376	2	12.6573	42.8357	65.232	1.13851	25.3357
18293	Wed Mar 22 14:35:27 2017_x000D_	30.3614	23.8032	33.5176	0.584993	2	13.4845	43.9614	54.7564	0.955679	26.2904
18294	Wed Mar 22 14:35:27 2017_x000D_	30.7688	23.5873	33.5182	0.585003	2	13.4845	43.9614	54.7564	0.955679	26.718
18295	Wed Mar 22 14:35:27 2017_x000D_	31.3768	23.1577	33.5179	0.584998	2	13.4845	43.9614	54.7564	0.955679	27.4395
18296	Wed Mar 22 14:35:27 2017_x000D_	31.6835	23.0489	29.2901	0.511209	2	13.4845	43.9614	54.7564	0.955679	27.7225
18297	Wed Mar 22 14:35:27 2017_x000D_	32.2912	22.6194	29.2889	0.511188	2	16.3655	43.1662	352.75	6.15664	25.9961
18298	Wed Mar 22 14:35:27 2017_x000D_	32.6982	22.4038	29.2891	0.511191	2	16.3655	43.1662	352.75	6.15664	26.4166
18299	Wed Mar 22 14:35:27 2017_x000D_	33.3085	22.0804	31.9353	0.557376	2	16.3655	43.1662	352.75	6.15664	27.0495
18300	Wed Mar 22 14:35:27 2017_x000D_	33.7152	21.865	31.9358	0.557384	2	16.3655	43.1662	352.75	6.15664	27.4728
18301	Wed Mar 22 14:35:27 2017_x000D_	33.9156	21.6513	31.9347	0.557366	2	19.9309	41.7309	327.544	5.71672	24.4696
18302	Wed Mar 22 14:35:27 2017_x000D_	34.7315	21.3265	29.2899	0.511206	2	19.9309	41.7309	327.544	5.71672	25.2071
18303	Wed Mar 22 14:35:27 2017_x000D_	34.9318	21.1129	29.2886	0.511182	2	19.9309	41.7309	327.544	5.71672	25.4976
18304	Wed Mar 22 14:35:27 2017_x000D_	35.2349	20.8986	27.9133	0.48718	2	19.9309	41.7309	327.544	5.71672	25.8495
18305	Wed Mar 22 14:35:27 2017_x000D_	35.9474	20.5749	31.9369	0.557405	2	23.3067	39.6294	315.77	5.51123	22.8662
18306	Wed Mar 22 14:35:27 2017_x000D_	36.1476	20.3615	31.9359	0.557387	2	23.3067	39.6294	315.77	5.51123	23.1547
18307	Wed Mar 22 14:35:27 2017_x000D_	36.7565	20.0389	29.2879	0.511171	2	23.3067	39.6294	315.77	5.51123	23.7631
18308	Wed Mar 22 14:35:27 2017_x000D_	36.9567	19.8255	29.2865	0.511147	2	23.3067	39.6294	315.77	5.51123	24.0524
18309	Wed Mar 22 14:35:27 2017_x000D_	37.3653	19.7164	31.9373	0.55741	2	23.3067	39.6294	315.77	5.51123	24.3756
18310	Wed Mar 22 14:35:27 2017_x000D_	37.9711	19.2882	31.9367	0.5574	2	25.5704	37.935	340.102	5.9359	22.3938
18311	Wed Mar 22 14:35:27 2017_x000D_	38.1711	19.0749	31.9356	0.557382	2	25.5704	37.935	340.102	5.9359	22.6822
18312	Wed Mar 22 14:35:27 2017_x000D_	38.5766	18.8601	31.9361	0.557389	2	25.5704	37.935	340.102	5.9359	23.0871
18313	Wed Mar 22 14:35:28 2017_x000D_	38.7766	18.6468	31.935	0.557371	2	25.5704	37.935	340.102	5.9359	23.376
18314	Wed Mar 22 14:35:28 2017_x000D_	39.3873	18.4307	31.937	0.557405	2	27.9134	34.4794	300.654	5.2474	19.7284
18315	Wed Mar 22 14:35:28 2017_x000D_	39.4871	18.3241	27.9087	0.487099	2	27.9134	34.4794	300.654	5.2474	19.8732
18316	Wed Mar 22 14:35:28 2017_x000D_	39.6897	18.2168	30.4807	0.531988	2	27.9134	34.4794	300.654	5.2474	20.0787
18317	Wed Mar 22 14:35:28 2017_x000D_	39.9924	18.0029	31.9363	0.557394	2	27.9134	34.4794	300.654	5.2474	20.4298
18318	Wed Mar 22 14:35:28 2017_x000D_	40.1949	17.8956	29.285	0.511119	2	30.0389	31.0156	289.898	5.05967	16.5915
18319	Wed Mar 22 14:35:28 2017_x000D_	40.2946	17.7891	25.2141	0.44007	2	30.0389	31.0156	289.898	5.05967	16.7368
18320	Wed Mar 22 14:35:28 2017_x000D_	40.5967	17.5752	18.5405	0.323593	2	30.0389	31.0156	289.898	5.05967	17.0913
18321	Wed Mar 22 14:35:28 2017_x000D_	40.6989	17.5745	12.0925	0.211055	2	30.0389	31.0156	289.898	5.05967	17.1551
18322	Wed Mar 22 14:35:28 2017_x000D_	40.4932	17.5752	-5.50059	-0.0960034	2	31.4698	28.4116	296.037	5.16682	14.1014
18323	Wed Mar 22 14:35:28 2017_x000D_	40.3907	17.5756	-11.8319	-0.206505	2	31.4698	28.4116	296.037	5.16682	14.0357
18324	Wed Mar 22 14:35:28 2017_x000D_	40.4905	17.4683	-26.7052	-0.466094	2	31.4698	28.4116	296.037	5.16682	14.182
18325	Wed Mar 22 14:35:28 2017_x000D_	40.5984	17.679	-33.0405	-0.576665	2	31.4698	28.4116	296.037	5.16682	14.0897
18326	Wed Mar 22 14:35:28 2017_x000D_	40.8038	17.6774	-40.9824	-0.715278	2	31.4698	28.4116	296.037	5.16682	14.2249
18327	Wed Mar 22 14:35:28 2017_x000D_	40.912	17.8882	-51.2038	-0.893675	2	33.1299	25.5928	288.512	5.03549	10.9509
18328	Wed Mar 22 14:35:28 2017_x000D_	41.1199	17.9926	-57.6804	-1.00671	2	33.1299	25.5928	288.512	5.03549	11.0274
18329	Wed Mar 22 14:35:28 2017_x000D_	41.2332	18.4149	-68.0806	-1.18823	2	33.1299	25.5928	288.512	5.03549	10.8252
18330	Wed Mar 22 14:35:28 2017_x000D_	41.3384	18.5198	-71.676	-1.25098	2	33.1299	25.5928	288.512	5.03549	10.8354
18331	Wed Mar 22 14:35:28 2017_x000D_	41.6613	19.152	-74.3626	-1.29787	2	34.5519	23.2072	277.655	4.846	8.18463
18332	Wed Mar 22 14:35:28 2017_x000D_	41.6742	19.6805	-73.6058	-1.28466	2	34.5519	23.2072	277.655	4.846	7.94763
18333	Wed Mar 22 14:35:28 2017_x000D_	41.7868	20.102	-70.796	-1.23562	2	34.5519	23.2072	277.655	4.846	7.87312
18334	Wed Mar 22 14:35:29 2017_x000D_	42.1117	20.8383	-74.362	-1.29786	2	34.5519	23.2072	277.655	4.846	7.92226
18335	Wed Mar 22 14:35:29 2017_x000D_	42.122	21.2604	-74.359	-1.29781	2	35.7255	21.4761	284.692	4.96881	6.40014
18336	Wed Mar 22 14:35:29 2017_x000D_	42.2292	21.4703	-71.6736	-1.25094	2	35.7255	21.4761	284.692	4.96881	6.5037
18337	Wed Mar 22 14:35:29 2017_x000D_	42.4489	22.1011	-71.6739	-1.25094	2	35.7255	21.4761	284.692	4.96881	6.75239
18338	Wed Mar 22 14:35:29 2017_x000D_	42.5614	22.5218	-74.3613	-1.29785	2	35.7255	21.4761	284.692	4.96881	6.91542
18339	Wed Mar 22 14:35:29 2017_x000D_	42.6786	23.1527	-71.6705	-1.25089	2	36.2334	19.9448	296.818	5.18045	7.19939
18340	Wed Mar 22 14:35:29 2017_x000D_	42.791	23.573	-74.3596	-1.29782	2	36.2334	19.9448	296.818	5.18045	7.49439
18341	Wed Mar 22 14:35:29 2017_x000D_	43.0103	24.2023	-74.3608	-1.29784	2	36.2334	19.9448	296.818	5.18045	8.00329
18342	Wed Mar 22 14:35:29 2017_x000D_	43.1223	24.6219	-71.6693	-1.25086	2	36.2334	19.9448	296.818	5.18045	8.3266
18343	Wed Mar 22 14:35:29 2017_x000D_	43.3313	24.8301	-71.6732	-1.25093	2	36.2334	19.9448	296.818	5.18045	8.61663
18344	Wed Mar 22 14:35:29 2017_x000D_	43.3413	25.2505	-71.6695	-1.25087	2	38.0635	18.2334	343.075	5.98779	8.78037
18345	Wed Mar 22 14:35:29 2017_x000D_	43.5602	25.8787	-71.6699	-1.25088	2	38.0635	18.2334	343.075	5.98779	9.41617
18346	Wed Mar 22 14:35:29 2017_x000D_	43.774	26.2965	-71.672	-1.25091	2	38.0635	18.2334	343.075	5.98779	9.88046
18347	Wed Mar 22 14:35:29 2017_x000D_	43.9926	26.9239	-71.6723	-1.25092	2	38.0635	18.2334	343.075	5.98779	10.5204
18348	Wed Mar 22 14:35:29 2017_x000D_	44	27.2389	-70.7882	-1.23549	2	40.1024	16.7495	331.745	5.79004	11.1901
18349	Wed Mar 22 14:35:29 2017_x000D_	44.2209	27.9703	-71.669	-1.25086	2	40.1024	16.7495	331.745	5.79004	11.9528
18350	Wed Mar 22 14:35:29 2017_x000D_	44.4318	28.2825	-70.7902	-1.23552	2	40.1024	16.7495	331.745	5.79004	12.3188
18351	Wed Mar 22 14:35:29 2017_x000D_	44.65	28.9086	-70.7902	-1.23552	2	40.1024	16.7495	331.745	5.79004	12.9817
18352	Wed Mar 22 14:35:29 2017_x000D_	44.7588	29.2211	-69.0528	-1.2052	2	42.787	15.5069	346.635	6.04992	13.8552
18353	Wed Mar 22 14:35:29 2017_x000D_	44.868	29.5342	-70.7902	-1.23552	2	42.787	15.5069	346.635	6.04992	14.1808
18354	Wed Mar 22 14:35:29 2017_x000D_	45.0882	30.2638	-71.672	-1.25091	2	42.787	15.5069	346.635	6.04992	14.9352
18355	Wed Mar 22 14:35:30 2017_x000D_	45.2986	30.575	-70.7921	-1.23556	2	42.787	15.5069	346.635	6.04992	15.276
18356	Wed Mar 22 14:35:30 2017_x000D_	45.3059	30.8885	-71.6724	-1.25092	2	42.787	15.5069	346.635	6.04992	15.5865
18357	Wed Mar 22 14:35:30 2017_x000D_	45.5234	31.5127	-71.6727	-1.25092	2	45.1912	15.5826	16.925	0.295397	15.9336
18358	Wed Mar 22 14:35:30 2017_x000D_	45.6346	31.9293	-74.3736	-1.29806	2	45.1912	15.5826	16.925	0.295397	16.3527
18359	Wed Mar 22 14:35:30 2017_x000D_	45.8519	32.5528	-74.3748	-1.29808	2	45.1912	15.5826	16.925	0.295397	16.9831
18360	Wed Mar 22 14:35:30 2017_x000D_	45.8615	32.9702	-74.3718	-1.29803	2	45.1912	15.5826	16.925	0.295397	17.4005
18361	Wed Mar 22 14:35:30 2017_x000D_	46.069	33.1759	-74.376	-1.29811	2	47.7511	16.9897	16.925	0.295397	16.2734
18362	Wed Mar 22 14:35:30 2017_x000D_	46.286	33.7986	-74.3772	-1.29813	2	47.7511	16.9897	16.925	0.295397	16.8726
18363	Wed Mar 22 14:35:30 2017_x000D_	46.2932	34.1115	-73.6162	-1.28485	2	47.7511	16.9897	16.925	0.295397	17.1838
18364	Wed Mar 22 14:35:30 2017_x000D_	46.5076	34.6292	-74.3769	-1.29812	2	47.7511	16.9897	16.925	0.295397	17.6833
18365	Wed Mar 22 14:35:30 2017_x000D_	46.5123	34.8375	-74.3754	-1.29809	2	47.7511	16.9897	16.925	0.295397	17.8907
18366	Wed Mar 22 14:35:30 2017_x000D_	46.6229	35.2524	-71.6687	-1.25085	2	49.2384	17.9204	15.4191	0.269114	17.5282
18367	Wed Mar 22 14:35:30 2017_x000D_	46.7289	35.4591	-74.3765	-1.29812	2	49.2384	17.9204	15.4191	0.269114	17.7173
18368	Wed Mar 22 14:35:30 2017_x000D_	46.8371	35.7698	-70.7843	-1.23542	2	49.2384	17.9204	15.4191	0.269114	18.0102
18369	Wed Mar 22 14:35:30 2017_x000D_	46.8371	35.7698	-70.7843	-1.23542	2	49.2384	17.9204	15.4191	0.269114	18.0102
18370	Wed Mar 22 14:35:30 2017_x000D_	46.8441	36.0817	-71.6672	-1.25083	2	51.1514	19.085	13.9662	0.243757	17.534
18371	Wed Mar 22 14:35:30 2017_x000D_	46.9475	36.1842	-68.0388	-1.1875	2	51.1514	19.085	13.9662	0.243757	17.6084
18372	Wed Mar 22 14:35:30 2017_x000D_	47.1612	36.7009	-61.5416	-1.0741	2	51.1514	19.085	13.9662	0.243757	18.0622
18373	Wed Mar 22 14:35:30 2017_x000D_	47.1656	36.9086	-56.6236	-0.988267	2	51.1514	19.085	13.9662	0.243757	18.2638
18374	Wed Mar 22 14:35:30 2017_x000D_	47.4731	37.1119	-42.5606	-0.742822	2	53.5313	19.6012	0	0	18.5291
18375	Wed Mar 22 14:35:30 2017_x000D_	47.4775	37.32	-34.1812	-0.596574	2	53.5313	19.6012	0	0	18.7244
18376	Wed Mar 22 14:35:30 2017_x000D_	47.8838	37.4175	-23.5364	-0.410787	2	53.5313	19.6012	0	0	18.69
18377	Wed Mar 22 14:35:31 2017_x000D_	47.9871	37.52	-14.1447	-0.246872	2	53.5313	19.6012	0	0	18.7569
18378	Wed Mar 22 14:35:31 2017_x000D_	48.0902	37.6223	-10.6293	-0.185516	2	55.9103	20.1172	0	0	19.1724
18379	Wed Mar 22 14:35:31 2017_x000D_	48.4945	37.6159	0.981455	0.0171296	2	55.9103	20.1172	0	0	19.0052
18380	Wed Mar 22 14:35:31 2017_x000D_	48.9005	37.7129	3.92994	0.0685903	2	55.9103	20.1172	0	0	18.9406
18381	Wed Mar 22 14:35:31 2017_x000D_	49.5036	37.5988	6.86002	0.11973	2	55.9103	20.1172	0	0	18.6186
18382	Wed Mar 22 14:35:31 2017_x000D_	50.1062	37.4846	3.92576	0.0685175	2	55.9103	20.1172	0	0	18.3116
18383	Wed Mar 22 14:35:31 2017_x000D_	50.9121	37.4708	3.92693	0.0685378	2	57.6658	19.9512	353.756	6.17421	18.7763
18384	Wed Mar 22 14:35:31 2017_x000D_	51.3148	37.4639	3.92752	0.0685481	2	57.6658	19.9512	353.756	6.17421	18.6287
18385	Wed Mar 22 14:35:31 2017_x000D_	51.7151	37.3533	0.975283	0.0170219	2	57.6658	19.9512	353.756	6.17421	18.3914
18386	Wed Mar 22 14:35:31 2017_x000D_	52.1196	37.45	-1.97085	-0.0343978	2	57.6658	19.9512	353.756	6.17421	18.3567
18387	Wed Mar 22 14:35:31 2017_x000D_	52.9238	37.4362	-1.97215	-0.0344205	2	60.7505	19.3853	351.074	6.12739	19.6747
18388	Wed Mar 22 14:35:31 2017_x000D_	53.7274	37.4225	-1.97345	-0.0344433	2	60.7505	19.3853	351.074	6.12739	19.3563
18389	Wed Mar 22 14:35:31 2017_x000D_	54.1289	37.4157	-1.97413	-0.0344551	2	60.7505	19.3853	351.074	6.12739	19.2078
18390	Wed Mar 22 14:35:31 2017_x000D_	54.5303	37.4088	-1.97476	-0.034466	2	60.7505	19.3853	351.074	6.12739	19.0667
18391	Wed Mar 22 14:35:31 2017_x000D_	55.2341	37.5004	0.981486	0.0171302	2	62.2873	19.2127	0	0	19.6007
18392	Wed Mar 22 14:35:31 2017_x000D_	55.635	37.4935	0.981534	0.017131	2	62.2873	19.2127	0	0	19.4536
18393	Wed Mar 22 14:35:31 2017_x000D_	56.3364	37.4815	0.981491	0.0171303	2	62.2873	19.2127	0	0	19.2136
18394	Wed Mar 22 14:35:31 2017_x000D_	56.6365	37.4764	0.981469	0.0171299	2	62.2873	19.2127	0	0	19.1179
18395	Wed Mar 22 14:35:31 2017_x000D_	56.937	37.4712	0.981452	0.0171296	2	63.8345	18.8196	352.955	6.16023	19.8861
18396	Wed Mar 22 14:35:31 2017_x000D_	57.7353	37.3543	3.93702	0.0687139	2	63.8345	18.8196	352.955	6.16023	19.5124
18397	Wed Mar 22 14:35:31 2017_x000D_	58.035	37.3492	3.79678	0.0662663	2	63.8345	18.8196	352.955	6.16023	19.416
18398	Wed Mar 22 14:35:32 2017_x000D_	58.7329	37.234	6.88035	0.120085	2	63.8345	18.8196	352.955	6.16023	19.108
18399	Wed Mar 22 14:35:32 2017_x000D_	59.1324	37.2272	6.88147	0.120104	2	63.8345	18.8196	352.955	6.16023	18.9987
18400	Wed Mar 22 14:35:32 2017_x000D_	59.4316	37.2221	6.60289	0.115242	2	64.717	18.6265	354.062	6.17955	19.3321
18401	Wed Mar 22 14:35:32 2017_x000D_	60.1303	37.2102	6.88433	0.120154	2	64.717	18.6265	354.062	6.17955	19.1414
18402	Wed Mar 22 14:35:32 2017_x000D_	60.5274	37.1003	9.79909	0.171026	2	64.717	18.6265	354.062	6.17955	18.9429
18403	Wed Mar 22 14:35:32 2017_x000D_	60.725	36.9937	6.88035	0.120085	2	64.717	18.6265	354.062	6.17955	18.796
18404	Wed Mar 22 14:35:32 2017_x000D_	61.4223	36.9819	6.60257	0.115237	2	65.8174	18.4402	353.274	6.16579	19.0555
18405	Wed Mar 22 14:35:32 2017_x000D_	61.7213	36.9768	6.88319	0.120134	2	65.8174	18.4402	353.274	6.16579	18.9838
18406	Wed Mar 22 14:35:32 2017_x000D_	62.4145	36.7588	6.59964	0.115185	2	65.8174	18.4402	353.274	6.16579	18.632
18407	Wed Mar 22 14:35:32 2017_x000D_	62.7132	36.7537	6.88037	0.120085	2	65.8174	18.4402	353.274	6.16579	18.5747
18408	Wed Mar 22 14:35:32 2017_x000D_	63.3099	36.7437	6.88203	0.120114	2	66.6998	18.2471	0	0	18.8047
18409	Wed Mar 22 14:35:32 2017_x000D_	63.5087	36.7404	6.88264	0.120125	2	66.6998	18.2471	0	0	18.7666
18410	Wed Mar 22 14:35:32 2017_x000D_	64.0037	36.6289	3.78747	0.0661037	2	66.6998	18.2471	0	0	18.5785
18411	Wed Mar 22 14:35:32 2017_x000D_	64.3019	36.6239	3.92901	0.0685741	2	66.6998	18.2471	0	0	18.5326
18412	Wed Mar 22 14:35:32 2017_x000D_	64.5005	36.6205	3.92926	0.0685785	2	68.0179	18.0677	0	0	18.8833
18413	Wed Mar 22 14:35:32 2017_x000D_	64.7982	36.6156	3.78857	0.066123	2	68.0179	18.0677	0	0	18.8253
18414	Wed Mar 22 14:35:32 2017_x000D_	65.1952	36.6089	3.78918	0.0661336	2	68.0179	18.0677	0	0	18.7548
18415	Wed Mar 22 14:35:32 2017_x000D_	65.2946	36.6072	3.93055	0.068601	2	68.0179	18.0677	0	0	18.7384
18416	Wed Mar 22 14:35:32 2017_x000D_	65.7902	36.5987	-1.8708	-0.0326517	2	68.0179	18.0677	0	0	18.6644
18417	Wed Mar 22 14:35:32 2017_x000D_	65.888	36.494	-4.97217	-0.0867807	2	72.1782	17.7569	352.08	6.14495	19.7648
18418	Wed Mar 22 14:35:32 2017_x000D_	65.987	36.4918	-17.2069	-0.300317	2	72.1782	17.7569	352.08	6.14495	19.7314
18419	Wed Mar 22 14:35:33 2017_x000D_	65.8863	36.39	-26.5021	-0.462549	2	72.1782	17.7569	352.08	6.14495	19.6667
18420	Wed Mar 22 14:35:33 2017_x000D_	65.7872	36.3914	-32.9674	-0.575389	2	72.1782	17.7569	352.08	6.14495	19.7
18421	Wed Mar 22 14:35:33 2017_x000D_	65.8867	36.3892	-47.1427	-0.822795	2	75.0086	17.8458	351.184	6.12932	20.6656
18422	Wed Mar 22 14:35:33 2017_x000D_	65.7881	36.3907	-57.1754	-0.997899	2	75.0086	17.8458	351.184	6.12932	20.7106
18423	Wed Mar 22 14:35:33 2017_x000D_	65.9851	36.2844	-63.4076	-1.10667	2	75.0086	17.8458	351.184	6.12932	20.5282
18424	Wed Mar 22 14:35:33 2017_x000D_	66.0881	36.4888	-78.2306	-1.36538	2	75.0086	17.8458	351.184	6.12932	20.6673
18425	Wed Mar 22 14:35:33 2017_x000D_	66.0914	36.6949	-83.6335	-1.45968	2	76.761	17.6802	0	0	21.8037
18426	Wed Mar 22 14:35:33 2017_x000D_	66.0964	37.0042	265.076	4.62646	2	76.761	17.6802	0	0	22.0715
18427	Wed Mar 22 14:35:33 2017_x000D_	66.0021	37.3148	257.332	4.4913	2	76.761	17.6802	0	0	22.3891
18428	Wed Mar 22 14:35:33 2017_x000D_	65.9107	37.8312	253.956	4.43236	2	76.761	17.6802	0	0	22.8865
18429	Wed Mar 22 14:35:33 2017_x000D_	65.8179	38.2444	251.338	4.38667	2	76.761	17.6802	0	0	23.2946
18430	Wed Mar 22 14:35:33 2017_x000D_	65.6259	38.6592	251.338	4.38668	2	77.8602	17.494	352.434	6.15113	24.4468
18431	Wed Mar 22 14:35:33 2017_x000D_	65.3412	39.4867	253.957	4.43238	2	77.8602	17.494	352.434	6.15113	25.3062
18432	Wed Mar 22 14:35:33 2017_x000D_	65.2485	39.8996	251.338	4.38668	2	77.8602	17.494	352.434	6.15113	25.7112
18433	Wed Mar 22 14:35:33 2017_x000D_	65.063	40.7249	251.337	4.38666	2	77.8602	17.494	352.434	6.15113	26.5225
18434	Wed Mar 22 14:35:33 2017_x000D_	64.8712	41.1393	251.338	4.38667	2	78.7306	17.5214	0	0	27.3841
18435	Wed Mar 22 14:35:33 2017_x000D_	64.7817	41.7569	253.956	4.43236	2	78.7306	17.5214	0	0	27.963
18436	Wed Mar 22 14:35:33 2017_x000D_	64.5884	42.0685	254.758	4.44636	2	78.7306	17.5214	0	0	28.3295
18437	Wed Mar 22 14:35:33 2017_x000D_	64.5932	42.3764	253.956	4.43236	2	78.7306	17.5214	0	0	28.5944
18438	Wed Mar 22 14:35:33 2017_x000D_	64.3983	42.5854	253.957	4.43239	2	79.7743	18.4366	69.3069	1.20963	28.6284
18439	Wed Mar 22 14:35:33 2017_x000D_	64.2131	43.4097	253.957	4.43238	2	79.7743	18.4366	69.3069	1.20963	29.4246
18440	Wed Mar 22 14:35:33 2017_x000D_	64.1173	43.6166	256.654	4.47946	2	79.7743	18.4366	69.3069	1.20963	29.6509
18441	Wed Mar 22 14:35:34 2017_x000D_	64.0297	44.3359	254.757	4.44635	2	79.7743	18.4366	69.3069	1.20963	30.3095
18442	Wed Mar 22 14:35:34 2017_x000D_	63.9355	44.6453	256.653	4.47944	2	80.7068	21.5529	82.1692	1.43412	28.5401
18443	Wed Mar 22 14:35:34 2017_x000D_	63.6498	45.3684	254.758	4.44637	2	80.7068	21.5529	82.1692	1.43412	29.2937
18444	Wed Mar 22 14:35:34 2017_x000D_	63.6548	45.6757	253.956	4.43236	2	80.7068	21.5529	82.1692	1.43412	29.5412
18445	Wed Mar 22 14:35:34 2017_x000D_	63.4682	46.3965	253.072	4.41695	2	80.7068	21.5529	82.1692	1.43412	30.2386
18446	Wed Mar 22 14:35:34 2017_x000D_	63.2768	46.81	253.073	4.41696	2	80.7068	21.5529	82.1692	1.43412	30.6876
18447	Wed Mar 22 14:35:34 2017_x000D_	63.1827	47.119	251.334	4.38661	2	81.2371	23.9934	83.377	1.4552	29.3386
18448	Wed Mar 22 14:35:34 2017_x000D_	62.9963	47.8394	250.336	4.36919	2	81.2371	23.9934	83.377	1.4552	30.0226
18449	Wed Mar 22 14:35:34 2017_x000D_	62.8033	48.1504	251.334	4.38661	2	81.2371	23.9934	83.377	1.4552	30.3869
18450	Wed Mar 22 14:35:34 2017_x000D_	62.711	48.5613	253.957	4.43238	2	81.2371	23.9934	83.377	1.4552	30.7701
18451	Wed Mar 22 14:35:34 2017_x000D_	62.424	49.1813	251.335	4.38662	2	81.3657	25.7594	83.274	1.45341	30.1226
18452	Wed Mar 22 14:35:34 2017_x000D_	62.4308	49.5899	251.333	4.38659	2	81.3657	25.7594	83.274	1.45341	30.4372
18453	Wed Mar 22 14:35:34 2017_x000D_	62.1439	50.2096	248.795	4.34229	2	81.3657	25.7594	83.274	1.45341	31.1013
18454	Wed Mar 22 14:35:34 2017_x000D_	62.0517	50.6202	251.334	4.3866	2	81.3657	25.7594	83.274	1.45341	31.4816
18455	Wed Mar 22 14:35:34 2017_x000D_	61.8587	50.9312	250.336	4.3692	2	81.4721	27.9644	83.4591	1.45664	30.202
18456	Wed Mar 22 14:35:34 2017_x000D_	61.6728	51.6501	251.334	4.3866	2	81.4721	27.9644	83.4591	1.45664	30.8711
18457	Wed Mar 22 14:35:34 2017_x000D_	61.4781	51.8589	251.335	4.38663	2	81.4721	27.9644	83.4591	1.45664	31.1562
18458	Wed Mar 22 14:35:34 2017_x000D_	61.2922	52.5778	250.336	4.36919	2	81.4721	27.9644	83.4591	1.45664	31.8284
18459	Wed Mar 22 14:35:34 2017_x000D_	61.1984	52.886	248.794	4.34228	2	81.4721	27.9644	83.4591	1.45664	32.1265
18460	Wed Mar 22 14:35:34 2017_x000D_	60.9118	53.5049	251.335	4.38663	2	81.7623	30.8338	85.0276	1.48401	30.8013
18461	Wed Mar 22 14:35:34 2017_x000D_	60.9188	53.9124	251.334	4.3866	2	81.7623	30.8338	85.0276	1.48401	31.0978
18462	Wed Mar 22 14:35:35 2017_x000D_	60.7313	54.5286	251.334	4.3866	2	81.7623	30.8338	85.0276	1.48401	31.682
18463	Wed Mar 22 14:35:35 2017_x000D_	60.5368	54.7374	251.335	4.38662	2	81.7623	30.8338	85.0276	1.48401	31.9672
18464	Wed Mar 22 14:35:35 2017_x000D_	60.5403	54.941	251.334	4.38661	2	81.6514	33.0296	84.8292	1.48055	30.4268
18465	Wed Mar 22 14:35:35 2017_x000D_	60.3458	55.1498	251.335	4.38663	2	81.6514	33.0296	84.8292	1.48055	30.7121
18466	Wed Mar 22 14:35:35 2017_x000D_	60.2539	55.5597	248.793	4.34226	2	81.6514	33.0296	84.8292	1.48055	31.0718
18467	Wed Mar 22 14:35:35 2017_x000D_	60.1638	56.0711	250.335	4.36917	2	81.6514	33.0296	84.8292	1.48055	31.506
18468	Wed Mar 22 14:35:35 2017_x000D_	60.0683	56.2773	247.692	4.32303	2	81.4851	36.3214	97.8308	1.70747	29.2731
18469	Wed Mar 22 14:35:35 2017_x000D_	59.9711	56.3815	251.335	4.38662	2	81.4851	36.3214	97.8308	1.70747	29.4153
18470	Wed Mar 22 14:35:35 2017_x000D_	59.8792	56.7909	253.963	4.43248	2	81.4851	36.3214	97.8308	1.70747	29.7627
18471	Wed Mar 22 14:35:35 2017_x000D_	59.7856	57.0984	257.358	4.49174	2	81.4851	36.3214	97.8308	1.70747	30.0425
18472	Wed Mar 22 14:35:35 2017_x000D_	59.6919	57.4061	259.447	4.5282	2	79.9947	40.0103	93.5931	1.63351	26.7361
18473	Wed Mar 22 14:35:35 2017_x000D_	59.5027	57.9192	-88.98	-1.55299	2	79.9947	40.0103	93.5931	1.63351	27.2149
18474	Wed Mar 22 14:35:35 2017_x000D_	59.5061	58.1222	-83.4077	-1.45574	2	79.9947	40.0103	93.5931	1.63351	27.3464
18475	Wed Mar 22 14:35:35 2017_x000D_	59.6099	58.4239	-69.1605	-1.20708	2	79.9947	40.0103	93.5931	1.63351	27.47
18476	Wed Mar 22 14:35:35 2017_x000D_	59.6132	58.6269	-64.0913	-1.1186	2	79.9947	40.0103	93.5931	1.63351	27.604
18477	Wed Mar 22 14:35:35 2017_x000D_	59.8177	59.0275	-52.0618	-0.908649	2	78.9721	43.0525	97.0451	1.69376	24.9418
18478	Wed Mar 22 14:35:35 2017_x000D_	59.9184	59.1267	-44.4144	-0.775177	2	78.9721	43.0525	97.0451	1.69376	24.9284
18479	Wed Mar 22 14:35:35 2017_x000D_	60.1213	59.4255	-38.4264	-0.670667	2	78.9721	43.0525	97.0451	1.69376	24.9685
18480	Wed Mar 22 14:35:35 2017_x000D_	60.3206	59.5217	-28.1904	-0.492016	2	78.9721	43.0525	97.0451	1.69376	24.882
18481	Wed Mar 22 14:35:35 2017_x000D_	60.6188	59.6148	-24.394	-0.425756	2	78.1891	45.6617	96.5887	1.68579	22.4367
18482	Wed Mar 22 14:35:35 2017_x000D_	60.8201	59.8122	-19.1338	-0.333948	2	78.1891	45.6617	96.5887	1.68579	22.4035
18483	Wed Mar 22 14:35:35 2017_x000D_	61.5147	59.995	-18.1749	-0.317211	2	78.1891	45.6617	96.5887	1.68579	21.9882
18484	Wed Mar 22 14:35:36 2017_x000D_	62.0119	60.1833	-19.1352	-0.333973	2	78.1891	45.6617	96.5887	1.68579	21.7389
18485	Wed Mar 22 14:35:36 2017_x000D_	62.7072	60.4671	-15.5058	-0.270627	2	77.6453	47.8382	95.3952	1.66496	19.5611
18486	Wed Mar 22 14:35:36 2017_x000D_	63.1031	60.5567	-18.1735	-0.317187	2	77.6453	47.8382	95.3952	1.66496	19.3193
18487	Wed Mar 22 14:35:36 2017_x000D_	63.7978	60.8402	-16.3546	-0.285442	2	77.6453	47.8382	95.3952	1.66496	18.9949
18488	Wed Mar 22 14:35:36 2017_x000D_	64.1916	60.8286	-16.359	-0.285518	2	77.6453	47.8382	95.3952	1.66496	18.7017
18489	Wed Mar 22 14:35:36 2017_x000D_	64.5884	61.0192	-16.3564	-0.285473	2	77.0908	50.2326	95.3952	1.66496	16.5124
18490	Wed Mar 22 14:35:36 2017_x000D_	65.2796	61.2009	-15.5052	-0.270616	2	77.0908	50.2326	95.3952	1.66496	16.1186
18491	Wed Mar 22 14:35:36 2017_x000D_	65.5762	61.2931	-19.1396	-0.334049	2	77.0908	50.2326	95.3952	1.66496	15.9662
18492	Wed Mar 22 14:35:36 2017_x000D_	65.9722	61.4834	-19.1378	-0.334017	2	77.0908	50.2326	95.3952	1.66496	15.8178
18493	Wed Mar 22 14:35:36 2017_x000D_	66.6622	61.6648	-18.1756	-0.317223	2	77.0908	50.2326	95.3952	1.66496	15.4742
18494	Wed Mar 22 14:35:36 2017_x000D_	66.9584	61.7571	-16.3549	-0.285447	2	76.5146	53.0633	95.9963	1.67545	12.9191
18495	Wed Mar 22 14:35:36 2017_x000D_	67.6475	61.9382	-15.5024	-0.270567	2	76.5146	53.0633	95.9963	1.67545	12.5455
18496	Wed Mar 22 14:35:36 2017_x000D_	68.0424	62.1281	-15.4996	-0.27052	2	76.5146	53.0633	95.9963	1.67545	12.4076
18497	Wed Mar 22 14:35:36 2017_x000D_	68.3365	62.1192	-16.3563	-0.285472	2	76.5146	53.0633	95.9963	1.67545	12.2021
18498	Wed Mar 22 14:35:36 2017_x000D_	69.0245	62.3	-15.5031	-0.270581	2	75.9388	55.8924	95.1708	1.66104	9.42682
18499	Wed Mar 22 14:35:36 2017_x000D_	69.4186	62.4897	-15.5004	-0.270532	2	75.9388	55.8924	95.1708	1.66104	9.27563
18500	Wed Mar 22 14:35:36 2017_x000D_	70.0081	62.6732	-15.4996	-0.27052	2	75.9388	55.8924	95.1708	1.66104	9.00847
18501	Wed Mar 22 14:35:36 2017_x000D_	70.4017	62.8626	-15.4969	-0.270473	2	75.9388	55.8924	95.1708	1.66104	8.90186
18502	Wed Mar 22 14:35:36 2017_x000D_	71.1856	63.0398	-15.4983	-0.270496	2	75.6237	57.8526	95.1708	1.66104	6.8267
18503	Wed Mar 22 14:35:36 2017_x000D_	71.576	63.0278	-15.5024	-0.270568	2	75.6237	57.8526	95.1708	1.66104	6.57013
18504	Wed Mar 22 14:35:36 2017_x000D_	72.1638	63.2109	-15.5017	-0.270556	2	75.6237	57.8526	95.1708	1.66104	6.37827
18505	Wed Mar 22 14:35:37 2017_x000D_	72.5562	63.3999	-15.4989	-0.270508	2	75.6237	57.8526	95.1708	1.66104	6.33893
18506	Wed Mar 22 14:35:37 2017_x000D_	72.8488	63.3908	-16.3582	-0.285504	2	75.6237	57.8526	95.1708	1.66104	6.19449
18507	Wed Mar 22 14:35:37 2017_x000D_	73.1433	63.5827	-15.4983	-0.270496	2	75.569	58.9447	91.9106	1.60414	5.23403
18508	Wed Mar 22 14:35:37 2017_x000D_	73.7298	63.7653	-15.4976	-0.270484	2	75.569	58.9447	91.9106	1.60414	5.15954
18509	Wed Mar 22 14:35:37 2017_x000D_	74.119	63.7532	-15.5017	-0.270556	2	75.569	58.9447	91.9106	1.60414	5.02237
18510	Wed Mar 22 14:35:37 2017_x000D_	74.7049	63.9357	-15.5011	-0.270544	2	75.569	58.9447	91.9106	1.60414	5.06525
18511	Wed Mar 22 14:35:37 2017_x000D_	74.9986	64.1272	-14.7151	-0.256827	2	75.3087	59.812	94.9523	1.65723	4.32633
18512	Wed Mar 22 14:35:37 2017_x000D_	75.4846	64.112	-15.5024	-0.270568	2	75.3087	59.812	94.9523	1.65723	4.3036
18513	Wed Mar 22 14:35:37 2017_x000D_	75.7779	64.3033	-14.7161	-0.256844	2	75.3087	59.812	94.9523	1.65723	4.51574
18514	Wed Mar 22 14:35:37 2017_x000D_	76.0694	64.2942	-15.5017	-0.270556	2	75.3087	59.812	94.9523	1.65723	4.54629
18515	Wed Mar 22 14:35:37 2017_x000D_	76.4597	64.4823	-15.4989	-0.270507	2	74.788	61.5461	98.9261	1.72659	3.37874
18516	Wed Mar 22 14:35:37 2017_x000D_	76.6537	64.4762	-15.5011	-0.270545	2	74.788	61.5461	98.9261	1.72659	3.47366
18517	Wed Mar 22 14:35:37 2017_x000D_	76.9454	64.567	-17.3038	-0.302008	2	74.788	61.5461	98.9261	1.72659	3.71217
18518	Wed Mar 22 14:35:37 2017_x000D_	77.4325	64.7519	-18.1911	-0.317494	2	74.788	61.5461	98.9261	1.72659	4.15578
18519	Wed Mar 22 14:35:37 2017_x000D_	77.7243	64.8427	-21.8724	-0.381745	2	74.4188	64.595	86.4069	1.50808	3.31477
18520	Wed Mar 22 14:35:37 2017_x000D_	77.9182	64.8359	-34.6967	-0.605571	2	74.4188	64.595	86.4069	1.50808	3.50768
18521	Wed Mar 22 14:35:37 2017_x000D_	77.9173	64.7354	-44.7378	-0.780821	2	74.4188	64.595	86.4069	1.50808	3.50132
18522	Wed Mar 22 14:35:37 2017_x000D_	77.8202	64.6382	-60.8512	-1.06205	2	74.4188	64.595	86.4069	1.50808	3.40167
18523	Wed Mar 22 14:35:37 2017_x000D_	77.8194	64.5381	-67.0472	-1.17019	2	74.4188	64.595	86.4069	1.50808	3.40108
18524	Wed Mar 22 14:35:37 2017_x000D_	77.8186	64.438	-73.107	-1.27596	2	74.5265	66.7821	79.8673	1.39395	4.04138
18525	Wed Mar 22 14:35:37 2017_x000D_	77.8203	64.5385	-89.3903	-1.56015	2	74.5265	66.7821	79.8673	1.39395	3.98533
18526	Wed Mar 22 14:35:38 2017_x000D_	77.8226	64.7389	265.353	4.63129	2	74.5265	66.7821	79.8673	1.39395	3.87801
18527	Wed Mar 22 14:35:38 2017_x000D_	77.826	65.0397	254.511	4.44205	2	74.5265	66.7821	79.8673	1.39395	3.73131
18528	Wed Mar 22 14:35:38 2017_x000D_	77.7312	65.2433	250.132	4.36562	1	81.7802	64.8047	59.8893	1.04527	4.07269
18529	Wed Mar 22 14:35:38 2017_x000D_	77.5439	65.8499	245.011	4.27625	1	81.7802	64.8047	59.8893	1.04527	4.36333
18530	Wed Mar 22 14:35:38 2017_x000D_	77.3535	66.1561	246.187	4.29677	1	81.7802	64.8047	59.8893	1.04527	4.62839
18531	Wed Mar 22 14:35:38 2017_x000D_	77.2599	66.4595	242.609	4.23433	1	81.7802	64.8047	59.8893	1.04527	4.81368
18532	Wed Mar 22 14:35:38 2017_x000D_	77.0705	66.8657	242.609	4.23433	1	81.7802	64.8047	59.8893	1.04527	5.14091
18533	Wed Mar 22 14:35:38 2017_x000D_	76.6897	67.4782	242.609	4.23433	1	81.5527	65.0166	58.7179	1.02482	5.45053
18534	Wed Mar 22 14:35:38 2017_x000D_	76.5004	67.8844	242.609	4.23433	1	81.5527	65.0166	58.7179	1.02482	5.80948
18535	Wed Mar 22 14:35:38 2017_x000D_	76.2165	68.4934	245.012	4.27626	1	81.5527	65.0166	58.7179	1.02482	6.36892
18536	Wed Mar 22 14:35:38 2017_x000D_	76.0273	68.8995	245.012	4.27627	1	81.5527	65.0166	58.7179	1.02482	6.75329
18537	Wed Mar 22 14:35:38 2017_x000D_	75.7435	69.5086	242.609	4.23433	1	80.5657	67.3899	116.922	2.04068	5.26712
18538	Wed Mar 22 14:35:38 2017_x000D_	75.552	69.7149	242.609	4.23433	1	80.5657	67.3899	116.922	2.04068	5.52656
18539	Wed Mar 22 14:35:38 2017_x000D_	75.3651	70.3204	242.609	4.23432	1	80.5657	67.3899	116.922	2.04068	5.96943
18540	Wed Mar 22 14:35:38 2017_x000D_	75.176	70.7262	242.609	4.23432	1	80.5657	67.3899	116.922	2.04068	6.33875
18541	Wed Mar 22 14:35:38 2017_x000D_	74.9845	70.9325	242.609	4.23433	1	78.7136	69.7378	162.55	2.83704	3.9158
18542	Wed Mar 22 14:35:38 2017_x000D_	74.6039	71.5446	242.609	4.23433	1	78.7136	69.7378	162.55	2.83704	4.48934
18543	Wed Mar 22 14:35:38 2017_x000D_	74.5117	71.947	240.314	4.19426	1	78.7136	69.7378	162.55	2.83704	4.74727
18544	Wed Mar 22 14:35:38 2017_x000D_	74.1299	72.4594	238.887	4.16936	1	78.7136	69.7378	162.55	2.83704	5.3308
18545	Wed Mar 22 14:35:38 2017_x000D_	73.9397	72.7653	240.314	4.19427	1	78.7136	69.7378	162.55	2.83704	5.65295
18546	Wed Mar 22 14:35:38 2017_x000D_	73.8464	73.0678	241.246	4.21053	2	77.6317	69.7073	35.7284	0.623578	5.06176
18547	Wed Mar 22 14:35:38 2017_x000D_	73.4659	73.6797	241.246	4.21054	2	77.6317	69.7073	35.7284	0.623578	5.7562
18548	Wed Mar 22 14:35:39 2017_x000D_	73.2757	73.9855	242.61	4.23434	2	77.6317	69.7073	35.7284	0.623578	6.10555
18549	Wed Mar 22 14:35:39 2017_x000D_	73.1824	74.2881	238.886	4.16935	2	77.6317	69.7073	35.7284	0.623578	6.38592
18550	Wed Mar 22 14:35:39 2017_x000D_	72.802	74.8998	238.886	4.16935	1	77.4345	73.6274	120.06	2.09543	4.80407
18551	Wed Mar 22 14:35:39 2017_x000D_	72.6105	75.1062	238.886	4.16935	1	77.4345	73.6274	120.06	2.09543	5.04557
18552	Wed Mar 22 14:35:39 2017_x000D_	72.2301	75.7179	238.886	4.16935	1	77.4345	73.6274	120.06	2.09543	5.60856
18553	Wed Mar 22 14:35:39 2017_x000D_	72.04	76.0237	240.314	4.19427	1	77.4345	73.6274	120.06	2.09543	5.90279
18554	Wed Mar 22 14:35:39 2017_x000D_	71.7553	76.5324	236.647	4.13027	2	73.432	71.3345	69.7997	1.21823	5.46164
18555	Wed Mar 22 14:35:39 2017_x000D_	71.6609	76.735	238.886	4.16935	2	73.432	71.3345	69.7997	1.21823	5.6835
18556	Wed Mar 22 14:35:39 2017_x000D_	71.2793	77.2471	240.314	4.19428	2	73.432	71.3345	69.7997	1.21823	6.29229
18557	Wed Mar 22 14:35:39 2017_x000D_	71.2832	77.5455	238.886	4.16934	2	73.432	71.3345	69.7997	1.21823	6.5722
18558	Wed Mar 22 14:35:39 2017_x000D_	71.0905	77.6523	240.314	4.19427	2	71.2453	71.7095	115.111	2.00907	5.94482
18559	Wed Mar 22 14:35:39 2017_x000D_	70.8976	77.7593	238.887	4.16936	2	71.2453	71.7095	115.111	2.00907	6.05978
18560	Wed Mar 22 14:35:39 2017_x000D_	70.903	78.1571	238.886	4.16935	2	71.2453	71.7095	115.111	2.00907	6.45668
18561	Wed Mar 22 14:35:39 2017_x000D_	70.6144	78.3672	236.647	4.13027	2	71.2453	71.7095	115.111	2.00907	6.68753
18562	Wed Mar 22 14:35:39 2017_x000D_	70.4254	78.7727	229.066	3.99796	2	71.2453	71.7095	115.111	2.00907	7.11063
18563	Wed Mar 22 14:35:39 2017_x000D_	70.425	78.7729	221.372	3.86366	2	69.6972	72.3206	148.283	2.58802	6.49322
18564	Wed Mar 22 14:35:39 2017_x000D_	70.6174	78.6661	211.486	3.69113	2	69.6972	72.3206	148.283	2.58802	6.41187
18565	Wed Mar 22 14:35:39 2017_x000D_	70.6182	78.7655	201.765	3.52147	2	69.6972	72.3206	148.283	2.58802	6.51037
18566	Wed Mar 22 14:35:39 2017_x000D_	70.7135	78.6622	193.202	3.37201	2	69.6972	72.3206	148.283	2.58802	6.42252
18567	Wed Mar 22 14:35:39 2017_x000D_	70.7145	78.7611	179.441	3.13183	2	68.5176	74.2506	105.753	1.84574	5.01707
18568	Wed Mar 22 14:35:39 2017_x000D_	70.52	78.7682	168.465	2.94027	2	68.5176	74.2506	105.753	1.84574	4.94149
18569	Wed Mar 22 14:35:40 2017_x000D_	70.326	78.7752	156.108	2.7246	2	68.5176	74.2506	105.753	1.84574	4.87261
18570	Wed Mar 22 14:35:40 2017_x000D_	70.2275	78.6791	147.481	2.57403	2	68.5176	74.2506	105.753	1.84574	4.74714
18571	Wed Mar 22 14:35:40 2017_x000D_	69.8365	78.4951	139.761	2.43929	1	74.0793	80.0702	157.018	2.74047	4.52574
18572	Wed Mar 22 14:35:40 2017_x000D_	69.7368	78.3	137.869	2.40626	1	74.0793	80.0702	157.018	2.74047	4.68945
18573	Wed Mar 22 14:35:40 2017_x000D_	69.5395	78.1082	133.951	2.33789	1	74.0793	80.0702	157.018	2.74047	4.94563
18574	Wed Mar 22 14:35:40 2017_x000D_	69.1449	77.7251	133.952	2.33791	1	74.0793	80.0702	157.018	2.74047	5.46331
18575	Wed Mar 22 14:35:40 2017_x000D_	68.5512	77.0505	135.84	2.37086	1	73.6685	79.6234	194.597	3.39635	5.7277
18576	Wed Mar 22 14:35:40 2017_x000D_	68.2564	76.8624	133.824	2.33566	1	73.6685	79.6234	194.597	3.39635	6.07568
18577	Wed Mar 22 14:35:40 2017_x000D_	67.759	76.183	137.86	2.4061	1	73.6685	79.6234	194.597	3.39635	6.83802
18578	Wed Mar 22 14:35:40 2017_x000D_	67.3645	75.8981	135.841	2.37086	1	73.6685	79.6234	194.597	3.39635	7.32245
18579	Wed Mar 22 14:35:40 2017_x000D_	66.8692	75.4173	139.745	2.439	1	73.6685	79.6234	194.597	3.39635	7.99511
18580	Wed Mar 22 14:35:40 2017_x000D_	66.6709	75.2249	139.744	2.43899	1	71.7867	78.2647	236.659	4.13047	5.95078
18581	Wed Mar 22 14:35:40 2017_x000D_	66.0789	74.8469	139.747	2.43905	1	71.7867	78.2647	236.659	4.13047	6.65284
18582	Wed Mar 22 14:35:40 2017_x000D_	65.781	74.5579	143.623	2.50669	1	71.7867	78.2647	236.659	4.13047	7.05753
18583	Wed Mar 22 14:35:40 2017_x000D_	65.5824	74.3651	143.621	2.50666	1	71.7867	78.2647	236.659	4.13047	7.32804
18584	Wed Mar 22 14:35:40 2017_x000D_	64.9894	73.9864	143.623	2.50669	1	70.3475	76.6996	224.204	3.9131	6.00589
18585	Wed Mar 22 14:35:40 2017_x000D_	64.7905	73.7934	143.622	2.50667	1	70.3475	76.6996	224.204	3.9131	6.27106
18586	Wed Mar 22 14:35:40 2017_x000D_	64.4939	73.6038	141.892	2.47648	1	70.3475	76.6996	224.204	3.9131	6.62183
18587	Wed Mar 22 14:35:40 2017_x000D_	63.9976	73.2208	143.622	2.50668	1	70.3475	76.6996	224.204	3.9131	7.24039
18588	Wed Mar 22 14:35:40 2017_x000D_	63.6023	73.0345	143.625	2.50673	1	68.4639	75.3394	217.23	3.79137	5.38031
18589	Wed Mar 22 14:35:40 2017_x000D_	63.202	72.5475	145.861	2.54576	1	68.4639	75.3394	217.23	3.79137	5.9567
18590	Wed Mar 22 14:35:41 2017_x000D_	62.8079	72.461	143.626	2.50674	1	68.4639	75.3394	217.23	3.79137	6.3463
18591	Wed Mar 22 14:35:41 2017_x000D_	62.6083	72.2673	143.624	2.50671	1	68.4639	75.3394	217.23	3.79137	6.61255
18592	Wed Mar 22 14:35:41 2017_x000D_	62.0106	71.7861	141.509	2.46979	1	68.4639	75.3394	217.23	3.79137	7.36689
18593	Wed Mar 22 14:35:41 2017_x000D_	61.8107	71.5922	141.508	2.46978	2	60.3644	76.8589	187.566	3.27365	5.46168
18594	Wed Mar 22 14:35:41 2017_x000D_	61.3126	71.2077	139.759	2.43925	2	60.3644	76.8589	187.566	3.27365	5.7302
18595	Wed Mar 22 14:35:41 2017_x000D_	61.0139	71.0169	141.51	2.46981	2	60.3644	76.8589	187.566	3.27365	5.87799
18596	Wed Mar 22 14:35:41 2017_x000D_	60.5151	70.6318	139.762	2.4393	2	60.3644	76.8589	187.566	3.27365	6.22892
18597	Wed Mar 22 14:35:41 2017_x000D_	60.3147	70.4375	139.761	2.43929	2	57.7952	76.1334	180	3.14159	6.22825
18598	Wed Mar 22 14:35:41 2017_x000D_	59.9136	70.0485	139.76	2.43926	2	57.7952	76.1334	180	3.14159	6.44311
18599	Wed Mar 22 14:35:41 2017_x000D_	59.713	69.8539	139.759	2.43925	2	57.7952	76.1334	180	3.14159	6.56583
18600	Wed Mar 22 14:35:41 2017_x000D_	59.5123	69.6593	139.758	2.43924	2	57.7952	76.1334	180	3.14159	6.69794
18601	Wed Mar 22 14:35:41 2017_x000D_	59.4121	69.5618	135.878	2.37151	2	55.6376	75.8553	180	3.14159	7.3386
18602	Wed Mar 22 14:35:41 2017_x000D_	59.0122	69.2731	137.888	2.40659	2	55.6376	75.8553	180	3.14159	7.39684
18603	Wed Mar 22 14:35:41 2017_x000D_	58.813	69.1788	135.883	2.37161	2	55.6376	75.8553	180	3.14159	7.39316
18604	Wed Mar 22 14:35:41 2017_x000D_	58.6102	68.8833	137.887	2.40658	2	55.6376	75.8553	180	3.14159	7.57926
18605	Wed Mar 22 14:35:41 2017_x000D_	58.3102	68.6915	139.76	2.43926	2	53.0455	75.5652	188.054	3.28216	8.65822
18606	Wed Mar 22 14:35:41 2017_x000D_	57.9056	68.2008	149.709	2.61291	2	53.0455	75.5652	188.054	3.28216	8.82355
18607	Wed Mar 22 14:35:41 2017_x000D_	57.7062	68.1066	152.139	2.65532	2	53.0455	75.5652	188.054	3.28216	8.79505
18608	Wed Mar 22 14:35:41 2017_x000D_	57.5064	68.0127	162.144	2.82995	2	53.0455	75.5652	188.054	3.28216	8.77154
18609	Wed Mar 22 14:35:41 2017_x000D_	57.2061	67.8211	173.578	3.0295	2	53.0455	75.5652	188.054	3.28216	8.791
18610	Wed Mar 22 14:35:41 2017_x000D_	57.1096	67.9257	181.893	3.17463	2	51.7543	75.3111	186.589	3.25659	9.12268
18611	Wed Mar 22 14:35:41 2017_x000D_	56.912	67.9324	187.711	3.27617	2	51.7543	75.3111	186.589	3.25659	9.00262
18612	Wed Mar 22 14:35:42 2017_x000D_	56.5166	67.9458	198.841	3.47043	2	51.7543	75.3111	186.589	3.25659	8.77081
18613	Wed Mar 22 14:35:42 2017_x000D_	56.4179	67.9491	205.013	3.57816	2	51.7543	75.3111	186.589	3.25659	8.71483
18614	Wed Mar 22 14:35:42 2017_x000D_	56.0245	68.0631	215.078	3.75381	2	50.4524	75.2749	177.387	3.096	9.11364
18615	Wed Mar 22 14:35:42 2017_x000D_	55.8304	68.2717	215.078	3.75383	2	50.4524	75.2749	177.387	3.096	8.82993
18616	Wed Mar 22 14:35:42 2017_x000D_	55.3452	68.7932	219.018	3.82259	2	50.4524	75.2749	177.387	3.096	8.12108
18617	Wed Mar 22 14:35:42 2017_x000D_	54.9529	69.0084	219.018	3.82258	2	50.4524	75.2749	177.387	3.096	7.71515
18618	Wed Mar 22 14:35:42 2017_x000D_	54.6595	69.2205	217.378	3.79396	2	47.6003	75.8505	173.377	3.026	9.68448
18619	Wed Mar 22 14:35:42 2017_x000D_	54.0748	69.7455	215.081	3.75387	2	47.6003	75.8505	173.377	3.026	8.89889
18620	Wed Mar 22 14:35:42 2017_x000D_	53.6823	69.961	215.08	3.75386	2	47.6003	75.8505	173.377	3.026	8.46622
18621	Wed Mar 22 14:35:42 2017_x000D_	53.0953	70.3852	215.08	3.75386	2	47.6003	75.8505	173.377	3.026	7.75013
18622	Wed Mar 22 14:35:42 2017_x000D_	52.7045	70.7018	212.653	3.7115	2	47.6003	75.8505	173.377	3.026	7.24996
18623	Wed Mar 22 14:35:42 2017_x000D_	52.4108	70.9141	211.248	3.68697	2	44.7475	76.4262	172.75	3.01505	9.43978
18624	Wed Mar 22 14:35:42 2017_x000D_	51.7243	71.3421	212.653	3.7115	2	44.7475	76.4262	172.75	3.01505	8.63272
18625	Wed Mar 22 14:35:42 2017_x000D_	51.5278	71.45	215.08	3.75385	2	44.7475	76.4262	172.75	3.01505	8.41041
18626	Wed Mar 22 14:35:42 2017_x000D_	51.1346	71.6658	215.079	3.75384	2	44.7475	76.4262	172.75	3.01505	7.96596
18627	Wed Mar 22 14:35:42 2017_x000D_	50.6486	72.188	219.015	3.82254	2	42.7627	77.026	171.946	3.00103	9.25168
18628	Wed Mar 22 14:35:42 2017_x000D_	50.3523	72.2996	215.08	3.75386	2	42.7627	77.026	171.946	3.00103	8.94097
18629	Wed Mar 22 14:35:42 2017_x000D_	49.7666	72.8255	217.377	3.79394	2	42.7627	77.026	171.946	3.00103	8.16693
18630	Wed Mar 22 14:35:42 2017_x000D_	49.4727	73.038	219.014	3.82252	2	42.7627	77.026	171.946	3.00103	7.80565
18631	Wed Mar 22 14:35:42 2017_x000D_	48.8845	73.4632	219.014	3.82252	2	41.2222	77.4199	185.584	3.23906	8.62359
18632	Wed Mar 22 14:35:42 2017_x000D_	48.5902	73.6759	217.376	3.79393	2	41.2222	77.4199	185.584	3.23906	8.26468
18633	Wed Mar 22 14:35:43 2017_x000D_	48.1014	74.0977	219.014	3.82252	2	41.2222	77.4199	185.584	3.23906	7.6394
18634	Wed Mar 22 14:35:43 2017_x000D_	47.807	74.3105	217.377	3.79394	2	41.2222	77.4199	185.584	3.23906	7.28203
18635	Wed Mar 22 14:35:43 2017_x000D_	47.5128	74.5232	219.014	3.82251	2	38.6257	77.1298	180	3.14159	9.26147
18636	Wed Mar 22 14:35:43 2017_x000D_	47.2183	74.736	217.376	3.79393	2	38.6257	77.1298	180	3.14159	8.91981
18637	Wed Mar 22 14:35:43 2017_x000D_	46.7292	75.158	219.014	3.82251	2	38.6257	77.1298	180	3.14159	8.33995
18638	Wed Mar 22 14:35:43 2017_x000D_	46.4346	75.3709	217.377	3.79394	2	38.6257	77.1298	180	3.14159	8.00454
18639	Wed Mar 22 14:35:43 2017_x000D_	45.9453	75.793	219.014	3.82251	2	38.6257	77.1298	180	3.14159	7.44067
18640	Wed Mar 22 14:35:43 2017_x000D_	45.6506	76.0061	217.377	3.79394	2	36.6802	76.8577	184.972	3.22838	9.01073
18641	Wed Mar 22 14:35:43 2017_x000D_	45.1612	76.4283	219.014	3.82251	2	36.6802	76.8577	184.972	3.22838	8.49186
18642	Wed Mar 22 14:35:43 2017_x000D_	44.9639	76.5367	216.674	3.78168	2	36.6802	76.8577	184.972	3.22838	8.28992
18643	Wed Mar 22 14:35:43 2017_x000D_	44.669	76.7498	215.085	3.75394	2	36.6802	76.8577	184.972	3.22838	7.98953
18644	Wed Mar 22 14:35:43 2017_x000D_	44.2792	77.1686	215.086	3.75397	2	35.3762	76.8216	180	3.14159	8.90976
18645	Wed Mar 22 14:35:43 2017_x000D_	44.0794	77.1761	215.085	3.75394	2	35.3762	76.8216	180	3.14159	8.71042
18646	Wed Mar 22 14:35:43 2017_x000D_	43.5896	77.5986	216.675	3.78169	2	35.3762	76.8216	180	3.14159	8.25007
18647	Wed Mar 22 14:35:43 2017_x000D_	43.3897	77.6062	216.673	3.78167	2	35.3762	76.8216	180	3.14159	8.05182
18648	Wed Mar 22 14:35:43 2017_x000D_	43.0996	78.0214	215.087	3.75397	2	33.8646	76.5614	180	3.14159	9.3497
18649	Wed Mar 22 14:35:43 2017_x000D_	42.8996	78.029	215.085	3.75395	2	33.8646	76.5614	180	3.14159	9.15342
18650	Wed Mar 22 14:35:43 2017_x000D_	42.702	78.1375	212.665	3.71171	2	33.8646	76.5614	180	3.14159	8.97684
18651	Wed Mar 22 14:35:43 2017_x000D_	42.5069	78.347	212.666	3.71173	2	33.8646	76.5614	180	3.14159	8.82484
18652	Wed Mar 22 14:35:43 2017_x000D_	41.9162	78.7738	205.081	3.57934	2	33.4298	76.5494	180	3.14159	8.77308
18653	Wed Mar 22 14:35:43 2017_x000D_	41.7159	78.7814	199.786	3.48692	2	33.4298	76.5494	180	3.14159	8.58145
18654	Wed Mar 22 14:35:44 2017_x000D_	41.4175	78.8936	185.086	3.23035	2	33.4298	76.5494	180	3.14159	8.32458
18655	Wed Mar 22 14:35:44 2017_x000D_	41.2171	78.9011	179.317	3.12967	2	33.4298	76.5494	180	3.14159	8.13465
18656	Wed Mar 22 14:35:44 2017_x000D_	40.8161	78.916	168.021	2.93253	2	33.4298	76.5494	180	3.14159	7.75617
18657	Wed Mar 22 14:35:44 2017_x000D_	40.7158	78.9192	156.554	2.73237	2	31.2058	77.5798	161.488	2.81849	9.60386
18658	Wed Mar 22 14:35:44 2017_x000D_	40.3075	78.6312	146.533	2.55748	2	31.2058	77.5798	161.488	2.81849	9.16223
18659	Wed Mar 22 14:35:44 2017_x000D_	40.1073	78.6386	138.621	2.41939	2	31.2058	77.5798	161.488	2.81849	8.96425
18660	Wed Mar 22 14:35:44 2017_x000D_	40.002	78.4404	136.618	2.38443	2	31.2058	77.5798	161.488	2.81849	8.8382
18661	Wed Mar 22 14:35:44 2017_x000D_	39.5905	78.0507	125.19	2.18497	2	29.4266	78.4042	163.748	2.85795	10.17
18662	Wed Mar 22 14:35:44 2017_x000D_	39.385	77.8563	120.522	2.10351	2	29.4266	78.4042	163.748	2.85795	9.97346
18663	Wed Mar 22 14:35:44 2017_x000D_	39.0655	77.1593	116.793	2.03842	2	29.4266	78.4042	163.748	2.85795	9.71896
18664	Wed Mar 22 14:35:44 2017_x000D_	38.854	76.7619	116.793	2.03842	2	29.4266	78.4042	163.748	2.85795	9.56938
18665	Wed Mar 22 14:35:44 2017_x000D_	38.4335	76.068	118.019	2.05981	2	28.0922	79.0225	172.345	3.00799	10.7551
18666	Wed Mar 22 14:35:44 2017_x000D_	38.2213	75.6698	122.906	2.14512	2	28.0922	79.0225	172.345	3.00799	10.6695
18667	Wed Mar 22 14:35:44 2017_x000D_	38.1102	75.268	120.515	2.10338	2	28.0922	79.0225	172.345	3.00799	10.6984
18668	Wed Mar 22 14:35:44 2017_x000D_	37.9036	75.0725	120.518	2.10343	2	28.0922	79.0225	172.345	3.00799	10.5767
18669	Wed Mar 22 14:35:44 2017_x000D_	37.4848	74.4783	120.52	2.10347	2	28.0922	79.0225	172.345	3.00799	10.4341
18670	Wed Mar 22 14:35:44 2017_x000D_	37.2749	74.181	126.714	2.21158	2	27.2124	79.2167	164.581	2.87248	11.2522
18671	Wed Mar 22 14:35:44 2017_x000D_	36.8555	73.586	126.713	2.21157	2	27.2124	79.2167	164.581	2.87248	11.1667
18672	Wed Mar 22 14:35:44 2017_x000D_	36.744	73.1831	124.384	2.17092	2	27.2124	79.2167	164.581	2.87248	11.2808
18673	Wed Mar 22 14:35:44 2017_x000D_	36.2258	72.6926	128.373	2.24054	2	27.2124	79.2167	164.581	2.87248	11.1268
18674	Wed Mar 22 14:35:44 2017_x000D_	36.0156	72.3943	126.712	2.21154	2	26.55	79.4168	180	3.14159	11.7861
18675	Wed Mar 22 14:35:44 2017_x000D_	35.6963	71.7942	124.387	2.17096	2	26.55	79.4168	180	3.14159	11.9063
18676	Wed Mar 22 14:35:45 2017_x000D_	35.4887	71.5976	124.389	2.171	2	26.55	79.4168	180	3.14159	11.876
18677	Wed Mar 22 14:35:45 2017_x000D_	35.281	71.4008	124.391	2.17104	2	26.55	79.4168	180	3.14159	11.8527
18678	Wed Mar 22 14:35:45 2017_x000D_	35.0677	71.0002	124.39	2.17101	2	24.5921	79.363	180	3.14159	13.4043
18679	Wed Mar 22 14:35:45 2017_x000D_	34.6463	70.4024	124.39	2.17101	2	24.5921	79.363	180	3.14159	13.4677
18680	Wed Mar 22 14:35:45 2017_x000D_	34.5393	70.2017	126.708	2.21146	2	24.5921	79.363	180	3.14159	13.5232
18681	Wed Mar 22 14:35:45 2017_x000D_	34.2245	69.8039	124.39	2.17102	2	24.5921	79.363	180	3.14159	13.5705
18682	Wed Mar 22 14:35:45 2017_x000D_	34.0163	69.6066	124.392	2.17106	2	22.6337	79.3092	186.623	3.25719	14.9567
18683	Wed Mar 22 14:35:45 2017_x000D_	33.7994	69.1027	122.911	2.14521	2	22.6337	79.3092	186.623	3.25719	15.1276
18684	Wed Mar 22 14:35:45 2017_x000D_	33.6898	68.7999	121.944	2.12833	2	22.6337	79.3092	186.623	3.25719	15.2539
18685	Wed Mar 22 14:35:45 2017_x000D_	33.4813	68.6022	121.947	2.12837	2	22.6337	79.3092	186.623	3.25719	15.2417
18686	Wed Mar 22 14:35:45 2017_x000D_	33.2671	68.2001	121.945	2.12835	2	22.6337	79.3092	186.623	3.25719	15.3779
18687	Wed Mar 22 14:35:45 2017_x000D_	33.0613	68.1043	120.539	2.10381	2	21.5552	79.0611	182.31	3.18191	15.8884
18688	Wed Mar 22 14:35:45 2017_x000D_	33.0527	67.7977	121.944	2.12833	2	21.5552	79.0611	182.31	3.18191	16.0952
18689	Wed Mar 22 14:35:45 2017_x000D_	32.8411	67.4972	120.535	2.10374	2	21.5552	79.0611	182.31	3.18191	16.1584
18690	Wed Mar 22 14:35:45 2017_x000D_	32.7366	67.3983	124.386	2.17094	2	21.5552	79.0611	182.31	3.18191	16.1569
18691	Wed Mar 22 14:35:45 2017_x000D_	32.5219	66.9955	124.384	2.17091	2	20.6845	79.0371	180	3.14159	16.8856
18692	Wed Mar 22 14:35:45 2017_x000D_	32.3069	66.5927	132.398	2.31079	2	20.6845	79.0371	180	3.14159	17.0277
18693	Wed Mar 22 14:35:45 2017_x000D_	32.2052	66.5962	138.626	2.41949	2	20.6845	79.0371	180	3.14159	16.9559
18694	Wed Mar 22 14:35:45 2017_x000D_	32.202	66.4939	144.661	2.5248	2	20.6845	79.0371	180	3.14159	17.0289
18695	Wed Mar 22 14:35:45 2017_x000D_	32.1988	66.3919	155.03	2.70579	2	19.8137	79.0132	175.805	3.06838	17.683
18696	Wed Mar 22 14:35:45 2017_x000D_	32.0975	66.396	172.773	3.01546	2	19.8137	79.0132	175.805	3.06838	17.6092
18697	Wed Mar 22 14:35:46 2017_x000D_	31.9958	66.3994	178.937	3.12304	2	19.8137	79.0132	175.805	3.06838	17.536
18698	Wed Mar 22 14:35:46 2017_x000D_	31.793	66.4063	190.418	3.32343	2	19.8137	79.0132	175.805	3.06838	17.3907
18699	Wed Mar 22 14:35:46 2017_x000D_	31.6888	66.3072	199.464	3.4813	2	19.8137	79.0132	175.805	3.06838	17.3914
18700	Wed Mar 22 14:35:46 2017_x000D_	31.4921	66.5186	212.445	3.70787	2	17.8349	79.3957	175.028	3.05481	18.7707
18701	Wed Mar 22 14:35:46 2017_x000D_	31.3907	66.5218	218.851	3.81967	2	17.8349	79.3957	175.028	3.05481	18.6948
18702	Wed Mar 22 14:35:46 2017_x000D_	31.2922	66.6274	222.89	3.89017	2	17.8349	79.3957	175.028	3.05481	18.5507
18703	Wed Mar 22 14:35:46 2017_x000D_	30.7929	66.951	226.965	3.96129	2	17.8349	79.3957	175.028	3.05481	17.9661
18704	Wed Mar 22 14:35:46 2017_x000D_	30.5984	67.2649	224.85	3.92438	2	16.0735	79.7842	180	3.14159	19.1757
18705	Wed Mar 22 14:35:46 2017_x000D_	30.2035	67.6878	224.851	3.92438	2	16.0735	79.7842	180	3.14159	18.6005
18706	Wed Mar 22 14:35:46 2017_x000D_	29.7068	68.1142	222.89	3.89017	2	16.0735	79.7842	180	3.14159	17.9459
18707	Wed Mar 22 14:35:46 2017_x000D_	29.3087	68.4348	220.64	3.85089	2	16.0735	79.7842	180	3.14159	17.435
18708	Wed Mar 22 14:35:46 2017_x000D_	28.8117	68.8614	218.853	3.8197	2	15.4201	79.7663	195.177	3.40648	17.27
18709	Wed Mar 22 14:35:46 2017_x000D_	28.6172	69.1754	216.496	3.77856	2	15.4201	79.7663	195.177	3.40648	16.9213
18710	Wed Mar 22 14:35:46 2017_x000D_	28.0184	69.6053	216.496	3.77856	2	15.4201	79.7663	195.177	3.40648	16.1853
18711	Wed Mar 22 14:35:46 2017_x000D_	27.6169	69.8238	216.495	3.77855	2	15.4201	79.7663	195.177	3.40648	15.7358
18712	Wed Mar 22 14:35:46 2017_x000D_	27.4193	70.0354	216.496	3.77856	2	15.0608	78.0083	180	3.14159	14.7071
18713	Wed Mar 22 14:35:46 2017_x000D_	26.8201	70.4657	216.495	3.77856	2	15.0608	78.0083	180	3.14159	13.9704
18714	Wed Mar 22 14:35:46 2017_x000D_	26.6224	70.6774	216.496	3.77857	2	15.0608	78.0083	180	3.14159	13.6899
18715	Wed Mar 22 14:35:46 2017_x000D_	26.023	71.1078	216.496	3.77857	2	15.0608	78.0083	180	3.14159	12.9533
18716	Wed Mar 22 14:35:46 2017_x000D_	25.6179	71.2241	213.995	3.73492	2	15.0608	78.0083	180	3.14159	12.549
18717	Wed Mar 22 14:35:46 2017_x000D_	25.4202	71.4359	218.852	3.81968	2	15.1086	76.9168	180	3.14159	11.6777
18718	Wed Mar 22 14:35:46 2017_x000D_	24.8171	71.7642	216.494	3.77853	2	15.1086	76.9168	180	3.14159	10.9911
18719	Wed Mar 22 14:35:47 2017_x000D_	24.6192	71.9761	216.494	3.77854	2	15.1086	76.9168	180	3.14159	10.7174
18720	Wed Mar 22 14:35:47 2017_x000D_	24.3227	72.2938	220.637	3.85084	2	15.1086	76.9168	180	3.14159	10.3088
18721	Wed Mar 22 14:35:47 2017_x000D_	23.6202	72.7283	218.85	3.81966	2	15.1468	76.0433	180	3.14159	9.09878
18722	Wed Mar 22 14:35:47 2017_x000D_	23.4255	73.0427	216.496	3.77857	2	15.1468	76.0433	180	3.14159	8.80571
18723	Wed Mar 22 14:35:47 2017_x000D_	22.8251	73.4738	216.496	3.77856	2	15.1468	76.0433	180	3.14159	8.09683
18724	Wed Mar 22 14:35:47 2017_x000D_	22.4225	73.693	216.495	3.77855	2	15.1468	76.0433	180	3.14159	7.6459
18725	Wed Mar 22 14:35:47 2017_x000D_	21.8217	74.1243	216.495	3.77855	2	15.508	72.7726	180	3.14159	6.45677
18726	Wed Mar 22 14:35:47 2017_x000D_	21.6237	74.3364	216.496	3.77856	2	15.508	72.7726	180	3.14159	6.31247
18727	Wed Mar 22 14:35:47 2017_x000D_	21.0227	74.7679	216.496	3.77856	2	15.508	72.7726	180	3.14159	5.86457
18728	Wed Mar 22 14:35:47 2017_x000D_	20.7187	74.8814	217.202	3.79088	2	15.508	72.7726	180	3.14159	5.62125
18729	Wed Mar 22 14:35:47 2017_x000D_	20.4182	75.0972	218.849	3.81963	2	15.508	72.7726	180	3.14159	5.43266
18730	Wed Mar 22 14:35:47 2017_x000D_	20.0184	75.4191	216.495	3.77855	2	15.5941	70.8054	210.791	3.67899	6.39223
18731	Wed Mar 22 14:35:47 2017_x000D_	19.8202	75.6313	216.495	3.77856	2	15.5941	70.8054	210.791	3.67899	6.41477
18732	Wed Mar 22 14:35:47 2017_x000D_	19.318	75.957	220.633	3.85077	2	15.5941	70.8054	210.791	3.67899	6.3566
18733	Wed Mar 22 14:35:47 2017_x000D_	19.1198	76.1693	220.633	3.85077	2	15.5941	70.8054	210.791	3.67899	6.41888
18734	Wed Mar 22 14:35:47 2017_x000D_	18.9216	76.3815	220.634	3.85078	2	15.6611	69.2748	268.327	4.68319	7.81895
18735	Wed Mar 22 14:35:47 2017_x000D_	18.5216	76.7037	222.881	3.89	2	15.6611	69.2748	268.327	4.68319	7.96059
18736	Wed Mar 22 14:35:47 2017_x000D_	18.3198	76.8136	220.633	3.85077	2	15.6611	69.2748	268.327	4.68319	7.99388
18737	Wed Mar 22 14:35:47 2017_x000D_	18.1215	77.0259	220.633	3.85078	2	15.6611	69.2748	268.327	4.68319	8.13223
18738	Wed Mar 22 14:35:47 2017_x000D_	17.8204	77.2421	218.849	3.81964	2	15.7185	67.9625	272.507	4.75614	9.51467
18739	Wed Mar 22 14:35:47 2017_x000D_	17.7214	77.3482	222.88	3.88999	2	15.7185	67.9625	272.507	4.75614	9.59703
18740	Wed Mar 22 14:35:48 2017_x000D_	17.4238	77.6668	218.85	3.81965	2	15.7185	67.9625	272.507	4.75614	9.85299
18741	Wed Mar 22 14:35:48 2017_x000D_	17.3212	77.6705	220.633	3.85077	2	15.7185	67.9625	272.507	4.75614	9.83941
18742	Wed Mar 22 14:35:48 2017_x000D_	16.9206	77.9931	214.901	3.75072	2	16.9336	65.1488	289.159	5.04677	12.8443
18743	Wed Mar 22 14:35:48 2017_x000D_	16.7185	78.1031	212.471	3.70832	2	16.9336	65.1488	289.159	5.04677	12.9561
18744	Wed Mar 22 14:35:48 2017_x000D_	16.821	78.0993	205.999	3.59536	2	16.9336	65.1488	289.159	5.04677	12.951
18745	Wed Mar 22 14:35:48 2017_x000D_	16.7214	78.2054	196.828	3.43529	2	16.9336	65.1488	289.159	5.04677	13.0583
18746	Wed Mar 22 14:35:48 2017_x000D_	16.9229	78.095	182.152	3.17915	2	18.794	62.5715	289.159	5.04677	15.6359
18747	Wed Mar 22 14:35:48 2017_x000D_	16.9263	78.1969	173.215	3.02318	2	18.794	62.5715	289.159	5.04677	15.7366
18748	Wed Mar 22 14:35:48 2017_x000D_	16.9264	78.1964	159.836	2.78967	2	18.794	62.5715	289.159	5.04677	15.7361
18749	Wed Mar 22 14:35:48 2017_x000D_	16.9262	78.1961	154.322	2.69342	2	18.794	62.5715	289.159	5.04677	15.7358
18750	Wed Mar 22 14:35:48 2017_x000D_	16.6112	78.0025	139.323	2.43165	2	18.794	62.5715	289.159	5.04677	15.5846
18751	Wed Mar 22 14:35:48 2017_x000D_	16.5085	78.0061	133.103	2.32308	2	20.1897	60.6379	295.476	5.15702	17.754
18752	Wed Mar 22 14:35:48 2017_x000D_	16.2924	77.7066	126.674	2.21087	2	20.1897	60.6379	295.476	5.15702	17.508
18753	Wed Mar 22 14:35:48 2017_x000D_	16.1825	77.5053	121.198	2.1153	2	20.1897	60.6379	295.476	5.15702	17.3369
18754	Wed Mar 22 14:35:48 2017_x000D_	16.0726	77.3044	118.697	2.07166	2	20.1897	60.6379	295.476	5.15702	17.1675
18755	Wed Mar 22 14:35:48 2017_x000D_	15.7533	77.0083	114.955	2.00635	2	21.1398	58.9104	286.197	4.99508	18.8825
18756	Wed Mar 22 14:35:48 2017_x000D_	15.5221	76.2985	116.086	2.02607	2	21.1398	58.9104	286.197	4.99508	18.2731
18757	Wed Mar 22 14:35:48 2017_x000D_	15.4084	75.9945	112.333	1.96058	2	21.1398	58.9104	286.197	4.99508	18.0199
18758	Wed Mar 22 14:35:48 2017_x000D_	15.0738	75.2876	116.084	2.02605	2	21.1398	58.9104	286.197	4.99508	17.4645
18759	Wed Mar 22 14:35:48 2017_x000D_	14.9599	74.9832	112.334	1.9606	2	22.0707	57.6208	296.064	5.16729	18.7621
18760	Wed Mar 22 14:35:48 2017_x000D_	14.7282	74.2717	113.361	1.97852	2	22.0707	57.6208	296.064	5.16729	18.1979
18761	Wed Mar 22 14:35:49 2017_x000D_	14.5108	73.9706	112.335	1.96062	2	22.0707	57.6208	296.064	5.16729	18.013
18762	Wed Mar 22 14:35:49 2017_x000D_	14.3928	73.5629	114.948	2.00622	2	22.0707	57.6208	296.064	5.16729	17.6947
18763	Wed Mar 22 14:35:49 2017_x000D_	14.0612	72.9567	112.336	1.96063	2	22.0707	57.6208	296.064	5.16729	17.3015
18764	Wed Mar 22 14:35:49 2017_x000D_	13.9468	72.6517	116.079	2.02597	2	22.5557	56.5375	298.086	5.20258	18.2697
18765	Wed Mar 22 14:35:49 2017_x000D_	13.718	72.0411	116.077	2.02593	2	22.5557	56.5375	298.086	5.20258	17.8456
18766	Wed Mar 22 14:35:49 2017_x000D_	13.5001	71.739	114.949	2.00625	2	22.5557	56.5375	298.086	5.20258	17.6943
18767	Wed Mar 22 14:35:49 2017_x000D_	13.1638	71.0283	118.682	2.07139	2	22.5557	56.5375	298.086	5.20258	17.2682
18768	Wed Mar 22 14:35:49 2017_x000D_	13.0494	70.7228	117.317	2.04756	2	23.2589	55.4604	297.049	5.18448	18.3623
18769	Wed Mar 22 14:35:49 2017_x000D_	12.7163	70.1142	120.012	2.0946	2	23.2589	55.4604	297.049	5.18448	18.0522
18770	Wed Mar 22 14:35:49 2017_x000D_	12.498	69.8113	118.682	2.07139	2	23.2589	55.4604	297.049	5.18448	17.9373
18771	Wed Mar 22 14:35:49 2017_x000D_	12.3833	69.5053	117.318	2.04758	2	23.2589	55.4604	297.049	5.18448	17.7634
18772	Wed Mar 22 14:35:49 2017_x000D_	12.1648	69.2021	116.082	2.02601	2	24.6461	53.7442	289.159	5.04677	19.8678
18773	Wed Mar 22 14:35:49 2017_x000D_	11.9349	68.589	116.08	2.02598	2	24.6461	53.7442	289.159	5.04677	19.5434
18774	Wed Mar 22 14:35:49 2017_x000D_	11.72	68.389	116.083	2.02604	2	24.6461	53.7442	289.159	5.04677	19.5334
18775	Wed Mar 22 14:35:49 2017_x000D_	11.4898	67.7753	116.081	2.026	2	24.6461	53.7442	289.159	5.04677	19.2343
18776	Wed Mar 22 14:35:49 2017_x000D_	11.371	67.3649	113.372	1.97871	2	24.6461	53.7442	289.159	5.04677	19.0198
18777	Wed Mar 22 14:35:49 2017_x000D_	11.0403	66.857	114.955	2.00634	2	27.1933	50.5239	296.941	5.1826	22.9715
18778	Wed Mar 22 14:35:49 2017_x000D_	10.9252	66.5499	113.374	1.97875	2	27.1933	50.5239	296.941	5.1826	22.836
18779	Wed Mar 22 14:35:49 2017_x000D_	10.9176	66.3427	113.372	1.97871	2	27.1933	50.5239	296.941	5.1826	22.6965
18780	Wed Mar 22 14:35:49 2017_x000D_	10.5866	65.8345	117.315	2.04753	2	27.1933	50.5239	296.941	5.1826	22.5875
18781	Wed Mar 22 14:35:49 2017_x000D_	10.5751	65.5234	116.076	2.02591	2	28.8193	48.3742	298.426	5.20852	25.0389
18782	Wed Mar 22 14:35:49 2017_x000D_	10.3633	65.4259	114.955	2.00635	2	28.8193	48.3742	298.426	5.20852	25.1274
18783	Wed Mar 22 14:35:50 2017_x000D_	10.2442	65.0148	114.501	1.99842	2	28.8193	48.3742	298.426	5.20852	24.9388
18784	Wed Mar 22 14:35:50 2017_x000D_	10.1323	64.8104	117.313	2.04749	2	28.8193	48.3742	298.426	5.20852	24.8868
18785	Wed Mar 22 14:35:50 2017_x000D_	9.90903	64.4015	109.662	1.91397	2	30.4457	46.2238	304.044	5.30656	27.426
18786	Wed Mar 22 14:35:50 2017_x000D_	10.0132	64.3984	106.883	1.86546	2	30.4457	46.2238	304.044	5.30656	27.346
18787	Wed Mar 22 14:35:50 2017_x000D_	9.90974	64.4021	92.1398	1.60814	2	30.4457	46.2238	304.044	5.30656	27.4258
18788	Wed Mar 22 14:35:50 2017_x000D_	9.91377	64.506	86.4138	1.50821	2	30.4457	46.2238	304.044	5.30656	27.4918
18789	Wed Mar 22 14:35:50 2017_x000D_	9.91388	64.5062	80.7923	1.41009	2	32.0926	43.6336	295.962	5.1655	30.4559
18790	Wed Mar 22 14:35:50 2017_x000D_	9.91391	64.5069	68.0691	1.18803	2	32.0926	43.6336	295.962	5.1655	30.4563
18791	Wed Mar 22 14:35:50 2017_x000D_	9.90995	64.4034	61.5223	1.07377	2	32.0926	43.6336	295.962	5.1655	30.3884
18792	Wed Mar 22 14:35:50 2017_x000D_	10.0019	64.0894	44.8948	0.783562	2	32.0926	43.6336	295.962	5.1655	30.1071
18793	Wed Mar 22 14:35:50 2017_x000D_	10.1018	63.9826	40.9371	0.714487	2	32.0926	43.6336	295.962	5.1655	29.9613
18794	Wed Mar 22 14:35:50 2017_x000D_	10.4057	63.7656	29.6754	0.517933	2	34.1864	40.8357	300.914	5.25195	33.0349
18795	Wed Mar 22 14:35:50 2017_x000D_	10.5094	63.7625	23.0007	0.401438	2	34.1864	40.8357	300.914	5.25195	32.9581
18796	Wed Mar 22 14:35:50 2017_x000D_	10.8172	63.6492	19.2637	0.336215	2	34.1864	40.8357	300.914	5.25195	32.6585
18797	Wed Mar 22 14:35:50 2017_x000D_	11.0212	63.5391	16.4734	0.287516	2	34.1864	40.8357	300.914	5.25195	32.4356
18798	Wed Mar 22 14:35:50 2017_x000D_	11.7444	63.4135	13.0338	0.227483	2	35.3578	39.1099	294.768	5.14467	33.886
18799	Wed Mar 22 14:35:50 2017_x000D_	12.1523	63.1935	13.0309	0.227432	2	35.3578	39.1099	294.768	5.14467	33.4442
18800	Wed Mar 22 14:35:50 2017_x000D_	12.8752	63.068	10.6895	0.186567	2	35.3578	39.1099	294.768	5.14467	32.8551
18801	Wed Mar 22 14:35:50 2017_x000D_	13.2865	62.952	13.6116	0.237567	2	35.3578	39.1099	294.768	5.14467	32.4898
18802	Wed Mar 22 14:35:50 2017_x000D_	14.1159	62.9273	13.6158	0.23764	2	36.4019	35.3975	274.978	4.79927	35.4197
18803	Wed Mar 22 14:35:50 2017_x000D_	14.3158	62.7137	13.6119	0.237572	2	36.4019	35.3975	274.978	4.79927	35.1279
18804	Wed Mar 22 14:35:51 2017_x000D_	14.9337	62.5917	16.478	0.287594	2	36.4019	35.3975	274.978	4.79927	34.6469
18805	Wed Mar 22 14:35:51 2017_x000D_	15.3478	62.5794	16.4803	0.287636	2	36.4019	35.3975	274.978	4.79927	34.3821
18806	Wed Mar 22 14:35:51 2017_x000D_	15.5513	62.4697	19.2732	0.33638	2	36.7512	32.5432	274.978	4.79927	36.6747
18807	Wed Mar 22 14:35:51 2017_x000D_	16.1649	62.2441	19.273	0.336377	2	36.7512	32.5432	274.978	4.79927	36.1378
18808	Wed Mar 22 14:35:51 2017_x000D_	16.575	62.1284	21.9863	0.383734	2	36.7512	32.5432	274.978	4.79927	35.8101
18809	Wed Mar 22 14:35:51 2017_x000D_	17.1881	61.903	21.9868	0.383742	2	36.7512	32.5432	274.978	4.79927	35.2805
18810	Wed Mar 22 14:35:51 2017_x000D_	17.4946	61.7902	20.1874	0.352337	2	36.7512	32.5432	274.978	4.79927	35.0172
18811	Wed Mar 22 14:35:51 2017_x000D_	17.7972	61.574	19.271	0.336342	2	36.8722	29.9008	278.054	4.85295	36.9736
18812	Wed Mar 22 14:35:51 2017_x000D_	18.4097	61.3489	19.2708	0.336339	2	36.8722	29.9008	278.054	4.85295	36.4671
18813	Wed Mar 22 14:35:51 2017_x000D_	18.8226	61.3369	19.2734	0.336384	2	36.8722	29.9008	278.054	4.85295	36.2494
18814	Wed Mar 22 14:35:51 2017_x000D_	19.1253	61.1208	20.186	0.352313	2	36.8722	29.9008	278.054	4.85295	35.9116
18815	Wed Mar 22 14:35:51 2017_x000D_	19.8401	60.8929	19.2717	0.336354	2	36.9428	28.3588	278.054	4.85295	36.7555
18816	Wed Mar 22 14:35:51 2017_x000D_	20.1496	60.8839	20.1887	0.35236	2	36.9428	28.3588	278.054	4.85295	36.6046
18817	Wed Mar 22 14:35:51 2017_x000D_	20.8603	60.5526	16.4717	0.287486	2	36.9428	28.3588	278.054	4.85295	35.9873
18818	Wed Mar 22 14:35:51 2017_x000D_	21.1661	60.4403	20.1874	0.352336	2	36.9428	28.3588	278.054	4.85295	35.7509
18819	Wed Mar 22 14:35:51 2017_x000D_	21.8797	60.2128	19.2723	0.336365	2	36.8959	24.605	277.57	4.84452	38.6446
18820	Wed Mar 22 14:35:51 2017_x000D_	22.2878	60.0976	16.471	0.287473	2	36.8959	24.605	277.57	4.84452	38.3813
18821	Wed Mar 22 14:35:51 2017_x000D_	22.8982	59.8731	16.47	0.287456	2	36.8959	24.605	277.57	4.84452	37.9444
18822	Wed Mar 22 14:35:51 2017_x000D_	23.3061	59.7581	19.2732	0.336381	2	36.8959	24.605	277.57	4.84452	37.6885
18823	Wed Mar 22 14:35:51 2017_x000D_	23.7105	59.5396	19.2716	0.336353	2	36.8959	24.605	277.57	4.84452	37.3401
18824	Wed Mar 22 14:35:51 2017_x000D_	23.916	59.5338	19.273	0.336377	2	36.5799	21.9446	263.459	4.59823	39.6651
18825	Wed Mar 22 14:35:52 2017_x000D_	24.7309	59.3039	19.2741	0.336396	2	36.5799	21.9446	263.459	4.59823	39.1933
18826	Wed Mar 22 14:35:52 2017_x000D_	25.3401	59.0799	19.2738	0.336392	2	36.5799	21.9446	263.459	4.59823	38.799
18827	Wed Mar 22 14:35:52 2017_x000D_	25.5421	58.9708	21.9949	0.383883	2	36.5799	21.9446	263.459	4.59823	38.6364
18828	Wed Mar 22 14:35:52 2017_x000D_	25.949	58.856	19.2737	0.336389	2	36.304	18.3994	264.21	4.61134	41.7608
18829	Wed Mar 22 14:35:52 2017_x000D_	26.4553	58.635	20.1901	0.352384	2	36.304	18.3994	264.21	4.61134	41.4234
18830	Wed Mar 22 14:35:52 2017_x000D_	26.6602	58.6293	20.1915	0.352408	2	36.304	18.3994	264.21	4.61134	41.3696
18831	Wed Mar 22 14:35:52 2017_x000D_	26.9641	58.5174	16.4667	0.287398	2	36.304	18.3994	264.21	4.61134	41.1909
18832	Wed Mar 22 14:35:52 2017_x000D_	27.3675	58.2994	16.4645	0.28736	2	36.1659	16.6258	264.605	4.61823	42.5923
18833	Wed Mar 22 14:35:52 2017_x000D_	27.5723	58.2938	16.4658	0.287382	2	36.1659	16.6258	264.605	4.61823	42.5449
18834	Wed Mar 22 14:35:52 2017_x000D_	27.9754	58.0758	16.4636	0.287344	2	36.1659	16.6258	264.605	4.61823	42.2515
18835	Wed Mar 22 14:35:52 2017_x000D_	28.1801	58.0702	16.4647	0.287364	2	36.1659	16.6258	264.605	4.61823	42.2068
18836	Wed Mar 22 14:35:52 2017_x000D_	28.5863	57.9557	19.274	0.336396	2	36.0178	15.0725	254.131	4.43542	43.5224
18837	Wed Mar 22 14:35:52 2017_x000D_	28.7878	57.8469	21.9983	0.383943	2	36.0178	15.0725	254.131	4.43542	43.3811
18838	Wed Mar 22 14:35:52 2017_x000D_	28.8902	57.844	23.0341	0.402021	2	36.0178	15.0725	254.131	4.43542	43.3613
18839	Wed Mar 22 14:35:52 2017_x000D_	28.9898	57.738	32.3239	0.564159	2	36.0178	15.0725	254.131	4.43542	43.2405
18840	Wed Mar 22 14:35:52 2017_x000D_	28.9964	57.9443	44.9495	0.784517	2	36.0178	15.0725	254.131	4.43542	43.443
18841	Wed Mar 22 14:35:52 2017_x000D_	28.8976	58.0501	53.2772	0.929863	2	35.203	13.7189	225	3.92699	44.7774
18842	Wed Mar 22 14:35:52 2017_x000D_	28.9009	58.1528	67.9364	1.18571	2	35.203	13.7189	225	3.92699	44.8786
18843	Wed Mar 22 14:35:52 2017_x000D_	28.904	58.2557	74.3344	1.29738	2	35.203	13.7189	225	3.92699	44.98
18844	Wed Mar 22 14:35:52 2017_x000D_	28.9068	58.3582	91.7079	1.60061	2	35.203	13.7189	225	3.92699	45.0811
18845	Wed Mar 22 14:35:52 2017_x000D_	28.9035	58.2549	97.6564	1.70443	2	34.1489	12.8	224.11	3.91146	45.7566
18846	Wed Mar 22 14:35:52 2017_x000D_	29.0051	58.2516	111.73	1.95006	2	34.1489	12.8	224.11	3.91146	45.7417
18847	Wed Mar 22 14:35:53 2017_x000D_	28.9987	58.0453	119.336	2.0828	2	34.1489	12.8	224.11	3.91146	45.5375
18848	Wed Mar 22 14:35:53 2017_x000D_	28.8933	57.9449	123.416	2.15402	2	34.1489	12.8	224.11	3.91146	45.4498
18849	Wed Mar 22 14:35:53 2017_x000D_	28.8896	57.8419	138.465	2.41667	2	33.5223	12.1159	225	3.92699	45.9601
18850	Wed Mar 22 14:35:53 2017_x000D_	28.6789	57.6409	138.465	2.41667	2	33.5223	12.1159	225	3.92699	45.7819
18851	Wed Mar 22 14:35:53 2017_x000D_	28.26	57.342	144.469	2.52146	2	33.5223	12.1159	225	3.92699	45.5312
18852	Wed Mar 22 14:35:53 2017_x000D_	27.9469	57.1437	142.681	2.49025	2	33.5223	12.1159	225	3.92699	45.3717
18853	Wed Mar 22 14:35:53 2017_x000D_	27.6332	56.9451	144.47	2.52148	2	32.4576	11.4177	202.785	3.53926	45.7823
18854	Wed Mar 22 14:35:53 2017_x000D_	27.0031	56.4441	138.473	2.4168	2	32.4576	11.4177	202.785	3.53926	45.3556
18855	Wed Mar 22 14:35:53 2017_x000D_	26.6889	56.2452	140.433	2.45102	2	32.4576	11.4177	202.785	3.53926	45.1972
18856	Wed Mar 22 14:35:53 2017_x000D_	26.3718	55.9426	136.362	2.37996	2	32.4576	11.4177	202.785	3.53926	44.9389
18857	Wed Mar 22 14:35:53 2017_x000D_	25.9454	55.4355	138.471	2.41677	2	32.4576	11.4177	202.785	3.53926	44.4969
18858	Wed Mar 22 14:35:53 2017_x000D_	25.6278	55.1324	134.25	2.3431	2	30.7555	10.2559	211.25	3.687	45.1685
18859	Wed Mar 22 14:35:53 2017_x000D_	25.101	54.7308	136.362	2.37996	2	30.7555	10.2559	211.25	3.687	44.8329
18860	Wed Mar 22 14:35:53 2017_x000D_	24.7798	54.3237	134.251	2.34313	2	30.7555	10.2559	211.25	3.687	44.4711
18861	Wed Mar 22 14:35:53 2017_x000D_	24.2522	53.9214	136.362	2.37996	2	30.7555	10.2559	211.25	3.687	44.1471
18862	Wed Mar 22 14:35:53 2017_x000D_	24.0366	53.6152	138.467	2.41671	2	29.0626	8.87231	210.755	3.67837	45.0243
18863	Wed Mar 22 14:35:53 2017_x000D_	23.8207	53.3084	136.357	2.37987	2	29.0626	8.87231	210.755	3.67837	44.7442
18864	Wed Mar 22 14:35:53 2017_x000D_	23.3955	52.9029	136.357	2.37987	2	29.0626	8.87231	210.755	3.67837	44.3938
18865	Wed Mar 22 14:35:53 2017_x000D_	23.0799	52.7026	134.254	2.34318	2	29.0626	8.87231	210.755	3.67837	44.2367
18866	Wed Mar 22 14:35:53 2017_x000D_	22.8671	52.4996	134.255	2.34319	2	27.9967	8.1733	211.934	3.69895	44.6221
18867	Wed Mar 22 14:35:53 2017_x000D_	22.331	51.8876	136.357	2.37987	2	27.9967	8.1733	211.934	3.69895	44.0799
18868	Wed Mar 22 14:35:54 2017_x000D_	22.1179	51.6844	136.357	2.37987	2	27.9967	8.1733	211.934	3.69895	43.9064
18869	Wed Mar 22 14:35:54 2017_x000D_	21.6914	51.2776	136.357	2.37987	2	27.9967	8.1733	211.934	3.69895	43.563
18870	Wed Mar 22 14:35:54 2017_x000D_	21.3749	51.0766	134.258	2.34324	2	27.9967	8.1733	211.934	3.69895	43.4113
18871	Wed Mar 22 14:35:54 2017_x000D_	20.8374	50.4631	136.357	2.37987	2	25.6152	7.43201	180	3.14159	43.2955
18872	Wed Mar 22 14:35:54 2017_x000D_	20.6237	50.2593	136.357	2.37987	2	25.6152	7.43201	180	3.14159	43.1172
18873	Wed Mar 22 14:35:54 2017_x000D_	20.4099	50.0554	136.357	2.37987	2	25.6152	7.43201	180	3.14159	42.9401
18874	Wed Mar 22 14:35:54 2017_x000D_	19.9821	49.6474	136.357	2.37987	2	25.6152	7.43201	180	3.14159	42.5896
18875	Wed Mar 22 14:35:54 2017_x000D_	19.6648	49.4458	134.261	2.34329	2	23.8709	7.1545	180	3.14159	42.4999
18876	Wed Mar 22 14:35:54 2017_x000D_	19.4472	49.1373	136.357	2.37987	2	23.8709	7.1545	180	3.14159	42.2152
18877	Wed Mar 22 14:35:54 2017_x000D_	19.0187	48.7286	136.357	2.37987	2	23.8709	7.1545	180	3.14159	41.8563
18878	Wed Mar 22 14:35:54 2017_x000D_	18.5933	48.424	134.263	2.34333	2	23.8709	7.1545	180	3.14159	41.6056
18879	Wed Mar 22 14:35:54 2017_x000D_	18.3753	48.115	136.357	2.37987	2	22.7841	6.8979	190.504	3.32493	41.4522
18880	Wed Mar 22 14:35:54 2017_x000D_	18.1642	48.0147	134.263	2.34334	2	22.7841	6.8979	190.504	3.32493	41.3755
18881	Wed Mar 22 14:35:54 2017_x000D_	17.7347	47.6052	134.264	2.34335	2	22.7841	6.8979	190.504	3.32493	41.0193
18882	Wed Mar 22 14:35:54 2017_x000D_	17.6235	47.3979	136.357	2.37987	2	22.7841	6.8979	190.504	3.32493	40.8275
18883	Wed Mar 22 14:35:54 2017_x000D_	17.4086	47.193	136.357	2.37987	2	22.7841	6.8979	190.504	3.32493	40.6521
18884	Wed Mar 22 14:35:54 2017_x000D_	17.0899	46.9903	134.265	2.34337	2	22.3454	6.8839	180	3.14159	40.4493
18885	Wed Mar 22 14:35:54 2017_x000D_	17.0827	46.7807	134.26	2.34328	2	22.3454	6.8839	180	3.14159	40.2424
18886	Wed Mar 22 14:35:54 2017_x000D_	16.5522	46.4772	130.107	2.27079	2	22.3454	6.8839	180	3.14159	40.0149
18887	Wed Mar 22 14:35:54 2017_x000D_	16.4411	46.2697	127.735	2.2294	2	22.3454	6.8839	180	3.14159	39.8259
18888	Wed Mar 22 14:35:54 2017_x000D_	16.4453	46.3744	112.965	1.97162	2	21.5897	9.07761	171.654	2.99593	37.6499
18889	Wed Mar 22 14:35:54 2017_x000D_	16.4492	46.4793	106.554	1.85971	2	21.5897	9.07761	171.654	2.99593	37.7533
18890	Wed Mar 22 14:35:55 2017_x000D_	16.5536	46.4774	97.9259	1.70913	2	21.5897	9.07761	171.654	2.99593	37.7373
18891	Wed Mar 22 14:35:55 2017_x000D_	16.4536	46.5848	83.503	1.4574	2	21.5897	9.07761	171.654	2.99593	37.8572
18892	Wed Mar 22 14:35:55 2017_x000D_	16.4536	46.5853	76.5271	1.33565	2	21.3119	10.3991	171.561	2.9943	36.5109
18893	Wed Mar 22 14:35:55 2017_x000D_	16.4537	46.5855	70.7952	1.23561	2	21.3119	10.3991	171.561	2.9943	36.5111
18894	Wed Mar 22 14:35:55 2017_x000D_	16.5466	46.2694	53.2655	0.929658	2	21.3119	10.3991	171.561	2.9943	36.1854
18895	Wed Mar 22 14:35:55 2017_x000D_	16.6468	46.1625	48.9966	0.855151	2	21.3119	10.3991	171.561	2.9943	36.0664
18896	Wed Mar 22 14:35:55 2017_x000D_	16.7432	45.9508	38.6002	0.6737	2	21.0438	11.4989	131.632	2.29742	34.7193
18897	Wed Mar 22 14:35:55 2017_x000D_	16.9471	45.8416	28.1316	0.490989	2	21.0438	11.4989	131.632	2.29742	34.5862
18898	Wed Mar 22 14:35:55 2017_x000D_	17.3556	45.623	22.7313	0.396736	2	21.0438	11.4989	131.632	2.29742	34.3228
18899	Wed Mar 22 14:35:55 2017_x000D_	17.7642	45.4046	22.7305	0.396721	2	21.0438	11.4989	131.632	2.29742	34.0639
18900	Wed Mar 22 14:35:55 2017_x000D_	18.1762	45.291	19.8709	0.346812	2	21.0438	11.4989	131.632	2.29742	33.9136
18901	Wed Mar 22 14:35:55 2017_x000D_	18.8925	44.9614	21.6885	0.378536	2	21.3945	13.5042	76.5001	1.33518	31.5565
18902	Wed Mar 22 14:35:55 2017_x000D_	19.2006	44.8501	25.4885	0.444858	2	21.3945	13.5042	76.5001	1.33518	31.4226
18903	Wed Mar 22 14:35:55 2017_x000D_	19.9167	44.5207	29.4901	0.5147	2	21.3945	13.5042	76.5001	1.33518	31.0517
18904	Wed Mar 22 14:35:55 2017_x000D_	20.2207	44.3047	28.1346	0.491042	2	21.3945	13.5042	76.5001	1.33518	30.8229
18905	Wed Mar 22 14:35:55 2017_x000D_	20.5284	44.1935	26.7481	0.466842	2	22.962	17.7606	76.0313	1.327	26.5447
18906	Wed Mar 22 14:35:55 2017_x000D_	21.14	43.8665	29.4906	0.514709	2	22.962	17.7606	76.0313	1.327	26.1694
18907	Wed Mar 22 14:35:55 2017_x000D_	21.4439	43.6507	28.1347	0.491043	2	22.962	17.7606	76.0313	1.327	25.9346
18908	Wed Mar 22 14:35:55 2017_x000D_	21.7514	43.5396	32.1034	0.56031	2	22.962	17.7606	76.0313	1.327	25.8074
18909	Wed Mar 22 14:35:55 2017_x000D_	22.3624	43.2128	29.4911	0.514717	2	23.9395	20.446	81.0738	1.41501	22.8214
18910	Wed Mar 22 14:35:55 2017_x000D_	22.5627	42.9991	29.4898	0.514694	2	23.9395	20.446	81.0738	1.41501	22.5951
18911	Wed Mar 22 14:35:56 2017_x000D_	23.1736	42.6726	32.1037	0.560315	2	23.9395	20.446	81.0738	1.41501	22.2398
18912	Wed Mar 22 14:35:56 2017_x000D_	23.5839	42.5597	29.4917	0.514727	2	23.9395	20.446	81.0738	1.41501	22.1166
18913	Wed Mar 22 14:35:56 2017_x000D_	24.0874	42.1305	28.1331	0.491015	2	24.7074	22.9021	76.3195	1.33203	19.2384
18914	Wed Mar 22 14:35:56 2017_x000D_	24.4974	42.0178	25.4836	0.444772	2	24.7074	22.9021	76.3195	1.33203	19.1169
18915	Wed Mar 22 14:35:56 2017_x000D_	25.1042	41.5868	25.4813	0.444732	2	24.7074	22.9021	76.3195	1.33203	18.6889
18916	Wed Mar 22 14:35:56 2017_x000D_	25.5141	41.4742	28.1346	0.491042	2	24.7074	22.9021	76.3195	1.33203	18.5896
18917	Wed Mar 22 14:35:56 2017_x000D_	25.7172	41.3655	25.4824	0.444752	2	24.7074	22.9021	76.3195	1.33203	18.491
18918	Wed Mar 22 14:35:56 2017_x000D_	26.4269	40.9328	26.7437	0.466765	2	25.2952	24.4673	73.9649	1.29093	16.5043
18919	Wed Mar 22 14:35:56 2017_x000D_	26.7331	40.8224	28.1346	0.491042	2	25.2952	24.4673	73.9649	1.29093	16.4182
18920	Wed Mar 22 14:35:56 2017_x000D_	27.0362	40.6071	29.4916	0.514726	2	25.2952	24.4673	73.9649	1.29093	16.2334
18921	Wed Mar 22 14:35:56 2017_x000D_	27.5452	40.3881	28.1346	0.491042	2	25.2952	24.4673	73.9649	1.29093	16.079
18922	Wed Mar 22 14:35:56 2017_x000D_	27.9511	40.1711	28.1346	0.491042	2	27.8418	26.3131	14.5585	0.254094	13.8584
18923	Wed Mar 22 14:35:56 2017_x000D_	28.4601	39.9522	29.4937	0.514762	2	27.8418	26.3131	14.5585	0.254094	13.6531
18924	Wed Mar 22 14:35:56 2017_x000D_	28.7626	39.7371	28.1346	0.491042	2	27.8418	26.3131	14.5585	0.254094	13.4555
18925	Wed Mar 22 14:35:56 2017_x000D_	28.9654	39.6287	25.4794	0.4447	2	27.8418	26.3131	14.5585	0.254094	13.3629
18926	Wed Mar 22 14:35:56 2017_x000D_	29.4709	39.3052	29.4927	0.514744	2	30.1879	27.71	16.925	0.295397	11.6173
18927	Wed Mar 22 14:35:56 2017_x000D_	29.7763	39.195	25.4787	0.444687	2	30.1879	27.71	16.925	0.295397	11.4924
18928	Wed Mar 22 14:35:56 2017_x000D_	30.1816	38.9783	25.4783	0.444679	2	30.1879	27.71	16.925	0.295397	11.2683
18929	Wed Mar 22 14:35:56 2017_x000D_	30.3873	38.9746	25.4798	0.444706	2	30.1879	27.71	16.925	0.295397	11.2664
18930	Wed Mar 22 14:35:56 2017_x000D_	30.7895	38.6533	28.1347	0.491043	2	31.6784	28.6387	19.4834	0.34005	10.054
18931	Wed Mar 22 14:35:56 2017_x000D_	30.992	38.545	25.4775	0.444666	2	31.6784	28.6387	19.4834	0.34005	9.93005
18932	Wed Mar 22 14:35:57 2017_x000D_	31.1975	38.5414	25.479	0.444692	2	31.6784	28.6387	19.4834	0.34005	9.91437
18933	Wed Mar 22 14:35:57 2017_x000D_	31.4001	38.4331	28.1362	0.491069	2	31.6784	28.6387	19.4834	0.34005	9.79835
18934	Wed Mar 22 14:35:57 2017_x000D_	31.5995	38.2202	28.1346	0.491042	2	31.6784	28.6387	19.4834	0.34005	9.58182
18935	Wed Mar 22 14:35:57 2017_x000D_	31.7024	38.2183	29.495	0.514785	2	33.4068	29.1329	355.048	6.19675	9.24389
18936	Wed Mar 22 14:35:57 2017_x000D_	31.603	38.3248	38.6332	0.674276	2	33.4068	29.1329	355.048	6.19675	9.36722
18937	Wed Mar 22 14:35:57 2017_x000D_	31.6063	38.4293	44.729	0.780669	2	33.4068	29.1329	355.048	6.19675	9.46915
18938	Wed Mar 22 14:35:57 2017_x000D_	31.3075	38.7483	57.4421	1.00255	2	33.4068	29.1329	355.048	6.19675	9.8419
18939	Wed Mar 22 14:35:57 2017_x000D_	31.2078	38.8546	61.4923	1.07324	2	37.7862	29.0465	0	0	11.8099
18940	Wed Mar 22 14:35:57 2017_x000D_	31.2199	39.2726	74.3709	1.29802	2	37.7862	29.0465	0	0	12.1528
18941	Wed Mar 22 14:35:57 2017_x000D_	31.2229	39.3772	79.3128	1.38427	2	37.7862	29.0465	0	0	12.2393
18942	Wed Mar 22 14:35:57 2017_x000D_	31.2258	39.4815	85.739	1.49643	2	37.7862	29.0465	0	0	12.3259
18943	Wed Mar 22 14:35:57 2017_x000D_	31.1286	39.692	100.441	1.75303	2	41.9554	28.7331	346.797	6.05274	15.4051
18944	Wed Mar 22 14:35:57 2017_x000D_	31.228	39.5854	109.7	1.91463	2	41.9554	28.7331	346.797	6.05274	15.2594
18945	Wed Mar 22 14:35:57 2017_x000D_	31.2244	39.4806	121.489	2.12038	2	41.9554	28.7331	346.797	6.05274	15.1876
18946	Wed Mar 22 14:35:57 2017_x000D_	31.1185	39.378	125.462	2.18972	2	41.9554	28.7331	346.797	6.05274	15.1905
18947	Wed Mar 22 14:35:57 2017_x000D_	31.1152	39.2734	131.768	2.29978	2	41.9554	28.7331	346.797	6.05274	15.1198
18948	Wed Mar 22 14:35:57 2017_x000D_	31.009	39.1709	143.865	2.51093	2	45.0317	28.3864	0	0	17.6902
18949	Wed Mar 22 14:35:57 2017_x000D_	30.903	39.0682	147.813	2.57982	2	45.0317	28.3864	0	0	17.7122
18950	Wed Mar 22 14:35:57 2017_x000D_	30.6916	38.8628	152.814	2.6671	2	45.0317	28.3864	0	0	17.7593
18951	Wed Mar 22 14:35:57 2017_x000D_	30.2743	38.6606	152.814	2.66711	2	45.0317	28.3864	0	0	17.9817
18952	Wed Mar 22 14:35:57 2017_x000D_	29.8567	38.4582	152.814	2.66712	2	47.2343	28.013	352.18	6.14671	20.2752
18953	Wed Mar 22 14:35:57 2017_x000D_	29.2297	38.1543	150.25	2.62235	2	47.2343	28.013	352.18	6.14671	20.6643
18954	Wed Mar 22 14:35:58 2017_x000D_	28.9148	37.95	148.713	2.59554	2	47.2343	28.013	352.18	6.14671	20.841
18955	Wed Mar 22 14:35:58 2017_x000D_	28.284	37.5409	148.713	2.59552	2	47.2343	28.013	352.18	6.14671	21.2107
18956	Wed Mar 22 14:35:58 2017_x000D_	27.9712	37.4409	147.82	2.57994	2	49.4159	28.08	0	0	23.3988
18957	Wed Mar 22 14:35:58 2017_x000D_	27.3427	37.1365	150.252	2.62238	2	49.4159	28.08	0	0	23.8589
18958	Wed Mar 22 14:35:58 2017_x000D_	27.0269	36.9316	148.717	2.59561	2	49.4159	28.08	0	0	24.0753
18959	Wed Mar 22 14:35:58 2017_x000D_	26.7105	36.7266	150.25	2.62236	2	49.4159	28.08	0	0	24.2961
18960	Wed Mar 22 14:35:58 2017_x000D_	26.3943	36.5215	148.717	2.5956	2	52.0851	27.0596	325.841	5.687	27.3778
18961	Wed Mar 22 14:35:58 2017_x000D_	25.7611	36.111	148.716	2.59558	2	52.0851	27.0596	325.841	5.687	27.8367
18962	Wed Mar 22 14:35:58 2017_x000D_	25.4441	35.9055	150.247	2.6223	2	52.0851	27.0596	325.841	5.687	28.0712
18963	Wed Mar 22 14:35:58 2017_x000D_	24.81	35.4943	150.245	2.62228	2	52.0851	27.0596	325.841	5.687	28.5495
18964	Wed Mar 22 14:35:58 2017_x000D_	24.4963	35.3942	151.35	2.64156	2	52.0851	27.0596	325.841	5.687	28.8203
18965	Wed Mar 22 14:35:58 2017_x000D_	23.9647	34.9808	152.8	2.66686	2	55.4503	25.1785	335.232	5.8509	32.9762
18966	Wed Mar 22 14:35:58 2017_x000D_	23.6505	34.8802	148.717	2.59561	2	55.4503	25.1785	335.232	5.8509	33.2468
18967	Wed Mar 22 14:35:58 2017_x000D_	23.3324	34.6741	150.246	2.62229	2	55.4503	25.1785	335.232	5.8509	33.4922
18968	Wed Mar 22 14:35:58 2017_x000D_	22.6998	34.3674	152.801	2.66688	2	55.4503	25.1785	335.232	5.8509	34.0152
18969	Wed Mar 22 14:35:58 2017_x000D_	22.3817	34.1611	151.348	2.64151	2	58.3688	23.5042	332.434	5.80207	37.5319
18970	Wed Mar 22 14:35:58 2017_x000D_	21.6405	33.7497	152.799	2.66684	2	58.3688	23.5042	332.434	5.80207	38.1305
18971	Wed Mar 22 14:35:58 2017_x000D_	21.4257	33.5416	152.796	2.66679	2	58.3688	23.5042	332.434	5.80207	38.2824
18972	Wed Mar 22 14:35:58 2017_x000D_	21.0063	33.4422	155.482	2.71368	2	58.3688	23.5042	332.434	5.80207	38.6616
18973	Wed Mar 22 14:35:58 2017_x000D_	20.3714	33.1341	152.8	2.66686	2	61.2981	21.6096	315.77	5.51123	42.5183
18974	Wed Mar 22 14:35:58 2017_x000D_	20.1562	32.9257	152.797	2.66681	2	61.2981	21.6096	315.77	5.51123	42.6698
18975	Wed Mar 22 14:35:59 2017_x000D_	19.5205	32.6171	150.25	2.62236	2	61.2981	21.6096	315.77	5.51123	43.2034
18976	Wed Mar 22 14:35:59 2017_x000D_	19.2045	32.516	151.35	2.64156	2	61.2981	21.6096	315.77	5.51123	43.4836
18977	Wed Mar 22 14:35:59 2017_x000D_	18.8844	32.3087	152.798	2.66683	2	63.8131	19.2604	315	5.49779	46.7851
18978	Wed Mar 22 14:35:59 2017_x000D_	18.3521	31.9982	148.728	2.59579	2	63.8131	19.2604	315	5.49779	47.2118
18979	Wed Mar 22 14:35:59 2017_x000D_	18.1362	31.7892	148.725	2.59575	2	63.8131	19.2604	315	5.49779	47.364
18980	Wed Mar 22 14:35:59 2017_x000D_	17.5024	31.5859	148.731	2.59585	2	63.8131	19.2604	315	5.49779	47.9228
18981	Wed Mar 22 14:35:59 2017_x000D_	17.2862	31.3768	148.729	2.59581	2	63.8131	19.2604	315	5.49779	48.0787
18982	Wed Mar 22 14:35:59 2017_x000D_	16.7487	30.9595	150.248	2.62232	2	65.664	17.1107	296.037	5.16682	50.8379
18983	Wed Mar 22 14:35:59 2017_x000D_	16.6443	30.961	148.728	2.59579	2	65.664	17.1107	296.037	5.16682	50.9388
18984	Wed Mar 22 14:35:59 2017_x000D_	16.4278	30.7515	148.725	2.59575	2	65.664	17.1107	296.037	5.16682	51.0908
18985	Wed Mar 22 14:35:59 2017_x000D_	16.2185	30.7543	148.73	2.59582	2	65.664	17.1107	296.037	5.16682	51.2933
18986	Wed Mar 22 14:35:59 2017_x000D_	15.7925	30.5476	148.731	2.59585	2	67.2758	15.3946	314.23	5.48434	53.667
18987	Wed Mar 22 14:35:59 2017_x000D_	15.6806	30.3366	147.065	2.56677	2	67.2758	15.3946	314.23	5.48434	53.7152
18988	Wed Mar 22 14:35:59 2017_x000D_	15.2541	30.1293	142.179	2.48149	2	67.2758	15.3946	314.23	5.48434	54.0682
18989	Wed Mar 22 14:35:59 2017_x000D_	15.1457	30.0242	138.042	2.40928	2	67.2758	15.3946	314.23	5.48434	54.144
18990	Wed Mar 22 14:35:59 2017_x000D_	15.251	30.0227	127.422	2.22393	2	68.4412	13.885	307.701	5.3704	55.5844
18991	Wed Mar 22 14:35:59 2017_x000D_	15.2587	30.235	119.282	2.08186	2	68.4412	13.885	307.701	5.3704	55.639
18992	Wed Mar 22 14:35:59 2017_x000D_	15.2592	30.235	106.454	1.85797	2	68.4412	13.885	307.701	5.3704	55.6385
18993	Wed Mar 22 14:35:59 2017_x000D_	15.1585	30.3428	97.6119	1.70365	2	68.4412	13.885	307.701	5.3704	55.7665
18994	Wed Mar 22 14:35:59 2017_x000D_	15.1624	30.4494	91.9949	1.60561	2	68.4412	13.885	307.701	5.3704	55.7944
18995	Wed Mar 22 14:35:59 2017_x000D_	15.0542	30.3452	76.598	1.33689	2	70.315	11.2926	291.259	5.08343	58.453
18996	Wed Mar 22 14:36:00 2017_x000D_	15.1553	30.238	66.8909	1.16747	2	70.315	11.2926	291.259	5.08343	58.3226
18997	Wed Mar 22 14:36:00 2017_x000D_	15.2525	30.0246	55.7055	0.972244	2	70.315	11.2926	291.259	5.08343	58.1616
18998	Wed Mar 22 14:36:00 2017_x000D_	15.2486	29.9186	48.9565	0.854453	2	70.315	11.2926	291.259	5.08343	58.1312
18999	Wed Mar 22 14:36:00 2017_x000D_	15.5551	29.7023	38.4663	0.671363	2	71.5245	8.8992	284.256	4.9612	59.7105
19000	Wed Mar 22 14:36:00 2017_x000D_	15.6523	29.4885	31.8929	0.556636	2	71.5245	8.8992	284.256	4.9612	59.5451
19001	Wed Mar 22 14:36:00 2017_x000D_	15.858	29.3795	29.2558	0.510611	2	71.5245	8.8992	284.256	4.9612	59.3144
19002	Wed Mar 22 14:36:00 2017_x000D_	16.2696	29.1617	29.256	0.510613	2	71.5245	8.8992	284.256	4.9612	58.853
19003	Wed Mar 22 14:36:00 2017_x000D_	16.8869	28.8351	31.8942	0.556659	2	72.0368	7.3674	276.726	4.82978	59.1809
19004	Wed Mar 22 14:36:00 2017_x000D_	17.2982	28.6174	31.8947	0.556667	2	72.0368	7.3674	276.726	4.82978	58.7186
19005	Wed Mar 22 14:36:00 2017_x000D_	17.9149	28.291	29.2567	0.510626	2	72.0368	7.3674	276.726	4.82978	58.0257
19006	Wed Mar 22 14:36:00 2017_x000D_	18.2213	28.0748	27.887	0.48672	2	72.0368	7.3674	276.726	4.82978	57.662
19007	Wed Mar 22 14:36:00 2017_x000D_	18.7334	27.7498	31.895	0.556672	2	72.0368	7.3674	276.726	4.82978	57.0675
19008	Wed Mar 22 14:36:00 2017_x000D_	19.1443	27.5324	31.8954	0.55668	2	72.0695	6.7047	276.726	4.82978	56.8759
19009	Wed Mar 22 14:36:00 2017_x000D_	19.7569	27.1001	31.8948	0.55667	2	72.0695	6.7047	276.726	4.82978	56.1478
19010	Wed Mar 22 14:36:00 2017_x000D_	19.9657	27.0977	31.8963	0.556696	2	72.0695	6.7047	276.726	4.82978	55.9525
19011	Wed Mar 22 14:36:00 2017_x000D_	20.1675	26.8829	31.8953	0.556678	2	72.0695	6.7047	276.726	4.82978	55.6864
19012	Wed Mar 22 14:36:00 2017_x000D_	20.4737	26.6668	33.4777	0.584296	2	71.9387	4.93031	269.053	4.69586	55.867
19013	Wed Mar 22 14:36:00 2017_x000D_	20.9849	26.3423	34.4026	0.600439	2	71.9387	4.93031	269.053	4.69586	55.2699
19014	Wed Mar 22 14:36:00 2017_x000D_	21.291	26.1263	30.7553	0.536782	2	71.9387	4.93031	269.053	4.69586	54.9041
19015	Wed Mar 22 14:36:00 2017_x000D_	21.8019	25.8019	31.8945	0.556665	2	71.9387	4.93031	269.053	4.69586	54.3077
19016	Wed Mar 22 14:36:00 2017_x000D_	22.212	25.585	31.895	0.556672	2	71.7533	4.2603	273.247	4.76906	53.9359
19017	Wed Mar 22 14:36:00 2017_x000D_	22.8269	25.2596	29.2529	0.510559	2	71.7533	4.2603	273.247	4.76906	53.2425
19018	Wed Mar 22 14:36:01 2017_x000D_	23.0285	25.045	29.2515	0.510536	2	71.7533	4.2603	273.247	4.76906	52.9727
19019	Wed Mar 22 14:36:01 2017_x000D_	23.3377	24.9354	33.4795	0.584327	2	71.7533	4.2603	273.247	4.76906	52.6453
19020	Wed Mar 22 14:36:01 2017_x000D_	23.8447	24.5052	31.8942	0.556659	2	71.797	3.37621	269.053	4.69586	52.4009
19021	Wed Mar 22 14:36:01 2017_x000D_	24.0461	24.2907	31.8932	0.556641	2	71.797	3.37621	269.053	4.69586	52.1303
19022	Wed Mar 22 14:36:01 2017_x000D_	24.6637	24.072	31.8951	0.556675	2	71.797	3.37621	269.053	4.69586	51.4768
19023	Wed Mar 22 14:36:01 2017_x000D_	24.8684	23.9637	29.2509	0.510524	2	71.797	3.37621	269.053	4.69586	51.2459
19024	Wed Mar 22 14:36:01 2017_x000D_	25.2745	23.6409	31.8945	0.556665	2	71.8079	3.15511	266.407	4.64968	50.8431
19025	Wed Mar 22 14:36:01 2017_x000D_	25.479	23.5327	29.2497	0.510503	2	71.8079	3.15511	266.407	4.64968	50.6124
19026	Wed Mar 22 14:36:01 2017_x000D_	25.6869	23.5307	29.2512	0.51053	2	71.8079	3.15511	266.407	4.64968	50.4213
19027	Wed Mar 22 14:36:01 2017_x000D_	25.8882	23.3162	29.2498	0.510506	2	71.8079	3.15511	266.407	4.64968	50.1507
19028	Wed Mar 22 14:36:01 2017_x000D_	26.1932	23.1009	27.8761	0.486531	2	71.8079	3.15511	266.407	4.64968	49.7849
19029	Wed Mar 22 14:36:01 2017_x000D_	26.2941	22.9937	31.8944	0.556662	2	71.8079	3.15511	266.947	4.6591	49.6495
19030	Wed Mar 22 14:36:01 2017_x000D_	26.8039	22.6701	36.0549	0.629276	2	71.8079	3.15511	266.947	4.6591	49.053
19031	Wed Mar 22 14:36:01 2017_x000D_	27.0084	22.562	38.4816	0.67163	2	71.8079	3.15511	266.947	4.6591	48.8224
19032	Wed Mar 22 14:36:01 2017_x000D_	27.0122	22.6678	53.2615	0.929588	2	71.8079	3.15511	266.947	4.6591	48.861
19033	Wed Mar 22 14:36:01 2017_x000D_	27.0155	22.7737	59.9931	1.04708	2	72.495	2.5131	327.318	5.71278	49.7883
19034	Wed Mar 22 14:36:01 2017_x000D_	26.9151	22.88	77.236	1.34802	2	72.495	2.5131	327.318	5.71278	49.9233
19035	Wed Mar 22 14:36:01 2017_x000D_	26.915	22.8798	82.9316	1.44743	2	72.495	2.5131	327.318	5.71278	49.9233
19036	Wed Mar 22 14:36:01 2017_x000D_	27.0186	22.8785	91.7264	1.60093	2	72.495	2.5131	327.318	5.71278	49.8282
19037	Wed Mar 22 14:36:01 2017_x000D_	27.0184	22.8783	97.5852	1.70318	2	73.3893	2.09921	354.004	6.17853	50.8137
19038	Wed Mar 22 14:36:01 2017_x000D_	27.0147	22.7719	109.649	1.91374	2	73.3893	2.09921	354.004	6.17853	50.7737
19039	Wed Mar 22 14:36:02 2017_x000D_	27.0112	22.6657	116.207	2.02819	2	73.3893	2.09921	354.004	6.17853	50.7337
19040	Wed Mar 22 14:36:02 2017_x000D_	26.7901	22.2427	129.28	2.25637	2	73.3893	2.09921	354.004	6.17853	50.7666
19041	Wed Mar 22 14:36:02 2017_x000D_	26.6796	22.031	131.477	2.2947	2	73.3893	2.09921	354.004	6.17853	50.7846
19042	Wed Mar 22 14:36:02 2017_x000D_	26.2479	21.5034	133.393	2.32815	2	74.9049	2.36971	0	0	52.2839
19043	Wed Mar 22 14:36:02 2017_x000D_	25.8256	21.2942	133.399	2.32825	2	74.9049	2.36971	0	0	52.6015
19044	Wed Mar 22 14:36:02 2017_x000D_	25.6077	20.9766	131.481	2.29477	2	74.9049	2.36971	0	0	52.6918
19045	Wed Mar 22 14:36:02 2017_x000D_	25.068	20.3422	129.285	2.25645	2	74.9049	2.36971	0	0	52.9786
19046	Wed Mar 22 14:36:02 2017_x000D_	24.7492	20.1317	126.95	2.2157	2	76.6381	2.6471	13.7652	0.240248	54.7555
19047	Wed Mar 22 14:36:02 2017_x000D_	24.3092	19.3887	125.253	2.18608	2	76.6381	2.6471	13.7652	0.240248	54.9417
19048	Wed Mar 22 14:36:02 2017_x000D_	24.0908	19.0706	126.946	2.21563	2	76.6381	2.6471	13.7652	0.240248	55.0541
19049	Wed Mar 22 14:36:02 2017_x000D_	23.6536	18.4334	126.945	2.21561	2	76.6381	2.6471	13.7652	0.240248	55.2862
19050	Wed Mar 22 14:36:02 2017_x000D_	23.4347	18.1145	125.253	2.18607	2	79.2316	3.17371	2.20914	0.0385568	57.7626
19051	Wed Mar 22 14:36:02 2017_x000D_	22.8957	17.5841	129.283	2.25641	2	79.2316	3.17371	2.20914	0.0385568	58.1497
19052	Wed Mar 22 14:36:02 2017_x000D_	22.6732	17.158	129.279	2.25635	2	79.2316	3.17371	2.20914	0.0385568	58.2616
19053	Wed Mar 22 14:36:02 2017_x000D_	22.4574	16.9455	129.28	2.25637	2	79.2316	3.17371	2.20914	0.0385568	58.4206
19054	Wed Mar 22 14:36:02 2017_x000D_	22.2415	16.7329	129.282	2.25639	2	79.2316	3.17371	2.20914	0.0385568	58.5809
19055	Wed Mar 22 14:36:02 2017_x000D_	21.8061	16.2008	131.165	2.28927	2	81.1815	3.458	0	0	60.7274
19056	Wed Mar 22 14:36:02 2017_x000D_	21.6944	15.9873	133.376	2.32785	2	81.1815	3.458	0	0	60.7923
19057	Wed Mar 22 14:36:02 2017_x000D_	21.262	15.5614	133.377	2.32786	2	81.1815	3.458	0	0	61.1297
19058	Wed Mar 22 14:36:02 2017_x000D_	21.1505	15.3478	131.163	2.28923	2	81.1815	3.458	0	0	61.1971
19059	Wed Mar 22 14:36:02 2017_x000D_	20.8222	14.9209	133.372	2.32779	2	82.2708	3.4932	358.064	6.24939	62.5022
19060	Wed Mar 22 14:36:03 2017_x000D_	20.6057	14.7076	133.373	2.3278	2	82.2708	3.4932	358.064	6.24939	62.6765
19061	Wed Mar 22 14:36:03 2017_x000D_	20.3926	14.6016	135.437	2.36382	2	82.2708	3.4932	358.064	6.24939	62.8674
19062	Wed Mar 22 14:36:03 2017_x000D_	20.2806	14.3876	137.499	2.39981	2	82.2708	3.4932	358.064	6.24939	62.9402
19063	Wed Mar 22 14:36:03 2017_x000D_	19.847	13.9606	137.498	2.3998	2	83.1421	3.5214	348.239	6.07791	64.1502
19064	Wed Mar 22 14:36:03 2017_x000D_	19.6301	13.7469	137.498	2.39979	2	83.1421	3.5214	348.239	6.07791	64.3299
19065	Wed Mar 22 14:36:03 2017_x000D_	19.3083	13.5337	135.437	2.36382	2	83.1421	3.5214	348.239	6.07791	64.6142
19066	Wed Mar 22 14:36:03 2017_x000D_	18.9788	13.1055	137.497	2.39977	2	83.1421	3.5214	348.239	6.07791	64.8751
