# Supplementary material for: Guppies Prefer to Follow Large (Robot) Leaders Irrespective of Own Size
Source: Front Bioeng Biotechnol. 2020 May 15;8:441. doi: 10.3389/fbioe.2020.00441 (PMC7243707; doi:10.3389/fbioe.2020.00441)
Supplement: Supplementary file 3 [file Data_Sheet_1.ZIP › Raw Data/ID16.xlsx]

## Sheet: WedMar22142602201
Framenumber	Current timestamp	Robo Position x	Robo Position y	Robo Angle deg	Robo Angle rad	Fish ID	Fish Position x	Fish Position y	Fish Angle deg	Fish Angle rad	Distance_between_subjects	Mean_Distance (L300 bis L1500)		Fish ID	Fish Position x	Fish Position y	Fish Angle deg	Fish Angle rad	Fish ID	Fish Position x	Fish Position y	Fish Angle deg	Fish Angle rad	Fish ID	Fish Position x	Fish Position y	Fish Angle deg	Fish Angle rad	Fish ID	Fish Position x	Fish Position y	Fish Angle deg	Fish Angle rad
15457	Wed Mar 22 14:28:09 2017_x000D_	16.1202	9.45451	-76.4944	-1.33508	1	1.0878	5.0931	180	3.14159	15.6523	58.4681
15458	Wed Mar 22 14:28:09 2017_x000D_	16.1202	9.45451	-76.4944	-1.33508	1	1.0878	5.0931	180	3.14159	15.6523
15459	Wed Mar 22 14:28:09 2017_x000D_	16.1202	9.45451	-76.4944	-1.33508	1	1.0878	5.0931	180	3.14159	15.6523
15460	Wed Mar 22 14:28:09 2017_x000D_	16.1202	9.45451	-76.4944	-1.33508	1	1.0878	5.0931	180	3.14159	15.6523
15461	Wed Mar 22 14:28:09 2017_x000D_	16.1202	9.45451	-76.4944	-1.33508	1	1.06919	5.5369	180	3.14159	15.5525
15462	Wed Mar 22 14:28:09 2017_x000D_	16.1202	9.45451	-76.4944	-1.33508	1	1.06919	5.5369	180	3.14159	15.5525
15463	Wed Mar 22 14:28:09 2017_x000D_	16.2292	9.56221	-72.9864	-1.27385	1	1.06919	5.5369	180	3.14159	15.6853
15464	Wed Mar 22 14:28:09 2017_x000D_	16.3606	10.3166	-76.4953	-1.33509	1	1.06919	5.5369	180	3.14159	16.021
15465	Wed Mar 22 14:28:09 2017_x000D_	16.5861	10.747	-76.4986	-1.33515	1	1.0878	5.0931	180	3.14159	16.4974
15466	Wed Mar 22 14:28:09 2017_x000D_	16.6007	11.1779	-76.4962	-1.33511	1	1.0878	5.0931	180	3.14159	16.6636
15467	Wed Mar 22 14:28:09 2017_x000D_	16.7209	11.6084	-79.321	-1.38441	1	1.0878	5.0931	180	3.14159	16.9364
15468	Wed Mar 22 14:28:09 2017_x000D_	16.8592	12.5766	-82.4881	-1.43969	1	1.0878	5.0931	180	3.14159	17.4568
15469	Wed Mar 22 14:28:09 2017_x000D_	16.979	13.0066	-78.8459	-1.37612	1	1.0878	5.0931	180	3.14159	17.7526
15470	Wed Mar 22 14:28:09 2017_x000D_	17.1171	13.9735	-82.1996	-1.43465	1	1.06919	5.5369	180	3.14159	18.1304
15471	Wed Mar 22 14:28:09 2017_x000D_	17.1316	14.4033	-82.1985	-1.43463	1	1.06919	5.5369	180	3.14159	18.347
15472	Wed Mar 22 14:28:09 2017_x000D_	17.1607	15.2623	-82.1963	-1.4346	1	1.06919	5.5369	180	3.14159	18.8021
15473	Wed Mar 22 14:28:09 2017_x000D_	17.3855	15.6904	-82.2004	-1.43467	1	1.06919	5.5369	180	3.14159	19.2176
15474	Wed Mar 22 14:28:09 2017_x000D_	17.4145	16.5485	-82.1982	-1.43463	1	1.0971	4.8713	180	3.14159	20.0653
15475	Wed Mar 22 14:28:09 2017_x000D_	17.4145	16.5485	-82.1982	-1.43463	1	1.0971	4.8713	180	3.14159	20.0653
15476	Wed Mar 22 14:28:10 2017_x000D_	17.5411	17.1909	-79.315	-1.38431	1	1.0971	4.8713	180	3.14159	20.547
15477	Wed Mar 22 14:28:10 2017_x000D_	17.5628	17.8338	-79.3125	-1.38426	1	1.0971	4.8713	180	3.14159	20.9558
15478	Wed Mar 22 14:28:10 2017_x000D_	17.6785	18.1544	-75.8588	-1.32399	1	1.0971	4.8713	180	3.14159	21.2458
15479	Wed Mar 22 14:28:10 2017_x000D_	17.7944	18.4748	-79.3153	-1.38431	1	1.05989	5.7588	180	3.14159	21.0176
15480	Wed Mar 22 14:28:10 2017_x000D_	17.9245	19.2233	-75.8582	-1.32398	1	1.05989	5.7588	180	3.14159	21.5803
15481	Wed Mar 22 14:28:10 2017_x000D_	18.04	19.5431	-73.7092	-1.28647	1	1.05989	5.7588	180	3.14159	21.8708
15482	Wed Mar 22 14:28:10 2017_x000D_	18.1701	20.291	-75.8576	-1.32396	1	1.05989	5.7588	180	3.14159	22.4487
15483	Wed Mar 22 14:28:10 2017_x000D_	18.2856	20.6104	-73.7074	-1.28644	1	3.85735	12.507	180	3.14159	16.5481
15484	Wed Mar 22 14:28:10 2017_x000D_	18.4013	20.9303	-75.8594	-1.324	1	3.85735	12.507	180	3.14159	16.8071
15485	Wed Mar 22 14:28:10 2017_x000D_	18.6358	21.6758	-76.4832	-1.33488	1	3.85735	12.507	180	3.14159	17.3916
15486	Wed Mar 22 14:28:10 2017_x000D_	18.6465	21.9962	-75.8588	-1.32399	1	3.85735	12.507	180	3.14159	17.5717
15487	Wed Mar 22 14:28:10 2017_x000D_	18.8807	22.7409	-76.4829	-1.33488	1	3.65636	12.057	114.909	2.00554	18.5991
15488	Wed Mar 22 14:28:10 2017_x000D_	18.9959	23.0599	-72.9486	-1.27319	1	3.65636	12.057	114.909	2.00554	18.8776
15489	Wed Mar 22 14:28:10 2017_x000D_	19.122	23.6985	-75.8601	-1.32401	1	3.65636	12.057	114.909	2.00554	19.3574
15490	Wed Mar 22 14:28:10 2017_x000D_	19.2406	24.1235	-72.9464	-1.27315	1	3.65636	12.057	114.909	2.00554	19.7096
15491	Wed Mar 22 14:28:10 2017_x000D_	19.3664	24.7615	-75.8594	-1.324	1	3.68443	11.3924	140.253	2.44787	20.6072
15492	Wed Mar 22 14:28:10 2017_x000D_	19.3664	24.7615	-75.8594	-1.324	1	3.68443	11.3924	140.253	2.44787	20.6072
15493	Wed Mar 22 14:28:10 2017_x000D_	19.6001	25.504	-76.4844	-1.3349	1	3.68443	11.3924	140.253	2.44787	21.2708
15494	Wed Mar 22 14:28:10 2017_x000D_	19.715	25.8221	-72.9451	-1.27313	1	3.68443	11.3924	140.253	2.44787	21.5684
15495	Wed Mar 22 14:28:10 2017_x000D_	19.8407	26.459	-75.8607	-1.32402	1	3.68443	11.3924	140.253	2.44787	22.0913
15496	Wed Mar 22 14:28:10 2017_x000D_	19.8511	26.7776	-76.4829	-1.33488	1	3.49275	10.7207	177.317	3.09477	22.922
15497	Wed Mar 22 14:28:11 2017_x000D_	20.0809	27.4126	-76.485	-1.33491	1	3.49275	10.7207	177.317	3.09477	23.5327
15498	Wed Mar 22 14:28:11 2017_x000D_	20.1924	27.6239	-79.3327	-1.38462	1	3.49275	10.7207	177.317	3.09477	23.7612
15499	Wed Mar 22 14:28:11 2017_x000D_	20.321	28.3658	-75.8607	-1.32402	1	3.49275	10.7207	177.317	3.09477	24.3832
15500	Wed Mar 22 14:28:11 2017_x000D_	20.3314	28.6839	-76.4835	-1.33489	1	3.49275	10.7207	212.17	3.70306	24.6215
15501	Wed Mar 22 14:28:11 2017_x000D_	20.4428	28.8948	-79.333	-1.38462	1	3.49275	10.7207	212.17	3.70306	24.8516
15502	Wed Mar 22 14:28:11 2017_x000D_	20.4567	29.319	-79.3313	-1.38459	1	3.49275	10.7207	212.17	3.70306	25.1728
15503	Wed Mar 22 14:28:11 2017_x000D_	20.4636	29.5311	-79.3304	-1.38458	1	3.49275	10.7207	212.17	3.70306	25.3346
15504	Wed Mar 22 14:28:11 2017_x000D_	20.5816	29.9536	-76.482	-1.33486	1	3.49275	10.7207	212.17	3.70306	25.7281
15505	Wed Mar 22 14:28:11 2017_x000D_	20.5885	30.1655	-76.4808	-1.33484	1	3.49275	10.7207	190.926	3.33229	25.8914
15506	Wed Mar 22 14:28:11 2017_x000D_	20.6995	30.3759	-73.6952	-1.28622	1	3.49275	10.7207	190.926	3.33229	26.1228
15507	Wed Mar 22 14:28:11 2017_x000D_	20.7097	30.6936	-67.3467	-1.17542	1	3.49275	10.7207	190.926	3.33229	26.3693
15508	Wed Mar 22 14:28:11 2017_x000D_	20.7128	30.7995	-60.8664	-1.06232	1	3.49275	10.7207	190.926	3.33229	26.4516
15509	Wed Mar 22 14:28:11 2017_x000D_	20.709	30.6937	-54.4195	-0.9498	1	3.91352	11.1778	180	3.14159	25.748
15510	Wed Mar 22 14:28:11 2017_x000D_	20.4965	30.5908	-40.1429	-0.700626	1	3.91352	11.1778	180	3.14159	25.5315
15511	Wed Mar 22 14:28:11 2017_x000D_	20.6042	30.6958	-31.3552	-0.547251	1	3.91352	11.1778	180	3.14159	25.6813
15512	Wed Mar 22 14:28:11 2017_x000D_	20.3923	30.5934	-14.9278	-0.260539	1	3.91352	11.1778	180	3.14159	25.466
15513	Wed Mar 22 14:28:11 2017_x000D_	20.4964	30.5923	-8.33167	-0.145415	1	3.68443	11.3924	177.69	3.10128	25.5202
15514	Wed Mar 22 14:28:11 2017_x000D_	20.6043	30.6974	6.58146	0.114868	1	3.68443	11.3924	177.69	3.10128	25.6703
15515	Wed Mar 22 14:28:11 2017_x000D_	20.7089	30.6961	12.8961	0.22508	1	3.68443	11.3924	177.69	3.10128	25.7384
15516	Wed Mar 22 14:28:11 2017_x000D_	20.8135	30.6949	25.2741	0.441116	1	3.68443	11.3924	177.69	3.10128	25.8068
15517	Wed Mar 22 14:28:11 2017_x000D_	20.9111	30.4817	31.9433	0.557516	1	3.67507	11.6139	157.215	2.74393	25.5553
15518	Wed Mar 22 14:28:11 2017_x000D_	21.2203	30.3716	36.0885	0.629863	1	3.67507	11.6139	157.215	2.74393	25.6844
15519	Wed Mar 22 14:28:12 2017_x000D_	21.4252	30.263	38.5071	0.672075	1	3.67507	11.6139	157.215	2.74393	25.746
15520	Wed Mar 22 14:28:12 2017_x000D_	22.0326	29.7254	36.088	0.629854	1	3.67507	11.6139	157.215	2.74393	25.7881
15521	Wed Mar 22 14:28:12 2017_x000D_	22.442	29.5082	36.0888	0.629868	1	3.67507	11.6139	157.215	2.74393	25.9307
15522	Wed Mar 22 14:28:12 2017_x000D_	23.0526	29.0767	36.0889	0.62987	1	3.63765	12.5	165.308	2.88517	25.5289
15523	Wed Mar 22 14:28:12 2017_x000D_	23.3542	28.7552	31.9408	0.557473	1	3.63765	12.5	165.308	2.88517	25.5534
15524	Wed Mar 22 14:28:12 2017_x000D_	23.9645	28.3239	31.9402	0.557463	1	3.63765	12.5	165.308	2.88517	25.76
15525	Wed Mar 22 14:28:12 2017_x000D_	24.1689	28.2154	29.303	0.511433	1	3.63765	12.5	165.308	2.88517	25.8555
15526	Wed Mar 22 14:28:12 2017_x000D_	24.5779	27.9986	29.3031	0.511436	1	3.63765	12.5	151.783	2.64911	26.0519
15527	Wed Mar 22 14:28:12 2017_x000D_	24.9867	27.7818	29.3033	0.511439	1	3.63765	12.5	151.783	2.64911	26.2548
15528	Wed Mar 22 14:28:12 2017_x000D_	25.5997	27.4568	31.9421	0.557494	1	3.63765	12.5	151.783	2.64911	26.5714
15529	Wed Mar 22 14:28:12 2017_x000D_	26.2093	27.026	31.9415	0.557484	1	3.63765	12.5	151.783	2.64911	26.8418
15530	Wed Mar 22 14:28:12 2017_x000D_	26.5141	26.8106	33.5226	0.58508	1	3.84799	12.7285	109.335	1.90826	26.6844
15531	Wed Mar 22 14:28:12 2017_x000D_	27.0227	26.4871	29.3012	0.511403	1	3.84799	12.7285	109.335	1.90826	26.9512
15532	Wed Mar 22 14:28:12 2017_x000D_	27.4341	26.3766	31.9428	0.557507	1	3.84799	12.7285	109.335	1.90826	27.2502
15533	Wed Mar 22 14:28:12 2017_x000D_	27.635	26.1625	31.9418	0.557489	1	3.84799	12.7285	109.335	1.90826	27.3184
15534	Wed Mar 22 14:28:12 2017_x000D_	28.2439	25.7321	31.9411	0.557478	1	3.84799	12.7285	109.335	1.90826	27.6451
15535	Wed Mar 22 14:28:12 2017_x000D_	28.9562	25.3008	33.5238	0.5851	1	4.05832	12.9569	92.0848	1.60718	27.7899
15536	Wed Mar 22 14:28:12 2017_x000D_	28.9562	25.3008	33.5238	0.5851	1	4.05832	12.9569	92.0848	1.60718	27.7899
15537	Wed Mar 22 14:28:12 2017_x000D_	29.5678	24.9766	36.0949	0.629975	1	4.05832	12.9569	92.0848	1.60718	28.1994
15538	Wed Mar 22 14:28:12 2017_x000D_	29.8718	24.7617	34.4489	0.601247	1	4.05832	12.9569	92.0848	1.60718	28.3847
15539	Wed Mar 22 14:28:12 2017_x000D_	30.4829	24.4377	31.9424	0.557499	1	4.04896	13.1784	81.5768	1.42378	28.732
15540	Wed Mar 22 14:28:13 2017_x000D_	30.6836	24.2238	31.9413	0.557481	1	4.04896	13.1784	81.5768	1.42378	28.8341
15541	Wed Mar 22 14:28:13 2017_x000D_	31.3949	23.7931	33.525	0.585121	1	4.04896	13.1784	81.5768	1.42378	29.3338
15542	Wed Mar 22 14:28:13 2017_x000D_	31.6986	23.5783	31.9412	0.557479	1	4.04896	13.1784	81.5768	1.42378	29.5408
15543	Wed Mar 22 14:28:13 2017_x000D_	32.1056	23.3626	31.9416	0.557486	1	4.03959	13.3998	87.3875	1.5252	29.7818
15544	Wed Mar 22 14:28:13 2017_x000D_	32.4095	23.1478	33.5253	0.585126	1	4.03959	13.3998	87.3875	1.5252	29.9979
15545	Wed Mar 22 14:28:13 2017_x000D_	33.0168	22.7185	33.5249	0.58512	1	4.03959	13.3998	87.3875	1.5252	30.4387
15546	Wed Mar 22 14:28:13 2017_x000D_	33.3202	22.504	31.9404	0.557466	1	4.03959	13.3998	87.3875	1.5252	30.6633
15547	Wed Mar 22 14:28:13 2017_x000D_	33.9272	22.0749	31.9398	0.557454	1	4.25926	13.4068	88.0894	1.53745	30.9083
15548	Wed Mar 22 14:28:13 2017_x000D_	34.2308	21.8603	33.5244	0.585111	1	4.25926	13.4068	88.0894	1.53745	31.1409
15549	Wed Mar 22 14:28:13 2017_x000D_	34.8405	21.5373	36.0987	0.63004	1	4.25926	13.4068	88.0894	1.53745	31.6436
15550	Wed Mar 22 14:28:13 2017_x000D_	35.1407	21.2171	31.9386	0.557434	1	4.25926	13.4068	88.0894	1.53745	31.8538
15551	Wed Mar 22 14:28:13 2017_x000D_	35.7501	20.8942	34.4506	0.601277	1	4.25926	13.4068	88.0894	1.53745	32.3687
15552	Wed Mar 22 14:28:13 2017_x000D_	35.9531	20.7867	31.9395	0.55745	1	4.25926	13.4068	88.0894	1.53745	32.5417
15553	Wed Mar 22 14:28:13 2017_x000D_	36.3591	20.5715	31.94	0.557457	1	4.25926	13.4068	88.0894	1.53745	32.8897
15554	Wed Mar 22 14:28:13 2017_x000D_	36.9651	20.1431	31.9394	0.557447	1	4.25926	13.4068	88.0894	1.53745	33.3924
15555	Wed Mar 22 14:28:13 2017_x000D_	37.1652	19.9297	31.9383	0.557428	1	4.25926	13.4068	88.0894	1.53745	33.5462
15556	Wed Mar 22 14:28:13 2017_x000D_	37.7738	19.6073	34.4517	0.601295	1	4.03023	13.6213	87.3875	1.5252	34.2704
15557	Wed Mar 22 14:28:13 2017_x000D_	37.9765	19.4999	31.9392	0.557445	1	4.03023	13.6213	87.3875	1.5252	34.4515
15558	Wed Mar 22 14:28:13 2017_x000D_	38.1766	19.2866	31.9382	0.557426	1	4.03023	13.6213	87.3875	1.5252	34.6132
15559	Wed Mar 22 14:28:13 2017_x000D_	38.7874	19.0703	31.9401	0.55746	1	4.03023	13.6213	87.3875	1.5252	35.1817
15560	Wed Mar 22 14:28:13 2017_x000D_	38.9874	18.8571	31.939	0.557441	1	4.24053	13.8496	79.6648	1.39041	35.1058
15561	Wed Mar 22 14:28:14 2017_x000D_	39.1901	18.7497	34.4528	0.601316	1	4.24053	13.8496	79.6648	1.39041	35.2914
15562	Wed Mar 22 14:28:14 2017_x000D_	39.5926	18.4292	31.9385	0.557432	1	4.24053	13.8496	79.6648	1.39041	35.6475
15563	Wed Mar 22 14:28:14 2017_x000D_	39.7952	18.3219	34.4527	0.601314	1	4.24053	13.8496	79.6648	1.39041	35.8348
15564	Wed Mar 22 14:28:14 2017_x000D_	40.2003	18.1073	34.4534	0.601325	1	4.24053	13.8496	79.6648	1.39041	36.211
15565	Wed Mar 22 14:28:14 2017_x000D_	40.2977	17.8949	36.1018	0.630095	1	4.67045	14.0849	45	0.785398	35.8304
15566	Wed Mar 22 14:28:14 2017_x000D_	40.6026	17.787	31.9383	0.557429	1	4.67045	14.0849	45	0.785398	36.1224
15567	Wed Mar 22 14:28:14 2017_x000D_	40.9048	17.5733	30.4816	0.532004	1	4.67045	14.0849	45	0.785398	36.4019
15568	Wed Mar 22 14:28:14 2017_x000D_	41.0043	17.4667	21.341	0.37247	1	4.67045	14.0849	45	0.785398	36.4909
15569	Wed Mar 22 14:28:14 2017_x000D_	40.9014	17.4673	14.9198	0.260399	1	4.67045	14.0849	46.6283	0.813817	36.3885
15570	Wed Mar 22 14:28:14 2017_x000D_	40.6961	17.4685	9.2078	0.160706	1	4.67045	14.0849	46.6283	0.813817	36.1842
15571	Wed Mar 22 14:28:14 2017_x000D_	40.5962	17.5748	0.38258	0.00667729	1	4.67045	14.0849	46.6283	0.813817	36.0949
15572	Wed Mar 22 14:28:14 2017_x000D_	40.4878	17.3632	-11.248	-0.196315	1	4.67045	14.0849	46.6283	0.813817	35.9671
15573	Wed Mar 22 14:28:14 2017_x000D_	40.4906	17.4686	-21.3515	-0.372653	1	4.88071	14.3132	66.9857	1.16912	35.7494
15574	Wed Mar 22 14:28:14 2017_x000D_	40.5931	17.4673	-33.0468	-0.576776	1	4.88071	14.3132	66.9857	1.16912	35.8514
15575	Wed Mar 22 14:28:14 2017_x000D_	40.5934	17.4671	-40.9832	-0.715292	1	4.88071	14.3132	66.9857	1.16912	35.8517
15576	Wed Mar 22 14:28:14 2017_x000D_	40.8041	17.6772	-49.0042	-0.855285	1	4.88071	14.3132	66.9857	1.16912	36.0806
15577	Wed Mar 22 14:28:14 2017_x000D_	40.807	17.783	-55.2448	-0.964204	1	5.09094	14.5415	64.8207	1.13133	35.8629
15578	Wed Mar 22 14:28:14 2017_x000D_	41.015	17.8874	-61.6592	-1.07616	1	5.09094	14.5415	64.8207	1.13133	36.0795
15579	Wed Mar 22 14:28:14 2017_x000D_	41.1254	18.204	-65.4616	-1.14252	1	5.09094	14.5415	64.8207	1.13133	36.2201
15580	Wed Mar 22 14:28:14 2017_x000D_	41.2358	18.5205	-69.0692	-1.20549	1	5.09094	14.5415	64.8207	1.13133	36.3632
15581	Wed Mar 22 14:28:14 2017_x000D_	41.5588	19.1526	-71.6763	-1.25099	1	5.09094	14.5415	64.8207	1.13133	36.7582
15582	Wed Mar 22 14:28:14 2017_x000D_	41.6688	19.469	-68.0809	-1.18824	1	5.09094	14.5415	47.6912	0.832368	36.9083
15583	Wed Mar 22 14:28:15 2017_x000D_	41.8838	19.8899	-68.0822	-1.18826	1	5.09094	14.5415	47.6912	0.832368	37.1796
15584	Wed Mar 22 14:28:15 2017_x000D_	42.1038	20.5217	-68.0812	-1.18824	1	5.09094	14.5415	47.6912	0.832368	37.4929
15585	Wed Mar 22 14:28:15 2017_x000D_	42.2139	20.8374	-71.679	-1.25103	1	5.09094	14.5415	47.6912	0.832368	37.6531
15586	Wed Mar 22 14:28:15 2017_x000D_	42.3262	21.2584	-69.0705	-1.20551	1	5.09094	14.5415	63.4446	1.10732	37.8362
15587	Wed Mar 22 14:28:15 2017_x000D_	42.6482	21.8884	-71.6814	-1.25108	1	5.09094	14.5415	63.4446	1.10732	38.2691
15588	Wed Mar 22 14:28:15 2017_x000D_	42.6558	22.2048	-70.7998	-1.23569	1	5.09094	14.5415	63.4446	1.10732	38.3386
15589	Wed Mar 22 14:28:15 2017_x000D_	42.8778	22.9401	-71.6781	-1.25102	1	5.09094	14.5415	63.4446	1.10732	38.709
15590	Wed Mar 22 14:28:15 2017_x000D_	43.0921	23.3593	-71.6802	-1.25106	1	5.30117	14.7698	55.776	0.973474	38.7548
15591	Wed Mar 22 14:28:15 2017_x000D_	43.3112	23.9887	-71.6806	-1.25106	1	5.30117	14.7698	55.776	0.973474	39.112
15592	Wed Mar 22 14:28:15 2017_x000D_	43.4234	24.4085	-74.3706	-1.29801	1	5.30117	14.7698	55.776	0.973474	39.3219
15593	Wed Mar 22 14:28:15 2017_x000D_	43.5402	25.0382	-71.6772	-1.251	1	5.30117	14.7698	55.776	0.973474	39.5937
15594	Wed Mar 22 14:28:15 2017_x000D_	43.6523	25.4575	-74.3689	-1.29798	1	5.30117	14.7698	55.776	0.973474	39.8125
15595	Wed Mar 22 14:28:15 2017_x000D_	43.7591	25.6664	-71.6775	-1.25101	1	5.94115	15.2333	57.8964	1.01048	39.2307
15596	Wed Mar 22 14:28:15 2017_x000D_	43.9802	26.3994	-70.796	-1.23562	1	5.94115	15.2333	57.8964	1.01048	39.6441
15597	Wed Mar 22 14:28:15 2017_x000D_	44.1938	26.8169	-70.7979	-1.23566	1	5.94115	15.2333	57.8964	1.01048	39.9681
15598	Wed Mar 22 14:28:15 2017_x000D_	44.2012	27.1314	-71.6763	-1.25099	1	5.94115	15.2333	57.8964	1.01048	40.0674
15599	Wed Mar 22 14:28:15 2017_x000D_	44.5214	27.7571	-74.3751	-1.29809	1	6.56219	16.1392	66.3225	1.15755	39.6973
15600	Wed Mar 22 14:28:15 2017_x000D_	44.5312	28.1764	-74.3722	-1.29804	1	6.56219	16.1392	66.3225	1.15755	39.8314
15601	Wed Mar 22 14:28:15 2017_x000D_	44.7493	28.8025	-74.3733	-1.29806	1	6.56219	16.1392	66.3225	1.15755	40.232
15602	Wed Mar 22 14:28:15 2017_x000D_	44.8606	29.22	-71.6754	-1.25097	1	6.56219	16.1392	66.3225	1.15755	40.4707
15603	Wed Mar 22 14:28:15 2017_x000D_	44.9697	29.533	-73.6169	-1.28486	1	6.9824	16.5956	75.3881	1.31577	40.1299
15604	Wed Mar 22 14:28:16 2017_x000D_	45.1875	30.1581	-73.6179	-1.28487	1	6.9824	16.5956	75.3881	1.31577	40.541
15605	Wed Mar 22 14:28:16 2017_x000D_	45.2962	30.4703	-71.676	-1.25098	1	6.9824	16.5956	75.3881	1.31577	40.7487
15606	Wed Mar 22 14:28:16 2017_x000D_	45.5162	31.1995	-70.7921	-1.23555	1	6.9824	16.5956	75.3881	1.31577	41.2083
15607	Wed Mar 22 14:28:16 2017_x000D_	45.625	31.5114	-74.3766	-1.29812	1	7.40256	17.0519	64.4639	1.12511	40.866
15608	Wed Mar 22 14:28:16 2017_x000D_	45.8423	32.1352	-74.3778	-1.29814	1	7.40256	17.0519	64.4639	1.12511	41.2931
15609	Wed Mar 22 14:28:16 2017_x000D_	45.8519	32.5528	-74.3748	-1.29808	1	7.40256	17.0519	64.4639	1.12511	41.4564
15610	Wed Mar 22 14:28:16 2017_x000D_	46.0619	32.8631	-73.62	-1.28491	1	7.40256	17.0519	64.4639	1.12511	41.7677
15611	Wed Mar 22 14:28:16 2017_x000D_	46.175	33.3829	-71.6735	-1.25094	1	7.40256	17.0519	64.4639	1.12511	42.0714
15612	Wed Mar 22 14:28:16 2017_x000D_	46.2813	33.59	-74.3787	-1.29815	1	7.59373	17.7224	61.7729	1.07814	41.8152
15613	Wed Mar 22 14:28:16 2017_x000D_	46.3967	34.2139	-71.672	-1.25091	1	7.59373	17.7224	61.7729	1.07814	42.1621
15614	Wed Mar 22 14:28:16 2017_x000D_	46.5028	34.4208	-74.3784	-1.29815	1	7.59373	17.7224	61.7729	1.07814	42.3409
15615	Wed Mar 22 14:28:16 2017_x000D_	46.5123	34.8375	-74.3754	-1.29809	1	7.59373	17.7224	61.7729	1.07814	42.5157
15616	Wed Mar 22 14:28:16 2017_x000D_	46.7242	35.2509	-74.3781	-1.29814	1	7.5088	19.7129	98.0538	1.71136	42.1815
15617	Wed Mar 22 14:28:16 2017_x000D_	46.7289	35.4591	-74.3765	-1.29812	1	7.5088	19.7129	98.0538	1.71136	42.263
15618	Wed Mar 22 14:28:16 2017_x000D_	46.9407	35.8721	-74.3793	-1.29816	1	7.5088	19.7129	98.0538	1.71136	42.6145
15619	Wed Mar 22 14:28:16 2017_x000D_	46.9407	35.8721	-74.3793	-1.29816	1	7.5088	19.7129	98.0538	1.71136	42.6145
15620	Wed Mar 22 14:28:16 2017_x000D_	46.9454	36.0802	-74.3778	-1.29814	1	7.22337	21.2536	94.1312	1.6429	42.3989
15621	Wed Mar 22 14:28:16 2017_x000D_	47.1592	36.5969	-68.0402	-1.18753	1	7.22337	21.2536	94.1312	1.6429	42.7819
15622	Wed Mar 22 14:28:16 2017_x000D_	47.2648	36.8031	-65.3927	-1.14132	1	7.22337	21.2536	94.1312	1.6429	42.9547
15623	Wed Mar 22 14:28:16 2017_x000D_	47.3744	37.2171	-50.5215	-0.881767	1	7.22337	21.2536	94.1312	1.6429	43.2081
15624	Wed Mar 22 14:28:16 2017_x000D_	47.4778	37.3198	-42.5551	-0.742727	1	6.9757	21.9099	94.1312	1.6429	43.3346
15625	Wed Mar 22 14:28:17 2017_x000D_	47.7874	37.6266	-30.1077	-0.525478	1	6.9757	21.9099	94.1312	1.6429	43.7334
15626	Wed Mar 22 14:28:17 2017_x000D_	47.8884	37.6252	-23.5295	-0.410668	1	6.9757	21.9099	94.1312	1.6429	43.8272
15627	Wed Mar 22 14:28:17 2017_x000D_	47.9939	37.8314	-16.9747	-0.296264	1	6.9757	21.9099	94.1312	1.6429	43.9999
15628	Wed Mar 22 14:28:17 2017_x000D_	48.3981	37.825	-5.18794	-0.0905466	1	6.9757	21.9099	94.1312	1.6429	44.3746
15629	Wed Mar 22 14:28:17 2017_x000D_	48.7007	37.8198	-4.88249	-0.0852155	1	6.93802	22.7939	94.1312	1.6429	44.3835
15630	Wed Mar 22 14:28:17 2017_x000D_	49.1066	37.9167	-1.95325	-0.0340907	1	6.93802	22.7939	94.1312	1.6429	44.7983
15631	Wed Mar 22 14:28:17 2017_x000D_	49.7117	37.9063	-1.95418	-0.0341068	1	6.93802	22.7939	94.1312	1.6429	45.3649
15632	Wed Mar 22 14:28:17 2017_x000D_	50.2154	37.8976	-1.81502	-0.031678	1	6.93802	22.7939	94.1312	1.6429	45.8372
15633	Wed Mar 22 14:28:17 2017_x000D_	51.122	37.8819	-1.95651	-0.0341475	1	6.9286	23.0149	94.1312	1.6429	46.6271
15634	Wed Mar 22 14:28:17 2017_x000D_	51.3233	37.8784	-1.95676	-0.0341519	1	6.9286	23.0149	94.1312	1.6429	46.8168
15635	Wed Mar 22 14:28:17 2017_x000D_	52.1281	37.8645	-1.95805	-0.0341744	1	6.9286	23.0149	94.1312	1.6429	47.5763
15636	Wed Mar 22 14:28:17 2017_x000D_	52.5282	37.754	0.987675	0.0172382	1	6.9286	23.0149	94.1312	1.6429	47.9225
15637	Wed Mar 22 14:28:17 2017_x000D_	52.9324	37.8508	3.94177	0.0687968	1	6.91918	23.2358	94.1312	1.6429	48.2785
15638	Wed Mar 22 14:28:17 2017_x000D_	53.3342	37.8438	3.94241	0.068808	1	6.91918	23.2358	94.1312	1.6429	48.6595
15639	Wed Mar 22 14:28:17 2017_x000D_	54.1373	37.83	3.94358	0.0688284	1	6.91918	23.2358	94.1312	1.6429	49.4221
15640	Wed Mar 22 14:28:17 2017_x000D_	54.4381	37.8248	3.80364	0.066386	1	6.91918	23.2358	94.1312	1.6429	49.708
15641	Wed Mar 22 14:28:17 2017_x000D_	55.1402	37.8126	3.94507	0.0688544	1	6.91918	23.2358	94.1312	1.6429	50.3761
15642	Wed Mar 22 14:28:17 2017_x000D_	55.4407	37.8074	3.805	0.0664099	1	6.91918	23.2358	94.1312	1.6429	50.6623
15643	Wed Mar 22 14:28:17 2017_x000D_	56.1402	37.692	6.88431	0.120154	1	6.91918	23.2358	94.1312	1.6429	51.3
15644	Wed Mar 22 14:28:17 2017_x000D_	56.5387	37.5816	3.94116	0.0687862	1	6.91918	23.2358	94.1312	1.6429	51.6517
15645	Wed Mar 22 14:28:17 2017_x000D_	57.1391	37.5713	3.94205	0.0688018	1	6.91918	23.2358	94.1312	1.6429	52.2259
15646	Wed Mar 22 14:28:18 2017_x000D_	57.5373	37.4612	6.88268	0.120125	1	6.90976	23.4568	94.1312	1.6429	52.5288
15647	Wed Mar 22 14:28:18 2017_x000D_	57.9373	37.4543	6.8838	0.120145	1	6.90976	23.4568	94.1312	1.6429	52.9126
15648	Wed Mar 22 14:28:18 2017_x000D_	58.6348	37.3391	9.38291	0.163763	1	6.90976	23.4568	94.1312	1.6429	53.5556
15649	Wed Mar 22 14:28:18 2017_x000D_	59.0342	37.3323	9.38446	0.16379	1	6.90976	23.4568	94.1312	1.6429	53.9397
15650	Wed Mar 22 14:28:18 2017_x000D_	59.7312	37.217	6.88315	0.120134	1	7.34847	23.4703	355.028	6.1964	54.1565
15651	Wed Mar 22 14:28:18 2017_x000D_	60.1303	37.2102	6.88433	0.120154	1	7.34847	23.4703	355.028	6.1964	54.5409
15652	Wed Mar 22 14:28:18 2017_x000D_	60.4292	37.2052	6.60556	0.115289	1	7.34847	23.4703	355.028	6.1964	54.8289
15653	Wed Mar 22 14:28:18 2017_x000D_	61.1253	37.09	3.93613	0.0686984	1	7.34847	23.4703	355.028	6.1964	55.4747
15654	Wed Mar 22 14:28:18 2017_x000D_	61.5221	36.9802	6.88257	0.120124	1	8.01593	23.2697	346.263	6.04343	55.2348
15655	Wed Mar 22 14:28:18 2017_x000D_	61.8207	36.9751	6.60371	0.115257	1	8.01593	23.2697	346.263	6.04343	55.5229
15656	Wed Mar 22 14:28:18 2017_x000D_	62.5176	36.9633	6.88546	0.120174	1	8.01593	23.2697	346.263	6.04343	56.1956
15657	Wed Mar 22 14:28:18 2017_x000D_	62.8141	36.8551	3.79168	0.0661774	1	8.01593	23.2697	346.263	6.04343	56.4571
15658	Wed Mar 22 14:28:18 2017_x000D_	63.4107	36.845	3.79255	0.0661924	1	8.01593	23.2697	346.263	6.04343	57.0339
15659	Wed Mar 22 14:28:18 2017_x000D_	63.7091	36.84	3.9341	0.068663	1	8.68336	23.0692	0	0	56.7227
15660	Wed Mar 22 14:28:18 2017_x000D_	64.3036	36.727	6.8849	0.120164	1	8.68336	23.0692	0	0	57.2726
15661	Wed Mar 22 14:28:18 2017_x000D_	64.5022	36.7237	6.88546	0.120174	1	8.68336	23.0692	0	0	57.4647
15662	Wed Mar 22 14:28:18 2017_x000D_	64.9984	36.7153	6.60669	0.115308	1	8.68336	23.0692	0	0	57.9448
15663	Wed Mar 22 14:28:18 2017_x000D_	65.2963	36.7103	6.88772	0.120213	1	8.90268	23.076	355.048	6.19675	58.0184
15664	Wed Mar 22 14:28:18 2017_x000D_	65.493	36.6039	3.9308	0.0686054	1	8.90268	23.076	355.048	6.19675	58.1848
15665	Wed Mar 22 14:28:18 2017_x000D_	65.9885	36.5954	-1.87109	-0.0326568	1	8.90268	23.076	355.048	6.19675	58.6649
15666	Wed Mar 22 14:28:18 2017_x000D_	66.1868	36.5921	-1.87144	-0.0326627	1	8.90268	23.076	355.048	6.19675	58.8571
15667	Wed Mar 22 14:28:18 2017_x000D_	66.1853	36.4885	-17.2091	-0.300356	1	9.13146	22.8618	354.714	6.19093	58.6586
15668	Wed Mar 22 14:28:19 2017_x000D_	66.1866	36.5909	-25.2517	-0.440726	1	9.13146	22.8618	354.714	6.19093	58.6837
15669	Wed Mar 22 14:28:19 2017_x000D_	66.1838	36.3848	-32.9757	-0.575534	1	9.13146	22.8618	354.714	6.19093	58.6331
15670	Wed Mar 22 14:28:19 2017_x000D_	66.0851	36.3859	-47.1481	-0.82289	1	9.13146	22.8618	354.714	6.19093	58.5373
15671	Wed Mar 22 14:28:19 2017_x000D_	66.0853	36.3856	-54.9024	-0.958227	1	9.13146	22.8618	353.756	6.17421	58.5375
15672	Wed Mar 22 14:28:19 2017_x000D_	66.185	36.3843	-62.1079	-1.08399	1	9.13146	22.8618	353.756	6.17421	58.6342
15673	Wed Mar 22 14:28:19 2017_x000D_	66.1871	36.487	-75.597	-1.31942	1	9.13146	22.8618	353.756	6.17421	58.66
15674	Wed Mar 22 14:28:19 2017_x000D_	66.2896	36.6916	-83.6385	-1.45977	1	9.13146	22.8618	353.756	6.17421	58.8075
15675	Wed Mar 22 14:28:19 2017_x000D_	66.293	36.8978	265.361	4.63141	1	9.13146	22.8618	353.756	6.17421	58.8596
15676	Wed Mar 22 14:28:19 2017_x000D_	66.1971	37.1054	262.644	4.584	1	9.35077	22.8686	353.377	6.16759	58.602
15677	Wed Mar 22 14:28:19 2017_x000D_	66.2034	37.5172	257.329	4.49123	1	9.35077	22.8686	353.377	6.16759	58.7095
15678	Wed Mar 22 14:28:19 2017_x000D_	66.016	38.2407	256.645	4.4793	1	9.35077	22.8686	353.377	6.16759	58.7133
15679	Wed Mar 22 14:28:19 2017_x000D_	65.9232	38.6538	253.953	4.43231	1	9.35077	22.8686	353.377	6.16759	58.7334
15680	Wed Mar 22 14:28:19 2017_x000D_	65.736	39.3766	254.753	4.44627	1	9.35077	22.8686	353.377	6.16759	58.7521
15681	Wed Mar 22 14:28:19 2017_x000D_	65.6432	39.7892	257.329	4.49125	1	9.35077	22.8686	353.377	6.16759	58.7805
15682	Wed Mar 22 14:28:19 2017_x000D_	65.5505	40.202	254.752	4.44626	1	9.35077	22.8686	353.377	6.16759	58.812
15683	Wed Mar 22 14:28:19 2017_x000D_	65.3618	40.8217	254.752	4.44627	1	9.35077	22.8686	353.377	6.16759	58.8179
15684	Wed Mar 22 14:28:19 2017_x000D_	65.2675	41.1316	256.646	4.47932	1	10.0087	22.889	0	0	58.1922
15685	Wed Mar 22 14:28:19 2017_x000D_	65.0789	41.7511	256.647	4.47933	1	10.0087	22.889	0	0	58.2109
15686	Wed Mar 22 14:28:19 2017_x000D_	64.9863	42.1634	253.952	4.43229	1	10.0087	22.889	0	0	58.2584
15687	Wed Mar 22 14:28:19 2017_x000D_	64.7978	42.7826	253.952	4.43229	1	10.0087	22.889	0	0	58.2889
15688	Wed Mar 22 14:28:19 2017_x000D_	64.7052	43.1948	251.332	4.38657	1	10.0087	22.889	0	0	58.3441
15689	Wed Mar 22 14:28:20 2017_x000D_	64.611	43.504	254.753	4.44627	1	10.228	22.8958	354.829	6.19294	58.1568
15690	Wed Mar 22 14:28:20 2017_x000D_	64.5168	43.8137	251.332	4.38657	1	10.228	22.8958	354.829	6.19294	58.1793
15691	Wed Mar 22 14:28:20 2017_x000D_	64.3301	44.5347	252.239	4.4024	1	10.228	22.8958	354.829	6.19294	58.269
15692	Wed Mar 22 14:28:20 2017_x000D_	64.1369	44.8462	251.332	4.38657	1	10.228	22.8958	354.829	6.19294	58.2064
15693	Wed Mar 22 14:28:20 2017_x000D_	63.9519	45.6694	251.331	4.38656	1	10.676	22.6884	0	0	58.0211
15694	Wed Mar 22 14:28:20 2017_x000D_	63.7604	46.083	251.332	4.38657	1	10.676	22.6884	0	0	58.0109
15695	Wed Mar 22 14:28:20 2017_x000D_	63.5739	46.8036	250.334	4.36915	1	10.676	22.6884	0	0	58.1355
15696	Wed Mar 22 14:28:20 2017_x000D_	63.3808	47.1146	251.332	4.38657	1	10.676	22.6884	0	0	58.0899
15697	Wed Mar 22 14:28:20 2017_x000D_	63.3874	47.5236	251.331	4.38655	1	10.9048	22.4743	351.881	6.14148	58.154
15698	Wed Mar 22 14:28:20 2017_x000D_	63.1004	48.1437	248.793	4.34227	1	10.9048	22.4743	351.881	6.14148	58.1661
15699	Wed Mar 22 14:28:20 2017_x000D_	63.0081	48.5546	251.331	4.38655	1	10.9048	22.4743	351.881	6.14148	58.2661
15700	Wed Mar 22 14:28:20 2017_x000D_	62.7211	49.1745	248.793	4.34226	1	10.9048	22.4743	351.881	6.14148	58.2909
15701	Wed Mar 22 14:28:20 2017_x000D_	62.6288	49.5852	251.331	4.38656	1	11.3433	22.4879	353.459	6.16903	58.004
15702	Wed Mar 22 14:28:20 2017_x000D_	62.3419	50.2049	248.793	4.34226	1	11.3433	22.4879	353.459	6.16903	58.0439
15703	Wed Mar 22 14:28:20 2017_x000D_	62.2497	50.6154	251.332	4.38656	1	11.3433	22.4879	353.459	6.16903	58.1603
15704	Wed Mar 22 14:28:20 2017_x000D_	62.0585	51.0283	251.332	4.38657	1	11.3433	22.4879	353.459	6.16903	58.1944
15705	Wed Mar 22 14:28:20 2017_x000D_	61.8708	51.6452	251.332	4.38657	1	11.3433	22.4879	353.459	6.16903	58.3367
15706	Wed Mar 22 14:28:20 2017_x000D_	61.7787	52.0556	248.792	4.34224	1	11.5721	22.2737	354.605	6.18902	58.3752
15707	Wed Mar 22 14:28:20 2017_x000D_	61.5858	52.3665	247.692	4.32305	1	11.5721	22.2737	354.605	6.18902	58.3691
15708	Wed Mar 22 14:28:20 2017_x000D_	61.3982	52.9831	247.692	4.32304	1	11.5721	22.2737	354.605	6.18902	58.5295
15709	Wed Mar 22 14:28:20 2017_x000D_	61.2054	53.2937	248.793	4.34225	1	11.5721	22.2737	354.605	6.18902	58.5295
15710	Wed Mar 22 14:28:20 2017_x000D_	61.0178	53.91	248.792	4.34224	1	11.7914	22.2805	354.062	6.17955	58.5121
15711	Wed Mar 22 14:28:21 2017_x000D_	60.8233	54.1188	248.793	4.34226	1	11.7914	22.2805	354.062	6.17955	58.462
15712	Wed Mar 22 14:28:21 2017_x000D_	60.6358	54.7349	248.793	4.34225	1	11.7914	22.2805	354.062	6.17955	58.6435
15713	Wed Mar 22 14:28:21 2017_x000D_	60.6394	54.9385	248.792	4.34224	1	11.7914	22.2805	354.062	6.17955	58.7594
15714	Wed Mar 22 14:28:21 2017_x000D_	60.4449	55.1473	248.793	4.34226	1	11.8009	22.0596	356.407	6.22047	58.8306
15715	Wed Mar 22 14:28:21 2017_x000D_	60.2539	55.5597	248.793	4.34226	1	11.8009	22.0596	356.407	6.22047	58.9063
15716	Wed Mar 22 14:28:21 2017_x000D_	60.2575	55.7632	248.793	4.34225	1	11.8009	22.0596	356.407	6.22047	59.0252
15717	Wed Mar 22 14:28:21 2017_x000D_	60.0666	56.1755	248.793	4.34225	1	11.8009	22.0596	356.407	6.22047	59.1056
15718	Wed Mar 22 14:28:21 2017_x000D_	60.0701	56.3789	248.792	4.34224	1	12.0202	22.0664	0	0	59.0435
15719	Wed Mar 22 14:28:21 2017_x000D_	59.9747	56.5849	251.334	4.38661	1	12.0202	22.0664	0	0	59.086
15720	Wed Mar 22 14:28:21 2017_x000D_	59.8828	56.9942	253.962	4.43247	1	12.0202	22.0664	0	0	59.2518
15721	Wed Mar 22 14:28:21 2017_x000D_	59.6883	57.2028	259.448	4.52821	1	12.0202	22.0664	0	0	59.2184
15722	Wed Mar 22 14:28:21 2017_x000D_	59.5928	57.4086	268.084	4.67894	1	12.0202	22.0664	0	0	59.264
15723	Wed Mar 22 14:28:21 2017_x000D_	59.6917	57.4057	-88.9844	-1.55307	1	12.0202	22.0664	0	0	59.3417
15724	Wed Mar 22 14:28:21 2017_x000D_	59.6933	57.507	-83.4142	-1.45585	1	12.0202	22.0664	0	0	59.4034
15725	Wed Mar 22 14:28:21 2017_x000D_	59.6928	57.5066	-72.6461	-1.26791	1	12.0202	22.0664	0	0	59.4027
15726	Wed Mar 22 14:28:21 2017_x000D_	59.6926	57.5068	-65.4801	-1.14284	1	12.0202	22.0664	0	0	59.4027
15727	Wed Mar 22 14:28:21 2017_x000D_	59.6974	57.8115	-54.2764	-0.947301	1	12.4778	21.6381	336.549	5.87389	59.4828
15728	Wed Mar 22 14:28:21 2017_x000D_	59.798	57.9105	-50.3916	-0.8795	1	12.4778	21.6381	336.549	5.87389	59.6229
15729	Wed Mar 22 14:28:21 2017_x000D_	59.9993	58.1084	-42.4469	-0.740838	1	12.4778	21.6381	336.549	5.87389	59.9031
15730	Wed Mar 22 14:28:21 2017_x000D_	60.1017	58.3091	-36.1986	-0.631784	1	12.4778	21.6381	336.549	5.87389	60.1066
15731	Wed Mar 22 14:28:21 2017_x000D_	60.2006	58.3066	-29.6708	-0.517853	1	12.964	20.5468	287.191	5.01243	60.474
15732	Wed Mar 22 14:28:22 2017_x000D_	60.3011	58.4055	-25.6787	-0.448178	1	12.964	20.5468	287.191	5.01243	60.6142
15733	Wed Mar 22 14:28:22 2017_x000D_	60.8007	58.6962	-21.8504	-0.381361	1	12.964	20.5468	287.191	5.01243	61.186
15734	Wed Mar 22 14:28:22 2017_x000D_	61.0002	58.7922	-19.1708	-0.334593	1	12.964	20.5468	287.191	5.01243	61.4018
15735	Wed Mar 22 14:28:22 2017_x000D_	61.7939	58.9727	-19.174	-0.334649	1	12.964	20.5468	287.191	5.01243	62.1362
15736	Wed Mar 22 14:28:22 2017_x000D_	61.993	59.0683	-21.854	-0.381424	1	12.9927	19.8837	284.612	4.96741	62.7412
15737	Wed Mar 22 14:28:22 2017_x000D_	62.7891	59.4512	-21.8519	-0.381387	1	12.9927	19.8837	284.612	4.96741	63.6024
15738	Wed Mar 22 14:28:22 2017_x000D_	63.0847	59.4426	-20.7949	-0.362939	1	12.9927	19.8837	284.612	4.96741	63.8288
15739	Wed Mar 22 14:28:22 2017_x000D_	63.7813	59.8279	-21.8526	-0.3814	1	12.9927	19.8837	284.612	4.96741	64.6144
15740	Wed Mar 22 14:28:22 2017_x000D_	64.1769	59.9179	-19.17	-0.33458	1	13.2407	19.2274	291.168	5.08184	65.1937
15741	Wed Mar 22 14:28:22 2017_x000D_	64.5722	60.0075	-21.8573	-0.381481	1	13.2407	19.2274	291.168	5.08184	65.5587
15742	Wed Mar 22 14:28:22 2017_x000D_	65.1673	60.2939	-19.1689	-0.334561	1	13.2407	19.2274	291.168	5.08184	66.2029
15743	Wed Mar 22 14:28:22 2017_x000D_	65.5637	60.4846	-19.1671	-0.33453	1	13.2407	19.2274	291.168	5.08184	66.6322
15744	Wed Mar 22 14:28:22 2017_x000D_	66.2543	60.6666	-18.2052	-0.317741	1	13.4791	18.7921	277.655	4.846	67.3698
15745	Wed Mar 22 14:28:22 2017_x000D_	66.6501	60.857	-18.2031	-0.317704	1	13.4791	18.7921	277.655	4.846	67.7983
15746	Wed Mar 22 14:28:22 2017_x000D_	66.9478	61.0503	-19.1642	-0.334479	1	13.4791	18.7921	277.655	4.846	68.1517
15747	Wed Mar 22 14:28:22 2017_x000D_	67.7354	61.2289	-19.1675	-0.334535	1	13.4791	18.7921	277.655	4.846	68.8813
15748	Wed Mar 22 14:28:22 2017_x000D_	68.0308	61.3212	-15.5272	-0.271001	1	13.4983	18.3499	285.869	4.98936	69.4286
15749	Wed Mar 22 14:28:22 2017_x000D_	68.3263	61.4132	-19.1682	-0.334548	1	13.4983	18.3499	285.869	4.98936	69.7177
15750	Wed Mar 22 14:28:22 2017_x000D_	69.114	61.6924	-16.3789	-0.285865	1	13.4983	18.3499	285.869	4.98936	70.5101
15751	Wed Mar 22 14:28:22 2017_x000D_	69.4087	61.7842	-18.2024	-0.317692	1	13.4983	18.3499	285.869	4.98936	70.7991
15752	Wed Mar 22 14:28:22 2017_x000D_	70.1966	62.1636	-18.1983	-0.31762	1	13.4983	18.3499	285.869	4.98936	71.6543
15753	Wed Mar 22 14:28:23 2017_x000D_	70.5875	62.1518	-18.2031	-0.317704	1	13.5365	17.4655	295.064	5.14984	72.4685
15754	Wed Mar 22 14:28:23 2017_x000D_	71.2753	62.4329	-21.8663	-0.381639	1	13.5365	17.4655	295.064	5.14984	73.1836
15755	Wed Mar 22 14:28:23 2017_x000D_	71.6683	62.6223	-21.8652	-0.38162	1	13.5365	17.4655	295.064	5.14984	73.6101
15756	Wed Mar 22 14:28:23 2017_x000D_	72.2575	62.9062	-19.1638	-0.334472	1	13.5365	17.4655	295.064	5.14984	74.2497
15757	Wed Mar 22 14:28:23 2017_x000D_	72.2575	62.9062	-19.1638	-0.334472	1	13.6323	15.2535	295.064	5.14984	75.5493
15758	Wed Mar 22 14:28:23 2017_x000D_	72.9421	63.0862	-18.1976	-0.317608	1	13.6323	15.2535	295.064	5.14984	76.1946
15759	Wed Mar 22 14:28:23 2017_x000D_	73.237	63.2782	-19.1628	-0.334453	1	13.6323	15.2535	295.064	5.14984	76.5447
15760	Wed Mar 22 14:28:23 2017_x000D_	73.9207	63.4579	-18.1959	-0.317579	1	13.6323	15.2535	295.064	5.14984	77.1904
15761	Wed Mar 22 14:28:23 2017_x000D_	74.1153	63.4519	-18.1983	-0.317621	1	13.6706	14.3685	275.171	4.80264	77.8636
15762	Wed Mar 22 14:28:23 2017_x000D_	74.7036	63.8352	-18.1918	-0.317506	1	13.6706	14.3685	275.171	4.80264	78.562
15763	Wed Mar 22 14:28:23 2017_x000D_	74.898	63.8292	-18.1941	-0.317548	1	13.6706	14.3685	275.171	4.80264	78.7093
15764	Wed Mar 22 14:28:23 2017_x000D_	75.4833	64.0115	-18.1945	-0.317553	1	13.6706	14.3685	275.171	4.80264	79.2795
15765	Wed Mar 22 14:28:23 2017_x000D_	75.6776	64.0055	-18.1969	-0.317597	1	13.6706	14.3685	275.171	4.80264	79.4273
15766	Wed Mar 22 14:28:23 2017_x000D_	75.874	64.1999	-18.1924	-0.317518	1	13.7281	13.0405	277.871	4.84977	80.4947
15767	Wed Mar 22 14:28:23 2017_x000D_	76.3618	64.3851	-19.1621	-0.334441	1	13.7281	13.0405	277.871	4.84977	80.9892
15768	Wed Mar 22 14:28:23 2017_x000D_	76.5558	64.379	-19.1645	-0.334484	1	13.7281	13.0405	277.871	4.84977	81.1355
15769	Wed Mar 22 14:28:23 2017_x000D_	76.9447	64.4667	-21.8746	-0.381783	1	13.7281	13.0405	277.871	4.84977	81.4923
15770	Wed Mar 22 14:28:23 2017_x000D_	77.0426	64.564	-18.1932	-0.317531	1	13.7569	12.3765	278.319	4.85758	82.0281
15771	Wed Mar 22 14:28:23 2017_x000D_	77.3346	64.6548	-21.8735	-0.381764	1	13.7569	12.3765	278.319	4.85758	82.3113
15772	Wed Mar 22 14:28:23 2017_x000D_	77.7242	64.8424	-26.9815	-0.470916	1	13.7569	12.3765	278.319	4.85758	82.7314
15773	Wed Mar 22 14:28:23 2017_x000D_	77.8211	64.839	-33.1186	-0.578029	1	13.7569	12.3765	278.319	4.85758	82.8042
15774	Wed Mar 22 14:28:23 2017_x000D_	77.8204	64.7388	-38.6867	-0.67521	1	13.9763	12.3834	277.365	4.84094	82.5661
15775	Wed Mar 22 14:28:24 2017_x000D_	77.7218	64.5411	-52.4532	-0.915482	1	13.9763	12.3834	277.365	4.84094	82.3645
15776	Wed Mar 22 14:28:24 2017_x000D_	77.7232	64.6412	-58.4696	-1.02049	1	13.9763	12.3834	277.365	4.84094	82.429
15777	Wed Mar 22 14:28:24 2017_x000D_	77.724	64.6414	-75.7186	-1.32154	1	13.9763	12.3834	277.365	4.84094	82.4298
15778	Wed Mar 22 14:28:24 2017_x000D_	77.8212	64.6386	-83.851	-1.46348	1	14.8732	11.9684	335.166	5.84976	82.0768
15779	Wed Mar 22 14:28:24 2017_x000D_	77.8248	64.9391	265.353	4.63128	1	14.8732	11.9684	335.166	5.84976	82.2727
15780	Wed Mar 22 14:28:24 2017_x000D_	77.8259	65.0395	259.697	4.53256	1	14.8732	11.9684	335.166	5.84976	82.3382
15781	Wed Mar 22 14:28:24 2017_x000D_	77.8291	65.3402	248.606	4.339	1	14.8732	11.9684	335.166	5.84976	82.5348
15782	Wed Mar 22 14:28:24 2017_x000D_	77.7355	65.6436	245.011	4.27624	1	14.8732	11.9684	335.166	5.84976	82.6601
15783	Wed Mar 22 14:28:24 2017_x000D_	77.5439	65.8501	240.315	4.19429	1	16.896	10.924	332.434	5.80207	81.8232
15784	Wed Mar 22 14:28:24 2017_x000D_	77.3534	66.1565	238.888	4.16938	1	16.896	10.924	332.434	5.80207	81.8885
15785	Wed Mar 22 14:28:24 2017_x000D_	76.9725	66.7691	238.888	4.16938	1	16.896	10.924	332.434	5.80207	82.0235
15786	Wed Mar 22 14:28:24 2017_x000D_	76.5916	67.3817	238.888	4.16938	1	16.896	10.924	332.434	5.80207	82.1647
15787	Wed Mar 22 14:28:24 2017_x000D_	76.4023	67.7879	238.888	4.16938	1	17.8025	10.2876	315	5.49779	82.0988
15788	Wed Mar 22 14:28:24 2017_x000D_	76.2108	67.9942	238.888	4.16938	1	17.8025	10.2876	315	5.49779	82.1071
15789	Wed Mar 22 14:28:24 2017_x000D_	75.8312	68.7065	240.315	4.1943	1	17.8025	10.2876	315	5.49779	82.3413
15790	Wed Mar 22 14:28:24 2017_x000D_	75.6407	69.0128	238.888	4.16938	1	17.8025	10.2876	315	5.49779	82.4252
15791	Wed Mar 22 14:28:24 2017_x000D_	75.4504	69.3189	240.316	4.1943	1	18.7091	9.6512	325.755	5.6855	82.3396
15792	Wed Mar 22 14:28:24 2017_x000D_	75.1655	69.8279	243.863	4.25621	1	18.7091	9.6512	325.755	5.6855	82.514
15793	Wed Mar 22 14:28:24 2017_x000D_	74.9751	70.1342	242.611	4.23436	1	18.7091	9.6512	325.755	5.6855	82.6078
15794	Wed Mar 22 14:28:24 2017_x000D_	74.7883	70.7397	242.61	4.23435	1	18.7091	9.6512	325.755	5.6855	82.9258
15795	Wed Mar 22 14:28:24 2017_x000D_	74.5967	70.9461	242.611	4.23436	1	18.7091	9.6512	325.755	5.6855	82.9487
15796	Wed Mar 22 14:28:25 2017_x000D_	74.2185	71.7578	242.611	4.23436	1	19.1673	9.22231	332.482	5.80291	83.3146
15797	Wed Mar 22 14:28:25 2017_x000D_	74.027	71.9641	242.611	4.23436	1	19.1673	9.22231	332.482	5.80291	83.3434
15798	Wed Mar 22 14:28:25 2017_x000D_	73.8354	72.1705	242.612	4.23437	1	19.1673	9.22231	332.482	5.80291	83.3731
15799	Wed Mar 22 14:28:25 2017_x000D_	73.6488	72.7756	242.611	4.23436	1	19.1673	9.22231	332.482	5.80291	83.7093
15800	Wed Mar 22 14:28:25 2017_x000D_	73.4598	73.1813	242.611	4.23436	1	19.3963	9.0078	315	5.49779	83.9113
15801	Wed Mar 22 14:28:25 2017_x000D_	73.2683	73.3877	242.611	4.23437	1	19.3963	9.0078	315	5.49779	83.9462
15802	Wed Mar 22 14:28:25 2017_x000D_	72.9848	73.996	245.016	4.27634	1	19.3963	9.0078	315	5.49779	84.233
15803	Wed Mar 22 14:28:25 2017_x000D_	72.8928	74.3982	242.611	4.23435	1	19.3963	9.0078	315	5.49779	84.4854
15804	Wed Mar 22 14:28:25 2017_x000D_	72.511	74.9105	241.247	4.21056	1	20.3224	7.92841	287.626	5.02002	84.9132
15805	Wed Mar 22 14:28:25 2017_x000D_	72.3208	75.2164	242.611	4.23437	1	20.3224	7.92841	287.626	5.02002	85.0383
15806	Wed Mar 22 14:28:25 2017_x000D_	72.1331	75.7215	241.247	4.21055	1	20.3224	7.92841	287.626	5.02002	85.3244
15807	Wed Mar 22 14:28:25 2017_x000D_	71.943	76.0273	242.611	4.23436	1	20.3224	7.92841	287.626	5.02002	85.4526
15808	Wed Mar 22 14:28:25 2017_x000D_	71.7515	76.2336	242.611	4.23437	1	21.9654	5.5405	294.768	5.14467	86.4648
15809	Wed Mar 22 14:28:25 2017_x000D_	71.6596	76.6354	240.314	4.19427	1	21.9654	5.5405	294.768	5.14467	86.741
15810	Wed Mar 22 14:28:25 2017_x000D_	71.3738	77.0443	242.611	4.23437	1	21.9654	5.5405	294.768	5.14467	86.9137
15811	Wed Mar 22 14:28:25 2017_x000D_	71.1849	77.4496	242.611	4.23436	1	21.9654	5.5405	294.768	5.14467	87.1406
15812	Wed Mar 22 14:28:25 2017_x000D_	70.9934	77.656	242.612	4.23437	1	21.9654	5.5405	294.768	5.14467	87.2032
15813	Wed Mar 22 14:28:25 2017_x000D_	70.9017	78.0575	240.314	4.19427	1	22.9017	4.23891	302.682	5.2828	88.0522
15814	Wed Mar 22 14:28:25 2017_x000D_	70.8059	78.1607	241.247	4.21055	1	22.9017	4.23891	302.682	5.2828	88.0866
15815	Wed Mar 22 14:28:25 2017_x000D_	70.7115	78.3634	238.886	4.16935	1	22.9017	4.23891	302.682	5.2828	88.2055
15816	Wed Mar 22 14:28:25 2017_x000D_	70.5212	78.6694	232.887	4.06465	1	22.9017	4.23891	302.682	5.2828	88.3601
15817	Wed Mar 22 14:28:25 2017_x000D_	70.5224	78.769	227.143	3.96439	1	23.3699	3.5881	297.566	5.19351	88.7442
15818	Wed Mar 22 14:28:26 2017_x000D_	70.5233	78.8686	217.568	3.79728	1	23.3699	3.5881	297.566	5.19351	88.829
15819	Wed Mar 22 14:28:26 2017_x000D_	70.6182	78.7655	201.765	3.52147	1	23.3699	3.5881	297.566	5.19351	88.7921
15820	Wed Mar 22 14:28:26 2017_x000D_	70.715	78.7617	195.839	3.41803	1	23.3699	3.5881	297.566	5.19351	88.8405
15821	Wed Mar 22 14:28:26 2017_x000D_	70.7159	78.8606	182.236	3.18062	1	23.6089	3.1518	293.147	5.11638	89.1678
15822	Wed Mar 22 14:28:26 2017_x000D_	70.617	78.7647	174.265	3.0415	1	23.6089	3.1518	293.147	5.11638	89.0341
15823	Wed Mar 22 14:28:26 2017_x000D_	70.423	78.7717	162.372	2.83392	1	23.6089	3.1518	293.147	5.11638	88.9378
15824	Wed Mar 22 14:28:26 2017_x000D_	70.3245	78.6756	153.609	2.68099	1	23.6089	3.1518	293.147	5.11638	88.8042
15825	Wed Mar 22 14:28:26 2017_x000D_	70.1306	78.683	145.907	2.54656	1	23.6089	3.1518	315	5.49779	88.7087
15826	Wed Mar 22 14:28:26 2017_x000D_	70.0322	78.5872	141.911	2.47682	1	23.6089	3.1518	315	5.49779	88.5755
15827	Wed Mar 22 14:28:26 2017_x000D_	69.6397	78.3035	131.943	2.30285	1	23.6089	3.1518	315	5.49779	88.1284
15828	Wed Mar 22 14:28:26 2017_x000D_	69.4425	78.112	131.944	2.30286	1	23.6089	3.1518	315	5.49779	87.8621
15829	Wed Mar 22 14:28:26 2017_x000D_	68.849	77.4375	130.196	2.27235	1	23.6089	3.1518	315	5.49779	86.9772
15830	Wed Mar 22 14:28:26 2017_x000D_	68.5526	77.1499	133.953	2.33792	1	23.8381	2.9372	315	5.49779	86.6424
15831	Wed Mar 22 14:28:26 2017_x000D_	67.9582	76.4746	135.841	2.37086	1	23.8381	2.9372	315	5.49779	85.7574
15832	Wed Mar 22 14:28:26 2017_x000D_	67.6613	76.1866	139.747	2.43905	1	23.8381	2.9372	315	5.49779	85.3578
15833	Wed Mar 22 14:28:26 2017_x000D_	67.0687	75.7094	137.733	2.4039	1	23.8381	2.9372	315	5.49779	84.6444
15834	Wed Mar 22 14:28:26 2017_x000D_	66.8692	75.4173	139.745	2.439	1	23.5991	3.3735	294.768	5.14467	84.0393
15835	Wed Mar 22 14:28:26 2017_x000D_	66.5731	75.2284	141.503	2.4697	1	23.5991	3.3735	294.768	5.14467	83.7251
15836	Wed Mar 22 14:28:26 2017_x000D_	65.981	74.8504	141.506	2.46975	1	23.5991	3.3735	294.768	5.14467	83.0974
15837	Wed Mar 22 14:28:26 2017_x000D_	65.781	74.5579	143.623	2.50669	1	23.5991	3.3735	294.768	5.14467	82.7438
15838	Wed Mar 22 14:28:26 2017_x000D_	65.4849	74.3688	141.892	2.47648	1	24.2867	2.72961	333.085	5.81344	82.6406
15839	Wed Mar 22 14:28:27 2017_x000D_	64.9894	73.9864	143.623	2.50669	1	24.2867	2.72961	333.085	5.81344	82.0624
15840	Wed Mar 22 14:28:27 2017_x000D_	64.7905	73.7934	143.622	2.50667	1	24.2867	2.72961	333.085	5.81344	81.7962
15841	Wed Mar 22 14:28:27 2017_x000D_	64.195	73.3138	141.503	2.46969	1	24.2867	2.72961	333.085	5.81344	81.0851
15842	Wed Mar 22 14:28:27 2017_x000D_	63.8981	73.1241	139.751	2.43911	1	24.2867	2.72961	333.085	5.81344	80.7741
15843	Wed Mar 22 14:28:27 2017_x000D_	63.6006	72.9341	141.505	2.46974	1	26.3301	1.2414	315	5.49779	80.8018
15844	Wed Mar 22 14:28:27 2017_x000D_	63.1024	72.4506	141.89	2.47645	1	26.3301	1.2414	315	5.49779	80.1433
15845	Wed Mar 22 14:28:27 2017_x000D_	62.8046	72.2604	143.619	2.50663	1	26.3301	1.2414	315	5.49779	79.8379
15846	Wed Mar 22 14:28:27 2017_x000D_	62.2071	71.7792	141.504	2.46971	1	26.3301	1.2414	315	5.49779	79.1375
15847	Wed Mar 22 14:28:27 2017_x000D_	61.9092	71.5888	139.755	2.43919	1	27.008	0.819206	352.75	6.15664	78.9077
15848	Wed Mar 22 14:28:27 2017_x000D_	61.7093	71.3949	139.755	2.43918	1	27.008	0.819206	352.75	6.15664	78.6455
15849	Wed Mar 22 14:28:27 2017_x000D_	61.2106	71.01	141.505	2.46972	1	27.008	0.819206	352.75	6.15664	78.0805
15850	Wed Mar 22 14:28:27 2017_x000D_	60.9123	70.8193	139.757	2.43923	1	27.008	0.819206	352.75	6.15664	77.7786
15851	Wed Mar 22 14:28:27 2017_x000D_	60.7103	70.5247	141.889	2.47642	1	28.3141	1.0835	0	0	76.6263
15852	Wed Mar 22 14:28:27 2017_x000D_	60.3112	70.2363	139.755	2.43919	1	28.3141	1.0835	0	0	76.1966
15853	Wed Mar 22 14:28:27 2017_x000D_	60.0124	70.0452	137.884	2.40653	1	28.3141	1.0835	0	0	75.8979
15854	Wed Mar 22 14:28:27 2017_x000D_	59.6111	69.656	137.883	2.40651	1	28.3141	1.0835	0	0	75.377
15855	Wed Mar 22 14:28:27 2017_x000D_	59.4103	69.4613	137.883	2.40651	1	28.3141	1.0835	0	0	75.1166
15856	Wed Mar 22 14:28:27 2017_x000D_	59.0086	69.0716	137.882	2.4065	1	29.4106	1.119	0	0	74.1188
15857	Wed Mar 22 14:28:27 2017_x000D_	58.8076	68.8767	137.882	2.40649	1	29.4106	1.119	0	0	73.8599
15858	Wed Mar 22 14:28:27 2017_x000D_	58.6066	68.6817	137.881	2.40648	1	29.4106	1.119	0	0	73.6011
15859	Wed Mar 22 14:28:27 2017_x000D_	58.4091	68.6883	137.886	2.40657	1	29.4106	1.119	0	0	73.5291
15860	Wed Mar 22 14:28:28 2017_x000D_	58.3047	68.3892	141.881	2.47629	1	30.2877	1.1474	0	0	72.8451
15861	Wed Mar 22 14:28:28 2017_x000D_	57.7042	68.0055	149.706	2.61286	1	30.2877	1.1474	0	0	72.2611
15862	Wed Mar 22 14:28:28 2017_x000D_	57.5029	67.8105	154.681	2.6997	1	30.2877	1.1474	0	0	72.0044
15863	Wed Mar 22 14:28:28 2017_x000D_	57.1035	67.6222	167.521	2.92379	1	30.2877	1.1474	0	0	71.6797
15864	Wed Mar 22 14:28:28 2017_x000D_	57.0026	67.5246	170.851	2.98191	1	30.2877	1.1474	0	0	71.5515
15865	Wed Mar 22 14:28:28 2017_x000D_	56.7081	67.6357	178.961	3.12346	1	30.2877	1.1474	0	0	71.5453
15866	Wed Mar 22 14:28:28 2017_x000D_	56.3126	67.6491	190.566	3.32601	1	30.2877	1.1474	0	0	71.4127
15867	Wed Mar 22 14:28:28 2017_x000D_	56.1148	67.6557	196.143	3.42333	1	30.2877	1.1474	0	0	71.347
15868	Wed Mar 22 14:28:28 2017_x000D_	55.8181	67.6656	202.382	3.53224	1	32.6692	1.8903	13.0128	0.227116	69.7299
15869	Wed Mar 22 14:28:28 2017_x000D_	55.327	67.884	208.743	3.64326	1	32.6692	1.8903	13.0128	0.227116	69.775
15870	Wed Mar 22 14:28:28 2017_x000D_	54.9327	67.9982	211.23	3.68666	1	32.6692	1.8903	13.0128	0.227116	69.7561
15871	Wed Mar 22 14:28:28 2017_x000D_	54.3458	68.4222	211.231	3.68668	1	32.6692	1.8903	13.0128	0.227116	69.9741
15872	Wed Mar 22 14:28:28 2017_x000D_	54.0525	68.6342	212.639	3.71125	1	32.6692	1.8903	13.0128	0.227116	70.0856
15873	Wed Mar 22 14:28:28 2017_x000D_	53.4634	68.9574	215.069	3.75365	1	35.7271	2.21101	0	0	69.0627
15874	Wed Mar 22 14:28:28 2017_x000D_	53.0705	69.1728	215.068	3.75364	1	35.7271	2.21101	0	0	69.1713
15875	Wed Mar 22 14:28:28 2017_x000D_	52.5826	69.5938	216.663	3.78148	1	35.7271	2.21101	0	0	69.459
15876	Wed Mar 22 14:28:28 2017_x000D_	52.2887	69.8062	215.069	3.75366	1	35.7271	2.21101	0	0	69.5945
15877	Wed Mar 22 14:28:28 2017_x000D_	51.995	70.0184	216.663	3.78148	1	37.6987	2.2747	0	0	69.2358
15878	Wed Mar 22 14:28:28 2017_x000D_	51.7032	70.3318	217.368	3.79378	1	37.6987	2.2747	0	0	69.4831
15879	Wed Mar 22 14:28:28 2017_x000D_	51.2149	70.753	219.008	3.8224	1	37.6987	2.2747	0	0	69.7995
15880	Wed Mar 22 14:28:28 2017_x000D_	50.8216	70.9689	219.007	3.82239	1	37.6987	2.2747	0	0	69.9364
15881	Wed Mar 22 14:28:28 2017_x000D_	50.3331	71.3903	220.781	3.85335	1	39.023	2.0957	0	0	70.2115
15882	Wed Mar 22 14:28:29 2017_x000D_	50.0411	71.7038	221.211	3.86086	1	39.023	2.0957	0	0	70.4747
15883	Wed Mar 22 14:28:29 2017_x000D_	49.4529	72.1289	221.21	3.86085	1	39.023	2.0957	0	0	70.8056
15884	Wed Mar 22 14:28:29 2017_x000D_	49.2582	72.338	221.211	3.86085	1	39.023	2.0957	0	0	70.9841
15885	Wed Mar 22 14:28:29 2017_x000D_	48.8666	72.6552	219.008	3.8224	1	41.661	1.95911	0	0	71.0624
15886	Wed Mar 22 14:28:29 2017_x000D_	48.3777	73.0769	220.781	3.85335	1	41.661	1.95911	0	0	71.4343
15887	Wed Mar 22 14:28:29 2017_x000D_	48.0856	73.3907	221.211	3.86086	1	41.661	1.95911	0	0	71.7199
15888	Wed Mar 22 14:28:29 2017_x000D_	47.8909	73.5999	221.211	3.86086	1	41.661	1.95911	0	0	71.9112
15889	Wed Mar 22 14:28:29 2017_x000D_	47.302	74.0254	221.21	3.86085	1	41.661	1.95911	0	0	72.2867
15890	Wed Mar 22 14:28:29 2017_x000D_	47.0099	74.3392	220.781	3.85336	1	43.2037	1.7871	0	0	72.6519
15891	Wed Mar 22 14:28:29 2017_x000D_	46.4185	74.6639	223.01	3.89226	1	43.2037	1.7871	0	0	72.9477
15892	Wed Mar 22 14:28:29 2017_x000D_	46.226	74.9742	220.781	3.85336	1	43.2037	1.7871	0	0	73.2495
15893	Wed Mar 22 14:28:29 2017_x000D_	45.7364	75.3965	219.009	3.82243	1	43.2037	1.7871	0	0	73.653
15894	Wed Mar 22 14:28:29 2017_x000D_	45.4418	75.6095	220.781	3.85335	1	44.2982	1.8225	356.947	6.22989	73.7959
15895	Wed Mar 22 14:28:29 2017_x000D_	45.2446	75.7178	223.01	3.89226	1	44.2982	1.8225	356.947	6.22989	73.9014
15896	Wed Mar 22 14:28:29 2017_x000D_	44.7571	76.2413	219.01	3.82244	1	44.2982	1.8225	356.947	6.22989	74.4202
15897	Wed Mar 22 14:28:29 2017_x000D_	44.5598	76.3496	221.21	3.86084	1	44.2982	1.8225	356.947	6.22989	74.5276
15898	Wed Mar 22 14:28:29 2017_x000D_	44.1698	76.7684	221.21	3.86085	1	45.3925	1.8579	355.869	6.21108	74.9205
15899	Wed Mar 22 14:28:29 2017_x000D_	43.875	76.9815	223.01	3.89226	1	45.3925	1.8579	355.869	6.21108	75.1389
15900	Wed Mar 22 14:28:29 2017_x000D_	43.485	77.4004	223.01	3.89226	1	45.3925	1.8579	355.869	6.21108	75.5666
15901	Wed Mar 22 14:28:29 2017_x000D_	43.2875	77.5089	220.781	3.85336	1	45.3925	1.8579	355.869	6.21108	75.6803
15902	Wed Mar 22 14:28:29 2017_x000D_	43.1923	77.7147	219.011	3.82247	1	46.049	1.8792	358.892	6.26385	75.8893
15903	Wed Mar 22 14:28:30 2017_x000D_	42.9924	77.7223	219.01	3.82245	1	46.049	1.8792	358.892	6.26385	75.9047
15904	Wed Mar 22 14:28:30 2017_x000D_	42.7973	77.9317	219.01	3.82245	1	46.049	1.8792	358.892	6.26385	76.122
15905	Wed Mar 22 14:28:30 2017_x000D_	42.5045	78.2461	215.085	3.75394	1	46.049	1.8792	358.892	6.26385	76.4491
15906	Wed Mar 22 14:28:30 2017_x000D_	42.0114	78.568	206.202	3.59891	1	46.049	1.8792	358.892	6.26385	76.795
15907	Wed Mar 22 14:28:30 2017_x000D_	41.9136	78.6728	202.479	3.53393	1	47.8409	1.05	7.56647	0.13206	77.8488
15908	Wed Mar 22 14:28:30 2017_x000D_	41.515	78.7889	187.676	3.27556	1	47.8409	1.05	7.56647	0.13206	77.9959
15909	Wed Mar 22 14:28:30 2017_x000D_	41.3146	78.7964	182.2	3.17999	1	47.8409	1.05	7.56647	0.13206	78.0198
15910	Wed Mar 22 14:28:30 2017_x000D_	40.9139	78.811	164.481	2.87074	1	47.8409	1.05	7.56647	0.13206	78.0689
15911	Wed Mar 22 14:28:30 2017_x000D_	40.7109	78.7176	161.743	2.82295	1	49.362	1.32101	8.92614	0.155791	77.8786
15912	Wed Mar 22 14:28:30 2017_x000D_	40.5076	78.6237	154.098	2.68953	1	49.362	1.32101	8.92614	0.155791	77.8081
15913	Wed Mar 22 14:28:30 2017_x000D_	40.1018	78.4368	146.531	2.55745	1	49.362	1.32101	8.92614	0.155791	77.6698
15914	Wed Mar 22 14:28:30 2017_x000D_	39.8963	78.242	138.615	2.41929	1	49.362	1.32101	8.92614	0.155791	77.5012
15915	Wed Mar 22 14:28:30 2017_x000D_	39.6934	78.1485	132.484	2.31229	1	50.6536	1.8064	0	0	77.1248
15916	Wed Mar 22 14:28:30 2017_x000D_	39.2791	77.6577	122.913	2.14523	1	50.6536	1.8064	0	0	76.6994
15917	Wed Mar 22 14:28:30 2017_x000D_	39.1737	77.4592	120.522	2.1035	1	50.6536	1.8064	0	0	76.5188
15918	Wed Mar 22 14:28:30 2017_x000D_	38.7534	76.7655	119.219	2.08077	1	50.6536	1.8064	0	0	75.8978
15919	Wed Mar 22 14:28:30 2017_x000D_	38.4414	76.3717	116.799	2.03853	1	50.6536	1.8064	0	0	75.5587
15920	Wed Mar 22 14:28:30 2017_x000D_	38.3328	76.0716	120.522	2.10351	1	51.0805	2.0419	13.0128	0.227116	75.1192
15921	Wed Mar 22 14:28:30 2017_x000D_	37.909	75.2754	120.521	2.10349	1	51.0805	2.0419	13.0128	0.227116	74.4086
15922	Wed Mar 22 14:28:30 2017_x000D_	37.697	74.8769	120.52	2.10348	1	51.0805	2.0419	13.0128	0.227116	74.0544
15923	Wed Mar 22 14:28:30 2017_x000D_	37.4822	74.377	121.935	2.12816	1	51.0805	2.0419	13.0128	0.227116	73.6022
15924	Wed Mar 22 14:28:31 2017_x000D_	37.1716	74.0829	122.907	2.14513	1	51.9553	2.07021	355.922	6.21202	73.5145
15925	Wed Mar 22 14:28:31 2017_x000D_	36.9565	73.5824	124.386	2.17094	1	51.9553	2.07021	355.922	6.21202	73.0682
15926	Wed Mar 22 14:28:31 2017_x000D_	36.7467	73.2845	122.904	2.14508	1	51.9553	2.07021	355.922	6.21202	72.8202
15927	Wed Mar 22 14:28:31 2017_x000D_	36.3296	72.7906	124.389	2.17099	1	51.9553	2.07021	355.922	6.21202	72.4261
15928	Wed Mar 22 14:28:31 2017_x000D_	36.3296	72.7906	124.389	2.17099	1	51.9553	2.07021	355.922	6.21202	72.4261
15929	Wed Mar 22 14:28:31 2017_x000D_	36.0101	72.1908	126.708	2.21147	1	54.787	2.3834	6.62297	0.115593	72.2886
15930	Wed Mar 22 14:28:31 2017_x000D_	35.5895	71.594	126.707	2.21146	1	54.787	2.3834	6.62297	0.115593	71.8238
15931	Wed Mar 22 14:28:31 2017_x000D_	35.4831	71.3939	124.385	2.17093	1	54.787	2.3834	6.62297	0.115593	71.6595
15932	Wed Mar 22 14:28:31 2017_x000D_	35.2754	71.1971	124.387	2.17097	1	54.787	2.3834	6.62297	0.115593	71.5264
15933	Wed Mar 22 14:28:31 2017_x000D_	34.8542	70.5994	124.388	2.17098	1	56.5144	2.8825	7.04508	0.12296	71.0967
15934	Wed Mar 22 14:28:31 2017_x000D_	34.7472	70.3988	126.706	2.21143	1	56.5144	2.8825	7.04508	0.12296	70.9384
15935	Wed Mar 22 14:28:31 2017_x000D_	34.4269	69.7971	124.384	2.17092	1	56.5144	2.8825	7.04508	0.12296	70.4657
15936	Wed Mar 22 14:28:31 2017_x000D_	34.2188	69.5998	124.386	2.17095	1	56.5144	2.8825	7.04508	0.12296	70.3441
15937	Wed Mar 22 14:28:31 2017_x000D_	34.0106	69.4025	124.388	2.17099	1	58.4703	3.1673	0	0	70.6072
15938	Wed Mar 22 14:28:31 2017_x000D_	33.6898	68.7999	121.944	2.12833	1	58.4703	3.1673	0	0	70.1549
15939	Wed Mar 22 14:28:31 2017_x000D_	33.5825	68.5988	124.385	2.17093	1	58.4703	3.1673	0	0	70.0049
15940	Wed Mar 22 14:28:31 2017_x000D_	33.2671	68.2001	121.945	2.12835	1	58.4703	3.1673	0	0	69.7457
15941	Wed Mar 22 14:28:31 2017_x000D_	33.0585	68.0022	121.948	2.12839	1	59.3335	3.4167	4.95231	0.0864341	69.7256
15942	Wed Mar 22 14:28:31 2017_x000D_	32.844	67.5997	121.947	2.12837	1	59.3335	3.4167	4.95231	0.0864341	69.4345
15943	Wed Mar 22 14:28:31 2017_x000D_	32.7366	67.3983	124.386	2.17094	1	59.3335	3.4167	4.95231	0.0864341	69.2895
15944	Wed Mar 22 14:28:31 2017_x000D_	32.5249	67.098	125.989	2.19893	1	59.3335	3.4167	4.95231	0.0864341	69.0942
15945	Wed Mar 22 14:28:31 2017_x000D_	32.5249	67.098	125.989	2.19893	1	59.3335	3.4167	4.95231	0.0864341	69.0942
15946	Wed Mar 22 14:28:32 2017_x000D_	32.2084	66.6982	128.353	2.24018	1	61.7574	3.0519	352.75	6.15664	70.1712
15947	Wed Mar 22 14:28:32 2017_x000D_	32.2051	66.5958	134.517	2.34776	1	61.7574	3.0519	352.75	6.15664	70.0797
15948	Wed Mar 22 14:28:32 2017_x000D_	32.1003	66.4974	151.107	2.63731	1	61.7574	3.0519	352.75	6.15664	70.0348
15949	Wed Mar 22 14:28:32 2017_x000D_	31.9956	66.3983	155.033	2.70584	1	61.7574	3.0519	352.75	6.15664	69.9895
15950	Wed Mar 22 14:28:32 2017_x000D_	31.7894	66.3031	170.414	2.97428	1	64.8357	2.70831	8.11908	0.141705	71.6684
15951	Wed Mar 22 14:28:32 2017_x000D_	31.5835	66.2074	178.931	3.12294	1	64.8357	2.70831	8.11908	0.141705	71.6788
15952	Wed Mar 22 14:28:32 2017_x000D_	31.279	66.2175	190.856	3.33107	1	64.8357	2.70831	8.11908	0.141705	71.8294
15953	Wed Mar 22 14:28:32 2017_x000D_	31.0758	66.2241	196.661	3.43239	1	64.8357	2.70831	8.11908	0.141705	71.9304
15954	Wed Mar 22 14:28:32 2017_x000D_	30.9775	66.3299	205.922	3.59401	1	66.7572	3.6563	4.83483	0.0843837	72.1676
15955	Wed Mar 22 14:28:32 2017_x000D_	30.577	66.5478	213.981	3.73466	1	66.7572	3.6563	4.83483	0.0843837	72.5558
15956	Wed Mar 22 14:28:32 2017_x000D_	30.3736	66.5542	218.845	3.81956	1	66.7572	3.6563	4.83483	0.0843837	72.663
15957	Wed Mar 22 14:28:32 2017_x000D_	29.9759	66.8746	224.846	3.9243	1	66.7572	3.6563	4.83483	0.0843837	73.1397
15958	Wed Mar 22 14:28:32 2017_x000D_	29.7814	67.1886	226.963	3.96125	1	71.8079	7.5812	7.57035	0.132127	72.9333
15959	Wed Mar 22 14:28:32 2017_x000D_	29.3832	67.5093	224.846	3.92431	1	71.8079	7.5812	7.57035	0.132127	73.425
15960	Wed Mar 22 14:28:32 2017_x000D_	28.8861	67.9359	222.885	3.89008	1	71.8079	7.5812	7.57035	0.132127	74.0606
15961	Wed Mar 22 14:28:32 2017_x000D_	28.6885	68.1475	222.886	3.89009	1	71.8079	7.5812	7.57035	0.132127	74.3476
15962	Wed Mar 22 14:28:32 2017_x000D_	28.3922	68.4649	222.573	3.88464	1	71.8079	7.5812	7.57035	0.132127	74.778
15963	Wed Mar 22 14:28:32 2017_x000D_	27.8949	68.8916	220.635	3.85081	1	73.1159	7.6231	13.2707	0.231618	76.1496
15964	Wed Mar 22 14:28:32 2017_x000D_	27.5984	69.2092	221.069	3.85837	1	73.1159	7.6231	13.2707	0.231618	76.5813
15965	Wed Mar 22 14:28:32 2017_x000D_	27.101	69.6359	218.233	3.80889	1	73.1159	7.6231	13.2707	0.231618	77.2202
15966	Wed Mar 22 14:28:32 2017_x000D_	26.7981	69.7487	218.847	3.8196	1	73.1159	7.6231	13.2707	0.231618	77.4915
15967	Wed Mar 22 14:28:33 2017_x000D_	26.3038	70.278	218.233	3.80889	1	73.9878	7.6511	5.28562	0.0922515	78.714
15968	Wed Mar 22 14:28:33 2017_x000D_	26.0039	70.4933	216.49	3.77846	1	73.9878	7.6511	5.28562	0.0922515	79.067
15969	Wed Mar 22 14:28:33 2017_x000D_	25.401	70.8214	218.847	3.8196	1	73.9878	7.6511	5.28562	0.0922515	79.6942
15970	Wed Mar 22 14:28:33 2017_x000D_	25.2064	71.1357	221.068	3.85836	1	73.9878	7.6511	5.28562	0.0922515	80.062
15971	Wed Mar 22 14:28:33 2017_x000D_	24.9097	71.4534	220.635	3.85081	1	74.4127	7.8858	14.0729	0.245618	80.5691
15972	Wed Mar 22 14:28:33 2017_x000D_	24.3096	71.8842	220.634	3.8508	1	74.4127	7.8858	14.0729	0.245618	81.278
15973	Wed Mar 22 14:28:33 2017_x000D_	24.1117	72.0961	220.635	3.8508	1	74.4127	7.8858	14.0729	0.245618	81.5669
15974	Wed Mar 22 14:28:33 2017_x000D_	23.5114	72.527	220.634	3.85079	1	74.4127	7.8858	14.0729	0.245618	82.2765
15975	Wed Mar 22 14:28:33 2017_x000D_	23.2111	72.7426	218.848	3.81962	1	74.4127	7.8858	14.0729	0.245618	82.6318
15976	Wed Mar 22 14:28:33 2017_x000D_	23.0131	72.9546	218.848	3.81963	1	75.2954	7.693	354.714	6.19093	83.6213
15977	Wed Mar 22 14:28:33 2017_x000D_	22.4125	73.3858	218.848	3.81962	1	75.2954	7.693	354.714	6.19093	84.3335
15978	Wed Mar 22 14:28:33 2017_x000D_	22.1123	73.6014	220.633	3.85078	1	75.2954	7.693	354.714	6.19093	84.6898
15979	Wed Mar 22 14:28:33 2017_x000D_	21.8117	73.8172	218.848	3.81961	1	75.2954	7.693	354.714	6.19093	85.0466
15980	Wed Mar 22 14:28:33 2017_x000D_	21.3133	74.2449	220.633	3.85077	1	79.0545	6.7078	353.274	6.16579	88.8555
15981	Wed Mar 22 14:28:33 2017_x000D_	21.0126	74.4607	218.848	3.81961	1	79.0545	6.7078	353.274	6.16579	89.215
15982	Wed Mar 22 14:28:33 2017_x000D_	20.8145	74.6729	218.848	3.81962	1	79.0545	6.7078	353.274	6.16579	89.505
15983	Wed Mar 22 14:28:33 2017_x000D_	20.3158	75.1008	220.633	3.85077	1	79.0545	6.7078	353.274	6.16579	90.1545
15984	Wed Mar 22 14:28:33 2017_x000D_	20.015	75.3167	218.848	3.81962	1	81.0593	5.8876	345.184	6.0246	92.4489
15985	Wed Mar 22 14:28:33 2017_x000D_	19.5162	75.7448	220.633	3.85077	1	81.0593	5.8876	345.184	6.0246	93.0998
15986	Wed Mar 22 14:28:33 2017_x000D_	19.318	75.957	220.633	3.85077	1	81.0593	5.8876	345.184	6.0246	93.3901
15987	Wed Mar 22 14:28:33 2017_x000D_	18.9181	76.2791	222.88	3.89	1	81.0593	5.8876	345.184	6.0246	93.8962
15988	Wed Mar 22 14:28:34 2017_x000D_	18.7199	76.4914	222.88	3.89	1	82.3995	5.2672	354.714	6.19093	95.5405
15989	Wed Mar 22 14:28:34 2017_x000D_	18.5181	76.6013	220.633	3.85076	1	82.3995	5.2672	354.714	6.19093	95.7569
15990	Wed Mar 22 14:28:34 2017_x000D_	18.1215	77.0259	220.633	3.85078	1	82.3995	5.2672	354.714	6.19093	96.3378
15991	Wed Mar 22 14:28:34 2017_x000D_	17.9197	77.1358	222.88	3.88999	1	82.3995	5.2672	354.714	6.19093	96.5543
15992	Wed Mar 22 14:28:34 2017_x000D_	17.6221	77.4544	218.85	3.81965	1	82.3995	5.2672	354.714	6.19093	96.9902
15993	Wed Mar 22 14:28:34 2017_x000D_	17.4203	77.5644	221.065	3.85832	1	83.064	5.06741	0	0	97.8004
15994	Wed Mar 22 14:28:34 2017_x000D_	17.1228	77.8829	220.633	3.85078	1	83.064	5.06741	0	0	98.2361
15995	Wed Mar 22 14:28:34 2017_x000D_	16.9206	77.9931	214.901	3.75072	1	83.064	5.06741	0	0	98.4536
15996	Wed Mar 22 14:28:34 2017_x000D_	16.7185	78.1031	212.471	3.70832	1	83.064	5.06741	0	0	98.6709
15997	Wed Mar 22 14:28:34 2017_x000D_	16.6191	78.2094	208.589	3.64057	1	83.2929	4.8536	355.818	6.2102	99.1285
15998	Wed Mar 22 14:28:34 2017_x000D_	16.7249	78.3077	193.989	3.38576	1	83.2929	4.8536	355.818	6.2102	99.1302
15999	Wed Mar 22 14:28:34 2017_x000D_	16.8235	78.201	179.304	3.12945	1	83.2929	4.8536	355.818	6.2102	98.985
16000	Wed Mar 22 14:28:34 2017_x000D_	16.9297	78.2991	170.311	2.97249	1	83.2929	4.8536	355.818	6.2102	98.9864
16001	Wed Mar 22 14:28:34 2017_x000D_	16.827	78.3027	163.781	2.85851	1	84.2087	3.99831	274.952	4.79882	100.307
16002	Wed Mar 22 14:28:34 2017_x000D_	16.8272	78.3022	150.218	2.62179	1	84.2087	3.99831	274.952	4.79882	100.306
16003	Wed Mar 22 14:28:34 2017_x000D_	16.7209	78.2033	141.295	2.46607	1	84.2087	3.99831	274.952	4.79882	100.304
16004	Wed Mar 22 14:28:34 2017_x000D_	16.5085	78.0061	133.103	2.32308	1	84.2087	3.99831	274.952	4.79882	100.302
16005	Wed Mar 22 14:28:34 2017_x000D_	16.2996	77.9114	126.678	2.21094	1	84.2535	3.1148	276.589	4.82738	101.056
16006	Wed Mar 22 14:28:34 2017_x000D_	16.1861	77.6079	122.616	2.14005	1	84.2535	3.1148	276.589	4.82738	100.908
16007	Wed Mar 22 14:28:34 2017_x000D_	15.7566	77.1108	121.203	2.11539	1	84.2535	3.1148	276.589	4.82738	100.833
16008	Wed Mar 22 14:28:34 2017_x000D_	15.5399	76.8112	122.62	2.14012	1	84.2535	3.1148	276.589	4.82738	100.761
16009	Wed Mar 22 14:28:34 2017_x000D_	15.1026	76.1083	121.204	2.11542	1	84.2535	3.1148	276.589	4.82738	100.548
16010	Wed Mar 22 14:28:35 2017_x000D_	14.9888	75.8045	120.042	2.09512	1	83.8737	1.9961	250.841	4.37801	100.959
16011	Wed Mar 22 14:28:35 2017_x000D_	14.5509	75.1007	118.707	2.07182	1	83.8737	1.9961	250.841	4.37801	100.747
16012	Wed Mar 22 14:28:35 2017_x000D_	14.4406	74.8991	116.097	2.02628	1	83.8737	1.9961	250.841	4.37801	100.677
16013	Wed Mar 22 14:28:35 2017_x000D_	14.3226	74.4917	118.704	2.07177	1	83.8737	1.9961	250.841	4.37801	100.464
16014	Wed Mar 22 14:28:35 2017_x000D_	14.1089	74.2936	118.707	2.07182	1	83.8961	1.55421	243.431	4.24867	100.803
16015	Wed Mar 22 14:28:35 2017_x000D_	13.7735	73.5847	114.967	2.00654	1	83.8961	1.55421	243.431	4.24867	100.526
16016	Wed Mar 22 14:28:35 2017_x000D_	13.659	73.2798	118.704	2.07177	1	83.8961	1.55421	243.431	4.24867	100.388
16017	Wed Mar 22 14:28:35 2017_x000D_	13.3269	72.6732	116.098	2.02629	1	83.8961	1.55421	243.431	4.24867	100.189
16018	Wed Mar 22 14:28:35 2017_x000D_	13.1053	72.2685	116.098	2.0263	1	83.6783	1.5471	225	3.92699	99.9103
16019	Wed Mar 22 14:28:35 2017_x000D_	12.8761	71.6574	116.096	2.02626	1	83.6783	1.5471	225	3.92699	99.6414
16020	Wed Mar 22 14:28:35 2017_x000D_	12.7578	71.2487	113.38	1.97886	1	83.6783	1.5471	225	3.92699	99.4386
16021	Wed Mar 22 14:28:35 2017_x000D_	12.5284	70.637	113.379	1.97884	1	83.6783	1.5471	225	3.92699	99.1752
16022	Wed Mar 22 14:28:35 2017_x000D_	12.31	70.3342	112.355	1.96097	1	83.6783	1.5471	225	3.92699	99.1216
16023	Wed Mar 22 14:28:35 2017_x000D_	12.0916	70.0317	113.384	1.97893	1	83.2426	1.53291	220.591	3.85004	98.7651
16024	Wed Mar 22 14:28:35 2017_x000D_	11.8617	69.4191	113.383	1.97891	1	83.2426	1.53291	220.591	3.85004	98.5077
16025	Wed Mar 22 14:28:35 2017_x000D_	11.7465	69.1123	114.965	2.00652	1	83.2426	1.53291	220.591	3.85004	98.3802
16026	Wed Mar 22 14:28:35 2017_x000D_	11.6317	68.806	113.382	1.97889	1	83.2426	1.53291	220.591	3.85004	98.2537
16027	Wed Mar 22 14:28:35 2017_x000D_	11.4015	68.1924	113.381	1.97887	1	83.2314	1.75391	178.676	3.11848	97.8448
16028	Wed Mar 22 14:28:35 2017_x000D_	11.2903	67.989	110.568	1.92978	1	83.2314	1.75391	178.676	3.11848	97.7886
16029	Wed Mar 22 14:28:35 2017_x000D_	11.0598	67.3749	110.568	1.92978	1	83.2314	1.75391	178.676	3.11848	97.5441
16030	Wed Mar 22 14:28:35 2017_x000D_	10.9482	67.1711	113.381	1.97888	1	83.2314	1.75391	178.676	3.11848	97.4898
16031	Wed Mar 22 14:28:36 2017_x000D_	10.833	66.8638	109.661	1.91394	1	83.0024	1.9678	180	3.14159	97.0562
16032	Wed Mar 22 14:28:36 2017_x000D_	10.7099	66.3493	113.378	1.97882	1	83.0024	1.9678	180	3.14159	96.8049
16033	Wed Mar 22 14:28:36 2017_x000D_	10.4944	66.1486	113.382	1.97888	1	83.0024	1.9678	180	3.14159	96.8328
16034	Wed Mar 22 14:28:36 2017_x000D_	10.2673	65.6366	112.359	1.96103	1	83.0024	1.9678	180	3.14159	96.6649
16035	Wed Mar 22 14:28:36 2017_x000D_	10.2595	65.4293	112.356	1.96099	1	83.0024	1.9678	174.605	3.04743	96.5344
16036	Wed Mar 22 14:28:36 2017_x000D_	10.04	65.1247	113.382	1.97889	1	83.0024	1.9678	174.605	3.04743	96.5003
16037	Wed Mar 22 14:28:36 2017_x000D_	10.0323	64.9173	113.38	1.97885	1	83.0024	1.9678	174.605	3.04743	96.3705
16038	Wed Mar 22 14:28:36 2017_x000D_	9.91679	64.6091	109.664	1.914	1	83.0024	1.9678	174.605	3.04743	96.2571
16039	Wed Mar 22 14:28:36 2017_x000D_	9.80515	64.4048	106.889	1.86556	1	83.0024	1.9678	174.605	3.04743	96.2092
16040	Wed Mar 22 14:28:36 2017_x000D_	9.80172	64.3012	95.0093	1.65822	1	82.7845	1.9608	175.022	3.05471	95.9834
16041	Wed Mar 22 14:28:36 2017_x000D_	9.8019	64.3014	89.273	1.55811	1	82.7845	1.9608	175.022	3.05471	95.9834
16042	Wed Mar 22 14:28:36 2017_x000D_	9.70197	64.4091	74.548	1.30111	1	82.7845	1.9608	175.022	3.05471	96.1293
16043	Wed Mar 22 14:28:36 2017_x000D_	9.70193	64.4095	66.8242	1.1663	1	82.7845	1.9608	175.022	3.05471	96.1296
16044	Wed Mar 22 14:28:36 2017_x000D_	9.69392	64.2024	53.2691	0.929721	1	82.7845	1.9608	150.571	2.62796	96.0013
16045	Wed Mar 22 14:28:36 2017_x000D_	9.7976	64.1996	42.7693	0.746465	1	82.7845	1.9608	150.571	2.62796	95.9206
16046	Wed Mar 22 14:28:36 2017_x000D_	9.99359	63.882	32.2553	0.562961	1	82.7845	1.9608	150.571	2.62796	95.5654
16047	Wed Mar 22 14:28:36 2017_x000D_	10.2015	63.8757	26.9666	0.470657	1	82.7845	1.9608	150.571	2.62796	95.4031
16048	Wed Mar 22 14:28:36 2017_x000D_	10.3014	63.7687	22.9993	0.401413	1	83.1756	2.8587	146.377	2.55477	94.9772
16049	Wed Mar 22 14:28:36 2017_x000D_	11.0212	63.5391	16.4734	0.287516	1	83.1756	2.8587	146.377	2.55477	94.2781
16050	Wed Mar 22 14:28:36 2017_x000D_	11.4293	63.3191	16.4712	0.287477	1	83.1756	2.8587	146.377	2.55477	93.8243
16051	Wed Mar 22 14:28:36 2017_x000D_	12.2563	63.1904	13.6114	0.237564	1	83.1756	2.8587	146.377	2.55477	93.1099
16052	Wed Mar 22 14:28:36 2017_x000D_	12.6678	63.0743	16.4738	0.287522	1	83.3599	3.5284	76.2796	1.33133	92.4288
16053	Wed Mar 22 14:28:37 2017_x000D_	13.3867	62.8452	17.2567	0.301186	1	83.3599	3.5284	76.2796	1.33133	91.7318
16054	Wed Mar 22 14:28:37 2017_x000D_	13.7941	62.6254	17.2547	0.301152	1	83.3599	3.5284	76.2796	1.33133	91.279
16055	Wed Mar 22 14:28:37 2017_x000D_	14.1049	62.6162	16.4732	0.287511	1	83.3599	3.5284	76.2796	1.33133	91.0364
16056	Wed Mar 22 14:28:37 2017_x000D_	14.5158	62.5003	19.2666	0.336265	1	83.3599	3.5284	76.2796	1.33133	90.6487
16057	Wed Mar 22 14:28:37 2017_x000D_	15.1299	62.2746	19.2664	0.336261	1	83.5666	3.7564	77.7433	1.35688	90.0442
16058	Wed Mar 22 14:28:37 2017_x000D_	15.337	62.2685	19.2676	0.336284	1	83.5666	3.7564	77.7433	1.35688	89.8829
16059	Wed Mar 22 14:28:37 2017_x000D_	15.9507	62.0429	19.2674	0.33628	1	83.5666	3.7564	77.7433	1.35688	89.2705
16060	Wed Mar 22 14:28:37 2017_x000D_	16.3608	61.9271	16.4726	0.287501	1	83.5666	3.7564	77.7433	1.35688	88.8845
16061	Wed Mar 22 14:28:37 2017_x000D_	16.974	61.7017	16.4717	0.287485	1	83.762	4.2051	75.1995	1.31248	88.1277
16062	Wed Mar 22 14:28:37 2017_x000D_	17.1773	61.5921	19.267	0.336273	1	83.762	4.2051	75.1995	1.31248	87.9022
16063	Wed Mar 22 14:28:37 2017_x000D_	17.8936	61.3638	20.1819	0.352241	1	83.762	4.2051	75.1995	1.31248	87.211
16064	Wed Mar 22 14:28:37 2017_x000D_	18.3032	61.2483	23.0148	0.401684	1	83.762	4.2051	75.1995	1.31248	86.8262
16065	Wed Mar 22 14:28:37 2017_x000D_	18.6092	61.1357	19.2679	0.336288	1	84.3818	4.8887	58.5848	1.0225	86.5434
16066	Wed Mar 22 14:28:37 2017_x000D_	19.015	60.9166	19.2663	0.336261	1	84.3818	4.8887	58.5848	1.0225	86.0926
16067	Wed Mar 22 14:28:37 2017_x000D_	19.627	60.6917	19.2661	0.336257	1	84.3818	4.8887	58.5848	1.0225	85.4819
16068	Wed Mar 22 14:28:37 2017_x000D_	20.0359	60.5763	16.4669	0.287401	1	84.3818	4.8887	58.5848	1.0225	85.097
16069	Wed Mar 22 14:28:37 2017_x000D_	20.8534	60.3456	16.4672	0.287406	1	84.3818	4.8887	58.5848	1.0225	84.3287
16070	Wed Mar 22 14:28:37 2017_x000D_	21.0561	60.2363	19.267	0.336272	1	85.4256	5.8069	76.7433	1.33942	84.297
16071	Wed Mar 22 14:28:37 2017_x000D_	21.873	60.0058	19.2681	0.336292	1	85.4256	5.8069	76.7433	1.33942	83.5252
16072	Wed Mar 22 14:28:37 2017_x000D_	22.178	59.8936	15.7534	0.274949	1	85.4256	5.8069	76.7433	1.33942	83.2204
16073	Wed Mar 22 14:28:37 2017_x000D_	22.4868	59.8848	16.4677	0.287415	1	85.4256	5.8069	76.7433	1.33942	82.9802
16074	Wed Mar 22 14:28:38 2017_x000D_	23.1997	59.6575	15.7546	0.274969	1	85.8497	6.0416	48.1391	0.840186	82.4602
16075	Wed Mar 22 14:28:38 2017_x000D_	23.5016	59.4419	16.4646	0.287361	1	85.8497	6.0416	48.1391	0.840186	82.0907
16076	Wed Mar 22 14:28:38 2017_x000D_	24.2144	59.2148	17.251	0.301087	1	85.8497	6.0416	48.1391	0.840186	81.4021
16077	Wed Mar 22 14:28:38 2017_x000D_	24.5222	59.2062	16.466	0.287385	1	85.8497	6.0416	48.1391	0.840186	81.1636
16078	Wed Mar 22 14:28:38 2017_x000D_	25.1315	58.9822	16.465	0.287368	1	86.2514	6.7178	43.9929	0.767821	80.419
16079	Wed Mar 22 14:28:38 2017_x000D_	25.3367	58.9765	16.4662	0.287389	1	86.2514	6.7178	43.9929	0.767821	80.2594
16080	Wed Mar 22 14:28:38 2017_x000D_	25.7439	58.8617	19.2723	0.336365	1	86.2514	6.7178	43.9929	0.767821	79.8758
16081	Wed Mar 22 14:28:38 2017_x000D_	26.1476	58.6435	19.2707	0.336338	1	86.2514	6.7178	43.9929	0.767821	79.4276
16082	Wed Mar 22 14:28:38 2017_x000D_	26.5543	58.5287	16.4643	0.287356	1	86.4578	6.9455	45	0.785398	79.0522
16083	Wed Mar 22 14:28:38 2017_x000D_	26.7592	58.5231	16.4655	0.287377	1	86.4578	6.9455	45	0.785398	78.8934
16084	Wed Mar 22 14:28:38 2017_x000D_	27.1627	58.3051	16.4633	0.287339	1	86.4578	6.9455	45	0.785398	78.4456
16085	Wed Mar 22 14:28:38 2017_x000D_	27.3675	58.2994	16.4645	0.28736	1	86.4578	6.9455	45	0.785398	78.2872
16086	Wed Mar 22 14:28:38 2017_x000D_	27.7739	58.1848	19.273	0.336377	1	86.4578	6.9455	45	0.785398	77.9055
16087	Wed Mar 22 14:28:38 2017_x000D_	27.9754	58.0758	16.4636	0.287344	1	86.4129	7.8282	46.0071	0.802975	77.0699
16088	Wed Mar 22 14:28:38 2017_x000D_	28.1801	58.0702	16.4647	0.287364	1	86.4129	7.8282	46.0071	0.802975	76.9111
16089	Wed Mar 22 14:28:38 2017_x000D_	28.3817	57.9613	19.2728	0.336373	1	86.4129	7.8282	46.0071	0.802975	76.6873
16090	Wed Mar 22 14:28:38 2017_x000D_	28.5863	57.9557	19.274	0.336396	1	86.4129	7.8282	46.0071	0.802975	76.529
16091	Wed Mar 22 14:28:38 2017_x000D_	28.7878	57.8469	21.9983	0.383943	1	86.1729	8.2625	56.1448	0.979912	75.8397
16092	Wed Mar 22 14:28:38 2017_x000D_	28.8908	57.844	36.3936	0.635188	1	86.1729	8.2625	56.1448	0.979912	75.7599
16093	Wed Mar 22 14:28:38 2017_x000D_	28.8912	57.8438	44.802	0.781943	1	86.1729	8.2625	56.1448	0.979912	75.7595
16094	Wed Mar 22 14:28:38 2017_x000D_	28.7955	58.0527	59.0262	1.0302	1	86.1729	8.2625	56.1448	0.979912	75.9686
16095	Wed Mar 22 14:28:39 2017_x000D_	28.6964	58.1584	67.9381	1.18574	1	85.9104	9.138	104.692	1.82722	75.3422
16096	Wed Mar 22 14:28:39 2017_x000D_	28.8017	58.2582	82.8216	1.44551	1	85.9104	9.138	104.692	1.82722	75.3273
16097	Wed Mar 22 14:28:39 2017_x000D_	28.8046	58.3611	88.8756	1.55117	1	85.9104	9.138	104.692	1.82722	75.3922
16098	Wed Mar 22 14:28:39 2017_x000D_	28.9033	58.2547	103.477	1.80601	1	85.9104	9.138	104.692	1.82722	75.248
16099	Wed Mar 22 14:28:39 2017_x000D_	28.8038	58.3607	112.754	1.96793	1	84.9727	10.4336	95.9376	1.67443	73.8373
16100	Wed Mar 22 14:28:39 2017_x000D_	28.9025	58.2545	121.892	2.12742	1	84.9727	10.4336	95.9376	1.67443	73.6933
16101	Wed Mar 22 14:28:39 2017_x000D_	28.7936	58.0509	132.284	2.30879	1	84.9727	10.4336	95.9376	1.67443	73.6444
16102	Wed Mar 22 14:28:39 2017_x000D_	28.6881	57.9506	136.357	2.37987	1	84.9727	10.4336	95.9376	1.67443	73.6602
16103	Wed Mar 22 14:28:39 2017_x000D_	28.4773	57.7496	136.357	2.37987	1	84.9727	10.4336	95.9376	1.67443	73.6922
16104	Wed Mar 22 14:28:39 2017_x000D_	27.9499	57.2469	140.432	2.451	1	84.2417	11.9564	101.4	1.76976	72.2495
16105	Wed Mar 22 14:28:39 2017_x000D_	27.5278	56.8442	140.431	2.45098	1	84.2417	11.9564	101.4	1.76976	72.3283
16106	Wed Mar 22 14:28:39 2017_x000D_	26.9998	56.3404	136.357	2.37987	1	84.2417	11.9564	101.4	1.76976	72.4332
16107	Wed Mar 22 14:28:39 2017_x000D_	26.5833	56.1443	136.362	2.37996	1	84.2417	11.9564	101.4	1.76976	72.6434
16108	Wed Mar 22 14:28:39 2017_x000D_	26.3718	55.9426	136.362	2.37996	1	84.2082	12.6178	75.184	1.31221	72.264
16109	Wed Mar 22 14:28:39 2017_x000D_	25.8396	55.3344	134.249	2.34309	1	84.2082	12.6178	75.184	1.31221	72.3298
16110	Wed Mar 22 14:28:39 2017_x000D_	25.4191	55.0338	132.301	2.30908	1	84.2082	12.6178	75.184	1.31221	72.4933
16111	Wed Mar 22 14:28:39 2017_x000D_	24.9886	54.422	132.297	2.30902	1	84.2082	12.6178	75.184	1.31221	72.4883
16112	Wed Mar 22 14:28:39 2017_x000D_	24.7765	54.2197	132.298	2.30903	1	84.197	12.8383	59.9062	1.04556	72.4101
16113	Wed Mar 22 14:28:39 2017_x000D_	24.1396	53.6123	132.3	2.30907	1	84.197	12.8383	59.9062	1.04556	72.5907
16114	Wed Mar 22 14:28:39 2017_x000D_	23.9239	53.3059	134.248	2.34307	1	84.197	12.8383	59.9062	1.04556	72.598
16115	Wed Mar 22 14:28:39 2017_x000D_	23.4987	52.9004	134.249	2.34308	1	84.197	12.8383	59.9062	1.04556	72.7273
16116	Wed Mar 22 14:28:39 2017_x000D_	23.4987	52.9004	134.249	2.34308	1	84.197	12.8383	59.9062	1.04556	72.7273
16117	Wed Mar 22 14:28:40 2017_x000D_	22.9633	52.2889	136.351	2.37978	1	84.3922	13.286	86.0533	1.50191	72.7649
16118	Wed Mar 22 14:28:40 2017_x000D_	22.5374	51.8826	136.351	2.37978	1	84.3922	13.286	86.0533	1.50191	72.9089
16119	Wed Mar 22 14:28:40 2017_x000D_	22.3243	51.6794	136.351	2.37978	1	84.3922	13.286	86.0533	1.50191	72.9827
16120	Wed Mar 22 14:28:40 2017_x000D_	22.1146	51.5804	138.458	2.41655	1	84.3922	13.286	86.0533	1.50191	73.1092
16121	Wed Mar 22 14:28:40 2017_x000D_	21.5811	51.0716	138.312	2.414	1	84.5538	14.3949	85.8688	1.49869	72.8748
16122	Wed Mar 22 14:28:40 2017_x000D_	21.2612	50.7664	138.456	2.41652	1	84.5538	14.3949	85.8688	1.49869	72.9989
16123	Wed Mar 22 14:28:40 2017_x000D_	20.834	50.359	138.456	2.41651	1	84.5538	14.3949	85.8688	1.49869	73.1685
16124	Wed Mar 22 14:28:40 2017_x000D_	20.6168	50.0506	136.351	2.37978	1	84.5538	14.3949	85.8688	1.49869	73.207
16125	Wed Mar 22 14:28:40 2017_x000D_	20.1961	49.8515	136.357	2.37987	1	84.7155	15.5034	85.6359	1.49463	73.0927
16126	Wed Mar 22 14:28:40 2017_x000D_	19.7681	49.4433	136.357	2.37987	1	84.7155	15.5034	85.6359	1.49463	73.2808
16127	Wed Mar 22 14:28:40 2017_x000D_	19.5506	49.1348	138.453	2.41647	1	84.7155	15.5034	85.6359	1.49463	73.3317
16128	Wed Mar 22 14:28:40 2017_x000D_	19.1222	48.7262	138.453	2.41645	1	84.7155	15.5034	85.6359	1.49463	73.5271
16129	Wed Mar 22 14:28:40 2017_x000D_	18.9078	48.5217	138.452	2.41644	1	84.6931	15.944	85.6359	1.49463	73.4099
16130	Wed Mar 22 14:28:40 2017_x000D_	18.5899	48.3196	136.357	2.37987	1	84.6931	15.944	85.6359	1.49463	73.6058
16131	Wed Mar 22 14:28:40 2017_x000D_	18.2678	48.0124	136.357	2.37987	1	84.6931	15.944	85.6359	1.49463	73.7611
16132	Wed Mar 22 14:28:40 2017_x000D_	18.0531	47.8076	136.357	2.37987	1	84.6931	15.944	85.6359	1.49463	73.866
16133	Wed Mar 22 14:28:40 2017_x000D_	17.8384	47.6028	136.357	2.37987	1	84.6931	15.944	85.6359	1.49463	73.9718
16134	Wed Mar 22 14:28:40 2017_x000D_	17.5164	47.2957	136.357	2.37987	1	84.4309	16.8183	107.191	1.87084	73.5284
16135	Wed Mar 22 14:28:40 2017_x000D_	17.4051	47.0884	138.449	2.4164	1	84.4309	16.8183	107.191	1.87084	73.5441
16136	Wed Mar 22 14:28:40 2017_x000D_	17.0827	46.7807	134.26	2.34328	1	84.4309	16.8183	107.191	1.87084	73.7125
16137	Wed Mar 22 14:28:40 2017_x000D_	16.8712	46.6801	132.326	2.30952	1	84.4309	16.8183	107.191	1.87084	73.865
16138	Wed Mar 22 14:28:41 2017_x000D_	16.6527	46.37	126.013	2.19933	1	83.9067	18.5663	95.3952	1.66496	72.7746
16139	Wed Mar 22 14:28:41 2017_x000D_	16.6494	46.2651	119.502	2.0857	1	83.9067	18.5663	95.3952	1.66496	72.7377
16140	Wed Mar 22 14:28:41 2017_x000D_	16.5495	46.3723	110.189	1.92316	1	83.9067	18.5663	95.3952	1.66496	72.8709
16141	Wed Mar 22 14:28:41 2017_x000D_	16.4422	46.2697	100.857	1.76029	1	83.9067	18.5663	95.3952	1.66496	72.931
16142	Wed Mar 22 14:28:41 2017_x000D_	16.5463	46.2676	97.9254	1.70912	1	83.6223	19.8804	95.2856	1.66305	72.0796
16143	Wed Mar 22 14:28:41 2017_x000D_	16.4427	46.2704	83.0639	1.44974	1	83.6223	19.8804	95.2856	1.66305	72.1771
16144	Wed Mar 22 14:28:41 2017_x000D_	16.4392	46.1658	76.5286	1.33568	1	83.6223	19.8804	95.2856	1.66305	72.1422
16145	Wed Mar 22 14:28:41 2017_x000D_	16.4319	45.9562	70.7976	1.23565	1	83.6223	19.8804	95.2856	1.66305	72.0729
16146	Wed Mar 22 14:28:41 2017_x000D_	16.6326	45.7426	57.4591	1.00285	1	83.6223	19.8804	95.2856	1.66305	71.8086
16147	Wed Mar 22 14:28:41 2017_x000D_	16.6288	45.6379	50.9844	0.889845	1	83.1095	21.4074	95.2856	1.66305	70.7587
16148	Wed Mar 22 14:28:41 2017_x000D_	17.0337	45.3147	40.4146	0.705368	1	83.1095	21.4074	95.2856	1.66305	70.2678
16149	Wed Mar 22 14:28:41 2017_x000D_	17.1267	44.9978	36.1959	0.631738	1	83.1095	21.4074	95.2856	1.66305	70.0731
16150	Wed Mar 22 14:28:41 2017_x000D_	17.4349	44.8865	32.0874	0.560031	1	83.1095	21.4074	95.2856	1.66305	69.7454
16151	Wed Mar 22 14:28:41 2017_x000D_	18.0478	44.5589	29.4765	0.514461	1	83.065	22.2876	99.3214	1.73348	68.7259
16152	Wed Mar 22 14:28:41 2017_x000D_	18.3558	44.4476	25.4756	0.444633	1	83.065	22.2876	99.3214	1.73348	68.3984
16153	Wed Mar 22 14:28:41 2017_x000D_	19.1725	44.0111	25.4749	0.444621	1	83.065	22.2876	99.3214	1.73348	67.4845
16154	Wed Mar 22 14:28:41 2017_x000D_	19.4802	43.8999	21.6733	0.37827	1	83.065	22.2876	99.3214	1.73348	67.1574
16155	Wed Mar 22 14:28:41 2017_x000D_	20.1928	43.4657	22.7141	0.396436	1	82.8142	22.9408	98.0538	1.71136	65.8993
16156	Wed Mar 22 14:28:41 2017_x000D_	20.5038	43.4596	21.6727	0.37826	1	82.8142	22.9408	98.0538	1.71136	65.6019
16157	Wed Mar 22 14:28:41 2017_x000D_	21.2159	43.0256	22.7139	0.396432	1	82.8142	22.9408	98.0538	1.71136	64.79
16158	Wed Mar 22 14:28:41 2017_x000D_	21.6271	42.9126	25.476	0.44464	1	82.8142	22.9408	98.0538	1.71136	64.3641
16159	Wed Mar 22 14:28:42 2017_x000D_	21.8308	42.8037	22.7145	0.396443	1	82.6696	25.7998	98.0538	1.71136	63.1703
16160	Wed Mar 22 14:28:42 2017_x000D_	22.1381	42.6928	24.3269	0.424585	1	82.6696	25.7998	98.0538	1.71136	62.8445
16161	Wed Mar 22 14:28:42 2017_x000D_	22.6491	42.473	25.4767	0.444653	1	82.6696	25.7998	98.0538	1.71136	62.2933
16162	Wed Mar 22 14:28:42 2017_x000D_	23.0564	42.2553	25.4764	0.444647	1	82.6696	25.7998	98.0538	1.71136	61.8427
16163	Wed Mar 22 14:28:42 2017_x000D_	23.6704	42.0336	25.4775	0.444667	1	82.6696	25.7998	98.0538	1.71136	61.1918
16164	Wed Mar 22 14:28:42 2017_x000D_	23.8706	41.82	25.4756	0.444633	1	82.3856	27.112	95.9376	1.67443	60.3352
16165	Wed Mar 22 14:28:42 2017_x000D_	24.4811	41.4938	28.127	0.490909	1	82.3856	27.112	95.9376	1.67443	59.6638
16166	Wed Mar 22 14:28:42 2017_x000D_	24.8911	41.3811	25.4764	0.444647	1	82.3856	27.112	95.9376	1.67443	59.2387
16167	Wed Mar 22 14:28:42 2017_x000D_	25.0912	41.1676	25.4745	0.444614	1	82.3856	27.112	95.9376	1.67443	58.9933
16168	Wed Mar 22 14:28:42 2017_x000D_	25.7011	40.8416	28.127	0.490908	1	82.33	28.2109	96.2438	1.67977	58.0204
16169	Wed Mar 22 14:28:42 2017_x000D_	25.9043	40.7329	25.4737	0.444601	1	82.33	28.2109	96.2438	1.67977	57.7984
16170	Wed Mar 22 14:28:42 2017_x000D_	26.514	40.4071	28.127	0.490909	1	82.33	28.2109	96.2438	1.67977	57.1329
16171	Wed Mar 22 14:28:42 2017_x000D_	26.9233	40.2947	25.4745	0.444613	1	82.33	28.2109	96.2438	1.67977	56.7091
16172	Wed Mar 22 14:28:42 2017_x000D_	27.1232	40.0813	25.4726	0.444581	1	82.0684	29.0831	95.5845	1.66826	56.0351
16173	Wed Mar 22 14:28:42 2017_x000D_	27.7355	39.8605	25.4738	0.444601	1	82.0684	29.0831	95.5845	1.66826	55.3915
16174	Wed Mar 22 14:28:42 2017_x000D_	28.1414	39.6435	25.4734	0.444594	1	82.0684	29.0831	95.5845	1.66826	54.9513
16175	Wed Mar 22 14:28:42 2017_x000D_	28.6501	39.4248	24.3215	0.42449	1	82.0684	29.0831	95.5845	1.66826	54.4102
16176	Wed Mar 22 14:28:42 2017_x000D_	28.953	39.2097	25.4726	0.444581	1	82.0684	29.0831	95.5845	1.66826	54.0721
16177	Wed Mar 22 14:28:42 2017_x000D_	29.1589	39.206	25.4741	0.444607	1	81.8289	29.5158	96.726	1.68819	53.554
16178	Wed Mar 22 14:28:42 2017_x000D_	29.5613	38.8844	22.7024	0.396231	1	81.8289	29.5158	96.726	1.68819	53.1006
16179	Wed Mar 22 14:28:42 2017_x000D_	29.7671	38.8808	22.7039	0.396258	1	81.8289	29.5158	96.726	1.68819	52.8974
16180	Wed Mar 22 14:28:42 2017_x000D_	30.2751	38.6623	21.6558	0.377964	1	81.8289	29.5158	96.726	1.68819	52.3589
16181	Wed Mar 22 14:28:43 2017_x000D_	30.3781	38.6604	22.7045	0.396268	1	81.5784	30.1682	98.9261	1.72659	51.8998
16182	Wed Mar 22 14:28:43 2017_x000D_	30.7833	38.4438	22.7036	0.396253	1	81.5784	30.1682	98.9261	1.72659	51.4648
16183	Wed Mar 22 14:28:43 2017_x000D_	30.9889	38.4402	22.7051	0.396279	1	81.5784	30.1682	98.9261	1.72659	51.2613
16184	Wed Mar 22 14:28:43 2017_x000D_	31.1913	38.3319	19.8266	0.34604	1	81.5784	30.1682	98.9261	1.72659	51.0442
16185	Wed Mar 22 14:28:43 2017_x000D_	31.5965	38.1154	25.4752	0.444627	1	81.5451	30.8272	94.9724	1.65758	50.4775
16186	Wed Mar 22 14:28:43 2017_x000D_	31.802	38.1119	30.6751	0.535381	1	81.5451	30.8272	94.9724	1.65758	50.2737
16187	Wed Mar 22 14:28:43 2017_x000D_	31.7994	38.0071	36.2305	0.632342	1	81.5451	30.8272	94.9724	1.65758	50.2612
16188	Wed Mar 22 14:28:43 2017_x000D_	31.806	38.2161	53.2706	0.929748	1	81.5451	30.8272	94.9724	1.65758	50.2849
16189	Wed Mar 22 14:28:43 2017_x000D_	31.7094	38.427	59.0491	1.0306	1	81.4786	32.1448	83.377	1.4552	50.1641
16190	Wed Mar 22 14:28:43 2017_x000D_	31.7125	38.531	76.3483	1.33253	1	81.4786	32.1448	83.377	1.4552	50.1742
16191	Wed Mar 22 14:28:43 2017_x000D_	31.7154	38.6353	82.814	1.44538	1	81.4786	32.1448	83.377	1.4552	50.1847
16192	Wed Mar 22 14:28:43 2017_x000D_	31.7209	38.844	100.422	1.75269	1	81.4786	32.1448	83.377	1.4552	50.2067
16193	Wed Mar 22 14:28:43 2017_x000D_	31.7209	38.844	100.422	1.75269	1	81.4786	32.1448	83.377	1.4552	50.2067
16194	Wed Mar 22 14:28:43 2017_x000D_	31.8199	38.7372	115.084	2.0086	1	81.3788	34.1205	83.377	1.4552	49.7735
16195	Wed Mar 22 14:28:43 2017_x000D_	31.8163	38.6328	129.511	2.2604	1	81.3788	34.1205	83.377	1.4552	49.7675
16196	Wed Mar 22 14:28:43 2017_x000D_	31.8161	38.633	137.868	2.40625	1	81.3788	34.1205	83.377	1.4552	49.7677
16197	Wed Mar 22 14:28:43 2017_x000D_	31.7102	38.5303	142.052	2.47928	1	81.3788	34.1205	83.377	1.4552	49.864
16198	Wed Mar 22 14:28:43 2017_x000D_	31.6012	38.3233	156.727	2.73541	1	81.5294	35.4438	83.377	1.4552	50.0112
16199	Wed Mar 22 14:28:43 2017_x000D_	31.4984	38.3253	163.21	2.84854	1	81.5294	35.4438	83.377	1.4552	50.1139
16200	Wed Mar 22 14:28:43 2017_x000D_	31.0845	38.2279	166.02	2.8976	1	81.5294	35.4438	83.377	1.4552	50.5217
16201	Wed Mar 22 14:28:43 2017_x000D_	30.6672	38.0255	166.017	2.89754	1	81.5294	35.4438	83.377	1.4552	50.9277
16202	Wed Mar 22 14:28:44 2017_x000D_	30.2559	38.0325	166.02	2.8976	1	81.4851	36.3214	83.377	1.4552	51.2578
16203	Wed Mar 22 14:28:44 2017_x000D_	29.5294	37.835	159.464	2.78317	1	81.4851	36.3214	83.377	1.4552	51.9777
16204	Wed Mar 22 14:28:44 2017_x000D_	29.1113	37.6322	159.462	2.78314	1	81.4851	36.3214	83.377	1.4552	52.3902
16205	Wed Mar 22 14:28:44 2017_x000D_	28.3838	37.4343	152.806	2.66696	1	81.4851	36.3214	83.377	1.4552	53.113
16206	Wed Mar 22 14:28:44 2017_x000D_	28.1713	37.2279	152.803	2.66691	1	81.4519	36.9795	83.377	1.4552	53.2812
16207	Wed Mar 22 14:28:44 2017_x000D_	27.4398	36.9248	148.709	2.59547	1	81.4519	36.9795	83.377	1.4552	54.0121
16208	Wed Mar 22 14:28:44 2017_x000D_	27.0205	36.7215	148.711	2.5955	1	81.4519	36.9795	83.377	1.4552	54.432
16209	Wed Mar 22 14:28:44 2017_x000D_	26.3879	36.3112	148.71	2.59548	1	81.4519	36.9795	83.377	1.4552	55.0681
16210	Wed Mar 22 14:28:44 2017_x000D_	26.3879	36.3112	148.71	2.59548	1	81.4519	36.9795	83.377	1.4552	55.0681
16211	Wed Mar 22 14:28:44 2017_x000D_	25.8578	35.8988	150.239	2.62217	1	81.4297	37.4182	83.377	1.4552	55.5927
16212	Wed Mar 22 14:28:44 2017_x000D_	25.5413	35.6934	148.707	2.59543	1	81.4297	37.4182	83.377	1.4552	55.915
16213	Wed Mar 22 14:28:44 2017_x000D_	24.9104	35.3873	146.225	2.5521	1	81.4297	37.4182	83.377	1.4552	56.5558
16214	Wed Mar 22 14:28:44 2017_x000D_	24.4863	35.078	148.708	2.59544	1	81.4297	37.4182	83.377	1.4552	56.9915
16215	Wed Mar 22 14:28:44 2017_x000D_	24.1686	34.8721	150.237	2.62213	1	81.3854	38.2954	84.6048	1.47663	57.3191
16216	Wed Mar 22 14:28:44 2017_x000D_	23.8512	34.6661	148.707	2.59543	1	81.3854	38.2954	84.6048	1.47663	57.6486
16217	Wed Mar 22 14:28:44 2017_x000D_	23.3225	34.3579	152.791	2.6667	1	81.3854	38.2954	84.6048	1.47663	58.1963
16218	Wed Mar 22 14:28:44 2017_x000D_	22.9006	34.1532	152.791	2.6667	1	81.3854	38.2954	84.6048	1.47663	58.6313
16219	Wed Mar 22 14:28:44 2017_x000D_	22.6863	33.9453	152.788	2.66665	1	81.5138	40.0559	88.599	1.54634	59.144
16220	Wed Mar 22 14:28:44 2017_x000D_	22.0562	33.7435	152.792	2.66672	1	81.5138	40.0559	88.599	1.54634	59.7917
16221	Wed Mar 22 14:28:44 2017_x000D_	21.6337	33.5385	152.792	2.66672	1	81.5138	40.0559	88.599	1.54634	60.2337
16222	Wed Mar 22 14:28:44 2017_x000D_	21.107	33.3349	151.343	2.64144	1	81.5138	40.0559	88.599	1.54634	60.7795
16223	Wed Mar 22 14:28:44 2017_x000D_	20.7878	33.1281	152.793	2.66674	1	81.5138	40.0559	88.599	1.54634	61.1199
16224	Wed Mar 22 14:28:45 2017_x000D_	20.1492	32.7141	152.79	2.66669	1	81.6089	42.473	89.0527	1.55426	62.2297
16225	Wed Mar 22 14:28:45 2017_x000D_	19.9409	32.7171	152.794	2.66675	1	81.6089	42.473	89.0527	1.55426	62.4349
16226	Wed Mar 22 14:28:45 2017_x000D_	19.7255	32.5085	152.79	2.6667	1	81.6089	42.473	89.0527	1.55426	62.6805
16227	Wed Mar 22 14:28:45 2017_x000D_	19.406	32.3014	151.34	2.64138	1	81.6089	42.473	89.0527	1.55426	63.0291
16228	Wed Mar 22 14:28:45 2017_x000D_	18.7732	32.0984	151.345	2.64146	1	81.7593	43.7938	93.0534	1.62409	64.0627
16229	Wed Mar 22 14:28:45 2017_x000D_	18.5574	31.8895	151.342	2.64141	1	81.7593	43.7938	93.0534	1.62409	64.3132
16230	Wed Mar 22 14:28:45 2017_x000D_	18.0209	31.4729	152.785	2.66661	1	81.7593	43.7938	93.0534	1.62409	64.9183
16231	Wed Mar 22 14:28:45 2017_x000D_	17.7078	31.4772	151.343	2.64144	1	81.7593	43.7938	93.0534	1.62409	65.2249
16232	Wed Mar 22 14:28:45 2017_x000D_	17.1707	31.0601	152.786	2.66662	1	81.7483	44.0129	93.0534	1.62409	65.8638
16233	Wed Mar 22 14:28:45 2017_x000D_	16.9616	31.063	152.79	2.66668	1	81.7483	44.0129	93.0534	1.62409	66.0683
16234	Wed Mar 22 14:28:45 2017_x000D_	16.5359	30.8564	152.79	2.66669	1	81.7483	44.0129	93.0534	1.62409	66.5263
16235	Wed Mar 22 14:28:45 2017_x000D_	16.3194	30.6469	152.787	2.66664	1	81.7483	44.0129	93.0534	1.62409	66.7802
16236	Wed Mar 22 14:28:45 2017_x000D_	16.1101	30.6497	152.791	2.6667	1	81.6375	46.2025	105.753	1.84574	67.3478
16237	Wed Mar 22 14:28:45 2017_x000D_	15.8933	30.4401	152.787	2.66664	1	81.6375	46.2025	105.753	1.84574	67.6073
16238	Wed Mar 22 14:28:45 2017_x000D_	15.5757	30.3379	148.729	2.59581	1	81.6375	46.2025	105.753	1.84574	67.94
16239	Wed Mar 22 14:28:45 2017_x000D_	15.4669	30.2328	147.84	2.58029	1	81.6375	46.2025	105.753	1.84574	68.0704
16240	Wed Mar 22 14:28:45 2017_x000D_	15.2541	30.1293	142.179	2.48149	1	81.6375	46.2025	105.753	1.84574	68.3016
16241	Wed Mar 22 14:28:45 2017_x000D_	15.3627	30.234	138.042	2.40929	1	80.8984	47.9343	102.882	1.79563	67.8839
16242	Wed Mar 22 14:28:45 2017_x000D_	15.4753	30.4449	127.424	2.22398	1	80.8984	47.9343	102.882	1.79563	67.7205
16243	Wed Mar 22 14:28:45 2017_x000D_	15.6924	30.6543	119.276	2.08176	1	80.8984	47.9343	102.882	1.79563	67.4568
16244	Wed Mar 22 14:28:45 2017_x000D_	15.6964	30.7605	112.798	1.96869	1	80.8984	47.9343	102.882	1.79563	67.4258
16245	Wed Mar 22 14:28:46 2017_x000D_	15.8125	31.0777	103.653	1.80909	1	80.4096	49.0156	105.494	1.84122	67.0414
16246	Wed Mar 22 14:28:46 2017_x000D_	15.7079	31.0792	100.801	1.7593	1	80.4096	49.0156	105.494	1.84122	67.1418
16247	Wed Mar 22 14:28:46 2017_x000D_	15.7085	31.0798	83.1088	1.45052	1	80.4096	49.0156	105.494	1.84122	67.1411
16248	Wed Mar 22 14:28:46 2017_x000D_	15.7085	31.0801	77.3659	1.35029	1	80.4096	49.0156	105.494	1.84122	67.141
16249	Wed Mar 22 14:28:46 2017_x000D_	15.7049	30.9743	70.8557	1.23667	1	79.9318	49.878	107.76	1.88077	66.9511
16250	Wed Mar 22 14:28:46 2017_x000D_	15.8021	30.761	60.0137	1.04744	1	79.9318	49.878	107.76	1.88077	66.9184
16251	Wed Mar 22 14:28:46 2017_x000D_	15.8956	30.4414	50.9626	0.889465	1	79.9318	49.878	107.76	1.88077	66.921
16252	Wed Mar 22 14:28:46 2017_x000D_	15.9965	30.334	46.7939	0.816708	1	79.9318	49.878	107.76	1.88077	66.8557
16253	Wed Mar 22 14:28:46 2017_x000D_	16.0973	30.2266	42.6163	0.743794	1	79.6819	50.5278	103.756	1.81088	66.7468
16254	Wed Mar 22 14:28:46 2017_x000D_	16.2994	30.0114	42.6161	0.743791	1	79.6819	50.5278	103.756	1.81088	66.6203
16255	Wed Mar 22 14:28:46 2017_x000D_	16.8115	29.6862	38.4739	0.671497	1	79.6819	50.5278	103.756	1.81088	66.2349
16256	Wed Mar 22 14:28:46 2017_x000D_	17.0135	29.4711	38.4735	0.671489	1	79.6819	50.5278	103.756	1.81088	66.1114
16257	Wed Mar 22 14:28:46 2017_x000D_	17.623	28.9322	36.051	0.629208	1	79.6819	50.5278	103.756	1.81088	65.709
16258	Wed Mar 22 14:28:46 2017_x000D_	17.825	28.7172	36.0503	0.629197	1	79.2152	51.1713	110.427	1.92731	65.3678
16259	Wed Mar 22 14:28:46 2017_x000D_	18.4414	28.3909	33.4818	0.584368	1	79.2152	51.1713	110.427	1.92731	64.903
16260	Wed Mar 22 14:28:46 2017_x000D_	18.7476	28.1747	31.9001	0.556762	1	79.2152	51.1713	110.427	1.92731	64.6929
16261	Wed Mar 22 14:28:46 2017_x000D_	19.0541	27.9585	33.4815	0.584363	1	79.2152	51.1713	110.427	1.92731	64.484
16262	Wed Mar 22 14:28:46 2017_x000D_	19.5656	27.6337	34.4059	0.600496	1	79.1932	51.6087	95.2856	1.66305	64.267
16263	Wed Mar 22 14:28:46 2017_x000D_	19.9762	27.4164	34.4066	0.600508	1	79.1932	51.6087	95.2856	1.66305	63.9681
16264	Wed Mar 22 14:28:46 2017_x000D_	20.5884	26.9843	34.4064	0.600505	1	79.1932	51.6087	95.2856	1.66305	63.5679
16265	Wed Mar 22 14:28:46 2017_x000D_	20.7901	26.7695	34.4057	0.600492	1	79.1932	51.6087	95.2856	1.66305	63.4658
16266	Wed Mar 22 14:28:47 2017_x000D_	21.0997	26.6597	33.4821	0.584373	1	78.9544	52.0397	102.882	1.79563	63.1768
16267	Wed Mar 22 14:28:47 2017_x000D_	21.7115	26.2279	33.4818	0.584368	1	78.9544	52.0397	102.882	1.79563	62.7933
16268	Wed Mar 22 14:28:47 2017_x000D_	22.0172	26.0121	31.8986	0.556736	1	78.9544	52.0397	102.882	1.79563	62.6042
16269	Wed Mar 22 14:28:47 2017_x000D_	22.5281	25.6878	30.759	0.536847	1	78.9544	52.0397	102.882	1.79563	62.2764
16270	Wed Mar 22 14:28:47 2017_x000D_	22.8336	25.4721	29.2558	0.51061	1	78.9544	52.0397	102.882	1.79563	62.0917
16271	Wed Mar 22 14:28:47 2017_x000D_	23.0386	25.3636	31.8985	0.556733	1	78.7266	52.252	107.191	1.87084	61.8396
16272	Wed Mar 22 14:28:47 2017_x000D_	23.6498	24.9323	31.8978	0.556722	1	78.7266	52.252	107.191	1.87084	61.4802
16273	Wed Mar 22 14:28:47 2017_x000D_	23.8547	24.8239	34.4072	0.600519	1	78.7266	52.252	107.191	1.87084	61.3451
16274	Wed Mar 22 14:28:47 2017_x000D_	24.365	24.4999	33.4821	0.584373	1	78.7266	52.252	107.191	1.87084	61.0357
16275	Wed Mar 22 14:28:47 2017_x000D_	24.6703	24.2844	31.8977	0.55672	1	78.7046	52.6894	112.169	1.95772	61.0455
16276	Wed Mar 22 14:28:47 2017_x000D_	25.0797	24.0678	31.8982	0.556728	1	78.7046	52.6894	112.169	1.95772	60.7851
16277	Wed Mar 22 14:28:47 2017_x000D_	25.281	23.8534	31.8971	0.556709	1	78.7046	52.6894	112.169	1.95772	60.7091
16278	Wed Mar 22 14:28:47 2017_x000D_	25.4857	23.7451	34.4076	0.600526	1	78.7046	52.6894	112.169	1.95772	60.5807
16279	Wed Mar 22 14:28:47 2017_x000D_	25.8948	23.5287	34.4083	0.600538	1	78.4768	52.9017	120.094	2.09603	60.2299
16280	Wed Mar 22 14:28:47 2017_x000D_	26.0993	23.4205	31.898	0.556725	1	78.4768	52.9017	120.094	2.09603	60.1044
16281	Wed Mar 22 14:28:47 2017_x000D_	26.1968	23.207	33.4812	0.584358	1	78.4768	52.9017	120.094	2.09603	60.1247
16282	Wed Mar 22 14:28:47 2017_x000D_	26.5083	23.2041	31.8984	0.556733	1	78.4768	52.9017	120.094	2.09603	59.8554
16283	Wed Mar 22 14:28:47 2017_x000D_	26.6058	22.9907	33.4818	0.584368	1	77.5877	53.3136	168.835	2.94672	59.3181
16284	Wed Mar 22 14:28:47 2017_x000D_	27.0148	22.7744	38.4833	0.67166	1	77.5877	53.3136	168.835	2.94672	59.0784
16285	Wed Mar 22 14:28:47 2017_x000D_	27.1156	22.6671	42.6304	0.74404	1	77.5877	53.3136	168.835	2.94672	59.0478
16286	Wed Mar 22 14:28:47 2017_x000D_	27.1193	22.7728	57.4661	1.00297	1	77.5877	53.3136	168.835	2.94672	58.9898
16287	Wed Mar 22 14:28:47 2017_x000D_	27.1226	22.8787	64.1248	1.11919	1	77.5877	53.3136	168.835	2.94672	58.9322
16288	Wed Mar 22 14:28:48 2017_x000D_	27.1226	22.8785	69.6455	1.21554	1	76.7205	53.2883	177.387	3.096	58.1782
16289	Wed Mar 22 14:28:48 2017_x000D_	27.1226	22.8779	82.928	1.44737	1	76.7205	53.2883	177.387	3.096	58.1786
16290	Wed Mar 22 14:28:48 2017_x000D_	27.223	22.7702	91.7217	1.60085	1	76.7205	53.2883	177.387	3.096	58.1494
16291	Wed Mar 22 14:28:48 2017_x000D_	27.2162	22.5578	103.914	1.81364	1	76.7205	53.2883	177.387	3.096	58.267
16292	Wed Mar 22 14:28:48 2017_x000D_	27.112	22.5584	112.373	1.96128	1	76.07	53.2693	180	3.14159	57.7931
16293	Wed Mar 22 14:28:48 2017_x000D_	27.1021	22.2398	118.812	2.07367	1	76.07	53.2693	180	3.14159	57.9714
16294	Wed Mar 22 14:28:48 2017_x000D_	26.9946	22.1348	131.165	2.28927	1	76.07	53.2693	180	3.14159	58.1184
16295	Wed Mar 22 14:28:48 2017_x000D_	26.8842	21.9231	133.387	2.32804	1	76.07	53.2693	180	3.14159	58.3252
16296	Wed Mar 22 14:28:48 2017_x000D_	26.6733	21.8189	135.464	2.36429	1	75.6254	53.4753	180	3.14159	58.2961
16297	Wed Mar 22 14:28:48 2017_x000D_	26.1373	21.2915	135.464	2.36429	1	75.6254	53.4753	180	3.14159	59.0328
16298	Wed Mar 22 14:28:48 2017_x000D_	25.9197	20.9743	137.537	2.40047	1	75.6254	53.4753	180	3.14159	59.3883
16299	Wed Mar 22 14:28:48 2017_x000D_	25.3834	20.4463	133.39	2.32809	1	75.6254	53.4753	180	3.14159	60.1263
16300	Wed Mar 22 14:28:48 2017_x000D_	25.1686	20.235	133.39	2.3281	1	75.6254	53.4753	180	3.14159	60.4219
16301	Wed Mar 22 14:28:48 2017_x000D_	24.7356	19.7054	131.474	2.29465	1	74.9749	53.4563	174.405	3.04395	60.5236
16302	Wed Mar 22 14:28:48 2017_x000D_	24.4166	19.4947	129.284	2.25643	1	74.9749	53.4563	174.405	3.04395	60.9059
16303	Wed Mar 22 14:28:48 2017_x000D_	23.9797	18.8579	129.282	2.25639	1	74.9749	53.4563	174.405	3.04395	61.6243
16304	Wed Mar 22 14:28:48 2017_x000D_	23.9797	18.8579	129.282	2.25639	1	74.9749	53.4563	174.405	3.04395	61.6243
16305	Wed Mar 22 14:28:48 2017_x000D_	23.5423	18.2206	129.279	2.25635	1	73.8797	53.6433	159.428	2.78255	61.5518
16306	Wed Mar 22 14:28:48 2017_x000D_	23.1113	17.7963	129.282	2.25639	1	73.8797	53.6433	159.428	2.78255	62.1485
16307	Wed Mar 22 14:28:48 2017_x000D_	22.8924	17.4774	131.166	2.28928	1	73.8797	53.6433	159.428	2.78255	62.5114
16308	Wed Mar 22 14:28:48 2017_x000D_	22.6767	17.2651	131.167	2.2893	1	73.8797	53.6433	159.428	2.78255	62.8102
16309	Wed Mar 22 14:28:49 2017_x000D_	22.2415	16.7329	129.282	2.25639	1	73.229	53.6243	176.385	3.07851	62.9341
16310	Wed Mar 22 14:28:49 2017_x000D_	22.0222	16.4135	131.165	2.28925	1	73.229	53.6243	176.385	3.07851	63.2991
16311	Wed Mar 22 14:28:49 2017_x000D_	21.6944	15.9873	133.376	2.32785	1	73.229	53.6243	176.385	3.07851	63.815
16312	Wed Mar 22 14:28:49 2017_x000D_	21.4782	15.7744	133.376	2.32786	1	73.229	53.6243	176.385	3.07851	64.1152
16313	Wed Mar 22 14:28:49 2017_x000D_	21.262	15.5614	133.377	2.32786	1	72.3505	53.8177	177.915	3.10521	63.8246
16314	Wed Mar 22 14:28:49 2017_x000D_	20.8292	15.1352	133.378	2.32788	1	72.3505	53.8177	177.915	3.10521	64.4265
16315	Wed Mar 22 14:28:49 2017_x000D_	20.6092	14.815	135.437	2.36382	1	72.3505	53.8177	177.915	3.10521	64.7949
16316	Wed Mar 22 14:28:49 2017_x000D_	20.1793	14.4953	133.379	2.3279	1	72.3505	53.8177	177.915	3.10521	65.3306
16317	Wed Mar 22 14:28:49 2017_x000D_	19.9591	14.1747	135.437	2.36382	1	72.3505	53.8177	177.915	3.10521	65.6995
16318	Wed Mar 22 14:28:49 2017_x000D_	19.7457	14.0682	133.379	2.32791	1	71.6997	53.7987	180	3.14159	65.4044
16319	Wed Mar 22 14:28:49 2017_x000D_	19.5217	13.6399	133.375	2.32783	1	71.6997	53.7987	180	3.14159	65.8428
16320	Wed Mar 22 14:28:49 2017_x000D_	19.3047	13.4262	133.375	2.32784	1	71.6997	53.7987	180	3.14159	66.1451
16321	Wed Mar 22 14:28:49 2017_x000D_	19.1963	13.3191	129.288	2.25651	1	71.6997	53.7987	180	3.14159	66.2963
16322	Wed Mar 22 14:28:49 2017_x000D_	18.8704	12.9984	133.376	2.32785	1	70.8211	53.9921	166.987	2.91448	66.1767
16323	Wed Mar 22 14:28:49 2017_x000D_	18.7584	12.784	131.167	2.2893	1	70.8211	53.9921	166.987	2.91448	66.3975
16324	Wed Mar 22 14:28:49 2017_x000D_	18.4286	12.3553	133.372	2.32778	1	70.8211	53.9921	166.987	2.91448	66.9223
16325	Wed Mar 22 14:28:49 2017_x000D_	18.2183	12.3561	133.377	2.32787	1	70.8211	53.9921	166.987	2.91448	67.0866
16326	Wed Mar 22 14:28:49 2017_x000D_	17.9972	12.0345	135.432	2.36373	1	70.181	53.7544	198.527	3.46496	66.8109
16327	Wed Mar 22 14:28:49 2017_x000D_	17.8846	11.8197	137.489	2.39964	1	70.181	53.7544	198.527	3.46496	67.0331
16328	Wed Mar 22 14:28:49 2017_x000D_	17.6667	11.6058	150.717	2.6305	1	70.181	53.7544	198.527	3.46496	67.3369
16329	Wed Mar 22 14:28:49 2017_x000D_	17.6664	11.6061	158.748	2.77068	1	70.181	53.7544	198.527	3.46496	67.3369
16330	Wed Mar 22 14:28:50 2017_x000D_	17.6666	11.6064	164.473	2.87059	1	70.181	53.7544	198.527	3.46496	67.3366
16331	Wed Mar 22 14:28:50 2017_x000D_	17.7718	11.6063	171.074	2.9858	1	68.0648	52.5973	211.653	3.69404	64.8818
16332	Wed Mar 22 14:28:50 2017_x000D_	17.9791	11.4985	186.365	3.25268	1	68.0648	52.5973	211.653	3.69404	64.7896
16333	Wed Mar 22 14:28:50 2017_x000D_	17.9792	11.4987	192.429	3.35852	1	68.0648	52.5973	211.653	3.69404	64.7894
16334	Wed Mar 22 14:28:50 2017_x000D_	18.1868	11.3905	209.03	3.64827	1	68.0648	52.5973	211.653	3.69404	64.6979
16335	Wed Mar 22 14:28:50 2017_x000D_	18.0819	11.3908	215.892	3.76802	1	66.5882	51.6776	204.599	3.57092	63.0546
16336	Wed Mar 22 14:28:50 2017_x000D_	18.184	11.2825	228.922	3.99545	1	66.5882	51.6776	204.599	3.57092	63.0455
16337	Wed Mar 22 14:28:50 2017_x000D_	18.1842	11.2822	237.493	4.14504	1	66.5882	51.6776	204.599	3.57092	63.0455
16338	Wed Mar 22 14:28:50 2017_x000D_	18.0792	11.2821	248.176	4.33148	1	66.5882	51.6776	204.599	3.57092	63.1262
16339	Wed Mar 22 14:28:50 2017_x000D_	17.9776	11.3896	257.396	4.4924	1	65.5453	50.7702	209.037	3.64838	61.7537
16340	Wed Mar 22 14:28:50 2017_x000D_	18.0898	11.6041	266.027	4.64305	1	65.5453	50.7702	209.037	3.64838	61.5305
16341	Wed Mar 22 14:28:50 2017_x000D_	17.9916	11.8194	-85.143	-1.48603	1	65.5453	50.7702	209.037	3.64838	61.4697
16342	Wed Mar 22 14:28:50 2017_x000D_	17.9986	12.0343	-79.3518	-1.38495	1	65.5453	50.7702	209.037	3.64838	61.3283
16343	Wed Mar 22 14:28:50 2017_x000D_	18.118	12.4639	-76.5284	-1.33567	1	64.9152	50.3132	209.008	3.64787	60.1876
16344	Wed Mar 22 14:28:50 2017_x000D_	18.1324	12.8939	-76.526	-1.33563	1	64.9152	50.3132	209.008	3.64787	59.9069
16345	Wed Mar 22 14:28:50 2017_x000D_	18.252	13.3234	-79.3521	-1.38496	1	64.9152	50.3132	209.008	3.64787	59.5458
16346	Wed Mar 22 14:28:50 2017_x000D_	18.3788	13.9675	-82.2308	-1.4352	1	64.9152	50.3132	209.008	3.64787	59.0478
16347	Wed Mar 22 14:28:50 2017_x000D_	18.3931	14.397	-82.2297	-1.43518	1	63.8825	49.1865	208.089	3.63183	57.2677
16348	Wed Mar 22 14:28:50 2017_x000D_	18.5088	14.7185	-78.8768	-1.37666	1	63.8825	49.1865	208.089	3.63183	56.9808
16349	Wed Mar 22 14:28:50 2017_x000D_	18.6389	15.4688	-82.2321	-1.43522	1	63.8825	49.1865	208.089	3.63183	56.4258
16350	Wed Mar 22 14:28:50 2017_x000D_	18.758	15.897	-79.3527	-1.38497	1	63.8825	49.1865	208.089	3.63183	56.0751
16351	Wed Mar 22 14:28:50 2017_x000D_	18.7794	16.5401	-79.3501	-1.38492	1	63.8825	49.1865	208.089	3.63183	55.6783
16352	Wed Mar 22 14:28:51 2017_x000D_	18.8987	16.9681	-82.2335	-1.43525	1	62.2933	46.0679	247.931	4.32721	52.2483
16353	Wed Mar 22 14:28:51 2017_x000D_	19.0319	17.8239	-79.3504	-1.38493	1	62.2933	46.0679	247.931	4.32721	51.665
16354	Wed Mar 22 14:28:51 2017_x000D_	19.0425	18.1451	-78.8731	-1.3766	1	62.2933	46.0679	247.931	4.32721	51.4812
16355	Wed Mar 22 14:28:51 2017_x000D_	19.0532	18.4659	-79.3478	-1.38488	1	62.2933	46.0679	247.931	4.32721	51.2989
16356	Wed Mar 22 14:28:51 2017_x000D_	19.2876	19.2132	-78.874	-1.37661	1	61.0845	44.0561	239.713	4.18378	48.6225
16357	Wed Mar 22 14:28:51 2017_x000D_	19.2982	19.5337	-79.349	-1.3849	1	61.0845	44.0561	239.713	4.18378	48.4504
16358	Wed Mar 22 14:28:51 2017_x000D_	19.4172	19.9605	-82.2362	-1.43529	1	61.0845	44.0561	239.713	4.18378	48.1328
16359	Wed Mar 22 14:28:51 2017_x000D_	19.4383	20.6013	-82.2346	-1.43526	1	61.0845	44.0561	239.713	4.18378	47.7968
16360	Wed Mar 22 14:28:51 2017_x000D_	19.4524	21.0284	-82.2335	-1.43525	1	60.0714	42.4885	253.798	4.42962	45.9395
16361	Wed Mar 22 14:28:51 2017_x000D_	19.6829	21.667	-82.237	-1.43531	1	60.0714	42.4885	253.798	4.42962	45.4397
16362	Wed Mar 22 14:28:51 2017_x000D_	19.697	22.0936	-82.2359	-1.43529	1	60.0714	42.4885	253.798	4.42962	45.2332
16363	Wed Mar 22 14:28:51 2017_x000D_	19.7181	22.7334	-82.2343	-1.43526	1	60.0714	42.4885	253.798	4.42962	44.9294
16364	Wed Mar 22 14:28:51 2017_x000D_	19.9412	23.1577	-82.2384	-1.43533	1	60.0714	42.4885	253.798	4.42962	44.5434
16365	Wed Mar 22 14:28:51 2017_x000D_	19.9517	23.4772	-82.529	-1.4404	1	59.8644	42.2626	243.663	4.25273	44.1125
16366	Wed Mar 22 14:28:51 2017_x000D_	19.9763	24.2228	-82.2357	-1.43528	1	59.8644	42.2626	243.663	4.25273	43.7778
16367	Wed Mar 22 14:28:51 2017_x000D_	19.9867	24.542	-82.5264	-1.44036	1	59.8644	42.2626	243.663	4.25273	43.6377
16368	Wed Mar 22 14:28:51 2017_x000D_	20.1158	25.2861	-85.1661	-1.48643	1	59.8644	42.2626	243.663	4.25273	43.2221
16369	Wed Mar 22 14:28:51 2017_x000D_	20.2271	25.4976	-82.2376	-1.43532	1	59.4823	41.1525	246.492	4.30209	42.2616
16370	Wed Mar 22 14:28:51 2017_x000D_	20.2515	26.2416	-82.5274	-1.44038	1	59.4823	41.1525	246.492	4.30209	41.9689
16371	Wed Mar 22 14:28:51 2017_x000D_	20.262	26.5606	-82.2348	-1.43527	1	59.4823	41.1525	246.492	4.30209	41.8468
16372	Wed Mar 22 14:28:51 2017_x000D_	20.2759	26.9856	-82.2338	-1.43525	1	59.4823	41.1525	246.492	4.30209	41.6874
16373	Wed Mar 22 14:28:52 2017_x000D_	20.3871	27.1967	-79.3399	-1.38474	1	58.6332	40.6876	224.08	3.91093	40.5557
16374	Wed Mar 22 14:28:52 2017_x000D_	20.5124	27.8326	-82.2368	-1.4353	1	58.6332	40.6876	224.08	3.91093	40.2299
16375	Wed Mar 22 14:28:52 2017_x000D_	20.5194	28.0449	-82.2362	-1.43529	1	58.6332	40.6876	224.08	3.91093	40.1559
16376	Wed Mar 22 14:28:52 2017_x000D_	20.5367	28.5753	-82.5269	-1.44037	1	58.6332	40.6876	224.08	3.91093	39.9756
16377	Wed Mar 22 14:28:52 2017_x000D_	20.6513	28.8922	-79.3384	-1.38472	1	56.9765	38.8791	215.505	3.76128	37.673
16378	Wed Mar 22 14:28:52 2017_x000D_	20.7695	29.3152	-82.2381	-1.43533	1	56.9765	38.8791	215.505	3.76128	37.4488
16379	Wed Mar 22 14:28:52 2017_x000D_	20.7764	29.5272	-82.2376	-1.43532	1	56.9765	38.8791	215.505	3.76128	37.3886
16380	Wed Mar 22 14:28:52 2017_x000D_	20.7903	29.9511	-82.2365	-1.4353	1	56.9765	38.8791	215.505	3.76128	37.2713
16381	Wed Mar 22 14:28:52 2017_x000D_	20.7972	30.163	-82.236	-1.43529	1	56.9765	38.8791	215.505	3.76128	37.2144
16382	Wed Mar 22 14:28:52 2017_x000D_	20.9081	30.3734	-79.3379	-1.38471	1	56.355	38.2007	223.924	3.90822	36.3008
16383	Wed Mar 22 14:28:52 2017_x000D_	20.9183	30.6911	-72.937	-1.27299	1	56.355	38.2007	223.924	3.90822	36.2237
16384	Wed Mar 22 14:28:52 2017_x000D_	20.8137	30.6922	-64.7063	-1.12934	1	56.355	38.2007	223.924	3.90822	36.3258
16385	Wed Mar 22 14:28:52 2017_x000D_	20.8099	30.5863	-58.3688	-1.01873	1	56.355	38.2007	223.924	3.90822	36.3515
16386	Wed Mar 22 14:28:52 2017_x000D_	20.5974	30.4834	-44.1595	-0.770729	1	55.3084	37.2893	209.008	3.64787	35.3719
16387	Wed Mar 22 14:28:52 2017_x000D_	20.5971	30.4836	-36.1666	-0.631227	1	55.3084	37.2893	209.008	3.64787	35.3722
16388	Wed Mar 22 14:28:52 2017_x000D_	20.3852	30.3812	-20.6693	-0.360747	1	55.3084	37.2893	209.008	3.64787	35.5999
16389	Wed Mar 22 14:28:52 2017_x000D_	20.4893	30.3801	-14.1516	-0.246992	1	55.3084	37.2893	209.008	3.64787	35.498
16390	Wed Mar 22 14:28:52 2017_x000D_	20.493	30.4865	-5.33871	-0.0931781	1	54.6866	36.6105	203.147	3.54559	34.7377
16391	Wed Mar 22 14:28:52 2017_x000D_	20.4969	30.5929	9.90993	0.172961	1	54.6866	36.6105	203.147	3.54559	34.7152
16392	Wed Mar 22 14:28:52 2017_x000D_	20.4971	30.5931	15.816	0.276041	1	54.6866	36.6105	203.147	3.54559	34.715
16393	Wed Mar 22 14:28:52 2017_x000D_	20.8032	30.3772	27.9397	0.487639	1	54.6866	36.6105	203.147	3.54559	34.452
16394	Wed Mar 22 14:28:52 2017_x000D_	21.0082	30.2686	30.4941	0.532223	1	54.6866	36.6105	203.147	3.54559	34.2703
16395	Wed Mar 22 14:28:53 2017_x000D_	21.5188	29.944	34.4433	0.601149	1	54.0541	36.1513	204.768	3.57388	33.1221
16396	Wed Mar 22 14:28:53 2017_x000D_	21.9284	29.7268	34.444	0.601161	1	54.0541	36.1513	204.768	3.57388	32.7618
16397	Wed Mar 22 14:28:53 2017_x000D_	22.539	29.2951	29.3052	0.511471	1	54.0541	36.1513	204.768	3.57388	32.2523
16398	Wed Mar 22 14:28:53 2017_x000D_	22.539	29.2951	29.3052	0.511471	1	54.0541	36.1513	204.768	3.57388	32.2523
16399	Wed Mar 22 14:28:53 2017_x000D_	23.2534	28.8624	27.9366	0.487585	1	52.7784	35.4525	187.25	3.26814	30.2515
16400	Wed Mar 22 14:28:53 2017_x000D_	23.9678	28.4298	29.3043	0.511457	1	52.7784	35.4525	187.25	3.26814	29.6542
16401	Wed Mar 22 14:28:53 2017_x000D_	24.3767	28.2129	29.3045	0.51146	1	52.7784	35.4525	187.25	3.26814	29.3099
16402	Wed Mar 22 14:28:53 2017_x000D_	24.5779	27.9986	29.3031	0.511436	1	52.7784	35.4525	187.25	3.26814	29.169
16403	Wed Mar 22 14:28:53 2017_x000D_	25.2914	27.5664	27.9335	0.487531	1	50.2155	34.2741	190.504	3.32493	25.8109
16404	Wed Mar 22 14:28:53 2017_x000D_	25.5997	27.4568	31.9421	0.557494	1	50.2155	34.2741	190.504	3.32493	25.5424
16405	Wed Mar 22 14:28:53 2017_x000D_	26.2124	27.1319	29.3038	0.511448	1	50.2155	34.2741	190.504	3.32493	25.0432
16406	Wed Mar 22 14:28:53 2017_x000D_	26.6208	26.9153	29.304	0.511451	1	50.2155	34.2741	190.504	3.32493	24.7156
16407	Wed Mar 22 14:28:53 2017_x000D_	26.9253	26.7001	27.9335	0.487531	1	48.5131	33.3415	198.766	3.46912	22.5863
16408	Wed Mar 22 14:28:53 2017_x000D_	27.5379	26.3754	33.5252	0.585125	1	48.5131	33.3415	198.766	3.46912	22.1017
16409	Wed Mar 22 14:28:53 2017_x000D_	27.8422	26.1602	31.9433	0.557515	1	48.5131	33.3415	198.766	3.46912	21.8828
16410	Wed Mar 22 14:28:53 2017_x000D_	28.451	25.7299	31.9427	0.557505	1	48.5131	33.3415	198.766	3.46912	21.4575
16411	Wed Mar 22 14:28:53 2017_x000D_	28.7586	25.6206	36.0954	0.629983	1	48.5131	33.3415	198.766	3.46912	21.2097
16412	Wed Mar 22 14:28:53 2017_x000D_	29.0596	25.2997	31.9421	0.557494	1	47.4538	32.6484	205.122	3.58005	19.8078
16413	Wed Mar 22 14:28:53 2017_x000D_	29.6711	24.9756	34.4497	0.601261	1	47.4538	32.6484	205.122	3.58005	19.3674
16414	Wed Mar 22 14:28:53 2017_x000D_	29.9754	24.7605	36.0957	0.629988	1	47.4538	32.6484	205.122	3.58005	19.1759
16415	Wed Mar 22 14:28:53 2017_x000D_	30.176	24.5466	36.095	0.629977	1	47.4538	32.6484	205.122	3.58005	19.083
16416	Wed Mar 22 14:28:54 2017_x000D_	30.7841	24.1168	36.0951	0.629979	1	46.6021	32.1819	195.419	3.41071	17.7554
16417	Wed Mar 22 14:28:54 2017_x000D_	31.0879	23.9021	34.4487	0.601243	1	46.6021	32.1819	195.419	3.41071	17.5854
16418	Wed Mar 22 14:28:54 2017_x000D_	31.6986	23.5783	31.9412	0.557479	1	46.6021	32.1819	195.419	3.41071	17.2086
16419	Wed Mar 22 14:28:54 2017_x000D_	32.0025	23.3635	33.5246	0.585115	1	46.6021	32.1819	195.419	3.41071	17.0562
16420	Wed Mar 22 14:28:54 2017_x000D_	32.61	22.9341	33.5243	0.58511	1	45.5321	31.7085	204.23	3.56448	15.6196
16421	Wed Mar 22 14:28:54 2017_x000D_	32.9165	22.8254	34.4505	0.601275	1	45.5321	31.7085	204.23	3.56448	15.4293
16422	Wed Mar 22 14:28:54 2017_x000D_	33.5206	22.2904	31.9394	0.557447	1	45.5321	31.7085	204.23	3.56448	15.2636
16423	Wed Mar 22 14:28:54 2017_x000D_	33.8273	22.1816	36.0978	0.630025	1	45.5321	31.7085	204.23	3.56448	15.0919
16424	Wed Mar 22 14:28:54 2017_x000D_	34.1276	21.8613	31.9388	0.557437	1	45.5321	31.7085	204.23	3.56448	15.0675
16425	Wed Mar 22 14:28:54 2017_x000D_	34.537	21.7518	34.4509	0.601282	1	44.8981	31.2484	197.762	3.45159	14.0548
16426	Wed Mar 22 14:28:54 2017_x000D_	35.1437	21.3229	34.4508	0.601279	1	44.8981	31.2484	197.762	3.45159	13.9163
16427	Wed Mar 22 14:28:54 2017_x000D_	35.3439	21.1095	34.45	0.601266	1	44.8981	31.2484	197.762	3.45159	13.9313
16428	Wed Mar 22 14:28:54 2017_x000D_	36.0534	20.6799	36.0989	0.630044	1	44.8981	31.2484	197.762	3.45159	13.7812
16429	Wed Mar 22 14:28:54 2017_x000D_	36.3563	20.4657	34.4505	0.601275	1	44.472	31.015	199.159	3.47597	13.3099
16430	Wed Mar 22 14:28:54 2017_x000D_	36.9624	20.0372	34.4504	0.601273	1	44.472	31.015	199.159	3.47597	13.3006
16431	Wed Mar 22 14:28:54 2017_x000D_	37.2682	19.9289	33.5252	0.585126	1	44.472	31.015	199.159	3.47597	13.2211
16432	Wed Mar 22 14:28:54 2017_x000D_	37.5709	19.7148	31.9387	0.557436	1	44.472	31.015	199.159	3.47597	13.2408
16433	Wed Mar 22 14:28:54 2017_x000D_	37.9739	19.394	34.4509	0.601282	1	42.7877	29.6407	216.053	3.77084	11.3211
16434	Wed Mar 22 14:28:54 2017_x000D_	38.382	19.2851	31.9397	0.557453	1	42.7877	29.6407	216.053	3.77084	11.2538
16435	Wed Mar 22 14:28:54 2017_x000D_	38.782	18.8586	31.9375	0.557415	1	42.7877	29.6407	216.053	3.77084	11.5021
16436	Wed Mar 22 14:28:54 2017_x000D_	38.9874	18.8571	31.939	0.557441	1	42.7877	29.6407	216.053	3.77084	11.4336
16437	Wed Mar 22 14:28:55 2017_x000D_	39.1874	18.6439	31.938	0.557423	1	42.7877	29.6407	216.053	3.77084	11.5712
16438	Wed Mar 22 14:28:55 2017_x000D_	39.5926	18.4292	31.9385	0.557432	1	41.1127	28.0455	203.147	3.54559	9.7357
16439	Wed Mar 22 14:28:55 2017_x000D_	39.7925	18.2161	31.9374	0.557413	1	41.1127	28.0455	203.147	3.54559	9.91766
16440	Wed Mar 22 14:28:55 2017_x000D_	40.1976	18.0015	31.9378	0.55742	1	41.1127	28.0455	203.147	3.54559	10.0856
16441	Wed Mar 22 14:28:55 2017_x000D_	40.4001	17.8942	34.4526	0.601311	1	41.1127	28.0455	203.147	3.54559	10.1763
16442	Wed Mar 22 14:28:55 2017_x000D_	40.8024	17.5739	31.9372	0.55741	1	40.0717	26.9103	237.885	4.15188	9.36495
16443	Wed Mar 22 14:28:55 2017_x000D_	40.9021	17.4674	27.9071	0.487072	1	40.0717	26.9103	237.885	4.15188	9.47934
16444	Wed Mar 22 14:28:55 2017_x000D_	41.1044	17.3602	25.2134	0.440057	1	40.0717	26.9103	237.885	4.15188	9.60577
16445	Wed Mar 22 14:28:55 2017_x000D_	41.2039	17.2535	15.6509	0.273159	1	40.0717	26.9103	237.885	4.15188	9.72295
16446	Wed Mar 22 14:28:55 2017_x000D_	41.306	17.2527	9.2048	0.160654	1	39.0709	24.893	262.434	4.58033	7.96052
16447	Wed Mar 22 14:28:55 2017_x000D_	41.3057	17.2523	-2.58057	-0.0450395	1	39.0709	24.893	262.434	4.58033	7.96082
16448	Wed Mar 22 14:28:55 2017_x000D_	41.3055	17.2521	-8.41	-0.146782	1	39.0709	24.893	262.434	4.58033	7.96095
16449	Wed Mar 22 14:28:55 2017_x000D_	41.4081	17.2511	-14.7639	-0.257678	1	39.0709	24.893	262.434	4.58033	7.99132
16450	Wed Mar 22 14:28:55 2017_x000D_	41.6156	17.3549	-30.636	-0.534699	1	38.5674	21.5645	262.955	4.58943	5.19733
16451	Wed Mar 22 14:28:55 2017_x000D_	41.923	17.3526	-37.0181	-0.646087	1	38.5674	21.5645	262.955	4.58943	5.38518
16452	Wed Mar 22 14:28:55 2017_x000D_	41.9285	17.5639	-45.034	-0.785992	1	38.5674	21.5645	262.955	4.58943	5.22511
16453	Wed Mar 22 14:28:55 2017_x000D_	42.2413	17.7732	-55.2858	-0.964919	1	38.5674	21.5645	262.955	4.58943	5.27935
16454	Wed Mar 22 14:28:55 2017_x000D_	42.454	18.089	-61.6979	-1.07683	1	38.5674	21.5645	262.955	4.58943	5.2139
16455	Wed Mar 22 14:28:55 2017_x000D_	42.5615	18.2994	-66.5921	-1.16225	1	38.4299	19.7923	262.75	4.58585	4.39305
16456	Wed Mar 22 14:28:55 2017_x000D_			-74.3953	-1.29844	1			262.75	4.58585
16457	Wed Mar 22 14:28:55 2017_x000D_			-74.3965	-1.29846	1			262.75	4.58585
16458	Wed Mar 22 14:28:55 2017_x000D_			-74.3936	-1.29841	1			262.75	4.58585
16459	Wed Mar 22 14:28:56 2017_x000D_			-74.3963	-1.29846	1			263.756	4.60341
16460	Wed Mar 22 14:28:56 2017_x000D_			-74.3975	-1.29848	1			263.756	4.60341
16461	Wed Mar 22 14:28:56 2017_x000D_			-74.3945	-1.29843	1			263.756	4.60341
16462	Wed Mar 22 14:28:56 2017_x000D_			-74.3957	-1.29845	1			263.756	4.60341
16463	Wed Mar 22 14:28:56 2017_x000D_			-77.7114	-1.35632	1			255.084	4.45206
16464	Wed Mar 22 14:28:56 2017_x000D_			-77.151	-1.34654	1			255.084	4.45206
16465	Wed Mar 22 14:28:56 2017_x000D_			-77.151	-1.34654	1			255.084	4.45206
16466	Wed Mar 22 14:28:56 2017_x000D_			-77.151	-1.34654	1			255.084	4.45206
16467	Wed Mar 22 14:28:56 2017_x000D_			-77.151	-1.34654	1			255.084	4.45206
16468	Wed Mar 22 14:28:56 2017_x000D_			-77.151	-1.34654	1			261.184	4.55852
16469	Wed Mar 22 14:28:56 2017_x000D_			-77.151	-1.34654	1			261.184	4.55852
16470	Wed Mar 22 14:28:56 2017_x000D_			-77.151	-1.34654	1			261.184	4.55852
16471	Wed Mar 22 14:28:56 2017_x000D_			-77.151	-1.34654	1			261.184	4.55852
16472	Wed Mar 22 14:28:56 2017_x000D_			-77.151	-1.34654	1			255.169	4.45353
16473	Wed Mar 22 14:28:56 2017_x000D_			-77.151	-1.34654	1			255.169	4.45353
16474	Wed Mar 22 14:28:56 2017_x000D_			-77.151	-1.34654	1			255.169	4.45353
16475	Wed Mar 22 14:28:56 2017_x000D_			-77.151	-1.34654	1			255.169	4.45353
16476	Wed Mar 22 14:28:56 2017_x000D_			-77.151	-1.34654	1			256.635	4.47912
16477	Wed Mar 22 14:28:56 2017_x000D_			-77.151	-1.34654	1			256.635	4.47912
16478	Wed Mar 22 14:28:56 2017_x000D_			-77.151	-1.34654	1			256.635	4.47912
16479	Wed Mar 22 14:28:56 2017_x000D_			-77.151	-1.34654	1			256.635	4.47912
16480	Wed Mar 22 14:28:57 2017_x000D_			-77.151	-1.34654	1			256.635	4.47912
16481	Wed Mar 22 14:28:57 2017_x000D_			-77.151	-1.34654	1			246.475	4.30181
16482	Wed Mar 22 14:28:57 2017_x000D_			-77.151	-1.34654	1			246.475	4.30181
16483	Wed Mar 22 14:28:57 2017_x000D_			-77.151	-1.34654	1			246.475	4.30181
16484	Wed Mar 22 14:28:57 2017_x000D_			-77.151	-1.34654	1			246.475	4.30181
16485	Wed Mar 22 14:28:57 2017_x000D_			-77.151	-1.34654	1			203.674	3.55478
16486	Wed Mar 22 14:28:57 2017_x000D_			-77.151	-1.34654	1			203.674	3.55478
16487	Wed Mar 22 14:28:57 2017_x000D_			-77.151	-1.34654	1			203.674	3.55478
16488	Wed Mar 22 14:28:57 2017_x000D_			-77.151	-1.34654	1			203.674	3.55478
16489	Wed Mar 22 14:28:57 2017_x000D_			-77.151	-1.34654	1			195.035	3.404
16490	Wed Mar 22 14:28:57 2017_x000D_			-77.151	-1.34654	1			195.035	3.404
16491	Wed Mar 22 14:28:57 2017_x000D_			-77.151	-1.34654	1			195.035	3.404
16492	Wed Mar 22 14:28:57 2017_x000D_			-77.151	-1.34654	1			195.035	3.404
16493	Wed Mar 22 14:28:57 2017_x000D_			-77.151	-1.34654	1			195.035	3.404
16494	Wed Mar 22 14:28:57 2017_x000D_			-77.151	-1.34654	1			180	3.14159
16495	Wed Mar 22 14:28:57 2017_x000D_			-77.151	-1.34654	1			180	3.14159
16496	Wed Mar 22 14:28:57 2017_x000D_			-77.151	-1.34654	1			180	3.14159
16497	Wed Mar 22 14:28:57 2017_x000D_			-77.151	-1.34654	1			180	3.14159
16498	Wed Mar 22 14:28:57 2017_x000D_			-77.151	-1.34654	1			187.871	3.27897
16499	Wed Mar 22 14:28:57 2017_x000D_			-77.151	-1.34654	1			187.871	3.27897
16500	Wed Mar 22 14:28:57 2017_x000D_			-77.151	-1.34654	1			187.871	3.27897
16501	Wed Mar 22 14:28:58 2017_x000D_			-77.151	-1.34654	1			187.871	3.27897
16502	Wed Mar 22 14:28:58 2017_x000D_			-77.151	-1.34654	1			187.871	3.27897
16503	Wed Mar 22 14:28:58 2017_x000D_			-77.151	-1.34654	1			187.25	3.26814
16504	Wed Mar 22 14:28:58 2017_x000D_			-77.151	-1.34654	1			187.25	3.26814
16505	Wed Mar 22 14:28:58 2017_x000D_			-77.151	-1.34654	1			187.25	3.26814
16506	Wed Mar 22 14:28:58 2017_x000D_			-77.151	-1.34654	1			187.25	3.26814
16507	Wed Mar 22 14:28:58 2017_x000D_			-77.151	-1.34654	1			187.871	3.27897
16508	Wed Mar 22 14:28:58 2017_x000D_			-77.151	-1.34654	1			187.871	3.27897
16509	Wed Mar 22 14:28:58 2017_x000D_			-77.151	-1.34654	1			187.871	3.27897
16510	Wed Mar 22 14:28:58 2017_x000D_			-77.151	-1.34654	1			187.871	3.27897
16511	Wed Mar 22 14:28:58 2017_x000D_			-77.151	-1.34654	1			187.871	3.27897
16512	Wed Mar 22 14:28:58 2017_x000D_			-77.151	-1.34654	1			180	3.14159
16513	Wed Mar 22 14:28:58 2017_x000D_			-77.151	-1.34654	1			180	3.14159
16514	Wed Mar 22 14:28:58 2017_x000D_			-77.151	-1.34654	1			180	3.14159
16515	Wed Mar 22 14:28:58 2017_x000D_			-77.151	-1.34654	1			180	3.14159
16516	Wed Mar 22 14:28:58 2017_x000D_			-77.151	-1.34654	1			185.286	3.23384
16517	Wed Mar 22 14:28:58 2017_x000D_			-77.151	-1.34654	1			185.286	3.23384
16518	Wed Mar 22 14:28:58 2017_x000D_			-77.151	-1.34654	1			185.286	3.23384
16519	Wed Mar 22 14:28:58 2017_x000D_			-77.151	-1.34654	1			185.286	3.23384
16520	Wed Mar 22 14:28:58 2017_x000D_			-77.151	-1.34654	1			185.286	3.23384
16521	Wed Mar 22 14:28:58 2017_x000D_			-77.151	-1.34654	1			180	3.14159
16522	Wed Mar 22 14:28:58 2017_x000D_			-77.151	-1.34654	1			180	3.14159
16523	Wed Mar 22 14:28:59 2017_x000D_			-77.151	-1.34654	1			180	3.14159
16524	Wed Mar 22 14:28:59 2017_x000D_			-77.151	-1.34654	1			180	3.14159
16525	Wed Mar 22 14:28:59 2017_x000D_			-77.151	-1.34654	1			180	3.14159
16526	Wed Mar 22 14:28:59 2017_x000D_			-77.151	-1.34654	1			180	3.14159
16527	Wed Mar 22 14:28:59 2017_x000D_			-77.151	-1.34654	1			180	3.14159
16528	Wed Mar 22 14:28:59 2017_x000D_			-77.151	-1.34654	1			180	3.14159
16529	Wed Mar 22 14:28:59 2017_x000D_			-77.151	-1.34654	1			180	3.14159
16530	Wed Mar 22 14:28:59 2017_x000D_			-77.151	-1.34654	1			175.577	3.0644
16531	Wed Mar 22 14:28:59 2017_x000D_			-77.151	-1.34654	1			175.577	3.0644
16532	Wed Mar 22 14:28:59 2017_x000D_			-77.151	-1.34654	1			175.577	3.0644
16533	Wed Mar 22 14:28:59 2017_x000D_			-77.151	-1.34654	1			175.577	3.0644
16534	Wed Mar 22 14:28:59 2017_x000D_			-77.151	-1.34654	2			65.8875	1.14995
16535	Wed Mar 22 14:28:59 2017_x000D_			-77.151	-1.34654	2			65.8875	1.14995
16536	Wed Mar 22 14:28:59 2017_x000D_	57.6109	57.5642	-62.8385	-1.09674	2			65.8875	1.14995
16537	Wed Mar 22 14:28:59 2017_x000D_	58.0189	58.1635	-62.8416	-1.09679	2			65.8875	1.14995
16538	Wed Mar 22 14:28:59 2017_x000D_	58.2229	58.4631	-61.5198	-1.07372	2			65.8875	1.14995
16539	Wed Mar 22 14:28:59 2017_x000D_	58.5329	59.1657	-60.3663	-1.05359	1	13.6437	4.82951	106.252	1.85444	70.4802
16540	Wed Mar 22 14:28:59 2017_x000D_	58.6374	59.4677	-56.524	-0.98653	1	13.6437	4.82951	106.252	1.85444	70.7797
16541	Wed Mar 22 14:28:59 2017_x000D_	59.0427	59.964	-54.9226	-0.958579	1	13.6437	4.82951	106.252	1.85444	71.4205
16542	Wed Mar 22 14:28:59 2017_x000D_	59.1452	60.164	-52.5547	-0.917253	1	13.6437	4.82951	106.252	1.85444	71.64
16543	Wed Mar 22 14:28:59 2017_x000D_	59.3467	60.3612	-52.5561	-0.917277	1	13.615	5.49471	85.0477	1.48436	71.4263
16544	Wed Mar 22 14:29:00 2017_x000D_	59.4485	60.5615	-34.4329	-0.600967	1	13.615	5.49471	85.0477	1.48436	71.6454
16545	Wed Mar 22 14:29:00 2017_x000D_	59.3496	60.5651	-22.9246	-0.400111	1	13.615	5.49471	85.0477	1.48436	71.5849
16546	Wed Mar 22 14:29:00 2017_x000D_	59.3476	60.464	-12.7386	-0.222331	1	13.615	5.49471	85.0477	1.48436	71.5059
16547	Wed Mar 22 14:29:00 2017_x000D_	59.1521	60.572	7.51844	0.131221	1	13.615	5.49471	85.0477	1.48436	71.4642
16548	Wed Mar 22 14:29:00 2017_x000D_	59.1542	60.6737	16.0057	0.279352	1	13.8154	5.94511	86.4069	1.50808	71.0692
16549	Wed Mar 22 14:29:00 2017_x000D_	59.1571	60.7751	38.9801	0.680331	1	13.8154	5.94511	86.4069	1.50808	71.1491
16550	Wed Mar 22 14:29:00 2017_x000D_	59.1574	60.7749	47.0445	0.821081	1	13.8154	5.94511	86.4069	1.50808	71.1492
16551	Wed Mar 22 14:29:00 2017_x000D_	59.0606	60.8788	58.9435	1.02876	1	13.8154	5.94511	86.4069	1.50808	71.1677
16552	Wed Mar 22 14:29:00 2017_x000D_	59.0626	60.9793	77.3556	1.35011	1	14.035	5.9521	88.6759	1.54769	71.1019
16553	Wed Mar 22 14:29:00 2017_x000D_	59.1614	60.976	85.4609	1.49157	1	14.035	5.9521	88.6759	1.54769	71.1619
16554	Wed Mar 22 14:29:00 2017_x000D_	59.1608	60.9754	102.098	1.78194	1	14.035	5.9521	88.6759	1.54769	71.1611
16555	Wed Mar 22 14:29:00 2017_x000D_	59.1588	60.874	108.214	1.8887	1	14.035	5.9521	88.6759	1.54769	71.0814
16556	Wed Mar 22 14:29:00 2017_x000D_	59.1564	60.7724	119.642	2.08815	1	14.035	5.9521	88.6759	1.54769	71.0015
16557	Wed Mar 22 14:29:00 2017_x000D_	59.0555	60.674	123.487	2.15526	1	14.0158	6.3955	79.2715	1.38355	70.5318
16558	Wed Mar 22 14:29:00 2017_x000D_	58.949	60.271	125.797	2.19557	1	14.0158	6.3955	79.2715	1.38355	70.1538
16559	Wed Mar 22 14:29:00 2017_x000D_	58.4411	59.5747	122.01	2.12948	1	14.0158	6.3955	79.2715	1.38355	69.2938
16560	Wed Mar 22 14:29:00 2017_x000D_	58.1366	59.177	119.646	2.08821	1	14.0158	6.3955	79.2715	1.38355	68.7934
16561	Wed Mar 22 14:29:00 2017_x000D_	57.9308	58.7761	119.645	2.0882	1	14.2066	7.06741	81.9462	1.43023	67.717
16562	Wed Mar 22 14:29:00 2017_x000D_	57.5212	58.0756	113.475	1.98051	1	14.2066	7.06741	81.9462	1.43023	66.9178
16563	Wed Mar 22 14:29:00 2017_x000D_	57.3151	57.6741	113.476	1.98053	1	14.2066	7.06741	81.9462	1.43023	66.4784
16564	Wed Mar 22 14:29:00 2017_x000D_	57.0022	56.868	110.899	1.93555	1	14.2066	7.06741	81.9462	1.43023	65.6625
16565	Wed Mar 22 14:29:01 2017_x000D_	56.7958	56.466	110.9	1.93557	1	14.2066	7.06741	85.022	1.48391	65.2232
16566	Wed Mar 22 14:29:01 2017_x000D_	56.5855	55.8599	110.9	1.93556	1	14.2066	7.06741	85.022	1.48391	64.6272
16567	Wed Mar 22 14:29:01 2017_x000D_	56.4785	55.4548	108.24	1.88915	1	14.2066	7.06741	85.022	1.48391	64.2515
16568	Wed Mar 22 14:29:01 2017_x000D_	56.3712	55.0493	110.897	1.93551	1	14.2066	7.06741	85.022	1.48391	63.8758
16569	Wed Mar 22 14:29:01 2017_x000D_	56.1645	54.6464	110.898	1.93554	1	14.2066	7.06741	85.022	1.48391	63.4368
16570	Wed Mar 22 14:29:01 2017_x000D_	55.9537	54.039	110.898	1.93553	1	14.4165	7.29601	92.7624	1.61901	62.532
16571	Wed Mar 22 14:29:01 2017_x000D_	55.6411	53.3316	114.583	1.99986	1	14.4165	7.29601	92.7624	1.61901	61.796
16572	Wed Mar 22 14:29:01 2017_x000D_	55.5374	53.1297	117.155	2.04475	1	14.4165	7.29601	92.7624	1.61901	61.5764
16573	Wed Mar 22 14:29:01 2017_x000D_	55.4297	52.7232	119.617	2.08771	1	14.4165	7.29601	92.7624	1.61901	61.2022
16574	Wed Mar 22 14:29:01 2017_x000D_	55.121	52.2195	118.472	2.06772	1	14.149	8.397	86.9017	1.51672	59.9926
16575	Wed Mar 22 14:29:01 2017_x000D_	54.9155	51.9173	117.155	2.04475	1	14.149	8.397	86.9017	1.51672	59.6316
16576	Wed Mar 22 14:29:01 2017_x000D_	54.604	51.3103	119.618	2.08772	1	14.149	8.397	86.9017	1.51672	58.9759
16577	Wed Mar 22 14:29:01 2017_x000D_	54.3963	50.9054	119.617	2.08771	1	14.149	8.397	86.9017	1.51672	58.539
16578	Wed Mar 22 14:29:01 2017_x000D_	54.2906	50.6007	118.47	2.0677	1	13.824	10.8266	104.779	1.82874	56.7409
16579	Wed Mar 22 14:29:01 2017_x000D_	53.8789	49.9951	118.473	2.06774	1	13.824	10.8266	104.779	1.82874	56.0229
16580	Wed Mar 22 14:29:01 2017_x000D_	53.7726	49.6895	119.615	2.08768	1	13.824	10.8266	104.779	1.82874	55.7334
16581	Wed Mar 22 14:29:01 2017_x000D_	53.3584	48.9806	121.011	2.11204	1	13.824	10.8266	104.779	1.82874	54.9427
16582	Wed Mar 22 14:29:01 2017_x000D_	53.2523	48.6748	117.155	2.04475	1	13.824	10.8266	104.779	1.82874	54.6542
16583	Wed Mar 22 14:29:01 2017_x000D_	52.8396	48.0676	117.158	2.0448	1	13.318	12.3626	102.253	1.78464	53.2617
16584	Wed Mar 22 14:29:01 2017_x000D_	52.7351	47.8642	119.615	2.08768	1	13.318	12.3626	102.253	1.78464	53.0478
16585	Wed Mar 22 14:29:01 2017_x000D_	52.5264	47.4575	119.614	2.08766	1	13.318	12.3626	102.253	1.78464	52.6208
16586	Wed Mar 22 14:29:01 2017_x000D_	52.3177	47.0505	119.614	2.08765	1	13.318	12.3626	102.253	1.78464	52.1941
16587	Wed Mar 22 14:29:02 2017_x000D_	52.0024	46.337	118.47	2.06768	1	13.0698	13.0197	143.974	2.51283	51.2425
16588	Wed Mar 22 14:29:02 2017_x000D_	51.7954	46.0323	117.158	2.0448	1	13.0698	13.0197	143.974	2.51283	50.8872
16589	Wed Mar 22 14:29:02 2017_x000D_	51.4815	45.4206	119.611	2.08761	1	13.0698	13.0197	143.974	2.51283	50.2521
16590	Wed Mar 22 14:29:02 2017_x000D_	51.2722	45.0125	119.61	2.0876	1	13.0698	13.0197	143.974	2.51283	49.8293
16591	Wed Mar 22 14:29:02 2017_x000D_	50.9582	44.4002	117.158	2.0448	1	11.7244	13.6422	154.799	2.70175	49.8532
16592	Wed Mar 22 14:29:02 2017_x000D_	50.7508	44.095	118.471	2.0677	1	11.7244	13.6422	154.799	2.70175	49.5018
16593	Wed Mar 22 14:29:02 2017_x000D_	50.5367	43.4798	118.467	2.06764	1	11.7244	13.6422	154.799	2.70175	48.9559
16594	Wed Mar 22 14:29:02 2017_x000D_	50.329	43.1738	117.158	2.0448	1	11.7244	13.6422	154.799	2.70175	48.6048
16595	Wed Mar 22 14:29:02 2017_x000D_	50.1235	42.9713	117.161	2.04485	1	10.608	14.0503	161.531	2.81924	48.9683
16596	Wed Mar 22 14:29:02 2017_x000D_	49.909	42.3552	117.158	2.00022	1	10.608	14.0503	161.531	2.81924	48.4328
16597	Wed Mar 22 14:29:02 2017_x000D_	49.7033	42.1523	117.161	2.04485	1	10.608	14.0503	161.531	2.81924	48.1473
16598	Wed Mar 22 14:29:02 2017_x000D_	49.6967	41.8423	118.466	2.06762	1	10.608	14.0503	161.531	2.81924	47.9617
16599	Wed Mar 22 14:29:02 2017_x000D_	49.4841	41.3287	117.155	2.04475	1	8.62298	14.2094	163.018	2.8452	49.0417
16600	Wed Mar 22 14:29:02 2017_x000D_	49.2782	41.1255	117.158	2.0448	1	8.62298	14.2094	163.018	2.8452	48.7578
16601	Wed Mar 22 14:29:02 2017_x000D_	49.0677	40.7152	117.158	2.0448	1	8.62298	14.2094	163.018	2.8452	48.3563
16602	Wed Mar 22 14:29:02 2017_x000D_	48.8594	40.4085	118.467	2.06765	1	8.62298	14.2094	163.018	2.8452	48.0142
16603	Wed Mar 22 14:29:02 2017_x000D_	48.8549	40.2013	118.464	2.06759	1	8.62298	14.2094	163.018	2.8452	47.8977
16604	Wed Mar 22 14:29:02 2017_x000D_	48.6464	39.894	117.158	2.0448	1	7.28682	14.6107	160.096	2.79419	48.4754
16605	Wed Mar 22 14:29:02 2017_x000D_	48.6442	39.7905	118.464	2.06759	1	7.28682	14.6107	160.096	2.79419	48.4196
16606	Wed Mar 22 14:29:02 2017_x000D_	48.4333	39.3795	118.464	2.06758	1	7.28682	14.6107	160.096	2.79419	48.0263
16607	Wed Mar 22 14:29:02 2017_x000D_	48.328	39.174	115.821	2.02145	1	7.28682	14.6107	160.096	2.79419	47.8303
16608	Wed Mar 22 14:29:03 2017_x000D_	48.2183	38.7608	105.608	1.8432	1	6.17014	15.0188	164.799	2.87628	48.288
16609	Wed Mar 22 14:29:03 2017_x000D_	48.12	38.8664	96.8206	1.68984	1	6.17014	15.0188	164.799	2.87628	48.2545
16610	Wed Mar 22 14:29:03 2017_x000D_	48.0217	38.9727	82.5294	1.44041	1	6.17014	15.0188	164.799	2.87628	48.2218
16611	Wed Mar 22 14:29:03 2017_x000D_	48.0217	38.9727	82.5294	1.44041	1	6.17014	15.0188	164.799	2.87628	48.2218
16612	Wed Mar 22 14:29:03 2017_x000D_	47.9232	39.0789	67.8457	1.18413	1	5.72157	15.2264	160.533	2.80183	48.476
16613	Wed Mar 22 14:29:03 2017_x000D_	48.0217	38.9737	59.006	1.02985	1	5.72157	15.2264	160.533	2.80183	48.5102
16614	Wed Mar 22 14:29:03 2017_x000D_	48.0212	38.9742	42.8245	0.747429	1	5.72157	15.2264	160.533	2.80183	48.51
16615	Wed Mar 22 14:29:03 2017_x000D_	48.1173	38.7651	36.3483	0.634397	1	5.72157	15.2264	160.533	2.80183	48.4919
16616	Wed Mar 22 14:29:03 2017_x000D_	48.3164	38.6578	25.6124	0.447022	1	5.72157	15.2264	160.533	2.80183	48.6143
16617	Wed Mar 22 14:29:03 2017_x000D_	48.417	38.656	19.0233	0.332019	1	4.83381	15.4201	156.596	2.73311	49.3903
16618	Wed Mar 22 14:29:03 2017_x000D_	48.717	38.5467	9.78383	0.17076	1	4.83381	15.4201	156.596	2.73311	49.6042
16619	Wed Mar 22 14:29:03 2017_x000D_	49.1182	38.4358	6.88147	0.120104	1	4.83381	15.4201	156.596	2.73311	49.9082
16620	Wed Mar 22 14:29:03 2017_x000D_	49.5215	38.4287	6.88262	0.120124	1	4.83381	15.4201	156.596	2.73311	50.2632
16621	Wed Mar 22 14:29:03 2017_x000D_	50.3253	38.3108	3.94981	0.0689372	1	4.60483	15.6346	166.319	2.90282	51.035
16622	Wed Mar 22 14:29:03 2017_x000D_	50.7282	38.3037	3.95035	0.0689467	1	4.60483	15.6346	166.319	2.90282	51.3931
16623	Wed Mar 22 14:29:03 2017_x000D_	51.1308	38.2967	3.951	0.068958	1	4.60483	15.6346	166.319	2.90282	51.7517
16624	Wed Mar 22 14:29:03 2017_x000D_	51.9336	38.1791	6.88373	0.120144	1	4.60483	15.6346	166.319	2.90282	52.4239
16625	Wed Mar 22 14:29:03 2017_x000D_	52.3358	38.1721	6.88487	0.120164	1	3.29644	15.3718	191.928	3.34977	54.0806
16626	Wed Mar 22 14:29:03 2017_x000D_	52.9387	38.1615	6.88658	0.120193	1	3.29644	15.3718	191.928	3.34977	54.6235
16627	Wed Mar 22 14:29:03 2017_x000D_	53.3383	38.0509	3.94832	0.0689111	1	3.29644	15.3718	191.928	3.34977	54.9411
16628	Wed Mar 22 14:29:03 2017_x000D_	53.738	37.9405	6.88319	0.120134	1	3.29644	15.3718	191.928	3.34977	55.2603
16629	Wed Mar 22 14:29:03 2017_x000D_	54.3401	37.9301	6.88489	0.120164	1	3.29644	15.3718	191.244	3.33784	55.8062
16630	Wed Mar 22 14:29:04 2017_x000D_	54.7393	37.8197	9.79184	0.1709	1	3.29644	15.3718	191.244	3.33784	56.1273
16631	Wed Mar 22 14:29:04 2017_x000D_	55.5413	37.8059	9.79502	0.170955	1	3.29644	15.3718	191.244	3.33784	56.8578
16632	Wed Mar 22 14:29:04 2017_x000D_	55.8399	37.6971	7.19152	0.125516	1	3.29644	15.3718	191.244	3.33784	57.0897
16633	Wed Mar 22 14:29:04 2017_x000D_	56.5407	37.6851	6.88544	0.120174	1	3.29644	15.3718	191.244	3.33784	57.7307
16634	Wed Mar 22 14:29:04 2017_x000D_	56.939	37.5747	3.94179	0.0687972	1	3.49738	15.8214	154.66	2.69933	57.6993
16635	Wed Mar 22 14:29:04 2017_x000D_	57.6371	37.4594	6.60371	0.115257	1	3.49738	15.8214	154.66	2.69933	58.3036
16636	Wed Mar 22 14:29:04 2017_x000D_	58.037	37.4526	6.6048	0.115276	1	3.49738	15.8214	154.66	2.69933	58.6726
16637	Wed Mar 22 14:29:04 2017_x000D_	58.337	37.4474	6.88487	0.120164	1	3.49738	15.8214	154.66	2.69933	58.9497
16638	Wed Mar 22 14:29:04 2017_x000D_	58.7329	37.234	6.88035	0.120085	1	3.46	16.7068	82.7496	1.44425	58.9615
16639	Wed Mar 22 14:29:04 2017_x000D_	59.5316	37.2204	6.88264	0.120125	1	3.46	16.7068	82.7496	1.44425	59.7062
16640	Wed Mar 22 14:29:04 2017_x000D_	59.8308	37.2153	6.60393	0.11526	1	3.46	16.7068	82.7496	1.44425	59.9855
16641	Wed Mar 22 14:29:04 2017_x000D_	60.5291	37.2034	6.88544	0.120174	1	3.46	16.7068	82.7496	1.44425	60.6382
16642	Wed Mar 22 14:29:04 2017_x000D_	60.828	37.1984	6.6067	0.115309	1	3.81501	18.7118	85.918	1.49955	59.9353
16643	Wed Mar 22 14:29:04 2017_x000D_	61.4223	36.9819	6.60257	0.115237	1	3.81501	18.7118	85.918	1.49955	60.4351
16644	Wed Mar 22 14:29:04 2017_x000D_	61.8207	36.9751	6.60371	0.115257	1	3.81501	18.7118	85.918	1.49955	60.8129
16645	Wed Mar 22 14:29:04 2017_x000D_	62.1195	36.9701	6.8843	0.120154	1	3.81501	18.7118	85.918	1.49955	61.0965
16646	Wed Mar 22 14:29:04 2017_x000D_	62.7148	36.8568	3.93262	0.0686371	1	3.81501	18.7118	85.918	1.49955	61.6314
16647	Wed Mar 22 14:29:04 2017_x000D_	63.013	36.8517	3.79199	0.0661827	1	3.95972	20.488	84.6048	1.47663	61.2785
16648	Wed Mar 22 14:29:04 2017_x000D_	63.6079	36.7387	6.60288	0.115242	1	3.95972	20.488	84.6048	1.47663	61.8223
16649	Wed Mar 22 14:29:04 2017_x000D_	63.9063	36.7337	6.8838	0.120145	1	3.95972	20.488	84.6048	1.47663	62.1089
16650	Wed Mar 22 14:29:04 2017_x000D_	64.4027	36.7254	6.60503	0.115279	1	3.95972	20.488	84.6048	1.47663	62.586
16651	Wed Mar 22 14:29:05 2017_x000D_	64.6013	36.722	6.60561	0.11529	1	4.54328	22.2771	85.3037	1.48883	61.7707
16652	Wed Mar 22 14:29:05 2017_x000D_	64.9984	36.7153	6.60669	0.115308	1	4.54328	22.2771	85.3037	1.48883	62.1553
16653	Wed Mar 22 14:29:05 2017_x000D_	65.1952	36.6089	3.78918	0.0661336	1	4.54328	22.2771	85.3037	1.48883	62.3222
16654	Wed Mar 22 14:29:05 2017_x000D_	65.3936	36.6056	3.78943	0.066138	1	4.54328	22.2771	85.3037	1.48883	62.5145
16655	Wed Mar 22 14:29:05 2017_x000D_	65.6913	36.6004	-2.01194	-0.0351149	1	4.86033	25.1632	81.0738	1.41501	61.8968
16656	Wed Mar 22 14:29:05 2017_x000D_	65.9884	36.5951	-7.47963	-0.130544	1	4.86033	25.1632	81.0738	1.41501	62.1879
16657	Wed Mar 22 14:29:05 2017_x000D_	66.0859	36.4901	-16.3549	-0.285447	1	4.86033	25.1632	81.0738	1.41501	62.2645
16658	Wed Mar 22 14:29:05 2017_x000D_	65.8878	36.4928	-29.0437	-0.506909	1	4.86033	25.1632	81.0738	1.41501	62.0702
16659	Wed Mar 22 14:29:05 2017_x000D_	65.8864	36.3894	-39.2352	-0.684784	1	4.77602	27.1508	84.3929	1.47293	61.8048
16660	Wed Mar 22 14:29:05 2017_x000D_	65.8855	36.2862	-53.2642	-0.929636	1	4.77602	27.1508	84.3929	1.47293	61.7885
16661	Wed Mar 22 14:29:05 2017_x000D_	65.8858	36.2859	-60.9659	-1.06406	1	4.77602	27.1508	84.3929	1.47293	61.7888
16662	Wed Mar 22 14:29:05 2017_x000D_	65.8861	36.2861	-65.9473	-1.151	1	4.77602	27.1508	84.3929	1.47293	61.7891
16663	Wed Mar 22 14:29:05 2017_x000D_	65.8866	36.2862	-78.2263	-1.36531	1	4.77602	27.1508	84.3929	1.47293	61.7896
16664	Wed Mar 22 14:29:05 2017_x000D_	65.8902	36.4925	-89.1308	-1.55563	1	4.71047	28.6962	84.3929	1.47293	61.6745
16665	Wed Mar 22 14:29:05 2017_x000D_	65.8934	36.6987	265.368	4.63155	1	4.71047	28.6962	84.3929	1.47293	61.7041
16666	Wed Mar 22 14:29:05 2017_x000D_	65.8998	37.1106	259.968	4.53729	1	4.71047	28.6962	84.3929	1.47293	61.7652
16667	Wed Mar 22 14:29:05 2017_x000D_	65.8053	37.4212	256.651	4.4794	1	4.71047	28.6962	84.3929	1.47293	61.7147
16668	Wed Mar 22 14:29:05 2017_x000D_	65.7188	38.246	253.956	4.43237	1	4.67302	29.579	85.9223	1.49963	61.658
16669	Wed Mar 22 14:29:05 2017_x000D_	65.5253	38.5579	254.758	4.44637	1	4.67302	29.579	85.9223	1.49963	61.5111
16670	Wed Mar 22 14:29:05 2017_x000D_	65.3381	39.2812	253.957	4.43239	1	4.67302	29.579	85.9223	1.49963	61.436
16671	Wed Mar 22 14:29:05 2017_x000D_	65.1462	39.6958	253.958	4.43241	1	4.67302	29.579	85.9223	1.49963	61.3136
16672	Wed Mar 22 14:29:06 2017_x000D_	65.1525	40.1068	253.957	4.43238	1	4.41633	30.455	106.252	1.85444	61.4983
16673	Wed Mar 22 14:29:06 2017_x000D_	64.9639	40.7267	253.957	4.43239	1	4.41633	30.455	106.252	1.85444	61.4127
16674	Wed Mar 22 14:29:06 2017_x000D_	64.8712	41.1391	256.651	4.47941	1	4.41633	30.455	106.252	1.85444	61.3917
16675	Wed Mar 22 14:29:06 2017_x000D_	64.6826	41.7588	256.652	4.47942	1	4.41633	30.455	106.252	1.85444	61.3172
16676	Wed Mar 22 14:29:06 2017_x000D_	64.59	42.1712	253.956	4.43238	1	4.41633	30.455	106.252	1.85444	61.3037
16677	Wed Mar 22 14:29:06 2017_x000D_	64.4015	42.7905	253.957	4.43238	1	4.16902	31.1102	115.476	2.01543	61.3546
16678	Wed Mar 22 14:29:06 2017_x000D_	64.309	43.2028	251.336	4.38664	1	4.16902	31.1102	115.476	2.01543	61.3437
16679	Wed Mar 22 14:29:06 2017_x000D_	64.2164	43.6147	253.956	4.43237	1	4.16902	31.1102	115.476	2.01543	61.3356
16680	Wed Mar 22 14:29:06 2017_x000D_	64.0231	43.9261	254.759	4.44638	1	4.16902	31.1102	115.476	2.01543	61.2108
16681	Wed Mar 22 14:29:06 2017_x000D_	63.8364	44.6475	253.957	4.43238	1	3.70249	31.7587	109.159	1.90518	61.4997
16682	Wed Mar 22 14:29:06 2017_x000D_	63.8414	44.9547	254.757	4.44635	1	3.70249	31.7587	109.159	1.90518	61.5697
16683	Wed Mar 22 14:29:06 2017_x000D_	63.6548	45.6757	253.956	4.43236	1	3.70249	31.7587	109.159	1.90518	61.5464
16684	Wed Mar 22 14:29:06 2017_x000D_	63.4633	46.0894	253.956	4.43238	1	3.70249	31.7587	109.159	1.90518	61.4551
16685	Wed Mar 22 14:29:06 2017_x000D_	63.2751	46.7076	253.957	4.43238	1	3.45525	32.4138	109.836	1.917	61.5039
16686	Wed Mar 22 14:29:06 2017_x000D_	63.1827	47.119	251.334	4.38661	1	3.45525	32.4138	109.836	1.917	61.5111
16687	Wed Mar 22 14:29:06 2017_x000D_	62.9947	47.737	251.334	4.3866	1	3.45525	32.4138	109.836	1.917	61.4796
16688	Wed Mar 22 14:29:06 2017_x000D_	62.9947	47.737	251.334	4.3866	1	3.45525	32.4138	109.836	1.917	61.4796
16689	Wed Mar 22 14:29:06 2017_x000D_	62.81	48.5592	251.333	4.38659	1	3.22668	32.6277	109.159	1.90518	61.6765
16690	Wed Mar 22 14:29:06 2017_x000D_	62.424	49.1813	251.335	4.38662	1	3.22668	32.6277	109.159	1.90518	61.4682
16691	Wed Mar 22 14:29:06 2017_x000D_	62.4308	49.5899	251.333	4.38659	1	3.22668	32.6277	109.159	1.90518	61.5861
16692	Wed Mar 22 14:29:06 2017_x000D_	62.2395	50.003	251.334	4.3866	1	3.22668	32.6277	109.159	1.90518	61.5176
16693	Wed Mar 22 14:29:06 2017_x000D_	62.0517	50.6202	251.334	4.3866	1	3.22668	32.6277	109.159	1.90518	61.5151
16694	Wed Mar 22 14:29:07 2017_x000D_	61.8639	51.2372	251.333	4.38659	1	2.94221	34.1648	75.3081	1.31438	61.3452
16695	Wed Mar 22 14:29:07 2017_x000D_	61.6728	51.6501	251.334	4.3866	1	2.94221	34.1648	75.3081	1.31438	61.2782
16696	Wed Mar 22 14:29:07 2017_x000D_	61.5789	51.9587	247.694	4.32307	1	2.94221	34.1648	75.3081	1.31438	61.2771
16697	Wed Mar 22 14:29:07 2017_x000D_	61.4851	52.2668	251.334	4.3866	1	2.94221	34.1648	75.3081	1.31438	61.2777
16698	Wed Mar 22 14:29:07 2017_x000D_	61.1984	52.886	248.794	4.34228	1	2.88632	35.4876	75.3081	1.31438	60.8523
16699	Wed Mar 22 14:29:07 2017_x000D_	61.1064	53.2961	251.334	4.38661	1	2.88632	35.4876	75.3081	1.31438	60.8828
16700	Wed Mar 22 14:29:07 2017_x000D_	60.9188	53.9124	251.334	4.3866	1	2.88632	35.4876	75.3081	1.31438	60.8871
16701	Wed Mar 22 14:29:07 2017_x000D_	60.7278	54.3249	251.334	4.38661	1	2.88632	35.4876	75.3081	1.31438	60.8316
16702	Wed Mar 22 14:29:07 2017_x000D_	60.5403	54.941	251.334	4.38661	1	2.84906	36.3693	75.3081	1.31438	60.6068
16703	Wed Mar 22 14:29:07 2017_x000D_	60.4449	55.1473	248.793	4.34226	1	2.84906	36.3693	75.3081	1.31438	60.5797
16704	Wed Mar 22 14:29:07 2017_x000D_	60.3494	55.3534	251.335	4.38662	1	2.84906	36.3693	75.3081	1.31438	60.5532
16705	Wed Mar 22 14:29:07 2017_x000D_	60.2539	55.5597	248.793	4.34226	1	2.84906	36.3693	75.3081	1.31438	60.5276
16706	Wed Mar 22 14:29:07 2017_x000D_	60.0647	56.0738	247.692	4.32305	1	2.81182	37.2508	75.3081	1.31438	60.2677
16707	Wed Mar 22 14:29:07 2017_x000D_	59.9729	56.4833	250.336	4.36918	1	2.81182	37.2508	75.3081	1.31438	60.3099
16708	Wed Mar 22 14:29:07 2017_x000D_	59.9747	56.5849	251.334	4.38661	1	2.81182	37.2508	75.3081	1.31438	60.344
16709	Wed Mar 22 14:29:07 2017_x000D_	59.7802	56.7937	251.336	4.38663	1	2.81182	37.2508	75.3081	1.31438	60.2272
16710	Wed Mar 22 14:29:07 2017_x000D_	59.6884	57.203	253.963	4.4325	1	2.81182	37.2508	75.3081	1.31438	60.2747
16711	Wed Mar 22 14:29:07 2017_x000D_	59.5929	57.409	256.671	4.47976	1	2.79319	37.6914	75.3081	1.31438	60.1248
16712	Wed Mar 22 14:29:07 2017_x000D_	59.4993	57.7164	260.012	4.53807	1	2.79319	37.6914	75.3081	1.31438	60.138
16713	Wed Mar 22 14:29:07 2017_x000D_	59.5028	57.9194	265.459	4.63313	1	2.79319	37.6914	75.3081	1.31438	60.2092
16714	Wed Mar 22 14:29:07 2017_x000D_	59.5065	58.1227	265.459	4.63313	1	2.79319	37.6914	75.3081	1.31438	60.2813
16715	Wed Mar 22 14:29:08 2017_x000D_	59.5099	58.3256	-88.98	-1.55299	1	2.76527	38.3524	75.3081	1.31438	60.1571
16716	Wed Mar 22 14:29:08 2017_x000D_	59.4181	58.7346	-86.1855	-1.50422	1	2.76527	38.3524	75.3081	1.31438	60.2078
16717	Wed Mar 22 14:29:08 2017_x000D_	59.524	59.1377	-77.9227	-1.36001	1	2.76527	38.3524	75.3081	1.31438	60.4449
16718	Wed Mar 22 14:29:08 2017_x000D_	59.5273	59.3405	-72.6248	-1.26754	1	2.76527	38.3524	75.3081	1.31438	60.518
16719	Wed Mar 22 14:29:08 2017_x000D_	59.6316	59.6422	-69.1475	-1.20685	1	2.75596	38.5727	75.3081	1.31438	60.6528
16720	Wed Mar 22 14:29:08 2017_x000D_	59.7373	60.0453	-58.9811	-1.02941	1	2.75596	38.5727	75.3081	1.31438	60.8929
16721	Wed Mar 22 14:29:08 2017_x000D_	59.9383	60.2423	-54.2327	-0.946538	1	2.75596	38.5727	75.3081	1.31438	61.1506
16722	Wed Mar 22 14:29:08 2017_x000D_	60.0424	60.5437	-50.3373	-0.878552	1	2.75596	38.5727	75.3081	1.31438	61.3552
16723	Wed Mar 22 14:29:08 2017_x000D_	60.4446	60.9378	-42.38	-0.73967	1	2.75596	38.5727	75.3081	1.31438	61.8723
16724	Wed Mar 22 14:29:08 2017_x000D_	60.5468	61.1378	-36.1224	-0.630455	1	2.70012	39.8943	101.457	1.77075	61.6241
16725	Wed Mar 22 14:29:08 2017_x000D_	60.9451	61.3289	-28.1419	-0.491168	1	2.70012	39.8943	101.457	1.77075	62.0638
16726	Wed Mar 22 14:29:08 2017_x000D_	61.2429	61.4215	-24.3427	-0.42486	1	2.70012	39.8943	101.457	1.77075	62.3753
16727	Wed Mar 22 14:29:08 2017_x000D_	61.8401	61.7077	-21.7622	-0.379822	1	2.70012	39.8943	101.457	1.77075	63.0346
16728	Wed Mar 22 14:29:08 2017_x000D_	62.1393	61.9015	-15.4515	-0.269679	1	2.42523	41.2089	97.2504	1.69734	63.1977
16729	Wed Mar 22 14:29:08 2017_x000D_	62.8328	62.0831	-16.3024	-0.28453	1	2.42523	41.2089	97.2504	1.69734	63.9125
16730	Wed Mar 22 14:29:08 2017_x000D_	63.2285	62.1725	-13.4387	-0.23455	1	2.42523	41.2089	97.2504	1.69734	64.3157
16731	Wed Mar 22 14:29:08 2017_x000D_	63.5252	62.2645	-15.4522	-0.269691	1	2.42523	41.2089	97.2504	1.69734	64.6262
16732	Wed Mar 22 14:29:08 2017_x000D_	63.9205	62.3538	-12.7096	-0.221824	1	2.38804	42.0896	82.7496	1.44425	64.7833
16733	Wed Mar 22 14:29:08 2017_x000D_	64.7105	62.5319	-12.7096	-0.221824	1	2.38804	42.0896	82.7496	1.44425	65.5895
16734	Wed Mar 22 14:29:08 2017_x000D_	65.1037	62.52	-12.713	-0.221883	1	2.38804	42.0896	82.7496	1.44425	65.9595
16735	Wed Mar 22 14:29:08 2017_x000D_	65.6978	62.805	-9.89634	-0.172724	1	2.38804	42.0896	82.7496	1.44425	66.6127
16736	Wed Mar 22 14:29:09 2017_x000D_	66.0919	62.8937	-12.7078	-0.221794	1	2.56988	42.9765	79.4957	1.38746	66.5713
16737	Wed Mar 22 14:29:09 2017_x000D_	66.8783	62.9707	-9.89771	-0.172748	1	2.56988	42.9765	79.4957	1.38746	67.3449
16738	Wed Mar 22 14:29:09 2017_x000D_	67.1736	63.0624	-12.0459	-0.210241	1	2.56988	42.9765	79.4957	1.38746	67.6542
16739	Wed Mar 22 14:29:09 2017_x000D_	67.5672	63.1513	-9.35313	-0.163243	1	2.56988	42.9765	79.4957	1.38746	68.0564
16740	Wed Mar 22 14:29:09 2017_x000D_	68.2559	63.3317	-9.8937	-0.172678	1	2.56988	42.9765	79.4957	1.38746	68.7676
16741	Wed Mar 22 14:29:09 2017_x000D_	68.6475	63.3196	-9.89638	-0.172724	1	2.54198	43.6367	82.3448	1.43719	68.9736
16742	Wed Mar 22 14:29:09 2017_x000D_	69.4328	63.4968	-9.89503	-0.172701	1	2.54198	43.6367	82.3448	1.43719	69.7768
16743	Wed Mar 22 14:29:09 2017_x000D_	69.8238	63.4847	-9.89776	-0.172749	1	2.54198	43.6367	82.3448	1.43719	70.1483
16744	Wed Mar 22 14:29:09 2017_x000D_	70.5102	63.6647	-9.35217	-0.163226	1	2.54198	43.6367	82.3448	1.43719	70.8576
16745	Wed Mar 22 14:29:09 2017_x000D_	70.9007	63.6525	-9.35471	-0.163271	1	2.73307	44.3033	82.3448	1.43719	70.8605
16746	Wed Mar 22 14:29:09 2017_x000D_	71.4889	63.8354	-9.35185	-0.163221	1	2.73307	44.3033	82.3448	1.43719	71.4763
16747	Wed Mar 22 14:29:09 2017_x000D_	71.879	63.8232	-9.3544	-0.163265	1	2.73307	44.3033	82.3448	1.43719	71.8484
16748	Wed Mar 22 14:29:09 2017_x000D_	72.2715	64.012	-9.35021	-0.163192	1	2.73307	44.3033	82.3448	1.43719	72.2774
16749	Wed Mar 22 14:29:09 2017_x000D_	72.5641	64.0029	-9.89636	-0.172724	1	2.92412	44.9698	82.3448	1.43719	72.1941
16750	Wed Mar 22 14:29:09 2017_x000D_	73.2481	64.1824	-9.3499	-0.163187	1	2.92412	44.9698	82.3448	1.43719	72.9012
16751	Wed Mar 22 14:29:09 2017_x000D_	73.5403	64.1732	-9.89634	-0.172724	1	2.92412	44.9698	82.3448	1.43719	73.1807
16752	Wed Mar 22 14:29:09 2017_x000D_	74.2235	64.3525	-9.34963	-0.163182	1	2.92412	44.9698	82.3448	1.43719	73.887
16753	Wed Mar 22 14:29:09 2017_x000D_	74.5154	64.3433	-9.89628	-0.172723	1	2.92412	44.9698	82.3448	1.43719	74.1663
16754	Wed Mar 22 14:29:09 2017_x000D_	75.0996	64.4251	-12.7249	-0.222092	1	3.32477	45.8627	73.694	1.2862	74.1363
16755	Wed Mar 22 14:29:09 2017_x000D_	75.392	64.5163	-9.35052	-0.163197	1	3.32477	45.8627	73.694	1.2862	74.4422
16756	Wed Mar 22 14:29:09 2017_x000D_	75.5862	64.5102	-9.35181	-0.16322	1	3.32477	45.8627	73.694	1.2862	74.6287
16757	Wed Mar 22 14:29:09 2017_x000D_	75.8788	64.6011	-12.7249	-0.222092	1	3.32477	45.8627	73.694	1.2862	74.9347
16758	Wed Mar 22 14:29:10 2017_x000D_	76.3649	64.686	-9.35019	-0.163192	1	3.51573	46.5289	75.184	1.31221	75.0778
16759	Wed Mar 22 14:29:10 2017_x000D_	76.6561	64.6768	-9.89784	-0.17275	1	3.51573	46.5289	75.184	1.31221	75.3582
16760	Wed Mar 22 14:29:10 2017_x000D_	77.0461	64.8648	-9.89371	-0.172678	1	3.51573	46.5289	75.184	1.31221	75.7821
16761	Wed Mar 22 14:29:10 2017_x000D_	77.24	64.8586	-9.89508	-0.172702	1	3.51573	46.5289	75.184	1.31221	75.9687
16762	Wed Mar 22 14:29:10 2017_x000D_	78.0169	65.0339	-15.4949	-0.270436	1	3.88825	48.0809	82.0799	1.43256	76.0425
16763	Wed Mar 22 14:29:10 2017_x000D_	78.2115	65.1276	-18.1869	-0.317422	1	3.88825	48.0809	82.0799	1.43256	76.2531
16764	Wed Mar 22 14:29:10 2017_x000D_	78.3076	65.0237	-34.6992	-0.605615	1	3.88825	48.0809	82.0799	1.43256	76.3236
16765	Wed Mar 22 14:29:10 2017_x000D_	78.3074	65.0234	-39.0789	-0.682055	1	3.88825	48.0809	82.0799	1.43256	76.3234
16766	Wed Mar 22 14:29:10 2017_x000D_	78.3067	64.9233	-44.743	-0.780913	1	3.98586	50.9442	83.377	1.4552	75.6241
16767	Wed Mar 22 14:29:10 2017_x000D_	78.2097	64.8261	-60.8599	-1.0622	1	3.98586	50.9442	83.377	1.4552	75.5108
16768	Wed Mar 22 14:29:10 2017_x000D_	78.3069	64.8229	-70.5643	-1.23158	1	3.98586	50.9442	83.377	1.4552	75.6058
16769	Wed Mar 22 14:29:10 2017_x000D_	78.3072	64.8231	-75.7338	-1.3218	1	3.98586	50.9442	83.377	1.4552	75.6061
16770	Wed Mar 22 14:29:10 2017_x000D_	78.3088	64.9236	267.963	4.67684	1	3.98586	50.9442	83.377	1.4552	75.6262
16771	Wed Mar 22 14:29:10 2017_x000D_	78.31	65.0242	257.066	4.48665	1	4.14868	52.2686	85.0477	1.48436	75.2503
16772	Wed Mar 22 14:29:10 2017_x000D_	78.3132	65.3246	251.112	4.38274	1	4.14868	52.2686	85.0477	1.48436	75.3049
16773	Wed Mar 22 14:29:10 2017_x000D_	78.2185	65.5278	248.602	4.33892	1	4.14868	52.2686	85.0477	1.48436	75.2472
16774	Wed Mar 22 14:29:10 2017_x000D_	78.1248	65.8312	245.008	4.27619	1	4.14868	52.2686	85.0477	1.48436	75.2091
16775	Wed Mar 22 14:29:10 2017_x000D_	77.8408	66.4405	242.607	4.23428	1	4.2928	54.0317	81.6813	1.42561	74.5874
16776	Wed Mar 22 14:29:10 2017_x000D_	77.6515	66.8466	242.606	4.23428	1	4.2928	54.0317	81.6813	1.42561	74.4696
16777	Wed Mar 22 14:29:10 2017_x000D_	77.2707	67.459	242.607	4.23429	1	4.2928	54.0317	81.6813	1.42561	74.2029
16778	Wed Mar 22 14:29:10 2017_x000D_	77.0815	67.865	242.607	4.23428	1	4.2928	54.0317	81.6813	1.42561	74.0915
16779	Wed Mar 22 14:29:11 2017_x000D_	76.8944	68.4707	242.606	4.23427	1	3.9902	56.0009	81.6813	1.42561	73.963
16780	Wed Mar 22 14:29:11 2017_x000D_	76.7052	68.8766	242.606	4.23427	1	3.9902	56.0009	81.6813	1.42561	73.8462
16781	Wed Mar 22 14:29:11 2017_x000D_	76.3235	69.3888	243.857	4.25611	1	3.9902	56.0009	81.6813	1.42561	73.5618
16782	Wed Mar 22 14:29:11 2017_x000D_	76.2301	69.6915	245.008	4.2762	1	3.9902	56.0009	81.6813	1.42561	73.5257
16783	Wed Mar 22 14:29:11 2017_x000D_	76.0386	69.8979	240.312	4.19424	1	3.90635	57.9756	85.918	1.49955	73.1109
16784	Wed Mar 22 14:29:11 2017_x000D_	75.6591	70.6098	238.885	4.16934	1	3.90635	57.9756	85.918	1.49955	72.8566
16785	Wed Mar 22 14:29:11 2017_x000D_	75.4689	70.9157	240.312	4.19424	1	3.90635	57.9756	85.918	1.49955	72.7231
16786	Wed Mar 22 14:29:11 2017_x000D_	75.3754	71.2184	236.647	4.13027	1	3.90635	57.9756	85.918	1.49955	72.6856
16787	Wed Mar 22 14:29:11 2017_x000D_	74.8993	71.9333	240.312	4.19424	1	3.90635	57.9756	85.918	1.49955	72.352
16788	Wed Mar 22 14:29:11 2017_x000D_	74.709	72.2393	238.885	4.16933	1	3.84116	59.511	85.8688	1.49869	72.0018
16789	Wed Mar 22 14:29:11 2017_x000D_	74.3286	72.8511	238.885	4.16934	1	3.84116	59.511	85.8688	1.49869	71.7387
16790	Wed Mar 22 14:29:11 2017_x000D_	74.1396	73.2566	238.885	4.16933	1	3.84116	59.511	85.8688	1.49869	71.6297
16791	Wed Mar 22 14:29:11 2017_x000D_	73.9494	73.5624	240.312	4.19424	1	3.84116	59.511	85.8688	1.49869	71.5025
16792	Wed Mar 22 14:29:11 2017_x000D_	73.569	74.1742	240.313	4.19424	1	3.80391	60.3881	85.8688	1.49869	71.1142
16793	Wed Mar 22 14:29:11 2017_x000D_	73.4757	74.4766	236.647	4.13026	1	3.80391	60.3881	85.8688	1.49869	71.082
16794	Wed Mar 22 14:29:11 2017_x000D_	73.1899	74.8855	238.885	4.16933	1	3.80391	60.3881	85.8688	1.49869	70.8843
16795	Wed Mar 22 14:29:11 2017_x000D_	72.9998	75.1912	240.312	4.19424	1	3.80391	60.3881	85.8688	1.49869	70.7616
16796	Wed Mar 22 14:29:11 2017_x000D_	72.7151	75.6999	236.646	4.13026	1	3.76667	61.265	85.8688	1.49869	70.4433
16797	Wed Mar 22 14:29:11 2017_x000D_	72.5249	76.0057	235.045	4.10231	1	3.76667	61.265	85.8688	1.49869	70.3206
16798	Wed Mar 22 14:29:11 2017_x000D_	72.239	76.4147	232.888	4.06466	1	3.76667	61.265	85.8688	1.49869	70.1283
16799	Wed Mar 22 14:29:11 2017_x000D_	72.1446	76.6173	235.045	4.10231	1	3.76667	61.265	85.8688	1.49869	70.0802
16800	Wed Mar 22 14:29:11 2017_x000D_	71.9532	76.8236	235.045	4.10231	1	3.76667	61.265	85.8688	1.49869	69.9391
16801	Wed Mar 22 14:29:12 2017_x000D_	71.7617	77.0299	235.045	4.10231	1	3.73875	61.9226	85.8688	1.49869	69.6804
16802	Wed Mar 22 14:29:12 2017_x000D_	71.5729	77.4351	235.045	4.10231	1	3.73875	61.9226	85.8688	1.49869	69.5853
16803	Wed Mar 22 14:29:12 2017_x000D_	71.3815	77.6414	235.045	4.10231	1	3.73875	61.9226	85.8688	1.49869	69.4451
16804	Wed Mar 22 14:29:12 2017_x000D_	71.1914	77.9471	236.646	4.13026	1	3.73875	61.9226	85.8688	1.49869	69.33
16805	Wed Mar 22 14:29:12 2017_x000D_	71.0956	78.0504	232.888	4.06466	1	3.69222	63.0185	80.0279	1.39675	69.0592
16806	Wed Mar 22 14:29:12 2017_x000D_	70.811	78.5588	229.067	3.99797	1	3.69222	63.0185	80.0279	1.39675	68.8944
16807	Wed Mar 22 14:29:12 2017_x000D_	70.6181	78.6658	227.143	3.96439	1	3.69222	63.0185	80.0279	1.39675	68.7307
16808	Wed Mar 22 14:29:12 2017_x000D_	70.6192	78.7654	221.373	3.86368	1	3.69222	63.0185	80.0279	1.39675	68.7545
16809	Wed Mar 22 14:29:12 2017_x000D_	70.5228	78.8687	205.307	3.58329	1	3.43651	63.8887	104.612	1.82582	68.7384
16810	Wed Mar 22 14:29:12 2017_x000D_	70.3281	78.8763	198.409	3.46289	1	3.43651	63.8887	104.612	1.82582	68.5501
16811	Wed Mar 22 14:29:12 2017_x000D_	70.1361	79.0822	182.242	3.18072	1	3.43651	63.8887	104.612	1.82582	68.4082
16812	Wed Mar 22 14:29:12 2017_x000D_	69.9389	78.8907	176.661	3.08331	1	3.43651	63.8887	104.612	1.82582	68.1735
16813	Wed Mar 22 14:29:12 2017_x000D_	69.55	78.9054	165.842	2.89448	1	2.69746	65.8416	98.9261	1.72659	68.117
16814	Wed Mar 22 14:29:12 2017_x000D_	69.3559	78.9127	158.725	2.77028	1	2.69746	65.8416	98.9261	1.72659	67.9279
16815	Wed Mar 22 14:29:12 2017_x000D_	69.1599	78.8203	151.247	2.63976	1	2.69746	65.8416	98.9261	1.72659	67.7178
16816	Wed Mar 22 14:29:12 2017_x000D_	68.9644	78.7284	145.933	2.54702	1	2.69746	65.8416	98.9261	1.72659	67.5083
16817	Wed Mar 22 14:29:12 2017_x000D_	68.5712	78.4445	135.878	2.37151	1	2.69746	65.8416	98.9261	1.72659	67.0685
16818	Wed Mar 22 14:29:12 2017_x000D_	68.3737	78.253	135.878	2.37151	1	2.59541	68.2502	81.0738	1.41501	66.5345
16819	Wed Mar 22 14:29:12 2017_x000D_	67.7797	77.5783	129.844	2.26621	1	2.59541	68.2502	81.0738	1.41501	65.8483
16820	Wed Mar 22 14:29:12 2017_x000D_	67.4843	77.3902	131.98	2.30349	1	2.59541	68.2502	81.0738	1.41501	65.5294
16821	Wed Mar 22 14:29:12 2017_x000D_	66.8904	76.8142	131.982	2.30353	1	2.59541	68.2502	81.0738	1.41501	64.8628
16822	Wed Mar 22 14:29:13 2017_x000D_	66.6893	76.4225	131.978	2.30345	1	2.73032	70.2261	81.0738	1.41501	64.2584
16823	Wed Mar 22 14:29:13 2017_x000D_	66.1936	75.9419	135.872	2.37142	1	2.73032	70.2261	81.0738	1.41501	63.7202
16824	Wed Mar 22 14:29:13 2017_x000D_	65.8947	75.5535	133.853	2.33618	1	2.73032	70.2261	81.0738	1.41501	63.3886
16825	Wed Mar 22 14:29:13 2017_x000D_	65.6962	75.3609	133.854	2.33619	1	2.73032	70.2261	81.0738	1.41501	63.1749
16826	Wed Mar 22 14:29:13 2017_x000D_	65.3997	75.1718	135.872	2.37142	1	2.73032	70.2261	81.0738	1.41501	62.8642
16827	Wed Mar 22 14:29:13 2017_x000D_	65.0008	74.6866	137.888	2.40659	1	2.87445	71.9824	79.4957	1.38746	62.1852
16828	Wed Mar 22 14:29:13 2017_x000D_	64.7039	74.4972	139.771	2.43946	1	2.87445	71.9824	79.4957	1.38746	61.8806
16829	Wed Mar 22 14:29:13 2017_x000D_	64.2067	74.0146	135.872	2.37142	1	2.87445	71.9824	79.4957	1.38746	61.3659
16830	Wed Mar 22 14:29:13 2017_x000D_	63.9078	73.725	139.768	2.43941	1	2.87445	71.9824	79.4957	1.38746	61.0582
16831	Wed Mar 22 14:29:13 2017_x000D_	63.5094	73.3385	139.767	2.43939	1	3.24608	73.5253	81.0738	1.41501	60.2636
16832	Wed Mar 22 14:29:13 2017_x000D_	63.1139	73.1522	139.771	2.43946	1	3.24608	73.5253	81.0738	1.41501	59.869
16833	Wed Mar 22 14:29:13 2017_x000D_	62.9145	72.9587	139.77	2.43945	1	3.24608	73.5253	81.0738	1.41501	59.6711
16834	Wed Mar 22 14:29:13 2017_x000D_	62.3156	72.378	139.768	2.43941	1	3.24608	73.5253	81.0738	1.41501	59.0807
16835	Wed Mar 22 14:29:13 2017_x000D_	62.1158	72.1842	139.767	2.4394	1	3.97962	76.8281	82.0799	1.43256	58.3214
16836	Wed Mar 22 14:29:13 2017_x000D_	61.7161	71.7966	139.766	2.43938	1	3.97962	76.8281	82.0799	1.43256	57.9553
16837	Wed Mar 22 14:29:13 2017_x000D_	61.418	71.6061	137.892	2.40667	1	3.97962	76.8281	82.0799	1.43256	57.6753
16838	Wed Mar 22 14:29:13 2017_x000D_	61.016	71.1173	135.878	2.37151	1	3.97962	76.8281	82.0799	1.43256	57.3216
16839	Wed Mar 22 14:29:13 2017_x000D_	60.8158	70.9231	135.878	2.37151	1	3.97962	76.8281	82.0799	1.43256	57.1421
16840	Wed Mar 22 14:29:13 2017_x000D_	60.6155	70.7289	135.878	2.37151	1	4.31361	79.2428	85.0477	1.48436	56.942
16841	Wed Mar 22 14:29:13 2017_x000D_	60.2146	70.3401	135.878	2.37151	1	4.31361	79.2428	85.0477	1.48436	56.6055
16842	Wed Mar 22 14:29:13 2017_x000D_	60.0141	70.1456	135.878	2.37151	1	4.31361	79.2428	85.0477	1.48436	56.4385
16843	Wed Mar 22 14:29:14 2017_x000D_	59.8135	69.9511	135.878	2.37151	1	4.31361	79.2428	85.0477	1.48436	56.2723
16844	Wed Mar 22 14:29:14 2017_x000D_	59.4139	69.6627	137.888	2.4066	1	4.67534	81.0014	81.1842	1.41693	55.9006
16845	Wed Mar 22 14:29:14 2017_x000D_	59.2131	69.4679	137.888	2.4066	1	4.67534	81.0014	81.1842	1.41693	55.744
16846	Wed Mar 22 14:29:14 2017_x000D_	58.9134	69.2764	139.762	2.4393	1	4.67534	81.0014	81.1842	1.41693	55.4909
16847	Wed Mar 22 14:29:14 2017_x000D_	58.8113	69.0783	137.887	2.40659	1	4.67534	81.0014	81.1842	1.41693	55.4334
16848	Wed Mar 22 14:29:14 2017_x000D_	58.5076	68.6849	139.755	2.43918	1	4.39215	82.5232	81.1842	1.41693	55.8568
16849	Wed Mar 22 14:29:14 2017_x000D_	58.2094	68.5941	143.611	2.50648	1	4.39215	82.5232	81.1842	1.41693	55.5906
16850	Wed Mar 22 14:29:14 2017_x000D_	58.0064	68.2983	145.839	2.54537	1	4.39215	82.5232	81.1842	1.41693	55.4692
16851	Wed Mar 22 14:29:14 2017_x000D_	57.7099	68.3084	152.145	2.65544	1	4.39215	82.5232	81.1842	1.41693	55.1801
16852	Wed Mar 22 14:29:14 2017_x000D_	57.5084	68.1138	164.804	2.87637	1	4.36425	83.1778	94.082	1.64204	55.2379
16853	Wed Mar 22 14:29:14 2017_x000D_	57.309	68.0198	173.174	3.02245	1	4.36425	83.1778	94.082	1.64204	55.0719
16854	Wed Mar 22 14:29:14 2017_x000D_	57.0125	68.0301	184.676	3.2232	1	4.36425	83.1778	94.082	1.64204	54.784
16855	Wed Mar 22 14:29:14 2017_x000D_	56.6172	68.0435	195.504	3.41218	1	4.36425	83.1778	94.082	1.64204	54.4005
16856	Wed Mar 22 14:29:14 2017_x000D_	56.4198	68.0501	202.394	3.53244	1	4.36425	83.1778	94.082	1.64204	54.2091
16857	Wed Mar 22 14:29:14 2017_x000D_	56.3211	68.0534	208.753	3.64344	1	4.11835	83.8264	95.3952	1.66496	54.5336
16858	Wed Mar 22 14:29:14 2017_x000D_	55.8322	68.3727	212.649	3.71143	1	4.11835	83.8264	95.3952	1.66496	53.9735
16859	Wed Mar 22 14:29:14 2017_x000D_	55.8322	68.3727	212.649	3.71143	1	4.11835	83.8264	95.3952	1.66496	53.9735
16860	Wed Mar 22 14:29:14 2017_x000D_	55.244	68.6955	215.079	3.75383	1	4.11835	83.8264	95.3952	1.66496	53.3177
16861	Wed Mar 22 14:29:14 2017_x000D_	54.6615	69.3215	215.081	3.75387	1	3.89105	84.0386	121.9	2.12756	52.8605
16862	Wed Mar 22 14:29:14 2017_x000D_	54.2691	69.5368	215.08	3.75386	1	3.89105	84.0386	121.9	2.12756	52.4238
16863	Wed Mar 22 14:29:14 2017_x000D_	53.6823	69.961	215.08	3.75386	1	3.89105	84.0386	121.9	2.12756	51.7431
16864	Wed Mar 22 14:29:14 2017_x000D_	53.488	70.1697	215.081	3.75387	1	3.89105	84.0386	121.9	2.12756	51.4996
16865	Wed Mar 22 14:29:15 2017_x000D_	52.901	70.594	215.081	3.75387	1	3.86318	84.693	75.184	1.31221	51.0244
16866	Wed Mar 22 14:29:15 2017_x000D_	52.5082	70.8096	215.081	3.75386	1	3.86318	84.693	75.184	1.31221	50.5874
16867	Wed Mar 22 14:29:15 2017_x000D_	52.2144	71.022	213.613	3.72825	1	3.86318	84.693	75.184	1.31221	50.2468
16868	Wed Mar 22 14:29:15 2017_x000D_	51.9208	71.2342	215.081	3.75387	1	3.86318	84.693	75.184	1.31221	49.9067
16869	Wed Mar 22 14:29:15 2017_x000D_	51.3333	71.6588	215.081	3.75387	1	4.07188	84.9171	66.9857	1.16912	49.0859
16870	Wed Mar 22 14:29:15 2017_x000D_	51.0397	71.8712	216.673	3.78166	1	4.07188	84.9171	66.9857	1.16912	48.746
16871	Wed Mar 22 14:29:15 2017_x000D_	50.4519	72.296	216.673	3.78166	1	4.07188	84.9171	66.9857	1.16912	48.0666
16872	Wed Mar 22 14:29:15 2017_x000D_	50.1578	72.5085	215.081	3.75387	1	4.07188	84.9171	66.9857	1.16912	47.7272
16873	Wed Mar 22 14:29:15 2017_x000D_	49.4704	72.9371	216.672	3.78164	1	4.07188	84.9171	66.9857	1.16912	46.9526
16874	Wed Mar 22 14:29:15 2017_x000D_	49.2758	73.1461	216.673	3.78165	1	4.06259	85.1352	56.3507	0.983506	46.7758
16875	Wed Mar 22 14:29:15 2017_x000D_	48.6875	73.5713	216.673	3.78165	1	4.06259	85.1352	56.3507	0.983506	46.0989
16876	Wed Mar 22 14:29:15 2017_x000D_	48.3955	73.885	217.377	3.79394	1	4.06259	85.1352	56.3507	0.983506	45.7381
16877	Wed Mar 22 14:29:15 2017_x000D_	48.1014	74.0977	219.014	3.82252	1	4.06259	85.1352	56.3507	0.983506	45.4009
16878	Wed Mar 22 14:29:15 2017_x000D_	47.5128	74.5232	219.014	3.82251	1	4.93447	85.1588	1.29051	0.0225236	43.8866
16879	Wed Mar 22 14:29:15 2017_x000D_	47.2183	74.736	217.376	3.79393	1	4.93447	85.1588	1.29051	0.0225236	43.5495
16880	Wed Mar 22 14:29:15 2017_x000D_	46.924	74.9488	219.013	3.8225	1	4.93447	85.1588	1.29051	0.0225236	43.213
16881	Wed Mar 22 14:29:15 2017_x000D_	46.4322	75.27	215.083	3.7539	1	4.93447	85.1588	1.29051	0.0225236	42.6597
16882	Wed Mar 22 14:29:15 2017_x000D_	46.1377	75.4828	216.673	3.78165	1	5.58831	85.1765	0	0	41.692
16883	Wed Mar 22 14:29:15 2017_x000D_	45.6482	75.9051	215.083	3.75391	1	5.58831	85.1765	0	0	41.1188
16884	Wed Mar 22 14:29:15 2017_x000D_	45.3537	76.1181	216.673	3.78166	1	5.58831	85.1765	0	0	40.7841
16885	Wed Mar 22 14:29:15 2017_x000D_	45.0588	76.3312	215.083	3.75391	1	5.58831	85.1765	0	0	40.4495
16886	Wed Mar 22 14:29:16 2017_x000D_	44.5669	76.6526	219.012	3.82247	1	5.58831	85.1765	0	0	39.8997
16887	Wed Mar 22 14:29:16 2017_x000D_	44.372	76.8619	219.012	3.82248	1	6.46002	85.2001	5.17076	0.0902468	38.8181
16888	Wed Mar 22 14:29:16 2017_x000D_	43.7823	77.2882	219.012	3.82247	1	6.46002	85.2001	5.17076	0.0902468	38.1517
16889	Wed Mar 22 14:29:16 2017_x000D_	43.7823	77.2882	219.012	3.82247	1	6.46002	85.2001	5.17076	0.0902468	38.1517
16890	Wed Mar 22 14:29:16 2017_x000D_	43.3923	77.7071	219.012	3.82249	1	6.46002	85.2001	5.17076	0.0902468	37.6847
16891	Wed Mar 22 14:29:16 2017_x000D_	43.1947	77.8156	216.674	3.78168	1	7.98528	85.2415	0	0	35.984
16892	Wed Mar 22 14:29:16 2017_x000D_	42.9973	77.9241	219.012	3.82247	1	7.98528	85.2415	0	0	35.7685
16893	Wed Mar 22 14:29:16 2017_x000D_	42.6996	78.0366	215.084	3.75392	1	7.98528	85.2415	0	0	35.4541
16894	Wed Mar 22 14:29:16 2017_x000D_	42.6047	78.2422	216.674	3.78167	1	7.98528	85.2415	0	0	35.3199
16895	Wed Mar 22 14:29:16 2017_x000D_	42.4068	78.3509	211.265	3.68727	1	8.85673	85.2651	4.97799	0.0868823	34.2551
16896	Wed Mar 22 14:29:16 2017_x000D_	42.0114	78.568	206.202	3.59891	1	8.85673	85.2651	4.97799	0.0868823	33.8243
16897	Wed Mar 22 14:29:16 2017_x000D_	41.9136	78.6728	202.479	3.53393	1	8.85673	85.2651	4.97799	0.0868823	33.7078
16898	Wed Mar 22 14:29:16 2017_x000D_	41.813	78.6765	190.778	3.3297	1	8.85673	85.2651	4.97799	0.0868823	33.6084
16899	Wed Mar 22 14:29:16 2017_x000D_	41.6127	78.684	185.08	3.23025	1	9.72808	85.2887	0	0	32.5615
16900	Wed Mar 22 14:29:16 2017_x000D_	41.4146	78.792	170.774	2.98057	1	9.72808	85.2887	0	0	32.3457
16901	Wed Mar 22 14:29:16 2017_x000D_	41.2141	78.7995	165.316	2.8853	1	9.72808	85.2887	0	0	32.1478
16902	Wed Mar 22 14:29:16 2017_x000D_	41.1116	78.7022	161.738	2.82286	1	9.72808	85.2887	0	0	32.0672
16903	Wed Mar 22 14:29:16 2017_x000D_	40.7059	78.515	148.868	2.59823	1	9.72808	85.2887	0	0	31.7098
16904	Wed Mar 22 14:29:16 2017_x000D_	40.5053	78.5223	144.306	2.51861	1	10.391	85.0884	355.028	6.1964	30.8218
16905	Wed Mar 22 14:29:16 2017_x000D_	40.4026	78.4249	140.471	2.45169	1	10.391	85.0884	355.028	6.1964	30.7425
16906	Wed Mar 22 14:29:16 2017_x000D_	40.092	78.032	130.63	2.27993	1	10.391	85.0884	355.028	6.1964	30.5277
16907	Wed Mar 22 14:29:17 2017_x000D_	39.7861	77.8413	128.388	2.24079	1	10.391	85.0884	355.028	6.1964	30.2753
16908	Wed Mar 22 14:29:17 2017_x000D_	39.4721	77.3468	124.388	2.17098	1	11.7072	84.9058	356.407	6.22047	28.7755
16909	Wed Mar 22 14:29:17 2017_x000D_	39.2608	76.9496	124.386	2.17094	1	11.7072	84.9058	356.407	6.22047	28.6793
16910	Wed Mar 22 14:29:17 2017_x000D_	38.9513	76.6568	125.18	2.1848	1	11.7072	84.9058	356.407	6.22047	28.4655
16911	Wed Mar 22 14:29:17 2017_x000D_	38.5309	75.9629	126.716	2.21162	1	11.7072	84.9058	356.407	6.22047	28.2752
16912	Wed Mar 22 14:29:17 2017_x000D_	38.3217	75.666	125.178	2.18476	1	13.4683	84.517	0	0	26.3824
16913	Wed Mar 22 14:29:17 2017_x000D_	37.9033	75.0723	125.178	2.18476	1	13.4683	84.517	0	0	26.1968
16914	Wed Mar 22 14:29:17 2017_x000D_	37.7948	74.7719	124.385	2.17093	1	13.4683	84.517	0	0	26.2058
16915	Wed Mar 22 14:29:17 2017_x000D_	37.3758	74.1774	124.386	2.17094	1	13.4683	84.517	0	0	26.0476
16916	Wed Mar 22 14:29:17 2017_x000D_	37.1689	73.9816	124.388	2.17098	1	15.0019	84.3404	356.902	6.22911	24.468
16917	Wed Mar 22 14:29:17 2017_x000D_	36.7494	73.3864	124.388	2.17098	1	15.0019	84.3404	356.902	6.22911	24.3504
16918	Wed Mar 22 14:29:17 2017_x000D_	36.6403	73.0851	128.37	2.24049	1	15.0019	84.3404	356.902	6.22911	24.3906
16919	Wed Mar 22 14:29:17 2017_x000D_	36.3296	72.7906	124.389	2.17099	1	15.0019	84.3404	356.902	6.22911	24.2543
16920	Wed Mar 22 14:29:17 2017_x000D_	36.223	72.5907	126.71	2.21151	1	15.0019	84.3404	356.902	6.22911	24.2568
16921	Wed Mar 22 14:29:17 2017_x000D_	35.9038	71.9908	124.385	2.17093	1	16.3176	84.1579	357.387	6.23759	23.0577
16922	Wed Mar 22 14:29:17 2017_x000D_	35.6934	71.6922	122.905	2.14509	1	16.3176	84.1579	357.387	6.23759	23.0394
16923	Wed Mar 22 14:29:17 2017_x000D_	35.2754	71.1971	124.387	2.17097	1	16.3176	84.1579	357.387	6.23759	22.9648
16924	Wed Mar 22 14:29:17 2017_x000D_	35.062	70.7964	124.386	2.17094	1	16.3176	84.1579	357.387	6.23759	23.0192
16925	Wed Mar 22 14:29:17 2017_x000D_	34.7476	70.399	121.942	2.1283	1	17.6332	83.9755	356.385	6.2201	21.8455
16926	Wed Mar 22 14:29:17 2017_x000D_	34.534	69.9979	121.941	2.12828	1	17.6332	83.9755	356.385	6.2201	21.9319
16927	Wed Mar 22 14:29:17 2017_x000D_	34.4269	69.7971	124.384	2.17092	1	17.6332	83.9755	356.385	6.2201	21.9785
16928	Wed Mar 22 14:29:17 2017_x000D_	34.2131	69.3957	124.383	2.17088	1	17.6332	83.9755	356.385	6.2201	22.0786
16929	Wed Mar 22 14:29:18 2017_x000D_	33.7966	69.0007	124.387	2.17096	1	18.9486	83.793	0	0	20.9589
16930	Wed Mar 22 14:29:18 2017_x000D_	33.6898	68.7999	121.944	2.12833	1	18.9486	83.793	0	0	21.0261
16931	Wed Mar 22 14:29:18 2017_x000D_	33.3683	68.1967	124.383	2.1709	1	18.9486	83.793	0	0	21.2408
16932	Wed Mar 22 14:29:18 2017_x000D_	33.0527	67.7977	121.944	2.12833	1	18.9486	83.793	0	0	21.3255
16933	Wed Mar 22 14:29:18 2017_x000D_	32.9453	67.5963	124.383	2.1709	1	18.9486	83.793	0	0	21.4066
16934	Wed Mar 22 14:29:18 2017_x000D_	32.8411	67.4972	120.535	2.10374	1	19.6015	83.8108	353.377	6.16759	21.01
16935	Wed Mar 22 14:29:18 2017_x000D_	32.7308	67.1936	124.382	2.17087	1	19.6015	83.8108	353.377	6.16759	21.1781
16936	Wed Mar 22 14:29:18 2017_x000D_	32.5191	66.8933	125.985	2.19886	1	19.6015	83.8108	353.377	6.16759	21.2854
16937	Wed Mar 22 14:29:18 2017_x000D_	32.4115	66.6917	128.347	2.24008	1	19.6015	83.8108	353.377	6.16759	21.3813
16938	Wed Mar 22 14:29:18 2017_x000D_	32.3066	66.5929	140.597	2.45388	1	21.1536	83.1983	346.952	6.05545	20.0032
16939	Wed Mar 22 14:29:18 2017_x000D_	32.4081	66.59	147.034	2.56624	1	21.1536	83.1983	346.952	6.05545	20.0624
16940	Wed Mar 22 14:29:18 2017_x000D_	32.3062	66.5938	161.427	2.81743	1	21.1536	83.1983	346.952	6.05545	20.0022
16941	Wed Mar 22 14:29:18 2017_x000D_	32.3035	66.4918	169.833	2.96415	1	21.1536	83.1983	346.952	6.05545	20.0855
16942	Wed Mar 22 14:29:18 2017_x000D_	31.996	66.3996	184.709	3.22378	1	23.3582	82.6037	353.274	6.16579	18.3626
16943	Wed Mar 22 14:29:18 2017_x000D_	31.8948	66.403	190.864	3.3312	1	23.3582	82.6037	353.274	6.16579	18.3122
16944	Wed Mar 22 14:29:18 2017_x000D_	31.8949	66.4032	196.671	3.43255	1	23.3582	82.6037	353.274	6.16579	18.3121
16945	Wed Mar 22 14:29:18 2017_x000D_	31.5965	66.6179	208.54	3.63972	1	23.3582	82.6037	353.274	6.16579	17.9838
16946	Wed Mar 22 14:29:18 2017_x000D_	31.3936	66.6243	216.491	3.77848	1	24.9003	82.2094	347.174	6.05933	16.8837
16947	Wed Mar 22 14:29:18 2017_x000D_	31.2951	66.7299	220.64	3.85089	1	24.9003	82.2094	347.174	6.05933	16.7484
16948	Wed Mar 22 14:29:18 2017_x000D_	30.8974	67.0503	222.891	3.89018	1	24.9003	82.2094	347.174	6.05933	16.3023
16949	Wed Mar 22 14:29:18 2017_x000D_	30.5026	67.4731	222.891	3.89018	1	24.9003	82.2094	347.174	6.05933	15.7653
16950	Wed Mar 22 14:29:19 2017_x000D_	29.9042	67.9027	222.89	3.89017	1	24.9003	82.2094	347.174	6.05933	15.1565
16951	Wed Mar 22 14:29:19 2017_x000D_	29.7097	68.2167	220.641	3.85091	1	26.2248	81.8091	348.072	6.07501	14.032
16952	Wed Mar 22 14:29:19 2017_x000D_	29.1112	68.6464	220.64	3.8509	1	26.2248	81.8091	348.072	6.07501	13.4755
16953	Wed Mar 22 14:29:19 2017_x000D_	28.8117	68.8614	218.853	3.8197	1	26.2248	81.8091	348.072	6.07501	13.2036
16954	Wed Mar 22 14:29:19 2017_x000D_	28.6172	69.1754	216.496	3.77856	1	26.2248	81.8091	348.072	6.07501	12.8582
16955	Wed Mar 22 14:29:19 2017_x000D_	28.0184	69.6053	216.496	3.77856	1	27.5295	81.8448	3.24716	0.0566737	12.2493
16956	Wed Mar 22 14:29:19 2017_x000D_	27.6169	69.8238	216.495	3.77855	1	27.5295	81.8448	3.24716	0.0566737	12.0213
16957	Wed Mar 22 14:29:19 2017_x000D_	27.4193	70.0354	216.496	3.77856	1	27.5295	81.8448	3.24716	0.0566737	11.8099
16958	Wed Mar 22 14:29:19 2017_x000D_	26.817	70.3633	218.852	3.81969	1	27.5295	81.8448	3.24716	0.0566737	11.5036
16959	Wed Mar 22 14:29:19 2017_x000D_	26.2176	70.7936	218.852	3.81968	1	30.5632	82.1459	0	0	12.1556
16960	Wed Mar 22 14:29:19 2017_x000D_	25.9144	70.9065	214.892	3.75058	1	30.5632	82.1459	0	0	12.1629
16961	Wed Mar 22 14:29:19 2017_x000D_	25.6147	71.1217	216.493	3.77852	1	30.5632	82.1459	0	0	12.0839
16962	Wed Mar 22 14:29:19 2017_x000D_	25.4202	71.4359	218.852	3.81968	1	30.5632	82.1459	0	0	11.8808
16963	Wed Mar 22 14:29:19 2017_x000D_	24.8171	71.7642	216.494	3.77853	1	32.5191	82.1993	354.393	6.18532	12.9697
16964	Wed Mar 22 14:29:19 2017_x000D_	24.4149	71.9831	216.493	3.77852	1	32.5191	82.1993	354.393	6.18532	13.0403
16965	Wed Mar 22 14:29:19 2017_x000D_	23.9168	72.4105	214.893	3.7506	1	32.5191	82.1993	354.393	6.18532	13.0315
16966	Wed Mar 22 14:29:19 2017_x000D_	23.6168	72.6259	216.494	3.77852	1	32.5191	82.1993	354.393	6.18532	13.0729
16967	Wed Mar 22 14:29:19 2017_x000D_	22.914	73.0607	214.893	3.75059	1	32.5191	82.1993	354.393	6.18532	13.2579
16968	Wed Mar 22 14:29:19 2017_x000D_	22.6138	73.2762	216.493	3.77851	1	34.04	82.2409	357.238	6.23497	14.5232
16969	Wed Mar 22 14:29:19 2017_x000D_	22.0131	73.7075	216.492	3.77851	1	34.04	82.2409	357.238	6.23497	14.7467
16970	Wed Mar 22 14:29:19 2017_x000D_	21.815	73.9196	216.493	3.77852	1	34.04	82.2409	357.238	6.23497	14.7883
16971	Wed Mar 22 14:29:20 2017_x000D_	21.5147	74.1352	218.234	3.8089	1	34.04	82.2409	357.238	6.23497	14.9193
16972	Wed Mar 22 14:29:20 2017_x000D_	21.0159	74.5631	216.494	3.77853	1	35.3535	82.0587	14.1131	0.24632	16.1787
16973	Wed Mar 22 14:29:20 2017_x000D_	20.8178	74.7753	216.494	3.77854	1	35.3535	82.0587	14.1131	0.24632	16.2584
16974	Wed Mar 22 14:29:20 2017_x000D_	20.514	74.8886	220.633	3.85077	1	35.3535	82.0587	14.1131	0.24632	16.4809
16975	Wed Mar 22 14:29:20 2017_x000D_	19.9126	75.3204	220.632	3.85076	1	35.3535	82.0587	14.1131	0.24632	16.8471
16976	Wed Mar 22 14:29:20 2017_x000D_	19.7144	75.5326	220.632	3.85076	1	39.0253	82.5952	5.08197	0.0886971	20.5619
16977	Wed Mar 22 14:29:20 2017_x000D_	19.318	75.957	220.633	3.85077	1	39.0253	82.5952	5.08197	0.0886971	20.7953
16978	Wed Mar 22 14:29:20 2017_x000D_	19.1198	76.1693	220.633	3.85077	1	39.0253	82.5952	5.08197	0.0886971	20.917
16979	Wed Mar 22 14:29:20 2017_x000D_	18.8188	76.3853	218.849	3.81963	1	39.0253	82.5952	5.08197	0.0886971	21.1392
16980	Wed Mar 22 14:29:20 2017_x000D_	18.4153	76.6052	218.848	3.81962	1	39.0253	82.5952	5.08197	0.0886971	21.4628
16981	Wed Mar 22 14:29:20 2017_x000D_	18.217	76.8175	218.848	3.81963	1	41.6101	83.1018	4.69631	0.0819661	24.2225
16982	Wed Mar 22 14:29:20 2017_x000D_	17.9162	77.0335	220.632	3.85076	1	41.6101	83.1018	4.69631	0.0819661	24.4586
16983	Wed Mar 22 14:29:20 2017_x000D_	17.7178	77.2458	220.632	3.85076	1	41.6101	83.1018	4.69631	0.0819661	24.5995
16984	Wed Mar 22 14:29:20 2017_x000D_	17.3141	77.4658	220.632	3.85075	1	41.6101	83.1018	4.69631	0.0819661	24.9411
16985	Wed Mar 22 14:29:20 2017_x000D_	17.2183	77.6744	218.849	3.81963	1	43.3462	83.1491	0	0	26.6953
16986	Wed Mar 22 14:29:20 2017_x000D_	17.0163	77.7845	216.496	3.77857	1	43.3462	83.1491	0	0	26.8708
16987	Wed Mar 22 14:29:20 2017_x000D_	16.8179	77.9969	216.497	3.77858	1	43.3462	83.1491	0	0	27.024
16988	Wed Mar 22 14:29:20 2017_x000D_	16.821	78.0993	205.999	3.59536	1	43.3462	83.1491	0	0	27.0016
16989	Wed Mar 22 14:29:20 2017_x000D_	16.7178	78.103	193.985	3.38567	1	45.2989	83.2024	0	0	29.0325
16990	Wed Mar 22 14:29:20 2017_x000D_	17.0255	78.0911	182.152	3.17915	1	45.2989	83.2024	0	0	28.7317
16991	Wed Mar 22 14:29:20 2017_x000D_	17.0216	77.9884	173.649	3.03074	1	45.2989	83.2024	0	0	28.754
16992	Wed Mar 22 14:29:20 2017_x000D_	17.0252	78.0901	158.25	2.76199	1	45.2989	83.2024	0	0	28.7322
16993	Wed Mar 22 14:29:21 2017_x000D_	17.0255	78.0898	150.207	2.62161	1	49.2131	83.0913	0	0	32.5739
16994	Wed Mar 22 14:29:21 2017_x000D_	16.8202	78.0969	137.194	2.3945	1	49.2131	83.0913	0	0	32.7757
16995	Wed Mar 22 14:29:21 2017_x000D_	16.7104	77.8958	131.268	2.29106	1	49.2131	83.0913	0	0	32.9153
16996	Wed Mar 22 14:29:21 2017_x000D_	16.6046	77.7973	122.607	2.1399	1	49.2131	83.0913	0	0	33.0354
16997	Wed Mar 22 14:29:21 2017_x000D_	16.3885	77.4978	116.077	2.02593	1	49.2131	83.0913	0	0	33.2978
16998	Wed Mar 22 14:29:21 2017_x000D_	16.275	77.1943	112.322	1.96039	1	50.7308	83.1328	0	0	34.9638
16999	Wed Mar 22 14:29:21 2017_x000D_	16.0477	76.5871	112.322	1.96038	1	50.7308	83.1328	0	0	35.2954
17000	Wed Mar 22 14:29:21 2017_x000D_	15.8275	76.1846	112.323	1.96041	1	50.7308	83.1328	0	0	35.5882
17001	Wed Mar 22 14:29:21 2017_x000D_	15.5926	75.3715	112.32	1.96036	1	50.7308	83.1328	0	0	35.9851
17002	Wed Mar 22 14:29:21 2017_x000D_	15.3794	75.1736	112.324	1.96043	1	51.5469	79.6679	0	0	36.4457
17003	Wed Mar 22 14:29:21 2017_x000D_	15.3649	74.763	112.32	1.96035	1	51.5469	79.6679	0	0	36.5129
17004	Wed Mar 22 14:29:21 2017_x000D_	15.1479	74.4625	113.351	1.97835	1	51.5469	79.6679	0	0	36.7693
17005	Wed Mar 22 14:29:21 2017_x000D_	14.9198	73.8534	113.35	1.97833	1	51.5469	79.6679	0	0	37.0858
17006	Wed Mar 22 14:29:21 2017_x000D_	14.8092	73.6514	116.068	2.02578	1	53.0247	76.001	327.043	5.70798	38.2877
17007	Wed Mar 22 14:29:21 2017_x000D_	14.5809	73.0417	116.066	2.02574	1	53.0247	76.001	327.043	5.70798	38.5575
17008	Wed Mar 22 14:29:21 2017_x000D_	14.4702	72.8394	118.673	2.07123	1	53.0247	76.001	327.043	5.70798	38.6839
17009	Wed Mar 22 14:29:21 2017_x000D_	14.0351	72.2363	118.676	2.07129	1	53.0247	76.001	327.043	5.70798	39.1709
17010	Wed Mar 22 14:29:21 2017_x000D_	14.0277	72.0304	118.673	2.07123	1	53.0247	76.001	327.043	5.70798	39.1986
17011	Wed Mar 22 14:29:21 2017_x000D_	13.8063	71.6255	118.673	2.07123	1	53.5105	74.9235	293.645	5.12508	39.8409
17012	Wed Mar 22 14:29:21 2017_x000D_	13.4742	71.0179	116.07	2.0258	1	53.5105	74.9235	293.645	5.12508	40.2263
17013	Wed Mar 22 14:29:21 2017_x000D_	13.3632	70.8151	118.673	2.07123	1	53.5105	74.9235	293.645	5.12508	40.357
17014	Wed Mar 22 14:29:22 2017_x000D_	12.9233	70.1073	120.006	2.0945	1	53.5105	74.9235	293.645	5.12508	40.872
17015	Wed Mar 22 14:29:22 2017_x000D_	12.7088	69.9078	120.009	2.09455	1	53.9652	74.4997	285.056	4.97517	41.5112
17016	Wed Mar 22 14:29:22 2017_x000D_	12.6938	69.4949	120.002	2.09443	1	53.9652	74.4997	285.056	4.97517	41.5737
17017	Wed Mar 22 14:29:22 2017_x000D_	12.257	68.8889	120.005	2.09448	1	53.9652	74.4997	285.056	4.97517	42.0839
17018	Wed Mar 22 14:29:22 2017_x000D_	12.0422	68.6891	120.008	2.09453	1	53.9652	74.4997	285.056	4.97517	42.3238
17019	Wed Mar 22 14:29:22 2017_x000D_	11.8159	68.1788	118.676	2.07129	1	54.4303	73.8578	284.161	4.95954	42.9911
17020	Wed Mar 22 14:29:22 2017_x000D_	11.5972	67.8755	120.007	2.09451	1	54.4303	73.8578	284.161	4.95954	43.2488
17021	Wed Mar 22 14:29:22 2017_x000D_	11.5857	67.565	118.673	2.07123	1	54.4303	73.8578	284.161	4.95954	43.3043
17022	Wed Mar 22 14:29:22 2017_x000D_	11.2594	67.1611	116.079	2.02597	1	54.4303	73.8578	284.161	4.95954	43.6872
17023	Wed Mar 22 14:29:22 2017_x000D_	11.0366	66.7536	116.08	2.02598	1	54.4303	73.8578	284.161	4.95954	43.9714
17024	Wed Mar 22 14:29:22 2017_x000D_	10.9172	66.3425	118.673	2.07123	1	54.6472	73.8639	277.655	4.846	44.3721
17025	Wed Mar 22 14:29:22 2017_x000D_	10.8059	66.1387	116.078	2.02594	1	54.6472	73.8639	277.655	4.846	44.5167
17026	Wed Mar 22 14:29:22 2017_x000D_	10.5904	65.938	116.081	2.026	1	54.6472	73.8639	277.655	4.846	44.7641
17027	Wed Mar 22 14:29:22 2017_x000D_	10.3672	65.5298	116.082	2.02601	1	54.6472	73.8639	277.655	4.846	45.0575
17028	Wed Mar 22 14:29:22 2017_x000D_	10.3595	65.3224	116.079	2.02597	1	54.6577	73.6459	286.264	4.99625	45.0734
17029	Wed Mar 22 14:29:22 2017_x000D_	10.1361	64.914	116.08	2.02598	1	54.6577	73.6459	286.264	4.99625	45.3698
17030	Wed Mar 22 14:29:22 2017_x000D_	10.0246	64.7098	113.377	1.97881	1	54.6577	73.6459	286.264	4.99625	45.5189
17031	Wed Mar 22 14:29:22 2017_x000D_	9.90903	64.4015	109.662	1.91397	1	54.6577	73.6459	286.264	4.99625	45.6936
17032	Wed Mar 22 14:29:22 2017_x000D_	9.90565	64.2979	97.8575	1.70794	1	54.8746	73.652	291.614	5.08962	45.9315
17033	Wed Mar 22 14:29:22 2017_x000D_	9.90989	64.4023	86.1146	1.50298	1	54.8746	73.652	291.614	5.08962	45.9062
17034	Wed Mar 22 14:29:22 2017_x000D_	9.81379	64.6136	71.8307	1.25368	1	54.8746	73.652	291.614	5.08962	45.9583
17035	Wed Mar 22 14:29:22 2017_x000D_	9.81372	64.614	64.1083	1.1189	1	54.8746	73.652	291.614	5.08962	45.9583
17036	Wed Mar 22 14:29:23 2017_x000D_	9.8096	64.5107	52.8321	0.922094	1	55.1124	73.222	289.159	5.04677	46.1327
17037	Wed Mar 22 14:29:23 2017_x000D_	9.80536	64.4072	42.7705	0.746485	1	55.1124	73.222	289.159	5.04677	46.1566
17038	Wed Mar 22 14:29:23 2017_x000D_	9.90915	64.4041	36.3256	0.634001	1	55.1124	73.222	289.159	5.04677	46.0553
17039	Wed Mar 22 14:29:23 2017_x000D_	10.1128	64.2941	25.7288	0.449052	1	55.1124	73.222	289.159	5.04677	45.8767
17040	Wed Mar 22 14:29:23 2017_x000D_	10.2087	64.0833	19.2681	0.336292	1	55.1124	73.222	289.159	5.04677	45.8242
17041	Wed Mar 22 14:29:23 2017_x000D_	10.4167	64.077	19.2694	0.336315	1	55.1124	73.222	287.626	5.02002	45.6217
17042	Wed Mar 22 14:29:23 2017_x000D_	11.2404	63.8442	13.6209	0.237729	1	55.1124	73.222	287.626	5.02002	44.8631
17043	Wed Mar 22 14:29:23 2017_x000D_	11.6523	63.7279	16.4815	0.287656	1	55.1124	73.222	287.626	5.02002	44.485
17044	Wed Mar 22 14:29:23 2017_x000D_	12.4753	63.4955	16.4818	0.287661	1	55.1124	73.222	287.626	5.02002	43.7324
17045	Wed Mar 22 14:29:23 2017_x000D_	12.6792	63.3856	19.2714	0.33635	1	56.0009	72.8103	343.075	5.98779	44.335
17046	Wed Mar 22 14:29:23 2017_x000D_	13.5015	63.1533	19.2725	0.336369	1	56.0009	72.8103	343.075	5.98779	43.5828
17047	Wed Mar 22 14:29:23 2017_x000D_	13.5015	63.1533	19.2725	0.336369	1	56.0009	72.8103	343.075	5.98779	43.5828
17048	Wed Mar 22 14:29:23 2017_x000D_	14.1161	62.9274	19.2723	0.336365	1	56.0009	72.8103	343.075	5.98779	43.035
17049	Wed Mar 22 14:29:23 2017_x000D_	14.7303	62.7016	19.2721	0.336362	1	57.1064	72.4046	328.375	5.73122	43.4728
17050	Wed Mar 22 14:29:23 2017_x000D_	14.9339	62.5918	21.9827	0.38367	1	57.1064	72.4046	328.375	5.73122	43.2991
17051	Wed Mar 22 14:29:23 2017_x000D_	15.6514	62.363	23.0146	0.40168	1	57.1064	72.4046	328.375	5.73122	42.6538
17052	Wed Mar 22 14:29:23 2017_x000D_	15.958	62.2502	19.2716	0.336354	1	57.1064	72.4046	328.375	5.73122	42.3828
17053	Wed Mar 22 14:29:23 2017_x000D_	16.2649	62.1375	23.0152	0.401691	1	57.1064	72.4046	328.375	5.73122	42.1122
17054	Wed Mar 22 14:29:23 2017_x000D_	16.8817	62.0156	20.1874	0.352337	1	58.2117	71.9989	341.488	5.96009	42.5186
17055	Wed Mar 22 14:29:23 2017_x000D_	17.2879	61.7963	20.186	0.352313	1	58.2117	71.9989	341.488	5.96009	42.1764
17056	Wed Mar 22 14:29:23 2017_x000D_	17.5906	61.5801	19.2696	0.336319	1	58.2117	71.9989	341.488	5.96009	41.936
17057	Wed Mar 22 14:29:24 2017_x000D_	18.4097	61.3489	19.2708	0.336339	1	58.2117	71.9989	341.488	5.96009	41.2022
17058	Wed Mar 22 14:29:24 2017_x000D_	18.6126	61.2392	16.4722	0.287494	1	59.1002	71.5872	340.102	5.9359	41.7891
17059	Wed Mar 22 14:29:24 2017_x000D_	19.4346	61.1118	19.2732	0.336381	1	59.1002	71.5872	340.102	5.9359	41.0255
17060	Wed Mar 22 14:29:24 2017_x000D_	19.6339	60.8988	19.2703	0.336331	1	59.1002	71.5872	340.102	5.9359	40.888
17061	Wed Mar 22 14:29:24 2017_x000D_	20.3488	60.671	20.186	0.352312	1	59.1002	71.5872	340.102	5.9359	40.2596
17062	Wed Mar 22 14:29:24 2017_x000D_	20.6577	60.6621	19.2727	0.336373	1	59.5444	71.3813	338.745	5.91221	40.337
17063	Wed Mar 22 14:29:24 2017_x000D_	21.0629	60.4433	19.2712	0.336346	1	59.5444	71.3813	338.745	5.91221	40.0058
17064	Wed Mar 22 14:29:24 2017_x000D_	21.4748	60.4315	19.2739	0.336393	1	59.5444	71.3813	338.745	5.91221	39.613
17065	Wed Mar 22 14:29:24 2017_x000D_	22.0855	60.2069	19.2736	0.336388	1	59.5444	71.3813	338.745	5.91221	39.0901
17066	Wed Mar 22 14:29:24 2017_x000D_	22.3876	59.9912	20.1874	0.352336	1	60.2161	70.9635	335.232	5.8509	39.3876
17067	Wed Mar 22 14:29:24 2017_x000D_	23.1038	59.8673	16.4712	0.287477	1	60.2161	70.9635	335.232	5.8509	38.7356
17068	Wed Mar 22 14:29:24 2017_x000D_	23.3061	59.7581	19.2732	0.336381	1	60.2161	70.9635	335.232	5.8509	38.5734
17069	Wed Mar 22 14:29:24 2017_x000D_	24.0151	59.4275	15.7545	0.274969	1	60.2161	70.9635	335.232	5.8509	37.9946
17070	Wed Mar 22 14:29:24 2017_x000D_	24.3234	59.4188	16.4693	0.287443	1	60.2161	70.9635	335.232	5.8509	37.7037
17071	Wed Mar 22 14:29:24 2017_x000D_	24.9328	59.1947	16.4683	0.287426	1	60.6603	70.7577	335.232	5.8509	37.5521
17072	Wed Mar 22 14:29:24 2017_x000D_	25.3432	59.1832	16.4707	0.287468	1	60.6603	70.7577	335.232	5.8509	37.1654
17073	Wed Mar 22 14:29:24 2017_x000D_	25.6474	59.0712	13.0071	0.227017	1	60.6603	70.7577	335.232	5.8509	36.9118
17074	Wed Mar 22 14:29:24 2017_x000D_	26.3588	58.8444	13.5895	0.237182	1	60.6603	70.7577	335.232	5.8509	36.3114
17075	Wed Mar 22 14:29:24 2017_x000D_	26.5638	58.8387	13.5905	0.237199	1	62.0248	69.4859	289.159	5.04677	37.0249
17076	Wed Mar 22 14:29:24 2017_x000D_	27.1753	58.7184	16.4724	0.287498	1	62.0248	69.4859	289.159	5.04677	36.475
17077	Wed Mar 22 14:29:24 2017_x000D_	27.4763	58.5032	17.2575	0.3012	1	62.0248	69.4859	289.159	5.04677	36.2522
17078	Wed Mar 22 14:29:25 2017_x000D_	27.7832	58.4947	16.4715	0.287482	1	62.0248	69.4859	289.159	5.04677	35.9624
17079	Wed Mar 22 14:29:25 2017_x000D_	28.1895	58.3802	19.2798	0.336496	1	62.9558	68.2017	289.898	5.05967	36.127
17080	Wed Mar 22 14:29:25 2017_x000D_	28.3911	58.2713	22.0031	0.384027	1	62.9558	68.2017	289.898	5.05967	35.9629
17081	Wed Mar 22 14:29:25 2017_x000D_	28.7971	58.1568	24.636	0.429979	1	62.9558	68.2017	289.898	5.05967	35.605
17082	Wed Mar 22 14:29:25 2017_x000D_	29.104	58.1483	25.7767	0.449888	1	62.9558	68.2017	289.898	5.05967	35.3131
17083	Wed Mar 22 14:29:25 2017_x000D_	29.2034	58.0422	29.7422	0.519099	1	62.9558	68.2017	289.898	5.05967	35.2483
17084	Wed Mar 22 14:29:25 2017_x000D_	29.3029	57.9361	38.7713	0.676687	1	63.6488	67.3476	289.898	5.05967	35.612
17085	Wed Mar 22 14:29:25 2017_x000D_	29.2072	58.1451	49.0558	0.856186	1	63.6488	67.3476	289.898	5.05967	35.6498
17086	Wed Mar 22 14:29:25 2017_x000D_	29.2076	58.1444	65.344	1.14047	1	63.6488	67.3476	289.898	5.05967	35.6496
17087	Wed Mar 22 14:29:25 2017_x000D_	29.2107	58.2473	71.6496	1.25052	1	63.6488	67.3476	289.898	5.05967	35.6202
17088	Wed Mar 22 14:29:25 2017_x000D_	29.2136	58.35	83.2521	1.45302	1	64.1145	66.7053	295.122	5.15085	35.8871
17089	Wed Mar 22 14:29:25 2017_x000D_	29.3156	58.3469	91.6987	1.60045	1	64.1145	66.7053	295.122	5.15085	35.7886
17090	Wed Mar 22 14:29:25 2017_x000D_	29.2101	58.2463	100.582	1.75548	1	64.1145	66.7053	295.122	5.15085	35.9148
17091	Wed Mar 22 14:29:25 2017_x000D_	29.2034	58.0394	111.722	1.94992	1	64.1145	66.7053	295.122	5.15085	35.9706
17092	Wed Mar 22 14:29:25 2017_x000D_	29.2	57.9362	118.006	2.0596	1	64.5908	65.8448	294.768	5.14467	36.2637
17093	Wed Mar 22 14:29:25 2017_x000D_	29.1967	57.8329	124.299	2.16943	1	64.5908	65.8448	294.768	5.14467	36.2896
17094	Wed Mar 22 14:29:25 2017_x000D_	28.9827	57.5291	134.223	2.34264	1	64.5908	65.8448	294.768	5.14467	36.5662
17095	Wed Mar 22 14:29:25 2017_x000D_	28.8773	57.4287	138.454	2.41648	1	64.5908	65.8448	294.768	5.14467	36.6918
17096	Wed Mar 22 14:29:25 2017_x000D_	28.3531	57.029	140.416	2.45073	1	64.5908	65.8448	294.768	5.14467	37.2946
17097	Wed Mar 22 14:29:25 2017_x000D_	28.1422	56.8278	140.416	2.45072	1	66.0522	62.6076	286.252	4.99604	38.3481
17098	Wed Mar 22 14:29:25 2017_x000D_	27.7264	56.6319	140.42	2.45079	1	66.0522	62.6076	286.252	4.99604	38.7889
17099	Wed Mar 22 14:29:25 2017_x000D_	27.1954	56.0246	138.456	2.41652	1	66.0522	62.6076	286.252	4.99604	39.4105
17100	Wed Mar 22 14:29:26 2017_x000D_	26.9841	55.823	138.456	2.41651	1	66.0522	62.6076	286.252	4.99604	39.6528
17101	Wed Mar 22 14:29:26 2017_x000D_	26.3527	55.321	136.346	2.37968	1	67.027	60.4486	283.22	4.94313	40.9962
17102	Wed Mar 22 14:29:26 2017_x000D_	26.141	55.119	136.346	2.37968	1	67.027	60.4486	283.22	4.94313	41.2319
17103	Wed Mar 22 14:29:26 2017_x000D_	25.5056	54.5127	136.346	2.37968	1	67.027	60.4486	283.22	4.94313	41.9436
17104	Wed Mar 22 14:29:26 2017_x000D_	25.2936	54.3105	136.346	2.37968	1	67.027	60.4486	283.22	4.94313	42.1824
17105	Wed Mar 22 14:29:26 2017_x000D_	24.7602	53.7008	134.236	2.34286	1	67.027	60.4486	283.22	4.94313	42.802
17106	Wed Mar 22 14:29:26 2017_x000D_	24.4449	53.5008	136.346	2.37969	1	67.7421	59.1565	288.365	5.03292	43.665
17107	Wed Mar 22 14:29:26 2017_x000D_	24.2325	53.2981	136.346	2.37968	1	67.7421	59.1565	288.365	5.03292	43.9022
17108	Wed Mar 22 14:29:26 2017_x000D_	24.0168	52.9917	138.45	2.41642	1	67.7421	59.1565	288.365	5.03292	44.1577
17109	Wed Mar 22 14:29:26 2017_x000D_	23.3856	52.5911	138.455	2.41649	1	67.7421	59.1565	288.365	5.03292	44.8398
17110	Wed Mar 22 14:29:26 2017_x000D_	23.1694	52.2839	136.346	2.37968	1	68.2513	57.6394	283.969	4.95619	45.3989
17111	Wed Mar 22 14:29:26 2017_x000D_	22.637	51.7762	140.402	2.45047	1	68.2513	57.6394	283.969	4.95619	45.9896
17112	Wed Mar 22 14:29:26 2017_x000D_	22.321	51.5754	138.453	2.41646	1	68.2513	57.6394	283.969	4.95619	46.3289
17113	Wed Mar 22 14:29:26 2017_x000D_	21.7911	51.171	140.404	2.45052	1	68.2513	57.6394	283.969	4.95619	46.9083
17114	Wed Mar 22 14:29:26 2017_x000D_	21.4679	50.7616	138.451	2.41643	1	68.2513	57.6394	283.969	4.95619	47.2863
17115	Wed Mar 22 14:29:26 2017_x000D_	21.2544	50.5579	138.451	2.41642	1	68.739	56.5591	281.4	4.91136	47.8623
17116	Wed Mar 22 14:29:26 2017_x000D_	21.0408	50.3541	138.451	2.41642	1	68.739	56.5591	281.4	4.91136	48.1001
17117	Wed Mar 22 14:29:26 2017_x000D_	20.4065	49.9512	138.455	2.41649	1	68.739	56.5591	281.4	4.91136	48.7821
17118	Wed Mar 22 14:29:26 2017_x000D_	19.9752	49.4386	136.351	2.37978	1	68.739	56.5591	281.4	4.91136	49.2809
17119	Wed Mar 22 14:29:26 2017_x000D_	19.7578	49.1301	138.448	2.41638	1	68.9775	56.1282	281.284	4.90934	49.7147
17120	Wed Mar 22 14:29:26 2017_x000D_	19.5471	49.0301	136.351	2.37978	1	68.9775	56.1282	281.284	4.90934	49.9374
17121	Wed Mar 22 14:29:27 2017_x000D_	19.1151	48.5171	138.447	2.41636	1	68.9775	56.1282	281.284	4.90934	50.4399
17122	Wed Mar 22 14:29:27 2017_x000D_	18.9042	48.4169	136.351	2.37978	1	68.9775	56.1282	281.284	4.90934	50.6636
17123	Wed Mar 22 14:29:27 2017_x000D_	18.4789	48.1126	138.451	2.41643	1	69.2268	55.4786	281.284	4.90934	51.2797
17124	Wed Mar 22 14:29:27 2017_x000D_	18.2643	47.9079	138.451	2.41642	1	69.2268	55.4786	281.284	4.90934	51.5218
17125	Wed Mar 22 14:29:27 2017_x000D_	18.0496	47.7031	138.45	2.41642	1	69.2268	55.4786	281.284	4.90934	51.7645
17126	Wed Mar 22 14:29:27 2017_x000D_	17.7308	47.5005	140.395	2.45036	1	69.2268	55.4786	281.284	4.90934	52.1103
17127	Wed Mar 22 14:29:27 2017_x000D_	17.62	47.2934	138.45	2.4164	1	69.2268	55.4786	281.284	4.90934	52.2519
17128	Wed Mar 22 14:29:27 2017_x000D_	17.301	47.0906	140.394	2.45034	1	69.4761	54.8289	283.563	4.94911	52.7458
17129	Wed Mar 22 14:29:27 2017_x000D_	17.1901	46.8833	138.449	2.41639	1	69.4761	54.8289	283.563	4.94911	52.8863
17130	Wed Mar 22 14:29:27 2017_x000D_	16.9786	46.7828	136.356	2.37987	1	69.4761	54.8289	283.563	4.94911	53.1105
17131	Wed Mar 22 14:29:27 2017_x000D_	16.7602	46.4727	130.101	2.27069	1	69.4761	54.8289	283.563	4.94911	53.3741
17132	Wed Mar 22 14:29:27 2017_x000D_	16.7605	46.4725	122.031	2.12984	1	69.4761	54.8289	282.457	4.92981	53.3738
17133	Wed Mar 22 14:29:27 2017_x000D_	16.6644	46.6845	106.55	1.85964	1	69.4761	54.8289	282.457	4.92981	53.436
17134	Wed Mar 22 14:29:27 2017_x000D_	16.6647	46.6847	100.853	1.76022	1	69.4761	54.8289	282.457	4.92981	53.4357
17135	Wed Mar 22 14:29:27 2017_x000D_	16.6649	46.685	94.959	1.65735	1	69.4761	54.8289	282.457	4.92981	53.4354
17136	Wed Mar 22 14:29:27 2017_x000D_	16.5613	46.6877	80.1548	1.39896	1	69.9533	53.9668	275.286	4.80464	53.8859
17137	Wed Mar 22 14:29:27 2017_x000D_	16.5649	46.7931	68.0729	1.1881	1	69.9533	53.9668	275.286	4.80464	53.8682
17138	Wed Mar 22 14:29:27 2017_x000D_	16.5575	46.584	55.0743	0.961228	1	69.9533	53.9668	275.286	4.80464	53.9038
17139	Wed Mar 22 14:29:27 2017_x000D_	16.6577	46.477	50.9855	0.889866	1	69.9533	53.9668	275.286	4.80464	53.8193
17140	Wed Mar 22 14:29:27 2017_x000D_	16.9619	46.261	36.2064	0.631921	1	69.9533	53.9668	267.33	4.66579	53.5487
17141	Wed Mar 22 14:29:27 2017_x000D_	17.0621	46.154	32.0996	0.560243	1	69.9533	53.9668	267.33	4.66579	53.4651
17142	Wed Mar 22 14:29:28 2017_x000D_	17.1622	46.047	28.1361	0.491068	1	69.9533	53.9668	267.33	4.66579	53.3819
17143	Wed Mar 22 14:29:28 2017_x000D_	17.775	45.7192	25.4916	0.444912	1	69.9533	53.9668	267.33	4.66579	52.8261
17144	Wed Mar 22 14:29:28 2017_x000D_	18.1835	45.5008	25.4912	0.444905	1	69.9533	53.9668	267.33	4.66579	52.4575
17145	Wed Mar 22 14:29:28 2017_x000D_	18.7995	45.2781	25.4923	0.444924	1	69.367	52.6354	259.665	4.53201	51.0999
17146	Wed Mar 22 14:29:28 2017_x000D_	19.2076	45.0598	25.4919	0.444918	1	69.367	52.6354	259.665	4.53201	50.7282
17147	Wed Mar 22 14:29:28 2017_x000D_	19.6157	44.8416	25.4915	0.444911	1	69.367	52.6354	259.665	4.53201	50.3581
17148	Wed Mar 22 14:29:28 2017_x000D_	20.2276	44.5144	28.1377	0.491096	1	69.367	52.6354	259.665	4.53201	49.8059
17149	Wed Mar 22 14:29:28 2017_x000D_	20.5353	44.4032	26.7513	0.466898	1	69.1824	51.9727	259.303	4.52569	49.2325
17150	Wed Mar 22 14:29:28 2017_x000D_	20.8427	44.2921	28.1392	0.491122	1	69.1824	51.9727	259.303	4.52569	48.9461
17151	Wed Mar 22 14:29:28 2017_x000D_	21.4507	43.8603	28.1377	0.491095	1	69.1824	51.9727	259.303	4.52569	48.4162
17152	Wed Mar 22 14:29:28 2017_x000D_	21.6545	43.7514	30.6702	0.535296	1	69.1824	51.9727	259.303	4.52569	48.2337
17153	Wed Mar 22 14:29:28 2017_x000D_	22.3692	43.4224	29.494	0.514767	1	68.9977	51.3098	258.234	4.50704	47.2909
17154	Wed Mar 22 14:29:28 2017_x000D_	22.5694	43.2087	29.4927	0.514744	1	68.9977	51.3098	258.234	4.50704	47.1298
17155	Wed Mar 22 14:29:28 2017_x000D_	23.1802	42.8821	32.1062	0.56036	1	68.9977	51.3098	258.234	4.50704	46.5862
17156	Wed Mar 22 14:29:28 2017_x000D_	23.5873	42.6645	32.1067	0.560368	1	68.9977	51.3098	258.234	4.50704	46.226
17157	Wed Mar 22 14:29:28 2017_x000D_	24.094	42.3401	28.1361	0.491068	1	68.5959	50.6405	265.028	4.6256	45.2694
17158	Wed Mar 22 14:29:28 2017_x000D_	24.3976	42.1245	29.492	0.514732	1	68.5959	50.6405	265.028	4.6256	45.0112
17159	Wed Mar 22 14:29:28 2017_x000D_	24.7041	42.0138	25.4851	0.444798	1	68.5959	50.6405	265.028	4.6256	44.7315
17160	Wed Mar 22 14:29:28 2017_x000D_	25.3141	41.6877	28.1362	0.491069	1	68.5959	50.6405	265.028	4.6256	44.198
17161	Wed Mar 22 14:29:28 2017_x000D_	25.6175	41.4722	29.4925	0.514741	1	68.5959	50.6405	265.028	4.6256	43.9454
17162	Wed Mar 22 14:29:28 2017_x000D_	26.0239	41.2549	29.4927	0.514744	1	68.6174	50.2028	263.756	4.60341	43.5232
17163	Wed Mar 22 14:29:28 2017_x000D_	26.6334	40.929	32.1087	0.560403	1	68.6174	50.2028	263.756	4.60341	42.996
17164	Wed Mar 22 14:29:29 2017_x000D_	26.9393	40.8186	28.1362	0.491069	1	68.6174	50.2028	263.756	4.60341	42.7215
17165	Wed Mar 22 14:29:29 2017_x000D_	27.4423	40.39	29.4918	0.514729	1	68.6174	50.2028	263.756	4.60341	42.3282
17166	Wed Mar 22 14:29:29 2017_x000D_	27.7513	40.3843	28.1362	0.491069	1	66.9986	47.743	252.638	4.40937	39.9312
17167	Wed Mar 22 14:29:29 2017_x000D_	27.9511	40.1711	28.1346	0.491042	1	66.9986	47.743	252.638	4.40937	39.7749
17168	Wed Mar 22 14:29:29 2017_x000D_	28.6598	39.7389	29.4923	0.514738	1	66.9986	47.743	252.638	4.40937	39.1654
17169	Wed Mar 22 14:29:29 2017_x000D_	28.9685	39.7334	28.1362	0.491069	1	66.9986	47.743	252.638	4.40937	38.8644
17170	Wed Mar 22 14:29:29 2017_x000D_	29.3679	39.3071	28.1331	0.491016	1	65.8025	45.5135	255.618	4.46138	36.9594
17171	Wed Mar 22 14:29:29 2017_x000D_	29.6736	39.1968	26.7422	0.466739	1	65.8025	45.5135	255.618	4.46138	36.6769
17172	Wed Mar 22 14:29:29 2017_x000D_	29.9821	39.1914	25.4802	0.444713	1	65.8025	45.5135	255.618	4.46138	36.374
17173	Wed Mar 22 14:29:29 2017_x000D_	30.3873	38.9746	25.4798	0.444706	1	65.8025	45.5135	255.618	4.46138	36.0138
17174	Wed Mar 22 14:29:29 2017_x000D_	30.5869	38.7616	25.4779	0.444673	1	65.8025	45.5135	255.618	4.46138	35.857
17175	Wed Mar 22 14:29:29 2017_x000D_	30.7925	38.758	25.4795	0.4447	1	65.0082	43.9533	255.441	4.45829	34.6079
17176	Wed Mar 22 14:29:29 2017_x000D_	31.1975	38.5414	25.479	0.444692	1	65.0082	43.9533	255.441	4.45829	34.2411
17177	Wed Mar 22 14:29:29 2017_x000D_	31.3999	38.4331	22.7081	0.39633	1	65.0082	43.9533	255.441	4.45829	34.0586
17178	Wed Mar 22 14:29:29 2017_x000D_	31.805	38.2166	28.1362	0.491069	1	65.0082	43.9533	255.441	4.45829	33.6951
17179	Wed Mar 22 14:29:29 2017_x000D_	32.1103	38.1066	32.116	0.560531	1	64.4096	42.8376	256.333	4.47386	32.6439
17180	Wed Mar 22 14:29:29 2017_x000D_	32.2102	38.0001	36.2332	0.632389	1	64.4096	42.8376	256.333	4.47386	32.5608
17181	Wed Mar 22 14:29:29 2017_x000D_	32.4158	37.9963	44.7307	0.780697	1	64.4096	42.8376	256.333	4.47386	32.358
17182	Wed Mar 22 14:29:29 2017_x000D_	32.3165	38.1024	57.4411	1.00254	1	64.4096	42.8376	256.333	4.47386	32.4405
17183	Wed Mar 22 14:29:29 2017_x000D_	32.2169	38.2085	66.7421	1.16487	1	64.2029	42.6118	251.527	4.38997	32.2877
17184	Wed Mar 22 14:29:29 2017_x000D_	32.217	38.208	74.3624	1.29787	1	64.2029	42.6118	251.527	4.38997	32.2876
17185	Wed Mar 22 14:29:30 2017_x000D_	32.3195	38.2059	82.8044	1.44521	1	64.2029	42.6118	251.527	4.38997	32.1864
17186	Wed Mar 22 14:29:30 2017_x000D_	32.3252	38.4148	94.5709	1.65057	1	64.2029	42.6118	251.527	4.38997	32.1528
17187	Wed Mar 22 14:29:30 2017_x000D_	32.4275	38.4127	103.253	1.80211	1	64.2029	42.6118	251.527	4.38997	32.0517
17188	Wed Mar 22 14:29:30 2017_x000D_	32.3182	38.2051	118.916	2.07548	1	64.2029	42.6118	257.118	4.48756	32.1878
17189	Wed Mar 22 14:29:30 2017_x000D_	32.315	38.1005	125.402	2.18867	1	64.2029	42.6118	257.118	4.48756	32.2054
17190	Wed Mar 22 14:29:30 2017_x000D_	32.203	37.7885	137.836	2.40568	1	64.2029	42.6118	257.118	4.48756	32.3614
17191	Wed Mar 22 14:29:30 2017_x000D_	32.0972	37.6856	142.019	2.47869	1	64.2029	42.6118	257.118	4.48756	32.4814
17192	Wed Mar 22 14:29:30 2017_x000D_	31.9914	37.5828	146.147	2.55075	1	64.0069	42.1666	256.176	4.47111	32.342
17193	Wed Mar 22 14:29:30 2017_x000D_	31.4717	37.3823	152.753	2.66604	1	64.0069	42.1666	256.176	4.47111	32.8851
17194	Wed Mar 22 14:29:30 2017_x000D_	31.1571	37.1778	154.085	2.6893	1	64.0069	42.1666	256.176	4.47111	33.2265
17195	Wed Mar 22 14:29:30 2017_x000D_	30.8459	37.0784	155.454	2.71319	1	64.0069	42.1666	256.176	4.47111	33.5491
17196	Wed Mar 22 14:29:30 2017_x000D_	30.1133	36.6708	156.694	2.73482	1	63.8001	41.9408	249.2	4.34936	34.0965
17197	Wed Mar 22 14:29:30 2017_x000D_	29.3834	36.3677	152.755	2.66607	1	63.8001	41.9408	249.2	4.34936	34.865
17198	Wed Mar 22 14:29:30 2017_x000D_	29.071	36.2678	156.695	2.73485	1	63.8001	41.9408	249.2	4.34936	35.1894
17199	Wed Mar 22 14:29:30 2017_x000D_	28.7557	36.0629	155.452	2.71315	1	63.8001	41.9408	249.2	4.34936
17200	Wed Mar 22 14:29:30 2017_x000D_	28.0209	35.6541	156.69	2.73476	1	63.3973	41.2697	246.778	4.30708
17201	Wed Mar 22 14:29:30 2017_x000D_	27.7083	35.5538	152.756	2.6661	1	63.3973	41.2697	246.778	4.30708
17202	Wed Mar 22 14:29:30 2017_x000D_	27.3919	35.3484	154.086	2.6893	1	63.3973	41.2697	246.778	4.30708
17203	Wed Mar 22 14:29:30 2017_x000D_	26.6594	35.0444	155.45	2.71312	1	63.3973	41.2697	246.778	4.30708
17204	Wed Mar 22 14:29:30 2017_x000D_	26.3457	34.9437	154.089	2.68936	1	63.037	39.7207	265.805	4.63918
17205	Wed Mar 22 14:29:30 2017_x000D_	25.7155	34.6377	156.689	2.73475	1	63.037	39.7207	265.805	4.63918
17206	Wed Mar 22 14:29:30 2017_x000D_	25.3987	34.4318	155.449	2.7131	1	63.037	39.7207	265.805	4.63918
17207	Wed Mar 22 14:29:31 2017_x000D_	24.7675	34.1253	158.269	2.76231	1	63.037	39.7207	265.805	4.63918
17208	Wed Mar 22 14:29:31 2017_x000D_	24.3496	34.026	155.451	2.71314	1	63.037	39.7207	265.805	4.63918
17209	Wed Mar 22 14:29:31 2017_x000D_	24.1357	33.8182	155.448	2.71308	1	62.4484	38.3842	257.118	4.48756
17210	Wed Mar 22 14:29:31 2017_x000D_	23.5067	33.6165	155.451	2.71312	1	62.4484	38.3842	257.118	4.48756
17211	Wed Mar 22 14:29:31 2017_x000D_	23.0848	33.4116	155.45	2.71312	1	62.4484	38.3842	257.118	4.48756
17212	Wed Mar 22 14:29:31 2017_x000D_	22.6627	33.2065	155.45	2.71311	1	62.4484	38.3842	257.118	4.48756
17213	Wed Mar 22 14:29:31 2017_x000D_	22.0325	33.0044	155.453	2.71316	1	62.2522	37.9385	248.427	4.33587
17214	Wed Mar 22 14:29:31 2017_x000D_	21.8178	32.7961	155.449	2.7131	1	62.2522	37.9385	248.427	4.33587
17215	Wed Mar 22 14:29:31 2017_x000D_	21.1835	32.4881	158.262	2.76219	1	62.2522	37.9385	248.427	4.33587
17216	Wed Mar 22 14:29:31 2017_x000D_	20.8675	32.3866	156.684	2.73465	1	62.2522	37.9385	248.427	4.33587
17217	Wed Mar 22 14:29:31 2017_x000D_	20.2324	32.0782	159.389	2.78186	1	61.849	37.2667	251.447	4.38858
17218	Wed Mar 22 14:29:31 2017_x000D_	19.9165	31.9766	155.451	2.71313	1	61.849	37.2667	251.447	4.38858
17219	Wed Mar 22 14:29:31 2017_x000D_	19.5966	31.7692	156.682	2.73461	1	61.849	37.2667	251.447	4.38858
17220	Wed Mar 22 14:29:31 2017_x000D_	19.0683	31.5647	155.45	2.71311	1	61.849	37.2667	251.447	4.38858
17221	Wed Mar 22 14:29:31 2017_x000D_	18.7516	31.4632	159.387	2.78182	1	61.849	37.2667	251.447	4.38858
17222	Wed Mar 22 14:29:31 2017_x000D_	18.5393	31.3599	156.683	2.73464	1	61.6633	36.6013	257.747	4.49854
17223	Wed Mar 22 14:29:31 2017_x000D_	17.9056	31.1564	156.686	2.73468	1	61.6633	36.6013	257.747	4.49854
17224	Wed Mar 22 14:29:31 2017_x000D_	17.3727	30.8455	158.258	2.76212	1	61.6633	36.6013	257.747	4.49854
17225	Wed Mar 22 14:29:31 2017_x000D_	17.1599	30.7421	155.451	2.71314	1	61.6633	36.6013	257.747	4.49854
17226	Wed Mar 22 14:29:31 2017_x000D_	16.8424	30.6403	159.383	2.78176	1	61.467	36.1555	248.976	4.34546
17227	Wed Mar 22 14:29:31 2017_x000D_	16.6295	30.5367	156.683	2.73464	1	61.467	36.1555	248.976	4.34546
17228	Wed Mar 22 14:29:32 2017_x000D_	16.2	30.2239	159.378	2.78166	1	61.467	36.1555	248.976	4.34546
17229	Wed Mar 22 14:29:32 2017_x000D_	15.9906	30.2267	159.38	2.78171	1	61.467	36.1555	248.976	4.34546
17230	Wed Mar 22 14:29:32 2017_x000D_	15.4597	30.0207	152.781	2.66653	1	61.0955	34.8242	271.164	4.73271
17231	Wed Mar 22 14:29:32 2017_x000D_	15.2501	30.0234	152.785	2.66659	1	61.0955	34.8242	271.164	4.73271
17232	Wed Mar 22 14:29:32 2017_x000D_	15.0334	29.8134	144.539	2.52268	1	61.0955	34.8242	271.164	4.73271
17233	Wed Mar 22 14:29:32 2017_x000D_	15.0337	29.8131	135.963	2.373	1	61.0955	34.8242	271.164	4.73271
17234	Wed Mar 22 14:29:32 2017_x000D_	15.1426	29.9177	123.282	2.15167	1	60.9841	32.6199	268.064	4.67859
17235	Wed Mar 22 14:29:32 2017_x000D_	15.0383	29.9189	112.806	1.96884	1	60.9841	32.6199	268.064	4.67859
17236	Wed Mar 22 14:29:32 2017_x000D_	15.0422	30.0252	106.458	1.85804	1	60.9841	32.6199	268.064	4.67859
17237	Wed Mar 22 14:29:32 2017_x000D_	14.938	30.0271	91.9996	1.6057	1	60.9841	32.6199	268.064	4.67859
17238	Wed Mar 22 14:29:32 2017_x000D_	15.043	30.0261	83.1226	1.45076	1	60.9841	32.6199	268.064	4.67859
17239	Wed Mar 22 14:29:32 2017_x000D_	15.0431	30.0263	77.3784	1.35051	1	61.0797	30.6412	269.253	4.69935
17240	Wed Mar 22 14:29:32 2017_x000D_	15.0357	29.8144	64.1735	1.12004	1	61.0797	30.6412	269.253	4.69935
17241	Wed Mar 22 14:29:32 2017_x000D_	15.1367	29.707	60.0177	1.04751	1	61.0797	30.6412	269.253	4.69935
17242	Wed Mar 22 14:29:32 2017_x000D_	15.3312	29.2796	46.7882	0.816607	1	61.0797	30.6412	269.253	4.69935
17243	Wed Mar 22 14:29:32 2017_x000D_	15.4321	29.1721	42.6072	0.743636	1	61.1435	29.3215	274.131	4.78449
17244	Wed Mar 22 14:29:32 2017_x000D_	15.6379	29.0631	40.2973	0.70332	1	61.1435	29.3215	274.131	4.78449
17245	Wed Mar 22 14:29:32 2017_x000D_	16.0419	28.6328	31.8856	0.556509	1	61.1435	29.3215	274.131	4.78449
17246	Wed Mar 22 14:29:32 2017_x000D_	16.4571	28.5214	29.2488	0.510488	1	61.1435	29.3215	274.131	4.78449
17247	Wed Mar 22 14:29:32 2017_x000D_	17.0708	28.0885	29.2476	0.510467	1	60.9683	28.4349	267.915	4.676
17248	Wed Mar 22 14:29:32 2017_x000D_	17.3809	27.9785	25.2045	0.439902	1	60.9683	28.4349	267.915	4.676
17249	Wed Mar 22 14:29:33 2017_x000D_	18.207	27.6497	27.8808	0.486612	1	60.9683	28.4349	267.915	4.676
17250	Wed Mar 22 14:29:33 2017_x000D_	18.409	27.4347	27.8792	0.486584	1	60.9683	28.4349	267.915	4.676
17251	Wed Mar 22 14:29:33 2017_x000D_	18.7191	27.3247	26.4777	0.462123	1	60.9683	28.4349	267.915	4.676
17252	Wed Mar 22 14:29:33 2017_x000D_	19.13	27.1073	26.4775	0.462119	1	61.0108	27.5548	273.85	4.77959
17253	Wed Mar 22 14:29:33 2017_x000D_	19.7463	26.7813	29.2502	0.510512	1	61.0108	27.5548	273.85	4.77959
17254	Wed Mar 22 14:29:33 2017_x000D_	20.0524	26.5653	27.8793	0.486585	1	61.0108	27.5548	273.85	4.77959
17255	Wed Mar 22 14:29:33 2017_x000D_	20.5675	26.3469	29.2505	0.510517	1	61.0108	27.5548	273.85	4.77959
17256	Wed Mar 22 14:29:33 2017_x000D_	20.8734	26.131	27.8793	0.486585	1	60.8355	26.6677	263.377	4.5968
17257	Wed Mar 22 14:29:33 2017_x000D_	21.3849	25.8065	31.8915	0.556611	1	60.8355	26.6677	263.377	4.5968
17258	Wed Mar 22 14:29:33 2017_x000D_	21.7984	25.6957	29.251	0.510526	1	60.8355	26.6677	263.377	4.5968
17259	Wed Mar 22 14:29:33 2017_x000D_	22.2052	25.3725	31.8924	0.556627	1	60.8355	26.6677	263.377	4.5968
17260	Wed Mar 22 14:29:33 2017_x000D_	22.6152	25.1556	31.8929	0.556635	1	59.1984	24.4123	238.1	4.15562
17261	Wed Mar 22 14:29:33 2017_x000D_	22.8168	24.9409	31.8918	0.556617	1	59.1984	24.4123	238.1	4.15562
17262	Wed Mar 22 14:29:33 2017_x000D_	23.435	24.722	31.8938	0.556651	1	59.1984	24.4123	238.1	4.15562
17263	Wed Mar 22 14:29:33 2017_x000D_	23.6365	24.5074	31.8927	0.556633	1	59.1984	24.4123	238.1	4.15562
17264	Wed Mar 22 14:29:33 2017_x000D_	24.2509	24.1823	29.2491	0.510493	1	57.5496	22.3756	210.755	3.67837
17265	Wed Mar 22 14:29:33 2017_x000D_	24.4523	23.9678	29.2478	0.51047	1	57.5496	22.3756	210.755	3.67837
17266	Wed Mar 22 14:29:33 2017_x000D_	24.8618	23.7512	29.248	0.510473	1	57.5496	22.3756	210.755	3.67837
17267	Wed Mar 22 14:29:33 2017_x000D_	25.0665	23.643	31.893	0.556638	1	57.5496	22.3756	210.755	3.67837
17268	Wed Mar 22 14:29:33 2017_x000D_	25.2711	23.5347	29.2481	0.510476	1	57.5496	22.3756	210.755	3.67837
17269	Wed Mar 22 14:29:33 2017_x000D_	25.4725	23.3202	29.2467	0.510452	1	55.8787	20.7786	225.45	3.93485
17270	Wed Mar 22 14:29:34 2017_x000D_	25.8849	23.21	26.4693	0.461977	1	55.8787	20.7786	225.45	3.93485
17271	Wed Mar 22 14:29:34 2017_x000D_	26.0895	23.1018	29.2484	0.510482	1	55.8787	20.7786	225.45	3.93485
17272	Wed Mar 22 14:29:34 2017_x000D_	26.3977	22.9927	25.1926	0.439694	1	55.8787	20.7786	225.45	3.93485
17273	Wed Mar 22 14:29:34 2017_x000D_	26.6022	22.8846	27.8761	0.48653	1	54.6118	19.8558	233.799	4.08056
17274	Wed Mar 22 14:29:34 2017_x000D_	26.7029	22.7773	26.4689	0.46197	1	54.6118	19.8558	233.799	4.08056
17275	Wed Mar 22 14:29:34 2017_x000D_	27.0083	22.562	33.4801	0.584337	1	54.6118	19.8558	233.799	4.08056
17276	Wed Mar 22 14:29:34 2017_x000D_	27.0088	22.5618	46.8069	0.816935	1	54.6118	19.8558	233.799	4.08056
17277	Wed Mar 22 14:29:34 2017_x000D_	27.0154	22.7739	55.0766	0.961269	1	53.781	18.9464	223.236	3.8962
17278	Wed Mar 22 14:29:34 2017_x000D_	27.0188	22.8798	61.544	1.07415	1	53.781	18.9464	223.236	3.8962
17279	Wed Mar 22 14:29:34 2017_x000D_	26.915	22.8805	69.6473	1.21557	1	53.781	18.9464	223.236	3.8962
17280	Wed Mar 22 14:29:34 2017_x000D_	27.0219	22.9848	86.1352	1.50334	1	53.781	18.9464	223.236	3.8962
17281	Wed Mar 22 14:29:34 2017_x000D_	27.0186	22.8785	91.7264	1.60093	1	53.781	18.9464	223.236	3.8962
17282	Wed Mar 22 14:29:34 2017_x000D_	27.1186	22.771	106.824	1.86443	1	51.4427	17.5476	180	3.14159
17283	Wed Mar 22 14:29:34 2017_x000D_	27.112	22.5584	112.373	1.96128	1	51.4427	17.5476	180	3.14159
17284	Wed Mar 22 14:29:34 2017_x000D_	26.8973	22.3479	125.239	2.18584	1	51.4427	17.5476	180	3.14159
17285	Wed Mar 22 14:29:34 2017_x000D_	26.7901	22.2427	129.28	2.25637	1	51.4427	17.5476	180	3.14159
17286	Wed Mar 22 14:29:34 2017_x000D_	26.6829	22.1375	133.397	2.32822	1	48.8535	16.8033	184.972	3.22838
17287	Wed Mar 22 14:29:34 2017_x000D_	26.2512	21.6099	135.469	2.36438	1	48.8535	16.8033	184.972	3.22838
17288	Wed Mar 22 14:29:34 2017_x000D_	26.0336	21.2924	133.394	2.32816	1	48.8535	16.8033	184.972	3.22838
17289	Wed Mar 22 14:29:34 2017_x000D_	25.7153	21.0824	131.175	2.28944	1	48.8535	16.8033	184.972	3.22838
17290	Wed Mar 22 14:29:34 2017_x000D_	25.1752	20.448	133.395	2.32818	1	46.9083	16.3	186.726	3.25898
17291	Wed Mar 22 14:29:34 2017_x000D_	24.6382	19.9194	129.287	2.25649	1	46.9083	16.3	186.726	3.25898
17292	Wed Mar 22 14:29:35 2017_x000D_	24.4166	19.4947	129.284	2.25643	1	46.9083	16.3	186.726	3.25898
17293	Wed Mar 22 14:29:35 2017_x000D_	24.2015	19.283	129.285	2.25645	1	46.9083	16.3	186.726	3.25898
17294	Wed Mar 22 14:29:35 2017_x000D_	23.7644	18.6461	129.283	2.25641	1	45.3892	16.0311	188.816	3.29546
17295	Wed Mar 22 14:29:35 2017_x000D_	23.4415	18.328	125.257	2.18614	1	45.3892	16.0311	188.816	3.29546
17296	Wed Mar 22 14:29:35 2017_x000D_	23.2227	18.0093	126.948	2.21567	1	45.3892	16.0311	188.816	3.29546
17297	Wed Mar 22 14:29:35 2017_x000D_	23.0003	17.5835	126.946	2.21562	1	45.3892	16.0311	188.816	3.29546
17298	Wed Mar 22 14:29:35 2017_x000D_	22.6732	17.158	129.279	2.25635	1	45.3892	16.0311	188.816	3.29546
17299	Wed Mar 22 14:29:35 2017_x000D_	22.2415	16.7329	129.282	2.25639	1	44.3171	15.5551	185.938	3.24522
17300	Wed Mar 22 14:29:35 2017_x000D_	22.0187	16.3063	129.278	2.25633	1	44.3171	15.5551	185.938	3.24522
17301	Wed Mar 22 14:29:35 2017_x000D_	21.5831	15.7738	131.161	2.2892	1	44.3171	15.5551	185.938	3.24522
17302	Wed Mar 22 14:29:35 2017_x000D_	21.4747	15.6671	131.466	2.29451	1	44.3171	15.5551	185.938	3.24522
17303	Wed Mar 22 14:29:35 2017_x000D_	21.255	15.3472	133.372	2.32778	1	41.4141	16.7907	168.072	2.93342
17304	Wed Mar 22 14:29:35 2017_x000D_	21.0387	15.1341	133.372	2.32778	1	41.4141	16.7907	168.072	2.93342
17305	Wed Mar 22 14:29:35 2017_x000D_	20.6057	14.7076	133.373	2.3278	1	41.4141	16.7907	168.072	2.93342
17306	Wed Mar 22 14:29:35 2017_x000D_	20.4976	14.6012	133.208	2.32493	1	41.4141	16.7907	168.072	2.93342
17307	Wed Mar 22 14:29:35 2017_x000D_	20.1689	14.1737	135.432	2.36373	1	38.5414	17.3639	176.146	3.07433
17308	Wed Mar 22 14:29:35 2017_x000D_	19.9556	14.0672	133.374	2.32782	1	38.5414	17.3639	176.146	3.07433
17309	Wed Mar 22 14:29:35 2017_x000D_	19.6265	13.6394	135.432	2.36373	1	38.5414	17.3639	176.146	3.07433
17310	Wed Mar 22 14:29:35 2017_x000D_	19.5183	13.5328	135.432	2.36373	1	38.5414	17.3639	176.146	3.07433
17311	Wed Mar 22 14:29:35 2017_x000D_	19.0841	13.1051	135.432	2.36373	1	38.5414	17.3639	176.146	3.07433
