# Supplementary material for: Guppies Prefer to Follow Large (Robot) Leaders Irrespective of Own Size
Source: Front Bioeng Biotechnol. 2020 May 15;8:441. doi: 10.3389/fbioe.2020.00441 (PMC7243707; doi:10.3389/fbioe.2020.00441)
Supplement: Supplementary file 3 [file Data_Sheet_1.ZIP › Raw Data/ID15.xlsx]

## Sheet: WedMar22141625201
Framenumber	Current timestamp	Robo Position x	Robo Position y	Robo Angle deg	Robo Angle rad	Fish ID	Fish Position x	Fish Position y	Fish Angle deg	Fish Angle rad	Distance_between_subjects	Mean_Distance (L300 bis L1500)		Fish ID	Fish Position x	Fish Position y	Fish Angle deg	Fish Angle rad	Fish ID	Fish Position x	Fish Position y	Fish Angle deg	Fish Angle rad	Fish ID	Fish Position x	Fish Position y	Fish Angle deg	Fish Angle rad	Fish ID	Fish Position x	Fish Position y	Fish Angle deg	Fish Angle rad
13694	Wed Mar 22 14:19:57 2017_x000D_	17.8138	9.66595	-76.5381	-1.33584	2	15.2561	8.2104	203.274	3.54779	2.94287	12.2479
13695	Wed Mar 22 14:19:57 2017_x000D_	17.8138	9.66595	-76.5381	-1.33584	2	15.2561	8.2104	203.274	3.54779	2.94287
13696	Wed Mar 22 14:19:57 2017_x000D_	17.8138	9.66595	-76.5381	-1.33584	2	15.2561	8.2104	203.274	3.54779	2.94287
13697	Wed Mar 22 14:19:57 2017_x000D_	17.7123	9.7739	-79.7833	-1.39248	2	15.2561	8.2104	196.67	3.43254	2.91161
13698	Wed Mar 22 14:19:57 2017_x000D_	17.9339	10.097	-85.1451	-1.48606	2	15.2561	8.2104	196.67	3.43254	3.27565
13699	Wed Mar 22 14:19:57 2017_x000D_	17.9375	10.2045	-85.2913	-1.48861	2	15.2561	8.2104	196.67	3.43254	3.34161
13700	Wed Mar 22 14:19:57 2017_x000D_	17.9556	10.7431	-85.1443	-1.48605	2	15.2561	8.2104	196.67	3.43254	3.7016
13701	Wed Mar 22 14:19:57 2017_x000D_	17.97	11.1737	-85.1438	-1.48604	2	15.4852	7.9958	160.102	2.79431	4.03402
13702	Wed Mar 22 14:19:57 2017_x000D_	17.9844	11.6042	-85.1433	-1.48603	2	15.4852	7.9958	160.102	2.79431	4.38937
13703	Wed Mar 22 14:19:57 2017_x000D_	18.0094	12.3571	-78.8758	-1.37664	2	15.4852	7.9958	160.102	2.79431	5.0391
13704	Wed Mar 22 14:19:57 2017_x000D_	18.1288	12.7866	-75.9071	-1.32483	2	15.4852	7.9958	160.102	2.79431	5.47178
13705	Wed Mar 22 14:19:57 2017_x000D_	18.3642	13.5377	-76.5281	-1.33567	2	15.4852	7.9958	160.102	2.79431	6.2451
13706	Wed Mar 22 14:19:57 2017_x000D_	18.4871	14.0743	-73.0105	-1.27427	2	16.889	6.0436	233.713	4.07906	8.18817
13707	Wed Mar 22 14:19:57 2017_x000D_	18.7221	14.8243	-73.7656	-1.28745	2	16.889	6.0436	233.713	4.07906	8.97
13708	Wed Mar 22 14:19:57 2017_x000D_	18.8379	15.1459	-75.9103	-1.32488	2	16.889	6.0436	233.713	4.07906	9.3086
13709	Wed Mar 22 14:19:57 2017_x000D_	18.957	15.5742	-73.0108	-1.27428	2	16.889	6.0436	233.713	4.07906	9.75238
13710	Wed Mar 22 14:19:57 2017_x000D_	19.0763	16.0025	-75.9109	-1.3249	2	15.9531	7.3451	259.997	4.5378	9.20353
13711	Wed Mar 22 14:19:57 2017_x000D_	19.2061	16.7518	-79.3601	-1.38509	2	15.9531	7.3451	259.997	4.5378	9.95329
13712	Wed Mar 22 14:19:57 2017_x000D_	19.2168	17.0733	-78.8831	-1.37677	2	15.9531	7.3451	259.997	4.5378	10.2611
13713	Wed Mar 22 14:19:57 2017_x000D_	19.4547	17.9283	-78.8849	-1.3768	2	15.9531	7.3451	259.997	4.5378	11.1474
13714	Wed Mar 22 14:19:57 2017_x000D_	19.4653	18.249	-79.3595	-1.38509	2	16.1341	8.2384	259.997	4.5378	10.5503
13715	Wed Mar 22 14:19:57 2017_x000D_	19.5914	18.8901	-82.2441	-1.43543	2	16.1341	8.2384	259.997	4.5378	11.1987
13716	Wed Mar 22 14:19:58 2017_x000D_	19.6055	19.3177	-82.243	-1.43541	2	16.1341	8.2384	259.997	4.5378	11.6104
13717	Wed Mar 22 14:19:58 2017_x000D_	19.836	19.9572	-82.2466	-1.43547	2	16.1341	8.2384	259.997	4.5378	12.2896
13718	Wed Mar 22 14:19:58 2017_x000D_	19.85	20.3844	-82.2455	-1.43545	2	15.9049	8.4529	259.997	4.5378	12.5668
13719	Wed Mar 22 14:19:58 2017_x000D_	19.8641	20.8114	-82.2444	-1.43544	2	15.9049	8.4529	259.997	4.5378	12.9772
13720	Wed Mar 22 14:19:58 2017_x000D_	19.8851	21.4518	-82.2428	-1.43541	2	15.9049	8.4529	259.997	4.5378	13.5946
13721	Wed Mar 22 14:19:58 2017_x000D_	19.9969	21.6643	-85.1705	-1.48651	2	15.9049	8.4529	259.997	4.5378	13.8306
13722	Wed Mar 22 14:19:58 2017_x000D_	20.0109	22.0909	-85.17	-1.4865	2	15.9049	8.4529	259.997	4.5378	14.2427
13723	Wed Mar 22 14:19:58 2017_x000D_	20.1363	22.7295	-82.2447	-1.43544	2	15.8857	8.896	225	3.92699	14.4718
13724	Wed Mar 22 14:19:58 2017_x000D_	20.1608	23.4752	-82.5341	-1.44049	2	15.8857	8.896	225	3.92699	15.1931
13725	Wed Mar 22 14:19:58 2017_x000D_	20.1713	23.7949	-82.2419	-1.43539	2	15.8857	8.896	225	3.92699	15.503
13726	Wed Mar 22 14:19:58 2017_x000D_	20.2898	24.2198	-85.1723	-1.48654	2	15.8857	8.896	225	3.92699	15.9441
13727	Wed Mar 22 14:19:58 2017_x000D_	20.3003	24.5389	-85.3191	-1.4891	2	15.8953	8.6745	188.637	3.29233	16.4646
13728	Wed Mar 22 14:19:58 2017_x000D_	20.429	25.2826	-82.2433	-1.43542	2	15.8953	8.6745	188.637	3.29233	17.2158
13729	Wed Mar 22 14:19:58 2017_x000D_	20.4394	25.6015	-82.5341	-1.44049	2	15.8953	8.6745	188.637	3.29233	17.5263
13730	Wed Mar 22 14:19:58 2017_x000D_	20.4603	26.2393	-82.5326	-1.44047	2	15.8953	8.6745	188.637	3.29233	18.1483
13731	Wed Mar 22 14:19:58 2017_x000D_	20.5752	26.5572	-85.1744	-1.48657	2	15.8568	9.5605	259.997	4.5378	17.6395
13732	Wed Mar 22 14:19:58 2017_x000D_	20.5995	27.3005	-85.3208	-1.48913	2	15.8568	9.5605	259.997	4.5378	18.363
13733	Wed Mar 22 14:19:58 2017_x000D_	20.6099	27.6192	-85.1731	-1.48655	2	15.8568	9.5605	259.997	4.5378	18.6737
13734	Wed Mar 22 14:19:58 2017_x000D_	20.7351	28.2548	-88.1305	-1.53817	2	15.8568	9.5605	259.997	4.5378	19.3203
13735	Wed Mar 22 14:19:58 2017_x000D_	20.7351	28.2548	-88.1305	-1.53817	2	15.8568	9.5605	259.997	4.5378	19.3203
13736	Wed Mar 22 14:19:58 2017_x000D_	20.7559	28.8913	-88.1305	-1.53817	2	16.4476	11.1315	185.656	3.24032	18.2749
13737	Wed Mar 22 14:19:59 2017_x000D_	20.7593	28.9971	-88.1305	-1.53817	2	16.4476	11.1315	185.656	3.24032	18.3785
13738	Wed Mar 22 14:19:59 2017_x000D_	20.7766	29.5274	-88.1305	-1.53817	2	16.4476	11.1315	185.656	3.24032	18.8984
13739	Wed Mar 22 14:19:59 2017_x000D_	20.7835	29.7394	-88.1305	-1.53817	2	16.4476	11.1315	185.656	3.24032	19.1064
13740	Wed Mar 22 14:19:59 2017_x000D_	20.6931	30.1645	-85.17	-1.4865	2	16.7995	13.1376	149.273	2.6053	17.4664
13741	Wed Mar 22 14:19:59 2017_x000D_	20.8041	30.3749	-82.2354	-1.43528	2	16.7995	13.1376	149.273	2.6053	17.6964
13742	Wed Mar 22 14:19:59 2017_x000D_	20.8177	30.7983	-76.4829	-1.33488	2	16.7995	13.1376	149.273	2.6053	18.112
13743	Wed Mar 22 14:19:59 2017_x000D_	20.8172	30.7982	-63.4976	-1.10824	2	16.7995	13.1376	149.273	2.6053	18.1118
13744	Wed Mar 22 14:19:59 2017_x000D_	20.7128	30.7995	-60.8664	-1.06232	2	17.5704	15.5988	115.991	2.02443	15.5221
13745	Wed Mar 22 14:19:59 2017_x000D_	20.6044	30.6952	-44.1542	-0.770636	2	17.5704	15.5988	115.991	2.02443	15.3983
13746	Wed Mar 22 14:19:59 2017_x000D_	20.6041	30.6955	-36.1605	-0.63112	2	17.5704	15.5988	115.991	2.02443	15.3985
13747	Wed Mar 22 14:19:59 2017_x000D_	20.4999	30.6975	-24.5997	-0.429346	2	17.5704	15.5988	115.991	2.02443	15.3803
13748	Wed Mar 22 14:19:59 2017_x000D_	20.4996	30.6978	-16.933	-0.295537	2	17.5704	15.5988	115.991	2.02443	15.3805
13749	Wed Mar 22 14:19:59 2017_x000D_	20.6041	30.6972	0.764197	0.0133378	2	18.1507	17.3885	70.1022	1.22351	13.5329
13750	Wed Mar 22 14:19:59 2017_x000D_	20.7087	30.696	6.8863	0.120189	2	18.1507	17.3885	70.1022	1.22351	13.5511
13751	Wed Mar 22 14:19:59 2017_x000D_	20.7089	30.6961	12.8961	0.22508	2	18.1507	17.3885	70.1022	1.22351	13.5513
13752	Wed Mar 22 14:19:59 2017_x000D_	20.8134	30.6948	19.6039	0.342152	2	18.1507	17.3885	70.1022	1.22351	13.5701
13753	Wed Mar 22 14:19:59 2017_x000D_	21.1228	30.5848	29.3118	0.511588	2	18.7405	18.9564	79.9968	1.39621	11.8699
13754	Wed Mar 22 14:19:59 2017_x000D_	21.3277	30.4762	31.9463	0.557567	2	18.7405	18.9564	79.9968	1.39621	11.8068
13755	Wed Mar 22 14:19:59 2017_x000D_	21.8381	30.1516	36.0906	0.629901	2	18.7405	18.9564	79.9968	1.39621	11.6158
13756	Wed Mar 22 14:19:59 2017_x000D_	22.2407	29.7227	36.0894	0.629879	2	18.7405	18.9564	79.9968	1.39621	11.321
13757	Wed Mar 22 14:19:59 2017_x000D_	22.9552	29.2899	34.4467	0.601209	2	19.1594	19.4121	79.4957	1.38746	10.582
13758	Wed Mar 22 14:19:59 2017_x000D_	23.2605	29.0741	36.0902	0.629894	2	19.1594	19.4121	79.4957	1.38746	10.4963
13759	Wed Mar 22 14:20:00 2017_x000D_	23.9744	28.6416	29.3072	0.511508	2	19.1594	19.4121	79.4957	1.38746	10.41
13760	Wed Mar 22 14:20:00 2017_x000D_	24.1756	28.4272	29.3059	0.511484	2	19.1594	19.4121	79.4957	1.38746	10.3167
13761	Wed Mar 22 14:20:00 2017_x000D_	24.5845	28.2104	29.306	0.511487	2	19.5685	20.0886	79.0736	1.38009	9.54588
13762	Wed Mar 22 14:20:00 2017_x000D_	25.2979	27.7782	27.9366	0.487585	2	19.5685	20.0886	79.0736	1.38009	9.58937
13763	Wed Mar 22 14:20:00 2017_x000D_	25.6029	27.5627	29.305	0.511469	2	19.5685	20.0886	79.0736	1.38009	9.60605
13764	Wed Mar 22 14:20:00 2017_x000D_	26.0148	27.4519	31.9451	0.557547	2	19.5685	20.0886	79.0736	1.38009	9.78637
13765	Wed Mar 22 14:20:00 2017_x000D_	26.6241	27.0212	31.9445	0.557536	2	19.5685	20.0886	79.0736	1.38009	9.89153
13766	Wed Mar 22 14:20:00 2017_x000D_	26.9288	26.8059	33.5255	0.585131	2	19.5394	20.7514	82.3448	1.43719	9.55302
13767	Wed Mar 22 14:20:00 2017_x000D_	27.4341	26.3766	31.9428	0.557507	2	19.5394	20.7514	82.3448	1.43719	9.69377
13768	Wed Mar 22 14:20:00 2017_x000D_	27.8485	26.3719	31.9458	0.55756	2	19.5394	20.7514	82.3448	1.43719	10.0315
13769	Wed Mar 22 14:20:00 2017_x000D_	28.0494	26.1579	31.9448	0.557542	2	19.5394	20.7514	82.3448	1.43719	10.0822
13770	Wed Mar 22 14:20:00 2017_x000D_	28.658	25.7277	31.9442	0.557531	2	20.1772	21.2137	25.5361	0.445689	9.6073
13771	Wed Mar 22 14:20:00 2017_x000D_	28.9624	25.5125	33.5261	0.585141	2	20.1772	21.2137	25.5361	0.445689	9.78056
13772	Wed Mar 22 14:20:00 2017_x000D_	29.574	25.1883	36.0969	0.63001	2	20.1772	21.2137	25.5361	0.445689	10.2028
13773	Wed Mar 22 14:20:00 2017_x000D_	29.7747	24.9744	36.0963	0.629999	2	20.1772	21.2137	25.5361	0.445689	10.308
13774	Wed Mar 22 14:20:00 2017_x000D_	30.4861	24.5435	34.451	0.601284	2	21.2724	21.2477	7.25039	0.126543	9.78543
13775	Wed Mar 22 14:20:00 2017_x000D_	30.7902	24.3286	36.0971	0.630014	2	21.2724	21.2477	7.25039	0.126543	10.004
13776	Wed Mar 22 14:20:00 2017_x000D_	31.0969	24.2197	31.9443	0.557534	2	21.2724	21.2477	7.25039	0.126543	10.2642
13777	Wed Mar 22 14:20:00 2017_x000D_	31.7046	23.7901	31.9437	0.557523	2	21.2724	21.2477	7.25039	0.126543	10.7375
13778	Wed Mar 22 14:20:00 2017_x000D_	32.0085	23.5753	33.527	0.585156	2	21.2724	21.2477	7.25039	0.126543	10.9855
13779	Wed Mar 22 14:20:00 2017_x000D_	32.3121	23.3606	31.9431	0.557513	2	22.5767	21.5094	0	0	9.90984
13780	Wed Mar 22 14:20:01 2017_x000D_	33.0227	22.9303	33.5273	0.585161	2	22.5767	21.5094	0	0	10.5422
13781	Wed Mar 22 14:20:01 2017_x000D_	33.3232	22.6099	34.4512	0.601286	2	22.5767	21.5094	0	0	10.8027
13782	Wed Mar 22 14:20:01 2017_x000D_	33.8301	22.2875	33.5261	0.585141	2	22.5767	21.5094	0	0	11.2803
13783	Wed Mar 22 14:20:01 2017_x000D_	34.2396	22.1779	36.1005	0.630073	2	23.4526	21.5366	10.5043	0.183335	10.806
13784	Wed Mar 22 14:20:01 2017_x000D_	34.7401	21.6441	31.9407	0.55747	2	23.4526	21.5366	10.5043	0.183335	11.288
13785	Wed Mar 22 14:20:01 2017_x000D_	35.0465	21.5355	36.1	0.630064	2	23.4526	21.5366	10.5043	0.183335	11.5939
13786	Wed Mar 22 14:20:01 2017_x000D_	35.3467	21.2153	31.9401	0.55746	2	23.4526	21.5366	10.5043	0.183335	11.8984
13787	Wed Mar 22 14:20:01 2017_x000D_	35.9531	20.7867	31.9395	0.55745	2	23.4526	21.5366	10.5043	0.183335	12.523
13788	Wed Mar 22 14:20:01 2017_x000D_	36.3591	20.5715	31.94	0.557457	2	25.6616	21.1631	352.345	6.14958	10.7138
13789	Wed Mar 22 14:20:01 2017_x000D_	36.9651	20.1431	31.9394	0.557447	2	25.6616	21.1631	352.345	6.14958	11.3494
13790	Wed Mar 22 14:20:01 2017_x000D_	37.168	20.0356	34.4518	0.601298	2	25.6616	21.1631	352.345	6.14958	11.5615
13791	Wed Mar 22 14:20:01 2017_x000D_	37.5737	19.8207	34.4525	0.601309	2	25.6616	21.1631	352.345	6.14958	11.9875
13792	Wed Mar 22 14:20:01 2017_x000D_	37.9765	19.4999	31.9392	0.557445	2	28.9943	20.1612	338.16	5.902	9.00651
13793	Wed Mar 22 14:20:01 2017_x000D_	38.2794	19.2858	33.5255	0.585131	2	28.9943	20.1612	338.16	5.902	9.32628
13794	Wed Mar 22 14:20:01 2017_x000D_	38.7848	18.9644	34.4522	0.601304	2	28.9943	20.1612	338.16	5.902	9.86338
13795	Wed Mar 22 14:20:01 2017_x000D_	38.9874	18.8571	31.939	0.557441	2	28.9943	20.1612	338.16	5.902	10.0778
13796	Wed Mar 22 14:20:01 2017_x000D_	39.1874	18.6439	31.938	0.557423	2	31.2424	18.9046	349.997	6.1086	7.94928
13797	Wed Mar 22 14:20:01 2017_x000D_	39.5926	18.4292	31.9385	0.557432	2	31.2424	18.9046	349.997	6.1086	8.36372
13798	Wed Mar 22 14:20:01 2017_x000D_	39.7925	18.2161	31.9374	0.557413	2	31.2424	18.9046	349.997	6.1086	8.57778
13799	Wed Mar 22 14:20:01 2017_x000D_	40.1976	18.0015	31.9378	0.55742	2	31.2424	18.9046	349.997	6.1086	9.00062
13800	Wed Mar 22 14:20:01 2017_x000D_	40.4027	18.0001	31.9393	0.557447	2	31.2424	18.9046	349.997	6.1086	9.20485
13801	Wed Mar 22 14:20:02 2017_x000D_	40.6026	17.787	31.9383	0.557429	2	32.804	18.2899	0	0	7.8148
13802	Wed Mar 22 14:20:02 2017_x000D_	40.8049	17.6797	29.2867	0.511149	2	32.804	18.2899	0	0	8.02414
13803	Wed Mar 22 14:20:02 2017_x000D_	40.9046	17.5732	25.2153	0.44009	2	32.804	18.2899	0	0	8.13224
13804	Wed Mar 22 14:20:02 2017_x000D_	40.8018	17.5739	18.5419	0.323617	2	32.804	18.2899	0	0	8.02979
13805	Wed Mar 22 14:20:02 2017_x000D_	40.6987	17.5743	6.28834	0.109752	2	33.7092	17.6547	349.997	6.1086	6.98996
13806	Wed Mar 22 14:20:02 2017_x000D_	40.4934	17.5754	0.382592	0.00667748	2	33.7092	17.6547	349.997	6.1086	6.78466
13807	Wed Mar 22 14:20:02 2017_x000D_	40.3907	17.5756	-11.8319	-0.206505	2	33.7092	17.6547	349.997	6.1086	6.68197
13808	Wed Mar 22 14:20:02 2017_x000D_	40.3878	17.4693	-20.3128	-0.354526	2	33.7092	17.6547	349.997	6.1086	6.68117
13809	Wed Mar 22 14:20:02 2017_x000D_	40.4908	17.4681	-34.6398	-0.604578	2	35.042	17.2541	0	0	5.453
13810	Wed Mar 22 14:20:02 2017_x000D_	40.5961	17.5731	-38.7541	-0.676386	2	35.042	17.2541	0	0	5.56325
13811	Wed Mar 22 14:20:02 2017_x000D_	40.8066	17.7828	-50.7798	-0.886274	2	35.042	17.2541	0	0	5.78879
13812	Wed Mar 22 14:20:02 2017_x000D_	40.8066	17.7828	-50.7798	-0.886274	2	35.042	17.2541	0	0	5.78879
13813	Wed Mar 22 14:20:02 2017_x000D_	41.0202	18.099	-61.6561	-1.0761	2	36.3746	16.8536	0	0	4.80964
13814	Wed Mar 22 14:20:02 2017_x000D_	41.3407	18.6256	-65.4623	-1.14253	2	36.3746	16.8536	0	0	5.27277
13815	Wed Mar 22 14:20:02 2017_x000D_	41.4485	18.8364	-68.0819	-1.18825	2	36.3746	16.8536	0	0	5.44756
13816	Wed Mar 22 14:20:02 2017_x000D_	41.5588	19.1526	-71.6763	-1.25099	2	36.3746	16.8536	0	0	5.6711
13817	Wed Mar 22 14:20:02 2017_x000D_	41.7816	19.8908	-70.798	-1.23566	2	36.3746	16.8536	0	0	6.20163
13818	Wed Mar 22 14:20:02 2017_x000D_	42.0042	20.628	-71.675	-1.25097	2	36.6034	16.6396	350.028	6.10914	6.71386
13819	Wed Mar 22 14:20:02 2017_x000D_	42.219	21.0484	-71.6772	-1.251	2	36.6034	16.6396	350.028	6.10914	7.1395
13820	Wed Mar 22 14:20:02 2017_x000D_	42.2267	21.365	-70.796	-1.23562	2	36.6034	16.6396	350.028	6.10914	7.34513
13821	Wed Mar 22 14:20:02 2017_x000D_	42.4387	21.6794	-71.6775	-1.25101	2	36.6034	16.6396	350.028	6.10914	7.7104
13822	Wed Mar 22 14:20:02 2017_x000D_	42.6584	22.31	-71.6778	-1.25101	2	37.4884	16.4462	0	0	7.81748
13823	Wed Mar 22 14:20:03 2017_x000D_	42.6634	22.5207	-71.676	-1.25098	2	37.4884	16.4462	0	0	7.97999
13824	Wed Mar 22 14:20:03 2017_x000D_	42.8829	23.1507	-71.6763	-1.25099	2	37.4884	16.4462	0	0	8.60529
13825	Wed Mar 22 14:20:03 2017_x000D_	43.0971	23.5698	-71.6784	-1.25102	2	37.4884	16.4462	0	0	9.0666
13826	Wed Mar 22 14:20:03 2017_x000D_	43.3162	24.1991	-71.6787	-1.25103	2	37.4884	16.4462	0	0	9.69901
13827	Wed Mar 22 14:20:03 2017_x000D_	43.3238	24.5148	-70.796	-1.23562	2	37.4884	16.4462	0	0	9.95762
13828	Wed Mar 22 14:20:03 2017_x000D_	43.5352	24.8279	-71.679	-1.25103	2	37.4884	16.4462	0	0	10.3352
13829	Wed Mar 22 14:20:03 2017_x000D_	43.6573	25.6676	-74.3673	-1.29795	2	37.4884	16.4462	0	0	11.0946
13830	Wed Mar 22 14:20:03 2017_x000D_	43.764	25.8765	-71.6757	-1.25098	2	37.4884	16.4462	0	0	11.3276
13831	Wed Mar 22 14:20:03 2017_x000D_	43.876	26.2955	-74.3686	-1.29798	2	38.7803	16.9291	19.8977	0.347281	10.6628
13832	Wed Mar 22 14:20:03 2017_x000D_	44.0971	27.028	-73.6131	-1.28479	2	38.7803	16.9291	19.8977	0.347281	11.413
13833	Wed Mar 22 14:20:03 2017_x000D_	44.2086	27.4463	-70.7921	-1.23556	2	38.7803	16.9291	19.8977	0.347281	11.8355
13834	Wed Mar 22 14:20:03 2017_x000D_	44.5312	28.1764	-74.3722	-1.29804	2	38.7803	16.9291	19.8977	0.347281	12.6323
13835	Wed Mar 22 14:20:03 2017_x000D_	44.6402	28.4896	-70.7941	-1.23559	2	39.8329	17.8466	31.9005	0.556768	11.6783
13836	Wed Mar 22 14:20:03 2017_x000D_	44.8606	29.22	-71.6754	-1.25097	2	39.8329	17.8466	31.9005	0.556768	12.4351
13837	Wed Mar 22 14:20:03 2017_x000D_	44.868	29.5342	-70.7902	-1.23552	2	39.8329	17.8466	31.9005	0.556768	12.726
13838	Wed Mar 22 14:20:03 2017_x000D_	45.0785	29.8453	-71.6756	-1.25098	2	39.8329	17.8466	31.9005	0.556768	13.0952
13839	Wed Mar 22 14:20:03 2017_x000D_	45.301	30.6794	-71.6742	-1.25095	2	41.1139	18.55	32.4563	0.566469	12.8318
13840	Wed Mar 22 14:20:03 2017_x000D_	45.4075	30.8872	-74.3755	-1.2981	2	41.1139	18.55	32.4563	0.566469	13.063
13841	Wed Mar 22 14:20:03 2017_x000D_	45.625	31.5114	-74.3766	-1.29812	2	41.1139	18.55	32.4563	0.566469	13.724
13842	Wed Mar 22 14:20:03 2017_x000D_	45.7362	31.9279	-77.1472	-1.34647	2	41.1139	18.55	32.4563	0.566469	14.1539
13843	Wed Mar 22 14:20:03 2017_x000D_	45.8471	32.344	-74.3763	-1.29811	2	42.1658	19.467	36.2925	0.633423	13.3929
13844	Wed Mar 22 14:20:04 2017_x000D_	45.8591	32.8661	-73.6143	-1.28481	2	42.1658	19.467	36.2925	0.633423	13.8988
13845	Wed Mar 22 14:20:04 2017_x000D_	46.069	33.1759	-74.376	-1.29811	2	42.1658	19.467	36.2925	0.633423	14.2537
13846	Wed Mar 22 14:20:04 2017_x000D_	46.1774	33.4874	-70.7882	-1.23549	2	42.1658	19.467	36.2925	0.633423	14.583
13847	Wed Mar 22 14:20:04 2017_x000D_	46.2908	34.0071	-74.3757	-1.2981	2	42.1658	19.467	36.2925	0.633423	15.1139
13848	Wed Mar 22 14:20:04 2017_x000D_	46.3967	34.2139	-71.672	-1.25091	2	43.2174	20.3837	21.2552	0.370973	14.1909
13849	Wed Mar 22 14:20:04 2017_x000D_	46.5076	34.6292	-74.3769	-1.29812	2	43.2174	20.3837	21.2552	0.370973	14.6205
13850	Wed Mar 22 14:20:04 2017_x000D_	46.6158	34.9402	-70.7863	-1.23545	2	43.2174	20.3837	21.2552	0.370973	14.9479
13851	Wed Mar 22 14:20:04 2017_x000D_	46.7266	35.3551	-73.6181	-1.28488	2	43.2174	20.3837	21.2552	0.370973	15.3772
13852	Wed Mar 22 14:20:04 2017_x000D_	46.8347	35.6655	-71.6708	-1.25089	2	43.842	21.0659	25.5015	0.445085	14.9032
13853	Wed Mar 22 14:20:04 2017_x000D_	46.9431	35.9763	-73.6191	-1.2849	2	43.842	21.0659	25.5015	0.445085	15.2295
13854	Wed Mar 22 14:20:04 2017_x000D_	47.0488	36.1827	-70.7863	-1.23545	2	43.842	21.0659	25.5015	0.445085	15.4532
13855	Wed Mar 22 14:20:04 2017_x000D_	47.0511	36.2865	-71.6711	-1.2509	2	43.842	21.0659	25.5015	0.445085	15.5552
13856	Wed Mar 22 14:20:04 2017_x000D_	47.1592	36.5969	-68.0402	-1.18753	2	46.1105	24.007	65.736	1.14731	12.6335
13857	Wed Mar 22 14:20:04 2017_x000D_	47.3751	37.217	-62.8445	-1.09684	2	46.1105	24.007	65.736	1.14731	13.2704
13858	Wed Mar 22 14:20:04 2017_x000D_	47.3794	37.4251	-55.0418	-0.960661	2	46.1105	24.007	65.736	1.14731	13.478
13859	Wed Mar 22 14:20:04 2017_x000D_	47.5855	37.6295	-42.695	-0.745169	2	46.1105	24.007	65.736	1.14731	13.7021
13860	Wed Mar 22 14:20:04 2017_x000D_	47.6911	37.8358	-36.5398	-0.63774	2	46.1105	24.007	65.736	1.14731	13.9188
13861	Wed Mar 22 14:20:04 2017_x000D_	48.0996	38.0371	-23.5189	-0.410482	2	47.1194	25.8036	68.7448	1.19982	12.2727
13862	Wed Mar 22 14:20:04 2017_x000D_	48.2027	38.1393	-19.7174	-0.344133	2	47.1194	25.8036	68.7448	1.19982	12.3832
13863	Wed Mar 22 14:20:04 2017_x000D_	48.4047	38.136	-14.1276	-0.246573	2	47.1194	25.8036	68.7448	1.19982	12.3992
13864	Wed Mar 22 14:20:04 2017_x000D_	48.7122	38.3388	-1.93983	-0.0338564	2	47.1194	25.8036	68.7448	1.19982	12.636
13865	Wed Mar 22 14:20:04 2017_x000D_	49.1135	38.2281	1.00003	0.0174538	2	47.7224	26.9252	65.232	1.13851	11.3882
13866	Wed Mar 22 14:20:05 2017_x000D_	49.7186	38.2178	6.87754	0.120036	2	47.7224	26.9252	65.232	1.13851	11.4677
13867	Wed Mar 22 14:20:05 2017_x000D_	50.1217	38.2107	6.87869	0.120056	2	47.7224	26.9252	65.232	1.13851	11.5377
13868	Wed Mar 22 14:20:05 2017_x000D_	50.9252	38.0929	3.94478	0.0688494	2	47.7224	26.9252	65.232	1.13851	11.6179
13869	Wed Mar 22 14:20:05 2017_x000D_	51.3278	38.0859	3.94537	0.0688597	2	48.1174	27.8196	70.1022	1.22351	10.7566
13870	Wed Mar 22 14:20:05 2017_x000D_	51.7302	38.0789	3.94591	0.0688691	2	48.1174	27.8196	70.1022	1.22351	10.8768
13871	Wed Mar 22 14:20:05 2017_x000D_	52.5346	38.0649	3.94714	0.0688906	2	48.1174	27.8196	70.1022	1.22351	11.157
13872	Wed Mar 22 14:20:05 2017_x000D_	53.0346	37.9525	0.99389	0.0173467	2	48.1174	27.8196	70.1022	1.22351	11.263
13873	Wed Mar 22 14:20:05 2017_x000D_	53.3362	37.9473	0.993861	0.0173461	2	48.5123	28.7137	68.2469	1.19113	10.4177
13874	Wed Mar 22 14:20:05 2017_x000D_	54.1392	37.9333	0.993877	0.0173464	2	48.5123	28.7137	68.2469	1.19113	10.8011
13875	Wed Mar 22 14:20:05 2017_x000D_	54.5405	37.9264	0.993857	0.0173461	2	48.5123	28.7137	68.2469	1.19113	11.0097
13876	Wed Mar 22 14:20:05 2017_x000D_	55.3407	37.8091	3.94533	0.068859	2	48.5123	28.7137	68.2469	1.19113	11.3734
13877	Wed Mar 22 14:20:05 2017_x000D_	55.6411	37.804	3.80532	0.0664154	2	48.5123	28.7137	68.2469	1.19113	11.5522
13878	Wed Mar 22 14:20:05 2017_x000D_	56.3423	37.7918	3.94687	0.0688859	2	48.9175	29.3875	79.4957	1.38746	11.2143
13879	Wed Mar 22 14:20:05 2017_x000D_	56.6424	37.7866	3.80668	0.0664391	2	48.9175	29.3875	79.4957	1.38746	11.4114
13880	Wed Mar 22 14:20:05 2017_x000D_	56.9428	37.7814	3.94772	0.0689007	2	48.9175	29.3875	79.4957	1.38746	11.6131
13881	Wed Mar 22 14:20:05 2017_x000D_	57.3411	37.6713	6.88774	0.120214	2	48.9175	29.3875	79.4957	1.38746	11.8143
13882	Wed Mar 22 14:20:05 2017_x000D_	57.941	37.6609	6.88944	0.120243	2	49.9041	31.6215	45	0.785398	10.0532
13883	Wed Mar 22 14:20:05 2017_x000D_	58.3408	37.654	6.89056	0.120263	2	49.9041	31.6215	45	0.785398	10.3715
13884	Wed Mar 22 14:20:05 2017_x000D_	59.138	37.5371	9.80415	0.171115	2	49.9041	31.6215	45	0.785398	10.9663
13885	Wed Mar 22 14:20:05 2017_x000D_	59.5353	37.4269	6.88829	0.120223	2	49.9041	31.6215	45	0.785398	11.2456
13886	Wed Mar 22 14:20:05 2017_x000D_	60.1321	37.3135	9.80277	0.171091	2	51.1498	32.9812	36.0256	0.628765	9.97249
13887	Wed Mar 22 14:20:06 2017_x000D_	60.531	37.3067	9.80436	0.171118	2	51.1498	32.9812	36.0256	0.628765	10.3304
13888	Wed Mar 22 14:20:06 2017_x000D_	61.2266	37.1916	6.60779	0.115328	2	51.1498	32.9812	36.0256	0.628765	10.9211
13889	Wed Mar 22 14:20:06 2017_x000D_	61.2266	37.1916	6.60779	0.115328	2	51.1498	32.9812	36.0256	0.628765	10.9211
13890	Wed Mar 22 14:20:06 2017_x000D_	61.9239	37.1797	6.88939	0.120243	2	52.1978	33.8939	24.768	0.432284	10.2661
13891	Wed Mar 22 14:20:06 2017_x000D_	62.5176	36.9633	6.88546	0.120174	2	52.1978	33.8939	24.768	0.432284	10.7666
13892	Wed Mar 22 14:20:06 2017_x000D_	62.9155	36.9566	6.88657	0.120193	2	52.1978	33.8939	24.768	0.432284	11.1467
13893	Wed Mar 22 14:20:06 2017_x000D_	63.4125	36.9482	6.60804	0.115332	2	52.1978	33.8939	24.768	0.432284	11.6232
13894	Wed Mar 22 14:20:06 2017_x000D_	63.8083	36.8383	3.7931	0.0662022	2	52.1978	33.8939	24.768	0.432284	11.978
13895	Wed Mar 22 14:20:06 2017_x000D_	64.3036	36.727	6.8849	0.120164	2	54.9987	34.6393	0	0	9.53623
13896	Wed Mar 22 14:20:06 2017_x000D_	64.5022	36.7237	6.88546	0.120174	2	54.9987	34.6393	0	0	9.7294
13897	Wed Mar 22 14:20:06 2017_x000D_	64.7008	36.7203	6.886	0.120183	2	54.9987	34.6393	0	0	9.92277
13898	Wed Mar 22 14:20:06 2017_x000D_	64.9984	36.7153	6.60669	0.115308	2	54.9987	34.6393	0	0	10.2129
13899	Wed Mar 22 14:20:06 2017_x000D_	65.3936	36.6056	3.78943	0.066138	2	57.8194	34.9449	0	0	7.75412
13900	Wed Mar 22 14:20:06 2017_x000D_	65.6914	36.6006	3.9311	0.0686107	2	57.8194	34.9449	0	0	8.04424
13901	Wed Mar 22 14:20:06 2017_x000D_	65.9884	36.5951	-7.47963	-0.130544	2	57.8194	34.9449	0	0	8.33401
13902	Wed Mar 22 14:20:06 2017_x000D_	66.0861	36.4904	-10.78	-0.188146	2	57.8194	34.9449	0	0	8.40993
13903	Wed Mar 22 14:20:06 2017_x000D_	65.8878	36.4928	-29.0437	-0.506909	2	59.3434	34.9911	0	0	6.71448
13904	Wed Mar 22 14:20:06 2017_x000D_	65.987	36.4909	-35.3154	-0.61637	2	59.3434	34.9911	0	0	6.81079
13905	Wed Mar 22 14:20:06 2017_x000D_	65.8867	36.3892	-47.1427	-0.822795	2	59.3434	34.9911	0	0	6.691
13906	Wed Mar 22 14:20:06 2017_x000D_	65.8855	36.2862	-53.2642	-0.929636	2	59.3434	34.9911	0	0	6.66906
13907	Wed Mar 22 14:20:06 2017_x000D_	65.9851	36.2844	-63.4076	-1.10667	2	59.3434	34.9911	0	0	6.76645
13908	Wed Mar 22 14:20:07 2017_x000D_	66.0896	36.5919	-77.6707	-1.35561	2	60.6495	35.0307	0	0	5.65968
13909	Wed Mar 22 14:20:07 2017_x000D_	66.1904	36.6931	-80.916	-1.41225	2	60.6495	35.0307	0	0	5.78491
13910	Wed Mar 22 14:20:07 2017_x000D_	66.197	37.1052	268.106	4.67932	2	60.6495	35.0307	0	0	5.92269
13911	Wed Mar 22 14:20:07 2017_x000D_	66.2002	37.3112	262.643	4.58399	2	60.6495	35.0307	0	0	6.00091
13912	Wed Mar 22 14:20:07 2017_x000D_	66.1042	37.5188	259.963	4.53722	2	61.5202	35.0571	9.97214	0.174047	5.20317
13913	Wed Mar 22 14:20:07 2017_x000D_	66.0145	38.1379	252.243	4.40247	2	61.5202	35.0571	9.97214	0.174047	5.44886
13914	Wed Mar 22 14:20:07 2017_x000D_	65.9201	38.4482	253.953	4.43232	2	61.5202	35.0571	9.97214	0.174047	5.55506
13915	Wed Mar 22 14:20:07 2017_x000D_	65.8273	38.8612	251.336	4.38663	2	61.5202	35.0571	9.97214	0.174047	5.7465
13916	Wed Mar 22 14:20:07 2017_x000D_	65.541	39.5859	249.805	4.35992	2	62.5976	35.3098	0	0	5.19121
13917	Wed Mar 22 14:20:07 2017_x000D_	65.4467	39.8959	251.336	4.38664	2	62.5976	35.3098	0	0	5.39904
13918	Wed Mar 22 14:20:07 2017_x000D_	65.1621	40.7231	248.801	4.34239	2	62.5976	35.3098	0	0	5.99003
13919	Wed Mar 22 14:20:07 2017_x000D_	65.0662	40.9303	251.336	4.38665	2	62.5976	35.3098	0	0	6.13873
13920	Wed Mar 22 14:20:07 2017_x000D_	64.7817	41.7569	253.956	4.43236	2	62.5976	35.3098	0	0	6.80701
13921	Wed Mar 22 14:20:07 2017_x000D_	64.6859	41.9642	251.337	4.38665	2	62.38	35.3032	0	0	7.04884
13922	Wed Mar 22 14:20:07 2017_x000D_	64.4942	42.3784	251.337	4.38666	2	62.38	35.3032	0	0	7.38433
13923	Wed Mar 22 14:20:07 2017_x000D_	64.3057	42.9977	251.337	4.38666	2	62.38	35.3032	0	0	7.93181
13924	Wed Mar 22 14:20:07 2017_x000D_	64.3106	43.3052	252.244	4.40248	2	62.38	35.3032	0	0	8.2316
13925	Wed Mar 22 14:20:07 2017_x000D_	64.1173	43.6168	251.337	4.38665	2	63.8925	35.569	14.6918	0.256421	8.05094
13926	Wed Mar 22 14:20:07 2017_x000D_	63.9306	44.3381	252.244	4.40249	2	63.8925	35.569	14.6918	0.256421	8.76918
13927	Wed Mar 22 14:20:07 2017_x000D_	63.8364	44.6475	253.957	4.43238	2	63.8925	35.569	14.6918	0.256421	9.07867
13928	Wed Mar 22 14:20:07 2017_x000D_	63.6482	45.2662	253.957	4.43239	2	63.8925	35.569	14.6918	0.256421	9.70028
13929	Wed Mar 22 14:20:07 2017_x000D_	63.4566	45.68	253.958	4.4324	2	64.3062	36.0214	56.8904	0.992925	9.69589
13930	Wed Mar 22 14:20:08 2017_x000D_	63.3675	46.2963	251.335	4.38663	2	64.3062	36.0214	56.8904	0.992925	10.3177
13931	Wed Mar 22 14:20:08 2017_x000D_	63.1761	46.7099	251.336	4.38663	2	64.3062	36.0214	56.8904	0.992925	10.7481
13932	Wed Mar 22 14:20:08 2017_x000D_	63.0837	47.1212	253.957	4.43239	2	64.3062	36.0214	56.8904	0.992925	11.1669
13933	Wed Mar 22 14:20:08 2017_x000D_	62.7966	47.7415	251.336	4.38664	2	64.3062	36.0214	56.8904	0.992925	11.8169
13934	Wed Mar 22 14:20:08 2017_x000D_	62.8033	48.1504	251.334	4.38661	2	64.8946	37.3586	76.9872	1.34368	10.9926
13935	Wed Mar 22 14:20:08 2017_x000D_	62.4172	48.7727	251.336	4.38665	2	64.8946	37.3586	76.9872	1.34368	11.6799
13936	Wed Mar 22 14:20:08 2017_x000D_	62.424	49.1813	251.335	4.38662	2	64.8946	37.3586	76.9872	1.34368	12.0781
13937	Wed Mar 22 14:20:08 2017_x000D_	62.2327	49.5945	251.335	4.38663	2	64.8946	37.3586	76.9872	1.34368	12.5221
13938	Wed Mar 22 14:20:08 2017_x000D_	62.0466	50.3138	252.244	4.40249	2	65.0264	39.1212	75.3081	1.31438	11.5825
13939	Wed Mar 22 14:20:08 2017_x000D_	61.8536	50.6249	251.336	4.38663	2	65.0264	39.1212	75.3081	1.31438	11.9332
13940	Wed Mar 22 14:20:08 2017_x000D_	61.8605	51.0331	251.334	4.38661	2	65.0264	39.1212	75.3081	1.31438	12.3254
13941	Wed Mar 22 14:20:08 2017_x000D_	61.6728	51.6501	251.334	4.3866	2	65.0264	39.1212	75.3081	1.31438	12.97
13942	Wed Mar 22 14:20:08 2017_x000D_	61.4799	51.961	250.337	4.3692	2	64.9621	40.4377	109.898	1.91808	12.0379
13943	Wed Mar 22 14:20:08 2017_x000D_	61.294	52.6796	251.334	4.38661	2	64.9621	40.4377	109.898	1.91808	12.7796
13944	Wed Mar 22 14:20:08 2017_x000D_	61.1011	52.9905	250.337	4.3692	2	64.9621	40.4377	109.898	1.91808	13.1332
13945	Wed Mar 22 14:20:08 2017_x000D_	60.9135	53.6069	250.336	4.36919	2	64.9621	40.4377	109.898	1.91808	13.7775
13946	Wed Mar 22 14:20:08 2017_x000D_	60.9188	53.9124	251.334	4.3866	2	64.9621	40.4377	109.898	1.91808	14.0683
13947	Wed Mar 22 14:20:08 2017_x000D_	60.6323	54.5311	253.961	4.43246	2	63.28	43.6823	104.692	1.82722	11.1672
13948	Wed Mar 22 14:20:08 2017_x000D_	60.5368	54.7374	251.335	4.38662	2	63.28	43.6823	104.692	1.82722	11.3904
13949	Wed Mar 22 14:20:08 2017_x000D_	60.4431	55.0455	253.077	4.41703	2	63.28	43.6823	104.692	1.82722	11.712
13950	Wed Mar 22 14:20:08 2017_x000D_	60.3529	55.5569	251.334	4.3866	2	63.28	43.6823	104.692	1.82722	12.23
13951	Wed Mar 22 14:20:09 2017_x000D_	60.1584	55.7657	251.335	4.38663	2	62.2933	46.0679	97.2504	1.69734	9.93001
13952	Wed Mar 22 14:20:09 2017_x000D_	60.162	55.9692	251.334	4.38661	2	62.2933	46.0679	97.2504	1.69734	10.1281
13953	Wed Mar 22 14:20:09 2017_x000D_	59.9711	56.3815	251.335	4.38662	2	62.2933	46.0679	97.2504	1.69734	10.5718
13954	Wed Mar 22 14:20:09 2017_x000D_	59.9747	56.5849	251.334	4.38661	2	62.2933	46.0679	97.2504	1.69734	10.7695
13955	Wed Mar 22 14:20:09 2017_x000D_	59.7874	57.2002	256.669	4.47972	2	61.5561	47.8017	100.003	1.74538	9.56348
13956	Wed Mar 22 14:20:09 2017_x000D_	59.6919	57.4061	259.447	4.5282	2	61.5561	47.8017	100.003	1.74538	9.78365
13957	Wed Mar 22 14:20:09 2017_x000D_	59.6019	57.9168	262.713	4.58521	2	61.5561	47.8017	100.003	1.74538	10.3021
13958	Wed Mar 22 14:20:09 2017_x000D_	59.6054	58.1198	268.229	4.68149	2	61.5561	47.8017	100.003	1.74538	10.5009
13959	Wed Mar 22 14:20:09 2017_x000D_	59.5206	58.9348	-83.4057	-1.4557	2	61.0578	49.1033	100.504	1.75413	9.95095
13960	Wed Mar 22 14:20:09 2017_x000D_	59.63	59.5408	-75.2462	-1.31329	2	61.0578	49.1033	100.504	1.75413	10.5347
13961	Wed Mar 22 14:20:09 2017_x000D_	59.7343	59.8424	-71.812	-1.25336	2	61.0578	49.1033	100.504	1.75413	10.8203
13962	Wed Mar 22 14:20:09 2017_x000D_	59.9423	60.4452	-58.98	-1.0294	2	61.0578	49.1033	100.504	1.75413	11.3966
13963	Wed Mar 22 14:20:09 2017_x000D_	60.1432	60.6421	-54.2303	-0.946497	2	61.0578	49.1033	100.504	1.75413	11.575
13964	Wed Mar 22 14:20:09 2017_x000D_	60.2473	60.9433	-50.3337	-0.87849	2	60.0614	51.7057	99.9722	1.74484	9.23947
13965	Wed Mar 22 14:20:09 2017_x000D_	60.6511	61.4386	-40.2296	-0.702139	2	60.0614	51.7057	99.9722	1.74484	9.75075
13966	Wed Mar 22 14:20:09 2017_x000D_	60.9506	61.6323	-38.3807	-0.669869	2	60.0614	51.7057	99.9722	1.74484	9.96635
13967	Wed Mar 22 14:20:09 2017_x000D_	61.2501	61.8262	-32.0707	-0.559738	2	60.0614	51.7057	99.9722	1.74484	10.1901
13968	Wed Mar 22 14:20:09 2017_x000D_	61.7502	62.2164	-25.5744	-0.446357	2	59.5211	53.8819	97.9201	1.70903	8.62744
13969	Wed Mar 22 14:20:09 2017_x000D_	62.0476	62.3088	-21.7445	-0.379513	2	59.5211	53.8819	97.9201	1.70903	8.79749
13970	Wed Mar 22 14:20:09 2017_x000D_	62.644	62.5944	-19.0603	-0.332665	2	59.5211	53.8819	97.9201	1.70903	9.25528
13971	Wed Mar 22 14:20:09 2017_x000D_	63.0398	62.6836	-16.2839	-0.284208	2	59.5211	53.8819	97.9201	1.70903	9.47899
13972	Wed Mar 22 14:20:10 2017_x000D_	63.7336	62.9658	-12.6874	-0.221437	2	59.251	54.9697	98.8158	1.72466	9.16686
13973	Wed Mar 22 14:20:10 2017_x000D_	64.127	62.9538	-12.6908	-0.221496	2	59.251	54.9697	98.8158	1.72466	9.35528
13974	Wed Mar 22 14:20:10 2017_x000D_	64.4235	63.0458	-9.33935	-0.163002	2	59.251	54.9697	98.8158	1.72466	9.59052
13975	Wed Mar 22 14:20:10 2017_x000D_	65.1148	63.2266	-9.87878	-0.172417	2	59.251	54.9697	98.8158	1.72466	10.1272
13976	Wed Mar 22 14:20:10 2017_x000D_	65.4092	63.2175	-9.33902	-0.162997	2	58.9704	56.2759	104.692	1.82722	9.46805
13977	Wed Mar 22 14:20:10 2017_x000D_	66.0997	63.3981	-9.87877	-0.172417	2	58.9704	56.2759	104.692	1.82722	10.0773
13978	Wed Mar 22 14:20:10 2017_x000D_	66.4921	63.386	-9.8815	-0.172465	2	58.9704	56.2759	104.692	1.82722	10.3503
13979	Wed Mar 22 14:20:10 2017_x000D_	66.8859	63.4749	-7.01416	-0.12242	2	58.9704	56.2759	104.692	1.82722	10.6996
13980	Wed Mar 22 14:20:10 2017_x000D_	67.5747	63.6551	-6.5977	-0.115152	2	58.9704	56.2759	104.692	1.82722	11.3352
13981	Wed Mar 22 14:20:10 2017_x000D_	67.9664	63.643	-6.5996	-0.115185	2	58.9282	57.1508	99.2347	1.73197	11.1282
13982	Wed Mar 22 14:20:10 2017_x000D_	68.7508	63.7193	-9.34063	-0.163025	2	58.9282	57.1508	99.2347	1.73197	11.8165
13983	Wed Mar 22 14:20:10 2017_x000D_	69.046	63.8109	-7.01182	-0.122379	2	58.9282	57.1508	99.2347	1.73197	12.1131
13984	Wed Mar 22 14:20:10 2017_x000D_	69.4384	63.8993	-9.88147	-0.172464	2	58.9282	57.1508	99.2347	1.73197	12.4903
13985	Wed Mar 22 14:20:10 2017_x000D_	70.1237	63.9787	-6.59682	-0.115136	2	59.7335	58.4879	44.4086	0.775076	11.7518
13986	Wed Mar 22 14:20:10 2017_x000D_	70.5144	63.9665	-6.59869	-0.115169	2	59.7335	58.4879	44.4086	0.775076	12.0931
13987	Wed Mar 22 14:20:10 2017_x000D_	70.9075	64.1553	-6.59393	-0.115086	2	59.7335	58.4879	44.4086	0.775076	12.5291
13988	Wed Mar 22 14:20:10 2017_x000D_	71.688	64.1309	-6.59775	-0.115152	2	59.7335	58.4879	44.4086	0.775076	13.2194
13989	Wed Mar 22 14:20:10 2017_x000D_	72.4703	64.3073	-6.59494	-0.115103	2	60.9726	59.8369	34.2449	0.597687	12.3362
13990	Wed Mar 22 14:20:10 2017_x000D_	72.8611	64.3954	-9.34058	-0.163024	2	60.9726	59.8369	34.2449	0.597687	12.7325
13991	Wed Mar 22 14:20:10 2017_x000D_	73.0559	64.3892	-9.34187	-0.163046	2	60.9726	59.8369	34.2449	0.597687	12.9124
13992	Wed Mar 22 14:20:10 2017_x000D_	73.4466	64.4775	-6.59295	-0.115069	2	60.9726	59.8369	34.2449	0.597687	13.3092
13993	Wed Mar 22 14:20:10 2017_x000D_	74.1289	64.5562	-9.88691	-0.172559	2	60.9726	59.8369	34.2449	0.597687	13.9771
13994	Wed Mar 22 14:20:11 2017_x000D_	74.4217	64.6474	-6.59106	-0.115036	2	61.375	60.505	46.374	0.809379	13.6885
13995	Wed Mar 22 14:20:11 2017_x000D_	75.1032	64.726	-9.88694	-0.17256	2	61.375	60.505	46.374	0.809379	14.3625
13996	Wed Mar 22 14:20:11 2017_x000D_	75.3943	64.7168	-9.34386	-0.163081	2	61.375	60.505	46.374	0.809379	14.6383
13997	Wed Mar 22 14:20:11 2017_x000D_	75.9791	64.8987	-9.34085	-0.163029	2	61.375	60.505	46.374	0.809379	15.2507
13998	Wed Mar 22 14:20:11 2017_x000D_	76.1731	64.8925	-9.34215	-0.163051	2	63.9365	61.4536	0	0	12.7106
13999	Wed Mar 22 14:20:11 2017_x000D_	76.3684	64.9866	-6.58731	-0.11497	2	63.9365	61.4536	0	0	12.9242
14000	Wed Mar 22 14:20:11 2017_x000D_	76.7563	64.9743	-6.58918	-0.115003	2	63.9365	61.4536	0	0	13.2945
14001	Wed Mar 22 14:20:11 2017_x000D_	76.9502	64.9681	-6.59016	-0.11502	2	63.9365	61.4536	0	0	13.4799
14002	Wed Mar 22 14:20:11 2017_x000D_	77.1452	65.0622	-3.79985	-0.0663199	2	66.312	61.7404	0	0	11.331
14003	Wed Mar 22 14:20:11 2017_x000D_	77.339	65.056	-3.80044	-0.0663301	2	66.312	61.7404	0	0	11.5147
14004	Wed Mar 22 14:20:11 2017_x000D_	77.3388	65.0557	-9.34318	-0.163069	2	66.312	61.7404	0	0	11.5144
14005	Wed Mar 22 14:20:11 2017_x000D_	77.3388	65.0549	-26.9677	-0.470674	2	66.312	61.7404	0	0	11.5142
14006	Wed Mar 22 14:20:11 2017_x000D_	77.337	64.8544	-34.6834	-0.60534	2	68.0469	61.7901	0	0	9.78243
14007	Wed Mar 22 14:20:11 2017_x000D_	77.3375	64.8539	-50.726	-0.885336	2	68.0469	61.7901	0	0	9.78275
14008	Wed Mar 22 14:20:11 2017_x000D_	77.3378	64.8537	-58.4542	-1.02022	2	68.0469	61.7901	0	0	9.78297
14009	Wed Mar 22 14:20:11 2017_x000D_	77.4362	64.9508	-67.0305	-1.1699	2	68.0469	61.7901	0	0	9.90702
14010	Wed Mar 22 14:20:11 2017_x000D_	77.4391	65.1512	-84.1028	-1.46787	2	68.0469	61.7901	0	0	9.97549
14011	Wed Mar 22 14:20:11 2017_x000D_	77.5373	65.2486	267.848	4.67482	2	71.0929	61.6588	0	0	7.37678
14012	Wed Mar 22 14:20:11 2017_x000D_	77.5418	65.6493	257.075	4.4868	2	71.0929	61.6588	0	0	7.58369
14013	Wed Mar 22 14:20:11 2017_x000D_	77.544	65.8495	252.018	4.39855	2	71.0929	61.6588	0	0	7.69277
14014	Wed Mar 22 14:20:11 2017_x000D_	77.2577	66.2595	242.61	4.23434	2	71.0929	61.6588	0	0	7.69228
14015	Wed Mar 22 14:20:12 2017_x000D_	77.163	66.4627	240.315	4.19429	2	74.1271	61.7458	0	0	5.60944
14016	Wed Mar 22 14:20:12 2017_x000D_	76.6862	67.1786	236.649	4.1303	2	74.1271	61.7458	0	0	6.00536
14017	Wed Mar 22 14:20:12 2017_x000D_	76.6862	67.1786	236.649	4.1303	2	74.1271	61.7458	0	0	6.00536
14018	Wed Mar 22 14:20:12 2017_x000D_	76.3076	67.991	236.648	4.13029	2	74.1271	61.7458	0	0	6.61492
14019	Wed Mar 22 14:20:12 2017_x000D_	76.0192	68.2005	238.888	4.16939	2	75.6437	61.7892	0	0	6.42229
14020	Wed Mar 22 14:20:12 2017_x000D_	75.6396	68.9128	240.316	4.1943	2	75.6437	61.7892	0	0	7.1236
14021	Wed Mar 22 14:20:12 2017_x000D_	75.4492	69.2191	238.888	4.16938	2	75.6437	61.7892	0	0	7.43245
14022	Wed Mar 22 14:20:12 2017_x000D_	75.0673	69.7316	240.316	4.19431	2	75.6437	61.7892	0	0	7.96329
14023	Wed Mar 22 14:20:12 2017_x000D_	74.9751	70.1342	242.611	4.23436	2	75.6437	61.7892	0	0	8.37174
14024	Wed Mar 22 14:20:12 2017_x000D_	74.5932	70.6466	243.864	4.25622	2	76.2827	62.0261	8.31872	0.145189	8.7845
14025	Wed Mar 22 14:20:12 2017_x000D_	74.4998	70.9494	245.016	4.27633	2	76.2827	62.0261	8.31872	0.145189	9.09967
14026	Wed Mar 22 14:20:12 2017_x000D_	74.3083	71.1557	245.016	4.27634	2	76.2827	62.0261	8.31872	0.145189	9.34066
14027	Wed Mar 22 14:20:12 2017_x000D_	74.0246	71.7646	242.612	4.23437	2	76.2827	62.0261	8.31872	0.145189	9.99687
14028	Wed Mar 22 14:20:12 2017_x000D_	73.8342	72.0708	241.248	4.21057	2	76.9216	62.263	19.1586	0.334381	10.2823
14029	Wed Mar 22 14:20:12 2017_x000D_	73.8379	72.3699	242.611	4.23436	2	76.9216	62.263	19.1586	0.334381	10.5669
14030	Wed Mar 22 14:20:12 2017_x000D_	73.4573	72.982	242.611	4.23437	2	76.9216	62.263	19.1586	0.334381	11.2649
14031	Wed Mar 22 14:20:12 2017_x000D_	73.2658	73.1883	242.612	4.23438	2	76.9216	62.263	19.1586	0.334381	11.5207
14032	Wed Mar 22 14:20:12 2017_x000D_	72.9836	73.8963	246.194	4.29689	2	77.3109	63.1482	64.8774	1.13232	11.5865
14033	Wed Mar 22 14:20:12 2017_x000D_	72.7933	74.2024	245.017	4.27635	2	77.3109	63.1482	64.8774	1.13232	11.9417
14034	Wed Mar 22 14:20:12 2017_x000D_	72.7013	74.6045	242.611	4.23436	2	77.3109	63.1482	64.8774	1.13232	12.3489
14035	Wed Mar 22 14:20:12 2017_x000D_	72.4179	75.2127	245.016	4.27634	2	77.3109	63.1482	64.8774	1.13232	13.019
14036	Wed Mar 22 14:20:13 2017_x000D_	72.3234	75.4155	242.611	4.23436	2	77.9058	64.2575	79.4957	1.38746	12.4765
14037	Wed Mar 22 14:20:13 2017_x000D_	71.943	76.0273	242.611	4.23436	2	77.9058	64.2575	79.4957	1.38746	13.1941
14038	Wed Mar 22 14:20:13 2017_x000D_	71.9456	76.2263	242.611	4.23435	2	77.9058	64.2575	79.4957	1.38746	13.3707
14039	Wed Mar 22 14:20:13 2017_x000D_	71.5639	76.7386	241.247	4.21055	2	77.9058	64.2575	79.4957	1.38746	13.9999
14040	Wed Mar 22 14:20:13 2017_x000D_	71.4681	76.8418	240.315	4.19428	2	77.9058	64.2575	79.4957	1.38746	14.1354
14041	Wed Mar 22 14:20:13 2017_x000D_	71.2806	77.3466	238.886	4.16935	2	77.8619	65.1299	78.5432	1.37084	13.8766
14042	Wed Mar 22 14:20:13 2017_x000D_	71.1849	77.4496	242.611	4.23436	2	77.8619	65.1299	78.5432	1.37084	14.0128
14043	Wed Mar 22 14:20:13 2017_x000D_	71.0905	77.6523	240.314	4.19427	2	77.8619	65.1299	78.5432	1.37084	14.236
14044	Wed Mar 22 14:20:13 2017_x000D_	70.9961	77.8548	242.611	4.23436	2	77.8619	65.1299	78.5432	1.37084	14.459
14045	Wed Mar 22 14:20:13 2017_x000D_	70.7115	78.3634	238.886	4.16935	2	77.3741	66.2079	104.692	1.82722	13.8617
14046	Wed Mar 22 14:20:13 2017_x000D_	70.6157	78.4667	235.045	4.10231	2	77.3741	66.2079	104.692	1.82722	13.9984
14047	Wed Mar 22 14:20:13 2017_x000D_	70.6179	78.666	223.42	3.89941	2	77.3741	66.2079	104.692	1.82722	14.1722
14048	Wed Mar 22 14:20:13 2017_x000D_	70.7134	78.5629	215.29	3.75752	2	77.3741	66.2079	104.692	1.82722	14.0361
14049	Wed Mar 22 14:20:13 2017_x000D_	70.8097	78.5592	201.763	3.52142	2	75.9221	69.2227	100.926	1.7615	10.6446
14050	Wed Mar 22 14:20:13 2017_x000D_	70.9063	78.5552	190.511	3.32505	2	75.9221	69.2227	100.926	1.7615	10.595
14051	Wed Mar 22 14:20:13 2017_x000D_	70.9061	78.555	185.012	3.22907	2	75.9221	69.2227	100.926	1.7615	10.5949
14052	Wed Mar 22 14:20:13 2017_x000D_	70.7116	78.5621	173.882	3.03482	2	75.9221	69.2227	100.926	1.7615	10.6946
14053	Wed Mar 22 14:20:13 2017_x000D_	70.5186	78.6687	165.825	2.89419	2	74.9581	71.1593	104.692	1.82722	8.72355
14054	Wed Mar 22 14:20:13 2017_x000D_	70.2232	78.3813	157.253	2.74459	2	74.9581	71.1593	104.692	1.82722	8.63577
14055	Wed Mar 22 14:20:13 2017_x000D_	70.0292	78.3886	149.81	2.61468	2	74.9581	71.1593	104.692	1.82722	8.74968
14056	Wed Mar 22 14:20:13 2017_x000D_	69.5379	78.0091	143.644	2.50706	2	74.9581	71.1593	104.692	1.82722	8.73489
14057	Wed Mar 22 14:20:13 2017_x000D_	69.1461	77.8251	143.647	2.50711	2	74.9581	71.1593	104.692	1.82722	8.84377
14058	Wed Mar 22 14:20:14 2017_x000D_	68.9473	77.5337	141.516	2.46992	2	74.0053	72.8774	107.215	1.87125	6.87492
14059	Wed Mar 22 14:20:14 2017_x000D_	68.2604	77.1614	139.761	2.43929	2	74.0053	72.8774	107.215	1.87125	7.16635
14060	Wed Mar 22 14:20:14 2017_x000D_	67.9636	76.8732	139.516	2.43501	2	74.0053	72.8774	107.215	1.87125	7.24352
14061	Wed Mar 22 14:20:14 2017_x000D_	67.6672	76.5855	139.759	2.43925	2	74.0053	72.8774	107.215	1.87125	7.34313
14062	Wed Mar 22 14:20:14 2017_x000D_	67.0747	76.1086	137.744	2.40409	2	73.5182	73.954	106.89	1.86557	6.79419
14063	Wed Mar 22 14:20:14 2017_x000D_	66.8766	75.9163	137.744	2.40409	2	73.5182	73.954	106.89	1.86557	6.92542
14064	Wed Mar 22 14:20:14 2017_x000D_	66.2834	75.4391	139.76	2.43926	2	73.5182	73.954	106.89	1.86557	7.38565
14065	Wed Mar 22 14:20:14 2017_x000D_	66.0851	75.2466	139.759	2.43925	2	73.5182	73.954	106.89	1.86557	7.54465
14066	Wed Mar 22 14:20:14 2017_x000D_	65.4895	74.6685	139.757	2.43921	2	73.2909	74.1657	107.762	1.88079	7.81759
14067	Wed Mar 22 14:20:14 2017_x000D_	65.2908	74.4757	139.756	2.4392	2	73.2909	74.1657	107.762	1.88079	8.0061
14068	Wed Mar 22 14:20:14 2017_x000D_	64.994	74.2863	141.513	2.46986	2	73.2909	74.1657	107.762	1.88079	8.29778
14069	Wed Mar 22 14:20:14 2017_x000D_	64.497	73.8037	137.745	2.40411	2	73.2909	74.1657	107.762	1.88079	8.80135
14070	Wed Mar 22 14:20:14 2017_x000D_	64.1982	73.5141	141.508	2.46979	2	73.2909	74.1657	107.762	1.88079	9.11602
14071	Wed Mar 22 14:20:14 2017_x000D_	63.9014	73.3244	139.757	2.43922	2	73.0636	74.3774	116.037	2.02522	9.22251
14072	Wed Mar 22 14:20:14 2017_x000D_	63.3068	72.9447	139.76	2.43928	2	73.0636	74.3774	116.037	2.02522	9.86143
14073	Wed Mar 22 14:20:14 2017_x000D_	63.104	72.5507	139.754	2.43916	2	73.0636	74.3774	116.037	2.02522	10.1257
14074	Wed Mar 22 14:20:14 2017_x000D_	62.5086	72.1703	139.757	2.43923	2	73.0636	74.3774	116.037	2.02522	10.7833
14075	Wed Mar 22 14:20:14 2017_x000D_	62.3089	71.9766	139.757	2.43921	2	73.0528	74.5951	116.818	2.03885	11.0584
14076	Wed Mar 22 14:20:14 2017_x000D_	61.7093	71.3949	139.755	2.43918	2	73.0528	74.5951	116.818	2.03885	11.7863
14077	Wed Mar 22 14:20:14 2017_x000D_	61.5092	71.2008	139.754	2.43917	2	73.0528	74.5951	116.818	2.03885	12.0323
14078	Wed Mar 22 14:20:14 2017_x000D_	61.3092	71.0067	139.753	2.43915	2	73.0528	74.5951	116.818	2.03885	12.2796
14079	Wed Mar 22 14:20:15 2017_x000D_	60.9088	70.6182	139.752	2.43913	2	72.6199	74.583	169.074	2.95089	12.364
14080	Wed Mar 22 14:20:15 2017_x000D_	60.7103	70.5247	141.889	2.47642	2	72.6199	74.583	169.074	2.95089	12.5821
14081	Wed Mar 22 14:20:15 2017_x000D_	60.4117	70.3337	140.032	2.44403	2	72.6199	74.583	169.074	2.95089	12.9266
14082	Wed Mar 22 14:20:15 2017_x000D_	60.0102	69.9446	143.612	2.5065	2	72.6199	74.583	169.074	2.95089	13.4357
14083	Wed Mar 22 14:20:15 2017_x000D_	59.7094	69.6526	139.753	2.43915	2	71.5269	74.7706	180	3.14159	12.8782
14084	Wed Mar 22 14:20:15 2017_x000D_	59.4122	69.5622	140.034	2.44406	2	71.5269	74.7706	180	3.14159	13.1869
14085	Wed Mar 22 14:20:15 2017_x000D_	59.3098	69.364	141.887	2.47639	2	71.5269	74.7706	180	3.14159	13.36
14086	Wed Mar 22 14:20:15 2017_x000D_	59.1107	69.2697	139.757	2.43921	2	71.5269	74.7706	180	3.14159	13.5802
14087	Wed Mar 22 14:20:15 2017_x000D_	58.8076	68.8767	137.882	2.40649	2	71.5269	74.7706	180	3.14159	14.0185
14088	Wed Mar 22 14:20:15 2017_x000D_	58.7087	68.8799	139.755	2.43919	2	70.6719	74.5288	187.871	3.27897	13.2298
14089	Wed Mar 22 14:20:15 2017_x000D_	58.5076	68.6849	139.755	2.43918	2	70.6719	74.5288	187.871	3.27897	13.4952
14090	Wed Mar 22 14:20:15 2017_x000D_	58.3084	68.5909	141.887	2.4764	2	70.6719	74.5288	187.871	3.27897	13.7155
14091	Wed Mar 22 14:20:15 2017_x000D_	58.3081	68.5911	149.714	2.61299	2	70.6719	74.5288	187.871	3.27897	13.7157
14092	Wed Mar 22 14:20:15 2017_x000D_	58.4048	68.4871	153.467	2.6785	2	68.9507	74.2627	180	3.14159	12.0239
14093	Wed Mar 22 14:20:15 2017_x000D_	58.3062	68.491	164.809	2.87647	2	68.9507	74.2627	180	3.14159	12.1086
14094	Wed Mar 22 14:20:15 2017_x000D_	58.3062	68.491	164.809	2.87647	2	68.9507	74.2627	180	3.14159	12.1086
14095	Wed Mar 22 14:20:15 2017_x000D_	58.2056	68.3939	173.593	3.02977	2	68.9507	74.2627	180	3.14159	12.2434
14096	Wed Mar 22 14:20:15 2017_x000D_	58.0102	68.5017	181.911	3.17494	2	67.8787	74.0147	190.003	3.31618	11.304
14097	Wed Mar 22 14:20:15 2017_x000D_	57.91	68.4044	190.593	3.32648	2	67.8787	74.0147	190.003	3.31618	11.439
14098	Wed Mar 22 14:20:15 2017_x000D_	57.811	68.4077	190.186	3.31937	2	67.8787	74.0147	190.003	3.31618	11.5238
14099	Wed Mar 22 14:20:15 2017_x000D_	57.5151	68.4178	201.468	3.51629	2	67.8787	74.0147	190.003	3.31618	11.7783
14100	Wed Mar 22 14:20:15 2017_x000D_	57.4184	68.522	205.031	3.57846	2	67.8787	74.0147	190.003	3.31618	11.8147
14101	Wed Mar 22 14:20:16 2017_x000D_	57.1259	68.7337	211.256	3.68712	2	67.0124	73.9906	189.972	3.31564	11.1972
14102	Wed Mar 22 14:20:16 2017_x000D_	56.9302	68.8412	213.624	3.72844	2	67.0124	73.9906	189.972	3.31564	11.3211
14103	Wed Mar 22 14:20:16 2017_x000D_	56.6355	68.952	212.662	3.71166	2	67.0124	73.9906	189.972	3.31564	11.5355
14104	Wed Mar 22 14:20:16 2017_x000D_	56.0497	69.3756	212.663	3.71167	2	67.0124	73.9906	189.972	3.31564	11.8945
14105	Wed Mar 22 14:20:16 2017_x000D_	55.7565	69.5875	211.257	3.68713	2	66.1567	73.7486	183.567	3.20384	11.2017
14106	Wed Mar 22 14:20:16 2017_x000D_	55.1705	70.0113	211.258	3.68714	2	66.1567	73.7486	183.567	3.20384	11.6045
14107	Wed Mar 22 14:20:16 2017_x000D_	54.8775	70.2232	212.664	3.71169	2	66.1567	73.7486	183.567	3.20384	11.8173
14108	Wed Mar 22 14:20:16 2017_x000D_	54.5823	70.3344	213.623	3.72842	2	66.1567	73.7486	183.567	3.20384	12.0675
14109	Wed Mar 22 14:20:16 2017_x000D_	53.8947	70.6609	212.662	3.71165	2	65.9508	73.5247	186.726	3.25898	12.3916
14110	Wed Mar 22 14:20:16 2017_x000D_	53.6013	70.873	211.256	3.68712	2	65.9508	73.5247	186.726	3.25898	12.631
14111	Wed Mar 22 14:20:16 2017_x000D_	53.308	71.0851	212.662	3.71166	2	65.9508	73.5247	186.726	3.25898	12.876
14112	Wed Mar 22 14:20:16 2017_x000D_	52.7211	71.5094	212.663	3.71167	2	65.9508	73.5247	186.726	3.25898	13.3823
14113	Wed Mar 22 14:20:16 2017_x000D_	52.3284	71.7251	212.662	3.71166	2	65.9508	73.5247	186.726	3.25898	13.7408
14114	Wed Mar 22 14:20:16 2017_x000D_	51.7412	72.1497	212.663	3.71167	2	65.1056	73.0648	204.768	3.57388	13.3957
14115	Wed Mar 22 14:20:16 2017_x000D_	51.5468	72.3585	212.664	3.71169	2	65.1056	73.0648	204.768	3.57388	13.5772
14116	Wed Mar 22 14:20:16 2017_x000D_	50.7586	72.6894	215.087	3.75398	2	65.1056	73.0648	204.768	3.57388	14.3519
14117	Wed Mar 22 14:20:16 2017_x000D_	50.5642	72.8983	215.088	3.75399	2	65.1056	73.0648	204.768	3.57388	14.5424
14118	Wed Mar 22 14:20:16 2017_x000D_	49.9764	73.3232	215.088	3.75399	2	63.4254	71.9267	190.926	3.33229	13.5213
14119	Wed Mar 22 14:20:16 2017_x000D_	49.5851	73.6402	212.664	3.71169	2	63.4254	71.9267	190.926	3.33229	13.946
14120	Wed Mar 22 14:20:16 2017_x000D_	49.3885	73.7483	215.088	3.754	2	63.4254	71.9267	190.926	3.33229	14.1546
14121	Wed Mar 22 14:20:16 2017_x000D_	48.8004	74.1735	215.088	3.754	2	63.4254	71.9267	190.926	3.33229	14.7966
14122	Wed Mar 22 14:20:17 2017_x000D_	48.4067	74.3898	215.088	3.75399	2	61.9293	71.4482	202.785	3.53926	13.8388
14123	Wed Mar 22 14:20:17 2017_x000D_	48.1124	74.6025	213.622	3.72841	2	61.9293	71.4482	202.785	3.53926	14.1724
14124	Wed Mar 22 14:20:17 2017_x000D_	47.4244	75.0316	215.087	3.75398	2	61.9293	71.4482	202.785	3.53926	14.941
14125	Wed Mar 22 14:20:17 2017_x000D_	47.2319	75.3416	212.666	3.71173	2	61.9293	71.4482	202.785	3.53926	15.2043
14126	Wed Mar 22 14:20:17 2017_x000D_	46.6409	75.6664	215.088	3.75399	2	61.0728	71.2059	180	3.14159	15.1055
14127	Wed Mar 22 14:20:17 2017_x000D_	46.3466	75.8792	216.678	3.78174	2	61.0728	71.2059	180	3.14159	15.4499
14128	Wed Mar 22 14:20:17 2017_x000D_	46.0519	76.0922	215.088	3.754	2	61.0728	71.2059	180	3.14159	15.7957
14129	Wed Mar 22 14:20:17 2017_x000D_	45.4604	76.4172	212.666	3.71172	2	61.0728	71.2059	180	3.14159	16.4592
14130	Wed Mar 22 14:20:17 2017_x000D_	45.2655	76.6265	212.667	3.71174	2	61.0728	71.2059	180	3.14159	16.7109
14131	Wed Mar 22 14:20:17 2017_x000D_	44.9707	76.8396	211.266	3.68728	2	59.7613	71.3874	180	3.14159	15.7635
14132	Wed Mar 22 14:20:17 2017_x000D_	44.4789	77.1611	215.088	3.75399	2	59.7613	71.3874	180	3.14159	16.3367
14133	Wed Mar 22 14:20:17 2017_x000D_	44.0866	77.4789	212.668	3.71175	2	59.7613	71.3874	180	3.14159	16.8167
14134	Wed Mar 22 14:20:17 2017_x000D_	43.7891	77.5912	208.791	3.6441	2	59.7613	71.3874	180	3.14159	17.1347
14135	Wed Mar 22 14:20:17 2017_x000D_	43.5918	77.6997	211.266	3.68728	2	57.1169	72.1866	160.102	2.79431	14.6056
14136	Wed Mar 22 14:20:17 2017_x000D_	43.1969	77.9167	211.266	3.68728	2	57.1169	72.1866	160.102	2.79431	15.0533
14137	Wed Mar 22 14:20:17 2017_x000D_	43.0018	78.1261	211.267	3.6873	2	57.1169	72.1866	160.102	2.79431	15.3138
14138	Wed Mar 22 14:20:17 2017_x000D_	42.902	78.1299	212.667	3.71173	2	57.1169	72.1866	160.102	2.79431	15.4073
14139	Wed Mar 22 14:20:17 2017_x000D_	42.6068	78.3432	211.266	3.6873	2	55.5567	73.0162	172.345	3.00799	14.0027
14140	Wed Mar 22 14:20:17 2017_x000D_	42.4092	78.4518	208.793	3.64412	2	55.5567	73.0162	172.345	3.00799	14.2268
14141	Wed Mar 22 14:20:17 2017_x000D_	41.9186	78.8747	202.483	3.53399	2	55.5567	73.0162	172.345	3.00799	14.8432
14142	Wed Mar 22 14:20:17 2017_x000D_	41.7183	78.8823	197.007	3.43843	2	55.5567	73.0162	172.345	3.00799	15.0304
14143	Wed Mar 22 14:20:18 2017_x000D_	41.42	78.9944	182.206	3.18009	2	55.5567	73.0162	172.345	3.00799	15.3488
14144	Wed Mar 22 14:20:18 2017_x000D_	41.1192	79.0058	176.718	3.08431	2	53.3457	73.8276	165.308	2.88517	13.2778
14145	Wed Mar 22 14:20:18 2017_x000D_	41.0165	78.9083	168.02	2.9325	2	53.3457	73.8276	165.308	2.88517	13.335
14146	Wed Mar 22 14:20:18 2017_x000D_	40.6159	78.9231	155.318	2.71081	2	53.3457	73.8276	165.308	2.88517	13.7117
14147	Wed Mar 22 14:20:18 2017_x000D_	40.4101	78.7285	150.378	2.62459	2	53.3457	73.8276	165.308	2.88517	13.8329
14148	Wed Mar 22 14:20:18 2017_x000D_	40.0016	78.4403	140.482	2.45186	2	50.6901	74.845	153.091	2.67194	11.277
14149	Wed Mar 22 14:20:18 2017_x000D_	39.7988	78.3468	134.621	2.34959	2	50.6901	74.845	153.091	2.67194	11.4404
14150	Wed Mar 22 14:20:18 2017_x000D_	39.696	78.2494	130.646	2.28021	2	50.6901	74.845	153.091	2.67194	11.5091
14151	Wed Mar 22 14:20:18 2017_x000D_	39.2791	77.6577	122.913	2.14523	2	50.6901	74.845	153.091	2.67194	11.7525
14152	Wed Mar 22 14:20:18 2017_x000D_	39.1684	77.2568	120.518	2.10344	2	49.1401	75.4567	165.308	2.88517	10.1329
14153	Wed Mar 22 14:20:18 2017_x000D_	38.6505	76.6683	118.022	2.05987	2	49.1401	75.4567	165.308	2.88517	10.5593
14154	Wed Mar 22 14:20:18 2017_x000D_	38.5392	76.2668	120.52	2.10346	2	49.1401	75.4567	165.308	2.88517	10.6318
14155	Wed Mar 22 14:20:18 2017_x000D_	38.3301	75.97	119.218	2.08076	2	49.1401	75.4567	165.308	2.88517	10.8222
14156	Wed Mar 22 14:20:18 2017_x000D_	37.909	75.2754	120.521	2.10349	2	47.8276	75.6385	169.074	2.95089	9.92524
14157	Wed Mar 22 14:20:18 2017_x000D_	37.697	74.8769	120.52	2.10348	2	47.8276	75.6385	169.074	2.95089	10.1592
14158	Wed Mar 22 14:20:18 2017_x000D_	37.4794	74.2752	120.516	2.10341	2	47.8276	75.6385	169.074	2.95089	10.4376
14159	Wed Mar 22 14:20:18 2017_x000D_	37.2725	74.0794	120.519	2.10345	2	47.8276	75.6385	169.074	2.95089	10.6696
14160	Wed Mar 22 14:20:18 2017_x000D_	36.8531	73.4843	120.521	2.10349	2	47.8276	75.6385	169.074	2.95089	11.1839
14161	Wed Mar 22 14:20:18 2017_x000D_	36.744	73.1831	124.384	2.17092	2	46.9491	75.8324	173.274	3.0242	10.5434
14162	Wed Mar 22 14:20:18 2017_x000D_	36.5368	72.9869	124.386	2.17095	2	46.9491	75.8324	173.274	3.0242	10.7941
14163	Wed Mar 22 14:20:18 2017_x000D_	36.3241	72.5872	124.385	2.17092	2	46.9491	75.8324	173.274	3.0242	11.1095
14164	Wed Mar 22 14:20:18 2017_x000D_	36.0101	72.1908	126.708	2.21147	2	46.9491	75.8324	173.274	3.0242	11.5292
14165	Wed Mar 22 14:20:19 2017_x000D_	35.6963	71.7942	124.387	2.17096	2	45.8637	75.8023	180	3.14159	10.9289
14166	Wed Mar 22 14:20:19 2017_x000D_	35.4831	71.3939	124.385	2.17093	2	45.8637	75.8023	180	3.14159	11.2779
14167	Wed Mar 22 14:20:19 2017_x000D_	35.2698	70.9933	124.384	2.1709	2	45.8637	75.8023	180	3.14159	11.6343
14168	Wed Mar 22 14:20:19 2017_x000D_	34.8514	70.4977	125.994	2.199	2	45.8637	75.8023	180	3.14159	12.2233
14169	Wed Mar 22 14:20:19 2017_x000D_	34.6406	70.1984	124.386	2.17095	2	45.2123	75.7842	186.589	3.25659	11.9567
14170	Wed Mar 22 14:20:19 2017_x000D_	34.4269	69.7971	124.384	2.17092	2	45.2123	75.7842	186.589	3.25659	12.3357
14171	Wed Mar 22 14:20:19 2017_x000D_	34.4269	69.7971	124.384	2.17092	2	45.2123	75.7842	186.589	3.25659	12.3357
14172	Wed Mar 22 14:20:19 2017_x000D_	34.0049	69.1982	124.385	2.17092	2	45.2123	75.7842	186.589	3.25659	12.9993
14173	Wed Mar 22 14:20:19 2017_x000D_	33.5882	68.8031	124.389	2.17099	2	43.7026	75.524	180	3.14159	12.1438
14174	Wed Mar 22 14:20:19 2017_x000D_	33.5825	68.5988	124.385	2.17093	2	43.7026	75.524	180	3.14159	12.2627
14175	Wed Mar 22 14:20:19 2017_x000D_	33.374	68.4011	124.387	2.17096	2	43.7026	75.524	180	3.14159	12.5465
14176	Wed Mar 22 14:20:19 2017_x000D_	33.1597	67.9988	124.385	2.17093	2	43.7026	75.524	180	3.14159	12.953
14177	Wed Mar 22 14:20:19 2017_x000D_	32.9511	67.8009	124.387	2.17097	2	43.7026	75.524	180	3.14159	13.2379
14178	Wed Mar 22 14:20:19 2017_x000D_	32.7424	67.6029	124.39	2.17101	2	41.0861	75.6697	180	3.14159	11.6056
14179	Wed Mar 22 14:20:19 2017_x000D_	32.7366	67.3983	124.386	2.17094	2	41.0861	75.6697	180	3.14159	11.7529
14180	Wed Mar 22 14:20:19 2017_x000D_	32.5249	67.098	125.989	2.19893	2	41.0861	75.6697	180	3.14159	12.1148
14181	Wed Mar 22 14:20:19 2017_x000D_	32.1038	66.5992	132.404	2.31088	2	41.0861	75.6697	180	3.14159	12.7654
14182	Wed Mar 22 14:20:19 2017_x000D_	31.8944	66.401	140.601	2.45395	2	39.1308	75.6155	188.054	3.28216	11.7163
14183	Wed Mar 22 14:20:19 2017_x000D_	31.7865	66.1999	155.03	2.70579	2	39.1308	75.6155	188.054	3.28216	11.9412
14184	Wed Mar 22 14:20:19 2017_x000D_	31.5834	66.2067	160.388	2.7993	2	39.1308	75.6155	188.054	3.28216	12.0619
14185	Wed Mar 22 14:20:19 2017_x000D_	31.3771	66.1113	176.056	3.07276	2	39.1308	75.6155	188.054	3.28216	12.2658
14186	Wed Mar 22 14:20:20 2017_x000D_	31.1739	66.1179	181.814	3.17326	2	37.8371	75.3612	180	3.14159	11.3946
14187	Wed Mar 22 14:20:20 2017_x000D_	30.9678	66.0221	190.405	3.32319	2	37.8371	75.3612	180	3.14159	11.5934
14188	Wed Mar 22 14:20:20 2017_x000D_	30.666	66.1345	199.453	3.48111	2	37.8371	75.3612	180	3.14159	11.6857
14189	Wed Mar 22 14:20:20 2017_x000D_	30.3611	66.1442	205.914	3.59387	2	37.8371	75.3612	180	3.14159	11.8678
14190	Wed Mar 22 14:20:20 2017_x000D_	30.2625	66.2499	209.86	3.66275	2	37.8371	75.3612	180	3.14159	11.8486
14191	Wed Mar 22 14:20:20 2017_x000D_	29.8588	66.3653	220.629	3.85071	2	36.5431	75.1068	180	3.14159	11.0043
14192	Wed Mar 22 14:20:20 2017_x000D_	29.7601	66.471	224.843	3.92426	2	36.5431	75.1068	180	3.14159	10.9812
14193	Wed Mar 22 14:20:20 2017_x000D_	29.368	66.9967	226.961	3.96121	2	36.5431	75.1068	180	3.14159	10.8285
14194	Wed Mar 22 14:20:20 2017_x000D_	28.9667	67.2149	226.96	3.9612	2	36.5431	75.1068	180	3.14159	10.94
14195	Wed Mar 22 14:20:20 2017_x000D_	28.4724	67.7441	222.882	3.89003	2	36.1084	75.0948	185.584	3.23906	10.5991
14196	Wed Mar 22 14:20:20 2017_x000D_	28.2809	68.1608	222.883	3.89005	2	36.1084	75.0948	185.584	3.23906	10.4571
14197	Wed Mar 22 14:20:20 2017_x000D_	28.0833	68.3725	222.884	3.89005	2	36.1084	75.0948	185.584	3.23906	10.4686
14198	Wed Mar 22 14:20:20 2017_x000D_	27.484	68.8026	222.883	3.89004	2	36.1084	75.0948	185.584	3.23906	10.6758
14199	Wed Mar 22 14:20:20 2017_x000D_	27.0823	69.021	222.882	3.89003	2	35.6836	74.8645	180	3.14159	10.3985
14200	Wed Mar 22 14:20:20 2017_x000D_	26.6899	69.5471	220.632	3.85076	2	35.6836	74.8645	180	3.14159	10.448
14201	Wed Mar 22 14:20:20 2017_x000D_	26.39	69.7623	218.845	3.81956	2	35.6836	74.8645	180	3.14159	10.602
14202	Wed Mar 22 14:20:20 2017_x000D_	26.0902	69.9775	220.632	3.85075	2	35.6836	74.8645	180	3.14159	10.7664
14203	Wed Mar 22 14:20:20 2017_x000D_	25.6946	70.4011	220.632	3.85076	2	35.6836	74.8645	180	3.14159	10.9408
14204	Wed Mar 22 14:20:20 2017_x000D_	25.3945	70.6165	218.845	3.81957	2	35.4662	74.8585	180	3.14159	10.9286
14205	Wed Mar 22 14:20:20 2017_x000D_	25.0979	70.9342	222.883	3.89003	2	35.4662	74.8585	180	3.14159	11.0861
14206	Wed Mar 22 14:20:20 2017_x000D_	24.4978	71.3649	222.882	3.89002	2	35.4662	74.8585	180	3.14159	11.5113
14207	Wed Mar 22 14:20:21 2017_x000D_	24.2999	71.5768	222.882	3.89002	2	35.4662	74.8585	180	3.14159	11.6385
14208	Wed Mar 22 14:20:21 2017_x000D_	23.7028	72.1102	220.632	3.85076	2	33.9743	74.1616	212.115	3.7021	10.4743
14209	Wed Mar 22 14:20:21 2017_x000D_	23.5049	72.3222	220.633	3.85077	2	33.9743	74.1616	212.115	3.7021	10.6298
14210	Wed Mar 22 14:20:21 2017_x000D_	22.9043	72.7533	220.632	3.85076	2	33.9743	74.1616	212.115	3.7021	11.1592
14211	Wed Mar 22 14:20:21 2017_x000D_	22.6073	73.0714	221.066	3.85832	2	33.9743	74.1616	212.115	3.7021	11.4192
14212	Wed Mar 22 14:20:21 2017_x000D_	22.109	73.499	222.881	3.89001	2	32.5116	72.8095	211.9	3.69836	10.4254
14213	Wed Mar 22 14:20:21 2017_x000D_	21.8084	73.7147	221.065	3.85832	2	32.5116	72.8095	211.9	3.69836	10.7414
14214	Wed Mar 22 14:20:21 2017_x000D_	21.5114	74.0328	220.633	3.85077	2	32.5116	72.8095	211.9	3.69836	11.068
14215	Wed Mar 22 14:20:21 2017_x000D_	20.9103	74.4643	220.632	3.85076	2	32.5116	72.8095	211.9	3.69836	11.7187
14216	Wed Mar 22 14:20:21 2017_x000D_	20.7121	74.6765	220.632	3.85076	2	31.246	71.8997	199.159	3.47597	10.8937
14217	Wed Mar 22 14:20:21 2017_x000D_	20.4114	74.8924	218.847	3.8196	2	31.246	71.8997	199.159	3.47597	11.2403
14218	Wed Mar 22 14:20:21 2017_x000D_	19.9126	75.3204	220.632	3.85076	2	31.246	71.8997	199.159	3.47597	11.8384
14219	Wed Mar 22 14:20:21 2017_x000D_	19.7144	75.5326	220.632	3.85076	2	31.246	71.8997	199.159	3.47597	12.0903
14220	Wed Mar 22 14:20:21 2017_x000D_	19.2153	75.9608	218.848	3.81962	2	31.246	71.8997	199.159	3.47597	12.6976
14221	Wed Mar 22 14:20:21 2017_x000D_	18.9112	76.0744	222.879	3.88998	2	29.0897	71.4021	180	3.14159	11.1997
14222	Wed Mar 22 14:20:21 2017_x000D_	18.7129	76.2866	222.879	3.88998	2	29.0897	71.4021	180	3.14159	11.4689
14223	Wed Mar 22 14:20:21 2017_x000D_	18.3128	76.6089	220.632	3.85075	2	29.0897	71.4021	180	3.14159	11.9688
14224	Wed Mar 22 14:20:21 2017_x000D_	18.1145	76.8212	220.632	3.85075	2	29.0897	71.4021	180	3.14159	12.2402
14225	Wed Mar 22 14:20:21 2017_x000D_	17.7144	77.1435	222.879	3.88997	2	26.6855	71.5535	173.274	3.0242	10.5702
14226	Wed Mar 22 14:20:21 2017_x000D_	17.7178	77.2458	220.632	3.85076	2	26.6855	71.5535	173.274	3.0242	10.6218
14227	Wed Mar 22 14:20:21 2017_x000D_	17.3141	77.4658	220.632	3.85075	2	26.6855	71.5535	173.274	3.0242	11.0805
14228	Wed Mar 22 14:20:21 2017_x000D_	17.2183	77.6744	218.849	3.81963	2	26.6855	71.5535	173.274	3.0242	11.2736
14229	Wed Mar 22 14:20:22 2017_x000D_	17.0128	77.6821	218.848	3.81961	2	24.9241	71.9417	180	3.14159	9.7745
14230	Wed Mar 22 14:20:22 2017_x000D_	16.7185	78.1031	212.471	3.70832	2	24.9241	71.9417	180	3.14159	10.2613
14231	Wed Mar 22 14:20:22 2017_x000D_	16.821	78.0993	205.999	3.59536	2	24.9241	71.9417	180	3.14159	10.1772
14232	Wed Mar 22 14:20:22 2017_x000D_	16.7179	78.1031	199.593	3.48356	2	24.9241	71.9417	180	3.14159	10.2618
14233	Wed Mar 22 14:20:22 2017_x000D_	16.9229	78.095	182.152	3.17915	2	24.9241	71.9417	180	3.14159	10.0937
14234	Wed Mar 22 14:20:22 2017_x000D_	16.9228	78.0947	176.166	3.07467	2	22.0736	72.2995	180	3.14159	7.75339
14235	Wed Mar 22 14:20:22 2017_x000D_	17.0252	78.0901	158.25	2.76199	2	22.0736	72.2995	180	3.14159	7.68228
14236	Wed Mar 22 14:20:22 2017_x000D_	16.9226	78.0936	151.75	2.64853	2	22.0736	72.2995	180	3.14159	7.7527
14237	Wed Mar 22 14:20:22 2017_x000D_	16.7137	77.9986	141.29	2.46597	2	22.0736	72.2995	180	3.14159	7.82357
14238	Wed Mar 22 14:20:22 2017_x000D_	16.5013	77.8013	133.098	2.32299	2	19.658	72.6695	180	3.14159	6.02496
14239	Wed Mar 22 14:20:22 2017_x000D_	16.3951	77.7027	129.041	2.25218	2	19.658	72.6695	180	3.14159	5.9983
14240	Wed Mar 22 14:20:22 2017_x000D_	16.2783	77.2967	118.691	2.07155	2	19.658	72.6695	180	3.14159	5.73004
14241	Wed Mar 22 14:20:22 2017_x000D_	16.0693	77.2019	112.328	1.9605	2	19.658	72.6695	180	3.14159	5.78113
14242	Wed Mar 22 14:20:22 2017_x000D_	15.9522	76.796	109.616	1.91316	2	18.3411	72.8516	180	3.14159	4.61141
14243	Wed Mar 22 14:20:22 2017_x000D_	15.7247	76.1885	109.616	1.91316	2	18.3411	72.8516	180	3.14159	4.24034
14244	Wed Mar 22 14:20:22 2017_x000D_	15.5043	75.7857	109.618	1.9132	2	18.3411	72.8516	180	3.14159	4.08122
14245	Wed Mar 22 14:20:22 2017_x000D_	15.166	74.9758	112.328	1.96049	2	18.3411	72.8516	180	3.14159	3.82014
14246	Wed Mar 22 14:20:22 2017_x000D_	15.1515	74.565	112.323	1.96041	2	18.3411	72.8516	180	3.14159	3.62068
14247	Wed Mar 22 14:20:22 2017_x000D_	14.8201	73.9595	114.941	2.0061	1	15.8844	79.1236	247.003	4.31102	5.27263
14248	Wed Mar 22 14:20:22 2017_x000D_	14.6029	73.6586	116.075	2.02588	1	15.8844	79.1236	247.003	4.31102	5.61324
14249	Wed Mar 22 14:20:22 2017_x000D_	14.4849	73.2509	118.679	2.07134	1	15.8844	79.1236	247.003	4.31102	6.03715
14250	Wed Mar 22 14:20:23 2017_x000D_	14.2601	72.7439	120.011	2.09459	1	15.8844	79.1236	247.003	4.31102	6.58323
14251	Wed Mar 22 14:20:23 2017_x000D_	14.0425	72.4422	118.679	2.07134	1	14.4644	76.6804	247.746	4.32399	4.25915
14252	Wed Mar 22 14:20:23 2017_x000D_	13.8137	71.8315	118.676	2.07129	1	14.4644	76.6804	247.746	4.32399	4.89237
14253	Wed Mar 22 14:20:23 2017_x000D_	13.5996	71.6326	118.679	2.07134	1	14.4644	76.6804	247.746	4.32399	5.12134
14254	Wed Mar 22 14:20:23 2017_x000D_	13.3706	71.0213	118.676	2.07129	1	14.4644	76.6804	247.746	4.32399	5.76384
14255	Wed Mar 22 14:20:23 2017_x000D_	13.1526	70.7192	120.009	2.09456	1	13.6784	74.6905	243.05	4.24202	4.00596
14256	Wed Mar 22 14:20:23 2017_x000D_	12.9345	70.4166	118.679	2.07134	1	13.6784	74.6905	243.05	4.24202	4.33816
14257	Wed Mar 22 14:20:23 2017_x000D_	12.7088	69.9078	120.009	2.09455	1	13.6784	74.6905	243.05	4.24202	4.87999
14258	Wed Mar 22 14:20:23 2017_x000D_	12.4905	69.6048	118.679	2.07134	1	13.6784	74.6905	243.05	4.24202	5.22259
14259	Wed Mar 22 14:20:23 2017_x000D_	12.3758	69.2988	117.315	2.04753	2	16.1619	72.7908	168.986	2.94936	5.15059
14260	Wed Mar 22 14:20:23 2017_x000D_	12.0459	68.7922	118.679	2.07134	2	16.1619	72.7908	168.986	2.94936	5.73849
14261	Wed Mar 22 14:20:23 2017_x000D_	11.9273	68.3823	116.077	2.02593	2	16.1619	72.7908	168.986	2.94936	6.11283
14262	Wed Mar 22 14:20:23 2017_x000D_	11.7011	67.8722	117.313	2.0475	2	16.1619	72.7908	168.986	2.94936	6.64013
14263	Wed Mar 22 14:20:23 2017_x000D_	11.4822	67.5684	116.079	2.02595	2	16.1619	72.7908	168.986	2.94936	7.01235
14264	Wed Mar 22 14:20:23 2017_x000D_	11.2518	66.9541	116.077	2.02592	2	16.1619	72.7908	180	3.14159	7.62733
14265	Wed Mar 22 14:20:23 2017_x000D_	11.0366	66.7536	116.08	2.02598	2	16.1619	72.7908	180	3.14159	7.91937
14266	Wed Mar 22 14:20:23 2017_x000D_	10.9172	66.3425	118.673	2.07123	2	16.1619	72.7908	180	3.14159	8.31189
14267	Wed Mar 22 14:20:23 2017_x000D_	10.8059	66.1387	116.078	2.02594	2	16.1619	72.7908	180	3.14159	8.54033
14268	Wed Mar 22 14:20:23 2017_x000D_	10.5828	65.7307	116.079	2.02595	2	15.726	72.7787	166.987	2.91448	8.72507
14269	Wed Mar 22 14:20:23 2017_x000D_	10.3672	65.5298	116.082	2.02601	2	15.726	72.7787	166.987	2.91448	9.01462
14270	Wed Mar 22 14:20:23 2017_x000D_	10.2477	65.1181	118.673	2.07123	2	15.726	72.7787	166.987	2.91448	9.41789
14271	Wed Mar 22 14:20:23 2017_x000D_	10.1361	64.914	116.08	2.02598	2	15.726	72.7787	166.987	2.91448	9.64886
14272	Wed Mar 22 14:20:24 2017_x000D_	10.0129	64.3982	112.351	1.9609	2	15.2805	72.985	180	3.14159	10.0738
14273	Wed Mar 22 14:20:24 2017_x000D_	9.90127	64.1939	109.66	1.91393	2	15.2805	72.985	180	3.14159	10.3063
14274	Wed Mar 22 14:20:24 2017_x000D_	9.79764	64.1974	101.122	1.76492	2	15.2805	72.985	180	3.14159	10.3578
14275	Wed Mar 22 14:20:24 2017_x000D_	9.69777	64.3045	92.1445	1.60822	2	15.2805	72.985	180	3.14159	10.3208
14276	Wed Mar 22 14:20:24 2017_x000D_	9.69804	64.3049	80.7964	1.41016	2	14.2001	72.7361	187.655	3.2752	9.55791
14277	Wed Mar 22 14:20:24 2017_x000D_	9.69807	64.3056	68.0715	1.18807	2	14.2001	72.7361	187.655	3.2752	9.55728
14278	Wed Mar 22 14:20:24 2017_x000D_	9.69411	64.2021	61.5235	1.07379	2	14.2001	72.7361	187.655	3.2752	9.65055
14279	Wed Mar 22 14:20:24 2017_x000D_	9.68982	64.0988	46.8824	0.818252	2	14.2001	72.7361	187.655	3.2752	9.744
14280	Wed Mar 22 14:20:24 2017_x000D_	9.79365	64.0958	40.4991	0.706843	2	14.2001	72.7361	187.655	3.2752	9.69905
14281	Wed Mar 22 14:20:24 2017_x000D_	9.89363	63.9889	36.3217	0.633933	2	13.5556	72.4993	188.926	3.29738	9.26482
14282	Wed Mar 22 14:20:24 2017_x000D_	10.1972	63.7719	21.9693	0.383437	2	13.5556	72.4993	188.926	3.29738	9.35128
14283	Wed Mar 22 14:20:24 2017_x000D_	10.4013	63.6618	19.261	0.336168	2	13.5556	72.4993	188.926	3.29738	9.38355
14284	Wed Mar 22 14:20:24 2017_x000D_	10.6054	63.5516	16.471	0.287473	2	13.5556	72.4993	188.926	3.29738	9.42152
14285	Wed Mar 22 14:20:24 2017_x000D_	11.433	63.4228	13.6122	0.237577	2	12.9205	72.0439	194.692	3.39801	8.74849
14286	Wed Mar 22 14:20:24 2017_x000D_	11.8448	63.3066	16.4736	0.287519	2	12.9205	72.0439	194.692	3.39801	8.80327
14287	Wed Mar 22 14:20:24 2017_x000D_	12.6715	63.178	13.6134	0.237599	2	12.9205	72.0439	194.692	3.39801	8.8694
14288	Wed Mar 22 14:20:24 2017_x000D_	13.0828	63.0619	16.4762	0.287564	2	12.9205	72.0439	194.692	3.39801	8.98347
14289	Wed Mar 22 14:20:24 2017_x000D_	13.6976	62.836	16.4753	0.287547	2	12.0577	71.8009	191.014	3.33383	9.11365
14290	Wed Mar 22 14:20:24 2017_x000D_	14.1123	62.8236	16.4777	0.28759	2	12.0577	71.8009	191.014	3.33383	9.20941
14291	Wed Mar 22 14:20:24 2017_x000D_	14.3159	62.7139	19.2694	0.336315	2	12.0577	71.8009	191.014	3.33383	9.36339
14292	Wed Mar 22 14:20:24 2017_x000D_	14.9301	62.4881	19.2692	0.336311	2	12.0577	71.8009	191.014	3.33383	9.74571
14293	Wed Mar 22 14:20:25 2017_x000D_	15.2336	62.2715	20.1806	0.352217	2	12.0577	71.8009	191.014	3.33383	10.0447
14294	Wed Mar 22 14:20:25 2017_x000D_	15.8511	62.1496	23.0123	0.40164	2	11.8491	71.5762	262.345	4.57878	10.2409
14295	Wed Mar 22 14:20:25 2017_x000D_	16.1576	62.0369	19.2688	0.336303	2	11.8491	71.5762	262.345	4.57878	10.4672
14296	Wed Mar 22 14:20:25 2017_x000D_	16.7709	61.8114	19.2686	0.3363	2	11.8491	71.5762	262.345	4.57878	10.9351
14297	Wed Mar 22 14:20:25 2017_x000D_	17.1808	61.6957	16.4729	0.287507	2	11.8491	71.5762	262.345	4.57878	11.2273
14298	Wed Mar 22 14:20:25 2017_x000D_	17.4875	61.583	20.1833	0.352265	2	11.6973	70.0394	261.363	4.56165	10.2488
14299	Wed Mar 22 14:20:25 2017_x000D_	17.7936	61.4704	16.4719	0.287489	2	11.6973	70.0394	261.363	4.56165	10.5163
14300	Wed Mar 22 14:20:25 2017_x000D_	18.6092	61.1357	19.2679	0.336288	2	11.6973	70.0394	261.363	4.56165	11.2717
14301	Wed Mar 22 14:20:25 2017_x000D_	19.022	61.1238	19.2705	0.336334	2	11.6973	70.0394	261.363	4.56165	11.5386
14302	Wed Mar 22 14:20:25 2017_x000D_	19.6339	60.8988	19.2703	0.336331	2	11.5171	69.1584	260.334	4.54369	11.5803
14303	Wed Mar 22 14:20:25 2017_x000D_	20.0394	60.6799	19.2688	0.336303	2	11.5171	69.1584	260.334	4.54369	12.0214
14304	Wed Mar 22 14:20:25 2017_x000D_	20.7541	60.4521	20.1847	0.352289	2	11.5171	69.1584	260.334	4.54369	12.6934
14305	Wed Mar 22 14:20:25 2017_x000D_	21.0561	60.2363	19.267	0.336272	2	11.5171	69.1584	260.334	4.54369	13.0613
14306	Wed Mar 22 14:20:25 2017_x000D_	21.7735	60.1122	17.254	0.301139	2	11.147	67.6146	261.074	4.5566	13.008
14307	Wed Mar 22 14:20:25 2017_x000D_	22.0788	60	19.2694	0.336315	2	11.147	67.6146	261.074	4.5566	13.3224
14308	Wed Mar 22 14:20:25 2017_x000D_	22.4868	59.8848	16.4677	0.287415	2	11.147	67.6146	261.074	4.5566	13.7237
14309	Wed Mar 22 14:20:25 2017_x000D_	23.0971	59.6604	16.4667	0.287398	2	11.147	67.6146	261.074	4.5566	14.3553
14310	Wed Mar 22 14:20:25 2017_x000D_	23.505	59.5454	19.2703	0.336331	2	11.147	67.6146	261.074	4.5566	14.7591
14311	Wed Mar 22 14:20:25 2017_x000D_	23.7072	59.4361	16.4657	0.287381	2	11.2323	65.6448	277.655	4.846	13.9345
14312	Wed Mar 22 14:20:25 2017_x000D_	24.3169	59.212	16.4648	0.287364	2	11.2323	65.6448	277.655	4.846	14.5804
14313	Wed Mar 22 14:20:25 2017_x000D_	24.7244	59.0971	19.2699	0.336323	2	11.2323	65.6448	277.655	4.846	14.997
14314	Wed Mar 22 14:20:26 2017_x000D_	25.3367	58.9765	16.4662	0.287389	2	11.2323	65.6448	277.655	4.846	15.6013
14315	Wed Mar 22 14:20:26 2017_x000D_	25.5355	58.764	16.4628	0.287331	2	12.2097	63.2609	283.013	4.93951	14.0641
14316	Wed Mar 22 14:20:26 2017_x000D_	25.9457	58.7525	16.4652	0.287373	2	12.2097	63.2609	283.013	4.93951	14.4569
14317	Wed Mar 22 14:20:26 2017_x000D_	26.5543	58.5287	16.4643	0.287356	2	12.2097	63.2609	283.013	4.93951	15.105
14318	Wed Mar 22 14:20:26 2017_x000D_	26.7592	58.5231	16.4655	0.287377	2	12.2097	63.2609	283.013	4.93951	15.3015
14319	Wed Mar 22 14:20:26 2017_x000D_	26.9641	58.5174	16.4667	0.287398	2	12.6937	62.1782	292.176	5.09944	14.7325
14320	Wed Mar 22 14:20:26 2017_x000D_	27.5723	58.2938	16.4658	0.287382	2	12.6937	62.1782	292.176	5.09944	15.3773
14321	Wed Mar 22 14:20:26 2017_x000D_	27.9785	58.1791	13.5831	0.23707	2	12.6937	62.1782	292.176	5.09944	15.7993
14322	Wed Mar 22 14:20:26 2017_x000D_	28.1801	58.0702	16.4647	0.287364	2	12.6937	62.1782	292.176	5.09944	16.022
14323	Wed Mar 22 14:20:26 2017_x000D_	28.4872	58.0617	17.2547	0.301151	2	13.4153	60.6633	280.926	4.90309	15.2948
14324	Wed Mar 22 14:20:26 2017_x000D_	28.5893	58.059	16.4671	0.287405	2	13.4153	60.6633	280.926	4.90309	15.3959
14325	Wed Mar 22 14:20:26 2017_x000D_	28.8932	57.9473	20.1942	0.352455	2	13.4153	60.6633	280.926	4.90309	15.7144
14326	Wed Mar 22 14:20:26 2017_x000D_	29.0947	57.8384	23.0356	0.402046	2	13.4153	60.6633	280.926	4.90309	15.9318
14327	Wed Mar 22 14:20:26 2017_x000D_	29.3987	57.7268	32.3268	0.564209	2	13.4153	60.6633	280.926	4.90309	16.2509
14328	Wed Mar 22 14:20:26 2017_x000D_	29.2997	57.8328	36.3963	0.635235	2	13.8805	60.0184	332.434	5.80207	15.5733
14329	Wed Mar 22 14:20:26 2017_x000D_	29.4025	57.8297	51.0222	0.890506	2	13.8805	60.0184	332.434	5.80207	15.6756
14330	Wed Mar 22 14:20:26 2017_x000D_	29.3035	57.9354	59.9227	1.04585	2	13.8805	60.0184	332.434	5.80207	15.563
14331	Wed Mar 22 14:20:26 2017_x000D_	29.3037	57.9348	73.4276	1.28155	2	13.8805	60.0184	332.434	5.80207	15.5633
14332	Wed Mar 22 14:20:26 2017_x000D_	29.3067	58.0377	79.9229	1.39492	2	15.9313	58.1022	327.544	5.71672	13.3756
14333	Wed Mar 22 14:20:26 2017_x000D_	29.3035	57.9341	86.0451	1.50177	2	15.9313	58.1022	327.544	5.71672	13.3733
14334	Wed Mar 22 14:20:26 2017_x000D_	29.294	57.6241	97.6444	1.70422	2	15.9313	58.1022	327.544	5.71672	13.3713
14335	Wed Mar 22 14:20:26 2017_x000D_	29.3928	57.5175	105.584	1.84278	2	15.9313	58.1022	327.544	5.71672	13.4742
14336	Wed Mar 22 14:20:27 2017_x000D_	29.2844	57.314	109.939	1.9188	2	17.0612	57.2568	325.926	5.68848	12.2233
14337	Wed Mar 22 14:20:27 2017_x000D_	29.1725	57.0067	119.314	2.08242	2	17.0612	57.2568	325.926	5.68848	12.1139
14338	Wed Mar 22 14:20:27 2017_x000D_	29.166	56.7998	124.28	2.16909	2	17.0612	57.2568	325.926	5.68848	12.1134
14339	Wed Mar 22 14:20:27 2017_x000D_	28.8495	56.4983	136.314	2.37913	2	17.0612	57.2568	325.926	5.68848	11.8127
14340	Wed Mar 22 14:20:27 2017_x000D_	28.6386	56.2969	136.314	2.37913	2	17.0612	57.2568	325.926	5.68848	11.6171
14341	Wed Mar 22 14:20:27 2017_x000D_	28.1111	55.7933	140.387	2.45022	2	18.1815	56.6306	315	5.49779	9.96484
14342	Wed Mar 22 14:20:27 2017_x000D_	27.9	55.5916	140.386	2.4502	2	18.1815	56.6306	315	5.49779	9.77388
14343	Wed Mar 22 14:20:27 2017_x000D_	27.4775	55.1881	140.385	2.45017	2	18.1815	56.6306	315	5.49779	9.40725
14344	Wed Mar 22 14:20:27 2017_x000D_	26.8496	54.7896	140.388	2.45024	2	18.1815	56.6306	315	5.49779	8.86145
14345	Wed Mar 22 14:20:27 2017_x000D_	26.6381	54.5876	140.387	2.45022	2	18.8556	56.211	331.548	5.78661	7.95001
14346	Wed Mar 22 14:20:27 2017_x000D_	26.1059	53.9785	138.427	2.416	2	18.8556	56.211	331.548	5.78661	7.58623
14347	Wed Mar 22 14:20:27 2017_x000D_	25.7942	53.8823	138.286	2.41355	2	18.8556	56.211	331.548	5.78661	7.31895
14348	Wed Mar 22 14:20:27 2017_x000D_	25.5791	53.5763	140.384	2.45016	2	18.8556	56.211	331.548	5.78661	7.22129
14349	Wed Mar 22 14:20:27 2017_x000D_	25.0524	53.1739	138.43	2.41606	2	19.5298	55.7914	327.544	5.71672	6.1115
14350	Wed Mar 22 14:20:27 2017_x000D_	24.7371	52.9737	140.386	2.4502	2	19.5298	55.7914	327.544	5.71672	5.92076
14351	Wed Mar 22 14:20:27 2017_x000D_	24.5247	52.771	140.385	2.45019	2	19.5298	55.7914	327.544	5.71672	5.83711
14352	Wed Mar 22 14:20:27 2017_x000D_	23.9938	52.2641	140.695	2.45559	2	19.5298	55.7914	327.544	5.71672	5.68939
14353	Wed Mar 22 14:20:27 2017_x000D_	23.7779	51.9569	138.428	2.41602	2	19.9856	55.3655	315	5.49779	5.09903
14354	Wed Mar 22 14:20:27 2017_x000D_	23.2491	51.553	140.381	2.45011	2	19.9856	55.3655	315	5.49779	5.01852
14355	Wed Mar 22 14:20:27 2017_x000D_	23.0362	51.3498	140.38	2.4501	2	19.9856	55.3655	315	5.49779	5.04302
14356	Wed Mar 22 14:20:27 2017_x000D_	22.4038	50.9479	140.384	2.45015	2	19.9856	55.3655	315	5.49779	5.03616
14357	Wed Mar 22 14:20:28 2017_x000D_	22.1906	50.7444	140.383	2.45014	2	19.9856	55.3655	315	5.49779	5.12021
14358	Wed Mar 22 14:20:28 2017_x000D_	21.554	50.2379	142.621	2.48921	2	20.6113	56.0423	13.9662	0.243757	5.88045
14359	Wed Mar 22 14:20:28 2017_x000D_	21.3405	50.0341	142.62	2.48919	2	20.6113	56.0423	13.9662	0.243757	6.05229
14360	Wed Mar 22 14:20:28 2017_x000D_	21.0233	49.8326	144.399	2.52023	2	20.6113	56.0423	13.9662	0.243757	6.22335
14361	Wed Mar 22 14:20:28 2017_x000D_	20.4926	49.427	142.621	2.48921	2	20.6113	56.0423	13.9662	0.243757	6.61636
14362	Wed Mar 22 14:20:28 2017_x000D_	20.2788	49.2229	142.62	2.48919	2	21.2466	56.4997	0	0	7.34088
14363	Wed Mar 22 14:20:28 2017_x000D_	19.8577	49.0234	142.624	2.48925	2	21.2466	56.4997	0	0	7.60422
14364	Wed Mar 22 14:20:28 2017_x000D_	19.4294	48.6147	142.621	2.48921	2	21.2466	56.4997	0	0	8.09169
14365	Wed Mar 22 14:20:28 2017_x000D_	19.2186	48.5147	140.389	2.45026	2	21.2466	56.4997	0	0	8.23851
14366	Wed Mar 22 14:20:28 2017_x000D_	18.6863	48.108	138.446	2.41634	2	22.3278	56.7504	355.869	6.21108	9.37825
14367	Wed Mar 22 14:20:28 2017_x000D_	18.4718	47.9033	138.446	2.41633	2	22.3278	56.7504	355.869	6.21108	9.6509
14368	Wed Mar 22 14:20:28 2017_x000D_	18.2572	47.6986	138.445	2.41633	2	22.3278	56.7504	355.869	6.21108	9.92496
14369	Wed Mar 22 14:20:28 2017_x000D_	17.8349	47.4983	138.45	2.41641	2	22.3278	56.7504	355.869	6.21108	10.2853
14370	Wed Mar 22 14:20:28 2017_x000D_	17.62	47.2934	138.45	2.4164	2	22.3278	56.7504	355.869	6.21108	10.564
14371	Wed Mar 22 14:20:28 2017_x000D_	17.398	46.8789	138.444	2.4163	2	23.4575	55.9051	302.456	5.27886	10.8715
14372	Wed Mar 22 14:20:28 2017_x000D_	17.1901	46.8833	138.449	2.41639	2	23.4575	55.9051	302.456	5.27886	10.9851
14373	Wed Mar 22 14:20:28 2017_x000D_	16.8676	46.5755	134.261	2.34329	2	23.4575	55.9051	302.456	5.27886	11.4223
14374	Wed Mar 22 14:20:28 2017_x000D_	16.545	46.2675	130.102	2.27071	2	23.4575	55.9051	302.456	5.27886	11.8603
14375	Wed Mar 22 14:20:28 2017_x000D_	16.226	46.0641	119.511	2.08586	2	23.705	55.2538	315	5.49779	11.8485
14376	Wed Mar 22 14:20:28 2017_x000D_	16.226	46.0641	119.511	2.08586	2	23.705	55.2538	315	5.49779	11.8485
14377	Wed Mar 22 14:20:28 2017_x000D_	16.2269	46.0644	100.862	1.76037	2	23.705	55.2538	315	5.49779	11.8477
14378	Wed Mar 22 14:20:29 2017_x000D_	16.2271	46.0646	94.9681	1.65751	2	23.705	55.2538	315	5.49779	11.8474
14379	Wed Mar 22 14:20:29 2017_x000D_	16.2274	46.0652	77.3118	1.34935	2	23.9818	53.9445	281.457	4.91235	11.055
14380	Wed Mar 22 14:20:29 2017_x000D_	16.1234	46.0679	66.8346	1.16648	2	23.9818	53.9445	281.457	4.91235	11.1263
14381	Wed Mar 22 14:20:29 2017_x000D_	16.1231	46.0685	53.2651	0.929652	2	23.9818	53.9445	281.457	4.91235	11.1261
14382	Wed Mar 22 14:20:29 2017_x000D_	16.1193	45.9638	46.8455	0.817609	2	23.9818	53.9445	281.457	4.91235	11.2031
14383	Wed Mar 22 14:20:29 2017_x000D_	16.2155	45.752	32.0886	0.560052	2	24.0404	52.6285	258.543	4.51243	10.4171
14384	Wed Mar 22 14:20:29 2017_x000D_	16.3192	45.7498	25.4809	0.444726	2	24.0404	52.6285	258.543	4.51243	10.3409
14385	Wed Mar 22 14:20:29 2017_x000D_	16.5236	45.6405	22.7254	0.396634	2	24.0404	52.6285	258.543	4.51243	10.2633
14386	Wed Mar 22 14:20:29 2017_x000D_	17.1405	45.4176	22.7261	0.396645	2	24.0404	52.6285	258.543	4.51243	9.98027
14387	Wed Mar 22 14:20:29 2017_x000D_	17.5492	45.1991	22.7253	0.396631	2	24.0404	52.6285	258.543	4.51243	9.86568
14388	Wed Mar 22 14:20:29 2017_x000D_	17.9615	45.0856	25.4828	0.444759	2	23.2358	51.0672	262.345	4.57878	7.97482
14389	Wed Mar 22 14:20:29 2017_x000D_	18.5742	44.7581	28.1285	0.490935	2	23.2358	51.0672	262.345	4.57878	7.84444
14390	Wed Mar 22 14:20:29 2017_x000D_	19.1902	44.5356	28.1301	0.490962	2	23.2358	51.0672	262.345	4.57878	7.68301
14391	Wed Mar 22 14:20:29 2017_x000D_	19.4947	44.3194	29.4842	0.514597	2	23.2358	51.0672	262.345	4.57878	7.71548
14392	Wed Mar 22 14:20:29 2017_x000D_	19.6952	44.1055	29.4829	0.514573	2	22.6394	49.7312	252.665	4.40983	6.34955
14393	Wed Mar 22 14:20:29 2017_x000D_	20.1068	43.9922	32.0966	0.560192	2	22.6394	49.7312	252.665	4.40983	6.27297
14394	Wed Mar 22 14:20:29 2017_x000D_	20.5112	43.6693	29.4832	0.51458	2	22.6394	49.7312	252.665	4.40983	6.42463
14395	Wed Mar 22 14:20:29 2017_x000D_	20.8152	43.4534	28.127	0.490908	2	22.6394	49.7312	252.665	4.40983	6.53747
14396	Wed Mar 22 14:20:29 2017_x000D_	21.3267	43.2333	29.4836	0.514585	2	22.6394	49.7312	252.665	4.40983	6.62917
14397	Wed Mar 22 14:20:29 2017_x000D_	21.6306	43.0175	28.127	0.490909	2	22.2417	48.8402	252.207	4.40184	5.85468
14398	Wed Mar 22 14:20:29 2017_x000D_	22.2385	42.5859	28.1255	0.490883	2	22.2417	48.8402	252.207	4.40184	6.2543
14399	Wed Mar 22 14:20:29 2017_x000D_	22.5458	42.4749	26.7374	0.466656	2	22.2417	48.8402	252.207	4.40184	6.37256
14400	Wed Mar 22 14:20:30 2017_x000D_	22.9531	42.2572	26.7372	0.466653	2	22.2417	48.8402	252.207	4.40184	6.62133
14401	Wed Mar 22 14:20:30 2017_x000D_	23.5639	41.9308	29.4831	0.514577	2	21.8439	47.949	260.028	4.53834	6.25916
14402	Wed Mar 22 14:20:30 2017_x000D_	23.8706	41.82	25.4756	0.444633	2	21.8439	47.949	260.028	4.53834	6.4554
14403	Wed Mar 22 14:20:30 2017_x000D_	24.1744	41.6044	26.7366	0.466641	2	21.8439	47.949	260.028	4.53834	6.75908
14404	Wed Mar 22 14:20:30 2017_x000D_	24.8911	41.3811	25.4764	0.444647	2	21.8439	47.949	260.028	4.53834	7.24035
14405	Wed Mar 22 14:20:30 2017_x000D_	25.4978	40.9502	25.4741	0.444608	2	21.8731	47.2902	256.987	4.48527	7.30302
14406	Wed Mar 22 14:20:30 2017_x000D_	25.9075	40.8377	22.7099	0.396362	2	21.8731	47.2902	256.987	4.48527	7.60994
14407	Wed Mar 22 14:20:30 2017_x000D_	26.1108	40.7291	25.4752	0.444627	2	21.8731	47.2902	256.987	4.48527	7.81064
14408	Wed Mar 22 14:20:30 2017_x000D_	26.8235	40.4013	23.8614	0.416459	2	21.8731	47.2902	256.987	4.48527	8.48312
14409	Wed Mar 22 14:20:30 2017_x000D_	27.1296	40.2909	25.476	0.44464	2	21.8731	47.2902	256.987	4.48527	8.75334
14410	Wed Mar 22 14:20:30 2017_x000D_	27.5357	40.0738	25.4757	0.444634	2	21.8828	47.0705	262.08	4.57416	8.99495
14411	Wed Mar 22 14:20:30 2017_x000D_	28.1477	39.853	25.4768	0.444654	2	21.8828	47.0705	262.08	4.57416	9.55726
14412	Wed Mar 22 14:20:30 2017_x000D_	28.3475	39.6398	25.4749	0.44462	2	21.8828	47.0705	262.08	4.57416	9.84925
14413	Wed Mar 22 14:20:30 2017_x000D_	28.9592	39.4192	25.476	0.44464	2	21.8828	47.0705	262.08	4.57416	10.422
14414	Wed Mar 22 14:20:30 2017_x000D_	29.2616	39.2042	24.3224	0.424506	2	22.3975	45.326	289.898	5.05967	9.19741
14415	Wed Mar 22 14:20:30 2017_x000D_	29.7732	39.0903	22.7076	0.396323	2	22.3975	45.326	289.898	5.05967	9.65841
14416	Wed Mar 22 14:20:30 2017_x000D_	29.9728	38.8771	22.7053	0.396282	2	22.3975	45.326	289.898	5.05967	9.94854
14417	Wed Mar 22 14:20:30 2017_x000D_	30.1785	38.8735	22.7067	0.396308	2	22.3975	45.326	289.898	5.05967	10.1083
14418	Wed Mar 22 14:20:30 2017_x000D_	30.6864	38.6551	21.6587	0.378016	2	22.9124	43.5808	279.972	4.88644	9.20313
14419	Wed Mar 22 14:20:30 2017_x000D_	30.7894	38.6532	22.7074	0.39632	2	22.9124	43.5808	279.972	4.88644	9.29131
14420	Wed Mar 22 14:20:30 2017_x000D_	30.9889	38.4402	22.7051	0.396279	2	22.9124	43.5808	279.972	4.88644	9.57369
14421	Wed Mar 22 14:20:31 2017_x000D_	31.297	38.4349	21.6591	0.378022	2	22.9124	43.5808	279.972	4.88644	9.83777
14422	Wed Mar 22 14:20:31 2017_x000D_	31.397	38.3284	25.4772	0.44466	2	22.9124	43.5808	279.972	4.88644	9.97878
14423	Wed Mar 22 14:20:31 2017_x000D_	31.805	38.2166	28.1362	0.491069	2	23.408	42.2749	288.448	5.03437	9.32628
14424	Wed Mar 22 14:20:31 2017_x000D_	32.0077	38.1083	33.6845	0.587905	2	23.408	42.2749	288.448	5.03437	9.55591
14425	Wed Mar 22 14:20:31 2017_x000D_	32.0082	38.1081	46.8753	0.818129	2	23.408	42.2749	288.448	5.03437	9.55645
14426	Wed Mar 22 14:20:31 2017_x000D_	32.0114	38.2125	53.2707	0.929749	2	23.408	42.2749	288.448	5.03437	9.51428
14427	Wed Mar 22 14:20:31 2017_x000D_	32.0145	38.317	59.9497	1.04632	2	24.1221	40.9752	292.176	5.09944	8.32803
14428	Wed Mar 22 14:20:31 2017_x000D_	32.0146	38.3166	67.976	1.18641	2	24.1221	40.9752	292.176	5.09944	8.32825
14429	Wed Mar 22 14:20:31 2017_x000D_	31.9148	38.4224	82.811	1.44532	2	24.1221	40.9752	292.176	5.09944	8.20018
14430	Wed Mar 22 14:20:31 2017_x000D_	32.023	38.6294	97.5126	1.70192	2	24.1221	40.9752	292.176	5.09944	8.24178
14431	Wed Mar 22 14:20:31 2017_x000D_	32.1253	38.6273	106.055	1.851	2	24.6081	39.8886	279.972	4.88644	7.62228
14432	Wed Mar 22 14:20:31 2017_x000D_	32.1251	38.6275	113.525	1.98139	2	24.6081	39.8886	279.972	4.88644	7.62205
14433	Wed Mar 22 14:20:31 2017_x000D_	32.0187	38.5244	127.741	2.2295	2	24.6081	39.8886	279.972	4.88644	7.53512
14434	Wed Mar 22 14:20:31 2017_x000D_	31.9159	38.5265	133.667	2.33294	2	24.6081	39.8886	279.972	4.88644	7.43366
14435	Wed Mar 22 14:20:31 2017_x000D_	31.8038	38.2146	146.17	2.55115	2	25.7791	38.1616	315	5.49779	6.02493
14436	Wed Mar 22 14:20:31 2017_x000D_	31.698	38.1118	150.203	2.62154	2	25.7791	38.1616	315	5.49779	5.91911
14437	Wed Mar 22 14:20:31 2017_x000D_	31.4896	38.0108	152.773	2.66639	2	25.7791	38.1616	315	5.49779	5.71249
14438	Wed Mar 22 14:20:31 2017_x000D_	30.8609	37.6023	152.77	2.66634	2	25.7791	38.1616	315	5.49779	5.11249
14439	Wed Mar 22 14:20:31 2017_x000D_	30.4464	37.5043	150.207	2.6216	2	25.7791	38.1616	315	5.49779	4.71336
14440	Wed Mar 22 14:20:31 2017_x000D_	29.8168	37.0952	150.205	2.62158	2	27.3974	36.2272	315	5.49779	2.57039
14441	Wed Mar 22 14:20:31 2017_x000D_	29.3987	36.8922	150.206	2.6216	2	27.3974	36.2272	315	5.49779	2.10889
14442	Wed Mar 22 14:20:32 2017_x000D_	28.9804	36.6892	150.208	2.62162	2	27.3974	36.2272	315	5.49779	1.64904
14443	Wed Mar 22 14:20:32 2017_x000D_	28.3493	36.2793	150.206	2.62159	2	27.3974	36.2272	315	5.49779	0.953325
14444	Wed Mar 22 14:20:32 2017_x000D_	28.0338	36.0742	148.671	2.59481	1	31.3297	36.3458	202.596	3.53597	3.30707
14445	Wed Mar 22 14:20:32 2017_x000D_	27.7209	35.9743	152.77	2.66633	1	31.3297	36.3458	202.596	3.53597	3.62787
14446	Wed Mar 22 14:20:32 2017_x000D_	27.0887	35.5637	152.767	2.66629	1	31.3297	36.3458	202.596	3.53597	4.31251
14447	Wed Mar 22 14:20:32 2017_x000D_	26.6689	35.3598	152.767	2.66629	1	31.3297	36.3458	202.596	3.53597	4.76395
14448	Wed Mar 22 14:20:32 2017_x000D_	26.0357	34.9486	152.765	2.66624	1	28.9565	35.6131	182.21	3.18016	2.99544
14449	Wed Mar 22 14:20:32 2017_x000D_	25.8288	34.9518	152.768	2.66631	1	28.9565	35.6131	182.21	3.18016	3.19685
14450	Wed Mar 22 14:20:32 2017_x000D_	25.1948	34.5402	152.765	2.66626	1	28.9565	35.6131	182.21	3.18016	3.91171
14451	Wed Mar 22 14:20:32 2017_x000D_	24.7773	34.4413	155.459	2.71326	1	28.9565	35.6131	182.21	3.18016	4.34037
14452	Wed Mar 22 14:20:32 2017_x000D_	24.2457	34.0275	156.69	2.73476	2	28.907	36.7134	320.55	5.59466	5.37976
14453	Wed Mar 22 14:20:32 2017_x000D_	24.2457	34.0275	156.69	2.73476	2	28.907	36.7134	320.55	5.59466	5.37976
14454	Wed Mar 22 14:20:32 2017_x000D_	23.6169	33.8259	156.692	2.7348	2	28.907	36.7134	320.55	5.59466	6.02684
14455	Wed Mar 22 14:20:32 2017_x000D_	22.9842	33.5188	159.402	2.78209	2	28.907	36.7134	320.55	5.59466	6.72942
14456	Wed Mar 22 14:20:32 2017_x000D_	22.6695	33.4177	155.457	2.71323	2	28.907	36.7134	320.55	5.59466	7.05465
14457	Wed Mar 22 14:20:32 2017_x000D_	22.2472	33.2126	155.456	2.71322	2	30.1978	37.193	320.55	5.59466	8.89132
14458	Wed Mar 22 14:20:32 2017_x000D_	21.6166	33.0104	155.459	2.71327	2	30.1978	37.193	320.55	5.59466	9.54626
14459	Wed Mar 22 14:20:32 2017_x000D_	21.2975	32.8035	156.692	2.73478	2	30.1978	37.193	320.55	5.59466	9.92386
14460	Wed Mar 22 14:20:32 2017_x000D_	20.559	32.497	158.27	2.76234	2	30.1978	37.193	320.55	5.59466	10.7219
14461	Wed Mar 22 14:20:32 2017_x000D_	20.2428	32.3954	156.693	2.73481	2	31.2998	37.0059	349.074	6.09248	11.9797
14462	Wed Mar 22 14:20:32 2017_x000D_	19.9235	32.1883	155.457	2.71324	2	31.2998	37.0059	349.074	6.09248	12.3543
14463	Wed Mar 22 14:20:32 2017_x000D_	19.291	31.9854	155.46	2.71329	2	31.2998	37.0059	349.074	6.09248	13.016
14464	Wed Mar 22 14:20:33 2017_x000D_	19.0754	31.7765	155.457	2.71323	2	31.2998	37.0059	349.074	6.09248	13.296
14465	Wed Mar 22 14:20:33 2017_x000D_	18.4422	31.5733	155.459	2.71328	2	31.9948	36.1456	289.478	5.05234	14.3031
14466	Wed Mar 22 14:20:33 2017_x000D_	18.2263	31.3642	155.456	2.71322	2	31.9948	36.1456	289.478	5.05234	14.5751
14467	Wed Mar 22 14:20:33 2017_x000D_	17.9093	31.2626	159.391	2.78189	2	31.9948	36.1456	289.478	5.05234	14.9079
14468	Wed Mar 22 14:20:33 2017_x000D_	17.484	31.0559	154.102	2.68959	2	31.9948	36.1456	289.478	5.05234	15.3775
14469	Wed Mar 22 14:20:33 2017_x000D_	16.9543	30.8508	152.783	2.66657	2	31.9948	36.1456	289.478	5.05234	15.9453
14470	Wed Mar 22 14:20:33 2017_x000D_	16.7416	30.7476	155.458	2.71325	2	32.4716	35.2786	284.692	4.96881	16.3696
14471	Wed Mar 22 14:20:33 2017_x000D_	16.5251	30.5382	155.454	2.71319	2	32.4716	35.2786	284.692	4.96881	16.6362
14472	Wed Mar 22 14:20:33 2017_x000D_	16.3158	30.5409	155.457	2.71324	2	32.4716	35.2786	284.692	4.96881	16.8361
14473	Wed Mar 22 14:20:33 2017_x000D_	15.7848	30.3354	156.689	2.73473	2	32.4716	35.2786	284.692	4.96881	17.4036
14474	Wed Mar 22 14:20:33 2017_x000D_	15.6766	30.2305	152.784	2.66659	2	32.9283	34.8517	280.003	4.88698	17.8599
14475	Wed Mar 22 14:20:33 2017_x000D_	15.1456	30.0248	151.342	2.64141	2	32.9283	34.8517	280.003	4.88698	18.4262
14476	Wed Mar 22 14:20:33 2017_x000D_	14.9322	29.9211	148.728	2.59579	2	32.9283	34.8517	280.003	4.88698	18.6593
14477	Wed Mar 22 14:20:33 2017_x000D_	14.9327	29.9206	131.67	2.29807	2	32.9283	34.8517	280.003	4.88698	18.659
14478	Wed Mar 22 14:20:33 2017_x000D_	15.0376	29.919	125.724	2.1943	2	33.1767	34.198	290.492	5.07004	18.637
14479	Wed Mar 22 14:20:33 2017_x000D_	14.937	30.0267	116.661	2.03612	2	33.1767	34.198	290.492	5.07004	18.7106
14480	Wed Mar 22 14:20:33 2017_x000D_	14.9376	30.0267	103.67	1.80938	2	33.1767	34.198	290.492	5.07004	18.71
14481	Wed Mar 22 14:20:33 2017_x000D_	14.8331	30.0284	94.9681	1.65751	2	33.1767	34.198	290.492	5.07004	18.8115
14482	Wed Mar 22 14:20:33 2017_x000D_	14.942	30.134	79.5877	1.38907	2	33.6536	33.3308	284.861	4.97177	18.9827
14483	Wed Mar 22 14:20:33 2017_x000D_	14.942	30.1342	73.6891	1.28612	2	33.6536	33.3308	284.861	4.97177	18.9827
14484	Wed Mar 22 14:20:33 2017_x000D_	14.9383	30.0282	66.8931	1.1675	2	33.6536	33.3308	284.861	4.97177	19.0045
14485	Wed Mar 22 14:20:34 2017_x000D_	14.9306	29.8162	53.2578	0.929523	2	33.6536	33.3308	284.861	4.97177	19.05
14486	Wed Mar 22 14:20:34 2017_x000D_	15.0316	29.7087	48.9555	0.854434	2	33.6536	33.3308	284.861	4.97177	18.971
14487	Wed Mar 22 14:20:34 2017_x000D_	15.2335	29.4936	40.2979	0.703331	2	33.5152	31.5627	284.861	4.97177	18.3984
14488	Wed Mar 22 14:20:34 2017_x000D_	15.4353	29.2785	31.8888	0.556565	2	33.5152	31.5627	284.861	4.97177	18.2236
14489	Wed Mar 22 14:20:34 2017_x000D_	15.7458	29.1683	27.8839	0.486666	2	33.5152	31.5627	284.861	4.97177	17.93
14490	Wed Mar 22 14:20:34 2017_x000D_	16.3596	28.7353	27.8823	0.486639	2	33.5152	31.5627	284.861	4.97177	17.387
14491	Wed Mar 22 14:20:34 2017_x000D_	16.7711	28.5176	27.8824	0.486639	2	33.3268	30.8953	262.434	4.58033	16.7256
14492	Wed Mar 22 14:20:34 2017_x000D_	17.4965	28.2961	29.2536	0.510572	2	33.3268	30.8953	262.434	4.58033	16.0423
14493	Wed Mar 22 14:20:34 2017_x000D_	17.803	28.0798	27.8839	0.486666	2	33.3268	30.8953	262.434	4.58033	15.7771
14494	Wed Mar 22 14:20:34 2017_x000D_	18.3117	27.6484	29.2511	0.510527	2	33.3268	30.8953	262.434	4.58033	15.3621
14495	Wed Mar 22 14:20:34 2017_x000D_	18.6217	27.5386	30.4415	0.531305	2	33.1683	29.5669	262.434	4.58033	14.6873
14496	Wed Mar 22 14:20:34 2017_x000D_	18.9282	27.3223	31.8913	0.556609	2	33.1683	29.5669	262.434	4.58033	14.4159
14497	Wed Mar 22 14:20:34 2017_x000D_	19.2345	27.1062	30.4406	0.531289	2	33.1683	29.5669	262.434	4.58033	14.1494
14498	Wed Mar 22 14:20:34 2017_x000D_	19.7498	26.8876	31.8922	0.556625	2	33.1683	29.5669	262.434	4.58033	13.6834
14499	Wed Mar 22 14:20:34 2017_x000D_	19.9517	26.6727	31.8912	0.556607	2	33.1683	29.5669	262.434	4.58033	13.5298
14500	Wed Mar 22 14:20:34 2017_x000D_	20.571	26.4532	31.8932	0.556641	2	33.1883	29.1263	262.434	4.58033	12.8974
14501	Wed Mar 22 14:20:34 2017_x000D_	20.7728	26.2383	31.8921	0.556623	2	33.1883	29.1263	262.434	4.58033	12.747
14502	Wed Mar 22 14:20:34 2017_x000D_	21.3849	25.8065	31.8915	0.556611	2	33.1883	29.1263	262.434	4.58033	12.2614
14503	Wed Mar 22 14:20:34 2017_x000D_	21.5899	25.6979	29.2495	0.5105	2	33.1883	29.1263	262.434	4.58033	12.0945
14504	Wed Mar 22 14:20:34 2017_x000D_	22.0001	25.481	29.2496	0.510503	2	33.1883	29.1263	262.434	4.58033	11.7671
14505	Wed Mar 22 14:20:34 2017_x000D_	22.5142	25.263	27.8793	0.486585	2	33.1883	29.1263	262.434	4.58033	11.3517
14506	Wed Mar 22 14:20:34 2017_x000D_	22.8201	25.0472	29.25	0.510509	2	33.1883	29.1263	262.434	4.58033	11.1418
14507	Wed Mar 22 14:20:35 2017_x000D_	23.4315	24.6157	29.2488	0.510488	2	33.1883	29.1263	262.434	4.58033	10.749
14508	Wed Mar 22 14:20:35 2017_x000D_	23.6365	24.5074	31.8927	0.556633	2	32.9998	28.4585	261.681	4.5672	10.1628
14509	Wed Mar 22 14:20:35 2017_x000D_	23.9452	24.398	27.8777	0.486558	2	32.9998	28.4585	261.681	4.5672	9.92338
14510	Wed Mar 22 14:20:35 2017_x000D_	24.4557	24.074	31.8936	0.556649	2	32.9998	28.4585	261.681	4.5672	9.60341
14511	Wed Mar 22 14:20:35 2017_x000D_	24.6604	23.9657	29.2493	0.510496	2	32.9998	28.4585	261.681	4.5672	9.47264
14512	Wed Mar 22 14:20:35 2017_x000D_	25.1704	23.642	30.4409	0.531294	2	33.0098	28.2381	261.881	4.57068	9.08737
14513	Wed Mar 22 14:20:35 2017_x000D_	25.479	23.5327	29.2497	0.510503	2	33.0098	28.2381	261.881	4.57068	8.87996
14514	Wed Mar 22 14:20:35 2017_x000D_	25.5763	23.3193	27.8746	0.486503	2	33.0098	28.2381	261.881	4.57068	8.91356
14515	Wed Mar 22 14:20:35 2017_x000D_	25.885	23.21	31.8939	0.556654	2	33.0098	28.2381	261.881	4.57068	8.72035
14516	Wed Mar 22 14:20:35 2017_x000D_	26.1932	23.1009	27.8761	0.486531	2	33.0098	28.2381	261.881	4.57068	8.53562
14517	Wed Mar 22 14:20:35 2017_x000D_	26.5018	22.9917	31.8959	0.556688	2	33.0498	27.3565	261.881	4.57068	7.86942
14518	Wed Mar 22 14:20:35 2017_x000D_	26.7031	22.7773	31.8948	0.55667	2	33.0498	27.3565	261.881	4.57068	7.82622
14519	Wed Mar 22 14:20:35 2017_x000D_	27.216	22.5601	38.4829	0.671652	2	33.0498	27.3565	261.881	4.57068	7.5524
14520	Wed Mar 22 14:20:35 2017_x000D_	27.3136	22.3466	40.3188	0.703696	2	33.0498	27.3565	261.881	4.57068	7.61598
14521	Wed Mar 22 14:20:35 2017_x000D_	27.518	22.2385	42.63	0.744034	2	33.0698	26.9156	263.274	4.595	7.25932
14522	Wed Mar 22 14:20:35 2017_x000D_	27.6188	22.1313	46.8076	0.816947	2	33.0698	26.9156	263.274	4.595	7.25279
14523	Wed Mar 22 14:20:35 2017_x000D_	27.7165	21.9175	57.4661	1.00297	2	33.0698	26.9156	263.274	4.595	7.32385
14524	Wed Mar 22 14:20:35 2017_x000D_	27.9242	21.9151	70.7672	1.23512	2	33.0698	26.9156	263.274	4.595	7.17511
14525	Wed Mar 22 14:20:35 2017_x000D_	27.921	21.8085	77.2254	1.34784	2	32.0068	26.2206	211.476	3.69094	6.01335
14526	Wed Mar 22 14:20:35 2017_x000D_	27.9209	21.8083	82.9165	1.44717	2	32.0068	26.2206	211.476	3.69094	6.01357
14527	Wed Mar 22 14:20:35 2017_x000D_	27.908	21.3829	94.6428	1.65183	2	32.0068	26.2206	211.476	3.69094	6.34062
14528	Wed Mar 22 14:20:36 2017_x000D_	27.9014	21.1702	100.437	1.75295	2	32.0068	26.2206	211.476	3.69094	6.50852
14529	Wed Mar 22 14:20:36 2017_x000D_	27.8882	20.7446	111.337	1.94319	2	32.0068	26.2206	211.476	3.69094	6.85197
14530	Wed Mar 22 14:20:36 2017_x000D_	27.778	20.5331	116.155	2.02728	2	31.1521	25.7526	209.991	3.66503	6.21512
14531	Wed Mar 22 14:20:36 2017_x000D_	27.7713	20.3202	121.251	2.11624	2	31.1521	25.7526	209.991	3.66503	6.3985
14532	Wed Mar 22 14:20:36 2017_x000D_	27.5506	19.8966	129.207	2.25509	2	31.1521	25.7526	209.991	3.66503	6.87485
14533	Wed Mar 22 14:20:36 2017_x000D_	27.2324	19.6861	131.407	2.29348	2	31.1521	25.7526	209.991	3.66503	7.22264
14534	Wed Mar 22 14:20:36 2017_x000D_	27.122	19.4743	137.467	2.39926	2	30.516	25.2913	199.335	3.47905	6.73474
14535	Wed Mar 22 14:20:36 2017_x000D_	26.6934	19.0515	137.467	2.39924	2	30.516	25.2913	199.335	3.47905	7.31761
14536	Wed Mar 22 14:20:36 2017_x000D_	26.053	18.5231	135.395	2.36308	2	30.516	25.2913	199.335	3.47905	8.10721
14537	Wed Mar 22 14:20:36 2017_x000D_	25.8351	18.2049	137.465	2.39922	2	30.516	25.2913	199.335	3.47905	8.49281
14538	Wed Mar 22 14:20:36 2017_x000D_	25.6203	17.9931	137.465	2.39921	2	29.661	24.8231	224.23	3.91355	7.93575
14539	Wed Mar 22 14:20:36 2017_x000D_	25.1971	17.7825	137.469	2.39929	2	29.661	24.8231	224.23	3.91355	8.33645
14540	Wed Mar 22 14:20:36 2017_x000D_	24.7638	17.2518	139.694	2.43812	2	29.661	24.8231	224.23	3.91355	9.01705
14541	Wed Mar 22 14:20:36 2017_x000D_	24.4407	16.9332	139.386	2.43275	2	29.661	24.8231	224.23	3.91355	9.46055
14542	Wed Mar 22 14:20:36 2017_x000D_	23.9059	16.5091	137.467	2.39925	2	28.6268	23.4655	211.9	3.69836	8.40704
14543	Wed Mar 22 14:20:36 2017_x000D_	23.5858	16.2972	139.389	2.4328	2	28.6268	23.4655	211.9	3.69836	8.76334
14544	Wed Mar 22 14:20:36 2017_x000D_	23.1545	15.8719	139.387	2.43277	2	28.6268	23.4655	211.9	3.69836	9.35996
14545	Wed Mar 22 14:20:36 2017_x000D_	22.9354	15.5523	141.59	2.47121	2	28.6268	23.4655	211.9	3.69836	9.74735
14546	Wed Mar 22 14:20:36 2017_x000D_	22.2979	15.2348	143.954	2.51248	2	28.6268	23.4655	211.9	3.69836	10.3826
14547	Wed Mar 22 14:20:36 2017_x000D_	22.0819	15.0218	143.953	2.51245	2	27.8011	22.3349	238.375	4.16042	9.28389
14548	Wed Mar 22 14:20:36 2017_x000D_	21.8657	14.8087	143.951	2.51242	2	27.8011	22.3349	238.375	4.16042	9.58502
14549	Wed Mar 22 14:20:37 2017_x000D_	21.6529	14.7024	141.595	2.4713	2	27.8011	22.3349	238.375	4.16042	9.80079
14550	Wed Mar 22 14:20:37 2017_x000D_	21.1156	14.2764	139.697	2.43818	2	27.8011	22.3349	238.375	4.16042	10.4707
14551	Wed Mar 22 14:20:37 2017_x000D_	20.7941	14.0634	141.596	2.47132	2	26.9652	21.4247	225.857	3.94195	9.60579
14552	Wed Mar 22 14:20:37 2017_x000D_	20.3608	13.6363	141.594	2.47128	2	26.9652	21.4247	225.857	3.94195	10.2116
14553	Wed Mar 22 14:20:37 2017_x000D_	20.144	13.4227	141.592	2.47125	2	26.9652	21.4247	225.857	3.94195	10.5148
14554	Wed Mar 22 14:20:37 2017_x000D_	19.7172	13.2098	141.596	2.47132	2	26.9652	21.4247	225.857	3.94195	10.9553
14555	Wed Mar 22 14:20:37 2017_x000D_	19.5002	12.996	141.595	2.4713	2	26.1783	19.4099	261.074	4.5566	9.25933
14556	Wed Mar 22 14:20:37 2017_x000D_	19.3884	12.7816	139.696	2.43816	2	26.1783	19.4099	261.074	4.5566	9.48879
14557	Wed Mar 22 14:20:37 2017_x000D_	19.0659	12.568	141.592	2.47125	2	26.1783	19.4099	261.074	4.5566	9.86903
14558	Wed Mar 22 14:20:37 2017_x000D_	18.8523	12.4615	143.947	2.51234	2	26.1783	19.4099	261.074	4.5566	10.0971
14559	Wed Mar 22 14:20:37 2017_x000D_	18.635	12.2474	143.945	2.51231	2	26.1783	19.4099	261.074	4.5566	10.4021
14560	Wed Mar 22 14:20:37 2017_x000D_	18.4176	12.0331	143.943	2.51228	2	25.8192	17.6288	259.074	4.52169	9.27877
14561	Wed Mar 22 14:20:37 2017_x000D_	18.3087	11.9261	148.109	2.58499	2	25.8192	17.6288	259.074	4.52169	9.43019
14562	Wed Mar 22 14:20:37 2017_x000D_	17.7754	11.7132	154.826	2.70223	2	25.8192	17.6288	259.074	4.52169	9.98484
14563	Wed Mar 22 14:20:37 2017_x000D_	17.6666	11.6064	164.473	2.87059	2	25.8192	17.6288	259.074	4.52169	10.1358
14564	Wed Mar 22 14:20:37 2017_x000D_	17.6666	11.6064	164.473	2.87059	2	25.2311	16.061	261.074	4.5566	8.77867
14565	Wed Mar 22 14:20:37 2017_x000D_	17.8734	11.4987	180.2	3.14508	2	25.2311	16.061	261.074	4.5566	8.65739
14566	Wed Mar 22 14:20:37 2017_x000D_	17.9791	11.4985	186.365	3.25268	2	25.2311	16.061	261.074	4.5566	8.56784
14567	Wed Mar 22 14:20:37 2017_x000D_	18.0849	11.4985	204.945	3.57696	2	25.2311	16.061	261.074	4.5566	8.47848
14568	Wed Mar 22 14:20:37 2017_x000D_	18.1868	11.3905	209.03	3.64827	2	24.6427	14.4927	254.247	4.43744	7.16256
14569	Wed Mar 22 14:20:37 2017_x000D_	18.184	11.2825	228.922	3.99545	2	24.6427	14.4927	254.247	4.43744	7.2125
14570	Wed Mar 22 14:20:37 2017_x000D_	18.2857	11.1744	233.252	4.07101	2	24.6427	14.4927	254.247	4.43744	7.17095
14571	Wed Mar 22 14:20:38 2017_x000D_	18.1844	11.2816	250.898	4.379	2	24.6427	14.4927	254.247	4.43744	7.21254
14572	Wed Mar 22 14:20:38 2017_x000D_	18.0792	11.2819	253.717	4.42819	2	24.741	12.2808	262.434	4.58033	6.73627
14573	Wed Mar 22 14:20:38 2017_x000D_	18.0827	11.3892	260.226	4.54181	2	24.741	12.2808	262.434	4.58033	6.71773
14574	Wed Mar 22 14:20:38 2017_x000D_	18.0897	11.6039	-88.0842	-1.53736	2	24.741	12.2808	262.434	4.58033	6.68566
14575	Wed Mar 22 14:20:38 2017_x000D_	18.0967	11.8189	-82.231	-1.4352	2	24.741	12.2808	262.434	4.58033	6.66034
14576	Wed Mar 22 14:20:38 2017_x000D_	18.1147	12.3568	-81.9079	-1.42956	2	24.5906	10.7249	259.496	4.52905	6.67835
14577	Wed Mar 22 14:20:38 2017_x000D_	18.2305	12.6786	-79.3547	-1.385	2	24.5906	10.7249	259.496	4.52905	6.65341
14578	Wed Mar 22 14:20:38 2017_x000D_	18.2449	13.1085	-79.353	-1.38497	2	24.5906	10.7249	259.496	4.52905	6.7786
14579	Wed Mar 22 14:20:38 2017_x000D_	18.3788	13.9675	-82.2308	-1.4352	2	24.5906	10.7249	259.496	4.52905	7.0072
14580	Wed Mar 22 14:20:38 2017_x000D_	18.4982	14.3966	-85.1497	-1.48614	2	24.5906	10.7249	259.496	4.52905	7.11328
14581	Wed Mar 22 14:20:38 2017_x000D_	18.509	14.7187	-84.9865	-1.48329	2	24.2112	9.3828	250.164	4.36618	7.80941
14582	Wed Mar 22 14:20:38 2017_x000D_	18.534	15.4695	-85.1484	-1.48612	2	24.2112	9.3828	250.164	4.36618	8.32337
14583	Wed Mar 22 14:20:38 2017_x000D_	18.5483	15.8985	-85.1479	-1.48611	2	24.2112	9.3828	250.164	4.36618	8.63266
14584	Wed Mar 22 14:20:38 2017_x000D_	18.5769	16.7559	-85.1469	-1.48609	2	24.2112	9.3828	250.164	4.36618	9.27944
14585	Wed Mar 22 14:20:38 2017_x000D_	18.584	16.9702	-85.1466	-1.48609	2	23.6025	8.25481	190.926	3.33229	10.057
14586	Wed Mar 22 14:20:38 2017_x000D_	18.609	17.7197	-85.2925	-1.48864	2	23.6025	8.25481	190.926	3.33229	10.7014
14587	Wed Mar 22 14:20:38 2017_x000D_	18.7245	18.0402	-82.2256	-1.43511	2	23.6025	8.25481	190.926	3.33229	10.9338
14588	Wed Mar 22 14:20:38 2017_x000D_	18.7459	18.6822	-82.2239	-1.43508	2	23.6025	8.25481	190.926	3.33229	11.5029
14589	Wed Mar 22 14:20:38 2017_x000D_	18.8648	19.1092	-79.3399	-1.38474	2	22.9544	8.01241	180	3.14159	11.8264
14590	Wed Mar 22 14:20:38 2017_x000D_	18.879	19.5369	-79.3382	-1.38471	2	22.9544	8.01241	180	3.14159	12.2239
14591	Wed Mar 22 14:20:38 2017_x000D_	18.8933	19.9645	-79.3364	-1.38468	2	22.9544	8.01241	180	3.14159	12.6232
14592	Wed Mar 22 14:20:39 2017_x000D_	19.0194	20.6048	-82.2242	-1.43508	2	22.9544	8.01241	180	3.14159	13.1929
14593	Wed Mar 22 14:20:39 2017_x000D_	19.0336	21.0319	-82.2231	-1.43506	2	22.9544	8.01241	180	3.14159	13.5971
14594	Wed Mar 22 14:20:39 2017_x000D_	19.2643	21.6706	-82.2267	-1.43513	2	21.6288	8.1918	153.085	2.67184	13.6846
14595	Wed Mar 22 14:20:39 2017_x000D_	19.2784	22.0974	-82.2256	-1.43511	2	21.6288	8.1918	153.085	2.67184	14.1028
14596	Wed Mar 22 14:20:39 2017_x000D_	19.4041	22.7362	-79.3362	-1.38468	2	21.6288	8.1918	153.085	2.67184	14.7136
14597	Wed Mar 22 14:20:39 2017_x000D_	19.4182	23.1626	-79.3344	-1.38465	2	21.6288	8.1918	153.085	2.67184	15.1331
14598	Wed Mar 22 14:20:39 2017_x000D_	19.537	23.5879	-82.2269	-1.43513	2	20.2835	8.8143	147.544	2.57512	14.7924
14599	Wed Mar 22 14:20:39 2017_x000D_	19.6626	24.2259	-79.3356	-1.38467	2	20.2835	8.8143	147.544	2.57512	15.4241
14600	Wed Mar 22 14:20:39 2017_x000D_	19.6766	24.6517	-79.3339	-1.38464	2	20.2835	8.8143	147.544	2.57512	15.849
14601	Wed Mar 22 14:20:39 2017_x000D_	19.9067	25.288	-79.3367	-1.38469	2	20.2835	8.8143	147.544	2.57512	16.478
14602	Wed Mar 22 14:20:39 2017_x000D_	19.9207	25.7135	-79.335	-1.38466	2	19.1478	9.6652	135	2.35619	16.0669
14603	Wed Mar 22 14:20:39 2017_x000D_	19.9312	26.0327	-78.8558	-1.37629	2	19.1478	9.6652	135	2.35619	16.3862
14604	Wed Mar 22 14:20:39 2017_x000D_	20.1645	26.7742	-79.3362	-1.38468	2	19.1478	9.6652	135	2.35619	17.1392
14605	Wed Mar 22 14:20:39 2017_x000D_	20.1715	26.9867	-79.3353	-1.38466	2	19.1478	9.6652	135	2.35619	17.3517
14606	Wed Mar 22 14:20:39 2017_x000D_	20.2968	27.6228	-82.2321	-1.43522	2	19.1478	9.6652	135	2.35619	17.9943
14607	Wed Mar 22 14:20:39 2017_x000D_	20.3038	27.8351	-82.2316	-1.43521	2	17.5445	11.1663	135	2.35619	16.8956
14608	Wed Mar 22 14:20:39 2017_x000D_	20.415	28.046	-79.3364	-1.38468	2	17.5445	11.1663	135	2.35619	17.122
14609	Wed Mar 22 14:20:39 2017_x000D_	20.4323	28.5764	-79.7661	-1.39218	2	17.5445	11.1663	135	2.35619	17.648
14610	Wed Mar 22 14:20:39 2017_x000D_	20.4428	28.8948	-79.333	-1.38462	2	17.5445	11.1663	135	2.35619	17.9638
14611	Wed Mar 22 14:20:39 2017_x000D_	20.5608	29.3176	-76.4855	-1.33492	2	16.3897	12.4597	118.217	2.06327	17.3663
14612	Wed Mar 22 14:20:39 2017_x000D_	20.6721	29.5284	-79.3358	-1.38467	2	16.3897	12.4597	118.217	2.06327	17.5977
14613	Wed Mar 22 14:20:40 2017_x000D_	20.6825	29.8465	-78.8559	-1.37629	2	16.3897	12.4597	118.217	2.06327	17.9089
14614	Wed Mar 22 14:20:40 2017_x000D_	20.7935	30.057	-75.8619	-1.32404	2	16.3897	12.4597	118.217	2.06327	18.14
14615	Wed Mar 22 14:20:40 2017_x000D_	20.6995	30.3759	-73.6952	-1.28622	2	16.3415	13.5663	82.3448	1.43719	17.3653
14616	Wed Mar 22 14:20:40 2017_x000D_	20.8071	30.4805	-70.0967	-1.22342	2	16.3415	13.5663	82.3448	1.43719	17.4938
14617	Wed Mar 22 14:20:40 2017_x000D_	20.9177	30.6911	-59.4502	-1.0376	2	16.3415	13.5663	82.3448	1.43719	17.7257
14618	Wed Mar 22 14:20:40 2017_x000D_	20.813	30.6922	-52.1165	-0.909604	2	16.3415	13.5663	82.3448	1.43719	17.7
14619	Wed Mar 22 14:20:40 2017_x000D_	20.7049	30.588	-40.1479	-0.700713	2	16.7126	15.1289	75.8305	1.32349	15.9663
14620	Wed Mar 22 14:20:40 2017_x000D_	20.5973	30.484	-31.3616	-0.547363	2	16.7126	15.1289	75.8305	1.32349	15.8389
14621	Wed Mar 22 14:20:40 2017_x000D_	20.4963	30.592	-14.1447	-0.246872	2	16.7126	15.1289	75.8305	1.32349	15.9193
14622	Wed Mar 22 14:20:40 2017_x000D_	20.4964	30.5923	-8.33167	-0.145415	2	16.7126	15.1289	75.8305	1.32349	15.9196
14623	Wed Mar 22 14:20:40 2017_x000D_	20.7053	30.5902	9.91078	0.172976	2	16.7126	15.1289	75.8305	1.32349	15.9685
14624	Wed Mar 22 14:20:40 2017_x000D_	20.8095	30.5889	15.0932	0.263426	2	17.4931	17.3679	80.0279	1.39675	13.6306
14625	Wed Mar 22 14:20:40 2017_x000D_	20.914	30.5876	21.4383	0.37417	2	17.4931	17.3679	80.0279	1.39675	13.6551
14626	Wed Mar 22 14:20:40 2017_x000D_	21.0185	30.5863	27.9443	0.48772	2	17.4931	17.3679	80.0279	1.39675	13.6804
14627	Wed Mar 22 14:20:40 2017_x000D_	21.4285	30.3689	36.0899	0.629887	2	17.4931	17.3679	80.0279	1.39675	13.5836
14628	Wed Mar 22 14:20:40 2017_x000D_	22.0394	29.9372	36.09	0.629889	2	17.8735	18.708	72.7855	1.27035	11.977
14629	Wed Mar 22 14:20:40 2017_x000D_	22.2407	29.7227	36.0894	0.629879	2	17.8735	18.708	72.7855	1.27035	11.8489
14630	Wed Mar 22 14:20:40 2017_x000D_	22.6466	29.3997	33.5229	0.585084	2	17.8735	18.708	72.7855	1.27035	11.7088
14631	Wed Mar 22 14:20:40 2017_x000D_	23.3609	28.967	31.9434	0.557518	2	17.8735	18.708	72.7855	1.27035	11.6344
14632	Wed Mar 22 14:20:40 2017_x000D_	23.6659	28.7514	30.4948	0.532234	2	18.4729	20.0545	82.7496	1.44425	10.1293
14633	Wed Mar 22 14:20:40 2017_x000D_	23.9712	28.5357	31.9428	0.557508	2	18.4729	20.0545	82.7496	1.44425	10.1075
14634	Wed Mar 22 14:20:40 2017_x000D_	24.6881	28.2092	27.9381	0.487612	2	18.4729	20.0545	82.7496	1.44425	10.2532
14635	Wed Mar 22 14:20:41 2017_x000D_	24.9932	27.9936	29.3062	0.51149	2	18.4729	20.0545	82.7496	1.44425	10.2734
14636	Wed Mar 22 14:20:41 2017_x000D_	25.7065	27.5615	27.9366	0.487585	2	18.4729	20.0545	82.7496	1.44425	10.425
14637	Wed Mar 22 14:20:41 2017_x000D_	26.0114	27.3461	29.3052	0.511472	2	18.6726	20.5032	79.9968	1.39621	10.0341
14638	Wed Mar 22 14:20:41 2017_x000D_	26.7275	27.2366	25.2603	0.440875	2	18.6726	20.5032	79.9968	1.39621	10.4986
14639	Wed Mar 22 14:20:41 2017_x000D_	27.0355	26.9106	29.3071	0.511505	2	18.6726	20.5032	79.9968	1.39621	10.5353
14640	Wed Mar 22 14:20:41 2017_x000D_	27.6445	26.4801	29.3058	0.511483	2	18.6726	20.5032	79.9968	1.39621	10.7805
14641	Wed Mar 22 14:20:41 2017_x000D_	27.9487	26.265	27.935	0.487558	2	18.8724	20.9519	82.3448	1.43719	10.517
14642	Wed Mar 22 14:20:41 2017_x000D_	28.2565	26.1556	31.9463	0.557567	2	18.8724	20.9519	82.3448	1.43719	10.7303
14643	Wed Mar 22 14:20:41 2017_x000D_	28.5609	25.9404	33.5279	0.585172	2	18.8724	20.9519	82.3448	1.43719	10.8973
14644	Wed Mar 22 14:20:41 2017_x000D_	29.1726	25.6161	36.0981	0.630031	2	18.8724	20.9519	82.3448	1.43719	11.307
14645	Wed Mar 22 14:20:41 2017_x000D_	29.3733	25.4022	36.0975	0.630021	2	19.2718	21.849	24.768	0.432284	10.7082
14646	Wed Mar 22 14:20:41 2017_x000D_	29.7747	24.9744	36.0963	0.629999	2	19.2718	21.849	24.768	0.432284	10.9581
14647	Wed Mar 22 14:20:41 2017_x000D_	30.1822	24.7584	36.097	0.630012	2	19.2718	21.849	24.768	0.432284	11.2917
14648	Wed Mar 22 14:20:41 2017_x000D_	30.6898	24.4356	36.825	0.642717	2	19.2718	21.849	24.768	0.432284	11.7073
14649	Wed Mar 22 14:20:41 2017_x000D_	30.9968	24.3265	36.0985	0.630038	2	20.5374	22.9939	45	0.785398	10.5439
14650	Wed Mar 22 14:20:41 2017_x000D_	31.1974	24.1127	36.0979	0.630027	2	20.5374	22.9939	45	0.785398	10.7185
14651	Wed Mar 22 14:20:41 2017_x000D_	31.8051	23.6831	36.098	0.630029	2	20.5374	22.9939	45	0.785398	11.2888
14652	Wed Mar 22 14:20:41 2017_x000D_	32.1087	23.4685	34.4514	0.60129	2	20.5374	22.9939	45	0.785398	11.581
14653	Wed Mar 22 14:20:41 2017_x000D_	32.716	23.0391	34.4513	0.601288	2	20.5374	22.9939	45	0.785398	12.1787
14654	Wed Mar 22 14:20:41 2017_x000D_	33.0227	22.9303	33.5273	0.585161	2	22.6784	24.1655	7.65515	0.133608	10.4178
14655	Wed Mar 22 14:20:41 2017_x000D_	33.6297	22.5011	33.527	0.585156	2	22.6784	24.1655	7.65515	0.133608	11.0771
14656	Wed Mar 22 14:20:42 2017_x000D_	33.9331	22.2866	31.9424	0.557499	2	22.6784	24.1655	7.65515	0.133608	11.4105
14657	Wed Mar 22 14:20:42 2017_x000D_	34.2366	22.0721	33.5267	0.585151	2	22.6784	24.1655	7.65515	0.133608	11.7462
14658	Wed Mar 22 14:20:42 2017_x000D_	34.5398	21.8576	31.9418	0.557489	2	24.1715	25.0955	22.1988	0.387443	10.8621
14659	Wed Mar 22 14:20:42 2017_x000D_	35.1464	21.4288	31.9411	0.557478	2	24.1715	25.0955	22.1988	0.387443	11.5712
14660	Wed Mar 22 14:20:42 2017_x000D_	35.4498	21.2144	33.5261	0.585141	2	24.1715	25.0955	22.1988	0.387443	11.9274
14661	Wed Mar 22 14:20:42 2017_x000D_	36.0561	20.7857	33.5258	0.585135	2	24.1715	25.0955	22.1988	0.387443	12.6419
14662	Wed Mar 22 14:20:42 2017_x000D_	36.3619	20.6774	34.4527	0.601313	2	26.5687	25.3904	0	0	10.8683
14663	Wed Mar 22 14:20:42 2017_x000D_	36.9679	20.249	34.4526	0.601311	2	26.5687	25.3904	0	0	11.6007
14664	Wed Mar 22 14:20:42 2017_x000D_	37.168	20.0356	34.4518	0.601298	2	26.5687	25.3904	0	0	11.8751
14665	Wed Mar 22 14:20:42 2017_x000D_	37.7738	19.6073	34.4517	0.601295	2	26.5687	25.3904	0	0	12.6095
14666	Wed Mar 22 14:20:42 2017_x000D_	37.9765	19.4999	31.9392	0.557445	2	26.5687	25.3904	0	0	12.8388
14667	Wed Mar 22 14:20:42 2017_x000D_	38.2794	19.2858	33.5255	0.585131	2	28.7762	25.0167	347.665	6.06791	11.0975
14668	Wed Mar 22 14:20:42 2017_x000D_	38.7848	18.9644	34.4522	0.601304	2	28.7762	25.0167	347.665	6.06791	11.6963
14669	Wed Mar 22 14:20:42 2017_x000D_	38.9874	18.8571	31.939	0.557441	2	28.7762	25.0167	347.665	6.06791	11.9252
14670	Wed Mar 22 14:20:42 2017_x000D_	39.1874	18.6439	31.938	0.557423	2	28.7762	25.0167	347.665	6.06791	12.2068
14671	Wed Mar 22 14:20:42 2017_x000D_	39.6925	18.3227	32.9319	0.57477	2	30.3172	24.8434	353.459	6.16903	11.42
14672	Wed Mar 22 14:20:42 2017_x000D_	39.9977	18.2146	31.9389	0.557439	2	30.3172	24.8434	353.459	6.16903	11.7326
14673	Wed Mar 22 14:20:42 2017_x000D_	40.4001	17.8942	34.4526	0.601311	2	30.3172	24.8434	353.459	6.16903	12.2457
14674	Wed Mar 22 14:20:42 2017_x000D_	40.5001	17.7876	33.5252	0.585126	2	30.3172	24.8434	353.459	6.16903	12.3885
14675	Wed Mar 22 14:20:42 2017_x000D_	40.6026	17.787	31.9383	0.557429	2	34.0644	24.2966	352.08	6.14495	9.22621
14676	Wed Mar 22 14:20:42 2017_x000D_	41.1071	17.466	27.9087	0.487099	2	34.0644	24.2966	352.08	6.14495	9.81105
14677	Wed Mar 22 14:20:43 2017_x000D_	41.2067	17.3595	24.0448	0.419661	2	34.0644	24.2966	352.08	6.14495	9.9567
14678	Wed Mar 22 14:20:43 2017_x000D_	41.2064	17.3593	12.6905	0.221491	2	34.0644	24.2966	352.08	6.14495	9.95662
14679	Wed Mar 22 14:20:43 2017_x000D_	41.1009	17.2539	3.33211	0.0581563	2	34.0644	24.2966	352.08	6.14495	9.9555
14680	Wed Mar 22 14:20:43 2017_x000D_	40.9981	17.2538	-14.7602	-0.257614	2	36.2806	23.7026	351.074	6.12739	7.99011
14681	Wed Mar 22 14:20:43 2017_x000D_	40.9954	17.1478	-17.5939	-0.307071	2	36.2806	23.7026	351.074	6.12739	8.07433
14682	Wed Mar 22 14:20:43 2017_x000D_	41.1005	17.2525	-26.7222	-0.46639	2	36.2806	23.7026	351.074	6.12739	8.05203
14683	Wed Mar 22 14:20:43 2017_x000D_	41.2034	17.2513	-41.0037	-0.71565	2	36.2806	23.7026	351.074	6.12739	8.115
14684	Wed Mar 22 14:20:43 2017_x000D_	41.3086	17.3563	-45.0235	-0.785808	2	38.7555	22.2331	332.434	5.80207	5.50468
14685	Wed Mar 22 14:20:43 2017_x000D_	41.4142	17.4615	-53.5711	-0.934992	2	38.7555	22.2331	332.434	5.80207	5.46231
14686	Wed Mar 22 14:20:43 2017_x000D_	41.5249	17.778	-65.4788	-1.14282	2	38.7555	22.2331	332.434	5.80207	5.24571
14687	Wed Mar 22 14:20:43 2017_x000D_	41.63	17.883	-69.0875	-1.2058	2	38.7555	22.2331	332.434	5.80207	5.21403
14688	Wed Mar 22 14:20:43 2017_x000D_	41.7432	18.3056	-77.1235	-1.34606	1	43.0159	15.2929	25.0368	0.436974	3.27049
14689	Wed Mar 22 14:20:43 2017_x000D_	41.856	18.7279	-79.9361	-1.39515	1	43.0159	15.2929	25.0368	0.436974	3.62555
14690	Wed Mar 22 14:20:43 2017_x000D_	41.9737	19.3611	-77.1231	-1.34605	1	43.0159	15.2929	25.0368	0.436974	4.19958
14691	Wed Mar 22 14:20:43 2017_x000D_	42.1886	19.782	-77.1263	-1.34611	1	43.0159	15.2929	25.0368	0.436974	4.5647
14692	Wed Mar 22 14:20:43 2017_x000D_	42.3009	20.2034	-74.3721	-1.29804	1	43.4223	15.9692	73.7024	1.28635	4.38018
14693	Wed Mar 22 14:20:43 2017_x000D_	42.4186	20.8359	-77.126	-1.3461	1	43.4223	15.9692	73.7024	1.28635	4.96912
14694	Wed Mar 22 14:20:43 2017_x000D_	42.5309	21.2568	-74.3703	-1.29801	1	43.4223	15.9692	73.7024	1.28635	5.36221
14695	Wed Mar 22 14:20:43 2017_x000D_	42.536	21.4677	-74.3688	-1.29798	1	43.4223	15.9692	73.7024	1.28635	5.56947
14696	Wed Mar 22 14:20:43 2017_x000D_	42.8576	22.0974	-71.6855	-1.25115	1	43.4223	15.9692	73.7024	1.28635	6.15416
14697	Wed Mar 22 14:20:43 2017_x000D_	42.8677	22.5188	-71.6817	-1.25108	1	43.9856	17.9768	76.0341	1.32705	4.67755
14698	Wed Mar 22 14:20:43 2017_x000D_	43.087	23.1488	-71.6821	-1.25109	1	43.9856	17.9768	76.0341	1.32705	5.24948
14699	Wed Mar 22 14:20:44 2017_x000D_	43.199	23.5687	-69.0701	-1.2055	1	43.9856	17.9768	76.0341	1.32705	5.64695
14700	Wed Mar 22 14:20:44 2017_x000D_	43.5202	24.197	-71.6845	-1.25113	1	43.9856	17.9768	76.0341	1.32705	6.23759
14701	Wed Mar 22 14:20:44 2017_x000D_	43.5278	24.5127	-70.8018	-1.23573	2	41.7084	19.8947	345.308	6.02676	4.96348
14702	Wed Mar 22 14:20:44 2017_x000D_	43.7391	24.8258	-71.6848	-1.25114	2	41.7084	19.8947	345.308	6.02676	5.33287
14703	Wed Mar 22 14:20:44 2017_x000D_	43.8586	25.5605	-73.6185	-1.28488	2	41.7084	19.8947	345.308	6.02676	6.06009
14704	Wed Mar 22 14:20:44 2017_x000D_	44.0698	25.8732	-74.3772	-1.29813	2	41.7084	19.8947	345.308	6.02676	6.42796
14705	Wed Mar 22 14:20:44 2017_x000D_	44.1889	26.607	-70.7999	-1.23569	2	41.7084	19.8947	315	5.49779	7.15597
14706	Wed Mar 22 14:20:44 2017_x000D_	44.2982	26.9205	-74.3754	-1.29809	2	41.7084	19.8947	315	5.49779	7.48792
14707	Wed Mar 22 14:20:44 2017_x000D_	44.4097	27.3388	-71.6802	-1.25106	2	41.7084	19.8947	315	5.49779	7.91907
14708	Wed Mar 22 14:20:44 2017_x000D_	44.7298	27.9643	-74.3793	-1.29816	2	41.7084	19.8947	315	5.49779	8.61669
14709	Wed Mar 22 14:20:44 2017_x000D_	44.8411	28.3821	-71.6827	-1.2511	2	41.7084	19.8947	315	5.49779	9.04709
14710	Wed Mar 22 14:20:44 2017_x000D_	44.8509	28.8011	-71.679	-1.25104	2	41.7186	19.674	315	5.49779	9.64962
14711	Wed Mar 22 14:20:44 2017_x000D_	45.0688	29.4267	-71.6794	-1.25104	2	41.7186	19.674	315	5.49779	10.3121
14712	Wed Mar 22 14:20:44 2017_x000D_	45.1802	29.8441	-74.3772	-1.29813	2	41.7186	19.674	315	5.49779	10.7431
14713	Wed Mar 22 14:20:44 2017_x000D_	45.3979	30.469	-74.3784	-1.29815	2	41.7186	19.674	315	5.49779	11.4048
14714	Wed Mar 22 14:20:44 2017_x000D_	45.5089	30.8857	-71.6781	-1.25102	2	43.5178	18.6252	0	0	12.4211
14715	Wed Mar 22 14:20:44 2017_x000D_	45.6226	31.4071	-73.6198	-1.28491	2	43.5178	18.6252	0	0	12.954
14716	Wed Mar 22 14:20:44 2017_x000D_	45.8327	31.7175	-74.3808	-1.29819	2	43.5178	18.6252	0	0	13.2954
14717	Wed Mar 22 14:20:44 2017_x000D_	45.9484	32.3425	-71.6769	-1.251	2	43.5178	18.6252	0	0	13.931
14718	Wed Mar 22 14:20:44 2017_x000D_	46.0547	32.5499	-74.3805	-1.29818	2	45.3171	17.5764	349.074	6.09248	14.9917
14719	Wed Mar 22 14:20:44 2017_x000D_	46.0643	32.9673	-74.3775	-1.29813	2	45.3171	17.5764	349.074	6.09248	15.409
14720	Wed Mar 22 14:20:45 2017_x000D_	46.2813	33.59	-74.3787	-1.29815	2	45.3171	17.5764	349.074	6.09248	16.0426
14721	Wed Mar 22 14:20:45 2017_x000D_	46.286	33.7986	-74.3772	-1.29813	2	45.3171	17.5764	349.074	6.09248	16.2511
14722	Wed Mar 22 14:20:45 2017_x000D_	46.4934	34.004	-74.3814	-1.2982	2	45.3171	17.5764	349.074	6.09248	16.4697
14723	Wed Mar 22 14:20:45 2017_x000D_	46.5076	34.6292	-74.3769	-1.29812	2	47.5327	16.9828	0	0	17.6761
14724	Wed Mar 22 14:20:45 2017_x000D_	46.7148	34.8343	-74.3811	-1.29819	2	47.5327	16.9828	0	0	17.8702
14725	Wed Mar 22 14:20:45 2017_x000D_	46.7242	35.2509	-74.3781	-1.29814	2	47.5327	16.9828	0	0	18.286
14726	Wed Mar 22 14:20:45 2017_x000D_	46.8303	35.4575	-77.155	-1.34661	2	47.5327	16.9828	0	0	18.488
14727	Wed Mar 22 14:20:45 2017_x000D_	46.9361	35.664	-74.3807	-1.29819	2	50.3718	17.072	0	0	18.9068
14728	Wed Mar 22 14:20:45 2017_x000D_	46.9407	35.8721	-74.3793	-1.29816	2	50.3718	17.072	0	0	19.1106
14729	Wed Mar 22 14:20:45 2017_x000D_	46.9454	36.0802	-74.3778	-1.29814	2	50.3718	17.072	0	0	19.3146
14730	Wed Mar 22 14:20:45 2017_x000D_	47.1592	36.5969	-68.0402	-1.18753	2	50.3718	17.072	0	0	19.7874
14731	Wed Mar 22 14:20:45 2017_x000D_	47.2648	36.8031	-65.3927	-1.14132	2	52.763	17.3681	0	0	20.1978
14732	Wed Mar 22 14:20:45 2017_x000D_	47.4757	37.2154	-52.721	-0.920155	2	52.763	17.3681	0	0	20.5395
14733	Wed Mar 22 14:20:45 2017_x000D_	47.48	37.4235	-44.6636	-0.779526	2	52.763	17.3681	0	0	20.7396
14734	Wed Mar 22 14:20:45 2017_x000D_	47.7874	37.6266	-30.1077	-0.525478	2	52.763	17.3681	0	0	20.8606
14735	Wed Mar 22 14:20:45 2017_x000D_	47.7874	37.6266	-30.1077	-0.525478	2	55.1533	17.664	0	0	21.2782
14736	Wed Mar 22 14:20:45 2017_x000D_	48.0951	37.8297	-17.9031	-0.312467	2	55.1533	17.664	0	0	21.3652
14737	Wed Mar 22 14:20:45 2017_x000D_	48.299	37.9302	-13.4105	-0.234057	2	55.1533	17.664	0	0	21.3939
14738	Wed Mar 22 14:20:45 2017_x000D_	48.7053	38.0274	-4.87587	-0.0851	2	55.1533	17.664	0	0	21.3599
14739	Wed Mar 22 14:20:45 2017_x000D_	49.1066	37.9167	-1.95325	-0.0340907	2	55.1533	17.664	0	0	21.1361
14740	Wed Mar 22 14:20:45 2017_x000D_	49.8146	38.0084	0.993865	0.0173462	2	57.0959	18.1668	0	0	21.1354
14741	Wed Mar 22 14:20:45 2017_x000D_	50.2177	38.0014	0.993818	0.0173454	2	57.0959	18.1668	0	0	20.9934
14742	Wed Mar 22 14:20:46 2017_x000D_	51.1243	37.9857	0.993852	0.017346	2	57.0959	18.1668	0	0	20.699
14743	Wed Mar 22 14:20:46 2017_x000D_	51.5268	37.9787	0.993834	0.0173457	2	57.0959	18.1668	0	0	20.5798
14744	Wed Mar 22 14:20:46 2017_x000D_	51.8284	37.9734	0.993832	0.0173456	2	58.8198	18.6625	0	0	20.5375
14745	Wed Mar 22 14:20:46 2017_x000D_	52.5304	37.8577	3.94123	0.0687875	2	58.8198	18.6625	0	0	20.1993
14746	Wed Mar 22 14:20:46 2017_x000D_	52.9324	37.8508	3.94177	0.0687968	2	58.8198	18.6625	0	0	20.0712
14747	Wed Mar 22 14:20:46 2017_x000D_	53.3342	37.8438	3.94241	0.068808	2	58.8198	18.6625	0	0	19.9503
14748	Wed Mar 22 14:20:46 2017_x000D_	53.9366	37.8334	3.94326	0.0688229	2	59.6709	19.1308	10.1327	0.176849	19.5619
14749	Wed Mar 22 14:20:46 2017_x000D_	54.3379	37.8265	3.9439	0.0688341	2	59.6709	19.1308	10.1327	0.176849	19.4415
14750	Wed Mar 22 14:20:46 2017_x000D_	55.0398	37.8144	3.80443	0.0663998	2	59.6709	19.1308	10.1327	0.176849	19.249
14751	Wed Mar 22 14:20:46 2017_x000D_	55.4407	37.8074	3.805	0.0664099	2	59.6709	19.1308	10.1327	0.176849	19.1497
14752	Wed Mar 22 14:20:46 2017_x000D_	55.7415	37.8022	3.94597	0.0688702	2	60.5431	19.1581	0	0	19.2525
14753	Wed Mar 22 14:20:46 2017_x000D_	56.4422	37.7901	3.80647	0.0664354	2	60.5431	19.1581	0	0	19.078
14754	Wed Mar 22 14:20:46 2017_x000D_	56.7427	37.7849	3.9474	0.0688951	2	60.5431	19.1581	0	0	19.0105
14755	Wed Mar 22 14:20:46 2017_x000D_	57.5392	37.5644	3.94268	0.0688128	2	60.5431	19.1581	0	0	18.6498
14756	Wed Mar 22 14:20:46 2017_x000D_	57.941	37.6609	6.88944	0.120243	2	60.5431	19.1581	0	0	18.6849
14757	Wed Mar 22 14:20:46 2017_x000D_	58.5386	37.5472	3.94416	0.0688385	2	62.0373	19.8671	19.8362	0.346207	18.023
14758	Wed Mar 22 14:20:46 2017_x000D_	58.9363	37.4372	6.88655	0.120193	2	62.0373	19.8671	19.8362	0.346207	17.8417
14759	Wed Mar 22 14:20:46 2017_x000D_	59.6349	37.4252	6.60913	0.115351	2	62.0373	19.8671	19.8362	0.346207	17.7217
14760	Wed Mar 22 14:20:46 2017_x000D_	60.0339	37.4184	6.61022	0.11537	2	62.0373	19.8671	19.8362	0.346207	17.6653
14761	Wed Mar 22 14:20:46 2017_x000D_	60.3316	37.3101	9.80359	0.171105	2	63.1057	20.3419	8.63681	0.150741	17.1935
14762	Wed Mar 22 14:20:46 2017_x000D_	61.1271	37.1933	6.88717	0.120204	2	63.1057	20.3419	8.63681	0.150741	16.9672
14763	Wed Mar 22 14:20:47 2017_x000D_	61.4258	37.1882	6.60828	0.115336	2	63.1057	20.3419	8.63681	0.150741	16.9299
14764	Wed Mar 22 14:20:47 2017_x000D_	61.8241	37.1814	6.60941	0.115356	2	63.1057	20.3419	8.63681	0.150741	16.8882
14765	Wed Mar 22 14:20:47 2017_x000D_	62.4213	37.1712	6.61099	0.115384	2	64.1525	21.2572	25.5361	0.445689	16.0079
14766	Wed Mar 22 14:20:47 2017_x000D_	62.8174	37.0613	3.79763	0.0662811	2	64.1525	21.2572	25.5361	0.445689	15.8604
14767	Wed Mar 22 14:20:47 2017_x000D_	63.3132	36.9499	6.88768	0.120213	2	64.1525	21.2572	25.5361	0.445689	15.7151
14768	Wed Mar 22 14:20:47 2017_x000D_	63.7108	36.9431	6.88884	0.120233	2	64.1525	21.2572	25.5361	0.445689	15.6921
14769	Wed Mar 22 14:20:47 2017_x000D_	63.9096	36.9398	6.8894	0.120243	2	64.1525	21.2572	25.5361	0.445689	15.6845
14770	Wed Mar 22 14:20:47 2017_x000D_	64.406	36.9314	6.61074	0.115379	2	65.4169	22.1791	25.5361	0.445689	14.7869
14771	Wed Mar 22 14:20:47 2017_x000D_	64.704	36.9263	6.89168	0.120282	2	65.4169	22.1791	25.5361	0.445689	14.7644
14772	Wed Mar 22 14:20:47 2017_x000D_	65.0978	36.7137	6.88716	0.120204	2	65.4169	22.1791	25.5361	0.445689	14.5381
14773	Wed Mar 22 14:20:47 2017_x000D_	65.2963	36.7103	6.88772	0.120213	2	65.4169	22.1791	25.5361	0.445689	14.5317
14774	Wed Mar 22 14:20:47 2017_x000D_	65.6931	36.7037	6.88882	0.120233	2	66.9093	22.8872	26.941	0.47021	13.8699
14775	Wed Mar 22 14:20:47 2017_x000D_	65.8929	36.8032	3.93734	0.0687195	2	66.9093	22.8872	26.941	0.47021	13.9531
14776	Wed Mar 22 14:20:47 2017_x000D_	66.0895	36.6968	0.962956	0.0168068	2	66.9093	22.8872	26.941	0.47021	13.8339
14777	Wed Mar 22 14:20:47 2017_x000D_	66.0876	36.5932	-13.5989	-0.237346	2	66.9093	22.8872	26.941	0.47021	13.7306
14778	Wed Mar 22 14:20:47 2017_x000D_	65.9885	36.5946	-19.9863	-0.348827	2	67.7372	23.7949	35.5055	0.619687	12.9186
14779	Wed Mar 22 14:20:47 2017_x000D_	65.9872	36.4912	-30.485	-0.532063	2	67.7372	23.7949	35.5055	0.619687	12.8163
14780	Wed Mar 22 14:20:47 2017_x000D_	65.8867	36.3892	-47.1427	-0.822795	2	67.7372	23.7949	35.5055	0.619687	12.7295
14781	Wed Mar 22 14:20:47 2017_x000D_	65.887	36.3889	-54.8966	-0.958126	2	67.7372	23.7949	35.5055	0.619687	12.7292
14782	Wed Mar 22 14:20:47 2017_x000D_	65.987	36.3874	-69.5894	-1.21456	2	69.414	25.1694	45	0.785398	11.7298
14783	Wed Mar 22 14:20:47 2017_x000D_	65.9888	36.4903	-75.5914	-1.31932	2	69.414	25.1694	45	0.785398	11.8277
14784	Wed Mar 22 14:20:48 2017_x000D_	65.9923	36.6967	-86.376	-1.50755	2	69.414	25.1694	45	0.785398	12.0244
14785	Wed Mar 22 14:20:48 2017_x000D_	66.0917	36.6953	265.365	4.63149	2	69.414	25.1694	45	0.785398	11.9952
14786	Wed Mar 22 14:20:48 2017_x000D_	65.9957	36.903	262.648	4.58407	2	69.414	25.1694	45	0.785398	12.2214
14787	Wed Mar 22 14:20:48 2017_x000D_	65.9045	37.4196	253.957	4.43239	2	70.8724	26.5366	32.1147	0.560507	11.9633
14788	Wed Mar 22 14:20:48 2017_x000D_	65.8116	37.8328	256.649	4.47938	2	70.8724	26.5366	32.1147	0.560507	12.378
14789	Wed Mar 22 14:20:48 2017_x000D_	65.6259	38.6592	251.338	4.38668	2	70.8724	26.5366	32.1147	0.560507	13.2092
14790	Wed Mar 22 14:20:48 2017_x000D_	65.5331	39.072	253.956	4.43237	2	70.8724	26.5366	32.1147	0.560507	13.6251
14791	Wed Mar 22 14:20:48 2017_x000D_	65.3412	39.4867	253.957	4.43238	2	71.275	27.2099	56.738	0.990265	13.6356
14792	Wed Mar 22 14:20:48 2017_x000D_	65.1542	40.2094	254.757	4.44635	2	71.275	27.2099	56.738	0.990265	14.3684
14793	Wed Mar 22 14:20:48 2017_x000D_	65.0598	40.5193	256.651	4.47941	2	71.275	27.2099	56.738	0.990265	14.6891
14794	Wed Mar 22 14:20:48 2017_x000D_	64.8728	41.2417	257.336	4.49136	2	71.275	27.2099	56.738	0.990265	15.4233
14795	Wed Mar 22 14:20:48 2017_x000D_	64.7785	41.5517	253.956	4.43237	2	71.275	27.2099	56.738	0.990265	15.7446
14796	Wed Mar 22 14:20:48 2017_x000D_	64.6859	41.9642	251.337	4.38665	2	72.1017	28.1163	45.5914	0.795721	15.7085
14797	Wed Mar 22 14:20:48 2017_x000D_	64.5965	42.5815	253.955	4.43235	2	72.1017	28.1163	45.5914	0.795721	16.2963
14798	Wed Mar 22 14:20:48 2017_x000D_	64.4048	42.9956	253.956	4.43236	2	72.1017	28.1163	45.5914	0.795721	16.7522
14799	Wed Mar 22 14:20:48 2017_x000D_	64.2164	43.6147	253.956	4.43237	2	72.1017	28.1163	45.5914	0.795721	17.389
14800	Wed Mar 22 14:20:48 2017_x000D_	64.1238	44.0268	251.335	4.38663	2	72.9281	29.0225	45	0.785398	17.3967
14801	Wed Mar 22 14:20:48 2017_x000D_	63.8364	44.6475	253.957	4.43238	2	72.9281	29.0225	45	0.785398	18.0776
14802	Wed Mar 22 14:20:48 2017_x000D_	63.843	45.0572	253.955	4.43236	2	72.9281	29.0225	45	0.785398	18.4296
14803	Wed Mar 22 14:20:48 2017_x000D_	63.6498	45.3684	254.758	4.44637	2	72.9281	29.0225	45	0.785398	18.7956
14804	Wed Mar 22 14:20:48 2017_x000D_	63.5557	45.6779	251.335	4.38663	2	73.7107	30.8074	76.3744	1.33299	18.0071
14805	Wed Mar 22 14:20:48 2017_x000D_	63.3708	46.5009	251.334	4.38661	2	73.7107	30.8074	76.3744	1.33299	18.7936
14806	Wed Mar 22 14:20:49 2017_x000D_	63.1761	46.7099	251.336	4.38663	2	73.7107	30.8074	76.3744	1.33299	19.0753
14807	Wed Mar 22 14:20:49 2017_x000D_	62.9913	47.5325	251.335	4.38662	2	73.7107	30.8074	76.3744	1.33299	19.8654
14808	Wed Mar 22 14:20:49 2017_x000D_	62.899	47.9438	248.796	4.34231	2	74.4601	33.2504	81.0738	1.41501	18.6964
14809	Wed Mar 22 14:20:49 2017_x000D_	62.6119	48.5637	251.335	4.38662	2	74.4601	33.2504	81.0738	1.41501	19.3617
14810	Wed Mar 22 14:20:49 2017_x000D_	62.5197	48.9748	248.796	4.3423	2	74.4601	33.2504	81.0738	1.41501	19.7441
14811	Wed Mar 22 14:20:49 2017_x000D_	62.2327	49.5945	251.335	4.38663	2	74.4601	33.2504	81.0738	1.41501	20.4117
14812	Wed Mar 22 14:20:49 2017_x000D_	62.2327	49.5945	251.335	4.38663	2	74.4601	33.2504	81.0738	1.41501	20.4117
14813	Wed Mar 22 14:20:49 2017_x000D_	62.0449	50.2119	251.335	4.38662	2	74.6118	34.5745	85.8688	1.49869	20.0613
14814	Wed Mar 22 14:20:49 2017_x000D_	61.8605	51.0331	251.334	4.38661	2	74.6118	34.5745	85.8688	1.49869	20.8202
14815	Wed Mar 22 14:20:49 2017_x000D_	61.6659	51.242	251.335	4.38663	2	74.6118	34.5745	85.8688	1.49869	21.1045
14816	Wed Mar 22 14:20:49 2017_x000D_	61.6728	51.6501	251.334	4.3866	2	74.6118	34.5745	85.8688	1.49869	21.4241
14817	Wed Mar 22 14:20:49 2017_x000D_	61.4851	52.2668	251.334	4.3866	2	74.6652	37.8731	86.4069	1.50808	19.5165
14818	Wed Mar 22 14:20:49 2017_x000D_	61.0994	52.8884	251.336	4.38663	2	74.6652	37.8731	86.4069	1.50808	20.2359
14819	Wed Mar 22 14:20:49 2017_x000D_	61.1064	53.2961	251.334	4.38661	2	74.6652	37.8731	86.4069	1.50808	20.5356
14820	Wed Mar 22 14:20:49 2017_x000D_	60.9118	53.5049	251.335	4.38663	2	74.6652	37.8731	86.4069	1.50808	20.8209
14821	Wed Mar 22 14:20:49 2017_x000D_	60.9153	53.7087	251.335	4.38662	2	74.9575	40.7374	82.1288	1.43342	19.1164
14822	Wed Mar 22 14:20:49 2017_x000D_	60.7278	54.3249	251.334	4.38661	2	74.9575	40.7374	82.1288	1.43342	19.675
14823	Wed Mar 22 14:20:49 2017_x000D_	60.535	54.6357	250.337	4.3692	2	74.9575	40.7374	82.1288	1.43342	20.0293
14824	Wed Mar 22 14:20:49 2017_x000D_	60.4449	55.1473	248.793	4.34226	2	74.9575	40.7374	82.1288	1.43342	20.4514
14825	Wed Mar 22 14:20:49 2017_x000D_	60.3494	55.3534	251.335	4.38662	2	74.9575	40.7374	82.1288	1.43342	20.6646
14826	Wed Mar 22 14:20:49 2017_x000D_	60.2557	55.6615	247.692	4.32304	2	75.0325	43.5934	94.3641	1.64696	19.0786
14827	Wed Mar 22 14:20:50 2017_x000D_	60.162	55.9692	251.334	4.38661	2	75.0325	43.5934	94.3641	1.64696	19.3466
14828	Wed Mar 22 14:20:50 2017_x000D_	60.0666	56.1755	248.793	4.34225	2	75.0325	43.5934	94.3641	1.64696	19.5522
14829	Wed Mar 22 14:20:50 2017_x000D_	59.9711	56.3815	251.335	4.38662	2	75.0325	43.5934	94.3641	1.64696	19.7581
14830	Wed Mar 22 14:20:50 2017_x000D_	59.8792	56.7909	253.963	4.43248	2	74.6843	46.2157	90.9472	1.58733	18.1941
14831	Wed Mar 22 14:20:50 2017_x000D_	59.7838	56.9968	256.67	4.47974	2	74.6843	46.2157	90.9472	1.58733	18.3918
14832	Wed Mar 22 14:20:50 2017_x000D_	59.6973	57.7107	265.456	4.63307	2	74.6843	46.2157	90.9472	1.58733	18.8877
14833	Wed Mar 22 14:20:50 2017_x000D_	59.5998	57.8146	-86.3241	-1.50664	2	74.6843	46.2157	90.9472	1.58733	19.0283
14834	Wed Mar 22 14:20:50 2017_x000D_	59.6048	58.1192	-75.256	-1.31346	2	74.3146	49.2743	95.3952	1.66496	17.1642
14835	Wed Mar 22 14:20:50 2017_x000D_	59.707	58.3197	-65.4695	-1.14266	2	74.3146	49.2743	95.3952	1.66496	17.1814
14836	Wed Mar 22 14:20:50 2017_x000D_	59.8128	58.7232	-54.9703	-0.959412	2	74.3146	49.2743	95.3952	1.66496	17.3085
14837	Wed Mar 22 14:20:50 2017_x000D_	59.913	58.8219	-46.416	-0.810112	2	74.3146	49.2743	95.3952	1.66496	17.279
14838	Wed Mar 22 14:20:50 2017_x000D_	60.0154	59.0225	-40.2835	-0.70308	2	73.5656	51.2246	120.255	2.09884	15.6338
14839	Wed Mar 22 14:20:50 2017_x000D_	60.3152	59.2172	-30.6283	-0.534565	2	73.5656	51.2246	120.255	2.09884	15.4743
14840	Wed Mar 22 14:20:50 2017_x000D_	60.5166	59.4148	-25.6484	-0.447648	2	73.5656	51.2246	120.255	2.09884	15.4064
14841	Wed Mar 22 14:20:50 2017_x000D_	61.0142	59.6037	-19.1432	-0.334112	2	73.5656	51.2246	120.255	2.09884	15.0913
14842	Wed Mar 22 14:20:50 2017_x000D_	61.4111	59.6939	-16.3698	-0.285707	2	73.5656	51.2246	120.255	2.09884	14.8142
14843	Wed Mar 22 14:20:50 2017_x000D_	61.7105	59.888	-15.5162	-0.270809	2	71.4611	54.2298	121.653	2.12325	11.2734
14844	Wed Mar 22 14:20:50 2017_x000D_	62.5033	60.0678	-15.5176	-0.270833	2	71.4611	54.2298	121.653	2.12325	10.6923
14845	Wed Mar 22 14:20:50 2017_x000D_	62.9998	60.256	-16.3665	-0.28565	2	71.4611	54.2298	121.653	2.12325	10.3879
14846	Wed Mar 22 14:20:50 2017_x000D_	63.2968	60.3485	-18.1828	-0.317349	2	71.4611	54.2298	121.653	2.12325	10.2027
14847	Wed Mar 22 14:20:50 2017_x000D_	64.088	60.5278	-18.1855	-0.317398	2	70.5284	55.5164	133.493	2.32989	8.16045
14848	Wed Mar 22 14:20:51 2017_x000D_	64.3867	60.7215	-19.145	-0.334143	2	70.5284	55.5164	133.493	2.32989	8.05069
14849	Wed Mar 22 14:20:51 2017_x000D_	65.1768	60.9005	-19.1483	-0.334201	2	70.5284	55.5164	133.493	2.32989	7.59132
14850	Wed Mar 22 14:20:51 2017_x000D_	65.4729	60.9927	-20.7729	-0.362556	2	70.5284	55.5164	133.493	2.32989	7.45305
14851	Wed Mar 22 14:20:51 2017_x000D_	66.1655	61.2756	-19.1472	-0.334183	2	69.379	56.7965	155.36	2.71154	5.51261
14852	Wed Mar 22 14:20:51 2017_x000D_	66.5598	61.365	-16.3643	-0.285612	2	69.379	56.7965	155.36	2.71154	5.36834
14853	Wed Mar 22 14:20:51 2017_x000D_	67.1516	61.5494	-16.364	-0.285606	2	69.379	56.7965	155.36	2.71154	5.24894
14854	Wed Mar 22 14:20:51 2017_x000D_	67.5468	61.7394	-16.3614	-0.285561	2	69.379	56.7965	155.36	2.71154	5.27155
14855	Wed Mar 22 14:20:51 2017_x000D_	67.842	61.8313	-18.1832	-0.317356	2	69.379	56.7965	155.36	2.71154	5.26418
14856	Wed Mar 22 14:20:51 2017_x000D_	68.2355	61.9205	-15.5086	-0.270677	2	68.3051	56.5465	169.496	2.95826	5.37445
14857	Wed Mar 22 14:20:51 2017_x000D_	68.9235	62.1014	-14.7298	-0.257084	2	68.3051	56.5465	169.496	2.95826	5.58922
14858	Wed Mar 22 14:20:51 2017_x000D_	69.6128	62.3828	-18.1842	-0.317374	2	68.3051	56.5465	169.496	2.95826	5.98101
14859	Wed Mar 22 14:20:51 2017_x000D_	70.0053	62.4718	-15.5065	-0.27064	2	68.3051	56.5465	169.496	2.95826	6.1644
14860	Wed Mar 22 14:20:51 2017_x000D_	70.3975	62.5604	-18.1869	-0.317422	2	67.6327	56.9648	157.202	2.74369	6.24138
14861	Wed Mar 22 14:20:51 2017_x000D_	70.9877	62.8446	-15.5031	-0.270581	2	67.6327	56.9648	157.202	2.74369	6.76964
14862	Wed Mar 22 14:20:51 2017_x000D_	71.3794	62.9331	-18.1852	-0.317392	2	67.6327	56.9648	157.202	2.74369	7.04687
14863	Wed Mar 22 14:20:51 2017_x000D_	71.7711	63.0218	-15.5045	-0.270604	2	67.6327	56.9648	157.202	2.74369	7.33578
14864	Wed Mar 22 14:20:51 2017_x000D_	72.5549	63.2992	-18.1859	-0.317404	2	67.1773	57.3895	106.197	1.85349	7.99019
14865	Wed Mar 22 14:20:51 2017_x000D_	72.946	63.3878	-15.5031	-0.27058	2	67.1773	57.3895	106.197	1.85349	8.32211
14866	Wed Mar 22 14:20:51 2017_x000D_	73.5327	63.5706	-15.5024	-0.270568	2	67.1773	57.3895	106.197	1.85349	8.8655
14867	Wed Mar 22 14:20:51 2017_x000D_	73.9232	63.6587	-18.189	-0.317459	2	67.1773	57.3895	106.197	1.85349	9.20924
14868	Wed Mar 22 14:20:51 2017_x000D_	74.1202	63.8534	-18.1845	-0.317379	2	66.9174	58.2574	97.8711	1.70817	9.12116
14869	Wed Mar 22 14:20:51 2017_x000D_	74.9004	64.0298	-18.1873	-0.317428	2	66.9174	58.2574	97.8711	1.70817	9.85134
14870	Wed Mar 22 14:20:52 2017_x000D_	75.0947	64.0237	-18.1897	-0.31747	2	66.9174	58.2574	97.8711	1.70817	10.0059
14871	Wed Mar 22 14:20:52 2017_x000D_	75.6798	64.206	-18.1901	-0.317476	2	66.9174	58.2574	97.8711	1.70817	10.5908
14872	Wed Mar 22 14:20:52 2017_x000D_	75.8763	64.4003	-18.1855	-0.317397	2	66.9174	58.2574	97.8711	1.70817	10.8626
14873	Wed Mar 22 14:20:52 2017_x000D_	76.0704	64.3942	-18.188	-0.31744	2	67.0699	59.5747	76.2347	1.33055	10.2096
14874	Wed Mar 22 14:20:52 2017_x000D_	76.4608	64.5824	-18.1859	-0.317404	2	67.0699	59.5747	76.2347	1.33055	10.6427
14875	Wed Mar 22 14:20:52 2017_x000D_	76.6548	64.5762	-18.1883	-0.317445	2	67.0699	59.5747	76.2347	1.33055	10.8114
14876	Wed Mar 22 14:20:52 2017_x000D_	77.0448	64.7642	-18.1862	-0.31741	2	67.0699	59.5747	76.2347	1.33055	11.2441
14877	Wed Mar 22 14:20:52 2017_x000D_	77.2397	64.858	-20.7936	-0.362917	2	68.253	62.0147	70.1638	1.22459	9.42577
14878	Wed Mar 22 14:20:52 2017_x000D_	77.5316	64.9488	-24.4735	-0.427144	2	68.253	62.0147	70.1638	1.22459	9.73146
14879	Wed Mar 22 14:20:52 2017_x000D_	77.4336	64.8513	-33.1101	-0.577881	2	68.253	62.0147	70.1638	1.22459	9.60884
14880	Wed Mar 22 14:20:52 2017_x000D_	77.4329	64.7511	-38.6771	-0.675043	2	68.253	62.0147	70.1638	1.22459	9.57906
14881	Wed Mar 22 14:20:52 2017_x000D_	77.335	64.6535	-46.608	-0.813463	2	69.2724	63.3555	63.9788	1.11664	8.16641
14882	Wed Mar 22 14:20:52 2017_x000D_	77.3335	64.4532	-58.4614	-1.02034	2	69.2724	63.3555	63.9788	1.11664	8.13549
14883	Wed Mar 22 14:20:52 2017_x000D_	77.3343	64.4534	-75.7089	-1.32137	2	69.2724	63.3555	63.9788	1.11664	8.13631
14884	Wed Mar 22 14:20:52 2017_x000D_	77.4326	64.5506	-84.1042	-1.46789	2	69.2724	63.3555	63.9788	1.11664	8.24725
14885	Wed Mar 22 14:20:52 2017_x000D_	77.4328	64.5508	-89.3815	-1.56	2	70.4757	65.3566	63.9788	1.11664	7.00361
14886	Wed Mar 22 14:20:52 2017_x000D_	77.3394	64.8549	257.08	4.4869	2	70.4757	65.3566	63.9788	1.11664	6.88201
14887	Wed Mar 22 14:20:52 2017_x000D_	77.3405	64.9553	251.124	4.38294	2	70.4757	65.3566	63.9788	1.11664	6.87652
14888	Wed Mar 22 14:20:52 2017_x000D_	77.2468	65.2591	242.612	4.23438	2	70.4757	65.3566	63.9788	1.11664	6.7718
14889	Wed Mar 22 14:20:52 2017_x000D_	77.1531	65.5626	238.889	4.16941	2	70.4757	65.3566	63.9788	1.11664	6.68058
14890	Wed Mar 22 14:20:52 2017_x000D_	76.9626	65.8689	240.317	4.19432	2	70.8658	66.2415	59.7362	1.04259	6.10817
14891	Wed Mar 22 14:20:53 2017_x000D_	76.4858	66.5849	241.25	4.2106	2	70.8658	66.2415	59.7362	1.04259	5.63048
14892	Wed Mar 22 14:20:53 2017_x000D_	76.2965	66.9913	241.249	4.2106	2	70.8658	66.2415	59.7362	1.04259	5.48222
14893	Wed Mar 22 14:20:53 2017_x000D_	75.9167	67.7039	242.613	4.23439	2	70.8658	66.2415	59.7362	1.04259	5.25835
14894	Wed Mar 22 14:20:53 2017_x000D_	75.7263	68.0101	243.865	4.25624	1	80.6429	65.8641	113.161	1.97504	5.36454
14895	Wed Mar 22 14:20:53 2017_x000D_	75.4424	68.6194	246.193	4.29687	1	80.6429	65.8641	113.161	1.97504	5.88531
14896	Wed Mar 22 14:20:53 2017_x000D_	75.2531	69.0256	246.193	4.29688	1	80.6429	65.8641	113.161	1.97504	6.2486
14897	Wed Mar 22 14:20:53 2017_x000D_	75.0615	69.2319	246.193	4.29689	1	80.6429	65.8641	113.161	1.97504	6.51875
14898	Wed Mar 22 14:20:53 2017_x000D_	75.065	69.5317	245.016	4.27634	1	79.6671	68.0192	112.363	1.96111	4.84427
14899	Wed Mar 22 14:20:53 2017_x000D_	74.6854	70.2439	246.193	4.29688	1	79.6671	68.0192	112.363	1.96111	5.45588
14900	Wed Mar 22 14:20:53 2017_x000D_	74.592	70.5469	242.612	4.23438	1	79.6671	68.0192	112.363	1.96111	5.66974
14901	Wed Mar 22 14:20:53 2017_x000D_	74.3083	71.1557	245.016	4.27634	1	79.6671	68.0192	112.363	1.96111	6.20922
14902	Wed Mar 22 14:20:53 2017_x000D_	74.118	71.4617	246.193	4.29688	1	79.6671	68.0192	112.363	1.96111	6.53019
14903	Wed Mar 22 14:20:53 2017_x000D_	73.8354	72.1705	242.612	4.23437	1	78.248	70.3792	117.319	2.04761	4.76233
14904	Wed Mar 22 14:20:53 2017_x000D_	73.6439	72.3768	242.612	4.23438	1	78.248	70.3792	117.319	2.04761	5.01878
14905	Wed Mar 22 14:20:53 2017_x000D_	73.3603	72.9854	245.017	4.27635	1	78.248	70.3792	117.319	2.04761	5.53912
14906	Wed Mar 22 14:20:53 2017_x000D_	73.1713	73.3911	245.017	4.27635	1	78.248	70.3792	117.319	2.04761	5.90292
14907	Wed Mar 22 14:20:53 2017_x000D_	72.9823	73.7968	245.017	4.27635	2	74.6341	68.9682	0	0	5.10331
14908	Wed Mar 22 14:20:53 2017_x000D_	72.8877	73.9997	242.612	4.23437	2	74.6341	68.9682	0	0	5.32597
14909	Wed Mar 22 14:20:53 2017_x000D_	72.5072	74.6116	242.612	4.23438	2	74.6341	68.9682	0	0	6.03089
14910	Wed Mar 22 14:20:53 2017_x000D_	72.5098	74.8108	242.611	4.23437	2	74.6341	68.9682	0	0	6.2168
14911	Wed Mar 22 14:20:53 2017_x000D_	72.2263	75.4192	240.315	4.19428	2	77.2427	68.8236	4.95231	0.0864341	8.28651
14912	Wed Mar 22 14:20:54 2017_x000D_	72.0348	75.6255	240.315	4.19429	2	77.2427	68.8236	4.95231	0.0864341	8.56668
14913	Wed Mar 22 14:20:54 2017_x000D_	71.7489	76.0345	242.612	4.23438	2	77.2427	68.8236	4.95231	0.0864341	9.06526
14914	Wed Mar 22 14:20:54 2017_x000D_	71.6544	76.2374	240.315	4.19429	2	77.2427	68.8236	4.95231	0.0864341	9.28405
14915	Wed Mar 22 14:20:54 2017_x000D_	71.56	76.44	242.612	4.23438	2	78.7466	69.0842	0	0	10.2837
14916	Wed Mar 22 14:20:54 2017_x000D_	71.3711	76.8453	242.612	4.23437	2	78.7466	69.0842	0	0	10.7067
14917	Wed Mar 22 14:20:54 2017_x000D_	71.1796	77.0517	242.612	4.23438	2	78.7466	69.0842	0	0	10.9882
14918	Wed Mar 22 14:20:54 2017_x000D_	70.9908	77.457	242.612	4.23438	2	78.7466	69.0842	0	0	11.413
14919	Wed Mar 22 14:20:54 2017_x000D_	70.8964	77.6596	245.019	4.27638	2	78.7466	69.0842	0	0	11.626
14920	Wed Mar 22 14:20:54 2017_x000D_	70.8046	78.0612	242.612	4.23437	2	80.6828	69.357	0	0	13.1659
14921	Wed Mar 22 14:20:54 2017_x000D_	70.7102	78.2639	240.314	4.19428	2	80.6828	69.357	0	0	13.3711
14922	Wed Mar 22 14:20:54 2017_x000D_	70.5186	78.4704	237.334	4.14226	2	80.6828	69.357	0	0	13.6516
14923	Wed Mar 22 14:20:54 2017_x000D_	70.5185	78.4706	232.887	4.06465	2	80.6828	69.357	0	0	13.6518
14924	Wed Mar 22 14:20:54 2017_x000D_	70.5192	78.5704	215.289	3.7575	2	81.9697	69.6115	0	0	14.5388
14925	Wed Mar 22 14:20:54 2017_x000D_	70.7129	78.563	207.806	3.6269	2	81.9697	69.6115	0	0	14.3821
14926	Wed Mar 22 14:20:54 2017_x000D_	70.7123	78.5629	195.834	3.41795	2	81.9697	69.6115	0	0	14.3825
14927	Wed Mar 22 14:20:54 2017_x000D_	70.7134	78.6621	187.78	3.27738	2	81.9697	69.6115	0	0	14.4436
14928	Wed Mar 22 14:20:54 2017_x000D_	70.7129	78.6614	171.151	2.98715	2	83.1064	68.5528	296.037	5.16682	15.9932
14929	Wed Mar 22 14:20:54 2017_x000D_	70.6145	78.5654	162.363	2.83376	2	83.1064	68.5528	296.037	5.16682	16.0094
14930	Wed Mar 22 14:20:54 2017_x000D_	70.5173	78.5685	151.214	2.63918	2	83.1064	68.5528	296.037	5.16682	16.0873
14931	Wed Mar 22 14:20:54 2017_x000D_	70.3221	78.4766	145.896	2.54637	2	83.1064	68.5528	296.037	5.16682	16.1839
14932	Wed Mar 22 14:20:54 2017_x000D_	70.2224	78.2811	139.745	2.43902	2	83.1064	68.5528	296.037	5.16682	16.1443
14933	Wed Mar 22 14:20:54 2017_x000D_	69.6338	77.9058	139.749	2.43908	2	83.8219	67.2639	280.926	4.90309	17.7356
14934	Wed Mar 22 14:20:55 2017_x000D_	69.3381	77.6183	135.835	2.37077	2	83.8219	67.2639	280.926	4.90309	17.8043
14935	Wed Mar 22 14:20:55 2017_x000D_	68.7459	77.0431	135.835	2.37077	2	83.8219	67.2639	280.926	4.90309	17.9699
14936	Wed Mar 22 14:20:55 2017_x000D_	68.4494	76.7554	139.745	2.439	2	83.8219	67.2639	280.926	4.90309	18.0666
14937	Wed Mar 22 14:20:55 2017_x000D_	68.054	76.3714	139.743	2.43898	2	83.5778	63.5458	280.926	4.90309	20.1366
14938	Wed Mar 22 14:20:55 2017_x000D_	67.5607	75.9907	141.503	2.46969	2	83.5778	63.5458	280.926	4.90309	20.2836
14939	Wed Mar 22 14:20:55 2017_x000D_	67.2639	75.7025	141.89	2.47644	2	83.5778	63.5458	280.926	4.90309	20.3452
14940	Wed Mar 22 14:20:55 2017_x000D_	66.9681	75.5137	143.625	2.50673	2	83.5778	63.5458	280.926	4.90309	20.4722
14941	Wed Mar 22 14:20:55 2017_x000D_	66.3764	75.136	143.627	2.50676	2	83.4502	61.7946	261.444	4.56305	21.6681
14942	Wed Mar 22 14:20:55 2017_x000D_	66.178	74.9433	143.625	2.50674	2	83.4502	61.7946	261.444	4.56305	21.7075
14943	Wed Mar 22 14:20:55 2017_x000D_	65.5824	74.3651	143.621	2.50666	2	83.4502	61.7946	261.444	4.56305	21.8466
14944	Wed Mar 22 14:20:55 2017_x000D_	65.3838	74.1722	143.62	2.50664	2	83.4502	61.7946	261.444	4.56305	21.8998
14945	Wed Mar 22 14:20:55 2017_x000D_	64.7905	73.7934	143.622	2.50667	2	83.3447	59.6062	261.184	4.55852	23.3567
14946	Wed Mar 22 14:20:55 2017_x000D_	64.5931	73.7002	141.505	2.46972	2	83.3447	59.6062	261.184	4.55852	23.4577
14947	Wed Mar 22 14:20:55 2017_x000D_	63.9976	73.2208	143.622	2.50668	2	83.3447	59.6062	261.184	4.55852	23.6573
14948	Wed Mar 22 14:20:55 2017_x000D_	63.7984	73.0275	143.62	2.50665	2	83.3447	59.6062	261.184	4.55852	23.7105
14949	Wed Mar 22 14:20:55 2017_x000D_	63.5013	72.8377	141.892	2.47649	2	83.3447	59.6062	261.184	4.55852	23.8502
14950	Wed Mar 22 14:20:55 2017_x000D_	62.9062	72.4576	141.895	2.47653	2	83.0448	56.9737	262.75	4.58585	25.403
14951	Wed Mar 22 14:20:55 2017_x000D_	62.7049	72.1634	139.752	2.43914	2	83.0448	56.9737	262.75	4.58585	25.3858
14952	Wed Mar 22 14:20:55 2017_x000D_	62.4068	71.9731	141.505	2.46973	2	83.0448	56.9737	262.75	4.58585	25.5129
14953	Wed Mar 22 14:20:55 2017_x000D_	61.9076	71.4886	141.889	2.47644	2	83.0448	56.9737	262.75	4.58585	25.6411
14954	Wed Mar 22 14:20:55 2017_x000D_	61.6091	71.298	143.617	2.50659	2	82.2671	55.2011	246.81	4.30765	26.189
14955	Wed Mar 22 14:20:56 2017_x000D_	61.109	70.8125	139.752	2.43914	2	82.2671	55.2011	246.81	4.30765	26.2941
14956	Wed Mar 22 14:20:56 2017_x000D_	60.712	70.625	139.757	2.43922	2	82.2671	55.2011	246.81	4.30765	26.5051
14957	Wed Mar 22 14:20:56 2017_x000D_	60.5116	70.4307	139.756	2.4392	2	82.2671	55.2011	246.81	4.30765	26.5564
14958	Wed Mar 22 14:20:56 2017_x000D_	60.1107	70.0418	139.754	2.43918	2	81.0556	53.4149	233.974	4.08362	26.7422
14959	Wed Mar 22 14:20:56 2017_x000D_	59.9101	69.8472	139.754	2.43916	2	81.0556	53.4149	233.974	4.08362	26.7797
14960	Wed Mar 22 14:20:56 2017_x000D_	59.4103	69.4613	137.883	2.40651	2	81.0556	53.4149	233.974	4.08362	26.9445
14961	Wed Mar 22 14:20:56 2017_x000D_	59.3079	69.2631	139.752	2.43913	2	81.0556	53.4149	233.974	4.08362	26.9096
14962	Wed Mar 22 14:20:56 2017_x000D_	58.9097	69.0749	139.756	2.4392	2	81.0556	53.4149	233.974	4.08362	27.1234
14963	Wed Mar 22 14:20:56 2017_x000D_	58.7087	68.8799	139.755	2.43919	2	80.0382	52.0715	233.947	4.08314	27.1564
14964	Wed Mar 22 14:20:56 2017_x000D_	58.707	68.7793	141.883	2.47633	2	80.0382	52.0715	233.947	4.08314	27.0956
14965	Wed Mar 22 14:20:56 2017_x000D_	58.3066	68.4902	144.152	2.51592	2	80.0382	52.0715	233.947	4.08314	27.2367
14966	Wed Mar 22 14:20:56 2017_x000D_	58.2057	68.3924	143.605	2.50638	2	80.0382	52.0715	233.947	4.08314	27.2586
14967	Wed Mar 22 14:20:56 2017_x000D_	58.1049	68.295	147.397	2.57256	2	78.392	50.2709	223.17	3.89506	27.1373
14968	Wed Mar 22 14:20:56 2017_x000D_	57.9056	68.2008	149.709	2.61291	2	78.392	50.2709	223.17	3.89506	27.2245
14969	Wed Mar 22 14:20:56 2017_x000D_	57.7062	68.1066	152.139	2.65532	2	78.392	50.2709	223.17	3.89506	27.3133
14970	Wed Mar 22 14:20:56 2017_x000D_	57.4058	67.9149	158.509	2.7665	2	78.392	50.2709	223.17	3.89506	27.4177
14971	Wed Mar 22 14:20:56 2017_x000D_	57.3049	67.8173	162.14	2.82987	2	77.1566	48.9197	224.11	3.91146	27.4082
14972	Wed Mar 22 14:20:56 2017_x000D_	56.9075	67.7295	164.796	2.87624	2	77.1566	48.9197	224.11	3.91146	27.6376
14973	Wed Mar 22 14:20:56 2017_x000D_	56.7078	67.6352	167.524	2.92385	2	77.1566	48.9197	224.11	3.91146	27.7205
14974	Wed Mar 22 14:20:56 2017_x000D_	56.4109	67.6452	173.575	3.02946	2	77.1566	48.9197	224.11	3.91146	27.9469
14975	Wed Mar 22 14:20:56 2017_x000D_	56.0132	67.5576	181.881	3.17442	2	75.7038	47.5616	200.8	3.50463	28.0635
14976	Wed Mar 22 14:20:56 2017_x000D_	55.6172	67.5708	187.421	3.27112	2	75.7038	47.5616	200.8	3.50463	28.3521
14977	Wed Mar 22 14:20:57 2017_x000D_	55.4211	67.6784	190.156	3.31885	2	75.7038	47.5616	200.8	3.50463	28.567
14978	Wed Mar 22 14:20:57 2017_x000D_	54.926	67.6949	196.136	3.42322	2	75.7038	47.5616	200.8	3.50463	28.9321
14979	Wed Mar 22 14:20:57 2017_x000D_	54.6289	67.7047	202.374	3.53209	2	75.7038	47.5616	200.8	3.50463	29.153
14980	Wed Mar 22 14:20:57 2017_x000D_	54.3357	67.9167	208.736	3.64313	2	73.8053	46.4089	208.517	3.63932	29.0112
14981	Wed Mar 22 14:20:57 2017_x000D_	54.0404	68.0276	212.632	3.71113	2	73.8053	46.4089	208.517	3.63932	29.292
14982	Wed Mar 22 14:20:57 2017_x000D_	53.4533	68.4519	217.363	3.7937	2	73.8053	46.4089	208.517	3.63932	30.0016
14983	Wed Mar 22 14:20:57 2017_x000D_	53.2588	68.6607	217.364	3.79371	2	73.8053	46.4089	208.517	3.63932	30.287
14984	Wed Mar 22 14:20:57 2017_x000D_	52.9653	68.8728	219.004	3.82234	2	72.7526	45.7197	209.951	3.66434	30.4566
14985	Wed Mar 22 14:20:57 2017_x000D_	52.3777	69.2973	219.004	3.82234	2	72.7526	45.7197	209.951	3.66434	31.1615
14986	Wed Mar 22 14:20:57 2017_x000D_	52.084	69.5095	220.778	3.85331	2	72.7526	45.7197	209.951	3.66434	31.5142
14987	Wed Mar 22 14:20:57 2017_x000D_	51.5955	69.9308	219.004	3.82233	2	72.7526	45.7197	209.951	3.66434	32.1528
14988	Wed Mar 22 14:20:57 2017_x000D_	51.3038	70.2442	223.011	3.89227	2	71.4607	45.462	173.162	3.02225	31.9446
14989	Wed Mar 22 14:20:57 2017_x000D_	51.0097	70.4566	221.208	3.86081	2	71.4607	45.462	173.162	3.02225	32.2951
14990	Wed Mar 22 14:20:57 2017_x000D_	50.4216	70.8815	221.208	3.8608	2	71.4607	45.462	173.162	3.02225	32.9969
14991	Wed Mar 22 14:20:57 2017_x000D_	50.1298	71.195	220.778	3.85331	2	71.4607	45.462	173.162	3.02225	33.4245
14992	Wed Mar 22 14:20:57 2017_x000D_	49.8378	71.5087	221.208	3.86082	2	71.4607	45.462	173.162	3.02225	33.8523
14993	Wed Mar 22 14:20:57 2017_x000D_	49.349	71.9302	223.01	3.89226	2	69.2783	45.6166	180	3.14159	33.0088
14994	Wed Mar 22 14:20:57 2017_x000D_	49.0547	72.1429	221.208	3.86081	2	69.2783	45.6166	180	3.14159	33.3562
14995	Wed Mar 22 14:20:57 2017_x000D_	48.5679	72.6657	220.779	3.85332	2	69.2783	45.6166	180	3.14159	34.0672
14996	Wed Mar 22 14:20:57 2017_x000D_	48.2758	72.9795	221.209	3.86083	2	69.2783	45.6166	180	3.14159	34.494
14997	Wed Mar 22 14:20:57 2017_x000D_	47.687	73.4049	221.209	3.86082	2	67.5298	45.7842	169.997	2.967	34.0094
14998	Wed Mar 22 14:20:58 2017_x000D_	47.3926	73.6177	223.009	3.89225	2	67.5298	45.7842	169.997	2.967	34.3542
14999	Wed Mar 22 14:20:58 2017_x000D_	47.003	74.0361	223.01	3.89225	2	67.5298	45.7842	169.997	2.967	34.9216
15000	Wed Mar 22 14:20:58 2017_x000D_	46.8082	74.2454	223.01	3.89226	2	67.5298	45.7842	169.997	2.967	35.2055
15001	Wed Mar 22 14:20:58 2017_x000D_	46.4139	74.4619	223.009	3.89224	2	65.3251	46.3771	169.997	2.967	33.8584
15002	Wed Mar 22 14:20:58 2017_x000D_	46.0264	74.9815	220.78	3.85334	2	65.3251	46.3771	169.997	2.967	34.5058
15003	Wed Mar 22 14:20:58 2017_x000D_	45.834	75.2918	223.01	3.89227	2	65.3251	46.3771	169.997	2.967	34.8707
15004	Wed Mar 22 14:20:58 2017_x000D_	45.4395	75.5084	223.01	3.89225	2	65.3251	46.3771	169.997	2.967	35.2714
15005	Wed Mar 22 14:20:58 2017_x000D_	45.0496	75.9271	223.01	3.89226	2	62.9133	46.7446	180	3.14159	34.2159
15006	Wed Mar 22 14:20:58 2017_x000D_	44.8547	76.1365	223.01	3.89226	2	62.9133	46.7446	180	3.14159	34.4963
15007	Wed Mar 22 14:20:58 2017_x000D_	44.3648	76.559	221.21	3.86085	2	62.9133	46.7446	180	3.14159	35.1133
15008	Wed Mar 22 14:20:58 2017_x000D_	44.1698	76.7684	221.21	3.86085	2	62.9133	46.7446	180	3.14159	35.3942
15009	Wed Mar 22 14:20:58 2017_x000D_	43.8726	76.8806	220.78	3.85334	2	62.9133	46.7446	180	3.14159	35.6473
15010	Wed Mar 22 14:20:58 2017_x000D_	43.5824	77.2958	219.01	3.82245	2	61.1639	46.9123	180	3.14159	35.1036
15011	Wed Mar 22 14:20:58 2017_x000D_	43.3824	77.3033	219.009	3.82243	2	61.1639	46.9123	180	3.14159	35.2107
15012	Wed Mar 22 14:20:58 2017_x000D_	43.1874	77.5128	219.01	3.82244	2	61.1639	46.9123	180	3.14159	35.4901
15013	Wed Mar 22 14:20:58 2017_x000D_	42.7923	77.7298	219.009	3.82243	2	61.1639	46.9123	180	3.14159	35.878
15014	Wed Mar 22 14:20:58 2017_x000D_	42.6974	77.9355	220.78	3.85335	2	59.6104	47.5248	153.963	2.68717	34.7974
15015	Wed Mar 22 14:20:58 2017_x000D_	42.4022	78.1489	219.01	3.82244	2	59.6104	47.5248	153.963	2.68717	35.1277
15016	Wed Mar 22 14:20:58 2017_x000D_	42.2071	78.3584	219.01	3.82245	2	59.6104	47.5248	153.963	2.68717	35.406
15017	Wed Mar 22 14:20:58 2017_x000D_	41.9116	78.5719	212.664	3.7117	2	59.6104	47.5248	153.963	2.68717	35.7375
15018	Wed Mar 22 14:20:58 2017_x000D_	41.5157	78.7891	199.784	3.4869	2	56.7206	48.7562	168.986	2.94936	33.6625
15019	Wed Mar 22 14:20:59 2017_x000D_	41.4177	78.8937	190.782	3.32977	2	56.7206	48.7562	168.986	2.94936	33.8001
15020	Wed Mar 22 14:20:59 2017_x000D_	41.2169	78.9008	173.591	3.02973	2	56.7206	48.7562	168.986	2.94936	33.8978
15021	Wed Mar 22 14:20:59 2017_x000D_	41.0165	78.9083	168.02	2.9325	2	56.7206	48.7562	168.986	2.94936	33.9966
15022	Wed Mar 22 14:20:59 2017_x000D_	40.8136	78.8143	152.784	2.66659	2	56.7206	48.7562	168.986	2.94936	34.0077
15023	Wed Mar 22 14:20:59 2017_x000D_	40.6135	78.8217	144.856	2.52821	2	54.2865	49.5623	166.987	2.91448	32.2965
15024	Wed Mar 22 14:20:59 2017_x000D_	40.3055	78.5298	132.477	2.31216	2	54.2865	49.5623	166.987	2.91448	32.165
15025	Wed Mar 22 14:20:59 2017_x000D_	40.2002	78.3313	126.719	2.21166	2	54.2865	49.5623	166.987	2.91448	32.0325
15026	Wed Mar 22 14:20:59 2017_x000D_	40.0949	78.133	124.385	2.17093	2	54.2865	49.5623	166.987	2.91448	31.9012
15027	Wed Mar 22 14:20:59 2017_x000D_	39.6783	77.5413	116.78	2.0382	2	52.9502	50.1813	169.074	2.95089	30.4091
15028	Wed Mar 22 14:20:59 2017_x000D_	39.4671	77.1442	116.781	2.03821	2	52.9502	50.1813	169.074	2.95089	30.1462
15029	Wed Mar 22 14:20:59 2017_x000D_	39.2533	76.6459	118.003	2.05955	2	52.9502	50.1813	169.074	2.95089	29.799
15030	Wed Mar 22 14:20:59 2017_x000D_	38.8352	76.0529	122.895	2.14493	2	52.9502	50.1813	169.074	2.95089	29.4716
15031	Wed Mar 22 14:20:59 2017_x000D_	38.6236	75.655	122.894	2.14491	2	50.8781	52.5336	122.456	2.13727	26.1681
15032	Wed Mar 22 14:20:59 2017_x000D_	38.2027	74.9602	124.377	2.17079	2	50.8781	52.5336	122.456	2.13727	25.7608
15033	Wed Mar 22 14:20:59 2017_x000D_	37.9907	74.5617	124.375	2.17076	2	50.8781	52.5336	122.456	2.13727	25.521
15034	Wed Mar 22 14:20:59 2017_x000D_	37.784	74.366	124.377	2.1708	2	50.8781	52.5336	122.456	2.13727	25.458
15035	Wed Mar 22 14:20:59 2017_x000D_	37.471	73.9707	126.704	2.2114	2	48.7963	55.1042	123.926	2.16291	22.0047
15036	Wed Mar 22 14:20:59 2017_x000D_	37.3596	73.5681	124.374	2.17074	2	48.7963	55.1042	123.926	2.16291	21.719
15037	Wed Mar 22 14:20:59 2017_x000D_	37.0436	73.0709	128.359	2.24028	2	48.7963	55.1042	123.926	2.16291	21.4692
15038	Wed Mar 22 14:20:59 2017_x000D_	36.733	72.7764	124.376	2.17078	2	48.7963	55.1042	123.926	2.16291	21.397
15039	Wed Mar 22 14:20:59 2017_x000D_	36.4166	72.2786	128.359	2.24028	2	48.7963	55.1042	123.926	2.16291	21.1711
15040	Wed Mar 22 14:20:59 2017_x000D_	36.1053	71.9836	128.899	2.24971	2	46.746	57.0175	165.308	2.88517	18.3632
15041	Wed Mar 22 14:21:00 2017_x000D_	35.8951	71.6855	130.596	2.27933	2	46.746	57.0175	165.308	2.88517	18.2453
15042	Wed Mar 22 14:21:00 2017_x000D_	35.3735	71.0919	128.362	2.24034	2	46.746	57.0175	165.308	2.88517	18.0948
15043	Wed Mar 22 14:21:00 2017_x000D_	35.1629	70.7929	126.702	2.21137	2	46.746	57.0175	165.308	2.88517	17.9981
15044	Wed Mar 22 14:21:00 2017_x000D_	34.8458	70.2937	125.989	2.19893	2	43.8054	59.343	135	2.35619	14.1489
15045	Wed Mar 22 14:21:00 2017_x000D_	34.635	69.9944	124.382	2.17088	2	43.8054	59.343	135	2.35619	14.0552
15046	Wed Mar 22 14:21:00 2017_x000D_	34.4269	69.7971	124.384	2.17092	2	43.8054	59.343	135	2.35619	14.0444
15047	Wed Mar 22 14:21:00 2017_x000D_	34.1093	69.2972	123.482	2.15517	2	43.8054	59.343	135	2.35619	13.8961
15048	Wed Mar 22 14:21:00 2017_x000D_	34.0021	69.0963	125.989	2.19892	2	41.7762	60.8182	145.755	2.54391	11.3562
15049	Wed Mar 22 14:21:00 2017_x000D_	33.5825	68.5988	124.385	2.17093	2	41.7762	60.8182	145.755	2.54391	11.2993
15050	Wed Mar 22 14:21:00 2017_x000D_	33.5768	68.3944	124.381	2.17086	2	41.7762	60.8182	145.755	2.54391	11.1637
15051	Wed Mar 22 14:21:00 2017_x000D_	33.3683	68.1967	124.383	2.1709	2	41.7762	60.8182	145.755	2.54391	11.1864
15052	Wed Mar 22 14:21:00 2017_x000D_	33.1569	67.8968	125.988	2.19891	2	40.4099	62.0932	135	2.35619	9.28912
15053	Wed Mar 22 14:21:00 2017_x000D_	33.0527	67.7977	121.944	2.12833	2	40.4099	62.0932	135	2.35619	9.30966
15054	Wed Mar 22 14:21:00 2017_x000D_	32.7366	67.3983	124.386	2.17094	2	40.4099	62.0932	135	2.35619	9.32865
15055	Wed Mar 22 14:21:00 2017_x000D_	32.7337	67.2962	125.988	2.1989	2	40.4099	62.0932	135	2.35619	9.27336
15056	Wed Mar 22 14:21:00 2017_x000D_	32.4173	66.8965	128.351	2.24015	2	40.4099	62.0932	135	2.35619	9.32488
15057	Wed Mar 22 14:21:00 2017_x000D_	32.4145	66.7943	130.141	2.2714	2	39.2816	62.9369	135	2.35619	7.87633
15058	Wed Mar 22 14:21:00 2017_x000D_	32.4171	66.8967	136.5	2.38238	2	39.2816	62.9369	135	2.35619	7.92473
15059	Wed Mar 22 14:21:00 2017_x000D_	32.4138	66.7944	142.429	2.48586	2	39.2816	62.9369	135	2.35619	7.87699
15060	Wed Mar 22 14:21:00 2017_x000D_	32.4139	66.7948	147.041	2.56635	2	39.2816	62.9369	135	2.35619	7.8771
15061	Wed Mar 22 14:21:00 2017_x000D_	32.3123	66.7983	153.699	2.68256	2	38.1836	63.1245	171.946	3.00103	6.92596
15062	Wed Mar 22 14:21:01 2017_x000D_	32.3063	66.5941	166.956	2.91393	2	38.1836	63.1245	171.946	3.00103	6.82501
15063	Wed Mar 22 14:21:01 2017_x000D_	32.2047	66.5976	173.225	3.02335	2	38.1836	63.1245	171.946	3.00103	6.91445
15064	Wed Mar 22 14:21:01 2017_x000D_	32.0019	66.6045	184.715	3.22388	2	38.1836	63.1245	171.946	3.00103	7.09393
15065	Wed Mar 22 14:21:01 2017_x000D_	31.9007	66.6079	190.869	3.33129	2	37.3131	63.0997	172.75	3.01505	6.44993
15066	Wed Mar 22 14:21:01 2017_x000D_	31.5992	66.7202	200.385	3.49737	2	37.3131	63.0997	172.75	3.01505	6.76437
15067	Wed Mar 22 14:21:01 2017_x000D_	31.4976	66.7236	204.8	3.57443	2	37.3131	63.0997	172.75	3.01505	6.8522
15068	Wed Mar 22 14:21:01 2017_x000D_	31.2947	66.73	212.446	3.70789	2	37.3131	63.0997	172.75	3.01505	7.02853
15069	Wed Mar 22 14:21:01 2017_x000D_	31.1932	66.7332	213.987	3.73478	2	37.3131	63.0997	172.75	3.01505	7.11727
15070	Wed Mar 22 14:21:01 2017_x000D_	30.7955	67.0536	216.491	3.77848	2	36.4326	63.2936	180	3.14159	6.77602
15071	Wed Mar 22 14:21:01 2017_x000D_	30.5981	67.2651	216.492	3.77849	2	36.4326	63.2936	180	3.14159	7.05792
15072	Wed Mar 22 14:21:01 2017_x000D_	29.9997	67.6946	216.492	3.77849	2	36.4326	63.2936	180	3.14159	7.79429
15073	Wed Mar 22 14:21:01 2017_x000D_	29.7006	67.9094	218.236	3.80893	2	36.4326	63.2936	180	3.14159	8.16244
15074	Wed Mar 22 14:21:01 2017_x000D_	29.2037	68.3358	216.492	3.7785	2	35.5619	63.2688	180	3.14159	8.13026
15075	Wed Mar 22 14:21:01 2017_x000D_	28.9075	68.6531	220.639	3.85088	2	35.5619	63.2688	180	3.14159	8.55989
15076	Wed Mar 22 14:21:01 2017_x000D_	28.3087	69.083	220.639	3.85087	2	35.5619	63.2688	180	3.14159	9.2959
15077	Wed Mar 22 14:21:01 2017_x000D_	28.0091	69.2981	218.851	3.81968	2	35.5619	63.2688	180	3.14159	9.66423
15078	Wed Mar 22 14:21:01 2017_x000D_	27.7097	69.513	220.638	3.85086	2	34.9089	63.2501	171.074	2.9858	9.54214
15079	Wed Mar 22 14:21:01 2017_x000D_	27.2124	69.9399	218.851	3.81967	2	34.9089	63.2501	171.074	2.9858	10.1975
15080	Wed Mar 22 14:21:01 2017_x000D_	26.8107	70.1584	218.85	3.81966	2	34.9089	63.2501	171.074	2.9858	10.6445
15081	Wed Mar 22 14:21:01 2017_x000D_	26.2144	70.6912	216.493	3.77852	2	34.9089	63.2501	171.074	2.9858	11.444
15082	Wed Mar 22 14:21:01 2017_x000D_	26.0166	70.903	216.494	3.77853	2	31.8707	62.9445	175.048	3.05516	9.87969
15083	Wed Mar 22 14:21:02 2017_x000D_	25.6147	71.1217	216.493	3.77852	2	31.8707	62.9445	175.048	3.05516	10.2958
15084	Wed Mar 22 14:21:02 2017_x000D_	25.0182	71.6548	218.851	3.81967	2	31.8707	62.9445	175.048	3.05516	11.0827
15085	Wed Mar 22 14:21:02 2017_x000D_	24.8204	71.8666	218.851	3.81968	2	31.8707	62.9445	175.048	3.05516	11.3715
15086	Wed Mar 22 14:21:02 2017_x000D_	24.5205	72.0819	220.637	3.85084	2	31.8707	62.9445	175.048	3.05516	11.7268
15087	Wed Mar 22 14:21:02 2017_x000D_	23.9204	72.5128	220.636	3.85083	2	29.465	63.0949	167.665	2.92631	10.9288
15088	Wed Mar 22 14:21:02 2017_x000D_	23.6202	72.7283	218.85	3.81966	2	29.465	63.0949	167.665	2.92631	11.2678
15089	Wed Mar 22 14:21:02 2017_x000D_	23.0198	73.1594	218.85	3.81965	2	29.465	63.0949	167.665	2.92631	11.9513
15090	Wed Mar 22 14:21:02 2017_x000D_	22.8218	73.3714	218.85	3.81966	2	29.465	63.0949	167.665	2.92631	12.2368
15091	Wed Mar 22 14:21:02 2017_x000D_	22.2212	73.8026	218.85	3.81965	2	27.4847	63.4767	167.28	2.91959	11.59
15092	Wed Mar 22 14:21:02 2017_x000D_	22.0232	74.0147	218.85	3.81966	2	27.4847	63.4767	167.28	2.91959	11.8692
15093	Wed Mar 22 14:21:02 2017_x000D_	21.4223	74.4461	218.85	3.81965	2	27.4847	63.4767	167.28	2.91959	12.5332
15094	Wed Mar 22 14:21:02 2017_x000D_	21.4223	74.4461	218.85	3.81965	2	27.4847	63.4767	167.28	2.91959	12.5332
15095	Wed Mar 22 14:21:02 2017_x000D_	21.0227	74.7679	216.496	3.77856	2	25.7121	64.0835	148.1	2.58482	11.6682
15096	Wed Mar 22 14:21:02 2017_x000D_	20.5242	75.1958	218.236	3.80894	2	25.7121	64.0835	148.1	2.58482	12.2637
15097	Wed Mar 22 14:21:02 2017_x000D_	20.2234	75.4117	216.496	3.77857	2	25.7121	64.0835	148.1	2.58482	12.5878
15098	Wed Mar 22 14:21:02 2017_x000D_	20.0219	75.5215	218.85	3.81965	2	25.7121	64.0835	148.1	2.58482	12.7752
15099	Wed Mar 22 14:21:02 2017_x000D_	19.5231	75.9495	220.634	3.85079	2	25.7121	64.0835	148.1	2.58482	13.383
15100	Wed Mar 22 14:21:02 2017_x000D_	19.3249	76.1617	220.634	3.85079	2	22.3651	65.741	136.289	2.3787	10.8551
15101	Wed Mar 22 14:21:02 2017_x000D_	18.8223	76.4877	216.496	3.77857	2	22.3651	65.741	136.289	2.3787	11.3156
15102	Wed Mar 22 14:21:02 2017_x000D_	18.6206	76.5976	218.849	3.81964	2	22.3651	65.741	136.289	2.3787	11.4842
15103	Wed Mar 22 14:21:02 2017_x000D_	18.4223	76.8099	218.85	3.81965	2	22.3651	65.741	136.289	2.3787	11.7502
15104	Wed Mar 22 14:21:02 2017_x000D_	18.1215	77.0259	220.633	3.85078	2	20.1079	67.4293	136.094	2.37529	9.80003
15105	Wed Mar 22 14:21:03 2017_x000D_	17.9232	77.2382	220.634	3.85078	2	20.1079	67.4293	136.094	2.37529	10.0493
15106	Wed Mar 22 14:21:03 2017_x000D_	17.6221	77.4544	218.85	3.81965	2	20.1079	67.4293	136.094	2.37529	10.3287
15107	Wed Mar 22 14:21:03 2017_x000D_	17.4201	77.5644	216.497	3.77858	2	20.1079	67.4293	136.094	2.37529	10.4854
15108	Wed Mar 22 14:21:03 2017_x000D_	17.3212	77.6705	220.633	3.85077	2	18.5145	68.9172	126.082	2.20055	8.83426
15109	Wed Mar 22 14:21:03 2017_x000D_	16.9206	77.9931	214.901	3.75072	2	18.5145	68.9172	126.082	2.20055	9.2148
15110	Wed Mar 22 14:21:03 2017_x000D_	16.8245	78.2016	203.302	3.54829	2	18.5145	68.9172	126.082	2.20055	9.43696
15111	Wed Mar 22 14:21:03 2017_x000D_	16.8245	78.2016	203.302	3.54829	2	18.5145	68.9172	126.082	2.20055	9.43696
15112	Wed Mar 22 14:21:03 2017_x000D_	16.9231	78.0951	188.134	3.28356	2	16.0014	71.4734	132.752	2.31696	6.68554
15113	Wed Mar 22 14:21:03 2017_x000D_	16.9264	78.1972	179.154	3.12683	2	16.0014	71.4734	132.752	2.31696	6.78713
15114	Wed Mar 22 14:21:03 2017_x000D_	16.9224	78.0942	164.68	2.87421	2	16.0014	71.4734	132.752	2.31696	6.68455
15115	Wed Mar 22 14:21:03 2017_x000D_	16.8232	78.2	155.655	2.7167	2	16.0014	71.4734	132.752	2.31696	6.77661
15116	Wed Mar 22 14:21:03 2017_x000D_	16.7209	78.2033	141.295	2.46607	2	16.0014	71.4734	132.752	2.31696	6.76825
15117	Wed Mar 22 14:21:03 2017_x000D_	16.5085	78.0061	133.103	2.32308	2	14.8541	72.7543	135	2.35619	5.50622
15118	Wed Mar 22 14:21:03 2017_x000D_	16.4025	77.9072	121.198	2.11531	2	14.8541	72.7543	135	2.35619	5.38051
15119	Wed Mar 22 14:21:03 2017_x000D_	16.293	77.7066	113.358	1.97848	2	14.8541	72.7543	135	2.35619	5.1571
15120	Wed Mar 22 14:21:03 2017_x000D_	16.1795	77.4031	109.616	1.91315	2	14.8541	72.7543	135	2.35619	4.83405
15121	Wed Mar 22 14:21:03 2017_x000D_	16.0696	77.2021	106.822	1.86439	2	13.489	74.029	124.074	2.1655	4.09
15122	Wed Mar 22 14:21:03 2017_x000D_	15.8314	76.2871	106.11	1.85198	2	13.489	74.029	124.074	2.1655	3.25359
15123	Wed Mar 22 14:21:03 2017_x000D_	15.7175	75.9834	109.614	1.91313	2	13.489	74.029	124.074	2.1655	2.9641
15124	Wed Mar 22 14:21:03 2017_x000D_	15.3794	75.1736	112.324	1.96043	2	13.489	74.029	124.074	2.1655	2.20991
15125	Wed Mar 22 14:21:03 2017_x000D_	15.2616	74.7666	114.939	2.00607	2	13.489	74.029	124.074	2.1655	1.91994
15126	Wed Mar 22 14:21:04 2017_x000D_	15.03	74.0551	116.068	2.02576	1	15.6762	78.8994	257.16	4.48829	4.88721
15127	Wed Mar 22 14:21:04 2017_x000D_	14.9195	73.8532	118.676	2.07129	1	15.6762	78.8994	257.16	4.48829	5.10262
15128	Wed Mar 22 14:21:04 2017_x000D_	14.6986	73.4493	118.676	2.07129	1	15.6762	78.8994	257.16	4.48829	5.53708
15129	Wed Mar 22 14:21:04 2017_x000D_	14.3741	73.0487	121.172	2.11484	1	15.6762	78.8994	257.16	4.48829	5.99384
15130	Wed Mar 22 14:21:04 2017_x000D_	14.2601	72.7439	120.011	2.09459	2	11.0529	74.8364	172.75	3.01505	3.82945
15131	Wed Mar 22 14:21:04 2017_x000D_	13.928	72.137	122.58	2.13943	2	11.0529	74.8364	172.75	3.01505	3.94372
15132	Wed Mar 22 14:21:04 2017_x000D_	13.7102	71.835	121.17	2.11481	2	11.0529	74.8364	172.75	3.01505	4.0087
15133	Wed Mar 22 14:21:04 2017_x000D_	13.3818	71.3307	120.013	2.09462	2	11.0529	74.8364	172.75	3.01505	4.20877
15134	Wed Mar 22 14:21:04 2017_x000D_	13.1638	71.0283	118.682	2.07139	2	8.64468	74.9883	177.587	3.09949	6.00866
15135	Wed Mar 22 14:21:04 2017_x000D_	12.8312	70.4202	116.08	2.02598	2	8.64468	74.9883	177.587	3.09949	6.19633
15136	Wed Mar 22 14:21:04 2017_x000D_	12.7163	70.1142	120.012	2.0946	2	8.64468	74.9883	177.587	3.09949	6.35098
15137	Wed Mar 22 14:21:04 2017_x000D_	12.498	69.8113	118.682	2.07139	2	8.64468	74.9883	177.587	3.09949	6.45363
15138	Wed Mar 22 14:21:04 2017_x000D_	12.3833	69.5053	117.318	2.04758	2	8.64468	74.9883	177.587	3.09949	6.63631
15139	Wed Mar 22 14:21:04 2017_x000D_	12.0498	68.8957	120.011	2.09458	2	7.38286	73.8593	246.451	4.30138	6.81305
15140	Wed Mar 22 14:21:04 2017_x000D_	11.9349	68.589	116.08	2.02598	2	7.38286	73.8593	246.451	4.30138	6.96399
15141	Wed Mar 22 14:21:04 2017_x000D_	11.601	67.9787	118.679	2.07134	2	7.38286	73.8593	246.451	4.30138	7.237
15142	Wed Mar 22 14:21:04 2017_x000D_	11.4898	67.7753	116.081	2.026	2	7.38286	73.8593	246.451	4.30138	7.34044
15143	Wed Mar 22 14:21:04 2017_x000D_	11.1558	67.1645	113.375	1.97877	2	6.55698	72.7419	252.374	4.40476	7.22887
15144	Wed Mar 22 14:21:04 2017_x000D_	11.0442	66.9607	116.083	2.02603	2	6.55698	72.7419	252.374	4.40476	7.31829
15145	Wed Mar 22 14:21:04 2017_x000D_	10.8212	66.5531	116.083	2.02604	2	6.55698	72.7419	252.374	4.40476	7.51564
15146	Wed Mar 22 14:21:04 2017_x000D_	10.8136	66.3459	116.081	2.02599	2	6.55698	72.7419	252.374	4.40476	7.68294
15147	Wed Mar 22 14:21:04 2017_x000D_	10.5904	65.938	116.081	2.026	2	5.93037	72.0676	247.202	4.31449	7.69986
15148	Wed Mar 22 14:21:05 2017_x000D_	10.3633	65.4259	114.955	2.00635	2	5.93037	72.0676	247.202	4.31449	7.98518
15149	Wed Mar 22 14:21:05 2017_x000D_	10.2519	65.2222	114.504	1.99847	2	5.93037	72.0676	247.202	4.31449	8.09538
15150	Wed Mar 22 14:21:05 2017_x000D_	10.1439	65.1214	116.083	2.02603	2	5.93037	72.0676	247.202	4.31449	8.12426
15151	Wed Mar 22 14:21:05 2017_x000D_	10.0246	64.7098	113.377	1.97881	2	5.74015	71.4054	245.379	4.28267	7.94906
15152	Wed Mar 22 14:21:05 2017_x000D_	9.80484	64.4046	112.357	1.96101	2	5.74015	71.4054	245.379	4.28267	8.09524
15153	Wed Mar 22 14:21:05 2017_x000D_	9.78961	63.9895	106.886	1.86551	2	5.74015	71.4054	245.379	4.28267	8.44948
15154	Wed Mar 22 14:21:05 2017_x000D_	9.68592	63.993	98.1605	1.71322	2	5.74015	71.4054	245.379	4.28267	8.39719
15155	Wed Mar 22 14:21:05 2017_x000D_	9.68999	64.0968	92.1445	1.60822	2	5.74015	71.4054	245.379	4.28267	8.30764
15156	Wed Mar 22 14:21:05 2017_x000D_	9.69414	64.2012	80.2153	1.40002	2	5.55925	70.5244	251.371	4.38726	7.55514
15157	Wed Mar 22 14:21:05 2017_x000D_	9.6942	64.2014	74.5488	1.30112	2	5.55925	70.5244	251.371	4.38726	7.55501
15158	Wed Mar 22 14:21:05 2017_x000D_	9.68633	63.9944	61.5241	1.0738	2	5.55925	70.5244	251.371	4.38726	7.72487
15159	Wed Mar 22 14:21:05 2017_x000D_	9.67836	63.787	53.2689	0.929718	2	5.55925	70.5244	251.371	4.38726	7.89681
15160	Wed Mar 22 14:21:05 2017_x000D_	9.98242	63.5703	42.7668	0.746422	2	5.58727	69.8681	292.121	5.09847	7.67982
15161	Wed Mar 22 14:21:05 2017_x000D_	10.0785	63.3595	36.3171	0.633853	2	5.58727	69.8681	292.121	5.09847	7.90778
15162	Wed Mar 22 14:21:05 2017_x000D_	10.2861	63.3534	28.3299	0.494451	2	5.58727	69.8681	292.121	5.09847	8.03245
15163	Wed Mar 22 14:21:05 2017_x000D_	10.4902	63.2433	25.7149	0.44881	2	5.58727	69.8681	292.121	5.09847	8.24177
15164	Wed Mar 22 14:21:05 2017_x000D_	10.9017	63.127	15.7545	0.274969	2	6.71616	69.0235	332.434	5.80207	7.23101
15165	Wed Mar 22 14:21:05 2017_x000D_	11.2061	62.91	16.4609	0.287298	2	6.71616	69.0235	332.434	5.80207	7.58515
15166	Wed Mar 22 14:21:05 2017_x000D_	12.0335	62.7814	13.6006	0.237376	2	6.71616	69.0235	332.434	5.80207	8.19987
15167	Wed Mar 22 14:21:05 2017_x000D_	12.3448	62.7722	13.0219	0.227276	2	6.71616	69.0235	332.434	5.80207	8.41192
15168	Wed Mar 22 14:21:05 2017_x000D_	13.064	62.5431	13.6009	0.23738	2	6.71616	69.0235	332.434	5.80207	9.07142
15169	Wed Mar 22 14:21:06 2017_x000D_	13.4753	62.4272	16.465	0.287369	2	8.28165	68.1911	333.963	5.82876	7.75864
15170	Wed Mar 22 14:21:06 2017_x000D_	14.0901	62.2013	16.464	0.287351	2	8.28165	68.1911	333.963	5.82876	8.34361
15171	Wed Mar 22 14:21:06 2017_x000D_	14.0901	62.2013	16.464	0.287351	2	8.28165	68.1911	333.963	5.82876	8.34361
15172	Wed Mar 22 14:21:06 2017_x000D_	14.9117	61.9696	16.4643	0.287356	2	8.28165	68.1911	333.963	5.82876	9.09201
15173	Wed Mar 22 14:21:06 2017_x000D_	15.5295	61.8477	19.2606	0.336161	2	8.95526	67.7719	315	5.49779	8.84968
15174	Wed Mar 22 14:21:06 2017_x000D_	15.8364	61.7349	17.2493	0.301057	2	8.95526	67.7719	315	5.49779	9.15399
15175	Wed Mar 22 14:21:06 2017_x000D_	16.143	61.6221	13.5968	0.237308	2	8.95526	67.7719	315	5.49779	9.45958
15176	Wed Mar 22 14:21:06 2017_x000D_	16.7601	61.5004	16.4659	0.287385	2	8.95526	67.7719	315	5.49779	10.0124
15177	Wed Mar 22 14:21:06 2017_x000D_	17.1665	61.2811	16.4638	0.287347	2	9.85657	67.14	326.89	5.70531	9.36813
15178	Wed Mar 22 14:21:06 2017_x000D_	17.8829	61.0529	17.2483	0.30104	2	9.85657	67.14	326.89	5.70531	10.0735
15179	Wed Mar 22 14:21:06 2017_x000D_	18.403	61.1416	21.1923	0.369876	2	9.85657	67.14	326.89	5.70531	10.4414
15180	Wed Mar 22 14:21:06 2017_x000D_	18.5986	60.8249	16.4631	0.287335	2	9.85657	67.14	326.89	5.70531	10.7844
15181	Wed Mar 22 14:21:06 2017_x000D_	19.2144	60.7035	19.2634	0.33621	2	10.3214	66.4957	279.321	4.87508	10.613
15182	Wed Mar 22 14:21:06 2017_x000D_	19.6234	60.5881	16.4645	0.28736	2	10.3214	66.4957	279.321	4.87508	11.0194
15183	Wed Mar 22 14:21:06 2017_x000D_	20.4413	60.3574	16.4647	0.287364	2	10.3214	66.4957	279.321	4.87508	11.836
15184	Wed Mar 22 14:21:06 2017_x000D_	20.6474	60.3515	16.4659	0.287385	2	10.3214	66.4957	279.321	4.87508	12.0157
15185	Wed Mar 22 14:21:06 2017_x000D_	21.4645	60.121	16.4662	0.287389	2	10.3214	66.4957	279.321	4.87508	12.8377
15186	Wed Mar 22 14:21:06 2017_x000D_	21.8695	59.9023	16.464	0.287352	2	11.0803	64.1059	287.032	5.00965	11.5792
15187	Wed Mar 22 14:21:06 2017_x000D_	22.4834	59.7812	13.5895	0.237182	2	11.0803	64.1059	287.032	5.00965	12.1956
15188	Wed Mar 22 14:21:06 2017_x000D_	22.8948	59.7696	13.5916	0.237218	2	11.0803	64.1059	287.032	5.00965	12.5851
15189	Wed Mar 22 14:21:06 2017_x000D_	23.0937	59.5569	13.5878	0.237151	2	11.0803	64.1059	287.032	5.00965	12.8458
15190	Wed Mar 22 14:21:07 2017_x000D_	23.5049	59.5453	13.5898	0.237187	2	11.7921	62.8104	284.861	4.97177	12.1594
15191	Wed Mar 22 14:21:07 2017_x000D_	24.1115	59.2177	16.4635	0.287343	2	11.7921	62.8104	284.861	4.97177	12.8326
15192	Wed Mar 22 14:21:07 2017_x000D_	24.5222	59.2062	16.466	0.287385	2	11.7921	62.8104	284.861	4.97177	13.2305
15193	Wed Mar 22 14:21:07 2017_x000D_	25.1349	59.0856	19.2725	0.336369	2	11.7921	62.8104	284.861	4.97177	13.853
15194	Wed Mar 22 14:21:07 2017_x000D_	25.3367	58.9765	16.4662	0.287389	2	12.7413	61.0828	315	5.49779	12.7703
15195	Wed Mar 22 14:21:07 2017_x000D_	25.9457	58.7525	16.4652	0.287373	2	12.7413	61.0828	315	5.49779	13.4084
15196	Wed Mar 22 14:21:07 2017_x000D_	26.1507	58.7468	16.4664	0.287393	2	12.7413	61.0828	315	5.49779	13.6114
15197	Wed Mar 22 14:21:07 2017_x000D_	26.3526	58.6378	19.2721	0.336361	2	12.7413	61.0828	315	5.49779	13.8292
15198	Wed Mar 22 14:21:07 2017_x000D_	26.9641	58.5174	16.4667	0.287398	2	12.7413	61.0828	315	5.49779	14.4523
15199	Wed Mar 22 14:21:07 2017_x000D_	27.1659	58.4084	19.2732	0.33638	2	13.9186	59.1417	280.926	4.90309	13.2676
15200	Wed Mar 22 14:21:07 2017_x000D_	27.3707	58.4028	19.2745	0.336404	2	13.9186	59.1417	280.926	4.90309	13.4724
15201	Wed Mar 22 14:21:07 2017_x000D_	27.7739	58.1848	19.273	0.336377	2	13.9186	59.1417	280.926	4.90309	13.8883
15202	Wed Mar 22 14:21:07 2017_x000D_	27.9786	58.1792	19.2743	0.336401	2	13.9186	59.1417	280.926	4.90309	14.0929
15203	Wed Mar 22 14:21:07 2017_x000D_	28.3847	58.0646	16.4659	0.287385	2	15.0963	57.2001	278.637	4.86313	13.3165
15204	Wed Mar 22 14:21:07 2017_x000D_	28.5863	57.9557	19.274	0.336396	2	15.0963	57.2001	278.637	4.86313	13.5111
15205	Wed Mar 22 14:21:07 2017_x000D_	28.7878	57.8469	21.9983	0.383943	2	15.0963	57.2001	278.637	4.86313	13.7068
15206	Wed Mar 22 14:21:07 2017_x000D_	29.2962	57.7296	25.7715	0.449798	2	15.0963	57.2001	278.637	4.86313	14.2098
15207	Wed Mar 22 14:21:07 2017_x000D_	29.4976	57.6208	28.396	0.495603	2	16.0272	55.9097	284.692	4.96881	13.5786
15208	Wed Mar 22 14:21:07 2017_x000D_	29.9006	57.403	36.3964	0.635237	2	16.0272	55.9097	284.692	4.96881	13.9535
15209	Wed Mar 22 14:21:07 2017_x000D_	30	57.2969	40.5693	0.708068	2	16.0272	55.9097	284.692	4.96881	14.0415
15210	Wed Mar 22 14:21:07 2017_x000D_	29.9973	57.1934	51.0223	0.890508	2	16.0272	55.9097	284.692	4.96881	14.029
15211	Wed Mar 22 14:21:07 2017_x000D_	30.1987	57.0843	57.4243	1.00224	2	17.4334	53.7541	297.566	5.19351	13.1925
15212	Wed Mar 22 14:21:08 2017_x000D_	30.301	57.0811	67.9287	1.18558	2	17.4334	53.7541	297.566	5.19351	13.2908
15213	Wed Mar 22 14:21:08 2017_x000D_	30.301	57.0809	73.419	1.2814	2	17.4334	53.7541	297.566	5.19351	13.2907
15214	Wed Mar 22 14:21:08 2017_x000D_	30.298	56.9773	79.9103	1.3947	2	17.4334	53.7541	297.566	5.19351	13.2622
15215	Wed Mar 22 14:21:08 2017_x000D_	30.2886	56.6669	91.6758	1.60004	2	18.8208	52.0369	297.566	5.19351	12.3672
15216	Wed Mar 22 14:21:08 2017_x000D_	30.3844	56.4572	100.105	1.74717	2	18.8208	52.0369	297.566	5.19351	12.3797
15217	Wed Mar 22 14:21:08 2017_x000D_	30.3812	56.3538	106.246	1.85435	2	18.8208	52.0369	297.566	5.19351	12.3401
15218	Wed Mar 22 14:21:08 2017_x000D_	30.2666	55.9433	116.593	2.03493	2	18.8208	52.0369	297.566	5.19351	12.0941
15219	Wed Mar 22 14:21:08 2017_x000D_	30.0558	55.7417	121.813	2.12604	2	18.8208	52.0369	297.566	5.19351	11.8301
15220	Wed Mar 22 14:21:08 2017_x000D_	29.9409	55.3309	132.187	2.30709	2	20.2181	50.0998	293.147	5.11638	11.0407
15221	Wed Mar 22 14:21:08 2017_x000D_	29.8355	55.2303	136.255	2.3781	2	20.2181	50.0998	293.147	5.11638	10.9003
15222	Wed Mar 22 14:21:08 2017_x000D_	29.6246	55.0289	144.37	2.51973	2	20.2181	50.0998	293.147	5.11638	10.6197
15223	Wed Mar 22 14:21:08 2017_x000D_	29.2062	54.7292	146.731	2.56094	2	20.2181	50.0998	293.147	5.11638	10.1103
15224	Wed Mar 22 14:21:08 2017_x000D_	28.8959	54.6337	150.782	2.63164	2	20.912	49.2409	300.914	5.25195	9.63457
15225	Wed Mar 22 14:21:08 2017_x000D_	28.269	54.2351	150.78	2.63161	2	20.912	49.2409	300.914	5.25195	8.89199
15226	Wed Mar 22 14:21:08 2017_x000D_	27.9556	54.0358	149.238	2.6047	2	20.912	49.2409	300.914	5.25195	8.52076
15227	Wed Mar 22 14:21:08 2017_x000D_	27.3278	53.6366	149.237	2.60468	2	20.912	49.2409	300.914	5.25195	7.77719
15228	Wed Mar 22 14:21:08 2017_x000D_	27.1163	53.4343	149.235	2.60464	2	22.3001	47.5227	294.768	5.14467	7.62514
15229	Wed Mar 22 14:21:08 2017_x000D_	26.7025	53.3407	146.739	2.56107	2	22.3001	47.5227	294.768	5.14467	7.29591
15230	Wed Mar 22 14:21:08 2017_x000D_	26.1765	52.9384	144.996	2.53065	2	22.3001	47.5227	294.768	5.14467	6.66005
15231	Wed Mar 22 14:21:08 2017_x000D_	25.8616	52.7383	146.737	2.56105	2	22.3001	47.5227	294.768	5.14467	6.3156
15232	Wed Mar 22 14:21:08 2017_x000D_	25.6496	52.5356	146.735	2.56101	2	22.3001	47.5227	294.768	5.14467	6.02896
15233	Wed Mar 22 14:21:09 2017_x000D_	25.0196	52.1351	146.736	2.56102	2	22.9943	46.6635	328.066	5.72583	5.8344
15234	Wed Mar 22 14:21:09 2017_x000D_	24.8073	51.9321	146.734	2.56099	2	22.9943	46.6635	328.066	5.72583	5.57181
15235	Wed Mar 22 14:21:09 2017_x000D_	24.1764	51.531	146.734	2.56099	2	22.9943	46.6635	328.066	5.72583	5.00898
15236	Wed Mar 22 14:21:09 2017_x000D_	23.7577	51.3328	146.736	2.56103	2	22.9943	46.6635	328.066	5.72583	4.73129
15237	Wed Mar 22 14:21:09 2017_x000D_	23.3322	50.9262	146.733	2.56097	2	24.8097	45.1774	323.366	5.6438	5.93563
15238	Wed Mar 22 14:21:09 2017_x000D_	23.0163	50.7252	144.996	2.53065	2	24.8097	45.1774	323.366	5.6438	5.83047
15239	Wed Mar 22 14:21:09 2017_x000D_	22.6999	50.5241	146.733	2.56097	2	24.8097	45.1774	323.366	5.6438	5.74791
15240	Wed Mar 22 14:21:09 2017_x000D_	22.1738	50.2234	142.607	2.48896	2	24.8097	45.1774	323.366	5.6438	5.69299
15241	Wed Mar 22 14:21:09 2017_x000D_	21.8502	49.8134	144.38	2.51991	2	26.169	44.1177	333.936	5.82828	7.14794
15242	Wed Mar 22 14:21:09 2017_x000D_	21.2199	49.5149	146.732	2.56095	2	26.169	44.1177	333.936	5.82828	7.3228
15243	Wed Mar 22 14:21:09 2017_x000D_	21.0028	49.2063	144.38	2.51991	2	26.169	44.1177	333.936	5.82828	7.25145
15244	Wed Mar 22 14:21:09 2017_x000D_	20.6858	49.0046	142.605	2.48892	2	26.169	44.1177	333.936	5.82828	7.34488
15245	Wed Mar 22 14:21:09 2017_x000D_	20.0509	48.6007	142.607	2.48896	2	26.169	44.1177	333.936	5.82828	7.58475
15246	Wed Mar 22 14:21:09 2017_x000D_	19.8368	48.3964	142.606	2.48894	2	27.7764	42.405	292.176	5.09944	9.94656
15247	Wed Mar 22 14:21:09 2017_x000D_	19.412	48.0921	144.992	2.53059	2	27.7764	42.405	292.176	5.09944	10.1147
15248	Wed Mar 22 14:21:09 2017_x000D_	19.0938	47.8898	146.725	2.56083	2	27.7764	42.405	292.176	5.09944	10.2699
15249	Wed Mar 22 14:21:09 2017_x000D_	18.8828	47.7896	144.383	2.51997	2	27.7764	42.405	292.176	5.09944	10.3966
15250	Wed Mar 22 14:21:09 2017_x000D_	18.3502	47.3824	142.609	2.489	2	28.7783	39.5731	273.567	4.77464	13.0281
15251	Wed Mar 22 14:21:09 2017_x000D_	18.2427	47.2801	146.723	2.5608	2	28.7783	39.5731	273.567	4.77464	13.0536
15252	Wed Mar 22 14:21:09 2017_x000D_	17.8167	46.9747	144.382	2.51994	2	28.7783	39.5731	273.567	4.77464	13.2265
15253	Wed Mar 22 14:21:09 2017_x000D_	17.7095	46.8724	144.991	2.53058	2	28.7783	39.5731	273.567	4.77464	13.2589
15254	Wed Mar 22 14:21:10 2017_x000D_	17.2831	46.5668	142.609	2.489	2	29.7709	36.9598	278.816	4.86625	15.7556
15255	Wed Mar 22 14:21:10 2017_x000D_	17.0753	46.5713	142.614	2.48909	2	29.7709	36.9598	278.816	4.86625	15.9235
15256	Wed Mar 22 14:21:10 2017_x000D_	16.9679	46.4685	138.443	2.41629	2	29.7709	36.9598	278.816	4.86625	15.9478
15257	Wed Mar 22 14:21:10 2017_x000D_	16.9646	46.3636	132.007	2.30395	2	29.7709	36.9598	278.816	4.86625	15.8881
15258	Wed Mar 22 14:21:10 2017_x000D_	17.0762	46.571	120.933	2.11067	2	29.7709	36.9598	278.816	4.86625	15.9226
15259	Wed Mar 22 14:21:10 2017_x000D_	17.0803	46.6756	106.538	1.85944	2	30.3071	34.7723	276.726	4.82978	17.7943
15260	Wed Mar 22 14:21:10 2017_x000D_	16.9803	46.7828	97.6212	1.70381	2	30.3071	34.7723	276.726	4.82978	17.9403
15261	Wed Mar 22 14:21:10 2017_x000D_	16.9841	46.888	91.967	1.60513	2	30.3071	34.7723	276.726	4.82978	18.0081
15262	Wed Mar 22 14:21:10 2017_x000D_	16.8805	46.8908	77.3001	1.34914	2	30.3071	34.7723	276.726	4.82978	18.0868
15263	Wed Mar 22 14:21:10 2017_x000D_	16.8769	46.7863	70.7904	1.23553	2	30.8932	31.4828	276.589	4.82738	20.7522
15264	Wed Mar 22 14:21:10 2017_x000D_	16.9769	46.6799	53.2659	0.929665	2	30.8932	31.4828	276.589	4.82738	20.6062
15265	Wed Mar 22 14:21:10 2017_x000D_	17.0772	46.573	48.9986	0.855187	2	30.8932	31.4828	276.589	4.82738	20.4596
15266	Wed Mar 22 14:21:10 2017_x000D_	17.1774	46.4661	44.7017	0.780192	2	30.8932	31.4828	276.589	4.82738	20.3131
15267	Wed Mar 22 14:21:10 2017_x000D_	17.4814	46.25	29.4948	0.514782	2	31.4299	29.2931	280.133	4.88924	21.9567
15268	Wed Mar 22 14:21:10 2017_x000D_	17.578	46.0382	28.1392	0.491122	2	31.4299	29.2931	280.133	4.88924	21.7319
15269	Wed Mar 22 14:21:10 2017_x000D_	17.7822	45.9289	25.4949	0.444971	2	31.4299	29.2931	280.133	4.88924	21.5177
15270	Wed Mar 22 14:21:10 2017_x000D_	18.6023	45.5969	22.7401	0.39689	2	31.4299	29.2931	280.133	4.88924	20.7451
15271	Wed Mar 22 14:21:10 2017_x000D_	19.0141	45.4834	25.4972	0.44501	2	31.6784	28.6387	278.926	4.86818	21.0744
15272	Wed Mar 22 14:21:10 2017_x000D_	19.6227	45.0512	25.4949	0.44497	2	31.6784	28.6387	278.926	4.86818	20.3644
15273	Wed Mar 22 14:21:10 2017_x000D_	20.0341	44.9379	28.1423	0.491175	2	31.6784	28.6387	278.926	4.86818	20.0313
15274	Wed Mar 22 14:21:10 2017_x000D_	20.4419	44.7198	28.1422	0.491175	2	31.6784	28.6387	278.926	4.86818	19.6179
15275	Wed Mar 22 14:21:10 2017_x000D_	21.0568	44.4975	28.1438	0.491201	2	31.6784	28.6387	278.926	4.86818	19.0872
15276	Wed Mar 22 14:21:11 2017_x000D_	21.2572	44.2837	28.1422	0.491175	2	31.9968	26.441	278.926	4.86818	20.8255
15277	Wed Mar 22 14:21:11 2017_x000D_	21.9721	43.9546	32.1099	0.560424	2	31.9968	26.441	278.926	4.86818	20.1797
15278	Wed Mar 22 14:21:11 2017_x000D_	22.1757	43.8457	29.4982	0.514841	2	31.9968	26.441	278.926	4.86818	19.9844
15279	Wed Mar 22 14:21:11 2017_x000D_	22.6829	43.5211	30.6751	0.535381	2	31.9968	26.441	278.926	4.86818	19.4545
15280	Wed Mar 22 14:21:11 2017_x000D_	22.9867	43.3053	32.1098	0.560422	2	32.1366	23.3533	261.184	4.55852	21.95
15281	Wed Mar 22 14:21:11 2017_x000D_	23.5972	42.9788	29.4974	0.514826	2	32.1366	23.3533	261.184	4.55852	21.4028
15282	Wed Mar 22 14:21:11 2017_x000D_	23.7973	42.7652	29.4961	0.514803	2	32.1366	23.3533	261.184	4.55852	21.1274
15283	Wed Mar 22 14:21:11 2017_x000D_	24.2075	42.6524	32.1111	0.560444	2	32.1366	23.3533	261.184	4.55852	20.8645
15284	Wed Mar 22 14:21:11 2017_x000D_	24.4076	42.4389	32.1101	0.560427	2	32.1366	23.3533	261.184	4.55852	20.5912
15285	Wed Mar 22 14:21:11 2017_x000D_	25.0143	42.0079	32.1094	0.560415	2	31.6501	19.5807	262.345	4.57878	23.3883
15286	Wed Mar 22 14:21:11 2017_x000D_	25.424	41.8952	29.4967	0.514815	2	31.6501	19.5807	262.345	4.57878	23.1668
15287	Wed Mar 22 14:21:11 2017_x000D_	25.9303	41.5712	30.6748	0.535376	2	31.6501	19.5807	262.345	4.57878	22.7222
15288	Wed Mar 22 14:21:11 2017_x000D_	26.2335	41.3558	32.1108	0.56044	2	31.6501	19.5807	262.345	4.57878	22.4387
15289	Wed Mar 22 14:21:11 2017_x000D_	26.8427	41.0299	29.4959	0.5148	2	31.0933	17.3515	262.345	4.57878	24.0569
15290	Wed Mar 22 14:21:11 2017_x000D_	27.2488	40.8128	29.496	0.514803	2	31.0933	17.3515	262.345	4.57878	23.7742
15291	Wed Mar 22 14:21:11 2017_x000D_	27.4486	40.5995	29.4947	0.51478	2	31.0933	17.3515	262.345	4.57878	23.532
15292	Wed Mar 22 14:21:11 2017_x000D_	28.0606	40.3786	29.4964	0.514809	2	31.0933	17.3515	262.345	4.57878	23.2259
15293	Wed Mar 22 14:21:11 2017_x000D_	28.3632	40.1635	28.1377	0.491096	2	30.3572	14.23	261.074	4.5566	26.01
15294	Wed Mar 22 14:21:11 2017_x000D_	28.8719	39.9447	29.4967	0.514814	2	30.3572	14.23	261.074	4.5566	25.7576
15295	Wed Mar 22 14:21:11 2017_x000D_	29.1744	39.7297	28.1377	0.491095	2	30.3572	14.23	261.074	4.5566	25.5271
15296	Wed Mar 22 14:21:11 2017_x000D_	29.374	39.5166	28.1362	0.491069	2	30.3572	14.23	261.074	4.5566	25.3057
15297	Wed Mar 22 14:21:12 2017_x000D_	29.8825	39.2979	29.4957	0.514797	2	29.8196	11.5555	252.785	4.41194	27.7425
15298	Wed Mar 22 14:21:12 2017_x000D_	30.0851	39.1895	26.7452	0.466792	2	29.8196	11.5555	252.785	4.41194	27.6353
15299	Wed Mar 22 14:21:12 2017_x000D_	30.3904	39.0794	28.1377	0.491095	2	29.8196	11.5555	252.785	4.41194	27.5298
15300	Wed Mar 22 14:21:12 2017_x000D_	30.7956	38.8627	28.1377	0.491095	2	29.8196	11.5555	252.785	4.41194	27.3246
15301	Wed Mar 22 14:21:12 2017_x000D_	30.998	38.7544	25.4809	0.444725	2	29.8196	11.5555	252.785	4.41194	27.2244
15302	Wed Mar 22 14:21:12 2017_x000D_	31.3004	38.5395	26.7446	0.466781	2	28.5946	9.5224	226.289	3.9495	29.143
15303	Wed Mar 22 14:21:12 2017_x000D_	31.5059	38.536	26.7461	0.466808	2	28.5946	9.5224	226.289	3.9495	29.1593
15304	Wed Mar 22 14:21:12 2017_x000D_	31.9108	38.3195	32.117	0.560548	2	28.5946	9.5224	226.289	3.9495	28.9874
15305	Wed Mar 22 14:21:12 2017_x000D_	32.1133	38.2113	34.6027	0.603932	2	28.5946	9.5224	226.289	3.9495	28.9039
15306	Wed Mar 22 14:21:12 2017_x000D_	32.114	38.2108	51.0002	0.890121	2	27.1398	7.7025	234.401	4.09107	30.9111
15307	Wed Mar 22 14:21:12 2017_x000D_	32.1171	38.3153	57.4412	1.00254	2	27.1398	7.7025	234.401	4.09107	31.0148
15308	Wed Mar 22 14:21:12 2017_x000D_	32.1173	38.3149	65.3837	1.14116	2	27.1398	7.7025	234.401	4.09107	31.0144
15309	Wed Mar 22 14:21:12 2017_x000D_	32.1203	38.4192	71.6877	1.25119	2	27.1398	7.7025	234.401	4.09107	31.1179
15310	Wed Mar 22 14:21:12 2017_x000D_	32.126	38.6279	88.6668	1.54753	2	25.4649	5.8745	235.43	4.10904	33.4239
15311	Wed Mar 22 14:21:12 2017_x000D_	32.1258	38.6277	94.576	1.65066	2	25.4649	5.8745	235.43	4.10904	33.4236
15312	Wed Mar 22 14:21:12 2017_x000D_	32.2278	38.6254	108.773	1.89844	2	25.4649	5.8745	235.43	4.10904	33.4419
15313	Wed Mar 22 14:21:12 2017_x000D_	32.1218	38.5224	117.622	2.05288	2	25.4649	5.8745	235.43	4.10904	33.3197
15314	Wed Mar 22 14:21:12 2017_x000D_	32.0098	38.2106	129.496	2.26014	2	25.4649	5.8745	235.43	4.10904	32.9918
15315	Wed Mar 22 14:21:12 2017_x000D_	31.904	38.1078	133.657	2.33276	2	23.5696	4.03841	225	3.92699	35.074
15316	Wed Mar 22 14:21:12 2017_x000D_	31.9007	38.0031	139.795	2.43989	2	23.5696	4.03841	225	3.92699	34.9715
15317	Wed Mar 22 14:21:12 2017_x000D_	31.5866	37.7996	151.303	2.64073	2	23.5696	4.03841	225	3.92699	34.7
15318	Wed Mar 22 14:21:13 2017_x000D_	31.3778	37.6984	156.71	2.7351	2	23.5696	4.03841	225	3.92699	34.5538
15319	Wed Mar 22 14:21:13 2017_x000D_	30.752	37.3947	159.434	2.78265	2	22.5216	2.89471	190.926	3.33229	35.4681
15320	Wed Mar 22 14:21:13 2017_x000D_	30.4405	37.2949	155.467	2.71342	2	22.5216	2.89471	190.926	3.33229	35.2999
15321	Wed Mar 22 14:21:13 2017_x000D_	29.7076	36.8874	156.707	2.73505	2	22.5216	2.89471	190.926	3.33229	34.7439
15322	Wed Mar 22 14:21:13 2017_x000D_	29.2956	36.8942	156.713	2.73516	2	22.5216	2.89471	190.926	3.33229	34.6677
15323	Wed Mar 22 14:21:13 2017_x000D_	28.9805	36.6895	155.469	2.71345	2	20.166	1.48631	225	3.92699	36.2899
15324	Wed Mar 22 14:21:13 2017_x000D_	28.3495	36.2796	155.465	2.71338	2	20.166	1.48631	225	3.92699	35.7427
15325	Wed Mar 22 14:21:13 2017_x000D_	27.9336	36.1811	152.773	2.66639	2	20.166	1.48631	225	3.92699	35.5537
15326	Wed Mar 22 14:21:13 2017_x000D_	27.7209	35.9743	152.77	2.66633	2	20.166	1.48631	225	3.92699	35.3058
15327	Wed Mar 22 14:21:13 2017_x000D_	27.095	35.774	152.774	2.6664	2	18.3902	1.8732	180	3.14159	35.0005
15328	Wed Mar 22 14:21:13 2017_x000D_	26.6754	35.5702	152.774	2.66641	2	18.3902	1.8732	180	3.14159	34.7006
15329	Wed Mar 22 14:21:13 2017_x000D_	26.0455	35.2646	155.467	2.7134	2	18.3902	1.8732	180	3.14159	34.2577
15330	Wed Mar 22 14:21:13 2017_x000D_	25.8353	35.1624	152.775	2.66642	2	18.3902	1.8732	180	3.14159	34.1116
15331	Wed Mar 22 14:21:13 2017_x000D_	25.2046	34.8563	155.466	2.71339	2	18.3902	1.8732	180	3.14159	33.6797
15332	Wed Mar 22 14:21:13 2017_x000D_	24.7839	34.6521	155.465	2.71338	2	17.0534	2.2743	175.5	3.06305	33.2879
15333	Wed Mar 22 14:21:13 2017_x000D_	24.5701	34.4445	155.462	2.71332	2	17.0534	2.2743	175.5	3.06305	33.0367
15334	Wed Mar 22 14:21:13 2017_x000D_	23.8347	34.1391	151.322	2.64106	2	17.0534	2.2743	175.5	3.06305	32.5784
15335	Wed Mar 22 14:21:13 2017_x000D_	23.5166	33.9328	152.774	2.6664	2	17.0534	2.2743	175.5	3.06305	32.3115
15336	Wed Mar 22 14:21:13 2017_x000D_	23.0948	33.728	152.774	2.66641	2	16.5948	2.7037	163.803	2.8589	31.6979
15337	Wed Mar 22 14:21:13 2017_x000D_	22.5691	33.5247	151.324	2.6411	2	16.5948	2.7037	163.803	2.8589	31.3947
15338	Wed Mar 22 14:21:13 2017_x000D_	22.2505	33.3181	152.775	2.66642	2	16.5948	2.7037	163.803	2.8589	31.1324
15339	Wed Mar 22 14:21:13 2017_x000D_	21.6132	32.9046	152.772	2.66638	2	16.5948	2.7037	163.803	2.8589	30.615
15340	Wed Mar 22 14:21:14 2017_x000D_	21.4018	32.8021	155.455	2.71321	2	16.1364	3.1331	171.074	2.9858	30.1326
15341	Wed Mar 22 14:21:14 2017_x000D_	20.7637	32.3881	155.451	2.71314	2	16.1364	3.1331	171.074	2.9858	29.6187
15342	Wed Mar 22 14:21:14 2017_x000D_	20.3471	32.394	155.458	2.71325	2	16.1364	3.1331	171.074	2.9858	29.5623
15343	Wed Mar 22 14:21:14 2017_x000D_	20.1319	32.1853	155.454	2.71319	2	16.1364	3.1331	171.074	2.9858	29.3257
15344	Wed Mar 22 14:21:14 2017_x000D_	19.496	31.8764	152.774	2.66641	2	16.1364	3.1331	171.074	2.9858	28.939
15345	Wed Mar 22 14:21:14 2017_x000D_	19.0754	31.7765	155.457	2.71323	2	15.8975	3.5696	101.975	1.77979	28.3854
15346	Wed Mar 22 14:21:14 2017_x000D_	18.5427	31.4657	154.099	2.68953	2	15.8975	3.5696	101.975	1.77979	28.0212
15347	Wed Mar 22 14:21:14 2017_x000D_	18.2263	31.3642	155.456	2.71322	2	15.8975	3.5696	101.975	1.77979	27.892
15348	Wed Mar 22 14:21:14 2017_x000D_	17.5887	31.0545	152.779	2.6665	2	15.8975	3.5696	101.975	1.77979	27.5369
15349	Wed Mar 22 14:21:14 2017_x000D_	17.3762	30.9514	155.455	2.7132	2	15.649	4.22781	96.726	1.68819	26.7793
15350	Wed Mar 22 14:21:14 2017_x000D_	17.1599	30.7421	155.451	2.71314	2	15.649	4.22781	96.726	1.68819	26.5573
15351	Wed Mar 22 14:21:14 2017_x000D_	16.8422	30.6399	154.099	2.68953	2	15.649	4.22781	96.726	1.68819	26.439
15352	Wed Mar 22 14:21:14 2017_x000D_	16.5251	30.5382	155.454	2.71319	2	15.649	4.22781	96.726	1.68819	26.325
15353	Wed Mar 22 14:21:14 2017_x000D_	16.3085	30.3286	155.451	2.71313	2	15.3812	5.3293	95.5845	1.66826	25.0165
15354	Wed Mar 22 14:21:14 2017_x000D_	15.9906	30.2267	159.38	2.78171	2	15.3812	5.3293	95.5845	1.66826	24.9049
15355	Wed Mar 22 14:21:14 2017_x000D_	15.8824	30.1217	155.45	2.71312	2	15.3812	5.3293	95.5845	1.66826	24.7975
15356	Wed Mar 22 14:21:14 2017_x000D_	15.4597	30.0207	152.781	2.66653	2	15.3812	5.3293	95.5845	1.66826	24.6915
15357	Wed Mar 22 14:21:14 2017_x000D_	15.3514	29.9157	148.72	2.59565	2	15.3812	5.3293	95.5845	1.66826	24.5864
15358	Wed Mar 22 14:21:14 2017_x000D_	15.3593	30.1277	131.663	2.29796	2	15.3716	5.551	63.8371	1.11417	24.5767
15359	Wed Mar 22 14:21:14 2017_x000D_	15.4642	30.1261	125.716	2.19416	2	15.3716	5.551	63.8371	1.11417	24.5753
15360	Wed Mar 22 14:21:14 2017_x000D_	15.3636	30.2337	116.652	2.03595	2	15.3716	5.551	63.8371	1.11417	24.6827
15361	Wed Mar 22 14:21:15 2017_x000D_	15.3679	30.3402	104.287	1.82014	2	15.3716	5.551	63.8371	1.11417	24.7892
15362	Wed Mar 22 14:21:15 2017_x000D_	15.4766	30.4451	94.9538	1.65726	2	16.0013	6.23711	70.8414	1.23642	24.2137
15363	Wed Mar 22 14:21:15 2017_x000D_	15.3722	30.4471	80.2175	1.40006	2	16.0013	6.23711	70.8414	1.23642	24.2182
15364	Wed Mar 22 14:21:15 2017_x000D_	15.3686	30.3412	73.6835	1.28602	2	16.0013	6.23711	70.8414	1.23642	24.1124
15365	Wed Mar 22 14:21:15 2017_x000D_	15.3648	30.2353	66.8894	1.16744	2	16.0013	6.23711	70.8414	1.23642	24.0066
15366	Wed Mar 22 14:21:15 2017_x000D_	15.4619	30.022	50.9613	0.889442	2	16.8214	7.5947	75.3081	1.31438	22.4685
15367	Wed Mar 22 14:21:15 2017_x000D_	15.5665	30.0209	44.6229	0.778816	2	16.8214	7.5947	75.3081	1.31438	22.4613
15368	Wed Mar 22 14:21:15 2017_x000D_	15.6636	29.8071	37.8361	0.660364	2	16.8214	7.5947	75.3081	1.31438	22.2426
15369	Wed Mar 22 14:21:15 2017_x000D_	16.0712	29.4831	31.8959	0.556688	2	16.8214	7.5947	75.3081	1.31438	21.9013
15370	Wed Mar 22 14:21:15 2017_x000D_	16.4827	29.2654	31.8963	0.556696	2	18.0606	9.40881	45	0.785398	19.9192
15371	Wed Mar 22 14:21:15 2017_x000D_	17.2007	28.8313	30.4473	0.531406	2	18.0606	9.40881	45	0.785398	19.4415
15372	Wed Mar 22 14:21:15 2017_x000D_	17.511	28.7211	29.2594	0.510674	2	18.0606	9.40881	45	0.785398	19.3201
15373	Wed Mar 22 14:21:15 2017_x000D_	18.124	28.2885	29.2582	0.510653	2	18.0606	9.40881	45	0.785398	18.8798
15374	Wed Mar 22 14:21:15 2017_x000D_	18.535	28.071	29.2584	0.510655	2	18.0606	9.40881	45	0.785398	18.6682
15375	Wed Mar 22 14:21:15 2017_x000D_	18.8449	27.9611	30.4486	0.531428	2	18.8897	10.5439	66.8528	1.1668	17.4173
15376	Wed Mar 22 14:21:15 2017_x000D_	19.1514	27.7448	31.898	0.556725	2	18.8897	10.5439	66.8528	1.1668	17.2029
15377	Wed Mar 22 14:21:15 2017_x000D_	19.7639	27.3126	31.8974	0.556714	2	18.8897	10.5439	66.8528	1.1668	16.7915
15378	Wed Mar 22 14:21:15 2017_x000D_	19.9692	27.204	34.4043	0.600469	2	18.8897	10.5439	66.8528	1.1668	16.695
15379	Wed Mar 22 14:21:15 2017_x000D_	20.5849	26.8781	31.8983	0.55673	2	19.5088	11.4502	65.232	1.13851	15.4654
15380	Wed Mar 22 14:21:15 2017_x000D_	20.7866	26.6633	31.8973	0.556712	2	19.5088	11.4502	65.232	1.13851	15.2667
15381	Wed Mar 22 14:21:15 2017_x000D_	21.2945	26.2325	33.4789	0.584317	2	19.5088	11.4502	65.232	1.13851	14.8898
15382	Wed Mar 22 14:21:15 2017_x000D_	21.6038	26.1229	34.4047	0.600476	2	19.5088	11.4502	65.232	1.13851	14.8215
15383	Wed Mar 22 14:21:16 2017_x000D_	22.1114	25.6923	36.0512	0.629213	2	19.928	11.9068	64.3974	1.12395	13.9573
15384	Wed Mar 22 14:21:16 2017_x000D_	22.313	25.4776	36.0506	0.629201	2	19.928	11.9068	64.3974	1.12395	13.7788
15385	Wed Mar 22 14:21:16 2017_x000D_	22.7263	25.3669	33.4798	0.584332	2	19.928	11.9068	64.3974	1.12395	13.7479
15386	Wed Mar 22 14:21:16 2017_x000D_	22.9279	25.1523	33.4789	0.584317	2	19.928	11.9068	64.3974	1.12395	13.581
15387	Wed Mar 22 14:21:16 2017_x000D_	23.4384	24.8282	34.4043	0.600469	2	19.928	11.9068	64.3974	1.12395	13.3898
15388	Wed Mar 22 14:21:16 2017_x000D_	23.6399	24.6136	34.4035	0.600455	2	20.3276	12.8059	62.4339	1.08968	12.2635
15389	Wed Mar 22 14:21:16 2017_x000D_	24.1503	24.2896	33.4783	0.584307	2	20.3276	12.8059	62.4339	1.08968	12.1032
15390	Wed Mar 22 14:21:16 2017_x000D_	24.4591	24.1803	34.4049	0.600478	2	20.3276	12.8059	62.4339	1.08968	12.1015
15391	Wed Mar 22 14:21:16 2017_x000D_	24.8651	23.8575	31.8941	0.556657	2	20.3276	12.8059	62.4339	1.08968	11.9468
15392	Wed Mar 22 14:21:16 2017_x000D_	25.0697	23.7492	29.2495	0.5105	2	20.5371	13.0341	58.347	1.01835	11.6343
15393	Wed Mar 22 14:21:16 2017_x000D_	25.1704	23.642	30.4409	0.531294	2	20.5371	13.0341	58.347	1.01835	11.5756
15394	Wed Mar 22 14:21:16 2017_x000D_	25.5828	23.5317	27.8777	0.486558	2	20.5371	13.0341	58.347	1.01835	11.6473
15395	Wed Mar 22 14:21:16 2017_x000D_	25.6804	23.3182	29.2483	0.510479	2	20.5371	13.0341	58.347	1.01835	11.4985
15396	Wed Mar 22 14:21:16 2017_x000D_	26.0895	23.1018	29.2484	0.510482	2	20.6882	14.5895	63.9788	1.11664	10.0813
15397	Wed Mar 22 14:21:16 2017_x000D_	26.2973	23.0999	29.25	0.510509	2	20.6882	14.5895	63.9788	1.11664	10.1926
15398	Wed Mar 22 14:21:16 2017_x000D_	26.7031	22.7773	31.8948	0.55667	2	20.6882	14.5895	63.9788	1.11664	10.1597
15399	Wed Mar 22 14:21:16 2017_x000D_	26.9076	22.6692	34.4066	0.600508	2	20.6882	14.5895	63.9788	1.11664	10.1962
15400	Wed Mar 22 14:21:16 2017_x000D_	27.2164	22.5599	46.8076	0.816947	2	20.6882	14.5895	63.9788	1.11664	10.3027
15401	Wed Mar 22 14:21:16 2017_x000D_	27.2198	22.6658	53.2616	0.92959	2	20.6784	14.8107	84.6048	1.47663	10.2222
15402	Wed Mar 22 14:21:16 2017_x000D_	27.1161	22.6666	59.0854	1.03124	2	20.6784	14.8107	84.6048	1.47663	10.1567
15403	Wed Mar 22 14:21:16 2017_x000D_	27.1194	22.772	76.4608	1.33449	2	20.6784	14.8107	84.6048	1.47663	10.2405
15404	Wed Mar 22 14:21:17 2017_x000D_	27.1162	22.6655	82.9286	1.44738	2	20.6784	14.8107	84.6048	1.47663	10.1559
15405	Wed Mar 22 14:21:17 2017_x000D_	27.2198	22.6642	91.7217	1.60085	2	21.5064	15.944	43.9544	0.767148	8.82066
15406	Wed Mar 22 14:21:17 2017_x000D_	27.213	22.4514	103.292	1.80279	2	21.5064	15.944	43.9544	0.767148	8.65515
15407	Wed Mar 22 14:21:17 2017_x000D_	27.1056	22.346	112.371	1.96124	2	21.5064	15.944	43.9544	0.767148	8.5051
15408	Wed Mar 22 14:21:17 2017_x000D_	27.0985	22.1335	125.229	2.18566	2	21.5064	15.944	43.9544	0.767148	8.34155
15409	Wed Mar 22 14:21:17 2017_x000D_	26.9914	22.0283	129.27	2.25619	2	22.3536	16.6348	24.1457	0.421422	7.1133
15410	Wed Mar 22 14:21:17 2017_x000D_	26.8809	21.8166	131.466	2.29452	2	22.3536	16.6348	24.1457	0.421422	6.88095
15411	Wed Mar 22 14:21:17 2017_x000D_	26.2382	21.1841	131.469	2.29456	2	22.3536	16.6348	24.1457	0.421422	5.98216
15412	Wed Mar 22 14:21:17 2017_x000D_	26.0206	20.8669	133.383	2.32798	2	22.3536	16.6348	24.1457	0.421422	5.59978
15413	Wed Mar 22 14:21:17 2017_x000D_	25.4811	20.2325	131.161	2.2892	2	22.3536	16.6348	24.1457	0.421422	4.76704
15414	Wed Mar 22 14:21:17 2017_x000D_	25.2664	20.0212	131.162	2.28921	2	23.4197	17.3323	23.7221	0.414029	3.26198
15415	Wed Mar 22 14:21:17 2017_x000D_	24.8334	19.4915	129.272	2.25623	2	23.4197	17.3323	23.7221	0.414029	2.58083
15416	Wed Mar 22 14:21:17 2017_x000D_	24.6118	19.0667	129.269	2.25617	2	23.4197	17.3323	23.7221	0.414029	2.10458
15417	Wed Mar 22 14:21:17 2017_x000D_	24.2927	18.8557	126.936	2.21546	2	23.4197	17.3323	23.7221	0.414029	1.75581
15418	Wed Mar 22 14:21:17 2017_x000D_	23.751	18.2192	129.274	2.25625	1	26.8647	18.7677	246.329	4.29924	3.16164
15419	Wed Mar 22 14:21:17 2017_x000D_	23.6402	18.0065	126.937	2.21546	1	26.8647	18.7677	246.329	4.29924	3.31313
15420	Wed Mar 22 14:21:17 2017_x000D_	23.3134	17.5813	129.271	2.25621	1	26.8647	18.7677	246.329	4.29924	3.74423
15421	Wed Mar 22 14:21:17 2017_x000D_	22.8822	17.1566	129.274	2.25625	1	26.8647	18.7677	246.329	4.29924	4.29604
15422	Wed Mar 22 14:21:17 2017_x000D_	22.7674	16.8367	133.369	2.32773	1	26.8647	18.7677	246.329	4.29924	4.52953
15423	Wed Mar 22 14:21:17 2017_x000D_	22.3357	16.4116	133.37	2.32774	1	26.8647	18.7677	246.329	4.29924	5.1052
15424	Wed Mar 22 14:21:17 2017_x000D_	22.1197	16.1988	133.37	2.32775	1	26.8647	18.7677	246.329	4.29924	5.39576
15425	Wed Mar 22 14:21:18 2017_x000D_	21.6876	15.7732	133.371	2.32776	1	26.8647	18.7677	246.329	4.29924	5.98075
15426	Wed Mar 22 14:21:18 2017_x000D_	21.468	15.4533	135.432	2.36373	1	26.8647	18.7677	246.329	4.29924	6.33322
15427	Wed Mar 22 14:21:18 2017_x000D_	21.2517	15.2402	135.432	2.36373	1	26.8647	18.7677	246.329	4.29924	6.62941
15428	Wed Mar 22 14:21:18 2017_x000D_	21.0353	15.0271	135.432	2.36373	1	26.8647	18.7677	246.329	4.29924	6.92633
15429	Wed Mar 22 14:21:18 2017_x000D_	20.6022	14.6006	135.432	2.36373	1	26.8647	18.7677	246.329	4.29924	7.52221
15430	Wed Mar 22 14:21:18 2017_x000D_	20.3786	14.1727	135.427	2.36364	1	26.8647	18.7677	246.329	4.29924	7.94881
15431	Wed Mar 22 14:21:18 2017_x000D_	20.1653	14.0662	133.369	2.32772	1	23.6094	18.0021	231.719	4.04427	5.23002
15432	Wed Mar 22 14:21:18 2017_x000D_	19.9485	13.8526	133.369	2.32773	1	23.6094	18.0021	231.719	4.04427	5.53358
15433	Wed Mar 22 14:21:18 2017_x000D_	19.5183	13.5328	135.432	2.36373	1	23.6094	18.0021	231.719	4.04427	6.05902
15434	Wed Mar 22 14:21:18 2017_x000D_	19.406	13.3184	137.492	2.39969	1	23.6094	18.0021	231.719	4.04427	6.2933
											0
