# Supplementary material for: Guppies Prefer to Follow Large (Robot) Leaders Irrespective of Own Size
Source: Front Bioeng Biotechnol. 2020 May 15;8:441. doi: 10.3389/fbioe.2020.00441 (PMC7243707; doi:10.3389/fbioe.2020.00441)
Supplement: Supplementary file 3 [file Data_Sheet_1.ZIP › Raw Data/ID14.xlsx]

## Sheet: WedMar22141212201
Framenumber	Current timestamp	Robo Position x	Robo Position y	Robo Angle deg	Robo Angle rad	Fish ID	Fish Position x	Fish Position y	Fish Angle deg	Fish Angle rad	Distance_between_subjects	Mean_Distance (L300 bis L1500)		Fish ID	Fish Position x	Fish Position y	Fish Angle deg	Fish Angle rad	Fish ID	Fish Position x	Fish Position y	Fish Angle deg	Fish Angle rad	Fish ID	Fish Position x	Fish Position y	Fish Angle deg	Fish Angle rad	Fish ID	Fish Position x	Fish Position y	Fish Angle deg	Fish Angle rad
11932	Wed Mar 22 14:12:31 2017_x000D_	16.8804	10.0997	-79.3324	-1.38461	1	14.3205	9.5116	162.436	2.83505	2.62659	32.9506
11933	Wed Mar 22 14:12:31 2017_x000D_	16.8804	10.0997	-79.3324	-1.38461	1	14.5304	9.7401	131.462	2.29445	2.37735
11934	Wed Mar 22 14:12:31 2017_x000D_	16.8804	10.0997	-79.3324	-1.38461	1	14.5304	9.7401	131.462	2.29445	2.37735
11935	Wed Mar 22 14:12:31 2017_x000D_	16.8804	10.0997	-79.3324	-1.38461	1	14.5304	9.7401	131.462	2.29445	2.37735
11936	Wed Mar 22 14:12:31 2017_x000D_	16.8952	10.5309	-85.1199	-1.48562	1	14.5304	9.7401	131.462	2.29445	2.49352
11937	Wed Mar 22 14:12:32 2017_x000D_	17.008	10.7462	-88.0609	-1.53695	2	17.241	8.0519	272.925	4.76344	2.70436
11938	Wed Mar 22 14:12:32 2017_x000D_	17.0153	10.9616	-88.0609	-1.53695	2	17.241	8.0519	272.925	4.76344	2.91844
11939	Wed Mar 22 14:12:32 2017_x000D_	17.0372	11.6076	-88.0609	-1.53695	2	17.241	8.0519	272.925	4.76344	3.56154
11940	Wed Mar 22 14:12:32 2017_x000D_	17.0515	12.0379	-82.2045	-1.43474	2	17.241	8.0519	272.925	4.76344	3.9905
11941	Wed Mar 22 14:12:32 2017_x000D_	17.1895	13.0057	-78.8513	-1.37622	2	17.2507	7.8303	273.123	4.7669	5.17576
11942	Wed Mar 22 14:12:32 2017_x000D_	17.204	13.4358	-78.8495	-1.37618	2	17.2507	7.8303	273.123	4.7669	5.60569
11943	Wed Mar 22 14:12:32 2017_x000D_	17.3236	13.865	-75.8783	-1.32433	2	17.2507	7.8303	273.123	4.7669	6.03514
11944	Wed Mar 22 14:12:32 2017_x000D_	17.4577	14.7237	-72.9767	-1.27368	2	17.2507	7.8303	273.123	4.7669	6.89651
11945	Wed Mar 22 14:12:32 2017_x000D_	17.6824	15.152	-72.9793	-1.27373	2	17.2507	7.8303	273.123	4.7669	7.33442
11946	Wed Mar 22 14:12:32 2017_x000D_	17.9142	15.7946	-72.9802	-1.27375	1	14.5208	9.9616	187.655	3.2752	6.74826
11947	Wed Mar 22 14:12:32 2017_x000D_	17.9286	16.2236	-72.977	-1.27369	1	14.5208	9.9616	187.655	3.2752	7.12922
11948	Wed Mar 22 14:12:32 2017_x000D_	18.1601	16.8654	-72.978	-1.27371	1	14.5208	9.9616	187.655	3.2752	7.80429
11949	Wed Mar 22 14:12:32 2017_x000D_	18.2796	17.2934	-75.8808	-1.32437	1	14.5208	9.9616	187.655	3.2752	8.23917
11950	Wed Mar 22 14:12:32 2017_x000D_	18.3951	17.6138	-73.7344	-1.28691	1	14.2917	10.1761	188.926	3.29738	8.49454
11951	Wed Mar 22 14:12:32 2017_x000D_	18.5216	18.2555	-76.5021	-1.33521	1	14.2917	10.1761	188.926	3.29738	9.11969
11952	Wed Mar 22 14:12:32 2017_x000D_	18.5324	18.5767	-75.8789	-1.32434	1	14.2917	10.1761	188.926	3.29738	9.41029
11953	Wed Mar 22 14:12:32 2017_x000D_	18.7563	19.0031	-75.882	-1.32439	1	14.2917	10.1761	188.926	3.29738	9.89184
11954	Wed Mar 22 14:12:32 2017_x000D_	18.8862	19.7507	-79.3373	-1.3847	1	14.2917	10.1761	188.926	3.29738	10.6199
11955	Wed Mar 22 14:12:32 2017_x000D_	18.8933	19.9645	-79.3364	-1.38468	1	14.2917	10.1761	188.926	3.29738	10.8161
11956	Wed Mar 22 14:12:32 2017_x000D_	19.1311	20.8174	-79.3384	-1.38472	1	14.2917	10.1761	188.926	3.29738	11.69
11957	Wed Mar 22 14:12:32 2017_x000D_	19.1382	21.0309	-79.3376	-1.3847	1	14.2917	10.1761	188.926	3.29738	11.8876
11958	Wed Mar 22 14:12:33 2017_x000D_	19.3759	21.883	-79.3396	-1.38474	1	14.2917	10.1761	188.926	3.29738	12.7633
11959	Wed Mar 22 14:12:33 2017_x000D_	19.383	22.0963	-79.3387	-1.38472	1	14.2917	10.1761	188.926	3.29738	12.962
11960	Wed Mar 22 14:12:33 2017_x000D_	19.3971	22.5229	-79.337	-1.38469	1	14.2917	10.1761	188.926	3.29738	13.3607
11961	Wed Mar 22 14:12:33 2017_x000D_	19.5265	23.2684	-81.9044	-1.4295	1	14.2917	10.1761	188.926	3.29738	14.1001
11962	Wed Mar 22 14:12:33 2017_x000D_	19.6415	23.5868	-79.3381	-1.38471	1	14.2917	10.1761	188.926	3.29738	14.4384
11963	Wed Mar 22 14:12:33 2017_x000D_	19.6555	24.0129	-79.3364	-1.38468	1	14.2917	10.1761	188.926	3.29738	14.8401
11964	Wed Mar 22 14:12:33 2017_x000D_	19.8857	24.6496	-79.3393	-1.38473	1	14.2917	10.1761	188.926	3.29738	15.5169
11965	Wed Mar 22 14:12:33 2017_x000D_	19.8961	24.9687	-79.7691	-1.39223	1	14.2917	10.1761	188.926	3.29738	15.8187
11966	Wed Mar 22 14:12:33 2017_x000D_	20.0182	25.4998	-82.2324	-1.43523	1	14.2917	10.1761	188.926	3.29738	16.3587
11967	Wed Mar 22 14:12:33 2017_x000D_	20.0322	25.9252	-82.2313	-1.43521	1	14.2917	10.1761	188.926	3.29738	16.7627
11968	Wed Mar 22 14:12:33 2017_x000D_	20.0392	26.1378	-82.2308	-1.4352	1	14.2917	10.1761	188.926	3.29738	16.965
11969	Wed Mar 22 14:12:33 2017_x000D_	20.1645	26.7742	-79.3362	-1.38468	1	14.2917	10.1761	188.926	3.29738	17.6064
11970	Wed Mar 22 14:12:33 2017_x000D_	20.1784	27.1991	-79.3344	-1.38465	1	14.2917	10.1761	188.926	3.29738	18.0121
11971	Wed Mar 22 14:12:33 2017_x000D_	20.408	27.8338	-79.3373	-1.3847	1	15.3505	11.0967	149.054	2.60149	17.4845
11972	Wed Mar 22 14:12:33 2017_x000D_	20.415	28.046	-79.3364	-1.38468	1	15.3505	11.0967	149.054	2.60149	17.6898
11973	Wed Mar 22 14:12:33 2017_x000D_	20.4358	28.6827	-79.3339	-1.38464	1	15.3505	11.0967	149.054	2.60149	18.3065
11974	Wed Mar 22 14:12:33 2017_x000D_	20.6513	28.8922	-79.3384	-1.38472	1	15.3505	11.0967	149.054	2.60149	18.5682
11975	Wed Mar 22 14:12:33 2017_x000D_	20.6652	29.3164	-79.3367	-1.38469	1	15.9798	11.7818	103.038	1.79836	18.1498
11976	Wed Mar 22 14:12:33 2017_x000D_	20.6652	29.3164	-79.3367	-1.38469	1	15.9798	11.7818	103.038	1.79836	18.1498
11977	Wed Mar 22 14:12:33 2017_x000D_	20.679	29.7404	-79.335	-1.38466	1	15.9798	11.7818	103.038	1.79836	18.5632
11978	Wed Mar 22 14:12:33 2017_x000D_	20.7972	30.163	-82.236	-1.43529	1	15.9798	11.7818	103.038	1.79836	19.002
11979	Wed Mar 22 14:12:33 2017_x000D_	20.9151	30.5852	-79.337	-1.38469	1	15.9798	11.7818	103.038	1.79836	19.4403
11980	Wed Mar 22 14:12:34 2017_x000D_	20.8177	30.7983	-76.4829	-1.33488	1	16.3897	12.4597	45	0.785398	18.8656
11981	Wed Mar 22 14:12:34 2017_x000D_	20.8206	30.9039	-64.7036	-1.12929	1	16.3897	12.4597	45	0.785398	18.969
11982	Wed Mar 22 14:12:34 2017_x000D_	20.8203	30.9041	-56.8614	-0.992418	1	16.3897	12.4597	45	0.785398	18.9691
11983	Wed Mar 22 14:12:34 2017_x000D_	20.7088	30.6939	-46.2358	-0.806967	1	16.3897	12.4597	45	0.785398	18.7387
11984	Wed Mar 22 14:12:34 2017_x000D_	20.6041	30.6955	-36.1605	-0.63112	1	17.2381	13.1514	43.9929	0.767821	17.8641
11985	Wed Mar 22 14:12:34 2017_x000D_	20.6042	30.6958	-31.3552	-0.547251	1	17.2381	13.1514	43.9929	0.767821	17.8644
11986	Wed Mar 22 14:12:34 2017_x000D_	20.3923	30.5934	-14.9278	-0.260539	1	17.2381	13.1514	43.9929	0.767821	17.7249
11987	Wed Mar 22 14:12:34 2017_x000D_	20.4964	30.5923	-8.33167	-0.145415	1	17.2381	13.1514	43.9929	0.767821	17.7426
11988	Wed Mar 22 14:12:34 2017_x000D_	20.5003	30.6988	6.88571	0.120178	1	17.6478	13.8291	45	0.785398	17.1092
11989	Wed Mar 22 14:12:34 2017_x000D_	20.7055	30.5903	15.8172	0.276062	1	17.6478	13.8291	45	0.785398	17.0378
11990	Wed Mar 22 14:12:34 2017_x000D_	20.81	30.589	22.4898	0.392521	1	17.6478	13.8291	45	0.785398	17.0556
11991	Wed Mar 22 14:12:34 2017_x000D_	20.9146	30.5876	34.4457	0.601191	1	17.6478	13.8291	45	0.785398	17.0739
11992	Wed Mar 22 14:12:34 2017_x000D_	21.2238	30.4775	38.5075	0.672082	1	17.6478	13.8291	45	0.785398	17.0281
11993	Wed Mar 22 14:12:34 2017_x000D_	21.4252	30.263	38.5071	0.672075	1	18.0767	14.0642	65.232	1.13851	16.5413
11994	Wed Mar 22 14:12:34 2017_x000D_	22.0326	29.7254	36.088	0.629854	1	18.0767	14.0642	65.232	1.13851	16.1531
11995	Wed Mar 22 14:12:34 2017_x000D_	22.442	29.5082	36.0888	0.629868	1	18.0767	14.0642	65.232	1.13851	16.0491
11996	Wed Mar 22 14:12:34 2017_x000D_	22.9484	29.0781	34.4445	0.60117	1	18.0767	14.0642	65.232	1.13851	15.7845
11997	Wed Mar 22 14:12:34 2017_x000D_	23.3542	28.7552	31.9408	0.557473	1	18.2766	14.5136	45.7704	0.798844	15.1197
11998	Wed Mar 22 14:12:34 2017_x000D_	23.9678	28.4298	29.3043	0.511457	1	18.2766	14.5136	45.7704	0.798844	15.035
11999	Wed Mar 22 14:12:34 2017_x000D_	24.2727	28.2142	27.935	0.487558	1	18.2766	14.5136	45.7704	0.798844	14.9553
12000	Wed Mar 22 14:12:34 2017_x000D_	24.8827	27.7831	27.9335	0.487531	1	18.2766	14.5136	45.7704	0.798844	14.823
12001	Wed Mar 22 14:12:35 2017_x000D_	25.2914	27.5664	27.9335	0.487531	1	18.9247	14.7555	23.1472	0.403995	14.3057
12002	Wed Mar 22 14:12:35 2017_x000D_	25.6029	27.5627	29.305	0.511469	1	18.9247	14.7555	23.1472	0.403995	14.4438
12003	Wed Mar 22 14:12:35 2017_x000D_	26.2124	27.1319	29.3038	0.511448	1	18.9247	14.7555	23.1472	0.403995	14.3627
12004	Wed Mar 22 14:12:35 2017_x000D_	26.6208	26.9153	29.304	0.511451	1	18.9247	14.7555	23.1472	0.403995	14.3906
12005	Wed Mar 22 14:12:35 2017_x000D_	26.8218	26.7012	29.3026	0.511427	1	19.1342	14.9836	81.3632	1.42006	14.0143
12006	Wed Mar 22 14:12:35 2017_x000D_	27.4341	26.3766	31.9428	0.557507	1	19.1342	14.9836	81.3632	1.42006	14.0957
12007	Wed Mar 22 14:12:35 2017_x000D_	27.8453	26.2661	29.3045	0.51146	1	19.1342	14.9836	81.3632	1.42006	14.2541
12008	Wed Mar 22 14:12:35 2017_x000D_	28.4573	25.9416	31.9452	0.557549	1	19.1342	14.9836	81.3632	1.42006	14.3874
12009	Wed Mar 22 14:12:35 2017_x000D_	28.658	25.7277	31.9442	0.557531	1	19.1342	14.9836	81.3632	1.42006	14.3575
12010	Wed Mar 22 14:12:35 2017_x000D_	28.9624	25.5125	33.5261	0.585141	1	19.1245	15.2048	45	0.785398	14.249
12011	Wed Mar 22 14:12:35 2017_x000D_	29.574	25.1883	36.0969	0.63001	1	19.1245	15.2048	45	0.785398	14.4521
12012	Wed Mar 22 14:12:35 2017_x000D_	29.878	24.9734	34.4512	0.601286	1	19.1245	15.2048	45	0.785398	14.528
12013	Wed Mar 22 14:12:35 2017_x000D_	30.4861	24.5435	34.451	0.601284	1	19.1245	15.2048	45	0.785398	14.707
12014	Wed Mar 22 14:12:35 2017_x000D_	30.7902	24.3286	36.0971	0.630014	1	19.2952	16.3174	61.5484	1.07422	14.0112
12015	Wed Mar 22 14:12:35 2017_x000D_	31.398	23.8989	36.0973	0.630016	1	19.2952	16.3174	61.5484	1.07422	14.2813
12016	Wed Mar 22 14:12:35 2017_x000D_	31.5985	23.6852	36.0967	0.630005	1	19.2952	16.3174	61.5484	1.07422	14.3407
12017	Wed Mar 22 14:12:35 2017_x000D_	31.9022	23.4705	34.45	0.601265	1	19.2952	16.3174	61.5484	1.07422	14.4949
12018	Wed Mar 22 14:12:35 2017_x000D_	32.5097	23.041	34.4498	0.601263	1	19.2467	17.4229	61.5484	1.07422	14.4038
12019	Wed Mar 22 14:12:35 2017_x000D_	32.8163	22.9322	33.5258	0.585136	1	19.2467	17.4229	61.5484	1.07422	14.6454
12020	Wed Mar 22 14:12:35 2017_x000D_	33.1198	22.7176	31.9415	0.557483	1	19.2467	17.4229	61.5484	1.07422	14.8491
12021	Wed Mar 22 14:12:35 2017_x000D_	33.7269	22.2885	31.9408	0.557473	1	19.2467	17.4229	61.5484	1.07422	15.2758
12022	Wed Mar 22 14:12:35 2017_x000D_	33.9302	22.1808	34.451	0.601284	1	19.2467	17.4229	61.5484	1.07422	15.4351
12023	Wed Mar 22 14:12:36 2017_x000D_	34.537	21.7518	34.4509	0.601282	1	19.4076	18.756	61.5484	1.07422	15.4232
12024	Wed Mar 22 14:12:36 2017_x000D_	34.8405	21.5373	36.0987	0.63004	1	19.4076	18.756	61.5484	1.07422	15.6815
12025	Wed Mar 22 14:12:36 2017_x000D_	35.447	21.1085	36.0988	0.630043	1	19.4076	18.756	61.5484	1.07422	16.211
12026	Wed Mar 22 14:12:36 2017_x000D_	35.7501	20.8942	34.4506	0.601277	1	19.4076	18.756	61.5484	1.07422	16.4818
12027	Wed Mar 22 14:12:36 2017_x000D_	35.9503	20.6808	34.4499	0.601263	1	19.5782	19.8677	61.5484	1.07422	16.3923
12028	Wed Mar 22 14:12:36 2017_x000D_	36.6622	20.3572	33.5255	0.585131	1	19.5782	19.8677	61.5484	1.07422	17.091
12029	Wed Mar 22 14:12:36 2017_x000D_	36.9651	20.1431	31.9394	0.557447	1	19.5782	19.8677	61.5484	1.07422	17.3891
12030	Wed Mar 22 14:12:36 2017_x000D_	37.2679	19.929	30.4844	0.532053	1	19.5782	19.8677	61.5484	1.07422	17.6898
12031	Wed Mar 22 14:12:36 2017_x000D_	37.7737	19.6073	29.2898	0.511203	1	19.5394	20.7514	81.9462	1.43023	18.2702
12032	Wed Mar 22 14:12:36 2017_x000D_	38.0791	19.4992	30.485	0.532063	1	19.5394	20.7514	81.9462	1.43023	18.5819
12033	Wed Mar 22 14:12:36 2017_x000D_	38.582	19.0718	31.9386	0.557434	1	19.5394	20.7514	81.9462	1.43023	19.1165
12034	Wed Mar 22 14:12:36 2017_x000D_	38.782	18.8586	31.9375	0.557415	1	19.5394	20.7514	81.9462	1.43023	19.3355
12035	Wed Mar 22 14:12:36 2017_x000D_	39.3927	18.6424	31.9395	0.55745	1	19.0236	22.5048	103.013	1.79791	20.7321
12036	Wed Mar 22 14:12:36 2017_x000D_	39.5953	18.5351	34.4535	0.601327	1	19.0236	22.5048	103.013	1.79791	20.9512
12037	Wed Mar 22 14:12:36 2017_x000D_	39.7978	18.4278	31.94	0.557458	1	19.0236	22.5048	103.013	1.79791	21.1705
12038	Wed Mar 22 14:12:36 2017_x000D_	40.0978	18.108	36.1024	0.630106	1	19.0236	22.5048	103.013	1.79791	21.528
12039	Wed Mar 22 14:12:36 2017_x000D_	40.4027	18.0001	31.9393	0.557447	1	18.0796	24.0233	100.003	1.74538	23.1214
12040	Wed Mar 22 14:12:36 2017_x000D_	40.6026	17.787	31.9383	0.557429	1	18.0796	24.0233	100.003	1.74538	23.3704
12041	Wed Mar 22 14:12:36 2017_x000D_	40.8049	17.6797	29.2867	0.511149	1	18.0796	24.0233	100.003	1.74538	23.5941
12042	Wed Mar 22 14:12:36 2017_x000D_	41.0068	17.5725	18.5433	0.323641	1	18.0796	24.0233	100.003	1.74538	23.8174
12043	Wed Mar 22 14:12:36 2017_x000D_	41.0039	17.4665	9.66719	0.168724	1	18.0796	24.0233	100.003	1.74538	23.8436
12044	Wed Mar 22 14:12:37 2017_x000D_	40.901	17.467	3.33786	0.0582567	1	17.5932	25.1135	98.9261	1.72659	24.53
12045	Wed Mar 22 14:12:37 2017_x000D_	40.9009	17.4667	-2.57343	-0.0449149	1	17.5932	25.1135	98.9261	1.72659	24.53
12046	Wed Mar 22 14:12:37 2017_x000D_	40.7955	17.3609	-17.5847	-0.306911	1	17.5932	25.1135	98.9261	1.72659	24.4632
12047	Wed Mar 22 14:12:37 2017_x000D_	40.9007	17.4656	-26.712	-0.466212	1	17.5932	25.1135	98.9261	1.72659	24.5302
12048	Wed Mar 22 14:12:37 2017_x000D_	41.0036	17.4643	-40.9931	-0.715464	1	17.3163	26.431	101.457	1.77075	25.3277
12049	Wed Mar 22 14:12:37 2017_x000D_	41.0039	17.4641	-49.0146	-0.855466	1	17.3163	26.431	101.457	1.77075	25.328
12050	Wed Mar 22 14:12:37 2017_x000D_	41.2147	17.6744	-61.6683	-1.07632	1	17.3163	26.431	101.457	1.77075	25.4521
12051	Wed Mar 22 14:12:37 2017_x000D_	41.3199	17.7794	-65.4729	-1.14272	1	17.3163	26.431	101.457	1.77075	25.5152
12052	Wed Mar 22 14:12:37 2017_x000D_	41.4358	18.3077	-74.3629	-1.29788	1	17.0587	27.3069	103.013	1.79791	25.9852
12053	Wed Mar 22 14:12:37 2017_x000D_	41.651	18.7292	-74.3656	-1.29792	1	17.0587	27.3069	103.013	1.79791	26.0453
12054	Wed Mar 22 14:12:37 2017_x000D_	41.6587	19.0465	-73.6105	-1.28475	1	17.0587	27.3069	103.013	1.79791	25.9498
12055	Wed Mar 22 14:12:37 2017_x000D_	41.8815	19.7843	-74.3638	-1.29789	1	17.0587	27.3069	103.013	1.79791	25.9376
12056	Wed Mar 22 14:12:37 2017_x000D_	41.9939	20.2058	-71.6788	-1.25103	1	17.0587	27.3069	103.013	1.79791	25.9266
12057	Wed Mar 22 14:12:37 2017_x000D_	42.2139	20.8374	-71.679	-1.25103	1	17.6481	28.8712	45.7704	0.798844	25.8461
12058	Wed Mar 22 14:12:37 2017_x000D_	42.3262	21.2584	-69.0705	-1.20551	1	17.6481	28.8712	45.7704	0.798844	25.8256
12059	Wed Mar 22 14:12:37 2017_x000D_	42.5357	21.4675	-69.0742	-1.20557	1	17.6481	28.8712	45.7704	0.798844	25.9655
12060	Wed Mar 22 14:12:37 2017_x000D_	42.7553	22.0982	-69.0735	-1.20556	1	17.6481	28.8712	45.7704	0.798844	26.0047
12061	Wed Mar 22 14:12:37 2017_x000D_	42.8677	22.5188	-71.6817	-1.25108	1	18.8939	30.4549	45.7704	0.798844	25.2532
12062	Wed Mar 22 14:12:37 2017_x000D_	42.9747	22.7285	-69.0729	-1.20555	1	18.8939	30.4549	45.7704	0.798844	25.29
12063	Wed Mar 22 14:12:37 2017_x000D_	43.0946	23.4648	-70.7999	-1.23569	1	18.8939	30.4549	45.7704	0.798844	25.19
12064	Wed Mar 22 14:12:37 2017_x000D_	43.3062	23.7783	-71.6824	-1.25109	1	18.8939	30.4549	45.7704	0.798844	25.3088
12065	Wed Mar 22 14:12:38 2017_x000D_	43.5252	24.4074	-71.6827	-1.2511	1	19.9493	31.37	45	0.785398	24.5825
12066	Wed Mar 22 14:12:38 2017_x000D_	43.6373	24.827	-74.3733	-1.29806	1	19.9493	31.37	45	0.785398	24.575
12067	Wed Mar 22 14:12:38 2017_x000D_	43.8586	25.5602	-75.0581	-1.31001	1	19.9493	31.37	45	0.785398	24.605
12068	Wed Mar 22 14:12:38 2017_x000D_	43.9678	25.8742	-71.6815	-1.25108	1	19.9493	31.37	45	0.785398	24.6392
12069	Wed Mar 22 14:12:38 2017_x000D_	44.0797	26.2932	-74.3742	-1.29807	1	19.9493	31.37	45	0.785398	24.6587
12070	Wed Mar 22 14:12:38 2017_x000D_	44.0872	26.6083	-73.6163	-1.28485	1	20.5766	32.0511	45	0.785398	24.1324
12071	Wed Mar 22 14:12:38 2017_x000D_	44.4097	27.3388	-71.6802	-1.25106	1	20.5766	32.0511	45	0.785398	24.2945
12072	Wed Mar 22 14:12:38 2017_x000D_	44.5214	27.7571	-74.3751	-1.29809	1	20.5766	32.0511	45	0.785398	24.3268
12073	Wed Mar 22 14:12:38 2017_x000D_	44.742	28.4884	-73.6191	-1.2849	1	20.5766	32.0511	45	0.785398	24.4266
12074	Wed Mar 22 14:12:38 2017_x000D_	44.7493	28.8025	-74.3733	-1.29806	1	20.9948	32.5052	45.7704	0.798844	24.0413
12075	Wed Mar 22 14:12:38 2017_x000D_	45.0712	29.5316	-70.796	-1.23562	1	20.9948	32.5052	45.7704	0.798844	24.2593
12076	Wed Mar 22 14:12:38 2017_x000D_	45.1802	29.8441	-74.3772	-1.29813	1	20.9948	32.5052	45.7704	0.798844	24.3314
12077	Wed Mar 22 14:12:38 2017_x000D_	45.4003	30.5738	-73.6204	-1.28492	1	20.9948	32.5052	45.7704	0.798844	24.4818
12078	Wed Mar 22 14:12:38 2017_x000D_	45.4075	30.8872	-74.3755	-1.2981	1	20.9948	32.5052	45.7704	0.798844	24.4663
12079	Wed Mar 22 14:12:38 2017_x000D_	45.5186	31.3038	-71.6744	-1.25095	1	21.6413	32.7454	54.5457	0.952002	23.9208
12080	Wed Mar 22 14:12:38 2017_x000D_	45.8375	31.9264	-74.3793	-1.29816	1	21.6413	32.7454	54.5457	0.952002	24.2101
12081	Wed Mar 22 14:12:38 2017_x000D_	45.8447	32.2398	-73.6191	-1.2849	1	21.6413	32.7454	54.5457	0.952002	24.2087
12082	Wed Mar 22 14:12:38 2017_x000D_	46.0619	32.8631	-73.62	-1.28491	1	21.6413	32.7454	54.5457	0.952002	24.4209
12083	Wed Mar 22 14:12:38 2017_x000D_	46.069	33.1759	-74.376	-1.29811	1	23.3129	34.5606	45	0.785398	22.7982
12084	Wed Mar 22 14:12:38 2017_x000D_	46.2836	33.6941	-75.0652	-1.31013	1	23.3129	34.5606	45	0.785398	22.987
12085	Wed Mar 22 14:12:38 2017_x000D_	46.2908	34.0071	-74.3757	-1.2981	1	23.3129	34.5606	45	0.785398	22.9846
12086	Wed Mar 22 14:12:38 2017_x000D_	46.5028	34.4208	-74.3784	-1.29815	1	23.3129	34.5606	45	0.785398	23.1903
12087	Wed Mar 22 14:12:39 2017_x000D_	46.5028	34.4208	-74.3784	-1.29815	1	23.7306	35.0143	45	0.785398	22.7799
12088	Wed Mar 22 14:12:39 2017_x000D_	46.6134	34.8358	-71.6723	-1.25092	1	23.7306	35.0143	45	0.785398	22.8835
12089	Wed Mar 22 14:12:39 2017_x000D_	46.7219	35.1469	-73.6198	-1.28491	1	23.7306	35.0143	45	0.785398	22.9917
12090	Wed Mar 22 14:12:39 2017_x000D_	46.83	35.4573	-71.6726	-1.25092	1	23.7306	35.0143	45	0.785398	23.1036
12091	Wed Mar 22 14:12:39 2017_x000D_	46.8347	35.6655	-71.6708	-1.25089	1	23.7306	35.0143	45	0.785398	23.1133
12092	Wed Mar 22 14:12:39 2017_x000D_	47.0465	36.0784	-71.6729	-1.25093	1	24.5856	35.481	19.8977	0.347281	22.4688
12093	Wed Mar 22 14:12:39 2017_x000D_	47.0488	36.1827	-70.7863	-1.23545	1	24.5856	35.481	19.8977	0.347281	22.4742
12094	Wed Mar 22 14:12:39 2017_x000D_	47.2648	36.8031	-65.3927	-1.14132	1	24.5856	35.481	19.8977	0.347281	22.7177
12095	Wed Mar 22 14:12:39 2017_x000D_	47.3704	37.0092	-62.8475	-1.0969	1	24.5856	35.481	19.8977	0.347281	22.836
12096	Wed Mar 22 14:12:39 2017_x000D_	47.3748	37.2172	-55.0459	-0.960732	1	25.2217	35.9411	7.65515	0.133608	22.1898
12097	Wed Mar 22 14:12:39 2017_x000D_	47.5809	37.4217	-42.7006	-0.745265	1	25.2217	35.9411	7.65515	0.133608	22.4082
12098	Wed Mar 22 14:12:39 2017_x000D_	47.6842	37.5244	-34.1792	-0.596539	1	25.2217	35.9411	7.65515	0.133608	22.5182
12099	Wed Mar 22 14:12:39 2017_x000D_	47.8882	37.6249	-28.6853	-0.500652	1	25.2217	35.9411	7.65515	0.133608	22.729
12100	Wed Mar 22 14:12:39 2017_x000D_	48.1959	37.828	-16.9769	-0.296302	1	25.8774	35.9609	19.8977	0.347281	22.3965
12101	Wed Mar 22 14:12:39 2017_x000D_	48.4003	37.9287	-8.22568	-0.143565	1	25.8774	35.9609	19.8977	0.347281	22.6087
12102	Wed Mar 22 14:12:39 2017_x000D_	48.7031	37.9237	-1.95263	-0.0340799	1	25.8774	35.9609	19.8977	0.347281	22.9099
12103	Wed Mar 22 14:12:39 2017_x000D_	49.1068	37.917	3.93614	0.0686987	1	25.8774	35.9609	19.8977	0.347281	23.3116
12104	Wed Mar 22 14:12:39 2017_x000D_	49.5102	37.91	3.93674	0.0687091	1	25.8774	35.9609	19.8977	0.347281	23.713
12105	Wed Mar 22 14:12:39 2017_x000D_	50.3165	37.896	3.93792	0.0687296	1	26.3047	36.1942	19.8362	0.346207	24.072
12106	Wed Mar 22 14:12:39 2017_x000D_	50.7194	37.8891	3.93851	0.0687399	1	26.3047	36.1942	19.8362	0.346207	24.4735
12107	Wed Mar 22 14:12:39 2017_x000D_	51.5225	37.7714	0.987671	0.0172381	1	26.3047	36.1942	19.8362	0.346207	25.2671
12108	Wed Mar 22 14:12:40 2017_x000D_	51.9249	37.7645	0.987706	0.0172387	1	26.3047	36.1942	19.8362	0.346207	25.6683
12109	Wed Mar 22 14:12:40 2017_x000D_	52.7292	37.7506	0.987665	0.017238	1	26.9504	36.4341	19.8977	0.347281	25.8124
12110	Wed Mar 22 14:12:40 2017_x000D_	53.1311	37.7437	0.987698	0.0172386	1	26.9504	36.4341	19.8977	0.347281	26.2134
12111	Wed Mar 22 14:12:40 2017_x000D_	53.4322	37.7385	0.987645	0.0172377	1	26.9504	36.4341	19.8977	0.347281	26.5139
12112	Wed Mar 22 14:12:40 2017_x000D_	54.2353	37.7246	0.987696	0.0172385	1	26.9504	36.4341	19.8977	0.347281	27.3154
12113	Wed Mar 22 14:12:40 2017_x000D_	54.5365	37.7194	0.987677	0.0172382	1	27.7949	37.1206	26.0368	0.454427	26.7483
12114	Wed Mar 22 14:12:40 2017_x000D_	54.9376	37.7125	0.987709	0.0172388	1	27.7949	37.1206	26.0368	0.454427	27.1492
12115	Wed Mar 22 14:12:40 2017_x000D_	55.639	37.7004	0.987691	0.0172385	1	27.7949	37.1206	26.0368	0.454427	27.8501
12116	Wed Mar 22 14:12:40 2017_x000D_	56.0417	37.797	3.80589	0.0664254	1	27.7949	37.1206	26.0368	0.454427	28.2549
12117	Wed Mar 22 14:12:40 2017_x000D_	56.6406	37.6834	6.60665	0.115308	1	30.5949	38.086	0	0	26.0488
12118	Wed Mar 22 14:12:40 2017_x000D_	57.0408	37.6765	6.60775	0.115327	1	30.5949	38.086	0	0	26.4491
12119	Wed Mar 22 14:12:40 2017_x000D_	57.7411	37.6644	6.88882	0.120233	1	30.5949	38.086	0	0	27.1495
12120	Wed Mar 22 14:12:40 2017_x000D_	58.1372	37.4509	6.88431	0.120154	1	30.5949	38.086	0	0	27.5496
12121	Wed Mar 22 14:12:40 2017_x000D_	58.5368	37.444	6.88543	0.120173	1	30.5949	38.086	0	0	27.9493
12122	Wed Mar 22 14:12:40 2017_x000D_	59.2357	37.4321	6.60804	0.115332	1	32.1135	38.3519	10.5043	0.183335	27.1378
12123	Wed Mar 22 14:12:40 2017_x000D_	59.5336	37.3238	9.80038	0.171049	1	32.1135	38.3519	10.5043	0.183335	27.4394
12124	Wed Mar 22 14:12:40 2017_x000D_	59.9308	37.2136	6.88376	0.120144	1	32.1135	38.3519	10.5043	0.183335	27.8406
12125	Wed Mar 22 14:12:40 2017_x000D_	60.6286	37.2018	6.60616	0.115299	1	32.1135	38.3519	10.5043	0.183335	28.5383
12126	Wed Mar 22 14:12:40 2017_x000D_	60.9278	37.1967	6.88661	0.120194	1	33.6217	38.8376	8.92614	0.155791	27.3554
12127	Wed Mar 22 14:12:40 2017_x000D_	61.7229	37.0799	3.93707	0.0687148	1	33.6217	38.8376	8.92614	0.155791	28.1561
12128	Wed Mar 22 14:12:40 2017_x000D_	62.0214	37.0748	3.7965	0.0662614	1	33.6217	38.8376	8.92614	0.155791	28.4544
12129	Wed Mar 22 14:12:41 2017_x000D_	62.7166	36.96	6.88603	0.120184	1	33.6217	38.8376	8.92614	0.155791	29.1554
12130	Wed Mar 22 14:12:41 2017_x000D_	63.1144	36.9532	6.88713	0.120203	1	34.6931	39.3101	9.97214	0.174047	28.5189
12131	Wed Mar 22 14:12:41 2017_x000D_	63.4107	36.845	3.79255	0.0661924	1	34.6931	39.3101	9.97214	0.174047	28.8232
12132	Wed Mar 22 14:12:41 2017_x000D_	63.9078	36.8366	3.93436	0.0686675	1	34.6931	39.3101	9.97214	0.174047	29.3192
12133	Wed Mar 22 14:12:41 2017_x000D_	64.3052	36.8299	3.93498	0.0686783	1	34.6931	39.3101	9.97214	0.174047	29.7158
12134	Wed Mar 22 14:12:41 2017_x000D_	64.7023	36.8232	3.93554	0.0686881	1	37.3016	39.6084	0	0	27.5419
12135	Wed Mar 22 14:12:41 2017_x000D_	64.9984	36.7153	6.60669	0.115308	1	37.3016	39.6084	0	0	27.8475
12136	Wed Mar 22 14:12:41 2017_x000D_	65.3953	36.7087	6.60772	0.115326	1	37.3016	39.6084	0	0	28.243
12137	Wed Mar 22 14:12:41 2017_x000D_	65.5937	36.7053	6.60831	0.115337	1	37.3016	39.6084	0	0	28.4407
12138	Wed Mar 22 14:12:41 2017_x000D_	65.8912	36.7001	0.962921	0.0168062	1	37.3016	39.6084	0	0	28.7371
12139	Wed Mar 22 14:12:41 2017_x000D_	65.9902	36.6985	0.962929	0.0168063	1	38.8286	39.6542	0	0	27.3219
12140	Wed Mar 22 14:12:41 2017_x000D_	66.0877	36.5935	-7.89572	-0.137806	1	38.8286	39.6542	0	0	27.4304
12141	Wed Mar 22 14:12:41 2017_x000D_	65.987	36.4918	-17.2069	-0.300317	1	38.8286	39.6542	0	0	27.3419
12142	Wed Mar 22 14:12:41 2017_x000D_	65.7872	36.3914	-32.9674	-0.575389	1	38.8286	39.6542	0	0	27.1553
12143	Wed Mar 22 14:12:41 2017_x000D_	65.7875	36.3911	-41.0666	-0.716747	1	40.9995	39.9393	0	0	25.0407
12144	Wed Mar 22 14:12:41 2017_x000D_	65.7865	36.2879	-55.5961	-0.970334	1	40.9995	39.9393	0	0	25.0545
12145	Wed Mar 22 14:12:41 2017_x000D_	65.7868	36.2877	-63.4018	-1.10657	1	40.9995	39.9393	0	0	25.0548
12146	Wed Mar 22 14:12:41 2017_x000D_	65.9872	36.3876	-74.9075	-1.30738	1	40.9995	39.9393	0	0	25.2389
12147	Wed Mar 22 14:12:41 2017_x000D_	65.9872	36.3876	-74.9075	-1.30738	1	42.0898	39.972	5.28562	0.0922515	24.1647
12148	Wed Mar 22 14:12:41 2017_x000D_	65.8933	36.6984	-89.1309	-1.55563	1	42.0898	39.972	5.28562	0.0922515	24.0275
12149	Wed Mar 22 14:12:41 2017_x000D_	65.8967	36.9047	259.968	4.5373	1	42.0898	39.972	5.28562	0.0922515	24.0037
12150	Wed Mar 22 14:12:41 2017_x000D_	65.8998	37.1108	254.758	4.44637	1	42.0898	39.972	5.28562	0.0922515	23.9813
12151	Wed Mar 22 14:12:42 2017_x000D_	65.81	37.7302	250.344	4.36933	1	42.9415	40.4375	6.62297	0.115593	23.0282
12152	Wed Mar 22 14:12:42 2017_x000D_	65.6181	38.1451	250.344	4.36933	1	42.9415	40.4375	6.62297	0.115593	22.7922
12153	Wed Mar 22 14:12:42 2017_x000D_	65.4246	38.457	251.341	4.38673	1	42.9415	40.4375	6.62297	0.115593	22.5702
12154	Wed Mar 22 14:12:42 2017_x000D_	65.239	39.2831	251.34	4.38671	1	42.9415	40.4375	6.62297	0.115593	22.3274
12155	Wed Mar 22 14:12:42 2017_x000D_	65.0471	39.6978	251.341	4.38672	1	42.9415	40.4375	6.62297	0.115593	22.118
12156	Wed Mar 22 14:12:42 2017_x000D_	64.9543	40.1107	248.805	4.34246	1	44.0314	40.4702	5.28562	0.0922515	20.926
12157	Wed Mar 22 14:12:42 2017_x000D_	64.6666	40.7324	251.341	4.38673	1	44.0314	40.4702	5.28562	0.0922515	20.6369
12158	Wed Mar 22 14:12:42 2017_x000D_	64.673	41.1431	251.34	4.3867	1	44.0314	40.4702	5.28562	0.0922515	20.6526
12159	Wed Mar 22 14:12:42 2017_x000D_	64.3853	41.7646	253.96	4.43244	1	44.0314	40.4702	5.28562	0.0922515	20.395
12160	Wed Mar 22 14:12:42 2017_x000D_	64.2927	42.1772	251.34	4.38671	1	44.6751	40.7094	5.28562	0.0922515	19.6724
12161	Wed Mar 22 14:12:42 2017_x000D_	64.1042	42.7964	256.657	4.47951	1	44.6751	40.7094	5.28562	0.0922515	19.5409
12162	Wed Mar 22 14:12:42 2017_x000D_	64.0101	43.106	254.762	4.44643	1	44.6751	40.7094	5.28562	0.0922515	19.483
12163	Wed Mar 22 14:12:42 2017_x000D_	63.9158	43.4156	256.657	4.47951	1	44.6751	40.7094	5.28562	0.0922515	19.4301
12164	Wed Mar 22 14:12:42 2017_x000D_	63.8233	43.8278	253.96	4.43244	1	44.8828	40.9356	44.359	0.774211	19.16
12165	Wed Mar 22 14:12:42 2017_x000D_	63.635	44.4468	253.96	4.43244	1	44.8828	40.9356	44.359	0.774211	19.0781
12166	Wed Mar 22 14:12:42 2017_x000D_	63.5425	44.8585	256.658	4.47952	1	44.8828	40.9356	44.359	0.774211	19.0676
12167	Wed Mar 22 14:12:42 2017_x000D_	63.4533	45.4752	253.959	4.43241	1	44.8828	40.9356	44.359	0.774211	19.1173
12168	Wed Mar 22 14:12:42 2017_x000D_	63.2618	45.889	253.96	4.43243	1	44.8828	40.9356	44.359	0.774211	19.0348
12169	Wed Mar 22 14:12:42 2017_x000D_	63.0737	46.5073	253.96	4.43243	1	45.2776	41.8271	82.4335	1.43874	18.4012
12170	Wed Mar 22 14:12:42 2017_x000D_	62.9813	46.9189	251.337	4.38666	1	45.2776	41.8271	82.4335	1.43874	18.4214
12171	Wed Mar 22 14:12:42 2017_x000D_	62.7949	47.6391	252.245	4.40251	1	45.2776	41.8271	82.4335	1.43874	18.4563
12172	Wed Mar 22 14:12:43 2017_x000D_	62.7009	47.9481	253.959	4.43242	1	45.2776	41.8271	82.4335	1.43874	18.4672
12173	Wed Mar 22 14:12:43 2017_x000D_	62.5095	48.3615	253.96	4.43244	1	45.2673	42.0466	82.4335	1.43874	18.3622
12174	Wed Mar 22 14:12:43 2017_x000D_	62.3215	48.9792	253.96	4.43244	1	45.2673	42.0466	82.4335	1.43874	18.4094
12175	Wed Mar 22 14:12:43 2017_x000D_	62.3283	49.3878	253.959	4.43241	1	45.2673	42.0466	82.4335	1.43874	18.5734
12176	Wed Mar 22 14:12:43 2017_x000D_	62.0414	50.0075	256.662	4.47959	1	45.2673	42.0466	82.4335	1.43874	18.5673
12177	Wed Mar 22 14:12:43 2017_x000D_	61.9492	50.4183	253.96	4.43243	1	45.2468	42.4858	82.4335	1.43874	18.4904
12178	Wed Mar 22 14:12:43 2017_x000D_	61.9527	50.6224	253.959	4.43242	1	45.2468	42.4858	82.4335	1.43874	18.582
12179	Wed Mar 22 14:12:43 2017_x000D_	61.6693	51.4461	251.335	4.38662	1	45.2468	42.4858	82.4335	1.43874	18.7079
12180	Wed Mar 22 14:12:43 2017_x000D_	61.5737	51.6524	253.96	4.43244	1	45.2468	42.4858	82.4335	1.43874	18.7242
12181	Wed Mar 22 14:12:43 2017_x000D_	61.4816	52.0629	251.334	4.38661	1	45.2468	42.4858	82.4335	1.43874	18.8491
12182	Wed Mar 22 14:12:43 2017_x000D_	61.294	52.6796	251.334	4.38661	1	45.2263	42.9249	97.2504	1.69734	18.7969
12183	Wed Mar 22 14:12:43 2017_x000D_	61.1029	53.0923	251.335	4.38662	1	45.2263	42.9249	97.2504	1.69734	18.8532
12184	Wed Mar 22 14:12:43 2017_x000D_	60.9153	53.7087	251.335	4.38662	1	45.2263	42.9249	97.2504	1.69734	19.0377
12185	Wed Mar 22 14:12:43 2017_x000D_	60.8215	54.0171	247.693	4.32306	1	45.2263	42.9249	97.2504	1.69734	19.1376
12186	Wed Mar 22 14:12:43 2017_x000D_	60.634	54.6332	247.693	4.32305	1	44.9879	43.3574	97.6551	1.7044	19.2859
12187	Wed Mar 22 14:12:43 2017_x000D_	60.5385	54.8393	250.336	4.36918	1	44.9879	43.3574	97.6551	1.7044	19.3302
12188	Wed Mar 22 14:12:43 2017_x000D_	60.3494	55.3534	251.335	4.38662	1	44.9879	43.3574	97.6551	1.7044	19.4905
12189	Wed Mar 22 14:12:43 2017_x000D_	60.1584	55.7657	251.335	4.38663	1	44.9879	43.3574	97.6551	1.7044	19.5987
12190	Wed Mar 22 14:12:43 2017_x000D_	60.162	55.9692	251.334	4.38661	1	44.9879	43.3574	98.9261	1.72659	19.731
12191	Wed Mar 22 14:12:43 2017_x000D_	60.0665	56.1753	253.962	4.43248	1	44.9879	43.3574	98.9261	1.72659	19.7905
12192	Wed Mar 22 14:12:43 2017_x000D_	59.9729	56.4833	250.336	4.36918	1	44.9879	43.3574	98.9261	1.72659	19.9208
12193	Wed Mar 22 14:12:44 2017_x000D_	59.8756	56.5875	253.963	4.4325	1	44.9879	43.3574	98.9261	1.72659	19.9168
12194	Wed Mar 22 14:12:44 2017_x000D_	59.7856	57.0984	257.358	4.49174	1	44.9879	43.3574	96.5887	1.68579	20.1937
12195	Wed Mar 22 14:12:44 2017_x000D_	59.6919	57.4061	259.447	4.5282	1	44.9879	43.3574	96.5887	1.68579	20.3365
12196	Wed Mar 22 14:12:44 2017_x000D_	59.6016	57.9164	-86.1912	-1.50432	1	44.9879	43.3574	96.5887	1.68579	20.6283
12197	Wed Mar 22 14:12:44 2017_x000D_	59.6032	58.018	-80.2207	-1.40012	1	44.9879	43.3574	96.5887	1.68579	20.7012
12198	Wed Mar 22 14:12:44 2017_x000D_	59.6066	58.221	-74.5604	-1.30132	1	44.9879	43.3574	96.5887	1.68579	20.8479
12199	Wed Mar 22 14:12:44 2017_x000D_	59.7103	58.5226	-60.4122	-1.05439	1	45.4031	43.8094	59.245	1.03402	20.5225
12200	Wed Mar 22 14:12:44 2017_x000D_	59.9115	58.7204	-52.6083	-0.918187	1	45.4031	43.8094	59.245	1.03402	20.8046
12201	Wed Mar 22 14:12:44 2017_x000D_	60.0154	59.0225	-40.2835	-0.70308	1	45.4031	43.8094	59.245	1.03402	21.094
12202	Wed Mar 22 14:12:44 2017_x000D_	60.2147	59.1184	-34.4941	-0.602036	1	45.4031	43.8094	59.245	1.03402	21.3014
12203	Wed Mar 22 14:12:44 2017_x000D_	60.5166	59.4148	-25.6484	-0.447648	1	45.8183	44.2613	46.0757	0.804172	21.1109
12204	Wed Mar 22 14:12:44 2017_x000D_	60.8147	59.5078	-21.823	-0.380884	1	45.8183	44.2613	46.0757	0.804172	21.3857
12205	Wed Mar 22 14:12:44 2017_x000D_	61.0142	59.6037	-19.1432	-0.334112	1	45.8183	44.2613	46.0757	0.804172	21.5941
12206	Wed Mar 22 14:12:44 2017_x000D_	61.7105	59.888	-15.5162	-0.270809	1	45.8183	44.2613	46.0757	0.804172	22.288
12207	Wed Mar 22 14:12:44 2017_x000D_	62.1053	59.8766	-15.5203	-0.27088	1	47.0531	45.8361	46.2511	0.807234	20.5841
12208	Wed Mar 22 14:12:44 2017_x000D_	62.5033	60.0678	-15.5176	-0.270833	1	47.0531	45.8361	46.2511	0.807234	21.006
12209	Wed Mar 22 14:12:44 2017_x000D_	63.2953	60.2474	-15.5189	-0.270856	1	47.0531	45.8361	46.2511	0.807234	21.7139
12210	Wed Mar 22 14:12:44 2017_x000D_	63.6909	60.337	-18.1876	-0.317434	1	47.0531	45.8361	46.2511	0.807234	22.0702
12211	Wed Mar 22 14:12:44 2017_x000D_	64.3835	60.5192	-19.1519	-0.334264	1	48.0799	47.1843	45	0.785398	21.0625
12212	Wed Mar 22 14:12:44 2017_x000D_	64.7802	60.7099	-19.1501	-0.334232	1	48.0799	47.1843	45	0.785398	21.4905
12213	Wed Mar 22 14:12:44 2017_x000D_	65.4714	60.8918	-18.1887	-0.317452	1	48.0799	47.1843	45	0.785398	22.1441
12214	Wed Mar 22 14:12:44 2017_x000D_	65.7696	61.0852	-19.149	-0.334213	1	48.0799	47.1843	45	0.785398	22.498
12215	Wed Mar 22 14:12:45 2017_x000D_	66.1625	61.0736	-19.1541	-0.334302	1	48.0799	47.1843	45	0.785398	22.8012
12216	Wed Mar 22 14:12:45 2017_x000D_	66.8555	61.457	-18.1848	-0.317385	1	49.1064	48.532	45.1398	0.787839	21.9565
12217	Wed Mar 22 14:12:45 2017_x000D_	67.15	61.4483	-19.153	-0.334283	1	49.1064	48.532	45.1398	0.787839	22.1901
12218	Wed Mar 22 14:12:45 2017_x000D_	67.9387	61.7274	-21.8447	-0.381261	1	49.1064	48.532	45.1398	0.787839	22.9951
12219	Wed Mar 22 14:12:45 2017_x000D_	68.2339	61.8195	-18.188	-0.31744	1	49.1064	48.532	45.1398	0.787839	23.2899
12220	Wed Mar 22 14:12:45 2017_x000D_	68.6286	62.0094	-18.1859	-0.317404	1	50.1531	49.4408	43.7106	0.762894	22.3453
12221	Wed Mar 22 14:12:45 2017_x000D_	69.2187	62.1932	-18.1862	-0.31741	1	50.1531	49.4408	43.7106	0.762894	22.9373
12222	Wed Mar 22 14:12:45 2017_x000D_	69.6114	62.2823	-15.5093	-0.270689	1	50.1531	49.4408	43.7106	0.762894	23.3137
12223	Wed Mar 22 14:12:45 2017_x000D_	70.3975	62.5604	-18.1869	-0.317422	1	50.1531	49.4408	43.7106	0.762894	24.1238
12224	Wed Mar 22 14:12:45 2017_x000D_	70.7897	62.6493	-15.5079	-0.270665	1	51.1787	50.7875	45	0.785398	22.9193
12225	Wed Mar 22 14:12:45 2017_x000D_	70.985	62.6434	-15.51	-0.2707	1	51.1787	50.7875	45	0.785398	23.0836
12226	Wed Mar 22 14:12:45 2017_x000D_	71.7697	62.9211	-18.19	-0.317476	1	51.1787	50.7875	45	0.785398	23.9001
12227	Wed Mar 22 14:12:45 2017_x000D_	72.1612	63.0098	-15.5086	-0.270676	1	51.1787	50.7875	45	0.785398	24.2827
12228	Wed Mar 22 14:12:45 2017_x000D_	72.4564	63.2019	-16.3608	-0.285549	1	51.1787	50.7875	45	0.785398	24.6345
12229	Wed Mar 22 14:12:45 2017_x000D_	73.1408	63.3818	-15.5051	-0.270616	1	51.5826	51.4575	45	0.785398	24.6363
12230	Wed Mar 22 14:12:45 2017_x000D_	73.7274	63.5645	-15.5045	-0.270605	1	51.5826	51.4575	45	0.785398	25.2383
12231	Wed Mar 22 14:12:45 2017_x000D_	74.1177	63.6527	-18.1914	-0.317499	1	51.5826	51.4575	45	0.785398	25.6233
12232	Wed Mar 22 14:12:45 2017_x000D_	74.3136	63.7472	-15.5038	-0.270592	1	51.5826	51.4575	45	0.785398	25.8406
12233	Wed Mar 22 14:12:45 2017_x000D_	74.7036	63.8352	-18.1918	-0.317506	1	52.618	52.5844	70.8414	1.23642	24.7862
12234	Wed Mar 22 14:12:45 2017_x000D_	75.289	64.0176	-18.1921	-0.317512	1	52.618	52.5844	70.8414	1.23642	25.3908
12235	Wed Mar 22 14:12:45 2017_x000D_	75.4833	64.0115	-18.1945	-0.317553	1	52.618	52.5844	70.8414	1.23642	25.5617
12236	Wed Mar 22 14:12:46 2017_x000D_	75.9713	64.1969	-19.1639	-0.334473	1	52.618	52.5844	70.8414	1.23642	26.0812
12237	Wed Mar 22 14:12:46 2017_x000D_	76.2645	64.3881	-18.1904	-0.317483	1	53.6218	54.3676	81.3632	1.42006	24.7609
12238	Wed Mar 22 14:12:46 2017_x000D_	76.6525	64.3759	-18.1953	-0.317567	1	53.6218	54.3676	81.3632	1.42006	25.1113
12239	Wed Mar 22 14:12:46 2017_x000D_	76.8487	64.5701	-18.1907	-0.317488	1	53.6218	54.3676	81.3632	1.42006	25.3689
12240	Wed Mar 22 14:12:46 2017_x000D_	77.2375	64.6578	-20.8004	-0.363035	1	53.6218	54.3676	81.3632	1.42006	25.7602
12241	Wed Mar 22 14:12:46 2017_x000D_	77.4335	64.8519	-20.7963	-0.362964	1	54.1903	56.1374	75.3081	1.31438	24.8232
12242	Wed Mar 22 14:12:46 2017_x000D_	77.6272	64.8457	-20.799	-0.363011	1	54.1903	56.1374	75.3081	1.31438	25.0025
12243	Wed Mar 22 14:12:46 2017_x000D_	77.919	64.9364	-24.48	-0.427257	1	54.1903	56.1374	75.3081	1.31438	25.3076
12244	Wed Mar 22 14:12:46 2017_x000D_	77.92	65.0363	-26.9782	-0.470859	1	54.1903	56.1374	75.3081	1.31438	25.3434
12245	Wed Mar 22 14:12:46 2017_x000D_	78.0159	64.9331	-30.784	-0.537282	1	54.1903	56.1374	75.3081	1.31438	25.3973
12246	Wed Mar 22 14:12:46 2017_x000D_	77.9192	64.9358	-36.947	-0.644848	1	54.5936	56.8063	65.232	1.13851	24.7017
12247	Wed Mar 22 14:12:46 2017_x000D_	77.9195	64.9356	-44.7324	-0.780728	1	54.5936	56.8063	65.232	1.13851	24.7019
12248	Wed Mar 22 14:12:46 2017_x000D_	77.9198	64.9353	-52.4503	-0.91543	1	54.5936	56.8063	65.232	1.13851	24.7021
12249	Wed Mar 22 14:12:46 2017_x000D_	78.0157	64.8321	-56.2035	-0.980936	1	54.5936	56.8063	65.232	1.13851	24.759
12250	Wed Mar 22 14:12:46 2017_x000D_	78.114	64.9291	-64.5549	-1.1267	1	54.9655	58.1313	75.3081	1.31438	24.126
12251	Wed Mar 22 14:12:46 2017_x000D_	78.2144	65.2263	-73.1115	-1.27604	1	54.9655	58.1313	75.3081	1.31438	24.3074
12252	Wed Mar 22 14:12:46 2017_x000D_	78.2168	65.4265	-78.3979	-1.3683	1	54.9655	58.1313	75.3081	1.31438	24.3689
12253	Wed Mar 22 14:12:46 2017_x000D_	78.4149	65.8207	-89.4033	-1.56038	1	54.9655	58.1313	75.3081	1.31438	24.678
12254	Wed Mar 22 14:12:46 2017_x000D_	78.4182	66.1206	265.339	4.63105	1	55.3581	59.0186	85.8052	1.49758	24.129
12255	Wed Mar 22 14:12:46 2017_x000D_	78.3268	66.6239	257.06	4.48655	1	55.3581	59.0186	85.8052	1.49758	24.1951
12256	Wed Mar 22 14:12:46 2017_x000D_	78.2311	66.7272	253.705	4.42798	1	55.3581	59.0186	85.8052	1.49758	24.137
12257	Wed Mar 22 14:12:46 2017_x000D_	78.2332	66.9272	248.597	4.33884	1	55.3581	59.0186	85.8052	1.49758	24.2036
12258	Wed Mar 22 14:12:47 2017_x000D_	78.0428	67.2335	242.604	4.23423	1	55.6983	60.9985	81.3632	1.42006	23.1981
12259	Wed Mar 22 14:12:47 2017_x000D_	77.7589	67.8425	240.311	4.19421	1	55.6983	60.9985	81.3632	1.42006	23.0978
12260	Wed Mar 22 14:12:47 2017_x000D_	77.5686	68.1486	238.884	4.16932	1	55.6983	60.9985	81.3632	1.42006	23.0094
12261	Wed Mar 22 14:12:47 2017_x000D_	77.2847	68.7574	236.646	4.13026	1	55.6983	60.9985	81.3632	1.42006	22.9385
12262	Wed Mar 22 14:12:47 2017_x000D_	76.9988	69.1663	238.884	4.16931	1	55.6983	60.9985	81.3632	1.42006	22.8128
12263	Wed Mar 22 14:12:47 2017_x000D_	76.7139	69.6753	235.045	4.10231	1	55.6773	61.4356	74.5059	1.30037	22.5927
12264	Wed Mar 22 14:12:47 2017_x000D_	76.5237	69.9812	236.646	4.13026	1	55.6773	61.4356	74.5059	1.30037	22.53
12265	Wed Mar 22 14:12:47 2017_x000D_	76.0464	70.5965	234.526	4.09325	1	55.6773	61.4356	74.5059	1.30037	22.3343
12266	Wed Mar 22 14:12:47 2017_x000D_	75.7582	70.806	236.647	4.13026	1	55.6773	61.4356	74.5059	1.30037	22.1596
12267	Wed Mar 22 14:12:47 2017_x000D_	75.5691	71.2116	236.647	4.13026	1	55.8526	62.3159	70.8414	1.23642	21.6304
12268	Wed Mar 22 14:12:47 2017_x000D_	75.1887	71.8234	236.647	4.13026	1	55.8526	62.3159	70.8414	1.23642	21.5471
12269	Wed Mar 22 14:12:47 2017_x000D_	74.9973	72.0297	236.647	4.13026	1	55.8526	62.3159	70.8414	1.23642	21.4681
12270	Wed Mar 22 14:12:47 2017_x000D_	74.807	72.3356	235.045	4.10231	1	55.8526	62.3159	70.8414	1.23642	21.4398
12271	Wed Mar 22 14:12:47 2017_x000D_	74.4255	72.8477	236.647	4.13026	1	55.8212	62.9713	82.3448	1.43719	21.0633
12272	Wed Mar 22 14:12:47 2017_x000D_	74.2365	73.2532	236.647	4.13026	1	55.8212	62.9713	82.3448	1.43719	21.0912
12273	Wed Mar 22 14:12:47 2017_x000D_	73.8561	73.8649	236.646	4.13026	1	55.8212	62.9713	82.3448	1.43719	21.0696
12274	Wed Mar 22 14:12:47 2017_x000D_	73.6647	74.0712	236.647	4.13026	1	55.8212	62.9713	82.3448	1.43719	21.0142
12275	Wed Mar 22 14:12:47 2017_x000D_	73.4744	74.3771	235.045	4.10231	1	55.8212	62.9713	82.3448	1.43719	21.0173
12276	Wed Mar 22 14:12:47 2017_x000D_	73.2868	74.882	236.646	4.13026	1	56.224	63.6391	45	0.785398	20.4338
12277	Wed Mar 22 14:12:47 2017_x000D_	72.9985	75.0918	238.885	4.16934	1	56.224	63.6391	45	0.785398	20.3113
12278	Wed Mar 22 14:12:47 2017_x000D_	72.6181	75.7034	238.885	4.16934	1	56.224	63.6391	45	0.785398	20.3547
12279	Wed Mar 22 14:12:48 2017_x000D_	72.5237	75.9061	236.647	4.13026	1	56.224	63.6391	45	0.785398	20.4
12280	Wed Mar 22 14:12:48 2017_x000D_	72.142	76.4183	235.045	4.10231	1	57.8765	65.4355	44.5498	0.777541	18.0035
12281	Wed Mar 22 14:12:48 2017_x000D_	71.9519	76.724	236.647	4.13026	1	57.8765	65.4355	44.5498	0.777541	18.0429
12282	Wed Mar 22 14:12:48 2017_x000D_	71.666	77.133	234.526	4.09325	1	57.8765	65.4355	44.5498	0.777541	18.0826
12283	Wed Mar 22 14:12:48 2017_x000D_	71.5729	77.4351	235.045	4.10231	1	57.8765	65.4355	44.5498	0.777541	18.2094
12284	Wed Mar 22 14:12:48 2017_x000D_	71.3802	77.5419	236.647	4.13026	1	58.8983	66.776	66.8528	1.1668	16.4834
12285	Wed Mar 22 14:12:48 2017_x000D_	71.2858	77.7446	234.526	4.09325	1	58.8983	66.776	66.8528	1.1668	16.5457
12286	Wed Mar 22 14:12:48 2017_x000D_	71.0956	78.0504	232.888	4.06466	1	58.8983	66.776	66.8528	1.1668	16.6098
12287	Wed Mar 22 14:12:48 2017_x000D_	70.9041	78.2567	232.888	4.06465	1	58.8983	66.776	66.8528	1.1668	16.6116
12288	Wed Mar 22 14:12:48 2017_x000D_	70.7151	78.6621	225.217	3.93078	1	58.8983	66.776	66.8528	1.1668	16.7606
12289	Wed Mar 22 14:12:48 2017_x000D_	70.522	78.7692	219.717	3.83478	1	59.4964	67.8855	45.3654	0.791776	15.4925
12290	Wed Mar 22 14:12:48 2017_x000D_	70.5215	78.7693	207.807	3.62692	1	59.4964	67.8855	45.3654	0.791776	15.4923
12291	Wed Mar 22 14:12:48 2017_x000D_	70.5208	78.7692	195.838	3.41801	1	59.4964	67.8855	45.3654	0.791776	15.4917
12292	Wed Mar 22 14:12:48 2017_x000D_	70.5219	78.8684	187.785	3.27747	1	59.4964	67.8855	45.3654	0.791776	15.5623
12293	Wed Mar 22 14:12:48 2017_x000D_	70.3274	78.8756	176.66	3.08329	1	60.3323	68.5645	32.1147	0.560507	14.3604
12294	Wed Mar 22 14:12:48 2017_x000D_	70.1329	78.8826	165.836	2.89438	1	60.3323	68.5645	32.1147	0.560507	14.2308
12295	Wed Mar 22 14:12:48 2017_x000D_	69.936	78.6908	153.617	2.68111	1	60.3323	68.5645	32.1147	0.560507	13.9561
12296	Wed Mar 22 14:12:48 2017_x000D_	69.742	78.6981	145.916	2.54671	1	60.3323	68.5645	32.1147	0.560507	13.8287
12297	Wed Mar 22 14:12:48 2017_x000D_	69.5462	78.606	143.662	2.50737	1	61.7974	69.6979	16.6005	0.289734	11.8067
12298	Wed Mar 22 14:12:48 2017_x000D_	69.152	78.2229	135.856	2.37114	1	61.7974	69.6979	16.6005	0.289734	11.259
12299	Wed Mar 22 14:12:48 2017_x000D_	68.7586	77.9392	133.968	2.33818	1	61.7974	69.6979	16.6005	0.289734	10.7878
12300	Wed Mar 22 14:12:49 2017_x000D_	68.166	77.364	133.969	2.3382	1	61.7974	69.6979	16.6005	0.289734	9.96635
12301	Wed Mar 22 14:12:49 2017_x000D_	67.9669	77.0727	135.856	2.37114	1	63.0557	70.6066	17.3351	0.302555	8.11975
12302	Wed Mar 22 14:12:49 2017_x000D_	67.67	76.7845	135.856	2.37114	1	63.0557	70.6066	17.3351	0.302555	7.71092
12303	Wed Mar 22 14:12:49 2017_x000D_	67.0777	76.3081	137.75	2.40419	1	63.0557	70.6066	17.3351	0.302555	6.97736
12304	Wed Mar 22 14:12:49 2017_x000D_	66.8766	75.9163	137.744	2.40409	1	63.0557	70.6066	17.3351	0.302555	6.54157
12305	Wed Mar 22 14:12:49 2017_x000D_	66.2849	75.5388	137.749	2.40417	1	63.0557	70.6066	17.3351	0.302555	5.89528
12306	Wed Mar 22 14:12:49 2017_x000D_	66.0851	75.2466	139.759	2.43925	2	71.354	78.2527	231.119	4.03378	6.06613
12307	Wed Mar 22 14:12:49 2017_x000D_	65.4926	74.8685	139.762	2.43931	2	71.354	78.2527	231.119	4.03378	6.76822
12308	Wed Mar 22 14:12:49 2017_x000D_	65.294	74.6757	139.762	2.4393	2	71.354	78.2527	231.119	4.03378	7.03694
12309	Wed Mar 22 14:12:49 2017_x000D_	65.0952	74.4829	139.761	2.43929	2	71.354	78.2527	231.119	4.03378	7.30643
12310	Wed Mar 22 14:12:49 2017_x000D_	64.4986	73.904	139.759	2.43925	2	69.6875	76.8992	224.385	3.91626	5.99132
12311	Wed Mar 22 14:12:49 2017_x000D_	64.2996	73.7109	139.758	2.43924	2	69.6875	76.8992	224.385	3.91626	6.26057
12312	Wed Mar 22 14:12:49 2017_x000D_	64.0023	73.5211	141.513	2.46987	2	69.6875	76.8992	224.385	3.91626	6.6131
12313	Wed Mar 22 14:12:49 2017_x000D_	63.5061	73.1381	139.761	2.43929	2	69.6875	76.8992	224.385	3.91626	7.23572
12314	Wed Mar 22 14:12:49 2017_x000D_	63.2069	72.8481	143.628	2.50679	2	67.4241	74.4382	231.16	4.03451	4.50702
12315	Wed Mar 22 14:12:49 2017_x000D_	62.7082	72.364	139.758	2.43924	2	67.4241	74.4382	231.16	4.03451	5.15189
12316	Wed Mar 22 14:12:49 2017_x000D_	62.3122	72.1773	139.762	2.43931	2	67.4241	74.4382	231.16	4.03451	5.58956
12317	Wed Mar 22 14:12:49 2017_x000D_	61.9126	71.7896	139.761	2.43929	2	67.4241	74.4382	231.16	4.03451	6.11488
12318	Wed Mar 22 14:12:49 2017_x000D_	61.5127	71.4017	139.76	2.43926	2	67.0339	73.5549	266.664	4.65417	5.92621
12319	Wed Mar 22 14:12:49 2017_x000D_	61.3126	71.2077	139.759	2.43925	2	67.0339	73.5549	266.664	4.65417	6.18406
12320	Wed Mar 22 14:12:49 2017_x000D_	60.7155	70.8261	139.762	2.43931	2	67.0339	73.5549	266.664	4.65417	6.88248
12321	Wed Mar 22 14:12:49 2017_x000D_	60.5133	70.5311	137.755	2.40428	2	67.0339	73.5549	266.664	4.65417	7.1876
12322	Wed Mar 22 14:12:50 2017_x000D_	60.1124	70.1422	137.754	2.40427	2	67.0339	73.5549	266.664	4.65417	7.7171
12323	Wed Mar 22 14:12:50 2017_x000D_	59.8153	70.0519	137.889	2.40662	2	69.2425	72.7442	266.664	4.65417	9.80411
12324	Wed Mar 22 14:12:50 2017_x000D_	59.4139	69.6627	137.888	2.4066	2	69.2425	72.7442	266.664	4.65417	10.3003
12325	Wed Mar 22 14:12:50 2017_x000D_	59.3115	69.4645	139.757	2.43923	2	69.2425	72.7442	266.664	4.65417	10.4585
12326	Wed Mar 22 14:12:50 2017_x000D_	59.1107	69.2697	139.757	2.43921	2	69.2425	72.7442	266.664	4.65417	10.711
12327	Wed Mar 22 14:12:50 2017_x000D_	58.9115	69.1754	137.758	2.40433	2	69.6756	72.7563	266.664	4.65417	11.3441
12328	Wed Mar 22 14:12:50 2017_x000D_	58.6102	68.8833	137.887	2.40658	2	69.6756	72.7563	266.664	4.65417	11.7236
12329	Wed Mar 22 14:12:50 2017_x000D_	58.5076	68.6849	139.755	2.43918	2	69.6756	72.7563	266.664	4.65417	11.887
12330	Wed Mar 22 14:12:50 2017_x000D_	58.0064	68.2983	145.839	2.54537	2	69.6756	72.7563	266.664	4.65417	12.4918
12331	Wed Mar 22 14:12:50 2017_x000D_	57.8048	68.1033	153.464	2.67845	2	70.1087	72.7684	307.936	5.37449	13.1586
12332	Wed Mar 22 14:12:50 2017_x000D_	57.406	67.9152	163.951	2.86148	2	70.1087	72.7684	307.936	5.37449	13.5982
12333	Wed Mar 22 14:12:50 2017_x000D_	57.208	67.922	170.863	2.98212	2	70.1087	72.7684	307.936	5.37449	13.781
12334	Wed Mar 22 14:12:50 2017_x000D_	56.8109	67.8347	184.67	3.22309	2	70.1087	72.7684	307.936	5.37449	14.1835
12335	Wed Mar 22 14:12:50 2017_x000D_	56.6132	67.8414	190.166	3.31902	2	71.3537	73.8936	348.416	6.081	15.9346
12336	Wed Mar 22 14:12:50 2017_x000D_	56.5146	67.8447	196.15	3.42346	2	71.3537	73.8936	348.416	6.081	16.0246
12337	Wed Mar 22 14:12:50 2017_x000D_	56.022	67.9622	205.011	3.57811	2	71.3537	73.8936	348.416	6.081	16.4391
12338	Wed Mar 22 14:12:50 2017_x000D_	55.826	68.0698	207.53	3.62208	2	71.3537	73.8936	348.416	6.081	16.5839
12339	Wed Mar 22 14:12:50 2017_x000D_	55.5311	68.1806	211.237	3.68678	2	71.3537	73.8936	348.416	6.081	16.8224
12340	Wed Mar 22 14:12:50 2017_x000D_	55.0419	68.5001	215.075	3.75377	2	71.7758	74.1235	16.7066	0.291584	17.6535
12341	Wed Mar 22 14:12:50 2017_x000D_	54.6495	68.7154	215.075	3.75376	2	71.7758	74.1235	16.7066	0.291584	17.9599
12342	Wed Mar 22 14:12:50 2017_x000D_	54.0627	69.1395	215.075	3.75376	2	71.7758	74.1235	16.7066	0.291584	18.4009
12343	Wed Mar 22 14:12:51 2017_x000D_	53.67	69.3549	215.074	3.75375	2	71.7758	74.1235	16.7066	0.291584	18.7232
12344	Wed Mar 22 14:12:51 2017_x000D_	53.4757	69.5637	215.075	3.75376	2	71.765	74.3412	65.232	1.13851	18.903
12345	Wed Mar 22 14:12:51 2017_x000D_	52.8886	69.988	215.075	3.75376	2	71.765	74.3412	65.232	1.13851	19.3719
12346	Wed Mar 22 14:12:51 2017_x000D_	52.4956	70.2036	215.074	3.75376	2	71.765	74.3412	65.232	1.13851	19.7086
12347	Wed Mar 22 14:12:51 2017_x000D_	51.9082	70.6281	215.074	3.75376	2	71.765	74.3412	65.232	1.13851	20.201
12348	Wed Mar 22 14:12:51 2017_x000D_	51.7137	70.837	215.075	3.75377	2	71.5594	74.1174	58.2912	1.01737	20.115
12349	Wed Mar 22 14:12:51 2017_x000D_	51.42	71.0493	216.668	3.78157	2	71.5594	74.1174	58.2912	1.01737	20.3718
12350	Wed Mar 22 14:12:51 2017_x000D_	50.8323	71.4741	216.668	3.78157	2	71.5594	74.1174	58.2912	1.01737	20.895
12351	Wed Mar 22 14:12:51 2017_x000D_	50.5361	71.5856	217.371	3.79384	2	71.5594	74.1174	58.2912	1.01737	21.1752
12352	Wed Mar 22 14:12:51 2017_x000D_	50.2466	72	219.011	3.82247	2	71.5594	74.1174	58.2912	1.01737	21.4177
12353	Wed Mar 22 14:12:51 2017_x000D_	49.6585	72.425	219.011	3.82246	2	72.6741	73.4944	315	5.49779	23.0404
12354	Wed Mar 22 14:12:51 2017_x000D_	49.4639	72.6341	219.011	3.82247	2	72.6741	73.4944	315	5.49779	23.2261
12355	Wed Mar 22 14:12:51 2017_x000D_	48.8755	73.0593	219.011	3.82246	2	72.6741	73.4944	315	5.49779	23.8026
12356	Wed Mar 22 14:12:51 2017_x000D_	48.5814	73.2719	220.783	3.85339	2	72.6741	73.4944	315	5.49779	24.0937
12357	Wed Mar 22 14:12:51 2017_x000D_	47.9926	73.6974	217.372	3.79386	2	73.3669	72.6415	315	5.49779	25.3963
12358	Wed Mar 22 14:12:51 2017_x000D_	47.6983	73.9101	219.01	3.82245	2	73.3669	72.6415	315	5.49779	25.6999
12359	Wed Mar 22 14:12:51 2017_x000D_	47.1141	74.5376	219.011	3.82247	2	73.3669	72.6415	315	5.49779	26.3212
12360	Wed Mar 22 14:12:51 2017_x000D_	46.9193	74.7468	219.012	3.82247	2	73.3669	72.6415	315	5.49779	26.5313
12361	Wed Mar 22 14:12:51 2017_x000D_	46.5251	74.9633	219.011	3.82246	2	74.0379	72.2241	289.478	5.05234	27.6488
12362	Wed Mar 22 14:12:51 2017_x000D_	45.9359	75.3892	219.01	3.82245	2	74.0379	72.2241	289.478	5.05234	28.2797
12363	Wed Mar 22 14:12:51 2017_x000D_	45.7411	75.5985	219.011	3.82246	2	74.0379	72.2241	289.478	5.05234	28.4973
12364	Wed Mar 22 14:12:51 2017_x000D_	45.5462	75.8078	219.011	3.82247	2	74.0379	72.2241	289.478	5.05234	28.7162
12365	Wed Mar 22 14:12:52 2017_x000D_	44.9568	76.2338	219.011	3.82246	2	74.9908	70.5057	315	5.49779	30.5754
12366	Wed Mar 22 14:12:52 2017_x000D_	44.7619	76.4432	219.011	3.82247	2	74.9908	70.5057	315	5.49779	30.8065
12367	Wed Mar 22 14:12:52 2017_x000D_	44.3695	76.761	216.672	3.78165	2	74.9908	70.5057	315	5.49779	31.2537
12368	Wed Mar 22 14:12:52 2017_x000D_	44.1722	76.8694	219.011	3.82246	2	74.9908	70.5057	315	5.49779	31.4688
12369	Wed Mar 22 14:12:52 2017_x000D_	43.8772	77.0826	217.374	3.7939	2	74.9908	70.5057	315	5.49779	31.8011
12370	Wed Mar 22 14:12:52 2017_x000D_	43.4823	77.2996	217.374	3.79389	2	76.3878	68.5812	315	5.49779	34.0409
12371	Wed Mar 22 14:12:52 2017_x000D_	43.2873	77.5091	217.374	3.7939	2	76.3878	68.5812	315	5.49779	34.2834
12372	Wed Mar 22 14:12:52 2017_x000D_	42.9948	77.8232	216.673	3.78165	2	76.3878	68.5812	315	5.49779	34.6483
12373	Wed Mar 22 14:12:52 2017_x000D_	42.7973	77.9317	219.01	3.82245	2	76.3878	68.5812	315	5.49779	34.8677
12374	Wed Mar 22 14:12:52 2017_x000D_	42.5045	78.2461	215.085	3.75394	2	77.5248	67.522	314.249	5.48467	36.6255
12375	Wed Mar 22 14:12:52 2017_x000D_	42.3069	78.3547	212.665	3.7117	2	77.5248	67.522	314.249	5.48467	36.8463
12376	Wed Mar 22 14:12:52 2017_x000D_	41.909	78.4709	210.113	3.66717	2	77.5248	67.522	314.249	5.48467	37.2608
12377	Wed Mar 22 14:12:52 2017_x000D_	41.9112	78.5719	205.078	3.57928	2	77.5248	67.522	314.249	5.48467	37.2885
12378	Wed Mar 22 14:12:52 2017_x000D_	41.911	78.5718	199.783	3.48687	2	78.8784	66.4689	332.434	5.80207	38.8982
12379	Wed Mar 22 14:12:52 2017_x000D_	41.9109	78.5717	194.143	3.38844	2	78.8784	66.4689	332.434	5.80207	38.8982
12380	Wed Mar 22 14:12:52 2017_x000D_	41.8129	78.6763	185.08	3.23026	2	78.8784	66.4689	332.434	5.80207	39.024
12381	Wed Mar 22 14:12:52 2017_x000D_	41.8127	78.6761	179.309	3.12954	2	78.8784	66.4689	332.434	5.80207	39.0241
12382	Wed Mar 22 14:12:52 2017_x000D_	41.6122	78.6833	168.008	2.93229	2	80.4265	65.8579	345.308	6.02676	40.8784
12383	Wed Mar 22 14:12:52 2017_x000D_	41.5121	78.6868	161.733	2.82277	2	80.4265	65.8579	345.308	6.02676	40.9745
12384	Wed Mar 22 14:12:52 2017_x000D_	41.2067	78.4961	155.295	2.7104	2	80.4265	65.8579	345.308	6.02676	41.2058
12385	Wed Mar 22 14:12:52 2017_x000D_	41.0062	78.5034	150.359	2.62427	2	80.4265	65.8579	345.308	6.02676	41.3989
12386	Wed Mar 22 14:12:53 2017_x000D_	40.9036	78.4061	146.513	2.55714	2	80.4265	65.8579	345.308	6.02676	41.4671
12387	Wed Mar 22 14:12:53 2017_x000D_	40.4954	78.1182	140.736	2.4563	2	81.5306	65.4527	335.736	5.8597	42.9453
12388	Wed Mar 22 14:12:53 2017_x000D_	40.2896	77.9233	136.596	2.38406	2	81.5306	65.4527	335.736	5.8597	43.0852
12389	Wed Mar 22 14:12:53 2017_x000D_	39.7779	77.5379	134.601	2.34923	2	81.5306	65.4527	335.736	5.8597	43.4665
12390	Wed Mar 22 14:12:53 2017_x000D_	39.5693	77.2418	132.739	2.31674	2	81.5306	65.4527	335.736	5.8597	43.5859
12391	Wed Mar 22 14:12:53 2017_x000D_	39.0517	76.6534	130.626	2.27986	2	82.1908	65.2531	332.757	5.8077	44.62
12392	Wed Mar 22 14:12:53 2017_x000D_	38.8455	76.4583	130.627	2.27988	2	82.1908	65.2531	332.757	5.8077	44.7702
12393	Wed Mar 22 14:12:53 2017_x000D_	38.6365	76.1617	128.923	2.25013	2	82.1908	65.2531	332.757	5.8077	44.8996
12394	Wed Mar 22 14:12:53 2017_x000D_	38.1179	75.5722	126.72	2.21168	2	82.1908	65.2531	332.757	5.8077	45.2648
12395	Wed Mar 22 14:12:53 2017_x000D_	37.9087	75.2756	128.384	2.24072	2	82.679	64.1752	277.25	4.83893	46.1259
12396	Wed Mar 22 14:12:53 2017_x000D_	37.6993	74.9784	126.719	2.21166	2	82.679	64.1752	277.25	4.83893	46.2589
12397	Wed Mar 22 14:12:53 2017_x000D_	37.2803	74.384	126.718	2.21165	2	82.679	64.1752	277.25	4.83893	46.5324
12398	Wed Mar 22 14:12:53 2017_x000D_	37.0734	74.1882	126.72	2.21168	2	82.679	64.1752	277.25	4.83893	46.6919
12399	Wed Mar 22 14:12:53 2017_x000D_	36.7549	73.5896	124.392	2.17105	2	82.679	64.1752	277.25	4.83893	46.8791
12400	Wed Mar 22 14:12:53 2017_x000D_	36.4416	73.1939	121.944	2.12832	2	83.1783	62.8791	277.25	4.83893	47.8614
12401	Wed Mar 22 14:12:53 2017_x000D_	36.1222	72.5943	124.391	2.17102	2	83.1783	62.8791	277.25	4.83893	48.0485
12402	Wed Mar 22 14:12:53 2017_x000D_	35.912	72.296	122.91	2.14518	2	83.1783	62.8791	277.25	4.83893	48.1952
12403	Wed Mar 22 14:12:53 2017_x000D_	35.7018	71.9979	124.391	2.17103	2	83.1783	62.8791	277.25	4.83893	48.3443
12404	Wed Mar 22 14:12:53 2017_x000D_	35.4914	71.6992	122.911	2.1452	2	83.2226	62.0065	278.926	4.86818	48.7054
12405	Wed Mar 22 14:12:53 2017_x000D_	35.1717	71.0986	120.529	2.10363	2	83.2226	62.0065	278.926	4.86818	48.9035
12406	Wed Mar 22 14:12:53 2017_x000D_	34.9611	70.7999	121.943	2.12831	2	83.2226	62.0065	278.926	4.86818	49.0561
12407	Wed Mar 22 14:12:54 2017_x000D_	34.6434	70.3002	122.909	2.14517	2	83.2226	62.0065	278.926	4.86818	49.2821
12408	Wed Mar 22 14:12:54 2017_x000D_	34.4326	70.0012	124.388	2.17098	2	83.2226	62.0065	263.411	4.5974	49.4407
12409	Wed Mar 22 14:12:54 2017_x000D_	34.1121	69.3991	121.943	2.1283	2	83.2226	62.0065	263.411	4.5974	49.6638
12410	Wed Mar 22 14:12:54 2017_x000D_	34.0049	69.1982	124.385	2.17092	2	83.2226	62.0065	263.411	4.5974	49.7404
12411	Wed Mar 22 14:12:54 2017_x000D_	33.6898	68.7999	121.944	2.12833	2	83.2226	62.0065	263.411	4.5974	49.9965
12412	Wed Mar 22 14:12:54 2017_x000D_	33.4813	68.6022	121.947	2.12837	2	83.0173	61.7822	261.184	4.55852	50.0033
12413	Wed Mar 22 14:12:54 2017_x000D_	33.3711	68.2987	122.909	2.14516	2	83.0173	61.7822	261.184	4.55852	50.072
12414	Wed Mar 22 14:12:54 2017_x000D_	33.0556	67.9002	123.486	2.15524	2	83.0173	61.7822	261.184	4.55852	50.3349
12415	Wed Mar 22 14:12:54 2017_x000D_	33.0527	67.7977	121.944	2.12833	2	83.0173	61.7822	261.184	4.55852	50.3254
12416	Wed Mar 22 14:12:54 2017_x000D_	32.7366	67.3983	124.386	2.17094	2	83.0173	61.7822	261.184	4.55852	50.5934
12417	Wed Mar 22 14:12:54 2017_x000D_	32.7308	67.1936	124.382	2.17087	2	82.8562	60.685	262.75	4.58585	50.5462
12418	Wed Mar 22 14:12:54 2017_x000D_	32.4145	66.7943	130.141	2.2714	2	82.8562	60.685	262.75	4.58585	50.8103
12419	Wed Mar 22 14:12:54 2017_x000D_	32.2055	66.596	130.143	2.27142	2	82.8562	60.685	262.75	4.58585	50.9944
12420	Wed Mar 22 14:12:54 2017_x000D_	32.1005	66.4968	138.48	2.41692	2	82.8562	60.685	262.75	4.58585	51.0874
12421	Wed Mar 22 14:12:54 2017_x000D_	32.202	66.4939	144.661	2.5248	2	82.7063	59.3692	262.08	4.57416	51.0044
12422	Wed Mar 22 14:12:54 2017_x000D_	32.0972	66.3954	161.423	2.81735	2	82.7063	59.3692	262.08	4.57416	51.0945
12423	Wed Mar 22 14:12:54 2017_x000D_	31.9926	66.2966	170.412	2.97425	2	82.7063	59.3692	262.08	4.57416	51.1846
12424	Wed Mar 22 14:12:54 2017_x000D_	31.7869	66.2012	184.703	3.22367	2	82.7063	59.3692	262.08	4.57416	51.3757
12425	Wed Mar 22 14:12:54 2017_x000D_	31.6856	66.2046	190.858	3.3311	2	82.3618	57.6101	261.681	4.5672	51.3998
12426	Wed Mar 22 14:12:54 2017_x000D_	31.3842	66.3169	205.925	3.59406	2	82.3618	57.6101	261.681	4.5672	51.7158
12427	Wed Mar 22 14:12:54 2017_x000D_	31.181	66.3234	211.028	3.68313	2	82.3618	57.6101	261.681	4.5672	51.9172
12428	Wed Mar 22 14:12:54 2017_x000D_	30.8824	66.5379	220.636	3.85083	2	82.3618	57.6101	261.681	4.5672	52.2478
12429	Wed Mar 22 14:12:55 2017_x000D_	30.8824	66.5379	220.636	3.85083	2	82.3618	57.6101	261.681	4.5672	52.2478
12430	Wed Mar 22 14:12:55 2017_x000D_	30.386	66.964	226.964	3.96127	2	81.9619	56.9423	263.377	4.5968	52.5405
12431	Wed Mar 22 14:12:55 2017_x000D_	30.0896	67.2814	222.888	3.89013	2	81.9619	56.9423	263.377	4.5968	52.8927
12432	Wed Mar 22 14:12:55 2017_x000D_	29.4971	67.916	222.888	3.89013	2	81.9619	56.9423	263.377	4.5968	53.6002
12433	Wed Mar 22 14:12:55 2017_x000D_	29.2996	68.1275	222.888	3.89014	2	81.9619	56.9423	263.377	4.5968	53.837
12434	Wed Mar 22 14:12:55 2017_x000D_	28.7007	68.5574	218.234	3.80891	2	81.8006	55.8439	259.722	4.53301	54.6007
12435	Wed Mar 22 14:12:55 2017_x000D_	28.4043	68.8748	218.85	3.81966	2	81.8006	55.8439	259.722	4.53301	54.9633
12436	Wed Mar 22 14:12:55 2017_x000D_	27.9039	69.1991	214.889	3.75052	2	81.8006	55.8439	259.722	4.53301	55.5267
12437	Wed Mar 22 14:12:55 2017_x000D_	27.6045	69.4141	216.491	3.77848	2	81.8006	55.8439	259.722	4.53301	55.8692
12438	Wed Mar 22 14:12:55 2017_x000D_	27.2029	69.6326	216.49	3.77847	2	80.5449	54.9321	223.711	3.90449	55.3306
12439	Wed Mar 22 14:12:55 2017_x000D_	26.6035	70.0629	216.49	3.77847	2	80.5449	54.9321	223.711	3.90449	56.0233
12440	Wed Mar 22 14:12:55 2017_x000D_	26.4057	70.2746	216.491	3.77848	2	80.5449	54.9321	223.711	3.90449	56.2712
12441	Wed Mar 22 14:12:55 2017_x000D_	25.8061	70.7051	216.491	3.77848	2	80.5449	54.9321	223.711	3.90449	56.966
12442	Wed Mar 22 14:12:55 2017_x000D_	25.6083	70.9169	216.491	3.77849	2	80.1447	54.2639	222.717	3.88714	57.0223
12443	Wed Mar 22 14:12:55 2017_x000D_	25.1075	71.2415	220.635	3.8508	2	80.1447	54.2639	222.717	3.88714	57.5963
12444	Wed Mar 22 14:12:55 2017_x000D_	24.8074	71.4569	218.848	3.81962	2	80.1447	54.2639	222.717	3.88714	57.9467
12445	Wed Mar 22 14:12:55 2017_x000D_	24.5075	71.6723	220.634	3.85079	2	80.1447	54.2639	222.717	3.88714	58.2971
12446	Wed Mar 22 14:12:55 2017_x000D_	24.0094	72.0997	218.848	3.81962	2	80.1447	54.2639	222.717	3.88714	58.9007
12447	Wed Mar 22 14:12:55 2017_x000D_	23.8115	72.3116	218.848	3.81963	2	79.7113	54.2512	233.974	4.08362	58.7449
12448	Wed Mar 22 14:12:55 2017_x000D_	23.5114	72.527	220.634	3.85079	2	79.7113	54.2512	233.974	4.08362	59.0968
12449	Wed Mar 22 14:12:55 2017_x000D_	22.9176	73.1629	220.635	3.85081	2	79.7113	54.2512	233.974	4.08362	59.8596
12450	Wed Mar 22 14:12:56 2017_x000D_	22.7196	73.3749	220.635	3.85081	2	79.7113	54.2512	233.974	4.08362	60.1146
12451	Wed Mar 22 14:12:56 2017_x000D_	22.1189	73.8062	220.635	3.8508	2	78.8884	53.3516	223.906	3.90789	60.3421
12452	Wed Mar 22 14:12:56 2017_x000D_	21.8184	74.0219	218.849	3.81964	2	78.8884	53.3516	223.906	3.90789	60.698
12453	Wed Mar 22 14:12:56 2017_x000D_	21.32	74.4497	220.634	3.8508	2	78.8884	53.3516	223.906	3.90789	61.3127
12454	Wed Mar 22 14:12:56 2017_x000D_	21.0194	74.6655	218.849	3.81964	2	78.8884	53.3516	223.906	3.90789	61.6693
12455	Wed Mar 22 14:12:56 2017_x000D_	20.7189	74.8812	220.634	3.85078	2	77.8484	52.4453	225	3.92699	61.3771
12456	Wed Mar 22 14:12:56 2017_x000D_	20.2201	75.3093	218.849	3.81964	2	77.8484	52.4453	225	3.92699	61.9983
12457	Wed Mar 22 14:12:56 2017_x000D_	19.9195	75.5251	220.634	3.85078	2	77.8484	52.4453	225	3.92699	62.3573
12458	Wed Mar 22 14:12:56 2017_x000D_	19.5231	75.9495	220.634	3.85079	2	77.8484	52.4453	225	3.92699	62.8831
12459	Wed Mar 22 14:12:56 2017_x000D_	19.2187	76.0632	216.495	3.77855	2	77.8484	52.4453	225	3.92699	63.208
12460	Wed Mar 22 14:12:56 2017_x000D_	19.0171	76.1731	218.848	3.81962	2	77.2199	51.9889	226.046	3.94524	63.0273
12461	Wed Mar 22 14:12:56 2017_x000D_	18.6206	76.5976	218.849	3.81964	2	77.2199	51.9889	226.046	3.94524	63.5568
12462	Wed Mar 22 14:12:56 2017_x000D_	18.3198	76.8136	220.633	3.85077	2	77.2199	51.9889	226.046	3.94524	63.9178
12463	Wed Mar 22 14:12:56 2017_x000D_	18.1215	77.0259	220.633	3.85078	2	77.2199	51.9889	226.046	3.94524	64.1831
12464	Wed Mar 22 14:12:56 2017_x000D_	17.7178	77.2458	220.632	3.85076	2	77.2309	51.7702	223.906	3.90789	64.7365
12465	Wed Mar 22 14:12:56 2017_x000D_	17.6186	77.3521	221.065	3.85831	2	77.2309	51.7702	223.906	3.90789	64.8696
12466	Wed Mar 22 14:12:56 2017_x000D_	17.5231	77.5605	222.88	3.88999	2	77.2309	51.7702	223.906	3.90789	65.0397
12467	Wed Mar 22 14:12:56 2017_x000D_	17.1193	77.7805	222.879	3.88998	2	77.2309	51.7702	223.906	3.90789	65.4976
12468	Wed Mar 22 14:12:56 2017_x000D_	16.8251	78.2015	216.499	3.77861	2	77.2309	51.7702	237.885	4.15188	65.9354
12469	Wed Mar 22 14:12:56 2017_x000D_	16.6231	78.3116	214.006	3.7351	2	77.2309	51.7702	237.885	4.15188	66.1646
12470	Wed Mar 22 14:12:56 2017_x000D_	16.6226	78.3117	206.001	3.59539	2	77.2309	51.7702	237.885	4.15188	66.1651
12471	Wed Mar 22 14:12:57 2017_x000D_	16.7249	78.3077	193.989	3.38576	2	77.2309	51.7702	237.885	4.15188	66.0698
12472	Wed Mar 22 14:12:57 2017_x000D_	16.7246	78.3073	182.158	3.17926	2	77.0141	51.7639	239.36	4.17762	65.8739
12473	Wed Mar 22 14:12:57 2017_x000D_	16.7244	78.3071	176.173	3.0748	2	77.0141	51.7639	239.36	4.17762	65.874
12474	Wed Mar 22 14:12:57 2017_x000D_	16.8305	78.4049	160.973	2.8095	2	77.0141	51.7639	239.36	4.17762	65.8165
12475	Wed Mar 22 14:12:57 2017_x000D_	16.8304	78.4046	155.662	2.71682	2	77.0141	51.7639	239.36	4.17762	65.8164
12476	Wed Mar 22 14:12:57 2017_x000D_	16.728	78.4079	141.301	2.46617	2	77.0141	51.7639	239.36	4.17762	65.9114
12477	Wed Mar 22 14:12:57 2017_x000D_	16.5156	78.2108	133.107	2.32316	2	77.0031	51.9826	225	3.92699	65.9292
12478	Wed Mar 22 14:12:57 2017_x000D_	16.3035	78.0137	120.04	2.0951	2	77.0031	51.9826	225	3.92699	66.0459
12479	Wed Mar 22 14:12:57 2017_x000D_	16.1972	77.9151	116.089	2.02613	2	77.0031	51.9826	225	3.92699	66.1049
12480	Wed Mar 22 14:12:57 2017_x000D_	16.1939	77.8127	109.619	1.91322	2	77.0031	51.9826	225	3.92699	66.0678
12481	Wed Mar 22 14:12:57 2017_x000D_	15.9594	77.0009	109.618	1.91319	2	77.0031	51.9826	225.438	3.93463	65.9716
12482	Wed Mar 22 14:12:57 2017_x000D_	15.7391	76.5986	109.62	1.91323	2	77.0031	51.9826	225.438	3.93463	66.0244
12483	Wed Mar 22 14:12:57 2017_x000D_	15.5043	75.7857	109.618	1.9132	2	77.0031	51.9826	225.438	3.93463	65.9446
12484	Wed Mar 22 14:12:57 2017_x000D_	15.3939	75.5842	112.329	1.9605	2	77.0031	51.9826	225.438	3.93463	65.9752
12485	Wed Mar 22 14:12:57 2017_x000D_	15.1733	75.1811	112.33	1.96053	2	76.7863	51.9762	224.55	3.91913	65.8379
12486	Wed Mar 22 14:12:57 2017_x000D_	14.9417	74.4698	113.357	1.97845	2	76.7863	51.9762	224.55	3.91913	65.8082
12487	Wed Mar 22 14:12:57 2017_x000D_	14.8274	74.165	114.944	2.00615	2	76.7863	51.9762	224.55	3.91913	65.8122
12488	Wed Mar 22 14:12:57 2017_x000D_	14.4958	73.5592	117.463	2.05011	2	76.7863	51.9762	224.55	3.91913	65.9237
12489	Wed Mar 22 14:12:57 2017_x000D_	14.3818	73.2546	116.075	2.02589	2	76.7863	51.9762	225	3.92699	65.9325
12490	Wed Mar 22 14:12:57 2017_x000D_	14.2711	73.0524	118.682	2.07139	2	76.7863	51.9762	225	3.92699	65.9724
12491	Wed Mar 22 14:12:57 2017_x000D_	13.9394	72.4458	116.077	2.02592	2	76.7863	51.9762	225	3.92699	66.0964
12492	Wed Mar 22 14:12:57 2017_x000D_	13.8249	72.1406	120.014	2.09463	2	76.7863	51.9762	225	3.92699	66.1116
12493	Wed Mar 22 14:12:58 2017_x000D_	13.3893	71.5368	120.016	2.09468	2	76.7863	51.9762	225	3.92699	66.346
12494	Wed Mar 22 14:12:58 2017_x000D_	13.2745	71.2309	121.172	2.11484	2	76.1795	51.0822	220.094	3.84137	66.0531
12495	Wed Mar 22 14:12:58 2017_x000D_	12.9383	70.5199	120.012	2.09461	2	76.1795	51.0822	220.094	3.84137	66.161
12496	Wed Mar 22 14:12:58 2017_x000D_	12.72	70.2172	118.682	2.07139	2	76.1795	51.0822	220.094	3.84137	66.2816
12497	Wed Mar 22 14:12:58 2017_x000D_	12.6088	70.0142	121.17	2.11481	2	76.1795	51.0822	220.094	3.84137	66.3299
12498	Wed Mar 22 14:12:58 2017_x000D_	12.2758	69.4052	118.682	2.07139	2	75.8113	49.7567	255.308	4.45597	66.5043
12499	Wed Mar 22 14:12:58 2017_x000D_	12.0611	69.2055	118.685	2.07145	2	75.8113	49.7567	255.308	4.45597	66.6509
12500	Wed Mar 22 14:12:58 2017_x000D_	11.946	68.899	122.578	2.13938	2	75.8113	49.7567	255.308	4.45597	66.6724
12501	Wed Mar 22 14:12:58 2017_x000D_	11.6124	68.2891	120.013	2.09463	2	75.8113	49.7567	255.308	4.45597	66.8203
12502	Wed Mar 22 14:12:58 2017_x000D_	11.3935	67.9854	118.685	2.07145	2	75.8113	49.7567	255.308	4.45597	66.9473
12503	Wed Mar 22 14:12:58 2017_x000D_	11.0595	67.3747	116.088	2.02612	2	75.4321	48.6497	261.074	4.5566	67.0407
12504	Wed Mar 22 14:12:58 2017_x000D_	11.0519	67.1677	116.085	2.02607	2	75.4321	48.6497	261.074	4.5566	66.9905
12505	Wed Mar 22 14:12:58 2017_x000D_	10.7252	66.7636	113.383	1.9789	2	75.4321	48.6497	261.074	4.5566	67.1945
12506	Wed Mar 22 14:12:58 2017_x000D_	10.7252	66.7636	113.383	1.9789	2	75.4321	48.6497	261.074	4.5566	67.1945
12507	Wed Mar 22 14:12:58 2017_x000D_	10.5985	66.1454	110.568	1.92978	2	75.0856	46.8855	260.028	4.53834	67.3018
12508	Wed Mar 22 14:12:58 2017_x000D_	10.3791	65.8408	109.663	1.91399	2	75.0856	46.8855	260.028	4.53834	67.4258
12509	Wed Mar 22 14:12:58 2017_x000D_	10.3636	65.4261	109.66	1.91392	2	75.0856	46.8855	260.028	4.53834	67.3253
12510	Wed Mar 22 14:12:58 2017_x000D_	10.1557	65.4326	109.666	1.91403	2	75.0856	46.8855	260.028	4.53834	67.5269
12511	Wed Mar 22 14:12:58 2017_x000D_	10.0287	64.8135	106.886	1.86551	2	74.728	45.3396	259.496	4.52905	67.5665
12512	Wed Mar 22 14:12:58 2017_x000D_	10.0209	64.606	106.884	1.86548	2	74.728	45.3396	259.496	4.52905	67.5145
12513	Wed Mar 22 14:12:58 2017_x000D_	9.78596	63.8857	100.679	1.75718	2	74.728	45.3396	259.496	4.52905	67.5383
12514	Wed Mar 22 14:12:59 2017_x000D_	9.78231	63.7822	95.1592	1.66084	2	74.728	45.3396	259.496	4.52905	67.5135
12515	Wed Mar 22 14:12:59 2017_x000D_	9.6746	63.6817	86.4195	1.5083	2	74.728	45.3396	259.496	4.52905	67.5898
12516	Wed Mar 22 14:12:59 2017_x000D_	9.66309	63.3706	74.552	1.30118	2	74.175	43.3483	253.041	4.4164	67.5476
12517	Wed Mar 22 14:12:59 2017_x000D_	9.75934	63.1602	64.1126	1.11898	2	74.175	43.3483	253.041	4.4164	67.3935
12518	Wed Mar 22 14:12:59 2017_x000D_	9.95563	62.8428	52.8312	0.922079	2	74.175	43.3483	253.041	4.4164	67.1131
12519	Wed Mar 22 14:12:59 2017_x000D_	10.0518	62.632	46.8789	0.818191	2	74.175	43.3483	253.041	4.4164	66.96
12520	Wed Mar 22 14:12:59 2017_x000D_	10.3518	62.3113	34.6952	0.605545	2	74.0888	40.7114	261.074	4.5566	67.2976
12521	Wed Mar 22 14:12:59 2017_x000D_	10.556	62.2013	32.2398	0.56269	2	74.0888	40.7114	261.074	4.5566	67.0689
12522	Wed Mar 22 14:12:59 2017_x000D_	10.9638	61.9812	19.2314	0.335652	2	74.0888	40.7114	261.074	4.5566	66.6121
12523	Wed Mar 22 14:12:59 2017_x000D_	11.3758	61.8651	16.4394	0.286921	2	74.0888	40.7114	261.074	4.5566	66.1846
12524	Wed Mar 22 14:12:59 2017_x000D_	11.5798	61.755	13.5741	0.236912	2	74.3933	38.9634	279.321	4.87508	66.8206
12525	Wed Mar 22 14:12:59 2017_x000D_	11.9956	61.7429	13.5762	0.236949	2	74.3933	38.9634	279.321	4.87508	66.4257
12526	Wed Mar 22 14:12:59 2017_x000D_	12.8189	61.511	13.5753	0.236934	2	74.3933	38.9634	279.321	4.87508	65.5729
12527	Wed Mar 22 14:12:59 2017_x000D_	13.0227	61.4011	10.6486	0.185852	2	74.3933	38.9634	279.321	4.87508	65.3437
12528	Wed Mar 22 14:12:59 2017_x000D_	13.8492	61.2732	13.5756	0.236939	2	74.7198	36.776	279.321	4.87508	65.6151
12529	Wed Mar 22 14:12:59 2017_x000D_	14.0529	61.1634	10.6474	0.185832	2	74.7198	36.776	279.321	4.87508	65.3852
12530	Wed Mar 22 14:12:59 2017_x000D_	14.7748	61.0387	12.9942	0.226792	2	74.7198	36.776	279.321	4.87508	64.669
12531	Wed Mar 22 14:12:59 2017_x000D_	15.0858	61.0297	13.5769	0.236962	2	74.7198	36.776	279.321	4.87508	64.3774
12532	Wed Mar 22 14:12:59 2017_x000D_	15.4966	60.9141	16.4452	0.287022	2	74.7198	36.776	279.321	4.87508	63.9534
12533	Wed Mar 22 14:12:59 2017_x000D_	16.1105	60.6887	16.4442	0.287005	2	75.0683	34.1486	261.184	4.55852	64.656
12534	Wed Mar 22 14:12:59 2017_x000D_	16.4212	60.6798	17.2308	0.300734	2	75.0683	34.1486	261.184	4.55852	64.3691
12535	Wed Mar 22 14:13:00 2017_x000D_	17.1379	60.4517	16.4456	0.287029	2	75.0683	34.1486	261.184	4.55852	63.6222
12536	Wed Mar 22 14:13:00 2017_x000D_	17.341	60.342	13.5735	0.236903	2	75.0683	34.1486	261.184	4.55852	63.3919
12537	Wed Mar 22 14:13:00 2017_x000D_	17.7545	60.3302	13.5756	0.236939	2	75.1887	31.7328	261.184	4.55852	64.1599
12538	Wed Mar 22 14:13:00 2017_x000D_	18.3673	60.1052	13.5738	0.236908	2	75.1887	31.7328	261.184	4.55852	63.5111
12539	Wed Mar 22 14:13:00 2017_x000D_	18.7804	60.0935	13.5759	0.236944	2	75.1887	31.7328	261.184	4.55852	63.1366
12540	Wed Mar 22 14:13:00 2017_x000D_	19.0829	59.8774	12.9902	0.226722	2	75.1887	31.7328	261.184	4.55852	62.7693
12541	Wed Mar 22 14:13:00 2017_x000D_	19.8054	59.857	13.5761	0.236948	2	75.2763	29.975	261.184	4.55852	63.0076
12542	Wed Mar 22 14:13:00 2017_x000D_	20.211	59.6381	13.5733	0.236899	2	75.2763	29.975	261.184	4.55852	62.5467
12543	Wed Mar 22 14:13:00 2017_x000D_	20.8294	59.6207	13.5764	0.236954	2	75.2763	29.975	261.184	4.55852	61.9946
12544	Wed Mar 22 14:13:00 2017_x000D_	21.238	59.5054	10.6398	0.185699	2	75.2763	29.975	261.184	4.55852	61.5807
12545	Wed Mar 22 14:13:00 2017_x000D_	21.8526	59.3846	13.5767	0.236958	2	75.2763	29.975	261.184	4.55852	60.9837
12546	Wed Mar 22 14:13:00 2017_x000D_	22.2575	59.166	13.5738	0.236908	2	75.3639	28.2167	261.184	4.55852	61.4666
12547	Wed Mar 22 14:13:00 2017_x000D_	22.9774	59.1459	12.9942	0.226792	2	75.3639	28.2167	261.184	4.55852	60.8355
12548	Wed Mar 22 14:13:00 2017_x000D_	23.2794	58.9302	13.5741	0.236912	2	75.3639	28.2167	261.184	4.55852	60.4658
12549	Wed Mar 22 14:13:00 2017_x000D_	23.6906	58.9188	13.5762	0.236949	2	75.3639	28.2167	261.184	4.55852	60.1061
12550	Wed Mar 22 14:13:00 2017_x000D_	23.9986	58.9102	12.9942	0.226792	2	75.245	26.231	262.08	4.57416	60.7793
12551	Wed Mar 22 14:13:00 2017_x000D_	24.7112	58.6833	13.5764	0.236953	2	75.245	26.231	262.08	4.57416	60.0568
12552	Wed Mar 22 14:13:00 2017_x000D_	25.0189	58.6748	12.9942	0.226792	2	75.245	26.231	262.08	4.57416	59.7935
12553	Wed Mar 22 14:13:00 2017_x000D_	25.6312	58.5542	10.1908	0.177862	2	75.245	26.231	262.08	4.57416	59.2142
12554	Wed Mar 22 14:13:00 2017_x000D_	25.9358	58.4422	7.64486	0.133428	2	75.3217	24.6912	262.08	4.57416	59.8172
12555	Wed Mar 22 14:13:00 2017_x000D_	26.5478	58.3219	10.635	0.185616	2	75.3217	24.6912	262.08	4.57416	59.2446
12556	Wed Mar 22 14:13:00 2017_x000D_	26.855	58.3134	10.1903	0.177854	2	75.3217	24.6912	262.08	4.57416	58.9871
12557	Wed Mar 22 14:13:01 2017_x000D_	27.1625	58.3049	10.6375	0.185659	2	75.3217	24.6912	262.08	4.57416	58.7298
12558	Wed Mar 22 14:13:01 2017_x000D_	27.569	58.1904	13.581	0.237034	2	75.3108	24.9112	262.08	4.57416	58.1961
12559	Wed Mar 22 14:13:01 2017_x000D_	27.7738	58.1847	13.582	0.237051	2	75.3108	24.9112	262.08	4.57416	58.0249
12560	Wed Mar 22 14:13:01 2017_x000D_	28.1769	57.9668	13.5792	0.237002	2	75.3108	24.9112	262.08	4.57416	57.5698
12561	Wed Mar 22 14:13:01 2017_x000D_	28.3815	57.9612	13.5802	0.237019	2	75.3108	24.9112	262.08	4.57416	57.3991
12562	Wed Mar 22 14:13:01 2017_x000D_	28.7908	57.9501	19.2754	0.336419	2	75.3108	24.9112	262.08	4.57416	57.0586
12563	Wed Mar 22 14:13:01 2017_x000D_	28.9923	57.8413	21.9997	0.383967	2	75.3108	24.9112	262.08	4.57416	56.8313
12564	Wed Mar 22 14:13:01 2017_x000D_	29.0947	57.8384	23.0356	0.402046	2	75.3108	24.9112	262.08	4.57416	56.7462
12565	Wed Mar 22 14:13:01 2017_x000D_	29.2997	57.8328	36.3963	0.635235	2	75.3108	24.9112	262.08	4.57416	56.5761
12566	Wed Mar 22 14:13:01 2017_x000D_	29.1978	57.8355	42.8322	0.747563	2	75.3108	24.9112	262.08	4.57416	56.6606
12567	Wed Mar 22 14:13:01 2017_x000D_	29.1981	57.8353	51.0219	0.8905	2	74.6048	21.5831	252.968	4.41513	58.1033
12568	Wed Mar 22 14:13:01 2017_x000D_	29.1023	58.044	66.7027	1.16418	2	74.6048	21.5831	252.968	4.41513	58.3084
12569	Wed Mar 22 14:13:01 2017_x000D_	29.1054	58.1469	73.4292	1.28158	2	74.6048	21.5831	252.968	4.41513	58.3704
12570	Wed Mar 22 14:13:01 2017_x000D_	29.1083	58.2497	85.7528	1.49667	2	74.6048	21.5831	252.968	4.41513	58.4326
12571	Wed Mar 22 14:13:01 2017_x000D_	29.108	58.2493	97.6512	1.70434	2	73.6259	19.3469	262.345	4.57878	59.1206
12572	Wed Mar 22 14:13:01 2017_x000D_	29.2065	58.1429	112.739	1.96768	2	73.6259	19.3469	262.345	4.57878	58.9764
12573	Wed Mar 22 14:13:01 2017_x000D_	29.098	57.9391	115.428	2.0146	2	73.6259	19.3469	262.345	4.57878	58.9245
12574	Wed Mar 22 14:13:01 2017_x000D_	29.0977	57.9393	123.41	2.15391	2	73.6259	19.3469	262.345	4.57878	58.9248
12575	Wed Mar 22 14:13:01 2017_x000D_	28.9889	57.7357	134.228	2.34272	2	73.0492	17.7842	262.345	4.57878	59.4763
12576	Wed Mar 22 14:13:01 2017_x000D_	28.8834	57.6353	138.46	2.41658	2	73.0492	17.7842	262.345	4.57878	59.4872
12577	Wed Mar 22 14:13:01 2017_x000D_	28.6754	57.5376	144.466	2.5214	2	73.0492	17.7842	262.345	4.57878	59.5766
12578	Wed Mar 22 14:13:02 2017_x000D_	28.1486	57.0349	145.078	2.53209	2	73.0492	17.7842	262.345	4.57878	59.6379
12579	Wed Mar 22 14:13:02 2017_x000D_	27.7296	56.7355	142.674	2.49012	2	73.0492	17.7842	262.345	4.57878	59.7584
12580	Wed Mar 22 14:13:02 2017_x000D_	27.1023	56.338	142.676	2.49017	2	72.8642	17.1163	260.028	4.53834	60.2702
12581	Wed Mar 22 14:13:02 2017_x000D_	26.8877	56.0327	140.423	2.45084	2	72.8642	17.1163	260.028	4.53834	60.2356
12582	Wed Mar 22 14:13:02 2017_x000D_	26.3623	55.632	138.466	2.41669	2	72.8642	17.1163	260.028	4.53834	60.3812
12583	Wed Mar 22 14:13:02 2017_x000D_	25.9421	55.3316	136.357	2.37987	2	72.8642	17.1163	260.028	4.53834	60.5152
12584	Wed Mar 22 14:13:02 2017_x000D_	25.7303	55.1297	136.357	2.37987	2	72.6791	16.4482	258.543	4.51243	60.8313
12585	Wed Mar 22 14:13:02 2017_x000D_	25.2007	54.6243	132.296	2.30901	2	72.6791	16.4482	258.543	4.51243	60.923
12586	Wed Mar 22 14:13:02 2017_x000D_	24.9854	54.3184	134.246	2.34303	2	72.6791	16.4482	258.543	4.51243	60.9003
12587	Wed Mar 22 14:13:02 2017_x000D_	24.455	53.8123	130.06	2.26997	2	72.6791	16.4482	258.543	4.51243	61.0052
12588	Wed Mar 22 14:13:02 2017_x000D_	24.2361	53.402	130.056	2.26991	2	72.7119	15.7869	259.074	4.52169	61.358
12589	Wed Mar 22 14:13:02 2017_x000D_	23.7047	52.8953	134.243	2.34298	2	72.7119	15.7869	259.074	4.52169	61.4714
12590	Wed Mar 22 14:13:02 2017_x000D_	23.4921	52.6924	134.244	2.34299	2	72.7119	15.7869	259.074	4.52169	61.5191
12591	Wed Mar 22 14:13:02 2017_x000D_	23.2794	52.4895	134.244	2.343	2	72.7119	15.7869	259.074	4.52169	61.5683
12592	Wed Mar 22 14:13:02 2017_x000D_	23.0666	52.2865	134.244	2.343	2	72.7119	15.7869	259.074	4.52169	61.6188
12593	Wed Mar 22 14:13:02 2017_x000D_	22.5341	51.7787	138.453	2.41647	2	72.2871	15.5527	258.543	4.51243	61.5442
12594	Wed Mar 22 14:13:02 2017_x000D_	22.321	51.5754	138.453	2.41646	2	72.2871	15.5527	258.543	4.51243	61.5975
12595	Wed Mar 22 14:13:02 2017_x000D_	21.8946	51.1686	138.452	2.41644	2	72.2871	15.5527	258.543	4.51243	61.7082
12596	Wed Mar 22 14:13:02 2017_x000D_	21.6813	50.9651	138.452	2.41644	2	72.2871	15.5527	258.543	4.51243	61.7656
12597	Wed Mar 22 14:13:02 2017_x000D_	21.144	50.3517	140.396	2.45038	2	71.2415	14.6363	208.452	3.63817	61.5252
12598	Wed Mar 22 14:13:02 2017_x000D_	20.9304	50.1479	140.395	2.45036	2	71.2415	14.6363	208.452	3.63817	61.5815
12599	Wed Mar 22 14:13:03 2017_x000D_	20.5064	49.8446	142.633	2.48942	2	71.2415	14.6363	208.452	3.63817	61.755
12600	Wed Mar 22 14:13:03 2017_x000D_	20.1927	49.7473	138.455	2.41649	2	71.2415	14.6363	208.452	3.63817	61.9577
12601	Wed Mar 22 14:13:03 2017_x000D_	19.9787	49.5432	138.454	2.41648	2	69.738	14.147	193.013	3.36871	61.0645
12602	Wed Mar 22 14:13:03 2017_x000D_	19.5506	49.1348	138.453	2.41647	2	69.738	14.147	193.013	3.36871	61.1794
12603	Wed Mar 22 14:13:03 2017_x000D_	19.3364	48.9305	138.453	2.41646	2	69.738	14.147	193.013	3.36871	61.239
12604	Wed Mar 22 14:13:03 2017_x000D_	19.1222	48.7262	138.453	2.41645	2	69.738	14.147	193.013	3.36871	61.2999
12605	Wed Mar 22 14:13:03 2017_x000D_	18.6934	48.3172	138.452	2.41644	2	68.8879	13.6782	189.972	3.31564	60.9865
12606	Wed Mar 22 14:13:03 2017_x000D_	18.3678	47.9055	140.392	2.4503	2	68.8879	13.6782	189.972	3.31564	61.0229
12607	Wed Mar 22 14:13:03 2017_x000D_	18.0531	47.8076	136.357	2.37987	2	68.8879	13.6782	189.972	3.31564	61.229
12608	Wed Mar 22 14:13:03 2017_x000D_	18.0496	47.7031	138.45	2.41642	2	68.8879	13.6782	189.972	3.31564	61.1737
12609	Wed Mar 22 14:13:03 2017_x000D_	17.8349	47.4983	138.45	2.41641	2	68.8879	13.6782	189.972	3.31564	61.2389
12610	Wed Mar 22 14:13:03 2017_x000D_	17.62	47.2934	138.45	2.4164	2	67.1441	13.623	180	3.14159	59.886
12611	Wed Mar 22 14:13:03 2017_x000D_	17.4051	47.0884	138.449	2.4164	2	67.1441	13.623	180	3.14159	59.9492
12612	Wed Mar 22 14:13:03 2017_x000D_	17.0864	46.8857	136.357	2.37987	2	67.1441	13.623	180	3.14159	60.1014
12613	Wed Mar 22 14:13:03 2017_x000D_	16.9753	46.678	130.1	2.27067	2	67.1441	13.623	180	3.14159	60.0795
12614	Wed Mar 22 14:13:03 2017_x000D_	16.9795	46.7826	115.626	2.01806	2	64.7458	13.5471	180	3.14159	58.1912
12615	Wed Mar 22 14:13:03 2017_x000D_	16.8796	46.8897	106.545	1.85957	2	64.7458	13.5471	180	3.14159	58.3344
12616	Wed Mar 22 14:13:03 2017_x000D_	16.9839	46.8878	97.9166	1.70897	2	64.7458	13.5471	180	3.14159	58.2478
12617	Wed Mar 22 14:13:03 2017_x000D_	16.8804	46.8905	83.0549	1.44958	2	64.7458	13.5471	180	3.14159	58.3342
12618	Wed Mar 22 14:13:03 2017_x000D_	16.8805	46.8908	77.3001	1.34914	2	63.0011	13.4919	180	3.14159	56.9438
12619	Wed Mar 22 14:13:03 2017_x000D_	16.8804	46.8914	64.1169	1.11905	2	63.0011	13.4919	180	3.14159	56.9442
12620	Wed Mar 22 14:13:03 2017_x000D_	16.9769	46.6799	53.2659	0.929665	2	63.0011	13.4919	180	3.14159	56.7421
12621	Wed Mar 22 14:13:04 2017_x000D_	16.9731	46.5753	46.8505	0.817695	2	63.0011	13.4919	180	3.14159	56.6841
12622	Wed Mar 22 14:13:04 2017_x000D_	17.1734	46.3614	33.6668	0.587597	2	62.118	13.685	180	3.14159	55.5677
12623	Wed Mar 22 14:13:04 2017_x000D_	17.4814	46.25	29.4948	0.514782	2	62.118	13.685	180	3.14159	55.2531
12624	Wed Mar 22 14:13:04 2017_x000D_	17.9899	45.9245	25.4964	0.444996	2	62.118	13.685	180	3.14159	54.6505
12625	Wed Mar 22 14:13:04 2017_x000D_	18.3983	45.7061	25.4961	0.44499	2	62.118	13.685	180	3.14159	54.1919
12626	Wed Mar 22 14:13:04 2017_x000D_	18.8101	45.5926	28.1423	0.491175	2	62.118	13.685	180	3.14159	53.7928
12627	Wed Mar 22 14:13:04 2017_x000D_	19.5226	45.1582	29.4957	0.514798	2	61.0272	13.6505	180	3.14159	52.1092
12628	Wed Mar 22 14:13:04 2017_x000D_	19.8267	44.9422	28.1407	0.491149	2	61.0272	13.6505	180	3.14159	51.7364
12629	Wed Mar 22 14:13:04 2017_x000D_	20.138	44.9357	29.4974	0.514827	2	61.0272	13.6505	180	3.14159	51.4849
12630	Wed Mar 22 14:13:04 2017_x000D_	20.7461	44.5038	29.4962	0.514806	2	61.0272	13.6505	180	3.14159	50.7395
12631	Wed Mar 22 14:13:04 2017_x000D_	20.95	44.3948	32.1075	0.560382	2	59.5212	13.1607	203.062	3.54411	49.6317
12632	Wed Mar 22 14:13:04 2017_x000D_	21.5579	43.963	32.107	0.560373	2	59.5212	13.1607	203.062	3.54411	48.8876
12633	Wed Mar 22 14:13:04 2017_x000D_	21.8649	43.852	28.1407	0.491148	2	59.5212	13.1607	203.062	3.54411	48.5793
12634	Wed Mar 22 14:13:04 2017_x000D_	22.1689	43.6361	29.4954	0.514791	2	59.5212	13.1607	203.062	3.54411	48.2073
12635	Wed Mar 22 14:13:04 2017_x000D_	22.7798	43.3094	32.1083	0.560395	2	58.6589	12.9123	193.013	3.36871	47.0244
12636	Wed Mar 22 14:13:04 2017_x000D_	23.1869	43.0917	32.1088	0.560403	2	58.6589	12.9123	193.013	3.36871	46.5732
12637	Wed Mar 22 14:13:04 2017_x000D_	23.794	42.6604	32.1081	0.560393	2	58.6589	12.9123	193.013	3.36871	45.8313
12638	Wed Mar 22 14:13:04 2017_x000D_	23.9942	42.4469	32.1071	0.560375	2	58.6589	12.9123	193.013	3.36871	45.5405
12639	Wed Mar 22 14:13:04 2017_x000D_	24.6043	42.1206	29.4935	0.514758	2	58.6589	12.9123	193.013	3.36871	44.8647
12640	Wed Mar 22 14:13:04 2017_x000D_	24.9075	41.9051	28.1361	0.491068	2	57.7965	12.6638	193.013	3.36871	44.0084
12641	Wed Mar 22 14:13:04 2017_x000D_	25.5206	41.6838	28.1377	0.491095	2	57.7965	12.6638	193.013	3.36871	43.4038
12642	Wed Mar 22 14:13:05 2017_x000D_	25.8239	41.4683	29.494	0.514767	2	57.7965	12.6638	193.013	3.36871	43.0342
12643	Wed Mar 22 14:13:05 2017_x000D_	26.1269	41.253	28.1362	0.491069	2	57.7965	12.6638	193.013	3.36871	42.665
12644	Wed Mar 22 14:13:05 2017_x000D_	26.4302	41.0376	29.4928	0.514747	2	56.7262	12.1876	190.003	3.31618	41.835
12645	Wed Mar 22 14:13:05 2017_x000D_	27.0426	40.8166	29.4945	0.514777	2	56.7262	12.1876	190.003	3.31618	41.24
12646	Wed Mar 22 14:13:05 2017_x000D_	27.3454	40.6014	28.1362	0.491069	2	56.7262	12.1876	190.003	3.31618	40.8727
12647	Wed Mar 22 14:13:05 2017_x000D_	27.8545	40.3824	29.4948	0.514782	2	56.7262	12.1876	190.003	3.31618	40.3549
12648	Wed Mar 22 14:13:05 2017_x000D_	28.1572	40.1673	28.1362	0.491069	2	55.8424	12.3807	171.45	2.99237	39.2246
12649	Wed Mar 22 14:13:05 2017_x000D_	28.7688	39.9466	28.1377	0.491095	2	55.8424	12.3807	171.45	2.99237	38.6375
12650	Wed Mar 22 14:13:05 2017_x000D_	28.9685	39.7334	28.1362	0.491069	2	55.8424	12.3807	171.45	2.99237	38.3455
12651	Wed Mar 22 14:13:05 2017_x000D_	29.1712	39.625	25.4809	0.444726	2	55.8424	12.3807	171.45	2.99237	38.1262
12652	Wed Mar 22 14:13:05 2017_x000D_	29.6797	39.4063	26.7454	0.466795	2	54.4903	13.2225	135.77	2.36964	36.0716
12653	Wed Mar 22 14:13:05 2017_x000D_	29.8825	39.2979	29.4957	0.514797	2	54.4903	13.2225	135.77	2.36964	35.8535
12654	Wed Mar 22 14:13:05 2017_x000D_	30.3873	38.9746	25.4798	0.444706	2	54.4903	13.2225	135.77	2.36964	35.2722
12655	Wed Mar 22 14:13:05 2017_x000D_	30.59	38.8663	28.1361	0.491068	2	54.4903	13.2225	135.77	2.36964	35.0547
12656	Wed Mar 22 14:13:05 2017_x000D_	30.9951	38.6497	28.1361	0.491068	2	54.4903	13.2225	135.77	2.36964	34.6203
12657	Wed Mar 22 14:13:05 2017_x000D_	31.1975	38.5414	25.479	0.444692	2	53.3357	14.5127	135	2.35619	32.6723
12658	Wed Mar 22 14:13:05 2017_x000D_	31.4001	38.4331	28.1362	0.491069	2	53.3357	14.5127	135	2.35619	32.4554
12659	Wed Mar 22 14:13:05 2017_x000D_	32.0077	38.1083	33.6845	0.587905	2	53.3357	14.5127	135	2.35619	31.8062
12660	Wed Mar 22 14:13:05 2017_x000D_	32.2102	38.0001	36.2332	0.632389	2	53.3357	14.5127	135	2.35619	31.5903
12661	Wed Mar 22 14:13:05 2017_x000D_	32.1077	38.0017	42.739	0.745936	2	52.2021	15.3613	135	2.35619	30.2716
12662	Wed Mar 22 14:13:05 2017_x000D_	32.1112	38.1059	57.4414	1.00254	2	52.2021	15.3613	135	2.35619	30.3473
12663	Wed Mar 22 14:13:05 2017_x000D_	32.1173	38.3149	65.3837	1.14116	2	52.2021	15.3613	135	2.35619	30.5003
12664	Wed Mar 22 14:13:06 2017_x000D_	32.1202	38.4188	82.8074	1.44526	2	52.2021	15.3613	135	2.35619	30.5766
12665	Wed Mar 22 14:13:06 2017_x000D_	32.12	38.4186	88.6671	1.54753	2	50.8398	16.4236	135	2.35619	28.8827
12666	Wed Mar 22 14:13:06 2017_x000D_	32.2281	38.6256	103.26	1.80223	2	50.8398	16.4236	135	2.35619	28.9711
12667	Wed Mar 22 14:13:06 2017_x000D_	32.2249	38.5209	109.661	1.91395	2	50.8398	16.4236	135	2.35619	28.893
12668	Wed Mar 22 14:13:06 2017_x000D_	32.2213	38.4161	121.441	2.11954	2	50.8398	16.4236	135	2.35619	28.8152
12669	Wed Mar 22 14:13:06 2017_x000D_	32.1153	38.3136	133.657	2.33275	2	49.2592	17.4791	171.363	2.99085	26.9813
12670	Wed Mar 22 14:13:06 2017_x000D_	32.112	38.209	139.796	2.4399	2	49.2592	17.4791	171.363	2.99085	26.9027
12671	Wed Mar 22 14:13:06 2017_x000D_	32.0092	38.211	146.166	2.55108	2	49.2592	17.4791	171.363	2.99085	26.9699
12672	Wed Mar 22 14:13:06 2017_x000D_	31.7947	37.9009	156.711	2.73512	2	49.2592	17.4791	171.363	2.99085	26.8711
12673	Wed Mar 22 14:13:06 2017_x000D_	31.4838	37.8016	158.302	2.76289	2	49.2592	17.4791	171.363	2.99085	26.9994
12674	Wed Mar 22 14:13:06 2017_x000D_	30.758	37.6043	159.441	2.78277	2	48.5626	18.3412	135	2.35619	26.2311
12675	Wed Mar 22 14:13:06 2017_x000D_	30.3405	37.4016	159.439	2.78274	2	48.5626	18.3412	135	2.35619	26.3694
12676	Wed Mar 22 14:13:06 2017_x000D_	29.611	37.099	155.473	2.71352	2	48.5626	18.3412	135	2.35619	26.6649
12677	Wed Mar 22 14:13:06 2017_x000D_	29.1958	37.0008	152.778	2.66648	2	48.5626	18.3412	135	2.35619	26.8934
12678	Wed Mar 22 14:13:06 2017_x000D_	28.9836	36.7943	152.775	2.66643	2	48.5626	18.3412	135	2.35619	26.9045
12679	Wed Mar 22 14:13:06 2017_x000D_	28.2464	36.281	148.674	2.59485	2	48.5626	18.3412	135	2.35619	27.1032
12680	Wed Mar 22 14:13:06 2017_x000D_	27.8274	36.0776	148.675	2.59488	2	48.5626	18.3412	135	2.35619	27.286
12681	Wed Mar 22 14:13:06 2017_x000D_	27.1984	35.772	146.19	2.5515	2	48.5626	18.3412	135	2.35619	27.5728
12682	Wed Mar 22 14:13:06 2017_x000D_	26.8819	35.5666	147.783	2.5793	2	48.1362	18.1069	165.308	2.88517	27.5061
12683	Wed Mar 22 14:13:06 2017_x000D_	26.5658	35.3615	151.313	2.64091	2	48.1362	18.1069	165.308	2.88517	27.6225
12684	Wed Mar 22 14:13:06 2017_x000D_	25.9325	34.9503	151.311	2.64087	2	48.1362	18.1069	165.308	2.88517	27.8694
12685	Wed Mar 22 14:13:07 2017_x000D_	25.6154	34.7445	152.765	2.66625	2	48.1362	18.1069	165.308	2.88517	27.9999
12686	Wed Mar 22 14:13:07 2017_x000D_	25.4052	34.6425	155.456	2.71322	2	48.1362	18.1069	165.308	2.88517	28.1092
12687	Wed Mar 22 14:13:07 2017_x000D_	24.7739	34.3358	152.766	2.66627	2	47.6994	18.0932	135	2.35619	28.0963
12688	Wed Mar 22 14:13:07 2017_x000D_	24.5635	34.2337	155.455	2.7132	2	47.6994	18.0932	135	2.35619	28.2097
12689	Wed Mar 22 14:13:07 2017_x000D_	23.9349	34.0322	155.458	2.71325	2	47.6994	18.0932	135	2.35619	28.6147
12690	Wed Mar 22 14:13:07 2017_x000D_	23.6169	33.8259	156.692	2.7348	2	47.6994	18.0932	135	2.35619	28.766
12691	Wed Mar 22 14:13:07 2017_x000D_	22.9842	33.5188	159.402	2.78209	2	46.8463	17.6244	135	2.35619	28.6711
12692	Wed Mar 22 14:13:07 2017_x000D_	22.6695	33.4177	155.457	2.71323	2	46.8463	17.6244	135	2.35619	28.8781
12693	Wed Mar 22 14:13:07 2017_x000D_	22.036	33.1102	158.271	2.76235	2	46.8463	17.6244	135	2.35619	29.2466
12694	Wed Mar 22 14:13:07 2017_x000D_	21.6166	33.0104	155.459	2.71327	2	46.8463	17.6244	135	2.35619	29.5511
12695	Wed Mar 22 14:13:07 2017_x000D_	21.2975	32.8035	156.692	2.73478	2	46.6279	17.6175	135	2.35619	29.5338
12696	Wed Mar 22 14:13:07 2017_x000D_	20.6593	32.3895	156.687	2.73471	2	46.6279	17.6175	135	2.35619	29.8761
12697	Wed Mar 22 14:13:07 2017_x000D_	20.3438	32.2884	158.266	2.76227	2	46.6279	17.6175	135	2.35619	30.1013
12698	Wed Mar 22 14:13:07 2017_x000D_	20.0274	32.1868	156.689	2.73475	2	46.6279	17.6175	135	2.35619	30.329
12699	Wed Mar 22 14:13:07 2017_x000D_	19.4996	31.9824	155.457	2.71324	2	46.3991	17.8314	135	2.35619	30.3946
12700	Wed Mar 22 14:13:07 2017_x000D_	19.0754	31.7765	155.457	2.71323	2	46.3991	17.8314	135	2.35619	30.6765
12701	Wed Mar 22 14:13:07 2017_x000D_	18.651	31.5704	155.456	2.71322	2	46.3991	17.8314	135	2.35619	30.9632
12702	Wed Mar 22 14:13:07 2017_x000D_	18.2263	31.3642	155.456	2.71322	2	46.3991	17.8314	135	2.35619	31.2545
12703	Wed Mar 22 14:13:07 2017_x000D_	18.0138	31.2609	152.779	2.66649	2	46.3991	17.8314	135	2.35619	31.4019
12704	Wed Mar 22 14:13:07 2017_x000D_	17.5852	30.9486	155.452	2.71315	2	46.3991	17.8314	135	2.35619	31.6591
12705	Wed Mar 22 14:13:07 2017_x000D_	17.2714	30.9528	156.688	2.73472	2	46.3991	17.8314	135	2.35619	31.9467
12706	Wed Mar 22 14:13:08 2017_x000D_	16.7416	30.7476	155.458	2.71325	2	46.3991	17.8314	135	2.35619	32.348
12707	Wed Mar 22 14:13:08 2017_x000D_	16.5251	30.5382	155.454	2.71319	2	46.3991	17.8314	135	2.35619	32.4641
12708	Wed Mar 22 14:13:08 2017_x000D_	16.3158	30.5409	155.457	2.71324	2	45.4841	18.6868	180	3.14159	31.4851
12709	Wed Mar 22 14:13:08 2017_x000D_	15.8898	30.3341	155.457	2.71324	2	45.4841	18.6868	180	3.14159	31.8038
12710	Wed Mar 22 14:13:08 2017_x000D_	15.673	30.1244	155.453	2.71317	2	45.4841	18.6868	180	3.14159	31.9299
12711	Wed Mar 22 14:13:08 2017_x000D_	15.4597	30.0207	152.781	2.66653	2	45.4841	18.6868	180	3.14159	32.0924
12712	Wed Mar 22 14:13:08 2017_x000D_	15.0334	29.8134	144.539	2.52268	2	44.3713	19.0939	160.522	2.80164	31.2349
12713	Wed Mar 22 14:13:08 2017_x000D_	15.0333	29.813	139.963	2.44282	2	44.3713	19.0939	160.522	2.80164	31.2349
12714	Wed Mar 22 14:13:08 2017_x000D_	15.0376	29.919	125.724	2.1943	2	44.3713	19.0939	160.522	2.80164	31.2674
12715	Wed Mar 22 14:13:08 2017_x000D_	15.038	29.9191	120.705	2.10671	2	44.3713	19.0939	160.522	2.80164	31.267
12716	Wed Mar 22 14:13:08 2017_x000D_	14.9376	30.0267	103.67	1.80938	2	44.3713	19.0939	160.522	2.80164	31.3985
12717	Wed Mar 22 14:13:08 2017_x000D_	15.0427	30.0257	94.9631	1.65742	2	43.2481	19.7218	159.508	2.78394	30.0286
12718	Wed Mar 22 14:13:08 2017_x000D_	14.9383	30.0276	80.2254	1.4002	2	43.2481	19.7218	159.508	2.78394	30.1273
12719	Wed Mar 22 14:13:08 2017_x000D_	14.9346	29.9216	73.6899	1.28613	2	43.2481	19.7218	159.508	2.78394	30.0947
12720	Wed Mar 22 14:13:08 2017_x000D_	14.9308	29.8156	66.8938	1.16752	2	43.2481	19.7218	159.508	2.78394	30.0625
12721	Wed Mar 22 14:13:08 2017_x000D_	14.9232	29.6036	53.2576	0.929521	2	41.9167	20.1222	135	2.35619	28.6102
12722	Wed Mar 22 14:13:08 2017_x000D_	15.1289	29.4948	46.7882	0.816607	2	41.9167	20.1222	135	2.35619	28.3801
12723	Wed Mar 22 14:13:08 2017_x000D_	15.2335	29.4936	40.2979	0.703331	2	41.9167	20.1222	135	2.35619	28.281
12724	Wed Mar 22 14:13:08 2017_x000D_	15.5365	29.1708	30.7506	0.536699	2	41.9167	20.1222	135	2.35619	27.8889
12725	Wed Mar 22 14:13:08 2017_x000D_	15.7384	28.9557	27.8808	0.486612	2	40.3666	20.5157	169.074	2.95089	26.0342
12726	Wed Mar 22 14:13:08 2017_x000D_	16.3558	28.629	25.2072	0.439949	2	40.3666	20.5157	169.074	2.95089	25.3445
12727	Wed Mar 22 14:13:08 2017_x000D_	16.7711	28.5176	27.8824	0.486639	2	40.3666	20.5157	169.074	2.95089	24.9154
12728	Wed Mar 22 14:13:09 2017_x000D_	17.1825	28.2999	27.8823	0.486639	2	40.3666	20.5157	169.074	2.95089	24.456
12729	Wed Mar 22 14:13:09 2017_x000D_	17.9041	27.9722	26.4813	0.462187	2	38.5876	21.1232	166.987	2.91448	21.788
12730	Wed Mar 22 14:13:09 2017_x000D_	18.2105	27.756	25.2072	0.439949	2	38.5876	21.1232	166.987	2.91448	21.4294
12731	Wed Mar 22 14:13:09 2017_x000D_	18.7227	27.431	29.2512	0.51053	2	38.5876	21.1232	166.987	2.91448	20.8423
12732	Wed Mar 22 14:13:09 2017_x000D_	19.1336	27.2136	29.2514	0.510533	2	38.5876	21.1232	166.987	2.91448	20.3851
12733	Wed Mar 22 14:13:09 2017_x000D_	19.7533	26.9939	29.2531	0.510562	2	38.5876	21.1232	166.987	2.91448	19.7281
12734	Wed Mar 22 14:13:09 2017_x000D_	19.9551	26.779	29.2517	0.510539	2	36.3915	21.2758	180	3.14159	17.3332
12735	Wed Mar 22 14:13:09 2017_x000D_	20.571	26.4532	31.8932	0.556641	2	36.3915	21.2758	180	3.14159	16.6461
12736	Wed Mar 22 14:13:09 2017_x000D_	20.7728	26.2383	31.8921	0.556623	2	36.3915	21.2758	180	3.14159	16.3881
12737	Wed Mar 22 14:13:09 2017_x000D_	20.9779	26.1298	29.2507	0.510521	2	36.3915	21.2758	180	3.14159	16.1598
12738	Wed Mar 22 14:13:09 2017_x000D_	21.3882	25.9127	29.2508	0.510523	2	34.8509	21.4489	180	3.14159	14.1834
12739	Wed Mar 22 14:13:09 2017_x000D_	21.7951	25.5894	31.8919	0.55662	2	34.8509	21.4489	180	3.14159	13.6966
12740	Wed Mar 22 14:13:09 2017_x000D_	22.2052	25.3725	31.8924	0.556627	2	34.8509	21.4489	180	3.14159	13.2404
12741	Wed Mar 22 14:13:09 2017_x000D_	22.8236	25.1534	31.8944	0.556662	2	34.8509	21.4489	180	3.14159	12.5849
12742	Wed Mar 22 14:13:09 2017_x000D_	23.0252	24.9388	31.8933	0.556643	2	33.5388	21.4081	172.345	3.00799	11.0906
12743	Wed Mar 22 14:13:09 2017_x000D_	23.6397	24.6136	29.2503	0.510515	2	33.5388	21.4081	172.345	3.00799	10.4052
12744	Wed Mar 22 14:13:09 2017_x000D_	23.8412	24.399	29.249	0.510491	2	33.5388	21.4081	172.345	3.00799	10.1483
12745	Wed Mar 22 14:13:09 2017_x000D_	24.0427	24.1844	29.2476	0.510466	2	33.5388	21.4081	172.345	3.00799	9.89362
12746	Wed Mar 22 14:13:09 2017_x000D_	24.5562	23.9668	27.8761	0.48653	2	32.8726	21.6084	163.9	2.86059	8.64434
12747	Wed Mar 22 14:13:09 2017_x000D_	24.8618	23.7512	29.248	0.510473	2	32.8726	21.6084	163.9	2.86059	8.29244
12748	Wed Mar 22 14:13:09 2017_x000D_	25.0697	23.7492	29.2495	0.5105	2	32.8726	21.6084	163.9	2.86059	8.09125
12749	Wed Mar 22 14:13:10 2017_x000D_	25.479	23.5327	29.2497	0.510503	2	32.8726	21.6084	163.9	2.86059	7.63991
12750	Wed Mar 22 14:13:10 2017_x000D_	25.8882	23.3162	29.2498	0.510506	2	32.8726	21.6084	163.9	2.86059	7.19016
12751	Wed Mar 22 14:13:10 2017_x000D_	25.9886	23.2091	25.193	0.4397	2	32.4252	21.8155	170.028	2.96755	6.58574
12752	Wed Mar 22 14:13:10 2017_x000D_	26.1932	23.1009	27.8761	0.486531	2	32.4252	21.8155	170.028	2.96755	6.36318
12753	Wed Mar 22 14:13:10 2017_x000D_	26.6022	22.8846	27.8761	0.48653	2	32.4252	21.8155	170.028	2.96755	5.92033
12754	Wed Mar 22 14:13:10 2017_x000D_	26.9107	22.7754	31.8963	0.556696	2	32.4252	21.8155	170.028	2.96755	5.59742
12755	Wed Mar 22 14:13:10 2017_x000D_	27.1152	22.6673	34.408	0.600533	2	31.9578	22.4639	104.692	1.82722	4.84687
12756	Wed Mar 22 14:13:10 2017_x000D_	27.4172	22.3458	38.4824	0.671645	2	31.9578	22.4639	104.692	1.82722	4.54214
12757	Wed Mar 22 14:13:10 2017_x000D_	27.6219	22.2375	44.6409	0.77913	2	31.9578	22.4639	104.692	1.82722	4.34181
12758	Wed Mar 22 14:13:10 2017_x000D_	27.927	22.0221	50.9713	0.889616	2	31.9578	22.4639	104.692	1.82722	4.05494
12759	Wed Mar 22 14:13:10 2017_x000D_	27.9271	22.022	55.7004	0.972155	2	31.2518	23.5468	135	2.35619	3.65768
12760	Wed Mar 22 14:13:10 2017_x000D_	28.0247	21.8082	66.8236	1.16629	2	31.2518	23.5468	135	2.35619	3.66564
12761	Wed Mar 22 14:13:10 2017_x000D_	28.0216	21.7016	73.5667	1.28398	2	31.2518	23.5468	135	2.35619	3.72007
12762	Wed Mar 22 14:13:10 2017_x000D_	28.2227	21.4872	79.4097	1.38596	2	31.2518	23.5468	135	2.35619	3.66298
12763	Wed Mar 22 14:13:10 2017_x000D_	28.213	21.1679	91.6988	1.60045	2	31.2518	23.5468	135	2.35619	3.85921
12764	Wed Mar 22 14:13:10 2017_x000D_	28.2033	20.8486	97.2591	1.69749	2	30.3271	24.6228	153.963	2.68717	4.33072
12765	Wed Mar 22 14:13:10 2017_x000D_	28.1968	20.6362	103.875	1.81296	2	30.3271	24.6228	153.963	2.68717	4.52008
12766	Wed Mar 22 14:13:10 2017_x000D_	28.08	20.2115	112.318	1.96032	2	30.3271	24.6228	153.963	2.68717	4.95066
12767	Wed Mar 22 14:13:10 2017_x000D_	27.8658	20.0006	120.17	2.09736	2	30.3271	24.6228	153.963	2.68717	5.23667
12768	Wed Mar 22 14:13:10 2017_x000D_	27.752	19.6822	129.197	2.25491	2	28.5475	25.2305	180	3.14159	5.60504
12769	Wed Mar 22 14:13:10 2017_x000D_	27.6417	19.4704	135.379	2.36281	2	28.5475	25.2305	180	3.14159	5.83089
12770	Wed Mar 22 14:13:11 2017_x000D_	27.2129	19.0476	139.379	2.43262	2	28.5475	25.2305	180	3.14159	6.3253
12771	Wed Mar 22 14:13:11 2017_x000D_	26.8917	18.7306	139.685	2.43796	2	28.5475	25.2305	180	3.14159	6.70749
12772	Wed Mar 22 14:13:11 2017_x000D_	26.5731	18.5197	141.592	2.47125	2	27.8913	25.2103	180	3.14159	6.81922
12773	Wed Mar 22 14:13:11 2017_x000D_	26.144	18.0962	141.59	2.47121	2	27.8913	25.2103	180	3.14159	7.32554
12774	Wed Mar 22 14:13:11 2017_x000D_	25.8254	17.8852	139.687	2.43799	2	27.8913	25.2103	180	3.14159	7.61085
12775	Wed Mar 22 14:13:11 2017_x000D_	25.2913	17.4618	141.591	2.47123	2	27.8913	25.2103	180	3.14159	8.17308
12776	Wed Mar 22 14:13:11 2017_x000D_	25.0763	17.2497	141.59	2.47121	2	26.1508	24.9356	180	3.14159	7.76064
12777	Wed Mar 22 14:13:11 2017_x000D_	24.4375	16.8266	141.592	2.47125	2	26.1508	24.9356	180	3.14159	8.28802
12778	Wed Mar 22 14:13:11 2017_x000D_	24.2222	16.6142	141.591	2.47123	2	26.1508	24.9356	180	3.14159	8.54197
12779	Wed Mar 22 14:13:11 2017_x000D_	23.9022	16.4023	143.349	2.50191	2	26.1508	24.9356	180	3.14159	8.82459
12780	Wed Mar 22 14:13:11 2017_x000D_	23.6834	16.083	145.666	2.54235	2	26.1508	24.9356	180	3.14159	9.19003
12781	Wed Mar 22 14:13:11 2017_x000D_	23.1547	15.8722	143.955	2.51248	2	25.2854	24.688	204.768	3.57388	9.06963
12782	Wed Mar 22 14:13:11 2017_x000D_	22.9389	15.6595	143.953	2.51245	2	25.2854	24.688	204.768	3.57388	9.32844
12783	Wed Mar 22 14:13:11 2017_x000D_	22.2979	15.2348	143.954	2.51248	2	25.2854	24.688	204.768	3.57388	9.91404
12784	Wed Mar 22 14:13:11 2017_x000D_	22.0819	15.0218	143.953	2.51245	2	25.2854	24.688	204.768	3.57388	10.1832
12785	Wed Mar 22 14:13:11 2017_x000D_	21.6529	14.7024	141.595	2.4713	2	24.459	23.5575	236.937	4.13532	9.28908
12786	Wed Mar 22 14:13:11 2017_x000D_	21.4366	14.4892	141.594	2.47128	2	24.459	23.5575	236.937	4.13532	9.55871
12787	Wed Mar 22 14:13:11 2017_x000D_	20.9022	14.1703	145.666	2.54235	2	24.459	23.5575	236.937	4.13532	10.0384
12788	Wed Mar 22 14:13:11 2017_x000D_	20.9022	14.1703	145.666	2.54235	2	24.459	23.5575	236.937	4.13532	10.0384
12789	Wed Mar 22 14:13:11 2017_x000D_	20.469	13.7433	145.662	2.54228	2	23.433	21.9782	233.09	4.06819	8.75208
12790	Wed Mar 22 14:13:11 2017_x000D_	20.151	13.6373	141.598	2.47136	2	23.433	21.9782	233.09	4.06819	8.96338
12791	Wed Mar 22 14:13:11 2017_x000D_	19.7172	13.2098	141.596	2.47132	2	23.433	21.9782	233.09	4.06819	9.52324
12792	Wed Mar 22 14:13:12 2017_x000D_	19.5038	13.1035	143.951	2.51243	2	23.433	21.9782	233.09	4.06819	9.70561
12793	Wed Mar 22 14:13:12 2017_x000D_	19.1783	12.7825	139.701	2.43825	2	23.433	21.9782	233.09	4.06819	10.1323
12794	Wed Mar 22 14:13:12 2017_x000D_	18.9611	12.5685	139.701	2.43824	2	22.4163	20.1774	243.963	4.25796	8.35666
12795	Wed Mar 22 14:13:12 2017_x000D_	18.5336	12.3552	139.705	2.43831	2	22.4163	20.1774	243.963	4.25796	8.73282
12796	Wed Mar 22 14:13:12 2017_x000D_	18.4211	12.1405	141.595	2.4713	2	22.4163	20.1774	243.963	4.25796	8.97515
12797	Wed Mar 22 14:13:12 2017_x000D_	18.2073	12.0339	143.948	2.51236	2	22.4163	20.1774	243.963	4.25796	9.16691
12798	Wed Mar 22 14:13:12 2017_x000D_	17.779	11.8206	152.163	2.65574	2	21.8275	18.6103	259.074	4.52169	7.90509
12799	Wed Mar 22 14:13:12 2017_x000D_	17.8806	11.7131	161.559	2.81973	2	21.8275	18.6103	259.074	4.52169	7.94666
12800	Wed Mar 22 14:13:12 2017_x000D_	17.9859	11.7133	174.081	3.03829	2	21.8275	18.6103	259.074	4.52169	7.89471
12801	Wed Mar 22 14:13:12 2017_x000D_	17.9826	11.606	183.289	3.199	2	21.8275	18.6103	259.074	4.52169	7.99021
12802	Wed Mar 22 14:13:12 2017_x000D_	17.9829	11.6063	195.384	3.4101	2	20.62	16.1376	259.496	4.52905	5.2428
12803	Wed Mar 22 14:13:12 2017_x000D_	18.0885	11.606	202.131	3.52785	2	20.62	16.1376	259.496	4.52905	5.19075
12804	Wed Mar 22 14:13:12 2017_x000D_	18.1905	11.4981	211.699	3.69484	2	20.62	16.1376	259.496	4.52905	5.23712
12805	Wed Mar 22 14:13:12 2017_x000D_	18.1875	11.3902	226.739	3.95735	2	20.62	16.1376	259.496	4.52905	5.33431
12806	Wed Mar 22 14:13:12 2017_x000D_	18.0825	11.3904	233.252	4.07101	2	19.8113	14.5619	250.102	4.36511	3.61209
12807	Wed Mar 22 14:13:12 2017_x000D_	18.0863	11.4977	240.041	4.18951	2	19.8113	14.5619	250.102	4.36511	3.51638
12808	Wed Mar 22 14:13:12 2017_x000D_	18.0864	11.4971	253.716	4.42818	2	19.8113	14.5619	250.102	4.36511	3.51686
12809	Wed Mar 22 14:13:12 2017_x000D_	17.9847	11.6046	263.11	4.59214	2	19.8113	14.5619	250.102	4.36511	3.47593
12810	Wed Mar 22 14:13:12 2017_x000D_	17.8865	11.8198	-88.0795	-1.53728	2	19.8113	14.5619	250.102	4.36511	3.35022
12811	Wed Mar 22 14:13:12 2017_x000D_	17.9988	12.0345	-85.1427	-1.48602	1	18.5285	8.7584	168.388	2.93893	3.31865
12812	Wed Mar 22 14:13:12 2017_x000D_	18.1255	12.6792	-82.2288	-1.43516	1	18.5285	8.7584	168.388	2.93893	3.94146
12813	Wed Mar 22 14:13:13 2017_x000D_	18.1398	13.1091	-82.2277	-1.43514	1	18.5285	8.7584	168.388	2.93893	4.36803
12814	Wed Mar 22 14:13:13 2017_x000D_	18.1542	13.5389	-82.2267	-1.43513	1	18.5285	8.7584	168.388	2.93893	4.79513
12815	Wed Mar 22 14:13:13 2017_x000D_	18.165	13.8613	-81.9039	-1.42949	1	18.5188	8.9798	168.288	2.93717	4.8943
12816	Wed Mar 22 14:13:13 2017_x000D_	18.2953	14.6123	-85.1445	-1.48605	1	18.5188	8.9798	168.288	2.93717	5.63693
12817	Wed Mar 22 14:13:13 2017_x000D_	18.3097	15.0416	-85.144	-1.48604	1	18.5188	8.9798	168.288	2.93717	6.06541
12818	Wed Mar 22 14:13:13 2017_x000D_	18.3312	15.6852	-85.1432	-1.48603	1	18.5188	8.9798	168.288	2.93717	6.70802
12819	Wed Mar 22 14:13:13 2017_x000D_	18.3455	16.1141	-85.1428	-1.48602	1	18.5188	8.9798	168.288	2.93717	7.1364
12820	Wed Mar 22 14:13:13 2017_x000D_	18.4754	16.8638	-81.9009	-1.42944	1	18.5188	8.9798	168.288	2.93717	7.88412
12821	Wed Mar 22 14:13:13 2017_x000D_	18.4861	17.185	-82.2226	-1.43505	1	18.5188	8.9798	168.288	2.93717	8.20527
12822	Wed Mar 22 14:13:13 2017_x000D_	18.5004	17.6134	-82.2214	-1.43504	1	18.5188	8.9798	168.288	2.93717	8.63362
12823	Wed Mar 22 14:13:13 2017_x000D_	18.7316	18.2543	-82.225	-1.4351	1	20.4347	10.3712	180	3.14159	8.06497
12824	Wed Mar 22 14:13:13 2017_x000D_	18.7459	18.6822	-82.2239	-1.43508	1	20.4347	10.3712	180	3.14159	8.48085
12825	Wed Mar 22 14:13:13 2017_x000D_	18.8719	19.3231	-79.339	-1.38473	1	20.4347	10.3712	180	3.14159	9.08729
12826	Wed Mar 22 14:13:13 2017_x000D_	18.8862	19.7507	-79.3373	-1.3847	1	20.4347	10.3712	180	3.14159	9.50646
12827	Wed Mar 22 14:13:13 2017_x000D_	19.117	20.3902	-79.3401	-1.38475	1	20.4347	10.3712	180	3.14159	10.1053
12828	Wed Mar 22 14:13:13 2017_x000D_	19.1311	20.8174	-79.3384	-1.38472	1	20.4736	9.4856	180	3.14159	11.411
12829	Wed Mar 22 14:13:13 2017_x000D_	19.156	21.5649	-78.8586	-1.37634	1	20.4736	9.4856	180	3.14159	12.1509
12830	Wed Mar 22 14:13:13 2017_x000D_	19.3794	21.9898	-78.8622	-1.37641	1	20.4736	9.4856	180	3.14159	12.552
12831	Wed Mar 22 14:13:13 2017_x000D_	19.39	22.3096	-79.3379	-1.38471	1	20.4736	9.4856	180	3.14159	12.8697
12832	Wed Mar 22 14:13:13 2017_x000D_	19.4041	22.7362	-79.3362	-1.38468	1	20.4931	9.0427	180	3.14159	13.7367
12833	Wed Mar 22 14:13:13 2017_x000D_	19.53	23.3748	-82.2275	-1.43514	1	20.4931	9.0427	180	3.14159	14.3644
12834	Wed Mar 22 14:13:13 2017_x000D_	19.5441	23.801	-82.2264	-1.43512	1	20.4931	9.0427	180	3.14159	14.7888
12835	Wed Mar 22 14:13:14 2017_x000D_	19.7742	24.4379	-82.2299	-1.43518	1	20.4931	9.0427	180	3.14159	15.412
12836	Wed Mar 22 14:13:14 2017_x000D_	19.7883	24.8636	-82.2288	-1.43516	1	21.1999	7.95641	218.963	3.82163	16.966
12837	Wed Mar 22 14:13:14 2017_x000D_	19.9137	25.5008	-79.3359	-1.38467	1	21.1999	7.95641	218.963	3.82163	17.5915
12838	Wed Mar 22 14:13:14 2017_x000D_	19.9277	25.9262	-79.3341	-1.38464	1	21.1999	7.95641	218.963	3.82163	18.0148
12839	Wed Mar 22 14:13:14 2017_x000D_	20.147	26.2426	-79.7696	-1.39224	1	21.1999	7.95641	218.963	3.82163	18.3165
12840	Wed Mar 22 14:13:14 2017_x000D_	20.1645	26.7742	-79.3362	-1.38468	1	22.1163	7.0984	251.928	4.39697	19.7724
12841	Wed Mar 22 14:13:14 2017_x000D_	20.1784	27.1991	-79.3344	-1.38465	1	22.1163	7.0984	251.928	4.39697	20.1939
12842	Wed Mar 22 14:13:14 2017_x000D_	20.4046	27.7278	-78.8595	-1.37636	1	22.1163	7.0984	251.928	4.39697	20.7003
12843	Wed Mar 22 14:13:14 2017_x000D_	20.415	28.046	-79.3364	-1.38468	1	22.1163	7.0984	251.928	4.39697	21.0166
12844	Wed Mar 22 14:13:14 2017_x000D_	20.4289	28.4705	-79.3347	-1.38465	1	22.1163	7.0984	251.928	4.39697	21.4386
12845	Wed Mar 22 14:13:14 2017_x000D_	20.4358	28.6827	-79.3339	-1.38464	1	23.4323	7.1404	275.846	4.81442	21.7497
12846	Wed Mar 22 14:13:14 2017_x000D_	20.6513	28.8922	-79.3384	-1.38472	1	23.4323	7.1404	275.846	4.81442	21.9289
12847	Wed Mar 22 14:13:14 2017_x000D_	20.6652	29.3164	-79.3367	-1.38469	1	23.4323	7.1404	275.846	4.81442	22.348
12848	Wed Mar 22 14:13:14 2017_x000D_	20.6721	29.5284	-79.3358	-1.38467	1	23.4323	7.1404	275.846	4.81442	22.5575
12849	Wed Mar 22 14:13:14 2017_x000D_	20.679	29.7404	-79.335	-1.38466	1	24.5189	7.397	275.846	4.81442	22.671
12850	Wed Mar 22 14:13:14 2017_x000D_	20.6929	30.1642	-79.3333	-1.38463	1	24.5189	7.397	275.846	4.81442	23.0864
12851	Wed Mar 22 14:13:14 2017_x000D_	20.8039	30.3746	-76.4852	-1.33492	1	24.5189	7.397	275.846	4.81442	23.276
12852	Wed Mar 22 14:13:14 2017_x000D_	20.918	30.6909	-67.3527	-1.17553	1	24.5189	7.397	275.846	4.81442	23.5706
12853	Wed Mar 22 14:13:14 2017_x000D_	20.9211	30.7968	-60.8725	-1.06243	1	25.1767	7.418	275.846	4.81442	23.763
12854	Wed Mar 22 14:13:14 2017_x000D_	20.7088	30.6939	-46.2358	-0.806967	1	25.1767	7.418	275.846	4.81442	23.7008
12855	Wed Mar 22 14:13:14 2017_x000D_	20.7049	30.588	-40.1479	-0.700713	1	25.1767	7.418	275.846	4.81442	23.5976
12856	Wed Mar 22 14:13:15 2017_x000D_	20.6007	30.5897	-33.8333	-0.590502	1	25.1767	7.418	275.846	4.81442	23.6192
12857	Wed Mar 22 14:13:15 2017_x000D_	20.493	30.4857	-24.6065	-0.429465	1	25.1767	7.418	275.846	4.81442	23.5384
12858	Wed Mar 22 14:13:15 2017_x000D_	20.4964	30.5923	-8.33167	-0.145415	1	26.7113	7.467	275.846	4.81442	23.9459
12859	Wed Mar 22 14:13:15 2017_x000D_	20.4966	30.5925	-2.29897	-0.0401247	1	26.7113	7.467	275.846	4.81442	23.946
12860	Wed Mar 22 14:13:15 2017_x000D_	20.7055	30.5903	15.8172	0.276062	1	26.7113	7.467	275.846	4.81442	23.8905
12861	Wed Mar 22 14:13:15 2017_x000D_	20.81	30.589	22.4898	0.392521	1	26.7113	7.467	275.846	4.81442	23.8632
12862	Wed Mar 22 14:13:15 2017_x000D_	21.1194	30.479	31.9448	0.557541	1	27.5881	7.4951	275.846	4.81442	23.8768
12863	Wed Mar 22 14:13:15 2017_x000D_	21.425	30.263	33.5235	0.585095	1	27.5881	7.4951	275.846	4.81442	23.5873
12864	Wed Mar 22 14:13:15 2017_x000D_	22.0361	29.8312	38.5075	0.672082	1	27.5881	7.4951	275.846	4.81442	23.0158
12865	Wed Mar 22 14:13:15 2017_x000D_	22.2374	29.6168	38.507	0.672075	1	27.5881	7.4951	275.846	4.81442	22.7596
12866	Wed Mar 22 14:13:15 2017_x000D_	22.6433	29.2938	36.0881	0.629857	1	27.9967	8.1733	319.214	5.57133	21.7884
12867	Wed Mar 22 14:13:15 2017_x000D_	23.2571	28.9682	33.5226	0.585079	1	27.9967	8.1733	319.214	5.57133	21.3282
12868	Wed Mar 22 14:13:15 2017_x000D_	23.5621	28.7526	31.9424	0.5575	1	27.9967	8.1733	319.214	5.57133	21.0517
12869	Wed Mar 22 14:13:15 2017_x000D_	24.1689	28.2154	29.303	0.511433	1	27.9967	8.1733	319.214	5.57133	20.4044
12870	Wed Mar 22 14:13:15 2017_x000D_	24.5812	28.1045	31.9422	0.557497	1	27.9967	8.1733	319.214	5.57133	20.2217
12871	Wed Mar 22 14:13:15 2017_x000D_	24.7856	27.9961	29.3046	0.511463	1	28.5946	9.5224	0	0	18.8623
12872	Wed Mar 22 14:13:15 2017_x000D_	25.6029	27.5627	29.305	0.511469	1	28.5946	9.5224	0	0	18.2867
12873	Wed Mar 22 14:13:15 2017_x000D_	25.804	27.3485	29.3036	0.511445	1	28.5946	9.5224	0	0	18.0432
12874	Wed Mar 22 14:13:15 2017_x000D_	26.1117	27.239	25.2587	0.440848	1	28.5946	9.5224	0	0	17.8897
12875	Wed Mar 22 14:13:15 2017_x000D_	26.8282	26.913	29.3055	0.511478	1	28.9931	10.4215	36.9335	0.644611	16.633
12876	Wed Mar 22 14:13:15 2017_x000D_	27.0291	26.6989	29.3041	0.511454	1	28.9931	10.4215	36.9335	0.644611	16.3955
12877	Wed Mar 22 14:13:16 2017_x000D_	27.6414	26.3743	31.9443	0.557533	1	28.9931	10.4215	36.9335	0.644611	16.01
12878	Wed Mar 22 14:13:16 2017_x000D_	27.9459	26.159	33.5258	0.585136	1	28.9931	10.4215	36.9335	0.644611	15.7723
12879	Wed Mar 22 14:13:16 2017_x000D_	28.5579	25.8346	36.096	0.629995	1	28.5153	11.2926	104.692	1.82722	14.5421
12880	Wed Mar 22 14:13:16 2017_x000D_	28.7586	25.6206	36.0954	0.629983	1	28.5153	11.2926	104.692	1.82722	14.3301
12881	Wed Mar 22 14:13:16 2017_x000D_	29.1664	25.4044	36.0961	0.629996	1	28.5153	11.2926	104.692	1.82722	14.1268
12882	Wed Mar 22 14:13:16 2017_x000D_	29.6711	24.9756	34.4497	0.601261	1	28.5153	11.2926	104.692	1.82722	13.7317
12883	Wed Mar 22 14:13:16 2017_x000D_	29.9784	24.8664	33.5264	0.585146	1	27.3506	12.8064	104.692	1.82722	12.343
12884	Wed Mar 22 14:13:16 2017_x000D_	30.4829	24.4377	31.9424	0.557499	1	27.3506	12.8064	104.692	1.82722	12.0457
12885	Wed Mar 22 14:13:16 2017_x000D_	30.7902	24.3286	36.0971	0.630014	1	27.3506	12.8064	104.692	1.82722	12.0246
12886	Wed Mar 22 14:13:16 2017_x000D_	31.398	23.8989	36.0973	0.630016	1	27.3506	12.8064	104.692	1.82722	11.8078
12887	Wed Mar 22 14:13:16 2017_x000D_	31.7017	23.6842	34.4508	0.601279	1	27.3506	12.8064	104.692	1.82722	11.7157
12888	Wed Mar 22 14:13:16 2017_x000D_	32.0056	23.4694	36.0974	0.630018	1	26.196	14.0987	116.037	2.02522	11.0255
12889	Wed Mar 22 14:13:16 2017_x000D_	32.613	23.04	36.0975	0.63002	1	26.196	14.0987	116.037	2.02522	11.0057
12890	Wed Mar 22 14:13:16 2017_x000D_	32.9165	22.8254	34.4505	0.601275	1	26.196	14.0987	116.037	2.02522	11.0146
12891	Wed Mar 22 14:13:16 2017_x000D_	33.2202	22.6107	36.0976	0.630023	1	26.196	14.0987	116.037	2.02522	11.036
12892	Wed Mar 22 14:13:16 2017_x000D_	33.8301	22.2875	33.5261	0.585141	1	24.5542	16.4825	116.909	2.04044	10.9426
12893	Wed Mar 22 14:13:16 2017_x000D_	34.1334	22.073	31.9413	0.557481	1	24.5542	16.4825	116.909	2.04044	11.0912
12894	Wed Mar 22 14:13:16 2017_x000D_	34.843	21.6433	30.488	0.532116	1	24.5542	16.4825	116.909	2.04044	11.5106
12895	Wed Mar 22 14:13:16 2017_x000D_	35.1464	21.4288	31.9411	0.557478	1	24.5542	16.4825	116.909	2.04044	11.6902
12896	Wed Mar 22 14:13:16 2017_x000D_	35.7528	21.0001	31.9405	0.557468	1	23.8186	18.23	100.926	1.7615	12.2515
12897	Wed Mar 22 14:13:16 2017_x000D_	36.1589	20.7849	31.941	0.557476	1	23.8186	18.23	100.926	1.7615	12.602
12898	Wed Mar 22 14:13:16 2017_x000D_	36.3591	20.5715	31.94	0.557457	1	23.8186	18.23	100.926	1.7615	12.7572
12899	Wed Mar 22 14:13:17 2017_x000D_	36.765	20.3565	31.9404	0.557465	1	23.8186	18.23	100.926	1.7615	13.1199
12900	Wed Mar 22 14:13:17 2017_x000D_	37.3737	20.034	34.4533	0.601323	1	23.5408	19.5488	100.926	1.7615	13.8414
12901	Wed Mar 22 14:13:17 2017_x000D_	37.5764	19.9265	31.9413	0.557481	1	23.5408	19.5488	100.926	1.7615	14.0407
12902	Wed Mar 22 14:13:17 2017_x000D_	38.182	19.4983	31.9407	0.55747	1	23.5408	19.5488	100.926	1.7615	14.6413
12903	Wed Mar 22 14:13:17 2017_x000D_	38.3848	19.3909	34.4538	0.601332	1	23.5408	19.5488	100.926	1.7615	14.8448
12904	Wed Mar 22 14:13:17 2017_x000D_	38.8876	18.9636	36.1021	0.630101	1	23.5408	19.5488	100.926	1.7615	15.358
12905	Wed Mar 22 14:13:17 2017_x000D_	39.0902	18.8563	33.5267	0.585151	1	23.2434	21.309	100.926	1.7615	16.0355
12906	Wed Mar 22 14:13:17 2017_x000D_	39.5953	18.5351	34.4535	0.601327	1	23.2434	21.309	100.926	1.7615	16.5855
12907	Wed Mar 22 14:13:17 2017_x000D_	39.7978	18.4278	31.94	0.557458	1	23.2434	21.309	100.926	1.7615	16.8033
12908	Wed Mar 22 14:13:17 2017_x000D_	39.898	18.3211	36.103	0.630117	1	23.2434	21.309	100.926	1.7615	16.9205
12909	Wed Mar 22 14:13:17 2017_x000D_	40.303	18.1066	36.1038	0.63013	1	22.7566	22.3994	100.926	1.7615	18.0639
12910	Wed Mar 22 14:13:17 2017_x000D_	40.4027	18.0001	31.9393	0.557447	1	22.7566	22.3994	100.926	1.7615	18.1862
12911	Wed Mar 22 14:13:17 2017_x000D_	40.6026	17.787	31.9383	0.557429	1	22.7566	22.3994	100.926	1.7615	18.4324
12912	Wed Mar 22 14:13:17 2017_x000D_	40.8045	17.6798	21.3435	0.372514	1	22.7566	22.3994	100.926	1.7615	18.6548
12913	Wed Mar 22 14:13:17 2017_x000D_	40.8043	17.6797	15.6578	0.273281	1	22.0313	23.9244	100.926	1.7615	19.7844
12914	Wed Mar 22 14:13:17 2017_x000D_	40.7012	17.68	3.34359	0.0583567	1	22.0313	23.9244	100.926	1.7615	19.6865
12915	Wed Mar 22 14:13:17 2017_x000D_	40.596	17.5745	-5.80764	-0.101362	1	22.0313	23.9244	100.926	1.7615	19.6206
12916	Wed Mar 22 14:13:17 2017_x000D_	40.5958	17.5743	-11.8333	-0.20653	1	22.0313	23.9244	100.926	1.7615	19.6205
12917	Wed Mar 22 14:13:17 2017_x000D_	40.5958	17.5734	-30.6101	-0.534247	1	22.0313	23.9244	100.926	1.7615	19.6208
12918	Wed Mar 22 14:13:17 2017_x000D_	40.7011	17.6784	-34.6378	-0.604544	1	21.3257	25.0077	135	2.35619	20.7153
12919	Wed Mar 22 14:13:17 2017_x000D_	40.8041	17.6772	-49.0042	-0.855285	1	21.3257	25.0077	135	2.35619	20.8121
12920	Wed Mar 22 14:13:18 2017_x000D_	40.9093	17.7822	-52.9505	-0.924161	1	21.3257	25.0077	135	2.35619	20.874
12921	Wed Mar 22 14:13:18 2017_x000D_	41.015	17.8874	-61.6592	-1.07616	1	21.3257	25.0077	135	2.35619	20.9372
12922	Wed Mar 22 14:13:18 2017_x000D_	41.1257	18.2042	-70.796	-1.23562	1	19.944	26.5118	118.452	2.06737	22.7526
12923	Wed Mar 22 14:13:18 2017_x000D_	41.4488	18.8366	-73.6064	-1.28467	1	19.944	26.5118	118.452	2.06737	22.8334
12924	Wed Mar 22 14:13:18 2017_x000D_	41.4617	19.3649	-74.3554	-1.29775	1	19.944	26.5118	118.452	2.06737	22.6735
12925	Wed Mar 22 14:13:18 2017_x000D_	41.5717	19.6812	-70.7941	-1.23559	1	19.944	26.5118	118.452	2.06737	22.6807
12926	Wed Mar 22 14:13:18 2017_x000D_	41.7868	20.102	-70.796	-1.23562	1	18.5625	28.0157	118.452	2.06737	24.5356
12927	Wed Mar 22 14:13:18 2017_x000D_	42.0093	20.8391	-71.6733	-1.25093	1	18.5625	28.0157	118.452	2.06737	24.5205
12928	Wed Mar 22 14:13:18 2017_x000D_	42.0171	21.1558	-70.7921	-1.23556	1	18.5625	28.0157	118.452	2.06737	24.4372
12929	Wed Mar 22 14:13:18 2017_x000D_	42.2369	21.7869	-70.7921	-1.23556	1	18.5625	28.0157	118.452	2.06737	24.4801
12930	Wed Mar 22 14:13:18 2017_x000D_	42.4489	22.1011	-71.6739	-1.25094	1	17.4291	28.8645	135	2.35619	25.9178
12931	Wed Mar 22 14:13:18 2017_x000D_	42.5662	22.7323	-69.0612	-1.20534	1	17.4291	28.8645	135	2.35619	25.8743
12932	Wed Mar 22 14:13:18 2017_x000D_	42.6761	23.0476	-70.7921	-1.23556	1	17.4291	28.8645	135	2.35619	25.9084
12933	Wed Mar 22 14:13:18 2017_x000D_	42.8854	23.2562	-70.796	-1.23562	1	17.4291	28.8645	135	2.35619	26.0668
12934	Wed Mar 22 14:13:18 2017_x000D_	43.1072	23.9908	-71.6747	-1.25096	1	17.4291	28.8645	135	2.35619	26.1365
12935	Wed Mar 22 14:13:18 2017_x000D_	43.2166	24.3054	-68.0694	-1.18803	1	17.1523	30.181	100.504	1.75413	26.7184
12936	Wed Mar 22 14:13:18 2017_x000D_	43.3338	24.9354	-70.7921	-1.23556	1	17.1523	30.181	100.504	1.75413	26.7018
12937	Wed Mar 22 14:13:18 2017_x000D_	43.5452	25.2483	-71.6754	-1.25097	1	17.1523	30.181	100.504	1.75413	26.8499
12938	Wed Mar 22 14:13:18 2017_x000D_	43.7591	25.6664	-71.6775	-1.25101	1	17.1523	30.181	100.504	1.75413	26.9871
12939	Wed Mar 22 14:13:18 2017_x000D_	43.8785	26.4006	-73.6121	-1.28477	1	16.647	31.7109	103.013	1.79791	27.7444
12940	Wed Mar 22 14:13:18 2017_x000D_	43.9876	26.7141	-71.6742	-1.25095	1	16.647	31.7109	103.013	1.79791	27.7935
12941	Wed Mar 22 14:13:19 2017_x000D_	44.2086	27.4463	-70.7921	-1.23556	1	16.647	31.7109	103.013	1.79791	27.8896
12942	Wed Mar 22 14:13:19 2017_x000D_	44.4195	27.7582	-71.6766	-1.25099	1	16.647	31.7109	103.013	1.79791	28.0524
12943	Wed Mar 22 14:13:19 2017_x000D_	44.5312	28.1764	-74.3722	-1.29804	1	16.1419	33.2404	100.926	1.7615	28.8374
12944	Wed Mar 22 14:13:19 2017_x000D_	44.6475	28.8036	-71.6733	-1.25093	1	16.1419	33.2404	100.926	1.7615	28.8488
12945	Wed Mar 22 14:13:19 2017_x000D_	44.7591	29.2213	-74.3703	-1.29801	1	16.1419	33.2404	100.926	1.7615	28.8981
12946	Wed Mar 22 14:13:19 2017_x000D_	44.977	29.8468	-74.3715	-1.29803	1	16.1419	33.2404	100.926	1.7615	29.0341
12947	Wed Mar 22 14:13:19 2017_x000D_	45.0882	30.2638	-71.672	-1.25091	1	16.1419	33.2404	100.926	1.7615	29.0989
12948	Wed Mar 22 14:13:19 2017_x000D_	45.3083	30.9932	-70.7883	-1.23549	1	15.4276	34.5426	110.599	1.93032	30.0908
12949	Wed Mar 22 14:13:19 2017_x000D_	45.5186	31.3038	-71.6744	-1.25095	1	15.4276	34.5426	110.599	1.93032	30.2648
12950	Wed Mar 22 14:13:19 2017_x000D_	45.5258	31.6174	-70.7883	-1.23549	1	15.4276	34.5426	110.599	1.93032	30.24
12951	Wed Mar 22 14:13:19 2017_x000D_	45.7432	32.2412	-70.7882	-1.23549	1	15.4276	34.5426	110.599	1.93032	30.4028
12952	Wed Mar 22 14:13:19 2017_x000D_	45.8519	32.5528	-74.3748	-1.29808	1	14.7039	36.0647	100.504	1.75413	31.3454
12953	Wed Mar 22 14:13:19 2017_x000D_	45.9604	32.8645	-70.7882	-1.23549	1	14.7039	36.0647	100.504	1.75413	31.4199
12954	Wed Mar 22 14:13:19 2017_x000D_	46.175	33.3829	-71.6735	-1.25094	1	14.7039	36.0647	100.504	1.75413	31.5852
12955	Wed Mar 22 14:13:19 2017_x000D_	46.1798	33.5915	-71.6717	-1.25091	1	14.7039	36.0647	100.504	1.75413	31.5729
12956	Wed Mar 22 14:13:19 2017_x000D_	46.3967	34.2139	-71.672	-1.25091	1	14.2087	37.3729	100.926	1.7615	32.3426
12957	Wed Mar 22 14:13:19 2017_x000D_	46.5076	34.6292	-74.3769	-1.29812	1	14.2087	37.3729	100.926	1.7615	32.4152
12958	Wed Mar 22 14:13:19 2017_x000D_	46.6181	35.0441	-71.6705	-1.25089	1	14.2087	37.3729	100.926	1.7615	32.493
12959	Wed Mar 22 14:13:19 2017_x000D_	46.7242	35.2509	-74.3781	-1.29814	1	14.2087	37.3729	100.926	1.7615	32.5847
12960	Wed Mar 22 14:13:19 2017_x000D_	46.7289	35.4591	-74.3765	-1.29812	1	14.1418	38.9141	100.926	1.7615	32.7697
12961	Wed Mar 22 14:13:19 2017_x000D_	46.8347	35.6655	-71.6708	-1.25089	1	14.1418	38.9141	100.926	1.7615	32.8539
12962	Wed Mar 22 14:13:19 2017_x000D_	46.9407	35.8721	-74.3793	-1.29816	1	14.1418	38.9141	100.926	1.7615	32.9397
12963	Wed Mar 22 14:13:20 2017_x000D_	46.9522	36.3923	-68.0365	-1.18746	1	14.1418	38.9141	100.926	1.7615	32.9072
12964	Wed Mar 22 14:13:20 2017_x000D_	47.1612	36.7009	-61.5416	-1.0741	1	14.1418	38.9141	100.926	1.7615	33.0935
12965	Wed Mar 22 14:13:20 2017_x000D_	47.2668	36.907	-59.0232	-1.03015	1	14.1226	39.3543	100.926	1.7615	33.2344
12966	Wed Mar 22 14:13:20 2017_x000D_	47.473	37.1116	-46.633	-0.8139	1	14.1226	39.3543	100.926	1.7615	33.4257
12967	Wed Mar 22 14:13:20 2017_x000D_	47.5786	37.318	-40.5984	-0.708576	1	14.1226	39.3543	100.926	1.7615	33.5179
12968	Wed Mar 22 14:13:20 2017_x000D_	47.6796	37.3166	-34.1854	-0.596648	1	14.1226	39.3543	100.926	1.7615	33.6188
12969	Wed Mar 22 14:13:20 2017_x000D_	47.9893	37.6238	-16.9816	-0.296385	1	14.1226	39.3543	100.926	1.7615	33.9109
12970	Wed Mar 22 14:13:20 2017_x000D_	48.1937	37.7243	-14.1396	-0.246783	1	14.1226	39.3543	100.926	1.7615	34.1101
12971	Wed Mar 22 14:13:20 2017_x000D_	48.4989	37.8233	-4.88186	-0.0852046	1	14.1226	39.3543	100.926	1.7615	34.4104
12972	Wed Mar 22 14:13:20 2017_x000D_	48.9027	37.8166	0.987688	0.0172384	1	14.1226	39.3543	100.926	1.7615	34.8141
12973	Wed Mar 22 14:13:20 2017_x000D_	49.5079	37.8061	0.98766	0.0172379	1	14.1979	42.6613	45	0.785398	35.6422
12974	Wed Mar 22 14:13:20 2017_x000D_	49.9112	37.7992	0.987695	0.0172385	1	14.1979	42.6613	45	0.785398	36.0427
12975	Wed Mar 22 14:13:20 2017_x000D_	50.3121	37.6886	3.93197	0.0686259	1	14.1979	42.6613	45	0.785398	36.4549
12976	Wed Mar 22 14:13:20 2017_x000D_	51.2183	37.673	3.79307	0.0662016	1	14.1979	42.6613	45	0.785398	37.355
12977	Wed Mar 22 14:13:20 2017_x000D_	51.5204	37.6678	3.93374	0.0686566	1	15.044	43.3471	25.2211	0.44019	36.9159
12978	Wed Mar 22 14:13:20 2017_x000D_	51.9229	37.6609	3.93438	0.0686678	1	15.044	43.3471	25.2211	0.44019	37.3147
12979	Wed Mar 22 14:13:20 2017_x000D_	52.727	37.6469	-1.96544	-0.0343034	1	15.044	43.3471	25.2211	0.44019	38.1117
12980	Wed Mar 22 14:13:20 2017_x000D_	53.1269	37.5365	0.981472	0.0171299	1	15.044	43.3471	25.2211	0.44019	38.5236
12981	Wed Mar 22 14:13:20 2017_x000D_	53.8338	37.7315	0.987645	0.0172377	1	15.044	43.3471	25.2211	0.44019	39.1942
12982	Wed Mar 22 14:13:20 2017_x000D_	54.1332	37.6229	3.93761	0.0687243	1	15.6808	43.8064	13.7652	0.240248	38.9464
12983	Wed Mar 22 14:13:20 2017_x000D_	54.9357	37.6091	3.93883	0.0687456	1	15.6808	43.8064	13.7652	0.240248	39.7411
12984	Wed Mar 22 14:13:21 2017_x000D_	55.3367	37.6022	3.93941	0.0687557	1	15.6808	43.8064	13.7652	0.240248	40.1383
12985	Wed Mar 22 14:13:21 2017_x000D_	55.7375	37.5954	3.94005	0.0687668	1	15.6808	43.8064	13.7652	0.240248	40.5354
12986	Wed Mar 22 14:13:21 2017_x000D_	56.4383	37.5833	3.80046	0.0663305	1	15.8802	44.2526	58.2912	1.01737	41.1028
12987	Wed Mar 22 14:13:21 2017_x000D_	56.7388	37.5782	3.94147	0.0687916	1	15.8802	44.2526	58.2912	1.01737	41.4002
12988	Wed Mar 22 14:13:21 2017_x000D_	57.5354	37.3577	3.93675	0.0687093	1	15.8802	44.2526	58.2912	1.01737	42.222
12989	Wed Mar 22 14:13:21 2017_x000D_	57.9353	37.3509	3.93733	0.0687194	1	15.8802	44.2526	58.2912	1.01737	42.6177
12990	Wed Mar 22 14:13:21 2017_x000D_	58.5349	37.3406	3.93822	0.0687349	1	16.2695	45.3647	71.3715	1.24567	43.0203
12991	Wed Mar 22 14:13:21 2017_x000D_	58.9344	37.3338	3.9388	0.0687449	1	16.2695	45.3647	71.3715	1.24567	43.4142
12992	Wed Mar 22 14:13:21 2017_x000D_	59.2337	37.3287	3.79848	0.0662961	1	16.2695	45.3647	71.3715	1.24567	43.7093
12993	Wed Mar 22 14:13:21 2017_x000D_	59.5316	37.2204	6.88264	0.120125	1	16.2695	45.3647	71.3715	1.24567	44.022
12994	Wed Mar 22 14:13:21 2017_x000D_	60.3297	37.2068	6.88488	0.120164	1	16.4208	46.9095	81.1842	1.41693	44.9681
12995	Wed Mar 22 14:13:21 2017_x000D_	60.6286	37.2018	6.60616	0.115299	1	16.4208	46.9095	81.1842	1.41693	45.2611
12996	Wed Mar 22 14:13:21 2017_x000D_	61.3246	37.0866	3.93644	0.0687039	1	16.4208	46.9095	81.1842	1.41693	45.9656
12997	Wed Mar 22 14:13:21 2017_x000D_	61.7213	36.9768	6.88319	0.120134	1	16.4208	46.9095	81.1842	1.41693	46.3767
12998	Wed Mar 22 14:13:21 2017_x000D_	62.3186	36.9667	6.88491	0.120164	1	16.4208	46.9095	81.1842	1.41693	46.9624
12999	Wed Mar 22 14:13:21 2017_x000D_	62.7166	36.96	6.88603	0.120184	1	16.7906	48.4601	85.0276	1.48401	47.344
13000	Wed Mar 22 14:13:21 2017_x000D_	63.3115	36.8467	3.93343	0.0686513	1	16.7906	48.4601	85.0276	1.48401	47.9486
13001	Wed Mar 22 14:13:21 2017_x000D_	63.6095	36.8417	3.79285	0.0661977	1	16.7906	48.4601	85.0276	1.48401	48.239
13002	Wed Mar 22 14:13:21 2017_x000D_	63.9078	36.8366	3.93436	0.0686675	1	16.7906	48.4601	85.0276	1.48401	48.5297
13003	Wed Mar 22 14:13:21 2017_x000D_	64.3036	36.727	6.8849	0.120164	1	16.9513	49.7842	84.4155	1.47333	49.1196
13004	Wed Mar 22 14:13:21 2017_x000D_	64.7008	36.7203	6.886	0.120183	1	16.9513	49.7842	84.4155	1.47333	49.5043
13005	Wed Mar 22 14:13:21 2017_x000D_	64.7999	36.7187	6.6061	0.115298	1	16.9513	49.7842	84.4155	1.47333	49.6004
13006	Wed Mar 22 14:13:22 2017_x000D_	65.1969	36.712	6.60723	0.115318	1	16.9513	49.7842	84.4155	1.47333	49.9852
13007	Wed Mar 22 14:13:22 2017_x000D_	65.3953	36.7087	6.60772	0.115326	1	17.549	51.1207	82.7496	1.44425	49.9697
13008	Wed Mar 22 14:13:22 2017_x000D_	65.6914	36.6006	3.9311	0.0686107	1	17.549	51.1207	82.7496	1.44425	50.2844
13009	Wed Mar 22 14:13:22 2017_x000D_	65.8898	36.5973	3.93141	0.0686161	1	17.549	51.1207	82.7496	1.44425	50.4754
13010	Wed Mar 22 14:13:22 2017_x000D_	66.0879	36.5937	-2.01257	-0.0351259	1	17.549	51.1207	82.7496	1.44425	50.6661
13011	Wed Mar 22 14:13:22 2017_x000D_	66.3865	36.6916	-4.68666	-0.0817977	1	17.549	51.1207	82.7496	1.44425	50.9245
13012	Wed Mar 22 14:13:22 2017_x000D_	66.4842	36.5869	-7.89775	-0.137842	1	17.9376	52.2309	71.3715	1.24567	51.005
13013	Wed Mar 22 14:13:22 2017_x000D_	66.484	36.5866	-13.6024	-0.237407	1	17.9376	52.2309	71.3715	1.24567	51.0049
13014	Wed Mar 22 14:13:22 2017_x000D_	66.4839	36.5863	-19.0293	-0.332124	1	17.9376	52.2309	71.3715	1.24567	51.0049
13015	Wed Mar 22 14:13:22 2017_x000D_	66.583	36.5843	-25.2582	-0.440839	1	17.9376	52.2309	71.3715	1.24567	51.0998
13016	Wed Mar 22 14:13:22 2017_x000D_	66.5819	36.4813	-30.4965	-0.532265	1	18.3358	53.1214	79.9968	1.39621	51.0351
13017	Wed Mar 22 14:13:22 2017_x000D_	66.5817	36.4809	-35.3286	-0.616601	1	18.3358	53.1214	79.9968	1.39621	51.035
13018	Wed Mar 22 14:13:22 2017_x000D_	66.6828	36.5818	-47.1594	-0.823086	1	18.3358	53.1214	79.9968	1.39621	51.0979
13019	Wed Mar 22 14:13:22 2017_x000D_	66.6847	36.6847	-53.2786	-0.929887	1	18.3358	53.1214	79.9968	1.39621	51.0664
13020	Wed Mar 22 14:13:22 2017_x000D_	66.8846	36.7842	-59.6017	-1.04025	1	18.477	54.8826	81.9462	1.43023	51.6802
13021	Wed Mar 22 14:13:22 2017_x000D_	66.9871	36.9882	-69.6121	-1.21496	1	18.477	54.8826	81.9462	1.43023	51.7053
13022	Wed Mar 22 14:13:22 2017_x000D_	67.0896	37.1925	-77.6944	-1.35602	1	18.477	54.8826	81.9462	1.43023	51.7313
13023	Wed Mar 22 14:13:22 2017_x000D_	67.1964	37.7051	-86.4029	-1.50801	1	18.477	54.8826	81.9462	1.43023	51.6589
13024	Wed Mar 22 14:13:22 2017_x000D_	67.1996	37.9109	268.084	4.67895	1	18.6663	55.5469	83.274	1.45341	51.6383
13025	Wed Mar 22 14:13:22 2017_x000D_	67.2057	38.3221	262.623	4.58364	1	18.6663	55.5469	83.274	1.45341	51.505
13026	Wed Mar 22 14:13:22 2017_x000D_	67.2103	38.6307	256.627	4.47899	1	18.6663	55.5469	83.274	1.45341	51.407
13027	Wed Mar 22 14:13:23 2017_x000D_	67.1159	38.9406	254.737	4.446	1	18.6663	55.5469	83.274	1.45341	51.2165
13028	Wed Mar 22 14:13:23 2017_x000D_	66.9286	39.6631	253.937	4.43203	1	18.6663	55.5469	83.274	1.45341	50.8089
13029	Wed Mar 22 14:13:23 2017_x000D_	66.8358	40.0756	251.321	4.38638	1	18.6374	56.2047	83.274	1.45341	50.8255
13030	Wed Mar 22 14:13:23 2017_x000D_	66.6425	40.387	252.228	4.40221	1	18.6374	56.2047	83.274	1.45341	50.5439
13031	Wed Mar 22 14:13:23 2017_x000D_	66.4554	41.109	251.321	4.38638	1	18.6374	56.2047	83.274	1.45341	50.1442
13032	Wed Mar 22 14:13:23 2017_x000D_	66.3626	41.5211	253.937	4.43204	1	18.6374	56.2047	83.274	1.45341	49.933
13033	Wed Mar 22 14:13:23 2017_x000D_	66.174	42.1403	248.787	4.34215	1	18.8363	56.6495	79.0736	1.38009	49.5114
13034	Wed Mar 22 14:13:23 2017_x000D_	66.0782	42.3471	251.321	4.38638	1	18.8363	56.6495	79.0736	1.38009	49.3595
13035	Wed Mar 22 14:13:23 2017_x000D_	65.7939	43.1729	248.787	4.34215	1	18.8363	56.6495	79.0736	1.38009	48.8532
13036	Wed Mar 22 14:13:23 2017_x000D_	65.6981	43.3796	251.321	4.38638	1	18.8363	56.6495	79.0736	1.38009	48.7044
13037	Wed Mar 22 14:13:23 2017_x000D_	65.6055	43.7914	248.786	4.34214	1	19.016	57.5327	73.075	1.2754	48.5737
13038	Wed Mar 22 14:13:23 2017_x000D_	65.2192	44.414	248.788	4.34216	1	19.016	57.5327	73.075	1.2754	48.0295
13039	Wed Mar 22 14:13:23 2017_x000D_	65.2256	44.8234	248.786	4.34214	1	19.016	57.5327	73.075	1.2754	47.9255
13040	Wed Mar 22 14:13:23 2017_x000D_	64.9383	45.4435	251.322	4.38639	1	19.016	57.5327	73.075	1.2754	47.4869
13041	Wed Mar 22 14:13:23 2017_x000D_	64.8458	45.8549	248.786	4.34214	1	19.016	57.5327	73.075	1.2754	47.2942
13042	Wed Mar 22 14:13:23 2017_x000D_	64.6512	46.0638	248.787	4.34215	1	19.6223	58.6474	71.3715	1.24567	46.7541
13043	Wed Mar 22 14:13:23 2017_x000D_	64.3656	46.7863	245.152	4.27871	1	19.6223	58.6474	71.3715	1.24567	46.2888
13044	Wed Mar 22 14:13:23 2017_x000D_	64.1726	47.0972	246.341	4.29946	1	19.6223	58.6474	71.3715	1.24567	46.0232
13045	Wed Mar 22 14:13:23 2017_x000D_	64.1775	47.404	245.152	4.2787	1	19.6223	58.6474	71.3715	1.24567	45.9519
13046	Wed Mar 22 14:13:23 2017_x000D_	63.7932	48.128	246.341	4.29945	1	19.7825	59.9683	83.4113	1.4558	45.5756
13047	Wed Mar 22 14:13:23 2017_x000D_	63.6019	48.5412	246.341	4.29945	1	19.7825	59.9683	83.4113	1.4558	45.2849
13048	Wed Mar 22 14:13:24 2017_x000D_	63.3166	49.2629	247.689	4.32298	1	19.7825	59.9683	83.4113	1.4558	44.8311
13049	Wed Mar 22 14:13:24 2017_x000D_	63.221	49.4695	245.152	4.2787	1	19.7825	59.9683	83.4113	1.4558	44.6892
13050	Wed Mar 22 14:13:24 2017_x000D_	62.8385	50.2953	245.152	4.2787	1	19.7051	61.7205	99.9722	1.74484	44.6209
13051	Wed Mar 22 14:13:24 2017_x000D_	62.7429	50.5017	247.689	4.32299	1	19.7051	61.7205	99.9722	1.74484	44.476
13052	Wed Mar 22 14:13:24 2017_x000D_	62.4595	51.325	245.151	4.27869	1	19.7051	61.7205	99.9722	1.74484	44.0001
13053	Wed Mar 22 14:13:24 2017_x000D_	62.2667	51.6357	246.34	4.29945	1	19.7051	61.7205	99.9722	1.74484	43.7401
13054	Wed Mar 22 14:13:24 2017_x000D_	62.1729	51.944	247.689	4.32299	1	19.6471	63.0343	94.1948	1.64401	43.9481
13055	Wed Mar 22 14:13:24 2017_x000D_	61.8862	52.563	245.151	4.27869	1	19.6471	63.0343	94.1948	1.64401	43.5177
13056	Wed Mar 22 14:13:24 2017_x000D_	61.6951	52.9756	245.151	4.27869	1	19.6471	63.0343	94.1948	1.64401	43.2344
13057	Wed Mar 22 14:13:24 2017_x000D_	61.5075	53.5919	245.15	4.27868	1	19.6471	63.0343	94.1948	1.64401	42.9121
13058	Wed Mar 22 14:13:24 2017_x000D_	61.313	53.8007	245.151	4.27869	1	19.6471	63.0343	94.1948	1.64401	42.6768
13059	Wed Mar 22 14:13:24 2017_x000D_	61.1255	54.4168	245.15	4.27868	1	19.1433	64.5541	101.457	1.77075	43.1888
13060	Wed Mar 22 14:13:24 2017_x000D_	60.931	54.6255	245.151	4.27869	1	19.1433	64.5541	101.457	1.77075	42.951
13061	Wed Mar 22 14:13:24 2017_x000D_	60.8374	54.9333	248.79	4.34221	1	19.1433	64.5541	101.457	1.77075	42.7897
13062	Wed Mar 22 14:13:24 2017_x000D_	60.7436	55.2414	245.15	4.27868	1	19.1433	64.5541	101.457	1.77075	42.6299
13063	Wed Mar 22 14:13:24 2017_x000D_	60.5527	55.6537	245.15	4.27868	1	18.906	64.9857	98.9261	1.72659	42.6794
13064	Wed Mar 22 14:13:24 2017_x000D_	60.3582	55.8625	245.151	4.27869	1	18.906	64.9857	98.9261	1.72659	42.4443
13065	Wed Mar 22 14:13:24 2017_x000D_	60.2663	56.2719	247.69	4.32301	1	18.906	64.9857	98.9261	1.72659	42.2682
13066	Wed Mar 22 14:13:24 2017_x000D_	60.1691	56.3763	246.341	4.29945	1	18.906	64.9857	98.9261	1.72659	42.1517
13067	Wed Mar 22 14:13:24 2017_x000D_	60.079	56.8875	247.69	4.323	1	18.6494	65.8548	98.1191	1.7125	42.389
13068	Wed Mar 22 14:13:24 2017_x000D_	59.7856	57.0988	250.335	4.36917	1	18.6494	65.8548	98.1191	1.7125	42.0578
13069	Wed Mar 22 14:13:24 2017_x000D_	59.6955	57.6094	259.446	4.52819	1	18.6494	65.8548	98.1191	1.7125	41.8661
13070	Wed Mar 22 14:13:25 2017_x000D_	59.6955	57.6094	259.446	4.52819	1	18.6494	65.8548	98.1191	1.7125	41.8661
13071	Wed Mar 22 14:13:25 2017_x000D_	59.6016	57.9164	-86.1912	-1.50432	1	18.6494	65.8548	98.1191	1.7125	41.7145
13072	Wed Mar 22 14:13:25 2017_x000D_	59.605	58.1194	-80.6527	-1.40766	1	18.3831	66.9426	100.504	1.75413	42.1556
13073	Wed Mar 22 14:13:25 2017_x000D_	59.7088	58.421	-66.5855	-1.16214	1	18.3831	66.9426	100.504	1.75413	42.1952
13074	Wed Mar 22 14:13:25 2017_x000D_	59.8109	58.6215	-56.5748	-0.987417	1	18.3831	66.9426	100.504	1.75413	42.2552
13075	Wed Mar 22 14:13:25 2017_x000D_	59.9148	58.9236	-44.4197	-0.775269	1	18.3831	66.9426	100.504	1.75413	42.2988
13076	Wed Mar 22 14:13:25 2017_x000D_	60.1141	59.0196	-38.4382	-0.670873	1	18.3639	67.3801	100.504	1.75413	42.5791
13077	Wed Mar 22 14:13:25 2017_x000D_	60.3153	59.2175	-25.6518	-0.447708	1	18.3639	67.3801	100.504	1.75413	42.7381
13078	Wed Mar 22 14:13:25 2017_x000D_	60.6135	59.3106	-21.827	-0.380953	1	18.3639	67.3801	100.504	1.75413	43.0133
13079	Wed Mar 22 14:13:25 2017_x000D_	60.714	59.4094	-18.1859	-0.317404	1	18.3639	67.3801	100.504	1.75413	43.0937
13080	Wed Mar 22 14:13:25 2017_x000D_	61.3105	59.5955	-12.7831	-0.223108	1	18.0881	68.6862	100.504	1.75413	44.1681
13081	Wed Mar 22 14:13:25 2017_x000D_	61.7073	59.6856	-9.97753	-0.174141	1	18.0881	68.6862	100.504	1.75413	44.5381
13082	Wed Mar 22 14:13:25 2017_x000D_	62.4983	59.7641	-12.7865	-0.223167	1	18.0881	68.6862	100.504	1.75413	45.2976
13083	Wed Mar 22 14:13:25 2017_x000D_	62.8961	59.9552	-12.7831	-0.223107	1	18.0881	68.6862	100.504	1.75413	45.6507
13084	Wed Mar 22 14:13:25 2017_x000D_	63.686	60.0335	-15.53	-0.271049	1	18.0496	69.5609	82.3448	1.43719	46.6203
13085	Wed Mar 22 14:13:25 2017_x000D_	64.0832	60.2244	-15.5272	-0.271001	1	18.0496	69.5609	82.3448	1.43719	46.9709
13086	Wed Mar 22 14:13:25 2017_x000D_	64.7755	60.4067	-16.3792	-0.285871	1	18.0496	69.5609	82.3448	1.43719	47.6142
13087	Wed Mar 22 14:13:25 2017_x000D_	64.7755	60.4067	-16.3792	-0.285871	1	18.0496	69.5609	82.3448	1.43719	47.6142
13088	Wed Mar 22 14:13:25 2017_x000D_	65.4683	60.6897	-18.1955	-0.317572	1	18.0496	69.5609	82.3448	1.43719	48.2414
13089	Wed Mar 22 14:13:25 2017_x000D_	65.7648	60.7819	-21.8472	-0.381305	1	17.8316	69.5547	70.8414	1.23642	48.7294
13090	Wed Mar 22 14:13:25 2017_x000D_	66.5536	60.9608	-21.8518	-0.381386	1	17.8316	69.5547	70.8414	1.23642	49.4741
13091	Wed Mar 22 14:13:26 2017_x000D_	66.7529	61.157	-21.8479	-0.381318	1	17.8316	69.5547	70.8414	1.23642	49.6368
13092	Wed Mar 22 14:13:26 2017_x000D_	67.5437	61.5373	-21.8458	-0.38128	1	17.8316	69.5547	70.8414	1.23642	50.3545
13093	Wed Mar 22 14:13:26 2017_x000D_	67.8375	61.5285	-20.7853	-0.362772	1	17.6425	68.8926	0	0	50.7323
13094	Wed Mar 22 14:13:26 2017_x000D_	68.5293	61.9114	-21.8464	-0.381292	1	17.6425	68.8926	0	0	51.3634
13095	Wed Mar 22 14:13:26 2017_x000D_	68.8244	62.0035	-18.1883	-0.317445	1	17.6425	68.8926	0	0	51.6435
13096	Wed Mar 22 14:13:26 2017_x000D_	69.2172	62.0923	-20.7839	-0.362748	1	17.6425	68.8926	0	0	52.0211
13097	Wed Mar 22 14:13:26 2017_x000D_	69.5124	62.1844	-19.1559	-0.334334	1	17.2257	68.443	0	0	52.6599
13098	Wed Mar 22 14:13:26 2017_x000D_	70.1993	62.365	-18.1914	-0.3175	1	17.2257	68.443	0	0	53.3211
13099	Wed Mar 22 14:13:26 2017_x000D_	70.5929	62.5545	-18.1894	-0.317464	1	17.2257	68.443	0	0	53.6911
13100	Wed Mar 22 14:13:26 2017_x000D_	71.1829	62.8386	-15.5051	-0.270616	1	17.2257	68.443	0	0	54.2475
13101	Wed Mar 22 14:13:26 2017_x000D_	71.4772	62.9301	-19.1538	-0.334296	1	17.6809	68.0178	0	0	54.0363
13102	Wed Mar 22 14:13:26 2017_x000D_	72.1624	63.1102	-18.188	-0.31744	1	17.6809	68.0178	0	0	54.7021
13103	Wed Mar 22 14:13:26 2017_x000D_	72.4564	63.2019	-16.3608	-0.285549	1	17.6809	68.0178	0	0	54.9868
13104	Wed Mar 22 14:13:26 2017_x000D_	72.7498	63.2932	-18.1883	-0.317446	1	17.6809	68.0178	0	0	55.2712
13105	Wed Mar 22 14:13:26 2017_x000D_	73.5327	63.5706	-15.5024	-0.270568	1	17.6809	68.0178	0	0	56.0286
13106	Wed Mar 22 14:13:26 2017_x000D_	73.7274	63.5645	-15.5045	-0.270605	1	17.4629	68.0117	0	0	56.44
13107	Wed Mar 22 14:13:26 2017_x000D_	74.119	63.7532	-15.5017	-0.270556	1	17.4629	68.0117	0	0	56.8159
13108	Wed Mar 22 14:13:26 2017_x000D_	74.7049	63.9357	-15.5011	-0.270544	1	17.4629	68.0117	0	0	57.3869
13109	Wed Mar 22 14:13:26 2017_x000D_	75.2903	64.118	-15.5003	-0.270532	1	17.4629	68.0117	0	0	57.9583
13110	Wed Mar 22 14:13:26 2017_x000D_	75.6788	64.1059	-15.5045	-0.270605	1	18.9601	68.7107	30.8989	0.539287	56.9053
13111	Wed Mar 22 14:13:26 2017_x000D_	76.1662	64.2911	-14.72	-0.256913	1	18.9601	68.7107	30.8989	0.539287	57.3766
13112	Wed Mar 22 14:13:27 2017_x000D_	76.4575	64.2819	-15.5058	-0.270628	1	18.9601	68.7107	30.8989	0.539287	57.6677
13113	Wed Mar 22 14:13:27 2017_x000D_	76.6537	64.4762	-15.5011	-0.270545	1	18.9601	68.7107	30.8989	0.539287	57.8488
13114	Wed Mar 22 14:13:27 2017_x000D_	76.8477	64.4701	-15.5031	-0.27058	1	18.9601	68.7107	30.8989	0.539287	58.0427
13115	Wed Mar 22 14:13:27 2017_x000D_	77.2365	64.5578	-18.1956	-0.317573	1	20.0015	69.8346	31.9005	0.556768	57.4777
13116	Wed Mar 22 14:13:27 2017_x000D_	77.4325	64.7519	-18.1911	-0.317494	1	20.0015	69.8346	31.9005	0.556768	57.6555
13117	Wed Mar 22 14:13:27 2017_x000D_	77.9179	64.8362	-26.985	-0.470977	1	20.0015	69.8346	31.9005	0.556768	58.1317
13118	Wed Mar 22 14:13:27 2017_x000D_	77.8211	64.839	-33.1186	-0.578029	1	20.0015	69.8346	31.9005	0.556768	58.035
13119	Wed Mar 22 14:13:27 2017_x000D_	77.8196	64.6383	-48.6219	-0.848613	1	21.4783	70.9702	43.7106	0.762894	56.696
13120	Wed Mar 22 14:13:27 2017_x000D_	77.8188	64.5381	-54.665	-0.954084	1	21.4783	70.9702	43.7106	0.762894	56.7065
13121	Wed Mar 22 14:13:27 2017_x000D_	77.8202	64.6382	-60.8512	-1.06205	1	21.4783	70.9702	43.7106	0.762894	56.6966
13122	Wed Mar 22 14:13:27 2017_x000D_	77.8194	64.5381	-67.0472	-1.17019	1	21.4783	70.9702	43.7106	0.762894	56.7071
13123	Wed Mar 22 14:13:27 2017_x000D_	77.918	64.6354	-81.1076	-1.41559	1	21.4783	70.9702	43.7106	0.762894	56.7941
13124	Wed Mar 22 14:13:27 2017_x000D_	78.0162	64.7326	-89.3946	-1.56023	1	22.5092	72.3116	66.8528	1.1668	56.022
13125	Wed Mar 22 14:13:27 2017_x000D_	77.9228	65.0366	257.071	4.48674	1	22.5092	72.3116	66.8528	1.1668	55.8891
13126	Wed Mar 22 14:13:27 2017_x000D_	77.9249	65.2369	252.016	4.39851	1	22.5092	72.3116	66.8528	1.1668	55.8655
13127	Wed Mar 22 14:13:27 2017_x000D_	77.7344	65.5435	246.186	4.29676	1	22.5092	72.3116	66.8528	1.1668	55.6384
13128	Wed Mar 22 14:13:27 2017_x000D_	77.6407	65.8469	242.609	4.23433	1	23.0944	73.8588	82.3448	1.43719	55.1316
13129	Wed Mar 22 14:13:27 2017_x000D_	77.2598	66.4597	238.128	4.15612	1	23.0944	73.8588	82.3448	1.43719	54.6684
13130	Wed Mar 22 14:13:27 2017_x000D_	77.0693	66.766	236.648	4.13029	1	23.0944	73.8588	82.3448	1.43719	54.4389
13131	Wed Mar 22 14:13:27 2017_x000D_	76.88	67.1722	236.648	4.13029	1	23.0944	73.8588	82.3448	1.43719	54.1996
13132	Wed Mar 22 14:13:27 2017_x000D_	76.4023	67.7879	238.888	4.16938	1	23.6989	74.9687	75.8395	1.32365	53.1903
13133	Wed Mar 22 14:13:27 2017_x000D_	76.3089	68.0907	242.61	4.23434	1	23.6989	74.9687	75.8395	1.32365	53.0577
13134	Wed Mar 22 14:13:28 2017_x000D_	76.1185	68.397	241.247	4.21055	1	23.6989	74.9687	75.8395	1.32365	52.8299
13135	Wed Mar 22 14:13:28 2017_x000D_	75.7366	68.9094	242.61	4.23435	1	23.6989	74.9687	75.8395	1.32365	52.3893
13136	Wed Mar 22 14:13:28 2017_x000D_	75.4527	69.5186	240.315	4.19429	1	23.6989	74.9687	75.8395	1.32365	52.04
13137	Wed Mar 22 14:13:28 2017_x000D_	75.3605	69.9212	242.61	4.23434	1	23.8874	75.6296	60.9979	1.06461	51.7887
13138	Wed Mar 22 14:13:28 2017_x000D_	75.1701	70.2274	241.247	4.21055	1	23.8874	75.6296	60.9979	1.06461	51.5665
13139	Wed Mar 22 14:13:28 2017_x000D_	74.9798	70.5334	242.61	4.23434	1	23.8874	75.6296	60.9979	1.06461	51.3459
13140	Wed Mar 22 14:13:28 2017_x000D_	74.5991	71.1456	242.61	4.23435	1	23.8874	75.6296	60.9979	1.06461	50.9096
13141	Wed Mar 22 14:13:28 2017_x000D_	74.41	71.5514	242.61	4.23435	1	25.3719	76.5449	13.6065	0.237478	49.2917
13142	Wed Mar 22 14:13:28 2017_x000D_	74.0294	72.1636	242.611	4.23436	1	25.3719	76.5449	13.6065	0.237478	48.8544
13143	Wed Mar 22 14:13:28 2017_x000D_	73.9348	72.3665	240.315	4.19428	1	25.3719	76.5449	13.6065	0.237478	48.7423
13144	Wed Mar 22 14:13:28 2017_x000D_	73.6513	72.975	242.61	4.23435	1	25.3719	76.5449	13.6065	0.237478	48.4112
13145	Wed Mar 22 14:13:28 2017_x000D_	73.4622	73.3807	242.61	4.23435	1	25.3719	76.5449	13.6065	0.237478	48.1943
13146	Wed Mar 22 14:13:28 2017_x000D_	73.0817	73.9926	242.611	4.23436	1	26.4403	77.0114	7.25039	0.126543	46.739
13147	Wed Mar 22 14:13:28 2017_x000D_	73.0817	73.9926	242.611	4.23436	1	26.4403	77.0114	7.25039	0.126543	46.739
13148	Wed Mar 22 14:13:28 2017_x000D_	72.894	74.4978	241.247	4.21055	1	26.4403	77.0114	7.25039	0.126543	46.5217
13149	Wed Mar 22 14:13:28 2017_x000D_	72.5135	75.1097	241.247	4.21055	1	26.4403	77.0114	7.25039	0.126543	46.1124
13150	Wed Mar 22 14:13:28 2017_x000D_	72.3234	75.4155	242.611	4.23436	1	27.2909	77.4717	15.4191	0.269114	45.0794
13151	Wed Mar 22 14:13:28 2017_x000D_	72.2289	75.6183	240.314	4.19427	1	27.2909	77.4717	15.4191	0.269114	44.9762
13152	Wed Mar 22 14:13:28 2017_x000D_	71.9456	76.2263	242.611	4.23435	1	27.2909	77.4717	15.4191	0.269114	44.6721
13153	Wed Mar 22 14:13:28 2017_x000D_	71.7541	76.4326	242.611	4.23436	1	27.2909	77.4717	15.4191	0.269114	44.4753
13154	Wed Mar 22 14:13:28 2017_x000D_	71.4694	76.9413	238.886	4.16935	1	27.2909	77.4717	15.4191	0.269114	44.1817
13155	Wed Mar 22 14:13:29 2017_x000D_	71.3738	77.0443	242.611	4.23437	1	27.7064	77.92	13.0128	0.227116	43.6762
13156	Wed Mar 22 14:13:29 2017_x000D_	71.2806	77.3466	238.886	4.16935	1	27.7064	77.92	13.0128	0.227116	43.578
13157	Wed Mar 22 14:13:29 2017_x000D_	71.0918	77.7519	238.886	4.16935	1	27.7064	77.92	13.0128	0.227116	43.3857
13158	Wed Mar 22 14:13:29 2017_x000D_	70.899	77.8587	240.315	4.19428	1	27.7064	77.92	13.0128	0.227116	43.1926
13159	Wed Mar 22 14:13:29 2017_x000D_	70.8071	78.2604	235.045	4.10231	1	28.5863	77.7259	0	0	42.2242
13160	Wed Mar 22 14:13:29 2017_x000D_	70.5185	78.4706	232.887	4.06465	1	28.5863	77.7259	0	0	41.9388
13161	Wed Mar 22 14:13:29 2017_x000D_	70.6151	78.4672	219.189	3.82558	1	28.5863	77.7259	0	0	42.0353
13162	Wed Mar 22 14:13:29 2017_x000D_	70.8089	78.4598	211.485	3.69111	1	28.5863	77.7259	0	0	42.229
13163	Wed Mar 22 14:13:29 2017_x000D_	70.8084	78.4598	204.272	3.56523	1	29.0311	77.5198	0	0	41.7879
13164	Wed Mar 22 14:13:29 2017_x000D_	70.905	78.4559	193.198	3.37194	1	29.0311	77.5198	0	0	41.8844
13165	Wed Mar 22 14:13:29 2017_x000D_	70.9047	78.4555	182.224	3.1804	1	29.0311	77.5198	0	0	41.8841
13166	Wed Mar 22 14:13:29 2017_x000D_	70.9045	78.4553	176.645	3.08303	1	29.0311	77.5198	0	0	41.8838
13167	Wed Mar 22 14:13:29 2017_x000D_	70.6132	78.4661	165.038	2.88046	1	29.2486	77.5258	0	0	41.3753
13168	Wed Mar 22 14:13:29 2017_x000D_	70.5147	78.37	156.092	2.72431	1	29.2486	77.5258	0	0	41.2747
13169	Wed Mar 22 14:13:29 2017_x000D_	70.1251	78.2852	145.894	2.54634	1	29.2486	77.5258	0	0	40.8836
13170	Wed Mar 22 14:13:29 2017_x000D_	70.0253	78.0898	139.745	2.439	1	29.2486	77.5258	0	0	40.7806
13171	Wed Mar 22 14:13:29 2017_x000D_	69.5354	77.8099	135.835	2.37077	1	29.2486	77.5258	0	0	40.2878
13172	Wed Mar 22 14:13:29 2017_x000D_	69.3367	77.5185	133.942	2.33772	1	29.4661	77.5318	0	0	39.8706
13173	Wed Mar 22 14:13:29 2017_x000D_	69.0394	77.1315	131.931	2.30263	1	29.4661	77.5318	0	0	39.5753
13174	Wed Mar 22 14:13:29 2017_x000D_	68.544	76.552	133.938	2.33765	1	29.4661	77.5318	0	0	39.0902
13175	Wed Mar 22 14:13:29 2017_x000D_	68.1501	76.2679	135.83	2.37068	1	29.4661	77.5318	0	0	38.7046
13176	Wed Mar 22 14:13:30 2017_x000D_	67.7531	75.784	137.849	2.40591	1	30.3459	77.3377	0	0	37.4395
13177	Wed Mar 22 14:13:30 2017_x000D_	67.4575	75.5952	139.735	2.43884	1	30.3459	77.3377	0	0	37.1525
13178	Wed Mar 22 14:13:30 2017_x000D_	67.2594	75.4028	139.735	2.43883	1	30.3459	77.3377	0	0	36.9642
13179	Wed Mar 22 14:13:30 2017_x000D_	66.6665	74.9254	141.88	2.47628	1	30.3459	77.3377	0	0	36.4006
13180	Wed Mar 22 14:13:30 2017_x000D_	66.4682	74.7328	141.879	2.47626	1	31.6209	78.028	18.5273	0.323363	35.0028
13181	Wed Mar 22 14:13:30 2017_x000D_	66.2698	74.5401	141.878	2.47624	1	31.6209	78.028	18.5273	0.323363	34.824
13182	Wed Mar 22 14:13:30 2017_x000D_	65.7749	74.158	143.611	2.50648	1	31.6209	78.028	18.5273	0.323363	34.3726
13183	Wed Mar 22 14:13:30 2017_x000D_	65.4787	73.9687	141.88	2.47627	1	31.6209	78.028	18.5273	0.323363	34.1003
13184	Wed Mar 22 14:13:30 2017_x000D_	64.9831	73.5861	143.611	2.50648	1	31.6209	78.028	18.5273	0.323363	33.6566
13185	Wed Mar 22 14:13:30 2017_x000D_	64.7842	73.3929	143.609	2.50646	1	32.688	78.4941	19.8362	0.346207	32.4991
13186	Wed Mar 22 14:13:30 2017_x000D_	64.1887	72.9135	145.852	2.5456	1	32.688	78.4941	19.8362	0.346207	31.9912
13187	Wed Mar 22 14:13:30 2017_x000D_	63.7936	72.7271	145.855	2.54564	1	32.688	78.4941	19.8362	0.346207	31.6357
13188	Wed Mar 22 14:13:30 2017_x000D_	63.2953	72.2431	141.879	2.47626	1	32.688	78.4941	19.8362	0.346207	31.2391
13189	Wed Mar 22 14:13:30 2017_x000D_	62.9975	72.0528	143.609	2.50645	1	33.9623	79.1841	7.65515	0.133608	29.8981
13190	Wed Mar 22 14:13:30 2017_x000D_	62.7979	71.8591	143.607	2.50642	1	33.9623	79.1841	7.65515	0.133608	29.7514
13191	Wed Mar 22 14:13:30 2017_x000D_	62.5003	71.6687	141.881	2.47629	1	33.9623	79.1841	7.65515	0.133608	29.511
13192	Wed Mar 22 14:13:30 2017_x000D_	61.9025	71.1875	144.155	2.51598	1	33.9623	79.1841	7.65515	0.133608	29.062
13193	Wed Mar 22 14:13:30 2017_x000D_	61.4022	70.7019	143.603	2.50635	1	35.4635	79.6618	14.9412	0.260773	27.4426
13194	Wed Mar 22 14:13:30 2017_x000D_	61.0053	70.5144	143.607	2.50641	1	35.4635	79.6618	14.9412	0.260773	27.1304
13195	Wed Mar 22 14:13:30 2017_x000D_	60.805	70.3201	143.605	2.50638	1	35.4635	79.6618	14.9412	0.260773	27.0085
13196	Wed Mar 22 14:13:30 2017_x000D_	60.3078	70.0354	144.155	2.51598	1	35.4635	79.6618	14.9412	0.260773	26.6441
13197	Wed Mar 22 14:13:30 2017_x000D_	60.109	69.9413	141.885	2.47637	1	35.4635	79.6618	14.9412	0.260773	26.4932
13198	Wed Mar 22 14:13:31 2017_x000D_	59.9084	69.7467	141.884	2.47635	1	36.9642	80.1395	349.496	6.09985	25.1882
13199	Wed Mar 22 14:13:31 2017_x000D_	59.6072	69.4548	145.841	2.54541	1	36.9642	80.1395	349.496	6.09985	25.0373
13200	Wed Mar 22 14:13:31 2017_x000D_	59.3098	69.364	141.887	2.47639	1	36.9642	80.1395	349.496	6.09985	24.808
13201	Wed Mar 22 14:13:31 2017_x000D_	59.0064	68.9709	143.604	2.50637	1	36.9642	80.1395	349.496	6.09985	24.7102
13202	Wed Mar 22 14:13:31 2017_x000D_	58.908	68.9743	141.885	2.47635	1	37.4188	79.7156	284.692	4.96881	24.0242
13203	Wed Mar 22 14:13:31 2017_x000D_	58.707	68.7793	141.883	2.47633	1	37.4188	79.7156	284.692	4.96881	23.933
13204	Wed Mar 22 14:13:31 2017_x000D_	58.2077	68.4934	145.841	2.5454	1	37.4188	79.7156	284.692	4.96881	23.6245
13205	Wed Mar 22 14:13:31 2017_x000D_	57.9075	68.3019	152.142	2.65537	1	37.4188	79.7156	284.692	4.96881	23.4533
13206	Wed Mar 22 14:13:31 2017_x000D_	57.5064	68.0127	162.144	2.82995	1	37.4389	79.2797	289.478	5.05234	23.0141
13207	Wed Mar 22 14:13:31 2017_x000D_	57.4075	68.0162	168.192	2.9355	1	37.4389	79.2797	289.478	5.05234	22.9262
13208	Wed Mar 22 14:13:31 2017_x000D_	57.2081	67.9222	176.334	3.07761	1	37.4389	79.2797	289.478	5.05234	22.7994
13209	Wed Mar 22 14:13:31 2017_x000D_	57.0107	67.9292	187.436	3.27138	1	37.4389	79.2797	289.478	5.05234	22.625
13210	Wed Mar 22 14:13:31 2017_x000D_	56.7143	67.9391	193.394	3.37536	1	37.2618	78.4019	283.013	4.93951	22.0878
13211	Wed Mar 22 14:13:31 2017_x000D_	56.4179	67.9491	205.013	3.57816	1	37.2618	78.4019	283.013	4.93951	21.8224
13212	Wed Mar 22 14:13:31 2017_x000D_	56.222	68.0567	207.533	3.62213	1	37.2618	78.4019	283.013	4.93951	21.5989
13213	Wed Mar 22 14:13:31 2017_x000D_	55.7331	68.3761	211.241	3.68685	1	37.2618	78.4019	283.013	4.93951	21.0168
13214	Wed Mar 22 14:13:31 2017_x000D_	55.4421	68.6889	215.08	3.75385	1	37.2618	78.4019	283.013	4.93951	20.6123
13215	Wed Mar 22 14:13:31 2017_x000D_	55.0498	68.9042	215.079	3.75384	1	37.4891	78.1899	283.013	4.93951	19.8646
13216	Wed Mar 22 14:13:31 2017_x000D_	54.4633	69.3281	215.079	3.75384	1	37.4891	78.1899	283.013	4.93951	19.1482
13217	Wed Mar 22 14:13:31 2017_x000D_	54.0708	69.5435	215.079	3.75383	1	37.4891	78.1899	283.013	4.93951	18.7006
13218	Wed Mar 22 14:13:31 2017_x000D_	53.8765	69.7522	215.08	3.75385	1	37.4891	78.1899	283.013	4.93951	18.4321
13219	Wed Mar 22 14:13:32 2017_x000D_	53.1903	70.1799	213.611	3.72821	1	37.7265	77.7599	303.583	5.29852	17.2217
13220	Wed Mar 22 14:13:32 2017_x000D_	52.8947	70.291	212.65	3.71144	1	37.7265	77.7599	303.583	5.29852	16.9074
13221	Wed Mar 22 14:13:32 2017_x000D_	52.3075	70.7155	212.65	3.71145	1	37.7265	77.7599	303.583	5.29852	16.1935
13222	Wed Mar 22 14:13:32 2017_x000D_	51.9144	70.9312	212.65	3.71144	1	37.7265	77.7599	303.583	5.29852	15.7457
13223	Wed Mar 22 14:13:32 2017_x000D_	51.3269	71.3559	212.651	3.71145	1	38.843	77.1359	326.074	5.69107	13.757
13224	Wed Mar 22 14:13:32 2017_x000D_	51.0333	71.5682	219.013	3.82249	1	38.843	77.1359	326.074	5.69107	13.4016
13225	Wed Mar 22 14:13:32 2017_x000D_	50.7393	71.7807	217.374	3.79389	1	38.843	77.1359	326.074	5.69107	13.0461
13226	Wed Mar 22 14:13:32 2017_x000D_	50.1513	72.2056	217.374	3.79389	1	38.843	77.1359	326.074	5.69107	12.3363
13227	Wed Mar 22 14:13:32 2017_x000D_	49.8574	72.418	219.012	3.82248	1	40.1868	76.2998	340.102	5.9359	10.4206
13228	Wed Mar 22 14:13:32 2017_x000D_	49.2692	72.8431	219.012	3.82247	1	40.1868	76.2998	340.102	5.9359	9.71796
13229	Wed Mar 22 14:13:32 2017_x000D_	49.0768	73.1532	216.671	3.78163	1	40.1868	76.2998	340.102	5.9359	9.43044
13230	Wed Mar 22 14:13:32 2017_x000D_	48.6831	73.3694	216.671	3.78162	1	40.1868	76.2998	340.102	5.9359	8.98746
13231	Wed Mar 22 14:13:32 2017_x000D_	48.1963	73.8922	217.376	3.79392	1	40.1868	76.2998	340.102	5.9359	8.36353
13232	Wed Mar 22 14:13:32 2017_x000D_	47.8998	74.0039	216.671	3.78163	1	40.6415	75.8757	340.102	5.9359	7.49577
13233	Wed Mar 22 14:13:32 2017_x000D_	47.3134	74.5304	219.012	3.82249	1	40.6415	75.8757	340.102	5.9359	6.80618
13234	Wed Mar 22 14:13:32 2017_x000D_	47.1187	74.7396	219.013	3.82249	1	40.6415	75.8757	340.102	5.9359	6.57608
13235	Wed Mar 22 14:13:32 2017_x000D_	46.7245	74.9561	219.012	3.82248	1	40.6415	75.8757	340.102	5.9359	6.15212
13236	Wed Mar 22 14:13:32 2017_x000D_	46.335	75.3745	219.013	3.82249	1	41.0962	75.4517	345.308	6.02676	5.23937
13237	Wed Mar 22 14:13:32 2017_x000D_	45.9406	75.5911	219.012	3.82248	1	41.0962	75.4517	345.308	6.02676	4.84641
13238	Wed Mar 22 14:13:32 2017_x000D_	45.451	76.0135	217.376	3.79392	1	41.0962	75.4517	345.308	6.02676	4.39089
13239	Wed Mar 22 14:13:32 2017_x000D_	45.1565	76.2264	219.012	3.82248	1	41.0962	75.4517	345.308	6.02676	4.13355
13240	Wed Mar 22 14:13:33 2017_x000D_	44.7642	76.5442	216.673	3.78166	1	41.8189	73.9431	335.404	5.8539	3.92944
13241	Wed Mar 22 14:13:33 2017_x000D_	44.5669	76.6526	219.012	3.82247	1	41.8189	73.9431	335.404	5.8539	3.85913
13242	Wed Mar 22 14:13:33 2017_x000D_	44.372	76.8619	219.012	3.82248	1	41.8189	73.9431	335.404	5.8539	3.87785
13243	Wed Mar 22 14:13:33 2017_x000D_	44.077	77.0751	217.376	3.79392	1	41.8189	73.9431	335.404	5.8539	3.86114
13244	Wed Mar 22 14:13:33 2017_x000D_	43.7823	77.2882	219.012	3.82247	1	41.8189	73.9431	335.404	5.8539	3.87874
13245	Wed Mar 22 14:13:33 2017_x000D_	43.2922	77.711	217.376	3.79393	1	42.9763	72.4462	315	5.49779	5.27427
13246	Wed Mar 22 14:13:33 2017_x000D_	43.1947	77.8156	216.674	3.78168	1	42.9763	72.4462	315	5.49779	5.37384
13247	Wed Mar 22 14:13:33 2017_x000D_	42.9973	77.9241	219.012	3.82247	1	42.9763	72.4462	315	5.49779	5.47794
13248	Wed Mar 22 14:13:33 2017_x000D_	42.6022	78.1413	219.011	3.82246	1	42.9763	72.4462	315	5.49779	5.70737
13249	Wed Mar 22 14:13:33 2017_x000D_	42.5045	78.2461	215.085	3.75394	1	44.755	71.6221	0	0	6.99586
13250	Wed Mar 22 14:13:33 2017_x000D_	42.3094	78.4556	215.085	3.75395	1	44.755	71.6221	0	0	7.25794
13251	Wed Mar 22 14:13:33 2017_x000D_	42.014	78.669	208.793	3.64412	1	44.755	71.6221	0	0	7.56121
13252	Wed Mar 22 14:13:33 2017_x000D_	42.0164	78.7699	206.206	3.59897	1	44.755	71.6221	0	0	7.65447
13253	Wed Mar 22 14:13:33 2017_x000D_	42.0133	78.6689	196.297	3.42603	1	46.4927	71.6707	0	0	8.30902
13254	Wed Mar 22 14:13:33 2017_x000D_	42.0132	78.6688	190.779	3.32972	1	46.4927	71.6707	0	0	8.30899
13255	Wed Mar 22 14:13:33 2017_x000D_	41.8177	78.878	179.316	3.12965	1	46.4927	71.6707	0	0	8.59074
13256	Wed Mar 22 14:13:33 2017_x000D_	41.6148	78.7844	170.773	2.98055	1	46.4927	71.6707	0	0	8.62546
13257	Wed Mar 22 14:13:33 2017_x000D_	41.3119	78.6945	161.735	2.82281	1	48.2299	71.7194	0	0	9.82399
13258	Wed Mar 22 14:13:33 2017_x000D_	41.3119	78.6945	161.735	2.82281	1	48.2299	71.7194	0	0	9.82399
13259	Wed Mar 22 14:13:33 2017_x000D_	41.0113	78.7054	150.366	2.62438	1	48.2299	71.7194	0	0	10.0455
13260	Wed Mar 22 14:13:33 2017_x000D_	40.9088	78.6081	146.52	2.55725	1	48.2299	71.7194	0	0	10.0525
13261	Wed Mar 22 14:13:33 2017_x000D_	40.5031	78.4212	138.605	2.41911	1	48.2299	71.7194	0	0	10.2283
13262	Wed Mar 22 14:13:34 2017_x000D_	40.3953	78.1217	134.6	2.34921	1	49.9668	71.768	4.69631	0.0819661	11.4884
13263	Wed Mar 22 14:13:34 2017_x000D_	40.0868	77.8298	130.626	2.27985	1	49.9668	71.768	4.69631	0.0819661	11.5914
13264	Wed Mar 22 14:13:34 2017_x000D_	39.881	77.6352	130.627	2.27986	1	49.9668	71.768	4.69631	0.0819661	11.6682
13265	Wed Mar 22 14:13:34 2017_x000D_	39.361	76.9457	126.713	2.21157	1	49.9668	71.768	4.69631	0.0819661	11.8022
13266	Wed Mar 22 14:13:34 2017_x000D_	39.1549	76.7508	126.715	2.2116	1	51.4758	72.0287	8.92614	0.155791	13.1948
13267	Wed Mar 22 14:13:34 2017_x000D_	38.9435	76.3532	126.713	2.21155	1	51.4758	72.0287	8.92614	0.155791	13.2574
13268	Wed Mar 22 14:13:34 2017_x000D_	38.5283	75.8617	128.379	2.24064	1	51.4758	72.0287	8.92614	0.155791	13.5029
13269	Wed Mar 22 14:13:34 2017_x000D_	38.3191	75.5648	126.714	2.21157	1	51.4758	72.0287	8.92614	0.155791	13.6236
13270	Wed Mar 22 14:13:34 2017_x000D_	37.9006	74.9711	126.713	2.21156	1	52.5506	72.2771	0	0	14.8956
13271	Wed Mar 22 14:13:34 2017_x000D_	37.6939	74.7755	126.715	2.21159	1	52.5506	72.2771	0	0	15.0653
13272	Wed Mar 22 14:13:34 2017_x000D_	37.4818	74.3768	126.712	2.21155	1	52.5506	72.2771	0	0	15.2144
13273	Wed Mar 22 14:13:34 2017_x000D_	37.0626	73.782	126.712	2.21154	1	52.5506	72.2771	0	0	15.5609
13274	Wed Mar 22 14:13:34 2017_x000D_	36.8555	73.586	126.713	2.21157	1	52.5506	72.2771	0	0	15.7496
13275	Wed Mar 22 14:13:34 2017_x000D_	36.545	73.2917	122.91	2.14519	1	54.4825	72.7678	0	0	17.9451
13276	Wed Mar 22 14:13:34 2017_x000D_	36.3268	72.6888	122.905	2.1451	1	54.4825	72.7678	0	0	18.1559
13277	Wed Mar 22 14:13:34 2017_x000D_	36.1167	72.3908	124.387	2.17096	1	54.4825	72.7678	0	0	18.3697
13278	Wed Mar 22 14:13:34 2017_x000D_	35.6963	71.7942	124.387	2.17096	1	54.4825	72.7678	0	0	18.8114
13279	Wed Mar 22 14:13:34 2017_x000D_	35.4858	71.4955	122.907	2.14514	1	56.2074	73.0343	0	0	20.7787
13280	Wed Mar 22 14:13:34 2017_x000D_	35.0648	70.8981	122.908	2.14515	1	56.2074	73.0343	0	0	21.2502
13281	Wed Mar 22 14:13:34 2017_x000D_	34.9555	70.5961	121.94	2.12825	1	56.2074	73.0343	0	0	21.3913
13282	Wed Mar 22 14:13:34 2017_x000D_	34.534	69.9979	121.941	2.12828	1	56.2074	73.0343	0	0	21.8851
13283	Wed Mar 22 14:13:35 2017_x000D_	34.323	69.6984	120.53	2.10364	1	57.9318	73.3008	0	0	23.8821
13284	Wed Mar 22 14:13:35 2017_x000D_	34.2131	69.3957	124.383	2.17088	1	57.9318	73.3008	0	0	24.038
13285	Wed Mar 22 14:13:35 2017_x000D_	34.1064	69.195	121.939	2.12824	1	57.9318	73.3008	0	0	24.1766
13286	Wed Mar 22 14:13:35 2017_x000D_	33.788	68.6941	122.904	2.14508	1	57.9318	73.3008	0	0	24.5794
13287	Wed Mar 22 14:13:35 2017_x000D_	33.5768	68.3944	124.381	2.17086	1	58.9948	73.7669	13.7652	0.240248	25.9796
13288	Wed Mar 22 14:13:35 2017_x000D_	33.3625	67.9922	124.379	2.17083	1	58.9948	73.7669	13.7652	0.240248	26.2747
13289	Wed Mar 22 14:13:35 2017_x000D_	33.1539	67.7943	124.381	2.17087	1	58.9948	73.7669	13.7652	0.240248	26.5221
13290	Wed Mar 22 14:13:35 2017_x000D_	32.9395	67.3917	124.38	2.17083	1	58.9948	73.7669	13.7652	0.240248	26.8239
13291	Wed Mar 22 14:13:35 2017_x000D_	32.835	67.2928	128.349	2.2401	1	58.9948	73.7669	13.7652	0.240248	26.949
13292	Wed Mar 22 14:13:35 2017_x000D_	32.7308	67.1936	124.382	2.17087	1	60.2638	74.4569	15.3268	0.267503	28.4749
13293	Wed Mar 22 14:13:35 2017_x000D_	32.5128	66.6884	130.571	2.27889	1	60.2638	74.4569	15.3268	0.267503	28.8178
13294	Wed Mar 22 14:13:35 2017_x000D_	32.2023	66.4936	136.495	2.38229	1	60.2638	74.4569	15.3268	0.267503	29.1695
13295	Wed Mar 22 14:13:35 2017_x000D_	31.9901	66.1932	147.03	2.56617	1	60.2638	74.4569	15.3268	0.267503	29.4566
13296	Wed Mar 22 14:13:35 2017_x000D_	31.9898	66.1934	155.027	2.70573	1	61.099	75.1345	61.0268	1.06512	30.4514
13297	Wed Mar 22 14:13:35 2017_x000D_	31.7835	66.0981	170.407	2.97416	1	61.099	75.1345	61.0268	1.06512	30.6766
13298	Wed Mar 22 14:13:35 2017_x000D_	31.5804	66.1048	176.056	3.07275	1	61.099	75.1345	61.0268	1.06512	30.8688
13299	Wed Mar 22 14:13:35 2017_x000D_	31.3746	66.0093	190.406	3.32322	1	61.099	75.1345	61.0268	1.06512	31.0936
13300	Wed Mar 22 14:13:35 2017_x000D_	31.2732	66.0126	196.658	3.43233	1	61.5007	75.8	69.4616	1.21233	31.7726
13301	Wed Mar 22 14:13:35 2017_x000D_	31.07	66.0191	202.165	3.52845	1	61.5007	75.8	69.4616	1.21233	31.9639
13302	Wed Mar 22 14:13:35 2017_x000D_	30.9715	66.1249	205.918	3.59395	1	61.5007	75.8	69.4616	1.21233	32.0256
13303	Wed Mar 22 14:13:35 2017_x000D_	30.5681	66.2402	216.482	3.77833	1	61.5007	75.8	69.4616	1.21233	32.3762
13304	Wed Mar 22 14:13:35 2017_x000D_	30.4695	66.3459	220.633	3.85077	1	61.4795	76.2356	85.0276	1.48401	32.5488
13305	Wed Mar 22 14:13:36 2017_x000D_	29.9759	66.8746	224.846	3.9243	1	61.4795	76.2356	85.0276	1.48401	32.865
13306	Wed Mar 22 14:13:36 2017_x000D_	29.7783	67.0862	224.846	3.92431	1	61.4795	76.2356	85.0276	1.48401	32.9951
13307	Wed Mar 22 14:13:36 2017_x000D_	29.0806	67.6218	220.633	3.85078	1	61.4795	76.2356	85.0276	1.48401	33.5244
13308	Wed Mar 22 14:13:36 2017_x000D_	28.8861	67.9359	222.885	3.89008	1	61.4795	76.2356	85.0276	1.48401	33.6335
13309	Wed Mar 22 14:13:36 2017_x000D_	28.5865	68.1509	221.067	3.85835	1	61.6962	76.2416	82.7496	1.44425	34.0839
13310	Wed Mar 22 14:13:36 2017_x000D_	27.9905	68.6834	218.846	3.81959	1	61.6962	76.2416	82.7496	1.44425	34.5427
13311	Wed Mar 22 14:13:36 2017_x000D_	27.691	68.8983	220.634	3.85079	1	61.6962	76.2416	82.7496	1.44425	34.789
13312	Wed Mar 22 14:13:36 2017_x000D_	27.3912	69.1135	218.846	3.81958	1	61.6962	76.2416	82.7496	1.44425	35.0377
13313	Wed Mar 22 14:13:36 2017_x000D_	26.8939	69.5403	220.633	3.85078	1	61.6962	76.2416	82.7496	1.44425	35.4416
13314	Wed Mar 22 14:13:36 2017_x000D_	26.5941	69.7555	218.846	3.81958	1	61.6962	76.2416	82.7496	1.44425	35.6963
13315	Wed Mar 22 14:13:36 2017_x000D_	26.0008	70.3908	218.847	3.8196	1	61.6962	76.2416	82.7496	1.44425	36.1717
13316	Wed Mar 22 14:13:36 2017_x000D_	25.701	70.606	220.634	3.85079	1	61.6962	76.2416	82.7496	1.44425	36.4337
13317	Wed Mar 22 14:13:36 2017_x000D_	25.1011	71.0366	220.633	3.85078	1	61.6962	76.2416	73.8029	1.2881	36.9634
13318	Wed Mar 22 14:13:36 2017_x000D_	24.9032	71.2485	220.633	3.85078	1	61.6962	76.2416	73.8029	1.2881	37.1303
13319	Wed Mar 22 14:13:36 2017_x000D_	24.7054	71.4604	220.634	3.85079	1	61.6962	76.2416	73.8029	1.2881	37.2985
13320	Wed Mar 22 14:13:36 2017_x000D_	24.1052	71.8912	220.633	3.85078	1	61.6962	76.2416	73.8029	1.2881	37.8419
13321	Wed Mar 22 14:13:36 2017_x000D_	23.805	72.1068	218.847	3.8196	1	61.6962	76.2416	73.8029	1.2881	38.1161
13322	Wed Mar 22 14:13:36 2017_x000D_	23.3069	72.5341	220.633	3.85077	1	61.7068	76.0238	85.8052	1.49758	38.5581
13323	Wed Mar 22 14:13:36 2017_x000D_	23.0065	72.7498	218.847	3.8196	1	61.7068	76.0238	85.8052	1.49758	38.8385
13324	Wed Mar 22 14:13:36 2017_x000D_	22.4059	73.181	218.846	3.81959	1	61.7068	76.0238	85.8052	1.49758	39.4036
13325	Wed Mar 22 14:13:36 2017_x000D_	22.2078	73.393	218.847	3.8196	1	61.7068	76.0238	85.8052	1.49758	39.5865
13326	Wed Mar 22 14:13:37 2017_x000D_	21.9075	73.6086	220.632	3.85076	1	61.6856	76.4594	82.7496	1.44425	39.8801
13327	Wed Mar 22 14:13:37 2017_x000D_	21.5046	73.828	220.631	3.85074	1	61.6856	76.4594	82.7496	1.44425	40.2671
13328	Wed Mar 22 14:13:37 2017_x000D_	21.1118	74.3546	222.881	3.89001	1	61.6856	76.4594	82.7496	1.44425	40.6284
13329	Wed Mar 22 14:13:37 2017_x000D_	20.9137	74.5667	222.881	3.89001	1	61.6856	76.4594	82.7496	1.44425	40.8158
13330	Wed Mar 22 14:13:37 2017_x000D_	20.309	74.896	220.632	3.85075	1	61.4689	76.4534	81.9462	1.43023	41.1894
13331	Wed Mar 22 14:13:37 2017_x000D_	20.1143	75.2106	222.881	3.89	1	61.4689	76.4534	81.9462	1.43023	41.3733
13332	Wed Mar 22 14:13:37 2017_x000D_	19.6153	75.6387	221.065	3.85832	1	61.4689	76.4534	81.9462	1.43023	41.8615
13333	Wed Mar 22 14:13:37 2017_x000D_	19.3146	75.8546	222.88	3.88999	1	61.4689	76.4534	81.9462	1.43023	42.1586
13334	Wed Mar 22 14:13:37 2017_x000D_	18.9181	76.2791	222.88	3.89	1	61.4689	76.4534	81.9462	1.43023	42.5512
13335	Wed Mar 22 14:13:37 2017_x000D_	18.7199	76.4914	222.88	3.89	1	61.4689	76.4534	81.9462	1.43023	42.749
13336	Wed Mar 22 14:13:37 2017_x000D_	18.5181	76.6013	220.633	3.85076	1	61.4689	76.4534	81.9462	1.43023	42.9511
13337	Wed Mar 22 14:13:37 2017_x000D_	18.1215	77.0259	220.633	3.85078	1	61.4795	76.2356	81.9462	1.43023	43.3652
13338	Wed Mar 22 14:13:37 2017_x000D_	17.9162	77.0335	220.632	3.85076	1	61.4795	76.2356	81.9462	1.43023	43.5706
13339	Wed Mar 22 14:13:37 2017_x000D_	17.615	77.2497	218.848	3.81962	1	61.4795	76.2356	81.9462	1.43023	43.8762
13340	Wed Mar 22 14:13:37 2017_x000D_	17.5195	77.4582	220.633	3.85076	1	61.4795	76.2356	81.9462	1.43023	43.977
13341	Wed Mar 22 14:13:37 2017_x000D_	17.3175	77.5682	218.235	3.80892	1	61.6856	76.4594	82.7496	1.44425	44.382
13342	Wed Mar 22 14:13:37 2017_x000D_	17.0163	77.7845	216.496	3.77857	1	61.6856	76.4594	82.7496	1.44425	44.689
13343	Wed Mar 22 14:13:37 2017_x000D_	16.9169	77.8907	212.47	3.7083	1	61.6856	76.4594	82.7496	1.44425	44.7916
13344	Wed Mar 22 14:13:37 2017_x000D_	16.8139	77.8946	205.996	3.5953	1	61.6856	76.4594	82.7496	1.44425	44.8946
13345	Wed Mar 22 14:13:37 2017_x000D_	17.0222	77.989	190.642	3.32733	1	61.675	76.6771	83.274	1.45341	44.6721
13346	Wed Mar 22 14:13:37 2017_x000D_	17.0218	77.9887	179.298	3.12934	1	61.675	76.6771	83.274	1.45341	44.6725
13347	Wed Mar 22 14:13:38 2017_x000D_	17.1244	77.9843	167.452	2.92258	1	61.675	76.6771	83.274	1.45341	44.5698
13348	Wed Mar 22 14:13:38 2017_x000D_	17.0218	77.9879	160.956	2.80922	1	61.675	76.6771	83.274	1.45341	44.6724
13349	Wed Mar 22 14:13:38 2017_x000D_	16.9157	77.8887	143.541	2.50526	1	61.675	76.6771	83.274	1.45341	44.7757
13350	Wed Mar 22 14:13:38 2017_x000D_	16.8131	77.8923	137.189	2.3944	1	61.675	76.6771	72.6648	1.26824	44.8784
13351	Wed Mar 22 14:13:38 2017_x000D_	16.4981	77.6989	126.668	2.21077	1	61.675	76.6771	72.6648	1.26824	45.1885
13352	Wed Mar 22 14:13:38 2017_x000D_	16.4981	77.6989	126.668	2.21077	1	61.675	76.6771	72.6648	1.26824	45.1885
13353	Wed Mar 22 14:13:38 2017_x000D_	16.2783	77.2967	118.691	2.07155	1	61.675	76.6771	72.6648	1.26824	45.4009
13354	Wed Mar 22 14:13:38 2017_x000D_	16.1648	76.9931	114.943	2.00613	1	61.8493	77.554	70.7282	1.23444	45.6879
13355	Wed Mar 22 14:13:38 2017_x000D_	15.8311	76.2873	113.354	1.9784	1	61.8493	77.554	70.7282	1.23444	46.0356
13356	Wed Mar 22 14:13:38 2017_x000D_	15.6144	75.987	112.327	1.96048	1	61.8493	77.554	70.7282	1.23444	46.2614
13357	Wed Mar 22 14:13:38 2017_x000D_	15.2762	75.1773	114.944	2.00616	1	61.8493	77.554	70.7282	1.23444	46.6337
13358	Wed Mar 22 14:13:38 2017_x000D_	15.1624	74.8733	113.356	1.97843	1	62.6521	78.884	46.0943	0.804497	47.6588
13359	Wed Mar 22 14:13:38 2017_x000D_	14.8274	74.165	114.944	2.00615	1	62.6521	78.884	46.0943	0.804497	48.057
13360	Wed Mar 22 14:13:38 2017_x000D_	14.6102	73.8642	116.077	2.02593	1	62.6521	78.884	46.0943	0.804497	48.3034
13361	Wed Mar 22 14:13:38 2017_x000D_	14.5992	73.5556	114.942	2.00612	1	62.6521	78.884	46.0943	0.804497	48.3474
13362	Wed Mar 22 14:13:38 2017_x000D_	14.1607	72.8503	116.076	2.02591	1	63.4652	79.9959	57.3179	1.00039	49.8196
13363	Wed Mar 22 14:13:38 2017_x000D_	14.0499	72.648	118.682	2.07139	1	63.4652	79.9959	57.3179	1.00039	49.9586
13364	Wed Mar 22 14:13:38 2017_x000D_	13.8285	72.2434	118.682	2.07139	1	63.4652	79.9959	57.3179	1.00039	50.2385
13365	Wed Mar 22 14:13:38 2017_x000D_	13.6034	71.7358	120.013	2.09463	1	63.4652	79.9959	57.3179	1.00039	50.5414
13366	Wed Mar 22 14:13:38 2017_x000D_	13.3855	71.4336	118.682	2.07139	1	63.4652	79.9959	57.3179	1.00039	50.8064
13367	Wed Mar 22 14:13:38 2017_x000D_	13.1563	70.8221	118.679	2.07134	1	64.2781	81.1074	45	0.785398	52.1462
13368	Wed Mar 22 14:13:38 2017_x000D_	12.9383	70.5199	120.012	2.09461	1	64.2781	81.1074	45	0.785398	52.4201
13369	Wed Mar 22 14:13:39 2017_x000D_	12.72	70.2172	118.682	2.07139	1	64.2781	81.1074	45	0.785398	52.6957
13370	Wed Mar 22 14:13:39 2017_x000D_	12.4905	69.6048	118.679	2.07134	1	64.2781	81.1074	45	0.785398	53.0496
13371	Wed Mar 22 14:13:39 2017_x000D_	12.2758	69.4052	118.682	2.07139	1	64.6898	81.5543	31.7175	0.553574	53.8036
13372	Wed Mar 22 14:13:39 2017_x000D_	12.0459	68.7922	118.679	2.07134	1	64.6898	81.5543	31.7175	0.553574	54.1687
13373	Wed Mar 22 14:13:39 2017_x000D_	11.9312	68.4858	117.316	2.04754	1	64.6898	81.5543	31.7175	0.553574	54.3531
13374	Wed Mar 22 14:13:39 2017_x000D_	11.4974	67.9821	116.084	2.02605	1	64.6898	81.5543	31.7175	0.553574	54.8966
13375	Wed Mar 22 14:13:39 2017_x000D_	11.4822	67.5684	116.079	2.02595	1	65.5236	82.2304	19.8977	0.347281	55.9951
13376	Wed Mar 22 14:13:39 2017_x000D_	11.2671	67.3681	116.082	2.02601	1	65.5236	82.2304	19.8977	0.347281	56.2553
13377	Wed Mar 22 14:13:39 2017_x000D_	11.0366	66.7536	116.08	2.02598	1	65.5236	82.2304	19.8977	0.347281	56.6424
13378	Wed Mar 22 14:13:39 2017_x000D_	10.9252	66.5499	113.374	1.97875	1	65.5236	82.2304	19.8977	0.347281	56.8055
13379	Wed Mar 22 14:13:39 2017_x000D_	10.8136	66.3459	116.081	2.02599	1	65.5236	82.2304	19.8977	0.347281	56.9693
13380	Wed Mar 22 14:13:39 2017_x000D_	10.5828	65.7307	116.079	2.02595	1	66.3785	82.4715	0	0	58.253
13381	Wed Mar 22 14:13:39 2017_x000D_	10.4713	65.5267	113.375	1.97876	1	66.3785	82.4715	0	0	58.4187
13382	Wed Mar 22 14:13:39 2017_x000D_	10.248	65.1183	113.376	1.97878	1	66.3785	82.4715	0	0	58.7517
13383	Wed Mar 22 14:13:39 2017_x000D_	10.2403	64.9109	113.374	1.97874	1	66.3785	82.4715	0	0	58.8207
13384	Wed Mar 22 14:13:39 2017_x000D_	10.0206	64.6058	112.354	1.96094	1	67.2441	82.4952	0	0	59.9546
13385	Wed Mar 22 14:13:39 2017_x000D_	9.90903	64.4015	109.662	1.91397	1	67.2441	82.4952	0	0	60.1223
13386	Wed Mar 22 14:13:39 2017_x000D_	9.90127	64.1939	109.66	1.91393	1	67.2441	82.4952	0	0	60.1925
13387	Wed Mar 22 14:13:39 2017_x000D_	9.79785	64.1976	95.1597	1.66085	1	67.2441	82.4952	0	0	60.2899
13388	Wed Mar 22 14:13:39 2017_x000D_	9.8019	64.3014	89.273	1.55811	1	67.6768	82.507	0	0	60.6708
13389	Wed Mar 22 14:13:39 2017_x000D_	9.70197	64.4091	74.548	1.30111	1	67.6768	82.507	0	0	60.734
13390	Wed Mar 22 14:13:40 2017_x000D_	9.70584	64.5132	68.0707	1.18806	1	67.6768	82.507	0	0	60.6993
13391	Wed Mar 22 14:13:40 2017_x000D_	9.70188	64.4097	61.5231	1.07378	1	67.6768	82.507	0	0	60.7339
13392	Wed Mar 22 14:13:40 2017_x000D_	9.80173	64.3032	49.0196	0.855553	1	67.6768	82.507	0	0	60.6704
13393	Wed Mar 22 14:13:40 2017_x000D_	10.0013	64.0896	32.2578	0.563005	1	68.9642	82.76	11.8351	0.206561	61.8483
13394	Wed Mar 22 14:13:40 2017_x000D_	10.1013	63.9827	28.3375	0.494583	1	68.9642	82.76	11.8351	0.206561	61.7853
13395	Wed Mar 22 14:13:40 2017_x000D_	10.3054	63.8726	25.7235	0.44896	1	68.9642	82.76	11.8351	0.206561	61.6246
13396	Wed Mar 22 14:13:40 2017_x000D_	10.5094	63.7625	23.0007	0.401438	1	68.9642	82.76	11.8351	0.206561	61.4644
13397	Wed Mar 22 14:13:40 2017_x000D_	11.2253	63.4292	19.2622	0.336188	1	70.6622	83.4593	6.726	0.117391	62.7212
13398	Wed Mar 22 14:13:40 2017_x000D_	11.6409	63.4167	19.2648	0.336234	1	70.6622	83.4593	6.726	0.117391	62.3315
13399	Wed Mar 22 14:13:40 2017_x000D_	12.2564	63.1905	19.2646	0.33623	1	70.6622	83.4593	6.726	0.117391	61.8228
13400	Wed Mar 22 14:13:40 2017_x000D_	12.6641	62.9706	19.263	0.336203	1	70.6622	83.4593	6.726	0.117391	61.5107
13401	Wed Mar 22 14:13:40 2017_x000D_	13.0754	62.8545	16.4717	0.287486	1	71.9489	83.712	4.95231	0.0864341	62.459
13402	Wed Mar 22 14:13:40 2017_x000D_	13.694	62.7323	19.2655	0.336246	1	71.9489	83.712	4.95231	0.0864341	61.9175
13403	Wed Mar 22 14:13:40 2017_x000D_	14.1013	62.5126	19.2639	0.336219	1	71.9489	83.712	4.95231	0.0864341	61.6097
13404	Wed Mar 22 14:13:40 2017_x000D_	14.7156	62.2868	19.2637	0.336216	1	71.9489	83.712	4.95231	0.0864341	61.1121
13405	Wed Mar 22 14:13:40 2017_x000D_	15.1299	62.2746	19.2664	0.336261	1	73.03	83.7415	0	0	61.7515
13406	Wed Mar 22 14:13:40 2017_x000D_	15.4334	62.0581	20.1779	0.352171	1	73.03	83.7415	0	0	61.543
13407	Wed Mar 22 14:13:40 2017_x000D_	16.0471	61.8326	20.1779	0.352171	1	73.03	83.7415	0	0	61.0496
13408	Wed Mar 22 14:13:40 2017_x000D_	16.3573	61.8235	19.2659	0.336253	1	73.03	83.7415	0	0	60.7634
13409	Wed Mar 22 14:13:40 2017_x000D_	16.9706	61.5981	19.2657	0.336249	1	73.03	83.7415	0	0	60.2743
13410	Wed Mar 22 14:13:40 2017_x000D_	17.3803	61.4824	16.4695	0.287448	1	73.8947	83.7652	0	0	60.7487
13411	Wed Mar 22 14:13:41 2017_x000D_	17.9931	61.2572	16.4686	0.287431	1	73.8947	83.7652	0	0	60.2627
13412	Wed Mar 22 14:13:41 2017_x000D_	18.4027	61.1417	19.2666	0.336265	1	73.8947	83.7652	0	0	59.9265
13413	Wed Mar 22 14:13:41 2017_x000D_	18.709	61.0291	17.2532	0.301126	1	73.8947	83.7652	0	0	59.6858
13414	Wed Mar 22 14:13:41 2017_x000D_	19.4241	60.8011	16.4679	0.287419	1	74.5432	83.7829	351.946	6.14262	59.7183
13415	Wed Mar 22 14:13:41 2017_x000D_	19.8332	60.6858	19.2675	0.33628	1	74.5432	83.7829	351.946	6.14262	59.3857
13416	Wed Mar 22 14:13:41 2017_x000D_	20.6509	60.4551	19.2685	0.336299	1	74.5432	83.7829	351.946	6.14262	58.7245
13417	Wed Mar 22 14:13:41 2017_x000D_	21.0561	60.2363	19.267	0.336272	1	74.5432	83.7829	351.946	6.14262	58.4407
13418	Wed Mar 22 14:13:41 2017_x000D_	21.6704	60.1151	16.4674	0.28741	1	75.4296	83.372	352.434	6.15113	58.5742
13419	Wed Mar 22 14:13:41 2017_x000D_	22.0753	59.8964	16.4652	0.287373	1	75.4296	83.372	352.434	6.15113	58.2905
13420	Wed Mar 22 14:13:41 2017_x000D_	22.2811	59.8906	16.4664	0.287394	1	75.4296	83.372	352.434	6.15113	58.1046
13421	Wed Mar 22 14:13:41 2017_x000D_	22.6859	59.672	16.4643	0.287356	1	75.4296	83.372	352.434	6.15113	57.8238
13422	Wed Mar 22 14:13:41 2017_x000D_	23.5016	59.4419	16.4646	0.287361	1	76.7263	83.4074	355.028	6.1964	58.3713
13423	Wed Mar 22 14:13:41 2017_x000D_	23.7072	59.4361	16.4657	0.287381	1	76.7263	83.4074	355.028	6.1964	58.1863
13424	Wed Mar 22 14:13:41 2017_x000D_	24.5222	59.2062	16.466	0.287385	1	76.7263	83.4074	355.028	6.1964	57.541
13425	Wed Mar 22 14:13:41 2017_x000D_	24.7275	59.2005	16.4672	0.287406	1	76.7263	83.4074	355.028	6.1964	57.3572
13426	Wed Mar 22 14:13:41 2017_x000D_	25.3367	58.9765	16.4662	0.287389	1	76.7263	83.4074	355.028	6.1964	56.9013
13427	Wed Mar 22 14:13:41 2017_x000D_	25.7437	58.8616	13.5864	0.237128	1	77.6016	83.2138	356.15	6.21599	57.2911
13428	Wed Mar 22 14:13:41 2017_x000D_	25.9457	58.7525	16.4652	0.287373	1	77.6016	83.2138	356.15	6.21599	57.1549
13429	Wed Mar 22 14:13:41 2017_x000D_	26.253	58.744	15.7534	0.274949	1	77.6016	83.2138	356.15	6.21599	56.881
13430	Wed Mar 22 14:13:41 2017_x000D_	26.7592	58.5231	16.4655	0.287377	1	77.6016	83.2138	356.15	6.21599	56.5206
13431	Wed Mar 22 14:13:41 2017_x000D_	27.3738	58.5061	16.469	0.287439	1	78.228	83.6659	24.1498	0.421493	56.7377
13432	Wed Mar 22 14:13:41 2017_x000D_	27.5755	58.3971	19.2759	0.336427	1	78.228	83.6659	24.1498	0.421493	56.6055
13433	Wed Mar 22 14:13:42 2017_x000D_	27.777	58.2881	16.4669	0.287401	1	78.228	83.6659	24.1498	0.421493	56.4742
13434	Wed Mar 22 14:13:42 2017_x000D_	28.0811	58.1764	20.1929	0.352432	1	78.228	83.6659	24.1498	0.421493	56.2532
13435	Wed Mar 22 14:13:42 2017_x000D_	28.2858	58.1707	20.1942	0.352455	1	79.3082	83.6954	355.028	6.1964	57.0508
13436	Wed Mar 22 14:13:42 2017_x000D_	28.791	57.9502	24.6325	0.429918	1	79.3082	83.6954	355.028	6.1964	56.6992
13437	Wed Mar 22 14:13:42 2017_x000D_	28.9958	57.9445	27.0217	0.471617	1	79.3082	83.6954	355.028	6.1964	56.5194
13438	Wed Mar 22 14:13:42 2017_x000D_	28.9929	57.8413	34.7812	0.607047	1	79.3082	83.6954	355.028	6.1964	56.5691
13439	Wed Mar 22 14:13:42 2017_x000D_	28.9997	58.0474	51.0218	0.890499	1	79.3082	83.6954	355.028	6.1964	56.4692
13440	Wed Mar 22 14:13:42 2017_x000D_	29	58.0471	59.0257	1.03019	1	80.6263	83.2965	347.5	6.06501	57.4701
13441	Wed Mar 22 14:13:42 2017_x000D_	29.0032	58.1499	70.6326	1.23277	1	80.6263	83.2965	347.5	6.06501	57.4221
13442	Wed Mar 22 14:13:42 2017_x000D_	28.904	58.2555	79.9286	1.39502	1	80.6263	83.2965	347.5	6.06501	57.4652
13443	Wed Mar 22 14:13:42 2017_x000D_	29.0028	58.1488	94.5391	1.65002	1	80.6263	83.2965	347.5	6.06501	57.4229
13444	Wed Mar 22 14:13:42 2017_x000D_	28.9995	58.0455	100.586	1.75556	1	81.9443	82.8975	352.08	6.14495	58.4874
13445	Wed Mar 22 14:13:42 2017_x000D_	28.9962	57.9422	107.071	1.86874	1	81.9443	82.8975	352.08	6.14495	58.5343
13446	Wed Mar 22 14:13:42 2017_x000D_	28.8874	57.7381	115.432	2.01466	1	81.9443	82.8975	352.08	6.14495	58.7199
13447	Wed Mar 22 14:13:42 2017_x000D_	28.7754	57.4309	124.304	2.16951	1	81.9443	82.8975	352.08	6.14495	58.9532
13448	Wed Mar 22 14:13:42 2017_x000D_	28.673	57.434	130.028	2.26941	1	82.8192	82.704	350.334	6.11449	59.7527
13449	Wed Mar 22 14:13:42 2017_x000D_	28.4557	57.0263	138.453	2.41647	1	82.8192	82.704	350.334	6.11449	60.1227
13450	Wed Mar 22 14:13:42 2017_x000D_	28.3469	56.8223	140.411	2.45063	1	82.8192	82.704	350.334	6.11449	60.3083
13451	Wed Mar 22 14:13:42 2017_x000D_	27.7171	56.3217	142.662	2.48992	1	82.8192	82.704	350.334	6.11449	61.0923
13452	Wed Mar 22 14:13:42 2017_x000D_	27.3009	56.1256	142.665	2.48998	1	83.8879	82.9507	0	0	62.6233
13453	Wed Mar 22 14:13:42 2017_x000D_	26.7722	55.6211	142.229	2.48237	1	83.8879	82.9507	0	0	63.3175
13454	Wed Mar 22 14:13:43 2017_x000D_	26.4583	55.422	140.415	2.45071	1	83.8879	82.9507	0	0	63.6866
13455	Wed Mar 22 14:13:43 2017_x000D_	26.2467	55.2201	140.415	2.4507	1	83.8879	82.9507	0	0	63.9648
13456	Wed Mar 22 14:13:43 2017_x000D_	25.7207	54.8188	138.459	2.41657	1	83.8879	82.9507	0	0	64.6129
13457	Wed Mar 22 14:13:43 2017_x000D_	25.3001	54.518	136.351	2.37978	1	84.3198	82.9625	0	0	65.5165
13458	Wed Mar 22 14:13:43 2017_x000D_	25.088	54.3157	136.351	2.37978	1	84.3198	82.9625	0	0	65.7955
13459	Wed Mar 22 14:13:43 2017_x000D_	24.6605	53.8073	138.457	2.41653	1	84.3198	82.9625	0	0	66.4022
13460	Wed Mar 22 14:13:43 2017_x000D_	24.4482	53.6048	138.457	2.41653	1	84.3198	82.9625	0	0	66.682
13461	Wed Mar 22 14:13:43 2017_x000D_	23.8141	53.1005	136.351	2.37978	1	84.7516	82.9743	315.724	5.51042	67.8662
13462	Wed Mar 22 14:13:43 2017_x000D_	23.6015	52.8978	136.351	2.37978	1	84.7516	82.9743	315.724	5.51042	68.1464
13463	Wed Mar 22 14:13:43 2017_x000D_	23.3889	52.6949	136.351	2.37978	1	84.7516	82.9743	315.724	5.51042	68.4268
13464	Wed Mar 22 14:13:43 2017_x000D_	22.96	52.185	138.454	2.41648	1	84.7516	82.9743	315.724	5.51042	69.0375
13465	Wed Mar 22 14:13:43 2017_x000D_	22.5408	51.9869	138.459	2.41656	1	85.2389	81.9003	288.448	5.03437	69.4684
13466	Wed Mar 22 14:13:43 2017_x000D_	22.1078	51.3721	138.452	2.41645	1	85.2389	81.9003	288.448	5.03437	70.1249
13467	Wed Mar 22 14:13:43 2017_x000D_	21.7911	51.171	140.404	2.45052	1	85.2389	81.9003	288.448	5.03437	70.4976
13468	Wed Mar 22 14:13:43 2017_x000D_	21.6813	50.9651	138.452	2.41644	1	85.2389	81.9003	288.448	5.03437	70.6863
13469	Wed Mar 22 14:13:43 2017_x000D_	21.0477	50.5628	138.456	2.41651	1	85.5104	80.8201	279.972	4.88644	71.2106
13470	Wed Mar 22 14:13:43 2017_x000D_	20.8305	50.2545	136.351	2.37978	1	85.5104	80.8201	279.972	4.88644	71.5384
13471	Wed Mar 22 14:13:43 2017_x000D_	20.1927	49.7473	138.455	2.41649	1	85.5104	80.8201	279.972	4.88644	72.332
13472	Wed Mar 22 14:13:43 2017_x000D_	19.9787	49.5432	138.454	2.41648	1	85.5104	80.8201	279.972	4.88644	72.613
13473	Wed Mar 22 14:13:43 2017_x000D_	19.7647	49.3391	138.454	2.41647	1	85.5104	80.8201	279.972	4.88644	72.8941
13474	Wed Mar 22 14:13:43 2017_x000D_	19.233	48.933	136.357	2.37987	1	85.2834	81.0314	285.345	4.9802	73.4368
13475	Wed Mar 22 14:13:44 2017_x000D_	19.0147	48.6237	138.308	2.41392	1	85.2834	81.0314	285.345	4.9802	73.7686
13476	Wed Mar 22 14:13:44 2017_x000D_	18.5899	48.3196	136.357	2.37987	1	85.2834	81.0314	285.345	4.9802	74.2838
13477	Wed Mar 22 14:13:44 2017_x000D_	18.2678	48.0124	136.357	2.37987	1	85.2834	81.0314	285.345	4.9802	74.7084
13478	Wed Mar 22 14:13:44 2017_x000D_	17.946	47.7055	136.357	2.37987	1	85.2945	80.8141	297.566	5.19351	75.0467
13479	Wed Mar 22 14:13:44 2017_x000D_	17.8349	47.4983	138.45	2.41641	1	85.2945	80.8141	297.566	5.19351	75.2379
13480	Wed Mar 22 14:13:44 2017_x000D_	17.6235	47.3979	136.357	2.37987	1	85.2945	80.8141	297.566	5.19351	75.4719
13481	Wed Mar 22 14:13:44 2017_x000D_	17.3014	47.0907	136.357	2.37987	1	85.2945	80.8141	297.566	5.19351	75.8968
13482	Wed Mar 22 14:13:44 2017_x000D_	17.1937	46.9879	136.357	2.37987	1	85.2945	80.8141	351.363	6.13244	76.039
13483	Wed Mar 22 14:13:44 2017_x000D_	16.8712	46.6801	132.326	2.30952	1	85.2945	80.8141	351.363	6.13244	76.4649
13484	Wed Mar 22 14:13:44 2017_x000D_	16.7602	46.4727	130.101	2.27069	1	85.2945	80.8141	351.363	6.13244	76.6569
13485	Wed Mar 22 14:13:44 2017_x000D_	16.6564	46.4751	127.734	2.22937	1	85.2945	80.8141	351.363	6.13244	76.7487
13486	Wed Mar 22 14:13:44 2017_x000D_	16.7605	46.4725	122.031	2.12984	1	85.2945	80.8141	351.363	6.13244	76.6567
13487	Wed Mar 22 14:13:44 2017_x000D_	16.6567	46.4748	119.505	2.08576	1	85.3056	80.5969	329.001	5.74215	76.6615
13488	Wed Mar 22 14:13:44 2017_x000D_	16.7647	46.5776	110.185	1.92309	1	85.3056	80.5969	329.001	5.74215	76.5191
13489	Wed Mar 22 14:13:44 2017_x000D_	16.6609	46.5799	107.318	1.87306	1	85.3056	80.5969	329.001	5.74215	76.611
13490	Wed Mar 22 14:13:44 2017_x000D_	16.6611	46.5801	101.337	1.76866	1	85.3056	80.5969	329.001	5.74215	76.6108
13491	Wed Mar 22 14:13:44 2017_x000D_	16.6613	46.5799	94.81	1.65475	1	85.3501	79.7277	350.442	6.11636	76.2688
13492	Wed Mar 22 14:13:44 2017_x000D_	16.5539	46.4778	86.0104	1.50117	1	85.3501	79.7277	350.442	6.11636	76.4099
13493	Wed Mar 22 14:13:44 2017_x000D_	16.6508	46.2662	77.3052	1.34923	1	85.3501	79.7277	350.442	6.11636	76.4151
13494	Wed Mar 22 14:13:44 2017_x000D_	16.6472	46.1616	70.7948	1.2356	1	85.3501	79.7277	350.442	6.11636	76.4642
13495	Wed Mar 22 14:13:44 2017_x000D_	16.8406	45.7382	57.4588	1.00285	1	85.1786	78.8525	323.844	5.65214	75.9384
13496	Wed Mar 22 14:13:44 2017_x000D_	16.9374	45.5263	55.0744	0.96123	1	85.1786	78.8525	323.844	5.65214	75.944
13497	Wed Mar 22 14:13:45 2017_x000D_	17.0377	45.4193	50.9847	0.889852	1	85.1786	78.8525	323.844	5.65214	75.901
13498	Wed Mar 22 14:13:45 2017_x000D_	17.2381	45.2054	42.7035	0.745317	1	85.1786	78.8525	323.844	5.65214	75.8158
13499	Wed Mar 22 14:13:45 2017_x000D_	17.5391	44.8843	38.5968	0.673641	1	85.2119	78.2004	277.92	4.85062	75.4292
13500	Wed Mar 22 14:13:45 2017_x000D_	17.7434	44.7751	36.198	0.631774	1	85.2119	78.2004	277.92	4.85062	75.2944
13501	Wed Mar 22 14:13:45 2017_x000D_	18.2485	44.3447	29.4751	0.514438	1	85.2119	78.2004	277.92	4.85062	75.0354
13502	Wed Mar 22 14:13:45 2017_x000D_	18.5601	44.3385	28.1225	0.490829	1	85.2119	78.2004	277.92	4.85062	74.7602
13503	Wed Mar 22 14:13:45 2017_x000D_	19.1691	43.9062	28.1209	0.490802	1	85.2119	78.2004	277.92	4.85062	74.416
13504	Wed Mar 22 14:13:45 2017_x000D_	19.5808	43.7929	25.4745	0.444614	1	85.0626	76.89	263.756	4.60341	73.3709
13505	Wed Mar 22 14:13:45 2017_x000D_	20.1894	43.3608	25.4722	0.444574	1	85.0626	76.89	263.756	4.60341	73.0256
13506	Wed Mar 22 14:13:45 2017_x000D_	20.1894	43.3608	25.4722	0.444574	1	85.0626	76.89	263.756	4.60341	73.0256
13507	Wed Mar 22 14:13:45 2017_x000D_	20.8048	43.1387	25.4733	0.444594	1	85.0626	76.89	263.756	4.60341	72.5825
13508	Wed Mar 22 14:13:45 2017_x000D_	21.2126	42.9208	25.473	0.444587	1	84.9021	75.7966	263.756	4.60341	71.6741
13509	Wed Mar 22 14:13:45 2017_x000D_	21.8275	42.6988	25.4741	0.444606	1	84.9021	75.7966	263.756	4.60341	71.2311
13510	Wed Mar 22 14:13:45 2017_x000D_	22.4387	42.3721	22.7114	0.396389	1	84.9021	75.7966	263.756	4.60341	70.844
13511	Wed Mar 22 14:13:45 2017_x000D_	22.8494	42.2593	25.4749	0.44462	1	84.9021	75.7966	263.756	4.60341	70.5357
13512	Wed Mar 22 14:13:45 2017_x000D_	23.0497	42.0456	25.4729	0.444587	1	84.9799	74.2739	258.986	4.52015	69.8141
13513	Wed Mar 22 14:13:45 2017_x000D_	23.7671	41.822	24.3247	0.424546	1	84.9799	74.2739	258.986	4.52015	69.283
13514	Wed Mar 22 14:13:45 2017_x000D_	24.074	41.7112	22.7118	0.396395	1	84.9799	74.2739	258.986	4.52015	69.0642
13515	Wed Mar 22 14:13:45 2017_x000D_	24.4809	41.4937	22.7109	0.396381	1	84.9799	74.2739	258.986	4.52015	68.8089
13516	Wed Mar 22 14:13:45 2017_x000D_	25.0912	41.1676	25.4745	0.444614	1	85.0132	73.6212	279.972	4.88644	68.146
13517	Wed Mar 22 14:13:45 2017_x000D_	25.501	41.055	22.7108	0.396378	1	85.0132	73.6212	279.972	4.88644	67.84
13518	Wed Mar 22 14:13:46 2017_x000D_	26.1139	40.8338	22.7114	0.396388	1	85.0132	73.6212	279.972	4.88644	67.4102
13519	Wed Mar 22 14:13:46 2017_x000D_	26.4169	40.6186	21.6636	0.378101	1	85.0132	73.6212	279.972	4.88644	67.251
13520	Wed Mar 22 14:13:46 2017_x000D_	27.0263	40.2928	24.3237	0.424529	1	85.0132	73.6212	279.972	4.88644	66.8825
13521	Wed Mar 22 14:13:46 2017_x000D_	27.3358	40.2871	25.4775	0.444667	1	84.4648	71.6443	261.074	4.5566	65.169
13522	Wed Mar 22 14:13:46 2017_x000D_	27.9447	39.9615	22.7095	0.396355	1	84.4648	71.6443	261.074	4.5566	64.7945
13523	Wed Mar 22 14:13:46 2017_x000D_	28.1477	39.853	25.4768	0.444654	1	84.4648	71.6443	261.074	4.5566	64.6707
13524	Wed Mar 22 14:13:46 2017_x000D_	28.3505	39.7445	22.7087	0.396341	1	84.4648	71.6443	261.074	4.5566	64.5477
13525	Wed Mar 22 14:13:46 2017_x000D_	28.7594	39.6324	25.4779	0.444673	1	84.5203	70.5557	263.377	4.5968	63.7615
13526	Wed Mar 22 14:13:46 2017_x000D_	29.165	39.4155	25.4775	0.444667	1	84.5203	70.5557	263.377	4.5968	63.5132
13527	Wed Mar 22 14:13:46 2017_x000D_	29.3647	39.2023	25.4756	0.444634	1	84.5203	70.5557	263.377	4.5968	63.4443
13528	Wed Mar 22 14:13:46 2017_x000D_	29.9759	38.9819	25.4767	0.444653	1	84.5203	70.5557	263.377	4.5968	63.0238
13529	Wed Mar 22 14:13:46 2017_x000D_	30.1816	38.9783	25.4783	0.444679	1	84.3596	69.4608	263.377	4.5968	62.1646
13530	Wed Mar 22 14:13:46 2017_x000D_	30.5869	38.7616	25.4779	0.444673	1	84.3596	69.4608	263.377	4.5968	61.9189
13531	Wed Mar 22 14:13:46 2017_x000D_	30.6835	38.5504	24.3223	0.424504	1	84.3596	69.4608	263.377	4.5968	61.9401
13532	Wed Mar 22 14:13:46 2017_x000D_	30.8894	38.5467	26.7416	0.466729	1	84.3596	69.4608	263.377	4.5968	61.7636
13533	Wed Mar 22 14:13:46 2017_x000D_	31.1944	38.4366	22.7065	0.396304	1	84.3596	69.4608	263.377	4.5968	61.5552
13534	Wed Mar 22 14:13:46 2017_x000D_	31.1915	38.332	25.4756	0.444634	1	84.393	68.8073	263.377	4.5968	61.3119
13535	Wed Mar 22 14:13:46 2017_x000D_	31.4999	38.3266	26.743	0.466753	1	84.393	68.8073	263.377	4.5968	61.0471
13536	Wed Mar 22 14:13:46 2017_x000D_	31.8054	38.2165	36.2325	0.632376	1	84.393	68.8073	263.377	4.5968	60.8379
13537	Wed Mar 22 14:13:46 2017_x000D_	31.7032	38.2179	50.9995	0.89011	1	84.393	68.8073	263.377	4.5968	60.9256
13538	Wed Mar 22 14:13:46 2017_x000D_	31.7064	38.3224	57.4418	1.00255	1	84.4485	67.7181	263.377	4.5968	60.3808
13539	Wed Mar 22 14:13:46 2017_x000D_	31.7095	38.4268	64.057	1.11801	1	84.4485	67.7181	263.377	4.5968	60.3273
13540	Wed Mar 22 14:13:47 2017_x000D_	31.7125	38.531	76.3483	1.33253	1	84.4485	67.7181	263.377	4.5968	60.2741
13541	Wed Mar 22 14:13:47 2017_x000D_	31.7153	38.6351	88.6754	1.54768	1	84.4485	67.7181	263.377	4.5968	60.2214
13542	Wed Mar 22 14:13:47 2017_x000D_	31.8177	38.633	97.5177	1.70201	1	84.687	67.2885	265.028	4.6256	60.1357
13543	Wed Mar 22 14:13:47 2017_x000D_	31.8199	38.7372	115.084	2.0086	1	84.687	67.2885	265.028	4.6256	60.0842
13544	Wed Mar 22 14:13:47 2017_x000D_	31.8166	38.6326	121.456	2.11981	1	84.687	67.2885	265.028	4.6256	60.1368
13545	Wed Mar 22 14:13:47 2017_x000D_	31.7105	38.5301	133.673	2.33303	1	84.687	67.2885	265.028	4.6256	60.279
13546	Wed Mar 22 14:13:47 2017_x000D_	31.7072	38.4254	139.812	2.44017	1	84.6981	67.0706	264.605	4.61823	60.2377
13547	Wed Mar 22 14:13:47 2017_x000D_	31.4956	38.2202	152.78	2.66651	1	84.6981	67.0706	264.605	4.61823	60.5215
13548	Wed Mar 22 14:13:47 2017_x000D_	31.1842	38.1209	156.727	2.73539	1	84.6981	67.0706	264.605	4.61823	60.8426
13549	Wed Mar 22 14:13:47 2017_x000D_	30.9757	38.0199	159.452	2.78296	1	84.6981	67.0706	264.605	4.61823	61.074
13550	Wed Mar 22 14:13:47 2017_x000D_	30.3496	37.7159	156.725	2.73537	1	84.6981	67.0706	264.605	4.61823	61.7694
13551	Wed Mar 22 14:13:47 2017_x000D_	29.9319	37.5133	156.724	2.73535	1	84.9589	66.205	264.605	4.61823	62.0579
13552	Wed Mar 22 14:13:47 2017_x000D_	29.2052	37.3157	155.487	2.71375	1	84.9589	66.205	264.605	4.61823	62.7938
13553	Wed Mar 22 14:13:47 2017_x000D_	28.9929	37.1093	155.483	2.71369	1	84.9589	66.205	264.605	4.61823	63.0774
13554	Wed Mar 22 14:13:47 2017_x000D_	28.5775	37.0111	152.789	2.66667	1	84.9589	66.205	264.605	4.61823	63.4913
13555	Wed Mar 22 14:13:47 2017_x000D_	28.1525	36.5979	152.783	2.66656	1	84.9923	65.5512	264.605	4.61823	63.7892
13556	Wed Mar 22 14:13:47 2017_x000D_	27.7366	36.4995	150.224	2.62191	1	84.9923	65.5512	264.605	4.61823	64.2045
13557	Wed Mar 22 14:13:47 2017_x000D_	27.5271	36.3979	152.787	2.66663	1	84.9923	65.5512	264.605	4.61823	64.4373
13558	Wed Mar 22 14:13:47 2017_x000D_	26.8948	35.9876	152.784	2.66658	1	84.9923	65.5512	264.605	4.61823	65.1869
13559	Wed Mar 22 14:13:47 2017_x000D_	26.5786	35.7823	151.326	2.64114	1	85.2086	65.5573	278.926	4.86818	65.7573
13560	Wed Mar 22 14:13:47 2017_x000D_	26.0551	35.5801	152.785	2.66659	1	85.2086	65.5573	278.926	4.86818	66.3157
13561	Wed Mar 22 14:13:48 2017_x000D_	25.6348	35.3762	152.785	2.6666	1	85.2086	65.5573	278.926	4.86818	66.7828
13562	Wed Mar 22 14:13:48 2017_x000D_	25.4214	35.1689	152.782	2.66655	1	85.2086	65.5573	278.926	4.86818	67.0669
13563	Wed Mar 22 14:13:48 2017_x000D_	24.5832	34.866	155.475	2.71356	1	85.4472	65.1275	279.972	4.88644	67.9719
13564	Wed Mar 22 14:13:48 2017_x000D_	24.3727	34.7637	152.786	2.66662	1	85.4472	65.1275	279.972	4.88644	68.206
13565	Wed Mar 22 14:13:48 2017_x000D_	23.7374	34.3516	152.783	2.66657	1	85.4472	65.1275	279.972	4.88644	68.9584
13566	Wed Mar 22 14:13:48 2017_x000D_	23.3158	34.1469	152.784	2.66658	1	85.4472	65.1275	279.972	4.88644	69.427
13567	Wed Mar 22 14:13:48 2017_x000D_	23.105	34.0447	155.471	2.71347	1	85.4472	65.1275	279.972	4.88644	69.6613
13568	Wed Mar 22 14:13:48 2017_x000D_	22.3682	33.7389	151.334	2.64128	1	85.4583	64.9095	276.726	4.82978	70.3702
13569	Wed Mar 22 14:13:48 2017_x000D_	22.0494	33.5323	152.785	2.6666	1	85.4583	64.9095	276.726	4.82978	70.7476
13570	Wed Mar 22 14:13:48 2017_x000D_	21.412	33.1189	152.782	2.66655	1	85.4583	64.9095	276.726	4.82978	71.5022
13571	Wed Mar 22 14:13:48 2017_x000D_	21.0968	33.018	154.109	2.68971	1	85.4583	64.9095	276.726	4.82978	71.8295
13572	Wed Mar 22 14:13:48 2017_x000D_	20.4618	32.7097	151.335	2.64129	1	85.2754	64.2493	259.997	4.5378	72.0802
13573	Wed Mar 22 14:13:48 2017_x000D_	20.1422	32.5026	152.783	2.66657	1	85.2754	64.2493	259.997	4.5378	72.4582
13574	Wed Mar 22 14:13:48 2017_x000D_	19.9269	32.2939	152.78	2.66652	1	85.2754	64.2493	259.997	4.5378	72.7432
13575	Wed Mar 22 14:13:48 2017_x000D_	19.2945	32.0911	152.784	2.66659	1	85.2754	64.2493	259.997	4.5378	73.4005
13576	Wed Mar 22 14:13:48 2017_x000D_	18.8702	31.8851	152.785	2.66659	1	85.331	63.1591	259.997	4.5378	73.4514
13577	Wed Mar 22 14:13:48 2017_x000D_	18.3381	31.5748	154.106	2.68965	1	85.331	63.1591	259.997	4.5378	74.0649
13578	Wed Mar 22 14:13:48 2017_x000D_	18.0209	31.4729	152.785	2.66661	1	85.331	63.1591	259.997	4.5378	74.3953
13579	Wed Mar 22 14:13:48 2017_x000D_	17.8049	31.2637	152.782	2.66655	1	85.331	63.1591	259.997	4.5378	74.6799
13580	Wed Mar 22 14:13:48 2017_x000D_	17.2754	31.0588	151.338	2.64134	1	85.331	63.1591	259.997	4.5378	75.2462
13581	Wed Mar 22 14:13:48 2017_x000D_	16.9543	30.8508	152.783	2.66657	1	85.1815	61.8442	262.345	4.57878	74.9369
13582	Wed Mar 22 14:13:49 2017_x000D_	16.5286	30.6441	152.783	2.66657	1	85.1815	61.8442	262.345	4.57878	75.41
13583	Wed Mar 22 14:13:49 2017_x000D_	16.3158	30.5409	155.457	2.71324	1	85.1815	61.8442	262.345	4.57878	75.6464
13584	Wed Mar 22 14:13:49 2017_x000D_	16.1027	30.4374	152.784	2.66658	1	85.1815	61.8442	262.345	4.57878	75.8833
13585	Wed Mar 22 14:13:49 2017_x000D_	15.7811	30.229	154.102	2.68959	1	85.2149	61.1898	262.345	4.57878	76.0238
13586	Wed Mar 22 14:13:49 2017_x000D_	15.673	30.1244	155.453	2.71317	1	85.2149	61.1898	262.345	4.57878	76.1652
13587	Wed Mar 22 14:13:49 2017_x000D_	15.2501	30.0234	152.785	2.66659	1	85.2149	61.1898	262.345	4.57878	76.5925
13588	Wed Mar 22 14:13:49 2017_x000D_	15.1418	29.9184	148.724	2.59572	1	85.2149	61.1898	262.345	4.57878	76.7342
13589	Wed Mar 22 14:13:49 2017_x000D_	15.0374	29.9192	133.892	2.33685	1	84.8043	60.741	265.636	4.63622	76.2719
13590	Wed Mar 22 14:13:49 2017_x000D_	15.0414	30.0254	127.428	2.22403	1	84.8043	60.741	265.636	4.63622	76.2254
13591	Wed Mar 22 14:13:49 2017_x000D_	15.1501	30.1302	123.286	2.15174	1	84.8043	60.741	265.636	4.63622	76.0837
13592	Wed Mar 22 14:13:49 2017_x000D_	15.1503	30.13	115.449	2.01497	1	84.8043	60.741	265.636	4.63622	76.0836
13593	Wed Mar 22 14:13:49 2017_x000D_	15.0499	30.238	100.813	1.75953	1	84.8043	60.741	265.636	4.63622	76.1322
13594	Wed Mar 22 14:13:49 2017_x000D_	15.0501	30.2382	94.9634	1.65742	1	84.2328	59.1946	261.363	4.56165	74.9981
13595	Wed Mar 22 14:13:49 2017_x000D_	15.0505	30.2388	77.3776	1.35049	1	84.2328	59.1946	261.363	4.56165	74.9975
13596	Wed Mar 22 14:13:49 2017_x000D_	15.0542	30.3454	70.8642	1.23681	1	84.2328	59.1946	261.363	4.56165	74.953
13597	Wed Mar 22 14:13:49 2017_x000D_	15.0467	30.1335	57.4785	1.00319	1	84.2328	59.1946	261.363	4.56165	75.0417
13598	Wed Mar 22 14:13:49 2017_x000D_	15.1476	30.026	53.258	0.929527	1	83.4446	57.6414	250.841	4.37801	73.6688
13599	Wed Mar 22 14:13:49 2017_x000D_	15.3456	29.705	38.465	0.671341	1	83.4446	57.6414	250.841	4.37801	73.6065
13600	Wed Mar 22 14:13:49 2017_x000D_	15.5514	29.596	36.0432	0.629072	1	83.4446	57.6414	250.841	4.37801	73.4577
13601	Wed Mar 22 14:13:49 2017_x000D_	15.6523	29.4885	31.8929	0.556636	1	83.4446	57.6414	250.841	4.37801	73.4056
13602	Wed Mar 22 14:13:49 2017_x000D_	16.2696	29.1617	29.256	0.510613	1	82.256	55.4195	242.434	4.23127	71.0188
13603	Wed Mar 22 14:13:49 2017_x000D_	16.6811	28.9439	29.2562	0.510617	1	82.256	55.4195	242.434	4.23127	70.7179
13604	Wed Mar 22 14:13:50 2017_x000D_	17.2945	28.5112	29.255	0.510596	1	82.256	55.4195	242.434	4.23127	70.314
13605	Wed Mar 22 14:13:50 2017_x000D_	17.7058	28.2935	29.2551	0.510599	1	82.256	55.4195	242.434	4.23127	70.0182
13606	Wed Mar 22 14:13:50 2017_x000D_	17.9114	28.1848	31.8941	0.556657	1	81.4669	53.8647	237.824	4.15082	68.5475
13607	Wed Mar 22 14:13:50 2017_x000D_	18.5244	27.7523	31.8935	0.556646	1	81.4669	53.8647	237.824	4.15082	68.1441
13608	Wed Mar 22 14:13:50 2017_x000D_	18.9353	27.5348	31.8939	0.556654	1	81.4669	53.8647	237.824	4.15082	67.8488
13609	Wed Mar 22 14:13:50 2017_x000D_	19.1407	27.4261	29.2543	0.510584	1	81.4669	53.8647	237.824	4.15082	67.702
13610	Wed Mar 22 14:13:50 2017_x000D_	19.7569	27.1001	31.8948	0.55667	1	81.4669	53.8647	237.824	4.15082	67.2642
13611	Wed Mar 22 14:13:50 2017_x000D_	19.9587	26.8852	31.8938	0.556651	1	80.861	52.9714	250.102	4.36511	66.2539
13612	Wed Mar 22 14:13:50 2017_x000D_	20.571	26.4532	31.8932	0.556641	1	80.861	52.9714	250.102	4.36511	65.8642
13613	Wed Mar 22 14:13:50 2017_x000D_	20.7797	26.4508	31.8947	0.556667	1	80.861	52.9714	250.102	4.36511	65.6742
13614	Wed Mar 22 14:13:50 2017_x000D_	21.3917	26.019	31.8941	0.556656	1	80.861	52.9714	250.102	4.36511	65.2919
13615	Wed Mar 22 14:13:50 2017_x000D_	21.6978	25.803	33.4771	0.584286	1	79.8877	50.7529	262.345	4.57878	63.3132
13616	Wed Mar 22 14:13:50 2017_x000D_	22.0036	25.5872	31.8935	0.556646	1	79.8877	50.7529	262.345	4.57878	63.118
13617	Wed Mar 22 14:13:50 2017_x000D_	22.2087	25.4787	34.4024	0.600434	1	79.8877	50.7529	262.345	4.57878	62.9734
13618	Wed Mar 22 14:13:50 2017_x000D_	22.8236	25.1534	31.8944	0.556662	1	79.8877	50.7529	262.345	4.57878	62.5432
13619	Wed Mar 22 14:13:50 2017_x000D_	23.0252	24.9388	31.8933	0.556643	1	79.1085	48.9772	255.308	4.45597	61.0179
13620	Wed Mar 22 14:13:50 2017_x000D_	23.6397	24.6136	29.2503	0.510515	1	79.1085	48.9772	255.308	4.45597	60.5836
13621	Wed Mar 22 14:13:50 2017_x000D_	23.8412	24.399	29.249	0.510491	1	79.1085	48.9772	255.308	4.45597	60.4861
13622	Wed Mar 22 14:13:50 2017_x000D_	24.4589	24.1802	29.2507	0.510521	1	79.1085	48.9772	255.308	4.45597	60.0122
13623	Wed Mar 22 14:13:50 2017_x000D_	24.7642	23.9647	27.8777	0.486557	1	78.546	47.2071	261.184	4.55852	58.5892
13624	Wed Mar 22 14:13:50 2017_x000D_	25.1736	23.7482	27.8777	0.486558	1	78.546	47.2071	261.184	4.55852	58.3004
13625	Wed Mar 22 14:13:51 2017_x000D_	25.3749	23.5337	27.8761	0.48653	1	78.546	47.2071	261.184	4.55852	58.2031
13626	Wed Mar 22 14:13:51 2017_x000D_	25.5828	23.5317	27.8777	0.486558	1	78.546	47.2071	261.184	4.55852	58.014
13627	Wed Mar 22 14:13:51 2017_x000D_	25.992	23.3153	27.8777	0.486557	1	78.546	47.2071	261.184	4.55852	57.7299
13628	Wed Mar 22 14:13:51 2017_x000D_	26.1932	23.1009	27.8761	0.486531	1	78.4391	45.0111	258.543	4.51243	56.6541
13629	Wed Mar 22 14:13:51 2017_x000D_	26.505	23.0979	29.2515	0.510536	1	78.4391	45.0111	258.543	4.51243	56.3679
13630	Wed Mar 22 14:13:51 2017_x000D_	26.7095	22.9898	31.8974	0.556714	1	78.4391	45.0111	258.543	4.51243	56.2218
13631	Wed Mar 22 14:13:51 2017_x000D_	26.9107	22.7754	31.8963	0.556696	1	78.4391	45.0111	258.543	4.51243	56.1213
13632	Wed Mar 22 14:13:51 2017_x000D_	27.0148	22.7744	38.4833	0.67166	1	78.4831	44.135	258.543	4.51243	55.7249
13633	Wed Mar 22 14:13:51 2017_x000D_	27.0119	22.668	44.6402	0.779118	1	78.4831	44.135	258.543	4.51243	55.7684
13634	Wed Mar 22 14:13:51 2017_x000D_	26.9115	22.7751	48.9706	0.854698	1	78.4831	44.135	258.543	4.51243	55.82
13635	Wed Mar 22 14:13:51 2017_x000D_	26.8207	23.2004	59.993	1.04708	1	78.4831	44.135	258.543	4.51243	55.7428
13636	Wed Mar 22 14:13:51 2017_x000D_	26.7202	23.3074	64.1259	1.11921	1	78.4831	44.135	258.543	4.51243	55.7959
13637	Wed Mar 22 14:13:51 2017_x000D_	26.7235	23.413	76.464	1.33455	1	78.4831	44.135	258.543	4.51243	55.7535
13638	Wed Mar 22 14:13:51 2017_x000D_	26.7202	23.3065	82.9341	1.44747	1	78.4831	44.135	258.543	4.51243	55.7963
13639	Wed Mar 22 14:13:51 2017_x000D_	26.8204	23.1986	97.3006	1.69822	1	78.4831	44.135	258.543	4.51243	55.7438
13640	Wed Mar 22 14:13:51 2017_x000D_	26.7132	23.0935	100.476	1.75365	1	78.4831	44.135	258.543	4.51243	55.8826
13641	Wed Mar 22 14:13:51 2017_x000D_	26.7095	22.9871	112.39	1.96157	1	78.3762	41.9375	258.543	4.51243	55.0324
13642	Wed Mar 22 14:13:51 2017_x000D_	26.706	22.8809	118.834	2.07404	1	78.3762	41.9375	258.543	4.51243	55.0723
13643	Wed Mar 22 14:13:51 2017_x000D_	26.5988	22.7758	122.823	2.14367	1	78.3762	41.9375	258.543	4.51243	55.2093
13644	Wed Mar 22 14:13:51 2017_x000D_	26.4883	22.5642	125.255	2.18611	1	78.3762	41.9375	258.543	4.51243	55.3866
13645	Wed Mar 22 14:13:51 2017_x000D_	26.1603	22.0358	129.293	2.25659	1	79.2773	41.306	301.098	5.25516	56.5045
13646	Wed Mar 22 14:13:52 2017_x000D_	25.9427	21.7184	127.55	2.22616	1	79.2773	41.306	301.098	5.25516	56.8177
13647	Wed Mar 22 14:13:52 2017_x000D_	25.5105	21.1904	129.292	2.25657	1	79.2773	41.306	301.098	5.25516	57.4065
13648	Wed Mar 22 14:13:52 2017_x000D_	25.3968	20.8719	125.252	2.18606	1	79.2773	41.306	301.098	5.25516	57.6252
13649	Wed Mar 22 14:13:52 2017_x000D_	24.9641	20.3431	126.949	2.21567	1	79.9726	40.4487	284.692	4.96881	58.5677
13650	Wed Mar 22 14:13:52 2017_x000D_	24.7458	20.025	125.254	2.18609	1	79.9726	40.4487	284.692	4.96881	58.8823
13651	Wed Mar 22 14:13:52 2017_x000D_	24.5276	19.7071	126.948	2.21565	1	79.9726	40.4487	284.692	4.96881	59.1977
13652	Wed Mar 22 14:13:52 2017_x000D_	24.0908	19.0706	126.946	2.21563	1	79.9726	40.4487	284.692	4.96881	59.8314
13653	Wed Mar 22 14:13:52 2017_x000D_	23.7677	18.7526	127.547	2.22611	1	80.6568	39.8106	315	5.49779	60.6614
13654	Wed Mar 22 14:13:52 2017_x000D_	23.3336	18.2221	129.285	2.25645	1	80.6568	39.8106	315	5.49779	61.2537
13655	Wed Mar 22 14:13:52 2017_x000D_	23.1146	17.9029	127.547	2.22611	1	80.6568	39.8106	315	5.49779	61.5715
13656	Wed Mar 22 14:13:52 2017_x000D_	22.8957	17.5841	129.283	2.25641	1	80.6568	39.8106	315	5.49779	61.8899
13657	Wed Mar 22 14:13:52 2017_x000D_	22.4642	17.1593	129.285	2.25645	1	80.6568	39.8106	315	5.49779	62.4457
13658	Wed Mar 22 14:13:52 2017_x000D_	22.245	16.8401	131.169	2.28932	1	81.1351	38.9467	280.926	4.90309	62.9027
13659	Wed Mar 22 14:13:52 2017_x000D_	21.8095	16.3076	129.284	2.25643	1	81.1351	38.9467	280.926	4.90309	63.4985
13660	Wed Mar 22 14:13:52 2017_x000D_	21.6978	16.0941	131.47	2.29458	1	81.1351	38.9467	280.926	4.90309	63.6791
13661	Wed Mar 22 14:13:52 2017_x000D_	21.4782	15.7744	133.376	2.32786	1	81.1351	38.9467	280.926	4.90309	63.9992
13662	Wed Mar 22 14:13:52 2017_x000D_	21.0456	15.3483	133.377	2.32787	1	81.1462	38.7274	291.84	5.09357	64.4877
13663	Wed Mar 22 14:13:52 2017_x000D_	20.8292	15.1352	133.378	2.32788	1	81.1462	38.7274	291.84	5.09357	64.7668
13664	Wed Mar 22 14:13:52 2017_x000D_	20.396	14.7086	133.378	2.32789	1	81.1462	38.7274	291.84	5.09357	65.326
13665	Wed Mar 22 14:13:52 2017_x000D_	20.2844	14.4948	131.166	2.28928	1	81.1462	38.7274	291.84	5.09357	65.5086
13666	Wed Mar 22 14:13:52 2017_x000D_	19.9556	14.0672	133.374	2.32782	1	80.9734	37.8437	265.028	4.6256	65.4866
13667	Wed Mar 22 14:13:52 2017_x000D_	19.7387	13.8536	133.374	2.32782	1	80.9734	37.8437	265.028	4.6256	65.7664
13668	Wed Mar 22 14:13:53 2017_x000D_	19.5217	13.6399	133.375	2.32783	1	80.9734	37.8437	265.028	4.6256	66.0465
13669	Wed Mar 22 14:13:53 2017_x000D_	19.0876	13.2123	133.376	2.32784	1	80.9734	37.8437	265.028	4.6256	66.6075
13670	Wed Mar 22 14:14:27 2017_x000D_	18.1098	12.2493	133.213	2.32501	1	8.44157	64.4695	99.9722	1.74484	53.1077
13671	Wed Mar 22 14:14:28 2017_x000D_	18.1098	12.2493	133.213	2.32501	1	8.44157	64.4695	99.9722	1.74484	53.1077
13672	Wed Mar 22 14:14:28 2017_x000D_	18.1098	12.2493	133.213	2.32501	1	8.44157	64.4695	99.9722	1.74484	53.1077
13673	Wed Mar 22 14:14:28 2017_x000D_	18.1098	12.2493	133.213	2.32501	1	8.44157	64.4695	99.9722	1.74484	53.1077
13674	Wed Mar 22 14:14:28 2017_x000D_	17.8918	12.0348	137.495	2.39973	1	8.44157	64.4695	99.9722	1.74484
13675	Wed Mar 22 14:14:28 2017_x000D_	17.9932	11.927	141.598	2.47136	1	8.85942	64.9199	58.0995	1.01403
13676	Wed Mar 22 14:14:28 2017_x000D_	17.8916	12.0354	150.726	2.63067	1	8.85942	64.9199	58.0995	1.01403
13677	Wed Mar 22 14:14:28 2017_x000D_	18.1019	12.0352	164.483	2.87076	1	8.85942	64.9199	58.0995	1.01403
13678	Wed Mar 22 14:14:28 2017_x000D_	18.207	12.0351	171.085	2.986	1	8.85942	64.9199	58.0995	1.01403
13679	Wed Mar 22 14:14:28 2017_x000D_	18.2038	11.9281	186.377	3.25289	1	9.67606	66.2583	66.8528	1.1668
13680	Wed Mar 22 14:14:28 2017_x000D_	18.3094	11.9278	193.102	3.37027	1	9.67606	66.2583	66.8528	1.1668
13681	Wed Mar 22 14:14:28 2017_x000D_	18.4115	11.8201	209.038	3.6484	1	9.67606	66.2583	66.8528	1.1668
13682	Wed Mar 22 14:14:28 2017_x000D_	18.5133	11.7121	213.301	3.72281	1	9.67606	66.2583	66.8528	1.1668
13683	Wed Mar 22 14:14:28 2017_x000D_	18.4084	11.7124	220.196	3.84314	1	10.0843	66.9273	72.2385	1.2608
13684	Wed Mar 22 14:14:28 2017_x000D_	18.4089	11.7119	237.493	4.14503	1	10.0843	66.9273	72.2385	1.2608
13685	Wed Mar 22 14:14:28 2017_x000D_	18.4126	11.8191	244.203	4.26215	1	10.0843	66.9273	72.2385	1.2608
13686	Wed Mar 22 14:14:28 2017_x000D_	18.2095	12.0344	257.39	4.49231	1	10.0843	66.9273	72.2385	1.2608
13687	Wed Mar 22 14:14:28 2017_x000D_	18.2095	12.0341	263.105	4.59206	1	10.4924	67.5961	55.755	0.973109
13688	Wed Mar 22 14:14:28 2017_x000D_	18.2129	12.1413	269.113	4.69691	1	10.4924	67.5961	55.755	0.973109
13689	Wed Mar 22 14:14:28 2017_x000D_	18.1183	12.4641	-82.2294	-1.43517	1	10.4924	67.5961	55.755	0.973109
13690	Wed Mar 22 14:14:28 2017_x000D_	18.2305	12.6786	-79.3547	-1.385	1	10.4924	67.5961	55.755	0.973109
13691	Wed Mar 22 14:14:28 2017_x000D_	18.2592	13.5383	-79.3513	-1.38494	1	10.4924	67.5961	55.755	0.973109
13692	Wed Mar 22 14:14:29 2017_x000D_	18.3788	13.9675	-82.2308	-1.4352	1	11.9629	63.9117	15.4978	0.270487
13693	Wed Mar 22 14:14:29 2017_x000D_	18.3931	14.397	-82.2297	-1.43518	1	11.9629	63.9117	15.4978	0.270487
