# Supplementary material for: Guppies Prefer to Follow Large (Robot) Leaders Irrespective of Own Size
Source: Front Bioeng Biotechnol. 2020 May 15;8:441. doi: 10.3389/fbioe.2020.00441 (PMC7243707; doi:10.3389/fbioe.2020.00441)
Supplement: Supplementary file 3 [file Data_Sheet_1.ZIP › Raw Data/ID13.xlsx]

## Sheet: WedMar22134422201
Framenumber	Current timestamp	Robo Position x	Robo Position y	Robo Angle deg	Robo Angle rad	Fish ID	Fish Position x	Fish Position y	Fish Angle deg	Fish Angle rad	Distance_between_subjects	Mean_Distance (L300 bis L1500)		Fish ID	Fish Position x	Fish Position y	Fish Angle deg	Fish Angle rad	Fish ID	Fish Position x	Fish Position y	Fish Angle deg	Fish Angle rad	Fish ID	Fish Position x	Fish Position y	Fish Angle deg	Fish Angle rad	Fish ID	Fish Position x	Fish Position y	Fish Angle deg	Fish Angle rad
3343	Wed Mar 22 13:44:52 2017_x000D_	18.0485	10.4197	-48.869	-0.852925	1	11.6289	10.7569	151.267	2.64011	6.42845	9.91305
3344	Wed Mar 22 13:44:52 2017_x000D_	18.0485	10.4197	-48.869	-0.852925	1	11.6289	10.7569	151.267	2.64011	6.42845
3345	Wed Mar 22 13:44:52 2017_x000D_	18.0485	10.4197	-48.869	-0.852925	1	11.8389	10.9854	167.663	2.92628	6.23531
3346	Wed Mar 22 13:44:52 2017_x000D_	18.2697	10.7418	-50.7435	-0.885642	1	11.8389	10.9854	167.663	2.92628	6.43541
3347	Wed Mar 22 13:44:52 2017_x000D_	18.3786	10.849	-54.7497	-0.955562	1	11.8389	10.9854	167.663	2.92628	6.54112
3348	Wed Mar 22 13:44:52 2017_x000D_	18.4876	10.9562	-58.646	-1.02357	1	11.8389	10.9854	167.663	2.92628	6.64876
3349	Wed Mar 22 13:44:52 2017_x000D_	18.7162	11.4939	-62.3996	-1.08908	1	11.8389	10.9854	184.405	3.21847	6.89607
3350	Wed Mar 22 13:44:52 2017_x000D_	18.937	11.8155	-63.7146	-1.11203	1	11.8389	10.9854	184.405	3.21847	7.14647
3351	Wed Mar 22 13:44:52 2017_x000D_	19.2734	12.4592	-61.1174	-1.0667	1	11.8389	10.9854	184.405	3.21847	7.57917
3352	Wed Mar 22 13:44:52 2017_x000D_	19.3892	12.781	-64.9076	-1.13285	1	11.8389	10.9854	184.405	3.21847	7.76088
3353	Wed Mar 22 13:44:52 2017_x000D_	19.6098	13.1025	-63.7157	-1.11205	1	11.8389	10.9854	184.405	3.21847	8.05413
3354	Wed Mar 22 13:44:52 2017_x000D_	19.9494	13.8524	-67.5248	-1.17853	1	12.0584	10.9923	197.257	3.44278	8.39333
3355	Wed Mar 22 13:44:53 2017_x000D_	20.0615	14.0666	-70.2426	-1.22596	1	12.0584	10.9923	197.257	3.44278	8.57327
3356	Wed Mar 22 13:44:53 2017_x000D_	20.4007	14.8156	-73.8117	-1.28826	1	12.0584	10.9923	197.257	3.44278	9.17669
3357	Wed Mar 22 13:44:53 2017_x000D_	20.5196	15.2439	-76.5747	-1.33648	1	12.0584	10.9923	197.257	3.44278	9.46932
3358	Wed Mar 22 13:44:53 2017_x000D_	20.5301	15.5655	-75.9529	-1.32563	1	12.2684	11.2207	198.733	3.46854	9.3345
3359	Wed Mar 22 13:44:53 2017_x000D_	20.6594	16.3145	-79.3997	-1.38579	1	12.2684	11.2207	198.733	3.46854	9.81609
3360	Wed Mar 22 13:44:53 2017_x000D_	20.7781	16.7422	-82.2807	-1.43607	1	12.2684	11.2207	198.733	3.46854	10.1441
3361	Wed Mar 22 13:44:53 2017_x000D_	20.799	17.3842	-82.2791	-1.43604	1	12.2684	11.2207	198.733	3.46854	10.5243
3362	Wed Mar 22 13:44:53 2017_x000D_	20.9176	17.8114	-85.1998	-1.48702	1	12.2684	11.2207	199.473	3.48146	10.8741
3363	Wed Mar 22 13:44:53 2017_x000D_	20.9384	18.4529	-85.199	-1.487	1	12.2684	11.2207	199.473	3.48146	11.2904
3364	Wed Mar 22 13:44:53 2017_x000D_	20.9523	18.8803	-85.1985	-1.48699	1	12.2684	11.2207	199.473	3.48146	11.5793
3365	Wed Mar 22 13:44:53 2017_x000D_	20.9592	19.094	-85.1982	-1.48699	1	12.2684	11.2207	199.473	3.48146	11.7268
3366	Wed Mar 22 13:44:53 2017_x000D_	21.0916	19.9476	-88.1444	-1.53841	1	12.2684	11.2207	199.473	3.48146	12.41
3367	Wed Mar 22 13:44:53 2017_x000D_	21.0985	20.1611	-88.1444	-1.53841	1	12.2684	11.2207	199.056	3.47419	12.5659
3368	Wed Mar 22 13:44:53 2017_x000D_	21.1123	20.5879	-88.1444	-1.53841	1	12.2684	11.2207	199.056	3.47419	12.8825
3369	Wed Mar 22 13:44:53 2017_x000D_	21.14	21.4412	-88.1444	-1.53841	1	12.2684	11.2207	199.056	3.47419	13.5338
3370	Wed Mar 22 13:44:53 2017_x000D_	21.1469	21.6544	-88.1444	-1.53841	1	12.2684	11.2207	199.056	3.47419	13.7
3371	Wed Mar 22 13:44:53 2017_x000D_	21.1745	22.507	-88.1444	-1.53841	1	16.3704	12.9024	148.135	2.58544	10.7391
3372	Wed Mar 22 13:44:53 2017_x000D_	21.1814	22.7201	-88.1444	-1.53841	1	16.3704	12.9024	148.135	2.58544	10.9331
3373	Wed Mar 22 13:44:53 2017_x000D_	21.2056	23.4653	-88.1444	-1.53841	1	16.3704	12.9024	148.135	2.58544	11.617
3374	Wed Mar 22 13:44:53 2017_x000D_	21.2159	23.7848	-88.1444	-1.53841	1	16.3704	12.9024	148.135	2.58544	11.9124
3375	Wed Mar 22 13:44:53 2017_x000D_	21.2297	24.2105	-88.1444	-1.53841	1	17.0188	13.1445	99.9687	1.74478	11.8401
3376	Wed Mar 22 13:44:54 2017_x000D_	21.2504	24.8487	-88.1444	-1.53841	1	17.0188	13.1445	99.9687	1.74478	12.4457
3377	Wed Mar 22 13:44:54 2017_x000D_	21.2607	25.1675	-88.1444	-1.53841	1	17.0188	13.1445	99.9687	1.74478	12.7494
3378	Wed Mar 22 13:44:54 2017_x000D_	21.1806	25.913	268.899	4.69318	1	17.0188	13.1445	99.9687	1.74478	13.4296
3379	Wed Mar 22 13:44:54 2017_x000D_	21.1875	26.1255	268.899	4.69317	1	18.4668	15.1841	60.4638	1.05529	11.2746
3380	Wed Mar 22 13:44:54 2017_x000D_	21.1039	26.7641	265.95	4.6417	1	18.4668	15.1841	60.4638	1.05529	11.8765
3381	Wed Mar 22 13:44:54 2017_x000D_	21.1177	27.1888	265.949	4.64169	1	18.4668	15.1841	60.4638	1.05529	12.2939
3382	Wed Mar 22 13:44:54 2017_x000D_	21.1246	27.4011	265.949	4.64168	1	18.4668	15.1841	60.4638	1.05529	12.5028
3383	Wed Mar 22 13:44:54 2017_x000D_	21.1384	27.8256	265.948	4.64167	1	18.4668	15.1841	60.4638	1.05529	12.9207
3384	Wed Mar 22 13:44:54 2017_x000D_	21.0479	28.2512	268.901	4.69321	1	19.2855	16.5385	55.0156	0.960203	11.8446
3385	Wed Mar 22 13:44:54 2017_x000D_	21.0583	28.5692	269.049	4.69578	1	19.2855	16.5385	55.0156	0.960203	12.1606
3386	Wed Mar 22 13:44:54 2017_x000D_	21.072	28.9934	269.048	4.69578	1	19.2855	16.5385	55.0156	0.960203	12.5824
3387	Wed Mar 22 13:44:54 2017_x000D_	21.0789	29.2054	269.048	4.69577	1	19.2855	16.5385	55.0156	0.960203	12.7932
3388	Wed Mar 22 13:44:54 2017_x000D_	21.0893	29.5235	268.9	4.69318	1	20.0942	18.1135	60.0094	1.04736	11.4533
3389	Wed Mar 22 13:44:54 2017_x000D_	21.0927	29.6293	269.048	4.69577	1	20.0942	18.1135	60.0094	1.04736	11.559
3390	Wed Mar 22 13:44:54 2017_x000D_	21.1029	29.9471	-85.1801	-1.48667	1	20.0942	18.1135	60.0094	1.04736	11.8765
3391	Wed Mar 22 13:44:54 2017_x000D_	21.2138	30.1575	-82.2463	-1.43547	1	20.0942	18.1135	60.0094	1.04736	12.0959
3392	Wed Mar 22 13:44:54 2017_x000D_	21.1165	30.3706	-79.3433	-1.3848	1	21.1118	19.9155	61.8442	1.07939	10.4551
3393	Wed Mar 22 13:44:54 2017_x000D_	21.0082	30.2658	-64.7177	-1.12954	1	21.1118	19.9155	61.8442	1.07939	10.3508
3394	Wed Mar 22 13:44:54 2017_x000D_	20.9036	30.2673	-54.4336	-0.950045	1	21.1118	19.9155	61.8442	1.07939	10.3539
3395	Wed Mar 22 13:44:54 2017_x000D_	20.8964	30.0556	-46.2565	-0.807328	1	21.1118	19.9155	61.8442	1.07939	10.1424
3396	Wed Mar 22 13:44:54 2017_x000D_	20.6874	30.0588	-29.8517	-0.521011	1	21.9099	21.7098	61.0322	1.06521	8.43803
3397	Wed Mar 22 13:44:55 2017_x000D_	20.5831	30.0605	-23.3881	-0.4082	1	21.9099	21.7098	61.0322	1.06521	8.45545
3398	Wed Mar 22 13:44:55 2017_x000D_	20.6876	30.06	-5.35266	-0.0934216	1	21.9099	21.7098	61.0322	1.06521	8.43919
3399	Wed Mar 22 13:44:55 2017_x000D_	20.6878	30.0602	0.745517	0.0130117	1	21.9099	21.7098	61.0322	1.06521	8.43935
3400	Wed Mar 22 13:44:55 2017_x000D_	20.7919	30.0591	6.56491	0.114579	1	21.9099	21.7098	61.0322	1.06521	8.42382
3401	Wed Mar 22 13:44:55 2017_x000D_	21.105	30.0553	18.6605	0.325688	1	22.3089	22.6067	61.0626	1.06574	7.54526
3402	Wed Mar 22 13:44:55 2017_x000D_	21.2095	30.054	25.2668	0.440989	1	22.3089	22.6067	61.0626	1.06574	7.52801
3403	Wed Mar 22 13:44:55 2017_x000D_	21.4148	29.9452	36.0859	0.629817	1	22.3089	22.6067	61.0626	1.06574	7.39277
3404	Wed Mar 22 13:44:55 2017_x000D_	21.6162	29.7307	36.0853	0.629807	1	22.3089	22.6067	61.0626	1.06574	7.1576
3405	Wed Mar 22 13:44:55 2017_x000D_	22.1198	29.1943	40.3352	0.703983	1	22.6979	23.724	68.6351	1.19791	5.50076
3406	Wed Mar 22 13:44:55 2017_x000D_	22.5293	28.9772	40.3361	0.703998	1	22.6979	23.724	68.6351	1.19791	5.2559
3407	Wed Mar 22 13:44:55 2017_x000D_	23.0324	28.4411	36.0829	0.629765	1	22.6979	23.724	68.6351	1.19791	4.72895
3408	Wed Mar 22 13:44:55 2017_x000D_	23.0324	28.4411	36.0829	0.629765	1	22.6979	23.724	68.6351	1.19791	4.72895
3409	Wed Mar 22 13:44:55 2017_x000D_	23.6462	28.1157	33.5162	0.584967	1	23.1162	24.179	61.0255	1.0651	3.97222
3410	Wed Mar 22 13:44:55 2017_x000D_	23.9512	27.9001	31.9351	0.557373	1	23.1162	24.179	61.0255	1.0651	3.81363
3411	Wed Mar 22 13:44:55 2017_x000D_	24.5614	27.469	31.9345	0.557363	1	23.1162	24.179	61.0255	1.0651	3.59342
3412	Wed Mar 22 13:44:55 2017_x000D_	24.9735	27.3581	29.2975	0.511337	1	23.1162	24.179	61.0255	1.0651	3.68188
3413	Wed Mar 22 13:44:55 2017_x000D_	25.5834	26.9272	29.2963	0.511317	1	23.1162	24.179	61.0255	1.0651	3.69319
3414	Wed Mar 22 13:44:55 2017_x000D_	25.8881	26.7118	27.9258	0.487396	2	22.7311	27.9228	324.928	5.67107	3.3813
3415	Wed Mar 22 13:44:55 2017_x000D_	26.5041	26.493	27.9273	0.487423	2	22.7311	27.9228	324.928	5.67107	4.03483
3416	Wed Mar 22 13:44:55 2017_x000D_	26.8089	26.2776	29.2968	0.511325	2	22.7311	27.9228	324.928	5.67107	4.39717
3417	Wed Mar 22 13:44:55 2017_x000D_	27.1134	26.0623	27.9258	0.487396	2	22.7311	27.9228	324.928	5.67107	4.76088
3418	Wed Mar 22 13:44:55 2017_x000D_	27.7289	25.8437	27.9273	0.487423	2	22.7311	27.9228	324.928	5.67107	5.41301
3419	Wed Mar 22 13:44:56 2017_x000D_	28.0335	25.6285	29.2973	0.511334	2	22.7311	27.9228	324.928	5.67107	5.77748
3420	Wed Mar 22 13:44:56 2017_x000D_	28.6455	25.3041	31.939	0.557442	2	22.7311	27.9228	324.928	5.67107	6.46821
3421	Wed Mar 22 13:44:56 2017_x000D_	28.8463	25.0901	31.938	0.557423	2	22.7311	27.9228	324.928	5.67107	6.73943
3422	Wed Mar 22 13:44:56 2017_x000D_	29.2541	24.874	31.9385	0.557431	2	23.1064	24.3997	294.325	5.13693	6.16597
3423	Wed Mar 22 13:44:56 2017_x000D_	29.7624	24.5509	36.0923	0.629929	2	23.1064	24.3997	294.325	5.13693	6.65772
3424	Wed Mar 22 13:44:56 2017_x000D_	30.0664	24.336	34.4459	0.601195	2	23.1064	24.3997	294.325	5.13693	6.96029
3425	Wed Mar 22 13:44:56 2017_x000D_	30.3706	24.121	36.0924	0.629931	2	23.1064	24.3997	294.325	5.13693	7.26954
3426	Wed Mar 22 13:44:56 2017_x000D_	31.0788	23.5844	31.9367	0.5574	2	23.3253	24.4065	249.459	4.35389	7.79696
3427	Wed Mar 22 13:44:56 2017_x000D_	31.2854	23.5824	31.9382	0.557426	2	23.3253	24.4065	249.459	4.35389	8.00265
3428	Wed Mar 22 13:44:56 2017_x000D_	31.8901	23.0469	29.2917	0.511236	2	23.3253	24.4065	249.459	4.35389	8.67204
3429	Wed Mar 22 13:44:56 2017_x000D_	32.3002	22.9371	31.938	0.557424	2	23.3253	24.4065	249.459	4.35389	9.09439
3430	Wed Mar 22 13:44:56 2017_x000D_	32.9076	22.5078	31.9374	0.557413	2	23.3253	24.4065	249.459	4.35389	9.7686
3431	Wed Mar 22 13:44:56 2017_x000D_	33.3144	22.2922	31.9378	0.557421	2	24.4198	24.4403	254.675	4.44492	9.15031
3432	Wed Mar 22 13:44:56 2017_x000D_	33.5148	22.0786	31.9368	0.557402	2	24.4198	24.4403	254.675	4.44492	9.39663
3433	Wed Mar 22 13:44:56 2017_x000D_	34.1218	21.6495	31.9362	0.557392	2	24.4198	24.4403	254.675	4.44492	10.0954
3434	Wed Mar 22 13:44:56 2017_x000D_	34.5313	21.54	34.4487	0.601243	2	24.4198	24.4403	254.675	4.44492	10.5192
3435	Wed Mar 22 13:44:56 2017_x000D_	34.7315	21.3265	29.2899	0.511206	2	24.6386	24.447	265.796	4.63902	10.5643
3436	Wed Mar 22 13:44:56 2017_x000D_	35.341	21.0036	31.9376	0.557416	2	24.6386	24.447	265.796	4.63902	11.2427
3437	Wed Mar 22 13:44:56 2017_x000D_	35.9474	20.5749	31.9369	0.557405	2	24.6386	24.447	265.796	4.63902	11.9533
3438	Wed Mar 22 13:44:56 2017_x000D_	36.1476	20.3615	31.9359	0.557387	2	24.6386	24.447	265.796	4.63902	12.2126
3439	Wed Mar 22 13:44:56 2017_x000D_	36.5536	20.1464	31.9364	0.557395	2	26.618	24.2872	282.53	4.93108	10.7639
3440	Wed Mar 22 13:44:57 2017_x000D_	37.1652	19.9297	31.9383	0.557428	2	26.618	24.2872	282.53	4.93108	11.4119
3441	Wed Mar 22 13:44:57 2017_x000D_	37.4683	19.7155	33.5243	0.58511	2	26.618	24.2872	282.53	4.93108	11.7741
3442	Wed Mar 22 13:44:57 2017_x000D_	37.771	19.5015	31.9377	0.557418	2	26.618	24.2872	282.53	4.93108	12.1364
3443	Wed Mar 22 13:44:57 2017_x000D_	38.1711	19.0749	31.9356	0.557382	2	26.618	24.2872	282.53	4.93108	12.6745
3444	Wed Mar 22 13:44:57 2017_x000D_	38.4795	19.0725	33.5246	0.585115	2	28.1595	24.1139	296.072	5.16744	11.4856
3445	Wed Mar 22 13:44:57 2017_x000D_	38.882	18.752	32.9308	0.57475	2	28.1595	24.1139	296.072	5.16744	11.9884
3446	Wed Mar 22 13:44:57 2017_x000D_	39.1874	18.6439	31.938	0.557423	2	28.1595	24.1139	296.072	5.16744	12.31
3447	Wed Mar 22 13:44:57 2017_x000D_	39.3873	18.4307	31.937	0.557405	2	28.1595	24.1139	296.072	5.16744	12.5842
3448	Wed Mar 22 13:44:57 2017_x000D_	39.6897	18.2168	30.4807	0.531988	2	29.9394	23.5062	309.886	5.40853	11.0926
3449	Wed Mar 22 13:44:57 2017_x000D_	39.7925	18.2161	31.9374	0.557413	2	29.9394	23.5062	309.886	5.40853	11.1834
3450	Wed Mar 22 13:44:57 2017_x000D_	40.1949	17.8956	29.285	0.511119	2	29.9394	23.5062	309.886	5.40853	11.6899
3451	Wed Mar 22 13:44:57 2017_x000D_	40.2973	17.895	27.9087	0.487099	2	29.9394	23.5062	309.886	5.40853	11.7801
3452	Wed Mar 22 13:44:57 2017_x000D_	40.4971	17.6819	27.9072	0.487072	2	32.6039	22.7049	344.581	6.01407	9.35591
3453	Wed Mar 22 13:44:57 2017_x000D_	40.8018	17.5739	18.5419	0.323617	2	32.6039	22.7049	344.581	6.01407	9.67123
3454	Wed Mar 22 13:44:57 2017_x000D_	40.7989	17.4678	9.66634	0.168709	2	32.6039	22.7049	344.581	6.01407	9.72549
3455	Wed Mar 22 13:44:57 2017_x000D_	40.6958	17.4681	-2.57312	-0.0449094	2	32.6039	22.7049	344.581	6.01407	9.63862
3456	Wed Mar 22 13:44:57 2017_x000D_	40.6982	17.5736	-11.2425	-0.196218	2	34.6021	22.1041	344.655	6.01537	7.59525
3457	Wed Mar 22 13:44:57 2017_x000D_	40.6956	17.4669	-26.7086	-0.466153	2	34.6021	22.1041	344.655	6.01537	7.65731
3458	Wed Mar 22 13:44:57 2017_x000D_	40.6959	17.4667	-34.6441	-0.604653	2	34.6021	22.1041	344.655	6.01537	7.65767
3459	Wed Mar 22 13:44:57 2017_x000D_	40.7985	17.4657	-40.9881	-0.715378	2	34.6021	22.1041	344.655	6.01537	7.74016
3460	Wed Mar 22 13:44:57 2017_x000D_	40.9042	17.5709	-49.3154	-0.860716	2	34.6021	22.1041	344.655	6.01537	7.76314
3461	Wed Mar 22 13:44:57 2017_x000D_	41.0123	17.7814	-62.9492	-1.09867	2	36.1628	21.4897	353.274	6.16579	6.10485
3462	Wed Mar 22 13:44:58 2017_x000D_	41.1202	17.9924	-65.4643	-1.14257	2	36.1628	21.4897	353.274	6.16579	6.06687
3463	Wed Mar 22 13:44:58 2017_x000D_	41.2309	18.3092	-74.3572	-1.29778	2	36.1628	21.4897	353.274	6.16579	5.98341
3464	Wed Mar 22 13:44:58 2017_x000D_	41.3412	18.6256	-77.6688	-1.35558	2	36.1628	21.4897	353.274	6.16579	5.91768
3465	Wed Mar 22 13:44:58 2017_x000D_	41.5642	19.3642	-77.1121	-1.34586	2	37.2761	21.0824	349.496	6.09985	4.61953
3466	Wed Mar 22 13:44:58 2017_x000D_	41.6768	19.7859	-74.3581	-1.29779	2	37.2761	21.0824	349.496	6.09985	4.58771
3467	Wed Mar 22 13:44:58 2017_x000D_	41.8995	20.5236	-73.6051	-1.28465	2	37.2761	21.0824	349.496	6.09985	4.65705
3468	Wed Mar 22 13:44:58 2017_x000D_	42.0093	20.8391	-71.6733	-1.25093	2	37.2761	21.0824	349.496	6.09985	4.73945
3469	Wed Mar 22 13:44:58 2017_x000D_	42.0196	21.2611	-71.6696	-1.25087	1	43.173	16.6248	34.0547	0.594367	4.77762
3470	Wed Mar 22 13:44:58 2017_x000D_	42.2369	21.7869	-70.7921	-1.23556	1	43.173	16.6248	34.0547	0.594367	5.24629
3471	Wed Mar 22 13:44:58 2017_x000D_	42.4515	22.2067	-70.794	-1.23559	1	43.173	16.6248	34.0547	0.594367	5.62834
3472	Wed Mar 22 13:44:58 2017_x000D_	42.5688	22.8378	-68.0678	-1.18801	1	43.173	16.6248	34.0547	0.594367	6.24231
3473	Wed Mar 22 13:44:58 2017_x000D_	42.6786	23.1527	-71.6705	-1.25089	1	43.173	16.6248	34.0547	0.594367	6.5466
3474	Wed Mar 22 13:44:58 2017_x000D_	42.898	23.7823	-71.6708	-1.25089	2	38.8265	20.6887	350.028	6.10914	5.11346
3475	Wed Mar 22 13:44:58 2017_x000D_	43.1122	24.2012	-71.6729	-1.25093	2	38.8265	20.6887	350.028	6.10914	5.5412
3476	Wed Mar 22 13:44:58 2017_x000D_	43.1198	24.5169	-70.7902	-1.23552	2	38.8265	20.6887	350.028	6.10914	5.75218
3477	Wed Mar 22 13:44:58 2017_x000D_	43.3313	24.8301	-71.6732	-1.25093	2	38.8265	20.6887	350.028	6.10914	6.11918
3478	Wed Mar 22 13:44:58 2017_x000D_	43.5502	25.4585	-71.6735	-1.25094	2	39.4924	20.4885	353.377	6.16759	6.41612
3479	Wed Mar 22 13:44:58 2017_x000D_	43.5602	25.8787	-71.6699	-1.25088	2	39.4924	20.4885	353.377	6.16759	6.75287
3480	Wed Mar 22 13:44:58 2017_x000D_	43.7789	26.5065	-71.6702	-1.25088	2	39.4924	20.4885	353.377	6.16759	7.38853
3481	Wed Mar 22 13:44:58 2017_x000D_	43.9901	26.8192	-70.7921	-1.23556	2	39.4924	20.4885	353.377	6.16759	7.76576
3482	Wed Mar 22 13:44:58 2017_x000D_	44.211	27.551	-71.6726	-1.25092	2	40.148	20.5089	344.247	6.00824	8.13014
3483	Wed Mar 22 13:44:59 2017_x000D_	44.2185	27.8657	-70.7882	-1.23549	2	40.148	20.5089	344.247	6.00824	8.40782
3484	Wed Mar 22 13:44:59 2017_x000D_	44.541	28.5955	-74.3691	-1.29799	2	40.148	20.5089	344.247	6.00824	9.2028
3485	Wed Mar 22 13:44:59 2017_x000D_	44.541	28.5955	-74.3691	-1.29799	2	40.148	20.5089	344.247	6.00824	9.2028
3486	Wed Mar 22 13:44:59 2017_x000D_	44.7591	29.2213	-74.3703	-1.29801	2	41.0018	20.9774	21.0278	0.367005	9.05976
3487	Wed Mar 22 13:44:59 2017_x000D_	44.8704	29.6387	-71.6717	-1.25091	2	41.0018	20.9774	21.0278	0.367005	9.486
3488	Wed Mar 22 13:44:59 2017_x000D_	45.0882	30.2638	-71.672	-1.25091	2	41.0018	20.9774	21.0278	0.367005	10.1457
3489	Wed Mar 22 13:44:59 2017_x000D_	45.301	30.6794	-71.6742	-1.25095	2	41.0018	20.9774	21.0278	0.367005	10.6119
3490	Wed Mar 22 13:44:59 2017_x000D_	45.5186	31.3038	-71.6744	-1.25095	2	41.0018	20.9774	21.0278	0.367005	11.271
3491	Wed Mar 22 13:44:59 2017_x000D_	45.5282	31.7217	-71.6708	-1.25089	2	42.4904	21.9074	24.5801	0.429004	10.2737
3492	Wed Mar 22 13:44:59 2017_x000D_	45.8471	32.344	-74.3763	-1.29811	2	42.4904	21.9074	24.5801	0.429004	10.9631
3493	Wed Mar 22 13:44:59 2017_x000D_	45.9556	32.6558	-70.7902	-1.23552	2	42.4904	21.9074	24.5801	0.429004	11.2932
3494	Wed Mar 22 13:44:59 2017_x000D_	45.9627	32.9686	-71.6714	-1.2509	2	42.4904	21.9074	24.5801	0.429004	11.5934
3495	Wed Mar 22 13:44:59 2017_x000D_	46.1798	33.5915	-71.6717	-1.25091	2	43.5621	22.3824	24.1047	0.420706	11.5107
3496	Wed Mar 22 13:44:59 2017_x000D_	46.3896	33.9014	-70.7901	-1.23552	2	43.5621	22.3824	24.1047	0.420706	11.8609
3497	Wed Mar 22 13:44:59 2017_x000D_	46.3967	34.2139	-71.672	-1.25091	2	43.5621	22.3824	24.1047	0.420706	12.1663
3498	Wed Mar 22 13:44:59 2017_x000D_	46.6087	34.6275	-71.6742	-1.25095	2	43.5621	22.3824	24.1047	0.420706	12.6184
3499	Wed Mar 22 13:44:59 2017_x000D_	46.7242	35.2509	-74.3781	-1.29814	2	44.6233	23.0778	20.7754	0.362599	12.3531
3500	Wed Mar 22 13:44:59 2017_x000D_	46.83	35.4573	-71.6726	-1.25092	2	44.6233	23.0778	20.7754	0.362599	12.5746
3501	Wed Mar 22 13:44:59 2017_x000D_	46.9361	35.664	-74.3807	-1.29819	2	44.6233	23.0778	20.7754	0.362599	12.7969
3502	Wed Mar 22 13:44:59 2017_x000D_	46.9407	35.8721	-74.3793	-1.29816	2	44.6233	23.0778	20.7754	0.362599	13.0025
3503	Wed Mar 22 13:44:59 2017_x000D_	47.0511	36.2865	-71.6711	-1.2509	2	44.6233	23.0778	20.7754	0.362599	13.43
3504	Wed Mar 22 13:45:00 2017_x000D_	47.1592	36.5969	-68.0402	-1.18753	2	45.4658	23.7663	25.2448	0.440604	12.9419
3505	Wed Mar 22 13:45:00 2017_x000D_	47.3774	37.3211	-61.5381	-1.07404	2	45.4658	23.7663	25.2448	0.440604	13.6889
3506	Wed Mar 22 13:45:00 2017_x000D_	47.5838	37.5253	-56.6239	-0.988273	2	45.4658	23.7663	25.2448	0.440604	13.9211
3507	Wed Mar 22 13:45:00 2017_x000D_	47.7926	37.8339	-46.7685	-0.816264	2	45.4658	23.7663	25.2448	0.440604	14.2587
3508	Wed Mar 22 13:45:00 2017_x000D_	47.9966	37.9343	-40.5912	-0.70845	2	46.9218	25.3562	60.4294	1.05469	12.6239
3509	Wed Mar 22 13:45:00 2017_x000D_	48.3059	38.2408	-28.6727	-0.500434	2	46.9218	25.3562	60.4294	1.05469	12.9587
3510	Wed Mar 22 13:45:00 2017_x000D_	48.4091	38.3433	-19.713	-0.344057	2	46.9218	25.3562	60.4294	1.05469	13.072
3511	Wed Mar 22 13:45:00 2017_x000D_	48.6133	38.4437	-16.9604	-0.296015	2	46.9218	25.3562	60.4294	1.05469	13.1964
3512	Wed Mar 22 13:45:00 2017_x000D_	48.8153	38.4404	-11.1995	-0.195469	2	48.1381	27.3791	66.3165	1.15744	11.082
3513	Wed Mar 22 13:45:00 2017_x000D_	49.3218	38.5357	-1.93436	-0.033761	2	48.1381	27.3791	66.3165	1.15744	11.2192
3514	Wed Mar 22 13:45:00 2017_x000D_	49.9289	38.6288	1.01242	0.0176701	2	48.1381	27.3791	66.3165	1.15744	11.3913
3515	Wed Mar 22 13:45:00 2017_x000D_	50.3319	38.6217	1.01247	0.0176709	2	48.1381	27.3791	66.3165	1.15744	11.4546
3516	Wed Mar 22 13:45:00 2017_x000D_	50.7325	38.511	3.95636	0.0690514	2	48.9486	28.7271	59.9062	1.04556	9.9452
3517	Wed Mar 22 13:45:00 2017_x000D_	51.3364	38.5004	3.95722	0.0690666	2	48.9486	28.7271	59.9062	1.04556	10.0608
3518	Wed Mar 22 13:45:00 2017_x000D_	51.7388	38.4933	3.95782	0.0690769	2	48.9486	28.7271	59.9062	1.04556	10.157
3519	Wed Mar 22 13:45:00 2017_x000D_	52.141	38.4862	3.95841	0.0690873	2	48.9486	28.7271	59.9062	1.04556	10.268
3520	Wed Mar 22 13:45:00 2017_x000D_	52.9429	38.3686	6.89225	0.120292	2	48.9486	28.7271	59.9062	1.04556	10.4361
3521	Wed Mar 22 13:45:00 2017_x000D_	53.3446	38.3616	6.89338	0.120312	2	49.551	29.8478	54.9852	0.959673	9.32074
3522	Wed Mar 22 13:45:00 2017_x000D_	54.1456	38.2441	9.80015	0.171045	2	49.551	29.8478	54.9852	0.959673	9.57122
3523	Wed Mar 22 13:45:00 2017_x000D_	54.4442	38.1353	6.61208	0.115403	2	49.551	29.8478	54.9852	0.959673	9.62424
3524	Wed Mar 22 13:45:00 2017_x000D_	55.1463	38.123	6.89278	0.120302	2	49.551	29.8478	54.9852	0.959673	9.98931
3525	Wed Mar 22 13:45:00 2017_x000D_	55.5471	38.116	6.89391	0.120321	2	50.1637	30.7481	61.2413	1.06886	9.12507
3526	Wed Mar 22 13:45:01 2017_x000D_	55.9478	38.109	6.8951	0.120342	2	50.1637	30.7481	61.2413	1.06886	9.36155
3527	Wed Mar 22 13:45:01 2017_x000D_	56.7447	37.8883	6.89163	0.120282	2	50.1637	30.7481	61.2413	1.06886	9.71041
3528	Wed Mar 22 13:45:01 2017_x000D_	57.1449	37.8814	6.89276	0.120301	2	50.1637	30.7481	61.2413	1.06886	9.98104
3529	Wed Mar 22 13:45:01 2017_x000D_	57.545	37.8745	6.89394	0.120322	2	50.5582	31.6415	53.9468	0.94155	9.36299
3530	Wed Mar 22 13:45:01 2017_x000D_	58.1429	37.7609	9.80543	0.171137	2	50.5582	31.6415	53.9468	0.94155	9.7455
3531	Wed Mar 22 13:45:01 2017_x000D_	58.5406	37.6506	6.89112	0.120273	2	50.5582	31.6415	53.9468	0.94155	9.9914
3532	Wed Mar 22 13:45:01 2017_x000D_	59.138	37.5371	9.80415	0.171115	2	50.5582	31.6415	53.9468	0.94155	10.4101
3533	Wed Mar 22 13:45:01 2017_x000D_	59.5372	37.5302	9.80576	0.171143	2	50.5582	31.6415	53.9468	0.94155	10.7377
3534	Wed Mar 22 13:45:01 2017_x000D_	60.1339	37.4167	6.88997	0.120253	2	52.4679	32.801	7.25039	0.126543	8.94831
3535	Wed Mar 22 13:45:01 2017_x000D_	60.5327	37.4098	6.89109	0.120272	2	52.4679	32.801	7.25039	0.126543	9.28881
3536	Wed Mar 22 13:45:01 2017_x000D_	60.9297	37.2999	9.80601	0.171147	2	52.4679	32.801	7.25039	0.126543	9.58343
3537	Wed Mar 22 13:45:01 2017_x000D_	61.5274	37.2897	9.80838	0.171189	2	52.4679	32.801	7.25039	0.126543	10.1105
3538	Wed Mar 22 13:45:01 2017_x000D_	61.9239	37.1797	6.88939	0.120243	2	55.0407	33.76	8.31872	0.145189	7.68588
3539	Wed Mar 22 13:45:01 2017_x000D_	62.5194	37.0665	9.80706	0.171166	2	55.0407	33.76	8.31872	0.145189	8.17703
3540	Wed Mar 22 13:45:01 2017_x000D_	62.8176	37.0615	9.3937	0.163951	2	55.0407	33.76	8.31872	0.145189	8.44867
3541	Wed Mar 22 13:45:01 2017_x000D_	63.1162	37.0564	9.80948	0.171208	2	55.0407	33.76	8.31872	0.145189	8.72238
3542	Wed Mar 22 13:45:01 2017_x000D_	63.7108	36.9431	6.88884	0.120233	2	56.7517	34.4724	13.0728	0.228164	7.38468
3543	Wed Mar 22 13:45:01 2017_x000D_	63.9096	36.9398	6.8894	0.120243	2	56.7517	34.4724	13.0728	0.228164	7.57123
3544	Wed Mar 22 13:45:01 2017_x000D_	64.5038	36.8266	3.93529	0.0686837	2	56.7517	34.4724	13.0728	0.228164	8.10169
3545	Wed Mar 22 13:45:01 2017_x000D_	64.7023	36.8232	3.93554	0.0686881	2	56.7517	34.4724	13.0728	0.228164	8.29086
3546	Wed Mar 22 13:45:01 2017_x000D_	64.9009	36.8199	3.93584	0.0686934	2	58.4726	34.9647	14.3833	0.251035	6.69065
3547	Wed Mar 22 13:45:02 2017_x000D_	65.2963	36.7103	6.88772	0.120213	2	58.4726	34.9647	14.3833	0.251035	7.04344
3548	Wed Mar 22 13:45:02 2017_x000D_	65.4947	36.707	6.88827	0.120223	2	58.4726	34.9647	14.3833	0.251035	7.23502
3549	Wed Mar 22 13:45:02 2017_x000D_	65.7919	36.7018	0.962939	0.0168065	2	58.4726	34.9647	14.3833	0.251035	7.52261
3550	Wed Mar 22 13:45:02 2017_x000D_	65.8912	36.7001	0.962921	0.0168062	2	58.4726	34.9647	14.3833	0.251035	7.61887
3551	Wed Mar 22 13:45:02 2017_x000D_	65.6911	36.6001	-7.8937	-0.137771	2	59.7576	35.4437	15.6436	0.273032	6.04514
3552	Wed Mar 22 13:45:02 2017_x000D_	65.4909	36.5001	-16.3487	-0.285338	2	59.7576	35.4437	15.6436	0.273032	5.82981
3553	Wed Mar 22 13:45:02 2017_x000D_	65.2928	36.5031	-23.822	-0.415772	2	59.7576	35.4437	15.6436	0.273032	5.63567
3554	Wed Mar 22 13:45:02 2017_x000D_	65.0913	36.2998	-36.9739	-0.645316	2	59.7576	35.4437	15.6436	0.273032	5.40197
3555	Wed Mar 22 13:45:02 2017_x000D_	64.9905	36.1983	-41.0526	-0.716502	2	60.4	35.6832	16.2642	0.283864	4.61931
3556	Wed Mar 22 13:45:02 2017_x000D_	64.8914	36.1996	-47.1207	-0.82241	2	60.4	35.6832	16.2642	0.283864	4.52099
3557	Wed Mar 22 13:45:02 2017_x000D_	64.9898	36.0948	-63.381	-1.10621	2	60.4	35.6832	16.2642	0.283864	4.60822
3558	Wed Mar 22 13:45:02 2017_x000D_	64.9901	36.095	-68.5658	-1.1967	2	60.4	35.6832	16.2642	0.283864	4.60854
3559	Wed Mar 22 13:45:02 2017_x000D_	65.0932	36.2995	-83.6097	-1.45926	1	68.2643	35.2615	0.543777	0.0094907	3.33666
3560	Wed Mar 22 13:45:02 2017_x000D_	65.1925	36.298	-86.3576	-1.50722	1	68.2643	35.2615	0.543777	0.0094907	3.24196
3561	Wed Mar 22 13:45:02 2017_x000D_	65.1992	36.7104	262.662	4.58432	1	68.2643	35.2615	0.543777	0.0094907	3.3903
3562	Wed Mar 22 13:45:02 2017_x000D_	65.1015	36.8153	259.422	4.52778	1	68.2643	35.2615	0.543777	0.0094907	3.52386
3563	Wed Mar 22 13:45:02 2017_x000D_	65.0072	37.1259	257.347	4.49155	1	68.275	35.0419	297.781	5.19725	3.87577
3564	Wed Mar 22 13:45:02 2017_x000D_	64.9159	37.6426	253.968	4.43258	1	68.275	35.0419	297.781	5.19725	4.2482
3565	Wed Mar 22 13:45:02 2017_x000D_	64.7255	38.1605	254.77	4.44657	1	68.275	35.0419	297.781	5.19725	4.72489
3566	Wed Mar 22 13:45:02 2017_x000D_	64.5368	38.7812	254.77	4.44657	1	68.275	35.0419	297.781	5.19725	5.28739
3567	Wed Mar 22 13:45:02 2017_x000D_	64.4424	39.0916	256.664	4.47963	1	68.275	35.0419	297.781	5.19725	5.57574
3568	Wed Mar 22 13:45:03 2017_x000D_	64.4488	39.5029	256.663	4.47961	1	68.0144	35.9137	236.636	4.13008	5.05924
3569	Wed Mar 22 13:45:03 2017_x000D_	64.2602	40.1233	256.663	4.47962	1	68.0144	35.9137	236.636	4.13008	5.64046
3570	Wed Mar 22 13:45:03 2017_x000D_	64.0683	40.538	256.665	4.47964	1	68.0144	35.9137	236.636	4.13008	6.07913
3571	Wed Mar 22 13:45:03 2017_x000D_	64.0732	40.8461	257.349	4.49158	1	68.0144	35.9137	236.636	4.13008	6.31361
3572	Wed Mar 22 13:45:03 2017_x000D_	63.8847	41.466	257.349	4.49159	1	67.4718	38.0958	173.634	3.03049	4.92194
3573	Wed Mar 22 13:45:03 2017_x000D_	63.8896	41.7742	256.663	4.47962	1	67.4718	38.0958	173.634	3.03049	5.13447
3574	Wed Mar 22 13:45:03 2017_x000D_	63.7028	42.4964	257.348	4.49158	1	67.4718	38.0958	173.634	3.03049	5.79402
3575	Wed Mar 22 13:45:03 2017_x000D_	63.6085	42.8062	259.428	4.52788	1	67.4718	38.0958	173.634	3.03049	6.09204
3576	Wed Mar 22 13:45:03 2017_x000D_	63.521	43.5261	257.348	4.49157	2	63.1757	36.8669	22.1611	0.386784	6.66815
3577	Wed Mar 22 13:45:03 2017_x000D_	63.4268	43.8359	253.965	4.43252	2	63.1757	36.8669	22.1611	0.386784	6.97352
3578	Wed Mar 22 13:45:03 2017_x000D_	63.2402	44.5574	254.766	4.44651	2	63.1757	36.8669	22.1611	0.386784	7.69077
3579	Wed Mar 22 13:45:03 2017_x000D_	63.146	44.8669	256.663	4.47962	2	63.1757	36.8669	22.1611	0.386784	8.00006
3580	Wed Mar 22 13:45:03 2017_x000D_	63.0536	45.2788	253.964	4.43251	2	63.1757	36.8669	22.1611	0.386784	8.41279
3581	Wed Mar 22 13:45:03 2017_x000D_	62.8637	45.795	254.767	4.44652	2	63.807	37.3258	20.2489	0.353409	8.52157
3582	Wed Mar 22 13:45:03 2017_x000D_	62.6773	46.516	253.964	4.43252	2	63.807	37.3258	20.2489	0.353409	9.25937
3583	Wed Mar 22 13:45:03 2017_x000D_	62.684	46.9254	253.963	4.43249	2	63.807	37.3258	20.2489	0.353409	9.66506
3584	Wed Mar 22 13:45:03 2017_x000D_	62.3969	47.5459	251.341	4.38673	2	63.807	37.3258	20.2489	0.353409	10.3169
3585	Wed Mar 22 13:45:03 2017_x000D_	62.3045	47.9571	253.964	4.43251	2	64.0245	37.3323	13.9687	0.243799	10.7631
3586	Wed Mar 22 13:45:03 2017_x000D_	62.1166	48.575	253.964	4.43251	2	64.0245	37.3323	13.9687	0.243799	11.4034
3587	Wed Mar 22 13:45:03 2017_x000D_	61.9269	49.0905	254.767	4.44653	2	64.0245	37.3323	13.9687	0.243799	11.9438
3588	Wed Mar 22 13:45:03 2017_x000D_	61.9321	49.3971	253.963	4.4325	2	64.0245	37.3323	13.9687	0.243799	12.2449
3589	Wed Mar 22 13:45:03 2017_x000D_	61.746	50.1166	254.766	4.44651	2	64.4489	37.565	14.1235	0.246502	12.8393
3590	Wed Mar 22 13:45:04 2017_x000D_	61.553	50.4278	253.964	4.43252	2	64.4489	37.565	14.1235	0.246502	13.1848
3591	Wed Mar 22 13:45:04 2017_x000D_	61.3652	51.0451	253.965	4.43252	2	64.4489	37.565	14.1235	0.246502	13.8283
3592	Wed Mar 22 13:45:04 2017_x000D_	61.3721	51.4532	253.963	4.43249	2	64.4489	37.565	14.1235	0.246502	14.2249
3593	Wed Mar 22 13:45:04 2017_x000D_	61.1844	52.0702	253.963	4.43249	2	64.6985	36.9129	39.9889	0.697937	15.5593
3594	Wed Mar 22 13:45:04 2017_x000D_	60.9933	52.483	253.964	4.43251	2	64.6985	36.9129	39.9889	0.697937	16.0049
3595	Wed Mar 22 13:45:04 2017_x000D_	60.9986	52.7888	254.766	4.44651	2	64.6985	36.9129	39.9889	0.697937	16.3013
3596	Wed Mar 22 13:45:04 2017_x000D_	60.8057	53.0997	253.964	4.43251	2	64.6985	36.9129	39.9889	0.697937	16.6483
3597	Wed Mar 22 13:45:04 2017_x000D_	60.6182	53.7162	253.964	4.43251	2	64.6985	36.9129	39.9889	0.697937	17.2916
3598	Wed Mar 22 13:45:04 2017_x000D_	60.6252	54.1237	253.963	4.43249	2	65.2117	39.786	49.7557	0.8684	15.0534
3599	Wed Mar 22 13:45:04 2017_x000D_	60.4342	54.5363	253.964	4.4325	2	65.2117	39.786	49.7557	0.8684	15.5047
3600	Wed Mar 22 13:45:04 2017_x000D_	60.4395	54.8416	254.766	4.44651	2	65.2117	39.786	49.7557	0.8684	15.7938
3601	Wed Mar 22 13:45:04 2017_x000D_	60.2503	55.3559	253.963	4.43249	2	65.2117	39.786	49.7557	0.8684	16.3413
3602	Wed Mar 22 13:45:04 2017_x000D_	60.1548	55.562	256.67	4.47973	2	64.9407	40.8765	107.032	1.86806	15.4457
3603	Wed Mar 22 13:45:04 2017_x000D_	60.063	55.9718	253.963	4.43249	2	64.9407	40.8765	107.032	1.86806	15.8638
3604	Wed Mar 22 13:45:04 2017_x000D_	59.9675	56.178	251.336	4.38664	2	64.9407	40.8765	107.032	1.86806	16.0894
3605	Wed Mar 22 13:45:04 2017_x000D_	59.8721	56.3841	253.964	4.43251	2	64.9407	40.8765	107.032	1.86806	16.3149
3606	Wed Mar 22 13:45:04 2017_x000D_	59.8756	56.5875	253.963	4.4325	2	63.9641	43.0439	106.959	1.86679	14.1473
3607	Wed Mar 22 13:45:04 2017_x000D_	59.7838	56.9968	256.67	4.47974	2	63.9641	43.0439	106.959	1.86679	14.5657
3608	Wed Mar 22 13:45:04 2017_x000D_	59.6901	57.3043	260.01	4.53803	2	63.9641	43.0439	106.959	1.86679	14.8871
3609	Wed Mar 22 13:45:04 2017_x000D_	59.5928	57.4086	268.084	4.67894	2	63.9641	43.0439	106.959	1.86679	15.0151
3610	Wed Mar 22 13:45:04 2017_x000D_	59.6935	57.5072	-88.9844	-1.55307	2	62.9666	45.6489	102.72	1.7928	12.3017
3611	Wed Mar 22 13:45:05 2017_x000D_	59.594	57.5094	-75.2601	-1.31354	2	62.9666	45.6489	102.72	1.7928	12.3307
3612	Wed Mar 22 13:45:05 2017_x000D_	59.5955	57.6111	-69.1691	-1.20723	2	62.9666	45.6489	102.72	1.7928	12.4281
3613	Wed Mar 22 13:45:05 2017_x000D_	59.5988	57.8141	-64.1026	-1.1188	2	62.9666	45.6489	102.72	1.7928	12.6228
3614	Wed Mar 22 13:45:05 2017_x000D_	59.701	58.0147	-54.2722	-0.947229	2	62.9666	45.6489	102.72	1.7928	12.7897
3615	Wed Mar 22 13:45:05 2017_x000D_	59.7999	58.0123	-48.5593	-0.847519	2	62.2401	47.1636	103.499	1.80639	11.1198
3616	Wed Mar 22 13:45:05 2017_x000D_	60.003	58.3119	-38.0156	-0.663498	2	62.2401	47.1636	103.499	1.80639	11.3705
3617	Wed Mar 22 13:45:05 2017_x000D_	60.2023	58.408	-32.1586	-0.561274	2	62.2401	47.1636	103.499	1.80639	11.4276
3618	Wed Mar 22 13:45:05 2017_x000D_	60.5042	58.7043	-28.2206	-0.492542	2	62.2401	47.1636	103.499	1.80639	11.6705
3619	Wed Mar 22 13:45:05 2017_x000D_	60.8024	58.7975	-24.4244	-0.426285	2	61.6885	49.5605	95.2856	1.66305	9.2794
3620	Wed Mar 22 13:45:05 2017_x000D_	61.1026	58.9921	-25.672	-0.44806	2	61.6885	49.5605	95.2856	1.66305	9.44978
3621	Wed Mar 22 13:45:05 2017_x000D_	61.799	59.2767	-21.8443	-0.381254	2	61.6885	49.5605	95.2856	1.66305	9.71683
3622	Wed Mar 22 13:45:05 2017_x000D_	62.0988	59.471	-23.0011	-0.401445	2	61.6885	49.5605	95.2856	1.66305	9.91899
3623	Wed Mar 22 13:45:05 2017_x000D_	62.4951	59.5609	-25.6753	-0.448118	2	60.9517	51.2933	103.14	1.80014	8.41043
3624	Wed Mar 22 13:45:05 2017_x000D_	63.1902	59.845	-21.844	-0.38125	2	60.9517	51.2933	103.14	1.80014	8.83982
3625	Wed Mar 22 13:45:05 2017_x000D_	63.4893	60.039	-23.0019	-0.401459	2	60.9517	51.2933	103.14	1.80014	9.10641
3626	Wed Mar 22 13:45:05 2017_x000D_	64.185	60.4237	-21.8378	-0.381142	2	60.9517	51.2933	103.14	1.80014	9.68599
3627	Wed Mar 22 13:45:05 2017_x000D_	64.5786	60.4121	-21.8436	-0.381242	2	60.9517	51.2933	103.14	1.80014	9.81361
3628	Wed Mar 22 13:45:05 2017_x000D_	65.3717	60.7935	-21.8414	-0.381205	2	60.6602	52.8193	98.1191	1.7125	9.26208
3629	Wed Mar 22 13:45:05 2017_x000D_	65.5699	60.8889	-19.1533	-0.334289	2	60.6602	52.8193	98.1191	1.7125	9.44582
3630	Wed Mar 22 13:45:05 2017_x000D_	65.9644	60.9782	-21.8432	-0.381236	2	60.6602	52.8193	98.1191	1.7125	9.7315
3631	Wed Mar 22 13:45:05 2017_x000D_	66.5582	61.2639	-19.1523	-0.33427	2	60.6602	52.8193	98.1191	1.7125	10.3004
3632	Wed Mar 22 13:45:06 2017_x000D_	66.9538	61.4541	-19.1505	-0.334239	2	60.39	53.9072	98.0538	1.71136	10.002
3633	Wed Mar 22 13:45:06 2017_x000D_	67.7413	61.6325	-19.1537	-0.334295	2	60.39	53.9072	98.0538	1.71136	10.664
3634	Wed Mar 22 13:45:06 2017_x000D_	68.038	61.8254	-18.1855	-0.317397	2	60.39	53.9072	98.0538	1.71136	11.0086
3635	Wed Mar 22 13:45:06 2017_x000D_	68.8244	62.0035	-18.1883	-0.317445	2	60.39	53.9072	98.0538	1.71136	11.6914
3636	Wed Mar 22 13:45:06 2017_x000D_	69.1197	62.0956	-16.3651	-0.285624	2	60.7609	55.2326	55.9878	0.977172	10.8153
3637	Wed Mar 22 13:45:06 2017_x000D_	69.4143	62.1873	-18.1887	-0.317452	2	60.7609	55.2326	55.9878	0.977172	11.1018
3638	Wed Mar 22 13:45:06 2017_x000D_	70.2008	62.4659	-15.5086	-0.270677	2	60.7609	55.2326	55.9878	0.977172	11.8925
3639	Wed Mar 22 13:45:06 2017_x000D_	70.5929	62.5545	-18.1894	-0.317464	2	60.7609	55.2326	55.9878	0.977172	12.2588
3640	Wed Mar 22 13:45:06 2017_x000D_	70.8876	62.6464	-16.364	-0.285606	2	61.7724	56.7951	38.4737	0.671493	10.8316
3641	Wed Mar 22 13:45:06 2017_x000D_	71.5746	62.9271	-18.1876	-0.317434	2	61.7724	56.7951	38.4737	0.671493	11.5622
3642	Wed Mar 22 13:45:06 2017_x000D_	71.9648	62.9151	-18.1925	-0.317518	2	61.7724	56.7951	38.4737	0.671493	11.8886
3643	Wed Mar 22 13:45:06 2017_x000D_	72.6526	63.2962	-19.1552	-0.334321	2	61.7724	56.7951	38.4737	0.671493	12.6745
3644	Wed Mar 22 13:45:06 2017_x000D_	72.9446	63.2872	-18.1907	-0.317488	2	61.7724	56.7951	38.4737	0.671493	12.9215
3645	Wed Mar 22 13:45:06 2017_x000D_	73.629	63.467	-19.161	-0.334422	2	62.8154	57.7011	33.8873	0.591446	12.2548
3646	Wed Mar 22 13:45:06 2017_x000D_	73.9232	63.6587	-18.189	-0.317459	2	62.8154	57.7011	33.8873	0.591446	12.6046
3647	Wed Mar 22 13:45:06 2017_x000D_	74.3147	63.8474	-18.1869	-0.317421	2	62.8154	57.7011	33.8873	0.591446	13.0388
3648	Wed Mar 22 13:45:06 2017_x000D_	74.5092	63.8413	-18.1893	-0.317463	2	62.8154	57.7011	33.8873	0.591446	13.2078
3649	Wed Mar 22 13:45:06 2017_x000D_	75.1917	64.0206	-17.3038	-0.302008	2	64.9004	59.5123	22.1299	0.38624	11.2355
3650	Wed Mar 22 13:45:06 2017_x000D_	75.4856	64.2121	-18.1877	-0.317434	2	64.9004	59.5123	22.1299	0.38624	11.5816
3651	Wed Mar 22 13:45:06 2017_x000D_	75.9736	64.3973	-19.1569	-0.334352	2	64.9004	59.5123	22.1299	0.38624	12.1029
3652	Wed Mar 22 13:45:06 2017_x000D_	76.2645	64.3881	-18.1904	-0.317483	2	64.9004	59.5123	22.1299	0.38624	12.3659
3653	Wed Mar 22 13:45:06 2017_x000D_	76.6548	64.5762	-18.1883	-0.317445	2	67.2224	60.8917	25.0964	0.438016	10.1265
3654	Wed Mar 22 13:45:07 2017_x000D_	76.8499	64.6704	-15.4962	-0.27046	2	67.2224	60.8917	25.0964	0.438016	10.3425
3655	Wed Mar 22 13:45:07 2017_x000D_	77.2387	64.7581	-18.1887	-0.317452	2	67.2224	60.8917	25.0964	0.438016	10.7366
3656	Wed Mar 22 13:45:07 2017_x000D_	77.5306	64.8488	-21.8695	-0.381695	2	67.2224	60.8917	25.0964	0.438016	11.0416
3657	Wed Mar 22 13:45:07 2017_x000D_	77.7243	64.8427	-21.8724	-0.381745	2	67.2224	60.8917	25.0964	0.438016	11.2205
3658	Wed Mar 22 13:45:07 2017_x000D_	78.0171	65.0333	-28.3228	-0.494327	2	69.7707	62.0581	18.3716	0.320644	8.76669
3659	Wed Mar 22 13:45:07 2017_x000D_	78.0169	65.0329	-33.1165	-0.577992	2	69.7707	62.0581	18.3716	0.320644	8.76637
3660	Wed Mar 22 13:45:07 2017_x000D_	78.1138	65.0295	-39.074	-0.681971	2	69.7707	62.0581	18.3716	0.320644	8.85644
3661	Wed Mar 22 13:45:07 2017_x000D_	78.2111	65.0263	-48.6233	-0.848636	2	69.7707	62.0581	18.3716	0.320644	8.9471
3662	Wed Mar 22 13:45:07 2017_x000D_	78.2125	65.1263	-54.6644	-0.954074	2	71.689	62.7689	13.9687	0.243799	6.93638
3663	Wed Mar 22 13:45:07 2017_x000D_	78.4077	65.2199	-68.0795	-1.18821	2	71.689	62.7689	13.9687	0.243799	7.15181
3664	Wed Mar 22 13:45:07 2017_x000D_	78.4101	65.4201	-73.1154	-1.27611	2	71.689	62.7689	13.9687	0.243799	7.2251
3665	Wed Mar 22 13:45:07 2017_x000D_	78.5093	65.6173	-81.1192	-1.4158	2	71.689	62.7689	13.9687	0.243799	7.3912
3666	Wed Mar 22 13:45:07 2017_x000D_	78.5138	66.0176	267.826	4.67445	2	74.6681	63.9467	13.0694	0.228104	4.36784
3667	Wed Mar 22 13:45:07 2017_x000D_	78.516	66.2177	262.358	4.57902	2	74.6681	63.9467	13.0694	0.228104	4.46808
3668	Wed Mar 22 13:45:07 2017_x000D_	78.4245	66.7209	253.702	4.42794	2	74.6681	63.9467	13.0694	0.228104	4.66977
3669	Wed Mar 22 13:45:07 2017_x000D_	78.3299	66.9239	251.106	4.38263	2	74.6681	63.9467	13.0694	0.228104	4.71937
3670	Wed Mar 22 13:45:07 2017_x000D_	78.1437	67.6297	245.002	4.2761	1	81.9302	66.119	86.0477	1.50182	4.07674
3671	Wed Mar 22 13:45:07 2017_x000D_	77.9545	68.0355	245.002	4.2761	1	81.9302	66.119	86.0477	1.50182	4.41352
3672	Wed Mar 22 13:45:07 2017_x000D_	77.8599	68.2385	242.602	4.2342	1	81.9302	66.119	86.0477	1.50182	4.58908
3673	Wed Mar 22 13:45:07 2017_x000D_	77.3848	69.0533	240.31	4.19419	1	81.9302	66.119	86.0477	1.50182	5.41025
3674	Wed Mar 22 13:45:07 2017_x000D_	77.1945	69.3593	238.883	4.1693	1	81.9302	66.119	86.0477	1.50182	5.73815
3675	Wed Mar 22 13:45:08 2017_x000D_	76.9108	69.9678	236.646	4.13025	1	81.8639	67.4267	107.069	1.8687	5.5669
3676	Wed Mar 22 13:45:08 2017_x000D_	76.7217	70.3734	236.646	4.13025	1	81.8639	67.4267	107.069	1.8687	5.92666
3677	Wed Mar 22 13:45:08 2017_x000D_	76.5304	70.5795	236.646	4.13025	1	81.8639	67.4267	107.069	1.8687	6.19567
3678	Wed Mar 22 13:45:08 2017_x000D_	76.15	71.1912	236.646	4.13025	1	81.8639	67.4267	107.069	1.8687	6.84252
3679	Wed Mar 22 13:45:08 2017_x000D_	75.9598	71.4971	235.045	4.10231	2	78.0345	66.0083	18.5267	0.323351	5.86782
3680	Wed Mar 22 13:45:08 2017_x000D_	75.4826	72.1123	232.887	4.06465	2	78.0345	66.0083	18.5267	0.323351	6.61597
3681	Wed Mar 22 13:45:08 2017_x000D_	75.2913	72.3184	232.887	4.06465	2	78.0345	66.0083	18.5267	0.323351	6.88059
3682	Wed Mar 22 13:45:08 2017_x000D_	75.0999	72.5246	232.887	4.06465	2	78.0345	66.0083	18.5267	0.323351	7.14661
3683	Wed Mar 22 13:45:08 2017_x000D_	74.7196	73.1363	232.887	4.06465	2	78.4565	66.2386	20.4269	0.356517	7.84491
3684	Wed Mar 22 13:45:08 2017_x000D_	74.6264	73.4384	236.646	4.13025	2	78.4565	66.2386	20.4269	0.356517	8.15517
3685	Wed Mar 22 13:45:08 2017_x000D_	74.2448	73.9504	235.045	4.10231	2	78.4565	66.2386	20.4269	0.356517	8.78694
3686	Wed Mar 22 13:45:08 2017_x000D_	74.0547	74.2561	236.646	4.13025	2	78.4565	66.2386	20.4269	0.356517	9.14637
3687	Wed Mar 22 13:45:08 2017_x000D_	73.6732	74.7682	235.045	4.10231	2	79.0729	66.911	79.6421	1.39002	9.53375
3688	Wed Mar 22 13:45:08 2017_x000D_	73.4831	75.0739	236.646	4.13025	2	79.0729	66.911	79.6421	1.39002	9.89337
3689	Wed Mar 22 13:45:08 2017_x000D_	73.0046	75.5896	232.888	4.06466	2	79.0729	66.911	79.6421	1.39002	10.5897
3690	Wed Mar 22 13:45:08 2017_x000D_	73.0046	75.5896	232.888	4.06466	2	79.0729	66.911	79.6421	1.39002	10.5897
3691	Wed Mar 22 13:45:08 2017_x000D_	72.7199	76.0981	229.066	3.99796	2	79.0729	66.911	79.6421	1.39002	11.1698
3692	Wed Mar 22 13:45:08 2017_x000D_	72.4329	76.4074	232.888	4.06466	2	79.2123	68.4428	85.0477	1.48436	10.4592
3693	Wed Mar 22 13:45:08 2017_x000D_	72.2441	76.8126	232.888	4.06466	2	79.2123	68.4428	85.0477	1.48436	10.8908
3694	Wed Mar 22 13:45:08 2017_x000D_	72.0527	77.0189	232.888	4.06466	2	79.2123	68.4428	85.0477	1.48436	11.1718
3695	Wed Mar 22 13:45:08 2017_x000D_	71.6699	77.4314	232.888	4.06466	2	79.2123	68.4428	85.0477	1.48436	11.7338
3696	Wed Mar 22 13:45:09 2017_x000D_	71.4785	77.6377	232.888	4.06466	2	79.1464	69.75	88.0894	1.53745	11.0006
3697	Wed Mar 22 13:45:09 2017_x000D_	71.2897	78.0429	232.888	4.06466	2	79.1464	69.75	88.0894	1.53745	11.4237
3698	Wed Mar 22 13:45:09 2017_x000D_	71.0969	78.1498	231.119	4.0338	2	79.1464	69.75	88.0894	1.53745	11.634
3699	Wed Mar 22 13:45:09 2017_x000D_	71.0983	78.2492	232.888	4.06466	2	79.1464	69.75	88.0894	1.53745	11.7051
3700	Wed Mar 22 13:45:09 2017_x000D_	70.9081	78.555	231.12	4.0338	2	78.8641	71.0509	91.3241	1.59391	10.9366
3701	Wed Mar 22 13:45:09 2017_x000D_	70.4278	78.9717	221.373	3.86369	2	78.8641	71.0509	91.3241	1.59391	11.572
3702	Wed Mar 22 13:45:09 2017_x000D_	70.3318	79.075	217.569	3.7973	2	78.8641	71.0509	91.3241	1.59391	11.7127
3703	Wed Mar 22 13:45:09 2017_x000D_	70.2366	79.2775	199.174	3.47625	2	78.8641	71.0509	91.3241	1.59391	11.921
3704	Wed Mar 22 13:45:09 2017_x000D_	70.1392	79.2813	193.214	3.37222	2	78.8641	71.0509	91.3241	1.59391	11.9943
3705	Wed Mar 22 13:45:09 2017_x000D_	69.9459	79.3878	179.461	3.13218	2	78.3436	72.7808	119.171	2.07992	10.6852
3706	Wed Mar 22 13:45:09 2017_x000D_	69.75	79.2957	171.177	2.98761	2	78.3436	72.7808	119.171	2.07992	10.784
3707	Wed Mar 22 13:45:09 2017_x000D_	69.5555	79.303	165.855	2.89472	2	78.3436	72.7808	119.171	2.07992	10.9439
3708	Wed Mar 22 13:45:09 2017_x000D_	69.1655	79.2181	151.26	2.63998	2	78.3436	72.7808	119.171	2.07992	11.2105
3709	Wed Mar 22 13:45:09 2017_x000D_	69.067	79.1224	147.519	2.5747	2	77.1635	74.7097	123.446	2.15455	9.22091
3710	Wed Mar 22 13:45:09 2017_x000D_	68.7715	78.835	135.883	2.37161	2	77.1635	74.7097	123.446	2.15455	9.35114
3711	Wed Mar 22 13:45:09 2017_x000D_	68.4784	78.7467	131.987	2.3036	2	77.1635	74.7097	123.446	2.15455	9.57749
3712	Wed Mar 22 13:45:09 2017_x000D_	67.9833	78.1685	129.852	2.26635	2	77.1635	74.7097	123.446	2.15455	9.81017
3713	Wed Mar 22 13:45:09 2017_x000D_	67.685	77.7813	131.985	2.30357	2	76.0274	75.7677	126.026	2.19956	8.58197
3714	Wed Mar 22 13:45:09 2017_x000D_	67.1887	77.2019	133.991	2.33859	2	76.0274	75.7677	126.026	2.19956	8.9543
3715	Wed Mar 22 13:45:09 2017_x000D_	66.892	76.9141	133.862	2.33633	2	76.0274	75.7677	126.026	2.19956	9.20705
3716	Wed Mar 22 13:45:09 2017_x000D_	66.5946	76.6257	133.992	2.3386	2	76.0274	75.7677	126.026	2.19956	9.47174
3717	Wed Mar 22 13:45:09 2017_x000D_	66.1966	76.1416	135.878	2.37151	2	75.5729	76.1909	127.806	2.23063	9.37643
3718	Wed Mar 22 13:45:10 2017_x000D_	65.9983	75.9492	135.878	2.37151	2	75.5729	76.1909	127.806	2.23063	9.57765
3719	Wed Mar 22 13:45:10 2017_x000D_	65.702	75.7604	137.77	2.40453	2	75.5729	76.1909	127.806	2.23063	9.88028
3720	Wed Mar 22 13:45:10 2017_x000D_	65.3033	75.2755	139.779	2.4396	2	75.5729	76.1909	127.806	2.23063	10.3103
3721	Wed Mar 22 13:45:10 2017_x000D_	65.1047	75.0829	139.778	2.43959	2	75.5729	76.1909	127.806	2.23063	10.5267
3722	Wed Mar 22 13:45:10 2017_x000D_	64.5114	74.7045	139.782	2.43965	2	75.1185	76.614	121.9	2.12756	10.7776
3723	Wed Mar 22 13:45:10 2017_x000D_	64.3108	74.4113	137.767	2.40449	2	75.1185	76.614	121.9	2.12756	11.0299
3724	Wed Mar 22 13:45:10 2017_x000D_	64.014	74.2219	135.883	2.37161	2	75.1185	76.614	121.9	2.12756	11.3592
3725	Wed Mar 22 13:45:10 2017_x000D_	63.5175	73.8392	137.771	2.40456	2	75.1185	76.614	121.9	2.12756	11.9282
3726	Wed Mar 22 13:45:10 2017_x000D_	63.2171	73.4492	135.883	2.37161	2	74.4587	76.8136	185.632	3.23989	11.7343
3727	Wed Mar 22 13:45:10 2017_x000D_	62.7182	72.9658	139.775	2.43954	2	74.4587	76.8136	185.632	3.23989	12.355
3728	Wed Mar 22 13:45:10 2017_x000D_	62.4207	72.7758	137.899	2.4068	2	74.4587	76.8136	185.632	3.23989	12.6971
3729	Wed Mar 22 13:45:10 2017_x000D_	62.2193	72.4817	135.883	2.37161	2	74.4587	76.8136	185.632	3.23989	12.9834
3730	Wed Mar 22 13:45:10 2017_x000D_	61.7195	71.9974	139.772	2.43948	2	72.966	76.3364	186.623	3.25719	12.0545
3731	Wed Mar 22 13:45:10 2017_x000D_	61.4197	71.7064	135.883	2.37161	2	72.966	76.3364	186.623	3.25719	12.44
3732	Wed Mar 22 13:45:10 2017_x000D_	60.9209	71.3217	137.767	2.40448	2	72.966	76.3364	186.623	3.25719	13.0473
3733	Wed Mar 22 13:45:10 2017_x000D_	60.719	71.0272	139.768	2.43941	2	72.966	76.3364	186.623	3.25719	13.3483
3734	Wed Mar 22 13:45:10 2017_x000D_	60.4204	70.8364	137.896	2.40673	2	72.966	76.3364	186.623	3.25719	13.6983
3735	Wed Mar 22 13:45:10 2017_x000D_	59.9208	70.451	139.771	2.43946	2	71.6893	75.8651	185.286	3.23384	12.9542
3736	Wed Mar 22 13:45:10 2017_x000D_	59.7202	70.2565	139.77	2.43945	2	71.6893	75.8651	185.286	3.23384	13.218
3737	Wed Mar 22 13:45:10 2017_x000D_	59.4175	69.8641	137.894	2.4067	2	71.6893	75.8651	185.286	3.23384	13.6605
3738	Wed Mar 22 13:45:10 2017_x000D_	59.2167	69.6694	137.893	2.40669	2	71.6893	75.8651	185.286	3.23384	13.9267
3739	Wed Mar 22 13:45:11 2017_x000D_	58.8167	69.3804	135.888	2.3717	2	70.4123	75.3936	182.67	3.18819	13.062
3740	Wed Mar 22 13:45:11 2017_x000D_	58.6157	69.1855	135.888	2.3717	2	70.4123	75.3936	182.67	3.18819	13.3304
3741	Wed Mar 22 13:45:11 2017_x000D_	58.5135	68.9873	133.882	2.33668	2	70.4123	75.3936	182.67	3.18819	13.5138
3742	Wed Mar 22 13:45:11 2017_x000D_	58.4146	68.9906	135.888	2.3717	2	70.4123	75.3936	182.67	3.18819	13.5994
3743	Wed Mar 22 13:45:11 2017_x000D_	58.0122	68.6005	135.888	2.3717	2	69.3407	75.1458	183.615	3.20468	13.0834
3744	Wed Mar 22 13:45:11 2017_x000D_	57.9077	68.3013	139.758	2.43924	2	69.3407	75.1458	183.615	3.20468	13.3252
3745	Wed Mar 22 13:45:11 2017_x000D_	57.5066	68.0121	149.71	2.61293	2	69.3407	75.1458	183.615	3.20468	13.8179
3746	Wed Mar 22 13:45:11 2017_x000D_	57.3072	67.9182	157.354	2.74634	2	69.3407	75.1458	183.615	3.20468	14.0372
3747	Wed Mar 22 13:45:11 2017_x000D_	57.0082	67.8274	168.188	2.93544	2	67.8572	74.4503	185.286	3.23384	12.7108
3748	Wed Mar 22 13:45:11 2017_x000D_	56.8087	67.7333	176.329	3.07752	2	67.8572	74.4503	185.286	3.23384	12.9301
3749	Wed Mar 22 13:45:11 2017_x000D_	56.5124	67.7435	187.704	3.27605	2	67.8572	74.4503	185.286	3.23384	13.179
3750	Wed Mar 22 13:45:11 2017_x000D_	56.3146	67.7502	193.387	3.37524	2	67.8572	74.4503	185.286	3.23384	13.3463
3751	Wed Mar 22 13:45:11 2017_x000D_	56.1188	67.8579	201.447	3.51592	2	67.8572	74.4503	185.286	3.23384	13.4629
3752	Wed Mar 22 13:45:11 2017_x000D_	56.022	67.9622	205.011	3.57811	2	66.3626	73.9725	187.25	3.26814	11.9604
3753	Wed Mar 22 13:45:11 2017_x000D_	55.6284	68.0763	215.075	3.75377	2	66.3626	73.9725	187.25	3.26814	12.247
3754	Wed Mar 22 13:45:11 2017_x000D_	55.04	68.3991	217.373	3.79388	2	66.3626	73.9725	187.25	3.26814	12.62
3755	Wed Mar 22 13:45:11 2017_x000D_	54.7468	68.611	219.013	3.8225	2	66.3626	73.9725	187.25	3.26814	12.7935
3756	Wed Mar 22 13:45:11 2017_x000D_	54.4552	68.9241	215.075	3.75377	2	65.0843	73.5005	184.972	3.22838	11.5724
3757	Wed Mar 22 13:45:11 2017_x000D_	53.8705	69.4492	217.375	3.7939	2	65.0843	73.5005	184.972	3.22838	11.9232
3758	Wed Mar 22 13:45:11 2017_x000D_	53.4778	69.6647	217.374	3.79389	2	65.0843	73.5005	184.972	3.22838	12.2239
3759	Wed Mar 22 13:45:11 2017_x000D_	53.1864	69.9778	216.67	3.78161	2	65.0843	73.5005	184.972	3.22838	12.4084
3760	Wed Mar 22 13:45:11 2017_x000D_	52.4998	70.4057	215.076	3.75379	2	64.0116	73.2524	188.054	3.28216	11.8586
3761	Wed Mar 22 13:45:12 2017_x000D_	52.3054	70.6145	215.077	3.7538	2	64.0116	73.2524	188.054	3.28216	11.9997
3762	Wed Mar 22 13:45:12 2017_x000D_	51.718	71.0391	215.077	3.75381	2	64.0116	73.2524	188.054	3.28216	12.4912
3763	Wed Mar 22 13:45:12 2017_x000D_	51.3248	71.2549	215.077	3.75379	2	64.0116	73.2524	188.054	3.28216	12.8431
3764	Wed Mar 22 13:45:12 2017_x000D_	50.737	71.6796	215.077	3.7538	2	64.0116	73.2524	188.054	3.28216	13.3674
3765	Wed Mar 22 13:45:12 2017_x000D_	50.4432	71.892	216.669	3.78159	2	63.3722	73.0163	190.97	3.33305	12.9778
3766	Wed Mar 22 13:45:12 2017_x000D_	49.8531	72.216	219.01	3.82245	2	63.3722	73.0163	190.97	3.33305	13.5428
3767	Wed Mar 22 13:45:12 2017_x000D_	49.8531	72.216	219.01	3.82245	2	63.3722	73.0163	190.97	3.33305	13.5428
3768	Wed Mar 22 13:45:12 2017_x000D_	49.2648	72.6411	219.01	3.82245	2	63.3722	73.0163	190.97	3.33305	14.1124
3769	Wed Mar 22 13:45:12 2017_x000D_	49.0702	72.8502	219.01	3.82245	2	61.6596	72.532	185.938	3.24522	12.5934
3770	Wed Mar 22 13:45:12 2017_x000D_	48.4817	73.2755	219.01	3.82244	2	61.6596	72.532	185.938	3.24522	13.1989
3771	Wed Mar 22 13:45:12 2017_x000D_	48.287	73.4846	219.01	3.82245	2	61.6596	72.532	185.938	3.24522	13.4065
3772	Wed Mar 22 13:45:12 2017_x000D_	47.6983	73.9101	219.01	3.82245	2	61.6596	72.532	185.938	3.24522	14.0292
3773	Wed Mar 22 13:45:12 2017_x000D_	47.5036	74.1192	219.01	3.82245	2	60.1527	72.2716	194.844	3.40066	12.7833
3774	Wed Mar 22 13:45:12 2017_x000D_	46.9147	74.5449	219.01	3.82245	2	60.1527	72.2716	194.844	3.40066	13.4318
3775	Wed Mar 22 13:45:12 2017_x000D_	46.7199	74.7541	219.01	3.82245	2	60.1527	72.2716	194.844	3.40066	13.6603
3776	Wed Mar 22 13:45:12 2017_x000D_	46.4279	75.0679	223.012	3.8923	2	60.1527	72.2716	194.844	3.40066	14.0068
3777	Wed Mar 22 13:45:12 2017_x000D_	45.9384	75.4901	221.212	3.86088	2	58.4075	72.441	167.644	2.92594	12.8365
3778	Wed Mar 22 13:45:12 2017_x000D_	45.6438	75.703	223.012	3.89229	2	58.4075	72.441	167.644	2.92594	13.1739
3779	Wed Mar 22 13:45:12 2017_x000D_	45.349	75.9161	221.212	3.86087	2	58.4075	72.441	167.644	2.92594	13.513
3780	Wed Mar 22 13:45:12 2017_x000D_	44.9568	76.2338	219.011	3.82246	2	58.4075	72.441	167.644	2.92594	13.9752
3781	Wed Mar 22 13:45:12 2017_x000D_	44.6642	76.548	215.083	3.7539	2	58.4075	72.441	167.644	2.92594	14.3438
3782	Wed Mar 22 13:45:13 2017_x000D_	44.1722	76.8694	219.011	3.82246	2	56.2178	72.8164	173.274	3.0242	12.7092
3783	Wed Mar 22 13:45:13 2017_x000D_	43.6822	77.2921	217.375	3.79391	2	56.2178	72.8164	173.274	3.0242	13.3106
3784	Wed Mar 22 13:45:13 2017_x000D_	43.6822	77.2921	217.375	3.79391	2	56.2178	72.8164	173.274	3.0242	13.3106
3785	Wed Mar 22 13:45:13 2017_x000D_	43.2897	77.61	215.084	3.75392	2	56.2178	72.8164	173.274	3.0242	13.7882
3786	Wed Mar 22 13:45:13 2017_x000D_	43.0922	77.7185	217.375	3.79391	2	54.6785	73.2099	163.694	2.857	12.4326
3787	Wed Mar 22 13:45:13 2017_x000D_	42.6972	77.9356	217.374	3.79389	2	54.6785	73.2099	163.694	2.857	12.8796
3788	Wed Mar 22 13:45:13 2017_x000D_	42.5997	78.0403	216.672	3.78164	2	54.6785	73.2099	163.694	2.857	13.0088
3789	Wed Mar 22 13:45:13 2017_x000D_	42.3044	78.2537	215.083	3.75391	2	54.6785	73.2099	163.694	2.857	13.3626
3790	Wed Mar 22 13:45:13 2017_x000D_	42.1093	78.4632	215.084	3.75393	2	52.9221	73.5975	173.274	3.0242	11.8571
3791	Wed Mar 22 13:45:13 2017_x000D_	41.6161	78.7853	206.203	3.59892	2	52.9221	73.5975	173.274	3.0242	12.4394
3792	Wed Mar 22 13:45:13 2017_x000D_	41.5181	78.89	197.006	3.43841	2	52.9221	73.5975	173.274	3.0242	12.5723
3793	Wed Mar 22 13:45:13 2017_x000D_	41.4177	78.8937	190.782	3.32977	2	52.9221	73.5975	173.274	3.0242	12.6649
3794	Wed Mar 22 13:45:13 2017_x000D_	41.2173	78.9013	185.085	3.23034	2	50.9485	73.9791	172.75	3.01505	10.9052
3795	Wed Mar 22 13:45:13 2017_x000D_	40.9165	78.9121	167.304	2.92001	2	50.9485	73.9791	172.75	3.01505	11.1792
3796	Wed Mar 22 13:45:13 2017_x000D_	40.716	78.9196	161.75	2.82306	2	50.9485	73.9791	172.75	3.01505	11.3628
3797	Wed Mar 22 13:45:13 2017_x000D_	40.4101	78.7285	150.378	2.62459	2	50.9485	73.9791	172.75	3.01505	11.5592
3798	Wed Mar 22 13:45:13 2017_x000D_	40.21	78.7359	142.606	2.48895	2	50.9485	73.9791	172.75	3.01505	11.7449
3799	Wed Mar 22 13:45:13 2017_x000D_	39.9018	78.4439	130.645	2.28019	2	48.954	74.7967	162.617	2.8382	9.75932
3800	Wed Mar 22 13:45:13 2017_x000D_	39.7965	78.2457	128.397	2.24095	2	48.954	74.7967	162.617	2.8382	9.78547
3801	Wed Mar 22 13:45:13 2017_x000D_	39.4904	78.0546	122.914	2.14526	2	48.954	74.7967	162.617	2.8382	10.0087
3802	Wed Mar 22 13:45:13 2017_x000D_	39.1711	77.3582	121.94	2.12825	2	48.954	74.7967	162.617	2.8382	10.1127
3803	Wed Mar 22 13:45:14 2017_x000D_	38.8616	77.0656	122.914	2.14525	2	46.7525	75.3904	165.831	2.89429	8.06676
3804	Wed Mar 22 13:45:14 2017_x000D_	38.5392	76.2668	120.52	2.10346	2	46.7525	75.3904	165.831	2.89429	8.25993
3805	Wed Mar 22 13:45:14 2017_x000D_	38.3274	75.8689	120.519	2.10345	2	46.7525	75.3904	165.831	2.89429	8.43868
3806	Wed Mar 22 13:45:14 2017_x000D_	37.909	75.2754	120.521	2.10349	2	46.7525	75.3904	165.831	2.89429	8.84425
3807	Wed Mar 22 13:45:14 2017_x000D_	37.5989	74.9821	124.395	2.17111	2	45.4294	75.7902	165.927	2.89597	7.87209
3808	Wed Mar 22 13:45:14 2017_x000D_	37.3813	74.3805	124.39	2.17101	2	45.4294	75.7902	165.927	2.89597	8.17063
3809	Wed Mar 22 13:45:14 2017_x000D_	37.1716	74.0829	122.907	2.14513	2	45.4294	75.7902	165.927	2.89597	8.43245
3810	Wed Mar 22 13:45:14 2017_x000D_	36.9646	73.887	122.909	2.14517	2	45.4294	75.7902	165.927	2.89597	8.67612
3811	Wed Mar 22 13:45:14 2017_x000D_	36.7549	73.5896	124.392	2.17105	2	45.4294	75.7902	165.927	2.89597	8.94928
3812	Wed Mar 22 13:45:14 2017_x000D_	36.3351	72.994	124.392	2.17106	2	44.5508	75.9842	167.157	2.91744	8.74294
3813	Wed Mar 22 13:45:14 2017_x000D_	36.3296	72.7906	124.389	2.17099	2	44.5508	75.9842	167.157	2.91744	8.81971
3814	Wed Mar 22 13:45:14 2017_x000D_	35.9093	72.1944	124.389	2.17099	2	44.5508	75.9842	167.157	2.91744	9.436
3815	Wed Mar 22 13:45:14 2017_x000D_	35.7018	71.9979	124.391	2.17103	2	44.5508	75.9842	167.157	2.91744	9.70543
3816	Wed Mar 22 13:45:14 2017_x000D_	35.281	71.4008	124.391	2.17104	2	43.6618	76.3961	171.184	2.98773	9.75658
3817	Wed Mar 22 13:45:14 2017_x000D_	35.0733	71.204	124.393	2.17107	2	43.6618	76.3961	171.184	2.98773	10.0359
3818	Wed Mar 22 13:45:14 2017_x000D_	34.9607	70.7998	126.708	2.21148	2	43.6618	76.3961	171.184	2.98773	10.3454
3819	Wed Mar 22 13:45:14 2017_x000D_	34.6463	70.4024	124.39	2.17101	2	43.6618	76.3961	171.184	2.98773	10.8261
3820	Wed Mar 22 13:45:14 2017_x000D_	34.4354	70.103	122.912	2.14521	2	42.7932	76.372	173.274	3.0242	10.4476
3821	Wed Mar 22 13:45:14 2017_x000D_	34.2245	69.8039	124.39	2.17102	2	42.7932	76.372	173.274	3.0242	10.7964
3822	Wed Mar 22 13:45:14 2017_x000D_	33.9095	69.4059	121.949	2.12841	2	42.7932	76.372	173.274	3.0242	11.2892
3823	Wed Mar 22 13:45:14 2017_x000D_	33.6983	69.1061	120.538	2.10378	2	42.7932	76.372	173.274	3.0242	11.6409
3824	Wed Mar 22 13:45:14 2017_x000D_	33.4813	68.6022	121.947	2.12837	2	41.7276	75.9059	195.201	3.40691	11.0157
3825	Wed Mar 22 13:45:15 2017_x000D_	33.2729	68.4045	121.949	2.12841	2	41.7276	75.9059	195.201	3.40691	11.3028
3826	Wed Mar 22 13:45:15 2017_x000D_	33.0585	68.0022	121.948	2.12839	2	41.7276	75.9059	195.201	3.40691	11.7312
3827	Wed Mar 22 13:45:15 2017_x000D_	32.9515	67.8011	119.381	2.08359	2	41.7276	75.9059	195.201	3.40691	11.946
3828	Wed Mar 22 13:45:15 2017_x000D_	32.844	67.5997	121.947	2.12837	2	41.7276	75.9059	195.201	3.40691	12.1619
3829	Wed Mar 22 13:45:15 2017_x000D_	32.6294	67.197	121.946	2.12836	2	40.6617	75.4396	203.645	3.55428	11.5091
3830	Wed Mar 22 13:45:15 2017_x000D_	32.4206	66.9988	121.948	2.1284	2	40.6617	75.4396	203.645	3.55428	11.7967
3831	Wed Mar 22 13:45:15 2017_x000D_	32.2025	66.4934	128.349	2.2401	2	40.6617	75.4396	203.645	3.55428	12.3123
3832	Wed Mar 22 13:45:15 2017_x000D_	32.2023	66.4936	136.495	2.38229	2	40.6617	75.4396	203.645	3.55428	12.3123
3833	Wed Mar 22 13:45:15 2017_x000D_	32.202	66.4939	144.661	2.5248	2	40.0302	74.9853	193.187	3.37175	11.5492
3834	Wed Mar 22 13:45:15 2017_x000D_	32.4049	66.488	157.653	2.75157	2	40.0302	74.9853	193.187	3.37175	11.4171
3835	Wed Mar 22 13:45:15 2017_x000D_	32.5064	66.485	164.144	2.86485	2	40.0302	74.9853	193.187	3.37175	11.3518
3836	Wed Mar 22 13:45:15 2017_x000D_	32.405	66.4888	176.066	3.07293	2	40.0302	74.9853	193.187	3.37175	11.4164
3837	Wed Mar 22 13:45:15 2017_x000D_	32.2022	66.4957	187.582	3.27393	2	37.4527	74.2584	192.974	3.36802	9.37162
3838	Wed Mar 22 13:45:15 2017_x000D_	32.0981	66.3967	196.672	3.43257	2	37.4527	74.2584	192.974	3.36802	9.512
3839	Wed Mar 22 13:45:15 2017_x000D_	31.7967	66.5089	205.931	3.59417	2	37.4527	74.2584	192.974	3.36802	9.59401
3840	Wed Mar 22 13:45:15 2017_x000D_	31.6984	66.6146	214.89	3.75053	2	37.4527	74.2584	192.974	3.36802	9.56764
3841	Wed Mar 22 13:45:15 2017_x000D_	31.3999	66.829	224.852	3.92441	2	35.7437	73.5553	187.25	3.26814	8.00698
3842	Wed Mar 22 13:45:15 2017_x000D_	31.2025	67.0404	224.852	3.92441	2	35.7437	73.5553	187.25	3.26814	7.94144
3843	Wed Mar 22 13:45:15 2017_x000D_	30.706	67.4666	222.892	3.8902	2	35.7437	73.5553	187.25	3.26814	7.90257
3844	Wed Mar 22 13:45:15 2017_x000D_	30.706	67.4666	222.892	3.8902	2	35.7437	73.5553	187.25	3.26814	7.90257
3845	Wed Mar 22 13:45:15 2017_x000D_	30.1138	68.1009	222.892	3.89021	2	35.7437	73.5553	187.25	3.26814	7.83877
3846	Wed Mar 22 13:45:16 2017_x000D_	29.7158	68.4215	220.642	3.85093	2	34.2416	73.0764	204.366	3.56685	6.49238
3847	Wed Mar 22 13:45:16 2017_x000D_	29.219	68.8479	218.855	3.81975	2	34.2416	73.0764	204.366	3.56685	6.56557
3848	Wed Mar 22 13:45:16 2017_x000D_	28.6202	69.2778	213.996	3.73493	2	34.2416	73.0764	204.366	3.56685	6.7845
3849	Wed Mar 22 13:45:16 2017_x000D_	28.3207	69.4928	212.457	3.70807	2	34.2416	73.0764	204.366	3.56685	6.92093
3850	Wed Mar 22 13:45:16 2017_x000D_	28.1231	69.7044	212.458	3.70809	2	33.1741	72.6094	199.836	3.4878	5.8268
3851	Wed Mar 22 13:45:16 2017_x000D_	27.5211	70.0321	214.895	3.75062	2	33.1741	72.6094	199.836	3.4878	6.2128
3852	Wed Mar 22 13:45:16 2017_x000D_	27.2217	70.2471	216.496	3.77857	2	33.1741	72.6094	199.836	3.4878	6.40402
3853	Wed Mar 22 13:45:16 2017_x000D_	26.8201	70.4657	216.495	3.77856	2	33.1741	72.6094	199.836	3.4878	6.70588
3854	Wed Mar 22 13:45:16 2017_x000D_	26.3226	70.8926	214.895	3.75063	2	32.7391	72.5973	194.453	3.39384	6.63909
3855	Wed Mar 22 13:45:16 2017_x000D_	26.023	71.1078	216.496	3.77857	2	32.7391	72.5973	194.453	3.39384	6.87929
3856	Wed Mar 22 13:45:16 2017_x000D_	25.4202	71.4359	218.852	3.81968	2	32.7391	72.5973	194.453	3.39384	7.41048
3857	Wed Mar 22 13:45:16 2017_x000D_	25.2224	71.6477	218.852	3.81969	2	32.7391	72.5973	194.453	3.39384	7.57645
3858	Wed Mar 22 13:45:16 2017_x000D_	24.7248	72.0748	220.638	3.85086	2	32.0964	72.3607	194.075	3.38725	7.37714
3859	Wed Mar 22 13:45:16 2017_x000D_	24.4247	72.2903	218.852	3.81969	2	32.0964	72.3607	194.075	3.38725	7.67202
3860	Wed Mar 22 13:45:16 2017_x000D_	23.9269	72.7175	220.638	3.85085	2	32.0964	72.3607	194.075	3.38725	8.17729
3861	Wed Mar 22 13:45:16 2017_x000D_	23.9269	72.7175	220.638	3.85085	2	32.0964	72.3607	194.075	3.38725	8.17729
3862	Wed Mar 22 13:45:16 2017_x000D_	23.3267	73.1485	220.637	3.85084	2	32.0964	72.3607	194.075	3.38725	8.80501
3863	Wed Mar 22 13:45:16 2017_x000D_	23.0264	73.3642	218.852	3.81968	2	31.4537	72.1242	187.25	3.26814	8.51804
3864	Wed Mar 22 13:45:16 2017_x000D_	22.4291	73.8977	216.497	3.77859	2	31.4537	72.1242	187.25	3.26814	9.19721
3865	Wed Mar 22 13:45:16 2017_x000D_	22.2311	74.1097	216.498	3.7786	2	31.4537	72.1242	187.25	3.26814	9.4339
3866	Wed Mar 22 13:45:16 2017_x000D_	21.6271	74.4388	218.851	3.81967	2	31.4537	72.1242	187.25	3.26814	10.0955
3867	Wed Mar 22 13:45:17 2017_x000D_	21.4291	74.6508	218.852	3.81968	2	30.1383	72.306	170.679	2.9789	9.01933
3868	Wed Mar 22 13:45:17 2017_x000D_	20.8281	75.0824	218.851	3.81968	2	30.1383	72.306	170.679	2.9789	9.71536
3869	Wed Mar 22 13:45:17 2017_x000D_	20.63	75.2945	218.852	3.81968	2	30.1383	72.306	170.679	2.9789	9.96689
3870	Wed Mar 22 13:45:17 2017_x000D_	20.3295	75.5103	220.636	3.85082	2	30.1383	72.306	170.679	2.9789	10.3189
3871	Wed Mar 22 13:45:17 2017_x000D_	19.8271	75.836	216.497	3.77859	2	28.3678	72.9125	165.156	2.88252	9.0272
3872	Wed Mar 22 13:45:17 2017_x000D_	19.629	76.0482	216.498	3.7786	2	28.3678	72.9125	165.156	2.88252	9.28435
3873	Wed Mar 22 13:45:17 2017_x000D_	19.4308	76.2604	216.498	3.77861	2	28.3678	72.9125	165.156	2.88252	9.5435
3874	Wed Mar 22 13:45:17 2017_x000D_	18.8223	76.4877	216.496	3.77857	2	28.3678	72.9125	165.156	2.88252	10.1931
3875	Wed Mar 22 13:45:17 2017_x000D_	18.624	76.7	216.497	3.77858	2	28.3678	72.9125	165.156	2.88252	10.454
3876	Wed Mar 22 13:45:17 2017_x000D_	18.2275	77.1245	216.498	3.77861	2	26.3893	73.2946	174.062	3.03796	9.01571
3877	Wed Mar 22 13:45:17 2017_x000D_	18.0222	77.1321	216.497	3.77858	2	26.3893	73.2946	174.062	3.03796	9.20515
3878	Wed Mar 22 13:45:17 2017_x000D_	17.8239	77.3445	216.497	3.77859	2	26.3893	73.2946	174.062	3.03796	9.47459
3879	Wed Mar 22 13:45:17 2017_x000D_	17.5227	77.5607	214.9	3.75072	2	26.3893	73.2946	174.062	3.03796	9.83952
3880	Wed Mar 22 13:45:17 2017_x000D_	17.4201	77.5644	216.497	3.77858	2	24.4008	73.8951	175.028	3.05481	7.88631
3881	Wed Mar 22 13:45:17 2017_x000D_	16.9169	77.8907	212.47	3.7083	2	24.4008	73.8951	175.028	3.05481	8.48372
3882	Wed Mar 22 13:45:17 2017_x000D_	16.8175	77.997	208.588	3.64054	2	24.4008	73.8951	175.028	3.05481	8.6216
3883	Wed Mar 22 13:45:17 2017_x000D_	16.7178	78.103	193.985	3.38567	2	24.4008	73.8951	175.028	3.05481	8.75985
3884	Wed Mar 22 13:45:17 2017_x000D_	16.9231	78.0951	188.134	3.28356	2	22.8572	74.2895	164.247	2.86665	7.04955
3885	Wed Mar 22 13:45:17 2017_x000D_	16.9263	78.1969	173.215	3.02318	2	22.8572	74.2895	164.247	2.86665	7.10235
3886	Wed Mar 22 13:45:17 2017_x000D_	17.029	78.1928	166.68	2.90912	2	22.8572	74.2895	164.247	2.86665	7.01453
3887	Wed Mar 22 13:45:17 2017_x000D_	17.0287	78.1922	155.652	2.71664	2	22.8572	74.2895	164.247	2.86665	7.01445
3888	Wed Mar 22 13:45:17 2017_x000D_	16.9261	78.1958	149.312	2.60598	2	22.8572	74.2895	164.247	2.86665	7.10191
3889	Wed Mar 22 13:45:18 2017_x000D_	16.8202	78.0969	137.194	2.3945	2	20.8683	74.8901	165.925	2.89594	5.16437
3890	Wed Mar 22 13:45:18 2017_x000D_	16.6114	78.0023	130.838	2.28355	2	20.8683	74.8901	165.925	2.89594	5.27323
3891	Wed Mar 22 13:45:18 2017_x000D_	16.4983	77.6987	118.691	2.07155	2	20.8683	74.8901	165.925	2.89594	5.19472
3892	Wed Mar 22 13:45:18 2017_x000D_	16.3885	77.4978	116.077	2.02593	2	20.8683	74.8901	165.925	2.89594	5.1835
3893	Wed Mar 22 13:45:18 2017_x000D_	16.0549	76.7921	112.324	1.96042	2	19.3244	75.2845	166.176	2.90032	3.60035
3894	Wed Mar 22 13:45:18 2017_x000D_	15.8347	76.3897	112.325	1.96045	2	19.3244	75.2845	166.176	2.90032	3.66053
3895	Wed Mar 22 13:45:18 2017_x000D_	15.7172	75.9832	114.942	2.00612	2	19.3244	75.2845	166.176	2.90032	3.67424
3896	Wed Mar 22 13:45:18 2017_x000D_	15.2762	75.1773	114.944	2.00616	2	19.3244	75.2845	166.176	2.90032	4.04962
3897	Wed Mar 22 13:45:18 2017_x000D_	15.1621	74.8731	118.685	2.07145	1	15.8748	79.3418	251.028	4.38126	4.52518
3898	Wed Mar 22 13:45:18 2017_x000D_	14.9341	74.2642	118.682	2.07139	1	15.8748	79.3418	251.028	4.38126	5.164
3899	Wed Mar 22 13:45:18 2017_x000D_	14.7132	73.8605	118.682	2.07139	1	15.8748	79.3418	251.028	4.38126	5.60303
3900	Wed Mar 22 13:45:18 2017_x000D_	14.3818	73.2546	116.075	2.02589	1	15.8748	79.3418	251.028	4.38126	6.26762
3901	Wed Mar 22 13:45:18 2017_x000D_	14.2711	73.0524	118.682	2.07139	2	17.7804	75.679	174.714	3.04934	4.3834
3902	Wed Mar 22 13:45:18 2017_x000D_	14.0499	72.648	118.682	2.07139	2	17.7804	75.679	174.714	3.04934	4.80662
3903	Wed Mar 22 13:45:18 2017_x000D_	13.8249	72.1406	120.014	2.09463	2	17.7804	75.679	174.714	3.04934	5.30719
3904	Wed Mar 22 13:45:18 2017_x000D_	13.6071	71.8386	118.682	2.07139	2	17.7804	75.679	174.714	3.04934	5.67143
3905	Wed Mar 22 13:45:18 2017_x000D_	13.3893	71.5368	120.016	2.09468	2	17.7804	75.679	174.714	3.04934	6.03652
3906	Wed Mar 22 13:45:18 2017_x000D_	13.1638	71.0283	118.682	2.07139	2	17.7804	75.679	174.714	3.04934	6.55302
3907	Wed Mar 22 13:45:18 2017_x000D_	13.0456	70.6195	116.077	2.02592	2	17.7804	75.679	174.714	3.04934	6.92942
3908	Wed Mar 22 13:45:18 2017_x000D_	12.7129	70.011	113.366	1.97861	2	17.7804	75.679	174.714	3.04934	7.60301
3909	Wed Mar 22 13:45:18 2017_x000D_	12.5979	69.7045	114.948	2.00622	2	17.7804	75.679	174.714	3.04934	7.90904
3910	Wed Mar 22 13:45:19 2017_x000D_	12.2648	69.0953	112.342	1.96074	2	17.7804	75.679	174.714	3.04934	8.58877
3911	Wed Mar 22 13:45:19 2017_x000D_	12.1497	68.7889	116.077	2.02592	2	17.7804	75.679	174.714	3.04934	8.89822
3912	Wed Mar 22 13:45:19 2017_x000D_	11.9273	68.3823	116.077	2.02593	2	17.7804	75.679	174.714	3.04934	9.35418
3913	Wed Mar 22 13:45:19 2017_x000D_	11.7011	67.8722	117.313	2.0475	2	17.7804	75.679	174.714	3.04934	9.89465
3914	Wed Mar 22 13:45:19 2017_x000D_	11.4822	67.5684	116.079	2.02595	2	17.3351	75.8853	185.424	3.23627	10.1699
3915	Wed Mar 22 13:45:19 2017_x000D_	11.2557	67.0578	117.314	2.04751	2	17.3351	75.8853	185.424	3.23627	10.7184
3916	Wed Mar 22 13:45:19 2017_x000D_	11.0366	66.7536	116.08	2.02598	2	17.3351	75.8853	185.424	3.23627	11.0932
3917	Wed Mar 22 13:45:19 2017_x000D_	11.0289	66.5465	116.077	2.02593	2	17.3351	75.8853	185.424	3.23627	11.2686
3918	Wed Mar 22 13:45:19 2017_x000D_	10.8059	66.1387	116.078	2.02594	2	16.047	75.4123	192.405	3.35811	10.6522
3919	Wed Mar 22 13:45:19 2017_x000D_	10.5904	65.938	116.081	2.026	2	16.047	75.4123	192.405	3.35811	10.9333
3920	Wed Mar 22 13:45:19 2017_x000D_	10.3633	65.4259	114.955	2.00635	2	16.047	75.4123	192.405	3.35811	11.4905
3921	Wed Mar 22 13:45:19 2017_x000D_	10.3518	65.115	116.077	2.02592	2	16.047	75.4123	192.405	3.35811	11.7673
3922	Wed Mar 22 13:45:19 2017_x000D_	10.248	65.1183	113.376	1.97878	2	16.047	75.4123	192.405	3.35811	11.815
3923	Wed Mar 22 13:45:19 2017_x000D_	10.0168	64.5022	113.375	1.97877	2	15.1945	74.9513	203.638	3.55416	11.6616
3924	Wed Mar 22 13:45:19 2017_x000D_	9.90903	64.4015	109.662	1.91397	2	15.1945	74.9513	203.638	3.55416	11.7998
3925	Wed Mar 22 13:45:19 2017_x000D_	9.90565	64.2979	97.8575	1.70794	2	15.1945	74.9513	203.638	3.55416	11.894
3926	Wed Mar 22 13:45:19 2017_x000D_	9.80967	64.509	89.2728	1.5581	2	15.1945	74.9513	203.638	3.55416	11.749
3927	Wed Mar 22 13:45:19 2017_x000D_	9.8098	64.5092	83.5852	1.45884	2	12.4084	73.7802	208.89	3.64582	9.6283
3928	Wed Mar 22 13:45:19 2017_x000D_	9.80989	64.5099	70.7992	1.23568	2	12.4084	73.7802	208.89	3.64582	9.6276
3929	Wed Mar 22 13:45:19 2017_x000D_	9.70965	64.6173	61.5226	1.07377	2	12.4084	73.7802	208.89	3.64582	9.55207
3930	Wed Mar 22 13:45:19 2017_x000D_	9.70563	64.5138	55.0721	0.96119	2	12.4084	73.7802	208.89	3.64582	9.65252
3931	Wed Mar 22 13:45:20 2017_x000D_	10.0095	64.2971	40.5017	0.706888	2	10.9294	72.6449	223.906	3.90789	8.39833
3932	Wed Mar 22 13:45:20 2017_x000D_	10.0053	64.1934	34.7118	0.605836	2	10.9294	72.6449	223.906	3.90789	8.50187
3933	Wed Mar 22 13:45:20 2017_x000D_	10.3091	63.9763	23.003	0.401478	2	10.9294	72.6449	223.906	3.90789	8.69077
3934	Wed Mar 22 13:45:20 2017_x000D_	10.6207	63.9669	16.4801	0.287631	2	10.9294	72.6449	223.906	3.90789	8.68349
3935	Wed Mar 22 13:45:20 2017_x000D_	11.1326	63.7436	15.7696	0.275231	2	10.9294	72.6449	223.906	3.90789	8.90362
3936	Wed Mar 22 13:45:20 2017_x000D_	11.6484	63.6241	13.6181	0.23768	2	9.44971	71.5091	208.811	3.64444	8.18581
3937	Wed Mar 22 13:45:20 2017_x000D_	12.4753	63.4955	16.4818	0.287661	2	9.44971	71.5091	208.811	3.64444	8.56574
3938	Wed Mar 22 13:45:20 2017_x000D_	12.7826	63.3824	13.0388	0.22757	2	9.44971	71.5091	208.811	3.64444	8.78359
3939	Wed Mar 22 13:45:20 2017_x000D_	13.0903	63.2694	16.4807	0.287643	2	9.44971	71.5091	208.811	3.64444	9.00814
3940	Wed Mar 22 13:45:20 2017_x000D_	13.4977	63.0496	16.4786	0.287607	2	9.03221	71.0596	217.12	3.78945	9.17064
3941	Wed Mar 22 13:45:20 2017_x000D_	14.1161	62.9274	19.2723	0.336365	2	9.03221	71.0596	217.12	3.78945	9.59055
3942	Wed Mar 22 13:45:20 2017_x000D_	14.5305	62.915	19.275	0.336412	2	9.03221	71.0596	217.12	3.78945	9.82678
3943	Wed Mar 22 13:45:20 2017_x000D_	15.1445	62.6893	19.2748	0.336408	2	9.03221	71.0596	217.12	3.78945	10.3645
3944	Wed Mar 22 13:45:20 2017_x000D_	15.4517	62.5764	23.0168	0.401719	2	9.03221	71.0596	217.12	3.78945	10.6384
3945	Wed Mar 22 13:45:20 2017_x000D_	16.0616	62.2471	20.186	0.352313	2	8.61466	70.6099	252.209	4.40188	11.1979
3946	Wed Mar 22 13:45:20 2017_x000D_	16.3682	62.1345	21.9849	0.38371	2	8.61466	70.6099	252.209	4.40188	11.4869
3947	Wed Mar 22 13:45:20 2017_x000D_	16.6749	62.0217	20.186	0.352312	2	8.61466	70.6099	252.209	4.40188	11.7781
3948	Wed Mar 22 13:45:20 2017_x000D_	17.3911	61.7933	19.2725	0.336369	2	8.61466	70.6099	252.209	4.40188	12.4402
3949	Wed Mar 22 13:45:20 2017_x000D_	17.7972	61.574	19.271	0.336342	2	8.67111	69.2975	277.045	4.83535	11.9557
3950	Wed Mar 22 13:45:20 2017_x000D_	18.4133	61.4525	21.9876	0.383756	2	8.67111	69.2975	277.045	4.83535	12.5082
3951	Wed Mar 22 13:45:20 2017_x000D_	18.7196	61.3398	20.1874	0.352336	2	8.67111	69.2975	277.045	4.83535	12.8178
3952	Wed Mar 22 13:45:20 2017_x000D_	19.4312	61.0084	21.987	0.383745	2	8.67111	69.2975	277.045	4.83535	13.5827
3953	Wed Mar 22 13:45:21 2017_x000D_	19.8401	60.8929	19.2717	0.336354	2	8.92701	68.4284	275.996	4.81704	13.2619
3954	Wed Mar 22 13:45:21 2017_x000D_	20.1462	60.7804	23.0203	0.40178	2	8.92701	68.4284	275.996	4.81704	13.578
3955	Wed Mar 22 13:45:21 2017_x000D_	20.4517	60.668	19.2715	0.33635	2	8.92701	68.4284	275.996	4.81704	13.894
3956	Wed Mar 22 13:45:21 2017_x000D_	21.1661	60.4403	20.1874	0.352336	2	8.92701	68.4284	275.996	4.81704	14.6152
3957	Wed Mar 22 13:45:21 2017_x000D_	21.468	60.2245	19.2697	0.336319	2	8.92701	68.4284	275.996	4.81704	14.986
3958	Wed Mar 22 13:45:21 2017_x000D_	22.1818	59.997	20.186	0.352313	2	9.15467	68.2157	275.79	4.81344	15.403
3959	Wed Mar 22 13:45:21 2017_x000D_	22.4868	59.8848	16.4677	0.287415	2	9.15467	68.2157	275.79	4.81344	15.721
3960	Wed Mar 22 13:45:21 2017_x000D_	23.3061	59.7581	19.2732	0.336381	2	9.15467	68.2157	275.79	4.81344	16.4862
3961	Wed Mar 22 13:45:21 2017_x000D_	23.5083	59.6488	16.4691	0.28744	2	9.15467	68.2157	275.79	4.81344	16.7158
3962	Wed Mar 22 13:45:21 2017_x000D_	24.2209	59.4217	17.2554	0.301164	2	10.3403	66.0579	294.768	5.14467	15.3854
3963	Wed Mar 22 13:45:21 2017_x000D_	24.5256	59.3097	19.2728	0.336373	2	10.3403	66.0579	294.768	5.14467	15.7086
3964	Wed Mar 22 13:45:21 2017_x000D_	24.9328	59.1947	16.4683	0.287426	2	10.3403	66.0579	294.768	5.14467	16.1259
3965	Wed Mar 22 13:45:21 2017_x000D_	25.138	59.189	16.4695	0.287447	2	10.3403	66.0579	294.768	5.14467	16.3142
3966	Wed Mar 22 13:45:21 2017_x000D_	25.747	58.965	16.4686	0.287431	2	11.4979	64.5562	289.159	5.04677	15.3068
3967	Wed Mar 22 13:45:21 2017_x000D_	25.949	58.856	19.2737	0.336389	2	11.4979	64.5562	289.159	5.04677	15.5347
3968	Wed Mar 22 13:45:21 2017_x000D_	26.5607	58.7355	16.4688	0.287435	2	11.4979	64.5562	289.159	5.04677	16.1483
3969	Wed Mar 22 13:45:21 2017_x000D_	26.9641	58.5174	16.4667	0.287398	2	11.4979	64.5562	289.159	5.04677	16.6033
3970	Wed Mar 22 13:45:21 2017_x000D_	27.2715	58.5089	17.2562	0.301178	2	12.6462	63.2734	315	5.49779	15.3818
3971	Wed Mar 22 13:45:21 2017_x000D_	27.5755	58.3971	19.2759	0.336427	2	12.6462	63.2734	315	5.49779	15.7055
3972	Wed Mar 22 13:45:21 2017_x000D_	27.777	58.2881	16.4669	0.287401	2	12.6462	63.2734	315	5.49779	15.9309
3973	Wed Mar 22 13:45:21 2017_x000D_	28.0811	58.1764	20.1929	0.352432	2	12.6462	63.2734	315	5.49779	16.2547
3974	Wed Mar 22 13:45:22 2017_x000D_	28.1833	58.1736	19.2756	0.336423	2	12.6462	63.2734	315	5.49779	16.3527
3975	Wed Mar 22 13:45:22 2017_x000D_	28.5894	58.0591	22.0007	0.383984	2	14.9433	60.707	301.9	5.26916	13.9006
3976	Wed Mar 22 13:45:22 2017_x000D_	28.8934	57.9474	25.7719	0.449804	2	14.9433	60.707	301.9	5.26916	14.2204
3977	Wed Mar 22 13:45:22 2017_x000D_	29.2004	57.9389	32.3279	0.564228	2	14.9433	60.707	301.9	5.26916	14.5233
3978	Wed Mar 22 13:45:22 2017_x000D_	29.2008	57.9388	40.5691	0.708064	2	14.9433	60.707	301.9	5.26916	14.5237
3979	Wed Mar 22 13:45:22 2017_x000D_	29.0988	57.9415	46.93	0.819083	2	16.5574	58.7787	307.701	5.3704	12.5693
3980	Wed Mar 22 13:45:22 2017_x000D_	29	58.0469	64.0188	1.11734	2	16.5574	58.7787	307.701	5.3704	12.4641
3981	Wed Mar 22 13:45:22 2017_x000D_	29.0032	58.1499	70.6326	1.23277	2	16.5574	58.7787	307.701	5.3704	12.4617
3982	Wed Mar 22 13:45:22 2017_x000D_	29.0062	58.2528	77.0949	1.34556	2	16.5574	58.7787	307.701	5.3704	12.4599
3983	Wed Mar 22 13:45:22 2017_x000D_	29.0122	58.4589	88.7223	1.5485	2	17.9247	57.5012	315.77	5.51123	11.1288
3984	Wed Mar 22 13:45:22 2017_x000D_	29.0087	58.355	100.15	1.74795	2	17.9247	57.5012	315.77	5.51123	11.1168
3985	Wed Mar 22 13:45:22 2017_x000D_	29.1103	58.3521	115.434	2.0147	2	17.9247	57.5012	315.77	5.51123	11.2179
3986	Wed Mar 22 13:45:22 2017_x000D_	29.1069	58.2489	121.886	2.12731	2	17.9247	57.5012	315.77	5.51123	11.2072
3987	Wed Mar 22 13:45:22 2017_x000D_	28.9981	58.0453	132.278	2.30869	2	17.9247	57.5012	315.77	5.51123	11.0868
3988	Wed Mar 22 13:45:22 2017_x000D_	28.9978	58.0456	140.43	2.45097	2	18.846	56.4303	315	5.49779	10.2795
3989	Wed Mar 22 13:45:22 2017_x000D_	28.7903	57.9481	142.685	2.49033	2	18.846	56.4303	315	5.49779	10.0595
3990	Wed Mar 22 13:45:22 2017_x000D_	28.2632	57.4456	146.834	2.56274	2	18.846	56.4303	315	5.49779	9.47177
3991	Wed Mar 22 13:45:22 2017_x000D_	27.8475	57.2499	146.836	2.56278	2	18.846	56.4303	315	5.49779	9.03874
3992	Wed Mar 22 13:45:22 2017_x000D_	27.531	56.9479	142.684	2.49031	2	19.748	55.7978	352.08	6.14495	7.86752
3993	Wed Mar 22 13:45:22 2017_x000D_	26.9003	56.4468	140.434	2.45104	2	19.748	55.7978	352.08	6.14495	7.18168
3994	Wed Mar 22 13:45:22 2017_x000D_	26.5866	56.248	138.477	2.41689	2	19.748	55.7978	352.08	6.14495	6.8534
3995	Wed Mar 22 13:45:22 2017_x000D_	26.0578	55.7435	134.254	2.34318	2	19.748	55.7978	352.08	6.14495	6.31003
3996	Wed Mar 22 13:45:23 2017_x000D_	25.8428	55.4379	132.299	2.30905	2	21.9692	54.9839	347.026	6.05675	3.90011
3997	Wed Mar 22 13:45:23 2017_x000D_	25.3101	54.8292	130.06	2.26997	2	21.9692	54.9839	347.026	6.05675	3.34448
3998	Wed Mar 22 13:45:23 2017_x000D_	25.0981	54.627	130.061	2.26999	2	21.9692	54.9839	347.026	6.05675	3.14919
3999	Wed Mar 22 13:45:23 2017_x000D_	24.8828	54.3211	131.987	2.3036	2	21.9692	54.9839	347.026	6.05675	2.98804
4000	Wed Mar 22 13:45:23 2017_x000D_	24.352	53.8148	132.299	2.30906	1	26.3029	55.768	229.939	4.0132	2.76062
4001	Wed Mar 22 13:45:23 2017_x000D_	24.1364	53.5086	134.247	2.34306	1	26.3029	55.768	229.939	4.0132	3.13027
4002	Wed Mar 22 13:45:23 2017_x000D_	23.7113	53.1032	134.248	2.34307	1	26.3029	55.768	229.939	4.0132	3.7172
4003	Wed Mar 22 13:45:23 2017_x000D_	23.4953	52.7962	132.298	2.30903	1	26.3029	55.768	229.939	4.0132	4.0883
4004	Wed Mar 22 13:45:23 2017_x000D_	22.9633	52.2889	136.351	2.37978	1	26.3029	55.768	229.939	4.0132	4.82256
4005	Wed Mar 22 13:45:23 2017_x000D_	22.7504	52.0858	136.351	2.37978	2	22.8615	54.5707	346.034	6.03943	2.48738
4006	Wed Mar 22 13:45:23 2017_x000D_	22.5374	51.8826	136.351	2.37978	2	22.8615	54.5707	346.034	6.03943	2.70757
4007	Wed Mar 22 13:45:23 2017_x000D_	22.321	51.5754	138.453	2.41646	2	22.8615	54.5707	346.034	6.03943	3.04368
4008	Wed Mar 22 13:45:23 2017_x000D_	21.688	51.1736	138.457	2.41653	2	22.8615	54.5707	346.034	6.03943	3.59408
4009	Wed Mar 22 13:45:23 2017_x000D_	21.4712	50.8656	136.351	2.37978	2	22.8615	54.5707	346.034	6.03943	3.95736
4010	Wed Mar 22 13:45:23 2017_x000D_	21.0408	50.3541	138.451	2.41642	2	22.8615	54.5707	346.034	6.03943	4.59289
4011	Wed Mar 22 13:45:23 2017_x000D_	20.724	50.1528	136.351	2.37978	2	22.8615	54.5707	346.034	6.03943	4.90783
4012	Wed Mar 22 13:45:23 2017_x000D_	20.1927	49.7473	138.455	2.41649	2	22.8615	54.5707	346.034	6.03943	5.5125
4013	Wed Mar 22 13:45:23 2017_x000D_	19.9787	49.5432	138.454	2.41648	1	25.5065	49.1559	307.806	5.37222	5.54135
4014	Wed Mar 22 13:45:23 2017_x000D_	19.5506	49.1348	138.453	2.41647	1	25.5065	49.1559	307.806	5.37222	5.95594
4015	Wed Mar 22 13:45:23 2017_x000D_	19.3329	48.8258	136.351	2.37978	1	25.5065	49.1559	307.806	5.37222	6.18242
4016	Wed Mar 22 13:45:23 2017_x000D_	19.1186	48.6214	136.351	2.37978	1	25.5065	49.1559	307.806	5.37222	6.41022
4017	Wed Mar 22 13:45:24 2017_x000D_	18.6934	48.3172	138.452	2.41644	1	25.5065	49.1559	307.806	5.37222	6.86453
4018	Wed Mar 22 13:45:24 2017_x000D_	18.4789	48.1126	138.451	2.41643	1	26.2104	48.0776	275.145	4.80219	7.73158
4019	Wed Mar 22 13:45:24 2017_x000D_	18.0496	47.7031	138.45	2.41642	1	26.2104	48.0776	275.145	4.80219	8.16939
4020	Wed Mar 22 13:45:24 2017_x000D_	17.8349	47.4983	138.45	2.41641	1	26.2104	48.0776	275.145	4.80219	8.39551
4021	Wed Mar 22 13:45:24 2017_x000D_	17.7276	47.3957	134.259	2.34326	1	26.2104	48.0776	275.145	4.80219	8.51016
4022	Wed Mar 22 13:45:24 2017_x000D_	17.4051	47.0884	138.449	2.4164	1	26.5074	46.3273	265.126	4.62733	9.13406
4023	Wed Mar 22 13:45:24 2017_x000D_	17.1937	46.9879	136.357	2.37987	1	26.5074	46.3273	265.126	4.62733	9.3371
4024	Wed Mar 22 13:45:24 2017_x000D_	16.979	46.783	132.016	2.30412	1	26.5074	46.3273	265.126	4.62733	9.53929
4025	Wed Mar 22 13:45:24 2017_x000D_	16.6527	46.37	126.013	2.19933	1	26.5074	46.3273	265.126	4.62733	9.85479
4026	Wed Mar 22 13:45:24 2017_x000D_	16.6567	46.4748	119.505	2.08576	1	26.5565	45.2291	264.21	4.61134	9.97787
4027	Wed Mar 22 13:45:24 2017_x000D_	16.7613	46.4727	103.729	1.81041	1	26.5565	45.2291	264.21	4.61134	9.87383
4028	Wed Mar 22 13:45:24 2017_x000D_	16.6613	46.5799	94.81	1.65475	1	26.5565	45.2291	264.21	4.61134	9.98697
4029	Wed Mar 22 13:45:24 2017_x000D_	16.5613	46.6877	80.1548	1.39896	1	26.5565	45.2291	264.21	4.61134	10.1011
4030	Wed Mar 22 13:45:24 2017_x000D_	16.5577	46.5832	73.6145	1.28482	1	26.3579	44.7833	264.891	4.62323	9.96411
4031	Wed Mar 22 13:45:24 2017_x000D_	16.5576	46.5838	59.9829	1.0469	1	26.3579	44.7833	264.891	4.62323	9.96432
4032	Wed Mar 22 13:45:24 2017_x000D_	16.7618	46.4747	53.2656	0.929661	1	26.3579	44.7833	264.891	4.62323	9.74402
4033	Wed Mar 22 13:45:24 2017_x000D_	16.758	46.3701	46.8491	0.817671	1	26.3579	44.7833	264.891	4.62323	9.73016
4034	Wed Mar 22 13:45:24 2017_x000D_	16.9547	46.0513	36.2044	0.631887	1	26.3579	44.7833	264.891	4.62323	9.48831
4035	Wed Mar 22 13:45:24 2017_x000D_	17.0549	45.9443	32.097	0.560199	1	26.3972	43.9044	265.304	4.63042	9.56241
4036	Wed Mar 22 13:45:24 2017_x000D_	17.2592	45.835	29.4876	0.514656	1	26.3972	43.9044	265.304	4.63042	9.33971
4037	Wed Mar 22 13:45:24 2017_x000D_	17.9793	45.61	28.1362	0.491069	1	26.3972	43.9044	265.304	4.63042	8.58895
4038	Wed Mar 22 13:45:25 2017_x000D_	18.3841	45.2868	25.4893	0.444872	1	26.3972	43.9044	265.304	4.63042	8.13147
4039	Wed Mar 22 13:45:25 2017_x000D_	18.9966	44.9593	28.1346	0.491042	1	25.5532	43.2192	206.081	3.59679	6.78358
4040	Wed Mar 22 13:45:25 2017_x000D_	19.3045	44.848	26.7486	0.466852	1	25.5532	43.2192	206.081	3.59679	6.45749
4041	Wed Mar 22 13:45:25 2017_x000D_	19.6087	44.6319	25.4881	0.444852	1	25.5532	43.2192	206.081	3.59679	6.11006
4042	Wed Mar 22 13:45:25 2017_x000D_	20.3246	44.3026	29.4903	0.514702	1	25.5532	43.2192	206.081	3.59679	5.33966
4043	Wed Mar 22 13:45:25 2017_x000D_	20.6285	44.0867	28.1347	0.491042	1	24.272	42.5208	203.683	3.55495	3.96575
4044	Wed Mar 22 13:45:25 2017_x000D_	21.2435	43.8645	28.1362	0.491069	1	24.272	42.5208	203.683	3.55495	3.31321
4045	Wed Mar 22 13:45:25 2017_x000D_	21.5476	43.6486	29.4908	0.514712	1	24.272	42.5208	203.683	3.55495	2.94861
4046	Wed Mar 22 13:45:25 2017_x000D_	22.1588	43.3218	32.1038	0.560318	1	24.272	42.5208	203.683	3.55495	2.25991
4047	Wed Mar 22 13:45:25 2017_x000D_	22.4625	43.1061	30.6681	0.535259	1	24.272	42.5208	203.683	3.55495	1.90181
4048	Wed Mar 22 13:45:25 2017_x000D_	22.7697	42.9951	29.4913	0.514721	1	23.8547	42.0681	200.375	3.49721	1.42708
4049	Wed Mar 22 13:45:25 2017_x000D_	23.0732	42.7794	28.1346	0.491042	1	23.8547	42.0681	200.375	3.49721	1.05674
4050	Wed Mar 22 13:45:25 2017_x000D_	23.6805	42.3481	28.1331	0.491015	1	23.8547	42.0681	200.375	3.49721	0.329766
4051	Wed Mar 22 13:45:25 2017_x000D_	24.0906	42.2353	25.484	0.444779	1	23.8547	42.0681	200.375	3.49721	0.289145
4052	Wed Mar 22 13:45:25 2017_x000D_	24.5977	41.911	29.4906	0.514709	2	22.971	42.2619	325.127	5.67454	1.66412
4053	Wed Mar 22 13:45:25 2017_x000D_	24.901	41.6955	28.1331	0.491015	2	22.971	42.2619	325.127	5.67454	2.01139
4054	Wed Mar 22 13:45:25 2017_x000D_	25.6142	41.3674	26.7441	0.466772	2	22.971	42.2619	325.127	5.67454	2.79045
4055	Wed Mar 22 13:45:25 2017_x000D_	25.9172	41.1521	25.4805	0.444719	2	22.971	42.2619	325.127	5.67454	3.14829
4056	Wed Mar 22 13:45:25 2017_x000D_	26.5268	40.8262	28.1331	0.491016	2	23.209	41.8287	293.214	5.11755	3.46595
4057	Wed Mar 22 13:45:25 2017_x000D_	26.9361	40.7138	25.4813	0.444733	2	23.209	41.8287	293.214	5.11755	3.89028
4058	Wed Mar 22 13:45:25 2017_x000D_	27.1359	40.5004	25.4794	0.444699	2	23.209	41.8287	293.214	5.11755	4.14547
4059	Wed Mar 22 13:45:25 2017_x000D_	27.5452	40.3881	28.1346	0.491042	2	23.209	41.8287	293.214	5.11755	4.56924
4060	Wed Mar 22 13:45:26 2017_x000D_	28.154	40.0625	25.4801	0.444712	1	21.1307	39.3439	209.247	3.65205	7.05997
4061	Wed Mar 22 13:45:26 2017_x000D_	28.5597	39.8456	25.4798	0.444706	1	21.1307	39.3439	209.247	3.65205	7.44592
4062	Wed Mar 22 13:45:26 2017_x000D_	28.9685	39.7334	28.1362	0.491069	1	21.1307	39.3439	209.247	3.65205	7.84747
4063	Wed Mar 22 13:45:26 2017_x000D_	29.3709	39.4118	25.4791	0.444694	1	21.1307	39.3439	209.247	3.65205	8.24048
4064	Wed Mar 22 13:45:26 2017_x000D_	29.5737	39.3034	28.1347	0.491043	1	21.1307	39.3439	209.247	3.65205	8.4431
4065	Wed Mar 22 13:45:26 2017_x000D_	29.8793	39.1931	26.7437	0.466766	1	19.8674	38.2043	217.717	3.79988	10.0606
4066	Wed Mar 22 13:45:26 2017_x000D_	30.0821	39.0848	29.4943	0.514773	1	19.8674	38.2043	217.717	3.79988	10.2526
4067	Wed Mar 22 13:45:26 2017_x000D_	30.4903	38.9728	26.745	0.466788	1	19.8674	38.2043	217.717	3.79988	10.6507
4068	Wed Mar 22 13:45:26 2017_x000D_	30.6898	38.7598	26.7433	0.466759	1	19.8674	38.2043	217.717	3.79988	10.8366
4069	Wed Mar 22 13:45:26 2017_x000D_	30.9951	38.6497	28.1361	0.491068	1	19.4882	36.8704	276.244	4.82136	11.6437
4070	Wed Mar 22 13:45:26 2017_x000D_	31.1975	38.5414	25.479	0.444692	1	19.4882	36.8704	276.244	4.82136	11.8279
4071	Wed Mar 22 13:45:26 2017_x000D_	31.6024	38.3248	25.4787	0.444686	1	19.4882	36.8704	276.244	4.82136	12.2012
4072	Wed Mar 22 13:45:26 2017_x000D_	31.9078	38.2148	29.4966	0.514812	1	19.4882	36.8704	276.244	4.82136	12.4922
4073	Wed Mar 22 13:45:26 2017_x000D_	32.0077	38.1083	33.6845	0.587905	1	19.4882	36.8704	276.244	4.82136	12.5806
4074	Wed Mar 22 13:45:26 2017_x000D_	32.1109	38.1062	49.0184	0.855532	1	19.7844	35.1154	277.831	4.84906	12.6841
4075	Wed Mar 22 13:45:26 2017_x000D_	32.0114	38.2125	53.2707	0.929749	1	19.7844	35.1154	277.831	4.84906	12.6132
4076	Wed Mar 22 13:45:26 2017_x000D_	32.0146	38.3164	73.4638	1.28219	1	19.7844	35.1154	277.831	4.84906	12.6422
4077	Wed Mar 22 13:45:26 2017_x000D_	32.0175	38.4207	79.935	1.39513	1	19.7844	35.1154	277.831	4.84906	12.6718
4078	Wed Mar 22 13:45:26 2017_x000D_	32.0204	38.525	86.0186	1.50131	1	20.042	34.2411	276.244	4.82136	12.7214
4079	Wed Mar 22 13:45:26 2017_x000D_	32.0228	38.6292	103.265	1.80232	1	20.042	34.2411	276.244	4.82136	12.7591
4080	Wed Mar 22 13:45:26 2017_x000D_	32.0225	38.629	108.778	1.89854	1	20.042	34.2411	276.244	4.82136	12.7588
4081	Wed Mar 22 13:45:27 2017_x000D_	32.1215	38.5227	125.416	2.18892	1	20.042	34.2411	276.244	4.82136	12.8159
4082	Wed Mar 22 13:45:27 2017_x000D_	32.1182	38.418	131.72	2.29896	1	20.042	34.2411	276.244	4.82136	12.7781
4083	Wed Mar 22 13:45:27 2017_x000D_	32.0126	38.3157	140.112	2.44541	1	20.5184	33.3732	330.054	5.76052	12.5118
4084	Wed Mar 22 13:45:27 2017_x000D_	31.8009	38.1101	148.663	2.59467	1	20.5184	33.3732	330.054	5.76052	12.2365
4085	Wed Mar 22 13:45:27 2017_x000D_	31.5921	38.009	154.106	2.68965	1	20.5184	33.3732	330.054	5.76052	12.0049
4086	Wed Mar 22 13:45:27 2017_x000D_	30.9666	37.7054	156.716	2.73521	1	20.5184	33.3732	330.054	5.76052	11.3107
4087	Wed Mar 22 13:45:27 2017_x000D_	30.5492	37.5028	156.715	2.7352	1	21.8698	32.5318	344.965	6.02078	10.0021
4088	Wed Mar 22 13:45:27 2017_x000D_	30.2377	37.4031	152.774	2.66641	1	21.8698	32.5318	344.965	6.02078	9.68253
4089	Wed Mar 22 13:45:27 2017_x000D_	29.4019	36.9973	152.775	2.66642	1	21.8698	32.5318	344.965	6.02078	8.75632
4090	Wed Mar 22 13:45:27 2017_x000D_	29.0864	36.7925	154.106	2.68965	1	21.8698	32.5318	344.965	6.02078	8.38051
4091	Wed Mar 22 13:45:27 2017_x000D_	28.3556	36.4893	150.213	2.6217	1	21.8698	32.5318	344.965	6.02078	7.59786
4092	Wed Mar 22 13:45:27 2017_x000D_	28.0401	36.2844	148.678	2.59492	1	23.2115	31.9107	343.748	5.99954	6.51495
4093	Wed Mar 22 13:45:27 2017_x000D_	27.724	36.0792	150.211	2.62168	1	23.2115	31.9107	343.748	5.99954	6.14321
4094	Wed Mar 22 13:45:27 2017_x000D_	26.9887	35.6703	148.679	2.59493	1	23.2115	31.9107	343.748	5.99954	5.32934
4095	Wed Mar 22 13:45:27 2017_x000D_	26.6721	35.4649	150.211	2.62167	1	23.2115	31.9107	343.748	5.99954	4.96065
4096	Wed Mar 22 13:45:27 2017_x000D_	26.0422	35.1591	152.771	2.66636	1	24.3247	31.5033	306.634	5.35178	4.03914
4097	Wed Mar 22 13:45:27 2017_x000D_	25.8288	34.9518	152.768	2.66631	1	24.3247	31.5033	306.634	5.35178	3.76224
4098	Wed Mar 22 13:45:27 2017_x000D_	25.198	34.6453	150.211	2.62168	1	24.3247	31.5033	306.634	5.35178	3.26111
4099	Wed Mar 22 13:45:27 2017_x000D_	24.7805	34.5465	152.772	2.66638	1	24.3247	31.5033	306.634	5.35178	3.07714
4100	Wed Mar 22 13:45:27 2017_x000D_	24.5667	34.3389	152.769	2.66633	1	27.2661	29.3863	338.654	5.91062	5.64048
4101	Wed Mar 22 13:45:27 2017_x000D_	24.249	34.1328	154.096	2.68948	1	27.2661	29.3863	338.654	5.91062	5.62425
4102	Wed Mar 22 13:45:27 2017_x000D_	23.6169	33.8259	156.692	2.7348	1	27.2661	29.3863	338.654	5.91062	5.74689
4103	Wed Mar 22 13:45:28 2017_x000D_	23.2991	33.6196	155.454	2.71318	1	27.2661	29.3863	338.654	5.91062	5.80154
4104	Wed Mar 22 13:45:28 2017_x000D_	22.6695	33.4177	155.457	2.71323	1	27.2661	29.3863	338.654	5.91062	6.11399
4105	Wed Mar 22 13:45:28 2017_x000D_	22.3508	33.211	156.69	2.73476	1	29.7308	28.1375	353.377	6.16759	8.95571
4106	Wed Mar 22 13:45:28 2017_x000D_	21.7204	33.0089	156.692	2.7348	1	29.7308	28.1375	353.377	6.16759	9.37534
4107	Wed Mar 22 13:45:28 2017_x000D_	21.4018	32.8021	155.455	2.71321	1	29.7308	28.1375	353.377	6.16759	9.54624
4108	Wed Mar 22 13:45:28 2017_x000D_	20.7706	32.5996	155.458	2.71326	1	29.7308	28.1375	353.377	6.16759	10.0098
4109	Wed Mar 22 13:45:28 2017_x000D_	20.5554	32.391	155.455	2.7132	1	31.0525	27.9573	353.451	6.16888	11.395
4110	Wed Mar 22 13:45:28 2017_x000D_	20.1354	32.2913	158.269	2.76232	1	31.0525	27.9573	353.451	6.16888	11.7459
4111	Wed Mar 22 13:45:28 2017_x000D_	19.6036	31.9809	156.689	2.73473	1	31.0525	27.9573	353.451	6.16888	12.1353
4112	Wed Mar 22 13:45:28 2017_x000D_	19.284	31.7736	155.453	2.71317	1	31.0525	27.9573	353.451	6.16888	12.3718
4113	Wed Mar 22 13:45:28 2017_x000D_	18.8667	31.7794	155.46	2.71329	1	32.1555	27.7705	353.459	6.16903	13.8803
4114	Wed Mar 22 13:45:28 2017_x000D_	18.2263	31.3642	155.456	2.71322	1	32.1555	27.7705	353.459	6.16903	14.3853
4115	Wed Mar 22 13:45:28 2017_x000D_	18.0139	31.2612	158.263	2.76221	1	32.1555	27.7705	353.459	6.16903	14.5661
4116	Wed Mar 22 13:45:28 2017_x000D_	17.3797	31.0573	152.783	2.66656	1	32.1555	27.7705	353.459	6.16903	15.137
4117	Wed Mar 22 13:45:28 2017_x000D_	17.1671	30.9542	155.458	2.71326	1	32.1555	27.7705	353.459	6.16903	15.3228
4118	Wed Mar 22 13:45:28 2017_x000D_	16.9508	30.7449	155.455	2.71319	1	33.0398	27.5769	8.11908	0.141705	16.3979
4119	Wed Mar 22 13:45:28 2017_x000D_	16.5251	30.5382	155.454	2.71319	1	33.0398	27.5769	8.11908	0.141705	16.7781
4120	Wed Mar 22 13:45:28 2017_x000D_	16.3158	30.5409	155.457	2.71324	1	33.0398	27.5769	8.11908	0.141705	16.9846
4121	Wed Mar 22 13:45:28 2017_x000D_	15.8898	30.3341	155.457	2.71324	1	33.0398	27.5769	8.11908	0.141705	17.3702
4122	Wed Mar 22 13:45:28 2017_x000D_	15.673	30.1244	155.453	2.71317	1	34.3511	27.6172	7.56647	0.13206	18.8456
4123	Wed Mar 22 13:45:28 2017_x000D_	15.2501	30.0234	152.785	2.66659	1	34.3511	27.6172	7.56647	0.13206	19.252
4124	Wed Mar 22 13:45:29 2017_x000D_	15.0368	29.9197	150.246	2.62228	1	34.3511	27.6172	7.56647	0.13206	19.4511
4125	Wed Mar 22 13:45:29 2017_x000D_	14.8274	29.9222	142.183	2.48156	1	34.3511	27.6172	7.56647	0.13206	19.6593
4126	Wed Mar 22 13:45:29 2017_x000D_	14.8274	29.9222	142.183	2.48156	1	35.2152	27.8644	7.04508	0.12296	20.4914
4127	Wed Mar 22 13:45:29 2017_x000D_	15.0414	30.0254	127.428	2.22403	1	35.2152	27.8644	7.04508	0.12296	20.2892
4128	Wed Mar 22 13:45:29 2017_x000D_	15.0417	30.0252	119.284	2.08191	1	35.2152	27.8644	7.04508	0.12296	20.2889
4129	Wed Mar 22 13:45:29 2017_x000D_	15.046	30.1317	107.221	1.87136	1	35.2152	27.8644	7.04508	0.12296	20.2962
4130	Wed Mar 22 13:45:29 2017_x000D_	14.9452	30.2394	97.9097	1.70885	1	35.8706	27.8845	6.58866	0.114994	21.0575
4131	Wed Mar 22 13:45:29 2017_x000D_	14.9456	30.2399	86.0628	1.50208	1	35.8706	27.8845	6.58866	0.114994	21.0571
4132	Wed Mar 22 13:45:29 2017_x000D_	14.8372	30.1354	76.6016	1.33695	1	35.8706	27.8845	6.58866	0.114994	21.1535
4133	Wed Mar 22 13:45:29 2017_x000D_	14.9382	30.0284	61.5771	1.07472	1	35.8706	27.8845	6.58866	0.114994	21.0419
4134	Wed Mar 22 13:45:29 2017_x000D_	15.0392	29.921	57.4788	1.00319	1	35.8706	27.8845	6.58866	0.114994	20.9307
4135	Wed Mar 22 13:45:29 2017_x000D_	15.0316	29.7087	48.9555	0.854434	1	36.5261	27.9047	6.62297	0.115593	21.5701
4136	Wed Mar 22 13:45:29 2017_x000D_	15.3382	29.4924	38.4633	0.671311	1	36.5261	27.9047	6.62297	0.115593	21.2473
4137	Wed Mar 22 13:45:29 2017_x000D_	15.4353	29.2785	31.8888	0.556565	1	36.5261	27.9047	6.62297	0.115593	21.1355
4138	Wed Mar 22 13:45:29 2017_x000D_	16.0528	28.9517	29.2515	0.510536	1	36.5261	27.9047	6.62297	0.115593	20.5001
4139	Wed Mar 22 13:45:29 2017_x000D_	16.3596	28.7353	27.8823	0.486639	1	36.9529	28.1384	12.0089	0.209594	20.6019
4140	Wed Mar 22 13:45:29 2017_x000D_	17.0816	28.4074	26.4817	0.462193	1	36.9529	28.1384	12.0089	0.209594	19.8731
4141	Wed Mar 22 13:45:29 2017_x000D_	17.4965	28.2961	29.2536	0.510572	1	36.9529	28.1384	12.0089	0.209594	19.457
4142	Wed Mar 22 13:45:29 2017_x000D_	17.803	28.0798	27.8839	0.486666	1	36.9529	28.1384	12.0089	0.209594	19.15
4143	Wed Mar 22 13:45:29 2017_x000D_	18.1097	27.8635	29.2524	0.510551	1	37.6285	27.7179	326.483	5.6982	19.5193
4144	Wed Mar 22 13:45:29 2017_x000D_	18.7227	27.431	29.2512	0.51053	1	37.6285	27.7179	326.483	5.6982	18.908
4145	Wed Mar 22 13:45:30 2017_x000D_	19.1372	27.3199	31.8929	0.556636	1	37.6285	27.7179	326.483	5.6982	18.4956
4146	Wed Mar 22 13:45:30 2017_x000D_	19.7533	26.9939	29.2531	0.510562	1	37.6285	27.7179	326.483	5.6982	17.8899
4147	Wed Mar 22 13:45:30 2017_x000D_	19.9551	26.779	29.2517	0.510539	1	37.6285	27.7179	326.483	5.6982	17.6983
4148	Wed Mar 22 13:45:30 2017_x000D_	20.571	26.4532	31.8932	0.556641	1	37.6992	26.1752	239.362	4.17765	17.1305
4149	Wed Mar 22 13:45:30 2017_x000D_	20.7728	26.2383	31.8921	0.556623	1	37.6992	26.1752	239.362	4.17765	16.9265
4150	Wed Mar 22 13:45:30 2017_x000D_	21.3884	25.9127	34.401	0.600412	1	37.6992	26.1752	239.362	4.17765	16.3129
4151	Wed Mar 22 13:45:30 2017_x000D_	21.6978	25.803	33.4771	0.584286	1	37.6992	26.1752	239.362	4.17765	16.0057
4152	Wed Mar 22 13:45:30 2017_x000D_	21.8995	25.5883	33.4763	0.584271	1	36.8656	25.2664	231.526	4.0409	14.9696
4153	Wed Mar 22 13:45:30 2017_x000D_	22.2052	25.3725	31.8924	0.556627	1	36.8656	25.2664	231.526	4.0409	14.6608
4154	Wed Mar 22 13:45:30 2017_x000D_	22.7162	25.0482	36.0493	0.629179	1	36.8656	25.2664	231.526	4.0409	14.1511
4155	Wed Mar 22 13:45:30 2017_x000D_	23.2267	24.7241	31.8923	0.556625	1	36.8656	25.2664	231.526	4.0409	13.6497
4156	Wed Mar 22 13:45:30 2017_x000D_	23.4283	24.5095	31.8912	0.556607	1	36.2604	24.1436	225.769	3.94042	12.8373
4157	Wed Mar 22 13:45:30 2017_x000D_	23.7373	24.4	30.7519	0.536722	1	36.2604	24.1436	225.769	3.94042	12.5257
4158	Wed Mar 22 13:45:30 2017_x000D_	24.2509	24.1823	29.2491	0.510493	1	36.2604	24.1436	225.769	3.94042	12.0096
4159	Wed Mar 22 13:45:30 2017_x000D_	24.5562	23.9668	27.8761	0.48653	1	36.2604	24.1436	225.769	3.94042	11.7055
4160	Wed Mar 22 13:45:30 2017_x000D_	24.7608	23.8585	25.1941	0.439721	1	35.4163	23.4549	225	3.92699	10.6631
4161	Wed Mar 22 13:45:30 2017_x000D_	25.1702	23.642	25.1938	0.439714	1	35.4163	23.4549	225	3.92699	10.2478
4162	Wed Mar 22 13:45:30 2017_x000D_	25.4785	23.5327	21.3409	0.372469	1	35.4163	23.4549	225	3.92699	9.9381
4163	Wed Mar 22 13:45:30 2017_x000D_	25.9918	23.3152	22.3983	0.390923	1	35.4163	23.4549	225	3.92699	9.42554
4164	Wed Mar 22 13:45:30 2017_x000D_	25.9886	23.2091	25.193	0.4397	1	35.4163	23.4549	225	3.92699	9.4309
4165	Wed Mar 22 13:45:30 2017_x000D_	26.401	23.0989	27.8777	0.486557	1	34.9992	23.0002	223.759	3.90533	8.59877
4166	Wed Mar 22 13:45:30 2017_x000D_	26.7062	22.8835	29.2501	0.510511	1	34.9992	23.0002	223.759	3.90533	8.29382
4167	Wed Mar 22 13:45:31 2017_x000D_	26.9139	22.8816	29.2517	0.510539	1	34.9992	23.0002	223.759	3.90533	8.08617
4168	Wed Mar 22 13:45:31 2017_x000D_	27.2192	22.6663	36.0576	0.629324	1	34.9992	23.0002	223.759	3.90533	7.78716
4169	Wed Mar 22 13:45:31 2017_x000D_	27.4236	22.5582	38.4841	0.671675	1	34.3734	22.3179	223.711	3.90449	6.95395
4170	Wed Mar 22 13:45:31 2017_x000D_	27.4236	22.5582	38.4841	0.671675	1	34.3734	22.3179	223.711	3.90449	6.95395
4171	Wed Mar 22 13:45:31 2017_x000D_	27.6315	22.556	46.8091	0.816972	1	34.3734	22.3179	223.711	3.90449	6.7461
4172	Wed Mar 22 13:45:31 2017_x000D_	27.5278	22.5569	48.9717	0.854717	1	34.3734	22.3179	223.711	3.90449	6.84977
4173	Wed Mar 22 13:45:31 2017_x000D_	27.528	22.5566	57.4657	1.00297	1	33.7575	21.4149	223.185	3.89531	6.33326
4174	Wed Mar 22 13:45:31 2017_x000D_	27.6287	22.4493	61.5425	1.07412	1	33.7575	21.4149	223.185	3.89531	6.21548
4175	Wed Mar 22 13:45:31 2017_x000D_	27.6256	22.3426	73.5691	1.28402	1	33.7575	21.4149	223.185	3.89531	6.20168
4176	Wed Mar 22 13:45:31 2017_x000D_	27.7262	22.2352	77.2268	1.34786	1	33.7575	21.4149	223.185	3.89531	6.08683
4177	Wed Mar 22 13:45:31 2017_x000D_	27.7197	22.0226	82.9195	1.44722	1	33.7575	21.4149	223.185	3.89531	6.06831
4178	Wed Mar 22 13:45:31 2017_x000D_	27.7068	21.5972	94.6479	1.65192	1	33.3301	21.1806	180	3.14159	5.63871
4179	Wed Mar 22 13:45:31 2017_x000D_	27.8039	21.3835	103.27	1.80239	1	33.3301	21.1806	180	3.14159	5.52992
4180	Wed Mar 22 13:45:31 2017_x000D_	27.6968	21.2782	106.795	1.86393	1	33.3301	21.1806	180	3.14159	5.63415
4181	Wed Mar 22 13:45:31 2017_x000D_	27.5767	20.7475	116.163	2.02743	1	33.3301	21.1806	180	3.14159	5.76968
4182	Wed Mar 22 13:45:31 2017_x000D_	27.4696	20.6421	120.192	2.09774	1	31.3714	20.8986	180	3.14159	3.91022
4183	Wed Mar 22 13:45:31 2017_x000D_	27.2488	20.2185	128.734	2.24683	1	31.3714	20.8986	180	3.14159	4.17832
4184	Wed Mar 22 13:45:31 2017_x000D_	27.1384	20.0064	131.112	2.28833	1	31.3714	20.8986	180	3.14159	4.326
4185	Wed Mar 22 13:45:31 2017_x000D_	26.6056	19.5846	133.337	2.32716	1	31.3714	20.8986	180	3.14159	4.94363
4186	Wed Mar 22 13:45:31 2017_x000D_	26.3847	19.1602	133.332	2.32708	1	31.1626	20.671	187.25	3.26814	5.01107
4187	Wed Mar 22 13:45:31 2017_x000D_	26.1702	18.9487	133.332	2.32709	1	31.1626	20.671	187.25	3.26814	5.28113
4188	Wed Mar 22 13:45:32 2017_x000D_	25.7344	18.3121	133.328	2.32701	1	31.1626	20.671	187.25	3.26814	5.91859
4189	Wed Mar 22 13:45:32 2017_x000D_	25.3113	18.1017	133.334	2.32712	1	31.1626	20.671	187.25	3.26814	6.39054
4190	Wed Mar 22 13:45:32 2017_x000D_	24.8781	17.5713	135.4	2.36318	1	31.1626	20.671	180	3.14159	7.00736
4191	Wed Mar 22 13:45:32 2017_x000D_	24.663	17.3591	135.4	2.36318	1	31.1626	20.671	180	3.14159	7.29476
4192	Wed Mar 22 13:45:32 2017_x000D_	24.1247	16.8286	139.697	2.43818	1	31.1626	20.671	180	3.14159	8.01848
4193	Wed Mar 22 13:45:32 2017_x000D_	23.9093	16.6162	139.697	2.43816	1	31.1626	20.671	180	3.14159	8.30974
4194	Wed Mar 22 13:45:32 2017_x000D_	23.6939	16.4037	139.696	2.43815	1	31.1626	20.671	180	3.14159	8.60182
4195	Wed Mar 22 13:45:32 2017_x000D_	23.3736	16.1917	141.598	2.47136	1	30.735	20.4366	188.556	3.29093	8.49761
4196	Wed Mar 22 13:45:32 2017_x000D_	22.8311	15.5529	139.692	2.43809	1	30.735	20.4366	188.556	3.29093	9.29097
4197	Wed Mar 22 13:45:32 2017_x000D_	22.6152	15.34	139.692	2.43808	1	30.735	20.4366	188.556	3.29093	9.58679
4198	Wed Mar 22 13:45:32 2017_x000D_	22.0784	14.9145	141.591	2.47123	1	30.735	20.4366	188.556	3.29093	10.2679
4199	Wed Mar 22 13:45:32 2017_x000D_	21.7578	14.702	139.694	2.43812	1	28.7755	20.1544	187.566	3.27365	8.88689
4200	Wed Mar 22 13:45:32 2017_x000D_	21.3251	14.2754	139.692	2.43809	1	28.7755	20.1544	187.566	3.27365	9.49058
4201	Wed Mar 22 13:45:32 2017_x000D_	21.1122	14.1694	142.084	2.47983	1	28.7755	20.1544	187.566	3.27365	9.7235
4202	Wed Mar 22 13:45:32 2017_x000D_	20.6791	13.7424	142.081	2.47978	1	28.7755	20.1544	187.566	3.27365	10.3279
4203	Wed Mar 22 13:45:32 2017_x000D_	20.4659	13.6359	139.695	2.43814	1	27.482	19.6718	191.457	3.34155	9.25515
4204	Wed Mar 22 13:45:32 2017_x000D_	20.3538	13.4217	141.588	2.47117	1	27.482	19.6718	191.457	3.34155	9.48024
4205	Wed Mar 22 13:45:32 2017_x000D_	19.9237	13.1017	143.942	2.51227	1	27.482	19.6718	191.457	3.34155	10.0147
4206	Wed Mar 22 13:45:32 2017_x000D_	19.7102	12.9951	141.59	2.47121	1	27.482	19.6718	191.457	3.34155	10.2459
4207	Wed Mar 22 13:45:32 2017_x000D_	19.4967	12.8887	143.945	2.51232	1	27.482	19.6718	191.457	3.34155	10.4774
4208	Wed Mar 22 13:45:32 2017_x000D_	19.1744	12.6751	145.656	2.54218	1	26.1882	19.189	203.645	3.55428	9.57206
4209	Wed Mar 22 13:45:33 2017_x000D_	18.9572	12.4611	145.654	2.54215	1	26.1882	19.189	203.645	3.55428	9.87684
4210	Wed Mar 22 13:45:33 2017_x000D_	18.7399	12.2469	145.652	2.54211	1	26.1882	19.189	203.645	3.55428	10.1818
4211	Wed Mar 22 13:45:33 2017_x000D_	18.6315	12.14	146.454	2.55611	1	26.1882	19.189	203.645	3.55428	10.334
4212	Wed Mar 22 13:45:33 2017_x000D_	18.4212	12.1409	146.459	2.55618	1	24.4855	18.0296	214.163	3.73785	8.45296
4213	Wed Mar 22 13:45:33 2017_x000D_	17.9894	11.8198	152.159	2.65568	1	24.4855	18.0296	214.163	3.73785	8.98671
4214	Wed Mar 22 13:45:33 2017_x000D_	17.8841	11.8205	158.753	2.77076	1	24.4855	18.0296	214.163	3.73785	9.06264
4215	Wed Mar 22 13:45:33 2017_x000D_	17.9859	11.7133	174.081	3.03829	1	24.4855	18.0296	214.163	3.73785	9.06314
4216	Wed Mar 22 13:45:33 2017_x000D_	18.1965	11.7127	180.206	3.14519	1	23.2202	16.8833	231.556	4.04141	7.20921
4217	Wed Mar 22 13:45:33 2017_x000D_	18.197	11.7132	198.27	3.46047	1	23.2202	16.8833	231.556	4.04141	7.2085
4218	Wed Mar 22 13:45:33 2017_x000D_	18.299	11.6054	207.651	3.62419	1	23.2202	16.8833	231.556	4.04141	7.21626
4219	Wed Mar 22 13:45:33 2017_x000D_	18.4012	11.4972	220.194	3.84312	1	23.2202	16.8833	231.556	4.04141	7.22723
4220	Wed Mar 22 13:45:33 2017_x000D_	18.5031	11.3891	228.773	3.99284	1	22.1736	15.7435	226.251	3.94883	5.69503
4221	Wed Mar 22 13:45:33 2017_x000D_	18.5032	11.3889	233.252	4.07102	1	22.1736	15.7435	226.251	3.94883	5.69512
4222	Wed Mar 22 13:45:33 2017_x000D_	18.4019	11.4961	250.895	4.37895	1	22.1736	15.7435	226.251	3.94883	5.68033
4223	Wed Mar 22 13:45:33 2017_x000D_	18.3983	11.3882	257.39	4.4923	1	22.1736	15.7435	226.251	3.94883	5.76381
4224	Wed Mar 22 13:45:33 2017_x000D_	18.3002	11.6034	266.023	4.64298	1	22.1736	15.7435	226.251	3.94883	5.66954
4225	Wed Mar 22 13:45:33 2017_x000D_	18.3144	12.0334	-88.0888	-1.53744	1	21.336	14.8314	225	3.92699	4.11811
4226	Wed Mar 22 13:45:33 2017_x000D_	18.3288	12.4635	-88.0888	-1.53744	1	21.336	14.8314	225	3.92699	3.82756
4227	Wed Mar 22 13:45:33 2017_x000D_	18.3575	13.3233	-88.0888	-1.53744	1	21.336	14.8314	225	3.92699	3.33854
4228	Wed Mar 22 13:45:33 2017_x000D_	18.3718	13.753	-88.0888	-1.53744	1	21.336	14.8314	225	3.92699	3.15427
4229	Wed Mar 22 13:45:33 2017_x000D_	18.3861	14.1825	-88.0888	-1.53744	2	18.7382	8.9868	238.463	4.16196	5.20762
4230	Wed Mar 22 13:45:33 2017_x000D_	18.4148	15.0411	-88.0888	-1.53744	2	18.7382	8.9868	238.463	4.16196	6.06293
4231	Wed Mar 22 13:45:34 2017_x000D_	18.4291	15.4702	-88.0888	-1.53744	2	18.7382	8.9868	238.463	4.16196	6.49076
4232	Wed Mar 22 13:45:34 2017_x000D_	18.4398	15.7921	-88.0888	-1.53744	2	18.7382	8.9868	238.463	4.16196	6.81184
4233	Wed Mar 22 13:45:34 2017_x000D_	18.4649	16.5424	-88.0888	-1.53744	2	18.7285	9.20831	242.327	4.2294	7.33883
4234	Wed Mar 22 13:45:34 2017_x000D_	18.4935	17.3994	-88.0888	-1.53744	2	18.7285	9.20831	242.327	4.2294	8.19446
4235	Wed Mar 22 13:45:34 2017_x000D_	18.609	17.7197	-85.2925	-1.48864	2	18.7285	9.20831	242.327	4.2294	8.51223
4236	Wed Mar 22 13:45:34 2017_x000D_	18.6197	18.041	-85.1453	-1.48607	2	18.7285	9.20831	242.327	4.2294	8.83336
4237	Wed Mar 22 13:45:34 2017_x000D_	18.634	18.4691	-85.1448	-1.48606	2	18.7285	9.20831	242.327	4.2294	9.26127
4238	Wed Mar 22 13:45:34 2017_x000D_	18.7637	19.2172	-81.8998	-1.42942	2	20.6248	11.0423	253.748	4.42874	8.38407
4239	Wed Mar 22 13:45:34 2017_x000D_	18.7743	19.5378	-82.2217	-1.43504	2	20.6248	11.0423	253.748	4.42874	8.6947
4240	Wed Mar 22 13:45:34 2017_x000D_	18.9004	20.1782	-79.3356	-1.38467	2	20.6248	11.0423	253.748	4.42874	9.29722
4241	Wed Mar 22 13:45:34 2017_x000D_	18.9146	20.6055	-79.3339	-1.38464	2	20.6248	11.0423	253.748	4.42874	9.71492
4242	Wed Mar 22 13:45:34 2017_x000D_	19.1489	21.3514	-78.8595	-1.37636	2	20.6345	10.8209	152.683	2.66482	10.6348
4243	Wed Mar 22 13:45:34 2017_x000D_	19.1595	21.6714	-79.335	-1.38466	2	20.6345	10.8209	152.683	2.66482	10.9503
4244	Wed Mar 22 13:45:34 2017_x000D_	19.1807	22.3115	-79.3325	-1.38461	2	20.6345	10.8209	152.683	2.66482	11.5822
4245	Wed Mar 22 13:45:34 2017_x000D_	19.2994	22.737	-76.4941	-1.33507	2	20.6345	10.8209	152.683	2.66482	11.9907
4246	Wed Mar 22 13:45:34 2017_x000D_	19.4182	23.1626	-79.3344	-1.38465	2	19.9571	11.2428	126.026	2.19956	11.932
4247	Wed Mar 22 13:45:34 2017_x000D_	19.4394	23.8019	-79.3319	-1.3846	2	19.9571	11.2428	126.026	2.19956	12.5698
4248	Wed Mar 22 13:45:34 2017_x000D_	19.5581	24.227	-82.2253	-1.4351	2	19.9571	11.2428	126.026	2.19956	12.9903
4249	Wed Mar 22 13:45:34 2017_x000D_	19.6731	24.5455	-78.8568	-1.37631	2	19.9571	11.2428	126.026	2.19956	13.3057
4250	Wed Mar 22 13:45:34 2017_x000D_	19.6977	25.2902	-79.3313	-1.38459	2	19.5088	11.4502	104.692	1.82722	13.8413
4251	Wed Mar 22 13:45:34 2017_x000D_	19.9207	25.7135	-79.335	-1.38466	2	19.5088	11.4502	104.692	1.82722	14.2692
4252	Wed Mar 22 13:45:35 2017_x000D_	19.9417	26.3514	-79.3324	-1.38461	2	19.5088	11.4502	104.692	1.82722	14.9075
4253	Wed Mar 22 13:45:35 2017_x000D_	19.9487	26.564	-79.3316	-1.3846	2	19.5088	11.4502	104.692	1.82722	15.1202
4254	Wed Mar 22 13:45:35 2017_x000D_	20.1715	26.9867	-79.3353	-1.38466	2	19.5088	11.4502	104.692	1.82722	15.5506
4255	Wed Mar 22 13:45:35 2017_x000D_	20.1854	27.4115	-79.3336	-1.38463	2	19.173	14.0987	104.692	1.82722	13.3512
4256	Wed Mar 22 13:45:35 2017_x000D_	20.1994	27.8362	-79.3318	-1.3846	2	19.173	14.0987	104.692	1.82722	13.7758
4257	Wed Mar 22 13:45:35 2017_x000D_	20.4219	28.2583	-79.3356	-1.38467	2	19.173	14.0987	104.692	1.82722	14.2146
4258	Wed Mar 22 13:45:35 2017_x000D_	20.4289	28.4705	-79.3347	-1.38465	2	19.173	14.0987	104.692	1.82722	14.4266
4259	Wed Mar 22 13:45:35 2017_x000D_	20.4393	28.7889	-78.855	-1.37628	2	18.8568	16.3036	95.3952	1.66496	12.5852
4260	Wed Mar 22 13:45:35 2017_x000D_	20.5539	29.1055	-76.4868	-1.33495	2	18.8568	16.3036	95.3952	1.66496	12.9139
4261	Wed Mar 22 13:45:35 2017_x000D_	20.5608	29.3176	-76.4855	-1.33492	2	18.8568	16.3036	95.3952	1.66496	13.1251
4262	Wed Mar 22 13:45:35 2017_x000D_	20.679	29.7404	-79.335	-1.38466	2	18.8568	16.3036	95.3952	1.66496	13.5598
4263	Wed Mar 22 13:45:35 2017_x000D_	20.6825	29.8465	-78.8559	-1.37629	2	18.7695	18.2934	95.3952	1.66496	11.7104
4264	Wed Mar 22 13:45:35 2017_x000D_	20.6859	29.9523	-79.3342	-1.38464	2	18.7695	18.2934	95.3952	1.66496	11.8154
4265	Wed Mar 22 13:45:35 2017_x000D_	20.8105	30.5863	-70.9825	-1.23888	2	18.7695	18.2934	95.3952	1.66496	12.4612
4266	Wed Mar 22 13:45:35 2017_x000D_	20.9249	30.9026	-67.3503	-1.17549	2	18.7695	18.2934	95.3952	1.66496	12.7921
4267	Wed Mar 22 13:45:35 2017_x000D_	20.8234	31.01	-50.3604	-0.878955	2	18.692	20.0613	95.3952	1.66496	11.1542
4268	Wed Mar 22 13:45:35 2017_x000D_	20.7152	30.9055	-42.2134	-0.736762	2	18.692	20.0613	95.3952	1.66496	11.0313
4269	Wed Mar 22 13:45:35 2017_x000D_	20.7152	30.9065	-24.5962	-0.429284	2	18.692	20.0613	95.3952	1.66496	11.0323
4270	Wed Mar 22 13:45:35 2017_x000D_	20.611	30.9082	-17.8384	-0.311338	2	18.692	20.0613	95.3952	1.66496	11.0153
4271	Wed Mar 22 13:45:35 2017_x000D_	20.5034	30.8041	-8.32491	-0.145297	2	18.692	20.0613	95.3952	1.66496	10.8944
4272	Wed Mar 22 13:45:35 2017_x000D_	20.5071	30.9104	0.770451	0.0134469	2	18.6145	21.8286	95.3952	1.66496	9.27691
4273	Wed Mar 22 13:45:36 2017_x000D_	20.5074	30.9107	12.9001	0.225149	2	18.6145	21.8286	95.3952	1.66496	9.27726
4274	Wed Mar 22 13:45:36 2017_x000D_	20.8169	30.8008	22.4936	0.392588	2	18.6145	21.8286	95.3952	1.66496	9.23856
4275	Wed Mar 22 13:45:36 2017_x000D_	20.9214	30.7994	29.3132	0.511612	2	18.6145	21.8286	95.3952	1.66496	9.26267
4276	Wed Mar 22 13:45:36 2017_x000D_	21.1263	30.6907	31.9473	0.557586	2	18.5564	23.1537	95.3952	1.66496	7.96309
4277	Wed Mar 22 13:45:36 2017_x000D_	21.7372	30.2589	31.9467	0.557575	2	18.5564	23.1537	95.3952	1.66496	7.78469
4278	Wed Mar 22 13:45:36 2017_x000D_	22.0427	30.043	33.5255	0.585131	2	18.5564	23.1537	95.3952	1.66496	7.72119
4279	Wed Mar 22 13:45:36 2017_x000D_	22.5525	29.7187	29.311	0.511574	2	18.5564	23.1537	95.3952	1.66496	7.68557
4280	Wed Mar 22 13:45:36 2017_x000D_	22.9618	29.5016	29.3112	0.511577	2	18.5177	24.0368	95.3952	1.66496	7.04373
4281	Wed Mar 22 13:45:36 2017_x000D_	23.3709	29.2846	29.3113	0.511579	2	18.5177	24.0368	95.3952	1.66496	7.14793
4282	Wed Mar 22 13:45:36 2017_x000D_	23.9845	28.9592	31.9479	0.557597	2	18.5177	24.0368	95.3952	1.66496	7.35635
4283	Wed Mar 22 13:45:36 2017_x000D_	24.2893	28.7437	30.4993	0.532314	2	18.5177	24.0368	95.3952	1.66496	7.44757
4284	Wed Mar 22 13:45:36 2017_x000D_	25.0063	28.4171	29.312	0.511591	2	18.479	24.9198	95.3952	1.66496	7.40518
4285	Wed Mar 22 13:45:36 2017_x000D_	25.2074	28.2029	29.3106	0.511567	2	18.479	24.9198	95.3952	1.66496	7.48666
4286	Wed Mar 22 13:45:36 2017_x000D_	25.8203	27.8778	31.9487	0.55761	2	18.479	24.9198	95.3952	1.66496	7.91482
4287	Wed Mar 22 13:45:36 2017_x000D_	26.2287	27.6612	31.9491	0.557617	2	18.479	24.9198	95.3952	1.66496	8.22029
4288	Wed Mar 22 13:45:36 2017_x000D_	26.4296	27.4471	31.9481	0.557599	2	18.479	24.9198	95.3952	1.66496	8.34262
4289	Wed Mar 22 13:45:36 2017_x000D_	26.7376	27.3375	36.0976	0.630022	2	18.45	25.582	95.3952	1.66496	8.47149
4290	Wed Mar 22 13:45:36 2017_x000D_	27.3466	26.907	36.0978	0.630025	2	18.45	25.582	95.3952	1.66496	8.99473
4291	Wed Mar 22 13:45:36 2017_x000D_	27.6509	26.6918	34.4531	0.60132	2	18.45	25.582	95.3952	1.66496	9.26759
4292	Wed Mar 22 13:45:36 2017_x000D_	28.1563	26.2626	36.0973	0.630016	2	18.45	25.582	95.3952	1.66496	9.73013
4293	Wed Mar 22 13:45:36 2017_x000D_	28.4605	26.0475	34.4522	0.601304	2	19.0779	26.2642	21.7109	0.378926	9.3851
4294	Wed Mar 22 13:45:36 2017_x000D_	29.072	25.7232	31.9472	0.557583	2	19.0779	26.2642	21.7109	0.378926	10.0087
4295	Wed Mar 22 13:45:37 2017_x000D_	29.4796	25.507	31.9476	0.557591	2	19.0779	26.2642	21.7109	0.378926	10.4292
4296	Wed Mar 22 13:45:37 2017_x000D_	29.9845	25.0781	33.5287	0.585187	2	19.0779	26.2642	21.7109	0.378926	10.9709
4297	Wed Mar 22 13:45:37 2017_x000D_	30.3919	24.8621	33.5293	0.585197	2	19.7057	26.9464	20.2548	0.353513	10.8876
4298	Wed Mar 22 13:45:37 2017_x000D_	30.5925	24.6483	33.5284	0.585182	2	19.7057	26.9464	20.2548	0.353513	11.1267
4299	Wed Mar 22 13:45:37 2017_x000D_	31.1974	24.1127	36.0979	0.630027	2	19.7057	26.9464	20.2548	0.353513	11.8359
4300	Wed Mar 22 13:45:37 2017_x000D_	31.6075	24.0027	33.5287	0.585187	2	19.7057	26.9464	20.2548	0.353513	12.2604
4301	Wed Mar 22 13:45:37 2017_x000D_	31.8081	23.789	38.521	0.672319	2	19.7057	26.9464	20.2548	0.353513	12.5075
4302	Wed Mar 22 13:45:37 2017_x000D_	32.4154	23.3596	33.5276	0.585166	2	20.7905	27.2006	5.28562	0.0922515	12.243
4303	Wed Mar 22 13:45:37 2017_x000D_	32.8194	23.0381	36.0989	0.630045	2	20.7905	27.2006	5.28562	0.0922515	12.7287
4304	Wed Mar 22 13:45:37 2017_x000D_	33.4265	22.6088	36.099	0.630047	2	20.7905	27.2006	5.28562	0.0922515	13.4444
4305	Wed Mar 22 13:45:37 2017_x000D_	33.8331	22.3933	36.0998	0.63006	2	20.7905	27.2006	5.28562	0.0922515	13.9003
4306	Wed Mar 22 13:45:37 2017_x000D_	34.1364	22.1789	34.4525	0.601309	2	20.9997	27.4279	20.0681	0.350254	14.1466
4307	Wed Mar 22 13:45:37 2017_x000D_	34.8462	21.749	36.1007	0.630076	2	20.9997	27.4279	20.0681	0.350254	14.9658
4308	Wed Mar 22 13:45:37 2017_x000D_	35.0465	21.5355	36.1	0.630064	2	20.9997	27.4279	20.0681	0.350254	15.2326
4309	Wed Mar 22 13:45:37 2017_x000D_	35.7557	21.106	34.4528	0.601316	2	20.9997	27.4279	20.0681	0.350254	16.0532
4310	Wed Mar 22 13:45:37 2017_x000D_	35.9531	20.7867	31.9395	0.55745	2	21.6466	27.6686	10.4897	0.18308	15.8757
4311	Wed Mar 22 13:45:37 2017_x000D_	36.5648	20.5698	31.9415	0.557484	2	21.6466	27.6686	10.4897	0.18308	16.5211
4312	Wed Mar 22 13:45:37 2017_x000D_	36.9706	20.3548	31.9419	0.557492	2	21.6466	27.6686	10.4897	0.18308	16.9799
4313	Wed Mar 22 13:45:37 2017_x000D_	37.1707	20.1415	31.9409	0.557474	2	21.6466	27.6686	10.4897	0.18308	17.2527
4314	Wed Mar 22 13:45:37 2017_x000D_	37.7765	19.7132	31.9403	0.557463	2	24.0636	27.522	353.459	6.16903	15.7804
4315	Wed Mar 22 13:45:37 2017_x000D_	38.0818	19.605	27.9165	0.487234	2	24.0636	27.522	353.459	6.16903	16.0993
4316	Wed Mar 22 13:45:38 2017_x000D_	38.2846	19.4976	30.4865	0.53209	2	24.0636	27.522	353.459	6.16903	16.3287
4317	Wed Mar 22 13:45:38 2017_x000D_	38.7874	19.0703	31.9401	0.55746	2	24.0636	27.522	353.459	6.16903	16.9771
4318	Wed Mar 22 13:45:38 2017_x000D_	39.1981	19.0672	31.9431	0.557513	2	24.0636	27.522	353.459	6.16903	17.336
4319	Wed Mar 22 13:45:38 2017_x000D_	39.5979	18.6409	31.941	0.557476	2	26.0622	26.9209	345.388	6.02816	15.8674
4320	Wed Mar 22 13:45:38 2017_x000D_	39.8006	18.5336	34.455	0.601352	2	26.0622	26.9209	345.388	6.02816	16.0963
4321	Wed Mar 22 13:45:38 2017_x000D_	40.1031	18.3197	36.1044	0.630141	2	26.0622	26.9209	345.388	6.02816	16.466
4322	Wed Mar 22 13:45:38 2017_x000D_	40.3057	18.2124	38.5303	0.672481	2	26.0622	26.9209	345.388	6.02816	16.6948
4323	Wed Mar 22 13:45:38 2017_x000D_	40.4054	18.1059	34.4548	0.601349	2	27.8517	26.0926	352.345	6.14958	14.8789
4324	Wed Mar 22 13:45:38 2017_x000D_	40.8076	17.7856	31.9398	0.557455	2	27.8517	26.0926	352.345	6.14958	15.3903
4325	Wed Mar 22 13:45:38 2017_x000D_	40.91	17.785	30.4844	0.532052	2	27.8517	26.0926	352.345	6.14958	15.4769
4326	Wed Mar 22 13:45:38 2017_x000D_	40.8043	17.6797	15.6578	0.273281	2	27.8517	26.0926	352.345	6.14958	15.445
4327	Wed Mar 22 13:45:38 2017_x000D_	40.7014	17.6802	9.21327	0.160802	2	30.0786	25.2778	351.074	6.12739	13.0601
4328	Wed Mar 22 13:45:38 2017_x000D_	40.5987	17.6805	-2.72137	-0.0474969	2	30.0786	25.2778	351.074	6.12739	12.9766
4329	Wed Mar 22 13:45:38 2017_x000D_	40.5984	17.68	-14.7426	-0.257306	2	30.0786	25.2778	351.074	6.12739	12.9766
4330	Wed Mar 22 13:45:38 2017_x000D_	40.5982	17.6797	-20.3084	-0.354449	2	30.0786	25.2778	351.074	6.12739	12.9766
4331	Wed Mar 22 13:45:38 2017_x000D_	40.7008	17.6787	-26.7019	-0.466035	2	30.0786	25.2778	351.074	6.12739	13.0605
4332	Wed Mar 22 13:45:38 2017_x000D_	40.9065	17.6768	-42.9202	-0.749099	2	32.3053	24.4631	345.617	6.03215	10.956
4333	Wed Mar 22 13:45:38 2017_x000D_	41.0143	17.8874	-49.005	-0.855298	2	32.3053	24.4631	345.617	6.03215	10.9127
4334	Wed Mar 22 13:45:38 2017_x000D_	41.3301	18.2028	-57.6826	-1.00675	2	32.3053	24.4631	345.617	6.03215	10.9836
4335	Wed Mar 22 13:45:38 2017_x000D_	41.4378	18.4133	-62.9523	-1.09872	2	32.3053	24.4631	345.617	6.03215	10.9546
4336	Wed Mar 22 13:45:38 2017_x000D_	41.7607	19.0454	-65.4689	-1.14265	2	34.3132	23.6416	352.434	6.15113	8.75159
4337	Wed Mar 22 13:45:39 2017_x000D_	41.8735	19.4674	-68.0868	-1.18834	2	34.3132	23.6416	352.434	6.15113	8.63609
4338	Wed Mar 22 13:45:39 2017_x000D_	42.0936	20.0995	-68.0859	-1.18832	2	34.3132	23.6416	352.434	6.15113	8.54875
4339	Wed Mar 22 13:45:39 2017_x000D_	42.3083	20.5201	-68.0872	-1.18834	2	34.3132	23.6416	352.434	6.15113	8.58285
4340	Wed Mar 22 13:45:39 2017_x000D_	42.4184	20.8357	-71.6848	-1.25114	2	36.0822	23.2547	346.924	6.05496	6.78226
4341	Wed Mar 22 13:45:39 2017_x000D_	42.5281	21.1514	-68.0861	-1.18833	2	36.0822	23.2547	346.924	6.05496	6.78038
4342	Wed Mar 22 13:45:39 2017_x000D_	42.8525	21.8866	-71.6872	-1.25118	2	36.0822	23.2547	346.924	6.05496	6.90715
4343	Wed Mar 22 13:45:39 2017_x000D_	42.8601	22.203	-70.8057	-1.23579	2	36.0822	23.2547	346.924	6.05496	6.85901
4344	Wed Mar 22 13:45:39 2017_x000D_	43.082	22.9382	-71.6839	-1.25112	2	36.9767	22.8406	353.377	6.16759	6.10608
4345	Wed Mar 22 13:45:39 2017_x000D_	43.2937	23.2523	-70.8076	-1.23583	2	36.9767	22.8406	353.377	6.16759	6.3304
4346	Wed Mar 22 13:45:39 2017_x000D_	43.5128	23.8817	-70.8076	-1.23583	2	36.9767	22.8406	353.377	6.16759	6.6185
4347	Wed Mar 22 13:45:39 2017_x000D_	43.5202	24.197	-71.6845	-1.25113	2	36.9767	22.8406	353.377	6.16759	6.68261
4348	Wed Mar 22 13:45:39 2017_x000D_	43.7342	24.6156	-71.6866	-1.25117	2	36.9767	22.8406	353.377	6.16759	6.98673
4349	Wed Mar 22 13:45:39 2017_x000D_	43.9529	25.244	-71.687	-1.25117	2	38.0796	22.6539	352.169	6.14651	6.41906
4350	Wed Mar 22 13:45:39 2017_x000D_	44.0624	25.5583	-73.6242	-1.28498	2	38.0796	22.6539	352.169	6.14651	6.65052
4351	Wed Mar 22 13:45:39 2017_x000D_	44.2834	26.2909	-74.3798	-1.29817	2	38.0796	22.6539	352.169	6.14651	7.19131
4352	Wed Mar 22 13:45:39 2017_x000D_	44.39	26.4996	-71.6876	-1.25118	2	38.0796	22.6539	352.169	6.14651	7.3899
4353	Wed Mar 22 13:45:39 2017_x000D_	44.5018	26.9182	-74.381	-1.29819	2	39.1723	22.6878	351.184	6.12932	6.8044
4354	Wed Mar 22 13:45:39 2017_x000D_	44.72	27.545	-74.3823	-1.29822	2	39.1723	22.6878	351.184	6.12932	7.37356
4355	Wed Mar 22 13:45:39 2017_x000D_	44.8411	28.3821	-71.6827	-1.2511	2	39.1723	22.6878	351.184	6.12932	8.03495
4356	Wed Mar 22 13:45:39 2017_x000D_	44.9478	28.5905	-74.3805	-1.29818	2	39.1723	22.6878	351.184	6.12932	8.25822
4357	Wed Mar 22 13:45:39 2017_x000D_	45.1608	29.0068	-74.3831	-1.29823	2	40.7425	21.8531	346.031	6.03939	8.40814
4358	Wed Mar 22 13:45:39 2017_x000D_	45.1705	29.4255	-74.3802	-1.29818	2	40.7425	21.8531	346.031	6.03939	8.77203
4359	Wed Mar 22 13:45:40 2017_x000D_	45.3882	30.0507	-74.3813	-1.2982	2	40.7425	21.8531	346.031	6.03939	9.42248
4360	Wed Mar 22 13:45:40 2017_x000D_	45.4993	30.4675	-71.6818	-1.25108	2	40.7425	21.8531	346.031	6.03939	9.84048
4361	Wed Mar 22 13:45:40 2017_x000D_	45.7167	31.092	-71.6821	-1.25109	2	40.7425	21.8531	346.031	6.03939	10.4929
4362	Wed Mar 22 13:45:40 2017_x000D_	45.8232	31.2997	-74.3838	-1.29824	2	42.5108	21.4663	0	0	10.3763
4363	Wed Mar 22 13:45:40 2017_x000D_	46.0452	32.1323	-74.3835	-1.29824	2	42.5108	21.4663	0	0	11.2363
4364	Wed Mar 22 13:45:40 2017_x000D_	46.05	32.3411	-74.382	-1.29821	2	42.5108	21.4663	0	0	11.4362
4365	Wed Mar 22 13:45:40 2017_x000D_	46.161	32.7572	-77.1535	-1.34658	2	42.5108	21.4663	0	0	11.8663
4366	Wed Mar 22 13:45:40 2017_x000D_	46.2741	33.277	-75.068	-1.31018	2	44.4562	21.9685	12.0684	0.210633	11.4537
4367	Wed Mar 22 13:45:40 2017_x000D_	46.3827	33.5886	-77.1544	-1.3466	2	44.4562	21.9685	12.0684	0.210633	11.7787
4368	Wed Mar 22 13:45:40 2017_x000D_	46.4981	34.2124	-74.3799	-1.29817	2	44.4562	21.9685	12.0684	0.210633	12.413
4369	Wed Mar 22 13:45:40 2017_x000D_	46.604	34.4191	-71.676	-1.25098	2	44.4562	21.9685	12.0684	0.210633	12.6345
4370	Wed Mar 22 13:45:40 2017_x000D_	46.7101	34.626	-74.3826	-1.29822	2	46.609	22.6979	17.0318	0.29726	11.9285
4371	Wed Mar 22 13:45:40 2017_x000D_	46.7195	35.0426	-74.3796	-1.29817	2	46.609	22.6979	17.0318	0.29726	12.3452
4372	Wed Mar 22 13:45:40 2017_x000D_	46.9267	35.2476	-74.3838	-1.29824	2	46.609	22.6979	17.0318	0.29726	12.5537
4373	Wed Mar 22 13:45:40 2017_x000D_	46.9361	35.664	-74.3807	-1.29819	2	46.609	22.6979	17.0318	0.29726	12.9702
4374	Wed Mar 22 13:45:40 2017_x000D_	46.9384	35.7682	-73.6207	-1.28492	2	48.1061	23.4066	25.6026	0.44685	12.4166
4375	Wed Mar 22 13:45:40 2017_x000D_	47.0418	35.8704	-71.6748	-1.25096	2	48.1061	23.4066	25.6026	0.44685	12.5092
4376	Wed Mar 22 13:45:40 2017_x000D_	47.2555	36.3871	-65.398	-1.14141	2	48.1061	23.4066	25.6026	0.44685	13.0083
4377	Wed Mar 22 13:45:40 2017_x000D_	47.3635	36.6975	-61.5476	-1.07421	2	48.1061	23.4066	25.6026	0.44685	13.3116
4378	Wed Mar 22 13:45:40 2017_x000D_	47.4664	36.7997	-52.7297	-0.920306	2	48.1061	23.4066	25.6026	0.44685	13.4084
4379	Wed Mar 22 13:45:40 2017_x000D_	47.4707	37.0078	-44.6742	-0.779711	2	49.769	25.2235	64.4639	1.12511	12.0063
4380	Wed Mar 22 13:45:41 2017_x000D_	47.5716	37.0061	-42.7116	-0.745458	2	49.769	25.2235	64.4639	1.12511	11.9858
4381	Wed Mar 22 13:45:41 2017_x000D_	47.7782	37.2111	-30.1208	-0.525706	2	49.769	25.2235	64.4639	1.12511	12.1518
4382	Wed Mar 22 13:45:41 2017_x000D_	47.8814	37.3134	-26.1776	-0.456886	2	49.769	25.2235	64.4639	1.12511	12.2364
4383	Wed Mar 22 13:45:41 2017_x000D_	48.0858	37.414	-23.5395	-0.410841	2	50.7558	27.4597	75.7443	1.32199	10.3062
4384	Wed Mar 22 13:45:41 2017_x000D_	48.3934	37.6171	-11.2241	-0.195897	2	50.7558	27.4597	75.7443	1.32199	10.4285
4385	Wed Mar 22 13:45:41 2017_x000D_	48.5953	37.6137	-11.2255	-0.195922	2	50.7558	27.4597	75.7443	1.32199	10.3813
4386	Wed Mar 22 13:45:41 2017_x000D_	49.1	37.6055	0.981479	0.01713	2	50.7558	27.4597	75.7443	1.32199	10.28
4387	Wed Mar 22 13:45:41 2017_x000D_	49.3017	37.602	0.981468	0.0171298	2	51.3371	29.0208	80.0279	1.39675	8.81929
4388	Wed Mar 22 13:45:41 2017_x000D_	50.0079	37.5901	7.16871	0.125118	2	51.3371	29.0208	80.0279	1.39675	8.67177
4389	Wed Mar 22 13:45:41 2017_x000D_	50.3077	37.4811	3.92603	0.0685221	2	51.3371	29.0208	80.0279	1.39675	8.5227
4390	Wed Mar 22 13:45:41 2017_x000D_	51.2139	37.4657	3.78714	0.0660981	2	51.3371	29.0208	80.0279	1.39675	8.4458
4391	Wed Mar 22 13:45:41 2017_x000D_	51.6169	37.4588	4.08294	0.0712608	2	51.9496	29.9212	64.878	1.13233	7.54494
4392	Wed Mar 22 13:45:41 2017_x000D_	51.9186	37.4536	3.92842	0.0685639	2	51.9496	29.9212	64.878	1.13233	7.53246
4393	Wed Mar 22 13:45:41 2017_x000D_	52.725	37.5434	0.981496	0.0171303	2	51.9496	29.9212	64.878	1.13233	7.66154
4394	Wed Mar 22 13:45:41 2017_x000D_	53.1249	37.433	3.93022	0.0685953	2	51.9496	29.9212	64.878	1.13233	7.60319
4395	Wed Mar 22 13:45:41 2017_x000D_	53.8278	37.421	3.79086	0.0661629	2	51.9496	29.9212	64.878	1.13233	7.73141
4396	Wed Mar 22 13:45:41 2017_x000D_	54.1291	37.4159	3.9317	0.0686211	2	52.3438	30.8147	69.5731	1.21428	6.83836
4397	Wed Mar 22 13:45:41 2017_x000D_	54.5305	37.409	3.93228	0.0686313	2	52.3438	30.8147	69.5731	1.21428	6.94741
4398	Wed Mar 22 13:45:41 2017_x000D_	55.1322	37.3987	3.93318	0.0686469	2	52.3438	30.8147	69.5731	1.21428	7.15012
4399	Wed Mar 22 13:45:41 2017_x000D_	55.5331	37.3919	3.93381	0.068658	2	52.3438	30.8147	69.5731	1.21428	7.30966
4400	Wed Mar 22 13:45:41 2017_x000D_	55.9339	37.3851	3.93439	0.0686681	2	52.738	31.708	58.5525	1.02193	6.51485
4401	Wed Mar 22 13:45:41 2017_x000D_	56.5348	37.3748	3.93523	0.0686827	2	52.738	31.708	58.5525	1.02193	6.82117
4402	Wed Mar 22 13:45:42 2017_x000D_	56.9351	37.368	3.93581	0.0686928	2	52.738	31.708	58.5525	1.02193	7.04636
4403	Wed Mar 22 13:45:42 2017_x000D_	57.5354	37.3577	3.93675	0.0687093	2	52.738	31.708	58.5525	1.02193	7.41176
4404	Wed Mar 22 13:45:42 2017_x000D_	57.9353	37.3509	3.93733	0.0687194	2	53.1321	32.601	60.8294	1.06167	6.75517
4405	Wed Mar 22 13:45:42 2017_x000D_	58.6328	37.2357	6.60071	0.115204	2	53.1321	32.601	60.8294	1.06167	7.19292
4406	Wed Mar 22 13:45:42 2017_x000D_	58.9327	37.2306	6.88091	0.120095	2	53.1321	32.601	60.8294	1.06167	7.4216
4407	Wed Mar 22 13:45:42 2017_x000D_	59.7293	37.1137	3.93405	0.0686622	2	53.1321	32.601	60.8294	1.06167	7.99297
4408	Wed Mar 22 13:45:42 2017_x000D_	59.7293	37.1137	3.93405	0.0686622	2	53.1321	32.601	60.8294	1.06167	7.99297
4409	Wed Mar 22 13:45:42 2017_x000D_	60.4274	37.1018	3.7942	0.0662213	2	53.9409	33.9468	38.2962	0.668394	7.21309
4410	Wed Mar 22 13:45:42 2017_x000D_	60.7267	37.0968	3.93556	0.0686886	2	53.9409	33.9468	38.2962	0.668394	7.48128
4411	Wed Mar 22 13:45:42 2017_x000D_	61.424	37.0849	3.79563	0.0662463	2	53.9409	33.9468	38.2962	0.668394	8.11446
4412	Wed Mar 22 13:45:42 2017_x000D_	61.7213	36.9768	6.88319	0.120134	2	53.9409	33.9468	38.2962	0.668394	8.34958
4413	Wed Mar 22 13:45:42 2017_x000D_	62.3186	36.9667	6.88491	0.120164	2	55.1956	35.0855	29.1243	0.508315	7.36723
4414	Wed Mar 22 13:45:42 2017_x000D_	62.7166	36.96	6.88603	0.120184	2	55.1956	35.0855	29.1243	0.508315	7.75108
4415	Wed Mar 22 13:45:42 2017_x000D_	63.3115	36.8467	3.93343	0.0686513	2	55.1956	35.0855	29.1243	0.508315	8.3048
4416	Wed Mar 22 13:45:42 2017_x000D_	63.6095	36.8417	3.79285	0.0661977	2	55.1956	35.0855	29.1243	0.508315	8.59523
4417	Wed Mar 22 13:45:42 2017_x000D_	63.8083	36.8383	3.7931	0.0662022	2	56.8852	36.2369	16.6097	0.289894	6.94917
4418	Wed Mar 22 13:45:42 2017_x000D_	64.1065	36.8333	3.93466	0.0686728	2	56.8852	36.2369	16.6097	0.289894	7.24589
4419	Wed Mar 22 13:45:42 2017_x000D_	64.6029	36.8249	3.79427	0.0662226	2	56.8852	36.2369	16.6097	0.289894	7.74007
4420	Wed Mar 22 13:45:42 2017_x000D_	64.8014	36.8216	3.79452	0.0662268	2	56.8852	36.2369	16.6097	0.289894	7.93776
4421	Wed Mar 22 13:45:42 2017_x000D_	65.1984	36.8149	3.79507	0.0662365	2	59.2164	37.6271	21.0278	0.367005	6.03689
4422	Wed Mar 22 13:45:42 2017_x000D_	65.3953	36.7087	6.60772	0.115326	2	59.2164	37.6271	21.0278	0.367005	6.24678
4423	Wed Mar 22 13:45:43 2017_x000D_	65.7904	36.5989	3.79003	0.0661485	2	59.2164	37.6271	21.0278	0.367005	6.65392
4424	Wed Mar 22 13:45:43 2017_x000D_	65.9902	36.6985	0.962929	0.0168063	2	59.2164	37.6271	21.0278	0.367005	6.83715
4425	Wed Mar 22 13:45:43 2017_x000D_	66.2861	36.5904	-2.01289	-0.0351315	2	59.2164	37.6271	21.0278	0.367005	7.14531
4426	Wed Mar 22 13:45:43 2017_x000D_	66.2842	36.4868	-16.357	-0.285483	2	61.1431	38.3449	16.6641	0.290843	5.46658
4427	Wed Mar 22 13:45:43 2017_x000D_	66.1851	36.4882	-22.6763	-0.395777	2	61.1431	38.3449	16.6641	0.290843	5.373
4428	Wed Mar 22 13:45:43 2017_x000D_	66.0848	36.3861	-39.24	-0.684868	2	61.1431	38.3449	16.6641	0.290843	5.31576
4429	Wed Mar 22 13:45:43 2017_x000D_	66.0851	36.3859	-47.1481	-0.82289	2	61.1431	38.3449	16.6641	0.290843	5.31611
4430	Wed Mar 22 13:45:43 2017_x000D_	66.0841	36.2827	-60.9719	-1.06416	2	63.7109	39.3014	11.2658	0.196624	3.83987
4431	Wed Mar 22 13:45:43 2017_x000D_	66.086	36.3856	-67.0527	-1.17029	2	63.7109	39.3014	11.2658	0.196624	3.76072
4432	Wed Mar 22 13:45:43 2017_x000D_	66.1855	36.3843	-74.913	-1.30748	2	63.7109	39.3014	11.2658	0.196624	3.82533
4433	Wed Mar 22 13:45:43 2017_x000D_	66.1906	36.6933	-86.3807	-1.50763	2	63.7109	39.3014	11.2658	0.196624	3.59876
4434	Wed Mar 22 13:45:43 2017_x000D_	66.1939	36.8994	268.106	4.67933	1	69.1449	35.0683	23.9085	0.417282	3.47294
4435	Wed Mar 22 13:45:43 2017_x000D_	66.1971	37.1054	262.644	4.584	1	69.1449	35.0683	23.9085	0.417282	3.5832
4436	Wed Mar 22 13:45:43 2017_x000D_	66.2034	37.5172	257.329	4.49123	1	69.1449	35.0683	23.9085	0.417282	3.82747
4437	Wed Mar 22 13:45:43 2017_x000D_	66.1089	37.8277	253.953	4.43232	1	69.1449	35.0683	23.9085	0.417282	4.10263
4438	Wed Mar 22 13:45:43 2017_x000D_	65.8241	38.6556	251.336	4.38665	1	69.3299	35.7336	82.9459	1.44768	4.56385
4439	Wed Mar 22 13:45:43 2017_x000D_	65.8273	38.8612	251.336	4.38663	1	69.3299	35.7336	82.9459	1.44768	4.69575
4440	Wed Mar 22 13:45:43 2017_x000D_	65.4435	39.6905	251.337	4.38665	1	69.3299	35.7336	82.9459	1.44768	5.54627
4441	Wed Mar 22 13:45:43 2017_x000D_	65.4483	39.9985	252.243	4.40247	1	69.3299	35.7336	82.9459	1.44768	5.76682
4442	Wed Mar 22 13:45:43 2017_x000D_	65.2548	40.3104	251.336	4.38665	1	69.3299	35.7336	82.9459	1.44768	6.12809
4443	Wed Mar 22 13:45:43 2017_x000D_	65.0662	40.9303	251.336	4.38665	1	68.7654	38.3546	104.718	1.82767	4.50758
4444	Wed Mar 22 13:45:44 2017_x000D_	64.8744	41.3446	251.337	4.38665	1	68.7654	38.3546	104.718	1.82767	4.90714
4445	Wed Mar 22 13:45:44 2017_x000D_	64.6859	41.9642	251.337	4.38665	1	68.7654	38.3546	104.718	1.82767	5.44716
4446	Wed Mar 22 13:45:44 2017_x000D_	64.5916	42.2737	254.757	4.44635	1	68.7654	38.3546	104.718	1.82767	5.72538
4447	Wed Mar 22 13:45:44 2017_x000D_	64.4974	42.5836	251.336	4.38665	1	68.4725	39.8839	86.4555	1.50893	4.80518
4448	Wed Mar 22 13:45:44 2017_x000D_	64.3106	43.3052	252.244	4.40248	1	68.4725	39.8839	86.4555	1.50893	5.38764
4449	Wed Mar 22 13:45:44 2017_x000D_	64.218	43.7171	254.757	4.44635	1	68.4725	39.8839	86.4555	1.50893	5.72662
4450	Wed Mar 22 13:45:44 2017_x000D_	64.0313	44.4385	253.955	4.43236	1	68.4725	39.8839	86.4555	1.50893	6.3615
4451	Wed Mar 22 13:45:44 2017_x000D_	63.8397	44.8524	253.956	4.43237	2	71.4822	40.6332	0	0	8.7298
4452	Wed Mar 22 13:45:44 2017_x000D_	63.8463	45.262	253.955	4.43234	2	71.4822	40.6332	0	0	8.92932
4453	Wed Mar 22 13:45:44 2017_x000D_	63.559	45.8826	251.335	4.38662	2	71.4822	40.6332	0	0	9.50438
4454	Wed Mar 22 13:45:44 2017_x000D_	63.4666	46.294	253.956	4.43236	2	71.4822	40.6332	0	0	9.81298
4455	Wed Mar 22 13:45:44 2017_x000D_	63.1794	46.9145	251.335	4.38662	2	71.4822	40.6332	0	0	10.4111
4456	Wed Mar 22 13:45:44 2017_x000D_	63.087	47.3257	253.957	4.43238	2	73.0137	40.4595	355.048	6.19675	12.07
4457	Wed Mar 22 13:45:44 2017_x000D_	62.8033	48.1504	251.334	4.38661	2	73.0137	40.4595	355.048	6.19675	12.7829
4458	Wed Mar 22 13:45:44 2017_x000D_	62.8083	48.4571	250.336	4.36918	2	73.0137	40.4595	355.048	6.19675	12.9658
4459	Wed Mar 22 13:45:44 2017_x000D_	62.6153	48.7681	251.334	4.38661	2	73.0137	40.4595	355.048	6.19675	13.3101
4460	Wed Mar 22 13:45:44 2017_x000D_	62.4308	49.5899	251.333	4.38659	2	73.8934	40.2663	0	0	14.7757
4461	Wed Mar 22 13:45:44 2017_x000D_	62.2378	49.901	250.336	4.36919	2	73.8934	40.2663	0	0	15.1222
4462	Wed Mar 22 13:45:44 2017_x000D_	62.1439	50.2096	248.795	4.34229	2	73.8934	40.2663	0	0	15.3922
4463	Wed Mar 22 13:45:44 2017_x000D_	61.8571	50.829	251.335	4.38662	2	73.8934	40.2663	0	0	16.0138
4464	Wed Mar 22 13:45:44 2017_x000D_	61.8639	51.2372	251.333	4.38659	2	74.3278	40.2793	70.522	1.23084	16.5959
4465	Wed Mar 22 13:45:44 2017_x000D_	61.4781	51.8589	251.335	4.38663	2	74.3278	40.2793	70.522	1.23084	17.2975
4466	Wed Mar 22 13:45:45 2017_x000D_	61.4851	52.2668	251.334	4.3866	2	74.3278	40.2793	70.522	1.23084	17.568
4467	Wed Mar 22 13:45:45 2017_x000D_	61.2974	52.8834	251.334	4.3866	2	74.3278	40.2793	70.522	1.23084	18.1288
4468	Wed Mar 22 13:45:45 2017_x000D_	61.1029	53.0923	251.335	4.38662	2	74.4358	42.4782	70.522	1.23084	17.0419
4469	Wed Mar 22 13:45:45 2017_x000D_	61.1099	53.4999	251.333	4.38659	2	74.4358	42.4782	70.522	1.23084	17.2933
4470	Wed Mar 22 13:45:45 2017_x000D_	60.9205	54.0144	250.335	4.36917	2	74.4358	42.4782	70.522	1.23084	17.7693
4471	Wed Mar 22 13:45:45 2017_x000D_	60.7278	54.3249	251.334	4.38661	2	74.4358	42.4782	70.522	1.23084	18.1178
4472	Wed Mar 22 13:45:45 2017_x000D_	60.5368	54.7374	251.335	4.38662	2	74.4358	42.4782	70.522	1.23084	18.5329
4473	Wed Mar 22 13:45:45 2017_x000D_	60.5421	55.0429	250.335	4.36917	2	74.175	43.3483	109.836	1.917	17.9616
4474	Wed Mar 22 13:45:45 2017_x000D_	60.3494	55.3534	251.335	4.38662	2	74.175	43.3483	109.836	1.917	18.3104
4475	Wed Mar 22 13:45:45 2017_x000D_	60.2575	55.7632	248.793	4.34225	2	74.175	43.3483	109.836	1.917	18.6501
4476	Wed Mar 22 13:45:45 2017_x000D_	60.1602	55.8676	250.336	4.36919	2	74.175	43.3483	109.836	1.917	18.7922
4477	Wed Mar 22 13:45:45 2017_x000D_	60.0647	56.0738	247.692	4.32305	2	73.2303	44.8563	111.498	1.94601	17.2964
4478	Wed Mar 22 13:45:45 2017_x000D_	59.9711	56.3815	251.335	4.38662	2	73.2303	44.8563	111.498	1.94601	17.5681
4479	Wed Mar 22 13:45:45 2017_x000D_	59.9747	56.5849	251.334	4.38661	2	73.2303	44.8563	111.498	1.94601	17.6995
4480	Wed Mar 22 13:45:45 2017_x000D_	59.6848	56.9997	253.964	4.43251	2	73.2303	44.8563	111.498	1.94601	18.1918
4481	Wed Mar 22 13:45:45 2017_x000D_	59.6901	57.3043	260.01	4.53803	2	72.264	46.802	103.365	1.80407	16.383
4482	Wed Mar 22 13:45:45 2017_x000D_	59.6018	57.9166	268.23	4.68149	2	72.264	46.802	103.365	1.80407	16.8483
4483	Wed Mar 22 13:45:45 2017_x000D_	59.5063	58.1225	-88.98	-1.55299	2	72.264	46.802	103.365	1.80407	17.0562
4484	Wed Mar 22 13:45:45 2017_x000D_	59.5111	58.4268	-71.819	-1.25348	2	72.264	46.802	103.365	1.80407	17.2561
4485	Wed Mar 22 13:45:45 2017_x000D_	59.6136	58.6271	-69.1583	-1.20704	2	71.5477	48.0966	102.974	1.79723	15.9158
4486	Wed Mar 22 13:45:45 2017_x000D_	59.7157	58.8275	-59.0021	-1.02978	2	71.5477	48.0966	102.974	1.79723	15.9734
4487	Wed Mar 22 13:45:46 2017_x000D_	59.9202	59.228	-46.4059	-0.809935	2	71.5477	48.0966	102.974	1.79723	16.0968
4488	Wed Mar 22 13:45:46 2017_x000D_	60.0207	59.3267	-42.4139	-0.740261	2	71.5477	48.0966	102.974	1.79723	16.0931
4489	Wed Mar 22 13:45:46 2017_x000D_	60.1231	59.5272	-36.162	-0.631147	2	71.5477	48.0966	102.974	1.79723	16.1611
4490	Wed Mar 22 13:45:46 2017_x000D_	60.4211	59.6205	-24.3909	-0.425701	2	70.5927	49.8224	110.888	1.93535	14.1232
4491	Wed Mar 22 13:45:46 2017_x000D_	60.6224	59.8179	-19.1312	-0.333903	2	70.5927	49.8224	110.888	1.93535	14.118
4492	Wed Mar 22 13:45:46 2017_x000D_	61.1199	60.0067	-12.7677	-0.222838	2	70.5927	49.8224	110.888	1.93535	13.9088
4493	Wed Mar 22 13:45:46 2017_x000D_	61.5149	59.9953	-12.7711	-0.222898	2	70.5927	49.8224	110.888	1.93535	13.6343
4494	Wed Mar 22 13:45:46 2017_x000D_	61.9115	60.0853	-9.96535	-0.173928	2	70.0937	51.1228	105.794	1.84645	12.1357
4495	Wed Mar 22 13:45:46 2017_x000D_	62.704	60.2649	-9.96396	-0.173904	2	70.0937	51.1228	105.794	1.84645	11.7552
4496	Wed Mar 22 13:45:46 2017_x000D_	63.0999	60.3545	-12.7711	-0.222898	2	70.0937	51.1228	105.794	1.84645	11.5818
4497	Wed Mar 22 13:45:46 2017_x000D_	63.8913	60.5339	-12.7711	-0.222898	2	70.0937	51.1228	105.794	1.84645	11.2711
4498	Wed Mar 22 13:45:46 2017_x000D_	64.2865	60.6234	-15.5155	-0.270797	2	69.3778	52.4166	111.614	1.94803	9.65779
4499	Wed Mar 22 13:45:46 2017_x000D_	65.0767	60.8025	-15.5168	-0.27082	2	69.3778	52.4166	111.614	1.94803	9.42458
4500	Wed Mar 22 13:45:46 2017_x000D_	65.3734	60.8947	-19.1508	-0.334245	2	69.3778	52.4166	111.614	1.94803	9.37621
4501	Wed Mar 22 13:45:46 2017_x000D_	66.0655	61.1773	-20.7743	-0.36258	2	69.3778	52.4166	111.614	1.94803	9.36596
4502	Wed Mar 22 13:45:46 2017_x000D_	66.0655	61.1773	-20.7743	-0.36258	2	69.3778	52.4166	111.614	1.94803	9.36596
4503	Wed Mar 22 13:45:46 2017_x000D_	66.7576	61.46	-19.1479	-0.334194	2	68.8791	53.7165	110.325	1.92554	8.02886
4504	Wed Mar 22 13:45:46 2017_x000D_	67.1514	61.5491	-21.84	-0.381179	2	68.8791	53.7165	110.325	1.92554	8.02088
4505	Wed Mar 22 13:45:46 2017_x000D_	67.842	61.8313	-18.1832	-0.317356	2	68.8791	53.7165	110.325	1.92554	8.1808
4506	Wed Mar 22 13:45:46 2017_x000D_	68.2368	62.0212	-18.1811	-0.31732	2	68.8791	53.7165	110.325	1.92554	8.3295
4507	Wed Mar 22 13:45:46 2017_x000D_	68.8272	62.2051	-18.1814	-0.317325	2	68.3912	54.7974	111.511	1.94623	7.42052
4508	Wed Mar 22 13:45:47 2017_x000D_	69.2202	62.2941	-15.5052	-0.270616	2	68.3912	54.7974	111.511	1.94623	7.5424
4509	Wed Mar 22 13:45:47 2017_x000D_	69.8111	62.5783	-18.1797	-0.317296	2	68.3912	54.7974	111.511	1.94623	7.90939
4510	Wed Mar 22 13:45:47 2017_x000D_	70.2021	62.5664	-18.1845	-0.31738	2	68.3912	54.7974	111.511	1.94623	7.97726
4511	Wed Mar 22 13:45:47 2017_x000D_	70.5956	62.7558	-18.1824	-0.317343	2	67.9142	55.6594	83.377	1.4552	7.58609
4512	Wed Mar 22 13:45:47 2017_x000D_	71.1842	62.9391	-18.1828	-0.31735	2	67.9142	55.6594	83.377	1.4552	7.98041
4513	Wed Mar 22 13:45:47 2017_x000D_	71.576	63.0278	-15.5024	-0.270568	2	67.9142	55.6594	83.377	1.4552	8.22813
4514	Wed Mar 22 13:45:47 2017_x000D_	71.9688	63.2169	-15.4997	-0.27052	2	67.9142	55.6594	83.377	1.4552	8.57646
4515	Wed Mar 22 13:45:47 2017_x000D_	72.5562	63.3999	-15.4989	-0.270508	2	68.6959	57.4334	64.4639	1.12511	7.10641
4516	Wed Mar 22 13:45:47 2017_x000D_	73.1433	63.5827	-15.4983	-0.270496	2	68.6959	57.4334	64.4639	1.12511	7.58902
4517	Wed Mar 22 13:45:47 2017_x000D_	73.5327	63.5706	-15.5024	-0.270568	2	68.6959	57.4334	64.4639	1.12511	7.81408
4518	Wed Mar 22 13:45:47 2017_x000D_	73.7287	63.6651	-12.7404	-0.222361	2	68.6959	57.4334	64.4639	1.12511	8.01019
4519	Wed Mar 22 13:45:47 2017_x000D_	74.0215	63.7562	-14.719	-0.256896	2	68.6959	57.4334	64.4639	1.12511	8.26679
4520	Wed Mar 22 13:45:47 2017_x000D_	74.6075	63.9387	-14.7181	-0.256879	2	69.2819	58.7633	71.1012	1.24095	7.42609
4521	Wed Mar 22 13:45:47 2017_x000D_	74.8993	63.9296	-15.5031	-0.27058	2	69.2819	58.7633	71.1012	1.24095	7.6319
4522	Wed Mar 22 13:45:47 2017_x000D_	75.4846	64.112	-15.5024	-0.270568	2	69.2819	58.7633	71.1012	1.24095	8.19037
4523	Wed Mar 22 13:45:47 2017_x000D_	75.68	64.2063	-12.7369	-0.222302	2	69.2819	58.7633	71.1012	1.24095	8.40012
4524	Wed Mar 22 13:45:47 2017_x000D_	76.2635	64.288	-15.5038	-0.270593	2	69.6402	60.305	63.8701	1.11474	7.72867
4525	Wed Mar 22 13:45:47 2017_x000D_	76.4597	64.4823	-15.4989	-0.270507	2	69.6402	60.305	63.8701	1.11474	7.99721
4526	Wed Mar 22 13:45:47 2017_x000D_	76.8477	64.4701	-15.5031	-0.27058	2	69.6402	60.305	63.8701	1.11474	8.32443
4527	Wed Mar 22 13:45:47 2017_x000D_	77.0438	64.6643	-15.4983	-0.270497	2	69.6402	60.305	63.8701	1.11474	8.59167
4528	Wed Mar 22 13:45:47 2017_x000D_	77.2376	64.6581	-15.5004	-0.270534	2	70.6486	61.8647	64.7381	1.12989	7.15668
4529	Wed Mar 22 13:45:47 2017_x000D_	77.5296	64.7489	-19.1635	-0.334466	2	70.6486	61.8647	64.7381	1.12989	7.46102
4530	Wed Mar 22 13:45:48 2017_x000D_	77.9169	64.7363	-24.4868	-0.427375	2	70.6486	61.8647	64.7381	1.12989	7.815
4531	Wed Mar 22 13:45:48 2017_x000D_	78.0159	64.9331	-30.784	-0.537282	2	70.6486	61.8647	64.7381	1.12989	7.98074
4532	Wed Mar 22 13:45:48 2017_x000D_	77.9173	64.7354	-44.7378	-0.780821	2	70.6486	61.8647	64.7381	1.12989	7.81504
4533	Wed Mar 22 13:45:48 2017_x000D_	77.9166	64.6353	-50.7475	-0.885712	2	71.6457	63.6419	55.2588	0.964448	6.3491
4534	Wed Mar 22 13:45:48 2017_x000D_	77.8194	64.5381	-67.0472	-1.17019	2	71.6457	63.6419	55.2588	0.964448	6.23841
4535	Wed Mar 22 13:45:48 2017_x000D_	77.9178	64.6352	-75.7242	-1.32164	2	71.6457	63.6419	55.2588	0.964448	6.35027
4536	Wed Mar 22 13:45:48 2017_x000D_	77.918	64.6354	-81.1076	-1.41559	2	71.6457	63.6419	55.2588	0.964448	6.3505
4537	Wed Mar 22 13:45:48 2017_x000D_	78.0174	64.833	265.089	4.62667	2	72.8915	64.7699	29.4145	0.513379	5.12629
4538	Wed Mar 22 13:45:48 2017_x000D_	78.0196	65.0334	259.694	4.53251	2	72.8915	64.7699	29.4145	0.513379	5.13487
4539	Wed Mar 22 13:45:48 2017_x000D_	77.9259	65.3372	246.185	4.29674	2	72.8915	64.7699	29.4145	0.513379	5.06626
4540	Wed Mar 22 13:45:48 2017_x000D_	77.8323	65.6406	242.609	4.23432	2	72.8915	64.7699	29.4145	0.513379	5.01693
4541	Wed Mar 22 13:45:48 2017_x000D_	77.7375	65.8439	240.315	4.19428	1	81.5527	65.0166	44.0573	0.768944	3.90387
4542	Wed Mar 22 13:45:48 2017_x000D_	77.2608	66.5597	236.648	4.13029	1	81.5527	65.0166	44.0573	0.768944	4.56087
4543	Wed Mar 22 13:45:48 2017_x000D_	77.0715	66.966	236.648	4.13029	1	81.5527	65.0166	44.0573	0.768944	4.88685
4544	Wed Mar 22 13:45:48 2017_x000D_	76.5939	67.5816	238.888	4.16938	1	81.5527	65.0166	44.0573	0.768944	5.58291
4545	Wed Mar 22 13:45:48 2017_x000D_	76.4035	67.8877	240.315	4.19429	1	81.5527	65.0166	44.0573	0.768944	5.89555
4546	Wed Mar 22 13:45:48 2017_x000D_	76.2131	68.194	238.888	4.16938	1	81.0536	66.3124	71.1535	1.24186	5.19335
4547	Wed Mar 22 13:45:48 2017_x000D_	75.9292	68.8031	241.247	4.21055	1	81.0536	66.3124	71.1535	1.24186	5.69764
4548	Wed Mar 22 13:45:48 2017_x000D_	75.7389	69.1092	242.61	4.23434	1	81.0536	66.3124	71.1535	1.24186	6.00567
4549	Wed Mar 22 13:45:48 2017_x000D_	75.455	69.7183	240.315	4.19428	1	81.0536	66.3124	71.1535	1.24186	6.5532
4550	Wed Mar 22 13:45:48 2017_x000D_	75.3605	69.9212	242.61	4.23434	1	80.0889	68.2493	116.325	2.03026	5.01528
4551	Wed Mar 22 13:45:49 2017_x000D_	74.9798	70.5334	242.61	4.23434	1	80.0889	68.2493	116.325	2.03026	5.59643
4552	Wed Mar 22 13:45:49 2017_x000D_	74.7883	70.7397	242.61	4.23435	1	80.0889	68.2493	116.325	2.03026	5.85649
4553	Wed Mar 22 13:45:49 2017_x000D_	74.793	71.1388	242.609	4.23433	1	80.0889	68.2493	116.325	2.03026	6.03289
4554	Wed Mar 22 13:45:49 2017_x000D_	74.4124	71.7509	242.61	4.23434	2	76.6808	67.0615	12.535	0.218777	5.20923
4555	Wed Mar 22 13:45:49 2017_x000D_	74.2209	71.9572	242.61	4.23435	2	76.6808	67.0615	12.535	0.218777	5.47896
4556	Wed Mar 22 13:45:49 2017_x000D_	74.0318	72.363	242.61	4.23435	2	76.6808	67.0615	12.535	0.218777	5.92647
4557	Wed Mar 22 13:45:49 2017_x000D_	73.8452	72.968	242.609	4.23433	2	76.6808	67.0615	12.535	0.218777	6.5519
4558	Wed Mar 22 13:45:49 2017_x000D_	73.6537	73.1743	242.61	4.23434	2	76.6808	67.0615	13.9687	0.243799	6.82127
4559	Wed Mar 22 13:45:49 2017_x000D_	73.2732	73.7863	242.61	4.23435	2	76.6808	67.0615	13.9687	0.243799	7.53888
4560	Wed Mar 22 13:45:49 2017_x000D_	73.0843	74.1918	242.61	4.23435	2	76.6808	67.0615	13.9687	0.243799	7.98599
4561	Wed Mar 22 13:45:49 2017_x000D_	72.8008	74.8002	240.314	4.19427	2	76.6808	67.0615	13.9687	0.243799	8.6569
4562	Wed Mar 22 13:45:49 2017_x000D_	72.6093	75.0065	240.314	4.19427	2	76.6808	67.0615	13.9687	0.243799	8.92749
4563	Wed Mar 22 13:45:49 2017_x000D_	72.4178	75.2128	240.314	4.19428	2	77.2865	67.9518	70.9404	1.23814	8.74222
4564	Wed Mar 22 13:45:49 2017_x000D_	72.2315	75.8174	240.314	4.19427	2	77.2865	67.9518	70.9404	1.23814	9.3499
4565	Wed Mar 22 13:45:49 2017_x000D_	72.0412	76.1233	238.886	4.16935	2	77.2865	67.9518	70.9404	1.23814	9.71013
4566	Wed Mar 22 13:45:49 2017_x000D_	71.7554	76.5322	241.246	4.21054	2	77.2865	67.9518	70.9404	1.23814	10.2086
4567	Wed Mar 22 13:45:49 2017_x000D_	71.6622	76.8344	240.314	4.19427	2	77.4591	68.8297	69.3471	1.21034	9.88328
4568	Wed Mar 22 13:45:49 2017_x000D_	71.4708	77.0407	240.314	4.19427	2	77.4591	68.8297	69.3471	1.21034	10.1627
4569	Wed Mar 22 13:45:49 2017_x000D_	71.2806	77.3466	238.886	4.16935	2	77.4591	68.8297	69.3471	1.21034	10.522
4570	Wed Mar 22 13:45:49 2017_x000D_	71.1862	77.5491	241.247	4.21055	2	77.4591	68.8297	69.3471	1.21034	10.7414
4571	Wed Mar 22 13:45:49 2017_x000D_	71.0918	77.7519	238.886	4.16935	2	77.5879	70.5787	97.5703	1.70292	9.67751
4572	Wed Mar 22 13:45:49 2017_x000D_	70.9003	77.9582	238.886	4.16935	2	77.5879	70.5787	97.5703	1.70292	9.95897
4573	Wed Mar 22 13:45:50 2017_x000D_	70.903	78.1571	238.886	4.16935	2	77.5879	70.5787	97.5703	1.70292	10.1054
4574	Wed Mar 22 13:45:50 2017_x000D_	70.6155	78.4669	230.855	4.02918	2	77.5879	70.5787	97.5703	1.70292	10.528
4575	Wed Mar 22 13:45:50 2017_x000D_	70.6165	78.5666	221.371	3.86366	2	77.0894	71.8734	96.623	1.68639	9.31114
4576	Wed Mar 22 13:45:50 2017_x000D_	70.8102	78.5592	209.018	3.64805	2	77.0894	71.8734	96.623	1.68639	9.17215
4577	Wed Mar 22 13:45:50 2017_x000D_	70.8083	78.4597	199.162	3.47603	2	77.0894	71.8734	96.623	1.68639	9.10118
4578	Wed Mar 22 13:45:50 2017_x000D_	70.905	78.4559	193.198	3.37194	2	77.0894	71.8734	96.623	1.68639	9.03195
4579	Wed Mar 22 13:45:50 2017_x000D_	70.7116	78.5621	173.882	3.03482	2	77.0894	71.8734	96.623	1.68639	9.24203
4580	Wed Mar 22 13:45:50 2017_x000D_	70.6142	78.5656	169.065	2.95073	2	76.7965	73.3915	95.2856	1.66305	8.06177
4581	Wed Mar 22 13:45:50 2017_x000D_	70.4203	78.5729	162.365	2.83381	2	76.7965	73.3915	95.2856	1.66305	8.21601
4582	Wed Mar 22 13:45:50 2017_x000D_	70.2235	78.381	149.806	2.61461	2	76.7965	73.3915	95.2856	1.66305	8.25224
4583	Wed Mar 22 13:45:50 2017_x000D_	70.0291	78.3882	145.26	2.53527	2	76.7965	73.3915	95.2856	1.66305	8.41218
4584	Wed Mar 22 13:45:50 2017_x000D_	69.7326	78.0014	135.835	2.37077	2	76.5364	74.2563	96.482	1.68393	7.76643
4585	Wed Mar 22 13:45:50 2017_x000D_	69.4397	77.913	131.939	2.30277	2	76.5364	74.2563	96.482	1.68393	7.9834
4586	Wed Mar 22 13:45:50 2017_x000D_	68.9447	77.3343	133.947	2.33782	2	76.5364	74.2563	96.482	1.68393	8.19195
4587	Wed Mar 22 13:45:50 2017_x000D_	68.9447	77.3343	133.947	2.33782	2	76.5364	74.2563	96.482	1.68393	8.19195
4588	Wed Mar 22 13:45:50 2017_x000D_	68.4493	76.755	135.835	2.37077	2	76.2764	75.1209	97.5703	1.70292	7.99586
4589	Wed Mar 22 13:45:50 2017_x000D_	67.9553	76.2752	135.835	2.37077	2	76.2764	75.1209	97.5703	1.70292	8.40078
4590	Wed Mar 22 13:45:50 2017_x000D_	67.6584	75.9871	139.742	2.43895	2	76.2764	75.1209	97.5703	1.70292	8.66142
4591	Wed Mar 22 13:45:50 2017_x000D_	67.4604	75.7948	139.741	2.43894	2	76.2764	75.1209	97.5703	1.70292	8.84172
4592	Wed Mar 22 13:45:50 2017_x000D_	66.9665	75.4137	141.5	2.46963	2	76.2764	75.1209	97.5703	1.70292	9.3145
4593	Wed Mar 22 13:45:50 2017_x000D_	66.7683	75.2212	141.499	2.46961	2	76.0492	75.3325	104.811	1.8293	9.28157
4594	Wed Mar 22 13:45:51 2017_x000D_	66.1764	74.8432	141.501	2.46966	2	76.0492	75.3325	104.811	1.8293	9.88492
4595	Wed Mar 22 13:45:51 2017_x000D_	65.9765	74.5508	143.618	2.50661	2	76.0492	75.3325	104.811	1.8293	10.103
4596	Wed Mar 22 13:45:51 2017_x000D_	65.5824	74.3651	143.621	2.50666	2	76.0492	75.3325	104.811	1.8293	10.5114
4597	Wed Mar 22 13:45:51 2017_x000D_	65.0874	73.9829	141.889	2.47644	2	76.0492	75.3325	100.911	1.76123	11.0446
4598	Wed Mar 22 13:45:51 2017_x000D_	64.7905	73.7934	143.622	2.50667	2	76.0492	75.3325	100.911	1.76123	11.3634
4599	Wed Mar 22 13:45:51 2017_x000D_	64.2932	73.3103	139.747	2.43904	2	76.0492	75.3325	100.911	1.76123	11.9287
4600	Wed Mar 22 13:45:51 2017_x000D_	63.9959	73.1205	141.502	2.46967	2	76.0492	75.3325	100.911	1.76123	12.2546
4601	Wed Mar 22 13:45:51 2017_x000D_	63.3997	72.6406	143.618	2.5066	2	75.3784	75.7497	155.77	2.7187	12.3756
4602	Wed Mar 22 13:45:51 2017_x000D_	63.1007	72.3501	139.748	2.43906	2	75.3784	75.7497	155.77	2.7187	12.7397
4603	Wed Mar 22 13:45:51 2017_x000D_	62.5036	71.8695	141.887	2.47639	2	75.3784	75.7497	155.77	2.7187	13.4468
4604	Wed Mar 22 13:45:51 2017_x000D_	62.3055	71.7758	139.751	2.43911	2	75.3784	75.7497	155.77	2.7187	13.6635
4605	Wed Mar 22 13:45:51 2017_x000D_	61.9076	71.4886	141.889	2.47644	2	74.7077	76.1668	164.581	2.87248	13.6282
4606	Wed Mar 22 13:45:51 2017_x000D_	61.7076	71.2946	141.888	2.47642	2	74.7077	76.1668	164.581	2.87248	13.8831
4607	Wed Mar 22 13:45:51 2017_x000D_	61.2071	70.809	141.499	2.46962	2	74.7077	76.1668	164.581	2.87248	14.5249
4608	Wed Mar 22 13:45:51 2017_x000D_	60.9088	70.6182	139.752	2.43913	2	74.7077	76.1668	164.581	2.87248	14.8727
4609	Wed Mar 22 13:45:51 2017_x000D_	60.5081	70.2295	139.75	2.4391	2	74.7077	76.1668	164.581	2.87248	15.3909
4610	Wed Mar 22 13:45:51 2017_x000D_	60.3076	70.035	139.75	2.43909	2	74.0478	76.3664	169.388	2.95638	15.1288
4611	Wed Mar 22 13:45:51 2017_x000D_	59.9084	69.7467	141.884	2.47635	2	74.0478	76.3664	169.388	2.95638	15.6123
4612	Wed Mar 22 13:45:51 2017_x000D_	59.7077	69.5521	141.883	2.47633	2	74.0478	76.3664	169.388	2.95638	15.8768
4613	Wed Mar 22 13:45:51 2017_x000D_	59.507	69.3573	141.882	2.47631	2	74.0478	76.3664	169.388	2.95638	16.1419
4614	Wed Mar 22 13:45:51 2017_x000D_	59.1089	69.1692	141.886	2.47637	2	72.3385	75.8831	195.794	3.41724	14.8357
4615	Wed Mar 22 13:45:52 2017_x000D_	58.908	68.9743	141.885	2.47635	2	72.3385	75.8831	195.794	3.41724	15.1033
4616	Wed Mar 22 13:45:52 2017_x000D_	58.707	68.7793	141.883	2.47633	2	72.3385	75.8831	195.794	3.41724	15.3715
4617	Wed Mar 22 13:45:52 2017_x000D_	58.6061	68.6815	141.497	2.46959	2	72.3385	75.8831	195.794	3.41724	15.5062
4618	Wed Mar 22 13:45:52 2017_x000D_	58.1049	68.295	147.397	2.57256	2	70.8452	75.4056	192.72	3.3636	14.5903
4619	Wed Mar 22 13:45:52 2017_x000D_	57.8048	68.1033	153.464	2.67845	2	70.8452	75.4056	192.72	3.3636	14.9458
4620	Wed Mar 22 13:45:52 2017_x000D_	57.406	67.9152	163.951	2.86148	2	70.8452	75.4056	192.72	3.3636	15.3856
4621	Wed Mar 22 13:45:52 2017_x000D_	57.406	67.9152	163.951	2.86148	2	70.8452	75.4056	192.72	3.3636	15.3856
4622	Wed Mar 22 13:45:52 2017_x000D_	57.0084	67.8277	173.579	3.02952	2	69.5679	74.9341	195.419	3.41071	14.4306
4623	Wed Mar 22 13:45:52 2017_x000D_	56.8107	67.8344	179.106	3.12599	2	69.5679	74.9341	195.419	3.41071	14.5997
4624	Wed Mar 22 13:45:52 2017_x000D_	56.3165	67.8511	190.571	3.3261	2	69.5679	74.9341	195.419	3.41071	15.0256
4625	Wed Mar 22 13:45:52 2017_x000D_	56.2178	67.8545	196.863	3.4359	2	69.5679	74.9341	195.419	3.41071	15.1111
4626	Wed Mar 22 13:45:52 2017_x000D_	55.826	68.0698	207.53	3.62208	2	69.5679	74.9341	195.419	3.41071	15.3609
4627	Wed Mar 22 13:45:52 2017_x000D_	55.6303	68.1773	212.646	3.71137	2	67.6407	74.4443	187.57	3.27372	13.5471
4628	Wed Mar 22 13:45:52 2017_x000D_	55.1392	68.3957	219.014	3.82252	2	67.6407	74.4443	187.57	3.27372	13.8879
4629	Wed Mar 22 13:45:52 2017_x000D_	54.7508	68.813	219.015	3.82253	2	67.6407	74.4443	187.57	3.27372	14.0663
4630	Wed Mar 22 13:45:52 2017_x000D_	54.4573	69.0251	217.375	3.7939	2	67.6407	74.4443	187.57	3.27372	14.2538
4631	Wed Mar 22 13:45:52 2017_x000D_	53.8705	69.4492	217.375	3.7939	2	65.5069	73.7304	193.626	3.3794	12.399
4632	Wed Mar 22 13:45:52 2017_x000D_	53.4798	69.7657	215.077	3.7538	2	65.5069	73.7304	193.626	3.3794	12.6637
4633	Wed Mar 22 13:45:52 2017_x000D_	52.8927	70.19	215.077	3.7538	2	65.5069	73.7304	193.626	3.3794	13.1016
4634	Wed Mar 22 13:45:52 2017_x000D_	52.4998	70.4057	215.076	3.75379	2	65.5069	73.7304	193.626	3.3794	13.4253
4635	Wed Mar 22 13:45:52 2017_x000D_	52.3054	70.6145	215.077	3.7538	2	63.3616	73.2342	184.972	3.22838	11.3623
4636	Wed Mar 22 13:45:52 2017_x000D_	51.718	71.0391	215.077	3.75381	2	63.3616	73.2342	184.972	3.22838	11.8487
4637	Wed Mar 22 13:45:53 2017_x000D_	51.3248	71.2549	215.077	3.75379	2	63.3616	73.2342	184.972	3.22838	12.1985
4638	Wed Mar 22 13:45:53 2017_x000D_	51.0311	71.4672	216.669	3.78159	2	63.3616	73.2342	184.972	3.22838	12.4565
4639	Wed Mar 22 13:45:53 2017_x000D_	50.5425	71.8886	215.077	3.75381	2	63.3616	73.2342	184.972	3.22838	12.8895
4640	Wed Mar 22 13:45:53 2017_x000D_	50.2487	72.101	216.67	3.7816	2	61.8657	72.756	193.002	3.36852	11.6355
4641	Wed Mar 22 13:45:53 2017_x000D_	49.6606	72.526	216.67	3.7816	2	61.8657	72.756	193.002	3.36852	12.2073
4642	Wed Mar 22 13:45:53 2017_x000D_	49.3664	72.7387	215.078	3.75381	2	61.8657	72.756	193.002	3.36852	12.4993
4643	Wed Mar 22 13:45:53 2017_x000D_	48.8777	73.1603	216.67	3.78161	2	61.8657	72.756	193.002	3.36852	12.9943
4644	Wed Mar 22 13:45:53 2017_x000D_	48.4817	73.2755	219.01	3.82244	2	60.1527	72.2716	192.068	3.35223	11.7141
4645	Wed Mar 22 13:45:53 2017_x000D_	48.0947	73.7947	221.213	3.8609	2	60.1527	72.2716	192.068	3.35223	12.1538
4646	Wed Mar 22 13:45:53 2017_x000D_	47.8004	74.0074	223.013	3.89232	2	60.1527	72.2716	192.068	3.35223	12.4737
4647	Wed Mar 22 13:45:53 2017_x000D_	47.506	74.2202	221.213	3.86089	2	60.1527	72.2716	192.068	3.35223	12.7959
4648	Wed Mar 22 13:45:53 2017_x000D_	46.9171	74.6458	221.212	3.86088	2	58.0159	71.5568	192.138	3.35344	11.5206
4649	Wed Mar 22 13:45:53 2017_x000D_	46.7245	74.9561	219.012	3.82248	2	58.0159	71.5568	192.138	3.35344	11.792
4650	Wed Mar 22 13:45:53 2017_x000D_	46.4301	75.1689	220.783	3.8534	2	58.0159	71.5568	192.138	3.35344	12.1358
4651	Wed Mar 22 13:45:53 2017_x000D_	45.9406	75.5911	219.012	3.82248	2	58.0159	71.5568	192.138	3.35344	12.7314
4652	Wed Mar 22 13:45:53 2017_x000D_	45.6459	75.8042	217.375	3.79391	2	55.6404	71.2718	180	3.14159	10.9742
4653	Wed Mar 22 13:45:53 2017_x000D_	45.1565	76.2264	219.012	3.82248	2	55.6404	71.2718	180	3.14159	11.5957
4654	Wed Mar 22 13:45:53 2017_x000D_	44.9591	76.3348	216.672	3.78165	2	55.6404	71.2718	180	3.14159	11.8205
4655	Wed Mar 22 13:45:53 2017_x000D_	44.6642	76.548	215.083	3.7539	2	55.6404	71.2718	180	3.14159	12.1785
4656	Wed Mar 22 13:45:53 2017_x000D_	44.1722	76.8694	219.011	3.82246	2	55.6404	71.2718	180	3.14159	12.7614
4657	Wed Mar 22 13:45:53 2017_x000D_	43.9796	77.1798	216.674	3.78167	2	53.8942	71.4413	173.377	3.026	11.4556
4658	Wed Mar 22 13:45:54 2017_x000D_	43.7823	77.2882	219.012	3.82247	2	53.8942	71.4413	173.377	3.026	11.6806
4659	Wed Mar 22 13:45:54 2017_x000D_	43.3897	77.6062	216.673	3.78167	2	53.8942	71.4413	173.377	3.026	12.1799
4660	Wed Mar 22 13:45:54 2017_x000D_	43.1923	77.7147	219.011	3.82247	2	53.8942	71.4413	173.377	3.026	12.4051
4661	Wed Mar 22 13:45:54 2017_x000D_	42.7973	77.9317	219.01	3.82245	2	51.2692	71.8045	153.981	2.68747	10.4554
4662	Wed Mar 22 13:45:54 2017_x000D_	42.6996	78.0366	215.084	3.75392	2	51.2692	71.8045	153.981	2.68747	10.5961
4663	Wed Mar 22 13:45:54 2017_x000D_	42.4046	78.2498	216.673	3.78165	2	51.2692	71.8045	153.981	2.68747	10.9601
4664	Wed Mar 22 13:45:54 2017_x000D_	42.1093	78.4632	215.084	3.75393	2	51.2692	71.8045	153.981	2.68747	11.3244
4665	Wed Mar 22 13:45:54 2017_x000D_	41.8138	78.6767	208.791	3.6441	2	49.2536	73.0584	144.546	2.5228	9.32287
4666	Wed Mar 22 13:45:54 2017_x000D_	41.5181	78.89	197.006	3.43841	2	49.2536	73.0584	144.546	2.5228	9.68739
4667	Wed Mar 22 13:45:54 2017_x000D_	41.4177	78.8937	190.782	3.32977	2	49.2536	73.0584	144.546	2.5228	9.76996
4668	Wed Mar 22 13:45:54 2017_x000D_	41.0193	79.0096	176.445	3.07955	2	49.2536	73.0584	144.546	2.5228	10.1597
4669	Wed Mar 22 13:45:54 2017_x000D_	40.8161	78.916	168.021	2.93253	2	49.2536	73.0584	144.546	2.5228	10.2715
4670	Wed Mar 22 13:45:54 2017_x000D_	40.5154	78.9269	156.557	2.73243	2	47.6825	74.1064	154.464	2.6959	8.63739
4671	Wed Mar 22 13:45:54 2017_x000D_	40.3101	78.7324	148.882	2.59848	2	47.6825	74.1064	154.464	2.6959	8.70357
4672	Wed Mar 22 13:45:54 2017_x000D_	40.21	78.7359	142.606	2.48895	2	47.6825	74.1064	154.464	2.6959	8.79037
4673	Wed Mar 22 13:45:54 2017_x000D_	40.1073	78.6386	138.621	2.41939	2	47.6825	74.1064	154.464	2.6959	8.82749
4674	Wed Mar 22 13:45:54 2017_x000D_	39.696	78.2494	130.646	2.28021	2	46.5662	74.7303	144.546	2.5228	7.71905
4675	Wed Mar 22 13:45:54 2017_x000D_	39.4878	77.9537	124.399	2.17118	2	46.5662	74.7303	144.546	2.5228	7.77779
4676	Wed Mar 22 13:45:54 2017_x000D_	39.1737	77.4592	120.522	2.1035	2	46.5662	74.7303	144.546	2.5228	7.8801
4677	Wed Mar 22 13:45:54 2017_x000D_	38.9623	77.062	120.521	2.10349	2	46.5662	74.7303	144.546	2.5228	7.95337
4678	Wed Mar 22 13:45:54 2017_x000D_	38.4384	76.2704	122.911	2.1452	2	45.4499	75.3542	146.214	2.55192	7.07111
4679	Wed Mar 22 13:45:55 2017_x000D_	38.3274	75.8689	120.519	2.10345	2	45.4499	75.3542	146.214	2.55192	7.14107
4680	Wed Mar 22 13:45:55 2017_x000D_	37.8082	75.2789	122.911	2.1452	2	45.4499	75.3542	146.214	2.55192	7.64207
4681	Wed Mar 22 13:45:55 2017_x000D_	37.697	74.8769	120.52	2.10348	2	45.4499	75.3542	146.214	2.55192	7.76758
4682	Wed Mar 22 13:45:55 2017_x000D_	37.4876	74.58	121.938	2.12823	2	44.7781	75.7722	150.112	2.61995	7.38734
4683	Wed Mar 22 13:45:55 2017_x000D_	37.1689	73.9816	124.388	2.17098	2	44.7781	75.7722	150.112	2.61995	7.81704
4684	Wed Mar 22 13:45:55 2017_x000D_	36.9592	73.6839	122.905	2.1451	2	44.7781	75.7722	150.112	2.61995	8.09297
4685	Wed Mar 22 13:45:55 2017_x000D_	36.5423	73.1902	124.39	2.17102	2	44.7781	75.7722	150.112	2.61995	8.63106
4686	Wed Mar 22 13:45:55 2017_x000D_	36.3323	72.8922	122.909	2.14516	2	44.7781	75.7722	150.112	2.61995	8.92334
4687	Wed Mar 22 13:45:55 2017_x000D_	36.1222	72.5943	124.391	2.17102	2	44.3336	75.9781	142.961	2.49513	8.88128
4688	Wed Mar 22 13:45:55 2017_x000D_	35.7018	71.9979	124.391	2.17103	2	44.3336	75.9781	142.961	2.49513	9.50526
4689	Wed Mar 22 13:45:55 2017_x000D_	35.5951	71.7977	126.711	2.21153	2	44.3336	75.9781	142.961	2.49513	9.68696
4690	Wed Mar 22 13:45:55 2017_x000D_	35.4859	71.4959	125.996	2.19905	2	44.3336	75.9781	142.961	2.49513	9.91826
4691	Wed Mar 22 13:45:55 2017_x000D_	35.0677	71.0002	124.39	2.17101	2	43.6516	76.6141	154.464	2.6959	10.2567
4692	Wed Mar 22 13:45:55 2017_x000D_	34.8598	70.8033	124.392	2.17104	2	43.6516	76.6141	154.464	2.6959	10.5386
4693	Wed Mar 22 13:45:55 2017_x000D_	34.5396	70.2019	121.945	2.12834	2	43.6516	76.6141	154.464	2.6959	11.142
4694	Wed Mar 22 13:45:55 2017_x000D_	34.3287	69.9025	120.533	2.1037	2	43.6516	76.6141	154.464	2.6959	11.4875
4695	Wed Mar 22 13:45:55 2017_x000D_	34.011	69.4026	119.376	2.08351	2	42.1315	76.572	184.539	3.2208	10.8325
4696	Wed Mar 22 13:45:55 2017_x000D_	33.9009	69.0994	120.532	2.10368	2	42.1315	76.572	184.539	3.2208	11.1168
4697	Wed Mar 22 13:45:55 2017_x000D_	33.5829	68.599	119.376	2.0835	2	42.1315	76.572	184.539	3.2208	11.6896
4698	Wed Mar 22 13:45:55 2017_x000D_	33.4756	68.3978	121.943	2.12831	2	42.1315	76.572	184.539	3.2208	11.9056
4699	Wed Mar 22 13:45:55 2017_x000D_	33.2642	68.0976	120.533	2.1037	2	40.404	76.3058	185.395	3.23576	10.8789
4700	Wed Mar 22 13:45:55 2017_x000D_	33.1572	67.8965	118.046	2.06029	2	40.404	76.3058	185.395	3.23576	11.101
4701	Wed Mar 22 13:45:56 2017_x000D_	33.0469	67.5931	121.941	2.12827	2	40.404	76.3058	185.395	3.23576	11.4034
4702	Wed Mar 22 13:45:56 2017_x000D_	32.8382	67.3951	121.943	2.12831	2	40.404	76.3058	185.395	3.23576	11.6894
4703	Wed Mar 22 13:45:56 2017_x000D_	32.7278	67.0911	122.904	2.14509	2	40.404	76.3058	185.395	3.23576	11.9931
4704	Wed Mar 22 13:45:56 2017_x000D_	32.6178	66.7876	121.939	2.12823	2	38.2415	76.0275	185.584	3.23906	10.8167
4705	Wed Mar 22 13:45:56 2017_x000D_	32.4057	66.4869	128.343	2.24	2	38.2415	76.0275	185.584	3.23906	11.1839
4706	Wed Mar 22 13:45:56 2017_x000D_	32.4054	66.4871	136.49	2.38219	2	38.2415	76.0275	185.584	3.23906	11.1839
4707	Wed Mar 22 13:45:56 2017_x000D_	32.4051	66.4874	144.656	2.52473	2	38.2415	76.0275	185.584	3.23906	11.1838
4708	Wed Mar 22 13:45:56 2017_x000D_	32.4049	66.488	157.653	2.75157	2	35.871	75.525	184.952	3.22803	9.67891
4709	Wed Mar 22 13:45:56 2017_x000D_	32.5064	66.485	164.144	2.86485	2	35.871	75.525	184.952	3.22803	9.64584
4710	Wed Mar 22 13:45:56 2017_x000D_	32.4021	66.3865	178.936	3.12303	2	35.871	75.525	184.952	3.22803	9.77474
4711	Wed Mar 22 13:45:56 2017_x000D_	32.1992	66.3932	184.709	3.22378	2	35.871	75.525	184.952	3.22803	9.84235
4712	Wed Mar 22 13:45:56 2017_x000D_	31.898	66.5056	199.469	3.48139	2	33.9344	75.0344	192.721	3.36362	8.76854
4713	Wed Mar 22 13:45:56 2017_x000D_	31.5934	66.5154	205.929	3.59414	2	33.9344	75.0344	192.721	3.36362	8.8348
4714	Wed Mar 22 13:45:56 2017_x000D_	31.3932	66.6244	208.539	3.63969	2	33.9344	75.0344	192.721	3.36362	8.78554
4715	Wed Mar 22 13:45:56 2017_x000D_	31.0914	66.7365	212.445	3.70787	2	33.9344	75.0344	192.721	3.36362	8.77142
4716	Wed Mar 22 13:45:56 2017_x000D_	30.595	67.1626	213.987	3.73478	2	33.9344	75.0344	192.721	3.36362	8.55084
4717	Wed Mar 22 13:45:56 2017_x000D_	30.2928	67.275	214.886	3.75048	2	32.4321	74.5557	234.067	4.08525	7.58849
4718	Wed Mar 22 13:45:56 2017_x000D_	29.5926	67.7078	216.489	3.77845	2	32.4321	74.5557	234.067	4.08525	7.41326
4719	Wed Mar 22 13:45:56 2017_x000D_	29.3951	67.9194	216.489	3.77845	2	32.4321	74.5557	234.067	4.08525	7.29821
4720	Wed Mar 22 13:45:56 2017_x000D_	28.7963	68.3492	216.489	3.77845	2	32.4321	74.5557	234.067	4.08525	7.19303
4721	Wed Mar 22 13:45:56 2017_x000D_	28.4967	68.5642	214.887	3.75048	2	31.3843	73.6524	231.76	4.04498	5.85047
4722	Wed Mar 22 13:45:57 2017_x000D_	27.8977	68.9942	214.887	3.75048	2	31.3843	73.6524	231.76	4.04498	5.81852
4723	Wed Mar 22 13:45:57 2017_x000D_	27.5982	69.2092	216.489	3.77845	2	31.3843	73.6524	231.76	4.04498	5.83751
4724	Wed Mar 22 13:45:57 2017_x000D_	27.4006	69.4209	216.49	3.77846	2	31.3843	73.6524	231.76	4.04498	5.81167
4725	Wed Mar 22 13:45:57 2017_x000D_	26.7981	69.7487	218.847	3.8196	2	30.7614	72.9793	216.653	3.78131	5.11317
4726	Wed Mar 22 13:45:57 2017_x000D_	26.4985	69.9638	220.634	3.85079	2	30.7614	72.9793	216.653	3.78131	5.22164
4727	Wed Mar 22 13:45:57 2017_x000D_	26.0008	70.3908	218.847	3.8196	2	30.7614	72.9793	216.653	3.78131	5.41882
4728	Wed Mar 22 13:45:57 2017_x000D_	25.5988	70.6096	218.846	3.81959	2	30.7614	72.9793	216.653	3.78131	5.68049
4729	Wed Mar 22 13:45:57 2017_x000D_	25.4041	70.9238	216.49	3.77846	2	29.07	71.8389	214.582	3.74516	3.77839
4730	Wed Mar 22 13:45:57 2017_x000D_	24.7054	71.4604	220.634	3.85079	2	29.07	71.8389	214.582	3.74516	4.38098
4731	Wed Mar 22 13:45:57 2017_x000D_	24.5075	71.6723	220.634	3.85079	2	29.07	71.8389	214.582	3.74516	4.56554
4732	Wed Mar 22 13:45:57 2017_x000D_	24.1052	71.8912	220.633	3.85078	2	29.07	71.8389	214.582	3.74516	4.96508
4733	Wed Mar 22 13:45:57 2017_x000D_	23.5049	72.3222	220.633	3.85077	2	29.07	71.8389	214.582	3.74516	5.58605
4734	Wed Mar 22 13:45:57 2017_x000D_	23.3069	72.5341	220.633	3.85077	2	30.3262	72.9672	223.733	3.90487	7.03265
4735	Wed Mar 22 13:45:57 2017_x000D_	22.713	73.1701	220.634	3.85079	2	30.3262	72.9672	223.733	3.90487	7.6159
4736	Wed Mar 22 13:45:57 2017_x000D_	22.4125	73.3858	218.848	3.81962	2	30.3262	72.9672	223.733	3.90487	7.92476
4737	Wed Mar 22 13:45:57 2017_x000D_	21.9142	73.8134	220.633	3.85078	2	30.3262	72.9672	223.733	3.90487	8.45445
4738	Wed Mar 22 13:45:57 2017_x000D_	21.6136	74.0292	218.848	3.81962	2	30.346	72.5305	239.634	4.18241	8.86007
4739	Wed Mar 22 13:45:57 2017_x000D_	21.3133	74.2449	220.633	3.85077	2	30.346	72.5305	239.634	4.18241	9.19396
4740	Wed Mar 22 13:45:57 2017_x000D_	20.8145	74.6729	218.848	3.81962	2	30.346	72.5305	239.634	4.18241	9.76931
4741	Wed Mar 22 13:45:57 2017_x000D_	20.514	74.8886	220.633	3.85077	2	30.346	72.5305	239.634	4.18241	10.1108
4742	Wed Mar 22 13:45:57 2017_x000D_	20.3158	75.1008	220.633	3.85077	2	28.3974	72.2574	234.33	4.08983	8.56722
4743	Wed Mar 22 13:45:57 2017_x000D_	19.8169	75.5289	218.848	3.81963	2	28.3974	72.2574	234.33	4.08983	9.18301
4744	Wed Mar 22 13:45:58 2017_x000D_	19.5162	75.7448	220.633	3.85077	2	28.3974	72.2574	234.33	4.08983	9.54137
4745	Wed Mar 22 13:45:58 2017_x000D_	19.1164	76.0669	222.88	3.88999	2	28.3974	72.2574	234.33	4.08983	10.0324
4746	Wed Mar 22 13:45:58 2017_x000D_	18.9181	76.2791	222.88	3.89	2	28.3974	72.2574	234.33	4.08983	10.2971
4747	Wed Mar 22 13:45:58 2017_x000D_	18.5181	76.6013	220.633	3.85076	2	25.7657	72.6213	204.579	3.57058	8.2685
4748	Wed Mar 22 13:45:58 2017_x000D_	18.3163	76.7112	222.88	3.88998	2	25.7657	72.6213	204.579	3.57058	8.49828
4749	Wed Mar 22 13:45:58 2017_x000D_	18.118	76.9235	222.88	3.88999	2	25.7657	72.6213	204.579	3.57058	8.77475
4750	Wed Mar 22 13:45:58 2017_x000D_	17.8204	77.2421	218.849	3.81964	2	25.7657	72.6213	204.579	3.57058	9.19128
4751	Wed Mar 22 13:45:58 2017_x000D_	17.7178	77.2458	220.632	3.85076	2	23.7769	73.2218	163.399	2.85186	7.2736
4752	Wed Mar 22 13:45:58 2017_x000D_	17.5195	77.4582	220.633	3.85076	2	23.7769	73.2218	163.399	2.85186	7.5566
4753	Wed Mar 22 13:45:58 2017_x000D_	17.2183	77.6744	218.849	3.81963	2	23.7769	73.2218	163.399	2.85186	7.92722
4754	Wed Mar 22 13:45:58 2017_x000D_	17.0163	77.7845	216.496	3.77857	2	23.7769	73.2218	163.399	2.85186	8.15622
4755	Wed Mar 22 13:45:58 2017_x000D_	16.7149	78.0008	209.913	3.66367	2	21.5604	74.0348	167.448	2.92253	6.26163
4756	Wed Mar 22 13:45:58 2017_x000D_	16.7179	78.1031	199.593	3.48356	2	21.5604	74.0348	167.448	2.92253	6.32462
4757	Wed Mar 22 13:45:58 2017_x000D_	16.9231	78.0951	188.134	3.28356	2	21.5604	74.0348	167.448	2.92253	6.16365
4758	Wed Mar 22 13:45:58 2017_x000D_	16.9264	78.1972	179.154	3.12683	2	21.5604	74.0348	167.448	2.92253	6.22893
4759	Wed Mar 22 13:45:58 2017_x000D_	16.9226	78.0945	170.305	2.97237	2	19.5712	74.6355	154.059	2.68884	4.35658
4760	Wed Mar 22 13:45:58 2017_x000D_	16.9262	78.1961	154.322	2.69342	2	19.5712	74.6355	154.059	2.68884	4.43553
4761	Wed Mar 22 13:45:58 2017_x000D_	16.9261	78.1958	149.312	2.60598	2	19.5712	74.6355	154.059	2.68884	4.43535
4762	Wed Mar 22 13:45:58 2017_x000D_	16.7176	78.1009	135.07	2.35742	2	19.5712	74.6355	154.059	2.68884	4.4891
4763	Wed Mar 22 13:45:58 2017_x000D_	16.6078	77.8997	129.039	2.25216	2	19.5712	74.6355	154.059	2.68884	4.40871
4764	Wed Mar 22 13:45:58 2017_x000D_	16.5016	77.8011	125.06	2.18271	2	18.0175	75.2483	154.464	2.6959	2.96896
4765	Wed Mar 22 13:45:59 2017_x000D_	16.2858	77.5018	113.356	1.97844	2	18.0175	75.2483	154.464	2.6959	2.84201
4766	Wed Mar 22 13:45:59 2017_x000D_	16.0693	77.2019	112.328	1.9605	2	18.0175	75.2483	154.464	2.6959	2.75899
4767	Wed Mar 22 13:45:59 2017_x000D_	15.8347	76.3897	112.325	1.96045	2	18.0175	75.2483	154.464	2.6959	2.46321
4768	Wed Mar 22 13:45:59 2017_x000D_	15.6144	75.987	112.327	1.96048	1	16.2817	80.0084	205.744	3.5909	4.07639
4769	Wed Mar 22 13:45:59 2017_x000D_	15.4931	75.4779	116.075	2.02588	1	16.2817	80.0084	205.744	3.5909	4.59862
4770	Wed Mar 22 13:45:59 2017_x000D_	15.1551	74.6679	113.353	1.97839	1	16.2817	80.0084	205.744	3.5909	5.45804
4771	Wed Mar 22 13:45:59 2017_x000D_	15.0409	74.3632	114.94	2.00608	1	16.2817	80.0084	205.744	3.5909	5.77995
4772	Wed Mar 22 13:45:59 2017_x000D_	14.6029	73.6586	116.075	2.02588	1	15.7526	77.1532	298.234	5.20517	3.67886
4773	Wed Mar 22 13:45:59 2017_x000D_	14.4886	73.3539	120.015	2.09465	1	15.7526	77.1532	298.234	5.20517	4.00405
4774	Wed Mar 22 13:45:59 2017_x000D_	14.2601	72.7439	120.011	2.09459	1	15.7526	77.1532	298.234	5.20517	4.65505
4775	Wed Mar 22 13:45:59 2017_x000D_	14.0425	72.4422	118.679	2.07134	1	15.7526	77.1532	298.234	5.20517	5.01178
4776	Wed Mar 22 13:45:59 2017_x000D_	13.8249	72.1406	120.014	2.09463	1	15.7526	77.1532	298.234	5.20517	5.37049
4777	Wed Mar 22 13:45:59 2017_x000D_	13.596	71.5298	120.01	2.09457	2	17.5721	75.4546	154.132	2.69012	5.5869
4778	Wed Mar 22 13:45:59 2017_x000D_	13.378	71.2275	118.679	2.07134	2	17.5721	75.4546	154.132	2.69012	5.95473
4779	Wed Mar 22 13:45:59 2017_x000D_	13.2674	71.0249	116.076	2.02591	2	17.5721	75.4546	154.132	2.69012	6.17679
4780	Wed Mar 22 13:45:59 2017_x000D_	13.0381	70.4132	116.074	2.02587	2	17.5721	75.4546	154.132	2.69012	6.78033
4781	Wed Mar 22 13:45:59 2017_x000D_	12.6017	69.808	116.078	2.02594	2	17.7996	75.2422	101.673	1.77453	7.51989
4782	Wed Mar 22 13:45:59 2017_x000D_	12.5942	69.6015	116.075	2.0259	2	17.7996	75.2422	101.673	1.77453	7.67553
4783	Wed Mar 22 13:45:59 2017_x000D_	12.372	69.1953	116.076	2.02591	2	17.7996	75.2422	101.673	1.77453	8.12551
4784	Wed Mar 22 13:45:59 2017_x000D_	12.1536	68.8924	117.315	2.04754	2	17.7996	75.2422	101.673	1.77453	8.4969
4785	Wed Mar 22 13:45:59 2017_x000D_	11.9273	68.3823	116.077	2.02593	2	17.1556	75.0057	68.5659	1.1967	8.43828
4786	Wed Mar 22 13:46:00 2017_x000D_	11.7048	67.9754	116.078	2.02594	2	17.1556	75.0057	68.5659	1.1967	8.89586
4787	Wed Mar 22 13:46:00 2017_x000D_	11.4822	67.5684	116.079	2.02595	2	17.1556	75.0057	68.5659	1.1967	9.35419
4788	Wed Mar 22 13:46:00 2017_x000D_	11.3669	67.2614	120.003	2.09445	2	17.1556	75.0057	68.5659	1.1967	9.66867
4789	Wed Mar 22 13:46:00 2017_x000D_	11.0366	66.7536	116.08	2.02598	2	16.0662	74.9755	99.7074	1.74022	9.63828
4790	Wed Mar 22 13:46:00 2017_x000D_	11.0289	66.5465	116.077	2.02593	2	16.0662	74.9755	99.7074	1.74022	9.81949
4791	Wed Mar 22 13:46:00 2017_x000D_	10.8059	66.1387	116.078	2.02594	2	16.0662	74.9755	99.7074	1.74022	10.284
4792	Wed Mar 22 13:46:00 2017_x000D_	10.8059	66.1387	116.078	2.02594	2	16.0662	74.9755	99.7074	1.74022	10.284
4793	Wed Mar 22 13:46:00 2017_x000D_	10.5751	65.5234	116.076	2.02591	2	16.0662	74.9755	99.7074	1.74022	10.9313
4794	Wed Mar 22 13:46:00 2017_x000D_	10.3518	65.115	116.077	2.02592	2	14.9861	74.7268	134.547	2.34828	10.6707
4795	Wed Mar 22 13:46:00 2017_x000D_	10.2441	65.0144	112.352	1.96091	2	14.9861	74.7268	134.547	2.34828	10.8082
4796	Wed Mar 22 13:46:00 2017_x000D_	10.1287	64.7067	110.566	1.92975	2	14.9861	74.7268	134.547	2.34828	11.1354
4797	Wed Mar 22 13:46:00 2017_x000D_	10.0132	64.3984	106.883	1.86546	2	14.9861	74.7268	134.547	2.34828	11.4632
4798	Wed Mar 22 13:46:00 2017_x000D_	9.90955	64.4019	98.1563	1.71315	2	13.271	74.023	164.73	2.87507	10.1914
4799	Wed Mar 22 13:46:00 2017_x000D_	9.91377	64.506	86.4138	1.50821	2	13.271	74.023	164.73	2.87507	10.0918
4800	Wed Mar 22 13:46:00 2017_x000D_	9.91774	64.6101	80.2106	1.39994	2	13.271	74.023	164.73	2.87507	9.99235
4801	Wed Mar 22 13:46:00 2017_x000D_	9.81379	64.6136	71.8307	1.25368	2	13.271	74.023	164.73	2.87507	10.0244
4802	Wed Mar 22 13:46:00 2017_x000D_	9.80972	64.5105	57.4505	1.0027	2	12.0008	73.1124	215.619	3.76327	8.87657
4803	Wed Mar 22 13:46:00 2017_x000D_	9.90961	64.4039	48.8729	0.852993	2	12.0008	73.1124	215.619	3.76327	8.95606
4804	Wed Mar 22 13:46:00 2017_x000D_	10.1094	64.1902	36.325	0.633991	2	12.0008	73.1124	215.619	3.76327	9.12047
4805	Wed Mar 22 13:46:00 2017_x000D_	10.2132	64.1871	29.6796	0.518006	2	12.0008	73.1124	215.619	3.76327	9.10255
4806	Wed Mar 22 13:46:00 2017_x000D_	10.6207	63.9669	16.4801	0.287631	2	10.7302	72.2016	216.983	3.78707	8.23543
4807	Wed Mar 22 13:46:00 2017_x000D_	10.8247	63.8567	13.6188	0.237693	2	10.7302	72.2016	216.983	3.78707	8.34544
4808	Wed Mar 22 13:46:01 2017_x000D_	11.2404	63.8442	13.6209	0.237729	2	10.7302	72.2016	216.983	3.78707	8.37296
4809	Wed Mar 22 13:46:01 2017_x000D_	11.6484	63.6241	13.6181	0.23768	2	10.7302	72.2016	216.983	3.78707	8.62651
4810	Wed Mar 22 13:46:01 2017_x000D_	12.5789	63.4924	15.7731	0.275293	2	10.7302	72.2016	216.983	3.78707	8.90325
4811	Wed Mar 22 13:46:01 2017_x000D_	12.9868	63.2724	17.2631	0.301298	2	9.45914	71.2905	223.478	3.90042	8.75981
4812	Wed Mar 22 13:46:01 2017_x000D_	13.7089	63.1471	19.2738	0.336392	2	9.45914	71.2905	223.478	3.90042	9.18561
4813	Wed Mar 22 13:46:01 2017_x000D_	14.1161	62.9274	19.2723	0.336365	2	9.45914	71.2905	223.478	3.90042	9.57229
4814	Wed Mar 22 13:46:01 2017_x000D_	14.8341	62.6984	20.186	0.352313	2	9.45914	71.2905	223.478	3.90042	10.1348
4815	Wed Mar 22 13:46:01 2017_x000D_	15.141	62.5857	21.9842	0.383696	2	8.83286	70.6161	223.782	3.90573	10.2118
4816	Wed Mar 22 13:46:01 2017_x000D_	15.7547	62.36	21.9845	0.383702	2	8.83286	70.6161	223.782	3.90573	10.7738
4817	Wed Mar 22 13:46:01 2017_x000D_	16.0616	62.2471	20.186	0.352313	2	8.83286	70.6161	223.782	3.90573	11.0587
4818	Wed Mar 22 13:46:01 2017_x000D_	16.3682	62.1345	21.9849	0.38371	2	8.83286	70.6161	223.782	3.90573	11.3454
4819	Wed Mar 22 13:46:01 2017_x000D_	16.9814	61.909	21.9853	0.383717	2	9.09814	69.5285	276.244	4.82136	10.9637
4820	Wed Mar 22 13:46:01 2017_x000D_	17.2879	61.7963	20.186	0.352313	2	9.09814	69.5285	276.244	4.82136	11.2632
4821	Wed Mar 22 13:46:01 2017_x000D_	17.9007	61.571	20.186	0.352313	2	9.09814	69.5285	276.244	4.82136	11.8662
4822	Wed Mar 22 13:46:01 2017_x000D_	18.3067	61.3518	20.1847	0.352289	2	9.09814	69.5285	276.244	4.82136	12.3149
4823	Wed Mar 22 13:46:01 2017_x000D_	18.6162	61.3429	19.2721	0.336362	2	9.09814	69.5285	276.244	4.82136	12.5538
4824	Wed Mar 22 13:46:01 2017_x000D_	19.2283	61.1178	19.2719	0.336358	2	9.13583	68.6534	281.841	4.91906	12.5954
4825	Wed Mar 22 13:46:01 2017_x000D_	19.6373	61.0023	16.4736	0.287519	2	9.13583	68.6534	281.841	4.91906	12.9931
4826	Wed Mar 22 13:46:01 2017_x000D_	20.0463	60.8869	19.273	0.336377	2	9.13583	68.6534	281.841	4.91906	13.3924
4827	Wed Mar 22 13:46:01 2017_x000D_	20.6577	60.6621	19.2727	0.336373	2	9.13583	68.6534	281.841	4.91906	14.0219
4828	Wed Mar 22 13:46:01 2017_x000D_	20.9634	60.5497	17.258	0.301208	2	9.64775	66.9149	284.383	4.96342	12.9831
4829	Wed Mar 22 13:46:02 2017_x000D_	21.6772	60.3221	16.4719	0.287489	2	9.64775	66.9149	284.383	4.96342	13.7176
4830	Wed Mar 22 13:46:02 2017_x000D_	22.0855	60.2069	19.2736	0.336388	2	9.64775	66.9149	284.383	4.96342	14.1313
4831	Wed Mar 22 13:46:02 2017_x000D_	22.696	59.9825	19.2734	0.336385	2	9.64775	66.9149	284.383	4.96342	14.7755
4832	Wed Mar 22 13:46:02 2017_x000D_	23.1038	59.8673	16.4712	0.287477	2	10.1787	64.738	277.045	4.83535	13.8124
4833	Wed Mar 22 13:46:02 2017_x000D_	23.5116	59.7523	19.2746	0.336405	2	10.1787	64.738	277.045	4.83535	14.2346
4834	Wed Mar 22 13:46:02 2017_x000D_	24.1214	59.528	19.2743	0.3364	2	10.1787	64.738	277.045	4.83535	14.8843
4835	Wed Mar 22 13:46:02 2017_x000D_	24.4263	59.4159	17.2567	0.301186	2	10.1787	64.738	277.045	4.83535	15.2092
4836	Wed Mar 22 13:46:02 2017_x000D_	24.7309	59.3039	19.2741	0.336396	2	10.1787	64.738	277.045	4.83535	15.5337
4837	Wed Mar 22 13:46:02 2017_x000D_	25.3401	59.0799	19.2738	0.336392	2	10.6816	63.2174	281.411	4.91155	15.2312
4838	Wed Mar 22 13:46:02 2017_x000D_	25.6479	59.0713	20.1928	0.352431	2	10.6816	63.2174	281.411	4.91155	15.53
4839	Wed Mar 22 13:46:02 2017_x000D_	26.154	58.8503	19.275	0.336412	2	10.6816	63.2174	281.411	4.91155	16.0769
4840	Wed Mar 22 13:46:02 2017_x000D_	26.5607	58.7355	16.4688	0.287435	2	10.6816	63.2174	281.411	4.91155	16.4995
4841	Wed Mar 22 13:46:02 2017_x000D_	26.9674	58.6208	19.2761	0.336431	2	11.4123	61.4835	291.614	5.08962	15.8163
4842	Wed Mar 22 13:46:02 2017_x000D_	27.169	58.5117	16.4679	0.287418	2	11.4123	61.4835	291.614	5.08962	16.0345
4843	Wed Mar 22 13:46:02 2017_x000D_	27.5785	58.5004	16.4702	0.28746	2	11.4123	61.4835	291.614	5.08962	16.4391
4844	Wed Mar 22 13:46:02 2017_x000D_	27.9817	58.2825	16.4681	0.287423	2	11.4123	61.4835	291.614	5.08962	16.8758
4845	Wed Mar 22 13:46:02 2017_x000D_	28.1863	58.2768	16.4693	0.287444	2	13.0262	59.555	315	5.49779	15.2139
4846	Wed Mar 22 13:46:02 2017_x000D_	28.1833	58.1736	19.2756	0.336423	2	13.0262	59.555	315	5.49779	15.2199
4847	Wed Mar 22 13:46:02 2017_x000D_	28.5925	58.1623	19.2782	0.336468	2	13.0262	59.555	315	5.49779	15.6285
4848	Wed Mar 22 13:46:02 2017_x000D_	28.8964	58.0506	23.0378	0.402086	2	13.0262	59.555	315	5.49779	15.9413
4849	Wed Mar 22 13:46:02 2017_x000D_	29.2993	57.8329	28.3975	0.495629	2	14.6214	58.0645	315	5.49779	14.6797
4850	Wed Mar 22 13:46:03 2017_x000D_	29.3987	57.7268	32.3268	0.564209	2	14.6214	58.0645	315	5.49779	14.7812
4851	Wed Mar 22 13:46:03 2017_x000D_	29.3032	57.9358	46.9307	0.819095	2	14.6214	58.0645	315	5.49779	14.6824
4852	Wed Mar 22 13:46:03 2017_x000D_	29.4057	57.9327	57.4247	1.00225	2	14.6214	58.0645	315	5.49779	14.7849
4853	Wed Mar 22 13:46:03 2017_x000D_	29.3067	58.0386	61.458	1.07264	2	14.6214	58.0645	315	5.49779	14.6853
4854	Wed Mar 22 13:46:03 2017_x000D_	29.3067	58.0377	79.9229	1.39492	2	16.2264	56.3546	313.749	5.47595	13.1881
4855	Wed Mar 22 13:46:03 2017_x000D_	29.3097	58.1406	86.0447	1.50176	2	16.2264	56.3546	313.749	5.47595	13.2046
4856	Wed Mar 22 13:46:03 2017_x000D_	29.4145	58.2407	100.576	1.75539	2	16.2264	56.3546	313.749	5.47595	13.3223
4857	Wed Mar 22 13:46:03 2017_x000D_	29.4081	58.034	106.287	1.85507	2	16.2264	56.3546	313.749	5.47595	13.2883
4858	Wed Mar 22 13:46:03 2017_x000D_	29.2991	57.8302	121.873	2.12708	2	18.2779	54.4376	304.044	5.30656	11.5315
4859	Wed Mar 22 13:46:03 2017_x000D_	29.2957	57.727	128.236	2.23814	2	18.2779	54.4376	304.044	5.30656	11.4984
4860	Wed Mar 22 13:46:03 2017_x000D_	29.1902	57.6266	132.263	2.30842	2	18.2779	54.4376	304.044	5.30656	11.3687
4861	Wed Mar 22 13:46:03 2017_x000D_	29.0817	57.4227	134.363	2.34509	2	18.2779	54.4376	304.044	5.30656	11.2086
4862	Wed Mar 22 13:46:03 2017_x000D_	28.6603	57.0208	138.448	2.41638	2	19.6458	53.1595	315.591	5.50811	9.80667
4863	Wed Mar 22 13:46:03 2017_x000D_	28.3438	56.7187	138.302	2.41382	2	19.6458	53.1595	315.591	5.50811	9.39804
4864	Wed Mar 22 13:46:03 2017_x000D_	27.7139	56.218	140.408	2.45059	2	19.6458	53.1595	315.591	5.50811	8.62836
4865	Wed Mar 22 13:46:03 2017_x000D_	27.5027	56.0165	140.408	2.45058	2	19.6458	53.1595	315.591	5.50811	8.36022
4866	Wed Mar 22 13:46:03 2017_x000D_	26.9778	55.6159	138.45	2.41642	2	20.7762	52.3137	327.544	5.71672	7.02598
4867	Wed Mar 22 13:46:03 2017_x000D_	26.6603	55.3129	138.304	2.41387	2	20.7762	52.3137	327.544	5.71672	6.60438
4868	Wed Mar 22 13:46:03 2017_x000D_	26.1315	54.8082	138.449	2.41639	2	20.7762	52.3137	327.544	5.71672	5.90777
4869	Wed Mar 22 13:46:03 2017_x000D_	25.9197	54.6061	138.449	2.41638	2	20.7762	52.3137	327.544	5.71672	5.63122
4870	Wed Mar 22 13:46:03 2017_x000D_	25.7079	54.4039	138.448	2.41638	2	20.7762	52.3137	327.544	5.71672	5.35636
4871	Wed Mar 22 13:46:03 2017_x000D_	25.2871	54.1029	136.341	2.37959	2	21.6882	51.4614	315	5.49779	4.46426
4872	Wed Mar 22 13:46:04 2017_x000D_	24.8597	53.5945	138.447	2.41635	2	21.6882	51.4614	315	5.49779	3.82211
4873	Wed Mar 22 13:46:04 2017_x000D_	24.6474	53.3919	138.446	2.41634	2	21.6882	51.4614	315	5.49779	3.53323
4874	Wed Mar 22 13:46:04 2017_x000D_	24.0135	52.8876	136.341	2.37959	2	21.6882	51.4614	315	5.49779	2.72783
4875	Wed Mar 22 13:46:04 2017_x000D_	23.7977	52.5809	138.445	2.41631	1	26.1437	54.4464	224.73	3.92227	2.9973
4876	Wed Mar 22 13:46:04 2017_x000D_	23.3723	52.175	138.444	2.4163	1	26.1437	54.4464	224.73	3.92227	3.58328
4877	Wed Mar 22 13:46:04 2017_x000D_	22.9533	51.9769	138.448	2.41638	1	26.1437	54.4464	224.73	3.92227	4.03449
4878	Wed Mar 22 13:46:04 2017_x000D_	22.7404	51.7737	138.448	2.41638	1	26.1437	54.4464	224.73	3.92227	4.32733
4879	Wed Mar 22 13:46:04 2017_x000D_	22.3075	51.1588	138.442	2.41626	2	23.7602	49.1047	314.802	5.49433	2.51588
4880	Wed Mar 22 13:46:04 2017_x000D_	21.9909	50.9577	140.393	2.45033	2	23.7602	49.1047	314.802	5.49433	2.56204
4881	Wed Mar 22 13:46:04 2017_x000D_	21.4611	50.553	138.446	2.41633	2	23.7602	49.1047	314.802	5.49433	2.71725
4882	Wed Mar 22 13:46:04 2017_x000D_	21.2476	50.3493	138.445	2.41633	2	23.7602	49.1047	314.802	5.49433	2.80396
4883	Wed Mar 22 13:46:04 2017_x000D_	20.6066	49.7377	138.444	2.41631	2	23.7602	49.1047	314.802	5.49433	3.2165
4884	Wed Mar 22 13:46:04 2017_x000D_	20.3927	49.5337	138.444	2.4163	2	25.3667	47.3932	324.111	5.6568	5.41502
4885	Wed Mar 22 13:46:04 2017_x000D_	20.1788	49.3296	138.443	2.41629	2	25.3667	47.3932	324.111	5.6568	5.5375
4886	Wed Mar 22 13:46:04 2017_x000D_	19.9649	49.1254	138.443	2.41628	2	25.3667	47.3932	324.111	5.6568	5.67274
4887	Wed Mar 22 13:46:04 2017_x000D_	19.4328	48.7191	140.39	2.45027	2	25.3667	47.3932	324.111	5.6568	6.08023
4888	Wed Mar 22 13:46:04 2017_x000D_	19.1151	48.5171	138.447	2.41636	2	26.7257	46.3338	300.93	5.25222	7.91758
4889	Wed Mar 22 13:46:04 2017_x000D_	18.6863	48.108	138.446	2.41634	2	26.7257	46.3338	300.93	5.25222	8.23285
4890	Wed Mar 22 13:46:04 2017_x000D_	18.4718	47.9033	138.446	2.41633	2	26.7257	46.3338	300.93	5.25222	8.4018
4891	Wed Mar 22 13:46:04 2017_x000D_	18.0425	47.4938	138.445	2.41632	2	26.7257	46.3338	300.93	5.25222	8.76034
4892	Wed Mar 22 13:46:04 2017_x000D_	17.935	47.3914	142.619	2.48917	2	27.4692	44.3762	276.604	4.82765	9.99962
4893	Wed Mar 22 13:46:05 2017_x000D_	17.6129	47.0839	138.444	2.41631	2	27.4692	44.3762	276.604	4.82765	10.2215
4894	Wed Mar 22 13:46:05 2017_x000D_	17.398	46.8789	138.444	2.4163	2	27.4692	44.3762	276.604	4.82765	10.3775
4895	Wed Mar 22 13:46:05 2017_x000D_	17.1901	46.8833	138.449	2.41639	2	27.4692	44.3762	276.604	4.82765	10.5804
4896	Wed Mar 22 13:46:05 2017_x000D_	16.8641	46.4708	136.351	2.37978	2	27.7566	42.8446	276.604	4.82765	11.4802
4897	Wed Mar 22 13:46:05 2017_x000D_	16.6524	46.3702	134.261	2.3433	2	27.7566	42.8446	276.604	4.82765	11.6505
4898	Wed Mar 22 13:46:05 2017_x000D_	16.6567	46.4748	119.505	2.08576	2	27.7566	42.8446	276.604	4.82765	11.6784
4899	Wed Mar 22 13:46:05 2017_x000D_	16.6606	46.5797	112.962	1.97155	2	27.7566	42.8446	276.604	4.82765	11.7078
4900	Wed Mar 22 13:46:05 2017_x000D_	16.765	46.5778	104.361	1.82144	2	27.7566	42.8446	276.604	4.82765	11.6083
4901	Wed Mar 22 13:46:05 2017_x000D_	16.6651	46.6852	88.9849	1.55308	2	27.8158	41.5258	276.604	4.82765	12.2865
4902	Wed Mar 22 13:46:05 2017_x000D_	16.6653	46.6856	77.3037	1.3492	2	27.8158	41.5258	276.604	4.82765	12.2865
4903	Wed Mar 22 13:46:05 2017_x000D_	16.6653	46.6856	77.3037	1.3492	2	27.8158	41.5258	276.604	4.82765	12.2865
4904	Wed Mar 22 13:46:05 2017_x000D_	16.5576	46.5838	59.9829	1.0469	2	27.8158	41.5258	276.604	4.82765	12.3422
4905	Wed Mar 22 13:46:05 2017_x000D_	16.7618	46.4747	53.2656	0.929661	2	27.6369	40.6399	235.628	4.11248	12.3415
4906	Wed Mar 22 13:46:05 2017_x000D_	16.8582	46.2631	42.7073	0.745384	2	27.6369	40.6399	235.628	4.11248	12.1573
4907	Wed Mar 22 13:46:05 2017_x000D_	16.9547	46.0513	36.2044	0.631887	2	27.6369	40.6399	235.628	4.11248	11.9747
4908	Wed Mar 22 13:46:05 2017_x000D_	17.3628	45.8328	22.7351	0.396802	2	27.6369	40.6399	235.628	4.11248	11.5119
4909	Wed Mar 22 13:46:05 2017_x000D_	17.4664	45.8305	16.1297	0.281516	2	26.5842	39.7276	214.752	3.74813	10.9718
4910	Wed Mar 22 13:46:05 2017_x000D_	17.9785	45.6098	9.82846	0.171539	2	26.5842	39.7276	214.752	3.74813	10.4239
4911	Wed Mar 22 13:46:05 2017_x000D_	18.3939	45.6011	9.83002	0.171566	2	26.5842	39.7276	214.752	3.74813	10.0786
4912	Wed Mar 22 13:46:05 2017_x000D_	18.9132	45.5902	10.2799	0.179418	2	26.5842	39.7276	214.752	3.74813	9.65476
4913	Wed Mar 22 13:46:05 2017_x000D_	19.3249	45.4768	13.2362	0.231016	2	26.1669	39.2746	223.749	3.90516	9.23473
4914	Wed Mar 22 13:46:06 2017_x000D_	20.1476	45.2499	13.2354	0.231002	2	26.1669	39.2746	223.749	3.90516	8.48152
4915	Wed Mar 22 13:46:06 2017_x000D_	20.5589	45.1366	16.1341	0.281592	2	26.1669	39.2746	223.749	3.90516	8.1125
4916	Wed Mar 22 13:46:06 2017_x000D_	21.3809	44.9101	21.7057	0.378837	2	26.1669	39.2746	223.749	3.90516	7.39356
4917	Wed Mar 22 13:46:06 2017_x000D_	21.6849	44.6942	22.7471	0.397011	2	26.1669	39.2746	223.749	3.90516	7.03281
4918	Wed Mar 22 13:46:06 2017_x000D_	22.3026	44.5768	25.5078	0.445195	2	25.7496	38.8215	225	3.92699	6.7086
4919	Wed Mar 22 13:46:06 2017_x000D_	22.6098	44.4657	29.5099	0.515044	2	25.7496	38.8215	225	3.92699	6.45874
4920	Wed Mar 22 13:46:06 2017_x000D_	22.9132	44.25	28.1545	0.491388	2	25.7496	38.8215	225	3.92699	6.12485
4921	Wed Mar 22 13:46:06 2017_x000D_	23.5239	43.9233	33.6861	0.587934	2	25.7496	38.8215	225	3.92699	5.56616
4922	Wed Mar 22 13:46:06 2017_x000D_	23.8272	43.7078	32.1208	0.560613	2	25.541	38.595	218.24	3.80901	5.39239
4923	Wed Mar 22 13:46:06 2017_x000D_	24.3307	43.2786	33.685	0.587914	2	25.541	38.595	218.24	3.80901	4.83745
4924	Wed Mar 22 13:46:06 2017_x000D_	24.6372	43.1679	34.6007	0.603896	2	25.541	38.595	218.24	3.80901	4.66136
4925	Wed Mar 22 13:46:06 2017_x000D_	25.2436	42.7369	34.6005	0.603893	2	25.541	38.595	218.24	3.80901	4.15256
4926	Wed Mar 22 13:46:06 2017_x000D_	25.5501	42.6261	33.6867	0.587944	2	24.4973	37.462	225	3.92699	5.27032
4927	Wed Mar 22 13:46:06 2017_x000D_	25.853	42.4108	32.1204	0.560608	2	24.4973	37.462	225	3.92699	5.13113
4928	Wed Mar 22 13:46:06 2017_x000D_	26.4591	41.9801	32.1198	0.560597	2	24.4973	37.462	225	3.92699	4.92564
4929	Wed Mar 22 13:46:06 2017_x000D_	26.6622	41.8715	34.6017	0.603913	2	24.4973	37.462	225	3.92699	4.91228
4930	Wed Mar 22 13:46:06 2017_x000D_	26.9652	41.6562	36.2315	0.632359	2	23.2445	36.1019	230.389	4.02104	6.68535
4931	Wed Mar 22 13:46:06 2017_x000D_	27.4708	41.3324	32.1197	0.560595	2	23.2445	36.1019	230.389	4.02104	6.72456
4932	Wed Mar 22 13:46:06 2017_x000D_	27.8766	41.1153	32.1201	0.560602	2	23.2445	36.1019	230.389	4.02104	6.82573
4933	Wed Mar 22 13:46:06 2017_x000D_	28.2792	40.7936	34.6021	0.60392	2	23.2445	36.1019	230.389	4.02104	6.88188
4934	Wed Mar 22 13:46:06 2017_x000D_	28.6816	40.472	32.1185	0.560574	2	23.2445	36.1019	230.389	4.02104	6.97566
4935	Wed Mar 22 13:46:06 2017_x000D_	29.0872	40.255	32.119	0.560582	2	22.6276	35.2014	257.801	4.49948	8.20154
4936	Wed Mar 22 13:46:07 2017_x000D_	29.4925	40.0382	32.1194	0.560589	2	22.6276	35.2014	257.801	4.49948	8.39771
4937	Wed Mar 22 13:46:07 2017_x000D_	29.6921	39.8251	32.1184	0.560571	2	22.6276	35.2014	257.801	4.49948	8.44309
4938	Wed Mar 22 13:46:07 2017_x000D_	29.8949	39.7167	34.6025	0.603927	2	22.6276	35.2014	257.801	4.49948	8.55579
4939	Wed Mar 22 13:46:07 2017_x000D_	30.3999	39.3933	33.6867	0.587944	2	22.5065	32.9923	276.541	4.82655	10.1626
4940	Wed Mar 22 13:46:07 2017_x000D_	30.7021	39.1786	32.1182	0.560569	2	22.5065	32.9923	276.541	4.82655	10.2683
4941	Wed Mar 22 13:46:07 2017_x000D_	30.9047	39.0702	34.603	0.603936	2	22.5065	32.9923	276.541	4.82655	10.3668
4942	Wed Mar 22 13:46:07 2017_x000D_	31.3066	38.749	32.1176	0.560558	2	22.5065	32.9923	276.541	4.82655	10.5158
4943	Wed Mar 22 13:46:07 2017_x000D_	31.4094	38.7471	33.687	0.587949	2	22.5651	31.6703	274.978	4.79927	11.3271
4944	Wed Mar 22 13:46:07 2017_x000D_	31.6119	38.6388	36.2351	0.632422	2	22.5651	31.6703	274.978	4.79927	11.4195
4945	Wed Mar 22 13:46:07 2017_x000D_	32.0138	38.3176	38.6357	0.67432	2	22.5651	31.6703	274.978	4.79927	11.5527
4946	Wed Mar 22 13:46:07 2017_x000D_	32.1137	38.2111	42.7402	0.745957	2	22.5651	31.6703	274.978	4.79927	11.574
4947	Wed Mar 22 13:46:07 2017_x000D_	32.3193	38.2073	51.0005	0.890127	2	22.5651	31.6703	274.978	4.79927	11.7421
4948	Wed Mar 22 13:46:07 2017_x000D_	32.1202	38.4197	64.0548	1.11797	2	22.6041	30.7888	275.86	4.81466	12.1978
4949	Wed Mar 22 13:46:07 2017_x000D_	32.2229	38.4174	74.3616	1.29786	2	22.6041	30.7888	275.86	4.81466	12.2767
4950	Wed Mar 22 13:46:07 2017_x000D_	32.2287	38.6262	85.721	1.49611	2	22.6041	30.7888	275.86	4.81466	12.412
4951	Wed Mar 22 13:46:07 2017_x000D_	32.2285	38.626	91.6208	1.59908	2	22.6041	30.7888	275.86	4.81466	12.4117
4952	Wed Mar 22 13:46:07 2017_x000D_	32.2249	38.5209	109.661	1.91395	2	23.5281	29.7134	334.799	5.84334	12.3777
4953	Wed Mar 22 13:46:07 2017_x000D_	32.3242	38.4144	118.919	2.07554	2	23.5281	29.7134	334.799	5.84334	12.3725
4954	Wed Mar 22 13:46:07 2017_x000D_	32.2243	38.521	122.954	2.14595	2	23.5281	29.7134	334.799	5.84334	12.3773
4955	Wed Mar 22 13:46:07 2017_x000D_	32.2182	38.3119	131.406	2.29348	2	23.5281	29.7134	334.799	5.84334	12.2251
4956	Wed Mar 22 13:46:07 2017_x000D_	32.1121	38.2093	144.426	2.52071	2	24.4424	28.8584	333.936	5.82828	12.094
4957	Wed Mar 22 13:46:08 2017_x000D_	32.0063	38.1065	148.659	2.5946	2	24.4424	28.8584	333.936	5.82828	11.9474
4958	Wed Mar 22 13:46:08 2017_x000D_	31.7977	38.0058	159.441	2.78277	2	24.4424	28.8584	333.936	5.82828	11.7378
4959	Wed Mar 22 13:46:08 2017_x000D_	31.4834	37.8016	160.471	2.80075	2	24.4424	28.8584	333.936	5.82828	11.3823
4960	Wed Mar 22 13:46:08 2017_x000D_	30.758	37.6043	159.441	2.78277	2	25.5656	28.2305	336.657	5.87577	10.7158
4961	Wed Mar 22 13:46:08 2017_x000D_	30.3405	37.4016	159.439	2.78274	2	25.5656	28.2305	336.657	5.87577	10.3397
4962	Wed Mar 22 13:46:08 2017_x000D_	29.7169	37.2023	159.44	2.78276	2	25.5656	28.2305	336.657	5.87577	9.88567
4963	Wed Mar 22 13:46:08 2017_x000D_	29.405	37.1024	155.477	2.71358	2	25.5656	28.2305	336.657	5.87577	9.66704
4964	Wed Mar 22 13:46:08 2017_x000D_	28.9867	36.8994	155.476	2.71357	2	25.5656	28.2305	336.657	5.87577	9.31954
4965	Wed Mar 22 13:46:08 2017_x000D_	28.7774	36.7977	152.779	2.66649	2	26.9668	26.2862	294.768	5.14467	10.6663
4966	Wed Mar 22 13:46:08 2017_x000D_	28.0428	36.3895	154.109	2.68971	2	26.9668	26.2862	294.768	5.14467	10.1604
4967	Wed Mar 22 13:46:08 2017_x000D_	27.7272	36.1844	152.776	2.66645	2	26.9668	26.2862	294.768	5.14467	9.92736
4968	Wed Mar 22 13:46:08 2017_x000D_	27.095	35.774	152.774	2.6664	2	26.9668	26.2862	294.768	5.14467	9.48867
4969	Wed Mar 22 13:46:08 2017_x000D_	26.6754	35.5702	152.774	2.66641	2	28.3684	24.3414	315	5.49779	11.3557
4970	Wed Mar 22 13:46:08 2017_x000D_	26.0486	35.3696	152.778	2.66648	2	28.3684	24.3414	315	5.49779	11.2695
4971	Wed Mar 22 13:46:08 2017_x000D_	25.8353	35.1624	152.775	2.66642	2	28.3684	24.3414	315	5.49779	11.1135
4972	Wed Mar 22 13:46:08 2017_x000D_	25.4149	34.9583	152.775	2.66643	2	28.3684	24.3414	315	5.49779	11.0201
4973	Wed Mar 22 13:46:08 2017_x000D_	24.7839	34.6521	155.465	2.71338	2	29.5217	23.0513	304.245	5.31008	12.531
4974	Wed Mar 22 13:46:08 2017_x000D_	24.5701	34.4445	155.462	2.71332	2	29.5217	23.0513	304.245	5.31008	12.4227
4975	Wed Mar 22 13:46:08 2017_x000D_	23.9382	34.1375	152.773	2.6664	2	29.5217	23.0513	304.245	5.31008	12.4129
4976	Wed Mar 22 13:46:08 2017_x000D_	23.52	34.0385	155.464	2.71336	2	29.5217	23.0513	304.245	5.31008	12.5195
4977	Wed Mar 22 13:46:08 2017_x000D_	22.8839	33.6257	155.46	2.71329	2	29.9891	22.4028	308.462	5.38367	13.283
4978	Wed Mar 22 13:46:09 2017_x000D_	22.5654	33.4192	156.694	2.73482	2	29.9891	22.4028	308.462	5.38367	13.2843
4979	Wed Mar 22 13:46:09 2017_x000D_	21.8314	33.2187	155.463	2.71333	2	29.9891	22.4028	308.462	5.38367	13.5474
4980	Wed Mar 22 13:46:09 2017_x000D_	21.6166	33.0104	155.459	2.71327	2	29.9891	22.4028	308.462	5.38367	13.5137
4981	Wed Mar 22 13:46:09 2017_x000D_	21.1971	32.9106	152.779	2.6665	2	29.9891	22.4028	308.462	5.38367	13.7008
4982	Wed Mar 22 13:46:09 2017_x000D_	20.9821	32.7022	152.776	2.66644	2	30.9239	21.1057	308.352	5.38176	15.2748
4983	Wed Mar 22 13:46:09 2017_x000D_	20.3471	32.394	155.458	2.71325	2	30.9239	21.1057	308.352	5.38176	15.4691
4984	Wed Mar 22 13:46:09 2017_x000D_	19.9235	32.1883	155.457	2.71324	2	30.9239	21.1057	308.352	5.38176	15.6151
4985	Wed Mar 22 13:46:09 2017_x000D_	19.291	31.9854	155.46	2.71329	2	30.9239	21.1057	308.352	5.38176	15.9277
4986	Wed Mar 22 13:46:09 2017_x000D_	19.0754	31.7765	155.457	2.71323	2	32.784	18.7316	315	5.49779	18.9234
4987	Wed Mar 22 13:46:09 2017_x000D_	18.4422	31.5733	155.459	2.71328	2	32.784	18.7316	315	5.49779	19.2509
4988	Wed Mar 22 13:46:09 2017_x000D_	18.1216	31.3656	156.689	2.73475	2	32.784	18.7316	315	5.49779	19.3547
4989	Wed Mar 22 13:46:09 2017_x000D_	17.8049	31.2637	152.782	2.66655	2	32.784	18.7316	315	5.49779	19.5302
4990	Wed Mar 22 13:46:09 2017_x000D_	17.5924	31.1607	155.459	2.71326	2	32.784	18.7316	315	5.49779	19.6282
4991	Wed Mar 22 13:46:09 2017_x000D_	17.0586	30.8493	154.102	2.68959	2	33.938	17.4407	313.114	5.46487	21.557
4992	Wed Mar 22 13:46:09 2017_x000D_	16.846	30.7462	156.687	2.73471	2	33.938	17.4407	313.114	5.46487	21.6604
4993	Wed Mar 22 13:46:09 2017_x000D_	16.3158	30.5409	155.457	2.71324	2	33.938	17.4407	313.114	5.46487	21.9581
4994	Wed Mar 22 13:46:09 2017_x000D_	16.2072	30.4359	154.102	2.68959	2	33.938	17.4407	313.114	5.46487	21.9831
4995	Wed Mar 22 13:46:09 2017_x000D_	15.8898	30.3341	155.457	2.71324	2	34.6346	16.5777	309.087	5.39458	23.2509
4996	Wed Mar 22 13:46:09 2017_x000D_	15.673	30.1244	155.453	2.71317	2	34.6346	16.5777	309.087	5.39458	23.3035
4997	Wed Mar 22 13:46:09 2017_x000D_	15.4635	30.1271	155.457	2.71323	2	34.6346	16.5777	309.087	5.39458	23.4759
4998	Wed Mar 22 13:46:09 2017_x000D_	15.1418	29.9184	148.724	2.59572	2	34.6346	16.5777	309.087	5.39458	23.6208
4999	Wed Mar 22 13:46:09 2017_x000D_	14.9284	29.8146	146.258	2.55269	2	35.7889	15.2865	302.456	5.27886	25.421
5000	Wed Mar 22 13:46:10 2017_x000D_	14.8277	29.9219	133.897	2.33695	2	35.7889	15.2865	302.456	5.27886	25.565
5001	Wed Mar 22 13:46:10 2017_x000D_	14.9326	29.9202	128.029	2.23453	2	35.7889	15.2865	302.456	5.27886	25.478
5002	Wed Mar 22 13:46:10 2017_x000D_	14.8324	30.0281	113.915	1.98819	2	35.7889	15.2865	302.456	5.27886	25.6221
5003	Wed Mar 22 13:46:10 2017_x000D_	14.9413	30.1332	104.297	1.82032	2	35.7889	15.2865	302.456	5.27886	25.5939
5004	Wed Mar 22 13:46:10 2017_x000D_	14.938	30.0271	91.9996	1.6057	2	36.2567	14.6374	307.271	5.3629	26.2932
5005	Wed Mar 22 13:46:10 2017_x000D_	14.8334	30.0288	83.1263	1.45083	2	36.2567	14.6374	307.271	5.3629	26.379
5006	Wed Mar 22 13:46:10 2017_x000D_	14.8372	30.1354	76.6016	1.33695	2	36.2567	14.6374	307.271	5.3629	26.4383
5007	Wed Mar 22 13:46:10 2017_x000D_	14.9346	29.9218	68.1407	1.18928	2	36.2567	14.6374	307.271	5.3629	26.2344
5008	Wed Mar 22 13:46:10 2017_x000D_	15.0318	29.7084	57.479	1.0032	2	37.8185	14.0228	353.377	6.16759	27.6635
5009	Wed Mar 22 13:46:10 2017_x000D_	15.1291	29.4947	51.2793	0.894992	2	37.8185	14.0228	353.377	6.16759	27.4625
5010	Wed Mar 22 13:46:10 2017_x000D_	15.432	29.1721	37.8294	0.660248	2	37.8185	14.0228	353.377	6.16759	27.0307
5011	Wed Mar 22 13:46:10 2017_x000D_	15.5293	28.9582	36.0371	0.628966	2	37.8185	14.0228	353.377	6.16759	26.8305
5012	Wed Mar 22 13:46:10 2017_x000D_	16.0455	28.7391	29.2486	0.510485	2	39.5786	13.8571	353.377	6.16759	27.8439
5013	Wed Mar 22 13:46:10 2017_x000D_	16.4571	28.5214	29.2488	0.510488	2	39.5786	13.8571	353.377	6.16759	27.3797
5014	Wed Mar 22 13:46:10 2017_x000D_	16.8687	28.3037	29.249	0.510491	2	39.5786	13.8571	353.377	6.16759	26.9155
5015	Wed Mar 22 13:46:10 2017_x000D_	17.5866	27.8697	27.8792	0.486585	2	39.5786	13.8571	353.377	6.16759	26.0768
5016	Wed Mar 22 13:46:10 2017_x000D_	17.8934	27.6534	29.2479	0.510473	2	39.5786	13.8571	353.377	6.16759	25.7019
5017	Wed Mar 22 13:46:10 2017_x000D_	18.6112	27.2196	30.7491	0.536672	2	41.1299	13.4635	353.411	6.16819	26.3879
5018	Wed Mar 22 13:46:10 2017_x000D_	18.9212	27.1097	31.8888	0.556564	2	41.1299	13.4635	353.411	6.16819	26.0662
5019	Wed Mar 22 13:46:10 2017_x000D_	19.4262	26.5723	36.0413	0.629039	2	41.1299	13.4635	353.411	6.16819	25.3553
5020	Wed Mar 22 13:46:10 2017_x000D_	19.7358	26.4625	31.8871	0.556536	2	41.1299	13.4635	353.411	6.16819	25.0336
5021	Wed Mar 22 13:46:11 2017_x000D_	20.0458	26.3527	36.0434	0.629077	2	43.1183	13.0838	352.555	6.15324	26.6159
5022	Wed Mar 22 13:46:11 2017_x000D_	20.5571	26.0281	31.888	0.556551	2	43.1183	13.0838	352.555	6.15324	26.0108
5023	Wed Mar 22 13:46:11 2017_x000D_	20.7589	25.8132	31.887	0.556533	2	43.1183	13.0838	352.555	6.15324	25.729
5024	Wed Mar 22 13:46:11 2017_x000D_	21.1694	25.5962	31.8874	0.556541	2	43.1183	13.0838	352.555	6.15324	25.2649
5025	Wed Mar 22 13:46:11 2017_x000D_	21.5762	25.2728	29.2436	0.510398	2	45.0962	12.9251	0	0	26.5642
5026	Wed Mar 22 13:46:11 2017_x000D_	21.882	25.057	27.8715	0.486449	2	45.0962	12.9251	0	0	26.1932
5027	Wed Mar 22 13:46:11 2017_x000D_	22.3966	24.839	29.244	0.510404	2	45.0962	12.9251	0	0	25.6362
5028	Wed Mar 22 13:46:11 2017_x000D_	22.7023	24.6232	27.8715	0.486449	2	45.0962	12.9251	0	0	25.2652
5029	Wed Mar 22 13:46:11 2017_x000D_	23.2166	24.4053	29.2443	0.51041	2	45.0962	12.9251	0	0	24.7085
5030	Wed Mar 22 13:46:11 2017_x000D_	23.4181	24.1907	29.243	0.510386	2	46.1994	12.7388	348.578	6.08383	25.4977
5031	Wed Mar 22 13:46:11 2017_x000D_	23.7303	24.1876	27.873	0.486476	2	46.1994	12.7388	348.578	6.08383	25.2178
5032	Wed Mar 22 13:46:11 2017_x000D_	23.9318	23.973	27.8715	0.486449	2	46.1994	12.7388	348.578	6.08383	24.941
5033	Wed Mar 22 13:46:11 2017_x000D_	24.3447	23.8626	25.1911	0.439667	2	46.1994	12.7388	348.578	6.08383	24.5228
5034	Wed Mar 22 13:46:11 2017_x000D_	24.5462	23.648	25.1891	0.439633	2	47.5004	13.0012	16.5435	0.288739	25.3032
5035	Wed Mar 22 13:46:11 2017_x000D_	24.9557	23.4315	25.1887	0.439626	2	47.5004	13.0012	16.5435	0.288739	24.8406
5036	Wed Mar 22 13:46:11 2017_x000D_	25.5729	23.213	25.1899	0.439647	2	47.5004	13.0012	16.5435	0.288739	24.1888
5037	Wed Mar 22 13:46:11 2017_x000D_	25.7808	23.211	25.1914	0.439674	2	47.5004	13.0012	16.5435	0.288739	23.9996
5038	Wed Mar 22 13:46:11 2017_x000D_	25.9821	22.9966	25.1895	0.43964	2	48.7907	13.4845	14.3833	0.251035	24.7126
5039	Wed Mar 22 13:46:11 2017_x000D_	26.1866	22.8884	22.3921	0.390815	2	48.7907	13.4845	14.3833	0.251035	24.4822
5040	Wed Mar 22 13:46:11 2017_x000D_	26.5989	22.7783	25.1907	0.43966	2	48.7907	13.4845	14.3833	0.251035	24.0593
5041	Wed Mar 22 13:46:11 2017_x000D_	26.8035	22.6702	27.8746	0.486503	2	48.7907	13.4845	14.3833	0.251035	23.8288
5042	Wed Mar 22 13:46:11 2017_x000D_	27.1088	22.4549	34.4058	0.600494	2	49.6438	13.9538	20.3752	0.355614	24.0852
5043	Wed Mar 22 13:46:12 2017_x000D_	27.1124	22.5609	40.3191	0.703701	2	49.6438	13.9538	20.3752	0.355614	24.1194
5044	Wed Mar 22 13:46:12 2017_x000D_	26.9117	22.7748	57.4665	1.00298	2	49.6438	13.9538	20.3752	0.355614	24.3836
5045	Wed Mar 22 13:46:12 2017_x000D_	26.915	22.8807	64.1259	1.11921	2	49.6438	13.9538	20.3752	0.355614	24.419
5046	Wed Mar 22 13:46:12 2017_x000D_	26.9151	22.88	77.236	1.34802	2	49.6438	13.9538	20.3752	0.355614	24.4187
5047	Wed Mar 22 13:46:12 2017_x000D_	27.0219	22.9848	86.1352	1.50334	2	50.9336	14.4369	20.4656	0.357193	25.3936
5048	Wed Mar 22 13:46:12 2017_x000D_	26.9179	22.9854	94.5225	1.64973	2	50.9336	14.4369	20.4656	0.357193	25.4918
5049	Wed Mar 22 13:46:12 2017_x000D_	26.9145	22.8792	100.47	1.75354	2	50.9336	14.4369	20.4656	0.357193	25.4596
5050	Wed Mar 22 13:46:12 2017_x000D_	26.9107	22.7728	112.381	1.96143	2	50.9336	14.4369	20.4656	0.357193	25.4281
5051	Wed Mar 22 13:46:12 2017_x000D_	26.9072	22.6666	118.825	2.07388	2	52.8781	14.9404	12.4054	0.216514	27.0958
5052	Wed Mar 22 13:46:12 2017_x000D_	26.7965	22.4552	129.285	2.25645	2	52.8781	14.9404	12.4054	0.216514	27.1426
5053	Wed Mar 22 13:46:12 2017_x000D_	26.6893	22.35	133.402	2.32831	2	52.8781	14.9404	12.4054	0.216514	27.2168
5054	Wed Mar 22 13:46:12 2017_x000D_	26.2544	21.716	133.398	2.32824	2	52.8781	14.9404	12.4054	0.216514	27.4724
5055	Wed Mar 22 13:46:12 2017_x000D_	25.9363	21.5061	131.179	2.28951	2	55.0296	15.6714	13.5629	0.236716	29.6726
5056	Wed Mar 22 13:46:12 2017_x000D_	25.3965	20.8721	133.4	2.32826	2	55.0296	15.6714	13.5629	0.236716	30.086
5057	Wed Mar 22 13:46:12 2017_x000D_	25.1784	20.5542	131.482	2.29479	2	55.0296	15.6714	13.5629	0.236716	30.2479
5058	Wed Mar 22 13:46:12 2017_x000D_	24.8565	20.2375	131.178	2.28949	2	55.0296	15.6714	13.5629	0.236716	30.5166
5059	Wed Mar 22 13:46:12 2017_x000D_	24.6382	19.9194	129.287	2.25649	2	55.0296	15.6714	13.5629	0.236716	30.6868
5060	Wed Mar 22 13:46:12 2017_x000D_	24.2082	19.4963	129.29	2.25653	2	56.3075	16.3746	19.5009	0.340355	32.2507
5061	Wed Mar 22 13:46:12 2017_x000D_	23.7711	18.8595	129.287	2.25649	2	56.3075	16.3746	19.5009	0.340355	32.6312
5062	Wed Mar 22 13:46:12 2017_x000D_	23.4449	18.4349	126.951	2.21571	2	56.3075	16.3746	19.5009	0.340355	32.9271
5063	Wed Mar 22 13:46:12 2017_x000D_	23.2294	18.2229	126.953	2.21574	2	56.3075	16.3746	19.5009	0.340355	33.1297
5064	Wed Mar 22 13:46:13 2017_x000D_	22.7914	17.5849	126.951	2.21572	2	57.5956	16.857	22.992	0.401285	34.8118
5065	Wed Mar 22 13:46:13 2017_x000D_	22.68	17.3717	129.284	2.25643	2	57.5956	16.857	22.992	0.401285	34.9194
5066	Wed Mar 22 13:46:13 2017_x000D_	22.4609	17.0526	131.168	2.28931	2	57.5956	16.857	22.992	0.401285	35.1352
5067	Wed Mar 22 13:46:13 2017_x000D_	22.0256	16.5203	129.283	2.25641	2	57.5956	16.857	22.992	0.401285	35.5716
5068	Wed Mar 22 13:46:13 2017_x000D_	21.8095	16.3076	129.284	2.25643	2	57.5956	16.857	22.992	0.401285	35.7903
5069	Wed Mar 22 13:46:13 2017_x000D_	21.3738	15.775	131.167	2.2893	2	58.6546	17.553	20.3851	0.355788	37.3232
5070	Wed Mar 22 13:46:13 2017_x000D_	21.1575	15.562	131.168	2.28931	2	58.6546	17.553	20.3851	0.355788	37.5499
5071	Wed Mar 22 13:46:13 2017_x000D_	20.8292	15.1352	133.378	2.32788	2	58.6546	17.553	20.3851	0.355788	37.9026
5072	Wed Mar 22 13:46:13 2017_x000D_	20.6126	14.922	133.378	2.32788	2	58.6546	17.553	20.3851	0.355788	38.1329
5073	Wed Mar 22 13:46:13 2017_x000D_	20.396	14.7086	133.378	2.32789	2	59.0803	17.7873	0	0	38.8066
5074	Wed Mar 22 13:46:13 2017_x000D_	20.2844	14.4948	131.166	2.28928	2	59.0803	17.7873	0	0	38.9354
5075	Wed Mar 22 13:46:13 2017_x000D_	19.8508	14.0678	131.168	2.28931	2	59.0803	17.7873	0	0	39.4054
5076	Wed Mar 22 13:46:13 2017_x000D_	19.7387	13.8536	133.374	2.32782	2	59.0803	17.7873	0	0	39.5378
5077	Wed Mar 22 13:46:13 2017_x000D_	19.3047	13.4262	133.375	2.32784	2	63.0267	17.4695	352.75	6.15664	43.9086
											0
											0
											0
											0
											0
											0
											0
