# Supplementary material for: Guppies Prefer to Follow Large (Robot) Leaders Irrespective of Own Size
Source: Front Bioeng Biotechnol. 2020 May 15;8:441. doi: 10.3389/fbioe.2020.00441 (PMC7243707; doi:10.3389/fbioe.2020.00441)
Supplement: Supplementary file 3 [file Data_Sheet_1.ZIP › Raw Data/ID12.xlsx]

## Sheet: WedMar22122637201
Framenumber	Current timestamp	Robo Position x	Robo Position y	Robo Angle deg	Robo Angle rad	Fish ID	Fish Position x	Fish Position y	Fish Angle deg	Fish Angle rad	Distance_between_subjects	Mean_Distance (L300 bis L1500)	Velocity_Robo	Velocity_Fish	Mean_velocity_Robo			Fish ID	Fish Position x	Fish Position y	Fish Angle deg	Fish Angle rad	Fish ID	Fish Position x	Fish Position y	Fish Angle deg	Fish Angle rad	Fish ID	Fish Position x	Fish Position y	Fish Angle deg	Fish Angle rad	Fish ID	Fish Position x	Fish Position y	Fish Angle deg	Fish Angle rad
24139	Wed Mar 22 12:26:48 2017_x000D_	16.2274	9.56275	-30.4116	-0.530783	2	12.1157	9.6633	161.821	2.82431	4.11293	23.7813	0	0	12.0586	14.0051
24140	Wed Mar 22 12:26:48 2017_x000D_	16.2274	9.56275	-30.4116	-0.530783	2	12.1157	9.6633	161.821	2.82431	4.11293		0	9.41507
24141	Wed Mar 22 12:26:48 2017_x000D_	16.2274	9.56275	-30.4116	-0.530783	2	12.3448	9.44881	115.077	2.00847	3.88427		9.19605	0
24142	Wed Mar 22 12:26:48 2017_x000D_	16.446	9.77764	-38.4277	-0.67069	2	12.3448	9.44881	115.077	2.00847	4.11436		9.19128	0
24143	Wed Mar 22 12:26:48 2017_x000D_	16.6642	9.99271	-38.4265	-0.670669	2	12.3448	9.44881	115.077	2.00847	4.35351		9.18756	0
24144	Wed Mar 22 12:26:48 2017_x000D_	16.8826	10.2074	-46.6408	-0.814035	2	12.3448	9.44881	115.077	2.00847	4.60077		18.367	9.41507
24145	Wed Mar 22 12:26:48 2017_x000D_	17.3189	10.6369	-54.7243	-0.955119	2	12.1157	9.6633	120.413	2.1016	5.2935		11.7398	0
24146	Wed Mar 22 12:26:48 2017_x000D_	17.5407	10.9593	-61.0915	-1.06625	2	12.1157	9.6633	120.413	2.1016	5.57766		17.5291	0
24147	Wed Mar 22 12:26:48 2017_x000D_	17.7696	11.4969	-67.4906	-1.17793	2	12.1157	9.6633	120.413	2.1016	5.94379		7.27837	0
24148	Wed Mar 22 12:26:48 2017_x000D_	17.8822	11.7118	-70.2052	-1.22531	2	12.1157	9.6633	120.413	2.1016	6.11955		10.2772	0
24149	Wed Mar 22 12:26:48 2017_x000D_	17.9983	12.0341	-73.7681	-1.2875	2	12.1157	9.6633	120.413	2.1016	6.34237		22.912	9.41507
24150	Wed Mar 22 12:26:48 2017_x000D_	18.1288	12.7866	-75.9071	-1.32483	2	12.3448	9.44881	115.198	2.01058	6.67799		11.7015	0
24151	Wed Mar 22 12:26:48 2017_x000D_	18.3498	13.108	-76.5304	-1.33571	2	12.3448	9.44881	115.198	2.01058	7.03205		22.8878	0
24152	Wed Mar 22 12:26:48 2017_x000D_	18.4802	13.8597	-78.8804	-1.37672	2	12.3448	9.44881	115.198	2.01058	7.55639		9.66233	0
24153	Wed Mar 22 12:26:48 2017_x000D_	18.4909	14.1816	-79.3541	-1.38499	2	12.3448	9.44881	115.198	2.01058	7.75718		12.8891	6.58836
24154	Wed Mar 22 12:26:48 2017_x000D_	18.5052	14.611	-79.3524	-1.38496	2	12.1253	9.4418	117.731	2.0548	8.2112		20.4926	0
24155	Wed Mar 22 12:26:48 2017_x000D_	18.7366	15.2537	-79.3553	-1.38501	2	12.1253	9.4418	117.731	2.0548	8.8027		9.66233	0
24156	Wed Mar 22 12:26:48 2017_x000D_	18.7473	15.5756	-78.8786	-1.37669	2	12.1253	9.4418	117.731	2.0548	9.02632		10.227	0
24157	Wed Mar 22 12:26:48 2017_x000D_	18.8629	15.8963	-76.5263	-1.33564	2	12.1253	9.4418	117.731	2.0548	9.33037		19.6439	6.65124
24158	Wed Mar 22 12:26:49 2017_x000D_	18.9892	16.5388	-79.3555	-1.38502	2	12.1157	9.6633	120.614	2.10511	9.72201		10.2316	0
24159	Wed Mar 22 12:26:49 2017_x000D_	19.1047	16.8597	-75.9059	-1.32481	2	12.1157	9.6633	120.614	2.10511	10.0317		19.6256	0
24160	Wed Mar 22 12:26:49 2017_x000D_	19.2309	17.5016	-78.8813	-1.37674	2	12.1157	9.6633	120.614	2.10511	10.5861		12.8501	0
24161	Wed Mar 22 12:26:49 2017_x000D_	19.2451	17.9297	-78.8795	-1.37671	2	12.1157	9.6633	120.614	2.10511	10.9161		23.4922	27.1117
24162	Wed Mar 22 12:26:49 2017_x000D_	19.4794	18.6769	-79.3578	-1.38506	2	12.9843	9.9128	124.35	2.17031	10.9085		9.63225	0
24163	Wed Mar 22 12:26:49 2017_x000D_	19.49	18.9978	-78.8804	-1.37672	2	12.9843	9.9128	124.35	2.17031	11.1741		22.7462	0
24164	Wed Mar 22 12:26:49 2017_x000D_	19.6193	19.7449	-76.5219	-1.33556	2	12.9843	9.9128	124.35	2.17031	11.8614		7.21814	0
24165	Wed Mar 22 12:26:49 2017_x000D_	19.7312	19.9579	-79.3581	-1.38506	2	12.9843	9.9128	124.35	2.17031	12.1006		12.8229	0
24166	Wed Mar 22 12:26:49 2017_x000D_	19.7452	20.3851	-79.3564	-1.38503	2	12.9843	9.9128	124.35	2.17031	12.4651		12.82	27.1117
24167	Wed Mar 22 12:26:49 2017_x000D_	19.7593	20.8122	-79.3547	-1.385	2	12.1157	9.6633	117.449	2.04988	13.5175		19.5556	0
24168	Wed Mar 22 12:26:49 2017_x000D_	19.8851	21.4518	-82.2428	-1.43541	2	12.1157	9.6633	117.449	2.04988	14.1185		20.3506	0
24169	Wed Mar 22 12:26:49 2017_x000D_	20.1153	22.0899	-82.2463	-1.43547	2	12.1157	9.6633	117.449	2.04988	14.7788		12.7989	0
24170	Wed Mar 22 12:26:49 2017_x000D_	20.1293	22.5163	-82.2452	-1.43545	2	12.1157	9.6633	117.449	2.04988	15.1465		12.7989	0
24171	Wed Mar 22 12:26:49 2017_x000D_	20.1433	22.9427	-82.2441	-1.43543	2	12.1157	9.6633	117.704	2.05432	15.5172		19.1863	0
24172	Wed Mar 22 12:26:49 2017_x000D_	20.1643	23.5819	-82.2425	-1.4354	2	12.1157	9.6633	117.704	2.05432	16.0782		13.2363	0
24173	Wed Mar 22 12:26:49 2017_x000D_	20.2828	24.0069	-85.1726	-1.48654	2	12.1157	9.6633	117.704	2.05432	16.5058		13.2232	0
24174	Wed Mar 22 12:26:49 2017_x000D_	20.4011	24.4315	-82.2455	-1.43545	2	12.1157	9.6633	117.704	2.05432	16.9336		19.1623	0
24175	Wed Mar 22 12:26:49 2017_x000D_	20.422	25.0699	-82.2439	-1.43543	2	12.1157	9.6633	120.665	2.106	17.5031		12.7689	0
24176	Wed Mar 22 12:26:49 2017_x000D_	20.436	25.4953	-82.2428	-1.43541	2	12.1157	9.6633	120.665	2.106	17.8852		19.4733	0
24177	Wed Mar 22 12:26:49 2017_x000D_	20.5613	26.1322	-85.1749	-1.48658	2	12.1157	9.6633	120.665	2.106	18.5082		12.7568	0
24178	Wed Mar 22 12:26:49 2017_x000D_	20.5752	26.5572	-85.1744	-1.48657	2	12.1157	9.6633	120.665	2.106	18.8936		19.1292	0
24179	Wed Mar 22 12:26:50 2017_x000D_	20.596	27.1945	-85.1736	-1.48656	2	12.1157	9.6633	117.704	2.05432	19.4746		6.37546	0
24180	Wed Mar 22 12:26:50 2017_x000D_	20.603	27.4069	-85.1733	-1.48655	2	12.1157	9.6633	117.704	2.05432	19.669		19.1172	0
24181	Wed Mar 22 12:26:50 2017_x000D_	20.6238	28.0438	-85.1726	-1.48654	2	12.1157	9.6633	117.704	2.05432	20.2541		9.5481	0
24182	Wed Mar 22 12:26:50 2017_x000D_	20.6342	28.3619	-85.3196	-1.48911	2	12.1157	9.6633	117.704	2.05432	20.5476		7.15666	0
24183	Wed Mar 22 12:26:50 2017_x000D_	20.7455	28.5729	-88.1305	-1.53817	2	12.1157	9.6633	117.704	2.05432	20.7857		9.55709	0
24184	Wed Mar 22 12:26:50 2017_x000D_	20.7559	28.8913	-88.1305	-1.53817	2	12.1157	9.6633	120.87	2.10958	21.0801		12.7297	0
24185	Wed Mar 22 12:26:50 2017_x000D_	20.7697	29.3154	-88.1305	-1.53817	2	12.1157	9.6633	120.87	2.10958	21.4732		6.36337	0
24186	Wed Mar 22 12:26:50 2017_x000D_	20.7766	29.5274	-88.1305	-1.53817	2	12.1157	9.6633	120.87	2.10958	21.6701		13.1572	0
24187	Wed Mar 22 12:26:50 2017_x000D_	20.8946	29.9498	-85.1751	-1.48659	2	12.1157	9.6633	120.87	2.10958	22.1046		7.03185	0
24188	Wed Mar 22 12:26:50 2017_x000D_	20.7972	30.163	-82.236	-1.43529	2	12.1157	9.6633	120.693	2.10648	22.2622		13.1506	0
24189	Wed Mar 22 12:26:50 2017_x000D_	20.9151	30.5852	-79.337	-1.38469	2	12.1157	9.6633	120.693	2.10648	22.697		6.35109	0
24190	Wed Mar 22 12:26:50 2017_x000D_	20.9217	30.7968	-73.698	-1.28627	2	12.1157	9.6633	120.693	2.10648	22.8948		3.17545	0
24191	Wed Mar 22 12:26:50 2017_x000D_	20.9249	30.9026	-67.3503	-1.17549	2	12.1157	9.6633	120.693	2.10648	22.9937		4.49986	0
24192	Wed Mar 22 12:26:50 2017_x000D_	20.8172	30.7982	-63.4976	-1.10824	2	12.1157	9.6633	120.693	2.10648	22.8561		4.51289	0
24193	Wed Mar 22 12:26:50 2017_x000D_	20.7088	30.6939	-46.2358	-0.806967	2	12.1157	9.6633	120.576	2.10445	22.7184		0.0108167	0
24194	Wed Mar 22 12:26:50 2017_x000D_	20.7085	30.6941	-37.9266	-0.661944	2	12.1157	9.6633	120.576	2.10445	22.7185		3.13857	0
24195	Wed Mar 22 12:26:50 2017_x000D_	20.6039	30.6961	-23.3676	-0.407842	2	12.1157	9.6633	120.576	2.10445	22.681		3.12942	0
24196	Wed Mar 22 12:26:50 2017_x000D_	20.4996	30.6978	-16.933	-0.295537	2	12.1157	9.6633	120.576	2.10445	22.6438		3.20014	0
24197	Wed Mar 22 12:26:50 2017_x000D_	20.5035	30.8044	-2.29254	-0.0400124	2	12.1157	9.6633	120.665	2.106	22.7443		3.16945	0
24198	Wed Mar 22 12:26:50 2017_x000D_	20.5003	30.6988	6.88571	0.120178	2	12.1157	9.6633	120.665	2.106	22.645		6.26145	0
24199	Wed Mar 22 12:26:50 2017_x000D_	20.709	30.6963	18.6708	0.325866	2	12.1157	9.6633	120.665	2.106	22.7207		3.13528	0
24200	Wed Mar 22 12:26:50 2017_x000D_	20.8135	30.6949	25.2741	0.441116	2	12.1157	9.6633	120.665	2.106	22.7592		9.84935	0
24201	Wed Mar 22 12:26:51 2017_x000D_	21.1228	30.5848	29.3118	0.511588	2	12.1157	9.6633	120.665	2.106	22.778		18.1472	0
24202	Wed Mar 22 12:26:51 2017_x000D_	21.6333	30.2603	33.5249	0.58512	2	12.1157	9.6633	120.665	2.106	22.6897		11.2136	0
24203	Wed Mar 22 12:26:51 2017_x000D_	21.9385	30.0445	31.9457	0.557557	2	12.1157	9.6633	120.665	2.106	22.6248		25.0742	0
24204	Wed Mar 22 12:26:51 2017_x000D_	22.6534	29.6115	33.5252	0.585125	2	12.1157	9.6633	120.665	2.106	22.5604		11.2094	0
24205	Wed Mar 22 12:26:51 2017_x000D_	22.9585	29.3958	31.9455	0.557555	2	12.1157	9.6633	117.464	2.05013	22.5153		13.8927	0
24206	Wed Mar 22 12:26:51 2017_x000D_	23.3676	29.1788	31.946	0.557562	2	12.1157	9.6633	117.464	2.05013	22.5269		24.3128	0
24207	Wed Mar 22 12:26:51 2017_x000D_	23.9744	28.6416	29.3072	0.511508	2	12.1157	9.6633	117.464	2.05013	22.3787		13.886	0
24208	Wed Mar 22 12:26:51 2017_x000D_	24.3833	28.4247	29.3074	0.51151	2	12.1157	9.6633	117.464	2.05013	22.4162		11.1986	0
24209	Wed Mar 22 12:26:51 2017_x000D_	24.6881	28.2092	27.9381	0.487612	2	12.1157	9.6633	117.464	2.05013	22.4057		23.6339	0
24210	Wed Mar 22 12:26:51 2017_x000D_	25.4051	27.8828	26.537	0.463159	2	12.1157	9.6633	117.464	2.05013	22.5512		13.8726	0
24211	Wed Mar 22 12:26:51 2017_x000D_	25.8136	27.6661	26.5368	0.463155	2	12.1157	9.6633	117.464	2.05013	22.6215		20.8054	0
24212	Wed Mar 22 12:26:51 2017_x000D_	26.4263	27.3412	29.3083	0.511526	2	12.1157	9.6633	117.464	2.05013	22.7443		13.8645	0
24213	Wed Mar 22 12:26:51 2017_x000D_	26.8346	27.1247	29.3084	0.511529	2	12.1157	9.6633	117.464	2.05013	22.8374		20.792	0
24214	Wed Mar 22 12:26:51 2017_x000D_	27.4469	26.8	31.9479	0.557596	2	12.1157	9.6633	120.87	2.10958	22.9937		13.8551	0
24215	Wed Mar 22 12:26:51 2017_x000D_	27.8549	26.5836	31.9484	0.557604	2	12.1157	9.6633	120.87	2.10958	23.1089		8.80369	0
24216	Wed Mar 22 12:26:51 2017_x000D_	28.0557	26.3696	31.9473	0.557586	2	12.1157	9.6633	120.87	2.10958	23.0908		12.7642	0
24217	Wed Mar 22 12:26:51 2017_x000D_	28.4666	26.2592	29.3091	0.51154	2	12.1157	9.6633	120.87	2.10958	23.2975		18.0721	498.59
24218	Wed Mar 22 12:26:51 2017_x000D_	28.9749	25.9359	33.5308	0.585222	2	20.7175	23.8838	120.87	2.10958	8.50857		8.79945	0
24219	Wed Mar 22 12:26:51 2017_x000D_	29.1756	25.722	33.5299	0.585207	2	20.7175	23.8838	120.87	2.10958	8.65554		20.7611	0
24220	Wed Mar 22 12:26:51 2017_x000D_	29.787	25.3978	36.1003	0.630068	2	20.7175	23.8838	120.87	2.10958	9.195		22.339	0
24221	Wed Mar 22 12:26:51 2017_x000D_	30.395	24.9679	36.1004	0.630071	2	20.7175	23.8838	120.87	2.10958	9.73803		8.79521	0
24222	Wed Mar 22 12:26:52 2017_x000D_	30.5956	24.7541	36.0998	0.63006	2	20.7175	23.8838	120.87	2.10958	9.91636		13.8295	0
24223	Wed Mar 22 12:26:52 2017_x000D_	31.0029	24.5382	36.1005	0.630073	2	20.7175	23.8838	100.309	1.75073	10.3062		22.324	0
24224	Wed Mar 22 12:26:52 2017_x000D_	31.6105	24.1086	36.1006	0.630075	2	20.7175	23.8838	100.309	1.75073	10.8953		8.79316	0
24225	Wed Mar 22 12:26:52 2017_x000D_	31.811	23.8948	36.1	0.630065	2	20.7175	23.8838	100.309	1.75073	11.0935		13.8188	0
24226	Wed Mar 22 12:26:52 2017_x000D_	32.218	23.6791	36.1008	0.630077	2	20.7175	23.8838	100.309	1.75073	11.5023		17.5799	14.6433
24227	Wed Mar 22 12:26:52 2017_x000D_	32.6189	23.2517	36.0995	0.630055	2	21.1457	24.1181	72.1673	1.25956	11.5059		11.1512	0
24228	Wed Mar 22 12:26:52 2017_x000D_	32.9224	23.0371	34.4527	0.601313	2	21.1457	24.1181	72.1673	1.25956	11.8262		19.8444	0
24229	Wed Mar 22 12:26:52 2017_x000D_	33.4265	22.6088	36.099	0.630047	2	21.1457	24.1181	72.1673	1.25956	12.3732		13.8053	0
24230	Wed Mar 22 12:26:52 2017_x000D_	33.8331	22.3933	36.0998	0.63006	2	21.1457	24.1181	72.1673	1.25956	12.8041		22.294	60.4358
24231	Wed Mar 22 12:26:52 2017_x000D_	34.4399	21.9643	36.0999	0.630062	2	23.0966	24.6204	59.951	1.04634	11.6501		11.1386	0
24232	Wed Mar 22 12:26:52 2017_x000D_	34.7431	21.75	34.4523	0.601307	2	23.0966	24.6204	59.951	1.04634	11.995		22.2832	0
24233	Wed Mar 22 12:26:52 2017_x000D_	35.3496	21.3212	34.4522	0.601304	2	23.0966	24.6204	59.951	1.04634	12.6894		8.78249	0
24234	Wed Mar 22 12:26:52 2017_x000D_	35.5499	21.1077	34.4514	0.601291	2	23.0966	24.6204	59.951	1.04634	12.9392		11.1404	19.7104
24235	Wed Mar 22 12:26:52 2017_x000D_	35.8531	20.8933	36.0995	0.630056	2	23.7533	24.6407	59.951	1.04634	12.6668		9.73333	0
24236	Wed Mar 22 12:26:52 2017_x000D_	36.1589	20.7849	31.941	0.557476	2	23.7533	24.6407	59.951	1.04634	12.991		20.6724	0
24237	Wed Mar 22 12:26:52 2017_x000D_	36.7678	20.4623	34.4534	0.601325	2	23.7533	24.6407	59.951	1.04634	13.6688		8.77401	0
24238	Wed Mar 22 12:26:52 2017_x000D_	36.9679	20.249	34.4526	0.601311	2	23.7533	24.6407	59.951	1.04634	13.9253		22.2574	0
24239	Wed Mar 22 12:26:52 2017_x000D_	37.5737	19.8207	34.4525	0.601309	2	23.7533	24.6407	59.951	1.04634	14.6368		11.132	105.743
24240	Wed Mar 22 12:26:52 2017_x000D_	37.8767	19.6065	36.1013	0.630086	2	27.235	25.19	54.4532	0.950387	12.0175		22.2466	0
24241	Wed Mar 22 12:26:52 2017_x000D_	38.4822	19.1784	36.1014	0.630089	2	27.235	25.19	54.4532	0.950387	12.753		8.77196	0
24242	Wed Mar 22 12:26:52 2017_x000D_	38.6822	18.9651	36.1008	0.630077	2	27.235	25.19	54.4532	0.950387	13.0303		9.71519	0
24243	Wed Mar 22 12:26:52 2017_x000D_	38.9875	18.8571	36.8306	0.642815	2	27.235	25.19	54.4532	0.950387	13.3502		17.9656	72.6158
24244	Wed Mar 22 12:26:53 2017_x000D_	39.4928	18.5357	36.1023	0.630104	2	29.6511	25.0437	48.5947	0.848138	11.7989		8.76553	0
24245	Wed Mar 22 12:26:53 2017_x000D_	39.6927	18.3226	36.1017	0.630093	2	29.6511	25.0437	48.5947	0.848138	12.0833		7.00753	0
24246	Wed Mar 22 12:26:53 2017_x000D_	39.7899	18.1102	34.4505	0.601275	2	29.6511	25.0437	48.5947	0.848138	12.2829		13.7529	0
24247	Wed Mar 22 12:26:53 2017_x000D_	40.195	17.8956	34.4511	0.601286	2	29.6511	25.0437	48.5947	0.848138	12.7385		13.7489	68.8545
24248	Wed Mar 22 12:26:53 2017_x000D_	40.6	17.6811	34.4518	0.601298	2	31.868	24.4495	23.3703	0.407888	11.048		6.87109	0
24249	Wed Mar 22 12:26:53 2017_x000D_	40.8024	17.5739	31.9372	0.55741	2	31.868	24.4495	23.3703	0.407888	11.2737		6.86844	0
24250	Wed Mar 22 12:26:53 2017_x000D_	41.0047	17.4667	29.2853	0.511125	2	31.868	24.4495	23.3703	0.407888	11.4995		4.37654	0
24251	Wed Mar 22 12:26:53 2017_x000D_	41.1044	17.3602	25.2134	0.440057	2	31.868	24.4495	23.3703	0.407888	11.6434		7.008	68.1316
24252	Wed Mar 22 12:26:53 2017_x000D_	41.2012	17.1476	12.6854	0.221402	2	33.8859	23.4075	352.345	6.14958	9.62808		3.08704	0
24253	Wed Mar 22 12:26:53 2017_x000D_	41.0983	17.1481	6.27797	0.109571	2	33.8859	23.4075	352.345	6.14958	9.54981		3.15969	0
24254	Wed Mar 22 12:26:53 2017_x000D_	41.1005	17.2534	-8.40897	-0.146764	2	33.8859	23.4075	352.345	6.14958	9.48279		0.0108167	0
24255	Wed Mar 22 12:26:53 2017_x000D_	41.1003	17.2531	-14.0401	-0.245045	2	33.8859	23.4075	352.345	6.14958	9.48284		4.40212	0
24256	Wed Mar 22 12:26:53 2017_x000D_	41.2005	17.1459	-30.6348	-0.534678	2	33.8859	23.4075	352.345	6.14958	9.62866		4.46114	29.5738
24257	Wed Mar 22 12:26:53 2017_x000D_	41.3058	17.2509	-34.6633	-0.60499	2	34.7805	22.9934	345.308	6.02676	8.69229		6.98057	0
24258	Wed Mar 22 12:26:53 2017_x000D_	41.5137	17.3554	-40.6994	-0.710339	2	34.7805	22.9934	345.308	6.02676	8.78197		15.6822	0
24259	Wed Mar 22 12:26:53 2017_x000D_	41.9314	17.6697	-51.2368	-0.894251	2	34.7805	22.9934	345.308	6.02676	8.915		6.34107	0
24260	Wed Mar 22 12:26:53 2017_x000D_	41.9368	17.881	-59.1991	-1.03322	2	34.7805	22.9934	345.308	6.02676	8.79484		13.3749	23.8897
24261	Wed Mar 22 12:26:53 2017_x000D_	42.2521	18.1962	-68.1124	-1.18879	2	35.4565	22.5725	315	5.49779	8.08283		7.10021	0
24262	Wed Mar 22 12:26:53 2017_x000D_	42.3597	18.407	-70.829	-1.2362	2	35.4565	22.5725	315	5.49779	8.0626		9.51595	0
24263	Wed Mar 22 12:26:53 2017_x000D_	42.3676	18.7241	-77.1376	-1.34631	2	35.4565	22.5725	315	5.49779	7.91034		13.111	0
24264	Wed Mar 22 12:26:53 2017_x000D_	42.4805	19.1463	-85.7044	-1.49582	2	35.4565	22.5725	315	5.49779	7.81508		12.6756	20.8632
24265	Wed Mar 22 12:26:54 2017_x000D_	42.4906	19.5687	-85.7039	-1.49582	2	36.1225	22.3723	315	5.49779	6.95794		22.4377	0
24266	Wed Mar 22 12:26:54 2017_x000D_	42.6108	20.3069	-88.6206	-1.54672	2	36.1225	22.3723	315	5.49779	6.80911		12.6636	0
24267	Wed Mar 22 12:26:54 2017_x000D_	42.6209	20.7289	-88.6207	-1.54672	2	36.1225	22.3723	315	5.49779	6.70298		12.6637	0
24268	Wed Mar 22 12:26:54 2017_x000D_	42.6311	21.1509	-88.6207	-1.54672	2	36.1225	22.3723	315	5.49779	6.62221		25.4449	0
24269	Wed Mar 22 12:26:54 2017_x000D_	42.5492	21.9951	-85.8465	-1.4983	2	36.1225	22.3723	315	5.49779	6.43776		9.49474	6.62779
24270	Wed Mar 22 12:26:54 2017_x000D_	42.5568	22.3115	-85.7006	-1.49576	2	36.1325	22.1516	346.987	6.05607	6.42629		22.3735	0
24271	Wed Mar 22 12:26:54 2017_x000D_	42.6766	23.0476	-83.0916	-1.45022	2	36.1325	22.1516	346.987	6.05607	6.60515		9.48574	0
24272	Wed Mar 22 12:26:54 2017_x000D_	42.6842	23.3637	-82.8021	-1.44517	2	36.1325	22.1516	346.987	6.05607	6.66288		19.2361	0
24273	Wed Mar 22 12:26:54 2017_x000D_	42.8014	23.9941	-79.9364	-1.39515	2	36.1325	22.1516	346.987	6.05607	6.91875		9.98768	20.8632
24274	Wed Mar 22 12:26:54 2017_x000D_	42.9109	24.3085	-77.6775	-1.35573	2	36.7985	21.9514	349.074	6.09248	6.55113		9.99052	0
24275	Wed Mar 22 12:26:54 2017_x000D_	43.0204	24.623	-74.3578	-1.29779	2	36.7985	21.9514	349.074	6.09248	6.77122		16.1144	0
24276	Wed Mar 22 12:26:54 2017_x000D_	43.1349	25.1478	-70.7844	-1.23542	2	36.7985	21.9514	349.074	6.09248	7.09697		9.97155	0
24277	Wed Mar 22 12:26:54 2017_x000D_	43.2442	25.4617	-69.0506	-1.20516	2	36.7985	21.9514	349.074	6.09248	7.33957		9.98103	0
24278	Wed Mar 22 12:26:54 2017_x000D_	43.3536	25.7759	-65.4258	-1.1419	2	36.7985	21.9514	349.074	6.09248	7.58921		16.0926	0
24279	Wed Mar 22 12:26:54 2017_x000D_	43.4679	26.3	-61.5983	-1.07509	2	36.7985	21.9514	349.074	6.09248	7.96186		14.0758	0
24280	Wed Mar 22 12:26:54 2017_x000D_	43.6816	26.7177	-61.598	-1.07509	2	36.7985	21.9514	349.074	6.09248	8.37226		22.6239	0
24281	Wed Mar 22 12:26:54 2017_x000D_	44.1039	27.3425	-61.6005	-1.07513	2	36.7985	21.9514	349.074	6.09248	9.07925		7.02511	20.8612
24282	Wed Mar 22 12:26:54 2017_x000D_	44.2105	27.551	-59.0975	-1.03145	2	37.4644	21.7511	345.139	6.02381	8.89656		22.5939	0
24283	Wed Mar 22 12:26:54 2017_x000D_	44.6322	28.175	-59.0989	-1.03147	2	37.4644	21.7511	345.139	6.02381	9.62517		15.6416	0
24284	Wed Mar 22 12:26:54 2017_x000D_	44.9473	28.5904	-61.6054	-1.07522	2	37.4644	21.7511	345.139	6.02381	10.1375		9.94025	0
24285	Wed Mar 22 12:26:54 2017_x000D_	45.0563	28.9033	-65.4338	-1.14203	2	37.4644	21.7511	345.139	6.02381	10.4303		21.0379	0
24286	Wed Mar 22 12:26:55 2017_x000D_	45.3759	29.5275	-68.071	-1.18806	2	37.4644	21.7511	345.139	6.02381	11.0934		11.2654	6.55817
24287	Wed Mar 22 12:26:55 2017_x000D_	45.5862	29.8386	-69.0699	-1.2055	2	37.6829	21.7579	0	0	11.3031		9.42255	0
24288	Wed Mar 22 12:26:55 2017_x000D_	45.5935	30.1526	-68.0701	-1.18805	2	37.6829	21.7579	0	0	11.5347		22.8479	0
24289	Wed Mar 22 12:26:55 2017_x000D_	45.8136	30.8817	-74.3867	-1.29829	2	37.6829	21.7579	0	0	12.221		7.00102	0
24290	Wed Mar 22 12:26:55 2017_x000D_	45.92	31.0894	-77.1573	-1.34665	2	37.6829	21.7579	0	0	12.447		22.8177	19.6835
24291	Wed Mar 22 12:26:55 2017_x000D_	46.1396	31.8176	-77.7202	-1.35647	2	38.3387	21.7783	11.4568	0.199958	12.7138		9.91081	0
24292	Wed Mar 22 12:26:55 2017_x000D_	46.2482	32.1296	-79.9886	-1.39607	2	38.3387	21.7783	11.4568	0.199958	13.0273		18.7909	0
24293	Wed Mar 22 12:26:55 2017_x000D_	46.2625	32.7558	-79.9861	-1.39602	2	38.3387	21.7783	11.4568	0.199958	13.5385		9.38642	0
24294	Wed Mar 22 12:26:55 2017_x000D_	46.2696	33.0686	-80.4137	-1.40348	2	38.3387	21.7783	11.4568	0.199958	13.7975		9.90231	64.3419
24295	Wed Mar 22 12:26:55 2017_x000D_	46.3782	33.3803	-82.8628	-1.44623	2	40.2648	22.7217	17.7929	0.310544	12.2874		19.0345	0
24296	Wed Mar 22 12:26:55 2017_x000D_	46.4936	34.0042	-79.9864	-1.39603	2	40.2648	22.7217	17.7929	0.310544	12.8877		6.25366	0
24297	Wed Mar 22 12:26:55 2017_x000D_	46.4984	34.2126	-79.9856	-1.39601	2	40.2648	22.7217	17.7929	0.310544	13.0728		15.9371	0
24298	Wed Mar 22 12:26:55 2017_x000D_	46.6113	34.7317	-77.7158	-1.3564	2	40.2648	22.7217	17.7929	0.310544	13.5837		9.38042	0
24299	Wed Mar 22 12:26:55 2017_x000D_	46.6184	35.0443	-77.1518	-1.34655	2	40.2648	22.7217	17.7929	0.310544	13.8642		12.878	43.8082
24300	Wed Mar 22 12:26:55 2017_x000D_	46.7289	35.4591	-74.3765	-1.29812	2	41.5451	23.424	17.7779	0.310283	13.104		3.11783	0
24301	Wed Mar 22 12:26:55 2017_x000D_	46.7313	35.563	-75.0637	-1.31011	2	41.5451	23.424	17.7779	0.310283	13.2005		4.37846	0
24302	Wed Mar 22 12:26:55 2017_x000D_	46.835	35.6657	-77.1538	-1.34659	2	41.5451	23.424	17.7779	0.310283	13.3358		6.9264	0
24303	Wed Mar 22 12:26:55 2017_x000D_	46.7384	35.8754	-74.3736	-1.29806	2	41.5451	23.424	17.7779	0.310283	13.491		13.9081	43.7933
24304	Wed Mar 22 12:26:55 2017_x000D_	46.9498	36.288	-69.0379	-1.20494	2	42.825	24.126	19.8977	0.347281	12.8424		9.86338	0
24305	Wed Mar 22 12:26:55 2017_x000D_	47.0579	36.5985	-65.3894	-1.14126	2	42.825	24.126	19.8977	0.347281	13.1712		6.95263	0
24306	Wed Mar 22 12:26:55 2017_x000D_	47.1633	36.8049	-55.0481	-0.960771	2	42.825	24.126	19.8977	0.347281	13.4006		6.9486	0
24307	Wed Mar 22 12:26:55 2017_x000D_	47.2686	37.0112	-44.6688	-0.779618	2	42.825	24.126	19.8977	0.347281	13.6299		8.72295	38.0534
24308	Wed Mar 22 12:26:56 2017_x000D_	47.4751	37.2159	-36.5536	-0.63798	2	43.8861	24.821	20.4921	0.357655	12.904		4.37207	0
24309	Wed Mar 22 12:26:56 2017_x000D_	47.5785	37.3186	-27.5203	-0.480319	2	43.8861	24.821	20.4921	0.357655	13.0316		9.62087	0
24310	Wed Mar 22 12:26:56 2017_x000D_	47.8835	37.4177	-16.1444	-0.281774	2	43.8861	24.821	20.4921	0.357655	13.2158		0	0
24311	Wed Mar 22 12:26:56 2017_x000D_	47.8835	37.4177	-16.1444	-0.281774	2	43.8861	24.821	20.4921	0.357655	13.2158		12.5481	14.5902
24312	Wed Mar 22 12:26:56 2017_x000D_	48.2902	37.5154	-1.96475	-0.0342914	2	44.3125	25.0549	14.6918	0.256421	13.08		6.83044	0
24313	Wed Mar 22 12:26:56 2017_x000D_	48.4945	37.6159	0.981455	0.0171296	2	44.3125	25.0549	14.6918	0.256421	13.2389		12.4986	0
24314	Wed Mar 22 12:26:56 2017_x000D_	48.8962	37.5054	9.75784	0.170306	2	44.3125	25.0549	14.6918	0.256421	13.2675		9.08534	0
24315	Wed Mar 22 12:26:56 2017_x000D_	49.199	37.5002	10.2137	0.178263	2	44.3125	25.0549	14.6918	0.256421	13.3702		24.3936	0
24316	Wed Mar 22 12:26:56 2017_x000D_	50.0036	37.3828	13.2154	0.230652	2	44.3125	25.0549	14.6918	0.256421	13.5781		9.57282	38.0426
24317	Wed Mar 22 12:26:56 2017_x000D_	50.3035	37.2738	9.75813	0.170311	2	45.3733	25.7497	24.768	0.432284	12.5344		24.9431	0
24318	Wed Mar 22 12:26:56 2017_x000D_	51.105	37.0527	9.75598	0.170274	2	45.3733	25.7497	24.768	0.432284	12.6732		12.0827	0
24319	Wed Mar 22 12:26:56 2017_x000D_	51.5077	37.0459	9.75755	0.170301	2	45.3733	25.7497	24.768	0.432284	12.8544		12.4589	0
24320	Wed Mar 22 12:26:56 2017_x000D_	51.908	36.9353	6.84982	0.119552	2	45.3733	25.7497	24.768	0.432284	12.9545		18.1016	46.1831
24321	Wed Mar 22 12:26:56 2017_x000D_	52.5113	36.925	0.962901	0.0168058	2	46.4131	26.8849	26.5714	0.463759	11.747		12.0647	0
24322	Wed Mar 22 12:26:56 2017_x000D_	52.9134	36.9183	0.962924	0.0168062	2	46.4131	26.8849	26.5714	0.463759	11.955		18.0896	0
24323	Wed Mar 22 12:26:56 2017_x000D_	53.5163	36.9081	0.962932	0.0168063	2	46.4131	26.8849	26.5714	0.463759	12.2849		12.0527	0
24324	Wed Mar 22 12:26:56 2017_x000D_	53.918	36.9014	0.9629	0.0168058	2	46.4131	26.8849	26.5714	0.463759	12.5161		24.0904	61.5043
24325	Wed Mar 22 12:26:56 2017_x000D_	54.7209	36.8879	0.96289	0.0168056	2	48.107	28.0398	19.8977	0.347281	11.0468		6.01886	0
24326	Wed Mar 22 12:26:56 2017_x000D_	54.9215	36.8845	0.962928	0.0168063	2	48.107	28.0398	19.8977	0.347281	11.1654		12.0347	0
24327	Wed Mar 22 12:26:56 2017_x000D_	55.3226	36.8778	0.962951	0.0168067	2	48.107	28.0398	19.8977	0.347281	11.4094		21.045	0
24328	Wed Mar 22 12:26:56 2017_x000D_	56.024	36.866	0.962903	0.0168058	2	48.107	28.0398	19.8977	0.347281	11.8567		9.0223	32.5976
24329	Wed Mar 22 12:26:57 2017_x000D_	56.3247	36.8609	0.962867	0.0168052	2	48.9486	28.7271	26.9146	0.469749	10.9802		12.0167	0
24330	Wed Mar 22 12:26:57 2017_x000D_	56.7252	36.8542	0.962889	0.0168056	2	48.9486	28.7271	26.9146	0.469749	11.2483		18.0175	0
24331	Wed Mar 22 12:26:57 2017_x000D_	57.3257	36.8441	0.962947	0.0168066	2	48.9486	28.7271	26.9146	0.469749	11.6645		12.0047	0
24332	Wed Mar 22 12:26:57 2017_x000D_	57.7258	36.8374	0.962913	0.016806	2	48.9486	28.7271	26.9146	0.469749	11.9506		23.9944	0
24333	Wed Mar 22 12:26:57 2017_x000D_	58.5255	36.8239	0.962899	0.0168057	2	48.9486	28.7271	26.9146	0.469749	12.5409		8.98625	49.6285
24334	Wed Mar 22 12:26:57 2017_x000D_	58.825	36.8189	0.962914	0.016806	2	50.4441	29.4343	8.63681	0.150741	11.1701		20.979	0
24335	Wed Mar 22 12:26:57 2017_x000D_	59.5242	36.8071	0.96292	0.0168061	2	50.4441	29.4343	8.63681	0.150741	11.6964		11.9777	0
24336	Wed Mar 22 12:26:57 2017_x000D_	59.9234	36.8004	0.962884	0.0168055	2	50.4441	29.4343	8.63681	0.150741	12.0049		8.97125	0
24337	Wed Mar 22 12:26:57 2017_x000D_	60.2224	36.7954	0.962914	0.016806	2	50.4441	29.4343	8.63681	0.150741	12.2393		21.1769	23.4855
24338	Wed Mar 22 12:26:57 2017_x000D_	60.9189	36.6806	3.92393	0.0684854	2	51.0774	29.8945	17.7615	0.309997	11.9543		11.9627	0
24339	Wed Mar 22 12:26:57 2017_x000D_	61.3176	36.6739	3.92455	0.0684963	2	51.0774	29.8945	17.7615	0.309997	12.281		11.9537	0
24340	Wed Mar 22 12:26:57 2017_x000D_	61.716	36.6672	3.92516	0.068507	2	51.0774	29.8945	17.7615	0.309997	12.6115		20.9039	0
24341	Wed Mar 22 12:26:57 2017_x000D_	62.4127	36.6555	3.78519	0.0660641	2	51.0774	29.8945	17.7615	0.309997	13.1985		8.96226	35.0834
24342	Wed Mar 22 12:26:57 2017_x000D_	62.7114	36.6505	3.9266	0.0685321	2	52.1467	30.368	10.9264	0.190702	12.2916		20.8829	0
24343	Wed Mar 22 12:26:57 2017_x000D_	63.4074	36.6389	3.78661	0.0660888	2	52.1467	30.368	10.9264	0.190702	12.889		11.9297	0
24344	Wed Mar 22 12:26:57 2017_x000D_	63.805	36.6322	3.78716	0.0660984	2	52.1467	30.368	10.9264	0.190702	13.2347		9.47235	0
24345	Wed Mar 22 12:26:57 2017_x000D_	64.1017	36.5242	6.87869	0.120056	2	52.1467	30.368	10.9264	0.190702	13.447		18.1455	0
24346	Wed Mar 22 12:26:57 2017_x000D_	64.6959	36.4112	3.92371	0.0684816	2	52.1467	30.368	10.9264	0.190702	13.9285		9.449	9.2218
24347	Wed Mar 22 12:26:57 2017_x000D_	64.9952	36.5093	6.60098	0.115209	2	52.3543	30.5947	19.8977	0.347281	13.9562		18.1307	0
24348	Wed Mar 22 12:26:57 2017_x000D_	65.5889	36.3963	3.78378	0.0660394	2	52.3543	30.5947	19.8977	0.347281	14.4504		8.93226	0
24349	Wed Mar 22 12:26:57 2017_x000D_	65.8866	36.3913	3.92544	0.0685118	2	52.3543	30.5947	19.8977	0.347281	14.7215		14.867	0
24350	Wed Mar 22 12:26:58 2017_x000D_	66.3821	36.3831	3.78492	0.0660594	2	52.3543	30.5947	19.8977	0.347281	15.1751		5.94682	23.4747
24351	Wed Mar 22 12:26:58 2017_x000D_	66.5803	36.3798	3.78517	0.0660638	2	52.9873	31.0547	15.869	0.276966	14.5988		11.8906	0
24352	Wed Mar 22 12:26:58 2017_x000D_	66.9766	36.3732	3.78578	0.0660743	2	52.9873	31.0547	15.869	0.276966	14.9662		0	0
24353	Wed Mar 22 12:26:58 2017_x000D_	66.9766	36.3732	3.78578	0.0660743	2	52.9873	31.0547	15.869	0.276966	14.9662		12.2722	0
24354	Wed Mar 22 12:26:58 2017_x000D_	67.3742	36.4694	0.95674	0.0166983	2	52.9873	31.0547	15.869	0.276966	15.3721		6.69966	79.8175
24355	Wed Mar 22 12:26:58 2017_x000D_	67.5706	36.3631	-1.87994	-0.0328111	2	55.6234	30.6946	0	0	13.2237		15.1594	0
24356	Wed Mar 22 12:26:58 2017_x000D_	68.067	36.4576	-4.97945	-0.0869078	2	55.6234	30.6946	0	0	13.7133		4.2837	0
24357	Wed Mar 22 12:26:58 2017_x000D_	68.1642	36.353	-7.49692	-0.130846	2	55.6234	30.6946	0	0	13.7582		3.10828	0
24358	Wed Mar 22 12:26:58 2017_x000D_	68.1628	36.2494	-22.7122	-0.396404	2	55.6234	30.6946	0	0	13.7147		0.0127279	60.543
24359	Wed Mar 22 12:26:58 2017_x000D_	68.1631	36.2491	-30.534	-0.53292	2	57.6054	30.3146	353.274	6.16579	12.1113		0.0182483	0
24360	Wed Mar 22 12:26:58 2017_x000D_	68.1632	36.2485	-43.2516	-0.754883	2	57.6054	30.3146	353.274	6.16579	12.1111		0.0108167	0
24361	Wed Mar 22 12:26:58 2017_x000D_	68.1635	36.2483	-51.1239	-0.89228	2	57.6054	30.3146	353.274	6.16579	12.1112		3.08718	0
24362	Wed Mar 22 12:26:58 2017_x000D_	68.1624	36.1454	-57.2496	-0.999195	2	57.6054	30.3146	353.274	6.16579	12.0602		2.98839	0
24363	Wed Mar 22 12:26:58 2017_x000D_	68.262	36.1438	-72.2786	-1.2615	2	57.6054	30.3146	353.274	6.16579	12.1467		0.0108167	74.9321
24364	Wed Mar 22 12:26:58 2017_x000D_	68.2623	36.144	-77.7326	-1.35669	2	60.0333	29.7281	349.074	6.09248	10.4346		3.10258	0
24365	Wed Mar 22 12:26:58 2017_x000D_	68.2643	36.2474	265.324	4.63077	2	60.0333	29.7281	349.074	6.09248	10.5		0.0067082	0
24366	Wed Mar 22 12:26:58 2017_x000D_	68.2644	36.2476	259.933	4.53668	2	60.0333	29.7281	349.074	6.09248	10.5002		4.28514	0
24367	Wed Mar 22 12:26:58 2017_x000D_	68.3648	36.3492	251.318	4.38633	2	60.0333	29.7281	349.074	6.09248	10.642		8.58845	59.3153
24368	Wed Mar 22 12:26:58 2017_x000D_	68.1698	36.5588	238.958	4.1706	2	62.004	29.5682	0	0	9.32124		6.86816	0
24369	Wed Mar 22 12:26:58 2017_x000D_	68.0735	36.7665	228.963	3.99616	2	62.004	29.5682	0	0	9.41564		4.29188	0
24370	Wed Mar 22 12:26:58 2017_x000D_	67.9759	36.8711	225.026	3.92745	2	62.004	29.5682	0	0	9.43377		12.8777	0
24371	Wed Mar 22 12:26:58 2017_x000D_	67.683	37.1849	213.349	3.72365	2	62.004	29.5682	0	0	9.5008		6.85728	32.6764
24372	Wed Mar 22 12:26:59 2017_x000D_	67.5867	37.3922	207.157	3.61556	2	63.0927	29.6016	0	0	8.99386		15.185	0
24373	Wed Mar 22 12:26:59 2017_x000D_	67.0929	37.5034	198.28	3.46064	2	63.0927	29.6016	0	0	8.85664		5.94382	0
24374	Wed Mar 22 12:26:59 2017_x000D_	66.8948	37.5067	192.715	3.36351	2	63.0927	29.6016	0	0	8.77192		24.5797	0
24375	Wed Mar 22 12:26:59 2017_x000D_	66.1054	37.7261	192.716	3.36353	2	63.0927	29.6016	0	0	8.66509		12.2935	0
24376	Wed Mar 22 12:26:59 2017_x000D_	65.7106	37.8359	195.532	3.41268	2	63.0927	29.6016	0	0	8.64043		27.4883	39.8769
24377	Wed Mar 22 12:26:59 2017_x000D_	64.8215	38.0574	201.901	3.52383	2	64.4097	29.4217	0	0	8.64551		12.3059	0
24378	Wed Mar 22 12:26:59 2017_x000D_	64.4263	38.1673	204.574	3.57049	2	64.4097	29.4217	0	0	8.74562		12.3117	0
24379	Wed Mar 22 12:26:59 2017_x000D_	64.0309	38.2772	207.142	3.61531	2	64.4097	29.4217	0	0	8.8636		28.4131	0
24380	Wed Mar 22 12:26:59 2017_x000D_	63.2451	38.8059	217.168	3.7903	2	64.4097	29.4217	0	0	9.45619		9.45928	20.7974
24381	Wed Mar 22 12:26:59 2017_x000D_	62.9489	38.914	221.072	3.85843	2	65.0735	29.2218	351.074	6.12739	9.92233		12.8843	0
24382	Wed Mar 22 12:26:59 2017_x000D_	62.656	39.2281	225.013	3.92723	2	65.0735	29.2218	351.074	6.12739	10.2942		19.3689	0
24383	Wed Mar 22 12:26:59 2017_x000D_	62.166	39.6485	235.059	4.10255	2	65.0735	29.2218	351.074	6.12739	10.8245		11.0232	0
24384	Wed Mar 22 12:26:59 2017_x000D_	61.9724	39.9608	236.69	4.13102	2	65.0735	29.2218	351.074	6.12739	11.1778		17.8483	26.1333
24385	Wed Mar 22 12:26:59 2017_x000D_	61.6828	40.4805	245.188	4.27934	2	65.9442	29.2485	356.433	6.22094	12.0132		11.0171	0
24386	Wed Mar 22 12:26:59 2017_x000D_	61.4891	40.7925	251.374	4.3873	2	65.9442	29.2485	356.433	6.22094	12.3738		6.85768	0
24387	Wed Mar 22 12:26:59 2017_x000D_	61.3932	41	253.999	4.43312	2	65.9442	29.2485	356.433	6.22094	12.602		18.7495	0
24388	Wed Mar 22 12:26:59 2017_x000D_	61.3041	41.6186	262.292	4.57786	2	65.9442	29.2485	356.433	6.22094	13.2117		6.84805	29.2584
24389	Wed Mar 22 12:26:59 2017_x000D_	61.2081	41.8257	265.712	4.63755	2	66.3365	30.1414	68.1599	1.18962	12.7602		21.5851	0
24390	Wed Mar 22 12:26:59 2017_x000D_	61.2202	42.5451	-89.0245	-1.55377	2	66.3365	30.1414	68.1599	1.18962	13.4175		12.3288	0
24391	Wed Mar 22 12:26:59 2017_x000D_	61.2272	42.956	-89.0245	-1.55377	2	66.3365	30.1414	68.1599	1.18962	13.7956		12.3228	0
24392	Wed Mar 22 12:26:59 2017_x000D_	61.2342	43.3667	-89.0245	-1.55377	2	66.3365	30.1414	68.1599	1.18962	14.1754		21.5551	0
24393	Wed Mar 22 12:27:00 2017_x000D_	61.2464	44.0851	-89.0245	-1.55377	2	66.3365	30.1414	68.1599	1.18962	14.8437		9.24137	35.2819
24394	Wed Mar 22 12:27:00 2017_x000D_	61.2517	44.3931	-89.0245	-1.55377	2	66.7179	31.2539	75.1387	1.31142	14.2309		24.6185	0
24395	Wed Mar 22 12:27:00 2017_x000D_	61.2656	45.2136	-89.0245	-1.55377	2	66.7179	31.2539	75.1387	1.31142	14.9867		12.3018	0
24396	Wed Mar 22 12:27:00 2017_x000D_	61.2726	45.6236	-89.0244	-1.55377	2	66.7179	31.2539	75.1387	1.31142	15.3668		12.6457	0
24397	Wed Mar 22 12:27:00 2017_x000D_	61.3789	46.0315	268.2	4.68097	2	66.7179	31.2539	75.1387	1.31142	15.7125		18.6944	40.0234
24398	Wed Mar 22 12:27:00 2017_x000D_	61.2902	46.6483	265.442	4.63283	2	66.871	32.5792	75.1387	1.31142	15.1356		9.22332	0
24399	Wed Mar 22 12:27:00 2017_x000D_	61.2954	46.9557	265.152	4.62778	2	66.871	32.5792	75.1387	1.31142	15.4198		21.718	0
24400	Wed Mar 22 12:27:00 2017_x000D_	61.2085	47.6744	262.708	4.58512	2	66.871	32.5792	75.1387	1.31142	16.1223		9.20532	0
24401	Wed Mar 22 12:27:00 2017_x000D_	61.2137	47.9812	263.096	4.59189	2	66.871	32.5792	75.1387	1.31142	16.4081		21.7121	20.7323
24402	Wed Mar 22 12:27:00 2017_x000D_	61.1268	48.6997	260.011	4.53806	2	67.0562	33.245	76.9872	1.34368	16.5531		9.69805	0
24403	Wed Mar 22 12:27:00 2017_x000D_	61.0328	49.009	256.679	4.47989	2	67.0562	33.245	76.9872	1.34368	16.8756		9.68283	0
24404	Wed Mar 22 12:27:00 2017_x000D_	60.9389	49.3178	260.013	4.53808	2	67.0562	33.245	76.9872	1.34368	17.1976		21.6942	0
24405	Wed Mar 22 12:27:00 2017_x000D_	60.852	50.0357	256.678	4.47988	2	67.0562	33.245	76.9872	1.34368	17.9003		12.6329	27.073
24406	Wed Mar 22 12:27:00 2017_x000D_	60.7599	50.4466	259.451	4.52827	2	67.2307	34.1304	76.9872	1.34368	17.5525		22.2946	0
24407	Wed Mar 22 12:27:00 2017_x000D_	60.5739	51.1661	260.013	4.53809	2	67.2307	34.1304	76.9872	1.34368	18.2901		12.2509	0
24408	Wed Mar 22 12:27:00 2017_x000D_	60.581	51.5744	260.012	4.53807	2	67.2307	34.1304	76.9872	1.34368	18.6685		9.19038	0
24409	Wed Mar 22 12:27:00 2017_x000D_	60.5863	51.8807	259.449	4.52824	2	67.2307	34.1304	76.9872	1.34368	18.9531		22.2764	0
24410	Wed Mar 22 12:27:00 2017_x000D_	60.4004	52.5996	260.012	4.53807	2	67.2307	34.1304	76.9872	1.34368	19.6917		13.6494	26.3867
24411	Wed Mar 22 12:27:00 2017_x000D_	60.2093	53.0125	260.014	4.5381	2	67.1876	35.0089	76.9872	1.34368	19.3087		21.6455	0
24412	Wed Mar 22 12:27:00 2017_x000D_	60.1227	53.7288	256.676	4.47984	2	67.1876	35.0089	76.9872	1.34368	20.0087		9.16943	0
24413	Wed Mar 22 12:27:00 2017_x000D_	60.1281	54.0344	257.363	4.49182	2	67.1876	35.0089	76.9872	1.34368	20.293		6.82123	0
24414	Wed Mar 22 12:27:00 2017_x000D_	60.0325	54.2407	260.013	4.53809	2	67.1876	35.0089	76.9872	1.34368	20.5197		18.6036	92.3037
24415	Wed Mar 22 12:27:01 2017_x000D_	59.9442	54.8545	257.363	4.49182	2	65.9605	37.8304	104.692	1.82722	18.0559		9.66673	0
24416	Wed Mar 22 12:27:01 2017_x000D_	59.8505	55.1628	253.969	4.43259	2	65.9605	37.8304	104.692	1.82722	18.3778		18.5887	0
24417	Wed Mar 22 12:27:01 2017_x000D_	59.7622	55.7761	256.674	4.47981	2	65.9605	37.8304	104.692	1.82722	18.986		6.81452	0
24418	Wed Mar 22 12:27:01 2017_x000D_	59.6667	55.9822	259.451	4.52828	2	65.9605	37.8304	104.692	1.82722	19.212		9.65438	80.0687
24419	Wed Mar 22 12:27:01 2017_x000D_	59.5731	56.2901	257.363	4.49184	2	64.7554	40.2118	100.003	1.74538	16.8928		12.5906	0
24420	Wed Mar 22 12:27:01 2017_x000D_	59.4812	56.6996	260.015	4.53812	2	64.7554	40.2118	100.003	1.74538	17.3108		6.10296	0
24421	Wed Mar 22 12:27:01 2017_x000D_	59.4848	56.903	260.015	4.53811	2	64.7554	40.2118	100.003	1.74538	17.5036		6.81054	0
24422	Wed Mar 22 12:27:01 2017_x000D_	59.3894	57.109	262.719	4.58531	2	64.7554	40.2118	100.003	1.74538	17.7288		12.5876	0
24423	Wed Mar 22 12:27:01 2017_x000D_	59.2975	57.5184	265.464	4.63321	2	64.7554	40.2118	100.003	1.74538	18.1468		12.2	68.2196
24424	Wed Mar 22 12:27:01 2017_x000D_	59.3048	57.925	265.463	4.6332	2	63.572	42.1536	103.013	1.79791	16.3385		18.5484	0
24425	Wed Mar 22 12:27:01 2017_x000D_	59.2162	58.5369	-80.6407	-1.40745	2	63.572	42.1536	103.013	1.79791	16.9524		9.13623	0
24426	Wed Mar 22 12:27:01 2017_x000D_	59.2212	58.8414	-69.1444	-1.2068	2	63.572	42.1536	103.013	1.79791	17.2456		4.2215	0
24427	Wed Mar 22 12:27:01 2017_x000D_	59.3213	58.9403	-52.5865	-0.917808	2	63.572	42.1536	103.013	1.79791	17.3165		6.7473	56.5572
24428	Wed Mar 22 12:27:01 2017_x000D_	59.4234	59.1407	-42.4039	-0.740088	2	62.8345	43.8886	97.6551	1.7044	15.6289		6.75669	0
24429	Wed Mar 22 12:27:01 2017_x000D_	59.5256	59.3414	-28.1823	-0.491874	2	62.8345	43.8886	97.6551	1.7044	15.8031		4.24278	0
24430	Wed Mar 22 12:27:01 2017_x000D_	59.6264	59.4406	-19.1324	-0.333923	2	62.8345	43.8886	97.6551	1.7044	15.8794		2.96803	0
24431	Wed Mar 22 12:27:01 2017_x000D_	59.7253	59.438	-12.7762	-0.222987	2	62.8345	43.8886	97.6551	1.7044	15.8572		12.2432	41.8412
24432	Wed Mar 22 12:27:01 2017_x000D_	60.1232	59.5287	1.64427	0.0286978	2	62.3358	45.1911	100.003	1.74538	14.5073		6.70154	0
24433	Wed Mar 22 12:27:01 2017_x000D_	60.3194	59.4219	10.3737	0.181055	2	62.3358	45.1911	100.003	1.74538	14.3729		5.93929	0
24434	Wed Mar 22 12:27:01 2017_x000D_	60.5173	59.4164	15.9862	0.279011	2	62.3358	45.1911	100.003	1.74538	14.3411		11.8848	0
24435	Wed Mar 22 12:27:01 2017_x000D_	60.9133	59.4051	28.6658	0.500312	2	62.3358	45.1911	100.003	1.74538	14.285		6.69795	40.1571
24436	Wed Mar 22 12:27:02 2017_x000D_	61.1092	59.298	31.1673	0.543973	2	62.0546	46.4998	97.6551	1.7044	12.8331		21.6655	0
24437	Wed Mar 22 12:27:02 2017_x000D_	61.6949	58.8755	31.1665	0.543958	2	62.0546	46.4998	97.6551	1.7044	12.3809		12.271	0
24438	Wed Mar 22 12:27:02 2017_x000D_	62.0881	58.7628	28.6657	0.500311	2	62.0546	46.4998	97.6551	1.7044	12.263		15.0379	0
24439	Wed Mar 22 12:27:02 2017_x000D_	62.4777	58.4474	26.0411	0.454503	2	62.0546	46.4998	97.6551	1.7044	11.9551		25.473	0
24440	Wed Mar 22 12:27:02 2017_x000D_	63.2616	58.1211	21.3147	0.372011	2	62.0546	46.4998	97.6551	1.7044	11.6838		13.3693	23.8702
24441	Wed Mar 22 12:27:02 2017_x000D_	63.6525	57.9071	15.9724	0.27877	2	61.588	47.1443	109.272	1.90715	10.959		27.3645	0
24442	Wed Mar 22 12:27:02 2017_x000D_	64.5358	57.6795	9.93846	0.173459	2	61.588	47.1443	109.272	1.90715	10.9398		11.8187	0
24443	Wed Mar 22 12:27:02 2017_x000D_	64.9296	57.6684	4.39595	0.0767237	2	61.588	47.1443	109.272	1.90715	11.0419		23.8545	0
24444	Wed Mar 22 12:27:02 2017_x000D_	65.7151	57.5449	-4.01657	-0.0701024	2	61.588	47.1443	109.272	1.90715	11.1895		8.85967	20.912
24445	Wed Mar 22 12:27:02 2017_x000D_	66.0103	57.5364	-10.075	-0.175843	2	61.3388	47.7953	97.8711	1.70817	10.8033		12.1499	0
24446	Wed Mar 22 12:27:02 2017_x000D_	66.4051	57.6267	-12.8892	-0.224959	2	61.3388	47.7953	97.8711	1.70817	11.06		8.85067	0
24447	Wed Mar 22 12:27:02 2017_x000D_	66.7	57.6182	-19.2789	-0.33648	2	61.3388	47.7953	97.8711	1.70817	11.1907		22.4459	0
24448	Wed Mar 22 12:27:02 2017_x000D_	67.3922	57.9022	-28.3692	-0.495136	2	61.3388	47.7953	97.8711	1.70817	11.781		6.58943	19.7392
24449	Wed Mar 22 12:27:02 2017_x000D_	67.59	57.9977	-30.8074	-0.537691	2	61.3069	48.4525	100.133	1.74765	11.4275		25.43	0
24450	Wed Mar 22 12:27:02 2017_x000D_	68.2843	58.484	-34.6868	-0.605399	2	61.3069	48.4525	100.133	1.74765	12.2195		10.6483	0
24451	Wed Mar 22 12:27:02 2017_x000D_	68.5816	58.6779	-36.3768	-0.634895	2	61.3069	48.4525	100.133	1.74765	12.5491		25.376	0
24452	Wed Mar 22 12:27:02 2017_x000D_	69.2744	59.1632	-36.9249	-0.644462	2	61.3069	48.4525	100.133	1.74765	13.3492		10.6333	0
24453	Wed Mar 22 12:27:02 2017_x000D_	69.5713	59.3568	-38.6505	-0.674579	2	61.3069	48.4525	100.133	1.74765	13.6823		25.1169	26.9929
24454	Wed Mar 22 12:27:02 2017_x000D_	70.1668	59.9453	-38.6472	-0.674521	2	61.4818	49.3351	65.232	1.13851	13.7115		10.6042	0
24455	Wed Mar 22 12:27:02 2017_x000D_	70.4628	60.1385	-36.9225	-0.644419	2	61.4818	49.3351	65.232	1.13851	14.0489		10.6075	0
24456	Wed Mar 22 12:27:02 2017_x000D_	70.759	60.3316	-38.6498	-0.674566	2	61.4818	49.3351	65.232	1.13851	14.3871		12.5372	0
24457	Wed Mar 22 12:27:03 2017_x000D_	71.0561	60.6255	-34.6797	-0.605275	2	61.4818	49.3351	65.232	1.13851	14.8034		21.1818	50.6291
24458	Wed Mar 22 12:27:03 2017_x000D_	71.6475	61.0112	-34.6805	-0.605289	2	62.7323	50.4684	27.049	0.472094	13.8069		8.3454	0
24459	Wed Mar 22 12:27:03 2017_x000D_	71.8453	61.2068	-34.6787	-0.605257	2	62.7323	50.4684	27.049	0.472094	14.084		18.8187	0
24460	Wed Mar 22 12:27:03 2017_x000D_	72.3382	61.5948	-33.1081	-0.577846	2	62.7323	50.4684	27.049	0.472094	14.6993		19.6193	0
24461	Wed Mar 22 12:27:03 2017_x000D_	72.9271	61.8792	-30.7848	-0.537296	2	62.7323	50.4684	27.049	0.472094	15.3016		10.5542	45.8488
24462	Wed Mar 22 12:27:03 2017_x000D_	73.2217	62.0715	-29.3814	-0.512802	2	63.7651	51.5949	45.5914	0.795721	14.1133		6.53707	0
24463	Wed Mar 22 12:27:03 2017_x000D_	73.4179	62.1663	-26.9976	-0.471197	2	63.7651	51.5949	45.5914	0.795721	14.3154		10.5601	0
24464	Wed Mar 22 12:27:03 2017_x000D_	73.7128	62.3585	-28.3346	-0.494532	2	63.7651	51.5949	45.5914	0.795721	14.6565		15.6937	0
24465	Wed Mar 22 12:27:03 2017_x000D_	74.2017	62.5446	-26.9984	-0.47121	2	63.7651	51.5949	45.5914	0.795721	15.1267		10.5468	55.7051
24466	Wed Mar 22 12:27:03 2017_x000D_	74.4962	62.7366	-28.3361	-0.494559	2	65.2318	52.7336	10.9264	0.190702	13.6341		17.0206	0
24467	Wed Mar 22 12:27:03 2017_x000D_	74.9859	63.0231	-24.4996	-0.427599	2	65.2318	52.7336	10.9264	0.190702	14.178		9.2031	0
24468	Wed Mar 22 12:27:03 2017_x000D_	75.2788	63.1143	-28.3375	-0.494583	2	65.2318	52.7336	10.9264	0.190702	14.4465		18.7212	0
24469	Wed Mar 22 12:27:03 2017_x000D_	75.7689	63.5006	-26.9931	-0.471118	2	65.2318	52.7336	10.9264	0.190702	15.0652		5.82887	0
24470	Wed Mar 22 12:27:03 2017_x000D_	75.9631	63.4945	-26.9965	-0.471179	2	65.2318	52.7336	10.9264	0.190702	15.1973		15.6564	113.212
24471	Wed Mar 22 12:27:03 2017_x000D_	76.4509	63.68	-28.3397	-0.494621	2	68.3912	54.7974	28.4516	0.496574	11.9941		6.62637	0
24472	Wed Mar 22 12:27:03 2017_x000D_	76.55	63.8774	-26.9937	-0.471129	2	68.3912	54.7974	28.4516	0.496574	12.2071		9.18127	0
24473	Wed Mar 22 12:27:03 2017_x000D_	76.8422	63.9684	-30.7927	-0.537435	2	68.3912	54.7974	28.4516	0.496574	12.471		6.50354	0
24474	Wed Mar 22 12:27:03 2017_x000D_	77.0374	64.0627	-28.3376	-0.494584	2	68.3912	54.7974	28.4516	0.496574	12.6729		11.9548	135.997
24475	Wed Mar 22 12:27:03 2017_x000D_	77.4261	64.1505	-30.7981	-0.537529	2	72.4154	56.8845	23.1472	0.403995	8.8262		8.27748	0
24476	Wed Mar 22 12:27:03 2017_x000D_	77.6221	64.3447	-30.7956	-0.537485	2	72.4154	56.8845	23.1472	0.403995	9.09749		14.5608	0
24477	Wed Mar 22 12:27:03 2017_x000D_	78.013	64.6324	-40.8413	-0.712816	2	72.4154	56.8845	23.1472	0.403995	9.5584		4.13452	0
24478	Wed Mar 22 12:27:03 2017_x000D_	78.111	64.7293	-44.743	-0.780913	2	72.4154	56.8845	23.1472	0.403995	9.69437		6.49713	89.7591
24479	Wed Mar 22 12:27:04 2017_x000D_	78.3063	64.8229	-58.4837	-1.02073	2	74.9407	58.4891	16.925	0.295397	7.17247		8.27537	0
24480	Wed Mar 22 12:27:04 2017_x000D_	78.5023	65.017	-63.3514	-1.10569	2	74.9407	58.4891	16.925	0.295397	7.43629		5.9974	0
24481	Wed Mar 22 12:27:04 2017_x000D_	78.5046	65.2169	-70.566	-1.23161	2	74.9407	58.4891	16.925	0.295397	7.61345		9.40437	0
24482	Wed Mar 22 12:27:04 2017_x000D_	78.6049	65.5139	-78.922	-1.37745	2	74.9407	58.4891	16.925	0.295397	7.92302		6.62101	0
24483	Wed Mar 22 12:27:04 2017_x000D_	78.704	65.7111	-86.7685	-1.5144	2	74.9407	58.4891	16.925	0.295397	8.14369		15.0099	86.6541
24484	Wed Mar 22 12:27:04 2017_x000D_	78.7094	66.2114	262.355	4.57895	2	77.4753	59.8744	25.8526	0.451214	6.45605		6.00033	0
24485	Wed Mar 22 12:27:04 2017_x000D_	78.7115	66.4114	257.056	4.48647	2	77.4753	59.8744	25.8526	0.451214	6.65286		6.72152	0
24486	Wed Mar 22 12:27:04 2017_x000D_	78.6169	66.6145	254.495	4.44178	2	77.4753	59.8744	25.8526	0.451214	6.8361		16.2055	0
24487	Wed Mar 22 12:27:04 2017_x000D_	78.4286	67.1208	243.852	4.25602	2	77.4753	59.8744	25.8526	0.451214	7.30884		13.4443	34.792
24488	Wed Mar 22 12:27:04 2017_x000D_	78.2393	67.527	236.646	4.13026	2	78.5365	60.3422	19.2718	0.336357	7.19094		10.8104	0
24489	Wed Mar 22 12:27:04 2017_x000D_	78.049	67.833	235.045	4.10231	2	78.5365	60.3422	19.2718	0.336357	7.50665		6.72007	0
24490	Wed Mar 22 12:27:04 2017_x000D_	77.9543	68.036	232.887	4.06465	2	78.5365	60.3422	19.2718	0.336357	7.7158		16.8762	0
24491	Wed Mar 22 12:27:04 2017_x000D_	77.5716	68.4483	232.887	4.06464	2	78.5365	60.3422	19.2718	0.336357	8.16333		21.6167	19.502
24492	Wed Mar 22 12:27:04 2017_x000D_	77.1911	69.0602	232.887	4.06465	2	79.1863	60.3608	8.63681	0.150741	8.92527		8.43817	0
24493	Wed Mar 22 12:27:04 2017_x000D_	76.9998	69.2664	232.887	4.06465	2	79.1863	60.3608	8.63681	0.150741	9.17009		25.3164	0
24494	Wed Mar 22 12:27:04 2017_x000D_	76.4257	69.8849	232.887	4.06464	2	79.1863	60.3608	8.63681	0.150741	9.91612		8.44021	0
24495	Wed Mar 22 12:27:04 2017_x000D_	76.2343	70.0911	232.887	4.06464	2	79.1863	60.3608	8.63681	0.150741	10.1682		21.6167	9.13279
24496	Wed Mar 22 12:27:04 2017_x000D_	75.8538	70.703	232.887	4.06464	2	79.3918	60.5854	18.5123	0.3231	10.7184		8.44021	0
24497	Wed Mar 22 12:27:04 2017_x000D_	75.6624	70.9092	232.887	4.06464	2	79.3918	60.5854	18.5123	0.3231	10.9768		9.49398	0
24498	Wed Mar 22 12:27:04 2017_x000D_	75.5691	71.2116	236.647	4.13026	2	79.3918	60.5854	18.5123	0.3231	11.2929		21.6126	0
24499	Wed Mar 22 12:27:04 2017_x000D_	75.1887	71.8234	236.647	4.13026	2	79.3918	60.5854	18.5123	0.3231	11.9983		8.44241	0
24500	Wed Mar 22 12:27:05 2017_x000D_	74.9973	72.0297	236.647	4.13026	2	79.3918	60.5854	18.5123	0.3231	12.259		12.6603	0
24501	Wed Mar 22 12:27:05 2017_x000D_	74.7102	72.339	237.333	4.14225	2	79.3918	60.5854	22.7147	0.396446	12.6517		17.4885	0
24502	Wed Mar 22 12:27:05 2017_x000D_	74.4255	72.8477	236.647	4.13026	2	79.3918	60.5854	22.7147	0.396446	13.2298		14.9681	0
24503	Wed Mar 22 12:27:05 2017_x000D_	74.1396	73.2566	238.885	4.16933	2	79.3918	60.5854	22.7147	0.396446	13.7166		21.6126	0
24504	Wed Mar 22 12:27:05 2017_x000D_	73.7592	73.8684	238.885	4.16933	2	79.3918	60.5854	22.7147	0.396446	14.4279		6.7121	9.13039
24505	Wed Mar 22 12:27:05 2017_x000D_	73.6647	74.0712	236.647	4.13026	2	79.5974	60.8098	24.5801	0.429004	14.528		20.1242	0
24506	Wed Mar 22 12:27:05 2017_x000D_	73.3813	74.6792	238.885	4.16933	2	79.5974	60.8098	24.5801	0.429004	15.1987		8.44241	0
24507	Wed Mar 22 12:27:05 2017_x000D_	73.1899	74.8855	238.885	4.16933	2	79.5974	60.8098	24.5801	0.429004	15.4655		13.4148	0
24508	Wed Mar 22 12:27:05 2017_x000D_	73.001	75.2908	238.885	4.16933	2	79.5974	60.8098	24.5801	0.429004	15.9126		16.8869	6.50075
24509	Wed Mar 22 12:27:05 2017_x000D_	72.6181	75.7034	238.885	4.16934	2	79.814	60.8161	16.925	0.295397	16.5352		9.49023	0
24510	Wed Mar 22 12:27:05 2017_x000D_	72.5249	76.0057	235.045	4.10231	2	79.814	60.8161	16.925	0.295397	16.848		19.1551	0
24511	Wed Mar 22 12:27:05 2017_x000D_	72.1434	76.5177	236.647	4.13026	2	79.814	60.8161	16.925	0.295397	17.4751		8.44445	0
24512	Wed Mar 22 12:27:05 2017_x000D_	71.9519	76.724	236.647	4.13026	2	79.814	60.8161	16.925	0.295397	17.7447		9.48736	12.9983
24513	Wed Mar 22 12:27:05 2017_x000D_	71.8587	77.0262	232.888	4.06466	2	80.2471	60.8285	357.049	6.23169	18.2409		16.8891	0
24514	Wed Mar 22 12:27:05 2017_x000D_	71.4758	77.4389	232.888	4.06466	2	80.2471	60.8285	357.049	6.23169	18.7841		5.96455	0
24515	Wed Mar 22 12:27:05 2017_x000D_	71.4785	77.6377	232.888	4.06466	2	80.2471	60.8285	357.049	6.23169	18.9588		8.44665	0
24516	Wed Mar 22 12:27:05 2017_x000D_	71.287	77.8441	232.888	4.06466	2	80.2471	60.8285	357.049	6.23169	19.2305		10.7069	0
24517	Wed Mar 22 12:27:05 2017_x000D_	70.9985	78.0542	230.855	4.02918	2	80.2471	60.8285	357.049	6.23169	19.5515		6.70267	59.2318
24518	Wed Mar 22 12:27:05 2017_x000D_	70.9041	78.2567	232.888	4.06465	2	80.1297	58.8576	316.409	5.52239	21.4811		14.9747	0
24519	Wed Mar 22 12:27:05 2017_x000D_	70.6181	78.6658	227.143	3.96439	2	80.1297	58.8576	316.409	5.52239	21.9735		10.7111	0
24520	Wed Mar 22 12:27:05 2017_x000D_	70.3295	78.876	225.216	3.93076	2	80.1297	58.8576	316.409	5.52239	22.2886		8.46958	0
24521	Wed Mar 22 12:27:06 2017_x000D_	70.1372	79.0827	210.204	3.66875	2	80.1297	58.8576	316.409	5.52239	22.5589		0.00424264	119.569
24522	Wed Mar 22 12:27:06 2017_x000D_	70.1371	79.0826	205.308	3.5833	2	78.8003	55.1002	259.074	4.52169	25.4991		6.63314	0
24523	Wed Mar 22 12:27:06 2017_x000D_	69.9435	79.1894	190.523	3.32526	2	78.8003	55.1002	259.074	4.52169	25.6658		0	0
24524	Wed Mar 22 12:27:06 2017_x000D_	69.9435	79.1894	190.523	3.32526	2	78.8003	55.1002	259.074	4.52169	25.6658		5.84777	0
24525	Wed Mar 22 12:27:06 2017_x000D_	69.7487	79.1964	173.907	3.03524	2	78.8003	55.1002	259.074	4.52169	25.7402		4.21556	84.573
24526	Wed Mar 22 12:27:06 2017_x000D_	69.6529	79.2992	165.076	2.88111	2	77.4038	52.6513	243.981	4.25827	27.7522		10.4767	0
24527	Wed Mar 22 12:27:06 2017_x000D_	69.3586	79.1112	153.64	2.68153	2	77.4038	52.6513	243.981	4.25827	27.6559		5.82723	0
24528	Wed Mar 22 12:27:06 2017_x000D_	69.1645	79.1186	145.941	2.54716	2	77.4038	52.6513	243.981	4.25827	27.7201		12.3792	0
24529	Wed Mar 22 12:27:06 2017_x000D_	68.8685	78.8311	137.775	2.40463	2	77.4038	52.6513	243.981	4.25827	27.536		4.12212	61.2379
24530	Wed Mar 22 12:27:06 2017_x000D_	68.77	78.7353	133.988	2.33854	2	76.4073	50.8698	251.234	4.38487	28.8932		18.7259	0
24531	Wed Mar 22 12:27:06 2017_x000D_	68.374	78.2528	128.124	2.23618	2	76.4073	50.8698	251.234	4.38487	28.537		16.5164	0
24532	Wed Mar 22 12:27:06 2017_x000D_	67.9788	77.8695	128.127	2.23623	2	76.4073	50.8698	251.234	4.38487	28.2847		13.1837	0
24533	Wed Mar 22 12:27:06 2017_x000D_	67.7782	77.4785	128.124	2.23618	2	76.4073	50.8698	251.234	4.38487	27.9729		25.2585	0
24534	Wed Mar 22 12:27:06 2017_x000D_	67.2805	76.7994	131.971	2.30333	2	76.4073	50.8698	251.234	4.38487	27.489		13.0299	41.5052
24535	Wed Mar 22 12:27:06 2017_x000D_	66.8874	76.6147	131.978	2.30344	2	75.5944	49.7503	247.594	4.32133	28.2402		25.2987	0
24536	Wed Mar 22 12:27:06 2017_x000D_	66.3888	75.9346	135.867	2.37133	2	75.5944	49.7503	247.594	4.32133	27.7554		8.28894	0
24537	Wed Mar 22 12:27:06 2017_x000D_	66.1905	75.7422	135.867	2.37133	2	75.5944	49.7503	247.594	4.32133	27.6408		22.9596	0
24538	Wed Mar 22 12:27:06 2017_x000D_	65.6927	75.1609	137.753	2.40424	2	75.5944	49.7503	247.594	4.32133	27.2716		8.29958	32.4319
24539	Wed Mar 22 12:27:06 2017_x000D_	65.4941	74.9683	137.753	2.40424	2	74.9873	48.8558	244.499	4.2673	27.7846		22.8888	0
24540	Wed Mar 22 12:27:06 2017_x000D_	64.8996	74.4901	139.766	2.43938	2	74.9873	48.8558	244.499	4.2673	27.5478		0	0
24541	Wed Mar 22 12:27:06 2017_x000D_	64.8996	74.4901	139.766	2.43938	2	74.9873	48.8558	244.499	4.2673	27.5478		18.8764	0
24542	Wed Mar 22 12:27:06 2017_x000D_	64.5002	74.0039	137.751	2.40421	2	74.9873	48.8558	244.499	4.2673	27.2471		10.5641	29.1106
24543	Wed Mar 22 12:27:07 2017_x000D_	64.2034	73.8144	135.867	2.37133	2	74.597	47.9674	239.222	4.17521	27.8585		22.9398	0
24544	Wed Mar 22 12:27:07 2017_x000D_	63.6076	73.3351	137.885	2.40655	2	74.597	47.9674	239.222	4.17521	27.6457		10.6793	0
24545	Wed Mar 22 12:27:07 2017_x000D_	63.4066	73.0413	135.867	2.37133	2	74.597	47.9674	239.222	4.17521	27.4577		20.8423	0
24546	Wed Mar 22 12:27:07 2017_x000D_	62.9078	72.5577	139.759	2.43925	2	74.597	47.9674	239.222	4.17521	27.2272		10.5915	0
24547	Wed Mar 22 12:27:07 2017_x000D_	62.6103	72.3676	137.883	2.40651	2	74.597	47.9674	239.222	4.17521	27.1855		23.108	47.1964
24548	Wed Mar 22 12:27:07 2017_x000D_	62.1091	71.7827	139.756	2.4392	2	73.0997	47.4846	221.567	3.86708	26.6682		8.35473	0
24549	Wed Mar 22 12:27:07 2017_x000D_	61.9092	71.5888	139.755	2.43919	2	73.0997	47.4846	221.567	3.86708	26.5752		13.1528	0
24550	Wed Mar 22 12:27:07 2017_x000D_	61.5127	71.4017	139.76	2.43926	2	73.0997	47.4846	221.567	3.86708	26.576		8.36112	0
24551	Wed Mar 22 12:27:07 2017_x000D_	61.3126	71.2077	139.759	2.43925	2	73.0997	47.4846	221.567	3.86708	26.49		20.9185	74.7127
24552	Wed Mar 22 12:27:07 2017_x000D_	60.8123	70.722	135.872	2.37142	2	70.6793	48.071	169.496	2.95826	24.7068		19.0027	0
24553	Wed Mar 22 12:27:07 2017_x000D_	60.4098	70.2329	137.879	2.40644	2	70.6793	48.071	169.496	2.95826	24.4257		9.3277	0
24554	Wed Mar 22 12:27:07 2017_x000D_	60.1124	70.1422	137.754	2.40427	2	70.6793	48.071	169.496	2.95826	24.4703		8.37392	0
24555	Wed Mar 22 12:27:07 2017_x000D_	59.9119	69.948	141.89	2.47645	2	70.6793	48.071	169.496	2.95826	24.3832		14.7894	64.749
24556	Wed Mar 22 12:27:07 2017_x000D_	59.5123	69.6593	139.758	2.43924	2	68.6821	48.8892	157.215	2.74393	22.7042		8.39291	0
24557	Wed Mar 22 12:27:07 2017_x000D_	59.3115	69.4645	139.757	2.43923	2	68.6821	48.8892	157.215	2.74393	22.6087		8.39291	0
24558	Wed Mar 22 12:27:07 2017_x000D_	59.1107	69.2697	139.757	2.43921	2	68.6821	48.8892	157.215	2.74393	22.5161		10.7477	0
24559	Wed Mar 22 12:27:07 2017_x000D_	58.908	68.9743	141.885	2.47635	2	68.6821	48.8892	157.215	2.74393	22.3371		6.61579	0
24560	Wed Mar 22 12:27:07 2017_x000D_	58.7087	68.8799	139.755	2.43919	2	68.6821	48.8892	157.215	2.74393	22.3405		18.9828	88.97
24561	Wed Mar 22 12:27:07 2017_x000D_	58.2077	68.4934	145.841	2.5454	2	66.6204	51.021	135	2.35619	19.3922		10.6914	0
24562	Wed Mar 22 12:27:07 2017_x000D_	57.9074	68.3015	147.401	2.57263	2	66.6204	51.021	135	2.35619	19.3528		13.2389	0
24563	Wed Mar 22 12:27:07 2017_x000D_	57.5082	68.1134	159.573	2.78507	2	66.6204	51.021	135	2.35619	19.3696		6.60938	0
24564	Wed Mar 22 12:27:08 2017_x000D_	57.3089	68.0195	167.533	2.924	2	66.6204	51.021	135	2.35619	19.3818		10.689	79.6189
24565	Wed Mar 22 12:27:08 2017_x000D_	57.0085	67.8279	179.106	3.12599	2	64.7869	52.9398	117.566	2.05192	16.7976		6.70016	0
24566	Wed Mar 22 12:27:08 2017_x000D_	56.8129	67.9357	187.435	3.27137	2	64.7869	52.9398	117.566	2.05192	16.9842		2.95976	0
24567	Wed Mar 22 12:27:08 2017_x000D_	56.7143	67.9391	193.394	3.37536	2	64.7869	52.9398	117.566	2.05192	17.0337		5.9344	0
24568	Wed Mar 22 12:27:08 2017_x000D_	56.5166	67.9458	198.841	3.47043	2	64.7869	52.9398	117.566	2.05192	17.1341		12.2884	56.073
24569	Wed Mar 22 12:27:08 2017_x000D_	56.1232	68.0599	208.752	3.64341	2	63.42	54.2146	136.007	2.37377	15.6504		6.70779	0
24570	Wed Mar 22 12:27:08 2017_x000D_	55.9272	68.1675	211.24	3.68683	2	63.42	54.2146	136.007	2.37377	15.8375		20.1286	0
24571	Wed Mar 22 12:27:08 2017_x000D_	55.339	68.4903	213.608	3.72816	2	63.42	54.2146	136.007	2.37377	16.4042		10.8503	0
24572	Wed Mar 22 12:27:08 2017_x000D_	55.0459	68.7022	215.077	3.75381	2	63.42	54.2146	136.007	2.37377	16.7337		24.2433	32.9872
24573	Wed Mar 22 12:27:08 2017_x000D_	54.36	69.1295	213.608	3.72816	2	62.5195	54.8456	135.235	2.36029	16.4501		13.4342	0
24574	Wed Mar 22 12:27:08 2017_x000D_	53.9674	69.3449	213.607	3.72815	2	62.5195	54.8456	135.235	2.36029	16.8335		10.8586	0
24575	Wed Mar 22 12:27:08 2017_x000D_	53.6741	69.557	215.076	3.75379	2	62.5195	54.8456	135.235	2.36029	17.1658		21.727	0
24576	Wed Mar 22 12:27:08 2017_x000D_	53.0871	69.9812	215.076	3.75379	2	62.5195	54.8456	135.235	2.36029	17.8341		13.445	0
24577	Wed Mar 22 12:27:08 2017_x000D_	52.6942	70.1968	215.076	3.75378	2	62.5195	54.8456	135.235	2.36029	18.2262		8.56081	33.0596
24578	Wed Mar 22 12:27:08 2017_x000D_	52.4998	70.4057	215.076	3.75379	2	61.8255	55.7016	136.251	2.37803	17.412		21.742	0
24579	Wed Mar 22 12:27:08 2017_x000D_	51.9124	70.8302	215.077	3.75379	2	61.8255	55.7016	136.251	2.37803	18.0871		13.4517	0
24580	Wed Mar 22 12:27:08 2017_x000D_	51.5193	71.0459	215.076	3.75378	2	61.8255	55.7016	136.251	2.37803	18.4842		21.757	0
24581	Wed Mar 22 12:27:08 2017_x000D_	50.9315	71.4707	215.076	3.75378	2	61.8255	55.7016	136.251	2.37803	19.1662		9.48139	28.0311
24582	Wed Mar 22 12:27:08 2017_x000D_	50.6357	71.582	219.01	3.82245	2	61.1422	56.3389	135	2.35619	18.5132		21.7678	0
24583	Wed Mar 22 12:27:08 2017_x000D_	50.0476	72.007	219.01	3.82244	2	61.1422	56.3389	135	2.35619	19.1984		8.56505	0
24584	Wed Mar 22 12:27:08 2017_x000D_	49.8531	72.216	219.01	3.82245	2	61.1422	56.3389	135	2.35619	19.4814		13.4733	0
24585	Wed Mar 22 12:27:09 2017_x000D_	49.4594	72.4321	219.01	3.82244	2	61.1422	56.3389	135	2.35619	19.8867		23.6274	28.0269
24586	Wed Mar 22 12:27:09 2017_x000D_	48.8734	72.9583	221.212	3.86088	2	60.459	56.9761	153.963	2.68717	19.7397		10.9497	0
24587	Wed Mar 22 12:27:09 2017_x000D_	48.6809	73.2684	219.011	3.82247	2	60.459	56.9761	153.963	2.68717	20.1038		21.7852	0
24588	Wed Mar 22 12:27:09 2017_x000D_	48.0923	73.6937	219.011	3.82246	2	60.459	56.9761	153.963	2.68717	20.7946		13.4855	0
24589	Wed Mar 22 12:27:09 2017_x000D_	47.6983	73.9101	219.01	3.82245	2	60.459	56.9761	153.963	2.68717	21.2037		21.4389	32.983
24590	Wed Mar 22 12:27:09 2017_x000D_	47.2113	74.4331	215.08	3.75385	2	59.5586	57.607	152.757	2.66611	20.8704		9.50914	0
24591	Wed Mar 22 12:27:09 2017_x000D_	46.9147	74.5449	219.01	3.82245	2	59.5586	57.607	152.757	2.66611	21.1367		12.8696	0
24592	Wed Mar 22 12:27:09 2017_x000D_	46.6223	74.8588	215.08	3.75385	2	59.5586	57.607	152.757	2.66611	21.5632		9.51195	0
24593	Wed Mar 22 12:27:09 2017_x000D_	46.3256	74.9706	219.01	3.82244	2	59.5586	57.607	152.757	2.66611	21.8313		23.6615	0
24594	Wed Mar 22 12:27:09 2017_x000D_	45.7387	75.4975	216.67	3.78161	2	59.5586	57.607	152.757	2.66611	22.6066		8.57777	52.1468
24595	Wed Mar 22 12:27:09 2017_x000D_	45.5439	75.7068	221.211	3.86087	2	57.8211	57.5568	180	3.14159	21.9124		21.8188	0
24596	Wed Mar 22 12:27:09 2017_x000D_	44.9545	76.1329	221.211	3.86086	2	57.8211	57.5568	180	3.14159	22.5969		8.58186	0
24597	Wed Mar 22 12:27:09 2017_x000D_	44.7595	76.3422	221.211	3.86086	2	57.8211	57.5568	180	3.14159	22.88		20.2673	0
24598	Wed Mar 22 12:27:09 2017_x000D_	44.1674	76.6675	219.009	3.82243	2	57.8211	57.5568	180	3.14159	23.4871		8.58406	130.83
24599	Wed Mar 22 12:27:09 2017_x000D_	43.9724	76.8769	219.01	3.82244	2	53.4966	56.9937	180	3.14159	22.0466		17.1703	0
24600	Wed Mar 22 12:27:09 2017_x000D_	43.5824	77.2958	219.01	3.82245	2	53.4966	56.9937	180	3.14159	22.5935		0	0
24601	Wed Mar 22 12:27:09 2017_x000D_	43.5824	77.2958	219.01	3.82245	2	53.4966	56.9937	180	3.14159	22.5935		15.1551	0
24602	Wed Mar 22 12:27:09 2017_x000D_	43.1898	77.6137	216.672	3.78164	2	53.4966	56.9937	180	3.14159	23.0524		15.1546	52.1888
24603	Wed Mar 22 12:27:09 2017_x000D_	42.7973	77.9317	219.01	3.82245	2	51.7577	56.9434	180	3.14159	22.821		8.59049	0
24604	Wed Mar 22 12:27:09 2017_x000D_	42.6022	78.1413	219.011	3.82246	2	51.7577	56.9434	180	3.14159	23.0906		8.58625	0
24605	Wed Mar 22 12:27:09 2017_x000D_	42.4072	78.3508	219.011	3.82247	2	51.7577	56.9434	180	3.14159	23.3604		6.00733	0
24606	Wed Mar 22 12:27:09 2017_x000D_	42.2071	78.3584	219.01	3.82245	2	51.7577	56.9434	180	3.14159	23.4482		3.03086	45.6762
24607	Wed Mar 22 12:27:10 2017_x000D_	42.2095	78.4594	216.673	3.78166	2	50.2358	56.8993	170.167	2.96997	23.0056		17.6652	0
24608	Wed Mar 22 12:27:10 2017_x000D_	41.7165	78.7814	212.665	3.71171	2	50.2358	56.8993	170.167	2.96997	23.482		6.76956	0
24609	Wed Mar 22 12:27:10 2017_x000D_	41.5187	78.89	210.116	3.66721	2	50.2358	56.8993	170.167	2.96997	23.6554		10.9489	0
24610	Wed Mar 22 12:27:10 2017_x000D_	41.2227	79.1035	196.301	3.42611	2	50.2358	56.8993	170.167	2.96997	23.9638		6.01932	0
24611	Wed Mar 22 12:27:10 2017_x000D_	41.0222	79.1111	190.785	3.32983	2	50.2358	56.8993	170.167	2.96997	24.0469		4.29203	104.542
24612	Wed Mar 22 12:27:10 2017_x000D_	40.9247	79.2158	188.256	3.28569	2	48.1447	59.6869	100.003	1.74538	20.8208		9.04191	0
24613	Wed Mar 22 12:27:10 2017_x000D_	40.6235	79.2267	170.793	2.9809	2	48.1447	59.6869	100.003	1.74538	20.9373		9.02148	0
24614	Wed Mar 22 12:27:10 2017_x000D_	40.323	79.2381	164.501	2.87109	2	48.1447	59.6869	100.003	1.74538	21.0577		10.8215	0
24615	Wed Mar 22 12:27:10 2017_x000D_	40.017	79.0471	152.805	2.66696	2	48.1447	59.6869	100.003	1.74538	20.9971		9.48774	73.8677
24616	Wed Mar 22 12:27:10 2017_x000D_	39.7137	78.9575	148.901	2.59881	2	46.9547	61.8425	104.692	1.82722	18.5837		12.7369	0
24617	Wed Mar 22 12:27:10 2017_x000D_	39.4054	78.6656	136.639	2.3848	2	46.9547	61.8425	104.692	1.82722	18.4393		6.75054	0
24618	Wed Mar 22 12:27:10 2017_x000D_	39.2998	78.4669	130.662	2.28049	2	46.9547	61.8425	104.692	1.82722	18.3021		6.70493	0
24619	Wed Mar 22 12:27:10 2017_x000D_	39.0968	78.3734	124.419	2.17152	2	46.9547	61.8425	104.692	1.82722	18.3035		24.3019	59.0746
24620	Wed Mar 22 12:27:10 2017_x000D_	38.677	77.6806	118.037	2.06013	2	46.003	63.5664	104.692	1.82722	15.9022		9.57539	0
24621	Wed Mar 22 12:27:10 2017_x000D_	38.5683	77.3805	119.235	2.08104	2	46.003	63.5664	104.692	1.82722	15.6877		15.0659	0
24622	Wed Mar 22 12:27:10 2017_x000D_	38.2564	76.9869	116.814	2.03879	2	46.003	63.5664	104.692	1.82722	15.4958		23.035	0
24623	Wed Mar 22 12:27:10 2017_x000D_	37.9358	76.2892	120.538	2.10378	2	46.003	63.5664	104.692	1.82722	15.0648		13.5295	0
24624	Wed Mar 22 12:27:10 2017_x000D_	37.7239	75.8911	120.537	2.10377	2	46.003	63.5664	104.692	1.82722	14.8473		24.3822	53.2522
24625	Wed Mar 22 12:27:10 2017_x000D_	37.3024	75.1962	121.955	2.12852	2	45.0618	65.0714	104.692	1.82722	12.7562		10.9152	0
24626	Wed Mar 22 12:27:10 2017_x000D_	37.0928	74.8988	120.539	2.10379	2	45.0618	65.0714	104.692	1.82722	12.6524		10.9054	0
24627	Wed Mar 22 12:27:10 2017_x000D_	36.8832	74.6018	121.957	2.12854	2	45.0618	65.0714	104.692	1.82722	12.5586		20.3462	0
24628	Wed Mar 22 12:27:11 2017_x000D_	36.5642	74.0033	124.406	2.17129	2	45.0618	65.0714	104.692	1.82722	12.3283		6.78142	59.0463
24629	Wed Mar 22 12:27:11 2017_x000D_	36.4581	73.8037	121.954	2.12851	2	44.1106	66.7945	118.452	2.06737	10.3774		10.9343	0
24630	Wed Mar 22 12:27:11 2017_x000D_	36.2481	73.5058	120.539	2.10381	2	44.1106	66.7945	118.452	2.06737	10.3373		20.3771	0
24631	Wed Mar 22 12:27:11 2017_x000D_	35.9286	72.9064	122.921	2.14537	2	44.1106	66.7945	118.452	2.06737	10.2128		19.4149	0
24632	Wed Mar 22 12:27:11 2017_x000D_	35.511	72.412	124.405	2.17127	2	44.1106	66.7945	118.452	2.06737	10.2718		12.5627	38.5028
24633	Wed Mar 22 12:27:11 2017_x000D_	35.399	72.0085	121.953	2.12847	2	43.4075	67.8682	109.836	1.917	9.01544		8.58179	0
24634	Wed Mar 22 12:27:11 2017_x000D_	35.1913	71.8118	121.955	2.12852	2	43.4075	67.8682	109.836	1.917	9.11361		10.9643	0
24635	Wed Mar 22 12:27:11 2017_x000D_	34.9807	71.5131	120.542	2.10385	2	43.4075	67.8682	109.836	1.917	9.1813		16.4083	0
24636	Wed Mar 22 12:27:11 2017_x000D_	34.7645	71.0107	121.953	2.12848	2	43.4075	67.8682	109.836	1.917	9.19656		10.9776	29.5111
24637	Wed Mar 22 12:27:11 2017_x000D_	34.5537	70.7116	120.541	2.10383	2	42.9321	68.7294	112.356	1.96098	8.60969		21.9587	0
24638	Wed Mar 22 12:27:11 2017_x000D_	34.1319	70.1134	120.543	2.10387	2	42.9321	68.7294	112.356	1.96098	8.90837		6.12539	0
24639	Wed Mar 22 12:27:11 2017_x000D_	34.1262	69.9093	120.539	2.10381	2	42.9321	68.7294	112.356	1.96098	8.8846		19.4963	0
24640	Wed Mar 22 12:27:11 2017_x000D_	33.707	69.4127	121.955	2.12851	2	42.9321	68.7294	112.356	1.96098	9.25037		9.67125	0
24641	Wed Mar 22 12:27:11 2017_x000D_	33.5972	69.1096	118.052	2.0604	2	42.9321	68.7294	112.356	1.96098	9.34264		15.2566	29.5111
24642	Wed Mar 22 12:27:11 2017_x000D_	33.2815	68.7109	120.543	2.10388	2	42.4567	69.5906	144.689	2.5253	9.21728		6.82853	0
24643	Wed Mar 22 12:27:11 2017_x000D_	33.1745	68.51	118.055	2.06045	2	42.4567	69.5906	144.689	2.5253	9.34489		9.68098	0
24644	Wed Mar 22 12:27:11 2017_x000D_	33.0643	68.2067	121.952	2.12846	2	42.4567	69.5906	144.689	2.5253	9.49381		13.68	0
24645	Wed Mar 22 12:27:11 2017_x000D_	32.8498	67.8043	121.951	2.12844	2	42.4567	69.5906	144.689	2.5253	9.77156		6.84741	46.0112
24646	Wed Mar 22 12:27:11 2017_x000D_	32.7424	67.6029	124.39	2.17101	2	40.9454	69.3294	191.289	3.33862	8.38272		4.31618	0
24647	Wed Mar 22 12:27:11 2017_x000D_	32.6381	67.5038	120.541	2.10384	2	40.9454	69.3294	191.289	3.33862	8.50553		17.8416	0
24648	Wed Mar 22 12:27:11 2017_x000D_	32.3189	67.002	124.39	2.17101	2	40.9454	69.3294	191.289	3.33862	8.93495		9.69816	0
24649	Wed Mar 22 12:27:11 2017_x000D_	32.2084	66.6982	128.353	2.24018	2	40.9454	69.3294	191.289	3.33862	9.1246		12.9704	41.0603
24650	Wed Mar 22 12:27:12 2017_x000D_	31.8944	66.401	140.601	2.45395	2	39.6612	68.856	193.013	3.36871	8.14556		3.04624	0
24651	Wed Mar 22 12:27:12 2017_x000D_	31.9959	66.3981	147.037	2.56628	2	39.6612	68.856	193.013	3.36871	8.04973		3.08514	0
24652	Wed Mar 22 12:27:12 2017_x000D_	31.9987	66.5009	157.659	2.75167	2	39.6612	68.856	193.013	3.36871	8.01626		3.05233	0
24653	Wed Mar 22 12:27:12 2017_x000D_	31.9957	66.3992	173.219	3.02325	2	39.6612	68.856	193.013	3.36871	8.04958		3.06407	0
24654	Wed Mar 22 12:27:12 2017_x000D_	31.993	66.2971	181.82	3.17336	2	39.6612	68.856	193.013	3.36871	8.08389		9.13393	46.741
24655	Wed Mar 22 12:27:12 2017_x000D_	31.6887	66.3071	193.795	3.38237	2	38.3969	67.9455	187.655	3.2752	6.90538		3.04061	0
24656	Wed Mar 22 12:27:12 2017_x000D_	31.5874	66.3104	200.377	3.49723	2	38.3969	67.9455	187.655	3.2752	7.00306		11.0332	0
24657	Wed Mar 22 12:27:12 2017_x000D_	31.2888	66.5251	212.444	3.70785	2	38.3969	67.9455	187.655	3.2752	7.24863		4.33443	0
24658	Wed Mar 22 12:27:12 2017_x000D_	31.1903	66.6308	216.49	3.77846	2	38.3969	67.9455	187.655	3.2752	7.32554		11.037	29.0149
24659	Wed Mar 22 12:27:12 2017_x000D_	30.8914	66.8453	222.89	3.89016	2	37.547	67.4839	187.655	3.2752	6.68617		11.043	0
24660	Wed Mar 22 12:27:12 2017_x000D_	30.5924	67.06	224.85	3.92436	2	37.547	67.4839	187.655	3.2752	6.96751		11.052	0
24661	Wed Mar 22 12:27:12 2017_x000D_	30.2931	67.2748	222.889	3.89014	2	37.547	67.4839	187.655	3.2752	7.25691		8.67923	0
24662	Wed Mar 22 12:27:12 2017_x000D_	30.0957	67.4863	222.889	3.89015	2	37.547	67.4839	187.655	3.2752	7.4513		23.96	26.8101
24663	Wed Mar 22 12:27:12 2017_x000D_	29.5001	68.0184	220.638	3.85086	2	36.687	67.2409	225	3.92699	7.22883		11.0792	0
24664	Wed Mar 22 12:27:12 2017_x000D_	29.3057	68.3324	222.89	3.89016	2	36.687	67.2409	225	3.92699	7.46157		19.6516	0
24665	Wed Mar 22 12:27:12 2017_x000D_	28.8086	68.759	216.493	3.77852	2	36.687	67.2409	225	3.92699	8.02333		13.705	0
24666	Wed Mar 22 12:27:12 2017_x000D_	28.4073	68.9773	216.492	3.77851	2	36.687	67.2409	225	3.92699	8.45982		17.369	6.56486
24667	Wed Mar 22 12:27:12 2017_x000D_	28.0122	69.4005	216.494	3.77853	2	36.697	67.0223	193.013	3.36871	9.00453		13.7131	0
24668	Wed Mar 22 12:27:12 2017_x000D_	27.6107	69.619	216.493	3.77852	2	36.697	67.0223	193.013	3.36871	9.45006		11.0604	0
24669	Wed Mar 22 12:27:12 2017_x000D_	27.3112	69.834	218.236	3.80894	2	36.697	67.0223	193.013	3.36871	9.7979		23.9812	0
24670	Wed Mar 22 12:27:12 2017_x000D_	26.7151	70.3666	220.638	3.85086	2	36.697	67.0223	193.013	3.36871	10.5272		11.073	0
24671	Wed Mar 22 12:27:13 2017_x000D_	26.4153	70.5819	218.851	3.81968	2	36.697	67.0223	193.013	3.36871	10.8804		8.68976	39.6072
24672	Wed Mar 22 12:27:13 2017_x000D_	26.2176	70.7936	218.852	3.81968	2	35.4017	66.7669	190.003	3.31618	10.0281		22.1442	0
24673	Wed Mar 22 12:27:13 2017_x000D_	25.618	71.2241	218.851	3.81967	2	35.4017	66.7669	190.003	3.31618	10.7512		8.694	0
24674	Wed Mar 22 12:27:13 2017_x000D_	25.4202	71.4359	218.852	3.81968	2	35.4017	66.7669	190.003	3.31618	11.0195		19.6728	0
24675	Wed Mar 22 12:27:13 2017_x000D_	24.9226	71.863	220.638	3.85085	2	35.4017	66.7669	190.003	3.31618	11.6525		11.0796	52.5453
24676	Wed Mar 22 12:27:13 2017_x000D_	24.6226	72.0784	218.852	3.81968	2	33.6708	66.499	191.014	3.33383	10.6301		22.1634	0
24677	Wed Mar 22 12:27:13 2017_x000D_	24.0225	72.5093	218.851	3.81967	2	33.6708	66.499	191.014	3.33383	11.3672		8.69824	0
24678	Wed Mar 22 12:27:13 2017_x000D_	23.8246	72.7212	218.852	3.81968	2	33.6708	66.499	191.014	3.33383	11.6475		11.0796	0
24679	Wed Mar 22 12:27:13 2017_x000D_	23.5246	72.9366	220.637	3.85084	2	33.6708	66.499	191.014	3.33383	12.0162		21.754	59.0479
24680	Wed Mar 22 12:27:13 2017_x000D_	23.0296	73.4665	216.497	3.77859	2	31.7217	66.225	180	3.14159	11.3134		13.751	0
24681	Wed Mar 22 12:27:13 2017_x000D_	22.6271	73.6858	216.496	3.77858	2	31.7217	66.225	180	3.14159	11.7633		17.9405	0
24682	Wed Mar 22 12:27:13 2017_x000D_	22.1253	74.0111	212.463	3.70819	2	31.7217	66.225	180	3.14159	12.3578		13.7589	0
24683	Wed Mar 22 12:27:13 2017_x000D_	21.7225	74.2304	212.463	3.70818	2	31.7217	66.225	180	3.14159	12.809		22.1934	65.3422
24684	Wed Mar 22 12:27:13 2017_x000D_	21.1216	74.6619	212.464	3.70819	2	29.5445	66.1633	180	3.14159	11.9654		8.70672	0
24685	Wed Mar 22 12:27:13 2017_x000D_	20.9235	74.874	212.465	3.70821	2	29.5445	66.1633	180	3.14159	12.2555		13.7696	0
24686	Wed Mar 22 12:27:13 2017_x000D_	20.5204	75.0935	212.464	3.7082	2	29.5445	66.1633	180	3.14159	12.6958		6.15101	0
24687	Wed Mar 22 12:27:13 2017_x000D_	20.3155	75.1009	212.463	3.70817	2	29.5445	66.1633	180	3.14159	12.8474		22.2108	0
24688	Wed Mar 22 12:27:13 2017_x000D_	19.7141	75.5327	212.463	3.70819	2	29.5445	66.1633	180	3.14159	13.5802		13.7804	52.2899
24689	Wed Mar 22 12:27:13 2017_x000D_	19.3107	75.7524	212.463	3.70818	2	27.8022	66.114	180	3.14159	12.8454		17.9637	0
24690	Wed Mar 22 12:27:13 2017_x000D_	18.8083	76.0782	216.493	3.77851	2	27.8022	66.114	180	3.14159	13.4229		8.7152	0
24691	Wed Mar 22 12:27:13 2017_x000D_	18.61	76.2905	216.493	3.77852	2	27.8022	66.114	180	3.14159	13.7134		13.7885	0
24692	Wed Mar 22 12:27:14 2017_x000D_	18.2064	76.5104	216.492	3.77851	2	27.8022	66.114	180	3.14159	14.148		8.7152	39.8753
24693	Wed Mar 22 12:27:14 2017_x000D_	18.0081	76.7227	216.493	3.77852	2	26.4855	66.2957	135	2.35619	13.4383		12.7144	0
24694	Wed Mar 22 12:27:14 2017_x000D_	17.6009	76.8402	218.845	3.81956	2	26.4855	66.2957	135	2.35619	13.7885		6.87992	0
24695	Wed Mar 22 12:27:14 2017_x000D_	17.5054	77.0487	220.63	3.85072	2	26.4855	66.2957	135	2.35619	14.0096		6.89763	0
24696	Wed Mar 22 12:27:14 2017_x000D_	17.3035	77.1587	222.877	3.88994	2	26.4855	66.2957	135	2.35619	14.2237		8.71944	0
24697	Wed Mar 22 12:27:14 2017_x000D_	17.1051	77.3711	222.877	3.88994	2	26.4855	66.2957	135	2.35619	14.514		8.71944	84.5395
24698	Wed Mar 22 12:27:14 2017_x000D_	16.9067	77.5835	222.877	3.88994	2	24.2288	67.9834	135	2.35619	12.0737		6.90433	0
24699	Wed Mar 22 12:27:14 2017_x000D_	16.7046	77.6936	220.63	3.85071	2	24.2288	67.9834	135	2.35619	12.2842		6.89539	0
24700	Wed Mar 22 12:27:14 2017_x000D_	16.6083	77.9023	205.994	3.59528	2	24.2288	67.9834	135	2.35619	12.5083		4.35563	0
24701	Wed Mar 22 12:27:14 2017_x000D_	16.7073	77.7961	202.273	3.53034	2	24.2288	67.9834	135	2.35619	12.3637		9.2349	74.7293
24702	Wed Mar 22 12:27:14 2017_x000D_	17.0149	77.7842	184.993	3.22875	2	22.408	69.6833	135	2.35619	9.73191		3.0616	0
24703	Wed Mar 22 12:27:14 2017_x000D_	17.0182	77.8862	176.457	3.07975	2	22.408	69.6833	135	2.35619	9.81517		3.08645	0
24704	Wed Mar 22 12:27:14 2017_x000D_	17.121	77.8821	170.296	2.97223	2	22.408	69.6833	135	2.35619	9.75565		4.3663	0
24705	Wed Mar 22 12:27:14 2017_x000D_	17.0145	77.7829	155.639	2.71641	2	22.408	69.6833	135	2.35619	9.73105		0.0127279	70.2137
24706	Wed Mar 22 12:27:14 2017_x000D_	17.0148	77.7826	147.692	2.57772	2	20.8054	71.389	104.692	1.82722	7.43282		11.0963	0
24707	Wed Mar 22 12:27:14 2017_x000D_	16.6997	77.5889	133.087	2.32281	2	20.8054	71.389	104.692	1.82722	7.4361		6.87939	0
24708	Wed Mar 22 12:27:14 2017_x000D_	16.4909	77.4941	126.664	2.2107	2	20.8054	71.389	104.692	1.82722	7.47577		11.0936	0
24709	Wed Mar 22 12:27:14 2017_x000D_	16.2747	77.1941	117.466	2.05017	2	20.8054	71.389	104.692	1.82722	7.36386		9.71138	0
24710	Wed Mar 22 12:27:14 2017_x000D_	16.1613	76.8909	116.075	2.0259	2	20.8054	71.389	104.692	1.82722	7.1999		9.73034	46.6924
24711	Wed Mar 22 12:27:14 2017_x000D_	16.0477	76.5871	112.322	1.96038	2	19.6677	72.4511	135	2.35619	5.49644		25.3773	0
24712	Wed Mar 22 12:27:14 2017_x000D_	15.813	75.7744	112.319	1.96033	2	19.6677	72.4511	135	2.35619	5.0895		13.7773	0
24713	Wed Mar 22 12:27:14 2017_x000D_	15.5926	75.3715	112.32	1.96036	2	19.6677	72.4511	135	2.35619	5.0135		11.1114	0
24714	Wed Mar 22 12:27:15 2017_x000D_	15.3758	75.0712	113.352	1.97836	2	19.6677	72.4511	135	2.35619	5.02845		23.4964	221.228
24715	Wed Mar 22 12:27:15 2017_x000D_	15.0409	74.3632	114.94	2.00608	1	16.1118	78.9114	245.997	4.29345	4.67257		12.3377	0
24716	Wed Mar 22 12:27:15 2017_x000D_	15.0264	73.9522	114.935	2.00599	1	16.1118	78.9114	245.997	4.29345	5.07659		22.2679	0
24717	Wed Mar 22 12:27:15 2017_x000D_	14.5919	73.3504	117.311	2.04747	1	16.1118	78.9114	245.997	4.29345	5.76496		9.77809	0
24718	Wed Mar 22 12:27:15 2017_x000D_	14.4775	73.0452	118.676	2.07129	1	16.1118	78.9114	245.997	4.29345	6.0896		19.5474	168.893
24719	Wed Mar 22 12:27:15 2017_x000D_	14.249	72.435	118.673	2.07123	2	18.3026	73.7254	135	2.35619	4.25403		8.75851	0
24720	Wed Mar 22 12:27:15 2017_x000D_	14.0351	72.2363	118.676	2.07129	2	18.3026	73.7254	135	2.35619	4.51984		12.7466	0
24721	Wed Mar 22 12:27:15 2017_x000D_	13.9172	71.8281	116.068	2.02578	2	18.3026	73.7254	135	2.35619	4.77823		15.4989	0
24722	Wed Mar 22 12:27:15 2017_x000D_	13.5922	71.4265	118.676	2.07129	2	18.3026	73.7254	135	2.35619	5.24145		12.7589	6.53956
24723	Wed Mar 22 12:27:15 2017_x000D_	13.4742	71.0179	116.07	2.0258	2	18.5205	73.7315	135	2.35619	5.72964		18.079	0
24724	Wed Mar 22 12:27:15 2017_x000D_	13.1452	70.513	120.006	2.0945	2	18.5205	73.7315	135	2.35619	6.26519		12.7841	0
24725	Wed Mar 22 12:27:15 2017_x000D_	13.0266	70.1037	122.569	2.13923	2	18.5205	73.7315	135	2.35619	6.58361		22.3906	0
24726	Wed Mar 22 12:27:15 2017_x000D_	12.5901	69.4983	122.57	2.13925	2	18.5205	73.7315	135	2.35619	7.28626		9.81776	0
24727	Wed Mar 22 12:27:15 2017_x000D_	12.4754	69.1918	118.673	2.07123	2	18.5205	73.7315	135	2.35619	7.5599		11.2028	45.9399
24728	Wed Mar 22 12:27:15 2017_x000D_	12.257	68.8889	120.005	2.09448	2	17.4791	72.6088	200.933	3.50695	6.41155		11.2185	0
24729	Wed Mar 22 12:27:15 2017_x000D_	12.0384	68.5855	118.676	2.07129	2	17.4791	72.6088	200.933	3.50695	6.76669		20.8605	0
24730	Wed Mar 22 12:27:15 2017_x000D_	11.7048	67.9754	116.078	2.02594	2	17.4791	72.6088	200.933	3.50695	7.40344		6.96133	0
24731	Wed Mar 22 12:27:15 2017_x000D_	11.5933	67.7719	118.676	2.07129	2	17.4791	72.6088	200.933	3.50695	7.61828		20.8832	32.5205
24732	Wed Mar 22 12:27:15 2017_x000D_	11.2594	67.1611	116.079	2.02597	2	16.8637	71.7164	246.451	4.30138	7.22211		9.84094	0
24733	Wed Mar 22 12:27:15 2017_x000D_	11.1441	66.854	120.003	2.09445	2	16.8637	71.7164	246.451	4.30138	7.50711		13.9411	0
24734	Wed Mar 22 12:27:15 2017_x000D_	10.9211	66.4463	120.003	2.09444	2	16.8637	71.7164	246.451	4.30138	7.94282		8.83028	0
24735	Wed Mar 22 12:27:16 2017_x000D_	10.7057	66.2457	120.005	2.09449	2	16.8637	71.7164	246.451	4.30138	8.23708		16.7992	32.5314
24736	Wed Mar 22 12:27:16 2017_x000D_	10.4787	65.7338	118.676	2.07129	2	16.2481	70.8237	238.196	4.15731	7.6937		6.97448	0
24737	Wed Mar 22 12:27:16 2017_x000D_	10.3672	65.5298	116.082	2.02601	2	16.2481	70.8237	238.196	4.15731	7.91267		6.98407	0
24738	Wed Mar 22 12:27:16 2017_x000D_	10.2554	65.3256	118.676	2.07129	2	16.2481	70.8237	238.196	4.15731	8.13275		6.97975	0
24739	Wed Mar 22 12:27:16 2017_x000D_	10.1439	65.1214	116.083	2.02603	2	16.2481	70.8237	238.196	4.15731	8.35329		6.97856	0
24740	Wed Mar 22 12:27:16 2017_x000D_	10.0323	64.9173	113.38	1.97885	2	16.2481	70.8237	238.196	4.15731	8.57448		13.9752	9.19394
24741	Wed Mar 22 12:27:16 2017_x000D_	9.80876	64.5086	113.381	1.97887	2	16.0397	70.599	238.1	4.15562	8.71307		3.11588	0
24742	Wed Mar 22 12:27:16 2017_x000D_	9.80515	64.4048	106.889	1.86556	2	16.0397	70.599	238.1	4.15562	8.7885		3.11887	0
24743	Wed Mar 22 12:27:16 2017_x000D_	9.70124	64.4081	104.04	1.81585	2	16.0397	70.599	238.1	4.15562	8.86021		3.12267	0
24744	Wed Mar 22 12:27:16 2017_x000D_	9.70554	64.5121	92.1445	1.60823	2	16.0397	70.599	238.1	4.15562	8.78476		0.0144779	43.7398
24745	Wed Mar 22 12:27:16 2017_x000D_	9.70581	64.5125	80.7957	1.41015	2	15.443	69.2687	243.981	4.25827	7.4523		0.00635689	0
24746	Wed Mar 22 12:27:16 2017_x000D_	9.70588	64.5127	75.3786	1.3156	2	15.443	69.2687	243.981	4.25827	7.45212		3.09233	0
24747	Wed Mar 22 12:27:16 2017_x000D_	9.70188	64.4097	61.5231	1.07378	2	15.443	69.2687	243.981	4.25827	7.52133		3.10735	0
24748	Wed Mar 22 12:27:16 2017_x000D_	9.69785	64.3062	55.0722	0.961191	2	15.443	69.2687	243.981	4.25827	7.59165		11.1962	60.0033
24749	Wed Mar 22 12:27:16 2017_x000D_	10.0017	64.0895	40.5003	0.706864	2	14.2013	67.7007	249.184	4.34908	5.53872		4.39145	0
24750	Wed Mar 22 12:27:16 2017_x000D_	10.1017	63.9826	36.323	0.633956	2	14.2013	67.7007	249.184	4.34908	5.53453		11.1929	0
24751	Wed Mar 22 12:27:16 2017_x000D_	10.4052	63.7656	21.9708	0.383462	2	14.2013	67.7007	249.184	4.34908	5.46767		6.95708	0
24752	Wed Mar 22 12:27:16 2017_x000D_	10.6093	63.6555	19.2624	0.336192	2	14.2013	67.7007	249.184	4.34908	5.40982		12.836	36.8141
24753	Wed Mar 22 12:27:16 2017_x000D_	11.021	63.539	10.6924	0.186618	2	13.3669	66.8009	245.232	4.28011	4.01786		12.8372	0
24754	Wed Mar 22 12:27:16 2017_x000D_	11.4328	63.4227	7.72527	0.134831	2	13.3669	66.8009	245.232	4.28011	3.89268		12.4706	0
24755	Wed Mar 22 12:27:16 2017_x000D_	11.8483	63.4102	7.72636	0.13485	2	13.3669	66.8009	245.232	4.28011	3.71524		12.8327	0
24756	Wed Mar 22 12:27:17 2017_x000D_	12.26	63.2941	10.6922	0.186614	2	13.3669	66.8009	245.232	4.28011	3.67735		21.7957	0
24757	Wed Mar 22 12:27:17 2017_x000D_	12.9862	63.2724	10.2524	0.178938	2	13.3669	66.8009	245.232	4.28011	3.54898		12.8212	122.871
24758	Wed Mar 22 12:27:17 2017_x000D_	13.3975	63.1563	13.0368	0.227536	1	9.96988	64.5129	350.013	6.10889	3.68632		22.6205	0
24759	Wed Mar 22 12:27:17 2017_x000D_	14.1159	62.9273	13.6158	0.23764	1	9.96988	64.5129	350.013	6.10889	4.43887		6.21878	0
24760	Wed Mar 22 12:27:17 2017_x000D_	14.3231	62.9211	13.6168	0.237658	1	9.96988	64.5129	350.013	6.10889	4.63512		18.8954	0
24761	Wed Mar 22 12:27:17 2017_x000D_	14.941	62.799	16.4825	0.287673	1	9.96988	64.5129	350.013	6.10889	5.25828		12.7993	81.3347
24762	Wed Mar 22 12:27:17 2017_x000D_	15.3516	62.6831	19.2761	0.336432	1	12.6177	63.9303	357.089	6.23238	3.00495		9.81483	0
24763	Wed Mar 22 12:27:17 2017_x000D_	15.6587	62.5703	23.0183	0.401745	1	12.6177	63.9303	357.089	6.23238	3.33126		16.6899	0
24764	Wed Mar 22 12:27:17 2017_x000D_	16.1686	62.3478	21.9873	0.383751	1	12.6177	63.9303	357.089	6.23238	3.88757		11.1751	0
24765	Wed Mar 22 12:27:17 2017_x000D_	16.4718	62.1314	23.0166	0.401715	1	12.6177	63.9303	357.089	6.23238	4.25325		9.30401	54.2133
24766	Wed Mar 22 12:27:17 2017_x000D_	16.7818	62.1223	21.9878	0.383759	1	14.3826	63.542	352.598	6.154	2.78778		22.5578	0
24767	Wed Mar 22 12:27:17 2017_x000D_	17.4982	61.8939	23.0202	0.401777	1	14.3826	63.542	352.598	6.154	3.52466		11.1594	0
24768	Wed Mar 22 12:27:17 2017_x000D_	17.8009	61.6777	21.9871	0.383748	1	14.3826	63.542	352.598	6.154	3.89363		22.5398	0
24769	Wed Mar 22 12:27:17 2017_x000D_	18.5167	61.4494	23.0199	0.401773	1	14.3826	63.542	352.598	6.154	4.63355		9.77793	0
24770	Wed Mar 22 12:27:17 2017_x000D_	18.8226	61.3369	19.2734	0.336384	1	14.3826	63.542	352.598	6.154	4.95743		19.5625	238.823
24771	Wed Mar 22 12:27:17 2017_x000D_	19.4346	61.1118	19.2732	0.336381	2	20.5047	58.4534	311.364	5.43432	2.86569		13.8244	0
24772	Wed Mar 22 12:27:17 2017_x000D_	19.8401	60.8929	19.2717	0.336354	2	20.5047	58.4534	311.364	5.43432	2.52841		9.28892	0
24773	Wed Mar 22 12:27:17 2017_x000D_	20.1496	60.8839	20.1887	0.35236	2	20.5047	58.4534	311.364	5.43432	2.4563		23.5238	0
24774	Wed Mar 22 12:27:17 2017_x000D_	20.8603	60.5526	16.4717	0.287486	2	20.5047	58.4534	311.364	5.43432	2.12911		12.7359	68.1206
24775	Wed Mar 22 12:27:17 2017_x000D_	21.2689	60.4374	19.2725	0.336369	2	21.6829	56.5123	290.492	5.07004	3.94687		19.5236	0
24776	Wed Mar 22 12:27:17 2017_x000D_	21.8797	60.2128	19.2723	0.336365	2	21.6829	56.5123	290.492	5.07004	3.70573		9.76741	0
24777	Wed Mar 22 12:27:17 2017_x000D_	22.1853	60.1005	23.0237	0.401839	2	21.6829	56.5123	290.492	5.07004	3.6232		12.7186	0
24778	Wed Mar 22 12:27:18 2017_x000D_	22.5933	59.9853	20.1888	0.35236	2	21.6829	56.5123	290.492	5.07004	3.59034		22.444	94.0785
24779	Wed Mar 22 12:27:18 2017_x000D_	23.3061	59.7581	19.2732	0.336381	2	23.7538	54.1574	332.434	5.80207	5.61857		8.73626	0
24780	Wed Mar 22 12:27:18 2017_x000D_	23.505	59.5454	19.2703	0.336331	2	23.7538	54.1574	332.434	5.80207	5.39374		12.7054	0
24781	Wed Mar 22 12:27:18 2017_x000D_	23.9126	59.4304	16.4669	0.287402	2	23.7538	54.1574	332.434	5.80207	5.27539		18.7431	0
24782	Wed Mar 22 12:27:18 2017_x000D_	24.5256	59.3097	19.2728	0.336373	2	23.7538	54.1574	332.434	5.80207	5.20979		12.6938	109.145
24783	Wed Mar 22 12:27:18 2017_x000D_	24.9328	59.1947	16.4683	0.287426	2	27.0949	52.7175	0	0	6.82853		19.4695	0
24784	Wed Mar 22 12:27:18 2017_x000D_	25.5419	58.9707	16.4674	0.28741	2	27.0949	52.7175	0	0	6.44316		9.73793	0
24785	Wed Mar 22 12:27:18 2017_x000D_	25.8466	58.8588	20.1901	0.352384	2	27.0949	52.7175	0	0	6.26688		18.7066	0
24786	Wed Mar 22 12:27:18 2017_x000D_	26.4584	58.7383	17.2557	0.301169	2	27.0949	52.7175	0	0	6.05435		11.0956	0
24787	Wed Mar 22 12:27:18 2017_x000D_	26.7592	58.5231	16.4655	0.287377	2	27.0949	52.7175	0	0	5.8153		12.2988	81.3007
24788	Wed Mar 22 12:27:18 2017_x000D_	27.169	58.5117	16.4679	0.287418	2	29.7418	52.136	0	0	6.87523		13.752	0
24789	Wed Mar 22 12:27:18 2017_x000D_	27.5723	58.2938	16.4658	0.287382	2	29.7418	52.136	0	0	6.5288		6.14338	0
24790	Wed Mar 22 12:27:18 2017_x000D_	27.777	58.2881	16.4669	0.287401	2	29.7418	52.136	0	0	6.45823		12.6588	0
24791	Wed Mar 22 12:27:18 2017_x000D_	28.1831	58.1735	13.5841	0.237087	2	29.7418	52.136	0	0	6.23546		4.36368	104.7
24792	Wed Mar 22 12:27:18 2017_x000D_	28.2826	58.0674	17.2535	0.30113	2	33.2303	52.2378	0	0	7.64617		3.06415	0
24793	Wed Mar 22 12:27:18 2017_x000D_	28.3847	58.0646	16.4659	0.287385	2	33.2303	52.2378	0	0	7.57835		18.669	0
24794	Wed Mar 22 12:27:18 2017_x000D_	28.9953	57.9445	19.2767	0.336443	2	33.2303	52.2378	0	0	7.10645		4.36163	0
24795	Wed Mar 22 12:27:18 2017_x000D_	29.0947	57.8384	23.0356	0.402046	2	33.2303	52.2378	0	0	6.96203		6.15229	98.7768
24796	Wed Mar 22 12:27:18 2017_x000D_	29.2997	57.8328	36.3963	0.635235	2	36.4793	52.7716	0	0	8.78421		4.34919	0
24797	Wed Mar 22 12:27:18 2017_x000D_	29.2008	57.9388	40.5691	0.708064	2	36.4793	52.7716	0	0	8.92617		3.09168	0
24798	Wed Mar 22 12:27:18 2017_x000D_	29.2042	58.0418	51.0222	0.890505	2	36.4793	52.7716	0	0	8.98343		3.06085	0
24799	Wed Mar 22 12:27:19 2017_x000D_	29.1022	58.0442	61.4588	1.07266	2	36.4793	52.7716	0	0	9.06763		4.3587	0
24800	Wed Mar 22 12:27:19 2017_x000D_	29.2076	58.1442	70.6307	1.23274	2	36.4793	52.7716	0	0	9.04115		4.34645	131.19
24801	Wed Mar 22 12:27:19 2017_x000D_	29.1083	58.2497	85.7528	1.49667	2	40.8156	53.3369	0	0	12.6963		3.08523	0
24802	Wed Mar 22 12:27:19 2017_x000D_	29.1112	58.3525	91.7033	1.60053	2	40.8156	53.3369	0	0	12.7338		4.34773	0
24803	Wed Mar 22 12:27:19 2017_x000D_	29.216	58.4526	106.296	1.85522	2	40.8156	53.3369	0	0	12.6776		3.09768	0
24804	Wed Mar 22 12:27:19 2017_x000D_	29.2126	58.3494	112.742	1.96772	2	40.8156	53.3369	0	0	12.6394		3.10058	104.546
24805	Wed Mar 22 12:27:19 2017_x000D_	29.2093	58.2461	119.333	2.08275	2	44.299	53.4384	0	0	15.8371		4.37773	0
24806	Wed Mar 22 12:27:19 2017_x000D_	29.1035	58.1456	128.251	2.2384	2	44.299	53.4384	0	0	15.9079		4.36523	0
24807	Wed Mar 22 12:27:19 2017_x000D_	28.9978	58.0456	140.43	2.45097	2	44.299	53.4384	0	0	15.9798		6.91483	0
24808	Wed Mar 22 12:27:19 2017_x000D_	28.889	57.8424	154.799	2.70175	2	44.299	53.4384	0	0	16.027		6.87923	78.3783
24809	Wed Mar 22 12:27:19 2017_x000D_	28.6815	57.7448	157.413	2.74737	2	46.9105	53.5145	0	0	18.7134		6.88067	0
24810	Wed Mar 22 12:27:19 2017_x000D_	28.4739	57.6473	160.138	2.79494	2	46.9105	53.5145	0	0	18.8941		26.3082	0
24811	Wed Mar 22 12:27:19 2017_x000D_	27.6456	57.3593	157.414	2.74739	2	46.9105	53.5145	0	0	19.6448		12.6891	0
24812	Wed Mar 22 12:27:19 2017_x000D_	27.2328	57.2671	160.14	2.79498	2	46.9105	53.5145	0	0	20.0323		24.8988	98.2718
24813	Wed Mar 22 12:27:19 2017_x000D_	26.5027	56.8724	153.469	2.67853	2	49.4071	51.3938	355.5	6.20465	23.5505		13.8134	0
24814	Wed Mar 22 12:27:19 2017_x000D_	26.0861	56.6763	153.469	2.67854	2	49.4071	51.3938	355.5	6.20465	23.9118		12.7217	0
24815	Wed Mar 22 12:27:19 2017_x000D_	25.6723	56.5836	150.902	2.63374	2	49.4071	51.3938	355.5	6.20465	24.2956		22.3275	0
24816	Wed Mar 22 12:27:19 2017_x000D_	25.0436	56.1853	142.718	2.49089	2	49.4071	51.3938	355.5	6.20465	24.8302		13.173	0
24817	Wed Mar 22 12:27:19 2017_x000D_	24.7257	55.8824	138.513	2.4175	2	49.4071	51.3938	355.5	6.20465	25.0862		21.9706	74.8295
24818	Wed Mar 22 12:27:19 2017_x000D_	24.1955	55.3772	134.293	2.34386	2	51.2306	49.6919	315	5.49779	27.6264		6.93544	0
24819	Wed Mar 22 12:27:19 2017_x000D_	23.9864	55.2786	132.345	2.30985	2	51.2306	49.6919	315	5.49779	27.8111		13.1942	0
24820	Wed Mar 22 12:27:19 2017_x000D_	23.668	54.9752	128.332	2.23982	2	51.2306	49.6919	315	5.49779	28.0644		24.3268	0
24821	Wed Mar 22 12:27:20 2017_x000D_	23.1335	54.3654	125.994	2.199	2	51.2306	49.6919	315	5.49779	28.4831		11.2531	65.486
24822	Wed Mar 22 12:27:20 2017_x000D_	22.9174	54.0588	124.405	2.17128	2	52.8265	48.2026	315	5.49779	30.477		9.86656	0
24823	Wed Mar 22 12:27:20 2017_x000D_	22.8045	53.7499	123.512	2.15569	2	52.8265	48.2026	315	5.49779	30.5302		22.517	0
24824	Wed Mar 22 12:27:20 2017_x000D_	22.3721	53.1364	123.512	2.1557	2	52.8265	48.2026	315	5.49779	30.8515		8.82941	0
24825	Wed Mar 22 12:27:20 2017_x000D_	22.159	52.9334	123.515	2.15574	2	52.8265	48.2026	315	5.49779	31.0302		20.9885	65.4944
24826	Wed Mar 22 12:27:20 2017_x000D_	21.829	52.3165	125.988	2.19891	2	54.4225	46.713	298.452	5.20896	33.0717		13.9985	0
24827	Wed Mar 22 12:27:20 2017_x000D_	21.609	51.905	125.986	2.19887	2	54.4225	46.713	298.452	5.20896	33.2217		20.0347	0
24828	Wed Mar 22 12:27:20 2017_x000D_	21.1788	51.3942	127.714	2.22902	2	54.4225	46.713	298.452	5.20896	33.5717		11.2622	0
24829	Wed Mar 22 12:27:20 2017_x000D_	20.8618	51.1931	130.098	2.27063	2	54.4225	46.713	298.452	5.20896	33.8584		18.2841	77.4565
24830	Wed Mar 22 12:27:20 2017_x000D_	20.5343	50.6791	134.269	2.34344	2	55.408	44.3266	277.871	4.84977	35.4476		11.3155	0
24831	Wed Mar 22 12:27:20 2017_x000D_	20.317	50.3708	132.323	2.30948	2	55.408	44.3266	277.871	4.84977	35.6077		8.86541	0
24832	Wed Mar 22 12:27:20 2017_x000D_	20.1031	50.1669	132.324	2.30949	2	55.408	44.3266	277.871	4.84977	35.7847		8.86748	0
24833	Wed Mar 22 12:27:20 2017_x000D_	19.8892	49.9629	132.325	2.3095	2	55.408	44.3266	277.871	4.84977	35.9632		17.7436	0
24834	Wed Mar 22 12:27:20 2017_x000D_	19.4611	49.5548	132.326	2.30953	2	55.408	44.3266	277.871	4.84977	36.3251		11.3274	59.7778
24835	Wed Mar 22 12:27:20 2017_x000D_	19.2434	49.2463	134.267	2.3434	2	55.7201	42.3586	278.556	4.86173	37.1213		15.7234	0
24836	Wed Mar 22 12:27:20 2017_x000D_	18.9183	48.8352	136.362	2.37996	2	55.7201	42.3586	278.556	4.86173	37.3673		7.03147	0
24837	Wed Mar 22 12:27:20 2017_x000D_	18.8078	48.6285	134.262	2.34332	2	55.7201	42.3586	278.556	4.86173	37.441		14.0058	0
24838	Wed Mar 22 12:27:20 2017_x000D_	18.3859	48.4286	134.268	2.34342	2	55.7201	42.3586	278.556	4.86173	37.8244		8.8951	105.803
24839	Wed Mar 22 12:27:20 2017_x000D_	18.1713	48.224	134.269	2.34343	2	56.1058	38.853	278.556	4.86173	39.0748		7.04791	0
24840	Wed Mar 22 12:27:20 2017_x000D_	18.0602	48.017	136.362	2.37996	2	56.1058	38.853	278.556	4.86173	39.1337		13.3405	0
24841	Wed Mar 22 12:27:20 2017_x000D_	17.7384	47.7101	136.362	2.37996	2	56.1058	38.853	278.556	4.86173	39.3765		8.90783	0
24842	Wed Mar 22 12:27:21 2017_x000D_	17.5235	47.5052	136.362	2.37996	2	56.1058	38.853	278.556	4.86173	39.5405		8.90783	92.7096
24843	Wed Mar 22 12:27:21 2017_x000D_	17.3086	47.3003	136.362	2.37996	2	56.4707	35.7843	278.319	4.85758	40.8202		4.46876	0
24844	Wed Mar 22 12:27:21 2017_x000D_	17.2008	47.1975	136.362	2.37996	2	56.4707	35.7843	278.319	4.85758	40.8948		11.331	0
24845	Wed Mar 22 12:27:21 2017_x000D_	16.8821	46.9948	134.271	2.34347	2	56.4707	35.7843	278.319	4.85758	41.1453		9.98373	0
24846	Wed Mar 22 12:27:21 2017_x000D_	16.7674	46.6824	130.106	2.27077	2	56.4707	35.7843	278.319	4.85758	41.1718		7.02761	0
24847	Wed Mar 22 12:27:21 2017_x000D_	16.5558	46.5819	128.346	2.24005	2	56.4707	35.7843	278.319	4.85758	41.3496		3.0997	52.8035
24848	Wed Mar 22 12:27:21 2017_x000D_	16.4525	46.5841	112.968	1.97166	2	56.5549	34.0262	278.319	4.85758	42.0227		0.0108167	0
24849	Wed Mar 22 12:27:21 2017_x000D_	16.4528	46.5843	107.324	1.87316	2	56.5549	34.0262	278.319	4.85758	42.0224		3.1554	0
24850	Wed Mar 22 12:27:21 2017_x000D_	16.4569	46.6894	94.9639	1.65743	2	56.5549	34.0262	278.319	4.85758	42.05		0.015	0
24851	Wed Mar 22 12:27:21 2017_x000D_	16.4572	46.6898	83.0628	1.44972	2	56.5549	34.0262	278.319	4.85758	42.0499		4.44994	53.3416
24852	Wed Mar 22 12:27:21 2017_x000D_	16.3496	46.5877	73.6169	1.28486	2	56.857	32.274	275.395	4.80655	42.962		4.38886	0
24853	Wed Mar 22 12:27:21 2017_x000D_	16.4499	46.4812	59.0761	1.03107	2	56.857	32.274	275.395	4.80655	42.832		6.28892	0
24854	Wed Mar 22 12:27:21 2017_x000D_	16.4425	46.2717	50.9849	0.889855	2	56.857	32.274	275.395	4.80655	42.7699		4.38502	0
24855	Wed Mar 22 12:27:21 2017_x000D_	16.5424	46.165	38.6005	0.673707	2	56.857	32.274	275.395	4.80655	42.6407		6.95101	111.08
24856	Wed Mar 22 12:27:21 2017_x000D_	16.7467	46.0557	36.2031	0.631863	2	54.5968	29.3412	223.993	3.90941	41.3764		6.93901	0
24857	Wed Mar 22 12:27:21 2017_x000D_	16.9506	45.9465	25.4888	0.444864	2	54.5968	29.3412	223.993	3.90941	41.1457		18.1219	0
24858	Wed Mar 22 12:27:21 2017_x000D_	17.4594	45.6209	21.6901	0.378564	2	54.5968	29.3412	223.993	3.90941	40.5489		13.9006	0
24859	Wed Mar 22 12:27:21 2017_x000D_	17.868	45.4024	21.6891	0.378547	2	54.5968	29.3412	223.993	3.90941	40.087		9.35603	96.9133
24860	Wed Mar 22 12:27:21 2017_x000D_	18.1798	45.3959	22.7334	0.396773	2	52.3032	27.0663	263.4	4.59719	38.7347		26.5431	0
24861	Wed Mar 22 12:27:21 2017_x000D_	19	45.0641	25.4904	0.444891	2	52.3032	27.0663	263.4	4.59719	37.8553		22.396	0
24862	Wed Mar 22 12:27:21 2017_x000D_	19.6087	44.6319	25.4881	0.444852	2	52.3032	27.0663	263.4	4.59719	37.1144		12.8044	0
24863	Wed Mar 22 12:27:22 2017_x000D_	20.0202	44.5186	28.1361	0.491068	2	52.3032	27.0663	263.4	4.59719	36.6984		9.81531	0
24864	Wed Mar 22 12:27:22 2017_x000D_	20.3279	44.4074	26.7498	0.466871	2	52.3032	27.0663	263.4	4.59719	36.3749		20.81	69.4307
24865	Wed Mar 22 12:27:22 2017_x000D_	20.9396	44.0803	29.492	0.514733	2	50.8598	25.2572	245.232	4.28011	35.3487		8.79111	0
24866	Wed Mar 22 12:27:22 2017_x000D_	21.14	43.8665	29.4906	0.514709	2	50.8598	25.2572	245.232	4.28011	35.0653		12.7912	0
24867	Wed Mar 22 12:27:22 2017_x000D_	21.5511	43.7534	32.1045	0.560329	2	50.8598	25.2572	245.232	4.28011	34.657		20.7872	0
24868	Wed Mar 22 12:27:22 2017_x000D_	22.1621	43.4266	29.4925	0.514741	2	50.8598	25.2572	245.232	4.28011	33.9659		8.78905	115.598
24869	Wed Mar 22 12:27:22 2017_x000D_	22.3624	43.2128	29.4911	0.514717	2	48.3761	22.3112	225.591	3.93731	33.3705		20.7817	0
24870	Wed Mar 22 12:27:22 2017_x000D_	22.9733	42.8862	32.1047	0.560333	2	48.3761	22.3112	225.591	3.93731	32.69		8.78468	0
24871	Wed Mar 22 12:27:22 2017_x000D_	23.1736	42.6726	32.1037	0.560315	2	48.3761	22.3112	225.591	3.93731	32.3999		12.7665	0
24872	Wed Mar 22 12:27:22 2017_x000D_	23.5839	42.5597	29.4917	0.514727	2	48.3761	22.3112	225.591	3.93731	32.0102		19.8482	101.688
24873	Wed Mar 22 12:27:22 2017_x000D_	24.0874	42.1305	28.1331	0.491015	2	46.0879	19.8105	224.409	3.91667	31.3401		9.79148	0
24874	Wed Mar 22 12:27:22 2017_x000D_	24.3944	42.0197	32.105	0.560338	2	46.0879	19.8105	224.409	3.91667	31.046		9.77533	0
24875	Wed Mar 22 12:27:22 2017_x000D_	24.7009	41.9091	28.1346	0.491042	2	46.0879	19.8105	224.409	3.91667	30.7531		22.3262	0
24876	Wed Mar 22 12:27:22 2017_x000D_	25.3076	41.4781	28.1331	0.491016	2	46.0879	19.8105	224.409	3.91667	30.0218		11.1626	0
24877	Wed Mar 22 12:27:22 2017_x000D_	25.611	41.2627	29.4896	0.514691	2	46.0879	19.8105	224.409	3.91667	29.6564		19.545	92.5169
24878	Wed Mar 22 12:27:22 2017_x000D_	26.2238	41.0415	29.4913	0.51472	2	44.0061	17.5353	207.518	3.62187	29.4746		11.1511	0
24879	Wed Mar 22 12:27:22 2017_x000D_	26.5268	40.8262	28.1331	0.491016	2	44.0061	17.5353	207.518	3.62187	29.1203		20.7228	0
24880	Wed Mar 22 12:27:22 2017_x000D_	27.1359	40.5004	25.4794	0.444699	2	44.0061	17.5353	207.518	3.62187	28.4956		8.7699	0
24881	Wed Mar 22 12:27:22 2017_x000D_	27.3358	40.2871	25.4775	0.444667	2	44.0061	17.5353	207.518	3.62187	28.2054		19.5212	79.6318
24882	Wed Mar 22 12:27:22 2017_x000D_	27.9479	40.0663	25.4786	0.444686	2	41.4039	17.0115	171.946	3.00103	26.6943		0	0
24883	Wed Mar 22 12:27:22 2017_x000D_	27.9479	40.0663	25.4786	0.444686	2	41.4039	17.0115	171.946	3.00103	26.6943		20.7053	0
24884	Wed Mar 22 12:27:22 2017_x000D_	28.5565	39.7408	22.7101	0.396366	2	41.4039	17.0115	171.946	3.00103	26.1089		19.5051	0
24885	Wed Mar 22 12:27:23 2017_x000D_	29.1681	39.5202	22.7108	0.396378	2	41.4039	17.0115	171.946	3.00103	25.6195		13.7919	93.0153
24886	Wed Mar 22 12:27:23 2017_x000D_	29.5735	39.3034	22.71	0.396364	2	38.3227	17.357	172.345	3.00799	23.6261		6.89736	0
24887	Wed Mar 22 12:27:23 2017_x000D_	29.7762	39.1949	19.8335	0.346161	2	38.3227	17.357	172.345	3.00799	23.4507		19.4879	0
24888	Wed Mar 22 12:27:23 2017_x000D_	30.3873	38.9746	25.4798	0.444706	2	38.3227	17.357	172.345	3.00799	23.0281		9.73074	0
24889	Wed Mar 22 12:27:23 2017_x000D_	30.6924	38.8645	21.6626	0.378084	2	38.3227	17.357	172.345	3.00799	22.8209		16.5899	54.3473
24890	Wed Mar 22 12:27:23 2017_x000D_	31.2004	38.646	22.7103	0.39637	2	36.5529	17.7438	164.347	2.86839	21.5766		8.75294	0
24891	Wed Mar 22 12:27:23 2017_x000D_	31.3999	38.4331	22.7081	0.39633	2	36.5529	17.7438	164.347	2.86839	21.3214		9.24137	0
24892	Wed Mar 22 12:27:23 2017_x000D_	31.7079	38.4278	21.662	0.378072	2	36.5529	17.7438	164.347	2.86839	21.2439		13.7718	0
24893	Wed Mar 22 12:27:23 2017_x000D_	32.1127	38.2113	21.6609	0.378054	2	36.5529	17.7438	164.347	2.86839	20.9436		6.15995	0
24894	Wed Mar 22 12:27:23 2017_x000D_	32.318	38.2077	21.6624	0.37808	2	36.5529	17.7438	164.347	2.86839	20.8975		13.7651	48.0114
24895	Wed Mar 22 12:27:23 2017_x000D_	32.7226	37.9913	21.6613	0.378062	2	35.0017	18.1375	163.995	2.86225	19.9842		6.88112	0
24896	Wed Mar 22 12:27:23 2017_x000D_	32.9249	37.8832	24.3281	0.424605	2	35.0017	18.1375	163.995	2.86225	19.8546		17.9654	0
24897	Wed Mar 22 12:27:23 2017_x000D_	33.4293	37.5604	28.1392	0.491122	2	35.0017	18.1375	163.995	2.86225	19.4864		6.16589	0
24898	Wed Mar 22 12:27:23 2017_x000D_	33.6348	37.5569	36.2387	0.632485	2	35.0017	18.1375	163.995	2.86225	19.4674		4.37859	70.6786
24899	Wed Mar 22 12:27:23 2017_x000D_	33.7346	37.4504	40.4574	0.706115	2	33.3902	19.8561	151.813	2.64964	17.5977		4.36382	0
24900	Wed Mar 22 12:27:23 2017_x000D_	33.6352	37.5566	48.8736	0.853006	2	33.3902	19.8561	151.813	2.64964	17.7022		6.26676	0
24901	Wed Mar 22 12:27:23 2017_x000D_	33.6414	37.7654	61.4849	1.07311	2	33.3902	19.8561	151.813	2.64964	17.9111		3.1512	0
24902	Wed Mar 22 12:27:23 2017_x000D_	33.6385	37.6604	67.9651	1.18621	2	33.3902	19.8561	151.813	2.64964	17.806		3.11813	89.2589
24903	Wed Mar 22 12:27:23 2017_x000D_	33.6413	37.7643	85.6953	1.49566	2	31.9578	22.4639	135	2.35619	15.3927		3.13013	0
24904	Wed Mar 22 12:27:23 2017_x000D_	33.6441	37.8686	91.5887	1.59852	2	31.9578	22.4639	135	2.35619	15.4967		4.39777	0
24905	Wed Mar 22 12:27:23 2017_x000D_	33.7489	37.9711	106.004	1.85012	2	31.9578	22.4639	135	2.35619	15.6103		3.13938	0
24906	Wed Mar 22 12:27:24 2017_x000D_	33.7458	37.8665	112.364	1.96111	2	31.9578	22.4639	135	2.35619	15.506		3.13376	69.3872
24907	Wed Mar 22 12:27:24 2017_x000D_	33.7423	37.7621	127.07	2.2178	2	31.2019	24.6498	104.692	1.82722	13.3561		4.43187	0
24908	Wed Mar 22 12:27:24 2017_x000D_	33.6364	37.6591	135.697	2.36836	2	31.2019	24.6498	104.692	1.82722	13.2351		0.0127279	0
24909	Wed Mar 22 12:27:24 2017_x000D_	33.6361	37.6594	143.763	2.50914	2	31.2019	24.6498	104.692	1.82722	13.2354		3.13621	0
24910	Wed Mar 22 12:27:24 2017_x000D_	33.6332	37.5549	146.113	2.55014	2	31.2019	24.6498	104.692	1.82722	13.1321		13.8736	0
24911	Wed Mar 22 12:27:24 2017_x000D_	33.2171	37.3531	159.402	2.78208	2	31.2019	24.6498	104.692	1.82722	12.8621		6.94076	48.363
24912	Wed Mar 22 12:27:24 2017_x000D_	33.009	37.252	162.24	2.83163	2	30.6949	26.1801	100.926	1.7615	11.3111		19.5841	0
24913	Wed Mar 22 12:27:24 2017_x000D_	32.3873	37.0529	162.24	2.83163	2	30.6949	26.1801	100.926	1.7615	11.0037		9.80159	0
24914	Wed Mar 22 12:27:24 2017_x000D_	32.0761	36.9534	165.97	2.89671	2	30.6949	26.1801	100.926	1.7615	10.8615		26.5207	0
24915	Wed Mar 22 12:27:24 2017_x000D_	31.2449	36.6524	163.156	2.84761	2	30.6949	26.1801	100.926	1.7615	10.4867		9.25027	42.0193
24916	Wed Mar 22 12:27:24 2017_x000D_	30.9366	36.6575	162.242	2.83167	2	30.1979	27.4896	99.9722	1.74484	9.19761		26.5576	0
24917	Wed Mar 22 12:27:24 2017_x000D_	30.1042	36.3562	159.407	2.78218	2	30.1979	27.4896	99.9722	1.74484	8.8671		8.88059	0
24918	Wed Mar 22 12:27:24 2017_x000D_	29.8922	36.1496	159.403	2.78211	2	30.1979	27.4896	99.9722	1.74484	8.66539		12.801	0
24919	Wed Mar 22 12:27:24 2017_x000D_	29.477	36.0512	156.683	2.73463	2	30.1979	27.4896	99.9722	1.74484	8.5919		19.6761	27.3707
24920	Wed Mar 22 12:27:24 2017_x000D_	28.8524	35.8511	156.685	2.73467	2	29.9395	28.3646	98.9261	1.72659	7.56502		11.2867	0
24921	Wed Mar 22 12:27:24 2017_x000D_	28.537	35.646	155.442	2.71297	2	29.9395	28.3646	98.9261	1.72659	7.41524		23.7674	0
24922	Wed Mar 22 12:27:24 2017_x000D_	27.8054	35.342	151.29	2.64052	2	29.9395	28.3646	98.9261	1.72659	7.29647		11.3158	0
24923	Wed Mar 22 12:27:24 2017_x000D_	27.4891	35.1365	152.747	2.66593	2	29.9395	28.3646	98.9261	1.72659	7.2016		22.635	0
24924	Wed Mar 22 12:27:24 2017_x000D_	26.8565	34.7253	152.744	2.66588	2	29.9395	28.3646	98.9261	1.72659	7.06848		12.8469	37.0098
24925	Wed Mar 22 12:27:24 2017_x000D_	26.4398	34.6266	155.44	2.71294	2	30.7742	29.273	57.0558	0.995812	6.88825		7.01046	0
24926	Wed Mar 22 12:27:24 2017_x000D_	26.2297	34.5243	152.748	2.66595	2	30.7742	29.273	57.0558	0.995812	6.94468		14.0197	0
24927	Wed Mar 22 12:27:25 2017_x000D_	25.8094	34.32	152.748	2.66596	2	30.7742	29.273	57.0558	0.995812	7.07965		21.0423	0
24928	Wed Mar 22 12:27:25 2017_x000D_	25.1785	34.0135	155.439	2.71292	2	30.7742	29.273	57.0558	0.995812	7.33377		11.3575	32.7516
24929	Wed Mar 22 12:27:25 2017_x000D_	24.861	33.8073	156.674	2.73448	2	31.3901	30.1744	45.7704	0.798844	7.47175		21.0692	0
24930	Wed Mar 22 12:27:25 2017_x000D_	24.2293	33.5004	159.386	2.78181	2	31.3901	30.1744	45.7704	0.798844	7.89553		12.8998	0
24931	Wed Mar 22 12:27:25 2017_x000D_	23.811	33.4008	156.676	2.73451	2	31.3901	30.1744	45.7704	0.798844	8.23726		21.0987	0
24932	Wed Mar 22 12:27:25 2017_x000D_	23.1784	33.0935	159.386	2.7818	2	31.3901	30.1744	45.7704	0.798844	8.71511		7.03336	23.5484
24933	Wed Mar 22 12:27:25 2017_x000D_	22.9675	32.9911	162.206	2.83102	2	32.0257	30.635	57.3179	1.00039	9.3596		12.4663	0
24934	Wed Mar 22 12:27:25 2017_x000D_	22.552	32.9971	162.21	2.8311	2	32.0257	30.635	57.3179	1.00039	9.76373		22.7874	0
24935	Wed Mar 22 12:27:25 2017_x000D_	21.9149	32.5835	162.203	2.83098	2	32.0257	30.635	57.3179	1.00039	10.2968		12.4813	0
24936	Wed Mar 22 12:27:25 2017_x000D_	21.4989	32.5895	162.208	2.83106	2	32.0257	30.635	57.3179	1.00039	10.7067		7.06011	0
24937	Wed Mar 22 12:27:25 2017_x000D_	21.2873	32.4865	159.389	2.78186	2	32.0257	30.635	57.3179	1.00039	10.8968		23.9952	23.6273
24938	Wed Mar 22 12:27:25 2017_x000D_	20.5486	32.1798	161.198	2.81344	2	32.4328	31.3092	63.9632	1.11637	11.916		22.9033	0
24939	Wed Mar 22 12:27:25 2017_x000D_	19.8122	31.9784	162.206	2.83102	2	32.4328	31.3092	63.9632	1.11637	12.6383		7.07353	0
24940	Wed Mar 22 12:27:25 2017_x000D_	19.6002	31.8752	159.39	2.78188	2	32.4328	31.3092	63.9632	1.11637	12.8451		22.9194	0
24941	Wed Mar 22 12:27:25 2017_x000D_	18.8633	31.6736	158.265	2.76225	2	32.4328	31.3092	63.9632	1.11637	13.5744		9.01252	42.5107
24942	Wed Mar 22 12:27:25 2017_x000D_	18.6475	31.4646	158.261	2.76218	2	31.509	32.3837	108.718	1.89749	12.8943		12.99	0
24943	Wed Mar 22 12:27:25 2017_x000D_	18.2263	31.3642	155.456	2.71322	2	31.509	32.3837	108.718	1.89749	13.3218		9.02101	0
24944	Wed Mar 22 12:27:25 2017_x000D_	18.0103	31.155	155.452	2.71315	2	31.509	32.3837	108.718	1.89749	13.5545		19.9795	0
24945	Wed Mar 22 12:27:25 2017_x000D_	17.3762	30.9514	155.455	2.7132	2	31.509	32.3837	108.718	1.89749	14.2052		14.1861	66.2448
24946	Wed Mar 22 12:27:25 2017_x000D_	16.9508	30.7449	155.455	2.71319	2	29.7012	33.6517	165.308	2.88517	13.0775		14.1969	0
24947	Wed Mar 22 12:27:25 2017_x000D_	16.5251	30.5382	155.454	2.71319	2	29.7012	33.6517	165.308	2.88517	13.539		14.2076	0
24948	Wed Mar 22 12:27:25 2017_x000D_	16.0991	30.3313	155.454	2.71318	2	29.7012	33.6517	165.308	2.88517	14.0015		14.2103	0
24949	Wed Mar 22 12:27:26 2017_x000D_	15.673	30.1244	155.453	2.71317	2	29.7012	33.6517	165.308	2.88517	14.4649		7.11516	54.2984
24950	Wed Mar 22 12:27:26 2017_x000D_	15.4597	30.0207	152.781	2.66653	2	27.9332	34.0391	180	3.14159	13.1048		9.05508	0
24951	Wed Mar 22 12:27:26 2017_x000D_	15.2427	29.8109	152.778	2.66648	2	27.9332	34.0391	180	3.14159	13.3763		14.2304	0
24952	Wed Mar 22 12:27:26 2017_x000D_	14.816	29.6037	152.778	2.66648	2	27.9332	34.0391	180	3.14159	13.8468		6.29152	0
24953	Wed Mar 22 12:27:26 2017_x000D_	14.6063	29.6064	152.782	2.66655	2	27.9332	34.0391	180	3.14159	14.0448		7.12588	0
24954	Wed Mar 22 12:27:26 2017_x000D_	14.3927	29.5025	150.244	2.62226	2	27.9332	34.0391	180	3.14159	14.2803		0.0234307	78.9129
24955	Wed Mar 22 12:27:26 2017_x000D_	14.3933	29.502	133.898	2.33696	2	25.3199	33.7394	180	3.14159	11.7195		3.19137	0
24956	Wed Mar 22 12:27:26 2017_x000D_	14.3974	29.6083	127.437	2.22419	2	25.3199	33.7394	180	3.14159	11.6776		3.18561	0
24957	Wed Mar 22 12:27:26 2017_x000D_	14.4017	29.7144	112.822	1.96912	2	25.3199	33.7394	180	3.14159	11.6365		0.0108167	0
24958	Wed Mar 22 12:27:26 2017_x000D_	14.402	29.7146	107.235	1.87161	2	25.3199	33.7394	180	3.14159	11.6361		3.20672	107.937
24959	Wed Mar 22 12:27:26 2017_x000D_	14.4064	29.8214	89.0378	1.554	2	21.8601	32.7521	180	3.14159	8.00916		3.14732	0
24960	Wed Mar 22 12:27:26 2017_x000D_	14.3015	29.8229	86.0756	1.5023	2	21.8601	32.7521	180	3.14159	8.10633		3.15317	0
24961	Wed Mar 22 12:27:26 2017_x000D_	14.4066	29.8218	77.3879	1.35067	2	21.8601	32.7521	180	3.14159	8.00883		3.16705	0
24962	Wed Mar 22 12:27:26 2017_x000D_	14.4028	29.7163	62.701	1.09434	2	21.8601	32.7521	180	3.14159	8.05155		3.18515	92.7046
24963	Wed Mar 22 12:27:26 2017_x000D_	14.3989	29.6102	55.7063	0.972258	2	18.8164	32.2183	180	3.14159	5.12996		8.84596	0
24964	Wed Mar 22 12:27:26 2017_x000D_	14.6008	29.3953	42.6042	0.743584	2	18.8164	32.2183	180	3.14159	5.07352		7.0512	0
24965	Wed Mar 22 12:27:26 2017_x000D_	14.698	29.1813	36.0336	0.628905	2	18.8164	32.2183	180	3.14159	5.11709		11.2674	0
24966	Wed Mar 22 12:27:26 2017_x000D_	15.0049	28.9648	29.2438	0.510401	2	18.8164	32.2183	180	3.14159	5.01127		9.88528	39.8777
24967	Wed Mar 22 12:27:26 2017_x000D_	15.3154	28.8545	25.203	0.439875	2	17.5129	31.9579	180	3.14159	3.80264		13.9781	0
24968	Wed Mar 22 12:27:26 2017_x000D_	15.7273	28.6367	25.2026	0.439868	2	17.5129	31.9579	180	3.14159	3.77077		11.2765	0
24969	Wed Mar 22 12:27:26 2017_x000D_	16.0345	28.4201	26.474	0.462058	2	17.5129	31.9579	180	3.14159	3.83428		23.7906	0
24970	Wed Mar 22 12:27:27 2017_x000D_	16.7566	28.0923	27.8762	0.486531	2	17.5129	31.9579	180	3.14159	3.93889		11.2657	0
24971	Wed Mar 22 12:27:27 2017_x000D_	17.0635	27.8759	29.2447	0.510416	2	17.5129	31.9579	180	3.14159	4.10666		19.7571	19.707
24972	Wed Mar 22 12:27:27 2017_x000D_	17.6842	27.6558	29.2464	0.510446	2	16.8563	31.938	180	3.14159	4.3615		13.9554	0
24973	Wed Mar 22 12:27:27 2017_x000D_	18.0954	27.4383	29.2466	0.510449	2	16.8563	31.938	180	3.14159	4.66719		20.9297	0
24974	Wed Mar 22 12:27:27 2017_x000D_	18.7121	27.1121	31.8873	0.556538	2	16.8563	31.938	180	3.14159	5.17043		6.97168	0
24975	Wed Mar 22 12:27:27 2017_x000D_	18.9175	27.0034	29.2469	0.510455	2	16.8563	31.938	180	3.14159	5.34779		22.4981	18.5303
24976	Wed Mar 22 12:27:27 2017_x000D_	19.5303	26.5711	29.2457	0.510434	2	16.4377	31.4838	260.028	4.53834	5.80507		6.97293	0
24977	Wed Mar 22 12:27:27 2017_x000D_	19.7358	26.4625	31.8871	0.556536	2	16.4377	31.4838	260.028	4.53834	6.00757		11.2416	0
24978	Wed Mar 22 12:27:27 2017_x000D_	20.042	26.2465	30.4357	0.531204	2	16.4377	31.4838	260.028	4.53834	6.3577		9.86047	0
24979	Wed Mar 22 12:27:27 2017_x000D_	20.3518	26.1367	29.246	0.510439	2	16.4377	31.4838	260.028	4.53834	6.62659		22.4807	33.1036
24980	Wed Mar 22 12:27:27 2017_x000D_	20.9641	25.7047	29.2449	0.510419	2	16.4859	30.3814	261.946	4.57182	6.47501		12.8484	0
24981	Wed Mar 22 12:27:27 2017_x000D_	21.3778	25.5939	26.4715	0.462014	2	16.4859	30.3814	261.946	4.57182	6.84477		18.1591	0
24982	Wed Mar 22 12:27:27 2017_x000D_	21.8889	25.2696	27.8746	0.486503	2	16.4859	30.3814	261.946	4.57182	7.43794		9.84816	0
24983	Wed Mar 22 12:27:27 2017_x000D_	22.1983	25.1599	26.4711	0.462007	2	16.4859	30.3814	261.946	4.57182	7.73922		20.8733	47.9274
24984	Wed Mar 22 12:27:27 2017_x000D_	22.8134	24.8347	29.2471	0.510458	2	17.4195	29.085	315	5.49779	6.86726		11.2217	0
24985	Wed Mar 22 12:27:27 2017_x000D_	23.119	24.619	27.8746	0.486503	2	17.4195	29.085	315	5.49779	7.24082		9.83867	0
24986	Wed Mar 22 12:27:27 2017_x000D_	23.4281	24.5094	26.4705	0.461997	2	17.4195	29.085	315	5.49779	7.55244		18.135	0
24987	Wed Mar 22 12:27:27 2017_x000D_	23.9385	24.1855	27.8746	0.486503	2	17.4195	29.085	315	5.49779	8.1549		9.83384	0
24988	Wed Mar 22 12:27:27 2017_x000D_	24.2475	24.0761	26.4701	0.46199	2	17.4195	29.085	315	5.49779	8.46821		16.7255	57.0312
24989	Wed Mar 22 12:27:27 2017_x000D_	24.7608	23.8585	25.1941	0.439721	2	19.0004	28.0292	338.16	5.902	7.11175		6.95016	0
24990	Wed Mar 22 12:27:27 2017_x000D_	24.9656	23.7502	27.8762	0.486531	2	19.0004	28.0292	338.16	5.902	7.34122		13.891	0
24991	Wed Mar 22 12:27:28 2017_x000D_	25.3749	23.5337	27.8761	0.48653	2	19.0004	28.0292	338.16	5.902	7.80024		6.94345	0
24992	Wed Mar 22 12:27:28 2017_x000D_	25.5795	23.4255	25.1934	0.439707	2	19.0004	28.0292	338.16	5.902	8.02986		6.94345	53.3831
24993	Wed Mar 22 12:27:28 2017_x000D_	25.7841	23.3173	27.8761	0.48653	2	20.5716	27.1939	342.238	5.97319	6.49601		6.9408	0
24994	Wed Mar 22 12:27:28 2017_x000D_	25.9886	23.2091	25.193	0.4397	2	20.5716	27.1939	342.238	5.97319	6.72477		9.82335	0
24995	Wed Mar 22 12:27:28 2017_x000D_	26.2973	23.0999	29.25	0.510509	2	20.5716	27.1939	342.238	5.97319	7.03878		6.93815	0
24996	Wed Mar 22 12:27:28 2017_x000D_	26.5017	22.9917	26.4707	0.462	2	20.5716	27.1939	342.238	5.97319	7.26805		18.1159	44.3842
24997	Wed Mar 22 12:27:28 2017_x000D_	27.0116	22.6682	36.0562	0.6293	2	21.9142	26.5724	338.745	5.91221	6.42077		11.2067	0
24998	Wed Mar 22 12:27:28 2017_x000D_	27.3168	22.4528	42.6302	0.744037	2	21.9142	26.5724	338.745	5.91221	6.79406		9.82736	0
24999	Wed Mar 22 12:27:28 2017_x000D_	27.6255	22.3432	59.992	1.04706	2	21.9142	26.5724	338.745	5.91221	7.10669		3.19635	0
25000	Wed Mar 22 12:27:28 2017_x000D_	27.6224	22.2367	66.8252	1.16632	2	21.9142	26.5724	338.745	5.91221	7.16811		0.0271662	0
25001	Wed Mar 22 12:27:28 2017_x000D_	27.6223	22.2358	85.832	1.49805	2	21.9142	26.5724	338.745	5.91221	7.16858		3.10521	53.3843
25002	Wed Mar 22 12:27:28 2017_x000D_	27.7258	22.2346	94.6487	1.65193	2	23.4855	25.7372	340.522	5.94323	5.49985		3.19682	0
25003	Wed Mar 22 12:27:28 2017_x000D_	27.7222	22.1281	106.802	1.86404	2	23.4855	25.7372	340.522	5.94323	5.56554		3.19404	0
25004	Wed Mar 22 12:27:28 2017_x000D_	27.7184	22.0217	118.791	2.0733	2	23.4855	25.7372	340.522	5.94323	5.63226		0.00848528	0
25005	Wed Mar 22 12:27:28 2017_x000D_	27.7182	22.0219	126.907	2.21495	2	23.4855	25.7372	340.522	5.94323	5.63198		4.50388	73.9674
25006	Wed Mar 22 12:27:28 2017_x000D_	27.6108	21.917	139.757	2.43921	2	25.723	24.7015	345.308	6.02676	3.36411		3.12009	0
25007	Wed Mar 22 12:27:28 2017_x000D_	27.5068	21.9178	141.668	2.47258	2	25.723	24.7015	345.308	6.02676	3.3062		7.16006	0
25008	Wed Mar 22 12:27:28 2017_x000D_	27.3964	21.7062	143.428	2.50329	2	25.723	24.7015	345.308	6.02676	3.43105		20.3407	0
25009	Wed Mar 22 12:27:28 2017_x000D_	26.8646	21.2856	141.665	2.47252	2	25.723	24.7015	345.308	6.02676	3.60161		14.1302	44.3802
25010	Wed Mar 22 12:27:28 2017_x000D_	26.4426	21.0764	141.668	2.47258	2	27.0655	24.0801	345.308	6.02676	3.06761		11.5515	0
25011	Wed Mar 22 12:27:28 2017_x000D_	26.2249	20.7588	139.45	2.43386	2	27.0655	24.0801	345.308	6.02676	3.42602		20.3791	0
25012	Wed Mar 22 12:27:28 2017_x000D_	25.6921	20.3374	137.525	2.40027	2	27.0655	24.0801	345.308	6.02676	3.98673		11.4516	0
25013	Wed Mar 22 12:27:29 2017_x000D_	25.3736	20.127	135.453	2.3641	2	27.0655	24.0801	345.308	6.02676	4.29994		20.5205	20.8727
25014	Wed Mar 22 12:27:29 2017_x000D_	24.9407	19.5974	133.38	2.32792	2	27.7318	23.8798	331.548	5.78661	5.11167		11.5815	0
25015	Wed Mar 22 12:27:29 2017_x000D_	24.7224	19.279	131.464	2.29448	2	27.7318	23.8798	331.548	5.78661	5.49762		22.6267	0
25016	Wed Mar 22 12:27:29 2017_x000D_	24.1849	18.7499	131.161	2.2892	2	27.7318	23.8798	331.548	5.78661	6.2367		11.594	0
25017	Wed Mar 22 12:27:29 2017_x000D_	23.9663	18.4312	129.272	2.25623	2	27.7318	23.8798	331.548	5.78661	6.62316		20.5669	0
25018	Wed Mar 22 12:27:29 2017_x000D_	23.5323	17.9005	131.159	2.28916	2	27.7318	23.8798	331.548	5.78661	7.3067		11.6114	14.793
25019	Wed Mar 22 12:27:29 2017_x000D_	23.3134	17.5813	129.271	2.25621	2	28.1793	23.6727	297.566	5.19351	7.79629		9.0774	0
25020	Wed Mar 22 12:27:29 2017_x000D_	23.0978	17.369	129.272	2.25623	2	28.1793	23.6727	297.566	5.19351	8.09681		11.6082	0
25021	Wed Mar 22 12:27:29 2017_x000D_	22.8788	17.05	131.157	2.28911	2	28.1793	23.6727	297.566	5.19351	8.48266		23.2479	0
25022	Wed Mar 22 12:27:29 2017_x000D_	22.4404	16.411	131.153	2.28906	2	28.1793	23.6727	297.566	5.19351	9.25566		9.09223	46.9455
25023	Wed Mar 22 12:27:29 2017_x000D_	22.2245	16.1983	131.154	2.28907	2	28.4674	22.1346	289.478	5.05234	8.61472		20.6372	0
25024	Wed Mar 22 12:27:29 2017_x000D_	21.789	15.6658	133.201	2.32479	2	28.4674	22.1346	289.478	5.05234	9.29766		13.6702	0
25025	Wed Mar 22 12:27:29 2017_x000D_	21.4644	15.346	133.366	2.32768	2	28.4674	22.1346	289.478	5.05234	9.75331		18.2205	0
25026	Wed Mar 22 12:27:29 2017_x000D_	21.0317	14.9198	133.367	2.32769	2	28.4674	22.1346	289.478	5.05234	10.3606		9.11555	66.7156
25027	Wed Mar 22 12:27:29 2017_x000D_	20.8153	14.7065	133.367	2.3277	2	28.7854	19.9336	259.496	4.52905	9.53127		4.56104	0
25028	Wed Mar 22 12:27:29 2017_x000D_	20.7068	14.6	137.494	2.39973	2	28.7854	19.9336	259.496	4.52905	9.68045		18.246	0
25029	Wed Mar 22 12:27:29 2017_x000D_	20.2736	14.1731	137.493	2.39971	2	28.7854	19.9336	259.496	4.52905	10.2778		9.12831	0
25030	Wed Mar 22 12:27:29 2017_x000D_	20.0568	13.9596	137.493	2.39971	2	28.7854	19.9336	259.496	4.52905	10.5772		13.6871	0
25031	Wed Mar 22 12:27:29 2017_x000D_	19.7318	13.6394	137.657	2.40258	2	28.7854	19.9336	259.496	4.52905	11.0265		4.58218	33.7177
25032	Wed Mar 22 12:27:29 2017_x000D_	19.623	13.5322	137.492	2.39969	2	28.6161	18.8225	256.987	4.48527	10.4337		9.1389	0
25033	Wed Mar 22 12:27:29 2017_x000D_	19.406	13.3184	137.492	2.39969	2	28.6161	18.8225	256.987	4.48527	10.7294		9.14104	0
25034	Wed Mar 22 12:27:30 2017_x000D_	19.1889	13.1046	137.491	2.39968	2	28.6161	18.8225	256.987	4.48527	11.0257		9.14739	0
25035	Wed Mar 22 12:27:30 2017_x000D_	18.9717	12.8906	137.491	2.39967	2	28.6161	18.8225	256.987	4.48527	11.3226		7.15767	56.3685
25036	Wed Mar 22 12:27:30 2017_x000D_	18.7581	12.7843	139.711	2.43842	2	28.0386	17.0345	260.028	4.53834	10.2074		9.15163	0
25037	Wed Mar 22 12:27:30 2017_x000D_	18.5408	12.5702	139.71	2.43841	2	28.0386	17.0345	260.028	4.53834	10.4947		0	0
25038	Wed Mar 22 12:27:30 2017_x000D_	18.5408	12.5702	139.71	2.43841	2	28.0386	17.0345	260.028	4.53834	10.4947		11.6171	0
25039	Wed Mar 22 12:27:30 2017_x000D_	18.218	12.3563	141.606	2.47148	2	28.0386	17.0345	260.028	4.53834	10.8779		11.7081	41.768
25040	Wed Mar 22 12:27:30 2017_x000D_	17.9969	12.0347	143.952	2.51244	2	27.66	15.6947	259.496	4.52905	10.333		11.6163	0
25041	Wed Mar 22 12:27:30 2017_x000D_	17.674	11.821	150.723	2.63062	2	27.66	15.6947	259.496	4.52905	10.711		4.58435	0
25042	Wed Mar 22 12:27:30 2017_x000D_	17.565	11.7139	154.829	2.70228	2	27.66	15.6947	259.496	4.52905	10.8515		11.6255	0
25043	Wed Mar 22 12:27:30 2017_x000D_	17.2418	11.5001	161.559	2.81973	2	27.66	15.6947	259.496	4.52905	11.2309		3.15905	35.5413
25044	Wed Mar 22 12:27:30 2017_x000D_	17.1365	11.5007	168.129	2.93441	2	27.2715	14.5755	260.028	4.53834	10.5912		6.31507	0
25045	Wed Mar 22 12:27:30 2017_x000D_	16.926	11.5017	174.078	3.03823	2	27.2715	14.5755	260.028	4.53834	10.7925		7.17511	0
25046	Wed Mar 22 12:27:30 2017_x000D_	16.7119	11.3951	183.281	3.19886	2	27.2715	14.5755	260.028	4.53834	11.0282		0.00848528	0
25047	Wed Mar 22 12:27:30 2017_x000D_	16.7121	11.3953	189.41	3.30583	2	27.2715	14.5755	260.028	4.53834	11.0279		3.15004	0
25048	Wed Mar 22 12:27:30 2017_x000D_	16.6071	11.3958	196.18	3.42398	2	27.2715	14.5755	260.028	4.53834	11.1283		3.14704	41.7927
25049	Wed Mar 22 12:27:30 2017_x000D_	16.5022	11.3963	209.018	3.64805	2	26.8927	13.2349	261.074	4.5566	10.5519		0.0123693	0
25050	Wed Mar 22 12:27:30 2017_x000D_	16.5026	11.3962	217.691	3.79942	2	26.8927	13.2349	261.074	4.5566	10.5515		0.0174929	0
25051	Wed Mar 22 12:27:30 2017_x000D_	16.5031	11.3959	230.938	4.03062	2	26.8927	13.2349	261.074	4.5566	10.5511		3.22402	0
25052	Wed Mar 22 12:27:30 2017_x000D_	16.5069	11.5033	237.496	4.14509	2	26.8927	13.2349	261.074	4.5566	10.5292		6.318	47.4706
25053	Wed Mar 22 12:27:30 2017_x000D_	16.2963	11.5035	250.916	4.37931	2	26.0755	11.8799	246.853	4.30839	9.78644		3.22091	0
25054	Wed Mar 22 12:27:30 2017_x000D_	16.3	11.6108	257.418	4.49279	2	26.0755	11.8799	246.853	4.30839	9.7792		7.10186	0
25055	Wed Mar 22 12:27:30 2017_x000D_	16.2018	11.8262	266.063	4.64367	2	26.0755	11.8799	246.853	4.30839	9.87385		6.45042	0
25056	Wed Mar 22 12:27:31 2017_x000D_	16.2088	12.0411	-82.1837	-1.43438	2	26.0755	11.8799	246.853	4.30839	9.86802		6.45661	37.1577
25057	Wed Mar 22 12:27:31 2017_x000D_	16.216	12.2562	-76.4791	-1.33481	2	25.2383	10.9671	225	3.92699	9.11393		10.2752	0
25058	Wed Mar 22 12:27:31 2017_x000D_	16.3319	12.5785	-67.437	-1.177	2	25.2383	10.9671	225	3.92699	9.051		10.2849	0
25059	Wed Mar 22 12:27:31 2017_x000D_	16.4482	12.901	-63.6279	-1.11052	2	25.2383	10.9671	225	3.92699	9.00032		9.16656	0
25060	Wed Mar 22 12:27:31 2017_x000D_	16.6661	13.1152	-63.6311	-1.11057	2	25.2383	10.9671	225	3.92699	8.83725		23.64	0
25061	Wed Mar 22 12:27:31 2017_x000D_	16.9022	13.867	-62.3119	-1.08755	2	25.2383	10.9671	225	3.92699	8.8261		11.7034	42.034
25062	Wed Mar 22 12:27:31 2017_x000D_	17.1236	14.1882	-63.629	-1.11054	2	24.1817	10.0469	223.711	3.90449	8.18335		23.395	0
25063	Wed Mar 22 12:27:31 2017_x000D_	17.566	14.8304	-63.6326	-1.1106	2	24.1817	10.0469	223.711	3.90449	8.16391		13.3587	0
25064	Wed Mar 22 12:27:31 2017_x000D_	17.6857	15.2593	-66.3531	-1.15808	2	24.1817	10.0469	223.711	3.90449	8.32869		14.5006	0
25065	Wed Mar 22 12:27:31 2017_x000D_	17.9103	15.6873	-66.3541	-1.1581	2	24.1817	10.0469	223.711	3.90449	8.43472		20.478	27.8853
25066	Wed Mar 22 12:27:31 2017_x000D_	18.1422	16.3293	-73.7377	-1.28697	2	23.5534	9.3619	225	3.92699	8.82189		9.65944	0
25067	Wed Mar 22 12:27:31 2017_x000D_	18.153	16.6511	-72.9796	-1.27373	2	23.5534	9.3619	225	3.92699	9.07176		24.6467	0
25068	Wed Mar 22 12:27:31 2017_x000D_	18.493	17.399	-76.5068	-1.3353	2	23.5534	9.3619	225	3.92699	9.49751		7.23826	0
25069	Wed Mar 22 12:27:31 2017_x000D_	18.6052	17.6126	-79.3404	-1.38475	2	23.5534	9.3619	225	3.92699	9.62074		19.2859	27.0697
25070	Wed Mar 22 12:27:31 2017_x000D_	18.6268	18.2551	-85.1451	-1.48606	2	22.6862	9.1126	168.986	2.94936	10.0032		12.8472	0
25071	Wed Mar 22 12:27:31 2017_x000D_	18.6411	18.6831	-85.1445	-1.48605	2	22.6862	9.1126	168.986	2.94936	10.3903		9.62635	0
25072	Wed Mar 22 12:27:31 2017_x000D_	18.6518	19.0038	-85.2911	-1.48861	2	22.6862	9.1126	168.986	2.94936	10.6823		22.7759	0
25073	Wed Mar 22 12:27:31 2017_x000D_	18.7817	19.7518	-88.0934	-1.53752	2	22.6862	9.1126	168.986	2.94936	11.333		13.1386	23.9412
25074	Wed Mar 22 12:27:31 2017_x000D_	18.6912	20.1803	268.953	4.69411	2	22.0088	9.5345	158.16	2.76041	11.1508		9.61436	0
25075	Wed Mar 22 12:27:31 2017_x000D_	18.7019	20.5006	269.1	4.69668	2	22.0088	9.5345	158.16	2.76041	11.4539		22.4494	0
25076	Wed Mar 22 12:27:31 2017_x000D_	18.7268	21.2485	268.952	4.69409	2	22.0088	9.5345	158.16	2.76041	12.1651		12.8171	0
25077	Wed Mar 22 12:27:32 2017_x000D_	18.741	21.6755	268.951	4.69408	2	22.0088	9.5345	158.16	2.76041	12.5731		19.3951	0
25078	Wed Mar 22 12:27:32 2017_x000D_	18.6576	22.3166	-88.0888	-1.53744	2	22.0088	9.5345	158.16	2.76041	13.2141		13.2561	23.9398
25079	Wed Mar 22 12:27:32 2017_x000D_	18.7764	22.7422	-85.1396	-1.48597	2	21.3314	9.95631	171.363	2.99085	13.0387		12.8021	0
25080	Wed Mar 22 12:27:32 2017_x000D_	18.7906	23.1687	-85.1391	-1.48596	2	21.3314	9.95631	171.363	2.99085	13.4545		19.5209	0
25081	Wed Mar 22 12:27:32 2017_x000D_	18.9165	23.8071	-82.2108	-1.43485	2	21.3314	9.95631	171.363	2.99085	14.0597		6.39655	0
25082	Wed Mar 22 12:27:32 2017_x000D_	18.9236	24.0202	-82.2102	-1.43484	2	21.3314	9.95631	171.363	2.99085	14.2685		22.3802	60.2641
25083	Wed Mar 22 12:27:32 2017_x000D_	18.9482	24.7658	-75.8482	-1.3238	2	21.0243	11.9415	180	3.14159	12.9913		10.1447	0
25084	Wed Mar 22 12:27:32 2017_x000D_	19.0632	25.0838	-73.6928	-1.28618	2	21.0243	11.9415	180	3.14159	13.2878		10.1618	0
25085	Wed Mar 22 12:27:32 2017_x000D_	19.1785	25.4023	-75.85	-1.32383	2	21.0243	11.9415	180	3.14159	13.5868		19.4779	0
25086	Wed Mar 22 12:27:32 2017_x000D_	19.3041	26.0393	-72.9318	-1.2729	2	21.0243	11.9415	180	3.14159	14.2024		20.2819	73.2981
25087	Wed Mar 22 12:27:32 2017_x000D_	19.5342	26.675	-72.9328	-1.27292	2	21.1363	14.3822	180	3.14159	12.3968		0	0
25088	Wed Mar 22 12:27:32 2017_x000D_	19.5342	26.675	-72.9328	-1.27292	2	21.1363	14.3822	180	3.14159	12.3968		17.2541	0
25089	Wed Mar 22 12:27:32 2017_x000D_	19.7606	27.2037	-73.6949	-1.28622	2	21.1363	14.3822	180	3.14159	12.8951		9.57228	0
25090	Wed Mar 22 12:27:32 2017_x000D_	19.7712	27.5226	-72.9322	-1.27291	2	21.1363	14.3822	180	3.14159	13.2111		12.7509	0
25091	Wed Mar 22 12:27:32 2017_x000D_	19.7852	27.9474	-72.929	-1.27285	2	21.1363	14.3822	180	3.14159	13.6323		11.5301	59.7639
25092	Wed Mar 22 12:27:32 2017_x000D_	20.0044	28.2631	-73.6931	-1.28619	2	21.0486	16.3724	180	3.14159	11.9365		12.7418	0
25093	Wed Mar 22 12:27:32 2017_x000D_	20.0183	28.6876	-73.6901	-1.28613	2	21.0486	16.3724	180	3.14159	12.3582		9.02075	0
25094	Wed Mar 22 12:27:32 2017_x000D_	20.2339	28.8972	-73.6943	-1.28621	2	21.0486	16.3724	180	3.14159	12.5513		12.7329	0
25095	Wed Mar 22 12:27:32 2017_x000D_	20.2479	29.3214	-73.6913	-1.28616	2	21.0486	16.3724	180	3.14159	12.9737		4.50608	74.025
25096	Wed Mar 22 12:27:32 2017_x000D_	20.3555	29.4262	-70.0947	-1.22338	2	21.3796	18.8176	170.341	2.97301	10.6579		6.36646	0
25097	Wed Mar 22 12:27:32 2017_x000D_	20.3625	29.6383	-70.0927	-1.22335	2	21.3796	18.8176	170.341	2.97301	10.8684		17.2001	0
25098	Wed Mar 22 12:27:33 2017_x000D_	20.5883	30.1653	-70.9803	-1.23884	2	21.3796	18.8176	170.341	2.97301	11.3753		3.18473	0
25099	Wed Mar 22 12:27:33 2017_x000D_	20.5918	30.2714	-70.0927	-1.22335	2	21.3796	18.8176	170.341	2.97301	11.4809		7.13514	53.397
25100	Wed Mar 22 12:27:33 2017_x000D_	20.7027	30.4818	-67.349	-1.17546	2	21.5207	20.5919	170.341	2.97301	9.92367		6.35981	0
25101	Wed Mar 22 12:27:33 2017_x000D_	20.709	30.6937	-54.4195	-0.9498	2	21.5207	20.5919	170.341	2.97301	10.1344		3.12642	0
25102	Wed Mar 22 12:27:33 2017_x000D_	20.6048	30.6954	-48.4628	-0.845835	2	21.5207	20.5919	170.341	2.97301	10.1449		7.08309	0
25103	Wed Mar 22 12:27:33 2017_x000D_	20.3923	30.5925	-33.829	-0.590427	2	21.5207	20.5919	170.341	2.97301	10.0641		0.015	0
25104	Wed Mar 22 12:27:33 2017_x000D_	20.3919	30.5928	-25.9583	-0.453058	2	21.5207	20.5919	170.341	2.97301	10.0644		4.49145	40.2461
25105	Wed Mar 22 12:27:33 2017_x000D_	20.2843	30.4887	-16.9378	-0.295621	2	21.6812	21.9238	152.83	2.66738	8.67807		7.08951	0
25106	Wed Mar 22 12:27:33 2017_x000D_	20.4966	30.5925	-2.29897	-0.0401247	2	21.6812	21.9238	152.83	2.66738	8.74926		6.25845	0
25107	Wed Mar 22 12:27:33 2017_x000D_	20.7052	30.59	3.82784	0.0668083	2	21.6812	21.9238	152.83	2.66738	8.72099		6.25845	0
25108	Wed Mar 22 12:27:33 2017_x000D_	20.9138	30.5875	15.8184	0.276084	2	21.6812	21.9238	152.83	2.66738	8.69762		3.13524	33.7129
25109	Wed Mar 22 12:27:33 2017_x000D_	21.0183	30.5862	22.4913	0.392547	2	21.8514	23.0346	145.401	2.53773	7.59742		9.85117	0
25110	Wed Mar 22 12:27:33 2017_x000D_	21.3277	30.4762	31.9463	0.557567	2	21.8514	23.0346	145.401	2.53773	7.46		8.83748	0
25111	Wed Mar 22 12:27:33 2017_x000D_	21.5294	30.2615	40.3391	0.704049	2	21.8514	23.0346	145.401	2.53773	7.23407		19.9427	0
25112	Wed Mar 22 12:27:33 2017_x000D_	22.0361	29.8312	38.5075	0.672082	2	21.8514	23.0346	145.401	2.53773	6.79911		13.902	27.818
25113	Wed Mar 22 12:27:33 2017_x000D_	22.4455	29.6141	38.5083	0.672097	2	22.479	23.7172	110.89	1.93539	5.897		13.2352	0
25114	Wed Mar 22 12:27:33 2017_x000D_	22.7474	29.2924	37.8769	0.661076	2	22.479	23.7172	110.89	1.93539	5.58166		11.2119	0
25115	Wed Mar 22 12:27:33 2017_x000D_	23.0526	29.0767	36.0889	0.62987	2	22.479	23.7172	110.89	1.93539	5.39011		24.317	0
25116	Wed Mar 22 12:27:33 2017_x000D_	23.6595	28.5394	33.5208	0.585049	2	22.479	23.7172	110.89	1.93539	4.96459		13.8913	0
25117	Wed Mar 22 12:27:33 2017_x000D_	24.0686	28.3225	33.5214	0.585059	2	22.479	23.7172	110.89	1.93539	4.87192		25.0325	60.3925
25118	Wed Mar 22 12:27:33 2017_x000D_	24.7823	27.8902	31.9412	0.557479	2	23.9526	25.0887	73.346	1.28013	2.92178		8.81847	0
25119	Wed Mar 22 12:27:33 2017_x000D_	24.9835	27.6759	31.9401	0.55746	2	23.9526	25.0887	73.346	1.28013	2.78502		20.8121	0
25120	Wed Mar 22 12:27:34 2017_x000D_	25.5964	27.3509	29.3021	0.511418	2	23.9526	25.0887	73.346	1.28013	2.79636		13.8738	0
25121	Wed Mar 22 12:27:34 2017_x000D_	26.005	27.1343	29.3022	0.511421	2	23.9526	25.0887	73.346	1.28013	2.89773		11.192	0
25122	Wed Mar 22 12:27:34 2017_x000D_	26.3096	26.9189	27.9319	0.487504	2	23.9526	25.0887	73.346	1.28013	2.98414		16.6963	112.519
25123	Wed Mar 22 12:27:34 2017_x000D_	26.8218	26.7012	29.3026	0.511427	2	27.314	23.4249	36.5146	0.6373	3.31307		13.8604	0
25124	Wed Mar 22 12:27:34 2017_x000D_	27.23	26.4848	29.3028	0.51143	2	27.314	23.4249	36.5146	0.6373	3.06105		20.7879	0
25125	Wed Mar 22 12:27:34 2017_x000D_	27.8422	26.1602	31.9433	0.557515	2	27.314	23.4249	36.5146	0.6373	2.78583		8.80574	0
25126	Wed Mar 22 12:27:34 2017_x000D_	28.0431	25.9462	31.9422	0.557497	2	27.314	23.4249	36.5146	0.6373	2.6246		11.1861	79.8927
25127	Wed Mar 22 12:27:34 2017_x000D_	28.3476	25.731	33.5241	0.585105	2	29.7703	22.396	345.308	6.02676	3.62578		20.7745	0
25128	Wed Mar 22 12:27:34 2017_x000D_	28.9594	25.4066	36.0948	0.629973	2	29.7703	22.396	345.308	6.02676	3.1179		8.8015	0
25129	Wed Mar 22 12:27:34 2017_x000D_	29.1602	25.1927	36.0941	0.629961	2	29.7703	22.396	345.308	6.02676	2.86247		22.3481	0
25130	Wed Mar 22 12:27:34 2017_x000D_	29.7685	24.7627	36.0943	0.629964	2	29.7703	22.396	345.308	6.02676	2.3667		8.79945	103.549
25131	Wed Mar 22 12:27:34 2017_x000D_	29.9692	24.5488	36.0936	0.629953	2	32.9027	20.9462	349.074	6.09248	4.64587		8.79945	0
25132	Wed Mar 22 12:27:34 2017_x000D_	30.1699	24.3349	36.093	0.629942	2	32.9027	20.9462	349.074	6.09248	4.35333		22.3397	0
25133	Wed Mar 22 12:27:34 2017_x000D_	30.778	23.9051	36.0931	0.629944	2	32.9027	20.9462	349.074	6.09248	3.64272		13.8295	0
25134	Wed Mar 22 12:27:34 2017_x000D_	31.1853	23.6892	36.0939	0.629957	2	32.9027	20.9462	349.074	6.09248	3.23628		22.3289	106.717
25135	Wed Mar 22 12:27:34 2017_x000D_	31.7931	23.2596	36.094	0.629959	2	36.2434	19.7241	349.074	6.09248	5.68374		6.90602	0
25136	Wed Mar 22 12:27:34 2017_x000D_	31.9965	23.1518	33.5223	0.585074	2	36.2434	19.7241	349.074	6.09248	5.45759		11.1578	0
25137	Wed Mar 22 12:27:34 2017_x000D_	32.3002	22.9371	31.938	0.557424	2	36.2434	19.7241	349.074	6.09248	5.08647		22.3139	0
25138	Wed Mar 22 12:27:34 2017_x000D_	32.9076	22.5078	31.9374	0.557413	2	36.2434	19.7241	349.074	6.09248	4.34471		11.1578	0
25139	Wed Mar 22 12:27:34 2017_x000D_	33.2113	22.2931	33.5217	0.585064	2	36.2434	19.7241	349.074	6.09248	3.97409		24.9044	83.4602
25140	Wed Mar 22 12:27:34 2017_x000D_	33.9214	21.8631	31.9373	0.55741	2	38.9076	18.9231	349.997	6.1086	5.78842		8.78673	0
25141	Wed Mar 22 12:27:35 2017_x000D_	34.1218	21.6495	31.9362	0.557392	2	38.9076	18.9231	349.997	6.1086	5.50792		24.8987	0
25142	Wed Mar 22 12:27:35 2017_x000D_	34.8318	21.2197	33.5217	0.585064	2	38.9076	18.9231	349.997	6.1086	4.6783		9.73999	0
25143	Wed Mar 22 12:27:35 2017_x000D_	35.1378	21.1112	29.2901	0.511209	2	38.9076	18.9231	349.997	6.1086	4.3588		13.7905	118.371
25144	Wed Mar 22 12:27:35 2017_x000D_	35.544	20.896	29.2903	0.511212	2	42.8521	18.8254	0	0	7.59577		15.4678	0
25145	Wed Mar 22 12:27:35 2017_x000D_	35.9474	20.5749	31.9369	0.557405	2	42.8521	18.8254	0	0	7.12289		13.7838	0
25146	Wed Mar 22 12:27:35 2017_x000D_	36.3534	20.3598	31.9374	0.557413	2	42.8521	18.8254	0	0	6.67739		22.2665	0
25147	Wed Mar 22 12:27:35 2017_x000D_	36.9595	19.9314	31.9368	0.557403	2	42.8521	18.8254	0	0	5.9955		12.6874	72.1343
25148	Wed Mar 22 12:27:35 2017_x000D_	37.3681	19.8223	34.451	0.601284	2	45.2554	18.9006	0	0	7.94097		11.2576	0
25149	Wed Mar 22 12:27:35 2017_x000D_	37.5654	19.5031	31.9362	0.557392	2	45.2554	18.9006	0	0	7.71357		20.6576	0
25150	Wed Mar 22 12:27:35 2017_x000D_	38.1739	19.1808	34.4501	0.601268	2	45.2554	18.9006	0	0	7.08704		11.1278	0
25151	Wed Mar 22 12:27:35 2017_x000D_	38.4768	18.9667	36.0994	0.630053	2	45.2554	18.9006	0	0	6.77892		17.9615	128.666
25152	Wed Mar 22 12:27:35 2017_x000D_	38.982	18.6454	31.9365	0.557397	2	48.8639	16.5826	347.805	6.07034	10.0949		8.77196	0
25153	Wed Mar 22 12:27:35 2017_x000D_	39.182	18.4321	31.9355	0.557379	2	48.8639	16.5826	347.805	6.07034	9.85697		6.15914	0
25154	Wed Mar 22 12:27:35 2017_x000D_	39.3873	18.4307	31.937	0.557405	2	48.8639	16.5826	347.805	6.07034	9.65512		19.778	0
25155	Wed Mar 22 12:27:35 2017_x000D_	39.8896	18.0037	30.4795	0.531967	2	48.8639	16.5826	347.805	6.07034	9.08612		6.16519	0
25156	Wed Mar 22 12:27:35 2017_x000D_	40.0951	18.0021	33.5246	0.585115	2	48.8639	16.5826	347.805	6.07034	8.88295		4.37859	75.1692
25157	Wed Mar 22 12:27:35 2017_x000D_	40.1949	17.8956	29.285	0.511119	2	50.6943	14.8715	315	5.49779	10.9262		11.1038	0
25158	Wed Mar 22 12:27:35 2017_x000D_	40.4971	17.6819	27.9072	0.487072	2	50.6943	14.8715	315	5.49779	10.5774		3.08409	0
25159	Wed Mar 22 12:27:35 2017_x000D_	40.5999	17.6811	29.2852	0.511122	2	50.6943	14.8715	315	5.49779	10.4781		11.1038	0
25160	Wed Mar 22 12:27:35 2017_x000D_	40.9021	17.4674	27.9071	0.487072	2	50.6943	14.8715	315	5.49779	10.1304		4.38694	65.7814
25161	Wed Mar 22 12:27:35 2017_x000D_	41.0022	17.3608	31.9362	0.557392	2	52.2962	13.3742	315	5.49779	11.977		9.69622	0
25162	Wed Mar 22 12:27:36 2017_x000D_	41.3069	17.253	27.9071	0.487071	2	52.2962	13.3742	315	5.49779	11.6537		6.86844	0
25163	Wed Mar 22 12:27:36 2017_x000D_	41.5092	17.1458	25.213	0.44005	2	52.2962	13.3742	315	5.49779	11.4274		3.09004	0
25164	Wed Mar 22 12:27:36 2017_x000D_	41.4062	17.1463	12.6865	0.221421	2	52.2962	13.3742	315	5.49779	11.5248		0	28.1934
25165	Wed Mar 22 12:27:36 2017_x000D_	41.4062	17.1463	12.6865	0.221421	2	52.9827	12.7324	315	5.49779	12.3894		4.48447	0
25166	Wed Mar 22 12:27:36 2017_x000D_	41.3005	17.0406	-2.58708	-0.045153	2	52.9827	12.7324	315	5.49779	12.4513		0.00848528	0
25167	Wed Mar 22 12:27:36 2017_x000D_	41.3003	17.0404	-8.41681	-0.146901	2	52.9827	12.7324	315	5.49779	12.4514		0.027	0
25168	Wed Mar 22 12:27:36 2017_x000D_	41.3003	17.0395	-26.7323	-0.466567	2	52.9827	12.7324	315	5.49779	12.4511		0.0127279	0
25169	Wed Mar 22 12:27:36 2017_x000D_	41.3006	17.0392	-34.6696	-0.605099	2	52.9827	12.7324	315	5.49779	12.4507		3.08721	65.7709
25170	Wed Mar 22 12:27:36 2017_x000D_	41.4035	17.038	-49.0353	-0.855828	2	55.1558	13.0224	33.7279	0.588662	14.3266		6.97789	0
25171	Wed Mar 22 12:27:36 2017_x000D_	41.6113	17.1425	-55.2803	-0.964823	2	55.1558	13.0224	33.7279	0.588662	14.1573		8.93076	0
25172	Wed Mar 22 12:27:36 2017_x000D_	41.822	17.3528	-68.1098	-1.18874	2	55.1558	13.0224	33.7279	0.588662	14.0194		10.0579	0
25173	Wed Mar 22 12:27:36 2017_x000D_	41.9323	17.6694	-71.7007	-1.25141	2	55.1558	13.0224	33.7279	0.588662	14.0163		7.00753	76.1009
25174	Wed Mar 22 12:27:36 2017_x000D_	41.8351	17.8818	-74.3772	-1.29813	2	57.2754	14.416	17.7615	0.309997	15.8245		21.2993	0
25175	Wed Mar 22 12:27:36 2017_x000D_	42.1578	18.5142	-77.1333	-1.34623	2	57.2754	14.416	17.7615	0.309997	15.6632		13.0992	0
25176	Wed Mar 22 12:27:36 2017_x000D_	42.2703	18.9361	-74.3811	-1.29819	2	57.2754	14.416	17.7615	0.309997	15.6711		25.5887	0
25177	Wed Mar 22 12:27:36 2017_x000D_	42.3929	19.7802	-71.694	-1.2513	2	57.2754	14.416	17.7615	0.309997	15.8197		14.1669	74.4105
25178	Wed Mar 22 12:27:36 2017_x000D_	42.6076	20.2008	-71.6961	-1.25133	2	59.1651	16.0226	28.2551	0.493144	17.0765		22.4269	0
25179	Wed Mar 22 12:27:36 2017_x000D_	42.7274	20.9387	-68.0943	-1.18847	2	59.1651	16.0226	28.2551	0.493144	17.1571		8.88197	0
25180	Wed Mar 22 12:27:36 2017_x000D_	42.9369	21.1479	-68.098	-1.18853	2	59.1651	16.0226	28.2551	0.493144	17.0183		20.0331	0
25181	Wed Mar 22 12:27:36 2017_x000D_	43.1563	21.7786	-68.097	-1.18852	2	59.1651	16.0226	28.2551	0.493144	17.0121		0	58.3012
25182	Wed Mar 22 12:27:36 2017_x000D_	43.1563	21.7786	-68.097	-1.18852	2	60.8675	16.9599	44.2296	0.771953	18.355		24.076	0
25183	Wed Mar 22 12:27:36 2017_x000D_	43.4799	22.513	-66.5659	-1.16179	2	60.8675	16.9599	44.2296	0.771953	18.2528		10.0133	0
25184	Wed Mar 22 12:27:37 2017_x000D_	43.5897	22.8282	-68.0973	-1.18852	2	60.8675	16.9599	44.2296	0.771953	18.2472		19.9942	0
25185	Wed Mar 22 12:27:37 2017_x000D_	43.8086	23.4577	-68.0963	-1.1885	2	60.8675	16.9599	44.2296	0.771953	18.2545		9.9915	0
25186	Wed Mar 22 12:27:37 2017_x000D_	43.9182	23.7722	-71.6998	-1.2514	2	60.8675	16.9599	44.2296	0.771953	18.2671		19.9752	41.7559
25187	Wed Mar 22 12:27:37 2017_x000D_	44.1369	24.4011	-71.7	-1.2514	2	61.9152	17.8762	21.84	0.38118	18.9379		9.99335	0
25188	Wed Mar 22 12:27:37 2017_x000D_	44.2464	24.7157	-73.6362	-1.28519	2	61.9152	17.8762	21.84	0.38118	18.9464		22.9677	0
25189	Wed Mar 22 12:27:37 2017_x000D_	44.4674	25.4487	-74.3915	-1.29838	2	61.9152	17.8762	21.84	0.38118	19.0202		9.98005	0
25190	Wed Mar 22 12:27:37 2017_x000D_	44.5767	25.7629	-76.5346	-1.33578	2	61.9152	17.8762	21.84	0.38118	19.0479		9.95725	41.7451
25191	Wed Mar 22 12:27:37 2017_x000D_	44.6857	26.0764	-74.3927	-1.2984	2	62.9626	18.7923	21.2552	0.370973	19.6749		19.925	0
25192	Wed Mar 22 12:27:37 2017_x000D_	44.9039	26.7037	-74.3939	-1.29842	2	62.9626	18.7923	21.2552	0.370973	19.7157		12.5884	0
25193	Wed Mar 22 12:27:37 2017_x000D_	44.9137	27.1232	-74.3909	-1.29837	2	62.9626	18.7923	21.2552	0.370973	19.8788		11.3044	0
25194	Wed Mar 22 12:27:37 2017_x000D_	45.1244	27.4356	-73.6384	-1.28523	2	62.9626	18.7923	21.2552	0.370973	19.8219		22.2533	66.5194
25195	Wed Mar 22 12:27:37 2017_x000D_	45.2432	28.1678	-77.157	-1.34664	2	65.1207	19.3013	7.65515	0.133608	21.7653		12.9646	0
25196	Wed Mar 22 12:27:37 2017_x000D_	45.3544	28.5854	-74.3918	-1.29838	2	65.1207	19.3013	7.65515	0.133608	21.8381		19.8719	0
25197	Wed Mar 22 12:27:37 2017_x000D_	45.5721	29.211	-74.393	-1.2984	2	65.1207	19.3013	7.65515	0.133608	21.9169		12.9566	0
25198	Wed Mar 22 12:27:37 2017_x000D_	45.6834	29.6283	-77.1599	-1.34669	2	65.1207	19.3013	7.65515	0.133608	22.0104		6.28065	0
25199	Wed Mar 22 12:27:37 2017_x000D_	45.6882	29.8376	-77.1588	-1.34667	2	65.1207	19.3013	7.65515	0.133608	22.1051		25.3099	49.5786
25200	Wed Mar 22 12:27:37 2017_x000D_	45.8088	30.6726	-74.3882	-1.29832	2	66.6136	20.0101	20.4921	0.357655	23.378		11.2496	0
25201	Wed Mar 22 12:27:37 2017_x000D_	46.0189	30.9832	-75.0778	-1.31035	2	66.6136	20.0101	20.4921	0.357655	23.3356		22.8292	0
25202	Wed Mar 22 12:27:37 2017_x000D_	46.2385	31.7118	-74.3921	-1.29839	2	66.6136	20.0101	20.4921	0.357655	23.4963		6.26559	0
25203	Wed Mar 22 12:27:37 2017_x000D_	46.2432	31.9206	-74.3906	-1.29836	2	66.6136	20.0101	20.4921	0.357655	23.5969		19.8026	67.9904
25204	Wed Mar 22 12:27:37 2017_x000D_	46.4602	32.544	-74.3918	-1.29838	2	68.7595	20.7391	10.9264	0.190702	25.2312		12.5222	0
25205	Wed Mar 22 12:27:38 2017_x000D_	46.4697	32.9613	-74.3888	-1.29833	2	68.7595	20.7391	10.9264	0.190702	25.4208		16.8252	0
25206	Wed Mar 22 12:27:38 2017_x000D_	46.6842	33.4795	-75.0778	-1.31036	2	68.7595	20.7391	10.9264	0.190702	25.488		6.98089	0
25207	Wed Mar 22 12:27:38 2017_x000D_	46.7903	33.6866	-77.7267	-1.35659	2	68.7595	20.7391	10.9264	0.190702	25.5007		9.38642	35.038
25208	Wed Mar 22 12:27:38 2017_x000D_	46.7974	33.9994	-77.1631	-1.34675	2	69.8267	21.2136	10.9264	0.190702	26.3406		6.25359	0
25209	Wed Mar 22 12:27:38 2017_x000D_	46.8021	34.2078	-77.1619	-1.34673	2	69.8267	21.2136	10.9264	0.190702	26.4383		16.8051	0
25210	Wed Mar 22 12:27:38 2017_x000D_	47.0163	34.7254	-77.7267	-1.35659	2	69.8267	21.2136	10.9264	0.190702	26.5119		6.24759	0
25211	Wed Mar 22 12:27:38 2017_x000D_	47.021	34.9336	-77.7257	-1.35657	2	69.8267	21.2136	10.9264	0.190702	26.6146		12.8817	35.0301
25212	Wed Mar 22 12:27:38 2017_x000D_	47.1316	35.3485	-80.4261	-1.4037	2	70.8937	21.6879	10.9264	0.190702	27.4089		6.24759	0
25213	Wed Mar 22 12:27:38 2017_x000D_	47.1363	35.5567	-80.4253	-1.40369	2	70.8937	21.6879	10.9264	0.190702	27.5092		9.37135	0
25214	Wed Mar 22 12:27:38 2017_x000D_	47.1433	35.869	-79.9948	-1.39617	2	70.8937	21.6879	10.9264	0.190702	27.662		4.3594	0
25215	Wed Mar 22 12:27:38 2017_x000D_	47.2467	35.9711	-77.7256	-1.35657	2	70.8937	21.6879	10.9264	0.190702	27.6259		9.37135	0
25216	Wed Mar 22 12:27:38 2017_x000D_	47.2537	36.2834	-77.1614	-1.34672	2	70.8937	21.6879	10.9264	0.190702	27.7827		18.9687	29.0761
25217	Wed Mar 22 12:27:38 2017_x000D_	47.3684	36.9052	-69.0432	-1.20503	2	71.7427	22.1554	28.9732	0.505677	28.4897		4.3636	0
25218	Wed Mar 22 12:27:38 2017_x000D_	47.4717	37.0076	-65.396	-1.14138	2	71.7427	22.1554	28.9732	0.505677	28.4547		4.34659	0
25219	Wed Mar 22 12:27:38 2017_x000D_	47.5743	37.1099	-48.7281	-0.850465	2	71.7427	22.1554	28.9732	0.505677	28.4209		6.24433	0
25220	Wed Mar 22 12:27:38 2017_x000D_	47.5786	37.318	-40.5984	-0.708576	2	71.7427	22.1554	28.9732	0.505677	28.5273		3.03029	88.5013
25221	Wed Mar 22 12:27:38 2017_x000D_	47.6796	37.3166	-34.1854	-0.596648	2	70.9484	24.9965	11.6037	0.202522	26.3291		6.83973	0
25222	Wed Mar 22 12:27:38 2017_x000D_	47.8839	37.4178	-17.9147	-0.31267	2	70.9484	24.9965	11.6037	0.202522	26.1966		6.95002	0
25223	Wed Mar 22 12:27:38 2017_x000D_	47.9895	37.624	-11.2212	-0.195847	2	70.9484	24.9965	11.6037	0.202522	26.2024		9.09109	0
25224	Wed Mar 22 12:27:38 2017_x000D_	48.2925	37.6193	0.981519	0.0171307	2	70.9484	24.9965	11.6037	0.202522	25.935		6.06376	65.3987
25225	Wed Mar 22 12:27:38 2017_x000D_	48.4946	37.6161	6.85717	0.11968	2	69.9803	26.9497	51.1973	0.893561	23.9877		12.4973	0
25226	Wed Mar 22 12:27:39 2017_x000D_	48.8962	37.5054	9.75784	0.170306	2	69.9803	26.9497	51.1973	0.893561	23.5788		21.4068	0
25227	Wed Mar 22 12:27:39 2017_x000D_	49.6003	37.3896	13.2132	0.230615	2	69.9803	26.9497	51.1973	0.893561	22.8984		15.4212	0
25228	Wed Mar 22 12:27:39 2017_x000D_	50.1019	37.2772	9.75729	0.170297	2	69.9803	26.9497	51.1973	0.893561	22.4011		24.3698	103.909
25229	Wed Mar 22 12:27:39 2017_x000D_	50.9057	37.1598	6.85259	0.1196	2	68.3057	29.9816	110.492	1.92845	18.8225		12.0828	0
25230	Wed Mar 22 12:27:39 2017_x000D_	51.3084	37.1529	6.85372	0.11962	2	68.3057	29.9816	110.492	1.92845	18.4482		24.3397	0
25231	Wed Mar 22 12:27:39 2017_x000D_	52.1112	37.0356	3.91683	0.0683616	2	68.3057	29.9816	110.492	1.92845	17.6641		12.4532	0
25232	Wed Mar 22 12:27:39 2017_x000D_	52.5113	36.925	0.962901	0.0168058	2	68.3057	29.9816	110.492	1.92845	17.2532		9.56966	0
25233	Wed Mar 22 12:27:39 2017_x000D_	52.8147	37.0235	-1.84457	-0.0321937	2	68.3057	29.9816	110.492	1.92845	17.0164		9.05229	80.1693
25234	Wed Mar 22 12:27:39 2017_x000D_	53.1164	37.0184	-1.98532	-0.0346504	2	67.0993	32.3661	109.478	1.91075	14.7365		24.1056	0
25235	Wed Mar 22 12:27:39 2017_x000D_	53.9198	37.0046	-7.82721	-0.136611	2	67.0993	32.3661	109.478	1.91075	13.9719		12.4521	0
25236	Wed Mar 22 12:27:39 2017_x000D_	54.3234	37.1015	-4.92073	-0.0858829	2	67.0993	32.3661	109.478	1.91075	13.6253		18.3315	0
25237	Wed Mar 22 12:27:39 2017_x000D_	54.9273	37.1947	-7.82553	-0.136581	2	67.0993	32.3661	109.478	1.91075	13.0948		12.0347	59.3316
25238	Wed Mar 22 12:27:39 2017_x000D_	55.3284	37.1879	-7.82756	-0.136617	2	66.1431	34.0973	104.861	1.83017	11.2476		24.2587	0
25239	Wed Mar 22 12:27:39 2017_x000D_	56.132	37.2779	-4.92006	-0.0858713	2	66.1431	34.0973	104.861	1.83017	10.5042		12.4215	0
25240	Wed Mar 22 12:27:39 2017_x000D_	56.5346	37.3746	-1.97794	-0.0345215	2	66.1431	34.0973	104.861	1.83017	10.152		18.29	0
25241	Wed Mar 22 12:27:39 2017_x000D_	57.1371	37.4678	0.981494	0.0171303	2	66.1431	34.0973	104.861	1.83017	9.61604		12.0047	50.4982
25242	Wed Mar 22 12:27:39 2017_x000D_	57.5372	37.461	0.981467	0.0171298	2	65.4153	35.6151	109.478	1.91075	8.09147		12.3913	0
25243	Wed Mar 22 12:27:39 2017_x000D_	57.9353	37.3509	3.93733	0.0687194	2	65.4153	35.6151	109.478	1.91075	7.67876		17.9907	0
25244	Wed Mar 22 12:27:39 2017_x000D_	58.5349	37.3406	3.93822	0.0687349	2	65.4153	35.6151	109.478	1.91075	7.09347		8.9833	0
25245	Wed Mar 22 12:27:39 2017_x000D_	58.8343	37.3355	3.79792	0.0662861	2	65.4153	35.6151	109.478	1.91075	6.80216		9.5149	0
25246	Wed Mar 22 12:27:39 2017_x000D_	59.1324	37.2272	6.88147	0.120104	2	65.4153	35.6151	109.478	1.91075	6.48642		23.9555	44.4778
25247	Wed Mar 22 12:27:39 2017_x000D_	59.9308	37.2136	6.88376	0.120144	2	64.6985	36.9129	109.898	1.91808	4.77717		17.9516	0
25248	Wed Mar 22 12:27:40 2017_x000D_	60.5291	37.2034	6.88544	0.120174	2	64.6985	36.9129	109.898	1.91808	4.17951		9.48389	0
25249	Wed Mar 22 12:27:40 2017_x000D_	60.8261	37.0951	3.79482	0.0662321	2	64.6985	36.9129	109.898	1.91808	3.87668		8.9773	0
25250	Wed Mar 22 12:27:40 2017_x000D_	61.1253	37.09	3.93613	0.0686984	2	64.6985	36.9129	109.898	1.91808	3.57759		9.48183	39.5629
25251	Wed Mar 22 12:27:40 2017_x000D_	61.4223	36.9819	6.60257	0.115237	2	64.6343	38.2301	104.692	1.82722	3.446		20.919	0
25252	Wed Mar 22 12:27:40 2017_x000D_	62.1195	36.9701	6.8843	0.120154	2	64.6343	38.2301	104.692	1.82722	2.8128		8.95331	0
25253	Wed Mar 22 12:27:40 2017_x000D_	62.4179	36.965	6.60534	0.115285	2	64.6343	38.2301	104.692	1.82722	2.55204		21.1241	0
25254	Wed Mar 22 12:27:40 2017_x000D_	63.1126	36.8501	3.93317	0.0686468	2	64.6343	38.2301	104.692	1.82722	2.05426		8.94431	46.7248
25255	Wed Mar 22 12:27:40 2017_x000D_	63.4107	36.845	3.79255	0.0661924	2	64.3419	39.7599	104.692	1.82722	3.06003		17.8915	0
25256	Wed Mar 22 12:27:40 2017_x000D_	64.007	36.835	3.79341	0.0662074	2	64.3419	39.7599	104.692	1.82722	2.94401		9.46953	0
25257	Wed Mar 22 12:27:40 2017_x000D_	64.3036	36.727	6.8849	0.120164	2	64.3419	39.7599	104.692	1.82722	3.03314		11.9177	0
25258	Wed Mar 22 12:27:40 2017_x000D_	64.7008	36.7203	6.886	0.120183	2	64.3419	39.7599	104.692	1.82722	3.06072		0	139.354
25259	Wed Mar 22 12:27:40 2017_x000D_	64.7008	36.7203	6.886	0.120183	2	64.7695	44.3853	65.232	1.13851	7.66531		14.8851	0
25260	Wed Mar 22 12:27:40 2017_x000D_	65.1969	36.712	6.60723	0.115318	2	64.7695	44.3853	65.232	1.13851	7.68519		6.709	0
25261	Wed Mar 22 12:27:40 2017_x000D_	65.3936	36.6056	3.78943	0.066138	2	64.7695	44.3853	65.232	1.13851	7.80469		11.9057	0
25262	Wed Mar 22 12:27:40 2017_x000D_	65.7904	36.5989	3.79003	0.0661485	2	64.7695	44.3853	65.232	1.13851	7.85304		6.69748	0
25263	Wed Mar 22 12:27:40 2017_x000D_	65.9902	36.6985	0.962929	0.0168063	2	64.7695	44.3853	65.232	1.13851	7.78312		11.8908	88.4269
25264	Wed Mar 22 12:27:40 2017_x000D_	66.3865	36.6916	-4.68666	-0.0817977	2	66.3899	46.8475	53.9744	0.942032	10.1559		4.29612	0
25265	Wed Mar 22 12:27:40 2017_x000D_	66.4842	36.5869	-7.89775	-0.137842	2	66.3899	46.8475	53.9744	0.942032	10.261		4.30211	0
25266	Wed Mar 22 12:27:40 2017_x000D_	66.3834	36.4849	-22.6792	-0.395827	2	66.3899	46.8475	53.9744	0.942032	10.3626		0.0127279	0
25267	Wed Mar 22 12:27:40 2017_x000D_	66.3837	36.4846	-30.4927	-0.532198	2	66.3899	46.8475	53.9744	0.942032	10.3629		3.10225	50.7008
25268	Wed Mar 22 12:27:40 2017_x000D_	66.3824	36.3812	-41.0815	-0.717007	2	67.4115	48.1938	45.1979	0.788852	11.8573		0.0192094	0
25269	Wed Mar 22 12:27:41 2017_x000D_	66.3829	36.3808	-57.1931	-0.998208	2	67.4115	48.1938	45.1979	0.788852	11.8577		0.0134164	0
25270	Wed Mar 22 12:27:41 2017_x000D_	66.3833	36.381	-62.1137	-1.08409	2	67.4115	48.1938	45.1979	0.788852	11.8575		3.09618	0
25271	Wed Mar 22 12:27:41 2017_x000D_	66.3822	36.2778	-75.6039	-1.31954	2	67.4115	48.1938	45.1979	0.788852	11.9604		2.98525	59.813
25272	Wed Mar 22 12:27:41 2017_x000D_	66.4817	36.2765	-83.6443	-1.45987	2	68.639	49.7649	46.0071	0.802975	13.6598		0.0216333	0
25273	Wed Mar 22 12:27:41 2017_x000D_	66.4821	36.2771	259.961	4.53717	2	68.639	49.7649	46.0071	0.802975	13.6592		0.0067082	0
25274	Wed Mar 22 12:27:41 2017_x000D_	66.4822	36.2773	254.754	4.44629	2	68.639	49.7649	46.0071	0.802975	13.659		3.09933	0
25275	Wed Mar 22 12:27:41 2017_x000D_	66.4837	36.3806	248.804	4.34245	2	68.639	49.7649	46.0071	0.802975	13.5567		8.59897	23.4245
25276	Wed Mar 22 12:27:41 2017_x000D_	66.2884	36.5904	236.688	4.13098	2	69.0408	50.4344	45.7704	0.798844	14.115		3.09625	0
25277	Wed Mar 22 12:27:41 2017_x000D_	66.2897	36.6936	230.786	4.02797	2	69.0408	50.4344	45.7704	0.798844	14.0135		4.29612	0
25278	Wed Mar 22 12:27:41 2017_x000D_	66.192	36.7983	226.991	3.96174	2	69.0408	50.4344	45.7704	0.798844	13.9305		21.4553	0
25279	Wed Mar 22 12:27:41 2017_x000D_	65.7042	37.3213	226.991	3.96174	2	69.0408	50.4344	45.7704	0.798844	13.5309		12.8778	0
25280	Wed Mar 22 12:27:41 2017_x000D_	65.4114	37.6352	226.991	3.96174	2	69.0408	50.4344	45.7704	0.798844	13.3038		23.7677	23.3357
25281	Wed Mar 22 12:27:41 2017_x000D_	64.9253	38.2608	236.688	4.13098	2	69.6704	50.8912	54.4945	0.951109	13.4923		12.8736	0
25282	Wed Mar 22 12:27:41 2017_x000D_	64.6326	38.5746	237.386	4.14318	2	69.6704	50.8912	54.4945	0.951109	13.3071		22.027	0
25283	Wed Mar 22 12:27:41 2017_x000D_	64.2455	39.1985	245.175	4.27912	2	69.6704	50.8912	54.4945	0.951109	12.8899		9.72363	0
25284	Wed Mar 22 12:27:41 2017_x000D_	64.1512	39.5086	248.814	4.34262	2	69.6704	50.8912	54.4945	0.951109	12.6501		8.58595	32.4429
25285	Wed Mar 22 12:27:41 2017_x000D_	63.956	39.7179	248.815	4.34263	2	70.2783	51.7856	55.1111	0.961871	13.6235		22.4001	0
25286	Wed Mar 22 12:27:41 2017_x000D_	63.7691	40.4408	254.774	4.44664	2	70.2783	51.7856	55.1111	0.961871	13.0795		9.72738	0
25287	Wed Mar 22 12:27:41 2017_x000D_	63.6747	40.751	256.669	4.47973	2	70.2783	51.7856	55.1111	0.961871	12.8596		22.3935	0
25288	Wed Mar 22 12:27:41 2017_x000D_	63.4879	41.4737	257.355	4.49169	2	70.2783	51.7856	55.1111	0.961871	12.3469		9.72076	70.2158
25289	Wed Mar 22 12:27:41 2017_x000D_	63.3936	41.7837	259.435	4.52799	2	71.4828	53.7924	81.3632	1.42006	14.4791		12.3226	0
25290	Wed Mar 22 12:27:41 2017_x000D_	63.4002	42.1944	259.433	4.52797	2	71.4828	53.7924	81.3632	1.42006	14.1365		22.3783	0
25291	Wed Mar 22 12:27:42 2017_x000D_	63.2135	42.9166	259.994	4.53776	2	71.4828	53.7924	81.3632	1.42006	13.6625		9.71989	0
25292	Wed Mar 22 12:27:42 2017_x000D_	63.1193	43.2266	256.669	4.47972	2	71.4828	53.7924	81.3632	1.42006	13.4753		12.3106	0
25293	Wed Mar 22 12:27:42 2017_x000D_	63.126	43.6369	256.668	4.47969	2	71.4828	53.7924	81.3632	1.42006	13.1518		22.3601	56.874
25294	Wed Mar 22 12:27:42 2017_x000D_	62.9394	44.3585	257.353	4.49166	2	70.3223	55.2915	99.3133	1.73334	13.1923		6.84825	0
25295	Wed Mar 22 12:27:42 2017_x000D_	62.8436	44.5657	254.771	4.4466	2	70.3223	55.2915	99.3133	1.73334	13.0757		22.3601	0
25296	Wed Mar 22 12:27:42 2017_x000D_	62.657	45.2873	253.969	4.43259	2	70.3223	55.2915	99.3133	1.73334	12.6032		12.6582	0
25297	Wed Mar 22 12:27:42 2017_x000D_	62.5646	45.699	256.669	4.47971	2	70.3223	55.2915	99.3133	1.73334	12.3369		18.6927	80.4568
25298	Wed Mar 22 12:27:42 2017_x000D_	62.4756	46.3157	253.968	4.43257	2	68.0774	56.7588	180	3.14159	11.8507		10.9914	0
25299	Wed Mar 22 12:27:42 2017_x000D_	62.2824	46.627	254.771	4.4466	2	68.0774	56.7588	180	3.14159	11.672		9.21427	0
25300	Wed Mar 22 12:27:42 2017_x000D_	62.2875	46.9341	253.968	4.43257	2	68.0774	56.7588	180	3.14159	11.4038		26.1763	0
25301	Wed Mar 22 12:27:42 2017_x000D_	62.0037	47.7592	256.67	4.47973	2	68.0774	56.7588	180	3.14159	10.8574		6.83882	91.2866
25302	Wed Mar 22 12:27:42 2017_x000D_	61.908	47.9661	253.969	4.43259	2	65.05	56.4522	201.07	3.50934	9.04909		12.6482	0
25303	Wed Mar 22 12:27:42 2017_x000D_	61.8158	48.3775	251.344	4.38678	2	65.05	56.4522	201.07	3.50934	8.69832		22.3164	0
25304	Wed Mar 22 12:27:42 2017_x000D_	61.6296	49.0977	250.345	4.36935	2	65.05	56.4522	201.07	3.50934	8.11097		9.68083	0
25305	Wed Mar 22 12:27:42 2017_x000D_	61.5356	49.4064	253.968	4.43258	2	65.05	56.4522	201.07	3.50934	7.87365		26.1525	55.3552
25306	Wed Mar 22 12:27:42 2017_x000D_	61.2522	50.2308	251.343	4.38677	2	63.3454	55.7458	189.972	3.31564	5.89887		6.82793	0
25307	Wed Mar 22 12:27:42 2017_x000D_	61.1565	50.4373	253.969	4.4326	2	63.3454	55.7458	189.972	3.31564	5.74208		25.2569	0
25308	Wed Mar 22 12:27:42 2017_x000D_	60.9723	51.2588	253.969	4.43259	2	63.3454	55.7458	189.972	3.31564	5.0759		12.6299	0
25309	Wed Mar 22 12:27:42 2017_x000D_	60.8802	51.6696	251.342	4.38675	2	63.3454	55.7458	189.972	3.31564	4.76368		12.6182	0
25310	Wed Mar 22 12:27:42 2017_x000D_	60.7881	52.08	253.968	4.43258	2	63.3454	55.7458	189.972	3.31564	4.46966		20.4733	185.462
25311	Wed Mar 22 12:27:42 2017_x000D_	60.5014	52.6993	256.674	4.47981	1	64.2956	49.6372	102.963	1.79704	4.8757		12.6205	0
25312	Wed Mar 22 12:27:43 2017_x000D_	60.4094	53.1098	253.969	4.4326	1	64.2956	49.6372	102.963	1.79704	5.21167		18.6104	0
25313	Wed Mar 22 12:27:43 2017_x000D_	60.3209	53.7238	256.673	4.47979	1	64.2956	49.6372	102.963	1.79704	5.70075		13.6412	0
25314	Wed Mar 22 12:27:43 2017_x000D_	60.1298	54.1364	256.675	4.47982	1	64.2956	49.6372	102.963	1.79704	6.13161		9.16643	68.966
25315	Wed Mar 22 12:27:43 2017_x000D_	60.1352	54.4419	257.361	4.4918	1	63.5373	51.8074	97.4162	1.70023	4.30289		18.5951	0
25316	Wed Mar 22 12:27:43 2017_x000D_	60.0468	55.0554	260.011	4.53804	1	63.5373	51.8074	97.4162	1.70023	4.76792		8.56286	0
25317	Wed Mar 22 12:27:43 2017_x000D_	59.8523	55.2643	260.013	4.53809	1	63.5373	51.8074	97.4162	1.70023	5.05266		18.3238	0
25318	Wed Mar 22 12:27:43 2017_x000D_	59.863	55.875	260.011	4.53805	1	63.5373	51.8074	97.4162	1.70023	5.48141		6.81452	272.019
25319	Wed Mar 22 12:27:43 2017_x000D_	59.7675	56.0811	262.714	4.58523	2	54.7296	53.9615	180	3.14159	5.46563		6.10596	0
25320	Wed Mar 22 12:27:43 2017_x000D_	59.7711	56.2846	262.714	4.58522	2	54.7296	53.9615	180	3.14159	5.55099		15.5807	0
25321	Wed Mar 22 12:27:43 2017_x000D_	59.6811	56.7961	259.449	4.52824	2	54.7296	53.9615	180	3.14159	5.70546		6.10296	0
25322	Wed Mar 22 12:27:43 2017_x000D_	59.6847	56.9995	259.448	4.52823	2	54.7296	53.9615	180	3.14159	5.81227		9.6429	66.3229
25323	Wed Mar 22 12:27:43 2017_x000D_	59.5911	57.307	262.715	4.58524	2	52.5764	53.4603	180	3.14159	8.00019		6.09996	0
25324	Wed Mar 22 12:27:43 2017_x000D_	59.5947	57.5103	262.714	4.58523	2	52.5764	53.4603	180	3.14159	8.10303		12.5789	0
25325	Wed Mar 22 12:27:43 2017_x000D_	59.5028	57.9194	265.459	4.63313	2	52.5764	53.4603	180	3.14159	8.23763		0	0
25326	Wed Mar 22 12:27:43 2017_x000D_	59.5028	57.9194	265.459	4.63313	2	52.5764	53.4603	180	3.14159	8.23763		9.13638	0
25327	Wed Mar 22 12:27:43 2017_x000D_	59.5081	58.2239	-88.98	-1.55299	2	52.5764	53.4603	180	3.14159	8.41073		9.14843	85.6332
25328	Wed Mar 22 12:27:43 2017_x000D_	59.5135	58.5288	-88.98	-1.55299	2	49.7698	52.9399	180	3.14159	11.2328		12.1758	0
25329	Wed Mar 22 12:27:43 2017_x000D_	59.5204	58.9346	-77.9238	-1.36003	2	49.7698	52.9399	180	3.14159	11.446		9.13933	0
25330	Wed Mar 22 12:27:43 2017_x000D_	59.5256	59.2392	-71.8117	-1.25335	2	49.7698	52.9399	180	3.14159	11.6128		10.827	0
25331	Wed Mar 22 12:27:43 2017_x000D_	59.7283	59.5378	-60.3956	-1.0541	2	49.7698	52.9399	180	3.14159	11.9459		6.74327	39.6082
25332	Wed Mar 22 12:27:43 2017_x000D_	59.8303	59.7381	-50.3501	-0.878774	2	48.4748	52.6828	180	3.14159	13.3688		10.842	0
25333	Wed Mar 22 12:27:44 2017_x000D_	60.0333	60.0371	-40.2548	-0.70258	2	48.4748	52.6828	180	3.14159	13.6998		6.62717	0
25334	Wed Mar 22 12:27:44 2017_x000D_	60.2324	60.1328	-34.4629	-0.601492	2	48.4748	52.6828	180	3.14159	13.9192		13.2771	0
25335	Wed Mar 22 12:27:44 2017_x000D_	60.6312	60.3247	-21.7928	-0.380356	2	48.4748	52.6828	180	3.14159	14.3589		6.74065	66.3935
25336	Wed Mar 22 12:27:44 2017_x000D_	60.7334	60.5248	-15.4852	-0.270268	2	46.3193	52.1811	180	3.14159	16.6548		8.89257	0
25337	Wed Mar 22 12:27:44 2017_x000D_	61.0297	60.5164	-9.40513	-0.16415	2	46.3193	52.1811	180	3.14159	16.9078		18.0041	0
25338	Wed Mar 22 12:27:44 2017_x000D_	61.6239	60.6006	-6.67529	-0.116506	2	46.3193	52.1811	180	3.14159	17.4676		15.9411	0
25339	Wed Mar 22 12:27:44 2017_x000D_	62.1209	60.7886	-7.08322	-0.123625	2	46.3193	52.1811	180	3.14159	17.9939		11.8371	0
25340	Wed Mar 22 12:27:44 2017_x000D_	62.5153	60.777	-7.08525	-0.123661	2	46.3193	52.1811	180	3.14159	18.3358		23.8149	46.0826
25341	Wed Mar 22 12:27:44 2017_x000D_	63.3053	60.8549	-9.94777	-0.173621	2	44.806	51.9175	180	3.14159	20.5451		12.1673	0
25342	Wed Mar 22 12:27:44 2017_x000D_	63.7009	60.9443	-12.7557	-0.22263	2	44.806	51.9175	180	3.14159	20.9404		23.7818	0
25343	Wed Mar 22 12:27:44 2017_x000D_	64.4898	61.0221	-15.5038	-0.270593	2	44.806	51.9175	180	3.14159	21.6875		6.60434	0
25344	Wed Mar 22 12:27:44 2017_x000D_	64.6882	61.1175	-12.7574	-0.222659	2	44.806	51.9175	180	3.14159	21.9076		12.1432	26.8406
25345	Wed Mar 22 12:27:44 2017_x000D_	65.083	61.2068	-15.5031	-0.270579	2	43.9454	51.6729	180	3.14159	23.1882		21.4426	0
25346	Wed Mar 22 12:27:44 2017_x000D_	65.7743	61.3884	-16.3556	-0.28546	2	43.9454	51.6729	180	3.14159	23.8933		9.29706	0
25347	Wed Mar 22 12:27:44 2017_x000D_	66.0702	61.4805	-18.1753	-0.317218	2	43.9454	51.6729	180	3.14159	24.2012		24.247	0
25348	Wed Mar 22 12:27:44 2017_x000D_	66.8585	61.6589	-18.178	-0.317265	2	43.9454	51.6729	180	3.14159	24.9946		10.6386	0
25349	Wed Mar 22 12:27:44 2017_x000D_	67.156	61.8519	-19.1392	-0.334042	2	43.9454	51.6729	180	3.14159	25.3445		21.3692	0
25350	Wed Mar 22 12:27:44 2017_x000D_	67.8449	62.033	-18.1763	-0.317236	2	43.9454	51.6729	180	3.14159	26.0484		9.29133	0
25351	Wed Mar 22 12:27:44 2017_x000D_	68.1406	62.1251	-16.3542	-0.285434	2	43.9454	51.6729	180	3.14159	26.3563		21.3445	0
25352	Wed Mar 22 12:27:44 2017_x000D_	68.8287	62.306	-15.5011	-0.270544	2	43.9454	51.6729	180	3.14159	27.06		13.1255	84.532
25353	Wed Mar 22 12:27:44 2017_x000D_	69.223	62.4956	-15.4983	-0.270496	2	41.3832	50.5004	223.993	3.90941	30.314		5.87067	0
25354	Wed Mar 22 12:27:44 2017_x000D_	69.4186	62.4897	-15.5004	-0.270532	2	41.3832	50.5004	223.993	3.90941	30.4914		13.1148	0
25355	Wed Mar 22 12:27:45 2017_x000D_	69.8126	62.6791	-15.4976	-0.270484	2	41.3832	50.5004	223.993	3.90941	30.9282		17.8089	0
25356	Wed Mar 22 12:27:45 2017_x000D_	70.4004	62.7621	-12.7455	-0.222451	2	41.3832	50.5004	223.993	3.90941	31.5015		12.056	0
25357	Wed Mar 22 12:27:45 2017_x000D_	70.7924	62.8506	-15.501	-0.270544	2	41.3832	50.5004	223.993	3.90941	31.8972		21.2724	78.3195
25358	Wed Mar 22 12:27:45 2017_x000D_	71.4782	63.0308	-14.721	-0.25693	2	39.5037	48.6885	233.974	4.08362	35.0438		10.5736	0
25359	Wed Mar 22 12:27:45 2017_x000D_	71.7737	63.2229	-15.4976	-0.270484	2	39.5037	48.6885	233.974	4.08362	35.3921		24.0681	0
25360	Wed Mar 22 12:27:45 2017_x000D_	72.5562	63.3999	-15.4989	-0.270508	2	39.5037	48.6885	233.974	4.08362	36.1786		12.0218	0
25361	Wed Mar 22 12:27:45 2017_x000D_	72.9471	63.4881	-18.1838	-0.317368	2	39.5037	48.6885	233.974	4.08362	36.5717		12.0238	96.8316
25362	Wed Mar 22 12:27:45 2017_x000D_	73.338	63.5766	-15.5003	-0.270531	2	37.4352	46.2107	223.993	3.90941	39.8821		9.20597	0
25363	Wed Mar 22 12:27:45 2017_x000D_	73.631	63.6678	-17.2991	-0.301927	2	37.4352	46.2107	223.993	3.90941	40.1856		21.2069	0
25364	Wed Mar 22 12:27:45 2017_x000D_	74.3147	63.8474	-18.1869	-0.317421	2	37.4352	46.2107	223.993	3.90941	40.8797		8.30511	0
25365	Wed Mar 22 12:27:45 2017_x000D_	74.5116	64.042	-18.1824	-0.317343	2	37.4352	46.2107	223.993	3.90941	41.1414		23.9838	69.2318
25366	Wed Mar 22 12:27:45 2017_x000D_	75.2914	64.2182	-18.1851	-0.31739	2	35.7612	44.6222	225	3.92699	44.1207		6.51164	0
25367	Wed Mar 22 12:27:45 2017_x000D_	75.4869	64.3125	-15.4955	-0.270448	2	35.7612	44.6222	225	3.92699	44.3378		17.6758	0
25368	Wed Mar 22 12:27:45 2017_x000D_	76.0704	64.3942	-18.188	-0.31744	2	35.7612	44.6222	225	3.92699	44.8973		6.50493	0
25369	Wed Mar 22 12:27:45 2017_x000D_	76.2657	64.4884	-15.497	-0.270473	2	35.7612	44.6222	225	3.92699	45.1141		8.28599	0
25370	Wed Mar 22 12:27:45 2017_x000D_	76.462	64.6827	-15.4921	-0.270388	2	35.7612	44.6222	225	3.92699	45.376		17.6541	55.3121
25371	Wed Mar 22 12:27:45 2017_x000D_	77.0448	64.7642	-18.1862	-0.31741	2	34.5126	43.2656	195.672	3.41512	47.6569		6.49683	0
25372	Wed Mar 22 12:27:45 2017_x000D_	77.2398	64.8584	-15.4935	-0.270412	2	34.5126	43.2656	195.672	3.41512	47.8734		14.7899	0
25373	Wed Mar 22 12:27:45 2017_x000D_	77.7255	64.9429	-19.1591	-0.33439	2	34.5126	43.2656	195.672	3.41512	48.3452		6.48351	0
25374	Wed Mar 22 12:27:45 2017_x000D_	77.9202	65.0367	-21.8685	-0.381677	2	34.5126	43.2656	195.672	3.41512	48.5613		2.90324	107.097
25375	Wed Mar 22 12:27:45 2017_x000D_	78.0169	65.0329	-33.1165	-0.577992	2	34.0183	39.7301	180	3.14159	50.7554		3.0151	0
25376	Wed Mar 22 12:27:46 2017_x000D_	78.0161	64.9324	-42.8468	-0.747817	2	34.0183	39.7301	180	3.14159	50.7047		6.47253	0
25377	Wed Mar 22 12:27:46 2017_x000D_	77.822	64.8382	-56.1976	-0.980833	2	34.0183	39.7301	180	3.14159	50.4894		4.23237	0
25378	Wed Mar 22 12:27:46 2017_x000D_	77.9183	64.7351	-64.5518	-1.12664	2	34.0183	39.7301	180	3.14159	50.5219		3.0031	72.6391
25379	Wed Mar 22 12:27:46 2017_x000D_	77.9175	64.635	-70.5547	-1.23141	2	34.1284	37.3113	180	3.14159	51.6146		6.02459	0
25380	Wed Mar 22 12:27:46 2017_x000D_	77.9203	64.8358	-86.619	-1.51179	2	34.1284	37.3113	180	3.14159	51.7236		6.0094	0
25381	Wed Mar 22 12:27:46 2017_x000D_	77.9226	65.0361	267.84	4.67468	2	34.1284	37.3113	180	3.14159	51.8324		9.02154	0
25382	Wed Mar 22 12:27:46 2017_x000D_	77.9259	65.3368	256.39	4.47485	2	34.1284	37.3113	180	3.14159	51.9966		9.00654	0
25383	Wed Mar 22 12:27:46 2017_x000D_	77.9292	65.637	252.015	4.39849	2	34.1284	37.3113	180	3.14159	52.1618		4.22654	59.719
25384	Wed Mar 22 12:27:46 2017_x000D_	77.8334	65.7403	248.605	4.33897	2	34.0002	35.3248	180	3.14159	53.3522		22.9185	0
25385	Wed Mar 22 12:27:46 2017_x000D_	77.5504	66.4499	245.009	4.27622	2	34.0002	35.3248	180	3.14159	53.5294		10.8145	0
25386	Wed Mar 22 12:27:46 2017_x000D_	77.36	66.756	246.185	4.29673	2	34.0002	35.3248	180	3.14159	53.5536		9.52243	0
25387	Wed Mar 22 12:27:46 2017_x000D_	77.2664	67.0593	242.608	4.23431	2	34.0002	35.3248	180	3.14159	53.6567		24.2155	93.6606
25388	Wed Mar 22 12:27:46 2017_x000D_	76.8867	67.7716	241.245	4.21052	2	34.5774	32.2566	202.243	3.5298	55.2394		10.813	0
25389	Wed Mar 22 12:27:46 2017_x000D_	76.6964	68.0777	242.608	4.23431	2	34.5774	32.2566	202.243	3.5298	55.2916		20.1604	0
25390	Wed Mar 22 12:27:46 2017_x000D_	76.4125	68.6868	240.314	4.19426	2	34.5774	32.2566	202.243	3.5298	55.4737		10.8171	0
25391	Wed Mar 22 12:27:46 2017_x000D_	76.2221	68.993	238.886	4.16936	2	34.5774	32.2566	202.243	3.5298	55.5324		21.6275	98.0716
25392	Wed Mar 22 12:27:46 2017_x000D_	75.8414	69.6052	238.886	4.16936	2	36.2371	29.4402	240.299	4.19401	56.4068		8.44445	0
25393	Wed Mar 22 12:27:46 2017_x000D_	75.6499	69.8115	238.887	4.16936	2	36.2371	29.4402	240.299	4.19401	56.4199		21.6259	0
25394	Wed Mar 22 12:27:46 2017_x000D_	75.2693	70.4237	238.887	4.16936	2	36.2371	29.4402	240.299	4.19401	56.5965		13.4322	0
25395	Wed Mar 22 12:27:46 2017_x000D_	75.0801	70.8295	238.886	4.16936	2	36.2371	29.4402	240.299	4.19401	56.7614		8.44241	98.7358
25396	Wed Mar 22 12:27:46 2017_x000D_	74.8887	71.0358	238.887	4.16936	2	37.4706	26.3889	289.478	5.05234	58.2534		10.8104	0
25397	Wed Mar 22 12:27:47 2017_x000D_	74.6984	71.3418	240.314	4.19427	2	37.4706	26.3889	289.478	5.05234	58.3667		20.143	0
25398	Wed Mar 22 12:27:47 2017_x000D_	74.4148	71.9504	242.609	4.23433	2	37.4706	26.3889	289.478	5.05234	58.6577		13.4282	0
25399	Wed Mar 22 12:27:47 2017_x000D_	74.2257	72.3561	242.609	4.23433	2	37.4706	26.3889	289.478	5.05234	58.8551		19.1659	0
25400	Wed Mar 22 12:27:47 2017_x000D_	73.844	72.8684	241.246	4.21054	2	37.4706	26.3889	289.478	5.05234	59.0201		9.49684	86.2296
25401	Wed Mar 22 12:27:47 2017_x000D_	73.7507	73.1709	240.314	4.19427	2	37.3835	23.5159	289.478	5.05234	61.5483		24.1913	0
25402	Wed Mar 22 12:27:47 2017_x000D_	73.3714	73.8825	238.886	4.16935	2	37.3835	23.5159	289.478	5.05234	61.9025		8.44445	0
25403	Wed Mar 22 12:27:47 2017_x000D_	73.1799	74.0888	238.886	4.16935	2	37.3835	23.5159	289.478	5.05234	61.9597		13.4229	0
25404	Wed Mar 22 12:27:47 2017_x000D_	72.991	74.4944	238.886	4.16935	2	37.3835	23.5159	289.478	5.05234	62.1828		8.44445	100.061
25405	Wed Mar 22 12:27:47 2017_x000D_	72.7995	74.7007	238.886	4.16935	2	37.0979	20.1928	262.75	4.58585	65.1592		20.1336	0
25406	Wed Mar 22 12:27:47 2017_x000D_	72.516	75.309	236.647	4.13027	2	37.0979	20.1928	262.75	4.58585	65.5152		14.9681	0
25407	Wed Mar 22 12:27:47 2017_x000D_	72.2301	75.7179	238.886	4.16935	2	37.0979	20.1928	262.75	4.58585	65.7062		13.4175	0
25408	Wed Mar 22 12:27:47 2017_x000D_	72.0412	76.1233	238.886	4.16935	2	37.0979	20.1928	262.75	4.58585	65.9489		8.44241	60.9086
25409	Wed Mar 22 12:27:47 2017_x000D_	71.8498	76.3296	238.886	4.16935	2	36.7514	18.1923	259.777	4.53396	67.9106		13.4175	0
25410	Wed Mar 22 12:27:47 2017_x000D_	71.6609	76.735	238.886	4.16935	2	36.7514	18.1923	259.777	4.53396	68.161		8.44445	0
25411	Wed Mar 22 12:27:47 2017_x000D_	71.4694	76.9413	238.886	4.16935	2	36.7514	18.1923	259.777	4.53396	68.2406		13.4135	0
25412	Wed Mar 22 12:27:47 2017_x000D_	71.2806	77.3466	238.886	4.16935	2	36.7514	18.1923	259.777	4.53396	68.4945		8.44665	0
25413	Wed Mar 22 12:27:47 2017_x000D_	71.0891	77.553	238.886	4.16935	2	36.7514	18.1923	259.777	4.53396	68.5767		5.96755	39.7916
25414	Wed Mar 22 12:27:47 2017_x000D_	71.0918	77.7519	238.886	4.16935	2	36.812	16.8673	265.461	4.63318	69.8716		12.6624	0
25415	Wed Mar 22 12:27:47 2017_x000D_	70.8046	78.0612	242.612	4.23437	2	36.812	16.8673	265.461	4.63318	70.0014		9.48647	0
25416	Wed Mar 22 12:27:47 2017_x000D_	70.7115	78.3634	238.886	4.16935	2	36.812	16.8673	265.461	4.63318	70.2207		12.6732	0
25417	Wed Mar 22 12:27:47 2017_x000D_	70.4242	78.6731	235.045	4.10231	2	36.812	16.8673	265.461	4.63318	70.3544		4.11782	72.9823
25418	Wed Mar 22 12:27:47 2017_x000D_	70.5225	78.7689	231.119	4.03379	2	36.9232	14.4371	265.461	4.63318	72.5775		2.9911	0
25419	Wed Mar 22 12:27:48 2017_x000D_	70.5233	78.8686	217.568	3.79728	2	36.9232	14.4371	265.461	4.63318	72.6663		6.69888	0
25420	Wed Mar 22 12:27:48 2017_x000D_	70.6174	78.6661	211.486	3.69113	2	36.9232	14.4371	265.461	4.63318	72.5304		2.90612	0
25421	Wed Mar 22 12:27:48 2017_x000D_	70.7142	78.6624	205.305	3.58325	2	36.9232	14.4371	265.461	4.63318	72.5722		2.9791	139.868
25422	Wed Mar 22 12:27:48 2017_x000D_	70.715	78.7617	195.839	3.41803	2	36.6977	9.7803	259.997	4.5378	76.913		2.89188	0
25423	Wed Mar 22 12:27:48 2017_x000D_	70.8113	78.7574	179.568	3.13405	2	36.6977	9.7803	259.997	4.5378	76.9518		0.00948683	0
25424	Wed Mar 22 12:27:48 2017_x000D_	70.8112	78.7571	174.264	3.04148	2	36.6977	9.7803	259.997	4.5378	76.9515		5.82947	0
25425	Wed Mar 22 12:27:48 2017_x000D_	70.617	78.7638	157.261	2.74472	2	36.6977	9.7803	259.997	4.5378	76.8716		2.91189	0
25426	Wed Mar 22 12:27:48 2017_x000D_	70.52	78.7673	151.22	2.63929	2	36.6977	9.7803	259.997	4.5378	76.832		6.58223	73.2952
25427	Wed Mar 22 12:27:48 2017_x000D_	70.4206	78.5717	137.728	2.40381	2	36.59	7.3395	259.428	4.52788	78.8577		6.47254	0
25428	Wed Mar 22 12:27:48 2017_x000D_	70.2254	78.4798	131.932	2.30264	2	36.59	7.3395	259.428	4.52788	78.6911		10.5584	0
25429	Wed Mar 22 12:27:48 2017_x000D_	70.0273	78.1889	125.851	2.19651	2	36.59	7.3395	259.428	4.52788	78.3434		6.585	0
25430	Wed Mar 22 12:27:48 2017_x000D_	69.9275	77.9934	120.636	2.1055	2	36.59	7.3395	259.428	4.52788	78.124		8.23367	98.4596
25431	Wed Mar 22 12:27:48 2017_x000D_	69.7307	77.8021	115.884	2.02256	2	38.2543	4.5108	340.841	5.9488	79.7645		13.1675	0
25432	Wed Mar 22 12:27:48 2017_x000D_	69.5307	77.4114	115.885	2.02257	2	38.2543	4.5108	340.841	5.9488	79.3266		22.4787	0
25433	Wed Mar 22 12:27:48 2017_x000D_	69.2293	76.7254	112.335	1.96061	2	38.2543	4.5108	340.841	5.9488	78.5773		29.0947	0
25434	Wed Mar 22 12:27:48 2017_x000D_	68.8269	75.843	118.305	2.06482	2	38.2543	4.5108	340.841	5.9488	77.6078		13.197	53.4595
25435	Wed Mar 22 12:27:48 2017_x000D_	68.6265	75.4514	118.305	2.06481	2	39.8278	3.6744	334.004	5.82947	77.3389		10.6001	0
25436	Wed Mar 22 12:27:48 2017_x000D_	68.4274	75.1595	119.61	2.08758	2	39.8278	3.6744	334.004	5.82947	76.9939		26.4396	0
25437	Wed Mar 22 12:27:48 2017_x000D_	68.0256	74.3751	124.283	2.16915	2	39.8278	3.6744	334.004	5.82947	76.1164		10.6151	0
25438	Wed Mar 22 12:27:48 2017_x000D_	67.8262	74.0828	125.828	2.19612	2	39.8278	3.6744	334.004	5.82947	75.7711		10.631	119.198
25439	Wed Mar 22 12:27:48 2017_x000D_	67.6263	73.7902	131.887	2.30186	2	43.7885	3.35851	0	0	74.3563		22.9577	0
25440	Wed Mar 22 12:27:49 2017_x000D_	67.1293	73.2083	137.792	2.40493	2	43.7885	3.35851	0	0	73.6464		10.6443	0
25441	Wed Mar 22 12:27:49 2017_x000D_	66.9292	72.9153	143.546	2.50536	2	43.7885	3.35851	0	0	73.3051		21.1071	0
25442	Wed Mar 22 12:27:49 2017_x000D_	66.3365	72.5362	151.09	2.63702	2	43.7885	3.35851	0	0	72.7596		6.53418	0
25443	Wed Mar 22 12:27:49 2017_x000D_	66.1395	72.4433	153.47	2.67855	2	43.7885	3.35851	0	0	72.6104		18.7809	65.9212
25444	Wed Mar 22 12:27:49 2017_x000D_	65.6443	72.0603	159.604	2.78561	2	45.9664	3.65041	0	0	71.1838		12.0703	0
25445	Wed Mar 22 12:27:49 2017_x000D_	65.2513	71.9741	162.194	2.83083	2	45.9664	3.65041	0	0	70.9932		6.54488	0
25446	Wed Mar 22 12:27:49 2017_x000D_	65.054	71.881	164.863	2.8774	2	45.9664	3.65041	0	0	70.8502		12.0846	0
25447	Wed Mar 22 12:27:49 2017_x000D_	64.6606	71.7944	162.195	2.83083	2	45.9664	3.65041	0	0	70.6617		25.0403	92.6852
25448	Wed Mar 22 12:27:49 2017_x000D_	63.8719	71.5212	164.862	2.87738	2	49.0081	4.1918	0	0	68.9506		12.1028	0
25449	Wed Mar 22 12:27:49 2017_x000D_	63.4779	71.4345	162.195	2.83084	2	49.0081	4.1918	0	0	68.7819		18.5674	0
25450	Wed Mar 22 12:27:49 2017_x000D_	62.8858	71.2543	162.196	2.83085	2	49.0081	4.1918	0	0	68.4834		12.1187	0
25451	Wed Mar 22 12:27:49 2017_x000D_	62.4913	71.1674	159.614	2.78578	2	49.0081	4.1918	0	0	68.3193		19.7297	118.676
25452	Wed Mar 22 12:27:49 2017_x000D_	61.8967	70.8864	157.117	2.74221	2	52.9228	4.761	0	0	66.7315		9.29638	0
25453	Wed Mar 22 12:27:49 2017_x000D_	61.6003	70.796	153.491	2.67892	2	52.9228	4.761	0	0	66.6027		17.1752	0
25454	Wed Mar 22 12:27:49 2017_x000D_	61.1036	70.5113	149.723	2.61316	2	52.9228	4.761	0	0	66.2573		6.59039	0
25455	Wed Mar 22 12:27:49 2017_x000D_	60.905	70.4174	147.407	2.57274	2	52.9228	4.761	0	0	66.1398		10.6338	0
25456	Wed Mar 22 12:27:49 2017_x000D_	60.6064	70.2264	145.844	2.54546	2	52.9228	4.761	0	0	65.9148		14.7761	111.508
25457	Wed Mar 22 12:27:49 2017_x000D_	60.2072	69.9379	143.607	2.50641	2	56.6378	4.8806	0	0	65.1551		6.67644	0
25458	Wed Mar 22 12:27:49 2017_x000D_	60.1054	69.74	141.879	2.47626	2	56.6378	4.8806	0	0	64.952		17.2169	0
25459	Wed Mar 22 12:27:49 2017_x000D_	59.6075	69.4546	137.878	2.40642	2	56.6378	4.8806	0	0	64.6423		8.39291	0
25460	Wed Mar 22 12:27:49 2017_x000D_	59.4067	69.2598	137.877	2.40641	2	56.6378	4.8806	0	0	64.4387		14.8952	52.9807
25461	Wed Mar 22 12:27:50 2017_x000D_	59.1034	68.8667	139.745	2.43901	2	58.3961	4.71561	341.581	5.96171	64.155		4.19848	0
25462	Wed Mar 22 12:27:50 2017_x000D_	59.0031	68.7691	135.867	2.37133	2	58.3961	4.71561	341.581	5.96171	64.0564		6.60523	0
25463	Wed Mar 22 12:27:50 2017_x000D_	58.804	68.6751	137.876	2.40639	2	58.3961	4.71561	341.581	5.96171	63.9608		6.70078	0
25464	Wed Mar 22 12:27:50 2017_x000D_	58.7014	68.4767	139.744	2.43899	2	58.3961	4.71561	341.581	5.96171	63.7618		13.229	41.718
25465	Wed Mar 22 12:27:50 2017_x000D_	58.3028	68.2881	139.748	2.43907	2	59.7279	4.31551	349.074	6.09248	63.9885		8.39937	0
25466	Wed Mar 22 12:27:50 2017_x000D_	58.1017	68.0933	144.144	2.51579	2	59.7279	4.31551	349.074	6.09248	63.7985		16.8327	0
25467	Wed Mar 22 12:27:50 2017_x000D_	57.6987	67.7029	152.126	2.65509	2	59.7279	4.31551	349.074	6.09248	63.4199		9.36563	0
25468	Wed Mar 22 12:27:50 2017_x000D_	57.4001	67.6118	155.924	2.7214	2	59.7279	4.31551	349.074	6.09248	63.3391		13.2509	39.9918
25469	Wed Mar 22 12:27:50 2017_x000D_	57.0006	67.4234	168.175	2.9352	2	61.0489	4.1366	351.184	6.12932	63.4161		9.35527	0
25470	Wed Mar 22 12:27:50 2017_x000D_	56.7023	67.3325	176.04	3.07247	2	61.0489	4.1366	351.184	6.12932	63.3452		11.8748	0
25471	Wed Mar 22 12:27:50 2017_x000D_	56.3067	67.3459	187.692	3.27585	2	61.0489	4.1366	351.184	6.12932	63.3869		5.9373	0
25472	Wed Mar 22 12:27:50 2017_x000D_	56.1089	67.3525	193.376	3.37505	2	61.0489	4.1366	351.184	6.12932	63.4086		8.90895	0
25473	Wed Mar 22 12:27:50 2017_x000D_	55.8121	67.3624	199.658	3.48468	2	61.0489	4.1366	351.184	6.12932	63.4423		6.70516	72.5033
25474	Wed Mar 22 12:27:50 2017_x000D_	55.6162	67.47	207.519	3.62189	2	63.4614	3.9929	0	0	63.9601		13.4141	0
25475	Wed Mar 22 12:27:50 2017_x000D_	55.2242	67.6851	215.068	3.75365	2	63.4614	3.9929	0	0	64.2226		15.0562	0
25476	Wed Mar 22 12:27:50 2017_x000D_	54.8343	68.0011	229.144	3.99932	2	63.4614	3.9929	0	0	64.587		6.78246	0
25477	Wed Mar 22 12:27:50 2017_x000D_	54.7394	68.2063	235.054	4.10247	2	63.4614	3.9929	0	0	64.803		4.27287	79.0123
25478	Wed Mar 22 12:27:50 2017_x000D_	54.6423	68.3105	238.943	4.17035	2	66.0916	3.8563	354.829	6.19294	65.4632		19.3921	0
25479	Wed Mar 22 12:27:50 2017_x000D_	54.2559	68.8287	245.152	4.2787	2	66.0916	3.8563	354.829	6.19294	66.0416		13.5808	0
25480	Wed Mar 22 12:27:50 2017_x000D_	54.0657	69.2395	245.152	4.2787	2	66.0916	3.8563	354.829	6.19294	66.48		9.60122	0
25481	Wed Mar 22 12:27:50 2017_x000D_	53.9726	69.5457	248.801	4.34239	2	66.0916	3.8563	354.829	6.19294	66.798		23.1338	65.9481
25482	Wed Mar 22 12:27:50 2017_x000D_	53.6893	70.2629	245.151	4.27869	2	68.2847	3.7056	356.947	6.22989	68.1388		13.5741	0
25483	Wed Mar 22 12:27:51 2017_x000D_	53.4992	70.6735	245.151	4.27869	2	68.2847	3.7056	356.947	6.22989	68.5807		27.159	0
25484	Wed Mar 22 12:27:51 2017_x000D_	53.1188	71.495	237.37	4.1429	2	68.2847	3.7056	356.947	6.22989	69.4652		10.9281	0
25485	Wed Mar 22 12:27:51 2017_x000D_	52.9267	71.8045	238.942	4.17033	2	68.2847	3.7056	356.947	6.22989	69.8092		10.9389	0
25486	Wed Mar 22 12:27:51 2017_x000D_	52.7344	72.1143	232.87	4.06435	2	68.2847	3.7056	356.947	6.22989	70.1538		23.6595	65.7085
25487	Wed Mar 22 12:27:51 2017_x000D_	52.2507	72.7372	227.059	3.96293	2	70.4555	3.9971	4.95231	0.0864341	71.1099		4.28355	0
25488	Wed Mar 22 12:27:51 2017_x000D_	52.1534	72.8417	223.029	3.89259	2	70.4555	3.9971	4.95231	0.0864341	71.2358		21.7455	0
25489	Wed Mar 22 12:27:51 2017_x000D_	51.566	73.2664	215.099	3.75418	2	70.4555	3.9971	4.95231	0.0864341	71.7987		10.9322	0
25490	Wed Mar 22 12:27:51 2017_x000D_	51.3738	73.576	212.677	3.71191	2	70.4555	3.9971	4.95231	0.0864341	72.148		9.49018	85.9055
25491	Wed Mar 22 12:27:51 2017_x000D_	51.0778	73.6876	208.793	3.64412	2	73.2689	4.5305	0	0	72.6302		16.1787	0
25492	Wed Mar 22 12:27:51 2017_x000D_	50.5852	73.9071	202.457	3.53355	2	73.2689	4.5305	0	0	72.9908		13.4575	0
25493	Wed Mar 22 12:27:51 2017_x000D_	50.1921	74.1232	202.458	3.53357	2	73.2689	4.5305	0	0	73.319		22.9036	0
25494	Wed Mar 22 12:27:51 2017_x000D_	49.5026	74.451	198.926	3.47191	2	73.2689	4.5305	0	0	73.8493		8.95176	98.2618
25495	Wed Mar 22 12:27:51 2017_x000D_	49.2044	74.4617	199.753	3.48635	2	76.528	4.8568	0	0	74.7758		22.9225	0
25496	Wed Mar 22 12:27:51 2017_x000D_	48.5143	74.7897	196.253	3.42526	2	76.528	4.8568	0	0	75.3351		8.95797	0
25497	Wed Mar 22 12:27:51 2017_x000D_	48.2159	74.8006	196.962	3.43763	2	76.528	4.8568	0	0	75.4567		12.375	0
25498	Wed Mar 22 12:27:51 2017_x000D_	47.8199	74.9161	199.752	3.48633	2	76.528	4.8568	0	0	75.713		9.51475	72.1395
25499	Wed Mar 22 12:27:51 2017_x000D_	47.5231	75.0279	196.252	3.42524	2	78.9141	5.1549	0	0	76.6005		21.1955	0
25500	Wed Mar 22 12:27:51 2017_x000D_	46.828	75.1544	199.75	3.48629	2	78.9141	5.1549	0	0	77.0029		20.2378	0
25501	Wed Mar 22 12:27:51 2017_x000D_	46.2368	75.4793	202.453	3.53348	2	78.9141	5.1549	0	0	77.5456		9.513	0
25502	Wed Mar 22 12:27:51 2017_x000D_	45.9401	75.5912	206.186	3.59862	2	78.9141	5.1549	0	0	77.7725		12.3968	0
25503	Wed Mar 22 12:27:51 2017_x000D_	45.5434	75.7069	208.778	3.64387	2	78.9141	5.1549	0	0	78.0461		17.6252	73.3773
25504	Wed Mar 22 12:27:52 2017_x000D_	45.0516	76.0283	212.658	3.71159	2	81.3327	4.79041	340.102	5.9359	79.9447		6.75208	0
25505	Wed Mar 22 12:27:52 2017_x000D_	44.8543	76.1366	215.08	3.75386	2	81.3327	4.79041	340.102	5.9359	80.1308		17.6319	0
25506	Wed Mar 22 12:27:52 2017_x000D_	44.3623	76.4581	219.009	3.82243	2	81.3327	4.79041	340.102	5.9359	80.6416		4.28574	0
25507	Wed Mar 22 12:27:52 2017_x000D_	44.265	76.5627	223.009	3.89225	2	81.3327	4.79041	340.102	5.9359	80.7792		10.9127	59.0779
25508	Wed Mar 22 12:27:52 2017_x000D_	43.9702	76.7758	224.95	3.92611	2	83.1198	3.9632	340.102	5.9359	82.6702		12.8718	0
25509	Wed Mar 22 12:27:52 2017_x000D_	43.6778	77.0898	229.136	3.99917	2	83.1198	3.9632	340.102	5.9359	83.0853		6.75615	0
25510	Wed Mar 22 12:27:52 2017_x000D_	43.4804	77.1982	231.072	4.03297	2	83.1198	3.9632	340.102	5.9359	83.2745		15.191	0
25511	Wed Mar 22 12:27:52 2017_x000D_	43.1904	77.6133	233.293	4.07173	2	83.1198	3.9632	340.102	5.9359	83.7776		8.58625	29.5374
25512	Wed Mar 22 12:27:52 2017_x000D_	42.9954	77.8228	233.293	4.07173	2	84.0133	3.54961	326.977	5.70682	84.8468		17.7195	0
25513	Wed Mar 22 12:27:52 2017_x000D_	42.7078	78.3387	237.381	4.14307	2	84.0133	3.54961	326.977	5.70682	85.4374		4.29422	0
25514	Wed Mar 22 12:27:52 2017_x000D_	42.6103	78.4435	236.683	4.13089	2	84.0133	3.54961	326.977	5.70682	85.5763		8.59049	0
25515	Wed Mar 22 12:27:52 2017_x000D_	42.4152	78.6531	233.293	4.07173	2	84.0133	3.54961	326.977	5.70682	85.8542		4.28983	0
25516	Wed Mar 22 12:27:52 2017_x000D_	42.3177	78.7577	237.381	4.14308	2	84.0133	3.54961	326.977	5.70682	85.9929		17.7288	14.7715
25517	Wed Mar 22 12:27:52 2017_x000D_	42.03	79.2739	233.293	4.07174	2	84.4601	3.3427	352.129	6.14581	86.982		6.79733	0
25518	Wed Mar 22 12:27:52 2017_x000D_	41.935	79.4796	231.072	4.03297	2	84.4601	3.3427	352.129	6.14581	87.2079		8.60102	0
25519	Wed Mar 22 12:27:52 2017_x000D_	41.7396	79.6894	223.014	3.89232	2	84.4601	3.3427	352.129	6.14581	87.4863		6.79985	0
25520	Wed Mar 22 12:27:52 2017_x000D_	41.6444	79.8951	216.682	3.78182	2	84.4601	3.3427	352.129	6.14581	87.7123		4.27571	9.22841
25521	Wed Mar 22 12:27:52 2017_x000D_	41.7411	79.7904	199.806	3.48727	2	84.6666	3.5707	27.9812	0.488365	87.4759		0.00424264	0
25522	Wed Mar 22 12:27:52 2017_x000D_	41.741	79.7903	194.171	3.38893	2	84.6666	3.5707	27.9812	0.488365	87.4759		3.01243	0
25523	Wed Mar 22 12:27:52 2017_x000D_	41.7427	79.8907	179.484	3.13259	2	84.6666	3.5707	27.9812	0.488365	87.5626		4.2254	0
25524	Wed Mar 22 12:27:52 2017_x000D_	41.8452	79.9873	170.812	2.98123	2	84.6666	3.5707	27.9812	0.488365	87.5966		4.24407	35.4263
25525	Wed Mar 22 12:27:52 2017_x000D_	41.7426	79.8899	161.771	2.82344	2	85.0462	4.6889	41.6163	0.726342	86.7778		3.00463	0
25526	Wed Mar 22 12:27:53 2017_x000D_	41.6425	79.8932	150.393	2.62485	2	85.0462	4.6889	41.6163	0.726342	86.8307		0.0108167	0
25527	Wed Mar 22 12:27:53 2017_x000D_	41.6428	79.893	142.608	2.48898	2	85.0462	4.6889	41.6163	0.726342	86.8304		6.68209	0
25528	Wed Mar 22 12:27:53 2017_x000D_	41.4405	79.7998	136.618	2.38443	2	85.0462	4.6889	41.6163	0.726342	86.851		8.48184	0
25529	Wed Mar 22 12:27:53 2017_x000D_	41.2354	79.6052	125.174	2.18469	2	85.0462	4.6889	41.6163	0.726342	86.7862		6.71825	86.5728
25530	Wed Mar 22 12:27:53 2017_x000D_	41.1304	79.4074	122.892	2.14487	2	84.6829	7.5517	47.9239	0.836429	84.0242		24.2401	0
25531	Wed Mar 22 12:27:53 2017_x000D_	40.7121	78.7161	116.767	2.03797	2	84.6829	7.5517	47.9239	0.836429	83.6529		10.8353	0
25532	Wed Mar 22 12:27:53 2017_x000D_	40.504	78.4209	117.994	2.05939	2	84.6829	7.5517	47.9239	0.836429	83.5118		13.4742	0
25533	Wed Mar 22 12:27:53 2017_x000D_	40.2932	78.0243	117.994	2.05939	2	84.6829	7.5517	47.9239	0.836429	83.2877		26.9686	99.7384
25534	Wed Mar 22 12:27:53 2017_x000D_	39.8713	77.2305	117.994	2.05939	2	84.2975	10.8539	86.0533	1.50191	79.872		9.11408	0
25535	Wed Mar 22 12:27:53 2017_x000D_	39.8634	76.9268	116.765	2.03794	2	84.2975	10.8539	86.0533	1.50191	79.6242		27.0048	0
25536	Wed Mar 22 12:27:53 2017_x000D_	39.441	76.1319	116.766	2.03795	2	84.2975	10.8539	86.0533	1.50191	79.2043		10.8719	0
25537	Wed Mar 22 12:27:53 2017_x000D_	39.2322	75.8357	117.991	2.05933	2	84.2975	10.8539	86.0533	1.50191	79.0792		20.2865	125.853
25538	Wed Mar 22 12:27:53 2017_x000D_	38.9148	75.2386	120.491	2.10296	2	84.3028	15.049	78.9857	1.37856	75.3847		12.5137	0
25539	Wed Mar 22 12:27:53 2017_x000D_	38.8035	74.8366	122.873	2.14454	2	84.3028	15.049	78.9857	1.37856	75.1315		19.3304	0
25540	Wed Mar 22 12:27:53 2017_x000D_	38.3879	74.3442	124.36	2.17048	2	84.3028	15.049	78.9857	1.37856	74.994		0	0
25541	Wed Mar 22 12:27:53 2017_x000D_	38.3879	74.3442	124.36	2.17048	2	84.3028	15.049	78.9857	1.37856	74.994		15.1203	66.1719
25542	Wed Mar 22 12:27:53 2017_x000D_	38.0751	73.949	126.686	2.21109	2	84.1911	17.2519	84.3929	1.47293	73.0838		12.8154	0
25543	Wed Mar 22 12:27:53 2017_x000D_	37.7649	73.6553	130.591	2.27924	2	84.1911	17.2519	84.3929	1.47293	73.053		17.658	0
25544	Wed Mar 22 12:27:53 2017_x000D_	37.4494	73.1584	130.151	2.27156	2	84.1911	17.2519	84.3929	1.47293	72.872		12.8428	0
25545	Wed Mar 22 12:27:53 2017_x000D_	37.1387	72.8639	130.589	2.27921	2	84.1911	17.2519	84.3929	1.47293	72.8466		21.866	0
25546	Wed Mar 22 12:27:53 2017_x000D_	36.719	72.268	130.587	2.27917	2	84.1911	17.2519	84.3929	1.47293	72.6662		8.56678	106.361
25547	Wed Mar 22 12:27:54 2017_x000D_	36.5118	72.0715	130.588	2.27919	2	84.4473	20.788	78.9857	1.37856	70.1984		21.8935	0
25548	Wed Mar 22 12:27:54 2017_x000D_	36.0915	71.4749	130.585	2.27915	2	84.4473	20.788	78.9857	1.37856	70.0532		8.57744	0
25549	Wed Mar 22 12:27:54 2017_x000D_	35.884	71.2782	130.586	2.27916	2	84.4473	20.788	78.9857	1.37856	70.0547		12.8723	0
25550	Wed Mar 22 12:27:54 2017_x000D_	35.5728	70.9828	126.695	2.21124	2	84.4473	20.788	78.9857	1.37856	70.0588		17.7312	72.8592
25551	Wed Mar 22 12:27:54 2017_x000D_	35.2559	70.4839	125.982	2.19879	2	84.5418	23.2148	78.9857	1.37856	68.2896		10.9783	0
25552	Wed Mar 22 12:27:54 2017_x000D_	35.0452	70.1847	124.374	2.17074	2	84.5418	23.2148	78.9857	1.37856	68.2355		9.65331	0
25553	Wed Mar 22 12:27:54 2017_x000D_	34.9355	69.8822	128.347	2.24008	2	84.5418	23.2148	78.9857	1.37856	68.1075		19.4928	0
25554	Wed Mar 22 12:27:54 2017_x000D_	34.5166	69.3855	126.691	2.21117	2	84.5418	23.2148	78.9857	1.37856	68.0754		8.60701	79.263
25555	Wed Mar 22 12:27:54 2017_x000D_	34.3085	69.188	126.693	2.2112	2	84.4078	25.8535	78.9857	1.37856	66.2406		19.5051	0
25556	Wed Mar 22 12:27:54 2017_x000D_	33.8892	68.6911	128.35	2.24013	2	84.4078	25.8535	78.9857	1.37856	66.2359		6.83665	0
25557	Wed Mar 22 12:27:54 2017_x000D_	33.782	68.49	130.579	2.27903	2	84.4078	25.8535	78.9857	1.37856	66.1879		11.0031	0
25558	Wed Mar 22 12:27:54 2017_x000D_	33.571	68.19	124.377	2.17079	2	84.4078	25.8535	78.9857	1.37856	66.1571		15.2679	85.9353
25559	Wed Mar 22 12:27:54 2017_x000D_	33.2552	67.7909	126.693	2.21121	2	84.48	28.7171	82.4335	1.43874	64.4263		8.62833	0
25560	Wed Mar 22 12:27:54 2017_x000D_	33.0465	67.593	126.695	2.21124	2	84.48	28.7171	82.4335	1.43874	64.4728		13.6879	0
25561	Wed Mar 22 12:27:54 2017_x000D_	32.832	67.1903	126.692	2.2112	2	84.48	28.7171	82.4335	1.43874	64.4027		6.80762	0
25562	Wed Mar 22 12:27:54 2017_x000D_	32.6262	67.0947	128.35	2.24013	2	84.48	28.7171	82.4335	1.43874	64.5109		13.6987	0
25563	Wed Mar 22 12:27:54 2017_x000D_	32.4115	66.6917	128.347	2.24008	2	84.48	28.7171	82.4335	1.43874	64.4453		11.041	53.0559
25564	Wed Mar 22 12:27:54 2017_x000D_	32.1993	66.391	134.512	2.34767	2	84.6079	30.481	82.3448	1.43719	63.531		19.5939	0
25565	Wed Mar 22 12:27:54 2017_x000D_	31.7779	65.892	144.652	2.52465	2	84.6079	30.481	82.3448	1.43719	63.5999		4.32488	0
25566	Wed Mar 22 12:27:54 2017_x000D_	31.6732	65.7929	148.637	2.5942	2	84.6079	30.481	82.3448	1.43719	63.6319		4.31858	0
25567	Wed Mar 22 12:27:54 2017_x000D_	31.5686	65.694	157.638	2.75131	2	84.6079	30.481	82.3448	1.43719	63.6641		9.16082	65.953
25568	Wed Mar 22 12:27:55 2017_x000D_	31.2634	65.7039	164.129	2.8646	2	84.4963	32.6766	82.3448	1.43719	62.6462		11.0123	0
25569	Wed Mar 22 12:27:55 2017_x000D_	30.9524	65.5089	176.038	3.07245	2	84.4963	32.6766	82.3448	1.43719	62.8085		6.8428	0
25570	Wed Mar 22 12:27:55 2017_x000D_	30.7522	65.6182	184.684	3.22334	2	84.4963	32.6766	82.3448	1.43719	63.0363		9.14882	0
25571	Wed Mar 22 12:27:55 2017_x000D_	30.4474	65.6281	196.644	3.43209	2	84.4963	32.6766	82.3448	1.43719	63.3015		9.15753	85.8093
25572	Wed Mar 22 12:27:55 2017_x000D_	30.1423	65.6377	203.182	3.54619	2	84.5684	35.536	82.1288	1.43342	62.1958		9.66788	0
25573	Wed Mar 22 12:27:55 2017_x000D_	29.8402	65.7499	212.424	3.7075	2	84.5684	35.536	82.1288	1.43342	62.5144		6.83969	0
25574	Wed Mar 22 12:27:55 2017_x000D_	29.6399	65.8588	218.219	3.80863	2	84.5684	35.536	82.1288	1.43342	62.7424		8.68552	0
25575	Wed Mar 22 12:27:55 2017_x000D_	29.4423	66.0704	222.878	3.88995	2	84.5684	35.536	82.1288	1.43342	63.0177		17.8748	0
25576	Wed Mar 22 12:27:55 2017_x000D_	28.9422	66.3943	226.957	3.96115	2	84.5684	35.536	82.1288	1.43342	63.6122		13.7646	33.4504
25577	Wed Mar 22 12:27:55 2017_x000D_	28.7506	66.8112	226.958	3.96116	2	84.7296	36.6393	82.4335	1.43874	63.5924		19.6562	0
25578	Wed Mar 22 12:27:55 2017_x000D_	28.2533	67.2378	229.074	3.99809	2	84.7296	36.6393	82.4335	1.43874	64.2327		15.3766	0
25579	Wed Mar 22 12:27:55 2017_x000D_	27.9598	67.658	226.958	3.96116	2	84.7296	36.6393	82.4335	1.43874	64.6913		19.6604	0
25580	Wed Mar 22 12:27:55 2017_x000D_	27.4624	68.0847	229.074	3.99809	2	84.7296	36.6393	82.4335	1.43874	65.3326		13.0452	86.3932
25581	Wed Mar 22 12:27:55 2017_x000D_	27.1656	68.4025	224.841	3.92421	2	83.0882	39.0055	114.768	2.00308	63.1785		8.694	0
25582	Wed Mar 22 12:27:55 2017_x000D_	26.9678	68.6143	224.841	3.92421	2	83.0882	39.0055	114.768	2.00308	63.4522		19.6754	0
25583	Wed Mar 22 12:27:55 2017_x000D_	26.47	69.0413	222.879	3.88997	2	83.0882	39.0055	114.768	2.00308	64.0919		11.0941	0
25584	Wed Mar 22 12:27:55 2017_x000D_	26.2753	69.3557	220.629	3.8507	2	83.0882	39.0055	114.768	2.00308	64.4115		8.694	61.0352
25585	Wed Mar 22 12:27:55 2017_x000D_	26.0775	69.5675	220.629	3.8507	2	81.7086	40.5008	121.9	2.12756	62.767		22.1539	0
25586	Wed Mar 22 12:27:55 2017_x000D_	25.4775	69.998	220.628	3.85069	2	81.7086	40.5008	121.9	2.12756	63.4982		11.082	0
25587	Wed Mar 22 12:27:55 2017_x000D_	25.1774	70.2134	218.841	3.81949	2	81.7086	40.5008	121.9	2.12756	63.864		19.6816	0
25588	Wed Mar 22 12:27:55 2017_x000D_	24.6795	70.6406	220.628	3.85069	2	81.7086	40.5008	121.9	2.12756	64.5037		13.7426	126.956
25589	Wed Mar 22 12:27:55 2017_x000D_	24.2771	70.8595	220.627	3.85067	2	80.8474	44.6441	94.3641	1.64696	62.3494		19.7005	0
25590	Wed Mar 22 12:27:56 2017_x000D_	23.8845	71.3859	222.879	3.88997	2	80.8474	44.6441	94.3641	1.64696	62.9277		13.7493	0
25591	Wed Mar 22 12:27:56 2017_x000D_	23.4819	71.6049	222.878	3.88996	2	80.8474	44.6441	94.3641	1.64696	63.3852		8.70468	0
25592	Wed Mar 22 12:27:56 2017_x000D_	23.2839	71.817	222.878	3.88996	2	80.8474	44.6441	94.3641	1.64696	63.6547		13.0495	0
25593	Wed Mar 22 12:27:56 2017_x000D_	22.987	72.1349	226.955	3.96111	2	80.8474	44.6441	94.3641	1.64696	64.0591		19.7089	72.4974
25594	Wed Mar 22 12:27:56 2017_x000D_	22.5942	72.6615	224.839	3.92419	2	80.9427	47.0588	85.0477	1.48436	63.7185		11.097	0
25595	Wed Mar 22 12:27:56 2017_x000D_	22.2937	72.8772	222.879	3.88997	2	80.9427	47.0588	85.0477	1.48436	64.0804		21.7604	0
25596	Wed Mar 22 12:27:56 2017_x000D_	21.7986	73.4073	226.955	3.96111	2	80.9427	47.0588	85.0477	1.48436	64.7477		13.0643	0
25597	Wed Mar 22 12:27:56 2017_x000D_	21.5013	73.7255	222.88	3.88998	2	80.9427	47.0588	85.0477	1.48436	65.149		22.2024	72.736
25598	Wed Mar 22 12:27:56 2017_x000D_	20.9001	74.1571	222.879	3.88997	2	80.6043	49.4596	120.405	2.10145	64.6108		8.70672	0
25599	Wed Mar 22 12:27:56 2017_x000D_	20.702	74.3692	222.879	3.88997	2	80.6043	49.4596	120.405	2.10145	64.8751		21.7732	0
25600	Wed Mar 22 12:27:56 2017_x000D_	20.2066	74.8996	222.567	3.88453	2	80.6043	49.4596	120.405	2.10145	65.5368		11.1096	0
25601	Wed Mar 22 12:27:56 2017_x000D_	19.9058	75.1156	220.631	3.85073	2	80.6043	49.4596	120.405	2.10145	65.8979		8.71301	73.509
25602	Wed Mar 22 12:27:56 2017_x000D_	19.7075	75.3278	220.631	3.85074	2	78.381	50.4896	172.345	3.00799	63.7143		24.0599	0
25603	Wed Mar 22 12:27:56 2017_x000D_	19.1094	75.8621	222.879	3.88997	2	78.381	50.4896	172.345	3.00799	64.4739		6.89356	0
25604	Wed Mar 22 12:27:56 2017_x000D_	18.9076	75.972	220.631	3.85073	2	78.381	50.4896	172.345	3.00799	64.7027		17.4284	0
25605	Wed Mar 22 12:27:56 2017_x000D_	18.5111	76.3966	220.631	3.85074	2	78.381	50.4896	172.345	3.00799	65.2348		8.7152	0
25606	Wed Mar 22 12:27:56 2017_x000D_	18.3128	76.6089	220.632	3.85075	2	78.381	50.4896	172.345	3.00799	65.5012		6.89356	74.6536
25607	Wed Mar 22 12:27:56 2017_x000D_	18.111	76.7188	222.879	3.88997	2	75.9626	51.0759	180	3.14159	63.2801		17.4326	0
25608	Wed Mar 22 12:27:56 2017_x000D_	17.7144	77.1435	222.879	3.88997	2	75.9626	51.0759	180	3.14159	63.8151		8.71725	0
25609	Wed Mar 22 12:27:56 2017_x000D_	17.516	77.3558	222.879	3.88998	2	75.9626	51.0759	180	3.14159	64.0831		13.7953	0
25610	Wed Mar 22 12:27:56 2017_x000D_	17.1122	77.5758	222.878	3.88996	2	75.9626	51.0759	180	3.14159	64.5416		6.87992	53.9738
25611	Wed Mar 22 12:27:57 2017_x000D_	17.0167	77.7843	224.837	3.92415	2	74.2055	51.4625	172.75	3.01505	62.9555		3.08922	0
25612	Wed Mar 22 12:27:57 2017_x000D_	16.9138	77.7882	222.879	3.88996	2	74.2055	51.4625	172.75	3.01505	63.0506		13.0855	0
25613	Wed Mar 22 12:27:57 2017_x000D_	16.616	78.1069	218.848	3.81962	2	74.2055	51.4625	172.75	3.01505	63.4545		8.71944	0
25614	Wed Mar 22 12:27:57 2017_x000D_	16.4176	78.3193	218.849	3.81963	2	74.2055	51.4625	172.75	3.01505	63.7239		4.38051	89.9399
25615	Wed Mar 22 12:27:57 2017_x000D_	16.3176	78.4257	202.282	3.53049	2	72.3505	53.8177	104.692	1.82722	61.1984		3.0646	0
25616	Wed Mar 22 12:27:57 2017_x000D_	16.3209	78.5278	193.992	3.38581	2	72.3505	53.8177	104.692	1.82722	61.2365		6.15804	0
25617	Wed Mar 22 12:27:57 2017_x000D_	16.526	78.5195	176.18	3.07492	2	72.3505	53.8177	104.692	1.82722	61.0455		0	0
25618	Wed Mar 22 12:27:57 2017_x000D_	16.526	78.5195	176.18	3.07492	2	72.3505	53.8177	104.692	1.82722	61.0455		3.07823	86.1951
25619	Wed Mar 22 12:27:57 2017_x000D_	16.6285	78.5148	158.27	2.76233	2	70.7129	56.1785	114.768	2.00308	58.5152		3.08289	0
25620	Wed Mar 22 12:27:57 2017_x000D_	16.5258	78.5184	151.77	2.64889	2	70.7129	56.1785	114.768	2.00308	58.6115		4.34495	0
25621	Wed Mar 22 12:27:57 2017_x000D_	16.4199	78.4196	139.34	2.43194	2	70.7129	56.1785	114.768	2.00308	58.6719		4.36002	0
25622	Wed Mar 22 12:27:57 2017_x000D_	16.3135	78.3206	131.289	2.29142	2	70.7129	56.1785	114.768	2.00308	58.733		8.68423	0
25623	Wed Mar 22 12:27:57 2017_x000D_	16.1014	78.1236	118.71	2.07188	2	70.7129	56.1785	114.768	2.00308	58.8558		4.33897	80.6732
25624	Wed Mar 22 12:27:57 2017_x000D_	15.9954	78.0252	109.627	1.91336	2	69.0866	58.3201	135	2.35619	56.6301		16.551	0
25625	Wed Mar 22 12:27:57 2017_x000D_	15.7719	77.5208	103.382	1.80436	2	69.0866	58.3201	135	2.35619	56.6668		12.3016	0
25626	Wed Mar 22 12:27:57 2017_x000D_	15.7575	77.111	103.38	1.80432	2	69.0866	58.3201	135	2.35619	56.5428		12.3047	0
25627	Wed Mar 22 12:27:57 2017_x000D_	15.743	76.7011	103.378	1.80428	2	69.0866	58.3201	135	2.35619	56.4216		32.143	65.926
25628	Wed Mar 22 12:27:57 2017_x000D_	15.3978	75.6868	106.118	1.8521	2	67.2868	59.581	119.97	2.09387	54.3311		12.3227	0
25629	Wed Mar 22 12:27:57 2017_x000D_	15.3833	75.2763	106.115	1.85205	2	67.2868	59.581	119.97	2.09387	54.2247		22.4435	0
25630	Wed Mar 22 12:27:57 2017_x000D_	15.1515	74.565	112.323	1.96041	2	67.2868	59.581	119.97	2.09387	54.2458		13.7989	0
25631	Wed Mar 22 12:27:57 2017_x000D_	14.9307	74.1615	112.325	1.96044	2	67.2868	59.581	119.97	2.09387	54.3484		19.5218	130.583
25632	Wed Mar 22 12:27:58 2017_x000D_	14.7025	73.5521	112.324	1.96043	2	63.1005	60.7733	190.003	3.31618	50.0566		9.7658	0
25633	Wed Mar 22 12:27:58 2017_x000D_	14.5882	73.2473	116.069	2.02579	2	63.1005	60.7733	190.003	3.31618	50.0904		12.7388	0
25634	Wed Mar 22 12:27:58 2017_x000D_	14.4702	72.8394	118.673	2.07123	2	63.1005	60.7733	190.003	3.31618	50.1049		8.75427	0
25635	Wed Mar 22 12:27:58 2017_x000D_	14.2564	72.6408	118.676	2.07129	2	63.1005	60.7733	190.003	3.31618	50.2651		19.5551	0
25636	Wed Mar 22 12:27:58 2017_x000D_	14.0277	72.0304	118.673	2.07123	2	63.1005	60.7733	190.003	3.31618	50.3474		11.1595	101.306
25637	Wed Mar 22 12:27:58 2017_x000D_	13.8101	71.7287	120.007	2.09452	2	60.136	59.1562	204.768	3.57388	48.0016		20.7719	0
25638	Wed Mar 22 12:27:58 2017_x000D_	13.4779	71.1212	117.31	2.04745	2	60.136	59.1562	204.768	3.57388	48.1678		9.80653	0
25639	Wed Mar 22 12:27:58 2017_x000D_	13.3632	70.8151	118.673	2.07123	2	60.136	59.1562	204.768	3.57388	48.204		20.7946	0
25640	Wed Mar 22 12:27:58 2017_x000D_	13.0307	70.2069	116.071	2.02582	2	60.136	59.1562	204.768	3.57388	48.3842		11.1895	84.4107
25641	Wed Mar 22 12:27:58 2017_x000D_	12.8125	69.9044	117.311	2.04747	2	57.8211	57.5568	206.037	3.59602	46.6716		18.1189	0
25642	Wed Mar 22 12:27:58 2017_x000D_	12.4829	69.3983	118.676	2.07129	2	57.8211	57.5568	206.037	3.59602	46.8591		12.7911	0
25643	Wed Mar 22 12:27:58 2017_x000D_	12.3645	68.9887	116.073	2.02586	2	57.8211	57.5568	206.037	3.59602	46.8721		6.95318	0
25644	Wed Mar 22 12:27:58 2017_x000D_	12.2532	68.7854	118.673	2.07123	2	57.8211	57.5568	206.037	3.59602	46.931		13.9035	98.7481
25645	Wed Mar 22 12:27:58 2017_x000D_	12.0308	68.3788	118.673	2.07123	2	54.8423	56.1563	193.013	3.36871	44.5221		18.1331	0
25646	Wed Mar 22 12:27:58 2017_x000D_	11.7011	67.8722	117.313	2.0475	2	54.8423	56.1563	193.013	3.36871	44.7038		9.8448	0
25647	Wed Mar 22 12:27:58 2017_x000D_	11.5857	67.565	118.673	2.07123	2	54.8423	56.1563	193.013	3.36871	44.7358		16.7563	0
25648	Wed Mar 22 12:27:58 2017_x000D_	11.3593	67.0544	120	2.09439	2	54.8423	56.1563	193.013	3.36871	44.8279		11.2467	90.3835
25649	Wed Mar 22 12:27:58 2017_x000D_	11.1402	66.7502	118.673	2.07123	2	52.0686	54.9801	187.655	3.2752	42.5872		19.6987	0
25650	Wed Mar 22 12:27:58 2017_x000D_	10.9096	66.1354	118.67	2.07118	2	52.0686	54.9801	187.655	3.2752	42.6439		6.97041	0
25651	Wed Mar 22 12:27:58 2017_x000D_	10.7982	65.9315	116.075	2.0259	2	52.0686	54.9801	187.655	3.2752	42.6987		11.2526	0
25652	Wed Mar 22 12:27:58 2017_x000D_	10.5789	65.6272	117.312	2.04748	2	52.0686	54.9801	187.655	3.2752	42.8341		16.8087	0
25653	Wed Mar 22 12:27:58 2017_x000D_	10.3518	65.115	116.077	2.02592	2	52.0686	54.9801	187.655	3.2752	42.9303		6.97712	76.0067
25654	Wed Mar 22 12:27:59 2017_x000D_	10.2403	64.9109	113.374	1.97874	2	49.718	54.0348	180	3.14159	40.9485		16.826	0
25655	Wed Mar 22 12:27:59 2017_x000D_	10.0129	64.3982	112.351	1.9609	2	49.718	54.0348	180	3.14159	41.0353		6.2294	0
25656	Wed Mar 22 12:27:59 2017_x000D_	10.0051	64.1907	112.349	1.96086	2	49.718	54.0348	180	3.14159	40.9909		15.6435	0
25657	Wed Mar 22 12:27:59 2017_x000D_	9.67763	63.7849	109.663	1.91397	2	49.718	54.0348	180	3.14159	41.2104		9.34852	104.793
25658	Wed Mar 22 12:27:59 2017_x000D_	9.66599	63.4735	110.566	1.92975	2	46.2269	54.1525	180	3.14159	37.7304		0.0141	0
25659	Wed Mar 22 12:27:59 2017_x000D_	9.66646	63.4735	97.8606	1.70799	2	46.2269	54.1525	180	3.14159	37.7299		6.24159	0
25660	Wed Mar 22 12:27:59 2017_x000D_	9.67444	63.6814	92.1445	1.60822	2	46.2269	54.1525	180	3.14159	37.7741		4.40247	0
25661	Wed Mar 22 12:27:59 2017_x000D_	9.57433	63.7887	89.1272	1.55556	2	46.2269	54.1525	180	3.14159	37.8981		6.2476	98.3145
25662	Wed Mar 22 12:27:59 2017_x000D_	9.58232	63.9968	77.3483	1.34998	2	42.9521	54.2766	180	3.14159	34.7566		4.40589	0
25663	Wed Mar 22 12:27:59 2017_x000D_	9.48215	64.1042	68.0739	1.18811	2	42.9521	54.2766	180	3.14159	34.8829		0.0191719	0
25664	Wed Mar 22 12:27:59 2017_x000D_	9.48193	64.1048	55.0723	0.961193	2	42.9521	54.2766	180	3.14159	34.8833		0.0119097	0
25665	Wed Mar 22 12:27:59 2017_x000D_	9.48167	64.1051	46.8817	0.81824	2	42.9521	54.2766	180	3.14159	34.8837		3.11625	91.4817
25666	Wed Mar 22 12:27:59 2017_x000D_	9.47772	64.0013	44.7449	0.780947	2	39.904	54.1879	165.139	2.88221	31.9697		13.1744	0
25667	Wed Mar 22 12:27:59 2017_x000D_	9.77772	63.6806	32.2513	0.562891	2	39.904	54.1879	165.139	2.88221	31.5865		6.24646	0
25668	Wed Mar 22 12:27:59 2017_x000D_	9.98584	63.6743	32.2528	0.562917	2	39.904	54.1879	165.139	2.88221	31.3861		6.95866	0
25669	Wed Mar 22 12:27:59 2017_x000D_	10.19	63.5642	29.6711	0.517858	2	39.904	54.1879	165.139	2.88221	31.1583		11.2069	0
25670	Wed Mar 22 12:27:59 2017_x000D_	10.494	63.3471	22.9933	0.401308	2	39.904	54.1879	165.139	2.88221	30.8032		18.1269	121.009
25671	Wed Mar 22 12:27:59 2017_x000D_	11.0021	63.0201	19.2524	0.336018	2	35.9431	54.9504	180	3.14159	26.214		19.6865	0
25672	Wed Mar 22 12:27:59 2017_x000D_	11.6181	62.7939	19.2522	0.336014	2	35.9431	54.9504	180	3.14159	25.5583		12.8335	0
25673	Wed Mar 22 12:27:59 2017_x000D_	12.0298	62.6777	16.4612	0.287301	2	35.9431	54.9504	180	3.14159	25.1308		12.4645	0
25674	Wed Mar 22 12:27:59 2017_x000D_	12.4451	62.6654	16.4636	0.287343	2	35.9431	54.9504	180	3.14159	24.7321		19.6648	112.166
25675	Wed Mar 22 12:28:00 2017_x000D_	13.0604	62.4394	16.4626	0.287327	2	32.2189	55.2811	180	3.14159	20.4521		12.8154	0
25676	Wed Mar 22 12:28:00 2017_x000D_	13.4715	62.3233	13.598	0.23733	2	32.2189	55.2811	180	3.14159	20.0264		25.0733	0
25677	Wed Mar 22 12:28:00 2017_x000D_	14.2974	62.1952	16.4652	0.287372	2	32.2189	55.2811	180	3.14159	19.209		11.1793	0
25678	Wed Mar 22 12:28:00 2017_x000D_	14.6007	61.9787	15.7523	0.274929	2	32.2189	55.2811	180	3.14159	18.8483		9.33399	32.7077
25679	Wed Mar 22 12:28:00 2017_x000D_	14.9117	61.9696	16.4643	0.287356	2	31.1291	55.2495	180	3.14159	17.5546		19.624	0
25680	Wed Mar 22 12:28:00 2017_x000D_	15.5257	61.744	16.4633	0.287339	2	31.1291	55.2495	180	3.14159	16.901		12.7948	0
25681	Wed Mar 22 12:28:00 2017_x000D_	15.9362	61.6283	19.2591	0.336134	2	31.1291	55.2495	180	3.14159	16.4777		19.6117	0
25682	Wed Mar 22 12:28:00 2017_x000D_	16.5498	61.4028	19.2588	0.33613	2	31.1291	55.2495	180	3.14159	15.8246		9.80253	0
25683	Wed Mar 22 12:28:00 2017_x000D_	16.8565	61.2901	17.2466	0.301011	2	31.1291	55.2495	180	3.14159	15.4983		19.5956	124.604
25684	Wed Mar 22 12:28:00 2017_x000D_	17.4696	61.0648	17.2459	0.300997	2	26.9768	55.3486	180	3.14159	11.0933		12.773	0
25685	Wed Mar 22 12:28:00 2017_x000D_	17.8794	60.9493	20.1738	0.352099	2	26.9768	55.3486	180	3.14159	10.6832		9.29484	0
25686	Wed Mar 22 12:28:00 2017_x000D_	18.1891	60.9404	19.261	0.336168	2	26.9768	55.3486	180	3.14159	10.4159		12.7643	0
25687	Wed Mar 22 12:28:00 2017_x000D_	18.5986	60.8249	16.4631	0.287335	2	26.9768	55.3486	180	3.14159	10.0092		19.5671	52.8805
25688	Wed Mar 22 12:28:00 2017_x000D_	19.2108	60.5999	16.4621	0.287318	2	25.2222	55.5172	180	3.14159	7.87215		13.8311	0
25689	Wed Mar 22 12:28:00 2017_x000D_	19.6165	60.3809	16.4599	0.28728	2	25.2222	55.5172	180	3.14159	7.42155		22.5029	0
25690	Wed Mar 22 12:28:00 2017_x000D_	20.3312	60.1532	15.7476	0.274848	2	25.2222	55.5172	180	3.14159	6.73902		9.28275	0
25691	Wed Mar 22 12:28:00 2017_x000D_	20.6405	60.1444	16.4614	0.287305	2	25.2222	55.5172	180	3.14159	6.51176		25.4726	46.399
25692	Wed Mar 22 12:28:00 2017_x000D_	21.4577	59.9139	16.4617	0.28731	2	23.6855	55.6922	180	3.14159	4.77345		12.7301	0
25693	Wed Mar 22 12:28:00 2017_x000D_	21.8661	59.7987	13.5865	0.237128	2	23.6855	55.6922	180	3.14159	4.4915		19.5159	0
25694	Wed Mar 22 12:28:00 2017_x000D_	22.4767	59.5743	13.5846	0.237097	2	23.6855	55.6922	180	3.14159	4.06594		12.3469	0
25695	Wed Mar 22 12:28:00 2017_x000D_	22.8881	59.5627	13.5867	0.237133	2	23.6855	55.6922	180	3.14159	3.95179		6.89937	39.9365
25696	Wed Mar 22 12:28:00 2017_x000D_	23.0905	59.4535	16.4622	0.287319	2	22.3667	55.8736	180	3.14159	3.65234		21.8046	0
25697	Wed Mar 22 12:28:01 2017_x000D_	23.8067	59.3297	14.2316	0.248389	2	22.3667	55.8736	180	3.14159	3.74409		9.74178	0
25698	Wed Mar 22 12:28:01 2017_x000D_	24.1115	59.2177	16.4635	0.287343	2	22.3667	55.8736	180	3.14159	3.77191		12.6996	0
25699	Wed Mar 22 12:28:01 2017_x000D_	24.5189	59.1027	13.5852	0.237106	2	22.3667	55.8736	180	3.14159	3.8806		19.4751	0
25700	Wed Mar 22 12:28:01 2017_x000D_	25.1282	58.8787	13.5833	0.237074	2	22.3667	55.8736	180	3.14159	4.08124		12.6943	6.54882
25701	Wed Mar 22 12:28:01 2017_x000D_	25.5355	58.764	16.4628	0.287331	2	22.1485	55.8672	180	3.14159	4.45682		18.7101	0
25702	Wed Mar 22 12:28:01 2017_x000D_	26.1474	58.6434	13.5836	0.237078	2	22.1485	55.8672	180	3.14159	4.86811		6.88332	0
25703	Wed Mar 22 12:28:01 2017_x000D_	26.3493	58.5344	16.4631	0.287335	2	22.1485	55.8672	180	3.14159	4.97601		9.22253	0
25704	Wed Mar 22 12:28:01 2017_x000D_	26.6566	58.5259	15.7511	0.274909	2	22.1485	55.8672	180	3.14159	5.2337		16.565	91.8331
25705	Wed Mar 22 12:28:01 2017_x000D_	27.1627	58.3051	16.4633	0.287339	2	19.1029	55.5595	180	3.14159	8.51462		6.14638	0
25706	Wed Mar 22 12:28:01 2017_x000D_	27.3675	58.2994	16.4645	0.28736	2	19.1029	55.5595	180	3.14159	8.70693		13.7494	0
25707	Wed Mar 22 12:28:01 2017_x000D_	27.7707	58.0815	16.4624	0.287322	2	19.1029	55.5595	180	3.14159	9.02725		6.14338	0
25708	Wed Mar 22 12:28:01 2017_x000D_	27.9754	58.0758	16.4636	0.287344	2	19.1029	55.5595	180	3.14159	9.22242		12.2836	0
25709	Wed Mar 22 12:28:01 2017_x000D_	28.3847	58.0646	16.4659	0.287385	2	19.1029	55.5595	180	3.14159	9.61391		8.71506	46.9938
25710	Wed Mar 22 12:28:01 2017_x000D_	28.5831	57.8524	16.4626	0.287326	2	17.8316	54.6443	187.531	3.27303	11.2199		6.88594	0
25711	Wed Mar 22 12:28:01 2017_x000D_	28.7908	57.9501	19.2754	0.336419	2	17.8316	54.6443	187.531	3.27303	11.4469		16.5422	0
25712	Wed Mar 22 12:28:01 2017_x000D_	29.2962	57.7296	25.7715	0.449798	2	17.8316	54.6443	187.531	3.27303	11.8725		4.35958	0
25713	Wed Mar 22 12:28:01 2017_x000D_	29.3955	57.6235	29.7381	0.519027	2	17.8316	54.6443	187.531	3.27303	11.9415		6.90548	99.5101
25714	Wed Mar 22 12:28:01 2017_x000D_	29.2997	57.8328	36.3963	0.635235	2	17.5393	51.3402	180	3.14159	13.4336		3.04892	0
25715	Wed Mar 22 12:28:01 2017_x000D_	29.1981	57.8353	51.0219	0.8905	2	17.5393	51.3402	180	3.14159	13.3459		3.09149	0
25716	Wed Mar 22 12:28:01 2017_x000D_	29.2013	57.9383	57.425	1.00226	2	17.5393	51.3402	180	3.14159	13.3991		6.88765	0
25717	Wed Mar 22 12:28:01 2017_x000D_	29.1054	58.1469	73.4292	1.28158	2	17.5393	51.3402	180	3.14159	13.4204		4.35435	80.0111
25718	Wed Mar 22 12:28:02 2017_x000D_	29.2106	58.2469	82.8145	1.44539	2	17.2179	48.6926	180	3.14159	15.3333		0.015	0
25719	Wed Mar 22 12:28:02 2017_x000D_	29.2103	58.2465	94.6832	1.65253	2	17.2179	48.6926	180	3.14159	15.3328		4.35813	0
25720	Wed Mar 22 12:28:02 2017_x000D_	29.3091	58.14	102.892	1.7958	2	17.2179	48.6926	180	3.14159	15.3444		0.00848528	0
25721	Wed Mar 22 12:28:02 2017_x000D_	29.3089	58.1402	109.947	1.91893	2	17.2179	48.6926	180	3.14159	15.3444		6.93495	0
25722	Wed Mar 22 12:28:02 2017_x000D_	29.1998	57.9364	125.895	2.19728	2	17.2179	48.6926	180	3.14159	15.1332		4.36707	99.0879
25723	Wed Mar 22 12:28:02 2017_x000D_	29.0943	57.8361	130.025	2.26937	2	17.1438	45.3905	188.136	3.2836	17.2542		6.92806	0
25724	Wed Mar 22 12:28:02 2017_x000D_	28.9855	57.6324	140.419	2.45077	2	17.1438	45.3905	188.136	3.2836	17.032		11.1528	0
25725	Wed Mar 22 12:28:02 2017_x000D_	28.7718	57.3282	142.668	2.49002	2	17.1438	45.3905	188.136	3.2836	16.6649		22.2467	0
25726	Wed Mar 22 12:28:02 2017_x000D_	28.1454	56.9313	142.67	2.49006	2	17.1438	45.3905	188.136	3.2836	15.9444		15.4493	85.8252
25727	Wed Mar 22 12:28:02 2017_x000D_	27.7264	56.6319	140.42	2.45079	2	17.269	42.5324	205.393	3.58479	17.5543		11.1324	0
25728	Wed Mar 22 12:28:02 2017_x000D_	27.413	56.4332	138.462	2.41662	2	17.269	42.5324	205.393	3.58479	17.2085		11.1911	0
25729	Wed Mar 22 12:28:02 2017_x000D_	27.1985	56.128	136.346	2.37968	2	17.269	42.5324	205.393	3.58479	16.8355		26.2988	0
25730	Wed Mar 22 12:28:02 2017_x000D_	26.5643	55.5228	136.346	2.37968	2	17.269	42.5324	205.393	3.58479	15.9735		11.1541	79.2669
25731	Wed Mar 22 12:28:02 2017_x000D_	26.2503	55.3237	134.238	2.3429	2	17.3846	39.8927	216.446	3.7777	17.7965		22.4223	0
25732	Wed Mar 22 12:28:02 2017_x000D_	25.8204	54.7123	134.234	2.34283	2	17.3846	39.8927	216.446	3.7777	17.0524		13.1769	0
25733	Wed Mar 22 12:28:02 2017_x000D_	25.5027	54.409	130.045	2.26971	2	17.3846	39.8927	216.446	3.7777	16.6321		24.309	0
25734	Wed Mar 22 12:28:02 2017_x000D_	24.9691	53.7992	132.283	2.30877	2	17.3846	39.8927	216.446	3.7777	15.8403		8.79952	0
25735	Wed Mar 22 12:28:02 2017_x000D_	24.7569	53.5967	132.283	2.30878	2	17.3846	39.8927	216.446	3.7777	15.5612		19.9447	46.6344
25736	Wed Mar 22 12:28:02 2017_x000D_	24.3291	53.0878	134.232	2.34279	2	17.2333	38.3456	221.045	3.85796	16.361		11.2553	0
25737	Wed Mar 22 12:28:02 2017_x000D_	24.1133	52.7809	132.281	2.30873	2	17.2333	38.3456	221.045	3.85796	15.991		13.2217	0
25738	Wed Mar 22 12:28:02 2017_x000D_	23.7943	52.4768	136.335	2.3795	2	17.2333	38.3456	221.045	3.85796	15.58		17.6415	0
25739	Wed Mar 22 12:28:03 2017_x000D_	23.3689	52.0708	136.335	2.3795	2	17.2333	38.3456	221.045	3.85796	15.0342		13.2408	66.3507
25740	Wed Mar 22 12:28:03 2017_x000D_	23.0495	51.7662	140.392	2.4503	2	17.1109	36.1373	221.045	3.85796	16.7191		17.6647	0
25741	Wed Mar 22 12:28:03 2017_x000D_	22.6236	51.3596	140.39	2.45027	2	17.1109	36.1373	221.045	3.85796	16.1898		11.2346	0
25742	Wed Mar 22 12:28:03 2017_x000D_	22.3075	51.1588	138.442	2.41626	2	17.1109	36.1373	221.045	3.85796	15.895		11.2521	0
25743	Wed Mar 22 12:28:03 2017_x000D_	21.9909	50.9577	140.393	2.45033	2	17.1109	36.1373	221.045	3.85796	15.6032		17.6945	77.0277
25744	Wed Mar 22 12:28:03 2017_x000D_	21.5642	50.5505	140.392	2.4503	2	16.3415	33.6877	261.074	4.5566	17.6531		15.6244	0
25745	Wed Mar 22 12:28:03 2017_x000D_	21.1406	50.2475	142.631	2.48938	2	16.3415	33.6877	261.074	4.5566	17.2412		8.85683	0
25746	Wed Mar 22 12:28:03 2017_x000D_	20.927	50.0437	142.63	2.48936	2	16.3415	33.6877	261.074	4.5566	16.9866		8.86107	0
25747	Wed Mar 22 12:28:03 2017_x000D_	20.7133	49.8398	142.628	2.48934	2	16.3415	33.6877	261.074	4.5566	16.7333		20.0432	103.766
25748	Wed Mar 22 12:28:03 2017_x000D_	20.1824	49.4342	140.703	2.45573	2	14.496	30.7623	211.9	3.69836	19.5186		20.0738	0
25749	Wed Mar 22 12:28:03 2017_x000D_	19.6506	49.0281	142.628	2.48934	2	14.496	30.7623	211.9	3.69836	18.9792		6.9995	0
25750	Wed Mar 22 12:28:03 2017_x000D_	19.4398	48.9281	140.396	2.45037	2	14.496	30.7623	211.9	3.69836	18.8265		17.7667	0
25751	Wed Mar 22 12:28:03 2017_x000D_	19.0113	48.5193	140.394	2.45034	2	14.496	30.7623	211.9	3.69836	18.3221		8.88869	0
25752	Wed Mar 22 12:28:03 2017_x000D_	18.7969	48.3148	140.393	2.45033	2	14.496	30.7623	211.9	3.69836	18.0717		15.6952	79.9572
25753	Wed Mar 22 12:28:03 2017_x000D_	18.3714	48.0104	142.627	2.48931	2	12.3726	29.1515	225	3.92699	19.79		11.3135	0
25754	Wed Mar 22 12:28:03 2017_x000D_	18.0532	47.808	140.706	2.45579	2	12.3726	29.1515	225	3.92699	19.5022		7.0142	0
25755	Wed Mar 22 12:28:03 2017_x000D_	17.842	47.7077	138.456	2.41651	2	12.3726	29.1515	225	3.92699	19.3455		7.05461	0
25756	Wed Mar 22 12:28:03 2017_x000D_	17.7308	47.5005	140.395	2.45036	2	12.3726	29.1515	225	3.92699	19.1153		11.3243	56.3789
25757	Wed Mar 22 12:28:03 2017_x000D_	17.4123	47.2979	138.455	2.41649	2	10.8864	28.0013	180	3.14159	20.3702		8.91207	0
25758	Wed Mar 22 12:28:03 2017_x000D_	17.1973	47.0929	138.454	2.41649	2	10.8864	28.0013	180	3.14159	20.1076		13.3743	0
25759	Wed Mar 22 12:28:03 2017_x000D_	16.8748	46.7851	134.266	2.34338	2	10.8864	28.0013	180	3.14159	19.7153		4.45801	0
25760	Wed Mar 22 12:28:03 2017_x000D_	16.7674	46.6824	130.106	2.27077	2	10.8864	28.0013	180	3.14159	19.5849		4.44736	73.128
25761	Wed Mar 22 12:28:04 2017_x000D_	16.6603	46.5799	120.945	2.11088	2	10.7717	25.5664	190	3.31613	21.823		0.0108167	0
25762	Wed Mar 22 12:28:04 2017_x000D_	16.6606	46.5797	112.962	1.97155	2	10.7717	25.5664	190	3.31613	21.8229		7.0735	0
25763	Wed Mar 22 12:28:04 2017_x000D_	16.7722	46.7874	104.362	1.82147	2	10.7717	25.5664	190	3.31613	22.053		3.10583	0
25764	Wed Mar 22 12:28:04 2017_x000D_	16.6687	46.7898	89.1341	1.55568	2	10.7717	25.5664	190	3.31613	22.0274		3.15795	88.6785
25765	Wed Mar 22 12:28:04 2017_x000D_	16.6724	46.895	83.0586	1.44965	2	11.5531	22.7156	199.191	3.47654	24.7154		4.44363	0
25766	Wed Mar 22 12:28:04 2017_x000D_	16.5649	46.7931	68.0729	1.1881	2	11.5531	22.7156	199.191	3.47654	24.5936		3.13996	0
25767	Wed Mar 22 12:28:04 2017_x000D_	16.5612	46.6885	61.5342	1.07397	2	11.5531	22.7156	199.191	3.47654	24.4904		8.78673	0
25768	Wed Mar 22 12:28:04 2017_x000D_	16.7616	46.4749	48.8496	0.852586	2	11.5531	22.7156	199.191	3.47654	24.3235		4.3935	0
25769	Wed Mar 22 12:28:04 2017_x000D_	16.8617	46.368	40.4207	0.705474	2	11.5531	22.7156	199.191	3.47654	24.2408		4.39774	69.4563
25770	Wed Mar 22 12:28:04 2017_x000D_	16.9619	46.261	36.2064	0.631921	2	12.3062	20.5263	227.865	3.977	26.1524		13.2017	0
25771	Wed Mar 22 12:28:04 2017_x000D_	17.2627	45.9398	26.7496	0.466868	2	12.3062	20.5263	227.865	3.977	25.8923		6.93901	0
25772	Wed Mar 22 12:28:04 2017_x000D_	17.4666	45.8306	21.6941	0.378633	2	12.3062	20.5263	227.865	3.977	25.8251		9.35909	0
25773	Wed Mar 22 12:28:04 2017_x000D_	17.7785	45.824	22.738	0.396854	2	12.3062	20.5263	227.865	3.977	25.8828		23.6546	92.1107
25774	Wed Mar 22 12:28:04 2017_x000D_	18.4947	45.4942	18.9535	0.330801	2	15.0044	19.0611	263.275	4.59501	26.6625		13.8872	0
25775	Wed Mar 22 12:28:04 2017_x000D_	18.9029	45.2759	18.9519	0.330773	2	15.0044	19.0611	263.275	4.59501	26.5031		22.616	0
25776	Wed Mar 22 12:28:04 2017_x000D_	19.6225	45.0512	19.8764	0.346909	2	15.0044	19.0611	263.275	4.59501	26.3972		12.8052	0
25777	Wed Mar 22 12:28:04 2017_x000D_	20.034	44.9378	22.7391	0.396872	2	15.0044	19.0611	263.275	4.59501	26.361		20.81	96.1807
25778	Wed Mar 22 12:28:04 2017_x000D_	20.6457	44.6107	25.4957	0.444984	2	18.112	18.2728	286.421	4.999	26.4595		12.792	0
25779	Wed Mar 22 12:28:04 2017_x000D_	21.0568	44.4975	28.1438	0.491201	2	18.112	18.2728	286.421	4.999	26.3895		6.9323	0
25780	Wed Mar 22 12:28:04 2017_x000D_	21.2605	44.3884	25.4968	0.445004	2	18.112	18.2728	286.421	4.999	26.3047		20.7939	0
25781	Wed Mar 22 12:28:04 2017_x000D_	21.8717	44.0615	28.1438	0.491202	2	18.112	18.2728	286.421	4.999	26.0613		11.1842	0
25782	Wed Mar 22 12:28:05 2017_x000D_	22.1757	43.8457	29.4982	0.514841	2	18.112	18.2728	286.421	4.999	25.8938		6.92947	81.6508
25783	Wed Mar 22 12:28:05 2017_x000D_	22.3794	43.7368	32.1104	0.560432	2	20.771	17.692	292.782	5.11001	26.0944		20.7752	0
25784	Wed Mar 22 12:28:05 2017_x000D_	22.99	43.4101	29.4985	0.514847	2	20.771	17.692	292.782	5.11001	25.8137		6.92683	0
25785	Wed Mar 22 12:28:05 2017_x000D_	23.1936	43.3012	32.1113	0.560447	2	20.771	17.692	292.782	5.11001	25.7235		22.3395	0
25786	Wed Mar 22 12:28:05 2017_x000D_	23.8007	42.87	32.1107	0.560437	2	20.771	17.692	292.782	5.11001	25.3596		13.8402	67.2579
25787	Wed Mar 22 12:28:05 2017_x000D_	24.2075	42.6524	32.1111	0.560444	2	22.9816	17.3185	312.469	5.45362	25.3635		20.751	0
25788	Wed Mar 22 12:28:05 2017_x000D_	24.8174	42.3261	29.4979	0.514836	2	22.9816	17.3185	312.469	5.45362	25.0749		8.77838	0
25789	Wed Mar 22 12:28:05 2017_x000D_	25.0175	42.1126	29.4965	0.514811	2	22.9816	17.3185	312.469	5.45362	24.8775		6.91606	0
25790	Wed Mar 22 12:28:05 2017_x000D_	25.2208	42.0039	32.1109	0.560442	2	22.9816	17.3185	312.469	5.45362	24.7868		20.7403	81.1097
25791	Wed Mar 22 12:28:05 2017_x000D_	25.8304	41.6778	29.4969	0.514817	2	25.5805	18.0638	336.219	5.86813	23.6153		13.8228	0
25792	Wed Mar 22 12:28:05 2017_x000D_	26.2367	41.4605	29.497	0.51482	2	25.5805	18.0638	336.219	5.86813	23.4059		6.912	0
25793	Wed Mar 22 12:28:05 2017_x000D_	26.4399	41.3519	32.1123	0.560466	2	25.5805	18.0638	336.219	5.86813	23.304		22.2997	0
25794	Wed Mar 22 12:28:05 2017_x000D_	27.0458	40.9213	32.1117	0.560455	2	25.5805	18.0638	336.219	5.86813	22.9044		9.75637	89.117
25795	Wed Mar 22 12:28:05 2017_x000D_	27.3517	40.8109	28.1392	0.491122	2	28.3873	19.0365	8.63681	0.150741	21.799		22.2914	0
25796	Wed Mar 22 12:28:05 2017_x000D_	27.9574	40.3805	28.1377	0.491095	2	28.3873	19.0365	8.63681	0.150741	21.3483		6.181	0
25797	Wed Mar 22 12:28:05 2017_x000D_	28.1634	40.3768	28.1392	0.491121	2	28.3873	19.0365	8.63681	0.150741	21.3415		15.4598	0
25798	Wed Mar 22 12:28:05 2017_x000D_	28.5659	40.055	25.4832	0.444766	2	28.3873	19.0365	8.63681	0.150741	21.0193		18.0096	0
25799	Wed Mar 22 12:28:05 2017_x000D_	29.0716	39.7315	29.4954	0.514791	2	28.3873	19.0365	8.63681	0.150741	20.7063		9.25947	111.854
25800	Wed Mar 22 12:28:05 2017_x000D_	29.3802	39.726	28.1392	0.491122	2	31.8289	20.4707	0	0	19.4104		19.7994	0
25801	Wed Mar 22 12:28:05 2017_x000D_	29.8825	39.2979	29.4957	0.514797	2	31.8289	20.4707	0	0	18.9275		9.25347	0
25802	Wed Mar 22 12:28:05 2017_x000D_	30.1909	39.2924	28.1392	0.491121	2	31.8289	20.4707	0	0	18.8928		15.4406	0
25803	Wed Mar 22 12:28:06 2017_x000D_	30.5929	38.971	25.4813	0.444732	2	31.8289	20.4707	0	0	18.5415		6.89453	82.762
25804	Wed Mar 22 12:28:06 2017_x000D_	30.7956	38.8627	28.1377	0.491095	2	34.4135	21.4353	13.0128	0.227116	17.799		13.7785	0
25805	Wed Mar 22 12:28:06 2017_x000D_	31.2006	38.6461	28.1376	0.491094	2	34.4135	21.4353	13.0128	0.227116	17.5081		0	0
25806	Wed Mar 22 12:28:06 2017_x000D_	31.2006	38.6461	28.1376	0.491094	2	34.4135	21.4353	13.0128	0.227116	17.5081		9.7392	0
25807	Wed Mar 22 12:28:06 2017_x000D_	31.506	38.536	32.1166	0.560541	2	34.4135	21.4353	13.0128	0.227116	17.3461		8.75513	66.7638
25808	Wed Mar 22 12:28:06 2017_x000D_	31.7055	38.323	32.1155	0.560522	2	36.5799	21.9446	10.5043	0.183335	17.0884		17.9746	0
25809	Wed Mar 22 12:28:06 2017_x000D_	32.2102	38.0001	36.2332	0.632389	2	36.5799	21.9446	10.5043	0.183335	16.6395		11.1228	0
25810	Wed Mar 22 12:28:06 2017_x000D_	32.5124	37.7853	42.7399	0.745951	2	36.5799	21.9446	10.5043	0.183335	16.3546		9.72972	0
25811	Wed Mar 22 12:28:06 2017_x000D_	32.8175	37.6753	46.8768	0.818154	2	36.5799	21.9446	10.5043	0.183335	16.1744		3.14804	0
25812	Wed Mar 22 12:28:06 2017_x000D_	32.8148	37.5704	53.2709	0.929752	2	36.5799	21.9446	10.5043	0.183335	16.073		3.08471	55.8464
25813	Wed Mar 22 12:28:06 2017_x000D_	32.9176	37.5682	64.0526	1.11793	2	38.2982	22.6607	10.1327	0.176849	15.8488		4.38078	0
25814	Wed Mar 22 12:28:06 2017_x000D_	33.0174	37.4616	67.9707	1.18631	2	38.2982	22.6607	10.1327	0.176849	15.7148		0.0067082	0
25815	Wed Mar 22 12:28:06 2017_x000D_	33.0173	37.4614	73.4551	1.28203	2	38.2982	22.6607	10.1327	0.176849	15.7146		3.16028	0
25816	Wed Mar 22 12:28:06 2017_x000D_	33.0143	37.3561	85.7078	1.49588	2	38.2982	22.6607	10.1327	0.176849	15.6165		3.15137	59.0264
25817	Wed Mar 22 12:28:06 2017_x000D_	33.0112	37.2511	91.6024	1.59876	2	40.2648	22.7217	352.129	6.14581	16.2394		3.14538	0
25818	Wed Mar 22 12:28:06 2017_x000D_	33.0081	37.1463	97.4831	1.7014	2	40.2648	22.7217	352.129	6.14581	16.1471		6.96505	0
25819	Wed Mar 22 12:28:06 2017_x000D_	33.1043	36.935	113.475	1.98052	2	40.2648	22.7217	352.129	6.14581	15.9151		7.0354	0
25820	Wed Mar 22 12:28:06 2017_x000D_	32.9956	36.7272	116.234	2.02867	2	40.2648	22.7217	352.129	6.14581	15.7796		9.96095	112.448
25821	Wed Mar 22 12:28:06 2017_x000D_	32.8834	36.4147	133.589	2.33157	2	43.9989	22.396	349.997	6.1086	17.8907		4.42757	0
25822	Wed Mar 22 12:28:06 2017_x000D_	32.7777	36.3117	137.781	2.40474	2	43.9989	22.396	349.997	6.1086	17.8763		6.96088	0
25823	Wed Mar 22 12:28:06 2017_x000D_	32.569	36.2103	143.744	2.5088	2	43.9989	22.396	349.997	6.1086	17.9298		13.2805	0
25824	Wed Mar 22 12:28:06 2017_x000D_	32.252	35.9013	152.692	2.66497	2	43.9989	22.396	349.997	6.1086	17.8992		11.2566	127.184
25825	Wed Mar 22 12:28:07 2017_x000D_	31.9376	35.6965	154.025	2.68824	2	47.804	20.5267	340.522	5.94323	21.9514		19.621	0
25826	Wed Mar 22 12:28:07 2017_x000D_	31.3148	35.4968	159.364	2.78142	2	47.804	20.5267	340.522	5.94323	22.271		13.9323	0
25827	Wed Mar 22 12:28:07 2017_x000D_	30.8973	35.2934	159.362	2.78139	2	47.804	20.5267	340.522	5.94323	22.4475		26.5722	0
25828	Wed Mar 22 12:28:07 2017_x000D_	30.0646	34.9915	162.196	2.83086	2	47.804	20.5267	340.522	5.94323	22.8892		9.84789	0
25829	Wed Mar 22 12:28:07 2017_x000D_	29.7521	34.891	160.394	2.79941	2	47.804	20.5267	340.522	5.94323	23.0696		11.2824	118.22
25830	Wed Mar 22 12:28:07 2017_x000D_	29.437	34.6857	159.36	2.78136	2	51.3801	18.8713	351.074	6.12739	27.048		25.6339	0
25831	Wed Mar 22 12:28:07 2017_x000D_	28.6057	34.4881	159.364	2.78143	2	51.3801	18.8713	351.074	6.12739	27.6144		8.90604	0
25832	Wed Mar 22 12:28:07 2017_x000D_	28.3931	34.2809	159.36	2.78135	2	51.3801	18.8713	351.074	6.12739	27.6741		12.8351	0
25833	Wed Mar 22 12:28:07 2017_x000D_	27.9769	34.1818	156.642	2.73392	2	51.3801	18.8713	351.074	6.12739	27.9664		20.9925	82.8609
25834	Wed Mar 22 12:28:07 2017_x000D_	27.3477	33.8756	159.36	2.78135	2	53.8439	17.6229	305.043	5.324	31.0837		12.846	0
25835	Wed Mar 22 12:28:07 2017_x000D_	26.9311	33.7766	162.189	2.83074	2	53.8439	17.6229	305.043	5.324	31.3885		21.0287	0
25836	Wed Mar 22 12:28:07 2017_x000D_	26.3009	33.4697	159.359	2.78134	2	53.8439	17.6229	305.043	5.324	31.7764		12.8613	0
25837	Wed Mar 22 12:28:07 2017_x000D_	25.8838	33.3706	162.187	2.8307	2	53.8439	17.6229	305.043	5.324	32.0898		21.0622	138.423
25838	Wed Mar 22 12:28:07 2017_x000D_	25.2526	33.0632	159.359	2.78133	2	56.6418	13.9539	278.926	4.86818	36.7484		12.8802	0
25839	Wed Mar 22 12:28:07 2017_x000D_	24.8349	32.9639	162.185	2.83066	2	56.6418	13.9539	278.926	4.86818	37.0548		9.91429	0
25840	Wed Mar 22 12:28:07 2017_x000D_	24.5203	32.8627	160.389	2.79932	2	56.6418	13.9539	278.926	4.86818	37.2738		23.904	0
25841	Wed Mar 22 12:28:07 2017_x000D_	23.7846	32.5567	162.182	2.83062	2	56.6418	13.9539	278.926	4.86818	37.7579		12.91	0
25842	Wed Mar 22 12:28:07 2017_x000D_	23.366	32.4569	159.362	2.78139	2	56.6418	13.9539	278.926	4.86818	38.0741		19.8486	50.6966
25843	Wed Mar 22 12:28:07 2017_x000D_	22.7361	32.2545	159.363	2.78141	2	57.3705	12.4292	287.778	5.02267	39.9072		14.0948	0
25844	Wed Mar 22 12:28:07 2017_x000D_	22.3136	32.049	159.362	2.78139	2	57.3705	12.4292	287.778	5.02267	40.1737		19.8751	0
25845	Wed Mar 22 12:28:07 2017_x000D_	21.6829	31.8462	159.363	2.78141	2	57.3705	12.4292	287.778	5.02267	40.6279		12.9362	0
25846	Wed Mar 22 12:28:08 2017_x000D_	21.2634	31.7464	162.182	2.83062	2	57.3705	12.4292	287.778	5.02267	40.9497		19.9026	59.5623
25847	Wed Mar 22 12:28:08 2017_x000D_	20.6318	31.5434	162.182	2.83062	2	58.3283	10.6901	297.566	5.19351	43.08		8.99758	0
25848	Wed Mar 22 12:28:08 2017_x000D_	20.4165	31.3346	162.178	2.83054	2	58.3283	10.6901	297.566	5.19351	43.1683		12.5052	0
25849	Wed Mar 22 12:28:08 2017_x000D_	19.9997	31.3403	162.182	2.83062	2	58.3283	10.6901	297.566	5.19351	43.5375		9.00606	0
25850	Wed Mar 22 12:28:08 2017_x000D_	19.7842	31.1313	162.178	2.83054	2	58.3283	10.6901	297.566	5.19351	43.629		19.1004	79.6275
25851	Wed Mar 22 12:28:08 2017_x000D_	19.155	31.034	165.098	2.8815	2	58.4555	8.0389	279.972	4.88644	45.5335		9.98732	0
25852	Wed Mar 22 12:28:08 2017_x000D_	18.8381	30.932	163.091	2.84648	2	58.4555	8.0389	279.972	4.88644	45.7562		19.1216	0
25853	Wed Mar 22 12:28:08 2017_x000D_	18.2082	30.8346	165.882	2.89519	2	58.4555	8.0389	279.972	4.88644	46.2546		9.02309	0
25854	Wed Mar 22 12:28:08 2017_x000D_	17.9922	30.6253	165.877	2.8951	2	58.4555	8.0389	279.972	4.88644	46.3403		15.6704	80.952
25855	Wed Mar 22 12:28:08 2017_x000D_	17.4699	30.6322	165.099	2.88152	2	59.0195	5.4001	275.286	4.80464	48.611		9.03165	0
25856	Wed Mar 22 12:28:08 2017_x000D_	17.2536	30.4228	165.094	2.88144	2	59.0195	5.4001	275.286	4.80464	48.688		6.27356	0
25857	Wed Mar 22 12:28:08 2017_x000D_	17.0445	30.4256	165.096	2.88147	2	59.0195	5.4001	275.286	4.80464	48.869		16.0893	0
25858	Wed Mar 22 12:28:08 2017_x000D_	16.5175	30.3261	163.095	2.84654	2	59.0195	5.4001	275.286	4.80464	49.272		4.5105	0
25859	Wed Mar 22 12:28:08 2017_x000D_	16.4095	30.2215	165.095	2.88145	2	59.0195	5.4001	275.286	4.80464	49.3124		7.10576	39.8528
25860	Wed Mar 22 12:28:08 2017_x000D_	16.1965	30.1179	162.182	2.83062	2	59.0832	4.0732	283.013	4.93951	50.1756		12.568	0
25861	Wed Mar 22 12:28:08 2017_x000D_	15.7776	30.1233	162.187	2.8307	2	59.0832	4.0732	283.013	4.93951	50.5369		4.53394	0
25862	Wed Mar 22 12:28:08 2017_x000D_	15.6689	30.0183	160.399	2.79949	2	59.0832	4.0732	283.013	4.93951	50.5762		10.0158	0
25863	Wed Mar 22 12:28:08 2017_x000D_	15.3511	29.916	156.681	2.7346	2	59.0832	4.0732	283.013	4.93951	50.7971		9.05717	35.9042
25864	Wed Mar 22 12:28:08 2017_x000D_	15.1341	29.7061	156.677	2.73453	2	59.5732	2.9813	294.768	5.14467	51.856		4.41457	0
25865	Wed Mar 22 12:28:08 2017_x000D_	15.0334	29.8134	144.539	2.52268	2	59.5732	2.9813	294.768	5.14467	51.9976		0.0127279	0
25866	Wed Mar 22 12:28:08 2017_x000D_	15.0337	29.8131	135.963	2.373	2	59.5732	2.9813	294.768	5.14467	51.9972		3.19137	0
25867	Wed Mar 22 12:28:09 2017_x000D_	15.0378	29.9194	129.282	2.25639	2	59.5732	2.9813	294.768	5.14467	52.0487		3.1825	14.9103
25868	Wed Mar 22 12:28:09 2017_x000D_	15.042	30.0254	113.909	1.98808	2	59.8129	2.54591	315	5.49779	52.5315		0.00848528	0
25869	Wed Mar 22 12:28:09 2017_x000D_	15.0422	30.0252	106.458	1.85804	2	59.8129	2.54591	315	5.49779	52.5312		3.12652	0
25870	Wed Mar 22 12:28:09 2017_x000D_	14.938	30.0271	91.9996	1.6057	2	59.8129	2.54591	315	5.49779	52.621		0.0067082	0
25871	Wed Mar 22 12:28:09 2017_x000D_	14.9381	30.0273	86.0632	1.50209	2	59.8129	2.54591	315	5.49779	52.621		3.17274	60.6901
25872	Wed Mar 22 12:28:09 2017_x000D_	14.9346	29.9216	73.6899	1.28613	2	61.8001	2.167	352.75	6.15664	54.4674		4.4206	0
25873	Wed Mar 22 12:28:09 2017_x000D_	15.0357	29.8144	64.1735	1.12004	2	61.8001	2.167	352.75	6.15664	54.3258		7.04698	0
25874	Wed Mar 22 12:28:09 2017_x000D_	15.133	29.6006	61.5772	1.07473	2	61.8001	2.167	352.75	6.15664	54.1334		6.37308	0
25875	Wed Mar 22 12:28:09 2017_x000D_	15.1254	29.3883	53.2577	0.929522	2	61.8001	2.167	352.75	6.15664	54.0326		11.2573	0
25876	Wed Mar 22 12:28:09 2017_x000D_	15.4321	29.1721	42.6072	0.743636	2	61.8001	2.167	352.75	6.15664	53.6588		4.42524	32.7772
25877	Wed Mar 22 12:28:09 2017_x000D_	15.533	29.0645	38.4611	0.671273	2	62.8921	2.2024	351.184	6.12932	54.4468		13.2819	0
25878	Wed Mar 22 12:28:09 2017_x000D_	15.836	28.7417	29.2471	0.510457	2	62.8921	2.2024	351.184	6.12932	54.0242		11.2632	0
25879	Wed Mar 22 12:28:09 2017_x000D_	16.1428	28.5253	27.8777	0.486557	2	62.8921	2.2024	351.184	6.12932	53.6506		26.695	0
25880	Wed Mar 22 12:28:09 2017_x000D_	16.9695	28.1961	25.2049	0.439909	2	62.8921	2.2024	351.184	6.12932	52.7689		13.9621	60.2509
25881	Wed Mar 22 12:28:09 2017_x000D_	17.3809	27.9785	25.2045	0.439902	2	64.8357	2.70831	7.87115	0.137377
25882	Wed Mar 22 12:28:09 2017_x000D_	17.9978	27.6522	27.8792	0.486585	2	64.8357	2.70831	7.87115	0.137377
25883	Wed Mar 22 12:28:09 2017_x000D_	18.409	27.4347	27.8792	0.486584	2	64.8357	2.70831	7.87115	0.137377
25884	Wed Mar 22 12:28:09 2017_x000D_	18.7156	27.2184	29.2483	0.510479	2	64.8357	2.70831	7.87115	0.137377
25885	Wed Mar 22 12:28:09 2017_x000D_	19.3355	26.9986	29.25	0.510509	2	67.8699	3.24931	0	0
25886	Wed Mar 22 12:28:09 2017_x000D_	19.6417	26.7826	27.8793	0.486585	2	67.8699	3.24931	0	0
25887	Wed Mar 22 12:28:09 2017_x000D_	19.9481	26.5664	29.2488	0.510488	2	67.8699	3.24931	0	0
25888	Wed Mar 22 12:28:09 2017_x000D_	20.4629	26.3481	27.8793	0.486585	2	67.8699	3.24931	0	0
25889	Wed Mar 22 12:28:10 2017_x000D_	20.7692	26.1321	29.2491	0.510494	2	67.8699	3.24931	0	0
25890	Wed Mar 22 12:28:10 2017_x000D_	21.3849	25.8065	31.8915	0.556611	2	71.786	3.59721	0	0
25891	Wed Mar 22 12:28:10 2017_x000D_	21.5866	25.5917	31.8904	0.556593	2	71.786	3.59721	0	0
25892	Wed Mar 22 12:28:10 2017_x000D_	21.8926	25.3758	33.4739	0.58423	2	71.786	3.59721	0	0
25893	Wed Mar 22 12:28:10 2017_x000D_	22.4068	25.1578	31.8914	0.556609	2	71.786	3.59721	0	0
25894	Wed Mar 22 12:28:10 2017_x000D_	22.6085	24.9431	31.8903	0.556591	2	74.632	3.4678	353.756	6.17421
25895	Wed Mar 22 12:28:10 2017_x000D_	23.2233	24.6179	29.2472	0.510461	2	74.632	3.4678	353.756	6.17421
25896	Wed Mar 22 12:28:10 2017_x000D_	23.5288	24.4022	27.8746	0.486503	2	74.632	3.4678	353.756	6.17421
25897	Wed Mar 22 12:28:10 2017_x000D_	24.0427	24.1844	29.2476	0.510466	2	74.632	3.4678	353.756	6.17421
25898	Wed Mar 22 12:28:10 2017_x000D_	24.3514	24.0751	25.1945	0.439728	2	77.27	3.11031	354.605	6.18902
25899	Wed Mar 22 12:28:10 2017_x000D_	24.5528	23.8605	25.1926	0.439693	2	77.27	3.11031	354.605	6.18902
25900	Wed Mar 22 12:28:10 2017_x000D_	24.7608	23.8585	25.1941	0.439721	2	77.27	3.11031	354.605	6.18902
25901	Wed Mar 22 12:28:10 2017_x000D_	25.2743	23.6409	26.4713	0.462011	2	77.27	3.11031	354.605	6.18902
25902	Wed Mar 22 12:28:10 2017_x000D_	25.4757	23.4264	26.4695	0.46198	2	78.7957	3.1596	0	0
25903	Wed Mar 22 12:28:10 2017_x000D_	25.9886	23.2091	25.193	0.4397	2	78.7957	3.1596	0	0
25904	Wed Mar 22 12:28:10 2017_x000D_	26.0895	23.1018	29.2484	0.510482	2	78.7957	3.1596	0	0
25905	Wed Mar 22 12:28:10 2017_x000D_	26.3977	22.9927	25.1926	0.439694	2	78.7957	3.1596	0	0
25906	Wed Mar 22 12:28:10 2017_x000D_	26.6022	22.8846	27.8761	0.48653	2	78.7957	3.1596	0	0
25907	Wed Mar 22 12:28:10 2017_x000D_	27.0111	22.6683	27.8761	0.48653	2	81.4105	3.2442	0	0
25908	Wed Mar 22 12:28:10 2017_x000D_	27.2159	22.5601	33.4815	0.584363	2	81.4105	3.2442	0	0
25909	Wed Mar 22 12:28:10 2017_x000D_	27.3198	22.5591	35.2157	0.61463	2	81.4105	3.2442	0	0
25910	Wed Mar 22 12:28:11 2017_x000D_	27.3235	22.665	50.9711	0.889614	2	81.4105	3.2442	0	0
25911	Wed Mar 22 12:28:11 2017_x000D_	27.3269	22.7709	57.4658	1.00297	2	83.1533	3.30051	355.022	6.1963
25912	Wed Mar 22 12:28:11 2017_x000D_	27.327	22.7703	70.7701	1.23517	2	83.1533	3.30051	355.022	6.1963
25913	Wed Mar 22 12:28:11 2017_x000D_	27.2264	22.877	80.0528	1.39718	2	83.1533	3.30051	355.022	6.1963
25914	Wed Mar 22 12:28:11 2017_x000D_	27.2263	22.8768	85.8386	1.49817	2	83.1533	3.30051	355.022	6.1963
25915	Wed Mar 22 12:28:11 2017_x000D_	27.3232	22.6629	100.459	1.75333	2	84.4713	3.1219	353.274	6.16579
25916	Wed Mar 22 12:28:11 2017_x000D_	27.323	22.6627	106.06	1.8511	2	84.4713	3.1219	353.274	6.16579
25917	Wed Mar 22 12:28:11 2017_x000D_	27.2159	22.5576	109.641	1.9136	2	84.4713	3.1219	353.274	6.16579
25918	Wed Mar 22 12:28:11 2017_x000D_	27.0989	22.1337	120.227	2.09836	2	84.4713	3.1219	353.274	6.16579
25919	Wed Mar 22 12:28:11 2017_x000D_	26.9885	21.9221	122.796	2.1432	2	84.9292	2.6941	294.768	5.14467
25920	Wed Mar 22 12:28:11 2017_x000D_	26.5533	21.2877	127.524	2.22571	2	84.9292	2.6941	294.768	5.14467
25921	Wed Mar 22 12:28:11 2017_x000D_	26.3359	20.9706	129.264	2.25609	2	84.9292	2.6941	294.768	5.14467
25922	Wed Mar 22 12:28:11 2017_x000D_	25.9005	20.3355	129.262	2.25605	2	84.9292	2.6941	294.768	5.14467
25923	Wed Mar 22 12:28:11 2017_x000D_	25.4712	19.9129	129.264	2.25609	2	84.9292	2.6941	294.768	5.14467
25924	Wed Mar 22 12:28:11 2017_x000D_	25.0351	19.2768	129.262	2.25605	2	84.745	2.0243	262.08	4.57416
25925	Wed Mar 22 12:28:11 2017_x000D_	24.8202	19.0651	129.263	2.25607	2	84.745	2.0243	262.08	4.57416
25926	Wed Mar 22 12:28:11 2017_x000D_	24.6052	18.8534	129.264	2.25609	2	84.745	2.0243	262.08	4.57416
25927	Wed Mar 22 12:28:11 2017_x000D_	24.1682	18.2163	129.262	2.25605	2	84.745	2.0243	262.08	4.57416
25928	Wed Mar 22 12:28:11 2017_x000D_	23.9497	17.8977	131.148	2.28896	2	83.8849	1.7751	196.925	3.43699
25929	Wed Mar 22 12:28:11 2017_x000D_	23.7309	17.5785	129.26	2.25601	2	83.8849	1.7751	196.925	3.43699
25930	Wed Mar 22 12:28:11 2017_x000D_	23.2966	17.0473	131.145	2.28892	2	83.8849	1.7751	196.925	3.43699
25931	Wed Mar 22 12:28:11 2017_x000D_	23.081	16.8349	131.146	2.28893	2	83.8849	1.7751	196.925	3.43699
25932	Wed Mar 22 12:28:12 2017_x000D_	22.6427	16.1958	131.143	2.28888	2	83.0359	1.3049	206.909	3.61124
25933	Wed Mar 22 12:28:12 2017_x000D_	22.3221	15.9836	133.36	2.32756	2	83.0359	1.3049	206.909	3.61124
25934	Wed Mar 22 12:28:12 2017_x000D_	22.2104	15.7701	135.421	2.36355	2	83.0359	1.3049	206.909	3.61124
25935	Wed Mar 22 12:28:12 2017_x000D_	21.7749	15.2373	137.485	2.39957	2	83.0359	1.3049	206.909	3.61124
25936	Wed Mar 22 12:28:12 2017_x000D_	21.5586	15.0243	137.485	2.39956	2	83.0359	1.3049	206.909	3.61124
25937	Wed Mar 22 12:28:12 2017_x000D_	21.1295	14.7052	139.709	2.43838	2	82.6113	1.0697	180	3.14159
25938	Wed Mar 22 12:28:12 2017_x000D_	20.913	14.4919	139.708	2.43837	2	82.6113	1.0697	180	3.14159
25939	Wed Mar 22 12:28:12 2017_x000D_	20.4798	14.065	139.706	2.43834	2	82.6113	1.0697	180	3.14159
25940	Wed Mar 22 12:28:12 2017_x000D_	20.2631	13.8515	139.706	2.43832	2	82.6113	1.0697	180	3.14159
25941	Wed Mar 22 12:28:12 2017_x000D_	20.0498	13.745	137.488	2.39961	2	81.544	0.5923	225	3.92699
25942	Wed Mar 22 12:28:12 2017_x000D_	19.6195	13.4251	139.709	2.43838	2	81.544	0.5923	225	3.92699
25943	Wed Mar 22 12:28:12 2017_x000D_	19.4025	13.2113	139.708	2.43836	2	81.544	0.5923	225	3.92699
