# Supplementary material for: Guppies Prefer to Follow Large (Robot) Leaders Irrespective of Own Size
Source: Front Bioeng Biotechnol. 2020 May 15;8:441. doi: 10.3389/fbioe.2020.00441 (PMC7243707; doi:10.3389/fbioe.2020.00441)
Supplement: Supplementary file 3 [file Data_Sheet_1.ZIP › Raw Data/ID11.xlsx]

## Sheet: WedMar22121947201
Framenumber	Current timestamp	Robo Position x	Robo Position y	Robo Angle deg	Robo Angle rad	Fish ID	Fish Position x	Fish Position y	Fish Angle deg	Fish Angle rad	Distance_between_subjects	Mean_Distance (L300 bis L1500)	Velocity_Robo	Velocity_Fish	Mean_velocity_Robo		Fish Angle deg	Fish Angle rad	Fish ID	Fish Position x	Fish Position y	Fish Angle deg	Fish Angle rad	Fish ID	Fish Position x	Fish Position y	Fish Angle deg	Fish Angle rad	Fish ID	Fish Position x	Fish Position y	Fish Angle deg	Fish Angle rad
22262	Wed Mar 22 12:21:19 2017_x000D_	16.2522	10.2104	250.921	4.37939	2	12.3735	8.7841	180	3.14159	4.13263	19.3441	0	0	12.0271	10.7725
22263	Wed Mar 22 12:21:19 2017_x000D_	16.2522	10.2104	250.921	4.37939	2	12.3735	8.7841	180	3.14159	4.13263		0	0
22264	Wed Mar 22 12:21:19 2017_x000D_	16.2522	10.2104	250.921	4.37939	2	12.3735	8.7841	180	3.14159	4.13263		0	0
22265	Wed Mar 22 12:21:19 2017_x000D_	16.2522	10.2104	250.921	4.37939	2	12.3735	8.7841	180	3.14159	4.13263		0	0
22266	Wed Mar 22 12:21:19 2017_x000D_	16.2522	10.2104	250.921	4.37939	2	12.3735	8.7841	180	3.14159	4.13263		7.11153	0
22267	Wed Mar 22 12:21:19 2017_x000D_	16.1541	10.4262	253.742	4.42863	2	12.3735	8.7841	180	3.14159	4.12182		6.47181	0
22268	Wed Mar 22 12:21:19 2017_x000D_	16.1615	10.6418	253.741	4.42861	2	12.3735	8.7841	180	3.14159	4.219		20.2195	0
22269	Wed Mar 22 12:21:19 2017_x000D_	15.9727	11.2888	259.625	4.5313	2	12.3735	8.7841	180	3.14159	4.38495		9.69562	0
22270	Wed Mar 22 12:21:19 2017_x000D_	15.9837	11.6118	260.259	4.54237	2	12.3735	8.7841	180	3.14159	4.58579		7.10756	0
22271	Wed Mar 22 12:21:19 2017_x000D_	15.8857	11.8275	263.146	4.59276	2	12.3735	8.7841	180	3.14159	4.64735		19.5494	0
22272	Wed Mar 22 12:21:19 2017_x000D_	15.8024	12.4738	266.07	4.64379	2	12.3735	8.7841	180	3.14159	5.03699		7.10607	0
22273	Wed Mar 22 12:21:19 2017_x000D_	15.7043	12.6894	269.017	4.69523	2	12.3735	8.7841	180	3.14159	5.1328		19.3732	0
22274	Wed Mar 22 12:21:19 2017_x000D_	15.7263	13.3348	-85.0869	-1.48505	2	12.3735	8.7841	180	3.14159	5.65245		6.45982	0
22275	Wed Mar 22 12:21:19 2017_x000D_	15.7337	13.55	-85.0866	-1.48504	2	12.3735	8.7841	180	3.14159	5.83136		19.7091	0
22276	Wed Mar 22 12:21:19 2017_x000D_	15.8611	14.1945	-82.1679	-1.4341	2	12.3735	8.7841	180	3.14159	6.43706		10.0974	0
22277	Wed Mar 22 12:21:19 2017_x000D_	15.7668	14.5176	-78.8067	-1.37544	2	12.3735	8.7841	180	3.14159	6.6624		20.5313	0
22278	Wed Mar 22 12:21:19 2017_x000D_	15.9995	15.1612	-78.8095	-1.37548	2	12.3735	8.7841	180	3.14159	7.33589		0	0
22279	Wed Mar 22 12:21:19 2017_x000D_	15.9995	15.1612	-78.8095	-1.37548	2	12.3735	8.7841	180	3.14159	7.33589		22.8638	0
22280	Wed Mar 22 12:21:19 2017_x000D_	16.1304	15.912	-76.4533	-1.33436	2	12.3735	8.7841	180	3.14159	8.05737		10.2556	181.825
22281	Wed Mar 22 12:21:19 2017_x000D_	16.2466	16.2335	-72.9306	-1.27288	1	18.2413	10.3016	0	0	6.2583		20.4933	0
22282	Wed Mar 22 12:21:20 2017_x000D_	16.4789	16.8759	-72.9315	-1.27289	1	18.2413	10.3016	0	0	6.80643		12.8776	0
22283	Wed Mar 22 12:21:20 2017_x000D_	16.4936	17.3049	-72.9283	-1.27284	1	18.2413	10.3016	0	0	7.21808		20.4726	0
22284	Wed Mar 22 12:21:20 2017_x000D_	16.7258	17.9466	-72.9293	-1.27286	1	18.2413	10.3016	0	0	7.79376		12.8625	13.1676
22285	Wed Mar 22 12:21:20 2017_x000D_	16.7404	18.3751	-72.926	-1.2728	1	18.68	10.3155	0	0	8.2897		23.523	0
22286	Wed Mar 22 12:21:20 2017_x000D_	16.9759	19.123	-73.6834	-1.28602	1	18.68	10.3155	0	0	8.97084		11.657	0
22287	Wed Mar 22 12:21:20 2017_x000D_	17.1969	19.4426	-72.9296	-1.27286	1	18.68	10.3155	0	0	9.24681		12.8474	0
22288	Wed Mar 22 12:21:20 2017_x000D_	17.2114	19.8706	-72.9264	-1.27281	1	18.68	10.3155	0	0	9.6673		20.4185	6.58535
22289	Wed Mar 22 12:21:20 2017_x000D_	17.443	20.5106	-72.9273	-1.27282	1	18.8994	10.3225	0	0	10.2917		13.2853	0
22290	Wed Mar 22 12:21:20 2017_x000D_	17.5622	20.9371	-70.1026	-1.22352	1	18.8994	10.3225	0	0	10.6985		20.3939	0
22291	Wed Mar 22 12:21:20 2017_x000D_	17.7936	21.5763	-70.1026	-1.22352	1	18.8994	10.3225	0	0	11.308		13.2804	0
22292	Wed Mar 22 12:21:20 2017_x000D_	17.9129	22.0026	-72.9277	-1.27283	1	18.8994	10.3225	0	0	11.7217		20.3711	0
22293	Wed Mar 22 12:21:20 2017_x000D_	18.144	22.6411	-72.9286	-1.27284	1	18.8994	10.3225	0	0	12.3417		13.2569	9.41322
22294	Wed Mar 22 12:21:20 2017_x000D_	18.2629	23.0667	-70.1006	-1.22349	1	18.6703	10.5369	351.946	6.14262	12.5364		10.1734	0
22295	Wed Mar 22 12:21:20 2017_x000D_	18.3785	23.3855	-73.6876	-1.28609	1	18.6703	10.5369	351.946	6.14262	12.8519		10.1731	0
22296	Wed Mar 22 12:21:20 2017_x000D_	18.4938	23.7044	-70.1006	-1.22349	1	18.6703	10.5369	351.946	6.14262	13.1687		22.6803	0
22297	Wed Mar 22 12:21:20 2017_x000D_	18.6235	24.4492	-73.6858	-1.28606	1	18.6703	10.5369	351.946	6.14262	13.9124		11.5865	0
22298	Wed Mar 22 12:21:20 2017_x000D_	18.8434	24.7667	-72.9299	-1.27287	1	18.6703	10.5369	351.946	6.14262	14.2309		22.6556	0
22299	Wed Mar 22 12:21:20 2017_x000D_	18.9729	25.5107	-76.4675	-1.33461	1	18.6703	10.5369	351.946	6.14262	14.9769		14.3576	0
22300	Wed Mar 22 12:21:20 2017_x000D_	19.1962	25.934	-76.4708	-1.33467	1	18.6703	10.5369	351.946	6.14262	15.4061		19.4791	0
22301	Wed Mar 22 12:21:20 2017_x000D_	19.322	26.571	-79.3153	-1.38431	1	18.6703	10.5369	351.946	6.14262	16.0473		9.57828	0
22302	Wed Mar 22 12:21:20 2017_x000D_	19.3326	26.8901	-78.8359	-1.37595	1	18.6703	10.5369	0	0	16.3666		23.3133	0
22303	Wed Mar 22 12:21:21 2017_x000D_	19.5661	27.6313	-79.3165	-1.38433	1	18.6703	10.5369	0	0	17.1179		12.7479	0
22304	Wed Mar 22 12:21:21 2017_x000D_	19.5801	28.056	-79.3148	-1.3843	1	18.6703	10.5369	0	0	17.5427		6.37556	0
22305	Wed Mar 22 12:21:21 2017_x000D_	19.5872	28.2684	-79.3139	-1.38429	1	18.6703	10.5369	0	0	17.7552		12.7449	0
22306	Wed Mar 22 12:21:21 2017_x000D_	19.6012	28.693	-79.3122	-1.38426	1	18.6703	10.5369	0	0	18.1799		20.227	6.58235
22307	Wed Mar 22 12:21:21 2017_x000D_	19.8309	29.3269	-79.315	-1.38431	1	18.451	10.5299	63.4286	1.10704	18.8476		6.36646	0
22308	Wed Mar 22 12:21:21 2017_x000D_	19.8379	29.539	-79.3142	-1.38429	1	18.451	10.5299	63.4286	1.10704	19.0596		19.415	0
22309	Wed Mar 22 12:21:21 2017_x000D_	19.9633	30.1739	-82.2152	-1.43493	1	18.451	10.5299	63.4286	1.10704	19.7021		10.1021	0
22310	Wed Mar 22 12:21:21 2017_x000D_	20.078	30.4905	-78.8368	-1.37596	1	18.451	10.5299	63.4286	1.10704	20.0268		15.8936	13.2967
22311	Wed Mar 22 12:21:21 2017_x000D_	20.0954	31.02	-79.3136	-1.38428	1	18.4316	10.9727	80.0279	1.39675	20.1162		6.35747	0
22312	Wed Mar 22 12:21:21 2017_x000D_	20.1024	31.2318	-79.3128	-1.38427	1	18.4316	10.9727	80.0279	1.39675	20.3279		7.13124	0
22313	Wed Mar 22 12:21:21 2017_x000D_	20.2134	31.442	-76.4625	-1.33452	1	18.4316	10.9727	80.0279	1.39675	20.5467		22.5169	0
22314	Wed Mar 22 12:21:21 2017_x000D_	20.3418	32.1815	-72.9083	-1.27249	1	18.4316	10.9727	80.0279	1.39675	21.2946		10.0744	13.2967
22315	Wed Mar 22 12:21:21 2017_x000D_	20.456	32.4973	-63.4627	-1.10763	1	18.4122	11.4155	80.0279	1.39675	21.1806		10.0722	0
22316	Wed Mar 22 12:21:21 2017_x000D_	20.5697	32.8132	-46.1795	-0.805985	1	18.4122	11.4155	80.0279	1.39675	21.5062		4.49115	0
22317	Wed Mar 22 12:21:21 2017_x000D_	20.6768	32.9178	-33.7642	-0.589296	1	18.4122	11.4155	80.0279	1.39675	21.6212		4.51441	0
22318	Wed Mar 22 12:21:21 2017_x000D_	20.7843	33.0231	-11.1952	-0.195392	1	18.4122	11.4155	80.0279	1.39675	21.7374		0.0067082	9.29773
22319	Wed Mar 22 12:21:21 2017_x000D_	20.7844	33.0233	-5.25995	-0.0918035	1	18.6218	11.6438	79.4957	1.38746	21.4886		0.0192094	0
22320	Wed Mar 22 12:21:21 2017_x000D_	20.7848	33.0238	6.94873	0.121278	1	18.6218	11.6438	79.4957	1.38746	21.4891		3.17894	0
22321	Wed Mar 22 12:21:21 2017_x000D_	20.7885	33.1297	15.8733	0.277041	1	18.6218	11.6438	79.4957	1.38746	21.5949		0.0241868	0
22322	Wed Mar 22 12:21:21 2017_x000D_	20.7893	33.1298	34.4708	0.60163	1	18.6218	11.6438	79.4957	1.38746	21.5951		0.0134164	0
22323	Wed Mar 22 12:21:21 2017_x000D_	20.7897	33.1296	42.6556	0.744481	1	18.6218	11.6438	79.4957	1.38746	21.5949		3.13247	69.5542
22324	Wed Mar 22 12:21:21 2017_x000D_	20.8941	33.1278	53.2624	0.929604	1	17.8671	13.836	97.6551	1.7044	19.5278		0.0134164	0
22325	Wed Mar 22 12:21:22 2017_x000D_	20.8943	33.1274	61.5463	1.07419	1	17.8671	13.836	97.6551	1.7044	19.5275		14.0411	0
22326	Wed Mar 22 12:21:22 2017_x000D_	21.0886	32.7016	61.5465	1.07419	1	17.8671	13.836	97.6551	1.7044	19.1387		15.6354	0
22327	Wed Mar 22 12:21:22 2017_x000D_	21.387	32.2743	59.0854	1.03123	1	17.8671	13.836	97.6551	1.7044	18.7713		26.9077	46.5025
22328	Wed Mar 22 12:21:22 2017_x000D_	21.883	31.527	51.292	0.895215	1	17.7993	15.3846	97.6551	1.7044	16.6509		14.0398	0
22329	Wed Mar 22 12:21:22 2017_x000D_	22.0772	31.1012	46.8177	0.817122	1	17.7993	15.3846	97.6551	1.7044	16.2884		13.2267	0
22330	Wed Mar 22 12:21:22 2017_x000D_	22.3789	30.7797	42.6508	0.744397	1	17.7993	15.3846	97.6551	1.7044	16.0618		11.2028	0
22331	Wed Mar 22 12:21:22 2017_x000D_	22.6838	30.5641	36.1002	0.630067	1	17.7993	15.3846	97.6551	1.7044	15.946		26.7495	33.2056
22332	Wed Mar 22 12:21:22 2017_x000D_	23.3944	30.0255	31.9562	0.557741	1	17.751	16.4904	97.6551	1.7044	14.6645		26.7387	0
22333	Wed Mar 22 12:21:22 2017_x000D_	24.1047	29.4871	27.952	0.487855	1	17.751	16.4904	97.6551	1.7044	14.4666		12.8015	0
22334	Wed Mar 22 12:21:22 2017_x000D_	24.5167	29.376	25.281	0.441237	1	17.751	16.4904	97.6551	1.7044	14.5538		13.8766	0
22335	Wed Mar 22 12:21:22 2017_x000D_	24.9253	29.1592	25.2806	0.44123	1	17.751	16.4904	97.6551	1.7044	14.5592		27.7439	26.5574
22336	Wed Mar 22 12:21:22 2017_x000D_	25.7422	28.7257	25.2799	0.441217	1	17.7123	17.3748	97.6551	1.7044	13.904		9.81141	0
22337	Wed Mar 22 12:21:22 2017_x000D_	26.0503	28.616	29.3226	0.511776	1	17.7123	17.3748	97.6551	1.7044	13.996		13.8632	0
22338	Wed Mar 22 12:21:22 2017_x000D_	26.4585	28.3994	29.3228	0.511779	1	17.7123	17.3748	97.6551	1.7044	14.0726		20.7908	0
22339	Wed Mar 22 12:21:22 2017_x000D_	27.0707	28.0746	31.9602	0.557811	1	17.7123	17.3748	97.6551	1.7044	14.215		11.1895	0
22340	Wed Mar 22 12:21:22 2017_x000D_	27.3752	27.8592	33.5401	0.585386	1	17.7123	17.3748	97.6551	1.7044	14.2581		22.3623	6.63938
22341	Wed Mar 22 12:21:22 2017_x000D_	27.9838	27.4288	33.5399	0.585381	1	17.7026	17.5959	97.6551	1.7044	14.2263		6.9249	0
22342	Wed Mar 22 12:21:22 2017_x000D_	28.1877	27.3206	36.1073	0.630191	1	17.7026	17.5959	97.6551	1.7044	14.3006		19.8828	0
22343	Wed Mar 22 12:21:22 2017_x000D_	28.6928	26.8915	37.8951	0.661394	1	17.7026	17.5959	97.6551	1.7044	14.3942		6.92084	0
22344	Wed Mar 22 12:21:22 2017_x000D_	28.8966	26.7834	40.3578	0.704376	1	17.7026	17.5959	97.6551	1.7044	14.4816		8.79945	50.2532
22345	Wed Mar 22 12:21:22 2017_x000D_	29.0973	26.5695	40.3575	0.704371	1	18.2925	19.1637	45.5234	0.794534	13.0992		22.3432	0
22346	Wed Mar 22 12:21:23 2017_x000D_	29.7054	26.1395	40.3581	0.704382	1	18.2925	19.1637	45.5234	0.794534	13.376		11.2751	0
22347	Wed Mar 22 12:21:23 2017_x000D_	29.903	25.8198	42.6616	0.744585	1	18.2925	19.1637	45.5234	0.794534	13.3831		6.91414	0
22348	Wed Mar 22 12:21:23 2017_x000D_	30.1066	25.7118	40.3575	0.704371	1	18.2925	19.1637	45.5234	0.794534	13.5074		26.3836	37.1368
22349	Wed Mar 22 12:21:23 2017_x000D_	30.7083	25.0704	40.3566	0.704356	1	19.1303	20.075	46.6226	0.813718	12.6097		6.19835	0
22350	Wed Mar 22 12:21:23 2017_x000D_	30.9149	25.0682	40.3578	0.704377	1	19.1303	20.075	46.6226	0.813718	12.7988		26.3771	0
22351	Wed Mar 22 12:21:23 2017_x000D_	31.5165	24.427	40.3569	0.704361	1	19.1303	20.075	46.6226	0.813718	13.1285		11.1554	0
22352	Wed Mar 22 12:21:23 2017_x000D_	31.8201	24.2123	38.5244	0.672377	1	19.1303	20.075	46.6226	0.813718	13.3472		20.7209	0
22353	Wed Mar 22 12:21:23 2017_x000D_	32.4303	23.8887	36.1042	0.630137	1	19.1303	20.075	46.6226	0.813718	13.836		8.79097	20.881
22354	Wed Mar 22 12:21:23 2017_x000D_	32.6308	23.675	36.1035	0.630125	1	19.3203	20.7446	46.2894	0.807903	13.6293		8.78673	0
22355	Wed Mar 22 12:21:23 2017_x000D_	32.8312	23.4614	36.1029	0.630115	1	19.3203	20.7446	46.2894	0.807903	13.7813		24.2084	0
22356	Wed Mar 22 12:21:23 2017_x000D_	33.4353	22.9264	38.5244	0.672377	1	19.3203	20.7446	46.2894	0.807903	14.2826		12.7153	0
22357	Wed Mar 22 12:21:23 2017_x000D_	33.8447	22.8167	36.1038	0.63013	1	19.3203	20.7446	46.2894	0.807903	14.6715		24.1999	18.5588
22358	Wed Mar 22 12:21:23 2017_x000D_	34.4486	22.2819	38.5257	0.6724	1	19.739	21.2	66.4508	1.15978	14.7493		6.89667	0
22359	Wed Mar 22 12:21:23 2017_x000D_	34.6517	22.1742	36.1033	0.630121	1	19.739	21.2	66.4508	1.15978	14.9445		11.2659	0
22360	Wed Mar 22 12:21:23 2017_x000D_	34.8492	21.8548	38.5248	0.672385	1	19.739	21.2	66.4508	1.15978	15.1244		22.279	0
22361	Wed Mar 22 12:21:23 2017_x000D_	35.4556	21.4261	38.5252	0.672392	1	19.739	21.2	66.4508	1.15978	15.7182		15.4631	33.4537
22362	Wed Mar 22 12:21:23 2017_x000D_	35.8588	21.105	36.1015	0.63009	1	20.8246	21.4549	10.5716	0.18451	15.0383		22.2682	0
22363	Wed Mar 22 12:21:23 2017_x000D_	36.4649	20.6765	36.1017	0.630093	1	20.8246	21.4549	10.5716	0.18451	15.6597		8.77825	0
22364	Wed Mar 22 12:21:23 2017_x000D_	36.6651	20.4631	36.1011	0.630082	1	20.8246	21.4549	10.5716	0.18451	15.8715		13.7771	0
22365	Wed Mar 22 12:21:23 2017_x000D_	37.0709	20.2481	36.1018	0.630095	1	20.8246	21.4549	10.5716	0.18451	16.2911		19.7972	59.4445
22366	Wed Mar 22 12:21:23 2017_x000D_	37.5737	19.8207	34.4525	0.601309	1	22.7859	21.737	0	0	14.9114		11.132	0
22367	Wed Mar 22 12:21:23 2017_x000D_	37.8767	19.6065	36.1013	0.630086	1	22.7859	21.737	0	0	15.2404		20.6496	0
22368	Wed Mar 22 12:21:24 2017_x000D_	38.4849	19.2842	33.527	0.585157	1	22.7859	21.737	0	0	15.8895		11.1146	0
22369	Wed Mar 22 12:21:24 2017_x000D_	38.7874	19.0703	31.9401	0.55746	1	22.7859	21.737	0	0	16.2222		15.442	0
22370	Wed Mar 22 12:21:24 2017_x000D_	39.1901	18.7497	34.4528	0.601316	1	22.7859	21.737	0	0	16.674		6.87779	62.6522
22371	Wed Mar 22 12:21:24 2017_x000D_	39.3927	18.6424	31.9395	0.55745	1	24.7859	21.1358	349.997	6.1086	14.8181		13.7529	0
22372	Wed Mar 22 12:21:24 2017_x000D_	39.7978	18.4278	31.94	0.557458	1	24.7859	21.1358	349.997	6.1086	15.2542		8.76771	0
22373	Wed Mar 22 12:21:24 2017_x000D_	39.9977	18.2146	31.9389	0.557439	1	24.7859	21.1358	349.997	6.1086	15.4897		13.7489	0
22374	Wed Mar 22 12:21:24 2017_x000D_	40.4027	18.0001	31.9393	0.557447	1	24.7859	21.1358	349.997	6.1086	15.9285		8.76553	77.3256
22375	Wed Mar 22 12:21:24 2017_x000D_	40.6026	17.787	31.9383	0.557429	1	27.2334	20.3275	347.665	6.06791	13.6084		12.6517	0
22376	Wed Mar 22 12:21:24 2017_x000D_	41.0101	17.6784	34.4547	0.601347	1	27.2334	20.3275	347.665	6.06791	14.0291		4.38488	0
22377	Wed Mar 22 12:21:24 2017_x000D_	41.1101	17.5718	33.5272	0.585161	1	27.2334	20.3275	347.665	6.06791	14.1477		15.4092	0
22378	Wed Mar 22 12:21:24 2017_x000D_	41.5118	17.2517	27.9087	0.487099	1	27.2334	20.3275	347.665	6.06791	14.6059		12.643	54.3785
22379	Wed Mar 22 12:21:24 2017_x000D_	41.919	17.1431	25.2161	0.440104	1	29.0042	19.9404	0	0	13.2143		11.0922	0
22380	Wed Mar 22 12:21:24 2017_x000D_	42.2208	16.9295	18.5385	0.323558	1	29.0042	19.9404	0	0	13.5552		4.37478	0
22381	Wed Mar 22 12:21:24 2017_x000D_	42.3202	16.8228	9.198	0.160535	1	29.0042	19.9404	0	0	13.6761		0.00848528	0
22382	Wed Mar 22 12:21:24 2017_x000D_	42.32	16.8226	3.32186	0.0579774	1	29.0042	19.9404	0	0	13.6759		9.21028	0
22383	Wed Mar 22 12:21:24 2017_x000D_	42.627	16.8202	-8.88384	-0.155052	1	29.0042	19.9404	0	0	13.9756		0.00948683	79.9132
22384	Wed Mar 22 12:21:24 2017_x000D_	42.6269	16.8199	-14.7889	-0.258114	1	31.4612	18.9114	352.75	6.15664	11.3599		3.06621	0
22385	Wed Mar 22 12:21:24 2017_x000D_	42.7291	16.8187	-26.7628	-0.467099	1	31.4612	18.9114	352.75	6.15664	11.4606		4.45689	0
22386	Wed Mar 22 12:21:24 2017_x000D_	42.8342	16.9237	-30.6723	-0.535332	1	31.4612	18.9114	352.75	6.15664	11.5454		3.18675	0
22387	Wed Mar 22 12:21:24 2017_x000D_	42.8319	16.8175	-41.0548	-0.716541	1	31.4612	18.9114	352.75	6.15664	11.5619		4.45691	81.5456
22388	Wed Mar 22 12:21:24 2017_x000D_	42.9372	16.9223	-53.0254	-0.925469	1	34.1167	18.331	0	0	8.93228		4.45477	0
22389	Wed Mar 22 12:21:25 2017_x000D_	43.0422	17.0273	-56.8803	-0.992748	1	34.1167	18.331	0	0	9.02021		4.46538	0
22390	Wed Mar 22 12:21:25 2017_x000D_	43.1475	17.1325	-65.5344	-1.14379	1	34.1167	18.331	0	0	9.10998		10.0607	0
22391	Wed Mar 22 12:21:25 2017_x000D_	43.2578	17.4492	-74.4198	-1.29887	1	34.1167	18.331	0	0	9.18353		6.34992	54.3538
22392	Wed Mar 22 12:21:25 2017_x000D_	43.263	17.6608	-79.9775	-1.39587	1	35.8867	17.9441	0	0	7.38174		12.6999	0
22393	Wed Mar 22 12:21:25 2017_x000D_	43.2735	18.084	268.447	4.68528	1	35.8867	17.9441	0	0	7.38812		6.34984	0
22394	Wed Mar 22 12:21:25 2017_x000D_	43.2786	18.2956	262.658	4.58425	1	35.8867	17.9441	0	0	7.40025		13.0049	0
22395	Wed Mar 22 12:21:25 2017_x000D_	43.1865	18.7192	254.296	4.4383	1	35.8867	17.9441	0	0	7.34084		9.94743	60.7339
22396	Wed Mar 22 12:21:25 2017_x000D_	43.0919	19.037	250.629	4.37431	1	37.8752	17.5642	0	0	5.42062		22.9138	0
22397	Wed Mar 22 12:21:25 2017_x000D_	42.9051	19.7776	251.64	4.39194	1	37.8752	17.5642	0	0	5.49536		13.9865	0
22398	Wed Mar 22 12:21:25 2017_x000D_	42.7108	20.2014	251.64	4.39195	1	37.8752	17.5642	0	0	5.50798		11.2309	0
22399	Wed Mar 22 12:21:25 2017_x000D_	42.5139	20.5198	250.63	4.37432	1	37.8752	17.5642	0	0	5.50028		12.9808	0
22400	Wed Mar 22 12:21:25 2017_x000D_	42.4219	20.9426	253.403	4.42272	1	37.8752	17.5642	0	0	5.66446		23.8503	27.1707
22401	Wed Mar 22 12:21:25 2017_x000D_	42.1331	21.6833	257.029	4.48601	1	38.76	17.3708	0	0	5.47498		12.9727	0
22402	Wed Mar 22 12:21:25 2017_x000D_	42.041	22.1058	259.824	4.53478	1	38.76	17.3708	0	0	5.76066		25.4327	0
22403	Wed Mar 22 12:21:25 2017_x000D_	41.9592	22.9496	268.471	4.68571	1	38.76	17.3708	0	0	6.43101		9.91581	0
22404	Wed Mar 22 12:21:25 2017_x000D_	41.8646	23.2663	-88.6025	-1.54641	1	38.76	17.3708	0	0	6.66299		22.1224	27.1707
22405	Wed Mar 22 12:21:25 2017_x000D_	41.8824	24.0035	-82.7802	-1.44479	1	39.6448	17.1774	0	0	7.18349		9.98966	0
22406	Wed Mar 22 12:21:25 2017_x000D_	41.9921	24.3179	-80.3414	-1.40222	1	39.6448	17.1774	0	0	7.51642		9.47367	0
22407	Wed Mar 22 12:21:25 2017_x000D_	41.9996	24.6336	-74.3295	-1.29729	1	39.6448	17.1774	0	0	7.81921		17.0057	0
22408	Wed Mar 22 12:21:25 2017_x000D_	42.2163	25.1574	-68.0306	-1.18736	1	39.6448	17.1774	0	0	8.38409		13.0245	0
22409	Wed Mar 22 12:21:25 2017_x000D_	42.3285	25.5768	-65.3987	-1.14142	1	39.6448	17.1774	0	0	8.81772		21.1358	0
22410	Wed Mar 22 12:21:26 2017_x000D_	42.6496	26.2039	-62.8715	-1.09731	1	39.6448	17.1774	0	0	9.51349		9.97919	0
22411	Wed Mar 22 12:21:26 2017_x000D_	42.7591	26.518	-59.0733	-1.03102	1	39.6448	17.1774	0	0	9.8461		22.6464	0
22412	Wed Mar 22 12:21:26 2017_x000D_	43.182	27.1433	-59.0747	-1.03105	1	39.6448	17.1774	0	0	10.575		14.0664	52.8122
22413	Wed Mar 22 12:21:26 2017_x000D_	43.3958	27.5606	-59.0737	-1.03103	1	41.3835	17.453	22.7846	0.397667	10.306		11.317	0
22414	Wed Mar 22 12:21:26 2017_x000D_	43.6071	27.8731	-57.5715	-1.00481	1	41.3835	17.453	22.7846	0.397667	10.6547		11.297	0
22415	Wed Mar 22 12:21:26 2017_x000D_	43.8181	28.185	-59.0751	-1.03106	1	41.3835	17.453	22.7846	0.397667	11.0047		22.5915	0
22416	Wed Mar 22 12:21:26 2017_x000D_	44.2401	28.8087	-59.0765	-1.03108	1	41.3835	17.453	22.7846	0.397667	11.7095		11.282	0
22417	Wed Mar 22 12:21:26 2017_x000D_	44.4508	29.1202	-60.4541	-1.05512	1	41.3835	17.453	22.7846	0.397667	12.0637		21.0473	46.2835
22418	Wed Mar 22 12:21:26 2017_x000D_	44.7707	29.7446	-62.8804	-1.09747	1	42.4252	18.591	45.1398	0.787839	11.3976		9.9394	0
22419	Wed Mar 22 12:21:26 2017_x000D_	44.8799	30.0574	-64.2075	-1.12063	1	42.4252	18.591	45.1398	0.787839	11.7262		18.242	0
22420	Wed Mar 22 12:21:26 2017_x000D_	45.1969	30.5763	-68.0536	-1.18776	1	42.4252	18.591	45.1398	0.787839	12.3016		9.92043	0
22421	Wed Mar 22 12:21:26 2017_x000D_	45.3059	30.8885	-71.6724	-1.25092	1	42.4252	18.591	45.1398	0.787839	12.6304		19.8302	83.2686
22422	Wed Mar 22 12:21:26 2017_x000D_	45.5234	31.5127	-71.6727	-1.25092	1	44.2994	20.6383	45	0.785398	10.9431		7.00102	0
22423	Wed Mar 22 12:21:26 2017_x000D_	45.6298	31.7204	-74.3751	-1.29809	1	44.2994	20.6383	45	0.785398	11.1617		9.91562	0
22424	Wed Mar 22 12:21:26 2017_x000D_	45.7386	32.0325	-76.5254	-1.33562	1	44.2994	20.6383	45	0.785398	11.4847		9.39548	0
22425	Wed Mar 22 12:21:26 2017_x000D_	45.7458	32.3456	-77.1449	-1.34643	1	44.2994	20.6383	45	0.785398	11.7963		19.799	60.2397
22426	Wed Mar 22 12:21:26 2017_x000D_	45.963	32.9688	-77.1469	-1.34647	1	45.7665	22.0093	43.7489	0.763562	10.9613		9.8948	0
22427	Wed Mar 22 12:21:26 2017_x000D_	46.0717	33.2802	-80.4077	-1.40338	1	45.7665	22.0093	43.7489	0.763562	11.275		22.1394	0
22428	Wed Mar 22 12:21:26 2017_x000D_	46.1896	34.0087	-77.1466	-1.34646	1	45.7665	22.0093	43.7489	0.763562	12.0069		9.37742	0
22429	Wed Mar 22 12:21:26 2017_x000D_	46.1967	34.3212	-77.7071	-1.35624	1	45.7665	22.0093	43.7489	0.763562	12.3194		19.761	0
22430	Wed Mar 22 12:21:26 2017_x000D_	46.4135	34.9432	-77.7092	-1.35628	1	45.7665	22.0093	43.7489	0.763562	12.9501		9.38042	78.7406
22431	Wed Mar 22 12:21:26 2017_x000D_	46.4206	35.2558	-77.1451	-1.34644	1	47.4202	24.0475	46.0071	0.802975	11.2528		6.24766	0
22432	Wed Mar 22 12:21:27 2017_x000D_	46.4254	35.464	-77.144	-1.34642	1	47.4202	24.0475	46.0071	0.802975	11.4598		15.9195	0
22433	Wed Mar 22 12:21:27 2017_x000D_	46.5383	35.9825	-75.0553	-1.30996	1	47.4202	24.0475	46.0071	0.802975	11.9675		9.86621	0
22434	Wed Mar 22 12:21:27 2017_x000D_	46.6464	36.2931	-71.6595	-1.25069	1	47.4202	24.0475	46.0071	0.802975	12.27		12.8716	46.1879
22435	Wed Mar 22 12:21:27 2017_x000D_	46.7572	36.7076	-74.3676	-1.29796	1	48.4598	25.1831	46.0457	0.803648	11.6496		6.95139	0
22436	Wed Mar 22 12:21:27 2017_x000D_	46.8629	36.9138	-71.6598	-1.2507	1	48.4598	25.1831	46.0457	0.803648	11.8389		0	0
22437	Wed Mar 22 12:21:27 2017_x000D_	46.8629	36.9138	-71.6598	-1.2507	1	48.4598	25.1831	46.0457	0.803648	11.8389		12.854	0
22438	Wed Mar 22 12:21:27 2017_x000D_	46.9733	37.3278	-69.0271	-1.20475	1	48.4598	25.1831	46.0457	0.803648	12.2353		9.85106	112.288
22439	Wed Mar 22 12:21:27 2017_x000D_	47.0813	37.6379	-65.3761	-1.14103	1	49.6029	28.7472	82.3448	1.43719	9.24138		18.0785	0
22440	Wed Mar 22 12:21:27 2017_x000D_	47.3957	38.152	-56.6065	-0.98797	1	49.6029	28.7472	82.3448	1.43719	9.66033		6.95002	0
22441	Wed Mar 22 12:21:27 2017_x000D_	47.5013	38.3582	-50.9283	-0.888867	1	49.6029	28.7472	82.3448	1.43719	9.83809		15.4509	0
22442	Wed Mar 22 12:21:27 2017_x000D_	47.813	38.7682	-40.5633	-0.707963	1	49.6029	28.7472	82.3448	1.43719	10.1796		6.82369	58.6191
22443	Wed Mar 22 12:21:27 2017_x000D_	48.017	38.8688	-30.0722	-0.524859	1	50.3921	30.5347	79.0736	1.38009	8.66593		4.353	0
22444	Wed Mar 22 12:21:27 2017_x000D_	48.1201	38.9709	-26.127	-0.456003	1	50.3921	30.5347	79.0736	1.38009	8.73679		16.4011	0
22445	Wed Mar 22 12:21:27 2017_x000D_	48.6293	39.1699	-14.0949	-0.246002	1	50.3921	30.5347	79.0736	1.38009	8.81329		6.83044	0
22446	Wed Mar 22 12:21:27 2017_x000D_	48.8336	39.2704	-5.14309	-0.0897638	1	50.3921	30.5347	79.0736	1.38009	8.87363		15.4565	0
22447	Wed Mar 22 12:21:27 2017_x000D_	49.34	39.3653	3.97796	0.0694286	1	50.3921	30.5347	79.0736	1.38009	8.89305		6.79168	41.5433
22448	Wed Mar 22 12:21:27 2017_x000D_	49.5394	39.2581	6.90523	0.120519	1	50.7658	31.8681	71.4987	1.24789	7.49107		6.05191	0
22449	Wed Mar 22 12:21:27 2017_x000D_	49.7411	39.2546	12.6637	0.221023	1	50.7658	31.8681	71.4987	1.24789	7.45724		21.3791	0
22450	Wed Mar 22 12:21:27 2017_x000D_	50.4442	39.1384	16.1925	0.282613	1	50.7658	31.8681	71.4987	1.24789	7.27741		13.5702	0
22451	Wed Mar 22 12:21:27 2017_x000D_	50.8425	38.924	16.1904	0.282576	1	50.7658	31.8681	71.4987	1.24789	7.05632		12.4576	23.566
22452	Wed Mar 22 12:21:27 2017_x000D_	51.2427	38.8132	13.2563	0.231366	1	51.1706	32.5413	79.4957	1.38746	6.27231		24.9137	0
22453	Wed Mar 22 12:21:28 2017_x000D_	52.0431	38.5918	13.2555	0.231352	1	51.1706	32.5413	79.4957	1.38746	6.11308		15.3779	0
22454	Wed Mar 22 12:21:28 2017_x000D_	52.5432	38.4793	9.79906	0.171026	1	51.1706	32.5413	79.4957	1.38746	6.09458		18.3408	0
22455	Wed Mar 22 12:21:28 2017_x000D_	53.1438	38.3651	6.89282	0.120302	1	51.1706	32.5413	79.4957	1.38746	6.149		12.4366	13.2117
22456	Wed Mar 22 12:21:28 2017_x000D_	53.5433	38.2544	3.95455	0.0690199	1	51.1498	32.9812	76.9872	1.34368	5.79098		24.0877	0
22457	Wed Mar 22 12:21:28 2017_x000D_	54.3461	38.2404	3.95573	0.0690405	1	51.1498	32.9812	76.9872	1.34368	6.15431		12.032	0
22458	Wed Mar 22 12:21:28 2017_x000D_	54.7471	38.2331	-1.9494	-0.0340235	1	51.1498	32.9812	76.9872	1.34368	6.36577		9.01635	0
22459	Wed Mar 22 12:21:28 2017_x000D_	55.0476	38.2279	-1.80955	-0.0315826	1	51.1498	32.9812	76.9872	1.34368	6.53611		21.2808	9.37315
22460	Wed Mar 22 12:21:28 2017_x000D_	55.7511	38.3189	-4.8858	-0.0852733	1	51.3781	32.7679	75.1387	1.31142	7.06659		9.0074	0
22461	Wed Mar 22 12:21:28 2017_x000D_	56.0513	38.3136	-4.608	-0.0804247	1	51.3781	32.7679	75.1387	1.31142	7.25214		12.0139	0
22462	Wed Mar 22 12:21:28 2017_x000D_	56.4517	38.3065	-4.60927	-0.0804469	1	51.3781	32.7679	75.1387	1.31142	7.51116		21.2477	0
22463	Wed Mar 22 12:21:28 2017_x000D_	57.1541	38.3974	-7.79627	-0.136071	1	51.3781	32.7679	75.1387	1.31142	8.06557		24.1997	0
22464	Wed Mar 22 12:21:28 2017_x000D_	57.9558	38.4867	-4.88644	-0.0852845	1	51.3781	32.7679	75.1387	1.31142	8.71612		12.3835	14.6405
22465	Wed Mar 22 12:21:28 2017_x000D_	58.3536	38.3765	-1.94881	-0.0340131	1	51.5753	33.2143	81.3632	1.42006	8.52019		12.3837	0
22466	Wed Mar 22 12:21:28 2017_x000D_	58.755	38.4728	1.01243	0.0176702	1	51.5753	33.2143	81.3632	1.42006	8.89943		11.9808	0
22467	Wed Mar 22 12:21:28 2017_x000D_	59.1543	38.4658	1.01247	0.0176709	1	51.5753	33.2143	81.3632	1.42006	9.2206		23.9467	0
22468	Wed Mar 22 12:21:28 2017_x000D_	59.9524	38.4518	6.91769	0.120736	1	51.5753	33.2143	81.3632	1.42006	9.87964		5.98292	20.5962
22469	Wed Mar 22 12:21:28 2017_x000D_	60.1518	38.4483	6.91821	0.120746	1	52.2186	33.4541	60.3321	1.05299	9.37431		24.1272	0
22470	Wed Mar 22 12:21:28 2017_x000D_	60.9475	38.3314	15.5136	0.270763	1	52.2186	33.4541	60.3321	1.05299	9.99909		5.97692	0
22471	Wed Mar 22 12:21:28 2017_x000D_	61.1467	38.3279	15.5148	0.270784	1	52.2186	33.4541	60.3321	1.05299	10.1718		18.9678	0
22472	Wed Mar 22 12:21:28 2017_x000D_	61.7407	38.1113	20.9191	0.365107	1	52.2186	33.4541	60.3321	1.05299	10.6		9.48568	93.336
22473	Wed Mar 22 12:21:28 2017_x000D_	62.0378	38.0031	24.553	0.428531	1	55.2375	34.2063	11.4568	0.199958	7.78844		18.9527	0
22474	Wed Mar 22 12:21:29 2017_x000D_	62.6313	37.7866	24.554	0.428548	1	55.2375	34.2063	11.4568	0.199958	8.21504		6.72626	0
22475	Wed Mar 22 12:21:29 2017_x000D_	62.8286	37.6801	27.1238	0.473399	1	55.2375	34.2063	11.4568	0.199958	8.34818		10.8867	0
22476	Wed Mar 22 12:21:29 2017_x000D_	63.1237	37.4689	28.3675	0.495106	1	55.2375	34.2063	11.4568	0.199958	8.53444		6.72362	0
22477	Wed Mar 22 12:21:29 2017_x000D_	63.3209	37.3624	30.9049	0.539392	1	55.2375	34.2063	11.4568	0.199958	8.67769		20.1575	66.4617
22478	Wed Mar 22 12:21:29 2017_x000D_	63.9121	37.0431	28.3675	0.495106	1	57.3944	34.712	0	0	6.92203		10.871	0
22479	Wed Mar 22 12:21:29 2017_x000D_	64.2067	36.8321	27.1216	0.473361	1	57.3944	34.712	0	0	7.13458		18.9204	0
22480	Wed Mar 22 12:21:29 2017_x000D_	64.7992	36.616	27.1229	0.473385	1	57.3944	34.712	0	0	7.64567		6.71285	0
22481	Wed Mar 22 12:21:29 2017_x000D_	64.9961	36.5097	24.5507	0.42849	1	57.3944	34.712	0	0	7.81137		17.5406	52.5784
22482	Wed Mar 22 12:21:29 2017_x000D_	65.4872	36.1924	20.9097	0.364943	1	59.1257	34.9845	0	0	6.47516		9.45544	0
22483	Wed Mar 22 12:21:29 2017_x000D_	65.7833	36.0844	19.0931	0.333238	1	59.1257	34.9845	0	0	6.74785		5.95282	0
22484	Wed Mar 22 12:21:29 2017_x000D_	65.9817	36.0811	19.0945	0.333262	1	59.1257	34.9845	0	0	6.94315		16.1064	0
22485	Wed Mar 22 12:21:29 2017_x000D_	66.474	35.8669	12.6727	0.22118	1	59.1257	34.9845	0	0	7.40109		6.70493	46.0915
22486	Wed Mar 22 12:21:29 2017_x000D_	66.6706	35.7606	9.79185	0.1709	1	60.6389	35.2504	0	0	6.05324		5.93798	0
22487	Wed Mar 22 12:21:29 2017_x000D_	66.8685	35.757	-2.03954	-0.0355967	1	60.6389	35.2504	0	0	6.25016		3.10247	0
22488	Wed Mar 22 12:21:29 2017_x000D_	66.8667	35.6536	-10.8129	-0.188721	1	60.6389	35.2504	0	0	6.24084		2.97073	0
22489	Wed Mar 22 12:21:29 2017_x000D_	66.9657	35.6514	-22.7156	-0.396461	1	60.6389	35.2504	0	0	6.3395		0.0108167	79.247
22490	Wed Mar 22 12:21:29 2017_x000D_	66.966	35.6512	-30.5305	-0.532858	1	63.2291	35.7688	0	0	3.73875		2.98573	0
22491	Wed Mar 22 12:21:29 2017_x000D_	67.0655	35.649	-45.2191	-0.789221	1	63.2291	35.7688	0	0	3.83827		0	0
22492	Wed Mar 22 12:21:29 2017_x000D_	67.0655	35.649	-45.2191	-0.789221	1	63.2291	35.7688	0	0	3.83827		4.28295	0
22493	Wed Mar 22 12:21:29 2017_x000D_	67.1664	35.75	-57.2279	-0.998815	1	63.2291	35.7688	0	0	3.93734		4.29568	0
22494	Wed Mar 22 12:21:29 2017_x000D_	67.2675	35.8514	-65.9938	-1.15181	1	63.2291	35.7688	0	0	4.03924		6.86116	206.926
22495	Wed Mar 22 12:21:29 2017_x000D_	67.3701	36.0558	-80.9492	-1.41283	2	70.0362	34.6555	5.9585	0.103995	3.01147		6.18075	0
22496	Wed Mar 22 12:21:30 2017_x000D_	67.3733	36.2618	-86.4093	-1.50813	2	70.0362	34.6555	5.9585	0.103995	3.10986		12.3614	0
22497	Wed Mar 22 12:21:30 2017_x000D_	67.3796	36.6738	262.624	4.58366	2	70.0362	34.6555	5.9585	0.103995	3.33632		6.1777	0
22498	Wed Mar 22 12:21:30 2017_x000D_	67.3827	36.8797	257.314	4.49098	2	70.0362	34.6555	5.9585	0.103995	3.46239		9.7426	9.19048
22499	Wed Mar 22 12:21:30 2017_x000D_	67.2882	37.1904	248.794	4.34228	2	70.2428	34.8817	59.0672	1.03092	3.74963		11.0191	0
22500	Wed Mar 22 12:21:30 2017_x000D_	67.0947	37.5026	242.732	4.23646	2	70.2428	34.8817	59.0672	1.03092	4.0963		12.6937	0
22501	Wed Mar 22 12:21:30 2017_x000D_	67.0018	37.9154	245.162	4.27888	2	70.2428	34.8817	59.0672	1.03092	4.4393		24.6719	0
22502	Wed Mar 22 12:21:30 2017_x000D_	66.6164	38.6419	243.862	4.25619	2	70.2428	34.8817	59.0672	1.03092	5.22397		11.0047	20.7155
22503	Wed Mar 22 12:21:30 2017_x000D_	66.423	38.9536	245.162	4.27889	2	70.4277	35.547	104.188	1.81843	5.25762		27.4035	0
22504	Wed Mar 22 12:21:30 2017_x000D_	66.0394	39.7826	245.162	4.27889	2	70.4277	35.547	104.188	1.81843	6.09897		9.71016	0
22505	Wed Mar 22 12:21:30 2017_x000D_	65.945	40.0922	248.796	4.34231	2	70.4277	35.547	104.188	1.81843	6.38384		11.0098	0
22506	Wed Mar 22 12:21:30 2017_x000D_	65.7516	40.4041	247.698	4.32315	2	70.4277	35.547	104.188	1.81843	6.74221		19.4157	0
22507	Wed Mar 22 12:21:30 2017_x000D_	65.563	41.0232	254.749	4.44621	2	70.4277	35.547	104.188	1.81843	7.32489		11.0057	91.3649
22508	Wed Mar 22 12:21:30 2017_x000D_	65.3697	41.335	253.95	4.43226	1	67.3836	35.4548	0	0	6.21551		9.23212	0
22509	Wed Mar 22 12:21:30 2017_x000D_	65.3745	41.6427	254.749	4.44622	1	67.3836	35.4548	0	0	6.50589		19.4186	0
22510	Wed Mar 22 12:21:30 2017_x000D_	65.1859	42.2619	254.75	4.44622	1	67.3836	35.4548	0	0	7.15308		9.70928	0
22511	Wed Mar 22 12:21:30 2017_x000D_	65.0916	42.5715	256.644	4.47928	1	67.3836	35.4548	0	0	7.47668		18.7092	9.36687
22512	Wed Mar 22 12:21:30 2017_x000D_	65.0022	43.1887	253.948	4.43223	1	67.6118	35.2417	0	0	8.3645		10.9914	0
22513	Wed Mar 22 12:21:30 2017_x000D_	64.809	43.5	254.75	4.44623	1	67.6118	35.2417	0	0	8.72096		21.7392	0
22514	Wed Mar 22 12:21:30 2017_x000D_	64.7212	44.2193	251.328	4.38651	1	67.6118	35.2417	0	0	9.43148		6.83736	0
22515	Wed Mar 22 12:21:30 2017_x000D_	64.6254	44.4261	253.948	4.43223	1	67.6118	35.2417	0	0	9.65773		22.3339	9.36701
22516	Wed Mar 22 12:21:30 2017_x000D_	64.4388	45.1468	254.749	4.44621	1	67.8401	35.0287	0	0	10.6745		9.70267	0
22517	Wed Mar 22 12:21:31 2017_x000D_	64.3446	45.4562	251.328	4.3865	1	67.8401	35.0287	0	0	10.9978		12.6501	0
22518	Wed Mar 22 12:21:31 2017_x000D_	64.2521	45.8676	253.948	4.43222	1	67.8401	35.0287	0	0	11.4173		23.3059	0
22519	Wed Mar 22 12:21:31 2017_x000D_	63.9666	46.5901	252.236	4.40235	1	67.8401	35.0287	0	0	12.193		9.68745	13.056
22520	Wed Mar 22 12:21:31 2017_x000D_	63.8725	46.899	253.949	4.43224	1	67.4051	35.0155	0	0	12.3975		25.2843	0
22521	Wed Mar 22 12:21:31 2017_x000D_	63.6877	47.7213	253.948	4.43223	1	67.4051	35.0155	0	0	13.2384		13.6613	0
22522	Wed Mar 22 12:21:31 2017_x000D_	63.4963	48.1345	253.949	4.43224	1	67.4051	35.0155	0	0	13.6889		6.83212	0
22523	Wed Mar 22 12:21:31 2017_x000D_	63.4007	48.3412	251.328	4.38649	1	67.4051	35.0155	0	0	13.9144		25.2661	0
22524	Wed Mar 22 12:21:31 2017_x000D_	63.216	49.1629	251.327	4.38648	1	67.4051	35.0155	0	0	14.7546		8.56271	20.7822
22525	Wed Mar 22 12:21:31 2017_x000D_	63.0214	49.3717	251.328	4.3865	1	68.0684	34.8157	19.1586	0.334381	15.4061		12.6312	0
22526	Wed Mar 22 12:21:31 2017_x000D_	62.9291	49.7825	248.789	4.3422	1	68.0684	34.8157	19.1586	0.334381	15.8246		20.48	0
22527	Wed Mar 22 12:21:31 2017_x000D_	62.6423	50.402	246.342	4.29947	1	68.0684	34.8157	19.1586	0.334381	16.5038		9.68083	0
22528	Wed Mar 22 12:21:31 2017_x000D_	62.5483	50.7107	242.72	4.23627	1	68.0684	34.8157	19.1586	0.334381	16.8262		20.4679	52.6068
22529	Wed Mar 22 12:21:31 2017_x000D_	62.2616	51.3298	245.152	4.27871	1	68.8626	36.3791	74.2468	1.29585	16.3431		13.6466	0
22530	Wed Mar 22 12:21:31 2017_x000D_	62.0705	51.7426	245.152	4.27871	1	68.8626	36.3791	74.2468	1.29585	16.7979		6.82667	0
22531	Wed Mar 22 12:21:31 2017_x000D_	61.9749	51.9491	242.72	4.23627	1	68.8626	36.3791	74.2468	1.29585	17.0254		23.2491	0
22532	Wed Mar 22 12:21:31 2017_x000D_	61.69	52.6698	246.341	4.29947	1	68.8626	36.3791	74.2468	1.29585	17.7998		10.9739	43.8021
22533	Wed Mar 22 12:21:31 2017_x000D_	61.4971	52.9806	245.152	4.27871	1	69.45	37.7158	81.3632	1.42006	17.2123		20.4572	0
22534	Wed Mar 22 12:21:31 2017_x000D_	61.2106	53.5994	247.691	4.32303	1	69.45	37.7158	81.3632	1.42006	17.8935		13.6372	0
22535	Wed Mar 22 12:21:31 2017_x000D_	61.0196	54.0119	247.691	4.32303	1	69.45	37.7158	81.3632	1.42006	18.3476		6.82395	0
22536	Wed Mar 22 12:21:31 2017_x000D_	60.924	54.2183	245.152	4.27871	1	69.45	37.7158	81.3632	1.42006	18.5749		20.4478	0
22537	Wed Mar 22 12:21:31 2017_x000D_	60.6376	54.8368	247.692	4.32304	1	69.45	37.7158	81.3632	1.42006	19.2558		9.16038	79.9053
22538	Wed Mar 22 12:21:31 2017_x000D_	60.6429	55.1421	248.791	4.34223	1	69.7549	40.3618	81.0738	1.41501	17.3633		17.7544	0
22539	Wed Mar 22 12:21:32 2017_x000D_	60.3547	55.659	245.152	4.2787	1	69.7549	40.3618	81.0738	1.41501	17.9546		6.8118	0
22540	Wed Mar 22 12:21:32 2017_x000D_	60.2592	55.865	247.692	4.32303	1	69.7549	40.3618	81.0738	1.41501	18.1801		13.6305	0
22541	Wed Mar 22 12:21:32 2017_x000D_	60.0683	56.2773	247.692	4.32303	1	69.7549	40.3618	81.0738	1.41501	18.6315		3.04848	73.3661
22542	Wed Mar 22 12:21:32 2017_x000D_	60.0701	56.3789	248.792	4.34224	1	70.0704	42.7869	82.7496	1.44425	16.8745		8.55862	0
22543	Wed Mar 22 12:21:32 2017_x000D_	59.8757	56.5877	248.793	4.34226	1	70.0704	42.7869	82.7496	1.44425	17.1579		12.5847	0
22544	Wed Mar 22 12:21:32 2017_x000D_	59.7838	56.997	251.335	4.38662	1	70.0704	42.7869	82.7496	1.44425	17.5426		12.5789	0
22545	Wed Mar 22 12:21:32 2017_x000D_	59.6919	57.4061	259.447	4.5282	1	70.0704	42.7869	82.7496	1.44425	17.9286		4.27492	79.1354
22546	Wed Mar 22 12:21:32 2017_x000D_	59.5947	57.5103	262.714	4.58523	1	70.1578	45.4233	79.9968	1.39621	16.0522		12.1787	0
22547	Wed Mar 22 12:21:32 2017_x000D_	59.6014	57.9162	-80.6535	-1.40767	1	70.1578	45.4233	79.9968	1.39621	16.3557		3.04838	0
22548	Wed Mar 22 12:21:32 2017_x000D_	59.603	58.0178	-74.5619	-1.30135	1	70.1578	45.4233	79.9968	1.39621	16.4324		9.57073	0
22549	Wed Mar 22 12:21:32 2017_x000D_	59.7067	58.3195	-60.4155	-1.05445	1	70.1578	45.4233	79.9968	1.39621	16.5993		9.58413	93.2773
22550	Wed Mar 22 12:21:32 2017_x000D_	59.8109	58.6215	-56.5748	-0.987417	1	69.5722	48.4769	99.9722	1.74484	14.0782		10.8444	0
22551	Wed Mar 22 12:21:32 2017_x000D_	60.0136	58.9208	-42.4249	-0.740455	1	69.5722	48.4769	99.9722	1.74484	14.1577		2.96495	0
22552	Wed Mar 22 12:21:32 2017_x000D_	60.1124	58.9183	-36.1803	-0.631466	1	69.5722	48.4769	99.9722	1.74484	14.0894		8.45803	0
22553	Wed Mar 22 12:21:32 2017_x000D_	60.3135	59.1159	-28.2037	-0.492248	1	69.5722	48.4769	99.9722	1.74484	14.1036		13.281	0
22554	Wed Mar 22 12:21:32 2017_x000D_	60.7123	59.3081	-15.5265	-0.270989	1	69.5722	48.4769	99.9722	1.74484	13.9933		6.64058	73.7456
22555	Wed Mar 22 12:21:32 2017_x000D_	60.9118	59.404	-12.7865	-0.223167	1	69.0193	50.8721	100.572	1.75531	11.7697		5.93621	0
22556	Wed Mar 22 12:21:32 2017_x000D_	61.1096	59.3986	-7.12479	-0.124351	1	69.0193	50.8721	100.572	1.75531	11.6303		18.0113	0
22557	Wed Mar 22 12:21:32 2017_x000D_	61.704	59.4831	-4.22348	-0.0737136	1	69.0193	50.8721	100.572	1.75531	11.2988		23.8564	0
22558	Wed Mar 22 12:21:32 2017_x000D_	62.4953	59.5619	-1.29365	-0.0225784	1	69.0193	50.8721	100.572	1.75531	10.8662		11.8399	48.0689
22559	Wed Mar 22 12:21:32 2017_x000D_	62.8898	59.5506	-1.29424	-0.0225888	1	68.5097	52.3912	98.9261	1.72659	9.10166		11.8339	0
22560	Wed Mar 22 12:21:33 2017_x000D_	63.2841	59.5392	-1.2949	-0.0226002	1	68.5097	52.3912	98.9261	1.72659	8.85442		12.1735	0
22561	Wed Mar 22 12:21:33 2017_x000D_	63.6798	59.6291	-4.22344	-0.073713	1	68.5097	52.3912	98.9261	1.72659	8.70144		23.6411	0
22562	Wed Mar 22 12:21:33 2017_x000D_	64.4675	59.6061	-9.99651	-0.174472	1	68.5097	52.3912	98.9261	1.72659	8.27008		6.60164	19.7158
22563	Wed Mar 22 12:21:33 2017_x000D_	64.6658	59.7015	-12.8053	-0.223495	1	68.4774	53.0476	98.9261	1.72659	7.66829		23.7713	0
22564	Wed Mar 22 12:21:33 2017_x000D_	65.4543	59.7798	-15.5554	-0.271493	1	68.4774	53.0476	98.9261	1.72659	7.37981		9.32068	0
22565	Wed Mar 22 12:21:33 2017_x000D_	65.7509	59.8723	-19.1903	-0.334934	1	68.4774	53.0476	98.9261	1.72659	7.34917		22.4329	0
22566	Wed Mar 22 12:21:33 2017_x000D_	66.443	60.1554	-20.8141	-0.363275	1	68.4774	53.0476	98.9261	1.72659	7.39321		8.84776	0
22567	Wed Mar 22 12:21:33 2017_x000D_	66.7378	60.1468	-21.8821	-0.381915	1	68.4774	53.0476	98.9261	1.72659	7.30923		21.2894	0
22568	Wed Mar 22 12:21:33 2017_x000D_	67.3327	60.5337	-21.8771	-0.381828	1	68.4774	53.0476	98.9261	1.72659	7.57311		0	0
22569	Wed Mar 22 12:21:33 2017_x000D_	67.3327	60.5337	-21.8771	-0.381828	1	68.4774	53.0476	98.9261	1.72659	7.57311		25.1066	0
22570	Wed Mar 22 12:21:33 2017_x000D_	68.1215	60.8133	-24.4686	-0.427058	1	68.4774	53.0476	98.9261	1.72659	7.77385		13.1481	0
22571	Wed Mar 22 12:21:33 2017_x000D_	68.5163	61.0036	-24.4682	-0.427051	1	68.4774	53.0476	98.9261	1.72659	7.9561		18.5549	40.0811
22572	Wed Mar 22 12:21:33 2017_x000D_	69.1067	61.1879	-24.4711	-0.427102	1	68.1957	54.3536	98.9261	1.72659	6.89475		13.1307	0
22573	Wed Mar 22 12:21:33 2017_x000D_	69.501	61.3779	-24.4708	-0.427096	1	68.1957	54.3536	98.9261	1.72659	7.14455		19.6853	0
22574	Wed Mar 22 12:21:33 2017_x000D_	70.0921	61.6628	-21.8764	-0.381815	1	68.1957	54.3536	98.9261	1.72659	7.55121		10.5893	0
22575	Wed Mar 22 12:21:33 2017_x000D_	70.3879	61.8554	-20.8073	-0.363155	1	68.1957	54.3536	98.9261	1.72659	7.81555		21.3067	29.0916
22576	Wed Mar 22 12:21:33 2017_x000D_	71.0747	62.0363	-21.8771	-0.381827	1	68.5867	55.241	81.3632	1.42006	7.23645		10.5735	0
22577	Wed Mar 22 12:21:33 2017_x000D_	71.37	62.2287	-20.8073	-0.363155	1	68.5867	55.241	81.3632	1.42006	7.52162		9.25518	0
22578	Wed Mar 22 12:21:33 2017_x000D_	71.6645	62.3206	-19.177	-0.334701	1	68.5867	55.241	81.3632	1.42006	7.71969		22.2485	0
22579	Wed Mar 22 12:21:33 2017_x000D_	72.3509	62.6014	-20.8073	-0.363156	1	68.5867	55.241	81.3632	1.42006	8.26708		10.5677	43.6229
22580	Wed Mar 22 12:21:33 2017_x000D_	72.6461	62.7936	-21.8728	-0.381752	1	69.1729	56.5717	64.4639	1.12511	7.12567		21.2273	0
22581	Wed Mar 22 12:21:34 2017_x000D_	73.3304	62.9736	-20.8072	-0.363155	1	69.1729	56.5717	64.4639	1.12511	7.63342		9.22207	0
22582	Wed Mar 22 12:21:34 2017_x000D_	73.6239	63.065	-24.4772	-0.427207	1	69.1729	56.5717	64.4639	1.12511	7.87238		19.5712	0
22583	Wed Mar 22 12:21:34 2017_x000D_	74.2115	63.3484	-21.8753	-0.381797	1	69.1729	56.5717	64.4639	1.12511	8.44459		8.75226	0
22584	Wed Mar 22 12:21:34 2017_x000D_	74.5031	63.3393	-20.81	-0.363203	1	69.1729	56.5717	64.4639	1.12511	8.61461		21.057	55.6542
22585	Wed Mar 22 12:21:34 2017_x000D_	75.0911	63.7226	-20.8045	-0.363108	1	69.7373	58.3389	65.379	1.14108	7.59259		9.20775	0
22586	Wed Mar 22 12:21:34 2017_x000D_	75.3841	63.814	-19.1701	-0.334581	1	69.7373	58.3389	65.379	1.14108	7.86531		9.18127	0
22587	Wed Mar 22 12:21:34 2017_x000D_	75.6763	63.905	-20.8059	-0.363131	1	69.7373	58.3389	65.379	1.14108	8.13961		11.9844	0
22588	Wed Mar 22 12:21:34 2017_x000D_	76.0659	63.9933	-18.2017	-0.317679	1	69.7373	58.3389	65.379	1.14108	8.48666		13.0032	82.9086
22589	Wed Mar 22 12:21:34 2017_x000D_	76.4563	64.1816	-18.1997	-0.317644	1	71.3638	60.5732	31.9005	0.556768	6.24132		9.18878	0
22590	Wed Mar 22 12:21:34 2017_x000D_	76.7487	64.2728	-16.3673	-0.285663	1	71.3638	60.5732	31.9005	0.556768	6.53331		14.7879	0
22591	Wed Mar 22 12:21:34 2017_x000D_	77.2343	64.3575	-18.2025	-0.317693	1	71.3638	60.5732	31.9005	0.556768	6.98453		6.49683	0
22592	Wed Mar 22 12:21:34 2017_x000D_	77.4293	64.4517	-15.5094	-0.270689	1	71.3638	60.5732	31.9005	0.556768	7.19952		12.9803	63.9817
22593	Wed Mar 22 12:21:34 2017_x000D_	77.819	64.6397	-15.5065	-0.270639	1	72.8052	62.1451	43.9057	0.766299	5.60011		6.48351	0
22594	Wed Mar 22 12:21:34 2017_x000D_	78.0137	64.7335	-18.1982	-0.317619	1	72.8052	62.1451	43.9057	0.766299	5.81621		2.91139	0
22595	Wed Mar 22 12:21:34 2017_x000D_	78.1107	64.7305	-19.1711	-0.334598	1	72.8052	62.1451	43.9057	0.766299	5.90192		11.9388	0
22596	Wed Mar 22 12:21:34 2017_x000D_	78.4989	64.8181	-21.884	-0.381948	1	72.8052	62.1451	43.9057	0.766299	6.28992		9.14333	59.5228
22597	Wed Mar 22 12:21:34 2017_x000D_	78.7899	64.9087	-23.333	-0.407238	1	74.2566	63.4979	31.9005	0.556768	4.74775		4.13028	0
22598	Wed Mar 22 12:21:34 2017_x000D_	78.8878	65.0055	-26.996	-0.471168	1	74.2566	63.4979	31.9005	0.556768	4.87041		2.91811	0
22599	Wed Mar 22 12:21:34 2017_x000D_	78.985	65.0018	-40.8548	-0.713052	1	74.2566	63.4979	31.9005	0.556768	4.9618		0.00848528	0
22600	Wed Mar 22 12:21:34 2017_x000D_	78.9852	65.0016	-48.6455	-0.849024	1	74.2566	63.4979	31.9005	0.556768	4.96193		0.0212132	0
22601	Wed Mar 22 12:21:34 2017_x000D_	78.9859	65.0015	-60.8803	-1.06256	1	74.2566	63.4979	31.9005	0.556768	4.96257		3.00007	250.163
22602	Wed Mar 22 12:21:34 2017_x000D_	78.9852	64.9015	-67.0776	-1.17072	2	82.4072	65.2593	21.4324	0.374066	3.44065		4.13876	0
22603	Wed Mar 22 12:21:35 2017_x000D_	79.0833	64.9985	-75.7546	-1.32217	2	82.4072	65.2593	21.4324	0.374066	3.33412		6.62772	0
22604	Wed Mar 22 12:21:35 2017_x000D_	79.1825	65.1959	-89.4208	-1.56069	2	82.4072	65.2593	21.4324	0.374066	3.22532		4.21823	0
22605	Wed Mar 22 12:21:35 2017_x000D_	79.087	65.2991	262.736	4.58561	2	82.4072	65.2593	21.4324	0.374066	3.32044		12.0187	6.49458
22606	Wed Mar 22 12:21:35 2017_x000D_	79.0912	65.6997	251.103	4.38257	2	82.6236	65.2654	49.6363	0.866317	3.559		6.72279	0
22607	Wed Mar 22 12:21:35 2017_x000D_	78.9965	65.9028	248.594	4.33878	2	82.6236	65.2654	49.6363	0.866317	3.68268		13.455	0
22608	Wed Mar 22 12:21:35 2017_x000D_	78.807	66.3093	236.647	4.13026	2	82.6236	65.2654	49.6363	0.866317	3.95679		8.44869	0
22609	Wed Mar 22 12:21:35 2017_x000D_	78.6154	66.5157	229.06	3.99785	2	82.6236	65.2654	49.6363	0.866317	4.19868		6.72279	26.1937
22610	Wed Mar 22 12:21:35 2017_x000D_	78.5207	66.7188	227.132	3.9642	2	82.5793	66.1374	91.612	1.59893	4.10003		21.1005	0
22611	Wed Mar 22 12:21:35 2017_x000D_	78.0422	67.2343	223.396	3.899	2	82.5793	66.1374	91.612	1.59893	4.66781		8.44021	0
22612	Wed Mar 22 12:21:35 2017_x000D_	77.8508	67.4405	223.397	3.89901	2	82.5793	66.1374	91.612	1.59893	4.90477		14.8503	0
22613	Wed Mar 22 12:21:35 2017_x000D_	77.4669	67.753	221.341	3.86312	2	82.5793	66.1374	91.612	1.59893	5.3616		25.5258	0
22614	Wed Mar 22 12:21:35 2017_x000D_	76.7949	68.2749	225.199	3.93046	2	82.5793	66.1374	91.612	1.59893	6.1667		10.813	29.4897
22615	Wed Mar 22 12:21:35 2017_x000D_	76.6046	68.581	227.131	3.96419	2	82.1023	66.9969	126.36	2.20539	5.72137		27.4528	0
22616	Wed Mar 22 12:21:35 2017_x000D_	75.9334	69.203	229.059	3.99783	2	82.1023	66.9969	126.36	2.20539	6.5515		9.50258	0
22617	Wed Mar 22 12:21:35 2017_x000D_	75.8401	69.5057	232.886	4.06463	2	82.1023	66.9969	126.36	2.20539	6.74605		21.1026	0
22618	Wed Mar 22 12:21:35 2017_x000D_	75.3615	70.0212	236.648	4.13028	2	82.1023	66.9969	126.36	2.20539	7.38815		10.6956	75.2051
22619	Wed Mar 22 12:21:35 2017_x000D_	75.0731	70.2308	238.887	4.16937	2	80.4885	68.9152	129.586	2.2617	5.57291		9.49971	0
22620	Wed Mar 22 12:21:35 2017_x000D_	74.9798	70.5334	242.61	4.23434	2	80.4885	68.9152	129.586	2.2617	5.74146		8.44445	0
22621	Wed Mar 22 12:21:35 2017_x000D_	74.7883	70.7397	242.61	4.23435	2	80.4885	68.9152	129.586	2.2617	5.98507		20.147	0
22622	Wed Mar 22 12:21:35 2017_x000D_	74.5046	71.3484	245.014	4.27631	2	80.4885	68.9152	129.586	2.2617	6.45968		19.0032	105.911
22623	Wed Mar 22 12:21:35 2017_x000D_	74.3179	71.9537	245.014	4.2763	1	78.4674	66.0206	67.4924	1.17796	7.24017		10.8079	0
22624	Wed Mar 22 12:21:36 2017_x000D_	74.1276	72.2596	246.191	4.29684	1	78.4674	66.0206	67.4924	1.17796	7.59993		20.1457	0
22625	Wed Mar 22 12:21:36 2017_x000D_	73.844	72.8683	243.862	4.25619	1	78.4674	66.0206	67.4924	1.17796	8.26237		9.49398	0
22626	Wed Mar 22 12:21:36 2017_x000D_	73.7507	73.1707	245.014	4.2763	1	78.4674	66.0206	67.4924	1.17796	8.5657		10.813	14.6813
22627	Wed Mar 22 12:21:36 2017_x000D_	73.5604	73.4768	243.728	4.25385	1	78.9114	65.8148	94.5144	1.64959	9.34556		22.8623	0
22628	Wed Mar 22 12:21:36 2017_x000D_	73.2782	74.1847	242.609	4.23433	1	78.9114	65.8148	94.5144	1.64959	10.089		6.70811	0
22629	Wed Mar 22 12:21:36 2017_x000D_	73.1838	74.3874	245.014	4.2763	1	78.9114	65.8148	94.5144	1.64959	10.3099		13.4188	0
22630	Wed Mar 22 12:21:36 2017_x000D_	72.9948	74.7928	245.014	4.2763	1	78.9114	65.8148	94.5144	1.64959	10.7522		17.4911	0
22631	Wed Mar 22 12:21:36 2017_x000D_	72.7101	75.3016	241.245	4.21053	1	78.9114	65.8148	94.5144	1.64959	11.3338		10.7996	23.3154
22632	Wed Mar 22 12:21:36 2017_x000D_	72.52	75.6073	242.609	4.23433	1	79.3113	66.4812	80.2117	1.39996	11.3757		20.1269	0
22633	Wed Mar 22 12:21:36 2017_x000D_	72.2366	76.2154	240.313	4.19425	1	79.3113	66.4812	80.2117	1.39996	12.0335		8.44241	0
22634	Wed Mar 22 12:21:36 2017_x000D_	72.0452	76.4217	240.313	4.19426	1	79.3113	66.4812	80.2117	1.39996	12.313		17.4818	0
22635	Wed Mar 22 12:21:36 2017_x000D_	71.7606	76.9302	241.246	4.21053	1	79.3113	66.4812	80.2117	1.39996	12.8917		12.3594	41.3408
22636	Wed Mar 22 12:21:36 2017_x000D_	71.6687	77.3318	238.885	4.16933	1	80.1219	67.5956	59.9062	1.04556	12.8938		6.60805	0
22637	Wed Mar 22 12:21:36 2017_x000D_	71.476	77.4385	240.313	4.19426	1	80.1219	67.5956	59.9062	1.04556	13.1009		16.1521	0
22638	Wed Mar 22 12:21:36 2017_x000D_	71.2885	77.9432	238.885	4.16933	1	80.1219	67.5956	59.9062	1.04556	13.6052		8.44241	0
22639	Wed Mar 22 12:21:36 2017_x000D_	71.0971	78.1495	238.885	4.16934	1	80.1219	67.5956	59.9062	1.04556	13.8864		4.22874	28.9677
22640	Wed Mar 22 12:21:36 2017_x000D_	71.0013	78.2529	235.045	4.10231	1	80.5106	68.4795	65.232	1.13851	13.6362		10.7971	0
22641	Wed Mar 22 12:21:36 2017_x000D_	70.8112	78.5585	236.646	4.13026	1	80.5106	68.4795	65.232	1.13851	13.988		8.44461	0
22642	Wed Mar 22 12:21:36 2017_x000D_	70.6198	78.7649	236.646	4.13026	1	80.5106	68.4795	65.232	1.13851	14.2695		9.48163	0
22643	Wed Mar 22 12:21:36 2017_x000D_	70.5266	79.0669	232.888	4.06466	1	80.5106	68.4795	65.232	1.13851	14.5524		8.44461	0
22644	Wed Mar 22 12:21:36 2017_x000D_	70.3352	79.2733	232.888	4.06466	1	80.5106	68.4795	65.232	1.13851	14.8339		8.45717	39.9395
22645	Wed Mar 22 12:21:37 2017_x000D_	70.1434	79.4799	225.218	3.9308	1	80.2281	69.7805	96.726	1.68819	13.9921		0.0108167	0
22646	Wed Mar 22 12:21:37 2017_x000D_	70.1431	79.4801	217.571	3.79733	1	80.2281	69.7805	96.726	1.68819	13.9925		2.90624	0
22647	Wed Mar 22 12:21:37 2017_x000D_	70.2399	79.4763	211.493	3.69126	1	80.2281	69.7805	96.726	1.68819	13.9202		5.81259	0
22648	Wed Mar 22 12:21:37 2017_x000D_	70.4335	79.4686	199.18	3.47634	1	80.2281	69.7805	96.726	1.68819	13.7766		2.97618	47.8822
22649	Wed Mar 22 12:21:37 2017_x000D_	70.4346	79.5678	190.941	3.33256	1	79.7184	71.293	99.9722	1.74484	12.4363		2.93257	0
22650	Wed Mar 22 12:21:37 2017_x000D_	70.3369	79.571	173.917	3.03542	1	79.7184	71.293	99.9722	1.74484	12.5115		5.83622	0
22651	Wed Mar 22 12:21:37 2017_x000D_	70.1425	79.5784	168.495	2.9408	1	79.7184	71.293	99.9722	1.74484	12.6628		6.48836	0
22652	Wed Mar 22 12:21:37 2017_x000D_	69.947	79.4859	153.643	2.68158	1	79.7184	71.293	99.9722	1.74484	12.7516		4.11364	38.4357
22653	Wed Mar 22 12:21:37 2017_x000D_	69.8487	79.3903	149.847	2.61532	1	79.0145	72.3635	101.457	1.77075	11.5494		6.48452	0
22654	Wed Mar 22 12:21:37 2017_x000D_	69.6532	79.2981	139.789	2.43977	1	79.0145	72.3635	101.457	1.77075	11.65		10.4619	0
22655	Wed Mar 22 12:21:37 2017_x000D_	69.3591	79.1107	137.901	2.40683	1	79.0145	72.3635	101.457	1.77075	11.7793		20.6193	0
22656	Wed Mar 22 12:21:37 2017_x000D_	68.866	78.6319	130.224	2.27284	1	79.0145	72.3635	101.457	1.77075	11.9283		10.5661	14.7313
22657	Wed Mar 22 12:21:37 2017_x000D_	68.6673	78.3411	131.971	2.30333	1	78.7763	72.7929	97.6551	1.7044	11.5315		26.9693	0
22658	Wed Mar 22 12:21:37 2017_x000D_	68.0731	77.6665	130.223	2.27283	1	78.7763	72.7929	97.6551	1.7044	11.7605		10.5827	0
22659	Wed Mar 22 12:21:37 2017_x000D_	67.874	77.3753	131.969	2.3033	1	78.7763	72.7929	97.6551	1.7044	11.8262		29.3464	0
22660	Wed Mar 22 12:21:37 2017_x000D_	67.2775	76.6	131.966	2.30325	1	78.7763	72.7929	97.6551	1.7044	12.1127		12.4176	0
22661	Wed Mar 22 12:21:37 2017_x000D_	66.9803	76.3119	135.862	2.37124	1	78.7763	72.7929	97.6551	1.7044	12.3097		20.7086	14.7301
22662	Wed Mar 22 12:21:37 2017_x000D_	66.4848	75.8313	139.766	2.43938	1	78.538	73.2222	112.125	1.95695	12.3324		14.6132	0
22663	Wed Mar 22 12:21:37 2017_x000D_	66.0897	75.5464	141.913	2.47684	1	78.538	73.2222	112.125	1.95695	12.6634		10.6327	0
22664	Wed Mar 22 12:21:37 2017_x000D_	65.8897	75.2538	139.764	2.43934	1	78.538	73.2222	112.125	1.95695	12.8104		9.23738	0
22665	Wed Mar 22 12:21:37 2017_x000D_	65.5949	75.1649	143.645	2.50709	1	78.538	73.2222	112.125	1.95695	13.0881		22.8845	72.9025
22666	Wed Mar 22 12:21:37 2017_x000D_	65.0005	74.6868	145.89	2.54627	1	76.8949	71.4318	157.404	2.74721	12.3317		18.7823	0
22667	Wed Mar 22 12:21:38 2017_x000D_	64.5047	74.3045	147.458	2.57363	1	76.8949	71.4318	157.404	2.74721	12.7189		8.31655	0
22668	Wed Mar 22 12:21:38 2017_x000D_	64.3057	74.1115	147.456	2.57359	1	76.8949	71.4318	157.404	2.74721	12.8712		13.0941	0
22669	Wed Mar 22 12:21:38 2017_x000D_	63.9108	73.9256	147.458	2.57363	1	76.8949	71.4318	157.404	2.74721	13.2214		18.8028	75.1565
22670	Wed Mar 22 12:21:38 2017_x000D_	63.4146	73.5427	145.888	2.54623	1	74.7961	70.0639	204.768	3.57388	11.9013		14.6941	0
22671	Wed Mar 22 12:21:38 2017_x000D_	63.0174	73.2561	143.645	2.50708	1	74.7961	70.0639	204.768	3.57388	12.2036		8.33776	0
22672	Wed Mar 22 12:21:38 2017_x000D_	62.8179	73.0626	143.644	2.50706	1	74.7961	70.0639	204.768	3.57388	12.3479		21.1949	0
22673	Wed Mar 22 12:21:38 2017_x000D_	62.2223	72.6826	143.645	2.50709	1	74.7961	70.0639	204.768	3.57388	12.8436		12.5214	64.4708
22674	Wed Mar 22 12:21:38 2017_x000D_	61.9228	72.3919	139.778	2.43959	1	73.1293	68.7074	211.653	3.69404	11.7967		6.5757	0
22675	Wed Mar 22 12:21:38 2017_x000D_	61.7246	72.2983	137.774	2.40461	1	73.1293	68.7074	211.653	3.69404	11.9567		23.1161	0
22676	Wed Mar 22 12:21:38 2017_x000D_	61.2231	71.7133	135.888	2.3717	1	73.1293	68.7074	211.653	3.69404	12.2798		10.6182	0
22677	Wed Mar 22 12:21:38 2017_x000D_	60.9248	71.5228	133.883	2.3367	1	73.1293	68.7074	211.653	3.69404	12.525		18.9966	0
22678	Wed Mar 22 12:21:38 2017_x000D_	60.5225	71.0338	132.014	2.30409	1	73.1293	68.7074	211.653	3.69404	12.8197		19.0135	73.5467
22679	Wed Mar 22 12:21:38 2017_x000D_	60.1198	70.5444	130.278	2.27377	1	71.2559	67.1261	211.9	3.69836	11.6489		12.5597	0
22680	Wed Mar 22 12:21:38 2017_x000D_	59.8192	70.253	129.896	2.26711	1	71.2559	67.1261	211.9	3.69836	11.8565		8.38442	0
22681	Wed Mar 22 12:21:38 2017_x000D_	59.6186	70.0584	129.897	2.26713	1	71.2559	67.1261	211.9	3.69836	12.001		8.38873	0
22682	Wed Mar 22 12:21:38 2017_x000D_	59.4178	69.8638	129.898	2.26715	1	71.2559	67.1261	211.9	3.69836	12.1505		21.4962	50.4102
22683	Wed Mar 22 12:21:38 2017_x000D_	59.0125	69.2729	129.896	2.26711	1	70.0099	65.9987	204.58	3.5706	11.4745		6.69673	0
22684	Wed Mar 22 12:21:38 2017_x000D_	58.91	69.0746	132.01	2.30401	1	70.0099	65.9987	204.58	3.5706	11.5182		16.8029	0
22685	Wed Mar 22 12:21:38 2017_x000D_	58.5079	68.6847	132.012	2.30404	1	70.0099	65.9987	204.58	3.5706	11.8115		6.60923	0
22686	Wed Mar 22 12:21:38 2017_x000D_	58.3087	68.5906	133.877	2.3366	1	70.0099	65.9987	204.58	3.5706	11.9848		14.9181	96.093
22687	Wed Mar 22 12:21:38 2017_x000D_	58.0048	68.197	135.878	2.37151	1	67.9609	63.5367	234.713	4.09652	10.9928		8.41627	0
22688	Wed Mar 22 12:21:39 2017_x000D_	57.8034	68.0017	135.878	2.37151	1	67.9609	63.5367	234.713	4.09652	11.0955		3.02148	0
22689	Wed Mar 22 12:21:39 2017_x000D_	57.8016	67.901	137.88	2.40646	1	67.9609	63.5367	234.713	4.09652	11.0571		8.41836	0
22690	Wed Mar 22 12:21:39 2017_x000D_	57.6002	67.7056	137.879	2.40645	1	67.9609	63.5367	234.713	4.09652	11.168		14.8566	0
22691	Wed Mar 22 12:21:39 2017_x000D_	57.1987	67.4157	143.598	2.50625	1	67.9609	63.5367	234.713	4.09652	11.4399		17.2969	77.9002
22692	Wed Mar 22 12:21:39 2017_x000D_	56.6983	67.1293	152.124	2.65507	1	66.3227	61.522	223.493	3.90068	11.1387		6.71024	0
22693	Wed Mar 22 12:21:39 2017_x000D_	56.5954	66.9307	158.486	2.76611	1	66.3227	61.522	223.493	3.90068	11.1299		13.2683	0
22694	Wed Mar 22 12:21:39 2017_x000D_	56.1954	66.742	170.829	2.98153	1	66.3227	61.522	223.493	3.90068	11.3934		5.9404	0
22695	Wed Mar 22 12:21:39 2017_x000D_	55.9975	66.7487	176.299	3.077	1	66.3227	61.522	223.493	3.90068	11.5727		9.36938	64.046
22696	Wed Mar 22 12:21:39 2017_x000D_	55.6988	66.6575	184.772	3.22488	1	64.879	59.9493	225	3.92699	11.37		5.9433	0
22697	Wed Mar 22 12:21:39 2017_x000D_	55.5008	66.6641	190.537	3.3255	1	64.879	59.9493	225	3.92699	11.5343		15.2094	0
22698	Wed Mar 22 12:21:39 2017_x000D_	55.0076	66.7815	204.983	3.57763	1	64.879	59.9493	225	3.92699	12.0051		4.27318	0
22699	Wed Mar 22 12:21:39 2017_x000D_	54.9107	66.8859	208.726	3.64295	1	64.879	59.9493	225	3.92699	12.1443		13.4194	45.767
22700	Wed Mar 22 12:21:39 2017_x000D_	54.5185	67.101	221.207	3.86078	1	63.8474	58.8254	204.768	3.57388	12.4705		8.54605	0
22701	Wed Mar 22 12:21:39 2017_x000D_	54.3245	67.3096	228.997	3.99675	1	63.8474	58.8254	204.768	3.57388	12.7541		15.1495	0
22702	Wed Mar 22 12:21:39 2017_x000D_	54.0352	67.7235	238.946	4.17039	1	63.8474	58.8254	204.768	3.57388	13.246		6.71279	0
22703	Wed Mar 22 12:21:39 2017_x000D_	53.8389	67.8309	245.157	4.2788	1	63.8474	58.8254	204.768	3.57388	13.4636		12.5209	23.3247
22704	Wed Mar 22 12:21:39 2017_x000D_	53.7478	68.2382	254.805	4.44719	1	63.2176	58.3695	225	3.92699	13.6773		6.06119	0
22705	Wed Mar 22 12:21:39 2017_x000D_	53.7518	68.4402	260.074	4.53915	1	63.2176	58.3695	225	3.92699	13.821		8.55423	0
22706	Wed Mar 22 12:21:39 2017_x000D_	53.5574	68.6488	265.558	4.63486	1	63.2176	58.3695	225	3.92699	14.1062		6.71971	0
22707	Wed Mar 22 12:21:39 2017_x000D_	53.6606	68.8476	268.348	4.68355	1	63.2176	58.3695	225	3.92699	14.1819		12.1163	0
22708	Wed Mar 22 12:21:39 2017_x000D_	53.6684	69.2514	-80.4476	-1.40408	1	63.2176	58.3695	225	3.92699	14.4777		6.06425	32.4275
22709	Wed Mar 22 12:21:39 2017_x000D_	53.6725	69.4535	-80.4469	-1.40406	1	62.609	57.4762	207.67	3.62453	14.9438		21.3829	0
22710	Wed Mar 22 12:21:40 2017_x000D_	53.7858	70.1572	-77.1286	-1.34615	1	62.609	57.4762	207.67	3.62453	15.4485		15.3829	0
22711	Wed Mar 22 12:21:40 2017_x000D_	53.895	70.6582	-75.0018	-1.30903	1	62.609	57.4762	207.67	3.62453	15.8019		24.8601	0
22712	Wed Mar 22 12:21:40 2017_x000D_	54.1096	71.4586	-80.4495	-1.40411	1	62.609	57.4762	207.67	3.62453	16.363		12.4235	27.4793
22713	Wed Mar 22 12:21:40 2017_x000D_	54.2168	71.8586	-83.2337	-1.4527	1	61.9896	56.8014	225.406	3.93408	16.9451		12.0984	0
22714	Wed Mar 22 12:21:40 2017_x000D_	54.2249	72.2618	-83.2327	-1.45269	1	61.9896	56.8014	225.406	3.93408	17.3007		24.3282	0
22715	Wed Mar 22 12:21:40 2017_x000D_	54.3402	73.0645	268.331	4.68325	1	61.9896	56.8014	225.406	3.93408	17.9722		12.0925	0
22716	Wed Mar 22 12:21:40 2017_x000D_	54.3484	73.4675	262.771	4.58623	1	61.9896	56.8014	225.406	3.93408	18.3343		16.3297	72.4317
22717	Wed Mar 22 12:21:40 2017_x000D_	54.1606	73.9784	251.334	4.3866	1	61.8892	54.3891	262.345	4.57878	21.0588		9.06779	0
22718	Wed Mar 22 12:21:40 2017_x000D_	54.1666	74.2806	245.136	4.27843	1	61.8892	54.3891	262.345	4.57878	21.338		10.9224	0
22719	Wed Mar 22 12:21:40 2017_x000D_	53.9747	74.59	238.935	4.17021	1	61.8892	54.3891	262.345	4.57878	21.696		15.1387	0
22720	Wed Mar 22 12:21:40 2017_x000D_	53.6856	75.0036	229.013	3.99704	1	61.8892	54.3891	262.345	4.57878	22.1869		8.55233	78.8789
22721	Wed Mar 22 12:21:40 2017_x000D_	53.4914	75.2123	221.253	3.86159	1	62.0168	51.7629	262.345	4.57878	24.9511		13.4388	0
22722	Wed Mar 22 12:21:40 2017_x000D_	53.0989	75.4282	208.833	3.64483	1	62.0168	51.7629	262.345	4.57878	25.2898		10.8586	0
22723	Wed Mar 22 12:21:40 2017_x000D_	52.8056	75.6403	202.506	3.5344	1	62.0168	51.7629	262.345	4.57878	25.5925		4.27711	0
22724	Wed Mar 22 12:21:40 2017_x000D_	52.7084	75.7446	198.975	3.47278	1	62.0168	51.7629	262.345	4.57878	25.7249		18.1585	0
22725	Wed Mar 22 12:21:40 2017_x000D_	52.1156	75.8669	185.026	3.22932	1	62.0168	51.7629	262.345	4.57878	26.0583		5.95581	52.6098
22726	Wed Mar 22 12:21:40 2017_x000D_	51.9172	75.874	179.219	3.12796	1	62.1018	50.0113	261.946	4.57182	27.7958		15.1559	0
22727	Wed Mar 22 12:21:40 2017_x000D_	51.4188	75.7914	171.156	2.98723	1	62.1018	50.0113	261.946	4.57182	27.9059		9.46947	0
22728	Wed Mar 22 12:21:40 2017_x000D_	51.1235	75.9029	167.845	2.92945	1	62.1018	50.0113	261.946	4.57182	28.1229		12.2514	0
22729	Wed Mar 22 12:21:40 2017_x000D_	50.7243	75.8168	165.129	2.88204	1	62.1018	50.0113	261.946	4.57182	28.2023		22.6208	39.4694
22730	Wed Mar 22 12:21:40 2017_x000D_	50.0228	75.5403	161.529	2.81922	1	62.1656	48.6972	261.946	4.57182	29.4618		13.2943	0
22731	Wed Mar 22 12:21:41 2017_x000D_	49.621	75.3534	161.527	2.81918	1	62.1656	48.6972	261.946	4.57182	29.4605		28.2363	0
22732	Wed Mar 22 12:21:41 2017_x000D_	48.7192	75.0839	165.122	2.88193	1	62.1656	48.6972	261.946	4.57182	29.6153		12.2843	0
22733	Wed Mar 22 12:21:41 2017_x000D_	48.3189	74.9977	167.835	2.92928	1	62.1656	48.6972	261.946	4.57182	29.7228		13.3253	32.9007
22734	Wed Mar 22 12:21:41 2017_x000D_	47.9161	74.8105	167.832	2.92922	1	62.2188	47.6018	264.393	4.61453	30.7389		24.5962	0
22735	Wed Mar 22 12:21:41 2017_x000D_	47.1146	74.6379	173.43	3.02692	1	62.2188	47.6018	264.393	4.61453	30.9691		8.98495	0
22736	Wed Mar 22 12:21:41 2017_x000D_	46.8153	74.6488	173.838	3.03405	1	62.2188	47.6018	264.393	4.61453	31.1257		21.1241	0
22737	Wed Mar 22 12:21:41 2017_x000D_	46.1152	74.5735	182.08	3.17789	1	62.2188	47.6018	264.393	4.61453	31.4133		11.9811	26.3229
22738	Wed Mar 22 12:21:41 2017_x000D_	45.7161	74.5882	187.85	3.2786	1	62.2613	46.7254	263.411	4.5974	32.4049		21.2285	0
22739	Wed Mar 22 12:21:41 2017_x000D_	45.0199	74.7148	196.938	3.43722	1	62.2613	46.7254	263.411	4.5974	32.8736		9.53758	0
22740	Wed Mar 22 12:21:41 2017_x000D_	44.7224	74.8269	198.9	3.47146	1	62.2613	46.7254	263.411	4.5974	33.1256		8.99106	0
22741	Wed Mar 22 12:21:41 2017_x000D_	44.4229	74.8379	205.035	3.57854	1	62.2613	46.7254	263.411	4.5974	33.2945		19.0618	0
22742	Wed Mar 22 12:21:41 2017_x000D_	43.8283	75.0619	212.638	3.71123	1	62.2613	46.7254	263.411	4.5974	33.8043		6.75878	33.4334
22743	Wed Mar 22 12:21:41 2017_x000D_	43.6308	75.1703	215.062	3.75353	1	62.0972	45.6231	257.566	4.49537	34.8431		17.1725	0
22744	Wed Mar 22 12:21:41 2017_x000D_	43.2408	75.5893	222.999	3.89207	1	62.0972	45.6231	257.566	4.49537	35.4053		6.75471	0
22745	Wed Mar 22 12:21:41 2017_x000D_	43.0434	75.6976	229.131	3.99909	1	62.0972	45.6231	257.566	4.49537	35.6023		8.5883	0
22746	Wed Mar 22 12:21:41 2017_x000D_	42.8483	75.9071	232.864	4.06425	1	62.0972	45.6231	257.566	4.49537	35.8837		10.959	59.8316
22747	Wed Mar 22 12:21:41 2017_x000D_	42.6557	76.2175	238.962	4.17067	1	60.639	44.2625	225	3.92699	36.6677		8.59473	0
22748	Wed Mar 22 12:21:41 2017_x000D_	42.4605	76.4272	238.962	4.17068	1	60.639	44.2625	225	3.92699	36.9463		9.61036	0
22749	Wed Mar 22 12:21:41 2017_x000D_	42.368	76.7339	242.753	4.23685	1	60.639	44.2625	225	3.92699	37.2588		15.2036	0
22750	Wed Mar 22 12:21:41 2017_x000D_	42.0777	77.1493	245.205	4.27964	1	60.639	44.2625	225	3.92699	37.7633		6.06486	43.7806
22751	Wed Mar 22 12:21:41 2017_x000D_	42.0827	77.3514	245.204	4.27963	1	60.0502	42.9272	225	3.92699	38.8311		13.6026	0
22752	Wed Mar 22 12:21:42 2017_x000D_	41.8925	77.763	245.204	4.27963	1	60.0502	42.9272	225	3.92699	39.284		6.80006	0
22753	Wed Mar 22 12:21:42 2017_x000D_	41.7975	77.9688	247.767	4.32435	1	60.0502	42.9272	225	3.92699	39.5104		13.6054	0
22754	Wed Mar 22 12:21:42 2017_x000D_	41.6073	78.3805	242.753	4.23684	1	60.0502	42.9272	225	3.92699	39.9634		9.61697	0
22755	Wed Mar 22 12:21:42 2017_x000D_	41.5147	78.6874	238.961	4.17066	1	60.0502	42.9272	225	3.92699	40.2785		4.31542	27.5696
22756	Wed Mar 22 12:21:42 2017_x000D_	41.4167	78.7927	227.041	3.96261	1	59.4294	42.2496	232.492	4.05774	40.7413		0.0108167	0
22757	Wed Mar 22 12:21:42 2017_x000D_	41.4164	78.7929	219.008	3.82242	1	59.4294	42.2496	232.492	4.05774	40.7416		4.28998	0
22758	Wed Mar 22 12:21:42 2017_x000D_	41.5138	78.6882	215.082	3.75389	1	59.4294	42.2496	232.492	4.05774	40.6047		2.99917	0
22759	Wed Mar 22 12:21:42 2017_x000D_	41.6137	78.6844	208.79	3.64407	1	59.4294	42.2496	232.492	4.05774	40.5573		2.98454	41.6719
22760	Wed Mar 22 12:21:42 2017_x000D_	41.7131	78.6803	191.221	3.33744	1	58.612	41.1265	247.285	4.31594	41.1808		2.9964	0
22761	Wed Mar 22 12:21:42 2017_x000D_	41.8129	78.6763	185.08	3.23026	1	58.612	41.1265	247.285	4.31594	41.1363		4.22116	0
22762	Wed Mar 22 12:21:42 2017_x000D_	41.9153	78.7728	170.185	2.97028	1	58.612	41.1265	247.285	4.31594	41.1828		0.00848528	0
22763	Wed Mar 22 12:21:42 2017_x000D_	41.9151	78.7726	164.47	2.87055	1	58.612	41.1265	247.285	4.31594	41.1827		3.00753	18.3883
22764	Wed Mar 22 12:21:42 2017_x000D_	41.8149	78.7758	152.766	2.66627	1	58.198	40.6745	246.853	4.30839	41.4743		3.00184	0
22765	Wed Mar 22 12:21:42 2017_x000D_	41.7149	78.7793	146.508	2.55705	1	58.198	40.6745	246.853	4.30839	41.5171		4.23559	0
22766	Wed Mar 22 12:21:42 2017_x000D_	41.6125	78.6821	142.573	2.48836	1	58.198	40.6745	246.853	4.30839	41.4687		6.73931	0
22767	Wed Mar 22 12:21:42 2017_x000D_	41.5077	78.4834	128.895	2.24964	1	58.198	40.6745	246.853	4.30839	41.3289		6.00168	0
22768	Wed Mar 22 12:21:42 2017_x000D_	41.3078	78.4913	124.357	2.17044	1	58.198	40.6745	246.853	4.30839	41.4173		12.4534	9.19618
22769	Wed Mar 22 12:21:42 2017_x000D_	41.1979	78.091	114.221	1.99352	1	57.9909	40.4485	226.251	3.94883	41.2185		13.4714	0
22770	Wed Mar 22 12:21:42 2017_x000D_	40.9873	77.6944	114.221	1.99354	1	57.9909	40.4485	226.251	3.94883	40.9436		13.4781	0
22771	Wed Mar 22 12:21:42 2017_x000D_	40.7766	77.2976	114.222	1.99356	1	57.9909	40.4485	226.251	3.94883	40.6717		22.9838	0
22772	Wed Mar 22 12:21:42 2017_x000D_	40.4577	76.601	117.967	2.05891	1	57.9909	40.4485	226.251	3.94883	40.1798		13.4983	14.6073
22773	Wed Mar 22 12:21:42 2017_x000D_	40.2467	76.2036	117.967	2.05891	1	57.7944	40.003	232.492	4.05774	40.2294		9.56465	0
22774	Wed Mar 22 12:21:43 2017_x000D_	40.1385	75.9037	121.885	2.12729	1	57.7944	40.003	232.492	4.05774	40.0074		24.3441	0
22775	Wed Mar 22 12:21:43 2017_x000D_	39.7183	75.2095	128.331	2.2398	1	57.7944	40.003	232.492	4.05774	39.5758		15.089	0
22776	Wed Mar 22 12:21:43 2017_x000D_	39.4063	74.815	130.573	2.27893	1	57.7944	40.003	232.492	4.05774	39.37		21.7861	6.53091
22777	Wed Mar 22 12:21:43 2017_x000D_	38.9881	74.2213	138.525	2.41772	1	57.5768	39.9965	225	3.92699	38.9471		9.52992	0
22778	Wed Mar 22 12:21:43 2017_x000D_	38.6836	74.1308	142.504	2.48716	1	57.5768	39.9965	225	3.92699	39.0141		21.3357	0
22779	Wed Mar 22 12:21:43 2017_x000D_	38.1672	73.6418	151.23	2.63946	1	57.5768	39.9965	225	3.92699	38.8425		9.54228	0
22780	Wed Mar 22 12:21:43 2017_x000D_	37.8623	73.5512	155.181	2.70842	1	57.5768	39.9965	225	3.92699	38.9176		21.7706	0
22781	Wed Mar 22 12:21:43 2017_x000D_	37.2471	73.1663	155.178	2.70836	1	57.5768	39.9965	225	3.92699	38.9041		9.55549	41.5755
22782	Wed Mar 22 12:21:43 2017_x000D_	36.9418	73.0755	158.954	2.77428	1	56.2499	40.3964	159.508	2.78394	37.9569		13.5125	0
22783	Wed Mar 22 12:21:43 2017_x000D_	36.533	72.8864	158.953	2.77426	1	56.2499	40.3964	159.508	2.78394	38.0047		13.522	0
22784	Wed Mar 22 12:21:43 2017_x000D_	36.1239	72.6972	158.952	2.77424	1	56.2499	40.3964	159.508	2.78394	38.0578		23.0399	0
22785	Wed Mar 22 12:21:43 2017_x000D_	35.409	72.4166	155.181	2.70842	1	56.2499	40.3964	159.508	2.78394	38.2052		13.5421	0
22786	Wed Mar 22 12:21:43 2017_x000D_	34.9993	72.2271	155.181	2.70842	1	56.2499	40.3964	159.508	2.78394	38.2725		20.3241	53.1966
22787	Wed Mar 22 12:21:43 2017_x000D_	34.3846	71.9423	144.78	2.52688	1	54.6842	41.2288	160.102	2.79431	36.8157		10.9328	0
22788	Wed Mar 22 12:21:43 2017_x000D_	34.0756	71.7491	142.976	2.4954	1	54.6842	41.2288	160.102	2.79431	36.8267		19.4461	0
22789	Wed Mar 22 12:21:43 2017_x000D_	33.5583	71.3585	136.591	2.38396	1	54.6842	41.2288	160.102	2.79431	36.7981		12.9004	0
22790	Wed Mar 22 12:21:43 2017_x000D_	33.246	71.0629	132.483	2.31227	1	54.6842	41.2288	160.102	2.79431	36.7379		4.30139	44.2188
22791	Wed Mar 22 12:21:43 2017_x000D_	33.142	70.9642	128.422	2.24138	1	53.3467	41.8482	153.963	2.68717	35.4397		20.4683	0
22792	Wed Mar 22 12:21:43 2017_x000D_	32.8211	70.3621	118.095	2.06114	1	53.3467	41.8482	153.963	2.68717	35.1332		6.82059	0
22793	Wed Mar 22 12:21:43 2017_x000D_	32.7141	70.1615	115.493	2.01573	1	53.3467	41.8482	153.963	2.68717	35.0335		17.7917	0
22794	Wed Mar 22 12:21:43 2017_x000D_	32.3958	69.6611	106.299	1.85527	1	53.3467	41.8482	153.963	2.68717	34.8209		9.20479	20.7896
22795	Wed Mar 22 12:21:44 2017_x000D_	32.387	69.3544	105.592	1.84293	1	52.6832	42.0482	158.16	2.76041	34.023		18.6315	0
22796	Wed Mar 22 12:21:44 2017_x000D_	32.2683	68.7448	97.3104	1.69839	1	52.6832	42.0482	158.16	2.76041	33.6077		6.13747	0
22797	Wed Mar 22 12:21:44 2017_x000D_	32.2625	68.5403	97.3099	1.69838	1	52.6832	42.0482	158.16	2.76041	33.449		9.68662	0
22798	Wed Mar 22 12:21:44 2017_x000D_	32.1523	68.2368	94.3478	1.64668	1	52.6832	42.0482	158.16	2.76041	33.277		15.3483	0
22799	Wed Mar 22 12:21:44 2017_x000D_	32.1376	67.7254	94.4823	1.64903	1	52.6832	42.0482	158.16	2.76041	32.8853		6.14047	29.4797
22800	Wed Mar 22 12:21:44 2017_x000D_	32.1318	67.5208	94.482	1.64902	1	51.7915	42.4611	160.102	2.79431	31.8511		9.22278	0
22801	Wed Mar 22 12:21:44 2017_x000D_	32.123	67.2135	94.3466	1.64666	1	51.7915	42.4611	160.102	2.79431	31.6154		15.3665	0
22802	Wed Mar 22 12:21:44 2017_x000D_	32.1081	66.7015	100.108	1.74722	1	51.7915	42.4611	160.102	2.79431	31.2255		3.0735	0
22803	Wed Mar 22 12:21:44 2017_x000D_	32.1049	66.5991	106.282	1.85497	1	51.7915	42.4611	160.102	2.79431	31.1481		3.06685	14.7419
22804	Wed Mar 22 12:21:44 2017_x000D_	32.1073	66.7013	118.058	2.0605	1	51.3456	42.6676	165.308	2.88517	30.7852		0.0108167	0
22805	Wed Mar 22 12:21:44 2017_x000D_	32.107	66.7015	125.993	2.199	1	51.3456	42.6676	165.308	2.88517	30.7856		3.03443	0
22806	Wed Mar 22 12:21:44 2017_x000D_	32.2081	66.6984	136.5	2.38238	1	51.3456	42.6676	165.308	2.88517	30.7201		0.0127279	0
22807	Wed Mar 22 12:21:44 2017_x000D_	32.2078	66.6987	144.667	2.52491	1	51.3456	42.6676	165.308	2.88517	30.7205		3.04633	52.8119
22808	Wed Mar 22 12:21:44 2017_x000D_	32.3093	66.6957	151.109	2.63735	1	49.5932	42.8352	180	3.14159	29.4628		0.0182483	0
22809	Wed Mar 22 12:21:44 2017_x000D_	32.3092	66.6963	164.153	2.86501	1	49.5932	42.8352	180	3.14159	29.4633		4.32552	0
22810	Wed Mar 22 12:21:44 2017_x000D_	32.4078	66.5911	173.224	3.02333	1	49.5932	42.8352	180	3.14159	29.3203		6.08173	0
22811	Wed Mar 22 12:21:44 2017_x000D_	32.2052	66.5982	190.425	3.32355	1	49.5932	42.8352	180	3.14159	29.4452		3.03761	73.329
22812	Wed Mar 22 12:21:44 2017_x000D_	32.104	66.6015	196.676	3.43265	1	47.1767	43.2028	171.074	2.9858	27.8332		6.07823	0
22813	Wed Mar 22 12:21:44 2017_x000D_	31.9015	66.6081	209.878	3.66305	1	47.1767	43.2028	171.074	2.9858	27.9489		4.33223	0
22814	Wed Mar 22 12:21:44 2017_x000D_	31.803	66.7137	213.991	3.73485	1	47.1767	43.2028	171.074	2.9858	28.0912		3.04351	0
22815	Wed Mar 22 12:21:44 2017_x000D_	31.7016	66.7169	220.642	3.85093	1	47.1767	43.2028	171.074	2.9858	28.1495		19.6152	0
22816	Wed Mar 22 12:21:45 2017_x000D_	31.2055	67.1428	226.967	3.96133	1	47.1767	43.2028	171.074	2.9858	28.7785		8.67499	54.1587
22817	Wed Mar 22 12:21:45 2017_x000D_	31.0082	67.3542	226.967	3.96133	1	45.4134	43.5899	180	3.14159	27.7894		11.0741	0
22818	Wed Mar 22 12:21:45 2017_x000D_	30.8138	67.668	224.853	3.92443	1	45.4134	43.5899	180	3.14159	28.1585		26.0333	0
22819	Wed Mar 22 12:21:45 2017_x000D_	30.2216	68.3023	224.853	3.92443	1	45.4134	43.5899	180	3.14159	29.0085		11.0514	0
22820	Wed Mar 22 12:21:45 2017_x000D_	29.9224	68.5172	222.894	3.89023	1	45.4134	43.5899	180	3.14159	29.3486		21.7031	27.0841
22821	Wed Mar 22 12:21:45 2017_x000D_	29.4286	69.0459	218.858	3.81979	1	44.5316	43.7835	180	3.14159	29.4328		9.6805	0
22822	Wed Mar 22 12:21:45 2017_x000D_	29.1262	69.1585	214.897	3.75067	1	44.5316	43.7835	180	3.14159	29.6853		23.962	0
22823	Wed Mar 22 12:21:45 2017_x000D_	28.5306	69.6907	212.461	3.70814	1	44.5316	43.7835	180	3.14159	30.4502		6.85453	0
22824	Wed Mar 22 12:21:45 2017_x000D_	28.3299	69.7999	209.893	3.66332	1	44.5316	43.7835	180	3.14159	30.6488		13.7064	58.9835
22825	Wed Mar 22 12:21:45 2017_x000D_	27.9286	70.0183	209.893	3.66332	1	42.7475	44.6097	169.881	2.96498	29.4142		13.7105	0
22826	Wed Mar 22 12:21:45 2017_x000D_	27.5272	70.2368	209.893	3.66332	1	42.7475	44.6097	169.881	2.96498	29.8061		20.5705	0
22827	Wed Mar 22 12:21:45 2017_x000D_	26.925	70.5647	212.459	3.70811	1	42.7475	44.6097	169.881	2.96498	30.3976		13.7172	0
22828	Wed Mar 22 12:21:45 2017_x000D_	26.5234	70.7833	212.459	3.7081	1	42.7475	44.6097	169.881	2.96498	30.7941		22.14	98.3807
22829	Wed Mar 22 12:21:45 2017_x000D_	25.9239	71.2137	212.459	3.70811	1	40.2486	46.7333	145.956	2.54742	28.3635		9.69384	0
22830	Wed Mar 22 12:21:45 2017_x000D_	25.6211	71.3265	216.495	3.77855	1	40.2486	46.7333	145.956	2.54742	28.6145		22.1501	0
22831	Wed Mar 22 12:21:45 2017_x000D_	25.0214	71.7572	216.495	3.77855	1	40.2486	46.7333	145.956	2.54742	29.2927		8.694	0
22832	Wed Mar 22 12:21:45 2017_x000D_	24.8236	71.969	216.496	3.77856	1	40.2486	46.7333	145.956	2.54742	29.5765		22.1592	0
22833	Wed Mar 22 12:21:45 2017_x000D_	24.2236	72.3998	216.495	3.77856	1	40.2486	46.7333	145.956	2.54742	30.2584		8.69824	65.5277
22834	Wed Mar 22 12:21:45 2017_x000D_	24.0257	72.6117	216.496	3.77857	1	38.6522	48.2241	136.007	2.37377	28.4375		6.86938	0
22835	Wed Mar 22 12:21:45 2017_x000D_	23.8246	72.7212	218.852	3.81968	1	38.6522	48.2241	136.007	2.37377	28.635		22.17	0
22836	Wed Mar 22 12:21:45 2017_x000D_	23.2243	73.1522	218.851	3.81968	1	38.6522	48.2241	136.007	2.37377	29.316		11.0838	0
22837	Wed Mar 22 12:21:45 2017_x000D_	22.9242	73.3677	220.636	3.85083	1	38.6522	48.2241	136.007	2.37377	29.6576		8.70043	51.6544
22838	Wed Mar 22 12:21:46 2017_x000D_	22.7263	73.5797	220.637	3.85083	1	37.2941	49.2825	145.628	2.54168	28.3297		19.7027	0
22839	Wed Mar 22 12:21:46 2017_x000D_	22.2279	74.0074	218.852	3.81968	1	37.2941	49.2825	145.628	2.54168	28.9536		11.0904	0
22840	Wed Mar 22 12:21:46 2017_x000D_	21.9276	74.223	220.636	3.85083	1	37.2941	49.2825	145.628	2.54168	29.2943		21.7647	0
22841	Wed Mar 22 12:21:46 2017_x000D_	21.4324	74.7532	216.498	3.77861	1	37.2941	49.2825	145.628	2.54168	30.0058		12.6823	33.0482
22842	Wed Mar 22 12:21:46 2017_x000D_	21.0262	74.8703	218.851	3.81967	1	36.3921	49.9149	155.232	2.70931	29.3067		8.70672	0
22843	Wed Mar 22 12:21:46 2017_x000D_	20.8281	75.0824	218.851	3.81968	1	36.3921	49.9149	155.232	2.70931	29.5912		19.7112	0
22844	Wed Mar 22 12:21:46 2017_x000D_	20.3295	75.5103	220.636	3.85082	1	36.3921	49.9149	155.232	2.70931	30.2181		11.1054	0
22845	Wed Mar 22 12:21:46 2017_x000D_	20.0288	75.7262	218.851	3.81967	1	36.3921	49.9149	155.232	2.70931	30.5611		15.4004	33.0482
22846	Wed Mar 22 12:21:46 2017_x000D_	19.629	76.0482	216.498	3.7786	1	35.4901	50.5473	135.591	2.36652	30.0312		11.1054	0
22847	Wed Mar 22 12:21:46 2017_x000D_	19.3283	76.2641	218.237	3.80895	1	35.4901	50.5473	135.591	2.36652	30.3736		17.9679	0
22848	Wed Mar 22 12:21:46 2017_x000D_	18.8258	76.59	218.85	3.81966	1	35.4901	50.5473	135.591	2.36652	30.918		6.89499	0
22849	Wed Mar 22 12:21:46 2017_x000D_	18.624	76.7	216.497	3.77858	1	35.4901	50.5473	135.591	2.36652	31.1196		8.71301	0
22850	Wed Mar 22 12:21:46 2017_x000D_	18.4257	76.9122	216.498	3.7786	1	35.4901	50.5473	135.591	2.36652	31.4054		8.71316	33.044
22851	Wed Mar 22 12:21:46 2017_x000D_	18.2275	77.1245	216.498	3.77861	1	34.5882	51.1796	152.434	2.66047	30.6726		13.79	0
22852	Wed Mar 22 12:21:46 2017_x000D_	17.8239	77.3445	216.497	3.77859	1	34.5882	51.1796	152.434	2.66047	31.0748		6.87719	0
22853	Wed Mar 22 12:21:46 2017_x000D_	17.7284	77.5529	218.237	3.80896	1	34.5882	51.1796	152.434	2.66047	31.3018		11.1228	0
22854	Wed Mar 22 12:21:46 2017_x000D_	17.4272	77.7691	216.499	3.77861	1	34.5882	51.1796	152.434	2.66047	31.6465		6.16633	33.0482
22855	Wed Mar 22 12:21:46 2017_x000D_	17.2218	77.7768	216.497	3.77859	1	33.6862	51.812	159.508	2.78394	30.7449		13.0812	0
22856	Wed Mar 22 12:21:46 2017_x000D_	16.9241	78.0954	212.473	3.70835	1	33.6862	51.812	159.508	2.78394	31.1735		6.89906	0
22857	Wed Mar 22 12:21:46 2017_x000D_	16.7222	78.2055	214.901	3.75073	1	33.6862	51.812	159.508	2.78394	31.3751		6.88743	0
22858	Wed Mar 22 12:21:46 2017_x000D_	16.6261	78.414	203.304	3.54833	1	33.6862	51.812	159.508	2.78394	31.6024		0.015	89.8717
22859	Wed Mar 22 12:21:47 2017_x000D_	16.6256	78.414	196.128	3.42308	1	31.2086	53.496	137.248	2.39543	28.8716		3.08645	0
22860	Wed Mar 22 12:21:47 2017_x000D_	16.7284	78.4099	191.091	3.33516	1	31.2086	53.496	137.248	2.39543	28.8163		0.0234307	0
22861	Wed Mar 22 12:21:47 2017_x000D_	16.7279	78.4093	173.223	3.02331	1	31.2086	53.496	137.248	2.39543	28.816		0.0108167	0
22862	Wed Mar 22 12:21:47 2017_x000D_	16.7277	78.409	167.469	2.92288	1	31.2086	53.496	137.248	2.39543	28.8159		3.04991	0
22863	Wed Mar 22 12:21:47 2017_x000D_	16.7313	78.5106	151.767	2.64883	1	31.2086	53.496	137.248	2.39543	28.9019		3.07989	71.439
22864	Wed Mar 22 12:21:47 2017_x000D_	16.6287	78.5142	145.358	2.53698	1	29.1869	54.7543	135.77	2.36964	26.8745		6.15048	0
22865	Wed Mar 22 12:21:47 2017_x000D_	16.6218	78.3093	137.205	2.39468	1	29.1869	54.7543	135.77	2.36964	26.6968		11.0859	0
22866	Wed Mar 22 12:21:47 2017_x000D_	16.3068	78.1161	126.682	2.21102	1	29.1869	54.7543	135.77	2.36964	26.6772		6.87775	0
22867	Wed Mar 22 12:21:47 2017_x000D_	16.1969	77.9149	121.204	2.11542	1	29.1869	54.7543	135.77	2.36964	26.5547		8.69319	46.7748
22868	Wed Mar 22 12:21:47 2017_x000D_	15.9843	77.718	116.092	2.02619	1	28.0474	55.8185	145.755	2.54391	25.0021		23.4199	0
22869	Wed Mar 22 12:21:47 2017_x000D_	15.6505	77.0123	112.338	1.96067	1	28.0474	55.8185	145.755	2.54391	24.5532		13.7653	0
22870	Wed Mar 22 12:21:47 2017_x000D_	15.4302	76.6098	112.34	1.9607	1	28.0474	55.8185	145.755	2.54391	24.3202		25.3893	0
22871	Wed Mar 22 12:21:47 2017_x000D_	15.1951	75.7968	112.337	1.96065	1	28.0474	55.8185	145.755	2.54391	23.7553		12.6963	77.1627
22872	Wed Mar 22 12:21:47 2017_x000D_	15.0777	75.3902	109.627	1.91335	1	26.6408	57.9719	97.6551	1.7044	20.907		25.4198	0
22873	Wed Mar 22 12:21:47 2017_x000D_	14.8424	74.5762	109.625	1.91332	1	26.6408	57.9719	97.6551	1.7044	20.3692		13.8056	0
22874	Wed Mar 22 12:21:47 2017_x000D_	14.6215	74.1725	109.627	1.91336	1	26.6408	57.9719	97.6551	1.7044	20.1723		19.5239	0
22875	Wed Mar 22 12:21:47 2017_x000D_	14.3931	73.5631	109.628	1.91336	1	26.6408	57.9719	97.6551	1.7044	19.8265		12.7388	0
22876	Wed Mar 22 12:21:47 2017_x000D_	14.2751	73.1552	112.332	1.96057	1	26.6408	57.9719	97.6551	1.7044	19.5817		11.1456	86.2496
22877	Wed Mar 22 12:21:47 2017_x000D_	14.0576	72.854	113.362	1.97855	1	25.0068	60.3374	118.452	2.06737	16.6298		9.27298	0
22878	Wed Mar 22 12:21:47 2017_x000D_	14.0465	72.5451	112.331	1.96055	1	25.0068	60.3374	118.452	2.06737	16.406		20.7654	0
22879	Wed Mar 22 12:21:47 2017_x000D_	13.7142	71.9379	114.946	2.00619	1	25.0068	60.3374	118.452	2.06737	16.1893		9.77317	0
22880	Wed Mar 22 12:21:47 2017_x000D_	13.6	71.6328	113.36	1.97851	1	25.0068	60.3374	118.452	2.06737	16.0531		19.5934	66.1383
22881	Wed Mar 22 12:21:48 2017_x000D_	13.3706	71.0213	118.676	2.07129	1	23.6205	62.0516	125.889	2.19718	13.6204		11.1763	0
22882	Wed Mar 22 12:21:48 2017_x000D_	13.1526	70.7192	120.009	2.09456	1	23.6205	62.0516	125.889	2.19718	13.5906		20.8013	0
22883	Wed Mar 22 12:21:48 2017_x000D_	12.82	70.1108	117.314	2.04752	1	23.6205	62.0516	125.889	2.19718	13.476		9.81811	0
22884	Wed Mar 22 12:21:48 2017_x000D_	12.705	69.8044	118.676	2.07129	1	23.6205	62.0516	125.889	2.19718	13.3886		11.1937	56.8817
22885	Wed Mar 22 12:21:48 2017_x000D_	12.4867	69.5018	120.008	2.09454	1	22.4623	63.5528	135	2.35619	11.6148		19.6359	0
22886	Wed Mar 22 12:21:48 2017_x000D_	12.257	68.8889	120.005	2.09448	1	22.4623	63.5528	135	2.35619	11.5162		11.2185	0
22887	Wed Mar 22 12:21:48 2017_x000D_	12.0384	68.5855	118.676	2.07129	1	22.4623	63.5528	135	2.35619	11.5752		20.8605	0
22888	Wed Mar 22 12:21:48 2017_x000D_	11.7048	67.9754	116.078	2.02594	1	22.4623	63.5528	135	2.35619	11.6311		6.96133	38.5423
22889	Wed Mar 22 12:21:48 2017_x000D_	11.5933	67.7719	118.676	2.07129	1	21.7597	64.6284	125.505	2.19048	10.6413		6.95557	0
22890	Wed Mar 22 12:21:48 2017_x000D_	11.4822	67.5684	116.079	2.02595	1	21.7597	64.6284	125.505	2.19048	10.6897		19.6826	0
22891	Wed Mar 22 12:21:48 2017_x000D_	11.2518	66.9541	116.077	2.02592	1	21.7597	64.6284	125.505	2.19048	10.7622		8.82384	0
22892	Wed Mar 22 12:21:48 2017_x000D_	11.0366	66.7536	116.08	2.02598	1	21.7597	64.6284	125.505	2.19048	10.9317		16.7748	0
22893	Wed Mar 22 12:21:48 2017_x000D_	10.8098	66.2425	117.315	2.04753	1	21.7597	64.6284	125.505	2.19048	11.0682		9.85779	33.0532
22894	Wed Mar 22 12:21:48 2017_x000D_	10.6945	65.9348	113.373	1.97874	1	21.0669	65.4851	117.566	2.05192	10.3821		6.97999	0
22895	Wed Mar 22 12:21:48 2017_x000D_	10.5828	65.7307	116.079	2.02595	1	21.0669	65.4851	117.566	2.05192	10.487		13.9612	0
22896	Wed Mar 22 12:21:48 2017_x000D_	10.3595	65.3224	116.079	2.02597	1	21.0669	65.4851	117.566	2.05192	10.7086		3.10709	0
22897	Wed Mar 22 12:21:48 2017_x000D_	10.3557	65.2189	117.312	2.04749	1	21.0669	65.4851	117.566	2.05192	10.7145		15.6356	23.8299
22898	Wed Mar 22 12:21:48 2017_x000D_	10.0284	64.8133	112.356	1.96098	1	20.6019	66.1291	122.456	2.13727	10.6551		12.8626	0
22899	Wed Mar 22 12:21:48 2017_x000D_	9.90903	64.4015	109.662	1.91397	1	20.6019	66.1291	122.456	2.13727	10.8315		15.9084	0
22900	Wed Mar 22 12:21:48 2017_x000D_	9.78596	63.8857	100.679	1.75718	1	20.6019	66.1291	122.456	2.13727	11.0461		3.11397	0
22901	Wed Mar 22 12:21:48 2017_x000D_	9.68222	63.8892	92.1445	1.60822	1	20.6019	66.1291	122.456	2.13727	11.147		3.10091	18.6913
22902	Wed Mar 22 12:21:49 2017_x000D_	9.67859	63.7859	80.2167	1.40004	1	20.1465	66.5543	135	2.35619	10.8278		0.00618466	0
22903	Wed Mar 22 12:21:49 2017_x000D_	9.67864	63.7861	74.5504	1.30115	1	20.1465	66.5543	135	2.35619	10.8277		4.41856	0
22904	Wed Mar 22 12:21:49 2017_x000D_	9.57828	63.8939	57.4516	1.00272	1	20.1465	66.5543	135	2.35619	10.8979		3.10477	0
22905	Wed Mar 22 12:21:49 2017_x000D_	9.57391	63.7905	42.7659	0.746406	1	20.1465	66.5543	135	2.35619	10.9279		4.38899	54.1694
22906	Wed Mar 22 12:21:49 2017_x000D_	9.67379	63.6836	33.7991	0.589906	1	18.3831	66.9426	180	3.14159	9.29909		3.11362	0
22907	Wed Mar 22 12:21:49 2017_x000D_	9.66953	63.5799	28.3284	0.494425	1	18.3831	66.9426	180	3.14159	9.33992		6.23816	0
22908	Wed Mar 22 12:21:49 2017_x000D_	9.87737	63.5735	17.2491	0.301053	1	18.3831	66.9426	180	3.14159	9.14868		4.39292	0
22909	Wed Mar 22 12:21:49 2017_x000D_	9.97712	63.4663	7.72119	0.13476	1	18.3831	66.9426	180	3.14159	9.09644		6.23935	0
22910	Wed Mar 22 12:21:49 2017_x000D_	10.185	63.4599	1.71721	0.0299709	1	18.3831	66.9426	180	3.14159	8.90719		9.88161	45.8073
22911	Wed Mar 22 12:21:49 2017_x000D_	10.5006	63.5542	-1.13717	-0.0198473	1	16.8568	66.8994	180	3.14159	7.18273		9.37015	0
22912	Wed Mar 22 12:21:49 2017_x000D_	10.8128	63.5449	-1.28773	-0.0224752	1	16.8568	66.8994	180	3.14159	6.9125		28.0685	0
22913	Wed Mar 22 12:21:49 2017_x000D_	11.748	63.517	4.58142	0.0799609	1	16.8568	66.8994	180	3.14159	6.12703		12.4646	0
22914	Wed Mar 22 12:21:49 2017_x000D_	12.1633	63.5045	4.58201	0.0799712	1	16.8568	66.8994	180	3.14159	5.79261		21.8166	46.3865
22915	Wed Mar 22 12:21:49 2017_x000D_	12.8902	63.4829	10.6999	0.186749	1	15.3206	67.0751	180	3.14159	4.33714		12.8183	0
22916	Wed Mar 22 12:21:49 2017_x000D_	13.3014	63.3668	13.6214	0.237739	1	15.3206	67.0751	180	3.14159	4.2224		22.6262	0
22917	Wed Mar 22 12:21:49 2017_x000D_	14.02	63.1378	20.1888	0.35236	1	15.3206	67.0751	180	3.14159	4.14655		9.32517	0
22918	Wed Mar 22 12:21:49 2017_x000D_	14.3307	63.1285	19.2778	0.336462	1	15.3206	67.0751	180	3.14159	4.06885		13.8739	6.54556
22919	Wed Mar 22 12:21:49 2017_x000D_	14.7377	62.9089	19.2763	0.336435	1	15.1025	67.069	180	3.14159	4.17606		9.81868	0
22920	Wed Mar 22 12:21:49 2017_x000D_	15.0449	62.796	23.0177	0.401734	1	15.1025	67.069	180	3.14159	4.27339		22.5806	0
22921	Wed Mar 22 12:21:49 2017_x000D_	15.762	62.5673	21.9884	0.38377	1	15.1025	67.069	180	3.14159	4.54975		11.1793	0
22922	Wed Mar 22 12:21:49 2017_x000D_	16.0653	62.3508	23.0174	0.40173	1	15.1025	67.069	180	3.14159	4.81543		22.5616	0
22923	Wed Mar 22 12:21:50 2017_x000D_	16.7818	62.1223	21.9878	0.383759	1	15.1025	67.069	180	3.14159	5.22397		11.1709	9.20038
22924	Wed Mar 22 12:21:50 2017_x000D_	17.0849	61.906	23.0172	0.401726	1	15.311	67.2939	183.615	3.20468	5.67241		22.5455	0
22925	Wed Mar 22 12:21:50 2017_x000D_	17.8009	61.6777	21.9871	0.383748	1	15.311	67.2939	183.615	3.20468	6.1434		6.9197	0
22926	Wed Mar 22 12:21:50 2017_x000D_	18.0038	61.568	19.2723	0.336366	1	15.311	67.2939	183.615	3.20468	6.32749		19.5738	0
22927	Wed Mar 22 12:21:50 2017_x000D_	18.6162	61.3429	19.2721	0.336362	1	15.311	67.2939	183.615	3.20468	6.80726		0	0
22928	Wed Mar 22 12:21:50 2017_x000D_	18.6162	61.3429	19.2721	0.336362	1	15.311	67.2939	184.952	3.22803	6.80726		25.5121	0
22929	Wed Mar 22 12:21:50 2017_x000D_	19.4346	61.1118	19.2732	0.336381	1	15.311	67.2939	184.952	3.22803	7.43118		19.552	0
22930	Wed Mar 22 12:21:50 2017_x000D_	20.0463	60.8869	19.273	0.336377	1	15.311	67.2939	184.952	3.22803	7.96698		9.77971	0
22931	Wed Mar 22 12:21:50 2017_x000D_	20.3523	60.7745	23.0217	0.401805	1	15.311	67.2939	184.952	3.22803	8.24119		9.76282	6.57032
22932	Wed Mar 22 12:21:50 2017_x000D_	20.6577	60.6621	19.2727	0.336373	1	15.3206	67.0751	213.256	3.72201	8.34333		19.5359	0
22933	Wed Mar 22 12:21:50 2017_x000D_	21.2689	60.4374	19.2725	0.336369	1	15.3206	67.0751	213.256	3.72201	8.91299		12.728	0
22934	Wed Mar 22 12:21:50 2017_x000D_	21.6772	60.3221	16.4719	0.287489	1	15.3206	67.0751	213.256	3.72201	9.27412		20.7065	0
22935	Wed Mar 22 12:21:50 2017_x000D_	22.2845	59.9941	19.2708	0.336338	1	15.3206	67.0751	213.256	3.72201	9.93159		12.3499	39.8659
22936	Wed Mar 22 12:21:50 2017_x000D_	22.696	59.9825	19.2734	0.336385	1	15.1598	65.756	263.377	4.5968	9.49356		13.7937	0
22937	Wed Mar 22 12:21:50 2017_x000D_	23.1005	59.7639	19.2719	0.336358	1	15.1598	65.756	263.377	4.5968	9.94786		19.4979	0
22938	Wed Mar 22 12:21:50 2017_x000D_	23.7105	59.5396	19.2716	0.336353	1	15.1598	65.756	263.377	4.5968	10.5716		12.3319	0
22939	Wed Mar 22 12:21:50 2017_x000D_	24.1214	59.528	19.2743	0.3364	1	15.1598	65.756	263.377	4.5968	10.9132		19.4818	0
22940	Wed Mar 22 12:21:50 2017_x000D_	24.7309	59.3039	19.2741	0.336396	1	15.1598	65.756	263.377	4.5968	11.5428		6.88618	60.3993
22941	Wed Mar 22 12:21:50 2017_x000D_	24.9328	59.1947	16.4683	0.287426	1	14.8095	63.7734	264.004	4.60773	11.1106		12.6951	0
22942	Wed Mar 22 12:21:50 2017_x000D_	25.3401	59.0799	19.2738	0.336392	1	14.8095	63.7734	264.004	4.60773	11.5292		18.7131	0
22943	Wed Mar 22 12:21:50 2017_x000D_	25.9521	58.9593	16.4698	0.287452	1	14.8095	63.7734	264.004	4.60773	12.1381		8.72573	0
22944	Wed Mar 22 12:21:50 2017_x000D_	26.1507	58.7468	16.4664	0.287393	1	14.8095	63.7734	264.004	4.60773	12.4052		9.22253	59.1863
22945	Wed Mar 22 12:21:51 2017_x000D_	26.458	58.7383	15.7546	0.274969	1	14.8955	61.8024	264.004	4.60773	11.9616		16.5662	0
22946	Wed Mar 22 12:21:51 2017_x000D_	26.9641	58.5174	16.4667	0.287398	1	14.8955	61.8024	264.004	4.60773	12.5077		9.21653	0
22947	Wed Mar 22 12:21:51 2017_x000D_	27.2712	58.5089	15.7546	0.274969	1	14.8955	61.8024	264.004	4.60773	12.8064		16.5568	0
22948	Wed Mar 22 12:21:51 2017_x000D_	27.777	58.2881	16.4669	0.287401	1	14.8955	61.8024	264.004	4.60773	13.3523		6.1433	52.6311
22949	Wed Mar 22 12:21:51 2017_x000D_	27.9817	58.2825	16.4681	0.287423	1	14.972	60.0497	264.004	4.60773	13.1292		13.7441	0
22950	Wed Mar 22 12:21:51 2017_x000D_	28.3847	58.0646	16.4659	0.287385	1	14.972	60.0497	264.004	4.60773	13.5588		6.1403	0
22951	Wed Mar 22 12:21:51 2017_x000D_	28.5893	58.059	16.4671	0.287405	1	14.972	60.0497	264.004	4.60773	13.762		12.2747	0
22952	Wed Mar 22 12:21:51 2017_x000D_	28.9983	58.0477	16.4695	0.287448	1	14.972	60.0497	264.004	4.60773	14.1685		4.35944	112.961
22953	Wed Mar 22 12:21:51 2017_x000D_	29.0977	57.9417	20.1955	0.352479	1	16.4351	56.5802	291.84	5.09357	12.7356		6.87134	0
22954	Wed Mar 22 12:21:51 2017_x000D_	29.2992	57.8328	23.037	0.402071	1	16.4351	56.5802	291.84	5.09357	12.9249		9.20737	0
22955	Wed Mar 22 12:21:51 2017_x000D_	29.606	57.8245	29.7424	0.519103	1	16.4351	56.5802	291.84	5.09357	13.2295		3.05807	0
22956	Wed Mar 22 12:21:51 2017_x000D_	29.5041	57.8272	36.3976	0.635258	1	16.4351	56.5802	291.84	5.09357	13.1284		0.0134164	0
22957	Wed Mar 22 12:21:51 2017_x000D_	29.5045	57.827	44.8046	0.781988	1	16.4351	56.5802	291.84	5.09357	13.1287		4.34057	95.4855
22958	Wed Mar 22 12:21:51 2017_x000D_	29.4057	57.9327	57.4247	1.00225	1	18.2972	53.9989	284.692	4.96881	11.7845		3.09149	0
22959	Wed Mar 22 12:21:51 2017_x000D_	29.4089	58.0357	64.0165	1.1173	1	18.2972	53.9989	284.692	4.96881	11.8223		6.17671	0
22960	Wed Mar 22 12:21:51 2017_x000D_	29.415	58.2415	77.0892	1.34546	1	18.2972	53.9989	284.692	4.96881	11.8998		3.06441	0
22961	Wed Mar 22 12:21:51 2017_x000D_	29.5171	58.2384	85.745	1.49653	1	18.2972	53.9989	284.692	4.96881	11.9941		4.37949	44.4097
22962	Wed Mar 22 12:21:51 2017_x000D_	29.4116	58.1375	94.5294	1.64985	1	19.0102	52.7016	284.692	4.96881	11.7362		6.90447	0
22963	Wed Mar 22 12:21:51 2017_x000D_	29.5071	57.9281	109.939	1.9188	1	19.0102	52.7016	284.692	4.96881	11.7261		6.20397	0
22964	Wed Mar 22 12:21:51 2017_x000D_	29.5007	57.7214	115.413	2.01435	1	19.0102	52.7016	284.692	4.96881	11.6297		8.74676	0
22965	Wed Mar 22 12:21:51 2017_x000D_	29.2895	57.5204	128.232	2.23806	1	19.0102	52.7016	284.692	4.96881	11.3527		9.79863	51.723
22966	Wed Mar 22 12:21:52 2017_x000D_	29.178	57.2134	132.253	2.30825	1	20.1599	51.4168	284.692	4.96881	10.7204		13.1092	0
22967	Wed Mar 22 12:21:52 2017_x000D_	28.8618	56.9118	136.325	2.37931	1	20.1599	51.4168	284.692	4.96881	10.2917		13.1177	0
22968	Wed Mar 22 12:21:52 2017_x000D_	28.5454	56.61	140.4	2.45044	1	20.1599	51.4168	284.692	4.96881	9.86336		11.1207	0
22969	Wed Mar 22 12:21:52 2017_x000D_	28.2324	56.4114	138.442	2.41626	1	20.1599	51.4168	284.692	4.96881	9.4927		26.2669	0
22970	Wed Mar 22 12:21:52 2017_x000D_	27.5991	55.8068	138.441	2.41624	1	20.1599	51.4168	284.692	4.96881	8.63793		11.1541	38.6265
22971	Wed Mar 22 12:21:52 2017_x000D_	27.2851	55.6077	140.401	2.45046	1	20.8635	50.3385	315.591	5.50811	8.30671		11.1449	0
22972	Wed Mar 22 12:21:52 2017_x000D_	26.9714	55.4087	138.445	2.41632	1	20.8635	50.3385	315.591	5.50811	7.9381		24.252	0
22973	Wed Mar 22 12:21:52 2017_x000D_	26.4392	54.8002	140.398	2.45041	1	20.8635	50.3385	315.591	5.50811	7.14109		19.8493	0
22974	Wed Mar 22 12:21:52 2017_x000D_	25.9133	54.3987	138.443	2.41629	1	20.8635	50.3385	315.591	5.50811	6.47964		11.2278	103.484
22975	Wed Mar 22 12:21:52 2017_x000D_	25.6981	54.0925	136.33	2.37941	1	23.1638	47.768	284.692	4.96881	6.81337		11.1764	0
22976	Wed Mar 22 12:21:52 2017_x000D_	25.3836	53.8928	134.225	2.34266	1	23.1638	47.768	284.692	4.96881	6.51465		21.9915	0
22977	Wed Mar 22 12:21:52 2017_x000D_	24.8532	53.3868	138.441	2.41625	1	23.1638	47.768	284.692	4.96881	5.86728		8.80376	0
22978	Wed Mar 22 12:21:52 2017_x000D_	24.6409	53.1842	138.441	2.41624	1	23.1638	47.768	284.692	4.96881	5.614		11.2511	47.794
22979	Wed Mar 22 12:21:52 2017_x000D_	24.4252	52.8774	136.33	2.37941	1	24.0959	46.476	315	5.49779	6.40986		22.0317	0
22980	Wed Mar 22 12:21:52 2017_x000D_	23.8939	52.3704	140.389	2.45025	1	24.0959	46.476	315	5.49779	5.89786		11.213	0
22981	Wed Mar 22 12:21:52 2017_x000D_	23.5784	52.17	138.439	2.41621	1	24.0959	46.476	315	5.49779	5.71747		19.9627	0
22982	Wed Mar 22 12:21:52 2017_x000D_	23.0495	51.7662	140.392	2.4503	1	24.0959	46.476	315	5.49779	5.3927		15.5836	62.5364
22983	Wed Mar 22 12:21:52 2017_x000D_	22.627	51.464	142.633	2.48942	1	25.2661	44.7509	315	5.49779	7.21322		8.8377	0
22984	Wed Mar 22 12:21:52 2017_x000D_	22.4139	51.2606	142.632	2.4894	1	25.2661	44.7509	315	5.49779	7.10713		17.6818	0
22985	Wed Mar 22 12:21:52 2017_x000D_	21.9875	50.8537	142.63	2.48936	1	25.2661	44.7509	315	5.49779	6.92773		22.5099	0
22986	Wed Mar 22 12:21:52 2017_x000D_	21.3542	50.4513	142.632	2.4894	1	25.2661	44.7509	315	5.49779	6.91358		11.2721	0
22987	Wed Mar 22 12:21:53 2017_x000D_	21.037	50.2499	144.411	2.52044	1	25.2661	44.7509	315	5.49779	6.93717		11.262	38.6589
22988	Wed Mar 22 12:21:53 2017_x000D_	20.7202	50.0485	142.634	2.48944	1	25.9703	43.6717	298.452	5.20896	8.25997		11.3204	0
22989	Wed Mar 22 12:21:53 2017_x000D_	20.5029	49.74	140.394	2.45033	1	25.9703	43.6717	298.452	5.20896	8.16803		22.5665	0
22990	Wed Mar 22 12:21:53 2017_x000D_	19.868	49.3366	140.397	2.4504	1	25.9703	43.6717	298.452	5.20896	8.32641		8.8738	0
22991	Wed Mar 22 12:21:53 2017_x000D_	19.654	49.1324	140.397	2.45038	1	25.9703	43.6717	298.452	5.20896	8.34954		20.0756	33.153
22992	Wed Mar 22 12:21:53 2017_x000D_	19.1222	48.7262	138.453	2.41645	1	26.6648	42.8121	315	5.49779	9.58475		8.88869	0
22993	Wed Mar 22 12:21:53 2017_x000D_	18.9078	48.5217	138.452	2.41644	1	26.6648	42.8121	315	5.49779	9.63175		17.7816	0
22994	Wed Mar 22 12:21:53 2017_x000D_	18.4789	48.1126	138.451	2.41643	1	26.6648	42.8121	315	5.49779	9.75214		14.0165	0
22995	Wed Mar 22 12:21:53 2017_x000D_	18.0567	47.9125	138.456	2.41651	1	26.6648	42.8121	315	5.49779	10.0057		11.3671	47.824
22996	Wed Mar 22 12:21:53 2017_x000D_	17.8384	47.6028	136.357	2.37987	1	27.5975	41.5193	277.871	4.84977	11.5		8.90783	0
22997	Wed Mar 22 12:21:53 2017_x000D_	17.6235	47.3979	136.357	2.37987	1	27.5975	41.5193	277.871	4.84977	11.5775		17.8198	0
22998	Wed Mar 22 12:21:53 2017_x000D_	17.1937	46.9879	136.357	2.37987	1	27.5975	41.5193	277.871	4.84977	11.7535		15.7726	0
22999	Wed Mar 22 12:21:53 2017_x000D_	16.8676	46.5755	134.261	2.34329	1	27.5975	41.5193	277.871	4.84977	11.8615		8.92262	0
23000	Wed Mar 22 12:21:53 2017_x000D_	16.6524	46.3702	134.261	2.3433	1	27.5975	41.5193	277.871	4.84977	11.9719		8.92262	81.9296
23001	Wed Mar 22 12:21:53 2017_x000D_	16.4372	46.1649	134.262	2.34331	1	28.3712	38.9002	279.321	4.87508	13.9713		8.92904	0
23002	Wed Mar 22 12:21:53 2017_x000D_	16.2218	45.9595	134.262	2.34331	1	28.3712	38.9002	279.321	4.87508	14.0514		8.93111	0
23003	Wed Mar 22 12:21:53 2017_x000D_	16.0064	45.754	134.262	2.34332	1	28.3712	38.9002	279.321	4.87508	14.1373		8.93752	0
23004	Wed Mar 22 12:21:53 2017_x000D_	15.7908	45.5484	134.263	2.34333	1	28.3712	38.9002	279.321	4.87508	14.229		4.46886	40.2708
23005	Wed Mar 22 12:21:53 2017_x000D_	15.6829	45.4457	138.446	2.41634	1	28.649	37.5869	278.796	4.8659	15.1618		3.15795	0
23006	Wed Mar 22 12:21:53 2017_x000D_	15.6792	45.3405	136.351	2.37978	1	28.649	37.5869	278.796	4.8659	15.1107		7.03574	0
23007	Wed Mar 22 12:21:53 2017_x000D_	15.4673	45.24	138.446	2.41633	1	28.649	37.5869	278.796	4.8659	15.2423		8.94393	0
23008	Wed Mar 22 12:21:53 2017_x000D_	15.2515	45.0343	138.445	2.41633	1	28.649	37.5869	278.796	4.8659	15.3283		4.47281	6.60668
23009	Wed Mar 22 12:21:54 2017_x000D_	15.1438	44.9312	134.264	2.34335	1	28.6589	37.3669	278.796	4.8659	15.4879		0.0108167	0
23010	Wed Mar 22 12:21:54 2017_x000D_	15.1441	44.931	126.026	2.19956	1	28.6589	37.3669	278.796	4.8659	15.4876		6.30757	0
23011	Wed Mar 22 12:21:54 2017_x000D_	15.1521	45.1411	112.988	1.972	1	28.6589	37.3669	278.796	4.8659	15.5843		4.48159	0
23012	Wed Mar 22 12:21:54 2017_x000D_	15.2603	45.2441	103.761	1.81097	1	28.6589	37.3669	278.796	4.8659	15.5426		3.15517	0
23013	Wed Mar 22 12:21:54 2017_x000D_	15.2642	45.3492	97.6592	1.70447	1	28.6589	37.3669	278.796	4.8659	15.5928		4.41545	0
23014	Wed Mar 22 12:21:54 2017_x000D_	15.1641	45.4571	83.088	1.45016	1	28.6589	37.3669	278.796	4.8659	15.7341		3.12383	0
23015	Wed Mar 22 12:21:54 2017_x000D_	15.06	45.4595	74.5465	1.30108	1	28.6589	37.3669	278.796	4.8659	15.8247		3.16395	0
23016	Wed Mar 22 12:21:54 2017_x000D_	15.0637	45.5649	68.0891	1.18838	1	28.6589	37.3669	278.796	4.8659	15.8757		3.1343	0
23017	Wed Mar 22 12:21:54 2017_x000D_	15.0597	45.4605	53.2643	0.929638	1	28.6589	37.3669	278.796	4.8659	15.8254		4.40403	92.8547
23018	Wed Mar 22 12:21:54 2017_x000D_	15.1601	45.3534	48.9909	0.855053	1	29.0159	34.2924	278.796	4.8659	17.7293		4.3935	0
23019	Wed Mar 22 12:21:54 2017_x000D_	15.2602	45.2465	36.1856	0.631558	1	29.0159	34.2924	278.796	4.8659	17.5844		4.40198	0
23020	Wed Mar 22 12:21:54 2017_x000D_	15.3605	45.1394	32.0751	0.559817	1	29.0159	34.2924	278.796	4.8659	17.4392		16.7605	0
23021	Wed Mar 22 12:21:54 2017_x000D_	15.8737	44.9186	25.4642	0.444434	1	29.0159	34.2924	278.796	4.8659	16.9007		13.9179	19.8352
23022	Wed Mar 22 12:21:54 2017_x000D_	16.2829	44.7	25.4639	0.444428	1	29.0457	33.6319	278.796	4.8659	16.8935		13.9138	0
23023	Wed Mar 22 12:21:54 2017_x000D_	16.692	44.4815	25.4635	0.444422	1	29.0457	33.6319	278.796	4.8659	16.4416		13.9112	0
23024	Wed Mar 22 12:21:54 2017_x000D_	17.101	44.263	25.4631	0.444415	1	29.0457	33.6319	278.796	4.8659	15.9905		26.5765	0
23025	Wed Mar 22 12:21:54 2017_x000D_	17.9224	43.9312	28.1118	0.490643	1	29.0457	33.6319	278.796	4.8659	15.1593		6.94695	59.523
23026	Wed Mar 22 12:21:54 2017_x000D_	18.1266	43.822	25.4639	0.444429	1	29.1348	31.6498	278.816	4.86625	16.4117		27.7941	0
23027	Wed Mar 22 12:21:54 2017_x000D_	18.9438	43.3855	25.4631	0.444416	1	29.1348	31.6498	278.816	4.86625	15.5429		6.94412	0
23028	Wed Mar 22 12:21:54 2017_x000D_	19.148	43.2765	28.1117	0.490643	1	29.1348	31.6498	278.816	4.86625	15.327		23.6538	0
23029	Wed Mar 22 12:21:54 2017_x000D_	19.8644	42.9472	26.7241	0.466423	1	29.1348	31.6498	278.816	4.86625	14.6141		9.81609	0
23030	Wed Mar 22 12:21:55 2017_x000D_	20.1722	42.8362	28.1133	0.49067	1	29.1348	31.6498	278.816	4.86625	14.334		13.1932	33.8152
23031	Wed Mar 22 12:21:55 2017_x000D_	20.4728	42.5152	24.3114	0.424313	1	29.403	30.555	279.321	4.87508	14.9263		19.6255	0
23032	Wed Mar 22 12:21:55 2017_x000D_	21.0882	42.2933	24.3123	0.42433	1	29.403	30.555	279.321	4.87508	14.3848		9.81327	0
23033	Wed Mar 22 12:21:55 2017_x000D_	21.3959	42.1823	22.7003	0.396195	1	29.403	30.555	279.321	4.87508	14.1176		19.6104	0
23034	Wed Mar 22 12:21:55 2017_x000D_	22.0108	41.9605	22.7009	0.396206	1	29.403	30.555	279.321	4.87508	13.5915		11.1818	13.2343
23035	Wed Mar 22 12:21:55 2017_x000D_	22.3147	41.7447	21.6543	0.377939	1	29.4228	30.1143	279.321	4.87508	13.6305		22.5661	0
23036	Wed Mar 22 12:21:55 2017_x000D_	23.0329	41.5211	22.7007	0.396202	1	29.4228	30.1143	279.321	4.87508	13.0746		11.171	0
23037	Wed Mar 22 12:21:55 2017_x000D_	23.3365	41.3055	21.6537	0.377928	1	29.4228	30.1143	279.321	4.87508	12.7392		9.80277	0
23038	Wed Mar 22 12:21:55 2017_x000D_	23.6439	41.1947	25.4639	0.444429	1	29.4228	30.1143	279.321	4.87508	12.4968		13.8468	92.9939
23039	Wed Mar 22 12:21:55 2017_x000D_	24.051	40.9772	25.4635	0.444422	1	29.7804	27.0352	279.321	4.87508	15.0733		19.5743	0
23040	Wed Mar 22 12:21:55 2017_x000D_	24.6648	40.7559	25.4646	0.444441	1	29.7804	27.0352	279.321	4.87508	14.6433		9.77533	0
23041	Wed Mar 22 12:21:55 2017_x000D_	24.9713	40.6453	21.6535	0.377925	1	29.7804	27.0352	279.321	4.87508	14.4348		23.5557	0
23042	Wed Mar 22 12:21:55 2017_x000D_	25.6847	40.3173	19.8266	0.34604	1	29.7804	27.0352	279.321	4.87508	13.8992		9.77432	14.6956
23043	Wed Mar 22 12:21:55 2017_x000D_	25.9912	40.2068	21.6529	0.377915	1	29.5816	26.5875	250.164	4.36618	14.0846		20.736	0
23044	Wed Mar 22 12:21:55 2017_x000D_	26.6008	39.881	18.8965	0.329805	1	29.5816	26.5875	250.164	4.36618	13.6236		12.38	0
23045	Wed Mar 22 12:21:55 2017_x000D_	27.0134	39.8735	18.8992	0.329853	1	29.5816	26.5875	250.164	4.36618	13.5319		19.5297	0
23046	Wed Mar 22 12:21:55 2017_x000D_	27.6258	39.6527	18.8989	0.329848	1	29.5816	26.5875	250.164	4.36618	13.2108		13.8106	0
23047	Wed Mar 22 12:21:55 2017_x000D_	28.0318	39.4357	18.8974	0.329821	1	29.5816	26.5875	250.164	4.36618	12.9413		6.184	56.265
23048	Wed Mar 22 12:21:55 2017_x000D_	28.2379	39.432	18.8987	0.329844	1	29.0048	24.8029	244.878	4.27393	14.6492		19.5107	0
23049	Wed Mar 22 12:21:55 2017_x000D_	28.8497	39.2114	18.8985	0.329841	1	29.0048	24.8029	244.878	4.27393	14.4093		6.89595	0
23050	Wed Mar 22 12:21:55 2017_x000D_	29.0524	39.103	16.0558	0.280226	1	29.0048	24.8029	244.878	4.27393	14.3002		18.7619	0
23051	Wed Mar 22 12:21:56 2017_x000D_	29.667	38.9873	18.8996	0.32986	1	29.0048	24.8029	244.878	4.27393	14.1998		6.17194	38.3054
23052	Wed Mar 22 12:21:56 2017_x000D_	29.8727	38.9837	18.901	0.329884	1	28.3981	23.6794	251.488	4.38929	15.3752		8.76142	0
23053	Wed Mar 22 12:21:56 2017_x000D_	30.0724	38.7706	18.898	0.329833	1	28.3981	23.6794	251.488	4.38929	15.1838		12.7036	0
23054	Wed Mar 22 12:21:56 2017_x000D_	30.4808	38.6587	21.6572	0.37799	1	28.3981	23.6794	251.488	4.38929	15.1234		6.89066	0
23055	Wed Mar 22 12:21:56 2017_x000D_	30.6833	38.5503	18.8978	0.329829	1	28.3981	23.6794	251.488	4.38929	15.0455		6.89047	33.8683
23056	Wed Mar 22 12:21:56 2017_x000D_	30.8859	38.4421	21.6562	0.377972	1	28.6664	22.5828	315	5.49779	16.0139		9.74485	0
23057	Wed Mar 22 12:21:56 2017_x000D_	31.1915	38.332	25.4756	0.444634	1	28.6664	22.5828	315	5.49779	15.9503		6.16595	0
23058	Wed Mar 22 12:21:56 2017_x000D_	31.397	38.3284	25.4772	0.44466	1	28.6664	22.5828	315	5.49779	15.9806		16.5848	0
23059	Wed Mar 22 12:21:56 2017_x000D_	31.9049	38.1101	32.1145	0.560504	1	28.6664	22.5828	315	5.49779	15.8614		8.76347	0
23060	Wed Mar 22 12:21:56 2017_x000D_	32.1047	37.897	40.4511	0.706004	1	28.6664	22.5828	315	5.49779	15.6954		3.09664	46.9775
23061	Wed Mar 22 12:21:56 2017_x000D_	32.2079	37.8949	55.0707	0.961164	1	29.8101	21.5132	315	5.49779	16.5563		3.13338	0
23062	Wed Mar 22 12:21:56 2017_x000D_	32.211	37.9993	61.4901	1.07321	1	29.8101	21.5132	315	5.49779	16.66		6.2575	0
23063	Wed Mar 22 12:21:56 2017_x000D_	32.2169	38.2078	79.9325	1.39509	1	29.8101	21.5132	315	5.49779	16.8672		3.08433	0
23064	Wed Mar 22 12:21:56 2017_x000D_	32.1141	38.2093	88.6673	1.54754	1	29.8101	21.5132	315	5.49779	16.8543		3.07265	28.1889
23065	Wed Mar 22 12:21:56 2017_x000D_	32.2165	38.2072	97.5064	1.70181	1	30.4963	20.8713	315	5.49779	17.421		6.27533	0
23066	Wed Mar 22 12:21:56 2017_x000D_	32.2222	38.4163	103.259	1.8022	1	30.4963	20.8713	315	5.49779	17.6297		3.06053	0
23067	Wed Mar 22 12:21:56 2017_x000D_	32.3242	38.4144	118.919	2.07554	1	30.4963	20.8713	315	5.49779	17.6381		3.14197	0
23068	Wed Mar 22 12:21:56 2017_x000D_	32.3268	38.5191	125.41	2.18882	1	30.4963	20.8713	315	5.49779	17.7425		4.35753	18.7927
23069	Wed Mar 22 12:21:56 2017_x000D_	32.426	38.413	137.847	2.40588	1	30.9538	20.4434	324.689	5.66689	18.0298		6.95295	0
23070	Wed Mar 22 12:21:56 2017_x000D_	32.2174	38.312	143.814	2.51002	1	30.9538	20.4434	324.689	5.66689	17.9132		8.8384	0
23071	Wed Mar 22 12:21:56 2017_x000D_	32.006	38.1068	156.714	2.73518	1	30.9538	20.4434	324.689	5.66689	17.6947		6.94485	0
23072	Wed Mar 22 12:21:56 2017_x000D_	31.7977	38.0058	159.441	2.78277	1	30.9538	20.4434	324.689	5.66689	17.5827		4.42762	33.1708
23073	Wed Mar 22 12:21:57 2017_x000D_	31.6919	37.9029	163.194	2.84826	1	31.8589	19.8083	355.5	6.20465	18.0954		18.7977	0
23074	Wed Mar 22 12:21:57 2017_x000D_	31.0724	37.8089	166.006	2.89736	1	31.8589	19.8083	355.5	6.20465	18.0178		11.2434	0
23075	Wed Mar 22 12:21:57 2017_x000D_	30.7582	37.6046	165.213	2.88352	1	31.8589	19.8083	355.5	6.20465	17.8303		18.8237	0
23076	Wed Mar 22 12:21:57 2017_x000D_	30.1379	37.5101	162.279	2.83231	1	31.8589	19.8083	355.5	6.20465	17.7853		12.7902	0
23077	Wed Mar 22 12:21:57 2017_x000D_	29.723	37.412	159.447	2.78288	1	31.8589	19.8083	355.5	6.20465	17.7328		19.6554	54.3567
23078	Wed Mar 22 12:21:57 2017_x000D_	29.0989	37.2126	159.448	2.7829	1	33.629	19.4214	337.644	5.893	18.3589		12.8055	0
23079	Wed Mar 22 12:21:57 2017_x000D_	28.6835	37.1144	156.729	2.73543	1	33.629	19.4214	337.644	5.893	18.3712		11.2776	0
23080	Wed Mar 22 12:21:57 2017_x000D_	28.3682	36.9097	155.486	2.71374	1	33.629	19.4214	337.644	5.893	18.2624		20.9552	0
23081	Wed Mar 22 12:21:57 2017_x000D_	27.7398	36.6047	152.79	2.66668	1	33.629	19.4214	337.644	5.893	18.1645		6.99172	79.8915
23082	Wed Mar 22 12:21:57 2017_x000D_	27.5302	36.5028	150.228	2.62197	1	36.0853	18.3926	352.345	6.14958	20.0292		11.2976	0
23083	Wed Mar 22 12:21:57 2017_x000D_	27.2143	36.2978	148.694	2.5952	1	36.0853	18.3926	352.345	6.14958	19.9823		22.621	0
23084	Wed Mar 22 12:21:57 2017_x000D_	26.5818	35.8873	148.693	2.59519	1	36.0853	18.3926	352.345	6.14958	19.9093		8.91685	0
23085	Wed Mar 22 12:21:57 2017_x000D_	26.3686	35.6802	148.691	2.59514	1	36.0853	18.3926	352.345	6.14958	19.8312		22.6535	44.3762
23086	Wed Mar 22 12:21:57 2017_x000D_	25.7352	35.2691	148.69	2.59513	1	37.4277	17.7713	340.102	5.9359	21.0449		14.0185	0
23087	Wed Mar 22 12:21:57 2017_x000D_	25.3148	35.0651	148.692	2.59516	1	37.4277	17.7713	340.102	5.9359	21.1139		22.6909	0
23088	Wed Mar 22 12:21:57 2017_x000D_	24.6803	34.6534	148.691	2.59514	1	37.4277	17.7713	340.102	5.9359	21.1542		8.94021	0
23089	Wed Mar 22 12:21:57 2017_x000D_	24.4665	34.4458	148.688	2.5951	1	37.4277	17.7713	340.102	5.9359	21.1195		11.3625	0
23090	Wed Mar 22 12:21:57 2017_x000D_	24.1488	34.2396	150.218	2.62179	1	37.4277	17.7713	340.102	5.9359	21.155		22.73	38.6239
23091	Wed Mar 22 12:21:57 2017_x000D_	23.5132	33.8272	150.216	2.62176	1	38.5515	17.1431	349.997	6.1086	22.4613		9.90399	0
23092	Wed Mar 22 12:21:57 2017_x000D_	23.1988	33.7265	151.319	2.64102	1	38.5515	17.1431	349.997	6.1086	22.599		11.3825	0
23093	Wed Mar 22 12:21:57 2017_x000D_	22.8805	33.52	152.771	2.66635	1	38.5515	17.1431	349.997	6.1086	22.6668		22.7733	0
23094	Wed Mar 22 12:21:58 2017_x000D_	22.2437	33.1068	152.768	2.66631	1	38.5515	17.1431	349.997	6.1086	22.8207		7.04145	35.5735
23095	Wed Mar 22 12:21:58 2017_x000D_	22.0325	33.0044	155.453	2.71316	1	39.6651	16.7357	340.522	5.94323	23.9912		19.8705	0
23096	Wed Mar 22 12:21:58 2017_x000D_	21.4018	32.8021	155.455	2.71321	1	39.6651	16.7357	340.522	5.94323	24.3244		11.4133	0
23097	Wed Mar 22 12:21:58 2017_x000D_	21.0826	32.5951	156.688	2.73472	1	39.6651	16.7357	340.522	5.94323	24.4301		21.1725	0
23098	Wed Mar 22 12:21:58 2017_x000D_	20.4477	32.2869	159.393	2.78193	1	39.6651	16.7357	340.522	5.94323	24.7214		9.95223	27.1671
23099	Wed Mar 22 12:21:58 2017_x000D_	20.1319	32.1853	155.454	2.71319	1	40.5498	16.5424	352.345	6.14958	25.7214		11.4358	0
23100	Wed Mar 22 12:21:58 2017_x000D_	19.812	31.978	156.686	2.73468	1	40.5498	16.5424	352.345	6.14958	25.8518		19.9283	0
23101	Wed Mar 22 12:21:58 2017_x000D_	19.1795	31.775	156.688	2.73472	1	40.5498	16.5424	352.345	6.14958	26.2435		11.4366	0
23102	Wed Mar 22 12:21:58 2017_x000D_	18.8597	31.5675	155.453	2.71317	1	40.5498	16.5424	352.345	6.14958	26.3859		19.9568	23.9005
23103	Wed Mar 22 12:21:58 2017_x000D_	18.2263	31.3642	155.456	2.71322	1	41.2261	16.1213	349.074	6.09248	27.5923		9.02101	0
23104	Wed Mar 22 12:21:58 2017_x000D_	18.0103	31.155	155.452	2.71315	1	41.2261	16.1213	349.074	6.09248	27.6584		19.9795	0
23105	Wed Mar 22 12:21:58 2017_x000D_	17.3762	30.9514	155.455	2.7132	1	41.2261	16.1213	349.074	6.09248	28.0847		9.02956	0
23106	Wed Mar 22 12:21:58 2017_x000D_	17.1599	30.7421	155.451	2.71314	1	41.2261	16.1213	349.074	6.09248	28.1594		6.27356	0
23107	Wed Mar 22 12:21:58 2017_x000D_	16.9508	30.7449	155.455	2.71319	1	41.2261	16.1213	349.074	6.09248	28.3397		9.03804	20.6787
23108	Wed Mar 22 12:21:58 2017_x000D_	16.7343	30.5354	155.451	2.71313	1	41.8717	16.3628	0	0	28.8574		13.017	0
23109	Wed Mar 22 12:21:58 2017_x000D_	16.3122	30.4349	158.258	2.76213	1	41.8717	16.3628	0	0	29.1773		7.10845	0
23110	Wed Mar 22 12:21:58 2017_x000D_	16.0991	30.3313	155.454	2.71318	1	41.8717	16.3628	0	0	29.3146		11.495	0
23111	Wed Mar 22 12:21:58 2017_x000D_	15.7775	30.123	156.682	2.73461	1	41.8717	16.3628	0	0	29.5		6.28552	124.634
23112	Wed Mar 22 12:21:58 2017_x000D_	15.568	30.1257	156.685	2.73467	1	46.0241	16.4933	0	0	33.3679		23.0022	0
23113	Wed Mar 22 12:21:58 2017_x000D_	14.9247	29.7085	148.721	2.59568	1	46.0241	16.4933	0	0	33.7907		3.14117	0
23114	Wed Mar 22 12:21:58 2017_x000D_	14.82	29.7096	142.177	2.48145	1	46.0241	16.4933	0	0	33.8876		3.14414	0
23115	Wed Mar 22 12:21:58 2017_x000D_	14.7152	29.7106	135.968	2.37309	1	46.0241	16.4933	0	0	33.9845		4.54258	39.3434
23116	Wed Mar 22 12:21:59 2017_x000D_	14.8243	29.8156	127.429	2.22406	1	47.3349	16.5345	0	0	35.1188		4.4128	0
23117	Wed Mar 22 12:21:59 2017_x000D_	14.7239	29.9231	110.07	1.92108	1	47.3349	16.5345	0	0	35.2524		4.5425	0
23118	Wed Mar 22 12:21:59 2017_x000D_	14.8329	30.0282	100.818	1.75961	1	47.3349	16.5345	0	0	35.1918		3.13252	0
23119	Wed Mar 22 12:21:59 2017_x000D_	14.7285	30.0301	86.0672	1.50216	1	47.3349	16.5345	0	0	35.2889		0.0067082	32.7822
23120	Wed Mar 22 12:21:59 2017_x000D_	14.7286	30.0303	80.2287	1.40025	1	48.4271	16.5688	0	0	36.2878		3.14763	0
23121	Wed Mar 22 12:21:59 2017_x000D_	14.6237	30.0324	64.1752	1.12007	1	48.4271	16.5688	0	0	36.386		0.00948683	0
23122	Wed Mar 22 12:21:59 2017_x000D_	14.6236	30.0327	55.706	0.972252	1	48.4271	16.5688	0	0	36.3862		7.0378	0
23123	Wed Mar 22 12:21:59 2017_x000D_	14.7206	29.8191	44.6183	0.778737	1	48.4271	16.5688	0	0	36.2174		6.98104	0
23124	Wed Mar 22 12:21:59 2017_x000D_	14.9263	29.7103	38.4624	0.671296	1	48.4271	16.5688	0	0	35.9861		6.98775	33.3383
23125	Wed Mar 22 12:21:59 2017_x000D_	15.1322	29.6014	36.0404	0.629024	1	49.5087	16.8239	13.0128	0.227116	36.6744		20.0267	0
23126	Wed Mar 22 12:21:59 2017_x000D_	15.6413	29.1696	34.3941	0.60029	1	49.5087	16.8239	13.0128	0.227116	36.0474		13.9728	0
23127	Wed Mar 22 12:21:59 2017_x000D_	16.053	28.9518	34.3947	0.600301	1	49.5087	16.8239	13.0128	0.227116	35.5861		20.9526	0
23128	Wed Mar 22 12:21:59 2017_x000D_	16.6703	28.6251	31.8901	0.556588	1	49.5087	16.8239	13.0128	0.227116	34.8945		13.286	32.7732
23129	Wed Mar 22 12:21:59 2017_x000D_	16.9735	28.3023	30.7504	0.536695	1	50.6006	16.8582	0	0	35.5211		9.87661	0
23130	Wed Mar 22 12:21:59 2017_x000D_	17.2838	28.1923	31.8895	0.556577	1	50.6006	16.8582	0	0	35.1919		22.5156	0
23131	Wed Mar 22 12:21:59 2017_x000D_	17.8971	27.7597	31.889	0.556567	1	50.6006	16.8582	0	0	34.4726		6.97574	0
23132	Wed Mar 22 12:21:59 2017_x000D_	18.1026	27.6509	29.2495	0.5105	1	50.6006	16.8582	0	0	34.2433		11.2499	13.1074
23133	Wed Mar 22 12:21:59 2017_x000D_	18.409	27.4347	27.8792	0.486584	1	51.0373	16.8719	0	0	34.2955		20.923	0
23134	Wed Mar 22 12:21:59 2017_x000D_	19.0255	27.1086	30.4391	0.531262	1	51.0373	16.8719	0	0	33.6087		11.2524	0
23135	Wed Mar 22 12:21:59 2017_x000D_	19.332	26.8924	31.8892	0.556572	1	51.0373	16.8719	0	0	33.2511		20.911	0
23136	Wed Mar 22 12:21:59 2017_x000D_	19.9481	26.5664	29.2488	0.510488	1	51.0373	16.8719	0	0	32.5657		6.97028	0
23137	Wed Mar 22 12:22:00 2017_x000D_	20.1535	26.4578	31.8901	0.556588	1	51.0373	16.8719	0	0	32.3373		20.8962	13.1074
23138	Wed Mar 22 12:22:00 2017_x000D_	20.7692	26.1321	29.2491	0.510494	1	51.474	16.8856	0	0	32.0668		11.2325	0
23139	Wed Mar 22 12:22:00 2017_x000D_	21.0751	25.9162	27.8777	0.486558	1	51.474	16.8856	0	0	31.7119		20.8868	0
23140	Wed Mar 22 12:22:00 2017_x000D_	21.6905	25.5906	25.1988	0.439801	1	51.474	16.8856	0	0	31.0296		11.2374	0
23141	Wed Mar 22 12:22:00 2017_x000D_	21.9966	25.3747	26.4728	0.462038	1	51.474	16.8856	0	0	30.6754		9.8405	13.1044
23142	Wed Mar 22 12:22:00 2017_x000D_	22.3058	25.2652	27.8777	0.486557	1	51.9106	16.8993	0	0	30.7641		9.84433	0
23143	Wed Mar 22 12:22:00 2017_x000D_	22.6151	25.1556	26.4742	0.462062	1	51.9106	16.8993	0	0	30.4367		25.0792	0
23144	Wed Mar 22 12:22:00 2017_x000D_	23.3305	24.7231	25.1972	0.439775	1	51.9106	16.8993	0	0	29.6316		6.24935	0
23145	Wed Mar 22 12:22:00 2017_x000D_	23.5388	24.7209	25.1988	0.439802	1	51.9106	16.8993	0	0	29.4302		27.8034	55.7631
23146	Wed Mar 22 12:22:00 2017_x000D_	24.358	24.2875	25.198	0.439788	1	53.6256	17.6161	10.9264	0.190702	30.0183		6.24032	0
23147	Wed Mar 22 12:22:00 2017_x000D_	24.566	24.2854	25.1995	0.439815	1	53.6256	17.6161	10.9264	0.190702	29.8151		20.8385	0
23148	Wed Mar 22 12:22:00 2017_x000D_	25.18	23.9606	22.4038	0.39102	1	53.6256	17.6161	10.9264	0.190702	29.1446		11.206	0
23149	Wed Mar 22 12:22:00 2017_x000D_	25.4851	23.7451	21.3449	0.372539	1	53.6256	17.6161	10.9264	0.190702	28.8002		9.82335	61.5351
23150	Wed Mar 22 12:22:00 2017_x000D_	25.7938	23.6359	25.1984	0.439795	1	55.3189	18.7737	34.2449	0.597687	29.9228		16.7189	0
23151	Wed Mar 22 12:22:00 2017_x000D_	26.3069	23.4184	26.4757	0.462089	1	55.3189	18.7737	34.2449	0.597687	29.3814		11.1976	0
23152	Wed Mar 22 12:22:00 2017_x000D_	26.6118	23.2031	25.1976	0.439781	1	55.3189	18.7737	34.2449	0.597687	29.0468		12.7966	0
23153	Wed Mar 22 12:22:00 2017_x000D_	27.0239	23.093	27.8824	0.486639	1	55.3189	18.7737	34.2449	0.597687	28.6228		6.9394	0
23154	Wed Mar 22 12:22:00 2017_x000D_	27.2284	22.9849	30.448	0.531417	1	55.3189	18.7737	34.2449	0.597687	28.4044		11.2001	52.5621
23155	Wed Mar 22 12:22:00 2017_x000D_	27.5334	22.7696	31.9009	0.556775	1	56.8039	19.7035	31.4139	0.548275	29.4306		6.93675	0
23156	Wed Mar 22 12:22:00 2017_x000D_	27.7378	22.6615	34.4123	0.600609	1	56.8039	19.7035	31.4139	0.548275	29.2162		4.41033	0
23157	Wed Mar 22 12:22:00 2017_x000D_	27.8384	22.5543	33.4859	0.58444	1	56.8039	19.7035	31.4139	0.548275	29.1055		9.80721	0
23158	Wed Mar 22 12:22:01 2017_x000D_	28.1466	22.4453	37.8552	0.660697	1	56.8039	19.7035	31.4139	0.548275	28.7882		6.9341	41.7615
23159	Wed Mar 22 12:22:01 2017_x000D_	28.3509	22.3372	40.3247	0.703798	1	57.8522	20.6194	31.4755	0.549351	29.5513		6.9341	0
23160	Wed Mar 22 12:22:01 2017_x000D_	28.5552	22.2291	42.6352	0.744125	1	57.8522	20.6194	31.4755	0.549351	29.3412		4.42086	0
23161	Wed Mar 22 12:22:01 2017_x000D_	28.6561	22.1217	55.0762	0.961261	1	57.8522	20.6194	31.4755	0.549351	29.2347		3.19627	0
23162	Wed Mar 22 12:22:01 2017_x000D_	28.6531	22.0152	61.5393	1.07406	1	57.8522	20.6194	31.4755	0.549351	29.2324		3.17245	23.4959
23163	Wed Mar 22 12:22:01 2017_x000D_	28.6563	22.1209	73.5579	1.28383	1	58.4852	21.0806	19.1586	0.334381	29.847		3.17536	0
23164	Wed Mar 22 12:22:01 2017_x000D_	28.6594	22.2267	80.0322	1.39683	1	58.4852	21.0806	19.1586	0.334381	29.8478		0.0241868	0
23165	Wed Mar 22 12:22:01 2017_x000D_	28.659	22.226	97.5424	1.70244	1	58.4852	21.0806	19.1586	0.334381	29.8482		3.10514	0
23166	Wed Mar 22 12:22:01 2017_x000D_	28.7625	22.225	100.419	1.75265	1	58.4852	21.0806	19.1586	0.334381	29.7447		3.17796	0
23167	Wed Mar 22 12:22:01 2017_x000D_	28.7651	22.3309	112.323	1.96041	1	58.4852	21.0806	19.1586	0.334381	29.7464		6.36927	18.4574
23168	Wed Mar 22 12:22:01 2017_x000D_	28.7583	22.1187	125.182	2.18484	1	58.9001	21.5349	25.4381	0.443978	30.1475		7.14121	0
23169	Wed Mar 22 12:22:01 2017_x000D_	28.6483	21.9076	131.116	2.2884	1	58.9001	21.5349	25.4381	0.443978	30.2541		4.51227	0
23170	Wed Mar 22 12:22:01 2017_x000D_	28.5409	21.8023	139.424	2.4334	1	58.9001	21.5349	25.4381	0.443978	30.3604		11.4001	0
23171	Wed Mar 22 12:22:01 2017_x000D_	28.2236	21.5932	150.846	2.63275	1	58.9001	21.5349	25.4381	0.443978	30.6766		4.50374	23.4917
23172	Wed Mar 22 12:22:01 2017_x000D_	28.1165	21.488	154.986	2.70501	1	59.533	21.996	26.5714	0.463759	31.4206		12.921	0
23173	Wed Mar 22 12:22:01 2017_x000D_	27.6981	21.3858	165.491	2.88837	1	59.533	21.996	26.5714	0.463759	31.8407		9.00949	0
23174	Wed Mar 22 12:22:01 2017_x000D_	27.4842	21.175	165.486	2.88828	1	59.533	21.996	26.5714	0.463759	32.0593		28.8986	0
23175	Wed Mar 22 12:22:01 2017_x000D_	26.543	20.9699	158.943	2.77408	1	59.533	21.996	26.5714	0.463759	33.006		12.9479	20.6046
23176	Wed Mar 22 12:22:01 2017_x000D_	26.1239	20.8668	156.232	2.72676	1	60.1763	22.2366	25.6026	0.44685	34.0799		11.4433	0
23177	Wed Mar 22 12:22:01 2017_x000D_	25.8056	20.6566	154.994	2.70515	1	60.1763	22.2366	25.6026	0.44685	34.407		24.065	0
23178	Wed Mar 22 12:22:01 2017_x000D_	25.0674	20.3427	145.766	2.54409	1	60.1763	22.2366	25.6026	0.44685	35.1599		11.4608	0
23179	Wed Mar 22 12:22:01 2017_x000D_	24.7486	20.1322	144.046	2.51408	1	60.1763	22.2366	25.6026	0.44685	35.4901		20.4302	23.5886
23180	Wed Mar 22 12:22:02 2017_x000D_	24.2145	19.7097	137.545	2.40061	1	60.5804	22.9111	43.7489	0.763562	36.5065		11.4757	0
23181	Wed Mar 22 12:22:02 2017_x000D_	23.8953	19.4989	135.474	2.36447	1	60.5804	22.9111	43.7489	0.763562	36.8434		25.068	0
23182	Wed Mar 22 12:22:02 2017_x000D_	23.3538	18.8625	129.299	2.25669	1	60.5804	22.9111	43.7489	0.763562	37.4461		9.06895	0
23183	Wed Mar 22 12:22:02 2017_x000D_	23.1383	18.6505	129.3	2.25671	1	60.5804	22.9111	43.7489	0.763562	37.6837		11.5964	0
23184	Wed Mar 22 12:22:02 2017_x000D_	22.9197	18.3317	122.846	2.14407	1	60.5804	22.9111	43.7489	0.763562	37.9381		13.613	53.5769
23185	Wed Mar 22 12:22:02 2017_x000D_	22.5961	18.0136	126.966	2.21597	1	59.6343	24.4258	73.5015	1.28284	37.5892		25.9989	0
23186	Wed Mar 22 12:22:02 2017_x000D_	22.1542	17.2681	125.272	2.1864	1	59.6343	24.4258	73.5015	1.28284	38.1574		9.09016	0
23187	Wed Mar 22 12:22:02 2017_x000D_	21.9382	17.0556	125.274	2.18644	1	59.6343	24.4258	73.5015	1.28284	38.4098		23.263	0
23188	Wed Mar 22 12:22:02 2017_x000D_	21.4992	16.4164	125.273	2.18643	1	59.6343	24.4258	73.5015	1.28284	38.9671		11.6357	28.1472
23189	Wed Mar 22 12:22:02 2017_x000D_	21.2796	16.0967	126.962	2.21591	1	58.9486	25.0662	133.422	2.32865	38.7222		17.4161	0
23190	Wed Mar 22 12:22:02 2017_x000D_	21.0528	15.5623	125.269	2.18635	1	58.9486	25.0662	133.422	2.32865	39.0694		9.11134	0
23191	Wed Mar 22 12:22:02 2017_x000D_	20.8364	15.3492	125.271	2.18638	1	58.9486	25.0662	133.422	2.32865	39.3314		18.8622	0
23192	Wed Mar 22 12:22:02 2017_x000D_	20.5045	14.8152	129.286	2.25647	1	58.9486	25.0662	133.422	2.32865	39.7873		9.12407	37.5246
23193	Wed Mar 22 12:22:02 2017_x000D_	20.2878	14.6018	129.287	2.25649	1	58.0345	25.92	124.074	2.1655	39.407		9.12407	0
23194	Wed Mar 22 12:22:02 2017_x000D_	20.0711	14.3884	129.288	2.25651	1	58.0345	25.92	124.074	2.1655	39.6762		11.6698	0
23195	Wed Mar 22 12:22:02 2017_x000D_	19.8508	14.0678	131.168	2.28931	1	58.0345	25.92	124.074	2.1655	39.9809		7.25281	0
23196	Wed Mar 22 12:22:02 2017_x000D_	19.7387	13.8536	133.374	2.32782	1	58.0345	25.92	124.074	2.1655	40.1518		13.7042	14.8532
23197	Wed Mar 22 12:22:02 2017_x000D_	19.4131	13.5332	137.497	2.39978	1	57.7955	26.3536	123.926	2.16291	40.4669		9.14104	0
23198	Wed Mar 22 12:22:02 2017_x000D_	19.196	13.3194	137.497	2.39978	1	57.7955	26.3536	123.926	2.16291	40.7408		7.15498	0
23199	Wed Mar 22 12:22:02 2017_x000D_	18.9825	13.2131	139.718	2.43854	1	57.7955	26.3536	123.926	2.16291	40.9771		11.7047	0
23200	Wed Mar 22 12:22:02 2017_x000D_	18.7616	12.8915	137.496	2.39976	1	57.7955	26.3536	123.926	2.16291	41.2901		7.16169	0
23201	Wed Mar 22 12:22:03 2017_x000D_	18.5479	12.7851	139.716	2.43851	1	57.7955	26.3536	123.926	2.16291	41.5268		3.22981	89.4955
23202	Wed Mar 22 12:22:03 2017_x000D_	18.5443	12.6775	137.496	2.39975	1	54.9197	27.1468	180	3.14159	39.1475		9.15587	0
23203	Wed Mar 22 12:22:03 2017_x000D_	18.3269	12.4633	137.495	2.39975	1	54.9197	27.1468	180	3.14159	39.4289		7.1684	0
23204	Wed Mar 22 12:22:03 2017_x000D_	18.113	12.3568	139.715	2.43848	1	54.9197	27.1468	180	3.14159	39.6671		16.1438	0
23205	Wed Mar 22 12:22:03 2017_x000D_	17.6811	12.0358	145.668	2.54238	1	54.9197	27.1468	180	3.14159	40.1878		7.26509	100.474
23206	Wed Mar 22 12:22:03 2017_x000D_	17.5685	11.8214	152.166	2.6558	1	51.6177	27.7067	180	3.14159	37.5725		3.20892	0
23207	Wed Mar 22 12:22:03 2017_x000D_	17.5648	11.7145	168.133	2.93448	1	51.6177	27.7067	180	3.14159	37.6211		6.32102	0
23208	Wed Mar 22 12:22:03 2017_x000D_	17.7755	11.714	174.082	3.0383	1	51.6177	27.7067	180	3.14159	37.4307		4.60553	0
23209	Wed Mar 22 12:22:03 2017_x000D_	17.8849	11.8217	189.931	3.31492	1	51.6177	27.7067	180	3.14159	37.2859		0	66.9966
23210	Wed Mar 22 12:22:03 2017_x000D_	17.8849	11.8217	189.931	3.31492	1	49.4159	28.08	180	3.14159	35.4759		4.45418	0
23211	Wed Mar 22 12:22:03 2017_x000D_	17.9871	11.714	206.234	3.59946	1	49.4159	28.08	180	3.14159	35.4347		4.45659	0
23212	Wed Mar 22 12:22:03 2017_x000D_	18.0891	11.606	215.894	3.76805	1	49.4159	28.08	180	3.14159	35.3944		4.4652	0
23213	Wed Mar 22 12:22:03 2017_x000D_	18.1912	11.4977	228.923	3.99545	1	49.4159	28.08	180	3.14159	35.3547		3.24451	52.9016
23214	Wed Mar 22 12:22:03 2017_x000D_	18.1879	11.3896	244.206	4.26219	1	47.6604	28.2466	180	3.14159	33.9527		3.21792	0
23215	Wed Mar 22 12:22:03 2017_x000D_	18.1916	11.4968	250.897	4.37899	1	47.6604	28.2466	180	3.14159	33.8964		4.59274	0
23216	Wed Mar 22 12:22:03 2017_x000D_	18.0827	11.3892	260.226	4.54181	1	47.6604	28.2466	180	3.14159	34.0443		6.44442	0
23217	Wed Mar 22 12:22:03 2017_x000D_	18.0897	11.6039	-88.0842	-1.53736	1	47.6604	28.2466	180	3.14159	33.9324		3.22961	0
23218	Wed Mar 22 12:22:03 2017_x000D_	18.0931	11.7115	-81.9096	-1.42959	1	47.6604	28.2466	180	3.14159	33.8768		3.21452	19.6473
23219	Wed Mar 22 12:22:03 2017_x000D_	18.0964	11.8186	-76.5319	-1.33573	1	47.0058	28.2265	172.129	3.00422	33.2411		13.3918	0
23220	Wed Mar 22 12:22:03 2017_x000D_	18.2159	12.2487	-72.1828	-1.25983	1	47.0058	28.2265	172.129	3.00422	32.9264		9.67743	0
23221	Wed Mar 22 12:22:03 2017_x000D_	18.2267	12.5711	-73.016	-1.27437	1	47.0058	28.2265	172.129	3.00422	32.7617		20.5296	0
23222	Wed Mar 22 12:22:04 2017_x000D_	18.4584	13.215	-73.017	-1.27439	1	47.0058	28.2265	172.129	3.00422	32.2537		14.5204	33.5104
23223	Wed Mar 22 12:22:04 2017_x000D_	18.6829	13.6438	-73.0196	-1.27443	1	45.9045	28.4132	180	3.14159	30.9702		12.8891	0
23224	Wed Mar 22 12:22:04 2017_x000D_	18.6972	14.0732	-73.0163	-1.27438	1	45.9045	28.4132	180	3.14159	30.755		20.5088	0
23225	Wed Mar 22 12:22:04 2017_x000D_	18.9288	14.7164	-78.8877	-1.37685	1	45.9045	28.4132	180	3.14159	30.2538		22.8385	0
23226	Wed Mar 22 12:22:04 2017_x000D_	19.0588	15.4665	-82.2425	-1.4354	1	45.9045	28.4132	180	3.14159	29.8045		0	13.0982
23227	Wed Mar 22 12:22:04 2017_x000D_	19.0588	15.4665	-82.2425	-1.4354	1	45.4681	28.3998	180	3.14159	29.4061		26.0196	0
23228	Wed Mar 22 12:22:04 2017_x000D_	19.1922	16.3235	-85.1622	-1.48636	1	45.4681	28.3998	180	3.14159	28.9182		12.862	0
23229	Wed Mar 22 12:22:04 2017_x000D_	19.2063	16.752	-85.1617	-1.48635	1	45.4681	28.3998	180	3.14159	28.729		19.2856	0
23230	Wed Mar 22 12:22:04 2017_x000D_	19.2276	17.3945	-85.1609	-1.48634	1	45.4681	28.3998	180	3.14159	28.4549		12.8531	0
23231	Wed Mar 22 12:22:04 2017_x000D_	19.2418	17.8227	-85.1604	-1.48633	1	45.4681	28.3998	180	3.14159	28.2789		25.691	39.9576
23232	Wed Mar 22 12:22:04 2017_x000D_	19.2701	18.6786	-85.1593	-1.48631	1	44.1484	28.5798	180	3.14159	26.7762		6.42053	0
23233	Wed Mar 22 12:22:04 2017_x000D_	19.2772	18.8925	-85.1591	-1.48631	1	44.1484	28.5798	180	3.14159	26.6912		26.5823	0
23234	Wed Mar 22 12:22:04 2017_x000D_	19.5149	19.7461	-85.163	-1.48637	1	44.1484	28.5798	180	3.14159	26.1695		7.06834	0
23235	Wed Mar 22 12:22:04 2017_x000D_	19.4172	19.9605	-82.2362	-1.43529	1	44.1484	28.5798	180	3.14159	26.1902		9.62326	6.54909
23236	Wed Mar 22 12:22:04 2017_x000D_	19.4278	20.2811	-81.9125	-1.42964	1	43.9302	28.5731	180	3.14159	25.8674		22.7319	0
23237	Wed Mar 22 12:22:04 2017_x000D_	19.5572	21.0277	-85.1614	-1.48635	1	43.9302	28.5731	180	3.14159	25.5142		13.264	0
23238	Wed Mar 22 12:22:04 2017_x000D_	19.6759	21.4536	-82.2376	-1.43532	1	43.9302	28.5731	180	3.14159	25.2776		6.40544	0
23239	Wed Mar 22 12:22:04 2017_x000D_	19.6829	21.667	-82.237	-1.43531	1	43.9302	28.5731	180	3.14159	25.2116		25.8707	19.6532
23240	Wed Mar 22 12:22:04 2017_x000D_	19.8155	22.5191	-79.3478	-1.38488	1	43.2754	28.5531	171.946	3.00103	24.2235		12.7989	0
23241	Wed Mar 22 12:22:04 2017_x000D_	19.8295	22.9455	-79.3461	-1.38485	1	43.2754	28.5531	171.946	3.00103	24.1072		19.5197	0
23242	Wed Mar 22 12:22:04 2017_x000D_	19.9552	23.5839	-82.2373	-1.43531	1	43.2754	28.5531	171.946	3.00103	23.8438		9.59627	0
23243	Wed Mar 22 12:22:04 2017_x000D_	19.9658	23.9036	-81.9131	-1.42965	1	43.2754	28.5531	171.946	3.00103	23.7688		10.1454	14.8529
23244	Wed Mar 22 12:22:05 2017_x000D_	20.0806	24.2217	-79.3464	-1.38486	1	43.0366	28.9868	144.053	2.5142	23.4453		22.3561	0
23245	Wed Mar 22 12:22:05 2017_x000D_	20.1051	24.9665	-79.7744	-1.39233	1	43.0366	28.9868	144.053	2.5142	23.2812		10.1531	0
23246	Wed Mar 22 12:22:05 2017_x000D_	20.2201	25.2848	-82.2381	-1.43533	1	43.0366	28.9868	144.053	2.5142	23.1149		25.7888	0
23247	Wed Mar 22 12:22:05 2017_x000D_	20.3523	26.1342	-79.3441	-1.38482	1	43.0366	28.9868	144.053	2.5142	22.863		7.17273	0
23248	Wed Mar 22 12:22:05 2017_x000D_	20.4638	26.3457	-82.2406	-1.43537	1	43.0366	28.9868	144.053	2.5142	22.7268		19.1352	14.667
23249	Wed Mar 22 12:22:05 2017_x000D_	20.4846	26.9832	-82.2389	-1.43534	1	42.8388	28.5397	132.229	2.30784	22.4083		12.7508	0
23250	Wed Mar 22 12:22:05 2017_x000D_	20.4985	27.408	-82.2378	-1.43532	1	42.8388	28.5397	132.229	2.30784	22.3689		13.1914	0
23251	Wed Mar 22 12:22:05 2017_x000D_	20.6168	27.8315	-85.1728	-1.48655	1	42.8388	28.5397	132.229	2.30784	22.2333		12.7418	0
23252	Wed Mar 22 12:22:05 2017_x000D_	20.6307	28.256	-85.1723	-1.48654	1	42.8388	28.5397	132.229	2.30784	22.2099		6.36936	6.55208
23253	Wed Mar 22 12:22:05 2017_x000D_	20.6376	28.4682	-85.1721	-1.48653	1	42.6205	28.533	169.997	2.967	21.983		6.36646	0
23254	Wed Mar 22 12:22:05 2017_x000D_	20.6446	28.6803	-85.1718	-1.48653	1	42.6205	28.533	169.997	2.967	21.9764		16.2738	0
23255	Wed Mar 22 12:22:05 2017_x000D_	20.766	29.209	-82.5305	-1.44043	1	42.6205	28.533	169.997	2.967	21.865		6.36337	0
23256	Wed Mar 22 12:22:05 2017_x000D_	20.7729	29.421	-82.53	-1.44042	1	42.6205	28.533	169.997	2.967	21.8656		9.5481	46.2401
23257	Wed Mar 22 12:22:05 2017_x000D_	20.7833	29.7391	-82.2371	-1.43531	1	41.1025	28.2658	188.816	3.29546	20.3725		6.36347	0
23258	Wed Mar 22 12:22:05 2017_x000D_	20.7903	29.9511	-82.2365	-1.4353	1	41.1025	28.2658	188.816	3.29546	20.382		12.7207	0
23259	Wed Mar 22 12:22:05 2017_x000D_	20.8041	30.3749	-82.2354	-1.43528	1	41.1025	28.2658	188.816	3.29546	20.4077		6.35737	0
23260	Wed Mar 22 12:22:05 2017_x000D_	20.811	30.5867	-82.2349	-1.43527	1	41.1025	28.2658	188.816	3.29546	20.4238		6.35737	0
23261	Wed Mar 22 12:22:05 2017_x000D_	20.8179	30.7985	-82.2343	-1.43526	1	41.1025	28.2658	188.816	3.29546	20.4421		3.16928	47.5538
23262	Wed Mar 22 12:22:05 2017_x000D_	20.8209	30.9041	-70.0928	-1.22335	1	39.5942	27.7783	180	3.14159	19.0317		0.0108167	0
23263	Wed Mar 22 12:22:05 2017_x000D_	20.8206	30.9039	-64.7036	-1.12929	1	39.5942	27.7783	180	3.14159	19.032		3.17605	0
23264	Wed Mar 22 12:22:05 2017_x000D_	20.8168	30.7981	-58.3652	-1.01867	1	39.5942	27.7783	180	3.14159	19.0187		6.26774	0
23265	Wed Mar 22 12:22:06 2017_x000D_	20.6079	30.8013	-42.07	-0.73426	1	39.5942	27.7783	180	3.14159	19.2255		0.0127279	32.7755
23266	Wed Mar 22 12:22:06 2017_x000D_	20.6076	30.8016	-33.827	-0.590393	1	38.5022	27.7447	180	3.14159	18.1538		4.49361	0
23267	Wed Mar 22 12:22:06 2017_x000D_	20.4999	30.6975	-24.5997	-0.429346	1	38.5022	27.7447	180	3.14159	18.2429		4.42552	0
23268	Wed Mar 22 12:22:06 2017_x000D_	20.3992	30.8053	-14.9208	-0.260417	1	38.5022	27.7447	180	3.14159	18.3599		3.16074	0
23269	Wed Mar 22 12:22:06 2017_x000D_	20.3957	30.7	0.764217	0.0133381	1	38.5022	27.7447	180	3.14159	18.3461		4.51899	0
23270	Wed Mar 22 12:22:06 2017_x000D_	20.5039	30.8048	9.91527	0.173054	1	38.5022	27.7447	180	3.14159	18.2566		6.25552	0
23271	Wed Mar 22 12:22:06 2017_x000D_	20.7124	30.8021	15.8219	0.276144	1	38.5022	27.7447	180	3.14159	18.0506		4.4206	0
23272	Wed Mar 22 12:22:06 2017_x000D_	20.8135	30.6949	25.2741	0.441116	1	38.5022	27.7447	180	3.14159	17.933		6.96903	0
23273	Wed Mar 22 12:22:06 2017_x000D_	21.0188	30.5862	30.8092	0.537722	1	38.5022	27.7447	180	3.14159	17.7128		13.9128	118.578
23274	Wed Mar 22 12:22:06 2017_x000D_	21.4285	30.3689	36.0899	0.629887	1	34.5897	27.1831	190.926	3.33229	13.5413		8.82695	0
23275	Wed Mar 22 12:22:06 2017_x000D_	21.6299	30.1544	36.0892	0.629876	1	34.5897	27.1831	190.926	3.33229	13.2961		15.5728	0
23276	Wed Mar 22 12:22:06 2017_x000D_	22.0361	29.8312	38.5075	0.672082	1	34.5897	27.1831	190.926	3.33229	12.8299		24.3257	0
23277	Wed Mar 22 12:22:06 2017_x000D_	22.6433	29.2938	36.0881	0.629857	1	34.5897	27.1831	190.926	3.33229	12.1314		13.8994	0
23278	Wed Mar 22 12:22:06 2017_x000D_	23.0526	29.0767	36.0889	0.62987	1	34.5897	27.1831	190.926	3.33229	11.6915		22.4213	32.7965
23279	Wed Mar 22 12:22:06 2017_x000D_	23.6629	28.6453	36.089	0.629872	1	33.497	27.1495	180	3.14159	9.94721		11.2035	0
23280	Wed Mar 22 12:22:06 2017_x000D_	23.9679	28.4298	34.445	0.601179	1	33.497	27.1495	180	3.14159	9.61472		13.231	0
23281	Wed Mar 22 12:22:06 2017_x000D_	24.2697	28.1082	33.5205	0.585044	1	33.497	27.1495	180	3.14159	9.27697		25.0351	0
23282	Wed Mar 22 12:22:06 2017_x000D_	24.9835	27.6759	31.9401	0.55746	1	33.497	27.1495	180	3.14159	8.52976		9.81323	26.2444
23283	Wed Mar 22 12:22:06 2017_x000D_	25.2917	27.5663	30.8033	0.537618	1	32.6226	27.1226	180	3.14159	7.34432		25.0176	0
23284	Wed Mar 22 12:22:06 2017_x000D_	26.005	27.1343	29.3022	0.511421	1	32.6226	27.1226	180	3.14159	6.61761		8.81217	0
23285	Wed Mar 22 12:22:06 2017_x000D_	26.206	26.9201	29.3009	0.511397	1	32.6226	27.1226	180	3.14159	6.41979		20.8014	0
23286	Wed Mar 22 12:22:07 2017_x000D_	26.8186	26.5953	31.9409	0.557473	1	32.6226	27.1226	180	3.14159	5.8279		13.863	14.7808
23287	Wed Mar 22 12:22:07 2017_x000D_	27.2269	26.3789	31.9413	0.557481	1	32.1755	27.3296	180	3.14159	5.03909		13.8577	0
23288	Wed Mar 22 12:22:07 2017_x000D_	27.635	26.1625	31.9418	0.557489	1	32.1755	27.3296	180	3.14159	4.6881		20.7812	0
23289	Wed Mar 22 12:22:07 2017_x000D_	28.247	25.838	29.3017	0.511412	1	32.1755	27.3296	180	3.14159	4.20214		8.80574	0
23290	Wed Mar 22 12:22:07 2017_x000D_	28.4479	25.624	34.4478	0.601227	1	32.1755	27.3296	180	3.14159	4.09928		13.8496	0
23291	Wed Mar 22 12:22:07 2017_x000D_	28.8558	25.4078	34.4484	0.601238	1	32.1755	27.3296	180	3.14159	3.83585		18.0655	27.3724
23292	Wed Mar 22 12:22:07 2017_x000D_	29.3639	25.0846	33.5244	0.58511	1	31.9169	28.2046	135	2.35619	4.0314		13.1991	0
23293	Wed Mar 22 12:22:07 2017_x000D_	29.665	24.7638	34.4475	0.601222	1	31.9169	28.2046	135	2.35619	4.1122		20.753	0
23294	Wed Mar 22 12:22:07 2017_x000D_	30.2762	24.4398	31.9409	0.557473	1	31.9169	28.2046	135	2.35619	4.10678		13.8336	0
23295	Wed Mar 22 12:22:07 2017_x000D_	30.6836	24.2238	31.9413	0.557481	1	31.9169	28.2046	135	2.35619	4.16747		13.8295	51.791
23296	Wed Mar 22 12:22:07 2017_x000D_	31.0909	24.0079	31.9418	0.557489	1	30.5556	29.2663	135	2.35619	5.28558		22.3264	0
23297	Wed Mar 22 12:22:07 2017_x000D_	31.6986	23.5783	31.9412	0.557479	1	30.5556	29.2663	135	2.35619	5.80171		8.79097	0
23298	Wed Mar 22 12:22:07 2017_x000D_	31.8991	23.3646	31.9401	0.55746	1	30.5556	29.2663	135	2.35619	6.05269		24.9327	0
23299	Wed Mar 22 12:22:07 2017_x000D_	32.61	22.9341	33.5243	0.58511	1	30.5556	29.2663	135	2.35619	6.65713		11.1495	109.383
23300	Wed Mar 22 12:22:07 2017_x000D_	32.9135	22.7196	31.94	0.557458	1	27.2069	30.7086	165.308	2.88517	9.81781		20.7128	0
23301	Wed Mar 22 12:22:07 2017_x000D_	33.5235	22.3962	29.2953	0.511299	1	27.2069	30.7086	165.308	2.88517	10.4401		12.7203	0
23302	Wed Mar 22 12:22:07 2017_x000D_	33.9331	22.2866	31.9424	0.557499	1	27.2069	30.7086	165.308	2.88517	10.7783		22.2916	0
23303	Wed Mar 22 12:22:07 2017_x000D_	34.5398	21.8576	31.9418	0.557489	1	27.2069	30.7086	165.308	2.88517	11.494		8.78249	45.9424
23304	Wed Mar 22 12:22:07 2017_x000D_	34.7401	21.6441	31.9407	0.55747	1	25.6762	30.6619	188.637	3.29233	12.7857		11.1495	0
23305	Wed Mar 22 12:22:07 2017_x000D_	35.0436	21.4296	33.5255	0.58513	1	25.6762	30.6619	188.637	3.29233	13.1523		11.1362	0
23306	Wed Mar 22 12:22:07 2017_x000D_	35.3467	21.2153	31.9401	0.55746	1	25.6762	30.6619	188.637	3.29233	13.5188		20.6831	0
23307	Wed Mar 22 12:22:07 2017_x000D_	35.9559	20.8925	34.4521	0.601302	1	25.6762	30.6619	188.637	3.29233	14.1814		6.89261	0
23308	Wed Mar 22 12:22:08 2017_x000D_	36.1589	20.7849	31.941	0.557476	1	25.6762	30.6619	188.637	3.29233	14.4029		22.2665	53.9819
23309	Wed Mar 22 12:22:08 2017_x000D_	36.765	20.3565	31.9404	0.557465	1	23.946	30.1677	194.692	3.39801	16.1427		8.7762	0
23310	Wed Mar 22 12:22:08 2017_x000D_	36.9651	20.1431	31.9394	0.557447	1	23.946	30.1677	194.692	3.39801	16.4314		20.6616	0
23311	Wed Mar 22 12:22:08 2017_x000D_	37.5737	19.8207	34.4525	0.601309	1	23.946	30.1677	194.692	3.39801	17.1107		11.132	0
23312	Wed Mar 22 12:22:08 2017_x000D_	37.8767	19.6065	36.1013	0.630086	1	23.946	30.1677	194.692	3.39801	17.4815		6.88185	29.2485
23313	Wed Mar 22 12:22:08 2017_x000D_	38.0794	19.4991	33.5264	0.585146	1	23.0905	29.7001	192.273	3.3558	18.1308		17.9681	0
23314	Wed Mar 22 12:22:08 2017_x000D_	38.5848	19.1777	34.453	0.601318	1	23.0905	29.7001	192.273	3.3558	18.7295		8.77196	0
23315	Wed Mar 22 12:22:08 2017_x000D_	38.7848	18.9644	34.4522	0.601304	1	23.0905	29.7001	192.273	3.3558	19.0149		9.71902	0
23316	Wed Mar 22 12:22:08 2017_x000D_	39.0902	18.8563	33.5267	0.585151	1	23.0905	29.7001	192.273	3.3558	19.3282		17.9573	54.3982
23317	Wed Mar 22 12:22:08 2017_x000D_	39.5953	18.5351	34.4535	0.601327	1	22.7311	27.9228	195.913	3.41933	19.301		15.4331	0
23318	Wed Mar 22 12:22:08 2017_x000D_	39.9977	18.2146	31.9389	0.557439	1	22.7311	27.9228	195.913	3.41933	19.8087		6.87779	0
23319	Wed Mar 22 12:22:08 2017_x000D_	40.2003	18.1073	34.4534	0.601325	1	22.7311	27.9228	195.913	3.41933	20.0379		6.87109	0
23320	Wed Mar 22 12:22:08 2017_x000D_	40.4027	18.0001	31.9393	0.557447	1	22.7311	27.9228	195.913	3.41933	20.2669		3.17796	0
23321	Wed Mar 22 12:22:08 2017_x000D_	40.4001	17.8942	34.4526	0.601311	1	22.7311	27.9228	195.913	3.41933	20.3167		17.9424	33.6764
23322	Wed Mar 22 12:22:08 2017_x000D_	40.9048	17.5733	30.4816	0.532004	1	22.5611	26.8132	188.188	3.2845	20.5394		6.86984	0
23323	Wed Mar 22 12:22:08 2017_x000D_	41.1071	17.466	27.9087	0.487099	1	22.5611	26.8132	188.188	3.2845	20.7683		0.0212132	0
23324	Wed Mar 22 12:22:08 2017_x000D_	41.1064	17.4659	14.921	0.26042	1	22.5611	26.8132	188.188	3.2845	20.7678		3.18411	0
23325	Wed Mar 22 12:22:08 2017_x000D_	41.1036	17.3598	6.28375	0.109672	1	22.5611	26.8132	188.188	3.2845	20.8132		6.16206	20.846
23326	Wed Mar 22 12:22:08 2017_x000D_	40.8982	17.3607	-5.50862	-0.0961436	1	22.3715	26.1447	180	3.14159	20.5036		3.07221	0
23327	Wed Mar 22 12:22:08 2017_x000D_	41.0006	17.3595	-17.5869	-0.306949	1	22.3715	26.1447	180	3.14159	20.5967		0.0182483	0
23328	Wed Mar 22 12:22:08 2017_x000D_	41.0007	17.3589	-30.6244	-0.534497	1	22.3715	26.1447	180	3.14159	20.597		3.07815	0
23329	Wed Mar 22 12:22:09 2017_x000D_	41.1033	17.3579	-36.9998	-0.645768	1	22.3715	26.1447	180	3.14159	20.6903		0.0108167	39.7559
23330	Wed Mar 22 12:22:09 2017_x000D_	41.1036	17.3577	-45.0182	-0.785715	1	22.4301	24.8208	190.469	3.32431	20.1096		6.98191	0
23331	Wed Mar 22 12:22:09 2017_x000D_	41.3116	17.4621	-51.2242	-0.894031	1	22.4301	24.8208	190.469	3.32431	20.2648		10.058	0
23332	Wed Mar 22 12:22:09 2017_x000D_	41.4222	17.7786	-62.9612	-1.09888	1	22.4301	24.8208	190.469	3.32431	20.2557		3.18727	0
23333	Wed Mar 22 12:22:09 2017_x000D_	41.4252	17.8848	-67.0022	-1.16941	1	22.4301	24.8208	190.469	3.32431	20.2218		17.1204	71.9438
23334	Wed Mar 22 12:22:09 2017_x000D_	41.6432	18.4122	-73.6153	-1.28483	1	23.8317	22.8749	247.624	4.32186	18.3621		10.0522	0
23335	Wed Mar 22 12:22:09 2017_x000D_	41.7535	18.7286	-77.1211	-1.34602	1	23.8317	22.8749	247.624	4.32186	18.3952		25.6014	0
23336	Wed Mar 22 12:22:09 2017_x000D_	41.8763	19.5731	-74.3653	-1.29792	1	23.8317	22.8749	247.624	4.32186	18.3442		11.3976	0
23337	Wed Mar 22 12:22:09 2017_x000D_	42.0887	19.8881	-75.0511	-1.30989	1	23.8317	22.8749	247.624	4.32186	18.4997		12.6848	0
23338	Wed Mar 22 12:22:09 2017_x000D_	42.099	20.3108	-73.6125	-1.28478	1	23.8317	22.8749	247.624	4.32186	18.4464		24.1281	23.9846
23339	Wed Mar 22 12:22:09 2017_x000D_	42.4235	21.0467	-71.683	-1.2511	1	24.299	22.2262	296.037	5.16682	18.1628		9.50074	0
23340	Wed Mar 22 12:22:09 2017_x000D_	42.4311	21.3633	-70.8018	-1.23572	1	24.299	22.2262	296.037	5.16682	18.1526		20.0361	0
23341	Wed Mar 22 12:22:09 2017_x000D_	42.6508	21.994	-70.8018	-1.23572	1	24.299	22.2262	296.037	5.16682	18.3533		14.1387	0
23342	Wed Mar 22 12:22:09 2017_x000D_	42.8652	22.4137	-70.8037	-1.23576	1	24.299	22.2262	296.037	5.16682	18.5671		17.0262	18.7947
23343	Wed Mar 22 12:22:09 2017_x000D_	43.082	22.9382	-71.6839	-1.25112	1	24.7565	21.7982	315	5.49779	18.3609		9.48574	0
23344	Wed Mar 22 12:22:09 2017_x000D_	43.0896	23.2543	-70.8018	-1.23573	1	24.7565	21.7982	315	5.49779	18.3908		11.3469	0
23345	Wed Mar 22 12:22:09 2017_x000D_	43.3012	23.5678	-71.6842	-1.25113	1	24.7565	21.7982	315	5.49779	18.6289		19.9867	0
23346	Wed Mar 22 12:22:09 2017_x000D_	43.5202	24.197	-71.6845	-1.25113	1	24.7565	21.7982	315	5.49779	18.9164		12.6246	18.7927
23347	Wed Mar 22 12:22:09 2017_x000D_	43.5302	24.6177	-71.6809	-1.25107	1	25.214	21.3703	284.692	4.96881	18.6018		8.84592	0
23348	Wed Mar 22 12:22:09 2017_x000D_	43.7391	24.8258	-71.6848	-1.25114	1	25.214	21.3703	284.692	4.96881	18.8446		26.0319	0
23349	Wed Mar 22 12:22:09 2017_x000D_	43.9628	25.6642	-71.6833	-1.25111	1	25.214	21.3703	284.692	4.96881	19.2342		7.04393	0
23350	Wed Mar 22 12:22:09 2017_x000D_	44.0698	25.8732	-74.3772	-1.29813	1	25.214	21.3703	284.692	4.96881	19.386		22.3021	0
23351	Wed Mar 22 12:22:10 2017_x000D_	44.1889	26.607	-70.7999	-1.23569	1	25.214	21.3703	284.692	4.96881	19.6843		9.96021	0
23352	Wed Mar 22 12:22:10 2017_x000D_	44.2982	26.9205	-74.3754	-1.29809	1	25.214	21.3703	298.452	5.20896	19.8749		26.8868	0
23353	Wed Mar 22 12:22:10 2017_x000D_	44.623	27.7558	-71.6824	-1.25109	1	25.214	21.3703	298.452	5.20896	20.4324		12.9821	0
23354	Wed Mar 22 12:22:10 2017_x000D_	44.7346	28.1739	-74.3777	-1.29814	1	25.214	21.3703	298.452	5.20896	20.6723		12.969	0
23355	Wed Mar 22 12:22:10 2017_x000D_	44.846	28.5916	-71.6808	-1.25107	1	25.214	21.3703	298.452	5.20896	20.918		19.8795	40.4182
23356	Wed Mar 22 12:22:10 2017_x000D_	45.0639	29.2174	-71.6812	-1.25107	1	25.4919	20.052	278.926	4.86818	21.6118		12.9611	0
23357	Wed Mar 22 12:22:10 2017_x000D_	45.1754	29.6348	-74.3786	-1.29815	1	25.4919	20.052	278.926	4.86818	21.8922		22.868	0
23358	Wed Mar 22 12:22:10 2017_x000D_	45.3955	30.3646	-73.622	-1.28495	1	25.4919	20.052	278.926	4.86818	22.4166		9.91364	0
23359	Wed Mar 22 12:22:10 2017_x000D_	45.5041	30.6767	-71.6799	-1.25105	1	25.4919	20.052	278.926	4.86818	22.6577		13.9966	50.6875
23360	Wed Mar 22 12:22:10 2017_x000D_	45.7167	31.092	-71.6821	-1.25109	1	26.2178	18.5263	278.926	4.86818	23.1971		19.8236	0
23361	Wed Mar 22 12:22:10 2017_x000D_	45.9341	31.716	-71.6823	-1.25109	1	26.2178	18.5263	278.926	4.86818	23.7213		9.40448	0
23362	Wed Mar 22 12:22:10 2017_x000D_	45.9413	32.0294	-70.796	-1.23562	1	26.2178	18.5263	278.926	4.86818	23.9029		19.8036	0
23363	Wed Mar 22 12:22:10 2017_x000D_	46.1584	32.6528	-70.796	-1.23562	1	26.2178	18.5263	278.926	4.86818	24.4374		9.89665	35.848
23364	Wed Mar 22 12:22:10 2017_x000D_	46.267	32.9643	-74.3831	-1.29823	1	26.705	17.4352	280.926	4.90309	24.9765		6.25966	0
23365	Wed Mar 22 12:22:10 2017_x000D_	46.2718	33.1729	-74.3817	-1.29821	1	26.705	17.4352	280.926	4.90309	25.1105		19.779	0
23366	Wed Mar 22 12:22:10 2017_x000D_	46.4887	33.7955	-74.3829	-1.29823	1	26.705	17.4352	280.926	4.90309	25.6721		6.97822	0
23367	Wed Mar 22 12:22:10 2017_x000D_	46.5948	34.0025	-77.1576	-1.34665	1	26.705	17.4352	280.926	4.90309	25.8859		19.76	0
23368	Wed Mar 22 12:22:10 2017_x000D_	46.8115	34.6245	-77.1596	-1.34669	1	26.705	17.4352	280.926	4.90309	26.4527		6.25059	27.432
23369	Wed Mar 22 12:22:10 2017_x000D_	46.8162	34.8328	-77.1585	-1.34667	1	26.9635	16.5581	284.861	4.97177	26.9832		6.25059	0
23370	Wed Mar 22 12:22:10 2017_x000D_	46.8209	35.0411	-77.1573	-1.34665	1	26.9635	16.5581	284.861	4.97177	27.1282		13.9296	0
23371	Wed Mar 22 12:22:10 2017_x000D_	47.0327	35.4543	-77.1605	-1.3467	1	26.9635	16.5581	284.861	4.97177	27.5652		6.24759	0
23372	Wed Mar 22 12:22:11 2017_x000D_	47.0374	35.6625	-77.1593	-1.34668	1	26.9635	16.5581	284.861	4.97177	27.7117		9.35936	9.40269
23373	Wed Mar 22 12:22:11 2017_x000D_	47.0444	35.9744	-77.7202	-1.35647	1	27.1924	16.344	277.92	4.85062	27.9187		6.24453	0
23374	Wed Mar 22 12:22:11 2017_x000D_	47.049	36.1825	-77.7191	-1.35645	1	27.1924	16.344	277.92	4.85062	28.0687		9.86055	0
23375	Wed Mar 22 12:22:11 2017_x000D_	47.1571	36.4929	-74.3805	-1.29818	1	27.1924	16.344	277.92	4.85062	28.3649		15.9046	0
23376	Wed Mar 22 12:22:11 2017_x000D_	47.2695	37.011	-65.39	-1.14127	1	27.1924	16.344	277.92	4.85062	28.8134		4.36149	14.8909
23377	Wed Mar 22 12:22:11 2017_x000D_	47.3728	37.1133	-61.5413	-1.0741	1	27.4311	15.9088	277.25	4.83893	29.1085		6.23815	0
23378	Wed Mar 22 12:22:11 2017_x000D_	47.3768	37.3212	-48.7177	-0.850284	1	27.4311	15.9088	277.25	4.83893	29.263		3.03029	0
23379	Wed Mar 22 12:22:11 2017_x000D_	47.4778	37.3198	-42.5551	-0.742727	1	27.4311	15.9088	277.25	4.83893	29.3309		4.3572	0
23380	Wed Mar 22 12:22:11 2017_x000D_	47.5807	37.4223	-30.1103	-0.525525	1	27.4311	15.9088	277.25	4.83893	29.476		3.03029	0
23381	Wed Mar 22 12:22:11 2017_x000D_	47.6817	37.4209	-23.5333	-0.410734	1	27.4311	15.9088	277.25	4.83893	29.5442		4.35936	39.4365
23382	Wed Mar 22 12:22:11 2017_x000D_	47.7849	37.5232	-19.733	-0.344406	1	28.745	15.9501	280.925	4.90306	28.7735		6.84249	0
23383	Wed Mar 22 12:22:11 2017_x000D_	47.9895	37.624	-11.2212	-0.195847	1	28.745	15.9501	280.925	4.90306	28.9846		4.35723	0
23384	Wed Mar 22 12:22:11 2017_x000D_	48.0926	37.7263	-7.77771	-0.135747	1	28.745	15.9501	280.925	4.90306	29.1296		18.1796	0
23385	Wed Mar 22 12:22:11 2017_x000D_	48.6985	37.7161	-1.959	-0.0341911	1	28.745	15.9501	280.925	4.90306	29.528		9.09134	39.4275
23386	Wed Mar 22 12:22:11 2017_x000D_	49.0015	37.7109	-2.11414	-0.0368987	1	30.0586	15.9914	280.925	4.90306	28.8196		9.07334	0
23387	Wed Mar 22 12:22:11 2017_x000D_	49.3039	37.7057	-1.95999	-0.0342083	1	30.0586	15.9914	280.925	4.90306	29.0154		24.4101	0
23388	Wed Mar 22 12:22:11 2017_x000D_	50.1126	37.7955	-4.88711	-0.0852962	1	30.0586	15.9914	280.925	4.90306	29.624		12.0918	0
23389	Wed Mar 22 12:22:11 2017_x000D_	50.5156	37.7885	-4.88842	-0.0853191	1	30.0586	15.9914	280.925	4.90306	29.8932		12.0858	32.8542
23390	Wed Mar 22 12:22:11 2017_x000D_	50.9184	37.7816	-4.88973	-0.0853419	1	31.1532	16.0258	280.925	4.90306	29.3935		18.4001	0
23391	Wed Mar 22 12:22:11 2017_x000D_	51.5246	37.8749	-1.95712	-0.0341583	1	31.1532	16.0258	280.925	4.90306	29.8727		12.0738	0
23392	Wed Mar 22 12:22:11 2017_x000D_	51.927	37.868	-1.95774	-0.0341691	1	31.1532	16.0258	280.925	4.90306	30.1435		24.3412	0
23393	Wed Mar 22 12:22:12 2017_x000D_	52.7334	37.9577	0.993889	0.0173466	1	31.1532	16.0258	280.925	4.90306	30.7687		12.0588	26.278
23394	Wed Mar 22 12:22:12 2017_x000D_	53.1353	37.9508	0.99387	0.0173463	1	32.0287	16.0533	280.925	4.90306	30.4136		18.3362	0
23395	Wed Mar 22 12:22:12 2017_x000D_	53.7358	37.8369	3.94294	0.0688173	1	32.0287	16.0533	280.925	4.90306	30.7526		12.0468	0
23396	Wed Mar 22 12:22:12 2017_x000D_	54.1373	37.83	3.94358	0.0688284	1	32.0287	16.0533	280.925	4.90306	31.0325		24.0756	0
23397	Wed Mar 22 12:22:12 2017_x000D_	54.9397	37.8161	3.94475	0.0688488	1	32.0287	16.0533	280.925	4.90306	31.5996		6.01592	0
23398	Wed Mar 22 12:22:12 2017_x000D_	55.1402	37.8126	3.94507	0.0688544	1	32.0287	16.0533	280.925	4.90306	31.7429		12.0288	39.4125
23399	Wed Mar 22 12:22:12 2017_x000D_	55.5411	37.8057	3.94565	0.0688647	1	33.3418	16.0946	280.925	4.90306	31.0513		12.0228	0
23400	Wed Mar 22 12:22:12 2017_x000D_	55.9418	37.7987	3.94623	0.0688748	1	33.3418	16.0946	280.925	4.90306	31.3341		24.224	0
23401	Wed Mar 22 12:22:12 2017_x000D_	56.7407	37.6814	0.98766	0.0172379	1	33.3418	16.0946	280.925	4.90306	31.8355		12.4	0
23402	Wed Mar 22 12:22:12 2017_x000D_	57.1391	37.5713	3.94205	0.0688018	1	33.3418	16.0946	280.925	4.90306	32.0556		24.0036	32.8392
23403	Wed Mar 22 12:22:12 2017_x000D_	57.9391	37.5575	3.94332	0.0688239	1	34.4359	16.129	280.925	4.90306	31.8054		9.50889	0
23404	Wed Mar 22 12:22:12 2017_x000D_	58.2405	37.6556	0.987672	0.0172381	1	34.4359	16.129	280.925	4.90306	32.0944		24.1722	0
23405	Wed Mar 22 12:22:12 2017_x000D_	59.0377	37.5386	3.80414	0.0663948	1	34.4359	16.129	280.925	4.90306	32.6132		11.9807	0
23406	Wed Mar 22 12:22:12 2017_x000D_	59.437	37.5318	3.80472	0.0664048	1	34.4359	16.129	280.925	4.90306	32.911		11.9748	32.8332
23407	Wed Mar 22 12:22:12 2017_x000D_	59.8361	37.5249	3.80528	0.0664147	1	35.5298	16.1634	280.925	4.90306	32.3591		20.9521	0
23408	Wed Mar 22 12:22:12 2017_x000D_	60.5344	37.5129	3.94709	0.0688897	1	35.5298	16.1634	280.925	4.90306	32.879		12.3579	0
23409	Wed Mar 22 12:22:12 2017_x000D_	60.9314	37.403	6.89226	0.120293	1	35.5298	16.1634	280.925	4.90306	33.1114		23.9075	0
23410	Wed Mar 22 12:22:12 2017_x000D_	61.7282	37.3894	6.89455	0.120333	1	35.5298	16.1634	280.925	4.90306	33.7179		6.73154	0
23411	Wed Mar 22 12:22:12 2017_x000D_	61.9257	37.2829	9.81003	0.171217	1	35.5298	16.1634	280.925	4.90306	33.805		14.9242	19.6987
23412	Wed Mar 22 12:22:12 2017_x000D_	62.4231	37.2744	9.39756	0.164018	1	36.1861	16.184	280.925	4.90306	33.6628		18.1879	0
23413	Wed Mar 22 12:22:12 2017_x000D_	63.0187	37.1612	13.2831	0.231834	1	36.1861	16.184	280.925	4.90306	34.0592		8.94126	0
23414	Wed Mar 22 12:22:12 2017_x000D_	63.3167	37.1562	12.6868	0.221426	1	36.1861	16.184	280.925	4.90306	34.2914		13.4432	0
23415	Wed Mar 22 12:22:13 2017_x000D_	63.711	36.9433	12.6837	0.221373	1	36.1861	16.184	280.925	4.90306	34.4756		17.8826	19.6958
23416	Wed Mar 22 12:22:13 2017_x000D_	64.307	36.9332	12.6868	0.221426	1	36.8423	16.2047	280.925	4.90306	34.409		9.46953	0
23417	Wed Mar 22 12:22:13 2017_x000D_	64.6036	36.8252	16.2324	0.283309	1	36.8423	16.2047	280.925	4.90306	34.5817		16.1241	0
23418	Wed Mar 22 12:22:13 2017_x000D_	65.0965	36.6109	15.5007	0.270538	1	36.8423	16.2047	280.925	4.90306	34.8527		11.9087	0
23419	Wed Mar 22 12:22:13 2017_x000D_	65.4934	36.6042	15.503	0.270579	1	36.8423	16.2047	280.925	4.90306	35.1714		12.2977	99.544
23420	Wed Mar 22 12:22:13 2017_x000D_	65.8884	36.4946	12.6848	0.221391	1	40.1431	15.866	293.613	5.12452	32.9903		6.71143	0
23421	Wed Mar 22 12:22:13 2017_x000D_	66.0853	36.3884	15.5019	0.270559	1	40.1431	15.866	293.613	5.12452	33.0782		12.2919	0
23422	Wed Mar 22 12:22:13 2017_x000D_	66.4801	36.2788	12.6828	0.221356	1	40.1431	15.866	293.613	5.12452	33.3215		5.94682	0
23423	Wed Mar 22 12:22:13 2017_x000D_	66.6783	36.2755	12.6837	0.221373	1	40.1431	15.866	293.613	5.12452	33.4763		5.94682	66.0526
23424	Wed Mar 22 12:22:13 2017_x000D_	66.8765	36.2722	12.6848	0.221392	1	42.3396	15.714	293.613	5.12452	32.0109		9.43468	0
23425	Wed Mar 22 12:22:13 2017_x000D_	67.1719	36.1643	9.38916	0.163872	1	42.3396	15.714	293.613	5.12452	32.1692		5.94082	0
23426	Wed Mar 22 12:22:13 2017_x000D_	67.3699	36.161	9.38988	0.163884	1	42.3396	15.714	293.613	5.12452	32.3202		4.29612	0
23427	Wed Mar 22 12:22:13 2017_x000D_	67.4676	36.0563	6.87696	0.120026	1	42.3396	15.714	293.613	5.12452	32.3299		2.95261	0
23428	Wed Mar 22 12:22:13 2017_x000D_	67.566	36.0543	-4.71023	-0.0822089	1	42.3396	15.714	293.613	5.12452	32.4052		2.9673	53.0009
23429	Wed Mar 22 12:22:13 2017_x000D_	67.4671	36.0557	-10.8033	-0.188553	1	44.0985	15.5482	299.46	5.22656	31.091		3.11133	0
23430	Wed Mar 22 12:22:13 2017_x000D_	67.4656	35.952	-26.5427	-0.463258	1	44.0985	15.5482	299.46	5.22656	31.0215		2.97355	0
23431	Wed Mar 22 12:22:13 2017_x000D_	67.5647	35.9501	-33.0175	-0.576264	1	44.0985	15.5482	299.46	5.22656	31.095		0.0108167	0
23432	Wed Mar 22 12:22:13 2017_x000D_	67.565	35.9499	-41.1227	-0.717726	1	44.0985	15.5482	299.46	5.22656	31.0951		4.3046	52.475
23433	Wed Mar 22 12:22:13 2017_x000D_	67.6629	35.845	-53.3245	-0.930689	1	45.8468	15.6033	310.89	5.42605	29.7602		0.0127279	0
23434	Wed Mar 22 12:22:13 2017_x000D_	67.6632	35.8447	-61.0258	-1.0651	1	45.8468	15.6033	310.89	5.42605	29.7602		2.94949	0
23435	Wed Mar 22 12:22:13 2017_x000D_	67.5649	35.8465	-75.6399	-1.32017	1	45.8468	15.6033	310.89	5.42605	29.6894		6.86115	0
23436	Wed Mar 22 12:22:14 2017_x000D_	67.6673	36.051	-83.6746	-1.4604	1	45.8468	15.6033	310.89	5.42605	29.9039		0.0067082	98.6851
23437	Wed Mar 22 12:22:14 2017_x000D_	67.6674	36.0512	-89.1706	-1.55632	1	49.1342	15.4857	0	0	27.6843		6.86518	0
23438	Wed Mar 22 12:22:14 2017_x000D_	67.7697	36.2559	257.31	4.49091	1	49.1342	15.4857	0	0	27.9049		13.73	0
23439	Wed Mar 22 12:22:14 2017_x000D_	67.5776	36.6713	245.162	4.27888	1	49.1342	15.4857	0	0	28.0889		6.85894	0
23440	Wed Mar 22 12:22:14 2017_x000D_	67.4816	36.8788	242.731	4.23646	1	49.1342	15.4857	0	0	28.1832		9.73399	85.5757
23441	Wed Mar 22 12:22:14 2017_x000D_	67.3871	37.1892	238.959	4.17062	1	51.9837	15.3544	0	0	26.7212		11.0181	0
23442	Wed Mar 22 12:22:14 2017_x000D_	67.1935	37.5013	232.861	4.06419	1	51.9837	15.3544	0	0	26.8668		22.0187	0
23443	Wed Mar 22 12:22:14 2017_x000D_	66.8066	38.125	232.861	4.06419	1	51.9837	15.3544	0	0	27.1702		15.0846	0
23444	Wed Mar 22 12:22:14 2017_x000D_	66.415	38.4404	231.058	4.03272	1	51.9837	15.3544	0	0	27.2255		26.2321	0
23445	Wed Mar 22 12:22:14 2017_x000D_	65.9308	39.1685	235.057	4.10253	1	51.9837	15.3544	0	0	27.5977		15.2402	45.8748
23446	Wed Mar 22 12:22:14 2017_x000D_	65.6398	39.5849	232.861	4.06419	1	53.5121	15.4026	0	0	27.053		23.7592	0
23447	Wed Mar 22 12:22:14 2017_x000D_	65.1539	40.2103	235.057	4.10253	1	53.5121	15.4026	0	0	27.4035		11.0073	0
23448	Wed Mar 22 12:22:14 2017_x000D_	64.9605	40.5221	236.686	4.13095	1	53.5121	15.4026	0	0	27.6053		8.57747	0
23449	Wed Mar 22 12:22:14 2017_x000D_	64.7655	40.7312	236.686	4.13095	1	53.5121	15.4026	0	0	27.716		24.6544	78.621
23450	Wed Mar 22 12:22:14 2017_x000D_	64.3804	41.4572	242.735	4.23652	1	56.1315	15.4851	0	0	27.2506		10.9981	0
23451	Wed Mar 22 12:22:14 2017_x000D_	64.1871	41.7687	248.806	4.34248	1	56.1315	15.4851	0	0	27.4904		13.699	0
23452	Wed Mar 22 12:22:14 2017_x000D_	63.9953	42.1831	248.806	4.34248	1	56.1315	15.4851	0	0	27.832		16.513	0
23453	Wed Mar 22 12:22:14 2017_x000D_	63.8053	42.6997	254.766	4.4465	1	56.1315	15.4851	0	0	28.2758		19.4177	6.55227
23454	Wed Mar 22 12:22:14 2017_x000D_	63.6168	43.3189	259.987	4.53762	1	55.9132	15.4782	356.433	6.22094	28.8868		12.2985	0
23455	Wed Mar 22 12:22:14 2017_x000D_	63.6233	43.7288	265.401	4.63213	1	55.9132	15.4782	356.433	6.22094	29.2838		6.84407	0
23456	Wed Mar 22 12:22:14 2017_x000D_	63.5274	43.9358	268.157	4.68022	1	55.9132	15.4782	356.433	6.22094	29.4586		18.4403	0
23457	Wed Mar 22 12:22:15 2017_x000D_	63.5372	44.5504	-86.3058	-1.50632	1	55.9132	15.4782	356.433	6.22094	30.0553		12.2956	0
23458	Wed Mar 22 12:22:15 2017_x000D_	63.5438	44.9602	-86.3053	-1.50631	1	55.9132	15.4782	356.433	6.22094	30.4535		6.1448	124.433
23459	Wed Mar 22 12:22:15 2017_x000D_	63.5471	45.165	-86.3051	-1.50631	1	60.0589	15.6089	0	0	29.7612		24.5732	0
23460	Wed Mar 22 12:22:15 2017_x000D_	63.5603	45.984	-86.3041	-1.50629	1	60.0589	15.6089	0	0	30.5762		12.6238	0
23461	Wed Mar 22 12:22:15 2017_x000D_	63.666	46.3913	-89.0777	-1.5547	1	60.0589	15.6089	0	0	30.993		21.7079	0
23462	Wed Mar 22 12:22:15 2017_x000D_	63.5786	47.1096	268.008	4.67762	1	60.0589	15.6089	0	0	31.6967		9.65311	60.6074
23463	Wed Mar 22 12:22:15 2017_x000D_	63.6826	47.4141	265.394	4.63201	1	62.0432	15.2295	349.074	6.09248	32.2263		21.4738	0
23464	Wed Mar 22 12:22:15 2017_x000D_	63.6942	48.1298	259.411	4.52758	1	62.0432	15.2295	349.074	6.09248	32.9417		9.67996	0
23465	Wed Mar 22 12:22:15 2017_x000D_	63.6003	48.4385	257.331	4.49127	1	62.0432	15.2295	349.074	6.09248	33.2455		9.68657	0
23466	Wed Mar 22 12:22:15 2017_x000D_	63.5063	48.7474	253.947	4.4322	1	62.0432	15.2295	349.074	6.09248	33.5498		16.4789	75.0167
23467	Wed Mar 22 12:22:15 2017_x000D_	63.3166	49.2629	247.689	4.32298	1	64.4741	14.6434	346.739	6.05174	34.6388		12.6283	0
23468	Wed Mar 22 12:22:15 2017_x000D_	63.2243	49.6736	245.151	4.27869	1	64.4741	14.6434	346.739	6.05174	35.0525		8.56271	0
23469	Wed Mar 22 12:22:15 2017_x000D_	63.0297	49.8824	245.152	4.2787	1	64.4741	14.6434	346.739	6.05174	35.2686		23.2775	0
23470	Wed Mar 22 12:22:15 2017_x000D_	62.7445	50.604	241.34	4.21217	1	64.4741	14.6434	346.739	6.05174	36.0022		10.9698	50.2454
23471	Wed Mar 22 12:22:15 2017_x000D_	62.5517	50.9147	242.72	4.23626	1	66.0325	14.0298	353.377	6.16759	37.0488		20.4679	0
23472	Wed Mar 22 12:22:15 2017_x000D_	62.265	51.5338	245.152	4.2787	1	66.0325	14.0298	353.377	6.16759	37.6928		13.6439	0
23473	Wed Mar 22 12:22:15 2017_x000D_	62.0739	51.9465	245.152	4.2787	1	66.0325	14.0298	353.377	6.16759	38.1228		19.3332	0
23474	Wed Mar 22 12:22:15 2017_x000D_	61.8862	52.563	245.151	4.27869	1	66.0325	14.0298	353.377	6.16759	38.7556		0	0
23475	Wed Mar 22 12:22:15 2017_x000D_	61.8862	52.563	245.151	4.27869	1	66.0325	14.0298	353.377	6.16759	38.7556		19.4371	47.9016
23476	Wed Mar 22 12:22:15 2017_x000D_	61.4989	53.0824	246.341	4.29947	1	67.5801	13.6368	340.841	5.9488	39.9116		16.4494	0
23477	Wed Mar 22 12:22:15 2017_x000D_	61.3096	53.597	245.152	4.2787	1	67.5801	13.6368	340.841	5.9488	40.4492		12.6007	0
23478	Wed Mar 22 12:22:15 2017_x000D_	61.2175	54.0068	247.69	4.323	1	67.5801	13.6368	340.841	5.9488	40.8683		8.55862	0
23479	Wed Mar 22 12:22:16 2017_x000D_	61.0231	54.2156	247.691	4.32302	1	67.5801	13.6368	340.841	5.9488	41.1051		16.4353	19.6268
23480	Wed Mar 22 12:22:16 2017_x000D_	60.8338	54.7297	248.791	4.34222	1	68.234	13.6575	358.229	6.25227	41.7335		12.6023	0
23481	Wed Mar 22 12:22:16 2017_x000D_	60.7419	55.1396	246.34	4.29945	1	68.234	13.6575	358.229	6.25227	42.1532		16.4287	0
23482	Wed Mar 22 12:22:16 2017_x000D_	60.5527	55.6535	250.333	4.36913	1	68.234	13.6575	358.229	6.25227	42.6927		6.81724	0
23483	Wed Mar 22 12:22:16 2017_x000D_	60.4572	55.8597	247.69	4.323	1	68.234	13.6575	358.229	6.25227	42.9128		6.81326	64.6933
23484	Wed Mar 22 12:22:16 2017_x000D_	60.3618	56.0658	250.333	4.36914	1	69.0084	15.6701	33.7857	0.589673	41.3107		12.5906	0
23485	Wed Mar 22 12:22:16 2017_x000D_	60.2699	56.4753	247.689	4.323	1	69.0084	15.6701	33.7857	0.589673	41.7304		8.55862	0
23486	Wed Mar 22 12:22:16 2017_x000D_	60.0755	56.6841	247.69	4.32301	1	69.0084	15.6701	33.7857	0.589673	41.9755		9.64951	0
23487	Wed Mar 22 12:22:16 2017_x000D_	59.9818	56.9918	246.34	4.29944	1	69.0084	15.6701	33.7857	0.589673	42.2961		4.27931	0
23488	Wed Mar 22 12:22:16 2017_x000D_	59.8846	57.0962	247.69	4.32301	1	69.0084	15.6701	33.7857	0.589673	42.4189		9.14244	56.1667
23489	Wed Mar 22 12:22:16 2017_x000D_	59.89	57.4009	253.96	4.43244	1	69.5754	17.4544	65.4546	1.1424	41.1039		2.97387	0
23490	Wed Mar 22 12:22:16 2017_x000D_	59.7909	57.4033	262.281	4.57767	1	69.5754	17.4544	65.4546	1.1424	41.1297		3.03943	0
23491	Wed Mar 22 12:22:16 2017_x000D_	59.7926	57.5046	268.226	4.68142	1	69.5754	17.4544	65.4546	1.1424	41.2277		4.28106	0
23492	Wed Mar 22 12:22:16 2017_x000D_	59.6951	57.6088	-83.1224	-1.45076	1	69.5754	17.4544	65.4546	1.1424	41.3521		9.56595	58.638
23493	Wed Mar 22 12:22:16 2017_x000D_	59.7986	57.9104	-62.8984	-1.09778	1	70.3598	19.2447	65.232	1.13851	40.0821		3.05133	0
23494	Wed Mar 22 12:22:16 2017_x000D_	59.8001	58.0121	-56.5863	-0.987617	1	70.3598	19.2447	65.232	1.13851	40.1798		10.8469	0
23495	Wed Mar 22 12:22:16 2017_x000D_	60.0028	58.3115	-42.4414	-0.740743	1	70.3598	19.2447	65.232	1.13851	40.4164		6.6484	0
23496	Wed Mar 22 12:22:16 2017_x000D_	60.2023	58.408	-32.1586	-0.561274	1	70.3598	19.2447	65.232	1.13851	40.4591		6.64039	29.3094
23497	Wed Mar 22 12:22:16 2017_x000D_	60.4016	58.5043	-21.8515	-0.381381	1	70.752	20.1395	65.232	1.13851	39.7365		8.4708	0
23498	Wed Mar 22 12:22:16 2017_x000D_	60.6031	58.7021	-16.3955	-0.286156	1	70.752	20.1395	65.232	1.13851	39.8757		11.8575	0
23499	Wed Mar 22 12:22:16 2017_x000D_	60.9982	58.6912	-9.46585	-0.16521	1	70.752	20.1395	65.232	1.13851	39.7664		9.38135	0
23500	Wed Mar 22 12:22:17 2017_x000D_	61.2967	58.7844	-7.14573	-0.124716	1	70.752	20.1395	65.232	1.13851	39.7848		15.095	23.5634
23501	Wed Mar 22 12:22:17 2017_x000D_	61.7922	58.8719	-3.96527	-0.0692071	1	71.1548	20.8138	81.3632	1.42006	39.1928		26.8004	0
23502	Wed Mar 22 12:22:17 2017_x000D_	62.6823	58.948	-7.1461	-0.124723	1	71.1548	20.8138	81.3632	1.42006	39.0641		12.1859	0
23503	Wed Mar 22 12:22:17 2017_x000D_	63.0784	59.038	-10.0073	-0.17466	1	71.1548	20.8138	81.3632	1.42006	39.0681		26.7608	0
23504	Wed Mar 22 12:22:17 2017_x000D_	63.9672	59.1138	-13.5488	-0.236472	1	71.1548	20.8138	81.3632	1.42006	38.9686		12.1647	0
23505	Wed Mar 22 12:22:17 2017_x000D_	64.3626	59.2037	-16.4162	-0.286517	1	71.1548	20.8138	81.3632	1.42006	38.9861		25.214	70.6744
23506	Wed Mar 22 12:22:17 2017_x000D_	65.1547	59.4847	-19.1965	-0.335043	1	72.363	22.8362	81.3632	1.42006	37.3507		12.1488	0
23507	Wed Mar 22 12:22:17 2017_x000D_	65.5496	59.5744	-21.8854	-0.381972	1	72.363	22.8362	81.3632	1.42006	37.3647		13.1965	0
23508	Wed Mar 22 12:22:17 2017_x000D_	65.9459	59.7653	-21.8843	-0.381953	1	72.363	22.8362	81.3632	1.42006	37.4825		8.40281	0
23509	Wed Mar 22 12:22:17 2017_x000D_	66.1455	59.9618	-21.8803	-0.381884	1	72.363	22.8362	81.3632	1.42006	37.6426		25.1494	102.445
23510	Wed Mar 22 12:22:17 2017_x000D_	66.9356	60.242	-24.4697	-0.427077	1	73.7334	25.964	82.3448	1.43719	34.9455		8.84176	0
23511	Wed Mar 22 12:22:17 2017_x000D_	67.2302	60.2334	-25.7292	-0.449059	1	73.7334	25.964	82.3448	1.43719	34.881		23.7471	0
23512	Wed Mar 22 12:22:17 2017_x000D_	67.9225	60.6172	-24.4722	-0.42712	1	73.7334	25.964	82.3448	1.43719	35.137		13.1535	0
23513	Wed Mar 22 12:22:17 2017_x000D_	68.3175	60.8075	-24.4718	-0.427113	1	73.7334	25.964	82.3448	1.43719	35.2619		19.7201	0
23514	Wed Mar 22 12:22:17 2017_x000D_	68.9096	61.093	-21.8796	-0.381871	1	73.7334	25.964	82.3448	1.43719	35.4586		12.0856	52.6749
23515	Wed Mar 22 12:22:17 2017_x000D_	69.3025	61.182	-24.4743	-0.427158	1	74.5269	27.5303	64.5243	1.12616	34.0548		6.56931	0
23516	Wed Mar 22 12:22:17 2017_x000D_	69.4997	61.2772	-21.8814	-0.381903	1	74.5269	27.5303	64.5243	1.12616	34.1193		23.6693	0
23517	Wed Mar 22 12:22:17 2017_x000D_	70.1897	61.6598	-20.8114	-0.363228	1	74.5269	27.5303	64.5243	1.12616	34.404		9.26931	0
23518	Wed Mar 22 12:22:17 2017_x000D_	70.4846	61.752	-19.1824	-0.334795	1	74.5269	27.5303	64.5243	1.12616	34.4596		21.2915	70.5394
23519	Wed Mar 22 12:22:17 2017_x000D_	71.1709	61.9328	-18.2172	-0.317951	1	75.2872	29.7553	71.4877	1.2477	32.4397		13.0918	0
23520	Wed Mar 22 12:22:17 2017_x000D_	71.564	62.1223	-18.2151	-0.317914	1	75.2872	29.7553	71.4877	1.2477	32.5804		5.85867	0
23521	Wed Mar 22 12:22:17 2017_x000D_	71.7592	62.1164	-18.2176	-0.317957	1	75.2872	29.7553	71.4877	1.2477	32.5528		22.2607	0
23522	Wed Mar 22 12:22:18 2017_x000D_	72.446	62.3973	-21.8836	-0.38194	1	75.2872	29.7553	71.4877	1.2477	32.7654		9.22851	93.6039
23523	Wed Mar 22 12:22:18 2017_x000D_	72.7396	62.4891	-18.2158	-0.317926	1	76.4489	32.6511	58.347	1.01835	30.0677		22.2323	0
23524	Wed Mar 22 12:22:18 2017_x000D_	73.4255	62.7697	-21.8843	-0.381953	1	76.4489	32.6511	58.347	1.01835	30.27		9.21616	0
23525	Wed Mar 22 12:22:18 2017_x000D_	73.7187	62.8614	-18.2141	-0.317897	1	76.4489	32.6511	58.347	1.01835	30.3334		12.0108	0
23526	Wed Mar 22 12:22:18 2017_x000D_	74.1092	62.9497	-20.8182	-0.363347	1	76.4489	32.6511	58.347	1.01835	30.3888		19.5631	67.1587
23527	Wed Mar 22 12:22:18 2017_x000D_	74.6965	63.2331	-18.2124	-0.317866	1	77.4363	34.6602	73.3903	1.2809	28.704		11.9925	0
23528	Wed Mar 22 12:22:18 2017_x000D_	75.0864	63.3213	-20.8182	-0.363346	1	77.4363	34.6602	73.3903	1.2809	28.7573		19.5296	0
23529	Wed Mar 22 12:22:18 2017_x000D_	75.6728	63.604	-23.3318	-0.407217	1	77.4363	34.6602	73.3903	1.2809	28.9975		9.19916	0
23530	Wed Mar 22 12:22:18 2017_x000D_	75.9655	63.6954	-21.8876	-0.38201	1	77.4363	34.6602	73.3903	1.2809	29.0724		10.5068	0
23531	Wed Mar 22 12:22:18 2017_x000D_	76.2588	63.8868	-20.8141	-0.363275	1	77.4363	34.6602	73.3903	1.2809	29.2503		14.8126	99.5072
23532	Wed Mar 22 12:22:18 2017_x000D_	76.7452	63.9717	-24.4947	-0.427513	1	78.5854	37.7717	74.965	1.30839	26.2645		16.9635	0
23533	Wed Mar 22 12:22:18 2017_x000D_	77.2334	64.257	-28.3347	-0.494534	1	78.5854	37.7717	74.965	1.30839	26.5198		6.48891	0
23534	Wed Mar 22 12:22:18 2017_x000D_	77.4283	64.3508	-30.7916	-0.537415	1	78.5854	37.7717	74.965	1.30839	26.6043		12.9816	0
23535	Wed Mar 22 12:22:18 2017_x000D_	77.818	64.5389	-30.793	-0.53744	1	78.5854	37.7717	74.965	1.30839	26.7782		9.16427	78.8409
23536	Wed Mar 22 12:22:18 2017_x000D_	78.1097	64.6296	-34.7073	-0.605756	1	79.5495	40.2165	74.2468	1.29585	24.4555		18.6487	0
23537	Wed Mar 22 12:22:18 2017_x000D_	78.5983	65.0139	-48.6344	-0.84883	1	79.5495	40.2165	74.2468	1.29585	24.8156		3.00025	0
23538	Wed Mar 22 12:22:18 2017_x000D_	78.5996	65.1139	-54.676	-0.954276	1	79.5495	40.2165	74.2468	1.29585	24.9155		8.27331	0
23539	Wed Mar 22 12:22:18 2017_x000D_	78.7958	65.3077	-67.0666	-1.17053	1	79.5495	40.2165	74.2468	1.29585	25.1025		6.61029	84.8268
23540	Wed Mar 22 12:22:18 2017_x000D_	78.8949	65.5045	-76.3769	-1.33303	1	80.502	42.8788	75.0588	1.31002	22.6827		9.01868	0
23541	Wed Mar 22 12:22:18 2017_x000D_	78.8986	65.8051	267.819	4.67432	1	80.502	42.8788	75.0588	1.31002	22.9823		6.00336	0
23542	Wed Mar 22 12:22:18 2017_x000D_	78.9008	66.0052	262.352	4.5789	1	80.502	42.8788	75.0588	1.31002	23.1818		6.61161	0
23543	Wed Mar 22 12:22:19 2017_x000D_	78.9996	66.2022	254.492	4.44172	1	80.502	42.8788	75.0588	1.31002	23.3717		4.22891	0
23544	Wed Mar 22 12:22:19 2017_x000D_	78.9039	66.3057	246.175	4.29657	1	80.502	42.8788	75.0588	1.31002	23.4813		13.455	99.2926
23545	Wed Mar 22 12:22:19 2017_x000D_	78.7144	66.7122	234.526	4.09325	1	81.6486	45.9836	85.8052	1.49758	20.9352		6.72406	0
23546	Wed Mar 22 12:22:19 2017_x000D_	78.6196	66.9153	229.061	3.99786	1	81.6486	45.9836	85.8052	1.49758	21.1497		12.6729	0
23547	Wed Mar 22 12:22:19 2017_x000D_	78.3321	67.2248	217.519	3.79642	1	81.6486	45.9836	85.8052	1.49758	21.4986		9.28095	0
23548	Wed Mar 22 12:22:19 2017_x000D_	78.0428	67.3344	213.764	3.73088	1	81.6486	45.9836	85.8052	1.49758	21.6531		17.2563	112.232
23549	Wed Mar 22 12:22:19 2017_x000D_	77.5619	67.65	205.175	3.58097	1	81.8939	49.7166	97.5665	1.70286	18.4492		10.6938	0
23550	Wed Mar 22 12:22:19 2017_x000D_	77.2735	67.8595	204.138	3.56288	1	81.8939	49.7166	97.5665	1.70286	18.722		27.8428	0
23551	Wed Mar 22 12:22:19 2017_x000D_	76.4056	68.1883	207.694	3.62495	1	81.8939	49.7166	97.5665	1.70286	19.2698		13.2048	0
23552	Wed Mar 22 12:22:19 2017_x000D_	76.0203	68.4011	207.694	3.62495	1	81.8939	49.7166	97.5665	1.70286	19.586		13.2088	92.3318
23553	Wed Mar 22 12:22:19 2017_x000D_	75.6349	68.614	207.695	3.62495	1	81.5222	52.7718	100.003	1.74538	16.9008		22.4466	0
23554	Wed Mar 22 12:22:19 2017_x000D_	74.9598	68.9366	211.397	3.68957	1	81.5222	52.7718	100.003	1.74538	17.4461		13.2144	0
23555	Wed Mar 22 12:22:19 2017_x000D_	74.5743	69.1497	215.999	3.7699	1	81.5222	52.7718	100.003	1.74538	17.7907		21.4003	0
23556	Wed Mar 22 12:22:19 2017_x000D_	73.9972	69.569	223.389	3.89887	1	81.5222	52.7718	100.003	1.74538	18.4057		10.7064	85.7256
23557	Wed Mar 22 12:22:19 2017_x000D_	73.7085	69.7788	225.192	3.93034	1	81.1618	55.6065	100.003	1.74538	16.0127		16.8952	0
23558	Wed Mar 22 12:22:19 2017_x000D_	73.3253	70.1915	232.885	4.0646	1	81.1618	55.6065	100.003	1.74538	16.557		12.6773	0
23559	Wed Mar 22 12:22:19 2017_x000D_	73.0378	70.5012	236.65	4.13033	1	81.1618	55.6065	100.003	1.74538	16.9662		6.72152	0
23560	Wed Mar 22 12:22:19 2017_x000D_	72.9432	70.7043	238.892	4.16946	1	81.1618	55.6065	100.003	1.74538	17.1898		10.8145	0
23561	Wed Mar 22 12:22:19 2017_x000D_	72.7528	71.0104	245.027	4.27652	1	81.1618	55.6065	100.003	1.74538	17.5497		16.1872	59.5509
23562	Wed Mar 22 12:22:19 2017_x000D_	72.5649	71.5162	251.15	4.3834	1	80.8457	57.5662	96.5887	1.68579	16.2226		9.50544	0
23563	Wed Mar 22 12:22:19 2017_x000D_	72.4716	71.819	254.555	4.44282	1	80.8457	57.5662	96.5887	1.68579	16.5308		21.8807	0
23564	Wed Mar 22 12:22:20 2017_x000D_	72.2862	72.5244	259.204	4.52397	1	80.8457	57.5662	96.5887	1.68579	17.2341		9.49971	0
23565	Wed Mar 22 12:22:20 2017_x000D_	72.1929	72.827	262.455	4.5807	1	80.8457	57.5662	96.5887	1.68579	17.5432		24.1799	59.5262
23566	Wed Mar 22 12:22:20 2017_x000D_	72.106	73.6283	265.189	4.62842	1	80.5298	59.5251	93.6145	1.63388	16.4274		8.96776	0
23567	Wed Mar 22 12:22:20 2017_x000D_	72.1099	73.9272	265.451	4.63299	1	80.5298	59.5251	93.6145	1.63388	16.6828		21.2014	0
23568	Wed Mar 22 12:22:20 2017_x000D_	72.0218	74.6284	267.957	4.67672	1	80.5298	59.5251	93.6145	1.63388	17.3348		0	0
23569	Wed Mar 22 12:22:20 2017_x000D_	72.0218	74.6284	267.957	4.67672	1	80.5298	59.5251	93.6145	1.63388	17.3348		24.1554	54.3113
23570	Wed Mar 22 12:22:20 2017_x000D_	71.9351	75.4289	265.19	4.62843	1	80.0085	61.2588	97.2504	1.69734	16.3086		11.95	0
23571	Wed Mar 22 12:22:20 2017_x000D_	71.9403	75.8272	265.189	4.62842	1	80.0085	61.2588	97.2504	1.69734	16.6534		18.2245	0
23572	Wed Mar 22 12:22:20 2017_x000D_	71.8511	76.4281	262.453	4.58066	1	80.0085	61.2588	97.2504	1.69734	17.2236		8.94976	0
23573	Wed Mar 22 12:22:20 2017_x000D_	71.855	76.7264	262.84	4.58743	1	80.0085	61.2588	97.2504	1.69734	17.485		18.2271	0
23574	Wed Mar 22 12:22:20 2017_x000D_	71.7659	77.3274	253.746	4.4287	1	80.0085	61.2588	97.2504	1.69734	18.0594		9.48074	92.1168
23575	Wed Mar 22 12:22:20 2017_x000D_	71.6728	77.6294	252.041	4.39894	1	79.6378	64.3069	94.9724	1.65758	15.5219		15.2703	0
23576	Wed Mar 22 12:22:20 2017_x000D_	71.5823	78.1303	248.617	4.33918	1	79.6378	64.3069	94.9724	1.65758	15.9993		9.48361	0
23577	Wed Mar 22 12:22:20 2017_x000D_	71.4892	78.4324	245.013	4.27628	1	79.6378	64.3069	94.9724	1.65758	16.3073		6.70539	0
23578	Wed Mar 22 12:22:20 2017_x000D_	71.3948	78.635	242.607	4.23429	1	79.6378	64.3069	94.9724	1.65758	16.53		10.8022	72.0437
23579	Wed Mar 22 12:22:20 2017_x000D_	71.2047	78.9408	236.646	4.13025	1	79.5167	66.7053	94.9724	1.65758	14.7918		10.7996	0
23580	Wed Mar 22 12:22:20 2017_x000D_	71.0146	79.2465	235.045	4.10231	1	79.5167	66.7053	94.9724	1.65758	15.1515		10.8037	0
23581	Wed Mar 22 12:22:20 2017_x000D_	70.8244	79.5523	229.069	3.99801	1	79.5167	66.7053	94.9724	1.65758	15.5113		4.22858	0
23582	Wed Mar 22 12:22:20 2017_x000D_	70.7285	79.6556	225.221	3.93085	1	79.5167	66.7053	94.9724	1.65758	15.6506		10.7111	105.073
23583	Wed Mar 22 12:22:20 2017_x000D_	70.4399	79.8658	219.199	3.82575	1	79.1244	70.1857	94.9724	1.65758	13.0048		8.44241	0
23584	Wed Mar 22 12:22:20 2017_x000D_	70.2485	80.0721	219.199	3.82575	1	79.1244	70.1857	94.9724	1.65758	13.2862		0.0134164	0
23585	Wed Mar 22 12:22:20 2017_x000D_	70.2481	80.0723	211.501	3.69139	1	79.1244	70.1857	94.9724	1.65758	13.2866		0.012	0
23586	Wed Mar 22 12:22:21 2017_x000D_	70.2477	80.0723	204.296	3.56564	1	79.1244	70.1857	94.9724	1.65758	13.2869		4.22799	85.035
23587	Wed Mar 22 12:22:21 2017_x000D_	70.1514	80.1752	190.55	3.32572	1	78.9816	73.0166	90.9472	1.58733	11.3674		6.62	0
23588	Wed Mar 22 12:22:21 2017_x000D_	69.9583	80.282	182.278	3.18135	1	78.9816	73.0166	90.9472	1.58733	11.5847		9.18997	0
23589	Wed Mar 22 12:22:21 2017_x000D_	69.665	80.1936	169.126	2.95181	1	78.9816	73.0166	90.9472	1.58733	11.7605		5.82123	0
23590	Wed Mar 22 12:22:21 2017_x000D_	69.4711	80.201	162.432	2.83497	1	78.9816	73.0166	90.9472	1.58733	11.9191		10.4744	0
23591	Wed Mar 22 12:22:21 2017_x000D_	69.1767	80.0133	151.286	2.64044	1	78.9816	73.0166	90.9472	1.58733	12.0453		5.82423	78.8651
23592	Wed Mar 22 12:22:21 2017_x000D_	68.9827	80.0207	143.718	2.50835	1	78.6336	75.6223	91.3241	1.59391	10.6059		16.4803	0
23593	Wed Mar 22 12:22:21 2017_x000D_	68.5884	79.6382	135.91	2.37207	1	78.6336	75.6223	91.3241	1.59391	10.8182		4.12218	0
23594	Wed Mar 22 12:22:21 2017_x000D_	68.4898	79.5425	132.006	2.30394	1	78.6336	75.6223	91.3241	1.59391	10.875		12.3688	0
23595	Wed Mar 22 12:22:21 2017_x000D_	68.1938	79.2555	128.152	2.23667	1	78.6336	75.6223	91.3241	1.59391	11.0539		25.2189	39.2087
23596	Wed Mar 22 12:22:21 2017_x000D_	67.6967	78.5776	128.629	2.24499	1	78.5678	76.9276	91.3241	1.59391	10.9956		12.3816	0
23597	Wed Mar 22 12:22:21 2017_x000D_	67.4003	78.2904	128.153	2.23669	1	78.5678	76.9276	91.3241	1.59391	11.2503		21.1814	0
23598	Wed Mar 22 12:22:21 2017_x000D_	67.0016	77.7077	128.151	2.23666	1	78.5678	76.9276	91.3241	1.59391	11.5925		13.1972	0
23599	Wed Mar 22 12:22:21 2017_x000D_	66.8006	77.3164	128.148	2.23661	1	78.5678	76.9276	91.3241	1.59391	11.7736		20.6961	26.1332
23600	Wed Mar 22 12:22:21 2017_x000D_	66.3051	76.8364	131.999	2.30382	1	78.5239	77.7976	91.3241	1.59391	12.2565		10.6095	0
23601	Wed Mar 22 12:22:21 2017_x000D_	66.1053	76.5446	133.873	2.33653	1	78.5239	77.7976	91.3241	1.59391	12.4817		10.6235	0
23602	Wed Mar 22 12:22:21 2017_x000D_	65.9054	76.2523	131.996	2.30376	1	78.5239	77.7976	91.3241	1.59391	12.7128		10.5402	0
23603	Wed Mar 22 12:22:21 2017_x000D_	65.6091	76.0635	134.004	2.33881	1	78.5239	77.7976	91.3241	1.59391	13.0307		18.8283	0
23604	Wed Mar 22 12:22:21 2017_x000D_	65.2104	75.5788	135.888	2.3717	1	78.5239	77.7976	91.3241	1.59391	13.4971		12.4643	13.0635
23605	Wed Mar 22 12:22:21 2017_x000D_	64.9121	75.2896	135.888	2.3717	1	78.502	78.2325	91.3241	1.59391	13.9049		20.7575	0
23606	Wed Mar 22 12:22:21 2017_x000D_	64.4153	74.808	135.888	2.3717	1	78.502	78.2325	91.3241	1.59391	14.497		12.475	0
23607	Wed Mar 22 12:22:22 2017_x000D_	64.1166	74.5187	139.786	2.43972	1	78.502	78.2325	91.3241	1.59391	14.8571		20.7977	0
23608	Wed Mar 22 12:22:22 2017_x000D_	63.619	74.036	135.888	2.3717	1	78.502	78.2325	91.3241	1.59391	15.4633		8.32719	13.0637
23609	Wed Mar 22 12:22:22 2017_x000D_	63.4197	73.8428	135.888	2.3717	1	78.48	78.6674	91.3241	1.59391	15.8142		23.0585	0
23610	Wed Mar 22 12:22:22 2017_x000D_	62.9194	73.2593	137.77	2.40454	1	78.48	78.6674	91.3241	1.59391	16.4736		10.5857	0
23611	Wed Mar 22 12:22:22 2017_x000D_	62.622	73.0694	135.888	2.3717	1	78.48	78.6674	91.3241	1.59391	16.8171		8.34207	0
23612	Wed Mar 22 12:22:22 2017_x000D_	62.4223	72.8759	135.888	2.3717	1	78.48	78.6674	91.3241	1.59391	17.0702		14.708	26.7747
23613	Wed Mar 22 12:22:22 2017_x000D_	62.0246	72.5892	137.904	2.40688	1	78.6523	79.5431	76.9872	1.34368	18.0232		18.9605	0
23614	Wed Mar 22 12:22:22 2017_x000D_	61.6231	72.1011	135.888	2.3717	1	78.6523	79.5431	76.9872	1.34368	18.5843		25.077	0
23615	Wed Mar 22 12:22:22 2017_x000D_	61.023	71.5192	135.888	2.3717	1	78.6523	79.5431	76.9872	1.34368	19.3694		8.36328	0
23616	Wed Mar 22 12:22:22 2017_x000D_	60.8228	71.3252	135.888	2.3717	1	78.6523	79.5431	76.9872	1.34368	19.6322		8.36961	28.8955
23617	Wed Mar 22 12:22:22 2017_x000D_	60.6225	71.131	135.888	2.3717	1	79.0407	80.4245	72.2385	1.2608	20.6301		20.9335	0
23618	Wed Mar 22 12:22:22 2017_x000D_	60.1216	70.6452	132.016	2.30411	1	79.0407	80.4245	72.2385	1.2608	21.2971		8.37809	0
23619	Wed Mar 22 12:22:22 2017_x000D_	59.9211	70.4508	132.017	2.30412	1	79.0407	80.4245	72.2385	1.2608	21.5646		8.38234	0
23620	Wed Mar 22 12:22:22 2017_x000D_	59.7205	70.2563	132.017	2.30414	1	79.0407	80.4245	72.2385	1.2608	21.8326		14.8699	38.2678
23621	Wed Mar 22 12:22:22 2017_x000D_	59.4178	69.8638	129.898	2.26715	1	77.9272	81.0468	113.507	1.98106	21.6254		10.751	0
23622	Wed Mar 22 12:22:22 2017_x000D_	59.2152	69.5682	128.191	2.23735	1	77.9272	81.0468	113.507	1.98106	21.9522		19.0491	0
23623	Wed Mar 22 12:22:22 2017_x000D_	58.8116	69.078	129.897	2.26713	1	77.9272	81.0468	113.507	1.98106	22.5535		3.03054	0
23624	Wed Mar 22 12:22:22 2017_x000D_	58.8097	68.977	128.189	2.23732	1	77.9272	81.0468	113.507	1.98106	22.6088		12.6044	0
23625	Wed Mar 22 12:22:22 2017_x000D_	58.5079	68.6847	132.012	2.30404	1	77.9272	81.0468	113.507	1.98106	23.0202		8.40563	46.0232
23626	Wed Mar 22 12:22:22 2017_x000D_	58.3068	68.4896	132.012	2.30405	1	76.4032	81.2226	191.014	3.33383	22.1271		3.02148	0
23627	Wed Mar 22 12:22:22 2017_x000D_	58.305	68.3889	133.872	2.33651	1	76.4032	81.2226	191.014	3.33383	22.1867		8.40988	0
23628	Wed Mar 22 12:22:23 2017_x000D_	58.1038	68.1937	133.873	2.33652	1	76.4032	81.2226	191.014	3.33383	22.4638		8.41203	0
23629	Wed Mar 22 12:22:23 2017_x000D_	57.9025	67.9985	133.873	2.33652	1	76.4032	81.2226	191.014	3.33383	22.741		3.03359	78.2818
23630	Wed Mar 22 12:22:23 2017_x000D_	57.9005	67.8974	132.009	2.30399	1	73.7979	81.3687	180	3.14159	20.8375		12.6255	0
23631	Wed Mar 22 12:22:23 2017_x000D_	57.5983	67.6045	135.872	2.37142	1	73.7979	81.3687	180	3.14159	21.2575		12.6362	0
23632	Wed Mar 22 12:22:23 2017_x000D_	57.2958	67.3114	139.745	2.439	1	73.7979	81.3687	180	3.14159	21.6778		16.8581	0
23633	Wed Mar 22 12:22:23 2017_x000D_	56.8922	66.9204	147.378	2.57223	1	73.7979	81.3687	180	3.14159	22.2386		6.62008	64.9024
23634	Wed Mar 22 12:22:23 2017_x000D_	56.6926	66.8263	154.661	2.69934	1	71.6353	81.3094	180	3.14159	20.8097		13.2683	0
23635	Wed Mar 22 12:22:23 2017_x000D_	56.2926	66.6376	167.493	2.92331	1	71.6353	81.3094	180	3.14159	21.2288		2.97475	0
23636	Wed Mar 22 12:22:23 2017_x000D_	56.1935	66.641	173.543	3.0289	1	71.6353	81.3094	180	3.14159	21.2981		5.93461	0
23637	Wed Mar 22 12:22:23 2017_x000D_	55.9958	66.6479	184.634	3.22247	1	71.6353	81.3094	180	3.14159	21.4372		8.90595	0
23638	Wed Mar 22 12:22:23 2017_x000D_	55.6991	66.6578	196.118	3.4229	1	71.6353	81.3094	180	3.14159	21.6479		8.91475	58.426
23639	Wed Mar 22 12:22:23 2017_x000D_	55.4021	66.6675	202.361	3.53186	1	69.6885	81.2559	180	3.14159	20.4187		13.4141	0
23640	Wed Mar 22 12:22:23 2017_x000D_	55.0101	66.8826	215.058	3.75348	1	69.6885	81.2559	180	3.14159	20.5438		2.96855	0
23641	Wed Mar 22 12:22:23 2017_x000D_	54.9112	66.8858	221.207	3.8608	1	69.6885	81.2559	180	3.14159	20.6123		8.54385	0
23642	Wed Mar 22 12:22:23 2017_x000D_	54.7172	67.0943	228.998	3.99676	1	69.6885	81.2559	180	3.14159	20.608		8.53946	97.4879
23643	Wed Mar 22 12:22:23 2017_x000D_	54.5232	67.3026	241.336	4.21211	1	66.4534	80.9493	180	3.14159	18.1263		9.60983	0
23644	Wed Mar 22 12:22:23 2017_x000D_	54.4301	67.6091	245.154	4.27875	1	66.4534	80.9493	180	3.14159	17.9589		10.9287	0
23645	Wed Mar 22 12:22:23 2017_x000D_	54.2378	67.9185	256.711	4.48046	1	66.4534	80.9493	180	3.14159	17.8612		9.09778	0
23646	Wed Mar 22 12:22:23 2017_x000D_	54.2438	68.2217	257.401	4.4925	1	66.4534	80.9493	180	3.14159	17.6371		10.944	45.4731
23647	Wed Mar 22 12:22:23 2017_x000D_	54.0515	68.5317	256.712	4.48047	1	64.9382	80.9077	186.589	3.25659	16.4829		12.1284	0
23648	Wed Mar 22 12:22:23 2017_x000D_	54.0596	68.9359	256.71	4.48044	1	64.9382	80.9077	186.589	3.25659	16.1762		28.82	0
23649	Wed Mar 22 12:22:23 2017_x000D_	53.7804	69.8551	254.799	4.44708	1	64.9382	80.9077	186.589	3.25659	15.7053		12.529	0
23650	Wed Mar 22 12:22:24 2017_x000D_	53.6894	70.2627	250.349	4.36941	1	64.9382	80.9077	186.589	3.25659	15.4871		25.9524	0
23651	Wed Mar 22 12:22:24 2017_x000D_	53.4082	71.0808	242.714	4.23616	1	64.9382	80.9077	186.589	3.25659	15.1495		15.1586	52.2508
23652	Wed Mar 22 12:22:24 2017_x000D_	53.1188	71.495	237.37	4.1429	1	63.2168	80.6426	184.013	3.21163	13.6253		20.3671	0
23653	Wed Mar 22 12:22:24 2017_x000D_	52.8334	72.111	227.059	3.96293	1	63.2168	80.6426	184.013	3.21163	13.4389		12.8359	0
23654	Wed Mar 22 12:22:24 2017_x000D_	52.5419	72.4242	223.029	3.89259	1	63.2168	80.6426	184.013	3.21163	13.472		8.5649	0
23655	Wed Mar 22 12:22:24 2017_x000D_	52.3473	72.6331	215.098	3.75417	1	63.2168	80.6426	184.013	3.21163	13.5018		20.1784	19.4953
23656	Wed Mar 22 12:22:24 2017_x000D_	51.7577	72.9568	205.061	3.57898	1	62.5672	80.6248	185.516	3.23786	13.2531		13.4505	0
23657	Wed Mar 22 12:22:24 2017_x000D_	51.3647	73.1726	199.743	3.48617	1	62.5672	80.6248	185.516	3.23786	13.4548		15.2667	0
23658	Wed Mar 22 12:22:24 2017_x000D_	50.8698	73.2911	190.684	3.32807	1	62.5672	80.6248	185.516	3.23786	13.8062		12.3506	0
23659	Wed Mar 22 12:22:24 2017_x000D_	50.4745	73.4061	187.835	3.27835	1	62.5672	80.6248	185.516	3.23786	14.0834		26.8729	12.9979
23660	Wed Mar 22 12:22:24 2017_x000D_	49.5793	73.4379	182.05	3.17737	1	62.1341	80.6129	185.607	3.23945	14.4604		8.95476	0
23661	Wed Mar 22 12:22:24 2017_x000D_	49.281	73.4486	182.05	3.17737	1	62.1341	80.6129	185.607	3.23945	14.7149		26.906	0
23662	Wed Mar 22 12:22:24 2017_x000D_	48.3847	73.4805	176.529	3.08101	1	62.1341	80.6129	185.607	3.23945	15.4893		12.2962	0
23663	Wed Mar 22 12:22:24 2017_x000D_	47.9841	73.3938	179.282	3.12906	1	62.1341	80.6129	185.607	3.23945	15.8851		14.9525	6.49749
23664	Wed Mar 22 12:22:24 2017_x000D_	47.486	73.4116	179.145	3.12666	1	61.9176	80.6069	174.605	3.04743	16.1259		11.9747	0
23665	Wed Mar 22 12:22:24 2017_x000D_	47.0871	73.4259	179.145	3.12667	1	61.9176	80.6069	174.605	3.04743	16.4776		23.9555	0
23666	Wed Mar 22 12:22:24 2017_x000D_	46.2891	73.4546	184.943	3.22787	1	61.9176	80.6069	174.605	3.04743	17.1874		11.9838	0
23667	Wed Mar 22 12:22:24 2017_x000D_	45.8899	73.469	190.665	3.32773	1	61.9176	80.6069	174.605	3.04743	17.5453		24.2161	0
23668	Wed Mar 22 12:22:24 2017_x000D_	45.0932	73.5988	193.463	3.37657	1	61.9176	80.6069	174.605	3.04743	18.2256		9.52529	35.2852
23669	Wed Mar 22 12:22:24 2017_x000D_	44.7961	73.7108	196.915	3.43681	1	60.8135	81.0123	163.965	2.86173	17.6031		21.257	0
23670	Wed Mar 22 12:22:24 2017_x000D_	44.0989	73.8372	206.143	3.59788	1	60.8135	81.0123	163.965	2.86173	18.1896		12.4248	0
23671	Wed Mar 22 12:22:25 2017_x000D_	43.7012	73.9528	208.739	3.64318	1	60.8135	81.0123	163.965	2.86173	18.5113		8.59049	0
23672	Wed Mar 22 12:22:25 2017_x000D_	43.5061	74.1624	213.584	3.72774	1	60.8135	81.0123	163.965	2.86173	18.6136		17.6495	19.4983
23673	Wed Mar 22 12:22:25 2017_x000D_	43.0134	74.4839	220.759	3.85298	1	60.1638	80.9945	173.274	3.0242	18.3446		8.59254	0
23674	Wed Mar 22 12:22:25 2017_x000D_	42.8182	74.6935	225.08	3.92839	1	60.1638	80.9945	173.274	3.0242	18.4546		15.1616	0
23675	Wed Mar 22 12:22:25 2017_x000D_	42.4254	75.0115	231.067	4.03288	1	60.1638	80.9945	173.274	3.0242	18.7202		8.58815	0
23676	Wed Mar 22 12:22:25 2017_x000D_	42.2302	75.2209	238.965	4.17072	1	60.1638	80.9945	173.274	3.0242	18.8401		6.80404	14.6733
23677	Wed Mar 22 12:22:25 2017_x000D_	42.1351	75.4268	241.368	4.21267	1	59.72	81.2001	165.775	2.89333	18.5084		10.9656	0
23678	Wed Mar 22 12:22:25 2017_x000D_	41.9424	75.7374	247.773	4.32446	1	59.72	81.2001	165.775	2.89333	18.598		6.80802	0
23679	Wed Mar 22 12:22:25 2017_x000D_	41.8472	75.9434	250.445	4.37109	1	59.72	81.2001	165.775	2.89333	18.6298		3.031	0
23680	Wed Mar 22 12:22:25 2017_x000D_	41.8498	76.0444	251.455	4.38872	1	59.72	81.2001	165.775	2.89333	18.5991		16.3832	33.0215
23681	Wed Mar 22 12:22:25 2017_x000D_	41.662	76.5572	257.556	4.49521	1	58.6474	80.9529	180	3.14159	17.545		6.80676	0
23682	Wed Mar 22 12:22:25 2017_x000D_	41.5669	76.7632	254.931	4.44938	1	58.6474	80.9529	180	3.14159	17.5868		12.5378	0
23683	Wed Mar 22 12:22:25 2017_x000D_	41.4768	77.1713	257.557	4.49522	1	58.6474	80.9529	180	3.14159	17.5821		6.80131	0
23684	Wed Mar 22 12:22:25 2017_x000D_	41.3817	77.3771	260.249	4.5422	1	58.6474	80.9529	180	3.14159	17.6321		12.1298	0
23685	Wed Mar 22 12:22:25 2017_x000D_	41.3918	77.7813	260.248	4.54218	1	58.6474	80.9529	180	3.14159	17.5447		9.62185	45.8478
23686	Wed Mar 22 12:22:25 2017_x000D_	41.2993	78.0884	256.859	4.48303	1	57.1413	80.6936	183.615	3.20468	16.0548		9.62472	0
23687	Wed Mar 22 12:22:25 2017_x000D_	41.2068	78.3956	247.771	4.32441	1	57.1413	80.6936	183.615	3.20468	16.0994		3.03985	0
23688	Wed Mar 22 12:22:25 2017_x000D_	41.2092	78.4969	241.365	4.21262	1	57.1413	80.6936	183.615	3.20468	16.0828		4.28559	0
23689	Wed Mar 22 12:22:25 2017_x000D_	41.3066	78.3924	232.865	4.06426	1	57.1413	80.6936	183.615	3.20468	16.001		4.28779	59.7143
23690	Wed Mar 22 12:22:25 2017_x000D_	41.404	78.2878	224.945	3.92603	1	55.2118	80.2047	187.871	3.27897	13.9402		0.0228473	0
23691	Wed Mar 22 12:22:25 2017_x000D_	41.4033	78.2881	208.783	3.64394	1	55.2118	80.2047	187.871	3.27897	13.9409		2.99617	0
23692	Wed Mar 22 12:22:26 2017_x000D_	41.5031	78.2843	202.469	3.53375	1	55.2118	80.2047	187.871	3.27897	13.8426		4.22287	0
23693	Wed Mar 22 12:22:26 2017_x000D_	41.6052	78.3812	187.937	3.28011	1	55.2118	80.2047	187.871	3.27897	13.7282		0.00848528	52.3229
23694	Wed Mar 22 12:22:26 2017_x000D_	41.605	78.381	182.188	3.17978	1	53.488	79.9394	180	3.14159	11.9848		3.01344	0
23695	Wed Mar 22 12:22:26 2017_x000D_	41.5046	78.3841	164.461	2.87039	1	53.488	79.9394	180	3.14159	12.0839		3.00484	0
23696	Wed Mar 22 12:22:26 2017_x000D_	41.4045	78.3876	157.93	2.7564	1	53.488	79.9394	180	3.14159	12.1827		0.00948683	0
23697	Wed Mar 22 12:22:26 2017_x000D_	41.4044	78.3873	152.76	2.66616	1	53.488	79.9394	180	3.14159	12.1829		10.8028	0
23698	Wed Mar 22 12:22:26 2017_x000D_	41.0992	78.1962	138.584	2.41875	1	53.488	79.9394	180	3.14159	12.5108		6.69404	45.8872
23699	Wed Mar 22 12:22:26 2017_x000D_	40.8966	78.1027	132.45	2.3117	1	51.9806	79.6799	188.054	3.28216	11.1957		13.4739	0
23700	Wed Mar 22 12:22:26 2017_x000D_	40.6862	77.7059	124.36	2.17048	1	51.9806	79.6799	188.054	3.28216	11.4656		6.71017	0
23701	Wed Mar 22 12:22:26 2017_x000D_	40.4831	77.6122	122.877	2.1446	1	51.9806	79.6799	188.054	3.28216	11.6819		22.988	0
23702	Wed Mar 22 12:22:26 2017_x000D_	40.1643	76.9154	119.18	2.08008	1	51.9806	79.6799	188.054	3.28216	12.1354		10.8569	55.2751
23703	Wed Mar 22 12:22:26 2017_x000D_	39.9558	76.6196	120.484	2.10284	1	50.2767	78.9788	202.35	3.53167	10.5871		24.3209	0
23704	Wed Mar 22 12:22:26 2017_x000D_	39.5361	75.926	121.903	2.12761	1	50.2767	78.9788	202.35	3.53167	11.166		10.8842	0
23705	Wed Mar 22 12:22:26 2017_x000D_	39.3273	75.6293	120.485	2.10286	1	50.2767	78.9788	202.35	3.53167	11.4503		12.5071	0
23706	Wed Mar 22 12:22:26 2017_x000D_	39.2161	75.2275	122.869	2.14446	1	50.2767	78.9788	202.35	3.53167	11.6794		8.52448	26.7245
23707	Wed Mar 22 12:22:26 2017_x000D_	39.0098	75.0321	122.871	2.1445	1	49.4193	78.7371	184.972	3.22838	11.0492		17.6272	0
23708	Wed Mar 22 12:22:26 2017_x000D_	38.6948	74.5361	126.681	2.211	1	49.4193	78.7371	184.972	3.22838	11.518		10.8943	0
23709	Wed Mar 22 12:22:26 2017_x000D_	38.4857	74.2392	128.344	2.24003	1	49.4193	78.7371	184.972	3.22838	11.8226		21.8151	0
23710	Wed Mar 22 12:22:26 2017_x000D_	38.0671	73.6446	128.343	2.24	1	49.4193	78.7371	184.972	3.22838	12.4421		8.54351	26.7282
23711	Wed Mar 22 12:22:26 2017_x000D_	37.8604	73.4487	128.344	2.24003	1	48.5618	78.4953	180	3.14159	11.8317		21.8409	0
23712	Wed Mar 22 12:22:26 2017_x000D_	37.4413	72.8534	128.343	2.24	1	48.5618	78.4953	180	3.14159	12.4698		10.901	0
23713	Wed Mar 22 12:22:26 2017_x000D_	37.1333	72.6606	130.585	2.27913	1	48.5618	78.4953	180	3.14159	12.8318		8.56047	0
23714	Wed Mar 22 12:22:27 2017_x000D_	36.9262	72.4643	130.586	2.27915	1	48.5618	78.4953	180	3.14159	13.1057		13.5858	0
23715	Wed Mar 22 12:22:27 2017_x000D_	36.7135	72.0645	130.582	2.27909	1	48.5618	78.4953	180	3.14159	13.481		19.4137	19.5344
23716	Wed Mar 22 12:22:27 2017_x000D_	36.2962	71.5699	132.413	2.31105	1	47.9109	78.4774	175.805	3.06838	13.5135		10.9574	0
23717	Wed Mar 22 12:22:27 2017_x000D_	36.086	71.2712	130.581	2.27906	1	47.9109	78.4774	175.805	3.06838	13.8477		17.1612	0
23718	Wed Mar 22 12:22:27 2017_x000D_	35.6709	70.8776	130.583	2.2791	1	47.9109	78.4774	175.805	3.06838	14.4074		23.7257	0
23719	Wed Mar 22 12:22:27 2017_x000D_	35.149	70.2834	128.35	2.24013	1	47.9109	78.4774	175.805	3.06838	15.166		9.65588	39.7424
23720	Wed Mar 22 12:22:27 2017_x000D_	35.0396	69.9807	124.37	2.17067	1	46.5987	78.6593	172.75	3.01505	14.4544		8.59647	0
23721	Wed Mar 22 12:22:27 2017_x000D_	34.8317	69.7835	124.372	2.17071	1	46.5987	78.6593	172.75	3.01505	14.7391		21.9709	0
23722	Wed Mar 22 12:22:27 2017_x000D_	34.4099	69.1848	124.373	2.17071	1	46.5987	78.6593	172.75	3.01505	15.438		8.60919	0
23723	Wed Mar 22 12:22:27 2017_x000D_	34.2017	68.9873	124.375	2.17075	1	46.5987	78.6593	172.75	3.01505	15.7237		8.61125	60.3122
23724	Wed Mar 22 12:22:27 2017_x000D_	33.9935	68.7897	124.377	2.17079	1	44.6249	79.0412	172.129	3.00422	14.7689		19.3474	0
23725	Wed Mar 22 12:22:27 2017_x000D_	33.7737	68.1834	124.371	2.17069	1	44.6249	79.0412	172.129	3.00422	15.3506		11.0041	0
23726	Wed Mar 22 12:22:27 2017_x000D_	33.5625	67.8835	125.976	2.1987	1	44.6249	79.0412	172.129	3.00422	15.7121		11.0191	0
23727	Wed Mar 22 12:22:27 2017_x000D_	33.351	67.5832	124.371	2.17069	1	44.6249	79.0412	172.129	3.00422	16.0744		11.0142	72.0876
23728	Wed Mar 22 12:22:27 2017_x000D_	33.1395	67.2831	125.976	2.19869	1	42.2268	79.1933	180	3.14159	14.9811		11.0307	0
23729	Wed Mar 22 12:22:27 2017_x000D_	32.9279	66.9824	124.372	2.1707	1	42.2268	79.1933	180	3.14159	15.3485		8.6367	0
23730	Wed Mar 22 12:22:27 2017_x000D_	32.7191	66.7842	124.374	2.17074	1	42.2268	79.1933	180	3.14159	15.6327		3.06415	0
23731	Wed Mar 22 12:22:27 2017_x000D_	32.7163	66.6821	125.975	2.19869	1	42.2268	79.1933	180	3.14159	15.7156		8.65378	0
23732	Wed Mar 22 12:22:27 2017_x000D_	32.507	66.4836	130.566	2.27881	1	42.2268	79.1933	180	3.14159	16.0003		13.7044	73.112
23733	Wed Mar 22 12:22:27 2017_x000D_	32.2919	66.0806	138.463	2.41664	1	39.818	79.5634	180	3.14159	15.4411		4.31434	0
23734	Wed Mar 22 12:22:27 2017_x000D_	32.1874	65.9818	147.02	2.56598	1	39.818	79.5634	180	3.14159	15.5784		4.31471	0
23735	Wed Mar 22 12:22:28 2017_x000D_	32.0826	65.8833	164.128	2.86457	1	39.818	79.5634	180	3.14159	15.7156		0.00948683	0
23736	Wed Mar 22 12:22:28 2017_x000D_	32.0827	65.8836	169.814	2.96382	1	39.818	79.5634	180	3.14159	15.7153		9.63449	39.1078
23737	Wed Mar 22 12:22:28 2017_x000D_	31.7751	65.7913	184.691	3.22347	1	38.5149	79.5275	173.274	3.0242	15.3006		3.04061	0
23738	Wed Mar 22 12:22:28 2017_x000D_	31.6738	65.7946	190.847	3.33092	1	38.5149	79.5275	173.274	3.0242	15.3425		6.82412	0
23739	Wed Mar 22 12:22:28 2017_x000D_	31.4742	65.9037	207.161	3.61565	1	38.5149	79.5275	173.274	3.0242	15.3356		6.09912	0
23740	Wed Mar 22 12:22:28 2017_x000D_	31.271	65.9102	212.437	3.70772	1	38.5149	79.5275	173.274	3.0242	15.4242		4.33428	32.5953
23741	Wed Mar 22 12:22:28 2017_x000D_	31.1724	66.0158	216.484	3.77836	1	37.4288	79.4977	187.655	3.2752	14.8628		11.0388	0
23742	Wed Mar 22 12:22:28 2017_x000D_	30.8735	66.2304	222.886	3.8901	1	37.4288	79.4977	187.655	3.2752	14.7984		13.0135	0
23743	Wed Mar 22 12:22:28 2017_x000D_	30.5775	66.5475	226.963	3.96126	1	37.4288	79.4977	187.655	3.2752	14.6509		23.96	0
23744	Wed Mar 22 12:22:28 2017_x000D_	29.9819	67.0796	224.847	3.92432	1	37.4288	79.4977	187.655	3.2752	14.4798		11.0562	0
23745	Wed Mar 22 12:22:28 2017_x000D_	29.6825	67.2945	222.886	3.89009	1	37.4288	79.4977	187.655	3.2752	14.4542		26.0523	43.4469
23746	Wed Mar 22 12:22:28 2017_x000D_	29.0898	67.9292	222.886	3.8901	1	36.1554	78.8079	223.993	3.90941	12.9718		11.0833	0
23747	Wed Mar 22 12:22:28 2017_x000D_	28.8953	68.2433	220.636	3.85083	1	36.1554	78.8079	223.993	3.90941	12.8187		11.0628	0
23748	Wed Mar 22 12:22:28 2017_x000D_	28.5957	68.4583	218.848	3.81963	1	36.1554	78.8079	223.993	3.90941	12.8165		11.0562	0
23749	Wed Mar 22 12:22:28 2017_x000D_	28.2963	68.6732	220.636	3.85082	1	36.1554	78.8079	223.993	3.90941	12.8249		24.7289	18.31
23750	Wed Mar 22 12:22:28 2017_x000D_	27.5952	69.1067	218.847	3.8196	1	35.7408	78.36	203.147	3.54559	12.3278		8.68976	0
23751	Wed Mar 22 12:22:28 2017_x000D_	27.3975	69.3184	218.848	3.81961	1	35.7408	78.36	203.147	3.54559	12.3029		23.9877	0
23752	Wed Mar 22 12:22:28 2017_x000D_	26.8012	69.8511	216.49	3.77846	1	35.7408	78.36	203.147	3.54559	12.3417		8.69195	0
23753	Wed Mar 22 12:22:28 2017_x000D_	26.6035	70.0629	216.49	3.77847	1	35.7408	78.36	203.147	3.54559	12.3423		20.5837	46.4168
23754	Wed Mar 22 12:22:28 2017_x000D_	26.0008	70.3908	218.847	3.8196	1	36.0282	76.8397	189.882	3.31406	11.9221		11.0712	0
23755	Wed Mar 22 12:22:28 2017_x000D_	25.701	70.606	220.634	3.85079	1	36.0282	76.8397	189.882	3.31406	12.0628		19.6816	0
23756	Wed Mar 22 12:22:28 2017_x000D_	25.2031	71.0332	218.847	3.8196	1	36.0282	76.8397	189.882	3.31406	12.2841		11.0754	0
23757	Wed Mar 22 12:22:29 2017_x000D_	24.9032	71.2485	220.633	3.85078	1	36.0282	76.8397	189.882	3.31406	12.451		11.0838	0
23758	Wed Mar 22 12:22:29 2017_x000D_	24.6031	71.464	218.847	3.8196	1	36.0282	76.8397	189.882	3.31406	12.6266		11.0778	54.2334
23759	Wed Mar 22 12:22:29 2017_x000D_	24.3031	71.6793	220.633	3.85077	1	36.5431	75.1068	189.882	3.31406	12.7108		19.692	0
23760	Wed Mar 22 12:22:29 2017_x000D_	23.805	72.1068	218.847	3.8196	1	36.5431	75.1068	189.882	3.31406	13.0866		13.7467	0
23761	Wed Mar 22 12:22:29 2017_x000D_	23.4025	72.3258	218.846	3.81958	1	36.5431	75.1068	189.882	3.31406	13.4317		19.6943	0
23762	Wed Mar 22 12:22:29 2017_x000D_	22.9043	72.7533	220.632	3.85076	1	36.5431	75.1068	189.882	3.31406	13.8404		13.06	52.9408
23763	Wed Mar 22 12:22:29 2017_x000D_	22.6071	73.0714	216.491	3.77848	1	36.8408	73.3674	189.882	3.31406	14.2368		24.03	0
23764	Wed Mar 22 12:22:29 2017_x000D_	22.0098	73.6051	218.847	3.8196	1	36.8408	73.3674	189.882	3.31406	14.8329		8.70672	0
23765	Wed Mar 22 12:22:29 2017_x000D_	21.8117	73.8172	218.848	3.81961	1	36.8408	73.3674	189.882	3.31406	15.0358		11.0904	0
23766	Wed Mar 22 12:22:29 2017_x000D_	21.5114	74.0328	220.633	3.85077	1	36.8408	73.3674	189.882	3.31406	15.3438		20.6483	47.4772
23767	Wed Mar 22 12:22:29 2017_x000D_	20.9069	74.3619	222.88	3.88999	1	36.4762	71.8274	206.458	3.60337	15.7742		11.1008	0
23768	Wed Mar 22 12:22:29 2017_x000D_	20.7121	74.6765	220.632	3.85076	1	36.4762	71.8274	206.458	3.60337	16.0195		22.2066	0
23769	Wed Mar 22 12:22:29 2017_x000D_	20.1108	75.1082	220.632	3.85075	1	36.4762	71.8274	206.458	3.60337	16.691		8.71096	0
23770	Wed Mar 22 12:22:29 2017_x000D_	19.9126	75.3204	220.632	3.85076	1	36.4762	71.8274	206.458	3.60337	16.9279		8.71096	102.676
23771	Wed Mar 22 12:22:29 2017_x000D_	19.7144	75.5326	220.632	3.85076	1	34.6489	68.9335	226.83	3.95893	16.3275		17.4219	0
23772	Wed Mar 22 12:22:29 2017_x000D_	19.318	75.957	220.633	3.85077	1	34.6489	68.9335	226.83	3.95893	16.8632		6.88829	0
23773	Wed Mar 22 12:22:29 2017_x000D_	19.1164	76.0669	222.88	3.88999	1	34.6489	68.9335	226.83	3.95893	17.0922		8.71301	0
23774	Wed Mar 22 12:22:29 2017_x000D_	18.9181	76.2791	222.88	3.89	1	34.6489	68.9335	226.83	3.95893	17.3613		19.7281	0
23775	Wed Mar 22 12:22:29 2017_x000D_	18.4191	76.7074	224.839	3.92418	1	34.6489	68.9335	226.83	3.95893	17.9956		4.36177	64.9568
23776	Wed Mar 22 12:22:29 2017_x000D_	18.3198	76.8136	220.633	3.85077	1	33.4232	67.1486	225	3.92699	17.9311		11.1204	0
23777	Wed Mar 22 12:22:29 2017_x000D_	18.0187	77.0298	218.849	3.81963	1	33.4232	67.1486	225	3.92699	18.3013		11.112	0
23778	Wed Mar 22 12:22:30 2017_x000D_	17.7178	77.2458	220.632	3.85076	1	33.4232	67.1486	225	3.92699	18.6712		8.7174	0
23779	Wed Mar 22 12:22:30 2017_x000D_	17.5195	77.4582	220.633	3.85076	1	33.4232	67.1486	225	3.92699	18.953		8.7152	69.9871
23780	Wed Mar 22 12:22:30 2017_x000D_	17.3212	77.6705	220.633	3.85077	1	31.2863	66.2126	180	3.14159	18.064		8.71944	0
23781	Wed Mar 22 12:22:30 2017_x000D_	17.1228	77.8829	220.633	3.85078	1	31.2863	66.2126	180	3.14159	18.3521		4.36601	0
23782	Wed Mar 22 12:22:30 2017_x000D_	17.0234	77.9892	216.498	3.7786	1	31.2863	66.2126	180	3.14159	18.4964		6.90026	0
23783	Wed Mar 22 12:22:30 2017_x000D_	16.8214	78.0992	214.005	3.73509	1	31.2863	66.2126	180	3.14159	18.7223		3.08311	78.4183
23784	Wed Mar 22 12:22:30 2017_x000D_	16.9241	78.0954	212.473	3.70835	1	28.6734	66.1387	180	3.14159	16.7633		6.14834	0
23785	Wed Mar 22 12:22:30 2017_x000D_	17.1289	78.0877	199.596	3.48361	1	28.6734	66.1387	180	3.14159	16.6149		6.8926	0
23786	Wed Mar 22 12:22:30 2017_x000D_	17.3305	77.9775	191.083	3.33503	1	28.6734	66.1387	180	3.14159	16.3957		9.23502	0
23787	Wed Mar 22 12:22:30 2017_x000D_	17.6381	77.9655	179.297	3.12932	1	28.6734	66.1387	180	3.14159	16.1756		3.08334	52.293
23788	Wed Mar 22 12:22:30 2017_x000D_	17.7408	77.9615	173.205	3.02299	1	26.931	66.0893	180	3.14159	15.0136		4.32472	0
23789	Wed Mar 22 12:22:30 2017_x000D_	17.8468	78.0592	158.238	2.76178	1	26.931	66.0893	180	3.14159	15.0267		3.07989	0
23790	Wed Mar 22 12:22:30 2017_x000D_	17.7442	78.0628	151.735	2.64827	1	26.931	66.0893	180	3.14159	15.0918		4.34526	0
23791	Wed Mar 22 12:22:30 2017_x000D_	17.6381	77.9642	147.686	2.5776	1	26.931	66.0893	180	3.14159	15.0788		6.87641	0
23792	Wed Mar 22 12:22:30 2017_x000D_	17.4295	77.8692	137.173	2.39412	1	26.931	66.0893	180	3.14159	15.1342		4.34526	39.2287
23793	Wed Mar 22 12:22:30 2017_x000D_	17.3234	77.7706	133.075	2.3226	1	25.6239	66.0523	177.69	3.10128	14.3603		11.0744	0
23794	Wed Mar 22 12:22:30 2017_x000D_	17.1076	77.4711	126.646	2.21038	1	25.6239	66.0523	177.69	3.10128	14.2449		6.88883	0
23795	Wed Mar 22 12:22:30 2017_x000D_	16.8985	77.3762	125.04	2.18236	1	25.6239	66.0523	177.69	3.10128	14.2956		17.9275	0
23796	Wed Mar 22 12:22:30 2017_x000D_	16.5723	76.8755	121.175	2.1149	1	25.6239	66.0523	177.69	3.10128	14.1093		13.7558	39.8843
23797	Wed Mar 22 12:22:30 2017_x000D_	16.3523	76.4732	121.174	2.11489	1	24.3069	66.234	185.584	3.23906	12.966		20.6417	0
23798	Wed Mar 22 12:22:30 2017_x000D_	16.0222	75.8695	118.676	2.07129	1	24.3069	66.234	185.584	3.23906	12.7074		9.73525	0
23799	Wed Mar 22 12:22:31 2017_x000D_	15.9084	75.5656	122.586	2.13953	1	24.3069	66.234	185.584	3.23906	12.5544		11.1205	0
23800	Wed Mar 22 12:22:31 2017_x000D_	15.6915	75.265	121.172	2.11486	1	24.3069	66.234	185.584	3.23906	12.4813		11.109	0
23801	Wed Mar 22 12:22:31 2017_x000D_	15.4747	74.9648	122.588	2.13956	1	24.3069	66.234	185.584	3.23906	12.4191		20.6859	19.6189
23802	Wed Mar 22 12:22:31 2017_x000D_	15.1439	74.3598	120.013	2.09462	1	23.6532	66.2155	180	3.14159	11.7787		11.1362	0
23803	Wed Mar 22 12:22:31 2017_x000D_	14.9268	74.0587	118.679	2.07134	1	23.6532	66.2155	180	3.14159	11.7331		23.5045	0
23804	Wed Mar 22 12:22:31 2017_x000D_	14.5919	73.3504	117.311	2.04747	1	23.6532	66.2155	180	3.14159	11.5332		9.77809	0
23805	Wed Mar 22 12:22:31 2017_x000D_	14.4775	73.0452	118.676	2.07129	1	23.6532	66.2155	180	3.14159	11.4385		20.7369	26.1615
23806	Wed Mar 22 12:22:31 2017_x000D_	14.1459	72.4387	116.07	2.02581	1	22.7815	66.1908	180	3.14159	10.6588		13.8376	0
23807	Wed Mar 22 12:22:31 2017_x000D_	13.9246	72.034	116.071	2.02582	1	22.7815	66.1908	180	3.14159	10.6107		9.78195	0
23808	Wed Mar 22 12:22:31 2017_x000D_	13.8101	71.7287	120.007	2.09452	1	22.7815	66.1908	180	3.14159	10.543		24.9843	0
23809	Wed Mar 22 12:22:31 2017_x000D_	13.3706	71.0213	118.676	2.07129	1	22.7815	66.1908	180	3.14159	10.5782		6.92612	46.9615
23810	Wed Mar 22 12:22:31 2017_x000D_	13.2599	70.8187	116.073	2.02586	1	21.968	64.8534	209.363	3.65407	10.5554		23.6104	0
23811	Wed Mar 22 12:22:31 2017_x000D_	12.9233	70.1073	120.006	2.0945	1	21.968	64.8534	209.363	3.65407	10.4599		11.201	0
23812	Wed Mar 22 12:22:31 2017_x000D_	12.705	69.8044	118.676	2.07129	1	21.968	64.8534	209.363	3.65407	10.5031		9.80161	0
23813	Wed Mar 22 12:22:31 2017_x000D_	12.5905	69.4984	117.312	2.04747	1	21.968	64.8534	209.363	3.65407	10.4649		20.8433	0
23814	Wed Mar 22 12:22:31 2017_x000D_	12.257	68.8889	120.005	2.09448	1	21.968	64.8534	209.363	3.65407	10.5161		9.82444	49.7273
23815	Wed Mar 22 12:22:31 2017_x000D_	12.1422	68.5822	116.074	2.02587	1	21.3819	63.3029	252.968	4.41513	10.6416		20.8674	0
23816	Wed Mar 22 12:22:31 2017_x000D_	11.8083	67.972	118.673	2.07123	1	21.3819	63.3029	252.968	4.41513	10.6515		6.95293	0
23817	Wed Mar 22 12:22:31 2017_x000D_	11.6972	67.7686	116.075	2.0259	1	21.3819	63.3029	252.968	4.41513	10.6647		13.9195	0
23818	Wed Mar 22 12:22:31 2017_x000D_	11.4746	67.3615	116.076	2.02591	1	21.3819	63.3029	252.968	4.41513	10.7064		16.7614	32.5682
23819	Wed Mar 22 12:22:31 2017_x000D_	11.248	66.8508	117.311	2.04746	1	20.7666	62.4085	248.386	4.33516	10.5042		11.2491	0
23820	Wed Mar 22 12:22:31 2017_x000D_	11.0289	66.5465	116.077	2.02593	1	20.7666	62.4085	248.386	4.33516	10.5804		13.9437	0
23821	Wed Mar 22 12:22:32 2017_x000D_	10.8059	66.1387	116.078	2.02594	1	20.7666	62.4085	248.386	4.33516	10.6363		9.85428	0
23822	Wed Mar 22 12:22:32 2017_x000D_	10.6904	65.8312	119.999	2.09438	1	20.7666	62.4085	248.386	4.33516	10.6416		13.9571	29.1955
23823	Wed Mar 22 12:22:32 2017_x000D_	10.4672	65.423	119.999	2.09437	1	20.3691	61.5202	255.388	4.45736	10.6433		6.97712	0
23824	Wed Mar 22 12:22:32 2017_x000D_	10.3557	65.2189	117.312	2.04749	1	20.3691	61.5202	255.388	4.45736	10.6747		6.98814	0
23825	Wed Mar 22 12:22:32 2017_x000D_	10.2438	65.0146	119.998	2.09436	1	20.3691	61.5202	255.388	4.45736	10.7113		4.42128	0
23826	Wed Mar 22 12:22:32 2017_x000D_	10.1361	64.914	116.08	2.02598	1	20.3691	61.5202	255.388	4.45736	10.7811		16.8165	0
23827	Wed Mar 22 12:22:32 2017_x000D_	9.90903	64.4015	109.662	1.91397	1	20.3691	61.5202	255.388	4.45736	10.8497		3.10965	54.0271
23828	Wed Mar 22 12:22:32 2017_x000D_	9.90565	64.2979	97.8575	1.70794	1	20.0103	59.7554	262.08	4.57416	11.0787		4.40196	0
23829	Wed Mar 22 12:22:32 2017_x000D_	9.80578	64.4054	89.1221	1.55547	1	20.0103	59.7554	262.08	4.57416	11.214		3.11633	0
23830	Wed Mar 22 12:22:32 2017_x000D_	9.8098	64.5092	83.5852	1.45884	1	20.0103	59.7554	262.08	4.57416	11.2538		0.0211729	0
23831	Wed Mar 22 12:22:32 2017_x000D_	9.80989	64.5099	70.7992	1.23568	1	20.0103	59.7554	262.08	4.57416	11.254		0.00602993	85.8972
23832	Wed Mar 22 12:22:32 2017_x000D_	9.80987	64.5101	65.45	1.14232	1	20.3543	56.9129	279.666	4.88109	12.9962		6.2118	0
23833	Wed Mar 22 12:22:32 2017_x000D_	9.80173	64.3032	49.0196	0.855553	1	20.3543	56.9129	279.666	4.88109	12.8831		4.39166	0
23834	Wed Mar 22 12:22:32 2017_x000D_	9.90174	64.1963	44.7476	0.780993	1	20.3543	56.9129	279.666	4.88109	12.7399		3.1141	0
23835	Wed Mar 22 12:22:32 2017_x000D_	10.0055	64.1933	38.08	0.664622	1	20.3543	56.9129	279.666	4.88109	12.6531		11.1953	48.104
23836	Wed Mar 22 12:22:32 2017_x000D_	10.3091	63.9763	23.003	0.401478	1	20.8586	55.3908	278.926	4.86818	13.6016		4.3894	0
23837	Wed Mar 22 12:22:32 2017_x000D_	10.409	63.8694	19.2652	0.336242	1	20.8586	55.3908	278.926	4.86818	13.4566		12.8389	0
23838	Wed Mar 22 12:22:32 2017_x000D_	10.8208	63.7529	10.6969	0.186696	1	20.8586	55.3908	278.926	4.86818	13.0645		9.35225	0
23839	Wed Mar 22 12:22:32 2017_x000D_	11.1324	63.7435	10.2559	0.178998	1	20.8586	55.3908	278.926	4.86818	12.8206		9.35843	46.6608
23840	Wed Mar 22 12:22:32 2017_x000D_	11.4442	63.7339	4.73714	0.0826787	1	21.1448	53.862	279.666	4.88109	13.8404		25.6621	0
23841	Wed Mar 22 12:22:32 2017_x000D_	12.2674	63.5014	4.73255	0.0825987	1	21.1448	53.862	279.666	4.88109	13.1044		12.4586	0
23842	Wed Mar 22 12:22:33 2017_x000D_	12.6825	63.4889	4.73313	0.0826088	1	21.1448	53.862	279.666	4.88109	12.8175		12.4556	0
23843	Wed Mar 22 12:22:33 2017_x000D_	13.0975	63.4765	4.73377	0.0826199	1	21.1448	53.862	279.666	4.88109	12.5378		21.7778	0
23844	Wed Mar 22 12:22:33 2017_x000D_	13.8231	63.4547	4.58436	0.0800122	1	21.1448	53.862	279.666	4.88109	12.0676		12.8059	40.1606
23845	Wed Mar 22 12:22:33 2017_x000D_	14.2339	63.3387	7.43416	0.129751	1	21.4214	52.5522	278.816	4.86625	12.9618		21.7658	0
23846	Wed Mar 22 12:22:33 2017_x000D_	14.9591	63.3169	7.73515	0.135004	1	21.4214	52.5522	278.816	4.86625	12.5555		6.21861	0
23847	Wed Mar 22 12:22:33 2017_x000D_	15.1663	63.3109	13.6307	0.237901	1	21.4214	52.5522	278.816	4.86625	12.4449		18.8778	0
23848	Wed Mar 22 12:22:33 2017_x000D_	15.7836	63.1888	16.4963	0.287915	1	21.4214	52.5522	278.816	4.86625	12.0384		12.7878	46.1251
23849	Wed Mar 22 12:22:33 2017_x000D_	16.1938	63.0729	19.2898	0.33667	1	21.4894	51.0162	278.816	4.86625	13.1684		19.5959	0
23850	Wed Mar 22 12:22:33 2017_x000D_	16.8068	62.8473	19.2895	0.336665	1	21.4894	51.0162	278.816	4.86625	12.7241		0	0
23851	Wed Mar 22 12:22:33 2017_x000D_	16.8068	62.8473	19.2895	0.336665	1	21.4894	51.0162	278.816	4.86625	12.7241		19.5938	0
23852	Wed Mar 22 12:22:33 2017_x000D_	17.4198	62.6219	24.6235	0.42976	1	21.4894	51.0162	278.816	4.86625	12.2985		9.7923	72.515
23853	Wed Mar 22 12:22:33 2017_x000D_	17.7261	62.5091	23.0327	0.401996	1	21.5963	48.6014	260.334	4.54369	14.4362		20.7601	0
23854	Wed Mar 22 12:22:33 2017_x000D_	18.335	62.1803	25.7581	0.449565	1	21.5963	48.6014	260.334	4.54369	13.965		19.5664	0
23855	Wed Mar 22 12:22:33 2017_x000D_	18.9471	61.9551	25.7592	0.449583	1	21.5963	48.6014	260.334	4.54369	13.6139		13.8298	0
23856	Wed Mar 22 12:22:33 2017_x000D_	19.3527	61.736	25.7589	0.449577	1	21.5963	48.6014	260.334	4.54369	13.3248		6.91421	0
23857	Wed Mar 22 12:22:33 2017_x000D_	19.5555	61.6265	28.3765	0.495264	1	21.5963	48.6014	260.334	4.54369	13.184		26.4042	46.53
23858	Wed Mar 22 12:22:33 2017_x000D_	20.3696	61.292	25.7596	0.44959	1	21.446	47.0577	260.334	4.54369	14.2749		8.74679	0
23859	Wed Mar 22 12:22:33 2017_x000D_	20.5688	61.0791	25.7578	0.449558	1	21.446	47.0577	260.334	4.54369	14.0488		13.8138	0
23860	Wed Mar 22 12:22:33 2017_x000D_	20.9739	60.8602	25.7574	0.449551	1	21.446	47.0577	260.334	4.54369	13.8106		19.5274	0
23861	Wed Mar 22 12:22:33 2017_x000D_	21.5848	60.6355	25.7585	0.449571	1	21.446	47.0577	260.334	4.54369	13.5785		9.75334	40.0276
23862	Wed Mar 22 12:22:33 2017_x000D_	21.8899	60.5232	21.9962	0.383907	1	21.2858	45.7331	260.679	4.5497	14.8024		19.5141	0
23863	Wed Mar 22 12:22:34 2017_x000D_	22.5004	60.2987	21.9967	0.383915	1	21.2858	45.7331	260.679	4.5497	14.6162		12.7157	0
23864	Wed Mar 22 12:22:34 2017_x000D_	22.9083	60.1835	19.2789	0.336481	1	21.2858	45.7331	260.679	4.5497	14.5412		11.1287	0
23865	Wed Mar 22 12:22:34 2017_x000D_	23.2101	59.9678	20.1928	0.352431	1	21.2858	45.7331	260.679	4.5497	14.3642		22.4345	80.0895
23866	Wed Mar 22 12:22:34 2017_x000D_	23.9226	59.7407	19.2771	0.336449	1	22.4853	43.3481	303.926	5.30451	16.4555		9.24977	0
23867	Wed Mar 22 12:22:34 2017_x000D_	24.2308	59.7319	20.1955	0.352478	1	22.4853	43.3481	303.926	5.30451	16.4765		11.1113	0
23868	Wed Mar 22 12:22:34 2017_x000D_	24.5321	59.5165	19.2769	0.336446	1	22.4853	43.3481	303.926	5.30451	16.2974		19.4733	0
23869	Wed Mar 22 12:22:34 2017_x000D_	25.1413	59.2924	19.2767	0.336442	1	22.4853	43.3481	303.926	5.30451	16.164		12.6872	77.3471
23870	Wed Mar 22 12:22:34 2017_x000D_	25.5483	59.1775	16.472	0.28749	1	23.8938	41.1886	296.037	5.16682	18.0648		18.7154	0
23871	Wed Mar 22 12:22:34 2017_x000D_	26.1604	59.057	19.2791	0.336484	1	23.8938	41.1886	296.037	5.16682	18.0116		6.8809	0
23872	Wed Mar 22 12:22:34 2017_x000D_	26.3621	58.9478	16.4722	0.287493	1	23.8938	41.1886	296.037	5.16682	17.9299		18.7002	0
23873	Wed Mar 22 12:22:34 2017_x000D_	26.9737	58.8274	19.2802	0.336503	1	23.8938	41.1886	296.037	5.16682	17.9057		8.7193	0
23874	Wed Mar 22 12:22:34 2017_x000D_	27.1722	58.6151	19.2774	0.336454	1	23.8938	41.1886	296.037	5.16682	17.7322		12.6704	38.684
23875	Wed Mar 22 12:22:34 2017_x000D_	27.5787	58.5005	22.0013	0.383996	1	24.5983	40.1086	284.692	4.96881	18.6318		6.14338	0
23876	Wed Mar 22 12:22:34 2017_x000D_	27.7834	58.4948	22.0027	0.38402	1	24.5983	40.1086	284.692	4.96881	18.66		6.87277	0
23877	Wed Mar 22 12:22:34 2017_x000D_	27.9849	58.3858	19.2785	0.336473	1	24.5983	40.1086	284.692	4.96881	18.5883		12.6609	0
23878	Wed Mar 22 12:22:34 2017_x000D_	28.3911	58.2713	22.0031	0.384027	1	24.5983	40.1086	284.692	4.96881	18.5545		8.71301	84.9577
23879	Wed Mar 22 12:22:34 2017_x000D_	28.5894	58.0591	22.0007	0.383984	1	26.4445	37.9612	296.037	5.16682	20.212		6.88594	0
23880	Wed Mar 22 12:22:34 2017_x000D_	28.7971	58.1568	24.636	0.429979	1	26.4445	37.9612	296.037	5.16682	20.3322		15.3952	0
23881	Wed Mar 22 12:22:34 2017_x000D_	29.1974	57.8357	34.7826	0.607071	1	26.4445	37.9612	296.037	5.16682	20.0643		3.07623	0
23882	Wed Mar 22 12:22:34 2017_x000D_	29.2999	57.8328	41.0049	0.71567	1	26.4445	37.9612	296.037	5.16682	20.0757		3.08579	110.471
23883	Wed Mar 22 12:22:34 2017_x000D_	29.3034	57.9356	55.0664	0.96109	1	28.5492	34.9396	297.566	5.19351	23.0084		4.34262	0
23884	Wed Mar 22 12:22:34 2017_x000D_	29.2045	58.0413	64.0177	1.11732	1	28.5492	34.9396	297.566	5.19351	23.111		3.0884	0
23885	Wed Mar 22 12:22:35 2017_x000D_	29.2076	58.1442	70.6307	1.23274	1	28.5492	34.9396	297.566	5.19351	23.2139		4.34804	0
23886	Wed Mar 22 12:22:35 2017_x000D_	29.3127	58.244	85.7489	1.4966	1	28.5492	34.9396	297.566	5.19351	23.3169		4.3507	0
23887	Wed Mar 22 12:22:35 2017_x000D_	29.2133	58.3496	94.5345	1.64994	1	28.5492	34.9396	297.566	5.19351	23.4194		4.34556	44.5385
23888	Wed Mar 22 12:22:35 2017_x000D_	29.318	58.4497	109.049	1.90326	1	29.2642	33.6385	305.043	5.324	24.8113		3.10058	0
23889	Wed Mar 22 12:22:35 2017_x000D_	29.3147	58.3464	115.428	2.01459	1	29.2642	33.6385	305.043	5.324	24.708		3.09199	0
23890	Wed Mar 22 12:22:35 2017_x000D_	29.311	58.2434	130.029	2.26943	1	29.2642	33.6385	305.043	5.324	24.6049		4.3649	0
23891	Wed Mar 22 12:22:35 2017_x000D_	29.2056	58.1431	134.233	2.34281	1	29.2642	33.6385	305.043	5.324	24.5047		0.0127279	57.1218
23892	Wed Mar 22 12:22:35 2017_x000D_	29.2053	58.1434	142.682	2.49027	1	30.4263	32.1302	289.478	5.05234	26.0418		11.1447	0
23893	Wed Mar 22 12:22:35 2017_x000D_	28.9915	57.8396	153.46	2.67837	1	30.4263	32.1302	289.478	5.05234	25.7494		3.07341	0
23894	Wed Mar 22 12:22:35 2017_x000D_	28.8891	57.8427	160.14	2.79496	1	30.4263	32.1302	289.478	5.05234	25.7584		6.87923	0
23895	Wed Mar 22 12:22:35 2017_x000D_	28.6816	57.7451	162.971	2.84439	1	30.4263	32.1302	289.478	5.05234	25.6742		15.6741	44.556
23896	Wed Mar 22 12:22:35 2017_x000D_	28.1668	57.6559	166.69	2.90929	1	31.1416	30.8286	297.566	5.19351	26.9917		6.88466	0
23897	Wed Mar 22 12:22:35 2017_x000D_	27.9591	57.5583	169.564	2.95945	1	31.1416	30.8286	297.566	5.19351	26.9185		25.3838	0
23898	Wed Mar 22 12:22:35 2017_x000D_	27.1334	57.3735	163.889	2.86041	1	31.1416	30.8286	297.566	5.19351	26.8458		13.8014	0
23899	Wed Mar 22 12:22:35 2017_x000D_	26.7171	57.1777	163.887	2.86037	1	31.1416	30.8286	297.566	5.19351	26.718		22.4454	0
23900	Wed Mar 22 12:22:35 2017_x000D_	25.9929	56.9898	157.425	2.74758	1	31.1416	30.8286	297.566	5.19351	26.663		12.7188	23.9502
23901	Wed Mar 22 12:22:35 2017_x000D_	25.5792	56.8971	154.819	2.7021	1	31.6086	30.1811	298.452	5.20896	27.3879		9.76196	0
23902	Wed Mar 22 12:22:35 2017_x000D_	25.2681	56.8017	150.916	2.63398	1	31.6086	30.1811	298.452	5.20896	27.3653		22.3335	0
23903	Wed Mar 22 12:22:35 2017_x000D_	24.6391	56.4035	142.733	2.49116	1	31.6086	30.1811	298.452	5.20896	27.1328		13.8471	0
23904	Wed Mar 22 12:22:35 2017_x000D_	24.2214	56.2071	142.737	2.49122	1	31.6086	30.1811	298.452	5.20896	27.0541		17.5781	29.7129
23905	Wed Mar 22 12:22:35 2017_x000D_	23.7972	55.8029	134.314	2.34423	1	32.0856	29.3131	315	5.49779	27.7562		9.85605	0
23906	Wed Mar 22 12:22:36 2017_x000D_	23.6845	55.4943	130.12	2.27102	1	32.0856	29.3131	315	5.49779	27.4961		9.78931	0
23907	Wed Mar 22 12:22:36 2017_x000D_	23.3726	55.3984	126.008	2.19926	1	32.0856	29.3131	315	5.49779	27.502		25.133	0
23908	Wed Mar 22 12:22:36 2017_x000D_	22.9378	54.6823	119.458	2.08493	1	32.0856	29.3131	315	5.49779	26.9681		25.17	20.997
23909	Wed Mar 22 12:22:36 2017_x000D_	22.5021	53.9653	118.14	2.06194	1	32.3341	28.6588	296.037	5.16682	27.1493		11.2524	0
23910	Wed Mar 22 12:22:36 2017_x000D_	22.2859	53.6588	119.46	2.08496	1	32.3341	28.6588	296.037	5.16682	26.9438		13.9772	0
23911	Wed Mar 22 12:22:36 2017_x000D_	22.0661	53.248	119.459	2.08496	1	32.3341	28.6588	296.037	5.16682	26.647		13.9865	0
23912	Wed Mar 22 12:22:36 2017_x000D_	21.8462	52.8369	119.459	2.08495	1	32.3341	28.6588	296.037	5.16682	26.3548		23.8318	0
23913	Wed Mar 22 12:22:36 2017_x000D_	21.5127	52.1159	123.518	2.15579	1	32.3341	28.6588	296.037	5.16682	25.8329		11.2922	9.38792
23914	Wed Mar 22 12:22:36 2017_x000D_	21.2959	51.8082	121.996	2.12923	1	32.5627	28.4451	298.452	5.20896	25.9379		23.8666	0
23915	Wed Mar 22 12:22:36 2017_x000D_	20.9618	51.0862	125.988	2.1989	1	32.5627	28.4451	298.452	5.20896	25.4401		8.85269	0
23916	Wed Mar 22 12:22:36 2017_x000D_	20.7482	50.8826	125.989	2.19893	1	32.5627	28.4451	298.452	5.20896	25.3579		11.2998	0
23917	Wed Mar 22 12:22:36 2017_x000D_	20.5311	50.5748	127.714	2.22903	1	32.5627	28.4451	298.452	5.20896	25.1889		17.7372	21.0026
23918	Wed Mar 22 12:22:36 2017_x000D_	20.1031	50.1669	132.324	2.30949	1	32.8112	27.7906	278.926	4.86818	25.7331		8.86748	0
23919	Wed Mar 22 12:22:36 2017_x000D_	19.8892	49.9629	132.325	2.3095	1	32.8112	27.7906	278.926	4.86818	25.663		20.0985	0
23920	Wed Mar 22 12:22:36 2017_x000D_	19.4576	49.4505	134.266	2.34339	1	32.8112	27.7906	278.926	4.86818	25.4454		7.03308	0
23921	Wed Mar 22 12:22:36 2017_x000D_	19.3468	49.2439	136.362	2.37996	1	32.8112	27.7906	278.926	4.86818	25.3285		8.88021	50.0835
23922	Wed Mar 22 12:22:36 2017_x000D_	19.1326	49.0396	136.362	2.37996	1	32.2254	26.2273	250.102	4.36511	26.3025		17.7711	0
23923	Wed Mar 22 12:22:36 2017_x000D_	18.7039	48.6308	136.362	2.37996	1	32.2254	26.2273	250.102	4.36511	26.1677		6.99964	0
23924	Wed Mar 22 12:22:36 2017_x000D_	18.493	48.531	138.462	2.41662	1	32.2254	26.2273	250.102	4.36511	26.1922		17.7902	0
23925	Wed Mar 22 12:22:36 2017_x000D_	18.0638	48.1218	138.462	2.41661	1	32.2254	26.2273	250.102	4.36511	26.0753		7.03959	44.0914
23926	Wed Mar 22 12:22:36 2017_x000D_	17.9531	47.9149	136.362	2.37996	1	31.6293	24.8839	255.308	4.45597	26.7855		17.8092	0
23927	Wed Mar 22 12:22:37 2017_x000D_	17.5235	47.5052	136.362	2.37996	1	31.6293	24.8839	255.308	4.45597	26.6589		4.46452	0
23928	Wed Mar 22 12:22:37 2017_x000D_	17.4158	47.4025	136.362	2.37996	1	31.6293	24.8839	255.308	4.45597	26.6291		8.91207	0
23929	Wed Mar 22 12:22:37 2017_x000D_	17.2008	47.1975	136.362	2.37996	1	31.6293	24.8839	255.308	4.45597	26.5721		13.3596	0
23930	Wed Mar 22 12:22:37 2017_x000D_	16.8785	46.8902	136.362	2.37996	1	31.6293	24.8839	255.308	4.45597	26.4927		7.0289	29.401
23931	Wed Mar 22 12:22:37 2017_x000D_	16.6669	46.7896	134.271	2.34348	1	31.2318	23.9881	254.206	4.43674	27.0563		8.92055	0
23932	Wed Mar 22 12:22:37 2017_x000D_	16.4517	46.5844	134.272	2.34348	1	31.2318	23.9881	254.206	4.43674	27.0008		13.3892	0
23933	Wed Mar 22 12:22:37 2017_x000D_	16.1288	46.2763	130.114	2.27092	1	31.2318	23.9881	254.206	4.43674	26.9233		7.06359	0
23934	Wed Mar 22 12:22:37 2017_x000D_	16.0179	46.0686	119.517	2.08597	1	31.2318	23.9881	254.206	4.43674	26.8144		3.14917	29.4104
23935	Wed Mar 22 12:22:37 2017_x000D_	16.0218	46.1735	112.975	1.97179	1	30.8342	23.092	253.736	4.42853	27.4256		3.15552	0
23936	Wed Mar 22 12:22:37 2017_x000D_	16.026	46.2786	100.868	1.76048	1	30.8342	23.092	253.736	4.42853	27.5118		0.00848528	0
23937	Wed Mar 22 12:22:37 2017_x000D_	16.0262	46.2788	94.9733	1.6576	1	30.8342	23.092	253.736	4.42853	27.5119		3.11205	0
23938	Wed Mar 22 12:22:37 2017_x000D_	15.9225	46.2815	80.1659	1.39916	1	30.8342	23.092	253.736	4.42853	27.5701		0.009	26.508
23939	Wed Mar 22 12:22:37 2017_x000D_	15.9225	46.2818	74.5332	1.30085	1	30.8741	22.2093	267.61	4.67068	28.3379		6.97401	0
23940	Wed Mar 22 12:22:37 2017_x000D_	16.0192	46.0704	59.0779	1.0311	1	30.8741	22.2093	267.61	4.67068	28.1073		3.14007	0
23941	Wed Mar 22 12:22:37 2017_x000D_	16.0154	45.9658	52.826	0.921988	1	30.8741	22.2093	267.61	4.67068	28.0206		8.79548	0
23942	Wed Mar 22 12:22:37 2017_x000D_	16.2158	45.7518	40.4129	0.705338	1	30.8741	22.2093	267.61	4.67068	27.7329		6.98913	61.1997
23943	Wed Mar 22 12:22:37 2017_x000D_	16.3124	45.5398	33.6518	0.587334	1	32.4652	20.9326	345.308	6.02676	29.4351		16.7455	0
23944	Wed Mar 22 12:22:37 2017_x000D_	16.8251	45.3191	26.7368	0.466646	1	32.4652	20.9326	345.308	6.02676	28.9709		0	0
23945	Wed Mar 22 12:22:37 2017_x000D_	16.8251	45.3191	26.7368	0.466646	1	32.4652	20.9326	345.308	6.02676	28.9709		23.6764	0
23946	Wed Mar 22 12:22:37 2017_x000D_	17.5421	44.9893	22.7215	0.396564	1	32.4652	20.9326	345.308	6.02676	28.3094		13.9006	0
23947	Wed Mar 22 12:22:37 2017_x000D_	17.9507	44.7708	22.7206	0.39655	1	32.4652	20.9326	345.308	6.02676	27.9093		26.5531	42.489
23948	Wed Mar 22 12:22:37 2017_x000D_	18.7713	44.4391	25.4787	0.444687	1	33.5989	20.0837	315	5.49779	28.5139		8.79959	0
23949	Wed Mar 22 12:22:38 2017_x000D_	18.9719	44.2251	25.4768	0.444654	1	33.5989	20.0837	315	5.49779	28.2269		26.5331	0
23950	Wed Mar 22 12:22:38 2017_x000D_	19.7919	43.8937	28.1255	0.490882	1	33.5989	20.0837	315	5.49779	27.5236		9.34391	0
23951	Wed Mar 22 12:22:38 2017_x000D_	20.1033	43.8874	29.4831	0.514577	1	33.5989	20.0837	315	5.49779	27.3632		22.3852	33.1666
23952	Wed Mar 22 12:22:38 2017_x000D_	20.7117	43.4554	29.4819	0.514556	1	34.5039	19.4487	349.074	6.09248	27.6866		11.186	0
23953	Wed Mar 22 12:22:38 2017_x000D_	21.0157	43.2395	28.1255	0.490882	1	34.5039	19.4487	349.074	6.09248	27.3484		9.81327	0
23954	Wed Mar 22 12:22:38 2017_x000D_	21.3234	43.1285	32.0954	0.560171	1	34.5039	19.4487	349.074	6.09248	27.1009		20.7965	0
23955	Wed Mar 22 12:22:38 2017_x000D_	21.9347	42.8016	29.4823	0.514564	1	34.5039	19.4487	349.074	6.09248	26.5206		8.78892	0
23956	Wed Mar 22 12:22:38 2017_x000D_	22.1351	42.5879	29.481	0.514541	1	34.5039	19.4487	349.074	6.09248	26.2376		13.8589	23.9005
23957	Wed Mar 22 12:22:38 2017_x000D_	22.5425	42.3701	29.4812	0.514544	1	35.1802	19.0276	315	5.49779	26.544		19.5924	0
23958	Wed Mar 22 12:22:38 2017_x000D_	23.1568	42.1484	29.4828	0.514573	1	35.1802	19.0276	315	5.49779	26.0602		13.172	0
23959	Wed Mar 22 12:22:38 2017_x000D_	23.4569	41.8279	25.4726	0.444581	1	35.1802	19.0276	315	5.49779	25.6377		19.5791	0
23960	Wed Mar 22 12:22:38 2017_x000D_	24.0708	41.6064	25.4737	0.4446	1	35.1802	19.0276	315	5.49779	25.1639		9.77917	14.793
23961	Wed Mar 22 12:22:38 2017_x000D_	24.3774	41.4957	21.6648	0.378122	1	35.6277	18.8205	331.548	5.78661	25.3127		11.1734	0
23962	Wed Mar 22 12:22:38 2017_x000D_	24.6811	41.2801	22.7087	0.396341	1	35.6277	18.8205	331.548	5.78661	24.9852		19.5591	0
23963	Wed Mar 22 12:22:38 2017_x000D_	25.2944	41.0589	22.7093	0.396352	1	35.6277	18.8205	331.548	5.78661	24.5219		11.1577	0
23964	Wed Mar 22 12:22:38 2017_x000D_	25.5976	40.8435	21.6617	0.378069	1	35.6277	18.8205	331.548	5.78661	24.1995		22.5072	18.7949
23965	Wed Mar 22 12:22:38 2017_x000D_	26.3139	40.6204	22.7091	0.396348	1	36.0853	18.3926	349.997	6.1086	24.2808		9.76483	0
23966	Wed Mar 22 12:22:38 2017_x000D_	26.6201	40.51	24.3243	0.424539	1	36.0853	18.3926	349.997	6.1086	24.0576		23.5274	0
23967	Wed Mar 22 12:22:38 2017_x000D_	27.3326	40.1823	22.7089	0.396345	1	36.0853	18.3926	349.997	6.1086	23.4819		6.90794	0
23968	Wed Mar 22 12:22:38 2017_x000D_	27.5357	40.0738	25.4757	0.444634	1	36.0853	18.3926	349.997	6.1086	23.306		19.5184	27.1707
23969	Wed Mar 22 12:22:38 2017_x000D_	28.1477	39.853	25.4768	0.444654	1	36.9701	18.1992	346.176	6.04191	23.3821		11.1452	0
23970	Wed Mar 22 12:22:39 2017_x000D_	28.4506	39.6379	26.7395	0.466692	1	36.9701	18.1992	346.176	6.04191	23.0695		11.1361	0
23971	Wed Mar 22 12:22:39 2017_x000D_	28.7532	39.4229	25.4745	0.444614	1	36.9701	18.1992	346.176	6.04191	22.7588		9.26247	0
23972	Wed Mar 22 12:22:39 2017_x000D_	29.0619	39.4174	24.3245	0.424542	1	36.9701	18.1992	346.176	6.04191	22.644		19.8059	0
23973	Wed Mar 22 12:22:39 2017_x000D_	29.5644	38.9892	25.4737	0.4446	1	36.9701	18.1992	346.176	6.04191	22.0696		19.4917	68.1584
23974	Wed Mar 22 12:22:39 2017_x000D_	30.1756	38.7688	25.4749	0.44462	1	38.9888	17.1568	345.308	6.02676	23.3399		6.16895	0
23975	Wed Mar 22 12:22:39 2017_x000D_	30.3812	38.7652	25.4764	0.444647	1	38.9888	17.1568	345.308	6.02676	23.2597		8.75718	0
23976	Wed Mar 22 12:22:39 2017_x000D_	30.5808	38.5522	25.4745	0.444615	1	38.9888	17.1568	345.308	6.02676	22.9882		18.7318	0
23977	Wed Mar 22 12:22:39 2017_x000D_	31.1944	38.4366	22.7065	0.396304	1	38.9888	17.1568	345.308	6.02676	22.6624		8.75294	62.5054
23978	Wed Mar 22 12:22:39 2017_x000D_	31.3939	38.2237	22.7043	0.396264	1	40.7888	16.1075	315	5.49779	24.029		6.16595	0
23979	Wed Mar 22 12:22:39 2017_x000D_	31.5994	38.2201	22.7057	0.39629	1	40.7888	16.1075	315	5.49779	23.946		16.5671	0
23980	Wed Mar 22 12:22:39 2017_x000D_	32.1067	38.0019	21.657	0.377987	1	40.7888	16.1075	315	5.49779	23.553		9.73536	0
23981	Wed Mar 22 12:22:39 2017_x000D_	32.412	37.8919	25.4779	0.444673	1	40.7888	16.1075	315	5.49779	23.3395		6.89718	110.296
23982	Wed Mar 22 12:22:39 2017_x000D_	32.6148	37.7836	36.234	0.632403	1	43.9415	14.2161	349.074	6.09248	26.1481		3.07242	0
23983	Wed Mar 22 12:22:39 2017_x000D_	32.5124	37.7853	42.7399	0.745951	1	43.9415	14.2161	349.074	6.09248	26.1941		6.94197	0
23984	Wed Mar 22 12:22:39 2017_x000D_	32.4163	37.9958	61.4893	1.07319	1	43.9415	14.2161	349.074	6.09248	26.4254		3.13029	0
23985	Wed Mar 22 12:22:39 2017_x000D_	32.4193	38.1001	67.9735	1.18636	1	43.9415	14.2161	349.074	6.09248	26.518		3.12721	73.9594
23986	Wed Mar 22 12:22:39 2017_x000D_	32.4222	38.2043	79.9293	1.39503	1	46.1788	13.1806	349.074	6.09248	28.5557		6.26933	0
23987	Wed Mar 22 12:22:39 2017_x000D_	32.4279	38.4132	91.6162	1.599	1	46.1788	13.1806	349.074	6.09248	28.7362		0.0108167	0
23988	Wed Mar 22 12:22:39 2017_x000D_	32.4277	38.4129	97.5018	1.70173	1	46.1788	13.1806	349.074	6.09248	28.7361		0.00848528	0
23989	Wed Mar 22 12:22:39 2017_x000D_	32.4275	38.4127	103.253	1.80211	1	46.1788	13.1806	349.074	6.09248	28.736		3.05753	0
23990	Wed Mar 22 12:22:39 2017_x000D_	32.5294	38.4108	118.913	2.07543	1	46.1788	13.1806	349.074	6.09248	28.6857		3.13956	77.2437
23991	Wed Mar 22 12:22:39 2017_x000D_	32.5261	38.3062	125.4	2.18864	1	48.4263	11.9243	352.345	6.14958	30.8029		8.84695	0
23992	Wed Mar 22 12:22:40 2017_x000D_	32.3144	38.1009	142.026	2.47882	1	48.4263	11.9243	352.345	6.14958	30.7377		4.42553	0
23993	Wed Mar 22 12:22:40 2017_x000D_	32.2086	37.9981	146.155	2.55089	1	48.4263	11.9243	352.345	6.14958	30.706		13.2658	0
23994	Wed Mar 22 12:22:40 2017_x000D_	31.8917	37.6897	155.459	2.71326	1	48.4263	11.9243	352.345	6.14958	30.6145		4.42768	88.743
23995	Wed Mar 22 12:22:40 2017_x000D_	31.7858	37.5869	159.427	2.78253	1	51.1108	10.6818	345.308	6.02676	33.1261		9.25047	0
23996	Wed Mar 22 12:22:40 2017_x000D_	31.4775	37.5924	165.996	2.89717	1	51.1108	10.6818	345.308	6.02676	33.3114		11.2409	0
23997	Wed Mar 22 12:22:40 2017_x000D_	31.1634	37.3881	165.203	2.88333	1	51.1108	10.6818	345.308	6.02676	33.3335		22.5752	0
23998	Wed Mar 22 12:22:40 2017_x000D_	30.4373	37.1905	165.991	2.89709	1	51.1108	10.6818	345.308	6.02676	33.617		24.9488	65.0869
23999	Wed Mar 22 12:22:40 2017_x000D_	29.6107	37.0992	163.188	2.84816	1	53.1189	9.8605	349.074	6.09248	35.9803		16.755	0
24000	Wed Mar 22 12:22:40 2017_x000D_	29.0897	36.898	162.27	2.83215	1	53.1189	9.8605	349.074	6.09248	36.1722		6.98101	0
24001	Wed Mar 22 12:22:40 2017_x000D_	28.8804	36.7963	159.437	2.78271	1	53.1189	9.8605	349.074	6.09248	36.2359		23.7399	0
24002	Wed Mar 22 12:22:40 2017_x000D_	28.1495	36.493	155.475	2.71356	1	53.1189	9.8605	349.074	6.09248	36.507		9.8585	46.2674
24003	Wed Mar 22 12:22:40 2017_x000D_	27.8365	36.3929	154.112	2.68977	1	54.6374	10.1301	20.6961	0.361216	37.5236		23.775	0
24004	Wed Mar 22 12:22:40 2017_x000D_	27.1045	36.0892	150.223	2.62188	1	54.6374	10.1301	20.6961	0.361216
24005	Wed Mar 22 12:22:40 2017_x000D_	26.8915	35.8823	150.22	2.62183	1	54.6374	10.1301	20.6961	0.361216
24006	Wed Mar 22 12:22:40 2017_x000D_	26.5753	35.6769	148.687	2.59507	1	54.6374	10.1301	20.6961	0.361216
24007	Wed Mar 22 12:22:40 2017_x000D_	25.9453	35.371	146.203	2.55173	1	54.6374	10.1301	20.6961	0.361216
24008	Wed Mar 22 12:22:40 2017_x000D_	25.6286	35.1654	144.473	2.52153	1	56.0923	11.7251	47.2831	0.825246
24009	Wed Mar 22 12:22:40 2017_x000D_	24.9945	34.7538	144.474	2.52156	1	56.0923	11.7251	47.2831	0.825246
24010	Wed Mar 22 12:22:40 2017_x000D_	24.6738	34.4426	148.684	2.59503	1	56.0923	11.7251	47.2831	0.825246
24011	Wed Mar 22 12:22:40 2017_x000D_	24.4599	34.235	148.682	2.59499	1	56.0923	11.7251	47.2831	0.825246
24012	Wed Mar 22 12:22:40 2017_x000D_	23.8246	33.8226	148.681	2.59498	1	57.3388	13.0915	45	0.785398
24013	Wed Mar 22 12:22:41 2017_x000D_	23.403	33.6177	148.683	2.595	1	57.3388	13.0915	45	0.785398
24014	Wed Mar 22 12:22:41 2017_x000D_	23.1887	33.4097	148.68	2.59496	1	57.3388	13.0915	45	0.785398
24015	Wed Mar 22 12:22:41 2017_x000D_	22.4515	33.1038	152.765	2.66624	1	57.3388	13.0915	45	0.785398
24016	Wed Mar 22 12:22:41 2017_x000D_	22.2404	33.0014	155.449	2.7131	1	57.733	13.9884	54.528	0.951692
24017	Wed Mar 22 12:22:41 2017_x000D_	21.6065	32.6935	158.263	2.76221	1	57.733	13.9884	54.528	0.951692
24018	Wed Mar 22 12:22:41 2017_x000D_	21.2873	32.4865	159.389	2.78186	1	57.733	13.9884	54.528	0.951692
24019	Wed Mar 22 12:22:41 2017_x000D_	20.6595	32.3898	162.21	2.8311	1	57.733	13.9884	54.528	0.951692
24020	Wed Mar 22 12:22:41 2017_x000D_	20.4478	32.2872	165.128	2.88202	1	57.733	13.9884	54.528	0.951692
24021	Wed Mar 22 12:22:41 2017_x000D_	19.8124	31.9786	168.133	2.93447	1	58.3454	14.8919	73.075	1.2754
24022	Wed Mar 22 12:22:41 2017_x000D_	19.4994	31.983	168.779	2.94575	1	58.3454	14.8919	73.075	1.2754
24023	Wed Mar 22 12:22:41 2017_x000D_	19.0789	31.8831	171.716	2.99702	1	58.3454	14.8919	73.075	1.2754
24024	Wed Mar 22 12:22:41 2017_x000D_	18.4492	31.7857	168.78	2.94576	1	58.3454	14.8919	73.075	1.2754
24025	Wed Mar 22 12:22:41 2017_x000D_	18.0281	31.6857	171.715	2.99699	1	58.75	15.5676	53.4941	0.933647
24026	Wed Mar 22 12:22:41 2017_x000D_	17.5024	31.5868	168.136	2.93452	1	58.75	15.5676	53.4941	0.933647
24027	Wed Mar 22 12:22:41 2017_x000D_	17.0807	31.4864	165.131	2.88207	1	58.75	15.5676	53.4941	0.933647
24028	Wed Mar 22 12:22:41 2017_x000D_	16.868	31.3833	168.134	2.93448	1	58.75	15.5676	53.4941	0.933647
24029	Wed Mar 22 12:22:41 2017_x000D_	16.1319	31.2871	165.914	2.89575	1	59.309	17.5736	66.8528	1.1668
24030	Wed Mar 22 12:22:41 2017_x000D_	15.8144	31.1851	162.222	2.8313	1	59.309	17.5736	66.8528	1.1668
24031	Wed Mar 22 12:22:41 2017_x000D_	15.6012	31.0816	159.413	2.78228	1	59.309	17.5736	66.8528	1.1668
24032	Wed Mar 22 12:22:41 2017_x000D_	15.0702	30.876	152.815	2.66712	1	59.309	17.5736	66.8528	1.1668
24033	Wed Mar 22 12:22:41 2017_x000D_	14.857	30.7728	155.487	2.71375	1	59.309	17.5736	66.8528	1.1668
24034	Wed Mar 22 12:22:42 2017_x000D_	14.3254	30.567	148.759	2.59634	1	59.421	19.7853	82.4335	1.43874
24035	Wed Mar 22 12:22:42 2017_x000D_	14.217	30.462	144.575	2.52331	1	59.421	19.7853	82.4335	1.43874
24036	Wed Mar 22 12:22:42 2017_x000D_	13.786	30.1484	142.212	2.48208	1	59.421	19.7853	82.4335	1.43874
24037	Wed Mar 22 12:22:42 2017_x000D_	13.7863	30.1481	133.93	2.33751	1	59.421	19.7853	82.4335	1.43874
24038	Wed Mar 22 12:22:42 2017_x000D_	13.6818	30.1493	123.328	2.15247	1	59.421	19.7853	82.4335	1.43874
24039	Wed Mar 22 12:22:42 2017_x000D_	13.6821	30.1491	115.492	2.01571	1	59.421	19.7853	82.4335	1.43874
24040	Wed Mar 22 12:22:42 2017_x000D_	13.6824	30.1493	110.101	1.92163	1	59.421	19.7853	82.4335	1.43874
24041	Wed Mar 22 12:22:42 2017_x000D_	13.5778	30.151	101.331	1.76856	1	59.421	19.7853	82.4335	1.43874
24042	Wed Mar 22 12:22:42 2017_x000D_	13.5743	30.0447	94.9978	1.65803	1	59.4163	24.419	82.4335	1.43874
24043	Wed Mar 22 12:22:42 2017_x000D_	13.5746	30.0451	83.1481	1.45121	1	59.4163	24.419	82.4335	1.43874
24044	Wed Mar 22 12:22:42 2017_x000D_	13.4697	30.0472	66.9037	1.16769	1	59.4163	24.419	82.4335	1.43874
24045	Wed Mar 22 12:22:42 2017_x000D_	13.5708	29.9397	62.7043	1.0944	1	59.4163	24.419	82.4335	1.43874
24046	Wed Mar 22 12:22:42 2017_x000D_	13.6716	29.8326	44.6138	0.778658	1	59.4163	24.419	82.4335	1.43874
24047	Wed Mar 22 12:22:42 2017_x000D_	13.7726	29.725	40.2911	0.703212	1	59.3527	25.7402	82.4335	1.43874
24048	Wed Mar 22 12:22:42 2017_x000D_	13.8736	29.6174	36.0321	0.628879	1	59.3527	25.7402	82.4335	1.43874
24049	Wed Mar 22 12:22:42 2017_x000D_	14.0754	29.402	22.4192	0.391288	1	59.3527	25.7402	82.4335	1.43874
24050	Wed Mar 22 12:22:42 2017_x000D_	14.18	29.4006	15.7509	0.274905	1	59.3527	25.7402	82.4335	1.43874
24051	Wed Mar 22 12:22:42 2017_x000D_	14.8017	29.1799	9.84944	0.171905	1	59.3103	26.6207	82.4335	1.43874
24052	Wed Mar 22 12:22:42 2017_x000D_	15.2211	29.1746	9.85115	0.171935	1	59.3103	26.6207	82.4335	1.43874
24053	Wed Mar 22 12:22:42 2017_x000D_	16.1566	28.9502	9.39829	0.164031	1	59.3103	26.6207	82.4335	1.43874
24054	Wed Mar 22 12:22:42 2017_x000D_	16.4673	28.8401	12.8296	0.223919	1	59.3103	26.6207	82.4335	1.43874
24055	Wed Mar 22 12:22:42 2017_x000D_	16.8825	28.7287	15.7528	0.274939	1	59.215	28.6014	82.4335	1.43874
24056	Wed Mar 22 12:22:43 2017_x000D_	17.4059	28.7223	16.556	0.288957	1	59.215	28.6014	82.4335	1.43874
24057	Wed Mar 22 12:22:43 2017_x000D_	18.1307	28.501	21.3797	0.373146	1	59.215	28.6014	82.4335	1.43874
24058	Wed Mar 22 12:22:43 2017_x000D_	18.4373	28.2847	22.4313	0.3915	1	59.215	28.6014	82.4335	1.43874
24059	Wed Mar 22 12:22:43 2017_x000D_	19.0573	28.0648	27.8932	0.486829	1	59.215	28.6014	82.4335	1.43874
24060	Wed Mar 22 12:22:43 2017_x000D_	19.3671	27.9548	26.4922	0.462376	1	59.3693	29.928	81.3632	1.42006
24061	Wed Mar 22 12:22:43 2017_x000D_	19.9831	27.6288	29.2634	0.510743	1	59.3693	29.928	81.3632	1.42006
24062	Wed Mar 22 12:22:43 2017_x000D_	20.1884	27.5202	31.903	0.556812	1	59.3693	29.928	81.3632	1.42006
24063	Wed Mar 22 12:22:43 2017_x000D_	20.8005	27.0881	31.9024	0.556801	1	59.3693	29.928	81.3632	1.42006
24064	Wed Mar 22 12:22:43 2017_x000D_	21.1101	26.9783	36.0564	0.629302	1	60.5699	32.167	46.2894	0.807903
24065	Wed Mar 22 12:22:43 2017_x000D_	21.4159	26.7625	34.41	0.600567	1	60.5699	32.167	46.2894	0.807903
24066	Wed Mar 22 12:22:43 2017_x000D_	21.6175	26.5477	34.4092	0.600553	1	60.5699	32.167	46.2894	0.807903
24067	Wed Mar 22 12:22:43 2017_x000D_	22.2291	26.116	34.4091	0.600551	1	60.5699	32.167	46.2894	0.807903
24068	Wed Mar 22 12:22:43 2017_x000D_	22.535	25.9002	36.056	0.629295	1	61.8123	33.5256	45	0.785398
24069	Wed Mar 22 12:22:43 2017_x000D_	23.0488	25.6822	34.4104	0.600574	1	61.8123	33.5256	45	0.785398
24070	Wed Mar 22 12:22:43 2017_x000D_	23.2503	25.4676	34.4096	0.60056	1	61.8123	33.5256	45	0.785398
24071	Wed Mar 22 12:22:43 2017_x000D_	23.7575	25.0373	36.0563	0.6293	1	61.8123	33.5256	45	0.785398
24072	Wed Mar 22 12:22:43 2017_x000D_	24.0661	24.9279	31.9008	0.556775	1	62.8472	34.6573	62.4339	1.08968
24073	Wed Mar 22 12:22:43 2017_x000D_	24.2709	24.8196	34.4101	0.60057	1	62.8472	34.6573	62.4339	1.08968
24074	Wed Mar 22 12:22:43 2017_x000D_	24.7778	24.3895	36.0571	0.629316	1	62.8472	34.6573	62.4339	1.08968
24075	Wed Mar 22 12:22:43 2017_x000D_	24.9824	24.2812	33.4842	0.584409	1	62.8472	34.6573	62.4339	1.08968
24076	Wed Mar 22 12:22:43 2017_x000D_	25.3884	23.9585	36.0573	0.629318	1	62.8472	34.6573	62.4339	1.08968
24077	Wed Mar 22 12:22:44 2017_x000D_	25.7976	23.742	36.058	0.629331	1	63.4573	35.5558	45.7704	0.798844
24078	Wed Mar 22 12:22:44 2017_x000D_	25.9989	23.5276	36.0574	0.62932	1	63.4573	35.5558	45.7704	0.798844
24079	Wed Mar 22 12:22:44 2017_x000D_	26.4047	23.205	38.4829	0.671652	1	63.4573	35.5558	45.7704	0.798844
24080	Wed Mar 22 12:22:44 2017_x000D_	26.9144	22.8814	42.6305	0.744043	1	63.4573	35.5558	45.7704	0.798844
24081	Wed Mar 22 12:22:44 2017_x000D_	27.1188	22.7733	40.3206	0.703727	1	64.078	36.2344	45	0.785398
24082	Wed Mar 22 12:22:44 2017_x000D_	27.3199	22.559	40.3203	0.703721	1	64.078	36.2344	45	0.785398
24083	Wed Mar 22 12:22:44 2017_x000D_	27.3168	22.4528	42.6302	0.744037	1	64.078	36.2344	45	0.785398
24084	Wed Mar 22 12:22:44 2017_x000D_	27.7255	22.2366	42.6311	0.744052	1	64.078	36.2344	45	0.785398
24085	Wed Mar 22 12:22:44 2017_x000D_	27.823	22.0232	44.6408	0.779129	1	64.7092	36.6933	43.5451	0.760006
24086	Wed Mar 22 12:22:44 2017_x000D_	28.1218	21.5954	50.971	0.889612	1	64.7092	36.6933	43.5451	0.760006
24087	Wed Mar 22 12:22:44 2017_x000D_	28.3263	21.4872	57.4655	1.00296	1	64.7092	36.6933	43.5451	0.760006
24088	Wed Mar 22 12:22:44 2017_x000D_	28.4302	21.4858	68.0595	1.18786	1	64.7092	36.6933	43.5451	0.760006
24089	Wed Mar 22 12:22:44 2017_x000D_	28.4239	21.2731	73.5635	1.28393	1	64.7092	36.6933	43.5451	0.760006
24090	Wed Mar 22 12:22:44 2017_x000D_	28.5244	21.1655	82.9074	1.44701	1	64.8946	37.3586	65.232	1.13851
24091	Wed Mar 22 12:22:44 2017_x000D_	28.6214	20.9516	97.5391	1.70238	1	64.8946	37.3586	65.232	1.13851
24092	Wed Mar 22 12:22:44 2017_x000D_	28.5113	20.7399	100.419	1.75264	1	64.8946	37.3586	65.232	1.13851
24093	Wed Mar 22 12:22:44 2017_x000D_	28.5079	20.6336	106.768	1.86345	1	64.8946	37.3586	65.232	1.13851
24094	Wed Mar 22 12:22:44 2017_x000D_	28.4948	20.2083	120.155	2.0971	1	65.0585	38.4627	38.0204	0.663581
24095	Wed Mar 22 12:22:44 2017_x000D_	28.2807	19.9971	125.154	2.18434	1	65.0585	38.4627	38.0204	0.663581
24096	Wed Mar 22 12:22:44 2017_x000D_	28.0634	19.6801	135.374	2.36271	1	65.0585	38.4627	38.0204	0.663581
24097	Wed Mar 22 12:22:44 2017_x000D_	27.953	19.468	137.447	2.3989	1	65.0585	38.4627	38.0204	0.663581
24098	Wed Mar 22 12:22:45 2017_x000D_	27.4208	19.0461	139.374	2.43254	1	65.201	40.0054	42.7211	0.745624
24099	Wed Mar 22 12:22:45 2017_x000D_	27.0997	18.7291	139.68	2.43788	1	65.201	40.0054	42.7211	0.745624
24100	Wed Mar 22 12:22:45 2017_x000D_	26.8853	18.5175	139.679	2.43786	1	65.201	40.0054	42.7211	0.745624
24101	Wed Mar 22 12:22:45 2017_x000D_	26.2483	18.0956	139.683	2.43792	1	65.201	40.0054	42.7211	0.745624
24102	Wed Mar 22 12:22:45 2017_x000D_	26.0303	17.7769	137.449	2.39894	1	65.2791	42.8635	42.7211	0.745624
24103	Wed Mar 22 12:22:45 2017_x000D_	25.4963	17.3536	139.373	2.43252	1	65.2791	42.8635	42.7211	0.745624
24104	Wed Mar 22 12:22:45 2017_x000D_	25.1742	17.0356	139.678	2.43785	1	65.2791	42.8635	42.7211	0.745624
24105	Wed Mar 22 12:22:45 2017_x000D_	24.8546	16.824	141.583	2.47109	1	65.2791	42.8635	42.7211	0.745624
24106	Wed Mar 22 12:22:45 2017_x000D_	24.3197	16.3998	143.34	2.50175	1	65.4215	44.4047	45	0.785398
24107	Wed Mar 22 12:22:45 2017_x000D_	23.9969	16.0813	143.943	2.51228	1	65.4215	44.4047	45	0.785398
24108	Wed Mar 22 12:22:45 2017_x000D_	23.7847	15.9754	141.583	2.47109	1	65.4215	44.4047	45	0.785398
24109	Wed Mar 22 12:22:45 2017_x000D_	23.2454	15.4437	145.656	2.54218	1	65.4215	44.4047	45	0.785398
24110	Wed Mar 22 12:22:45 2017_x000D_	22.9254	15.2314	143.941	2.51224	1	65.4215	44.4047	45	0.785398
24111	Wed Mar 22 12:22:45 2017_x000D_	22.2876	14.9134	141.587	2.47115	1	66.8244	46.8603	45	0.785398
24112	Wed Mar 22 12:22:45 2017_x000D_	22.1794	14.807	145.659	2.54222	1	66.8244	46.8603	45	0.785398
24113	Wed Mar 22 12:22:45 2017_x000D_	21.6426	14.3812	143.943	2.51228	1	66.8244	46.8603	45	0.785398
24114	Wed Mar 22 12:22:45 2017_x000D_	21.3213	14.1683	145.657	2.5422	1	66.8244	46.8603	45	0.785398
24115	Wed Mar 22 12:22:45 2017_x000D_	20.8883	13.7413	145.653	2.54213	1	68.0307	48.87	70.6649	1.23334
24116	Wed Mar 22 12:22:45 2017_x000D_	20.8883	13.7413	145.653	2.54213	1	68.0307	48.87	70.6649	1.23334
24117	Wed Mar 22 12:22:45 2017_x000D_	20.3503	13.3146	143.94	2.51222	1	68.0307	48.87	70.6649	1.23334
24118	Wed Mar 22 12:22:45 2017_x000D_	20.0284	13.1012	145.652	2.5421	1	68.0307	48.87	70.6649	1.23334
24119	Wed Mar 22 12:22:45 2017_x000D_	19.4931	12.7811	141.589	2.47119	1	68.8345	50.2091	45	0.785398
