# Supplementary material for: Guppies Prefer to Follow Large (Robot) Leaders Irrespective of Own Size
Source: Front Bioeng Biotechnol. 2020 May 15;8:441. doi: 10.3389/fbioe.2020.00441 (PMC7243707; doi:10.3389/fbioe.2020.00441)
Supplement: Supplementary file 3 [file Data_Sheet_1.ZIP › Raw Data/ID10.xlsx]

## Sheet: WedMar22121417201
Framenumber	Current timestamp	Robo Position x	Robo Position y	Robo Angle deg	Robo Angle rad	Fish ID	Fish Position x	Fish Position y	Fish Angle deg	Fish Angle rad	Distance_between_subjects	Mean_Distance (L300 bis L1500)	Velocity_Robo	Velocity_Fish	Mean_velocity_Robo			Fish ID	Fish Position x	Fish Position y	Fish Angle deg	Fish Angle rad	Fish ID	Fish Position x	Fish Position y	Fish Angle deg	Fish Angle rad	Fish ID	Fish Position x	Fish Position y	Fish Angle deg	Fish Angle rad	Fish ID	Fish Position x	Fish Position y	Fish Angle deg	Fish Angle rad
20346	Wed Mar 22 12:15:17 2017_x000D_	16.5273	12.1472	-54.6723	-0.954212	1	12.4783	11.4491	109.191	1.90575	4.10874	11.0016	0	0	12.1779	12.0473
20347	Wed Mar 22 12:15:17 2017_x000D_	16.5273	12.1472	-54.6723	-0.954212	1	12.4783	11.4491	127.245	2.22085	4.10874		0	0
20348	Wed Mar 22 12:15:17 2017_x000D_	16.5273	12.1472	-54.6723	-0.954212	1	12.4783	11.4491	127.245	2.22085	4.10874		3.2389	0
20349	Wed Mar 22 12:15:17 2017_x000D_	16.531	12.2551	-52.9864	-0.924787	1	12.4783	11.4491	127.245	2.22085	4.13207		11.7214	0
20350	Wed Mar 22 12:15:17 2017_x000D_	16.7523	12.5771	-46.5796	-0.812967	1	12.4783	11.4491	127.245	2.22085	4.42035		7.18449	14.6907
20351	Wed Mar 22 12:15:17 2017_x000D_	16.9666	12.684	-44.5257	-0.777121	1	12.9077	11.6845	177.238	3.09338	4.18015		13.7445	0
20352	Wed Mar 22 12:15:17 2017_x000D_	17.2931	13.0054	-40.2484	-0.702467	1	12.9077	11.6845	177.238	3.09338	4.58001		11.7066	0
20353	Wed Mar 22 12:15:17 2017_x000D_	17.5144	13.3268	-42.462	-0.741101	1	12.9077	11.6845	177.238	3.09338	4.89069		11.6147	0
20354	Wed Mar 22 12:15:17 2017_x000D_	17.8373	13.5404	-44.5257	-0.777121	1	12.9077	11.6845	177.238	3.09338	5.26738		27.4446	0
20355	Wed Mar 22 12:15:17 2017_x000D_	18.4898	14.1816	-53.0004	-0.925031	1	12.9077	11.6845	177.238	3.09338	6.11517		11.6933	50.3448
20356	Wed Mar 22 12:15:17 2017_x000D_	18.7109	14.5026	-59.6598	-1.04126	1	13.4991	13.255	137.143	2.39359	5.35905		16.1929	0
20357	Wed Mar 22 12:15:17 2017_x000D_	19.0403	14.9302	-62.3573	-1.08834	1	13.4991	13.255	137.143	2.39359	5.78889		27.6705	0
20358	Wed Mar 22 12:15:18 2017_x000D_	19.3838	15.7862	-73.0208	-1.27445	1	13.4991	13.255	137.143	2.39359	6.40599		12.8742	0
20359	Wed Mar 22 12:15:18 2017_x000D_	19.3982	16.2151	-78.8922	-1.37693	1	13.4991	13.255	137.143	2.39359	6.60012		29.1923	120.971
20360	Wed Mar 22 12:15:18 2017_x000D_	19.5351	17.1785	-88.112	-1.53784	1	13.9848	17.258	112.273	1.95953	5.55087		12.853	0
20361	Wed Mar 22 12:15:18 2017_x000D_	19.5492	17.6067	-88.112	-1.53784	1	13.9848	17.258	112.273	1.95953	5.57532		32.3472	0
20362	Wed Mar 22 12:15:18 2017_x000D_	19.6893	18.6758	268.933	4.69376	1	13.9848	17.258	112.273	1.95953	5.87805		12.838	0
20363	Wed Mar 22 12:15:18 2017_x000D_	19.7034	19.1035	268.932	4.69375	1	13.9848	17.258	112.273	1.95953	6.00901		29.3807	19.9207
20364	Wed Mar 22 12:15:18 2017_x000D_	19.5257	20.0666	269.083	4.69639	1	13.956	17.9214	68.3769	1.1934	5.96854		9.62326	0
20365	Wed Mar 22 12:15:18 2017_x000D_	19.5363	20.3872	268.935	4.69381	1	13.956	17.9214	68.3769	1.1934	6.10081		12.823	0
20366	Wed Mar 22 12:15:18 2017_x000D_	19.5504	20.8144	268.935	4.6938	1	13.956	17.9214	68.3769	1.1934	6.29816		12.8139	0
20367	Wed Mar 22 12:15:18 2017_x000D_	19.5644	21.2413	268.934	4.69379	1	13.956	17.9214	68.3769	1.1934	6.51735		22.4163	9.40679
20368	Wed Mar 22 12:15:18 2017_x000D_	19.5891	21.9881	269.081	4.69636	1	13.7271	18.1357	46.3829	0.809534	7.01456		10.0324	0
20369	Wed Mar 22 12:15:18 2017_x000D_	19.495	22.309	-88.1073	-1.53776	1	13.7271	18.1357	46.3829	0.809534	7.11935		19.528	0
20370	Wed Mar 22 12:15:18 2017_x000D_	19.6206	22.9477	-85.1591	-1.48631	1	13.7271	18.1357	46.3829	0.809534	7.60846		9.59017	0
20371	Wed Mar 22 12:15:18 2017_x000D_	19.6311	23.2672	-85.3058	-1.48887	1	13.7271	18.1357	46.3829	0.809534	7.82237		16.2253	0
20372	Wed Mar 22 12:15:18 2017_x000D_	19.5441	23.801	-82.2264	-1.43512	1	13.7271	18.1357	46.3829	0.809534	8.11992		13.2334	6.58226
20373	Wed Mar 22 12:15:18 2017_x000D_	19.6626	24.2259	-79.3356	-1.38467	1	13.5078	18.1288	53.9744	0.942032	8.6635		6.39045	0
20374	Wed Mar 22 12:15:18 2017_x000D_	19.6696	24.4388	-79.3347	-1.38465	1	13.5078	18.1288	53.9744	0.942032	8.81952		20.3044	0
20375	Wed Mar 22 12:15:18 2017_x000D_	19.8997	25.0753	-79.3376	-1.3847	1	13.5078	18.1288	53.9744	0.942032	9.43982		9.58418	0
20376	Wed Mar 22 12:15:18 2017_x000D_	19.9102	25.3946	-78.8586	-1.37634	1	13.5078	18.1288	53.9744	0.942032	9.68414		19.1534	6.63912
20377	Wed Mar 22 12:15:18 2017_x000D_	19.9312	26.0327	-78.8558	-1.37629	1	13.4983	18.3499	53.9468	0.94155	10.0204		10.1285	0
20378	Wed Mar 22 12:15:18 2017_x000D_	20.046	26.3502	-76.4909	-1.33502	1	13.4983	18.3499	53.9468	0.94155	10.3381		19.4626	0
20379	Wed Mar 22 12:15:18 2017_x000D_	20.1715	26.9867	-79.3353	-1.38466	1	13.4983	18.3499	53.9468	0.94155	10.9145		6.37536	0
20380	Wed Mar 22 12:15:19 2017_x000D_	20.1784	27.1991	-79.3344	-1.38465	1	13.4983	18.3499	53.9468	0.94155	11.0875		7.15792	14.7498
20381	Wed Mar 22 12:15:19 2017_x000D_	20.2896	27.4102	-76.4906	-1.33501	1	13.6984	18.799	31.653	0.552449	10.8442		19.4415	0
20382	Wed Mar 22 12:15:19 2017_x000D_	20.415	28.046	-79.3364	-1.38468	1	13.6984	18.799	31.653	0.552449	11.4289		6.37236	0
20383	Wed Mar 22 12:15:19 2017_x000D_	20.4219	28.2583	-79.3356	-1.38467	1	13.6984	18.799	31.653	0.552449	11.6053		7.15806	0
20384	Wed Mar 22 12:15:19 2017_x000D_	20.5333	28.4693	-82.2351	-1.43527	1	13.6984	18.799	31.653	0.552449	11.8419		19.415	0
20385	Wed Mar 22 12:15:19 2017_x000D_	20.6582	29.1043	-79.3376	-1.3847	1	13.6984	18.799	31.653	0.552449	12.4354		6.36646	14.6701
20386	Wed Mar 22 12:15:19 2017_x000D_	20.6652	29.3164	-79.3367	-1.38469	1	14.1274	19.0337	15.4191	0.269114	12.1851		12.7267	0
20387	Wed Mar 22 12:15:19 2017_x000D_	20.679	29.7404	-79.335	-1.38466	1	14.1274	19.0337	15.4191	0.269114	12.5522		6.36037	0
20388	Wed Mar 22 12:15:19 2017_x000D_	20.6859	29.9523	-79.3342	-1.38464	1	14.1274	19.0337	15.4191	0.269114	12.7369		12.7208	0
20389	Wed Mar 22 12:15:19 2017_x000D_	20.6998	30.3761	-79.3324	-1.38461	1	14.1274	19.0337	15.4191	0.269114	13.109		7.13654	29.3364
20390	Wed Mar 22 12:15:19 2017_x000D_	20.8108	30.5865	-76.4841	-1.3349	1	14.9852	19.5032	24.768	0.432284	12.5211		7.13249	0
20391	Wed Mar 22 12:15:19 2017_x000D_	20.9217	30.7968	-73.698	-1.28627	1	14.9852	19.5032	24.768	0.432284	12.7588		0.018	0
20392	Wed Mar 22 12:15:19 2017_x000D_	20.9211	30.7968	-60.8725	-1.06243	1	14.9852	19.5032	24.768	0.432284	12.7585		6.25565	0
20393	Wed Mar 22 12:15:19 2017_x000D_	20.7126	30.7998	-52.7132	-0.92002	1	14.9852	19.5032	24.768	0.432284	12.6656		3.17904	23.6523
20394	Wed Mar 22 12:15:19 2017_x000D_	20.7088	30.6939	-46.2358	-0.806967	1	15.6237	19.9657	16.2518	0.283647	11.8723		3.13852	0
20395	Wed Mar 22 12:15:19 2017_x000D_	20.6042	30.6958	-31.3552	-0.547251	1	15.6237	19.9657	16.2518	0.283647	11.8296		3.12942	0
20396	Wed Mar 22 12:15:19 2017_x000D_	20.4999	30.6975	-24.5997	-0.429346	1	15.6237	19.9657	16.2518	0.283647	11.7877		3.15775	0
20397	Wed Mar 22 12:15:19 2017_x000D_	20.4964	30.5923	-8.33167	-0.145415	1	15.6237	19.9657	16.2518	0.283647	11.6905		4.51032	29.3257
20398	Wed Mar 22 12:15:19 2017_x000D_	20.6041	30.6972	0.764197	0.0133378	1	16.4812	20.435	21.2592	0.371043	11.0594		9.39369	0
20399	Wed Mar 22 12:15:19 2017_x000D_	20.9172	30.6934	12.8972	0.225098	1	16.4812	20.435	21.2592	0.371043	11.1764		3.13524	0
20400	Wed Mar 22 12:15:19 2017_x000D_	21.0217	30.6921	19.6053	0.342177	1	16.4812	20.435	21.2592	0.371043	11.2171		6.95702	0
20401	Wed Mar 22 12:15:20 2017_x000D_	21.2266	30.5835	22.4928	0.392573	1	16.4812	20.435	21.2592	0.371043	11.2032		8.83941	0
20402	Wed Mar 22 12:15:20 2017_x000D_	21.4285	30.3689	36.0899	0.629887	1	16.4812	20.435	21.2592	0.371043	11.0977		6.95843	23.6415
20403	Wed Mar 22 12:15:20 2017_x000D_	21.6334	30.2602	38.5083	0.672097	1	17.1194	20.8973	31.4755	0.549351	10.3942		22.437	0
20404	Wed Mar 22 12:15:20 2017_x000D_	22.2442	29.8286	38.5087	0.672104	1	17.1194	20.8973	31.4755	0.549351	10.2972		13.9008	0
20405	Wed Mar 22 12:15:20 2017_x000D_	22.6535	29.6114	38.5096	0.672119	1	17.1194	20.8973	31.4755	0.549351	10.3229		24.3193	0
20406	Wed Mar 22 12:15:20 2017_x000D_	23.2605	29.0741	36.0902	0.629894	1	17.1194	20.8973	31.4755	0.549351	10.2261		15.5536	27.8475
20407	Wed Mar 22 12:15:20 2017_x000D_	23.6662	28.7513	33.5232	0.58509	1	17.7478	21.5805	24.5801	0.429004	9.29773		8.82065	0
20408	Wed Mar 22 12:15:20 2017_x000D_	23.8674	28.5369	33.5223	0.585075	1	17.7478	21.5805	24.5801	0.429004	9.26504		25.0366	0
20409	Wed Mar 22 12:15:20 2017_x000D_	24.5812	28.1045	31.9422	0.557497	1	17.7478	21.5805	24.5801	0.429004	9.44764		9.80758	0
20410	Wed Mar 22 12:15:20 2017_x000D_	24.8892	27.9949	27.9366	0.487585	1	17.7478	21.5805	24.5801	0.429004	9.59917		11.206	20.7328
20411	Wed Mar 22 12:15:20 2017_x000D_	25.1943	27.7794	29.3048	0.511466	1	18.3954	21.8218	17.0318	0.29726	9.0398		25.0191	0
20412	Wed Mar 22 12:15:20 2017_x000D_	25.9076	27.3473	27.935	0.487558	1	18.3954	21.8218	17.0318	0.29726	9.32547		11.1969	0
20413	Wed Mar 22 12:15:20 2017_x000D_	26.2124	27.1319	29.3038	0.511448	1	18.3954	21.8218	17.0318	0.29726	9.45001		19.6065	0
20414	Wed Mar 22 12:15:20 2017_x000D_	26.8282	26.913	29.3055	0.511478	1	18.3954	21.8218	17.0318	0.29726	9.8505		11.1854	37.1172
20415	Wed Mar 22 12:15:20 2017_x000D_	27.1326	26.6977	27.935	0.487558	1	19.233	22.7324	45	0.785398	8.83896		23.5965	0
20416	Wed Mar 22 12:15:20 2017_x000D_	27.8485	26.3719	31.9458	0.55756	1	19.233	22.7324	45	0.785398	9.35269		8.80574	0
20417	Wed Mar 22 12:15:20 2017_x000D_	28.0494	26.1579	31.9448	0.557542	1	19.233	22.7324	45	0.785398	9.45849		13.851	0
20418	Wed Mar 22 12:15:20 2017_x000D_	28.4573	25.9416	31.9452	0.557549	1	19.233	22.7324	45	0.785398	9.76661		8.79945	0
20419	Wed Mar 22 12:15:20 2017_x000D_	28.658	25.7277	31.9442	0.557531	1	19.233	22.7324	45	0.785398	9.88951		19.5714	23.624
20420	Wed Mar 22 12:15:20 2017_x000D_	29.2727	25.5092	31.9461	0.557565	1	19.8707	23.1944	24.768	0.432284	9.68276		19.8767	0
20421	Wed Mar 22 12:15:20 2017_x000D_	29.7777	25.0803	33.5273	0.585162	1	19.8707	23.1944	24.768	0.432284	10.0849		9.77711	0
20422	Wed Mar 22 12:15:21 2017_x000D_	30.0848	24.9712	34.4526	0.601311	1	19.8707	23.1944	24.768	0.432284	10.3675		11.1728	0
20423	Wed Mar 22 12:15:21 2017_x000D_	30.3889	24.7562	36.0984	0.630036	1	19.8707	23.1944	24.768	0.432284	10.6335		19.8594	70.5504
20424	Wed Mar 22 12:15:21 2017_x000D_	30.8934	24.3276	34.4517	0.601295	1	22.0216	24.1452	0	0	8.87367		11.1686	0
20425	Wed Mar 22 12:15:21 2017_x000D_	31.1974	24.1127	36.0979	0.630027	1	22.0216	24.1452	0	0	9.17586		13.8228	0
20426	Wed Mar 22 12:15:21 2017_x000D_	31.6045	23.8969	36.0986	0.63004	1	22.0216	24.1452	0	0	9.58612		22.3198	0
20427	Wed Mar 22 12:15:21 2017_x000D_	32.212	23.4674	36.0988	0.630042	1	22.0216	24.1452	0	0	10.2129		8.79097	45.9939
20428	Wed Mar 22 12:15:21 2017_x000D_	32.4125	23.2537	36.0982	0.630032	1	23.554	24.1925	8.05384	0.140566	8.90811		22.3114	0
20429	Wed Mar 22 12:15:21 2017_x000D_	33.0198	22.8244	36.0983	0.630034	1	23.554	24.1925	8.05384	0.140566	9.56416		8.78892	0
20430	Wed Mar 22 12:15:21 2017_x000D_	33.2202	22.6107	36.0976	0.630023	1	23.554	24.1925	8.05384	0.140566	9.79477		22.3031	0
20431	Wed Mar 22 12:15:21 2017_x000D_	33.8273	22.1816	36.0978	0.630025	1	23.554	24.1925	8.05384	0.140566	10.4683		15.4739	0
20432	Wed Mar 22 12:15:21 2017_x000D_	34.2308	21.8603	33.5244	0.585111	1	23.554	24.1925	8.05384	0.140566	10.9286		6.90197	45.988
20433	Wed Mar 22 12:15:21 2017_x000D_	34.4341	21.7526	36.0979	0.630027	1	25.0862	24.2399	0	0	9.67315		11.1404	0
20434	Wed Mar 22 12:15:21 2017_x000D_	34.7373	21.5382	34.4501	0.601267	1	25.0862	24.2399	0	0	10.0221		22.2839	0
20435	Wed Mar 22 12:15:21 2017_x000D_	35.3439	21.1095	34.45	0.601266	1	25.0862	24.2399	0	0	10.7247		22.279	0
20436	Wed Mar 22 12:15:21 2017_x000D_	35.9503	20.6808	34.4499	0.601263	1	25.0862	24.2399	0	0	11.4322		6.89261	39.4088
20437	Wed Mar 22 12:15:21 2017_x000D_	36.1533	20.5732	31.9384	0.557431	1	26.3992	24.2805	346.987	6.05607	10.4349		13.7812	0
20438	Wed Mar 22 12:15:21 2017_x000D_	36.5592	20.3581	31.9389	0.557439	1	26.3992	24.2805	346.987	6.05607	10.8909		22.264	0
20439	Wed Mar 22 12:15:21 2017_x000D_	37.1652	19.9297	31.9383	0.557428	1	26.3992	24.2805	346.987	6.05607	11.6119		8.77401	0
20440	Wed Mar 22 12:15:21 2017_x000D_	37.3653	19.7164	31.9373	0.55741	1	26.3992	24.2805	346.987	6.05607	11.878		19.4524	73.6225
20441	Wed Mar 22 12:15:21 2017_x000D_	37.9765	19.4999	31.9392	0.557445	1	28.8257	23.9136	335	5.84685	10.1596		8.77401	0
20442	Wed Mar 22 12:15:21 2017_x000D_	38.1766	19.2866	31.9382	0.557426	1	28.8257	23.9136	335	5.84685	10.433		8.76977	0
20443	Wed Mar 22 12:15:21 2017_x000D_	38.3766	19.0734	31.9371	0.557408	1	28.8257	23.9136	335	5.84685	10.7073		16.5546	0
20444	Wed Mar 22 12:15:22 2017_x000D_	38.8846	18.8579	30.4828	0.532026	1	28.8257	23.9136	335	5.84685	11.258		9.72002	59.1664
20445	Wed Mar 22 12:15:22 2017_x000D_	39.19	18.7497	29.2889	0.511188	1	30.6155	23.0852	331.548	5.78661	9.60826		13.1484	0
20446	Wed Mar 22 12:15:22 2017_x000D_	39.4898	18.43	30.4819	0.53201	1	30.6155	23.0852	331.548	5.78661	10.0212		6.15916	0
20447	Wed Mar 22 12:15:22 2017_x000D_	39.6951	18.4285	30.4835	0.532037	1	30.6155	23.0852	331.548	5.78661	10.2041		8.76553	0
20448	Wed Mar 22 12:15:22 2017_x000D_	39.895	18.2154	30.4822	0.532015	1	30.6155	23.0852	331.548	5.78661	10.4797		13.7503	0
20449	Wed Mar 22 12:15:22 2017_x000D_	40.3	18.0008	30.4825	0.53202	1	30.6155	23.0852	331.548	5.78661	10.938		6.87109	59.1637
20450	Wed Mar 22 12:15:22 2017_x000D_	40.5024	17.8936	27.9103	0.487126	1	32.4052	22.2568	333.963	5.82876	9.19794		6.87249	0
20451	Wed Mar 22 12:15:22 2017_x000D_	40.7048	17.7863	25.2172	0.440124	1	32.4052	22.2568	333.963	5.82876	9.42702		9.69722	0
20452	Wed Mar 22 12:15:22 2017_x000D_	41.0095	17.6784	21.3449	0.372539	1	32.4052	22.2568	333.963	5.82876	9.74658		0.0067082	0
20453	Wed Mar 22 12:15:22 2017_x000D_	41.0093	17.6783	15.6591	0.273302	1	32.4052	22.2568	333.963	5.82876	9.74645		12.3122	62.4931
20454	Wed Mar 22 12:15:22 2017_x000D_	40.5989	17.6807	3.49895	0.0610682	1	34.2049	21.2078	340.522	5.94323	7.30231		3.09004	0
20455	Wed Mar 22 12:15:22 2017_x000D_	40.4959	17.6812	-2.56627	-0.0447899	1	34.2049	21.2078	340.522	5.94323	7.21204		11.3134	0
20456	Wed Mar 22 12:15:22 2017_x000D_	40.1828	17.471	-14.7459	-0.257364	1	34.2049	21.2078	340.522	5.94323	7.04975		3.08115	0
20457	Wed Mar 22 12:15:22 2017_x000D_	40.2855	17.47	-21.3487	-0.372606	1	34.2049	21.2078	340.522	5.94323	7.13757		0.0182483	94.6544
20458	Wed Mar 22 12:15:22 2017_x000D_	40.2856	17.4694	-34.6355	-0.604503	1	37.108	19.9721	349.074	6.09248	4.04483		3.07502	0
20459	Wed Mar 22 12:15:22 2017_x000D_	40.1831	17.4698	-40.9733	-0.715119	1	37.108	19.9721	349.074	6.09248	3.96456		6.98862	0
20460	Wed Mar 22 12:15:22 2017_x000D_	40.3913	17.5743	-47.0738	-0.821592	1	37.108	19.9721	349.074	6.09248	4.06565		3.16896	0
20461	Wed Mar 22 12:15:22 2017_x000D_	40.3939	17.6799	-48.9931	-0.855091	1	37.108	19.9721	349.074	6.09248	4.00641		8.93713	206.735
20462	Wed Mar 22 12:15:22 2017_x000D_	40.6049	17.8902	-61.6473	-1.07595	2	42.1414	15.2654	10.0157	0.174806	3.04145		4.46114	0
20463	Wed Mar 22 12:15:22 2017_x000D_	40.7102	17.9952	-65.4523	-1.14236	2	42.1414	15.2654	10.0157	0.174806	3.08223		17.1326	0
20464	Wed Mar 22 12:15:22 2017_x000D_	40.9283	18.523	-64.2547	-1.12146	2	42.1414	15.2654	10.0157	0.174806	3.47614		11.4175	0
20465	Wed Mar 22 12:15:23 2017_x000D_	41.141	18.8386	-65.4536	-1.14238	2	42.1414	15.2654	10.0157	0.174806	3.7106		20.0978	0
20466	Wed Mar 22 12:15:23 2017_x000D_	41.3615	19.4712	-65.4517	-1.14235	2	42.1414	15.2654	10.0157	0.174806	4.2775		14.183	6.63106
20467	Wed Mar 22 12:15:23 2017_x000D_	41.5766	19.8922	-65.4523	-1.14236	2	42.1312	15.4862	359.22	6.26957	4.44077		8.89894	0
20468	Wed Mar 22 12:15:23 2017_x000D_	41.7865	20.1018	-65.4556	-1.14242	2	42.1312	15.4862	359.22	6.26957	4.62845		20.0702	0
20469	Wed Mar 22 12:15:23 2017_x000D_	42.0065	20.7336	-65.4537	-1.14238	2	42.1312	15.4862	359.22	6.26957	5.24888		13.0834	0
20470	Wed Mar 22 12:15:23 2017_x000D_	42.1192	21.1549	-68.0743	-1.18812	2	42.1312	15.4862	359.22	6.26957	5.66871		18.4245	73.5437
20471	Wed Mar 22 12:15:23 2017_x000D_	42.4387	21.6794	-71.6775	-1.25101	2	43.1218	17.7286	31.6654	0.552665	4.00942		10.0218	0
20472	Wed Mar 22 12:15:23 2017_x000D_	42.5485	21.9949	-68.0769	-1.18817	2	43.1218	17.7286	31.6654	0.552665	4.30465		23.0482	0
20473	Wed Mar 22 12:15:23 2017_x000D_	42.7705	22.7304	-69.067	-1.20545	2	43.1218	17.7286	31.6654	0.552665	5.01412		13.0521	0
20474	Wed Mar 22 12:15:23 2017_x000D_	42.8829	23.1507	-71.6763	-1.25099	2	43.1218	17.7286	31.6654	0.552665	5.42736		11.3635	83.4421
20475	Wed Mar 22 12:15:23 2017_x000D_	43.0946	23.4648	-70.7999	-1.23569	1	40.4582	18.5295	345.308	6.02676	5.59534		23.0103	0
20476	Wed Mar 22 12:15:23 2017_x000D_	43.3162	24.1991	-71.6787	-1.25103	1	40.4582	18.5295	345.308	6.02676	6.34921		13.0332	0
20477	Wed Mar 22 12:15:23 2017_x000D_	43.4284	24.6188	-74.3692	-1.29799	1	40.4582	18.5295	345.308	6.02676	6.77508		7.04387	0
20478	Wed Mar 22 12:15:23 2017_x000D_	43.5352	24.8279	-71.679	-1.25103	1	40.4582	18.5295	345.308	6.02676	7.00983		22.9913	0
20479	Wed Mar 22 12:15:23 2017_x000D_	43.7566	25.5616	-70.7979	-1.23566	1	40.4582	18.5295	345.308	6.02676	7.76723		9.97352	0
20480	Wed Mar 22 12:15:23 2017_x000D_	43.8661	25.8755	-74.3716	-1.29803	1	40.4582	18.5295	346.987	6.05607	8.09799		26.0043	0
20481	Wed Mar 22 12:15:23 2017_x000D_	44.0896	26.713	-74.3712	-1.29802	1	40.4582	18.5295	346.987	6.05607	8.95303		7.02779	0
20482	Wed Mar 22 12:15:23 2017_x000D_	44.1962	26.9216	-71.6781	-1.25102	1	40.4582	18.5295	346.987	6.05607	9.18695		22.9382	0
20483	Wed Mar 22 12:15:23 2017_x000D_	44.4171	27.6536	-70.796	-1.23562	1	40.4582	18.5295	346.987	6.05607	9.94596		9.95073	6.56117
20484	Wed Mar 22 12:15:23 2017_x000D_	44.5263	27.9668	-74.3736	-1.29806	1	40.6768	18.5363	349.997	6.1086	10.1859		12.9719	0
20485	Wed Mar 22 12:15:23 2017_x000D_	44.6377	28.3846	-71.6769	-1.251	1	40.6768	18.5363	349.997	6.1086	10.615		19.8833	0
20486	Wed Mar 22 12:15:24 2017_x000D_	44.8557	29.0105	-71.6772	-1.251	1	40.6768	18.5363	349.997	6.1086	11.2771		12.9676	0
20487	Wed Mar 22 12:15:24 2017_x000D_	44.9673	29.4281	-74.3745	-1.29808	1	40.6768	18.5363	349.997	6.1086	11.7064		19.8615	33.3661
20488	Wed Mar 22 12:15:24 2017_x000D_	45.1851	30.0533	-74.3757	-1.2981	1	41.7594	18.7912	8.63681	0.150741	11.7716		12.9464	0
20489	Wed Mar 22 12:15:24 2017_x000D_	45.2962	30.4703	-71.676	-1.25098	1	41.7594	18.7912	8.63681	0.150741	12.2029		9.93077	0
20490	Wed Mar 22 12:15:24 2017_x000D_	45.4051	30.7829	-73.6188	-1.28489	1	41.7594	18.7912	8.63681	0.150741	12.5336		22.829	0
20491	Wed Mar 22 12:15:24 2017_x000D_	45.625	31.5114	-74.3766	-1.29812	1	41.7594	18.7912	8.63681	0.150741	13.2946		9.91364	47.1165
20492	Wed Mar 22 12:15:24 2017_x000D_	45.7336	31.8235	-70.7921	-1.23556	1	43.0296	19.7149	25.122	0.438461	12.4068		19.8075	0
20493	Wed Mar 22 12:15:24 2017_x000D_	45.9508	32.447	-70.7921	-1.23556	1	43.0296	19.7149	25.122	0.438461	13.0629		9.90047	0
20494	Wed Mar 22 12:15:24 2017_x000D_	46.0595	32.7586	-74.379	-1.29816	1	43.0296	19.7149	25.122	0.438461	13.391		6.97952	0
20495	Wed Mar 22 12:15:24 2017_x000D_	46.1655	32.9657	-71.6772	-1.251	1	43.0296	19.7149	25.122	0.438461	13.6168		19.0485	0
20496	Wed Mar 22 12:15:24 2017_x000D_	46.2813	33.59	-74.3787	-1.29815	1	43.0296	19.7149	25.122	0.438461	14.251		11.218	49.7419
20497	Wed Mar 22 12:15:24 2017_x000D_	46.491	33.8996	-75.0694	-1.31021	1	44.5281	20.4246	31.653	0.552449	13.6172		18.7608	0
20498	Wed Mar 22 12:15:24 2017_x000D_	46.5052	34.5248	-75.0652	-1.31013	1	44.5281	20.4246	31.653	0.552449	14.2381		11.2138	0
20499	Wed Mar 22 12:15:24 2017_x000D_	46.7148	34.8343	-74.3811	-1.29819	1	44.5281	20.4246	31.653	0.552449	14.5747		6.25059	0
20500	Wed Mar 22 12:15:24 2017_x000D_	46.7195	35.0426	-74.3796	-1.29817	1	44.5281	20.4246	31.653	0.552449	14.7813		12.8832	70.6199
20501	Wed Mar 22 12:15:24 2017_x000D_	46.8303	35.4575	-77.155	-1.34661	1	46.4319	21.8091	19.1586	0.334381	13.6542		4.36151	0
20502	Wed Mar 22 12:15:24 2017_x000D_	46.9337	35.5597	-75.0693	-1.31021	1	46.4319	21.8091	19.1586	0.334381	13.7598		3.12983	0
20503	Wed Mar 22 12:15:24 2017_x000D_	46.9361	35.664	-74.3807	-1.29819	1	46.4319	21.8091	19.1586	0.334381	13.8641		12.4891	0
20504	Wed Mar 22 12:15:24 2017_x000D_	46.9454	36.0802	-74.3778	-1.29814	1	46.4319	21.8091	19.1586	0.334381	14.2803		6.95406	0
20505	Wed Mar 22 12:15:24 2017_x000D_	47.0511	36.2865	-71.6711	-1.2509	1	46.4319	21.8091	19.1586	0.334381	14.4906		18.1011	65.2729
20506	Wed Mar 22 12:15:24 2017_x000D_	47.3658	36.8013	-62.8505	-1.09695	1	48.1164	23.1862	46.2412	0.807061	13.6358		6.24433	0
20507	Wed Mar 22 12:15:24 2017_x000D_	47.3701	37.0094	-55.0499	-0.960802	1	48.1164	23.1862	46.2412	0.807061	13.8433		11.173	0
20508	Wed Mar 22 12:15:25 2017_x000D_	47.5786	37.318	-40.5984	-0.708576	1	48.1164	23.1862	46.2412	0.807061	14.142		4.35936	0
20509	Wed Mar 22 12:15:25 2017_x000D_	47.6818	37.4203	-36.5521	-0.637954	1	48.1164	23.1862	46.2412	0.807061	14.2407		11.0505	64.6597
20510	Wed Mar 22 12:15:25 2017_x000D_	47.9891	37.6234	-22.385	-0.390691	1	49.5715	24.7762	81.3632	1.42006	12.9443		6.83445	0
20511	Wed Mar 22 12:15:25 2017_x000D_	48.1935	37.724	-19.7312	-0.344375	1	49.5715	24.7762	81.3632	1.42006	13.0209		6.8398	0
20512	Wed Mar 22 12:15:25 2017_x000D_	48.398	37.8248	-11.2172	-0.195777	1	49.5715	24.7762	81.3632	1.42006	13.1013		9.08224	0
20513	Wed Mar 22 12:15:25 2017_x000D_	48.7007	37.8198	-4.88249	-0.0852155	1	49.5715	24.7762	81.3632	1.42006	13.0726		12.5192	50.0117
20514	Wed Mar 22 12:15:25 2017_x000D_	49.1066	37.9167	-1.95325	-0.0340907	1	50.1534	26.3384	79.9968	1.39621	11.6255		6.05776	0
20515	Wed Mar 22 12:15:25 2017_x000D_	49.3085	37.9135	3.93647	0.0687043	1	50.1534	26.3384	79.9968	1.39621	11.6059		24.1986	0
20516	Wed Mar 22 12:15:25 2017_x000D_	50.115	37.8995	3.9376	0.068724	1	50.1534	26.3384	79.9968	1.39621	11.5612		12.0918	0
20517	Wed Mar 22 12:15:25 2017_x000D_	50.518	37.8925	3.93824	0.0687352	1	50.1534	26.3384	79.9968	1.39621	11.5599		24.3529	32.6918
20518	Wed Mar 22 12:15:25 2017_x000D_	51.3212	37.7749	0.987682	0.0172383	1	50.7662	27.2395	63.9632	1.11637	10.55		12.0768	0
20519	Wed Mar 22 12:15:25 2017_x000D_	51.7237	37.7679	0.987662	0.017238	1	50.7662	27.2395	63.9632	1.11637	10.5719		12.0708	0
20520	Wed Mar 22 12:15:25 2017_x000D_	52.126	37.761	0.987695	0.0172385	1	50.7662	27.2395	63.9632	1.11637	10.609		24.1296	0
20521	Wed Mar 22 12:15:25 2017_x000D_	52.9302	37.7471	0.987654	0.0172378	1	50.7662	27.2395	63.9632	1.11637	10.7281		12.0558	0
20522	Wed Mar 22 12:15:25 2017_x000D_	53.332	37.7402	0.987687	0.0172384	1	50.7662	27.2395	63.9632	1.11637	10.8096		24.0996	29.3179
20523	Wed Mar 22 12:15:25 2017_x000D_	54.1352	37.7263	0.987698	0.0172386	1	51.1607	28.1336	63.9632	1.11637	10.0433		9.0223	0
20524	Wed Mar 22 12:15:25 2017_x000D_	54.4359	37.7212	0.987695	0.0172385	1	51.1607	28.1336	63.9632	1.11637	10.1316		21.0691	0
20525	Wed Mar 22 12:15:25 2017_x000D_	55.1381	37.7091	0.987697	0.0172386	1	51.1607	28.1336	63.9632	1.11637	10.3687		12.419	0
20526	Wed Mar 22 12:15:25 2017_x000D_	55.5371	37.5988	3.93968	0.0687604	1	51.1607	28.1336	63.9632	1.11637	10.428		18.0356	35.3508
20527	Wed Mar 22 12:15:25 2017_x000D_	56.1382	37.5885	3.94058	0.068776	1	51.5448	29.2476	63.0911	1.10115	9.52208		0	0
20528	Wed Mar 22 12:15:25 2017_x000D_	56.1382	37.5885	3.94058	0.068776	1	51.5448	29.2476	63.0911	1.10115	9.52208		24.0276	0
20529	Wed Mar 22 12:15:26 2017_x000D_	56.939	37.5747	3.94179	0.0687972	1	51.5448	29.2476	63.0911	1.10115	9.92159		12.3971	0
20530	Wed Mar 22 12:15:26 2017_x000D_	57.3373	37.4646	6.88206	0.120115	1	51.5448	29.2476	63.0911	1.10115	10.0535		18.0027	56.088
20531	Wed Mar 22 12:15:26 2017_x000D_	57.9373	37.4543	6.8838	0.120145	1	52.1154	31.028	74.2065	1.29515	8.67132		11.9928	0
20532	Wed Mar 22 12:15:26 2017_x000D_	58.337	37.4474	6.88487	0.120164	1	52.1154	31.028	74.2065	1.29515	8.93963		24.7595	0
20533	Wed Mar 22 12:15:26 2017_x000D_	59.1324	37.2272	6.88147	0.120104	1	52.1154	31.028	74.2065	1.29515	9.36314		5.98887	0
20534	Wed Mar 22 12:15:26 2017_x000D_	59.332	37.2238	6.88209	0.120115	1	52.1154	31.028	74.2065	1.29515	9.51143		23.9525	64.5521
20535	Wed Mar 22 12:15:26 2017_x000D_	60.1303	37.2102	6.88433	0.120154	1	52.8933	33.0342	70.8414	1.23642	8.35543		11.9657	0
20536	Wed Mar 22 12:15:26 2017_x000D_	60.5291	37.2034	6.88544	0.120174	1	52.8933	33.0342	70.8414	1.23642	8.69987		8.96825	0
20537	Wed Mar 22 12:15:26 2017_x000D_	60.828	37.1984	6.6067	0.115309	1	52.8933	33.0342	70.8414	1.23642	8.96103		21.1582	0
20538	Wed Mar 22 12:15:26 2017_x000D_	61.5238	37.0832	3.9367	0.0687083	1	52.8933	33.0342	70.8414	1.23642	9.5331		8.95626	0
20539	Wed Mar 22 12:15:26 2017_x000D_	61.8223	37.0782	3.79625	0.066257	1	52.8933	33.0342	70.8414	1.23642	9.80209		20.91	47.1016
20540	Wed Mar 22 12:15:26 2017_x000D_	62.5192	37.0663	3.9382	0.0687346	1	53.7021	34.3799	43.7864	0.764216	9.21727		9.46953	0
20541	Wed Mar 22 12:15:26 2017_x000D_	62.8158	36.9583	6.60637	0.115303	1	53.7021	34.3799	43.7864	0.764216	9.47141		8.95931	0
20542	Wed Mar 22 12:15:26 2017_x000D_	63.1144	36.9532	6.88713	0.120203	1	53.7021	34.3799	43.7864	0.764216	9.75773		18.1613	0
20543	Wed Mar 22 12:15:26 2017_x000D_	63.7091	36.84	3.9341	0.068663	1	53.7021	34.3799	43.7864	0.764216	10.305		8.93826	84.7987
20544	Wed Mar 22 12:15:26 2017_x000D_	64.007	36.835	3.79341	0.0662074	1	56.0247	35.9909	14.9412	0.260773	8.02681		8.94731	0
20545	Wed Mar 22 12:15:26 2017_x000D_	64.3052	36.8299	3.93498	0.0686783	1	56.0247	35.9909	14.9412	0.260773	8.3229		15.2113	0
20546	Wed Mar 22 12:15:26 2017_x000D_	64.7999	36.7187	6.6061	0.115298	1	56.0247	35.9909	14.9412	0.260773	8.80533		5.95587	0
20547	Wed Mar 22 12:15:26 2017_x000D_	64.9984	36.7153	6.60669	0.115308	1	56.0247	35.9909	14.9412	0.260773	9.00289		11.9086	58.145
20548	Wed Mar 22 12:15:26 2017_x000D_	65.3953	36.7087	6.60772	0.115326	1	57.7244	36.9223	19.8362	0.346207	7.67387		5.95287	0
20549	Wed Mar 22 12:15:26 2017_x000D_	65.5937	36.7053	6.60831	0.115337	1	57.7244	36.9223	19.8362	0.346207	7.87229		15.2032	0
20550	Wed Mar 22 12:15:26 2017_x000D_	66.0881	36.594	3.93172	0.0686214	1	57.7244	36.9223	19.8362	0.346207	8.37014		5.94098	0
20551	Wed Mar 22 12:15:27 2017_x000D_	66.2861	36.5904	-2.01289	-0.0351315	1	57.7244	36.9223	19.8362	0.346207	8.56813		0.0067082	0
20552	Wed Mar 22 12:15:27 2017_x000D_	66.286	36.5902	-7.89674	-0.137824	1	57.7244	36.9223	19.8362	0.346207	8.56804		4.30422	35.0115
20553	Wed Mar 22 12:15:27 2017_x000D_	66.1851	36.4882	-22.6763	-0.395777	1	58.7917	37.3944	16.6097	0.289894	7.44873		0.0123693	0
20554	Wed Mar 22 12:15:27 2017_x000D_	66.185	36.4878	-27.725	-0.483892	1	58.7917	37.3944	16.6097	0.289894	7.44868		0.0108167	0
20555	Wed Mar 22 12:15:27 2017_x000D_	66.1853	36.4876	-35.3198	-0.616447	1	58.7917	37.3944	16.6097	0.289894	7.449		3.09912	0
20556	Wed Mar 22 12:15:27 2017_x000D_	66.1844	36.3843	-49.255	-0.859662	1	58.7917	37.3944	16.6097	0.289894	7.46139		3.08164	26.8331
20557	Wed Mar 22 12:15:27 2017_x000D_	66.1865	36.487	-63.4106	-1.10672	1	59.6517	37.6402	7.65515	0.133608	6.63577		4.29568	0
20558	Wed Mar 22 12:15:27 2017_x000D_	66.2876	36.5884	-72.2179	-1.26044	1	59.6517	37.6402	7.65515	0.133608	6.71874		0.0108167	0
20559	Wed Mar 22 12:15:27 2017_x000D_	66.2879	36.5886	-77.6762	-1.35571	1	59.6517	37.6402	7.65515	0.133608	6.719		11.0122	0
20560	Wed Mar 22 12:15:27 2017_x000D_	66.4911	36.8943	-89.1442	-1.55586	1	59.6517	37.6402	7.65515	0.133608	6.87995		6.86459	23.4237
20561	Wed Mar 22 12:15:27 2017_x000D_	66.3953	37.1021	262.64	4.58394	1	60.2834	38.0991	17.7929	0.310544	6.19268		6.84774	0
20562	Wed Mar 22 12:15:27 2017_x000D_	66.4975	37.3062	259.958	4.53712	1	60.2834	38.0991	17.7929	0.310544	6.26448		16.5565	0
20563	Wed Mar 22 12:15:27 2017_x000D_	66.3071	37.8242	253.951	4.43228	1	60.2834	38.0991	17.7929	0.310544	6.02997		12.7054	0
20564	Wed Mar 22 12:15:27 2017_x000D_	66.2142	38.2374	251.334	4.3866	1	60.2834	38.0991	17.7929	0.310544	5.93241		19.449	39.1827
20565	Wed Mar 22 12:15:27 2017_x000D_	66.0254	38.8576	251.334	4.3866	1	61.5889	38.1384	0	0	4.49442		13.7084	0
20566	Wed Mar 22 12:15:27 2017_x000D_	65.8335	39.2723	251.334	4.38661	1	61.5889	38.1384	0	0	4.39344		13.7017	0
20567	Wed Mar 22 12:15:27 2017_x000D_	65.6417	39.6868	251.335	4.38662	1	61.5889	38.1384	0	0	4.33852		25.3774	0
20568	Wed Mar 22 12:15:27 2017_x000D_	65.4561	40.5121	251.334	4.3866	1	61.5889	38.1384	0	0	4.53759		8.57543	0
20569	Wed Mar 22 12:15:27 2017_x000D_	65.2612	40.7212	251.335	4.38662	1	61.5889	38.1384	0	0	4.48962		25.3643	223.172
20570	Wed Mar 22 12:15:27 2017_x000D_	65.0758	41.5461	251.334	4.38661	2	69.0152	37.7027	100.051	1.74623	5.50369		6.84407	0
20571	Wed Mar 22 12:15:27 2017_x000D_	64.9799	41.7531	253.953	4.43232	2	69.0152	37.7027	100.051	1.74623	5.71746		9.71215	0
20572	Wed Mar 22 12:15:28 2017_x000D_	64.8856	42.0628	252.242	4.40245	2	69.0152	37.7027	100.051	1.74623	6.00534		19.4168	0
20573	Wed Mar 22 12:15:28 2017_x000D_	64.6972	42.682	252.242	4.40245	2	69.0152	37.7027	100.051	1.74623	6.59079		12.669	60.9788
20574	Wed Mar 22 12:15:28 2017_x000D_	64.6045	43.094	254.754	4.4463	2	68.4833	39.6645	107.964	1.88432	5.17751		23.3427	0
20575	Wed Mar 22 12:15:28 2017_x000D_	64.3187	43.8177	251.334	4.3866	2	68.4833	39.6645	107.964	1.88432	5.88158		6.84008	0
20576	Wed Mar 22 12:15:28 2017_x000D_	64.2229	44.0246	253.954	4.43234	2	68.4833	39.6645	107.964	1.88432	6.09602		25.3243	0
20577	Wed Mar 22 12:15:28 2017_x000D_	64.0378	44.8482	253.954	4.43233	2	68.4833	39.6645	107.964	1.88432	6.82885		9.70467	107.417
20578	Wed Mar 22 12:15:28 2017_x000D_	63.9437	45.1577	250.336	4.36919	1	65.2974	38.0303	0	0	7.25481		10.9888	0
20579	Wed Mar 22 12:15:28 2017_x000D_	63.7505	45.4689	251.334	4.38661	1	65.2974	38.0303	0	0	7.59774		25.3084	0
20580	Wed Mar 22 12:15:28 2017_x000D_	63.5656	46.292	251.333	4.38659	1	65.2974	38.0303	0	0	8.44126		6.83338	0
20581	Wed Mar 22 12:15:28 2017_x000D_	63.4699	46.4987	253.955	4.43235	1	65.2974	38.0303	0	0	8.66335		26.1706	19.5808
20582	Wed Mar 22 12:15:28 2017_x000D_	63.1861	47.3236	251.333	4.3866	1	65.9498	38.0499	0	0	9.67675		12.6407	0
20583	Wed Mar 22 12:15:28 2017_x000D_	63.0937	47.7347	253.955	4.43235	1	65.9498	38.0499	0	0	10.0972		6.8361	0
20584	Wed Mar 22 12:15:28 2017_x000D_	62.998	47.9415	251.333	4.38659	1	65.9498	38.0499	0	0	10.3226		25.2742	0
20585	Wed Mar 22 12:15:28 2017_x000D_	62.8134	48.7635	251.332	4.38657	1	65.9498	38.0499	0	0	11.1633		13.66	0
20586	Wed Mar 22 12:15:28 2017_x000D_	62.6221	49.1767	251.333	4.38658	1	65.9498	38.0499	0	0	11.6138		19.3608	13.0529
20587	Wed Mar 22 12:15:28 2017_x000D_	62.4342	49.7941	251.332	4.38658	1	66.3847	38.063	9.97214	0.174047	12.3784		13.6546	0
20588	Wed Mar 22 12:15:28 2017_x000D_	62.2429	50.2071	251.333	4.38659	1	66.3847	38.063	9.97214	0.174047	12.831		6.83212	0
20589	Wed Mar 22 12:15:28 2017_x000D_	62.1473	50.4138	248.794	4.34228	1	66.3847	38.063	9.97214	0.174047	13.0575		20.4746	0
20590	Wed Mar 22 12:15:28 2017_x000D_	61.8605	51.0331	251.334	4.38661	1	66.3847	38.063	9.97214	0.174047	13.7365		12.6247	55.1224
20591	Wed Mar 22 12:15:28 2017_x000D_	61.7683	51.4437	248.794	4.34227	1	67.6246	39.419	46.0071	0.802975	13.375		10.979	0
20592	Wed Mar 22 12:15:28 2017_x000D_	61.5754	51.7547	247.694	4.32308	1	67.6246	39.419	46.0071	0.802975	13.7391		19.3418	0
20593	Wed Mar 22 12:15:29 2017_x000D_	61.3877	52.3715	247.694	4.32307	1	67.6246	39.419	46.0071	0.802975	14.3759		13.6439	0
20594	Wed Mar 22 12:15:29 2017_x000D_	61.1966	52.7842	247.694	4.32308	1	67.6246	39.419	46.0071	0.802975	14.8306		19.3323	23.4775
20595	Wed Mar 22 12:15:29 2017_x000D_	61.009	53.4007	247.694	4.32307	1	68.027	40.0902	58.347	1.01835	15.0473		9.65812	0
20596	Wed Mar 22 12:15:29 2017_x000D_	60.9153	53.7087	251.335	4.38662	1	68.027	40.0902	58.347	1.01835	15.3636		19.3229	0
20597	Wed Mar 22 12:15:29 2017_x000D_	60.7278	54.3249	251.334	4.38661	1	68.027	40.0902	58.347	1.01835	15.997		10.9723	0
20598	Wed Mar 22 12:15:29 2017_x000D_	60.535	54.6357	250.337	4.3692	1	68.027	40.0902	58.347	1.01835	16.3616		6.1089	0
20599	Wed Mar 22 12:15:29 2017_x000D_	60.5385	54.8393	250.336	4.36918	1	68.027	40.0902	58.347	1.01835	16.5413		16.4333	37.993
20600	Wed Mar 22 12:15:29 2017_x000D_	60.3494	55.3534	251.335	4.38662	1	68.6251	41.2065	79.9968	1.39621	16.3897		6.81997	0
20601	Wed Mar 22 12:15:29 2017_x000D_	60.2539	55.5597	248.793	4.34226	1	68.6251	41.2065	79.9968	1.39621	16.616		12.5906	0
20602	Wed Mar 22 12:15:29 2017_x000D_	60.162	55.9692	251.334	4.38661	1	68.6251	41.2065	79.9968	1.39621	17.0165		8.56066	0
20603	Wed Mar 22 12:15:29 2017_x000D_	59.9675	56.178	251.336	4.38664	1	68.6251	41.2065	79.9968	1.39621	17.2945		12.2089	33.4511
20604	Wed Mar 22 12:15:29 2017_x000D_	59.9747	56.5849	251.334	4.38661	1	68.7885	42.3095	81.8809	1.42909	16.7771		8.56066	0
20605	Wed Mar 22 12:15:29 2017_x000D_	59.7802	56.7937	251.336	4.38663	1	68.7885	42.3095	81.8809	1.42909	17.057		10.9529	0
20606	Wed Mar 22 12:15:29 2017_x000D_	59.5875	57.1038	257.36	4.49179	1	68.7885	42.3095	81.8809	1.42909	17.4221		12.1969	0
20607	Wed Mar 22 12:15:29 2017_x000D_	59.5947	57.5103	262.714	4.58523	1	68.7885	42.3095	81.8809	1.42909	17.7649		18.5484	99.3581
20608	Wed Mar 22 12:15:29 2017_x000D_	59.5061	58.1222	-83.4077	-1.45574	1	69.0611	45.6102	84.0624	1.46717	15.7432		0.00848528	0
20609	Wed Mar 22 12:15:29 2017_x000D_	59.5059	58.122	-77.9282	-1.3601	1	69.0611	45.6102	84.0624	1.46717	15.7432		12.5127	0
20610	Wed Mar 22 12:15:29 2017_x000D_	59.6115	58.5255	-62.8835	-1.09752	1	69.0611	45.6102	84.0624	1.46717	16.0031		3.04833	0
20611	Wed Mar 22 12:15:29 2017_x000D_	59.613	58.6271	-56.5689	-0.987314	1	69.0611	45.6102	84.0624	1.46717	16.0843		8.4622	0
20612	Wed Mar 22 12:15:29 2017_x000D_	59.814	58.825	-40.2843	-0.703094	1	69.0611	45.6102	84.0624	1.46717	16.1288		6.63648	13.159
20613	Wed Mar 22 12:15:29 2017_x000D_	60.0133	58.921	-34.4959	-0.602068	1	69.0395	46.0483	84.0624	1.46717	15.7219		3.05148	0
20614	Wed Mar 22 12:15:29 2017_x000D_	60.0151	59.0227	-32.1353	-0.560866	1	69.0395	46.0483	84.0624	1.46717	15.8043		13.2877	0
20615	Wed Mar 22 12:15:30 2017_x000D_	60.4141	59.215	-19.1494	-0.33422	1	69.0395	46.0483	84.0624	1.46717	15.7404		6.64329	0
20616	Wed Mar 22 12:15:30 2017_x000D_	60.6137	59.3109	-16.3749	-0.285795	1	69.0395	46.0483	84.0624	1.46717	15.7128		20.9433	105.323
20617	Wed Mar 22 12:15:30 2017_x000D_	61.307	59.3927	-12.7899	-0.223226	1	69.084	49.5588	84.0624	1.46717	12.5374		13.2625	0
20618	Wed Mar 22 12:15:30 2017_x000D_	61.7055	59.5841	-12.7865	-0.223167	1	69.084	49.5588	84.0624	1.46717	12.4478		28.0694	0
20619	Wed Mar 22 12:15:30 2017_x000D_	62.5988	59.8624	-16.3759	-0.285814	1	69.084	49.5588	84.0624	1.46717	12.1746		11.8369	0
20620	Wed Mar 22 12:15:30 2017_x000D_	62.9932	59.851	-16.3803	-0.28589	1	69.084	49.5588	84.0624	1.46717	11.9594		12.1751	39.8538
20621	Wed Mar 22 12:15:30 2017_x000D_	63.389	59.9407	-19.1598	-0.334402	1	69.2363	50.8785	82.3448	1.43719	10.7849		13.2248	0
20622	Wed Mar 22 12:15:30 2017_x000D_	63.7863	60.1317	-19.158	-0.334371	1	69.2363	50.8785	82.3448	1.43719	10.7389		25.2136	0
20623	Wed Mar 22 12:15:30 2017_x000D_	64.5786	60.4121	-21.8436	-0.381242	1	69.2363	50.8785	82.3448	1.43719	10.6105		13.206	0
20624	Wed Mar 22 12:15:30 2017_x000D_	64.9753	60.6029	-21.8425	-0.381224	1	69.2363	50.8785	82.3448	1.43719	10.617		18.6338	66.9487
20625	Wed Mar 22 12:15:30 2017_x000D_	65.5683	60.7877	-21.8443	-0.381255	1	70.2243	52.8795	75.1387	1.31142	9.17703		13.1859	0
20626	Wed Mar 22 12:15:30 2017_x000D_	65.9644	60.9782	-21.8432	-0.381236	1	70.2243	52.8795	75.1387	1.31142	9.15072		25.1406	0
20627	Wed Mar 22 12:15:30 2017_x000D_	66.7544	61.2578	-24.4326	-0.426429	1	70.2243	52.8795	75.1387	1.31142	9.06841		8.38373	0
20628	Wed Mar 22 12:15:30 2017_x000D_	66.9536	61.4538	-24.429	-0.426366	1	70.2243	52.8795	75.1387	1.31142	9.17693		22.3877	0
20629	Wed Mar 22 12:15:30 2017_x000D_	67.6444	61.7361	-20.7757	-0.362605	1	70.2243	52.8795	75.1387	1.31142	9.22471		9.29598	26.2791
20630	Wed Mar 22 12:15:30 2017_x000D_	67.9402	61.8284	-19.1494	-0.334219	1	70.181	53.7544	79.9968	1.39621	8.37918		10.6127	0
20631	Wed Mar 22 12:15:30 2017_x000D_	68.2368	62.0212	-18.1811	-0.31732	1	70.181	53.7544	79.9968	1.39621	8.49234		24.1823	0
20632	Wed Mar 22 12:15:30 2017_x000D_	69.023	62.1991	-18.1838	-0.317368	1	70.181	53.7544	79.9968	1.39621	8.52373		6.5667	0
20633	Wed Mar 22 12:15:30 2017_x000D_	69.2202	62.2941	-15.5052	-0.270616	1	70.181	53.7544	79.9968	1.39621	8.59358		12.0749	14.7803
20634	Wed Mar 22 12:15:30 2017_x000D_	69.6128	62.3828	-18.1842	-0.317374	1	69.9425	54.1855	117.566	2.05192	8.20393		17.8153	0
20635	Wed Mar 22 12:15:30 2017_x000D_	70.2008	62.4659	-15.5086	-0.270677	1	69.9425	54.1855	117.566	2.05192	8.28443		10.581	0
20636	Wed Mar 22 12:15:31 2017_x000D_	70.4964	62.6583	-14.7249	-0.256999	1	69.9425	54.1855	117.566	2.05192	8.49089		21.2935	0
20637	Wed Mar 22 12:15:31 2017_x000D_	71.1829	62.8386	-15.5051	-0.270616	1	69.9425	54.1855	117.566	2.05192	8.74155		12.0521	28.0292
20638	Wed Mar 22 12:15:31 2017_x000D_	71.5747	62.9274	-12.7489	-0.222511	1	69.2591	54.8226	127.121	2.21868	8.4291		12.0378	0
20639	Wed Mar 22 12:15:31 2017_x000D_	71.9661	63.0158	-15.5066	-0.27064	1	69.2591	54.8226	127.121	2.21868	8.62881		18.464	0
20640	Wed Mar 22 12:15:31 2017_x000D_	72.5537	63.1989	-15.5059	-0.270629	1	69.2591	54.8226	127.121	2.21868	9.00093		13.0623	0
20641	Wed Mar 22 12:15:31 2017_x000D_	72.946	63.3878	-15.5031	-0.27058	1	69.2591	54.8226	127.121	2.21868	9.32501		21.2105	28.0249
20642	Wed Mar 22 12:15:31 2017_x000D_	73.6298	63.5675	-14.722	-0.256947	1	68.5759	55.4597	117.566	2.05192	9.55397		8.77016	0
20643	Wed Mar 22 12:15:31 2017_x000D_	73.922	63.5585	-15.5066	-0.270641	1	68.5759	55.4597	117.566	2.05192	9.70419		19.5525	0
20644	Wed Mar 22 12:15:31 2017_x000D_	74.5092	63.8413	-18.1893	-0.317463	1	68.5759	55.4597	117.566	2.05192	10.2691		11.6696	0
20645	Wed Mar 22 12:15:31 2017_x000D_	74.898	63.8292	-18.1941	-0.317548	1	68.5759	55.4597	117.566	2.05192	10.4889		8.29874	0
20646	Wed Mar 22 12:15:31 2017_x000D_	75.0947	64.0237	-18.1897	-0.31747	1	68.5759	55.4597	117.566	2.05192	10.7628		18.3853	42.3196
20647	Wed Mar 22 12:15:31 2017_x000D_	75.6798	64.206	-18.1901	-0.317476	1	67.6542	56.5276	135	2.35619	11.1071		5.82887	0
20648	Wed Mar 22 12:15:31 2017_x000D_	75.874	64.1999	-18.1924	-0.317518	1	67.6542	56.5276	135	2.35619	11.2441		13.0046	0
20649	Wed Mar 22 12:15:31 2017_x000D_	76.2645	64.3881	-18.1904	-0.317483	1	67.6542	56.5276	135	2.35619	11.6587		11.6458	0
20650	Wed Mar 22 12:15:31 2017_x000D_	76.6525	64.3759	-18.1953	-0.317567	1	67.6542	56.5276	135	2.35619	11.9401		12.9924	0
20651	Wed Mar 22 12:15:31 2017_x000D_	77.0426	64.564	-18.1932	-0.317531	1	67.6542	56.5276	135	2.35619	12.3582		8.2775	0
20652	Wed Mar 22 12:15:31 2017_x000D_	77.2387	64.7581	-18.1887	-0.317452	1	67.6542	56.5276	135	2.35619	12.6334		5.81697	0
20653	Wed Mar 22 12:15:31 2017_x000D_	77.4325	64.7519	-18.1911	-0.317494	1	67.6542	56.5276	135	2.35619	12.7771		11.9483	0
20654	Wed Mar 22 12:15:31 2017_x000D_	77.821	64.8396	-20.8017	-0.363059	1	67.6542	56.5276	135	2.35619	13.1321		4.13241	58.1495
20655	Wed Mar 22 12:15:31 2017_x000D_	77.919	64.9364	-24.48	-0.427257	1	68.4359	58.3013	103.94	1.81409	11.5738		2.90869	0
20656	Wed Mar 22 12:15:31 2017_x000D_	78.0159	64.9331	-30.784	-0.537282	1	68.4359	58.3013	103.94	1.81409	11.6515		6.62771	0
20657	Wed Mar 22 12:15:32 2017_x000D_	77.9173	64.7354	-44.7378	-0.780821	1	68.4359	58.3013	103.94	1.81409	11.4584		0.0108167	0
20658	Wed Mar 22 12:15:32 2017_x000D_	77.9176	64.7352	-52.4547	-0.915506	1	68.4359	58.3013	103.94	1.81409	11.4585		3.00307	0
20659	Wed Mar 22 12:15:32 2017_x000D_	77.9169	64.6351	-58.4756	-1.02059	1	68.4359	58.3013	103.94	1.81409	11.402		2.92938	75.67
20660	Wed Mar 22 12:15:32 2017_x000D_	78.0145	64.6321	-73.111	-1.27603	1	69.6294	60.5234	45.7704	0.798844	9.33763		3.01543	0
20661	Wed Mar 22 12:15:32 2017_x000D_	78.0162	64.7326	-89.3946	-1.56023	1	69.6294	60.5234	45.7704	0.798844	9.3838		3.01222	0
20662	Wed Mar 22 12:15:32 2017_x000D_	78.0174	64.833	265.089	4.62667	1	69.6294	60.5234	45.7704	0.798844	9.43033		6.01236	0
20663	Wed Mar 22 12:15:32 2017_x000D_	78.0196	65.0334	259.694	4.53251	1	69.6294	60.5234	45.7704	0.798844	9.52552		9.53765	36.5717
20664	Wed Mar 22 12:15:32 2017_x000D_	77.9259	65.3372	246.185	4.29674	1	70.4534	61.4218	55.2588	0.964448	8.43615		3.00915	0
20665	Wed Mar 22 12:15:32 2017_x000D_	77.9269	65.4375	240.315	4.19428	1	70.4534	61.4218	55.2588	0.964448	8.48405		6.73222	0
20666	Wed Mar 22 12:15:32 2017_x000D_	77.8321	65.6409	235.046	4.10233	1	70.4534	61.4218	55.2588	0.964448	8.49977		19.1851	0
20667	Wed Mar 22 12:15:32 2017_x000D_	77.45	66.1537	229.056	3.99778	1	70.4534	61.4218	55.2588	0.964448	8.4465		12.6646	54.8384
20668	Wed Mar 22 12:15:32 2017_x000D_	77.1628	66.4631	232.885	4.06462	1	71.689	62.7689	57.3179	1.00039	6.60376		25.7911	0
20669	Wed Mar 22 12:15:32 2017_x000D_	76.6862	67.1786	236.649	4.1303	1	71.689	62.7689	57.3179	1.00039	6.66464		10.8222	0
20670	Wed Mar 22 12:15:32 2017_x000D_	76.4958	67.485	235.046	4.10232	1	71.689	62.7689	57.3179	1.00039	6.73401		23.3719	0
20671	Wed Mar 22 12:15:32 2017_x000D_	76.0182	68.1005	240.316	4.19431	1	71.689	62.7689	57.3179	1.00039	6.86789		10.6963	41.4125
20672	Wed Mar 22 12:15:32 2017_x000D_	75.7297	68.31	242.612	4.23438	1	72.5016	63.8848	57.3179	1.00039	5.4775		11.9918	0
20673	Wed Mar 22 12:15:32 2017_x000D_	75.7343	68.7097	242.611	4.23436	1	72.5016	63.8848	57.3179	1.00039	5.80775		21.6291	0
20674	Wed Mar 22 12:15:32 2017_x000D_	75.3535	69.3219	247.526	4.32014	1	72.5016	63.8848	57.3179	1.00039	6.13966		9.50919	0
20675	Wed Mar 22 12:15:32 2017_x000D_	75.2601	69.6248	246.191	4.29684	1	72.5016	63.8848	57.3179	1.00039	6.36843		20.1537	23.3447
20676	Wed Mar 22 12:15:32 2017_x000D_	74.9763	70.2337	248.614	4.33914	1	72.9024	64.5518	45	0.785398	6.04856		12.3936	0
20677	Wed Mar 22 12:15:32 2017_x000D_	74.8841	70.6364	246.19	4.29683	1	72.9024	64.5518	45	0.785398	6.39918		10.8171	0
20678	Wed Mar 22 12:15:32 2017_x000D_	74.6937	70.9426	245.014	4.27631	1	72.9024	64.5518	45	0.785398	6.6371		21.6259	0
20679	Wed Mar 22 12:15:33 2017_x000D_	74.3131	71.5548	245.015	4.27632	1	72.9024	64.5518	45	0.785398	7.14367		12.3848	0
20680	Wed Mar 22 12:15:33 2017_x000D_	74.2209	71.9572	242.61	4.23435	1	72.9024	64.5518	45	0.785398	7.52186		17.4952	18.2645
20681	Wed Mar 22 12:15:33 2017_x000D_	73.9361	72.4661	243.728	4.25386	1	73.314	65.0004	63.9788	1.11664	7.49157		9.49971	0
20682	Wed Mar 22 12:15:33 2017_x000D_	73.8428	72.7687	242.61	4.23434	1	73.314	65.0004	63.9788	1.11664	7.78628		8.44445	0
20683	Wed Mar 22 12:15:33 2017_x000D_	73.6513	72.975	242.61	4.23435	1	73.314	65.0004	63.9788	1.11664	7.98173		21.6192	0
20684	Wed Mar 22 12:15:33 2017_x000D_	73.2708	73.587	242.611	4.23436	1	73.314	65.0004	63.9788	1.11664	8.58671		12.3783	23.3339
20685	Wed Mar 22 12:15:33 2017_x000D_	73.1787	73.9892	240.314	4.19428	1	73.7146	65.6671	65.2613	1.13902	8.33934		6.70539	0
20686	Wed Mar 22 12:15:33 2017_x000D_	73.0843	74.1918	242.61	4.23435	1	73.7146	65.6671	65.2613	1.13902	8.54797		21.6167	0
20687	Wed Mar 22 12:15:33 2017_x000D_	72.7038	74.8037	242.61	4.23435	1	73.7146	65.6671	65.2613	1.13902	9.19234		17.4911	0
20688	Wed Mar 22 12:15:33 2017_x000D_	72.4191	75.3125	238.886	4.16936	1	73.7146	65.6671	65.2613	1.13902	9.73201		9.48449	0
20689	Wed Mar 22 12:15:33 2017_x000D_	72.3259	75.6146	242.61	4.23435	1	73.7146	65.6671	65.2613	1.13902	10.044		8.44241	57.9929
20690	Wed Mar 22 12:15:33 2017_x000D_	72.1345	75.8209	242.611	4.23435	1	74.4938	67.4362	70.7282	1.23444	8.71031		9.49398	0
20691	Wed Mar 22 12:15:33 2017_x000D_	72.0412	76.1233	238.886	4.16935	1	74.4938	67.4362	70.7282	1.23444	9.02668		21.6084	0
20692	Wed Mar 22 12:15:33 2017_x000D_	71.6609	76.735	238.886	4.16935	1	74.4938	67.4362	70.7282	1.23444	9.72075		2.98226	0
20693	Wed Mar 22 12:15:33 2017_x000D_	71.6622	76.8344	240.314	4.19427	1	74.4938	67.4362	70.7282	1.23444	9.8155		19.1617	34.9623
20694	Wed Mar 22 12:15:33 2017_x000D_	71.2806	77.3466	238.886	4.16935	1	74.8724	68.5384	74.965	1.30839	9.51238		6.70938	0
20695	Wed Mar 22 12:15:33 2017_x000D_	71.1861	77.5493	236.647	4.13027	1	74.8724	68.5384	74.965	1.30839	9.73577		13.4108	0
20696	Wed Mar 22 12:15:33 2017_x000D_	70.9973	77.9545	236.647	4.13027	1	74.8724	68.5384	74.965	1.30839	10.1823		2.91212	0
20697	Wed Mar 22 12:15:33 2017_x000D_	70.9003	77.9582	238.886	4.16935	1	74.8724	68.5384	74.965	1.30839	10.223		14.9706	0
20698	Wed Mar 22 12:15:33 2017_x000D_	70.6144	78.3672	236.647	4.13027	1	74.8724	68.5384	74.965	1.30839	10.7115		0	43.4617
20699	Wed Mar 22 12:15:33 2017_x000D_	70.6144	78.3672	236.647	4.13027	1	75.4564	69.8642	82.3448	1.43719	9.78499		12.3623	0
20700	Wed Mar 22 12:15:34 2017_x000D_	70.5225	78.7689	231.119	4.03379	1	75.4564	69.8642	82.3448	1.43719	10.1802		2.92746	0
20701	Wed Mar 22 12:15:34 2017_x000D_	70.425	78.7729	221.372	3.86366	1	75.4564	69.8642	82.3448	1.43719	10.2313		5.81824	0
20702	Wed Mar 22 12:15:34 2017_x000D_	70.6188	78.7655	213.836	3.73214	1	75.4564	69.8642	82.3448	1.43719	10.1309		4.20381	67.8644
20703	Wed Mar 22 12:15:34 2017_x000D_	70.7137	78.6624	198.407	3.46286	1	75.9966	72.0609	83.377	1.4552	8.45511		2.97318	0
20704	Wed Mar 22 12:15:34 2017_x000D_	70.7148	78.7615	190.516	3.32513	1	75.9966	72.0609	83.377	1.4552	8.53203		0.0067082	0
20705	Wed Mar 22 12:15:34 2017_x000D_	70.7146	78.7614	185.018	3.22917	1	75.9966	72.0609	83.377	1.4552	8.53207		2.96415	0
20706	Wed Mar 22 12:15:34 2017_x000D_	70.7156	78.8602	171.158	2.98726	1	75.9966	72.0609	83.377	1.4552	8.60926		6.49122	0
20707	Wed Mar 22 12:15:34 2017_x000D_	70.5199	78.7679	163.255	2.84934	1	75.9966	72.0609	83.377	1.4552	8.65899		2.91489	78.4765
20708	Wed Mar 22 12:15:34 2017_x000D_	70.4228	78.7714	157.264	2.74477	1	75.8656	74.6735	94.6963	1.65276	6.81299		11.961	0
20709	Wed Mar 22 12:15:34 2017_x000D_	70.0332	78.6867	147.485	2.57411	1	75.8656	74.6735	94.6963	1.65276	7.07974		10.5676	0
20710	Wed Mar 22 12:15:34 2017_x000D_	69.8347	78.3957	145.265	2.53535	1	75.8656	74.6735	94.6963	1.65276	7.08707		20.9345	0
20711	Wed Mar 22 12:15:34 2017_x000D_	69.2464	78.0204	141.913	2.47684	1	75.8656	74.6735	94.6963	1.65276	7.41725		12.3878	39.8999
20712	Wed Mar 22 12:15:34 2017_x000D_	68.9501	77.7328	141.522	2.47002	1	75.5838	75.9733	94.978	1.65768	6.86308		26.8694	0
20713	Wed Mar 22 12:15:34 2017_x000D_	68.2604	77.1614	139.761	2.43929	1	75.5838	75.9733	94.978	1.65768	7.41915		10.5068	0
20714	Wed Mar 22 12:15:34 2017_x000D_	67.9651	76.9731	141.522	2.47003	1	75.5838	75.9733	94.978	1.65768	7.68402		12.392	0
20715	Wed Mar 22 12:15:34 2017_x000D_	67.6687	76.6854	141.91	2.47679	1	75.5838	75.9733	94.978	1.65768	7.94707		10.5176	6.53618
20716	Wed Mar 22 12:15:34 2017_x000D_	67.3731	76.4969	143.646	2.5071	1	75.5729	76.1909	95.3952	1.66496	8.20551		22.8241	0
20717	Wed Mar 22 12:15:34 2017_x000D_	66.7804	76.0199	141.522	2.47002	1	75.5729	76.1909	95.3952	1.66496	8.79416		12.4196	0
20718	Wed Mar 22 12:15:34 2017_x000D_	66.4833	75.7316	141.909	2.47678	1	75.5729	76.1909	95.3952	1.66496	9.1012		21.0668	0
20719	Wed Mar 22 12:15:34 2017_x000D_	65.8913	75.3539	141.911	2.47682	1	75.5729	76.1909	95.3952	1.66496	9.71771		12.4599	0
20720	Wed Mar 22 12:15:34 2017_x000D_	65.5932	75.0647	141.522	2.47002	1	75.5729	76.1909	95.3952	1.66496	10.043		22.8845	14.6652
20721	Wed Mar 22 12:15:35 2017_x000D_	64.9988	74.5866	143.641	2.50701	1	75.1294	76.3965	136.289	2.3787	10.291		6.5436	0
20722	Wed Mar 22 12:15:35 2017_x000D_	64.8015	74.4936	141.523	2.47005	1	75.1294	76.3965	136.289	2.3787	10.5017		24.9453	0
20723	Wed Mar 22 12:15:35 2017_x000D_	64.2047	73.9146	141.52	2.46999	1	75.1294	76.3965	136.289	2.3787	11.2031		10.5683	0
20724	Wed Mar 22 12:15:35 2017_x000D_	63.9078	73.725	139.768	2.43941	1	75.1294	76.3965	136.289	2.3787	11.5352		8.32288	18.6264
20725	Wed Mar 22 12:15:35 2017_x000D_	63.7087	73.5318	139.767	2.4394	1	74.675	76.8196	152.188	2.65618	11.4486		24.9963	0
20726	Wed Mar 22 12:15:35 2017_x000D_	63.1106	72.9517	139.765	2.43937	1	74.675	76.8196	152.188	2.65618	12.1941		8.33776	0
20727	Wed Mar 22 12:15:35 2017_x000D_	62.9111	72.7582	139.765	2.43935	1	74.675	76.8196	152.188	2.65618	12.4453		13.1274	0
20728	Wed Mar 22 12:15:35 2017_x000D_	62.5153	72.5716	139.769	2.43943	1	74.675	76.8196	152.188	2.65618	12.8804		18.9501	38.292
20729	Wed Mar 22 12:15:35 2017_x000D_	62.1141	72.0837	137.758	2.40433	1	73.5608	77.4423	167.241	2.91891	12.6389		12.5172	0
20730	Wed Mar 22 12:15:35 2017_x000D_	61.8146	71.7932	137.887	2.40658	1	73.5608	77.4423	167.241	2.91891	13.034		18.8886	0
20731	Wed Mar 22 12:15:35 2017_x000D_	61.3161	71.4086	139.765	2.43935	1	73.5608	77.4423	167.241	2.91891	13.6506		10.6198	0
20732	Wed Mar 22 12:15:35 2017_x000D_	61.0178	71.218	137.891	2.40666	1	73.5608	77.4423	167.241	2.91891	14.0025		10.6357	0
20733	Wed Mar 22 12:15:35 2017_x000D_	60.719	71.0272	139.768	2.43941	1	73.5608	77.4423	167.241	2.91891	14.355		19.0116	38.2935
20734	Wed Mar 22 12:15:35 2017_x000D_	60.3164	70.5378	137.76	2.40437	1	72.4466	78.0651	167.762	2.928	14.2759		8.37809	0
20735	Wed Mar 22 12:15:35 2017_x000D_	60.1159	70.3434	137.76	2.40437	1	72.4466	78.0651	167.762	2.928	14.5489		18.9306	0
20736	Wed Mar 22 12:15:35 2017_x000D_	59.6164	69.9578	135.883	2.37161	1	72.4466	78.0651	167.762	2.928	15.177		8.38658	0
20737	Wed Mar 22 12:15:35 2017_x000D_	59.4157	69.7632	135.883	2.37161	1	72.4466	78.0651	167.762	2.928	15.4508		14.8904	29.3331
20738	Wed Mar 22 12:15:35 2017_x000D_	59.1124	69.3703	137.758	2.40433	1	71.5595	78.4763	180	3.14159	15.4224		8.38436	0
20739	Wed Mar 22 12:15:35 2017_x000D_	58.9119	69.1756	133.876	2.33658	1	71.5595	78.4763	180	3.14159	15.6992		10.678	0
20740	Wed Mar 22 12:15:35 2017_x000D_	58.612	68.9839	135.883	2.3716	1	71.5595	78.4763	180	3.14159	16.0544		8.40355	0
20741	Wed Mar 22 12:15:35 2017_x000D_	58.4109	68.7889	135.883	2.37161	1	71.5595	78.4763	180	3.14159	16.3319		10.7585	49.1092
20742	Wed Mar 22 12:15:35 2017_x000D_	58.208	68.4932	137.886	2.40657	1	70.0772	77.7817	223.993	3.90941	15.0716		14.8381	0
20743	Wed Mar 22 12:15:36 2017_x000D_	57.8069	68.2038	143.608	2.50643	1	70.0772	77.7817	223.993	3.90941	15.5659		8.40577	0
20744	Wed Mar 22 12:15:36 2017_x000D_	57.6056	68.0089	148.2	2.58657	1	70.0772	77.7817	223.993	3.90941	15.8445		4.20925	0
20745	Wed Mar 22 12:15:36 2017_x000D_	57.5048	67.9113	152.136	2.65527	1	70.0772	77.7817	223.993	3.90941	15.9841		6.62695	51.9567
20746	Wed Mar 22 12:15:36 2017_x000D_	57.3049	67.8173	162.14	2.82987	1	68.6052	76.8692	225	3.92699	14.4787		0.0108167	0
20747	Wed Mar 22 12:15:36 2017_x000D_	57.3051	67.8176	167.526	2.92388	1	68.6052	76.8692	225	3.92699	14.4784		9.36301	0
20748	Wed Mar 22 12:15:36 2017_x000D_	57.0065	67.7268	176.328	3.07751	1	68.6052	76.8692	225	3.92699	14.7687		5.93151	0
20749	Wed Mar 22 12:15:36 2017_x000D_	56.8089	67.7336	181.887	3.17452	1	68.6052	76.8692	225	3.92699	14.9202		2.95976	0
20750	Wed Mar 22 12:15:36 2017_x000D_	56.7103	67.737	187.705	3.27606	1	68.6052	76.8692	225	3.92699	14.9962		8.89706	32.2211
20751	Wed Mar 22 12:15:36 2017_x000D_	56.4139	67.747	199.67	3.48489	1	67.7714	76.1922	222.717	3.88714	14.1532		6.70516	0
20752	Wed Mar 22 12:15:36 2017_x000D_	56.218	67.8546	202.389	3.53235	1	67.7714	76.1922	222.717	3.88714	14.2477		2.96265	0
20753	Wed Mar 22 12:15:36 2017_x000D_	56.1193	67.8579	208.749	3.64336	1	67.7714	76.1922	222.717	3.88714	14.3259		13.4141	0
20754	Wed Mar 22 12:15:36 2017_x000D_	55.7273	68.073	213.606	3.72813	1	67.7714	76.1922	222.717	3.88714	14.5252		6.70108	50.3513
20755	Wed Mar 22 12:15:36 2017_x000D_	55.5315	68.1805	219.015	3.82253	1	66.5257	75.0674	223.759	3.90533	12.9731		21.7096	0
20756	Wed Mar 22 12:15:36 2017_x000D_	54.945	68.6044	219.014	3.82252	1	66.5257	75.0674	223.759	3.90533	13.2621		8.55014	0
20757	Wed Mar 22 12:15:36 2017_x000D_	54.7508	68.813	219.015	3.82253	1	66.5257	75.0674	223.759	3.90533	13.3329		23.5786	0
20758	Wed Mar 22 12:15:36 2017_x000D_	54.166	69.3381	216.671	3.78163	1	66.5257	75.0674	223.759	3.90533	13.623		10.8635	50.3682
20759	Wed Mar 22 12:15:36 2017_x000D_	53.8725	69.5502	215.077	3.75381	1	65.2796	73.9422	214.163	3.73785	12.2234		13.4383	0
20760	Wed Mar 22 12:15:36 2017_x000D_	53.4798	69.7657	215.077	3.7538	1	65.2796	73.9422	214.163	3.73785	12.5171		21.7312	0
20761	Wed Mar 22 12:15:36 2017_x000D_	52.8927	70.19	215.077	3.7538	1	65.2796	73.9422	214.163	3.73785	12.9427		10.9373	0
20762	Wed Mar 22 12:15:36 2017_x000D_	52.7005	70.4998	217.376	3.79393	1	65.2796	73.9422	214.163	3.73785	13.0416		24.2681	41.3076
20763	Wed Mar 22 12:15:36 2017_x000D_	52.014	70.9277	219.014	3.82251	1	64.239	73.0405	197.626	3.44922	12.4062		8.56081	0
20764	Wed Mar 22 12:15:37 2017_x000D_	51.8196	71.1366	219.014	3.82252	1	64.239	73.0405	197.626	3.44922	12.5645		21.7486	0
20765	Wed Mar 22 12:15:37 2017_x000D_	51.232	71.5612	219.014	3.82252	1	64.239	73.0405	197.626	3.44922	13.0909		13.4572	0
20766	Wed Mar 22 12:15:37 2017_x000D_	50.8388	71.7771	219.013	3.8225	1	64.239	73.0405	197.626	3.44922	13.4596		8.56505	0
20767	Wed Mar 22 12:15:37 2017_x000D_	50.6443	71.9861	219.014	3.82251	1	64.239	73.0405	197.626	3.44922	13.6355		10.8851	23.2653
20768	Wed Mar 22 12:15:37 2017_x000D_	50.3502	72.1986	217.375	3.79391	1	63.6102	72.5866	210.008	3.66532	13.2657		23.6189	0
20769	Wed Mar 22 12:15:37 2017_x000D_	49.7644	72.7246	215.08	3.75386	1	63.6102	72.5866	210.008	3.66532	13.8465		9.49193	0
20770	Wed Mar 22 12:15:37 2017_x000D_	49.4683	72.8361	219.013	3.82249	1	63.6102	72.5866	210.008	3.66532	14.1441		23.6296	0
20771	Wed Mar 22 12:15:37 2017_x000D_	48.8822	73.3623	216.672	3.78164	1	63.6102	72.5866	210.008	3.66532	14.7484		8.56914	100.511
20772	Wed Mar 22 12:15:37 2017_x000D_	48.6875	73.5713	216.673	3.78165	1	60.4012	71.6237	182.613	3.18719	11.8745		23.6336	0
20773	Wed Mar 22 12:15:37 2017_x000D_	48.1014	74.0977	219.014	3.82252	1	60.4012	71.6237	182.613	3.18719	12.5461		13.4814	0
20774	Wed Mar 22 12:15:37 2017_x000D_	47.7075	74.314	219.013	3.8225	1	60.4012	71.6237	182.613	3.18719	12.9757		21.7954	0
20775	Wed Mar 22 12:15:37 2017_x000D_	47.1187	74.7396	219.013	3.82249	1	60.4012	71.6237	182.613	3.18719	13.6431		8.57353	66.1242
20776	Wed Mar 22 12:15:37 2017_x000D_	46.924	74.9488	219.013	3.8225	1	58.2538	71.1268	180	3.14159	11.9571		10.9043	0
20777	Wed Mar 22 12:15:37 2017_x000D_	46.6294	75.1617	217.376	3.79393	1	58.2538	71.1268	180	3.14159	12.3048		19.3839	0
20778	Wed Mar 22 12:15:37 2017_x000D_	46.1402	75.5838	219.013	3.8225	1	58.2538	71.1268	180	3.14159	12.9075		10.9085	0
20779	Wed Mar 22 12:15:37 2017_x000D_	45.8455	75.7968	217.376	3.79393	1	58.2538	71.1268	180	3.14159	13.258		20.255	52.0765
20780	Wed Mar 22 12:15:37 2017_x000D_	45.2537	76.1218	215.083	3.7539	1	56.5186	71.0781	179.053	3.12506	12.3425		8.58201	0
20781	Wed Mar 22 12:15:37 2017_x000D_	45.0588	76.3312	215.083	3.75391	1	56.5186	71.0781	179.053	3.12506	12.6064		19.3947	0
20782	Wed Mar 22 12:15:37 2017_x000D_	44.5693	76.7535	216.674	3.78167	1	56.5186	71.0781	179.053	3.12506	13.2286		9.00039	0
20783	Wed Mar 22 12:15:37 2017_x000D_	44.2695	76.7648	215.082	3.75389	1	56.5186	71.0781	179.053	3.12506	13.5048		8.58406	0
20784	Wed Mar 22 12:15:37 2017_x000D_	44.0745	76.9742	215.083	3.75391	1	56.5186	71.0781	179.053	3.12506	13.7702		10.9103	56.0369
20785	Wed Mar 22 12:15:37 2017_x000D_	43.7798	77.1873	216.672	3.78164	1	54.7516	71.6837	166.987	2.91448	12.2748		15.1504	0
20786	Wed Mar 22 12:15:38 2017_x000D_	43.3874	77.5052	219.011	3.82246	1	54.7516	71.6837	166.987	2.91448	12.7685		6.76286	0
20787	Wed Mar 22 12:15:38 2017_x000D_	43.1898	77.6137	216.672	3.78164	1	54.7516	71.6837	166.987	2.91448	12.9938		15.1546	0
20788	Wed Mar 22 12:15:38 2017_x000D_	42.7973	77.9317	219.01	3.82245	1	54.7516	71.6837	166.987	2.91448	13.4886		3.00528	82.9064
20789	Wed Mar 22 12:15:38 2017_x000D_	42.6972	77.9356	217.374	3.79389	1	52.1062	72.4831	162.809	2.84155	10.8747		12.8803	0
20790	Wed Mar 22 12:15:38 2017_x000D_	42.4046	78.2498	216.673	3.78165	1	52.1062	72.4831	162.809	2.84155	11.2861		10.9301	0
20791	Wed Mar 22 12:15:38 2017_x000D_	42.1093	78.4632	215.084	3.75393	1	52.1062	72.4831	162.809	2.84155	11.649		17.6719	0
20792	Wed Mar 22 12:15:38 2017_x000D_	41.6161	78.7853	206.203	3.59892	1	52.1062	72.4831	162.809	2.84155	12.2376		0	56.0492
20793	Wed Mar 22 12:15:38 2017_x000D_	41.6161	78.7853	206.203	3.59892	1	50.3388	73.0888	159.401	2.78207	10.418		6.78246	0
20794	Wed Mar 22 12:15:38 2017_x000D_	41.4177	78.8937	190.782	3.32977	1	50.3388	73.0888	159.401	2.78207	10.6434		9.56566	0
20795	Wed Mar 22 12:15:38 2017_x000D_	41.1192	79.0058	176.718	3.08431	1	50.3388	73.0888	159.401	2.78207	10.955		6.69927	0
20796	Wed Mar 22 12:15:38 2017_x000D_	40.9165	78.9121	167.304	2.92001	1	50.3388	73.0888	159.401	2.78207	11.0766		6.77049	0
20797	Wed Mar 22 12:15:38 2017_x000D_	40.7185	79.0204	159.107	2.77693	1	50.3388	73.0888	159.401	2.78207	11.3019		13.4097	47.6858
20798	Wed Mar 22 12:15:38 2017_x000D_	40.3126	78.8332	146.539	2.55759	1	48.7988	73.4825	172.345	3.00799	10.0322		4.24201	0
20799	Wed Mar 22 12:15:38 2017_x000D_	40.21	78.7359	142.606	2.48895	1	48.7988	73.4825	172.345	3.00799	10.0681		15.0028	0
20800	Wed Mar 22 12:15:38 2017_x000D_	39.8013	78.4477	132.763	2.31716	1	48.7988	73.4825	172.345	3.00799	10.2766		10.8476	0
20801	Wed Mar 22 12:15:38 2017_x000D_	39.5932	78.152	126.733	2.2119	1	48.7988	73.4825	172.345	3.00799	10.3222		8.50145	50.0051
20802	Wed Mar 22 12:15:38 2017_x000D_	39.3872	77.9574	126.734	2.21193	1	47.2483	74.0943	159.508	2.78394	8.75902		24.3039	0
20803	Wed Mar 22 12:15:38 2017_x000D_	38.9676	77.2644	120.524	2.10355	1	47.2483	74.0943	159.508	2.78394	8.86677		13.5053	0
20804	Wed Mar 22 12:15:38 2017_x000D_	38.7561	76.867	120.524	2.10354	1	47.2483	74.0943	159.508	2.78394	8.93338		21.7606	0
20805	Wed Mar 22 12:15:38 2017_x000D_	38.3381	76.2742	120.526	2.10357	1	47.2483	74.0943	159.508	2.78394	9.17298		13.5228	50.009
20806	Wed Mar 22 12:15:38 2017_x000D_	38.1263	75.8763	120.525	2.10356	1	45.6977	74.7062	162.968	2.84433	7.66128		24.375	0
20807	Wed Mar 22 12:15:39 2017_x000D_	37.7051	75.1815	121.943	2.12831	1	45.6977	74.7062	162.968	2.84433	8.00672		10.911	0
20808	Wed Mar 22 12:15:39 2017_x000D_	37.4956	74.8842	120.526	2.10358	1	45.6977	74.7062	162.968	2.84433	8.20403		20.3326	0
20809	Wed Mar 22 12:15:39 2017_x000D_	37.177	74.286	122.911	2.14519	1	45.6977	74.7062	162.968	2.84433	8.53105		0	0
20810	Wed Mar 22 12:15:39 2017_x000D_	37.177	74.286	122.911	2.14519	1	45.6977	74.7062	162.968	2.84433	8.53105		17.6545	53.9962
20811	Wed Mar 22 12:15:39 2017_x000D_	36.8614	73.7893	121.942	2.12829	1	43.9401	75.094	135	2.35619	7.19793		9.62101	0
20812	Wed Mar 22 12:15:39 2017_x000D_	36.7521	73.4878	122.908	2.14515	1	43.9401	75.094	135	2.35619	7.36527		19.3896	0
20813	Wed Mar 22 12:15:39 2017_x000D_	36.3351	72.994	124.392	2.17106	1	43.9401	75.094	135	2.35619	7.88962		8.56277	0
20814	Wed Mar 22 12:15:39 2017_x000D_	36.1278	72.7978	124.394	2.17109	1	43.9401	75.094	135	2.35619	8.14276		20.3944	14.6962
20815	Wed Mar 22 12:15:39 2017_x000D_	35.8082	72.1978	126.714	2.21157	1	43.4956	75.2999	180	3.14159	8.2897		9.63127	0
20816	Wed Mar 22 12:15:39 2017_x000D_	35.699	71.8959	122.908	2.14516	1	43.4956	75.2999	180	3.14159	8.5073		19.4387	0
20817	Wed Mar 22 12:15:39 2017_x000D_	35.281	71.4008	124.391	2.17104	1	43.4956	75.2999	180	3.14159	9.093		10.9668	0
20818	Wed Mar 22 12:15:39 2017_x000D_	35.0704	71.102	122.912	2.14522	1	43.4956	75.2999	180	3.14159	9.4131		10.9643	32.5895
20819	Wed Mar 22 12:15:39 2017_x000D_	34.8598	70.8033	124.392	2.17104	1	42.4097	75.2698	180	3.14159	8.77215		8.59234	0
20820	Wed Mar 22 12:15:39 2017_x000D_	34.6519	70.6063	124.394	2.17108	1	42.4097	75.2698	180	3.14159	9.05161		19.3084	0
20821	Wed Mar 22 12:15:39 2017_x000D_	34.4326	70.0012	124.388	2.17098	1	42.4097	75.2698	180	3.14159	9.55993		8.60288	0
20822	Wed Mar 22 12:15:39 2017_x000D_	34.2245	69.8039	124.39	2.17102	1	42.4097	75.2698	180	3.14159	9.84244		21.9827	26.0771
20823	Wed Mar 22 12:15:39 2017_x000D_	33.8023	69.205	124.391	2.17103	1	41.5408	75.2456	180	3.14159	9.81699		6.82306	0
20824	Wed Mar 22 12:15:39 2017_x000D_	33.6955	69.0042	121.948	2.12839	1	41.5408	75.2456	180	3.14159	10.0252		13.6652	0
20825	Wed Mar 22 12:15:39 2017_x000D_	33.4813	68.6022	121.947	2.12837	1	41.5408	75.2456	180	3.14159	10.4446		11.0125	0
20826	Wed Mar 22 12:15:39 2017_x000D_	33.2699	68.3021	120.537	2.10376	1	41.5408	75.2456	180	3.14159	10.7991		8.62409	0
20827	Wed Mar 22 12:15:39 2017_x000D_	33.0613	68.1043	120.539	2.10381	1	41.5408	75.2456	180	3.14159	11.086		11.0118	60.3593
20828	Wed Mar 22 12:15:40 2017_x000D_	32.8498	67.8043	121.951	2.12844	1	39.5654	75.6275	172.129	3.00422	10.3103		6.14047	0
20829	Wed Mar 22 12:15:40 2017_x000D_	32.844	67.5997	121.947	2.12837	1	39.5654	75.6275	172.129	3.00422	10.4701		13.6894	0
20830	Wed Mar 22 12:15:40 2017_x000D_	32.6294	67.197	121.946	2.12836	1	39.5654	75.6275	172.129	3.00422	10.917		11.0344	0
20831	Wed Mar 22 12:15:40 2017_x000D_	32.4173	66.8965	128.351	2.24015	1	39.5654	75.6275	172.129	3.00422	11.2839		11.041	93.7448
20832	Wed Mar 22 12:15:40 2017_x000D_	32.2051	66.5958	134.517	2.34776	1	36.493	76.1975	180	3.14159	10.5156		3.05841	0
20833	Wed Mar 22 12:15:40 2017_x000D_	32.202	66.4939	144.661	2.5248	1	36.493	76.1975	180	3.14159	10.61		4.32031	0
20834	Wed Mar 22 12:15:40 2017_x000D_	32.3063	66.5932	148.65	2.59443	1	36.493	76.1975	180	3.14159	10.4772		3.05233	0
20835	Wed Mar 22 12:15:40 2017_x000D_	32.3033	66.4915	164.146	2.86489	1	36.493	76.1975	180	3.14159	10.5717		4.33086	39.8019
20836	Wed Mar 22 12:15:40 2017_x000D_	32.4078	66.5911	173.224	3.02333	1	35.1788	76.3794	180	3.14159	10.173		3.06407	0
20837	Wed Mar 22 12:15:40 2017_x000D_	32.4051	66.489	181.826	3.17347	1	35.1788	76.3794	180	3.14159	10.272		3.03192	0
20838	Wed Mar 22 12:15:40 2017_x000D_	32.3041	66.4926	193.803	3.3825	1	35.1788	76.3794	180	3.14159	10.2962		3.03761	0
20839	Wed Mar 22 12:15:40 2017_x000D_	32.2029	66.4959	200.385	3.49737	1	35.1788	76.3794	180	3.14159	10.3218		3.03462	39.144
20840	Wed Mar 22 12:15:40 2017_x000D_	32.1018	66.4992	212.45	3.70795	1	33.8745	76.3433	180	3.14159	10.0024		6.08693	0
20841	Wed Mar 22 12:15:40 2017_x000D_	31.899	66.5055	220.642	3.85093	1	33.8745	76.3433	180	3.14159	10.0342		13.0093	0
20842	Wed Mar 22 12:15:40 2017_x000D_	31.6031	66.8225	224.853	3.92442	1	33.8745	76.3433	180	3.14159	9.788		11.07	0
20843	Wed Mar 22 12:15:40 2017_x000D_	31.4088	67.1362	226.968	3.96134	1	33.8745	76.3433	180	3.14159	9.53155		15.3212	0
20844	Wed Mar 22 12:15:40 2017_x000D_	31.0111	67.4566	224.853	3.92443	1	33.8745	76.3433	180	3.14159	9.33662		21.6968	66.7368
20845	Wed Mar 22 12:15:40 2017_x000D_	30.5175	67.9852	220.644	3.85096	1	31.9673	75.1982	238.585	4.16409	7.35726		11.0514	0
20846	Wed Mar 22 12:15:40 2017_x000D_	30.2183	68.2001	218.857	3.81977	1	31.9673	75.1982	238.585	4.16409	7.21335		23.9513	0
20847	Wed Mar 22 12:15:40 2017_x000D_	29.623	68.7321	216.499	3.77861	1	31.9673	75.1982	238.585	4.16409	6.87795		13.6957	0
20848	Wed Mar 22 12:15:40 2017_x000D_	29.222	68.9503	216.498	3.7786	1	31.9673	75.1982	238.585	4.16409	6.82444		11.058	23.3683
20849	Wed Mar 22 12:15:40 2017_x000D_	28.9226	69.1653	214.896	3.75064	1	31.3347	74.7437	225	3.92699	6.07756		22.1118	0
20850	Wed Mar 22 12:15:41 2017_x000D_	28.3239	69.5952	214.896	3.75064	1	31.3347	74.7437	225	3.92699	5.96422		8.68552	0
20851	Wed Mar 22 12:15:41 2017_x000D_	28.1263	69.8068	214.897	3.75066	1	31.3347	74.7437	225	3.92699	5.88785		22.1233	0
20852	Wed Mar 22 12:15:41 2017_x000D_	27.5272	70.2368	209.893	3.66332	1	31.3347	74.7437	225	3.92699	5.89993		12.6258	6.52757
20853	Wed Mar 22 12:15:41 2017_x000D_	27.1227	70.353	212.458	3.70809	1	31.1172	74.7376	225	3.92699	5.93134		8.68976	0
20854	Wed Mar 22 12:15:41 2017_x000D_	26.925	70.5647	212.459	3.70811	1	31.1172	74.7376	225	3.92699	5.91503		24.7346	0
20855	Wed Mar 22 12:15:41 2017_x000D_	26.2238	70.9984	213.997	3.73495	1	31.1172	74.7376	225	3.92699	6.15849		11.0754	0
20856	Wed Mar 22 12:15:41 2017_x000D_	25.9239	71.2137	212.459	3.70811	1	31.1172	74.7376	225	3.92699	6.276		20.5906	6.52757
20857	Wed Mar 22 12:15:41 2017_x000D_	25.3211	71.5419	214.895	3.75062	1	31.3347	74.7437	238.514	4.16285	6.81285		11.0705	0
20858	Wed Mar 22 12:15:41 2017_x000D_	25.0214	71.7572	216.495	3.77855	1	31.3347	74.7437	238.514	4.16285	6.98405		22.1574	0
20859	Wed Mar 22 12:15:41 2017_x000D_	24.4214	72.1879	216.495	3.77855	1	31.3347	74.7437	238.514	4.16285	7.37061		8.69619	0
20860	Wed Mar 22 12:15:41 2017_x000D_	24.2236	72.3998	216.495	3.77856	1	31.3347	74.7437	238.514	4.16285	7.48743		8.69824	0
20861	Wed Mar 22 12:15:41 2017_x000D_	24.0257	72.6117	216.496	3.77857	1	31.3347	74.7437	238.514	4.16285	7.6136		12.6579	9.16663
20862	Wed Mar 22 12:15:41 2017_x000D_	23.6202	72.7283	218.85	3.81966	1	31.5423	74.9679	238.1	4.15562	8.23259		22.1742	0
20863	Wed Mar 22 12:15:41 2017_x000D_	23.0198	73.1594	218.85	3.81965	1	31.5423	74.9679	238.1	4.15562	8.71227		8.70248	0
20864	Wed Mar 22 12:15:41 2017_x000D_	22.8218	73.3714	218.85	3.81966	1	31.5423	74.9679	238.1	4.15562	8.86543		22.1808	0
20865	Wed Mar 22 12:15:41 2017_x000D_	22.2212	73.8026	218.85	3.81965	1	31.5423	74.9679	238.1	4.15562	9.39366		8.70468	0
20866	Wed Mar 22 12:15:41 2017_x000D_	22.0232	74.0147	218.85	3.81966	1	31.5423	74.9679	238.1	4.15562	9.56671		22.1916	0
20867	Wed Mar 22 12:15:41 2017_x000D_	21.4223	74.4461	218.85	3.81965	1	31.5423	74.9679	238.1	4.15562	10.1334		8.70468	0
20868	Wed Mar 22 12:15:41 2017_x000D_	21.2243	74.6582	218.85	3.81966	1	31.5423	74.9679	238.1	4.15562	10.3226		20.6524	0
20869	Wed Mar 22 12:15:41 2017_x000D_	20.6197	74.9874	216.495	3.77855	1	31.5423	74.9679	238.1	4.15562	10.9226		0	63.9187
20870	Wed Mar 22 12:15:41 2017_x000D_	20.6197	74.9874	216.495	3.77855	1	29.6241	74.0405	185.584	3.23906	9.05405		17.4177	0
20871	Wed Mar 22 12:15:42 2017_x000D_	20.2234	75.4117	216.496	3.77857	1	29.6241	74.0405	185.584	3.23906	9.50018		20.6579	0
20872	Wed Mar 22 12:15:42 2017_x000D_	19.6187	75.7411	218.849	3.81963	1	29.6241	74.0405	185.584	3.23906	10.1489		8.71096	0
20873	Wed Mar 22 12:15:42 2017_x000D_	19.4205	75.9533	218.849	3.81964	1	29.6241	74.0405	185.584	3.23906	10.3813		8.71316	0
20874	Wed Mar 22 12:15:42 2017_x000D_	19.2223	76.1656	218.85	3.81965	1	29.6241	74.0405	185.584	3.23906	10.6167		19.7261	53.6447
20875	Wed Mar 22 12:15:42 2017_x000D_	18.7233	76.5938	220.634	3.85078	1	27.903	73.5554	187.655	3.2752	9.66948		13.7845	0
20876	Wed Mar 22 12:15:42 2017_x000D_	18.3198	76.8136	220.633	3.85077	1	27.903	73.5554	187.655	3.2752	10.1219		8.7152	0
20877	Wed Mar 22 12:15:42 2017_x000D_	18.1215	77.0259	220.633	3.85078	1	27.903	73.5554	187.655	3.2752	10.3789		8.7152	0
20878	Wed Mar 22 12:15:42 2017_x000D_	17.9232	77.2382	220.634	3.85078	1	27.903	73.5554	187.655	3.2752	10.6376		6.16622	53.6571
20879	Wed Mar 22 12:15:42 2017_x000D_	17.7178	77.2458	220.632	3.85076	1	26.1815	73.0702	180	3.14159	9.43768		13.0812	0
20880	Wed Mar 22 12:15:42 2017_x000D_	17.4201	77.5644	216.497	3.77858	1	26.1815	73.0702	180	3.14159	9.84683		4.35139	0
20881	Wed Mar 22 12:15:42 2017_x000D_	17.3212	77.6705	220.633	3.85077	1	26.1815	73.0702	180	3.14159	9.98337		13.0855	0
20882	Wed Mar 22 12:15:42 2017_x000D_	17.0234	77.9892	216.498	3.7786	1	26.1815	73.0702	180	3.14159	10.3955		6.90696	46.0954
20883	Wed Mar 22 12:15:42 2017_x000D_	16.8212	78.0993	211.067	3.68382	1	24.6673	72.8093	180	3.14159	9.46284		4.36984	0
20884	Wed Mar 22 12:15:42 2017_x000D_	16.7214	78.2054	196.828	3.43529	1	24.6673	72.8093	180	3.14159	9.60496		6.16356	0
20885	Wed Mar 22 12:15:42 2017_x000D_	16.9267	78.1975	191.086	3.33509	1	24.6673	72.8093	180	3.14159	9.43131		0.00424264	0
20886	Wed Mar 22 12:15:42 2017_x000D_	16.9266	78.1974	185.155	3.23156	1	24.6673	72.8093	180	3.14159	9.43133		3.0616	0
20887	Wed Mar 22 12:15:42 2017_x000D_	16.9299	78.2994	176.172	3.07479	1	24.6673	72.8093	180	3.14159	9.48728		3.07823	45.7438
20888	Wed Mar 22 12:15:42 2017_x000D_	17.0324	78.2947	158.257	2.76211	1	23.1431	72.7668	180	3.14159	8.24004		3.08289	0
20889	Wed Mar 22 12:15:42 2017_x000D_	16.9297	78.2983	151.756	2.64865	1	23.1431	72.7668	180	3.14159	8.31888		11.0921	0
20890	Wed Mar 22 12:15:42 2017_x000D_	16.6147	78.1047	137.2	2.39459	1	23.1431	72.7668	180	3.14159	8.43286		0.0127279	0
20891	Wed Mar 22 12:15:42 2017_x000D_	16.615	78.1044	129.043	2.25223	1	23.1431	72.7668	180	3.14159	8.43244		11.0769	33.2259
20892	Wed Mar 22 12:15:43 2017_x000D_	16.3992	77.8048	114.947	2.00621	1	22.0639	72.5179	180	3.14159	7.74856		3.08022	0
20893	Wed Mar 22 12:15:43 2017_x000D_	16.2966	77.8087	112.329	1.96051	1	22.0639	72.5179	180	3.14159	7.82651		22.3725	0
20894	Wed Mar 22 12:15:43 2017_x000D_	16.066	77.0995	106.11	1.85198	1	22.0639	72.5179	180	3.14159	7.54757		12.3046	0
20895	Wed Mar 22 12:15:43 2017_x000D_	16.0516	76.6896	106.108	1.85193	1	22.0639	72.5179	180	3.14159	7.31784		16.5656	29.4487
20896	Wed Mar 22 12:15:43 2017_x000D_	15.8278	76.1848	106.82	1.86436	1	21.1732	72.9305	172.345	3.00799	6.2581		32.1581	0
20897	Wed Mar 22 12:15:43 2017_x000D_	15.4825	75.17	109.613	1.9131	1	21.1732	72.9305	172.345	3.00799	6.11551		12.7095	0
20898	Wed Mar 22 12:15:43 2017_x000D_	15.3649	74.763	112.32	1.96035	1	21.1732	72.9305	172.345	3.00799	6.09052		6.90218	0
20899	Wed Mar 22 12:15:43 2017_x000D_	15.2544	74.5612	114.937	2.00602	1	21.1732	72.9305	172.345	3.00799	6.13933		25.4342	41.5635
20900	Wed Mar 22 12:15:43 2017_x000D_	15.0191	73.7467	114.932	2.00595	1	19.8469	73.331	159.508	2.78394	4.84566		11.1331	0
20901	Wed Mar 22 12:15:43 2017_x000D_	14.8019	73.4458	116.066	2.02573	1	19.8469	73.331	159.508	2.78394	5.04631		20.7357	0
20902	Wed Mar 22 12:15:43 2017_x000D_	14.4702	72.8394	118.673	2.07123	1	19.8469	73.331	159.508	2.78394	5.39913		13.8283	0
20903	Wed Mar 22 12:15:43 2017_x000D_	14.249	72.435	118.673	2.07123	1	19.8469	73.331	159.508	2.78394	5.66915		9.77528	0
20904	Wed Mar 22 12:15:43 2017_x000D_	14.1346	72.1299	122.574	2.13932	1	19.8469	73.331	159.508	2.78394	5.83721		15.4802	29.4487
20905	Wed Mar 22 12:15:43 2017_x000D_	13.8101	71.7287	120.007	2.09452	1	18.9562	73.7436	162.238	2.8316	5.5265		9.7981	0
20906	Wed Mar 22 12:15:43 2017_x000D_	13.6954	71.4229	121.163	2.11469	1	18.9562	73.7436	162.238	2.8316	5.74993		22.3515	0
20907	Wed Mar 22 12:15:43 2017_x000D_	13.2596	70.8186	121.165	2.11473	1	18.9562	73.7436	162.238	2.8316	6.40366		9.78932	0
20908	Wed Mar 22 12:15:43 2017_x000D_	13.1452	70.513	120.006	2.0945	1	18.9562	73.7436	162.238	2.8316	6.64865		18.104	9.33718
20909	Wed Mar 22 12:15:43 2017_x000D_	12.8159	70.0073	121.163	2.1147	1	18.7287	73.956	153.059	2.67138	7.11009		9.79986	0
20910	Wed Mar 22 12:15:43 2017_x000D_	12.7013	69.7014	120.005	2.09449	1	18.7287	73.956	153.059	2.67138	7.37775		22.408	0
20911	Wed Mar 22 12:15:43 2017_x000D_	12.2645	69.0955	120.008	2.09453	1	18.7287	73.956	153.059	2.67138	8.08767		0	0
20912	Wed Mar 22 12:15:43 2017_x000D_	12.2645	69.0955	120.008	2.09453	1	18.7287	73.956	153.059	2.67138	8.08767		19.6436	6.53656
20913	Wed Mar 22 12:15:43 2017_x000D_	12.0346	68.4824	120.004	2.09447	1	18.5109	73.9499	163.399	2.85186	8.47561		8.80484	0
20914	Wed Mar 22 12:15:44 2017_x000D_	11.8198	68.2824	120.007	2.09452	1	18.5109	73.9499	163.399	2.85186	8.76877		22.6389	0
20915	Wed Mar 22 12:15:44 2017_x000D_	11.5857	67.565	118.673	2.07123	1	18.5109	73.9499	163.399	2.85186	9.41941		8.81536	0
20916	Wed Mar 22 12:15:44 2017_x000D_	11.3707	67.3647	118.676	2.07129	1	18.5109	73.9499	163.399	2.85186	9.71325		20.894	0
20917	Wed Mar 22 12:15:44 2017_x000D_	11.0366	66.7536	116.08	2.02598	1	18.5109	73.9499	163.399	2.85186	10.3755		6.97473	14.727
20918	Wed Mar 22 12:15:44 2017_x000D_	10.9249	66.5497	118.676	2.07129	1	18.0655	74.1563	162.238	2.8316	10.433		20.9156	0
20919	Wed Mar 22 12:15:44 2017_x000D_	10.5904	65.938	116.081	2.026	1	18.0655	74.1563	162.238	2.8316	11.1093		3.10709	0
20920	Wed Mar 22 12:15:44 2017_x000D_	10.5866	65.8345	117.315	2.04753	1	18.0655	74.1563	162.238	2.8316	11.1887		9.8606	0
20921	Wed Mar 22 12:15:44 2017_x000D_	10.4713	65.5267	113.375	1.97876	1	18.0655	74.1563	162.238	2.8316	11.4953		9.86376	39.2342
20922	Wed Mar 22 12:15:44 2017_x000D_	10.3557	65.2189	117.312	2.04749	1	16.7582	74.1199	180	3.14159	10.9645		4.42128	0
20923	Wed Mar 22 12:15:44 2017_x000D_	10.248	65.1183	113.376	1.97878	1	16.7582	74.1199	180	3.14159	11.1091		12.8562	0
20924	Wed Mar 22 12:15:44 2017_x000D_	10.1287	64.7067	110.566	1.92975	1	16.7582	74.1199	180	3.14159	11.5134		9.87675	0
20925	Wed Mar 22 12:15:44 2017_x000D_	10.0132	64.3984	106.883	1.86546	1	16.7582	74.1199	180	3.14159	11.8323		4.39154	33.2486
20926	Wed Mar 22 12:15:44 2017_x000D_	9.91341	64.5055	97.858	1.70794	1	15.6782	73.8711	190.447	3.32393	10.9976		0.00848528	0
20927	Wed Mar 22 12:15:44 2017_x000D_	9.91361	64.5057	92.1398	1.60814	1	15.6782	73.8711	190.447	3.32393	10.9973		4.39639	0
20928	Wed Mar 22 12:15:44 2017_x000D_	9.81369	64.6129	83.9872	1.46585	1	15.6782	73.8711	190.447	3.32393	10.9593		4.3763	0
20929	Wed Mar 22 12:15:44 2017_x000D_	9.91391	64.5069	68.0691	1.18803	1	15.6782	73.8711	190.447	3.32393	10.9961		3.12208	39.6891
20930	Wed Mar 22 12:15:44 2017_x000D_	9.91771	64.6109	61.5218	1.07376	1	14.38	73.6163	185.584	3.23906	10.0503		3.10734	0
20931	Wed Mar 22 12:15:44 2017_x000D_	9.91369	64.5074	55.072	0.961188	1	14.38	73.6163	185.584	3.23906	10.1449		11.1847	0
20932	Wed Mar 22 12:15:44 2017_x000D_	10.1096	64.1902	40.9384	0.71451	1	14.38	73.6163	185.584	3.23906	10.3483		4.38736	0
20933	Wed Mar 22 12:15:44 2017_x000D_	10.2094	64.0833	32.2592	0.56303	1	14.38	73.6163	185.584	3.23906	10.4054		9.83586	0
20934	Wed Mar 22 12:15:44 2017_x000D_	10.5171	63.9701	23.0044	0.401503	1	14.38	73.6163	185.584	3.23906	10.3909		6.95586	41.6191
20935	Wed Mar 22 12:15:45 2017_x000D_	10.7211	63.8599	20.1792	0.352194	1	13.3281	72.7118	220.525	3.84889	9.22782		22.6565	0
20936	Wed Mar 22 12:15:45 2017_x000D_	11.4406	63.6304	13.6171	0.237663	1	13.3281	72.7118	220.525	3.84889	9.27548		12.8364	0
20937	Wed Mar 22 12:15:45 2017_x000D_	11.8524	63.5142	16.4782	0.287598	1	13.3281	72.7118	220.525	3.84889	9.31523		9.82742	0
20938	Wed Mar 22 12:15:45 2017_x000D_	12.1598	63.401	13.0358	0.227518	1	13.3281	72.7118	220.525	3.84889	9.38381		25.6605	49.6882
20939	Wed Mar 22 12:15:45 2017_x000D_	12.983	63.1687	14.2568	0.248828	1	12.7404	71.1633	261.074	4.5566	7.99828		9.82253	0
20940	Wed Mar 22 12:15:45 2017_x000D_	13.2903	63.0557	16.4774	0.287585	1	12.7404	71.1633	261.074	4.5566	8.12623		12.4495	0
20941	Wed Mar 22 12:15:45 2017_x000D_	13.7051	63.0434	16.4798	0.287627	1	12.7404	71.1633	261.074	4.5566	8.17701		19.6384	0
20942	Wed Mar 22 12:15:45 2017_x000D_	14.3195	62.8175	16.4788	0.28761	1	12.7404	71.1633	261.074	4.5566	8.49388		9.82431	72.4342
20943	Wed Mar 22 12:15:45 2017_x000D_	14.6269	62.7046	20.1847	0.352289	1	12.6268	68.7515	260.679	4.5497	6.3691		19.6251	0
20944	Wed Mar 22 12:15:45 2017_x000D_	15.2409	62.4789	20.1847	0.352289	1	12.6268	68.7515	260.679	4.5497	6.79552		9.80638	0
20945	Wed Mar 22 12:15:45 2017_x000D_	15.5477	62.3661	21.9831	0.383678	1	12.6268	68.7515	260.679	4.5497	7.02175		9.81305	0
20946	Wed Mar 22 12:15:45 2017_x000D_	15.8547	62.2532	20.1846	0.352288	1	12.6268	68.7515	260.679	4.5497	7.25584		19.6061	0
20947	Wed Mar 22 12:15:45 2017_x000D_	16.4681	62.0277	20.1847	0.352289	1	12.6268	68.7515	260.679	4.5497	7.74371		9.30392	19.7076
20948	Wed Mar 22 12:15:45 2017_x000D_	16.7781	62.0187	19.2727	0.336373	1	12.6553	68.0952	260.679	4.5497	7.34311		20.7776	0
20949	Wed Mar 22 12:15:45 2017_x000D_	17.3875	61.6896	16.4741	0.287527	1	12.6553	68.0952	260.679	4.5497	7.96401		12.7709	0
20950	Wed Mar 22 12:15:45 2017_x000D_	17.7972	61.574	19.271	0.336342	1	12.6553	68.0952	260.679	4.5497	8.30453		19.5766	0
20951	Wed Mar 22 12:15:45 2017_x000D_	18.4097	61.3489	19.2708	0.336339	1	12.6553	68.0952	260.679	4.5497	8.86711		13.8378	19.7106
20952	Wed Mar 22 12:15:45 2017_x000D_	18.8156	61.1298	19.2692	0.336311	1	12.6838	67.4388	263.377	4.5968	8.79787		22.5265	0
20953	Wed Mar 22 12:15:45 2017_x000D_	19.531	60.9017	20.1847	0.352289	1	12.6838	67.4388	263.377	4.5968	9.46667		9.27676	0
20954	Wed Mar 22 12:15:45 2017_x000D_	19.8401	60.8929	19.2717	0.336354	1	12.6838	67.4388	263.377	4.5968	9.69853		13.8258	0
20955	Wed Mar 22 12:15:45 2017_x000D_	20.2456	60.6739	19.2701	0.336327	1	12.6838	67.4388	263.377	4.5968	10.1462		19.5387	27.1823
20956	Wed Mar 22 12:15:45 2017_x000D_	20.8569	60.4492	19.2699	0.336323	1	12.94	66.5697	280.504	4.89572	10.0069		12.3651	0
20957	Wed Mar 22 12:15:46 2017_x000D_	21.2689	60.4374	19.2725	0.336369	1	12.94	66.5697	280.504	4.89572	10.3429		13.8083	0
20958	Wed Mar 22 12:15:46 2017_x000D_	21.6739	60.2187	19.271	0.336342	1	12.94	66.5697	280.504	4.89572	10.7989		19.5179	0
20959	Wed Mar 22 12:15:46 2017_x000D_	22.2845	59.9941	19.2708	0.336338	1	12.94	66.5697	280.504	4.89572	11.4262		12.7177	48.0263
20960	Wed Mar 22 12:15:46 2017_x000D_	22.6925	59.879	16.4688	0.287436	1	13.443	65.0499	280.003	4.88698	10.5968		19.5046	0
20961	Wed Mar 22 12:15:46 2017_x000D_	23.3027	59.6546	16.4679	0.287419	1	13.443	65.0499	280.003	4.88698	11.2393		6.17045	0
20962	Wed Mar 22 12:15:46 2017_x000D_	23.5083	59.6488	16.4691	0.28744	1	13.443	65.0499	280.003	4.88698	11.4229		13.7855	0
20963	Wed Mar 22 12:15:46 2017_x000D_	23.9126	59.4304	16.4669	0.287402	1	13.443	65.0499	280.003	4.88698	11.8824		18.7431	0
20964	Wed Mar 22 12:15:46 2017_x000D_	24.5256	59.3097	19.2728	0.336373	1	13.443	65.0499	280.003	4.88698	12.4809		12.6938	77.2964
20965	Wed Mar 22 12:15:46 2017_x000D_	24.9328	59.1947	16.4683	0.287426	1	14.4208	62.6661	291.259	5.08343	11.0704		18.7243	0
20966	Wed Mar 22 12:15:46 2017_x000D_	25.5452	59.0742	19.2752	0.336415	1	14.4208	62.6661	291.259	5.08343	11.6899		6.88354	0
20967	Wed Mar 22 12:15:46 2017_x000D_	25.747	58.965	16.4686	0.287431	1	14.4208	62.6661	291.259	5.08343	11.9156		6.88596	0
20968	Wed Mar 22 12:15:46 2017_x000D_	25.949	58.856	19.2737	0.336389	1	14.4208	62.6661	291.259	5.08343	12.1415		19.4533	71.173
20969	Wed Mar 22 12:15:46 2017_x000D_	26.5576	58.6322	19.2734	0.336384	1	15.3894	60.5004	289.898	5.05967	11.3234		6.14938	0
20970	Wed Mar 22 12:15:46 2017_x000D_	26.7625	58.6265	19.2747	0.336408	1	15.3894	60.5004	289.898	5.05967	11.5264		19.441	0
20971	Wed Mar 22 12:15:46 2017_x000D_	27.3707	58.4028	19.2745	0.336404	1	15.3894	60.5004	289.898	5.05967	12.1635		6.14638	0
20972	Wed Mar 22 12:15:46 2017_x000D_	27.5755	58.3971	19.2759	0.336427	1	15.3894	60.5004	289.898	5.05967	12.3663		6.87277	73.9454
20973	Wed Mar 22 12:15:46 2017_x000D_	27.777	58.2881	16.4669	0.287401	1	16.5766	58.3403	298.452	5.20896	11.2005		13.7467	0
20974	Wed Mar 22 12:15:46 2017_x000D_	28.1801	58.0702	16.4647	0.287364	1	16.5766	58.3403	298.452	5.20896	11.6066		6.1403	0
20975	Wed Mar 22 12:15:46 2017_x000D_	28.3847	58.0646	16.4659	0.287385	1	16.5766	58.3403	298.452	5.20896	11.8113		16.5462	0
20976	Wed Mar 22 12:15:46 2017_x000D_	28.8902	57.844	23.0341	0.402021	1	16.5766	58.3403	298.452	5.20896	12.3236		6.1373	68.1304
20977	Wed Mar 22 12:15:46 2017_x000D_	29.0947	57.8384	23.0356	0.402046	1	17.7546	56.3987	291.255	5.08336	11.4311		6.15229	0
20978	Wed Mar 22 12:15:47 2017_x000D_	29.2997	57.8328	36.3963	0.635235	1	17.7546	56.3987	291.255	5.08336	11.6338		3.05807	0
20979	Wed Mar 22 12:15:47 2017_x000D_	29.1978	57.8355	42.8322	0.747563	1	17.7546	56.3987	291.255	5.08336	11.533		3.09458	0
20980	Wed Mar 22 12:15:47 2017_x000D_	29.2011	57.9386	49.0553	0.856177	1	17.7546	56.3987	291.255	5.08336	11.5496		0.0108167	0
20981	Wed Mar 22 12:15:47 2017_x000D_	29.2013	57.9383	57.425	1.00226	1	17.7546	56.3987	291.255	5.08336	11.5498		6.88765	56.9486
20982	Wed Mar 22 12:15:47 2017_x000D_	29.1054	58.1469	73.4292	1.28158	1	18.9136	54.8953	313.993	5.48021	10.6979		3.09131	0
20983	Wed Mar 22 12:15:47 2017_x000D_	29.1084	58.2499	79.9254	1.39496	1	18.9136	54.8953	313.993	5.48021	10.7325		3.0587	0
20984	Wed Mar 22 12:15:47 2017_x000D_	29.2103	58.2465	94.6832	1.65253	1	18.9136	54.8953	313.993	5.48021	10.8283		3.10958	0
20985	Wed Mar 22 12:15:47 2017_x000D_	29.207	58.1429	100.144	1.74784	1	18.9136	54.8953	313.993	5.48021	10.7936		6.93353	42.3929
20986	Wed Mar 22 12:15:47 2017_x000D_	29.098	57.9391	115.428	2.0146	1	19.8351	53.824	304.245	5.31008	10.1358		6.20706	0
20987	Wed Mar 22 12:15:47 2017_x000D_	29.0915	57.7323	120.477	2.10271	1	19.8351	53.824	304.245	5.31008	10.0477		9.79428	0
20988	Wed Mar 22 12:15:47 2017_x000D_	28.9796	57.4256	132.263	2.30843	1	19.8351	53.824	304.245	5.31008	9.82819		4.36914	0
20989	Wed Mar 22 12:15:47 2017_x000D_	28.8741	57.3252	136.335	2.3795	1	19.8351	53.824	304.245	5.31008	9.6934		6.88322	0
20990	Wed Mar 22 12:15:47 2017_x000D_	28.6665	57.2275	138.454	2.41647	1	19.8351	53.824	304.245	5.31008	9.46454		21.862	66.1206
20991	Wed Mar 22 12:15:47 2017_x000D_	28.1392	56.7245	142.664	2.48996	1	21.6396	52.5585	297.783	5.19729	7.72013		13.7918	0
20992	Wed Mar 22 12:15:47 2017_x000D_	27.7233	56.5286	142.668	2.49002	1	21.6396	52.5585	297.783	5.19729	7.26451		21.8958	0
20993	Wed Mar 22 12:15:47 2017_x000D_	27.1954	56.0246	138.456	2.41652	1	21.6396	52.5585	297.783	5.19729	6.54834		11.155	0
20994	Wed Mar 22 12:15:47 2017_x000D_	26.8813	55.8256	140.417	2.45074	1	21.6396	52.5585	297.783	5.19729	6.17652		11.1474	77.026
20995	Wed Mar 22 12:15:47 2017_x000D_	26.5675	55.6266	138.461	2.4166	1	23.8808	51.3058	340.522	5.94323	5.08799		24.2579	0
20996	Wed Mar 22 12:15:47 2017_x000D_	26.035	55.0181	140.414	2.45068	1	23.8808	51.3058	340.522	5.94323	4.29206		11.1649	0
20997	Wed Mar 22 12:15:47 2017_x000D_	25.7207	54.8188	138.459	2.41657	1	23.8808	51.3058	340.522	5.94323	3.96565		21.968	0
20998	Wed Mar 22 12:15:47 2017_x000D_	25.191	54.3132	134.24	2.34294	1	23.8808	51.3058	340.522	5.94323	3.28041		8.79321	70.9771
20999	Wed Mar 22 12:15:48 2017_x000D_	24.9789	54.1109	134.241	2.34294	1	26.1023	50.4919	333.963	5.82876	3.78935		13.1983	0
21000	Wed Mar 22 12:15:48 2017_x000D_	24.6605	53.8073	138.457	2.41653	1	26.1023	50.4919	333.963	5.82876	3.61534		22.0083	0
21001	Wed Mar 22 12:15:48 2017_x000D_	24.1298	53.3008	134.242	2.34297	1	26.1023	50.4919	333.963	5.82876	3.4323		11.2437	0
21002	Wed Mar 22 12:15:48 2017_x000D_	23.9141	52.9943	136.346	2.37968	1	26.1023	50.4919	333.963	5.82876	3.32419		22.053	38.5123
21003	Wed Mar 22 12:15:48 2017_x000D_	23.3822	52.4869	136.346	2.37968	1	27.2229	49.8656	346.987	6.05607	4.64997		11.2155	0
21004	Wed Mar 22 12:15:48 2017_x000D_	23.0666	52.2865	134.244	2.343	1	27.2229	49.8656	346.987	6.05607	4.80995		22.0743	0
21005	Wed Mar 22 12:15:48 2017_x000D_	22.5341	51.7787	138.453	2.41647	1	27.2229	49.8656	346.987	6.05607	5.06407		8.83562	0
21006	Wed Mar 22 12:15:48 2017_x000D_	22.321	51.5754	138.453	2.41646	1	27.2229	49.8656	346.987	6.05607	5.19154		11.2887	0
21007	Wed Mar 22 12:15:48 2017_x000D_	22.1044	51.2677	136.346	2.37968	1	27.2229	49.8656	346.987	6.05607	5.30706		8.84411	41.6353
21008	Wed Mar 22 12:15:48 2017_x000D_	21.8911	51.0642	136.346	2.37968	1	28.5517	49.4651	340.102	5.9359	6.84987		24.404	0
21009	Wed Mar 22 12:15:48 2017_x000D_	21.2544	50.5579	138.451	2.41642	1	28.5517	49.4651	340.102	5.9359	7.37867		8.85683	0
21010	Wed Mar 22 12:15:48 2017_x000D_	21.0408	50.3541	138.451	2.41642	1	28.5517	49.4651	340.102	5.9359	7.56333		17.7179	0
21011	Wed Mar 22 12:15:48 2017_x000D_	20.6135	49.9464	138.45	2.4164	1	28.5517	49.4651	340.102	5.9359	7.95278		8.86324	38.5097
21012	Wed Mar 22 12:15:48 2017_x000D_	20.3997	49.7425	138.449	2.4164	1	29.6722	48.8388	315	5.49779	9.31643		24.5206	0
21013	Wed Mar 22 12:15:48 2017_x000D_	19.8611	49.1277	140.392	2.45029	1	29.6722	48.8388	315	5.49779	9.81535		9.86456	0
21014	Wed Mar 22 12:15:48 2017_x000D_	19.5471	49.0301	136.351	2.37978	1	29.6722	48.8388	315	5.49779	10.1269		7.02373	0
21015	Wed Mar 22 12:15:48 2017_x000D_	19.4364	48.8238	142.627	2.48931	1	29.6722	48.8388	315	5.49779	10.2358		17.7686	74.9111
21016	Wed Mar 22 12:15:48 2017_x000D_	19.0081	48.4147	134.252	2.34313	1	31.4969	47.1342	302.682	5.2828	12.5543		9.88373	0
21017	Wed Mar 22 12:15:48 2017_x000D_	18.6934	48.3172	138.452	2.41644	1	31.4969	47.1342	302.682	5.2828	12.858		17.7901	0
21018	Wed Mar 22 12:15:48 2017_x000D_	18.2643	47.9079	138.451	2.41642	1	31.4969	47.1342	302.682	5.2828	13.2552		8.90142	0
21019	Wed Mar 22 12:15:48 2017_x000D_	18.0496	47.7031	138.45	2.41642	1	31.4969	47.1342	302.682	5.2828	13.4593		15.7594	47.7829
21020	Wed Mar 22 12:15:48 2017_x000D_	17.7237	47.2911	140.39	2.45026	1	32.4292	45.8428	280.926	4.90309	14.7766		8.9099	0
21021	Wed Mar 22 12:15:49 2017_x000D_	17.5088	47.0861	140.389	2.45025	1	32.4292	45.8428	280.926	4.90309	14.9721		4.44538	0
21022	Wed Mar 22 12:15:49 2017_x000D_	17.4016	46.9838	140.698	2.45565	1	32.4292	45.8428	280.926	4.90309	15.0709		7.0249	0
21023	Wed Mar 22 12:15:49 2017_x000D_	17.1901	46.8833	138.449	2.41639	1	32.4292	45.8428	280.926	4.90309	15.2746		17.8347	0
21024	Wed Mar 22 12:15:49 2017_x000D_	16.7599	46.473	138.448	2.41638	1	32.4292	45.8428	280.926	4.90309	15.682		7.01948	23.899
21025	Wed Mar 22 12:15:49 2017_x000D_	16.5486	46.3725	132.018	2.30415	1	32.8955	45.1969	289.159	5.04677	16.3891		4.45991	0
21026	Wed Mar 22 12:15:49 2017_x000D_	16.4414	46.2695	119.508	2.08581	1	32.8955	45.1969	289.159	5.04677	16.489		3.14856	0
21027	Wed Mar 22 12:15:49 2017_x000D_	16.4381	46.1646	112.963	1.97158	1	32.8955	45.1969	289.159	5.04677	16.4858		3.16463	0
21028	Wed Mar 22 12:15:49 2017_x000D_	16.4424	46.27	94.9634	1.65742	1	32.8955	45.1969	289.159	5.04677	16.4881		4.40008	23.8965
21029	Wed Mar 22 12:15:49 2017_x000D_	16.3423	46.3772	86.3113	1.50642	1	33.3618	44.5511	284.692	4.96881	17.1172		0.0212132	0
21030	Wed Mar 22 12:15:49 2017_x000D_	16.3424	46.3779	73.6177	1.28487	1	33.3618	44.5511	284.692	4.96881	17.1172		3.13996	0
21031	Wed Mar 22 12:15:49 2017_x000D_	16.3387	46.2733	66.8324	1.16645	1	33.3618	44.5511	284.692	4.96881	17.11		6.29181	0
21032	Wed Mar 22 12:15:49 2017_x000D_	16.3314	46.0637	61.5365	1.07401	1	33.3618	44.5511	284.692	4.96881	17.0974		6.94676	23.9014
21033	Wed Mar 22 12:15:49 2017_x000D_	16.5357	45.9547	55.0745	0.961231	1	33.8281	43.9051	278.637	4.86313	17.4134		6.9797	0
21034	Wed Mar 22 12:15:49 2017_x000D_	16.6322	45.743	44.8444	0.782683	1	33.8281	43.9051	278.637	4.86313	17.2938		6.98516	0
21035	Wed Mar 22 12:15:49 2017_x000D_	16.7287	45.5311	38.5968	0.673641	1	33.8281	43.9051	278.637	4.86313	17.1765		11.2076	0
21036	Wed Mar 22 12:15:49 2017_x000D_	17.0333	45.3148	32.0895	0.560067	1	33.8281	43.9051	278.637	4.86313	16.8539		9.82761	0
21037	Wed Mar 22 12:15:49 2017_x000D_	17.3414	45.2035	28.1255	0.490882	1	33.8281	43.9051	278.637	4.86313	16.5377		20.8502	46.5389
21038	Wed Mar 22 12:15:49 2017_x000D_	17.9543	44.8758	25.4794	0.444699	1	33.6799	42.3609	277.25	4.83893	15.9254		9.82479	0
21039	Wed Mar 22 12:15:49 2017_x000D_	18.2623	44.7645	21.6803	0.378392	1	33.6799	42.3609	277.25	4.83893	15.6038		11.21	0
21040	Wed Mar 22 12:15:49 2017_x000D_	18.567	44.5482	22.7212	0.39656	1	33.6799	42.3609	277.25	4.83893	15.2704		22.6142	0
21041	Wed Mar 22 12:15:49 2017_x000D_	19.2866	44.3237	21.6796	0.378381	1	33.6799	42.3609	277.25	4.83893	14.5265		11.2041	73.5725
21042	Wed Mar 22 12:15:50 2017_x000D_	19.5912	44.1076	22.721	0.396557	1	33.3535	39.9303	261.946	4.57182	14.3823		22.5961	0
21043	Wed Mar 22 12:15:50 2017_x000D_	20.3102	43.8832	21.679	0.37837	1	33.3535	39.9303	261.946	4.57182	13.6291		9.34091	0
21044	Wed Mar 22 12:15:50 2017_x000D_	20.6215	43.8769	22.7246	0.39662	1	33.3535	39.9303	261.946	4.57182	13.3296		20.8045	0
21045	Wed Mar 22 12:15:50 2017_x000D_	21.2331	43.55	25.4832	0.444766	1	33.3535	39.9303	261.946	4.57182	12.6494		8.79111	29.2995
21046	Wed Mar 22 12:15:50 2017_x000D_	21.4335	43.3362	25.4813	0.444733	1	32.9569	39.0378	261.074	4.5566	12.299		19.6068	0
21047	Wed Mar 22 12:15:50 2017_x000D_	22.0482	43.1142	25.4824	0.444752	1	32.9569	39.0378	261.074	4.5566	11.6455		13.8589	0
21048	Wed Mar 22 12:15:50 2017_x000D_	22.4556	42.8964	25.4821	0.444746	1	32.9569	39.0378	261.074	4.5566	11.1878		6.92947	0
21049	Wed Mar 22 12:15:50 2017_x000D_	22.6593	42.7875	28.1316	0.490988	1	32.9569	39.0378	261.074	4.5566	10.9591		12.7723	46.5935
21050	Wed Mar 22 12:15:50 2017_x000D_	23.0698	42.6746	25.4832	0.444766	1	32.8084	37.4918	256.987	4.48527	11.0319		20.775	0
21051	Wed Mar 22 12:15:50 2017_x000D_	23.6805	42.3481	28.1331	0.491015	1	32.8084	37.4918	256.987	4.48527	10.3394		8.78057	0
21052	Wed Mar 22 12:15:50 2017_x000D_	23.8806	42.1345	28.1316	0.490989	1	32.8084	37.4918	256.987	4.48527	10.0628		22.5337	0
21053	Wed Mar 22 12:15:50 2017_x000D_	24.5977	41.911	29.4906	0.514709	1	32.8084	37.4918	256.987	4.48527	9.32443		11.1619	0
21054	Wed Mar 22 12:15:50 2017_x000D_	24.901	41.6955	28.1331	0.491015	1	32.8084	37.4918	256.987	4.48527	8.95534		22.3203	27.1252
21055	Wed Mar 22 12:15:50 2017_x000D_	25.5076	41.2647	28.1316	0.490988	1	32.63	36.6054	262.345	4.57878	8.51103		9.77917	0
21056	Wed Mar 22 12:15:50 2017_x000D_	25.8142	41.154	26.7423	0.466742	1	32.63	36.6054	262.345	4.57878	8.1942		9.76867	0
21057	Wed Mar 22 12:15:50 2017_x000D_	26.1205	41.0435	28.1331	0.491015	1	32.63	36.6054	262.345	4.57878	7.87847		22.3071	0
21058	Wed Mar 22 12:15:50 2017_x000D_	26.7267	40.6129	28.1316	0.490989	1	32.63	36.6054	262.345	4.57878	7.13505		9.76969	14.6606
21059	Wed Mar 22 12:15:50 2017_x000D_	27.033	40.5023	26.7418	0.466732	1	32.4316	36.1588	259.496	4.52905	6.92899		9.76201	0
21060	Wed Mar 22 12:15:50 2017_x000D_	27.3391	40.3919	28.1331	0.491016	1	32.4316	36.1588	259.496	4.52905	6.62214		20.712	0
21061	Wed Mar 22 12:15:50 2017_x000D_	27.9479	40.0663	25.4786	0.444686	1	32.4316	36.1588	259.496	4.52905	5.94745		6.9053	0
21062	Wed Mar 22 12:15:50 2017_x000D_	28.1509	39.9578	28.1331	0.491015	1	32.4316	36.1588	259.496	4.52905	5.72336		20.7012	33.0429
21063	Wed Mar 22 12:15:51 2017_x000D_	28.7594	39.6324	25.4779	0.444673	1	32.4815	35.0585	258.543	4.51243	5.897		8.76566	0
21064	Wed Mar 22 12:15:51 2017_x000D_	28.9592	39.4192	25.476	0.44464	1	32.4815	35.0585	258.543	4.51243	5.60556		19.4956	0
21065	Wed Mar 22 12:15:51 2017_x000D_	29.5705	39.1987	25.4772	0.444661	1	32.4815	35.0585	258.543	4.51243	5.06114		8.76142	0
21066	Wed Mar 22 12:15:51 2017_x000D_	29.7702	38.9856	25.4753	0.444627	1	32.4815	35.0585	258.543	4.51243	4.77213		6.172	72.7168
21067	Wed Mar 22 12:15:51 2017_x000D_	29.9759	38.9819	25.4767	0.444653	1	32.5914	32.6371	258.543	4.51243	6.86275		19.4851	0
21068	Wed Mar 22 12:15:51 2017_x000D_	30.5869	38.7616	25.4779	0.444673	1	32.5914	32.6371	258.543	4.51243	6.44419		6.89066	0
21069	Wed Mar 22 12:15:51 2017_x000D_	30.7894	38.6532	22.7074	0.39632	1	32.5914	32.6371	258.543	4.51243	6.28018		13.7785	0
21070	Wed Mar 22 12:15:51 2017_x000D_	31.1944	38.4366	22.7065	0.396304	1	32.5914	32.6371	258.543	4.51243	5.96538		3.07842	0
21071	Wed Mar 22 12:15:51 2017_x000D_	31.297	38.4349	21.6591	0.378022	1	32.5914	32.6371	258.543	4.51243	5.94054		17.9813	39.6797
21072	Wed Mar 22 12:15:51 2017_x000D_	31.8019	38.1119	25.4768	0.444654	1	32.6513	31.3158	258.543	4.51243	6.84897		6.16289	0
21073	Wed Mar 22 12:15:51 2017_x000D_	32.0073	38.1084	25.4783	0.444679	1	32.6513	31.3158	258.543	4.51243	6.82306		4.38064	0
21074	Wed Mar 22 12:15:51 2017_x000D_	32.1072	38.0019	29.4952	0.514788	1	32.6513	31.3158	258.543	4.51243	6.7082		3.09047	0
21075	Wed Mar 22 12:15:51 2017_x000D_	32.2102	38.0001	36.2332	0.632389	1	32.6513	31.3158	258.543	4.51243	6.69884		3.06629	44.5589
21076	Wed Mar 22 12:15:51 2017_x000D_	32.108	38.0015	50.9999	0.890116	1	33.3668	30.0142	294.264	5.13587	8.08589		3.13347	0
21077	Wed Mar 22 12:15:51 2017_x000D_	32.1112	38.1059	57.4414	1.00254	1	33.3668	30.0142	294.264	5.13587	8.18854		4.41092	0
21078	Wed Mar 22 12:15:51 2017_x000D_	32.217	38.208	74.3624	1.29787	1	33.3668	30.0142	294.264	5.13587	8.27408		3.13921	0
21079	Wed Mar 22 12:15:51 2017_x000D_	32.2199	38.3126	79.3006	1.38406	1	33.3668	30.0142	294.264	5.13587	8.37728		3.12405	23.9519
21080	Wed Mar 22 12:15:51 2017_x000D_	32.2226	38.4167	91.6208	1.59908	1	33.8339	29.3667	315	5.49779	9.19232		3.06965	0
21081	Wed Mar 22 12:15:51 2017_x000D_	32.3249	38.4146	100.404	1.75238	1	33.8339	29.3667	315	5.49779	9.17287		4.4425	0
21082	Wed Mar 22 12:15:51 2017_x000D_	32.2187	38.3114	115.067	2.0083	1	33.8339	29.3667	315	5.49779	9.08936		3.13956	0
21083	Wed Mar 22 12:15:51 2017_x000D_	32.2154	38.2068	121.437	2.11948	1	33.8339	29.3667	315	5.49779	8.98704		6.27576	0
21084	Wed Mar 22 12:15:51 2017_x000D_	32.2092	37.9977	129.486	2.25996	1	33.8339	29.3667	315	5.49779	8.78259		11.246	28.1573
21085	Wed Mar 22 12:15:52 2017_x000D_	31.8947	37.7937	139.789	2.43979	1	34.5195	28.7257	314.098	5.48205	9.44024		4.41711	0
21086	Wed Mar 22 12:15:52 2017_x000D_	31.789	37.6912	148.65	2.59444	1	34.5195	28.7257	314.098	5.48205	9.37208		11.2385	0
21087	Wed Mar 22 12:15:52 2017_x000D_	31.4748	37.4872	155.458	2.71326	1	34.5195	28.7257	314.098	5.48205	9.27546		11.2551	0
21088	Wed Mar 22 12:15:52 2017_x000D_	31.1602	37.2828	156.699	2.73492	1	34.5195	28.7257	314.098	5.48205	9.19287		9.80067	47.5795
21089	Wed Mar 22 12:15:52 2017_x000D_	30.849	37.1834	158.29	2.76268	1	36.0287	29.2132	329.847	5.75691	9.50544		23.6982	0
21090	Wed Mar 22 12:15:52 2017_x000D_	30.1194	36.8806	156.701	2.73494	1	36.0287	29.2132	329.847	5.75691	9.68033		13.9379	0
21091	Wed Mar 22 12:15:52 2017_x000D_	29.7015	36.6776	156.7	2.73493	1	36.0287	29.2132	329.847	5.75691	9.78523		11.2717	0
21092	Wed Mar 22 12:15:52 2017_x000D_	29.3865	36.4728	155.456	2.71322	1	36.0287	29.2132	329.847	5.75691	9.83975		19.6714	23.5404
21093	Wed Mar 22 12:15:52 2017_x000D_	28.762	36.2729	155.459	2.71327	1	36.6639	29.6739	9.32136	0.162688	10.295		13.9674	0
21094	Wed Mar 22 12:15:52 2017_x000D_	28.3432	36.0695	155.459	2.71326	1	36.6639	29.6739	9.32136	0.162688	10.4947		20.9658	0
21095	Wed Mar 22 12:15:52 2017_x000D_	27.7146	35.7641	152.763	2.66622	1	36.6639	29.6739	9.32136	0.162688	10.825		11.3142	0
21096	Wed Mar 22 12:15:52 2017_x000D_	27.3983	35.5587	154.092	2.68942	1	36.6639	29.6739	9.32136	0.162688	10.9764		23.7912	65.2738
21097	Wed Mar 22 12:15:52 2017_x000D_	26.6658	35.2548	155.457	2.71324	1	38.3504	31.0486	59.9062	1.04556	12.4186		7.00514	0
21098	Wed Mar 22 12:15:52 2017_x000D_	26.4558	35.1527	152.764	2.66624	1	38.3504	31.0486	59.9062	1.04556	12.5827		14.0117	0
21099	Wed Mar 22 12:15:52 2017_x000D_	26.0357	34.9486	152.765	2.66624	1	38.3504	31.0486	59.9062	1.04556	12.9175		7.00522	0
21100	Wed Mar 22 12:15:52 2017_x000D_	25.8256	34.8467	155.456	2.71322	1	38.3504	31.0486	59.9062	1.04556	13.088		25.3249	0
21101	Wed Mar 22 12:15:52 2017_x000D_	25.0878	34.4365	156.692	2.73478	1	38.3504	31.0486	59.9062	1.04556	13.6885		19.7899	69.463
21102	Wed Mar 22 12:15:52 2017_x000D_	24.4596	34.2352	156.694	2.73482	1	39.7974	32.8562	54.779	0.956074	15.3997		11.3508	0
21103	Wed Mar 22 12:15:52 2017_x000D_	24.1423	34.0291	155.455	2.71319	1	39.7974	32.8562	54.779	0.956074	15.699		11.3717	0
21104	Wed Mar 22 12:15:52 2017_x000D_	23.8243	33.8228	156.689	2.73475	1	39.7974	32.8562	54.779	0.956074	16.0023		19.8222	0
21105	Wed Mar 22 12:15:52 2017_x000D_	23.1951	33.6211	156.692	2.73479	1	39.7974	32.8562	54.779	0.956074	16.6199		11.3724	51.0283
21106	Wed Mar 22 12:15:53 2017_x000D_	22.8772	33.4146	155.453	2.71317	1	40.8277	34.2096	57.3179	1.00039	17.9681		22.8325	0
21107	Wed Mar 22 12:15:53 2017_x000D_	22.143	33.2141	156.693	2.73481	1	40.8277	34.2096	57.3179	1.00039	18.7112		11.3883	0
21108	Wed Mar 22 12:15:53 2017_x000D_	21.8246	33.0074	155.456	2.71322	1	40.8277	34.2096	57.3179	1.00039	19.0411		11.4067	0
21109	Wed Mar 22 12:15:53 2017_x000D_	21.5056	32.8005	156.689	2.73473	1	40.8277	34.2096	57.3179	1.00039	19.3734		19.8857	38.1609
21110	Wed Mar 22 12:15:53 2017_x000D_	20.8744	32.5981	156.691	2.73477	1	41.4313	35.3293	45	0.785398	20.7375		11.4099	0
21111	Wed Mar 22 12:15:53 2017_x000D_	20.5554	32.391	155.455	2.7132	1	41.4313	35.3293	45	0.785398	21.0817		19.9085	0
21112	Wed Mar 22 12:15:53 2017_x000D_	19.9235	32.1883	155.457	2.71324	1	41.4313	35.3293	45	0.785398	21.7359		11.4375	0
21113	Wed Mar 22 12:15:53 2017_x000D_	19.6036	31.9809	156.689	2.73473	1	41.4313	35.3293	45	0.785398	22.083		11.4283	0
21114	Wed Mar 22 12:15:53 2017_x000D_	19.284	31.7736	155.453	2.71317	1	41.4313	35.3293	45	0.785398	22.4309		19.9445	19.8151
21115	Wed Mar 22 12:15:53 2017_x000D_	18.651	31.5704	155.456	2.71322	1	41.4008	35.9891	55.2482	0.964263	23.175		9.01677	0
21116	Wed Mar 22 12:15:53 2017_x000D_	18.4351	31.3613	155.453	2.71316	1	41.4008	35.9891	55.2482	0.964263	23.4273		6.2646	0
21117	Wed Mar 22 12:15:53 2017_x000D_	18.2263	31.3642	155.456	2.71322	1	41.4008	35.9891	55.2482	0.964263	23.6315		17.0368	0
21118	Wed Mar 22 12:15:53 2017_x000D_	17.6967	31.1592	156.689	2.73473	1	41.4008	35.9891	55.2482	0.964263	24.1912		9.02532	79.7169
21119	Wed Mar 22 12:15:53 2017_x000D_	17.4805	30.95	156.685	2.73467	1	38.9501	37.0162	105.8	1.84656	22.3101		17.0406	0
21120	Wed Mar 22 12:15:53 2017_x000D_	16.9508	30.7449	155.455	2.71319	1	38.9501	37.0162	105.8	1.84656	22.8757		6.27652	0
21121	Wed Mar 22 12:15:53 2017_x000D_	16.7416	30.7476	155.458	2.71325	1	38.9501	37.0162	105.8	1.84656	23.0762		14.1996	0
21122	Wed Mar 22 12:15:53 2017_x000D_	16.3158	30.5409	155.457	2.71324	1	38.9501	37.0162	105.8	1.84656	23.5423		9.04444	75.02
21123	Wed Mar 22 12:15:53 2017_x000D_	16.0991	30.3313	155.454	2.71318	1	36.5194	37.6036	132.363	2.31016	21.6766		6.27956	0
21124	Wed Mar 22 12:15:53 2017_x000D_	15.8898	30.3341	155.457	2.71324	1	36.5194	37.6036	132.363	2.31016	21.873		7.11115	0
21125	Wed Mar 22 12:15:53 2017_x000D_	15.6766	30.2305	152.784	2.66659	1	36.5194	37.6036	132.363	2.31016	22.1085		11.4915	0
21126	Wed Mar 22 12:15:53 2017_x000D_	15.3552	30.0221	151.338	2.64135	1	36.5194	37.6036	132.363	2.31016	22.4812		11.5065	75.0288
21127	Wed Mar 22 12:15:54 2017_x000D_	15.0334	29.8134	144.539	2.52268	1	34.0884	38.191	180	3.14159	20.8153		3.14114	0
21128	Wed Mar 22 12:15:54 2017_x000D_	14.9287	29.8144	138.041	2.40927	1	34.0884	38.191	180	3.14159	20.9108		0.0108167	0
21129	Wed Mar 22 12:15:54 2017_x000D_	14.929	29.8142	129.773	2.26496	1	34.0884	38.191	180	3.14159	20.9106		10.1424	0
21130	Wed Mar 22 12:15:54 2017_x000D_	15.0457	30.1315	112.809	1.96888	1	34.0884	38.191	180	3.14159	20.678		3.19073	0
21131	Wed Mar 22 12:15:54 2017_x000D_	15.0422	30.0252	106.458	1.85804	1	34.0884	38.191	180	3.14159	20.7229		3.12652	107.742
21132	Wed Mar 22 12:15:54 2017_x000D_	14.938	30.0271	91.9996	1.6057	1	30.6347	37.2061	190.003	3.31618	17.2605		6.39417	0
21133	Wed Mar 22 12:15:54 2017_x000D_	14.9457	30.2401	80.2247	1.40019	1	30.6347	37.2061	190.003	3.31618	17.166		3.17894	0
21134	Wed Mar 22 12:15:54 2017_x000D_	14.942	30.1342	73.6891	1.28612	1	30.6347	37.2061	190.003	3.31618	17.2126		6.36398	0
21135	Wed Mar 22 12:15:54 2017_x000D_	14.9345	29.9222	60.0179	1.04751	1	30.6347	37.2061	190.003	3.31618	17.3076		7.04698	90.9599
21136	Wed Mar 22 12:15:54 2017_x000D_	15.0318	29.7084	57.479	1.0032	1	27.8442	36.0203	188.926	3.29738	14.2828		11.2573	0
21137	Wed Mar 22 12:15:54 2017_x000D_	15.3385	29.4922	46.7889	0.81662	1	27.8442	36.0203	188.926	3.29738	14.107		7.04574	0
21138	Wed Mar 22 12:15:54 2017_x000D_	15.4357	29.2784	40.2976	0.703326	1	27.8442	36.0203	188.926	3.29738	14.1218		15.6253	0
21139	Wed Mar 22 12:15:54 2017_x000D_	15.8435	28.9544	34.3933	0.600276	1	27.8442	36.0203	188.926	3.29738	13.9264		11.274	87.2681
21140	Wed Mar 22 12:15:54 2017_x000D_	16.1506	28.7378	36.0393	0.629004	1	25.0326	35.2741	189.972	3.31564	11.0278		11.2607	0
21141	Wed Mar 22 12:15:54 2017_x000D_	16.4573	28.5214	34.3932	0.600274	1	25.0326	35.2741	189.972	3.31564	10.9149		20.9486	0
21142	Wed Mar 22 12:15:54 2017_x000D_	17.0745	28.1948	31.888	0.556551	1	25.0326	35.2741	189.972	3.31564	10.6512		13.9594	0
21143	Wed Mar 22 12:15:54 2017_x000D_	17.4858	27.9772	31.8885	0.556559	1	25.0326	35.2741	189.972	3.31564	10.4976		8.85444	0
21144	Wed Mar 22 12:15:54 2017_x000D_	17.6879	27.7621	31.8874	0.556541	1	25.0326	35.2741	189.972	3.31564	10.5059		22.5114	79.6665
21145	Wed Mar 22 12:15:54 2017_x000D_	18.3011	27.3296	31.8868	0.55653	1	22.4284	34.7544	187.871	3.27897	8.49484		12.8747	0
21146	Wed Mar 22 12:15:54 2017_x000D_	18.7156	27.2184	29.2483	0.510479	1	22.4284	34.7544	187.871	3.27897	8.40096		22.4981	0
21147	Wed Mar 22 12:15:54 2017_x000D_	19.3284	26.7861	29.2471	0.510458	1	22.4284	34.7544	187.871	3.27897	8.55008		8.84815	0
21148	Wed Mar 22 12:15:54 2017_x000D_	19.5303	26.5711	29.2457	0.510434	1	22.4284	34.7544	187.871	3.27897	8.68132		19.7209	35.2136
21149	Wed Mar 22 12:15:55 2017_x000D_	20.1499	26.3515	29.2474	0.510463	1	21.3544	34.2808	188.637	3.29233	8.02026		13.9339	0
21150	Wed Mar 22 12:15:55 2017_x000D_	20.5605	26.1344	29.2476	0.510467	1	21.3544	34.2808	188.637	3.29233	8.18499		8.84391	0
21151	Wed Mar 22 12:15:55 2017_x000D_	20.7623	25.9195	29.2462	0.510443	1	21.3544	34.2808	188.637	3.29233	8.38224		9.84998	0
21152	Wed Mar 22 12:15:55 2017_x000D_	21.0718	25.8099	30.4378	0.531241	1	21.3544	34.2808	188.637	3.29233	8.47561		20.8868	43.8626
21153	Wed Mar 22 12:15:55 2017_x000D_	21.6872	25.4843	27.8761	0.48653	1	20.0711	33.5802	206.901	3.6111	8.25563		20.8814	0
21154	Wed Mar 22 12:15:55 2017_x000D_	22.3025	25.1589	30.4388	0.531257	1	20.0711	33.5802	206.901	3.6111	8.71191		9.84433	0
21155	Wed Mar 22 12:15:55 2017_x000D_	22.6118	25.0493	29.2485	0.510482	1	20.0711	33.5802	206.901	3.6111	8.9012		11.2217	0
21156	Wed Mar 22 12:15:55 2017_x000D_	22.9174	24.8336	27.8762	0.486531	1	20.0711	33.5802	206.901	3.6111	9.19807		16.7512	29.3839
21157	Wed Mar 22 12:15:55 2017_x000D_	23.4315	24.6157	29.2488	0.510488	1	19.6723	32.6856	255.084	4.45206	8.90252		11.2175	0
21158	Wed Mar 22 12:15:55 2017_x000D_	23.737	24.4001	27.8762	0.486531	1	19.6723	32.6856	255.084	4.45206	9.22883		19.6592	0
21159	Wed Mar 22 12:15:55 2017_x000D_	24.3547	24.1813	27.8777	0.486558	1	19.6723	32.6856	255.084	4.45206	9.70814		8.829	0
21160	Wed Mar 22 12:15:55 2017_x000D_	24.5562	23.9668	27.8761	0.48653	1	19.6723	32.6856	255.084	4.45206	9.9935		6.94486	0
21161	Wed Mar 22 12:15:55 2017_x000D_	24.7608	23.8585	25.1941	0.439721	1	19.6723	32.6856	255.084	4.45206	10.1887		18.1308	41.6541
21162	Wed Mar 22 12:15:55 2017_x000D_	25.2711	23.5347	29.2481	0.510476	1	19.2928	31.35	266.753	4.65571	9.83966		3.11414	0
21163	Wed Mar 22 12:15:55 2017_x000D_	25.3749	23.5337	27.8761	0.48653	1	19.2928	31.35	266.753	4.65571	9.90386		16.7244	0
21164	Wed Mar 22 12:15:55 2017_x000D_	25.8882	23.3162	29.2498	0.510506	1	19.2928	31.35	266.753	4.65571	10.3943		7.03333	0
21165	Wed Mar 22 12:15:55 2017_x000D_	25.9855	23.1029	27.8746	0.486503	1	19.2928	31.35	266.753	4.65571	10.6211		9.35443	66.205
21166	Wed Mar 22 12:15:55 2017_x000D_	26.2973	23.0999	29.25	0.510509	1	19.3898	29.1453	271.401	4.73684	9.17935		8.82065	0
21167	Wed Mar 22 12:15:55 2017_x000D_	26.4985	22.8855	29.2486	0.510485	1	19.3898	29.1453	271.401	4.73684	9.472		6.23129	0
21168	Wed Mar 22 12:15:55 2017_x000D_	26.7062	22.8835	29.2501	0.510511	1	19.3898	29.1453	271.401	4.73684	9.63015		15.5484	0
21169	Wed Mar 22 12:15:55 2017_x000D_	27.112	22.5611	31.8953	0.556677	1	19.3898	29.1453	271.401	4.73684	10.1481		4.41443	46.3616
21170	Wed Mar 22 12:15:56 2017_x000D_	27.2128	22.4539	36.0556	0.629289	1	19.4576	27.6014	271.401	4.73684	9.30805		3.18183	0
21171	Wed Mar 22 12:15:56 2017_x000D_	27.2164	22.5599	46.8076	0.816947	1	19.4576	27.6014	271.401	4.73684	9.25288		3.16984	0
21172	Wed Mar 22 12:15:56 2017_x000D_	27.22	22.6655	61.5437	1.07414	1	19.4576	27.6014	271.401	4.73684	9.1988		3.11412	0
21173	Wed Mar 22 12:15:56 2017_x000D_	27.1162	22.6664	64.1254	1.1192	1	19.4576	27.6014	271.401	4.73684	9.11089		4.489	66.6655
21174	Wed Mar 22 12:15:56 2017_x000D_	27.2232	22.771	79.4213	1.38616	1	19.7736	25.4018	278.926	4.86818	7.90048		3.17536	0
21175	Wed Mar 22 12:15:56 2017_x000D_	27.2263	22.8768	85.8386	1.49817	1	19.7736	25.4018	278.926	4.86818	7.86882		6.39345	0
21176	Wed Mar 22 12:15:56 2017_x000D_	27.2193	22.6638	103.293	1.80281	1	19.7736	25.4018	278.926	4.86818	7.93316		0	0
21177	Wed Mar 22 12:15:56 2017_x000D_	27.2193	22.6638	103.293	1.80281	1	19.7736	25.4018	278.926	4.86818	7.93316		6.37536	0
21178	Wed Mar 22 12:15:56 2017_x000D_	27.2124	22.4514	116.198	2.02804	1	19.7736	25.4018	278.926	4.86818	8.00254		7.15752	87.3453
21179	Wed Mar 22 12:15:56 2017_x000D_	27.1018	22.24	126.929	2.21533	1	20.3379	22.5455	278.926	4.86818	6.7708		4.50588	0
21180	Wed Mar 22 12:15:56 2017_x000D_	26.9946	22.1348	131.165	2.28927	1	20.3379	22.5455	278.926	4.86818	6.66936		7.16272	0
21181	Wed Mar 22 12:15:56 2017_x000D_	26.8842	21.9231	133.387	2.32804	1	20.3379	22.5455	278.926	4.86818	6.57582		27.0498	0
21182	Wed Mar 22 12:15:56 2017_x000D_	26.2415	21.2907	133.388	2.32806	1	20.3379	22.5455	278.926	4.86818	6.03548		9.02438	48.4115
21183	Wed Mar 22 12:15:56 2017_x000D_	26.0271	21.0797	133.388	2.32807	1	20.844	21.0132	289.898	5.05967	5.18353		27.0923	0
21184	Wed Mar 22 12:15:56 2017_x000D_	25.3834	20.4463	133.39	2.32809	1	20.844	21.0132	289.898	5.05967	4.57466		14.359	0
21185	Wed Mar 22 12:15:56 2017_x000D_	25.1621	20.0219	133.385	2.32801	1	20.844	21.0132	289.898	5.05967	4.43042		11.4608	0
21186	Wed Mar 22 12:15:56 2017_x000D_	24.8433	19.8114	131.169	2.28932	1	20.844	21.0132	289.898	5.05967	4.17597		20.5374	50.6865
21187	Wed Mar 22 12:15:56 2017_x000D_	24.41	19.2814	129.279	2.25635	1	21.5694	19.4873	297.566	5.19351	2.84805		11.5873	0
21188	Wed Mar 22 12:15:56 2017_x000D_	24.1915	18.9629	127.539	2.22598	1	21.5694	19.4873	297.566	5.19351	2.67402		20.5538	0
21189	Wed Mar 22 12:15:56 2017_x000D_	23.7577	18.4326	129.278	2.25633	1	21.5694	19.4873	297.566	5.19351	2.42921		16.0673	0
21190	Wed Mar 22 12:15:56 2017_x000D_	23.4314	18.0079	126.943	2.21557	1	21.5694	19.4873	297.566	5.19351	2.37816		21.6225	0
21191	Wed Mar 22 12:15:56 2017_x000D_	23.0978	17.369	129.272	2.25623	1	21.5694	19.4873	297.566	5.19351	2.61213		11.5065	0
21192	Wed Mar 22 12:15:57 2017_x000D_	22.7779	17.1574	126.943	2.21557	1	21.5694	19.4873	315	5.49779	2.62467		10.1963	0
21193	Wed Mar 22 12:15:57 2017_x000D_	22.6631	16.8375	131.157	2.28913	1	21.5694	19.4873	315	5.49779	2.86664		20.6292	0
21194	Wed Mar 22 12:15:57 2017_x000D_	22.2279	16.3051	129.272	2.25623	1	21.5694	19.4873	315	5.49779	3.24962		9.09647	0
21195	Wed Mar 22 12:15:57 2017_x000D_	22.0119	16.0923	129.274	2.25625	1	21.5694	19.4873	315	5.49779	3.42372		11.6315	9.4005
21196	Wed Mar 22 12:15:57 2017_x000D_	21.7924	15.7727	131.156	2.2891	1	21.3406	19.7014	298.452	5.20896	3.95459		22.7667	0
21197	Wed Mar 22 12:15:57 2017_x000D_	21.2517	15.2402	135.432	2.36373	1	21.3406	19.7014	298.452	5.20896	4.46209		4.56735	0
21198	Wed Mar 22 12:15:57 2017_x000D_	21.1432	15.1334	135.432	2.36373	1	21.3406	19.7014	298.452	5.20896	4.57226		20.6752	0
21199	Wed Mar 22 12:15:57 2017_x000D_	20.7068	14.6	137.494	2.39973	1	21.3406	19.7014	298.452	5.20896	5.14062		9.12193	0
21200	Wed Mar 22 12:15:57 2017_x000D_	20.4902	14.3866	137.494	2.39972	1	21.3406	19.7014	298.452	5.20896	5.3824		18.2523	0
21201	Wed Mar 22 12:15:57 2017_x000D_	20.0568	13.9596	137.493	2.39971	1	21.3406	19.7014	284.692	4.96881	5.88357		7.14827	0
21202	Wed Mar 22 12:15:57 2017_x000D_	19.8435	13.8534	139.715	2.43849	1	21.3406	19.7014	284.692	4.96881	6.03659		7.24193	0
21203	Wed Mar 22 12:15:57 2017_x000D_	19.7318	13.6394	137.657	2.40258	1	21.3406	19.7014	284.692	4.96881	6.27185		13.7211	0
21204	Wed Mar 22 12:15:57 2017_x000D_	19.406	13.3184	137.492	2.39969	1	21.3406	19.7014	284.692	4.96881	6.66974		6.30007	42.6021
21205	Wed Mar 22 12:15:57 2017_x000D_	19.196	13.3194	137.497	2.39978	1	22.2657	18.624	297.566	5.19351	6.12877		7.25269	0
21206	Wed Mar 22 12:15:57 2017_x000D_	19.0841	13.1051	135.432	2.36373	1	22.2657	18.624	297.566	5.19351	6.37031		9.14739	0
21207	Wed Mar 22 12:15:57 2017_x000D_	18.8669	12.8911	135.432	2.36373	1	22.2657	18.624	297.566	5.19351	6.66468		4.57376	0
21208	Wed Mar 22 12:15:57 2017_x000D_	18.7581	12.7843	139.711	2.43842	1	22.2657	18.624	297.566	5.19351	6.81215		9.15163	65.5769
21209	Wed Mar 22 12:15:57 2017_x000D_	18.5408	12.5702	139.71	2.43841	1	23.23	16.6623	278.816	4.86625	6.22365		7.17375	0
21210	Wed Mar 22 12:15:57 2017_x000D_	18.3269	12.4633	137.495	2.39975	1	23.23	16.6623	278.816	4.86625	6.45538		3.22081	0
21211	Wed Mar 22 12:15:57 2017_x000D_	18.3233	12.356	139.71	2.43839	1	23.23	16.6623	278.816	4.86625	6.52839		13.7402	0
21212	Wed Mar 22 12:15:57 2017_x000D_	17.9969	12.0347	143.952	2.51244	1	23.23	16.6623	278.816	4.86625	6.9857		7.1845	0
21213	Wed Mar 22 12:15:58 2017_x000D_	17.7825	11.928	149.633	2.6116	1	23.23	16.6623	278.816	4.86625	7.21726		3.16505	53.6969
21214	Wed Mar 22 12:15:58 2017_x000D_	17.888	11.9286	167.493	2.9233	1	24.175	15.1422	279.972	4.88644	7.06071		3.15301	0
21215	Wed Mar 22 12:15:58 2017_x000D_	17.9931	11.9284	174.088	3.0384	1	24.175	15.1422	279.972	4.88644	6.96738		7.00695	0
21216	Wed Mar 22 12:15:58 2017_x000D_	18.2003	11.8206	189.427	3.30612	1	24.175	15.1422	279.972	4.88644	6.83594		3.22352	0
21217	Wed Mar 22 12:15:58 2017_x000D_	18.197	11.7132	198.27	3.46047	1	24.175	15.1422	279.972	4.88644	6.89163		3.16501	47.0328
21218	Wed Mar 22 12:15:58 2017_x000D_	18.3025	11.7129	204.95	3.57705	1	24.4629	13.6011	278.816	4.86625	6.44328		4.46702	0
21219	Wed Mar 22 12:15:58 2017_x000D_	18.4049	11.6048	222.526	3.88382	1	24.4629	13.6011	278.816	4.86625	6.37845		0.0127279	0
21220	Wed Mar 22 12:15:58 2017_x000D_	18.4052	11.6045	230.941	4.03068	1	24.4629	13.6011	278.816	4.86625	6.37826		3.23561	0
21221	Wed Mar 22 12:15:58 2017_x000D_	18.4018	11.4967	237.493	4.14503	1	24.4629	13.6011	278.816	4.86625	6.41603		8.87732	44.7007
21222	Wed Mar 22 12:15:58 2017_x000D_	18.1988	11.712	250.897	4.37897	1	25.1793	12.2946	276.623	4.82798	7.00477		3.21781	0
21223	Wed Mar 22 12:15:58 2017_x000D_	18.2024	11.8192	257.391	4.49232	1	25.1793	12.2946	276.623	4.82798	6.99308		7.09219	0
21224	Wed Mar 22 12:15:58 2017_x000D_	18.1041	12.0342	-88.0841	-1.53736	1	25.1793	12.2946	276.623	4.82798	7.07999		7.26483	0
21225	Wed Mar 22 12:15:58 2017_x000D_	18.2163	12.2488	-85.1474	-1.4861	1	25.1793	12.2946	276.623	4.82798	6.96315		16.3506	40.4875
21226	Wed Mar 22 12:15:58 2017_x000D_	18.1291	12.7868	-81.9067	-1.42954	1	25.4575	10.974	277.045	4.83535	7.54928		10.2572	0
21227	Wed Mar 22 12:15:58 2017_x000D_	18.2449	13.1085	-79.353	-1.38497	1	25.4575	10.974	277.045	4.83535	7.52181		13.3715	0
21228	Wed Mar 22 12:15:58 2017_x000D_	18.3644	13.5379	-82.2319	-1.43522	1	25.4575	10.974	277.045	4.83535	7.54226		25.7874	0
21229	Wed Mar 22 12:15:58 2017_x000D_	18.3931	14.397	-82.2297	-1.43518	1	25.4575	10.974	277.045	4.83535	7.85001		13.3571	0
21230	Wed Mar 22 12:15:58 2017_x000D_	18.5126	14.8259	-85.1492	-1.48613	1	25.4575	10.974	277.045	4.83535	7.94158		26.0315	20.9153
21231	Wed Mar 22 12:15:58 2017_x000D_	18.646	15.6833	-82.2316	-1.43521	1	25.2679	10.3031	245.232	4.28011	8.53206		9.65034	0
21232	Wed Mar 22 12:15:58 2017_x000D_	18.6567	16.0048	-82.5212	-1.44027	1	25.2679	10.3031	245.232	4.28011	8.73025		22.5245	0
21233	Wed Mar 22 12:15:58 2017_x000D_	18.6817	16.7552	-82.2288	-1.43516	1	25.2679	10.3031	245.232	4.28011	9.21996		13.3266	0
21234	Wed Mar 22 12:15:59 2017_x000D_	18.801	17.1831	-85.1513	-1.48617	1	25.2679	10.3031	245.232	4.28011	9.4422		9.64734	37.1749
21235	Wed Mar 22 12:15:59 2017_x000D_	18.8117	17.5045	-84.9878	-1.48332	1	24.4304	9.3898	225.857	3.94195	9.87006		22.4854	0
21236	Wed Mar 22 12:15:59 2017_x000D_	18.8366	18.2536	-85.15	-1.48615	1	24.4304	9.3898	225.857	3.94195	10.4813		13.3002	0
21237	Wed Mar 22 12:15:59 2017_x000D_	18.9555	18.6807	-82.2291	-1.43517	1	24.4304	9.3898	225.857	3.94195	10.784		9.63835	0
21238	Wed Mar 22 12:15:59 2017_x000D_	18.9662	19.0018	-81.9056	-1.42952	1	24.4304	9.3898	225.857	3.94195	11.0566		22.7531	18.5893
21239	Wed Mar 22 12:15:59 2017_x000D_	19.0957	19.7491	-79.3427	-1.38479	1	24.0116	8.93311	225	3.92699	11.8807		9.62635	0
21240	Wed Mar 22 12:15:59 2017_x000D_	19.1064	20.0698	-78.865	-1.37645	1	24.0116	8.93311	225	3.92699	12.1691		23.4541	0
21241	Wed Mar 22 12:15:59 2017_x000D_	19.3406	20.8157	-79.3438	-1.38481	1	24.0116	8.93311	225	3.92699	12.7677		12.817	0
21242	Wed Mar 22 12:15:59 2017_x000D_	19.3547	21.2427	-79.3421	-1.38478	1	24.0116	8.93311	225	3.92699	13.161		19.2195	0
21243	Wed Mar 22 12:15:59 2017_x000D_	19.3759	21.883	-79.3396	-1.38474	1	24.0116	8.93311	225	3.92699	13.7546		7.20347	33.6514
21244	Wed Mar 22 12:15:59 2017_x000D_	19.4877	22.0955	-82.2308	-1.4352	1	22.9055	9.11961	160.102	2.79431	13.4185		13.2516	0
21245	Wed Mar 22 12:15:59 2017_x000D_	19.6063	22.521	-79.3424	-1.38479	1	22.9055	9.11961	160.102	2.79431	13.8015		12.799	0
21246	Wed Mar 22 12:15:59 2017_x000D_	19.6204	22.9474	-79.3407	-1.38476	1	22.9055	9.11961	160.102	2.79431	14.2127		19.5232	0
21247	Wed Mar 22 12:15:59 2017_x000D_	19.7462	23.5859	-82.2321	-1.43522	1	22.9055	9.11961	160.102	2.79431	14.8073		19.5033	56.4768
21248	Wed Mar 22 12:15:59 2017_x000D_	19.8716	24.2238	-79.341	-1.38476	1	21.5311	10.4061	109.836	1.917	13.917		12.781	0
21249	Wed Mar 22 12:15:59 2017_x000D_	19.8857	24.6496	-79.3393	-1.38473	1	21.5311	10.4061	109.836	1.917	14.3382		7.18474	0
21250	Wed Mar 22 12:15:59 2017_x000D_	19.9973	24.8615	-82.234	-1.43525	1	21.5311	10.4061	109.836	1.917	14.5365		25.5437	0
21251	Wed Mar 22 12:15:59 2017_x000D_	20.0252	25.7125	-82.2319	-1.43522	1	21.5311	10.4061	109.836	1.917	15.3803		7.16728	80.5401
21252	Wed Mar 22 12:15:59 2017_x000D_	20.1365	25.9239	-79.3396	-1.38474	1	20.3276	12.8059	100.504	1.75413	13.1194		22.6175	0
21253	Wed Mar 22 12:15:59 2017_x000D_	20.2655	26.6667	-82.5264	-1.44036	1	20.3276	12.8059	100.504	1.75413	13.8609		9.57209	0
21254	Wed Mar 22 12:15:59 2017_x000D_	20.2759	26.9856	-82.2338	-1.43525	1	20.3276	12.8059	100.504	1.75413	14.1798		9.55719	0
21255	Wed Mar 22 12:15:59 2017_x000D_	20.2864	27.304	-82.5248	-1.44033	1	20.3276	12.8059	100.504	1.75413	14.4982		17.2466	0
21256	Wed Mar 22 12:16:00 2017_x000D_	20.5124	27.8326	-82.2368	-1.4353	1	20.3276	12.8059	100.504	1.75413	15.0278		12.7418	71.7592
21257	Wed Mar 22 12:16:00 2017_x000D_	20.5263	28.2571	-82.2357	-1.43528	1	19.3534	14.9905	99.9722	1.74484	13.3183		12.7388	0
21258	Wed Mar 22 12:16:00 2017_x000D_	20.5402	28.6815	-82.2346	-1.43526	1	19.3534	14.9905	99.9722	1.74484	13.7423		6.36646	0
21259	Wed Mar 22 12:16:00 2017_x000D_	20.5472	28.8936	-82.234	-1.43525	1	19.3534	14.9905	99.9722	1.74484	13.9543		13.1687	0
21260	Wed Mar 22 12:16:00 2017_x000D_	20.6652	29.3164	-79.3367	-1.38469	1	19.3534	14.9905	99.9722	1.74484	14.3858		6.36337	75.9002
21261	Wed Mar 22 12:16:00 2017_x000D_	20.6721	29.5284	-79.3358	-1.38467	1	18.5891	17.4023	97.6551	1.7044	12.3037		6.36337	0
21262	Wed Mar 22 12:16:00 2017_x000D_	20.679	29.7404	-79.335	-1.38466	1	18.5891	17.4023	97.6551	1.7044	12.5138		6.36037	0
21263	Wed Mar 22 12:16:00 2017_x000D_	20.6859	29.9523	-79.3342	-1.38464	1	18.5891	17.4023	97.6551	1.7044	12.724		7.1392	0
21264	Wed Mar 22 12:16:00 2017_x000D_	20.7969	30.1628	-76.4864	-1.33494	1	18.5891	17.4023	97.6551	1.7044	12.9501		10.0972	50.7096
21265	Wed Mar 22 12:16:00 2017_x000D_	20.9114	30.4793	-72.9386	-1.27302	1	17.8638	18.9291	97.6551	1.7044	11.9455		6.34473	0
21266	Wed Mar 22 12:16:00 2017_x000D_	20.9176	30.6907	-62.1727	-1.08512	1	17.8638	18.9291	97.6551	1.7044	12.1516		6.25865	0
21267	Wed Mar 22 12:16:00 2017_x000D_	20.709	30.6937	-54.4195	-0.9498	1	17.8638	18.9291	97.6551	1.7044	12.1038		6.34599	0
21268	Wed Mar 22 12:16:00 2017_x000D_	20.7015	30.4823	-37.9325	-0.662047	1	17.8638	18.9291	97.6551	1.7044	11.8966		3.12642	67.8062
21269	Wed Mar 22 12:16:00 2017_x000D_	20.5973	30.484	-31.3616	-0.547363	1	17.3289	21.1251	100.003	1.74538	9.9132		3.13852	0
21270	Wed Mar 22 12:16:00 2017_x000D_	20.4927	30.4859	-16.94	-0.295659	1	17.3289	21.1251	100.003	1.74538	9.881		0.0201246	0
21271	Wed Mar 22 12:16:00 2017_x000D_	20.493	30.4865	-5.33871	-0.0931781	1	17.3289	21.1251	100.003	1.74538	9.88167		0.00848528	0
21272	Wed Mar 22 12:16:00 2017_x000D_	20.4932	30.4867	0.757985	0.0132293	1	17.3289	21.1251	100.003	1.74538	9.88192		6.26141	88.6896
21273	Wed Mar 22 12:16:00 2017_x000D_	20.7019	30.4843	12.8911	0.224992	1	16.5461	23.9759	100.003	1.74538	7.72204		4.51475	0
21274	Wed Mar 22 12:16:00 2017_x000D_	20.81	30.589	22.4898	0.392521	1	16.5461	23.9759	100.003	1.74538	7.86854		4.41868	0
21275	Wed Mar 22 12:16:00 2017_x000D_	20.9109	30.4817	26.5425	0.463253	1	16.5461	23.9759	100.003	1.74538	7.83434		6.97309	0
21276	Wed Mar 22 12:16:00 2017_x000D_	21.1163	30.3729	37.8753	0.661049	1	16.5461	23.9759	100.003	1.74538	7.86183		9.83603	0
21277	Wed Mar 22 12:16:01 2017_x000D_	21.4252	30.263	38.5071	0.672075	1	16.5461	23.9759	100.003	1.74538	7.95822		24.421	61.2568
21278	Wed Mar 22 12:16:01 2017_x000D_	21.9253	29.6207	40.337	0.704013	1	16.0213	25.9492	99.3214	1.73348	6.95249		13.9061	0
21279	Wed Mar 22 12:16:01 2017_x000D_	22.3348	29.4035	40.3379	0.704029	1	16.0213	25.9492	99.3214	1.73348	7.1967		13.2289	0
21280	Wed Mar 22 12:16:01 2017_x000D_	22.6365	29.0819	36.0861	0.629822	1	16.0213	25.9492	99.3214	1.73348	7.31947		22.4287	0
21281	Wed Mar 22 12:16:01 2017_x000D_	23.2471	28.6505	36.0862	0.629824	1	16.0213	25.9492	99.3214	1.73348	7.71422		15.5578	66.2609
21282	Wed Mar 22 12:16:01 2017_x000D_	23.6529	28.3276	33.5185	0.585008	1	15.9251	28.1558	99.3214	1.73348	7.72971		23.6406	0
21283	Wed Mar 22 12:16:01 2017_x000D_	24.3701	28.0011	29.3016	0.511409	1	15.9251	28.1558	99.3214	1.73348	8.44642		11.2011	0
21284	Wed Mar 22 12:16:01 2017_x000D_	24.675	27.7856	27.9319	0.487504	1	15.9251	28.1558	99.3214	1.73348	8.75773		11.2077	0
21285	Wed Mar 22 12:16:01 2017_x000D_	24.9801	27.57	29.3004	0.511388	1	15.9251	28.1558	99.3214	1.73348	9.07393		23.6205	0
21286	Wed Mar 22 12:16:01 2017_x000D_	25.6967	27.2438	25.2557	0.440795	1	15.9251	28.1558	99.3214	1.73348	9.81407		11.2035	50.1461
21287	Wed Mar 22 12:16:01 2017_x000D_	26.0017	27.0283	26.5285	0.46301	1	16.5147	29.7199	35.1649	0.613743	9.86143		9.80274	0
21288	Wed Mar 22 12:16:01 2017_x000D_	26.3096	26.9189	27.9319	0.487504	1	16.5147	29.7199	35.1649	0.613743	10.1875		25.0093	0
21289	Wed Mar 22 12:16:01 2017_x000D_	27.0227	26.4871	29.3012	0.511403	1	16.5147	29.7199	35.1649	0.613743	10.994		6.93285	0
21290	Wed Mar 22 12:16:01 2017_x000D_	27.2269	26.3789	31.9413	0.557481	1	16.5147	29.7199	35.1649	0.613743	11.2211		20.7853	89.0345
21291	Wed Mar 22 12:16:01 2017_x000D_	27.839	26.0543	29.3016	0.511409	1	18.8455	31.5571	16.6005	0.289734	10.5434		6.92879	0
21292	Wed Mar 22 12:16:01 2017_x000D_	28.0431	25.9462	31.9422	0.557497	1	18.8455	31.5571	16.6005	0.289734	10.774		22.3631	0
21293	Wed Mar 22 12:16:01 2017_x000D_	28.6518	25.5159	31.9416	0.557486	1	18.8455	31.5571	16.6005	0.289734	11.5178		11.1819	0
21294	Wed Mar 22 12:16:01 2017_x000D_	28.9562	25.3008	33.5238	0.5851	1	18.8455	31.5571	16.6005	0.289734	11.8898		18.0613	64.4341
21295	Wed Mar 22 12:16:01 2017_x000D_	29.4642	24.9777	34.4483	0.601236	1	20.776	32.4985	8.81582	0.153865	11.4912		11.1777	0
21296	Wed Mar 22 12:16:01 2017_x000D_	29.7685	24.7627	36.0943	0.629964	1	20.776	32.4985	8.81582	0.153865	11.862		9.77428	0
21297	Wed Mar 22 12:16:01 2017_x000D_	30.0755	24.6536	31.9419	0.557492	1	20.776	32.4985	8.81582	0.153865	12.1665		19.8702	0
21298	Wed Mar 22 12:16:02 2017_x000D_	30.5803	24.2248	33.5238	0.585101	1	20.776	32.4985	8.81582	0.153865	12.8288		11.1644	105.155
21299	Wed Mar 22 12:16:02 2017_x000D_	30.8842	24.01	31.9403	0.557463	1	24.2659	32.8252	0	0	11.0231		9.77893	0
21300	Wed Mar 22 12:16:02 2017_x000D_	31.1914	23.901	36.0959	0.629992	1	24.2659	32.8252	0	0	11.2962		24.2296	0
21301	Wed Mar 22 12:16:02 2017_x000D_	31.796	23.3655	33.5232	0.58509	1	24.2659	32.8252	0	0	12.0908		13.8241	0
21302	Wed Mar 22 12:16:02 2017_x000D_	32.2032	23.1498	38.5185	0.672274	1	24.2659	32.8252	0	0	12.5146		22.3156	0
21303	Wed Mar 22 12:16:02 2017_x000D_	32.8106	22.7204	38.5189	0.672281	1	24.2659	32.8252	0	0	13.2332		15.4828	104.991
21304	Wed Mar 22 12:16:02 2017_x000D_	33.2144	22.399	36.0956	0.629988	1	27.764	32.9314	0	0	11.8591		8.78892	0
21305	Wed Mar 22 12:16:02 2017_x000D_	33.4148	22.1853	36.095	0.629977	1	27.764	32.9314	0	0	12.1413		22.2989	0
21306	Wed Mar 22 12:16:02 2017_x000D_	34.0218	21.7563	36.0952	0.629979	1	27.764	32.9314	0	0	12.8079		11.147	0
21307	Wed Mar 22 12:16:02 2017_x000D_	34.3252	21.5418	34.4472	0.601218	1	27.764	32.9314	0	0	13.1443		20.6939	114.978
21308	Wed Mar 22 12:16:02 2017_x000D_	34.9347	21.2188	31.9371	0.557407	1	31.5189	32.1635	349.074	6.09248	11.4653		8.78249	0
21309	Wed Mar 22 12:16:02 2017_x000D_	35.135	21.0053	31.9361	0.55739	1	31.5189	32.1635	349.074	6.09248	11.7295		22.2815	0
21310	Wed Mar 22 12:16:02 2017_x000D_	35.7415	20.5766	31.9354	0.557378	1	31.5189	32.1635	349.074	6.09248	12.3323		9.74565	0
21311	Wed Mar 22 12:16:02 2017_x000D_	36.0477	20.4681	36.0969	0.630009	1	31.5189	32.1635	349.074	6.09248	12.5416		17.9856	94.5637
21312	Wed Mar 22 12:16:02 2017_x000D_	36.5536	20.1464	31.9364	0.557395	1	34.4191	30.9287	315	5.49779	10.9915		13.7798	0
21313	Wed Mar 22 12:16:02 2017_x000D_	36.9595	19.9314	31.9368	0.557403	1	34.4191	30.9287	315	5.49779	11.2869		8.77825	0
21314	Wed Mar 22 12:16:02 2017_x000D_	37.1597	19.718	31.9357	0.557384	1	34.4191	30.9287	315	5.49779	11.5408		11.132	0
21315	Wed Mar 22 12:16:02 2017_x000D_	37.4627	19.5038	33.522	0.585069	1	34.4191	30.9287	315	5.49779	11.8234		17.9723	77.1511
21316	Wed Mar 22 12:16:02 2017_x000D_	37.9682	19.1823	29.2855	0.511128	1	36.6639	29.6739	331.548	5.78661	10.5724		6.88715	0
21317	Wed Mar 22 12:16:02 2017_x000D_	38.1711	19.0749	31.9356	0.557382	1	36.6639	29.6739	331.548	5.78661	10.7056		22.2466	0
21318	Wed Mar 22 12:16:02 2017_x000D_	38.7766	18.6468	31.935	0.557371	1	36.6639	29.6739	331.548	5.78661	11.2277		6.87779	0
21319	Wed Mar 22 12:16:02 2017_x000D_	38.9792	18.5395	29.2844	0.51111	1	36.6639	29.6739	331.548	5.78661	11.3726		13.7623	0
21320	Wed Mar 22 12:16:03 2017_x000D_	39.3846	18.3248	29.2847	0.511114	1	36.6639	29.6739	331.548	5.78661	11.6707		6.87779	77.1484
21321	Wed Mar 22 12:16:03 2017_x000D_	39.5872	18.2175	31.9359	0.557387	1	38.9086	28.4191	338.741	5.91214	10.2241		6.87779	0
21322	Wed Mar 22 12:16:03 2017_x000D_	39.7898	18.1102	29.2848	0.511116	1	38.9086	28.4191	338.741	5.91214	10.3465		13.7529	0
21323	Wed Mar 22 12:16:03 2017_x000D_	40.1949	17.8956	29.285	0.511119	1	38.9086	28.4191	338.741	5.91214	10.6018		4.37859	0
21324	Wed Mar 22 12:16:03 2017_x000D_	40.2947	17.7891	30.4798	0.531972	1	38.9086	28.4191	338.741	5.91214	10.72		13.7436	56.9763
21325	Wed Mar 22 12:16:03 2017_x000D_	40.6995	17.5746	25.2138	0.440064	1	40.4881	27.3645	315	5.49779	9.79218		6.87249	0
21326	Wed Mar 22 12:16:03 2017_x000D_	40.9019	17.4673	22.4036	0.391016	1	40.4881	27.3645	315	5.49779	9.90585		0.015	0
21327	Wed Mar 22 12:16:03 2017_x000D_	40.9014	17.4673	14.9198	0.260399	1	40.4881	27.3645	315	5.49779	9.90583		6.16805	0
21328	Wed Mar 22 12:16:03 2017_x000D_	40.6958	17.4681	-2.57312	-0.0449094	1	40.4881	27.3645	315	5.49779	9.89858		0.0108167	84.888
21329	Wed Mar 22 12:16:03 2017_x000D_	40.6956	17.4678	-8.40014	-0.14661	1	42.7534	25.6689	291.926	5.09507	8.45533		4.48236	0
21330	Wed Mar 22 12:16:03 2017_x000D_	40.5902	17.3619	-22.9549	-0.400639	1	42.7534	25.6689	291.926	5.09507	8.58404		0.015	0
21331	Wed Mar 22 12:16:03 2017_x000D_	40.5906	17.3616	-30.6167	-0.534361	1	42.7534	25.6689	291.926	5.09507	8.58423		3.07815	0
21332	Wed Mar 22 12:16:03 2017_x000D_	40.6932	17.3606	-36.9907	-0.645609	1	42.7534	25.6689	291.926	5.09507	8.55992		6.99129	0
21333	Wed Mar 22 12:16:03 2017_x000D_	40.9016	17.4649	-51.2129	-0.893833	1	42.7534	25.6689	291.926	5.09507	8.4104		4.45902	99.6758
21334	Wed Mar 22 12:16:03 2017_x000D_	41.0068	17.5699	-55.2547	-0.964376	1	44.8416	23.0846	303.11	5.29026	6.71696		10.0713	0
21335	Wed Mar 22 12:16:03 2017_x000D_	41.1176	17.8868	-64.2691	-1.12171	1	44.8416	23.0846	303.11	5.29026	6.39416		8.91803	0
21336	Wed Mar 22 12:16:03 2017_x000D_	41.328	18.0968	-71.6797	-1.25105	1	44.8416	23.0846	303.11	5.29026	6.10111		20.1082	0
21337	Wed Mar 22 12:16:03 2017_x000D_	41.5484	18.7298	-71.6799	-1.25105	1	44.8416	23.0846	303.11	5.29026	5.4598		13.111	62.7279
21338	Wed Mar 22 12:16:03 2017_x000D_	41.6613	19.152	-74.3626	-1.29787	1	46.0158	21.3545	284.692	4.96881	4.87982		9.51888	0
21339	Wed Mar 22 12:16:03 2017_x000D_	41.6691	19.4692	-73.6074	-1.28469	1	46.0158	21.3545	284.692	4.96881	4.73795		10.0313	0
21340	Wed Mar 22 12:16:03 2017_x000D_	41.779	19.785	-71.6766	-1.25099	1	46.0158	21.3545	284.692	4.96881	4.51816		20.074	0
21341	Wed Mar 22 12:16:04 2017_x000D_	41.9991	20.4169	-71.6769	-1.251	1	46.0158	21.3545	284.692	4.96881	4.12468		23.1014	47.9541
21342	Wed Mar 22 12:16:04 2017_x000D_	42.2216	21.1541	-70.798	-1.23566	1	46.9512	20.0583	284.692	4.96881	4.85488		11.3776	0
21343	Wed Mar 22 12:16:04 2017_x000D_	42.4337	21.4685	-71.6793	-1.25104	1	46.9512	20.0583	284.692	4.96881	4.73249		9.49774	0
21344	Wed Mar 22 12:16:04 2017_x000D_	42.4413	21.785	-70.7979	-1.23566	1	46.9512	20.0583	284.692	4.96881	4.82915		23.0548	0
21345	Wed Mar 22 12:16:04 2017_x000D_	42.6634	22.5207	-71.676	-1.25098	1	46.9512	20.0583	284.692	4.96881	4.94456		8.86925	61.1735
21346	Wed Mar 22 12:16:04 2017_x000D_	42.8727	22.7295	-71.6799	-1.25105	1	48.5419	18.7825	315	5.49779	6.90787		23.0416	0
21347	Wed Mar 22 12:16:04 2017_x000D_	43.0946	23.4648	-70.7999	-1.23569	1	48.5419	18.7825	315	5.49779	7.18311		9.46767	0
21348	Wed Mar 22 12:16:04 2017_x000D_	43.1021	23.7803	-71.6766	-1.25099	1	48.5419	18.7825	315	5.49779	7.38711		14.1106	0
21349	Wed Mar 22 12:16:04 2017_x000D_	43.3162	24.1991	-71.6787	-1.25103	1	48.5419	18.7825	315	5.49779	7.52645		19.2243	0
21350	Wed Mar 22 12:16:04 2017_x000D_	43.4334	24.8291	-74.3676	-1.29796	1	48.5419	18.7825	315	5.49779	7.91569		9.98387	75.1459
21351	Wed Mar 22 12:16:04 2017_x000D_	43.5428	25.1434	-70.796	-1.23562	1	50.3718	17.072	315	5.49779	10.5727		22.9723	0
21352	Wed Mar 22 12:16:04 2017_x000D_	43.764	25.8765	-71.6757	-1.25098	1	50.3718	17.072	315	5.49779	11.0083		13.0113	0
21353	Wed Mar 22 12:16:04 2017_x000D_	43.876	26.2955	-74.3686	-1.29798	1	50.3718	17.072	315	5.49779	11.2813		8.83109	0
21354	Wed Mar 22 12:16:04 2017_x000D_	44.0847	26.5031	-74.3727	-1.29805	1	50.3718	17.072	315	5.49779	11.3346		25.4054	77.1953
21355	Wed Mar 22 12:16:04 2017_x000D_	44.2061	27.3412	-71.6745	-1.25096	1	52.6179	15.8165	351.074	6.12739	14.268		7.03189	0
21356	Wed Mar 22 12:16:04 2017_x000D_	44.313	27.5498	-74.3709	-1.29802	1	52.6179	15.8165	351.074	6.12739	14.375		12.9806	0
21357	Wed Mar 22 12:16:04 2017_x000D_	44.4244	27.9679	-71.6748	-1.25096	1	52.6179	15.8165	351.074	6.12739	14.6557		22.9134	0
21358	Wed Mar 22 12:16:04 2017_x000D_	44.6451	28.6991	-70.7921	-1.23556	1	52.6179	15.8165	351.074	6.12739	15.1501		12.9705	60.6492
21359	Wed Mar 22 12:16:04 2017_x000D_	44.7567	29.1168	-73.6144	-1.28481	1	54.6036	15.437	0	0	16.8552		22.8755	0
21360	Wed Mar 22 12:16:04 2017_x000D_	44.977	29.8468	-74.3715	-1.29803	1	54.6036	15.437	0	0	17.3296		9.92978	0
21361	Wed Mar 22 12:16:04 2017_x000D_	45.0858	30.1594	-70.7902	-1.23552	1	54.6036	15.437	0	0	17.531		22.8479	0
21362	Wed Mar 22 12:16:05 2017_x000D_	45.3059	30.8885	-71.6724	-1.25092	1	54.6036	15.437	0	0	18.0332		12.9421	0
21363	Wed Mar 22 12:16:05 2017_x000D_	45.4172	31.3053	-74.3724	-1.29804	1	54.6036	15.437	0	0	18.3356		19.8236	74.438
21364	Wed Mar 22 12:16:05 2017_x000D_	45.6346	31.9293	-74.3736	-1.29806	1	56.9727	16.1746	14.6918	0.256421	19.4104		6.26565	0
21365	Wed Mar 22 12:16:05 2017_x000D_	45.6394	32.1381	-74.3721	-1.29804	1	56.9727	16.1746	14.6918	0.256421	19.5775		13.9792	0
21366	Wed Mar 22 12:16:05 2017_x000D_	45.8519	32.5528	-74.3748	-1.29808	1	56.9727	16.1746	14.6918	0.256421	19.7969		12.5253	0
21367	Wed Mar 22 12:16:05 2017_x000D_	45.8615	32.9702	-74.3718	-1.29803	1	56.9727	16.1746	14.6918	0.256421	20.1383		13.9658	47.7604
21368	Wed Mar 22 12:16:05 2017_x000D_	46.0738	33.3845	-74.3745	-1.29808	1	58.3242	15.3332	315	5.49779	21.8156		19.038	0
21369	Wed Mar 22 12:16:05 2017_x000D_	46.1893	34.0085	-71.6681	-1.25084	1	58.3242	15.3332	315	5.49779	22.2716		6.97959	0
21370	Wed Mar 22 12:16:05 2017_x000D_	46.2955	34.2155	-74.3742	-1.29808	1	58.3242	15.3332	315	5.49779	22.3882		6.97015	0
21371	Wed Mar 22 12:16:05 2017_x000D_	46.4014	34.4223	-71.6702	-1.25088	1	58.3242	15.3332	315	5.49779	22.5066		16.8157	9.39435
21372	Wed Mar 22 12:16:05 2017_x000D_	46.6158	34.9402	-70.7863	-1.23545	1	58.553	15.1194	349.074	6.09248	23.1379		9.36842	0
21373	Wed Mar 22 12:16:05 2017_x000D_	46.6229	35.2524	-71.6687	-1.25085	1	58.553	15.1194	349.074	6.09248	23.4022		6.24759	0
21374	Wed Mar 22 12:16:05 2017_x000D_	46.6276	35.4606	-71.6668	-1.25082	1	58.553	15.1194	349.074	6.09248	23.5792		13.9243	0
21375	Wed Mar 22 12:16:05 2017_x000D_	46.8394	35.8736	-71.669	-1.25086	1	58.553	15.1194	349.074	6.09248	23.8316		3.12983	20.8316
21376	Wed Mar 22 12:16:05 2017_x000D_	46.8418	35.9779	-70.7824	-1.23539	1	58.7394	15.7883	32.1147	0.560507	23.4344		11.1864	0
21377	Wed Mar 22 12:16:05 2017_x000D_	47.0511	36.2865	-71.6711	-1.2509	1	58.7394	15.7883	32.1147	0.560507	23.5965		9.36842	0
21378	Wed Mar 22 12:16:05 2017_x000D_	47.0582	36.5987	-70.7824	-1.23539	1	58.7394	15.7883	32.1147	0.560507	23.8647		23.6934	0
21379	Wed Mar 22 12:16:05 2017_x000D_	47.3774	37.3211	-61.5381	-1.07404	1	58.7394	15.7883	32.1147	0.560507	24.3466		4.35085	0
21380	Wed Mar 22 12:16:05 2017_x000D_	47.4803	37.4233	-52.7167	-0.92008	1	58.7394	15.7883	32.1147	0.560507	24.3894		4.35933	38.2327
21381	Wed Mar 22 12:16:05 2017_x000D_	47.5833	37.5258	-40.5927	-0.708476	1	59.3408	16.9119	51.2308	0.894147	23.7312		3.12963	0
21382	Wed Mar 22 12:16:05 2017_x000D_	47.5854	37.6301	-30.1038	-0.52541	1	59.3408	16.9119	51.2308	0.894147	23.8209		3.03416	0
21383	Wed Mar 22 12:16:05 2017_x000D_	47.4843	37.6329	-4.88511	-0.0852612	1	59.3408	16.9119	51.2308	0.894147	23.8733		6.07858	0
21384	Wed Mar 22 12:16:06 2017_x000D_	47.6869	37.6301	12.6134	0.220145	1	59.3408	16.9119	51.2308	0.894147	23.7709		4.36791	90.4097
21385	Wed Mar 22 12:16:06 2017_x000D_	47.7906	37.7323	21.7678	0.379919	1	58.3306	19.7512	63.7754	1.11309	20.8425		4.34234	0
21386	Wed Mar 22 12:16:06 2017_x000D_	47.8897	37.6268	30.7907	0.537399	1	58.3306	19.7512	63.7754	1.11309	20.7014		6.08507	0
21387	Wed Mar 22 12:16:06 2017_x000D_	48.0925	37.623	46.93	0.819083	1	58.3306	19.7512	63.7754	1.11309	20.5966		4.34057	0
21388	Wed Mar 22 12:16:06 2017_x000D_	48.1913	37.5173	51.0261	0.890574	1	58.3306	19.7512	63.7754	1.11309	20.4558		21.671	95.0494
21389	Wed Mar 22 12:16:06 2017_x000D_	48.6846	36.9896	46.93	0.819083	1	57.5285	22.8163	99.3214	1.73348	16.7062		13.0005	0
21390	Wed Mar 22 12:16:06 2017_x000D_	48.9805	36.673	42.8168	0.747295	1	57.5285	22.8163	99.3214	1.73348	16.2812		12.9985	0
21391	Wed Mar 22 12:16:06 2017_x000D_	49.2763	36.3564	38.7281	0.675934	1	57.5285	22.8163	99.3214	1.73348	15.8566		23.8596	0
21392	Wed Mar 22 12:16:06 2017_x000D_	49.87	35.8272	28.241	0.492898	1	57.5285	22.8163	99.3214	1.73348	15.0976		9.57641	0
21393	Wed Mar 22 12:16:06 2017_x000D_	50.1701	35.7184	24.4231	0.426264	1	57.5285	22.8163	99.3214	1.73348	14.853		23.0937	93.7505
21394	Wed Mar 22 12:16:06 2017_x000D_	50.8688	35.3953	15.3845	0.26851	1	56.9447	25.8863	96.726	1.68819	11.2844		12.0886	0
21395	Wed Mar 22 12:16:06 2017_x000D_	51.2717	35.3887	9.7139	0.16954	1	56.9447	25.8863	96.726	1.68819	11.067		12.4681	0
21396	Wed Mar 22 12:16:06 2017_x000D_	51.6724	35.2784	6.80391	0.118751	1	56.9447	25.8863	96.726	1.68819	10.7707		24.3414	0
21397	Wed Mar 22 12:16:06 2017_x000D_	52.4753	35.1614	-2.04211	-0.0356416	1	56.9447	25.8863	96.726	1.68819	10.2958		12.0735	59.9767
21398	Wed Mar 22 12:16:06 2017_x000D_	52.8777	35.155	-2.04277	-0.035653	1	56.6319	27.8609	96.623	1.68639	8.20353		12.0646	0
21399	Wed Mar 22 12:16:06 2017_x000D_	53.2798	35.1484	-7.88494	-0.137618	1	56.6319	27.8609	96.623	1.68639	8.02149		24.9331	0
21400	Wed Mar 22 12:16:06 2017_x000D_	54.0878	35.343	-7.88222	-0.137571	1	56.6319	27.8609	96.623	1.68639	7.9028		12.0525	0
21401	Wed Mar 22 12:16:06 2017_x000D_	54.4895	35.3366	-7.88424	-0.137606	1	56.6319	27.8609	96.623	1.68639	7.77663		24.8996	13.2182
21402	Wed Mar 22 12:16:06 2017_x000D_	55.2964	35.531	-7.88154	-0.137559	1	56.6108	28.301	99.9722	1.74484	7.34851		12.0375	0
21403	Wed Mar 22 12:16:06 2017_x000D_	55.6976	35.5246	-7.88355	-0.137594	1	56.6108	28.301	99.9722	1.74484	7.28109		24.267	0
21404	Wed Mar 22 12:16:06 2017_x000D_	56.5014	35.6153	-4.97417	-0.0868157	1	56.6108	28.301	99.9722	1.74484	7.31512		6.01277	0
21405	Wed Mar 22 12:16:07 2017_x000D_	56.7018	35.6121	-4.97481	-0.0868269	1	56.6108	28.301	99.9722	1.74484	7.31167		18.2991	9.37739
21406	Wed Mar 22 12:16:07 2017_x000D_	57.3045	35.706	-2.03055	-0.0354398	1	56.3824	28.5144	100.133	1.74765	7.25047		12.0106	0
21407	Wed Mar 22 12:16:07 2017_x000D_	57.7048	35.6995	-2.0312	-0.0354511	1	56.3824	28.5144	100.133	1.74765	7.30578		8.9982	0
21408	Wed Mar 22 12:16:07 2017_x000D_	58.0047	35.6946	-1.89091	-0.0330026	1	56.3824	28.5144	100.133	1.74765	7.36119		9.00715	0
21409	Wed Mar 22 12:16:07 2017_x000D_	58.3049	35.6898	-2.03212	-0.0354671	1	56.3824	28.5144	100.133	1.74765	7.42848		17.9964	0
21410	Wed Mar 22 12:16:07 2017_x000D_	58.9047	35.6801	-2.03309	-0.035484	1	56.3824	28.5144	100.133	1.74765	7.59666		8.9862	6.61065
21411	Wed Mar 22 12:16:07 2017_x000D_	59.2042	35.6752	-1.89281	-0.0330357	1	56.3718	28.7345	100.133	1.74765	7.49639		20.9787	0
21412	Wed Mar 22 12:16:07 2017_x000D_	59.9034	35.6639	-2.0347	-0.0355123	1	56.3718	28.7345	100.133	1.74765	7.77745		9.50499	0
21413	Wed Mar 22 12:16:07 2017_x000D_	60.2045	35.7625	0.931914	0.016265	1	56.3718	28.7345	100.133	1.74765	8.00515		17.9515	0
21414	Wed Mar 22 12:16:07 2017_x000D_	60.8028	35.7525	-4.70206	-0.0820664	1	56.3718	28.7345	100.133	1.74765	8.29976		9.50691	87.108
21415	Wed Mar 22 12:16:07 2017_x000D_	61.104	35.851	-2.03019	-0.0354336	1	55.7993	31.5811	93.6145	1.63388	6.80969		8.96516	0
21416	Wed Mar 22 12:16:07 2017_x000D_	61.4028	35.8462	-1.88973	-0.032982	1	55.7993	31.5811	93.6145	1.63388	7.04204		20.9308	0
21417	Wed Mar 22 12:16:07 2017_x000D_	62.1004	35.8348	-2.03186	-0.0354627	1	55.7993	31.5811	93.6145	1.63388	7.60249		8.95621	0
21418	Wed Mar 22 12:16:07 2017_x000D_	62.3989	35.8299	-1.89127	-0.0330088	1	55.7993	31.5811	93.6145	1.63388	7.84901		21.1318	59.6826
21419	Wed Mar 22 12:16:07 2017_x000D_	63.0973	35.9216	-4.98277	-0.0869658	1	55.9225	33.5667	81.1842	1.41693	7.55138		8.94721	0
21420	Wed Mar 22 12:16:07 2017_x000D_	63.3955	35.9167	-4.70358	-0.0820929	1	55.9225	33.5667	81.1842	1.41693	7.83379		15.2348	0
21421	Wed Mar 22 12:16:07 2017_x000D_	63.8944	36.0115	-7.90481	-0.137965	1	55.9225	33.5667	81.1842	1.41693	8.33836		8.93521	0
21422	Wed Mar 22 12:16:07 2017_x000D_	64.1922	36.0066	-7.49121	-0.130746	1	55.9225	33.5667	81.1842	1.41693	8.62213		8.95016	0
21423	Wed Mar 22 12:16:07 2017_x000D_	64.4905	36.0018	-7.90781	-0.138017	1	55.9225	33.5667	81.1842	1.41693	8.90732		11.9176	74.8772
21424	Wed Mar 22 12:16:07 2017_x000D_	64.8877	35.9952	-7.90986	-0.138053	1	56.4602	36.004	87.69	1.53048	8.4275		6.71492	0
21425	Wed Mar 22 12:16:07 2017_x000D_	65.088	36.0951	-4.98279	-0.0869661	1	56.4602	36.004	87.69	1.53048	8.62828		6.70418	0
21426	Wed Mar 22 12:16:07 2017_x000D_	65.288	36.1948	-7.90515	-0.137971	1	56.4602	36.004	87.69	1.53048	8.82986		11.9056	0
21427	Wed Mar 22 12:16:08 2017_x000D_	65.6848	36.1882	-7.90719	-0.138006	1	56.4602	36.004	87.69	1.53048	9.22644		11.8997	41.4713
21428	Wed Mar 22 12:16:08 2017_x000D_	66.0814	36.1814	-13.6128	-0.237587	1	56.8325	37.3353	87.3299	1.52419	9.3206		9.43294	0
21429	Wed Mar 22 12:16:08 2017_x000D_	66.3803	36.279	-22.6862	-0.395948	1	56.8325	37.3353	87.3299	1.52419	9.60605		2.9766	0
21430	Wed Mar 22 12:16:08 2017_x000D_	66.4795	36.277	-29.0615	-0.507219	1	56.8325	37.3353	87.3299	1.52419	9.70488		4.29372	0
21431	Wed Mar 22 12:16:08 2017_x000D_	66.3792	36.1749	-45.1874	-0.788669	1	56.8325	37.3353	87.3299	1.52419	9.61696		4.29994	84.7178
21432	Wed Mar 22 12:16:08 2017_x000D_	66.4773	36.0704	-53.2857	-0.930012	1	59.153	38.9446	48.0763	0.83909	7.86806		0.0108167	0
21433	Wed Mar 22 12:16:08 2017_x000D_	66.4776	36.0702	-60.987	-1.06442	1	59.153	38.9446	48.0763	0.83909	7.86841		2.95544	0
21434	Wed Mar 22 12:16:08 2017_x000D_	66.3791	36.0719	-75.6052	-1.31956	1	59.153	38.9446	48.0763	0.83909	7.77618		2.98525	0
21435	Wed Mar 22 12:16:08 2017_x000D_	66.4786	36.0706	-83.6448	-1.45988	1	59.153	38.9446	48.0763	0.83909	7.8692		0.00848528	43.5696
21436	Wed Mar 22 12:16:08 2017_x000D_	66.4788	36.0708	-89.1441	-1.55586	1	60.4267	39.6424	22.3132	0.389438	7.02739		3.06625	0
21437	Wed Mar 22 12:16:08 2017_x000D_	66.4775	35.9686	253.955	4.43235	1	60.4267	39.6424	22.3132	0.389438	7.07877		0.006	0
21438	Wed Mar 22 12:16:08 2017_x000D_	66.4775	35.9688	248.805	4.34247	1	60.4267	39.6424	22.3132	0.389438	7.07867		6.87507	0
21439	Wed Mar 22 12:16:08 2017_x000D_	66.3813	36.1768	238.963	4.17069	1	60.4267	39.6424	22.3132	0.389438	6.88968		3.09928	0
21440	Wed Mar 22 12:16:08 2017_x000D_	66.3827	36.2801	232.859	4.06416	1	60.4267	39.6424	22.3132	0.389438	6.83952		19.5121	81.3406
21441	Wed Mar 22 12:16:08 2017_x000D_	65.9939	36.8015	231.055	4.03267	1	62.7556	41.0308	21.3199	0.372102	5.32668		11.0165	0
21442	Wed Mar 22 12:16:08 2017_x000D_	65.8004	37.1136	232.859	4.06416	1	62.7556	41.0308	21.3199	0.372102	4.96138		12.8692	0
21443	Wed Mar 22 12:16:08 2017_x000D_	65.5077	37.4272	236.688	4.13098	1	62.7556	41.0308	21.3199	0.372102	4.53431		23.7808	0
21444	Wed Mar 22 12:16:08 2017_x000D_	65.0214	38.0532	238.964	4.1707	1	62.7556	41.0308	21.3199	0.372102	3.74165		9.7265	266.85
21445	Wed Mar 22 12:16:08 2017_x000D_	64.9271	38.3634	242.74	4.23661	2	69.3623	35.0749	112.685	1.96672	5.52134		19.5007	0
21446	Wed Mar 22 12:16:08 2017_x000D_	64.5384	38.8844	248.812	4.34259	2	69.3623	35.0749	112.685	1.96672	6.14673		12.7019	0
21447	Wed Mar 22 12:16:08 2017_x000D_	64.4456	39.2975	251.348	4.38686	2	69.3623	35.0749	112.685	1.96672	6.48107		8.58171	0
21448	Wed Mar 22 12:16:09 2017_x000D_	64.2505	39.5067	251.35	4.38688	2	69.3623	35.0749	112.685	1.96672	6.76545		12.3375	59.3012
21449	Wed Mar 22 12:16:09 2017_x000D_	64.257	39.9179	251.348	4.38685	2	68.4062	36.805	119.847	2.09172	5.1871		20.5647	0
21450	Wed Mar 22 12:16:09 2017_x000D_	63.9691	40.54	253.97	4.4326	2	68.4062	36.805	119.847	2.09172	5.79983		12.3286	0
21451	Wed Mar 22 12:16:09 2017_x000D_	63.9757	40.9509	253.968	4.43258	2	68.4062	36.805	119.847	2.09172	6.06777		20.5552	0
21452	Wed Mar 22 12:16:09 2017_x000D_	63.6879	41.5727	256.667	4.47968	2	68.4062	36.805	119.847	2.09172	6.70771		12.6882	206.952
21453	Wed Mar 22 12:16:09 2017_x000D_	63.5954	41.9854	253.969	4.4326	1	70.2552	43.451	0	0	6.81916		19.432	0
21454	Wed Mar 22 12:16:09 2017_x000D_	63.4069	42.6051	253.969	4.4326	1	70.2552	43.451	0	0	6.90034		9.23222	0
21455	Wed Mar 22 12:16:09 2017_x000D_	63.4119	42.9128	254.77	4.44657	1	70.2552	43.451	0	0	6.86443		23.3549	0
21456	Wed Mar 22 12:16:09 2017_x000D_	63.126	43.6369	256.668	4.47969	1	70.2552	43.451	0	0	7.13162		9.70754	0
21457	Wed Mar 22 12:16:09 2017_x000D_	63.0319	43.9465	254.771	4.44659	1	70.2552	43.451	0	0	7.24028		25.3412	66.7556
21458	Wed Mar 22 12:16:09 2017_x000D_	62.8469	44.7707	254.771	4.44659	1	72.4488	43.0774	349.074	6.09248	9.75006		0	0
21459	Wed Mar 22 12:16:09 2017_x000D_	62.8469	44.7707	254.771	4.44659	1	72.4488	43.0774	349.074	6.09248	9.75006		22.3564	0
21460	Wed Mar 22 12:16:09 2017_x000D_	62.6604	45.4922	253.968	4.43258	1	72.4488	43.0774	349.074	6.09248	10.0819		19.4007	0
21461	Wed Mar 22 12:16:09 2017_x000D_	62.4722	46.1109	253.968	4.43258	1	72.4488	43.0774	349.074	6.09248	10.4276		12.6553	41.5089
21462	Wed Mar 22 12:16:09 2017_x000D_	62.3798	46.5225	256.668	4.47971	1	73.7735	42.6779	352.75	6.15664	12.0249		19.3904	0
21463	Wed Mar 22 12:16:09 2017_x000D_	62.1918	47.1409	256.669	4.47972	1	73.7735	42.6779	352.75	6.15664	12.4119		12.6547	0
21464	Wed Mar 22 12:16:09 2017_x000D_	62.0995	47.5525	253.968	4.43258	1	73.7735	42.6779	352.75	6.15664	12.6508		12.643	0
21465	Wed Mar 22 12:16:09 2017_x000D_	62.0072	47.9637	256.669	4.47972	1	73.7735	42.6779	352.75	6.15664	12.8991		21.6979	44.1543
21466	Wed Mar 22 12:16:09 2017_x000D_	61.9201	48.6817	254.769	4.44655	1	75.109	42.0593	333.128	5.81418	14.7582		10.9898	0
21467	Wed Mar 22 12:16:09 2017_x000D_	61.727	48.993	253.967	4.43257	1	75.109	42.0593	333.128	5.81418	15.0716		12.6371	0
21468	Wed Mar 22 12:16:09 2017_x000D_	61.6347	49.404	256.669	4.47972	1	75.109	42.0593	333.128	5.81418	15.3461		25.2752	0
21469	Wed Mar 22 12:16:10 2017_x000D_	61.4504	50.2261	251.341	4.38673	1	75.109	42.0593	333.128	5.81418	15.914		9.67135	0
21470	Wed Mar 22 12:16:10 2017_x000D_	61.3565	50.5345	254.77	4.44657	1	75.109	42.0593	333.128	5.81418	16.1543		22.2946	70.3712
21471	Wed Mar 22 12:16:10 2017_x000D_	61.1705	51.254	253.966	4.43255	1	76.7165	40.351	280.003	4.88698	18.9882		13.6533	0
21472	Wed Mar 22 12:16:10 2017_x000D_	60.9793	51.667	253.967	4.43256	1	76.7165	40.351	280.003	4.88698	19.3833		25.2423	0
21473	Wed Mar 22 12:16:10 2017_x000D_	60.7951	52.488	253.966	4.43255	1	76.7165	40.351	280.003	4.88698	20.0199		6.11795	0
21474	Wed Mar 22 12:16:10 2017_x000D_	60.7987	52.6919	253.966	4.43254	1	76.7165	40.351	280.003	4.88698	20.1414		13.6466	53.2259
21475	Wed Mar 22 12:16:10 2017_x000D_	60.6076	53.1047	253.967	4.43255	1	77.0214	38.6032	246.853	4.30839	21.9022		9.66187	0
21476	Wed Mar 22 12:16:10 2017_x000D_	60.5138	53.4128	257.359	4.49176	1	77.0214	38.6032	246.853	4.30839	22.1771		18.6099	0
21477	Wed Mar 22 12:16:10 2017_x000D_	60.4254	54.0268	254.769	4.44656	1	77.0214	38.6032	246.853	4.30839	22.6564		10.9764	0
21478	Wed Mar 22 12:16:10 2017_x000D_	60.2325	54.3377	253.967	4.43256	1	77.0214	38.6032	246.853	4.30839	23.0096		19.3249	50.6367
21479	Wed Mar 22 12:16:10 2017_x000D_	60.0451	54.954	253.967	4.43256	1	75.7731	37.4671	223.711	3.90449	23.5194		6.10895	0
21480	Wed Mar 22 12:16:10 2017_x000D_	60.0487	55.1576	253.966	4.43255	1	75.7731	37.4671	223.711	3.90449	23.6688		16.4343	0
21481	Wed Mar 22 12:16:10 2017_x000D_	59.8595	55.6717	254.771	4.44659	1	75.7731	37.4671	223.711	3.90449	24.1795		6.10596	0
21482	Wed Mar 22 12:16:10 2017_x000D_	59.8631	55.8752	254.77	4.44658	1	75.7731	37.4671	223.711	3.90449	24.3308		12.5935	71.7206
21483	Wed Mar 22 12:16:10 2017_x000D_	59.7712	56.2848	257.361	4.49179	1	73.3835	37.395	169.074	2.95089	23.2835		3.05448	0
21484	Wed Mar 22 12:16:10 2017_x000D_	59.773	56.3866	256.672	4.47977	1	73.3835	37.395	169.074	2.95089	23.3651		6.70704	0
21485	Wed Mar 22 12:16:10 2017_x000D_	59.5767	56.4936	257.363	4.49182	1	73.3835	37.395	169.074	2.95089	23.5666		18.3029	0
21486	Wed Mar 22 12:16:10 2017_x000D_	59.5875	57.1036	262.715	4.58525	1	73.3835	37.395	169.074	2.95089	24.0574		6.8118	0
21487	Wed Mar 22 12:16:10 2017_x000D_	59.492	57.3096	265.46	4.63315	1	73.3835	37.395	169.074	2.95089	24.281		6.0939	74.7841
21488	Wed Mar 22 12:16:10 2017_x000D_	59.4955	57.5127	-88.98	-1.55299	1	70.9606	37.9812	165.308	2.88517	22.6479		15.2392	0
21489	Wed Mar 22 12:16:10 2017_x000D_	59.5041	58.0206	-77.3613	-1.35021	1	70.9606	37.9812	165.308	2.88517	23.0831		2.95937	0
21490	Wed Mar 22 12:16:10 2017_x000D_	59.6027	58.0176	-69.1648	-1.20715	1	70.9606	37.9812	165.308	2.88517	23.0317		12.5119	0
21491	Wed Mar 22 12:16:11 2017_x000D_	59.7082	58.4211	-54.264	-0.947085	1	70.9606	37.9812	165.308	2.88517	23.3325		6.75674	54.0692
21492	Wed Mar 22 12:16:11 2017_x000D_	59.8106	58.6217	-48.5447	-0.847265	1	69.2002	38.3676	172.345	3.00799	22.3247		6.7581	0
21493	Wed Mar 22 12:16:11 2017_x000D_	59.9131	58.8223	-42.2772	-0.737876	1	69.2002	38.3676	172.345	3.00799	22.4643		15.0065	0
21494	Wed Mar 22 12:16:11 2017_x000D_	60.2165	59.22	-32.133	-0.560827	1	69.2002	38.3676	172.345	3.00799	22.7053		5.92713	0
21495	Wed Mar 22 12:16:11 2017_x000D_	60.414	59.2147	-24.4044	-0.425937	1	69.2002	38.3676	172.345	3.00799	22.623		13.2852	71.4158
21496	Wed Mar 22 12:16:11 2017_x000D_	60.8131	59.4066	-19.1476	-0.334188	1	67.1791	39.6254	150.462	2.62605	20.7803		8.89249	0
21497	Wed Mar 22 12:16:11 2017_x000D_	61.1094	59.3983	-12.7882	-0.223197	1	67.1791	39.6254	150.462	2.62605	20.6835		18.7371	0
21498	Wed Mar 22 12:16:11 2017_x000D_	61.7056	59.5844	-7.12113	-0.124287	1	67.1791	39.6254	150.462	2.62605	20.6959		8.88066	0
21499	Wed Mar 22 12:16:11 2017_x000D_	62.0015	59.5759	-6.71033	-0.117117	1	67.1791	39.6254	150.462	2.62605	20.6114		27.2641	113.638
21500	Wed Mar 22 12:16:11 2017_x000D_	62.8929	59.7529	-7.12044	-0.124275	1	64.0283	41.728	147.308	2.57102	18.0606		11.8339	0
21501	Wed Mar 22 12:16:11 2017_x000D_	63.2872	59.7416	-7.12248	-0.124311	1	64.0283	41.728	147.308	2.57102	18.0288		12.1722	0
21502	Wed Mar 22 12:16:11 2017_x000D_	63.6829	59.8313	-9.98427	-0.174258	1	64.0283	41.728	147.308	2.57102	18.1066		12.1663	0
21503	Wed Mar 22 12:16:11 2017_x000D_	64.0784	59.921	-12.7934	-0.223286	1	64.0283	41.728	147.308	2.57102	18.1931		24.3216	0
21504	Wed Mar 22 12:16:11 2017_x000D_	64.869	60.1005	-12.7934	-0.223287	1	64.0283	41.728	147.308	2.57102	18.3917		12.1481	108.629
21505	Wed Mar 22 12:16:11 2017_x000D_	65.2639	60.1901	-15.5396	-0.271217	1	61.7155	44.5141	96.726	1.68819	16.0726		18.6328	0
21506	Wed Mar 22 12:16:11 2017_x000D_	65.8568	60.3751	-15.5389	-0.271205	1	61.7155	44.5141	96.726	1.68819	16.3927		12.1322	0
21507	Wed Mar 22 12:16:11 2017_x000D_	66.2512	60.4645	-18.2121	-0.317861	1	61.7155	44.5141	96.726	1.68819	16.5828		21.4165	0
21508	Wed Mar 22 12:16:11 2017_x000D_	66.9416	60.6461	-24.4561	-0.426839	1	61.7155	44.5141	96.726	1.68819	16.9574		8.39008	96.2592
21509	Wed Mar 22 12:16:11 2017_x000D_	67.1409	60.8423	-24.4525	-0.426777	1	60.6973	47.5569	104.692	1.82722	14.7656		12.1182	0
21510	Wed Mar 22 12:16:11 2017_x000D_	67.5348	60.9318	-21.8663	-0.381638	1	60.6973	47.5569	104.692	1.82722	15.0213		19.727	0
21511	Wed Mar 22 12:16:11 2017_x000D_	68.1273	61.217	-24.4551	-0.426822	1	60.6973	47.5569	104.692	1.82722	15.55		12.1029	0
21512	Wed Mar 22 12:16:12 2017_x000D_	68.5207	61.3064	-21.867	-0.381651	1	60.6973	47.5569	104.692	1.82722	15.8194		23.6932	72.3756
21513	Wed Mar 22 12:16:12 2017_x000D_	69.2115	61.6892	-20.7976	-0.362987	1	60.5807	49.9666	82.0799	1.43256	14.5571		9.27987	0
21514	Wed Mar 22 12:16:12 2017_x000D_	69.5068	61.7813	-19.1696	-0.334573	1	60.5807	49.9666	82.0799	1.43256	14.8075		9.25428	0
21515	Wed Mar 22 12:16:12 2017_x000D_	69.8013	61.8731	-20.799	-0.363012	1	60.5807	49.9666	82.0799	1.43256	15.0594		19.6733	0
21516	Wed Mar 22 12:16:12 2017_x000D_	70.3921	62.1577	-18.2007	-0.317662	1	60.5807	49.9666	82.0799	1.43256	15.6488		12.0573	0
21517	Wed Mar 22 12:16:12 2017_x000D_	70.7841	62.2464	-20.7991	-0.363012	1	60.5807	49.9666	82.0799	1.43256	15.9657		19.6477	46.0408
21518	Wed Mar 22 12:16:12 2017_x000D_	71.3741	62.5307	-18.199	-0.317633	1	60.5065	51.4995	82.0799	1.43256	15.4852		8.79405	0
21519	Wed Mar 22 12:16:12 2017_x000D_	71.6671	62.5218	-19.17	-0.33458	1	60.5065	51.4995	82.0799	1.43256	15.686		10.5651	0
21520	Wed Mar 22 12:16:12 2017_x000D_	71.9622	62.714	-18.1993	-0.317638	1	60.5065	51.4995	82.0799	1.43256	16.0312		18.4649	0
21521	Wed Mar 22 12:16:12 2017_x000D_	72.5498	62.8972	-18.1997	-0.317644	1	60.5065	51.4995	82.0799	1.43256	16.5816		13.0636	119.549
21522	Wed Mar 22 12:16:12 2017_x000D_	72.9421	63.0862	-18.1976	-0.317608	1	60.9675	55.4577	67.8012	1.18335	14.1981		18.4393	0
21523	Wed Mar 22 12:16:12 2017_x000D_	73.5289	63.2691	-18.1979	-0.317614	1	60.9675	55.4577	67.8012	1.18335	14.7921		9.21831	0
21524	Wed Mar 22 12:16:12 2017_x000D_	73.8223	63.3604	-21.8696	-0.381696	1	60.9675	55.4577	67.8012	1.18335	15.0897		18.4203	0
21525	Wed Mar 22 12:16:12 2017_x000D_	74.4085	63.5431	-21.8714	-0.381727	1	60.9675	55.4577	67.8012	1.18335	15.6855		9.19916	99.2116
21526	Wed Mar 22 12:16:12 2017_x000D_	74.7012	63.6345	-18.1986	-0.317625	1	62.1217	58.5568	65.379	1.14108	13.5656		8.30509	0
21527	Wed Mar 22 12:16:12 2017_x000D_	74.898	63.8292	-18.1941	-0.317548	1	62.1217	58.5568	65.379	1.14108	13.8214		8.75826	0
21528	Wed Mar 22 12:16:12 2017_x000D_	75.1898	63.8201	-19.1675	-0.334535	1	62.1217	58.5568	65.379	1.14108	14.0882		21.1524	0
21529	Wed Mar 22 12:16:12 2017_x000D_	75.8717	63.9994	-18.1994	-0.317639	1	62.1217	58.5568	65.379	1.14108	14.788		8.29236	0
21530	Wed Mar 22 12:16:12 2017_x000D_	76.0682	64.1938	-18.1949	-0.31756	1	62.1217	58.5568	65.379	1.14108	15.0426		18.3606	84.6188
21531	Wed Mar 22 12:16:12 2017_x000D_	76.6525	64.3759	-18.1953	-0.317567	1	63.5239	61.0042	79.0736	1.38009	13.5546		9.17948	0
21532	Wed Mar 22 12:16:12 2017_x000D_	76.9447	64.4667	-21.8746	-0.381783	1	63.5239	61.0042	79.0736	1.38009	13.8603		18.3416	0
21533	Wed Mar 22 12:16:13 2017_x000D_	77.5284	64.6486	-21.8764	-0.381815	1	63.5239	61.0042	79.0736	1.38009	14.4709		11.9483	0
21534	Wed Mar 22 12:16:13 2017_x000D_	77.9169	64.7363	-24.4868	-0.427375	1	63.5239	61.0042	79.0736	1.38009	14.869		14.5506	101.685
21535	Wed Mar 22 12:16:13 2017_x000D_	78.3076	65.0237	-34.6992	-0.605615	1	64.893	64.1049	61.5484	1.07422	13.446		2.90579	0
21536	Wed Mar 22 12:16:13 2017_x000D_	78.4044	65.0203	-40.8399	-0.712791	1	64.893	64.1049	61.5484	1.07422	13.5424		4.23691	0
21537	Wed Mar 22 12:16:13 2017_x000D_	78.5006	64.9169	-52.4675	-0.91573	1	64.893	64.1049	61.5484	1.07422	13.6318		0.0271662	0
21538	Wed Mar 22 12:16:13 2017_x000D_	78.5015	64.917	-69.6457	-1.21555	1	64.893	64.1049	61.5484	1.07422	13.6327		0.0108167	81.2902
21539	Wed Mar 22 12:16:13 2017_x000D_	78.5018	64.9172	-75.0446	-1.30977	1	66.0764	66.5425	60.9526	1.06382	12.5312		2.99104	0
21540	Wed Mar 22 12:16:13 2017_x000D_	78.5013	64.8175	267.828	4.67447	1	66.0764	66.5425	60.9526	1.06382	12.5441		2.91113	0
21541	Wed Mar 22 12:16:13 2017_x000D_	78.5983	64.8148	259.685	4.53236	1	66.0764	66.5425	60.9526	1.06382	12.6405		3.02115	0
21542	Wed Mar 22 12:16:13 2017_x000D_	78.5993	64.9155	243.857	4.25611	1	66.0764	66.5425	60.9526	1.06382	12.6281		0.0134164	72.5316
21543	Wed Mar 22 12:16:13 2017_x000D_	78.5991	64.9159	236.648	4.13029	1	67.053	68.7542	65.232	1.13851	12.1674		0.0108167	0
21544	Wed Mar 22 12:16:13 2017_x000D_	78.5989	64.9162	229.056	3.99778	1	67.053	68.7542	65.232	1.13851	12.1671		3.0061	0
21545	Wed Mar 22 12:16:13 2017_x000D_	78.5997	65.0164	223.388	3.89885	1	67.053	68.7542	65.232	1.13851	12.1366		6.60895	0
21546	Wed Mar 22 12:16:13 2017_x000D_	78.4068	65.1228	213.742	3.7305	1	67.053	68.7542	65.232	1.13851	11.9204		4.22843	0
21547	Wed Mar 22 12:16:13 2017_x000D_	78.3108	65.226	210.081	3.6666	1	67.053	68.7542	65.232	1.13851	11.7977		23.8353	52.2266
21548	Wed Mar 22 12:16:13 2017_x000D_	77.6375	65.6478	211.375	3.6892	1	67.8446	70.3047	65.232	1.13851	10.8438		13.1952	0
21549	Wed Mar 22 12:16:13 2017_x000D_	77.2524	65.8603	215.986	3.76967	1	67.8446	70.3047	65.232	1.13851	10.4048		27.9469	0
21550	Wed Mar 22 12:16:13 2017_x000D_	76.483	66.3855	221.326	3.86287	1	67.8446	70.3047	65.232	1.13851	9.48589		12.6688	0
21551	Wed Mar 22 12:16:13 2017_x000D_	76.1957	66.695	225.189	3.93029	1	67.8446	70.3047	65.232	1.13851	9.09785		8.44445	23.3237
21552	Wed Mar 22 12:16:13 2017_x000D_	76.0042	66.9013	228.929	3.99557	1	68.2457	70.9707	73.075	1.2754	8.76096		21.1153	0
21553	Wed Mar 22 12:16:13 2017_x000D_	75.5253	67.4171	236.65	4.13032	1	68.2457	70.9707	73.075	1.2754	8.10066		10.8212	0
21554	Wed Mar 22 12:16:13 2017_x000D_	75.3348	67.7234	238.131	4.15616	1	68.2457	70.9707	73.075	1.2754	7.79745		21.6434	0
21555	Wed Mar 22 12:16:14 2017_x000D_	74.9539	68.3361	242.616	4.23444	1	68.2457	70.9707	73.075	1.2754	7.20701		13.447	28.9831
21556	Wed Mar 22 12:16:14 2017_x000D_	74.7646	68.7424	242.616	4.23444	1	68.6359	71.8545	70.1638	1.22459	6.87358		9.50919	0
21557	Wed Mar 22 12:16:14 2017_x000D_	74.6712	69.0453	246.197	4.29695	1	68.6359	71.8545	70.1638	1.22459	6.65706		24.2275	0
21558	Wed Mar 22 12:16:14 2017_x000D_	74.2914	69.758	245.021	4.27641	1	68.6359	71.8545	70.1638	1.22459	6.03158		8.45293	0
21559	Wed Mar 22 12:16:14 2017_x000D_	74.0997	69.9645	245.021	4.27642	1	68.6359	71.8545	70.1638	1.22459	5.78145		24.7924	23.3129
21560	Wed Mar 22 12:16:14 2017_x000D_	73.9154	70.7701	245.02	4.2764	1	69.0368	72.5202	82.3448	1.43719	5.18301		10.8145	0
21561	Wed Mar 22 12:16:14 2017_x000D_	73.725	71.0762	246.197	4.29695	1	69.0368	72.5202	82.3448	1.43719	4.90554		10.8196	0
21562	Wed Mar 22 12:16:14 2017_x000D_	73.5346	71.3825	245.02	4.27641	1	69.0368	72.5202	82.3448	1.43719	4.63946		20.1579	0
21563	Wed Mar 22 12:16:14 2017_x000D_	73.2509	71.9916	242.615	4.23443	1	69.0368	72.5202	82.3448	1.43719	4.24712		9.49971	0
21564	Wed Mar 22 12:16:14 2017_x000D_	73.1576	72.2942	246.197	4.29696	1	69.0368	72.5202	82.3448	1.43719	4.12699		24.2074	29.3559
21565	Wed Mar 22 12:16:14 2017_x000D_	72.7781	73.0063	245.021	4.27641	1	68.149	72.9317	110.122	1.922	4.6297		5.98547	0
21566	Wed Mar 22 12:16:14 2017_x000D_	72.7806	73.2058	245.02	4.27641	1	68.149	72.9317	110.122	1.922	4.6397		13.4296	0
21567	Wed Mar 22 12:16:14 2017_x000D_	72.5916	73.6116	245.02	4.2764	1	68.149	72.9317	110.122	1.922	4.49433		21.6234	0
21568	Wed Mar 22 12:16:14 2017_x000D_	72.211	74.2237	245.021	4.27642	1	68.149	72.9317	110.122	1.922	4.26252		5.97947	59.0097
21569	Wed Mar 22 12:16:14 2017_x000D_	72.2135	74.423	245.02	4.27641	1	66.1888	73.095	123.405	2.15383	6.16933		10.8088	0
21570	Wed Mar 22 12:16:14 2017_x000D_	72.0233	74.729	246.198	4.29696	1	66.1888	73.095	123.405	2.15383	6.05899		17.4926	0
21571	Wed Mar 22 12:16:14 2017_x000D_	71.7385	75.2378	247.535	4.3203	1	66.1888	73.095	123.405	2.15383	5.94901		12.374	0
21572	Wed Mar 22 12:16:14 2017_x000D_	71.6466	75.6399	245.02	4.2764	1	66.1888	73.095	123.405	2.15383	6.02197		17.4818	71.9603
21573	Wed Mar 22 12:16:14 2017_x000D_	71.362	76.1484	248.626	4.33934	1	63.7949	73.2463	132.818	2.31811	8.10452		6.7121	0
21574	Wed Mar 22 12:16:14 2017_x000D_	71.2675	76.3512	246.198	4.29697	1	63.7949	73.2463	132.818	2.31811	8.09198		17.4885	0
21575	Wed Mar 22 12:16:14 2017_x000D_	70.9828	76.8599	247.536	4.32031	1	63.7949	73.2463	132.818	2.31811	8.04512		8.9528	0
21576	Wed Mar 22 12:16:15 2017_x000D_	70.9868	77.1583	248.626	4.33934	1	63.7949	73.2463	132.818	2.31811	8.18701		13.4162	0
21577	Wed Mar 22 12:16:15 2017_x000D_	70.798	77.5637	248.626	4.33934	1	63.7949	73.2463	132.818	2.31811	8.22699		9.48361	82.8311
21578	Wed Mar 22 12:16:15 2017_x000D_	70.7049	77.8658	250.156	4.36604	1	61.152	74.0453	163.075	2.8462	10.2885		4.2223	0
21579	Wed Mar 22 12:16:15 2017_x000D_	70.6092	77.969	248.626	4.33934	1	61.152	74.0453	163.075	2.8462	10.2389		15.2698	0
21580	Wed Mar 22 12:16:15 2017_x000D_	70.5188	78.4699	250.155	4.36603	1	61.152	74.0453	163.075	2.8462	10.3592		4.2223	0
21581	Wed Mar 22 12:16:15 2017_x000D_	70.4231	78.5731	248.626	4.33934	1	61.152	74.0453	163.075	2.8462	10.3177		5.96455	55.9999
21582	Wed Mar 22 12:16:15 2017_x000D_	70.4258	78.7719	248.625	4.33932	1	59.3862	74.6506	154.648	2.69911	11.7838		10.8037	0
21583	Wed Mar 22 12:16:15 2017_x000D_	70.2356	79.0777	247.534	4.32029	1	59.3862	74.6506	154.648	2.69911	11.7179		9.48272	0
21584	Wed Mar 22 12:16:15 2017_x000D_	70.1426	79.3798	243.73	4.2539	1	59.3862	74.6506	154.648	2.69911	11.7501		8.45953	0
21585	Wed Mar 22 12:16:15 2017_x000D_	69.9509	79.5866	234.526	4.09325	1	59.3862	74.6506	154.648	2.69911	11.6609		6.47653	44.0494
21586	Wed Mar 22 12:16:15 2017_x000D_	70.1462	79.6786	225.219	3.93081	1	58.054	75.268	157.215	2.74393	12.8715		5.95573	0
21587	Wed Mar 22 12:16:15 2017_x000D_	70.1431	79.4801	217.571	3.79733	1	58.054	75.268	157.215	2.74393	12.8019		4.10075	0
21588	Wed Mar 22 12:16:15 2017_x000D_	70.2408	79.5757	201.778	3.52168	1	58.054	75.268	157.215	2.74393	12.9257		0.0067082	0
21589	Wed Mar 22 12:16:15 2017_x000D_	70.2406	79.5756	196.503	3.42962	1	58.054	75.268	157.215	2.74393	12.9255		2.89501	29.3681
21590	Wed Mar 22 12:16:15 2017_x000D_	70.337	79.5712	179.466	3.13228	1	57.1658	75.6796	163.573	2.8549	13.7341		2.97018	0
21591	Wed Mar 22 12:16:15 2017_x000D_	70.3381	79.6702	171.187	2.98777	1	57.1658	75.6796	163.573	2.8549	13.7635		9.17734	0
21592	Wed Mar 22 12:16:15 2017_x000D_	70.0453	79.5816	157.297	2.74535	1	57.1658	75.6796	163.573	2.8549	13.4576		4.11573	0
21593	Wed Mar 22 12:16:15 2017_x000D_	69.947	79.4859	153.643	2.68158	1	57.1658	75.6796	163.573	2.8549	13.3359		14.5218	0
21594	Wed Mar 22 12:16:15 2017_x000D_	69.5545	79.2026	143.68	2.50769	1	57.1658	75.6796	163.573	2.8549	12.8799		10.4693	26.9652
21595	Wed Mar 22 12:16:15 2017_x000D_	69.2603	79.0149	137.77	2.40455	1	56.2881	75.8734	174.416	3.04413	13.3472		6.48068	0
21596	Wed Mar 22 12:16:15 2017_x000D_	69.0648	78.923	131.975	2.30339	1	56.2881	75.8734	174.416	3.04413	13.1356		14.6283	0
21597	Wed Mar 22 12:16:16 2017_x000D_	68.7679	78.5362	122.056	2.13028	1	56.2881	75.8734	174.416	3.04413	12.7607		9.35636	0
21598	Wed Mar 22 12:16:16 2017_x000D_	68.6664	78.2413	118.349	2.06558	1	56.2881	75.8734	174.416	3.04413	12.6027		8.24013	14.684
21599	Wed Mar 22 12:16:16 2017_x000D_	68.4693	78.05	113.407	1.97932	1	55.844	76.0792	166.393	2.90411	12.7782		22.4887	0
21600	Wed Mar 22 12:16:16 2017_x000D_	68.1673	77.3639	109.867	1.91754	1	55.844	76.0792	166.393	2.90411	12.3901		13.1863	0
21601	Wed Mar 22 12:16:16 2017_x000D_	67.9667	76.9728	109.869	1.91757	1	55.844	76.0792	166.393	2.90411	12.1556		30.9901	0
21602	Wed Mar 22 12:16:16 2017_x000D_	67.6596	75.9865	112.372	1.96127	1	55.844	76.0792	166.393	2.90411	11.816		13.2091	20.7161
21603	Wed Mar 22 12:16:16 2017_x000D_	67.4587	75.5947	112.374	1.96129	1	55.183	76.279	168.135	2.9345	12.2948		9.38491	0
21604	Wed Mar 22 12:16:16 2017_x000D_	67.3566	75.299	115.919	2.02318	1	55.183	76.279	168.135	2.9345	12.213		25.3552	0
21605	Wed Mar 22 12:16:16 2017_x000D_	67.0518	74.5107	118.337	2.06537	1	55.183	76.279	168.135	2.9345	11.9998		9.39724	0
21606	Wed Mar 22 12:16:16 2017_x000D_	66.9496	74.2146	122.03	2.12982	1	55.183	76.279	168.135	2.9345	11.9463		21.2703	6.50949
21607	Wed Mar 22 12:16:16 2017_x000D_	66.5496	73.6292	129.786	2.26519	1	54.9661	76.273	174.714	3.04934	11.8814		12.4556	0
21608	Wed Mar 22 12:16:16 2017_x000D_	66.2518	73.3399	133.786	2.33501	1	54.9661	76.273	174.714	3.04934	11.6606		8.32073	0
21609	Wed Mar 22 12:16:16 2017_x000D_	66.0528	73.1467	137.688	2.4031	1	54.9661	76.273	174.714	3.04934	11.5191		18.8684	0
21610	Wed Mar 22 12:16:16 2017_x000D_	65.6537	72.6606	147.382	2.5723	1	54.9661	76.273	174.714	3.04934	11.2816		10.5706	0
21611	Wed Mar 22 12:16:16 2017_x000D_	65.3569	72.4707	148.836	2.59767	1	54.9661	76.273	174.714	3.04934	11.0646		21.1363	33.0613
21612	Wed Mar 22 12:16:16 2017_x000D_	64.7633	72.0912	153.481	2.67875	1	53.8923	76.0251	224.11	3.91146	11.5609		13.107	0
21613	Wed Mar 22 12:16:16 2017_x000D_	64.3683	71.9045	153.481	2.67875	1	53.8923	76.0251	224.11	3.91146	11.2573		13.1124	0
21614	Wed Mar 22 12:16:16 2017_x000D_	63.9731	71.7178	153.482	2.67876	1	53.8923	76.0251	224.11	3.91146	10.9625		22.3481	0
21615	Wed Mar 22 12:16:16 2017_x000D_	63.2815	71.441	157.116	2.74219	1	53.8923	76.0251	224.11	3.91146	10.4485		10.5938	37.7743
21616	Wed Mar 22 12:16:16 2017_x000D_	62.9841	71.2506	155.963	2.72207	1	53.2936	74.9174	240.365	4.19517	10.361		25.1058	0
21617	Wed Mar 22 12:16:16 2017_x000D_	62.1934	70.9765	153.487	2.67885	1	53.2936	74.9174	240.365	4.19517	9.7333		8.35891	0
21618	Wed Mar 22 12:16:16 2017_x000D_	61.9935	70.7824	153.484	2.67879	1	53.2936	74.9174	240.365	4.19517	9.63257		19.7471	0
21619	Wed Mar 22 12:16:17 2017_x000D_	61.3984	70.5011	151.113	2.63742	1	53.2936	74.9174	240.365	4.19517	9.22992		10.6246	53.7174
21620	Wed Mar 22 12:16:17 2017_x000D_	61.1001	70.3102	149.716	2.61304	1	52.9429	73.1615	264.829	4.62214	8.64117		10.6297	0
21621	Wed Mar 22 12:16:17 2017_x000D_	60.8016	70.1193	148.204	2.58664	1	52.9429	73.1615	264.829	4.62214	8.42699		14.7754	0
21622	Wed Mar 22 12:16:17 2017_x000D_	60.4025	69.8307	145.836	2.54532	1	52.9429	73.1615	264.829	4.62214	8.16945		6.59838	0
21623	Wed Mar 22 12:16:17 2017_x000D_	60.2037	69.7366	143.601	2.50631	1	52.9429	73.1615	264.829	4.62214	8.02802		10.6447	0
21624	Wed Mar 22 12:16:17 2017_x000D_	59.9048	69.5454	141.878	2.47624	1	52.9429	73.1615	264.829	4.62214	7.84501		14.7971	59.1797
21625	Wed Mar 22 12:16:17 2017_x000D_	59.5051	69.2564	139.747	2.43904	1	52.8196	71.1927	265.304	4.63042	6.96026		8.39291	0
21626	Wed Mar 22 12:16:17 2017_x000D_	59.3043	69.0616	139.746	2.43903	1	52.8196	71.1927	265.304	4.63042	6.8259		10.7502	0
21627	Wed Mar 22 12:16:17 2017_x000D_	59.1016	68.7661	141.874	2.47617	1	52.8196	71.1927	265.304	4.63042	6.73438		6.61308	0
21628	Wed Mar 22 12:16:17 2017_x000D_	58.9024	68.6717	139.745	2.439	1	52.8196	71.1927	265.304	4.63042	6.58452		12.6064	66.5583
21629	Wed Mar 22 12:16:17 2017_x000D_	58.6007	68.3792	143.596	2.50622	1	52.4894	68.9988	263.411	4.5974	6.14263		8.40779	0
21630	Wed Mar 22 12:16:17 2017_x000D_	58.3995	68.1841	143.594	2.50619	1	52.4894	68.9988	263.411	4.5974	5.96599		10.6815	0
21631	Wed Mar 22 12:16:17 2017_x000D_	58.0994	67.9925	149.698	2.61272	1	52.4894	68.9988	263.411	4.5974	5.69954		17.2701	0
21632	Wed Mar 22 12:16:17 2017_x000D_	57.5998	67.7065	158.499	2.76633	1	52.4894	68.9988	263.411	4.5974	5.27126		9.36014	73.0353
21633	Wed Mar 22 12:16:17 2017_x000D_	57.3013	67.6157	167.519	2.92376	1	52.1695	66.5854	265.028	4.6256	5.2342		6.62392	0
21634	Wed Mar 22 12:16:17 2017_x000D_	57.1017	67.5213	170.311	2.97249	1	52.1695	66.5854	265.028	4.6256	5.02021		14.8466	0
21635	Wed Mar 22 12:16:17 2017_x000D_	56.6071	67.5381	181.881	3.17442	1	52.1695	66.5854	265.028	4.6256	4.53871		8.89996	0
21636	Wed Mar 22 12:16:17 2017_x000D_	56.3106	67.548	187.698	3.27595	1	52.1695	66.5854	265.028	4.6256	4.25151		14.8463	49.5576
21637	Wed Mar 22 12:16:17 2017_x000D_	55.816	67.5645	199.662	3.48475	1	51.5907	65.0382	257.026	4.48596	4.92294		6.70779	0
21638	Wed Mar 22 12:16:17 2017_x000D_	55.62	67.6721	202.381	3.53221	1	51.5907	65.0382	257.026	4.48596	4.8138		9.45365	0
21639	Wed Mar 22 12:16:17 2017_x000D_	55.325	67.7829	206.135	3.59773	1	51.5907	65.0382	257.026	4.48596	4.63448		13.4249	0
21640	Wed Mar 22 12:16:18 2017_x000D_	54.9327	67.9982	211.23	3.68666	1	51.5907	65.0382	257.026	4.48596	4.46437		9.46032	0
21641	Wed Mar 22 12:16:18 2017_x000D_	54.6375	68.1091	215.068	3.75365	1	51.5907	65.0382	257.026	4.48596	4.3259		23.5808	47.5046
21642	Wed Mar 22 12:16:18 2017_x000D_	54.0526	68.6342	217.369	3.7938	1	51.2289	63.4966	261.184	4.55852	5.86244		10.8593	0
21643	Wed Mar 22 12:16:18 2017_x000D_	53.7592	68.8462	219.009	3.82242	1	51.2289	63.4966	261.184	4.55852	5.91782		21.7312	0
21644	Wed Mar 22 12:16:18 2017_x000D_	53.1721	69.2705	219.008	3.82242	1	51.2289	63.4966	261.184	4.55852	6.09212		13.4462	0
21645	Wed Mar 22 12:16:18 2017_x000D_	52.7791	69.486	219.008	3.8224	1	51.2289	63.4966	261.184	4.55852	6.18676		12.8464	64.1567
21646	Wed Mar 22 12:16:18 2017_x000D_	52.4873	69.7994	215.07	3.75368	1	49.7804	61.9233	204.768	3.57388	8.32828		21.7486	0
21647	Wed Mar 22 12:16:18 2017_x000D_	51.8997	70.224	215.07	3.75368	1	49.7804	61.9233	204.768	3.57388	8.56697		8.56081	0
21648	Wed Mar 22 12:16:18 2017_x000D_	51.7053	70.4329	215.071	3.7537	1	49.7804	61.9233	204.768	3.57388	8.72459		25.964	0
21649	Wed Mar 22 12:16:18 2017_x000D_	51.0204	70.962	219.008	3.82241	1	49.7804	61.9233	204.768	3.57388	9.12336		8.56505	70.0969
21650	Wed Mar 22 12:16:18 2017_x000D_	50.8259	71.171	219.008	3.82242	1	47.8861	60.5554	210.778	3.67877	11.0151		13.4651	0
21651	Wed Mar 22 12:16:18 2017_x000D_	50.4324	71.3869	219.008	3.8224	1	47.8861	60.5554	210.778	3.67877	11.1268		21.7678	0
21652	Wed Mar 22 12:16:18 2017_x000D_	49.8443	71.8119	219.007	3.8224	1	47.8861	60.5554	210.778	3.67877	11.4256		8.5671	0
21653	Wed Mar 22 12:16:18 2017_x000D_	49.6497	72.0209	219.008	3.8224	1	47.8861	60.5554	210.778	3.67877	11.6003		23.6296	72.7406
21654	Wed Mar 22 12:16:18 2017_x000D_	49.0636	72.5471	221.211	3.86086	1	45.5148	60.0494	180	3.14159	12.9918		10.9523	0
21655	Wed Mar 22 12:16:18 2017_x000D_	48.8711	72.8573	219.009	3.82243	1	45.5148	60.0494	180	3.14159	13.2404		12.3745	0
21656	Wed Mar 22 12:16:18 2017_x000D_	48.475	72.9724	221.21	3.86085	1	45.5148	60.0494	180	3.14159	13.2577		23.6446	0
21657	Wed Mar 22 12:16:18 2017_x000D_	47.8885	73.4989	219.008	3.82241	1	45.5148	60.0494	180	3.14159	13.6574		8.57353	0
21658	Wed Mar 22 12:16:18 2017_x000D_	47.6938	73.7081	219.008	3.82242	1	45.5148	60.0494	180	3.14159	13.8314		10.8935	65.7263
21659	Wed Mar 22 12:16:18 2017_x000D_	47.3995	73.9208	220.781	3.85335	1	43.3295	60.2056	180	3.14159	14.3063		21.4411	0
21660	Wed Mar 22 12:16:18 2017_x000D_	46.9125	74.4439	221.211	3.86086	1	43.3295	60.2056	180	3.14159	14.6822		13.4948	0
21661	Wed Mar 22 12:16:18 2017_x000D_	46.5182	74.6604	221.21	3.86084	1	43.3295	60.2056	180	3.14159	14.8023		19.3885	0
21662	Wed Mar 22 12:16:19 2017_x000D_	46.0288	75.0825	223.01	3.89226	1	43.3295	60.2056	180	3.14159	15.1198		10.9085	65.2948
21663	Wed Mar 22 12:16:19 2017_x000D_	45.7341	75.2955	221.21	3.86084	1	41.1539	60.1432	173.699	3.03162	15.8294		10.9564	0
21664	Wed Mar 22 12:16:19 2017_x000D_	45.5415	75.6058	219.01	3.82244	1	41.1539	60.1432	173.699	3.03162	16.0731		17.6261	0
21665	Wed Mar 22 12:16:19 2017_x000D_	45.0496	75.9271	223.01	3.89226	1	41.1539	60.1432	173.699	3.03162	16.2576		9.53302	0
21666	Wed Mar 22 12:16:19 2017_x000D_	44.7523	76.0393	219.008	3.82241	1	41.1539	60.1432	173.699	3.03162	16.2983		17.1681	66.846
21667	Wed Mar 22 12:16:19 2017_x000D_	44.3623	76.4581	219.009	3.82243	1	38.9575	60.5183	180	3.14159	16.8312		8.58201	0
21668	Wed Mar 22 12:16:19 2017_x000D_	44.1674	76.6675	219.009	3.82243	1	38.9575	60.5183	180	3.14159	16.9688		21.8344	0
21669	Wed Mar 22 12:16:19 2017_x000D_	43.5775	77.0938	219.009	3.82243	1	38.9575	60.5183	180	3.14159	17.2073		8.5883	0
21670	Wed Mar 22 12:16:19 2017_x000D_	43.3824	77.3033	219.009	3.82243	1	38.9575	60.5183	180	3.14159	17.3585		12.872	0
21671	Wed Mar 22 12:16:19 2017_x000D_	43.0901	77.6174	223.009	3.89225	1	38.9575	60.5183	180	3.14159	17.5914		8.5883	32.6624
21672	Wed Mar 22 12:16:19 2017_x000D_	42.895	77.8269	223.009	3.89225	1	37.8692	60.4871	180	3.14159	18.0535		6.00433	0
21673	Wed Mar 22 12:16:19 2017_x000D_	42.695	77.8345	223.008	3.89223	1	37.8692	60.4871	180	3.14159	18.0061		6.80257	0
21674	Wed Mar 22 12:16:19 2017_x000D_	42.5998	78.0403	221.21	3.86084	1	37.8692	60.4871	180	3.14159	18.1795		15.1612	0
21675	Wed Mar 22 12:16:19 2017_x000D_	42.2071	78.3584	219.01	3.82245	1	37.8692	60.4871	180	3.14159	18.3902		4.30036	45.7328
21676	Wed Mar 22 12:16:19 2017_x000D_	42.1093	78.4632	215.084	3.75393	1	36.3454	60.4434	180	3.14159	18.9192		9.55865	0
21677	Wed Mar 22 12:16:19 2017_x000D_	41.8112	78.5757	206.201	3.59888	1	36.3454	60.4434	180	3.14159	18.9382		4.30022	0
21678	Wed Mar 22 12:16:19 2017_x000D_	41.7133	78.6804	197.003	3.43835	1	36.3454	60.4434	180	3.14159	19.0106		9.56285	0
21679	Wed Mar 22 12:16:19 2017_x000D_	41.4149	78.7925	182.2	3.17999	1	36.3454	60.4434	180	3.14159	19.0365		0.00848528	13.0674
21680	Wed Mar 22 12:16:19 2017_x000D_	41.4147	78.7923	176.437	3.07941	1	35.91	60.4309	180	3.14159	19.1688		6.0161	0
21681	Wed Mar 22 12:16:19 2017_x000D_	41.2143	78.7997	170.776	2.9806	1	35.91	60.4309	180	3.14159	19.1193		9.48912	0
21682	Wed Mar 22 12:16:19 2017_x000D_	40.9111	78.7096	156.544	2.7322	1	35.91	60.4309	180	3.14159	18.9505		6.0071	0
21683	Wed Mar 22 12:16:20 2017_x000D_	40.711	78.717	148.874	2.59834	1	35.91	60.4309	180	3.14159	18.9058		14.9955	41.1409
21684	Wed Mar 22 12:16:20 2017_x000D_	40.3026	78.4288	138.61	2.4192	1	34.6236	59.9557	183.053	3.19489	19.3263		10.8527	0
21685	Wed Mar 22 12:16:20 2017_x000D_	40.0942	78.1331	136.607	2.38424	1	34.6236	59.9557	183.053	3.19489	18.9828		8.48207	0
21686	Wed Mar 22 12:16:20 2017_x000D_	39.8889	77.9387	132.474	2.3121	1	34.6236	59.9557	183.053	3.19489	18.738		25.5188	0
21687	Wed Mar 22 12:16:20 2017_x000D_	39.2709	77.3542	128.932	2.25029	1	34.6236	59.9557	183.053	3.19489	18.0085		12.7521	0
21688	Wed Mar 22 12:16:20 2017_x000D_	38.962	77.0622	128.394	2.2409	1	34.6236	59.9557	183.053	3.19489	17.6481		24.3462	79.3207
21689	Wed Mar 22 12:16:20 2017_x000D_	38.5415	76.3681	126.725	2.21176	1	32.0298	59.4428	180	3.14159	18.1347		8.52047	0
21690	Wed Mar 22 12:16:20 2017_x000D_	38.3351	76.173	126.726	2.21179	1	32.0298	59.4428	180	3.14159	17.8789		12.4997	0
21691	Wed Mar 22 12:16:20 2017_x000D_	38.2241	75.7714	124.393	2.17106	1	32.0298	59.4428	180	3.14159	17.464		21.7913	0
21692	Wed Mar 22 12:16:20 2017_x000D_	37.8056	75.1777	124.393	2.17107	1	32.0298	59.4428	180	3.14159	16.7615		8.53732	59.1073
21693	Wed Mar 22 12:16:20 2017_x000D_	37.5989	74.9821	124.395	2.17111	1	30.0789	59.1674	180	3.14159	17.5116		21.8164	0
21694	Wed Mar 22 12:16:20 2017_x000D_	37.1798	74.3878	124.396	2.17111	1	30.0789	59.1674	180	3.14159	16.7953		10.9218	0
21695	Wed Mar 22 12:16:20 2017_x000D_	36.9701	74.0902	122.913	2.14523	1	30.0789	59.1674	180	3.14159	16.4371		17.6743	0
21696	Wed Mar 22 12:16:20 2017_x000D_	36.6539	73.5931	126.719	2.21167	1	30.0789	59.1674	180	3.14159	15.8534		13.5642	60.1096
21697	Wed Mar 22 12:16:20 2017_x000D_	36.4416	73.1939	121.944	2.12832	1	28.1372	58.673	186.589	3.25659	16.7278		6.795	0
21698	Wed Mar 22 12:16:20 2017_x000D_	36.3351	72.994	124.392	2.17106	1	28.1372	58.673	186.589	3.25659	16.5014		21.8812	0
21699	Wed Mar 22 12:16:20 2017_x000D_	35.9148	72.3979	124.393	2.17106	1	28.1372	58.673	186.589	3.25659	15.7754		13.5953	0
21700	Wed Mar 22 12:16:20 2017_x000D_	35.7018	71.9979	124.391	2.17103	1	28.1372	58.673	186.589	3.25659	15.3224		21.9144	39.6971
21701	Wed Mar 22 12:16:20 2017_x000D_	35.281	71.4008	124.391	2.17104	1	26.8391	58.4163	184.978	3.22848	15.4875		13.6154	0
21702	Wed Mar 22 12:16:20 2017_x000D_	35.0677	71.0002	124.39	2.17101	1	26.8391	58.4163	184.978	3.22848	15.0354		8.59027	0
21703	Wed Mar 22 12:16:20 2017_x000D_	34.8598	70.8033	124.392	2.17104	1	26.8391	58.4163	184.978	3.22848	14.757		21.951	0
21704	Wed Mar 22 12:16:21 2017_x000D_	34.4383	70.2052	124.392	2.17105	1	26.8391	58.4163	184.978	3.22848	14.0259		6.81371	0
21705	Wed Mar 22 12:16:21 2017_x000D_	34.3316	70.0047	121.947	2.12838	1	26.8391	58.4163	184.978	3.22848	13.7996		17.7901	41.2063
21706	Wed Mar 22 12:16:21 2017_x000D_	34.0134	69.5043	122.913	2.14523	1	25.5506	57.9405	180	3.14159	14.3297		9.6551	0
21707	Wed Mar 22 12:16:21 2017_x000D_	33.9038	69.2017	121.945	2.12834	1	25.5506	57.9405	180	3.14159	14.0211		8.61137	0
21708	Wed Mar 22 12:16:21 2017_x000D_	33.6955	69.0042	121.948	2.12839	1	25.5506	57.9405	180	3.14159	13.7384		13.6652	0
21709	Wed Mar 22 12:16:21 2017_x000D_	33.4813	68.6022	121.947	2.12837	1	25.5506	57.9405	180	3.14159	13.2879		8.61767	13.0885
21710	Wed Mar 22 12:16:21 2017_x000D_	33.2729	68.4045	121.949	2.12841	1	25.1145	57.9279	185.395	3.23576	13.2785		13.6759	0
21711	Wed Mar 22 12:16:21 2017_x000D_	33.0585	68.0022	121.948	2.12839	1	25.1145	57.9279	185.395	3.23576	12.8296		6.13747	0
21712	Wed Mar 22 12:16:21 2017_x000D_	33.0527	67.7977	121.944	2.12833	1	25.1145	57.9279	185.395	3.23576	12.666		11.0258	0
21713	Wed Mar 22 12:16:21 2017_x000D_	32.8411	67.4972	120.535	2.10374	1	25.1145	57.9279	185.395	3.23576	12.2993		6.80636	46.7663
21714	Wed Mar 22 12:16:21 2017_x000D_	32.6353	67.4017	121.949	2.12842	1	23.9752	58.9919	134.23	2.34275	12.0715		6.85147	0
21715	Wed Mar 22 12:16:21 2017_x000D_	32.5278	67.2002	124.388	2.17098	1	23.9752	58.9919	134.23	2.34275	11.8542		6.84459	0
21716	Wed Mar 22 12:16:21 2017_x000D_	32.4206	66.9988	121.948	2.1284	1	23.9752	58.9919	134.23	2.34275	11.6377		6.1441	0
21717	Wed Mar 22 12:16:21 2017_x000D_	32.4141	66.7941	134.517	2.34776	1	23.9752	58.9919	134.23	2.34275	11.493		0.0127279	0
21718	Wed Mar 22 12:16:21 2017_x000D_	32.4138	66.7944	142.429	2.48586	1	23.9752	58.9919	134.23	2.34275	11.493		6.08957	33.0332
21719	Wed Mar 22 12:16:21 2017_x000D_	32.6167	66.7885	155.037	2.7059	1	23.0736	59.624	126.026	2.19956	11.9332		4.32869	0
21720	Wed Mar 22 12:16:21 2017_x000D_	32.7211	66.8881	164.155	2.86505	1	23.0736	59.624	126.026	2.19956	12.0765		3.05492	0
21721	Wed Mar 22 12:16:21 2017_x000D_	32.7186	66.7863	178.797	3.12059	1	23.0736	59.624	126.026	2.19956	12.0135		3.04981	0
21722	Wed Mar 22 12:16:21 2017_x000D_	32.617	66.7898	184.721	3.22399	1	23.0736	59.624	126.026	2.19956	11.9342		9.12503	47.6989
21723	Wed Mar 22 12:16:21 2017_x000D_	32.313	66.7999	196.682	3.43275	1	22.1429	60.9131	122.115	2.1313	11.751		4.3283	0
21724	Wed Mar 22 12:16:21 2017_x000D_	32.2148	66.9056	205.94	3.59434	1	22.1429	60.9131	122.115	2.1313	11.7198		4.31824	0
21725	Wed Mar 22 12:16:21 2017_x000D_	32.1105	66.8064	209.882	3.66313	1	22.1429	60.9131	122.115	2.1313	11.5795		6.83585	0
21726	Wed Mar 22 12:16:22 2017_x000D_	31.9104	66.9154	212.453	3.70801	1	22.1429	60.9131	122.115	2.1313	11.4644		15.3015	28.0516
21727	Wed Mar 22 12:16:22 2017_x000D_	31.5133	67.2355	222.895	3.89025	1	21.4596	61.5514	135	2.35619	11.5493		11.0731	0
21728	Wed Mar 22 12:16:22 2017_x000D_	31.3188	67.5492	220.646	3.85099	1	21.4596	61.5514	135	2.35619	11.5403		20.5207	0
21729	Wed Mar 22 12:16:22 2017_x000D_	30.718	67.8762	222.894	3.89024	1	21.4596	61.5514	135	2.35619	11.2125		8.67704	0
21730	Wed Mar 22 12:16:22 2017_x000D_	30.5206	68.0876	222.894	3.89024	1	21.4596	61.5514	135	2.35619	11.1724		23.9491	0
21731	Wed Mar 22 12:16:22 2017_x000D_	29.9254	68.6196	220.645	3.85098	1	21.4596	61.5514	135	2.35619	11.0286		13.0218	28.0518
21732	Wed Mar 22 12:16:22 2017_x000D_	29.6291	68.9368	216.5	3.77865	1	20.7762	62.1896	134.802	2.35274	11.131		13.6971	0
21733	Wed Mar 22 12:16:22 2017_x000D_	29.2281	69.1551	216.5	3.77863	1	20.7762	62.1896	134.802	2.35274	10.9523		19.6474	0
21734	Wed Mar 22 12:16:22 2017_x000D_	28.7311	69.5816	209.893	3.66332	1	20.7762	62.1896	134.802	2.35274	10.8592		13.7024	0
21735	Wed Mar 22 12:16:22 2017_x000D_	28.3299	69.7999	209.893	3.66332	1	20.7762	62.1896	134.802	2.35274	10.7226		22.116	23.8432
21736	Wed Mar 22 12:16:22 2017_x000D_	27.7311	70.2299	209.894	3.66334	1	20.311	62.834	83.274	1.45341	10.4765		13.7146	0
21737	Wed Mar 22 12:16:22 2017_x000D_	27.3296	70.4485	209.894	3.66334	1	20.311	62.834	83.274	1.45341	10.3557		23.3445	0
21738	Wed Mar 22 12:16:22 2017_x000D_	26.6255	70.7798	213.997	3.73496	1	20.311	62.834	83.274	1.45341	10.1493		11.0712	0
21739	Wed Mar 22 12:16:22 2017_x000D_	26.3257	70.995	212.459	3.70812	1	20.311	62.834	83.274	1.45341	10.138		11.0663	0
21740	Wed Mar 22 12:16:22 2017_x000D_	26.0261	71.2102	213.998	3.73496	1	20.311	62.834	83.274	1.45341	10.1402		11.0754	46.9103
21741	Wed Mar 22 12:16:22 2017_x000D_	25.7262	71.4255	212.46	3.70813	1	21.5806	63.7468	58.7482	1.02535	8.72631		17.8989	0
21742	Wed Mar 22 12:16:22 2017_x000D_	25.2256	71.7501	216.496	3.77857	1	21.5806	63.7468	58.7482	1.02535	8.79425		8.694	0
21743	Wed Mar 22 12:16:22 2017_x000D_	25.0278	71.9619	216.497	3.77858	1	21.5806	63.7468	58.7482	1.02535	8.90904		20.6014	0
21744	Wed Mar 22 12:16:22 2017_x000D_	24.4247	72.2903	218.852	3.81969	1	21.5806	63.7468	58.7482	1.02535	9.00446		19.6793	37.9247
21745	Wed Mar 22 12:16:22 2017_x000D_	23.9269	72.7175	220.638	3.85085	1	22.6414	64.4344	28.9684	0.505593	8.38226		11.088	0
21746	Wed Mar 22 12:16:22 2017_x000D_	23.6267	72.9331	218.852	3.81969	1	22.6414	64.4344	28.9684	0.505593	8.55562		8.69824	0
21747	Wed Mar 22 12:16:23 2017_x000D_	23.4288	73.145	218.853	3.8197	1	22.6414	64.4344	28.9684	0.505593	8.74612		19.6877	0
21748	Wed Mar 22 12:16:23 2017_x000D_	22.9308	73.5724	220.638	3.85085	1	22.6414	64.4344	28.9684	0.505593	9.14258		11.0922	0
21749	Wed Mar 22 12:16:23 2017_x000D_	22.6305	73.7881	218.852	3.8197	1	22.6414	64.4344	28.9684	0.505593	9.35371		11.088	70.3132
21750	Wed Mar 22 12:16:23 2017_x000D_	22.3303	74.0037	220.637	3.85084	1	24.5443	65.8027	35.2866	0.615867	8.4946		19.7027	0
21751	Wed Mar 22 12:16:23 2017_x000D_	21.8319	74.4314	218.853	3.8197	1	24.5443	65.8027	35.2866	0.615867	9.04498		8.70672	0
21752	Wed Mar 22 12:16:23 2017_x000D_	21.6338	74.6435	218.853	3.8197	1	24.5443	65.8027	35.2866	0.615867	9.30756		11.0904	0
21753	Wed Mar 22 12:16:23 2017_x000D_	21.3335	74.8591	220.637	3.85084	1	24.5443	65.8027	35.2866	0.615867	9.60873		19.7112	75.9376
21754	Wed Mar 22 12:16:23 2017_x000D_	20.8349	75.287	218.853	3.8197	1	25.7536	68.0264	82.1288	1.43342	8.76983		20.6553	0
21755	Wed Mar 22 12:16:23 2017_x000D_	20.2303	75.6164	216.498	3.7786	1	25.7536	68.0264	82.1288	1.43342	9.38696		8.71096	0
21756	Wed Mar 22 12:16:23 2017_x000D_	20.0321	75.8286	216.499	3.77861	1	25.7536	68.0264	82.1288	1.43342	9.67522		17.4177	0
21757	Wed Mar 22 12:16:23 2017_x000D_	19.6358	76.2529	216.5	3.77863	1	25.7536	68.0264	82.1288	1.43342	10.252		0	60.2896
21758	Wed Mar 22 12:16:23 2017_x000D_	19.6358	76.2529	216.5	3.77863	1	26.101	70.0058	80.0279	1.39675	8.99028		16.5933	0
21759	Wed Mar 22 12:16:23 2017_x000D_	19.1299	76.4765	214.901	3.75073	1	26.101	70.0058	80.0279	1.39675	9.51137		11.1054	0
21760	Wed Mar 22 12:16:23 2017_x000D_	18.8292	76.6924	216.498	3.77861	1	26.101	70.0058	80.0279	1.39675	9.87875		11.1162	0
21761	Wed Mar 22 12:16:23 2017_x000D_	18.5282	76.9085	214.901	3.75073	1	26.101	70.0058	80.0279	1.39675	10.2467		11.1072	0
21762	Wed Mar 22 12:16:23 2017_x000D_	18.2275	77.1245	216.498	3.77861	1	26.101	70.0058	80.0279	1.39675	10.6145		8.7152	39.3695
21763	Wed Mar 22 12:16:23 2017_x000D_	18.0292	77.3368	216.499	3.77862	1	26.0422	71.3168	86.4069	1.50808	10.0224		6.16333	0
21764	Wed Mar 22 12:16:23 2017_x000D_	17.8239	77.3445	216.497	3.77859	1	26.0422	71.3168	86.4069	1.50808	10.1918		8.71725	0
21765	Wed Mar 22 12:16:23 2017_x000D_	17.6255	77.5568	216.498	3.7786	1	26.0422	71.3168	86.4069	1.50808	10.4775		8.7152	0
21766	Wed Mar 22 12:16:23 2017_x000D_	17.4272	77.7691	216.499	3.77861	1	26.0422	71.3168	86.4069	1.50808	10.7634		6.89763	26.2374
21767	Wed Mar 22 12:16:23 2017_x000D_	17.2253	77.8791	214.005	3.7351	1	26.003	72.1905	109.898	1.91808	10.4598		6.91103	0
21768	Wed Mar 22 12:16:23 2017_x000D_	17.023	77.9893	208.589	3.64057	1	26.003	72.1905	109.898	1.91808	10.6896		6.88471	0
21769	Wed Mar 22 12:16:24 2017_x000D_	16.9269	78.1977	196.829	3.43531	1	26.003	72.1905	109.898	1.91808	10.884		3.08011	0
21770	Wed Mar 22 12:16:24 2017_x000D_	16.9231	78.0951	188.134	3.28356	1	26.003	72.1905	109.898	1.91808	10.8309		6.86527	76.9694
21771	Wed Mar 22 12:16:24 2017_x000D_	17.1317	78.1892	173.214	3.02316	1	24.599	74.3379	114.768	2.00308	8.40197		0.0108167	0
21772	Wed Mar 22 12:16:24 2017_x000D_	17.1315	78.1889	167.458	2.9227	1	24.599	74.3379	114.768	2.00308	8.40201		0.027	0
21773	Wed Mar 22 12:16:24 2017_x000D_	17.1315	78.188	149.308	2.60591	1	24.599	74.3379	114.768	2.00308	8.4016		4.34321	0
21774	Wed Mar 22 12:16:24 2017_x000D_	17.0254	78.0895	145.337	2.53661	1	24.599	74.3379	114.768	2.00308	8.45186		6.87542	51.555
21775	Wed Mar 22 12:16:24 2017_x000D_	16.8167	77.9948	139.318	2.43156	1	23.452	75.6176	122.456	2.13727	7.04828		13.0444	0
21776	Wed Mar 22 12:16:24 2017_x000D_	16.4981	77.6989	126.668	2.21077	1	23.452	75.6176	122.456	2.13727	7.25869		13.7452	0
21777	Wed Mar 22 12:16:24 2017_x000D_	16.2781	77.297	126.665	2.21073	1	23.452	75.6176	122.456	2.13727	7.36785		26.4753	0
21778	Wed Mar 22 12:16:24 2017_x000D_	15.7386	76.5986	122.61	2.13995	1	23.452	75.6176	122.456	2.13727	7.77553		11.109	0
21779	Wed Mar 22 12:16:24 2017_x000D_	15.5218	76.2984	121.196	2.11526	1	23.452	75.6176	122.456	2.13727	7.95937		27.5589	47.5832
21780	Wed Mar 22 12:16:24 2017_x000D_	15.0807	75.4926	121.194	2.11524	1	22.5229	76.9031	122.682	2.14121	7.57468		8.72914	0
21781	Wed Mar 22 12:16:24 2017_x000D_	14.8673	75.2948	121.197	2.11528	1	22.5229	76.9031	122.682	2.14121	7.82271		27.5939	0
21782	Wed Mar 22 12:16:24 2017_x000D_	14.4256	74.488	121.195	2.11526	1	22.5229	76.9031	122.682	2.14121	8.44979		11.1341	0
21783	Wed Mar 22 12:16:24 2017_x000D_	14.2082	74.1872	122.61	2.13995	1	22.5229	76.9031	122.682	2.14121	8.74702		13.8137	37.3256
21784	Wed Mar 22 12:16:24 2017_x000D_	13.9871	73.7833	122.609	2.13993	1	21.6133	77.752	116.037	2.02522	8.59706		6.90482	0
21785	Wed Mar 22 12:16:24 2017_x000D_	13.8766	73.5814	120.037	2.09503	1	21.6133	77.752	116.037	2.02522	8.78922		20.7482	0
21786	Wed Mar 22 12:16:24 2017_x000D_	13.5444	72.9748	122.607	2.13989	1	21.6133	77.752	116.037	2.02522	9.37704		8.75866	0
21787	Wed Mar 22 12:16:24 2017_x000D_	13.3304	72.7762	122.609	2.13993	1	21.6133	77.752	116.037	2.02522	9.66256		20.7628	74.6385
21788	Wed Mar 22 12:16:24 2017_x000D_	12.9981	72.1691	120.038	2.09506	1	19.7944	79.4495	151.548	2.64502	9.95961		11.1781	0
21789	Wed Mar 22 12:16:24 2017_x000D_	12.78	71.867	118.707	2.07182	1	19.7944	79.4495	151.548	2.64502	10.3294		19.5906	0
21790	Wed Mar 22 12:16:25 2017_x000D_	12.5506	71.2556	118.704	2.07177	1	19.7944	79.4495	151.548	2.64502	10.9368		6.92756	0
21791	Wed Mar 22 12:16:25 2017_x000D_	12.4398	71.053	116.101	2.02634	1	19.7944	79.4495	151.548	2.64502	11.162		8.78614	0
21792	Wed Mar 22 12:16:25 2017_x000D_	12.2252	70.8537	116.104	2.0264	1	19.7944	79.4495	151.548	2.64502	11.4534		19.6173	64.7792
21793	Wed Mar 22 12:16:25 2017_x000D_	11.9954	70.2415	116.102	2.02636	1	17.7964	80.2684	160.102	2.79431	11.5841		6.93833	0
21794	Wed Mar 22 12:16:25 2017_x000D_	11.8844	70.0386	113.39	1.97903	1	17.7964	80.2684	160.102	2.79431	11.8153		22.6019	0
21795	Wed Mar 22 12:16:25 2017_x000D_	11.6506	69.3224	112.363	1.9611	1	17.7964	80.2684	160.102	2.79431	12.5533		6.94504	0
21796	Wed Mar 22 12:16:25 2017_x000D_	11.5395	69.1193	109.664	1.91399	1	17.7964	80.2684	160.102	2.79431	12.7848		13.9064	45.7432
21797	Wed Mar 22 12:16:25 2017_x000D_	11.3169	68.7127	109.666	1.91403	1	16.2722	80.2266	184.952	3.22803	12.5349		12.8088	0
21798	Wed Mar 22 12:16:25 2017_x000D_	11.1981	68.3026	106.883	1.86546	1	16.2722	80.2266	184.952	3.22803	12.9587		9.8448	0
21799	Wed Mar 22 12:16:25 2017_x000D_	11.0827	67.9954	108.839	1.8996	1	16.2722	80.2266	184.952	3.22803	13.2866		15.8445	0
21800	Wed Mar 22 12:16:25 2017_x000D_	10.96	67.4817	106.883	1.86545	1	16.2722	80.2266	184.952	3.22803	13.8077		13.9358	35.013
21801	Wed Mar 22 12:16:25 2017_x000D_	10.737	67.0742	106.885	1.8655	1	15.2023	79.7603	180	3.14159	13.449		12.4345	0
21802	Wed Mar 22 12:16:25 2017_x000D_	10.7217	66.66	106.882	1.86545	1	15.2023	79.7603	180	3.14159	13.8453		13.9466	0
21803	Wed Mar 22 12:16:25 2017_x000D_	10.4985	66.2522	106.885	1.8655	1	15.2023	79.7603	180	3.14159	14.3037		6.22029	0
21804	Wed Mar 22 12:16:25 2017_x000D_	10.4908	66.045	106.883	1.86547	1	15.2023	79.7603	180	3.14159	14.502		6.98263	0
21805	Wed Mar 22 12:16:25 2017_x000D_	10.3791	65.8408	109.663	1.91399	1	15.2023	79.7603	180	3.14159	14.7315		12.8476	39.6644
21806	Wed Mar 22 12:16:25 2017_x000D_	10.2598	65.4295	106.885	1.86549	1	13.9048	79.5062	180	3.14159	14.541		12.8637	0
21807	Wed Mar 22 12:16:25 2017_x000D_	10.1403	65.0177	109.662	1.91396	1	13.9048	79.5062	180	3.14159	14.9696		6.22307	0
21808	Wed Mar 22 12:16:25 2017_x000D_	10.1328	64.8104	104.031	1.81569	1	13.9048	79.5062	180	3.14159	15.1722		12.862	0
21809	Wed Mar 22 12:16:25 2017_x000D_	10.0135	64.3986	101.118	1.76483	1	13.9048	79.5062	180	3.14159	15.6007		6.9854	29.0637
21810	Wed Mar 22 12:16:25 2017_x000D_	9.90179	64.1943	98.1558	1.71314	1	13.0524	79.0458	184.972	3.22838	15.182		9.86611	0
21811	Wed Mar 22 12:16:26 2017_x000D_	9.7865	63.8863	83.5868	1.45887	1	13.0524	79.0458	184.972	3.22838	15.5073		4.38824	0
21812	Wed Mar 22 12:16:26 2017_x000D_	9.88677	63.7798	74.5479	1.30111	1	13.0524	79.0458	184.972	3.22838	15.5908		13.888	0
21813	Wed Mar 22 12:16:26 2017_x000D_	10.0793	63.3588	61.5239	1.07379	1	13.0524	79.0458	184.972	3.22838	15.9663		6.22663	55.8782
21814	Wed Mar 22 12:16:26 2017_x000D_	10.0713	63.1514	53.2688	0.929716	1	11.5744	77.9123	238.75	4.16698	14.8372		15.5346	0
21815	Wed Mar 22 12:16:26 2017_x000D_	10.3677	62.7268	42.7642	0.746376	1	11.5744	77.9123	238.75	4.16698	15.2334		11.2058	0
21816	Wed Mar 22 12:16:26 2017_x000D_	10.6718	62.5099	36.3133	0.633787	1	11.5744	77.9123	238.75	4.16698	15.4288		13.8981	0
21817	Wed Mar 22 12:16:26 2017_x000D_	11.0795	62.2899	22.9791	0.401061	1	11.5744	77.9123	238.75	4.16698	15.6302		6.95565	41.6255
21818	Wed Mar 22 12:16:26 2017_x000D_	11.2836	62.1799	20.1506	0.351695	1	10.7498	76.7964	256.743	4.48102	14.6262		9.83483	0
21819	Wed Mar 22 12:16:26 2017_x000D_	11.5913	62.0668	16.4451	0.287021	1	10.7498	76.7964	256.743	4.48102	14.7536		25.1157	0
21820	Wed Mar 22 12:16:26 2017_x000D_	12.4186	61.9385	13.5831	0.23707	1	10.7498	76.7964	256.743	4.48102	14.9513		13.8979	0
21821	Wed Mar 22 12:16:26 2017_x000D_	12.8264	61.7187	13.5802	0.23702	1	10.7498	76.7964	256.743	4.48102	15.22		25.0876	50.7877
21822	Wed Mar 22 12:16:26 2017_x000D_	13.6528	61.5907	10.6562	0.185986	1	9.71624	75.4556	241.773	4.21973	14.4129		9.82328	0
21823	Wed Mar 22 12:16:26 2017_x000D_	13.9602	61.4779	13.0001	0.226895	1	9.71624	75.4556	241.773	4.21973	14.6078		9.33999	0
21824	Wed Mar 22 12:16:26 2017_x000D_	14.2714	61.4688	13.5826	0.237061	1	9.71624	75.4556	241.773	4.21973	14.7099		22.6045	0
21825	Wed Mar 22 12:16:26 2017_x000D_	14.9894	61.2403	13.0001	0.226895	1	9.71624	75.4556	241.773	4.21973	15.1618		9.33091	0
21826	Wed Mar 22 12:16:26 2017_x000D_	15.3003	61.2313	13.5828	0.237065	1	9.71624	75.4556	241.773	4.21973	15.2811		12.8006	65.0781
21827	Wed Mar 22 12:16:26 2017_x000D_	15.711	61.1156	16.4509	0.287122	1	8.48298	73.671	237.13	4.13871	14.4873		18.8778	0
21828	Wed Mar 22 12:16:26 2017_x000D_	16.3284	60.994	19.2491	0.33596	1	8.48298	73.671	237.13	4.13871	14.9083		6.93026	0
21829	Wed Mar 22 12:16:26 2017_x000D_	16.5317	60.8843	16.4511	0.287126	1	8.48298	73.671	237.13	4.13871	15.109		19.603	0
21830	Wed Mar 22 12:16:26 2017_x000D_	17.1451	60.6591	16.4502	0.28711	1	8.48298	73.671	237.13	4.13871	15.6314		12.4071	52.5459
21831	Wed Mar 22 12:16:26 2017_x000D_	17.5585	60.6472	16.4525	0.287151	1	7.67609	72.1164	249.697	4.35804	15.1395		19.5868	0
21832	Wed Mar 22 12:16:27 2017_x000D_	18.1714	60.4222	16.4515	0.287134	1	7.67609	72.1164	249.697	4.35804	15.7132		12.3981	0
21833	Wed Mar 22 12:16:27 2017_x000D_	18.5845	60.4104	16.454	0.287176	1	7.67609	72.1164	249.697	4.35804	16.0007		11.1528	0
21834	Wed Mar 22 12:16:27 2017_x000D_	18.887	60.1943	15.7395	0.274706	1	7.67609	72.1164	249.697	4.35804	16.3652		9.7892	0
21835	Wed Mar 22 12:16:27 2017_x000D_	19.1933	60.0818	13.5779	0.23698	1	7.67609	72.1164	249.697	4.35804	16.6577		18.8219	66.0966
21836	Wed Mar 22 12:16:27 2017_x000D_	19.8089	59.9607	16.4521	0.287143	1	7.98821	69.9354	286.925	5.00779	15.4668		12.38	0
21837	Wed Mar 22 12:16:27 2017_x000D_	20.2214	59.949	16.4545	0.287185	1	7.98821	69.9354	286.925	5.00779	15.7917		20.7292	0
21838	Wed Mar 22 12:16:27 2017_x000D_	20.8294	59.6207	13.5764	0.236954	1	7.98821	69.9354	286.925	5.00779	16.4709		12.3679	0
21839	Wed Mar 22 12:16:27 2017_x000D_	21.2415	59.6091	13.5784	0.236989	1	7.98821	69.9354	286.925	5.00779	16.8013		19.531	50.2772
21840	Wed Mar 22 12:16:27 2017_x000D_	21.8526	59.3846	13.5767	0.236958	1	8.70876	68.4223	285.035	4.9748	15.9512		9.25868	0
21841	Wed Mar 22 12:16:27 2017_x000D_	22.1611	59.3759	12.9952	0.226809	1	8.70876	68.4223	285.035	4.9748	16.2112		22.4697	0
21842	Wed Mar 22 12:16:27 2017_x000D_	22.8748	59.1487	13.5769	0.236961	1	8.70876	68.4223	285.035	4.9748	16.9315		6.17037	0
21843	Wed Mar 22 12:16:27 2017_x000D_	23.0804	59.143	13.578	0.23698	1	8.70876	68.4223	285.035	4.9748	17.107		12.3408	67.2054
21844	Wed Mar 22 12:16:27 2017_x000D_	23.4916	59.1315	13.58	0.237016	1	9.2395	66.2459	279.321	4.87508	15.9291		19.4969	0
21845	Wed Mar 22 12:16:27 2017_x000D_	24.1016	58.9073	13.5782	0.236984	1	9.2395	66.2459	279.321	4.87508	16.5752		6.89267	0
21846	Wed Mar 22 12:16:27 2017_x000D_	24.3038	58.7982	16.4557	0.287206	1	9.2395	66.2459	279.321	4.87508	16.8048		12.6988	0
21847	Wed Mar 22 12:16:27 2017_x000D_	24.7112	58.6833	13.5764	0.236953	1	9.2395	66.2459	279.321	4.87508	17.2211		18.7302	81.5952
21848	Wed Mar 22 12:16:27 2017_x000D_	25.3238	58.5628	16.4571	0.28723	1	10.0077	63.6368	282.863	4.93689	16.1347		12.6893	0
21849	Wed Mar 22 12:16:27 2017_x000D_	25.7309	58.448	13.5766	0.236956	1	10.0077	63.6368	282.863	4.93689	16.5573		19.459	0
21850	Wed Mar 22 12:16:27 2017_x000D_	26.3397	58.2242	13.5749	0.236926	1	10.0077	63.6368	282.863	4.93689	17.2055		12.3017	0
21851	Wed Mar 22 12:16:27 2017_x000D_	26.7496	58.2129	13.5769	0.236962	1	10.0077	63.6368	282.863	4.93689	17.5986		6.15229	0
21852	Wed Mar 22 12:16:27 2017_x000D_	26.9546	58.2073	13.5779	0.236979	1	10.0077	63.6368	282.863	4.93689	17.7954		19.44	99.3652
21853	Wed Mar 22 12:16:27 2017_x000D_	27.5628	57.9837	13.5761	0.236948	1	9.71259	60.3378	265.304	4.63042	18.0048		6.1433	0
21854	Wed Mar 22 12:16:28 2017_x000D_	27.7675	57.9781	13.5772	0.236967	1	9.71259	60.3378	265.304	4.63042	18.2085		15.6504	0
21855	Wed Mar 22 12:16:28 2017_x000D_	28.2758	57.8607	10.1852	0.177765	1	9.71259	60.3378	265.304	4.63042	18.7278		6.1403	0
21856	Wed Mar 22 12:16:28 2017_x000D_	28.4804	57.8551	10.186	0.177779	1	9.71259	60.3378	265.304	4.63042	18.9313		12.6601	73.4091
21857	Wed Mar 22 12:16:28 2017_x000D_	28.8866	57.7407	12.9932	0.226774	1	9.37955	57.9136	263.756	4.60341	19.5078		9.21053	0
21858	Wed Mar 22 12:16:28 2017_x000D_	29.1935	57.7322	13.5795	0.237008	1	9.37955	57.9136	263.756	4.60341	19.8148		12.6477	0
21859	Wed Mar 22 12:16:28 2017_x000D_	29.5993	57.6179	16.464	0.287351	1	9.37955	57.9136	263.756	4.60341	20.2219		3.07607	0
21860	Wed Mar 22 12:16:28 2017_x000D_	29.7018	57.6152	23.0362	0.402058	1	9.37955	57.9136	263.756	4.60341	20.3244		3.05807	55.9843
21861	Wed Mar 22 12:16:28 2017_x000D_	29.5999	57.6179	29.7396	0.519054	1	8.79948	56.1399	262.434	4.58033	20.8529		0.0067082	0
21862	Wed Mar 22 12:16:28 2017_x000D_	29.6001	57.618	34.7832	0.607082	1	8.79948	56.1399	262.434	4.58033	20.8531		3.08889	0
21863	Wed Mar 22 12:16:28 2017_x000D_	29.6037	57.7209	49.0559	0.856188	1	8.79948	56.1399	262.434	4.58033	20.8642		0.0127279	0
21864	Wed Mar 22 12:16:28 2017_x000D_	29.604	57.7206	57.4246	1.00225	1	8.79948	56.1399	262.434	4.58033	20.8645		3.0765	33.4991
21865	Wed Mar 22 12:16:28 2017_x000D_	29.6072	57.8231	71.6469	1.25047	1	8.62805	55.0365	263.451	4.59808	21.1634		0.006	0
21866	Wed Mar 22 12:16:28 2017_x000D_	29.6072	57.8229	77.0878	1.34544	1	8.62805	55.0365	263.451	4.59808	21.1634		3.0586	0
21867	Wed Mar 22 12:16:28 2017_x000D_	29.7091	57.8196	91.6896	1.60028	1	8.62805	55.0365	263.451	4.59808	21.264		6.20388	0
21868	Wed Mar 22 12:16:28 2017_x000D_	29.7028	57.6129	97.6341	1.70404	1	8.62805	55.0365	263.451	4.59808	21.2316		0.00848528	0
21869	Wed Mar 22 12:16:28 2017_x000D_	29.7026	57.6127	103.451	1.80556	1	8.62805	55.0365	263.451	4.59808	21.2314		9.81324	46.1345
21870	Wed Mar 22 12:16:28 2017_x000D_	29.5905	57.3054	117.985	2.05923	1	8.69404	53.5001	289.898	5.05967	21.2401		3.10058	0
21871	Wed Mar 22 12:16:28 2017_x000D_	29.5872	57.2021	124.276	2.16902	1	8.69404	53.5001	289.898	5.05967	21.2186		9.79709	0
21872	Wed Mar 22 12:16:28 2017_x000D_	29.4753	56.8953	136.309	2.37903	1	8.69404	53.5001	289.898	5.05967	21.0568		6.89264	0
21873	Wed Mar 22 12:16:28 2017_x000D_	29.2674	56.7975	142.207	2.48198	1	8.69404	53.5001	289.898	5.05967	20.8359		6.88051	77.2519
21874	Wed Mar 22 12:16:28 2017_x000D_	29.0599	56.6998	144.432	2.52082	1	10.1001	51.3428	298.452	5.20896	19.7021		24.1219	0
21875	Wed Mar 22 12:16:29 2017_x000D_	28.4306	56.1993	146.792	2.56201	1	10.1001	51.3428	298.452	5.20896	18.9629		8.75277	0
21876	Wed Mar 22 12:16:29 2017_x000D_	28.2196	55.9978	146.79	2.56197	1	10.1001	51.3428	298.452	5.20896	18.7079		29.147	0
21877	Wed Mar 22 12:16:29 2017_x000D_	27.3843	55.5016	144.432	2.52082	1	10.1001	51.3428	298.452	5.20896	17.7775		8.76549	62.5162
21878	Wed Mar 22 12:16:29 2017_x000D_	27.173	55.2998	144.431	2.52079	1	11.2691	49.6177	300.654	5.2474	16.8885		13.8185	0
21879	Wed Mar 22 12:16:29 2017_x000D_	26.7564	55.1033	144.434	2.52084	1	11.2691	49.6177	300.654	5.2474	16.4301		21.9423	0
21880	Wed Mar 22 12:16:29 2017_x000D_	26.2275	54.5981	140.397	2.4504	1	11.2691	49.6177	300.654	5.2474	15.7657		11.164	0
21881	Wed Mar 22 12:16:29 2017_x000D_	25.9133	54.3987	138.443	2.41629	1	11.2691	49.6177	300.654	5.2474	15.4049		21.9742	0
21882	Wed Mar 22 12:16:29 2017_x000D_	25.3836	53.8928	134.225	2.34266	1	11.2691	49.6177	300.654	5.2474	14.7477		11.1948	66.2809
21883	Wed Mar 22 12:16:29 2017_x000D_	25.0685	53.6929	136.335	2.3795	1	12.6569	47.8986	315	5.49779	13.6975		22.474	0
21884	Wed Mar 22 12:16:29 2017_x000D_	24.6376	53.0801	136.33	2.37941	1	12.6569	47.8986	315	5.49779	13.0532		11.198	0
21885	Wed Mar 22 12:16:29 2017_x000D_	24.3225	52.88	134.227	2.3427	1	12.6569	47.8986	315	5.49779	12.6847		13.2174	0
21886	Wed Mar 22 12:16:29 2017_x000D_	24.0037	52.5759	138.439	2.41622	1	12.6569	47.8986	315	5.49779	12.273		8.81649	38.6525
21887	Wed Mar 22 12:16:29 2017_x000D_	23.7911	52.373	138.439	2.41622	1	13.3604	46.8192	313.993	5.48021	11.8171		24.3897	0
21888	Wed Mar 22 12:16:29 2017_x000D_	23.2557	51.7612	140.387	2.45021	1	13.3604	46.8192	313.993	5.48021	11.0608		19.9616	0
21889	Wed Mar 22 12:16:29 2017_x000D_	22.727	51.3572	138.437	2.41618	1	13.3604	46.8192	313.993	5.48021	10.408		8.83562	0
21890	Wed Mar 22 12:16:29 2017_x000D_	22.5139	51.1539	138.437	2.41618	1	13.3604	46.8192	313.993	5.48021	10.128		11.2521	79.5753
21891	Wed Mar 22 12:16:29 2017_x000D_	22.1973	50.9528	140.389	2.45024	1	13.6936	44.1877	303.728	5.30105	10.8664		17.6881	0
21892	Wed Mar 22 12:16:29 2017_x000D_	21.7708	50.5457	140.387	2.45021	1	13.6936	44.1877	303.728	5.30105	10.2794		11.2537	0
21893	Wed Mar 22 12:16:29 2017_x000D_	21.4542	50.3445	138.44	2.41624	1	13.6936	44.1877	303.728	5.30105	9.90622		22.1421	0
21894	Wed Mar 22 12:16:29 2017_x000D_	20.9202	49.835	142.624	2.48925	1	13.6936	44.1877	303.728	5.30105	9.17146		8.86531	6.60328
21895	Wed Mar 22 12:16:29 2017_x000D_	20.7064	49.631	142.623	2.48923	1	13.7032	43.9678	303.728	5.30105	9.00648		8.86531	0
21896	Wed Mar 22 12:16:29 2017_x000D_	20.4926	49.427	142.621	2.48921	1	13.7032	43.9678	303.728	5.30105	8.71199		20.0534	0
21897	Wed Mar 22 12:16:30 2017_x000D_	19.9615	49.0211	140.696	2.45562	1	13.7032	43.9678	303.728	5.30105	8.04377		8.87804	0
21898	Wed Mar 22 12:16:30 2017_x000D_	19.7474	48.8168	140.696	2.4556	1	13.7032	43.9678	303.728	5.30105	7.74888		18.2703	0
21899	Wed Mar 22 12:16:30 2017_x000D_	19.2186	48.5147	140.389	2.45026	1	13.7032	43.9678	303.728	5.30105	7.148		11.3389	0
21900	Wed Mar 22 12:16:30 2017_x000D_	19.0008	48.2058	142.619	2.48917	1	13.7032	43.9678	303.728	5.30105	6.78419		7.00749	0
21901	Wed Mar 22 12:16:30 2017_x000D_	18.7898	48.1056	140.388	2.45023	1	13.7032	43.9678	303.728	5.30105	6.55705		17.79	0
21902	Wed Mar 22 12:16:30 2017_x000D_	18.3608	47.6962	140.386	2.4502	1	13.7032	43.9678	303.728	5.30105	5.96609		4.43907	0
21903	Wed Mar 22 12:16:30 2017_x000D_	18.2537	47.5941	140.696	2.4556	1	13.7032	43.9678	303.728	5.30105	5.81869		7.0142	179.054
21904	Wed Mar 22 12:16:30 2017_x000D_	18.0425	47.4938	138.445	2.41632	1	14.3988	38.04	280.926	4.90309	10.1317		13.3596	0
21905	Wed Mar 22 12:16:30 2017_x000D_	17.7202	47.1865	142.618	2.48915	1	14.3988	38.04	280.926	4.90309	9.73089		4.45377	0
21906	Wed Mar 22 12:16:30 2017_x000D_	17.6129	47.0839	138.444	2.41631	1	14.3988	38.04	280.926	4.90309	9.59805		11.3443	0
21907	Wed Mar 22 12:16:30 2017_x000D_	17.2938	46.881	140.388	2.45023	1	14.3988	38.04	280.926	4.90309	9.30292		8.90339	98.0307
21908	Wed Mar 22 12:16:30 2017_x000D_	17.0792	46.676	136.351	2.37978	1	16.0553	35.2233	284.612	4.96741	11.4984		15.7885	0
21909	Wed Mar 22 12:16:30 2017_x000D_	16.753	46.263	130.097	2.27061	1	16.0553	35.2233	284.612	4.96741	11.0617		7.03161	0
21910	Wed Mar 22 12:16:30 2017_x000D_	16.5413	46.1624	128.337	2.2399	1	16.0553	35.2233	284.612	4.96741	10.9499		9.98345	0
21911	Wed Mar 22 12:16:30 2017_x000D_	16.4269	45.8499	119.502	2.0857	1	16.0553	35.2233	284.612	4.96741	10.6331		0.0108167	0
21912	Wed Mar 22 12:16:30 2017_x000D_	16.4272	45.8501	114.072	1.99093	1	16.0553	35.2233	284.612	4.96741	10.6333		4.46225	68.3833
21913	Wed Mar 22 12:16:30 2017_x000D_	16.3197	45.7473	110.189	1.92316	1	17.2362	33.2736	283.013	4.93951	12.5073		3.14547	0
21914	Wed Mar 22 12:16:30 2017_x000D_	16.3165	45.6425	97.929	1.70918	1	17.2362	33.2736	283.013	4.93951	12.403		8.92262	0
21915	Wed Mar 22 12:16:30 2017_x000D_	16.1013	45.4372	91.9856	1.60545	1	17.2362	33.2736	283.013	4.93951	12.2164		6.98446	0
21916	Wed Mar 22 12:16:30 2017_x000D_	16.1984	45.2256	77.3148	1.3494	1	17.2362	33.2736	283.013	4.93951	11.997		3.14296	82.0884
21917	Wed Mar 22 12:16:30 2017_x000D_	16.1947	45.1209	70.8028	1.23574	1	18.0086	30.6486	263.411	4.5974	14.5855		6.99287	0
21918	Wed Mar 22 12:16:31 2017_x000D_	16.2916	44.9089	68.0813	1.18824	1	18.0086	30.6486	263.411	4.5974	14.3633		13.9753	0
21919	Wed Mar 22 12:16:31 2017_x000D_	16.485	44.4851	55.0749	0.961238	1	18.0086	30.6486	263.411	4.5974	13.9201		4.40185	0
21920	Wed Mar 22 12:16:31 2017_x000D_	16.5854	44.3781	50.9826	0.889814	1	18.0086	30.6486	263.411	4.5974	13.8031		6.98913	92.8599
21921	Wed Mar 22 12:16:31 2017_x000D_	16.682	44.1661	44.6895	0.779979	1	17.925	27.5544	265.028	4.6256	16.6581		15.5512	0
21922	Wed Mar 22 12:16:31 2017_x000D_	17.0872	43.8428	38.5859	0.673451	1	17.925	27.5544	265.028	4.6256	16.3099		11.21	0
21923	Wed Mar 22 12:16:31 2017_x000D_	17.3919	43.6265	32.0723	0.559766	1	17.925	27.5544	265.028	4.6256	16.0809		18.1263	0
21924	Wed Mar 22 12:16:31 2017_x000D_	17.901	43.3011	28.1026	0.490482	1	17.925	27.5544	265.028	4.6256	15.7467		11.2149	73.1012
21925	Wed Mar 22 12:16:31 2017_x000D_	18.2059	43.0848	29.4579	0.514137	1	17.8123	25.1203	265.028	4.6256	17.9688		23.6619	0
21926	Wed Mar 22 12:16:31 2017_x000D_	18.9226	42.7555	25.4529	0.444237	1	17.8123	25.1203	265.028	4.6256	17.6701		13.8937	0
21927	Wed Mar 22 12:16:31 2017_x000D_	19.3311	42.5373	25.4525	0.44423	1	17.8123	25.1203	265.028	4.6256	17.4831		9.81609	0
21928	Wed Mar 22 12:16:31 2017_x000D_	19.6389	42.4263	21.6473	0.377817	1	17.8123	25.1203	265.028	4.6256	17.4021		23.6485	0
21929	Wed Mar 22 12:16:31 2017_x000D_	20.3552	42.0972	19.8238	0.345991	1	17.8123	25.1203	265.028	4.6256	17.1663		9.81225	46.7843
21930	Wed Mar 22 12:16:31 2017_x000D_	20.6629	41.9863	21.6467	0.377806	1	17.6608	23.5682	263.377	4.5968	18.6612		13.8789	0
21931	Wed Mar 22 12:16:31 2017_x000D_	21.071	41.7684	21.6457	0.377788	1	17.6608	23.5682	263.377	4.5968	18.5169		22.5908	0
21932	Wed Mar 22 12:16:31 2017_x000D_	21.79	41.5446	22.6919	0.396049	1	17.6608	23.5682	263.377	4.5968	18.4445		9.80096	0
21933	Wed Mar 22 12:16:31 2017_x000D_	22.0973	41.4337	18.8966	0.329808	1	17.6608	23.5682	263.377	4.5968	18.4081		19.6027	33.1578
21934	Wed Mar 22 12:16:31 2017_x000D_	22.712	41.2121	18.8964	0.329805	1	17.7092	22.464	263.377	4.5968	19.4041		13.8561	0
21935	Wed Mar 22 12:16:31 2017_x000D_	23.1194	40.9945	18.8949	0.329777	1	17.7092	22.464	263.377	4.5968	19.3041		19.5894	0
21936	Wed Mar 22 12:16:31 2017_x000D_	23.7337	40.7731	18.8947	0.329774	1	17.7092	22.464	263.377	4.5968	19.2748		9.31662	0
21937	Wed Mar 22 12:16:31 2017_x000D_	24.0442	40.7673	19.8239	0.345992	1	17.7092	22.464	263.377	4.5968	19.3686		9.78662	48.4172
21938	Wed Mar 22 12:16:31 2017_x000D_	24.3511	40.6567	21.6492	0.37785	1	18.215	20.9314	289.836	5.0586	20.6577		20.7588	0
21939	Wed Mar 22 12:16:32 2017_x000D_	24.9614	40.3306	18.8942	0.329766	1	18.215	20.9314	289.836	5.0586	20.5388		12.4011	0
21940	Wed Mar 22 12:16:32 2017_x000D_	25.3747	40.323	18.8969	0.329812	1	18.215	20.9314	289.836	5.0586	20.6711		19.5553	0
21941	Wed Mar 22 12:16:32 2017_x000D_	25.9879	40.1019	18.8967	0.329809	1	18.215	20.9314	289.836	5.0586	20.6864		13.8267	44.6535
21942	Wed Mar 22 12:16:32 2017_x000D_	26.3944	39.8847	18.8951	0.329781	1	18.9305	19.6262	289.836	5.0586	21.5897		6.90936	0
21943	Wed Mar 22 12:16:32 2017_x000D_	26.5975	39.7761	16.055	0.280213	1	18.9305	19.6262	289.836	5.0586	21.5593		21.8635	0
21944	Wed Mar 22 12:16:32 2017_x000D_	27.3167	39.6583	19.8252	0.346015	1	18.9305	19.6262	289.836	5.0586	21.7167		11.1445	0
21945	Wed Mar 22 12:16:32 2017_x000D_	27.6195	39.4431	18.8946	0.329773	1	18.9305	19.6262	289.836	5.0586	21.6381		13.8106	0
21946	Wed Mar 22 12:16:32 2017_x000D_	28.0255	39.2261	18.8931	0.329746	1	18.9305	19.6262	289.836	5.0586	21.6073		18.7796	29.7722
21947	Wed Mar 22 12:16:32 2017_x000D_	28.6407	39.1104	21.652	0.377899	1	19.4076	18.756	289.159	5.04677	22.3507		6.90001	0
21948	Wed Mar 22 12:16:32 2017_x000D_	28.8435	39.0019	18.8942	0.329765	1	19.4076	18.756	289.159	5.04677	22.3368		19.5012	0
21949	Wed Mar 22 12:16:32 2017_x000D_	29.455	38.7814	18.894	0.329762	1	19.4076	18.756	289.159	5.04677	22.4046		6.17494	0
21950	Wed Mar 22 12:16:32 2017_x000D_	29.6608	38.7778	18.8953	0.329786	1	19.4076	18.756	289.159	5.04677	22.4945		19.4907	23.9196
21951	Wed Mar 22 12:16:32 2017_x000D_	30.272	38.5575	18.8951	0.329782	1	20.0844	18.3345	305.98	5.34036	22.6441		8.75937	0
21952	Wed Mar 22 12:16:32 2017_x000D_	30.4716	38.3444	18.8922	0.329731	1	20.0844	18.3345	305.98	5.34036	22.5453		12.6949	0
21953	Wed Mar 22 12:16:32 2017_x000D_	30.8797	38.2325	16.0482	0.280094	1	20.0844	18.3345	305.98	5.34036	22.6378		6.16895	0
21954	Wed Mar 22 12:16:32 2017_x000D_	31.0853	38.2289	16.0494	0.280115	1	20.0844	18.3345	305.98	5.34036	22.7334		6.89047	70.904
21955	Wed Mar 22 12:16:32 2017_x000D_	31.2879	38.1207	18.8933	0.329751	1	21.9978	19.7219	344.097	6.00562	20.6112		9.25337	0
21956	Wed Mar 22 12:16:32 2017_x000D_	31.5963	38.1154	19.8252	0.346015	1	21.9978	19.7219	344.097	6.00562	20.7473		16.5848	0
21957	Wed Mar 22 12:16:32 2017_x000D_	32.1042	37.8971	26.741	0.466719	1	21.9978	19.7219	344.097	6.00562	20.7961		0.00424264	0
21958	Wed Mar 22 12:16:32 2017_x000D_	32.1043	37.8972	32.1135	0.560486	1	21.9978	19.7219	344.097	6.00562	20.7962		6.95289	0
21959	Wed Mar 22 12:16:32 2017_x000D_	32.0082	38.1081	46.8753	0.818129	1	21.9978	19.7219	344.097	6.00562	20.9347		0.0108167	79.9753
21960	Wed Mar 22 12:16:32 2017_x000D_	32.0084	38.1078	55.0707	0.961164	1	24.1193	21.3362	29.9218	0.522235	18.5344		4.35288	0
21961	Wed Mar 22 12:16:33 2017_x000D_	31.909	38.2135	71.6907	1.25124	1	24.1193	21.3362	29.9218	0.522235	18.5882		4.41699	0
21962	Wed Mar 22 12:16:33 2017_x000D_	32.0145	38.3162	79.3038	1.38411	1	24.1193	21.3362	29.9218	0.522235	18.7258		3.13021	0
21963	Wed Mar 22 12:16:33 2017_x000D_	32.0174	38.4205	85.7254	1.49619	1	24.1193	21.3362	29.9218	0.522235	18.8216		7.00718	79.9279
21964	Wed Mar 22 12:16:33 2017_x000D_	32.1256	38.6275	100.41	1.75249	1	26.2395	22.9496	26.941	0.47021	16.7464		4.43402	0
21965	Wed Mar 22 12:16:33 2017_x000D_	32.0196	38.5245	109.667	1.91405	1	26.2395	22.9496	26.941	0.47021	16.6129		3.13947	0
21966	Wed Mar 22 12:16:33 2017_x000D_	32.0164	38.4199	116.287	2.02959	1	26.2395	22.9496	26.941	0.47021	16.5137		3.13686	0
21967	Wed Mar 22 12:16:33 2017_x000D_	32.0128	38.3154	131.412	2.29357	1	26.2395	22.9496	26.941	0.47021	16.4146		3.13956	73.1529
21968	Wed Mar 22 12:16:33 2017_x000D_	32.0095	38.2108	137.852	2.40597	1	28.3783	24.1207	17.0318	0.29726	14.5505		4.42782	0
21969	Wed Mar 22 12:16:33 2017_x000D_	31.9034	38.1082	150.2	2.62148	1	28.3783	24.1207	17.0318	0.29726	14.4249		6.94485	0
21970	Wed Mar 22 12:16:33 2017_x000D_	31.6951	38.0072	152.769	2.66633	1	28.3783	24.1207	17.0318	0.29726	14.2771		16.7117	0
21971	Wed Mar 22 12:16:33 2017_x000D_	31.1753	37.8069	159.442	2.78279	1	28.3783	24.1207	17.0318	0.29726	13.9691		13.9164	99.175
21972	Wed Mar 22 12:16:33 2017_x000D_	30.758	37.6043	159.441	2.78277	1	31.6393	24.6633	0	0	12.971		13.9232	0
21973	Wed Mar 22 12:16:33 2017_x000D_	30.3405	37.4016	159.439	2.78274	1	31.6393	24.6633	0	0	12.8043		23.6931	0
21974	Wed Mar 22 12:16:33 2017_x000D_	29.611	37.099	155.473	2.71352	1	31.6393	24.6633	0	0	12.6		12.7996	0
21975	Wed Mar 22 12:16:33 2017_x000D_	29.1958	37.0008	152.778	2.66648	1	31.6393	24.6633	0	0	12.5771		24.5006	0
21976	Wed Mar 22 12:16:33 2017_x000D_	28.5618	36.486	150.209	2.62164	1	31.6393	24.6633	0	0	12.2167		11.285	79.1216
21977	Wed Mar 22 12:16:33 2017_x000D_	28.2464	36.281	148.674	2.59485	1	34.273	24.5239	0	0	13.2117		20.9685	0
21978	Wed Mar 22 12:16:33 2017_x000D_	27.6177	35.9756	146.187	2.55145	1	34.273	24.5239	0	0	13.2452		15.6936	0
21979	Wed Mar 22 12:16:33 2017_x000D_	27.1953	35.667	148.675	2.59486	1	34.273	24.5239	0	0	13.2009		7.00113	0
21980	Wed Mar 22 12:16:33 2017_x000D_	26.9854	35.565	146.188	2.55146	1	34.273	24.5239	0	0	13.2293		22.6318	91.9537
21981	Wed Mar 22 12:16:33 2017_x000D_	26.3526	35.1543	151.31	2.64086	1	36.9666	23.0612	328.61	5.73533	16.0904		11.3342	0
21982	Wed Mar 22 12:16:34 2017_x000D_	26.0357	34.9486	152.765	2.66624	1	36.9666	23.0612	328.61	5.73533	16.1491		8.92533	0
21983	Wed Mar 22 12:16:34 2017_x000D_	25.8223	34.7413	152.761	2.66619	1	36.9666	23.0612	328.61	5.73533	16.1437		23.8569	0
21984	Wed Mar 22 12:16:34 2017_x000D_	25.0878	34.4365	156.692	2.73478	1	36.9666	23.0612	328.61	5.73533	16.447		9.88125	77.2035
21985	Wed Mar 22 12:16:34 2017_x000D_	24.7741	34.3361	158.276	2.76243	1	39.2129	21.8055	331.548	5.78661	19.1179		18.3575	0
21986	Wed Mar 22 12:16:34 2017_x000D_	24.2457	34.0275	156.69	2.73476	1	39.2129	21.8055	331.548	5.78661	19.3234		9.89165	0
21987	Wed Mar 22 12:16:34 2017_x000D_	23.9317	33.9269	158.273	2.76239	1	39.2129	21.8055	331.548	5.78661	19.505		21.0987	0
21988	Wed Mar 22 12:16:34 2017_x000D_	23.2991	33.6196	155.454	2.71318	1	39.2129	21.8055	331.548	5.78661	19.8197		9.91919	59.1382
21989	Wed Mar 22 12:16:34 2017_x000D_	22.9842	33.5188	159.402	2.78209	1	41.0018	20.9774	333.963	5.82876	21.9527		9.91623	0
21990	Wed Mar 22 12:16:34 2017_x000D_	22.6695	33.4177	155.457	2.71323	1	41.0018	20.9774	333.963	5.82876	22.1548		25.4389	0
21991	Wed Mar 22 12:16:34 2017_x000D_	21.9283	33.0058	156.689	2.73474	1	41.0018	20.9774	333.963	5.82876	22.5495		9.92296	0
21992	Wed Mar 22 12:16:34 2017_x000D_	21.6133	32.9049	158.27	2.76233	1	41.0018	20.9774	333.963	5.82876	22.7635		24.0019	0
21993	Wed Mar 22 12:16:34 2017_x000D_	20.8744	32.5981	156.691	2.73477	1	41.0018	20.9774	333.963	5.82876	23.2412		9.93622	44.3506
21994	Wed Mar 22 12:16:34 2017_x000D_	20.559	32.497	158.27	2.76234	1	42.3434	20.3564	345.308	6.02676	24.939		7.06821	0
21995	Wed Mar 22 12:16:34 2017_x000D_	20.3471	32.394	155.458	2.71325	1	42.3434	20.3564	345.308	6.02676	25.0747		21.1927	0
21996	Wed Mar 22 12:16:34 2017_x000D_	19.7116	32.0855	158.268	2.7623	1	42.3434	20.3564	345.308	6.02676	25.4906		12.9704	0
21997	Wed Mar 22 12:16:34 2017_x000D_	19.291	31.9854	155.46	2.71329	1	42.3434	20.3564	345.308	6.02676	25.8195		9.00613	65.7558
21998	Wed Mar 22 12:16:34 2017_x000D_	19.0754	31.7765	155.457	2.71323	1	43.9446	18.8596	297.566	5.19351	28.0236		19.9502	0
21999	Wed Mar 22 12:16:34 2017_x000D_	18.4422	31.5733	155.459	2.71328	1	43.9446	18.8596	297.566	5.19351	28.4958		9.01677	0
22000	Wed Mar 22 12:16:34 2017_x000D_	18.2263	31.3642	155.456	2.71322	1	43.9446	18.8596	297.566	5.19351	28.5971		19.9729	0
22001	Wed Mar 22 12:16:34 2017_x000D_	17.5924	31.1607	155.459	2.71326	1	43.9446	18.8596	297.566	5.19351	29.0819		9.0274	0
22002	Wed Mar 22 12:16:34 2017_x000D_	17.3762	30.9514	155.455	2.7132	1	43.9446	18.8596	297.566	5.19351	29.1906		13.0118	62.7694
22003	Wed Mar 22 12:16:35 2017_x000D_	16.9543	30.8508	152.783	2.66657	1	45.1192	17.1281	291.84	5.09357	31.3301		7.09242	0
22004	Wed Mar 22 12:16:35 2017_x000D_	16.7416	30.7476	155.458	2.71325	1	45.1192	17.1281	291.84	5.09357	31.4766		14.1996	0
22005	Wed Mar 22 12:16:35 2017_x000D_	16.3158	30.5409	155.457	2.71324	1	45.1192	17.1281	291.84	5.09357	31.7732		0	0
22006	Wed Mar 22 12:16:35 2017_x000D_	16.3158	30.5409	155.457	2.71324	1	45.1192	17.1281	291.84	5.09357	31.7732		7.10714	86.7741
22007	Wed Mar 22 12:16:35 2017_x000D_	16.1027	30.4374	152.784	2.66658	1	46.7621	14.7475	284.692	4.96881	34.4408		7.09912	0
22008	Wed Mar 22 12:16:35 2017_x000D_	15.8898	30.3341	155.457	2.71324	1	46.7621	14.7475	284.692	4.96881	34.5838		11.4973	0
22009	Wed Mar 22 12:16:35 2017_x000D_	15.5683	30.1255	148.722	2.59569	1	46.7621	14.7475	284.692	4.96881	34.7784		4.53583	0
22010	Wed Mar 22 12:16:35 2017_x000D_	15.4599	30.0201	139.959	2.44275	1	46.7621	14.7475	284.692	4.96881	34.8293		4.41908	53.6783
22011	Wed Mar 22 12:16:35 2017_x000D_	15.3593	30.1277	131.663	2.29796	1	47.7085	13.229	313.993	5.48021	36.4971		3.14737	0
22012	Wed Mar 22 12:16:35 2017_x000D_	15.4642	30.1261	125.716	2.19416	1	47.7085	13.229	313.993	5.48021	36.4034		3.12028	0
22013	Wed Mar 22 12:16:35 2017_x000D_	15.3602	30.1275	110.054	1.9208	1	47.7085	13.229	313.993	5.48021	36.4962		4.5361	0
22014	Wed Mar 22 12:16:35 2017_x000D_	15.469	30.2325	100.803	1.75934	1	47.7085	13.229	313.993	5.48021	36.4487		3.13242	53.6907
22015	Wed Mar 22 12:16:35 2017_x000D_	15.3646	30.2342	91.9903	1.60553	1	48.6552	11.7102	284.692	4.96881	38.0973		3.20614	0
22016	Wed Mar 22 12:16:35 2017_x000D_	15.3685	30.341	79.5806	1.38894	1	48.6552	11.7102	284.692	4.96881	38.1459		0.0067082	0
22017	Wed Mar 22 12:16:35 2017_x000D_	15.3686	30.3412	73.6835	1.28602	1	48.6552	11.7102	284.692	4.96881	38.1459		7.02936	0
22018	Wed Mar 22 12:16:35 2017_x000D_	15.4658	30.128	57.4778	1.00318	1	48.6552	11.7102	284.692	4.96881	37.9572		3.18215	0
22019	Wed Mar 22 12:16:35 2017_x000D_	15.4619	30.022	50.9613	0.889442	1	48.6552	11.7102	284.692	4.96881	37.9093		9.99024	51.9699
22020	Wed Mar 22 12:16:35 2017_x000D_	15.5551	29.7023	38.4663	0.671363	1	49.8102	10.4191	298.452	5.20896	39.3097		6.9865	0
22021	Wed Mar 22 12:16:35 2017_x000D_	15.7609	29.5933	36.0446	0.629096	1	49.8102	10.4191	298.452	5.20896	39.0769		11.2583	0
22022	Wed Mar 22 12:16:35 2017_x000D_	16.0675	29.3769	29.2574	0.510638	1	49.8102	10.4191	298.452	5.20896	38.7036		6.28252	0
22023	Wed Mar 22 12:16:35 2017_x000D_	16.2769	29.3742	29.2589	0.510665	1	49.8102	10.4191	298.452	5.20896	38.5198		25.1708	85.8796
22024	Wed Mar 22 12:16:35 2017_x000D_	16.9949	28.9401	27.8901	0.486774	1	52.4844	9.39761	349.074	6.09248	40.5144		13.9608	0
22025	Wed Mar 22 12:16:36 2017_x000D_	17.4062	28.7224	27.8901	0.486774	1	52.4844	9.39761	349.074	6.09248	40.0491		23.7675	0
22026	Wed Mar 22 12:16:36 2017_x000D_	18.1275	28.3947	26.4895	0.462329	1	52.4844	9.39761	349.074	6.09248	39.2592		9.86713	0
22027	Wed Mar 22 12:16:36 2017_x000D_	18.4375	28.2848	27.8916	0.486801	1	52.4844	9.39761	349.074	6.09248	38.9348		22.4974	79.9979
22028	Wed Mar 22 12:16:36 2017_x000D_	19.0502	27.8524	27.8901	0.486774	1	55.1268	9.0392	5.93763	0.103631	40.6873		9.86813	0
22029	Wed Mar 22 12:16:36 2017_x000D_	19.3602	27.7424	31.8995	0.556751	1	55.1268	9.0392	5.93763	0.103631	40.3616		22.4891	0
22030	Wed Mar 22 12:16:36 2017_x000D_	19.9727	27.3102	31.8989	0.55674	1	55.1268	9.0392	5.93763	0.103631	39.6187		6.96763	0
22031	Wed Mar 22 12:16:36 2017_x000D_	20.178	27.2016	34.4058	0.600494	1	55.1268	9.0392	5.93763	0.103631	39.3864		11.2433	0
22032	Wed Mar 22 12:16:36 2017_x000D_	20.4842	26.9855	36.0522	0.62923	1	55.1268	9.0392	5.93763	0.103631	39.0151		18.1598	92.5123
22033	Wed Mar 22 12:16:36 2017_x000D_	20.9952	26.661	31.8987	0.556738	1	58.163	9.57861	0	0	40.9054		11.2391	0
22034	Wed Mar 22 12:16:36 2017_x000D_	21.3013	26.445	33.4812	0.584358	1	58.163	9.57861	0	0	40.5371		6.96498	0
22035	Wed Mar 22 12:16:36 2017_x000D_	21.5065	26.3364	36.0531	0.629246	1	58.163	9.57861	0	0	40.3054		22.4608	0
22036	Wed Mar 22 12:16:36 2017_x000D_	22.1182	25.9047	36.0532	0.629248	1	58.163	9.57861	0	0	39.5698		8.83543	65.7495
22037	Wed Mar 22 12:16:36 2017_x000D_	22.3198	25.69	36.0526	0.629237	1	60.3353	9.8692	0	0	41.1762		22.4524	0
22038	Wed Mar 22 12:16:36 2017_x000D_	22.9313	25.2585	36.0527	0.629239	1	60.3353	9.8692	0	0	40.4461		8.83543	0
22039	Wed Mar 22 12:16:36 2017_x000D_	23.1329	25.0438	36.0521	0.629228	1	60.3353	9.8692	0	0	40.1782		6.24632	0
22040	Wed Mar 22 12:16:36 2017_x000D_	23.3411	25.0417	36.0535	0.629252	1	60.3353	9.8692	0	0	39.9847		22.4434	72.2496
22041	Wed Mar 22 12:16:36 2017_x000D_	23.9523	24.6103	36.0536	0.629254	1	62.7252	10.1665	0	0	41.3759		8.82695	0
22042	Wed Mar 22 12:16:36 2017_x000D_	24.1537	24.3958	36.053	0.629243	1	62.7252	10.1665	0	0	41.1125		15.5672	0
22043	Wed Mar 22 12:16:36 2017_x000D_	24.5599	24.0729	33.4789	0.584317	1	62.7252	10.1665	0	0	40.6199		9.35443	0
22044	Wed Mar 22 12:16:36 2017_x000D_	24.8717	24.0699	31.8966	0.556701	1	62.7252	10.1665	0	0	40.3261		15.5606	39.7407
22045	Wed Mar 22 12:16:36 2017_x000D_	25.2777	23.7471	29.251	0.510527	1	64.0236	10.4291	31.4862	0.549537	40.9709		7.03482	0
22046	Wed Mar 22 12:16:37 2017_x000D_	25.3749	23.5337	27.8761	0.48653	1	64.0236	10.4291	31.4862	0.549537	40.81		16.7244	0
22047	Wed Mar 22 12:16:37 2017_x000D_	25.8882	23.3162	29.2498	0.510506	1	64.0236	10.4291	31.4862	0.549537	40.254		3.11412	0
22048	Wed Mar 22 12:16:37 2017_x000D_	25.992	23.3153	27.8777	0.486557	1	64.0236	10.4291	31.4862	0.549537	40.1554		8.82065	0
22049	Wed Mar 22 12:16:37 2017_x000D_	26.1932	23.1009	27.8761	0.486531	1	64.0236	10.4291	31.4862	0.549537	39.8963		6.23429	92.741
22050	Wed Mar 22 12:16:37 2017_x000D_	26.401	23.0989	27.8777	0.486557	1	66.3259	12.4921	35.9326	0.627143	41.3098		11.2067	0
22051	Wed Mar 22 12:16:37 2017_x000D_	26.7062	22.8835	29.2501	0.510511	1	66.3259	12.4921	35.9326	0.627143	40.9598		6.9394	0
22052	Wed Mar 22 12:16:37 2017_x000D_	26.9107	22.7754	31.8963	0.556696	1	66.3259	12.4921	35.9326	0.627143	40.7346		15.5592	0
22053	Wed Mar 22 12:16:37 2017_x000D_	27.3168	22.4528	42.6302	0.744037	1	66.3259	12.4921	35.9326	0.627143	40.2607		3.12624	83.503
22054	Wed Mar 22 12:16:37 2017_x000D_	27.421	22.4515	53.2616	0.929591	1	68.4196	14.3262	22.7979	0.397898	41.796		3.16964	0
22055	Wed Mar 22 12:16:37 2017_x000D_	27.4244	22.5571	68.0641	1.18794	1	68.4196	14.3262	22.7979	0.397898	41.8133		4.3994	0
22056	Wed Mar 22 12:16:37 2017_x000D_	27.3238	22.6638	77.231	1.34794	1	68.4196	14.3262	22.7979	0.397898	41.933		3.11124	0
22057	Wed Mar 22 12:16:37 2017_x000D_	27.4275	22.6625	85.8351	1.49811	1	68.4196	14.3262	22.7979	0.397898	41.8312		3.09933	70.4438
22058	Wed Mar 22 12:16:37 2017_x000D_	27.5308	22.661	100.453	1.75324	1	70.3157	15.7113	16.9592	0.295994	43.3457		4.50164	0
22059	Wed Mar 22 12:16:37 2017_x000D_	27.4237	22.5559	103.908	1.81354	1	70.3157	15.7113	16.9592	0.295994	43.4347		9.5688	0
22060	Wed Mar 22 12:16:37 2017_x000D_	27.4136	22.2371	116.189	2.02788	1	70.3157	15.7113	16.9592	0.295994	43.3956		0.0108167	0
22061	Wed Mar 22 12:16:37 2017_x000D_	27.4133	22.2369	121.295	2.117	1	70.3157	15.7113	16.9592	0.295994	43.3958		4.50374	0
22062	Wed Mar 22 12:16:37 2017_x000D_	27.3062	22.1317	125.223	2.18556	1	70.3157	15.7113	16.9592	0.295994	43.4861		9.00963	88.5704
22063	Wed Mar 22 12:16:37 2017_x000D_	27.0919	21.9213	133.381	2.32795	1	73.1038	16.6823	0	0	46.3092		11.5249	0
22064	Wed Mar 22 12:16:37 2017_x000D_	26.8746	21.6045	135.453	2.3641	1	73.1038	16.6823	0	0	46.4905		20.4675	0
22065	Wed Mar 22 12:16:37 2017_x000D_	26.4429	21.0762	133.378	2.32788	1	73.1038	16.6823	0	0	46.8673		9.02438	0
22066	Wed Mar 22 12:16:37 2017_x000D_	26.2285	20.8652	133.378	2.32788	1	73.1038	16.6823	0	0	47.0616		11.4541	53.6993
22067	Wed Mar 22 12:16:37 2017_x000D_	25.9099	20.6548	135.453	2.3641	1	74.8238	17.1779	15.4191	0.269114	49.0373		24.9876	0
22068	Wed Mar 22 12:16:38 2017_x000D_	25.3703	20.0203	133.38	2.32791	1	74.8238	17.1779	15.4191	0.269114	49.5351		9.04135	0
22069	Wed Mar 22 12:16:38 2017_x000D_	25.1555	19.8089	133.38	2.32792	1	74.8238	17.1779	15.4191	0.269114	49.7379		25.0238	0
22070	Wed Mar 22 12:16:38 2017_x000D_	24.6151	19.1735	131.16	2.28917	1	74.8238	17.1779	15.4191	0.269114	50.2483		11.5881	41.1471
22071	Wed Mar 22 12:16:38 2017_x000D_	24.3967	18.8549	129.27	2.25619	1	76.108	17.6596	17.7123	0.309138	51.7251		24.9592	0
22072	Wed Mar 22 12:16:38 2017_x000D_	23.7544	18.3261	131.163	2.28923	1	76.108	17.6596	17.7123	0.309138	52.3578		11.6048	0
22073	Wed Mar 22 12:16:38 2017_x000D_	23.5356	18.0071	129.275	2.25627	1	76.108	17.6596	17.7123	0.309138	52.5735		11.5998	0
22074	Wed Mar 22 12:16:38 2017_x000D_	23.3168	17.6883	131.16	2.28917	1	76.108	17.6596	17.7123	0.309138	52.7912		20.6015	23.4474
22075	Wed Mar 22 12:16:38 2017_x000D_	22.8822	17.1566	129.274	2.25625	1	76.739	18.1208	13.8241	0.241276	53.8654		11.6123	0
22076	Wed Mar 22 12:16:38 2017_x000D_	22.6631	16.8375	131.157	2.28913	1	76.739	18.1208	13.8241	0.241276	54.0911		11.6306	0
22077	Wed Mar 22 12:16:38 2017_x000D_	22.4438	16.5178	129.271	2.25621	1	76.739	18.1208	13.8241	0.241276	54.3189		20.6288	0
22078	Wed Mar 22 12:16:38 2017_x000D_	22.0085	15.9855	131.155	2.28909	1	76.739	18.1208	13.8241	0.241276	54.7721		9.09861	0
22079	Wed Mar 22 12:16:38 2017_x000D_	21.7924	15.7727	131.156	2.2891	1	76.739	18.1208	13.8241	0.241276	54.9967		25.2001	41.5988
22080	Wed Mar 22 12:16:38 2017_x000D_	21.2481	15.1329	133.367	2.32769	1	78.0668	17.7212	329.085	5.74363	56.8776		9.11134	0
22081	Wed Mar 22 12:16:38 2017_x000D_	21.0317	14.9198	133.367	2.32769	1	78.0668	17.7212	329.085	5.74363	57.1039		18.2354	0
22082	Wed Mar 22 12:16:38 2017_x000D_	20.5987	14.4932	133.368	2.32771	1	78.0668	17.7212	329.085	5.74363	57.5587		7.24876	0
22083	Wed Mar 22 12:16:38 2017_x000D_	20.4867	14.2791	135.427	2.36364	1	78.0668	17.7212	329.085	5.74363	57.6829		11.5655	89.2107
22084	Wed Mar 22 12:16:38 2017_x000D_	20.1653	14.0662	133.369	2.32772	1	80.3423	15.8068	315.591	5.50811	60.2022		13.6978	0
22085	Wed Mar 22 12:16:38 2017_x000D_	19.8399	13.7459	137.493	2.3997	1	80.3423	15.8068	315.591	5.50811	60.5375		7.24459	0
22086	Wed Mar 22 12:16:38 2017_x000D_	19.7282	13.5318	135.427	2.36364	1	80.3423	15.8068	315.591	5.50811	60.6568		11.5938	0
22087	Wed Mar 22 12:16:38 2017_x000D_	19.406	13.3184	137.492	2.39969	1	80.3423	15.8068	315.591	5.50811	60.9871		706.099	2456.47
