# Supplementary material for: Guppies Prefer to Follow Large (Robot) Leaders Irrespective of Own Size
Source: Front Bioeng Biotechnol. 2020 May 15;8:441. doi: 10.3389/fbioe.2020.00441 (PMC7243707; doi:10.3389/fbioe.2020.00441)
Supplement: Supplementary file 3 [file Data_Sheet_1.ZIP › Raw Data/ID9.xlsx]

## Sheet: WedMar22120807201
Framenumber	Current timestamp	Robo Position x	Robo Position y	Robo Angle deg	Robo Angle rad	Fish ID	Fish Position x	Fish Position y	Fish Angle deg	Fish Angle rad	Distance_between_subjects	Mean_Distance (L300 bis L1500)	Velocity_Robo	Velocity_Fish	Mean_velocity_Robo			Fish ID	Fish Position x	Fish Position y	Fish Angle deg	Fish Angle rad	Fish ID	Fish Position x	Fish Position y	Fish Angle deg	Fish Angle rad	Fish ID	Fish Position x	Fish Position y	Fish Angle deg	Fish Angle rad	Fish ID	Fish Position x	Fish Position y	Fish Angle deg	Fish Angle rad
18402	Wed Mar 22 12:08:39 2017_x000D_	16.5253	12.0405	263.134	4.59256	1	10.6936	12.0578	54.2161	0.946249	5.83173	34.6076	0	0	11.9902	15.6906
18403	Wed Mar 22 12:08:39 2017_x000D_	16.5253	12.0405	263.134	4.59256	1	10.6936	12.0578	54.2161	0.946249	5.83173		0	0
18404	Wed Mar 22 12:08:39 2017_x000D_	16.5253	12.0405	263.134	4.59256	1	10.6936	12.0578	54.2161	0.946249	5.83173		6.45362	0
18405	Wed Mar 22 12:08:39 2017_x000D_	16.5325	12.2555	269	4.69494	1	10.6936	12.0578	54.2161	0.946249	5.84225		7.10483	59.085
18406	Wed Mar 22 12:08:39 2017_x000D_	16.4345	12.4711	-88.047	-1.53671	1	11.4954	13.8567	70.8414	1.23642	5.12978		12.9102	0
18407	Wed Mar 22 12:08:39 2017_x000D_	16.4489	12.9012	-82.1867	-1.43443	1	11.4954	13.8567	70.8414	1.23642	5.04481		0	0
18408	Wed Mar 22 12:08:39 2017_x000D_	16.4489	12.9012	-82.1867	-1.43443	1	11.4954	13.8567	70.8414	1.23642	5.04481		19.7139	0
18409	Wed Mar 22 12:08:40 2017_x000D_	16.5761	13.5459	-79.3079	-1.38418	1	11.4954	13.8567	70.8414	1.23642	5.0902		13.3814	0
18410	Wed Mar 22 12:08:40 2017_x000D_	16.6961	13.9755	-82.1892	-1.43447	1	11.4954	13.8567	70.8414	1.23642	5.20206		12.9015	6.64511
18411	Wed Mar 22 12:08:40 2017_x000D_	16.7108	14.4053	-82.1881	-1.43445	1	11.4859	14.078	74.7986	1.30548	5.23514		26.0781	0
18412	Wed Mar 22 12:08:40 2017_x000D_	16.8453	15.2641	-85.1092	-1.48544	1	11.4859	14.078	74.7986	1.30548	5.48908		12.8894	0
18413	Wed Mar 22 12:08:40 2017_x000D_	16.8599	15.6935	-85.1087	-1.48543	1	11.4859	14.078	74.7986	1.30548	5.61157		25.7638	0
18414	Wed Mar 22 12:08:40 2017_x000D_	16.889	16.5518	-85.1077	-1.48541	1	11.4859	14.078	74.7986	1.30548	5.94249		13.3451	6.64511
18415	Wed Mar 22 12:08:40 2017_x000D_	17.0088	16.9802	-88.0563	-1.53687	1	11.4764	14.2993	45	0.785398	6.14774		19.3041	0
18416	Wed Mar 22 12:08:40 2017_x000D_	17.0306	17.6233	-88.0563	-1.53687	1	11.4764	14.2993	45	0.785398	6.47288		25.8318	0
18417	Wed Mar 22 12:08:40 2017_x000D_	16.9546	18.481	-85.1053	-1.48537	1	11.4764	14.2993	45	0.785398	6.89183		9.64754	0
18418	Wed Mar 22 12:08:40 2017_x000D_	16.9655	18.8024	-84.9416	-1.48251	1	11.4764	14.2993	45	0.785398	7.09987		10.2121	6.64511
18419	Wed Mar 22 12:08:40 2017_x000D_	17.0813	19.1225	-82.1813	-1.43433	1	11.4669	14.5206	67.2154	1.17313	7.25941		25.6948	0
18420	Wed Mar 22 12:08:40 2017_x000D_	17.1104	19.9785	-82.1791	-1.4343	1	11.4669	14.5206	67.2154	1.17313	7.85097		13.2977	0
18421	Wed Mar 22 12:08:40 2017_x000D_	17.2297	20.4054	-79.2913	-1.38389	1	11.4669	14.5206	67.2154	1.17313	8.23655		19.5838	0
18422	Wed Mar 22 12:08:40 2017_x000D_	17.3563	21.0458	-76.4531	-1.33436	1	11.4669	14.5206	67.2154	1.17313	8.78995		9.62645	0
18423	Wed Mar 22 12:08:40 2017_x000D_	17.3671	21.3665	-75.8286	-1.32346	1	11.4669	14.5206	67.2154	1.17313	9.03763		19.5656	9.30364
18424	Wed Mar 22 12:08:40 2017_x000D_	17.4936	22.0063	-72.916	-1.27262	1	11.2569	14.2924	70.6649	1.23334	9.91971		10.1808	0
18425	Wed Mar 22 12:08:40 2017_x000D_	17.6091	22.3254	-70.9726	-1.2387	1	11.2569	14.2924	70.6649	1.23334	10.2411		10.1951	0
18426	Wed Mar 22 12:08:40 2017_x000D_	17.7249	22.6449	-72.917	-1.27264	1	11.2569	14.2924	70.6649	1.23334	10.5641		13.2635	0
18427	Wed Mar 22 12:08:40 2017_x000D_	17.8439	23.0707	-70.0888	-1.22328	1	11.2569	14.2924	70.6649	1.23334	10.9748		20.3513	6.64511
18428	Wed Mar 22 12:08:40 2017_x000D_	18.075	23.7085	-70.0888	-1.22328	1	11.2474	14.5137	66.9375	1.16828	11.4525		6.39955	0
18429	Wed Mar 22 12:08:40 2017_x000D_	18.0821	23.9217	-70.0868	-1.22325	1	11.2474	14.5137	66.9375	1.16828	11.6286		21.5732	0
18430	Wed Mar 22 12:08:41 2017_x000D_	18.4175	24.5578	-67.3543	-1.17555	1	11.2474	14.5137	66.9375	1.16828	12.3408		13.2433	0
18431	Wed Mar 22 12:08:41 2017_x000D_	18.5365	24.9829	-70.0888	-1.22328	1	11.2474	14.5137	66.9375	1.16828	12.7568		20.3095	29.5289
18432	Wed Mar 22 12:08:41 2017_x000D_	18.7671	25.6194	-70.0888	-1.22328	1	11.6482	15.4127	58.2912	1.01737	12.4441		10.1362	0
18433	Wed Mar 22 12:08:41 2017_x000D_	18.8821	25.9371	-68.3482	-1.1929	1	11.6482	15.4127	58.2912	1.01737	12.7708		18.721	0
18434	Wed Mar 22 12:08:41 2017_x000D_	19.2136	26.4658	-70.0927	-1.22335	1	11.6482	15.4127	58.2912	1.01737	13.3943		12.763	0
18435	Wed Mar 22 12:08:41 2017_x000D_	19.2277	26.891	-70.0888	-1.22328	1	11.6482	15.4127	58.2912	1.01737	13.755		10.1352	0
18436	Wed Mar 22 12:08:41 2017_x000D_	19.3426	27.2087	-66.2503	-1.15629	1	11.6482	15.4127	58.2912	1.01737	14.0837		17.2497	71.2654
18437	Wed Mar 22 12:08:41 2017_x000D_	19.5691	27.7372	-67.3493	-1.17547	1	12.8785	17.4448	45	0.785398	12.2759		7.16742	0
18438	Wed Mar 22 12:08:41 2017_x000D_	19.6806	27.9485	-70.0908	-1.22331	1	12.8785	17.4448	45	0.785398	12.5138		20.2421	0
18439	Wed Mar 22 12:08:41 2017_x000D_	19.9104	28.5829	-70.0908	-1.22331	1	12.8785	17.4448	45	0.785398	13.1721		6.36946	0
18440	Wed Mar 22 12:08:41 2017_x000D_	19.9174	28.7951	-70.0888	-1.22328	1	12.8785	17.4448	45	0.785398	13.3557		11.521	23.7493
18441	Wed Mar 22 12:08:41 2017_x000D_	20.1365	29.1105	-70.9779	-1.2388	1	13.2885	18.122	65.232	1.13851	12.9477		13.1769	0
18442	Wed Mar 22 12:08:41 2017_x000D_	20.2548	29.5335	-73.6898	-1.28613	1	13.2885	18.122	65.232	1.13851	13.3698		10.1067	0
18443	Wed Mar 22 12:08:41 2017_x000D_	20.3694	29.8503	-70.0908	-1.22331	1	13.2885	18.122	65.232	1.13851	13.7001		6.36047	0
18444	Wed Mar 22 12:08:41 2017_x000D_	20.3764	30.0622	-70.0888	-1.22328	1	13.2885	18.122	65.232	1.13851	13.8855		7.1487	67.8548
18445	Wed Mar 22 12:08:41 2017_x000D_	20.4877	30.2729	-72.9286	-1.27284	1	14.2987	20.1457	70.6649	1.23334	11.8686		7.13654	0
18446	Wed Mar 22 12:08:41 2017_x000D_	20.5987	30.4833	-70.0907	-1.22331	1	14.2987	20.1457	70.6649	1.23334	12.106		13.1477	0
18447	Wed Mar 22 12:08:41 2017_x000D_	20.7166	30.9054	-67.3443	-1.17538	1	14.2987	20.1457	70.6649	1.23334	12.5284		3.17836	0
18448	Wed Mar 22 12:08:41 2017_x000D_	20.7197	31.0113	-60.8632	-1.06226	1	14.2987	20.1457	70.6649	1.23334	12.621		4.51289	58.9573
18449	Wed Mar 22 12:08:41 2017_x000D_	20.6113	30.907	-44.1489	-0.770543	1	15.0988	21.9407	45.7704	0.798844	10.5253		3.12942	0
18450	Wed Mar 22 12:08:41 2017_x000D_	20.507	30.9087	-37.9159	-0.661757	1	15.0988	21.9407	45.7704	0.798844	10.4725		3.13557	0
18451	Wed Mar 22 12:08:41 2017_x000D_	20.4025	30.9107	-23.3577	-0.407669	1	15.0988	21.9407	45.7704	0.798844	10.4207		3.12942	0
18452	Wed Mar 22 12:08:42 2017_x000D_	20.2982	30.9124	-16.9239	-0.295378	1	15.0988	21.9407	45.7704	0.798844	10.3694		3.19093	0
18453	Wed Mar 22 12:08:42 2017_x000D_	20.3019	31.0187	-8.31707	-0.14516	1	15.0988	21.9407	45.7704	0.798844	10.4634		6.96328	60.5539
18454	Wed Mar 22 12:08:42 2017_x000D_	20.5073	30.9106	6.89137	0.120277	1	16.3463	23.5275	66.8528	1.1668	8.47491		0.00424264	0
18455	Wed Mar 22 12:08:42 2017_x000D_	20.5074	30.9107	12.9001	0.225149	1	16.3463	23.5275	66.8528	1.1668	8.47505		6.25849	0
18456	Wed Mar 22 12:08:42 2017_x000D_	20.716	30.9081	18.6751	0.325942	1	16.3463	23.5275	66.8528	1.1668	8.57715		9.85117	0
18457	Wed Mar 22 12:08:42 2017_x000D_	21.0254	30.7981	27.9474	0.487774	1	16.3463	23.5275	66.8528	1.1668	8.64613		9.8437	29.4512
18458	Wed Mar 22 12:08:42 2017_x000D_	21.3345	30.688	31.9488	0.557612	1	16.7459	24.4242	46.2894	0.807903	7.76469		22.4405	0
18459	Wed Mar 22 12:08:42 2017_x000D_	21.9453	30.2562	31.9482	0.557602	1	16.7459	24.4242	46.2894	0.807903	7.81319		13.9034	0
18460	Wed Mar 22 12:08:42 2017_x000D_	22.3547	30.039	31.9487	0.55761	1	16.7459	24.4242	46.2894	0.807903	7.93628		13.8994	0
18461	Wed Mar 22 12:08:42 2017_x000D_	22.764	29.8219	31.9491	0.557617	1	16.7459	24.4242	46.2894	0.807903	8.0841		24.317	49.9007
18462	Wed Mar 22 12:08:42 2017_x000D_	23.3709	29.2846	29.3113	0.511579	1	18.2503	25.1338	13.0128	0.227116	6.59164		12.472	0
18463	Wed Mar 22 12:08:42 2017_x000D_	23.7866	29.2794	29.3144	0.511633	1	18.2503	25.1338	13.0128	0.227116	6.9164		26.7369	0
18464	Wed Mar 22 12:08:42 2017_x000D_	24.4969	28.7411	25.2706	0.441056	1	18.2503	25.1338	13.0128	0.227116	7.21336		9.82089	0
18465	Wed Mar 22 12:08:42 2017_x000D_	24.8053	28.6313	29.3134	0.511615	1	18.2503	25.1338	13.0128	0.227116	7.42971		11.1944	0
18466	Wed Mar 22 12:08:42 2017_x000D_	25.11	28.4159	27.9443	0.48772	1	18.2503	25.1338	13.0128	0.227116	7.60445		25.0232	29.2916
18467	Wed Mar 22 12:08:42 2017_x000D_	25.8234	27.9837	29.3124	0.511597	1	19.107	25.6022	11.4568	0.199958	7.12612		9.80374	0
18468	Wed Mar 22 12:08:42 2017_x000D_	26.1313	27.8742	30.5021	0.532361	1	19.107	25.6022	11.4568	0.199958	7.3826		23.6069	0
18469	Wed Mar 22 12:08:42 2017_x000D_	26.8474	27.548	29.3142	0.51163	1	19.107	25.6022	11.4568	0.199958	7.98122		6.9302	0
18470	Wed Mar 22 12:08:42 2017_x000D_	27.0515	27.4398	31.9526	0.557677	1	19.107	25.6022	11.4568	0.199958	8.15425		13.8592	20.7174
18471	Wed Mar 22 12:08:42 2017_x000D_	27.4596	27.2233	31.953	0.557686	1	19.7542	25.8431	8.63681	0.150741	7.82804		22.3631	0
18472	Wed Mar 22 12:08:42 2017_x000D_	28.0683	26.793	31.9524	0.557675	1	19.7542	25.8431	8.63681	0.150741	8.36819		9.79426	0
18473	Wed Mar 22 12:08:43 2017_x000D_	28.3759	26.6836	36.1027	0.63011	1	19.7542	25.8431	8.63681	0.150741	8.66257		22.354	0
18474	Wed Mar 22 12:08:43 2017_x000D_	28.9843	26.2534	36.1028	0.630113	1	19.7542	25.8431	8.63681	0.150741	9.23921		8.79945	13.1432
18475	Wed Mar 22 12:08:43 2017_x000D_	29.185	26.0395	36.1022	0.630102	1	20.1921	25.8566	0	0	8.99476		22.0028	0
18476	Wed Mar 22 12:08:43 2017_x000D_	29.6869	25.5047	40.3537	0.704305	1	20.1921	25.8566	0	0	9.50132		11.1662	0
18477	Wed Mar 22 12:08:43 2017_x000D_	29.9908	25.2898	38.5214	0.672326	1	20.1921	25.8566	0	0	9.81508		8.7974	0
18478	Wed Mar 22 12:08:43 2017_x000D_	30.1914	25.0759	38.521	0.672319	1	20.1921	25.8566	0	0	10.0297		22.3348	59.1866
18479	Wed Mar 22 12:08:43 2017_x000D_	30.7993	24.6461	38.5214	0.672325	1	21.9825	25.0279	351.074	6.12739	8.82506		11.1686	0
18480	Wed Mar 22 12:08:43 2017_x000D_	31.1033	24.4312	40.3546	0.70432	1	21.9825	25.0279	351.074	6.12739	9.1403		13.1865	0
18481	Wed Mar 22 12:08:43 2017_x000D_	31.404	24.1106	36.0993	0.630051	1	21.9825	25.0279	351.074	6.12739	9.46605		22.3198	0
18482	Wed Mar 22 12:08:43 2017_x000D_	32.0115	23.6811	36.0994	0.630054	1	21.9825	25.0279	351.074	6.12739	10.119		11.1536	0
18483	Wed Mar 22 12:08:43 2017_x000D_	32.3151	23.4665	34.4529	0.601316	1	21.9825	25.0279	351.074	6.12739	10.4499		24.9234	40.062
18484	Wed Mar 22 12:08:43 2017_x000D_	33.0257	23.0361	36.1003	0.630069	1	23.3057	24.8478	0	0	9.8874		11.147	0
18485	Wed Mar 22 12:08:43 2017_x000D_	33.3291	22.8216	34.4534	0.601324	1	23.3057	24.8478	0	0	10.2261		24.2061	0
18486	Wed Mar 22 12:08:43 2017_x000D_	33.9331	22.2866	31.9424	0.557499	1	23.3057	24.8478	0	0	10.9317		9.75613	0
18487	Wed Mar 22 12:08:43 2017_x000D_	34.2396	22.1779	36.1005	0.630073	1	23.3057	24.8478	0	0	11.2552		13.1697	14.7957
18488	Wed Mar 22 12:08:43 2017_x000D_	34.5398	21.8576	31.9418	0.557489	1	23.7533	24.6407	355.5	6.20465	11.1398		20.6951	0
18489	Wed Mar 22 12:08:43 2017_x000D_	35.1494	21.5347	34.4529	0.601317	1	23.7533	24.6407	355.5	6.20465	11.8118		8.78044	0
18490	Wed Mar 22 12:08:43 2017_x000D_	35.3496	21.3212	34.4522	0.601304	1	23.7533	24.6407	355.5	6.20465	12.0621		22.2766	0
18491	Wed Mar 22 12:08:43 2017_x000D_	35.9559	20.8925	34.4521	0.601302	1	23.7533	24.6407	355.5	6.20465	12.7653		11.1411	97.7385
18492	Wed Mar 22 12:08:43 2017_x000D_	36.2592	20.6782	36.1002	0.630068	1	26.6674	23.1839	0	0	9.91369		20.6724	0
18493	Wed Mar 22 12:08:43 2017_x000D_	36.8681	20.3556	38.5257	0.6724	1	26.6674	23.1839	0	0	10.5855		8.7762	0
18494	Wed Mar 22 12:08:44 2017_x000D_	37.0682	20.1422	38.5252	0.672392	1	26.6674	23.1839	0	0	10.8364		13.7745	0
18495	Wed Mar 22 12:08:44 2017_x000D_	37.4739	19.9272	38.5261	0.672407	1	26.6674	23.1839	0	0	11.2866		8.77401	0
18496	Wed Mar 22 12:08:44 2017_x000D_	37.674	19.7139	38.5257	0.6724	1	26.6674	23.1839	0	0	11.5406		17.546	71.6991
18497	Wed Mar 22 12:08:44 2017_x000D_	38.0741	19.2873	38.5248	0.672385	1	28.6962	21.9206	340.522	5.94323	9.7406		12.6714	0
18498	Wed Mar 22 12:08:44 2017_x000D_	38.4822	19.1784	36.1014	0.630089	1	28.6962	21.9206	340.522	5.94323	10.1629		17.5417	0
18499	Wed Mar 22 12:08:44 2017_x000D_	38.8822	18.7519	36.1001	0.630066	1	28.6962	21.9206	340.522	5.94323	10.6675		6.8831	0
18500	Wed Mar 22 12:08:44 2017_x000D_	39.085	18.6446	38.5261	0.672407	1	28.6962	21.9206	340.522	5.94323	10.8931		15.4373	121.549
18501	Wed Mar 22 12:08:44 2017_x000D_	39.4875	18.324	36.1003	0.630069	1	32.2864	20.0428	333.963	5.82876	7.40339		8.76553	0
18502	Wed Mar 22 12:08:44 2017_x000D_	39.6874	18.1109	36.0996	0.630058	1	32.2864	20.0428	333.963	5.82876	7.64899		17.9507	0
18503	Wed Mar 22 12:08:44 2017_x000D_	40.1923	17.7898	31.9353	0.557376	1	32.2864	20.0428	333.963	5.82876	8.22066		3.08109	0
18504	Wed Mar 22 12:08:44 2017_x000D_	40.295	17.789	33.5238	0.5851	1	32.2864	20.0428	333.963	5.82876	8.31969		4.38064	95.6047
18505	Wed Mar 22 12:08:44 2017_x000D_	40.3949	17.6825	34.4504	0.601272	1	34.9917	18.3584	0	0	5.44531		17.9398	0
18506	Wed Mar 22 12:08:44 2017_x000D_	40.8995	17.3616	30.4789	0.531956	1	34.9917	18.3584	0	0	5.9913		6.87249	0
18507	Wed Mar 22 12:08:44 2017_x000D_	41.1019	17.2543	27.9056	0.487045	1	34.9917	18.3584	0	0	6.20915		6.86844	0
18508	Wed Mar 22 12:08:44 2017_x000D_	41.3042	17.1471	25.2115	0.440023	1	34.9917	18.3584	0	0	6.42767		11.0964	80.0699
18509	Wed Mar 22 12:08:44 2017_x000D_	41.6061	16.9334	18.5343	0.323485	1	36.8322	16.4255	302.17	5.27386	4.80084		6.14414	0
18510	Wed Mar 22 12:08:44 2017_x000D_	41.8109	16.932	12.6835	0.22137	1	36.8322	16.4255	302.17	5.27386	5.0044		6.86595	0
18511	Wed Mar 22 12:08:44 2017_x000D_	42.013	16.8246	3.4771	0.0606868	1	36.8322	16.4255	302.17	5.27386	5.19615		3.06012	0
18512	Wed Mar 22 12:08:44 2017_x000D_	42.115	16.8237	-2.59486	-0.0452889	1	36.8322	16.4255	302.17	5.27386	5.29779		0.0108167	0
18513	Wed Mar 22 12:08:44 2017_x000D_	42.1148	16.8234	-8.42773	-0.147092	1	36.8322	16.4255	302.17	5.27386	5.29756		6.15024	80.0868
18514	Wed Mar 22 12:08:44 2017_x000D_	42.3198	16.8216	-21.3966	-0.373441	1	38.6732	14.4923	315	5.49779	4.32705		4.45902	0
18515	Wed Mar 22 12:08:44 2017_x000D_	42.4249	16.9267	-25.3823	-0.443005	1	38.6732	14.4923	315	5.49779	4.47231		8.90106	0
18516	Wed Mar 22 12:08:45 2017_x000D_	42.6348	17.1364	-38.8134	-0.677421	1	38.6732	14.4923	315	5.49779	4.76293		9.21326	0
18517	Wed Mar 22 12:08:45 2017_x000D_	42.9419	17.1341	-45.0711	-0.786638	1	38.6732	14.4923	315	5.49779	5.02005		14.2031	51.865
18518	Wed Mar 22 12:08:45 2017_x000D_	43.1573	17.5557	-57.747	-1.00788	1	40.0363	13.4289	333.963	5.82876	5.17408		4.45053	0
18519	Wed Mar 22 12:08:45 2017_x000D_	43.2622	17.6606	-61.7281	-1.07736	1	40.0363	13.4289	333.963	5.82876	5.32106		14.1816	0
18520	Wed Mar 22 12:08:45 2017_x000D_	43.477	18.0817	-69.1383	-1.20669	1	40.0363	13.4289	333.963	5.82876	5.78679		0	0
18521	Wed Mar 22 12:08:45 2017_x000D_	43.477	18.0817	-69.1383	-1.20669	1	40.0363	13.4289	333.963	5.82876	5.78679		14.1977	18.8033
18522	Wed Mar 22 12:08:45 2017_x000D_	43.692	18.5033	-79.9848	-1.396	1	40.4941	13.0008	345.308	6.02676	6.36428		9.50066	0
18523	Wed Mar 22 12:08:45 2017_x000D_	43.6995	18.8199	-80.4095	-1.40341	1	40.4941	13.0008	345.308	6.02676	6.64353		19.0165	0
18524	Wed Mar 22 12:08:45 2017_x000D_	43.7147	19.4536	-85.8782	-1.49886	1	40.4941	13.0008	345.308	6.02676	7.21186		13.0751	0
18525	Wed Mar 22 12:08:45 2017_x000D_	43.8267	19.8748	-83.1294	-1.45088	1	40.4941	13.0008	345.308	6.02676	7.63925		25.318	18.8076
18526	Wed Mar 22 12:08:45 2017_x000D_	43.8466	20.7185	-83.1275	-1.45085	1	40.952	12.5726	331.548	5.78661	8.64491		13.0598	0
18527	Wed Mar 22 12:08:45 2017_x000D_	43.9585	21.1392	-80.4061	-1.40335	1	40.952	12.5726	331.548	5.78661	9.07886		22.3889	0
18528	Wed Mar 22 12:08:45 2017_x000D_	44.0778	21.8759	-77.1642	-1.34677	1	40.952	12.5726	331.548	5.78661	9.81438		6.31971	0
18529	Wed Mar 22 12:08:45 2017_x000D_	44.0827	22.0865	-77.1631	-1.34675	1	40.952	12.5726	331.548	5.78661	10.0158		13.0527	0
18530	Wed Mar 22 12:08:45 2017_x000D_	44.1948	22.5069	-79.9794	-1.3959	1	40.952	12.5726	331.548	5.78661	10.4502		13.0351	18.8054
18531	Wed Mar 22 12:08:45 2017_x000D_	44.3065	22.9268	-77.164	-1.34677	1	41.4098	12.1444	349.997	6.1086	11.1647		19.2339	0
18532	Wed Mar 22 12:08:45 2017_x000D_	44.4233	23.5572	-79.9805	-1.39592	1	41.4098	12.1444	349.997	6.1086	11.8039		9.97906	0
18533	Wed Mar 22 12:08:45 2017_x000D_	44.5325	23.8714	-77.7234	-1.35653	1	41.4098	12.1444	349.997	6.1086	12.1356		22.083	0
18534	Wed Mar 22 12:08:45 2017_x000D_	44.5497	24.6073	-77.1602	-1.3467	1	41.4098	12.1444	349.997	6.1086	12.8523		11.3219	14.6257
18535	Wed Mar 22 12:08:45 2017_x000D_	44.7607	24.9202	-77.7234	-1.35653	1	41.837	12.3793	10.1327	0.176849	12.8772		22.3169	0
18536	Wed Mar 22 12:08:45 2017_x000D_	44.8798	25.6545	-79.9828	-1.39596	1	41.837	12.3793	10.1327	0.176849	13.6195		9.95627	0
18537	Wed Mar 22 12:08:46 2017_x000D_	44.9887	25.968	-77.7235	-1.35653	1	41.837	12.3793	10.1327	0.176849	13.9494		9.45261	0
18538	Wed Mar 22 12:08:46 2017_x000D_	44.9961	26.283	-77.1619	-1.34673	1	41.837	12.3793	10.1327	0.176849	14.2581		22.9252	47.6348
18539	Wed Mar 22 12:08:46 2017_x000D_	45.2165	27.0147	-77.7234	-1.35653	1	43.3472	12.8697	16.6005	0.289734	14.268		9.44354	0
18540	Wed Mar 22 12:08:46 2017_x000D_	45.2238	27.3294	-77.1617	-1.34673	1	43.3472	12.8697	16.6005	0.289734	14.581		22.2557	0
18541	Wed Mar 22 12:08:46 2017_x000D_	45.3425	28.0617	-80.4116	-1.40345	1	43.3472	12.8697	16.6005	0.289734	15.3225		9.94395	0
18542	Wed Mar 22 12:08:46 2017_x000D_	45.4513	28.3748	-77.1614	-1.34672	1	43.3472	12.8697	16.6005	0.289734	15.6472		22.8787	61.6798
18543	Wed Mar 22 12:08:46 2017_x000D_	45.6713	29.105	-77.7235	-1.35653	1	45.0447	14.0297	45.5914	0.795721	15.0883		12.5584	0
18544	Wed Mar 22 12:08:46 2017_x000D_	45.681	29.5235	-77.7213	-1.35649	1	45.0447	14.0297	45.5914	0.795721	15.5069		22.2148	0
18545	Wed Mar 22 12:08:46 2017_x000D_	45.7992	30.2545	-74.3912	-1.29837	1	45.0447	14.0297	45.5914	0.795721	16.2423		7.00369	0
18546	Wed Mar 22 12:08:46 2017_x000D_	45.9056	30.4623	-77.1608	-1.34671	1	45.0447	14.0297	45.5914	0.795721	16.4551		12.5463	0
18547	Wed Mar 22 12:08:46 2017_x000D_	45.9152	30.8804	-77.1585	-1.34667	1	45.0447	14.0297	45.5914	0.795721	16.8732		13.9926	69.5381
18548	Wed Mar 22 12:08:46 2017_x000D_	46.1277	31.2956	-77.1616	-1.34672	1	46.7208	15.6308	46.0071	0.802975	15.676		19.075	0
18549	Wed Mar 22 12:08:46 2017_x000D_	46.2435	31.9208	-79.9895	-1.39608	1	46.7208	15.6308	46.0071	0.802975	16.297		9.39242	0
18550	Wed Mar 22 12:08:46 2017_x000D_	46.2506	32.2338	-80.4168	-1.40354	1	46.7208	15.6308	46.0071	0.802975	16.6097		22.8017	0
18551	Wed Mar 22 12:08:46 2017_x000D_	46.47	32.9615	-79.9906	-1.3961	1	46.7208	15.6308	46.0071	0.802975	17.3325		9.38342	65.5482
18552	Wed Mar 22 12:08:46 2017_x000D_	46.4771	33.2742	-80.4181	-1.40356	1	47.9488	17.438	37.3561	0.651987	15.9044		19.0415	0
18553	Wed Mar 22 12:08:46 2017_x000D_	46.5927	33.8983	-83.1562	-1.45135	1	47.9488	17.438	37.3561	0.651987	16.5161		9.38942	0
18554	Wed Mar 22 12:08:46 2017_x000D_	46.5998	34.2112	-82.8657	-1.44628	1	47.9488	17.438	37.3561	0.651987	16.8274		9.87003	0
18555	Wed Mar 22 12:08:46 2017_x000D_	46.708	34.5219	-80.4187	-1.40357	1	47.9488	17.438	37.3561	0.651987	17.1289		12.5012	75.1987
18556	Wed Mar 22 12:08:46 2017_x000D_	46.7174	34.9385	-80.4171	-1.40354	1	48.49	19.8855	79.0736	1.38009	15.157		9.38042	0
18557	Wed Mar 22 12:08:46 2017_x000D_	46.7245	35.2511	-79.9867	-1.39603	1	48.49	19.8855	79.0736	1.38009	15.4667		13.9269	0
18558	Wed Mar 22 12:08:46 2017_x000D_	46.9363	35.6642	-79.9903	-1.39609	1	48.49	19.8855	79.0736	1.38009	15.855		6.24459	0
18559	Wed Mar 22 12:08:47 2017_x000D_	46.941	35.8723	-79.9895	-1.39608	1	48.49	19.8855	79.0736	1.38009	16.0617		6.24459	0
18560	Wed Mar 22 12:08:47 2017_x000D_	46.9457	36.0804	-79.9887	-1.39607	1	48.49	19.8855	79.0736	1.38009	16.2684		9.35316	81.5634
18561	Wed Mar 22 12:08:47 2017_x000D_	46.9524	36.3921	-75.0638	-1.31011	1	49.0206	22.552	79.0736	1.38009	13.9938		9.36542	0
18562	Wed Mar 22 12:08:47 2017_x000D_	46.9595	36.7042	-74.3734	-1.29806	1	49.0206	22.552	79.0736	1.38009	14.3015		18.0944	0
18563	Wed Mar 22 12:08:47 2017_x000D_	47.2741	37.2188	-65.3874	-1.14123	1	49.0206	22.552	79.0736	1.38009	14.7704		9.35616	0
18564	Wed Mar 22 12:08:47 2017_x000D_	47.2808	37.5306	-59.0126	-1.02996	1	49.0206	22.552	79.0736	1.38009	15.0793		3.11758	54.3458
18565	Wed Mar 22 12:08:47 2017_x000D_	47.2828	37.6345	-52.7066	-0.919904	1	49.3741	24.3287	81.0738	1.41501	13.4691		11.0556	0
18566	Wed Mar 22 12:08:47 2017_x000D_	47.5903	37.8376	-38.3304	-0.668991	1	49.3741	24.3287	81.0738	1.41501	13.6262		8.71449	0
18567	Wed Mar 22 12:08:47 2017_x000D_	47.7967	38.042	-30.0945	-0.525249	1	49.3741	24.3287	81.0738	1.41501	13.8037		6.82634	0
18568	Wed Mar 22 12:08:47 2017_x000D_	48.0007	38.1428	-19.7148	-0.344089	1	49.3741	24.3287	81.0738	1.41501	13.8822		6.83847	50.0201
18569	Wed Mar 22 12:08:47 2017_x000D_	48.2052	38.2435	-11.2021	-0.195513	1	49.956	25.8912	82.3448	1.43719	12.4758		9.08814	0
18570	Wed Mar 22 12:08:47 2017_x000D_	48.5081	38.2387	1.00005	0.0174541	1	49.956	25.8912	82.3448	1.43719	12.4321		6.06081	0
18571	Wed Mar 22 12:08:47 2017_x000D_	48.7101	38.2354	6.87468	0.119986	1	49.956	25.8912	82.3448	1.43719	12.4069		12.1099	0
18572	Wed Mar 22 12:08:47 2017_x000D_	49.1137	38.2283	6.87583	0.120006	1	49.956	25.8912	82.3448	1.43719	12.3658		21.3984	73.7097
18573	Wed Mar 22 12:08:47 2017_x000D_	49.8175	38.1124	10.2322	0.178585	1	50.278	28.327	79.9968	1.39621	9.79623		15.1103	0
18574	Wed Mar 22 12:08:47 2017_x000D_	50.3211	38.1036	9.77953	0.170685	1	50.278	28.327	79.9968	1.39621	9.7767		12.4692	0
18575	Wed Mar 22 12:08:47 2017_x000D_	50.7217	37.9928	6.8747	0.119986	1	50.278	28.327	79.9968	1.39621	9.67598		24.3474	0
18576	Wed Mar 22 12:08:47 2017_x000D_	51.5247	37.8751	3.93968	0.0687604	1	50.278	28.327	79.9968	1.39621	9.62915		12.0738	0
18577	Wed Mar 22 12:08:47 2017_x000D_	51.9271	37.8682	3.94033	0.0687717	1	50.278	28.327	79.9968	1.39621	9.68267		24.3203	38.1674
18578	Wed Mar 22 12:08:47 2017_x000D_	52.7292	37.7506	0.987665	0.017238	1	50.8802	29.4477	79.0736	1.38009	8.50629		12.0588	0
18579	Wed Mar 22 12:08:47 2017_x000D_	53.1311	37.7437	0.987698	0.0172386	1	50.8802	29.4477	79.0736	1.38009	8.59594		24.3077	0
18580	Wed Mar 22 12:08:48 2017_x000D_	53.9364	37.8332	-1.96095	-0.034225	1	50.8802	29.4477	79.0736	1.38009	8.92508		12.0438	0
18581	Wed Mar 22 12:08:48 2017_x000D_	54.3378	37.8263	-1.96162	-0.0342367	1	50.8802	29.4477	79.0736	1.38009	9.06399		12.0378	33.5813
18582	Wed Mar 22 12:08:48 2017_x000D_	54.739	37.8193	-1.96224	-0.0342475	1	51.0462	30.5547	80.0279	1.39675	8.14931		18.0477	0
18583	Wed Mar 22 12:08:48 2017_x000D_	55.3405	37.8089	-1.96317	-0.0342637	1	51.0462	30.5547	80.0279	1.39675	8.42997		12.0258	0
18584	Wed Mar 22 12:08:48 2017_x000D_	55.7413	37.802	-1.96384	-0.0342755	1	51.0462	30.5547	80.0279	1.39675	8.63524		18.0326	0
18585	Wed Mar 22 12:08:48 2017_x000D_	56.3423	37.7918	3.94687	0.0688859	1	51.0462	30.5547	80.0279	1.39675	8.96796		12.0138	47.8559
18586	Wed Mar 22 12:08:48 2017_x000D_	56.7427	37.7849	3.9474	0.0688951	1	51.4094	32.108	77.5657	1.35378	7.78918		9.51592	0
18587	Wed Mar 22 12:08:48 2017_x000D_	57.0408	37.6765	6.60775	0.115327	1	51.4094	32.108	77.5657	1.35378	7.91965		21.0121	0
18588	Wed Mar 22 12:08:48 2017_x000D_	57.7411	37.6644	6.88882	0.120233	1	51.4094	32.108	77.5657	1.35378	8.42401		11.9958	0
18589	Wed Mar 22 12:08:48 2017_x000D_	58.1409	37.6575	6.88994	0.120252	1	51.4094	32.108	77.5657	1.35378	8.72411		9.50746	0
18590	Wed Mar 22 12:08:48 2017_x000D_	58.4387	37.5491	9.38759	0.163844	1	51.4094	32.108	77.5657	1.35378	8.88913		20.9821	43.9261
18591	Wed Mar 22 12:08:48 2017_x000D_	59.138	37.5371	9.80415	0.171115	1	52.0007	33.4475	62.415	1.08935	8.22593		6.7411	0
18592	Wed Mar 22 12:08:48 2017_x000D_	59.3357	37.4303	6.88773	0.120214	1	52.0007	33.4475	62.415	1.08935	8.34655		24.1476	0
18593	Wed Mar 22 12:08:48 2017_x000D_	60.1321	37.3135	9.80277	0.171091	1	52.0007	33.4475	62.415	1.08935	9.00364		9.49901	0
18594	Wed Mar 22 12:08:48 2017_x000D_	60.4296	37.2051	7.19386	0.125557	1	52.0007	33.4475	62.415	1.08935	9.22854		20.928	32.6337
18595	Wed Mar 22 12:08:48 2017_x000D_	61.1271	37.1933	6.88717	0.120204	1	52.6127	34.3468	69.401	1.21128	8.97761		12.3521	0
18596	Wed Mar 22 12:08:48 2017_x000D_	61.5239	37.0834	9.80305	0.171096	1	52.6127	34.3468	69.401	1.21128	9.32193		17.9246	0
18597	Wed Mar 22 12:08:48 2017_x000D_	62.1213	37.0733	9.80547	0.171138	1	52.6127	34.3468	69.401	1.21128	9.89178		0	0
18598	Wed Mar 22 12:08:48 2017_x000D_	62.1213	37.0733	9.80547	0.171138	1	52.6127	34.3468	69.401	1.21128	9.89178		18.1796	23.5485
18599	Wed Mar 22 12:08:48 2017_x000D_	62.7166	36.96	6.88603	0.120184	1	53.0172	35.0195	76.9872	1.34368	9.89161		18.1678	0
18600	Wed Mar 22 12:08:48 2017_x000D_	63.3115	36.8467	3.93343	0.0686513	1	53.0172	35.0195	76.9872	1.34368	10.4552		11.9297	0
18601	Wed Mar 22 12:08:49 2017_x000D_	63.7091	36.84	3.9341	0.068663	1	53.0172	35.0195	76.9872	1.34368	10.8458		14.8971	0
18602	Wed Mar 22 12:08:49 2017_x000D_	64.2056	36.8316	3.79371	0.0662128	1	53.0172	35.0195	76.9872	1.34368	11.3342		8.94726	35.045
18603	Wed Mar 22 12:08:49 2017_x000D_	64.5038	36.8266	3.93529	0.0686837	1	54.0855	35.4921	58.1645	1.01516	10.5034		14.8851	0
18604	Wed Mar 22 12:08:49 2017_x000D_	64.9999	36.8182	3.79483	0.0662322	1	54.0855	35.4921	58.1645	1.01516	10.9947		5.95582	0
18605	Wed Mar 22 12:08:49 2017_x000D_	65.1984	36.8149	3.79507	0.0662365	1	54.0855	35.4921	58.1645	1.01516	11.1914		5.95287	0
18606	Wed Mar 22 12:08:49 2017_x000D_	65.3968	36.8115	3.79538	0.0662418	1	54.0855	35.4921	58.1645	1.01516	11.388		6.709	0
18607	Wed Mar 22 12:08:49 2017_x000D_	65.5935	36.7051	0.962949	0.0168066	1	54.0855	35.4921	58.1645	1.01516	11.5718		11.9026	53.7116
18608	Wed Mar 22 12:08:49 2017_x000D_	65.9902	36.6985	0.962929	0.0168063	1	55.8069	35.9843	45.125	0.787579	10.2083		5.94687	0
18609	Wed Mar 22 12:08:49 2017_x000D_	66.1884	36.6951	0.962921	0.0168061	1	55.8069	35.9843	45.125	0.787579	10.4058		6.70658	0
18610	Wed Mar 22 12:08:49 2017_x000D_	66.3849	36.5885	-7.4816	-0.130578	1	55.8069	35.9843	45.125	0.787579	10.5952		0.0108167	0
18611	Wed Mar 22 12:08:49 2017_x000D_	66.3852	36.5883	-14.3332	-0.250162	1	55.8069	35.9843	45.125	0.787579	10.5955		4.30636	72.0727
18612	Wed Mar 22 12:08:49 2017_x000D_	66.2843	36.4862	-29.0512	-0.507039	1	58.1915	36.2764	8.92614	0.155791	8.09552		5.93773	0
18613	Wed Mar 22 12:08:49 2017_x000D_	66.0864	36.4893	-36.9907	-0.645609	1	58.1915	36.2764	8.92614	0.155791	7.89777		4.29831	0
18614	Wed Mar 22 12:08:49 2017_x000D_	66.1841	36.3845	-41.0765	-0.716921	1	58.1915	36.2764	8.92614	0.155791	7.99333		0.0216333	0
18615	Wed Mar 22 12:08:49 2017_x000D_	66.1847	36.3841	-57.1872	-0.998105	1	58.1915	36.2764	8.92614	0.155791	7.99393		2.98549	79.2635
18616	Wed Mar 22 12:08:49 2017_x000D_	66.2842	36.3823	-67.0586	-1.17039	1	60.7823	36.7946	0	0	5.51733		0.0108167	0
18617	Wed Mar 22 12:08:49 2017_x000D_	66.2845	36.3825	-72.2197	-1.26047	1	60.7823	36.7946	0	0	5.51761		9.74121	0
18618	Wed Mar 22 12:08:49 2017_x000D_	66.3888	36.69	-86.3853	-1.50771	1	60.7823	36.7946	0	0	5.60748		3.09042	0
18619	Wed Mar 22 12:08:49 2017_x000D_	66.3905	36.793	268.233	4.68155	1	60.7823	36.7946	0	0	5.6082		12.7305	0
18620	Wed Mar 22 12:08:49 2017_x000D_	66.2978	37.2071	253.953	4.43232	1	60.7823	36.7946	0	0	5.5309		4.28764	19.593
18621	Wed Mar 22 12:08:49 2017_x000D_	66.2003	37.3116	252.244	4.40249	1	61.4351	36.8144	7.25039	0.126543	4.79107		15.7298	0
18622	Wed Mar 22 12:08:49 2017_x000D_	66.1089	37.8279	248.802	4.34242	1	61.4351	36.8144	7.25039	0.126543	4.78242		12.7048	0
18623	Wed Mar 22 12:08:50 2017_x000D_	66.0161	38.2411	246.356	4.29972	1	61.4351	36.8144	7.25039	0.126543	4.79802		15.2402	0
18624	Wed Mar 22 12:08:50 2017_x000D_	65.7251	38.6575	248.803	4.34243	1	61.4351	36.8144	7.25039	0.126543	4.66917		24.6786	232.618
18625	Wed Mar 22 12:08:50 2017_x000D_	65.3396	39.3842	247.705	4.32327	2	69.1124	35.727	41.6668	0.727223	5.25444		9.24712	0
18626	Wed Mar 22 12:08:50 2017_x000D_	65.3444	39.6924	248.803	4.34242	2	69.1124	35.727	41.6668	0.727223	5.47012		13.7045	0
18627	Wed Mar 22 12:08:50 2017_x000D_	65.1526	40.107	248.803	4.34243	2	69.1124	35.727	41.6668	0.727223	5.90461		20.5525	0
18628	Wed Mar 22 12:08:50 2017_x000D_	64.8648	40.7287	251.339	4.3867	2	69.1124	35.727	41.6668	0.727223	6.56194		19.4329	73.9374
18629	Wed Mar 22 12:08:50 2017_x000D_	64.6762	41.3484	251.339	4.38669	2	68.5588	38.1286	104.743	1.82811	5.04398		9.70841	0
18630	Wed Mar 22 12:08:50 2017_x000D_	64.582	41.658	254.759	4.44639	2	68.5588	38.1286	104.743	1.82811	5.3171		12.6778	0
18631	Wed Mar 22 12:08:50 2017_x000D_	64.4893	42.0703	257.339	4.49141	2	68.5588	38.1286	104.743	1.82811	5.66549		6.15675	0
18632	Wed Mar 22 12:08:50 2017_x000D_	64.4925	42.2755	257.338	4.49139	2	68.5588	38.1286	104.743	1.82811	5.80789		20.5364	0
18633	Wed Mar 22 12:08:50 2017_x000D_	64.2049	42.8967	259.979	4.53748	2	68.5588	38.1286	104.743	1.82811	6.45687		12.3076	170.484
18634	Wed Mar 22 12:08:50 2017_x000D_	64.2115	43.3069	259.977	4.53746	1	62.9368	37.2995	8.92614	0.155791	6.14115		19.4111	0
18635	Wed Mar 22 12:08:50 2017_x000D_	64.0231	43.9259	259.979	4.53748	1	62.9368	37.2995	8.92614	0.155791	6.71485		12.2955	0
18636	Wed Mar 22 12:08:50 2017_x000D_	64.0296	44.3357	259.977	4.53746	1	62.9368	37.2995	8.92614	0.155791	7.12056		18.6965	0
18637	Wed Mar 22 12:08:50 2017_x000D_	63.9404	44.9525	257.337	4.49138	1	62.9368	37.2995	8.92614	0.155791	7.71852		12.6589	6.531
18638	Wed Mar 22 12:08:50 2017_x000D_	63.8479	45.3642	254.756	4.44633	1	63.1544	37.3061	8.92614	0.155791	8.08789		22.3398	0
18639	Wed Mar 22 12:08:50 2017_x000D_	63.6613	46.0851	253.954	4.43233	1	63.1544	37.3061	8.92614	0.155791	8.79362		6.83882	0
18640	Wed Mar 22 12:08:50 2017_x000D_	63.5656	46.292	251.333	4.38659	1	63.1544	37.3061	8.92614	0.155791	8.9953		13.6695	0
18641	Wed Mar 22 12:08:50 2017_x000D_	63.3742	46.7055	251.334	4.3866	1	63.1544	37.3061	8.92614	0.155791	9.40197		9.21117	13.0589
18642	Wed Mar 22 12:08:50 2017_x000D_	63.3791	47.0125	250.335	4.36918	1	63.5895	37.3192	19.2718	0.336357	9.69558		23.302	0
18643	Wed Mar 22 12:08:50 2017_x000D_	63.0937	47.7349	248.795	4.34229	1	63.5895	37.3192	19.2718	0.336357	10.4275		10.9873	0
18644	Wed Mar 22 12:08:51 2017_x000D_	62.9006	48.0461	247.696	4.32311	1	63.5895	37.3192	19.2718	0.336357	10.749		22.3048	0
18645	Wed Mar 22 12:08:51 2017_x000D_	62.7144	48.7659	248.795	4.34229	1	63.5895	37.3192	19.2718	0.336357	11.4801		9.6837	37.8537
18646	Wed Mar 22 12:08:51 2017_x000D_	62.6204	49.0747	250.336	4.36918	1	64.645	38.0106	45	0.785398	11.2478		23.2831	0
18647	Wed Mar 22 12:08:51 2017_x000D_	62.3352	49.7965	248.795	4.34228	1	64.645	38.0106	45	0.785398	12.0101		12.6254	0
18648	Wed Mar 22 12:08:51 2017_x000D_	62.2429	50.2071	251.333	4.38659	1	64.645	38.0106	45	0.785398	12.4308		8.5649	0
18649	Wed Mar 22 12:08:51 2017_x000D_	62.0483	50.416	251.334	4.38661	1	64.645	38.0106	45	0.785398	12.6743		19.3513	0
18650	Wed Mar 22 12:08:51 2017_x000D_	61.8605	51.0331	251.334	4.38661	1	64.645	38.0106	45	0.785398	13.3169		12.6247	59.9601
18651	Wed Mar 22 12:08:51 2017_x000D_	61.7683	51.4437	248.794	4.34227	1	65.8747	39.5862	46.2894	0.807903	12.5484		21.9513	0
18652	Wed Mar 22 12:08:51 2017_x000D_	61.3826	52.0655	248.795	4.3423	1	65.8747	39.5862	46.2894	0.807903	13.2632		12.2358	0
18653	Wed Mar 22 12:08:51 2017_x000D_	61.3895	52.4733	248.794	4.34227	1	65.8747	39.5862	46.2894	0.807903	13.6453		10.9764	0
18654	Wed Mar 22 12:08:51 2017_x000D_	61.1966	52.7842	247.694	4.32308	1	65.8747	39.5862	46.2894	0.807903	14.0026		20.4666	36.7416
18655	Wed Mar 22 12:08:51 2017_x000D_	60.91	53.4033	245.155	4.27876	1	66.7013	40.4899	46.2511	0.807234	14.1526		13.6439	0
18656	Wed Mar 22 12:08:51 2017_x000D_	60.7189	53.816	245.155	4.27876	1	66.7013	40.4899	46.2511	0.807234	14.6073		19.3229	0
18657	Wed Mar 22 12:08:51 2017_x000D_	60.5314	54.4322	245.154	4.27875	1	66.7013	40.4899	46.2511	0.807234	15.2465		10.9656	0
18658	Wed Mar 22 12:08:51 2017_x000D_	60.3387	54.7428	246.345	4.29952	1	66.7013	40.4899	46.2511	0.807234	15.6086		9.66099	23.4764
18659	Wed Mar 22 12:08:51 2017_x000D_	60.245	55.0509	247.694	4.32308	1	67.1038	41.161	53.9744	0.942032	15.491		16.4343	0
18660	Wed Mar 22 12:08:51 2017_x000D_	60.0558	55.565	248.795	4.34229	1	67.1038	41.161	53.9744	0.942032	16.0359		6.81054	0
18661	Wed Mar 22 12:08:51 2017_x000D_	59.9604	55.771	251.337	4.38666	1	67.1038	41.161	53.9744	0.942032	16.2628		13.6345	0
18662	Wed Mar 22 12:08:51 2017_x000D_	59.7694	56.1834	251.338	4.38667	1	67.1038	41.161	53.9744	0.942032	16.7172		6.10296	0
18663	Wed Mar 22 12:08:51 2017_x000D_	59.773	56.3868	251.337	4.38666	1	67.1038	41.161	53.9744	0.942032	16.8987		13.6251	47.6781
18664	Wed Mar 22 12:08:51 2017_x000D_	59.5821	56.7989	256.673	4.4798	1	67.4632	42.7091	37.3212	0.651378	16.1442		9.6429	0
18665	Wed Mar 22 12:08:52 2017_x000D_	59.4885	57.1064	260.014	4.5381	1	67.4632	42.7091	37.3212	0.651378	16.4584		12.5847	0
18666	Wed Mar 22 12:08:52 2017_x000D_	59.3966	57.5157	262.718	4.58529	1	67.4632	42.7091	37.3212	0.651378	16.8614		6.80762	0
18667	Wed Mar 22 12:08:52 2017_x000D_	59.301	57.7215	-88.9755	-1.55292	1	67.4632	42.7091	37.3212	0.651378	17.0878		12.5055	96.2753
18668	Wed Mar 22 12:08:52 2017_x000D_	59.4068	58.1247	-75.2503	-1.31337	1	66.4436	45.752	100.003	1.74538	14.2338		3.04833	0
18669	Wed Mar 22 12:08:52 2017_x000D_	59.4083	58.2263	-69.1568	-1.20701	1	66.4436	45.752	100.003	1.74538	14.3214		12.5119	0
18670	Wed Mar 22 12:08:52 2017_x000D_	59.5138	58.6298	-54.254	-0.946911	1	66.4436	45.752	100.003	1.74538	14.6239		4.23219	0
18671	Wed Mar 22 12:08:52 2017_x000D_	59.6144	58.7287	-50.3674	-0.879077	1	66.4436	45.752	100.003	1.74538	14.664		8.4622	69.0097
18672	Wed Mar 22 12:08:52 2017_x000D_	59.8154	58.9266	-34.4915	-0.601991	1	65.6846	47.9235	97.6551	1.7044	12.4706		8.47294	0
18673	Wed Mar 22 12:08:52 2017_x000D_	60.017	59.1244	-29.6407	-0.517328	1	65.6846	47.9235	97.6551	1.7044	12.5532		13.2864	0
18674	Wed Mar 22 12:08:52 2017_x000D_	60.416	59.3166	-16.3727	-0.285758	1	65.6846	47.9235	97.6551	1.7044	12.5523		0	0
18675	Wed Mar 22 12:08:52 2017_x000D_	60.416	59.3166	-16.3727	-0.285758	1	65.6846	47.9235	97.6551	1.7044	12.5523		15.1108	56.4969
18676	Wed Mar 22 12:08:52 2017_x000D_	60.912	59.4043	-7.12379	-0.124334	1	64.9473	49.6564	98.9261	1.72659	10.5501		21.5564	0
18677	Wed Mar 22 12:08:52 2017_x000D_	61.6068	59.5875	-1.15241	-0.0201133	1	64.9473	49.6564	98.9261	1.72659	10.4779		11.8519	0
18678	Wed Mar 22 12:08:52 2017_x000D_	62.0017	59.5761	-1.153	-0.0201236	1	64.9473	49.6564	98.9261	1.72659	10.3478		29.6043	0
18679	Wed Mar 22 12:08:52 2017_x000D_	62.9881	59.5477	-1.15447	-0.0201494	1	64.9473	49.6564	98.9261	1.72659	10.0835		14.799	0
18680	Wed Mar 22 12:08:52 2017_x000D_	63.4812	59.5336	-1.29523	-0.022606	1	64.9473	49.6564	98.9261	1.72659	9.98542		26.7304	41.7953
18681	Wed Mar 22 12:08:52 2017_x000D_	64.369	59.6092	-3.94738	-0.0688948	1	64.4487	50.9573	97.6551	1.7044	8.65227		14.7751	0
18682	Wed Mar 22 12:08:52 2017_x000D_	64.8613	59.595	-4.22737	-0.0737816	1	64.4487	50.9573	97.6551	1.7044	8.64755		11.8041	0
18683	Wed Mar 22 12:08:52 2017_x000D_	65.2546	59.5834	-10.0019	-0.174566	1	64.4487	50.9573	97.6551	1.7044	8.66366		12.1488	0
18684	Wed Mar 22 12:08:52 2017_x000D_	65.6495	59.6731	-12.8139	-0.223645	1	64.4487	50.9573	97.6551	1.7044	8.79813		21.4378	40.1043
18685	Wed Mar 22 12:08:52 2017_x000D_	66.3405	59.8552	-19.1979	-0.335066	1	64.1675	52.2642	97.6551	1.7044	7.8959		12.1299	0
18686	Wed Mar 22 12:08:52 2017_x000D_	66.7348	59.9447	-21.889	-0.382035	1	64.1675	52.2642	97.6551	1.7044	8.09822		22.4206	0
18687	Wed Mar 22 12:08:53 2017_x000D_	67.4265	60.2277	-25.7326	-0.449118	1	64.1675	52.2642	97.6551	1.7044	8.60456		13.1549	0
18688	Wed Mar 22 12:08:53 2017_x000D_	67.8216	60.4179	-30.7336	-0.536402	1	64.1675	52.2642	97.6551	1.7044	8.93506		21.2577	14.7882
18689	Wed Mar 22 12:08:53 2017_x000D_	68.4155	60.8044	-30.7324	-0.536382	1	63.929	52.6956	98.0538	1.71136	9.26722		10.6277	0
18690	Wed Mar 22 12:08:53 2017_x000D_	68.7125	60.9975	-32.247	-0.562815	1	63.929	52.6956	98.0538	1.71136	9.58141		23.6935	0
18691	Wed Mar 22 12:08:53 2017_x000D_	69.4032	61.3805	-30.7328	-0.536388	1	63.929	52.6956	98.0538	1.71136	10.2662		13.1267	0
18692	Wed Mar 22 12:08:53 2017_x000D_	69.7974	61.5704	-30.7343	-0.536415	1	63.929	52.6956	98.0538	1.71136	10.6396		10.6035	0
18693	Wed Mar 22 12:08:53 2017_x000D_	70.0937	61.7631	-32.2504	-0.562875	1	63.929	52.6956	98.0538	1.71136	10.9646		10.5893	33.6249
18694	Wed Mar 22 12:08:53 2017_x000D_	70.3895	61.9557	-30.7332	-0.536396	1	63.6585	53.7833	104.861	1.83017	10.5875		22.9975	0
18695	Wed Mar 22 12:08:53 2017_x000D_	70.9825	62.4415	-28.2831	-0.493633	1	63.6585	53.7833	104.861	1.83017	11.3404		9.24372	0
18696	Wed Mar 22 12:08:53 2017_x000D_	71.2766	62.5334	-24.459	-0.426889	1	63.6585	53.7833	104.861	1.83017	11.6017		19.6303	0
18697	Wed Mar 22 12:08:53 2017_x000D_	71.8661	62.8174	-21.8612	-0.38155	1	63.6585	53.7833	104.861	1.83017	12.2057		8.3327	19.7154
18698	Wed Mar 22 12:08:53 2017_x000D_	72.0637	63.0126	-21.8573	-0.381481	1	63.6265	54.4397	95.3952	1.66496	12.0283		18.4602	0
18699	Wed Mar 22 12:08:53 2017_x000D_	72.6512	63.1956	-21.859	-0.381512	1	63.6265	54.4397	95.3952	1.66496	12.5742		9.22099	0
18700	Wed Mar 22 12:08:53 2017_x000D_	72.9446	63.2872	-18.1907	-0.317488	1	63.6265	54.4397	95.3952	1.66496	12.8493		6.53447	0
18701	Wed Mar 22 12:08:53 2017_x000D_	73.1408	63.3818	-15.5051	-0.270616	1	63.6265	54.4397	95.3952	1.66496	13.0569		18.4373	64.8773
18702	Wed Mar 22 12:08:53 2017_x000D_	73.7275	63.5648	-9.91802	-0.173102	1	64.8437	56.2272	68.3141	1.19231	11.5223		8.75826	0
18703	Wed Mar 22 12:08:53 2017_x000D_	74.0193	63.5557	-9.37525	-0.163629	1	64.8437	56.2272	68.3141	1.19231	11.743		18.4109	0
18704	Wed Mar 22 12:08:53 2017_x000D_	74.6052	63.7383	-9.3724	-0.163579	1	64.8437	56.2272	68.3141	1.19231	12.3168		5.83778	0
18705	Wed Mar 22 12:08:53 2017_x000D_	74.7997	63.7323	-9.37371	-0.163602	1	64.8437	56.2272	68.3141	1.19231	12.4679		6.51565	93.2877
18706	Wed Mar 22 12:08:53 2017_x000D_	74.9953	63.8267	-6.62035	-0.115547	1	67.362	58.0514	25.5361	0.445689	9.5719		20.5826	0
18707	Wed Mar 22 12:08:53 2017_x000D_	75.6768	63.9059	-4.11376	-0.0717986	1	67.362	58.0514	25.5361	0.445689	10.1691		8.73427	0
18708	Wed Mar 22 12:08:54 2017_x000D_	75.9678	63.8968	-3.83483	-0.0669305	1	67.362	58.0514	25.5361	0.445689	10.4033		11.6547	0
18709	Wed Mar 22 12:08:54 2017_x000D_	76.3561	63.8846	-3.83604	-0.0669515	1	67.362	58.0514	25.5361	0.445689	10.7201		17.4685	0
18710	Wed Mar 22 12:08:54 2017_x000D_	76.9381	63.8664	-3.83788	-0.0669837	1	67.362	58.0514	25.5361	0.445689	11.2034		11.962	81.0127
18711	Wed Mar 22 12:08:54 2017_x000D_	77.327	63.9544	-6.62517	-0.115631	1	69.6833	59.4312	45	0.785398	8.88175		14.5511	0
18712	Wed Mar 22 12:08:54 2017_x000D_	77.8118	63.9392	-7.04331	-0.122929	1	69.6833	59.4312	45	0.785398	9.29487		9.1546	0
18713	Wed Mar 22 12:08:54 2017_x000D_	78.1031	64.0301	-9.38196	-0.163746	1	69.6833	59.4312	45	0.785398	9.5939		17.6286	0
18714	Wed Mar 22 12:08:54 2017_x000D_	78.685	64.1119	-12.094	-0.211079	1	69.6833	59.4312	45	0.785398	10.1459		6.4781	52.1005
18715	Wed Mar 22 12:08:54 2017_x000D_	78.8795	64.2057	-14.7475	-0.257392	1	71.1579	60.3486	32.6821	0.570409	8.63136		5.81448	0
18716	Wed Mar 22 12:08:54 2017_x000D_	79.0732	64.199	-27.0262	-0.471695	1	71.1579	60.3486	32.6821	0.570409	8.80213		2.90222	0
18717	Wed Mar 22 12:08:54 2017_x000D_	78.9765	64.2018	-33.1631	-0.578804	1	71.1579	60.3486	32.6821	0.570409	8.71652		2.92068	0
18718	Wed Mar 22 12:08:54 2017_x000D_	79.0738	64.1985	-42.7641	-0.746375	1	71.1579	60.3486	32.6821	0.570409	8.80245		2.915	66.5063
18719	Wed Mar 22 12:08:54 2017_x000D_	79.1709	64.1949	-56.2504	-0.981754	1	73.0545	61.4964	19.8977	0.347281	6.68523		0.0108167	0
18720	Wed Mar 22 12:08:54 2017_x000D_	79.1712	64.1951	-60.8994	-1.0629	1	73.0545	61.4964	19.8977	0.347281	6.68558		4.143	0
18721	Wed Mar 22 12:08:54 2017_x000D_	79.2694	64.2922	-69.6753	-1.21606	1	73.0545	61.4964	19.8977	0.347281	6.8148		3.00934	0
18722	Wed Mar 22 12:08:54 2017_x000D_	79.2709	64.3925	-81.1443	-1.41623	1	73.0545	61.4964	19.8977	0.347281	6.85792		6.62235	0
18723	Wed Mar 22 12:08:54 2017_x000D_	79.3699	64.5898	-89.4251	-1.56076	1	73.0545	61.4964	19.8977	0.347281	7.03231		9.53301	66.4713
18724	Wed Mar 22 12:08:54 2017_x000D_	79.2764	64.8935	256.373	4.47455	1	74.9501	62.6436	30.6188	0.534398	4.87636		6.00633	0
18725	Wed Mar 22 12:08:54 2017_x000D_	79.2785	65.0937	251.103	4.38258	1	74.9501	62.6436	30.6188	0.534398	4.97373		6.0033	0
18726	Wed Mar 22 12:08:54 2017_x000D_	79.2805	65.2938	246.176	4.29658	1	74.9501	62.6436	30.6188	0.534398	5.077		13.4523	0
18727	Wed Mar 22 12:08:54 2017_x000D_	79.091	65.7002	238.884	4.16932	1	74.9501	62.6436	30.6188	0.534398	5.14683		8.44461	244.958
18728	Wed Mar 22 12:08:54 2017_x000D_	78.8996	65.9066	234.526	4.09325	2	82.8732	64.6175	82.1176	1.43322	4.17747		21.625	0
18729	Wed Mar 22 12:08:55 2017_x000D_	78.5189	66.5187	234.526	4.09325	2	82.8732	64.6175	82.1176	1.43322	4.75126		12.6561	0
18730	Wed Mar 22 12:08:55 2017_x000D_	78.2319	66.8279	235.045	4.10232	2	82.8732	64.6175	82.1176	1.43322	5.14077		23.3677	0
18731	Wed Mar 22 12:08:55 2017_x000D_	77.7544	67.4433	232.886	4.06464	2	82.8732	64.6175	82.1176	1.43322	5.84699		10.8088	33.523
18732	Wed Mar 22 12:08:55 2017_x000D_	77.5642	67.7493	234.526	4.09325	2	82.6015	65.7014	117.314	2.04751	5.43767		23.3635	0
18733	Wed Mar 22 12:08:55 2017_x000D_	77.0868	68.3646	236.647	4.13027	2	82.6015	65.7014	117.314	2.04751	6.1241		13.4349	0
18734	Wed Mar 22 12:08:55 2017_x000D_	76.8976	68.7705	236.647	4.13027	2	82.6015	65.7014	117.314	2.04751	6.47718		12.6539	0
18735	Wed Mar 22 12:08:55 2017_x000D_	76.6106	69.0796	240.312	4.19424	2	82.6015	65.7014	117.314	2.04751	6.87773		9.50435	73.7241
18736	Wed Mar 22 12:08:55 2017_x000D_	76.5171	69.3823	241.243	4.21049	2	81.4091	67.8502	124.865	2.1793	5.1263		19.1617	0
18737	Wed Mar 22 12:08:55 2017_x000D_	76.1355	69.8945	242.606	4.23428	2	81.4091	67.8502	124.865	2.1793	5.65597		13.4295	0
18738	Wed Mar 22 12:08:55 2017_x000D_	75.9463	70.3002	242.606	4.23427	2	81.4091	67.8502	124.865	2.1793	5.98704		19.0012	0
18739	Wed Mar 22 12:08:55 2017_x000D_	75.7595	70.9054	242.605	4.23426	2	81.4091	67.8502	124.865	2.1793	6.42279		13.4282	0
18740	Wed Mar 22 12:08:55 2017_x000D_	75.5704	71.3111	242.605	4.23426	2	81.4091	67.8502	124.865	2.1793	6.78736		21.6126	116.179
18741	Wed Mar 22 12:08:55 2017_x000D_	75.19	71.9229	242.606	4.23427	1	78.2729	65.5783	32.6269	0.569446	7.05395		9.50148	0
18742	Wed Mar 22 12:08:55 2017_x000D_	75.0965	72.2255	238.884	4.16932	1	78.2729	65.5783	32.6269	0.569446	7.36714		10.7996	0
18743	Wed Mar 22 12:08:55 2017_x000D_	74.9064	72.5312	240.311	4.19422	1	78.2729	65.5783	32.6269	0.569446	7.72503		21.1092	0
18744	Wed Mar 22 12:08:55 2017_x000D_	74.4278	73.047	236.646	4.13026	1	78.2729	65.5783	32.6269	0.569446	8.40037		9.49773	18.2479
18745	Wed Mar 22 12:08:55 2017_x000D_	74.3344	73.3495	232.887	4.06465	1	78.6839	66.0267	32.6821	0.570409	8.51713		21.6059	0
18746	Wed Mar 22 12:08:55 2017_x000D_	73.9541	73.9611	232.887	4.06465	1	78.6839	66.0267	32.6821	0.570409	9.23719		10.8063	0
18747	Wed Mar 22 12:08:55 2017_x000D_	73.7639	74.267	231.119	4.03378	1	78.6839	66.0267	32.6821	0.570409	9.59734		10.8022	0
18748	Wed Mar 22 12:08:55 2017_x000D_	73.5738	74.5728	232.888	4.06465	1	78.6839	66.0267	32.6821	0.570409	9.95736		21.107	14.4199
18749	Wed Mar 22 12:08:55 2017_x000D_	73.0952	75.0885	229.065	3.99794	1	79.1058	66.257	45	0.785398	10.6828		8.44445	0
18750	Wed Mar 22 12:08:55 2017_x000D_	72.9037	75.2948	229.065	3.99794	1	79.1058	66.257	45	0.785398	10.9612		21.6059	0
18751	Wed Mar 22 12:08:56 2017_x000D_	72.5234	75.9064	229.065	3.99794	1	79.1058	66.257	45	0.785398	11.6807		13.219	0
18752	Wed Mar 22 12:08:56 2017_x000D_	72.138	76.12	229.065	3.99793	1	79.1058	66.257	45	0.785398	12.076		8.44665	0
18753	Wed Mar 22 12:08:56 2017_x000D_	71.9465	76.3264	229.065	3.99793	1	79.1058	66.257	45	0.785398	12.3551		19.1635	41.6518
18754	Wed Mar 22 12:08:56 2017_x000D_	71.5648	76.8386	227.14	3.96435	1	78.607	67.5527	123.023	2.14716	11.6542		6.70141	0
18755	Wed Mar 22 12:08:56 2017_x000D_	71.4705	77.0411	229.207	4.00042	1	78.607	67.5527	123.023	2.14716	11.8726		21.1176	0
18756	Wed Mar 22 12:08:56 2017_x000D_	70.9917	77.5571	229.065	3.99794	1	78.607	67.5527	123.023	2.14716	12.573		6.70141	0
18757	Wed Mar 22 12:08:56 2017_x000D_	70.8974	77.7596	231.119	4.03378	1	78.607	67.5527	123.023	2.14716	12.7914		14.8748	53.1696
18758	Wed Mar 22 12:08:56 2017_x000D_	70.5131	78.0729	232.887	4.06465	1	77.6646	69.0537	115.853	2.02201	11.5104		5.96455	0
18759	Wed Mar 22 12:08:56 2017_x000D_	70.5158	78.2717	232.887	4.06465	1	77.6646	69.0537	115.853	2.02201	11.6652		5.83046	0
18760	Wed Mar 22 12:08:56 2017_x000D_	70.3216	78.2793	232.887	4.06465	1	77.6646	69.0537	115.853	2.02201	11.7912		6.70938	0
18761	Wed Mar 22 12:08:56 2017_x000D_	70.2271	78.482	230.854	4.02917	1	77.6646	69.0537	115.853	2.02201	12.0087		6.71337	47.5605
18762	Wed Mar 22 12:08:56 2017_x000D_	70.1325	78.6848	225.215	3.93073	1	76.7332	70.3366	112.785	1.96846	10.6424		4.23895	0
18763	Wed Mar 22 12:08:56 2017_x000D_	70.0362	78.7882	213.831	3.73206	1	76.7332	70.3366	112.785	1.96846	10.7833		2.89413	0
18764	Wed Mar 22 12:08:56 2017_x000D_	70.1326	78.7845	200.905	3.50645	1	76.7332	70.3366	112.785	1.96846	10.7208		2.97618	0
18765	Wed Mar 22 12:08:56 2017_x000D_	70.1337	78.8837	193.204	3.37205	1	76.7332	70.3366	112.785	1.96846	10.7984		6.62327	38.4457
18766	Wed Mar 22 12:08:56 2017_x000D_	69.9402	78.99	173.899	3.03511	1	76.0293	71.4075	135	2.35619	9.72479		6.49537	0
18767	Wed Mar 22 12:08:56 2017_x000D_	69.7443	78.8978	165.84	2.89445	1	76.0293	71.4075	135	2.35619	9.77782		9.17334	0
18768	Wed Mar 22 12:08:56 2017_x000D_	69.4517	78.809	149.835	2.61512	1	76.0293	71.4075	135	2.35619	9.90187		4.13265	0
18769	Wed Mar 22 12:08:56 2017_x000D_	69.3531	78.7128	141.541	2.47036	1	76.0293	71.4075	135	2.35619	9.89642		8.2421	0
18770	Wed Mar 22 12:08:56 2017_x000D_	69.1562	78.5212	133.973	2.33826	1	76.0293	71.4075	135	2.35619	9.89162		10.5658	112.257
18771	Wed Mar 22 12:08:56 2017_x000D_	68.9581	78.23	120.67	2.10608	1	73.5073	74.1718	134.23	2.34275	6.09625		8.24222	0
18772	Wed Mar 22 12:08:57 2017_x000D_	68.761	78.0386	115.917	2.02314	1	73.5073	74.1718	134.23	2.34275	6.12205		22.4808	0
18773	Wed Mar 22 12:08:57 2017_x000D_	68.4592	77.3527	112.365	1.96115	1	73.5073	74.1718	134.23	2.34275	5.96669		18.7365	0
18774	Wed Mar 22 12:08:57 2017_x000D_	68.2558	76.7622	112.364	1.96112	1	73.5073	74.1718	134.23	2.34275	5.85563		13.1944	171.469
18775	Wed Mar 22 12:08:57 2017_x000D_	68.0552	76.3708	112.365	1.96115	2	72.5762	79.8111	229.909	4.01267	5.68112		28.1365	0
18776	Wed Mar 22 12:08:57 2017_x000D_	67.7496	75.4841	115.91	2.02301	2	72.5762	79.8111	229.909	4.01267	6.48221		13.2145	0
18777	Wed Mar 22 12:08:57 2017_x000D_	67.5487	75.0921	115.911	2.02302	2	72.5762	79.8111	229.909	4.01267	6.89527		12.2769	0
18778	Wed Mar 22 12:08:57 2017_x000D_	67.4451	74.6962	118.328	2.06522	2	72.5762	79.8111	229.909	4.01267	7.24503		23.8164	78.7632
18779	Wed Mar 22 12:08:57 2017_x000D_	67.044	74.0111	124.305	2.16953	2	71.17	77.594	255.781	4.46422	5.46453		12.4471	0
18780	Wed Mar 22 12:08:57 2017_x000D_	66.7464	73.722	128.069	2.23522	2	71.17	77.594	255.781	4.46422	5.87883		22.6039	0
18781	Wed Mar 22 12:08:57 2017_x000D_	66.4426	73.0325	131.901	2.3021	2	71.17	77.594	255.781	4.46422	6.56929		9.24459	0
18782	Wed Mar 22 12:08:57 2017_x000D_	66.1477	72.9431	135.793	2.37003	2	71.17	77.594	255.781	4.46422	6.84503		20.7868	296.63
18783	Wed Mar 22 12:08:57 2017_x000D_	65.6509	72.4601	139.689	2.43803	1	69.0462	67.9371	180.497	3.15027	5.65558		6.64016	0
18784	Wed Mar 22 12:08:57 2017_x000D_	65.5498	72.2632	141.439	2.46858	1	69.0462	67.9371	180.497	3.15027	5.56237		21.137	0
18785	Wed Mar 22 12:08:57 2017_x000D_	64.9563	71.8835	145.803	2.54475	1	69.0462	67.9371	180.497	3.15027	5.68343		8.327	0
18786	Wed Mar 22 12:08:57 2017_x000D_	64.7573	71.69	145.801	2.54471	1	69.0462	67.9371	180.497	3.15027	5.69903		10.5897	0
18787	Wed Mar 22 12:08:57 2017_x000D_	64.46	71.4997	147.369	2.57208	1	69.0462	67.9371	180.497	3.15027	5.80735		9.27479	116.069
18788	Wed Mar 22 12:08:57 2017_x000D_	64.1642	71.4098	151.093	2.63706	1	67.4843	64.3974	218.406	3.8119	7.75866		21.1876	0
18789	Wed Mar 22 12:08:57 2017_x000D_	63.5694	71.029	151.091	2.63703	1	67.4843	64.3974	218.406	3.8119	7.70095		10.598	0
18790	Wed Mar 22 12:08:57 2017_x000D_	63.2719	70.8385	149.692	2.61262	1	67.4843	64.3974	218.406	3.8119	7.69624		19.7068	0
18791	Wed Mar 22 12:08:57 2017_x000D_	62.678	70.5578	152.133	2.65522	1	67.4843	64.3974	218.406	3.8119	7.81352		8.35885	46.7224
18792	Wed Mar 22 12:08:57 2017_x000D_	62.4782	70.3636	152.13	2.65517	1	66.6814	63.0629	262.345	4.57878	8.4242		19.7402	0
18793	Wed Mar 22 12:08:57 2017_x000D_	61.8834	70.0822	149.694	2.61265	1	66.6814	63.0629	262.345	4.57878	8.50243		10.6355	0
18794	Wed Mar 22 12:08:58 2017_x000D_	61.5848	69.8911	151.09	2.63701	1	66.6814	63.0629	262.345	4.57878	8.52054		12.5489	0
18795	Wed Mar 22 12:08:58 2017_x000D_	61.2848	69.5996	152.126	2.65509	1	66.6814	63.0629	262.345	4.57878	8.47654		18.6307	66.825
18796	Wed Mar 22 12:08:58 2017_x000D_	60.6908	69.4184	152.13	2.65517	1	65.6934	61.0665	247.824	4.32534	9.73551		10.6555	0
18797	Wed Mar 22 12:08:58 2017_x000D_	60.3916	69.227	153.458	2.67835	1	65.6934	61.0665	247.824	4.32534	9.73154		19.794	0
18798	Wed Mar 22 12:08:58 2017_x000D_	59.7951	68.945	155.933	2.72155	1	65.6934	61.0665	247.824	4.32534	9.84178		6.5971	0
18799	Wed Mar 22 12:08:58 2017_x000D_	59.5963	68.851	158.512	2.76655	1	65.6934	61.0665	247.824	4.32534	9.88803		15.9095	0
18800	Wed Mar 22 12:08:58 2017_x000D_	59.0993	68.666	159.571	2.78504	1	65.6934	61.0665	247.824	4.32534	10.0615		8.40139	66.8626
18801	Wed Mar 22 12:08:58 2017_x000D_	58.8983	68.471	159.567	2.78497	1	64.7048	59.069	244.147	4.26118	11.0505		15.9126	0
18802	Wed Mar 22 12:08:58 2017_x000D_	58.4013	68.2857	158.508	2.76649	1	64.7048	59.069	244.147	4.26118	11.1661		0	0
18803	Wed Mar 22 12:08:58 2017_x000D_	58.4013	68.2857	158.508	2.76649	1	64.7048	59.069	244.147	4.26118	11.1661		9.35527	0
18804	Wed Mar 22 12:08:58 2017_x000D_	58.103	68.1948	162.144	2.82994	1	64.7048	59.069	244.147	4.26118	11.2634		12.1965	52.374
18805	Wed Mar 22 12:08:58 2017_x000D_	57.706	68.1072	164.802	2.87634	1	63.9114	57.5139	244.038	4.25927	12.277		15.9397	0
18806	Wed Mar 22 12:08:58 2017_x000D_	57.208	67.922	170.863	2.98212	1	63.9114	57.5139	244.038	4.25927	12.38		5.93451	0
18807	Wed Mar 22 12:08:58 2017_x000D_	57.0103	67.9288	176.335	3.07762	1	63.9114	57.5139	244.038	4.25927	12.4938		12.1981	0
18808	Wed Mar 22 12:08:58 2017_x000D_	56.6132	67.8414	190.166	3.31902	1	63.9114	57.5139	244.038	4.25927	12.646		2.95966	32.43
18809	Wed Mar 22 12:08:58 2017_x000D_	56.5146	67.8447	196.15	3.42346	1	63.3028	56.6205	250.102	4.36511	13.1173		12.2892	0
18810	Wed Mar 22 12:08:58 2017_x000D_	56.1212	67.9589	206.144	3.59789	1	63.3028	56.6205	250.102	4.36511	13.4214		4.2647	0
18811	Wed Mar 22 12:08:58 2017_x000D_	56.0245	68.0631	215.078	3.75381	1	63.3028	56.6205	250.102	4.36511	13.5612		9.45084	0
18812	Wed Mar 22 12:08:58 2017_x000D_	55.7296	68.1739	219.016	3.82255	1	63.3028	56.6205	250.102	4.36511	13.8143		0.0108167	23.4075
18813	Wed Mar 22 12:08:58 2017_x000D_	55.7299	68.1737	227.057	3.96289	1	62.9006	55.9519	238.524	4.16304	14.1701		15.137	0
18814	Wed Mar 22 12:08:58 2017_x000D_	55.4409	68.5873	237.37	4.14288	1	62.9006	55.9519	238.524	4.16304	14.6731		6.7049	0
18815	Wed Mar 22 12:08:59 2017_x000D_	55.2449	68.6947	243.843	4.25586	1	62.9006	55.9519	238.524	4.16304	14.8657		12.5033	0
18816	Wed Mar 22 12:08:59 2017_x000D_	55.1538	69.1014	253.977	4.43274	1	62.9006	55.9519	238.524	4.16304	15.2618		6.78498	0
18817	Wed Mar 22 12:08:59 2017_x000D_	55.0587	69.3066	256.695	4.48018	1	62.9006	55.9519	238.524	4.16304	15.4869		25.941	92.2005
18818	Wed Mar 22 12:08:59 2017_x000D_	54.7775	70.1243	253.978	4.43275	1	61.0629	53.4885	247.951	4.32757	17.7836		15.135	0
18819	Wed Mar 22 12:08:59 2017_x000D_	54.7875	70.6287	254.784	4.44681	1	61.0629	53.4885	247.951	4.32757	18.2529		17.6834	0
18820	Wed Mar 22 12:08:59 2017_x000D_	54.5004	71.1435	251.34	4.38671	1	61.0629	53.4885	247.951	4.32757	18.8352		25.0207	0
18821	Wed Mar 22 12:08:59 2017_x000D_	54.3183	71.9574	243.839	4.2558	1	61.0629	53.4885	247.951	4.32757	19.6619		15.1411	90.3944
18822	Wed Mar 22 12:08:59 2017_x000D_	54.0292	72.3711	241.327	4.21195	1	59.6691	50.8171	251.488	4.38929	22.2797		23.1037	0
18823	Wed Mar 22 12:08:59 2017_x000D_	53.7461	73.0873	232.871	4.06437	1	59.6691	50.8171	251.488	4.38929	23.0444		12.8232	0
18824	Wed Mar 22 12:08:59 2017_x000D_	53.4549	73.4002	229.009	3.99696	1	59.6691	50.8171	251.488	4.38929	23.4225		12.8254	0
18825	Wed Mar 22 12:08:59 2017_x000D_	53.1637	73.7132	225.12	3.92909	1	59.6691	50.8171	251.488	4.38929	23.8023		19.3328	58.3007
18826	Wed Mar 22 12:08:59 2017_x000D_	52.6758	74.1342	211.291	3.68772	1	58.8842	49.0393	255.441	4.45829	25.8515		13.4348	0
18827	Wed Mar 22 12:08:59 2017_x000D_	52.2834	74.35	211.29	3.68771	1	58.8842	49.0393	255.441	4.45829	26.1573		19.3286	0
18828	Wed Mar 22 12:08:59 2017_x000D_	51.7956	74.7709	199.778	3.48678	1	58.8842	49.0393	255.441	4.45829	26.6901		9.39541	0
18829	Wed Mar 22 12:08:59 2017_x000D_	51.4956	74.681	196.27	3.42555	1	58.8842	49.0393	255.441	4.45829	26.685		8.55423	0
18830	Wed Mar 22 12:08:59 2017_x000D_	51.3012	74.8896	190.727	3.32882	1	58.8842	49.0393	255.441	4.45829	26.9396		23.8447	87.5002
18831	Wed Mar 22 12:08:59 2017_x000D_	50.5069	74.9184	184.995	3.22878	1	57.7062	46.3711	254.581	4.44328	29.4411		12.3532	0
18832	Wed Mar 22 12:08:59 2017_x000D_	50.1116	75.0337	182.098	3.17821	1	57.7062	46.3711	254.581	4.44328	29.6517		23.869	0
18833	Wed Mar 22 12:08:59 2017_x000D_	49.3165	75.0628	182.098	3.17821	1	57.7062	46.3711	254.581	4.44328	29.8932		9.42214	0
18834	Wed Mar 22 12:08:59 2017_x000D_	49.0156	74.9728	179.33	3.12991	1	57.7062	46.3711	254.581	4.44328	29.8929		21.1673	116.767
18835	Wed Mar 22 12:08:59 2017_x000D_	48.3214	75.099	176.306	3.07712	1	56.1343	42.8104	254.247	4.43744	33.2204		12.2872	0
18836	Wed Mar 22 12:09:00 2017_x000D_	47.921	75.0128	179.194	3.12752	1	56.1343	42.8104	254.247	4.43744	33.2333		11.96	0
18837	Wed Mar 22 12:09:00 2017_x000D_	47.5226	75.0274	179.195	3.12754	1	56.1343	42.8104	254.247	4.43744	33.3481		21.1241	0
18838	Wed Mar 22 12:09:00 2017_x000D_	46.8225	74.9521	182.092	3.1781	1	56.1343	42.8104	254.247	4.43744	33.4634		12.3874	73.0354
18839	Wed Mar 22 12:09:00 2017_x000D_	46.4261	75.0677	184.852	3.22627	1	55.151	40.5833	250.841	4.37801	35.571		20.9572	0
18840	Wed Mar 22 12:09:00 2017_x000D_	45.728	75.0934	190.706	3.32844	1	55.151	40.5833	250.841	4.37801	35.7735		11.987	0
18841	Wed Mar 22 12:09:00 2017_x000D_	45.3287	75.108	190.704	3.32841	1	55.151	40.5833	250.841	4.37801	35.8947		8.98517	0
18842	Wed Mar 22 12:09:00 2017_x000D_	45.0294	75.1191	196.947	3.43738	1	55.151	40.5833	250.841	4.37801	35.9884		20.2646	52.6437
18843	Wed Mar 22 12:09:00 2017_x000D_	44.4374	75.4444	205.045	3.57871	1	54.3535	39.0202	237.373	4.14294	37.7499		19.0601	0
18844	Wed Mar 22 12:09:00 2017_x000D_	43.8429	75.6685	212.645	3.71135	1	54.3535	39.0202	237.373	4.14294	38.1257		6.75615	0
18845	Wed Mar 22 12:09:00 2017_x000D_	43.6455	75.7769	215.068	3.75364	1	54.3535	39.0202	237.373	4.14294	38.2847		9.53477	0
18846	Wed Mar 22 12:09:00 2017_x000D_	43.3481	75.889	218.998	3.82224	1	54.3535	39.0202	237.373	4.14294	38.4763		6.79608	0
18847	Wed Mar 22 12:09:00 2017_x000D_	43.2532	76.0947	225.088	3.92853	1	54.3535	39.0202	237.373	4.14294	38.7006		15.1551	90.7485
18848	Wed Mar 22 12:09:00 2017_x000D_	42.8606	76.4126	231.07	4.03293	1	52.9545	36.3382	262.345	4.57878	41.3261		6.75734	0
18849	Wed Mar 22 12:09:00 2017_x000D_	42.6631	76.5209	237.383	4.14311	1	52.9545	36.3382	262.345	4.57878	41.4797		17.7314	0
18850	Wed Mar 22 12:09:00 2017_x000D_	42.3754	77.0372	241.364	4.21259	1	52.9545	36.3382	262.345	4.57878	42.0515		4.28983	0
18851	Wed Mar 22 12:09:00 2017_x000D_	42.2779	77.1418	245.204	4.27962	1	52.9545	36.3382	262.345	4.57878	42.1773		9.60836	90.8196
18852	Wed Mar 22 12:09:00 2017_x000D_	42.1853	77.4484	248.877	4.34373	1	51.5544	33.6541	245.232	4.28011	44.7853		9.60174	0
18853	Wed Mar 22 12:09:00 2017_x000D_	42.0928	77.7548	257.546	4.49503	1	51.5544	33.6541	245.232	4.28011	45.1043		3.03685	0
18854	Wed Mar 22 12:09:00 2017_x000D_	42.0952	77.856	256.848	4.48285	1	51.5544	33.6541	245.232	4.28011	45.2027		10.9554	0
18855	Wed Mar 22 12:09:00 2017_x000D_	41.9025	78.1662	262.983	4.58992	1	51.5544	33.6541	245.232	4.28011	45.5465		6.05893	67.3697
18856	Wed Mar 22 12:09:00 2017_x000D_	41.9076	78.3681	262.983	4.58991	1	50.5582	31.6415	253.748	4.42874	47.5206		6.05886	0
18857	Wed Mar 22 12:09:00 2017_x000D_	41.9126	78.57	262.982	4.5899	1	50.5582	31.6415	253.748	4.42874	47.7182		9.6161	0
18858	Wed Mar 22 12:09:01 2017_x000D_	41.8201	78.8769	259.666	4.53203	1	50.5582	31.6415	253.748	4.42874	48.0368		6.05886	0
18859	Wed Mar 22 12:09:01 2017_x000D_	41.8251	79.0788	259.666	4.53202	1	50.5582	31.6415	253.748	4.42874	48.2345		12.5248	0
18860	Wed Mar 22 12:09:01 2017_x000D_	41.7352	79.4865	251.444	4.38853	1	50.5582	31.6415	253.748	4.42874	48.6517		3.00173	47.1494
18861	Wed Mar 22 12:09:01 2017_x000D_	41.8352	79.4831	241.36	4.21253	1	49.7483	30.2946	242.605	4.23426	49.8209		4.27711	0
18862	Wed Mar 22 12:09:01 2017_x000D_	41.9324	79.3788	229.136	3.99918	1	49.7483	30.2946	242.605	4.23426	49.7026		3.03378	0
18863	Wed Mar 22 12:09:01 2017_x000D_	41.9347	79.4799	223.013	3.89232	1	49.7483	30.2946	242.605	4.23426	49.8021		0.0123693	0
18864	Wed Mar 22 12:09:01 2017_x000D_	41.9343	79.48	215.093	3.75408	1	49.7483	30.2946	242.605	4.23426	49.8022		3.02534	114.605
18865	Wed Mar 22 12:09:01 2017_x000D_	41.9313	79.3792	205.091	3.57952	1	48.3873	26.7251	255.308	4.45597	53.0484		4.21863	0
18866	Wed Mar 22 12:09:01 2017_x000D_	42.0333	79.476	190.799	3.33008	1	48.3873	26.7251	255.308	4.45597	53.1322		0.00848528	0
18867	Wed Mar 22 12:09:01 2017_x000D_	42.0331	79.4758	185.104	3.23067	1	48.3873	26.7251	255.308	4.45597	53.132		3.00966	0
18868	Wed Mar 22 12:09:01 2017_x000D_	42.0352	79.5761	170.797	2.98097	1	48.3873	26.7251	255.308	4.45597	53.2314		3.00552	100.055
18869	Wed Mar 22 12:09:01 2017_x000D_	42.1353	79.572	164.496	2.87099	1	47.2226	23.5999	253.075	4.41699	56.2028		3.00453	0
18870	Wed Mar 22 12:09:01 2017_x000D_	42.0352	79.5752	152.789	2.66666	1	47.2226	23.5999	253.075	4.41699	56.2152		6.68859	0
18871	Wed Mar 22 12:09:01 2017_x000D_	41.8328	79.4817	142.591	2.48869	1	47.2226	23.5999	253.075	4.41699	56.1411		3.00194	0
18872	Wed Mar 22 12:09:01 2017_x000D_	41.7328	79.4853	136.602	2.38415	1	47.2226	23.5999	253.075	4.41699	56.1544		10.8205	58.7278
18873	Wed Mar 22 12:09:01 2017_x000D_	41.5257	79.19	122.876	2.14459	1	46.4319	21.8091	253.736	4.42853	57.5903		3.02772	0
18874	Wed Mar 22 12:09:01 2017_x000D_	41.5235	79.0891	116.749	2.03765	1	46.4319	21.8091	253.736	4.42853	57.4899		13.4349	0
18875	Wed Mar 22 12:09:01 2017_x000D_	41.3138	78.6934	106.121	1.85216	1	46.4319	21.8091	253.736	4.42853	57.1141		3.03086	0
18876	Wed Mar 22 12:09:01 2017_x000D_	41.3114	78.5924	99.921	1.74395	1	46.4319	21.8091	253.736	4.42853	57.0137		24.3919	0
18877	Wed Mar 22 12:09:01 2017_x000D_	41.191	77.7883	97.114	1.69496	1	46.4319	21.8091	253.736	4.42853	56.224		12.4668	94.5571
18878	Wed Mar 22 12:09:01 2017_x000D_	41.0805	77.3877	99.9215	1.74396	1	44.8082	19.1076	225	3.92699	58.3992		30.4627	0
18879	Wed Mar 22 12:09:02 2017_x000D_	40.9547	76.3801	102.688	1.79224	1	44.8082	19.1076	225	3.92699	57.402		0	0
18880	Wed Mar 22 12:09:02 2017_x000D_	40.9547	76.3801	102.688	1.79224	1	44.8082	19.1076	225	3.92699	57.402		24.9744	0
18881	Wed Mar 22 12:09:02 2017_x000D_	40.7333	75.5776	108.064	1.88608	1	44.8082	19.1076	225	3.92699	56.6168		12.4944	97.2379
18882	Wed Mar 22 12:09:02 2017_x000D_	40.6226	75.1761	110.653	1.93125	1	42.507	16.825	223.711	3.90449	58.3815		24.9905	0
18883	Wed Mar 22 12:09:02 2017_x000D_	40.401	74.3731	117.933	2.05833	1	42.507	16.825	223.711	3.90449	57.5866		12.7833	0
18884	Wed Mar 22 12:09:02 2017_x000D_	40.0918	74.0799	121.853	2.12673	1	42.507	16.825	223.711	3.90449	57.3058		20.3132	0
18885	Wed Mar 22 12:09:02 2017_x000D_	39.7742	73.4819	128.83	2.24851	1	42.507	16.825	223.711	3.90449	56.7228		6.76395	60.3242
18886	Wed Mar 22 12:09:02 2017_x000D_	39.6684	73.2828	134.494	2.34735	1	41.0381	15.4518	224.23	3.91355	57.8472		21.3415	0
18887	Wed Mar 22 12:09:02 2017_x000D_	39.1523	72.7932	138.481	2.41695	1	41.0381	15.4518	224.23	3.91355	57.3724		8.54144	0
18888	Wed Mar 22 12:09:02 2017_x000D_	38.9456	72.5974	146.372	2.55468	1	41.0381	15.4518	224.23	3.91355	57.1839		8.53709	0
18889	Wed Mar 22 12:09:02 2017_x000D_	38.7391	72.4016	151.18	2.63858	1	41.0381	15.4518	224.23	3.91355	56.9962		21.7683	55.5884
18890	Wed Mar 22 12:09:02 2017_x000D_	38.1243	72.0162	151.178	2.63855	1	39.7871	14.0849	225	3.92699	57.9552		9.54858	0
18891	Wed Mar 22 12:09:02 2017_x000D_	37.8193	71.9252	155.127	2.70748	1	39.7871	14.0849	225	3.92699	57.8738		27.0297	0
18892	Wed Mar 22 12:09:02 2017_x000D_	37.0019	71.5462	155.127	2.70748	1	39.7871	14.0849	225	3.92699	57.5288		13.5243	0
18893	Wed Mar 22 12:09:02 2017_x000D_	36.5929	71.3566	155.127	2.70748	1	39.7871	14.0849	225	3.92699	57.3607		20.3078	0
18894	Wed Mar 22 12:09:02 2017_x000D_	35.9788	71.0718	152.611	2.66357	1	39.7871	14.0849	225	3.92699	57.114		10.9192	83.4955
18895	Wed Mar 22 12:09:02 2017_x000D_	35.6704	70.8785	151.185	2.63867	1	37.1217	14.886	165.308	2.88517	56.0113		10.935	0
18896	Wed Mar 22 12:09:02 2017_x000D_	35.3615	70.685	152.609	2.66353	1	37.1217	14.886	165.308	2.88517	55.8268		9.58047	0
18897	Wed Mar 22 12:09:02 2017_x000D_	35.0556	70.5933	148.724	2.59572	1	37.1217	14.886	165.308	2.88517	55.7456		26.1142	0
18898	Wed Mar 22 12:09:02 2017_x000D_	34.3335	70.1072	144.725	2.52592	1	37.1217	14.886	165.308	2.88517	55.2915		6.79023	38.6347
18899	Wed Mar 22 12:09:02 2017_x000D_	34.1282	70.0119	142.485	2.48684	1	35.9976	15.5144	165.308	2.88517	54.5296		19.497	0
18900	Wed Mar 22 12:09:03 2017_x000D_	33.7092	69.5151	136.538	2.38303	1	35.9976	15.5144	165.308	2.88517	54.0492		9.6069	0
18901	Wed Mar 22 12:09:03 2017_x000D_	33.4025	69.423	132.438	2.31149	1	35.9976	15.5144	165.308	2.88517	53.971		19.5182	0
18902	Wed Mar 22 12:09:03 2017_x000D_	32.983	68.9257	126.014	2.19937	1	35.9976	15.5144	165.308	2.88517	53.4963		6.84318	23.9072
18903	Wed Mar 22 12:09:03 2017_x000D_	32.8759	68.7243	120.555	2.10409	1	35.3211	15.9356	166.987	2.91448	52.8453		13.6638	0
18904	Wed Mar 22 12:09:03 2017_x000D_	32.6618	68.3223	115.469	2.01531	1	35.3211	15.9356	166.987	2.91448	52.4542		9.68842	0
18905	Wed Mar 22 12:09:03 2017_x000D_	32.5517	68.0187	111.74	1.95024	1	35.3211	15.9356	166.987	2.91448	52.1567		6.83929	0
18906	Wed Mar 22 12:09:03 2017_x000D_	32.4445	67.8175	109.052	1.90332	1	35.3211	15.9356	166.987	2.91448	51.9616		13.6812	0
18907	Wed Mar 22 12:09:03 2017_x000D_	32.2301	67.415	103.446	1.80547	1	35.3211	15.9356	166.987	2.91448	51.5721		4.32042	27.1824
18908	Wed Mar 22 12:09:03 2017_x000D_	32.1257	67.3158	100.111	1.74726	1	34.4359	16.129	160.522	2.80164	51.2389		9.7115	0
18909	Wed Mar 22 12:09:03 2017_x000D_	32.2186	67.0057	97.6023	1.70348	1	34.4359	16.129	160.522	2.80164	50.925		15.657	0
18910	Wed Mar 22 12:09:03 2017_x000D_	32.1024	66.4969	94.4808	1.649	1	34.4359	16.129	160.522	2.80164	50.4219		12.6561	0
18911	Wed Mar 22 12:09:03 2017_x000D_	31.9892	66.0905	91.6437	1.59948	1	34.4359	16.129	160.522	2.80164	50.0214		6.15255	21.0472
18912	Wed Mar 22 12:09:03 2017_x000D_	31.9833	65.8855	91.6437	1.59948	1	34.1869	16.7849	145.19	2.53405	49.15		6.15255	0
18913	Wed Mar 22 12:09:03 2017_x000D_	31.9774	65.6805	91.6437	1.59948	1	34.1869	16.7849	145.19	2.53405	48.9455		6.15255	0
18914	Wed Mar 22 12:09:03 2017_x000D_	31.9715	65.4755	91.6437	1.59948	1	34.1869	16.7849	145.19	2.53405	48.741		18.7253	0
18915	Wed Mar 22 12:09:03 2017_x000D_	32.0555	64.857	94.4789	1.64897	1	34.1869	16.7849	145.19	2.53405	48.1193		6.15555	110.618
18916	Wed Mar 22 12:09:03 2017_x000D_	32.0496	64.6519	94.4786	1.64896	1	35.1198	20.3522	122.451	2.13718	44.406		12.6956	0
18917	Wed Mar 22 12:09:03 2017_x000D_	31.9358	64.2443	102.859	1.79522	1	35.1198	20.3522	122.451	2.13718	44.0074		3.0795	0
18918	Wed Mar 22 12:09:03 2017_x000D_	31.9326	64.1417	109.03	1.90294	1	35.1198	20.3522	122.451	2.13718	43.9053		3.04651	0
18919	Wed Mar 22 12:09:03 2017_x000D_	32.0341	64.1385	111.71	1.94971	1	35.1198	20.3522	122.451	2.13718	43.8949		4.31785	123.232
18920	Wed Mar 22 12:09:03 2017_x000D_	32.138	64.2381	128.3	2.23926	1	36.0318	24.3574	79.0736	1.38009	40.0703		0.0108167	0
18921	Wed Mar 22 12:09:03 2017_x000D_	32.1377	64.2383	136.436	2.38126	1	36.0318	24.3574	79.0736	1.38009	40.0706		3.03993	0
18922	Wed Mar 22 12:09:04 2017_x000D_	32.239	64.2358	151.031	2.63599	1	36.0318	24.3574	79.0736	1.38009	40.0584		3.0527	0
18923	Wed Mar 22 12:09:04 2017_x000D_	32.1373	64.2392	157.582	2.75032	1	36.0318	24.3574	79.0736	1.38009	40.0715		4.32976	0
18924	Wed Mar 22 12:09:04 2017_x000D_	32.236	64.1339	166.874	2.91251	1	36.0318	24.3574	79.0736	1.38009	39.9572		3.055	102.332
18925	Wed Mar 22 12:09:04 2017_x000D_	32.3378	64.1313	178.867	3.12182	1	36.7546	27.691	79.0736	1.38009	36.707		3.06132	0
18926	Wed Mar 22 12:09:04 2017_x000D_	32.4398	64.1283	184.797	3.22532	1	36.7546	27.691	79.0736	1.38009	36.6919		3.06692	0
18927	Wed Mar 22 12:09:04 2017_x000D_	32.4373	64.0261	199.423	3.48059	1	36.7546	27.691	79.0736	1.38009	36.5907		3.05841	0
18928	Wed Mar 22 12:09:04 2017_x000D_	32.5392	64.023	205.897	3.59358	1	36.7546	27.691	79.0736	1.38009	36.5757		4.32202	108.657
18929	Wed Mar 22 12:09:04 2017_x000D_	32.4412	64.1286	222.883	3.89003	1	37.4668	31.2422	83.377	1.4552	33.2682		6.83012	0
18930	Wed Mar 22 12:09:04 2017_x000D_	32.2411	64.2372	229.077	3.99815	1	37.4668	31.2422	83.377	1.4552	33.4063		4.33428	0
18931	Wed Mar 22 12:09:04 2017_x000D_	32.1425	64.3428	233.282	4.07153	1	37.4668	31.2422	83.377	1.4552	33.5261		9.65808	0
18932	Wed Mar 22 12:09:04 2017_x000D_	31.8406	64.4546	237.414	4.14365	1	37.4668	31.2422	83.377	1.4552	33.6856		23.4295	100.78
18933	Wed Mar 22 12:09:04 2017_x000D_	31.5563	65.182	241.433	4.2138	1	37.9702	34.5636	80.6786	1.40811	31.283		13.0262	0
18934	Wed Mar 22 12:09:04 2017_x000D_	31.26	65.4994	237.414	4.14365	1	37.9702	34.5636	80.6786	1.40811	31.6552		20.6334	0
18935	Wed Mar 22 12:09:04 2017_x000D_	30.9727	66.1243	235.064	4.10263	1	37.9702	34.5636	80.6786	1.40811	32.3271		11.0824	0
18936	Wed Mar 22 12:09:04 2017_x000D_	30.7781	66.4383	233.282	4.07153	1	37.9702	34.5636	80.6786	1.40811	32.676		21.7075	0
18937	Wed Mar 22 12:09:04 2017_x000D_	30.2843	66.9672	229.078	3.99817	1	37.9702	34.5636	80.6786	1.40811	33.3026		13.0262	112.843
18938	Wed Mar 22 12:09:04 2017_x000D_	29.988	67.2846	224.848	3.92433	1	38.2349	38.3157	82.4335	1.43874	30.1199		17.9281	0
18939	Wed Mar 22 12:09:04 2017_x000D_	29.6976	67.8069	220.638	3.85086	1	38.2349	38.3157	82.4335	1.43874	30.7021		9.67945	0
18940	Wed Mar 22 12:09:04 2017_x000D_	29.3952	67.9194	221.07	3.85841	1	38.2349	38.3157	82.4335	1.43874	30.8953		13.0198	0
18941	Wed Mar 22 12:09:04 2017_x000D_	29.099	68.2366	220.637	3.85085	1	38.2349	38.3157	82.4335	1.43874	31.2846		22.1166	127.678
18942	Wed Mar 22 12:09:04 2017_x000D_	28.5001	68.6665	220.637	3.85084	1	38.9152	42.5169	79.4957	1.38746	28.1474		11.0646	0
18943	Wed Mar 22 12:09:05 2017_x000D_	28.2005	68.8816	218.849	3.81964	1	38.9152	42.5169	79.4957	1.38746	28.4588		19.6493	0
18944	Wed Mar 22 12:09:05 2017_x000D_	27.7035	69.3082	220.637	3.85083	1	38.9152	42.5169	79.4957	1.38746	29.0427		11.067	0
18945	Wed Mar 22 12:09:05 2017_x000D_	27.4038	69.5233	218.849	3.81964	1	38.9152	42.5169	79.4957	1.38746	29.3574		8.68976	86.5054
18946	Wed Mar 22 12:09:05 2017_x000D_	27.2061	69.735	218.85	3.81965	1	39.2196	45.3843	84.6048	1.47663	27.1529		22.1358	0
18947	Wed Mar 22 12:09:05 2017_x000D_	26.6067	70.1653	218.849	3.81964	1	39.2196	45.3843	84.6048	1.47663	27.8062		8.68976	0
18948	Wed Mar 22 12:09:05 2017_x000D_	26.409	70.377	218.85	3.81965	1	39.2196	45.3843	84.6048	1.47663	28.0846		12.6439	0
18949	Wed Mar 22 12:09:05 2017_x000D_	26.0039	70.4933	216.49	3.77846	1	39.2196	45.3843	84.6048	1.47663	28.3746		17.388	53.0225
18950	Wed Mar 22 12:09:05 2017_x000D_	25.6083	70.9169	216.491	3.77849	1	39.3566	47.1464	86.3855	1.50771	27.46		13.7306	0
18951	Wed Mar 22 12:09:05 2017_x000D_	25.2063	71.1357	216.491	3.77847	1	39.3566	47.1464	86.3855	1.50771	27.8517		21.733	0
18952	Wed Mar 22 12:09:05 2017_x000D_	24.7119	71.6652	220.635	3.85081	1	39.3566	47.1464	86.3855	1.50771	28.5594		11.0862	0
18953	Wed Mar 22 12:09:05 2017_x000D_	24.4117	71.8807	218.849	3.81963	1	39.3566	47.1464	86.3855	1.50771	28.8987		19.6812	0
18954	Wed Mar 22 12:09:05 2017_x000D_	23.9139	72.308	220.635	3.85081	1	39.3566	47.1464	86.3855	1.50771	29.5226		11.0887	73.4218
18955	Wed Mar 22 12:09:05 2017_x000D_	23.6136	72.5235	218.849	3.81963	1	39.681	49.5722	79.9968	1.39621	28.0165		22.1766	0
18956	Wed Mar 22 12:09:05 2017_x000D_	23.0131	72.9546	218.848	3.81963	1	39.681	49.5722	79.9968	1.39621	28.7151		0	0
18957	Wed Mar 22 12:09:05 2017_x000D_	23.0131	72.9546	218.848	3.81963	1	39.681	49.5722	79.9968	1.39621	28.7151		24.028	0
18958	Wed Mar 22 12:09:05 2017_x000D_	22.4158	73.4882	216.493	3.77852	1	39.681	49.5722	79.9968	1.39621	29.4968		13.0517	52.9712
18959	Wed Mar 22 12:09:05 2017_x000D_	22.1189	73.8062	220.635	3.8508	1	39.8178	51.3326	84.7144	1.47854	28.6062		22.1892	0
18960	Wed Mar 22 12:09:05 2017_x000D_	21.5181	74.2376	220.634	3.85079	1	39.8178	51.3326	84.7144	1.47854	29.3175		11.1012	0
18961	Wed Mar 22 12:09:05 2017_x000D_	21.2175	74.4534	218.849	3.81963	1	39.8178	51.3326	84.7144	1.47854	29.6739		19.7092	0
18962	Wed Mar 22 12:09:05 2017_x000D_	20.7189	74.8812	220.634	3.85078	1	39.8178	51.3326	84.7144	1.47854	30.32		11.1072	59.4886
18963	Wed Mar 22 12:09:05 2017_x000D_	20.4182	75.0972	218.849	3.81963	1	39.9445	53.3115	86.3855	1.50771	29.2557		19.7134	0
18964	Wed Mar 22 12:09:05 2017_x000D_	19.9195	75.5251	220.634	3.85078	1	39.9445	53.3115	86.3855	1.50771	29.9073		8.71096	0
18965	Wed Mar 22 12:09:06 2017_x000D_	19.7213	75.7373	220.634	3.85079	1	39.9445	53.3115	86.3855	1.50771	30.1976		9.74263	0
18966	Wed Mar 22 12:09:06 2017_x000D_	19.4171	75.851	221.066	3.85832	1	39.9445	53.3115	86.3855	1.50771	30.4861		19.7242	33.432
18967	Wed Mar 22 12:09:06 2017_x000D_	18.9181	76.2791	222.88	3.89	1	40.1116	54.4133	83.377	1.4552	30.4512		6.89356	0
18968	Wed Mar 22 12:09:06 2017_x000D_	18.7163	76.389	220.632	3.85076	1	40.1116	54.4133	83.377	1.4552	30.6707		17.4284	0
18969	Wed Mar 22 12:09:06 2017_x000D_	18.3198	76.8136	220.633	3.85077	1	40.1116	54.4133	83.377	1.4552	31.2515		6.89356	0
18970	Wed Mar 22 12:09:06 2017_x000D_	18.118	76.9235	222.88	3.88999	1	40.1116	54.4133	83.377	1.4552	31.4711		15.4154	0
18971	Wed Mar 22 12:09:06 2017_x000D_	17.7178	77.2458	220.632	3.85076	1	40.1116	54.4133	83.377	1.4552	31.9813		3.0739	46.9609
18972	Wed Mar 22 12:09:06 2017_x000D_	17.7214	77.3482	222.88	3.88999	1	40.9216	55.7528	45	0.785398	31.6956		6.89763	0
18973	Wed Mar 22 12:09:06 2017_x000D_	17.5195	77.4582	220.633	3.85076	1	40.9216	55.7528	45	0.785398	31.9184		8.7152	0
18974	Wed Mar 22 12:09:06 2017_x000D_	17.3212	77.6705	220.633	3.85077	1	40.9216	55.7528	45	0.785398	32.2081		8.71944	0
18975	Wed Mar 22 12:09:06 2017_x000D_	17.1228	77.8829	220.633	3.85078	1	40.9216	55.7528	45	0.785398	32.4981		4.36601	128.873
18976	Wed Mar 22 12:09:06 2017_x000D_	17.0234	77.9892	216.498	3.7786	1	44.0536	58.6929	32.6269	0.569446	33.2111		11.1295	0
18977	Wed Mar 22 12:09:06 2017_x000D_	16.722	78.2055	209.916	3.66372	1	44.0536	58.6929	32.6269	0.569446	33.5821		4.36382	0
18978	Wed Mar 22 12:09:06 2017_x000D_	16.6226	78.3117	206.001	3.59539	1	44.0536	58.6929	32.6269	0.569446	33.7247		3.06559	0
18979	Wed Mar 22 12:09:06 2017_x000D_	16.7247	78.3075	188.139	3.28365	1	44.0536	58.6929	32.6269	0.569446	33.6393		3.07434	87.2801
18980	Wed Mar 22 12:09:06 2017_x000D_	16.8271	78.3035	182.158	3.17925	1	46.1364	60.7242	45	0.785398	34.177		3.05291	0
18981	Wed Mar 22 12:09:06 2017_x000D_	16.8307	78.4052	166.689	2.90927	1	46.1364	60.7242	45	0.785398	34.2263		0.0108167	0
18982	Wed Mar 22 12:09:06 2017_x000D_	16.8305	78.4049	160.973	2.8095	1	46.1364	60.7242	45	0.785398	34.2263		0.00948683	0
18983	Wed Mar 22 12:09:06 2017_x000D_	16.8304	78.4046	155.662	2.71682	1	46.1364	60.7242	45	0.785398	34.2263		4.35534	0
18984	Wed Mar 22 12:09:06 2017_x000D_	16.7244	78.3054	139.183	2.4292	1	46.1364	60.7242	45	0.785398	34.2661		6.87691	64.8225
18985	Wed Mar 22 12:09:06 2017_x000D_	16.5156	78.2108	133.107	2.32316	1	47.814	62.086	31.9343	0.557358	35.2079		3.0735	0
18986	Wed Mar 22 12:09:07 2017_x000D_	16.5124	78.1084	126.676	2.21091	1	47.814	62.086	31.9343	0.557358	35.164		11.0887	0
18987	Wed Mar 22 12:09:07 2017_x000D_	16.2962	77.8086	117.475	2.05032	1	47.814	62.086	31.9343	0.557358	35.2218		9.70857	0
18988	Wed Mar 22 12:09:07 2017_x000D_	16.1828	77.5055	116.083	2.02604	1	47.814	62.086	31.9343	0.557358	35.1894		23.4213	41.4895
18989	Wed Mar 22 12:09:07 2017_x000D_	15.8491	76.7997	112.33	1.96053	1	48.8595	62.9913	46.0943	0.804497	35.7821		13.7653	0
18990	Wed Mar 22 12:09:07 2017_x000D_	15.6288	76.3972	112.331	1.96055	1	48.8595	62.9913	46.0943	0.804497	35.8329		13.772	0
18991	Wed Mar 22 12:09:07 2017_x000D_	15.4084	75.9945	112.333	1.96058	1	48.8595	62.9913	46.0943	0.804497	35.8895		25.4008	0
18992	Wed Mar 22 12:09:07 2017_x000D_	15.1733	75.1811	112.33	1.96053	1	48.8595	62.9913	46.0943	0.804497	35.8239		9.74684	45.8253
18993	Wed Mar 22 12:09:07 2017_x000D_	15.0592	74.8769	116.079	2.02595	1	49.8943	64.1149	45	0.785398	36.4596		23.4965	0
18994	Wed Mar 22 12:09:07 2017_x000D_	14.7245	74.1688	112.331	1.96055	1	49.8943	64.1149	45	0.785398	36.5786		9.76018	0
18995	Wed Mar 22 12:09:07 2017_x000D_	14.6102	73.8642	116.077	2.02593	1	49.8943	64.1149	45	0.785398	36.6062		20.7279	0
18996	Wed Mar 22 12:09:07 2017_x000D_	14.2785	73.2581	118.685	2.07145	1	49.8943	64.1149	45	0.785398	36.7707		12.7342	0
18997	Wed Mar 22 12:09:07 2017_x000D_	14.1607	72.8503	116.076	2.02591	1	49.8943	64.1149	45	0.785398	36.7858		20.7561	32.3771
18998	Wed Mar 22 12:09:07 2017_x000D_	13.8285	72.2434	118.682	2.07139	1	50.7322	64.7951	31.9005	0.556768	37.6478		11.1704	0
18999	Wed Mar 22 12:09:07 2017_x000D_	13.6107	71.9414	117.464	2.05013	1	50.7322	64.7951	31.9005	0.556768	37.8031		9.77598	0
19000	Wed Mar 22 12:09:07 2017_x000D_	13.4965	71.6362	116.078	2.02594	1	50.7322	64.7951	31.9005	0.556768	37.8589		13.8539	0
19001	Wed Mar 22 12:09:07 2017_x000D_	13.2748	71.2311	116.079	2.02595	1	50.7322	64.7951	31.9005	0.556768	38.0063		16.6932	64.7292
19002	Wed Mar 22 12:09:07 2017_x000D_	13.0493	70.7224	114.949	2.00624	1	52.4075	66.1548	28.2024	0.492224	39.6224		11.1805	0
19003	Wed Mar 22 12:09:07 2017_x000D_	12.8312	70.4202	116.08	2.02598	1	52.4075	66.1548	28.2024	0.492224	39.8055		18.1006	0
19004	Wed Mar 22 12:09:07 2017_x000D_	12.5018	69.9147	120.015	2.09465	1	52.4075	66.1548	28.2024	0.492224	40.0824		9.81215	0
19005	Wed Mar 22 12:09:07 2017_x000D_	12.3871	69.6084	116.081	2.026	1	52.4075	66.1548	28.2024	0.492224	40.1691		20.8473	47.2175
19006	Wed Mar 22 12:09:07 2017_x000D_	12.0535	68.9988	118.682	2.07139	1	53.9065	66.6346	356.433	6.22094	41.9197		9.8132	0
19007	Wed Mar 22 12:09:08 2017_x000D_	11.9387	68.6925	117.319	2.0476	1	53.9065	66.6346	356.433	6.22094	42.0182		11.2226	0
19008	Wed Mar 22 12:09:08 2017_x000D_	11.72	68.389	116.083	2.02604	1	53.9065	66.6346	356.433	6.22094	42.223		19.6636	0
19009	Wed Mar 22 12:09:08 2017_x000D_	11.4898	67.7753	116.081	2.026	1	53.9065	66.6346	356.433	6.22094	42.432		13.9236	122.375
19010	Wed Mar 22 12:09:08 2017_x000D_	11.2671	67.3681	116.082	2.02601	1	57.866	65.6538	348.986	6.09095	46.6304		19.6892	0
19011	Wed Mar 22 12:09:08 2017_x000D_	11.0366	66.7536	116.08	2.02598	1	57.866	65.6538	348.986	6.09095	46.8423		8.82823	0
19012	Wed Mar 22 12:09:08 2017_x000D_	10.8212	66.5531	116.083	2.02604	1	57.866	65.6538	348.986	6.09095	47.0534		6.96634	0
19013	Wed Mar 22 12:09:08 2017_x000D_	10.7099	66.3493	113.378	1.97882	1	57.866	65.6538	348.986	6.09095	47.1612		13.9518	0
19014	Wed Mar 22 12:09:08 2017_x000D_	10.4867	65.9413	113.379	1.97884	1	57.866	65.6538	348.986	6.09095	47.3802		12.855	71.2396
19015	Wed Mar 22 12:09:08 2017_x000D_	10.3672	65.5298	116.082	2.02601	1	59.8823	64.3994	346.85	6.05368	49.528		12.8525	0
19016	Wed Mar 22 12:09:08 2017_x000D_	10.248	65.1183	113.376	1.97878	1	59.8823	64.3994	346.85	6.05368	49.6395		3.12438	0
19017	Wed Mar 22 12:09:08 2017_x000D_	10.1439	65.1214	116.083	2.02603	1	59.8823	64.3994	346.85	6.05368	49.7436		6.97856	0
19018	Wed Mar 22 12:09:08 2017_x000D_	10.0323	64.9173	113.38	1.97885	1	59.8823	64.3994	346.85	6.05368	49.8527		12.8625	174.291
19019	Wed Mar 22 12:09:08 2017_x000D_	9.91294	64.5055	110.57	1.92982	1	62.5239	59.225	291.259	5.08343	52.8753		9.87738	0
19020	Wed Mar 22 12:09:08 2017_x000D_	9.79738	64.1972	106.887	1.86553	1	62.5239	59.225	291.259	5.08343	52.9604		3.12272	0
19021	Wed Mar 22 12:09:08 2017_x000D_	9.80172	64.3012	95.0093	1.65822	1	62.5239	59.225	291.259	5.08343	52.966		3.12007	0
19022	Wed Mar 22 12:09:08 2017_x000D_	9.69777	64.3045	92.1445	1.60822	1	62.5239	59.225	291.259	5.08343	53.0698		3.14053	82.8004
19023	Wed Mar 22 12:09:08 2017_x000D_	9.70197	64.4091	74.548	1.30111	1	63.9434	56.858	278.637	4.86313	54.7645		0.00602993	0
19024	Wed Mar 22 12:09:08 2017_x000D_	9.70199	64.4093	69.2074	1.2079	1	63.9434	56.858	278.637	4.86313	54.7645		0.0124455	0
19025	Wed Mar 22 12:09:08 2017_x000D_	9.70188	64.4097	61.5231	1.07378	1	63.9434	56.858	278.637	4.86313	54.7647		6.22358	0
19026	Wed Mar 22 12:09:08 2017_x000D_	9.69392	64.2024	53.2691	0.929721	1	63.9434	56.858	278.637	4.86313	54.7444		8.77326	0
19027	Wed Mar 22 12:09:08 2017_x000D_	9.89377	63.9889	40.9359	0.714466	1	63.9434	56.858	278.637	4.86313	54.518		6.24076	166.829
19028	Wed Mar 22 12:09:08 2017_x000D_	10.1017	63.9826	36.323	0.633956	1	65.0789	51.4142	277.045	4.83535	56.3955		13.1724	0
19029	Wed Mar 22 12:09:09 2017_x000D_	10.4015	63.6618	24.5874	0.429132	1	65.0789	51.4142	277.045	4.83535	56.0323		6.95444	0
19030	Wed Mar 22 12:09:09 2017_x000D_	10.6055	63.5517	21.9683	0.38342	1	65.0789	51.4142	277.045	4.83535	55.8092		19.6858	0
19031	Wed Mar 22 12:09:09 2017_x000D_	11.2214	63.3253	16.47	0.287456	1	65.0789	51.4142	277.045	4.83535	55.1589		12.4735	108.9
19032	Wed Mar 22 12:09:09 2017_x000D_	11.637	63.3129	16.4724	0.287497	1	66.119	47.9364	277.831	4.84906	56.6103		22.6575	0
19033	Wed Mar 22 12:09:09 2017_x000D_	12.3566	63.0836	17.255	0.301156	1	66.119	47.9364	277.831	4.84906	55.8555		11.1943	0
19034	Wed Mar 22 12:09:09 2017_x000D_	12.6603	62.8668	16.4693	0.287444	1	66.119	47.9364	277.831	4.84906	55.5045		12.4585	0
19035	Wed Mar 22 12:09:09 2017_x000D_	13.0754	62.8545	16.4717	0.287486	1	66.119	47.9364	277.831	4.84906	55.1015		25.63	142.626
19036	Wed Mar 22 12:09:09 2017_x000D_	13.8976	62.6224	16.4719	0.287489	1	67.4309	43.3668	277.25	4.83893	56.8911		8.77647	0
19037	Wed Mar 22 12:09:09 2017_x000D_	14.0975	62.4088	16.4686	0.287431	1	67.4309	43.3668	277.25	4.83893	56.6308		21.7625	0
19038	Wed Mar 22 12:09:09 2017_x000D_	14.8226	62.3874	15.7627	0.27511	1	67.4309	43.3668	277.25	4.83893	55.9412		11.1866	0
19039	Wed Mar 22 12:09:09 2017_x000D_	15.1262	62.1709	16.47	0.287457	1	67.4309	43.3668	277.25	4.83893	55.5822		18.8825	83.7054
19040	Wed Mar 22 12:09:09 2017_x000D_	15.7437	62.049	19.2661	0.336257	1	68.4294	40.7614	287.191	5.01243	56.8238		12.787	0
19041	Wed Mar 22 12:09:09 2017_x000D_	16.1539	61.9332	16.4715	0.287481	1	68.4294	40.7614	287.191	5.01243	56.4001		8.76799	0
19042	Wed Mar 22 12:09:09 2017_x000D_	16.3536	61.7198	16.4681	0.287423	1	68.4294	40.7614	287.191	5.01243	56.135		12.4163	0
19043	Wed Mar 22 12:09:09 2017_x000D_	16.7673	61.7077	16.4705	0.287464	1	68.4294	40.7614	287.191	5.01243	55.7469		18.8572	107.013
19044	Wed Mar 22 12:09:09 2017_x000D_	17.384	61.5861	19.2683	0.336296	1	69.8955	37.5095	280.926	4.90309	57.768		13.8459	0
19045	Wed Mar 22 12:09:09 2017_x000D_	17.7901	61.3668	19.2668	0.336268	1	69.8955	37.5095	280.926	4.90309	57.3074		22.5437	0
19046	Wed Mar 22 12:09:09 2017_x000D_	18.5061	61.1387	20.182	0.352242	1	69.8955	37.5095	280.926	4.90309	56.5616		9.28884	0
19047	Wed Mar 22 12:09:09 2017_x000D_	18.8156	61.1298	19.2692	0.336311	1	69.8955	37.5095	280.926	4.90309	56.2768		23.5629	0
19048	Wed Mar 22 12:09:09 2017_x000D_	19.5276	60.7982	23.016	0.401705	1	69.8955	37.5095	280.926	4.90309	55.4913		9.76845	86.4446
19049	Wed Mar 22 12:09:09 2017_x000D_	19.8332	60.6858	19.2675	0.33628	1	71.5363	35.1408	302.682	5.2828	57.6694		19.5482	0
19050	Wed Mar 22 12:09:10 2017_x000D_	20.4448	60.461	19.2672	0.336276	1	71.5363	35.1408	302.682	5.2828	57.0215		0	0
19051	Wed Mar 22 12:09:10 2017_x000D_	20.4448	60.461	19.2672	0.336276	1	71.5363	35.1408	302.682	5.2828	57.0215		25.4763	0
19052	Wed Mar 22 12:09:10 2017_x000D_	21.2621	60.2304	19.2684	0.336296	1	71.5363	35.1408	302.682	5.2828	56.187		19.5264	139.438
19053	Wed Mar 22 12:09:10 2017_x000D_	21.873	60.0058	19.2681	0.336292	1	73.6998	31.0271	294.264	5.13587	59.3783		12.7214	0
19054	Wed Mar 22 12:09:10 2017_x000D_	22.2811	59.8906	16.4664	0.287394	1	73.6998	31.0271	294.264	5.13587	58.966		6.90201	0
19055	Wed Mar 22 12:09:10 2017_x000D_	22.4836	59.7814	19.2679	0.336288	1	73.6998	31.0271	294.264	5.13587	58.7359		24.8657	0
19056	Wed Mar 22 12:09:10 2017_x000D_	23.3027	59.6546	16.4679	0.287419	1	73.6998	31.0271	294.264	5.13587	57.9603		11.1294	59.3499
19057	Wed Mar 22 12:09:10 2017_x000D_	23.6046	59.439	17.2518	0.301101	1	74.6569	29.2957	286.427	4.99909	59.2871		22.4279	0
19058	Wed Mar 22 12:09:10 2017_x000D_	24.3169	59.212	16.4648	0.287364	1	74.6569	29.2957	286.427	4.99909	58.5585		6.16146	0
19059	Wed Mar 22 12:09:10 2017_x000D_	24.5222	59.2062	16.466	0.287385	1	74.6569	29.2957	286.427	4.99909	58.3792		12.698	0
19060	Wed Mar 22 12:09:10 2017_x000D_	24.9296	59.0914	19.2712	0.336346	1	74.6569	29.2957	286.427	4.99909	57.9706		20.661	0
19061	Wed Mar 22 12:09:10 2017_x000D_	25.5355	58.764	16.4628	0.287331	1	74.6569	29.2957	286.427	4.99909	57.2826		12.3108	62.9244
19062	Wed Mar 22 12:09:10 2017_x000D_	25.9457	58.7525	16.4652	0.287373	1	75.4077	27.3372	285.419	4.9815	58.5953		13.7628	0
19063	Wed Mar 22 12:09:10 2017_x000D_	26.3493	58.5344	16.4631	0.287335	1	75.4077	27.3372	285.419	4.9815	58.1377		6.15238	0
19064	Wed Mar 22 12:09:10 2017_x000D_	26.5543	58.5287	16.4643	0.287356	1	75.4077	27.3372	285.419	4.9815	57.9617		19.4456	0
19065	Wed Mar 22 12:09:10 2017_x000D_	27.1627	58.3051	16.4633	0.287339	1	75.4077	27.3372	285.419	4.9815	57.3288		6.14638	35.7403
19066	Wed Mar 22 12:09:10 2017_x000D_	27.3675	58.2994	16.4645	0.28736	1	75.8975	26.2512	286.601	5.00212	58.1571		6.1463	0
19067	Wed Mar 22 12:09:10 2017_x000D_	27.5723	58.2938	16.4658	0.287382	1	75.8975	26.2512	286.601	5.00212	57.9832		8.71725	0
19068	Wed Mar 22 12:09:10 2017_x000D_	27.7707	58.0815	16.4624	0.287322	1	75.8975	26.2512	286.601	5.00212	57.7006		6.14338	0
19069	Wed Mar 22 12:09:10 2017_x000D_	27.9754	58.0758	16.4636	0.287344	1	75.8975	26.2512	286.601	5.00212	57.5268		6.1433	35.7485
19070	Wed Mar 22 12:09:10 2017_x000D_	28.1801	58.0702	16.4647	0.287364	1	76.3873	25.1649	287.335	5.01494	58.3669		16.5489	0
19071	Wed Mar 22 12:09:11 2017_x000D_	28.6857	57.8496	23.0327	0.401996	1	76.3873	25.1649	287.335	5.01494	57.825		9.21645	0
19072	Wed Mar 22 12:09:11 2017_x000D_	28.9928	57.8412	29.7379	0.519024	1	76.3873	25.1649	287.335	5.01494	57.5672		3.08531	0
19073	Wed Mar 22 12:09:11 2017_x000D_	29.0956	57.8382	44.8029	0.781958	1	76.3873	25.1649	287.335	5.01494	57.4809		3.06107	0
19074	Wed Mar 22 12:09:11 2017_x000D_	28.9936	57.8409	51.0215	0.890493	1	76.3873	25.1649	287.335	5.01494	57.5663		9.27447	56.0314
19075	Wed Mar 22 12:09:11 2017_x000D_	29.0032	58.1499	70.6326	1.23277	1	75.8226	23.3846	255.409	4.45773	58.3154		0.0067082	0
19076	Wed Mar 22 12:09:11 2017_x000D_	29.0031	58.1497	76.3206	1.33205	1	75.8226	23.3846	255.409	4.45773	58.3153		3.08831	0
19077	Wed Mar 22 12:09:11 2017_x000D_	29.0061	58.2526	82.8181	1.44545	1	75.8226	23.3846	255.409	4.45773	58.3743		3.07299	0
19078	Wed Mar 22 12:09:11 2017_x000D_	29.0087	58.355	100.15	1.74795	1	75.8226	23.3846	255.409	4.45773	58.4335		3.05807	85.2363
19079	Wed Mar 22 12:09:11 2017_x000D_	29.1106	58.3523	109.955	1.91907	1	74.8662	20.7092	259.676	4.5322	59.2501		3.10399	0
19080	Wed Mar 22 12:09:11 2017_x000D_	29.1069	58.2489	121.886	2.12731	1	74.8662	20.7092	259.676	4.5322	59.1874		3.10068	0
19081	Wed Mar 22 12:09:11 2017_x000D_	29.1035	58.1456	128.251	2.2384	1	74.8662	20.7092	259.676	4.5322	59.1245		4.3649	0
19082	Wed Mar 22 12:09:11 2017_x000D_	28.9981	58.0453	132.278	2.30869	1	74.8662	20.7092	259.676	4.5322	59.1428		8.73621	43.941
19083	Wed Mar 22 12:09:11 2017_x000D_	28.7871	57.8446	140.429	2.45096	1	74.2789	19.3674	255.388	4.45736	59.5819		17.9723	0
19084	Wed Mar 22 12:09:11 2017_x000D_	28.2662	57.5487	144.475	2.52156	1	74.2789	19.3674	255.388	4.45736	59.7911		0	0
19085	Wed Mar 22 12:09:11 2017_x000D_	28.2662	57.5487	144.475	2.52156	1	74.2789	19.3674	255.388	4.45736	59.7911		24.1667	0
19086	Wed Mar 22 12:09:11 2017_x000D_	27.7358	56.9424	142.68	2.49023	1	74.2789	19.3674	255.388	4.45736	59.8176		13.7945	35.3489
19087	Wed Mar 22 12:09:11 2017_x000D_	27.3198	56.7465	142.683	2.49029	1	73.8982	18.2523	247.866	4.32608	60.4264		18.0106	0
19088	Wed Mar 22 12:09:11 2017_x000D_	26.798	56.4496	138.478	2.41689	1	73.8982	18.2523	247.866	4.32608	60.6421		11.197	0
19089	Wed Mar 22 12:09:11 2017_x000D_	26.5833	56.1443	136.362	2.37996	1	73.8982	18.2523	247.866	4.32608	60.6177		21.9277	0
19090	Wed Mar 22 12:09:11 2017_x000D_	26.0545	55.6397	132.298	2.30904	1	73.8982	18.2523	247.866	4.32608	60.7193		8.77417	0
19091	Wed Mar 22 12:09:11 2017_x000D_	25.8428	55.4379	132.299	2.30905	1	73.8982	18.2523	247.866	4.32608	60.7626		24.2664	29.3116
19092	Wed Mar 22 12:09:11 2017_x000D_	25.3101	54.8292	130.06	2.26997	1	73.5065	17.3572	247.064	4.31208	61.0495		11.189	0
19093	Wed Mar 22 12:09:12 2017_x000D_	24.9951	54.6295	132.302	2.30911	1	73.5065	17.3572	247.064	4.31208	61.1766		13.9338	0
19094	Wed Mar 22 12:09:12 2017_x000D_	24.7765	54.2197	132.298	2.30903	1	73.5065	17.3572	247.064	4.31208	61.102		8.79745	0
19095	Wed Mar 22 12:09:12 2017_x000D_	24.5643	54.0173	132.299	2.30905	1	73.5065	17.3572	247.064	4.31208	61.1498		24.3259	116.398
19096	Wed Mar 22 12:09:12 2017_x000D_	24.0303	53.4071	130.062	2.27001	1	70.1087	15.484	204.768	3.57388	59.6773		11.2148	0
19097	Wed Mar 22 12:09:12 2017_x000D_	23.7146	53.2069	132.302	2.3091	1	70.1087	15.484	204.768	3.57388	59.7949		22.5126	0
19098	Wed Mar 22 12:09:12 2017_x000D_	23.2826	52.5933	132.298	2.30904	1	70.1087	15.484	204.768	3.57388	59.7477		8.8229	0
19099	Wed Mar 22 12:09:12 2017_x000D_	23.0698	52.3903	132.299	2.30905	1	70.1087	15.484	204.768	3.57388	59.7891		19.9974	81.5887
19100	Wed Mar 22 12:09:12 2017_x000D_	22.6407	51.8802	134.245	2.34302	1	67.7765	14.085	204.264	3.56508	58.8703		8.83138	0
19101	Wed Mar 22 12:09:12 2017_x000D_	22.4277	51.677	134.245	2.34303	1	67.7765	14.085	204.264	3.56508	58.9039		8.8377	0
19102	Wed Mar 22 12:09:12 2017_x000D_	22.2146	51.4736	134.246	2.34303	1	67.7765	14.085	204.264	3.56508	58.9389		22.1062	0
19103	Wed Mar 22 12:09:12 2017_x000D_	21.6813	50.9651	138.452	2.41644	1	67.7765	14.085	204.264	3.56508	59.0331		8.84628	0
19104	Wed Mar 22 12:09:12 2017_x000D_	21.4679	50.7616	138.451	2.41643	1	67.7765	14.085	204.264	3.56508	59.0733		8.85259	61.4695
19105	Wed Mar 22 12:09:12 2017_x000D_	21.2544	50.5579	138.451	2.41642	1	66.0864	12.9266	197.762	3.45159	58.5322		24.4316	0
19106	Wed Mar 22 12:09:12 2017_x000D_	20.617	50.051	140.71	2.45586	1	66.0864	12.9266	197.762	3.45159	58.7		8.86531	0
19107	Wed Mar 22 12:09:12 2017_x000D_	20.4032	49.847	140.71	2.45585	1	66.0864	12.9266	197.762	3.45159	58.7373		22.1868	0
19108	Wed Mar 22 12:09:12 2017_x000D_	19.868	49.3366	140.397	2.4504	1	66.0864	12.9266	197.762	3.45159	58.8373		8.8738	76.311
19109	Wed Mar 22 12:09:12 2017_x000D_	19.654	49.1324	140.397	2.45038	1	63.7304	11.9676	198.629	3.46672	57.6537		20.0756	0
19110	Wed Mar 22 12:09:12 2017_x000D_	19.1222	48.7262	138.453	2.41645	1	63.7304	11.9676	198.629	3.46672	57.8021		8.88869	0
19111	Wed Mar 22 12:09:12 2017_x000D_	18.9078	48.5217	138.452	2.41644	1	63.7304	11.9676	198.629	3.46672	57.8383		8.88869	0
19112	Wed Mar 22 12:09:12 2017_x000D_	18.6934	48.3172	138.452	2.41644	1	63.7304	11.9676	198.629	3.46672	57.8759		14.0098	99.3398
19113	Wed Mar 22 12:09:12 2017_x000D_	18.2714	48.1172	138.456	2.41652	1	60.7399	10.5457	195.035	3.404	56.7027		8.89935	0
19114	Wed Mar 22 12:09:13 2017_x000D_	18.0567	47.9125	138.456	2.41651	1	60.7399	10.5457	195.035	3.404	56.7286		15.7473	0
19115	Wed Mar 22 12:09:13 2017_x000D_	17.7312	47.5007	136.357	2.37987	1	60.7399	10.5457	195.035	3.404	56.7047		7.0182	0
19116	Wed Mar 22 12:09:13 2017_x000D_	17.5199	47.4003	134.265	2.34336	1	60.7399	10.5457	195.035	3.404	56.7999		11.3682	64.2685
19117	Wed Mar 22 12:09:13 2017_x000D_	17.3014	47.0907	136.357	2.37987	1	58.8179	9.5995	197.216	3.44207	55.9393		7.02362	0
19118	Wed Mar 22 12:09:13 2017_x000D_	17.0899	46.9903	134.265	2.34337	1	58.8179	9.5995	197.216	3.44207	56.0294		3.13976	0
19119	Wed Mar 22 12:09:13 2017_x000D_	17.0864	46.8857	136.357	2.37987	1	58.8179	9.5995	197.216	3.44207	55.9623		7.0289	0
19120	Wed Mar 22 12:09:13 2017_x000D_	16.8748	46.7851	134.266	2.34338	1	58.8179	9.5995	197.216	3.44207	56.0535		7.05301	0
19121	Wed Mar 22 12:09:13 2017_x000D_	16.7639	46.5778	132.017	2.30414	1	58.8179	9.5995	197.216	3.44207	55.9994		3.12663	106.429
19122	Wed Mar 22 12:09:13 2017_x000D_	16.6597	46.5799	134.266	2.34339	1	55.3558	8.8252	191.014	3.33383	54.063		8.92272	0
19123	Wed Mar 22 12:09:13 2017_x000D_	16.4444	46.3747	134.267	2.34339	1	55.3558	8.8252	191.014	3.33383	54.0746		7.06113	0
19124	Wed Mar 22 12:09:13 2017_x000D_	16.3333	46.1672	132.019	2.30416	1	55.3558	8.8252	191.014	3.33383	54.0109		8.92874	0
19125	Wed Mar 22 12:09:13 2017_x000D_	16.1182	45.9615	123.555	2.15645	1	55.3558	8.8252	191.014	3.33383	54.0249		0.0108167	60.2868
19126	Wed Mar 22 12:09:13 2017_x000D_	16.1185	45.9613	115.64	2.01829	1	53.4107	8.3203	180	3.14159	52.9863		3.15851	0
19127	Wed Mar 22 12:09:13 2017_x000D_	16.1227	46.0665	103.743	1.81066	1	53.4107	8.3203	180	3.14159	53.0582		3.15528	0
19128	Wed Mar 22 12:09:13 2017_x000D_	16.1267	46.1716	91.9856	1.60545	1	53.4107	8.3203	180	3.14159	53.1302		0.00848528	0
19129	Wed Mar 22 12:09:13 2017_x000D_	16.1269	46.1718	86.3158	1.50649	1	53.4107	8.3203	180	3.14159	53.1302		3.11839	52.7862
19130	Wed Mar 22 12:09:13 2017_x000D_	16.023	46.1749	70.8009	1.23571	1	51.6731	8.0433	180	3.14159	52.201		3.15775	0
19131	Wed Mar 22 12:09:13 2017_x000D_	16.0265	46.2801	64.1233	1.11916	1	51.6731	8.0433	180	3.14159	52.2755		6.28303	0
19132	Wed Mar 22 12:09:13 2017_x000D_	16.019	46.0708	50.9839	0.889838	1	51.6731	8.0433	180	3.14159	52.1278		3.14329	0
19133	Wed Mar 22 12:09:13 2017_x000D_	16.015	45.9661	40.4131	0.705343	1	51.6731	8.0433	180	3.14159	52.0542		6.23234	0
19134	Wed Mar 22 12:09:13 2017_x000D_	16.2227	45.9618	32.0911	0.560095	1	51.6731	8.0433	180	3.14159	51.909		8.79577	78.7272
19135	Wed Mar 22 12:09:14 2017_x000D_	16.4229	45.7476	18.9443	0.33064	1	49.0502	7.9595	182.085	3.17798	49.9248		6.95507	0
19136	Wed Mar 22 12:09:14 2017_x000D_	16.6273	45.6382	16.1202	0.281351	1	49.0502	7.9595	182.085	3.17798	49.7084		6.23846	0
19137	Wed Mar 22 12:09:14 2017_x000D_	16.8352	45.6337	10.2715	0.179272	1	49.0502	7.9595	182.085	3.17798	49.5697		9.34429	0
19138	Wed Mar 22 12:09:14 2017_x000D_	17.1466	45.6268	-1.68594	-0.0294252	1	49.0502	7.9595	182.085	3.17798	49.3626		9.36222	46.3173
19139	Wed Mar 22 12:09:14 2017_x000D_	17.4586	45.62	-7.83542	-0.136754	1	47.5301	7.6894	161.499	2.81868	48.4048		19.0071	0
19140	Wed Mar 22 12:09:14 2017_x000D_	18.0855	45.7117	-10.7638	-0.187863	1	47.5301	7.6894	161.499	2.81868	48.0903		12.9	0
19141	Wed Mar 22 12:09:14 2017_x000D_	18.5046	45.8079	-7.83399	-0.136729	1	47.5301	7.6894	161.499	2.81868	47.9114		18.9825	0
19142	Wed Mar 22 12:09:14 2017_x000D_	19.1307	45.8994	-10.7641	-0.18787	1	47.5301	7.6894	161.499	2.81868	47.6081		12.8847	106.756
19143	Wed Mar 22 12:09:14 2017_x000D_	19.5493	45.9955	-7.83253	-0.136703	1	44.188	8.91151	153.963	2.68717	44.5229		22.0342	0
19144	Wed Mar 22 12:09:14 2017_x000D_	20.2783	46.085	-4.54756	-0.0793698	1	44.188	8.91151	153.963	2.68717	44.1989		12.4407	0
19145	Wed Mar 22 12:09:14 2017_x000D_	20.6929	46.0764	1.21602	0.0212235	1	44.188	8.91151	153.963	2.68717	43.9687		12.4288	0
19146	Wed Mar 22 12:09:14 2017_x000D_	21.1071	46.0676	1.21601	0.0212233	1	44.188	8.91151	153.963	2.68717	43.7413		12.4287	77.2893
19147	Wed Mar 22 12:09:14 2017_x000D_	21.5213	46.059	6.99663	0.122114	1	41.9392	10.1686	165.308	2.88517	41.2918		21.9349	0
19148	Wed Mar 22 12:09:14 2017_x000D_	22.2426	45.9393	16.1622	0.282084	1	41.9392	10.1686	165.308	2.88517	40.835		9.79838	0
19149	Wed Mar 22 12:09:14 2017_x000D_	22.5497	45.8281	19.9123	0.347535	1	41.9392	10.1686	165.308	2.88517	40.5901		22.5408	0
19150	Wed Mar 22 12:09:14 2017_x000D_	23.2668	45.6038	26.7904	0.467581	1	41.9392	10.1686	165.308	2.88517	40.0539		11.1727	0
19151	Wed Mar 22 12:09:14 2017_x000D_	23.5704	45.3881	33.7023	0.588215	1	41.9392	10.1686	165.308	2.88517	39.7219		18.0536	44.4018
19152	Wed Mar 22 12:09:14 2017_x000D_	24.0772	45.0636	42.7371	0.745902	1	40.596	10.7902	180	3.14159	38.0465		9.78326	0
19153	Wed Mar 22 12:09:14 2017_x000D_	24.3838	44.9525	46.8711	0.818055	1	40.596	10.7902	180	3.14159	37.814		9.88627	0
19154	Wed Mar 22 12:09:14 2017_x000D_	24.4773	44.6365	50.9961	0.89005	1	40.596	10.7902	180	3.14159	37.4885		17.5549	0
19155	Wed Mar 22 12:09:14 2017_x000D_	24.8773	44.2094	59.0578	1.03075	1	40.596	10.7902	180	3.14159	36.9313		13.1571	98.3544
19156	Wed Mar 22 12:09:14 2017_x000D_	25.1771	43.8893	59.9609	1.04652	1	38.9325	13.6153	180	3.14159	33.2525		25.1117	0
19157	Wed Mar 22 12:09:15 2017_x000D_	25.5672	43.1487	61.5056	1.07348	1	38.9325	13.6153	180	3.14159	32.4169		13.9453	0
19158	Wed Mar 22 12:09:15 2017_x000D_	25.7606	42.726	61.5058	1.07348	1	38.9325	13.6153	180	3.14159	31.952		22.4361	0
19159	Wed Mar 22 12:09:15 2017_x000D_	26.1539	42.0899	61.5056	1.07348	1	38.9325	13.6153	180	3.14159	31.2105		9.88255	98.9613
19160	Wed Mar 22 12:09:15 2017_x000D_	26.2473	41.774	57.4473	1.00265	1	37.697	16.6739	146.602	2.55869	27.5882		13.9493	0
19161	Wed Mar 22 12:09:15 2017_x000D_	26.4408	41.3512	57.4474	1.00265	1	37.697	16.6739	146.602	2.55869	27.1233		11.1469	0
19162	Wed Mar 22 12:09:15 2017_x000D_	26.7437	41.136	55.0719	0.961186	1	37.697	16.6739	146.602	2.55869	26.8024		20.9166	0
19163	Wed Mar 22 12:09:15 2017_x000D_	27.0338	40.502	49.0107	0.855397	1	37.697	16.6739	146.602	2.55869	26.1052		6.89859	69.451
19164	Wed Mar 22 12:09:15 2017_x000D_	27.2366	40.3936	42.7275	0.745736	1	36.9398	18.8616	93.0534	1.62409	23.6173		21.9185	0
19165	Wed Mar 22 12:09:15 2017_x000D_	27.7361	39.8604	38.621	0.674064	1	36.9398	18.8616	93.0534	1.62409	22.9272		6.90265	0
19166	Wed Mar 22 12:09:15 2017_x000D_	27.939	39.7519	36.2205	0.632167	1	36.9398	18.8616	93.0534	1.62409	22.7468		19.8056	0
19167	Wed Mar 22 12:09:15 2017_x000D_	28.4414	39.3236	29.485	0.514611	1	36.9398	18.8616	93.0534	1.62409	22.1566		9.74688	0
19168	Wed Mar 22 12:09:15 2017_x000D_	28.747	39.2133	25.471	0.444554	1	36.9398	18.8616	93.0534	1.62409	21.9389		16.6006	145.839
19169	Wed Mar 22 12:09:15 2017_x000D_	29.2553	38.9946	18.8969	0.329813	1	36.9363	23.7229	93.0534	1.62409	17.0945		9.74022	0
19170	Wed Mar 22 12:09:15 2017_x000D_	29.5607	38.8844	15.3315	0.267585	1	36.9363	23.7229	93.0534	1.62409	16.8603		9.75253	0
19171	Wed Mar 22 12:09:15 2017_x000D_	29.8665	38.7741	13.1366	0.229276	1	36.9363	23.7229	93.0534	1.62409	16.6289		9.73458	0
19172	Wed Mar 22 12:09:15 2017_x000D_	30.1717	38.6639	9.7053	0.169389	1	36.9363	23.7229	93.0534	1.62409	16.401		15.715	79.4571
19173	Wed Mar 22 12:09:15 2017_x000D_	30.683	38.55	7.12926	0.124429	1	36.8152	26.3687	104.861	1.83017	13.6377		9.24437	0
19174	Wed Mar 22 12:09:15 2017_x000D_	30.9911	38.5447	6.82548	0.119127	1	36.8152	26.3687	104.861	1.83017	13.4972		18.4978	0
19175	Wed Mar 22 12:09:15 2017_x000D_	31.6076	38.5339	6.82714	0.119156	1	36.8152	26.3687	104.861	1.83017	13.233		6.88395	0
19176	Wed Mar 22 12:09:15 2017_x000D_	31.8099	38.4256	3.91683	0.0683616	1	36.8152	26.3687	104.861	1.83017	13.0546		15.4074	60.0226
19177	Wed Mar 22 12:09:15 2017_x000D_	32.3234	38.4166	4.07107	0.0710536	1	36.5059	28.3454	104.861	1.83017	10.9052		6.15995	0
19178	Wed Mar 22 12:09:16 2017_x000D_	32.5287	38.413	4.07141	0.0710596	1	36.5059	28.3454	104.861	1.83017	10.8247		9.23227	0
19179	Wed Mar 22 12:09:16 2017_x000D_	32.8364	38.4079	9.71036	0.169478	1	36.5059	28.3454	104.861	1.83017	10.7107		3.09042	0
19180	Wed Mar 22 12:09:16 2017_x000D_	32.9394	38.4062	16.065	0.280387	1	36.5059	28.3454	104.861	1.83017	10.6743		0.00424264	0
19181	Wed Mar 22 12:09:16 2017_x000D_	32.9395	38.4063	21.6706	0.378223	1	36.5059	28.3454	104.861	1.83017	10.6743		3.09952	46.8709
19182	Wed Mar 22 12:09:16 2017_x000D_	33.0428	38.4044	36.2426	0.632553	1	36.2169	29.8808	99.9722	1.74484	9.09542		0.0123693	0
19183	Wed Mar 22 12:09:16 2017_x000D_	33.0432	38.4043	44.7351	0.780775	1	36.2169	29.8808	99.9722	1.74484	9.09519		4.41718	0
19184	Wed Mar 22 12:09:16 2017_x000D_	33.149	38.5067	57.4393	1.0025	1	36.2169	29.8808	99.9722	1.74484	9.15523		3.14812	0
19185	Wed Mar 22 12:09:16 2017_x000D_	33.1462	38.4018	64.0491	1.11787	1	36.2169	29.8808	99.9722	1.74484	9.05741		3.13029	13.2288
19186	Wed Mar 22 12:09:16 2017_x000D_	33.1492	38.5061	70.6596	1.23324	1	36.1968	30.3213	99.9722	1.74484	8.73377		3.15428	0
19187	Wed Mar 22 12:09:16 2017_x000D_	33.1462	38.401	82.7896	1.44495	1	36.1968	30.3213	99.9722	1.74484	8.63642		4.40217	0
19188	Wed Mar 22 12:09:16 2017_x000D_	33.2514	38.5033	91.5979	1.59868	1	36.1968	30.3213	99.9722	1.74484	8.69601		0.0123693	0
19189	Wed Mar 22 12:09:16 2017_x000D_	33.251	38.5032	103.857	1.81265	1	36.1968	30.3213	99.9722	1.74484	8.69605		0.00848528	27.3503
19190	Wed Mar 22 12:09:16 2017_x000D_	33.2508	38.503	109.632	1.91343	1	35.9381	31.1955	96.726	1.68819	7.78596		3.13897	0
19191	Wed Mar 22 12:09:16 2017_x000D_	33.2534	38.6076	116.254	2.02901	1	35.9381	31.1955	96.726	1.68819	7.88333		6.27594	0
19192	Wed Mar 22 12:09:16 2017_x000D_	33.247	38.3985	129.467	2.25962	1	35.9381	31.1955	96.726	1.68819	7.68929		3.09353	0
19193	Wed Mar 22 12:09:16 2017_x000D_	33.1439	38.4004	139.777	2.43957	1	35.9381	31.1955	96.726	1.68819	7.72775		7.01288	20.7999
19194	Wed Mar 22 12:09:16 2017_x000D_	33.0351	38.1935	154.089	2.68936	1	36.1263	31.8628	91.6541	1.59967	7.04509		3.07864	0
19195	Wed Mar 22 12:09:16 2017_x000D_	32.9325	38.1956	160.467	2.80067	1	36.1263	31.8628	91.6541	1.59967	7.09258		7.01111	0
19196	Wed Mar 22 12:09:16 2017_x000D_	32.8244	37.9884	165.208	2.88342	1	36.1263	31.8628	91.6541	1.59967	6.95884		9.78274	0
19197	Wed Mar 22 12:09:16 2017_x000D_	32.5137	37.8894	174.86	3.05188	1	36.1263	31.8628	91.6541	1.59967	7.02643		9.73356	0
19198	Wed Mar 22 12:09:16 2017_x000D_	32.2085	37.9995	178.067	3.10785	1	36.1263	31.8628	91.6541	1.59967	7.28068		21.8244	67.4767
19199	Wed Mar 22 12:09:17 2017_x000D_	31.4869	37.9072	180.981	3.15872	1	37.1273	33.877	82.3448	1.43719	6.93229		12.7648	0
19200	Wed Mar 22 12:09:17 2017_x000D_	31.0728	37.8094	177.909	3.1051	1	37.1273	33.877	82.3448	1.43719	7.21947		12.6991	0
19201	Wed Mar 22 12:09:17 2017_x000D_	30.6645	37.9211	174.866	3.05199	1	37.1273	33.877	82.3448	1.43719	7.62381		24.9356	0
19202	Wed Mar 22 12:09:17 2017_x000D_	29.8383	37.8302	171.858	2.99948	1	37.1273	33.877	82.3448	1.43719	8.292		12.7888	32.6974
19203	Wed Mar 22 12:09:17 2017_x000D_	29.4234	37.7323	168.903	2.94792	1	37.7419	34.7771	81.0738	1.41501	8.82783		18.8504	0
19204	Wed Mar 22 12:09:17 2017_x000D_	28.8022	37.6378	166.019	2.89758	1	37.7419	34.7771	81.0738	1.41501	9.38626		9.27417	0
19205	Wed Mar 22 12:09:17 2017_x000D_	28.4931	37.6427	159.47	2.78328	1	37.7419	34.7771	81.0738	1.41501	9.68256		11.2785	0
19206	Wed Mar 22 12:09:17 2017_x000D_	28.1777	37.4381	158.333	2.76344	1	37.7419	34.7771	81.0738	1.41501	9.92748		20.9606	46.6026
19207	Wed Mar 22 12:09:17 2017_x000D_	27.5491	37.1331	150.248	2.62232	1	37.8894	36.3235	104.692	1.82722	10.3719		9.84616	0
19208	Wed Mar 22 12:09:17 2017_x000D_	27.2365	37.0331	146.228	2.55215	1	37.8894	36.3235	104.692	1.82722	10.6765		18.2603	0
19209	Wed Mar 22 12:09:17 2017_x000D_	26.7108	36.7263	142.113	2.48033	1	37.8894	36.3235	104.692	1.82722	11.1859		13.3636	0
19210	Wed Mar 22 12:09:17 2017_x000D_	26.3913	36.4159	137.941	2.40752	1	37.8894	36.3235	104.692	1.82722	11.4985		17.8274	56.2494
19211	Wed Mar 22 12:09:17 2017_x000D_	25.9649	36.002	137.94	2.40751	1	36.5194	37.6036	135	2.35619	10.6753		11.4068	0
19212	Wed Mar 22 12:09:17 2017_x000D_	25.7483	35.6895	135.846	2.37096	1	36.5194	37.6036	135	2.35619	10.9399		11.3259	0
19213	Wed Mar 22 12:09:17 2017_x000D_	25.4316	35.484	133.761	2.33456	1	36.5194	37.6036	135	2.35619	11.2886		8.92748	0
19214	Wed Mar 22 12:09:17 2017_x000D_	25.2181	35.2767	133.761	2.33457	1	36.5194	37.6036	135	2.35619	11.5384		24.7093	0
19215	Wed Mar 22 12:09:17 2017_x000D_	24.6805	34.6527	135.846	2.37096	1	36.5194	37.6036	135	2.35619	12.2011		8.93812	42.3942
19216	Wed Mar 22 12:09:17 2017_x000D_	24.4667	34.4452	135.846	2.37096	1	35.388	38.4503	165.308	2.88517	11.6325		24.6583	0
19217	Wed Mar 22 12:09:17 2017_x000D_	23.8282	33.9276	137.936	2.40744	1	35.388	38.4503	165.308	2.88517	12.413		11.4377	0
19218	Wed Mar 22 12:09:17 2017_x000D_	23.6108	33.6144	140.177	2.44655	1	35.388	38.4503	165.308	2.88517	12.7314		24.708	0
19219	Wed Mar 22 12:09:17 2017_x000D_	22.9709	33.0959	146.195	2.55158	1	35.388	38.4503	165.308	2.88517	13.5224		7.03606	39.3088
19220	Wed Mar 22 12:09:17 2017_x000D_	22.7599	32.9935	148.675	2.59488	1	34.0783	38.4109	180	3.14159	12.5481		18.4043	0
19221	Wed Mar 22 12:09:18 2017_x000D_	22.2301	32.6842	152.755	2.66607	1	34.0783	38.4109	180	3.14159	13.1596		7.04276	0
19222	Wed Mar 22 12:09:18 2017_x000D_	22.0189	32.5817	155.439	2.71292	1	34.0783	38.4109	180	3.14159	13.3944		14.1016	0
19223	Wed Mar 22 12:09:18 2017_x000D_	21.5961	32.3763	155.439	2.71292	1	34.0783	38.4109	180	3.14159	13.8644		18.4352	52.7321
19224	Wed Mar 22 12:09:18 2017_x000D_	21.0654	32.0665	159.378	2.78167	1	32.3418	38.1385	180	3.14159	12.8073		7.05348	0
19225	Wed Mar 22 12:09:18 2017_x000D_	20.8539	31.9638	162.194	2.83082	1	32.3418	38.1385	180	3.14159	13.0422		19.9103	0
19226	Wed Mar 22 12:09:18 2017_x000D_	20.222	31.7609	162.194	2.83082	1	32.3418	38.1385	180	3.14159	13.6954		12.5052	0
19227	Wed Mar 22 12:09:18 2017_x000D_	19.8052	31.7666	162.199	2.8309	1	32.3418	38.1385	180	3.14159	14.063		7.06559	0
19228	Wed Mar 22 12:09:18 2017_x000D_	19.5933	31.6638	165.115	2.88179	1	32.3418	38.1385	180	3.14159	14.2985		19.9387	47.5467
19229	Wed Mar 22 12:09:18 2017_x000D_	18.9605	31.4606	165.113	2.88177	1	30.8332	37.6527	180	3.14159	13.3904		11.455	0
19230	Wed Mar 22 12:09:18 2017_x000D_	18.6401	31.2529	165.892	2.89537	1	30.8332	37.6527	180	3.14159	13.7706		9.38789	0
19231	Wed Mar 22 12:09:18 2017_x000D_	18.3272	31.2572	165.112	2.88175	1	30.8332	37.6527	180	3.14159	14.0464		19.9729	0
19232	Wed Mar 22 12:09:18 2017_x000D_	17.6933	31.0537	165.111	2.88173	1	30.8332	37.6527	180	3.14159	14.7039		6.27056	81.7762
19233	Wed Mar 22 12:09:18 2017_x000D_	17.4843	31.0565	165.113	2.88177	1	28.4899	36.2601	188.637	3.29233	12.1738		19.9919	0
19234	Wed Mar 22 12:09:18 2017_x000D_	16.8498	30.8528	165.112	2.88175	1	28.4899	36.2601	188.637	3.29233	12.8348		7.10175	0
19235	Wed Mar 22 12:09:18 2017_x000D_	16.6369	30.7493	162.199	2.8309	1	28.4899	36.2601	188.637	3.29233	13.0714		19.1743	0
19236	Wed Mar 22 12:09:18 2017_x000D_	16.0053	30.6514	159.394	2.78195	1	28.4899	36.2601	188.637	3.29233	13.6866		9.04444	76.477
19237	Wed Mar 22 12:09:18 2017_x000D_	15.7886	30.4418	159.39	2.78188	1	26.1255	35.3071	180	3.14159	11.4247		10.0149	0
19238	Wed Mar 22 12:09:18 2017_x000D_	15.4708	30.3396	155.463	2.71335	1	26.1255	35.3071	180	3.14159	11.7558		0	0
19239	Wed Mar 22 12:09:18 2017_x000D_	15.4708	30.3396	155.463	2.71335	1	26.1255	35.3071	180	3.14159	11.7558		13.0402	0
19240	Wed Mar 22 12:09:18 2017_x000D_	15.048	30.2387	152.795	2.66677	1	26.1255	35.3071	180	3.14159	12.1819		3.13828	0
19241	Wed Mar 22 12:09:18 2017_x000D_	14.9434	30.2401	151.352	2.64159	1	26.1255	35.3071	180	3.14159	12.2766		15.9808	82.7036
19242	Wed Mar 22 12:09:19 2017_x000D_	14.5128	29.9265	148.736	2.59593	1	23.5413	34.347	180	3.14159	10.0526		11.5173	0
19243	Wed Mar 22 12:09:19 2017_x000D_	14.1907	29.7176	142.191	2.4817	1	23.5413	34.347	180	3.14159	10.4338		15.983	0
19244	Wed Mar 22 12:09:19 2017_x000D_	13.7603	29.4036	127.45	2.22442	1	23.5413	34.347	180	3.14159	10.9593		4.53368	0
19245	Wed Mar 22 12:09:19 2017_x000D_	13.652	29.2982	115.481	2.01552	1	23.5413	34.347	180	3.14159	11.1035		3.18127	136.641
19246	Wed Mar 22 12:09:19 2017_x000D_	13.649	29.1922	97.9383	1.70935	1	19.225	32.8927	187.655	3.2752	6.6922		6.37566	0
19247	Wed Mar 22 12:09:19 2017_x000D_	13.6418	28.9798	86.0893	1.50254	1	19.225	32.8927	187.655	3.2752	6.81784		0.0067082	0
19248	Wed Mar 22 12:09:19 2017_x000D_	13.6419	28.98	80.2485	1.4006	1	19.225	32.8927	187.655	3.2752	6.81764		4.52154	0
19249	Wed Mar 22 12:09:19 2017_x000D_	13.5331	28.8757	62.7071	1.09444	1	19.225	32.8927	187.655	3.2752	6.96664		4.42497	52.871
19250	Wed Mar 22 12:09:19 2017_x000D_	13.6342	28.7683	53.2566	0.929503	1	17.484	32.6191	189.972	3.31564	5.44515		3.16841	0
19251	Wed Mar 22 12:09:19 2017_x000D_	13.5286	28.77	37.814	0.659979	1	17.484	32.6191	189.972	3.31564	5.51913		3.19137	0
19252	Wed Mar 22 12:09:19 2017_x000D_	13.5245	28.6637	31.8675	0.556193	1	17.484	32.6191	189.972	3.31564	5.59668		3.14124	0
19253	Wed Mar 22 12:09:19 2017_x000D_	13.6292	28.6624	25.1872	0.4396	1	17.484	32.6191	189.972	3.31564	5.52403		6.99461	41.4149
19254	Wed Mar 22 12:09:19 2017_x000D_	13.8352	28.5532	16.5297	0.288498	1	16.1899	32.1384	180	3.14159	4.28932		6.27956	0
19255	Wed Mar 22 12:09:19 2017_x000D_	14.0445	28.5504	3.60533	0.062925	1	16.1899	32.1384	180	3.14159	4.18049		0	0
19256	Wed Mar 22 12:09:19 2017_x000D_	14.0445	28.5504	3.60533	0.062925	1	16.1899	32.1384	180	3.14159	4.18049		9.4478	0
19257	Wed Mar 22 12:09:19 2017_x000D_	14.3594	28.5463	-2.35365	-0.041079	1	16.1899	32.1384	180	3.14159	4.03161		9.43569	0
19258	Wed Mar 22 12:09:19 2017_x000D_	14.6739	28.5425	-2.20194	-0.0384311	1	16.1899	32.1384	180	3.14159	3.9024		18.8804	6.56998
19259	Wed Mar 22 12:09:19 2017_x000D_	15.3032	28.5348	-2.20291	-0.0384481	1	15.971	32.1318	180	3.14159	3.65846		13.0495	0
19260	Wed Mar 22 12:09:19 2017_x000D_	15.7262	28.6362	0.701894	0.0122504	1	15.971	32.1318	180	3.14159	3.50416		22.171	0
19261	Wed Mar 22 12:09:19 2017_x000D_	16.4562	28.521	3.76183	0.0656563	1	15.971	32.1318	180	3.14159	3.64325		13.0306	0
19262	Wed Mar 22 12:09:19 2017_x000D_	16.8786	28.6222	6.81868	0.119008	1	15.971	32.1318	180	3.14159	3.62506		19.0376	19.7101
19263	Wed Mar 22 12:09:19 2017_x000D_	17.5029	28.5084	9.84433	0.171816	1	15.3143	32.1118	191.457	3.34155	4.21598		12.8892	0
19264	Wed Mar 22 12:09:20 2017_x000D_	17.9179	28.3972	18.6054	0.324725	1	15.3143	32.1118	191.457	3.34155	4.53619		12.5469	0
19265	Wed Mar 22 12:09:20 2017_x000D_	18.3361	28.3922	18.6081	0.324773	1	15.3143	32.1118	191.457	3.34155	4.79236		18.1966	0
19266	Wed Mar 22 12:09:20 2017_x000D_	18.8483	28.0673	27.8917	0.486801	1	15.3143	32.1118	191.457	3.34155	5.37095		9.87096	35.2648
19267	Wed Mar 22 12:09:20 2017_x000D_	19.1584	27.9573	31.9006	0.55677	1	14.2387	31.6376	188.926	3.29738	6.14394		6.97168	0
19268	Wed Mar 22 12:09:20 2017_x000D_	19.3638	27.8486	34.4067	0.60051	1	14.2387	31.6376	188.926	3.29738	6.37363		15.6126	0
19269	Wed Mar 22 12:09:20 2017_x000D_	19.7713	27.5249	40.3105	0.703552	1	14.2387	31.6376	188.926	3.29738	6.89376		13.269	0
19270	Wed Mar 22 12:09:20 2017_x000D_	20.0741	27.2025	44.63	0.77894	1	14.2387	31.6376	188.926	3.29738	7.32953		22.4782	0
19271	Wed Mar 22 12:09:20 2017_x000D_	20.6863	26.7705	44.6308	0.778954	1	14.2387	31.6376	188.926	3.29738	8.07838		11.3219	27.2036
19272	Wed Mar 22 12:09:20 2017_x000D_	20.8846	26.4494	46.7983	0.816784	1	14.058	30.749	180	3.14159	8.06778		11.2391	0
19273	Wed Mar 22 12:09:20 2017_x000D_	21.1907	26.2334	48.9636	0.854576	1	14.058	30.749	180	3.14159	8.44192		22.0917	0
19274	Wed Mar 22 12:09:20 2017_x000D_	21.6948	25.6966	44.6304	0.778948	1	14.058	30.749	180	3.14159	9.15683		8.83967	0
19275	Wed Mar 22 12:09:20 2017_x000D_	21.8965	25.4818	44.6303	0.778946	1	14.058	30.749	180	3.14159	9.44381		22.0875	27.3758
19276	Wed Mar 22 12:09:20 2017_x000D_	22.4005	24.9451	40.3082	0.703511	1	14.3153	29.8735	214.565	3.74486	9.46887		11.2241	0
19277	Wed Mar 22 12:09:20 2017_x000D_	22.7062	24.7294	38.4718	0.671459	1	14.3153	29.8735	214.565	3.74486	9.8422		8.83543	0
19278	Wed Mar 22 12:09:20 2017_x000D_	22.9078	24.5147	38.4714	0.671452	1	14.3153	29.8735	214.565	3.74486	10.1266		19.9496	0
19279	Wed Mar 22 12:09:20 2017_x000D_	23.4148	24.0844	31.8861	0.556517	1	14.3153	29.8735	214.565	3.74486	10.7849		8.83324	48.3565
19280	Wed Mar 22 12:09:20 2017_x000D_	23.6164	23.8698	31.885	0.556499	1	14.8204	28.3428	231.93	4.04794	9.868		16.735	0
19281	Wed Mar 22 12:09:20 2017_x000D_	24.13	23.6521	25.1861	0.43958	1	14.8204	28.3428	231.93	4.04794	10.4246		8.83119	0
19282	Wed Mar 22 12:09:20 2017_x000D_	24.3315	23.4375	25.1841	0.439546	1	14.8204	28.3428	231.93	4.04794	10.7015		6.94751	0
19283	Wed Mar 22 12:09:20 2017_x000D_	24.5362	23.3292	22.3878	0.390741	1	14.8204	28.3428	231.93	4.04794	10.9331		15.8536	21.0131
19284	Wed Mar 22 12:09:20 2017_x000D_	25.0528	23.2179	18.5492	0.323745	1	15.0683	27.6877	278.926	4.86818	10.9393		6.94486	0
19285	Wed Mar 22 12:09:21 2017_x000D_	25.2574	23.1096	15.6814	0.273692	1	15.0683	27.6877	278.926	4.86818	11.1704		18.911	0
19286	Wed Mar 22 12:09:21 2017_x000D_	25.8777	22.9974	12.7422	0.222393	1	15.0683	27.6877	278.926	4.86818	11.7831		6.23426	0
19287	Wed Mar 22 12:09:21 2017_x000D_	26.0855	22.9955	12.7432	0.222412	1	15.0683	27.6877	278.926	4.86818	11.9748		13.8843	0
19288	Wed Mar 22 12:09:21 2017_x000D_	26.4946	22.7791	12.7403	0.222361	1	15.0683	27.6877	278.926	4.86818	12.436		6.23126	14.8679
19289	Wed Mar 22 12:09:21 2017_x000D_	26.7023	22.7772	12.7414	0.222379	1	15.3065	27.2531	280.926	4.90309	12.2433		12.4595	0
19290	Wed Mar 22 12:09:21 2017_x000D_	27.1176	22.7733	12.7435	0.222416	1	15.3065	27.2531	280.926	4.90309	12.6321		13.8721	0
19291	Wed Mar 22 12:09:21 2017_x000D_	27.5264	22.5572	18.5527	0.323805	1	15.3065	27.2531	280.926	4.90309	13.0911		3.12312	0
19292	Wed Mar 22 12:09:21 2017_x000D_	27.6305	22.5563	25.1949	0.439734	1	15.3065	27.2531	280.926	4.90309	13.1887		8.80191	62.739
19293	Wed Mar 22 12:09:21 2017_x000D_	27.43	22.7705	38.4858	0.671704	1	16.4787	25.5212	278.926	4.86818	11.2915		0.0108167	0
19294	Wed Mar 22 12:09:21 2017_x000D_	27.4303	22.7703	46.8091	0.816972	1	16.4787	25.5212	278.926	4.86818	11.2918		0.0127279	0
19295	Wed Mar 22 12:09:21 2017_x000D_	27.4306	22.77	55.0765	0.961266	1	16.4787	25.5212	278.926	4.86818	11.2922		3.17255	0
19296	Wed Mar 22 12:09:21 2017_x000D_	27.4339	22.8757	66.8245	1.16631	1	16.4787	25.5212	278.926	4.86818	11.2701		3.17854	77.8373
19297	Wed Mar 22 12:09:21 2017_x000D_	27.4372	22.9816	73.5691	1.28402	1	17.4611	23.1198	278.926	4.86818	9.97706		3.1632	0
19298	Wed Mar 22 12:09:21 2017_x000D_	27.4401	23.087	91.7172	1.60077	1	17.4611	23.1198	278.926	4.86818	9.97905		0.0108167	0
19299	Wed Mar 22 12:09:21 2017_x000D_	27.4399	23.0867	97.5755	1.70301	1	17.4611	23.1198	278.926	4.86818	9.97885		0.0108167	0
19300	Wed Mar 22 12:09:21 2017_x000D_	27.4396	23.0865	103.29	1.80275	1	17.4611	23.1198	278.926	4.86818	9.97856		3.09318	27.4108
19301	Wed Mar 22 12:09:21 2017_x000D_	27.5427	23.0854	118.813	2.07368	1	17.7188	22.2432	278.926	4.86818	9.85993		4.4973	0
19302	Wed Mar 22 12:09:21 2017_x000D_	27.6494	23.1907	122.801	2.14328	1	17.7188	22.2432	278.926	4.86818	9.9757		3.17894	0
19303	Wed Mar 22 12:09:21 2017_x000D_	27.6457	23.0848	137.551	2.40072	1	17.7188	22.2432	278.926	4.86818	9.96251		3.11724	0
19304	Wed Mar 22 12:09:21 2017_x000D_	27.5418	23.0861	144.073	2.51456	1	17.7188	22.2432	278.926	4.86818	9.8591		7.13994	0
19305	Wed Mar 22 12:09:21 2017_x000D_	27.4317	22.8751	150.9	2.6337	1	17.7188	22.2432	278.926	4.86818	9.73343		7.05582	50.6813
19306	Wed Mar 22 12:09:22 2017_x000D_	27.2207	22.7712	161.821	2.82431	1	18.4438	20.7173	284.861	4.97177	9.01402		3.11424	0
19307	Wed Mar 22 12:09:22 2017_x000D_	27.1169	22.7725	168.429	2.93963	1	18.4438	20.7173	284.861	4.97177	8.91328		7.05442	0
19308	Wed Mar 22 12:09:22 2017_x000D_	26.9061	22.6683	171.383	2.9912	1	18.4438	20.7173	284.861	4.97177	8.68429		25.2006	0
19309	Wed Mar 22 12:09:22 2017_x000D_	26.0719	22.5696	168.429	2.93964	1	18.4438	20.7173	284.861	4.97177	7.84977		12.9443	6.63339
19310	Wed Mar 22 12:09:22 2017_x000D_	25.6528	22.467	165.544	2.88929	1	18.4535	20.4964	283.013	4.93951	7.46413		29.8743	0
19311	Wed Mar 22 12:09:22 2017_x000D_	24.7068	22.156	156.295	2.72786	1	18.4535	20.4964	283.013	4.93951	6.46978		9.96316	0
19312	Wed Mar 22 12:09:22 2017_x000D_	24.3913	22.0523	152.378	2.65949	1	18.4535	20.4964	283.013	4.93951	6.13826		28.325	0
19313	Wed Mar 22 12:09:22 2017_x000D_	23.545	21.6337	144.116	2.5153	1	18.4535	20.4964	283.013	4.93951	5.21697		11.4774	14.8854
19314	Wed Mar 22 12:09:22 2017_x000D_	23.2256	21.4231	137.615	2.40183	1	18.692	20.0613	279.972	4.88644	4.73371		23.1533	0
19315	Wed Mar 22 12:09:22 2017_x000D_	22.7884	20.7871	129.357	2.25771	1	18.692	20.0613	279.972	4.88644	4.1602		0	0
19316	Wed Mar 22 12:09:22 2017_x000D_	22.7884	20.7871	129.357	2.25771	1	18.692	20.0613	279.972	4.88644	4.1602		23.1657	0
19317	Wed Mar 22 12:09:22 2017_x000D_	22.3512	20.1506	116.306	2.02992	1	18.692	20.0613	279.972	4.88644	3.66029		21.588	0
19318	Wed Mar 22 12:09:22 2017_x000D_	22.0176	19.513	113.576	1.98228	1	18.692	20.0613	279.972	4.88644	3.3705		11.6008	23.7189
19319	Wed Mar 22 12:09:22 2017_x000D_	21.7986	19.1943	106.941	1.86648	1	19.1012	20.7378	314.235	5.48443	3.10779		25.9115	0
19320	Wed Mar 22 12:09:22 2017_x000D_	21.6668	18.3407	104.035	1.81576	1	19.1012	20.7378	314.235	5.48443	3.51118		10.1963	0
19321	Wed Mar 22 12:09:22 2017_x000D_	21.552	18.0208	100.586	1.75555	1	19.1012	20.7378	314.235	5.48443	3.65903		25.942	0
19322	Wed Mar 22 12:09:22 2017_x000D_	21.42	17.1662	97.7049	1.70527	1	19.1012	20.7378	314.235	5.48443	4.2583		13.3036	76.7257
19323	Wed Mar 22 12:09:22 2017_x000D_	21.3014	16.7389	100.586	1.75555	1	20.3184	22.9871	358.546	6.25781	6.32505		12.8497	0
19324	Wed Mar 22 12:09:22 2017_x000D_	21.2876	16.3108	100.584	1.75552	1	20.3184	22.9871	358.546	6.25781	6.74628		13.316	0
19325	Wed Mar 22 12:09:22 2017_x000D_	21.1689	15.8831	103.412	1.80488	1	20.3184	22.9871	358.546	6.25781	7.15473		22.8038	0
19326	Wed Mar 22 12:09:22 2017_x000D_	21.0399	15.134	106.928	1.86625	1	20.3184	22.9871	358.546	6.25781	7.88617		13.3312	41.9597
19327	Wed Mar 22 12:09:22 2017_x000D_	20.9211	14.7058	109.74	1.91532	1	21.3745	23.9041	17.626	0.307632	9.20947		20.4781	0
19328	Wed Mar 22 12:09:23 2017_x000D_	20.6903	14.0634	115.072	2.00839	1	21.3745	23.9041	17.626	0.307632	9.86446		10.239	0
19329	Wed Mar 22 12:09:23 2017_x000D_	20.5749	13.7422	118.866	2.07459	1	21.3745	23.9041	17.626	0.307632	10.1933		18.895	0
19330	Wed Mar 22 12:09:23 2017_x000D_	20.2427	13.2071	122.829	2.14376	1	21.3745	23.9041	17.626	0.307632	10.7567		7.24484	32.7476
19331	Wed Mar 22 12:09:23 2017_x000D_	20.1306	12.9932	128.77	2.24745	1	22.221	24.5933	16.197	0.282692	11.7869		16.1017	0
19332	Wed Mar 22 12:09:23 2017_x000D_	19.7	12.6728	135.405	2.36327	1	22.221	24.5933	16.197	0.282692	12.1842		10.2572	0
19333	Wed Mar 22 12:09:23 2017_x000D_	19.5842	12.3511	139.68	2.43788	1	22.221	24.5933	16.197	0.282692	12.5229		7.16973	0
19334	Wed Mar 22 12:09:23 2017_x000D_	19.3703	12.2445	145.639	2.54189	1	22.221	24.5933	16.197	0.282692	12.6736		7.16034	0
19335	Wed Mar 22 12:09:23 2017_x000D_	19.1567	12.138	148.099	2.58482	1	22.221	24.5933	16.197	0.282692	12.8267		13.7317	58.545
19336	Wed Mar 22 12:09:23 2017_x000D_	18.8306	11.8168	152.145	2.65543	1	23.933	25.53	7.65515	0.133608	14.6317		7.16436	0
19337	Wed Mar 22 12:09:23 2017_x000D_	18.6169	11.7102	154.813	2.702	1	23.933	25.53	7.65515	0.133608	14.807		10.0845	0
19338	Wed Mar 22 12:09:23 2017_x000D_	18.2979	11.6042	164.467	2.87049	1	23.933	25.53	7.65515	0.133608	15.0227		7.17107	0
19339	Wed Mar 22 12:09:23 2017_x000D_	18.084	11.4975	167.477	2.92303	1	23.933	25.53	7.65515	0.133608	15.2027		10.0997	76.6081
19340	Wed Mar 22 12:09:23 2017_x000D_	17.7646	11.3911	171.067	2.98568	1	26.3007	26.4865	7.25039	0.126543	17.3417		9.46208	0
19341	Wed Mar 22 12:09:23 2017_x000D_	17.4492	11.3924	176.951	3.08837	1	26.3007	26.4865	7.25039	0.126543	17.498		10.1016	0
19342	Wed Mar 22 12:09:23 2017_x000D_	17.1297	11.2861	186.357	3.25254	1	26.3007	26.4865	7.25039	0.126543	17.7527		9.46209	0
19343	Wed Mar 22 12:09:23 2017_x000D_	16.8143	11.2875	199.195	3.47661	1	26.3007	26.4865	7.25039	0.126543	17.9165		9.91562	55.8937
19344	Wed Mar 22 12:09:23 2017_x000D_	16.5022	11.3963	209.018	3.64805	1	28.021	27.2019	10.5043	0.183335	19.5576		6.99794	0
19345	Wed Mar 22 12:09:23 2017_x000D_	16.2956	11.5046	220.183	3.84291	1	28.021	27.2019	10.5043	0.183335	19.5931		8.89248	0
19346	Wed Mar 22 12:09:23 2017_x000D_	16.0925	11.7205	228.918	3.99537	1	28.021	27.2019	10.5043	0.183335	19.5439		3.15601	0
19347	Wed Mar 22 12:09:23 2017_x000D_	15.9873	11.7207	235.084	4.10299	1	28.021	27.2019	10.5043	0.183335	19.6081		8.88786	0
19348	Wed Mar 22 12:09:23 2017_x000D_	15.784	11.9362	248.192	4.33177	1	28.021	27.2019	10.5043	0.183335	19.5649		3.22391	41.3705
19349	Wed Mar 22 12:09:24 2017_x000D_	15.7877	12.0436	254.649	4.44447	1	29.3133	27.6832	6.726	0.117391	20.677		7.10061	0
19350	Wed Mar 22 12:09:24 2017_x000D_	15.6896	12.259	263.149	4.59281	1	29.3133	27.6832	6.726	0.117391	20.5794		7.10607	0
19351	Wed Mar 22 12:09:24 2017_x000D_	15.5915	12.4746	266.074	4.64386	1	29.3133	27.6832	6.726	0.117391	20.4839		3.16204	0
19352	Wed Mar 22 12:09:24 2017_x000D_	15.6969	12.4741	269.017	4.69524	1	29.3133	27.6832	6.726	0.117391	20.4138		12.9102	59.5248
19353	Wed Mar 22 12:09:24 2017_x000D_	15.7113	12.9042	-79.2888	-1.38385	1	31.291	27.5232	348.543	6.08323	21.3645		3.2359	0
19354	Wed Mar 22 12:09:24 2017_x000D_	15.715	13.012	-78.8131	-1.37555	1	31.291	27.5232	348.543	6.08323	21.2882		12.9103	0
19355	Wed Mar 22 12:09:24 2017_x000D_	15.7295	13.4421	-72.9399	-1.27304	1	31.291	27.5232	348.543	6.08323	20.9866		9.17298	0
19356	Wed Mar 22 12:09:24 2017_x000D_	15.9477	13.6563	-72.9441	-1.27311	1	31.291	27.5232	348.543	6.08323	20.6811		26.1036	99.4856
19357	Wed Mar 22 12:09:24 2017_x000D_	16.0826	14.5159	-75.8406	-1.32367	1	34.5897	27.1831	0	0	22.427		7.27054	0
19358	Wed Mar 22 12:09:24 2017_x000D_	16.1954	14.7304	-78.8168	-1.37561	1	34.5897	27.1831	0	0	22.2131		13.3624	0
19359	Wed Mar 22 12:09:24 2017_x000D_	16.3152	15.1594	-75.8425	-1.3237	1	34.5897	27.1831	0	0	21.8753		22.8672	0
19360	Wed Mar 22 12:09:24 2017_x000D_	16.4462	15.9103	-79.293	-1.38392	1	34.5897	27.1831	0	0	21.3603		12.8865	73.5424
19361	Wed Mar 22 12:09:24 2017_x000D_	16.4609	16.3396	-79.2913	-1.38389	1	37.0135	26.8162	0	0	23.0688		9.66564	0
19362	Wed Mar 22 12:09:24 2017_x000D_	16.4719	16.6616	-78.814	-1.37556	1	37.0135	26.8162	0	0	22.9145		23.5601	0
19363	Wed Mar 22 12:09:24 2017_x000D_	16.7077	17.4107	-79.2925	-1.38391	1	37.0135	26.8162	0	0	22.3783		12.8685	0
19364	Wed Mar 22 12:09:24 2017_x000D_	16.7223	17.8394	-79.2908	-1.38389	1	37.0135	26.8162	0	0	22.1882		23.5449	0
19365	Wed Mar 22 12:09:24 2017_x000D_	16.958	18.588	-78.8167	-1.37561	1	37.0135	26.8162	0	0	21.6778		9.63855	46.4707
19366	Wed Mar 22 12:09:24 2017_x000D_	16.9689	18.9091	-79.2919	-1.3839	1	38.5528	26.6429	0	0	22.9276		10.2205	0
19367	Wed Mar 22 12:09:24 2017_x000D_	17.0847	19.2295	-75.8356	-1.32358	1	38.5528	26.6429	0	0	22.7121		19.605	0
19368	Wed Mar 22 12:09:24 2017_x000D_	17.2114	19.8706	-72.9264	-1.27281	1	38.5528	26.6429	0	0	22.3902		12.8414	0
19369	Wed Mar 22 12:09:24 2017_x000D_	17.2259	20.2984	-72.9232	-1.27275	1	38.5528	26.6429	0	0	22.2506		20.41	39.9903
19370	Wed Mar 22 12:09:25 2017_x000D_	17.4575	20.9381	-72.9241	-1.27277	1	39.8736	26.4629	0	0	23.0869		7.21017	0
19371	Wed Mar 22 12:09:25 2017_x000D_	17.5694	21.1508	-70.1006	-1.22349	1	39.8736	26.4629	0	0	22.9281		13.2877	0
19372	Wed Mar 22 12:09:25 2017_x000D_	17.6889	21.5773	-72.9251	-1.27278	1	39.8736	26.4629	0	0	22.7163		20.3806	0
19373	Wed Mar 22 12:09:25 2017_x000D_	17.9201	22.2161	-72.926	-1.2728	1	39.8736	26.4629	0	0	22.3605		10.177	113.478
19374	Wed Mar 22 12:09:25 2017_x000D_	18.0355	22.5351	-70.9825	-1.23888	1	43.6165	25.9162	0	0	25.8035		23.4291	0
19375	Wed Mar 22 12:09:25 2017_x000D_	18.2701	23.28	-70.0987	-1.22345	1	43.6165	25.9162	0	0	25.4831		7.20096	0
19376	Wed Mar 22 12:09:25 2017_x000D_	18.3821	23.4923	-72.928	-1.27283	1	43.6165	25.9162	0	0	25.3505		13.2474	0
19377	Wed Mar 22 12:09:25 2017_x000D_	18.5009	23.9176	-70.0987	-1.22345	1	43.6165	25.9162	0	0	25.195		19.5197	94.1576
19378	Wed Mar 22 12:09:25 2017_x000D_	18.6271	24.5559	-72.9257	-1.27279	1	46.7035	25.3495	0	0	28.0876		10.1485	0
19379	Wed Mar 22 12:09:25 2017_x000D_	18.7422	24.874	-70.9797	-1.23883	1	46.7035	25.3495	0	0	27.9653		21.5545	0
19380	Wed Mar 22 12:09:25 2017_x000D_	19.0774	25.5095	-73.6898	-1.28613	1	46.7035	25.3495	0	0	27.6266		9.58728	0
19381	Wed Mar 22 12:09:25 2017_x000D_	19.088	25.8289	-72.9276	-1.27283	1	46.7035	25.3495	0	0	27.6197		20.2857	0
19382	Wed Mar 22 12:09:25 2017_x000D_	19.3182	26.4647	-72.9286	-1.27284	1	46.7035	25.3495	0	0	27.408		9.56629	79.9173
19383	Wed Mar 22 12:09:25 2017_x000D_	19.3288	26.7834	-73.6864	-1.28607	1	49.343	24.9897	345.308	6.02676	30.0677		14.3375	0
19384	Wed Mar 22 12:09:25 2017_x000D_	19.5518	27.2061	-73.6892	-1.28612	1	49.343	24.9897	345.308	6.02676	29.8735		9.57218	0
19385	Wed Mar 22 12:09:25 2017_x000D_	19.5623	27.525	-72.9264	-1.27281	1	49.343	24.9897	345.308	6.02676	29.8884		17.243	0
19386	Wed Mar 22 12:09:25 2017_x000D_	19.7887	28.0533	-73.6889	-1.28611	1	49.343	24.9897	345.308	6.02676	29.7127		12.7449	97.5735
19387	Wed Mar 22 12:09:25 2017_x000D_	19.8027	28.4779	-73.6858	-1.28606	1	52.2521	23.5352	338.745	5.91221	32.8237		14.3107	0
19388	Wed Mar 22 12:09:25 2017_x000D_	20.0253	28.8998	-73.6885	-1.28611	1	52.2521	23.5352	338.745	5.91221	32.6703		9.55719	0
19389	Wed Mar 22 12:09:25 2017_x000D_	20.0358	29.2182	-72.9251	-1.27278	1	52.2521	23.5352	338.745	5.91221	32.7137		13.1749	0
19390	Wed Mar 22 12:09:25 2017_x000D_	20.1542	29.6411	-75.8475	-1.32379	1	52.2521	23.5352	338.745	5.91221	32.6735		10.0954	85.7524
19391	Wed Mar 22 12:09:25 2017_x000D_	20.2688	29.9575	-73.6867	-1.28608	1	54.9221	22.5146	345.308	6.02676	35.4436		9.5481	0
19392	Wed Mar 22 12:09:26 2017_x000D_	20.2792	30.2756	-72.9228	-1.27274	1	54.9221	22.5146	345.308	6.02676	35.5016		4.49562	0
19393	Wed Mar 22 12:09:26 2017_x000D_	20.3868	30.3799	-70.9726	-1.23871	1	54.9221	22.5146	345.308	6.02676	35.4196		9.5451	0
19394	Wed Mar 22 12:09:26 2017_x000D_	20.3972	30.6979	-70.0828	-1.22318	1	54.9221	22.5146	345.308	6.02676	35.4815		11.4984	38.5647
19395	Wed Mar 22 12:09:26 2017_x000D_	20.6157	31.0128	-63.4887	-1.10809	1	56.0442	21.8874	349.074	6.09248	36.5849		3.17845	0
19396	Wed Mar 22 12:09:26 2017_x000D_	20.6189	31.1187	-56.8516	-0.992248	1	56.0442	21.8874	349.074	6.09248	36.6083		3.13837	0
19397	Wed Mar 22 12:09:26 2017_x000D_	20.5143	31.1203	-46.2202	-0.806694	1	56.0442	21.8874	349.074	6.09248	36.7099		0.0108167	0
19398	Wed Mar 22 12:09:26 2017_x000D_	20.514	31.1205	-37.9099	-0.661653	1	56.0442	21.8874	349.074	6.09248	36.7103		0.0127279	0
19399	Wed Mar 22 12:09:26 2017_x000D_	20.5137	31.1208	-29.8151	-0.520372	1	56.0442	21.8874	349.074	6.09248	36.7107		3.12358	29.5348
19400	Wed Mar 22 12:09:26 2017_x000D_	20.4096	31.1228	-17.8291	-0.311177	1	56.9376	21.4738	351.363	6.13244	37.7809		3.12942	0
19401	Wed Mar 22 12:09:26 2017_x000D_	20.3053	31.1245	-11.254	-0.196419	1	56.9376	21.4738	351.363	6.13244	37.8822		0.00848528	0
19402	Wed Mar 22 12:09:26 2017_x000D_	20.3055	31.1247	-5.31813	-0.0928189	1	56.9376	21.4738	351.363	6.13244	37.8821		3.19414	0
19403	Wed Mar 22 12:09:26 2017_x000D_	20.3094	31.2311	9.92516	0.173227	1	56.9376	21.4738	351.363	6.13244	37.9055		3.16945	90.0915
19404	Wed Mar 22 12:09:26 2017_x000D_	20.3062	31.1255	18.6767	0.32597	1	59.421	19.7853	315	5.49779	40.7255		6.27056	0
19405	Wed Mar 22 12:09:26 2017_x000D_	20.5152	31.1227	31.9479	0.557596	1	59.421	19.7853	315	5.49779	40.524		0.0134164	0
19406	Wed Mar 22 12:09:26 2017_x000D_	20.5156	31.1225	40.3391	0.704049	1	59.421	19.7853	315	5.49779	40.5236		6.96919	0
19407	Wed Mar 22 12:09:26 2017_x000D_	20.7208	31.0136	50.9714	0.889619	1	59.421	19.7853	315	5.49779	40.2962		8.83556	90.0981
19408	Wed Mar 22 12:09:26 2017_x000D_	20.9223	30.7988	55.7011	0.972167	1	61.9046	18.0967	345.308	6.02676	42.9056		9.99495	0
19409	Wed Mar 22 12:09:26 2017_x000D_	21.0164	30.4792	68.09	1.18839	1	61.9046	18.0967	345.308	6.02676	42.722		7.03209	0
19410	Wed Mar 22 12:09:26 2017_x000D_	21.1136	30.2659	70.8053	1.23578	1	61.9046	18.0967	345.308	6.02676	42.5675		9.99241	0
19411	Wed Mar 22 12:09:26 2017_x000D_	21.2074	29.9463	80.1276	1.39849	1	61.9046	18.0967	345.308	6.02676	42.3872		13.0457	0
19412	Wed Mar 22 12:09:26 2017_x000D_	21.2976	29.5209	88.8953	1.55152	1	61.9046	18.0967	345.308	6.02676	42.1834		9.548	77.1336
19413	Wed Mar 22 12:09:27 2017_x000D_	21.2873	29.2028	89.0437	1.55411	1	64.1489	16.8422	345.308	6.02676	44.6083		12.7296	0
19414	Wed Mar 22 12:09:27 2017_x000D_	21.2736	28.7787	89.0441	1.55411	1	64.1489	16.8422	345.308	6.02676	44.5059		28.7492	0
19415	Wed Mar 22 12:09:27 2017_x000D_	21.3469	27.8232	85.9439	1.5	1	64.1489	16.8422	345.308	6.02676	44.1882		12.7417	0
19416	Wed Mar 22 12:09:27 2017_x000D_	21.3331	27.3987	85.9447	1.50002	1	64.1489	16.8422	345.308	6.02676	44.098		25.6101	75.5744
19417	Wed Mar 22 12:09:27 2017_x000D_	21.41	26.5485	77.3008	1.34915	1	66.186	15.3602	315	5.49779	46.1527		13.0629	0
19418	Wed Mar 22 12:09:27 2017_x000D_	21.5006	26.1226	74.5333	1.30085	1	66.186	15.3602	315	5.49779	45.9632		16.1784	0
19419	Wed Mar 22 12:09:27 2017_x000D_	21.5877	25.5904	70.8165	1.23598	1	66.186	15.3602	315	5.49779	45.7566		15.6604	0
19420	Wed Mar 22 12:09:27 2017_x000D_	21.8867	25.1625	60.0048	1.04728	1	66.186	15.3602	315	5.49779	45.3708		9.99902	56.983
19421	Wed Mar 22 12:09:27 2017_x000D_	21.9806	24.8427	55.7032	0.972205	1	67.7657	14.3055	345.308	6.02676	46.982		17.6581	0
19422	Wed Mar 22 12:09:27 2017_x000D_	22.3835	24.4136	42.6161	0.743791	1	67.7657	14.3055	345.308	6.02676	46.4943		8.82708	0
19423	Wed Mar 22 12:09:27 2017_x000D_	22.5848	24.199	34.3919	0.600251	1	67.7657	14.3055	345.308	6.02676	46.2514		18.1407	0
19424	Wed Mar 22 12:09:27 2017_x000D_	23.0953	23.8749	25.1818	0.439505	1	67.7657	14.3055	345.308	6.02676	45.6839		11.2192	38.5688
19425	Wed Mar 22 12:09:27 2017_x000D_	23.4008	23.6592	18.5469	0.323705	1	68.8879	13.6782	315	5.49779	46.5693		15.8643	0
19426	Wed Mar 22 12:09:27 2017_x000D_	23.9177	23.5476	9.2934	0.162201	1	68.8879	13.6782	315	5.49779	46.0405		9.83384	0
19427	Wed Mar 22 12:09:27 2017_x000D_	24.2267	23.4382	6.70343	0.116997	1	68.8879	13.6782	315	5.49779	45.7152		9.35449	0
19428	Wed Mar 22 12:09:27 2017_x000D_	24.5385	23.435	0.551992	0.00963408	1	68.8879	13.6782	315	5.49779	45.41		18.718	0
19429	Wed Mar 22 12:09:27 2017_x000D_	25.1624	23.4287	-5.27089	-0.0919943	1	68.8879	13.6782	315	5.49779	44.7995		12.4746	62.4257
19430	Wed Mar 22 12:09:27 2017_x000D_	25.5782	23.4247	-5.27219	-0.0920172	1	70.6857	12.6304	349.074	6.09248	46.3811		15.9845	0
19431	Wed Mar 22 12:09:27 2017_x000D_	26.1013	23.526	-2.52179	-0.0440135	1	70.6857	12.6304	349.074	6.09248	45.8964		24.9222	0
19432	Wed Mar 22 12:09:27 2017_x000D_	26.932	23.518	-2.52313	-0.0440369	1	70.6857	12.6304	349.074	6.09248	45.088		15.9457	0
19433	Wed Mar 22 12:09:27 2017_x000D_	27.4538	23.6192	0.558223	0.00974284	1	70.6857	12.6304	349.074	6.09248	44.6066		21.787	73.8371
19434	Wed Mar 22 12:09:27 2017_x000D_	28.18	23.6123	6.72057	0.117296	1	72.9192	11.5964	345.308	6.02676	46.3247		12.7756	0
19435	Wed Mar 22 12:09:28 2017_x000D_	28.5914	23.5023	9.76641	0.170456	1	72.9192	11.5964	345.308	6.02676	45.8988		9.32438	0
19436	Wed Mar 22 12:09:28 2017_x000D_	28.9022	23.4995	14.9833	0.261508	1	72.9192	11.5964	345.308	6.02676	45.598		21.9207	0
19437	Wed Mar 22 12:09:28 2017_x000D_	29.6241	23.3865	18.5837	0.324348	1	72.9192	11.5964	345.308	6.02676	44.8717		9.79307	80.8543
19438	Wed Mar 22 12:09:28 2017_x000D_	29.9318	23.2775	22.4266	0.391418	1	75.1747	10.1211	315	5.49779	47.117		6.92068	0
19439	Wed Mar 22 12:09:28 2017_x000D_	30.1357	23.1696	25.2238	0.440238	1	75.1747	10.1211	315	5.49779	46.8911		22.3586	0
19440	Wed Mar 22 12:09:28 2017_x000D_	30.7445	22.7397	33.5088	0.584839	1	75.1747	10.1211	315	5.49779	46.1874		9.7741	0
19441	Wed Mar 22 12:09:28 2017_x000D_	31.0516	22.6309	34.4353	0.60101	1	75.1747	10.1211	315	5.49779	45.8622		18.054	0
19442	Wed Mar 22 12:09:28 2017_x000D_	31.5595	22.3081	38.5079	0.67209	1	75.1747	10.1211	315	5.49779	45.2859		8.79726	98.6881
19443	Wed Mar 22 12:09:28 2017_x000D_	31.7602	22.0943	38.5074	0.672082	1	77.6811	7.9905	332.434	5.80207	48.038		11.1669	0
19444	Wed Mar 22 12:09:28 2017_x000D_	32.0642	21.8795	40.3429	0.704116	1	77.6811	7.9905	332.434	5.80207	47.6844		15.5001	0
19445	Wed Mar 22 12:09:28 2017_x000D_	32.4685	21.5578	42.6512	0.744404	1	77.6811	7.9905	332.434	5.80207	47.2044		13.8186	0
19446	Wed Mar 22 12:09:28 2017_x000D_	32.8756	21.3423	42.6521	0.744419	1	77.6811	7.9905	332.434	5.80207	46.7526		22.5528	66.2887
19447	Wed Mar 22 12:09:28 2017_x000D_	33.2708	20.7028	42.6506	0.744393	1	79.4902	6.7218	335.232	5.8509	48.2877		15.4875	0
19448	Wed Mar 22 12:09:28 2017_x000D_	33.6748	20.3814	40.342	0.7041	1	79.4902	6.7218	335.232	5.8509	47.8083		19.8402	0
19449	Wed Mar 22 12:09:28 2017_x000D_	34.1788	19.9532	38.5058	0.672052	1	79.4902	6.7218	335.232	5.8509	47.2037		11.1568	0
19450	Wed Mar 22 12:09:28 2017_x000D_	34.4826	19.7387	40.3423	0.704106	1	79.4902	6.7218	335.232	5.8509	46.8521		22.2881	51.8242
19451	Wed Mar 22 12:09:28 2017_x000D_	35.0893	19.3099	31.9156	0.557032	1	80.8526	5.65971	352.345	6.14958	47.7557		11.1502	0
19452	Wed Mar 22 12:09:28 2017_x000D_	35.3929	19.0955	33.5027	0.584732	1	80.8526	5.65971	352.345	6.14958	47.4036		9.73799	0
19453	Wed Mar 22 12:09:28 2017_x000D_	35.6989	18.9872	29.2656	0.510781	1	80.8526	5.65971	352.345	6.14958	47.0795		8.78454	0
19454	Wed Mar 22 12:09:28 2017_x000D_	35.8993	18.7737	29.2642	0.510757	1	80.8526	5.65971	352.345	6.14958	46.8271		23.4644	54.1895
19455	Wed Mar 22 12:09:28 2017_x000D_	36.6115	18.4504	25.1968	0.439768	1	82.6173	5.2742	349.997	6.1086	47.8555		6.89121	0
19456	Wed Mar 22 12:09:29 2017_x000D_	36.8145	18.3429	22.3891	0.390763	1	82.6173	5.2742	349.997	6.1086	47.6307		16.5767	0
19457	Wed Mar 22 12:09:29 2017_x000D_	37.3233	18.1274	21.3265	0.372217	1	82.6173	5.2742	349.997	6.1086	47.0824		9.73516	0
19458	Wed Mar 22 12:09:29 2017_x000D_	37.6292	18.0191	19.4719	0.339848	1	82.6173	5.2742	349.997	6.1086	46.7585		17.9774	0
19459	Wed Mar 22 12:09:29 2017_x000D_	38.1349	17.6976	15.6417	0.272999	1	82.6173	5.2742	349.997	6.1086	46.1847		9.24619	20.8166
19460	Wed Mar 22 12:09:29 2017_x000D_	38.4431	17.6956	14.9102	0.260232	1	83.2818	5.0744	14.6118	0.255025	46.5812		9.7275	0
19461	Wed Mar 22 12:09:29 2017_x000D_	38.7488	17.5875	12.6828	0.221356	1	83.2818	5.0744	14.6118	0.255025	46.2576		12.6706	0
19462	Wed Mar 22 12:09:29 2017_x000D_	39.1569	17.4787	9.65951	0.16859	1	83.2818	5.0744	14.6118	0.255025	45.8353		6.16214	0
19463	Wed Mar 22 12:09:29 2017_x000D_	39.3623	17.4773	9.66037	0.168605	1	83.2818	5.0744	14.6118	0.255025	45.6372		15.6615	41.71
19464	Wed Mar 22 12:09:29 2017_x000D_	39.8728	17.3681	12.0833	0.210893	1	84.3258	5.9926	23.5247	0.410584	45.8854		3.08707	0
19465	Wed Mar 22 12:09:29 2017_x000D_	39.9757	17.3674	12.6841	0.221379	1	84.3258	5.9926	23.5247	0.410584	45.7856		6.87514	0
19466	Wed Mar 22 12:09:29 2017_x000D_	40.1782	17.2601	9.65837	0.16857	1	84.3258	5.9926	23.5247	0.410584	45.5628		12.3093	0
19467	Wed Mar 22 12:09:29 2017_x000D_	40.5885	17.2574	9.66006	0.1686	1	84.3258	5.9926	23.5247	0.410584	45.1647		9.21924	27.2
19468	Wed Mar 22 12:09:29 2017_x000D_	40.8958	17.2552	3.33181	0.0581511	1	84.4988	6.88261	65.232	1.13851	44.8198		12.6445	0
19469	Wed Mar 22 12:09:29 2017_x000D_	41.303	17.1464	-5.5166	-0.0962829	1	84.4988	6.88261	65.232	1.13851	44.3985		3.07515	0
19470	Wed Mar 22 12:09:29 2017_x000D_	41.4055	17.1454	-11.853	-0.206874	1	84.4988	6.88261	65.232	1.13851	44.2985		6.14419	0
19471	Wed Mar 22 12:09:29 2017_x000D_	41.6103	17.1438	-17.6005	-0.307186	1	84.4988	6.88261	65.232	1.13851	44.0989		8.90743	0
19472	Wed Mar 22 12:09:29 2017_x000D_	41.8205	17.3535	-30.6398	-0.534766	1	84.4988	6.88261	65.232	1.13851	43.944		6.15616	14.8899
19473	Wed Mar 22 12:09:29 2017_x000D_	42.0257	17.352	-38.7932	-0.677069	1	84.2587	7.317	79.9968	1.39621	43.4088		13.3664	0
19474	Wed Mar 22 12:09:29 2017_x000D_	42.3409	17.6669	-51.2481	-0.894449	1	84.2587	7.317	79.9968	1.39621	43.1766		4.45689	0
19475	Wed Mar 22 12:09:29 2017_x000D_	42.446	17.7719	-55.2917	-0.965021	1	84.2587	7.317	79.9968	1.39621	43.1		14.1978	0
19476	Wed Mar 22 12:09:29 2017_x000D_	42.6614	18.1933	-68.1242	-1.18899	1	84.2587	7.317	79.9968	1.39621	42.9957		7.10021	35.8533
19477	Wed Mar 22 12:09:30 2017_x000D_	42.769	18.4041	-70.8407	-1.2364	1	83.7675	8.4065	104.692	1.82722	42.1999		9.51288	0
19478	Wed Mar 22 12:09:30 2017_x000D_	42.7768	18.7211	-77.1486	-1.3465	1	83.7675	8.4065	104.692	1.82722	42.2685		13.1066	0
19479	Wed Mar 22 12:09:30 2017_x000D_	42.8895	19.1432	-85.7141	-1.49599	1	83.7675	8.4065	104.692	1.82722	42.2645		7.08946	0
19480	Wed Mar 22 12:09:30 2017_x000D_	42.9969	19.3537	-88.6297	-1.54688	1	83.7675	8.4065	104.692	1.82722	42.2147		22.335	33.26
19481	Wed Mar 22 12:09:30 2017_x000D_	42.9125	20.0934	268.599	4.68794	1	83.0698	9.2681	135	2.35619	41.5908		12.6666	0
19482	Wed Mar 22 12:09:30 2017_x000D_	42.9226	20.5155	268.599	4.68793	1	83.0698	9.2681	135	2.35619	41.6929		12.6545	0
19483	Wed Mar 22 12:09:30 2017_x000D_	42.9325	20.9372	-85.8573	-1.49849	1	83.0698	9.2681	135	2.35619	41.7992		25.3123	0
19484	Wed Mar 22 12:09:30 2017_x000D_	42.9527	21.7807	-85.8564	-1.49848	1	83.0698	9.2681	135	2.35619	42.0232		12.6486	0
19485	Wed Mar 22 12:09:30 2017_x000D_	42.9628	22.2022	-85.8559	-1.49847	1	83.0698	9.2681	135	2.35619	42.141		19.2538	68.0324
19486	Wed Mar 22 12:09:30 2017_x000D_	43.08	22.8332	-83.1022	-1.45041	1	81.0549	10.3087	164.965	2.87918	39.9869		9.47653	0
19487	Wed Mar 22 12:09:30 2017_x000D_	43.0873	23.149	-77.1298	-1.34617	1	81.0549	10.3087	164.965	2.87918	40.0801		12.6366	0
19488	Wed Mar 22 12:09:30 2017_x000D_	43.0974	23.5701	-77.1275	-1.34613	1	81.0549	10.3087	164.965	2.87918	40.2074		19.9791	0
19489	Wed Mar 22 12:09:30 2017_x000D_	43.3162	24.1991	-71.6787	-1.25103	1	81.0549	10.3087	164.965	2.87918	40.2138		6.31385	73.8075
19490	Wed Mar 22 12:09:30 2017_x000D_	43.3213	24.4095	-71.6769	-1.251	1	78.8223	11.3423	172.345	3.00799	37.8295		24.0285	0
19491	Wed Mar 22 12:09:30 2017_x000D_	43.6446	25.1423	-68.072	-1.18808	1	78.8223	11.3423	172.345	3.00799	37.7877		6.30471	0
19492	Wed Mar 22 12:09:30 2017_x000D_	43.6495	25.3524	-68.0697	-1.18804	1	78.8223	11.3423	172.345	3.00799	37.8604		21.1196	0
19493	Wed Mar 22 12:09:30 2017_x000D_	43.97	25.9792	-65.4411	-1.14216	1	78.8223	11.3423	172.345	3.00799	37.8011		14.0838	50.2131
19494	Wed Mar 22 12:09:30 2017_x000D_	44.1839	26.3971	-70.8018	-1.23572	1	77.2649	11.9555	151.548	2.64502	36.0959		12.9937	0
19495	Wed Mar 22 12:09:30 2017_x000D_	44.2955	26.8156	-68.0713	-1.18807	1	77.2649	11.9555	151.548	2.64502	36.1636		9.95738	0
19496	Wed Mar 22 12:09:30 2017_x000D_	44.4048	27.129	-71.6821	-1.25109	1	77.2649	11.9555	151.548	2.64502	36.1942		26.889	0
19497	Wed Mar 22 12:09:30 2017_x000D_	44.7298	27.9643	-74.3793	-1.29816	1	77.2649	11.9555	151.548	2.64502	36.2604		6.28965	86.248
19498	Wed Mar 22 12:09:30 2017_x000D_	44.7346	28.1739	-74.3777	-1.29814	1	74.4115	12.3067	176.407	3.07888	33.6524		23.923	0
19499	Wed Mar 22 12:09:31 2017_x000D_	45.0569	28.9033	-77.7081	-1.35626	1	74.4115	12.3067	176.407	3.07888	33.7215		9.43154	0
19500	Wed Mar 22 12:09:31 2017_x000D_	45.0642	29.2176	-77.1457	-1.34645	1	74.4115	12.3067	176.407	3.07888	33.871		19.122	0
19501	Wed Mar 22 12:09:31 2017_x000D_	45.1805	29.8443	-79.9714	-1.39576	1	74.4115	12.3067	176.407	3.07888	34.0884		12.9537	0
19502	Wed Mar 22 12:09:31 2017_x000D_	45.2918	30.2615	-82.8454	-1.44592	1	74.4115	12.3067	176.407	3.07888	34.2101		21.9599	94.0309
19503	Wed Mar 22 12:09:31 2017_x000D_	45.3088	30.9933	-83.133	-1.45094	1	71.3285	12.8718	173.411	3.0266	31.7083		9.41348	0
19504	Wed Mar 22 12:09:31 2017_x000D_	45.316	31.307	-82.8428	-1.44588	1	71.3285	12.8718	173.411	3.0266	31.8827		9.91377	0
19505	Wed Mar 22 12:09:31 2017_x000D_	45.4249	31.619	-85.8978	-1.4992	1	71.3285	12.8718	173.411	3.0266	31.9758		12.9253	0
19506	Wed Mar 22 12:09:31 2017_x000D_	45.5359	32.0353	-83.1355	-1.45099	1	71.3285	12.8718	173.411	3.0266	32.1325		18.797	104.669
19507	Wed Mar 22 12:09:31 2017_x000D_	45.5503	32.6617	-83.134	-1.45096	1	67.8413	12.7612	180	3.14159	29.8817		9.90231	0
19508	Wed Mar 22 12:09:31 2017_x000D_	45.6589	32.9734	-79.9694	-1.39573	1	67.8413	12.7612	180	3.14159	30.0099		22.1403	0
19509	Wed Mar 22 12:09:31 2017_x000D_	45.777	33.7019	-77.6994	-1.35611	1	67.8413	12.7612	180	3.14159	30.4195		9.39248	0
19510	Wed Mar 22 12:09:31 2017_x000D_	45.7842	34.0149	-77.1356	-1.34627	1	67.8413	12.7612	180	3.14159	30.6306		19.0291	86.3265
19511	Wed Mar 22 12:09:31 2017_x000D_	45.8997	34.6386	-74.3599	-1.29782	1	64.9853	13.1127	168.986	2.94936	28.7685		6.96885	0
19512	Wed Mar 22 12:09:31 2017_x000D_	46.0057	34.8453	-71.655	-1.25062	1	64.9853	13.1127	168.986	2.94936	28.8536		6.96748	0
19513	Wed Mar 22 12:09:31 2017_x000D_	46.1116	35.052	-69.0274	-1.20476	1	64.9853	13.1127	168.986	2.94936	28.9404		16.8086	0
19514	Wed Mar 22 12:09:31 2017_x000D_	46.3261	35.5696	-68.028	-1.18731	1	64.9853	13.1127	168.986	2.94936	29.1972		6.24759	102.14
19515	Wed Mar 22 12:09:31 2017_x000D_	46.3308	35.7778	-68.0257	-1.18727	1	61.671	13.8919	169.997	2.967	26.7267		18.1182	0
19516	Wed Mar 22 12:09:31 2017_x000D_	46.6461	36.2929	-66.4838	-1.16036	1	61.671	13.8919	169.997	2.967	26.9732		6.25666	0
19517	Wed Mar 22 12:09:31 2017_x000D_	46.6509	36.5014	-64.1682	-1.11995	1	61.671	13.8919	169.997	2.967	27.1439		9.84922	0
19518	Wed Mar 22 12:09:31 2017_x000D_	46.759	36.8114	-62.8326	-1.09664	1	61.671	13.8919	169.997	2.967	27.3436		8.7315	0
19519	Wed Mar 22 12:09:31 2017_x000D_	46.966	37.016	-62.8356	-1.09669	1	61.671	13.8919	169.997	2.967	27.4037		3.12376	95.8512
19520	Wed Mar 22 12:09:32 2017_x000D_	46.9683	37.1201	-61.5294	-1.07389	1	58.5742	14.6781	169.074	2.95089	25.2654		3.11476	0
19521	Wed Mar 22 12:09:32 2017_x000D_	46.9706	37.2239	-62.8326	-1.09664	1	58.5742	14.6781	169.074	2.95089	25.3566		13.9014	0
19522	Wed Mar 22 12:09:32 2017_x000D_	47.1819	37.6363	-55.0319	-0.960488	1	58.5742	14.6781	169.074	2.95089	25.6293		6.94468	0
19523	Wed Mar 22 12:09:32 2017_x000D_	47.2875	37.8423	-52.7023	-0.919828	1	58.5742	14.6781	169.074	2.95089	25.7676		17.4312	68.7627
19524	Wed Mar 22 12:09:32 2017_x000D_	47.7006	38.2509	-44.6476	-0.779248	1	56.3602	15.2713	165.139	2.88221	24.5571		6.95002	0
19525	Wed Mar 22 12:09:32 2017_x000D_	47.8062	38.4571	-38.3173	-0.668763	1	56.3602	15.2713	165.139	2.88221	24.7134		15.335	0
19526	Wed Mar 22 12:09:32 2017_x000D_	48.2167	38.7617	-27.4841	-0.479687	1	56.3602	15.2713	165.139	2.88221	24.8619		6.04886	0
19527	Wed Mar 22 12:09:32 2017_x000D_	48.4183	38.7583	-19.6991	-0.343815	1	56.3602	15.2713	165.139	2.88221	24.7934		13.6542	77.1832
19528	Wed Mar 22 12:09:32 2017_x000D_	48.8267	38.9592	-8.19405	-0.143013	1	53.9173	16.0784	165.308	2.88517	23.4402		6.81839	0
19529	Wed Mar 22 12:09:32 2017_x000D_	49.0307	39.0594	-5.15038	-0.0898911	1	53.9173	16.0784	165.308	2.88517	23.4948		9.07334	0
19530	Wed Mar 22 12:09:32 2017_x000D_	49.3331	39.0542	1.02479	0.017886	1	53.9173	16.0784	165.308	2.88517	23.4287		18.1439	0
19531	Wed Mar 22 12:09:32 2017_x000D_	49.9378	39.0434	1.02479	0.0178859	1	53.9173	16.0784	165.308	2.88517	23.3072		12.4742	0
19532	Wed Mar 22 12:09:32 2017_x000D_	50.3386	38.9327	3.9676	0.0692478	1	53.9173	16.0784	165.308	2.88517	23.1328		12.0829	114.923
19533	Wed Mar 22 12:09:32 2017_x000D_	50.7413	38.9255	3.96815	0.0692573	1	50.1639	16.8444	180	3.14159	22.0886		24.1509	0
19534	Wed Mar 22 12:09:32 2017_x000D_	51.5462	38.9111	3.9694	0.0692792	1	50.1639	16.8444	180	3.14159	22.11		12.0709	0
19535	Wed Mar 22 12:09:32 2017_x000D_	51.9485	38.904	3.96995	0.0692887	1	50.1639	16.8444	180	3.14159	22.1317		24.3152	0
19536	Wed Mar 22 12:09:32 2017_x000D_	52.7504	38.7862	6.90296	0.120479	1	50.1639	16.8444	180	3.14159	22.0937		12.0529	81.4369
19537	Wed Mar 22 12:09:32 2017_x000D_	53.1521	38.7791	6.90411	0.120499	1	47.512	17.4243	169.496	2.95826	22.0871		9.5436	0
19538	Wed Mar 22 12:09:32 2017_x000D_	53.451	38.6702	3.82595	0.0667754	1	47.512	17.4243	169.496	2.95826	22.0604		21.0813	0
19539	Wed Mar 22 12:09:32 2017_x000D_	54.1536	38.6577	3.96729	0.0692423	1	47.512	17.4243	169.496	2.95826	22.2479		12.4284	0
19540	Wed Mar 22 12:09:32 2017_x000D_	54.5529	38.5473	6.90243	0.12047	1	47.512	17.4243	169.496	2.95826	22.2656		24.0578	50.2984
19541	Wed Mar 22 12:09:33 2017_x000D_	55.3547	38.5331	6.90465	0.120509	1	45.9519	18.0384	165.308	2.88517	22.5487		6.01292	0
19542	Wed Mar 22 12:09:33 2017_x000D_	55.5551	38.5296	6.90523	0.120519	1	45.9519	18.0384	165.308	2.88517	22.6299		24.2303	0
19543	Wed Mar 22 12:09:33 2017_x000D_	56.3542	38.4122	9.81429	0.171292	1	45.9519	18.0384	165.308	2.88517	22.8757		12.0109	0
19544	Wed Mar 22 12:09:33 2017_x000D_	56.7545	38.4051	9.81591	0.17132	1	45.9519	18.0384	165.308	2.88517	23.0543		12.3987	82.8945
19545	Wed Mar 22 12:09:33 2017_x000D_	57.1528	38.2948	12.6808	0.221321	1	43.4871	19.2873	147.544	2.57512	23.4102		21.2307	0
19546	Wed Mar 22 12:09:33 2017_x000D_	57.851	38.1793	16.2189	0.283073	1	43.4871	19.2873	147.544	2.57512	23.7325		9.50285	0
19547	Wed Mar 22 12:09:33 2017_x000D_	58.1486	38.0708	12.6808	0.221322	1	43.4871	19.2873	147.544	2.57512	23.8281		24.1726	0
19548	Wed Mar 22 12:09:33 2017_x000D_	58.9458	37.9537	15.4925	0.270395	1	43.4871	19.2873	147.544	2.57512	24.2365		9.51028	0
19549	Wed Mar 22 12:09:33 2017_x000D_	59.2437	37.8453	19.0829	0.33306	1	43.4871	19.2873	147.544	2.57512	24.3448		9.4944	112.453
19550	Wed Mar 22 12:09:33 2017_x000D_	59.541	37.7368	15.4913	0.270375	1	40.1277	20.9502	135	2.35619	25.6645		21.8495	0
19551	Wed Mar 22 12:09:33 2017_x000D_	60.2358	37.5184	16.2196	0.283085	1	40.1277	20.9502	135	2.35619	26.0546		12.3616	0
19552	Wed Mar 22 12:09:33 2017_x000D_	60.6329	37.4084	19.0838	0.333075	1	40.1277	20.9502	135	2.35619	26.2933		22.8911	0
19553	Wed Mar 22 12:09:33 2017_x000D_	61.3249	37.0869	15.4878	0.270313	1	40.1277	20.9502	135	2.35619	26.6405		11.9537	101.076
19554	Wed Mar 22 12:09:33 2017_x000D_	61.7233	37.0802	15.4902	0.270355	1	37.2053	22.6268	165.308	2.88517	28.4611		9.4885	0
19555	Wed Mar 22 12:09:33 2017_x000D_	62.0205	36.972	19.0846	0.33309	1	37.2053	22.6268	165.308	2.88517	28.6632		21.7944	0
19556	Wed Mar 22 12:09:33 2017_x000D_	62.7135	36.754	18.2343	0.318248	1	37.2053	22.6268	165.308	2.88517	29.159		12.3311	0
19557	Wed Mar 22 12:09:33 2017_x000D_	63.1096	36.6442	15.489	0.270333	1	37.2053	22.6268	165.308	2.88517	29.4537		18.9411	68.1249
19558	Wed Mar 22 12:09:33 2017_x000D_	63.7028	36.428	15.4879	0.270314	1	35.1876	23.6687	165.308	2.88517	31.2397		12.3216	0
19559	Wed Mar 22 12:09:33 2017_x000D_	64.0986	36.3183	12.6708	0.221147	1	35.1876	23.6687	165.308	2.88517	31.5572		5.96182	0
19560	Wed Mar 22 12:09:33 2017_x000D_	64.2973	36.315	12.6717	0.221163	1	35.1876	23.6687	165.308	2.88517	31.738		18.9186	0
19561	Wed Mar 22 12:09:33 2017_x000D_	64.8897	36.0988	6.86962	0.119897	1	35.1876	23.6687	165.308	2.88517	32.1982		11.9146	0
19562	Wed Mar 22 12:09:33 2017_x000D_	65.2868	36.0923	6.87077	0.119918	1	35.1876	23.6687	165.308	2.88517	32.5624		12.3043	98.6659
19563	Wed Mar 22 12:09:34 2017_x000D_	65.682	35.9826	3.91331	0.0683001	1	32.6826	25.7998	135	2.35619	34.5348		8.91731	0
19564	Wed Mar 22 12:09:34 2017_x000D_	65.9792	35.9775	-1.89033	-0.0329924	1	32.6826	25.7998	135	2.35619	34.8174		2.98239	0
19565	Wed Mar 22 12:09:34 2017_x000D_	66.0786	35.9759	-2.03181	-0.0354618	1	32.6826	25.7998	135	2.35619	34.912		17.8405	0
19566	Wed Mar 22 12:09:34 2017_x000D_	66.6732	35.9659	-7.91898	-0.138212	1	32.6826	25.7998	135	2.35619	35.4783		12.2758	113.122
19567	Wed Mar 22 12:09:34 2017_x000D_	67.0709	36.0622	-10.8005	-0.188505	1	30.1482	28.5918	118.452	2.06737	37.6708		15.1668	0
19568	Wed Mar 22 12:09:34 2017_x000D_	67.5677	36.1559	-33.0111	-0.576152	1	30.1482	28.5918	118.452	2.06737	38.1764		0.0189737	0
19569	Wed Mar 22 12:09:34 2017_x000D_	67.5679	36.1553	-45.219	-0.789221	1	30.1482	28.5918	118.452	2.06737	38.1764		4.32076	0
19570	Wed Mar 22 12:09:34 2017_x000D_	67.6668	36.0506	-73.0633	-1.27519	1	30.1482	28.5918	118.452	2.06737	38.2528		0.0192094	75.7352
19571	Wed Mar 22 12:09:34 2017_x000D_	67.6673	36.051	-83.6746	-1.4604	1	28.5286	30.5283	124.245	2.16848	39.5264		2.97918	0
19572	Wed Mar 22 12:09:34 2017_x000D_	67.7666	36.0499	262.619	4.58356	1	28.5286	30.5283	124.245	2.16848	39.6246		0.0241868	0
19573	Wed Mar 22 12:09:34 2017_x000D_	67.7667	36.0507	245.162	4.27889	1	28.5286	30.5283	124.245	2.16848	39.6248		0.0201246	0
19574	Wed Mar 22 12:09:34 2017_x000D_	67.7664	36.0513	232.86	4.06418	1	28.5286	30.5283	124.245	2.16848	39.6246		3.09325	42.5218
19575	Wed Mar 22 12:09:34 2017_x000D_	67.7677	36.1544	226.994	3.9618	1	27.6047	31.6032	133.993	2.33862	40.42		4.30856	0
19576	Wed Mar 22 12:09:34 2017_x000D_	67.6695	36.2592	210.924	3.68132	1	27.6047	31.6032	133.993	2.33862	40.3344		0.0152971	0
19577	Wed Mar 22 12:09:34 2017_x000D_	67.669	36.2593	203.508	3.55189	1	27.6047	31.6032	133.993	2.33862	40.3339		2.9853	0
19578	Wed Mar 22 12:09:34 2017_x000D_	67.5695	36.2607	192.144	3.35355	1	27.6047	31.6032	133.993	2.33862	40.2353		3.08429	0
19579	Wed Mar 22 12:09:34 2017_x000D_	67.5709	36.3635	189.396	3.30558	1	27.6047	31.6032	133.993	2.33862	40.2487		17.8314	42.5175
19580	Wed Mar 22 12:09:34 2017_x000D_	66.9766	36.3732	183.786	3.20767	1	26.6809	32.678	135	2.35619	40.4648		11.8848	0
19581	Wed Mar 22 12:09:34 2017_x000D_	66.5805	36.38	189.392	3.30552	1	26.6809	32.678	135	2.35619	40.071		15.1856	0
19582	Wed Mar 22 12:09:34 2017_x000D_	66.0867	36.4913	192.686	3.363	1	26.6809	32.678	135	2.35619	39.5899		24.5941	0
19583	Wed Mar 22 12:09:34 2017_x000D_	65.2968	36.7107	203.498	3.55171	1	26.6809	32.678	135	2.35619	38.8259		12.2977	23.9442
19584	Wed Mar 22 12:09:35 2017_x000D_	64.9018	36.8203	208.372	3.63678	1	26.2141	33.3254	122.692	2.14137	38.8452		24.24	0
19585	Wed Mar 22 12:09:35 2017_x000D_	64.2138	37.244	219.368	3.8287	1	26.2141	33.3254	122.692	2.14137	38.2012		10.8602	0
19586	Wed Mar 22 12:09:35 2017_x000D_	63.9195	37.4548	228.954	3.996	1	26.2141	33.3254	122.692	2.14137	37.9308		11.0191	0
19587	Wed Mar 22 12:09:35 2017_x000D_	63.726	37.767	235.059	4.10255	1	26.2141	33.3254	122.692	2.14137	37.7739		16.546	94.2673
19588	Wed Mar 22 12:09:35 2017_x000D_	63.5358	38.2847	248.823	4.34278	1	23.1236	33.8933	128.634	2.24509	40.6501		6.71264	0
19589	Wed Mar 22 12:09:35 2017_x000D_	63.3388	38.3908	254.786	4.44686	1	23.1236	33.8933	128.634	2.24509	40.4659		9.73399	0
19590	Wed Mar 22 12:09:35 2017_x000D_	63.2443	38.7012	262.265	4.57739	1	23.1236	33.8933	128.634	2.24509	40.4078		15.428	0
19591	Wed Mar 22 12:09:35 2017_x000D_	63.2525	39.2154	268.166	4.68037	1	23.1236	33.8933	128.634	2.24509	40.4803		12.3405	52.5151
19592	Wed Mar 22 12:09:35 2017_x000D_	63.259	39.6267	-86.3068	-1.50634	1	21.3739	33.8403	137.737	2.40396	42.2829		18.5063	0
19593	Wed Mar 22 12:09:35 2017_x000D_	63.2688	40.2435	-80.8248	-1.41066	1	21.3739	33.8403	137.737	2.40396	42.3814		12.6804	0
19594	Wed Mar 22 12:09:35 2017_x000D_	63.3747	40.6527	-78.1337	-1.36369	1	21.3739	33.8403	137.737	2.40396	42.5497		24.8368	0
19595	Wed Mar 22 12:09:35 2017_x000D_	63.4873	41.4729	-80.8254	-1.41067	1	21.3739	33.8403	137.737	2.40396	42.7995		12.6717	0
19596	Wed Mar 22 12:09:35 2017_x000D_	63.5932	41.8818	-83.5566	-1.45834	1	21.3739	33.8403	137.737	2.40396	42.9783		24.8067	27.1697
19597	Wed Mar 22 12:09:35 2017_x000D_	63.7057	42.701	-86.3127	-1.50644	1	20.4892	34.034	180	3.14159	44.077		0	0
19598	Wed Mar 22 12:09:35 2017_x000D_	63.7057	42.701	-86.3127	-1.50644	1	20.4892	34.034	180	3.14159	44.077		24.7854	0
19599	Wed Mar 22 12:09:35 2017_x000D_	63.8181	43.5195	-89.0822	-1.55478	1	20.4892	34.034	180	3.14159	44.355		18.4584	0
19600	Wed Mar 22 12:09:35 2017_x000D_	63.8281	44.1347	265.397	4.63205	1	20.4892	34.034	180	3.14159	44.5004		12.6677	53.035
19601	Wed Mar 22 12:09:35 2017_x000D_	63.7356	44.5467	262.67	4.58446	1	18.7293	34.2013	171.946	3.00103	46.18		18.702	0
19602	Wed Mar 22 12:09:35 2017_x000D_	63.6465	45.1637	254.759	4.44638	1	18.7293	34.2013	171.946	3.00103	46.2356		9.69893	0
19603	Wed Mar 22 12:09:35 2017_x000D_	63.5524	45.473	256.656	4.47948	1	18.7293	34.2013	171.946	3.00103	46.2186		12.6589	0
19604	Wed Mar 22 12:09:35 2017_x000D_	63.4599	45.8847	253.957	4.43239	1	18.7293	34.2013	171.946	3.00103	46.2312		19.3941	67.3489
19605	Wed Mar 22 12:09:35 2017_x000D_	63.2718	46.5032	248.798	4.34234	1	16.8081	33.0399	225	3.92699	48.375		12.6465	0
19606	Wed Mar 22 12:09:36 2017_x000D_	63.1794	46.9145	251.335	4.38662	1	16.8081	33.0399	225	3.92699	48.4025		8.57119	0
19607	Wed Mar 22 12:09:36 2017_x000D_	62.9846	47.1235	251.336	4.38664	1	16.8081	33.0399	225	3.92699	48.2765		25.2866	0
19608	Wed Mar 22 12:09:36 2017_x000D_	62.7999	47.9459	251.335	4.38663	1	16.8081	33.0399	225	3.92699	48.347		8.56914	0
19609	Wed Mar 22 12:09:36 2017_x000D_	62.6052	48.1549	251.336	4.38665	1	16.8081	33.0399	225	3.92699	48.2269		19.3731	88.1075
19610	Wed Mar 22 12:09:36 2017_x000D_	62.4172	48.7727	251.336	4.38665	1	14.7054	30.9895	200.816	3.5049	50.9182		12.6364	0
19611	Wed Mar 22 12:09:36 2017_x000D_	62.325	49.1837	248.797	4.34232	1	14.7054	30.9895	200.816	3.5049	50.977		19.3637	0
19612	Wed Mar 22 12:09:36 2017_x000D_	62.1371	49.8012	248.796	4.34231	1	14.7054	30.9895	200.816	3.5049	51.0259		10.9831	0
19613	Wed Mar 22 12:09:36 2017_x000D_	61.9441	50.1123	247.697	4.32313	1	14.7054	30.9895	200.816	3.5049	50.9625		9.67422	93.1236
19614	Wed Mar 22 12:09:36 2017_x000D_	61.8502	50.4208	251.336	4.38665	1	12.3821	28.9309	222.717	3.88714	53.9343		9.68283	0
19615	Wed Mar 22 12:09:36 2017_x000D_	61.7563	50.7296	247.696	4.32312	1	12.3821	28.9309	222.717	3.88714	53.9722		16.4543	0
19616	Wed Mar 22 12:09:36 2017_x000D_	61.5668	51.2443	253.961	4.43246	1	12.3821	28.9309	222.717	3.88714	54.0095		12.6241	0
19617	Wed Mar 22 12:09:36 2017_x000D_	61.4747	51.6549	251.336	4.38664	1	12.3821	28.9309	222.717	3.88714	54.0968		20.4718	106.686
19618	Wed Mar 22 12:09:36 2017_x000D_	61.1879	52.2741	253.962	4.43248	1	12.0964	25.3862	227.681	3.97378	55.9726		12.2388	0
19619	Wed Mar 22 12:09:36 2017_x000D_	61.1949	52.682	253.961	4.43246	1	12.0964	25.3862	227.681	3.97378	56.1758		19.3323	0
19620	Wed Mar 22 12:09:36 2017_x000D_	61.0073	53.2985	253.961	4.43246	1	12.0964	25.3862	227.681	3.97378	56.3149		12.6059	0
19621	Wed Mar 22 12:09:36 2017_x000D_	60.9153	53.7085	256.665	4.47965	1	12.0964	25.3862	227.681	3.97378	56.4397		15.5852	86.2162
19622	Wed Mar 22 12:09:36 2017_x000D_	60.825	54.2201	260.001	4.53787	1	12.2203	22.515	227.681	3.97378	58.0313		9.66673	0
19623	Wed Mar 22 12:09:36 2017_x000D_	60.7313	54.5284	256.665	4.47965	1	12.2203	22.515	227.681	3.97378	58.1221		9.65326	0
19624	Wed Mar 22 12:09:36 2017_x000D_	60.6375	54.8362	260.002	4.53789	1	12.2203	22.515	227.681	3.97378	58.2141		18.5917	0
19625	Wed Mar 22 12:09:36 2017_x000D_	60.5492	55.4496	257.352	4.49164	1	12.2203	22.515	227.681	3.97378	58.4839		9.16338	0
19626	Wed Mar 22 12:09:36 2017_x000D_	60.5545	55.755	256.663	4.47962	1	12.2203	22.515	227.681	3.97378	58.6608		13.6278	73.2083
19627	Wed Mar 22 12:09:37 2017_x000D_	60.3636	56.1672	256.665	4.47964	1	12.106	20.0774	227.681	3.97378	60.26		6.81452	0
19628	Wed Mar 22 12:09:37 2017_x000D_	60.2681	56.3733	253.959	4.43243	1	12.106	20.0774	227.681	3.97378	60.3074		12.2059	0
19629	Wed Mar 22 12:09:37 2017_x000D_	60.2752	56.7801	253.958	4.4324	1	12.106	20.0774	227.681	3.97378	60.5587		13.6265	0
19630	Wed Mar 22 12:09:37 2017_x000D_	60.0844	57.1923	248.789	4.34219	1	12.106	20.0774	227.681	3.97378	60.6584		4.2837	46.8532
19631	Wed Mar 22 12:09:37 2017_x000D_	59.9872	57.2969	245.149	4.27866	1	11.9534	18.5231	232.805	4.06322	61.7305		6.09996	0
19632	Wed Mar 22 12:09:37 2017_x000D_	59.9908	57.5002	245.148	4.27865	1	11.9534	18.5231	232.805	4.06322	61.8612		13.6251	0
19633	Wed Mar 22 12:09:37 2017_x000D_	59.7999	57.9123	240.392	4.19563	1	11.9534	18.5231	232.805	4.06322	61.9742		3.05148	0
19634	Wed Mar 22 12:09:37 2017_x000D_	59.8017	58.014	238.946	4.17039	1	11.9534	18.5231	232.805	4.06322	62.0402		15.1753	112.882
19635	Wed Mar 22 12:09:37 2017_x000D_	59.5119	58.4286	241.336	4.2121	1	14.7003	15.9516	277.576	4.84461	61.7444		10.9523	0
19636	Wed Mar 22 12:09:37 2017_x000D_	59.3194	58.7388	242.716	4.23619	1	14.7003	15.9516	277.576	4.84461	61.8192		13.6089	0
19637	Wed Mar 22 12:09:37 2017_x000D_	59.1287	59.1504	247.69	4.323	1	14.7003	15.9516	277.576	4.84461	61.9679		3.03948	0
19638	Wed Mar 22 12:09:37 2017_x000D_	59.1305	59.2517	253.963	4.43249	1	14.7003	15.9516	277.576	4.84461	62.0398		2.9766	65.8562
19639	Wed Mar 22 12:09:37 2017_x000D_	59.0313	59.2537	268.373	4.684	1	16.3029	14.4514	315	5.49779	61.9109		0.0067082	0
19640	Wed Mar 22 12:09:37 2017_x000D_	59.0312	59.2535	-86.3084	-1.50636	1	16.3029	14.4514	315	5.49779	61.9107		4.24504	0
19641	Wed Mar 22 12:09:37 2017_x000D_	58.93	59.1546	-77.9064	-1.35972	1	16.3029	14.4514	315	5.49779	61.7693		0.0108167	0
19642	Wed Mar 22 12:09:37 2017_x000D_	58.9297	59.1544	-72.6094	-1.26727	1	16.3029	14.4514	315	5.49779	61.7689		2.9951	0
19643	Wed Mar 22 12:09:37 2017_x000D_	58.8299	59.1571	-58.0088	-1.01244	1	16.3029	14.4514	315	5.49779	61.7021		0.0108167	47.8717
19644	Wed Mar 22 12:09:37 2017_x000D_	58.8297	59.1574	-50.3355	-0.87852	1	17.6574	13.6078	0	0	61.3997		6.76072	0
19645	Wed Mar 22 12:09:37 2017_x000D_	58.932	59.3582	-36.1407	-0.630774	1	17.6574	13.6078	0	0	61.6173		5.93321	0
19646	Wed Mar 22 12:09:37 2017_x000D_	59.1297	59.3528	-28.175	-0.491746	1	17.6574	13.6078	0	0	61.7459		8.4729	0
19647	Wed Mar 22 12:09:37 2017_x000D_	59.3312	59.5507	-15.5052	-0.270617	1	17.6574	13.6078	0	0	62.0279		5.94521	88.9097
19648	Wed Mar 22 12:09:38 2017_x000D_	59.5293	59.5453	-9.96937	-0.173998	1	20.3471	12.3633	345.308	6.02676	61.3301		3.05759	0
19649	Wed Mar 22 12:09:38 2017_x000D_	59.5313	59.6472	-1.2889	-0.0224955	1	20.3471	12.3633	345.308	6.02676	61.4098		11.8818	0
19650	Wed Mar 22 12:09:38 2017_x000D_	59.9272	59.636	4.58083	0.0799505	1	20.3471	12.3633	345.308	6.02676	61.6546		6.64469	0
19651	Wed Mar 22 12:09:38 2017_x000D_	60.1269	59.7318	7.49904	0.130883	1	20.3471	12.3633	345.308	6.02676	61.8563		27.4432	112.695
19652	Wed Mar 22 12:09:38 2017_x000D_	61.0127	59.5034	7.2195	0.126004	1	23.7138	10.697	349.074	6.09248	61.427		12.2747	0
19653	Wed Mar 22 12:09:38 2017_x000D_	61.406	59.3906	4.43769	0.0774522	1	23.7138	10.697	349.074	6.09248	61.5773		12.2028	0
19654	Wed Mar 22 12:09:38 2017_x000D_	61.8027	59.4805	1.64424	0.0286975	1	23.7138	10.697	349.074	6.09248	61.8918		26.6542	0
19655	Wed Mar 22 12:09:38 2017_x000D_	62.6908	59.4548	-4.22673	-0.0737704	1	23.7138	10.697	349.074	6.09248	62.4222		8.86584	0
19656	Wed Mar 22 12:09:38 2017_x000D_	62.9862	59.4461	-9.45169	-0.164963	1	23.7138	10.697	349.074	6.09248	62.6003		20.8898	88.9002
19657	Wed Mar 22 12:09:38 2017_x000D_	63.6778	59.5271	-18.2152	-0.317914	1	26.4032	9.45261	333.364	5.8183	62.4248		9.34162	0
19658	Wed Mar 22 12:09:38 2017_x000D_	63.9751	59.6197	-21.8623	-0.381569	1	26.4032	9.45261	333.364	5.8183	62.6768		12.1634	0
19659	Wed Mar 22 12:09:38 2017_x000D_	64.3705	59.7094	-24.4482	-0.426702	1	26.4032	9.45261	333.364	5.8183	62.9862		30.4321	0
19660	Wed Mar 22 12:09:38 2017_x000D_	65.2641	60.1895	-28.2559	-0.493158	1	26.4032	9.45261	333.364	5.8183	63.9093		12.6075	95.7445
19661	Wed Mar 22 12:09:38 2017_x000D_	65.5638	60.4841	-32.2	-0.561995	1	29.1123	7.7655	315.77	5.51123	64.0934		23.7853	0
19662	Wed Mar 22 12:09:38 2017_x000D_	66.2575	60.868	-30.6888	-0.535621	1	29.1123	7.7655	315.77	5.51123	64.8046		13.1764	0
19663	Wed Mar 22 12:09:38 2017_x000D_	66.6533	61.0584	-30.6903	-0.535647	1	29.1123	7.7655	315.77	5.51123	65.1879		25.3942	0
19664	Wed Mar 22 12:09:38 2017_x000D_	67.3474	61.5429	-26.9153	-0.469761	1	29.1123	7.7655	315.77	5.51123	65.9843		10.6336	0
19665	Wed Mar 22 12:09:38 2017_x000D_	67.6447	61.7359	-28.247	-0.493004	1	29.1123	7.7655	315.77	5.51123	66.314		14.9647	65.8946
19666	Wed Mar 22 12:09:38 2017_x000D_	68.136	61.8222	-24.4347	-0.426465	1	30.716	6.2646	287.216	5.01286	66.9844		8.36887	0
19667	Wed Mar 22 12:09:38 2017_x000D_	68.3348	62.0179	-24.4311	-0.426404	1	30.716	6.2646	287.216	5.01286	67.2577		19.7056	0
19668	Wed Mar 22 12:09:38 2017_x000D_	68.9267	62.3027	-21.8386	-0.381155	1	30.716	6.2646	287.216	5.01286	67.8257		12.0834	0
19669	Wed Mar 22 12:09:38 2017_x000D_	69.3195	62.3918	-19.1465	-0.33417	1	30.716	6.2646	287.216	5.01286	68.1212		17.1207	39.904
19670	Wed Mar 22 12:09:39 2017_x000D_	69.8126	62.6791	-15.4976	-0.270484	1	30.7758	4.93581	240.556	4.1985	69.7005		11.7324	0
19671	Wed Mar 22 12:09:39 2017_x000D_	70.2035	62.6672	-15.5017	-0.270556	1	30.7758	4.93581	240.556	4.1985	69.9103		19.6546	0
19672	Wed Mar 22 12:09:39 2017_x000D_	70.7938	62.9514	-12.742	-0.222391	1	30.7758	4.93581	240.556	4.1985	70.4787		9.23639	0
19673	Wed Mar 22 12:09:39 2017_x000D_	71.0878	63.0428	-14.7171	-0.256861	1	30.7758	4.93581	240.556	4.1985	70.7211		20.6797	46.4835
19674	Wed Mar 22 12:09:39 2017_x000D_	71.7725	63.1225	-12.7437	-0.22242	1	29.7297	3.7928	246.317	4.29903	72.716		0	0
19675	Wed Mar 22 12:09:39 2017_x000D_	71.7725	63.1225	-12.7437	-0.22242	1	29.7297	3.7928	246.317	4.29903	72.716		18.4631	0
19676	Wed Mar 22 12:09:39 2017_x000D_	72.3601	63.3055	-12.742	-0.222391	1	29.7297	3.7928	246.317	4.29903	73.206		18.4508	0
19677	Wed Mar 22 12:09:39 2017_x000D_	72.9473	63.4884	-12.7403	-0.222361	1	29.7297	3.7928	246.317	4.29903	73.6975		12.016	0
19678	Wed Mar 22 12:09:39 2017_x000D_	73.338	63.5766	-15.5003	-0.270531	1	29.7297	3.7928	246.317	4.29903	73.9986		21.2011	9.29828
19679	Wed Mar 22 12:09:39 2017_x000D_	74.0215	63.7562	-14.719	-0.256896	1	29.5204	3.5642	222.133	3.87694	74.856		9.21169	0
19680	Wed Mar 22 12:09:39 2017_x000D_	74.3147	63.8474	-18.1869	-0.317421	1	29.5204	3.5642	222.133	3.87694	75.1039		18.4033	0
19681	Wed Mar 22 12:09:39 2017_x000D_	74.9004	64.0298	-18.1873	-0.317428	1	29.5204	3.5642	222.133	3.87694	75.6005		11.9847	0
19682	Wed Mar 22 12:09:39 2017_x000D_	75.2901	64.1177	-20.7935	-0.362915	1	29.5204	3.5642	222.133	3.87694	75.9052		8.2966	27.0689
19683	Wed Mar 22 12:09:39 2017_x000D_	75.4867	64.3122	-20.7895	-0.362845	1	28.6534	3.3143	202.785	3.53926	76.9032		8.74935	0
19684	Wed Mar 22 12:09:39 2017_x000D_	75.7782	64.303	-21.8641	-0.381601	1	28.6534	3.3143	202.785	3.53926	77.0738		19.5002	0
19685	Wed Mar 22 12:09:39 2017_x000D_	76.3638	64.5851	-24.4679	-0.427045	1	28.6534	3.3143	202.785	3.53926	77.6556		6.50223	0
19686	Wed Mar 22 12:09:39 2017_x000D_	76.559	64.6793	-21.862	-0.381564	1	28.6534	3.3143	202.785	3.53926	77.8499		19.4801	39.4915
19687	Wed Mar 22 12:09:39 2017_x000D_	77.144	64.9611	-24.4672	-0.427033	1	27.3377	3.2719	180	3.14159	79.2857		5.81697	0
19688	Wed Mar 22 12:09:39 2017_x000D_	77.3378	64.9549	-24.4704	-0.427088	1	27.3377	3.2719	180	3.14159	79.4028		18.3283	0
19689	Wed Mar 22 12:09:39 2017_x000D_	77.9211	65.1366	-24.4732	-0.427138	1	27.3377	3.2719	180	3.14159	79.912		6.60893	0
19690	Wed Mar 22 12:09:39 2017_x000D_	78.0199	65.3335	-23.3072	-0.406788	1	27.3377	3.2719	180	3.14159	80.1269		22.0568	0
19691	Wed Mar 22 12:09:40 2017_x000D_	78.7005	65.6116	-26.9723	-0.470755	1	27.3377	3.2719	180	3.14159	80.7736		10.4637	46.0798
19692	Wed Mar 22 12:09:40 2017_x000D_	78.9928	65.8019	-33.1123	-0.577919	1	25.8025	3.2225	180	3.14159	82.1303		5.81427	0
19693	Wed Mar 22 12:09:40 2017_x000D_	79.1865	65.7954	-40.8371	-0.712741	1	25.8025	3.2225	180	3.14159	82.251		4.12613	0
19694	Wed Mar 22 12:09:40 2017_x000D_	79.2846	65.8918	-52.4685	-0.915748	1	25.8025	3.2225	180	3.14159	82.388		5.82887	0
19695	Wed Mar 22 12:09:40 2017_x000D_	79.4788	65.8857	-69.664	-1.21587	1	25.8025	3.2225	180	3.14159	82.5095		0.015	72.4276
19696	Wed Mar 22 12:09:40 2017_x000D_	79.4793	65.8857	-81.5342	-1.42304	1	23.3895	3.14471	180	3.14159	84.1576		3.02134	0
19697	Wed Mar 22 12:09:40 2017_x000D_	79.4808	65.9864	262.342	4.57873	1	23.3895	3.14471	180	3.14159	84.2337		4.20912	0
19698	Wed Mar 22 12:09:40 2017_x000D_	79.5765	65.8838	253.692	4.42775	1	23.3895	3.14471	180	3.14159	84.221		3.0181	0
19699	Wed Mar 22 12:09:40 2017_x000D_	79.5773	65.9844	238.124	4.15604	1	23.3895	3.14471	180	3.14159	84.2965		0.0108167	0
19700	Wed Mar 22 12:09:40 2017_x000D_	79.5771	65.9847	230.853	4.02914	1	23.3895	3.14471	180	3.14159	84.2966		4.22435	53.0289
19701	Wed Mar 22 12:09:40 2017_x000D_	79.4813	66.0879	227.133	3.96422	1	21.6439	2.8665	180	3.14159	85.6861		6.73186	0
19702	Wed Mar 22 12:09:40 2017_x000D_	79.3861	66.2911	213.762	3.73085	1	21.6439	2.8665	180	3.14159	85.772		2.90858	0
19703	Wed Mar 22 12:09:40 2017_x000D_	79.2892	66.2943	207.688	3.62485	1	21.6439	2.8665	180	3.14159	85.7092		4.22389	0
19704	Wed Mar 22 12:09:40 2017_x000D_	79.1931	66.3972	198.97	3.47269	1	21.6439	2.8665	180	3.14159	85.7208		8.71356	79.4141
19705	Wed Mar 22 12:09:40 2017_x000D_	78.9028	66.4066	192.948	3.36758	1	19.0003	3.0033	180	3.14159	87.2255		18.5464	0
19706	Wed Mar 22 12:09:40 2017_x000D_	78.3246	66.6254	192.95	3.36762	1	19.0003	3.0033	180	3.14159	86.9893		12.0577	0
19707	Wed Mar 22 12:09:40 2017_x000D_	77.9388	66.7381	195.61	3.41403	1	19.0003	3.0033	180	3.14159	86.8094		12.0635	0
19708	Wed Mar 22 12:09:40 2017_x000D_	77.5528	66.8508	198.204	3.45931	1	19.0003	3.0033	180	3.14159	86.6308		14.8948	65.8991
19709	Wed Mar 22 12:09:40 2017_x000D_	77.07	66.9666	201.588	3.51838	1	16.8048	2.9326	180	3.14159	87.9332		22.4237	0
19710	Wed Mar 22 12:09:40 2017_x000D_	76.3956	67.2889	210.093	3.66682	1	16.8048	2.9326	180	3.14159	87.7086		14.9108	0
19711	Wed Mar 22 12:09:40 2017_x000D_	75.9123	67.4049	213.749	3.73062	1	16.8048	2.9326	180	3.14159	87.4664		21.3919	0
19712	Wed Mar 22 12:09:41 2017_x000D_	75.3354	67.824	221.329	3.86292	1	16.8048	2.9326	180	3.14159	87.3884		10.6963	0
19713	Wed Mar 22 12:09:41 2017_x000D_	75.0469	68.0335	227.124	3.96406	1	16.8048	2.9326	180	3.14159	87.3514		21.1195	59.7715
19714	Wed Mar 22 12:09:41 2017_x000D_	74.5679	68.5494	235.046	4.10233	1	14.8187	3.09071	180	3.14159	88.6273		10.8222	0
19715	Wed Mar 22 12:09:41 2017_x000D_	74.3775	68.8558	236.65	4.13032	1	14.8187	3.09071	180	3.14159	88.726		24.2208	0
19716	Wed Mar 22 12:09:41 2017_x000D_	73.9978	69.5683	242.617	4.23447	1	14.8187	3.09071	180	3.14159	89.0024		8.45293	0
19717	Wed Mar 22 12:09:41 2017_x000D_	73.8061	69.7748	242.618	4.23448	1	14.8187	3.09071	180	3.14159	89.0297		13.4458	32.9631
19718	Wed Mar 22 12:09:41 2017_x000D_	73.6169	70.1811	242.618	4.23448	1	13.7205	3.05531	186.589	3.25659	89.9636		22.8974	0
19719	Wed Mar 22 12:09:41 2017_x000D_	73.3343	70.8901	246.201	4.29701	1	13.7205	3.05531	186.589	3.25659	90.3071		10.8238	0
19720	Wed Mar 22 12:09:41 2017_x000D_	73.1438	71.1965	245.024	4.27647	1	13.7205	3.05531	186.589	3.25659	90.4121		13.443	0
19721	Wed Mar 22 12:09:41 2017_x000D_	72.9546	71.6027	245.024	4.27647	1	13.7205	3.05531	186.589	3.25659	90.5948		20.1606	9.42156
19722	Wed Mar 22 12:09:41 2017_x000D_	72.6709	72.2119	242.617	4.23447	1	13.9497	2.84061	171.995	3.00187	90.8876		12.3864	0
19723	Wed Mar 22 12:09:41 2017_x000D_	72.5789	72.6144	245.023	4.27646	1	13.9497	2.84061	171.995	3.00187	91.136		21.6342	0
19724	Wed Mar 22 12:09:41 2017_x000D_	72.1981	73.2268	245.024	4.27647	1	13.9497	2.84061	171.995	3.00187	91.3624		6.72152	0
19725	Wed Mar 22 12:09:41 2017_x000D_	72.1035	73.4299	242.617	4.23446	1	13.9497	2.84061	171.995	3.00187	91.4588		12.377	9.42601
19726	Wed Mar 22 12:09:41 2017_x000D_	72.0116	73.8321	245.023	4.27646	1	14.179	2.6258	186.544	3.2558	91.733		21.6301	0
19727	Wed Mar 22 12:09:41 2017_x000D_	71.6309	74.4444	245.024	4.27647	1	14.179	2.6258	186.544	3.2558	91.9708		9.49221	0
19728	Wed Mar 22 12:09:41 2017_x000D_	71.5378	74.7468	248.629	4.33939	1	14.179	2.6258	186.544	3.2558	92.1492		18.9919	0
19729	Wed Mar 22 12:09:41 2017_x000D_	71.3514	75.3518	248.629	4.33939	1	14.179	2.6258	186.544	3.2558	92.5081		8.44869	0
19730	Wed Mar 22 12:09:41 2017_x000D_	71.1598	75.5582	248.629	4.3394	1	14.179	2.6258	186.544	3.2558	92.5524		15.2851	14.8373
19731	Wed Mar 22 12:09:41 2017_x000D_	71.0693	76.0596	252.053	4.39916	1	14.6279	2.41821	193.028	3.36897	92.783		10.813	0
19732	Wed Mar 22 12:09:41 2017_x000D_	70.879	76.3657	251.151	4.3834	1	14.6279	2.41821	193.028	3.36897	92.9108		12.3639	0
19733	Wed Mar 22 12:09:41 2017_x000D_	70.7873	76.7675	253.76	4.42894	1	14.6279	2.41821	193.028	3.36897	93.1756		6.7121	0
19734	Wed Mar 22 12:09:42 2017_x000D_	70.6928	76.9703	251.15	4.3834	1	14.6279	2.41821	193.028	3.36897	93.2807		6.70539	54.5391
19735	Wed Mar 22 12:09:42 2017_x000D_	70.5984	77.1729	253.761	4.42896	1	16.4042	2.0312	223.381	3.89874	92.646		5.97055	0
19736	Wed Mar 22 12:09:42 2017_x000D_	70.6011	77.3719	253.76	4.42894	1	16.4042	2.0312	223.381	3.89874	92.8091		9.48074	0
19737	Wed Mar 22 12:09:42 2017_x000D_	70.508	77.6739	257.137	4.48788	1	16.4042	2.0312	223.381	3.89874	93.0002		5.96755	0
19738	Wed Mar 22 12:09:42 2017_x000D_	70.5107	77.8728	257.136	4.48787	1	16.4042	2.0312	223.381	3.89874	93.1636		12.361	99.5982
19739	Wed Mar 22 12:09:42 2017_x000D_	70.419	78.2745	254.558	4.44288	1	19.6783	2.581	237.602	4.14693	91.127		9.48846	0
19740	Wed Mar 22 12:09:42 2017_x000D_	70.326	78.5768	251.148	4.38337	1	19.6783	2.581	237.602	4.14693	91.3266		0.0161555	0
19741	Wed Mar 22 12:09:42 2017_x000D_	70.3258	78.5773	238.887	4.16936	1	19.6783	2.581	237.602	4.14693	91.3269		0.0108167	0
19742	Wed Mar 22 12:09:42 2017_x000D_	70.3256	78.5776	231.119	4.03378	1	19.6783	2.581	237.602	4.14693	91.3271		6.60688	0
19743	Wed Mar 22 12:09:42 2017_x000D_	70.5182	78.4708	225.215	3.93075	1	19.6783	2.581	237.602	4.14693	91.3453		2.99105	106.077
19744	Wed Mar 22 12:09:42 2017_x000D_	70.5188	78.5705	207.804	3.62687	1	23.1701	3.1377	250.629	4.3743	89.0618		2.90624	0
19745	Wed Mar 22 12:09:42 2017_x000D_	70.6156	78.5667	201.761	3.5214	1	23.1701	3.1377	250.629	4.3743	89.1101		2.89736	0
19746	Wed Mar 22 12:09:42 2017_x000D_	70.7121	78.5628	190.511	3.32504	1	23.1701	3.1377	250.629	4.3743	89.1582		2.97318	0
19747	Wed Mar 22 12:09:42 2017_x000D_	70.7132	78.6619	182.23	3.18051	1	23.1701	3.1377	250.629	4.3743	89.2427		2.99438	152.483
19748	Wed Mar 22 12:09:42 2017_x000D_	70.7116	78.5621	173.882	3.03482	1	28.1851	3.965	250.629	4.3743	85.8675		2.91468	0
19749	Wed Mar 22 12:09:42 2017_x000D_	70.6145	78.5654	162.363	2.83376	1	28.1851	3.965	250.629	4.3743	85.8223		6.49522	0
19750	Wed Mar 22 12:09:42 2017_x000D_	70.4187	78.473	154.836	2.70239	1	28.1851	3.965	250.629	4.3743	85.6453		9.16212	0
19751	Wed Mar 22 12:09:42 2017_x000D_	70.1264	78.3845	143.642	2.50702	1	28.1851	3.965	250.629	4.3743	85.4244		4.11782	119.003
19752	Wed Mar 22 12:09:42 2017_x000D_	70.0281	78.2887	139.75	2.4391	1	32.1107	4.535	272.569	4.75723	82.9297		4.12207	0
19753	Wed Mar 22 12:09:42 2017_x000D_	69.9297	78.1928	135.835	2.37077	1	32.1107	4.535	272.569	4.75723	82.7994		16.4885	0
19754	Wed Mar 22 12:09:42 2017_x000D_	69.5357	77.8096	128.081	2.23543	1	32.1107	4.535	272.569	4.75723	82.2788		10.5785	0
19755	Wed Mar 22 12:09:43 2017_x000D_	69.337	77.5183	126.486	2.2076	1	32.1107	4.535	272.569	4.75723	81.929		25.2108	131.77
19756	Wed Mar 22 12:09:43 2017_x000D_	68.8409	76.84	125.857	2.19662	1	36.5023	4.45441	280.315	4.89242	79.2809		12.4068	0
19757	Wed Mar 22 12:09:43 2017_x000D_	68.5443	76.5518	126.489	2.20764	1	36.5023	4.45441	280.315	4.89242	78.8969		15.9239	0
19758	Wed Mar 22 12:09:43 2017_x000D_	68.3424	76.0609	128.075	2.23534	1	36.5023	4.45441	280.315	4.89242	78.3663		22.9059	0
19759	Wed Mar 22 12:09:43 2017_x000D_	67.8463	75.4805	130.178	2.27203	1	36.5023	4.45441	280.315	4.89242	77.6347		12.4238	0
19760	Wed Mar 22 12:09:43 2017_x000D_	67.5492	75.192	133.929	2.33751	1	36.5023	4.45441	280.315	4.89242	77.251		10.6118	53.0975
19761	Wed Mar 22 12:09:43 2017_x000D_	67.3497	74.8999	135.814	2.3704	1	38.2645	4.28931	287.497	5.01776	76.3663		22.8574	0
19762	Wed Mar 22 12:09:43 2017_x000D_	66.7563	74.422	141.475	2.4692	1	38.2645	4.28931	287.497	5.01776	75.6993		10.6268	0
19763	Wed Mar 22 12:09:43 2017_x000D_	66.5565	74.1295	143.592	2.50615	1	38.2645	4.28931	287.497	5.01776	75.3531		23.5593	0
19764	Wed Mar 22 12:09:43 2017_x000D_	65.8664	73.7547	149.738	2.61342	1	38.2645	4.28931	287.497	5.01776	74.7483		10.5632	177.62
19765	Wed Mar 22 12:09:43 2017_x000D_	65.5697	73.5651	151.138	2.63786	1	44.1851	4.2582	293.99	5.1311	72.531		21.1213	0
19766	Wed Mar 22 12:09:43 2017_x000D_	64.9765	73.1859	151.136	2.63783	1	44.1851	4.2582	293.99	5.1311	71.9952		10.5623	0
19767	Wed Mar 22 12:09:43 2017_x000D_	64.6799	72.9962	149.736	2.61338	1	44.1851	4.2582	293.99	5.1311	71.7283		21.1522	0
19768	Wed Mar 22 12:09:43 2017_x000D_	64.0858	72.6165	149.735	2.61336	1	44.1851	4.2582	293.99	5.1311	71.1962		13.1139	87.9493
19769	Wed Mar 22 12:09:43 2017_x000D_	63.6905	72.4299	149.736	2.61339	1	47.0603	3.6857	299.866	5.23365	70.7271		10.5823	0
19770	Wed Mar 22 12:09:43 2017_x000D_	63.3933	72.2399	148.22	2.58693	1	47.0603	3.6857	299.866	5.23365	70.473		21.2028	0
19771	Wed Mar 22 12:09:43 2017_x000D_	62.7979	71.8591	143.607	2.50642	1	47.0603	3.6857	299.866	5.23365	69.9663		13.138	0
19772	Wed Mar 22 12:09:43 2017_x000D_	62.4019	71.6721	143.611	2.50648	1	47.0603	3.6857	299.866	5.23365	69.6959		20.8867	92.053
19773	Wed Mar 22 12:09:43 2017_x000D_	61.9024	71.1871	139.744	2.43899	1	50.112	4.00571	306.542	5.35016	68.2082		6.58097	0
19774	Wed Mar 22 12:09:43 2017_x000D_	61.7041	71.0933	137.741	2.40403	1	50.112	4.00571	306.542	5.35016	68.0817		20.9121	0
19775	Wed Mar 22 12:09:43 2017_x000D_	61.204	70.6077	133.981	2.33841	1	50.112	4.00571	306.542	5.35016	67.5193		6.66569	0
19776	Wed Mar 22 12:09:43 2017_x000D_	61.1024	70.4101	131.983	2.30354	1	50.112	4.00571	306.542	5.35016	67.3077		12.5597	0
19777	Wed Mar 22 12:09:44 2017_x000D_	60.8018	70.1187	135.856	2.37114	1	50.112	4.00571	306.542	5.35016	66.9716		10.6355	157.513
19778	Wed Mar 22 12:09:44 2017_x000D_	60.5032	69.9276	133.853	2.33618	1	55.3479	4.396	306.542	5.35016	65.7341		14.8742	0
19779	Wed Mar 22 12:09:44 2017_x000D_	60.2004	69.535	135.856	2.37114	1	55.3479	4.396	306.542	5.35016	65.3195		8.38651	0
19780	Wed Mar 22 12:09:44 2017_x000D_	59.9998	69.3403	135.856	2.37114	1	55.3479	4.396	306.542	5.35016	65.1107		20.978	0
19781	Wed Mar 22 12:09:44 2017_x000D_	59.4979	68.8534	139.735	2.43884	1	55.3479	4.396	306.542	5.35016	64.5909		8.39715	111.783
19782	Wed Mar 22 12:09:44 2017_x000D_	59.297	68.6585	139.735	2.43883	1	59.0726	4.2944	306.542	5.35016	64.3645		10.751	0
19783	Wed Mar 22 12:09:44 2017_x000D_	59.0944	68.3629	141.862	2.47596	1	59.0726	4.2944	306.542	5.35016	64.0685		4.205	0
19784	Wed Mar 22 12:09:44 2017_x000D_	58.9937	68.2654	145.817	2.54498	1	59.0726	4.2944	306.542	5.35016	63.971		14.8127	0
19785	Wed Mar 22 12:09:44 2017_x000D_	58.5935	67.9762	148.179	2.58621	1	59.0726	4.2944	306.542	5.35016	63.6836		9.35615	113.513
19786	Wed Mar 22 12:09:44 2017_x000D_	58.2952	67.8852	152.121	2.65502	1	62.8171	3.7506	315.226	5.50173	64.2938		4.20716	0
19787	Wed Mar 22 12:09:44 2017_x000D_	58.1944	67.7877	155.918	2.72129	1	62.8171	3.7506	315.226	5.50173	64.2037		9.35066	0
19788	Wed Mar 22 12:09:44 2017_x000D_	57.8962	67.697	164.786	2.87606	1	62.8171	3.7506	315.226	5.50173	64.1355		10.6856	0
19789	Wed Mar 22 12:09:44 2017_x000D_	57.596	67.5053	176.32	3.07736	1	62.8171	3.7506	315.226	5.50173	63.9681		5.92851	0
19790	Wed Mar 22 12:09:44 2017_x000D_	57.3985	67.5121	181.881	3.17442	1	62.8171	3.7506	315.226	5.50173	63.9913		9.43436	99.397
19791	Wed Mar 22 12:09:44 2017_x000D_	57.1043	67.6232	196.148	3.42343	1	66.1132	3.4141	318.911	5.56605	64.838		8.89686	0
19792	Wed Mar 22 12:09:44 2017_x000D_	56.8079	67.633	202.389	3.53236	1	66.1132	3.4141	318.911	5.56605	64.8896		10.8364	0
19793	Wed Mar 22 12:09:44 2017_x000D_	56.5153	67.8448	213.609	3.72819	1	66.1132	3.4141	318.911	5.56605	65.1417		5.92811	0
19794	Wed Mar 22 12:09:44 2017_x000D_	56.3178	67.8512	221.222	3.86104	1	66.1132	3.4141	318.911	5.56605	65.1774		4.26878	126.357
19795	Wed Mar 22 12:09:44 2017_x000D_	56.2209	67.9554	225.109	3.92889	1	70.2917	2.8847	318.911	5.56605	66.5746		19.3777	0
19796	Wed Mar 22 12:09:44 2017_x000D_	55.8349	68.4733	231.081	4.03312	1	70.2917	2.8847	318.911	5.56605	67.163		8.54809	0
19797	Wed Mar 22 12:09:44 2017_x000D_	55.6408	68.6819	231.081	4.03312	1	70.2917	2.8847	318.911	5.56605	67.4086		27.8263	0
19798	Wed Mar 22 12:09:45 2017_x000D_	54.9593	69.3111	229.003	3.99686	1	70.2917	2.8847	318.911	5.56605	68.1729		10.9322	73.4609
19799	Wed Mar 22 12:09:45 2017_x000D_	54.7671	69.6207	227.058	3.96291	1	72.7131	2.5201	0	0	69.459		12.8316	0
19800	Wed Mar 22 12:09:45 2017_x000D_	54.4757	69.9338	223.025	3.89252	1	72.7131	2.5201	0	0	69.837		21.3818	0
19801	Wed Mar 22 12:09:45 2017_x000D_	53.9901	70.4555	219.023	3.82267	1	72.7131	2.5201	0	0	70.4682		21.386	0
19802	Wed Mar 22 12:09:45 2017_x000D_	53.5044	70.9773	215.089	3.75402	1	72.7131	2.5201	0	0	71.1011		0	0
19803	Wed Mar 22 12:09:45 2017_x000D_	53.5044	70.9773	215.089	3.75402	1	72.7131	2.5201	0	0	71.1011		22.8595	94.1121
19804	Wed Mar 22 12:09:45 2017_x000D_	52.8161	71.3042	211.256	3.68711	1	75.799	1.9558	0	0	73.0576		10.8611	0
19805	Wed Mar 22 12:09:45 2017_x000D_	52.5227	71.5163	212.661	3.71164	1	75.799	1.9558	0	0	73.3515		22.8757	0
19806	Wed Mar 22 12:09:45 2017_x000D_	51.8339	71.8434	208.772	3.64377	1	75.799	1.9558	0	0	73.8824		8.55877	0
19807	Wed Mar 22 12:09:45 2017_x000D_	51.6396	72.0523	208.774	3.64379	1	75.799	1.9558	0	0	74.1431		26.9078	47.9168
19808	Wed Mar 22 12:09:45 2017_x000D_	50.8534	72.484	208.774	3.64379	1	77.3472	1.5631	0	0	75.708		9.49474	0
19809	Wed Mar 22 12:09:45 2017_x000D_	50.5572	72.5955	205.045	3.57872	1	77.3472	1.5631	0	0	75.9164		20.1933	0
19810	Wed Mar 22 12:09:45 2017_x000D_	49.9672	72.9195	207.557	3.62255	1	77.3472	1.5631	0	0	76.4291		10.8778	0
19811	Wed Mar 22 12:09:45 2017_x000D_	49.6734	73.132	208.774	3.64379	1	77.3472	1.5631	0	0	76.733		9.49018	65.8815
19812	Wed Mar 22 12:09:45 2017_x000D_	49.3774	73.2436	212.658	3.71158	1	79.5381	1.4128	0	0	77.9059		10.8917	0
19813	Wed Mar 22 12:09:45 2017_x000D_	49.0831	73.4562	211.254	3.68708	1	79.5381	1.4128	0	0	78.2161		17.5886	0
19814	Wed Mar 22 12:09:45 2017_x000D_	48.5923	73.7769	215.083	3.7539	1	79.5381	1.4128	0	0	78.7033		13.4788	0
19815	Wed Mar 22 12:09:45 2017_x000D_	48.1985	73.9932	215.082	3.75389	1	79.5381	1.4128	0	0	79.0575		17.5953	60.1208
19816	Wed Mar 22 12:09:45 2017_x000D_	47.7075	74.314	219.013	3.8225	1	81.4773	1.9184	45	0.785398	79.8844		19.382	0
19817	Wed Mar 22 12:09:45 2017_x000D_	47.2183	74.736	217.376	3.79393	1	81.4773	1.9184	45	0.785398	80.4741		10.8953	0
19818	Wed Mar 22 12:09:45 2017_x000D_	46.924	74.9488	219.013	3.8225	1	81.4773	1.9184	45	0.785398	80.7921		8.57558	0
19819	Wed Mar 22 12:09:46 2017_x000D_	46.7292	75.158	219.014	3.82251	1	81.4773	1.9184	45	0.785398	81.0646		13.4922	69.4724
19820	Wed Mar 22 12:09:46 2017_x000D_	46.335	75.3745	219.013	3.82249	1	82.9131	3.73531	45.7704	0.798844	80.4371		19.3882	0
19821	Wed Mar 22 12:09:46 2017_x000D_	45.8457	75.7967	220.784	3.85341	1	82.9131	3.73531	45.7704	0.798844	81.036		10.9109	0
19822	Wed Mar 22 12:09:46 2017_x000D_	45.5509	76.0097	219.013	3.82249	1	82.9131	3.73531	45.7704	0.798844	81.3604		21.8163	0
19823	Wed Mar 22 12:09:46 2017_x000D_	44.9616	76.4358	219.012	3.82249	1	82.9131	3.73531	45.7704	0.798844	82.0102		8.57982	0
19824	Wed Mar 22 12:09:46 2017_x000D_	44.7667	76.6451	219.013	3.82249	1	82.9131	3.73531	45.7704	0.798844	82.286		8.57982	46.1406
19825	Wed Mar 22 12:09:46 2017_x000D_	44.5718	76.8544	219.013	3.8225	1	83.9462	4.8747	46.2894	0.807903	82.0452		17.6452	0
19826	Wed Mar 22 12:09:46 2017_x000D_	44.0794	77.1761	215.085	3.75394	1	83.9462	4.8747	46.2894	0.807903	82.5642		8.58406	0
19827	Wed Mar 22 12:09:46 2017_x000D_	43.8844	77.3855	215.086	3.75396	1	83.9462	4.8747	46.2894	0.807903	82.8418		13.5152	0
19828	Wed Mar 22 12:09:46 2017_x000D_	43.4896	77.6025	215.085	3.75394	1	83.9462	4.8747	46.2894	0.807903	83.223		8.58406	100.073
19829	Wed Mar 22 12:09:46 2017_x000D_	43.2946	77.8119	215.086	3.75396	1	84.214	8.1997	100.504	1.75413	80.7481		13.5219	0
19830	Wed Mar 22 12:09:46 2017_x000D_	42.8996	78.029	215.085	3.75395	1	84.214	8.1997	100.504	1.75413	81.1358		6.76286	0
19831	Wed Mar 22 12:09:46 2017_x000D_	42.702	78.1375	212.665	3.71171	1	84.214	8.1997	100.504	1.75413	81.3298		4.29627	0
19832	Wed Mar 22 12:09:46 2017_x000D_	42.6044	78.2423	213.622	3.72841	1	84.214	8.1997	100.504	1.75413	81.4698		13.5312	114.691
19833	Wed Mar 22 12:09:46 2017_x000D_	42.2091	78.4595	208.791	3.6441	1	83.3713	11.9287	99.3214	1.73348	78.2347		10.9332	0
19834	Wed Mar 22 12:09:46 2017_x000D_	41.9136	78.6728	202.479	3.53393	1	83.3713	11.9287	99.3214	1.73348	78.5717		23.0393	0
19835	Wed Mar 22 12:09:46 2017_x000D_	41.2199	79.0023	187.952	3.28038	1	83.3713	11.9287	99.3214	1.73348	79.2187		0.00848528	0
19836	Wed Mar 22 12:09:46 2017_x000D_	41.2197	79.0021	182.206	3.18009	1	83.3713	11.9287	99.3214	1.73348	79.2187		6.02198	0
19837	Wed Mar 22 12:09:46 2017_x000D_	41.0191	79.0094	170.784	2.98074	1	83.3713	11.9287	99.3214	1.73348	79.3318		12.37	122.485
19838	Wed Mar 22 12:09:46 2017_x000D_	40.6159	78.9231	155.318	2.71081	1	82.3005	15.8686	97.6551	1.7044	75.5875		8.49709	0
19839	Wed Mar 22 12:09:46 2017_x000D_	40.4101	78.7285	150.378	2.62459	1	82.3005	15.8686	97.6551	1.7044	75.5392		13.4149	0
19840	Wed Mar 22 12:09:47 2017_x000D_	40.0041	78.5411	138.492	2.41714	1	82.3005	15.8686	97.6551	1.7044	75.6097		8.48001	0
19841	Wed Mar 22 12:09:47 2017_x000D_	39.7988	78.3468	134.621	2.34959	1	82.3005	15.8686	97.6551	1.7044	75.564		8.49686	87.2414
19842	Wed Mar 22 12:09:47 2017_x000D_	39.5932	78.152	126.733	2.2119	1	81.7209	18.7183	97.2504	1.69734	72.8499		15.0416	0
19843	Wed Mar 22 12:09:47 2017_x000D_	39.2821	77.7588	116.795	2.03846	1	81.7209	18.7183	97.2504	1.69734	72.7106		6.74118	0
19844	Wed Mar 22 12:09:47 2017_x000D_	39.1766	77.5604	114.273	1.99444	1	81.7209	18.7183	97.2504	1.69734	72.6114		27.0065	0
19845	Wed Mar 22 12:09:47 2017_x000D_	38.7537	76.7657	114.275	1.99448	1	81.7209	18.7183	97.2504	1.69734	72.2197		12.4955	132.514
19846	Wed Mar 22 12:09:47 2017_x000D_	38.6425	76.3643	116.793	2.03843	1	81.2814	23.1135	97.2504	1.69734	68.2182		13.5214	0
19847	Wed Mar 22 12:09:47 2017_x000D_	38.4308	75.9664	116.794	2.03843	1	81.2814	23.1135	97.2504	1.69734	68.0412		23.0541	0
19848	Wed Mar 22 12:09:47 2017_x000D_	38.1102	75.268	120.515	2.10338	1	81.2814	23.1135	97.2504	1.69734	67.7041		8.53308	0
19849	Wed Mar 22 12:09:47 2017_x000D_	37.9036	75.0725	120.518	2.10343	1	81.2814	23.1135	97.2504	1.69734	67.6858		23.0824	79.2766
19850	Wed Mar 22 12:09:47 2017_x000D_	37.5827	74.3732	124.384	2.1709	1	81.1483	25.7527	97.2504	1.69734	65.2833		8.5458	0
19851	Wed Mar 22 12:09:47 2017_x000D_	37.3758	74.1774	124.386	2.17094	1	81.1483	25.7527	97.2504	1.69734	65.2762		12.5371	0
19852	Wed Mar 22 12:09:47 2017_x000D_	37.2641	73.7747	126.706	2.21143	1	81.1483	25.7527	97.2504	1.69734	65.0533		17.1042	0
19853	Wed Mar 22 12:09:47 2017_x000D_	36.8501	73.3827	126.709	2.21149	1	81.1483	25.7527	97.2504	1.69734	65.0457		13.5738	0
19854	Wed Mar 22 12:09:47 2017_x000D_	36.6375	72.9833	126.707	2.21145	1	81.1483	25.7527	97.2504	1.69734	64.8995		8.56265	85.9571
19855	Wed Mar 22 12:09:47 2017_x000D_	36.4303	72.787	126.709	2.21148	1	81.2215	28.617	79.0736	1.38009	62.9066		19.4088	0
19856	Wed Mar 22 12:09:47 2017_x000D_	36.0129	72.2927	128.37	2.24049	1	81.2215	28.617	79.0736	1.38009	62.86		10.9518	0
19857	Wed Mar 22 12:09:47 2017_x000D_	35.8026	71.9943	126.71	2.2115	1	81.2215	28.617	79.0736	1.38009	62.805		20.4035	0
19858	Wed Mar 22 12:09:47 2017_x000D_	35.4831	71.3939	124.385	2.17093	1	81.2215	28.617	79.0736	1.38009	62.6248		8.58386	125.394
19859	Wed Mar 22 12:09:47 2017_x000D_	35.2754	71.1971	124.387	2.17097	1	81.2282	32.7968	79.0736	1.38009	59.8852		21.936	0
19860	Wed Mar 22 12:09:47 2017_x000D_	34.8542	70.5994	124.388	2.17098	1	81.2282	32.7968	79.0736	1.38009	59.8296		8.59234	0
19861	Wed Mar 22 12:09:47 2017_x000D_	34.6463	70.4024	124.39	2.17101	1	81.2282	32.7968	79.0736	1.38009	59.867		20.4616	0
19862	Wed Mar 22 12:09:48 2017_x000D_	34.3255	69.8005	126.705	2.21142	1	81.2282	32.7968	79.0736	1.38009	59.7423		10.9818	79.1177
19863	Wed Mar 22 12:09:48 2017_x000D_	34.1146	69.5013	128.362	2.24033	1	81.0952	35.4307	79.0736	1.38009	58.0343		8.61137	0
19864	Wed Mar 22 12:09:48 2017_x000D_	33.9063	69.3038	128.363	2.24036	1	81.0952	35.4307	79.0736	1.38009	58.0877		17.796	0
19865	Wed Mar 22 12:09:48 2017_x000D_	33.5882	68.8031	124.389	2.17099	1	81.0952	35.4307	79.0736	1.38009	58.0571		8.61561	0
19866	Wed Mar 22 12:09:48 2017_x000D_	33.3798	68.6055	124.391	2.17103	1	81.0952	35.4307	79.0736	1.38009	58.1148		6.84071	0
19867	Wed Mar 22 12:09:48 2017_x000D_	33.2725	68.4043	126.705	2.21143	1	81.0952	35.4307	79.0736	1.38009	58.0885		15.2571	32.9519
19868	Wed Mar 22 12:09:48 2017_x000D_	32.9569	68.0055	124.391	2.17104	1	81.0398	36.5277	79.0736	1.38009	57.4701		6.83788	0
19869	Wed Mar 22 12:09:48 2017_x000D_	32.8498	67.8043	121.951	2.12844	1	81.0398	36.5277	79.0736	1.38009	57.45		13.6853	0
19870	Wed Mar 22 12:09:48 2017_x000D_	32.6353	67.4017	121.949	2.12842	1	81.0398	36.5277	79.0736	1.38009	57.4125		8.63681	0
19871	Wed Mar 22 12:09:48 2017_x000D_	32.4264	67.2036	121.952	2.12846	1	81.0398	36.5277	79.0736	1.38009	57.4828		3.07923	108.65
19872	Wed Mar 22 12:09:48 2017_x000D_	32.4235	67.101	120.541	2.10383	1	78.7254	39.3134	105.898	1.84827	54.0002		15.2895	0
19873	Wed Mar 22 12:09:48 2017_x000D_	32.1073	66.7013	118.058	2.0605	1	78.7254	39.3134	105.898	1.84827	54.068		6.14655	0
19874	Wed Mar 22 12:09:48 2017_x000D_	32.1014	66.4965	118.055	2.06045	1	78.7254	39.3134	105.898	1.84827	53.9696		6.8513	0
19875	Wed Mar 22 12:09:48 2017_x000D_	31.9941	66.2949	115.46	2.01516	1	78.7254	39.3134	105.898	1.84827	53.9612		6.85818	71.371
19876	Wed Mar 22 12:09:48 2017_x000D_	31.8865	66.0932	118.055	2.06045	1	76.7055	40.5703	169.074	2.95089	51.5768		8.65367	0
19877	Wed Mar 22 12:09:48 2017_x000D_	31.6773	65.8946	118.058	2.0605	1	76.7055	40.5703	169.074	2.95089	51.661		6.14681	0
19878	Wed Mar 22 12:09:48 2017_x000D_	31.6711	65.6898	125.985	2.19885	1	76.7055	40.5703	169.074	2.95089	51.5663		6.81233	0
19879	Wed Mar 22 12:09:48 2017_x000D_	31.8767	65.7862	140.584	2.45365	1	76.7055	40.5703	169.074	2.95089	51.4341		0	0
19880	Wed Mar 22 12:09:48 2017_x000D_	31.8767	65.7862	140.584	2.45365	1	76.7055	40.5703	169.074	2.95089	51.4341		3.04	76.8809
19881	Wed Mar 22 12:09:48 2017_x000D_	31.978	65.7836	155.013	2.70549	1	74.4685	41.8206	152.434	2.66047	48.7818		3.04633	0
19882	Wed Mar 22 12:09:48 2017_x000D_	32.0795	65.7806	161.402	2.817	1	74.4685	41.8206	152.434	2.66047	48.692		3.05785	0
19883	Wed Mar 22 12:09:49 2017_x000D_	32.1814	65.7782	178.918	3.1227	1	74.4685	41.8206	152.434	2.66047	48.6021		3.06132	0
19884	Wed Mar 22 12:09:49 2017_x000D_	32.2834	65.7752	184.843	3.22613	1	74.4685	41.8206	152.434	2.66047	48.5119		4.34003	14.719
19885	Wed Mar 22 12:09:49 2017_x000D_	32.3826	65.6699	200.37	3.49712	1	74.0233	42.0268	180	3.14159	47.8847		4.34467	0
19886	Wed Mar 22 12:09:49 2017_x000D_	32.4816	65.5642	209.868	3.66289	1	74.0233	42.0268	180	3.14159	47.7464		3.02834	0
19887	Wed Mar 22 12:09:49 2017_x000D_	32.3807	65.5672	224.851	3.92439	1	74.0233	42.0268	180	3.14159	47.8357		4.33223	0
19888	Wed Mar 22 12:09:49 2017_x000D_	32.2822	65.6728	229.081	3.99821	1	74.0233	42.0268	180	3.14159	47.9735		0.0108167	23.7867
19889	Wed Mar 22 12:09:49 2017_x000D_	32.2824	65.6725	237.412	4.14361	1	73.3501	42.4457	135	2.35619	47.1809		8.65979	0
19890	Wed Mar 22 12:09:49 2017_x000D_	32.0852	65.8833	250.576	4.37337	1	73.3501	42.4457	135	2.35619	47.4564		4.33209	0
19891	Wed Mar 22 12:09:49 2017_x000D_	31.9866	65.9888	254.27	4.43785	1	73.3501	42.4457	135	2.35619	47.5943		12.293	0
19892	Wed Mar 22 12:09:49 2017_x000D_	31.9983	66.3984	259.857	4.53536	1	73.3501	42.4457	135	2.35619	47.7881		12.6795	18.7108
19893	Wed Mar 22 12:09:49 2017_x000D_	31.9085	66.8114	257.027	4.48596	1	72.894	42.8711	165.308	2.88517	47.4652		13.743	0
19894	Wed Mar 22 12:09:49 2017_x000D_	31.7171	67.2276	257.028	4.48599	1	72.894	42.8711	165.308	2.88517	47.8412		21.7359	0
19895	Wed Mar 22 12:09:49 2017_x000D_	31.6362	67.9476	253.366	4.42207	1	72.894	42.8711	165.308	2.88517	48.2808		13.743	0
19896	Wed Mar 22 12:09:49 2017_x000D_	31.4448	68.3638	247.883	4.32637	1	72.894	42.8711	165.308	2.88517	48.6612		12.6671	0
19897	Wed Mar 22 12:09:49 2017_x000D_	31.3551	68.7764	245.299	4.28127	1	72.894	42.8711	165.308	2.88517	48.9547		22.1425	20.7563
19898	Wed Mar 22 12:09:49 2017_x000D_	30.9665	69.4039	237.41	4.14358	1	72.2316	43.0709	180	3.14159	48.9514		13.7376	0
19899	Wed Mar 22 12:09:49 2017_x000D_	30.7751	69.8199	232.851	4.06403	1	72.2316	43.0709	180	3.14159	49.3371		19.6549	0
19900	Wed Mar 22 12:09:49 2017_x000D_	30.3833	70.345	222.906	3.89044	1	72.2316	43.0709	180	3.14159	49.9515		13.0113	0
19901	Wed Mar 22 12:09:49 2017_x000D_	30.0873	70.662	218.875	3.82009	1	72.2316	43.0709	180	3.14159	50.3727		17.863	76.8783
19902	Wed Mar 22 12:09:49 2017_x000D_	29.5878	70.9861	209.918	3.66377	1	69.9947	44.3212	151.548	2.64502	48.4121		6.84519	0
19903	Wed Mar 22 12:09:49 2017_x000D_	29.3874	71.0952	207.224	3.61673	1	69.9947	44.3212	151.548	2.64502	48.6395		23.3148	0
19904	Wed Mar 22 12:09:49 2017_x000D_	28.6843	71.4263	203.273	3.54778	1	69.9947	44.3212	151.548	2.64502	49.4089		9.68436	0
19905	Wed Mar 22 12:09:50 2017_x000D_	28.3818	71.539	199.545	3.48272	1	69.9947	44.3212	151.548	2.64502	49.7237		13.7	109.774
19906	Wed Mar 22 12:09:50 2017_x000D_	27.9808	71.7575	199.547	3.48275	1	66.8566	46.2031	135.751	2.36931	46.5226		22.2815	0
19907	Wed Mar 22 12:09:50 2017_x000D_	27.2743	71.9866	200.456	3.49862	1	66.8566	46.2031	135.751	2.36931	47.2393		12.6246	0
19908	Wed Mar 22 12:09:50 2017_x000D_	26.8699	72.103	203.271	3.54775	1	66.8566	46.2031	135.751	2.36931	47.6418		13.7134	0
19909	Wed Mar 22 12:09:50 2017_x000D_	26.4685	72.3217	203.272	3.54776	1	66.8566	46.2031	135.751	2.36931	48.0976		20.5748	47.5734
19910	Wed Mar 22 12:09:50 2017_x000D_	25.8663	72.6499	205.983	3.59507	1	65.5102	47.0409	155.232	2.70931	47.196		9.18261	0
19911	Wed Mar 22 12:09:50 2017_x000D_	25.5604	72.6606	207.217	3.61663	1	65.5102	47.0409	155.232	2.70931	47.459		20.5894	0
19912	Wed Mar 22 12:09:50 2017_x000D_	24.9577	72.9889	209.909	3.66361	1	65.5102	47.0409	155.232	2.70931	48.1436		6.86411	0
19913	Wed Mar 22 12:09:50 2017_x000D_	24.7568	73.0984	212.472	3.70834	1	65.5102	47.0409	155.232	2.70931	48.3718		8.69195	0
19914	Wed Mar 22 12:09:50 2017_x000D_	24.5591	73.3102	212.473	3.70836	1	65.5102	47.0409	155.232	2.70931	48.6525		19.4165	66.0235
19915	Wed Mar 22 12:09:50 2017_x000D_	23.9527	73.5364	212.471	3.70833	1	63.7079	48.3039	152.434	2.66047	47.0867		8.69619	0
19916	Wed Mar 22 12:09:50 2017_x000D_	23.7549	73.7483	212.473	3.70834	1	63.7079	48.3039	152.434	2.66047	47.3673		22.1651	0
19917	Wed Mar 22 12:09:50 2017_x000D_	23.1548	74.1793	212.473	3.70836	1	63.7079	48.3039	152.434	2.66047	48.105		13.7469	0
19918	Wed Mar 22 12:09:50 2017_x000D_	22.7524	74.3985	212.473	3.70835	1	63.7079	48.3039	152.434	2.66047	48.5621		8.70043	38.436
19919	Wed Mar 22 12:09:50 2017_x000D_	22.5545	74.6105	212.474	3.70836	1	62.5896	48.9291	160.102	2.79431	47.5641		20.6258	0
19920	Wed Mar 22 12:09:50 2017_x000D_	21.9508	74.9395	214.905	3.7508	1	62.5896	48.9291	160.102	2.79431	48.2499		9.72157	0
19921	Wed Mar 22 12:09:50 2017_x000D_	21.6472	75.0528	214.007	3.73513	1	62.5896	48.9291	160.102	2.79431	48.5667		19.7069	0
19922	Wed Mar 22 12:09:50 2017_x000D_	21.1487	75.4806	212.473	3.70836	1	62.5896	48.9291	160.102	2.79431	49.2172		11.0963	110.014
19923	Wed Mar 22 12:09:50 2017_x000D_	20.8483	75.6964	214.008	3.73515	1	59.0594	49.9219	172.75	3.01505	46.0914		9.7321	0
19924	Wed Mar 22 12:09:50 2017_x000D_	20.5444	75.8099	214.904	3.75078	1	59.0594	49.9219	172.75	3.01505	46.4068		20.6594	0
19925	Wed Mar 22 12:09:50 2017_x000D_	19.9397	76.1394	212.472	3.70834	1	59.0594	49.9219	172.75	3.01505	47.0925		8.70672	0
19926	Wed Mar 22 12:09:51 2017_x000D_	19.7416	76.3515	212.473	3.70835	1	59.0594	49.9219	172.75	3.01505	47.3752		15.4004	0
19927	Wed Mar 22 12:09:51 2017_x000D_	19.3418	76.6735	209.915	3.66372	1	59.0594	49.9219	172.75	3.01505	47.8867		12.7	91.5441
19928	Wed Mar 22 12:09:51 2017_x000D_	18.9351	76.791	212.472	3.70834	1	56.1807	50.9341	162.786	2.84114	45.3411		15.4065	0
19929	Wed Mar 22 12:09:51 2017_x000D_	18.5352	77.1132	214.903	3.75077	1	56.1807	50.9341	162.786	2.84114	45.8533		6.89356	0
19930	Wed Mar 22 12:09:51 2017_x000D_	18.3334	77.2231	212.473	3.70835	1	56.1807	50.9341	162.786	2.84114	46.0818		8.71316	0
19931	Wed Mar 22 12:09:51 2017_x000D_	18.1352	77.4354	212.474	3.70837	1	56.1807	50.9341	162.786	2.84114	46.3657		6.16322	62.304
19932	Wed Mar 22 12:09:51 2017_x000D_	17.9299	77.443	212.472	3.70834	1	54.1924	51.5339	157.215	2.74393	44.5674		13.7926	0
19933	Wed Mar 22 12:09:51 2017_x000D_	17.5262	77.663	212.472	3.70834	1	54.1924	51.5339	157.215	2.74393	45.0238		8.7152	0
19934	Wed Mar 22 12:09:51 2017_x000D_	17.3279	77.8753	212.473	3.70835	1	54.1924	51.5339	157.215	2.74393	45.3085		13.802	0
19935	Wed Mar 22 12:09:51 2017_x000D_	16.9239	78.0954	207.233	3.61689	1	54.1924	51.5339	157.215	2.74393	45.7652		6.9096	73.2304
19936	Wed Mar 22 12:09:51 2017_x000D_	16.7216	78.2055	202.281	3.53047	1	51.7793	51.902	182.085	3.17798	43.8283		12.7334	0
19937	Wed Mar 22 12:09:51 2017_x000D_	16.3138	78.3232	193.988	3.38572	1	51.7793	51.902	182.085	3.17798	44.2253		3.0678	0
19938	Wed Mar 22 12:09:51 2017_x000D_	16.3173	78.4254	191.089	3.33514	1	51.7793	51.902	182.085	3.17798	44.2837		6.18677	0
19939	Wed Mar 22 12:09:51 2017_x000D_	16.1112	78.4326	173.226	3.02336	1	51.7793	51.902	182.085	3.17798	44.4532		6.89455	117.831
19940	Wed Mar 22 12:09:51 2017_x000D_	15.9018	78.3379	170.318	2.97261	1	47.853	52.0065	177.915	3.10521	41.4032		4.35096	0
19941	Wed Mar 22 12:09:51 2017_x000D_	15.8026	78.4437	160.986	2.80973	1	47.853	52.0065	177.915	3.10521	41.547		15.7431	0
19942	Wed Mar 22 12:09:51 2017_x000D_	15.2845	78.3603	151.787	2.64918	1	47.853	52.0065	177.915	3.10521	41.8955		6.88326	0
19943	Wed Mar 22 12:09:51 2017_x000D_	15.1744	78.159	145.378	2.53733	1	47.853	52.0065	177.915	3.10521	41.855		17.9779	0
19944	Wed Mar 22 12:09:51 2017_x000D_	14.6491	77.8706	133.148	2.32388	1	47.853	52.0065	177.915	3.10521	42.0886		9.72963	73.2724
19945	Wed Mar 22 12:09:51 2017_x000D_	14.5353	77.5669	129.089	2.25303	1	45.4385	52.3747	168.986	2.94936	39.8705		15.4011	0
19946	Wed Mar 22 12:09:51 2017_x000D_	14.2119	77.1682	118.75	2.07257	1	45.4385	52.3747	168.986	2.94936	39.8725		6.8847	0
19947	Wed Mar 22 12:09:52 2017_x000D_	14.1017	76.9669	116.137	2.02697	1	45.4385	52.3747	168.986	2.94936	39.8343		6.8859	0
19948	Wed Mar 22 12:09:52 2017_x000D_	13.9916	76.7655	106.166	1.85294	1	45.4385	52.3747	168.986	2.94936	39.7972		9.73455	39.8606
19949	Wed Mar 22 12:09:52 2017_x000D_	13.8776	76.4617	104.009	1.81529	1	44.1222	52.5557	175.028	3.05481	38.5517		22.4368	0
19950	Wed Mar 22 12:09:52 2017_x000D_	13.6456	75.7507	97.8031	1.70699	1	44.1222	52.5557	175.028	3.05481	38.2992		9.25499	0
19951	Wed Mar 22 12:09:52 2017_x000D_	13.6345	75.4424	97.5308	1.70223	1	44.1222	52.5557	175.028	3.05481	38.1222		21.5841	0
19952	Wed Mar 22 12:09:52 2017_x000D_	13.6085	74.7234	97.8004	1.70694	1	44.1222	52.5557	175.028	3.05481	37.7159		12.344	39.8665
19953	Wed Mar 22 12:09:52 2017_x000D_	13.5937	74.3122	97.7994	1.70692	1	42.8057	52.7367	174.416	3.04413	36.3159		24.8978	0
19954	Wed Mar 22 12:09:52 2017_x000D_	13.4607	73.493	100.63	1.75633	1	42.8057	52.7367	174.416	3.04413	35.9437		15.4391	0
19955	Wed Mar 22 12:09:52 2017_x000D_	13.4421	72.9787	101.072	1.76403	1	42.8057	52.7367	174.416	3.04413	35.6645		22.5288	0
19956	Wed Mar 22 12:09:52 2017_x000D_	13.2091	72.2648	106.151	1.85269	1	42.8057	52.7367	174.416	3.04413	35.4585		9.27009	0
19957	Wed Mar 22 12:09:52 2017_x000D_	13.1979	71.956	106.858	1.86502	1	42.8057	52.7367	174.416	3.04413	35.2988		12.7651	14.7324
19958	Wed Mar 22 12:09:52 2017_x000D_	13.0795	71.5473	109.645	1.91366	1	42.3601	52.9431	174.416	3.04413	34.6911		18.8362	0
19959	Wed Mar 22 12:09:52 2017_x000D_	12.9535	70.9322	112.344	1.96077	1	42.3601	52.9431	174.416	3.04413	34.4725		8.7797	0
19960	Wed Mar 22 12:09:52 2017_x000D_	12.7391	70.733	112.348	1.96084	1	42.3601	52.9431	174.416	3.04413	34.5526		9.80302	0
19961	Wed Mar 22 12:09:52 2017_x000D_	12.6242	70.4271	116.086	2.02609	1	42.3601	52.9431	174.416	3.04413	34.4951		18.1022	46.1062
19962	Wed Mar 22 12:09:52 2017_x000D_	12.2947	69.9216	120.021	2.09476	1	40.846	52.6795	188.926	3.29738	33.3537		19.6313	0
19963	Wed Mar 22 12:09:52 2017_x000D_	12.0649	69.3089	120.017	2.0947	1	40.846	52.6795	188.926	3.29738	33.2399		6.95199	0
19964	Wed Mar 22 12:09:52 2017_x000D_	11.9535	69.1057	122.581	2.13945	1	40.846	52.6795	188.926	3.29738	33.2355		8.80279	0
19965	Wed Mar 22 12:09:52 2017_x000D_	11.7387	68.9058	122.584	2.13949	1	40.846	52.6795	188.926	3.29738	33.3246		13.9064	99.0695
19966	Wed Mar 22 12:09:52 2017_x000D_	11.5161	68.4992	122.583	2.13947	1	37.8571	51.2753	184.972	3.22838	31.4724		18.1523	0
19967	Wed Mar 22 12:09:52 2017_x000D_	11.186	67.9921	118.691	2.07155	1	37.8571	51.2753	184.972	3.22838	31.477		11.2262	0
19968	Wed Mar 22 12:09:52 2017_x000D_	10.9671	67.6886	120.022	2.09478	1	37.8571	51.2753	184.972	3.22838	31.5035		15.8605	0
19969	Wed Mar 22 12:09:53 2017_x000D_	10.8442	67.1744	116.092	2.02618	1	37.8571	51.2753	184.972	3.22838	31.3445		8.82604	61.7796
19970	Wed Mar 22 12:09:53 2017_x000D_	10.6289	66.9739	116.095	2.02624	1	35.926	50.56	202.715	3.53804	30.1556		18.1889	0
19971	Wed Mar 22 12:09:53 2017_x000D_	10.2981	66.4658	112.368	1.96118	1	35.926	50.56	202.715	3.53804	30.1626		9.32738	0
19972	Wed Mar 22 12:09:53 2017_x000D_	10.2866	66.1551	113.388	1.97899	1	35.926	50.56	202.715	3.53804	30.0098		9.86165	0
19973	Wed Mar 22 12:09:53 2017_x000D_	10.1712	65.8473	109.669	1.91409	1	35.926	50.56	202.715	3.53804	29.9501		0	0
19974	Wed Mar 22 12:09:53 2017_x000D_	10.1712	65.8473	109.669	1.91409	1	35.926	50.56	202.715	3.53804	29.9501		13.9533	47.4438
19975	Wed Mar 22 12:09:53 2017_x000D_	9.94808	65.4392	104.041	1.81585	1	34.4202	50.0767	180	3.14159	28.8945		6.22634	0
19976	Wed Mar 22 12:09:53 2017_x000D_	9.94033	65.2318	104.039	1.81583	1	34.4202	50.0767	180	3.14159	28.7913		12.8599	0
19977	Wed Mar 22 12:09:53 2017_x000D_	9.82093	64.8201	101.125	1.76496	1	34.4202	50.0767	180	3.14159	28.6791		9.3453	0
19978	Wed Mar 22 12:09:53 2017_x000D_	9.80949	64.5088	95.0095	1.65823	1	34.4202	50.0767	180	3.14159	28.5302		12.8594	33.2691
19979	Wed Mar 22 12:09:53 2017_x000D_	9.69015	64.0971	86.4186	1.50829	1	33.3401	49.8253	180	3.14159	27.6225		9.34244	0
19980	Wed Mar 22 12:09:53 2017_x000D_	9.67859	63.7859	80.2167	1.40004	1	33.3401	49.8253	180	3.14159	27.473		11.197	0
19981	Wed Mar 22 12:09:53 2017_x000D_	9.87512	63.4686	68.0728	1.18809	1	33.3401	49.8253	180	3.14159	27.143		3.11027	0
19982	Wed Mar 22 12:09:53 2017_x000D_	9.87116	63.365	61.5247	1.07381	1	33.3401	49.8253	180	3.14159	27.0945		8.78139	81.8863
19983	Wed Mar 22 12:09:53 2017_x000D_	10.0713	63.1514	53.2688	0.929716	1	32.1413	47.3731	188.188	3.2845	27.1301		12.8279	0
19984	Wed Mar 22 12:09:53 2017_x000D_	10.1595	62.733	42.7631	0.746358	1	32.1413	47.3731	188.188	3.2845	26.8165		11.21	0
19985	Wed Mar 22 12:09:53 2017_x000D_	10.4637	62.516	36.312	0.633764	1	32.1413	47.3731	188.188	3.2845	26.4429		13.9007	0
19986	Wed Mar 22 12:09:53 2017_x000D_	10.8715	62.296	22.9776	0.401035	1	32.1413	47.3731	188.188	3.2845	25.9826		9.84046	0
19987	Wed Mar 22 12:09:53 2017_x000D_	11.1794	62.1829	19.2369	0.335748	1	32.1413	47.3731	188.188	3.2845	25.6658		6.95565	130.731
19988	Wed Mar 22 12:09:53 2017_x000D_	11.3835	62.0729	16.4439	0.287	1	31.0213	43.1618	221.689	3.86921	27.263		25.1186	0
19989	Wed Mar 22 12:09:53 2017_x000D_	12.2109	61.9446	13.5821	0.237052	1	31.0213	43.1618	221.689	3.86921	26.5824		13.9005	0
19990	Wed Mar 22 12:09:54 2017_x000D_	12.6188	61.7248	13.5792	0.237002	1	31.0213	43.1618	221.689	3.86921	26.1388		12.4643	0
19991	Wed Mar 22 12:09:54 2017_x000D_	13.0341	61.7127	13.5813	0.237038	1	31.0213	43.1618	221.689	3.86921	25.8394		21.9911	102.536
19992	Wed Mar 22 12:09:54 2017_x000D_	13.7564	61.5877	10.2134	0.178258	1	29.6321	40.039	250.841	4.37801	26.7654		12.4493	0
19993	Wed Mar 22 12:09:54 2017_x000D_	14.1712	61.5756	10.2151	0.178286	1	29.6321	40.039	250.841	4.37801	26.5116		22.614	0
19994	Wed Mar 22 12:09:54 2017_x000D_	14.8895	61.347	10.656	0.185982	1	29.6321	40.039	250.841	4.37801	25.9109		12.8035	0
19995	Wed Mar 22 12:09:54 2017_x000D_	15.3003	61.2313	13.5828	0.237065	1	29.6321	40.039	250.841	4.37801	25.5835		18.6438	79.255
19996	Wed Mar 22 12:09:54 2017_x000D_	15.9215	61.2133	13.5859	0.237119	1	28.649	37.5869	253.9	4.43139	26.8365		12.794	0
19997	Wed Mar 22 12:09:54 2017_x000D_	16.332	61.0977	16.4545	0.287184	1	28.649	37.5869	253.9	4.43139	26.5418		19.604	0
19998	Wed Mar 22 12:09:54 2017_x000D_	16.9454	60.8724	16.4535	0.287168	1	28.649	37.5869	253.9	4.43139	26.0613		9.31583	0
19999	Wed Mar 22 12:09:54 2017_x000D_	17.2558	60.8635	17.2402	0.300898	1	28.649	37.5869	253.9	4.43139	25.9153		9.78741	124.766
20000	Wed Mar 22 12:09:54 2017_x000D_	17.562	60.7509	13.5844	0.237092	1	27.5158	33.5854	262.08	4.57416	28.9317		12.7759	0
20001	Wed Mar 22 12:09:54 2017_x000D_	17.9719	60.6354	16.4549	0.287192	1	27.5158	33.5854	262.08	4.57416	28.6843		19.5784	0
20002	Wed Mar 22 12:09:54 2017_x000D_	18.5845	60.4104	16.454	0.287176	1	27.5158	33.5854	262.08	4.57416	28.2728		18.8296	0
20003	Wed Mar 22 12:09:54 2017_x000D_	19.2003	60.289	13.5829	0.237066	1	27.5158	33.5854	262.08	4.57416	27.9684		12.7569	0
20004	Wed Mar 22 12:09:54 2017_x000D_	19.6096	60.1737	16.4554	0.287201	1	27.5158	33.5854	262.08	4.57416	27.7389		12.7462	100.113
20005	Wed Mar 22 12:09:54 2017_x000D_	20.0185	60.0583	13.5821	0.237052	1	26.3421	30.4615	254.965	4.44998	30.2648		18.8096	0
20006	Wed Mar 22 12:09:54 2017_x000D_	20.6337	59.9373	16.4568	0.287226	1	26.3421	30.4615	254.965	4.44998	30.0235		12.7367	0
20007	Wed Mar 22 12:09:54 2017_x000D_	21.0423	59.822	13.5823	0.237056	1	26.3421	30.4615	254.965	4.44998	29.835		9.76356	0
20008	Wed Mar 22 12:09:54 2017_x000D_	21.3478	59.7098	15.7442	0.274788	1	26.3421	30.4615	254.965	4.44998	29.6716		21.8406	123.166
20009	Wed Mar 22 12:09:54 2017_x000D_	22.0652	59.5859	13.5826	0.237061	1	25.4255	26.4596	261.074	4.5566	33.2963		13.8016	0
20010	Wed Mar 22 12:09:54 2017_x000D_	22.47	59.3673	13.5798	0.237012	1	25.4255	26.4596	261.074	4.5566	33.0402		18.5204	0
20011	Wed Mar 22 12:09:54 2017_x000D_	23.0871	59.3499	13.5828	0.237065	1	25.4255	26.4596	261.074	4.5566	32.9733		13.7908	0
20012	Wed Mar 22 12:09:55 2017_x000D_	23.4916	59.1315	13.58	0.237016	1	25.4255	26.4596	261.074	4.5566	32.7291		12.3378	102.459
20013	Wed Mar 22 12:09:55 2017_x000D_	23.9027	59.12	13.5821	0.237052	1	24.6975	23.1228	263.274	4.595	36.006		19.4874	0
20014	Wed Mar 22 12:09:55 2017_x000D_	24.5124	58.8959	13.5803	0.237021	1	24.6975	23.1228	263.274	4.595	35.7736		12.3228	0
20015	Wed Mar 22 12:09:55 2017_x000D_	24.923	58.8844	13.5823	0.237056	1	24.6975	23.1228	263.274	4.595	35.7623		15.6875	0
20016	Wed Mar 22 12:09:55 2017_x000D_	25.4325	58.7667	10.1952	0.17794	1	24.6975	23.1228	263.274	4.595	35.6515		9.2406	0
20017	Wed Mar 22 12:09:55 2017_x000D_	25.7404	58.7581	10.6422	0.185741	1	24.6975	23.1228	263.274	4.595	35.6506		6.88596	137.869
20018	Wed Mar 22 12:09:55 2017_x000D_	25.9424	58.6491	13.5826	0.237061	1	23.58	18.6651	262.434	4.58033	40.0537		18.7037	0
20019	Wed Mar 22 12:09:55 2017_x000D_	26.5541	58.5286	10.6403	0.185707	1	23.58	18.6651	262.434	4.58033	39.9743		6.8819	0
20020	Wed Mar 22 12:09:55 2017_x000D_	26.756	58.4197	13.5818	0.237047	1	23.58	18.6651	262.434	4.58033	39.8813		12.2958	0
20021	Wed Mar 22 12:09:55 2017_x000D_	27.1657	58.4083	13.5839	0.237084	1	23.58	18.6651	262.434	4.58033	39.9046		6.87926	101.25
20022	Wed Mar 22 12:09:55 2017_x000D_	27.3675	58.2994	16.4645	0.28736	1	23.0697	15.3289	262.08	4.57416	43.1849		15.6709	0
20023	Wed Mar 22 12:09:55 2017_x000D_	27.8765	58.182	20.1915	0.352408	1	23.0697	15.3289	262.08	4.57416	43.1218		6.1403	0
20024	Wed Mar 22 12:09:55 2017_x000D_	28.0811	58.1764	20.1929	0.352432	1	23.0697	15.3289	262.08	4.57416	43.1396		4.35563	0
20025	Wed Mar 22 12:09:55 2017_x000D_	28.1801	58.0702	16.4647	0.287364	1	23.0697	15.3289	262.08	4.57416	43.0457		9.71897	85.8422
20026	Wed Mar 22 12:09:55 2017_x000D_	28.4842	57.9585	20.1915	0.352407	1	22.0912	12.64	261.074	4.5566	45.7672		12.6551	0
20027	Wed Mar 22 12:09:55 2017_x000D_	28.8902	57.844	23.0341	0.402021	1	22.0912	12.64	261.074	4.5566	45.7124		6.86991	0
20028	Wed Mar 22 12:09:55 2017_x000D_	29.0917	57.7352	25.7701	0.449772	1	22.0912	12.64	261.074	4.5566	45.6353		6.15238	0
20029	Wed Mar 22 12:09:55 2017_x000D_	29.2967	57.7295	38.7697	0.676658	1	22.0912	12.64	261.074	4.5566	45.6616		6.85793	128.694
20030	Wed Mar 22 12:09:55 2017_x000D_	29.0956	57.8382	44.8029	0.781958	1	21.3997	8.4063	263.274	4.595	50.0274		3.08579	0
20031	Wed Mar 22 12:09:55 2017_x000D_	29.0991	57.941	59.9234	1.04586	1	21.3997	8.4063	263.274	4.595	50.1295		3.09149	0
20032	Wed Mar 22 12:09:55 2017_x000D_	29.1023	58.044	66.7027	1.16418	1	21.3997	8.4063	263.274	4.595	50.2318		6.89982	0
20033	Wed Mar 22 12:09:56 2017_x000D_	29.2106	58.2469	82.8145	1.44539	1	21.3997	8.4063	263.274	4.595	50.4489		0	0
20034	Wed Mar 22 12:09:56 2017_x000D_	29.2106	58.2469	82.8145	1.44539	1	21.3997	8.4063	263.274	4.595	50.4489		3.07884	102.904
20035	Wed Mar 22 12:09:56 2017_x000D_	29.108	58.2493	97.6512	1.70434	1	20.6685	5.055	259.496	4.52905	53.8596		3.04671	0
20036	Wed Mar 22 12:09:56 2017_x000D_	29.2095	58.2459	111.724	1.94995	1	20.6685	5.055	259.496	4.52905	53.8723		0.00848528	0
20037	Wed Mar 22 12:09:56 2017_x000D_	29.2093	58.2461	119.333	2.08275	1	20.6685	5.055	259.496	4.52905	53.8724		6.19536	0
20038	Wed Mar 22 12:09:56 2017_x000D_	29.2025	58.0397	132.272	2.30859	1	20.6685	5.055	259.496	4.52905	53.6676		3.07041	83.8296
20039	Wed Mar 22 12:09:56 2017_x000D_	29.1002	58.0428	138.466	2.41668	1	19.9075	2.3663	259.496	4.52905	56.4303		15.4657	0
20040	Wed Mar 22 12:09:56 2017_x000D_	28.7806	57.6383	148.435	2.59068	1	19.9075	2.3663	259.496	4.52905	55.9797		9.71366	0
20041	Wed Mar 22 12:09:56 2017_x000D_	28.471	57.5435	149.34	2.60647	1	19.9075	2.3663	259.496	4.52905	55.8378		11.1276	0
20042	Wed Mar 22 12:09:56 2017_x000D_	28.1576	57.3451	150.882	2.63339	1	19.9075	2.3663	259.496	4.52905	55.5944		15.4476	46.116
20043	Wed Mar 22 12:09:56 2017_x000D_	27.7386	57.0458	148.437	2.59071	1	21.4439	2.4159	284.692	4.96881	54.9914		26.5818	0
20044	Wed Mar 22 12:09:56 2017_x000D_	27.0058	56.5477	144.472	2.52151	1	21.4439	2.4159	284.692	4.96881	54.4168		13.808	0
20045	Wed Mar 22 12:09:56 2017_x000D_	26.5894	56.3516	144.475	2.52156	1	21.4439	2.4159	284.692	4.96881	54.1806		24.1871	0
20046	Wed Mar 22 12:09:56 2017_x000D_	25.9582	55.85	138.482	2.41696	1	21.4439	2.4159	284.692	4.96881	53.6245		8.77624	79.9938
20047	Wed Mar 22 12:09:56 2017_x000D_	25.7465	55.6481	138.481	2.41696	1	24.0575	2.94421	284.692	4.96881	52.7309		24.2748	0
20048	Wed Mar 22 12:09:56 2017_x000D_	25.2136	55.0392	132.306	2.30918	1	24.0575	2.94421	284.692	4.96881	52.1078		11.1741	0
20049	Wed Mar 22 12:09:56 2017_x000D_	24.899	54.8398	130.071	2.27017	1	24.0575	2.94421	284.692	4.96881	51.9024		20.9112	0
20050	Wed Mar 22 12:09:56 2017_x000D_	24.5711	54.2247	124.361	2.17051	1	24.0575	2.94421	284.692	4.96881	51.2831		13.1899	0
20051	Wed Mar 22 12:09:56 2017_x000D_	24.2529	53.9213	123.473	2.15502	1	24.0575	2.94421	284.692	4.96881	50.9775		11.2479	106.01
20052	Wed Mar 22 12:09:56 2017_x000D_	24.0371	53.6147	121.949	2.12842	1	27.5471	3.5006	293.273	5.11858	50.2369		22.4983	0
20053	Wed Mar 22 12:09:56 2017_x000D_	23.6055	53.0014	121.951	2.12844	1	27.5471	3.5006	293.273	5.11858	49.6575		13.9701	0
20054	Wed Mar 22 12:09:57 2017_x000D_	23.3862	52.5906	121.95	2.12842	1	27.5471	3.5006	293.273	5.11858	49.266		20.9748	0
20055	Wed Mar 22 12:09:57 2017_x000D_	23.0568	51.9739	124.361	2.1705	1	27.5471	3.5006	293.273	5.11858	48.6808		11.2671	112.486
20056	Wed Mar 22 12:09:57 2017_x000D_	22.8406	51.6668	125.946	2.19818	1	31.2541	4.0638	293.273	5.11858	48.3408		8.83345	0
20057	Wed Mar 22 12:09:57 2017_x000D_	22.6276	51.4635	125.948	2.19821	1	31.2541	4.0638	293.273	5.11858	48.1783		22.5669	0
20058	Wed Mar 22 12:09:57 2017_x000D_	22.1943	50.8486	134.231	2.34277	1	31.2541	4.0638	293.273	5.11858	47.6539		8.84401	0
20059	Wed Mar 22 12:09:57 2017_x000D_	21.9811	50.645	134.231	2.34277	1	31.2541	4.0638	293.273	5.11858	47.4952		8.84835	118.482
20060	Wed Mar 22 12:09:57 2017_x000D_	21.7677	50.4414	134.231	2.34278	1	35.1881	4.4122	300.733	5.24878	47.9457		18.2827	0
20061	Wed Mar 22 12:09:57 2017_x000D_	21.4406	49.9272	138.429	2.41604	1	35.1881	4.4122	300.733	5.24878	47.5459		11.2712	0
20062	Wed Mar 22 12:09:57 2017_x000D_	21.1235	49.7257	140.379	2.45008	1	35.1881	4.4122	300.733	5.24878	47.446		17.7285	0
20063	Wed Mar 22 12:09:57 2017_x000D_	20.696	49.3177	140.377	2.45005	1	35.1881	4.4122	300.733	5.24878	47.1861		8.86946	0
20064	Wed Mar 22 12:09:57 2017_x000D_	20.4822	49.1135	140.377	2.45003	1	35.1881	4.4122	300.733	5.24878	47.0582		15.6554	98.6069
20065	Wed Mar 22 12:09:57 2017_x000D_	20.0579	48.8097	142.613	2.48907	1	38.4733	4.5178	300.733	5.24878	47.9677		8.87804	0
20066	Wed Mar 22 12:09:57 2017_x000D_	19.8438	48.6054	142.612	2.48905	1	38.4733	4.5178	300.733	5.24878	47.862		15.6729	0
20067	Wed Mar 22 12:09:57 2017_x000D_	19.419	48.3013	144.998	2.5307	1	38.4733	4.5178	300.733	5.24878	47.75		11.3119	0
20068	Wed Mar 22 12:09:57 2017_x000D_	19.1008	48.099	146.731	2.56094	1	38.4733	4.5178	300.733	5.24878	47.6929		8.89076	107.288
20069	Wed Mar 22 12:09:57 2017_x000D_	18.8864	47.8944	146.729	2.5609	1	42.0068	3.9663	349.074	6.09248	49.641		3.10577	0
20070	Wed Mar 22 12:09:57 2017_x000D_	18.7829	47.8967	145	2.53072	1	42.0068	3.9663	349.074	6.09248	49.6913		15.7081	0
20071	Wed Mar 22 12:09:57 2017_x000D_	18.3573	47.5917	142.615	2.48911	1	42.0068	3.9663	349.074	6.09248	49.6233		7.00635	0
20072	Wed Mar 22 12:09:57 2017_x000D_	18.1462	47.4918	145.001	2.53074	1	42.0068	3.9663	349.074	6.09248	49.6367		13.368	75.2332
20073	Wed Mar 22 12:09:57 2017_x000D_	17.8238	47.1842	144.388	2.52005	1	44.445	3.3797	345.308	6.02676	51.2594		4.44114	0
20074	Wed Mar 22 12:09:57 2017_x000D_	17.7167	47.082	144.998	2.53069	1	44.445	3.3797	345.308	6.02676	51.2279		14.0365	0
20075	Wed Mar 22 12:09:57 2017_x000D_	17.294	46.8814	145	2.53074	1	44.445	3.3797	345.308	6.02676	51.2794		3.15196	0
20076	Wed Mar 22 12:09:58 2017_x000D_	17.2903	46.7764	142.615	2.48911	1	44.445	3.3797	345.308	6.02676	51.1923		8.91414	86.5956
20077	Wed Mar 22 12:09:58 2017_x000D_	17.0753	46.5713	142.614	2.48909	1	47.3101	3.0287	0	0	53.0104		11.3524	0
20078	Wed Mar 22 12:09:58 2017_x000D_	16.7562	46.3679	136.351	2.37978	1	47.3101	3.0287	0	0	53.0267		6.22953	0
20079	Wed Mar 22 12:09:58 2017_x000D_	16.5486	46.3725	132.018	2.30415	1	47.3101	3.0287	0	0	53.1503		4.46495	0
20080	Wed Mar 22 12:09:58 2017_x000D_	16.6567	46.4748	119.505	2.08576	1	47.3101	3.0287	0	0	53.1714		4.44953	0
20081	Wed Mar 22 12:09:58 2017_x000D_	16.5495	46.3723	110.189	1.92316	1	47.3101	3.0287	0	0	53.1496		3.14906	66.089
20082	Wed Mar 22 12:09:58 2017_x000D_	16.5533	46.4772	103.734	1.81051	1	49.5079	2.87791	0	0	54.6526		0.0192094	0
20083	Wed Mar 22 12:09:58 2017_x000D_	16.5538	46.4776	91.9763	1.60529	1	49.5079	2.87791	0	0	54.6526		0.0134164	0
20084	Wed Mar 22 12:09:58 2017_x000D_	16.554	46.478	80.1555	1.39898	1	49.5079	2.87791	0	0	54.6528		0.0067082	0
20085	Wed Mar 22 12:09:58 2017_x000D_	16.5541	46.4782	74.5249	1.3007	1	49.5079	2.87791	0	0	54.6529		3.12508	124.703
20086	Wed Mar 22 12:09:58 2017_x000D_	16.5503	46.3741	59.9833	1.04691	1	53.6625	3.012	0	0	57.0753		3.14296	0
20087	Wed Mar 22 12:09:58 2017_x000D_	16.5466	46.2694	53.2655	0.929658	1	53.6625	3.012	0	0	56.9982		11.2313	0
20088	Wed Mar 22 12:09:58 2017_x000D_	16.7432	45.9508	38.6002	0.6737	1	53.6625	3.012	0	0	56.6284		3.11164	0
20089	Wed Mar 22 12:09:58 2017_x000D_	16.8469	45.9487	32.0956	0.560173	1	53.6625	3.012	0	0	56.5592		16.7373	59.0438
20090	Wed Mar 22 12:09:58 2017_x000D_	17.3593	45.728	25.4885	0.444858	1	55.6296	3.0756	0	0	57.3048		8.80602	0
20091	Wed Mar 22 12:09:58 2017_x000D_	17.56	45.5138	25.4866	0.444825	1	55.6296	3.0756	0	0	57.0114		27.7931	0
20092	Wed Mar 22 12:09:58 2017_x000D_	18.377	45.077	25.4858	0.444812	1	55.6296	3.0756	0	0	56.1416		12.4647	0
20093	Wed Mar 22 12:09:58 2017_x000D_	18.7924	45.0684	25.4889	0.444865	1	55.6296	3.0756	0	0	55.8603		11.2059	0
20094	Wed Mar 22 12:09:58 2017_x000D_	19.097	44.8522	26.7471	0.466825	1	55.6296	3.0756	0	0	55.497		25.0236	0
20095	Wed Mar 22 12:09:58 2017_x000D_	19.8092	44.418	25.4862	0.444819	1	55.6296	3.0756	0	0	54.7019		13.8791	0
20096	Wed Mar 22 12:09:58 2017_x000D_	20.2172	44.1999	25.4859	0.444812	1	55.6296	3.0756	0	0	54.2701		12.7978	0
20097	Wed Mar 22 12:09:59 2017_x000D_	20.6285	44.0867	28.1347	0.491042	1	55.6296	3.0756	0	0	53.9165		19.8893	0
20098	Wed Mar 22 12:09:59 2017_x000D_	21.1332	43.6568	29.4878	0.514659	1	55.6296	3.0756	0	0	53.262		12.7854	157.634
20099	Wed Mar 22 12:09:59 2017_x000D_	21.5441	43.5437	26.746	0.466805	1	60.8838	3.0237	0	0	56.4755		18.077	0
20100	Wed Mar 22 12:09:59 2017_x000D_	22.0517	43.219	28.1331	0.491015	1	60.8838	3.0237	0	0	55.8891		11.1842	0
20101	Wed Mar 22 12:09:59 2017_x000D_	22.3557	43.0032	29.4883	0.514668	1	60.8838	3.0237	0	0	55.5227		11.1727	0
20102	Wed Mar 22 12:09:59 2017_x000D_	22.6593	42.7875	28.1316	0.490988	1	60.8838	3.0237	0	0	55.1568		9.80096	78.8956
20103	Wed Mar 22 12:09:59 2017_x000D_	22.9666	42.6766	32.1022	0.560289	1	63.2324	4.207	10.9264	0.190702	55.6888		20.7724	0
20104	Wed Mar 22 12:09:59 2017_x000D_	23.5772	42.3501	29.4888	0.514676	1	63.2324	4.207	10.9264	0.190702	55.0221		20.7683	0
20105	Wed Mar 22 12:09:59 2017_x000D_	24.1877	42.0237	32.1035	0.560312	1	63.2324	4.207	10.9264	0.190702	54.3562		13.8362	0
20106	Wed Mar 22 12:09:59 2017_x000D_	24.5944	41.8062	26.7429	0.466752	1	63.2324	4.207	10.9264	0.190702	53.9128		9.77917	70.2951
20107	Wed Mar 22 12:09:59 2017_x000D_	24.901	41.6955	28.1331	0.491015	1	65.3723	5.16161	6.726	0.117391	54.522		20.7455	0
20108	Wed Mar 22 12:09:59 2017_x000D_	25.5108	41.3694	25.4809	0.444725	1	65.3723	5.16161	6.726	0.117391	53.8511		13.8254	0
20109	Wed Mar 22 12:09:59 2017_x000D_	25.9172	41.1521	25.4805	0.444719	1	65.3723	5.16161	6.726	0.117391	53.4043		22.3113	0
20110	Wed Mar 22 12:09:59 2017_x000D_	26.5235	40.7214	25.4783	0.44468	1	65.3723	5.16161	6.726	0.117391	52.6662		12.3801	0
20111	Wed Mar 22 12:09:59 2017_x000D_	26.9361	40.7138	25.4813	0.444733	1	65.3723	5.16161	6.726	0.117391	52.3574		8.77004	95.0288
20112	Wed Mar 22 12:09:59 2017_x000D_	27.1359	40.5004	25.4794	0.444699	1	68.3838	6.14381	7.65515	0.133608	53.6821		23.5195	0
20113	Wed Mar 22 12:09:59 2017_x000D_	27.8482	40.1729	29.492	0.514732	1	68.3838	6.14381	7.65515	0.133608	52.9255		11.1403	0
20114	Wed Mar 22 12:09:59 2017_x000D_	28.1509	39.9578	28.1331	0.491015	1	68.3838	6.14381	7.65515	0.133608	52.5554		19.5089	0
20115	Wed Mar 22 12:09:59 2017_x000D_	28.7626	39.7371	28.1346	0.491042	1	68.3838	6.14381	7.65515	0.133608	51.9456		11.141	79.4472
20116	Wed Mar 22 12:09:59 2017_x000D_	29.0654	39.5221	29.4925	0.514742	1	70.9793	6.6697	0	0	53.2546		16.6006	0
20117	Wed Mar 22 12:09:59 2017_x000D_	29.5737	39.3034	28.1347	0.491043	1	70.9793	6.6697	0	0	52.7198		6.8933	0
20118	Wed Mar 22 12:10:00 2017_x000D_	29.7763	39.195	25.4787	0.444687	1	70.9793	6.6697	0	0	52.4936		8.75937	0
20119	Wed Mar 22 12:10:00 2017_x000D_	29.9759	38.9819	25.4767	0.444653	1	70.9793	6.6697	0	0	52.205		6.17194	73.4257
20120	Wed Mar 22 12:10:00 2017_x000D_	30.1816	38.9783	25.4783	0.444679	1	73.3995	6.305	349.074	6.09248	54.1787		16.5872	0
20121	Wed Mar 22 12:10:00 2017_x000D_	30.6895	38.7598	24.3258	0.424566	1	73.3995	6.305	349.074	6.09248	53.6419		6.88924	0
20122	Wed Mar 22 12:10:00 2017_x000D_	30.892	38.6515	21.6601	0.37804	1	73.3995	6.305	349.074	6.09248	53.4152		9.74022	0
20123	Wed Mar 22 12:10:00 2017_x000D_	31.1974	38.5413	19.8308	0.346112	1	73.3995	6.305	349.074	6.09248	53.1055		3.07542	0
20124	Wed Mar 22 12:10:00 2017_x000D_	31.2999	38.5396	18.9018	0.329899	1	73.3995	6.305	349.074	6.09248	53.0231		12.6912	94.5385
20125	Wed Mar 22 12:10:00 2017_x000D_	31.7079	38.4278	21.662	0.378072	1	76.299	5.0707	315	5.49779	55.6872		4.38078	0
20126	Wed Mar 22 12:10:00 2017_x000D_	31.8077	38.3212	19.8308	0.346112	1	76.299	5.0707	315	5.49779	55.5434		9.72588	0
20127	Wed Mar 22 12:10:00 2017_x000D_	32.1127	38.2113	21.6609	0.378054	1	76.299	5.0707	315	5.49779	55.2334		3.08453	0
20128	Wed Mar 22 12:10:00 2017_x000D_	32.2155	38.2094	22.7101	0.396366	1	76.299	5.0707	315	5.49779	55.1501		3.07542	73.8708
20129	Wed Mar 22 12:10:00 2017_x000D_	32.318	38.2077	21.6624	0.37808	1	78.5336	4.0364	318.734	5.56297	57.4766		11.1218	0
20130	Wed Mar 22 12:10:00 2017_x000D_	32.6203	37.9931	28.1392	0.491122	1	78.5336	4.0364	318.734	5.56297	57.1059		6.88518	0
20131	Wed Mar 22 12:10:00 2017_x000D_	32.8227	37.8849	30.6798	0.535464	1	78.5336	4.0364	318.734	5.56297	56.8789		13.773	0
20132	Wed Mar 22 12:10:00 2017_x000D_	33.2276	37.6685	38.6382	0.674364	1	78.5336	4.0364	318.734	5.56297	56.4247		4.37859	44.3211
20133	Wed Mar 22 12:10:00 2017_x000D_	33.3274	37.562	42.7428	0.746002	1	79.8743	3.4158	334.147	5.83197	57.7285		4.38926	0
20134	Wed Mar 22 12:10:00 2017_x000D_	33.4274	37.4552	55.0703	0.961159	1	79.8743	3.4158	334.147	5.83197	57.5847		3.07847	0
20135	Wed Mar 22 12:10:00 2017_x000D_	33.53	37.4534	57.4398	1.00251	1	79.8743	3.4158	334.147	5.83197	57.5009		3.15104	0
20136	Wed Mar 22 12:10:00 2017_x000D_	33.5273	37.3484	64.0498	1.11788	1	79.8743	3.4158	334.147	5.83197	57.441		4.37668	35.5099
20137	Wed Mar 22 12:10:00 2017_x000D_	33.6269	37.2418	67.9666	1.18624	1	80.9859	3.0091	340.102	5.9359	58.4359		4.38546	0
20138	Wed Mar 22 12:10:00 2017_x000D_	33.7265	37.1348	82.7822	1.44482	1	80.9859	3.0091	340.102	5.9359	58.2925		0.0067082	0
20139	Wed Mar 22 12:10:00 2017_x000D_	33.7264	37.1346	88.6344	1.54696	1	80.9859	3.0091	340.102	5.9359	58.2925		0.0169706	0
20140	Wed Mar 22 12:10:01 2017_x000D_	33.726	37.1342	100.361	1.75164	1	80.9859	3.0091	340.102	5.9359	58.2925		3.14238	41.6476
20141	Wed Mar 22 12:10:01 2017_x000D_	33.7229	37.0295	106.76	1.86331	1	82.3154	2.6095	329.572	5.75212	59.548		3.05448	0
20142	Wed Mar 22 12:10:01 2017_x000D_	33.8247	37.0277	122.88	2.14466	1	82.3154	2.6095	329.572	5.75212	59.4639		4.42332	0
20143	Wed Mar 22 12:10:01 2017_x000D_	33.7191	36.9248	127.053	2.2175	1	82.3154	2.6095	329.572	5.75212	59.4907		8.85734	0
20144	Wed Mar 22 12:10:01 2017_x000D_	33.5075	36.7189	139.721	2.43859	1	82.3154	2.6095	329.572	5.75212
20145	Wed Mar 22 12:10:01 2017_x000D_	33.399	36.5114	146.085	2.54967	1	82.3154	2.6095	329.572	5.75212
20146	Wed Mar 22 12:10:01 2017_x000D_	33.191	36.4102	148.583	2.59327	1	82.0864	2.8234	265.805	4.63918
20147	Wed Mar 22 12:10:01 2017_x000D_	32.7714	36.103	159.366	2.78145	1	82.0864	2.8234	265.805	4.63918
20148	Wed Mar 22 12:10:01 2017_x000D_	32.4602	36.0032	163.122	2.84702	1	82.0864	2.8234	265.805	4.63918
20149	Wed Mar 22 12:10:01 2017_x000D_	32.1493	35.9035	165.145	2.88232	1	82.0864	2.8234	265.805	4.63918
20150	Wed Mar 22 12:10:01 2017_x000D_	31.4267	35.8103	168.827	2.94659	1	81.6618	2.5884	250.164	4.36618
20151	Wed Mar 22 12:10:01 2017_x000D_	31.0093	35.6071	168.823	2.94652	1	81.6618	2.5884	250.164	4.36618
20152	Wed Mar 22 12:10:01 2017_x000D_	30.1797	35.4102	168.822	2.9465	1	81.6618	2.5884	250.164	4.36618
20153	Wed Mar 22 12:10:01 2017_x000D_	29.7677	35.4167	168.825	2.94655	1	81.6618	2.5884	250.164	4.36618
20154	Wed Mar 22 12:10:01 2017_x000D_	29.4557	35.3165	165.149	2.88239	1	81.4661	2.1394	260.028	4.53834
20155	Wed Mar 22 12:10:01 2017_x000D_	28.6246	35.1193	165.15	2.8824	1	81.4661	2.1394	260.028	4.53834
20156	Wed Mar 22 12:10:01 2017_x000D_	28.4151	35.0172	162.215	2.83118	1	81.4661	2.1394	260.028	4.53834
20157	Wed Mar 22 12:10:01 2017_x000D_	27.5797	34.7144	159.384	2.78178	1	81.4661	2.1394	260.028	4.53834
20158	Wed Mar 22 12:10:01 2017_x000D_	27.3698	34.6122	156.665	2.73432	1	81.4661	2.1394	260.028	4.53834
20159	Wed Mar 22 12:10:01 2017_x000D_	26.9534	34.5135	159.386	2.7818	1	81.2927	1.24831	199.478	3.48155
20160	Wed Mar 22 12:10:01 2017_x000D_	26.3233	34.2069	156.667	2.73435	1	81.2927	1.24831	199.478	3.48155
20161	Wed Mar 22 12:10:02 2017_x000D_	26.0067	34.001	155.426	2.71269	1	81.2927	1.24831	199.478	3.48155
20162	Wed Mar 22 12:10:02 2017_x000D_	25.5862	33.7965	155.425	2.71269	1	81.2927	1.24831	199.478	3.48155
20163	Wed Mar 22 12:10:02 2017_x000D_	24.9583	33.5949	155.428	2.71273	1	79.3534	0.7425	183.567	3.20384
20164	Wed Mar 22 12:10:02 2017_x000D_	24.5372	33.3902	155.428	2.71273	1	79.3534	0.7425	183.567	3.20384
20165	Wed Mar 22 12:10:02 2017_x000D_	24.0119	33.1867	156.666	2.73433	1	79.3534	0.7425	183.567	3.20384
20166	Wed Mar 22 12:10:02 2017_x000D_	23.6942	32.9802	155.427	2.71271	1	79.3534	0.7425	183.567	3.20384
20167	Wed Mar 22 12:10:02 2017_x000D_	22.9573	32.6741	159.374	2.78161	1	78.4815	0.714203	183.615	3.20468
20168	Wed Mar 22 12:10:02 2017_x000D_	22.7461	32.5713	156.664	2.73429	1	78.4815	0.714203	183.615	3.20468
20169	Wed Mar 22 12:10:02 2017_x000D_	22.1125	32.2633	159.371	2.78155	1	78.4815	0.714203	183.615	3.20468
20170	Wed Mar 22 12:10:02 2017_x000D_	21.6932	32.1636	162.192	2.83078	1	78.4815	0.714203	183.615	3.20468
20171	Wed Mar 22 12:10:02 2017_x000D_	21.4817	32.0606	159.373	2.78158	1	76.3011	0.643402	180	3.14159
20172	Wed Mar 22 12:10:02 2017_x000D_	20.7462	31.8596	165.895	2.89541	1	76.3011	0.643402	180	3.14159
20173	Wed Mar 22 12:10:02 2017_x000D_	20.4304	31.758	162.192	2.83078	1	76.3011	0.643402	180	3.14159
20174	Wed Mar 22 12:10:02 2017_x000D_	20.0067	31.552	162.189	2.83074	1	76.3011	0.643402	180	3.14159
20175	Wed Mar 22 12:10:02 2017_x000D_	19.3741	31.3488	162.189	2.83074	1	76.3011	0.643402	180	3.14159
20176	Wed Mar 22 12:10:02 2017_x000D_	18.7411	31.1454	162.189	2.83074	1	74.9817	0.822006	194.692	3.39801
20177	Wed Mar 22 12:10:02 2017_x000D_	18.5287	31.0421	159.376	2.78163	1	74.9817	0.822006	194.692	3.39801
20178	Wed Mar 22 12:10:02 2017_x000D_	18.1075	30.9419	162.189	2.83074	1	74.9817	0.822006	194.692	3.39801
20179	Wed Mar 22 12:10:02 2017_x000D_	17.8949	30.8385	159.377	2.78165	1	74.9817	0.822006	194.692	3.39801
20180	Wed Mar 22 12:10:02 2017_x000D_	17.2607	30.6347	159.378	2.78167	1	74.3055	1.243	225	3.92699
20181	Wed Mar 22 12:10:02 2017_x000D_	17.0516	30.6375	159.381	2.78172	1	74.3055	1.243	225	3.92699
20182	Wed Mar 22 12:10:03 2017_x000D_	16.6259	30.4308	159.379	2.78169	1	74.3055	1.243	225	3.92699
20183	Wed Mar 22 12:10:03 2017_x000D_	16.4094	30.2212	159.375	2.78162	1	74.3055	1.243	225	3.92699
20184	Wed Mar 22 12:10:03 2017_x000D_	15.9871	30.1206	162.185	2.83066	1	72.9858	1.4217	215.039	3.75314
20185	Wed Mar 22 12:10:03 2017_x000D_	15.8826	30.122	161.183	2.81317	1	72.9858	1.4217	215.039	3.75314
20186	Wed Mar 22 12:10:03 2017_x000D_	15.5644	30.0197	159.379	2.78168	1	72.9858	1.4217	215.039	3.75314
20187	Wed Mar 22 12:10:03 2017_x000D_	15.2465	29.9173	155.453	2.71317	1	72.9858	1.4217	215.039	3.75314
20188	Wed Mar 22 12:10:03 2017_x000D_	15.0331	29.8136	152.781	2.66654	1	71.8733	1.82861	171.074	2.9858
20189	Wed Mar 22 12:10:03 2017_x000D_	14.9284	29.8146	146.258	2.55269	1	71.8733	1.82861	171.074	2.9858
20190	Wed Mar 22 12:10:03 2017_x000D_	14.929	29.8142	129.773	2.26496	1	71.8733	1.82861	171.074	2.9858
20191	Wed Mar 22 12:10:03 2017_x000D_	15.038	29.9191	120.705	2.10671	1	71.8733	1.82861	171.074	2.9858
20192	Wed Mar 22 12:10:03 2017_x000D_	14.9376	30.0267	103.67	1.80938	1	71.8733	1.82861	171.074	2.9858
20193	Wed Mar 22 12:10:03 2017_x000D_	14.9378	30.0269	97.9092	1.70884	1	70.7389	2.6777	175.805	3.06838
20194	Wed Mar 22 12:10:03 2017_x000D_	14.942	30.134	79.5877	1.38907	1	70.7389	2.6777	175.805	3.06838
20195	Wed Mar 22 12:10:03 2017_x000D_	14.942	30.1342	73.6891	1.28612	1	70.7389	2.6777	175.805	3.06838
20196	Wed Mar 22 12:10:03 2017_x000D_	14.8372	30.1358	65.5184	1.14351	1	70.7389	2.6777	175.805	3.06838
20197	Wed Mar 22 12:10:03 2017_x000D_	14.8331	30.0302	50.9602	0.889424	1	69.8445	3.09171	185.395	3.23576
20198	Wed Mar 22 12:10:03 2017_x000D_	14.9341	29.9227	46.7889	0.81662	1	69.8445	3.09171	185.395	3.23576
20199	Wed Mar 22 12:10:03 2017_x000D_	15.0347	29.8153	34.3965	0.600332	1	69.8445	3.09171	185.395	3.23576
20200	Wed Mar 22 12:10:03 2017_x000D_	15.1355	29.7078	30.4431	0.531332	1	69.8445	3.09171	185.395	3.23576
20201	Wed Mar 22 12:10:03 2017_x000D_	15.4458	29.5974	21.3805	0.373161	1	68.3172	3.0423	186.589	3.25659
20202	Wed Mar 22 12:10:03 2017_x000D_	15.6479	29.3821	15.7595	0.275056	1	68.3172	3.0423	186.589	3.25659
20203	Wed Mar 22 12:10:03 2017_x000D_	16.1676	29.2692	12.2462	0.213737	1	68.3172	3.0423	186.589	3.25659
20204	Wed Mar 22 12:10:04 2017_x000D_	16.4782	29.1589	9.85622	0.172024	1	68.3172	3.0423	186.589	3.25659
20205	Wed Mar 22 12:10:04 2017_x000D_	16.8969	29.1536	9.85793	0.172053	1	68.3172	3.0423	186.589	3.25659
20206	Wed Mar 22 12:10:04 2017_x000D_	17.3154	29.1484	9.85963	0.172083	1	66.3638	2.75771	180	3.14159
20207	Wed Mar 22 12:10:04 2017_x000D_	18.0399	28.9269	9.40563	0.164159	1	66.3638	2.75771	180	3.14159
20208	Wed Mar 22 12:10:04 2017_x000D_	18.458	28.9217	9.40727	0.164188	1	66.3638	2.75771	180	3.14159
20209	Wed Mar 22 12:10:04 2017_x000D_	19.1824	28.7004	15.7664	0.275176	1	66.3638	2.75771	180	3.14159
20210	Wed Mar 22 12:10:04 2017_x000D_	19.6	28.6953	15.7689	0.275219	1	64.8465	2.48711	180	3.14159
20211	Wed Mar 22 12:10:04 2017_x000D_	20.3237	28.4742	22.4485	0.391801	1	64.8465	2.48711	180	3.14159
20212	Wed Mar 22 12:10:04 2017_x000D_	20.7339	28.2569	22.4477	0.391786	1	64.8465	2.48711	180	3.14159
20213	Wed Mar 22 12:10:04 2017_x000D_	21.0434	28.1471	26.5079	0.462649	1	64.8465	2.48711	180	3.14159
20214	Wed Mar 22 12:10:04 2017_x000D_	21.6619	27.9274	31.9186	0.557085	1	63.5472	2.2236	180	3.14159
20215	Wed Mar 22 12:10:04 2017_x000D_	21.9678	27.7115	33.4997	0.584681	1	63.5472	2.2236	180	3.14159
20216	Wed Mar 22 12:10:04 2017_x000D_	22.1727	27.603	36.0693	0.629528	1	63.5472	2.2236	180	3.14159
20217	Wed Mar 22 12:10:04 2017_x000D_	22.576	27.1736	44.6407	0.779127	1	63.5472	2.2236	180	3.14159
20218	Wed Mar 22 12:10:04 2017_x000D_	22.7809	27.0651	46.8069	0.816934	1	63.5472	2.2236	180	3.14159
20219	Wed Mar 22 12:10:04 2017_x000D_	23.1806	26.5297	53.261	0.929579	1	63.5472	2.2236	180	3.14159
20220	Wed Mar 22 12:10:04 2017_x000D_	23.3854	26.4212	55.0771	0.961276	1	63.5472	2.2236	180	3.14159
20221	Wed Mar 22 12:10:04 2017_x000D_	23.4828	26.2077	57.4686	1.00302	1	63.5472	2.2236	180	3.14159
20222	Wed Mar 22 12:10:04 2017_x000D_	23.983	25.5652	59.9976	1.04716	1	63.5472	2.2236	180	3.14159
20223	Wed Mar 22 12:10:04 2017_x000D_	24.077	25.2457	59.0893	1.0313	1	58.3048	2.0539	180	3.14159
20224	Wed Mar 22 12:10:04 2017_x000D_	24.4732	24.6043	59.0893	1.0313	1	58.3048	2.0539	180	3.14159
20225	Wed Mar 22 12:10:05 2017_x000D_	24.6713	24.2837	57.4686	1.00302	1	58.3048	2.0539	180	3.14159
20226	Wed Mar 22 12:10:05 2017_x000D_	25.0706	23.7488	50.9688	0.889574	1	58.3048	2.0539	180	3.14159
20227	Wed Mar 22 12:10:05 2017_x000D_	25.272	23.5343	50.9689	0.889575	1	55.2241	2.39761	180	3.14159
20228	Wed Mar 22 12:10:05 2017_x000D_	25.5673	23.0002	46.8033	0.816872	1	55.2241	2.39761	180	3.14159
20229	Wed Mar 22 12:10:05 2017_x000D_	25.7687	22.7858	46.8033	0.816872	1	55.2241	2.39761	180	3.14159
20230	Wed Mar 22 12:10:05 2017_x000D_	26.0771	22.6767	42.6252	0.74395	1	55.2241	2.39761	180	3.14159
20231	Wed Mar 22 12:10:05 2017_x000D_	26.3756	22.2489	36.0481	0.629158	1	55.2241	2.39761	180	3.14159
20232	Wed Mar 22 12:10:05 2017_x000D_	26.5834	22.2471	36.0494	0.629182	1	52.153	2.52	180	3.14159
20233	Wed Mar 22 12:10:05 2017_x000D_	26.6807	22.0337	34.3984	0.600366	1	52.153	2.52	180	3.14159
20234	Wed Mar 22 12:10:05 2017_x000D_	26.9855	21.8184	27.8637	0.486314	1	52.153	2.52	180	3.14159
20235	Wed Mar 22 12:10:05 2017_x000D_	27.0862	21.7111	26.4556	0.461737	1	52.153	2.52	180	3.14159
20236	Wed Mar 22 12:10:05 2017_x000D_	27.3943	21.6021	22.378	0.39057	1	49.9558	2.6707	180	3.14159
20237	Wed Mar 22 12:10:05 2017_x000D_	27.5988	21.4941	25.1776	0.439432	1	49.9558	2.6707	180	3.14159
20238	Wed Mar 22 12:10:05 2017_x000D_	27.7029	21.4932	31.887	0.556533	1	49.9558	2.6707	180	3.14159
20239	Wed Mar 22 12:10:05 2017_x000D_	27.9079	21.3848	46.8062	0.816922	1	49.9558	2.6707	180	3.14159
20240	Wed Mar 22 12:10:05 2017_x000D_	28.0118	21.3838	53.2615	0.929588	1	48.1955	2.8355	180	3.14159
20241	Wed Mar 22 12:10:05 2017_x000D_	28.1126	21.2763	62.6571	1.09357	1	48.1955	2.8355	180	3.14159
20242	Wed Mar 22 12:10:05 2017_x000D_	28.1095	21.1693	77.2248	1.34783	1	48.1955	2.8355	180	3.14159
20243	Wed Mar 22 12:10:05 2017_x000D_	28.1093	21.1688	88.7581	1.54912	1	48.1955	2.8355	180	3.14159
20244	Wed Mar 22 12:10:05 2017_x000D_	28.1026	20.9559	100.43	1.75284	1	48.1955	2.8355	180	3.14159
20245	Wed Mar 22 12:10:05 2017_x000D_	28.099	20.8494	112.325	1.96044	1	46.4247	3.2218	158.247	2.76193
20246	Wed Mar 22 12:10:05 2017_x000D_	27.9821	20.4251	122.741	2.14223	1	46.4247	3.2218	158.247	2.76193
20247	Wed Mar 22 12:10:06 2017_x000D_	27.875	20.3197	126.867	2.21425	1	46.4247	3.2218	158.247	2.76193
20248	Wed Mar 22 12:10:06 2017_x000D_	27.6607	20.1088	135.395	2.36308	1	46.4247	3.2218	158.247	2.76193
20249	Wed Mar 22 12:10:06 2017_x000D_	27.44	19.6851	143.975	2.51284	1	43.2995	4.4514	171.363	2.99085
20250	Wed Mar 22 12:10:06 2017_x000D_	27.1217	19.4746	145.698	2.5429	1	43.2995	4.4514	171.363	2.99085
20251	Wed Mar 22 12:10:06 2017_x000D_	26.4819	18.9469	148.169	2.58603	1	43.2995	4.4514	171.363	2.99085
20252	Wed Mar 22 12:10:06 2017_x000D_	26.0625	18.8433	145.7	2.54295	1	43.2995	4.4514	171.363	2.99085
20253	Wed Mar 22 12:10:06 2017_x000D_	25.6364	18.5267	148.172	2.58609	1	41.0699	5.2664	180	3.14159
20254	Wed Mar 22 12:10:06 2017_x000D_	24.995	17.9976	145.697	2.54289	1	41.0699	5.2664	180	3.14159
20255	Wed Mar 22 12:10:06 2017_x000D_	24.6759	17.7863	143.978	2.5129	1	41.0699	5.2664	180	3.14159
20256	Wed Mar 22 12:10:06 2017_x000D_	24.0402	17.47	141.62	2.47173	1	41.0699	5.2664	180	3.14159
20257	Wed Mar 22 12:10:06 2017_x000D_	23.8248	17.2578	141.619	2.47171	1	41.0699	5.2664	180	3.14159
20258	Wed Mar 22 12:10:06 2017_x000D_	23.6094	17.0455	141.617	2.47169	1	37.0886	6.02541	165.308	2.88517
20259	Wed Mar 22 12:10:06 2017_x000D_	23.074	16.6213	139.716	2.43851	1	37.0886	6.02541	165.308	2.88517
20260	Wed Mar 22 12:10:06 2017_x000D_	22.8582	16.4087	139.715	2.43849	1	37.0886	6.02541	165.308	2.88517
20261	Wed Mar 22 12:10:06 2017_x000D_	22.4265	15.9833	139.714	2.43847	1	37.0886	6.02541	165.308	2.88517
20262	Wed Mar 22 12:10:06 2017_x000D_	22.2104	15.7701	135.421	2.36355	1	34.2213	6.3769	180	3.14159
20263	Wed Mar 22 12:10:06 2017_x000D_	21.7782	15.3442	135.421	2.36355	1	34.2213	6.3769	180	3.14159
20264	Wed Mar 22 12:10:06 2017_x000D_	21.7782	15.3442	135.421	2.36355	1	34.2213	6.3769	180	3.14159
20265	Wed Mar 22 12:10:06 2017_x000D_	21.3423	14.8111	137.484	2.39955	1	34.2213	6.3769	180	3.14159
20266	Wed Mar 22 12:10:06 2017_x000D_	20.913	14.4919	139.708	2.43837	1	32.907	6.3348	180	3.14159
20267	Wed Mar 22 12:10:06 2017_x000D_	20.6965	14.2785	139.707	2.43835	1	32.907	6.3348	180	3.14159
20268	Wed Mar 22 12:10:07 2017_x000D_	20.4798	14.065	139.706	2.43834	1	32.907	6.3348	180	3.14159
20269	Wed Mar 22 12:10:07 2017_x000D_	20.0498	13.745	137.488	2.39961	1	32.907	6.3348	180	3.14159
20270	Wed Mar 22 12:10:07 2017_x000D_	19.7247	13.4247	137.652	2.40248	1	30.2876	6.02911	180	3.14159
20271	Wed Mar 22 12:10:07 2017_x000D_	19.6159	13.3175	137.487	2.3996	1	30.2876	6.02911	180	3.14159
20272	Wed Mar 22 12:10:07 2017_x000D_	19.3989	13.1037	137.486	2.39959	1	30.2876	6.02911	180	3.14159
