# Supplementary material for: Guppies Prefer to Follow Large (Robot) Leaders Irrespective of Own Size
Source: Front Bioeng Biotechnol. 2020 May 15;8:441. doi: 10.3389/fbioe.2020.00441 (PMC7243707; doi:10.3389/fbioe.2020.00441)
Supplement: Supplementary file 3 [file Data_Sheet_1.ZIP › Raw Data/ID8.xlsx]

## Sheet: ID8
Framenumber	Current timestamp	Robo Position x	Robo Position y	Robo Angle deg	Robo Angle rad	Fish ID	Fish Position x	Fish Position y	Fish Angle deg	Fish Angle rad	Distance_between_subjects	Mean_Distance (L300 bis L1500)	Velocity_Robo	Velocity_Fish	Mean_velocity_Robo			Fish ID	Fish Position x	Fish Position y	Fish Angle deg	Fish Angle rad	Fish ID	Fish Position x	Fish Position y	Fish Angle deg	Fish Angle rad	Fish ID	Fish Position x	Fish Position y	Fish Angle deg	Fish Angle rad	Fish ID	Fish Position x	Fish Position y	Fish Angle deg	Fish Angle rad
16571	Wed Mar 22 12:03:15 2017_x000D_	18.5088	14.7185	-78.8768	-1.37666	2	13.8911	9.2761	187.655	3.2752	7.13743	10.417	0	0	11.86	11.8303
16572	Wed Mar 22 12:03:15 2017_x000D_	18.5088	14.7185	-78.8768	-1.37666	2	13.8911	9.2761	187.655	3.2752	7.13743		0	0
16573	Wed Mar 22 12:03:15 2017_x000D_	18.5088	14.7185	-78.8768	-1.37666	2	13.8911	9.2761	187.655	3.2752	7.13743		0	0
16574	Wed Mar 22 12:03:15 2017_x000D_	18.5088	14.7185	-78.8768	-1.37666	2	13.8911	9.2761	187.655	3.2752	7.13743		4.56952	0
16575	Wed Mar 22 12:03:15 2017_x000D_	18.6175	14.8252	-82.2338	-1.43525	2	13.8911	9.2761	187.655	3.2752	7.28913		13.3497	0
16576	Wed Mar 22 12:03:15 2017_x000D_	18.7368	15.2539	-85.1536	-1.48621	2	13.8911	9.2761	187.655	3.2752	7.69512		0.00848528	0
16577	Wed Mar 22 12:03:15 2017_x000D_	18.737	15.2541	268.954	4.69413	2	13.8911	9.2761	187.655	3.2752	7.6954		3.23601	0
16578	Wed Mar 22 12:03:15 2017_x000D_	18.7408	15.3619	256.596	4.47845	2	13.8911	9.2761	187.655	3.2752	7.78181		7.07901	0
16579	Wed Mar 22 12:03:15 2017_x000D_	18.8387	15.1472	248.157	4.33116	2	13.8911	9.2761	187.655	3.2752	7.6778		3.23842	0
16580	Wed Mar 22 12:03:16 2017_x000D_	18.8419	15.2551	233.254	4.07105	2	13.8911	9.2761	187.655	3.2752	7.76266		3.21492	0
16581	Wed Mar 22 12:03:16 2017_x000D_	18.8382	15.148	226.754	3.9576	2	13.8911	9.2761	187.655	3.2752	7.67809		3.12901	0
16582	Wed Mar 22 12:03:16 2017_x000D_	18.9425	15.1477	211.747	3.69569	2	13.8911	9.2761	187.655	3.2752	7.74547		3.14104	81.7556
16583	Wed Mar 22 12:03:16 2017_x000D_	19.0472	15.1472	205.011	3.57811	2	16.5537	8.6954	190.926	3.33229	6.91688		3.21452	0
16584	Wed Mar 22 12:03:16 2017_x000D_	19.0505	15.2543	196.278	3.42569	2	16.5537	8.6954	190.926	3.33229	7.01806		0.0182483	0
16585	Wed Mar 22 12:03:16 2017_x000D_	19.0499	15.2542	189.062	3.29976	2	16.5537	8.6954	190.926	3.33229	7.01775		4.44891	0
16586	Wed Mar 22 12:03:16 2017_x000D_	19.1511	15.1458	174.185	3.04009	2	16.5537	8.6954	190.926	3.33229	6.95371		4.43333	0
16587	Wed Mar 22 12:03:16 2017_x000D_	19.0497	15.2533	164.58	2.87245	2	16.5537	8.6954	190.926	3.33229	7.01684		4.55259	6.58535
16588	Wed Mar 22 12:03:16 2017_x000D_	19.1581	15.3595	154.923	2.70391	2	16.7731	8.7024	105.868	1.84774	7.07144		3.14401	0
16589	Wed Mar 22 12:03:16 2017_x000D_	19.0533	15.3598	148.2	2.58658	2	16.7731	8.7024	105.868	1.84774	7.03707		0.0212132	0
16590	Wed Mar 22 12:03:16 2017_x000D_	19.0538	15.3593	131.219	2.2902	2	16.7731	8.7024	105.868	1.84774	7.03675		4.56307	0
16591	Wed Mar 22 12:03:16 2017_x000D_	18.9455	15.2525	127.009	2.21673	2	16.7731	8.7024	105.868	1.84774	6.90095		3.21813	6.65124
16592	Wed Mar 22 12:03:16 2017_x000D_	18.9494	15.3597	120.348	2.10046	2	16.7635	8.9239	67.2596	1.1739	6.79689		7.24193	0
16593	Wed Mar 22 12:03:16 2017_x000D_	18.8377	15.1457	109.803	1.91642	2	16.7635	8.9239	67.2596	1.1739	6.55844		6.43233	0
16594	Wed Mar 22 12:03:16 2017_x000D_	18.8308	14.9314	104.088	1.81669	2	16.7635	8.9239	67.2596	1.1739	6.35325		10.239	0
16595	Wed Mar 22 12:03:16 2017_x000D_	18.7154	14.6102	94.8456	1.65537	2	16.7635	8.9239	67.2596	1.1739	6.01198		7.09118	9.41527
16596	Wed Mar 22 12:03:16 2017_x000D_	18.8134	14.3951	91.9019	1.60399	2	16.9926	8.7094	44.8195	0.782247	5.97013		13.3423	0
16597	Wed Mar 22 12:03:16 2017_x000D_	18.6943	13.9666	83.0929	1.45025	2	16.9926	8.7094	44.8195	0.782247	5.52575		7.09391	0
16598	Wed Mar 22 12:03:16 2017_x000D_	18.7923	13.7514	80.2091	1.39991	2	16.9926	8.7094	44.8195	0.782247	5.35357		6.44452	0
16599	Wed Mar 22 12:03:16 2017_x000D_	18.7852	13.5367	80.2098	1.39992	2	16.9926	8.7094	44.8195	0.782247	5.14939		20.1726	9.30621
16600	Wed Mar 22 12:03:16 2017_x000D_	18.9739	12.8913	80.2085	1.3999	2	17.2024	8.9379	10.0032	0.174588	4.33216		13.1962	0
16601	Wed Mar 22 12:03:17 2017_x000D_	19.0647	12.4609	83.0897	1.45019	2	17.2024	8.9379	10.0032	0.174588	3.98493		12.9041	0
16602	Wed Mar 22 12:03:17 2017_x000D_	19.0504	12.031	83.0908	1.45021	2	17.2024	8.9379	10.0032	0.174588	3.60311		13.2073	0
16603	Wed Mar 22 12:03:17 2017_x000D_	19.1411	11.6002	91.8927	1.60383	2	17.2024	8.9379	10.0032	0.174588	3.29339		12.913	0
16604	Wed Mar 22 12:03:17 2017_x000D_	19.1269	11.17	91.8927	1.60383	2	17.2024	8.9379	10.0032	0.174588	2.9472		12.9253	52.9453
16605	Wed Mar 22 12:03:17 2017_x000D_	19.1124	10.7394	97.7403	1.70589	2	18.6994	9.8726	43.4506	0.758356	0.960162		6.46571	0
16606	Wed Mar 22 12:03:17 2017_x000D_	19.1051	10.524	103.433	1.80525	2	18.6994	9.8726	43.4506	0.758356	0.767408		10.2895	0
16607	Wed Mar 22 12:03:17 2017_x000D_	18.9889	10.2013	112.46	1.96279	2	18.6994	9.8726	43.4506	0.758356	0.438011		3.23312	0
16608	Wed Mar 22 12:03:17 2017_x000D_	18.985	10.0936	118.853	2.07438	2	18.6994	9.8726	43.4506	0.758356	0.361121		3.22581	33.9704
16609	Wed Mar 22 12:03:17 2017_x000D_	18.9815	9.98613	120.257	2.09888	2	18.9673	8.7724	41.9726	0.732559	1.21381		4.59855	0
16610	Wed Mar 22 12:03:17 2017_x000D_	18.8722	9.87866	129.221	2.25533	2	18.9673	8.7724	41.9726	0.732559	1.11034		3.21982	0
16611	Wed Mar 22 12:03:17 2017_x000D_	18.8684	9.7714	139.626	2.43693	2	18.9673	8.7724	41.9726	0.732559	1.00388		0.0117154	0
16612	Wed Mar 22 12:03:17 2017_x000D_	18.8681	9.77165	148.032	2.58365	2	18.9673	8.7724	41.9726	0.732559	1.00416		3.15005	59.5676
16613	Wed Mar 22 12:03:17 2017_x000D_	18.9731	9.77224	168.061	2.93321	1	17.0022	8.4879	84.4548	1.47401	2.35244		3.20818	0
16614	Wed Mar 22 12:03:17 2017_x000D_	18.9702	9.66534	189.376	3.30523	1	17.0022	8.4879	84.4548	1.47401	2.29334		3.165	0
16615	Wed Mar 22 12:03:17 2017_x000D_	19.0757	9.66519	196.158	3.4236	1	17.0022	8.4879	84.4548	1.47401	2.38441		0.0103446	0
16616	Wed Mar 22 12:03:17 2017_x000D_	19.076	9.66536	207.629	3.6238	1	17.0022	8.4879	84.4548	1.47401	2.38476		0.0152971	0
16617	Wed Mar 22 12:03:17 2017_x000D_	19.0765	9.66526	215.882	3.76785	1	17.0022	8.4879	84.4548	1.47401	2.38514		0.0223213	0
16618	Wed Mar 22 12:03:17 2017_x000D_	19.0771	9.66482	233.252	4.07101	1	17.0022	8.4879	84.4548	1.47401	2.38545		3.15	0
16619	Wed Mar 22 12:03:17 2017_x000D_	18.9721	9.66464	244.206	4.2622	1	17.0022	8.4879	84.4548	1.47401	2.29461		4.43418	0
16620	Wed Mar 22 12:03:17 2017_x000D_	18.8705	9.77199	259.585	4.53061	1	17.0022	8.4879	84.4548	1.47401	2.26703		3.22131	0
16621	Wed Mar 22 12:03:17 2017_x000D_	18.874	9.87931	266.015	4.64284	1	17.0022	8.4879	84.4548	1.47401	2.33231		7.09714	62.6412
16622	Wed Mar 22 12:03:17 2017_x000D_	18.7755	10.0944	-79.3812	-1.38546	2	18.8061	7.4363	328.714	5.73714	2.65828		4.58423	0
16623	Wed Mar 22 12:03:18 2017_x000D_	18.8841	10.2019	-75.9448	-1.32549	2	18.8061	7.4363	328.714	5.73714	2.7667		20.5548	0
16624	Wed Mar 22 12:03:18 2017_x000D_	19.1155	10.8468	-70.2485	-1.22607	2	18.8061	7.4363	328.714	5.73714	3.42451		12.916	0
16625	Wed Mar 22 12:03:18 2017_x000D_	19.1297	11.2771	-70.2446	-1.226	2	18.8061	7.4363	328.714	5.73714	3.85441		11.7055	62.6412
16626	Wed Mar 22 12:03:18 2017_x000D_	19.3505	11.5988	-71.1243	-1.24135	1	17.0022	8.4879	84.4548	1.47401	3.89772		10.278	0
16627	Wed Mar 22 12:03:18 2017_x000D_	19.4664	11.9212	-73.0556	-1.27506	1	17.0022	8.4879	84.4548	1.47401	4.22609		26.7448	0
16628	Wed Mar 22 12:03:18 2017_x000D_	19.7049	12.7802	-78.9176	-1.37737	1	17.0022	8.4879	84.4548	1.47401	5.07232		9.66513	0
16629	Wed Mar 22 12:03:18 2017_x000D_	19.7154	13.1022	-79.3909	-1.38563	1	17.0022	8.4879	84.4548	1.47401	5.35287		19.6857	0
16630	Wed Mar 22 12:03:18 2017_x000D_	19.8418	13.7461	-88.1212	-1.53801	1	17.0022	8.4879	84.4548	1.47401	5.97595		12.8829	0
16631	Wed Mar 22 12:03:18 2017_x000D_	19.8559	14.1753	-88.1212	-1.53801	1	17.0022	8.4879	84.4548	1.47401	6.36318		19.6604	0
16632	Wed Mar 22 12:03:18 2017_x000D_	19.982	14.8184	268.928	4.69368	1	17.0022	8.4879	84.4548	1.47401	6.99674		13.1645	0
16633	Wed Mar 22 12:03:18 2017_x000D_	19.8911	15.2477	-88.1213	-1.53801	1	17.0022	8.4879	84.4548	1.47401	7.35123		12.868	0
16634	Wed Mar 22 12:03:18 2017_x000D_	19.9052	15.6764	-88.1212	-1.53801	1	17.0022	8.4879	84.4548	1.47401	7.75254		12.8649	27.2505
16635	Wed Mar 22 12:03:18 2017_x000D_	19.9192	16.105	-88.1212	-1.53801	2	17.8897	8.2944	28.5993	0.499152	8.06997		22.5061	0
16636	Wed Mar 22 12:03:18 2017_x000D_	19.9438	16.8548	-88.1213	-1.53801	2	17.8897	8.2944	28.5993	0.499152	8.8034		22.4851	0
16637	Wed Mar 22 12:03:18 2017_x000D_	19.9684	17.6039	-88.1213	-1.53801	2	17.8897	8.2944	28.5993	0.499152	9.53875		6.42343	0
16638	Wed Mar 22 12:03:18 2017_x000D_	19.9754	17.8179	-88.1212	-1.53801	2	17.8897	8.2944	28.5993	0.499152	9.74922		12.8409	6.58835
16639	Wed Mar 22 12:03:18 2017_x000D_	19.9894	18.2457	-88.1213	-1.53801	2	17.6702	8.2874	84.2101	1.46974	10.2248		19.5874	0
16640	Wed Mar 22 12:03:18 2017_x000D_	20.1151	18.8864	-85.1788	-1.48665	2	17.6702	8.2874	84.2101	1.46974	10.8773		9.61716	0
16641	Wed Mar 22 12:03:18 2017_x000D_	20.1256	19.2068	-85.3252	-1.48921	2	17.6702	8.2874	84.2101	1.46974	11.1921		16.0406	0
16642	Wed Mar 22 12:03:18 2017_x000D_	20.1431	19.7412	-85.1777	-1.48663	2	17.6702	8.2874	84.2101	1.46974	11.7177		12.8229	9.41507
16643	Wed Mar 22 12:03:18 2017_x000D_	20.1571	20.1684	-85.1773	-1.48662	2	17.8993	8.07291	66.0769	1.15326	12.3044		13.2681	0
16644	Wed Mar 22 12:03:19 2017_x000D_	20.2756	20.5945	-82.2553	-1.43563	2	17.8993	8.07291	66.0769	1.15326	12.7451		19.2193	0
16645	Wed Mar 22 12:03:19 2017_x000D_	20.2966	21.2348	-82.2537	-1.4356	2	17.8993	8.07291	66.0769	1.15326	13.3784		12.8078	0
16646	Wed Mar 22 12:03:19 2017_x000D_	20.3105	21.6615	-82.2526	-1.43558	2	17.8993	8.07291	66.0769	1.15326	13.8009		23.402	23.6882
16647	Wed Mar 22 12:03:19 2017_x000D_	20.544	22.4058	-82.547	-1.44072	2	18.5382	8.5369	45	0.785398	14.0132		9.60207	0
16648	Wed Mar 22 12:03:19 2017_x000D_	20.5544	22.7257	-82.2551	-1.43562	2	18.5382	8.5369	45	0.785398	14.3313		22.3739	0
16649	Wed Mar 22 12:03:19 2017_x000D_	20.5787	23.4711	-82.5444	-1.44067	2	18.5382	8.5369	45	0.785398	15.073		10.1644	0
16650	Wed Mar 22 12:03:19 2017_x000D_	20.6937	23.7898	-85.1827	-1.48672	2	18.5382	8.5369	45	0.785398	15.4045		12.7808	0
16651	Wed Mar 22 12:03:19 2017_x000D_	20.7076	24.2156	-85.1821	-1.48671	2	18.5382	8.5369	45	0.785398	15.8281		19.1622	37.2105
16652	Wed Mar 22 12:03:19 2017_x000D_	20.7284	24.854	-85.1814	-1.4867	2	19.3769	9.45071	45	0.785398	15.4625		12.7688	0
16653	Wed Mar 22 12:03:19 2017_x000D_	20.7423	25.2794	-85.1809	-1.48669	2	19.3769	9.45071	45	0.785398	15.8875		10.137	0
16654	Wed Mar 22 12:03:19 2017_x000D_	20.8571	25.5972	-88.1351	-1.53825	2	19.3769	9.45071	45	0.785398	16.2142		22.3349	0
16655	Wed Mar 22 12:03:19 2017_x000D_	20.8814	26.3413	-88.1351	-1.53825	2	19.3769	9.45071	45	0.785398	16.9575		9.99902	42.0668
16656	Wed Mar 22 12:03:19 2017_x000D_	20.7875	26.6611	269.055	4.69589	2	20.4347	10.3712	45	0.785398	16.2937		19.1262	0
16657	Wed Mar 22 12:03:19 2017_x000D_	20.8083	27.2983	269.054	4.69588	2	20.4347	10.3712	45	0.785398	16.9312		9.56609	0
16658	Wed Mar 22 12:03:19 2017_x000D_	20.8187	27.617	268.906	4.69329	2	20.4347	10.3712	45	0.785398	17.2501		19.2977	0
16659	Wed Mar 22 12:03:19 2017_x000D_	20.7351	28.2548	-88.1305	-1.53817	2	20.4347	10.3712	45	0.785398	17.8861		7.14856	51.3932
16660	Wed Mar 22 12:03:19 2017_x000D_	20.8462	28.4656	-85.177	-1.48662	2	21.4726	11.7341	46.0071	0.802975	16.7432		6.36936	0
16661	Wed Mar 22 12:03:19 2017_x000D_	20.8531	28.6778	-85.1767	-1.48661	2	21.4726	11.7341	46.0071	0.802975	16.955		12.7297	0
16662	Wed Mar 22 12:03:19 2017_x000D_	20.8669	29.1019	-85.1762	-1.4866	2	21.4726	11.7341	46.0071	0.802975	17.3784		6.36637	0
16663	Wed Mar 22 12:03:19 2017_x000D_	20.8738	29.314	-85.1759	-1.4866	2	21.4726	11.7341	46.0071	0.802975	17.5901		12.7237	0
16664	Wed Mar 22 12:03:19 2017_x000D_	20.8876	29.7379	-85.1754	-1.48659	2	21.4726	11.7341	46.0071	0.802975	18.0133		6.36047	71.2394
16665	Wed Mar 22 12:03:20 2017_x000D_	20.8946	29.9498	-85.1751	-1.48659	2	22.6999	13.767	45	0.785398	16.2832		9.53601	0
16666	Wed Mar 22 12:03:20 2017_x000D_	20.9049	30.2675	-85.3223	-1.48915	2	22.6999	13.767	45	0.785398	16.5978		9.5421	0
16667	Wed Mar 22 12:03:20 2017_x000D_	20.9153	30.5854	-85.1744	-1.48657	2	22.6999	13.767	45	0.785398	16.9128		13.1366	0
16668	Wed Mar 22 12:03:20 2017_x000D_	21.0329	31.0072	-76.4873	-1.33496	2	22.6999	13.767	45	0.785398	17.3206		6.34809	54.5694
16669	Wed Mar 22 12:03:20 2017_x000D_	21.0395	31.2187	-70.9828	-1.23888	2	23.0599	15.55	70.522	1.23084	15.7984		3.17789	0
16670	Wed Mar 22 12:03:20 2017_x000D_	21.042	31.3246	-52.1092	-0.909478	2	23.0599	15.55	70.522	1.23084	15.9031		7.06297	0
16671	Wed Mar 22 12:03:20 2017_x000D_	20.8301	31.222	-42.0641	-0.734157	2	23.0599	15.55	70.522	1.23084	15.8298		0.025807	0
16672	Wed Mar 22 12:03:20 2017_x000D_	20.8294	31.2225	-25.9448	-0.452823	2	23.0599	15.55	70.522	1.23084	15.8304		0.0241868	33.1946
16673	Wed Mar 22 12:03:20 2017_x000D_	20.8298	31.2232	-14.9108	-0.260243	2	23.0109	16.6554	70.522	1.23084	14.7302		4.42362	0
16674	Wed Mar 22 12:03:20 2017_x000D_	20.7293	31.3311	0.782896	0.0136641	2	23.0109	16.6554	70.522	1.23084	14.852		0.0067082	0
16675	Wed Mar 22 12:03:20 2017_x000D_	20.7295	31.3312	6.90334	0.120486	2	23.0109	16.6554	70.522	1.23084	14.8521		4.41612	0
16676	Wed Mar 22 12:03:20 2017_x000D_	20.8307	31.2243	22.5013	0.392721	2	23.0109	16.6554	70.522	1.23084	14.7311		3.13528	13.276
16677	Wed Mar 22 12:03:20 2017_x000D_	20.9352	31.2229	29.319	0.511713	2	22.9913	17.0975	70.522	1.23084	14.2743		3.13232	0
16678	Wed Mar 22 12:03:20 2017_x000D_	21.0396	31.2214	36.0951	0.629979	2	22.9913	17.0975	70.522	1.23084	14.2581		6.24656	0
16679	Wed Mar 22 12:03:20 2017_x000D_	21.2478	31.2186	36.0965	0.630003	2	22.9913	17.0975	70.522	1.23084	14.2283		26.4747	0
16680	Wed Mar 22 12:03:20 2017_x000D_	21.8517	30.5751	36.0946	0.62997	2	22.9913	17.0975	70.522	1.23084	13.5257		11.2136	0
16681	Wed Mar 22 12:03:20 2017_x000D_	22.1569	30.3593	34.4521	0.601302	2	22.9913	17.0975	70.522	1.23084	13.288		25.0531	21.0492
16682	Wed Mar 22 12:03:20 2017_x000D_	22.8711	29.9265	27.9489	0.487801	2	22.7429	17.7537	70.522	1.23084	12.1735		11.2161	0
16683	Wed Mar 22 12:03:20 2017_x000D_	23.1764	29.7107	29.3156	0.511654	2	22.7429	17.7537	70.522	1.23084	11.9649		25.0423	0
16684	Wed Mar 22 12:03:20 2017_x000D_	23.8903	29.2781	27.9474	0.487774	2	22.7429	17.7537	70.522	1.23084	11.5814		12.8044	0
16685	Wed Mar 22 12:03:20 2017_x000D_	24.3024	29.167	25.276	0.441149	2	22.7429	17.7537	70.522	1.23084	11.5194		8.81641	6.63652
16686	Wed Mar 22 12:03:20 2017_x000D_	24.5035	28.9527	25.2741	0.441116	2	22.7331	17.9747	70.522	1.23084	11.1198		25.5949	0
16687	Wed Mar 22 12:03:21 2017_x000D_	25.3273	28.7308	25.2768	0.441163	2	22.7331	17.9747	70.522	1.23084	11.0645		13.8699	0
16688	Wed Mar 22 12:03:21 2017_x000D_	25.7357	28.5141	25.2764	0.441157	2	22.7331	17.9747	70.522	1.23084	10.9588		22.384	0
16689	Wed Mar 22 12:03:21 2017_x000D_	26.3449	28.0833	25.2741	0.441116	2	22.7331	17.9747	70.522	1.23084	10.7345		9.80758	6.63652
16690	Wed Mar 22 12:03:21 2017_x000D_	26.6529	27.9737	29.3185	0.511705	2	22.7233	18.1957	70.522	1.23084	10.5381		24.9898	0
16691	Wed Mar 22 12:03:21 2017_x000D_	27.3653	27.542	27.9489	0.487801	2	22.7233	18.1957	70.522	1.23084	10.4356		9.79809	0
16692	Wed Mar 22 12:03:21 2017_x000D_	27.673	27.4325	31.9571	0.557756	2	22.7233	18.1957	70.522	1.23084	10.4794		12.7686	0
16693	Wed Mar 22 12:03:21 2017_x000D_	28.084	27.3219	29.3206	0.51174	2	22.7233	18.1957	70.522	1.23084	10.5842		8.79945	6.63638
16694	Wed Mar 22 12:03:21 2017_x000D_	28.2847	27.108	29.3192	0.511716	2	22.7136	18.4167	70.522	1.23084	10.3236		20.768	0
16695	Wed Mar 22 12:03:21 2017_x000D_	28.8962	26.7835	31.9584	0.55778	2	22.7136	18.4167	70.522	1.23084	10.4033		13.2033	0
16696	Wed Mar 22 12:03:21 2017_x000D_	29.1974	26.4626	36.1061	0.630171	2	22.7136	18.4167	70.522	1.23084	10.3333		20.7558	0
16697	Wed Mar 22 12:03:21 2017_x000D_	29.8086	26.1384	38.5269	0.672422	2	22.7136	18.4167	70.522	1.23084	10.4864		8.79316	0
16698	Wed Mar 22 12:03:21 2017_x000D_	30.0091	25.9246	33.5381	0.58535	2	22.7136	18.4167	70.522	1.23084	10.4687		22.3348	0
16699	Wed Mar 22 12:03:21 2017_x000D_	30.617	25.4948	38.5269	0.672422	2	22.7136	18.4167	70.522	1.23084	10.6096		13.8256	0
16700	Wed Mar 22 12:03:21 2017_x000D_	31.0241	25.2788	38.5277	0.672436	2	22.7136	18.4167	70.522	1.23084	10.7774		19.8571	0
16701	Wed Mar 22 12:03:21 2017_x000D_	31.5285	24.8502	40.3599	0.704412	2	22.7136	18.4167	70.522	1.23084	10.9129		13.1802	0
16702	Wed Mar 22 12:03:21 2017_x000D_	31.829	24.5297	36.106	0.630169	2	22.7136	18.4167	70.522	1.23084	10.9754		9.76763	6.63652
16703	Wed Mar 22 12:03:21 2017_x000D_	32.1358	24.4207	40.3605	0.704423	2	22.7038	18.6377	70.522	1.23084	11.0637		28.5879	0
16704	Wed Mar 22 12:03:21 2017_x000D_	32.8401	23.7788	38.5273	0.672429	2	22.7038	18.6377	70.522	1.23084	11.3655		8.78673	0
16705	Wed Mar 22 12:03:21 2017_x000D_	33.0405	23.5652	38.5269	0.672422	2	22.7038	18.6377	70.522	1.23084	11.4511		13.8067	0
16706	Wed Mar 22 12:03:21 2017_x000D_	33.4471	23.3496	38.5278	0.672436	2	22.7038	18.6377	70.522	1.23084	11.7312		24.1997	6.63352
16707	Wed Mar 22 12:03:21 2017_x000D_	34.0509	22.8147	36.1051	0.630153	2	22.694	18.8586	78.9857	1.37856	12.0262		11.1379	0
16708	Wed Mar 22 12:03:22 2017_x000D_	34.354	22.6003	34.4583	0.601411	2	22.694	18.8586	78.9857	1.37856	12.2456		20.69	0
16709	Wed Mar 22 12:03:22 2017_x000D_	34.9633	22.2772	31.9499	0.55763	2	22.694	18.8586	78.9857	1.37856	12.7367		8.7803	0
16710	Wed Mar 22 12:03:22 2017_x000D_	35.1636	22.0638	31.9488	0.557612	2	22.694	18.8586	78.9857	1.37856	12.8749		13.7866	0
16711	Wed Mar 22 12:03:22 2017_x000D_	35.5696	21.8485	31.9493	0.55762	2	22.694	18.8586	78.9857	1.37856	13.2182		22.2724	59.4492
16712	Wed Mar 22 12:03:22 2017_x000D_	36.1758	21.4199	31.9487	0.55761	2	24.6554	19.1411	72.2328	1.2607	11.7436		11.1362	0
16713	Wed Mar 22 12:03:22 2017_x000D_	36.4789	21.2056	33.5334	0.585268	2	24.6554	19.1411	72.2328	1.2607	12.0024		20.6644	0
16714	Wed Mar 22 12:03:22 2017_x000D_	37.0875	20.883	36.1078	0.6302	2	24.6554	19.1411	72.2328	1.2607	12.5535		8.77401	0
16715	Wed Mar 22 12:03:22 2017_x000D_	37.2876	20.6697	36.1072	0.630189	2	24.6554	19.1411	72.2328	1.2607	12.7244		6.88856	26.2899
16716	Wed Mar 22 12:03:22 2017_x000D_	37.4905	20.5622	38.5311	0.672495	2	25.5313	19.1685	54.9207	0.958548	12.0401		19.7992	0
16717	Wed Mar 22 12:03:22 2017_x000D_	37.9933	20.1347	40.3651	0.704504	2	25.5313	19.1685	54.9207	0.958548	12.4994		15.4444	0
16718	Wed Mar 22 12:03:22 2017_x000D_	38.3961	19.8141	42.6715	0.744758	2	25.5313	19.1685	54.9207	0.958548	12.881		8.77196	0
16719	Wed Mar 22 12:03:22 2017_x000D_	38.5961	19.6008	42.6714	0.744756	2	25.5313	19.1685	54.9207	0.958548	13.072		8.76771	35.6009
16720	Wed Mar 22 12:03:22 2017_x000D_	38.796	19.3876	42.6712	0.744753	2	26.6458	18.7609	41.6377	0.726715	12.1664		9.70953	0
16721	Wed Mar 22 12:03:22 2017_x000D_	39.1011	19.2796	38.5312	0.672496	2	26.6458	18.7609	41.6377	0.726715	12.4661		17.5354	0
16722	Wed Mar 22 12:03:22 2017_x000D_	39.5009	18.8532	38.5303	0.67248	2	26.6458	18.7609	41.6377	0.726715	12.8554		8.76553	0
16723	Wed Mar 22 12:03:22 2017_x000D_	39.7008	18.6401	38.5299	0.672474	2	26.6458	18.7609	41.6377	0.726715	13.0556		15.4289	97.7788
16724	Wed Mar 22 12:03:22 2017_x000D_	40.1031	18.3197	36.1044	0.630141	2	29.5611	17.3035	345.308	6.02676	10.5909		6.87779	0
16725	Wed Mar 22 12:03:22 2017_x000D_	40.3057	18.2124	38.5303	0.672481	2	29.5611	17.3035	345.308	6.02676	10.783		17.529	0
16726	Wed Mar 22 12:03:22 2017_x000D_	40.7054	17.7862	38.5295	0.672466	2	29.5611	17.3035	345.308	6.02676	11.1547		6.86844	0
16727	Wed Mar 22 12:03:22 2017_x000D_	40.9077	17.679	36.1039	0.630132	2	29.5611	17.3035	345.308	6.02676	11.3528		6.87374	0
16728	Wed Mar 22 12:03:22 2017_x000D_	41.1102	17.5718	38.5303	0.672481	2	29.5611	17.3035	345.308	6.02676	11.5522		19.7585	62.5389
16729	Wed Mar 22 12:03:22 2017_x000D_	41.6119	17.1451	31.9382	0.557426	2	31.3621	16.2537	340.522	5.94323	10.2885		6.14712	0
16730	Wed Mar 22 12:03:23 2017_x000D_	41.8168	17.1438	31.9397	0.557452	2	31.3621	16.2537	340.522	5.94323	10.4925		3.17536	0
16731	Wed Mar 22 12:03:23 2017_x000D_	41.8137	17.038	21.3389	0.372433	2	31.3621	16.2537	340.522	5.94323	10.481		6.15607	0
16732	Wed Mar 22 12:03:23 2017_x000D_	41.6085	17.039	9.65895	0.16858	2	31.3621	16.2537	340.522	5.94323	10.2764		0.0067082	77.2868
16733	Wed Mar 22 12:03:23 2017_x000D_	41.6083	17.0389	3.48247	0.0607806	2	33.6108	14.9966	345.308	6.02676	8.25415		0.0283019	0
16734	Wed Mar 22 12:03:23 2017_x000D_	41.6078	17.0381	-14.7727	-0.257832	2	33.6108	14.9966	345.308	6.02676	8.25347		0.00948683	0
16735	Wed Mar 22 12:03:23 2017_x000D_	41.6077	17.0378	-20.3421	-0.355037	2	33.6108	14.9966	345.308	6.02676	8.2533		3.08421	0
16736	Wed Mar 22 12:03:23 2017_x000D_	41.7105	17.0366	-34.6783	-0.60525	2	33.6108	14.9966	345.308	6.02676	8.35265		3.07515	77.2854
16737	Wed Mar 22 12:03:23 2017_x000D_	41.813	17.0356	-41.0243	-0.71601	2	35.8595	13.7396	0	0	6.80498		0.0108167	0
16738	Wed Mar 22 12:03:23 2017_x000D_	41.8133	17.0354	-49.0465	-0.856022	2	35.8595	13.7396	0	0	6.80515		15.8305	0
16739	Wed Mar 22 12:03:23 2017_x000D_	42.1313	17.4565	-59.212	-1.03344	2	35.8595	13.7396	0	0	7.29046		4.45689	0
16740	Wed Mar 22 12:03:23 2017_x000D_	42.2364	17.5615	-62.9881	-1.09935	2	35.8595	13.7396	0	0	7.4345		10.0627	0
16741	Wed Mar 22 12:03:23 2017_x000D_	42.3469	17.8782	-71.7104	-1.25158	2	35.8595	13.7396	0	0	7.69509		7.10288	44.399
16742	Wed Mar 22 12:03:23 2017_x000D_	42.4545	18.0891	-74.3927	-1.2984	2	37.2026	13.118	0	0	7.23148		25.6104	0
16743	Wed Mar 22 12:03:23 2017_x000D_	42.5773	18.9339	-77.142	-1.34638	2	37.2026	13.118	0	0	7.9191		13.1	0
16744	Wed Mar 22 12:03:23 2017_x000D_	42.6899	19.3558	-79.9548	-1.39548	2	37.2026	13.118	0	0	8.30786		10.0237	0
16745	Wed Mar 22 12:03:23 2017_x000D_	42.7996	19.6714	-77.7016	-1.35615	2	37.2026	13.118	0	0	8.61821		12.6726	33.19
16746	Wed Mar 22 12:03:23 2017_x000D_	42.8097	20.0937	-77.6994	-1.35611	2	38.1082	12.4825	340.522	5.94323	8.9462		23.0922	0
16747	Wed Mar 22 12:03:23 2017_x000D_	43.0318	20.8307	-77.1425	-1.34639	2	38.1082	12.4825	340.522	5.94323	9.69197		7.07201	0
16748	Wed Mar 22 12:03:23 2017_x000D_	43.1389	21.0407	-74.3888	-1.29833	2	38.1082	12.4825	340.522	5.94323	9.92727		26.1272	0
16749	Wed Mar 22 12:03:23 2017_x000D_	43.3633	21.8822	-74.3885	-1.29832	2	38.1082	12.4825	340.522	5.94323	10.769		6.32278	20.8775
16750	Wed Mar 22 12:03:23 2017_x000D_	43.3683	22.0929	-74.387	-1.2983	2	38.7747	12.2823	0	0	10.8328		20.0104	0
16751	Wed Mar 22 12:03:24 2017_x000D_	43.5874	22.7229	-74.3882	-1.29832	2	38.7747	12.2823	0	0	11.4964		13.0395	0
16752	Wed Mar 22 12:03:24 2017_x000D_	43.6993	23.1429	-71.6994	-1.25139	2	38.7747	12.2823	0	0	11.9249		19.2385	0
16753	Wed Mar 22 12:03:24 2017_x000D_	43.8164	23.7734	-74.3864	-1.29829	2	38.7747	12.2823	0	0	12.5485		14.1012	0
16754	Wed Mar 22 12:03:24 2017_x000D_	44.0302	24.192	-74.3891	-1.29833	2	38.7747	12.2823	0	0	13.0177		12.6185	62.085
16755	Wed Mar 22 12:03:24 2017_x000D_	44.0401	24.6125	-74.3861	-1.29828	2	40.7129	13.0077	19.478	0.339955	12.0724		21.137	0
16756	Wed Mar 22 12:03:24 2017_x000D_	44.3607	25.2399	-77.1512	-1.34654	2	40.7129	13.0077	19.478	0.339955	12.7645		12.6065	0
16757	Wed Mar 22 12:03:24 2017_x000D_	44.3706	25.66	-77.1489	-1.3465	2	40.7129	13.0077	19.478	0.339955	13.1704		19.9355	0
16758	Wed Mar 22 12:03:24 2017_x000D_	44.589	26.2876	-77.1509	-1.34654	2	40.7129	13.0077	19.478	0.339955	13.834		12.5944	76.2636
16759	Wed Mar 22 12:03:24 2017_x000D_	44.5988	26.7073	-77.1486	-1.3465	2	42.8382	14.4025	27.5661	0.481119	12.4301		12.9864	0
16760	Wed Mar 22 12:03:24 2017_x000D_	44.7102	27.1256	-74.3852	-1.29827	2	42.8382	14.4025	27.5661	0.481119	12.8601		19.9042	0
16761	Wed Mar 22 12:03:24 2017_x000D_	44.9283	27.7522	-74.3864	-1.29829	2	42.8382	14.4025	27.5661	0.481119	13.5123		12.9821	0
16762	Wed Mar 22 12:03:24 2017_x000D_	45.0399	28.1703	-77.1515	-1.34655	2	42.8382	14.4025	27.5661	0.481119	13.9427		6.28665	61.6688
16763	Wed Mar 22 12:03:24 2017_x000D_	45.0447	28.3798	-77.1503	-1.34653	2	44.5356	15.562	14.6918	0.256421	12.8279		22.8841	0
16764	Wed Mar 22 12:03:24 2017_x000D_	45.265	29.1101	-77.7125	-1.35634	2	44.5356	15.562	14.6918	0.256421	13.5677		9.42854	0
16765	Wed Mar 22 12:03:24 2017_x000D_	45.2723	29.4243	-77.1501	-1.34652	2	44.5356	15.562	14.6918	0.256421	13.8819		25.903	0
16766	Wed Mar 22 12:03:24 2017_x000D_	45.4947	30.2586	-77.1509	-1.34654	2	44.5356	15.562	14.6918	0.256421	14.7279		9.40748	0
16767	Wed Mar 22 12:03:24 2017_x000D_	45.5019	30.5721	-77.7103	-1.3563	2	44.5356	15.562	14.6918	0.256421	15.0412		22.8462	87.9916
16768	Wed Mar 22 12:03:24 2017_x000D_	45.7218	31.3012	-77.1506	-1.34653	2	46.6279	17.6175	43.9929	0.767821	13.7137		6.99027	0
16769	Wed Mar 22 12:03:24 2017_x000D_	45.828	31.5086	-74.3822	-1.29822	2	46.6279	17.6175	43.9929	0.767821	13.9141		12.929	0
16770	Wed Mar 22 12:03:24 2017_x000D_	45.9391	31.925	-77.1527	-1.34657	2	46.6279	17.6175	43.9929	0.767821	14.3241		19.0651	0
16771	Wed Mar 22 12:03:24 2017_x000D_	46.0547	32.5499	-74.3805	-1.29818	2	46.6279	17.6175	43.9929	0.767821	14.9434		12.9174	69.4769
16772	Wed Mar 22 12:03:25 2017_x000D_	46.1658	32.9659	-77.1524	-1.34656	2	48.3028	19.2169	65.232	1.13851	13.9141		19.0409	0
16773	Wed Mar 22 12:03:25 2017_x000D_	46.2813	33.59	-74.3787	-1.29815	2	48.3028	19.2169	65.232	1.13851	14.5146		6.98226	0
16774	Wed Mar 22 12:03:25 2017_x000D_	46.3875	33.7971	-77.1533	-1.34658	2	48.3028	19.2169	65.232	1.13851	14.7055		9.38042	0
16775	Wed Mar 22 12:03:25 2017_x000D_	46.3946	34.1097	-77.7136	-1.35636	2	48.3028	19.2169	65.232	1.13851	15.0146		16.8185	106.259
16776	Wed Mar 22 12:03:25 2017_x000D_	46.609	34.6277	-77.1541	-1.34659	2	49.4571	22.5655	75.3081	1.31438	12.3939		9.37135	0
16777	Wed Mar 22 12:03:25 2017_x000D_	46.616	34.94	-77.7147	-1.35638	2	49.4571	22.5655	75.3081	1.31438	12.6965		16.8035	0
16778	Wed Mar 22 12:03:25 2017_x000D_	46.8303	35.4575	-77.155	-1.34661	2	49.4571	22.5655	75.3081	1.31438	13.1569		6.24759	0
16779	Wed Mar 22 12:03:25 2017_x000D_	46.835	35.6657	-77.1538	-1.34659	2	49.4571	22.5655	75.3081	1.31438	13.36		6.24459	27.177
16780	Wed Mar 22 12:03:25 2017_x000D_	46.8397	35.8738	-77.1527	-1.34657	2	49.6338	23.454	75.1387	1.31142	12.7302		12.4892	0
16781	Wed Mar 22 12:03:25 2017_x000D_	46.8491	36.29	-77.1504	-1.34653	2	49.6338	23.454	75.1387	1.31142	13.1346		6.95406	0
16782	Wed Mar 22 12:03:25 2017_x000D_	46.9548	36.4963	-74.3748	-1.29809	2	49.6338	23.454	75.1387	1.31142	13.3146		15.91	0
16783	Wed Mar 22 12:03:25 2017_x000D_	47.0676	37.0145	-70.7786	-1.23532	2	49.6338	23.454	75.1387	1.31142	13.8012		9.84441	0
16784	Wed Mar 22 12:03:25 2017_x000D_	47.1755	37.3244	-69.033	-1.20485	2	49.6338	23.454	75.1387	1.31142	14.0866		11.1722	60.7754
16785	Wed Mar 22 12:03:25 2017_x000D_	47.3841	37.6329	-55.0378	-0.960591	2	49.9768	25.4506	75.1387	1.31142	12.4551		6.22634	0
16786	Wed Mar 22 12:03:25 2017_x000D_	47.3884	37.8404	-50.5077	-0.881525	2	49.9768	25.4506	75.1387	1.31142	12.6573		4.36994	0
16787	Wed Mar 22 12:03:25 2017_x000D_	47.4917	37.9431	-42.5385	-0.742437	2	49.9768	25.4506	75.1387	1.31142	12.7373		6.82104	0
16788	Wed Mar 22 12:03:25 2017_x000D_	47.6957	38.0435	-36.5337	-0.637634	2	49.9768	25.4506	75.1387	1.31142	12.7978		11.0447	33.6148
16789	Wed Mar 22 12:03:25 2017_x000D_	48.0029	38.2464	-22.3643	-0.390331	2	50.143	26.5587	75.1387	1.31142	11.882		8.72088	0
16790	Wed Mar 22 12:03:25 2017_x000D_	48.2096	38.4508	-16.9561	-0.295939	2	50.143	26.5587	75.1387	1.31142	12.0482		9.08814	0
16791	Wed Mar 22 12:03:25 2017_x000D_	48.5125	38.446	-4.86205	-0.0848588	2	50.143	26.5587	75.1387	1.31142	11.9986		6.83313	0
16792	Wed Mar 22 12:03:25 2017_x000D_	48.7169	38.5465	3.95337	0.0689993	2	50.143	26.5587	75.1387	1.31142	12.0723		15.1462	6.61336
16793	Wed Mar 22 12:03:25 2017_x000D_	49.2217	38.5379	16.1714	0.282245	2	50.1326	26.7789	75.1387	1.31142	11.7942		6.79433	0
16794	Wed Mar 22 12:03:26 2017_x000D_	49.4212	38.4307	19.0258	0.332063	2	50.1326	26.7789	75.1387	1.31142	11.6735		13.5966	0
16795	Wed Mar 22 12:03:26 2017_x000D_	49.8205	38.2163	32.249	0.562851	2	50.1326	26.7789	75.1387	1.31142	11.4417		6.79433	0
16796	Wed Mar 22 12:03:26 2017_x000D_	50.02	38.1091	34.7286	0.606129	2	50.1326	26.7789	75.1387	1.31142	11.3308		13.5754	0
16797	Wed Mar 22 12:03:26 2017_x000D_	50.4185	37.8947	34.7292	0.606139	2	50.1326	26.7789	75.1387	1.31142	11.1195		21.9541	27.1464
16798	Wed Mar 22 12:03:26 2017_x000D_	51.0141	37.4695	34.7291	0.606138	2	50.3091	27.6664	75.1387	1.31142	9.82842		13.5687	0
16799	Wed Mar 22 12:03:26 2017_x000D_	51.4124	37.2552	34.7297	0.606148	2	50.3091	27.6664	75.1387	1.31142	9.65206		15.2368	0
16800	Wed Mar 22 12:03:26 2017_x000D_	51.8085	36.9373	32.2487	0.562845	2	50.3091	27.6664	75.1387	1.31142	9.39137		24.4757	0
16801	Wed Mar 22 12:03:26 2017_x000D_	52.504	36.5108	30.8115	0.537762	2	50.3091	27.6664	75.1387	1.31142	9.11268		8.65146	20.7902
16802	Wed Mar 22 12:03:26 2017_x000D_	52.7009	36.3001	30.8103	0.537741	2	50.4961	28.3337	75.1387	1.31142	8.26587		27.1052	0
16803	Wed Mar 22 12:03:26 2017_x000D_	53.4966	35.8721	25.6076	0.446936	2	50.4961	28.3337	75.1387	1.31142	8.1136		12.4297	0
16804	Wed Mar 22 12:03:26 2017_x000D_	53.896	35.7619	20.8164	0.363315	2	50.4961	28.3337	75.1387	1.31142	8.1693		13.5393	0
16805	Wed Mar 22 12:03:26 2017_x000D_	54.2934	35.548	15.4092	0.268941	2	50.4961	28.3337	75.1387	1.31142	8.15264		19.0895	0
16806	Wed Mar 22 12:03:26 2017_x000D_	54.8915	35.3308	9.72834	0.169792	2	50.4961	28.3337	75.1387	1.31142	8.26311		12.0376	0
16807	Wed Mar 22 12:03:26 2017_x000D_	55.2927	35.3242	3.87403	0.0676146	2	50.4961	28.3337	75.1387	1.31142	8.47788		21.0508	0
16808	Wed Mar 22 12:03:26 2017_x000D_	55.9943	35.3128	-1.90072	-0.0331739	2	50.4961	28.3337	75.1387	1.31142	8.88471		9.0253	0
16809	Wed Mar 22 12:03:26 2017_x000D_	56.2951	35.3077	-7.89335	-0.137765	2	50.4961	28.3337	75.1387	1.31142	9.07001		12.4087	27.1376
16810	Wed Mar 22 12:03:26 2017_x000D_	56.6938	35.1976	-10.7635	-0.187859	2	50.6726	29.2209	76.9872	1.34368	8.48385		19.0784	0
16811	Wed Mar 22 12:03:26 2017_x000D_	57.2984	35.3948	-16.3049	-0.284574	2	50.6726	29.2209	76.9872	1.34368	9.05639		19.0746	0
16812	Wed Mar 22 12:03:26 2017_x000D_	57.9029	35.5919	-23.7435	-0.414402	2	50.6726	29.2209	76.9872	1.34368	9.63675		13.5238	0
16813	Wed Mar 22 12:03:26 2017_x000D_	58.3067	35.7923	-23.7427	-0.414389	2	50.6726	29.2209	76.9872	1.34368	10.0729		9.5136	0
16814	Wed Mar 22 12:03:26 2017_x000D_	58.6082	35.8906	-25.1564	-0.439061	2	50.6726	29.2209	76.9872	1.34368	10.3662		10.9423	53.7808
16815	Wed Mar 22 12:03:27 2017_x000D_	58.9119	36.0926	-26.3973	-0.46072	2	52.396	29.7145	0	0	9.11796		24.7679	0
16816	Wed Mar 22 12:03:27 2017_x000D_	59.7145	36.2861	-26.404	-0.460837	2	52.396	29.7145	0	0	9.83597		8.62317	0
16817	Wed Mar 22 12:03:27 2017_x000D_	59.9177	36.4894	-26.4007	-0.460779	2	52.396	29.7145	0	0	10.123		25.692	0
16818	Wed Mar 22 12:03:27 2017_x000D_	60.7211	36.786	-23.745	-0.414429	2	52.396	29.7145	0	0	10.9231		10.8957	61.8101
16819	Wed Mar 22 12:03:27 2017_x000D_	61.0234	36.9873	-22.5871	-0.394219	2	54.3264	30.4346	14.6918	0.256421	9.36951		20.1985	0
16820	Wed Mar 22 12:03:27 2017_x000D_	61.6264	37.2868	-19.9093	-0.347482	2	54.3264	30.4346	14.6918	0.256421	10.0121		12.3443	0
16821	Wed Mar 22 12:03:27 2017_x000D_	62.0264	37.3833	-17.1352	-0.299065	2	54.3264	30.4346	14.6918	0.256421	10.3718		9.47467	0
16822	Wed Mar 22 12:03:27 2017_x000D_	62.3266	37.4814	-13.5384	-0.23629	2	54.3264	30.4346	14.6918	0.256421	10.6612		18.9455	66.5029
16823	Wed Mar 22 12:03:27 2017_x000D_	62.9269	37.6775	-7.84578	-0.136935	2	56.4845	30.9412	0	0	9.32107		11.9298	0
16824	Wed Mar 22 12:03:27 2017_x000D_	63.3245	37.6706	-7.84781	-0.13697	2	56.4845	30.9412	0	0	9.59533		9.45662	0
16825	Wed Mar 22 12:03:27 2017_x000D_	63.6241	37.7686	-4.64499	-0.0810703	2	56.4845	30.9412	0	0	9.87863		17.8856	0
16826	Wed Mar 22 12:03:27 2017_x000D_	64.2202	37.7585	0.993848	0.0173459	2	56.4845	30.9412	0	0	10.311		14.9032	66.4752
16827	Wed Mar 22 12:03:27 2017_x000D_	64.7169	37.75	6.91428	0.120677	2	58.6417	31.4476	14.8613	0.259378	8.75376		9.44429	0
16828	Wed Mar 22 12:03:27 2017_x000D_	65.0161	37.8479	9.42377	0.164476	2	58.6417	31.4476	14.8613	0.259378	9.0331		4.29597	0
16829	Wed Mar 22 12:03:27 2017_x000D_	65.1139	37.7433	12.7109	0.221847	2	58.6417	31.4476	14.8613	0.259378	9.02913		15.2097	0
16830	Wed Mar 22 12:03:27 2017_x000D_	65.6085	37.6319	16.2569	0.283736	2	58.6417	31.4476	14.8613	0.259378	9.31568		9.44416	0
16831	Wed Mar 22 12:03:27 2017_x000D_	65.9042	37.5239	18.2725	0.318916	2	58.6417	31.4476	14.8613	0.259378	9.46918		12.2927	35.0362
16832	Wed Mar 22 12:03:27 2017_x000D_	66.299	37.4142	15.5265	0.270988	2	59.7095	31.9206	14.6918	0.256421	8.57911		18.8809	0
16833	Wed Mar 22 12:03:27 2017_x000D_	66.8901	37.1981	9.83007	0.171567	2	59.7095	31.9206	14.6918	0.256421	8.9114		4.26389	0
16834	Wed Mar 22 12:03:27 2017_x000D_	66.9902	37.299	0.981508	0.0171305	2	59.7095	31.9206	14.6918	0.256421	9.05184		6.86786	0
16835	Wed Mar 22 12:03:27 2017_x000D_	66.8879	37.0942	-16.3424	-0.285229	2	59.7095	31.9206	14.6918	0.256421	8.84848		0.0108167	46.1054
16836	Wed Mar 22 12:03:28 2017_x000D_	66.8882	37.094	-23.8259	-0.41584	2	61.2231	32.1869	19.478	0.339955	7.49486		4.30082	0
16837	Wed Mar 22 12:03:28 2017_x000D_	66.9857	36.9889	-32.973	-0.575488	2	61.2231	32.1869	19.478	0.339955	7.50112		2.96122	0
16838	Wed Mar 22 12:03:28 2017_x000D_	66.887	36.9901	-47.1547	-0.823005	2	61.2231	32.1869	19.478	0.339955	7.42634		0.0212132	0
16839	Wed Mar 22 12:03:28 2017_x000D_	66.8877	36.99	-59.5982	-1.04018	2	61.2231	32.1869	19.478	0.339955	7.42681		3.08725	41.1408
16840	Wed Mar 22 12:03:28 2017_x000D_	66.8864	36.8871	-65.9689	-1.15138	2	62.5079	32.6664	0	0	6.08158		2.99134	0
16841	Wed Mar 22 12:03:28 2017_x000D_	66.9861	36.8856	-80.9358	-1.4126	2	62.5079	32.6664	0	0	6.15272		6.17775	0
16842	Wed Mar 22 12:03:28 2017_x000D_	66.9893	37.0915	-86.3989	-1.50794	2	62.5079	32.6664	0	0	6.29797		6.18379	0
16843	Wed Mar 22 12:03:28 2017_x000D_	66.9926	37.2976	262.63	4.58375	2	62.5079	32.6664	0	0	6.44675		6.17775	0
16844	Wed Mar 22 12:03:28 2017_x000D_	66.9958	37.5035	257.317	4.49104	2	62.5079	32.6664	0	0	6.59839		9.73973	20.566
16845	Wed Mar 22 12:03:28 2017_x000D_	66.9013	37.8141	248.795	4.3423	2	63.1502	32.906	0	0	6.17739		12.6996	0
16846	Wed Mar 22 12:03:28 2017_x000D_	66.8084	38.2271	246.35	4.29962	2	63.1502	32.906	0	0	6.45729		24.6719	0
16847	Wed Mar 22 12:03:28 2017_x000D_	66.423	38.9536	245.162	4.27889	2	63.1502	32.906	0	0	6.87639		9.71502	0
16848	Wed Mar 22 12:03:28 2017_x000D_	66.3287	39.2634	248.795	4.3423	2	63.1502	32.906	0	0	7.1077		13.699	35.4505
16849	Wed Mar 22 12:03:28 2017_x000D_	66.1369	39.6778	248.796	4.3423	2	64.2598	32.4996	0	0	7.41957		26.2323	0
16850	Wed Mar 22 12:03:28 2017_x000D_	65.8523	40.5046	251.33	4.38653	2	64.2598	32.4996	0	0	8.16187		6.85223	0
16851	Wed Mar 22 12:03:28 2017_x000D_	65.7564	40.7119	248.796	4.3423	2	64.2598	32.4996	0	0	8.34756		23.3488	0
16852	Wed Mar 22 12:03:28 2017_x000D_	65.4703	41.4357	252.237	4.40237	2	64.2598	32.4996	0	0	9.01772		9.71215	50.1568
16853	Wed Mar 22 12:03:28 2017_x000D_	65.376	41.7454	253.948	4.43224	2	65.8153	31.8867	0	0	9.86848		9.22612	0
16854	Wed Mar 22 12:03:28 2017_x000D_	65.3808	42.0529	254.748	4.44619	2	65.8153	31.8867	0	0	10.1755		19.4177	0
16855	Wed Mar 22 12:03:28 2017_x000D_	65.1923	42.6721	254.748	4.44619	2	65.8153	31.8867	0	0	10.8034		11.0006	0
16856	Wed Mar 22 12:03:28 2017_x000D_	64.999	42.9837	253.949	4.43224	2	65.8153	31.8867	0	0	11.127		12.2985	0
16857	Wed Mar 22 12:03:28 2017_x000D_	65.0054	43.3936	253.947	4.43221	2	65.8153	31.8867	0	0	11.5354		19.4053	27.061
16858	Wed Mar 22 12:03:29 2017_x000D_	64.817	44.0124	253.947	4.43221	2	66.6964	31.6935	345.308	6.02676	12.4614		13.6774	0
16859	Wed Mar 22 12:03:29 2017_x000D_	64.6254	44.4261	253.948	4.43223	2	66.6964	31.6935	345.308	6.02676	12.8999		19.3959	0
16860	Wed Mar 22 12:03:29 2017_x000D_	64.4371	45.0446	253.948	4.43223	2	66.6964	31.6935	345.308	6.02676	13.5409		12.656	0
16861	Wed Mar 22 12:03:29 2017_x000D_	64.3446	45.4562	251.328	4.3865	2	66.6964	31.6935	345.308	6.02676	13.9622		19.3864	20.7888
16862	Wed Mar 22 12:03:29 2017_x000D_	64.1564	46.0744	251.328	4.3865	2	67.3599	31.4936	0	0	14.9286		13.6707	0
16863	Wed Mar 22 12:03:29 2017_x000D_	63.9649	46.4879	251.328	4.38651	2	67.3599	31.4936	0	0	15.3738		16.4884	0
16864	Wed Mar 22 12:03:29 2017_x000D_	63.7751	47.0037	250.332	4.36911	2	67.3599	31.4936	0	0	15.919		0	0
16865	Wed Mar 22 12:03:29 2017_x000D_	63.7751	47.0037	250.332	4.36911	2	67.3599	31.4936	0	0	15.919		22.3092	13.0621
16866	Wed Mar 22 12:03:29 2017_x000D_	63.5887	47.7236	251.328	4.3865	2	67.7951	31.5069	0	0	16.7534		9.68944	0
16867	Wed Mar 22 12:03:29 2017_x000D_	63.4947	48.0326	247.691	4.32303	2	67.7951	31.5069	0	0	17.0761		20.4934	0
16868	Wed Mar 22 12:03:29 2017_x000D_	63.2077	48.6525	245.154	4.27875	2	67.7951	31.5069	0	0	17.7487		13.66	0
16869	Wed Mar 22 12:03:29 2017_x000D_	63.0164	49.0657	245.154	4.27875	2	67.7951	31.5069	0	0	18.1975		23.2747	47.3344
16870	Wed Mar 22 12:03:29 2017_x000D_	62.7312	49.7872	248.791	4.34222	2	69.2962	31.9929	8.63681	0.150741	18.9667		9.68083	0
16871	Wed Mar 22 12:03:29 2017_x000D_	62.6372	50.0959	245.153	4.27874	2	69.2962	31.9929	8.63681	0.150741	19.2889		21.9529	0
16872	Wed Mar 22 12:03:29 2017_x000D_	62.2514	50.7177	245.154	4.27875	2	69.2962	31.9929	8.63681	0.150741	20.0062		13.6506	0
16873	Wed Mar 22 12:03:29 2017_x000D_	62.0602	51.1306	245.154	4.27875	2	69.2962	31.9929	8.63681	0.150741	20.46		12.6247	0
16874	Wed Mar 22 12:03:29 2017_x000D_	61.968	51.5412	242.721	4.23629	2	69.2962	31.9929	8.63681	0.150741	20.8767		20.4679	34.9777
16875	Wed Mar 22 12:03:29 2017_x000D_	61.6813	52.1603	245.154	4.27874	2	70.362	32.4656	10.9264	0.190702	21.5229		13.6439	0
16876	Wed Mar 22 12:03:29 2017_x000D_	61.4902	52.573	245.154	4.27874	2	70.362	32.4656	10.9264	0.190702	21.9776		20.4612	0
16877	Wed Mar 22 12:03:29 2017_x000D_	61.2036	53.1919	247.693	4.32305	2	70.362	32.4656	10.9264	0.190702	22.6596		9.66474	0
16878	Wed Mar 22 12:03:29 2017_x000D_	61.1098	53.5001	246.343	4.29949	2	70.362	32.4656	10.9264	0.190702	22.9794		20.4545	18.3854
16879	Wed Mar 22 12:03:30 2017_x000D_	60.8233	54.1188	248.793	4.34226	2	70.7752	32.9182	11.4568	0.199958	23.4202		10.9723	0
16880	Wed Mar 22 12:03:30 2017_x000D_	60.6305	54.4296	247.693	4.32306	2	70.7752	32.9182	11.4568	0.199958	23.7835		9.65238	0
16881	Wed Mar 22 12:03:30 2017_x000D_	60.5368	54.7374	251.335	4.38662	2	70.7752	32.9182	11.4568	0.199958	24.1019		8.56066	0
16882	Wed Mar 22 12:03:30 2017_x000D_	60.3423	54.9462	251.336	4.38664	2	70.7752	32.9182	11.4568	0.199958	24.3737		19.3162	32.4593
16883	Wed Mar 22 12:03:30 2017_x000D_	60.1549	55.5622	251.336	4.38664	2	71.6124	33.6036	62.6346	1.09318	24.768		9.16338	0
16884	Wed Mar 22 12:03:30 2017_x000D_	60.1602	55.8676	250.336	4.36919	2	71.6124	33.6036	62.6346	1.09318	25.0367		16.4276	0
16885	Wed Mar 22 12:03:30 2017_x000D_	59.9711	56.3815	251.335	4.38662	2	71.6124	33.6036	62.6346	1.09318	25.5803		6.8118	0
16886	Wed Mar 22 12:03:30 2017_x000D_	59.8756	56.5875	253.963	4.4325	2	71.6124	33.6036	62.6346	1.09318	25.8072		13.6265	49.8049
16887	Wed Mar 22 12:03:30 2017_x000D_	59.6848	56.9997	253.964	4.43251	2	72.1885	35.1606	76.9872	1.34368	25.1652		12.1999	0
16888	Wed Mar 22 12:03:30 2017_x000D_	59.692	57.4063	253.963	4.43249	2	72.1885	35.1606	76.9872	1.34368	25.5154		19.2895	0
16889	Wed Mar 22 12:03:30 2017_x000D_	59.5047	58.0214	259.448	4.52822	2	72.1885	35.1606	76.9872	1.34368	26.1437		10.9503	0
16890	Wed Mar 22 12:03:30 2017_x000D_	59.312	58.3314	265.462	4.63319	2	72.1885	35.1606	76.9872	1.34368	26.5083		6.75146	0
16891	Wed Mar 22 12:03:30 2017_x000D_	59.4146	58.5317	268.233	4.68155	2	72.1885	35.1606	76.9872	1.34368	26.6342		6.80218	39.5615
16892	Wed Mar 22 12:03:30 2017_x000D_	59.319	58.7373	-83.4011	-1.45562	2	72.1232	36.4777	76.9872	1.34368	25.6795		15.4771	0
16893	Wed Mar 22 12:03:30 2017_x000D_	59.4264	59.2419	-69.1459	-1.20682	2	72.1232	36.4777	76.9872	1.34368	26.0656		3.04538	0
16894	Wed Mar 22 12:03:30 2017_x000D_	59.428	59.3434	-62.8655	-1.09721	2	72.1232	36.4777	76.9872	1.34368	26.1536		15.0078	0
16895	Wed Mar 22 12:03:30 2017_x000D_	59.7316	59.741	-52.5808	-0.917708	2	72.1232	36.4777	76.9872	1.34368	26.3578		6.0938	65.2684
16896	Wed Mar 22 12:03:30 2017_x000D_	59.7349	59.9441	-44.3878	-0.774713	2	71.1562	38.4266	104.692	1.82722	24.3608		12.6818	0
16897	Wed Mar 22 12:03:30 2017_x000D_	60.0366	60.2402	-32.097	-0.560198	2	71.1562	38.4266	104.692	1.82722	24.4843		9.37007	0
16898	Wed Mar 22 12:03:30 2017_x000D_	60.3348	60.3331	-28.164	-0.491554	2	71.1562	38.4266	104.692	1.82722	24.4335		6.74202	0
16899	Wed Mar 22 12:03:30 2017_x000D_	60.4371	60.5332	-21.7831	-0.380186	2	71.1562	38.4266	104.692	1.82722	24.5683		15.0999	38.6424
16900	Wed Mar 22 12:03:31 2017_x000D_	60.9328	60.6205	-12.7454	-0.22245	2	70.4501	39.5039	109.478	1.91075	23.1622		12.2057	0
16901	Wed Mar 22 12:03:31 2017_x000D_	61.3296	60.7104	-9.941	-0.173503	2	70.4501	39.5039	109.478	1.91075	23.0846		17.9973	0
16902	Wed Mar 22 12:03:31 2017_x000D_	61.9236	60.7944	-7.08223	-0.123608	2	70.4501	39.5039	109.478	1.91075	22.9344		12.1826	0
16903	Wed Mar 22 12:03:31 2017_x000D_	62.3197	60.8839	-9.94096	-0.173502	2	70.4501	39.5039	109.478	1.91075	22.8737		21.5068	23.8911
16904	Wed Mar 22 12:03:31 2017_x000D_	63.013	61.0663	-3.8977	-0.0680278	2	69.983	40.1489	135	2.35619	22.0481		11.8282	0
16905	Wed Mar 22 12:03:31 2017_x000D_	63.4071	61.0546	-3.89895	-0.0680495	2	69.983	40.1489	135	2.35619	21.9155		23.6383	0
16906	Wed Mar 22 12:03:31 2017_x000D_	64.1947	61.0313	-3.90143	-0.0680929	2	69.983	40.1489	135	2.35619	21.6698		12.1526	0
16907	Wed Mar 22 12:03:31 2017_x000D_	64.5898	61.1207	-6.66959	-0.116406	2	69.983	40.1489	135	2.35619	21.6542		8.85993	0
16908	Wed Mar 22 12:03:31 2017_x000D_	64.885	61.1119	-7.08391	-0.123638	2	69.983	40.1489	135	2.35619	21.574		12.1432	20.9324
16909	Wed Mar 22 12:03:31 2017_x000D_	65.2798	61.2012	-9.94774	-0.173621	2	69.7332	40.8004	104.692	1.82722	20.8812		23.7394	0
16910	Wed Mar 22 12:03:31 2017_x000D_	66.0673	61.2788	-12.7626	-0.22275	2	69.7332	40.8004	104.692	1.82722	20.8039		10.6494	0
16911	Wed Mar 22 12:03:31 2017_x000D_	66.3651	61.472	-13.4881	-0.235413	2	69.7332	40.8004	104.692	1.82722	20.9442		20.7861	0
16912	Wed Mar 22 12:03:31 2017_x000D_	67.0533	61.5523	-15.51	-0.2707	2	69.7332	40.8004	104.692	1.82722	20.9242		12.1139	29.6247
16913	Wed Mar 22 12:03:31 2017_x000D_	67.4471	61.6416	-12.7609	-0.222719	2	69.2554	41.6646	104.861	1.83017	20.0587		25.0883	0
16914	Wed Mar 22 12:03:31 2017_x000D_	68.2355	61.9205	-15.5086	-0.270677	2	69.2554	41.6646	104.861	1.83017	20.2816		8.82395	0
16915	Wed Mar 22 12:03:31 2017_x000D_	68.5295	61.9117	-16.3655	-0.285631	2	69.2554	41.6646	104.861	1.83017	20.2601		10.606	0
16916	Wed Mar 22 12:03:31 2017_x000D_	68.8259	62.1044	-15.5079	-0.270663	2	69.2554	41.6646	104.861	1.83017	20.4443		25.0409	41.8505
16917	Wed Mar 22 12:03:31 2017_x000D_	69.6128	62.3828	-18.1842	-0.317374	2	68.7561	42.9672	104.692	1.82722	19.4345		11.7383	0
16918	Wed Mar 22 12:03:31 2017_x000D_	70.0039	62.371	-18.1889	-0.317457	2	68.7561	42.9672	104.692	1.82722	19.4439		8.34973	0
16919	Wed Mar 22 12:03:31 2017_x000D_	70.2021	62.5664	-18.1845	-0.31738	2	68.7561	42.9672	104.692	1.82722	19.6525		24.1211	0
16920	Wed Mar 22 12:03:31 2017_x000D_	70.9863	62.7439	-18.1873	-0.317428	2	68.7561	42.9672	104.692	1.82722	19.9021		18.4849	0
16921	Wed Mar 22 12:03:31 2017_x000D_	71.5746	62.9271	-18.1876	-0.317434	2	68.7561	42.9672	104.692	1.82722	20.1579		13.0784	27.2555
16922	Wed Mar 22 12:03:32 2017_x000D_	71.9674	63.1162	-18.1855	-0.317397	2	68.4957	43.8376	103.013	1.79791	19.5887		12.0368	0
16923	Wed Mar 22 12:03:32 2017_x000D_	72.3587	63.2049	-15.5038	-0.270593	2	68.4957	43.8376	103.013	1.79791	19.7488		19.5902	0
16924	Wed Mar 22 12:03:32 2017_x000D_	72.9471	63.4881	-18.1838	-0.317368	2	68.4957	43.8376	103.013	1.79791	20.1484		11.6936	0
16925	Wed Mar 22 12:03:32 2017_x000D_	73.3367	63.476	-18.1886	-0.317451	2	68.4957	43.8376	103.013	1.79791	20.2263		6.52906	29.6113
16926	Wed Mar 22 12:03:32 2017_x000D_	73.5327	63.5706	-15.5024	-0.270568	2	68.0181	44.7014	98.6368	1.72154	19.6585		24.8863	0
16927	Wed Mar 22 12:03:32 2017_x000D_	74.3147	63.8474	-18.1869	-0.317421	2	68.0181	44.7014	98.6368	1.72154	20.1548		6.52105	0
16928	Wed Mar 22 12:03:32 2017_x000D_	74.5105	63.9418	-15.4989	-0.270507	2	68.0181	44.7014	98.6368	1.72154	20.3063		18.3967	0
16929	Wed Mar 22 12:03:32 2017_x000D_	75.096	64.1241	-15.4983	-0.270496	2	68.0181	44.7014	98.6368	1.72154	20.6722		11.9903	79.3673
16930	Wed Mar 22 12:03:32 2017_x000D_	75.4858	64.2124	-12.7352	-0.22227	2	67.6717	47.3242	98.6368	1.72154	18.6084		14.8091	0
16931	Wed Mar 22 12:03:32 2017_x000D_	75.9721	64.2972	-14.718	-0.256878	2	67.6717	47.3242	98.6368	1.72154	18.8939		9.19451	0
16932	Wed Mar 22 12:03:32 2017_x000D_	76.2647	64.3884	-12.7353	-0.222273	2	67.6717	47.3242	98.6368	1.72154	19.1057		6.50223	0
16933	Wed Mar 22 12:03:32 2017_x000D_	76.4599	64.4826	-9.90309	-0.172841	2	67.6717	47.3242	98.6368	1.72154	19.278		6.49292	0
16934	Wed Mar 22 12:03:32 2017_x000D_	76.6549	64.5765	-12.7318	-0.222212	2	67.6717	47.3242	98.6368	1.72154	19.451		11.6428	60.8683
16935	Wed Mar 22 12:03:32 2017_x000D_	77.0428	64.5643	-12.7352	-0.222271	2	67.1406	49.2824	100.926	1.7615	18.2096		9.15854	0
16936	Wed Mar 22 12:03:32 2017_x000D_	77.3343	64.655	-14.7181	-0.25688	2	67.1406	49.2824	100.926	1.7615	18.4453		14.7904	0
16937	Wed Mar 22 12:03:32 2017_x000D_	77.82	64.7396	-18.1958	-0.317577	2	67.1406	49.2824	100.926	1.7615	18.7876		2.90869	0
16938	Wed Mar 22 12:03:32 2017_x000D_	77.9169	64.7363	-24.4868	-0.427375	2	67.1406	49.2824	100.926	1.7615	18.8402		4.14506	6.57499
16939	Wed Mar 22 12:03:32 2017_x000D_	77.8193	64.6385	-40.8363	-0.712728	2	67.1298	49.5013	100.926	1.7615	18.5311		4.13448	0
16940	Wed Mar 22 12:03:32 2017_x000D_	77.7215	64.5414	-44.7377	-0.78082	2	67.1298	49.5013	100.926	1.7615	18.3953		2.92988	0
16941	Wed Mar 22 12:03:32 2017_x000D_	77.8191	64.5379	-62.1477	-1.08468	2	67.1298	49.5013	100.926	1.7615	18.4489		2.8938	0
16942	Wed Mar 22 12:03:32 2017_x000D_	77.7227	64.5413	-69.6267	-1.21522	2	67.1298	49.5013	100.926	1.7615	18.396		3.0061	93.7117
16943	Wed Mar 22 12:03:33 2017_x000D_	77.7219	64.4411	-75.7201	-1.32156	2	67.6307	52.5846	77.7269	1.35659	15.5695		6.6398	0
16944	Wed Mar 22 12:03:33 2017_x000D_	77.8214	64.6388	-89.3902	-1.56015	2	67.6307	52.5846	77.7269	1.35659	15.7846		2.91421	0
16945	Wed Mar 22 12:03:33 2017_x000D_	77.9185	64.636	262.373	4.57927	2	67.6307	52.5846	77.7269	1.35659	15.8453		8.45105	0
16946	Wed Mar 22 12:03:33 2017_x000D_	77.727	64.8426	257.075	4.4868	2	67.6307	52.5846	77.7269	1.35659	15.8806		9.02151	73.9415
16947	Wed Mar 22 12:03:33 2017_x000D_	77.7302	65.1433	246.187	4.29678	2	69.0529	54.5976	81.3632	1.42006	13.6568		13.4644	0
16948	Wed Mar 22 12:03:33 2017_x000D_	77.5406	65.5501	238.888	4.16939	2	69.0529	54.5976	81.3632	1.42006	13.8563		13.451	0
16949	Wed Mar 22 12:03:33 2017_x000D_	77.3512	65.9565	238.888	4.16939	2	69.0529	54.5976	81.3632	1.42006	14.0672		8.44445	0
16950	Wed Mar 22 12:03:33 2017_x000D_	77.1597	66.1628	238.888	4.16939	2	69.0529	54.5976	81.3632	1.42006	14.1235		13.4483	0
16951	Wed Mar 22 12:03:33 2017_x000D_	76.9703	66.5691	238.888	4.16939	2	69.0529	54.5976	81.3632	1.42006	14.3528		21.6409	64.0758
16952	Wed Mar 22 12:03:33 2017_x000D_	76.5894	67.1817	238.888	4.16939	2	70.496	56.1722	52.6706	0.919275	12.5833		10.8196	0
16953	Wed Mar 22 12:03:33 2017_x000D_	76.399	67.488	240.316	4.1943	2	70.496	56.1722	52.6706	0.919275	12.7629		21.6367	0
16954	Wed Mar 22 12:03:33 2017_x000D_	76.0182	68.1005	240.316	4.19431	2	70.496	56.1722	52.6706	0.919275	13.1445		8.44429	0
16955	Wed Mar 22 12:03:33 2017_x000D_	75.8266	68.3067	245.015	4.27632	2	70.496	56.1722	52.6706	0.919275	13.2537		22.9013	78.1439
16956	Wed Mar 22 12:03:33 2017_x000D_	75.5439	69.0158	243.863	4.25621	2	72.8273	57.3341	19.8977	0.347281	11.9934		10.8196	0
16957	Wed Mar 22 12:03:33 2017_x000D_	75.3535	69.3221	242.611	4.23437	2	72.8273	57.3341	19.8977	0.347281	12.2513		12.3913	0
16958	Wed Mar 22 12:03:33 2017_x000D_	75.2612	69.7247	245.014	4.27631	2	72.8273	57.3341	19.8977	0.347281	12.6274		21.6326	0
16959	Wed Mar 22 12:03:33 2017_x000D_	74.8805	70.3371	245.015	4.27632	2	72.8273	57.3341	19.8977	0.347281	13.1641		13.4403	49.2398
16960	Wed Mar 22 12:03:33 2017_x000D_	74.6913	70.7432	240.315	4.19429	2	74.3122	58.0334	28.8103	0.502835	12.7155		20.147	0
16961	Wed Mar 22 12:03:33 2017_x000D_	74.4076	71.3519	242.611	4.23436	2	74.3122	58.0334	28.8103	0.502835	13.3188		13.4336	0
16962	Wed Mar 22 12:03:33 2017_x000D_	74.2185	71.7578	242.611	4.23436	2	74.3122	58.0334	28.8103	0.502835	13.7247		10.813	0
16963	Wed Mar 22 12:03:33 2017_x000D_	74.0282	72.0639	241.247	4.21056	2	74.3122	58.0334	28.8103	0.502835	14.0334		23.3785	36.5684
16964	Wed Mar 22 12:03:33 2017_x000D_	73.5505	72.6796	238.888	4.16937	2	75.1356	58.9322	7.65515	0.133608	13.8385		9.49309	0
16965	Wed Mar 22 12:03:34 2017_x000D_	73.4573	72.982	242.611	4.23437	2	75.1356	58.9322	7.65515	0.133608	14.1497		20.143	0
16966	Wed Mar 22 12:03:34 2017_x000D_	73.1737	73.5906	240.315	4.19429	2	75.1356	58.9322	7.65515	0.133608	14.7891		10.813	0
16967	Wed Mar 22 12:03:34 2017_x000D_	72.9834	73.8967	238.887	4.16937	2	75.1356	58.9322	7.65515	0.133608	15.1185		10.8063	0
16968	Wed Mar 22 12:03:34 2017_x000D_	72.7932	74.2026	240.315	4.19429	2	75.1356	58.9322	7.65515	0.133608	15.449		17.4885	46.5601
16969	Wed Mar 22 12:03:34 2017_x000D_	72.5085	74.7113	241.248	4.21056	2	76.3921	59.8432	81.3632	1.42006	15.3669		10.8063	0
16970	Wed Mar 22 12:03:34 2017_x000D_	72.3183	75.0172	242.612	4.23437	2	76.3921	59.8432	81.3632	1.42006	15.7113		8.44869	0
16971	Wed Mar 22 12:03:34 2017_x000D_	72.1267	75.2236	242.612	4.23438	2	76.3921	59.8432	81.3632	1.42006	15.9609		20.1256	0
16972	Wed Mar 22 12:03:34 2017_x000D_	71.8434	75.8317	245.018	4.27637	2	76.3921	59.8432	81.3632	1.42006	16.623		13.4202	59.597
16973	Wed Mar 22 12:03:34 2017_x000D_	71.6545	76.2372	245.018	4.27637	2	77.6152	61.4086	26.0368	0.454427	15.9818		6.7121	0
16974	Wed Mar 22 12:03:34 2017_x000D_	71.56	76.44	242.612	4.23438	2	77.6152	61.4086	26.0368	0.454427	16.2052		6.70539	0
16975	Wed Mar 22 12:03:34 2017_x000D_	71.4656	76.6426	245.018	4.27637	2	77.6152	61.4086	26.0368	0.454427	16.4284		5.97051	0
16976	Wed Mar 22 12:03:34 2017_x000D_	71.4682	76.8416	245.017	4.27636	2	77.6152	61.4086	26.0368	0.454427	16.6121		13.4135	45.6564
16977	Wed Mar 22 12:03:34 2017_x000D_	71.2794	77.2469	245.018	4.27636	2	78.6432	62.5308	31.9005	0.556768	16.4557		8.44445	0
16978	Wed Mar 22 12:03:34 2017_x000D_	71.0879	77.4532	245.018	4.27637	2	78.6432	62.5308	31.9005	0.556768	16.726		12.3588	0
16979	Wed Mar 22 12:03:34 2017_x000D_	70.9961	77.8548	242.611	4.23436	2	78.6432	62.5308	31.9005	0.556768	17.1261		4.2223	0
16980	Wed Mar 22 12:03:34 2017_x000D_	70.9004	77.958	243.73	4.25389	2	78.6432	62.5308	31.9005	0.556768	17.2612		13.4175	0
16981	Wed Mar 22 12:03:34 2017_x000D_	70.7115	78.3634	238.886	4.16935	2	78.6432	62.5308	31.9005	0.556768	17.7083		10.8104	27.3849
16982	Wed Mar 22 12:03:34 2017_x000D_	70.5212	78.6694	232.887	4.06465	2	79.2598	63.2039	44.2296	0.771953	17.7636		2.89979	0
16983	Wed Mar 22 12:03:34 2017_x000D_	70.6178	78.666	219.191	3.8256	2	79.2598	63.2039	44.2296	0.771953	17.7133		0.0123693	0
16984	Wed Mar 22 12:03:34 2017_x000D_	70.6174	78.6661	211.486	3.69113	2	79.2598	63.2039	44.2296	0.771953	17.7136		5.81535	0
16985	Wed Mar 22 12:03:34 2017_x000D_	70.8111	78.6586	204.276	3.56529	2	79.2598	63.2039	44.2296	0.771953	17.6133		4.22828	32.3206
16986	Wed Mar 22 12:03:35 2017_x000D_	70.715	78.7617	195.839	3.41803	2	79.8653	64.095	75.3081	1.31438	17.287		4.21892	0
16987	Wed Mar 22 12:03:35 2017_x000D_	70.8101	78.6581	182.23	3.18051	2	79.8653	64.095	75.3081	1.31438	17.1488		0.0192094	0
16988	Wed Mar 22 12:03:35 2017_x000D_	70.8097	78.6576	171.645	2.99576	2	79.8653	64.095	75.3081	1.31438	17.1486		2.90269	0
16989	Wed Mar 22 12:03:35 2017_x000D_	70.713	78.6609	158.699	2.76981	2	79.8653	64.095	75.3081	1.31438	17.2026		4.21132	79.9436
16990	Wed Mar 22 12:03:35 2017_x000D_	70.6173	78.7636	149.811	2.6147	2	79.3003	66.6992	100.926	1.7615	14.8642		10.5617	0
16991	Wed Mar 22 12:03:35 2017_x000D_	70.4193	78.4725	139.746	2.43903	2	79.3003	66.6992	100.926	1.7615	14.7473		2.91179	0
16992	Wed Mar 22 12:03:35 2017_x000D_	70.3223	78.4759	133.94	2.33769	2	79.3003	66.6992	100.926	1.7615	14.8086		8.22728	0
16993	Wed Mar 22 12:03:35 2017_x000D_	70.1257	78.2847	129.794	2.26534	2	79.3003	66.6992	100.926	1.7615	14.7783		10.5676	54.2381
16994	Wed Mar 22 12:03:35 2017_x000D_	69.9272	77.9937	128.073	2.2353	2	78.7795	68.4305	97.6551	1.7044	13.0314		24.7456	0
16995	Wed Mar 22 12:03:35 2017_x000D_	69.3356	77.4189	128.077	2.23537	2	78.7795	68.4305	97.6551	1.7044	13.0376		25.2227	0
16996	Wed Mar 22 12:03:35 2017_x000D_	68.8391	76.7404	131.927	2.30255	2	78.7795	68.4305	97.6551	1.7044	12.9563		10.5843	0
16997	Wed Mar 22 12:03:35 2017_x000D_	68.6402	76.449	133.802	2.33529	2	78.7795	68.4305	97.6551	1.7044	12.9268		12.4131	0
16998	Wed Mar 22 12:03:35 2017_x000D_	68.3435	76.1606	133.933	2.33757	2	78.7795	68.4305	97.6551	1.7044	12.9871		17.1702	35.4765
16999	Wed Mar 22 12:03:35 2017_x000D_	68.0438	75.673	137.708	2.40345	2	78.2918	69.5078	97.6551	1.7044	11.9596		14.586	0
17000	Wed Mar 22 12:03:35 2017_x000D_	67.6496	75.3884	139.725	2.43865	2	78.2918	69.5078	97.6551	1.7044	12.1589		14.6125	0
17001	Wed Mar 22 12:03:35 2017_x000D_	67.2546	75.1034	145.218	2.53453	2	78.2918	69.5078	97.6551	1.7044	12.3746		10.5216	0
17002	Wed Mar 22 12:03:35 2017_x000D_	66.9591	74.9145	143.607	2.50642	2	78.2918	69.5078	97.6551	1.7044	12.5564		8.29097	35.4671
17003	Wed Mar 22 12:03:35 2017_x000D_	66.7609	74.7219	143.606	2.50639	2	77.8042	70.5848	98.6368	1.72154	11.7928		18.7464	0
17004	Wed Mar 22 12:03:35 2017_x000D_	66.2663	74.34	145.215	2.53449	2	77.8042	70.5848	98.6368	1.72154	12.1336		14.631	0
17005	Wed Mar 22 12:03:35 2017_x000D_	65.8709	74.0545	147.422	2.573	2	77.8042	70.5848	98.6368	1.72154	12.4275		21.1073	0
17006	Wed Mar 22 12:03:35 2017_x000D_	65.278	73.6757	147.422	2.573	2	77.8042	70.5848	98.6368	1.72154	12.9019		10.554	62.0684
17007	Wed Mar 22 12:03:36 2017_x000D_	64.9816	73.4862	145.853	2.54562	2	75.8238	71.1836	180	3.14159	11.084		21.1397	0
17008	Wed Mar 22 12:03:36 2017_x000D_	64.3878	73.1068	145.854	2.54563	2	75.8238	71.1836	180	3.14159	11.5966		10.6717	0
17009	Wed Mar 22 12:03:36 2017_x000D_	64.1871	72.8131	143.605	2.50638	2	75.8238	71.1836	180	3.14159	11.7502		10.5756	0
17010	Wed Mar 22 12:03:36 2017_x000D_	63.8901	72.6232	141.877	2.47622	2	75.8238	71.1836	180	3.14159	12.0202		21.1763	80.7997
17011	Wed Mar 22 12:03:36 2017_x000D_	63.2953	72.2431	141.879	2.47626	2	73.1938	71.7642	180	3.14159	9.91008		10.6023	0
17012	Wed Mar 22 12:03:36 2017_x000D_	62.9975	72.0528	143.609	2.50645	2	73.1938	71.7642	180	3.14159	10.2004		8.34409	0
17013	Wed Mar 22 12:03:36 2017_x000D_	62.7979	71.8591	143.607	2.50642	2	73.1938	71.7642	180	3.14159	10.3963		25.0534	0
17014	Wed Mar 22 12:03:36 2017_x000D_	62.1987	71.2774	143.603	2.50635	2	73.1938	71.7642	180	3.14159	11.0059		10.6097	0
17015	Wed Mar 22 12:03:36 2017_x000D_	61.9008	71.0868	141.878	2.47623	2	73.1938	71.7642	180	3.14159	11.3133		18.8964	46.087
17016	Wed Mar 22 12:03:36 2017_x000D_	61.4022	70.7019	143.603	2.50635	2	71.6676	71.9395	180	3.14159	10.3397		8.36954	0
17017	Wed Mar 22 12:03:36 2017_x000D_	61.202	70.5076	143.602	2.50633	2	71.6676	71.9395	180	3.14159	10.5631		18.9061	0
17018	Wed Mar 22 12:03:36 2017_x000D_	60.7033	70.1223	141.877	2.47622	2	71.6676	71.9395	180	3.14159	11.1139		10.6481	0
17019	Wed Mar 22 12:03:36 2017_x000D_	60.4042	69.9312	143.602	2.50634	2	71.6676	71.9395	180	3.14159	11.441		8.38227	52.5391
17020	Wed Mar 22 12:03:36 2017_x000D_	60.2037	69.7366	143.601	2.50631	2	69.9245	72.1088	180	3.14159	10.0061		13.1969	0
17021	Wed Mar 22 12:03:36 2017_x000D_	59.806	69.5486	143.604	2.50636	2	69.9245	72.1088	180	3.14159	10.4374		8.38867	0
17022	Wed Mar 22 12:03:36 2017_x000D_	59.6053	69.3539	143.603	2.50634	2	69.9245	72.1088	180	3.14159	10.6806		16.7858	0
17023	Wed Mar 22 12:03:36 2017_x000D_	59.2037	68.9643	143.6	2.50629	2	69.9245	72.1088	180	3.14159	11.1724		4.18797	38.9973
17024	Wed Mar 22 12:03:36 2017_x000D_	59.1035	68.8671	144.146	2.51582	2	68.6251	72.0724	180	3.14159	10.0466		12.6127	0
17025	Wed Mar 22 12:03:36 2017_x000D_	58.8018	68.5743	143.597	2.50624	2	68.6251	72.0724	180	3.14159	10.4276		6.60795	0
17026	Wed Mar 22 12:03:36 2017_x000D_	58.6026	68.4803	145.832	2.54525	2	68.6251	72.0724	180	3.14159	10.6468		8.40772	0
17027	Wed Mar 22 12:03:36 2017_x000D_	58.4015	68.2851	145.83	2.54521	2	68.6251	72.0724	180	3.14159	10.9026		9.35527	0
17028	Wed Mar 22 12:03:36 2017_x000D_	58.1032	68.1942	149.705	2.61284	2	68.6251	72.0724	180	3.14159	11.2139		17.2712	66.434
17029	Wed Mar 22 12:03:37 2017_x000D_	57.6035	67.9083	158.506	2.76646	2	66.7292	70.9281	207.566	3.62271	9.61237		9.3564	0
17030	Wed Mar 22 12:03:37 2017_x000D_	57.3051	67.8176	167.526	2.92388	2	66.7292	70.9281	207.566	3.62271	9.92416		9.36301	0
17031	Wed Mar 22 12:03:37 2017_x000D_	57.0065	67.7268	176.328	3.07751	2	66.7292	70.9281	207.566	3.62271	10.2362		6.61737	0
17032	Wed Mar 22 12:03:37 2017_x000D_	56.807	67.6327	184.664	3.22299	2	66.7292	70.9281	207.566	3.62271	10.4551		15.1868	68.6182
17033	Wed Mar 22 12:03:37 2017_x000D_	56.3146	67.7502	193.387	3.37524	2	65.0704	69.3533	225	3.92699	8.90135		6.70397	0
17034	Wed Mar 22 12:03:37 2017_x000D_	56.1188	67.8579	201.447	3.51592	2	65.0704	69.3533	225	3.92699	9.07565		12.2913	0
17035	Wed Mar 22 12:03:37 2017_x000D_	55.7253	67.972	211.236	3.68676	2	65.0704	69.3533	225	3.92699	9.44663		10.8503	0
17036	Wed Mar 22 12:03:37 2017_x000D_	55.4322	68.1839	212.644	3.71134	2	65.0704	69.3533	225	3.92699	9.70888		9.46313	37.6509
17037	Wed Mar 22 12:03:37 2017_x000D_	55.1369	68.2948	213.604	3.7281	2	64.0186	68.6686	204.768	3.57388	8.88956		10.8527	0
17038	Wed Mar 22 12:03:37 2017_x000D_	54.8437	68.5067	215.074	3.75375	2	64.0186	68.6686	204.768	3.57388	9.17633		26.8644	0
17039	Wed Mar 22 12:03:37 2017_x000D_	54.0586	68.9374	215.073	3.75373	2	64.0186	68.6686	204.768	3.57388	9.96363		10.9373	0
17040	Wed Mar 22 12:03:37 2017_x000D_	53.8664	69.2472	217.373	3.79387	2	64.0186	68.6686	204.768	3.57388	10.1687		24.2624	43.3495
17041	Wed Mar 22 12:03:37 2017_x000D_	53.18	69.6749	215.854	3.76737	2	62.7496	67.9775	225	3.92699	9.71897		9.47261	0
17042	Wed Mar 22 12:03:37 2017_x000D_	52.8844	69.7859	215.073	3.75373	2	62.7496	67.9775	225	3.92699	10.0296		23.5977	0
17043	Wed Mar 22 12:03:37 2017_x000D_	52.2991	70.3114	212.646	3.71137	2	62.7496	67.9775	225	3.92699	10.7079		8.55877	0
17044	Wed Mar 22 12:03:37 2017_x000D_	52.1048	70.5203	217.372	3.79386	2	62.7496	67.9775	225	3.92699	10.9443		12.3481	0
17045	Wed Mar 22 12:03:37 2017_x000D_	51.7095	70.635	215.073	3.75373	2	62.7496	67.9775	225	3.92699	11.3554		23.6062	45.708
17046	Wed Mar 22 12:03:37 2017_x000D_	51.124	71.1607	217.371	3.79384	2	61.7184	66.8559	199.478	3.48155	11.4356		10.8761	0
17047	Wed Mar 22 12:03:37 2017_x000D_	50.8302	71.3731	219.01	3.82244	2	61.7184	66.8559	199.478	3.48155	11.788		21.7636	0
17048	Wed Mar 22 12:03:37 2017_x000D_	50.2422	71.798	219.01	3.82244	2	61.7184	66.8559	199.478	3.48155	12.4951		8.5671	0
17049	Wed Mar 22 12:03:37 2017_x000D_	50.0476	72.007	219.01	3.82244	2	61.7184	66.8559	199.478	3.48155	12.757		23.6254	84.7611
17050	Wed Mar 22 12:03:38 2017_x000D_	49.4616	72.5331	216.669	3.78158	2	58.9088	66.5578	180	3.14159	11.1783		13.4733	0
17051	Wed Mar 22 12:03:38 2017_x000D_	49.0679	72.7492	216.668	3.78156	2	58.9088	66.5578	180	3.14159	11.6266		6.73604	0
17052	Wed Mar 22 12:03:38 2017_x000D_	48.8711	72.8573	219.009	3.82243	2	58.9088	66.5578	180	3.14159	11.8507		23.6361	0
17053	Wed Mar 22 12:03:38 2017_x000D_	48.2848	73.3836	221.212	3.86088	2	58.9088	66.5578	180	3.14159	12.6278		10.8893	72.0668
17054	Wed Mar 22 12:03:38 2017_x000D_	47.9906	73.5962	223.012	3.8923	2	56.5113	66.7084	180	3.14159	10.9565		12.8676	0
17055	Wed Mar 22 12:03:38 2017_x000D_	47.6983	73.9101	219.01	3.82245	2	56.5113	66.7084	180	3.14159	11.3813		21.7954	0
17056	Wed Mar 22 12:03:38 2017_x000D_	47.1095	74.3357	219.01	3.82244	2	56.5113	66.7084	180	3.14159	12.1066		8.57558	0
17057	Wed Mar 22 12:03:38 2017_x000D_	46.9147	74.5449	219.01	3.82245	2	56.5113	66.7084	180	3.14159	12.3897		21.8044	64.6917
17058	Wed Mar 22 12:03:38 2017_x000D_	46.3256	74.9706	219.01	3.82244	2	54.516	67.5262	175.5	3.06305	11.0681		8.57777	0
17059	Wed Mar 22 12:03:38 2017_x000D_	46.1308	75.1799	219.01	3.82244	2	54.516	67.5262	175.5	3.06305	11.353		21.8128	0
17060	Wed Mar 22 12:03:38 2017_x000D_	45.5415	75.6058	219.01	3.82244	2	54.516	67.5262	175.5	3.06305	12.0757		8.58201	0
17061	Wed Mar 22 12:03:38 2017_x000D_	45.3466	75.8152	219.01	3.82245	2	54.516	67.5262	175.5	3.06305	12.3606		8.57982	0
17062	Wed Mar 22 12:03:38 2017_x000D_	45.1517	76.0245	219.01	3.82245	2	54.516	67.5262	175.5	3.06305	12.6456		20.2632	83.9793
17063	Wed Mar 22 12:03:38 2017_x000D_	44.5597	76.3497	216.67	3.7816	2	52.4686	69.4352	167.805	2.92875	10.5053		6.75615	0
17064	Wed Mar 22 12:03:38 2017_x000D_	44.3623	76.4581	219.009	3.82243	2	52.4686	69.4352	167.805	2.92875	10.7254		17.1661	0
17065	Wed Mar 22 12:03:38 2017_x000D_	43.9724	76.8769	219.01	3.82244	2	52.4686	69.4352	167.805	2.92875	11.2944		8.58406	0
17066	Wed Mar 22 12:03:38 2017_x000D_	43.7774	77.0863	219.01	3.82245	2	52.4686	69.4352	167.805	2.92875	11.5791		16.2537	74.6375
17067	Wed Mar 22 12:03:38 2017_x000D_	43.2826	77.307	220.78	3.85333	2	50.649	71.1319	135	2.35619	9.61227		6.80257	0
17068	Wed Mar 22 12:03:38 2017_x000D_	43.1874	77.5128	219.01	3.82244	2	50.649	71.1319	135	2.35619	9.81791		8.58625	0
17069	Wed Mar 22 12:03:38 2017_x000D_	42.9924	77.7223	219.01	3.82245	2	50.649	71.1319	135	2.35619	10.1023		6.76023	0
17070	Wed Mar 22 12:03:38 2017_x000D_	42.7949	77.8308	221.21	3.86084	2	50.649	71.1319	135	2.35619	10.3229		10.9193	51.5317
17071	Wed Mar 22 12:03:39 2017_x000D_	42.4999	78.044	223.009	3.89223	2	49.5016	72.4102	109.478	1.91075	8.98685		9.55023	0
17072	Wed Mar 22 12:03:39 2017_x000D_	42.2021	78.1565	219.008	3.82242	2	49.5016	72.4102	109.478	1.91075	9.28992		17.1912	0
17073	Wed Mar 22 12:03:39 2017_x000D_	41.8114	78.5757	211.263	3.68724	2	49.5016	72.4102	109.478	1.91075	9.8566		6.76837	0
17074	Wed Mar 22 12:03:39 2017_x000D_	41.6137	78.6844	208.79	3.64407	2	49.5016	72.4102	109.478	1.91075	10.0789		3.02443	0
17075	Wed Mar 22 12:03:39 2017_x000D_	41.6154	78.7852	193.567	3.37838	2	49.5016	72.4102	109.478	1.91075	10.1406		0.0067082	65.2895
17076	Wed Mar 22 12:03:39 2017_x000D_	41.6153	78.785	187.948	3.2803	2	47.9099	73.8944	135	2.35619	7.9712		6.02466	0
17077	Wed Mar 22 12:03:39 2017_x000D_	41.4146	78.792	170.774	2.98057	2	47.9099	73.8944	135	2.35619	8.13483		6.01921	0
17078	Wed Mar 22 12:03:39 2017_x000D_	41.2141	78.7995	165.316	2.8853	2	47.9099	73.8944	135	2.35619	8.30023		6.00411	0
17079	Wed Mar 22 12:03:39 2017_x000D_	41.0141	78.8069	157.95	2.75675	2	47.9099	73.8944	135	2.35619	8.46668		8.49239	65.2812
17080	Wed Mar 22 12:03:39 2017_x000D_	40.8088	78.612	144.845	2.52802	2	46.3183	75.3783	135	2.35619	6.38838		6.02198	0
17081	Wed Mar 22 12:03:39 2017_x000D_	40.6082	78.6193	140.472	2.4517	2	46.3183	75.3783	135	2.35619	6.56577		4.22918	0
17082	Wed Mar 22 12:03:39 2017_x000D_	40.506	78.5222	132.471	2.31206	2	46.3183	75.3783	135	2.35619	6.6081		16.9833	0
17083	Wed Mar 22 12:03:39 2017_x000D_	40.0949	78.133	124.385	2.17093	2	46.3183	75.3783	135	2.35619	6.80581		9.55031	46.6232
17084	Wed Mar 22 12:03:39 2017_x000D_	39.987	77.8335	120.504	2.1032	2	45.1817	76.4382	135	2.35619	5.37883		21.7188	0
17085	Wed Mar 22 12:03:39 2017_x000D_	39.57	77.2417	120.506	2.10323	2	45.1817	76.4382	135	2.35619	5.66893		12.4771	0
17086	Wed Mar 22 12:03:39 2017_x000D_	39.4593	76.8408	118	2.05949	2	45.1817	76.4382	135	2.35619	5.73654		15.0706	0
17087	Wed Mar 22 12:03:39 2017_x000D_	39.1474	76.447	120.505	2.10321	2	45.1817	76.4382	135	2.35619	6.03431		19.1475	27.9719
17088	Wed Mar 22 12:03:39 2017_x000D_	38.9306	75.8467	120.501	2.10314	2	44.4997	77.074	135	2.35619	5.70273		13.5226	0
17089	Wed Mar 22 12:03:39 2017_x000D_	38.719	75.4487	120.5	2.10312	2	44.4997	77.074	135	2.35619	6.00484		20.3028	0
17090	Wed Mar 22 12:03:39 2017_x000D_	38.4012	74.8512	122.885	2.14475	2	44.4997	77.074	135	2.35619	6.49096		10.8935	0
17091	Wed Mar 22 12:03:39 2017_x000D_	38.192	74.5544	124.369	2.17066	2	44.4997	77.074	135	2.35619	6.79231		21.8144	0
17092	Wed Mar 22 12:03:39 2017_x000D_	37.7733	73.9599	124.37	2.17066	2	44.4997	77.074	135	2.35619	7.41229		6.78159	32.9314
17093	Wed Mar 22 12:03:40 2017_x000D_	37.667	73.7604	126.694	2.21123	2	43.6007	77.7039	135	2.35619	7.1246		8.54775	0
17094	Wed Mar 22 12:03:40 2017_x000D_	37.4602	73.5644	126.696	2.21126	2	43.6007	77.7039	135	2.35619	7.40548		21.8485	0
17095	Wed Mar 22 12:03:40 2017_x000D_	37.0408	72.969	126.695	2.21124	2	43.6007	77.7039	135	2.35619	8.09021		10.926	0
17096	Wed Mar 22 12:03:40 2017_x000D_	36.831	72.6713	128.356	2.24023	2	43.6007	77.7039	135	2.35619	8.4354		8.56265	26.0649
17097	Wed Mar 22 12:03:40 2017_x000D_	36.6238	72.475	128.357	2.24026	2	42.7322	77.6799	145.375	2.53727	8.02518		19.4202	0
17098	Wed Mar 22 12:03:40 2017_x000D_	36.2064	71.9802	126.698	2.21129	2	42.7322	77.6799	145.375	2.53727	8.66445		10.9434	0
17099	Wed Mar 22 12:03:40 2017_x000D_	35.9963	71.682	128.357	2.24026	2	42.7322	77.6799	145.375	2.53727	9.01927		17.7254	0
17100	Wed Mar 22 12:03:40 2017_x000D_	35.6796	71.1832	124.375	2.17076	2	42.7322	77.6799	145.375	2.53727	9.58886		10.956	41.4159
17101	Wed Mar 22 12:03:40 2017_x000D_	35.4692	70.8847	125.984	2.19883	2	41.687	76.778	223.993	3.90941	8.56691		19.4694	0
17102	Wed Mar 22 12:03:40 2017_x000D_	35.0508	70.3886	124.378	2.1708	2	41.687	76.778	223.993	3.90941	9.21214		9.65049	0
17103	Wed Mar 22 12:03:40 2017_x000D_	34.9411	70.0862	128.351	2.24015	2	41.687	76.778	223.993	3.90941	9.50197		8.5944	0
17104	Wed Mar 22 12:03:40 2017_x000D_	34.7332	69.8891	128.353	2.24018	2	41.687	76.778	223.993	3.90941	9.78837		13.6422	0
17105	Wed Mar 22 12:03:40 2017_x000D_	34.5195	69.4877	128.35	2.24013	2	41.687	76.778	223.993	3.90941	10.2236		17.2121	54.919
17106	Wed Mar 22 12:03:40 2017_x000D_	34.1032	69.0929	128.353	2.24018	2	40.4445	75.4336	245.232	4.28011	8.96753		8.61343	0
17107	Wed Mar 22 12:03:40 2017_x000D_	33.8949	68.8953	128.354	2.24021	2	40.4445	75.4336	245.232	4.28011	9.25455		13.6611	0
17108	Wed Mar 22 12:03:40 2017_x000D_	33.6808	68.4934	128.351	2.24016	2	40.4445	75.4336	245.232	4.28011	9.69092		8.61767	0
17109	Wed Mar 22 12:03:40 2017_x000D_	33.4724	68.2957	128.353	2.24018	2	40.4445	75.4336	245.232	4.28011	9.97797		13.6745	79.155
17110	Wed Mar 22 12:03:40 2017_x000D_	33.2581	67.8934	128.35	2.24013	2	39.0245	73.2098	248.741	4.34135	7.84318		8.62822	0
17111	Wed Mar 22 12:03:40 2017_x000D_	33.0495	67.6954	128.351	2.24016	2	39.0245	73.2098	248.741	4.34135	8.13076		11.0275	0
17112	Wed Mar 22 12:03:40 2017_x000D_	32.8378	67.3949	126.696	2.21127	2	39.0245	73.2098	248.741	4.34135	8.49048		6.83912	0
17113	Wed Mar 22 12:03:40 2017_x000D_	32.7308	67.1936	124.382	2.17087	2	39.0245	73.2098	248.741	4.34135	8.70663		4.31858	55.8076
17114	Wed Mar 22 12:03:41 2017_x000D_	32.6262	67.0947	128.35	2.24013	2	38.0082	71.6517	261.363	4.56165	7.0521		15.2956	0
17115	Wed Mar 22 12:03:41 2017_x000D_	32.3098	66.6949	130.577	2.27899	2	38.0082	71.6517	261.363	4.56165	7.55259		8.64518	0
17116	Wed Mar 22 12:03:41 2017_x000D_	32.1008	66.4965	130.578	2.27901	2	38.0082	71.6517	261.363	4.56165	7.8405		6.84759	0
17117	Wed Mar 22 12:03:41 2017_x000D_	31.9932	66.2952	136.495	2.38229	2	38.0082	71.6517	261.363	4.56165	8.05434		8.64943	68.9377
17118	Wed Mar 22 12:03:41 2017_x000D_	31.7841	66.0967	136.495	2.38229	2	36.5665	69.8623	223.993	3.90941	6.08696		4.32488	0
17119	Wed Mar 22 12:03:41 2017_x000D_	31.6794	65.9976	140.594	2.45384	2	36.5665	69.8623	223.993	3.90941	6.23054		11.0139	0
17120	Wed Mar 22 12:03:41 2017_x000D_	31.3684	65.8025	147.031	2.56617	2	36.5665	69.8623	223.993	3.90941	6.59562		4.32912	0
17121	Wed Mar 22 12:03:41 2017_x000D_	31.2636	65.7033	151.096	2.63712	2	36.5665	69.8623	223.993	3.90941	6.73929		11.0206	0
17122	Wed Mar 22 12:03:41 2017_x000D_	30.9524	65.5081	157.64	2.75135	2	36.5665	69.8623	223.993	3.90941	7.10473		9.65719	32.4596
17123	Wed Mar 22 12:03:41 2017_x000D_	30.6441	65.4155	166.93	2.91347	2	35.9541	68.9703	226.007	3.94457	6.39005		6.83027	0
17124	Wed Mar 22 12:03:41 2017_x000D_	30.4377	65.3194	169.805	2.96366	2	35.9541	68.9703	226.007	3.94457	6.61511		9.65633	0
17125	Wed Mar 22 12:03:41 2017_x000D_	30.1294	65.2269	184.671	3.22312	2	35.9541	68.9703	226.007	3.94457	6.92388		9.16643	0
17126	Wed Mar 22 12:03:41 2017_x000D_	29.824	65.2364	184.822	3.22576	2	35.9541	68.9703	226.007	3.94457	7.17775		12.6101	32.4688
17127	Wed Mar 22 12:03:41 2017_x000D_	29.4199	65.3521	199.428	3.48068	2	35.3416	68.078	258.986	4.52015	6.51898		9.16653	0
17128	Wed Mar 22 12:03:41 2017_x000D_	29.1145	65.3617	205.892	3.59349	2	35.3416	68.078	258.986	4.52015	6.79375		6.85574	0
17129	Wed Mar 22 12:03:41 2017_x000D_	28.9137	65.4708	208.503	3.63907	2	35.3416	68.078	258.986	4.52015	6.93653		6.8464	0
17130	Wed Mar 22 12:03:41 2017_x000D_	28.7132	65.5798	213.957	3.73425	2	35.3416	68.078	258.986	4.52015	7.08355		11.0587	18.351
17131	Wed Mar 22 12:03:41 2017_x000D_	28.4137	65.7947	220.617	3.8505	2	34.9265	67.6287	226.007	3.94457	6.7661		11.0611	0
17132	Wed Mar 22 12:03:41 2017_x000D_	28.1141	66.0096	226.953	3.96108	2	34.9265	67.6287	226.007	3.94457	7.00216		13.0366	0
17133	Wed Mar 22 12:03:41 2017_x000D_	27.8174	66.3271	231.031	4.03225	2	34.9265	67.6287	226.007	3.94457	7.22727		11.0992	0
17134	Wed Mar 22 12:03:41 2017_x000D_	27.6227	66.6417	229.071	3.99804	2	34.9265	67.6287	226.007	3.94457	7.37019		21.7455	0
17135	Wed Mar 22 12:03:41 2017_x000D_	27.1279	67.1714	224.835	3.92411	2	34.9265	67.6287	226.007	3.94457	7.812		15.3605	36.7126
17136	Wed Mar 22 12:03:42 2017_x000D_	26.729	67.4924	226.953	3.96108	2	34.096	66.7299	180	3.14159	7.40636		21.754	0
17137	Wed Mar 22 12:03:42 2017_x000D_	26.234	68.0223	222.872	3.88986	2	34.096	66.7299	180	3.14159	7.96752		15.369	0
17138	Wed Mar 22 12:03:42 2017_x000D_	25.8349	68.3435	220.619	3.85053	2	34.096	66.7299	180	3.14159	8.41721		8.69824	0
17139	Wed Mar 22 12:03:42 2017_x000D_	25.637	68.5554	220.62	3.85054	2	34.096	66.7299	180	3.14159	8.65374		24.0176	55.5261
17140	Wed Mar 22 12:03:42 2017_x000D_	25.0399	69.0887	222.872	3.88986	2	32.3847	66.0248	180	3.14159	7.95824		13.7424	0
17141	Wed Mar 22 12:03:42 2017_x000D_	24.6374	69.3074	222.871	3.88984	2	32.3847	66.0248	180	3.14159	8.41404		24.0384	0
17142	Wed Mar 22 12:03:42 2017_x000D_	24.1456	69.94	224.834	3.9241	2	32.3847	66.0248	180	3.14159	9.12204		11.0935	0
17143	Wed Mar 22 12:03:42 2017_x000D_	23.8451	70.1555	222.872	3.88985	2	32.3847	66.0248	180	3.14159	9.48617		21.7584	52.5695
17144	Wed Mar 22 12:03:42 2017_x000D_	23.3501	70.6856	226.952	3.96105	2	30.653	65.7568	180	3.14159	8.81053		8.70672	0
17145	Wed Mar 22 12:03:42 2017_x000D_	23.152	70.8977	226.952	3.96105	2	30.653	65.7568	180	3.14159	9.09362		19.7053	0
17146	Wed Mar 22 12:03:42 2017_x000D_	22.6534	71.3253	229.068	3.998	2	30.653	65.7568	180	3.14159	9.74689		0	0
17147	Wed Mar 22 12:03:42 2017_x000D_	22.6534	71.3253	229.068	3.998	2	30.653	65.7568	180	3.14159	9.74689		24.051	59.2935
17148	Wed Mar 22 12:03:42 2017_x000D_	22.1613	71.9582	226.951	3.96105	2	28.6833	65.92	165.308	2.88517	8.88799		8.70672	0
17149	Wed Mar 22 12:03:42 2017_x000D_	21.9632	72.1703	226.952	3.96105	2	28.6833	65.92	165.308	2.88517	9.17747		21.7689	0
17150	Wed Mar 22 12:03:42 2017_x000D_	21.4679	72.7006	231.029	4.03222	2	28.6833	65.92	165.308	2.88517	9.90144		8.71096	0
17151	Wed Mar 22 12:03:42 2017_x000D_	21.2697	72.9128	231.029	4.03222	2	28.6833	65.92	165.308	2.88517	10.1912		19.7215	0
17152	Wed Mar 22 12:03:42 2017_x000D_	20.8766	73.4397	229.069	3.998	2	28.6833	65.92	165.308	2.88517	10.8393		13.0685	82.5658
17153	Wed Mar 22 12:03:42 2017_x000D_	20.5792	73.758	228.923	3.99545	2	26.2284	67.1642	180	3.14159	8.68284		21.7796	0
17154	Wed Mar 22 12:03:42 2017_x000D_	20.0837	74.2886	229.068	3.998	2	26.2284	67.1642	180	3.14159	9.40821		8.71301	0
17155	Wed Mar 22 12:03:42 2017_x000D_	19.8854	74.5008	229.068	3.998	2	26.2284	67.1642	180	3.14159	9.69842		8.71316	0
17156	Wed Mar 22 12:03:42 2017_x000D_	19.6872	74.7131	229.068	3.998	2	26.2284	67.1642	180	3.14159	9.98865		24.0595	51.5637
17157	Wed Mar 22 12:03:43 2017_x000D_	19.1949	75.3462	226.952	3.96106	2	24.8725	68.2205	171.45	2.99237	9.11102		6.89619	0
17158	Wed Mar 22 12:03:43 2017_x000D_	18.993	75.4561	224.836	3.92413	2	24.8725	68.2205	171.45	2.99237	9.32322		8.7152	0
17159	Wed Mar 22 12:03:43 2017_x000D_	18.7947	75.6684	224.836	3.92413	2	24.8725	68.2205	171.45	2.99237	9.61306		17.4326	0
17160	Wed Mar 22 12:03:43 2017_x000D_	18.3981	76.0931	224.836	3.92413	2	24.8725	68.2205	171.45	2.99237	10.1929		8.7152	70.1834
17161	Wed Mar 22 12:03:43 2017_x000D_	18.1998	76.3054	224.836	3.92413	2	23.0616	69.7016	136.007	2.37377	8.20044		13.0707	0
17162	Wed Mar 22 12:03:43 2017_x000D_	17.9024	76.6238	229.068	3.99799	2	23.0616	69.7016	136.007	2.37377	8.63332		8.71944	0
17163	Wed Mar 22 12:03:43 2017_x000D_	17.704	76.8362	229.068	3.99799	2	23.0616	69.7016	136.007	2.37377	8.92224		6.88514	0
17164	Wed Mar 22 12:03:43 2017_x000D_	17.6083	77.0448	226.952	3.96106	2	23.0616	69.7016	136.007	2.37377	9.14664		11.1162	84.056
17165	Wed Mar 22 12:03:43 2017_x000D_	17.3073	77.2609	229.068	3.99799	2	21.0135	71.6136	135	2.35619	6.75484		6.88514	0
17166	Wed Mar 22 12:03:43 2017_x000D_	17.2116	77.4695	226.952	3.96106	2	21.0135	71.6136	135	2.35619	6.98183		15.4238	0
17167	Wed Mar 22 12:03:43 2017_x000D_	16.8112	77.792	224.837	3.92414	2	21.0135	71.6136	135	2.35619	7.47208		6.8864	0
17168	Wed Mar 22 12:03:43 2017_x000D_	16.7154	78.0006	222.879	3.88997	2	21.0135	71.6136	135	2.35619	7.69853		3.09233	0
17169	Wed Mar 22 12:03:43 2017_x000D_	16.6124	78.0046	216.495	3.77856	2	21.0135	71.6136	135	2.35619	7.7598		6.15434	65.3625
17170	Wed Mar 22 12:03:43 2017_x000D_	16.8174	77.9969	203.299	3.54823	2	19.4209	73.1004	133.993	2.33862	5.54562		3.06835	0
17171	Wed Mar 22 12:03:43 2017_x000D_	16.9196	77.9929	191.081	3.335	2	19.4209	73.1004	133.993	2.33862	5.49482		3.06859	0
17172	Wed Mar 22 12:03:43 2017_x000D_	17.0218	77.9887	179.298	3.12934	2	19.4209	73.1004	133.993	2.33862	5.44529		4.33947	0
17173	Wed Mar 22 12:03:43 2017_x000D_	17.1281	78.0868	170.303	2.97235	2	19.4209	73.1004	133.993	2.33862	5.48827		3.08289	84.5549
17174	Wed Mar 22 12:03:43 2017_x000D_	17.0254	78.0904	163.771	2.85835	2	17.5818	75.2362	142.933	2.49466	2.90793		0.027	0
17175	Wed Mar 22 12:03:43 2017_x000D_	17.0254	78.0895	145.337	2.53661	2	17.5818	75.2362	142.933	2.49466	2.90704		4.34745	0
17176	Wed Mar 22 12:03:43 2017_x000D_	16.9192	77.9909	141.285	2.46588	2	17.5818	75.2362	142.933	2.49466	2.83327		6.86971	0
17177	Wed Mar 22 12:03:43 2017_x000D_	16.7108	77.896	126.666	2.21073	2	17.5818	75.2362	142.933	2.49466	2.79878		6.87775	153.427
17178	Wed Mar 22 12:03:44 2017_x000D_	16.6009	77.6948	121.189	2.11514	1	16.4899	80.2325	184.925	3.22755	2.54013		11.0702	0
17179	Wed Mar 22 12:03:44 2017_x000D_	16.3852	77.3954	109.61	1.91305	1	16.4899	80.2325	184.925	3.22755	2.83903		9.22769	0
17180	Wed Mar 22 12:03:44 2017_x000D_	16.3744	77.088	108.777	1.89851	1	16.4899	80.2325	184.925	3.22755	3.14662		9.71419	0
17181	Wed Mar 22 12:03:44 2017_x000D_	16.261	76.7847	106.813	1.86424	1	16.4899	80.2325	184.925	3.22755	3.45539		28.3736	0
17182	Wed Mar 22 12:03:44 2017_x000D_	16.0228	75.8694	106.102	1.85182	1	16.4899	80.2325	184.925	3.22755	4.38803		12.6971	26.9054
17183	Wed Mar 22 12:03:44 2017_x000D_	15.9053	75.4628	108.774	1.89847	1	16.3104	79.3538	184.672	3.22314	3.91203		13.7799	0
17184	Wed Mar 22 12:03:44 2017_x000D_	15.6849	75.0598	108.777	1.89851	1	16.3104	79.3538	184.672	3.22314	4.33932		28.4144	0
17185	Wed Mar 22 12:03:44 2017_x000D_	15.4463	74.1432	109.603	1.91294	1	16.3104	79.3538	184.672	3.22314	5.28176		6.90482	0
17186	Wed Mar 22 12:03:44 2017_x000D_	15.3358	73.9413	112.311	1.96019	1	16.3104	79.3538	184.672	3.22314	5.49955		23.5072	9.17887
17187	Wed Mar 22 12:03:44 2017_x000D_	15.0009	73.2329	116.057	2.02557	1	16.1022	79.1296	199.339	3.47911	5.99866		6.91559	0
17188	Wed Mar 22 12:03:44 2017_x000D_	14.8902	73.0307	118.664	2.07107	1	16.1022	79.1296	199.339	3.47911	6.21816		23.5341	0
17189	Wed Mar 22 12:03:44 2017_x000D_	14.5549	72.3215	122.565	2.13917	1	16.1022	79.1296	199.339	3.47911	6.98172		6.91127	0
17190	Wed Mar 22 12:03:44 2017_x000D_	14.4445	72.1193	119.995	2.09431	1	16.1022	79.1296	199.339	3.47911	7.20363		12.754	0
17191	Wed Mar 22 12:03:44 2017_x000D_	14.3264	71.7109	122.561	2.13909	1	16.1022	79.1296	199.339	3.47911	7.62827		22.3348	0
17192	Wed Mar 22 12:03:44 2017_x000D_	13.891	71.107	122.562	2.13911	1	16.1022	79.1296	199.339	3.47911	8.32175		8.77107	0
17193	Wed Mar 22 12:03:44 2017_x000D_	13.6769	70.9079	122.565	2.13916	1	16.1022	79.1296	199.339	3.47911	8.57196		22.3654	0
17194	Wed Mar 22 12:03:44 2017_x000D_	13.241	70.3031	122.566	2.13918	1	16.1022	79.1296	199.339	3.47911	9.27866		6.92875	177.314
17195	Wed Mar 22 12:03:44 2017_x000D_	13.1303	70.1004	120	2.09439	1	15.9248	73.2218	180	3.14159	4.18955		20.8243	0
17196	Wed Mar 22 12:03:44 2017_x000D_	12.7972	69.4914	122.564	2.13914	1	15.9248	73.2218	180	3.14159	4.86804		11.2076	0
17197	Wed Mar 22 12:03:44 2017_x000D_	12.5788	69.1883	121.156	2.11457	1	15.9248	73.2218	180	3.14159	5.24069		9.80828	0
17198	Wed Mar 22 12:03:44 2017_x000D_	12.4642	68.8821	119.999	2.09437	1	15.9248	73.2218	180	3.14159	5.55056		20.8567	0
17199	Wed Mar 22 12:03:44 2017_x000D_	12.1305	68.2722	122.561	2.13909	1	15.9248	73.2218	180	3.14159	6.23661		8.80484	26.9507
17200	Wed Mar 22 12:03:45 2017_x000D_	11.9157	68.0722	122.563	2.13913	2	15.7451	72.3416	188.068	3.2824	5.73516		6.95293	0
17201	Wed Mar 22 12:03:45 2017_x000D_	11.8046	67.8688	120.001	2.09441	2	15.7451	72.3416	188.068	3.2824	5.961		20.8861	0
17202	Wed Mar 22 12:03:45 2017_x000D_	11.4705	67.258	122.561	2.13909	2	15.7451	72.3416	188.068	3.2824	6.64193		6.95964	0
17203	Wed Mar 22 12:03:45 2017_x000D_	11.3593	67.0544	120	2.09439	2	15.7451	72.3416	188.068	3.2824	6.86948		19.9771	26.9566
17204	Wed Mar 22 12:03:45 2017_x000D_	10.9249	66.5497	118.676	2.07129	2	15.5654	71.4612	212.412	3.70729	6.757		9.32128	0
17205	Wed Mar 22 12:03:45 2017_x000D_	10.9135	66.2392	119.999	2.09438	2	15.5654	71.4612	212.412	3.70729	6.99353		15.6071	0
17206	Wed Mar 22 12:03:45 2017_x000D_	10.5866	65.8345	117.315	2.04753	2	15.5654	71.4612	212.412	3.70729	7.5132		6.22329	0
17207	Wed Mar 22 12:03:45 2017_x000D_	10.5789	65.6272	117.312	2.04748	2	15.5654	71.4612	212.412	3.70729	7.67468		11.2666	41.6587
17208	Wed Mar 22 12:03:45 2017_x000D_	10.3595	65.3224	116.079	2.02597	2	14.7411	70.3437	203.147	3.54559	6.66422		8.84285	0
17209	Wed Mar 22 12:03:45 2017_x000D_	10.1439	65.1214	116.083	2.02603	2	14.7411	70.3437	203.147	3.54559	6.95749		6.97856	0
17210	Wed Mar 22 12:03:45 2017_x000D_	10.0323	64.9173	113.38	1.97885	2	14.7411	70.3437	203.147	3.54559	7.18461		6.22928	0
17211	Wed Mar 22 12:03:45 2017_x000D_	10.0246	64.7098	113.377	1.97881	2	14.7411	70.3437	203.147	3.54559	7.34753		12.8658	0
17212	Wed Mar 22 12:03:45 2017_x000D_	9.90519	64.2979	110.568	1.92978	2	14.7411	70.3437	203.147	3.54559	7.74195		6.98708	59.9637
17213	Wed Mar 22 12:03:45 2017_x000D_	9.79373	64.0934	100.68	1.7572	2	13.2717	68.9887	245.232	4.28011	6.00502		0.00914385	0
17214	Wed Mar 22 12:03:45 2017_x000D_	9.79396	64.0936	95.009	1.65822	2	13.2717	68.9887	245.232	4.28011	6.00472		4.40099	0
17215	Wed Mar 22 12:03:45 2017_x000D_	9.69403	64.201	86.119	1.50306	2	13.2717	68.9887	245.232	4.28011	5.97677		0.00684763	0
17216	Wed Mar 22 12:03:45 2017_x000D_	9.69414	64.2012	80.2153	1.40002	2	13.2717	68.9887	245.232	4.28011	5.97655		3.13422	56.0402
17217	Wed Mar 22 12:03:45 2017_x000D_	9.69807	64.3056	68.0715	1.18807	2	12.2475	67.4265	261.363	4.56165	4.02984		3.10727	0
17218	Wed Mar 22 12:03:45 2017_x000D_	9.69411	64.2021	61.5235	1.07379	2	12.2475	67.4265	261.363	4.56165	4.11297		3.10167	0
17219	Wed Mar 22 12:03:45 2017_x000D_	9.68982	64.0988	46.8824	0.818252	2	12.2475	67.4265	261.363	4.56165	4.19706		0.0118338	0
17220	Wed Mar 22 12:03:45 2017_x000D_	9.68948	64.099	38.6972	0.675393	2	12.2475	67.4265	261.363	4.56165	4.19711		8.78018	60.0511
17221	Wed Mar 22 12:03:46 2017_x000D_	9.88924	63.8851	25.7205	0.448907	2	11.0045	65.8575	247.285	4.31594	2.26587		3.11269	0
17222	Wed Mar 22 12:03:46 2017_x000D_	9.99295	63.882	19.2626	0.336196	2	11.0045	65.8575	247.285	4.31594	2.21942		12.844	0
17223	Wed Mar 22 12:03:46 2017_x000D_	10.4049	63.7654	10.6952	0.186666	2	11.0045	65.8575	247.285	4.31594	2.17633		0	0
17224	Wed Mar 22 12:03:46 2017_x000D_	10.4049	63.7654	10.6952	0.186666	2	11.0045	65.8575	247.285	4.31594	2.17633		25.1303	55.7217
17225	Wed Mar 22 12:03:46 2017_x000D_	11.2326	63.6365	7.73015	0.134916	1	9.28664	65.1512	288.599	5.037	2.46598		12.8393	0
17226	Wed Mar 22 12:03:46 2017_x000D_	11.6445	63.5203	10.6949	0.186662	1	9.28664	65.1512	288.599	5.037	2.86694		25.1052	0
17227	Wed Mar 22 12:03:46 2017_x000D_	12.4714	63.3917	13.6173	0.237667	1	9.28664	65.1512	288.599	5.037	3.63848		12.4586	0
17228	Wed Mar 22 12:03:46 2017_x000D_	12.8865	63.3792	13.6194	0.237703	1	9.28664	65.1512	288.599	5.037	4.01235		26.5439	0
17229	Wed Mar 22 12:03:46 2017_x000D_	13.7051	63.0434	16.4798	0.287627	1	9.28664	65.1512	288.599	5.037	4.89547		9.33717	23.8083
17230	Wed Mar 22 12:03:46 2017_x000D_	14.0162	63.0341	17.2649	0.301329	1	9.96044	64.7319	313.657	5.47435	4.39678		22.6044	0
17231	Wed Mar 22 12:03:46 2017_x000D_	14.7341	62.8053	21.9851	0.383713	1	9.96044	64.7319	313.657	5.47435	5.14778		6.93311	0
17232	Wed Mar 22 12:03:46 2017_x000D_	14.9374	62.6954	19.2734	0.336385	1	9.96044	64.7319	313.657	5.47435	5.3775		9.82046	0
17233	Wed Mar 22 12:03:46 2017_x000D_	15.2447	62.5826	23.0154	0.401695	1	9.96044	64.7319	313.657	5.47435	5.70464		22.5777	37.9849
17234	Wed Mar 22 12:03:46 2017_x000D_	15.9617	62.3539	21.9859	0.383727	2	11.0235	65.4197	265.805	4.63918	5.81248		11.1751	0
17235	Wed Mar 22 12:03:46 2017_x000D_	16.2649	62.1375	23.0152	0.401691	2	11.0235	65.4197	265.805	4.63918	6.18426		9.79971	0
17236	Wed Mar 22 12:03:46 2017_x000D_	16.5715	62.0248	24.6071	0.429476	2	11.0235	65.4197	265.805	4.63918	6.50428		23.5965	0
17237	Wed Mar 22 12:03:46 2017_x000D_	17.2845	61.6927	23.0149	0.401686	2	11.0235	65.4197	265.805	4.63918	7.28633		19.5843	0
17238	Wed Mar 22 12:03:46 2017_x000D_	17.8972	61.4674	23.0156	0.401697	2	11.0235	65.4197	265.805	4.63918	7.92896		9.78356	123.294
17239	Wed Mar 22 12:03:46 2017_x000D_	18.2033	61.3549	19.2695	0.336316	2	12.2856	61.5085	265.805	4.63918	5.91969		19.571	0
17240	Wed Mar 22 12:03:46 2017_x000D_	18.8156	61.1298	19.2692	0.336311	2	12.2856	61.5085	265.805	4.63918	6.54097		0	0
17241	Wed Mar 22 12:03:46 2017_x000D_	18.8156	61.1298	19.2692	0.336311	2	12.2856	61.5085	265.805	4.63918	6.54097		19.5615	0
17242	Wed Mar 22 12:03:47 2017_x000D_	19.4276	60.9048	19.269	0.336307	2	12.2856	61.5085	265.805	4.63918	7.16747		12.7499	0
17243	Wed Mar 22 12:03:47 2017_x000D_	19.8366	60.7893	16.4703	0.287461	2	12.2856	61.5085	265.805	4.63918	7.58517		19.5492	0
17244	Wed Mar 22 12:03:47 2017_x000D_	20.4482	60.5644	16.4693	0.287443	2	12.2856	61.5085	265.805	4.63918	8.21702		9.27976	0
17245	Wed Mar 22 12:03:47 2017_x000D_	20.7574	60.5556	17.2567	0.301187	2	12.2856	61.5085	265.805	4.63918	8.52522		22.4791	0
17246	Wed Mar 22 12:03:47 2017_x000D_	21.4713	60.328	16.4708	0.287469	2	12.2856	61.5085	265.805	4.63918	9.26125		9.77023	0
17247	Wed Mar 22 12:03:47 2017_x000D_	21.777	60.2157	20.1874	0.352336	2	12.2856	61.5085	265.805	4.63918	9.57904		21.8145	0
17248	Wed Mar 22 12:03:47 2017_x000D_	22.4935	60.0917	16.4722	0.287494	2	12.2856	61.5085	265.805	4.63918	10.3058		8.73831	0
17249	Wed Mar 22 12:03:47 2017_x000D_	22.6925	59.879	16.4688	0.287436	2	12.2856	61.5085	265.805	4.63918	10.5337		12.344	0
17250	Wed Mar 22 12:03:47 2017_x000D_	23.1038	59.8673	16.4712	0.287477	2	12.2856	61.5085	265.805	4.63918	10.942		22.4469	0
17251	Wed Mar 22 12:03:47 2017_x000D_	23.8167	59.6401	17.2575	0.301199	2	12.2856	61.5085	265.805	4.63918	11.6815		11.113	75.2894
17252	Wed Mar 22 12:03:47 2017_x000D_	24.118	59.4246	16.4681	0.287423	2	13.0453	59.1166	280.003	4.88698	11.077		24.8342	0
17253	Wed Mar 22 12:03:47 2017_x000D_	24.9361	59.2982	19.2754	0.336419	2	13.0453	59.1166	280.003	4.88698	11.8922		11.1179	0
17254	Wed Mar 22 12:03:47 2017_x000D_	25.2376	59.0827	20.1901	0.352383	2	13.0453	59.1166	280.003	4.88698	12.1923		9.23152	0
17255	Wed Mar 22 12:03:47 2017_x000D_	25.5452	59.0742	19.2752	0.336415	2	13.0453	59.1166	280.003	4.88698	12.5		20.6542	33.0499
17256	Wed Mar 22 12:03:47 2017_x000D_	26.1509	58.7469	21.9952	0.383889	2	13.9473	58.4841	345.308	6.02676	12.2064		12.6769	0
17257	Wed Mar 22 12:03:47 2017_x000D_	26.5576	58.6322	19.2734	0.336384	2	13.9473	58.4841	345.308	6.02676	12.6112		6.88068	0
17258	Wed Mar 22 12:03:47 2017_x000D_	26.7594	58.5232	21.9956	0.383896	2	13.9473	58.4841	345.308	6.02676	12.8122		19.441	0
17259	Wed Mar 22 12:03:47 2017_x000D_	27.3676	58.2995	21.996	0.383903	2	13.9473	58.4841	345.308	6.02676	13.4216		6.87541	71.4648
17260	Wed Mar 22 12:03:47 2017_x000D_	27.5692	58.1905	19.2717	0.336355	2	15.9697	57.2253	345.308	6.02676	11.6396		15.668	0
17261	Wed Mar 22 12:03:47 2017_x000D_	28.0781	58.0731	23.0321	0.401986	2	15.9697	57.2253	345.308	6.02676	12.138		4.35343	0
17262	Wed Mar 22 12:03:47 2017_x000D_	28.1771	57.967	19.2714	0.33635	2	15.9697	57.2253	345.308	6.02676	12.2299		6.14038	0
17263	Wed Mar 22 12:03:47 2017_x000D_	28.3817	57.9613	19.2728	0.336373	2	15.9697	57.2253	345.308	6.02676	12.4338		11.0921	66.1039
17264	Wed Mar 22 12:03:48 2017_x000D_	28.6825	57.7463	20.1887	0.35236	2	17.7738	55.9602	315	5.49779	11.054		15.6433	0
17265	Wed Mar 22 12:03:48 2017_x000D_	29.1906	57.6291	21.9973	0.383925	2	17.7738	55.9602	315	5.49779	11.5381		6.86991	0
17266	Wed Mar 22 12:03:48 2017_x000D_	29.3921	57.5203	24.63	0.429874	2	17.7738	55.9602	315	5.49779	11.7226		0.0152971	0
17267	Wed Mar 22 12:03:48 2017_x000D_	29.3926	57.5202	32.3243	0.564166	2	17.7738	55.9602	315	5.49779	11.7231		3.09778	0
17268	Wed Mar 22 12:03:48 2017_x000D_	29.3961	57.6234	42.832	0.74756	2	17.7738	55.9602	315	5.49779	11.7407		0.0127279	44.2591
17269	Wed Mar 22 12:03:48 2017_x000D_	29.3964	57.6231	51.0219	0.890501	2	19.1125	55.3402	0	0	10.5342		3.09449	0
17270	Wed Mar 22 12:03:48 2017_x000D_	29.3996	57.7262	57.425	1.00225	2	19.1125	55.3402	0	0	10.5602		4.33373	0
17271	Wed Mar 22 12:03:48 2017_x000D_	29.3006	57.8314	74.331	1.29732	2	19.1125	55.3402	0	0	10.4883		3.08831	0
17272	Wed Mar 22 12:03:48 2017_x000D_	29.3036	57.9343	80.497	1.40494	2	19.1125	55.3402	0	0	10.5161		3.0586	86.365
17273	Wed Mar 22 12:03:48 2017_x000D_	29.4055	57.931	94.5291	1.64984	2	21.9692	54.9839	0	0	7.999		0.00848528	0
17274	Wed Mar 22 12:03:48 2017_x000D_	29.4053	57.9308	100.138	1.74774	2	21.9692	54.9839	0	0	7.99874		3.10058	0
17275	Wed Mar 22 12:03:48 2017_x000D_	29.402	57.8275	106.286	1.85504	2	21.9692	54.9839	0	0	7.95818		3.09758	0
17276	Wed Mar 22 12:03:48 2017_x000D_	29.3987	57.7243	112.729	1.96749	2	21.9692	54.9839	0	0	7.91879		13.8572	46.4109
17277	Wed Mar 22 12:03:48 2017_x000D_	29.1814	57.3167	125.883	2.19707	2	23.5063	54.8089	0	0	6.2045		3.10068	0
17278	Wed Mar 22 12:03:48 2017_x000D_	29.178	57.2134	132.253	2.30825	2	23.5063	54.8089	0	0	6.16034		6.88754	0
17279	Wed Mar 22 12:03:48 2017_x000D_	28.9701	57.116	142.657	2.48983	2	23.5063	54.8089	0	0	5.93092		6.93318	0
17280	Wed Mar 22 12:03:48 2017_x000D_	28.8615	56.912	144.443	2.521	2	23.5063	54.8089	0	0	5.75336		24.8559	0
17281	Wed Mar 22 12:03:48 2017_x000D_	28.1327	56.5179	150.856	2.63293	2	23.5063	54.8089	0	0	4.93196		13.1302	39.9357
17282	Wed Mar 22 12:03:48 2017_x000D_	27.8162	56.2156	146.805	2.56223	2	24.8251	54.6277	0	0	3.38646		26.5944	0
17283	Wed Mar 22 12:03:48 2017_x000D_	27.0833	55.7169	142.658	2.48985	2	24.8251	54.6277	0	0	2.50715		12.712	0
17284	Wed Mar 22 12:03:48 2017_x000D_	26.6699	55.6239	140.416	2.45072	2	24.8251	54.6277	0	0	2.09659		11.2086	0
17285	Wed Mar 22 12:03:49 2017_x000D_	26.4551	55.3182	138.309	2.41396	2	24.8251	54.6277	0	0	1.77022		26.3242	142.893
17286	Wed Mar 22 12:03:49 2017_x000D_	25.8204	54.7123	134.234	2.34283	1	28.8602	57.1585	209.808	3.66185	3.90183		8.78473	0
17287	Wed Mar 22 12:03:49 2017_x000D_	25.6085	54.5102	134.234	2.34283	1	28.8602	57.1585	209.808	3.66185	4.19369		24.2587	0
17288	Wed Mar 22 12:03:49 2017_x000D_	24.9756	54.0069	132.287	2.30885	1	28.8602	57.1585	209.808	3.66185	5.00227		13.9458	0
17289	Wed Mar 22 12:03:49 2017_x000D_	24.7569	53.5967	132.283	2.30878	1	28.8602	57.1585	209.808	3.66185	5.43355		24.3285	79.4179
17290	Wed Mar 22 12:03:49 2017_x000D_	24.223	52.9863	130.047	2.26975	1	26.7489	55.5615	220.037	3.84037	3.60719		8.81018	0
17291	Wed Mar 22 12:03:49 2017_x000D_	24.0105	52.7836	130.048	2.26977	1	26.7489	55.5615	220.037	3.84037	3.90071		11.218	0
17292	Wed Mar 22 12:03:49 2017_x000D_	23.6948	52.5832	132.287	2.30884	1	26.7489	55.5615	220.037	3.84037	4.26589		11.2563	0
17293	Wed Mar 22 12:03:49 2017_x000D_	23.4788	52.2764	134.233	2.34281	1	26.7489	55.5615	220.037	3.84037	4.63524		19.9916	128.541
17294	Wed Mar 22 12:03:49 2017_x000D_	23.05	51.7663	136.335	2.3795	2	29.3056	52.1232	0	0	6.26577		8.83138	0
17295	Wed Mar 22 12:03:49 2017_x000D_	22.837	51.5631	136.335	2.3795	2	29.3056	52.1232	0	0	6.4928		19.9861	0
17296	Wed Mar 22 12:03:49 2017_x000D_	22.3075	51.1588	138.442	2.41626	2	29.3056	52.1232	0	0	7.06424		7.00871	0
17297	Wed Mar 22 12:03:49 2017_x000D_	22.1973	50.9528	140.389	2.45024	2	29.3056	52.1232	0	0	7.20401		22.1146	0
17298	Wed Mar 22 12:03:49 2017_x000D_	21.6639	50.444	144.403	2.52031	2	29.3056	52.1232	0	0	7.82402		8.85249	29.4959
17299	Wed Mar 22 12:03:49 2017_x000D_	21.4505	50.2402	144.402	2.52028	2	30.1978	51.7101	0	0	8.86994		18.2	0
17300	Wed Mar 22 12:03:49 2017_x000D_	20.9236	49.9395	145.016	2.53101	2	30.1978	51.7101	0	0	9.44171		0	0
17301	Wed Mar 22 12:03:49 2017_x000D_	20.9236	49.9395	145.016	2.53101	2	30.1978	51.7101	0	0	9.44171		18.2339	0
17302	Wed Mar 22 12:03:49 2017_x000D_	20.3958	49.6381	144.406	2.52036	2	30.1978	51.7101	0	0	10.0186		20.054	14.7458
17303	Wed Mar 22 12:03:49 2017_x000D_	19.8646	49.2323	142.63	2.48936	2	30.6438	51.5035	0	0	11.0159		8.8738	0
17304	Wed Mar 22 12:03:49 2017_x000D_	19.6506	49.0281	142.628	2.48934	2	30.6438	51.5035	0	0	11.2685		17.7625	0
17305	Wed Mar 22 12:03:49 2017_x000D_	19.2222	48.6194	142.626	2.48929	2	30.6438	51.5035	0	0	11.7801		7.00349	0
17306	Wed Mar 22 12:03:50 2017_x000D_	19.0113	48.5193	140.394	2.45034	2	30.6438	51.5035	0	0	12.0092		17.7816	42.4004
17307	Wed Mar 22 12:03:50 2017_x000D_	18.5824	48.1102	140.393	2.45032	2	31.5658	50.4323	315	5.49779	13.1894		8.89718	0
17308	Wed Mar 22 12:03:50 2017_x000D_	18.3678	47.9055	140.392	2.4503	2	31.5658	50.4323	315	5.49779	13.4377		7.00235	0
17309	Wed Mar 22 12:03:50 2017_x000D_	18.1568	47.8057	142.626	2.48929	2	31.5658	50.4323	315	5.49779	13.6638		4.4516	0
17310	Wed Mar 22 12:03:50 2017_x000D_	18.0496	47.7031	138.45	2.41642	2	31.5658	50.4323	315	5.49779	13.789		17.8092	0
17311	Wed Mar 22 12:03:50 2017_x000D_	17.62	47.2934	138.45	2.4164	2	31.5658	50.4323	315	5.49779	14.2947		4.45377	44.4201
17312	Wed Mar 22 12:03:50 2017_x000D_	17.5127	47.1908	134.26	2.34327	2	32.2797	49.1351	283.013	4.93951	14.8944		13.3703	0
17313	Wed Mar 22 12:03:50 2017_x000D_	17.1901	46.8833	138.449	2.41639	2	32.2797	49.1351	283.013	4.93951	15.2567		0	0
17314	Wed Mar 22 12:03:50 2017_x000D_	17.1901	46.8833	138.449	2.41639	2	32.2797	49.1351	283.013	4.93951	15.2567		15.7472	0
17315	Wed Mar 22 12:03:50 2017_x000D_	16.7634	46.5776	136.357	2.37987	2	32.2797	49.1351	283.013	4.93951	15.7257		7.05707	69.3029
17316	Wed Mar 22 12:03:50 2017_x000D_	16.6524	46.3702	134.261	2.3433	2	30.8325	47.3345	225	3.92699	14.2129		3.10564	0
17317	Wed Mar 22 12:03:50 2017_x000D_	16.5489	46.3723	123.551	2.15637	2	30.8325	47.3345	225	3.92699	14.316		0	0
17318	Wed Mar 22 12:03:50 2017_x000D_	16.5489	46.3723	123.551	2.15637	2	30.8325	47.3345	225	3.92699	14.316		3.14977	0
17319	Wed Mar 22 12:03:50 2017_x000D_	16.5533	46.4772	103.734	1.81051	2	30.8325	47.3345	225	3.92699	14.3049		0.0108167	81.6485
17320	Wed Mar 22 12:03:50 2017_x000D_	16.5536	46.4774	97.9259	1.70913	2	28.4916	45.9462	180	3.14159	11.9498		4.40901	0
17321	Wed Mar 22 12:03:50 2017_x000D_	16.4536	46.5851	82.5753	1.44121	2	28.4916	45.9462	180	3.14159	12.0549		0.006	0
17322	Wed Mar 22 12:03:50 2017_x000D_	16.4536	46.5853	76.5271	1.33565	2	28.4916	45.9462	180	3.14159	12.055		3.12032	0
17323	Wed Mar 22 12:03:50 2017_x000D_	16.5576	46.5838	59.9829	1.0469	2	28.4916	45.9462	180	3.14159	11.951		3.14007	95.0647
17324	Wed Mar 22 12:03:50 2017_x000D_	16.5538	46.4792	53.2656	0.929659	2	25.4746	44.9771	180	3.14159	9.04638		6.97846	0
17325	Wed Mar 22 12:03:50 2017_x000D_	16.6502	46.2675	42.7063	0.745366	2	25.4746	44.9771	180	3.14159	8.91825		4.3935	0
17326	Wed Mar 22 12:03:50 2017_x000D_	16.7503	46.1606	33.6616	0.587506	2	25.4746	44.9771	180	3.14159	8.80421		4.39788	0
17327	Wed Mar 22 12:03:50 2017_x000D_	16.8504	46.0535	29.4875	0.514653	2	25.4746	44.9771	180	3.14159	8.69111		18.1228	0
17328	Wed Mar 22 12:03:51 2017_x000D_	17.3593	45.728	25.4885	0.444858	2	25.4746	44.9771	180	3.14159	8.14997		15.8745	53.8793
17329	Wed Mar 22 12:03:51 2017_x000D_	17.8756	45.6121	29.4893	0.514685	2	23.7471	44.4859	180	3.14159	5.97853		25.0437	0
17330	Wed Mar 22 12:03:51 2017_x000D_	18.5884	45.1776	28.1346	0.491042	2	23.7471	44.4859	180	3.14159	5.20487		13.8872	0
17331	Wed Mar 22 12:03:51 2017_x000D_	18.9966	44.9593	28.1346	0.491042	2	23.7471	44.4859	180	3.14159	4.77403		11.2034	0
17332	Wed Mar 22 12:03:51 2017_x000D_	19.3011	44.7431	29.4885	0.514671	2	23.7471	44.4859	180	3.14159	4.45343		20.8246	33.3418
17333	Wed Mar 22 12:03:51 2017_x000D_	19.9133	44.4159	32.1002	0.560253	2	22.6647	44.2337	180	3.14159	2.75743		13.8764	0
17334	Wed Mar 22 12:03:51 2017_x000D_	20.3212	44.1978	32.1006	0.560261	2	22.6647	44.2337	180	3.14159	2.34377		13.8738	0
17335	Wed Mar 22 12:03:51 2017_x000D_	20.729	43.9797	32.1011	0.560269	2	22.6647	44.2337	180	3.14159	1.95229		16.6931	0
17336	Wed Mar 22 12:03:51 2017_x000D_	21.2401	43.7597	30.6672	0.535244	2	22.6647	44.2337	180	3.14159	1.50139		13.1909	85.2495
17337	Wed Mar 22 12:03:51 2017_x000D_	21.5408	43.4389	29.4879	0.514662	1	19.8243	44.1494	326.374	5.6963	1.85774		20.7951	0
17338	Wed Mar 22 12:03:51 2017_x000D_	22.1521	43.1121	32.1014	0.560274	1	19.8243	44.1494	326.374	5.6963	2.54846		6.92683	0
17339	Wed Mar 22 12:03:51 2017_x000D_	22.3557	43.0032	29.4883	0.514668	1	19.8243	44.1494	326.374	5.6963	2.77881		22.3528	0
17340	Wed Mar 22 12:03:51 2017_x000D_	22.9632	42.5718	29.4871	0.514647	1	19.8243	44.1494	326.374	5.6963	3.51305		11.1727	91.8074
17341	Wed Mar 22 12:03:51 2017_x000D_	23.2668	42.3561	28.1301	0.490962	2	22.8832	44.2402	180	3.14159	1.92275		19.5773	0
17342	Wed Mar 22 12:03:51 2017_x000D_	23.8806	42.1345	28.1316	0.490989	2	22.8832	44.2402	180	3.14159	2.32997		13.8415	0
17343	Wed Mar 22 12:03:51 2017_x000D_	24.2875	41.917	28.1316	0.490988	2	22.8832	44.2402	180	3.14159	2.71465		9.78866	0
17344	Wed Mar 22 12:03:51 2017_x000D_	24.5944	41.8062	26.7429	0.466752	2	22.8832	44.2402	180	3.14159	2.97533		11.1595	0
17345	Wed Mar 22 12:03:51 2017_x000D_	24.8976	41.5907	25.4798	0.444707	2	22.8832	44.2402	180	3.14159	3.32831		20.7455	62.3774
17346	Wed Mar 22 12:03:51 2017_x000D_	25.5074	41.2646	22.7145	0.396443	2	21.0868	45.2872	180	3.14159	5.97687		12.7488	0
17347	Wed Mar 22 12:03:51 2017_x000D_	25.9172	41.1521	25.4805	0.444719	2	21.0868	45.2872	180	3.14159	6.3586		20.7321	0
17348	Wed Mar 22 12:03:51 2017_x000D_	26.5266	40.8262	22.7144	0.39644	2	21.0868	45.2872	180	3.14159	7.03505		20.7281	0
17349	Wed Mar 22 12:03:52 2017_x000D_	27.1359	40.5004	25.4794	0.444699	2	21.0868	45.2872	180	3.14159	7.71395		12.3741	26.2285
17350	Wed Mar 22 12:03:52 2017_x000D_	27.5483	40.4928	25.4824	0.444752	2	20.2129	45.2613	195.989	3.42065	8.7491		8.76566	0
17351	Wed Mar 22 12:03:52 2017_x000D_	27.7481	40.2796	25.4806	0.44472	2	20.2129	45.2613	195.989	3.42065	9.03308		13.8094	0
17352	Wed Mar 22 12:03:52 2017_x000D_	28.154	40.0625	25.4801	0.444712	2	20.2129	45.2613	195.989	3.42065	9.4915		19.5079	0
17353	Wed Mar 22 12:03:52 2017_x000D_	28.7657	39.8419	25.4813	0.444732	2	20.2129	45.2613	195.989	3.42065	10.1252		8.76361	49.9548
17354	Wed Mar 22 12:03:52 2017_x000D_	28.9654	39.6287	25.4794	0.4447	2	19.6252	43.7033	180	3.14159	10.1903		20.6945	0
17355	Wed Mar 22 12:03:52 2017_x000D_	29.5737	39.3034	28.1347	0.491043	2	19.6252	43.7033	180	3.14159	10.878		6.17494	0
17356	Wed Mar 22 12:03:52 2017_x000D_	29.7795	39.2998	28.1362	0.491069	2	19.6252	43.7033	180	3.14159	11.068		11.1361	0
17357	Wed Mar 22 12:03:52 2017_x000D_	30.0821	39.0848	29.4943	0.514773	2	19.6252	43.7033	180	3.14159	11.4314		16.5872	0
17358	Wed Mar 22 12:03:52 2017_x000D_	30.59	38.8663	28.1361	0.491068	2	19.6252	43.7033	180	3.14159	11.9843		13.7811	69.1678
17359	Wed Mar 22 12:03:52 2017_x000D_	30.9951	38.6497	28.1361	0.491068	2	20.3778	41.524	199.258	3.47771	10.9995		8.75513	0
17360	Wed Mar 22 12:03:52 2017_x000D_	31.1946	38.4367	28.1346	0.491042	2	20.3778	41.524	199.258	3.47771	11.2488		6.88659	0
17361	Wed Mar 22 12:03:52 2017_x000D_	31.397	38.3284	25.4772	0.44466	2	20.3778	41.524	199.258	3.47771	11.4732		6.16295	0
17362	Wed Mar 22 12:03:52 2017_x000D_	31.6024	38.3248	25.4787	0.444686	2	20.3778	41.524	199.258	3.47771	11.6716		8.75294	50.5074
17363	Wed Mar 22 12:03:52 2017_x000D_	31.8019	38.1119	25.4768	0.444654	2	21.1015	40.0039	221.955	3.87384	10.8664		6.16289	0
17364	Wed Mar 22 12:03:52 2017_x000D_	32.0073	38.1084	25.4783	0.444679	2	21.1015	40.0039	221.955	3.87384	11.0693		8.75308	0
17365	Wed Mar 22 12:03:52 2017_x000D_	32.2067	37.8954	25.4764	0.444647	2	21.1015	40.0039	221.955	3.87384	11.3036		6.15989	0
17366	Wed Mar 22 12:03:52 2017_x000D_	32.412	37.8919	25.4779	0.444673	2	21.1015	40.0039	221.955	3.87384	11.506		13.7783	89.0264
17367	Wed Mar 22 12:03:52 2017_x000D_	32.8171	37.6755	33.6856	0.587924	2	22.53	37.4028	244.224	4.26252	10.2907		3.08453	0
17368	Wed Mar 22 12:03:52 2017_x000D_	32.9199	37.6736	40.4543	0.70606	2	22.53	37.4028	244.224	4.26252	10.3934		3.07242	0
17369	Wed Mar 22 12:03:52 2017_x000D_	32.8175	37.6753	46.8768	0.818154	2	22.53	37.4028	244.224	4.26252	10.2911		3.12467	0
17370	Wed Mar 22 12:03:52 2017_x000D_	32.8209	37.7794	61.4882	1.07317	2	22.53	37.4028	244.224	4.26252	10.2978		3.13329	70.5339
17371	Wed Mar 22 12:03:53 2017_x000D_	32.8239	37.8838	67.9709	1.18632	2	24.1385	35.688	280.299	4.89213	8.95867		0.006	0
17372	Wed Mar 22 12:03:53 2017_x000D_	32.8239	37.8836	73.456	1.28205	2	24.1385	35.688	280.299	4.89213	8.95862		3.12413	0
17373	Wed Mar 22 12:03:53 2017_x000D_	32.8267	37.9877	85.7105	1.49593	2	24.1385	35.688	280.299	4.89213	8.9874		6.26002	0
17374	Wed Mar 22 12:03:53 2017_x000D_	32.832	38.1963	103.241	1.80189	2	24.1385	35.688	280.299	4.89213	9.04812		4.36835	0
17375	Wed Mar 22 12:03:53 2017_x000D_	32.9313	38.0898	112.39	1.96157	2	24.1385	35.688	280.299	4.89213	9.11493		0.0134164	56.9713
17376	Wed Mar 22 12:03:53 2017_x000D_	32.9309	38.0896	117.591	2.05236	2	25.7178	34.6334	340.522	5.94323	7.99838		6.26694	0
17377	Wed Mar 22 12:03:53 2017_x000D_	32.9245	37.8808	133.625	2.33219	2	25.7178	34.6334	340.522	5.94323	7.90456		3.08158	0
17378	Wed Mar 22 12:03:53 2017_x000D_	32.8218	37.8828	140.081	2.44487	2	25.7178	34.6334	340.522	5.94323	7.81188		4.42338	0
17379	Wed Mar 22 12:03:53 2017_x000D_	32.7161	37.78	144.4	2.52025	2	25.7178	34.6334	340.522	5.94323	7.67315		11.2394	47.7413
17380	Wed Mar 22 12:03:53 2017_x000D_	32.4018	37.5761	154.079	2.68918	2	27.0688	33.7924	345.308	6.02676	6.5389		6.94346	0
17381	Wed Mar 22 12:03:53 2017_x000D_	32.1936	37.475	156.691	2.73477	2	27.0688	33.7924	345.308	6.02676	6.31071		20.8518	0
17382	Wed Mar 22 12:03:53 2017_x000D_	31.5684	37.1713	159.416	2.78234	2	27.0688	33.7924	345.308	6.02676	5.62702		12.7648	0
17383	Wed Mar 22 12:03:53 2017_x000D_	31.1543	37.0735	162.254	2.83187	2	27.0688	33.7924	345.308	6.02676	5.23994		23.6776	0
17384	Wed Mar 22 12:03:53 2017_x000D_	30.4254	36.7708	158.282	2.76254	2	27.0688	33.7924	345.308	6.02676	4.4875		12.7887	53.3254
17385	Wed Mar 22 12:03:53 2017_x000D_	30.0106	36.6725	155.453	2.71317	2	28.6383	32.958	315	5.49779	3.95989		11.2792	0
17386	Wed Mar 22 12:03:53 2017_x000D_	29.6953	36.4677	156.693	2.73481	2	28.6383	32.958	315	5.49779	3.66541		9.82616	0
17387	Wed Mar 22 12:03:53 2017_x000D_	29.3834	36.3677	152.755	2.66607	2	28.6383	32.958	315	5.49779	3.49016		27.92	0
17388	Wed Mar 22 12:03:53 2017_x000D_	28.5463	35.961	152.756	2.66609	2	28.6383	32.958	315	5.49779	3.00441		11.2892	33.2007
17389	Wed Mar 22 12:03:53 2017_x000D_	28.2308	35.7559	151.296	2.64062	2	29.3336	32.097	315	5.49779	3.82148		25.246	0
17390	Wed Mar 22 12:03:53 2017_x000D_	27.4954	35.3468	152.753	2.66605	2	29.3336	32.097	315	5.49779	3.73365		8.91039	0
17391	Wed Mar 22 12:03:53 2017_x000D_	27.2825	35.1397	152.75	2.66599	2	29.3336	32.097	315	5.49779	3.66947		23.8124	0
17392	Wed Mar 22 12:03:54 2017_x000D_	26.5494	34.8354	156.684	2.73465	2	29.3336	32.097	315	5.49779	3.9052		9.87074	0
17393	Wed Mar 22 12:03:54 2017_x000D_	26.2361	34.7349	152.754	2.66607	2	29.3336	32.097	315	5.49779	4.06854		21.0249	71.6177
17394	Wed Mar 22 12:03:54 2017_x000D_	25.6057	34.4287	155.446	2.71304	2	31.3602	30.8353	349.074	6.09248	6.7843		11.3508	0
17395	Wed Mar 22 12:03:54 2017_x000D_	25.2884	34.2226	156.682	2.73461	2	31.3602	30.8353	349.074	6.09248	6.95274		11.3416	0
17396	Wed Mar 22 12:03:54 2017_x000D_	24.9714	34.0166	155.442	2.71297	2	31.3602	30.8353	349.074	6.09248	7.13705		21.0651	0
17397	Wed Mar 22 12:03:54 2017_x000D_	24.3398	33.7098	158.261	2.76217	2	31.3602	30.8353	349.074	6.09248	7.58609		9.34002	40.0004
17398	Wed Mar 22 12:03:54 2017_x000D_	24.0285	33.7144	159.396	2.78198	2	32.6813	30.655	10.9264	0.190702	9.17774		21.088	0
17399	Wed Mar 22 12:03:54 2017_x000D_	23.3962	33.4073	162.215	2.83118	2	32.6813	30.655	10.9264	0.190702	9.68443		12.9115	0
17400	Wed Mar 22 12:03:54 2017_x000D_	22.9775	33.3077	159.395	2.78197	2	32.6813	30.655	10.9264	0.190702	10.0598		7.03606	0
17401	Wed Mar 22 12:03:54 2017_x000D_	22.7665	33.2053	162.215	2.83118	2	32.6813	30.655	10.9264	0.190702	10.2375		21.1348	0
17402	Wed Mar 22 12:03:54 2017_x000D_	22.1329	32.8973	159.392	2.78192	2	32.6813	30.655	10.9264	0.190702	10.7841		12.4753	29.2007
17403	Wed Mar 22 12:03:54 2017_x000D_	21.7171	32.9034	159.397	2.78201	2	33.5352	31.1222	24.9999	0.43633	11.9516		8.98061	0
17404	Wed Mar 22 12:03:54 2017_x000D_	21.5022	32.695	159.393	2.78194	2	33.5352	31.1222	24.9999	0.43633	12.1354		22.8596	0
17405	Wed Mar 22 12:03:54 2017_x000D_	20.7672	32.494	158.268	2.76229	2	33.5352	31.1222	24.9999	0.43633	12.8415		11.4225	0
17406	Wed Mar 22 12:03:54 2017_x000D_	20.4477	32.2869	159.393	2.78193	2	33.5352	31.1222	24.9999	0.43633	13.1392		19.916	20.6605
17407	Wed Mar 22 12:03:54 2017_x000D_	19.8156	32.084	159.394	2.78195	2	34.1806	31.3625	8.63681	0.150741	14.3831		7.07222	0
17408	Wed Mar 22 12:03:54 2017_x000D_	19.6036	31.9809	156.689	2.73473	2	34.1806	31.3625	8.63681	0.150741	14.5901		18.4672	0
17409	Wed Mar 22 12:03:54 2017_x000D_	19.0719	31.6707	158.263	2.7622	2	34.1806	31.3625	8.63681	0.150741	15.1118		9.98263	0
17410	Wed Mar 22 12:03:54 2017_x000D_	18.7551	31.5689	156.687	2.73471	2	34.1806	31.3625	8.63681	0.150741	15.4269		17.0111	6.55799
17411	Wed Mar 22 12:03:54 2017_x000D_	18.2263	31.3642	155.456	2.71322	2	34.3991	31.3691	8.63681	0.150741	16.1728		7.0817	0
17412	Wed Mar 22 12:03:54 2017_x000D_	18.0139	31.2612	158.263	2.76221	2	34.3991	31.3691	8.63681	0.150741	16.3856		7.08833	0
17413	Wed Mar 22 12:03:55 2017_x000D_	17.8014	31.1579	155.455	2.71321	2	34.3991	31.3691	8.63681	0.150741	16.599		11.4708	0
17414	Wed Mar 22 12:03:55 2017_x000D_	17.4805	30.95	156.685	2.73467	2	34.3991	31.3691	8.63681	0.150741	16.9238		17.0406	0
17415	Wed Mar 22 12:03:55 2017_x000D_	16.9508	30.7449	155.455	2.71319	2	34.3991	31.3691	8.63681	0.150741	17.4595		3.14424	6.55508
17416	Wed Mar 22 12:03:55 2017_x000D_	16.846	30.7462	156.687	2.73471	2	34.6175	31.3758	41.3637	0.721932	17.7826		17.0568	0
17417	Wed Mar 22 12:03:55 2017_x000D_	16.3158	30.5409	155.457	2.71324	2	34.6175	31.3758	41.3637	0.721932	18.3207		4.52129	0
17418	Wed Mar 22 12:03:55 2017_x000D_	16.2073	30.4363	159.384	2.78178	2	34.6175	31.3758	41.3637	0.721932	18.4342		13.0314	0
17419	Wed Mar 22 12:03:55 2017_x000D_	15.7848	30.3354	156.689	2.73473	2	34.6175	31.3758	41.3637	0.721932	18.8614		7.16367	6.55499
17420	Wed Mar 22 12:03:55 2017_x000D_	15.673	30.1244	155.453	2.71317	2	34.8359	31.3824	8.63681	0.150741	19.2041		6.28552	0
17421	Wed Mar 22 12:03:55 2017_x000D_	15.4635	30.1271	155.457	2.71323	2	34.8359	31.3824	8.63681	0.150741	19.413		13.046	0
17422	Wed Mar 22 12:03:55 2017_x000D_	15.0405	30.0262	152.788	2.66666	2	34.8359	31.3824	8.63681	0.150741	19.8418		7.18379	0
17423	Wed Mar 22 12:03:55 2017_x000D_	14.9284	29.8146	146.258	2.55269	2	34.8359	31.3824	8.63681	0.150741	19.9691		4.41457	6.55808
17424	Wed Mar 22 12:03:55 2017_x000D_	14.8277	29.9219	133.897	2.33695	2	35.0544	31.3891	8.63681	0.150741	20.2798		4.54258	0
17425	Wed Mar 22 12:03:55 2017_x000D_	14.9368	30.0269	124.931	2.18046	2	35.0544	31.3891	8.63681	0.150741	20.1637		3.18549	0
17426	Wed Mar 22 12:03:55 2017_x000D_	14.941	30.133	110.066	1.92101	2	35.0544	31.3891	8.63681	0.150741	20.1526		0.0108167	0
17427	Wed Mar 22 12:03:55 2017_x000D_	14.9413	30.1332	104.297	1.82032	2	35.0544	31.3891	8.63681	0.150741	20.1523		4.42537	0
17428	Wed Mar 22 12:03:55 2017_x000D_	14.8405	30.2409	94.9684	1.65751	2	35.0544	31.3891	8.63681	0.150741	20.2465		0.00848528	52.9652
17429	Wed Mar 22 12:03:55 2017_x000D_	14.8407	30.2411	89.0287	1.55384	2	33.2968	31.556	37.8759	0.661059	18.5029		4.41819	0
17430	Wed Mar 22 12:03:55 2017_x000D_	14.942	30.1342	73.6891	1.28612	2	33.2968	31.556	37.8759	0.661059	18.4098		3.14437	0
17431	Wed Mar 22 12:03:55 2017_x000D_	14.8372	30.1358	65.5184	1.14351	2	33.2968	31.556	37.8759	0.661059	18.5142		9.98904	0
17432	Wed Mar 22 12:03:55 2017_x000D_	14.9306	29.8162	53.2578	0.929523	2	33.2968	31.556	37.8759	0.661059	18.4484		3.13821	19.6741
17433	Wed Mar 22 12:03:55 2017_x000D_	15.0352	29.815	46.7889	0.81662	2	32.6413	31.5361	37.8759	0.661059	17.69		8.84186	0
17434	Wed Mar 22 12:03:55 2017_x000D_	15.2369	29.6001	34.3957	0.600318	2	32.6413	31.5361	37.8759	0.661059	17.5117		7.04723	0
17435	Wed Mar 22 12:03:56 2017_x000D_	15.334	29.3862	27.8839	0.486666	2	32.6413	31.5361	37.8759	0.661059	17.4403		16.8244	0
17436	Wed Mar 22 12:03:56 2017_x000D_	15.8502	29.167	21.3755	0.373073	2	32.6413	31.5361	37.8759	0.661059	16.9574		9.89093	91.9672
17437	Wed Mar 22 12:03:56 2017_x000D_	16.1609	29.0567	19.5394	0.341027	2	29.5918	31.2226	53.5575	0.934754	13.6044		12.8973	0
17438	Wed Mar 22 12:03:56 2017_x000D_	16.5761	28.9452	22.4294	0.391467	2	29.5918	31.2226	53.5575	0.934754	13.2134		13.9635	0
17439	Wed Mar 22 12:03:56 2017_x000D_	16.9875	28.7275	22.4285	0.391452	2	29.5918	31.2226	53.5575	0.934754	12.8489		26.6778	0
17440	Wed Mar 22 12:03:56 2017_x000D_	17.8137	28.3986	25.2145	0.440077	2	29.5918	31.2226	53.5575	0.934754	12.1119		9.87762	13.1192
17441	Wed Mar 22 12:03:56 2017_x000D_	18.124	28.2885	29.2582	0.510653	2	29.1547	31.2092	53.5575	0.934754	11.4108		22.5041	0
17442	Wed Mar 22 12:03:56 2017_x000D_	18.7369	27.856	29.257	0.510631	2	29.1547	31.2092	53.5575	0.934754	10.9442		12.8747	0
17443	Wed Mar 22 12:03:56 2017_x000D_	19.1514	27.7448	31.898	0.556725	2	29.1547	31.2092	53.5575	0.934754	10.5862		19.7201	0
17444	Wed Mar 22 12:03:56 2017_x000D_	19.7709	27.525	31.9	0.556759	2	29.1547	31.2092	53.5575	0.934754	10.0811		8.84172	0
17445	Wed Mar 22 12:03:56 2017_x000D_	19.9727	27.3102	31.8989	0.55674	2	29.1547	31.2092	53.5575	0.934754	9.97554		11.2433	59.0554
17446	Wed Mar 22 12:03:56 2017_x000D_	20.2789	27.0941	33.481	0.584353	2	27.1871	31.1492	53.5575	0.934754	8.01043		18.1665	0
17447	Wed Mar 22 12:03:56 2017_x000D_	20.7901	26.7695	34.4057	0.600492	2	27.1871	31.1492	53.5575	0.934754	7.75264		8.84172	0
17448	Wed Mar 22 12:03:56 2017_x000D_	20.9919	26.5547	34.4049	0.600478	2	27.1871	31.1492	53.5575	0.934754	7.71297		20.8815	0
17449	Wed Mar 22 12:03:56 2017_x000D_	21.6071	26.2291	31.8981	0.556728	2	27.1871	31.1492	53.5575	0.934754	7.43934		8.83748	0
17450	Wed Mar 22 12:03:56 2017_x000D_	21.8088	26.0144	31.8971	0.556709	2	27.1871	31.1492	53.5575	0.934754	7.43588		8.83543	0
17451	Wed Mar 22 12:03:56 2017_x000D_	22.0104	25.7997	31.896	0.556691	2	27.1871	31.1492	53.5575	0.934754	7.44415		20.8761	0
17452	Wed Mar 22 12:03:56 2017_x000D_	22.6255	25.4743	34.4053	0.600485	2	27.1871	31.1492	53.5575	0.934754	7.28098		9.83867	0
17453	Wed Mar 22 12:03:56 2017_x000D_	22.9346	25.3647	33.4812	0.584358	2	27.1871	31.1492	53.5575	0.934754	7.17943		19.9519	59.3418
17454	Wed Mar 22 12:03:56 2017_x000D_	23.4417	24.9344	31.8963	0.556696	2	25.229	30.8689	53.5575	0.934754	6.1978		6.95281	0
17455	Wed Mar 22 12:03:56 2017_x000D_	23.6466	24.8261	34.4058	0.600494	2	25.229	30.8689	53.5575	0.934754	6.24655		12.8208	0
17456	Wed Mar 22 12:03:57 2017_x000D_	24.0594	24.7155	31.8983	0.55673	2	25.229	30.8689	53.5575	0.934754	6.26357		17.6559	0
17457	Wed Mar 22 12:03:57 2017_x000D_	24.4623	24.2865	31.8962	0.556693	2	25.229	30.8689	53.5575	0.934754	6.6269		8.82695	6.56408
17458	Wed Mar 22 12:03:57 2017_x000D_	24.6637	24.072	31.8951	0.556675	2	25.0103	30.8622	53.5575	0.934754	6.79904		19.6459	0
17459	Wed Mar 22 12:03:57 2017_x000D_	25.281	23.8534	31.8971	0.556709	2	25.0103	30.8622	53.5575	0.934754	7.01403		8.82695	0
17460	Wed Mar 22 12:03:57 2017_x000D_	25.4824	23.6389	31.896	0.556691	2	25.0103	30.8622	53.5575	0.934754	7.23871		13.8843	0
17461	Wed Mar 22 12:03:57 2017_x000D_	25.8915	23.4225	31.8965	0.556699	2	25.0103	30.8622	53.5575	0.934754	7.49171		6.94345	0
17462	Wed Mar 22 12:03:57 2017_x000D_	26.0961	23.3143	34.4075	0.600524	2	25.0103	30.8622	53.5575	0.934754	7.6256		6.9408	47.302
17463	Wed Mar 22 12:03:57 2017_x000D_	26.3006	23.2061	31.8969	0.556707	2	24.1942	29.5131	342.316	5.97454	6.64945		15.5503	0
17464	Wed Mar 22 12:03:57 2017_x000D_	26.7064	22.8836	34.4074	0.600522	2	24.1942	29.5131	342.316	5.97454	7.08953		6.9408	0
17465	Wed Mar 22 12:03:57 2017_x000D_	26.9109	22.7754	36.7854	0.642026	2	24.1942	29.5131	342.316	5.97454	7.26478		8.829	0
17466	Wed Mar 22 12:03:57 2017_x000D_	27.1124	22.5609	40.3191	0.703701	2	24.1942	29.5131	342.316	5.97454	7.53983		0.0108167	29.3982
17467	Wed Mar 22 12:03:57 2017_x000D_	27.1127	22.5607	48.9706	0.854698	2	23.7958	28.6178	311.475	5.43626	6.90582		6.36608	0
17468	Wed Mar 22 12:03:57 2017_x000D_	27.1193	22.7728	57.4661	1.00297	2	23.7958	28.6178	311.475	5.43626	6.72381		0.0189737	0
17469	Wed Mar 22 12:03:57 2017_x000D_	27.1195	22.7722	70.7721	1.23521	2	23.7958	28.6178	311.475	5.43626	6.72443		3.17845	0
17470	Wed Mar 22 12:03:57 2017_x000D_	27.1227	22.8781	77.2331	1.34797	2	23.7958	28.6178	311.475	5.43626	6.63419		3.10533	53.4736
17471	Wed Mar 22 12:03:57 2017_x000D_	27.2262	22.8766	91.7218	1.60085	2	24.093	26.8603	280.926	4.90309	5.06822		4.51223	0
17472	Wed Mar 22 12:03:57 2017_x000D_	27.1189	22.7712	100.94	1.76174	2	24.093	26.8603	280.926	4.90309	5.08693		6.38117	0
17473	Wed Mar 22 12:03:57 2017_x000D_	27.1122	22.5586	106.822	1.8644	2	24.093	26.8603	280.926	4.90309	5.25549		7.16815	0
17474	Wed Mar 22 12:03:57 2017_x000D_	27.0016	22.3468	115.002	2.00717	2	24.093	26.8603	280.926	4.90309	5.36951		6.36917	0
17475	Wed Mar 22 12:03:57 2017_x000D_	26.9949	22.1346	122.8	2.14327	2	24.093	26.8603	280.926	4.90309	5.54556		11.5349	63.0481
17476	Wed Mar 22 12:03:57 2017_x000D_	26.7773	21.8176	129.271	2.25621	2	24.8378	24.8951	277.655	4.846	3.63767		9.0138	0
17477	Wed Mar 22 12:03:58 2017_x000D_	26.5631	21.6069	129.272	2.25623	2	24.8378	24.8951	277.655	4.846	3.71334		23.0847	0
17478	Wed Mar 22 12:03:58 2017_x000D_	26.1279	20.9723	129.27	2.25619	2	24.8378	24.8951	277.655	4.846	4.12949		13.5409	0
17479	Wed Mar 22 12:03:58 2017_x000D_	25.8061	20.6558	133.384	2.32799	2	24.8378	24.8951	277.655	4.846	4.34848		13.5514	42.0441
17480	Wed Mar 22 12:03:58 2017_x000D_	25.4843	20.3388	129.274	2.25625	2	25.3345	23.5846	280.926	4.90309	3.24925		11.5549	0
17481	Wed Mar 22 12:03:58 2017_x000D_	25.2664	20.0212	131.162	2.28921	2	25.3345	23.5846	280.926	4.90309	3.56405		20.5247	0
17482	Wed Mar 22 12:03:58 2017_x000D_	24.8334	19.4915	129.272	2.25623	2	25.3345	23.5846	280.926	4.90309	4.12366		11.5716	0
17483	Wed Mar 22 12:03:58 2017_x000D_	24.6151	19.1735	131.16	2.28917	2	25.3345	23.5846	280.926	4.90309	4.46938		25.0618	35.8181
17484	Wed Mar 22 12:03:58 2017_x000D_	24.0738	18.5372	133.377	2.32786	2	25.8215	22.4945	289.478	5.05234	4.32605		11.4857	0
17485	Wed Mar 22 12:03:58 2017_x000D_	23.7544	18.3261	131.163	2.28923	2	25.8215	22.4945	289.478	5.05234	4.65279		20.5842	0
17486	Wed Mar 22 12:03:58 2017_x000D_	23.3201	17.7949	129.276	2.25629	2	25.8215	22.4945	289.478	5.05234	5.32384		11.5998	0
17487	Wed Mar 22 12:03:58 2017_x000D_	23.1013	17.4761	131.161	2.28918	2	25.8215	22.4945	289.478	5.05234	5.70822		20.6119	18.7905
17488	Wed Mar 22 12:03:58 2017_x000D_	22.6664	16.9442	129.275	2.25627	2	26.2789	22.0666	284.692	4.96881	6.2681		11.6173	0
17489	Wed Mar 22 12:03:58 2017_x000D_	22.4473	16.6249	131.158	2.28914	2	26.2789	22.0666	284.692	4.96881	6.65532		9.09227	0
17490	Wed Mar 22 12:03:58 2017_x000D_	22.2313	16.4123	131.159	2.28916	2	26.2789	22.0666	284.692	4.96881	6.95372		9.09647	0
17491	Wed Mar 22 12:03:58 2017_x000D_	22.0153	16.1995	131.16	2.28917	2	26.2789	22.0666	284.692	4.96881	7.25266		20.6391	0
17492	Wed Mar 22 12:03:58 2017_x000D_	21.5797	15.667	133.206	2.32489	2	26.2789	22.0666	284.692	4.96881	7.93961		9.10496	67.7739
17493	Wed Mar 22 12:03:58 2017_x000D_	21.3635	15.454	133.207	2.3249	2	26.8154	19.8721	283.013	4.93951	7.01732		20.678	0
17494	Wed Mar 22 12:03:58 2017_x000D_	20.9272	14.9204	131.159	2.28916	2	26.8154	19.8721	283.013	4.93951	7.69352		4.5589	0
17495	Wed Mar 22 12:03:58 2017_x000D_	20.8188	14.8139	135.432	2.36373	2	26.8154	19.8721	283.013	4.93951	7.84504		18.2418	0
17496	Wed Mar 22 12:03:58 2017_x000D_	20.3856	14.3872	135.432	2.36373	2	26.8154	19.8721	283.013	4.93951	8.45142		9.12617	93.0256
17497	Wed Mar 22 12:03:58 2017_x000D_	20.1689	14.1737	135.432	2.36373	2	26.7346	16.7723	255.308	4.45597	7.06124		7.25015	0
17498	Wed Mar 22 12:03:58 2017_x000D_	20.0568	13.9596	137.493	2.39971	2	26.7346	16.7723	255.308	4.45597	7.24598		18.2693	0
17499	Wed Mar 22 12:03:59 2017_x000D_	19.623	13.5322	137.492	2.39969	2	26.7346	16.7723	255.308	4.45597	7.81493		3.14105	0
17500	Wed Mar 22 12:03:59 2017_x000D_	19.5183	13.5328	135.432	2.36373	2	26.7346	16.7723	255.308	4.45597	7.91008		16.2072	69.0033
17501	Wed Mar 22 12:03:59 2017_x000D_	19.1889	13.1046	137.491	2.39968	2	26.1762	14.541	259.074	4.52169	7.13341		3.14404	0
17502	Wed Mar 22 12:03:59 2017_x000D_	19.0841	13.1051	135.432	2.36373	2	26.1762	14.541	259.074	4.52169	7.236		9.14739	0
17503	Wed Mar 22 12:03:59 2017_x000D_	18.8669	12.8911	135.432	2.36373	2	26.1762	14.541	259.074	4.52169	7.4932		7.26635	0
17504	Wed Mar 22 12:03:59 2017_x000D_	18.7544	12.6766	137.491	2.39967	2	26.1762	14.541	259.074	4.52169	7.65239		7.159	0
17505	Wed Mar 22 12:03:59 2017_x000D_	18.5408	12.5702	139.71	2.43841	2	26.1762	14.541	259.074	4.52169	7.88564		3.23291	62.703
17506	Wed Mar 22 12:03:59 2017_x000D_	18.5371	12.4625	137.49	2.39966	2	25.6077	12.5297	225	3.92699	7.07092		13.736	0
17507	Wed Mar 22 12:03:59 2017_x000D_	18.2108	12.1413	141.6	2.47138	2	25.6077	12.5297	225	3.92699	7.40709		7.16973	0
17508	Wed Mar 22 12:03:59 2017_x000D_	17.9969	12.0347	143.952	2.51244	2	25.6077	12.5297	225	3.92699	7.62688		16.1306	0
17509	Wed Mar 22 12:03:59 2017_x000D_	17.5651	11.7143	160.558	2.80227	2	25.6077	12.5297	225	3.92699	8.08383		0.0108167	69.8823
17510	Wed Mar 22 12:03:59 2017_x000D_	17.5648	11.7145	168.133	2.93448	2	24.1522	10.711	225	3.92699	6.6634		7.00823	0
17511	Wed Mar 22 12:03:59 2017_x000D_	17.7721	11.6068	183.289	3.199	2	24.1522	10.711	225	3.92699	6.44268		0.015	0
17512	Wed Mar 22 12:03:59 2017_x000D_	17.7725	11.6071	195.383	3.41008	2	24.1522	10.711	225	3.92699	6.44233		7.02453	0
17513	Wed Mar 22 12:03:59 2017_x000D_	17.9801	11.4988	211.697	3.69481	2	24.1522	10.711	225	3.92699	6.22217		3.23243	65.0664
17514	Wed Mar 22 12:03:59 2017_x000D_	17.9769	11.3911	222.523	3.88376	2	22.6862	9.1126	223.993	3.90941	5.23155		3.23551	0
17515	Wed Mar 22 12:03:59 2017_x000D_	17.9736	11.2833	228.922	3.99544	2	22.6862	9.1126	223.993	3.90941	5.1885		3.25051	0
17516	Wed Mar 22 12:03:59 2017_x000D_	17.9703	11.175	244.207	4.26222	2	22.6862	9.1126	223.993	3.90941	5.14716		3.22391	0
17517	Wed Mar 22 12:03:59 2017_x000D_	17.974	11.2824	250.9	4.37903	2	22.6862	9.1126	223.993	3.90941	5.18776		7.09515	27.8959
17518	Wed Mar 22 12:03:59 2017_x000D_	17.8759	11.4976	259.595	4.53079	2	22.0577	8.4273	188.637	3.29233	5.18789		3.22071	0
17519	Wed Mar 22 12:03:59 2017_x000D_	17.8794	11.6049	266.031	4.64312	2	22.0577	8.4273	188.637	3.29233	5.24932		7.10061	0
17520	Wed Mar 22 12:04:00 2017_x000D_	17.7813	11.8203	268.975	4.69449	2	22.0577	8.4273	188.637	3.29233	5.45894		13.3765	0
17521	Wed Mar 22 12:04:00 2017_x000D_	17.9007	12.2499	-82.2247	-1.43509	2	22.0577	8.4273	188.637	3.29233	5.64738		6.45661	0
17522	Wed Mar 22 12:04:00 2017_x000D_	17.9079	12.465	-82.2242	-1.43508	2	22.0577	8.4273	188.637	3.29233	5.78998		12.9072	14.8225
17523	Wed Mar 22 12:04:00 2017_x000D_	17.9223	12.895	-82.2231	-1.43506	2	21.6093	8.6348	180	3.14159	5.63412		22.9001	0
17524	Wed Mar 22 12:04:00 2017_x000D_	18.0528	13.6471	-84.978	-1.48315	2	21.6093	8.6348	180	3.14159	6.14588		12.8952	0
17525	Wed Mar 22 12:04:00 2017_x000D_	18.0672	14.0767	-84.9774	-1.48314	2	21.6093	8.6348	180	3.14159	6.49313		22.5517	0
17526	Wed Mar 22 12:04:00 2017_x000D_	18.0924	14.828	-85.1393	-1.48596	2	21.6093	8.6348	180	3.14159	7.1221		13.3542	6.58535
17527	Wed Mar 22 12:04:00 2017_x000D_	18.2119	15.2568	-88.0841	-1.53736	2	21.3899	8.6278	180	3.14159	7.35142		25.7544	0
17528	Wed Mar 22 12:04:00 2017_x000D_	18.2406	16.1148	-88.0841	-1.53736	2	21.3899	8.6278	180	3.14159	8.12239		13.3316	0
17529	Wed Mar 22 12:04:00 2017_x000D_	18.3598	16.5429	-85.1422	-1.48601	2	21.3899	8.6278	180	3.14159	8.47528		19.2978	0
17530	Wed Mar 22 12:04:00 2017_x000D_	18.3813	17.1858	-85.1414	-1.486	2	21.3899	8.6278	180	3.14159	9.07144		12.8592	13.1647
17531	Wed Mar 22 12:04:00 2017_x000D_	18.3956	17.6142	-85.1409	-1.48599	2	20.9513	8.6138	165.139	2.88221	9.35622		13.3105	0
17532	Wed Mar 22 12:04:00 2017_x000D_	18.5147	18.0416	-82.2204	-1.43502	2	20.9513	8.6138	165.139	2.88221	9.73758		6.42663	0
17533	Wed Mar 22 12:04:00 2017_x000D_	18.5219	18.2557	-82.2198	-1.43501	2	20.9513	8.6138	165.139	2.88221	9.94325		19.6015	0
17534	Wed Mar 22 12:04:00 2017_x000D_	18.648	18.8968	-79.3353	-1.38466	2	20.9513	8.6138	165.139	2.88221	10.5378		12.8412	0
17535	Wed Mar 22 12:04:00 2017_x000D_	18.6623	19.3246	-79.3336	-1.38463	2	20.9513	8.6138	165.139	2.88221	10.9527		19.5862	14.8252
17536	Wed Mar 22 12:04:00 2017_x000D_	18.7883	19.9652	-76.4983	-1.33515	2	20.5028	8.8213	171.45	2.99237	11.275		9.62635	0
17537	Wed Mar 22 12:04:00 2017_x000D_	18.799	20.2859	-75.8745	-1.32426	2	20.5028	8.8213	171.45	2.99237	11.5905		23.453	0
17538	Wed Mar 22 12:04:00 2017_x000D_	19.0334	21.0317	-76.498	-1.33514	2	20.5028	8.8213	171.45	2.99237	12.2985		6.40854	0
17539	Wed Mar 22 12:04:00 2017_x000D_	19.0405	21.2452	-76.4968	-1.33512	2	20.5028	8.8213	171.45	2.99237	12.5097		10.1977	57.331
17540	Wed Mar 22 12:04:00 2017_x000D_	19.156	21.5649	-78.8586	-1.37634	2	19.3381	10.3364	104.861	1.83017	11.23		22.7013	0
17541	Wed Mar 22 12:04:01 2017_x000D_	19.2852	22.3105	-76.4965	-1.33512	2	19.3381	10.3364	104.861	1.83017	11.9742		10.1826	0
17542	Wed Mar 22 12:04:01 2017_x000D_	19.4006	22.6297	-78.8595	-1.37636	2	19.3381	10.3364	104.861	1.83017	12.2935		22.6801	0
17543	Wed Mar 22 12:04:01 2017_x000D_	19.5297	23.3746	-76.4962	-1.33511	2	19.3381	10.3364	104.861	1.83017	13.0396		13.2474	21.0784
17544	Wed Mar 22 12:04:01 2017_x000D_	19.6485	23.7999	-79.3373	-1.3847	2	19.0896	10.9936	104.861	1.83017	12.8185		19.498	0
17545	Wed Mar 22 12:04:01 2017_x000D_	19.774	24.4376	-76.4959	-1.33511	2	19.0896	10.9936	104.861	1.83017	13.4614		13.2322	0
17546	Wed Mar 22 12:04:01 2017_x000D_	19.8927	24.8624	-79.3384	-1.38472	2	19.0896	10.9936	104.861	1.83017	13.892		19.4821	0
17547	Wed Mar 22 12:04:01 2017_x000D_	20.018	25.4996	-76.4956	-1.3351	2	19.0896	10.9936	104.861	1.83017	14.5357		13.2161	86.6466
17548	Wed Mar 22 12:04:01 2017_x000D_	20.1365	25.9239	-79.3396	-1.38474	2	17.8767	13.6148	104.861	1.83017	12.5148		12.7629	0
17549	Wed Mar 22 12:04:01 2017_x000D_	20.1505	26.3491	-79.3379	-1.38471	2	17.8767	13.6148	104.861	1.83017	12.9357		6.38146	0
17550	Wed Mar 22 12:04:01 2017_x000D_	20.1575	26.5617	-79.337	-1.38469	2	17.8767	13.6148	104.861	1.83017	13.1463		19.4491	0
17551	Wed Mar 22 12:04:01 2017_x000D_	20.2827	27.1978	-76.4918	-1.33503	2	17.8767	13.6148	104.861	1.83017	13.7944		7.16602	0
17552	Wed Mar 22 12:04:01 2017_x000D_	20.3941	27.4091	-79.339	-1.38473	2	17.8767	13.6148	104.861	1.83017	14.0221		19.4332	48.4837
17553	Wed Mar 22 12:04:01 2017_x000D_	20.5191	28.0447	-76.4926	-1.33505	2	17.3705	15.1496	104.692	1.82722	13.2739		7.16072	0
17554	Wed Mar 22 12:04:01 2017_x000D_	20.6305	28.2558	-79.341	-1.38476	2	17.3705	15.1496	104.692	1.82722	13.5056		19.1022	0
17555	Wed Mar 22 12:04:01 2017_x000D_	20.6513	28.8922	-79.3384	-1.38472	2	17.3705	15.1496	104.692	1.82722	14.1288		6.36637	0
17556	Wed Mar 22 12:04:01 2017_x000D_	20.6582	29.1043	-79.3376	-1.3847	2	17.3705	15.1496	104.692	1.82722	14.3368		6.36646	42.1178
17557	Wed Mar 22 12:04:01 2017_x000D_	20.6652	29.3164	-79.3367	-1.38469	2	16.874	16.4628	98.6368	1.72154	13.4011		7.14996	0
17558	Wed Mar 22 12:04:01 2017_x000D_	20.7764	29.5272	-82.2376	-1.43532	2	16.874	16.4628	98.6368	1.72154	13.6348		6.36037	0
17559	Wed Mar 22 12:04:01 2017_x000D_	20.7833	29.7391	-82.2371	-1.43531	2	16.874	16.4628	98.6368	1.72154	13.8399		12.7175	0
17560	Wed Mar 22 12:04:01 2017_x000D_	20.7969	30.1628	-76.4864	-1.33494	2	16.874	16.4628	98.6368	1.72154	14.2506		10.0972	46.4783
17561	Wed Mar 22 12:04:01 2017_x000D_	20.9114	30.4793	-72.9386	-1.27302	2	16.8064	18.0106	79.0736	1.38009	13.1271		3.14114	0
17562	Wed Mar 22 12:04:01 2017_x000D_	20.8067	30.4803	-64.709	-1.12938	2	16.8064	18.0106	79.0736	1.38009	13.0956		4.51497	0
17563	Wed Mar 22 12:04:02 2017_x000D_	20.6983	30.3759	-48.1665	-0.840664	2	16.8064	18.0106	79.0736	1.38009	12.9633		0.0127279	0
17564	Wed Mar 22 12:04:02 2017_x000D_	20.698	30.3762	-40.1536	-0.700813	2	16.8064	18.0106	79.0736	1.38009	12.9635		7.06036	62.6785
17565	Wed Mar 22 12:04:02 2017_x000D_	20.4861	30.2738	-24.6134	-0.429584	2	17.3772	20.0204	70.522	1.23084	10.7144		0.0108167	0
17566	Wed Mar 22 12:04:02 2017_x000D_	20.4858	30.274	-16.9469	-0.29578	2	17.3772	20.0204	70.522	1.23084	10.7145		0.00948683	0
17567	Wed Mar 22 12:04:02 2017_x000D_	20.4859	30.2743	-11.2829	-0.196923	2	17.3772	20.0204	70.522	1.23084	10.7148		0.025807	0
17568	Wed Mar 22 12:04:02 2017_x000D_	20.4864	30.275	6.87434	0.11998	2	17.3772	20.0204	70.522	1.23084	10.7156		0.00848528	0
17569	Wed Mar 22 12:04:02 2017_x000D_	20.4866	30.2752	12.885	0.224886	2	17.3772	20.0204	70.522	1.23084	10.7158		9.85582	41.7645
17570	Wed Mar 22 12:04:02 2017_x000D_	20.7962	30.1653	22.4822	0.392388	2	17.7575	21.3596	75.1387	1.31142	9.31526		9.84834	0
17571	Wed Mar 22 12:04:02 2017_x000D_	21.1055	30.0553	26.5374	0.463165	2	17.7575	21.3596	75.1387	1.31142	9.31796		23.6848	0
17572	Wed Mar 22 12:04:02 2017_x000D_	21.824	29.7281	27.9381	0.487612	2	17.7575	21.3596	75.1387	1.31142	9.3042		13.9047	0
17573	Wed Mar 22 12:04:02 2017_x000D_	22.2335	29.511	27.9381	0.487612	2	17.7575	21.3596	75.1387	1.31142	9.29946		13.902	47.2631
17574	Wed Mar 22 12:04:02 2017_x000D_	22.6429	29.2939	27.9381	0.487612	2	19.0333	22.2839	25.8526	0.451214	7.88475		13.8967	0
17575	Wed Mar 22 12:04:02 2017_x000D_	23.0521	29.0768	27.9381	0.487612	2	19.0333	22.2839	25.8526	0.451214	7.89267		23.658	0
17576	Wed Mar 22 12:04:02 2017_x000D_	23.7698	28.75	26.5378	0.463172	2	19.0333	22.2839	25.8526	0.451214	8.01529		11.2052	0
17577	Wed Mar 22 12:04:02 2017_x000D_	24.0748	28.5344	25.2641	0.440942	2	19.0333	22.2839	25.8526	0.451214	8.03028		26.5179	52.8172
17578	Wed Mar 22 12:04:02 2017_x000D_	24.8957	28.2066	22.4775	0.392306	2	20.5277	23.2147	10.0032	0.174588	6.63314		11.1944	0
17579	Wed Mar 22 12:04:02 2017_x000D_	25.2004	27.9912	21.4215	0.373875	2	20.5277	23.2147	10.0032	0.174588	6.682		23.6272	0
17580	Wed Mar 22 12:04:02 2017_x000D_	25.9172	27.6649	25.2641	0.440942	2	20.5277	23.2147	10.0032	0.174588	6.98935		12.7897	0
17581	Wed Mar 22 12:04:02 2017_x000D_	26.3289	27.5542	27.9412	0.487666	2	20.5277	23.2147	10.0032	0.174588	7.24467		23.6056	29.2907
17582	Wed Mar 22 12:04:02 2017_x000D_	27.045	27.2281	26.5395	0.463202	2	21.3842	23.6834	24.768	0.432284	6.67904		0	0
17583	Wed Mar 22 12:04:02 2017_x000D_	27.045	27.2281	26.5395	0.463202	2	21.3842	23.6834	24.768	0.432284	6.67904		20.7853	0
17584	Wed Mar 22 12:04:03 2017_x000D_	27.6571	26.9035	29.3117	0.511585	2	21.3842	23.6834	24.768	0.432284	7.05112		20.7786	0
17585	Wed Mar 22 12:04:03 2017_x000D_	28.269	26.579	31.9514	0.557657	2	21.3842	23.6834	24.768	0.432284	7.46893		8.80369	0
17586	Wed Mar 22 12:04:03 2017_x000D_	28.4698	26.365	31.9503	0.557638	2	21.3842	23.6834	24.768	0.432284	7.57606		6.92349	47.2198
17587	Wed Mar 22 12:04:03 2017_x000D_	28.6737	26.2569	34.4558	0.601368	2	22.6588	24.6069	41.3637	0.721932	6.23711		22.3522	0
17588	Wed Mar 22 12:04:03 2017_x000D_	29.2821	25.8268	34.4557	0.601366	2	22.6588	24.6069	41.3637	0.721932	6.73471		11.1794	0
17589	Wed Mar 22 12:04:03 2017_x000D_	29.5864	25.6117	36.1009	0.63008	2	22.6588	24.6069	41.3637	0.721932	7.00009		20.7491	0
17590	Wed Mar 22 12:04:03 2017_x000D_	30.1974	25.2876	33.5325	0.585253	2	22.6588	24.6069	41.3637	0.721932	7.56927		11.2751	41.9297
17591	Wed Mar 22 12:04:03 2017_x000D_	30.395	24.9679	36.1004	0.630071	2	23.7141	25.5233	19.8362	0.346207	6.70395		12.7474	0
17592	Wed Mar 22 12:04:03 2017_x000D_	30.8054	24.8578	38.5231	0.672355	2	23.7141	25.5233	19.8362	0.346207	7.12246		22.3282	0
17593	Wed Mar 22 12:04:03 2017_x000D_	31.4131	24.4281	38.5235	0.672362	2	23.7141	25.5233	19.8362	0.346207	7.77651		11.2669	0
17594	Wed Mar 22 12:04:03 2017_x000D_	31.6105	24.1086	36.1006	0.630075	2	23.7141	25.5233	19.8362	0.346207	8.02213		22.3198	60.4037
17595	Wed Mar 22 12:04:03 2017_x000D_	32.218	23.6791	36.1008	0.630077	2	25.664	26.0252	0	0	6.96126		13.8135	0
17596	Wed Mar 22 12:04:03 2017_x000D_	32.6248	23.4634	36.1015	0.630091	2	25.664	26.0252	0	0	7.41725		22.309	0
17597	Wed Mar 22 12:04:03 2017_x000D_	33.232	23.0341	36.1016	0.630093	2	25.664	26.0252	0	0	8.13765		8.78673	0
17598	Wed Mar 22 12:04:03 2017_x000D_	33.4324	22.8205	36.101	0.630082	2	25.664	26.0252	0	0	8.40346		22.294	72.2292
17599	Wed Mar 22 12:04:03 2017_x000D_	34.0392	22.3915	36.1011	0.630084	2	28.0705	26.0993	0	0	7.0266		13.8027	0
17600	Wed Mar 22 12:04:03 2017_x000D_	34.4457	22.176	36.1019	0.630097	2	28.0705	26.0993	0	0	7.48568		8.78249	0
17601	Wed Mar 22 12:04:03 2017_x000D_	34.646	21.9625	36.1013	0.630086	2	28.0705	26.0993	0	0	7.76855		11.1362	0
17602	Wed Mar 22 12:04:03 2017_x000D_	34.9491	21.7482	34.4538	0.601332	2	28.0705	26.0993	0	0	8.13924		20.6859	0
17603	Wed Mar 22 12:04:03 2017_x000D_	35.5583	21.4252	31.9442	0.557531	2	28.0705	26.0993	0	0	8.82691		11.1411	59.5425
17604	Wed Mar 22 12:04:03 2017_x000D_	35.8616	21.2109	33.529	0.585192	2	30.0488	25.9394	0	0	7.49315		22.2699	0
17605	Wed Mar 22 12:04:03 2017_x000D_	36.4677	20.7823	33.5287	0.585187	2	30.0488	25.9394	0	0	8.23395		6.89121	0
17606	Wed Mar 22 12:04:04 2017_x000D_	36.6707	20.6748	36.103	0.630117	2	30.0488	25.9394	0	0	8.45964		22.2591	0
17607	Wed Mar 22 12:04:04 2017_x000D_	37.2765	20.2464	36.1031	0.630119	2	30.0488	25.9394	0	0	9.20054		11.1254	82.9065
17608	Wed Mar 22 12:04:04 2017_x000D_	37.5793	20.0323	34.4547	0.601348	2	32.514	24.6904	0	0	6.88151		8.77196	0
17609	Wed Mar 22 12:04:04 2017_x000D_	37.7793	19.819	34.4539	0.601334	2	32.514	24.6904	0	0	7.17314		22.2466	0
17610	Wed Mar 22 12:04:04 2017_x000D_	38.3848	19.3909	34.4538	0.601332	2	32.514	24.6904	0	0	7.90892		6.16516	0
17611	Wed Mar 22 12:04:04 2017_x000D_	38.5903	19.3894	34.4552	0.601356	2	32.514	24.6904	0	0	8.06362		8.7699	53.3603
17612	Wed Mar 22 12:04:04 2017_x000D_	38.7902	19.1761	34.4544	0.601343	2	34.0845	23.8554	345.308	6.02676	6.63622		19.7911	0
17613	Wed Mar 22 12:04:04 2017_x000D_	39.2929	18.7489	36.1029	0.630114	2	34.0845	23.8554	345.308	6.02676	7.29409		13.7556	0
17614	Wed Mar 22 12:04:04 2017_x000D_	39.6981	18.5343	36.1037	0.630128	2	34.0845	23.8554	345.308	6.02676	7.73477		8.76771	0
17615	Wed Mar 22 12:04:04 2017_x000D_	39.898	18.3211	36.103	0.630117	2	34.0845	23.8554	345.308	6.02676	8.02653		6.15314	0
17616	Wed Mar 22 12:04:04 2017_x000D_	40.1031	18.3197	36.1044	0.630141	2	34.0845	23.8554	345.308	6.02676	8.17726		7.00753	90.1673
17617	Wed Mar 22 12:04:04 2017_x000D_	40.2003	18.1073	34.4534	0.601325	2	36.5698	22.1652	315	5.49779	5.44491		13.7489	0
17618	Wed Mar 22 12:04:04 2017_x000D_	40.6053	17.8928	34.454	0.601336	2	36.5698	22.1652	315	5.49779	5.87696		6.86844	0
17619	Wed Mar 22 12:04:04 2017_x000D_	40.8076	17.7856	31.9398	0.557455	2	36.5698	22.1652	315	5.49779	6.09425		11.0981	0
17620	Wed Mar 22 12:04:04 2017_x000D_	41.1095	17.5718	19.4873	0.340118	2	36.5698	22.1652	315	5.49779	6.45819		0.0182483	90.1715
17621	Wed Mar 22 12:04:04 2017_x000D_	41.1089	17.5717	12.0946	0.211091	2	39.0552	20.4749	340.522	5.94323	3.55616		6.99	0
17622	Wed Mar 22 12:04:04 2017_x000D_	40.9009	17.4667	-2.57343	-0.0449149	2	39.0552	20.4749	340.522	5.94323	3.52929		3.16575	0
17623	Wed Mar 22 12:04:04 2017_x000D_	40.9032	17.5722	-11.2439	-0.196242	2	39.0552	20.4749	340.522	5.94323	3.44104		3.19888	0
17624	Wed Mar 22 12:04:04 2017_x000D_	40.9007	17.4656	-26.712	-0.466212	2	39.0552	20.4749	340.522	5.94323	3.53012		0.0127279	186.404
17625	Wed Mar 22 12:04:04 2017_x000D_	40.901	17.4653	-34.6484	-0.604729	1	42.787	15.5069	337.463	5.88984	2.71888		3.07815	0
17626	Wed Mar 22 12:04:04 2017_x000D_	41.0036	17.4643	-40.9931	-0.715464	1	42.787	15.5069	337.463	5.88984	2.648		6.98593	0
17627	Wed Mar 22 12:04:05 2017_x000D_	41.2118	17.5686	-55.2605	-0.964478	1	42.787	15.5069	337.463	5.88984	2.59458		3.06907	0
17628	Wed Mar 22 12:04:05 2017_x000D_	41.1095	17.5693	-57.6878	-1.00684	1	42.787	15.5069	337.463	5.88984	2.65848		7.10027	9.40064
17629	Wed Mar 22 12:04:05 2017_x000D_	41.2173	17.78	-62.9553	-1.09878	1	43.0159	15.2929	0.947221	0.0165321	3.0693		11.4425	0
17630	Wed Mar 22 12:04:05 2017_x000D_	41.4306	18.0962	-74.3644	-1.2979	1	43.0159	15.2929	0.947221	0.0165321	3.22051		9.52787	0
17631	Wed Mar 22 12:04:05 2017_x000D_	41.4384	18.4137	-73.6096	-1.28473	1	43.0159	15.2929	0.947221	0.0165321	3.49684		23.1364	0
17632	Wed Mar 22 12:04:05 2017_x000D_	41.6613	19.152	-74.3626	-1.29787	1	43.0159	15.2929	0.947221	0.0165321	4.08994		14.1843	0
17633	Wed Mar 22 12:04:05 2017_x000D_	41.8763	19.5731	-74.3653	-1.29792	1	43.0159	15.2929	0.947221	0.0165321	4.42931		12.6758	26.5305
17634	Wed Mar 22 12:04:05 2017_x000D_	41.8866	19.9955	-74.3623	-1.29787	1	42.9749	16.1763	22.8275	0.398414	3.97123		23.1025	0
17635	Wed Mar 22 12:04:05 2017_x000D_	42.1089	20.7328	-68.0789	-1.1882	1	42.9749	16.1763	22.8275	0.398414	4.63807		14.1602	0
17636	Wed Mar 22 12:04:05 2017_x000D_	42.3237	21.1531	-68.0803	-1.18822	1	42.9749	16.1763	22.8275	0.398414	5.01922		10.021	0
17637	Wed Mar 22 12:04:05 2017_x000D_	42.4337	21.4685	-71.6793	-1.25104	1	42.9749	16.1763	22.8275	0.398414	5.3198		23.0637	58.8228
17638	Wed Mar 22 12:04:05 2017_x000D_	42.6555	22.2046	-65.453	-1.14237	1	43.7671	17.9699	53.9353	0.941349	4.37817		21.2068	0
17639	Wed Mar 22 12:04:05 2017_x000D_	42.9773	22.834	-68.0796	-1.18821	1	43.7671	17.9699	53.9353	0.941349	4.9278		6.31978	0
17640	Wed Mar 22 12:04:05 2017_x000D_	42.9823	23.0446	-68.0773	-1.18817	1	43.7671	17.9699	53.9353	0.941349	5.13503		14.12	0
17641	Wed Mar 22 12:04:05 2017_x000D_	43.1965	23.4637	-68.0786	-1.18819	1	43.7671	17.9699	53.9353	0.941349	5.52335		24.047	111.564
17642	Wed Mar 22 12:04:05 2017_x000D_	43.5202	24.197	-71.6845	-1.25113	1	47.4706	18.307	327.83	5.72172	7.09209		6.31378	0
17643	Wed Mar 22 12:04:05 2017_x000D_	43.5252	24.4074	-71.6827	-1.2511	1	47.4706	18.307	327.83	5.72172	7.26506		14.0972	0
17644	Wed Mar 22 12:04:05 2017_x000D_	43.7391	24.8258	-71.6848	-1.25114	1	47.4706	18.307	327.83	5.72172	7.51125		16.1091	0
17645	Wed Mar 22 12:04:05 2017_x000D_	43.8537	25.3504	-73.62	-1.28491	1	47.4706	18.307	327.83	5.72172	7.91779		13.009	0
17646	Wed Mar 22 12:04:05 2017_x000D_	43.9654	25.7694	-70.8019	-1.23573	1	47.4706	18.307	327.83	5.72172	8.24462		19.9393	47.7712
17647	Wed Mar 22 12:04:05 2017_x000D_	44.1839	26.3971	-70.8018	-1.23572	1	48.8224	17.4654	0	0	10.0643		9.96403	0
17648	Wed Mar 22 12:04:06 2017_x000D_	44.2933	26.7107	-74.3769	-1.29812	1	48.8224	17.4654	0	0	10.2951		22.9402	0
17649	Wed Mar 22 12:04:06 2017_x000D_	44.5141	27.4428	-73.6213	-1.28493	1	48.8224	17.4654	0	0	10.8678		9.9421	0
17650	Wed Mar 22 12:04:06 2017_x000D_	44.623	27.7558	-71.6824	-1.25109	1	48.8224	17.4654	0	0	11.1143		7.02785	29.5644
17651	Wed Mar 22 12:04:06 2017_x000D_	44.7298	27.9643	-74.3793	-1.29816	1	49.7167	17.0514	331.548	5.78661	11.9984		12.5794	0
17652	Wed Mar 22 12:04:06 2017_x000D_	44.7395	28.3835	-74.3763	-1.29811	1	49.7167	17.0514	331.548	5.78661	12.377		19.8833	0
17653	Wed Mar 22 12:04:06 2017_x000D_	44.9575	29.0094	-74.3775	-1.29813	1	49.7167	17.0514	331.548	5.78661	12.8703		12.964	0
17654	Wed Mar 22 12:04:06 2017_x000D_	45.069	29.4269	-77.1446	-1.34643	1	49.7167	17.0514	331.548	5.78661	13.2195		19.8615	32.6538
17655	Wed Mar 22 12:04:06 2017_x000D_	45.2868	30.0521	-77.1466	-1.34646	1	50.559	17.7408	12.2731	0.214207	13.3927		12.9435	0
17656	Wed Mar 22 12:04:06 2017_x000D_	45.3979	30.469	-74.3784	-1.29815	1	50.559	17.7408	12.2731	0.214207	13.7348		25.8791	0
17657	Wed Mar 22 12:04:06 2017_x000D_	45.6202	31.3025	-74.3781	-1.29814	1	50.559	17.7408	12.2731	0.214207	14.433		6.26865	0
17658	Wed Mar 22 12:04:06 2017_x000D_	45.625	31.5114	-74.3766	-1.29812	1	50.559	17.7408	12.2731	0.214207	14.6278		19.8169	23.5331
17659	Wed Mar 22 12:04:06 2017_x000D_	45.8423	32.1352	-74.3778	-1.29814	1	51.1931	18.2026	24.768	0.432284	14.9248		12.9159	0
17660	Wed Mar 22 12:04:06 2017_x000D_	45.9532	32.5512	-71.6751	-1.25097	1	51.1931	18.2026	24.768	0.432284	15.2754		6.99164	0
17661	Wed Mar 22 12:04:06 2017_x000D_	46.0595	32.7586	-74.379	-1.29816	1	51.1931	18.2026	24.768	0.432284	15.4347		19.0468	0
17662	Wed Mar 22 12:04:06 2017_x000D_	46.175	33.3829	-71.6735	-1.25094	1	51.1931	18.2026	24.768	0.432284	15.9882		6.98363	0
17663	Wed Mar 22 12:04:06 2017_x000D_	46.2813	33.59	-74.3787	-1.29815	1	51.1931	18.2026	24.768	0.432284	16.1523		19.7723	50.0792
17664	Wed Mar 22 12:04:06 2017_x000D_	46.4981	34.2124	-74.3799	-1.29817	1	51.775	19.7672	45	0.785398	15.3789		6.25359	0
17665	Wed Mar 22 12:04:06 2017_x000D_	46.5028	34.4208	-74.3784	-1.29815	1	51.775	19.7672	45	0.785398	15.5732		6.96748	0
17666	Wed Mar 22 12:04:06 2017_x000D_	46.6087	34.6275	-71.6742	-1.25095	1	51.775	19.7672	45	0.785398	15.7327		19.0203	0
17667	Wed Mar 22 12:04:06 2017_x000D_	46.7242	35.2509	-74.3781	-1.29814	1	51.775	19.7672	45	0.785398	16.2867		3.12683	59.5986
17668	Wed Mar 22 12:04:06 2017_x000D_	46.7266	35.3551	-73.6181	-1.28488	1	51.6811	21.7516	45	0.785398	14.4776		6.84654	0
17669	Wed Mar 22 12:04:06 2017_x000D_	46.9314	35.4558	-74.3822	-1.29821	1	51.6811	21.7516	45	0.785398	14.504		12.4921	0
17670	Wed Mar 22 12:04:07 2017_x000D_	46.9407	35.8721	-74.3793	-1.29816	1	51.6811	21.7516	45	0.785398	14.895		6.24459	0
17671	Wed Mar 22 12:04:07 2017_x000D_	46.9454	36.0802	-74.3778	-1.29814	1	51.6811	21.7516	45	0.785398	15.0909		13.9055	66.409
17672	Wed Mar 22 12:04:07 2017_x000D_	47.1568	36.4927	-69.0417	-1.205	1	51.795	23.9623	45	0.785398	13.3613		6.24159	0
17673	Wed Mar 22 12:04:07 2017_x000D_	47.1615	36.7007	-69.0395	-1.20497	1	51.795	23.9623	45	0.785398	13.5549		9.85673	0
17674	Wed Mar 22 12:04:07 2017_x000D_	47.2695	37.011	-65.39	-1.14127	1	51.795	23.9623	45	0.785398	13.8112		6.94468	0
17675	Wed Mar 22 12:04:07 2017_x000D_	47.3751	37.217	-62.8445	-1.09684	1	51.795	23.9623	45	0.785398	13.9722		11.1689	53.2294
17676	Wed Mar 22 12:04:07 2017_x000D_	47.5838	37.5253	-56.6239	-0.988273	1	51.9296	25.7315	45	0.785398	12.569		4.36149	0
17677	Wed Mar 22 12:04:07 2017_x000D_	47.6871	37.6276	-52.7182	-0.920105	1	51.9296	25.7315	45	0.785398	12.63		6.93928	0
17678	Wed Mar 22 12:04:07 2017_x000D_	47.7925	37.8335	-50.519	-0.881723	1	51.9296	25.7315	45	0.785398	12.7896		6.94866	0
17679	Wed Mar 22 12:04:07 2017_x000D_	47.898	38.0397	-44.6583	-0.779434	1	51.9296	25.7315	45	0.785398	12.9517		13.0675	0
17680	Wed Mar 22 12:04:07 2017_x000D_	48.2077	38.346	-40.5847	-0.708337	1	51.9296	25.7315	45	0.785398	13.1521		13.059	53.2057
17681	Wed Mar 22 12:04:07 2017_x000D_	48.5172	38.6521	-36.5337	-0.637634	1	52.0643	27.4999	45	0.785398	11.7027		11.034	0
17682	Wed Mar 22 12:04:07 2017_x000D_	48.8243	38.8545	-30.0876	-0.525128	1	52.0643	27.4999	45	0.785398	11.8078		11.0298	0
17683	Wed Mar 22 12:04:07 2017_x000D_	49.1313	39.0568	-23.4999	-0.410151	1	52.0643	27.4999	45	0.785398	11.9233		15.4541	0
17684	Wed Mar 22 12:04:07 2017_x000D_	49.6376	39.1518	-14.104	-0.246161	1	52.0643	27.4999	45	0.785398	11.9019		6.813	40.0999
17685	Wed Mar 22 12:04:07 2017_x000D_	49.8414	39.252	-11.1793	-0.195115	1	52.2197	28.8275	45	0.785398	10.6924		9.59065	0
17686	Wed Mar 22 12:04:07 2017_x000D_	50.1456	39.3503	-7.73396	-0.134983	1	52.2197	28.8275	45	0.785398	10.7253		18.4038	0
17687	Wed Mar 22 12:04:07 2017_x000D_	50.752	39.4431	-4.83641	-0.0844112	1	52.2197	28.8275	45	0.785398	10.7166		12.074	0
17688	Wed Mar 22 12:04:07 2017_x000D_	51.1544	39.4358	-4.83769	-0.0844337	1	52.2197	28.8275	45	0.785398	10.6617		18.3826	53.1696
17689	Wed Mar 22 12:04:07 2017_x000D_	51.7601	39.5285	-1.90618	-0.0332692	1	52.3543	30.5947	45	0.785398	8.95354		12.0679	0
17690	Wed Mar 22 12:04:07 2017_x000D_	52.1623	39.5214	3.98805	0.0696047	1	52.3543	30.5947	45	0.785398	8.92876		9.03751	0
17691	Wed Mar 22 12:04:08 2017_x000D_	52.4635	39.5159	3.84832	0.0671659	1	52.3543	30.5947	45	0.785398	8.92187		21.3194	0
17692	Wed Mar 22 12:04:08 2017_x000D_	53.1646	39.3998	6.92107	0.120795	1	52.3543	30.5947	45	0.785398	8.84231		12.047	0
17693	Wed Mar 22 12:04:08 2017_x000D_	53.5661	39.3925	6.92221	0.120815	1	52.3543	30.5947	45	0.785398	8.88086		12.0409	33.0371
17694	Wed Mar 22 12:04:08 2017_x000D_	53.9674	39.3853	6.92331	0.120835	1	52.3021	31.6947	45	0.785398	7.86883		24.2647	0
17695	Wed Mar 22 12:04:08 2017_x000D_	54.7676	39.2675	9.82924	0.171553	1	52.3021	31.6947	45	0.785398	7.96404		6.01297	0
17696	Wed Mar 22 12:04:08 2017_x000D_	54.968	39.2639	9.83003	0.171566	1	52.3021	31.6947	45	0.785398	8.02495		24.8246	0
17697	Wed Mar 22 12:04:08 2017_x000D_	55.7654	39.0428	9.82793	0.17153	1	52.3021	31.6947	45	0.785398	8.12336		12.4053	62.9164
17698	Wed Mar 22 12:04:08 2017_x000D_	56.1639	38.9324	12.6908	0.221497	1	51.5544	33.6541	50.5003	0.881397	7.00771		21.2445	0
17699	Wed Mar 22 12:04:08 2017_x000D_	56.8625	38.8165	10.2827	0.179467	1	51.5544	33.6541	50.5003	0.881397	7.40448		9.51413	0
17700	Wed Mar 22 12:04:08 2017_x000D_	57.1605	38.708	12.6908	0.221496	1	51.5544	33.6541	50.5003	0.881397	7.54786		24.7751	0
17701	Wed Mar 22 12:04:08 2017_x000D_	57.9563	38.4873	12.6898	0.221479	1	51.5544	33.6541	50.5003	0.881397	8.02148		11.9899	46.2218
17702	Wed Mar 22 12:04:08 2017_x000D_	58.3559	38.4802	12.6918	0.221513	1	51.4815	35.1931	50.5003	0.881397	7.61987		11.9838	0
17703	Wed Mar 22 12:04:08 2017_x000D_	58.7553	38.4732	12.6938	0.221549	1	51.4815	35.1931	50.5003	0.881397	7.97917		24.7417	0
17704	Wed Mar 22 12:04:08 2017_x000D_	59.55	38.2527	12.6928	0.221532	1	51.4815	35.1931	50.5003	0.881397	8.62913		9.50285	0
17705	Wed Mar 22 12:04:08 2017_x000D_	59.8476	38.1442	10.2793	0.179408	1	51.4815	35.1931	50.5003	0.881397	8.87134		9.48952	0
17706	Wed Mar 22 12:04:08 2017_x000D_	60.1448	38.0359	12.6908	0.221497	1	51.4815	35.1931	50.5003	0.881397	9.1178		23.9226	35.2958
17707	Wed Mar 22 12:04:08 2017_x000D_	60.9421	38.022	12.6948	0.221566	1	51.8652	36.3053	12.2731	0.214207	9.23781		10.8902	0
17708	Wed Mar 22 12:04:08 2017_x000D_	61.2372	37.8106	12.1486	0.212034	1	51.8652	36.3053	12.2731	0.214207	9.49212		20.9191	0
17709	Wed Mar 22 12:04:08 2017_x000D_	61.9344	37.7985	12.6948	0.221567	1	51.8652	36.3053	12.2731	0.214207	10.1793		10.8836	0
17710	Wed Mar 22 12:04:08 2017_x000D_	62.2293	37.5872	12.1484	0.212029	1	51.8652	36.3053	12.2731	0.214207	10.4431		8.96236	49.5513
17711	Wed Mar 22 12:04:08 2017_x000D_	62.528	37.582	12.6929	0.221532	1	53.3588	37.0105	10.9264	0.190702	9.18699		17.9007	0
17712	Wed Mar 22 12:04:09 2017_x000D_	63.1246	37.5717	12.6958	0.221584	1	53.3588	37.0105	10.9264	0.190702	9.78191		8.59648	0
17713	Wed Mar 22 12:04:09 2017_x000D_	63.3201	37.3622	12.6918	0.221514	1	53.3588	37.0105	10.9264	0.190702	9.96751		17.8886	0
17714	Wed Mar 22 12:04:09 2017_x000D_	63.9163	37.352	12.6948	0.221567	1	53.3588	37.0105	10.9264	0.190702	10.563		8.59224	43.6245
17715	Wed Mar 22 12:04:09 2017_x000D_	64.1117	37.1426	12.6908	0.221496	1	54.6342	37.709	0	0	9.49441		5.95887	0
17716	Wed Mar 22 12:04:09 2017_x000D_	64.3103	37.1392	12.6918	0.221514	1	54.6342	37.709	0	0	9.69286		17.8706	0
17717	Wed Mar 22 12:04:09 2017_x000D_	64.9059	37.1291	12.6948	0.221566	1	54.6342	37.709	0	0	10.2881		13.4245	0
17718	Wed Mar 22 12:04:09 2017_x000D_	65.2996	36.9164	12.6918	0.221514	1	54.6342	37.709	0	0	10.6948		5.95282	65.5617
17719	Wed Mar 22 12:04:09 2017_x000D_	65.498	36.9131	12.6928	0.221531	1	56.8009	37.9942	0	0	8.76404		2.98244	0
17720	Wed Mar 22 12:04:09 2017_x000D_	65.5974	36.9114	13.2918	0.231985	1	56.8009	37.9942	0	0	8.86289		4.28983	0
17721	Wed Mar 22 12:04:09 2017_x000D_	65.6949	36.8068	15.5089	0.270682	1	56.8009	37.9942	0	0	8.97291		15.1886	0
17722	Wed Mar 22 12:04:09 2017_x000D_	66.1888	36.6955	12.1474	0.212012	1	56.8009	37.9942	0	0	9.4773		5.94093	0
17723	Wed Mar 22 12:04:09 2017_x000D_	66.3868	36.692	6.61046	0.115374	1	56.8009	37.9942	0	0	9.67394		2.97622	45.7347
17724	Wed Mar 22 12:04:09 2017_x000D_	66.2876	36.6932	-4.9669	-0.0866888	1	58.3247	38.0401	346.987	6.05607	8.07601		4.29356	0
17725	Wed Mar 22 12:04:09 2017_x000D_	66.1866	36.5918	-7.48064	-0.130562	1	58.3247	38.0401	346.987	6.05607	7.99419		12.2924	0
17726	Wed Mar 22 12:04:09 2017_x000D_	65.7885	36.4948	-22.6706	-0.395676	1	58.3247	38.0401	346.987	6.05607	7.62209		2.9733	0
17727	Wed Mar 22 12:04:09 2017_x000D_	65.6894	36.4962	-29.0401	-0.506845	1	58.3247	38.0401	346.987	6.05607	7.52479		6.18957	103.184
17728	Wed Mar 22 12:04:09 2017_x000D_	65.6866	36.2899	-36.9876	-0.645555	1	61.4457	36.5947	0	0	4.25184		4.28517	0
17729	Wed Mar 22 12:04:09 2017_x000D_	65.5863	36.1882	-49.2431	-0.859454	1	61.4457	36.5947	0	0	4.16051		0.00848528	0
17730	Wed Mar 22 12:04:09 2017_x000D_	65.5865	36.188	-57.1733	-0.997863	1	61.4457	36.5947	0	0	4.16072		2.99149	0
17731	Wed Mar 22 12:04:09 2017_x000D_	65.6862	36.1862	-67.0434	-1.17013	1	61.4457	36.5947	0	0	4.26013		3.09664	227.564
17732	Wed Mar 22 12:04:09 2017_x000D_	65.6883	36.2894	-78.2209	-1.36521	2	68.9166	35.2813	23.2896	0.40648	3.38204		3.09342	0
17733	Wed Mar 22 12:04:09 2017_x000D_	65.69	36.3925	-83.8848	-1.46407	2	68.9166	35.2813	23.2896	0.40648	3.41258		9.75258	0
17734	Wed Mar 22 12:04:10 2017_x000D_	65.7943	36.7004	262.652	4.58414	2	68.9166	35.2813	23.2896	0.40648	3.42967		6.86438	0
17735	Wed Mar 22 12:04:10 2017_x000D_	65.6983	36.9081	259.972	4.53736	2	68.9166	35.2813	23.2896	0.40648	3.6061		15.4518	6.59596
17736	Wed Mar 22 12:04:10 2017_x000D_	65.7062	37.4231	253.959	4.43243	2	68.9274	35.0617	326.998	5.70719	3.99404		13.7179	0
17737	Wed Mar 22 12:04:10 2017_x000D_	65.5142	37.8381	253.96	4.43244	2	68.9274	35.0617	326.998	5.70719	4.39981		12.6989	0
17738	Wed Mar 22 12:04:10 2017_x000D_	65.4214	38.2511	256.653	4.47945	2	68.9274	35.0617	326.998	5.70719	4.73965		22.4111	0
17739	Wed Mar 22 12:04:10 2017_x000D_	65.2342	38.9743	257.338	4.49139	2	68.9274	35.0617	326.998	5.70719	5.38035		13.7112	0
17740	Wed Mar 22 12:04:10 2017_x000D_	65.0423	39.3891	257.339	4.49142	2	68.9274	35.0617	326.998	5.70719	5.81553		24.8466	118.002
17741	Wed Mar 22 12:04:10 2017_x000D_	64.9559	40.2128	259.974	4.5374	1	65.0338	34.5036	340.522	5.94323	5.70973		6.85496	0
17742	Wed Mar 22 12:04:10 2017_x000D_	64.86	40.4202	257.339	4.49141	1	65.0338	34.5036	340.522	5.94323	5.91915		22.395	0
17743	Wed Mar 22 12:04:10 2017_x000D_	64.673	41.1429	256.654	4.47946	1	65.0338	34.5036	340.522	5.94323	6.6491		9.23812	0
17744	Wed Mar 22 12:04:10 2017_x000D_	64.6778	41.4508	257.338	4.49139	1	65.0338	34.5036	340.522	5.94323	6.95632		9.71989	66.319
17745	Wed Mar 22 12:04:10 2017_x000D_	64.5836	41.7608	253.958	4.4324	1	66.4251	32.7857	315	5.49779	9.16207		19.4263	0
17746	Wed Mar 22 12:04:10 2017_x000D_	64.3951	42.3803	253.958	4.4324	1	66.4251	32.7857	315	5.49779	9.807		9.22912	0
17747	Wed Mar 22 12:04:10 2017_x000D_	64.3999	42.6879	254.758	4.44637	1	66.4251	32.7857	315	5.49779	10.1072		11.0032	0
17748	Wed Mar 22 12:04:10 2017_x000D_	64.2066	42.9996	253.958	4.43241	1	66.4251	32.7857	315	5.49779	10.4521		19.4168	33.4271
17749	Wed Mar 22 12:04:10 2017_x000D_	64.0182	43.6188	253.958	4.43241	1	67.5236	32.5991	326.003	5.68982	11.5638		12.6677	0
17750	Wed Mar 22 12:04:10 2017_x000D_	63.9257	44.0308	251.337	4.38666	1	67.5236	32.5991	326.003	5.68982	11.9845		19.4073	0
17751	Wed Mar 22 12:04:10 2017_x000D_	63.7374	44.6497	251.337	4.38666	1	67.5236	32.5991	326.003	5.68982	12.6314		12.6589	0
17752	Wed Mar 22 12:04:10 2017_x000D_	63.6449	45.0614	253.958	4.4324	1	67.5236	32.5991	326.003	5.68982	13.0519		19.3987	0
17753	Wed Mar 22 12:04:10 2017_x000D_	63.4566	45.68	253.958	4.4324	1	67.5236	32.5991	326.003	5.68982	13.6986		13.6762	46.0542
17754	Wed Mar 22 12:04:10 2017_x000D_	63.2651	46.0937	253.959	4.43242	1	69.0355	32.8652	14.6918	0.256421	14.4323		12.6553	0
17755	Wed Mar 22 12:04:11 2017_x000D_	63.1727	46.5053	251.336	4.38665	1	69.0355	32.8652	14.6918	0.256421	14.8467		19.3855	0
17756	Wed Mar 22 12:04:11 2017_x000D_	62.9846	47.1235	251.336	4.38664	1	69.0355	32.8652	14.6918	0.256421	15.4891		13.6695	0
17757	Wed Mar 22 12:04:11 2017_x000D_	62.7932	47.537	251.337	4.38665	1	69.0355	32.8652	14.6918	0.256421	15.9445		12.6459	26.1091
17758	Wed Mar 22 12:04:11 2017_x000D_	62.7009	47.9483	248.798	4.34234	1	69.9054	32.8917	10.9264	0.190702	16.6915		23.2992	0
17759	Wed Mar 22 12:04:11 2017_x000D_	62.4155	48.6706	250.339	4.36924	1	69.9054	32.8917	10.9264	0.190702	17.4663		23.2925	0
17760	Wed Mar 22 12:04:11 2017_x000D_	62.1302	49.3927	248.798	4.34234	1	69.9054	32.8917	10.9264	0.190702	18.2411		12.6277	0
17761	Wed Mar 22 12:04:11 2017_x000D_	62.038	49.8034	251.337	4.38665	1	69.9054	32.8917	10.9264	0.190702	18.6521		10.9857	56.0407
17762	Wed Mar 22 12:04:11 2017_x000D_	61.845	50.1146	250.339	4.36925	1	70.9167	34.4623	0	0	18.0912		9.18732	0
17763	Wed Mar 22 12:04:11 2017_x000D_	61.8502	50.4208	251.336	4.38665	1	70.9167	34.4623	0	0	18.3542		21.9596	0
17764	Wed Mar 22 12:04:11 2017_x000D_	61.4643	51.0428	251.338	4.38668	1	70.9167	34.4623	0	0	19.0856		12.6247	0
17765	Wed Mar 22 12:04:11 2017_x000D_	61.3721	51.4534	248.797	4.34233	1	70.9167	34.4623	0	0	19.4884		19.3467	55.9196
17766	Wed Mar 22 12:04:11 2017_x000D_	61.1845	52.0704	248.797	4.34233	1	71.482	36.2385	17.8168	0.310961	18.8862		12.6153	0
17767	Wed Mar 22 12:04:11 2017_x000D_	61.0924	52.4807	251.337	4.38666	1	71.482	36.2385	17.8168	0.310961	19.2809		19.3352	0
17768	Wed Mar 22 12:04:11 2017_x000D_	60.9048	53.0973	251.337	4.38666	1	71.482	36.2385	17.8168	0.310961	19.9022		13.6439	0
17769	Wed Mar 22 12:04:11 2017_x000D_	60.7137	53.51	251.337	4.38666	1	71.482	36.2385	17.8168	0.310961	20.3534		19.3286	0
17770	Wed Mar 22 12:04:11 2017_x000D_	60.5262	54.1264	251.337	4.38666	1	71.482	36.2385	17.8168	0.310961	20.9763		0	47.7114
17771	Wed Mar 22 12:04:11 2017_x000D_	60.5262	54.1264	251.337	4.38666	1	71.8407	37.7879	18.1215	0.316279	19.8737		13.6372	0
17772	Wed Mar 22 12:04:11 2017_x000D_	60.3352	54.5389	251.338	4.38667	1	71.8407	37.7879	18.1215	0.316279	20.3217		18.5951	0
17773	Wed Mar 22 12:04:11 2017_x000D_	60.2468	55.1524	253.964	4.43251	1	71.8407	37.7879	18.1215	0.316279	20.8793		8.56271	0
17774	Wed Mar 22 12:04:11 2017_x000D_	60.0522	55.3612	253.965	4.43253	1	71.8407	37.7879	18.1215	0.316279	21.161		6.10895	43.776
17775	Wed Mar 22 12:04:11 2017_x000D_	60.0558	55.5648	253.965	4.43252	1	72.4273	39.124	45.7574	0.798618	20.5756		13.6305	0
17776	Wed Mar 22 12:04:11 2017_x000D_	59.8649	55.9771	253.966	4.43254	1	72.4273	39.124	45.7574	0.798618	21.02		6.10596	0
17777	Wed Mar 22 12:04:12 2017_x000D_	59.8685	56.1806	253.965	4.43252	1	72.4273	39.124	45.7574	0.798618	21.1814		9.64664	0
17778	Wed Mar 22 12:04:12 2017_x000D_	59.7748	56.4882	257.36	4.49178	1	72.4273	39.124	45.7574	0.798618	21.4849		6.10296	54.5363
17779	Wed Mar 22 12:04:12 2017_x000D_	59.7784	56.6916	257.359	4.49176	1	71.9059	40.8655	109.478	1.91075	19.9384		6.8118	0
17780	Wed Mar 22 12:04:12 2017_x000D_	59.6829	56.8976	260.011	4.53806	1	71.9059	40.8655	109.478	1.91075	20.1601		6.81054	0
17781	Wed Mar 22 12:04:12 2017_x000D_	59.5875	57.1036	262.715	4.58525	1	71.9059	40.8655	109.478	1.91075	20.3818		6.10296	0
17782	Wed Mar 22 12:04:12 2017_x000D_	59.5911	57.307	262.715	4.58524	1	71.9059	40.8655	109.478	1.91075	20.5421		0.0174929	62.4968
17783	Wed Mar 22 12:04:12 2017_x000D_	59.5908	57.3065	-86.1919	-1.50433	1	70.7329	42.5871	104.692	1.82722	18.461		0.00848528	0
17784	Wed Mar 22 12:04:12 2017_x000D_	59.5906	57.3063	-80.6559	-1.40771	1	70.7329	42.5871	104.692	1.82722	18.4609		6.81015	0
17785	Wed Mar 22 12:04:12 2017_x000D_	59.4948	57.5121	-72.6403	-1.26781	1	70.7329	42.5871	104.692	1.82722	18.6829		4.23643	0
17786	Wed Mar 22 12:04:12 2017_x000D_	59.5955	57.6111	-69.1691	-1.20723	1	70.7329	42.5871	104.692	1.82722	18.7019		3.04833	0
17787	Wed Mar 22 12:04:12 2017_x000D_	59.597	57.7127	-62.8954	-1.09773	1	70.7329	42.5871	104.692	1.82722	18.7828		3.05133	71.2817
17788	Wed Mar 22 12:04:12 2017_x000D_	59.5985	57.8144	-56.5842	-0.987581	1	69.7559	44.753	135	2.35619	16.5461		10.7383	0
17789	Wed Mar 22 12:04:12 2017_x000D_	59.8986	58.0095	-46.4363	-0.810467	1	69.7559	44.753	135	2.35619	16.5197		9.58413	0
17790	Wed Mar 22 12:04:12 2017_x000D_	60.0028	58.3115	-42.4414	-0.740743	1	69.7559	44.753	135	2.35619	16.702		10.7434	0
17791	Wed Mar 22 12:04:12 2017_x000D_	60.3031	58.5066	-36.197	-0.631758	1	69.7559	44.753	135	2.35619	16.6888		4.22795	50.3985
17792	Wed Mar 22 12:04:12 2017_x000D_	60.4036	58.6054	-32.1563	-0.561233	1	69.0287	46.2674	109.478	1.91075	15.0539		14.9037	0
17793	Wed Mar 22 12:04:12 2017_x000D_	60.8042	58.8992	-21.8436	-0.381242	1	69.0287	46.2674	109.478	1.91075	15.0733		12.2171	0
17794	Wed Mar 22 12:04:12 2017_x000D_	61.2013	58.9895	-19.1664	-0.334517	1	69.0287	46.2674	109.478	1.91075	14.9372		18.7333	0
17795	Wed Mar 22 12:04:12 2017_x000D_	61.7974	59.1755	-19.1671	-0.334529	1	69.0287	46.2674	109.478	1.91075	14.7956		13.2556	56.5083
17796	Wed Mar 22 12:04:12 2017_x000D_	62.1956	59.367	-19.1653	-0.334498	1	68.2909	48.0005	100.926	1.7615	12.8977		12.1904	0
17797	Wed Mar 22 12:04:12 2017_x000D_	62.5919	59.4568	-21.849	-0.381337	1	68.2909	48.0005	100.926	1.7615	12.7955		24.3682	0
17798	Wed Mar 22 12:04:13 2017_x000D_	63.384	59.6367	-21.8537	-0.381418	1	68.2909	48.0005	100.926	1.7615	12.6285		8.42619	0
17799	Wed Mar 22 12:04:13 2017_x000D_	63.5843	59.8336	-21.8497	-0.381349	1	68.2909	48.0005	100.926	1.7615	12.7348		13.2248	0
17800	Wed Mar 22 12:04:13 2017_x000D_	63.9816	60.0246	-21.8486	-0.38133	1	68.2909	48.0005	100.926	1.7615	12.773		24.3216	29.59
17801	Wed Mar 22 12:04:13 2017_x000D_	64.7722	60.2041	-21.8533	-0.381411	1	67.8135	48.8636	135	2.35619	11.7412		13.2033	0
17802	Wed Mar 22 12:04:13 2017_x000D_	65.1688	60.3949	-21.8522	-0.381393	1	67.8135	48.8636	135	2.35619	11.8307		19.7955	0
17803	Wed Mar 22 12:04:13 2017_x000D_	65.7634	60.681	-19.1628	-0.334454	1	67.8135	48.8636	135	2.35619	11.9939		13.1832	0
17804	Wed Mar 22 12:04:13 2017_x000D_	66.1594	60.8715	-19.161	-0.334422	1	67.8135	48.8636	135	2.35619	12.1213		8.83586	97.6775
17805	Wed Mar 22 12:04:13 2017_x000D_	66.4538	60.8628	-18.2007	-0.317662	1	66.1539	51.6648	109.478	1.91075	9.20289		22.4122	0
17806	Wed Mar 22 12:04:13 2017_x000D_	67.1454	61.1453	-21.8537	-0.381418	1	66.1539	51.6648	109.478	1.91075	9.53221		12.1182	0
17807	Wed Mar 22 12:04:13 2017_x000D_	67.5393	61.2348	-19.1649	-0.33449	1	66.1539	51.6648	109.478	1.91075	9.66976		18.575	0
17808	Wed Mar 22 12:04:13 2017_x000D_	68.1304	61.4191	-19.1657	-0.334505	1	66.1539	51.6648	109.478	1.91075	9.95253		15.8014	50.3435
17809	Wed Mar 22 12:04:13 2017_x000D_	68.6228	61.6061	-18.1997	-0.317645	1	65.4276	53.1776	100.003	1.74538	9.01382		22.3565	0
17810	Wed Mar 22 12:04:13 2017_x000D_	69.3126	61.8881	-16.3741	-0.285782	1	65.4276	53.1776	100.003	1.74538	9.53761		9.25715	0
17811	Wed Mar 22 12:04:13 2017_x000D_	69.6072	61.9799	-18.198	-0.317614	1	65.4276	53.1776	100.003	1.74538	9.74421		12.0775	0
17812	Wed Mar 22 12:04:13 2017_x000D_	69.9998	62.069	-15.5203	-0.27088	1	65.4276	53.1776	100.003	1.74538	9.9981		19.6573	0
17813	Wed Mar 22 12:04:13 2017_x000D_	70.5902	62.3532	-18.1962	-0.317583	1	65.4276	53.1776	100.003	1.74538	10.5283		11.7264	86.1388
17814	Wed Mar 22 12:04:13 2017_x000D_	70.9809	62.3413	-18.201	-0.317668	1	65.7226	56.0337	70.522	1.23084	8.21191		13.0932	0
17815	Wed Mar 22 12:04:13 2017_x000D_	71.3741	62.5307	-18.199	-0.317633	1	65.7226	56.0337	70.522	1.23084	8.61107		21.2739	0
17816	Wed Mar 22 12:04:13 2017_x000D_	72.0599	62.7111	-19.1683	-0.334549	1	65.7226	56.0337	70.522	1.23084	9.20592		13.073	0
17817	Wed Mar 22 12:04:13 2017_x000D_	72.4525	62.9002	-19.1664	-0.334516	1	65.7226	56.0337	70.522	1.23084	9.61459		21.2302	33.3473
17818	Wed Mar 22 12:04:13 2017_x000D_	73.1369	63.0802	-18.2001	-0.317651	1	65.886	57.1332	79.0736	1.38009	9.37776		10.5568	0
17819	Wed Mar 22 12:04:14 2017_x000D_	73.4318	63.2722	-19.1653	-0.334498	1	65.886	57.1332	79.0736	1.38009	9.72761		21.2018	0
17820	Wed Mar 22 12:04:14 2017_x000D_	74.1153	63.4519	-18.1983	-0.317621	1	65.886	57.1332	79.0736	1.38009	10.3753		5.84077	0
17821	Wed Mar 22 12:04:14 2017_x000D_	74.3099	63.4459	-18.2007	-0.317663	1	65.886	57.1332	79.0736	1.38009	10.5267		13.0314	91.5223
17822	Wed Mar 22 12:04:14 2017_x000D_	74.7012	63.6345	-18.1986	-0.317625	1	67.9483	59.3813	0	0	7.98069		6.51965	0
17823	Wed Mar 22 12:04:14 2017_x000D_	74.8969	63.729	-15.5099	-0.270699	1	67.9483	59.3813	0	0	8.19668		17.6948	0
17824	Wed Mar 22 12:04:14 2017_x000D_	75.481	63.811	-18.2014	-0.317675	1	67.9483	59.3813	0	0	8.73864		10.5219	0
17825	Wed Mar 22 12:04:14 2017_x000D_	75.7749	64.0024	-19.1682	-0.334548	1	67.9483	59.3813	0	0	9.08902		14.8038	41.3884
17826	Wed Mar 22 12:04:14 2017_x000D_	76.261	64.0873	-20.8073	-0.363156	1	68.9896	60.2863	14.6918	0.256421	8.20493		6.50624	0
17827	Wed Mar 22 12:04:14 2017_x000D_	76.4563	64.1816	-18.1997	-0.317644	1	68.9896	60.2863	14.6918	0.256421	8.4217		12.9965	0
17828	Wed Mar 22 12:04:14 2017_x000D_	76.8465	64.3698	-18.1976	-0.317608	1	68.9896	60.2863	14.6918	0.256421	8.85471		9.17662	0
17829	Wed Mar 22 12:04:14 2017_x000D_	77.1386	64.4606	-21.8775	-0.381835	1	68.9896	60.2863	14.6918	0.256421	9.15593		6.49022	0
17830	Wed Mar 22 12:04:14 2017_x000D_	77.3335	64.5545	-24.4839	-0.427325	1	68.9896	60.2863	14.6918	0.256421	9.3722		11.9483	50.4687
17831	Wed Mar 22 12:04:14 2017_x000D_	77.722	64.6422	-26.9881	-0.471032	1	70.2366	61.4155	24.9999	0.43633	8.15125		6.48221	0
17832	Wed Mar 22 12:04:14 2017_x000D_	77.9167	64.7359	-29.3807	-0.51279	1	70.2366	61.4155	24.9999	0.43633	8.36714		2.921	0
17833	Wed Mar 22 12:04:14 2017_x000D_	78.014	64.7323	-42.8523	-0.747913	1	70.2366	61.4155	24.9999	0.43633	8.45512		0.0127279	0
17834	Wed Mar 22 12:04:14 2017_x000D_	78.0143	64.732	-50.3643	-0.879023	1	70.2366	61.4155	24.9999	0.43633	8.45528		6.60625	55.5583
17835	Wed Mar 22 12:04:14 2017_x000D_	77.9161	64.5349	-64.5546	-1.12669	1	71.6999	62.5506	45	0.785398	6.52523		4.14938	0
17836	Wed Mar 22 12:04:14 2017_x000D_	78.0145	64.6321	-73.111	-1.27603	1	71.6999	62.5506	45	0.785398	6.64882		2.92304	0
17837	Wed Mar 22 12:04:14 2017_x000D_	78.1119	64.6295	-86.6239	-1.51187	1	71.6999	62.5506	45	0.785398	6.74059		3.00322	0
17838	Wed Mar 22 12:04:14 2017_x000D_	78.1131	64.7296	267.967	4.67691	1	71.6999	62.5506	45	0.785398	6.77327		4.22908	86.6416
17839	Wed Mar 22 12:04:14 2017_x000D_	78.0175	64.8332	259.694	4.53252	1	74.2349	63.9343	10.9264	0.190702	3.88794		6.01233	0
17840	Wed Mar 22 12:04:14 2017_x000D_	78.0196	65.0336	254.508	4.44201	1	74.2349	63.9343	10.9264	0.190702	3.94112		6.73911	0
17841	Wed Mar 22 12:04:15 2017_x000D_	77.9249	65.2373	245.011	4.27625	1	74.2349	63.9343	10.9264	0.190702	3.9133		6.7295	0
17842	Wed Mar 22 12:04:15 2017_x000D_	77.8301	65.4406	242.609	4.23433	1	74.2349	63.9343	10.9264	0.190702	3.898		13.4537	229.071
17843	Wed Mar 22 12:04:15 2017_x000D_	77.6407	65.8471	238.128	4.15612	2	81.758	65.2408	81.4765	1.42203	4.1617		12.6666	0
17844	Wed Mar 22 12:04:15 2017_x000D_	77.3534	66.1565	238.888	4.16938	2	81.758	65.2408	81.4765	1.42203	4.49878		24.2222	0
17845	Wed Mar 22 12:04:15 2017_x000D_	76.9736	66.869	240.315	4.19429	2	81.758	65.2408	81.4765	1.42203	5.05386		9.51581	0
17846	Wed Mar 22 12:04:15 2017_x000D_	76.8801	67.1721	241.247	4.21055	2	81.758	65.2408	81.4765	1.42203	5.24632		24.2155	0
17847	Wed Mar 22 12:04:15 2017_x000D_	76.5004	67.8844	242.609	4.23433	2	81.758	65.2408	81.4765	1.42203	5.88481		8.44445	29.4935
17848	Wed Mar 22 12:04:15 2017_x000D_	76.3089	68.0907	242.61	4.23434	2	81.2811	66.1005	117.757	2.05525	5.35571		13.4416	0
17849	Wed Mar 22 12:04:15 2017_x000D_	76.1196	68.4968	242.61	4.23434	2	81.2811	66.1005	117.757	2.05525	5.69064		21.6326	0
17850	Wed Mar 22 12:04:15 2017_x000D_	75.7389	69.1092	242.61	4.23434	2	81.2811	66.1005	117.757	2.05525	6.30621		12.3979	0
17851	Wed Mar 22 12:04:15 2017_x000D_	75.6465	69.512	240.314	4.19428	2	81.2811	66.1005	117.757	2.05525	6.58688		6.71482	107.29
17852	Wed Mar 22 12:04:15 2017_x000D_	75.552	69.7149	242.609	4.23433	1	78.3498	64.0517	315	5.49779	6.31661		21.6275	0
17853	Wed Mar 22 12:04:15 2017_x000D_	75.1713	70.3271	242.61	4.23434	1	78.3498	64.0517	315	5.49779	7.03445		21.6275	0
17854	Wed Mar 22 12:04:15 2017_x000D_	74.7906	70.9393	242.61	4.23434	1	78.3498	64.0517	315	5.49779	7.75287		13.4309	0
17855	Wed Mar 22 12:04:15 2017_x000D_	74.6015	71.3451	242.61	4.23434	1	78.3498	64.0517	315	5.49779	8.20021		9.50633	14.6813
17856	Wed Mar 22 12:04:15 2017_x000D_	74.5081	71.6479	238.887	4.16936	1	78.7938	63.8459	0	0	8.9016		10.8104	0
17857	Wed Mar 22 12:04:15 2017_x000D_	74.3178	71.9539	240.314	4.19428	1	78.7938	63.8459	0	0	9.26144		21.6192	0
17858	Wed Mar 22 12:04:15 2017_x000D_	73.9373	72.5659	240.314	4.19428	1	78.7938	63.8459	0	0	9.98118		10.8145	0
17859	Wed Mar 22 12:04:15 2017_x000D_	73.7469	72.872	238.887	4.16936	1	78.7938	63.8459	0	0	10.3413		24.1899	0
17860	Wed Mar 22 12:04:15 2017_x000D_	73.3677	73.5836	240.314	4.19428	1	78.7938	63.8459	0	0	11.1474		10.8104	34.7628
17861	Wed Mar 22 12:04:15 2017_x000D_	73.1774	73.8896	238.887	4.16936	1	79.8542	64.3131	8.63681	0.150741	11.6743		20.1296	0
17862	Wed Mar 22 12:04:16 2017_x000D_	72.894	74.4978	241.247	4.21055	1	79.8542	64.3131	8.63681	0.150741	12.3358		8.44665	0
17863	Wed Mar 22 12:04:16 2017_x000D_	72.7025	74.7042	241.247	4.21055	1	79.8542	64.3131	8.63681	0.150741	12.6143		21.6126	0
17864	Wed Mar 22 12:04:16 2017_x000D_	72.3221	75.316	241.247	4.21055	1	79.8542	64.3131	8.63681	0.150741	13.334		0	52.2004
17865	Wed Mar 22 12:04:16 2017_x000D_	72.3221	75.316	241.247	4.21055	1	80.6429	65.8641	81.3632	1.42006	12.5926		16.1588	0
17866	Wed Mar 22 12:04:16 2017_x000D_	72.1345	75.8209	242.611	4.23435	1	80.6429	65.8641	81.3632	1.42006	13.097		10.8104	0
17867	Wed Mar 22 12:04:16 2017_x000D_	71.9442	76.1269	241.247	4.21055	1	80.6429	65.8641	81.3632	1.42006	13.4533		16.1521	0
17868	Wed Mar 22 12:04:16 2017_x000D_	71.7567	76.6316	242.61	4.23435	1	80.6429	65.8641	81.3632	1.42006	13.9608		8.44665	46.1463
17869	Wed Mar 22 12:04:16 2017_x000D_	71.5652	76.838	242.611	4.23436	1	80.7821	67.396	75.3081	1.31438	13.1948		13.4135	0
17870	Wed Mar 22 12:04:16 2017_x000D_	71.3764	77.2433	242.611	4.23436	1	80.7821	67.396	75.3081	1.31438	13.6175		6.70267	0
17871	Wed Mar 22 12:04:16 2017_x000D_	71.282	77.4458	245.017	4.27635	1	80.7821	67.396	75.3081	1.31438	13.8293		14.9706	0
17872	Wed Mar 22 12:04:16 2017_x000D_	70.9961	77.8548	242.611	4.23436	1	80.7821	67.396	75.3081	1.31438	14.3231		5.96755	60.035
17873	Wed Mar 22 12:04:16 2017_x000D_	70.9988	78.0537	242.611	4.23435	1	81.1155	69.3692	76.9872	1.34368	13.333		4.22874	0
17874	Wed Mar 22 12:04:16 2017_x000D_	70.903	78.1571	238.886	4.16935	1	81.1155	69.3692	76.9872	1.34368	13.473		17.4792	0
17875	Wed Mar 22 12:04:16 2017_x000D_	70.6184	78.6655	235.045	4.10231	1	81.1155	69.3692	76.9872	1.34368	14.0218		6.70938	0
17876	Wed Mar 22 12:04:16 2017_x000D_	70.5239	78.8682	232.888	4.06466	1	81.1155	69.3692	76.9872	1.34368	14.2272		0.0216333	0
17877	Wed Mar 22 12:04:16 2017_x000D_	70.5233	78.8686	217.568	3.79728	1	81.1155	69.3692	76.9872	1.34368	14.2279		2.90612	73.4104
17878	Wed Mar 22 12:04:16 2017_x000D_	70.6201	78.8649	211.489	3.69118	1	80.5616	71.7527	100.003	1.74538	12.2236		2.89125	0
17879	Wed Mar 22 12:04:16 2017_x000D_	70.7164	78.8611	198.412	3.46294	1	80.5616	71.7527	100.003	1.74538	12.1432		2.97618	0
17880	Wed Mar 22 12:04:16 2017_x000D_	70.7175	78.9603	190.521	3.32522	1	80.5616	71.7527	100.003	1.74538	12.2006		2.99139	0
17881	Wed Mar 22 12:04:16 2017_x000D_	70.7159	78.8606	182.236	3.18062	1	80.5616	71.7527	100.003	1.74538	12.1433		4.22142	41.6077
17882	Wed Mar 22 12:04:16 2017_x000D_	70.6196	78.9632	169.078	2.95097	1	80.063	73.0469	103.013	1.79791	11.1436		6.47909	0
17883	Wed Mar 22 12:04:17 2017_x000D_	70.4243	78.871	159.778	2.78865	1	80.063	73.0469	103.013	1.79791	11.2616		2.91489	0
17884	Wed Mar 22 12:04:17 2017_x000D_	70.3272	78.8745	153.616	2.68111	1	80.063	73.0469	103.013	1.79791	11.3467		10.5617	0
17885	Wed Mar 22 12:04:17 2017_x000D_	70.1292	78.5834	143.648	2.50713	1	80.063	73.0469	103.013	1.79791	11.3725		9.17187	0
17886	Wed Mar 22 12:04:17 2017_x000D_	69.8365	78.4951	139.761	2.43929	1	80.063	73.0469	103.013	1.79791	11.5872		20.6108	39.906
17887	Wed Mar 22 12:04:17 2017_x000D_	69.3437	78.0164	135.846	2.37096	1	79.7807	74.3468	101.014	1.76303	11.0633		14.5501	0
17888	Wed Mar 22 12:04:17 2017_x000D_	68.9504	77.7326	133.958	2.338	1	79.7807	74.3468	101.014	1.76303	11.3472		24.765	0
17889	Wed Mar 22 12:04:17 2017_x000D_	68.358	77.1577	137.872	2.40632	1	79.7807	74.3468	101.014	1.76303	11.7635		12.409	0
17890	Wed Mar 22 12:04:17 2017_x000D_	68.0612	76.8696	137.741	2.40403	1	79.7807	74.3468	101.014	1.76303	11.988		12.392	38.292
17891	Wed Mar 22 12:04:17 2017_x000D_	67.7648	76.5819	137.871	2.4063	1	78.6665	74.9695	106.309	1.85545	11.0203		20.6894	0
17892	Wed Mar 22 12:04:17 2017_x000D_	67.2699	76.1016	141.902	2.47665	1	78.6665	74.9695	106.309	1.85545	11.4527		12.4323	0
17893	Wed Mar 22 12:04:17 2017_x000D_	66.9725	75.813	141.511	2.46984	1	78.6665	74.9695	106.309	1.85545	11.7244		21.055	0
17894	Wed Mar 22 12:04:17 2017_x000D_	66.3809	75.4354	141.514	2.46988	1	78.6665	74.9695	106.309	1.85545	12.2944		12.4281	46.0486
17895	Wed Mar 22 12:04:17 2017_x000D_	66.0836	75.1469	141.901	2.47663	1	77.1416	75.1449	112.815	1.96899	11.058		10.5475	0
17896	Wed Mar 22 12:04:17 2017_x000D_	65.7872	74.9578	143.635	2.5069	1	77.1416	75.1449	112.815	1.96899	11.3559		18.7488	0
17897	Wed Mar 22 12:04:17 2017_x000D_	65.2925	74.5759	141.902	2.47666	1	77.1416	75.1449	112.815	1.96899	11.8628		10.6518	0
17898	Wed Mar 22 12:04:17 2017_x000D_	65.0921	74.2828	139.755	2.43919	1	77.1416	75.1449	112.815	1.96899	12.0803		10.565	0
17899	Wed Mar 22 12:04:17 2017_x000D_	64.7952	74.0934	141.512	2.46984	1	77.1416	75.1449	112.815	1.96899	12.3911		21.1324	39.6368
17900	Wed Mar 22 12:04:17 2017_x000D_	64.2015	73.7143	141.514	2.46989	1	75.8329	75.3264	127.842	2.23126	11.7426		12.4727	0
17901	Wed Mar 22 12:04:17 2017_x000D_	63.9031	73.4248	141.9	2.47663	1	75.8329	75.3264	127.842	2.23126	12.0804		22.9666	0
17902	Wed Mar 22 12:04:17 2017_x000D_	63.3068	72.9447	139.76	2.43928	1	75.8329	75.3264	127.842	2.23126	12.7505		8.33776	0
17903	Wed Mar 22 12:04:17 2017_x000D_	63.1073	72.7512	139.76	2.43927	1	75.8329	75.3264	127.842	2.23126	12.9835		12.5088	49.8965
17904	Wed Mar 22 12:04:17 2017_x000D_	62.8079	72.461	143.626	2.50674	1	74.2859	75.9372	165.308	2.88517	11.9928		20.8634	0
17905	Wed Mar 22 12:04:18 2017_x000D_	62.3089	71.9766	139.757	2.43921	1	74.2859	75.9372	165.308	2.88517	12.6149		13.1461	0
17906	Wed Mar 22 12:04:18 2017_x000D_	61.9126	71.7896	139.761	2.43929	1	74.2859	75.9372	165.308	2.88517	13.0499		16.7137	0
17907	Wed Mar 22 12:04:18 2017_x000D_	61.5127	71.4017	139.76	2.43926	1	74.2859	75.9372	165.308	2.88517	13.5545		8.36112	49.8993
17908	Wed Mar 22 12:04:18 2017_x000D_	61.3126	71.2077	139.759	2.43925	1	72.7388	76.548	180	3.14159	12.6126		13.1662	0
17909	Wed Mar 22 12:04:18 2017_x000D_	60.9157	71.0204	139.763	2.43933	1	72.7388	76.548	180	3.14159	13.0514		16.7434	0
17910	Wed Mar 22 12:04:18 2017_x000D_	60.5151	70.6318	139.762	2.4393	1	72.7388	76.548	180	3.14159	13.5801		8.37385	0
17911	Wed Mar 22 12:04:18 2017_x000D_	60.3147	70.4375	139.761	2.43929	1	72.7388	76.548	180	3.14159	13.8454		16.7625	0
17912	Wed Mar 22 12:04:18 2017_x000D_	59.9136	70.0485	139.76	2.43926	1	72.7388	76.548	180	3.14159	14.3781		8.38442	60.1727
17913	Wed Mar 22 12:04:18 2017_x000D_	59.713	69.8539	139.759	2.43925	1	70.7696	76.9292	180	3.14159	13.1266		12.5808	0
17914	Wed Mar 22 12:04:18 2017_x000D_	59.4121	69.5618	135.878	2.37151	1	70.7696	76.9292	180	3.14159	13.5378		8.39506	0
17915	Wed Mar 22 12:04:18 2017_x000D_	59.2112	69.367	135.878	2.37151	1	70.7696	76.9292	180	3.14159	13.8124		8.39506	0
17916	Wed Mar 22 12:04:18 2017_x000D_	59.0103	69.1722	135.878	2.37151	1	70.7696	76.9292	180	3.14159	14.0873		10.7502	12.989
17917	Wed Mar 22 12:04:18 2017_x000D_	58.8076	68.8767	137.882	2.40649	1	70.3368	76.9172	180	3.14159	14.056		6.61579	0
17918	Wed Mar 22 12:04:18 2017_x000D_	58.6083	68.7823	135.878	2.37151	1	70.3368	76.9172	180	3.14159	14.2736		10.6732	0
17919	Wed Mar 22 12:04:18 2017_x000D_	58.3084	68.5909	141.887	2.4764	1	70.3368	76.9172	180	3.14159	14.6291		21.027	0
17920	Wed Mar 22 12:04:18 2017_x000D_	57.8051	68.1031	145.837	2.54534	1	70.3368	76.9172	180	3.14159	15.321		6.69949	130.245
17921	Wed Mar 22 12:04:18 2017_x000D_	57.7024	67.9048	152.132	2.65521	1	65.9964	77.0149	180	3.14159	12.3201		12.2027	0
17922	Wed Mar 22 12:04:18 2017_x000D_	57.3051	67.8176	167.526	2.92388	1	65.9964	77.0149	180	3.14159	12.6542		6.62264	0
17923	Wed Mar 22 12:04:18 2017_x000D_	57.1055	67.7233	170.318	2.97261	1	65.9964	77.0149	180	3.14159	12.8601		11.8631	0
17924	Wed Mar 22 12:04:18 2017_x000D_	56.7103	67.737	187.705	3.27606	1	65.9964	77.0149	180	3.14159	13.1267		5.9344	49.163
17925	Wed Mar 22 12:04:18 2017_x000D_	56.5126	67.7437	193.388	3.37526	1	64.5124	76.3197	225	3.92699	11.7279		5.9373	0
17926	Wed Mar 22 12:04:19 2017_x000D_	56.3148	67.7503	198.836	3.47034	1	64.5124	76.3197	225	3.92699	11.859		12.2913	0
17927	Wed Mar 22 12:04:19 2017_x000D_	55.9213	67.8644	208.748	3.64333	1	64.5124	76.3197	225	3.92699	12.054		13.4208	0
17928	Wed Mar 22 12:04:19 2017_x000D_	55.5291	68.0796	208.748	3.64333	1	64.5124	76.3197	225	3.92699	12.1901		20.1365	0
17929	Wed Mar 22 12:04:19 2017_x000D_	54.9406	68.4024	211.235	3.68675	1	64.5124	76.3197	225	3.92699	12.4219		10.8545	52.0121
17930	Wed Mar 22 12:04:19 2017_x000D_	54.6474	68.6144	212.643	3.71133	1	63.0386	75.4066	223.993	3.90941	10.7957		24.25	0
17931	Wed Mar 22 12:04:19 2017_x000D_	53.9613	69.0418	211.236	3.68676	1	63.0386	75.4066	223.993	3.90941	11.0864		10.8611	0
17932	Wed Mar 22 12:04:19 2017_x000D_	53.6679	69.2539	212.644	3.71133	1	63.0386	75.4066	223.993	3.90941	11.2101		13.4369	0
17933	Wed Mar 22 12:04:19 2017_x000D_	53.2752	69.4693	212.643	3.71132	1	63.0386	75.4066	223.993	3.90941	11.427		8.55862	46.5277
17934	Wed Mar 22 12:04:19 2017_x000D_	53.0808	69.6781	212.644	3.71134	1	61.7809	74.4991	223.993	3.90941	9.94655		21.7371	0
17935	Wed Mar 22 12:04:19 2017_x000D_	52.4936	70.1026	217.371	3.79384	1	61.7809	74.4991	223.993	3.90941	10.2754		12.3444	0
17936	Wed Mar 22 12:04:19 2017_x000D_	52.0984	70.2172	215.072	3.75371	1	61.7809	74.4991	223.993	3.90941	10.587		21.4009	0
17937	Wed Mar 22 12:04:19 2017_x000D_	51.6124	70.7394	219.01	3.82245	1	61.7809	74.4991	223.993	3.90941	10.8413		8.56081	32.2665
17938	Wed Mar 22 12:04:19 2017_x000D_	51.418	70.9483	219.01	3.82245	1	60.9458	73.8213	210.428	3.67265	9.95154		26.9209	0
17939	Wed Mar 22 12:04:19 2017_x000D_	50.6313	71.38	219.009	3.82243	1	60.9458	73.8213	210.428	3.67265	10.5995		8.56505	0
17940	Wed Mar 22 12:04:19 2017_x000D_	50.4368	71.589	219.009	3.82243	1	60.9458	73.8213	210.428	3.67265	10.7435		25.6992	0
17941	Wed Mar 22 12:04:19 2017_x000D_	49.8531	72.216	219.01	3.82245	1	60.9458	73.8213	210.428	3.67265	11.2083		0	0
17942	Wed Mar 22 12:04:19 2017_x000D_	49.8531	72.216	219.01	3.82245	1	60.9458	73.8213	210.428	3.67265	11.2083		21.7744	61.079
17943	Wed Mar 22 12:04:19 2017_x000D_	49.2648	72.6411	219.01	3.82245	1	59.9464	72.0475	241.783	4.21991	10.6981		21.7804	0
17944	Wed Mar 22 12:04:19 2017_x000D_	48.6764	73.0664	219.01	3.82244	1	59.9464	72.0475	241.783	4.21991	11.316		8.57134	0
17945	Wed Mar 22 12:04:19 2017_x000D_	48.4817	73.2755	219.01	3.82244	1	59.9464	72.0475	241.783	4.21991	11.5303		21.787	0
17946	Wed Mar 22 12:04:19 2017_x000D_	47.8931	73.7009	219.01	3.82244	1	59.9464	72.0475	241.783	4.21991	12.1662		13.4867	64.5859
17947	Wed Mar 22 12:04:19 2017_x000D_	47.499	73.9172	219.009	3.82242	1	58.2749	70.6907	180	3.14159	11.2486		8.57353	0
17948	Wed Mar 22 12:04:20 2017_x000D_	47.3043	74.1264	219.009	3.82243	1	58.2749	70.6907	180	3.14159	11.496		21.802	0
17949	Wed Mar 22 12:04:20 2017_x000D_	46.7153	74.5521	219.009	3.82242	1	58.2749	70.6907	180	3.14159	12.1875		8.57982	0
17950	Wed Mar 22 12:04:20 2017_x000D_	46.5204	74.7614	219.009	3.82243	1	58.2749	70.6907	180	3.14159	12.4394		10.8977	59.7828
17951	Wed Mar 22 12:04:20 2017_x000D_	46.226	74.9742	220.781	3.85336	1	56.3436	70.1996	180	3.14159	11.1876		19.3969	0
17952	Wed Mar 22 12:04:20 2017_x000D_	45.7364	75.3965	219.009	3.82243	1	56.3436	70.1996	180	3.14159	11.8119		8.57982	0
17953	Wed Mar 22 12:04:20 2017_x000D_	45.5415	75.6058	219.01	3.82244	1	56.3436	70.1996	180	3.14159	12.0794		21.8212	0
17954	Wed Mar 22 12:04:20 2017_x000D_	44.952	76.0319	219.009	3.82243	1	56.3436	70.1996	180	3.14159	12.7978		8.58201	26.0473
17955	Wed Mar 22 12:04:20 2017_x000D_	44.7571	76.2413	219.01	3.82244	1	55.4757	70.1752	180	3.14159	12.3161		15.1443	0
17956	Wed Mar 22 12:04:20 2017_x000D_	44.3648	76.559	221.21	3.86085	1	55.4757	70.1752	180	3.14159	12.8142		8.58406	0
17957	Wed Mar 22 12:04:20 2017_x000D_	44.1698	76.7684	221.21	3.86085	1	55.4757	70.1752	180	3.14159	13.0879		13.5152	0
17958	Wed Mar 22 12:04:20 2017_x000D_	43.775	76.9854	221.21	3.86083	1	55.4757	70.1752	180	3.14159	13.5383		8.58406	0
17959	Wed Mar 22 12:04:20 2017_x000D_	43.58	77.1948	221.21	3.86084	1	55.4757	70.1752	180	3.14159	13.8124		6.76286	116.08
17960	Wed Mar 22 12:04:20 2017_x000D_	43.3824	77.3033	219.009	3.82243	1	51.7344	71.1623	160.522	2.80164	10.3667		6.79335	0
17961	Wed Mar 22 12:04:20 2017_x000D_	43.2875	77.5089	220.781	3.85336	1	51.7344	71.1623	160.522	2.80164	10.5655		10.9253	0
17962	Wed Mar 22 12:04:20 2017_x000D_	42.9924	77.7223	219.01	3.82245	1	51.7344	71.1623	160.522	2.80164	10.9296		6.76023	0
17963	Wed Mar 22 12:04:20 2017_x000D_	42.7949	77.8308	221.21	3.86084	1	51.7344	71.1623	160.522	2.80164	11.1527		8.5883	53.0342
17964	Wed Mar 22 12:04:20 2017_x000D_	42.5998	78.0403	221.21	3.86084	1	50.1735	71.9922	135	2.35619	9.69229		8.59034	0
17965	Wed Mar 22 12:04:20 2017_x000D_	42.4046	78.2498	216.673	3.78165	1	50.1735	71.9922	135	2.35619	9.97564		17.1892	0
17966	Wed Mar 22 12:04:20 2017_x000D_	42.014	78.669	208.793	3.64412	1	50.1735	71.9922	135	2.35619	10.5431		9.0246	0
17967	Wed Mar 22 12:04:20 2017_x000D_	41.7134	78.6805	202.478	3.5339	1	50.1735	71.9922	135	2.35619	10.7846		4.30226	76.7373
17968	Wed Mar 22 12:04:20 2017_x000D_	41.6154	78.7852	193.567	3.37838	1	47.9407	73.2402	175.5	3.06305	8.41169		6.76906	0
17969	Wed Mar 22 12:04:21 2017_x000D_	41.4174	78.8934	179.316	3.12966	1	47.9407	73.2402	175.5	3.06305	8.63204		6.71017	0
17970	Wed Mar 22 12:04:21 2017_x000D_	41.2143	78.7997	170.776	2.9806	1	47.9407	73.2402	175.5	3.06305	8.72654		12.37	0
17971	Wed Mar 22 12:04:21 2017_x000D_	40.8111	78.7134	155.308	2.71064	1	47.9407	73.2402	175.5	3.06305	8.98817		6.0191	67.7144
17972	Wed Mar 22 12:04:21 2017_x000D_	40.6106	78.7208	150.374	2.62452	1	45.9353	74.2761	138.636	2.41966	6.93598		6.74102	0
17973	Wed Mar 22 12:04:21 2017_x000D_	40.5053	78.5223	144.306	2.51861	1	45.9353	74.2761	138.636	2.41966	6.89312		14.9881	0
17974	Wed Mar 22 12:04:21 2017_x000D_	40.0972	78.2341	130.635	2.28001	1	45.9353	74.2761	138.636	2.41966	7.05331		4.24419	0
17975	Wed Mar 22 12:04:21 2017_x000D_	39.9945	78.1368	126.721	2.21169	1	45.9353	74.2761	138.636	2.41966	7.08506		8.49686	0
17976	Wed Mar 22 12:04:21 2017_x000D_	39.7889	77.942	119.208	2.08057	1	45.9353	74.2761	138.636	2.41966	7.15661		22.9808	56.6568
17977	Wed Mar 22 12:04:21 2017_x000D_	39.4698	77.2456	118.006	2.0596	1	44.3642	75.3241	180	3.14159	5.25807		10.8726	0
17978	Wed Mar 22 12:04:21 2017_x000D_	39.2611	76.9493	116.784	2.03826	1	44.3642	75.3241	180	3.14159	5.35564		29.7624	0
17979	Wed Mar 22 12:04:21 2017_x000D_	38.8356	76.0531	118.006	2.0596	1	44.3642	75.3241	180	3.14159	5.57646		13.5214	0
17980	Wed Mar 22 12:04:21 2017_x000D_	38.6239	75.6552	118.006	2.0596	1	44.3642	75.3241	180	3.14159	5.74984		23.0692	42.1903
17981	Wed Mar 22 12:04:21 2017_x000D_	38.3034	74.9562	119.203	2.08048	1	43.2377	76.166	147.309	2.57103	5.08045		10.8935	0
17982	Wed Mar 22 12:04:21 2017_x000D_	38.0942	74.6594	120.505	2.10321	1	43.2377	76.166	147.309	2.57103	5.35961		20.3284	0
17983	Wed Mar 22 12:04:21 2017_x000D_	37.7759	74.0612	122.889	2.14481	1	43.2377	76.166	147.309	2.57103	5.85333		10.9068	0
17984	Wed Mar 22 12:04:21 2017_x000D_	37.5665	73.764	124.372	2.1707	1	43.2377	76.166	147.309	2.57103	6.15891		10.9243	46.165
17985	Wed Mar 22 12:04:21 2017_x000D_	37.3568	73.4663	122.89	2.14483	1	43.3836	77.6979	180	3.14159	7.36402		16.3473	0
17986	Wed Mar 22 12:04:21 2017_x000D_	37.1418	72.9656	124.368	2.17064	1	43.3836	77.6979	180	3.14159	7.83293		10.926	0
17987	Wed Mar 22 12:04:21 2017_x000D_	36.932	72.6679	125.979	2.19875	1	43.3836	77.6979	180	3.14159	8.18071		6.79765	0
17988	Wed Mar 22 12:04:21 2017_x000D_	36.8255	72.4679	128.351	2.24016	1	43.3836	77.6979	180	3.14159	8.38818		19.4141	0
17989	Wed Mar 22 12:04:21 2017_x000D_	36.4083	71.9732	126.692	2.21119	1	43.3836	77.6979	180	3.14159	9.02369		10.9434	27.0981
17990	Wed Mar 22 12:04:22 2017_x000D_	36.1982	71.675	128.351	2.24015	1	43.1258	78.5636	149.094	2.60219	9.76957		19.4306	0
17991	Wed Mar 22 12:04:22 2017_x000D_	35.7805	71.18	130.151	2.27156	1	43.1258	78.5636	149.094	2.60219	10.4149		10.9658	0
17992	Wed Mar 22 12:04:22 2017_x000D_	35.5701	70.8811	128.351	2.24016	1	43.1258	78.5636	149.094	2.60219	10.7754		8.58592	0
17993	Wed Mar 22 12:04:22 2017_x000D_	35.3624	70.6842	128.353	2.24018	1	43.1258	78.5636	149.094	2.60219	11.0614		17.1825	26.9952
17994	Wed Mar 22 12:04:22 2017_x000D_	34.9467	70.2902	128.356	2.24023	1	42.2471	78.7575	180	3.14159	11.1799		10.9692	0
17995	Wed Mar 22 12:04:22 2017_x000D_	34.7361	69.9913	130.152	2.27158	1	42.2471	78.7575	180	3.14159	11.5439		19.497	0
17996	Wed Mar 22 12:04:22 2017_x000D_	34.3171	69.4945	128.356	2.24023	1	42.2471	78.7575	180	3.14159	12.1938		6.83135	0
17997	Wed Mar 22 12:04:22 2017_x000D_	34.2099	69.2936	130.586	2.27915	1	42.2471	78.7575	180	3.14159	12.4162		8.60712	39.0988
17998	Wed Mar 22 12:04:22 2017_x000D_	34.0017	69.0962	130.587	2.27917	1	40.9443	78.7216	190.003	3.31618	11.8679		15.2408	0
17999	Wed Mar 22 12:04:22 2017_x000D_	33.6866	68.6977	128.356	2.24023	1	40.9443	78.7216	190.003	3.31618	12.3755		15.2487	0
18000	Wed Mar 22 12:04:22 2017_x000D_	33.3712	68.2991	125.99	2.19894	1	40.9443	78.7216	190.003	3.31618	12.8833		6.84071	0
18001	Wed Mar 22 12:04:22 2017_x000D_	33.2639	68.0979	128.354	2.24021	1	40.9443	78.7216	190.003	3.31618	13.1092		8.62615	57.9085
18002	Wed Mar 22 12:04:22 2017_x000D_	33.0553	67.9	128.356	2.24023	1	39.2472	77.8019	194.692	3.39801	11.6785		6.83788	0
18003	Wed Mar 22 12:04:22 2017_x000D_	32.9482	67.6988	125.99	2.19894	1	39.2472	77.8019	194.692	3.39801	11.9059		11.0258	0
18004	Wed Mar 22 12:04:22 2017_x000D_	32.7366	67.3983	124.386	2.17094	1	39.2472	77.8019	194.692	3.39801	12.2728		6.85147	0
18005	Wed Mar 22 12:04:22 2017_x000D_	32.6291	67.1968	126.698	2.2113	1	39.2472	77.8019	194.692	3.39801	12.5007		23.8696	0
18006	Wed Mar 22 12:04:22 2017_x000D_	32.1038	66.5992	132.404	2.31088	1	39.2472	77.8019	194.692	3.39801	13.2864		6.85854	46.6721
18007	Wed Mar 22 12:04:22 2017_x000D_	31.9958	66.3977	142.427	2.48582	1	37.984	76.8938	187.655	3.2752	12.0841		8.63934	0
18008	Wed Mar 22 12:04:22 2017_x000D_	31.7865	66.1999	155.03	2.70579	1	37.984	76.8938	187.655	3.2752	12.36		3.05281	0
18009	Wed Mar 22 12:04:22 2017_x000D_	31.6848	66.2034	161.421	2.81732	1	37.984	76.8938	187.655	3.2752	12.4082		4.31434	0
18010	Wed Mar 22 12:04:22 2017_x000D_	31.5803	66.1046	170.408	2.97418	1	37.984	76.8938	187.655	3.2752	12.5465		9.62874	74.0366
18011	Wed Mar 22 12:04:22 2017_x000D_	31.2729	66.0123	184.848	3.2262	1	35.6236	76.1734	180	3.14159	11.0533		4.34306	0
18012	Wed Mar 22 12:04:23 2017_x000D_	31.1743	66.1183	193.206	3.37207	1	35.6236	76.1734	180	3.14159	10.9955		9.14573	0
18013	Wed Mar 22 12:04:23 2017_x000D_	30.8696	66.1281	204.785	3.57417	1	35.6236	76.1734	180	3.14159	11.1134		6.83179	0
18014	Wed Mar 22 12:04:23 2017_x000D_	30.6696	66.237	209.863	3.6628	1	35.6236	76.1734	180	3.14159	11.1029		6.83442	61.5844
18015	Wed Mar 22 12:04:23 2017_x000D_	30.4695	66.3459	220.633	3.85077	1	33.697	75.4647	180	3.14159	9.67312		9.66684	0
18016	Wed Mar 22 12:04:23 2017_x000D_	30.1674	66.458	224.845	3.92429	1	33.697	75.4647	180	3.14159	9.67361		11.0833	0
18017	Wed Mar 22 12:04:23 2017_x000D_	29.9729	66.7721	226.962	3.96123	1	33.697	75.4647	180	3.14159	9.45676		23.9665	0
18018	Wed Mar 22 12:04:23 2017_x000D_	29.3771	67.3043	224.845	3.92429	1	33.697	75.4647	180	3.14159	9.23329		13.0325	55.4593
18019	Wed Mar 22 12:04:23 2017_x000D_	29.0806	67.6218	220.633	3.85078	1	31.9872	74.7618	194.692	3.39801	7.70895		11.0833	0
18020	Wed Mar 22 12:04:23 2017_x000D_	28.8861	67.9359	222.885	3.89008	1	31.9872	74.7618	194.692	3.39801	7.49731		23.9727	0
18021	Wed Mar 22 12:04:23 2017_x000D_	28.2902	68.4683	220.634	3.8508	1	31.9872	74.7618	194.692	3.39801	7.29904		11.067	0
18022	Wed Mar 22 12:04:23 2017_x000D_	27.9905	68.6834	218.846	3.81959	1	31.9872	74.7618	194.692	3.39801	7.27465		22.1299	0
18023	Wed Mar 22 12:04:23 2017_x000D_	27.3912	69.1135	218.846	3.81958	1	31.9872	74.7618	194.692	3.39801	7.28193		11.0604	37.8067
18024	Wed Mar 22 12:04:23 2017_x000D_	27.0917	69.3285	220.633	3.85078	1	30.9294	74.0768	191.39	3.34038	6.10527		21.7371	0
18025	Wed Mar 22 12:04:23 2017_x000D_	26.5971	69.858	216.488	3.77844	1	30.9294	74.0768	191.39	3.34038	6.04707		13.7225	0
18026	Wed Mar 22 12:04:23 2017_x000D_	26.1953	70.0766	216.488	3.77842	1	30.9294	74.0768	191.39	3.34038	6.19785		8.694	0
18027	Wed Mar 22 12:04:23 2017_x000D_	25.9975	70.2884	216.488	3.77843	1	30.9294	74.0768	191.39	3.34038	6.21897		9.6956	26.8147
18028	Wed Mar 22 12:04:23 2017_x000D_	25.6946	70.4011	220.632	3.85076	1	30.0691	73.8343	194.692	3.39801	5.56086		24.0046	0
18029	Wed Mar 22 12:04:23 2017_x000D_	25.0979	70.9342	222.883	3.89003	1	30.0691	73.8343	194.692	3.39801	5.75529		6.86794	0
18030	Wed Mar 22 12:04:23 2017_x000D_	24.8968	71.0436	220.632	3.85076	1	30.0691	73.8343	194.692	3.39801	5.87713		24.0111	0
18031	Wed Mar 22 12:04:23 2017_x000D_	24.2999	71.5768	222.882	3.89002	1	30.0691	73.8343	194.692	3.39801	6.19516		13.0537	26.8176
18032	Wed Mar 22 12:04:23 2017_x000D_	24.0029	71.8948	218.846	3.81959	1	29.2087	73.5918	184.5	3.22013	5.47541		22.1724	0
18033	Wed Mar 22 12:04:24 2017_x000D_	23.4025	72.3258	218.846	3.81958	1	29.2087	73.5918	184.5	3.22013	5.94262		8.70248	0
18034	Wed Mar 22 12:04:24 2017_x000D_	23.2045	72.5378	218.846	3.81959	1	29.2087	73.5918	184.5	3.22013	6.09601		22.1791	0
18035	Wed Mar 22 12:04:24 2017_x000D_	22.6039	72.9689	218.846	3.81958	1	29.2087	73.5918	184.5	3.22013	6.63411		11.0904	6.5556
18036	Wed Mar 22 12:04:24 2017_x000D_	22.3036	73.1845	220.632	3.85075	1	29.2185	73.3735	206.037	3.59602	6.91748		8.70468	0
18037	Wed Mar 22 12:04:24 2017_x000D_	22.1056	73.3966	220.632	3.85075	1	29.2185	73.3735	206.037	3.59602	7.11294		11.0995	0
18038	Wed Mar 22 12:04:24 2017_x000D_	21.805	73.6123	218.846	3.81958	1	29.2185	73.3735	206.037	3.59602	7.41735		19.7069	0
18039	Wed Mar 22 12:04:24 2017_x000D_	21.3065	74.0401	220.632	3.85075	1	29.2185	73.3735	206.037	3.59602	7.94003		22.2024	0
18040	Wed Mar 22 12:04:24 2017_x000D_	20.7053	74.4717	220.631	3.85074	1	29.2185	73.3735	206.037	3.59602	8.58374		11.0967	50.6601
18041	Wed Mar 22 12:04:24 2017_x000D_	20.5106	74.7862	222.88	3.89	1	27.9621	72.2452	225	3.92699	7.87284		8.70892	0
18042	Wed Mar 22 12:04:24 2017_x000D_	20.3125	74.9984	222.88	3.89	1	27.9621	72.2452	225	3.92699	8.12997		17.4197	0
18043	Wed Mar 22 12:04:24 2017_x000D_	19.9161	75.4227	222.881	3.89	1	27.9621	72.2452	225	3.92699	8.6507		11.103	0
18044	Wed Mar 22 12:04:24 2017_x000D_	19.6155	75.6386	224.839	3.92419	1	27.9621	72.2452	225	3.92699	9.01004		11.112	55.5318
18045	Wed Mar 22 12:04:24 2017_x000D_	19.3146	75.8546	222.88	3.88999	1	26.2501	71.5413	180	3.14159	8.16736		15.4088	0
18046	Wed Mar 22 12:04:24 2017_x000D_	18.9146	76.1768	220.632	3.85076	1	26.2501	71.5413	180	3.14159	8.67741		6.88949	0
18047	Wed Mar 22 12:04:24 2017_x000D_	18.7129	76.2866	222.879	3.88998	1	26.2501	71.5413	180	3.14159	8.90658		15.413	0
18048	Wed Mar 22 12:04:24 2017_x000D_	18.3128	76.6089	220.632	3.85075	1	26.2501	71.5413	180	3.14159	9.41707		8.7152	59.2885
18049	Wed Mar 22 12:04:24 2017_x000D_	18.1145	76.8212	220.632	3.85075	1	24.2806	71.7049	180	3.14159	8.01232		13.077	0
18050	Wed Mar 22 12:04:24 2017_x000D_	17.8169	77.1397	221.065	3.85831	1	24.2806	71.7049	180	3.14159	8.44491		4.35548	0
18051	Wed Mar 22 12:04:24 2017_x000D_	17.7178	77.2458	220.632	3.85076	1	24.2806	71.7049	180	3.14159	8.58906		6.89499	0
18052	Wed Mar 22 12:04:24 2017_x000D_	17.516	77.3558	222.879	3.88998	1	24.2806	71.7049	180	3.14159	8.81433		6.89763	0
18053	Wed Mar 22 12:04:24 2017_x000D_	17.3141	77.4658	220.632	3.85075	1	24.2806	71.7049	180	3.14159	9.03992		13.0855	54.1196
18054	Wed Mar 22 12:04:25 2017_x000D_	17.0163	77.7845	216.496	3.77857	1	22.5189	72.0932	166.987	2.91448	7.91641		13.0833	0
18055	Wed Mar 22 12:04:25 2017_x000D_	16.7185	78.1031	212.471	3.70832	1	22.5189	72.0932	166.987	2.91448	8.35246		3.09221	0
18056	Wed Mar 22 12:04:25 2017_x000D_	16.6155	78.107	205.998	3.59534	1	22.5189	72.0932	166.987	2.91448	8.42709		3.07423	0
18057	Wed Mar 22 12:04:25 2017_x000D_	16.7179	78.1031	199.593	3.48356	1	22.5189	72.0932	166.987	2.91448	8.35287		3.06151	103.912
18058	Wed Mar 22 12:04:25 2017_x000D_	16.7211	78.2051	185.154	3.23155	1	19.203	73.0943	135	2.35619	5.68156		0.00848528	0
18059	Wed Mar 22 12:04:25 2017_x000D_	16.7209	78.2049	179.155	3.12684	1	19.203	73.0943	135	2.35619	5.68147		3.08868	0
18060	Wed Mar 22 12:04:25 2017_x000D_	16.618	78.2083	166.684	2.90919	1	19.203	73.0943	135	2.35619	5.7302		3.08559	0
18061	Wed Mar 22 12:04:25 2017_x000D_	16.5152	78.2116	154.329	2.69355	1	19.203	73.0943	135	2.35619	5.78023		4.34965	71.3268
18062	Wed Mar 22 12:04:25 2017_x000D_	16.4089	78.113	150.219	2.62182	1	17.1844	74.3505	152.757	2.66611	3.84159		8.70747	0
18063	Wed Mar 22 12:04:25 2017_x000D_	16.1963	77.9154	137.205	2.39468	1	17.1844	74.3505	152.757	2.66611	3.6993		6.88212	0
18064	Wed Mar 22 12:04:25 2017_x000D_	15.9874	77.8206	130.85	2.28377	1	17.1844	74.3505	152.757	2.66611	3.67075		11.0971	0
18065	Wed Mar 22 12:04:25 2017_x000D_	15.771	77.5206	121.21	2.11551	1	17.1844	74.3505	152.757	2.66611	3.47091		4.35389	179.336
18066	Wed Mar 22 12:04:25 2017_x000D_	15.6646	77.4219	117.487	2.05054	2	16.0544	80.2206	190.566	3.326	2.82572		11.0898	0
18067	Wed Mar 22 12:04:25 2017_x000D_	15.4482	77.1222	111.406	1.94441	2	16.0544	80.2206	190.566	3.326	3.15714		21.7502	0
18068	Wed Mar 22 12:04:25 2017_x000D_	15.3201	76.4086	109.63	1.91341	2	16.0544	80.2206	190.566	3.326	3.88208		13.7749	0
18069	Wed Mar 22 12:04:25 2017_x000D_	15.0995	76.0059	109.632	1.91344	2	16.0544	80.2206	190.566	3.326	4.32152		12.6963	0
18070	Wed Mar 22 12:04:25 2017_x000D_	14.9821	75.5993	106.839	1.86469	2	16.0544	80.2206	190.566	3.326	4.74407		22.4549	41.5589
18071	Wed Mar 22 12:04:25 2017_x000D_	14.75	74.8877	111.401	1.94432	2	15.0036	79.3179	252.2	4.40172	4.43745		9.74473	0
18072	Wed Mar 22 12:04:25 2017_x000D_	14.6361	74.5835	109.631	1.91342	2	15.0036	79.3179	252.2	4.40172	4.74864		20.7133	0
18073	Wed Mar 22 12:04:25 2017_x000D_	14.3045	73.9779	112.341	1.96072	2	15.0036	79.3179	252.2	4.40172	5.38557		12.7338	0
18074	Wed Mar 22 12:04:25 2017_x000D_	14.1864	73.5702	114.954	2.00633	2	15.0036	79.3179	252.2	4.40172	5.8055		22.4872	78.6891
18075	Wed Mar 22 12:04:25 2017_x000D_	13.9542	72.8575	116.082	2.02601	2	14.0191	76.8867	255.204	4.45414	4.02972		6.9211	0
18076	Wed Mar 22 12:04:26 2017_x000D_	13.8433	72.6552	118.688	2.0715	2	14.0191	76.8867	255.204	4.45414	4.23515		22.3268	0
18077	Wed Mar 22 12:04:26 2017_x000D_	13.4078	72.0517	118.691	2.07155	2	14.0191	76.8867	255.204	4.45414	4.87349		9.26998	0
18078	Wed Mar 22 12:04:26 2017_x000D_	13.3967	71.7429	120.02	2.09474	2	14.0191	76.8867	255.204	4.45414	5.18132		8.77122	37.3403
18079	Wed Mar 22 12:04:26 2017_x000D_	13.1825	71.5439	120.022	2.09479	1	14.9289	76.0373	165.308	2.88517	4.82085		20.7951	0
18080	Wed Mar 22 12:04:26 2017_x000D_	12.8496	70.9359	122.589	2.13958	1	14.9289	76.0373	165.308	2.88517	5.50888		9.80547	0
18081	Wed Mar 22 12:04:26 2017_x000D_	12.735	70.6298	118.688	2.0715	1	14.9289	76.0373	165.308	2.88517	5.8356		8.78394	0
18082	Wed Mar 22 12:04:26 2017_x000D_	12.5205	70.4305	118.691	2.07156	1	14.9289	76.0373	165.308	2.88517	6.10218		20.8176	0
18083	Wed Mar 22 12:04:26 2017_x000D_	12.1875	69.8217	116.09	2.02616	1	14.9289	76.0373	165.308	2.88517	6.7933		9.81355	94.2536
18084	Wed Mar 22 12:04:26 2017_x000D_	12.0724	69.5155	120.021	2.09475	1	12.0387	77.2692	149.243	2.60478	7.75377		23.6615	0
18085	Wed Mar 22 12:04:26 2017_x000D_	11.7352	68.8025	116.089	2.02613	1	12.0387	77.2692	149.243	2.60478	8.47214		8.80923	0
18086	Wed Mar 22 12:04:26 2017_x000D_	11.5202	68.6025	116.092	2.02619	1	12.0387	77.2692	149.243	2.60478	8.6822		9.82584	0
18087	Wed Mar 22 12:04:26 2017_x000D_	11.405	68.2959	120.019	2.09473	1	12.0387	77.2692	149.243	2.60478	8.99565		20.8887	43.6794
18088	Wed Mar 22 12:04:26 2017_x000D_	11.0709	67.685	114.965	2.00652	1	12.6356	78.5972	116.377	2.03116	11.0238		9.31528	0
18089	Wed Mar 22 12:04:26 2017_x000D_	11.0595	67.3747	116.088	2.02612	1	12.6356	78.5972	116.377	2.03116	11.3326		18.1764	0
18090	Wed Mar 22 12:04:26 2017_x000D_	10.729	66.8669	112.36	1.96105	1	12.6356	78.5972	116.377	2.03116	11.8842		6.21718	0
18091	Wed Mar 22 12:04:26 2017_x000D_	10.7214	66.6598	112.358	1.96101	1	12.6356	78.5972	116.377	2.03116	12.0899		16.78	46.8772
18092	Wed Mar 22 12:04:26 2017_x000D_	10.4944	66.1486	113.382	1.97888	1	13.4501	79.9307	91.4293	1.59574	14.0955		6.97041	0
18093	Wed Mar 22 12:04:26 2017_x000D_	10.383	65.9447	110.572	1.92985	1	13.4501	79.9307	91.4293	1.59574	14.3184		3.1192	0
18094	Wed Mar 22 12:04:26 2017_x000D_	10.3791	65.8408	109.663	1.91399	1	13.4501	79.9307	91.4293	1.59574	14.4207		13.96	0
18095	Wed Mar 22 12:04:26 2017_x000D_	10.1557	65.4326	109.666	1.91403	1	13.4501	79.9307	91.4293	1.59574	14.8677		6.22629	59.8406
18096	Wed Mar 22 12:04:26 2017_x000D_	10.148	65.2252	109.664	1.91399	1	14.9177	81.2816	61.1828	1.06784	16.7499		12.8591	0
18097	Wed Mar 22 12:04:27 2017_x000D_	10.0287	64.8135	106.886	1.86551	1	14.9177	81.2816	61.1828	1.06784	17.1785		13.9664	0
18098	Wed Mar 22 12:04:27 2017_x000D_	9.8054	64.405	101.123	1.76493	1	14.9177	81.2816	61.1828	1.06784	17.6339		3.11596	0
18099	Wed Mar 22 12:04:27 2017_x000D_	9.80172	64.3012	95.0093	1.65822	1	14.9177	81.2816	61.1828	1.06784	17.7344		0.00807217	0
18100	Wed Mar 22 12:04:27 2017_x000D_	9.8019	64.3014	89.273	1.55811	1	14.9177	81.2816	61.1828	1.06784	17.7341		3.10405	27.5298
18101	Wed Mar 22 12:04:27 2017_x000D_	9.79814	64.198	83.1423	1.45111	1	15.5424	81.9538	10.9264	0.190702	18.6619		3.10109	0
18102	Wed Mar 22 12:04:27 2017_x000D_	9.79435	64.0947	70.8008	1.23571	1	15.5424	81.9538	10.9264	0.190702	18.7613		4.39213	0
18103	Wed Mar 22 12:04:27 2017_x000D_	9.89449	63.9879	66.8241	1.1663	1	15.5424	81.9538	10.9264	0.190702	18.8327		6.22941	0
18104	Wed Mar 22 12:04:27 2017_x000D_	9.88668	63.7804	61.5237	1.07379	1	15.5424	81.9538	10.9264	0.190702	19.0331		6.93849	32.4552
18105	Wed Mar 22 12:04:27 2017_x000D_	9.98272	63.57	50.9975	0.890075	1	16.1573	82.8439	25.8526	0.451214	20.2388		4.3909	0
18106	Wed Mar 22 12:04:27 2017_x000D_	10.0828	63.4632	46.8817	0.81824	1	16.1573	82.8439	25.8526	0.451214	20.3104		4.39145	0
18107	Wed Mar 22 12:04:27 2017_x000D_	10.1828	63.3563	42.7666	0.746419	1	16.1573	82.8439	25.8526	0.451214	20.3829		15.5324	0
18108	Wed Mar 22 12:04:27 2017_x000D_	10.5868	63.0325	32.2498	0.562864	1	16.1573	82.8439	25.8526	0.451214	20.5797		11.2051	29.0367
18109	Wed Mar 22 12:04:27 2017_x000D_	10.8908	62.8155	25.7112	0.448745	1	17.009	83.3037	352.345	6.14958	21.3822		9.83764	0
18110	Wed Mar 22 12:04:27 2017_x000D_	11.1986	62.7024	21.9572	0.383225	1	17.009	83.3037	352.345	6.14958	21.405		9.84712	0
18111	Wed Mar 22 12:04:27 2017_x000D_	11.5067	62.5892	20.1602	0.351861	1	17.009	83.3037	352.345	6.14958	21.4328		11.2016	0
18112	Wed Mar 22 12:04:27 2017_x000D_	11.8107	62.3724	19.2451	0.335891	1	17.009	83.3037	352.345	6.14958	21.5671		22.0251	0
18113	Wed Mar 22 12:04:27 2017_x000D_	12.5341	62.2471	17.2384	0.300868	1	17.009	83.3037	352.345	6.14958	21.5268		9.82713	55.9577
18114	Wed Mar 22 12:04:27 2017_x000D_	12.8416	62.1342	19.2476	0.335934	1	18.3727	82.0311	315	5.49779	20.6514		20.8389	0
18115	Wed Mar 22 12:04:27 2017_x000D_	13.453	61.8045	16.4514	0.287131	1	18.3727	82.0311	315	5.49779	20.8163		12.4523	0
18116	Wed Mar 22 12:04:27 2017_x000D_	13.8679	61.7924	16.4537	0.287172	1	18.3727	82.0311	315	5.49779	20.734		19.642	0
18117	Wed Mar 22 12:04:27 2017_x000D_	14.4825	61.5667	16.4528	0.287155	1	18.3727	82.0311	315	5.49779	20.8309		12.4403	35.4564
18118	Wed Mar 22 12:04:28 2017_x000D_	14.897	61.5546	16.4552	0.287197	1	18.8561	80.9526	315	5.49779	19.7979		19.6286	0
18119	Wed Mar 22 12:04:28 2017_x000D_	15.5112	61.3291	16.4542	0.287181	1	18.8561	80.9526	315	5.49779	19.9065		12.7898	0
18120	Wed Mar 22 12:04:28 2017_x000D_	15.9215	61.2133	13.5859	0.237119	1	18.8561	80.9526	315	5.49779	19.9562		12.794	0
18121	Wed Mar 22 12:04:28 2017_x000D_	16.332	61.0977	16.4545	0.287184	1	18.8561	80.9526	315	5.49779	20.0147		6.20961	79.4815
18122	Wed Mar 22 12:04:28 2017_x000D_	16.5389	61.0917	16.4557	0.287206	1	18.5362	78.3226	305.088	5.32479	17.3463		26.4726	0
18123	Wed Mar 22 12:04:28 2017_x000D_	17.3553	60.7568	13.5833	0.237074	1	18.5362	78.3226	305.088	5.32479	17.6054		12.4071	0
18124	Wed Mar 22 12:04:28 2017_x000D_	17.7687	60.7449	13.5854	0.237111	1	18.5362	78.3226	305.088	5.32479	17.5944		19.5812	0
18125	Wed Mar 22 12:04:28 2017_x000D_	18.3814	60.5199	13.5836	0.237078	1	18.5362	78.3226	305.088	5.32479	17.8034		12.7664	41.2362
18126	Wed Mar 22 12:04:28 2017_x000D_	18.791	60.4045	16.4552	0.287197	1	18.1584	77.001	300.907	5.25181	16.6086		25.5154	0
18127	Wed Mar 22 12:04:28 2017_x000D_	19.6096	60.1737	16.4554	0.287201	1	18.1584	77.001	300.907	5.25181	16.8898		9.27967	0
18128	Wed Mar 22 12:04:28 2017_x000D_	19.9188	60.165	15.7453	0.274808	1	18.1584	77.001	300.907	5.25181	16.9278		9.77793	0
18129	Wed Mar 22 12:04:28 2017_x000D_	20.2247	60.0525	13.5831	0.23707	1	18.1584	77.001	300.907	5.25181	17.074		25.4841	41.2494
18130	Wed Mar 22 12:04:28 2017_x000D_	21.0423	59.822	13.5823	0.237056	1	17.7804	75.679	296.515	5.17516	16.189		6.90872	0
18131	Wed Mar 22 12:04:28 2017_x000D_	21.245	59.7127	16.4559	0.28721	1	17.7804	75.679	296.515	5.17516	16.3379		24.8983	0
18132	Wed Mar 22 12:04:28 2017_x000D_	22.0652	59.5859	13.5826	0.237061	1	17.7804	75.679	296.515	5.17516	16.6537		13.8016	0
18133	Wed Mar 22 12:04:28 2017_x000D_	22.47	59.3673	13.5798	0.237012	1	17.7804	75.679	296.515	5.17516	16.9724		18.7702	0
18134	Wed Mar 22 12:04:28 2017_x000D_	23.0839	59.2465	16.4576	0.287239	1	17.7804	75.679	296.515	5.17516	17.2671		12.7083	41.6131
18135	Wed Mar 22 12:04:28 2017_x000D_	23.4916	59.1315	13.58	0.237016	1	16.9569	74.5628	262.345	4.57878	16.7579		12.3378	0
18136	Wed Mar 22 12:04:28 2017_x000D_	23.9027	59.12	13.5821	0.237052	1	16.9569	74.5628	262.345	4.57878	16.9329		19.4874	0
18137	Wed Mar 22 12:04:28 2017_x000D_	24.5124	58.8959	13.5803	0.237021	1	16.9569	74.5628	262.345	4.57878	17.3936		9.2376	0
18138	Wed Mar 22 12:04:28 2017_x000D_	24.8202	58.8873	12.9982	0.226861	1	16.9569	74.5628	262.345	4.57878	17.5372		11.1186	55.9471
18139	Wed Mar 22 12:04:28 2017_x000D_	25.1218	58.6719	13.5784	0.236989	1	15.9344	73.0032	263.274	4.595	17.0234		18.4721	0
18140	Wed Mar 22 12:04:29 2017_x000D_	25.7373	58.6548	13.5815	0.237043	1	15.9344	73.0032	263.274	4.595	17.3774		6.88596	0
18141	Wed Mar 22 12:04:29 2017_x000D_	25.9393	58.5458	16.4607	0.287293	1	15.9344	73.0032	263.274	4.595	17.5817		18.7066	0
18142	Wed Mar 22 12:04:29 2017_x000D_	26.5511	58.4253	13.5807	0.237029	1	15.9344	73.0032	263.274	4.595	18.0341		9.71897	0
18143	Wed Mar 22 12:04:29 2017_x000D_	26.8552	58.3136	15.7476	0.274847	1	15.9344	73.0032	263.274	4.595	18.3043		15.6752	68.2055
18144	Wed Mar 22 12:04:29 2017_x000D_	27.3643	58.196	13.58	0.237016	1	15.3761	70.7993	262.75	4.58585	17.3943		6.1433	0
18145	Wed Mar 22 12:04:29 2017_x000D_	27.569	58.1904	13.581	0.237034	1	15.3761	70.7993	262.75	4.58585	17.54		6.87662	0
18146	Wed Mar 22 12:04:29 2017_x000D_	27.7707	58.0815	16.4624	0.287322	1	15.3761	70.7993	262.75	4.58585	17.7586		6.14338	0
18147	Wed Mar 22 12:04:29 2017_x000D_	27.9754	58.0758	16.4636	0.287344	1	15.3761	70.7993	262.75	4.58585	17.9061		12.6588	82.6504
18148	Wed Mar 22 12:04:29 2017_x000D_	28.3815	57.9612	13.5802	0.237019	1	14.6185	68.1505	262.345	4.57878	17.1243		6.87255	0
18149	Wed Mar 22 12:04:29 2017_x000D_	28.5831	57.8524	16.4626	0.287326	1	14.6185	68.1505	262.345	4.57878	17.3511		12.6572	0
18150	Wed Mar 22 12:04:29 2017_x000D_	28.9892	57.738	19.2725	0.336369	1	14.6185	68.1505	262.345	4.57878	17.7465		4.37555	0
18151	Wed Mar 22 12:04:29 2017_x000D_	29.0949	57.8385	28.396	0.495603	1	14.6185	68.1505	262.345	4.57878	17.7737		3.049	58.3618
18152	Wed Mar 22 12:04:29 2017_x000D_	28.9933	57.8411	42.8312	0.747545	1	13.8223	66.3755	259.074	4.52169	17.4068		3.09458	0
18153	Wed Mar 22 12:04:29 2017_x000D_	28.9966	57.9442	49.0548	0.856168	1	13.8223	66.3755	259.074	4.52169	17.3593		4.33838	0
18154	Wed Mar 22 12:04:29 2017_x000D_	28.8978	58.0498	61.4596	1.07267	1	13.8223	66.3755	259.074	4.52169	17.2217		4.36076	0
18155	Wed Mar 22 12:04:29 2017_x000D_	29.0032	58.1499	70.6326	1.23277	1	13.8223	66.3755	259.074	4.52169	17.2662		3.08831	85.033
18156	Wed Mar 22 12:04:29 2017_x000D_	29.0062	58.2528	77.0949	1.34556	1	12.3994	63.9241	251.488	4.38929	17.5485		0.0201246	0
18157	Wed Mar 22 12:04:29 2017_x000D_	29.0059	58.2522	94.6881	1.65262	1	12.3994	63.9241	251.488	4.38929	17.5484		0.00848528	0
18158	Wed Mar 22 12:04:29 2017_x000D_	29.0057	58.252	100.587	1.75558	1	12.3994	63.9241	251.488	4.38929	17.5483		9.30465	0
18159	Wed Mar 22 12:04:29 2017_x000D_	28.9959	57.942	112.743	1.96774	1	12.3994	63.9241	251.488	4.38929	17.6417		4.37979	0
18160	Wed Mar 22 12:04:29 2017_x000D_	28.8901	57.8414	121.885	2.12729	1	12.3994	63.9241	251.488	4.38929	17.5768		4.36729	43.8203
18161	Wed Mar 22 12:04:30 2017_x000D_	28.7844	57.7413	134.234	2.34282	1	11.8015	62.5914	256.987	4.48527	17.6619		3.10078	0
18162	Wed Mar 22 12:04:30 2017_x000D_	28.7809	57.638	140.424	2.45086	1	11.8015	62.5914	256.987	4.48527	17.6872		6.87795	0
18163	Wed Mar 22 12:04:30 2017_x000D_	28.5734	57.5405	142.678	2.49021	1	11.8015	62.5914	256.987	4.48527	17.5159		11.1612	0
18164	Wed Mar 22 12:04:30 2017_x000D_	28.3595	57.2361	145.079	2.53211	1	11.8015	62.5914	256.987	4.48527	17.4025		26.5734	43.8364
18165	Wed Mar 22 12:04:30 2017_x000D_	27.6269	56.7382	144.464	2.52138	1	11.2034	61.2582	249.184	4.34908	17.0341		11.1324	0
18166	Wed Mar 22 12:04:30 2017_x000D_	27.3135	56.5395	142.677	2.49019	1	11.2034	61.2582	249.184	4.34908	16.7869		24.1763	0
18167	Wed Mar 22 12:04:30 2017_x000D_	26.6826	56.0381	140.428	2.45092	1	11.2034	61.2582	249.184	4.34908	16.3357		11.1483	0
18168	Wed Mar 22 12:04:30 2017_x000D_	26.3687	55.8392	138.472	2.41678	1	11.2034	61.2582	249.184	4.34908	16.1044		21.9384	46.4364
18169	Wed Mar 22 12:04:30 2017_x000D_	25.8396	55.3344	134.249	2.34309	1	11.0514	59.7178	255.308	4.45597	15.4242		11.2187	0
18170	Wed Mar 22 12:04:30 2017_x000D_	25.6245	55.0285	132.295	2.30898	1	11.0514	59.7178	255.308	4.45597	15.309		24.2771	0
18171	Wed Mar 22 12:04:30 2017_x000D_	25.0916	54.4195	130.056	2.26991	1	11.0514	59.7178	255.308	4.45597	15.0066		0	0
18172	Wed Mar 22 12:04:30 2017_x000D_	25.0916	54.4195	130.056	2.26991	1	11.0514	59.7178	255.308	4.45597	15.0066		21.9917	72.8115
18173	Wed Mar 22 12:04:30 2017_x000D_	24.561	53.9137	134.247	2.34305	1	11.3741	57.3123	280.926	4.90309	13.6178		19.9555	0
18174	Wed Mar 22 12:04:30 2017_x000D_	24.133	53.4045	132.295	2.30899	1	11.3741	57.3123	280.926	4.90309	13.3439		11.2413	0
18175	Wed Mar 22 12:04:30 2017_x000D_	23.9173	53.0981	134.243	2.34298	1	11.3741	57.3123	280.926	4.90309	13.2322		8.81442	0
18176	Wed Mar 22 12:04:30 2017_x000D_	23.7047	52.8953	134.243	2.34298	1	11.3741	57.3123	280.926	4.90309	13.0978		24.3787	0
18177	Wed Mar 22 12:04:30 2017_x000D_	23.1694	52.2839	136.346	2.37968	1	11.3741	57.3123	280.926	4.90309	12.8224		8.82497	41.8113
18178	Wed Mar 22 12:04:30 2017_x000D_	22.9566	52.0808	136.346	2.37968	1	11.8679	56.009	280.926	4.90309	11.7639		17.6628	0
18179	Wed Mar 22 12:04:30 2017_x000D_	22.5306	51.6744	136.346	2.37968	1	11.8679	56.009	280.926	4.90309	11.5101		8.83345	0
18180	Wed Mar 22 12:04:30 2017_x000D_	22.3176	51.4711	136.346	2.37968	1	11.8679	56.009	280.926	4.90309	11.3925		8.83987	0
18181	Wed Mar 22 12:04:30 2017_x000D_	22.1044	51.2677	136.346	2.37968	1	11.8679	56.009	280.926	4.90309	11.2812		22.1125	66.2196
18182	Wed Mar 22 12:04:30 2017_x000D_	21.571	50.759	140.398	2.4504	1	13.2548	54.2918	315	5.49779	9.03548		6.97681	0
18183	Wed Mar 22 12:04:31 2017_x000D_	21.3608	50.6595	138.306	2.4139	1	13.2548	54.2918	315	5.49779	8.88261		11.2946	0
18184	Wed Mar 22 12:04:31 2017_x000D_	21.144	50.3517	140.396	2.45038	1	13.2548	54.2918	315	5.49779	8.81838		20.0282	0
18185	Wed Mar 22 12:04:31 2017_x000D_	20.6135	49.9464	138.45	2.4164	1	13.2548	54.2918	315	5.49779	8.54593		8.86324	42.4063
18186	Wed Mar 22 12:04:31 2017_x000D_	20.3997	49.7425	138.449	2.4164	1	14.1764	53.22	315	5.49779	7.12899		22.569	0
18187	Wed Mar 22 12:04:31 2017_x000D_	19.7647	49.3391	138.454	2.41647	1	14.1764	53.22	315	5.49779	6.80371		11.3379	0
18188	Wed Mar 22 12:04:31 2017_x000D_	19.5471	49.0301	136.351	2.37978	1	14.1764	53.22	315	5.49779	6.81173		8.88021	0
18189	Wed Mar 22 12:04:31 2017_x000D_	19.3329	48.8258	136.351	2.37978	1	14.1764	53.22	315	5.49779	6.77484		17.7731	0
18190	Wed Mar 22 12:04:31 2017_x000D_	18.9042	48.4169	136.351	2.37978	1	14.1764	53.22	315	5.49779	6.73957		11.3011	20.653
18191	Wed Mar 22 12:04:31 2017_x000D_	18.5863	48.2148	134.258	2.34324	1	14.8222	53.4585	326.414	5.697	6.45483		15.7468	0
18192	Wed Mar 22 12:04:31 2017_x000D_	18.2607	47.8031	136.351	2.37978	1	14.8222	53.4585	326.414	5.697	6.61867		8.90142	0
18193	Wed Mar 22 12:04:31 2017_x000D_	18.046	47.5983	136.351	2.37978	1	14.8222	53.4585	326.414	5.697	6.68841		13.3468	0
18194	Wed Mar 22 12:04:31 2017_x000D_	17.7241	47.2912	136.351	2.37978	1	14.8222	53.4585	326.414	5.697	6.81591		7.05726	61.9439
18195	Wed Mar 22 12:04:31 2017_x000D_	17.6129	47.0839	138.444	2.41631	1	16.7591	54.1739	0	0	7.14122		8.9099	0
18196	Wed Mar 22 12:04:31 2017_x000D_	17.398	46.8789	138.444	2.4163	1	16.7591	54.1739	0	0	7.32292		4.45801	0
18197	Wed Mar 22 12:04:31 2017_x000D_	17.2906	46.7762	134.255	2.34319	1	16.7591	54.1739	0	0	7.41677		8.91621	0
18198	Wed Mar 22 12:04:31 2017_x000D_	17.0756	46.571	134.255	2.3432	1	16.7591	54.1739	0	0	7.60948		7.01549	39.7718
18199	Wed Mar 22 12:04:31 2017_x000D_	16.8644	46.4706	127.728	2.22927	1	18.0596	54.4313	0	0	8.04992		0.00848528	0
18200	Wed Mar 22 12:04:31 2017_x000D_	16.8646	46.4704	119.499	2.08565	1	18.0596	54.4313	0	0	8.05009		4.47104	0
18201	Wed Mar 22 12:04:31 2017_x000D_	16.9726	46.5731	110.179	1.92298	1	18.0596	54.4313	0	0	7.93302		4.39629	0
18202	Wed Mar 22 12:04:31 2017_x000D_	16.8729	46.6805	94.954	1.65726	1	18.0596	54.4313	0	0	7.84112		6.29781	0
18203	Wed Mar 22 12:04:31 2017_x000D_	16.8802	46.8903	88.9803	1.553	1	18.0596	54.4313	0	0	7.63267		3.11213	67.0244
18204	Wed Mar 22 12:04:32 2017_x000D_	16.7765	46.8931	74.5208	1.30063	1	20.262	54.056	315	5.49779	7.96592		3.13686	0
18205	Wed Mar 22 12:04:32 2017_x000D_	16.7729	46.7886	68.0713	1.18807	1	20.262	54.056	315	5.49779	8.06157		4.39761	0
18206	Wed Mar 22 12:04:32 2017_x000D_	16.8732	46.6817	64.1176	1.11906	1	20.262	54.056	315	5.49779	8.11568		11.2268	0
18207	Wed Mar 22 12:04:32 2017_x000D_	17.07	46.3634	48.9981	0.855178	1	20.262	54.056	315	5.49779	8.32856		3.14318	64.9422
18208	Wed Mar 22 12:04:32 2017_x000D_	17.0661	46.2587	42.7084	0.745402	1	22.2653	53.2357	315	5.49779	8.70116		11.2034	0
18209	Wed Mar 22 12:04:32 2017_x000D_	17.3706	46.0425	36.2071	0.631934	1	22.2653	53.2357	315	5.49779	8.70059		11.2003	0
18210	Wed Mar 22 12:04:32 2017_x000D_	17.6749	45.8262	29.4907	0.514709	1	22.2653	53.2357	315	5.49779	8.71622		9.82197	0
18211	Wed Mar 22 12:04:32 2017_x000D_	17.9828	45.7149	25.493	0.444938	1	22.2653	53.2357	315	5.49779	8.65461		22.4086	56.8607
18212	Wed Mar 22 12:04:32 2017_x000D_	18.5918	45.2824	25.4908	0.444898	1	23.8417	52.1834	315	5.49779	8.67094		25.6227	0
18213	Wed Mar 22 12:04:32 2017_x000D_	19.4152	45.0555	25.4934	0.444944	1	23.8417	52.1834	315	5.49779	8.39052		8.79535	0
18214	Wed Mar 22 12:04:32 2017_x000D_	19.6157	44.8416	25.4915	0.444911	1	23.8417	52.1834	315	5.49779	8.47119		13.8778	0
18215	Wed Mar 22 12:04:32 2017_x000D_	20.0236	44.6234	25.4911	0.444904	1	23.8417	52.1834	315	5.49779	8.46944		12.8007	0
18216	Wed Mar 22 12:04:32 2017_x000D_	20.435	44.5102	28.1392	0.491122	1	23.8417	52.1834	315	5.49779	8.39545		22.3761	37.446
18217	Wed Mar 22 12:04:32 2017_x000D_	21.0431	44.0783	28.1377	0.491096	1	24.7538	51.3313	315	5.49779	8.1471		6.93089	0
18218	Wed Mar 22 12:04:32 2017_x000D_	21.2468	43.9693	25.49	0.444884	1	24.7538	51.3313	315	5.49779	8.15464		23.6118	0
18219	Wed Mar 22 12:04:32 2017_x000D_	21.9618	43.6403	29.4939	0.514765	1	24.7538	51.3313	315	5.49779	8.1821		8.78687	0
18220	Wed Mar 22 12:04:32 2017_x000D_	22.1621	43.4266	29.4925	0.514741	1	24.7538	51.3313	315	5.49779	8.31873		22.5516	51.6689
18221	Wed Mar 22 12:04:32 2017_x000D_	22.8797	43.2027	28.1392	0.491122	1	26.1122	50.2725	351.45	6.13396	7.77375		11.1793	0
18222	Wed Mar 22 12:04:32 2017_x000D_	23.1835	42.9869	29.4944	0.514774	1	26.1122	50.2725	351.45	6.13396	7.85221		11.1685	0
18223	Wed Mar 22 12:04:32 2017_x000D_	23.487	42.7713	28.1377	0.491095	1	26.1122	50.2725	351.45	6.13396	7.94731		11.1734	0
18224	Wed Mar 22 12:04:32 2017_x000D_	23.7907	42.5557	29.4931	0.514752	1	26.1122	50.2725	351.45	6.13396	8.05843		19.5689	33.0624
18225	Wed Mar 22 12:04:33 2017_x000D_	24.4042	42.3341	29.4949	0.514783	1	27.0145	49.6397	0	0	7.75793		22.3262	0
18226	Wed Mar 22 12:04:33 2017_x000D_	25.0109	41.9031	29.4936	0.514761	1	27.0145	49.6397	0	0	7.99183		11.1577	0
18227	Wed Mar 22 12:04:33 2017_x000D_	25.3141	41.6877	28.1362	0.491069	1	27.0145	49.6397	0	0	8.13177		9.29574	0
18228	Wed Mar 22 12:04:33 2017_x000D_	25.6239	41.6817	29.4954	0.514791	1	27.0145	49.6397	0	0	8.07858		22.3137	28.0898
18229	Wed Mar 22 12:04:33 2017_x000D_	26.2303	41.251	29.4942	0.514771	1	27.6987	49.0005	315	5.49779	7.88739		9.76021	0
18230	Wed Mar 22 12:04:33 2017_x000D_	26.5363	41.1405	25.4851	0.444799	1	27.6987	49.0005	315	5.49779	7.94549		20.7254	0
18231	Wed Mar 22 12:04:33 2017_x000D_	27.1455	40.8147	28.1377	0.491095	1	27.6987	49.0005	315	5.49779	8.20447		6.90671	0
18232	Wed Mar 22 12:04:33 2017_x000D_	27.3485	40.7061	25.4844	0.444786	1	27.6987	49.0005	315	5.49779	8.30179		13.8094	0
18233	Wed Mar 22 12:04:33 2017_x000D_	27.7544	40.489	25.4839	0.444779	1	27.6987	49.0005	315	5.49779	8.51168		18.0163	18.7251
18234	Wed Mar 22 12:04:33 2017_x000D_	28.2603	40.1654	29.495	0.514785	1	28.1548	48.5744	315	5.49779	8.40966		11.1378	0
18235	Wed Mar 22 12:04:33 2017_x000D_	28.5629	39.9503	28.1362	0.491069	1	28.1548	48.5744	315	5.49779	8.63375		19.5022	0
18236	Wed Mar 22 12:04:33 2017_x000D_	29.1744	39.7297	28.1377	0.491095	1	28.1548	48.5744	315	5.49779	8.90327		11.1385	0
18237	Wed Mar 22 12:04:33 2017_x000D_	29.4771	39.5147	29.4955	0.514794	1	28.1548	48.5744	315	5.49779	9.15569		13.7919	18.7293
18238	Wed Mar 22 12:04:33 2017_x000D_	29.8825	39.2979	29.4957	0.514797	1	28.611	48.1482	340.522	5.94323	8.94117		6.172	0
18239	Wed Mar 22 12:04:33 2017_x000D_	30.0882	39.2942	29.4972	0.514823	1	28.611	48.1482	340.522	5.94323	8.97638		11.1228	0
18240	Wed Mar 22 12:04:33 2017_x000D_	30.3904	39.0794	28.1377	0.491095	1	28.611	48.1482	340.522	5.94323	9.24172		8.75937	0
18241	Wed Mar 22 12:04:33 2017_x000D_	30.59	38.8663	28.1361	0.491068	1	28.611	48.1482	340.522	5.94323	9.49053		11.1302	40.1956
18242	Wed Mar 22 12:04:33 2017_x000D_	30.8925	38.6515	29.4947	0.514779	1	28.8885	46.8374	289.478	5.05234	8.42763		6.16595	0
18243	Wed Mar 22 12:04:33 2017_x000D_	31.098	38.6479	29.4962	0.514806	1	28.8885	46.8374	289.478	5.05234	8.48232		11.1204	0
18244	Wed Mar 22 12:04:33 2017_x000D_	31.4001	38.4331	28.1362	0.491069	1	28.8885	46.8374	289.478	5.05234	8.77157		9.7392	0
18245	Wed Mar 22 12:04:33 2017_x000D_	31.7055	38.323	32.1155	0.560522	1	28.8885	46.8374	289.478	5.05234	8.96831		6.89859	33.7155
18246	Wed Mar 22 12:04:33 2017_x000D_	31.9083	38.2146	42.7392	0.74594	1	29.1562	45.7459	283.013	4.93951	8.01839		0.0067082	0
18247	Wed Mar 22 12:04:34 2017_x000D_	31.9085	38.2145	46.8754	0.81813	1	29.1562	45.7459	283.013	4.93951	8.01855		6.26394	0
18248	Wed Mar 22 12:04:34 2017_x000D_	31.9149	38.4232	64.0559	1.11799	1	29.1562	45.7459	283.013	4.93951	7.82511		3.13329	0
18249	Wed Mar 22 12:04:34 2017_x000D_	31.9179	38.5276	70.6715	1.23345	1	29.1562	45.7459	283.013	4.93951	7.72857		3.15129	0
18250	Wed Mar 22 12:04:34 2017_x000D_	31.9149	38.4226	77.1176	1.34596	1	29.1562	45.7459	283.013	4.93951	7.82567		6.26325	66.1898
18251	Wed Mar 22 12:04:34 2017_x000D_	31.9205	38.6313	94.5808	1.65075	1	29.0369	43.5428	262.345	4.57878	5.69544		0.00848528	0
18252	Wed Mar 22 12:04:34 2017_x000D_	31.9203	38.6311	100.416	1.75258	1	29.0369	43.5428	262.345	4.57878	5.69551		0.0108167	0
18253	Wed Mar 22 12:04:34 2017_x000D_	31.92	38.6309	106.06	1.8511	1	29.0369	43.5428	262.345	4.57878	5.69553		3.14307	0
18254	Wed Mar 22 12:04:34 2017_x000D_	31.9162	38.5262	125.422	2.18902	1	29.0369	43.5428	262.345	4.57878	5.78417		4.42344	73.5781
18255	Wed Mar 22 12:04:34 2017_x000D_	31.8104	38.4235	129.507	2.26032	1	28.7091	41.1122	261.946	4.57182	4.10453		9.94582	0
18256	Wed Mar 22 12:04:34 2017_x000D_	31.6983	38.1115	142.04	2.47907	1	28.7091	41.1122	261.946	4.57182	4.23551		4.42553	0
18257	Wed Mar 22 12:04:34 2017_x000D_	31.5925	38.0087	146.168	2.55112	1	28.7091	41.1122	261.946	4.57182	4.23624		3.08764	0
18258	Wed Mar 22 12:04:34 2017_x000D_	31.4896	38.0108	152.773	2.66639	1	28.7091	41.1122	261.946	4.57182	4.16532		20.0051	19.8051
18259	Wed Mar 22 12:04:34 2017_x000D_	30.9637	37.6008	159.438	2.78272	1	28.7388	40.4527	261.946	4.57182	3.61711		12.7778	0
18260	Wed Mar 22 12:04:34 2017_x000D_	30.5492	37.5028	156.715	2.7352	1	28.7388	40.4527	261.946	4.57182	3.46114		26.5466	0
18261	Wed Mar 22 12:04:34 2017_x000D_	29.7169	37.2023	159.44	2.78276	1	28.7388	40.4527	261.946	4.57182	3.39437		9.82525	0
18262	Wed Mar 22 12:04:34 2017_x000D_	29.405	37.1024	155.477	2.71358	1	28.7388	40.4527	261.946	4.57182	3.41589		23.7365	0
18263	Wed Mar 22 12:04:34 2017_x000D_	28.6741	36.7994	154.112	2.68977	1	28.7388	40.4527	261.946	4.57182	3.65387		11.2809	141.974
18264	Wed Mar 22 12:04:34 2017_x000D_	28.3588	36.5945	152.779	2.6665	2	31.7466	36.799	203.822	3.55736	3.39397		25.2133	0
18265	Wed Mar 22 12:04:34 2017_x000D_	27.6242	36.1862	151.321	2.64104	2	31.7466	36.799	203.822	3.55736	4.1677		0	0
18266	Wed Mar 22 12:04:34 2017_x000D_	27.6242	36.1862	151.321	2.64104	2	31.7466	36.799	203.822	3.55736	4.1677		24.5563	0
18267	Wed Mar 22 12:04:34 2017_x000D_	26.9887	35.6703	148.679	2.59493	2	31.7466	36.799	203.822	3.55736	4.88995		12.4036	74.5025
18268	Wed Mar 22 12:04:35 2017_x000D_	26.5753	35.6769	148.687	2.59507	2	29.3737	36.0664	190.308	3.3215	2.82538		22.6468	0
18269	Wed Mar 22 12:04:35 2017_x000D_	25.9421	35.2659	148.686	2.59506	2	29.3737	36.0664	190.308	3.3215	3.52373		8.92533	0
18270	Wed Mar 22 12:04:35 2017_x000D_	25.7287	35.0586	148.684	2.59502	2	29.3737	36.0664	190.308	3.3215	3.78176		22.6792	0
18271	Wed Mar 22 12:04:35 2017_x000D_	25.0946	34.647	148.683	2.595	2	29.3737	36.0664	190.308	3.3215	4.50837		11.3542	29.6835
18272	Wed Mar 22 12:04:35 2017_x000D_	24.7771	34.441	150.213	2.6217	1	28.8971	36.9335	261.946	4.57182	4.81528		21.0625	0
18273	Wed Mar 22 12:04:35 2017_x000D_	24.1455	34.1344	152.77	2.66633	1	28.8971	36.9335	261.946	4.57182	5.51477		7.02264	0
18274	Wed Mar 22 12:04:35 2017_x000D_	23.9349	34.0322	155.458	2.71325	1	28.8971	36.9335	261.946	4.57182	5.74813		11.3717	0
18275	Wed Mar 22 12:04:35 2017_x000D_	23.6169	33.8259	156.692	2.7348	1	28.8971	36.9335	261.946	4.57182	6.1268		9.90022	0
18276	Wed Mar 22 12:04:35 2017_x000D_	23.3026	33.7253	158.275	2.76242	1	28.8971	36.9335	261.946	4.57182	6.44911		21.1161	159.023
18277	Wed Mar 22 12:04:35 2017_x000D_	22.6695	33.4177	155.457	2.71323	1	28.6977	31.6365	267.252	4.66442	6.28585		21.1256	0
18278	Wed Mar 22 12:04:35 2017_x000D_	22.036	33.1102	158.271	2.76235	1	28.6977	31.6365	267.252	4.66442	6.82276		9.94377	0
18279	Wed Mar 22 12:04:35 2017_x000D_	21.7204	33.0089	156.692	2.7348	1	28.6977	31.6365	267.252	4.66442	7.11099		21.1524	0
18280	Wed Mar 22 12:04:35 2017_x000D_	21.0861	32.701	159.399	2.78203	1	28.6977	31.6365	267.252	4.66442	7.68568		9.94183	56.9821
18281	Wed Mar 22 12:04:35 2017_x000D_	20.7706	32.5996	155.458	2.71326	1	30.2773	30.5817	315	5.49779	9.7185		11.4108	0
18282	Wed Mar 22 12:04:35 2017_x000D_	20.4515	32.3926	154.099	2.68953	1	30.2773	30.5817	315	5.49779	9.99128		9.96366	0
18283	Wed Mar 22 12:04:35 2017_x000D_	20.1353	32.291	152.777	2.66646	1	30.2773	30.5817	315	5.49779	10.285		21.1994	0
18284	Wed Mar 22 12:04:35 2017_x000D_	19.4996	31.9824	155.457	2.71324	1	30.2773	30.5817	315	5.49779	10.8683		14.1459	18.7716
18285	Wed Mar 22 12:04:35 2017_x000D_	19.0754	31.7765	155.457	2.71323	1	30.7344	30.1544	340.522	5.94323	11.7713		18.4877	0
18286	Wed Mar 22 12:04:35 2017_x000D_	18.5432	31.4658	151.329	2.64118	1	30.7344	30.1544	340.522	5.94323	12.2615		11.4616	0
18287	Wed Mar 22 12:04:35 2017_x000D_	18.2226	31.258	152.775	2.66643	1	30.7344	30.1544	340.522	5.94323	12.5604		17.0217	0
18288	Wed Mar 22 12:04:35 2017_x000D_	17.6935	31.0531	151.33	2.64121	1	30.7344	30.1544	340.522	5.94323	13.0718		11.4733	38.5863
18289	Wed Mar 22 12:04:36 2017_x000D_	17.3725	30.8452	152.776	2.66644	1	31.8571	29.5268	0	0	14.5445		15.932	0
18290	Wed Mar 22 12:04:36 2017_x000D_	16.9434	30.5323	150.231	2.62202	1	31.8571	29.5268	0	0	14.9476		9.40884	0
18291	Wed Mar 22 12:04:36 2017_x000D_	16.6298	30.5365	148.715	2.59557	1	31.8571	29.5268	0	0	15.2607		9.04229	0
18292	Wed Mar 22 12:04:36 2017_x000D_	16.4132	30.3269	148.713	2.59552	1	31.8571	29.5268	0	0	15.4646		11.4924	0
18293	Wed Mar 22 12:04:36 2017_x000D_	16.0917	30.1186	150.233	2.62206	1	31.8571	29.5268	0	0	15.7765		15.955	37.541
18294	Wed Mar 22 12:04:36 2017_x000D_	15.6618	29.8055	152.771	2.66635	1	32.7712	28.6722	0	0	17.1469		6.28552	0
18295	Wed Mar 22 12:04:36 2017_x000D_	15.4523	29.8082	152.774	2.66642	1	32.7712	28.6722	0	0	17.3561		14.2277	0
18296	Wed Mar 22 12:04:36 2017_x000D_	15.0257	29.601	152.775	2.66642	1	32.7712	28.6722	0	0	17.7698		4.51899	0
18297	Wed Mar 22 12:04:36 2017_x000D_	14.9175	29.4962	154.092	2.68942	1	32.7712	28.6722	0	0	17.8727		14.2477	53.454
18298	Wed Mar 22 12:04:36 2017_x000D_	14.4904	29.2885	148.717	2.59559	1	33.0698	26.9156	0	0	18.7303		15.9993	0
18299	Wed Mar 22 12:04:36 2017_x000D_	14.0594	28.9744	146.25	2.55255	1	33.0698	26.9156	0	0	19.1216		10.0414	0
18300	Wed Mar 22 12:04:36 2017_x000D_	13.7408	28.8718	142.177	2.48145	1	33.0698	26.9156	0	0	19.4277		20.5087	0
18301	Wed Mar 22 12:04:36 2017_x000D_	13.2011	28.4522	131.681	2.29827	1	33.0698	26.9156	0	0	19.928		11.6082	33.103
18302	Wed Mar 22 12:04:36 2017_x000D_	12.9795	28.135	129.788	2.26522	1	33.1198	25.8133	337.229	5.88575	20.2737		11.6048	0
18303	Wed Mar 22 12:04:36 2017_x000D_	12.7581	27.8178	123.31	2.15217	1	33.1198	25.8133	337.229	5.88575	20.4601		4.54444	0
18304	Wed Mar 22 12:04:36 2017_x000D_	12.6493	27.7124	119.316	2.08245	1	33.1198	25.8133	337.229	5.88575	20.5584		3.19344	0
18305	Wed Mar 22 12:04:36 2017_x000D_	12.6461	27.606	107.266	1.87214	1	33.1198	25.8133	337.229	5.88575	20.552		3.19982	65.3859
18306	Wed Mar 22 12:04:36 2017_x000D_	12.6425	27.4994	100.862	1.76038	1	31.4306	24.436	277.117	4.83661	19.0362		3.15024	0
18307	Wed Mar 22 12:04:36 2017_x000D_	12.5375	27.5007	97.96	1.70973	1	31.4306	24.436	277.117	4.83661	19.1401		0.0174929	0
18308	Wed Mar 22 12:04:36 2017_x000D_	12.5378	27.5012	86.1123	1.50294	1	31.4306	24.436	277.117	4.83661	19.1398		0.0067082	0
18309	Wed Mar 22 12:04:36 2017_x000D_	12.5379	27.5014	80.2698	1.40097	1	31.4306	24.436	277.117	4.83661	19.1398		0.0067082	0
18310	Wed Mar 22 12:04:36 2017_x000D_	12.538	27.5016	74.6374	1.30267	1	31.4306	24.436	277.117	4.83661	19.1397		6.38229	80.9753
18311	Wed Mar 22 12:04:37 2017_x000D_	12.5302	27.289	61.5927	1.075	1	28.8357	23.693	267.215	4.66378	16.6973		4.43564	0
18312	Wed Mar 22 12:04:37 2017_x000D_	12.6315	27.1813	57.4857	1.00332	1	28.8357	23.693	267.215	4.66378	16.5754		11.3486	0
18313	Wed Mar 22 12:04:37 2017_x000D_	12.8302	26.8594	46.7715	0.816317	1	28.8357	23.693	267.215	4.66378
18314	Wed Mar 22 12:04:37 2017_x000D_	12.9314	26.7516	42.2601	0.737578	1	28.8357	23.693	267.215	4.66378
18315	Wed Mar 22 12:04:37 2017_x000D_	13.2387	26.535	31.8403	0.555717	1	25.5337	24.0327	248.184	4.33162
18316	Wed Mar 22 12:04:37 2017_x000D_	13.336	26.3206	25.1475	0.438906	1	25.5337	24.0327	248.184	4.33162
18317	Wed Mar 22 12:04:37 2017_x000D_	13.5424	26.2115	22.3585	0.39023	1	25.5337	24.0327	248.184	4.33162
18318	Wed Mar 22 12:04:37 2017_x000D_	14.06	25.9924	15.6757	0.273592	1	25.5337	24.0327	248.184	4.33162
18319	Wed Mar 22 12:04:37 2017_x000D_	14.3754	25.989	16.4783	0.287601	1	24.6583	24.0057	248.184	4.33162
18320	Wed Mar 22 12:04:37 2017_x000D_	14.6864	25.8789	12.7504	0.222537	1	24.6583	24.0057	248.184	4.33162
18321	Wed Mar 22 12:04:37 2017_x000D_	15.5225	25.7633	15.6796	0.273661	1	24.6583	24.0057	248.184	4.33162
18322	Wed Mar 22 12:04:37 2017_x000D_	15.725	25.5478	15.6762	0.273601	1	24.6583	24.0057	248.184	4.33162
18323	Wed Mar 22 12:04:37 2017_x000D_	16.5566	25.3258	15.6764	0.273606	1	24.6583	24.0057	248.184	4.33162
18324	Wed Mar 22 12:04:37 2017_x000D_	16.7663	25.3236	15.6777	0.273627	1	22.2405	24.1519	248.184	4.33162
18325	Wed Mar 22 12:04:37 2017_x000D_	17.4926	25.1027	16.4791	0.287614	1	22.2405	24.1519	248.184	4.33162
18326	Wed Mar 22 12:04:37 2017_x000D_	17.8031	24.993	18.5359	0.323513	1	22.2405	24.1519	248.184	4.33162
18327	Wed Mar 22 12:04:37 2017_x000D_	18.2182	24.8821	15.6769	0.273614	1	22.2405	24.1519	248.184	4.33162
18328	Wed Mar 22 12:04:37 2017_x000D_	18.8425	24.7692	18.5384	0.323557	1	21.3647	24.1248	248.184	4.33162
18329	Wed Mar 22 12:04:37 2017_x000D_	19.0481	24.6605	15.6772	0.273618	1	21.3647	24.1248	248.184	4.33162
18330	Wed Mar 22 12:04:37 2017_x000D_	19.6684	24.4412	15.6762	0.273601	1	21.3647	24.1248	248.184	4.33162
18331	Wed Mar 22 12:04:37 2017_x000D_	20.0864	24.4369	15.6787	0.273644	1	21.3647	24.1248	248.184	4.33162
18332	Wed Mar 22 12:04:38 2017_x000D_	20.4973	24.2198	15.6764	0.273605	2	18.9655	23.8296	48.5666	0.847646
18333	Wed Mar 22 12:04:38 2017_x000D_	21.1169	24.0007	15.6754	0.273588	2	18.9655	23.8296	48.5666	0.847646
18334	Wed Mar 22 12:04:38 2017_x000D_	21.5343	23.9966	15.6779	0.273631	2	18.9655	23.8296	48.5666	0.847646
18335	Wed Mar 22 12:04:38 2017_x000D_	21.7395	23.8881	12.7411	0.222374	2	18.9655	23.8296	48.5666	0.847646
18336	Wed Mar 22 12:04:38 2017_x000D_	22.3585	23.6692	12.7393	0.222342	1	18.6593	25.8094	213.78	3.73116
18337	Wed Mar 22 12:04:38 2017_x000D_	22.7755	23.6651	12.7414	0.222379	1	18.6593	25.8094	213.78	3.73116
18338	Wed Mar 22 12:04:38 2017_x000D_	23.3973	23.5528	15.6796	0.273662	1	18.6593	25.8094	213.78	3.73116
18339	Wed Mar 22 12:04:38 2017_x000D_	23.599	23.3381	15.6762	0.273601	1	18.6593	25.8094	213.78	3.73116
18340	Wed Mar 22 12:04:38 2017_x000D_	24.2204	23.2259	18.5437	0.323649	1	18.6593	25.8094	213.78	3.73116
18341	Wed Mar 22 12:04:38 2017_x000D_	24.4252	23.1175	15.6764	0.273605	1	17.7736	26.0031	180	3.14159
18342	Wed Mar 22 12:04:38 2017_x000D_	25.0462	23.0054	18.5449	0.323669	1	17.7736	26.0031	180	3.14159
18343	Wed Mar 22 12:04:38 2017_x000D_	25.0462	23.0054	18.5449	0.323669	1	17.7736	26.0031	180	3.14159
18344	Wed Mar 22 12:04:38 2017_x000D_	25.5597	22.7879	19.4817	0.34002	1	17.7736	26.0031	180	3.14159
18345	Wed Mar 22 12:04:38 2017_x000D_	26.0727	22.5706	18.5431	0.323637	1	17.3452	25.7689	180	3.14159
18346	Wed Mar 22 12:04:38 2017_x000D_	26.2805	22.5687	18.5444	0.323661	1	17.3452	25.7689	180	3.14159
18347	Wed Mar 22 12:04:38 2017_x000D_	26.3813	22.4614	16.4788	0.28761	1	17.3452	25.7689	180	3.14159
18348	Wed Mar 22 12:04:38 2017_x000D_	26.6927	22.4586	15.6759	0.273597	1	17.3452	25.7689	180	3.14159
18349	Wed Mar 22 12:04:38 2017_x000D_	26.8973	22.3505	18.5442	0.323657	1	16.2693	25.2937	180	3.14159
18350	Wed Mar 22 12:04:38 2017_x000D_	27.3094	22.2406	21.3302	0.372283	1	16.2693	25.2937	180	3.14159
18351	Wed Mar 22 12:04:38 2017_x000D_	27.4134	22.2396	22.3895	0.390771	1	16.2693	25.2937	180	3.14159
18352	Wed Mar 22 12:04:38 2017_x000D_	27.5142	22.1324	26.4653	0.461906	1	16.2693	25.2937	180	3.14159
18353	Wed Mar 22 12:04:39 2017_x000D_	27.3136	22.3466	40.3188	0.703696	1	16.3078	24.4107	202.583	3.53575
18354	Wed Mar 22 12:04:39 2017_x000D_	27.3139	22.3464	48.9706	0.854699	1	16.3078	24.4107	202.583	3.53575
18355	Wed Mar 22 12:04:39 2017_x000D_	27.2136	22.4531	61.5442	1.07415	1	16.3078	24.4107	202.583	3.53575
18356	Wed Mar 22 12:04:39 2017_x000D_	27.3207	22.5579	70.7709	1.23519	1	16.3078	24.4107	202.583	3.53575
18357	Wed Mar 22 12:04:39 2017_x000D_	27.3238	22.6638	77.231	1.34794	1	16.3078	24.4107	202.583	3.53575
18358	Wed Mar 22 12:04:39 2017_x000D_	27.3235	22.6632	94.659	1.65211	1	17.242	23.113	244.48	4.26699
18359	Wed Mar 22 12:04:39 2017_x000D_	27.3198	22.5567	106.817	1.8643	1	17.242	23.113	244.48	4.26699
18360	Wed Mar 22 12:04:39 2017_x000D_	27.3198	22.5567	106.817	1.8643	1	17.242	23.113	244.48	4.26699
18361	Wed Mar 22 12:04:39 2017_x000D_	27.3129	22.3443	120.225	2.09832	1	17.242	23.113	244.48	4.26699
18362	Wed Mar 22 12:04:39 2017_x000D_	27.2054	22.239	129.269	2.25617	1	17.242	23.113	244.48	4.26699
18363	Wed Mar 22 12:04:39 2017_x000D_	26.9911	22.0286	137.539	2.40051	1	17.9766	21.3664	302.17	5.27386
18364	Wed Mar 22 12:04:39 2017_x000D_	26.8872	22.0298	144.056	2.51426	1	17.9766	21.3664	302.17	5.27386
18365	Wed Mar 22 12:04:39 2017_x000D_	26.5625	21.6073	145.773	2.54423	1	17.9766	21.3664	302.17	5.27386
18366	Wed Mar 22 12:04:39 2017_x000D_	26.1403	21.3983	145.776	2.54427	1	17.9766	21.3664	302.17	5.27386
18367	Wed Mar 22 12:04:39 2017_x000D_	25.3962	20.8723	141.686	2.47289	1	19.1497	19.6331	284.692	4.96881
18368	Wed Mar 22 12:04:39 2017_x000D_	25.1815	20.6611	141.685	2.47287	1	19.1497	19.6331	284.692	4.96881
18369	Wed Mar 22 12:04:39 2017_x000D_	24.8628	20.4508	139.78	2.43963	1	19.1497	19.6331	284.692	4.96881
18370	Wed Mar 22 12:04:39 2017_x000D_	24.3288	20.0285	133.407	2.32839	1	19.1497	19.6331	284.692	4.96881
18371	Wed Mar 22 12:04:39 2017_x000D_	24.1104	19.7102	131.491	2.29494	1	20.323	17.8993	315	5.49779
18372	Wed Mar 22 12:04:39 2017_x000D_	23.7911	19.4994	129.301	2.25673	1	20.323	17.8993	315	5.49779
18373	Wed Mar 22 12:04:39 2017_x000D_	23.4616	18.9683	125.269	2.18635	1	20.323	17.8993	315	5.49779
18374	Wed Mar 22 12:04:39 2017_x000D_	23.0243	18.3311	120.281	2.0993	1	20.323	17.8993	315	5.49779
18375	Wed Mar 22 12:04:40 2017_x000D_	22.9062	17.9045	122.839	2.14394	1	21.5161	15.7229	315	5.49779
18376	Wed Mar 22 12:04:40 2017_x000D_	22.6905	17.6923	122.841	2.14398	1	21.5161	15.7229	315	5.49779
18377	Wed Mar 22 12:04:40 2017_x000D_	22.468	17.2662	122.84	2.14396	1	21.5161	15.7229	315	5.49779
18378	Wed Mar 22 12:04:40 2017_x000D_	22.0293	16.6273	122.84	2.14397	1	21.5161	15.7229	315	5.49779
18379	Wed Mar 22 12:04:40 2017_x000D_	21.8133	16.4146	122.843	2.14401	1	21.5161	15.7229	315	5.49779
18380	Wed Mar 22 12:04:40 2017_x000D_	21.4785	15.7741	125.261	2.18622	2	23.0501	15.7711	239.192	4.17468
18381	Wed Mar 22 12:04:40 2017_x000D_	21.2588	15.4542	126.95	2.21569	2	23.0501	15.7711	239.192	4.17468
18382	Wed Mar 22 12:04:40 2017_x000D_	20.9237	14.813	129.275	2.25627	2	23.0501	15.7711	239.192	4.17468
18383	Wed Mar 22 12:04:40 2017_x000D_	20.7071	14.5997	129.276	2.25629	2	23.0501	15.7711	239.192	4.17468
18384	Wed Mar 22 12:04:40 2017_x000D_	20.3789	14.1724	126.947	2.21565	2	22.4514	14.4236	263.549	4.5998
18385	Wed Mar 22 12:04:40 2017_x000D_	20.1618	13.9587	131.46	2.29442	2	22.4514	14.4236	263.549	4.5998
18386	Wed Mar 22 12:04:40 2017_x000D_	20.0466	13.6376	131.153	2.28904	2	22.4514	14.4236	263.549	4.5998
18387	Wed Mar 22 12:04:40 2017_x000D_	19.8333	13.5314	133.2	2.32477	2	22.4514	14.4236	263.549	4.5998
18388	Wed Mar 22 12:04:40 2017_x000D_	19.5041	13.1033	135.421	2.36355	1	24.5022	12.7163	284.692	4.96881
