# Supplementary material for: Guppies Prefer to Follow Large (Robot) Leaders Irrespective of Own Size
Source: Front Bioeng Biotechnol. 2020 May 15;8:441. doi: 10.3389/fbioe.2020.00441 (PMC7243707; doi:10.3389/fbioe.2020.00441)
Supplement: Supplementary file 3 [file Data_Sheet_1.ZIP › Raw Data/ID7.xlsx]

## Sheet: tracking_data__170504T120908_2
Framenumber	Current timestamp	ID_Fish_1	Robo Position x	Robo Position y	Robo Angle deg	Robo Angle rad	ID_Fish_1	Fish Position x	Fish Position y	Fish Angle deg	Fish Angle rad	Distance_between_subjects	Mean_Distance (L300 bis L1500)	Velocity_Robo	Velocity_Fish	Mean_velocity_Robo
1022	1493892560	1	20.2142	65.6409	89.8199	1.56765	2	14.1595	78.0363	92.981	1.62283	13.7951	8.84399	15.6031	4.23007	9.33919	6.80044
1023	1493892560	1	20.2123	65.1208	92.7598	1.61896	2	14.1587	77.8953	107.572	1.87749	14.1363		2.83501	6.29501
1024	1493892560	1	20.212	65.0263	92.1563	1.60843	2	14.2531	77.7079	121.1	2.11359	14.0118		18.4825	7.57861
1025	1493892560	1	20.2575	64.4119	90.3629	1.57713	2	14.3473	77.4735	133.775	2.33482	14.3365		4.25703	5.80339
1026	1493892560	1	20.257	64.27	92.9684	1.62261	2	14.3941	77.2858	145.404	2.53777	14.2753		10.3058	7.58139
1027	1493892560	1	20.3514	63.9397	89.5955	1.56374	2	14.4883	77.0513	155.845	2.72001	14.3628		10.056	4.44932
1028	1493892560	1	20.3024	63.6081	89.9249	1.56949	2	14.5352	76.9106	165.331	2.88558	14.4989		5.8405	7.58251
1029	1493892561	1	20.3495	63.4192	89.7283	1.56605	2	14.6295	76.6761	174.032	3.03744	14.4383		17.0401	5.80558
1030	1493892561	1	20.3475	62.8512	91.1553	1.59096	2	14.6762	76.4883	181.823	3.1734	14.7694		2.00474	4.45312
1031	1493892561	1	20.3952	62.8044	91.2367	1.59238	2	14.7232	76.3475	188.781	3.29485	14.6829		15.6271	5.8063
1032	1493892561	1	20.3933	62.2835	90.2313	1.57483	2	14.77	76.1597	176.96	3.08854	14.9723		4.26303	4.45312
1033	1493892561	1	20.3928	62.1414	91.3531	1.59441	2	14.817	76.0189	166.316	2.90276	14.9558		4.47873	6.29769
1034	1493892561	1	20.4401	61.9998	91.1128	1.59022	2	14.9114	75.8314	156.686	2.73468	14.8956		19.8961	3.15153
1035	1493892561	1	20.4378	61.3366	88.7164	1.54839	2	14.9587	75.7376	147.613	2.57633	15.4081		0	8.90909
1036	1493892561	1	20.4378	61.3366	88.7635	1.54922	2	15.0527	75.4559	140.286	2.44845	15.1114		11.443	8.57327
1037	1493892562	1	20.4842	60.958	89.7421	1.5663	2	15.099	75.1739	133.18	2.32443	15.2017		5.68803	12.6048
1038	1493892562	1	20.4836	60.7684	89.3933	1.56021	2	15.2881	74.7987	126.818	2.21339	14.9614		4.48158	14.3769
1039	1493892562	1	20.5309	60.6267	87.3665	1.52483	2	15.3812	74.3286	122.682	2.14121	14.6377		11.4463	15.7673
1040	1493892562	1	20.5774	60.248	85.7116	1.49595	2	15.4741	73.8113	118.174	2.06253	14.4916		0	16.0741
1041	1493892562	1	20.5774	60.248	85.4707	1.49175	2	15.6148	73.2943	114.202	1.99319	13.9583		12.8612	13.0045
1042	1493892562	1	20.6237	59.8218	86.1793	1.50411	2	15.7082	72.871	83.8069	1.46271	13.9443		1.425	15.5522
1043	1493892562	1	20.6236	59.7743	86.0801	1.50238	2	15.7057	72.3526	87.7669	1.53182	13.5055		7.23669	11.3846
1044	1493892562	1	20.6706	59.5377	86.3437	1.50698	2	15.7516	71.9759	86.9922	1.5183	13.3756		4.26903	11.3876
1045	1493892563	1	20.6701	59.3954	86.6806	1.51286	2	15.7975	71.5991	85.7188	1.49607	13.1405		18.9372	9.90312
1046	1493892563	1	20.8115	58.7802	80.7573	1.40948	2	15.7959	71.269	87.2032	1.52198	13.4583		5.69404	8.59152
1047	1493892563	1	20.8108	58.5904	80.2628	1.40085	2	15.8423	70.9864	86.7458	1.514	13.3547		17.1337	8.59448
1048	1493892563	1	21.0483	58.071	67.7879	1.18312	2	15.8887	70.7037	89.8428	1.56805	13.6458		5.19784	8.49309
1049	1493892563	1	20.9044	57.9745	59.5363	1.0391	2	15.8874	70.4206	88.6151	1.54662	13.4192		3.17031	5.66106
1050	1493892563	1	20.8569	58.0689	60.2846	1.05216	2	15.8865	70.2319	88.5009	1.54463	13.1394		0	9.99613
1051	1493892563	1	20.8569	58.0689	60.3431	1.05319	2	15.9326	69.9019	87.8378	1.53306	12.8167		2.03647	5.8245
1052	1493892563	1	20.8089	58.0209	53.4462	0.932813	2	15.9795	69.7135	87.0349	1.51904	12.6507		2.87116	5.66406
1053	1493892563	1	20.7132	58.0199	39.4715	0.688908	2	15.9786	69.5247	88.8419	1.55058	12.4409		2.84701	5.8245
1054	1493892564	1	20.7129	57.925	28.7907	0.502493	2	16.0255	69.3363	86.8128	1.51517	12.3365		2.00895	4.25105
1055	1493892564	1	20.7606	57.878	18.0847	0.315638	2	16.0248	69.1946	88.9869	1.55312	12.2676		2.0047	8.60088
1056	1493892564	1	20.8082	57.8311	7.80989	0.136308	2	16.0713	68.9117	87.3616	1.52475	12.0506		3.17434	2.83204
1057	1493892564	1	20.8558	57.7366	2.3982	0.0418565	2	16.0708	68.8173	88.5243	1.54504	12.0697		0	4.4683
1058	1493892564	1	20.8558	57.7366	356.263	6.21796	2	16.1179	68.676	87.0688	1.51964	11.9213		2.03647	4.25104
1059	1493892564	1	20.8078	57.6886	346.82	6.05316	2	16.1173	68.5343	88.6896	1.54793	11.8165		0	4.4683
1060	1493892564	1	20.8078	57.6886	341.657	5.96304	2	16.1644	68.393	87.7903	1.53223	11.6681		1.43411	5.66706
1061	1493892564	1	20.8556	57.6892	339.378	5.92326	2	16.1635	68.2041	87.3259	1.52413	11.5143		1.43411	4.25105
1062	1493892564	1	20.8078	57.6886	329.266	5.74677	2	16.1628	68.0624	88.0058	1.53599	11.3663		0	2.83503
1063	1493892565	1	20.8078	57.6886	326.034	5.69036	2	16.1624	67.9679	88.4779	1.54423	11.2802		3.20788	4.4683
1064	1493892565	1	20.8559	57.7841	318.75	5.56323	2	16.2095	67.8266	90.0518	1.5717	11.0653		11.5729	2.83503
1065	1493892565	1	21.0484	58.1184	299.391	5.22535	2	16.2091	67.7321	88.3364	1.54176	10.763		8.14375	2.83504
1066	1493892565	1	21.2404	58.3103	306.524	5.34986	2	16.2086	67.6376	88.1266	1.5381	10.598		19.3509	2.83803
1067	1493892565	1	21.6724	58.7893	311.829	5.44244	2	16.2082	67.543	88.099	1.53762	10.3191		7.18262	4.25105
1068	1493892565	1	21.8165	58.9805	310.147	5.41309	2	16.2075	67.4013	88.1561	1.53861	10.1178		18.397	2.83803
1069	1493892565	1	22.2004	59.4587	314.418	5.48763	2	16.2071	67.3067	87.8965	1.53408	9.87475		14.2319	2.83504
1070	1493892566	1	22.536	59.794	316.674	5.52701	2	16.2066	67.2122	87.8161	1.53268	9.75146		4.06657	2.83503
1071	1493892566	1	22.6319	59.8898	320.013	5.58528	2	16.2062	67.1177	88.0278	1.53637	9.6712		21.3686	2.83804
1072	1493892566	1	23.1588	60.3691	328.568	5.73459	2	16.2057	67.0231	87.7977	1.53236	9.624		3.19849	1.41601
1073	1493892566	1	23.2068	60.4643	330.673	5.77133	2	16.2055	66.9759	87.9895	1.53571	9.56134		21.2304	2.83804
1074	1493892566	1	23.8286	60.8022	336.914	5.88026	2	16.205	66.8813	87.9166	1.53443	9.75063		7.18321	2.83503
1075	1493892566	1	24.0199	60.9462	338.689	5.91124	2	16.2046	66.7868	87.6574	1.52991	9.75661		12.8544	1.41901
1076	1493892566	1	24.4023	61.1395	338.965	5.91605	2	16.2044	66.7395	86.5344	1.51031	9.92802		26.4051	1.41903
1077	1493892566	1	25.2144	61.4789	338.365	5.90558	2	16.2041	66.6922	85.8084	1.49764	10.4098		2.02798	1.41901
1078	1493892567	1	25.2622	61.5267	338.91	5.9151	2	16.2039	66.6449	85.416	1.49079	10.4043		27.7214	2.0026
1079	1493892567	1	26.1215	61.8665	339.16	5.91946	2	16.2515	66.5981	83.7802	1.46224	10.9455		9.07527	5.67306
1080	1493892567	1	26.4079	61.9639	342.394	5.9759	2	16.2506	66.409	84.7563	1.47928	11.0874		12.3375	2.0047
1081	1493892567	1	26.742	62.2037	336.559	5.87406	2	16.2982	66.3621	84.5641	1.47592	11.2412		14.9697	0
1082	1493892567	1	27.219	62.3502	337.817	5.89602	2	16.2982	66.3621	82.8582	1.44615	11.6344		6.07758	1.41901
1083	1493892567	1	27.3622	62.4935	335.956	5.86354	2	16.298	66.3148	67.4842	1.17782	11.7055		20.8613	4.51506
1084	1493892568	1	28.0295	62.6891	334.591	5.83972	2	16.4413	66.2688	40.6454	0.709397	12.1285		2.83501	5.89396
1085	1493892568	1	28.0297	62.7836	334.196	5.83282	2	16.6324	66.2232	28.2247	0.492614	11.905		19.956	5.89104
1086	1493892568	1	28.6492	63.0259	330.983	5.77675	2	16.8234	66.1776	22.7635	0.397298	12.2386		2.02374	7.29359
1087	1493892568	1	28.6969	63.0736	332.11	5.79641	2	17.0623	66.1325	21.2497	0.370877	12.03		16.014	6.36644
1088	1493892568	1	29.1733	63.3144	328.477	5.733	2	17.2531	66.0396	19.2618	0.336182	12.2278		1.42808	4.30518
1089	1493892568	1	29.2209	63.3149	329.338	5.74804	2	17.3966	66.0409	18.4453	0.321932	12.1345		17.4735	4.51221
1090	1493892568	1	29.6973	63.65	324.708	5.66722	2	17.5398	65.9949	18.1432	0.316658	12.3816		3.2012	4.51221
1091	1493892569	1	29.7925	63.6982	327.254	5.71166	2	17.683	65.9489	17.2362	0.300829	12.3169		16.6898	2.86813
1092	1493892569	1	30.2686	63.986	323.579	5.64753	2	17.7786	65.9498	17.9482	0.313256	12.6434		3.19984	3.18256
1093	1493892569	1	30.3638	64.0341	324.545	5.66438	2	17.874	65.9034	17.9308	0.312951	12.6289		21.45	5.89104
1094	1493892569	1	30.9349	64.4643	321.378	5.6091	2	18.065	65.8578	16.355	0.285449	12.9451		3.19716	5.73623
1095	1493892569	1	31.03	64.5124	322.856	5.6349	2	18.2562	65.8595	15.1859	0.265043	12.8446		15.1872	5.89034
1096	1493892569	1	31.4106	64.8462	320.569	5.59498	2	18.4472	65.814	14.8514	0.259206	12.9995		7.14422	2.0047
1097	1493892570	1	31.6008	64.9895	320.872	5.60027	2	18.4948	65.7671	16.6571	0.290721	13.129		12.1106	4.30218
1098	1493892570	1	31.8861	65.2751	320.175	5.5881	2	18.6382	65.7684	14.8795	0.259697	13.2571		16.2823	4.50935
1099	1493892570	1	32.3139	65.6091	320.824	5.59944	2	18.7813	65.7224	14.3141	0.249828	13.5331		4.03263	4.30218
1100	1493892570	1	32.4089	65.7042	321.523	5.61164	2	18.9247	65.7237	14.3447	0.250362	13.4842		19.4181	3.18256
1101	1493892570	1	32.9315	66.0861	324.261	5.65943	2	19.0201	65.6773	15.3385	0.267707	13.9174		1.413	4.29918
1102	1493892570	1	32.9315	66.1332	323.879	5.65276	2	19.1634	65.6786	12.6556	0.220881	13.7756		21.4008	5.89034
1103	1493892570	1	33.5013	66.5624	322.588	5.63022	2	19.3544	65.6331	12.3056	0.214774	14.1774		2.01525	7.28475
1104	1493892571	1	33.5488	66.6099	324.157	5.65761	2	19.593	65.588	13.1401	0.229338	13.9932		21.3882	4.30218
1105	1493892571	1	34.1183	67.0388	323.839	5.65206	2	19.7364	65.5893	5.9323	0.103538	14.4548		8.31789	10.4584
1106	1493892571	1	34.3556	67.1822	326.485	5.69824	2	20.0711	65.6868	343.982	6.00362	14.3626		10.0678	20.5546
1107	1493892571	1	34.5927	67.4197	322.55	5.62956	2	20.7401	65.8347	354.21	6.18213	13.943		17.8615	14.6343
1108	1493892571	1	35.1144	67.7066	326.702	5.70203	2	21.2178	65.9335	345.453	6.02929	14.0093		5.1221	14.1428
1109	1493892571	1	35.2092	67.8486	325.199	5.67579	2	21.648	66.1263	340.999	5.95156	13.6701		20.5409	14.1401
1110	1493892571	1	35.7779	68.2299	325.463	5.68041	2	22.0781	66.3191	342.879	5.98437	13.8324		4.02415	13.6128
1111	1493892572	1	35.8727	68.3248	327.323	5.71287	2	22.5079	66.4646	340.066	5.93528	13.4936		20.5301	12.255
1112	1493892572	1	36.4411	68.7059	325.878	5.68764	2	22.8898	66.6096	338.444	5.90696	13.7125		7.11422	12.8328
1113	1493892572	1	36.6305	68.8486	330.844	5.77431	2	23.2719	66.8019	340.793	5.94796	13.5145		13.1109	12.2511
1114	1493892572	1	36.9619	69.1335	324.34	5.6608	2	23.6537	66.9468	338.473	5.90748	13.4867		17.8266	9.61557
1115	1493892572	1	37.4826	69.4198	327.78	5.72085	2	23.94	67.0909	336.548	5.87387	13.7414		3.16627	14.1172
1116	1493892572	1	37.5298	69.5142	328.636	5.73578	2	24.3694	67.2834	344.975	6.02094	13.3481		20.9979	12.2455
1117	1493892573	1	38.1449	69.8482	327.631	5.71824	2	24.751	67.4283	339.994	5.93401	13.6107		4.01566	9.60887
1118	1493892573	1	38.2395	69.9429	329.347	5.74819	2	25.0371	67.5723	335.347	5.85291	13.4135		14.205	18.6202
1119	1493892573	1	38.6177	70.2278	326.562	5.69958	2	25.6092	67.813	347.57	6.06624	13.2307		11.4545	14.9446
1120	1493892573	1	38.9486	70.4183	330.708	5.77195	2	26.0856	67.9586	342.692	5.98111	13.0961		6.02031	10.9014
1121	1493892573	1	39.0904	70.5603	329.4	5.74912	2	26.4191	68.1029	339.366	5.92305	12.9074		19.0568	16.7496
1122	1493892573	1	39.6575	70.8465	327.778	5.7208	2	26.943	68.2959	345.304	6.02669	12.9678		0	14.9314
1123	1493892573	1	39.6575	70.8465	328.446	5.73246	2	27.419	68.4413	343.64	5.99765	12.4726		18.1683	12.7926
1124	1493892574	1	40.1297	71.2257	327.159	5.70999	2	27.7999	68.633	340.492	5.94271	12.5994		5.11547	12.216
1125	1493892574	1	40.2713	71.3207	329.081	5.74354	2	28.1806	68.7775	342.216	5.9728	12.3553		10.2318	12.2132
1126	1493892574	1	40.5546	71.5106	327.268	5.7119	2	28.5612	68.922	342.465	5.97714	12.2696		17.7782	10.4023
1127	1493892574	1	41.0739	71.7961	327.106	5.70907	2	28.8941	69.019	339.672	5.92839	12.4924		1.407	11.5155
1128	1493892574	1	41.0738	71.843	326.474	5.69804	2	29.227	69.2101	340.068	5.93532	12.1358		16.536	9.03535
1129	1493892574	1	41.5456	72.128	328.325	5.73034	2	29.5123	69.3066	343.302	5.99175	12.3596		2.00041	9.03347
1130	1493892574	1	41.5927	72.1752	329.085	5.74361	2	29.7975	69.4032	341.251	5.95595	12.1165		13.0575	11.5088
1131	1493892575	1	41.9227	72.459	326.211	5.69346	2	30.1302	69.5942	319.914	5.58355	12.1355		6.33796	14.1047
1132	1493892575	1	42.1113	72.5542	327.231	5.71126	2	30.463	69.9263	318.116	5.55217	11.9411		5.10963	16.2554
1133	1493892575	1	42.2528	72.649	326.597	5.70019	2	30.8906	70.2591	325.387	5.67908	11.6108		15.3214	15.144
1134	1493892575	1	42.677	72.9334	328.242	5.72891	2	31.2706	70.5914	316.967	5.53211	11.6444		1.40401	15.1375
1135	1493892575	1	42.6768	72.9802	328.018	5.72499	2	31.6504	70.9236	316.529	5.52447	11.2166		8.25975	13.1274
1136	1493892575	1	42.9125	73.1225	325.922	5.68842	2	31.9827	71.2083	321.337	5.60838	11.0962		3.1663	14.2386
1137	1493892575	1	43.0067	73.1701	325.834	5.68688	2	32.3623	71.4932	316.926	5.53141	10.7757		11.049	14.075
1138	1493892576	1	43.2892	73.4064	326.942	5.70622	2	32.6943	71.8247	318.239	5.55431	10.7123		7.62824	11.1127
1139	1493892576	1	43.5249	73.5018	327.737	5.7201	2	32.9789	72.0618	323.365	5.64379	10.6439		5.99486	10.2608
1140	1493892576	1	43.666	73.6433	329.536	5.75148	2	33.2633	72.2518	322.665	5.63157	10.4954		9.4962	13.1082
1141	1493892576	1	43.9486	73.7859	333.033	5.81252	2	33.5951	72.5361	320.833	5.5996	10.4287		1.41305	12.2353
1142	1493892576	1	43.9015	73.7855	333.099	5.81367	2	33.9268	72.7734	325.614	5.68304	10.0259		0	11.0977
1143	1493892576	1	43.9015	73.7855	333.366	5.81833	2	34.211	73.0102	323.967	5.65428	9.72146		1.99201	9.09868
1144	1493892577	1	43.8541	73.832	340.436	5.94173	2	34.4478	73.1997	321.875	5.61779	9.42753		3.97764	13.0933
1145	1493892577	1	43.7595	73.9249	348.792	6.08757	2	34.7792	73.4837	323.516	5.64643	8.99113		1.404	8.28854
1146	1493892577	1	43.7594	73.9717	353.556	6.17072	2	35.0159	73.6262	325.712	5.68475	8.75032		1.40701	12.2186
1147	1493892577	1	43.7592	74.0186	357.248	6.23515	2	35.3472	73.8631	321.636	5.61361	8.41344		0	12.0364
1148	1493892577	1	43.7592	74.0186	5.70314	0.0995385	2	35.6311	74.1466	320.142	5.58753	8.12911		5.10049	9.08603
1149	1493892577	1	43.618	73.9239	18.1497	0.316772	2	35.8676	74.3358	320.874	5.60031	7.76134		1.99829	7.0944
1150	1493892577	1	43.665	73.9711	18.8718	0.329375	2	36.0567	74.4778	322.21	5.62362	7.62515		1.40701	7.07641
1151	1493892578	1	43.6652	73.9242	26.5098	0.462684	2	36.1985	74.6663	323.475	5.64571	7.50349		1.404	5.11961
1152	1493892578	1	43.6653	73.8774	37.512	0.654709	2	36.3404	74.7611	324.367	5.66127	7.37801		1.404	7.0746
1153	1493892578	1	43.6652	73.9242	46.8675	0.817993	2	36.4821	74.9496	323.349	5.6435	7.25592		5.78673	2.00253
1154	1493892578	1	43.7129	73.7373	62.4334	1.08967	2	36.5294	74.9967	324.591	5.66519	7.29306		3.14086	4.00717
1155	1493892578	1	43.6654	73.8306	65.3212	1.14007	2	36.6239	75.0911	324.68	5.66673	7.15343		8.87889	4.00717
1156	1493892578	1	43.7607	73.5504	80.7372	1.40913	2	36.7184	75.1855	325.102	5.67411	7.22963		7.02923	1.407
1157	1493892578	1	43.9028	73.3641	93.1411	1.62562	2	36.7183	75.2324	325.171	5.67531	7.42345		1.98777	2.00253
1158	1493892578	1	43.9501	73.3177	93.112	1.62511	2	36.7656	75.2795	326.227	5.69374	7.44753		4.21503	1.407
1159	1493892579	1	43.9506	73.1772	99.9416	1.74431	2	36.7655	75.3264	326.398	5.69672	7.49965		8.43003	2.00465
1160	1493892579	1	43.9514	72.8962	106.748	1.86311	2	36.8128	75.3736	328.582	5.73484	7.55626		1.40701	1.404
1161	1493892579	1	43.9516	72.8493	107.368	1.87393	2	36.8127	75.4204	328.357	5.7309	7.58778		0	2.00465
1162	1493892579	1	43.9516	72.8493	110.734	1.93267	2	36.86	75.4676	329.165	5.74502	7.55952		9.94604	2.00041
1163	1493892579	1	43.9054	72.521	114.552	1.99931	2	36.9072	75.5147	329.159	5.74491	7.61164		9.83706	0
1164	1493892579	1	43.9065	72.1931	111.93	1.95354	2	36.9072	75.5147	328.18	5.72782	7.74747		15.7372	2.00253
1165	1493892579	1	43.8137	71.6768	109.476	1.91072	2	36.9544	75.5619	328.141	5.72713	7.88315		10.2571	1.41903
1166	1493892580	1	43.7203	71.3479	107.84	1.88216	2	37.0017	75.5622	328.539	5.73408	7.93095		14.3616	4.00717
1167	1493892580	1	43.6273	70.8783	103.889	1.81321	2	37.0962	75.6566	328.771	5.73813	8.09243		11.3526	0
1168	1493892580	1	43.5812	70.5027	99.8594	1.74287	2	37.0962	75.6566	343.369	5.99292	8.28359		8.57079	7.22342
1169	1493892580	1	43.5348	70.2208	97.8168	1.70723	2	37.3327	75.6114	2.84574	0.0496675	8.21734		9.94568	1.98987
1170	1493892580	1	43.583	69.8928	94.5389	1.65001	2	37.38	75.5649	8.23667	0.143757	8.40535		12.7585	6.31672
1171	1493892580	1	43.5371	69.47	88.3177	1.54144	2	37.5692	75.4725	8.45742	0.14761	8.46439		6.28975	5.83783
1172	1493892581	1	43.6321	69.2831	85.1691	1.48648	2	37.7584	75.427	9.13151	0.159375	8.49987		12.7615	5.83783
1173	1493892581	1	43.5862	68.8602	79.6799	1.39068	2	37.9476	75.3815	12.3226	0.215069	8.62097		7.57873	3.15704
1174	1493892581	1	43.6814	68.6262	81.6339	1.42478	2	38.0422	75.3354	14.8143	0.258558	8.76436		14.3553	4.47417
1175	1493892581	1	43.7773	68.1574	75.3598	1.31528	2	38.1841	75.2895	15.9829	0.278954	9.0637		4.45129	3.15704
1176	1493892581	1	43.825	68.0169	78.0336	1.36194	2	38.2787	75.2434	17.1917	0.300051	9.10954		20.5009	1.98987
1177	1493892581	1	44.0161	67.3608	72.8424	1.27134	2	38.326	75.1969	18.4358	0.321765	9.6841		2.00466	6.31672
1178	1493892581	1	43.969	67.3134	77.9029	1.35966	2	38.5152	75.1045	18.2076	0.317783	9.51027		20.9336	3.15704
1179	1493892582	1	44.2074	66.6576	73.251	1.27847	2	38.6098	75.0584	19.1049	0.333443	10.0949		4.45413	3.15836
1180	1493892582	1	44.2551	66.517	72.9407	1.27306	2	38.7044	75.0122	19.1446	0.334137	10.1478		18.9001	3.15836
1181	1493892582	1	44.5406	65.9554	72.8276	1.27108	2	38.799	74.966	17.5805	0.306837	10.6844		4.23302	5.83421
1182	1493892582	1	44.541	65.8143	72.6584	1.26813	2	38.9881	74.9206	18.9386	0.330541	10.6658		23.324	3.98188
1183	1493892582	1	44.8743	65.1119	71.3263	1.24488	2	39.0828	74.8276	31.7553	0.554235	11.3109		4.23303	7.03162
1184	1493892582	1	44.8748	64.9708	70.4621	1.2298	2	39.2249	74.6412	54.2133	0.946201	11.1999		12.6063	12.0944
1185	1493892582	1	45.0652	64.5962	71.5307	1.24845	2	39.4618	74.315	42.7309	0.745794	11.2184		16.5026	15.9275
1186	1493892583	1	45.2561	64.0803	72.3096	1.26204	2	39.8406	73.943	45.8955	0.801028	11.2517		8.22081	14.9572
1187	1493892583	1	45.3987	63.8463	69.6032	1.2148	2	40.1721	73.5706	53.2626	0.929608	11.0399		19.1817	10.9894
1188	1493892583	1	45.59	63.2362	69.8248	1.21867	2	40.409	73.2912	50.7898	0.88645	11.3113		2.83813	10.9875
1189	1493892583	1	45.6846	63.2371	70.2439	1.22599	2	40.6458	73.0118	50.144	0.875179	10.997		23.6481	9.00996
1190	1493892583	1	45.9238	62.486	68.561	1.19662	2	40.8353	72.7788	52.6707	0.919277	11.4819		2.82603	12.0986
1191	1493892583	1	45.9234	62.5802	69.546	1.21381	2	41.0723	72.4525	54.662	0.954032	10.9998		20.9782	9.01185
1192	1493892583	1	46.1623	61.923	69.1629	1.20712	2	41.2619	72.2195	54.2452	0.946758	11.4032		1.99625	10.1413
1193	1493892584	1	46.2098	61.8764	70.4553	1.22968	2	41.4516	71.9397	54.6946	0.954601	11.1315		18.3442	7.03582
1194	1493892584	1	46.4484	61.3134	67.1955	1.17278	2	41.5938	71.7532	56.4427	0.985111	11.5133		5.82383	10.1438
1195	1493892584	1	46.4964	61.1253	70.8481	1.23653	2	41.7835	71.4733	55.9573	0.976639	11.3707		15.7794	9.01185
1196	1493892584	1	46.7347	60.6564	67.712	1.1818	2	41.9731	71.2403	51.3627	0.896448	11.6057		11.3818	7.03582
1197	1493892584	1	46.9252	60.3283	69.7967	1.21818	2	42.1153	71.0538	52.7453	0.920579	11.7546		15.2071	10.1438
1198	1493892584	1	47.1163	59.8588	70.8039	1.23576	2	42.305	70.7739	56.5716	0.987361	11.9285		8.93388	8.20488
1199	1493892584	1	47.212	59.5768	72.3693	1.26308	2	42.4474	70.5404	55.5557	0.969629	11.9542		10.2874	7.03582
1200	1493892585	1	47.308	59.2476	72.3726	1.26314	2	42.5896	70.3539	52.5506	0.917182	12.067		10.2865	9.01607
1201	1493892585	1	47.4039	58.9184	73.6412	1.28528	2	42.7793	70.1208	55.0808	0.961342	12.1194		10.7601	8.20232
1202	1493892585	1	47.5472	58.5896	73.8471	1.28888	2	42.9217	69.8874	55.8862	0.975397	12.208		19.2262	10.1505
1203	1493892585	1	47.739	57.9781	73.6959	1.28624	2	43.1115	69.6073	53.514	0.933995	12.5161		7.064	5.97599
1204	1493892585	1	47.8817	57.7908	71.3133	1.24465	2	43.2536	69.4677	53.5784	0.93512	12.5606		12.8143	12.5862
1205	1493892585	1	47.9309	57.3665	74.152	1.2942	2	43.4437	69.0937	60.7517	1.06032	12.5564		13.9237	10.1522
1206	1493892586	1	48.1219	56.9435	77.0664	1.34506	2	43.6336	68.8136	53.3254	0.930703	12.6903		5.83113	11.0002
1207	1493892586	1	48.1701	56.7552	75.0278	1.30948	2	43.8707	68.5339	52.8482	0.922375	12.5388		13.9277	14.4907
1208	1493892586	1	48.3612	56.3321	75.2505	1.31337	2	44.1082	68.1133	58.0826	1.01373	12.5254		14.4335	10.1546
1209	1493892586	1	48.4579	55.8608	72.4161	1.2639	2	44.2981	67.8331	52.7544	0.920738	12.6744		4.00095	11.0044
1210	1493892586	1	48.553	55.7673	73.7589	1.28734	2	44.5353	67.5533	52.1308	0.909855	12.452		17.8972	14.4974
1211	1493892586	1	48.7448	55.2024	75.8215	1.32333	2	44.7729	67.1325	60.6184	1.05799	12.5739		2.0026	15.237
1212	1493892586	1	48.7924	55.1556	75.311	1.31442	2	45.0579	66.7121	53.056	0.926003	12.1449		19.2547	12.116
1213	1493892587	1	48.9845	54.5432	73.2453	1.27837	2	45.2952	66.3853	55.5759	0.969983	12.4035		1.99836	12.601
1214	1493892587	1	49.032	54.4965	74.0721	1.2928	2	45.4856	66.0109	59.1121	1.0317	12.0482		16.147	11.355
1215	1493892587	1	49.1764	53.978	75.5046	1.3178	2	45.6757	65.6836	53.5479	0.934587	12.2179		2.00046	12.1244
1216	1493892587	1	49.2239	53.9312	75.5084	1.31787	2	45.9132	65.3566	53.8417	0.939715	11.8954		16.1507	12.1227
1217	1493892587	1	49.3684	53.4126	74.8365	1.30614	2	46.1506	65.0296	58.9123	1.02821	12.0544		1.99836	13.2969
1218	1493892587	1	49.4159	53.3659	75.0453	1.30979	2	46.3883	64.6555	50.6187	0.883464	11.6885		8.9595	8.21725
1219	1493892587	1	49.5119	53.0831	74.5334	1.30085	2	46.531	64.4217	51.8735	0.905364	11.7239		3.16634	13.2969
1220	1493892588	1	49.5597	52.989	74.2852	1.29652	2	46.7687	64.0476	55.9659	0.97679	11.4054		16.5805	10.1679
1221	1493892588	1	49.7516	52.4707	70.8957	1.23736	2	46.9588	63.767	54.7597	0.955737	11.6364		4.00095	12.1269
1222	1493892588	1	49.8467	52.3772	69.6765	1.21608	2	47.1963	63.4399	51.1746	0.893165	11.3758		18.4155	9.03106
1223	1493892588	1	50.0862	51.812	60.5008	1.05594	2	47.3863	63.2064	54.2181	0.946284	11.7099		0	13.301
1224	1493892588	1	50.0862	51.812	59.7197	1.0423	2	47.6241	62.8322	56.5707	0.987345	11.2919		11.4153	12.1335
1225	1493892588	1	50.2772	51.4829	50.7159	0.88516	2	47.8617	62.5049	51.6354	0.901208	11.2836		2.01533	9.03106
1226	1493892589	1	50.2301	51.435	48.5303	0.847014	2	48.0517	62.2714	52.8519	0.922439	11.0532		10.2097	8.22393
1227	1493892589	1	50.5151	51.249	37.7712	0.659232	2	48.1945	62.0374	53.7901	0.938815	11.0352		3.18646	8.22493
1228	1493892589	1	50.4682	51.1537	34.3133	0.59888	2	48.3372	61.8033	57.0968	0.996527	10.8607		8.96281	12.1352
1229	1493892589	1	50.7527	51.0625	24.8652	0.433979	2	48.5749	61.476	56.4742	0.985661	10.6388		7.079	6.31123
1230	1493892589	1	50.8957	50.8748	21.3025	0.3718	2	48.6703	61.2885	52.3969	0.914498	10.6488		7.10153	7.05082
1231	1493892589	1	51.1324	50.8777	13.7411	0.239827	2	48.8128	61.1016	53.4938	0.933643	10.4837		10.2081	5.98872
1232	1493892589	1	51.4174	50.6918	7.8053	0.136228	2	48.9552	60.9617	53.0112	0.92522	10.5609		4.26031	8.22905
1233	1493892590	1	51.5594	50.6935	4.84196	0.0845081	2	49.098	60.7275	54.9178	0.958497	10.3315		11.692	7.05503
1234	1493892590	1	51.9386	50.6035	2.36959	0.0413572	2	49.2406	60.5405	55.7291	0.972656	10.2968		12.8651	7.05684
1235	1493892590	1	52.3642	50.6561	359.9	6.28144	2	49.3833	60.3535	54.6235	0.95336	10.1452		11.6869	5.08729
1236	1493892590	1	52.7432	50.566	355.809	6.21004	2	49.4784	60.2131	54.9478	0.959019	10.1846		11.7226	7.05503
1237	1493892590	1	53.1211	50.6654	358.032	6.24884	2	49.621	60.0261	53.7299	0.937764	9.99367		18.4484	5.08898
1238	1493892590	1	53.736	50.673	356.416	6.22063	2	49.7162	59.8857	55.1459	0.962478	10.0515		7.24133	7.05741
1239	1493892590	1	53.9721	50.7232	356.275	6.21818	2	49.8588	59.6986	55.7003	0.972154	9.87305		19.9177	5.08898
1240	1493892591	1	54.6337	50.7787	355.22	6.19975	2	49.954	59.5582	54.3212	0.948084	9.94883		4.49232	5.08898
1241	1493892591	1	54.7752	50.8277	355.672	6.20765	2	50.0492	59.4178	53.212	0.928725	9.80433		19.9087	3.99247
1242	1493892591	1	55.4365	50.8832	356.687	6.22537	2	50.1441	59.3245	53.0965	0.926708	9.96318		3.17857	3.15695
1243	1493892591	1	55.5307	50.9317	357.098	6.23254	2	50.1918	59.2307	55.4154	0.967182	9.86799		21.3153	6.31527
1244	1493892591	1	56.239	50.9877	355.48	6.20429	2	50.2873	59.0431	81.709	1.42609	10.0156		2.83519	16.9772
1245	1493892591	1	56.3335	50.9888	357.962	6.24762	2	50.29	58.4772	86.68	1.51285	9.62289		21.456	10.2862
1246	1493892591	1	57.0412	51.0921	356.212	6.21708	2	50.3862	58.1481	82.7173	1.44369	9.69929		5.66742	9.9992
1247	1493892592	1	57.2301	51.0944	358.82	6.26259	2	50.4351	57.8184	84.0026	1.46612	9.55951		15.6498	8.4931
1248	1493892592	1	57.749	51.148	355.939	6.2123	2	50.4365	57.5353	86.9852	1.51818	9.70929		8.49665	12.812
1249	1493892592	1	58.0322	51.1515	357.166	6.23372	2	50.4859	57.1111	87.294	1.52357	9.61579		10.3238	7.08008
1250	1493892592	1	58.3619	51.2501	355.705	6.20822	2	50.487	56.8751	87.2284	1.52242	9.67753		15.6302	7.08009
1251	1493892592	1	58.8813	51.2092	358.354	6.25446	2	50.4882	56.6391	85.584	1.49372	9.9964		4.48098	5.83404
1252	1493892592	1	59.0224	51.2582	357.071	6.23207	2	50.5364	56.4507	85.9738	1.50053	9.94858		16.9843	5.66408
1253	1493892592	1	59.5885	51.2651	354.724	6.1911	2	50.5374	56.2619	85.129	1.48578	10.3388		3.16919	5.83404
1254	1493892593	1	59.6824	51.3135	356.645	6.22464	2	50.5856	56.0735	85.025	1.48397	10.2669		21.2762	5.83404
1255	1493892593	1	60.3894	51.3694	356.441	6.22107	2	50.6338	55.8851	85.1764	1.48661	10.75		2.00688	4.25105
1256	1493892593	1	60.4362	51.4172	356.776	6.22691	2	50.6345	55.7434	84.905	1.48187	10.714		19.8544	4.47123
1257	1493892593	1	61.0957	51.4725	355.371	6.2024	2	50.6825	55.6023	83.4786	1.45698	11.2022		5.65542	2.83504
1258	1493892593	1	61.2842	51.4748	357.468	6.23899	2	50.683	55.5078	82.3427	1.43715	11.3424		19.8482	5.83404
1259	1493892593	1	61.9435	51.53	356.161	6.21619	2	50.7312	55.3194	65.8677	1.14961	11.8353		7.06854	6.3302
1260	1493892593	1	62.1791	51.5329	357.54	6.24025	2	50.9209	55.227	41.1901	0.718903	11.8488		13.04	13.0326
1261	1493892594	1	62.6022	51.6325	356.407	6.22047	2	51.2533	54.9473	45.7642	0.798736	11.8231		14.131	12.1593
1262	1493892594	1	63.0732	51.6382	357.355	6.23702	2	51.4914	54.6193	41.9033	0.731351	11.9593		5.82932	13.9949
1263	1493892594	1	63.2611	51.6877	356.124	6.21554	2	51.8241	54.2923	36.2506	0.632693	11.7298		18.3613	9.05553
1264	1493892594	1	63.8731	51.6951	355.427	6.20338	2	52.0616	54.106	41.3373	0.721472	12.055		3.16653	9.0507
1265	1493892594	1	63.9669	51.7435	355.084	6.19738	2	52.2519	53.8719	42.7597	0.746298	11.9068		21.2309	11.0437
1266	1493892594	1	64.6724	51.7992	354.919	6.1945	2	52.5369	53.6389	36.186	0.631565	12.2742		3.1612	9.99816
1267	1493892594	1	64.766	51.8476	356.02	6.21373	2	52.7746	53.4053	34.819	0.607707	12.0922		18.409	7.06831
1268	1493892595	1	65.3772	51.9022	353.838	6.17564	2	52.9644	53.2657	38.352	0.669369	12.4875		7.0565	9.99816
1269	1493892595	1	65.6124	51.905	354.852	6.19333	2	53.2021	53.0321	38.1051	0.66506	12.4614		13.0188	9.05738
1270	1493892595	1	66.0348	52.0045	354.156	6.18118	2	53.4396	52.8457	31.8174	0.555319	12.6233		11.2868	10.1973
1271	1493892595	1	66.411	52.009	356.717	6.22589	2	53.7243	52.66	33.7928	0.589796	12.7034		7.19607	7.06831
1272	1493892595	1	66.6456	52.059	355.071	6.19717	2	53.9141	52.5204	39.1114	0.682623	12.7399		15.5142	9.99816
1273	1493892595	1	67.1627	52.0653	355.145	6.19845	2	54.1518	52.2868	34.3019	0.598682	13.0128		4.46201	10.1989
1274	1493892595	1	67.3032	52.1141	356.72	6.22594	2	54.4365	52.101	30.5228	0.532724	12.8667		15.5082	6.32619
1275	1493892596	1	67.8201	52.1204	357.494	6.23945	2	54.6261	52.0087	37.9424	0.662221	13.1945		1.99845	13.0369
1276	1493892596	1	67.8666	52.1681	357.101	6.23259	2	54.9586	51.7289	33.9929	0.593287	12.9155		18.3819	15.8148
1277	1493892596	1	68.4769	52.2226	356.515	6.22236	2	55.4326	51.4982	22.6528	0.395366	13.0644		0	13.3398
1278	1493892596	1	68.4769	52.2226	357.151	6.23347	2	55.812	51.2663	37.1038	0.647584	12.701		15.5683	15.2955
1279	1493892596	1	68.9931	52.2759	358.179	6.25141	2	56.239	50.9877	27.8552	0.486165	12.819		2.81723	20.8801
1280	1493892596	1	69.087	52.2771	359.13	6.26799	2	56.8552	50.6641	28.762	0.501992	12.3377		9.86169	13.3398
1281	1493892596	1	69.4157	52.281	359.206	6.26933	2	57.2346	50.4322	31.1995	0.544534	12.3206		4.22731	14.5607
1282	1493892597	1	69.5566	52.2827	0.116014	0.00202483	2	57.6613	50.2009	26.3025	0.459065	12.0761		7.0415	16.4863
1283	1493892597	1	69.7913	52.2855	359.291	6.27081	2	58.1354	49.923	26.8756	0.469068	11.8929		4.22431	11.3996
1284	1493892597	1	69.9321	52.2872	359.374	6.27226	2	58.4672	49.7378	29.9464	0.522663	11.7449		8.57096	12.6457
1285	1493892597	1	70.2133	52.3377	0.244859	0.00427359	2	58.8462	49.5533	27.537	0.480612	11.7032		3.15034	11.3982
1286	1493892597	1	70.3077	52.2917	0.537491	0.00938099	2	59.178	49.3682	26.9593	0.470528	11.5073		5.63142	11.3982
1287	1493892597	1	70.4954	52.294	1.55145	0.0270778	2	59.5098	49.1831	29.2647	0.510765	11.4176		4.22431	9.48324
1288	1493892598	1	70.6362	52.2957	2.51442	0.0438849	2	59.794	49.0447	31.2351	0.545155	11.3191		1.40708	11.3982
1289	1493892598	1	70.6831	52.2962	1.63846	0.0285966	2	60.1258	48.8596	29.0926	0.507762	11.1026		5.63142	10.1906
1290	1493892598	1	70.8708	52.2985	2.31085	0.040332	2	60.4103	48.674	28.2752	0.493495	11.0706		4.22431	8.24263
1291	1493892598	1	71.0116	52.3002	3.45647	0.0603268	2	60.6473	48.535	28.2391	0.492866	11.027		11.2598	7.61418
1292	1493892598	1	71.3869	52.3047	7.53751	0.131554	2	60.884	48.4434	32.3112	0.563937	11.1902		0	7.06831
1293	1493892598	1	71.3869	52.3047	8.4027	0.146655	2	61.0738	48.3038	32.8454	0.573261	11.062		3.15034	10.1923
1294	1493892598	1	71.4813	52.2587	9.6818	0.168979	2	61.3583	48.1181	31.4943	0.549679	10.9371		0	5.09657
1295	1493892599	1	71.4813	52.2587	9.63741	0.168204	2	61.5006	48.0253	30.6049	0.534157	10.8414		1.99625	9.48192
1296	1493892599	1	71.4338	52.3053	13.1802	0.230038	2	61.7848	47.887	30.7995	0.537553	10.6125		5.65232	6.31948
1297	1493892599	1	71.4318	52.4937	25.6581	0.447818	2	61.9742	47.7948	30.0592	0.524631	10.5606		2.82916	7.06831
1298	1493892599	1	71.4308	52.588	33.4064	0.583051	2	62.164	47.6552	30.0104	0.52378	10.4979		1.9942	5.09657
1299	1493892599	1	71.4772	52.6356	37.7933	0.659618	2	62.3063	47.5624	30.3015	0.528861	10.4806		0	6.31948
1300	1493892599	1	71.4772	52.6356	37.906	0.661585	2	62.4957	47.4702	30.0351	0.524211	10.3609		1.41308	5.09821
1301	1493892599	1	71.4777	52.5885	47.6846	0.832253	2	62.638	47.3773	29.1963	0.509571	10.2614		2.82616	5.09406
1302	1493892600	1	71.4787	52.4943	59.758	1.04297	2	62.7802	47.2845	28.0374	0.489345	10.1393		1.41308	8.59906
1303	1493892600	1	71.4792	52.4472	65.1436	1.13697	2	63.0635	47.2409	2.13414	0.0372478	9.89594		8.94109	11.317
1304	1493892600	1	71.3885	52.1633	84.7074	1.47842	2	63.4407	47.2458	2.10084	0.0366666	9.34609		1.99201	12.7996
1305	1493892600	1	71.4359	52.1168	87.6561	1.52989	2	63.8653	47.204	0.916758	0.0160004	9.02494		12.7267	12.7271
1306	1493892600	1	71.4405	51.6926	97.037	1.69362	2	64.2895	47.2096	353.18	6.16416	8.44003		7.20764	12.8063
1307	1493892600	1	71.49	51.4575	101.082	1.76421	2	64.7131	47.2624	354.885	6.19392	7.97027		8.48451	12.7211
1308	1493892600	1	71.4931	51.1747	103.209	1.80133	2	65.1371	47.268	355.793	6.20976	7.46063		20.0118	11.305
1309	1493892601	1	71.4064	50.5133	103.615	1.80842	2	65.5139	47.2729	352.266	6.1482	6.72471		2.82916	9.99955
1310	1493892601	1	71.4074	50.419	105.172	1.8356	2	65.8432	47.3245	351.903	6.14187	6.36681		24.7223	9.99362
1311	1493892601	1	71.2284	49.6146	106.748	1.8631	2	66.1723	47.3761	351.427	6.13356	5.52947		3.16653	9.99362
1312	1493892601	1	71.1824	49.5196	107.503	1.87628	2	66.5014	47.4277	353.845	6.17576	5.12716		16.1477	8.47573
1313	1493892601	1	71.0472	48.9986	109.519	1.91147	2	66.7839	47.4314	354.555	6.18815	4.54223		13.4391	7.20738
1314	1493892601	1	70.9108	48.5719	109.411	1.90959	2	67.0188	47.4818	356.047	6.21419	4.04178		4.25124	4.23634
1315	1493892602	1	70.9123	48.4302	110.22	1.92369	2	67.16	47.4836	356.442	6.22109	3.86986		19.7393	1.41011
1316	1493892602	1	70.684	47.8131	110.725	1.93252	2	67.207	47.4842	356.837	6.22799	3.49252		4.48478	1.41316
1317	1493892602	1	70.6385	47.6707	111.965	1.95415	2	67.2541	47.4849	357.147	6.2334	3.3895		19.7488	2.00484
1318	1493892602	1	70.4101	47.0533	110.525	1.92902	2	67.3007	47.5328	356.492	6.22196	3.14615		3.16923	0
1319	1493892602	1	70.3641	46.9582	112.956	1.97146	2	67.3007	47.5328	356.673	6.22512	3.11682		18.4435	1.41311
1320	1493892602	1	70.135	46.3877	111.253	1.94173	2	67.3478	47.5334	355.004	6.19599	3.01349		3.17193	1.41908
1321	1493892602	1	70.089	46.2925	112.271	1.95951	2	67.3473	47.5807	356.284	6.21832	3.02925		19.7716	0
1322	1493892603	1	69.8603	45.6744	109.292	1.90751	2	67.3473	47.5807	356.7	6.22559	3.15423		7.64496	1.41608
1323	1493892603	1	69.7687	45.4366	111.166	1.94021	2	67.3468	47.6279	355.865	6.21102	3.2661		13.4733	1.41011
1324	1493892603	1	69.632	45.0088	109.891	1.91796	2	67.2998	47.6273	356.607	6.22397	3.50652		10.8199	1.41011
1325	1493892603	1	69.4942	44.6755	109.574	1.91242	2	67.3468	47.6279	357.573	6.24083	3.65075		12.14	1.41011
1326	1493892603	1	69.357	44.2948	110.058	1.92088	2	67.2998	47.6273	358.816	6.26252	3.91633		9.53321	1.41011
1327	1493892603	1	69.2187	44.0087	111.358	1.94357	2	67.3468	47.6279	358.906	6.2641	4.07463		14.0011	0
1328	1493892604	1	69.0347	43.5798	112.021	1.95513	2	67.3468	47.6279	359.554	6.2754	4.3859		8.99424	2.00484
1329	1493892604	1	68.9435	43.2942	112.438	1.96242	2	67.3934	47.6758	0.556725	0.00971669	4.64771		15.3194	0
1330	1493892604	1	68.7599	42.8177	112.306	1.96011	2	67.3934	47.6758	1.33657	0.0233275	5.04663		9.00087	1.41311
1331	1493892604	1	68.6686	42.5319	113.452	1.98011	2	67.4405	47.6764	2.42702	0.0423595	5.28906		15.3278	1.41311
1332	1493892604	1	68.485	42.0551	111.285	1.94229	2	67.3934	47.6758	1.90211	0.0331981	5.72572		11.473	1.41311
1333	1493892604	1	68.2998	41.7205	112.018	1.95509	2	67.4405	47.6764	0.0930918	0.00162476	6.01757		12.1695	1.41016
1334	1493892604	1	68.1622	41.3389	111.412	1.94451	2	67.4875	47.6771	0.149263	0.00260514	6.37401		10.8444	1.41311
1335	1493892605	1	68.0242	41.0048	111.77	1.95076	2	67.5346	47.6777	7.5925	0.132514	6.69084		12.7414	3.16639
1336	1493892605	1	67.8394	40.6224	110.561	1.92964	2	67.5826	47.5837	37.4048	0.652837	6.96604		12.179	5.84218
1337	1493892605	1	67.7017	40.2405	110.286	1.92486	2	67.6315	47.3952	53.502	0.933787	7.15504		12.18	7.62567
1338	1493892605	1	67.5639	39.8586	110.772	1.93333	2	67.7279	47.16	57.0913	0.996431	7.30324		12.7535	5.10148
1339	1493892605	1	67.379	39.4758	110.352	1.926	2	67.8234	47.0193	54.8012	0.956462	7.55658		14.8906	6.3301
1340	1493892605	1	67.2421	38.9987	111.169	1.94027	2	67.9194	46.8314	58.6826	1.0242	7.86193		9.57215	11.4099
1341	1493892606	1	67.1033	38.7114	110.485	1.92832	2	68.1109	46.5028	64.7247	1.12966	7.85628		13.5406	5.84875
1342	1493892606	1	66.9658	38.2815	110.595	1.93024	2	68.1599	46.3141	66.9452	1.16841	8.12087		10.8711	6.3301
1343	1493892606	1	66.8274	37.9466	111.047	1.93814	2	68.2559	46.1262	65.9082	1.15031	8.3034		14.0617	6.33544
1344	1493892606	1	66.6427	37.5158	110.44	1.92755	2	68.3519	45.9381	70.0889	1.22328	8.59398		10.3984	8.62983
1345	1493892606	1	66.5515	37.1814	110.23	1.92388	2	68.4018	45.6548	74.5514	1.30117	8.67307		10.8806	8.96635
1346	1493892606	1	66.413	36.8462	110.168	1.92279	2	68.4988	45.3721	68.731	1.19958	8.77733		9.58557	7.63236
1347	1493892607	1	66.274	36.5585	110.488	1.92838	2	68.5953	45.1367	72.5591	1.26639	8.88673		10.4058	13.0814
1348	1493892607	1	66.1826	36.2239	110.841	1.93454	2	68.6937	44.7119	78.7524	1.37449	8.85165		12.787	13.4538
1349	1493892607	1	65.9972	35.8401	110.031	1.92041	2	68.8392	44.2877	68.2586	1.19134	8.91285		10.4108	14.8142
1350	1493892607	1	65.9059	35.5053	110	1.91986	2	68.9853	43.816	75.9543	1.32565	8.86287		10.894	15.8766
1351	1493892607	1	65.7672	35.1697	110.46	1.92789	2	69.0847	43.2962	75.083	1.31045	8.77757		12.2274	13.0938
1352	1493892607	1	65.6289	34.7863	110.45	1.92772	2	69.1832	42.871	73.61	1.28474	8.8315		10.8995	14.4864
1353	1493892607	1	65.4902	34.4505	110.535	1.9292	2	69.2823	42.3984	78.8258	1.37577	8.8062		10.9007	12.8757
1354	1493892608	1	65.3514	34.1147	110.863	1.93493	2	69.3337	41.9723	81.3223	1.41934	8.80912		10.4239	12.876
1355	1493892608	1	65.2599	33.7795	110.894	1.93547	2	69.3852	41.5462	76.6387	1.3376	8.7943		9.60839	11.4636
1356	1493892608	1	65.1206	33.4911	110.162	1.9227	2	69.4362	41.1675	78.7991	1.3753	8.80633		12.2397	12.882
1357	1493892608	1	64.9822	33.1073	110.656	1.93131	2	69.4877	40.7412	79.7886	1.39257	8.86431		6.40693	8.65156
1358	1493892608	1	64.8893	32.915	109.828	1.91686	2	69.5378	40.4572	81.729	1.42644	8.85965		16.7764	11.4725
1359	1493892608	1	64.7048	32.3871	111.492	1.9459	2	69.5888	40.0782	77.5188	1.35296	9.11079		2.02402	10.0632
1360	1493892608	1	64.6579	32.3386	113.427	1.97968	2	69.6394	39.7466	82.1778	1.43427	8.92714		15.4409	9.96952
1361	1493892609	1	64.4729	31.8583	111.385	1.94404	2	69.6428	39.4143	88.3803	1.54253	9.15538		2.8651	9.97255
1362	1493892609	1	64.4737	31.7628	112.144	1.95727	2	69.6463	39.0819	87.5486	1.52801	8.96242		11.5599	11.4006
1363	1493892609	1	64.2874	31.4255	109.757	1.91563	2	69.6502	38.7019	85.8156	1.49777	9.03912		7.31534	10.0691
1364	1493892609	1	64.2421	31.1859	112.715	1.96725	2	69.7008	38.3701	88.6351	1.54697	9.02276		3.20817	10.0846
1365	1493892609	1	64.1956	31.0896	112.296	1.95994	2	69.6571	38.0368	91.8188	1.60254	8.83694		10.929	7.12836
1366	1493892609	1	64.0565	30.7529	110.522	1.92898	2	69.6595	37.7992	92.7783	1.61929	9.00244		1.43105	9.98155
1367	1493892609	1	64.0569	30.7052	109.991	1.91971	2	69.663	37.4665	91.8992	1.60394	8.78314		9.08053	7.13136
1368	1493892610	1	63.9647	30.4169	107.917	1.88351	2	69.6654	37.2288	92.6924	1.61779	8.88257		6.41904	7.27663
1369	1493892610	1	63.8717	30.2242	106.244	1.85432	2	69.6207	36.9904	96.055	1.67648	8.87876		7.73241	10.0935
1370	1493892610	1	63.779	29.9837	101.232	1.76683	2	69.577	36.6568	95.6209	1.6689	8.84008		2.86813	8.55947
1371	1493892610	1	63.7799	29.8881	98.187	1.71369	2	69.58	36.3715	94.1823	1.64379	8.69917		9.0843	8.56244
1372	1493892610	1	63.6876	29.5997	88.8778	1.55121	2	69.5829	36.0861	94.6584	1.6521	8.76516		5.13721	7.28253
1373	1493892610	1	63.7836	29.4579	85.6655	1.49515	2	69.5382	35.8475	96.3657	1.6819	8.59898		7.32124	5.71232
1374	1493892610	1	63.7383	29.2181	78.9802	1.37847	2	69.5402	35.6571	98.516	1.71943	8.66734		4.52247	7.28308
1375	1493892611	1	63.7869	29.0754	73.9639	1.29091	2	69.4954	35.4185	97.6472	1.70426	8.53357		7.3016	7.28548
1376	1493892611	1	63.8364	28.8371	67.6276	1.18032	2	69.4507	35.1798	95.9973	1.67547	8.47055		7.69408	9.99652
1377	1493892611	1	63.9332	28.5996	62.0053	1.0822	2	69.4541	34.8466	96.842	1.69021	8.33699		7.3016	5.8941
1378	1493892611	1	63.9827	28.3613	55.3457	0.965964	2	69.4089	34.6554	100.296	1.75049	8.3102		8.04644	5.8941
1379	1493892611	1	64.1739	28.1732	50.0826	0.874107	2	69.3637	34.4642	99.0394	1.72856	8.15541		6.38634	8.69714
1380	1493892611	1	64.2703	27.9834	44.6133	0.778649	2	69.3194	34.1777	95.5627	1.66788	7.99142		9.10001	8.57144
1381	1493892611	1	64.5089	27.7961	39.9206	0.696745	2	69.3223	33.892	94.956	1.65729	7.76716		8.04644	7.14639
1382	1493892612	1	64.7001	27.608	35.0907	0.612449	2	69.3248	33.6538	95.9489	1.67462	7.6118		12.2209	5.89771
1383	1493892612	1	65.0339	27.3745	31.0016	0.54108	2	69.2795	33.4625	98.0293	1.71093	7.42219		9.10001	5.89994
1384	1493892612	1	65.2725	27.1872	29.7638	0.519477	2	69.2343	33.2711	96.751	1.68862	7.26014		16.5595	5.90063
1385	1493892612	1	65.7489	26.9084	27.3762	0.477805	2	69.189	33.0797	96.826	1.68993	7.06535		9.52224	5.71828
1386	1493892612	1	66.0344	26.7697	25.7923	0.45016	2	69.1909	32.8891	98.83	1.72491	6.88553		13.9751	5.89994
1387	1493892612	1	66.4624	26.5858	24.265	0.423505	2	69.1457	32.6977	96.8367	1.69012	6.67498		12.6928	5.90063
1388	1493892612	1	66.843	26.401	24.3126	0.424335	2	69.1004	32.5063	97.1158	1.69499	6.50927		12.1239	4.29321
1389	1493892613	1	67.2232	26.264	22.0593	0.385008	2	69.1018	32.3632	98.878	1.72575	6.38196		10.8049	2.85916
1390	1493892613	1	67.556	26.1263	21.9156	0.382499	2	69.1028	32.2679	98.3033	1.71572	6.33339		12.1201	5.90355
1391	1493892613	1	67.9361	25.9894	21.6113	0.377188	2	69.0575	32.0764	98.0675	1.7116	6.18944		12.1201	5.90355
1392	1493892613	1	68.3162	25.8525	21.3133	0.371988	2	69.0122	31.8849	98.7845	1.72411	6.07242		10.8021	1.43108
1393	1493892613	1	68.6489	25.7148	21.9475	0.383055	2	69.0127	31.8372	98.5598	1.72019	6.1332		12.1172	5.90647
1394	1493892613	1	69.0289	25.5779	21.518	0.37556	2	68.9674	31.6456	98.742	1.72337	6.06801		13.4526	4.52752
1395	1493892613	1	69.4562	25.4419	22.269	0.388667	2	68.9216	31.5018	97.2259	1.69691	6.08344		8.27717	2.86216
1396	1493892614	1	69.6943	25.3025	23.4612	0.409475	2	68.9226	31.4064	99.1909	1.73121	6.15249		19.2829	3.20286
1397	1493892614	1	70.3112	25.122	23.4847	0.409885	2	68.8763	31.3102	101.423	1.77016	6.35238		3.17054	2.86216
1398	1493892614	1	70.4063	25.0759	23.298	0.406627	2	68.8773	31.2148	109.999	1.91984	6.32645		22.9037	5.16189
1399	1493892614	1	71.1187	24.8014	22.0659	0.385122	2	68.7842	31.0701	113.143	1.97472	6.68928		4.48295	3.20286
1400	1493892614	1	71.2611	24.7561	22.8388	0.398612	2	68.7379	30.9739	113.542	1.98169	6.71026		17.5299	6.40842
1401	1493892614	1	71.83	24.6227	19.3616	0.337923	2	68.6453	30.7814	109.097	1.9041	6.93339		12.6821	4.53324
1402	1493892614	1	72.2103	24.4381	21.3608	0.372817	2	68.5995	30.6374	107.797	1.88142	7.1742		10.3179	5.90939
1403	1493892615	1	72.5423	24.3483	18.233	0.318227	2	68.5542	30.4457	107.21	1.87116	7.28582		16.5855	7.30722
1404	1493892615	1	73.0643	24.1662	18.0583	0.315177	2	68.5093	30.2063	106.899	1.86573	7.56511		5.83896	4.53324
1405	1493892615	1	73.2538	24.1218	19.4348	0.339202	2	68.4635	30.0623	106.49	1.85861	7.63129		17.9204	5.913
1406	1493892615	1	73.823	23.9406	17.4833	0.305141	2	68.4181	29.8705	95.3471	1.66412	8.02351		4.48009	8.30727
1407	1493892615	1	73.9653	23.8953	19.2233	0.335509	2	68.5623	29.6341	76.3529	1.33261	7.88202		17.9166	7.68688
1408	1493892615	1	74.5344	23.7142	17.4294	0.3042	2	68.6592	29.3969	75.8749	1.32427	8.1738		2.83246	7.29402
1409	1493892615	1	74.6288	23.7159	18.7907	0.327959	2	68.7089	29.1589	75.7325	1.32178	8.04186		20.6169	10.407
1410	1493892616	1	75.2922	23.5365	16.3968	0.286179	2	68.8068	28.8261	67.7668	1.18275	8.36901		3.17054	8.30883
1411	1493892616	1	75.3873	23.4904	17.6517	0.308079	2	68.9511	28.5897	63.0983	1.10127	8.21143		18.8874	7.69079
1412	1493892616	1	76.0028	23.358	16.3943	0.286135	2	69.0481	28.3524	64.0333	1.11759	8.56224		8.95356	9.03933
1413	1493892616	1	76.2872	23.2675	17.5004	0.305439	2	69.1456	28.0673	66.8796	1.16727	8.60468		10.3026	8.30983
1414	1493892616	1	76.6187	23.1778	16.1939	0.282637	2	69.2898	27.8308	62.9367	1.09845	8.6812		14.7789	6.38371
1415	1493892616	1	77.0925	23.0429	18.2957	0.31932	2	69.3864	27.6412	60.4303	1.05471	8.97376		4.24572	5.13721
1416	1493892616	1	77.234	23.0455	17.98	0.31381	2	69.4824	27.4994	60.0773	1.04855	8.94005		19.2479	11.4965
1417	1493892617	1	77.8498	22.8654	16.3409	0.285202	2	69.675	27.1681	62.0821	1.08354	9.238		4.47438	6.38235
1418	1493892617	1	77.9919	22.8201	17.6154	0.307447	2	69.7715	26.9785	59.0377	1.0304	9.21234		14.428	5.13889
1419	1493892617	1	78.4649	22.7331	16.917	0.295257	2	69.8676	26.8367	55.3621	0.966251	9.52644		27.3297	7.1198
1420	1493892617	1	79.3181	22.4138	17.6251	0.307617	2	70.0114	26.6479	56.3189	0.98295	10.2246		10.2231	12.7701
1421	1493892617	1	79.0327	22.6	16.9491	0.295818	2	70.2046	26.2686	61.4703	1.07286	9.56002		17.8919	6.38371
1422	1493892617	1	79.601	22.4191	15.7473	0.274843	2	70.3012	26.079	57.3981	1.00179	9.99406		4.47438	8.04219
1423	1493892617	1	79.7431	22.3738	18.2835	0.319108	2	70.4923	25.891	55.1541	0.962621	9.89687		14.4186	10.2803
1424	1493892618	1	80.2158	22.2869	17.0217	0.297085	2	70.6845	25.6073	63.5408	1.109	10.0931		9.49541	12.7728
1425	1493892618	1	80.5005	22.1486	19.8793	0.346959	2	70.8777	25.2279	58.0017	1.01232	10.1035		7.07218	10.2828
1426	1493892618	1	80.7362	22.1529	16.8626	0.294308	2	71.0699	24.9441	49.0911	0.856801	10.0612		15.2331	12.0665
1427	1493892618	1	81.21	21.9703	17.248	0.301035	2	71.3567	24.6621	56.3932	0.984246	10.2144		1.41626	15.4258
1428	1493892618	1	81.2572	21.9712	17.7447	0.309704	2	71.6451	24.2364	54.6817	0.954375	9.8754		16.5504	10.2844
1429	1493892618	1	81.7781	21.7895	18.3623	0.320483	2	71.8374	23.9526	49.5275	0.864418	10.1733		1.41326	13.1262
1430	1493892618	1	81.8252	21.7904	18.8264	0.328582	2	72.1247	23.6226	51.5977	0.90055	9.87201		10.2895	15.1363
1431	1493892619	1	82.1563	21.7009	17.6275	0.307657	2	72.4599	23.2455	55.9362	0.97627	9.81865		4.47061	10.2886
1432	1493892619	1	82.2983	21.6557	19.2469	0.335921	2	72.6523	22.9616	53.1351	0.927383	9.734		3.16244	10.0575
1433	1493892619	1	82.3931	21.6096	19.2403	0.335806	2	72.8913	22.7265	50.89	0.888198	9.56722		12.0793	10.2886
1434	1493892619	1	82.7719	21.4731	20.9397	0.365467	2	73.0837	22.4426	52.791	0.921377	9.73659		1.41326	10.0618
1435	1493892619	1	82.819	21.474	21.2489	0.370864	2	73.3228	22.2074	55.8159	0.974172	9.52448		13.409	9.12332
1436	1493892619	1	83.2449	21.3384	23.3567	0.407651	2	73.5146	21.9714	50.5457	0.882188	9.75087		7.61373	11.1009
1437	1493892619	1	83.4817	21.2471	26.3132	0.459251	2	73.801	21.7371	27.2995	0.476465	9.69309		0	14.606
1438	1493892620	1	83.4817	21.2471	26.6028	0.464307	2	74.2292	21.5054	29.2759	0.510961	9.2561		1.41326	10.2364
1439	1493892620	1	83.5288	21.248	26.6439	0.465024	2	74.515	21.319	31.0401	0.541753	9.01408		0	9.10001
1440	1493892620	1	83.5288	21.248	31.7031	0.553323	2	74.7536	21.1317	28.8237	0.503068	8.77597		7.30776	14.6046
1441	1493892620	1	83.4783	21.4863	46.3983	0.809802	2	75.1818	20.9001	26.2038	0.457342	8.31718		4.30542	10.7954
1442	1493892620	1	83.4763	21.6298	53.1119	0.926977	2	75.5143	20.7625	25.1789	0.439454	8.0091		0	8.27307
1443	1493892620	1	83.4763	21.6298	54.8135	0.956677	2	75.7523	20.6232	26.5655	0.463656	7.78931		1.43415	9.51022
1444	1493892620	1	83.4756	21.6776	37.3905	0.652587	2	76.0375	20.4848	26.1717	0.456782	7.53313		1.41326	7.10072
1445	1493892621	1	83.5227	21.6785	71.189	1.24248	2	76.2282	20.3446	26.7489	0.466857	7.41546		1.41326	9.51153
1446	1493892621	1	83.4756	21.6776	72.7424	1.26959	2	76.5134	20.2061	24.9692	0.435795	7.11601		2.87131	6.34238
1447	1493892621	1	83.477	21.5819	81.0034	1.41378	2	76.7036	20.1138	25.782	0.449981	6.93068		11.1317	7.62773
1448	1493892621	1	83.1978	21.3375	102.221	1.78409	2	76.9409	20.0225	22.9598	0.400724	6.39359		3.17524	4.48009
1449	1493892621	1	83.2913	21.3871	103.988	1.81494	2	77.0832	19.9772	24.176	0.421951	6.36619		0	5.1182
1450	1493892621	1	83.2913	21.3871	104.937	1.83149	2	77.2261	19.884	25.2337	0.440412	6.24868		6.41045	6.33837
1451	1493892621	1	83.1998	21.194	115.271	2.01186	2	77.4162	19.7918	24.3563	0.425098	5.95115		7.72332	4.48009
1452	1493892622	1	83.109	20.9531	125.159	2.18444	2	77.5585	19.7465	25.0008	0.436347	5.68014		0	3.16784
1453	1493892622	1	83.109	20.9531	126.172	2.20211	2	77.6535	19.7004	24.8117	0.433045	5.59748		17.4739	6.33968
1454	1493892622	1	82.786	20.4684	134.609	2.34936	2	77.8436	19.6081	23.8227	0.415785	5.01672		10.9323	3.17054
1455	1493892622	1	82.6493	20.1306	134.238	2.34289	2	77.9387	19.562	24.302	0.424151	4.74479		13.5205	1.41626
1456	1493892622	1	82.419	19.7432	129.743	2.26445	2	77.9859	19.5629	26.6868	0.465772	4.43677		17.229	1.41626
1457	1493892622	1	82.0479	19.3049	131.422	2.29375	2	77.9387	19.562	26.3589	0.46005	4.11724		3.20993	1.41626
1458	1493892623	1	82.0021	19.2082	131.531	2.29565	2	77.9859	19.5629	26.4959	0.46244	4.03183		22.3688	0
1459	1493892623	1	81.5384	18.6243	129.094	2.25312	2	77.9859	19.5629	26.0764	0.45512	3.6744		7.1362	0
1460	1493892623	1	81.3517	18.4769	130.702	2.28118	2	77.9859	19.5629	26.0213	0.454158	3.53667		11.5782	2.01108
1461	1493892623	1	81.1676	18.1377	124.36	2.17049	2	77.9381	19.6099	25.8852	0.451781	3.54923		15.2319	1.41626
1462	1493892623	1	80.8425	17.7477	123.815	2.16098	2	77.8909	19.609	28.2697	0.493399	3.48947		5.17748	0
1463	1493892623	1	80.75	17.602	125.064	2.18279	2	77.8909	19.609	27.818	0.485516	3.49321		16.3575	2.01533
1464	1493892623	1	80.4254	17.1639	120.511	2.10331	2	77.843	19.6561	27.3495	0.477338	3.58885		4.05083	0
1465	1493892624	1	80.3323	17.0661	121.196	2.11526	2	77.843	19.6561	27.9223	0.487335	3.59231		16.7663	0
1466	1493892624	1	80.0553	16.5807	118.155	2.06219	2	77.843	19.6561	28.0027	0.48874	3.78845		5.18254	1.41626
1467	1493892624	1	79.9628	16.4348	117.728	2.05474	2	77.7958	19.6552	27.7207	0.483818	3.88161		12.8731	0
1468	1493892624	1	79.7789	16.0471	114.619	2.00048	2	77.7958	19.6552	28.8602	0.503706	4.11717		10.3667	0
1469	1493892624	1	79.5938	15.7553	113.828	1.98667	2	77.7958	19.6552	28.6736	0.500449	4.29442		7.76055	0
1470	1493892624	1	79.5024	15.5133	114.227	1.99364	2	77.7958	19.6552	29.2872	0.511158	4.47971		12.8825	0
1471	1493892624	1	79.3184	15.1253	112.738	1.96765	2	77.7958	19.6552	29.2872	0.511158	4.77894		4.56021	1.41626
1472	1493892624	1	79.2731	14.9802	111.971	1.95426	2	77.843	19.6561	28.3205	0.494287	4.88971		20.6391	0
1473	1493892625	1	78.9976	14.3498	111.245	1.94159	2	77.843	19.6561	28.1866	0.491948	5.43046		4.32634	0
1474	1493892625	1	78.9994	14.2056	110.804	1.93389	2	77.843	19.6561	27.4855	0.479713	5.57182		14.2051	1.44011
1475	1493892625	1	78.8159	13.7691	108.952	1.90158	2	77.8436	19.6081	29.038	0.506809	5.9194		10.987	0
1476	1493892625	1	78.6783	13.4297	111.216	1.94108	2	77.8436	19.6081	35.3513	0.616996	6.23453		4.56683	3.19725
1477	1493892625	1	78.6329	13.2844	110.132	1.92216	2	77.8921	19.5132	57.3647	1.0012	6.2727		25.2105	7.71199
1478	1493892625	1	78.3116	12.5079	108.12	1.88705	2	77.9895	19.2753	62.9365	1.09845	6.77506		4.32938	4.533
1479	1493892626	1	78.3135	12.3636	110.718	1.9324	2	78.0386	19.1324	60.198	1.05065	6.77438		12.3453	7.13241
1480	1493892626	1	78.1764	11.9756	109.275	1.90721	2	78.1827	18.9433	65.7224	1.14707	6.9677		14.2279	10.4426
1481	1493892626	1	77.9926	11.5384	114.009	1.98983	2	78.2814	18.6095	77.0374	1.34456	7.077		2.88922	7.19456
1482	1493892626	1	77.9938	11.4421	113.04	1.97292	2	78.2844	18.3697	75.8423	1.3237	6.93369		20.6915	7.71591
1483	1493892626	1	77.7176	10.8101	113.732	1.98501	2	78.3819	18.1317	76.2326	1.33051	7.35167		2.88922	7.32414
1484	1493892626	1	77.7188	10.7138	117.001	2.04205	2	78.4322	17.8928	81.0756	1.41504	7.21436		12.9269	8.63771
1485	1493892626	1	77.5343	10.3244	115.223	2.01102	2	78.4359	17.6049	81.93	1.42995	7.33611		11.6509	9.07168
1486	1493892627	1	77.3491	9.98304	117.689	2.05405	2	78.5341	17.3189	78.3048	1.36668	7.43095		5.96868	11.8438
1487	1493892627	1	77.3041	9.78924	115.857	2.02208	2	78.6334	16.9368	84.0949	1.46773	7.27012		18.8412	10.0808
1488	1493892627	1	76.979	9.25189	118	2.05948	2	78.6377	16.6008	86.6102	1.51163	7.53377		2.01999	11.524
1489	1493892627	1	77.027	9.20467	118.641	2.07068	2	78.6427	16.2167	82.5537	1.44083	7.19577		14.893	11.8503
1490	1493892627	1	76.7954	8.76557	118.311	2.06491	2	78.7421	15.8344	83.8468	1.4634	7.33198		6.11457	11.5269
1491	1493892627	1	76.655	8.61782	120.201	2.09791	2	78.747	15.4502	86.0621	1.50207	7.14548		7.79987	11.53
1492	1493892627	1	76.5632	8.37457	118.959	2.07622	2	78.752	15.0659	80.8378	1.41088	7.04022		12.4347	13.0416
1493	1493892628	1	76.3303	8.0317	121.224	2.11576	2	78.8048	14.6344	79.9669	1.39569	7.05116		1.44791	10.1833
1494	1493892628	1	76.3309	7.98344	120.843	2.10911	2	78.8564	14.2989	82.9393	1.44756	6.8017		13.652	11.5389
1495	1493892628	1	76.0985	7.59219	122.113	2.13128	2	78.8613	13.9143	84.3487	1.47216	6.89943		0	10.1863
1496	1493892628	1	76.0985	7.59219	121.957	2.12855	2	78.9129	13.5787	84.3551	1.47227	6.61507		10.4343	8.65571
1497	1493892628	1	75.9123	7.29842	123.096	2.14842	2	78.9166	13.2902	82.148	1.43375	6.70278		2.04178	8.65871
1498	1493892628	1	75.8654	7.2491	123.752	2.15987	2	78.9203	13.0016	84.1671	1.46899	6.51335		3.23947	8.65875
1499	1493892628	1	75.8192	7.1515	123.599	2.1572	2	78.9241	12.713	89.5722	1.56333	6.36951		17.6658	5.77245
1500	1493892629	1	75.4929	6.66131	126.618	2.20991	2	78.9265	12.5206	96.8609	1.69054	6.79124		1.44911	7.3683
1501	1493892629	1	75.4935	6.61301	126.449	2.20695	2	78.8823	12.279	100.095	1.74699	6.60208		6.12708	10.2154
1502	1493892629	1	75.3528	6.46497	130.769	2.28235	2	78.8394	11.9412	99.1765	1.73096	6.49195		5.22056	5.95923
1503	1493892629	1	75.2597	6.31795	137.154	2.39379	2	78.7945	11.7477	100.145	1.74786	6.47897		0	8.66471
1504	1493892629	1	75.2597	6.31795	138.161	2.41136	2	78.7982	11.4589	99.8193	1.74217	6.24102		3.18047	4.57256
1505	1493892629	1	75.3551	6.27171	144.978	2.53035	2	78.7528	11.3134	102.009	1.78039	6.07972		4.27303	7.37179
1506	1493892630	1	75.4975	6.27483	155.453	2.71318	2	78.7085	11.0717	101.811	1.77694	5.77239		1.42234	4.33537
1507	1493892630	1	75.5449	6.27587	157.643	2.75139	2	78.7104	10.9272	102.868	1.79538	5.6263		1.44971	5.96215
1508	1493892630	1	75.5455	6.22755	162.452	2.83533	2	78.6655	10.7336	102.966	1.7971	5.48077		3.21706	5.9644
1509	1493892630	1	75.5941	6.13196	171.265	2.98913	2	78.6207	10.5399	103.535	1.80702	5.34698		2.02125	4.57345
1510	1493892630	1	75.6421	6.08468	177.123	3.09138	2	78.5752	10.3944	104.143	1.81764	5.21313		1.42234	3.23005
1511	1493892630	1	75.5947	6.08364	177.771	3.10268	2	78.5291	10.2971	105.038	1.83326	5.13458		4.56264	5.96508
1512	1493892630	1	75.5455	6.22755	190.128	3.31836	2	78.4842	10.1034	106.582	1.86021	4.86397		2.04265	1.44611
1513	1493892630	1	75.5924	6.27691	197.735	3.45112	2	78.4848	10.0552	106.089	1.8516	4.7583		0	4.57488
1514	1493892631	1	75.5924	6.27691	199.861	3.48823	2	78.4393	9.90965	105.99	1.84988	4.61537		4.34824	2.89162
1515	1493892631	1	75.5906	6.42184	216.826	3.78433	2	78.4405	9.81327	106.848	1.86484	4.42987		3.18047	3.23249
1516	1493892631	1	75.4952	6.46808	227.645	3.97315	2	78.3944	9.71588	107.168	1.87044	4.35357		10.2767	4.57574
1517	1493892631	1	75.2082	6.6551	229.579	4.00691	2	78.3489	9.5703	105.561	1.84239	4.28514		16.2639	0
1518	1493892631	1	74.7772	6.98395	229.843	4.01151	2	78.3489	9.5703	105.253	1.83702	4.40979		10.1073	5.96829
1519	1493892631	1	74.5371	7.2203	230.344	4.02026	2	78.304	9.37649	105.514	1.84156	4.34036		19.2478	0
1520	1493892632	1	74.1044	7.69402	229.942	4.01324	2	78.304	9.37649	104.976	1.83217	4.52409		9.13495	2.89252
1521	1493892632	1	73.8649	7.88206	228.47	3.98756	2	78.3052	9.28008	106.689	1.86207	4.65518		17.2267	3.23331
1522	1493892632	1	73.4803	8.30846	227.682	3.9738	2	78.2591	9.18266	120.474	2.10266	4.8581		8.08353	4.51193
1523	1493892632	1	73.2883	8.49751	225.964	3.94381	2	78.1177	9.13142	144.724	2.52591	4.87083		16.1688	4.51475
1524	1493892632	1	72.9042	8.87559	224.233	3.9136	2	77.9762	9.08018	155.332	2.71105	5.07612		6.06249	9.02961
1525	1493892632	1	72.7602	9.01737	223.513	3.90103	2	77.6932	8.97769	160.633	2.80357	4.93316		12.2612	2.84165
1526	1493892632	1	72.4253	9.25164	221.617	3.86795	2	77.5985	8.97567	161.617	2.82074	5.18056		14.1452	4.51486
1527	1493892633	1	72.0893	9.58243	221.249	3.86152	2	77.457	8.92442	164.501	2.87109	5.40788		5.13836	7.26697
1528	1493892633	1	71.9458	9.67594	220.064	3.84084	2	77.2207	8.87114	168.294	2.93729	5.33594		17.191	4.26397
1529	1493892633	1	71.5143	10.053	219.3	3.82751	2	77.0786	8.86811	171.383	2.9912	5.68906		4.0391	4.26697
1530	1493892633	1	71.4184	10.1475	219.95	3.83885	2	76.9364	8.86508	173.231	3.02345	5.66506		17.3987	2.84465
1531	1493892633	1	70.9399	10.4752	216.136	3.77229	2	76.8416	8.86305	173.53	3.02867	6.11793		5.13732	7.10861
1532	1493892633	1	70.7965	10.5688	215.712	3.76488	2	76.6047	8.858	171.759	2.99776	6.05492		14.2597	2.84465
1533	1493892633	1	70.4135	10.8503	215.428	3.75993	2	76.5099	8.85597	173.714	3.03188	6.41432		11.1412	4.51788
1534	1493892634	1	70.1261	11.0855	215.702	3.7647	2	76.3683	8.8047	176.755	3.08496	6.64583		7.13072	5.85798
1535	1493892634	1	69.9346	11.2263	215.496	3.76112	2	76.1781	8.84889	176.882	3.08717	6.68082		19.3894	7.11162
1536	1493892634	1	69.4082	11.6013	215.054	3.75341	2	75.9411	8.84383	173.886	3.03488	7.09101		1.42532	5.883
1537	1493892634	1	69.3607	11.6003	215.892	3.76802	2	75.7521	8.79154	176.538	3.08118	6.98134		26.5196	4.49357
1538	1493892634	1	68.6428	12.1161	215.209	3.75611	2	75.6093	8.83675	194.87	3.40112	7.69976		4.04124	7.65444
1539	1493892634	1	68.5468	12.2106	215.133	3.75477	2	75.3711	8.92819	193.257	3.37296	7.57267		8.30654	14.2899
1540	1493892634	1	68.3078	12.3504	215.246	3.75674	2	74.8963	8.96632	185.633	3.23991	7.40678		19.3912	11.7192
1541	1493892635	1	67.7814	12.7255	218.181	3.80797	2	74.5158	9.05474	192.303	3.35633	7.66985		5.1382	11.7221
1542	1493892635	1	67.6379	12.819	217.62	3.79818	2	74.1352	9.14317	193.658	3.37996	7.46503		19.3894	10.3499
1543	1493892635	1	67.1115	13.194	218.361	3.81111	2	73.802	9.23261	192.23	3.35504	7.77531		2.02167	10.0543
1544	1493892635	1	67.0635	13.2413	218.306	3.81015	2	73.4694	9.27381	194.657	3.3974	7.53502		21.388	8.99332
1545	1493892635	1	66.4891	13.6636	218.292	3.80992	2	73.1836	9.36428	198.14	3.45819	7.95616		1.42532	8.99332
1546	1493892635	1	66.4416	13.6626	220.467	3.84788	2	72.8978	9.45475	199.064	3.47432	7.70639		18.2684	7.66047
1547	1493892635	1	65.9626	14.0386	219.296	3.82744	2	72.6594	9.54623	196.131	3.42314	8.06403		2.01954	8.9935
1548	1493892636	1	65.9147	14.0859	221.049	3.85804	2	72.3736	9.63672	194.322	3.39156	7.843		21.3904	5.86416
1549	1493892636	1	65.3402	14.5082	219.899	3.83797	2	72.1832	9.68096	196.979	3.43794	8.3743		2.01743	6.36659
1550	1493892636	1	65.2923	14.5554	220.988	3.85698	2	71.9922	9.77346	199.421	3.48055	8.23138		16.2629	6.36389
1551	1493892636	1	64.8613	14.8842	218.927	3.82099	2	71.8013	9.86596	197.699	3.45049	8.56425		4.037	5.86423
1552	1493892636	1	64.7654	14.9786	220.264	3.84432	2	71.6109	9.91021	194.863	3.401	8.5176		14.2614	5.86715
1553	1493892636	1	64.3824	15.2602	219.349	3.82837	2	71.4204	9.95446	196.304	3.42615	8.81387		4.037	7.66112
1554	1493892636	1	64.2865	15.3546	220.007	3.83985	2	71.182	10.046	198.579	3.46585	8.70225		13.1556	3.18264
1555	1493892637	1	63.9511	15.6371	219.925	3.83841	2	71.0865	10.0922	200.227	3.49462	9.03658		5.1382	6.36659
1556	1493892637	1	63.8076	15.7306	221.27	3.86188	2	70.8955	10.1847	196.306	3.42619	8.99974		12.1173	7.25425
1557	1493892637	1	63.5198	16.014	220.317	3.84525	2	70.6576	10.228	194.25	3.3903	9.18836		7.13072	5.86749
1558	1493892637	1	63.3283	16.1548	220.608	3.85033	2	70.4671	10.2723	198	3.45574	9.2502		7.13072	6.36659
1559	1493892637	1	63.1368	16.2956	220.628	3.85069	2	70.2761	10.3648	201.045	3.50889	9.28138		8.0761	6.36659
1560	1493892637	1	62.945	16.4845	221.453	3.86509	2	70.0851	10.4573	199.464	3.4813	9.34388		3.18665	7.2572
1561	1493892638	1	62.8494	16.5308	221.675	3.86895	2	69.8471	10.5006	195.949	3.41996	9.23748		8.0761	7.66349
1562	1493892638	1	62.6576	16.7197	221.156	3.85989	2	69.6086	10.5921	199.763	3.48653	9.26628		5.1382	7.66736
1563	1493892638	1	62.5141	16.8132	221.851	3.87204	2	69.37	10.6837	209.306	3.65308	9.19642		10.0999	7.13072
1564	1493892638	1	62.2742	17.0494	219.571	3.83224	2	69.1785	10.8245	205.009	3.57807	9.29617		11.4835	12.1614
1565	1493892638	1	61.9397	17.2355	216.872	3.78512	2	68.7969	10.9613	199.233	3.47727	9.29445		10.0957	10.8432
1566	1493892638	1	61.6999	17.4716	210.492	3.67378	2	68.4628	11.0992	201.765	3.52147	9.29216		5.8747	6.36659
1567	1493892638	1	61.5092	17.5161	206.117	3.59741	2	68.2718	11.1917	207.117	3.61488	9.25909		8.07824	11.4861
1568	1493892639	1	61.3173	17.705	200.784	3.50434	2	67.9372	11.3778	203.221	3.54687	9.15732		4.28182	10.846
1569	1493892639	1	61.1746	17.7022	194.331	3.39171	2	67.603	11.5157	201.731	3.52087	8.92172		3.18665	7.66629
1570	1493892639	1	61.079	17.7485	190.583	3.3263	2	67.3644	11.6072	201.845	3.52287	8.78759		9.99484	8.31064
1571	1493892639	1	60.7459	17.7421	178.675	3.11846	2	67.1253	11.7471	205.342	3.58389	8.75424		4.037	6.3706
1572	1493892639	1	60.65	17.8365	176.33	3.07753	2	66.9342	11.8397	203.552	3.55266	8.68636		5.90804	7.66629
1573	1493892639	1	60.46	17.7847	169.234	2.9537	2	66.6956	11.9312	201.174	3.51115	8.55255		4.28482	6.3706
1574	1493892639	1	60.3172	17.7819	163.538	2.85428	2	66.5045	12.0238	199.937	3.48957	8.45212		6.43066	7.67016
1575	1493892640	1	60.1276	17.6819	157.553	2.74982	2	66.2658	12.1154	199.932	3.48948	8.28634		4.50673	6.3706
1576	1493892640	1	59.9844	17.7273	151.627	2.64639	2	66.0747	12.208	201.607	3.51871	8.21915		9.24017	6.3706
1577	1493892640	1	59.7478	17.5301	145.553	2.54038	2	65.8836	12.3006	201.656	3.51956	8.06199		7.30481	5.14235
1578	1493892640	1	59.5101	17.4773	143.922	2.5119	2	65.74	12.3942	201.176	3.51118	8.04049		14.4336	6.36929
1579	1493892640	1	59.1312	17.1808	140.079	2.44484	2	65.5489	12.4867	199.448	3.48102	7.95119		8.40413	5.87402
1580	1493892640	1	58.8941	17.0316	140.502	2.45223	2	65.3582	12.5311	200.102	3.49245	7.87649		22.5741	8.31323
1581	1493892640	1	58.3258	16.5384	139.561	2.43579	2	65.119	12.671	208.209	3.63393	7.81693		8.18556	3.21194
1582	1493892641	1	58.1366	16.3418	141.9	2.47661	2	65.0706	12.7665	231.826	4.04612	7.80148		20.5504	7.16116
1583	1493892641	1	57.6153	15.8974	142.403	2.4854	2	64.9261	12.9565	232.895	4.06479	7.88015		5.23093	9.16494
1584	1493892641	1	57.5209	15.7508	144.678	2.52511	2	64.7337	13.1938	228.028	3.97983	7.65263		28.06	7.16173
1585	1493892641	1	56.7614	15.2049	144.694	2.52539	2	64.5893	13.3839	225.642	3.93819	8.03692		2.04955	7.15935
1586	1493892641	1	56.714	15.1557	146.126	2.55039	2	64.4449	13.5739	225.79	3.94079	7.89106		21.7036	7.13314
1587	1493892641	1	56.1443	14.7098	148.283	2.58803	2	64.2533	13.7147	226.93	3.96068	8.16983		5.21229	7.15935
1588	1493892641	1	56.0018	14.6104	148.962	2.59988	2	64.1089	13.9047	228.135	3.9817	8.13776		22.0676	7.15935
1589	1493892642	1	55.3837	14.2116	151.548	2.64501	2	63.9645	14.0947	225.447	3.93479	8.5816		8.42989	7.15935
1590	1493892642	1	55.1459	14.0619	151.137	2.63784	2	63.8201	14.2847	222.635	3.88571	8.67706		14.8849	5.14235
1591	1493892642	1	54.7175	13.8116	152.463	2.66097	2	63.6765	14.3783	222.798	3.88857	8.97691		10.4379	7.15753
1592	1493892642	1	54.4321	13.6126	150.285	2.62296	2	63.5322	14.5683	222.625	3.88554	9.15015		13.6577	5.14071
1593	1493892642	1	54.0513	13.3631	151.711	2.64786	2	63.3886	14.6618	222.979	3.89172	9.42718		9.69433	5.16878
1594	1493892642	1	53.7655	13.2123	150.327	2.62369	2	63.2922	14.8046	220.965	3.85657	9.65885		13.6627	4.04124
1595	1493892642	1	53.3845	12.9628	150.385	2.62471	2	63.1962	14.8991	219.149	3.82487	10.0009		14.2333	4.0391
1596	1493892643	1	52.9553	12.7606	148.627	2.59404	2	63.1003	14.9936	218.071	3.80606	10.3878		5.25004	8.31323
1597	1493892643	1	52.8605	12.6135	149.311	2.60597	2	62.8611	15.1335	216.575	3.77994	10.3132		17.4714	4.0391
1598	1493892643	1	52.3358	12.3608	146.81	2.56232	2	62.7652	15.228	216.962	3.7867	10.8163		4.11391	3.20926
1599	1493892643	1	52.2406	12.2621	147.886	2.5811	2	62.7168	15.3234	211.083	3.68409	10.9143		20.1331	11.751
1600	1493892643	1	51.6683	11.9116	147.384	2.57234	2	62.3353	15.4122	179.97	3.14107	11.2267		3.25913	12.8515
1601	1493892643	1	51.621	11.8138	148.09	2.58466	2	61.907	15.4037	186.377	3.25289	10.8945		14.5278	11.7546
1602	1493892643	1	51.2396	11.5154	144.665	2.52487	2	61.5254	15.4926	189.058	3.29968	11.028		9.71585	13.1462
1603	1493892643	1	50.9532	11.3642	144.997	2.53068	2	61.0961	15.5805	183.251	3.19834	10.9843		12.4998	12.922
1604	1493892644	1	50.6192	11.1151	145.547	2.54028	2	60.6672	15.6202	182.418	3.18379	11.0117		8.46233	11.504
1605	1493892644	1	50.3805	10.9648	143.771	2.50928	2	60.2859	15.6609	183.349	3.20004	10.9622		15.4732	10.0915
1606	1493892644	1	49.999	10.6177	143.293	2.50094	2	59.9521	15.7025	185.026	3.22932	11.1767		7.79725	8.68015
1607	1493892644	1	49.7599	10.5158	141.355	2.46711	2	59.6659	15.745	184.826	3.22582	11.2015		13.4245	10.0915
1608	1493892644	1	49.4259	10.218	143.665	2.50743	2	59.3321	15.7866	181.312	3.16448	11.3641		9.32121	8.57865
1609	1493892644	1	49.1872	10.0191	141.163	2.46375	2	59.0462	15.781	180.633	3.15263	11.4193		11.3765	7.15039
1610	1493892644	1	48.9007	9.77066	140.63	2.45445	2	58.8079	15.7763	182.11	3.17842	11.5853		8.25119	8.68312
1611	1493892644	1	48.7098	9.57266	140.484	2.45191	2	58.5216	15.8188	183.083	3.1954	11.6312		14.562	7.15039
1612	1493892645	1	48.3275	9.27356	142.108	2.48025	2	58.2833	15.8141	181.415	3.16629	11.912		7.28294	10.0978
1613	1493892645	1	48.1363	9.12397	142.048	2.4792	2	57.9493	15.8558	181.052	3.15996	11.9001		13.4441	5.72214
1614	1493892645	1	47.8018	8.82575	142.424	2.48576	2	57.7586	15.852	179.598	3.13457	12.1863		6.49689	7.15339
1615	1493892645	1	47.6103	8.72462	143.237	2.49996	2	57.5202	15.8473	178.764	3.12003	12.204		11.3924	7.15339
1616	1493892645	1	47.3234	8.47583	143.246	2.50011	2	57.2818	15.8426	180.832	3.15611	12.3871		9.33792	7.15339
1617	1493892645	1	47.0843	8.27654	144.062	2.51436	2	57.0434	15.8379	180.594	3.15197	12.5043		9.34311	5.8857
1618	1493892645	1	46.845	8.07722	144.608	2.52389	2	56.8523	15.8823	178.977	3.12374	12.6912		10.5062	7.3201
1619	1493892646	1	46.5578	7.87682	145.328	2.53645	2	56.6141	15.8294	176.178	3.07488	12.8208		7.29409	5.72514
1620	1493892646	1	46.3663	7.72701	145.462	2.53879	2	56.4233	15.8256	180.461	3.14963	12.9124		10.5125	7.28189
1621	1493892646	1	46.0789	7.52653	146.15	2.5508	2	56.1845	15.8691	183.677	3.20578	13.1043		7.29756	7.15639
1622	1493892646	1	45.8873	7.37666	145.955	2.54739	2	55.946	15.8644	184.059	3.21244	13.1613		10.5161	10.1067
1623	1493892646	1	45.5998	7.17611	146.161	2.55099	2	55.6117	15.9061	180.361	3.1479	13.2835		7.29867	5.92698
1624	1493892646	1	45.4082	7.02618	146.6	2.55866	2	55.4211	15.8541	180.284	3.14656	13.3488		8.4989	7.28484
1625	1493892646	1	45.1685	6.87518	147.131	2.56792	2	55.1822	15.8976	180.028	3.14209	13.4788		7.30196	7.16239
1626	1493892647	1	44.9768	6.7252	147.547	2.57518	2	54.9435	15.8929	183.192	3.1973	13.5419		8.50208	7.15939
1627	1493892647	1	44.737	6.57416	148.871	2.59829	2	54.7049	15.8882	182.208	3.18014	13.6422		6.51408	7.28779
1628	1493892647	1	44.545	6.47275	149.263	2.60513	2	54.4659	15.9317	182.224	3.1804	13.7075		5.26356	4.55467
1629	1493892647	1	44.4011	6.37237	149.212	2.60424	2	54.3229	15.8807	180.772	3.15507	13.7423		12.5653	4.29688
1630	1493892647	1	44.0654	6.1219	152.186	2.65615	2	54.1797	15.8778	180.962	3.15838	14.0526		6.51757	7.16239
1631	1493892647	1	43.8733	6.02043	154.044	2.68858	2	53.941	15.8731	180.785	3.1553	14.0866		6.51506	4.29982
1632	1493892648	1	43.6813	5.91895	155.829	2.71973	2	53.7977	15.8703	180.603	3.15212	14.1905		4.59655	4.29982
1633	1493892648	1	43.5371	5.86716	157.709	2.75255	2	53.6544	15.8675	180.7	3.15381	14.2256		1.45951	4.29688
1634	1493892648	1	43.5373	5.81851	157.876	2.75545	2	53.5112	15.8646	180.493	3.1502	14.1564		1.44334	4.29982
1635	1493892648	1	43.4892	5.81746	158.94	2.77402	2	53.3679	15.8618	180.7	3.15381	14.0882		1.44334	4.51818
1636	1493892648	1	43.4411	5.81641	161.76	2.82325	2	53.2243	15.9072	182.024	3.17691	14.0547		0	2.86551
1637	1493892648	1	43.4411	5.81641	163.79	2.85868	2	53.1288	15.9054	181.995	3.17642	13.9871		5.77338	4.29988
1638	1493892648	1	43.2487	5.81221	173.674	3.03118	2	52.9855	15.9025	181.956	3.17574	14.0221		0	3.23
1639	1493892649	1	43.2487	5.81221	175.638	3.06545	2	52.8902	15.8524	180.695	3.15373	13.9199		5.77338	2.86857
1640	1493892649	1	43.0563	5.80801	184.284	3.21637	2	52.7946	15.8505	180.695	3.15373	13.9888		2.07306	4.29982
1641	1493892649	1	43.0083	5.7583	188.528	3.29043	2	52.6513	15.8477	180.675	3.15338	13.9565		6.42047	2.86557
1642	1493892649	1	42.8156	5.85141	196.536	3.4302	2	52.5558	15.8458	180.788	3.15534	13.9556		4.59675	3.19606
1643	1493892649	1	42.6714	5.7996	200.985	3.50785	2	52.4599	15.8922	182.036	3.17712	14.0597		5.17682	2.86557
1644	1493892649	1	42.5268	5.89377	205.835	3.59249	2	52.3644	15.8903	182.1	3.17825	14.0253		8.7567	2.86857
1645	1493892649	1	42.238	5.93613	211.123	3.68479	2	52.2688	15.8884	183.305	3.19927	14.1303		3.21165	1.43425
1646	1493892650	1	42.1416	5.98269	214.235	3.73911	2	52.221	15.8875	183.648	3.20526	14.1315		7.73684	2.86857
1647	1493892650	1	41.9007	6.07476	220.149	3.84233	2	52.1254	15.8856	182.912	3.19242	14.1703		4.06709	2.86557
1648	1493892650	1	41.8042	6.16998	222.923	3.89074	2	52.0299	15.8837	182.84	3.19115	14.1039		9.1979	2.86857
1649	1493892650	1	41.5631	6.35938	228.487	3.98785	2	51.9343	15.8818	181.537	3.16841	14.0797		4.06688	2.86857
1650	1493892650	1	41.4666	6.45459	231.804	4.04575	2	51.8387	15.8799	181.838	3.17367	14.0149		13.2688	3.19336
1651	1493892650	1	41.177	6.78889	239.181	4.1745	2	51.7429	15.9263	182.831	3.19101	13.9689		8.13162	2.86857
1652	1493892650	1	40.9841	6.97931	237.362	4.14275	2	51.6473	15.9244	181.603	3.16958	13.9183		13.2679	4.30282
1653	1493892651	1	40.6945	7.31357	239.11	4.17326	2	51.5039	15.9216	169.959	2.96634	13.8182		10.3941	9.6995
1654	1493892651	1	40.5014	7.60124	240.586	4.19901	2	51.2178	15.771	164.465	2.87046	13.4754		13.6053	11.5876
1655	1493892651	1	40.2599	7.9851	239.608	4.18195	2	50.8356	15.7152	176.192	3.07513	13.0996		11.6338	10.1693
1656	1493892651	1	40.0667	8.32134	240.288	4.19382	2	50.5011	15.6603	178.554	3.11635	12.7568		10.3919	7.17744
1657	1493892651	1	39.8736	8.60892	239.342	4.17731	2	50.2619	15.6555	173.848	3.03422	12.5527		12.3911	8.75223
1658	1493892651	1	39.6322	8.94407	239.602	4.18184	2	49.9752	15.6015	173.127	3.02164	12.3004		11.6294	11.4832
1659	1493892651	1	39.4391	9.2802	238.569	4.16381	2	49.5925	15.594	174.914	3.05283	11.9564		13.5991	8.75813
1660	1493892652	1	39.1977	9.66388	237.668	4.14809	2	49.3056	15.54	176.285	3.07675	11.6918		10.3875	5.74313
1661	1493892652	1	39.0047	9.95135	237.768	4.14983	2	49.1142	15.5362	176.252	3.07617	11.5496		11.6274	8.75813
1662	1493892652	1	38.8116	10.2874	236.542	4.12843	2	48.8273	15.4822	173.736	3.03226	11.2827		12.3839	7.18044
1663	1493892652	1	38.5704	10.6224	236.71	4.13137	2	48.588	15.4774	176.125	3.07396	11.1321		8.40381	5.74613
1664	1493892652	1	38.4256	10.8622	236.426	4.12641	2	48.3965	15.4736	177.849	3.10404	10.9856		17.5707	7.18038
1665	1493892652	1	38.088	11.3408	237.257	4.14092	2	48.1572	15.4689	178.736	3.11953	10.8826		5.19286	5.94882
1666	1493892652	1	37.9915	11.4845	236.671	4.13069	2	47.9659	15.4167	172.148	3.00455	10.7215		15.5744	9.71682
1667	1493892653	1	37.7021	11.9155	235.288	4.10655	2	47.6792	15.266	156.295	2.72787	10.5247		7.19347	11.0215
1668	1493892653	1	37.5574	12.1067	237.061	4.1375	2	47.3446	15.1143	161.156	2.81271	10.2389		14.3809	11.9034
1669	1493892653	1	37.2682	12.489	235.671	4.11324	2	46.9618	15.0099	164.103	2.86414	10.016		10.3815	7.79532
1670	1493892653	1	37.0753	12.7763	235.998	4.11894	2	46.7226	14.9084	163.76	2.85816	9.88009		10.3791	9.14445
1671	1493892653	1	36.8824	13.0635	235.617	4.1123	2	46.4355	14.806	162.493	2.83604	9.71072		12.3756	7.3572
1672	1493892653	1	36.6414	13.3983	235.608	4.11213	2	46.1961	14.7528	165.956	2.89648	9.65023		12.3731	7.79808
1673	1493892653	1	36.4004	13.733	236.624	4.12987	2	45.9568	14.6513	166.93	2.91349	9.60042		8.39712	9.14929
1674	1493892654	1	36.2557	13.9726	237.663	4.148	2	45.6696	14.5487	167.304	2.92001	9.43151		12.369	5.9575
1675	1493892654	1	36.0148	14.3072	238.512	4.16282	2	45.478	14.4965	164.976	2.87937	9.46509		15.5636	5.9575
1676	1493892654	1	35.7256	14.7379	239.397	4.17826	2	45.2864	14.4443	168.662	2.94371	9.56531		5.1862	8.77693
1677	1493892654	1	35.6292	14.8814	240.458	4.19679	2	44.9989	14.3901	171.523	2.99364	9.38257		16.787	4.57747
1678	1493892654	1	35.3401	15.3605	239.557	4.18107	2	44.8552	14.3388	170.46	2.97508	9.5698		4.06032	8.77932
1679	1493892654	1	35.2437	15.4555	242.14	4.22614	2	44.5676	14.2847	168.096	2.93384	9.39712		14.8257	6.49353
1680	1493892655	1	35.0028	15.887	240.186	4.19204	2	44.376	14.184	168.818	2.94642	9.52665		7.18506	5.75519
1681	1493892655	1	34.8583	16.078	243.387	4.24791	2	44.1842	14.1801	175.937	3.07068	9.51706		11.6045	7.19844
1682	1493892655	1	34.6656	16.4134	241.871	4.22145	2	43.9443	14.1753	173.14	3.02187	9.54481		10.3682	7.36598
1683	1493892655	1	34.4729	16.7003	242.272	4.22844	2	43.7046	14.1221	170.826	2.98147	9.58496		8.38888	8.78577
1684	1493892655	1	34.3284	16.9397	241.919	4.22229	2	43.4168	14.0679	173.628	3.03039	9.53133		11.6004	7.3208
1685	1493892655	1	34.1358	17.275	241.837	4.22085	2	43.1767	14.1115	192.48	3.35941	9.57839		4.56696	9.06767
1686	1493892655	1	34.0876	17.4194	242.735	4.23652	2	42.8885	14.2026	187.687	3.27575	9.37036		12.8811	15.8432
1687	1493892656	1	33.8949	17.8031	241.473	4.21451	2	42.3605	14.192	180.978	3.15866	9.20361		7.18086	11.5935
1688	1493892656	1	33.7505	17.994	242.43	4.23121	2	41.9762	14.2327	185.087	3.23038	9.04486		4.56412	11.8355
1689	1493892656	1	33.7023	18.1383	241.074	4.20753	2	41.5919	14.3219	187.916	3.27975	8.76417		9.19248	8.74335
1690	1493892656	1	33.5098	18.3767	239.423	4.17872	2	41.3036	14.3646	185.918	3.24488	8.76586		3.21994	10.1663
1691	1493892656	1	33.4616	18.4726	239.585	4.18154	2	40.9673	14.4063	186.543	3.2558	8.53641		7.17847	8.64775
1692	1493892656	1	33.3172	18.6634	237.449	4.14427	2	40.6791	14.4005	187.98	3.28088	8.50705		8.38476	8.74632
1693	1493892656	1	33.1728	18.9027	235.77	4.11496	2	40.3907	14.4432	188.967	3.29809	8.48441		13.5605	9.07339
1694	1493892657	1	32.9321	19.2853	230.507	4.02311	2	40.1023	14.5343	189.746	3.31169	8.60138		4.05394	7.33019
1695	1493892657	1	32.8359	19.3802	227.02	3.96225	2	39.8619	14.578	188.842	3.29592	8.51033		2.904	7.21044
1696	1493892657	1	32.8359	19.477	225.975	3.94401	2	39.6216	14.5732	187.455	3.2717	8.37215		1.452	8.74632
1697	1493892657	1	32.8359	19.4286	225.663	3.93856	2	39.3332	14.6159	188.042	3.28195	8.0856		0	8.74928
1698	1493892657	1	32.8359	19.4286	225.619	3.9378	2	39.0447	14.6586	188.141	3.28367	7.82957		2.02802	4.32687
1699	1493892657	1	32.7878	19.4761	217.591	3.79767	2	38.9005	14.6557	189.194	3.30206	7.78469		5.805	5.92573
1700	1493892657	1	32.7878	19.6696	208.053	3.63121	2	38.7081	14.7004	188.707	3.29357	7.72935		2.02592	7.32965
1701	1493892658	1	32.8359	19.6222	202.384	3.53227	2	38.4677	14.744	186.177	3.24941	7.45077		2.02592	7.21344
1702	1493892658	1	32.7878	19.6696	195.167	3.40631	2	38.2273	14.7392	184.858	3.22638	7.34146		1.452	7.33314
1703	1493892658	1	32.7878	19.718	188.319	3.28679	2	37.9868	14.7829	187.188	3.26704	7.16832		7.39334	4.32987
1704	1493892658	1	32.5471	19.6651	174.779	3.05046	2	37.8425	14.78	189.839	3.31331	7.20454		1.44325	7.33314
1705	1493892658	1	32.499	19.6642	171.307	2.98988	2	37.602	14.8237	190.164	3.31898	7.03357		2.06632	4.54287
1706	1493892658	1	32.4509	19.6149	160.231	2.79656	2	37.4576	14.8693	190.452	3.32401	6.89839		1.44625	7.21644
1707	1493892658	1	32.4027	19.614	155.898	2.72094	2	37.2171	14.8645	188.788	3.29498	6.76285		4.13474	7.33314
1708	1493892659	1	32.3064	19.5154	146.723	2.56079	2	36.9766	14.9082	186.558	3.25606	6.56026		4.59525	4.33287
1709	1493892659	1	32.162	19.4643	139.828	2.44045	2	36.8322	14.9053	190.072	3.31739	6.5265		11.424	4.54001
1710	1493892659	1	31.9212	19.1693	130.213	2.27264	2	36.6879	14.9509	191.954	3.35022	6.36524		11.4149	5.92865
1711	1493892659	1	31.6322	18.9218	132.577	2.31391	2	36.4954	14.9956	191.923	3.34969	6.25026		14.4811	4.54287
1712	1493892659	1	31.2949	18.5765	132.8	2.31779	2	36.351	15.0412	191.93	3.3498	6.16948		11.4325	7.21944
1713	1493892659	1	31.0539	18.2813	133.163	2.32413	2	36.1104	15.0364	189.702	3.31093	6.00813		15.5637	4.54287
1714	1493892659	1	30.7164	17.8873	134.771	2.3522	2	35.966	15.082	190.494	3.32475	5.95214		11.4409	5.77613
1715	1493892660	1	30.4752	17.5919	136.574	2.38367	2	35.7735	15.0782	189.884	3.3141	5.86436		13.5089	4.54573
1716	1493892660	1	30.1857	17.247	137.437	2.39873	2	35.629	15.1238	190.823	3.33048	5.84273		12.4297	4.33281
1717	1493892660	1	29.8962	16.9506	140.065	2.4446	2	35.4846	15.121	189.618	3.30945	5.88028		10.3634	4.54287
1718	1493892660	1	29.6549	16.7034	142.257	2.48286	2	35.3402	15.1666	190.623	3.327	5.88935		13.5103	5.77613
1719	1493892660	1	29.3169	16.4058	144.609	2.52391	2	35.1477	15.1628	190.804	3.33017	5.96182		11.4445	3.21087
1720	1493892660	1	29.0272	16.1576	146.667	2.55983	2	35.0513	15.2093	190.332	3.32193	6.09828		12.598	4.33281
1721	1493892660	1	28.6892	15.9084	147.757	2.57884	2	34.9069	15.2065	190.108	3.31801	6.25719		12.6046	3.20947
1722	1493892661	1	28.351	15.6591	149.319	2.60611	2	34.8106	15.2531	192.191	3.35437	6.47235		11.4552	4.54573
1723	1493892661	1	28.061	15.4107	149.898	2.61622	2	34.6661	15.2987	203.722	3.55562	6.60605		13.0803	2.02802
1724	1493892661	1	27.6745	15.2089	151.578	2.64554	2	34.618	15.3462	211.62	3.69346	6.94486		10.5708	5.17316
1725	1493892661	1	27.3844	15.0089	151.546	2.64497	2	34.4735	15.4403	206.487	3.60388	7.10221		13.8249	9.09236
1726	1493892661	1	26.9976	14.7584	152.499	2.66161	2	34.1845	15.5316	199.88	3.48857	7.22837		11.8104	9.0886
1727	1493892661	1	26.6591	14.5574	152.397	2.65983	2	33.8956	15.6228	202.359	3.53184	7.31451		11.8145	6.42165
1728	1493892661	1	26.3205	14.3563	151.662	2.647	2	33.7029	15.716	206.159	3.59815	7.50657		10.5799	9.62982
1729	1493892662	1	26.0301	14.1562	151.467	2.6436	2	33.4139	15.8557	202.383	3.53225	7.57686		11.8212	6.42165
1730	1493892662	1	25.6913	13.955	150.662	2.62955	2	33.2212	15.9489	196.496	3.4295	7.78942		11.8227	7.34253
1731	1493892662	1	25.3525	13.7537	150.785	2.63169	2	32.9804	15.9927	194.213	3.38965	7.94972		10.5883	6.42034
1732	1493892662	1	25.0619	13.5534	149.85	2.61537	2	32.7877	16.0858	195.596	3.41379	8.13025		13.8491	7.34548
1733	1493892662	1	24.6744	13.3025	147.989	2.58289	2	32.5468	16.1296	197.842	3.453	8.36464		10.5949	6.42165
1734	1493892662	1	24.3836	13.1021	147.663	2.57721	2	32.3541	16.2228	196.676	3.43265	8.55965		13.8574	7.73824
1735	1493892662	1	23.9959	12.851	145.399	2.5377	2	32.1132	16.315	192.006	3.35113	8.82552		8.33097	5.78512
1736	1493892663	1	23.8018	12.6524	145.166	2.53363	2	31.9204	16.3112	191.245	3.33785	8.90497		12.6496	6.42165
1737	1493892663	1	23.4624	12.4022	143.073	2.49709	2	31.7277	16.4044	195.654	3.41481	9.18329		9.42472	5.9381
1738	1493892663	1	23.2198	12.2026	142.54	2.4878	2	31.5349	16.4492	197.194	3.44169	9.33673		14.7207	7.34495
1739	1493892663	1	22.8315	11.9026	141.743	2.47388	2	31.294	16.4929	193.714	3.38094	9.62729		7.361	5.9381
1740	1493892663	1	22.6374	11.7525	142.199	2.48184	2	31.1012	16.5377	190.005	3.31621	9.72286		13.5871	8.7705
1741	1493892663	1	22.2974	11.4533	141.148	2.46349	2	30.812	16.5805	190.56	3.32589	9.93914		9.43317	5.93742
1742	1493892663	1	22.0546	11.2535	141.259	2.46544	2	30.6192	16.6252	192.629	3.36201	10.1098		12.6712	5.78806
1743	1493892664	1	21.7146	11.0029	142.354	2.48455	2	30.4263	16.6215	194.284	3.39089	10.3664		8.3458	7.34843
1744	1493892664	1	21.5201	10.804	142.896	2.49401	2	30.1853	16.6653	183.892	3.20952	10.4614		9.44162	9.21247
1745	1493892664	1	21.2771	10.604	143.503	2.5046	2	29.8959	16.5626	169.306	2.95495	10.478		11.5213	10.2645
1746	1493892664	1	20.9854	10.3542	143.565	2.50568	2	29.5582	16.5076	176.076	3.07311	10.5526		9.44584	11.5792
1747	1493892664	1	20.7423	10.1541	142.906	2.49418	2	29.1723	16.5	177.725	3.10188	10.5516		10.6287	11.7012
1748	1493892664	1	20.4506	9.95302	146.667	2.55982	2	28.7863	16.444	171.337	2.99039	10.5649		10.6327	10.6028
1749	1493892664	1	20.1588	9.75185	145.888	2.54622	2	28.4484	16.3404	170.668	2.97871	10.589		11.532	10.2709
1750	1493892665	1	19.8668	9.50185	146.277	2.55302	2	28.1105	16.2853	173.522	3.02852	10.6759		7.37892	8.8418
1751	1493892665	1	19.6722	9.35142	146.317	2.55371	2	27.8208	16.2311	174.13	3.03915	10.6644		14.7644	8.8418
1752	1493892665	1	19.2828	9.05046	146.361	2.55448	2	27.5311	16.1769	170.176	2.97013	10.9005		5.32045	9.22761
1753	1493892665	1	19.1368	8.94978	147.52	2.57472	2	27.2412	16.0741	169.251	2.95398	10.7906		14.7714	8.84474
1754	1493892665	1	18.7472	8.6487	146.534	2.55749	2	26.9514	16.0199	172.317	3.00751	11.0292		5.32377	11.5942
1755	1493892665	1	18.6011	8.54797	147.288	2.57066	2	26.565	16.0124	174.281	3.04178	10.9152		11.5474	9.23044
1756	1493892666	1	18.3087	8.29765	146.007	2.5483	2	26.275	15.9096	167.214	2.91844	11.0183		17.2127	9.23044
1757	1493892666	1	17.8217	7.99429	145.312	2.53617	2	25.985	15.8068	165.511	2.88871	11.2993		1.46551	11.7229
1758	1493892666	1	17.8215	7.94544	144.866	2.52839	2	25.5983	15.7506	173.908	3.03527	11.0181		15.9832	10.6208
1759	1493892666	1	17.3829	7.64299	147.358	2.57189	2	25.2598	15.6469	168.391	2.93897	11.2298		3.2975	10.2896
1760	1493892666	1	17.2855	7.59205	149.979	2.61763	2	24.9213	15.5916	165.542	2.88926	11.0589		10.659	12.4905
1761	1493892666	1	16.993	7.39035	148.912	2.599	2	24.5342	15.4383	168.068	2.93333	11.029		10.6601	10.2896
1762	1493892666	1	16.7005	7.18859	148.547	2.59264	2	24.1957	15.383	170.546	2.97659	11.1052		4.19092	8.86004
1763	1493892667	1	16.6028	7.08874	148.332	2.58888	2	23.9054	15.3287	169.145	2.95213	11.0102		13.9482	8.86299
1764	1493892667	1	16.2126	6.83593	148.397	2.59001	2	23.615	15.2744	165.461	2.88784	11.2251		0	10.6312
1765	1493892667	1	16.2126	6.83593	149.113	2.60252	2	23.2762	15.1705	165.659	2.8913	10.9252		11.9146	7.88289
1766	1493892667	1	15.8712	6.63301	151.574	2.64547	2	23.034	15.0686	167.944	2.93117	11.0664		1.45834	8.86649
1767	1493892667	1	15.8226	6.63196	151.162	2.63827	2	22.7435	15.0142	170.087	2.96857	10.8702		5.3351	7.43758
1768	1493892667	1	15.6762	6.531	150.908	2.63383	2	22.5014	14.9608	163.367	2.85129	10.8464		8.62399	9.25224
1769	1493892667	1	15.4322	6.37901	153.687	2.68235	2	22.2107	14.8578	159.912	2.79098	10.8553		19.8216	9.25224
1770	1493892667	1	14.8467	6.07284	154.983	2.70496	2	21.92	14.7548	165.322	2.88541	11.1986		9.31508	9.25507
1771	1493892668	1	14.5542	5.96865	159.242	2.7793	2	21.6292	14.6518	167.666	2.92632	11.2006		4.659	7.44344
1772	1493892668	1	14.4079	5.91655	159.224	2.77898	2	21.3869	14.5984	159.798	2.78901	11.1392		7.48983	11.8433
1773	1493892668	1	14.1642	5.86232	163.863	2.85995	2	21.0473	14.3971	149.503	2.60933	10.9645		0	9.85173
1774	1493892668	1	14.1642	5.86232	163.705	2.8572	2	20.7561	14.2453	153.283	2.67529	10.6643		0	11.1705
1775	1493892668	1	14.1642	5.86232	165.399	2.88676	2	20.4165	14.0926	154.151	2.69043	10.3358		0	9.85439
1776	1493892668	1	14.1642	5.86232	166.035	2.89786	2	20.1252	13.9408	150.271	2.62273	10.0397		0	8.57457
1777	1493892668	1	14.1642	5.86232	171.269	2.98921	2	19.8824	13.79	146.847	2.56296	9.77476		14.6074	8.5787
1778	1493892668	1	14.651	5.87289	179.928	3.14034	2	19.6395	13.6391	145.984	2.5479	9.23034		17.5508	10.6181
1779	1493892669	1	14.0671	5.90916	166.945	2.91373	2	19.3479	13.4385	147.519	2.57469	9.19662		19.0858	8.58125
1780	1493892669	1	14.7002	5.97181	198.132	3.45806	2	19.1049	13.2876	146.967	2.56506	8.53945		1.46134	7.36867
1781	1493892669	1	14.6515	5.97076	210.977	3.68225	2	18.9104	13.1376	144.863	2.52833	8.33678		0	7.37287
1782	1493892669	1	14.6515	5.97076	212.472	3.70833	2	18.7158	12.9875	142.695	2.49051	8.10883		9.25731	8.58538
1783	1493892669	1	14.4581	6.21121	228.9	3.99506	2	18.4727	12.8365	143.562	2.50563	7.74671		3.23409	7.37104
1784	1493892669	1	14.361	6.25804	233.349	4.07271	2	18.2781	12.6865	146.709	2.56055	7.52787		7.23326	6.58035
1785	1493892669	1	14.2159	6.4506	238.916	4.16986	2	18.0836	12.5851	148.192	2.58644	7.25198		12.2561	6.58035
1786	1493892670	1	13.9254	6.73785	245.662	4.28762	2	17.8891	12.4837	149.471	2.60876	6.98038		2.04244	7.37525
1787	1493892670	1	13.877	6.78573	246.346	4.29955	2	17.6944	12.3336	149.894	2.61614	6.73435		19.4595	4.64085
1788	1493892670	1	13.588	7.36644	250.544	4.37281	2	17.5486	12.2819	150.021	2.61835	6.31254		2.09704	7.37946
1789	1493892670	1	13.5391	7.31649	249.455	4.35381	2	17.3538	12.1317	150.048	2.61883	6.14314		18.8789	5.31569
1790	1493892670	1	13.2989	7.89814	251.897	4.39643	2	17.2078	12.0313	150.622	2.62885	5.68881		19.7932	4.64468
1791	1493892670	1	13.1076	8.52957	254.48	4.44151	2	17.0619	11.9795	150.312	2.62344	5.24771		4.59765	4.17922
1792	1493892670	1	13.0598	8.67518	253.35	4.4218	2	16.9644	11.88	150.766	2.63136	5.05141		22.6034	2.91356
1793	1493892671	1	12.8692	9.40412	253.228	4.41967	2	16.8673	11.8781	149.987	2.61777	4.70164		10.5925	2.09173
1794	1493892671	1	12.7738	9.74407	254.166	4.43604	2	16.8185	11.8283	151.499	2.64416	4.55012		12.9597	2.08959
1795	1493892671	1	12.5813	10.1308	251.909	4.39664	2	16.7697	11.7786	151.257	2.63993	4.50088		8.87275	1.45531
1796	1493892671	1	12.5343	10.4228	252.527	4.40743	2	16.7212	11.7776	151.161	2.63826	4.40064		10.5881	2.09173
1797	1493892671	1	12.4389	10.7626	251.82	4.39509	2	16.6724	11.7278	151.722	2.64804	4.34213		13.7807	2.08959
1798	1493892671	1	12.2955	11.199	251.342	4.38674	2	16.6236	11.6781	152.308	2.65828	4.35454		7.81206	3.29289
1799	1493892671	1	12.1996	11.4411	251.288	4.3858	2	16.5263	11.6273	152.179	2.65603	4.3307		15.1738	0
1800	1493892672	1	12.0564	11.9262	249.614	4.35659	2	16.5263	11.6273	152.636	2.66401	4.47988		5.20864	2.91662
1801	1493892672	1	11.96	12.0706	250.628	4.37428	2	16.4291	11.6253	152.306	2.65825	4.49123		17.9903	3.2915
1802	1493892672	1	11.8175	12.6531	247.053	4.31189	2	16.3318	11.5746	159.843	2.78979	4.64134		3.2347	4.57614
1803	1493892672	1	11.7694	12.7496	249.326	4.35156	2	16.1863	11.6204	178.833	3.12122	4.55896		16.9784	5.97542
1804	1493892672	1	11.578	13.2822	246.922	4.3096	2	15.9922	11.6651	180.58	3.15171	4.70108		6.47074	5.83017
1805	1493892672	1	11.4819	13.4753	247.356	4.31717	2	15.7979	11.6612	182.529	3.18572	4.68175		16.1762	8.74685
1806	1493892672	1	11.2416	13.958	244.285	4.26359	2	15.5064	11.6552	187.894	3.27937	4.84679		7.80538	3.22829
1807	1493892673	1	11.1458	14.1999	244.949	4.27517	2	15.4095	11.702	193.54	3.37791	4.94152		14.2567	5.97609
1808	1493892673	1	10.954	14.6347	243.212	4.24485	2	15.2154	11.7468	193.066	3.36964	5.14777		8.42075	5.97609
1809	1493892673	1	10.8096	14.8754	243.509	4.25003	2	15.0213	11.7916	193.354	3.37467	5.21998		17.4858	4.57614
1810	1493892673	1	10.5697	15.4066	243.567	4.25105	2	14.8758	11.8374	194.469	3.39413	5.593		5.20448	4.57901
1811	1493892673	1	10.4734	15.5509	243.777	4.25471	2	14.7302	11.8832	199.455	3.48114	5.61893		19.3961	3.22829
1812	1493892673	1	10.1853	16.1297	243.905	4.25694	2	14.6333	11.93	202.702	3.53781	6.11737		3.23068	7.40157
1813	1493892673	1	10.1373	16.2261	244.637	4.26973	2	14.3905	11.9738	198.177	3.45884	6.0143		21.3331	6.45928
1814	1493892674	1	9.8009	16.8526	244.161	4.26142	2	14.1966	12.0674	198.146	3.4583	6.49772		4.58209	9.15515
1815	1493892674	1	9.75321	16.9977	243.235	4.24525	2	13.9055	12.159	206.063	3.59648	6.37609		11.64	6.45928
1816	1493892674	1	9.56092	17.3347	243.734	4.25396	2	13.7116	12.2526	206.971	3.61233	6.5617		14.2411	12.364
1817	1493892674	1	9.36928	17.769	245.649	4.28739	2	13.3234	12.391	196.779	3.43444	6.67517		3.23041	11.0101
1818	1493892674	1	9.3213	17.8654	245.199	4.27954	2	12.9839	12.5304	210.491	3.67376	6.47123		19.3824	10.4054
1819	1493892674	1	9.03342	18.4438	244.101	4.26037	2	12.6932	12.7196	219.775	3.8358	6.79415		2.03629	12.4072
1820	1493892674	1	8.98513	18.4915	244.142	4.26108	2	12.3542	12.9565	214.43	3.7425	6.47973		17.462	12.4089
1821	1493892675	1	8.74561	19.022	245.825	4.29045	2	12.0152	13.1935	221.824	3.87156	6.68294		6.4576	13.2932
1822	1493892675	1	8.64969	19.2147	245.837	4.29066	2	11.6765	13.4792	231.003	4.03177	6.48518		6.4576	11.2687
1823	1493892675	1	8.55377	19.4074	245.991	4.29335	2	11.435	13.7669	228.196	3.98277	6.33378		15.5723	13.2932
1824	1493892675	1	8.36262	19.89	246.55	4.3031	2	11.0963	14.0526	228.882	3.99474	6.44579		2.08847	11.2668
1825	1493892675	1	8.31367	19.8405	245.853	4.29094	2	10.8549	14.3403	234.719	4.09662	6.05888		13.7299	10.4123
1826	1493892675	1	8.17083	20.2753	248.289	4.33346	2	10.6621	14.6289	234.302	4.08935	6.17157		3.22719	8.15449
1827	1493892675	1	8.12289	20.3716	248.947	4.34495	2	10.4688	14.82	231.929	4.04793	6.0269		11.002	10.4081
1828	1493892676	1	7.97941	20.7091	248.148	4.331	2	10.2761	15.1085	234.569	4.094	6.05322		3.22705	11.2645
1829	1493892676	1	7.93148	20.8054	247.843	4.32568	2	10.0347	15.3961	236.594	4.12935	5.8038		6.45424	6.46739
1830	1493892676	1	7.83561	20.998	249.439	4.35353	2	9.93865	15.5891	233.717	4.07914	5.80336		11.9511	10.1921
1831	1493892676	1	7.74112	21.385	252.653	4.40963	2	9.697	15.8279	231.265	4.03633	5.89125		5.19266	7.21208
1832	1493892676	1	7.64493	21.5289	253.027	4.41615	2	9.55233	16.0199	234.407	4.09117	5.82986		16.222	10.4075
1833	1493892676	1	7.5515	22.0615	258.432	4.51048	2	9.35967	16.3084	235.546	4.11106	6.03056		2.03565	7.2119
1834	1493892676	1	7.50324	22.1092	259.422	4.52777	2	9.21501	16.5004	231.981	4.04883	5.8642		19.0887	9.23151
1835	1493892677	1	7.41054	22.7387	265.404	4.63216	2	9.02205	16.7401	230.663	4.02583	6.21129		5.96945	8.41936
1836	1493892677	1	7.36333	22.932	268.795	4.69135	2	8.87774	16.9808	238.018	4.1542	6.14086		8.89392	9.69431
1837	1493892677	1	7.41401	23.2241	272.312	4.75273	2	8.73377	17.2701	239.534	4.18066	6.09851		17.4724	9.23094
1838	1493892677	1	7.41816	23.8065	278.698	4.8642	2	8.54084	17.5098	233.968	4.08352	6.396		1.45504	7.2086
1839	1493892677	1	7.41851	23.855	280.185	4.89015	2	8.39623	17.7017	232.252	4.05356	6.23049		16.7027	8.41602
1840	1493892677	1	7.56804	24.3913	287.965	5.02593	2	8.25197	17.9423	237.551	4.14604	6.48516		3.22101	11.6391
1841	1493892677	1	7.52016	24.4874	290.418	5.06874	2	8.05974	18.2793	246.559	4.30326	6.2315		14.4643	7.78911
1842	1493892678	1	7.71752	24.9273	296.555	5.17586	2	7.96415	18.5207	246.234	4.29759	6.41135		10.6596	9.1601
1843	1493892678	1	7.81703	25.2684	302.834	5.28545	2	7.8689	18.8108	248.254	4.33285	6.45781		4.16823	8.41283
1844	1493892678	1	7.91482	25.3671	306.121	5.34282	2	7.72468	19.0513	251.58	4.39089	6.31866		17.9617	5.98153
1845	1493892678	1	8.25801	25.8577	314.925	5.49648	2	7.67741	19.245	255.92	4.46664	6.63814		3.28448	9.15688
1846	1493892678	1	8.30722	25.9555	316.152	5.51789	2	7.5822	19.535	258.88	4.51831	6.46131		17.7236	7.29618
1847	1493892678	1	8.69843	26.3982	323.359	5.64367	2	7.58392	19.7782	259.395	4.52729	6.71316		3.2814	4.57839
1848	1493892678	1	8.74761	26.4959	324.383	5.66155	2	7.53632	19.9232	260.811	4.55202	6.68338		16.7776	7.78566
1849	1493892679	1	9.18651	26.8425	332.572	5.80448	2	7.44079	20.1645	262.646	4.58405	6.90241		1.45203	7.40097
1850	1493892679	1	9.18683	26.8909	337.999	5.8992	2	7.39389	20.4067	263.33	4.59598	6.72752		16.4172	5.83215
1851	1493892679	1	9.67342	27.1413	342.54	5.97846	2	7.39528	20.6011	262.903	4.58853	6.92561		9.8475	4.57545
1852	1493892679	1	9.96529	27.2915	345.853	6.03628	2	7.34769	20.746	262.894	4.58837	7.0495		9.8459	5.83215
1853	1493892679	1	10.2571	27.4417	347.122	6.05842	2	7.34908	20.9404	260.218	4.54166	7.12204		13.893	4.57536
1854	1493892679	1	10.6943	27.5944	351.271	6.13083	2	7.3015	21.0853	260.797	4.55176	7.34026		10.6477	5.97535
1855	1493892679	1	11.0341	27.6969	352.2	6.14705	2	7.25428	21.2788	264.429	4.61515	7.44843		15.2719	7.29019
1856	1493892680	1	11.5195	27.8503	356.054	6.21432	2	7.25602	21.5218	266.095	4.64423	7.63067		10.311	6.04513
1857	1493892680	1	11.8589	27.9045	356.305	6.2187	2	7.30603	21.717	268.177	4.68057	7.68204		13.4593	5.97243
1858	1493892680	1	12.2953	28.0086	357.708	6.24318	2	7.25881	21.9104	269.628	4.7059	7.90913		10.3076	7.46841
1859	1493892680	1	12.6346	28.0627	358.658	6.25977	2	7.30917	22.1542	280.615	4.89765	7.95428		14.8776	7.91558
1860	1493892680	1	13.1193	28.1676	0.713164	0.0124471	2	7.40811	22.3988	285.036	4.97482	8.11768		8.86638	4.64045
1861	1493892680	1	13.41	28.2209	0.670707	0.0117061	2	7.45775	22.5453	285.629	4.98517	8.22446		13.1804	7.91536
1862	1493892680	1	13.8458	28.2766	1.74676	0.0304868	2	7.55667	22.7899	286.549	5.00122	8.34608		10.1625	3.28824
1863	1493892681	1	14.1845	28.2824	2.19261	0.0382683	2	7.60596	22.8878	291.613	5.08961	8.50758		16.0672	7.91224
1864	1493892681	1	14.717	28.3397	2.52713	0.0441067	2	7.70485	23.1323	300.892	5.25156	8.73426		10.2928	7.37137
1865	1493892681	1	15.0558	28.3938	2.47604	0.043215	2	7.85197	23.3291	299.532	5.22782	8.80604		17.505	7.36843
1866	1493892681	1	15.6364	28.4519	1.74215	0.0304062	2	7.99906	23.5258	297.466	5.19177	9.0882		10.1535	7.90611
1867	1493892681	1	15.9748	28.4577	2.70556	0.0472209	2	8.0979	23.7701	298.604	5.21162	9.1662		10.1534	9.43745
1868	1493892681	1	16.3132	28.4634	2.95079	0.051501	2	8.29385	24.0162	302.98	5.288	9.16993		11.6026	5.30715
1869	1493892682	1	16.6999	28.4699	4.27207	0.0745618	2	8.39197	24.1634	302.863	5.28596	9.35776		13.1625	8.57917
1870	1493892682	1	17.1351	28.5256	3.75235	0.0654909	2	8.5393	24.4085	299.505	5.22734	9.53091		11.5966	8.57598
1871	1493892682	1	17.5216	28.5321	4.3595	0.0760876	2	8.68659	24.6535	303.09	5.28992	9.64888		11.5967	7.36111
1872	1493892682	1	17.9081	28.5387	3.72795	0.0650651	2	8.83354	24.85	308.375	5.38215	9.79562		10.1444	8.33371
1873	1493892682	1	18.2462	28.5444	4.43655	0.0774323	2	9.02899	25.0474	302.76	5.28417	9.85829		13.0428	8.57217
1874	1493892682	1	18.6809	28.5517	3.7314	0.0651252	2	9.1762	25.2923	301.515	5.26243	10.048		10.2745	8.56914
1875	1493892682	1	19.0191	28.6057	4.27429	0.0746004	2	9.32338	25.5371	304.107	5.30768	10.1697		11.5877	7.35655
1876	1493892682	1	19.4053	28.6123	4.41387	0.0770366	2	9.47021	25.7335	307.837	5.37278	10.3438		13.0368	6.24503
1877	1493892683	1	19.8398	28.6196	3.66148	0.0639049	2	9.6167	25.8814	304.448	5.31362	10.5835		13.0338	10.599
1878	1493892683	1	20.2742	28.6269	2.48557	0.0433814	2	9.81262	26.1754	300.787	5.24972	10.745		11.5817	7.35271
1879	1493892683	1	20.6602	28.6335	3.51657	0.0613758	2	9.95937	26.3717	303.822	5.30269	10.9373		13.0278	9.41317
1880	1493892683	1	21.0944	28.6408	1.45836	0.0254533	2	10.1549	26.6171	307.878	5.37348	11.1251		10.1324	7.34941
1881	1493892683	1	21.4321	28.6465	1.54251	0.0269219	2	10.3016	26.8133	305.585	5.33346	11.2805		13.1324	6.23886
1882	1493892683	1	21.8663	28.7021	0.718437	0.0125391	2	10.448	26.961	303.09	5.28992	11.5503		10.1264	6.55661
1883	1493892684	1	22.2038	28.7078	359.69	6.27777	2	10.5461	27.1563	304.196	5.30923	11.7605		11.5726	7.34521
1884	1493892684	1	22.5895	28.7143	359.801	6.2797	2	10.6927	27.3524	307.006	5.35827	11.9745		5.78785	10.3946
1885	1493892684	1	22.7824	28.7176	0.172732	0.00301474	2	10.9366	27.5985	307.821	5.37249	11.8985		26.2465	5.29184
1886	1493892684	1	23.6502	28.8287	358.583	6.25846	2	11.0344	27.7453	306.643	5.35193	12.6622		2.8924	9.40418
1887	1493892684	1	23.7466	28.8303	0.881514	0.0153853	2	11.2297	27.9905	311.931	5.44421	12.545		14.5553	5.29289
1888	1493892684	1	24.2285	28.8866	358.391	6.2551	2	11.3756	28.0897	329.931	5.75838	12.8776		10.1174	11.1583
1889	1493892684	1	24.5657	28.8923	1.71444	0.0299227	2	11.7156	28.2405	331.483	5.78546	12.8666		13.0038	8.55445
1890	1493892684	1	24.9991	28.8996	2.20889	0.0385525	2	11.9586	28.3897	328.441	5.73239	13.0505		14.4501	8.55288
1891	1493892685	1	25.4807	28.9078	2.13316	0.0372307	2	12.2016	28.5388	330.076	5.76091	13.2842		2.06199	10.5791
1892	1493892685	1	25.5289	28.9568	2.46418	0.043008	2	12.4932	28.7371	332.671	5.8062	13.0376		8.6682	7.88123
1893	1493892685	1	25.8178	28.9616	2.68876	0.0469276	2	12.7358	28.8379	332.416	5.80175	13.0826		21.6839	8.5462
1894	1493892685	1	26.5397	28.9256	0.0432588	0.000755008	2	12.9786	28.9869	328.727	5.73736	13.5612		1.446	6.55166
1895	1493892685	1	26.5398	28.9738	0.307724	0.00537079	2	13.1728	29.0868	327.212	5.71092	13.3675		14.438	9.39224
1896	1493892685	1	27.021	28.9819	1.15625	0.0201804	2	13.4158	29.2842	330.687	5.77158	13.6086		1.4432	7.87339
1897	1493892686	1	27.0691	28.9827	1.2793	0.0223281	2	13.6582	29.3848	333.762	5.82525	13.4169		14.5345	7.87454
1898	1493892686	1	27.5503	29.039	359.671	6.27745	2	13.9006	29.4855	333.085	5.81343	13.657		0	8.54208
1899	1493892686	1	27.5503	29.039	359.612	6.27642	2	14.1433	29.6344	331.564	5.78689	13.4202		14.432	7.87062
1900	1493892686	1	28.0313	29.0471	359.389	6.27252	2	14.3856	29.735	331.893	5.79263	13.663		1.4432	7.87062
1901	1493892686	1	27.9832	29.0463	359.363	6.27207	2	14.6279	29.8356	333.824	5.82632	13.3786		10.2321	5.2796
1902	1493892686	1	28.32	29.1001	359.315	6.27122	2	14.7734	29.9346	333.879	5.82729	13.5723		1.4402	6.54229
1903	1493892686	1	28.368	29.1009	359.124	6.2679	2	14.9673	30.0344	328.775	5.73821	13.4332		18.8385	6.54092
1904	1493892687	1	28.9932	29.1596	355.099	6.19764	2	15.1612	30.1341	327.86	5.72224	13.8663		4.53519	8.53441
1905	1493892687	1	29.1373	29.1139	355.179	6.19905	2	15.4036	30.283	332.839	5.80913	13.7834		13.3479	7.86393
1906	1493892687	1	29.57	29.2175	351.671	6.13782	2	15.6457	30.3835	334.655	5.84083	13.973		2.02592	6.00631
1907	1493892687	1	29.6181	29.1701	349.35	6.09731	2	15.8392	30.4349	332.375	5.80104	13.8368		2.02592	8.53028
1908	1493892687	1	29.57	29.2175	349.258	6.0957	2	16.0815	30.5837	330.767	5.77298	13.5575		0	6.53558
1909	1493892687	1	29.57	29.2175	347.858	6.07128	2	16.2752	30.6834	337.081	5.88318	13.3754		4.335	11.122
1910	1493892687	1	29.5699	29.073	337.115	5.88377	2	16.6141	30.8337	337.643	5.89298	13.0749		4.59258	9.79731
1911	1493892688	1	29.5217	28.9277	326.306	5.69511	2	16.9045	30.9831	327.956	5.72392	12.7835		2.02167	12.5803
1912	1493892688	1	29.5697	28.8804	320.296	5.59022	2	17.2436	31.2298	331.464	5.78514	12.548		2.892	10.6031
1913	1493892688	1	29.5696	28.784	311.448	5.4358	2	17.582	31.3318	338.988	5.91647	12.2554		1.443	11.1086
1914	1493892688	1	29.5696	28.7359	328.756	5.73788	2	17.9205	31.4819	333.447	5.81975	11.9684		0	13.7805
1915	1493892688	1	29.5696	28.7359	294.04	5.13197	2	18.3076	31.7292	335.194	5.85023	11.653		2.889	12.4502
1916	1493892688	1	29.5697	28.8322	283.633	4.95033	2	18.6942	31.8801	342.391	5.97585	11.2945		1.446	11.9908
1917	1493892689	1	29.5696	28.784	281.365	4.91075	2	19.0805	31.9827	340.465	5.94223	10.966		5.15983	11.0992
1918	1493892689	1	29.4255	28.8779	266.791	4.65638	2	19.4187	32.1327	339.227	5.92064	10.5228		2.88645	9.20404
1919	1493892689	1	29.5217	28.8796	265.472	4.63336	2	19.7084	32.2337	340.305	5.93945	10.3707		3.20277	12.4368
1920	1493892689	1	29.4256	28.9261	255.687	4.46258	2	20.0946	32.3844	342.472	5.97727	9.95125		2.889	9.20121
1921	1493892689	1	29.4257	29.0224	243.314	4.24663	2	20.3842	32.4854	339.291	5.92175	9.682		2.02592	9.77452
1922	1493892689	1	29.3776	29.0698	241.099	4.20796	2	20.6739	32.6345	339.469	5.92485	9.4054		2.889	6.51546
1923	1493892689	1	29.3777	29.1661	232.053	4.05009	2	20.867	32.7339	338.341	5.90517	9.22828		5.15983	9.19739
1924	1493892690	1	29.2336	29.26	225.275	3.93179	2	21.1565	32.8348	339.415	5.92391	8.83282		13.5122	7.39638
1925	1493892690	1	28.9937	29.6412	213.477	3.72587	2	21.3975	32.8868	340.425	5.94154	8.26052		11.1755	8.49942
1926	1493892690	1	28.7537	29.9261	222.378	3.88122	2	21.6389	33.0351	338.174	5.90224	7.76442		15.2058	5.98448
1927	1493892690	1	28.3695	30.2567	220.308	3.84511	2	21.8317	33.0863	336.416	5.87157	7.12387		8.0888	8.49274
1928	1493892690	1	28.1775	30.446	223.894	3.90769	2	22.0729	33.2345	336.245	5.86858	6.71132		25.471	6.51142
1929	1493892690	1	27.5051	30.9644	219.061	3.82334	2	22.2659	33.3338	335.921	5.86292	5.75007		0	5.98158
1930	1493892690	1	27.5051	30.9644	220.927	3.8559	2	22.4586	33.385	335.275	5.85166	5.59701		23.4613	6.50875
1931	1493892690	1	26.8808	31.4354	224.725	3.92219	2	22.6515	33.4843	336.63	5.8753	4.69946		8.0888	4.59112
1932	1493892691	1	26.6888	31.6247	226.396	3.95136	2	22.796	33.5347	336.184	5.86751	4.33613		14.158	3.25502
1933	1493892691	1	26.3528	31.9561	229.832	4.01132	2	22.8925	33.5843	335.04	5.84756	3.82423		12.1342	1.443
1934	1493892691	1	26.0648	32.2401	227.482	3.9703	2	22.8926	33.6324	335.837	5.86145	3.4643		12.1321	0
1935	1493892691	1	25.7768	32.524	229.629	4.00779	2	22.8926	33.6324	336.294	5.86944	3.08985		13.1856	3.25235
1936	1493892691	1	25.4889	32.8561	227.879	3.97724	2	22.989	33.682	335.426	5.85428	2.6328		14.1559	0
1937	1493892691	1	25.1529	33.1874	228.643	3.99058	2	22.989	33.682	336.302	5.86958	2.21971		8.08666	3.25235
1938	1493892691	1	24.961	33.3767	228.951	3.99595	2	22.8926	33.6324	337.093	5.88338	2.08415		15.1996	7.8277
1939	1493892692	1	24.6251	33.756	227.846	3.97667	2	22.6516	33.5324	336.212	5.868	1.98613		7.15086	4.12393
1940	1493892692	1	24.4813	33.9461	228.317	3.98489	2	22.555	33.4346	336.039	5.86499	1.99305		18.195	5.25131
1941	1493892692	1	24.0494	34.3719	227.862	3.97694	2	22.4103	33.3361	338.398	5.90616	1.93895		5.15624	6.50875
1942	1493892692	1	23.9536	34.5146	228.498	3.98805	2	22.2174	33.2368	356.325	6.21904	2.15573		16.1734	5.25379
1943	1493892692	1	23.5697	34.8931	226.167	3.94736	2	22.0726	33.1383	12.211	0.213123	2.30665		8.08666	5.253
1944	1493892692	1	23.3778	35.0824	228.033	3.97993	2	21.9279	33.0397	26.3359	0.459648	2.50496		11.1647	5.25548
1945	1493892692	1	23.138	35.367	224.858	3.92452	2	21.7831	32.9411	39.1462	0.683231	2.77862		9.15342	4.12603
1946	1493892693	1	22.898	35.5554	224.425	3.91696	2	21.6864	32.8433	50.7025	0.884926	2.97043		12.13	4.12393
1947	1493892693	1	22.6101	35.8393	222.488	3.88314	2	21.5898	32.7455	61.0024	1.06469	3.2577		9.15527	4.12603
1948	1493892693	1	22.3701	36.0278	222.62	3.88546	2	21.4931	32.6477	70.2328	1.22579	3.49202		12.1258	3.25639
1949	1493892693	1	22.0823	36.3116	221.111	3.85912	2	21.3966	32.598	78.4689	1.36954	3.77638		9.15527	2.06196
1950	1493892693	1	21.8423	36.5001	222.366	3.88101	2	21.3483	32.5491	85.8281	1.49798	3.98176		10.1062	1.44601
1951	1493892693	1	21.6024	36.7366	220.567	3.84963	2	21.3481	32.5009	92.6485	1.61702	4.24333		10.3155	1.44301
1952	1493892693	1	21.3143	36.9243	220.532	3.84901	2	21.3479	32.4528	98.7723	1.7239	4.47163		16.167	0
1953	1493892694	1	20.9306	37.3027	219.758	3.8355	2	21.3479	32.4528	104.163	1.81799	4.86782		3.20407	1.446
1954	1493892694	1	20.8345	37.3493	219.102	3.82405	2	21.3478	32.4046	108.797	1.89886	4.97127		21.4504	1.44301
1955	1493892694	1	20.2584	37.7728	220.748	3.85278	2	21.3476	32.3565	113.056	1.9732	5.52473		2.02167	0
1956	1493892694	1	20.2104	37.8201	220.977	3.85678	2	21.3476	32.3565	116.97	2.04151	5.58069		20.3165	1.4462
1957	1493892694	1	19.6825	38.2443	222.378	3.88123	2	21.2994	32.3557	150.814	2.63221	6.10655		7.14427	2.02592
1958	1493892694	1	19.5388	38.4342	221.834	3.87174	2	21.3475	32.3083	149.695	2.61267	6.38733		6.40684	3.25639
1959	1493892694	1	19.3466	38.5273	221.538	3.86657	2	21.444	32.358	149.054	2.60149	6.51608		17.2104	0
1960	1493892695	1	18.9148	38.905	221.752	3.87029	2	21.444	32.358	149.229	2.60454	7.01855		1.44615	3.25639
1961	1493892695	1	18.8666	38.9043	221.942	3.87362	2	21.5405	32.4077	154.656	2.69926	7.02535		19.2246	6.51279
1962	1493892695	1	18.3869	39.3292	220.81	3.85386	2	21.7335	32.5071	141.205	2.46449	7.59874		2.01957	8.49382
1963	1493892695	1	18.3389	39.3764	222.418	3.88193	2	21.8788	32.7501	108.976	1.90199	7.51257		15.1928	8.81198
1964	1493892695	1	17.9551	39.7068	223.908	3.90793	2	21.9279	33.0397	126.59	2.20941	7.76102		10.102	9.75775
1965	1493892695	1	17.7153	39.9432	224.197	3.91297	2	22.0732	33.3307	142.636	2.48948	7.91937		1.44315	9.18137
1966	1493892695	1	17.6672	39.9425	224.189	3.91284	2	22.1704	33.6209	156.854	2.73761	7.76154		20.3165	9.18137
1967	1493892696	1	17.1393	40.3667	220.008	3.83987	2	22.2676	33.9111	169.003	2.94965	8.24465		9.14518	8.80261
1968	1493892696	1	16.9477	40.6038	218.674	3.81658	2	22.3166	34.2004	179.618	3.13492	8.35635		0	7.38261
1969	1493892696	1	16.9477	40.6038	219.208	3.82589	2	22.3654	34.4416	189.022	3.29906	8.20513		8.08031	4.32903
1970	1493892696	1	16.7559	40.7929	224.991	3.92684	2	22.3659	34.5859	197.512	3.44724	8.36654		9.15106	8.79915
1971	1493892696	1	16.516	40.9813	224.516	3.91854	2	22.4148	34.8751	205.065	3.57905	8.49008		0	7.21204
1972	1493892696	1	16.516	40.9813	224.473	3.91779	2	22.4156	35.1155	210.645	3.67645	8.31943		4.04121	6.40098
1973	1493892696	1	16.4201	41.0759	223.047	3.89291	2	22.3199	35.3062	215.208	3.75608	8.2521		23.4487	8.74391
1974	1493892697	1	15.7961	41.5466	224.737	3.92241	2	22.2726	35.5938	219.713	3.83471	8.79664		0	11.597
1975	1493892697	1	15.7961	41.5466	225.261	3.93155	2	22.2256	35.9775	253.958	4.4324	8.50608		2.01954	9.15173
1976	1493892697	1	15.7482	41.5939	230.336	4.02013	2	22.0339	36.2148	227.922	3.97798	8.27313		2.87703	12.2975
1977	1493892697	1	15.7486	41.6898	235.52	4.11061	2	21.7943	36.5474	231.605	4.04226	7.93692		0	12.2933
1978	1493892697	1	15.7486	41.6898	235.646	4.1128	2	21.5548	36.8799	237.03	4.13696	7.5397		0	14.2927
1979	1493892697	1	15.7486	41.6898	235.589	4.1118	2	21.2673	37.2598	232.879	4.0645	7.07679		1.44315	12.2933
1980	1493892697	1	15.7005	41.6891	239.076	4.17266	2	21.0278	37.5923	230.156	4.01698	6.72041		3.25359	11.1563
1981	1493892698	1	15.6039	41.6398	249.311	4.35129	2	20.7882	37.8767	233.755	4.0798	6.40608		4.11961	11.1605
1982	1493892698	1	15.507	41.5425	258.295	4.5081	2	20.5485	38.1612	237.63	4.14743	6.07041		1.44315	10.3033
1983	1493892698	1	15.4589	41.5418	263.018	4.59052	2	20.357	38.4463	236.997	4.13638	5.79426		3.25495	9.14518
1984	1493892698	1	15.5555	41.5912	274.156	4.78493	2	20.1654	38.6834	235.778	4.11511	5.45037		3.19445	8.33485
1985	1493892698	1	15.5078	41.6864	278.596	4.86242	2	20.0219	38.9213	235.245	4.10579	5.29366		3.25092	9.14518
1986	1493892698	1	15.6043	41.7357	290.251	5.06584	2	19.8303	39.1584	235.235	4.10563	4.9499		6.1773	7.14187
1987	1493892698	1	15.7496	41.8816	305.08	5.32465	2	19.6866	39.3482	236.597	4.12939	4.68168		0	7.14187
1988	1493892699	1	15.7496	41.8816	306.53	5.34996	2	19.5429	39.538	237.661	4.14797	4.45888		10.4772	7.14006
1989	1493892699	1	15.9436	42.172	319.366	5.57398	2	19.3993	39.7278	237.922	4.15252	4.23273		1.44615	6.05864
1990	1493892699	1	15.8954	42.1713	321.364	5.60885	2	19.2555	39.8696	237.134	4.13878	4.07285		13.4191	7.14187
1991	1493892699	1	16.2339	42.4637	329.344	5.74814	2	19.1118	40.0594	236.332	4.12477	3.75006		5.2361	5.14959
1992	1493892699	1	16.3309	42.6088	333.623	5.82283	2	19.0161	40.2019	236.684	4.13091	3.60603		7.27209	3.20007
1993	1493892699	1	16.5241	42.7552	334.807	5.84348	2	18.9201	40.2484	235.765	4.11487	3.46769		19.7847	3.19847
1994	1493892700	1	17.0554	43.1459	336.289	5.86935	2	18.8723	40.3437	234.771	4.09752	3.33968		0	2.01743
1995	1493892700	1	17.0554	43.1459	337.46	5.88979	2	18.8244	40.3909	234.187	4.08734	3.27405		28.659	2.02167
1996	1493892700	1	17.8754	43.636	334.709	5.84177	2	18.7764	40.4382	234.315	4.08957	3.32231		4.5862	3.19445
1997	1493892700	1	18.0199	43.6859	336.964	5.88112	2	18.7287	40.5334	240.24	4.19297	3.2312		11.7101	4.04121
1998	1493892700	1	18.3574	43.882	333.576	5.822	2	18.6328	40.628	245.572	4.28604	3.26563		26.6667	4.52333
1999	1493892700	1	19.1761	44.2282	334.334	5.83523	2	18.5853	40.7711	248.044	4.32918	3.50722		1.434	3.19579
2000	1493892700	1	19.1762	44.276	334.713	5.84185	2	18.5375	40.8663	249.841	4.36055	3.469		21.4227	1.44001
2001	1493892701	1	19.8023	44.6194	332.47	5.80269	2	18.5377	40.9143	251.737	4.39364	3.91497		9.1591	0
2002	1493892701	1	20.0909	44.719	335.743	5.85982	2	18.5377	40.9143	253.868	4.43083	4.10952		4.10264	3.19445
2003	1493892701	1	20.1874	44.8159	332.854	5.8094	2	18.49	41.0095	252.974	4.41523	4.16771		22.0675	1.43701
2004	1493892701	1	20.8608	45.1119	332.718	5.80702	2	18.4902	41.0574	253.726	4.42835	4.69667		1.43401	1.44001
2005	1493892701	1	20.861	45.1597	334.268	5.83408	2	18.4904	41.1054	254.632	4.44417	4.6965		21.3959	3.19579
2006	1493892701	1	21.4863	45.5027	331.656	5.78848	2	18.4426	41.2006	254.187	4.43639	5.26993		4.5729	1.43701
2007	1493892701	1	21.6304	45.5524	333.743	5.82492	2	18.4428	41.2485	255.265	4.45521	5.35578		11.6792	3.19445
2008	1493892701	1	21.967	45.748	332.669	5.80616	2	18.3951	41.3437	254.746	4.44615	5.67065		9.1458	0
2009	1493892702	1	22.2552	45.8474	330.971	5.77653	2	18.3951	41.3437	257.31	4.49091	5.93158		11.0204	3.24275
2010	1493892702	1	22.5915	45.9952	338.835	5.91378	2	18.4436	41.4403	278.078	4.85337	6.16053		14.2484	3.24825
2011	1493892702	1	23.0238	46.1919	334.582	5.83956	2	18.54	41.4896	290.991	5.07875	6.49739		7.23731	8.46192
2012	1493892702	1	23.216	46.3377	337.114	5.88375	2	18.6854	41.7313	292.179	5.09949	6.46106		19.4075	6.47879
2013	1493892702	1	23.7922	46.6318	333.945	5.82843	2	18.7823	41.9243	291.771	5.09236	6.87457		4.09204	5.23276
2014	1493892702	1	23.8884	46.7285	335.276	5.85167	2	18.8791	42.0694	297.372	5.19013	6.84107		19.3968	4.57173
2015	1493892702	1	24.4643	47.0224	335.668	5.85851	2	18.9278	42.2138	305.28	5.32815	7.33318		2.04497	8.22016
2016	1493892703	1	24.5123	47.0708	336.142	5.86679	2	19.1209	42.4082	303.669	5.30002	7.12791		22.0005	5.23027
2017	1493892703	1	25.1837	47.3658	335.595	5.85724	2	19.2177	42.5532	301.467	5.2616	7.66513		1.43711	8.45368
2018	1493892703	1	25.2316	47.3664	337.781	5.89539	2	19.3629	42.7947	304.449	5.31364	7.43923		24.5596	7.2522
2019	1493892703	1	25.9509	47.7573	336.959	5.88104	2	19.5078	42.9882	311.308	5.43335	8.0161		5.94126	6.16247
2020	1493892703	1	26.1425	47.8074	335.707	5.8592	2	19.6526	43.1339	305.525	5.33242	7.99752		10.9908	8.447
2021	1493892703	1	26.4779	47.9548	337.217	5.88555	2	19.7977	43.3752	301.465	5.26155	8.09925		17.4335	11.3313
2022	1493892703	1	27.0048	48.1999	335.969	5.86377	2	20.0391	43.6657	312.911	5.46133	8.31143		5.20459	12.3122
2023	1493892704	1	27.1485	48.2971	338.054	5.90016	2	20.3284	43.9568	312.366	5.45181	8.08406		20.6505	11.3247
2024	1493892704	1	27.771	48.5909	335.786	5.86057	2	20.5697	44.2471	306.485	5.34916	8.40995		0	14.4894
2025	1493892704	1	27.771	48.5909	337.724	5.8944	2	20.8592	44.6337	316.099	5.51697	7.96445		21.2913	13.3697
2026	1493892704	1	28.3932	48.9323	337.03	5.88228	2	21.1963	44.9252	312.374	5.45195	8.23725		4.55295	13.3565
2027	1493892704	1	28.5367	48.9817	335.955	5.86352	2	21.4855	45.2637	307.767	5.37155	7.97138		13.6598	14.4744
2028	1493892704	1	28.9672	49.13	340.506	5.94295	2	21.7747	45.6499	312.781	5.45906	7.99019		10.968	14.3381
2029	1493892704	1	29.3019	49.2771	340.138	5.93652	2	22.1117	45.9888	311.656	5.43942	7.90645		8.40142	11.3036
2030	1493892705	1	29.541	49.4229	338.877	5.91451	2	22.3525	46.2786	307.036	5.35878	7.84609		10.9668	10.2354
2031	1493892705	1	29.8757	49.5699	337.694	5.89388	2	22.593	46.5206	307.51	5.36706	7.89531		6.4401	9.2622
2032	1493892705	1	30.0669	49.6675	338.981	5.91633	2	22.7856	46.7619	312.367	5.45183	7.83963		12.2941	11.2929
2033	1493892705	1	30.4492	49.8151	338.48	5.90759	2	23.0262	47.0514	313.27	5.46759	7.92079		6.43606	8.18409
2034	1493892705	1	30.6403	49.9126	339.527	5.92586	2	23.2185	47.2449	309.726	5.40574	7.88668		12.2874	11.2886
2035	1493892705	1	31.0224	50.0601	339.858	5.93164	2	23.459	47.5343	307.545	5.36767	7.974		3.21738	9.25377
2036	1493892705	1	31.1179	50.1089	340.102	5.93589	2	23.6514	47.7754	309.065	5.3942	7.82265		11.6014	8.17772
2037	1493892706	1	31.4522	50.3033	339.451	5.92454	2	23.8436	47.9687	312.479	5.45379	7.95872		4.5463	8.17561
2038	1493892706	1	31.5955	50.3526	339.397	5.9236	2	24.0357	48.162	310.82	5.42483	7.87079		9.0879	8.1756
2039	1493892706	1	31.8819	50.4513	340.802	5.94812	2	24.2279	48.3552	309.018	5.39338	7.93583		6.42936	7.218
2040	1493892706	1	32.0728	50.5487	340.99	5.9514	2	24.3721	48.5478	309.33	5.39883	7.95641		7.74217	7.2138
2041	1493892706	1	32.3115	50.6468	340.143	5.93661	2	24.5162	48.7403	310.571	5.42049	8.02505		7.31363	7.22709
2042	1493892706	1	32.55	50.6973	339.232	5.92071	2	24.7082	48.8858	313.158	5.46565	8.04831		15.4737	8.16924
2043	1493892706	1	33.0271	50.8933	338.856	5.91416	2	24.9002	49.0789	310.779	5.42412	8.32698		2.03224	7.2096
2044	1493892707	1	33.0748	50.9414	335.84	5.86151	2	25.0442	49.2713	307.658	5.36964	8.20242		6.42668	7.2114
2045	1493892707	1	33.2656	51.0388	328.248	5.72901	2	25.1883	49.4637	309.408	5.4002	8.22944		0	7.2096
2046	1493892707	1	33.2656	51.0388	327.71	5.71962	2	25.3323	49.6561	313.766	5.47625	8.05289		1.43108	9.24589
2047	1493892707	1	33.3133	51.0393	327.31	5.71263	2	25.5721	49.8497	312.293	5.45055	7.83207		1.425	6.12215
2048	1493892707	1	33.3133	50.9918	324.069	5.65607	2	25.716	49.9944	309.364	5.39942	7.66249		2.85	7.2054
2049	1493892707	1	33.3133	50.8968	311.234	5.43206	2	25.8599	50.1867	307.549	5.36774	7.48715		1.428	6.11791
2050	1493892708	1	33.3133	50.8492	304.861	5.32082	2	26.0037	50.3313	311.522	5.43708	7.32792		1.425	8.15863
2051	1493892708	1	33.3133	50.8017	299.662	5.23009	2	26.1955	50.5241	316.606	5.52581	7.12321		3.17569	6.11791
2052	1493892708	1	33.361	50.7072	289.166	5.04689	2	26.3393	50.6687	317.081	5.53411	7.02181		0	8.15651
2053	1493892708	1	33.361	50.7072	285.357	4.98041	2	26.531	50.8615	312.528	5.45465	6.83174		1.425	9.22191
2054	1493892708	1	33.361	50.6597	275.268	4.80433	2	26.7227	51.1018	312.08	5.44683	6.65301		1.428	7.20789
2055	1493892708	1	33.361	50.6121	272.035	4.74791	2	26.9142	51.2469	323.6	5.64789	6.47798		0	7.20789
2056	1493892708	1	33.361	50.6121	268.054	4.67842	2	27.1057	51.392	333.631	5.82295	6.30373		7.09753	11.6181
2057	1493892709	1	33.2179	50.8005	251.729	4.3935	2	27.4407	51.5863	332.408	5.80162	5.8304		3.20787	6.44141
2058	1493892709	1	33.2656	50.8962	246.207	4.29713	2	27.632	51.6838	332.192	5.79784	5.68839		6.02263	8.1459
2059	1493892709	1	33.1225	51.037	236.476	4.12728	2	27.8235	51.8763	331.005	5.77713	5.36506		5.703	6.44005
2060	1493892709	1	33.1225	51.2271	229.578	4.00689	2	28.0148	51.9737	332.927	5.81068	5.16198		1.43108	8.39673
2061	1493892709	1	33.0748	51.2266	227.048	3.96273	2	28.2539	52.1192	334.894	5.845	4.90284		10.0384	6.43737
2062	1493892709	1	32.8363	51.4613	216.681	3.7818	2	28.4451	52.2166	334.797	5.84332	4.45568		3.17569	6.43737
2063	1493892710	1	32.7886	51.5558	216.679	3.78177	2	28.6363	52.314	336.574	5.87433	4.22096		13.4107	3.21869
2064	1493892710	1	32.4071	51.7888	205.791	3.59174	2	28.7319	52.3627	335.817	5.86112	3.71974		6.02263	1.425
2065	1493892710	1	32.264	51.9296	209.487	3.65624	2	28.732	52.4102	336.365	5.87068	3.56455		21.006	2.86519
2066	1493892710	1	31.6439	52.2548	205.49	3.58648	2	28.6365	52.4091	335.216	5.85062	3.01136		3.18256	1.43411
2067	1493892710	1	31.5485	52.3012	207.778	3.62641	2	28.5887	52.4085	332.266	5.79913	2.96174		22.278	0
2068	1493892710	1	30.8806	52.6258	206.572	3.60537	2	28.5887	52.4085	333.466	5.82008	2.30218		1.43111	2.86819
2069	1493892710	1	30.8329	52.6252	208.33	3.63604	2	28.4931	52.4074	333.1	5.81369	2.34992		23.5711	3.21869
2070	1493892711	1	30.1172	52.9494	206.531	3.60465	2	28.3975	52.3587	332.947	5.81103	1.81832		5.12487	4.06871
2071	1493892711	1	29.9741	53.0427	207.675	3.62461	2	28.3019	52.2625	333.357	5.81817	1.84525		14.0295	4.54914
2072	1493892711	1	29.5446	53.2277	208.992	3.64759	2	28.1585	52.2132	333.549	5.82153	1.7177		7.10492	5.1929
2073	1493892711	1	29.3538	53.368	209.89	3.66327	2	28.015	52.1164	315.753	5.51092	1.83273		15.3477	2.03647
2074	1493892711	1	28.8766	53.5524	209.365	3.65411	2	27.9671	52.0683	299.919	5.23458	1.74062		12.2292	4.54914
2075	1493892711	1	28.5426	53.7861	211.389	3.68944	2	27.8237	52.019	285.573	4.98419	1.90774		5.88604	2.03647
2076	1493892711	1	28.3517	53.8314	210.319	3.67076	2	27.7758	51.9709	272.565	4.75715	1.94759		21.7138	3.21869
2077	1493892712	1	27.7313	54.2042	210.871	3.68039	2	27.6802	51.9222	260.77	4.5513	2.28257		1.43408	4.07295
2078	1493892712	1	27.6835	54.2037	211.568	3.69256	2	27.5845	51.8259	250.272	4.36808	2.37986		26.1258	2.0386
2079	1493892712	1	26.9199	54.6224	209.676	3.65953	2	27.5366	51.7777	240.921	4.20486	2.91078		5.12487	2.03647
2080	1493892712	1	26.7768	54.7157	209.643	3.65896	2	27.4887	51.7296	232.448	4.05699	3.06979		10.8552	2.03647
2081	1493892712	1	26.4426	54.8544	209.084	3.64921	2	27.4408	51.6815	224.869	3.9247	3.32621		18.5474	3.22005
2082	1493892712	1	25.9176	55.1809	209.278	3.65259	2	27.3452	51.6327	217.964	3.80419	3.82463		2.86819	0
2083	1493892712	1	25.822	55.1798	209.065	3.64887	2	27.3452	51.6327	211.834	3.6972	3.86032		21.0234	3.22136
2084	1493892713	1	25.2014	55.5053	207.838	3.62745	2	27.2495	51.584	206.34	3.60131	4.42395		1.43408	1.428
2085	1493892713	1	25.1536	55.5048	208.938	3.64665	2	27.2494	51.5364	201.308	3.51349	4.48783		20.4021	0
2086	1493892713	1	24.5329	55.7827	207.58	3.62295	2	27.2494	51.5364	196.878	3.43617	5.04088		8.29877	2.03647
2087	1493892713	1	24.2942	55.9225	210.491	3.67375	2	27.2015	51.4883	192.724	3.36368	5.30231		10.8591	0
2088	1493892713	1	23.9599	56.0613	207.431	3.62035	2	27.2015	51.4883	157.293	2.74528	5.60538		29.321	1.428
2089	1493892713	1	23.1004	56.5266	205.835	3.5925	2	27.2014	51.4407	156.789	2.73649	6.53334		2.87116	0
2090	1493892714	1	23.0047	56.5256	206.331	3.60116	2	27.2014	51.4407	141.385	2.46763	6.59306		10.8619	4.49771
2091	1493892714	1	22.6703	56.6644	205.802	3.59193	2	27.1539	51.5829	112.849	1.96959	6.77675		2.00684	4.49582
2092	1493892714	1	22.6226	56.7113	207.748	3.62589	2	27.1063	51.725	99.0705	1.72911	6.70573		19.8758	4.49582
2093	1493892714	1	22.0015	56.9419	205.268	3.5826	2	27.0587	51.8671	93.3584	1.62941	7.16442		5.13153	5.86669
2094	1493892714	1	21.8582	57.0353	206.529	3.60462	2	27.0112	52.0568	92.4978	1.61439	7.16511		27.5664	3.17702
2095	1493892714	1	20.998	57.3584	206.765	3.60873	2	26.9636	52.1514	110.363	1.9262	7.91841		5.74531	4.281
2096	1493892714	1	21.1895	57.3604	205.702	3.59018	2	26.9638	52.2941	126.461	2.20715	7.68179		8.71242	3.17434
2097	1493892715	1	20.9025	57.4048	204.126	3.56268	2	26.9162	52.3886	140.658	2.45494	7.83115		16.6042	3.17837
2098	1493892715	1	20.4249	57.6845	204.929	3.57669	2	26.8685	52.4832	153.318	2.6759	8.28091		3.224	3.17434
2099	1493892715	1	20.329	57.636	205.14	3.58037	2	26.8209	52.5777	164.762	2.87564	8.22989		21.0395	2.853
2100	1493892715	1	19.7079	57.9617	204.351	3.5666	2	26.821	52.6728	175.178	3.05744	8.8639		1.42501	5.70601
2101	1493892715	1	19.7077	57.9142	205.931	3.59417	2	26.8214	52.863	184.207	3.21502	8.72464		20.4235	4.49582
2102	1493892715	1	19.0864	58.1925	205.164	3.58079	2	26.7738	53.0051	192.411	3.3582	9.2739		5.13153	4.49202
2103	1493892716	1	18.9431	58.2859	207.595	3.62321	2	26.7263	53.1471	200.013	3.49089	9.3266		12.2031	5.70601
2104	1493892716	1	18.5606	58.4243	205.372	3.58442	2	26.7266	53.3373	206.75	3.60846	9.62087		10.2631	4.278
2105	1493892716	1	18.274	58.6111	206.821	3.60971	2	26.7268	53.4799	212.743	3.71307	9.88833		7.30483	5.86015
2106	1493892716	1	18.0347	58.6561	205.937	3.59428	2	26.6794	53.6694	217.852	3.80223	9.97988		16.6083	7.12801
2107	1493892716	1	17.557	58.9359	206.792	3.60921	2	26.6798	53.907	222.599	3.88509	10.4171		2.87416	8.55301
2108	1493892716	1	17.4612	58.9349	206.827	3.60981	2	26.6803	54.1921	226.969	3.96136	10.3675		15.9477	5.86015
2109	1493892716	1	16.9831	59.1673	205.177	3.58101	2	26.6329	54.3816	262.323	4.5784	10.7713		1.43708	7.25081
2110	1493892717	1	16.9352	59.1668	205.942	3.59436	2	26.5855	54.6186	261.513	4.56426	10.6684		15.9464	8.6492
2111	1493892717	1	16.4571	59.3991	205.628	3.58889	2	26.5382	54.903	263.983	4.60737	11.0383		3.18927	7.12502
2112	1493892717	1	16.3615	59.4456	206.097	3.59706	2	26.5387	55.1405	263.718	4.60275	11.0503		10.8752	8.9793
2113	1493892717	1	16.0267	59.5846	204.917	3.57647	2	26.4436	55.4243	251.307	4.38614	11.2169		10.2647	6.02049
2114	1493892717	1	15.7401	59.7715	205.79	3.59172	2	26.3006	55.5651	233.374	4.07314	11.3674		2.87716	13.3809
2115	1493892717	1	15.6442	59.7705	204.78	3.57408	2	26.0624	55.9422	238.649	4.16521	11.0993		12.7585	12.1999
2116	1493892717	1	15.2617	59.9564	205.554	3.58759	2	25.8242	56.2718	239.236	4.17546	11.1867		15.3877	11.4348
2117	1493892718	1	14.7833	60.1414	206.296	3.60054	2	25.6338	56.602	232.249	4.05351	11.4132		2.00895	10.0342
2118	1493892718	1	14.7356	60.1884	206.794	3.60924	2	25.3954	56.8366	231.549	4.04129	11.1743		1.44008	8.26751
2119	1493892718	1	14.6876	60.1879	207.278	3.61768	2	25.2526	57.0723	234.603	4.09459	11.0148		13.4375	11.0764
2120	1493892718	1	14.3053	60.4213	211.454	3.69056	2	25.0144	57.3544	234.884	4.0995	11.1396		1.44008	7.08912
2121	1493892718	1	14.2573	60.4208	215.001	3.75247	2	24.8715	57.5426	233.077	4.06795	10.9975		0	9.07967
2122	1493892718	1	14.2573	60.4208	215.064	3.75358	2	24.6809	57.7777	231.465	4.03982	10.7535		1.42201	9.07778
2123	1493892718	1	14.2571	60.3734	221.406	3.86426	2	24.4904	58.0128	230.158	4.01701	10.502		5.89812	6.02049
2124	1493892719	1	14.2081	60.183	235.331	4.10731	2	24.3474	58.1536	231.024	4.03213	10.3404		3.20926	7.08912
2125	1493892719	1	14.1597	60.0876	241.97	4.22317	2	24.2045	58.3418	230.38	4.02088	10.1954		2.04071	8.02309
2126	1493892719	1	14.1115	60.0396	245.241	4.28027	2	24.0139	58.5294	229.817	4.01107	10.0169		1.42503	6.02049
2127	1493892719	1	14.1112	59.9921	227.876	3.97718	2	23.8709	58.6702	230.36	4.02054	9.84882		14.4875	5.10886
2128	1493892719	1	14.0178	60.4659	212.624	3.71098	2	23.7757	58.8114	229.891	4.01235	9.89717		0	5.12487
2129	1493892719	1	14.0178	60.4659	217	3.78736	2	23.6326	58.9047	229.196	4.00022	9.74073		15.887	6.02049
2130	1493892720	1	14.111	59.9446	221.51	3.86607	2	23.4896	59.0455	227.571	3.97186	9.4216		5.75431	5.10886
2131	1493892720	1	14.3028	59.9466	227.323	3.96753	2	23.3944	59.1867	229.743	4.00977	9.1233		0	5.12235
2132	1493892720	1	14.3028	59.9466	233.087	4.06813	2	23.2514	59.28	228.571	3.98931	8.97339		2.04071	3.16898
2133	1493892720	1	14.351	59.9946	238.6	4.16435	2	23.2038	59.3743	228.935	3.99567	8.87451		6.12003	5.1265
2134	1493892720	1	14.4956	60.1385	245.164	4.27892	2	23.0607	59.4677	229.127	3.99902	8.59133		2.0386	3.16763
2135	1493892720	1	14.5438	60.1864	251.646	4.39205	2	23.0132	59.562	229.399	4.00377	8.49239		6.12003	6.01625
2136	1493892720	1	14.6884	60.3303	258.199	4.50642	2	22.8703	59.7027	228.966	3.99621	8.20594		12.3777	3.16898
2137	1493892721	1	14.9298	60.6649	265.297	4.6303	2	22.8227	59.797	228.921	3.99543	7.94047		1.42501	3.18256
2138	1493892721	1	14.93	60.7124	271.666	4.74146	2	22.7273	59.8434	228.95	3.99593	7.84558		20.5021	2.0047
2139	1493892721	1	15.4593	61.1447	277.702	4.84681	2	22.6797	59.8903	230.75	4.02735	7.32855		8.15014	4.01154
2140	1493892721	1	15.6519	61.3363	283.156	4.94201	2	22.5844	59.9841	230.953	4.03089	7.06314		12.4083	1.43408
2141	1493892721	1	15.9884	61.5768	288.033	5.02712	2	22.5366	59.9836	229.338	4.00271	6.73923		19.3479	3.16763
2142	1493892721	1	16.5644	61.8669	292.394	5.10323	2	22.4891	60.0779	228.34	3.98529	6.18891		5.19782	2.00684
2143	1493892721	1	16.7085	61.9631	296.451	5.17404	2	22.4414	60.1248	227.975	3.97892	6.02042		22.0011	3.16763
2144	1493892722	1	17.3325	62.3484	329.2	5.74562	2	22.3939	60.2191	226.747	3.95748	5.49106		5.19366	0
2145	1493892722	1	17.4765	62.4445	330.288	5.76461	2	22.3939	60.2191	226.69	3.95649	5.39752		14.8339	2.0047
2146	1493892722	1	17.9082	62.6856	328.329	5.73043	2	22.3463	60.266	227.378	3.9685	5.05482		13.5853	2.0047
2147	1493892722	1	18.2919	62.9261	328.961	5.74146	2	22.3939	60.2191	229.536	4.00616	4.9147		7.1958	0
2148	1493892722	1	18.4838	63.07	329.106	5.74398	2	22.3939	60.2191	229.724	4.00943	4.83906		16.786	0
2149	1493892722	1	18.9631	63.3587	326.408	5.6969	2	22.3939	60.2191	229.369	4.00324	4.65054		4.55184	0
2150	1493892722	1	19.1068	63.4074	328.894	5.74028	2	22.3939	60.2191	227.737	3.97476	4.57933		16.7777	1.422
2151	1493892723	1	19.5859	63.6959	328.406	5.73177	2	22.394	60.2665	227.791	3.97569	4.4324		4.06446	0
2152	1493892723	1	19.6819	63.7915	328.837	5.7393	2	22.394	60.2665	226.493	3.95304	4.4476		18.7466	1.42201
2153	1493892723	1	20.2087	64.1276	327.509	5.71611	2	22.3942	60.3139	226.527	3.95363	4.39553		6.43185	0
2154	1493892723	1	20.4002	64.224	329.608	5.75274	2	22.3942	60.3139	218.239	3.80898	4.38918		10.3649	3.18526
2155	1493892723	1	20.6875	64.4159	328.803	5.7387	2	22.2987	60.3603	199.993	3.49054	4.36393		16.8201	10.1155
2156	1493892723	1	21.2135	64.61	332.414	5.80171	2	21.9644	60.4043	194.684	3.39787	4.27221		5.15792	7.29304
2157	1493892723	1	21.3094	64.7527	334.501	5.83815	2	21.7255	60.4493	201.753	3.52125	4.32347		11.584	6.36782
2158	1493892724	1	21.6443	64.9449	330.497	5.76827	2	21.5346	60.5421	207.202	3.61636	4.40417		9.63302	6.36914
2159	1493892724	1	21.9311	65.0893	333.362	5.81827	2	21.3437	60.635	208	3.63028	4.49286		12.8449	8.29207
2160	1493892724	1	22.3135	65.2819	333.55	5.82155	2	21.1052	60.7747	205.941	3.59435	4.66635		8.36931	7.68159
2161	1493892724	1	22.5525	65.4258	334.538	5.83879	2	20.8664	60.8671	213.671	3.72927	4.86052		10.9321	7.10072
2162	1493892724	1	22.8869	65.5706	334.723	5.84203	2	20.6757	61.0073	224.913	3.92548	5.07081		8.36674	5.10886
2163	1493892724	1	23.1258	65.7145	336.021	5.86467	2	20.5805	61.1485	226.212	3.94814	5.22751		10.9282	9.09343
2164	1493892724	1	23.4601	65.8592	335.935	5.86317	2	20.3421	61.3357	224.009	3.90969	5.49399		10.9227	7.10072
2165	1493892725	1	23.7942	66.0039	335.469	5.85504	2	20.1514	61.4759	226.46	3.95248	5.81143		11.5639	8.02309
2166	1493892725	1	24.1285	66.1958	335.131	5.84914	2	19.9608	61.6635	240.252	4.19319	6.15723		6.41173	8.96032
2167	1493892725	1	24.3194	66.2919	335.433	5.8544	2	19.8662	61.9468	251.823	4.39515	6.22181		14.1185	9.49885
2168	1493892725	1	24.7488	66.4845	335.169	5.84981	2	19.7238	62.2296	247.647	4.32226	6.58444		3.2052	9.49885
2169	1493892725	1	24.8442	66.5326	335.961	5.86363	2	19.5814	62.5124	248.454	4.33634	6.62262		18.6292	8.95652
2170	1493892725	1	25.4165	66.7736	334.761	5.84269	2	19.4869	62.7956	252.782	4.41187	7.14035		2.0026	10.3115
2171	1493892725	1	25.3689	66.8204	335.455	5.85479	2	19.3925	63.1261	258.24	4.50714	7.02604		16.7668	5.83978
2172	1493892726	1	25.8933	67.0137	335.433	5.85442	2	19.3455	63.315	258.589	4.51323	7.52024		1.416	8.62307
2173	1493892726	1	25.8934	67.0609	335.516	5.85585	2	19.2987	63.5986	258.485	4.51142	7.44833		16.7601	5.83687
2174	1493892726	1	26.4176	67.2541	335.311	5.85228	2	19.2517	63.7874	258.172	4.50594	7.96041		0	7.22434
2175	1493892726	1	26.4176	67.2541	334.815	5.84362	2	19.2048	64.0236	258.662	4.51451	7.9032		14.0996	4.47589
2176	1493892726	1	26.8464	67.4465	334.857	5.84435	2	19.1575	64.1651	258.854	4.51786	8.35983		1.413	7.22081
2177	1493892726	1	26.8464	67.4936	334.629	5.84038	2	19.1107	64.4012	258.85	4.51778	8.33091		10.9026	4.26003
2178	1493892726	1	27.1799	67.638	334.531	5.83867	2	19.1112	64.5432	257.814	4.4997	8.64186		5.15622	5.67604
2179	1493892727	1	27.3228	67.7335	334.628	5.84036	2	19.1119	64.7324	258.44	4.51062	8.74217		12.7939	4.47209
2180	1493892727	1	27.7037	67.9253	329.276	5.74695	2	19.0647	64.8738	258.068	4.50413	9.16209		4.28418	5.67605
2181	1493892727	1	27.8465	67.9266	329.877	5.75744	2	19.0655	65.063	257.859	4.50048	9.23613		9.14788	1.419
2182	1493892727	1	28.0846	68.1171	321.966	5.61937	2	19.0656	65.1103	258.641	4.51413	9.50701		1.413	1.41901
2183	1493892727	1	28.0845	68.07	320.472	5.59329	2	19.0658	65.1576	266.812	4.65674	9.47729		1.42805	9.01739
2184	1493892727	1	28.1321	68.0704	320.71	5.59744	2	19.1625	65.4422	283.464	4.94738	9.34672		0	4.0581
2185	1493892727	1	28.1321	68.0704	318.435	5.55774	2	19.2584	65.5376	289.388	5.05078	9.22809		3.15556	6.39033
2186	1493892728	1	28.1795	67.9765	309.852	5.40794	2	19.3547	65.7276	289.079	5.04538	9.10685		3.15424	5.86824
2187	1493892728	1	28.227	67.8827	298.526	5.21025	2	19.4032	65.9171	286.628	5.0026	9.04008		1.99836	7.68235
2188	1493892728	1	28.2745	67.836	291.19	5.08223	2	19.4997	66.1543	289.166	5.04689	8.9345		1.416	5.1571
2189	1493892728	1	28.2744	67.7888	287.294	5.01422	2	19.5957	66.2969	292.601	5.10685	8.806		1.42805	4.50537
2190	1493892728	1	28.2268	67.7884	281.444	4.91212	2	19.644	66.4391	295.244	5.15298	8.68821		4.28115	6.3863
2191	1493892728	1	28.0841	67.7872	271.379	4.73646	2	19.7402	66.629	294.921	5.14734	8.4239		4.242	5.15629
2192	1493892728	1	28.0843	67.9286	264.067	4.60884	2	19.8363	66.7715	294.326	5.13695	8.32877		0	6.38362
2193	1493892728	1	28.0843	67.9286	261.094	4.55696	2	19.9325	66.9613	292.624	5.10724	8.20899		9.46268	4.50441
2194	1493892729	1	27.942	68.2101	245.863	4.29112	2	19.9807	67.1035	293.256	5.11829	8.03784		4.4892	7.67288
2195	1493892729	1	27.9898	68.3519	243.533	4.25046	2	20.0771	67.3404	290.987	5.07868	7.97709		3.99671	3.19181
2196	1493892729	1	27.8948	68.4453	238.028	4.15437	2	20.1252	67.4353	294.923	5.14738	7.83497		6.3098	5.15294
2197	1493892729	1	27.7999	68.633	231.966	4.04857	2	20.2211	67.5778	296.268	5.17085	7.65191		7.99342	9.56873
2198	1493892729	1	27.6099	68.8198	226.95	3.96102	2	20.3653	67.8623	295.295	5.15387	7.3076		11.3739	4.05174
2199	1493892729	1	27.4201	69.148	219.898	3.83794	2	20.4611	67.9575	310.17	5.41349	7.0601		26.0337	7.31447
2200	1493892729	1	26.8504	69.8026	228.76	3.99262	2	20.6999	68.0067	330.781	5.77321	6.40733		8.26271	6.41977
2201	1493892730	1	26.6128	69.9419	222.321	3.88023	2	20.8911	68.1028	328.895	5.7403	6.01		5.10739	7.1688
2202	1493892730	1	26.4702	70.0349	220.473	3.84798	2	21.0824	68.246	325.227	5.67629	5.67702		9.03659	7.1688
2203	1493892730	1	26.2804	70.2688	225.465	3.93511	2	21.2737	68.3892	323.292	5.64251	5.34789		29	6.41439
2204	1493892730	1	25.568	70.9222	225.95	3.94358	2	21.4648	68.4851	324.609	5.6655	4.77239		5.10487	8.3621
2205	1493892730	1	25.4255	71.0152	228.324	3.98501	2	21.7037	68.6287	326.155	5.69248	4.42122		24.0818	4.0475
2206	1493892730	1	24.808	71.5281	233.681	4.0785	2	21.7994	68.7238	326.082	5.69121	4.11288		3.15288	4.53475
2207	1493892730	1	24.7606	71.6219	230.265	4.01888	2	21.9426	68.7722	326.273	5.69454	4.00773		3.15288	1.42805
2208	1493892731	1	24.808	71.5281	230.458	4.02225	2	21.9902	68.7726	327.67	5.71892	3.94116		18.9943	2.02587
2209	1493892731	1	24.3808	71.9954	231.762	4.04502	2	22.0381	68.8202	328.065	5.72582	3.9459		14.1039	1.42805
2210	1493892731	1	24.0962	72.3696	238.186	4.15713	2	22.0857	68.8206	329.751	5.75524	4.07891		6.34362	3.20518
2211	1493892731	1	23.9061	72.4622	235.134	4.10386	2	22.1812	68.8685	329.973	5.75912	3.98622		9.45195	1.43105
2212	1493892731	1	23.764	72.7434	235.96	4.11828	2	22.2289	68.8689	330.35	5.76569	4.16753		28.0118	2.02374
2213	1493892731	1	23.1472	73.4444	241.27	4.21096	2	22.2767	68.9165	329.608	5.75275	4.61082		9.03004	1.43105
2214	1493892731	1	22.9575	73.6781	238.356	4.1601	2	22.3244	68.9169	329.534	5.75146	4.80311		3.14885	1.43105
2215	1493892732	1	23.0048	73.5844	236.015	4.11924	2	22.3721	68.9173	329.28	5.74703	4.70979		16.0758	1.43105
2216	1493892732	1	22.6729	74.0051	234.288	4.0891	2	22.4198	68.9177	328.888	5.74017	5.09369		3.99671	0
2217	1493892732	1	22.5779	74.0985	235.093	4.10314	2	22.4198	68.9177	329.207	5.74575	5.18321		17.2015	1.42805
2218	1493892732	1	22.2462	74.5662	234.083	4.08552	2	22.4674	68.9181	328.642	5.73588	5.65243		5.99082	1.43105
2219	1493892732	1	22.1038	74.7062	235.268	4.1062	2	22.5151	68.9185	327.536	5.71657	5.8023		11.0139	3.20518
2220	1493892732	1	21.8667	74.9865	234.204	4.08764	2	22.6106	68.9664	325.604	5.68286	6.06589		12.1253	0
2221	1493892732	1	21.6297	75.3139	233.927	4.08279	2	22.6106	68.9664	326.005	5.68986	6.42284		3.17046	2.02374
2222	1493892733	1	21.5347	75.3602	233.967	4.08349	2	22.6584	69.014	326.855	5.7047	6.44492		19.167	2.8591
2223	1493892733	1	21.1555	75.8744	233.935	4.08293	2	22.7537	69.0148	324.104	5.65668	7.04332		5.98869	4.04537
2224	1493892733	1	21.0132	76.0144	235.874	4.11677	2	22.8493	69.1099	300.367	5.24239	7.14447		20.0345	7.2297
2225	1493892733	1	20.5866	76.5282	242.223	4.22759	2	22.8976	69.346	277.699	4.84677	7.54485		3.14618	11.4189
2226	1493892733	1	20.5393	76.6218	231.366	4.03811	2	22.9463	69.7235	280.851	4.90177	7.30617		3.14885	10.3322
2227	1493892733	1	20.492	76.7155	233.297	4.07179	2	23.0425	70.0542	280.53	4.89617	7.13288		22.0193	5.84567
2228	1493892733	1	20.018	77.2759	238.009	4.15405	2	23.0907	70.243	278.431	4.85954	7.67484		12.9967	10.0127
2229	1493892734	1	19.7336	77.6027	240.57	4.19874	2	23.1393	70.5732	272.868	4.76245	7.81106		1.42803	10.0093
2230	1493892734	1	19.686	77.6024	240.063	4.18989	2	23.1878	70.9033	274.955	4.79888	7.55914		3.14618	7.22088
2231	1493892734	1	19.6387	77.696	232.633	4.06022	2	23.2361	71.1391	275.55	4.80926	7.47892		3.17046	7.22028
2232	1493892734	1	19.5437	77.7423	233.28	4.0715	2	23.2843	71.3749	276.008	4.81724	7.38484		9.02349	4.23902
2233	1493892734	1	19.3541	77.9758	232.79	4.06296	2	23.2847	71.5162	272.915	4.76326	7.56148		7.04355	9.88504
2234	1493892734	1	19.212	78.1627	234.296	4.08925	2	23.2856	71.8457	271.63	4.74085	7.51656		3.17046	7.05903
2235	1493892734	1	19.117	78.209	233.805	4.08066	2	23.2863	72.081	271.057	4.73084	7.41185		11.0074	7.21734
2236	1493892734	1	18.88	78.4891	234.595	4.09445	2	23.3345	72.3167	272.668	4.75895	7.6119		1.40701	5.83911
2237	1493892735	1	18.8802	78.536	234.962	4.10085	2	23.3826	72.5053	270.279	4.71726	7.52602		9.0216	7.05903
2238	1493892735	1	18.6907	78.7695	232.146	4.05171	2	23.3833	72.7406	269.344	4.70094	7.6399		14.9836	5.80849
2239	1493892735	1	18.359	79.1429	237.381	4.14307	2	23.3362	72.9284	270.322	4.71801	7.96194		5.98658	5.64302
2240	1493892735	1	18.2167	79.2828	231.501	4.04045	2	23.3367	73.1165	271.51	4.73874	8.01484		3.14482	7.2144
2241	1493892735	1	18.2639	79.1892	231.715	4.04419	2	23.3849	73.3521	273.071	4.76599	7.76507		5.98444	5.64302
2242	1493892735	1	18.1217	79.3291	228.104	3.98117	2	23.3854	73.5402	270.938	4.72875	7.82419		7.9807	7.20912
2243	1493892735	1	17.932	79.5156	224.865	3.92463	2	23.4337	73.7756	270	4.71239	7.95087		9.04895	7.18373
2244	1493892736	1	17.6947	79.7018	219.995	3.83964	2	23.3867	74.0104	270.68	4.72426	8.04928		0	4.23002
2245	1493892736	1	17.6947	79.7018	219.543	3.83175	2	23.3871	74.1514	271.525	4.739	7.95049		1.42803	7.05002
2246	1493892736	1	17.7423	79.7021	218.931	3.82107	2	23.3877	74.3864	271.773	4.74333	7.75417		1.42803	5.8333
2247	1493892736	1	17.6947	79.7018	219.335	3.82812	2	23.4358	74.5748	269.895	4.71055	7.69717		11.0348	5.80267
2248	1493892736	1	17.41	79.9347	221.124	3.85935	2	23.3887	74.7624	269.265	4.69957	7.90554		2.81403	4.23002
2249	1493892736	1	17.4104	80.0285	209.993	3.66507	2	23.3891	74.9034	268.768	4.69088	7.87474		1.42803	7.17726
2250	1493892736	1	17.458	80.0288	201.073	3.50938	2	23.3422	75.138	267.404	4.66708	7.65139		0	4.22702
2251	1493892737	1	17.458	80.0288	195.267	3.40806	2	23.3426	75.2789	268.404	4.68454	7.56241		2.85606	5.80267
2252	1493892737	1	17.3628	80.0282	183.52	3.20304	2	23.2955	75.4665	268.888	4.69298	7.48372		22.8544	5.63702
2253	1493892737	1	18.1246	80.0328	174.519	3.04593	2	23.296	75.6544	269.674	4.7067	6.77597		6.04378	4.22702
2254	1493892737	1	18.268	80.1743	191.431	3.34111	2	23.2964	75.7953	269.786	4.70866	6.66787		4.03059	5.79903
2255	1493892737	1	18.3636	80.2687	205.597	3.58835	2	23.2494	75.9828	270.317	4.71792	6.49923		0	2.81701
2256	1493892737	1	18.3636	80.2687	218.188	3.8081	2	23.2496	76.0767	269.225	4.69886	6.43785		1.42803	4.22702
2257	1493892737	1	18.4112	80.269	228.889	3.99487	2	23.25	76.2176	268.828	4.69193	6.31093		1.40701	5.79903
2258	1493892738	1	18.411	80.2221	237.191	4.13977	2	23.203	76.4051	268.686	4.68946	6.1264		0	2.81701
2259	1493892738	1	18.411	80.2221	244.356	4.26481	2	23.2032	76.499	268.311	4.68292	6.0685		1.40701	2.81701
2260	1493892738	1	18.4108	80.1752	250.087	4.36484	2	23.2035	76.5929	268.838	4.6921	5.98355		4.03059	3.1435
2261	1493892738	1	18.3152	80.0808	254.05	4.43401	2	23.1562	76.6864	268.601	4.68798	5.91246		0	2.81701
2262	1493892738	1	18.3152	80.0808	289.473	5.05225	2	23.1565	76.7803	267.636	4.67112	5.85931		5.62804	2.81701
2263	1493892738	1	18.3145	79.8932	278.195	4.85541	2	23.1567	76.8742	268.063	4.67858	5.70625		5.821	5.79612
2264	1493892738	1	18.2661	79.7053	268.095	4.67914	2	23.1097	77.0616	267.892	4.67559	5.51812		5.63105	2.81701
2265	1493892739	1	18.2653	79.5176	250.168	4.36626	2	23.1099	77.1555	269.471	4.70315	5.38977		15.7152	2.81401
2266	1493892739	1	18.3584	79.0021	233.335	4.07247	2	23.1102	77.2493	269.352	4.70107	5.06477		12.6721	2.81701
2267	1493892739	1	18.3566	78.5797	218.658	3.8163	2	23.1105	77.3432	268.696	4.68963	4.91208		11.3436	2.81401
2268	1493892739	1	18.4027	78.2044	205.825	3.59232	2	23.1107	77.437	268.983	4.69464	4.77013		14.3428	4.44554
2269	1493892739	1	18.496	77.7355	193.879	3.38382	2	23.0636	77.5775	269.607	4.70553	4.57033		8.55944	1.407
2270	1493892739	1	18.5425	77.454	183.307	3.19931	2	23.0637	77.6244	270.19	4.7157	4.52441		18.5135	2.81701
2271	1493892739	1	18.6353	76.8439	173.964	3.03624	2	23.064	77.7183	270.945	4.72889	4.5142		5.80121	1.407
2272	1493892739	1	18.6822	76.6563	165.662	2.89135	2	23.0641	77.7652	271.346	4.73587	4.52003		12.9765	2.81401
2273	1493892740	1	18.7758	76.234	158.081	2.75904	2	23.0644	77.859	271.304	4.73515	4.58614		24.001	1.407
2274	1493892740	1	18.8202	75.4352	151.099	2.63718	2	23.0645	77.9059	269.621	4.70577	4.91105		1.99836	2.81401
2275	1493892740	1	18.8677	75.3885	145.002	2.53077	2	23.0648	77.9997	269.773	4.70842	4.94308		17.1366	2.81701
2276	1493892740	1	18.9607	74.8249	139.386	2.43274	2	23.065	78.0936	277.521	4.84366	5.24687		16.9351	1.42803
2277	1493892740	1	18.9585	74.2604	134.578	2.34883	2	23.1126	78.0939	297.404	5.19069	5.65263		1.43103	4.02419
2278	1493892740	1	19.0062	74.2607	130.072	2.27018	2	23.2079	78.1883	313.117	5.46493	5.75155		18.5407	5.14042
2279	1493892740	1	19.0991	73.6497	125.714	2.19413	2	23.3507	78.283	325.839	5.68696	6.28837		5.64904	3.19176
2280	1493892741	1	19.0984	73.4614	122.071	2.13054	2	23.4459	78.3305	331.328	5.78277	6.52755		8.5772	3.19176
2281	1493892741	1	19.1449	73.1793	88.4981	1.54458	2	23.5411	78.378	332.781	5.80812	6.80831		21.22	4.51194
2282	1493892741	1	19.1899	72.4734	87.9764	1.53548	2	23.6837	78.4258	332.948	5.81104	7.45824		3.15153	3.19176
2283	1493892741	1	19.2372	72.3796	89.484	1.56179	2	23.7789	78.4733	332.496	5.80316	7.60001		15.7729	2.85006
2284	1493892741	1	19.3306	71.8622	85.7103	1.49593	2	23.8739	78.4739	333.206	5.81554	8.02223		9.98253	3.19176
2285	1493892741	1	19.377	71.5327	88.8577	1.55086	2	23.9691	78.5214	333.101	5.81371	8.36237		5.81649	3.18908
2286	1493892742	1	19.424	71.3446	89.0001	1.55335	2	24.0642	78.5689	333.016	5.81223	8.58615		18.4192	3.18908
2287	1493892742	1	19.4693	70.7323	88.6856	1.54786	2	24.1593	78.6164	333.849	5.82676	9.17361		7.07105	1.42503
2288	1493892742	1	19.4684	70.4966	91.8542	1.60316	2	24.2068	78.6167	333.179	5.81508	9.40151		11.389	1.42503
2289	1493892742	1	19.5147	70.1198	91.352	1.59439	2	24.2543	78.617	332.086	5.79599	9.72966		12.7979	4.02208
2290	1493892742	1	19.5608	69.6957	90.6768	1.58261	2	24.3496	78.7113	332.546	5.80403	10.2085		5.66104	1.42503
2291	1493892742	1	19.5601	69.507	93.577	1.63323	2	24.3971	78.7116	333.274	5.81672	10.3981		15.6156	2.01103
2292	1493892742	1	19.6059	68.9885	95.5868	1.6683	2	24.4447	78.7588	332.359	5.80076	10.9029		2.83203	2.85006
2293	1493892743	1	19.6055	68.8941	95.5868	1.6683	2	24.5397	78.7594	343.255	5.99092	11.0304		66.6004	7.63576
2294	1493892743	1	19.6927	66.6758	95.5868	1.6683	2	24.7769	78.6671	10.0542	0.17548	13.0246		2.83503	5.98024
2295	1493892743	1	19.6923	66.5813	91.044	1.58902	2	24.9191	78.5274	13.6345	0.237968	13.0395		3.16092	8.97495
2296	1493892743	1	19.7397	66.4872	92.333	1.61151	2	25.2038	78.4355	10.9754	0.191556	13.1384		17.4946	10.3387
2297	1493892743	1	19.8809	65.9214	90.2415	1.57501	2	25.536	78.3438	10.8217	0.188875	13.649		2.0026	7.24755
2298	1493892743	1	19.9285	65.8746	93.1943	1.62655	2	25.7733	78.2985	14.2086	0.247987	13.7301		14.7654	6.33283
2299	1493892744	1	20.07	65.4032	89.1441	1.55586	2	25.963	78.2059	17.1647	0.299581	14.0938		7.25207	7.63467
2300	1493892744	1	20.0214	65.1664	92.3792	1.61232	2	26.2002	78.1137	13.4005	0.233883	14.3461		5.10053	8.64703
2301	1493892744	1	20.1164	65.0254	89.9402	1.56975	2	26.4849	78.0687	11.7912	0.205795	14.515		17.0682	5.85673
2302	1493892744	1	20.1621	64.4583	87.6225	1.5293	2	26.6747	78.023	13.1079	0.228776	15.0471		1.419	5.85311
2303	1493892744	1	20.162	64.411	89.1903	1.55666	2	26.8644	77.9774	14.2609	0.2489	15.1317		17.0711	6.33283
2304	1493892744	1	20.2077	63.8438	87.8554	1.53337	2	27.0541	77.8848	16.3022	0.284527	15.6212		7.09804	5.85311
2305	1493892744	1	20.2069	63.6072	88.7863	1.54961	2	27.2438	77.8392	14.2229	0.248237	15.8766		7.22434	7.24461
2306	1493892745	1	20.2538	63.371	88.0122	1.5361	2	27.481	77.7939	13.9497	0.243469	16.1323		14.1991	5.85381
2307	1493892745	1	20.2521	62.8977	85.047	1.48435	2	27.6707	77.7482	14.7124	0.256779	16.6004		4.47873	5.09406
2308	1493892745	1	20.2994	62.7561	87.3874	1.5252	2	27.8129	77.6554	22.2316	0.388014	16.6866		11.3641	4.48559
2309	1493892745	1	20.298	62.3773	86.2975	1.50618	2	27.9552	77.6095	25.7209	0.448914	17.0485		8.62603	9.49389
2310	1493892745	1	20.3448	62.0936	88.3969	1.54282	2	28.2396	77.4707	19.8805	0.34698	17.2853		5.68203	7.63079
2311	1493892745	1	20.3442	61.9042	86.782	1.51463	2	28.4767	77.3786	19.5925	0.341954	17.4813		11.44	7.63188
2312	1493892745	1	20.3906	61.5257	87.7359	1.53128	2	28.7138	77.2864	25.6338	0.447395	17.8234		4.26603	5.09154
2313	1493892746	1	20.3901	61.3835	88.4045	1.54295	2	28.8559	77.1936	34.7644	0.606753	17.934		7.10704	9.49389
2314	1493892746	1	20.3893	61.1466	86.5768	1.51105	2	29.1403	77.0548	32.3364	0.564376	18.1563		5.84632	8.24263
2315	1493892746	1	20.4364	60.9575	88.8198	1.5502	2	29.3773	76.9158	47.9513	0.836908	18.2923		4.26303	12.5714
2316	1493892746	1	20.4359	60.8154	86.8877	1.51648	2	29.5667	76.542	77.4174	1.35119	18.1851		7.23375	12.0032
2317	1493892746	1	20.4829	60.5789	85.7893	1.49731	2	29.7086	76.1679	68.3331	1.19264	18.1144		2.84401	11.3367
2318	1493892746	1	20.4826	60.4841	86.6919	1.51306	2	29.898	75.8409	68.4878	1.19534	18.0134		12.8612	15.1367
2319	1493892747	1	20.5289	60.0579	82.466	1.4393	2	30.0873	75.3732	77.2669	1.34856	18.0533		2.84701	10.2324
2320	1493892747	1	20.5286	59.963	83.4478	1.45644	2	30.1819	75.0455	76.7378	1.33933	17.9072		5.84996	10.2362
2321	1493892747	1	20.5758	59.7738	77.9163	1.3599	2	30.2766	74.7177	72.6841	1.26858	17.8164		0	10.2353
2322	1493892747	1	20.5758	59.7738	78.6075	1.37196	2	30.3712	74.3899	75.1579	1.31175	17.5949		0	10.2382
2323	1493892747	1	20.5758	59.7738	78.3384	1.36726	2	30.4658	74.062	78.1272	1.36358	17.3771		1.42201	8.89585
2324	1493892747	1	20.5756	59.7264	77.2003	1.3474	2	30.5605	73.781	77.5344	1.35323	17.2404		9.09579	8.55747
2325	1493892747	1	20.3371	59.9136	67.4371	1.177	2	30.6078	73.4997	76.2845	1.33142	17.0314		8.29877	5.80122
2326	1493892748	1	20.0984	60.0534	56.9267	0.993559	2	30.6551	73.3122	76.5576	1.33618	16.9481		2.00681	8.89869
2327	1493892748	1	20.0508	60.1004	74.5786	1.30164	2	30.7498	73.0311	77.8936	1.3595	16.7831		10.8619	7.17668
2328	1493892748	1	19.7164	60.2392	89.1719	1.55634	2	30.7971	72.7966	77.6221	1.35476	16.7472		1.43408	5.80196
2329	1493892748	1	19.6686	60.2387	101.658	1.77426	2	30.8445	72.6091	79.1385	1.38123	16.6712		1.43708	5.80122
2330	1493892748	1	19.6207	60.2382	112.639	1.96592	2	30.8918	72.4216	78.0361	1.36199	16.5974		2.00895	7.05
2331	1493892748	1	19.573	60.2852	121.827	2.12628	2	30.8917	72.1866	77.5816	1.35405	16.4243		1.43408	6.29506
2332	1493892748	1	19.5252	60.2847	129.752	2.26461	2	30.9865	71.9994	77.3503	1.35002	16.3889		2.03435	2.82
2333	1493892749	1	19.5732	60.3326	136.522	2.38276	2	30.9864	71.9054	76.1103	1.32838	16.2539		1.43708	5.80487
2334	1493892749	1	19.6211	60.3331	141.969	2.47783	2	31.0338	71.7178	77.0924	1.34552	16.1202		0	4.45125
2335	1493892749	1	19.6211	60.3331	146.759	2.56143	2	31.0812	71.5772	78.0334	1.36194	16.055		3.20387	4.45409
2336	1493892749	1	19.6693	60.4284	181.42	3.16637	2	31.1286	71.4365	77.565	1.35377	15.8901		4.3052	5.80487
2337	1493892749	1	19.8128	60.4298	168.05	2.93303	2	31.176	71.2489	77.4706	1.35212	15.69		1.42201	4.45313
2338	1493892749	1	19.813	60.4772	165.643	2.89102	2	31.2233	71.1082	77.2464	1.3482	15.5953		10.9676	4.23
2339	1493892749	1	20.1483	60.6229	151.952	2.65206	2	31.2233	70.9672	77.3396	1.34983	15.1545		4.3052	3.15021
2340	1493892750	1	20.2918	60.6243	134.396	2.34565	2	31.2707	70.8735	77.787	1.35764	15.0194		18.7138	2.82
2341	1493892750	1	20.8664	60.8671	118.433	2.06704	2	31.2707	70.7795	78.8498	1.37619	14.3703		5.92942	4.45409
2342	1493892750	1	21.0578	60.9164	103.821	1.81202	2	31.3181	70.6388	79.7703	1.39225	14.135		18.762	1.99411
2343	1493892750	1	21.5847	61.2533	90.8934	1.58639	2	31.3655	70.5922	78.933	1.37764	13.5233		5.92651	4.45409
2344	1493892750	1	21.776	61.3026	79.1091	1.38071	2	31.4129	70.4515	78.895	1.37698	13.288		16.7736	1.413
2345	1493892750	1	22.2547	61.5915	68.4921	1.19541	2	31.4129	70.4044	77.7674	1.3573	12.7098		12.8611	3.14753
2346	1493892751	1	22.6374	61.7847	59.0383	1.03041	2	31.4603	70.3108	76.679	1.3383	12.2694		9.20036	3.15156
2347	1493892751	1	22.8767	61.9765	50.4162	0.879929	2	31.5078	70.2171	77.1118	1.34585	11.9333		21.886	1.413
2348	1493892751	1	23.5459	62.267	42.652	0.744418	2	31.5077	70.17	75.7905	1.32279	11.2182		3.21326	3.14889
2349	1493892751	1	23.6415	62.3153	35.7208	0.623446	2	31.5552	70.0764	75.6789	1.32085	11.0843		21.2072	1.413
2350	1493892751	1	24.2628	62.6525	29.3436	0.512143	2	31.5552	70.0293	75.9538	1.32564	10.3729		9.07811	1.99411
2351	1493892751	1	24.5493	62.7499	23.8561	0.416368	2	31.6026	69.9827	75.373	1.31551	10.1026		10.3516	4.45693
2352	1493892751	1	24.836	62.9419	18.5847	0.324364	2	31.65	69.8419	75.8918	1.32456	9.69745		15.456	2.01101
2353	1493892752	1	25.3134	63.1356	13.8642	0.241975	2	31.6026	69.7945	95.8968	1.67372	9.15942		8.3647	2.8501
2354	1493892752	1	25.5521	63.2797	9.87017	0.172267	2	31.5076	69.7937	121.814	2.12605	8.82611		16.7294	4.51293
2355	1493892752	1	26.0295	63.5679	6.12028	0.106819	2	31.3651	69.7455	137.361	2.39741	8.1628		3.20655	5.14041
2356	1493892752	1	26.1249	63.6161	333.252	5.81634	2	31.2227	69.6502	140.414	2.45068	7.89924		22.4418	5.14124
2357	1493892752	1	26.7927	63.9532	330.211	5.76327	2	31.0802	69.555	140.246	2.44775	7.05428		2.02586	3.19178
2358	1493892752	1	26.8405	64.0009	331.542	5.78651	2	30.9852	69.5071	139.872	2.44123	6.89179		21.8712	7.131
2359	1493892753	1	27.4604	64.3846	331.184	5.78025	2	30.7951	69.3644	139.221	2.42987	5.99322		5.90393	4.03263
2360	1493892753	1	27.651	64.4336	331.045	5.77783	2	30.7	69.2694	141.275	2.46572	5.71676		11.1776	2.01313
2361	1493892753	1	27.937	64.6724	329.158	5.74489	2	30.6525	69.222	141.985	2.4781	5.29838		18.6161	3.19178
2362	1493892753	1	28.5087	64.9137	330.429	5.76707	2	30.5575	69.1741	142.873	2.49361	4.72743		3.1864	4.03051
2363	1493892753	1	28.5564	65.0086	329.132	5.74443	2	30.4624	69.0792	142.472	2.48661	4.49473		23.0754	0
2364	1493892753	1	29.2231	65.3922	328.126	5.72687	2	30.4624	69.0792	143.281	2.50072	3.88971		2.02162	1.42505
2365	1493892753	1	29.2707	65.4399	330.313	5.76506	2	30.4149	69.0788	144.145	2.51581	3.81455		20.6232	1.42505
2366	1493892754	1	29.8419	65.8224	327.948	5.72377	2	30.3674	69.0784	145.179	2.53386	3.29813		5.89447	1.42505
2367	1493892754	1	30.0322	65.8713	330.47	5.76779	2	30.3199	69.078	145.308	2.5361	3.21958		16.6718	0
2368	1493892754	1	30.5079	66.1586	330.715	5.77207	2	30.3199	69.078	144.181	2.51643	2.92545		8.33229	1.42505
2369	1493892754	1	30.7457	66.3021	331.947	5.79356	2	30.2724	69.0776	143.828	2.51028	2.81557		17.9044	2.01738
2370	1493892754	1	31.2687	66.5896	330.963	5.7764	2	30.2248	69.0301	142.56	2.48815	2.65439		7.14061	1.42505
2371	1493892754	1	31.4589	66.7327	331.819	5.79134	2	30.1773	69.0297	142.495	2.487	2.63034		16.6527	0
2372	1493892754	1	31.9341	67.0196	331.783	5.7907	2	30.1773	69.0297	140.561	2.45326	2.66962		8.32458	2.01525
2373	1493892755	1	32.1716	67.1631	332.527	5.80369	2	30.1298	68.9822	139.807	2.4401	2.73461		17.8855	2.01526
2374	1493892755	1	32.6941	67.4502	329.558	5.75187	2	30.0822	68.9348	136.329	2.37939	3.00434		9.57402	1.413
2375	1493892755	1	32.979	67.594	334.015	5.82965	2	30.0822	68.8877	120.499	2.1031	3.17256		16.6327	1.413
2376	1493892755	1	33.4536	67.8806	331.544	5.78653	2	30.0821	68.8406	100.797	1.75925	3.50551		8.31479	8.91671
2377	1493892755	1	33.6909	68.0238	331.492	5.78562	2	30.1769	68.5589	82.2618	1.43574	3.55451		16.626	3.99671
2378	1493892755	1	34.1653	68.3103	330.841	5.77427	2	30.2719	68.4655	77.0967	1.34559	3.89649		7.12321	3.99671
2379	1493892755	1	34.355	68.4531	331.246	5.78133	2	30.3669	68.3721	72.8777	1.27196	3.98892		14.6719	1.99836
2380	1493892756	1	34.7818	68.6919	330.437	5.76722	2	30.4144	68.3254	70.2559	1.2262	4.38275		8.30554	5.08642
2381	1493892756	1	35.0188	68.835	331.604	5.78758	2	30.5093	68.1849	71.0075	1.23931	4.55612		17.8493	1.42505
2382	1493892756	1	35.5402	69.1216	331.478	5.78538	2	30.5568	68.1853	69.4555	1.21223	5.07059		4.0199	3.15156
2383	1493892756	1	35.6349	69.2164	330.935	5.7759	2	30.6043	68.0916	63.1642	1.10242	5.15481		20.5251	2.8501
2384	1493892756	1	36.2033	69.5972	330.354	5.76577	2	30.6993	68.0924	32.7317	0.571276	5.706		6.36479	8.5533
2385	1493892756	1	36.3927	69.6928	329.725	5.75478	2	30.9844	68.0948	12.702	0.221692	5.63944		11.4731	11.7216
2386	1493892756	1	36.7242	69.8835	330.062	5.76067	2	31.3644	68.0039	17.3802	0.303343	5.67982		12.7255	8.9826
2387	1493892757	1	37.1029	70.0746	330.859	5.77458	2	31.6494	67.9121	18.5613	0.323955	5.86661		7.10401	8.97882
2388	1493892757	1	37.2921	70.217	329.893	5.75772	2	31.9343	67.8204	12.4947	0.218074	5.86939		20.363	11.4725
2389	1493892757	1	37.9073	70.5038	330.72	5.77215	2	32.3142	67.7766	6.68237	0.116629	6.22257		2.00677	7.25177
2390	1493892757	1	37.9545	70.5512	331.335	5.7829	2	32.5517	67.7316	11.0419	0.192717	6.09429		17.3403	8.6486
2391	1493892757	1	38.4273	70.8837	329.277	5.74697	2	32.8365	67.6869	12.8745	0.224703	6.44023		6.35538	8.6511
2392	1493892757	1	38.6165	70.979	330.502	5.76835	2	33.1214	67.6423	10.3414	0.180492	6.42882		11.453	8.64813
2393	1493892757	1	38.9474	71.1694	330.57	5.76954	2	33.4062	67.5977	6.69731	0.11689	6.59257		13.4753	9.96938
2394	1493892758	1	39.3728	71.3136	330.377	5.76616	2	33.7385	67.6006	5.81059	0.101414	6.74772		5.10296	7.11925
2395	1493892758	1	39.4672	71.4551	331.235	5.78114	2	33.9758	67.6026	6.61079	0.11538	6.708		15.8731	8.64517
2396	1493892758	1	39.9396	71.6934	330.712	5.77202	2	34.2605	67.558	6.18338	0.10792	7.02522		1.41905	7.11628
2397	1493892758	1	39.9869	71.6938	328.937	5.74104	2	34.4977	67.5601	6.14013	0.107166	6.87159		15.3439	7.11925
2398	1493892758	1	40.4118	71.9785	330.601	5.77008	2	34.735	67.5621	5.18522	0.0904991	7.1924		9.51632	10.0723
2399	1493892758	1	40.695	72.1214	331.219	5.78086	2	35.067	67.6121	3.12865	0.0546052	7.21167		8.27055	5.6912
2400	1493892759	1	40.931	72.2639	331.273	5.78181	2	35.2567	67.6137	5.41914	0.0945818	7.33635		6.34331	7.11628
2401	1493892759	1	41.1198	72.3591	332.03	5.79502	2	35.4939	67.6158	5.53071	0.0965292	7.35864		9.51229	7.11328
2402	1493892759	1	41.4029	72.5019	332.258	5.799	2	35.731	67.6179	1.47478	0.0257398	7.48491		5.84932	10.3698
2403	1493892759	1	41.5918	72.5502	332.516	5.80351	2	36.0628	67.7148	351.022	6.1265	7.34513		9.06918	6.37285
2404	1493892759	1	41.8275	72.7395	332.186	5.79774	2	36.2524	67.8106	346.407	6.04594	7.44149		5.84641	10.0659
2405	1493892759	1	42.0163	72.7878	332.611	5.80516	2	36.5842	67.8605	351.171	6.12909	7.33389		6.00122	10.063
2406	1493892759	1	42.1576	72.9294	331.485	5.78551	2	36.9159	67.9104	351.385	6.13283	7.25712		4.48259	10.364
2407	1493892760	1	42.2991	72.9774	331.527	5.78623	2	37.2475	68.0073	348.978	6.09082	7.08665		6.33661	8.65731
2408	1493892760	1	42.4877	73.0725	331.296	5.7822	2	37.5318	68.0568	345.431	6.0289	7.05111		7.63215	9.00125
2409	1493892760	1	42.7235	73.168	333.128	5.81418	2	37.8159	68.1533	347.819	6.07059	7.01653		5.10547	10.057
2410	1493892760	1	42.8649	73.2627	334.576	5.83945	2	38.1474	68.2032	348.571	6.08371	6.91761		17.9208	7.25156
2411	1493892760	1	43.4307	73.4543	339.461	5.92471	2	38.3841	68.2522	347.259	6.06082	7.24776		1.40401	7.25217
2412	1493892760	1	43.4305	73.5011	342.964	5.98586	2	38.6208	68.3013	341.448	5.95939	7.08316		0	8.99745
2413	1493892761	1	43.4305	73.5011	343.078	5.98784	2	38.9048	68.3977	342.476	5.97733	6.82104		1.40401	7.24862
2414	1493892761	1	43.4307	73.4543	343.547	5.99602	2	39.1414	68.4467	345.852	6.03626	6.59349		2.80801	10.3517
2415	1493892761	1	43.4304	73.5479	350.808	6.12275	2	39.4726	68.5435	346.795	6.05272	6.3803		4.21502	8.64498
2416	1493892761	1	43.43	73.6884	2.92724	0.0510899	2	39.7565	68.5929	343.21	5.99015	6.28162		5.06734	8.99177
2417	1493892761	1	43.3352	73.8282	9.18711	0.160345	2	40.0403	68.6893	343.287	5.99149	6.10448		1.98991	6.35408
2418	1493892761	1	43.2878	73.8746	12.6591	0.220944	2	40.2293	68.7849	343.848	6.00129	5.93797		2.00041	8.64202
2419	1493892761	1	43.3349	73.9218	17.1762	0.299782	2	40.5131	68.8343	346.162	6.04167	5.81766		1.404	7.24275
2420	1493892762	1	43.3348	73.9686	19.4831	0.340044	2	40.7495	68.8833	344.983	6.0211	5.70474		1.404	7.24214
2421	1493892762	1	43.3349	73.9218	28.1494	0.4913	2	40.9859	68.9322	343.173	5.9895	5.51488		7.02303	7.65169
2422	1493892762	1	43.3356	73.6877	48.3363	0.843628	2	41.2222	69.0282	343.755	5.99966	5.11639		4.43896	7.64778
2423	1493892762	1	43.288	73.8278	48.3701	0.844218	2	41.4584	69.1241	343.376	5.99303	5.047		2.80801	4.49208
2424	1493892762	1	43.2883	73.7342	57.9799	1.01194	2	41.6002	69.1722	344.233	6.008	4.86431		10.6955	4.25415
2425	1493892762	1	43.4308	73.4074	80.2313	1.4003	2	41.742	69.1734	344.75	6.01703	4.55838		3.99869	10.3364
2426	1493892762	1	43.5249	73.5018	81.946	1.43023	2	42.0727	69.2701	345.207	6.025	4.47394		19.0981	5.8508
2427	1493892763	1	43.7155	72.8944	85.7566	1.49674	2	42.2616	69.3186	345.619	6.03218	3.86007		10.6995	5.85371
2428	1493892763	1	43.8581	72.5675	85.6959	1.49568	2	42.4506	69.3671	345.216	6.02515	3.49623		11.5837	1.41605
2429	1493892763	1	43.9537	72.1934	83.8314	1.46313	2	42.4978	69.3675	347.475	6.06458	3.17889		12.9522	1.99201
2430	1493892763	1	44.0494	71.7724	81.7029	1.42598	2	42.5452	69.321	351.241	6.13031	2.8761		12.7284	1.41001
2431	1493892763	1	44.0979	71.3509	81.8291	1.42819	2	42.5454	69.274	353.164	6.16387	2.59302		11.3344	1.99201
2432	1493892763	1	44.1463	70.9762	81.646	1.42499	2	42.5928	69.2275	355.361	6.20221	2.33908		17.1057	2.8381
2433	1493892764	1	44.2426	70.4142	82.1991	1.43464	2	42.4982	69.2267	355.195	6.19933	2.11023		15.1424	3.15704
2434	1493892764	1	44.4329	69.9467	74.6669	1.30318	2	42.4036	69.2728	332.213	5.79822	2.13827		7.17205	8.209
2435	1493892764	1	44.4809	69.7125	75.7902	1.32279	2	42.2611	69.5064	328.185	5.72791	2.22935		14.347	8.89781
2436	1493892764	1	44.5769	69.244	72.9986	1.27407	2	42.1659	69.7873	323.647	5.6487	2.47146		5.07399	7.17439
2437	1493892764	1	44.6718	69.104	74.7964	1.30544	2	42.118	70.0216	319.929	5.58381	2.71365		19.136	7.18727
2438	1493892764	1	44.8628	68.4954	73.2091	1.27774	2	42.1646	70.2566	291.059	5.07994	3.22213		1.41	7.18786
2439	1493892764	1	44.8629	68.4484	74.8954	1.30717	2	42.2113	70.4916	293.753	5.12696	3.34748		20.9206	5.63102
2440	1493892765	1	45.1014	67.7931	72.4345	1.26422	2	42.2108	70.6793	293.926	5.12998	4.08482		3.14889	4.45977
2441	1493892765	1	45.1489	67.6995	74.5128	1.30049	2	42.2576	70.8204	294.059	5.13229	4.25437		23.2197	4.46071
2442	1493892765	1	45.3405	66.9496	76.8851	1.3419	2	42.3045	70.9615	295.955	5.16539	5.03117		5.80565	2.81401
2443	1493892765	1	45.3884	66.7621	75.8775	1.32431	2	42.3043	71.0553	310.525	5.41968	5.28614		10.7251	8.008
2444	1493892765	1	45.5313	66.4344	76.194	1.32984	2	42.4927	71.2444	325.013	5.67254	5.68939		13.3634	4.00506
2445	1493892765	1	45.6745	66.0126	76.4148	1.33369	2	42.5869	71.339	328.703	5.73695	6.15661		8.91019	3.17166
2446	1493892765	1	45.7701	65.7314	77.1166	1.34594	2	42.6813	71.3866	328.933	5.74096	6.44375		16.0654	7.08363
2447	1493892766	1	45.9137	65.2155	75.3325	1.3148	2	42.8698	71.5288	332.24	5.79868	7.00879		3.15025	3.1542
2448	1493892766	1	45.9613	65.1219	76.8032	1.34047	2	42.9167	71.6229	334.364	5.83574	7.17862		20.5216	4.48543
2449	1493892766	1	46.1528	64.4652	74.4371	1.29917	2	43.0583	71.6709	335.117	5.8489	7.84207		1.413	4.00082
2450	1493892766	1	46.1529	64.4181	75.7539	1.32216	2	43.1524	71.7654	337.398	5.88871	7.93636		20.9547	3.16898
2451	1493892766	1	46.3917	63.7617	75.5376	1.31838	2	43.2467	71.813	337.255	5.88621	8.64375		1.99836	4.00294
2452	1493892766	1	46.4392	63.715	76.5689	1.33638	2	43.3409	71.9075	337.891	5.89732	8.7588		16.5036	5.66418
2453	1493892767	1	46.6302	63.1991	72.0191	1.25697	2	43.5297	71.909	3.17761	0.0554597	9.24529		7.59324	8.60711
2454	1493892767	1	46.7257	62.9647	73.3808	1.28074	2	43.8131	71.8643	15.3733	0.268314	9.36409		16.5103	14.4245
2455	1493892767	1	46.9168	62.4486	72.9555	1.27331	2	44.2854	71.7742	8.35792	0.145873	9.68974		10.2713	13.0352
2456	1493892767	1	47.0126	62.1199	75.4058	1.31608	2	44.7104	71.6838	7.27662	0.127001	9.83709		9.46415	10.0007
2457	1493892767	1	47.1556	61.8387	74.1879	1.29482	2	45.0408	71.6395	13.8322	0.241418	10.0264		12.7898	8.93415
2458	1493892767	1	47.2046	61.4152	76.0402	1.32715	2	45.3242	71.548	15.7263	0.274475	10.3058		9.46547	10.2877
2459	1493892767	1	47.3475	61.1339	74.9268	1.30772	2	45.6548	71.4569	16.5114	0.288179	10.4609		14.7395	7.60236
2460	1493892768	1	47.4913	60.6641	74.992	1.30886	2	45.891	71.3651	15.679	0.273651	10.82		6.31391	7.60065
2461	1493892768	1	47.5867	60.4765	74.3156	1.29705	2	46.1271	71.2732	17.1429	0.299201	10.8949		12.7987	7.20756
2462	1493892768	1	47.6357	60.0527	70.5465	1.23127	2	46.3631	71.2282	18.5509	0.323775	11.2477		16.1062	7.60236
2463	1493892768	1	47.7797	59.5355	80.3935	1.40313	2	46.5993	71.1364	20.4117	0.356252	11.6608		8.93485	6.31001
2464	1493892768	1	47.8755	59.2535	74.5025	1.30031	2	46.7883	71.0441	19.9409	0.348034	11.8406		12.6305	5.82476
2465	1493892768	1	48.0663	58.8782	75.3391	1.31491	2	46.9771	70.9988	17.6595	0.308216	12.1694		10.2902	6.306
2466	1493892768	1	48.1623	58.5489	72.7673	1.27003	2	47.166	70.9066	16.6247	0.290155	12.3978		20.2446	5.82546
2467	1493892769	1	48.3071	57.8898	82.1303	1.43344	2	47.3548	70.8612	18.1552	0.316868	13.0063		3.15963	6.3087
2468	1493892769	1	48.3548	57.7959	78.0276	1.36184	2	47.5438	70.769	20.4484	0.356891	12.9984		12.0764	5.08073
2469	1493892769	1	48.4983	57.4198	79.7878	1.39256	2	47.6856	70.6764	21.899	0.382209	13.2815		5.83113	6.3087
2470	1493892769	1	48.5465	57.2315	77.3178	1.34945	2	47.8746	70.5842	17.0858	0.298203	13.3696		13.4146	7.20166
2471	1493892769	1	48.6903	56.8081	79.5531	1.38846	2	48.1104	70.5392	15.8697	0.276979	13.7433		5.83404	6.3087
2472	1493892769	1	48.7385	56.6197	76.6024	1.33696	2	48.2994	70.447	20.1145	0.351065	13.8343		14.551	6.30469
2473	1493892769	1	48.9769	56.1973	76.1803	1.3296	2	48.4883	70.3549	28.0162	0.488976	14.166		7.21854	8.21997
2474	1493892770	1	49.0253	55.9616	76.5543	1.33612	2	48.7246	70.2162	25.9736	0.453324	14.2578		12.6466	8.21738
2475	1493892770	1	49.2163	55.5858	75.1667	1.31191	2	48.9608	70.0775	21.5558	0.37622	14.494		10.0166	8.92752
2476	1493892770	1	49.2651	55.2555	75.5901	1.3193	2	49.244	69.9861	22.7126	0.39641	14.7306		12.0897	8.21738
2477	1493892770	1	49.4088	54.879	76.7359	1.33929	2	49.4802	69.8474	26.9264	0.469954	14.9686		7.22208	7.04314
2478	1493892770	1	49.4573	54.6432	77.5367	1.35327	2	49.6694	69.7084	27.1426	0.473728	15.0667		10.3063	8.21738
2479	1493892770	1	49.5535	54.3134	76.7996	1.34041	2	49.9056	69.5697	22.4977	0.392659	15.2604		7.22442	9.45903
2480	1493892770	1	49.6019	54.0775	77.1625	1.34674	2	50.189	69.4315	33.7399	0.588873	15.3652		7.62164	9.0166
2481	1493892771	1	49.6977	53.8422	77.2938	1.34903	2	50.4254	69.2459	56.6959	0.989531	15.4209		7.09508	11.3343
2482	1493892771	1	49.6988	53.6057	77.9398	1.36031	2	50.6155	68.9194	50.1304	0.874941	15.3411		5.10059	11.9414
2483	1493892771	1	49.7941	53.4649	77.7741	1.35741	2	50.8995	68.6405	46.9642	0.819679	15.2158		8.5141	9.95367
2484	1493892771	1	49.7955	53.1811	78.3816	1.36802	2	51.1363	68.4081	48.5277	0.846969	15.2859		11.4112	12.9743
2485	1493892771	1	49.9864	52.8521	74.52	1.30062	2	51.4206	68.0822	52.4194	0.914891	15.2975		11.4357	9.0072
2486	1493892771	1	50.0356	52.4741	70.5805	1.23186	2	51.6102	67.8494	51.5796	0.900233	15.4557		7.0748	9.95577
2487	1493892771	1	50.1785	52.2865	66.7449	1.16492	2	51.847	67.6169	47.7674	0.833699	15.4209		5.67908	9.00952
2488	1493892772	1	50.1795	52.0972	61.8419	1.07935	2	52.0366	67.384	48.6271	0.848703	15.3992		3.16645	5.97179
2489	1493892772	1	50.2744	52.051	56.0682	0.978575	2	52.1787	67.2446	51.7854	0.903826	15.3125		8.62957	10.1447
2490	1493892772	1	50.3231	51.7675	47.9451	0.836799	2	52.3686	66.9648	52.802	0.92157	15.3343		5.84601	7.9659
2491	1493892772	1	50.5127	51.7225	42.9465	0.749557	2	52.5581	66.7788	53.2939	0.930154	15.1946		7.23384	5.07399
2492	1493892772	1	50.5612	51.4863	35.9243	0.626997	2	52.653	66.6388	52.0165	0.907859	15.2962		8.96281	7.03708
2493	1493892772	1	50.8457	51.3951	29.4798	0.514519	2	52.7954	66.4524	51.6267	0.901055	15.183		5.10476	5.97389
2494	1493892773	1	50.9411	51.2542	24.6092	0.429511	2	52.9375	66.3129	52.9166	0.923569	15.1905		8.63008	6.29247
2495	1493892773	1	51.2254	51.2103	16.9189	0.295291	2	53.0327	66.126	56.0671	0.978556	15.0248		6.00355	8.20445
2496	1493892773	1	51.3681	51.07	13.2719	0.231638	2	53.1754	65.8927	58.061	1.01335	14.9325		8.52065	7.03764
2497	1493892773	1	51.6521	51.0735	5.69579	0.0994102	2	53.3177	65.7062	54.1362	0.944854	14.7272		5.10487	5.07568
2498	1493892773	1	51.7946	50.9805	4.31401	0.0752937	2	53.4127	65.5662	50.6961	0.884814	14.6752		15.6162	5.97603
2499	1493892773	1	52.3151	50.9869	359.427	6.27318	2	53.5549	65.4267	52.5579	0.917309	14.4929		5.84309	8.20544
2500	1493892773	1	52.5046	50.9419	359.616	6.27648	2	53.6975	65.1933	57.5023	1.0036	14.3012		24.1248	9.44277
2501	1493892774	1	53.3087	50.9517	357.65	6.24216	2	53.8405	64.9129	60.9517	1.06381	13.9713		2.83823	5.07568
2502	1493892774	1	53.4033	50.9529	358.587	6.25853	2	53.9355	64.7729	59.5954	1.04014	13.8302		22.8902	5.07568
2503	1493892774	1	54.1592	51.0568	358.54	6.2577	2	54.0305	64.6329	57.0064	0.99495	13.5767		4.25734	8.20957
2504	1493892774	1	54.3011	51.0586	359.83	6.28022	2	54.1732	64.3994	55.334	0.96576	13.3414		22.7403	5.07736
2505	1493892774	1	55.057	51.1151	359.332	6.27153	2	54.2683	64.2594	54.5113	0.951401	13.1679		4.25434	7.04185
2506	1493892774	1	55.1988	51.1169	357.928	6.24703	2	54.4107	64.0728	55.5217	0.969036	12.9798		15.6647	3.14893
2507	1493892774	1	55.7182	51.1705	359.922	6.28182	2	54.4584	63.9793	55.4208	0.967275	12.8706		12.8243	6.29651
2508	1493892775	1	56.1436	51.1284	359.845	6.28049	2	54.5537	63.7923	54.1352	0.944837	12.7633		11.7008	5.97814
2509	1493892775	1	56.5208	51.2276	0.184398	0.00321835	2	54.6959	63.6527	53.4595	0.933045	12.5584		18.4646	4.45322
2510	1493892775	1	57.135	51.1878	359.055	6.2667	2	54.7438	63.5122	52.4774	0.915904	12.5542		4.48763	5.07736
2511	1493892775	1	57.2763	51.2369	359.843	6.28044	2	54.8389	63.3722	52.346	0.913611	12.3777		19.8285	3.14893
2512	1493892775	1	57.9372	51.2449	359.265	6.27036	2	54.8866	63.2787	54.6037	0.953014	12.4144		2.83223	7.04367
2513	1493892775	1	58.0316	51.2461	0.877143	0.015309	2	55.0291	63.0921	57.2933	0.999957	12.2206		19.8195	4.45606
2514	1493892775	1	58.6922	51.2541	358.248	6.25261	2	55.077	62.9515	58.6517	1.02367	12.2433		3.17324	6.29787
2515	1493892776	1	58.7862	51.3026	359.675	6.27751	2	55.1724	62.7645	53.4534	0.932938	12.0181		16.9843	5.08324
2516	1493892776	1	59.3523	51.3095	357.097	6.23252	2	55.3143	62.6719	51.8033	0.904139	12.0586		4.48098	5.07984
2517	1493892776	1	59.4934	51.3585	357.785	6.24453	2	55.4094	62.5318	56.8251	0.991785	11.8963		18.3943	8.91122
2518	1493892776	1	60.1065	51.3659	356.969	6.23029	2	55.5054	62.2507	62.355	1.0883	11.8173		2.82923	10.1597
2519	1493892776	1	60.2008	51.3671	356.582	6.22354	2	55.6956	61.9705	53.4364	0.932641	11.5208		22.6802	5.98024
2520	1493892776	1	60.9547	51.4235	356.733	6.22617	2	55.8378	61.8308	49.5449	0.864722	11.5972		0	7.04605
2521	1493892776	1	60.9547	51.4235	356.784	6.22706	2	55.9803	61.6441	59.536	1.0391	11.3669		21.2612	13.8797
2522	1493892777	1	61.6612	51.4794	356.088	6.21491	2	56.1715	61.2228	57.6225	1.0057	11.1835		2.82919	8.21625
2523	1493892777	1	61.7555	51.4805	357.308	6.23621	2	56.3143	60.9891	53.4214	0.932378	10.9554		19.9988	7.04787
2524	1493892777	1	62.4142	51.583	354.863	6.19352	2	56.4569	60.8024	54.4805	0.950864	10.9766		4.46478	13.2992
2525	1493892777	1	62.5559	51.5375	355.897	6.21158	2	56.6949	60.4284	66.4694	1.16011	10.6489		18.595	10.7378
2526	1493892777	1	63.1673	51.6394	356.218	6.21718	2	56.8384	60.1005	67.2088	1.17301	10.5662		8.58812	9.46022
2527	1493892777	1	63.4502	51.5956	355.686	6.2079	2	56.9817	59.8196	61.3437	1.07065	10.4631		13.0334	6.30458
2528	1493892778	1	63.8731	51.6951	355.186	6.19917	2	57.0772	59.6324	66.1937	1.1553	10.4492		12.709	14.7284
2529	1493892778	1	64.2967	51.7003	356.024	6.21379	2	57.2217	59.1632	78.6712	1.37307	10.2835		7.20487	11.6391
2530	1493892778	1	64.5316	51.7503	355.706	6.20824	2	57.3185	58.7875	74.3183	1.2971	10.0773		16.9393	10.7445
2531	1493892778	1	65.0962	51.7572	357.256	6.23529	2	57.4621	58.4594	71.0883	1.24072	10.1587		3.16249	10.2743
2532	1493892778	1	65.1899	51.8055	356.137	6.21576	2	57.5586	58.1308	75.3264	1.31469	9.91192		21.2189	11.6457
2533	1493892778	1	65.895	51.8612	357.326	6.23651	2	57.6555	57.7549	74.3131	1.29701	10.1304		1.41311	8.92736
2534	1493892778	1	65.9421	51.8618	357.596	6.24123	2	57.7517	57.4733	67.3409	1.17532	9.92832		19.9594	7.60333
2535	1493892779	1	66.5995	51.9641	356.596	6.22377	2	57.8476	57.2387	64.9551	1.13368	10.2185		3.15034	10.7512
2536	1493892779	1	66.6939	51.9181	357.236	6.23494	2	57.9913	56.9104	69.3094	1.20968	10.0329		17.1661	9.4696
2537	1493892779	1	67.2571	52.0192	356.163	6.21621	2	58.1347	56.6292	68.3833	1.19351	10.2211		5.81321	7.20628
2538	1493892779	1	67.4456	51.9743	356.713	6.22582	2	58.1835	56.394	65.0777	1.13582	10.2626		13.0071	9.4696
2539	1493892779	1	67.8676	52.0738	355.823	6.21028	2	58.3269	56.1128	60.0283	1.04769	10.3604		7.18652	8.23374
2540	1493892779	1	68.103	52.0294	356.914	6.22932	2	58.47	55.8786	59.7886	1.04351	10.3736		11.6318	8.23374
2541	1493892779	1	68.4779	52.1283	355.802	6.20992	2	58.6131	55.6444	62.5047	1.09091	10.4727		7.18302	8.93684
2542	1493892780	1	68.7132	52.084	355.889	6.21143	2	58.7094	55.3625	60.5933	1.05755	10.5273		7.59762	7.05684
2543	1493892780	1	68.9471	52.1811	355.847	6.21069	2	58.8521	55.1755	39.3554	0.686881	10.5297		8.56737	8.23183
2544	1493892780	1	69.2293	52.1373	356.971	6.23032	2	59.0888	55.0367	33.4449	0.583723	10.5469		6.31164	11.9774
2545	1493892780	1	69.4162	52.2339	356.264	6.21798	2	59.3736	54.7569	41.8901	0.73112	10.3547		9.9577	9.04053
2546	1493892780	1	69.7453	52.1907	355.852	6.21079	2	59.6107	54.5709	40.4503	0.705991	10.4104		3.15449	9.97909
2547	1493892780	1	69.8387	52.239	355.613	6.20661	2	59.848	54.3378	33.8139	0.590164	10.2088		11.2688	10.1814
2548	1493892780	1	70.2143	52.2435	358.505	6.25709	2	60.1322	54.1523	33.2821	0.580883	10.2612		4.45634	9.03817
2549	1493892781	1	70.3546	52.2923	0.401953	0.0070154	2	60.3692	53.9663	37.1219	0.6479	10.1247		15.4871	9.03817
2550	1493892781	1	70.8708	52.2985	3.37134	0.0588409	2	60.6062	53.7803	36.2067	0.631926	10.371		2.81719	7.05814
2551	1493892781	1	70.9647	52.2996	4.33147	0.0755984	2	60.7958	53.641	33.1902	0.579278	10.257		10.2466	10.1789
2552	1493892781	1	71.2941	52.2093	12.7134	0.221891	2	61.0799	53.4555	31.3244	0.546714	10.2899		1.41608	9.03817
2553	1493892781	1	71.2936	52.2565	13.0384	0.227563	2	61.3169	53.2695	33.4644	0.584065	10.028		1.99201	5.99086
2554	1493892781	1	71.2462	52.303	16.0042	0.279326	2	61.4594	53.1296	36.7332	0.641115	9.82165		5.08738	6.31008
2555	1493892781	1	71.1508	52.4432	28.446	0.496477	2	61.6485	53.0375	37.0433	0.646527	9.52087		3.15982	11.0287
2556	1493892782	1	71.1967	52.538	35.1124	0.612827	2	61.9331	52.8048	32.3816	0.565166	9.26744		1.41308	5.08739
2557	1493892782	1	71.1962	52.5851	36.9806	0.645433	2	62.0751	52.7121	30.2857	0.528585	9.12198		1.41608	9.46982
2558	1493892782	1	71.1957	52.6323	43.5144	0.75947	2	62.3589	52.5739	30.9389	0.539986	8.83699		1.9942	3.99247
2559	1493892782	1	71.2421	52.6799	49.362	0.86153	2	62.4538	52.4806	34.2638	0.598016	8.79056		1.40708	8.23183
2560	1493892782	1	71.1952	52.6794	52.7536	0.920725	2	62.6905	52.3418	37.4794	0.65414	8.5114		2.82916	5.08739
2561	1493892782	1	71.1962	52.5851	65.3671	1.14087	2	62.8325	52.2491	39.4173	0.687962	8.37045		1.41308	7.05573
2562	1493892782	1	71.1967	52.538	68.7445	1.19982	2	63.022	52.1098	40.4902	0.706688	8.18591		3.15982	6.31409
2563	1493892783	1	71.1508	52.4432	76.4166	1.33372	2	63.2112	52.0176	40.0758	0.699454	7.951		6.31964	5.08739
2564	1493892783	1	71.059	52.2536	90.3448	1.57681	2	63.3532	51.9249	39.9883	0.697928	7.71281		1.41608	5.0899
2565	1493892783	1	71.0585	52.3008	91.1612	1.59106	2	63.4953	51.8322	39.8882	0.69618	7.5777		10.7659	6.31008
2566	1493892783	1	70.9213	51.9692	106.613	1.86075	2	63.6844	51.7401	40.2579	0.702632	7.24053		7.20702	3.15704
2567	1493892783	1	70.9707	51.7341	111.377	1.94389	2	63.779	51.694	40.4615	0.706186	7.19181		10.0027	4.46192
2568	1493892783	1	70.9274	51.4035	106.702	1.8623	2	63.9206	51.6485	40.3696	0.704582	7.01108		14.4296	7.05573
2569	1493892783	1	70.8385	50.9308	106.371	1.85652	2	64.1101	51.5092	40.2163	0.701907	6.75322		7.216	1.41308
2570	1493892783	1	70.7941	50.6944	107.505	1.87632	2	64.1572	51.5097	41.7249	0.728237	6.68679		23.7266	6.31008
2571	1493892783	1	70.5674	49.9367	107.412	1.87469	2	64.3463	51.4176	41.5149	0.724572	6.39493		2.83216	4.46192
2572	1493892784	1	70.5684	49.8423	107.963	1.88431	2	64.4879	51.3721	41.6876	0.727585	6.26999		23.7418	5.0899
2573	1493892784	1	70.3416	49.0841	104.463	1.82322	2	64.63	51.2794	43.4964	0.759156	6.11896		4.48192	3.15303
2574	1493892784	1	70.2961	48.9418	106.426	1.85748	2	64.7245	51.2334	43.4583	0.75849	6.02446		17.5293	4.46192
2575	1493892784	1	70.1611	48.3733	103.974	1.81469	2	64.8661	51.1879	43.3837	0.757188	5.99658		5.10676	3.15704
2576	1493892784	1	70.0686	48.2304	105.277	1.83742	2	64.9607	51.1418	42.79	0.746827	5.87936		15.8539	3.15435
2577	1493892784	1	69.9801	47.7094	106.006	1.85015	2	65.0552	51.0957	43.2148	0.75424	5.97676		6.33976	5.08575
2578	1493892784	1	69.888	47.5192	105.609	1.84323	2	65.1972	51.0031	46.3537	0.809024	5.84304		17.5475	5.0899
2579	1493892784	1	69.7529	46.9501	107.401	1.8745	2	65.3393	50.9104	48.4756	0.846059	5.92991		4.48478	5.99082
2580	1493892785	1	69.7074	46.8077	107.324	1.87316	2	65.4817	50.7704	44.6952	0.780078	5.79306		17.5569	5.08575
2581	1493892785	1	69.5722	46.2383	108.831	1.89947	2	65.6237	50.6778	43.6429	0.761713	5.94136		7.64604	2.82319
2582	1493892785	1	69.4805	46.0005	108.378	1.89155	2	65.7178	50.6789	45.3326	0.791204	6.00378		16.1892	7.05814
2583	1493892785	1	69.3448	45.4782	109.567	1.91231	2	65.9074	50.5396	50.5781	0.882755	6.11829		8.98281	9.04561
2584	1493892785	1	69.2536	45.193	109.505	1.91122	2	66.0978	50.3058	48.9103	0.853646	6.00831		11.7168	5.08739
2585	1493892785	1	69.1634	44.813	109.793	1.91625	2	66.2398	50.2131	40.1325	0.700443	6.14073		18.4741	9.03817
2586	1493892786	1	68.9338	44.2416	109.111	1.90434	2	66.4768	50.0271	48.4515	0.845638	6.28561		1.41908	13.3348
2587	1493892786	1	68.9343	44.1943	110.229	1.92386	2	66.7156	49.6522	61.6602	1.07617	5.89163		24.2983	9.98547
2588	1493892786	1	68.6595	43.4324	109.339	1.90832	2	66.9531	49.419	46.4641	0.810952	6.22504		2.84116	9.98547
2589	1493892786	1	68.6605	43.3377	110.702	1.93212	2	67.1906	49.1858	49.9879	0.872454	6.03		19.352	16.1108
2590	1493892786	1	68.4783	42.7189	110.06	1.9209	2	67.524	48.7648	57.5217	1.00394	6.12075		9.54392	11.034
2591	1493892786	1	68.3398	42.4325	110.116	1.92188	2	67.7619	48.4843	52.56	0.917346	6.07933		7.25894	11.0382
2592	1493892786	1	68.2951	42.1947	111.035	1.93793	2	67.9999	48.2037	52.6053	0.918135	6.01625		20.3835	12.1615
2593	1493892787	1	68.0185	41.5741	110.495	1.92851	2	68.2384	47.8759	62.1814	1.08527	6.30564		2.84716	11.4047
2594	1493892787	1	68.0195	41.4792	110.976	1.93689	2	68.4299	47.5475	62.6815	1.094	6.08216		21.1773	10.198
2595	1493892787	1	67.7904	40.8115	110.394	1.92675	2	68.6209	47.2663	58.0963	1.01397	6.50801		3.18665	10.2005
2596	1493892787	1	67.7441	40.7159	112.54	1.9642	2	68.8119	46.985	62.5899	1.0924	6.35939		20.7531	13.3457
2597	1493892787	1	67.5621	40.0485	110.779	1.93345	2	69.0509	46.6098	66.8233	1.16629	6.72809		5.13758	10.7855
2598	1493892787	1	67.4691	39.9047	110.462	1.92793	2	69.1954	46.2806	62.3726	1.08861	6.60547		18.0406	9.05406
2599	1493892788	1	67.286	39.3319	110.67	1.93155	2	69.386	46.0466	65.0192	1.1348	7.03542		10.8617	10.7883
2600	1493892788	1	67.1477	38.9973	109.706	1.91472	2	69.5305	45.7173	79.7767	1.39237	7.12995		8.67981	12.8492
2601	1493892788	1	67.1033	38.7114	111.016	1.9376	2	69.582	45.2921	81.7681	1.42712	7.03204		20.4319	14.4681
2602	1493892788	1	66.8261	38.0893	109.903	1.91817	2	69.681	44.8201	80.1397	1.3987	7.31123		3.17844	11.7004
2603	1493892788	1	66.8742	37.9949	109.812	1.91658	2	69.779	44.4426	81.3662	1.42011	7.07182		21.7517	11.4457
2604	1493892788	1	66.5973	37.3248	109.686	1.91438	2	69.83	44.0645	85.7649	1.49688	7.47488		1.42808	11.4487
2605	1493892788	1	66.5978	37.2772	110.66	1.93139	2	69.881	43.6863	81.4826	1.42214	7.20111		19.4344	10.0419
2606	1493892789	1	66.4147	36.6558	110.938	1.93624	2	69.9315	43.3554	81.4195	1.42104	7.56654		5.14928	10.0454
2607	1493892789	1	66.3216	36.5116	111.183	1.94051	2	69.9821	43.0244	85.1262	1.48573	7.471		14.9248	11.3736
2608	1493892789	1	66.1844	36.0334	109.557	1.91213	2	69.986	42.6453	88.4113	1.54307	7.62689		8.33311	7.1104
2609	1493892789	1	66.0449	35.7932	111.139	1.93973	2	69.9885	42.4083	86.3273	1.50669	7.7014		11.7917	10.0479
2610	1493892789	1	65.954	35.4108	110.56	1.92964	2	70.039	42.0772	81.6486	1.42504	7.81845		12.7937	7.24642
2611	1493892789	1	65.7685	35.0268	112.001	1.95478	2	70.0886	41.8408	83.8159	1.46286	8.06808		7.29654	11.3796
2612	1493892789	1	65.7234	34.7878	111.379	1.94392	2	70.0926	41.4615	86.2049	1.50456	7.97673		14.7308	7.1134
2613	1493892790	1	65.4911	34.3552	111.033	1.9379	2	70.0951	41.2244	83.0252	1.44906	8.26938		9.05298	8.64808
2614	1493892790	1	65.3991	34.0678	112.438	1.96242	2	70.1451	40.9405	80.5806	1.4064	8.35216		12.8058	7.24936
2615	1493892790	1	65.2135	33.6834	111.407	1.94443	2	70.1947	40.704	83.2915	1.45371	8.6082		10.1256	8.54147
2616	1493892790	1	65.1692	33.3488	111.91	1.9532	2	70.1977	40.4193	84.8929	1.48166	8.67628		9.16308	8.54147
2617	1493892790	1	64.9822	33.1073	109.798	1.91633	2	70.2007	40.1346	82.7009	1.4434	8.75304		13.2073	8.65451
2618	1493892790	1	64.8915	32.6765	111.428	1.94479	2	70.2508	39.8505	80.6604	1.40779	8.9548		6.07207	5.86111
2619	1493892791	1	64.7508	32.531	110.155	1.92256	2	70.2999	39.6614	83.8672	1.46376	9.03522		16.3428	11.488
2620	1493892791	1	64.6136	32.0038	110.639	1.93101	2	70.2568	39.2809	88.7171	1.54841	9.20879		1.4222	10.0661
2621	1493892791	1	64.5662	32.003	112.484	1.96321	2	70.3074	38.9492	80.93	1.4125	9.01172		12.826	8.65746
2622	1493892791	1	64.3803	31.618	111.244	1.94157	2	70.3575	38.665	82.6489	1.44249	9.24052		7.31184	15.6759
2623	1493892791	1	64.3351	31.3785	114.373	1.99619	2	70.3631	38.1425	91.2879	1.59327	9.06027		5.15287	12.8287
2624	1493892791	1	64.1939	31.2807	114.05	1.99054	2	70.3676	37.7149	84.1513	1.46872	8.91703		7.72853	11.4877
2625	1493892791	1	64.1013	31.0403	115.677	2.01895	2	70.4187	37.3354	84.6169	1.47684	8.9184		9.0739	14.2628
2626	1493892792	1	64.0092	30.7522	115.791	2.02094	2	70.4237	36.86	91.652	1.59963	8.85726		2.02827	14.2628
2627	1493892792	1	63.9622	30.7036	114.344	1.99568	2	70.4288	36.3846	83.5798	1.45874	8.60759		9.07767	15.9348
2628	1493892792	1	63.87	30.4154	112.042	1.95551	2	70.5286	35.8629	84.5378	1.47546	8.60303		1.43405	10.0991
2629	1493892792	1	63.8704	30.3676	112.192	1.95812	2	70.485	35.5291	89.3862	1.56008	8.39011		14.1425	17.1309
2630	1493892792	1	63.6847	29.9343	109.023	1.90282	2	70.491	34.9581	89.183	1.55654	8.45957		10.9385	7.28493
2631	1493892792	1	63.5455	29.5973	111.996	1.95471	2	70.4464	34.7194	89.8536	1.56824	8.59409		8.37328	9.99655
2632	1493892792	1	63.4054	29.3559	104.907	1.83097	2	70.4499	34.3862	88.2841	1.54085	8.65615		14.4286	7.14339
2633	1493892793	1	63.3621	28.8769	100.578	1.75542	2	70.4524	34.1481	90.1582	1.57356	8.83504		5.16046	8.57147
2634	1493892793	1	63.2208	28.7788	96.8155	1.68975	2	70.4554	33.8624	89.8443	1.56808	8.84208		9.04494	7.14339
2635	1493892793	1	63.318	28.4934	88.9021	1.55163	2	70.4579	33.6243	89.5489	1.56292	8.79229		5.1801	4.28724
2636	1493892793	1	63.2244	28.3483	85.1304	1.48581	2	70.4594	33.4814	90.3962	1.57771	8.87096		9.57819	4.28724
2637	1493892793	1	63.3691	28.0637	75.8708	1.32419	2	70.4609	33.3385	90.4348	1.57839	8.83839		3.21758	5.71831
2638	1493892793	1	63.3225	27.9671	72.9742	1.27364	2	70.4629	33.1479	90.9475	1.58733	8.8219		9.57819	5.71535
2639	1493892793	1	63.4672	27.6825	63.221	1.10341	2	70.465	32.9574	91.8298	1.60273	8.76321		4.30815	4.29024
2640	1493892794	1	63.4684	27.5389	61.6005	1.07513	2	70.4665	32.8144	90.8061	1.58486	8.76381		10.2836	4.28724
2641	1493892794	1	63.6605	27.255	52.0594	0.908608	2	70.468	32.6715	89.942	1.56978	8.69946		4.52531	5.89994
2642	1493892794	1	63.7091	27.1122	50.4016	0.879674	2	70.4228	32.4801	88.924	1.55202	8.59582		8.05068	1.43108
2643	1493892794	1	63.9004	26.924	40.9452	0.714629	2	70.4233	32.4324	88.4596	1.54391	8.5376		4.02641	4.29024
2644	1493892794	1	63.9961	26.8299	38.6673	0.674871	2	70.4248	32.2894	89.1234	1.5555	8.43412		9.10186	4.29024
2645	1493892794	1	64.2347	26.6425	29.8968	0.521797	2	70.4263	32.1464	89.2505	1.55772	8.28425		6.35179	4.29024
2646	1493892794	1	64.4252	26.5501	27.8831	0.486652	2	70.4278	32.0034	90.1273	1.57302	8.10985		9.10422	3.19886
2647	1493892795	1	64.6639	26.3627	20.9311	0.365316	2	70.3816	31.9073	88.8837	1.55131	7.96459		12.6982	2.85916
2648	1493892795	1	65.0447	26.1779	23.3101	0.406838	2	70.3826	31.812	88.8153	1.55012	7.7612		8.28387	4.29324
2649	1493892795	1	65.283	26.0384	18.2433	0.318405	2	70.3841	31.6689	88.2955	1.54105	7.59761		17.2744	2.0177
2650	1493892795	1	65.8524	25.9527	17.7407	0.309633	2	70.3374	31.6205	88.9648	1.55273	7.22767		8.28387	1.43108
2651	1493892795	1	66.0907	25.8132	16.5704	0.289209	2	70.3379	31.5728	89.4098	1.5605	7.15624		17.2714	4.29324
2652	1493892795	1	66.66	25.7275	15.8065	0.275876	2	70.3394	31.4297	89.997	1.57074	6.78624		5.85133	2.86216
2653	1493892795	1	66.8499	25.683	16.4988	0.287959	2	70.3404	31.3343	90.7439	1.58378	6.64235		21.7102	3.19886
2654	1493892796	1	67.5616	25.5519	13.6976	0.239069	2	70.2942	31.2382	89.7925	1.56717	6.30881		4.48581	2.86216
2655	1493892796	1	67.7041	25.5066	15.21	0.265465	2	70.2952	31.1428	89.9405	1.56976	6.20327		18.9274	1.43108
2656	1493892796	1	68.3209	25.3739	15.9611	0.278573	2	70.2957	31.0951	90.4865	1.57929	6.05243		2.84141	2.01986
2657	1493892796	1	68.4156	25.3755	17.0333	0.297288	2	70.249	31.0466	89.2212	1.5572	5.96009		21.7003	1.43108
2658	1493892796	1	69.127	25.2446	16.3533	0.285418	2	70.2495	30.9989	89.7287	1.56606	5.86276		7.63657	2.86216
2659	1493892796	1	69.3645	25.153	15.4058	0.268882	2	70.2505	30.9035	89.2774	1.55818	5.81835		10.0301	2.01986
2660	1493892796	1	69.6962	25.1111	17.3308	0.302479	2	70.2038	30.855	89.2861	1.55834	5.76629		14.8045	2.86216
2661	1493892797	1	70.1708	24.9759	18.9479	0.330704	2	70.2048	30.7596	88.6795	1.54775	5.7838		4.25771	1.43108
2662	1493892797	1	70.3127	24.9785	19.2225	0.335496	2	70.2053	30.7119	88.9799	1.55299	5.73441		22.4157	2.86216
2663	1493892797	1	71.0247	24.7519	18.5849	0.324368	2	70.2063	30.6165	88.7	1.54811	5.92143		1.4192	2.01986
2664	1493892797	1	71.072	24.7527	20.1003	0.350817	2	70.1596	30.568	89.8883	1.56885	5.88644		20.6358	2.00895
2665	1493892797	1	71.736	24.5731	20.3263	0.354761	2	70.2073	30.521	88.1946	1.53929	6.14121		3.17054	2.01986
2666	1493892797	1	71.8311	24.527	22.1394	0.386406	2	70.1606	30.4725	89	1.55334	6.17572		20.6329	4.29324
2667	1493892797	1	72.495	24.3474	20.6025	0.359582	2	70.1621	30.3294	92.8009	1.61968	6.42081		13.3834	3.20286
2668	1493892798	1	72.8758	24.115	18.7305	0.32691	2	70.1158	30.2332	99.0853	1.72937	6.71193		7.09012	2.02202
2669	1493892798	1	73.1121	24.1192	18.5099	0.323059	2	70.0691	30.1846	100.873	1.76057	6.78594		20.6227	7.30667
2670	1493892798	1	73.7757	23.9398	18.0924	0.315771	2	70.0243	29.9452	98.4512	1.7183	7.08081		3.17185	2.86216
2671	1493892798	1	73.8708	23.8936	19.882	0.347007	2	70.0253	29.8498	97.9982	1.71039	7.08972		21.6638	5.91162
2672	1493892798	1	74.581	23.7629	16.4796	0.287624	2	69.9801	29.658	96.3033	1.68081	7.478		8.27048	4.53324
2673	1493892798	1	74.8189	23.6236	17.8026	0.310714	2	69.9343	29.514	96.801	1.6895	7.6522		7.21992	5.73031
2674	1493892798	1	75.0556	23.5801	16.9797	0.296351	2	69.9363	29.323	93.6108	1.63382	7.69338		23.7336	4.29624
2675	1493892799	1	75.8139	23.3546	15.7466	0.27483	2	69.9378	29.1798	92.1744	1.60875	8.27415		1.4162	5.73331
2676	1493892799	1	75.8611	23.3554	16.8106	0.2934	2	69.9398	28.9887	92.0778	1.60706	8.17287		17.2222	4.5361
2677	1493892799	1	76.4288	23.2701	15.0893	0.263357	2	69.894	28.8446	93.8995	1.63885	8.58945		10.7832	7.16439
2678	1493892799	1	76.7609	23.1326	18.1485	0.316752	2	69.8965	28.6058	91.7574	1.60147	8.77929		5.66492	5.73331
2679	1493892799	1	76.9497	23.136	16.0115	0.279453	2	69.8985	28.4147	83.5069	1.45747	8.80818		20.6045	6.377
2680	1493892799	1	77.6127	22.9567	14.8	0.25831	2	69.995	28.2253	67.2185	1.17318	9.26215		2.83251	10.4108
2681	1493892799	1	77.7071	22.9585	16.8145	0.293469	2	70.093	27.8924	77.5023	1.35267	9.07292		16.1307	15.8265
2682	1493892800	1	78.2278	22.8244	14.9164	0.26034	2	70.1458	27.3675	78.4103	1.36852	9.27138		5.83243	12.2103
2683	1493892800	1	78.4171	22.7801	16.431	0.286775	2	70.2916	26.9875	72.0278	1.25712	9.15019		11.6633	10.1293
2684	1493892800	1	78.7956	22.6913	14.8864	0.259817	2	70.3424	26.6537	75.493	1.3176	9.3358		13.4213	13.2031
2685	1493892800	1	79.2219	22.5556	16.7816	0.292895	2	70.4415	26.2249	76.7536	1.3396	9.51626		4.4903	10.4174
2686	1493892800	1	79.3628	22.6061	15.4988	0.270505	2	70.5396	25.8918	73.3136	1.27956	9.41513		16.5571	9.04881
2687	1493892800	1	79.8839	22.4243	14.3461	0.250387	2	70.6372	25.6064	72.6911	1.2687	9.77892		1.4132	9.04881
2688	1493892800	1	79.931	22.4251	15.2168	0.265584	2	70.7348	25.321	72.5203	1.26572	9.64139		16.1234	11.8102
2689	1493892801	1	80.4515	22.2912	16.1743	0.282294	2	70.8335	24.9399	74.2684	1.29623	9.97605		1.41326	9.05165
2690	1493892801	1	80.4986	22.2921	16.5777	0.289335	2	70.9311	24.6544	69.7613	1.21756	9.85482		16.1205	7.70139
2691	1493892801	1	81.019	22.1582	14.8835	0.259767	2	71.0283	24.4168	68.0227	1.18722	10.2428		1.4132	7.70303
2692	1493892801	1	81.0661	22.159	16.1201	0.281348	2	71.1254	24.1791	68.8872	1.20231	10.1439		11.6532	12.2237
2693	1493892801	1	81.4443	22.0704	16.0422	0.279989	2	71.2714	23.7987	72.0392	1.25732	10.3187		4.47061	9.05546
2694	1493892801	1	81.5863	22.0252	16.6493	0.290586	2	71.3691	23.5131	68.5042	1.19562	10.325		8.59752	6.39309
2695	1493892801	1	81.8697	21.9826	16.6791	0.291105	2	71.4658	23.3232	64.8517	1.13188	10.4899		6.32758	9.58762
2696	1493892801	1	82.0594	21.8904	18.383	0.320844	2	71.6108	23.0384	66.3232	1.15756	10.5115		2.82652	7.70695
2697	1493892802	1	82.1536	21.8922	18.2341	0.318245	2	71.708	22.8006	66.7731	1.16541	10.485		10.7709	9.0583
2698	1493892802	1	82.4853	21.7548	19.123	0.333759	2	71.8057	22.5149	66.4834	1.16035	10.7066		1.41326	8.32889
2699	1493892802	1	82.5324	21.7557	20.812	0.363237	2	71.9503	22.2779	62.4324	1.08965	10.595		13.409	6.39309
2700	1493892802	1	82.9583	21.6201	23.5971	0.411847	2	72.047	22.088	60.5753	1.05724	10.9213		1.41326	8.32732
2701	1493892802	1	83.0054	21.621	24.3691	0.425322	2	72.1915	21.851	63.4592	1.10757	10.8163		10.7698	10.9016
2702	1493892802	1	83.3371	21.4837	29.7918	0.519965	2	72.3372	21.5181	66.3611	1.15822	11		0	5.91564
2703	1493892803	1	83.3371	21.4837	30.9121	0.539518	2	72.3866	21.3272	67.662	1.18093	10.9516		0	6.39576
2704	1493892803	1	83.3371	21.4837	31.25	0.545416	2	72.4833	21.1372	63.2971	1.10474	10.8593		1.43415	8.32889
2705	1493892803	1	83.3364	21.5315	32.9229	0.574612	2	72.6279	20.9002	60.8972	1.06286	10.7271		2.01797	3.20124
2706	1493892803	1	83.3828	21.5802	40.2523	0.702534	2	72.6763	20.8051	60.3155	1.0527	10.7345		4.30242	8.32889
2707	1493892803	1	83.3808	21.7236	47.6442	0.831549	2	72.8209	20.5681	63.6157	1.1103	10.6229		1.43715	9.06779
2708	1493892803	1	83.3801	21.7715	50.8952	0.88829	2	72.9187	20.2821	63.999	1.11699	10.5669		1.4132	7.10733
2709	1493892803	1	83.4272	21.7723	56.0274	0.977863	2	73.1096	20.1418	36.5941	0.638688	10.4456		1.43411	8.28128
2710	1493892804	1	83.4278	21.7245	68.8223	1.20118	2	73.3478	20.0023	25.5713	0.446303	10.2261		3.20323	12.2209
2711	1493892804	1	83.3821	21.628	75.736	1.32184	2	73.6816	19.7688	34.5745	0.603439	9.87706		3.20323	12.2251
2712	1493892804	1	83.3364	21.5315	82.8052	1.44522	2	74.0155	19.5352	33.4953	0.584604	9.53228		9.15508	12.2234
2713	1493892804	1	83.1514	21.2888	104.458	1.82314	2	74.3494	19.3017	29.1047	0.507973	9.02351		4.01792	10.2431
2714	1493892804	1	83.2469	21.1949	106.367	1.85645	2	74.6354	19.1152	26.3581	0.460036	8.85907		5.91785	9.51693
2715	1493892804	1	83.2025	21.0027	110.016	1.92015	2	74.9208	18.9767	28.1211	0.490806	8.52592		11.5788	7.10492
2716	1493892804	1	83.1608	20.619	117.28	2.04691	2	75.1116	18.8364	29.4942	0.514772	8.24423		1.43415	8.27976
2717	1493892805	1	83.1615	20.5712	118.088	2.06102	2	75.3498	18.697	28.6218	0.499544	8.03339		14.1314	8.27717
2718	1493892805	1	82.9791	20.1369	126.289	2.20416	2	75.5879	18.5576	27.1205	0.473341	7.55804		10.9312	9.51693
2719	1493892805	1	82.8425	19.7991	128.331	2.23979	2	75.8733	18.4191	25.4942	0.444957	7.10452		6.41716	6.34508
2720	1493892805	1	82.7509	19.6058	127.137	2.21897	2	76.0636	18.3268	26.0602	0.454837	6.80851		22.6579	6.34238
2721	1493892805	1	82.3354	18.9751	126.596	2.20951	2	76.2538	18.2345	26.3279	0.459509	6.12653		5.17173	7.10733
2722	1493892805	1	82.2431	18.8295	129.468	2.25964	2	76.4447	18.0942	27.7902	0.485031	5.84484		17.5022	5.1182
2723	1493892805	1	81.9196	18.344	126.448	2.20693	2	76.5876	18.001	29.0506	0.507028	5.34302		13.2064	5.12235
2724	1493892806	1	81.6412	18.003	127.569	2.22651	2	76.7306	17.9077	29.3167	0.511673	4.91152		5.93314	2.01322
2725	1493892806	1	81.5967	17.8103	125.347	2.18772	2	76.7785	17.8607	30.6308	0.534608	4.81846		21.2955	1.41926
2726	1493892806	1	81.132	17.2737	124.338	2.17011	2	76.8258	17.8616	31.9347	0.557366	4.34615		4.04876	1.44008
2727	1493892806	1	81.039	17.1759	126.023	2.19951	2	76.8263	17.8136	32.1074	0.56038	4.26069		14.8018	2.83851
2728	1493892806	1	80.8088	16.7395	122.367	2.13571	2	76.9209	17.8154	31.64	0.552221	4.03402		13.2256	1.41626
2729	1493892806	1	80.53	16.398	123.465	2.15486	2	76.9681	17.8163	30.5826	0.533767	3.83389		4.55448	1.43711
2730	1493892806	1	80.4847	16.2531	121.118	2.1139	2	76.9687	17.7684	31.0906	0.542634	3.82863		18.7458	3.17454
2731	1493892807	1	80.1612	15.7185	119.5	2.08566	2	77.0639	17.7222	29.0269	0.506615	3.68891		0	0
2732	1493892807	1	80.1612	15.7185	119.287	2.08194	2	77.0639	17.7222	28.1883	0.491978	3.68891		18.754	1.41626
2733	1493892807	1	79.8375	15.1837	115.872	2.02234	2	77.1111	17.7231	27.7964	0.485139	3.72583		3.22064	2.01322
2734	1493892807	1	79.7915	15.0867	116.821	2.0389	2	77.159	17.6761	28.1988	0.492161	3.69257		14.8246	1.41626
2735	1493892807	1	79.561	14.6496	116.016	2.02485	2	77.2062	17.677	27.5515	0.480865	3.83539		10.38	0
2736	1493892807	1	79.3757	14.3574	117.324	2.04769	2	77.2062	17.677	29.9784	0.523221	3.96566		10.9819	2.01533
2737	1493892807	1	79.2383	14.0181	116.906	2.04039	2	77.2541	17.6299	29.4373	0.513778	4.12094		13.589	1.41626
2738	1493892807	1	79.0069	13.6287	117.054	2.04297	2	77.3013	17.6308	28.9344	0.505001	4.35039		4.56486	0
2739	1493892808	1	78.9614	13.4835	115.966	2.02399	2	77.3013	17.6308	28.7964	0.502593	4.46722		21.2927	3.17324
2740	1493892808	1	78.6384	12.8515	115.878	2.02245	2	77.3965	17.5847	28.3989	0.495655	4.89341		3.22606	0
2741	1493892808	1	78.5924	12.7543	117.491	2.05061	2	77.3965	17.5847	28.8056	0.502753	4.97624		17.4432	2.01319
2742	1493892808	1	78.3626	12.2202	116.49	2.03313	2	77.4443	17.5376	29.1155	0.508162	5.39611		7.20503	0
2743	1493892808	1	78.2231	12.0247	117.229	2.04604	2	77.4443	17.5376	30.7073	0.535944	5.56764		7.77951	1.41926
2744	1493892808	1	78.1315	11.7821	116.654	2.036	2	77.4916	17.5385	29.4854	0.514617	5.79186		18.8116	4.02641
2745	1493892808	1	77.8069	11.2456	118.282	2.06441	2	77.5873	17.4444	45.1475	0.787972	6.20269		1.44611	2.88022
2746	1493892809	1	77.8075	11.1974	119.109	2.07885	2	77.5885	17.3484	73.6657	1.28571	6.1549		20.0622	14.6594
2747	1493892809	1	77.4833	10.6125	119.241	2.08115	2	77.689	16.8702	74.6822	1.30345	6.26108		3.23277	10.4549
2748	1493892809	1	77.4372	10.5151	120.034	2.09499	2	77.7878	16.536	73.7686	1.28751	6.0311		14.2452	8.74974
2749	1493892809	1	77.2531	10.0774	116.873	2.03981	2	77.8386	16.2488	81.5738	1.42373	6.19911		7.21486	11.6022
2750	1493892809	1	77.1134	9.88164	118.192	2.06284	2	77.8908	15.8656	86.3486	1.50707	6.03425		9.70222	8.64967
2751	1493892809	1	76.9749	9.58939	117.337	2.04792	2	77.8944	15.5773	85.5759	1.49358	6.0581		13.6363	10.0898
2752	1493892809	1	76.7427	9.19863	119.387	2.0837	2	77.8986	15.241	83.848	1.46342	6.15194		1.44701	7.33588
2753	1493892810	1	76.7433	9.1504	117.966	2.05889	2	77.9489	15.0017	86.3614	1.50729	5.97421		18.1282	8.64971
2754	1493892810	1	76.4655	8.61377	118.977	2.07655	2	77.9526	14.7134	88.6599	1.54741	6.27829		2.04048	8.65267
2755	1493892810	1	76.4186	8.56451	119.192	2.0803	2	77.9562	14.425	86.8092	1.51511	6.05884		12.9502	7.21256
2756	1493892810	1	76.2337	8.17444	118.851	2.07434	2	77.9592	14.1846	84.2628	1.47066	6.25295		3.23785	7.33881
2757	1493892810	1	76.1875	8.0769	119.706	2.08927	2	78.0095	13.9452	84.7118	1.4785	6.14464		8.43881	7.2156
2758	1493892810	1	76.0482	7.83252	118.851	2.07434	2	78.0126	13.7047	87.2189	1.52226	6.19204		8.4416	8.65567
2759	1493892810	1	75.9088	7.58809	120.193	2.09776	2	78.0162	13.4162	88.3869	1.54264	6.19742		3.24021	7.2156
2760	1493892811	1	75.8625	7.49051	119.293	2.08206	2	78.0193	13.1757	86.188	1.50426	6.08056		11.6761	5.77545
2761	1493892811	1	75.6769	7.14841	119.625	2.08786	2	78.0217	12.9832	84.5406	1.47551	6.28831		0	8.76504
2762	1493892811	1	75.6769	7.14841	119.28	2.08183	2	78.0726	12.6955	84.8054	1.48013	6.04232		13.662	5.77249
2763	1493892811	1	75.4443	6.75689	122.139	2.13173	2	78.0751	12.5031	86.6019	1.51149	6.31981		5.2214	7.36884
2764	1493892811	1	75.3511	6.6099	124.972	2.18118	2	78.0308	12.2615	88.8694	1.55106
2765	1493892811	1	75.2585	6.41458	125.903	2.19742	2	78.0338	12.0208	87.5193	1.5275
2766	1493892811	1	75.1184	6.2182	131.727	2.29907	2	78.0363	11.8283	85.9898	1.50081
2767	1493892811	1	75.119	6.16988	131.843	2.30109	2	78.0393	11.5876	85.1682	1.48646
2768	1493892812	1	75.1665	6.17092	135.24	2.36039	2	77.9938	11.4421	84.1686	1.46902
2769	1493892812	1	75.3094	6.12572	147.362	2.57195	2	77.9968	11.2014	86.1798	1.50412
2770	1493892812	1	75.3574	6.07844	155.265	2.70988	2	77.9531	10.9114	85.9814	1.50066
2771	1493892812	1	75.4054	6.03115	157.698	2.75235	2	77.9076	10.7659	86.903	1.51674
2772	1493892812	1	75.4054	6.03115	160.198	2.79599	2	77.9094	10.6214	85.9321	1.4998
2773	1493892812	1	75.4535	5.98387	166.822	2.91159	2	77.8645	10.4277	85.3191	1.4891
2774	1493892813	1	75.2619	6.12468	181.907	3.17488	2	77.8669	10.235	86.4119	1.50817
2775	1493892813	1	75.2608	6.22132	188.809	3.29534	2	77.8208	10.1376	86.3196	1.50656
2776	1493892813	1	75.2608	6.22132	190.986	3.33333	2	77.7759	9.94384	88.1055	1.53773
2777	1493892813	1	75.2591	6.36627	206.293	3.60049	2	77.7303	9.79825	86.4615	1.50904
2778	1493892813	1	75.2591	6.36627	212.451	3.70797	2	77.7321	9.65365	86.254	1.50542
2779	1493892813	1	75.1162	6.41147	217.796	3.80126	2	77.6866	9.50804	84.4977	1.47476
2780	1493892813	1	74.5422	6.78556	227.308	3.96727	2	77.689	9.3152	85.8247	1.49792
2781	1493892813	1	74.4472	6.78349	226.651	3.9558	2	77.6908	9.17056	85.4674	1.49169
2782	1493892814	1	73.9687	7.11134	223.282	3.89701	2	77.6446	9.07312	84.1109	1.46801
2783	1493892814	1	73.441	7.58308	220.511	3.84865	2	77.6465	8.92846	86.9815	1.51811
2784	1493892814	1	73.3461	7.58103	221.724	3.86982	2	77.6009	8.78278	87.122	1.52057
2785	1493892814	1	72.6755	8.09799	216.305	3.77524	2	77.6021	8.68632	91.4871	1.59675
2786	1493892814	1	72.5309	8.2881	220.711	3.85213	2	77.5085	8.58784	111.057	1.93831
2787	1493892814	1	72.1484	8.52141	216.214	3.77365	2	77.367	8.53656	125.397	2.18859
2788	1493892814	1	71.7648	8.8513	217.385	3.79409	2	77.2729	8.48629	137.638	2.40223
2789	1493892815	1	71.5733	8.9921	220.91	3.8556	2	77.1319	8.38677	142.653	2.48977
2790	1493892815	1	71.1428	9.27269	216.63	3.7809	2	76.9909	8.28723	144.917	2.52927
2791	1493892815	1	70.9987	9.4145	218.238	3.80896	2	76.8967	8.23695	145.271	2.53545
2792	1493892815	1	70.5677	9.74336	219.526	3.83146	2	76.7557	8.13739	146.821	2.56252
2793	1493892815	1	70.4722	9.78963	219.22	3.82611	2	76.6621	8.03884	148.786	2.5968
2794	1493892815	1	69.8501	10.211	217.472	3.7956	2	76.4737	7.93825	161.959	2.82672
2795	1493892815	1	69.562	10.4946	216.313	3.77538	2	76.2366	7.93314	175.713	3.06677
2796	1493892815	1	69.5145	10.4936	216.244	3.77417	2	76.047	7.92906	170.487	2.97556
2797	1493892816	1	68.987	10.9653	219.736	3.83512	2	75.7162	7.82537	170.624	2.97794
2798	1493892816	1	68.892	10.9633	223.682	3.90398	2	75.5271	7.773	174.397	3.04381
2799	1493892816	1	68.4609	11.2922	222.595	3.88501	2	75.1957	7.71756	180.244	3.14585
2800	1493892816	1	68.1734	11.5275	224.4	3.91651	2	74.8636	7.7104	179.127	3.12636
2801	1493892816	1	67.9819	11.6683	224.423	3.91691	2	74.6269	7.65699	178.303	3.11197
2802	1493892816	1	67.4539	12.1881	225.978	3.94405	2	74.4377	7.60461	179.044	3.12491
2803	1493892817	1	67.4059	12.2354	226.298	3.94964	2	74.1055	7.59743	184.027	3.21188
2804	1493892817	1	66.8309	12.706	224.041	3.91026	2	73.9157	7.59333	185.534	3.23817
2805	1493892817	1	66.7345	12.8487	225.248	3.93131	2	73.6304	7.63548	186.113	3.24829
2806	1493892817	1	66.3035	13.1776	225.451	3.93487	2	73.3456	7.62933	183.809	3.20807
2807	1493892817	1	66.0626	13.5103	225.073	3.92827	2	73.1557	7.62523	184.049	3.21227
2808	1493892817	1	65.8716	13.6028	224.743	3.9225	2	72.9177	7.66841	186.928	3.26252
2809	1493892817	1	65.3917	14.0753	224.234	3.91362	2	72.6798	7.71159	187.23	3.26777
2810	1493892818	1	65.3442	14.0744	224.272	3.91428	2	72.4893	7.7558	186.567	3.25621
2811	1493892818	1	64.8643	14.5468	223.771	3.90555	2	72.2513	7.79899	185.885	3.24431
2812	1493892818	1	64.8168	14.5459	224.716	3.92203	2	72.0613	7.79489	184.444	3.21916
2813	1493892818	1	64.3854	14.9228	223.53	3.90134	2	71.8233	7.83809	185.161	3.23167
2814	1493892818	1	64.337	15.0183	224.431	3.91706	2	71.6323	7.93062	185.927	3.24504
2815	1493892818	1	63.954	15.2998	222.437	3.88225	2	71.4892	7.97586	186.454	3.25424
2816	1493892818	1	63.8577	15.4425	223.103	3.89389	2	71.2987	8.02009	186.271	3.25103
2817	1493892819	1	63.5706	15.6296	221.583	3.86736	2	71.0606	8.06329	184.536	3.22076
2818	1493892819	1	63.4267	15.7713	221.701	3.86942	2	70.9176	8.10854	185.319	3.23443
2819	1493892819	1	63.1873	15.9593	220.84	3.85438	2	70.7275	8.10446	189.576	3.30873
2820	1493892819	1	63.0433	16.101	220.367	3.84613	2	70.5364	8.19701	192.09	3.3526
2821	1493892819	1	62.8039	16.289	220.363	3.84606	2	70.2983	8.24022	188.005	3.2813
2822	1493892819	1	62.7559	16.3362	220.096	3.8414	2	70.0126	8.28242	182.758	3.18972
2823	1493892819	1	62.5165	16.5242	219.732	3.83505	2	69.7274	8.27631	189.125	3.30086
2824	1493892819	1	62.5165	16.5242	219.773	3.83577	2	69.4412	8.36684	197.919	3.45433
2825	1493892820	1	62.229	16.7595	219.467	3.83042	2	69.155	8.45737	192.287	3.35605
2826	1493892820	1	62.0855	16.853	218.734	3.81763	2	68.7261	8.54486	186.342	3.25227
2827	1493892820	1	61.7026	17.1345	212.599	3.71055	2	68.3927	8.58607	186.765	3.25966
2828	1493892820	1	61.6063	17.2772	214.271	3.73974	2	68.1068	8.62831	190.805	3.33017
2829	1493892820	1	61.1285	17.5087	206.383	3.60206	2	67.8205	8.71887	191.72	3.34615
2830	1493892820	1	61.1761	17.5096	205.753	3.59106	2	67.5346	8.76111	188.493	3.28982
2831	1493892820	1	60.8902	17.5522	193.778	3.38206	2	67.2487	8.80335	188.621	3.29205
2832	1493892821	1	60.7467	17.6458	189.992	3.31599	2	66.9623	8.89393	192.46	3.35907
2833	1493892821	1	60.5091	17.593	182.011	3.17669	2	66.7234	8.98553	207.726	3.6255
2834	1493892821	1	60.3656	17.6865	177.758	3.10246	2	66.4841	9.12546	208.992	3.64759
2835	1493892821	1	60.0807	17.5847	171.272	2.98926	2	66.1972	9.26438	206.236	3.5995
2836	1493892821	1	59.9847	17.6792	165.174	2.88283	2	65.9103	9.40332	206.326	3.60107
2837	1493892821	1	59.795	17.5791	161.593	2.82033	2	65.671	9.54326	210.175	3.66824
2838	1493892822	1	59.5097	17.5254	155.653	2.71665	2	65.4316	9.6832	212.762	3.7134
2839	1493892822	1	59.3676	17.4263	153.098	2.67206	2	65.2879	9.77684	214.651	3.74637
2840	1493892822	1	58.94	17.2734	148.427	2.59055	2	65.049	9.86847	210.999	3.68262
2841	1493892822	1	58.6552	17.1233	149.068	2.60172	2	64.8093	10.0567	206.704	3.60766
2842	1493892822	1	58.2758	16.8749	146.778	2.56176	2	64.5703	10.1484	207.411	3.62
2843	1493892822	1	57.9439	16.6273	145.804	2.54476	2	64.4266	10.242	207.337	3.61872
2844	1493892822	1	57.6116	16.4279	145.486	2.53921	2	64.2834	10.2873	206.327	3.60109
2845	1493892822	1	57.1845	16.1301	146.187	2.55145	2	64.092	10.38	206.568	3.6053
2846	1493892823	1	56.9	15.8833	146.277	2.55302	2	63.9483	10.4736	206.286	3.60037
2847	1493892823	1	56.5203	15.5862	146.572	2.55816	2	63.8046	10.5673	205.544	3.58742
2848	1493892823	1	56.188	15.3383	147.242	2.56985	2	63.6137	10.6116	205.604	3.58846
2849	1493892823	1	55.8552	15.1386	147.597	2.57605	2	63.5176	10.7062	205.624	3.58882
2850	1493892823	1	55.5226	14.8906	147.449	2.57346	2	63.422	10.7526	206.637	3.60649
2851	1493892823	1	55.19	14.6424	147.4	2.57262	2	63.2787	10.7979	206.202	3.5989
2852	1493892823	1	54.8573	14.3943	147.405	2.57271	2	63.183	10.8442	206.211	3.59907
2853	1493892824	1	54.5241	14.1943	147.426	2.57308	2	63.0869	10.9389	207.057	3.61382
2854	1493892824	1	54.2387	13.9953	147.561	2.57542	2	62.9436	10.9842	205.059	3.57896
2855	1493892824	1	53.9054	13.7952	147.646	2.57691	2	62.7999	11.0779	203.219	3.54684
2856	1493892824	1	53.5723	13.5468	147.048	2.56647	2	62.6565	11.1232	205.783	3.59159
2857	1493892824	1	53.2869	13.2993	146.645	2.55943	2	62.5605	11.2179	218.919	3.82086
2858	1493892824	1	52.9534	13.0991	146.055	2.54913	2	62.4163	11.3598	219.677	3.83409
2859	1493892824	1	52.6679	12.8514	145.635	2.54182	2	62.225	11.4525	215.126	3.75467
2860	1493892825	1	52.382	12.6521	145.179	2.53385	2	61.9371	11.6881	212.867	3.71523
2861	1493892825	1	52.0009	12.354	144.761	2.52655	2	61.6973	11.8764	222.144	3.87715
2862	1493892825	1	51.7149	12.1545	145.008	2.53086	2	61.5536	11.9701	222.144	3.87714
2863	1493892825	1	51.3812	11.9057	144.694	2.52538	2	61.3138	12.1583	215.689	3.76447
2864	1493892825	1	51.0953	11.6577	143.949	2.51239	2	61.0264	12.3457	208.935	3.64661
2865	1493892825	1	50.8091	11.4581	143.15	2.49844	2	60.7869	12.4857	210.747	3.67823
2866	1493892825	1	50.4751	11.209	142.598	2.48881	2	60.6428	12.6276	212.976	3.71713
2867	1493892825	1	50.189	10.9609	142.629	2.48935	2	60.4511	12.7686	209.278	3.65259
2868	1493892826	1	49.9027	10.7126	142.138	2.48077	2	60.164	12.9076	201.843	3.52283
2869	1493892826	1	49.5208	10.4139	142.607	2.48896	2	59.9245	13.0476	201.796	3.522
2870	1493892826	1	49.2342	10.214	143.412	2.50301	2	59.7331	13.1403	205.954	3.59458
2871	1493892826	1	48.8998	9.9646	144.061	2.51434	2	59.4937	13.2803	205.764	3.59125
2872	1493892826	1	48.6133	9.71612	144.642	2.52448	2	59.2546	13.3721	201.171	3.5111
2873	1493892826	1	48.2787	9.46657	145.309	2.53613	2	59.0155	13.4638	199.418	3.48049
2874	1493892826	1	48.0398	9.26748	145.92	2.54678	2	58.824	13.5565	200.593	3.50101
2875	1493892827	1	47.6573	8.96827	145.631	2.54174	2	58.5849	13.6483	204.469	3.56865
2876	1493892827	1	47.514	8.81964	146.043	2.54894	2	58.4408	13.7902	204.645	3.57173
2877	1493892827	1	47.0353	8.51824	146.462	2.55624	2	58.2017	13.882	201.65	3.51946
2878	1493892827	1	46.9397	8.41911	146.221	2.55204	2	57.9625	13.9737	197.812	3.45248
2879	1493892827	1	46.413	8.06798	146.695	2.56031	2	57.7233	14.0655	197.801	3.45228
2880	1493892827	1	46.3172	8.01737	145.625	2.54163	2	57.4845	14.109	200.673	3.50241
2881	1493892828	1	46.03	7.76837	145.807	2.54481	2	57.3407	14.2027	197.692	3.45037
2882	1493892828	1	45.7424	7.61647	146.801	2.56216	2	57.0068	14.1959	172.815	3.0162
2883	1493892828	1	45.5988	7.46763	147.309	2.57103	2	56.6734	14.0926	168.949	2.94872
2884	1493892828	1	45.3113	7.26708	146.519	2.55723	2	56.1484	14.0821	174.803	3.05089
2885	1493892828	1	45.2636	7.16886	145.673	2.54247	2	55.7191	14.0251	173.324	3.02507
2886	1493892828	1	44.7841	6.86687	145.008	2.53087	2	55.3855	13.9218	169.441	2.95729
2887	1493892828	1	44.7841	6.86687	145.284	2.53568	2	55.0038	13.8657	171.583	2.99469
2888	1493892829	1	44.5923	6.71688	147.055	2.56659	2	54.622	13.8097	173.28	3.0243
2889	1493892829	1	44.3045	6.51616	147.075	2.56694	2	54.2882	13.7063	168.585	2.94236
2890	1493892829	1	44.2566	6.46649	145.96	2.54748	2	54.0018	13.6522	165.669	2.89148
2891	1493892829	1	43.6808	6.06488	148.665	2.5947	2	53.7157	13.5497	167.131	2.91699
2892	1493892829	1	43.5849	5.9655	152.219	2.65672	2	53.3339	13.4453	170.856	2.982
2893	1493892829	1	43.2009	5.71385	155.843	2.71997	2	53.0952	13.3921	167.581	2.92484
2894	1493892829	1	43.1049	5.61443	160.443	2.80026	2	52.7608	13.337	163.909	2.86075
2895	1493892830	1	43.0567	5.66204	164.463	2.87042	2	52.5223	13.2354	163.008	2.84503
2896	1493892830	1	42.816	5.70544	176.315	3.07728	2	52.1881	13.1319	167.332	2.9205
2897	1493892830	1	42.7198	5.70333	180.132	3.1439	2	51.9014	13.0777	169.424	2.957
2898	1493892830	1	42.5273	5.69913	186.687	3.2583	2	51.6625	13.0245	165.85	2.89462
2899	1493892830	1	42.383	5.69597	195.991	3.42069	2	51.376	12.9219	163.615	2.85563
2900	1493892830	1	42.383	5.69597	198.336	3.46161	2	51.1372	12.8202	164.81	2.87647
2901	1493892830	1	42.0938	5.83566	211.39	3.68945	2	50.8982	12.767	165.961	2.89657
2902	1493892831	1	42.094	5.78699	212.569	3.71003	2	50.6116	12.6643	167.414	2.92193
2903	1493892831	1	41.8048	5.92668	222.278	3.87948	2	50.4203	12.612	167.741	2.92763
2904	1493892831	1	41.7567	5.92563	224.721	3.92213	2	50.1812	12.5588	168.086	2.93366
2905	1493892831	1	41.4672	6.21132	232.77	4.06261	2	49.99	12.5064	166.859	2.91224
2906	1493892831	1	41.2744	6.30445	238.277	4.15872	2	49.7508	12.4531	169.845	2.96436
2907	1493892831	1	40.9848	6.63877	238.11	4.15581	2	49.5118	12.3514	169.169	2.95256
2908	1493892831	1	40.6953	6.97308	241.54	4.21567	2	49.3682	12.3485	170.14	2.96951
2909	1493892832	1	40.5502	7.26182	242.015	4.22396	2	49.1768	12.2961	170.699	2.97925
2910	1493892832	1	40.1637	7.93442	241.983	4.2234	2	48.9376	12.2428	169.792	2.96343
2911	1493892832	1	40.0673	8.02962	242.506	4.23252	2	48.7462	12.1905	169.792	2.96343
2912	1493892832	1	39.6807	8.75066	240.968	4.20569	2	48.5547	12.1381	170.339	2.97297
2913	1493892832	1	39.5841	8.94305	243.714	4.25361	2	48.4112	12.0867	170.607	2.97765
2914	1493892832	1	39.2946	9.32575	240.449	4.19662	2	48.2198	12.0344	172.84	3.01662
2915	1493892832	1	39.1495	9.71145	241.772	4.21972	2	48.076	12.0314	171.825	2.9989
2916	1493892833	1	38.9565	9.99892	242.244	4.22795	2	47.9324	11.98	171.897	3.00017
2917	1493892833	1	38.7151	10.4311	239.869	4.1865	2	47.7409	11.9276	173.174	3.02246
2918	1493892833	1	38.5703	10.6709	242.153	4.22636	2	47.6451	11.9257	175.734	3.06713
2919	1493892833	1	38.2808	11.1506	239.937	4.18769	2	47.4535	11.8733	175.382	3.061
2920	1493892833	1	38.2326	11.1981	239.674	4.1831	2	47.3097	11.8703	176.077	3.07313
2921	1493892833	1	37.8948	11.7738	239.098	4.17304	2	47.1661	11.8189	173.337	3.02529
2922	1493892833	1	37.8466	11.8213	239.339	4.17726	2	46.9266	11.7655	170.487	2.97556
2923	1493892834	1	37.509	12.3484	237.802	4.15043	2	46.7829	11.7141	174.177	3.03996
2924	1493892834	1	37.5089	12.3969	239.101	4.17311	2	46.495	11.7567	179.187	3.1274
2925	1493892834	1	37.1233	12.8743	236.081	4.1204	2	46.2552	11.7517	172.343	3.00795
2926	1493892834	1	37.0749	13.0674	236.53	4.12823	2	45.8718	11.6469	170.251	2.97145
2927	1493892834	1	36.7376	13.4487	236.522	4.12808	2	45.584	11.641	178.339	3.1126
2928	1493892834	1	36.6411	13.6893	236.646	4.13026	2	45.2481	11.634	177.74	3.10215
2929	1493892834	1	36.352	14.023	236.541	4.12843	2	44.8644	11.5776	173.796	3.03331
2930	1493892835	1	36.2073	14.3111	236.765	4.13233	2	44.5286	11.5222	174.429	3.04435
2931	1493892835	1	36.0146	14.5497	235.949	4.11809	2	44.1924	11.5638	187.959	3.28049
2932	1493892835	1	35.7736	14.9328	237.764	4.14976	2	43.9042	11.6063	188.59	3.29152
2933	1493892835	1	35.6291	15.0753	237.356	4.14264	2	43.4718	11.6944	185.932	3.24513
2934	1493892835	1	35.34	15.5059	237.412	4.14363	2	43.0875	11.735	192.996	3.36842
2935	1493892835	1	35.2436	15.6009	238.361	4.16018	2	42.7992	11.7776	198.658	3.46724
2936	1493892835	1	34.9546	16.0799	238.248	4.15821	2	42.4627	11.8676	195.742	3.41635
2937	1493892836	1	34.9064	16.1274	238.389	4.16067	2	42.0781	11.9567	192.8	3.36499
2938	1493892836	1	34.5692	16.6053	237.65	4.14778	2	41.7416	12.0468	197.843	3.453
2939	1493892836	1	34.5211	16.6044	238.055	4.15485	2	41.5011	12.1389	200.771	3.50411
2940	1493892836	1	34.2802	17.0357	238.522	4.16299	2	41.2125	12.23	198.278	3.46061
2941	1493892836	1	34.2321	17.0832	238.951	4.17049	2	40.8759	12.3201	196.343	3.42683
2942	1493892836	1	33.9432	17.5135	238.989	4.17115	2	40.5873	12.4112	197.443	3.44604
2943	1493892836	1	33.9431	17.5619	238.928	4.17007	2	40.3949	12.4558	200.499	3.49936
2944	1493892837	1	33.7024	17.8962	239.598	4.18177	2	40.1062	12.5954	199.384	3.4799
2945	1493892837	1	33.6542	17.9921	240.336	4.19466	2	39.8657	12.639	194.218	3.38974
2946	1493892837	1	33.5098	18.183	240.205	4.19236	2	39.577	12.7301	192.916	3.36702
2947	1493892837	1	33.4617	18.3273	240.449	4.19663	2	39.3365	12.7738	195.915	3.41936
2948	1493892837	1	33.1728	18.7091	236.599	4.12944	2	39.0959	12.8659	197.741	3.45123
2949	1493892837	1	33.1247	18.8534	234.709	4.09645	2	38.9034	12.9105	193.794	3.38235
2950	1493892837	1	32.9321	19.0917	231.404	4.03875	2	38.6148	12.9531	191.162	3.3364
2951	1493892837	1	32.8359	19.2834	232.188	4.05245	2	38.326	13.0443	196.811	3.435
2952	1493892838	1	32.6434	19.425	228.339	3.98527	2	38.0854	13.1364	201.06	3.50916
2953	1493892838	1	32.4027	19.8075	221.38	3.86381	2	37.7003	13.2741	195.785	3.41708
2954	1493892838	1	32.1621	19.9481	221.368	3.86361	2	37.4114	13.3653	194.895	3.40156
2955	1493892838	1	31.9696	20.2348	211.582	3.6928	2	37.0745	13.4555	198.28	3.46065
2956	1493892838	1	31.5846	20.5178	214.706	3.74733	2	36.7856	13.5467	199.939	3.4896
2957	1493892838	1	31.3921	20.6593	206.551	3.605	2	36.4486	13.6854	196.539	3.43026
2958	1493892838	1	30.9589	20.748	200.355	3.49685	2	36.2078	13.7776	197.966	3.45516
2959	1493892838	1	30.67	20.8877	195.743	3.41636	2	35.8707	13.8678	200.846	3.50542
2960	1493892839	1	30.2849	20.9773	190.457	3.32411	2	35.6781	13.961	199.505	3.48201
2961	1493892839	1	30.0922	21.0221	188.725	3.29387	2	35.3409	14.0998	194.847	3.40071
2962	1493892839	1	29.5624	21.0123	178.208	3.11031	2	35.1001	14.1434	197.565	3.44817
2963	1493892839	1	29.2734	21.1037	177.716	3.10172	2	34.8593	14.2356	202.389	3.53236
2964	1493892839	1	28.9843	21.05	173.964	3.03625	2	34.5703	14.3754	199.205	3.47679
2965	1493892839	1	28.7433	20.9971	167.935	2.93101	2	34.2331	14.5142	193.969	3.38539
2966	1493892839	1	28.5022	20.8959	164.113	2.86431	2	33.8958	14.6045	195.703	3.41566
2967	1493892840	1	28.1166	20.8403	153.948	2.68691	2	33.6068	14.6957	195.642	3.4146
2968	1493892840	1	27.9236	20.7399	155.717	2.71778	2	33.3177	14.787	196.336	3.42672
2969	1493892840	1	27.5859	20.5884	149.221	2.60439	2	33.125	14.8317	193.469	3.37668
2970	1493892840	1	27.3446	20.4387	147.886	2.58109	2	32.8358	14.9229	191.207	3.3372
2971	1493892840	1	26.9583	20.1894	143.988	2.51306	2	32.5467	14.9657	189.946	3.31518
2972	1493892840	1	26.7169	20.0396	143.461	2.50386	2	32.3057	15.0579	190.49	3.32468
2973	1493892840	1	26.3786	19.7426	140.507	2.4523	2	32.1129	15.1026	190.039	3.31681
2974	1493892841	1	26.1853	19.5936	140.924	2.45958	2	31.8719	15.1464	189.008	3.29881
2975	1493892841	1	25.8469	19.2965	137.282	2.39602	2	31.7273	15.192	189.356	3.30489
2976	1493892841	1	25.605	19.0496	138.92	2.42461	2	31.5345	15.2367	189.58	3.3088
2977	1493892841	1	25.3147	18.7533	136.675	2.38544	2	31.3417	15.2814	189.641	3.30986
2978	1493892841	1	25.0728	18.5548	137.203	2.39465	2	31.1488	15.3261	189.403	3.3057
2979	1493892841	1	24.7338	18.1603	135.924	2.37232	2	31.0042	15.3718	190.907	3.33196
2980	1493892841	1	24.4917	17.9132	137.019	2.39144	2	30.8595	15.4174	191.56	3.34335
2981	1493892842	1	24.2011	17.6165	135.759	2.36945	2	30.7149	15.4631	191.871	3.34878
2982	1493892842	1	23.9102	17.2712	135.724	2.36884	2	30.5702	15.5088	192.997	3.36843
2983	1493892842	1	23.6679	17.0238	137.409	2.39823	2	30.4256	15.5059	193.359	3.37476
2984	1493892842	1	23.3769	16.6783	135.663	2.36777	2	30.2809	15.5516	191.258	3.33808
2985	1493892842	1	23.1345	16.4308	134.906	2.35456	2	30.1845	15.5982	191.725	3.34623
2986	1493892842	1	22.8433	16.0852	135.631	2.36721	2	30.0398	15.6439	192.107	3.35289
2987	1493892842	1	22.6007	15.8375	135.026	2.35665	2	29.9433	15.642	192.786	3.36475
2988	1493892843	1	22.3578	15.4926	134.195	2.34214	2	29.7987	15.6876	191.874	3.34883
2989	1493892843	1	22.0665	15.1952	134.132	2.34105	2	29.7022	15.7342	189.147	3.30124
2990	1493892843	1	21.8236	14.8988	133.591	2.33161	2	29.5092	15.7305	188.977	3.29827
2991	1493892843	1	21.5806	14.6022	133.856	2.33623	2	29.3646	15.8246	209.19	3.65105
2992	1493892843	1	21.2405	14.255	133.497	2.32996	2	29.1236	16.014	211.382	3.68932
2993	1493892843	1	21.046	14.0079	133.948	2.33783	2	28.7377	16.2005	200.222	3.49453
2994	1493892843	1	20.7541	13.6614	133.488	2.3298	2	28.3519	16.3385	196.28	3.42573
2995	1493892843	1	20.5597	13.4629	133.476	2.3296	2	28.0142	16.4774	202.603	3.53609
2996	1493892844	1	20.2675	13.0676	132.078	2.3052	2	27.6765	16.6164	201.143	3.5106
2997	1493892844	1	19.927	12.7199	133.279	2.32616	2	27.3871	16.7563	195.294	3.40853
2998	1493892844	1	19.8293	12.5231	131.525	2.29554	2	27.0011	16.8458	192.955	3.36771
2999	1493892844	1	19.4398	12.0768	132.696	2.31598	2	26.7115	16.9372	193.533	3.37779
3000	1493892844	1	19.3909	11.9784	133.229	2.32529	2	26.422	17.0772	194.775	3.39946
3001	1493892844	1	18.9525	11.4821	130.834	2.28348	2	26.1807	17.121	191.83	3.34807
3002	1493892845	1	18.855	11.3826	133.34	2.32722	2	25.8911	17.2124	188.203	3.28477
3003	1493892845	1	18.4651	10.9358	130.892	2.2845	2	25.5532	17.3029	187.186	3.26702
3004	1493892845	1	18.3674	10.7875	134.166	2.34163	2	25.36	17.3477	191.577	3.34365
3005	1493892845	1	18.026	10.3903	133.531	2.33055	2	25.1186	17.3916	192.17	3.354
3006	1493892845	1	17.9285	10.2907	135.293	2.3613	2	24.7806	17.4821	181.289	3.16408
3007	1493892845	1	17.4894	9.79367	134.292	2.34384	2	24.4906	17.428	179.096	3.12582
3008	1493892845	1	17.3918	9.69403	135.085	2.35768	2	24.1524	17.47	183.958	3.21067
3009	1493892846	1	17.0986	9.29742	133.456	2.32925	2	23.7658	17.5111	183.154	3.19664
3010	1493892846	1	16.9524	9.19672	132.929	2.32005	2	23.4273	17.456	168.188	2.93543
3011	1493892846	1	16.6594	8.84877	134.081	2.34015	2	23.0886	17.3524	166.314	2.90273
3012	1493892846	1	16.5129	8.69918	133.283	2.32622	2	22.6048	17.246	174.024	3.0373
3013	1493892846	1	16.4148	8.50174	132.187	2.30709	2	22.2177	17.1899	168.167	2.93507
3014	1493892846	1	16.1706	8.25233	133.086	2.32278	2	21.9273	17.1358	165.971	2.89673
3015	1493892846	1	16.0729	8.15255	132.073	2.30512	2	21.4913	16.9817	167.936	2.93104
3016	1493892847	1	15.877	7.85522	132.345	2.30985	2	21.1524	16.9265	170.09	2.96863
3017	1493892847	1	15.877	7.85522	132.138	2.30625	2	20.8618	16.8723	169.622	2.96046
3018	1493892847	1	15.5838	7.55573	131.111	2.28832	2	20.5226	16.7686	165.006	2.87989
3019	1493892847	1	15.5349	7.50581	131.082	2.28782	2	20.2318	16.6658	165.116	2.88182
3020	1493892847	1	15.0458	6.95756	134.286	2.34372	2	19.9409	16.5629	167.276	2.91951
[truncated: 495 more rows]
