# Supplementary material for: Guppies Prefer to Follow Large (Robot) Leaders Irrespective of Own Size
Source: Front Bioeng Biotechnol. 2020 May 15;8:441. doi: 10.3389/fbioe.2020.00441 (PMC7243707; doi:10.3389/fbioe.2020.00441)
Supplement: Supplementary file 3 [file Data_Sheet_1.ZIP › Raw Data/ID6.xlsx]

## Sheet: tracking_data__170504T115128_6
Framenumber	Current timestamp	ID_Fish_1	Robo Position x	Robo Position y	Robo Angle deg	Robo Angle rad	ID_Fish_1	Fish Position x	Fish Position y	Fish Angle deg	Fish Angle rad	Distance_between_subjects	Mean_Distance (L300 bis L1500)	Velocity_Robo	Velocity_Fish	Mean_velocity_Robo
1595	1493891503	1	13.4546	80.0047	3.50819	0.0612294	2	17.7786	77.0732	95.8694	1.67324	5.22405	6.73555	3.20519	4.23004	8.5883	9.43164
1596	1493891503	1	13.3589	79.9572	356.376	6.21994	2	17.778	76.9322	113.794	1.98608	5.35528		54.2506	0
1597	1493891503	1	12.729	78.2621	0.68016	0.011871	2	17.778	76.9322	130.22	2.27277	5.22121		9.03048	0
1598	1493891503	1	12.9186	78.0283	31.9822	0.558194	2	17.778	76.9322	145.014	2.53097	4.98149		3.1475	14.1001
1599	1493891503	1	12.9658	77.9346	31.9015	0.556787	2	17.776	76.4622	158.355	2.76382	5.03051		1.99836	13.3527
1600	1493891503	1	13.0133	77.8879	31.8124	0.555231	2	17.9172	76.0401	170.041	2.96777	5.24048		0	1.99625
1601	1493891503	1	13.0133	77.8879	32.3959	0.565416	2	17.9647	75.9935	180.246	3.14588	5.30143		1.41003	21.8578
1602	1493891503	1	13.013	77.8409	32.9027	0.57426	2	18.1524	75.2895	189.037	3.29932	5.73786		0	7.21448
1603	1493891504	1	13.013	77.8409	33.3404	0.5819	2	18.1037	75.054	197.113	3.44027	5.80362		1.41003	8.90814
1604	1493891504	1	13.0127	77.7939	33.5565	0.585671	2	18.1979	74.7724	203.777	3.55658	6.00131		0	21.5577
1605	1493891504	1	13.0127	77.7939	34.5341	0.602734	2	18.338	74.0676	191.4	3.34055	6.49955		0	9.97023
1606	1493891504	1	13.0127	77.7939	35.4234	0.618255	2	18.3843	73.7385	180.799	3.15554	6.73055		1.99836	12.0383
1607	1493891504	1	13.0602	77.7472	36.2282	0.632301	2	18.5258	73.363	170.704	2.97935	7.00671		1.43403	21.3491
1608	1493891504	1	13.108	77.7475	35.9512	0.627466	2	18.6183	72.6574	161.672	2.82171	7.5015		1.41003	3.15153
1609	1493891504	1	13.1077	77.7005	36.5149	0.637305	2	18.6656	72.5636	153.768	2.68375	7.56822		1.43103	23.6375
1610	1493891504	1	13.1554	77.7008	36.5117	0.63725	2	18.9011	71.8117	146.277	2.55301	8.22767		1.43403	11.3101
1611	1493891504	1	13.2032	77.7011	36.8132	0.642511	2	18.8996	71.4347	140.001	2.44348	8.46857		1.99622	9.46131
1612	1493891505	1	13.2506	77.6544	37.001	0.645789	2	19.0416	71.1531	134.139	2.34117	8.70647		0	20.2091
1613	1493891505	1	13.2506	77.6544	36.271	0.633048	2	19.1822	70.4943	128.633	2.24508	9.2979		0	4.46261
1614	1493891505	1	13.2506	77.6544	36.0076	0.628452	2	19.2293	70.3532	123.999	2.1642	9.43676		1.43403	17.4611
1615	1493891505	1	13.2984	77.6547	37.2106	0.649448	2	19.3703	69.7885	119.609	2.08757	9.93706		1.99622	11.395
1616	1493891505	1	13.3458	77.608	36.3023	0.633595	2	19.4166	69.4115	85.4349	1.49112	10.1999		0	0
1617	1493891505	1	13.3458	77.608	36.3023	0.633595	2	19.4166	69.4115	85.4349	1.49112	10.1999		0	0
1618	1493891505	1	13.3458	77.608	36.3023	0.633595	2	19.4166	69.4115	85.4349	1.49112	10.1999		0	0
1619	1493891505	1	13.3458	77.608	36.3023	0.633595	2	19.4166	69.4115	85.4349	1.49112	10.1999		0	63.2117
1620	1493891505	1	13.3458	77.608	36.3023	0.633595	2	19.7906	67.3379	117.948	2.05858	12.1248		0	7.24326
1621	1493891506	1	13.3458	77.608	36.3023	0.633595	2	19.742	67.1014	102.625	1.79115	12.3004		24.8205	7.06992
1622	1493891506	1	14.0595	77.1895	36.3023	0.633595	2	19.8845	66.9137	89.9791	1.57043	11.812		0	14.1721
1623	1493891506	1	14.0595	77.1895	41.9308	0.731831	2	19.8828	66.4413	90.9748	1.58781	12.2243		0	5.10053
1624	1493891506	1	14.0595	77.1895	33.2377	0.580108	2	19.9778	66.3003	88.0363	1.53652	12.3936		5.13809	17.0532
1625	1493891506	1	13.9633	77.0478	358.955	6.26495	2	20.0235	65.7337	87.8796	1.53379	12.8349		4.23307	2.83803
1626	1493891506	1	13.9625	76.9067	3.28115	0.0572669	2	20.0231	65.6391	89.3071	1.5587	12.7941		0	0
1627	1493891506	1	13.9625	76.9067	3.28115	0.0572669	2	20.0231	65.6391	89.3071	1.5587	12.7941		17.2071	0
1628	1493891506	1	14.2941	76.4387	1.00179e-05	1.74846e-07	2	20.0231	65.6391	89.3071	1.5587	12.2251		2.00046	0
1629	1493891506	1	14.3416	76.3919	8.63681	0.150741	2	20.0231	65.6391	89.3071	1.5587	12.1615		3.14885	56.6543
1630	1493891507	1	14.3889	76.2982	38.9527	0.679852	2	20.4465	63.7987	88.8531	1.55078	13.89		1.99622	18.3685
1631	1493891507	1	14.4363	76.2515	46.0712	0.804094	2	20.0625	63.3218	81.783	1.42738	14.1008		1.99836	8.28949
1632	1493891507	1	14.4838	76.2048	47.1627	0.823144	2	20.3009	63.1821	93.64	1.63433	14.2629		3.15153	9.93907
1633	1493891507	1	14.5311	76.111	46.6621	0.814408	2	20.2997	62.8508	90.1746	1.57384	14.4606		1.99836	2.00684
1634	1493891507	1	14.5786	76.0643	48.9597	0.854508	2	20.3474	62.8039	89.6983	1.56553	14.4609		3.99668	15.6726
1635	1493891507	1	14.6735	75.9708	47.3739	0.826831	2	20.3933	62.2835	88.4378	1.54353	14.8344		0	2.0047
1636	1493891507	1	14.6735	75.9708	49.2276	0.859183	2	20.4409	62.2366	88.8681	1.55104	14.896		3.14885	8.62603
1637	1493891507	1	14.7208	75.8771	68.9861	1.20403	2	20.4877	61.9529	85.9206	1.4996	15.0712		13.3622	5.68203
1638	1493891507	1	14.8618	75.4546	60.1068	1.04906	2	20.4871	61.7635	87.1568	1.52117	14.8017		15.755	4.48158
1639	1493891508	1	15.0981	74.9856	65.1309	1.13675	2	20.5344	61.6218	86.1528	1.50365	14.4272		14.51	9.94807
1640	1493891508	1	15.3346	74.5637	65.8852	1.14991	2	20.5332	61.2902	87.5993	1.5289	14.2552		12.6075	4.48158
1641	1493891508	1	15.5237	74.1884	62.0072	1.08223	2	20.5805	61.1485	86.8303	1.51547	13.9861		11.3664	11.4433
1642	1493891508	1	15.713	73.8602	62.2238	1.08601	2	20.627	60.7699	87.1379	1.52084	13.9823		10.7343	0
1643	1493891508	1	15.8546	73.5316	62.7923	1.09593	2	20.627	60.7699	87.3835	1.52513	13.6249		10.7383	10.0373
1644	1493891508	1	15.9963	73.2029	61.6731	1.0764	2	20.6737	60.4386	89.4622	1.56141	13.5943		8.22584	5.68804
1645	1493891508	1	16.1384	72.9684	61.3354	1.0705	2	20.673	60.249	89.9802	1.57045	13.5035		9.45996	0
1646	1493891508	1	16.2803	72.6868	59.9473	1.04628	2	20.673	60.249	90.2206	1.57465	13.1907		8.22584	15.87
1647	1493891509	1	16.4224	72.4523	59.9812	1.04687	2	20.7669	59.7284	88.4979	1.54458	13.4452		8.22584	2.84401
1648	1493891509	1	16.5645	72.2178	59.12	1.03184	2	20.7666	59.6336	88.1088	1.53779	13.2672		5.09139	14.4763
1649	1493891509	1	16.6594	72.0771	56.1744	0.980428	2	20.8606	59.1603	81.3492	1.41981	13.5828		6.30842	2.84701
1650	1493891509	1	16.754	71.8893	55.8713	0.975138	2	20.8603	59.0654	79.9064	1.39463	13.4653		6.30842	0
1651	1493891509	1	16.8486	71.7015	56.763	0.990702	2	20.8603	59.0654	79.8775	1.39412	13.2576		5.08971	0
1652	1493891509	1	16.9434	71.5608	56.5255	0.986556	2	20.8603	59.0654	79.8775	1.39412	13.0949		7.06094	1.43408
1653	1493891509	1	17.0858	71.3734	56.6326	0.988425	2	20.8125	59.0649	75.8605	1.32402	12.8603		3.15556	5.74231
1654	1493891509	1	17.1332	71.2795	56.4661	0.985519	2	20.6211	59.0629	62.4358	1.08971	12.7048		5.08971	4.51415
1655	1493891509	1	17.228	71.1388	55.7797	0.973539	2	20.4778	59.1088	53.2692	0.929723	12.4612		3.15421	3.18927
1656	1493891510	1	17.2753	71.0449	55.9859	0.977138	2	20.3822	59.1553	46.8022	0.816852	12.2888		5.09139	4.30524
1657	1493891510	1	17.3702	70.9042	56.8769	0.992689	2	20.2387	59.1538	63.5538	1.10922	12.0955		5.09388	1.43408
1658	1493891510	1	17.4651	70.7634	56.0253	0.977826	2	20.1909	59.1533	78.2185	1.36517	11.9258		3.15421	0
1659	1493891510	1	17.5124	70.6695	56.9046	0.993172	2	20.1909	59.1533	90.8062	1.58487	11.8236		4.46261	2.87116
1660	1493891510	1	17.5595	70.5284	57.2553	0.999294	2	20.0952	59.1523	101.341	1.76874	11.6553		3.15556	0
1661	1493891510	1	17.6069	70.4345	60.1723	1.0502	2	20.0952	59.1523	110.69	1.93191	11.5533		11.6432	2.03435
1662	1493891510	1	17.7007	70.0579	70.2458	1.22602	2	20.1432	59.2002	118.165	2.06237	11.129		18.3517	3.18526
1663	1493891510	1	17.9371	69.4937	72.6894	1.26867	2	20.2387	59.1538	124.028	2.1647	10.593		16.1054	1.43408
1664	1493891510	1	18.0781	68.9757	76.586	1.33668	2	20.2865	59.1543	128.468	2.24219	10.0666		16.1062	4.30824
1665	1493891511	1	18.2192	68.4577	75.8765	1.3243	2	20.4301	59.1558	158.565	2.76749	9.56104		11.6563	5.19201
1666	1493891511	1	18.3132	68.0807	76.6822	1.33836	2	20.5739	59.2521	151.665	2.64705	9.11345		13.0334	14.4036
1667	1493891511	1	18.407	67.6565	77.7463	1.35693	2	20.9576	59.5407	141.682	2.47282	8.50716		10.2897	10.9649
1668	1493891511	1	18.5012	67.3267	77.3813	1.35056	2	21.2928	59.6864	123.869	2.16193	8.13432		11.6592	15.571
1669	1493891511	1	18.5952	66.9496	75.8362	1.32359	2	21.724	59.9753	108.287	1.88997	7.64397		8.60729	14.3886
1670	1493891511	1	18.6418	66.6665	75.4693	1.31719	2	22.1073	60.2636	93.9339	1.63946	7.28058		5.83104	12.3748
1671	1493891511	1	18.6888	66.4779	75.5902	1.3193	2	22.4425	60.504	81.2144	1.41746	7.05533		5.83104	17.5549
1672	1493891511	1	18.7358	66.2893	76.2769	1.33128	2	22.9213	60.8404	70.1166	1.22377	6.87087		5.83468	4.06233
1673	1493891511	1	18.7829	66.1006	76.1322	1.32876	2	23.0171	60.9361	59.9729	1.04672	6.67836		4.25404	25.1446
1674	1493891512	1	18.7823	65.9588	76.6894	1.33848	2	23.7345	61.3695	50.8012	0.886648	6.75174		3.16092	3.21594
1675	1493891512	1	18.8297	65.8647	76.3415	1.33241	2	23.8302	61.4178	42.824	0.747419	6.69178		4.47209	17.535
1676	1493891512	1	18.8769	65.7233	77.4896	1.35245	2	24.3084	61.7539	35.6672	0.62251	6.72736		4.25403	18.6692
1677	1493891512	1	18.8764	65.5815	76.7727	1.33994	2	24.8816	61.9962	29.5422	0.515609	6.99405		3.1636	3.19446
1678	1493891512	1	18.9238	65.4873	77.4522	1.3518	2	24.9295	62.0913	23.9319	0.417691	6.89937		3.16092	22.4713
1679	1493891512	1	18.9712	65.3932	75.162	1.31182	2	25.5981	62.429	18.9566	0.330856	7.25963		2.83803	6.41713
1680	1493891512	1	18.9708	65.2986	75.4934	1.31761	2	25.789	62.5255	14.6893	0.256377	7.36057		2.0026	16.0408
1681	1493891512	1	19.0184	65.2518	75.0295	1.30951	2	26.2663	62.7665	10.6314	0.185552	7.66216		3.1636	11.5662
1682	1493891513	1	19.0658	65.1576	74.5743	1.30157	2	26.6004	62.9589	335.077	5.8482	7.84885		1.41901	8.35957
1683	1493891513	1	19.0656	65.1103	74.9672	1.30842	2	26.8389	63.103	331.738	5.78992	8.02829		5.12235	19.2353
1684	1493891513	1	19.2086	65.017	70.4466	1.22952	2	27.4112	63.3921	331.023	5.77743	8.36199		12.7303	2.02374
1685	1493891513	1	19.5902	64.8314	65.9564	1.15116	2	27.4589	63.4398	330.027	5.76006	7.99081		3.1636	21.1591
1686	1493891513	1	19.6376	64.7372	65.9564	1.15116	2	28.0787	63.7764	327.69	5.71928	8.49561		32.2317	3.20252
1687	1493891513	1	20.6878	64.5105	60.2422	1.05142	2	28.174	63.8245	329.999	5.75956	7.51757		10.3892	12.3166
1688	1493891513	1	21.0218	64.419	55.0124	0.960148	2	28.5076	64.0638	325.696	5.68447	7.49422		10.1099	12.8088
1689	1493891513	1	21.3559	64.3749	50.2694	0.877367	2	28.8887	64.2563	324.976	5.6719	7.53373		7.1643	11.1734
1690	1493891513	1	21.5947	64.3771	45.9598	0.80215	2	29.1746	64.495	324.039	5.65555	7.58082		11.5288	14.0948
1691	1493891514	1	21.9765	64.3334	42.1574	0.735786	2	29.603	64.6879	324.172	5.65787	7.63473		7.28475	6.06273
1692	1493891514	1	22.2151	64.2883	8.64755	0.150928	2	29.7459	64.8308	323.029	5.63793	7.55031		8.68963	20.6266
1693	1493891514	1	22.5013	64.2437	9.03802	0.157743	2	30.3171	65.2135	323.946	5.65392	7.87574		7.28124	2.0195
1694	1493891514	1	22.7398	64.1987	8.88002	0.154986	2	30.3647	65.2611	325.125	5.67451	7.69856		8.69259	17.4477
1695	1493891514	1	23.0261	64.1541	11.1456	0.194528	2	30.8404	65.5957	325.106	5.67418	7.94616		5.88159	9.58879
1696	1493891514	1	23.2168	64.1086	10.3748	0.181074	2	31.1257	65.7398	326.668	5.70143	8.07536		5.72725	9.1446
1697	1493891514	1	23.4077	64.1104	355.275	6.20072	2	31.3635	65.9305	326.273	5.69455	8.16134		13.6129	14.2806
1698	1493891514	1	23.8374	64.2562	348.224	6.07766	2	31.7438	66.2168	327.187	5.71049	8.14586		19.1344	9.58208
1699	1493891514	1	24.4579	64.4038	343.687	5.99846	2	32.0289	66.3608	328.053	5.72561	7.81984		15.4482	13.4699
1700	1493891515	1	24.9351	64.5973	340.32	5.9397	2	32.409	66.5998	329.662	5.7537	7.73752		15.447	10.2925
1701	1493891515	1	25.4123	64.7907	340.565	5.94398	2	32.694	66.7908	327.848	5.72202	7.55139		12.8235	15.4346
1702	1493891515	1	25.794	64.9831	333.461	5.81999	2	33.1214	67.0772	328.02	5.72503	7.62076		16.0233	5.14458
1703	1493891515	1	26.2709	65.2236	339.3	5.92191	2	33.2639	67.1726	328.187	5.72795	7.25952		12.8181	18.597
1704	1493891515	1	26.6524	65.416	338.221	5.90307	2	33.786	67.5068	328.95	5.74126	7.43369		14.106	11.4962
1705	1493891515	1	27.0813	65.6087	334.225	5.83332	2	34.1181	67.698	329.535	5.75146	7.34042		13.5067	7.12502
1706	1493891515	1	27.4626	65.8481	336.439	5.87197	2	34.3078	67.8409	326.979	5.70685	7.12938		14.102	18.5821
1707	1493891515	1	27.8914	66.0407	332.013	5.79473	2	34.8295	68.1748	326.091	5.69136	7.2589		13.1821	4.02415
1708	1493891515	1	28.2249	66.3268	331.862	5.79208	2	34.9243	68.2697	327.085	5.70871	6.97544		12.7966	17.3853
1709	1493891516	1	28.6058	66.5188	335.027	5.84733	2	35.3983	68.6031	326.061	5.69083	7.10509		11.5334	7.67115
1710	1493891516	1	28.9391	66.7104	328.933	5.74096	2	35.6353	68.6991	328.512	5.73361	6.98527		12.2963	12.2451
1711	1493891516	1	29.2723	66.9491	337.436	5.88937	2	35.9669	68.9371	326.716	5.70227	6.98354		16.6697	15.9173
1712	1493891516	1	29.7481	67.2361	322.866	5.63508	2	36.4406	69.1761	330.196	5.76301	6.96801		18.2859	3.16762
1713	1493891516	1	30.2238	67.6172	324.464	5.66297	2	36.4879	69.2705	329.017	5.74244	6.47861		19.4189	22.9467
1714	1493891516	1	30.7468	67.9986	327.395	5.71413	2	37.1508	69.6521	329.22	5.74597	6.61402		16.267	2.00677
1715	1493891516	1	31.1745	68.3319	327.051	5.70812	2	37.1981	69.6994	330.916	5.77558	6.17688		14.265	18.5379
1716	1493891516	1	31.5546	68.6176	326.693	5.70187	2	37.7185	70.0326	330.039	5.76027	6.32423		13.4609	7.6589
1717	1493891516	1	31.9346	68.8562	328.944	5.74115	2	37.9551	70.1285	333.334	5.81778	6.15347		12.2663	9.09729
1718	1493891517	1	32.267	69.0943	328.575	5.73471	2	38.1916	70.3183	330.197	5.76302	6.04972		12.2622	19.0689
1719	1493891517	1	32.5993	69.3323	328.22	5.72851	2	38.7591	70.6046	330.849	5.7744	6.28982		10.2767	1.99411
1720	1493891517	1	32.884	69.5228	329.646	5.75341	2	38.7117	70.6512	331.09	5.7786	5.93594		10.2767	20.3415
1721	1493891517	1	33.1687	69.7133	330.725	5.77224	2	39.3262	70.9378	330.06	5.76063	6.27807		10.2725	3.17569
1722	1493891517	1	33.4533	69.9037	329.821	5.75645	2	39.4207	70.9855	332.287	5.7995	6.06466		9.11508	12.2092
1723	1493891517	1	33.6904	70.0937	328.5	5.73341	2	39.7514	71.2227	330.378	5.76618	6.16525		11.4876	10.8136
1724	1493891517	1	34.0224	70.2845	330.847	5.77437	2	40.0821	71.3661	331.356	5.78325	6.15547		8.30244	4.0093
1725	1493891517	1	34.2594	70.4274	328.45	5.73254	2	40.1765	71.4607	326.292	5.69486	6.00664		9.10853	17.7808
1726	1493891517	1	34.4963	70.6173	327.232	5.71128	2	40.6959	71.7462	330.924	5.77572	6.30154		13.4285	3.15822
1727	1493891518	1	34.8754	70.8553	332.525	5.80365	2	40.7429	71.8404	330.263	5.76418	5.94962		10.2617	15.8623
1728	1493891518	1	35.1597	71.0455	326.455	5.69771	2	41.215	72.0785	330.232	5.76363	6.14278		10.255	4.00294
1729	1493891518	1	35.4438	71.2356	331.156	5.77977	2	41.3092	72.173	331.569	5.78698	5.93983		12.7282	9.51497
1730	1493891518	1	35.8227	71.4265	328.83	5.73916	2	41.5924	72.3158	328.079	5.72605	5.83783		13.0946	11.4304
1731	1493891518	1	36.1539	71.7108	326.387	5.69653	2	41.9226	72.5059	329.077	5.74348	5.82324		10.2509	2.00041
1732	1493891518	1	36.4379	71.9008	328.529	5.73392	2	41.9697	72.5531	328.399	5.73165	5.57013		12.2214	12.6772
1733	1493891518	1	36.7691	72.138	329.682	5.75404	2	42.347	72.7434	330.551	5.7692	5.61066		7.09801	1.40701
1734	1493891518	1	36.9582	72.2802	326.841	5.70445	2	42.3468	72.7903	329.795	5.75601	5.41269		10.2442	10.2143
1735	1493891519	1	37.242	72.4701	327.629	5.71821	2	42.6296	72.9799	329.045	5.74292	5.41167		11.4527	1.41603
1736	1493891519	1	37.573	72.6603	332.567	5.80439	2	42.6768	72.9802	328.88	5.74005	5.11382		8.28083	10.2101
1737	1493891519	1	37.8094	72.8028	329.135	5.74449	2	42.9595	73.1697	329.017	5.74244	5.16315		9.08276	14.5807
1738	1493891519	1	38.0456	72.9922	327.947	5.72376	2	43.3836	73.4071	336.447	5.87211	5.3541		10.2334	1.41603
1739	1493891519	1	38.3291	73.1819	329.121	5.74424	2	43.4308	73.4074	337.252	5.88616	5.10668		8.27671	4.47879
1740	1493891519	1	38.5654	73.3243	330.845	5.77433	2	43.5722	73.4553	342.668	5.98068	5.00851		7.0896	1.41603
1741	1493891519	1	38.7543	73.4663	331.478	5.78539	2	43.525	73.455	342.772	5.9825	4.77071		8.27157	2.00041
1742	1493891519	1	38.9904	73.6087	331.31	5.78245	2	43.5721	73.5022	347.075	6.05761	4.58294		6.34732	3.97978
1743	1493891519	1	39.1794	73.7038	331.306	5.78239	2	43.4774	73.5951	359.074	6.26702	4.29937		5.11213	5.06734
1744	1493891520	1	39.321	73.7986	330.718	5.77212	2	43.3826	73.7349	6.74889	0.11779	4.0621		4.00293	0
1745	1493891520	1	39.4153	73.893	331.505	5.78585	2	43.3826	73.7349	9.6341	0.168147	3.97045		1.41905	1.98987
1746	1493891520	1	39.4626	73.8934	330.52	5.76866	2	43.3353	73.7814	16.7086	0.291619	3.87432		2.00253	0
1747	1493891520	1	39.5098	73.9406	329.499	5.75083	2	43.3353	73.7814	359.058	6.26674	3.82881		0	7.02603
1748	1493891520	1	39.5098	73.9406	330.156	5.7623	2	43.336	73.5472	3.17173	0.0553572	3.84637		0	1.41605
1749	1493891520	1	39.5098	73.9406	332.026	5.79496	2	43.3832	73.5476	7.1717	0.12517	3.89329		2.00041	2.81101
1750	1493891520	1	39.5569	73.9878	333.976	5.82898	2	43.3835	73.4539	11.6202	0.20281	3.86367		0	10.1347
1751	1493891520	1	39.5569	73.9878	334.794	5.84326	2	43.5731	73.1743	17.1492	0.29931	4.09776		0	1.40701
1752	1493891521	1	39.5569	73.9878	334.901	5.84512	2	43.5729	73.2212	22.1365	0.386354	4.08851		0	9.42527
1753	1493891521	1	39.5569	73.9878	334.676	5.8412	2	43.7154	72.9412	27.3221	0.476861	4.28818		0	5.96965
1754	1493891521	1	39.5569	73.9878	334.754	5.84255	2	43.8574	72.8018	32.1802	0.56165	4.46104		1.41903	15.1302
1755	1493891521	1	39.6042	73.9881	334.909	5.84527	2	44.0476	72.3347	36.6074	0.638919	4.74105		0	10.6995
1756	1493891521	1	39.6042	73.9881	334.888	5.8449	2	44.1902	72.0078	40.9768	0.71518	4.9953		0	7.56762
1757	1493891521	1	39.6042	73.9881	334.813	5.84359	2	44.2854	71.7742	44.8726	0.783175	5.17832		0	17.3798
1758	1493891521	1	39.6042	73.9881	336.111	5.86624	2	44.4288	71.2129	80.8438	1.41099	5.56583		1.41905	4.44464
1759	1493891521	1	39.6515	73.9885	336.393	5.87117	2	44.4764	71.0726	81.4509	1.42159	5.63756		2.00041	27.6199
1760	1493891521	1	39.6986	74.0357	337	5.88176	2	44.7154	70.1835	80.3534	1.40243	6.32517		0	7.16911
1761	1493891522	1	39.6986	74.0357	337.71	5.89415	2	44.7634	69.9494	80.6482	1.40758	6.50769		1.41903	4.44845
1762	1493891522	1	39.7459	74.036	338.33	5.90498	2	44.8111	69.809	78.4242	1.36876	6.59726		0	21.5161
1763	1493891522	1	39.7459	74.036	337.286	5.88676	2	44.9551	69.1064	78.9898	1.37863	7.17194		0	1.407
1764	1493891522	1	39.7459	74.036	337.387	5.88851	2	44.955	69.1533	80.6806	1.40814	7.13971		1.41605	23.5835
1765	1493891522	1	39.7931	74.0364	338.072	5.90046	2	45.1937	68.4043	78.1161	1.36338	7.80301		2.83506	5.63403
1766	1493891522	1	39.8876	74.037	358.302	6.25354	2	45.1943	68.2165	78.3346	1.3672	7.8765		9.02368	13.352
1767	1493891522	1	40.1243	73.8514	14.8706	0.25954	2	45.3375	67.7951	77.8697	1.35908	7.99101		7.61013	12.9805
1768	1493891522	1	40.3607	73.7594	17.4897	0.305254	2	45.4335	67.3732	78.6863	1.37334	8.15579		6.3154	3.14621
1769	1493891523	1	40.5499	73.6671	21.3295	0.372269	2	45.481	67.2797	77.569	1.35384	8.06936		6.3154	21.8614
1770	1493891523	1	40.7391	73.5748	25.4816	0.444737	2	45.6725	66.5766	77.6117	1.35458	8.56232		6.31271	1.99201
1771	1493891523	1	40.9282	73.4825	27.1119	0.473191	2	45.7199	66.5301	77.7189	1.35645	8.44371		5.08739	21.3259
1772	1493891523	1	41.0702	73.3898	27.2286	0.475228	2	45.817	65.8259	80.2739	1.40104	8.92999		6.31271	1.41605
1773	1493891523	1	41.2593	73.2975	25.9315	0.45259	2	45.8642	65.8263	81.0321	1.41428	8.77633		5.08324	22.9433
1774	1493891523	1	41.4012	73.2049	28.132	0.490997	2	46.0087	65.0753	79.1403	1.38126	9.34449		7.60904	3.15025
1775	1493891523	1	41.6376	73.113	16.6773	0.291074	2	46.0563	64.9817	79.912	1.39473	9.25435		12.6281	19.1702
1776	1493891523	1	42.0159	72.9284	27.0738	0.472528	2	46.2476	64.372	77.5088	1.35278	9.54564		14.5289	3.15292
1777	1493891523	1	42.4415	72.6973	24.1032	0.42068	2	46.2952	64.2783	77.5907	1.35421	9.25908		15.7825	18.8131
1778	1493891524	1	42.9143	72.4666	28.6009	0.49918	2	46.4394	63.668	77.4965	1.35257	9.47849		14.094	7.59211
1779	1493891524	1	43.2928	72.1883	35.4763	0.619178	2	46.5348	63.4336	76.5988	1.3369	9.3357		16.4492	10.1679
1780	1493891524	1	43.7657	71.9108	32.7607	0.571782	2	46.7249	63.153	73.4538	1.28201	9.24424		14.094	15.7784
1781	1493891524	1	44.1442	71.6325	34.5234	0.602546	2	46.8215	62.636	76.1463	1.329	9.38642		12.9861	6.3072
1782	1493891524	1	44.4755	71.3539	35.8209	0.625192	2	46.9168	62.4486	75.7047	1.3213	9.23387		9.02317	20.2097
1783	1493891524	1	44.7121	71.1682	36.0657	0.629464	2	47.0612	61.7906	76.2885	1.33148	9.66735		11.0034	3.15428
1784	1493891524	1	44.9961	70.9361	35.1737	0.613896	2	47.1089	61.6969	76.0383	1.32712	9.4777		11.9456	19.6551
1785	1493891524	1	45.2802	70.6571	58.2393	1.01647	2	47.3477	61.0868	73.8774	1.2894	9.79108		20.7631	2.82903
1786	1493891524	1	45.6127	70.0501	56.8339	0.991939	2	47.3481	60.9925	75.1506	1.31163	9.22235		22.677	22.321
1787	1493891525	1	45.9926	69.3966	65.1613	1.13728	2	47.5874	60.288	73.5513	1.28371	9.24716		19.5459	3.15695
1788	1493891525	1	46.3251	68.8363	68.7284	1.19954	2	47.6351	60.1942	75.0817	1.31042	8.74082		19.5938	22.3305
1789	1493891525	1	46.5634	68.2282	69.9776	1.22134	2	47.8745	59.4894	72.6135	1.26735	8.83661		17.001	7.20912
1790	1493891525	1	46.8014	67.7139	69.6377	1.21541	2	47.9228	59.254	75.7538	1.32215	8.5339		13.353	14.7518
1791	1493891525	1	46.9447	67.2925	72.732	1.26941	2	48.0667	58.7838	74.175	1.2946	8.58236		14.6967	11.655
1792	1493891525	1	47.0882	66.8241	72.8573	1.2716	2	48.1629	58.4074	75.3338	1.31482	8.48504		13.8656	16.1193
1793	1493891525	1	47.2787	66.403	70.5109	1.23065	2	48.3071	57.8898	80.3201	1.40185	8.57509		11.6128	10.0043
1794	1493891525	1	47.3747	66.028	77.8628	1.35896	2	48.3558	57.5599	80.1288	1.39851	8.52474		14.7061	7.61217
1795	1493891525	1	47.5183	65.5593	67.6687	1.18104	2	48.4515	57.3249	79.621	1.38965	8.28711		17.0198	14.4277
1796	1493891526	1	47.7565	65.0444	72.4366	1.26426	2	48.5482	56.8538	78.8922	1.37693	8.22877		17.8213	5.09643
1797	1493891526	1	47.9478	64.482	66.2802	1.15681	2	48.6434	56.7131	76.1043	1.32827	7.79998		15.177	13.0453
1798	1493891526	1	48.1387	64.0135	73.7025	1.28635	2	48.7399	56.2891	73.8397	1.28875	7.74776		19.6317	8.24242
1799	1493891526	1	48.3774	63.4042	66.2108	1.1556	2	48.8829	56.0545	74.1413	1.29401	7.36706		15.7633	12.8266
1800	1493891526	1	48.6157	62.9359	65.9677	1.15135	2	48.9322	55.6298	74.4254	1.29897	7.31295		18.3304	12.6493
1801	1493891526	1	48.8543	62.3734	69.8756	1.21956	2	49.1232	55.2539	76.4338	1.33402	7.12458		15.1904	5.67006
1802	1493891526	1	49.0454	61.9045	69.0425	1.20502	2	49.1241	55.0649	75.5277	1.31821	6.84005		12.6158	13.4269
1803	1493891526	1	49.2361	61.5297	66.3599	1.1582	2	49.268	54.6411	76.4059	1.33353	6.88867		13.8951	4.25704
1804	1493891526	1	49.427	61.1077	68.1496	1.18943	2	49.2686	54.4992	76.5027	1.33522	6.6104		12.0568	12.0936
1805	1493891527	1	49.5705	60.7323	67.3886	1.17615	2	49.4124	54.1226	74.525	1.30071	6.61159		10.7452	1.99836
1806	1493891527	1	49.7137	60.404	68.9463	1.20334	2	49.4599	54.0759	74.5853	1.30176	6.33319		10.7491	13.0642
1807	1493891527	1	49.857	60.0756	69.9606	1.22104	2	49.5566	53.6513	75.0243	1.30942	6.43132		8.93013	0
1808	1493891527	1	49.9529	59.7938	69.2012	1.20779	2	49.5566	53.6513	74.3539	1.29772	6.15527		8.22649	13.4336
1809	1493891527	1	50.0957	59.5597	69.728	1.21698	2	49.7006	53.2273	74.6008	1.30203	6.34471		10.2824	4.47975
1810	1493891527	1	50.1918	59.2307	71.1032	1.24099	2	49.7486	53.0859	73.9469	1.29062	6.16076		6.31527	13.4402
1811	1493891527	1	50.2873	59.0431	71.6821	1.25109	2	49.8927	52.6617	67.6078	1.17998	6.39359		8.93201	3.16634
1812	1493891527	1	50.3831	58.7612	72.2267	1.26059	2	49.9405	52.5676	67.1733	1.1724	6.20939		7.60661	7.22736
1813	1493891527	1	50.4788	58.5264	72.2976	1.26183	2	49.9889	52.3316	63.4902	1.10811	6.21414		6.31527	3.16915
1814	1493891528	1	50.5743	58.3388	71.3282	1.24491	2	50.0839	52.2854	59.9857	1.04695	6.07323		5.82748	7.2309
1815	1493891528	1	50.6224	58.1506	70.8961	1.23737	2	50.1324	52.0493	54.038	0.943141	6.12094		6.31527	2.83819
1816	1493891528	1	50.7179	57.963	70.6934	1.23383	2	50.227	52.0504	50.4203	0.880001	5.93294		3.15963	7.62833
1817	1493891528	1	50.7656	57.8691	70.468	1.2299	2	50.3229	51.8149	41.108	0.71747	6.07036		2.82904	2.0026
1818	1493891528	1	50.7661	57.7748	71.4029	1.24621	2	50.3705	51.7681	37.6999	0.657988	6.01971		3.15963	8.00615
1819	1493891528	1	50.8138	57.6809	70.9364	1.23807	2	50.5608	51.581	29.633	0.517193	6.10514		3.15831	3.16645
1820	1493891528	1	50.8616	57.5871	70.8391	1.23638	2	50.6557	51.5348	26.9982	0.471208	6.0558		2.83203	7.07492
1821	1493891528	1	50.862	57.4927	70.4404	1.22942	2	50.8457	51.3951	19.6577	0.343091	6.09762		3.99461	4.26031
1822	1493891528	1	50.957	57.3994	71.0008	1.2392	2	50.9877	51.3968	16.8292	0.293724	6.00268		1.41603	9.06395
1823	1493891529	1	50.9573	57.3522	71.664	1.25077	2	51.2254	51.2103	10.3347	0.180375	6.14775		4.47123	5.86566
1824	1493891529	1	51.0053	57.2111	71.5356	1.24853	2	51.4145	51.26	7.01101	0.122365	5.96515		3.15695	7.62753
1825	1493891529	1	51.053	57.1173	71.6963	1.25134	2	51.6516	51.1682	1.78569	0.0311663	5.97914		1.41601	9.93672
1826	1493891529	1	51.0532	57.0701	70.729	1.23445	2	51.9828	51.1722	0.933205	0.0162875	5.97071		3.16099	8.62712
1827	1493891529	1	51.101	56.9762	69.0444	1.20505	2	52.267	51.1283	357.865	6.24593	5.96301		3.15695	17.0293
1828	1493891529	1	51.1487	56.8824	69.3242	1.20994	2	52.8346	51.1353	359.857	6.2807	5.98928		3.16099	7.22835
1829	1493891529	1	51.1965	56.7885	70.3964	1.22865	2	53.0714	51.0908	358.66	6.25979	5.99825		1.41601	22.8932
1830	1493891529	1	51.1967	56.7413	70.2724	1.22648	2	53.8274	51.1947	359.513	6.27468	6.13884		3.16099	4.25734
1831	1493891530	1	51.2445	56.6474	69.4827	1.2127	2	53.9693	51.1965	358.639	6.25944	6.094		3.15963	19.8555
1832	1493891530	1	51.2922	56.5535	70.4113	1.22891	2	54.6311	51.2046	0.35283	0.00615805	6.30547		3.16099	5.67042
1833	1493891530	1	51.34	56.4596	70.9232	1.23784	2	54.8201	51.2069	0.407581	0.00711363	6.30095		1.41601	17.0816
1834	1493891530	1	51.3402	56.4124	71.106	1.24103	2	55.3869	51.2611	0.368321	0.00642842	6.5507		3.16099	5.66742
1835	1493891530	1	51.388	56.3185	77.0477	1.34474	2	55.5758	51.2634	1.03642	0.018089	6.56443		14.4295	21.3151
1836	1493891530	1	51.485	55.8474	71.5371	1.24856	2	56.2841	51.3193	0.241471	0.00421446	6.59811		10.1896	7.216
1837	1493891530	1	51.6755	55.5662	63.1548	1.10226	2	56.5205	51.2749	359.72	6.27829	6.47219		13.9259	17.0666
1838	1493891530	1	51.8669	55.1433	57.6149	1.00557	2	57.0868	51.3291	359.989	6.28299	6.46494		18.0991	7.216
1839	1493891530	1	52.2475	54.6752	46.635	0.813935	2	57.3232	51.2847	359.803	6.27974	6.10395		9.99606	17.0607
1840	1493891531	1	52.4852	54.4417	43.1351	0.752849	2	57.8893	51.3389	359.153	6.26841	6.23151		11.0413	7.08053
1841	1493891531	1	52.7701	54.2087	43.8721	0.765712	2	58.1253	51.3418	359.624	6.27662	6.07431		11.039	15.6439
1842	1493891531	1	53.0549	53.9757	45.0023	0.785438	2	58.644	51.3954	358.79	6.26206	6.15597		9.99606	7.21011
1843	1493891531	1	53.2926	53.7422	44.97	0.784875	2	58.8802	51.351	358.673	6.26002	6.07776		9.05317	15.6409
1844	1493891531	1	53.53	53.5559	46.3405	0.808794	2	59.3988	51.4046	358.006	6.24838	6.25067		5.99507	8.59998
1845	1493891531	1	53.6725	53.4158	45.215	0.789151	2	59.6821	51.3608	358.563	6.2581	6.35125		9.05317	14.4403
1846	1493891531	1	53.9099	53.2295	43.7046	0.762789	2	60.1529	51.461	358.348	6.25435	6.48865		7.99556	7.20716
1847	1493891531	1	54.1	53.0427	41.7607	0.728861	2	60.389	51.4166	357.911	6.24672	6.49582		5.10072	17.2179
1848	1493891531	1	54.2424	52.9498	44.6229	0.778816	2	60.9539	51.518	356.939	6.22976	6.86253		6.32349	4.46763
1849	1493891532	1	54.4319	52.8575	45.419	0.792711	2	61.0957	51.4725	356.825	6.22777	6.80621		5.99721	18.6098
1850	1493891532	1	54.5745	52.7174	46.2399	0.807038	2	61.7076	51.5744	356.818	6.22766	7.2241		5.99931	4.46478
1851	1493891532	1	54.7171	52.5772	45.3916	0.792233	2	61.8493	51.5289	357.671	6.24254	7.20883		5.09657	17.2055
1852	1493891532	1	54.8594	52.4844	45.85	0.800233	2	62.4138	51.6302	355.506	6.20474	7.60254		8.24522	5.83222
1853	1493891532	1	55.0965	52.3454	21.1767	0.369602	2	62.6018	51.6797	353.411	6.16819	7.53477		17.5066	14.2069
1854	1493891532	1	55.6642	52.2103	18.1973	0.317602	2	63.0724	51.7326	354.896	6.19411	7.42359		23.7174	11.2988
1855	1493891532	1	56.4214	51.983	2.59567	0.045303	2	63.449	51.7372	355.117	6.19795	7.0319		18.4587	15.8015
1856	1493891532	1	57.0354	51.9432	2.73583	0.0477492	2	63.966	51.8379	356.775	6.2269	6.9314		17.0444	4.23631
1857	1493891532	1	57.6021	51.9027	356.247	6.21768	2	64.1072	51.8396	355.83	6.21041	6.50541		21.2386	18.5797
1858	1493891533	1	58.31	51.9113	0.9873	0.0172316	2	64.7181	51.9414	354.466	6.1866	6.40817		24.1055	4.23631
1859	1493891533	1	59.1115	51.9682	348.964	6.09058	2	64.8593	51.9431	354.734	6.19127	5.74785		24.4437	17.1814
1860	1493891533	1	59.9121	52.1196	352.957	6.16025	2	65.423	52.0443	356.132	6.21568	5.51141		26.451	7.0535
1861	1493891533	1	60.7587	52.3659	334.669	5.84108	2	65.6581	52.0471	355.696	6.20807	4.90976		24.7307	14.186
1862	1493891533	1	61.5099	52.7054	341.457	5.95956	2	66.128	52.1	356.134	6.21571	4.65761		22.8656	7.0505
1863	1493891533	1	62.2141	52.997	341.961	5.96835	2	66.363	52.1028	355.251	6.2003	4.24417		19.6997	12.7777
1864	1493891533	1	62.8241	53.2401	343.336	5.99234	2	66.7857	52.1551	356.354	6.21955	4.10749		18.3846	7.0505
1865	1493891533	1	63.3869	53.4826	345.299	6.0266	2	67.0207	52.1579	356.469	6.22156	3.86773		17.8774	11.6368
1866	1493891534	1	63.9499	53.6779	347.235	6.0604	2	67.3958	52.2567	356.801	6.22735	3.72747		14.7469	8.57284
1867	1493891534	1	64.419	53.8248	348.51	6.08265	2	67.6782	52.213	357.391	6.23765	3.63597		14.744	10.2715
1868	1493891534	1	64.888	53.9717	349.735	6.10403	2	68.0062	52.3112	357.26	6.23536	3.53277		10.2793	7.18596
1869	1493891534	1	65.2163	54.0698	350.111	6.11058	2	68.2416	52.2669	357.655	6.24225	3.52177		10.2764	9.96759
1870	1493891534	1	65.5445	54.1679	351.265	6.13073	2	68.5699	52.318	357.462	6.2389	3.54615		8.92587	5.63742
1871	1493891534	1	65.8256	54.2654	351.162	6.12893	2	68.7578	52.3203	358.085	6.24977	3.51869		7.19251	7.18664
1872	1493891534	1	66.0601	54.3153	351.363	6.13244	2	68.9921	52.3702	358.576	6.25832	3.51853		5.64039	7.18302
1873	1493891534	1	66.2481	54.3175	352.947	6.16009	2	69.2274	52.3259	359.669	6.2774	3.58367		5.81543	5.81115
1874	1493891534	1	66.4356	54.3667	353.608	6.17163	2	69.4147	52.3753	359.533	6.27503	3.58339		5.81619	7.18302
1875	1493891535	1	66.6231	54.416	353.994	6.17836	2	69.65	52.331	360	6.28318	3.67551		4.46201	5.81115
1876	1493891535	1	66.7636	54.4648	354.371	6.18495	2	69.8373	52.3804	359.312	6.27117	3.71381		4.46103	7.18062
1877	1493891535	1	66.9041	54.5135	354.952	6.19507	2	70.0725	52.336	0.359415	0.00627297	3.84451		4.22727	4.45733
1878	1493891535	1	67.045	54.5151	354.5	6.1872	2	70.2128	52.3849	0.500171	0.00872963	3.81742		4.45819	12.7497
1879	1493891535	1	67.1854	54.5638	355.747	6.20896	2	70.6357	52.3428	3.95302	0.0689933	4.10334		4.22731	4.22431
1880	1493891535	1	67.3263	54.5655	355.587	6.20616	2	70.7765	52.3445	4.30486	0.075134	4.10326		3.15441	12.7464
1881	1493891535	1	67.4198	54.6136	356.915	6.22934	2	71.1993	52.3025	9.15134	0.159721	4.4301		4.22731	1.99415
1882	1493891535	1	67.5607	54.6153	357.363	6.23716	2	71.1518	52.349	9.05449	0.158031	4.24642		3.15174	1.41011
1883	1493891535	1	67.6541	54.6634	356.828	6.22782	2	71.1988	52.3496	8.89502	0.155247	4.23303		4.22731	3.98827
1884	1493891536	1	67.795	54.6651	358.717	6.26079	2	71.1039	52.4427	17.7327	0.309495	3.98596		4.45819	5.65232
1885	1493891536	1	67.9354	54.7138	357.237	6.23496	2	71.1019	52.6311	31.1832	0.544249	3.79003		1.40708	2.82919
1886	1493891536	1	67.9823	54.7143	357.151	6.23347	2	71.1008	52.7254	36.4197	0.635644	3.69875		1.41008	1.41308
1887	1493891536	1	68.0293	54.7148	356.226	6.21732	2	71.1003	52.7725	42.2544	0.737478	3.63367		0	0
1888	1493891536	1	68.0293	54.7148	355.9	6.21162	2	71.1003	52.7725	48.0895	0.839321	3.63367		1.41308	1.41308
1889	1493891536	1	68.0288	54.7619	354.185	6.1817	2	71.0998	52.8196	49.4865	0.863702	3.63367		0	1.41308
1890	1493891536	1	68.0288	54.7619	355.366	6.2023	2	71.1003	52.7725	58.4746	1.02057	3.65948		1.41308	4.46957
1891	1493891536	1	68.0293	54.7148	357.374	6.23735	2	71.0549	52.6306	73.0628	1.27519	3.67398		1.41008	1.99625
1892	1493891536	1	67.9823	54.7143	357.62	6.24165	2	71.1024	52.584	73.4077	1.28121	3.77799		0	5.09091
1893	1493891537	1	67.9823	54.7143	358.419	6.25559	2	71.0101	52.4416	85.7978	1.49745	3.78586		0	1.99845
1894	1493891537	1	67.9823	54.7143	358.419	6.25559	2	70.9636	52.3939	93.7272	1.63585	3.77788		0	3.15982
1895	1493891537	1	67.9823	54.7143	358.419	6.25559	2	70.9177	52.2991	100.455	1.75327	3.80128		1.41305	9.89759
1896	1493891537	1	67.9819	54.7614	356.083	6.21482	2	70.9213	51.9692	113.27	1.97694	4.05419		0	0
1897	1493891537	1	67.9819	54.7614	356.658	6.22485	2	70.9213	51.9692	114.147	1.99225	4.05419		1.40708	13.4182
1898	1493891537	1	68.0288	54.7619	357.048	6.23166	2	70.785	51.5432	120.717	2.10692	4.23753		1.41011	1.41308
1899	1493891537	1	68.0758	54.7625	357.69	6.24287	2	70.7855	51.4961	121.295	2.11699	4.24404		0	13.931
1900	1493891537	1	68.0758	54.7625	357.828	6.24529	2	70.6023	51.0694	124.924	2.18034	4.47462		1.40708	4.47243
1901	1493891537	1	68.1227	54.763	358.37	6.25474	2	70.5569	50.9274	127.526	2.22575	4.54281		0	13.3457
1902	1493891538	1	68.1227	54.763	358.057	6.24927	2	70.3261	50.5471	127.986	2.23377	4.75697		0	17.2683
1903	1493891538	1	68.1227	54.763	358.428	6.25574	2	70.0023	50.0712	130.246	2.27323	5.05429		1.41008	4.47906
1904	1493891538	1	68.1697	54.7635	358.704	6.26057	2	69.9568	49.929	128.875	2.24929	5.15423		2.81419	28.0859
1905	1493891538	1	68.2635	54.7646	358.959	6.26502	2	69.3534	49.2132	126.998	2.21654	5.65738		1.41011	3.16653
1906	1493891538	1	68.3105	54.7652	358.856	6.26322	2	69.3074	49.1182	127.559	2.22632	5.73432		1.40708	17.2899
1907	1493891538	1	68.3574	54.7657	359.635	6.27682	2	68.9832	48.6417	125.903	2.19742	6.15589		0	9.07281
1908	1493891538	1	68.3574	54.7657	359.656	6.27717	2	68.7975	48.403	128.073	2.23529	6.3779		1.41008	14.5958
1909	1493891538	1	68.4044	54.7662	359.47	6.27394	2	68.5667	47.9747	122.096	2.13097	6.79344		0	8.01511
1910	1493891538	1	68.4044	54.7662	359.534	6.27504	2	68.3804	47.7832	122.222	2.13317	6.98304		1.99201	14.6025
1911	1493891539	1	68.4518	54.7197	34.8391	0.608057	2	68.1495	47.3547	118.856	2.07442	7.3712		8.5909	7.09203
1912	1493891539	1	68.5016	54.4377	38.9799	0.680327	2	68.0102	47.1637	117.366	2.04842	7.29058		16.0993	13.9818
1913	1493891539	1	68.6476	53.9213	43.3379	0.756389	2	67.8262	46.7355	114.619	2.00047	7.23259		14.4076	5.11506
1914	1493891539	1	68.7463	53.4513	47.7609	0.833584	2	67.7335	46.5924	112.257	1.95925	6.93327		9.8945	13.4732
1915	1493891539	1	68.7496	53.1215	52.1446	0.910094	2	67.5965	46.1647	108.052	1.88586	7.05172		8.59733	8.27997
1916	1493891539	1	68.7995	52.8393	55.8003	0.973898	2	67.4576	45.9262	106.057	1.85104	7.04213		14.1397	11.7159
1917	1493891539	1	68.8043	52.368	59.9022	1.04549	2	67.3671	45.5463	105.77	1.84603	6.97145		14.1457	10.3476
1918	1493891539	1	68.8091	51.8965	88.1579	1.53864	2	67.2761	45.2136	104.118	1.8172	6.85647		15.6247	10.3497
1919	1493891539	1	68.8613	51.3783	88.4083	1.54302	2	67.1852	44.8808	105.811	1.84674	6.7102		15.5678	13.4893
1920	1493891540	1	68.8666	50.8594	90.1494	1.5734	2	67.048	44.4526	104.36	1.82142	6.65991		17.2148	7.25121
1921	1493891540	1	68.9663	50.2943	84.4593	1.47409	2	67.0031	44.2151	105.067	1.83377	6.38834		14.1607	17.5961
1922	1493891540	1	68.9711	49.8223	88.4596	1.54391	2	66.8673	43.6445	102.262	1.78481	6.52619		15.5828	7.25416
1923	1493891540	1	68.9764	49.3029	88.6923	1.54797	2	66.8224	43.4069	103.836	1.81228	6.27714		12.7537	14.8617
1924	1493891540	1	68.9807	48.8778	88.4872	1.54439	2	66.6855	42.9308	103.394	1.80456	6.37454		12.8348	7.25655
1925	1493891540	1	68.9381	48.4521	89.0938	1.55498	2	66.6407	42.6931	104.054	1.81609	6.20033		9.92449	18.9986
1926	1493891540	1	68.9414	48.1213	88.9472	1.55242	2	66.5051	42.0745	103.047	1.79852	6.51915		11.4314	4.50466
1927	1493891540	1	68.8983	47.7427	88.5633	1.54572	2	66.4593	41.9315	104.533	1.82445	6.30228		11.3466	19.3801
1928	1493891540	1	68.9021	47.3645	87.3969	1.52536	2	66.2765	41.3119	102.84	1.79489	6.59756		8.51144	5.69726
1929	1493891541	1	68.905	47.0808	87.4872	1.52694	2	66.2783	41.122	104.213	1.81886	6.51205		8.63146	22.1311
1930	1493891541	1	68.8608	46.7965	88.046	1.53669	2	66.0963	40.4071	103.611	1.80835	6.96182		7.09537	1.42505
1931	1493891541	1	68.8632	46.56	88.5016	1.54464	2	66.0967	40.3596	104.633	1.82619	6.78959		8.63397	23.2163
1932	1493891541	1	68.8191	46.2756	88.1129	1.53786	2	65.9622	39.5975	102.563	1.79007	7.26353		5.67629	2.85013
1933	1493891541	1	68.821	46.0864	86.8816	1.51637	2	65.9631	39.5025	104.048	1.81598	7.17742		5.67929	19.038
1934	1493891541	1	68.8229	45.8971	87.4736	1.5267	2	65.8273	38.8826	102.067	1.7814	7.62737		11.7116	12.1972
1935	1493891541	1	68.7326	45.5173	96.9624	1.69231	2	65.6892	38.5002	105.633	1.84364	7.64866		18.5102	8.55936
1936	1493891541	1	68.7859	44.9026	90.9103	1.58668	2	65.6918	38.2149	102.818	1.79451	7.36877		21.7409	21.7579
1937	1493891541	1	68.6519	44.1904	95.1926	1.66142	2	65.4146	37.5447	105.214	1.83634	7.39226		22.7888	2.0026
1938	1493891542	1	68.6124	43.4318	100.215	1.74909	2	65.4622	37.4979	103.774	1.8112	6.71825		20.3693	23.9579
1939	1493891542	1	68.4778	42.7663	106.378	1.85665	2	65.233	36.7329	104.318	1.82069	6.85059		17.6035	4.51986
1940	1493891542	1	68.3422	42.1954	108.675	1.89674	2	65.1871	36.5894	104.972	1.83211	6.43288		18.0093	15.9847
1941	1493891542	1	68.1594	41.6236	109.295	1.90756	2	65.0973	36.0642	104.253	1.81956	6.34692		14.8716	6.39482
1942	1493891542	1	68.0227	41.1471	109.214	1.90614	2	65.0045	35.8723	104.992	1.83245	6.07726		14.8745	14.5872
1943	1493891542	1	67.886	40.6705	108.324	1.89061	2	64.9143	35.3945	104.621	1.82598	6.05534		12.1762	4.52363
1944	1493891542	1	67.7483	40.2887	106.375	1.8566	2	64.8683	35.2509	105.227	1.83656	5.80292		11.7539	19.094
1945	1493891542	1	67.6578	39.9075	103.88	1.81304	2	64.732	34.6292	105.559	1.84235	6.03496		11.7604	3.19876
1946	1493891543	1	67.5672	39.5261	105.054	1.83354	2	64.6856	34.5332	105.796	1.8465	5.76478		10.3831	17.4162
1947	1493891543	1	67.4761	39.1922	106.74	1.86296	2	64.5961	33.9596	103.426	1.80512	5.97281		11.764	3.18558
1948	1493891543	1	67.3854	38.8107	101.164	1.76564	2	64.502	33.9104	104.573	1.82514	5.68568		8.67685	14.603
1949	1493891543	1	67.341	38.5249	99.3923	1.73472	2	64.4116	33.4321	104.315	1.82063	5.8752		13.1602	9.06247
1950	1493891543	1	67.2508	38.0956	102.459	1.78825	2	64.3195	33.1444	106.912	1.86597	5.75386		10.3926	5.16677
1951	1493891543	1	67.1596	37.7614	99.4417	1.73559	2	64.2261	32.9997	106.464	1.85815	5.59278		12.9255	16.0212
1952	1493891543	1	67.1166	37.3327	98.3478	1.71649	2	64.1361	32.4733	105.466	1.84073	5.70063		11.5135	5.16677
1953	1493891543	1	67.073	36.9514	101.883	1.77819	2	64.0427	32.3286	107.261	1.87205	5.52748		11.5132	8.71723
1954	1493891543	1	67.0295	36.5701	98.8189	1.72472	2	63.9979	32.0415	105.827	1.84703	5.44966		10.1006	10.0264
1955	1493891544	1	66.9855	36.2363	98.3213	1.71603	2	64.0008	31.7073	104.953	1.83178	5.42405		11.5225	7.72573
1956	1493891544	1	66.9419	35.8547	99.8765	1.74317	2	63.9082	31.467	102.913	1.79618	5.33435		8.69213	5.73023
1957	1493891544	1	66.8974	35.5684	102.047	1.78106	2	63.9099	31.276	103.488	1.8062	5.22971		10.1095	14.9825
1958	1493891544	1	66.8534	35.2343	101.043	1.76353	2	63.772	30.796	103.126	1.79989	5.4031		8.57138	2.01108
1959	1493891544	1	66.8561	34.9486	99.6369	1.73899	2	63.8198	30.749	102.27	1.78495	5.18225		10.1129	13.6203
1960	1493891544	1	66.812	34.6144	100.003	1.74538	2	63.6814	30.3166	101.819	1.77708	5.31712		5.8984	2.02827
1961	1493891544	1	66.7666	34.4231	101.35	1.76889	2	63.7284	30.3652	102.049	1.7811	5.06924		8.70102	14.6395
1962	1493891544	1	66.7221	34.1365	101.142	1.76526	2	63.6378	29.8857	98.4395	1.71809	5.25188		8.58038	6.42304
1963	1493891544	1	66.7248	33.8505	101.581	1.77292	2	63.5447	29.6929	97.5446	1.70247	5.23437		5.90132	14.4226
1964	1493891545	1	66.6794	33.6591	103.603	1.80821	2	63.5014	29.2141	92.1068	1.60757	5.46422		5.71825	5.92383
1965	1493891545	1	66.6812	33.4685	102.907	1.79606	2	63.4557	29.022	90.7848	1.58449	5.4932		7.30188	7.17625
1966	1493891545	1	66.6362	33.2293	103.217	1.80148	2	63.4577	28.7828	83.9032	1.46439	5.46573		5.90493	1.43405
1967	1493891545	1	66.5907	33.0378	105.169	1.83555	2	63.4581	28.735	82.286	1.43616	5.32234		5.72125	7.69521
1968	1493891545	1	66.5925	32.8471	105.409	1.83974	2	63.555	28.4975	69.4751	1.21257	5.30523		5.90424	4.30515
1969	1493891545	1	66.5471	32.6556	104.301	1.8204	2	63.5562	28.354	68.3306	1.19259	5.2392		5.72425	9.04874
1970	1493891545	1	66.5489	32.4648	105.951	1.8492	2	63.6535	28.0685	57.4053	1.00191	5.2641		4.53221	1.43405
1971	1493891545	1	66.5029	32.3209	104.931	1.83139	2	63.6539	28.0207	55.8324	0.974459	5.15834		4.29321	12.0707
1972	1493891546	1	66.5043	32.1778	105.343	1.83858	2	63.9407	27.7385	42.567	0.742934	5.12635		4.53129	4.30818
1973	1493891546	1	66.4584	32.0339	105.497	1.84128	2	63.942	27.5949	42.0884	0.734582	5.10265		5.90785	7.10492
1974	1493891546	1	66.4129	31.8423	106.475	1.85834	2	64.1328	27.4546	35.5069	0.619712	4.94477		2.86213	7.10314
1975	1493891546	1	66.4138	31.7469	105.883	1.848	2	64.3236	27.3144	29.693	0.51824	4.90061		4.29618	8.05068
1976	1493891546	1	66.4151	31.6037	107.198	1.87095	2	64.5149	27.1262	26.0513	0.454682	4.86403		4.53415	7.64496
1977	1493891546	1	66.3692	31.4597	108.372	1.89145	2	64.7527	27.0346	20.1149	0.351071	4.71111		2.86213	12.1267
1978	1493891546	1	66.3701	31.3643	108.439	1.89262	2	65.133	26.8976	15.9809	0.278919	4.63485		5.91077	13.465
1979	1493891546	1	66.3246	31.1726	108.036	1.88559	2	65.5607	26.7615	15.7503	0.274895	4.47676		2.86513	13.463
1980	1493891546	1	66.3255	31.0771	107.351	1.87362	2	65.9883	26.6253	14.2832	0.249289	4.46455		3.20687	16.1824
1981	1493891547	1	66.2791	30.9808	108.812	1.89912	2	66.5107	26.4909	16.2323	0.283307	4.49587		4.53506	12.1239
1982	1493891547	1	66.2331	30.8368	109.009	1.90256	2	66.8909	26.3539	18.2239	0.318067	4.5309		2.86513	14.4686
1983	1493891547	1	66.234	30.7413	109.286	1.90739	2	67.3652	26.2665	18.2293	0.318161	4.61557		4.53506	13.9751
1984	1493891547	1	66.188	30.5973	101.706	1.77511	2	67.7932	26.0826	18.8847	0.329601	4.79157		9.03171	10.3245
1985	1493891547	1	66.2853	30.3124	85.1503	1.48615	2	68.1254	25.9927	21.0328	0.367092	4.69529		11.4665	13.4555
1986	1493891547	1	66.2889	29.9302	77.3572	1.35014	2	68.5528	25.8567	19.4914	0.340189	4.66033		10.8697	12.1172
1987	1493891547	1	66.434	29.5982	66.6678	1.16357	2	68.9328	25.7198	21.2144	0.370261	4.61367		8.30983	13.4526
1988	1493891547	1	66.5782	29.3617	64.3963	1.12393	2	69.3601	25.5838	21.2501	0.370884	4.69164		10.2719	10.8021
1989	1493891547	1	66.7702	29.0782	62.2899	1.08716	2	69.6928	25.4461	22.119	0.38605	4.66195		9.57017	12.1134
1990	1493891548	1	66.9149	28.7939	57.4336	1.00241	2	70.0727	25.3093	22.4278	0.391439	4.70257		7.1198	11.4395
1991	1493891548	1	67.0587	28.6051	58.3128	1.01775	2	70.4058	25.1237	21.7967	0.380424	4.82941		12.2499	11.6903
1992	1493891548	1	67.2985	28.2746	53.3629	0.931359	2	70.7852	25.0348	22.6224	0.394835	4.75956		13.1177	12.6834
1993	1493891548	1	67.5856	27.9448	57.5284	1.00406	2	71.1655	24.8501	20.4159	0.356324	4.73211		10.2761	9.51423
1994	1493891548	1	67.7777	27.6612	58.4598	1.02032	2	71.4508	24.7116	21.5692	0.376454	4.71082		13.4476	13.4431
1995	1493891548	1	68.018	27.2828	54.4132	0.949689	2	71.8778	24.5757	20.0013	0.349088	4.71449		14.2438	10.7954
1996	1493891548	1	68.3057	26.9051	62.5263	1.09129	2	72.2103	24.4381	21.0882	0.368059	4.61866		13.4517	12.1078
1997	1493891548	1	68.5461	26.5266	60.9351	1.06352	2	72.59	24.3013	18.2937	0.319286	4.61574		12.2607	8.96305
1998	1493891549	1	68.7861	26.1958	58.5239	1.02143	2	72.8747	24.2107	18.1376	0.31656	4.54503		12.2566	16.1518
1999	1493891549	1	69.026	25.8651	60.8884	1.0627	2	73.3961	24.0765	16.6881	0.291262	4.72196		12.2607	5.84188
2000	1493891549	1	69.266	25.5343	61.7088	1.07702	2	73.5857	24.0321	17.9288	0.312917	4.57345		10.2828	14.7892
2001	1493891549	1	69.4582	25.2505	60.7711	1.06066	2	74.0598	23.897	15.2876	0.266818	4.79653		11.1222	5.11405
2002	1493891549	1	69.6977	24.9675	57.935	1.01116	2	74.2026	23.8039	18.394	0.321037	4.65275		7.12639	17.5176
2003	1493891549	1	69.8416	24.7785	58.7274	1.02499	2	74.7711	23.6706	13.7499	0.239981	5.05247		10.2844	6.33567
2004	1493891549	1	70.0339	24.4947	59.183	1.03294	2	74.9611	23.5784	19.4519	0.3395	5.01168		9.12143	16.146
2005	1493891549	1	70.2256	24.2587	58.7099	1.02468	2	75.4823	23.4442	18.236	0.318278	5.31943		5.14554	1.41626
2006	1493891549	1	70.3218	24.1167	58.7574	1.02551	2	75.5295	23.4451	17.2316	0.300748	5.25083		7.124	23.0444
2007	1493891549	1	70.4657	23.9278	58.2849	1.01726	2	76.2866	23.3153	14.2898	0.249405	5.85304		9.12565	2.01108
2008	1493891550	1	70.6575	23.6917	59.3511	1.03587	2	76.3344	23.2683	14.7792	0.257946	5.69267		6.38906	11.4092
2009	1493891550	1	70.7541	23.5019	57.9765	1.01188	2	76.7125	23.2274	14.605	0.254905	5.96472		13.3943	12.0973
2010	1493891550	1	71.1352	23.2693	22.2075	0.387593	2	77.0919	23.0908	14.8697	0.259525	5.95937		21.668	8.49438
2011	1493891550	1	71.7543	22.8973	24.8121	0.433054	2	77.375	23.0959	15.7934	0.275646	5.62421		17.778	15.2453
2012	1493891550	1	72.2777	22.6194	19.9739	0.348611	2	77.8492	22.9132	15.0888	0.263349	5.57924		15.8566	5.66197
2013	1493891550	1	72.7532	22.3886	15.9131	0.277736	2	78.0379	22.9167	16.4885	0.287778	5.31102		15.2699	16.13
2014	1493891550	1	73.2282	22.2057	16.1927	0.282617	2	78.5586	22.7827	15.5055	0.270621	5.36154		12.1134	4.47438
2015	1493891550	1	73.6081	22.0689	16.3087	0.28464	2	78.7007	22.7374	19.7184	0.344151	5.13629		10.7954	17.8948
2016	1493891550	1	73.9406	21.9313	16.8003	0.293221	2	79.2691	22.5565	16.6888	0.291274	5.36505		10.3163	2.82946
2017	1493891551	1	74.2726	21.8417	15.9454	0.278299	2	79.3634	22.5582	18.0027	0.314207	5.14097		10.7954	19.2355
2018	1493891551	1	74.6051	21.7041	15.3293	0.267547	2	79.9788	22.3782	16.3881	0.286026	5.41582		8.96305	2.02004
2019	1493891551	1	74.8898	21.6135	14.9503	0.260931	2	80.0253	22.4269	18.5463	0.323694	5.19952		7.63161	17.8891
2020	1493891551	1	75.1272	21.5221	14.6298	0.255339	2	80.5935	22.246	17.5934	0.307062	5.51402		5.83896	3.16514
2021	1493891551	1	75.3167	21.4777	15.4714	0.270027	2	80.6884	22.1999	18.9606	0.330925	5.42003		7.63161	14.4157
2022	1493891551	1	75.5541	21.3863	14.2882	0.249376	2	81.161	22.113	16.9102	0.295139	5.6538		5.83896	5.10902
2023	1493891551	1	75.7436	21.3419	14.7455	0.257357	2	81.3036	22.0199	17.4635	0.304796	5.60119		7.63161	14.7599
2024	1493891551	1	75.981	21.2505	14.1074	0.246221	2	81.7768	21.8852	18.5064	0.322997	5.83045		5.83828	4.46775
2025	1493891551	1	76.1705	21.2062	12.7085	0.221804	2	81.9187	21.84	18.3514	0.320293	5.78304		5.83896	5.65597
2026	1493891552	1	76.36	21.1618	13.2346	0.230988	2	82.1072	21.8435	17.5784	0.306801	5.78749		4.48009	12.6565
2027	1493891552	1	76.5023	21.1165	13.058	0.227905	2	82.4867	21.6592	18.1304	0.316436	6.00896		6.33837	1.43415
2028	1493891552	1	76.6924	21.0243	14.2992	0.249568	2	82.486	21.707	18.3001	0.319397	5.83368		5.66797	17.8767
2029	1493891552	1	76.8813	21.0278	5.50413	0.0960652	2	83.0538	21.5262	21.31	0.371929	6.19259		13.4327	9.4914
2030	1493891552	1	77.308	20.8921	17.8605	0.311725	2	83.3384	21.388	23.8106	0.415574	6.05076		18.889	1.41326
2031	1493891552	1	77.9236	20.7599	8.21331	0.143349	2	83.3855	21.3889	24.4956	0.427528	5.498		15.8237	13.3608
2032	1493891552	1	78.444	20.6739	10.6403	0.185708	2	83.7656	21.1568	31.5357	0.550401	5.34347		14.7752	2.86831
2033	1493891552	1	78.9177	20.5391	10.3615	0.180842	2	83.7642	21.2524	33.141	0.57842	4.89871		15.8208	0
2034	1493891553	1	79.438	20.4531	7.43705	0.129801	2	83.7642	21.2524	33.7154	0.588445	4.39942		13.0427	2.87131
2035	1493891553	1	79.8638	20.3653	8.247	0.143937	2	83.7628	21.3481	42.1261	0.735239	4.02096		11.6685	2.86827
2036	1493891553	1	80.2425	20.2766	6.36222	0.111042	2	83.7615	21.4437	53.2497	0.929383	3.70749		9.99919	1.43715
2037	1493891553	1	80.5732	20.235	7.69119	0.134237	2	83.7608	21.4916	57.6415	1.00603	3.42634		11.6649	0
2038	1493891553	1	80.9518	20.1464	7.96745	0.139058	2	83.7608	21.4916	59.8842	1.04518	3.11449		8.60048	0
2039	1493891553	1	81.2353	20.1038	7.55677	0.13189	2	83.7608	21.4916	70.185	1.22496	2.88169		7.21052	3.20594
2040	1493891553	1	81.4717	20.0604	6.54401	0.114215	2	83.7151	21.395	79.1104	1.38074	2.61036		5.82951	0
2041	1493891553	1	81.6609	20.0161	6.44246	0.112442	2	83.7151	21.395	79.3952	1.38571	2.47409		4.47347	2.01797
2042	1493891553	1	81.803	19.9709	4.46133	0.0778648	2	83.6687	21.3463	85.8113	1.49769	2.31788		0	4.48081
2043	1493891554	1	81.803	19.9709	6.62308	0.115595	2	83.5281	21.2959	97.9164	1.70896	2.17522		1.41326	2.01108
2044	1493891554	1	81.8501	19.9718	7.0692	0.123381	2	83.5759	21.2489	101.911	1.77868	2.14694		4.30838	2.01797
2045	1493891554	1	81.8482	20.1154	2.29639	0.0400796	2	83.5295	21.2002	107.73	1.88024	2.00089		11.5703	9.61639
2046	1493891554	1	81.7958	20.4975	354.202	6.18199	2	83.3923	20.9105	123.862	2.1618	1.64905		10.0539	3.19322
2047	1493891554	1	81.7912	20.8326	347.211	6.05998	2	83.4407	20.8157	125.311	2.18709	1.64959		13.2397	16.7067
2048	1493891554	1	81.8795	21.265	341.902	5.96732	2	83.1649	20.3319	128.817	2.24828	1.58837		7.32187	4.54124
2049	1493891554	1	81.9233	21.5051	337.713	5.8942	2	83.1198	20.1874	130.007	2.26906	1.77987		3.20722	13.519
2050	1493891554	1	81.9691	21.6017	301.775	5.26696	2	82.8896	19.8	129.771	2.26493	2.02323		10.9223	14.3211
2051	1493891555	1	82.1059	21.9391	307.552	5.36779	2	82.6122	19.4115	131.02	2.28673	2.57781		5.15999	12.1269
2052	1493891555	1	82.1981	22.0843	311.122	5.4301	2	82.3334	19.1188	131.809	2.3005	2.96858		9.15451	16.1778
2053	1493891555	1	82.3832	22.3269	315.827	5.51222	2	81.9615	18.7283	131.257	2.29087	3.62322		0	7.16597
2054	1493891555	1	82.3832	22.3269	317.75	5.54579	2	81.8227	18.5339	132.101	2.30559	3.83419		4.03593	18.2106
2055	1493891555	1	82.476	22.4243	335.87	5.86204	2	81.4041	18.0943	128.057	2.23501	4.4607		4.52449	6.07303
2056	1493891555	1	82.5251	22.2817	322.957	5.63667	2	81.2645	17.9477	130.873	2.28416	4.51361		5.90415	18.3617
2057	1493891555	1	82.5749	22.0913	315.426	5.50523	2	80.8935	17.4609	126.5	2.20784	4.92623		6.38376	3.18336
2058	1493891555	1	82.6717	21.9018	309.838	5.4077	2	80.7998	17.4111	127.805	2.23062	4.86522		8.71883	19.5271
2059	1493891555	1	82.7228	21.6157	323.38	5.64405	2	80.4292	16.876	126.406	2.20621	5.26549		7.17373	3.18601
2060	1493891556	1	82.7262	21.3766	335.708	5.85921	2	80.3354	16.8262	124.839	2.17886	5.14024		7.17668	16.7674
2061	1493891556	1	82.7295	21.1374	348.632	6.08477	2	80.0585	16.3407	121.71	2.12424	5.49023		6.05814	5.18254
2062	1493891556	1	82.5902	20.9912	1.34875	0.0235402	2	79.966	16.1948	119.989	2.0942	5.46735		10.9268	16.0938
2063	1493891556	1	82.4535	20.6536	12.7374	0.22231	2	79.7361	15.7101	118.593	2.06984	5.64114		9.62438	6.08369
2064	1493891556	1	82.3161	20.3637	23.2916	0.406515	2	79.5963	15.5632	115.843	2.02184	5.51744		9.62438	14.1928
2065	1493891556	1	82.1787	20.0738	33.2535	0.580383	2	79.4129	15.1271	117.062	2.04312	5.66741		7.15934	10.9764
2066	1493891556	1	82.04	19.8796	41.9855	0.732785	2	79.2755	14.788	114.81	2.00382	5.79369		11.5662	10.3775
2067	1493891556	1	81.856	19.5408	49.4719	0.863448	2	79.0902	14.4959	115.71	2.01953	5.75332		6.41987	14.2023
2068	1493891557	1	81.7644	19.3474	56.5716	0.98736	2	78.9067	14.0595	114.452	1.99756	6.01069		9.63237	7.76897
2069	1493891557	1	81.6268	19.0573	62.4507	1.08997	2	78.8153	13.8172	114.239	1.99385	5.94669		11.5715	17.4309
2070	1493891557	1	81.4428	18.7183	67.2336	1.17345	2	78.5856	13.2835	113.154	1.97492	6.14008		9.09572	3.22606
2071	1493891557	1	81.3524	18.4289	71.7175	1.25171	2	78.5396	13.1863	114.515	1.99866	5.94951		8.37235	21.3007
2072	1493891557	1	81.2141	18.1865	75.5623	1.31881	2	78.2164	12.5541	113.238	1.97638	6.38045		10.4744	3.22734
2073	1493891557	1	81.1243	17.8491	103.227	1.80164	2	78.1703	12.4569	113.184	1.97544	6.14833		9.09948	12.3453
2074	1493891557	1	81.0338	17.5596	109.696	1.91456	2	78.0332	12.0689	112.713	1.96721	6.25711		12.2959	16.1448
2075	1493891557	1	80.8974	17.1731	94.7595	1.65386	2	77.8027	11.5826	115	2.00713	6.3899		18.7741	1.44311
2076	1493891558	1	80.8586	16.5485	96.9931	1.69285	2	77.8033	11.5345	114.473	1.99793	5.87155		16.1088	22.6169
2077	1493891558	1	80.7712	16.0187	101.288	1.76782	2	77.4803	10.8533	113.969	1.98913	6.12465		16.1113	4.06997
2078	1493891558	1	80.6839	15.4888	98.7321	1.7232	2	77.3868	10.755	115.638	2.01826	5.76886		16.1177	7.78899
2079	1493891558	1	80.5965	14.9587	101.258	1.76729	2	77.2951	10.5121	114.312	1.99512	5.53819		13.298	18.1102
2080	1493891558	1	80.5078	14.5244	104.233	1.8192	2	77.0175	9.97604	114.957	2.00638	5.73322		14.494	1.44611
2081	1493891558	1	80.4669	14.043	101.222	1.76665	2	77.0181	9.92784	115.455	2.01507	5.36924		11.8982	17.4827
2082	1493891558	1	80.3775	13.6566	107.053	1.86842	2	76.7878	9.39252	114.596	2.00008	5.5739		11.9011	8.43081
2083	1493891558	1	80.2881	13.2701	105.446	1.84038	2	76.6486	9.14839	114.807	2.00376	5.49859		19.261	1.44698
2084	1493891559	1	80.1546	12.6421	105.009	1.83275	2	76.6491	9.10016	114.731	2.00244	4.98336		15.0783	22.0756
2085	1493891559	1	80.0191	12.1581	113.801	1.9862	2	76.2776	8.46497	115.162	2.00996	5.25719		18.2721	1.44761
2086	1493891559	1	79.8376	11.5767	108.529	1.89419	2	76.2782	8.41672	115.919	2.02317	4.75971		16.9108	4.58208
2087	1493891559	1	79.6553	11.0433	114.617	2.00044	2	76.2326	8.27095	115.579	2.01723	4.40463		12.348	18.1424
2088	1493891559	1	79.5185	10.6551	118.654	2.07091	2	75.9545	7.73394	117.165	2.04492	4.60817		16.1504	1.42233
2089	1493891559	1	79.2882	10.1685	114.036	1.99031	2	76.0019	7.73496	116.542	2.03404	4.08924		14.2375	10.4338
2090	1493891559	1	79.1045	9.73091	114.77	2.00311	2	75.8157	7.44121	118.223	2.06339	4.00736		12.9297	6.47996
2091	1493891559	1	78.9201	9.34136	116.432	2.03213	2	75.7232	7.24602	119.012	2.07716	3.82238		13.7307	0
2092	1493891559	1	78.7836	8.9045	117.122	2.04417	2	75.7232	7.24602	118.646	2.07076	3.48089		8.42583	13.6615
2093	1493891560	1	78.6447	8.66039	115.774	2.02064	2	75.4906	6.85452	120.477	2.10271	3.63449		11.0231	6.48368
2094	1493891560	1	78.5069	8.31977	116.33	2.03035	2	75.398	6.65924	122.19	2.13262	3.52457		9.70663	4.58841
2095	1493891560	1	78.3685	8.02731	116.114	2.02657	2	75.3523	6.51328	122.809	2.14343	3.37487		5.21101	17.4065
2096	1493891560	1	78.2756	7.88054	117.372	2.04853	2	74.9778	6.07011	129.833	2.26602	3.76207		7.79966	2.02146
2097	1493891560	1	78.1839	7.63726	115.974	2.02413	2	75.0258	6.02282	132.427	2.31129	3.54683		4.58175	0
2098	1493891560	1	78.1384	7.49147	116.511	2.0335	2	75.0258	6.02282	132.924	2.31996	3.44169		3.23785	2.84769
2099	1493891560	1	78.0922	7.39393	115.183	2.01032	2	75.1207	6.02491	142.826	2.49279	3.2717		1.44791	3.1833
2100	1493891560	1	78.0928	7.34567	115.008	2.00726	2	75.2162	5.97866	151.234	2.63952	3.18489		1.42234	1.42535
2101	1493891560	1	78.1402	7.3467	117.079	2.04341	2	75.2637	5.97971	153.882	2.68575	3.18479		2.03906	1.44998
2102	1493891561	1	78.187	7.39599	116.016	2.02487	2	75.2642	5.93138	158.03	2.75814	3.26923		0	2.04287
2103	1493891561	1	78.187	7.39599	117.208	2.04566	2	75.3111	5.98075	165.768	2.89319	3.20526		2.03678	4.27303
2104	1493891561	1	78.2337	7.44527	117.207	2.04565	2	75.1687	5.97762	173.189	3.02272	3.39827		3.23757	2.89969
2105	1493891561	1	78.2799	7.5428	117.939	2.05842	2	75.1676	6.07427	178.781	3.12032	3.44136		1.44791	0
2106	1493891561	1	78.2793	7.59106	119.328	2.08266	2	75.1676	6.07427	181.715	3.17152	3.46169		2.03656	6.43492
2107	1493891561	1	78.326	7.64033	118.776	2.07303	2	75.0704	6.26548	201.392	3.51495	3.534		1.44761	2.84768
2108	1493891561	1	78.3254	7.68858	120.177	2.09748	2	74.9755	6.2634	207.214	3.61656	3.64046		2.03863	2.02146
2109	1493891561	1	78.3722	7.73785	120.388	2.10117	2	74.9275	6.31069	211.587	3.6929	3.72864		1.44761	10.8353
2110	1493891561	1	78.3716	7.7861	120.889	2.1099	2	74.5936	6.44838	225.599	3.93744	4.00784		1.41933	2.85068
2111	1493891562	1	78.4189	7.78712	121.312	2.11729	2	74.4986	6.44631	225.326	3.93267	4.14325		2.01785	15.4161
2112	1493891562	1	78.371	7.83434	121.448	2.11966	2	74.0681	6.7269	226.463	3.95253	4.44313		1.41933	15.1817
2113	1493891562	1	78.4183	7.83536	121.58	2.12198	2	73.6844	7.05685	228.351	3.98547	4.79749		0	11.1467
2114	1493891562	1	78.4183	7.83536	120.799	2.10834	2	73.3969	7.29222	226.896	3.96009	5.05069		1.41933	20.2187
2115	1493891562	1	78.371	7.83434	121.964	2.12867	2	72.9166	7.76501	224.713	3.92198	5.45484		2.03656	4.0425
2116	1493891562	1	78.4177	7.88361	121.348	2.11793	2	72.8206	7.85957	225.479	3.93536	5.59715		1.44731	22.2952
2117	1493891562	1	78.4171	7.93185	122.532	2.13859	2	72.2455	8.33028	221.754	3.87034	6.18445		0	3.21652
2118	1493891562	1	78.4171	7.93185	125.936	2.198	2	72.1969	8.42585	222.163	3.87748	6.23979		3.17724	14.2616
2119	1493891563	1	78.3218	7.97805	161.826	2.8244	2	71.8139	8.70746	219.823	3.83663	6.54865		5.85485	11.1811
2120	1493891563	1	78.1317	8.02221	179.886	3.1396	2	71.5733	8.9921	220.422	3.84709	6.62973		8.63995	5.13869
2121	1493891563	1	77.8468	8.06434	184.951	3.22801	2	71.4298	9.08563	220.08	3.84111	6.49776		7.24159	18.2734
2122	1493891563	1	77.6093	8.10748	188.245	3.28549	2	70.9507	9.46177	219.93	3.83851	6.79493		5.85492	2.02083
2123	1493891563	1	77.4192	8.15165	189.486	3.30716	2	70.9027	9.50903	221.357	3.8634	6.65637		5.85791	16.2642
2124	1493891563	1	77.229	8.19583	189.888	3.31418	2	70.4717	9.8379	220.286	3.84472	6.95396		5.68632	9.16872
2125	1493891563	1	77.0395	8.19175	189.264	3.30327	2	70.2791	10.0752	220.852	3.85459	7.01786		5.1347	7.66456
2126	1493891563	1	76.8961	8.28519	192.828	3.36549	2	70.0406	10.1668	218.84	3.81949	7.10903		9.95329	16.1671
2127	1493891563	1	76.5644	8.27807	182.28	3.18138	2	69.6566	10.5449	216.035	3.77052	7.27023		8.643	5.1382
2128	1493891564	1	76.2794	8.32022	188.616	3.29197	2	69.5131	10.6384	223.144	3.8946	7.1524		11.4604	15.1784
2129	1493891564	1	75.8995	8.36034	187.086	3.26526	2	69.1295	10.9683	219.648	3.83359	7.25495		12.8039	5.1382
2130	1493891564	1	75.4728	8.35119	185.538	3.23825	2	68.986	11.0618	220.858	3.85471	7.03036		15.8916	15.4162
2131	1493891564	1	74.95	8.43653	190.741	3.32906	2	68.5555	11.3424	220.304	3.84502	7.0238		12.8099	9.16683
2132	1493891564	1	74.5231	8.42738	184.527	3.2206	2	68.363	11.5797	221.778	3.87076	6.91982		12.8816	14.2614
2133	1493891564	1	74.0955	8.46651	187.539	3.27317	2	67.98	11.8613	222.709	3.88701	6.99456		12.8816	8.08248
2134	1493891564	1	73.6679	8.50563	188.116	3.28325	2	67.788	12.0503	223.249	3.89643	6.86571		12.8816	12.2641
2135	1493891564	1	73.2403	8.54477	186.355	3.25252	2	67.453	12.2846	223.8	3.90605	6.89051		11.4724	13.1886
2136	1493891564	1	72.86	8.58493	187.035	3.26437	2	67.1646	12.6164	223.76	3.90535	6.97785		11.4724	10.2789
2137	1493891565	1	72.4797	8.62509	189.199	3.30214	2	66.8775	12.8034	226.453	3.95235	6.98877		10.3558	14.1433
2138	1493891565	1	72.1463	8.71455	188.975	3.29824	2	66.5416	13.1342	222.41	3.88178	7.13764		11.4755	7.13072
2139	1493891565	1	71.7659	8.75473	187.564	3.27361	2	66.3501	13.275	223.462	3.90016	7.05434		10.0661	12.1216
2140	1493891565	1	71.4329	8.79592	186.995	3.26368	2	66.0622	13.5585	222.833	3.88918	7.1782		8.6581	9.13421
2141	1493891565	1	71.1474	8.83813	188.438	3.28886	2	65.8227	13.7465	223.257	3.89657	7.24186		10.0662	12.1216
2142	1493891565	1	70.8144	8.87934	188.342	3.28718	2	65.5348	14.03	223.105	3.89392	7.37587		10.0691	7.13072
2143	1493891565	1	70.4813	8.92054	186.505	3.25513	2	65.3433	14.1708	224.085	3.91102	7.34604		8.66116	13.1556
2144	1493891565	1	70.1957	8.96277	186.638	3.25745	2	65.0079	14.4533	222.984	3.89181	7.55375		7.25983	8.08248
2145	1493891565	1	69.9576	9.00601	187.878	3.2791	2	64.8159	14.6423	224.049	3.91039	7.62921		8.66116	12.1173
2146	1493891566	1	69.672	9.04824	188.346	3.28725	2	64.5281	14.9257	223.522	3.90119	7.81052		10.0752	7.13072
2147	1493891566	1	69.3387	9.08947	187.43	3.27127	2	64.3366	15.0665	223.646	3.90336	7.79397		5.87014	13.1556
2148	1493891566	1	69.1481	9.13373	188.634	3.29229	2	64.0012	15.349	223.553	3.90173	8.06971		8.66417	6.06081
2149	1493891566	1	68.8624	9.17597	188.048	3.28206	2	63.8572	15.4907	224.387	3.9163	8.05778		7.26289	10.0978
2150	1493891566	1	68.6242	9.21923	190.149	3.31873	2	63.6174	15.7269	224.03	3.91006	8.21084		7.26289	7.12895
2151	1493891566	1	68.386	9.26249	190.137	3.31852	2	63.4259	15.8676	224.27	3.91424	8.26015		7.13561	8.08034
2152	1493891566	1	68.1482	9.25744	188.207	3.28483	2	63.234	16.0566	224.403	3.91657	8.38916		7.26295	7.12895
2153	1493891566	1	67.91	9.30071	189.122	3.3008	2	63.0425	16.1973	224.581	3.91969	8.4413		5.71029	6.05867
2154	1493891566	1	67.7197	9.29667	189.911	3.31457	2	62.8986	16.339	224.186	3.91278	8.53448		7.2659	9.13185
2155	1493891567	1	67.4814	9.33994	190.215	3.31988	2	62.6592	16.527	224.87	3.92472	8.65491		5.8732	4.04124
2156	1493891567	1	67.2907	9.38422	188.705	3.29353	2	62.5632	16.6215	224.349	3.91562	8.64451		4.50574	6.05867
2157	1493891567	1	67.1475	9.42951	190.318	3.32168	2	62.4193	16.7632	223.908	3.90792	8.72576		5.71028	5.1382
2158	1493891567	1	66.9572	9.42548	188.44	3.28889	2	62.2758	16.8567	223.343	3.89808	8.78285		4.50583	7.15514
2159	1493891567	1	66.814	9.47078	189.49	3.30723	2	62.1315	17.0466	222.954	3.89127	8.90611		5.71028	12.2617
2160	1493891567	1	66.6237	9.46675	190.379	3.32273	2	61.7966	17.2809	219.769	3.8357	9.18487		5.87619	14.1369
2161	1493891567	1	66.4329	9.51104	188.409	3.28837	2	61.4608	17.6115	214.372	3.7415	9.5047		4.50583	16.6157
2162	1493891567	1	66.2897	9.55634	198.848	3.47055	2	60.9827	17.8911	207.655	3.62426	9.88091		9.14592	8.0761
2163	1493891567	1	66.0499	9.74459	208.372	3.63677	2	60.7909	18.08	200.28	3.49554	9.85577		18.0264	1.44305
2164	1493891568	1	65.477	9.92581	202.842	3.54026	2	60.7913	18.0319	200.023	3.49106	9.36293		12.7505	1.44305
2165	1493891568	1	65.0945	10.1111	213.192	3.7209	2	60.7909	18.08	196.606	3.43142	9.05673		14.6808	0
2166	1493891568	1	64.6639	10.3436	214.207	3.73861	2	60.7909	18.08	178.546	3.11622	8.65171		11.4995	3.18665
2167	1493891568	1	64.3289	10.5299	214.359	3.74127	2	60.6953	18.1263	166.465	2.90537	8.42071		13.4611	1.42526
2168	1493891568	1	63.9458	10.7635	214.298	3.74021	2	60.6478	18.1254	164.956	2.87902	8.06687		10.2914	3.2377
2169	1493891568	1	63.6584	10.9508	215.896	3.7681	2	60.6009	18.0282	144.075	2.51459	7.7096		9.14449	3.18395
2170	1493891568	1	63.4187	11.1391	216.968	3.78681	2	60.5054	18.0745	140.205	2.44703	7.52244		8.31841	4.57678
2171	1493891568	1	63.1793	11.279	216.445	3.77768	2	60.4589	17.9292	129.601	2.26196	7.18511		8.31992	5.1973
2172	1493891568	1	62.9399	11.419	216.578	3.78	2	60.3168	17.8301	119.213	2.08066	6.92697		9.14449	0
2173	1493891569	1	62.7002	11.6073	217.719	3.79991	2	60.3168	17.8301	118.244	2.06375	6.66362		6.3787	7.79767
2174	1493891569	1	62.5088	11.6999	217.891	3.80292	2	60.2235	17.5875	107.308	1.87287	6.31557		7.13911	9.7172
2175	1493891569	1	62.3171	11.8409	218.629	3.8158	2	60.0829	17.2957	102.748	1.7933	5.89462		5.14486	16.9594
2176	1493891569	1	62.1734	11.9345	219.566	3.83215	2	59.8965	16.762	103.723	1.81031	5.33751		5.1465	15.1325
2177	1493891569	1	62.0297	12.0282	220.415	3.84696	2	59.7572	16.2772	107.268	1.87219	4.81853		5.14486	13.7541
2178	1493891569	1	61.886	12.1218	221.821	3.87151	2	59.6176	15.8405	109.736	1.91525	4.35596		0	15.1391
2179	1493891569	1	61.886	12.1218	221.241	3.86138	2	59.4782	15.3555	112.654	1.96618	4.03166		2.02381	12.3981
2180	1493891569	1	61.8379	12.1691	219.219	3.82609	2	59.3381	14.9667	117.042	2.04277	3.75174		1.42832	16.2262
2181	1493891570	1	61.7903	12.1681	218.501	3.81356	2	59.1034	14.4794	121.711	2.12426	3.54423		0	13.6908
2182	1493891570	1	61.7903	12.1681	219.315	3.82777	2	58.8679	14.0885	126.273	2.20388	3.49691		1.43125	13.6964
2183	1493891570	1	61.7426	12.1672	221.327	3.86288	2	58.6322	13.6975	130.162	2.27175	3.46647		0	11.3298
2184	1493891570	1	61.7426	12.1672	221.173	3.8602	2	58.3959	13.4029	134.974	2.35575	3.56754		0	15.423
2185	1493891570	1	61.7426	12.1672	222.249	3.87898	2	58.0647	13.0097	139.738	2.43888	3.77316		0	10.2543
2186	1493891570	1	61.7426	12.1672	221.853	3.87206	2	57.8278	12.7633	144.12	2.51537	3.95992		0	11.313
2187	1493891570	1	61.7426	12.1672	221.557	3.86689	2	57.5432	12.5159	147.669	2.57732	4.21385		0	14.4831
2188	1493891570	1	61.7426	12.1672	220.996	3.8571	2	57.1633	12.218	152.341	2.65885	4.57958		2.02167	13.6452
2189	1493891571	1	61.6946	12.2145	220.662	3.85128	2	56.783	11.9685	155.905	2.72105	4.91776		0	14.8831
2190	1493891571	1	61.6946	12.2145	220.684	3.85166	2	56.3549	11.7178	158.628	2.76858	5.36275		0	14.2183
2191	1493891571	1	61.6946	12.2145	220.611	3.85039	2	55.9263	11.5155	159.685	2.78703	5.8105		3.18935	16.1629
2192	1493891571	1	61.5989	12.2608	214.925	3.75114	2	55.45	11.2637	161.457	2.81795	6.22922		7.27545	7.77282
2193	1493891571	1	61.3603	12.3042	186.343	3.25229	2	55.2117	11.162	162.668	2.8391	6.25379		8.71798	18.2451
2194	1493891571	1	61.0748	12.25	183.271	3.19868	2	54.6393	10.9565	162.394	2.83432	6.56421		10.0971	10.4927
2195	1493891571	1	60.7408	12.2915	178.287	3.1117	2	54.3053	10.8527	164.827	2.87677	6.59438		10.4585	13.6903
2196	1493891571	1	60.4079	12.188	169.384	2.9563	2	53.8758	10.6985	162.816	2.84167	6.69977		8.72387	12.3417
2197	1493891571	1	60.1222	12.1338	172.117	3.00402	2	53.494	10.5453	163.157	2.84762	6.81589		11.8427	10.5013
2198	1493891572	1	59.7415	12.0294	167.929	2.93092	2	53.1597	10.4415	162.716	2.83992	6.77064		9.67717	10.5022
2199	1493891572	1	59.4564	11.8785	158.963	2.77442	2	52.8254	10.3376	162.118	2.82949	6.80768		15.5157	10.5079
2200	1493891572	1	58.9808	11.6753	165.602	2.8903	2	52.4909	10.2337	161.408	2.81711	6.64808		12.3049	9.7146
2201	1493891572	1	58.6002	11.5224	158.283	2.76256	2	52.2046	10.0824	159.598	2.78551	6.55571		14.2048	15.079
2202	1493891572	1	58.1721	11.3201	160.919	2.80856	2	51.7266	9.92698	157.51	2.74907	6.59433		15.0285	7.79221
2203	1493891572	1	57.6957	11.1652	158.133	2.75995	2	51.4877	9.82504	157.446	2.74794	6.35101		13.6476	13.7127
2204	1493891572	1	57.3155	10.9154	153.486	2.67883	2	51.0575	9.67058	153.733	2.68315	6.38061		12.9248	6.48418
2205	1493891572	1	56.9347	10.7139	155.955	2.72192	2	50.8664	9.5696	153.622	2.6812	6.17525		14.2209	10.4791
2206	1493891572	1	56.5061	10.5114	157.602	2.75068	2	50.58	9.36963	150.135	2.62035	6.03509		10.9977	7.79878
2207	1493891573	1	56.1726	10.3592	156.328	2.72844	2	50.3409	9.2676	150.385	2.62471	5.93299		10.9977	10.4854
2208	1493891573	1	55.8391	10.207	154.356	2.69402	2	50.0543	9.06755	149.262	2.6051	5.89595		12.9355	9.73193
2209	1493891573	1	55.458	10.0053	156.875	2.73798	2	49.7675	8.91596	148.341	2.58905	5.79383		8.44614	9.735
2210	1493891573	1	55.2199	9.85506	155.893	2.72085	2	49.4806	8.76434	148.627	2.59402	5.84202		11.0073	10.4924
2211	1493891573	1	54.8861	9.70274	153.848	2.68516	2	49.1938	8.56417	149.195	2.60395	5.80505		9.7072	8.4784
2212	1493891573	1	54.6001	9.5514	155.79	2.71905	2	48.9547	8.4135	148.917	2.59909	5.75894		11.0137	11.7192
2213	1493891573	1	54.2661	9.39901	158.44	2.76529	2	48.6199	8.21223	149.001	2.60055	5.76958		9.71084	4.12923
2214	1493891573	1	53.98	9.2476	156.209	2.72636	2	48.5244	8.11311	148.698	2.59526	5.57231		8.45679	18.2147
2215	1493891574	1	53.7416	9.09717	155.758	2.71849	2	47.998	7.81055	151.362	2.64177	5.88594		9.71433	2.06587
2216	1493891574	1	53.4554	8.9457	160.039	2.79321	2	47.9502	7.76098	151.416	2.64271	5.63123		12.3538	10.5039
2217	1493891574	1	53.0733	8.79216	160.385	2.79925	2	47.6631	7.56057	152.203	2.65645	5.54861		9.72048	7.81552
2218	1493891574	1	52.7869	8.64063	160.144	2.79504	2	47.4235	7.45829	153.855	2.68527	5.49218		7.79086	8.48921
2219	1493891574	1	52.5481	8.53857	160.337	2.79842	2	47.1841	7.30742	153.767	2.68374	5.50347		9.72397	9.7554
2220	1493891574	1	52.2616	8.38698	162.555	2.83712	2	46.8966	7.15548	154.661	2.69935	5.50453		9.14326	6.50206
2221	1493891574	1	51.9748	8.28386	164.066	2.8635	2	46.705	7.05417	154.679	2.69965	5.41137		6.48572	10.514
2222	1493891574	1	51.7837	8.18277	164.205	2.86591	2	46.4176	6.8536	153.712	2.68279	5.52827		7.35415	5.97054
2223	1493891575	1	51.5445	8.12914	163.223	2.84878	2	46.2257	6.80085	153.734	2.68316	5.48215		6.48865	9.76211
2224	1493891575	1	51.3533	8.02803	164.122	2.86446	2	45.938	6.64881	154.809	2.70193	5.58818		5.95215	4.13706
2225	1493891575	1	51.162	7.97541	163.362	2.85121	2	45.8423	6.54952	154.637	2.69893	5.50748		6.48893	7.82557
2226	1493891575	1	50.9708	7.87428	164.903	2.8781	2	45.6024	6.44709	154.609	2.69844	5.55487		7.3602	13.0202
2227	1493891575	1	50.7314	7.82062	166.042	2.89797	2	45.2187	6.24427	154.603	2.69834	5.73365		5.24468	1.44334
2228	1493891575	1	50.5881	7.72048	164.89	2.87788	2	45.1706	6.24322	156.195	2.72612	5.6153		4.57496	6.5117
2229	1493891575	1	50.4446	7.66887	165.215	2.88355	2	44.9787	6.14179	156.895	2.73834	5.67521		4.315	4.5907
2230	1493891575	1	50.3008	7.66578	167.077	2.91604	2	44.8347	6.09002	157.194	2.74355	5.6887		4.57788	3.25725
2231	1493891575	1	50.1572	7.61416	167.48	2.92307	2	44.7387	6.0393	157.421	2.74752	5.64272		4.57799	11.7545
2232	1493891576	1	50.0136	7.56253	169.861	2.96463	2	44.4029	5.83741	159.018	2.77538	5.86992		4.57799	4.59373
2233	1493891576	1	49.87	7.5109	169.861	2.96464	2	44.2588	5.78562	160.226	2.79647	5.87045		4.315	17.0158
2234	1493891576	1	49.7262	7.50781	171.706	2.99684	2	43.7304	5.57946	166.324	2.90291	6.29827		3.24775	3.25781
2235	1493891576	1	49.6305	7.4572	170.036	2.96769	2	43.6344	5.5287	167.717	2.92722	6.2986		4.318	11.6674
2236	1493891576	1	49.4866	7.45411	170.329	2.97281	2	43.2497	5.47161	175.215	3.05807	6.5444		3.2451	7.39125
2237	1493891576	1	49.391	7.4035	170.311	2.97248	2	43.0093	5.41768	179.342	3.13011	6.68353		2.88067	0
2238	1493891576	1	49.295	7.40143	171.67	2.9962	2	43.0093	5.41768	184.28	3.21629	6.5913		6.40514	10.1856
2239	1493891576	1	49.1028	7.4944	196.085	3.42234	2	42.6723	5.45896	192.098	3.35274	6.74495		11.8302	4.59695
2240	1493891576	1	48.7186	7.58325	191.529	3.34281	2	42.5281	5.40713	193.805	3.38254	6.56184		14.6365	7.73684
2241	1493891577	1	48.2385	7.67005	191.037	3.33422	2	42.2872	5.4992	201.581	3.51825	6.33487		13.0165	7.33744
2242	1493891577	1	47.8064	7.70933	193.014	3.36873	2	42.0465	5.5426	209.232	3.65179	6.15396		11.8333	2.03482
2243	1493891577	1	47.4221	7.79821	193.048	3.36932	2	41.9982	5.59022	212.671	3.71181	5.8561		8.73606	14.7849
2244	1493891577	1	47.134	7.8406	192.021	3.3514	2	41.5644	5.8241	223.883	3.90749	5.9234		10.4463	0
2245	1493891577	1	46.7976	7.93052	192.172	3.35404	2	41.5644	5.8241	224.665	3.92115	5.64122		10.1621	13.2478
2246	1493891577	1	46.4614	7.97189	192.34	3.35696	2	41.2268	6.10876	232.01	4.04935	5.55628		7.32284	12.357
2247	1493891577	1	46.2212	8.01532	191.904	3.34936	2	40.8892	6.34474	232.476	4.05748	5.58758		8.74204	8.1348
2248	1493891577	1	45.9329	8.05772	192.058	3.35205	2	40.6962	6.53521	232.957	4.06587	5.45354		7.32585	21.6082
2249	1493891577	1	45.6926	8.10116	189.618	3.30946	2	40.2617	7.10967	238.754	4.16704	5.52066		7.32585	5.17714
2250	1493891578	1	45.4523	8.1446	190.15	3.31874	2	40.1171	7.20386	238.659	4.16539	5.4175		7.32585	17.5916
2251	1493891578	1	45.212	8.18804	189.821	3.31301	2	39.7791	7.68303	237.774	4.14995	5.45632		5.76431	16.4177
2252	1493891578	1	45.0199	8.18394	188.636	3.29232	2	39.4412	8.11351	235.567	4.11142	5.57914		5.92125	4.58167
2253	1493891578	1	44.8276	8.22841	190.241	3.32034	2	39.3928	8.25836	237.165	4.1393	5.43488		7.32885	17.5866
2254	1493891578	1	44.5872	8.27186	190.372	3.32262	2	39.0549	8.7374	238.735	4.16671	5.55185		5.92125	7.19982
2255	1493891578	1	44.3949	8.31633	189.953	3.3153	2	38.9101	8.92879	238.003	4.15393	5.51889		4.32398	17.5827
2256	1493891578	1	44.2508	8.31326	188.792	3.29505	2	38.5723	9.40774	238.853	4.16877	5.78301		7.33186	4.57996
2257	1493891578	1	44.0103	8.35672	189.455	3.30662	2	38.5239	9.55253	238.605	4.16444	5.61521		4.32398	17.579
2258	1493891578	1	43.8662	8.35365	187.942	3.2802	2	38.1862	10.0314	238.208	4.15751	5.9226		4.5391	6.45599
2259	1493891579	1	43.7219	8.39915	189.319	3.30423	2	38.0896	10.2237	237.843	4.15114	5.92045		5.7703	12.3864
2260	1493891579	1	43.5296	8.39506	187.48	3.27215	2	37.8484	10.5588	236.659	4.13047	6.07929		2.88366	11.6261
2261	1493891579	1	43.4335	8.39301	188.001	3.28123	2	37.6553	10.8948	237.033	4.137	6.29655		5.92431	4.06242
2262	1493891579	1	43.2411	8.4375	191.188	3.33686	2	37.5589	10.9899	236.719	4.13152	6.22914		6.41455	21.9968
2263	1493891579	1	43.0486	8.53057	197.256	3.44276	2	37.1729	11.6133	240.624	4.19968	6.63529		16.081	1.44331
2264	1493891579	1	42.5195	8.6165	188.557	3.29094	2	37.1248	11.6123	240.142	4.19126	6.17071		13.2554	18.7784
2265	1493891579	1	42.0865	8.70448	199.634	3.48427	2	36.7872	12.1394	236.903	4.13473	6.31516		16.3869	9.15005
2266	1493891579	1	41.5571	8.83903	195.327	3.40911	2	36.6906	12.4287	244.574	4.26863	6.04719		13.6267	11.2289
2267	1493891579	1	41.1239	8.97562	198.568	3.46567	2	36.4495	12.715	239.012	4.17154	5.98607		13.6298	16.1265
2268	1493891580	1	40.6906	9.11224	204.033	3.56105	2	36.2083	13.1954	238.06	4.15494	6.06327		13.6298	7.19166
2269	1493891580	1	40.2573	9.24886	203.303	3.5483	2	36.0637	13.3866	243.269	4.24584	5.89128		13.6329	14.8365
2270	1493891580	1	39.8239	9.3855	203.881	3.55839	2	35.8226	13.8184	239.53	4.18058	5.97168		7.73447	6.44793
2271	1493891580	1	39.5831	9.47761	207.485	3.6213	2	35.7262	14.0105	244.297	4.26379	5.9517		14.1427	18.765
2272	1493891580	1	39.1496	9.66286	203.469	3.5512	2	35.3888	14.5372	241.895	4.22187	6.15653		15.0103	2.03226
2273	1493891580	1	38.668	9.79853	199.321	3.4788	2	35.3406	14.5848	242.946	4.2402	5.82923		12.8446	18.0499
2274	1493891580	1	38.2825	9.98482	206.816	3.60962	2	35.0514	15.1124	241.299	4.21147	6.0607		16.821	3.22263
2275	1493891580	1	37.7526	10.1681	198.366	3.46213	2	35.0032	15.2084	243.009	4.24131	5.74141		15.4754	16.1131
2276	1493891581	1	37.2708	10.3524	203.808	3.55713	2	34.7622	15.6884	242.634	4.23476	5.89627		16.0569	7.18506
2277	1493891581	1	36.7889	10.5853	206.263	3.59998	2	34.6177	15.8794	246.357	4.29974	5.72203		12.8487	8.39145
2278	1493891581	1	36.4033	10.7717	203.607	3.55361	2	34.4732	16.1189	244.165	4.26149	5.68488		12.2835	12.3322
2279	1493891581	1	36.0177	10.9094	202.955	3.54223	2	34.3286	16.5037	243.006	4.24125	5.84374		12.8487	3.20947
2280	1493891581	1	35.6321	11.0958	204.804	3.57451	2	34.2323	16.5503	243.205	4.24473	5.63125		10.945	12.8838
2281	1493891581	1	35.2947	11.2346	206.599	3.60584	2	34.0396	16.9341	243.199	4.24463	5.83606		12.8487	2.02802
2282	1493891581	1	34.9091	11.421	205.912	3.59383	2	33.9915	16.9816	244.479	4.26696	5.6358		8.37607	12.8838
2283	1493891581	1	34.668	11.5618	206.865	3.61047	2	33.7988	17.3654	243.322	4.24676	5.86833		9.63792	3.21994
2284	1493891581	1	34.3787	11.7015	208.011	3.63048	2	33.7506	17.4613	242.691	4.23576	5.79395		9.09808	5.18204
2285	1493891582	1	34.0895	11.7928	209.047	3.64856	2	33.6543	17.6047	242.421	4.23105	5.82817		8.37607	7.76634
2286	1493891582	1	33.8484	11.9336	209.572	3.65772	2	33.558	17.845	243.932	4.25742	5.91853		5.17982	2.02802
2287	1493891582	1	33.7037	12.0278	211.734	3.69546	2	33.5099	17.8925	243.741	4.25409	5.8679		9.63923	9.66117
2288	1493891582	1	33.4144	12.1676	211.578	3.69274	2	33.3654	18.1803	243.466	4.24928	6.0129		7.17991	1.44331
2289	1493891582	1	33.2216	12.3094	210.82	3.6795	2	33.3173	18.1793	242.902	4.23944	5.87068		8.37607	12.8771
2290	1493891582	1	32.9805	12.4502	210.877	3.6805	2	33.1247	18.5629	240.54	4.19821	6.1144		4.55145	4.56317
2291	1493891582	1	32.8358	12.4958	211.884	3.69808	2	33.0766	18.7072	239.77	4.18477	6.21607		8.37607	8.11636
2292	1493891582	1	32.5947	12.6366	213.132	3.71985	2	32.884	18.8972	234.701	4.0963	6.26728		6.42836	6.4372
2293	1493891582	1	32.4018	12.7299	213.489	3.72608	2	32.7878	19.089	231.774	4.04522	6.3708		6.09682	9.19203
2294	1493891583	1	32.2571	12.8726	212.762	3.7134	2	32.5952	19.3273	228.267	3.98401	6.46355		5.17731	1.452
2295	1493891583	1	32.1125	12.9668	212.706	3.71242	2	32.5952	19.3757	226.118	3.94651	6.42705		4.55235	3.20547
2296	1493891583	1	31.9678	13.0125	212.838	3.71472	2	32.499	19.4222	222.646	3.8859	6.43167		5.17982	1.452
2297	1493891583	1	31.8231	13.1067	212.995	3.71747	2	32.499	19.4706	221.651	3.86854	6.39969		5.17982	7.17153
2298	1493891583	1	31.6784	13.2009	213.264	3.72215	2	32.3064	19.6122	211.411	3.68982	6.44198		4.06453	2.02592
2299	1493891583	1	31.582	13.2961	214.435	3.74259	2	32.2583	19.6596	209.503	3.65651	6.39934		5.17982	12.2724
2300	1493891583	1	31.4373	13.3903	214.572	3.74499	2	31.8732	19.7976	192.838	3.36566	6.42211		3.21217	7.17666
2301	1493891583	1	31.3409	13.4369	214.031	3.73554	2	31.7289	19.9884	192.544	3.36053	6.56298		5.17982	4.33576
2302	1493891583	1	31.1962	13.5311	213.38	3.72419	2	31.5844	19.9857	189.091	3.30026	6.46626		5.17982	10.1882
2303	1493891584	1	31.0515	13.6253	213.539	3.72696	2	31.2474	20.0277	179.856	3.13907	6.4054		3.21618	2.8895
2304	1493891584	1	30.955	13.672	212.068	3.70128	2	31.1511	20.0259	177.757	3.10245	6.35693		3.21217	8.67151
2305	1493891584	1	30.8586	13.7186	213.519	3.72661	2	30.8621	20.0205	167.309	2.92009	6.3019		4.06666	4.59808
2306	1493891584	1	30.7621	13.8138	231.024	4.03213	2	30.7176	19.9694	166.302	2.90251	6.15576		2.913	8.81895
2307	1493891584	1	30.7622	13.9109	258.174	4.50598	2	30.4286	19.9156	157.961	2.75694	6.01396		14.7923	3.26063
2308	1493891584	1	30.666	14.3945	266.51	4.65147	2	30.3322	19.8654	156.509	2.7316	5.48107		8.82725	9.19998
2309	1493891584	1	30.618	14.6848	266.378	4.64917	2	30.0431	19.7631	149.327	2.60626	5.11074		7.39319	5.26578
2310	1493891584	1	30.5699	14.9265	265.758	4.63835	2	29.8985	19.6636	145.767	2.54411	4.78444		7.278	6.5253
2311	1493891585	1	30.57	15.1691	266.393	4.64944	2	29.7056	19.5631	141.149	2.46351	4.47822		7.3926	10.5357
2312	1493891585	1	30.522	15.4108	266.391	4.64941	2	29.4163	19.364	138.89	2.42409	4.10492		7.39025	7.31288
2313	1493891585	1	30.4739	15.6524	266.122	4.6447	2	29.2233	19.2151	138.203	2.4121	3.77582		5.82	17.628
2314	1493891585	1	30.474	15.8464	267.245	4.6643	2	28.789	18.8193	134.664	2.35033	3.41722		4.57171	8.28426
2315	1493891585	1	30.4259	15.991	266.522	4.65168	2	28.5959	18.6219	135.134	2.35853	3.20477		7.275	17.6387
2316	1493891585	1	30.4261	16.2335	267.087	4.66156	2	28.1613	18.2259	136.446	2.38143	3.01645		4.365	8.29065
2317	1493891585	1	30.4262	16.379	268.322	4.68311	2	27.9681	18.0283	135.994	2.37354	2.96014		4.56981	18.7781
2318	1493891585	1	30.378	16.5235	268.056	4.67847	2	27.5814	17.5361	134.756	2.35194	2.97428		4.365	5.28077
2319	1493891585	1	30.3781	16.669	267.989	4.67729	2	27.4364	17.4363	136.277	2.37848	3.04012		4.365	16.594
2320	1493891586	1	30.3783	16.8145	267.659	4.67153	2	27.0497	17.0408	138.641	2.41974	3.33628		4.56981	8.30123
2321	1493891586	1	30.3301	16.959	266.471	4.6508	2	26.8562	16.843	138.676	2.42036	3.47584		4.56886	13.5335
2322	1493891586	1	30.282	17.1035	265.181	4.62827	2	26.5659	16.4977	138.183	2.41175	3.76516		4.362	10.3824
2323	1493891586	1	30.2821	17.2489	266.074	4.64387	2	26.3239	16.2503	138.258	2.41306	4.08222		2.907	13.532
2324	1493891586	1	30.2822	17.3458	264.555	4.61735	2	25.9852	15.9524	139.481	2.43441	4.51727		3.22128	10.3845
2325	1493891586	1	30.2341	17.4418	256.741	4.48098	2	25.7432	15.7049	137.983	2.40826	4.81508		5.17731	14.6763
2326	1493891586	1	30.0895	17.536	252.836	4.41283	2	25.356	15.4059	139.753	2.43914	5.1907		12.3465	6.23705
2327	1493891586	1	29.7522	17.7718	248.121	4.33053	2	25.2106	15.2573	141.779	2.47451	5.19123		12.846	18.8095
2328	1493891586	1	29.3667	17.9582	243.058	4.24216	2	24.7263	14.8591	144.318	2.51883	5.58012		12.2865	5.30112
2329	1493891587	1	28.9811	18.0962	237.517	4.14545	2	24.6293	14.7114	141.368	2.46733	5.51317		11.8791	16.6406
2330	1493891587	1	28.5954	18.1858	232.569	4.0591	2	24.2414	14.3149	140.274	2.44824	5.82591		10.4819	8.5577
2331	1493891587	1	28.2579	18.2762	228.118	3.98141	2	23.9992	14.1642	144.531	2.52253	5.91989		11.7004	12.4869
2332	1493891587	1	27.8719	18.2204	221.556	3.86688	2	23.7082	13.8666	140.989	2.46072	6.02428		19.1069	13.5662
2333	1493891587	1	27.2444	18.1114	216.428	3.77739	2	23.3686	13.568	140.986	2.46068	5.97196		17.6784	8.32883
2334	1493891587	1	26.6651	18.0034	210.915	3.68116	2	23.1745	13.3695	142.246	2.48266	5.80149		16.6093	15.6484
2335	1493891587	1	26.1338	17.8477	205.648	3.58924	2	22.7863	13.0211	139.769	2.43942	5.87383		15.7296	10.604
2336	1493891587	1	25.6505	17.6444	200.929	3.50688	2	22.4952	12.8206	144.271	2.518	5.76411		13.8455	10.4206
2337	1493891587	1	25.2154	17.4905	196.709	3.43322	2	22.2523	12.5723	141.915	2.47688	5.74183		10.6171	14.5913
2338	1493891588	1	24.877	17.3869	192.75	3.36413	2	21.9122	12.2246	141.484	2.46936	5.9531		13.0909	7.36154
2339	1493891588	1	24.49	17.1853	189.083	3.30012	2	21.718	12.0746	143.123	2.49796	5.81406		11.1385	16.8016
2340	1493891588	1	24.1513	17.0332	156.671	2.73442	2	21.2807	11.7247	144.274	2.51806	6.03494		9.2351	8.34365
2341	1493891588	1	23.8611	16.9305	156.386	2.72946	2	21.0862	11.5259	145.084	2.53219	6.07534		7.8762	15.6803
2342	1493891588	1	23.6191	16.8287	156.985	2.7399	2	20.6972	11.1768	142.169	2.48133	6.36251		9.24075	10.6232
2343	1493891588	1	23.3287	16.726	157.342	2.74613	2	20.4056	10.9759	144.888	2.52878	6.45044		8.55295	8.35004
2344	1493891588	1	23.0865	16.5756	157.159	2.74293	2	20.211	10.7769	143.929	2.51203	6.47251		7.88013	14.7507
2345	1493891588	1	22.8444	16.4737	156.719	2.73526	2	19.8219	10.4763	141.244	2.46517	6.71597		7.43336	7.37654
2346	1493891588	1	22.6024	16.4205	157.23	2.74418	2	19.6273	10.326	143.262	2.50039	6.7819		6.55618	13.615
2347	1493891589	1	22.4086	16.3195	150.609	2.62862	2	19.2865	10.0263	143.712	2.50824	7.02509		9.42083	6.27056
2348	1493891589	1	22.2143	16.0728	127.708	2.22892	2	19.1403	9.87692	143.217	2.49961	6.91653		17.7095	14.7626
2349	1493891589	1	21.7776	15.6756	140.4	2.45044	2	18.7509	9.57606	143.163	2.49867	6.80921		17.72	4.182
2350	1493891589	1	21.3407	15.2781	132.103	2.30563	2	18.6534	9.47643	143.127	2.49803	6.39382		15.6471	30.7306
2351	1493891589	1	20.9522	14.9301	131.143	2.28888	2	17.8254	8.87334	146.642	2.55939	6.81625		15.6613	10.6493
2352	1493891589	1	20.6118	14.5343	133.295	2.32644	2	18.1177	9.07476	144.291	2.51835	6.00226		11.5011	15.7195
2353	1493891589	1	20.3203	14.2853	133.125	2.32347	2	17.7277	8.72482	142.543	2.48785	6.13519		10.4226	2.09302
2354	1493891589	1	20.0771	14.0372	131.771	2.29985	2	17.6789	8.67496	142.554	2.48804	5.87409		15.6743	14.7838
2355	1493891590	1	19.7365	13.641	132.106	2.30568	2	17.2889	8.37372	143.412	2.50301	5.80818		10.429	5.3271
2356	1493891590	1	19.4932	13.3927	134.916	2.35473	2	17.1427	8.27294	144.248	2.5176	5.63354		9.43863	11.5568
2357	1493891590	1	19.25	13.1931	134.049	2.33959	2	16.85	8.02249	144.874	2.52853	5.70046		9.44847	5.32778
2358	1493891590	1	19.0551	12.9457	129.637	2.26259	2	16.7038	7.92167	144.735	2.5261	5.54703		10.4332	6.28372
2359	1493891590	1	18.8117	12.6973	139.584	2.43621	2	16.5573	7.77197	144.88	2.52864	5.41675		13.6028	9.47755
2360	1493891590	1	18.471	12.3981	133.548	2.33086	2	16.3133	7.5713	145.404	2.53777	5.28712		14.7681	3.30029
2361	1493891590	1	18.1783	12.0023	129.992	2.26878	2	16.2158	7.52035	145.301	2.53599	4.89278		13.6136	9.48082
2362	1493891590	1	17.8373	11.7029	136.306	2.37899	2	15.9717	7.31963	145.311	2.53616	4.76377		12.5376	2.09452
2363	1493891590	1	17.5448	11.4044	131.015	2.28664	2	15.9229	7.2697	145.456	2.53868	4.44143		13.6258	13.9505
2364	1493891591	1	17.2521	11.0571	130.587	2.27918	2	15.5326	7.0169	148.592	2.59342	4.39089		12.5461	23.4068
2365	1493891591	1	16.9594	10.7584	129.897	2.26713	2	14.8979	6.56313	151.958	2.65217	4.67441		11.5513	12.5947
2366	1493891591	1	16.7152	10.4607	131.552	2.29602	2	14.5078	6.40797	157.217	2.74396	4.61489		12.5525	3.30392
2367	1493891591	1	16.4224	10.1618	132.477	2.31216	2	14.4102	6.35695	161.164	2.81284	4.30416		8.36777	1.46135
2368	1493891591	1	16.2272	9.96256	132.631	2.31485	2	14.3615	6.35589	162.43	2.83494	4.06065		8.37159	14.9731
2369	1493891591	1	16.0319	9.76324	131.907	2.30222	2	14.8487	6.46425	167.537	2.92407	3.50475		6.27943	16.1701
2370	1493891591	1	15.8854	9.61374	131.758	2.2996	2	14.3131	6.40377	163.702	2.85713	3.57436		7.39537	2.91968
2371	1493891591	1	15.6902	9.46319	131.469	2.29457	2	14.4104	6.40587	168.394	2.93903	3.31438		5.33701	19.0045
2372	1493891592	1	15.5923	9.31465	131.784	2.30007	2	15.0429	6.37061	185.757	3.24207	2.99486		5.32871	4.5816
2373	1493891592	1	15.446	9.21392	131.703	2.29864	2	15.1886	6.32484	194.989	3.40319	2.90052		4.18834	3.23125
2374	1493891592	1	15.3483	9.11419	132.115	2.30584	2	15.0916	6.37166	204.062	3.56156	2.75452		2.09511	2.91968
2375	1493891592	1	15.2994	9.06433	132.947	2.32036	2	15.1889	6.37376	206.644	3.60661	2.69284		4.18856	4.60209
2376	1493891592	1	15.2017	8.96459	133.082	2.32272	2	15.1409	6.51946	190.015	3.31639	2.44589		4.18856	1.46761
2377	1493891592	1	15.2994	9.06433	132.269	2.30852	2	15.1407	6.47054	175.101	3.05609	2.59864		0	5.86988
2378	1493891592	1	15.2994	9.06433	128.049	2.23487	2	15.1417	6.6662	162.981	2.84455	2.40331		5.83629	1.46733
2379	1493891592	1	15.4939	9.06842	123.949	2.16331	2	15.1414	6.61729	170.237	2.97119	2.47635		7.78994	11.0579
2380	1493891592	1	15.7365	8.97584	117.845	2.05678	2	14.9972	6.95651	178.219	3.11051	2.15041		7.21528	14.9175
2381	1493891593	1	15.9303	8.83341	111.818	1.95159	2	14.7561	7.3914	185.928	3.24506	1.85961		8.16255	10.2118
2382	1493891593	1	16.1238	8.64213	106.599	1.86051	2	14.514	7.63068	191.87	3.34877	1.90118		6.12159	15.6419
2383	1493891593	1	16.2689	8.49866	102.304	1.78555	2	14.3219	8.1154	197.263	3.44289	1.98436		6.12373	15.6383
2384	1493891593	1	16.4141	8.35519	68.9922	1.20414	2	14.1299	8.60003	202.136	3.52794	2.29728		4.59631	9.72315
2385	1493891593	1	16.462	8.20966	74.5921	1.30188	2	13.9854	8.89014	206.293	3.60049	2.56838		4.59753	22.0972
2386	1493891593	1	16.51	8.06412	76.567	1.33635	2	13.6972	9.56799	210.037	3.66583	3.18959		3.2398	4.59602
2387	1493891593	1	16.5581	7.96743	78.2914	1.36644	2	13.6493	9.71351	245.828	4.29051	3.39263		3.24114	21.3771
2388	1493891593	1	16.6063	7.87074	81.0586	1.41474	2	13.3122	10.3413	241.793	4.22009	4.11762		2.04138	3.23738
2389	1493891593	1	16.6547	7.82291	85.6396	1.49469	2	13.2641	10.4379	240.106	4.19064	4.28186		3.2975	16.4667
2390	1493891594	1	16.5573	7.77197	118.863	2.07454	2	12.926	10.8703	236.07	4.12021	4.77347		8.75598	12.9522
2391	1493891594	1	16.2655	7.76576	106.362	1.85636	2	12.7336	11.2568	240.189	4.19209	4.96605		10.2791	7.22161
2392	1493891594	1	15.9254	7.80738	114.385	1.9964	2	12.5888	11.4491	236.714	4.13144	4.93913		10.2821	18.1284
2393	1493891594	1	15.5852	7.84901	121.771	2.1253	2	12.3	11.9799	235.809	4.11564	5.27795		10.2821	5.2103
2394	1493891594	1	15.245	7.89064	128.885	2.24947	2	12.2035	12.1243	237.821	4.15075	5.21293		5.83932	18.8434
2395	1493891594	1	15.0504	7.8865	135.809	2.37032	2	11.8661	12.6541	238.009	4.15404	5.73322		9.16338	5.20614
2396	1493891594	1	14.759	7.97806	142.141	2.48083	2	11.7697	12.7984	240.127	4.19101	5.672		4.58169	14.8895
2397	1493891594	1	14.6133	8.02384	147.904	2.58141	2	11.5291	13.2325	239.303	4.17662	6.0533		7.407	6.47074
2398	1493891594	1	14.3703	8.06755	153.078	2.67171	2	11.433	13.4256	240.47	4.19699	6.11035		5.20495	16.8508
2399	1493891595	1	14.2249	8.16221	157.949	2.75672	2	11.1441	13.9073	242.036	4.22433	6.519		6.46791	3.23738
2400	1493891595	1	14.0307	8.25585	162.509	2.83632	2	11.096	14.0039	243.264	4.24576	6.45388		5.20495	18.1136
2401	1493891595	1	13.8853	8.35051	166.587	2.90749	2	10.8075	14.5343	244.36	4.26489	6.9074		5.98459	6.46806
2402	1493891595	1	13.6909	8.39527	170.252	2.97145	2	10.7114	14.7273	245.507	4.28491	6.998		5.20763	14.2567
2403	1493891595	1	13.5454	8.48994	204.518	3.56951	2	10.5196	15.1621	245.946	4.29257	7.3262		9.25122	11.0223
2404	1493891595	1	13.3521	8.73021	232.958	4.06589	2	10.3758	15.5002	248.419	4.33572	7.39534		14.2922	6.46672
2405	1493891595	1	13.0133	9.06514	224.436	3.91715	2	10.2798	15.6932	248.199	4.33188	7.1696		15.345	16.9595
2406	1493891595	1	12.6258	9.39902	232.302	4.05443	2	10.0886	16.2252	247.652	4.32234	7.28245		14.4509	4.07555
2407	1493891596	1	12.336	9.78379	236.722	4.13158	2	9.99198	16.3207	248.165	4.3313	6.94447		10.2082	16.9554
2408	1493891596	1	12.094	10.023	232.241	4.05337	2	9.8009	16.8526	249.087	4.34738	7.20429		14.4474	3.23068
2409	1493891596	1	11.8043	10.4077	236.738	4.13186	2	9.7529	16.949	248.966	4.34528	6.85542		13.6457	20.1613
2410	1493891596	1	11.5632	10.7934	240.349	4.19489	2	9.51388	17.5771	247.622	4.32183	7.08649		9.24537	3.23054
2411	1493891596	1	11.37	11.0335	238.663	4.16546	2	9.46589	17.6735	248.152	4.33107	6.90762		12.4313	18.8031
2412	1493891596	1	11.1286	11.3703	236.088	4.12051	2	9.22662	18.2528	246.576	4.30356	7.14047		9.7135	3.23041
2413	1493891596	1	10.9844	11.6602	235.199	4.10501	2	9.17864	18.3492	247.953	4.3276	6.92846		7.22161	14.2374
2414	1493891596	1	10.8396	11.8525	236.467	4.12712	2	8.98708	18.7834	247.361	4.31726	7.1742		9.24537	5.97897
2415	1493891596	1	10.6464	12.0926	237.033	4.137	2	8.93976	18.977	248.186	4.33166	7.09278		8.43259	11.0084
2416	1493891597	1	10.5019	12.3337	235.271	4.10625	2	8.7962	19.3147	246.904	4.30929	7.18636		7.21922	9.1545
2417	1493891597	1	10.3571	12.5259	233.699	4.07882	2	8.70094	19.6046	247.157	4.3137	7.26986		6.47477	5.19849
2418	1493891597	1	10.2609	12.7191	233.867	4.08174	2	8.6047	19.7487	246.498	4.30221	7.22207		7.21981	12.3567
2419	1493891597	1	10.1162	12.9114	234.999	4.10151	2	8.46151	20.1349	248.062	4.32949	7.4106		7.21976	2.03587
2420	1493891597	1	9.97137	13.1036	234.565	4.09394	2	8.41324	20.1826	247.888	4.32645	7.24845		4.08001	15.116
2421	1493891597	1	9.87464	13.1992	216.312	3.77535	2	8.27075	20.6659	247.321	4.31657	7.63702		18.3595	1.45855
2422	1493891597	1	9.43938	13.6294	236.088	4.12052	2	8.22214	20.665	246.652	4.30488	7.14012		18.4827	9.15109
2423	1493891597	1	9.05316	14.1094	224.748	3.9226	2	8.12694	20.9548	246.594	4.30388	6.90778		17.3721	6.45424
2424	1493891597	1	8.66665	14.5406	234.534	4.09339	2	8.03107	21.1474	248.499	4.33712	6.6373		14.4309	12.3502
2425	1493891598	1	8.3772	14.9248	235.064	4.10264	2	7.88797	21.5334	250.776	4.37686	6.62668		17.6217	19.6803
2426	1493891598	1	8.03977	15.4056	232.441	4.05686	2	7.698	22.1613	255.744	4.46358	6.76434		11.2664	2.03355
2427	1493891598	1	7.79839	15.6933	232.873	4.0644	2	7.64974	22.2089	257.061	4.48655	6.5173		14.4295	7.28418
2428	1493891598	1	7.50902	16.0775	236.097	4.12066	2	7.65146	22.4517	263.664	4.6018	6.37579		12.4121	0
2429	1493891598	1	7.26802	16.4138	235.735	4.11435	2	7.65146	22.4517	264.142	4.61014	6.05006		9.23674	2.08613
2430	1493891598	1	7.07503	16.6537	233.581	4.07675	2	7.60252	22.4023	272.848	4.7621	5.77275		12.4116	7.37667
2431	1493891598	1	6.83406	16.99	234.478	4.09241	2	7.40707	22.2531	285.246	4.97849	5.2942		9.23403	1.45825
2432	1493891598	1	6.64109	17.2298	233.792	4.08044	2	7.35847	22.2522	288.194	5.02994	5.07338		7.21136	2.91308
2433	1493891598	1	6.49646	17.4218	234.087	4.08559	2	7.35777	22.1551	287.314	5.01458	4.81103		5.20448	0
2434	1493891599	1	6.40016	17.5661	235.268	4.10621	2	7.35777	22.1551	290.713	5.07389	4.68785		2.92208	0
2435	1493891599	1	6.40089	17.6635	234.568	4.09398	2	7.35777	22.1551	300.787	5.24973	4.59239		5.20181	2.91705
2436	1493891599	1	6.3046	17.8077	234.858	4.09904	2	7.45499	22.1568	309.441	5.40076	4.49867		3.23027	3.29402
2437	1493891599	1	6.25663	17.9041	235.386	4.10825	2	7.55254	22.2072	318.313	5.55561	4.494		3.23283	1.45825
2438	1493891599	1	6.20867	18.0006	236.625	4.12988	2	7.60114	22.2081	331.571	5.787	4.43193		3.23269	3.29237
2439	1493891599	1	6.16072	18.0971	237.892	4.152	2	7.69868	22.2584	334.822	5.84374	4.43641		3.23014	12.5587
2440	1493891599	1	6.11276	18.1935	237.97	4.15336	2	8.08846	22.4111	346.925	6.05499	4.65742		1.46104	11.8767
2441	1493891599	1	6.11312	18.2422	238.591	4.16421	2	8.42988	22.6115	353.579	6.17113	4.94552		2.92208	5.31373
2442	1493891599	1	6.11385	18.3396	238.709	4.16626	2	8.57628	22.7112	350.922	6.12475	5.01741		2.03693	21.3552
2443	1493891600	1	6.06553	18.3873	239.073	4.17261	2	9.25751	22.9177	351.836	6.1407	5.54195		1.46104	7.46367
2444	1493891600	1	6.0659	18.436	239.12	4.17342	2	9.50061	22.9706	351.766	6.13947	5.68857		1.46104	17.1821
2445	1493891600	1	6.06626	18.4847	239.238	4.17549	2	10.0359	23.1743	346.42	6.04617	6.14413		3.23001	7.46074
2446	1493891600	1	6.01831	18.5811	240.122	4.19092	2	10.2789	23.2272	348.788	6.0875	6.30388		0	16.7022
2447	1493891600	1	6.01831	18.5811	241.048	4.20708	2	10.8136	23.3823	344.393	6.0108	6.78574		4.58106	4.63486
2448	1493891600	1	5.97073	18.7262	261.862	4.57035	2	10.9594	23.4334	346.625	6.04975	6.8589		4.656	18.5423
2449	1493891600	1	6.02051	18.8732	279.355	4.87566	2	11.5427	23.6378	340.061	5.93518	7.29356		6.59834	6.03414
2450	1493891600	1	6.11932	19.0697	289.162	5.04682	2	11.737	23.6898	345.305	6.02672	7.27349		4.65306	18.5328
2451	1493891600	1	6.16909	19.2166	292.421	5.1037	2	12.32	23.8941	344.151	6.00657	7.7274		5.32729	3.2846
2452	1493891601	1	6.26752	19.3644	293.543	5.12329	2	12.4173	23.9443	345.038	6.02204	7.66781		4.65287	23.1553
2453	1493891601	1	6.31727	19.5113	293.273	5.11858	2	13.1457	24.1996	343.219	5.9903	8.28297		5.32446	3.28193
2454	1493891601	1	6.41568	19.659	294.182	5.13445	2	13.2429	24.2498	345.689	6.03341	8.22717		4.65277	17.7185
2455	1493891601	1	6.46542	19.8059	295.261	5.15328	2	13.7772	24.5015	344.97	6.02086	8.68969		3.29736	6.02467
2456	1493891601	1	6.51479	19.9041	295.842	5.16342	2	13.9712	24.5534	348.2	6.07724	8.78715		3.29468	17.134
2457	1493891601	1	6.56416	20.0022	295.633	5.15977	2	14.505	24.7565	345.811	6.03554	9.25529		3.29736	4.62538
2458	1493891601	1	6.61353	20.1004	295.186	5.15197	2	14.6505	24.8075	347.196	6.05971	9.31395		3.29736	15.7694
2459	1493891601	1	6.6629	20.1986	307.247	5.36248	2	15.1357	25.0097	346.093	6.04046	9.74346		10.4496	10.3031
2460	1493891601	1	6.90789	20.4462	295.779	5.16231	2	15.4748	25.0641	349.21	6.09487	9.73226		20.4904	11.1494
2461	1493891602	1	7.15563	21.0827	298.378	5.20768	2	15.8143	25.2153	348.748	6.0868	9.59432		18.4624	22.6604
2462	1493891602	1	7.45118	21.6225	299.199	5.22201	2	16.5409	25.4217	351.466	6.13423	9.85175		19.1157	1.4522
2463	1493891602	1	7.69834	22.2098	295.957	5.16542	2	16.5893	25.4225	351.803	6.14013	9.4536		15.1629	21.2529
2464	1493891602	1	7.94438	22.6513	296.546	5.1757	2	17.2673	25.6279	351.302	6.13137	9.78657		17.7633	3.27523
2465	1493891602	1	8.19101	23.1896	299.226	5.22248	2	17.3643	25.678	351.839	6.14075	9.50481		13.8891	19.8499
2466	1493891602	1	8.43654	23.5821	300.053	5.23691	2	17.9936	25.8824	349.462	6.09926	9.82999		13.1493	8.85566
2467	1493891602	1	8.63343	23.9737	300.197	5.23943	2	18.2839	25.9359	352.797	6.15748	9.84793		10.6158	9.22796
2468	1493891602	1	8.82961	24.2682	303.901	5.30408	2	18.5742	26.0376	351.428	6.13357	9.90393		11.8558	17.4913
2469	1493891602	1	9.02607	24.6111	303.347	5.29441	2	19.1543	26.0961	354.145	6.181	10.2365		9.42686	5.27802
2470	1493891603	1	9.22183	24.8569	304.229	5.3098	2	19.2996	26.1953	351.77	6.13955	10.1663		8.57186	22.2609
2471	1493891603	1	9.36902	25.1018	303.272	5.2931	2	20.0247	26.3529	351.975	6.14312	10.7289		12.6548	2.07048
2472	1493891603	1	9.61386	25.4453	326.967	5.70664	2	20.0731	26.4021	352.83	6.15805	10.5029		22.8965	20.8323
2473	1493891603	1	10.1509	25.9876	308.321	5.38121	2	20.7496	26.5588	351.605	6.13666	10.6141		24.9619	1.4492
2474	1493891603	1	10.7364	26.5788	326.049	5.69062	2	20.7979	26.5596	353.534	6.17034	10.0615		20.8934	19.4111
2475	1493891603	1	11.2723	27.0236	322.743	5.63292	2	21.4259	26.7154	351.205	6.12969	10.1583		22.9523	5.99626
2476	1493891603	1	11.8566	27.5175	326.956	5.70646	2	21.619	26.767	352.108	6.14544	9.79121		19.9684	19.4024
2477	1493891603	1	12.3916	27.9135	328.967	5.74156	2	22.2467	26.9228	348.885	6.08918	9.90477		16.7363	2.8954
2478	1493891603	1	12.8293	28.2594	327.474	5.71549	2	22.3432	26.9244	351.077	6.12744	9.60711		15.8654	19.7977
2479	1493891604	1	13.2666	28.5568	329.188	5.74541	2	22.9708	27.1284	348.547	6.0833	9.80876		17.9013	8.6803
2480	1493891604	1	13.7524	28.9033	331.678	5.78888	2	23.2601	27.1334	350.181	6.11182	9.67103		12.6103	12.4417
2481	1493891604	1	14.0923	29.1506	331.991	5.79434	2	23.6462	27.2848	347.77	6.06973	9.73438		13.8222	7.2311
2482	1493891604	1	14.4806	29.3986	331.356	5.78326	2	23.8872	27.289	348.285	6.07872	9.64026		13.8155	12.4361
2483	1493891604	1	14.8687	29.6465	330.377	5.76616	2	24.2731	27.4404	347.127	6.05851	9.65969		9.8121	11.6872
2484	1493891604	1	15.1595	29.7962	331.266	5.78168	2	24.6588	27.4952	349.377	6.09778	9.77401		10.5575	9.77477
2485	1493891604	1	15.4505	29.9941	334.067	5.83057	2	24.9482	27.6449	347.284	6.06124	9.78392		11.796	14.553
2486	1493891604	1	15.7898	30.1928	334.265	5.83403	2	25.43	27.7014	346.622	6.0497	9.95693		9.80539	9.19384
2487	1493891605	1	16.0804	30.3424	334.442	5.83712	2	25.7192	27.8028	349.981	6.10831	9.96775		9.37303	8.81567
2488	1493891605	1	16.3229	30.5394	335.708	5.85921	2	26.0082	27.856	348.093	6.07537	10.0502		7.86116	9.76807
2489	1493891605	1	16.5649	30.6399	335.771	5.86031	2	26.2974	28.0056	347.233	6.06037	10.0827		9.79868	10.2419
2490	1493891605	1	16.8553	30.7894	335.787	5.86058	2	26.6345	28.0596	345.664	6.03297	10.1531		8.52615	7.82792
2491	1493891605	1	17.0975	30.9381	336.83	5.87879	2	26.8753	28.1601	345.872	6.03661	10.1648		6.52887	8.80923
2492	1493891605	1	17.291	31.0377	336.189	5.86761	2	27.1641	28.2132	347.675	6.06807	10.2692		8.52203	7.82792
2493	1493891605	1	17.5331	31.1863	336.778	5.87788	2	27.4049	28.3137	346.333	6.04465	10.2813		7.41525	7.38656
2494	1493891605	1	17.7747	31.2385	0.167923	0.00293082	2	27.6455	28.366	345.59	6.03168	10.2803		20.8191	9.18153
2495	1493891605	1	18.451	31.3941	344.373	6.01045	2	27.9343	28.4673	346.372	6.04533	9.92467		23.65	4.59027
2496	1493891606	1	19.2235	31.5513	352.036	6.14419	2	28.0787	28.5179	346.886	6.05431	9.36035		22.5756	9.1787
2497	1493891606	1	19.9477	31.7558	348.811	6.0879	2	28.3674	28.6192	346.783	6.0525	8.98497		19.3828	2.8864
2498	1493891606	1	20.575	31.9105	349.95	6.10779	2	28.4636	28.6208	347.51	6.06519	8.54705		17.9702	16.9901
2499	1493891606	1	21.1539	32.0644	351.434	6.13369	2	28.9928	28.8225	343.726	5.99916	8.48282		16.5666	1.4432
2500	1493891606	1	21.6845	32.2174	352.024	6.14398	2	29.0409	28.8233	342.835	5.9836	8.10164		14.7934	4.58744
2501	1493891606	1	22.1665	32.3215	350.488	6.11716	2	29.1852	28.8739	341.878	5.96689	7.81972		16.555	1.4402
2502	1493891606	1	22.6967	32.4745	350.134	6.111	2	29.2332	28.8747	341.205	5.95515	7.4622		11.9661	0
2503	1493891606	1	23.0822	32.5769	352.552	6.15319	2	29.2332	28.8747	340.712	5.94654	7.17921		11.9639	8.48927
2504	1493891606	1	23.4676	32.6794	352.275	6.14836	2	29.0887	28.6314	329.649	5.75346	6.92698		10.2396	6.18177
2505	1493891607	1	23.8047	32.7329	351.96	6.14285	2	28.9443	28.4844	320.009	5.58521	6.66823		10.5623	3.25351
2506	1493891607	1	24.1418	32.8345	351.158	6.12886	2	28.8962	28.3872	314.591	5.49065	6.51021		8.81056	6.50699
2507	1493891607	1	24.4307	32.8873	352.034	6.14416	2	28.7998	28.1929	305.427	5.3307	6.41299		9.1794	2.89201
2508	1493891607	1	24.7196	32.9881	353.249	6.16536	2	28.7996	28.0965	323.007	5.63754	6.36978		7.38402	3.25484
2509	1493891607	1	24.9602	33.04	352.597	6.15398	2	28.7514	27.9993	338.169	5.90216	6.30729		8.80412	2.892
2510	1493891607	1	25.2489	33.0927	354.608	6.18908	2	28.7513	27.9029	351.314	6.13158	6.26106		7.38465	5.98893
2511	1493891607	1	25.4895	33.1447	355.199	6.1994	2	28.703	27.7092	2.304	0.0402123	6.31437		7.38109	1.446
2512	1493891607	1	25.73	33.1966	355.302	6.20119	2	28.7031	27.7574	12.1643	0.212307	6.19873		5.97501	0
2513	1493891607	1	25.9225	33.2477	355.904	6.2117	2	28.7031	27.7574	21.0416	0.367245	6.15428		4.58545	2.8864
2514	1493891608	1	26.0668	33.2981	355.528	6.20513	2	28.6069	27.7558	28.2581	0.493196	6.09665		2.8864	4.54799
2515	1493891608	1	26.163	33.2997	356.409	6.22051	2	28.5589	27.8996	33.9205	0.592025	5.90774		7.37816	1.446
2516	1493891608	1	26.4034	33.3516	356.647	6.22467	2	28.559	27.9478	38.3337	0.669049	5.81787		4.32655	1.446
2517	1493891608	1	26.5476	33.3539	357.499	6.23953	2	28.559	27.996	71.4133	1.2464	5.72301		3.24702	2.02378
2518	1493891608	1	26.6438	33.4035	357.354	6.23701	2	28.511	28.0434	63.7982	1.11349	5.67601		4.32655	4.04759
2519	1493891608	1	26.788	33.4058	358.16	6.25106	2	28.4149	28.1381	54.4069	0.94958	5.51321		4.58447	2.02378
2520	1493891608	1	26.9323	33.4561	356.928	6.22957	2	28.3669	28.1855	50.609	0.883293	5.46235		4.32655	11.1773
2521	1493891608	1	27.0765	33.4584	358.711	6.26069	2	28.0786	28.4215	67.722	1.18197	5.13562		2.05561	9.16861
2522	1493891609	1	27.1246	33.5072	357.487	6.23933	2	27.8865	28.6592	83.1524	1.45128	4.9075		4.32355	17.2338
2523	1493891609	1	27.2687	33.5095	357.721	6.24341	2	27.4541	29.0374	97.0331	1.69355	4.47594		3.24702	7.15653
2524	1493891609	1	27.3649	33.5591	357.868	6.24598	2	27.2619	29.1787	109.557	1.91213	4.38161		2.88335	17.2318
2525	1493891609	1	27.461	33.5606	357.308	6.2362	2	26.8295	29.5568	120.794	2.10826	4.0533		4.58262	6.07137
2526	1493891609	1	27.6052	33.611	0.65079	0.0113584	2	26.6854	29.6989	131.089	2.28794	4.01878		6.06288	21.2734
2527	1493891609	1	27.7491	33.4691	4.31116	0.0752439	2	26.157	30.1718	140.508	2.45232	3.66155		7.14789	3.20407
2528	1493891609	1	27.893	33.2792	9.44481	0.164843	2	26.0609	30.2184	148.979	2.60017	3.56722		9.15362	20.2358
2529	1493891609	1	28.0848	33.0419	14.568	0.25426	2	25.5806	30.692	156.892	2.73828	3.4341		7.15028	7.15506
2530	1493891609	1	28.2287	32.8519	19.3841	0.338317	2	25.4367	30.8822	164.138	2.86475	3.41687		7.14789	7.15653
2531	1493891610	1	28.3726	32.662	23.819	0.41572	2	25.2445	31.0235	170.618	2.97785	3.53125		7.72066	21.2697
2532	1493891610	1	28.4683	32.4231	28.0217	0.48907	2	24.7644	31.5452	176.756	3.08498	3.80652		5.15792	2.02378
2533	1493891610	1	28.5642	32.2804	31.7431	0.554021	2	24.7164	31.5926	182.277	3.18133	3.90879		4.53566	21.467
2534	1493891610	1	28.6121	32.137	66.7366	1.16477	2	24.2846	32.1632	187.185	3.26699	4.32758		4.04545	6.06926
2535	1493891610	1	28.7081	32.0423	66.5619	1.16172	2	24.1405	32.3052	191.791	3.34738	4.57516		4.53566	18.3203
2536	1493891610	1	28.756	31.8989	66.5375	1.1613	2	23.7567	32.7802	195.804	3.41743	5.07639		2.02165	9.16017
2537	1493891610	1	28.8039	31.8515	66.7392	1.16482	2	23.5648	33.0177	199.627	3.48415	5.36733		4.53566	13.1878
2538	1493891610	1	28.8518	31.7081	68.3589	1.19309	2	23.2769	33.3499	231.953	4.04835	5.81163		3.20653	10.3183
2539	1493891611	1	28.8998	31.6126	69.2126	1.20799	2	23.0851	33.6354	232.143	4.05166	6.1565		3.2025	14.3059
2540	1493891611	1	28.9477	31.5172	69.3966	1.2112	2	22.7974	34.0157	232.028	4.04965	6.63843		1.443	9.15595
2541	1493891611	1	28.9476	31.4691	90.973	1.58778	2	22.6056	34.2531	231.825	4.04611	6.92615		7.80946	13.1833
2542	1493891611	1	28.7073	31.369	96.816	1.68976	2	22.3177	34.5851	231.918	4.04774	7.15334		11.6499	11.1693
2543	1493891611	1	28.3228	31.3146	104.034	1.81574	2	22.0779	34.8699	230.812	4.02843	7.18602		13.7555	11.167
2544	1493891611	1	27.89	31.1632	110.557	1.92958	2	21.8381	35.1546	231.854	4.04662	7.2496		13.3494	11.1647
2545	1493891611	1	27.4572	31.0598	117.286	2.04703	2	21.5983	35.4392	231.08	4.0331	7.31477		13.0892	10.1104
2546	1493891611	1	27.0244	31.0046	123.763	2.16007	2	21.3584	35.6759	231.084	4.03318	7.34334		11.6622	14.2969
2547	1493891611	1	26.6395	30.9501	129.514	2.26044	2	21.0708	36.0559	229.974	4.0138	7.55511		10.1023	9.15763
2548	1493891612	1	26.3028	30.9446	134.747	2.35178	2	20.8307	36.2444	230.153	4.01692	7.61786		11.5485	12.2982
2549	1493891612	1	25.9179	30.9383	139.567	2.4359	2	20.5912	36.5771	228.81	3.99348	7.75692		7.216	9.15763
2550	1493891612	1	25.6774	30.9343	143.959	2.51255	2	20.3511	36.7656	228.694	3.99147	7.89769		8.66515	14.2927
2551	1493891612	1	25.3886	30.9296	147.926	2.58179	2	20.0636	37.1455	227.948	3.97844	8.18493		8.75535	11.1684
2552	1493891612	1	25.1	30.973	183.351	3.20008	2	19.7756	37.3814	228.805	3.99339	8.33168		4.3326	12.1258
2553	1493891612	1	24.9556	30.9706	183.861	3.20897	2	19.4878	37.6652	228.571	3.98931	8.64376		8.66515	7.14608
2554	1493891612	1	24.6668	30.9659	181.918	3.17506	2	19.344	37.8551	228.82	3.99366	8.70593		5.93069	15.1914
2555	1493891612	1	24.4743	31.0109	183.788	3.20771	2	19.0084	38.2343	229.085	3.99829	9.05834		5.92777	7.14992
2556	1493891613	1	24.2819	31.0559	184.289	3.21646	2	18.8164	38.3755	229.304	4.0021	9.135		4.3326	13.1729
2557	1493891613	1	24.1375	31.0535	184.877	3.22671	2	18.5288	38.7073	229.608	4.00742	9.48884		5.93069	6.06288
2558	1493891613	1	23.945	31.0985	184.79	3.2252	2	18.3849	38.8492	229.782	4.01046	9.53877		4.54468	13.1706
2559	1493891613	1	23.8006	31.1443	185.775	3.24238	2	18.0973	39.1809	230.555	4.02395	9.85467		5.77875	7.14246
2560	1493891613	1	23.608	31.1412	198.479	3.4641	2	17.9537	39.3708	230.334	4.02008	9.98486		11.1778	11.1665
2561	1493891613	1	23.368	31.4262	221.645	3.86844	2	17.6657	39.6066	230.17	4.01723	9.97172		17.4786	10.3017
2562	1493891613	1	22.8873	31.7554	213.663	3.72912	2	17.4743	39.8917	230.083	4.01571	9.77241		15.4903	4.04121
2563	1493891613	1	22.4547	32.0373	220.678	3.85157	2	17.3784	39.9863	231.292	4.0368	9.43162		11.1778	11.1543
2564	1493891613	1	22.2147	32.3223	223.495	3.90072	2	17.1389	40.2707	231.832	4.04623	9.43084		13.1936	8.08245
2565	1493891614	1	21.8784	32.6057	222.682	3.88653	2	16.947	40.4598	231.698	4.0439	9.27392		12.1427	5.15041
2566	1493891614	1	21.5902	32.8899	221.986	3.87438	2	16.8514	40.6024	231.334	4.03755	9.05201		9.1637	12.1215
2567	1493891614	1	21.35	33.0786	225.767	3.94038	2	16.5637	40.8861	230.043	4.015	9.15782		11.1755	0
2568	1493891614	1	21.11	33.3635	227.255	3.96634	2	16.5637	40.8861	229.821	4.01113	8.78967		11.1758	9.14518
2569	1493891614	1	20.8701	33.6485	223.194	3.89547	2	16.3721	41.1232	229.2	4.0003	8.72371		10.1168	2.01743
2570	1493891614	1	20.63	33.8853	221.085	3.85866	2	16.3242	41.1704	229.056	3.99779	8.46242		10.1126	16.1627
2571	1493891614	1	20.39	34.122	220.934	3.85603	2	15.9406	41.5487	230.456	4.02222	8.65754		10.1168	11.1501
2572	1493891614	1	20.1499	34.3588	220.216	3.8435	2	15.7012	41.833	236.294	4.1241	8.69797		8.0909	2.02167
2573	1493891615	1	19.9579	34.5482	219.445	3.83004	2	15.6532	41.8803	236.618	4.12976	8.50236		6.07137	10.8875
2574	1493891615	1	19.8138	34.6903	219.279	3.82714	2	15.5103	42.2139	244.205	4.26218	8.66745		10.1126	1.44001
2575	1493891615	1	19.5738	34.927	219.086	3.82378	2	15.5101	42.1659	243.834	4.2557	8.30153		8.0909	0
2576	1493891615	1	19.3818	35.1164	218.711	3.81722	2	15.5101	42.1659	245.474	4.28434	8.04273		6.06923	4.11537
2577	1493891615	1	19.2378	35.2585	219.5	3.831	2	15.4133	42.0687	253.976	4.43272	7.81061		7.15653	3.25359
2578	1493891615	1	19.0456	35.3998	218.823	3.81918	2	15.3167	42.0194	263.031	4.59075	7.59762		6.06926	1.44001
2579	1493891615	1	18.9015	35.5418	218.878	3.82013	2	15.3165	41.9714	268.193	4.68086	7.36152		5.15873	2.0598
2580	1493891615	1	18.8057	35.6846	219.154	3.82495	2	15.268	41.9228	270.942	4.72882	7.1715		6.06712	0
2581	1493891615	1	18.6617	35.8266	219.038	3.82293	2	15.268	41.9228	276.705	4.82942	6.97717		4.04545	3.20677
2582	1493891616	1	18.5657	35.9213	218.761	3.81811	2	15.3642	41.8762	286.955	5.0083	6.76095		5.16398	1.43701
2583	1493891616	1	18.4215	36.0153	219.921	3.83835	2	15.3644	41.9241	288.875	5.04181	6.6528		5.15624	4.33546
2584	1493891616	1	18.3257	36.158	219.773	3.83576	2	15.5089	41.9262	302.35	5.277	6.41923		3.20677	7.27868
2585	1493891616	1	18.2295	36.2046	220.28	3.84462	2	15.7023	42.0727	317.302	5.53796	6.38916		5.15873	0
2586	1493891616	1	18.1337	36.3474	220.105	3.84156	2	15.7023	42.0727	318.014	5.55039	6.22019		4.04545	11.3682
2587	1493891616	1	18.0377	36.4421	219.728	3.83498	2	15.9924	42.3165	328.463	5.73275	6.22028		4.04545	6.48686
2588	1493891616	1	17.9417	36.5368	219.894	3.83787	2	16.0897	42.5096	331.363	5.78338	6.25334		3.20407	9.31429
2589	1493891616	1	17.8456	36.5834	217.986	3.80457	2	16.3313	42.7046	332.499	5.8032	6.30573		3.20116	22.1989
2590	1493891616	1	17.7978	36.6788	218.692	3.8169	2	16.9589	43.0966	330.897	5.77525	6.4724		4.04545	6.1667
2591	1493891617	1	17.7018	36.7735	217.857	3.80231	2	17.1039	43.2423	331.235	5.78114	6.49637		5.16234	20.9639
2592	1493891617	1	17.5576	36.8674	218.958	3.82154	2	17.683	43.6334	331.276	5.78185	6.76716		3.20116	4.5862
2593	1493891617	1	17.5098	36.9628	219.955	3.83894	2	17.8275	43.6833	332.847	5.80927	6.72801		4.04545	23.4175
2594	1493891617	1	17.4138	37.0575	219.129	3.82453	2	18.5024	44.0755	331.151	5.77968	7.10193		4.04545	8.4657
2595	1493891617	1	17.3178	37.1522	222.628	3.88559	2	18.7434	44.2223	333.895	5.82756	7.2124		6.39829	13.6949
2596	1493891617	1	17.2223	37.3429	226.32	3.95003	2	19.1289	44.4668	329.829	5.75661	7.37462		13.0283	11.0432
2597	1493891617	1	17.176	37.7747	260.425	4.54528	2	19.4659	44.6149	331.854	5.79195	7.21332		16.3559	9.29275
2598	1493891617	1	17.0337	38.301	268.478	4.68583	2	19.7069	44.8095	331.639	5.78819	7.03609		15.8492	15.6041
2599	1493891618	1	17.0361	38.8293	274.189	4.7855	2	20.188	45.0072	334.218	5.8332	6.93548		12.9631	5.2312
2600	1493891618	1	17.038	39.2614	272.128	4.74952	2	20.3325	45.1048	333.515	5.82094	6.70813		11.5829	17.506
2601	1493891618	1	16.9916	39.6447	271.441	4.73754	2	20.8616	45.3509	334.318	5.83496	6.89475		10.0801	4.10053
2602	1493891618	1	16.9931	39.9807	272.302	4.75256	2	20.958	45.4478	333.854	5.82684	6.75349		10.0771	20.7349
2603	1493891618	1	16.9946	40.3166	273.586	4.77498	2	21.583	45.7429	333.092	5.81355	7.1062		10.0741	4.09841
2604	1493891618	1	16.9961	40.6524	273.537	4.77413	2	21.6793	45.8398	335.497	5.85553	6.98867		10.1502	20.727
2605	1493891618	1	16.9494	40.9875	274.266	4.78685	2	22.3041	46.1347	334.932	5.84567	7.42741		7.19408	2.04708
2606	1493891618	1	16.9505	41.2273	275.832	4.81418	2	22.3522	46.1831	335.76	5.86013	7.33064		8.77801	21.3703
2607	1493891618	1	16.9999	41.5157	278.928	4.86821	2	22.9768	46.5256	333.869	5.82711	7.79887		8.63109	5.21789
2608	1493891619	1	17.0012	41.8034	274.199	4.78567	2	23.1209	46.623	335.738	5.85973	7.78969		14.3792	17.4725
2609	1493891619	1	17.0034	42.2827	277.181	4.83772	2	23.649	46.8686	334.556	5.83911	8.07431		10.5205	3.23347
2610	1493891619	1	17.1011	42.6195	293.047	5.11463	2	23.745	46.9176	335.356	5.85307	7.91297		16.9326	18.1184
2611	1493891619	1	17.296	43.1492	287.161	5.0119	2	24.273	47.2108	333.656	5.82339	8.07311		16.9248	6.46426
2612	1493891619	1	17.4907	43.6787	300.732	5.24876	2	24.4649	47.3088	335.684	5.85879	7.86238		15.6875	18.1076
2613	1493891619	1	17.7812	44.1135	303.009	5.2885	2	24.9926	47.6018	334.237	5.83353	8.01078		13.6743	7.35072
2614	1493891619	1	18.0233	44.4997	300.923	5.2521	2	25.2323	47.6526	336.585	5.87452	7.86832		14.9076	13.6291
2615	1493891619	1	18.2655	44.9336	302.906	5.28671	2	25.6159	47.896	332.896	5.81013	7.92491		10.4489	10.9936
2616	1493891620	1	18.459	45.2232	304.53	5.31505	2	25.9514	48.0434	335.046	5.84766	8.0056		12.4658	12.9124
2617	1493891620	1	18.7007	45.5612	305.89	5.3388	2	26.3348	48.239	335.292	5.85195	8.09012		11.322	9.1192
2618	1493891620	1	18.9421	45.8513	305.555	5.33294	2	26.6222	48.338	333.954	5.82859	8.07265		8.43671	9.24311
2619	1493891620	1	19.0872	46.0922	305.769	5.33668	2	26.8618	48.5317	335.174	5.84988	8.14835		11.3178	15.5289
2620	1493891620	1	19.3285	46.3822	305.641	5.33444	2	27.3406	48.7284	336.102	5.86609	8.34856		5.21696	5.20291
2621	1493891620	1	19.4251	46.5268	305.39	5.33006	2	27.4843	48.8255	336.694	5.87642	8.38062		9.27204	18.2223
2622	1493891620	1	19.6181	46.7682	306.009	5.34087	2	28.0586	49.0233	336.253	5.86872	8.73656		9.27204	6.44681
2623	1493891620	1	19.8111	47.0096	306.309	5.3461	2	28.25	49.121	340.948	5.95067	8.69903		7.2384	12.8896
2624	1493891620	1	19.9559	47.2026	306.073	5.34198	2	28.6327	49.3163	338.713	5.91165	8.93054		7.2342	10.4782
2625	1493891621	1	20.1006	47.3955	305.687	5.33524	2	28.9675	49.4158	339.705	5.92897	9.09415		7.2342	9.66282
2626	1493891621	1	20.2453	47.5884	305.807	5.33733	2	29.2544	49.5622	338.99	5.91648	9.22279		5.2128	10.9668
2627	1493891621	1	20.3418	47.7329	306.2	5.3442	2	29.5891	49.7092	339.48	5.92505	9.45613		6.14123	7.75163
2628	1493891621	1	20.4863	47.8779	307.033	5.35874	2	29.8281	49.8074	339.503	5.92544	9.53898		7.23	9.09641
2629	1493891621	1	20.6309	48.0707	307.018	5.35847	2	30.1148	49.9061	340.495	5.94277	9.65987		3.22665	5.92889
2630	1493891621	1	20.6792	48.1668	303.179	5.29146	2	30.306	49.9561	339.753	5.92981	9.79167		9.26126	10.465
2631	1493891621	1	20.872	48.4079	319.49	5.57615	2	30.6404	50.0554	339.693	5.92877	9.90636		18.4152	5.18961
2632	1493891621	1	21.3052	48.8428	306.448	5.34852	2	30.7837	50.1523	340.485	5.94259	9.56853		17.4069	9.09358
2633	1493891621	1	21.6902	49.2769	323.423	5.64479	2	31.0703	50.251	341.85	5.9664	9.43054		22.5908	6.43339
2634	1493891621	1	22.267	49.761	319.063	5.56869	2	31.2613	50.3485	342.601	5.97952	9.01347		20.4305	9.09074
2635	1493891622	1	22.7476	50.2435	321.155	5.60522	2	31.5478	50.4472	341.961	5.96834	8.80256		19.4342	7.74103
2636	1493891622	1	23.2279	50.6782	325.484	5.68077	2	31.7865	50.5452	341.4	5.95855	8.55963		16.466	5.72745
2637	1493891622	1	23.6598	51.0169	325.488	5.68084	2	31.9774	50.5476	342.085	5.97051	8.33083		15.6186	8.38549
2638	1493891622	1	24.0915	51.3079	325.1	5.67406	2	32.216	50.6932	340.169	5.93707	8.14772		13.3048	7.31595
2639	1493891622	1	24.4273	51.5976	325.268	5.677	2	32.4546	50.7436	337.069	5.88296	8.0726		16.4492	21.8851
2640	1493891622	1	24.8588	51.9359	327.108	5.70911	2	33.1225	51.037	337.844	5.8965	8.31245		10.4016	2.86223
2641	1493891622	1	25.1463	52.1297	329.227	5.7461	2	33.2179	51.0382	331.784	5.79072	8.14507		12.4035	4.06449
2642	1493891622	1	25.4816	52.3716	329.016	5.7424	2	33.3133	51.1344	324.871	5.67008	7.92882		10.3974	2.86223
2643	1493891623	1	25.769	52.5653	328.66	5.7362	2	33.4087	51.1356	321.574	5.61253	7.77233		10.3933	1.43111
2644	1493891623	1	26.0563	52.7589	329.429	5.74962	2	33.361	51.135	321.296	5.60767	7.48303		10.3908	2.00895
2645	1493891623	1	26.3435	52.9525	330.299	5.7648	2	33.4087	51.088	314.969	5.49724	7.30708		8.4003	4.278
2646	1493891623	1	26.5828	53.0979	331.929	5.79326	2	33.4087	50.9454	299.911	5.23444	7.15725		8.39774	2.03224
2647	1493891623	1	26.822	53.2433	332.794	5.80835	2	33.361	50.8973	295.674	5.16048	6.9471		8.39774	1.43111
2648	1493891623	1	27.0612	53.3887	332.56	5.80428	2	33.4087	50.8979	288.13	5.02882	6.81871		7.20006	1.425
2649	1493891623	1	27.2526	53.5335	333.675	5.82373	2	33.4087	50.8504	279.113	4.87145	6.7154		7.74708	1.425
2650	1493891623	1	27.4916	53.6313	332.824	5.80888	2	33.4087	50.8029	273.465	4.77287	6.55835		7.19767	4.49677
2651	1493891623	1	27.6829	53.7761	334.429	5.83689	2	33.4564	50.6608	266.628	4.65354	6.56037		6.43465	0
2652	1493891624	1	27.8741	53.8733	333.808	5.82606	2	33.4564	50.6608	258.354	4.50912	6.44067		4.54816	3.17569
2653	1493891624	1	28.0175	53.9225	334.601	5.8399	2	33.5041	50.5663	249.524	4.35502	6.43171		5.18874	1.43111
2654	1493891624	1	28.1609	54.0192	334.601	5.83988	2	33.5518	50.5669	267.062	4.66112	6.40158		5.18706	0
2655	1493891624	1	28.3043	54.1158	335.048	5.84768	2	33.5518	50.5669	241.537	4.21562	6.3349		4.54435	4.29334
2656	1493891624	1	28.4476	54.1649	335.809	5.86096	2	33.6949	50.5687	228.517	3.98837	6.36135		5.18625	3.17569
2657	1493891624	1	28.5909	54.2616	335.548	5.85641	2	33.7426	50.4742	221.578	3.86727	6.39409		4.54435	1.425
2658	1493891624	1	28.7342	54.3107	336.037	5.86495	2	33.7426	50.5217	221.546	3.86671	6.28017		3.21733	1.425
2659	1493891624	1	28.8298	54.3593	336.148	5.86689	2	33.7426	50.4742	221.39	3.86398	6.26335		5.18457	0
2660	1493891624	1	28.9731	54.4559	335.656	5.8583	2	33.7426	50.4742	214.555	3.74468	6.21306		3.21465	2.86223
2661	1493891625	1	29.0686	54.5045	335.469	5.85504	2	33.6472	50.473	201.314	3.51359	6.10054		3.21329	2.86223
2662	1493891625	1	29.1641	54.553	335.46	5.85488	2	33.5518	50.4718	192.614	3.36175	5.99234		3.21465	8.58364
2663	1493891625	1	29.2596	54.6016	335.079	5.84824	2	33.2657	50.4683	183.161	3.19675	5.75613		4.54151	14.3141
2664	1493891625	1	29.4028	54.6507	339.091	5.91825	2	32.7886	50.4624	179.873	3.13937	5.38568		8.69075	15.7952
2665	1493891625	1	29.6891	54.6065	5.70284	0.0995333	2	32.2637	50.5035	182.299	3.18171	4.84388		12.8828	14.3171
2666	1493891625	1	30.1185	54.6114	359.447	6.27353	2	31.7865	50.4977	183.579	3.20406	4.439		17.2512	12.892
2667	1493891625	1	30.691	54.6654	5.82676	0.101696	2	31.3568	50.4924	184.207	3.21502	4.22578		11.5178	14.3765
2668	1493891625	1	31.0725	54.6223	9.54301	0.166557	2	30.8794	50.5341	188.828	3.29567	4.09276		11.5178	10.1102
2669	1493891625	1	31.454	54.5792	11.5339	0.201304	2	30.5452	50.5775	191.837	3.34818	4.1036		10.0961	15.9821
2670	1493891625	1	31.7877	54.5356	11.8531	0.206876	2	30.0199	50.6662	195.104	3.40521	4.2541		8.68186	8.69919
2671	1493891626	1	32.0737	54.4914	13.7969	0.240801	2	29.7333	50.7103	199.076	3.47453	4.44682		9.00932	13.5378
2672	1493891626	1	32.3597	54.3998	14.8749	0.259615	2	29.3035	50.8478	201.263	3.5127	4.68584		4.50466	7.28788
2673	1493891626	1	32.5027	54.354	15.6177	0.272581	2	29.0647	50.8924	203.324	3.54868	4.87878		3.18256	14.0389
2674	1493891626	1	32.5981	54.3076	19.4702	0.339819	2	28.6349	51.0775	207.067	3.61401	5.11278		4.5018	10.8596
2675	1493891626	1	32.741	54.2618	20.319	0.354634	2	28.3005	51.2161	209.237	3.65187	5.38464		3.18125	13.4282
2676	1493891626	1	32.8364	54.2155	22.315	0.38947	2	27.9185	51.4494	212.41	3.70725	5.64243		0	7.68223
2677	1493891626	1	32.8364	54.2155	24.5616	0.428681	2	27.6796	51.5416	212.667	3.71175	5.80881		3.17987	17.3672
2678	1493891626	1	32.9317	54.1691	25.1475	0.438907	2	27.2021	51.8689	215.299	3.75768	6.17408		3.17855	6.37052
2679	1493891627	1	33.027	54.1228	24.2421	0.423104	2	27.0111	51.9617	218.07	3.80605	6.39229		3.17301	17.3696
2680	1493891627	1	33.0747	54.0284	49.2443	0.859476	2	26.5335	52.289	216.548	3.77947	6.76852		7.27611	7.11153
2681	1493891627	1	33.027	53.7906	54.8928	0.95806	2	26.3425	52.4294	219.238	3.82642	6.82169		11.2123	14.2206
2682	1493891627	1	32.741	53.55	63.0697	1.10077	2	25.9606	52.7102	218.571	3.81479	6.83221		14.3466	10.2631
2683	1493891627	1	32.4549	53.1668	70.3994	1.2287	2	25.674	52.897	219.194	3.82566	6.78627		13.2418	12.0558
2684	1493891627	1	32.1211	52.878	78.3908	1.36818	2	25.3877	53.179	218.273	3.80957	6.74012		12.3649	10.2631
2685	1493891627	1	31.7871	52.6365	85.5939	1.4939	2	25.1011	53.3658	217.427	3.79482	6.72566		12.3649	12.2376
2686	1493891627	1	31.4531	52.395	91.7233	1.60087	2	24.7669	53.5997	216.914	3.78587	6.79386		14.3786	11.1051
2687	1493891627	1	31.0712	52.1054	97.7886	1.70673	2	24.4804	53.8341	215.983	3.76961	6.81374		12.86	9.10422
2688	1493891628	1	30.6893	51.9107	103.474	1.80596	2	24.2417	54.0215	217.625	3.79827	6.78432		11.5984	9.10422
2689	1493891628	1	30.355	51.7165	108.501	1.89371	2	24.003	54.2089	215.286	3.75746	6.82349		10.3759	16.6068
2690	1493891628	1	30.0684	51.5229	113.035	1.97284	2	23.5253	54.4886	215.218	3.75626	7.18384		6.4347	8.03368
2691	1493891628	1	29.8773	51.4255	117.083	2.04349	2	23.3345	54.6765	214.232	3.73905	7.30597		8.39573	11.4838
2692	1493891628	1	29.6383	51.2799	152.93	2.66914	2	23.0001	54.8628	212.58	3.71023	7.5434		8.39317	9.5638
2693	1493891628	1	29.3994	51.1343	153.559	2.6801	2	22.7134	55.0022	214.012	3.73521	7.7242		6.43737	10.2631
2694	1493891628	1	29.2082	51.0369	153.488	2.67887	2	22.4268	55.189	212.58	3.71022	7.95156		6.43874	14.6692
2695	1493891628	1	29.017	50.9394	152.777	2.66645	2	21.9968	55.4218	214.682	3.74691	8.32917		4.07295	9.5638
2696	1493891628	1	28.9213	50.8431	152.959	2.66965	2	21.7101	55.5612	213.603	3.72808	8.61753		6.44141	13.4334
2697	1493891629	1	28.73	50.7456	153.509	2.67924	2	21.3279	55.7945	214.27	3.73972	8.96005		5.19458	11.4864
2698	1493891629	1	28.5865	50.6487	153.205	2.67393	2	20.9934	55.9808	214.346	3.74104	9.27828		5.19626	11.4879
2699	1493891629	1	28.443	50.5517	153.222	2.67423	2	20.6589	56.1672	214.43	3.74252	9.59823		7.32831	10.2647
2700	1493891629	1	28.204	50.5012	178.213	3.11041	2	20.3723	56.3541	214.481	3.7434	9.77711		11.544	13.4334
2701	1493891629	1	27.8216	50.5441	188.009	3.28138	2	19.9901	56.5874	214.996	3.75238	9.89211		12.9712	14.2248
2702	1493891629	1	27.3913	50.5864	187.911	3.27966	2	19.6081	56.8683	214.803	3.74903	10.002		12.9712	6.37993
2703	1493891629	1	26.961	50.6287	190.997	3.33352	2	19.4168	56.9612	214.503	3.74378	9.84965		10.1254	13.4349
2704	1493891629	1	26.6263	50.6722	196.292	3.42594	2	19.0346	57.1946	214.21	3.73867	10.0088		11.7925	7.11153
2705	1493891629	1	26.2438	50.7628	194.717	3.39844	2	18.8436	57.335	214.989	3.75227	9.89731		10.4063	15.4004
2706	1493891630	1	25.9091	50.8539	195.474	3.41167	2	18.4136	57.6154	214.312	3.74045	10.0946		8.71105	8.30546
2707	1493891630	1	25.6221	50.898	197.688	3.45031	2	18.1747	57.7553	215.665	3.76407	10.1236		9.56519	8.30957
2708	1493891630	1	25.3353	51.0373	201.179	3.51124	2	17.9357	57.8953	214.519	3.74405	10.0889		9.03687	12.2401
2709	1493891630	1	25.0484	51.1291	196.046	3.42164	2	17.6014	58.1292	214.583	3.74517	10.2205		11.7977	8.30805
2710	1493891630	1	24.6657	51.2196	202.714	3.53802	2	17.3624	58.2691	214.936	3.75134	10.1505		11.4905	10.2647
2711	1493891630	1	24.3311	51.406	202.875	3.54083	2	17.0758	58.456	213.644	3.72878	10.1164		14.9297	8.30957
2712	1493891630	1	23.8527	51.5431	195.409	3.41053	2	16.8368	58.596	214.407	3.7421	9.94818		12.7572	11.4905
2713	1493891630	1	23.4702	51.7289	203.199	3.54648	2	16.5022	58.7824	213.951	3.73416	9.91488		14.0594	5.13317
2714	1493891630	1	23.0397	51.9141	198.225	3.45968	2	16.3589	58.8759	213.849	3.73237	9.64882		15.3817	11.4931
2715	1493891631	1	22.5614	52.0988	196.256	3.42532	2	16.0242	59.0623	213.213	3.72127	9.55119		14.0633	7.11153
2716	1493891631	1	22.1308	52.2841	196.712	3.43328	2	15.8332	59.2027	213.491	3.72611	9.35558		10.8741	4.52363
2717	1493891631	1	21.796	52.423	200.35	3.49677	2	15.6896	59.2487	213.291	3.72264	9.15851		10.8757	10.2689
2718	1493891631	1	21.4611	52.5618	199.09	3.47478	2	15.4029	59.4357	213.571	3.72752	9.16255		9.5746	5.13317
2719	1493891631	1	21.174	52.7012	198.744	3.46874	2	15.2596	59.5292	213.735	3.73037	9.03337		9.0435	8.30805
2720	1493891631	1	20.8869	52.7931	197.655	3.44972	2	15.0206	59.6691	212.601	3.7106	9.03841		9.5746	5.13568
2721	1493891631	1	20.5998	52.9325	198.613	3.46645	2	14.8772	59.7626	212.009	3.70025	8.91058		7.69558	5.13317
2722	1493891631	1	20.3605	53.0249	198.336	3.46162	2	14.7339	59.8561	210.424	3.6726	8.85008		7.69558	10.2672
2723	1493891631	1	20.1212	53.1173	198.411	3.46292	2	14.4472	60.043	208.199	3.63377	8.95319		7.69558	2.0386
2724	1493891632	1	19.8819	53.2097	198.309	3.46114	2	14.399	59.9951	207.561	3.62263	8.72375		6.38394	8.31064
2725	1493891632	1	19.6905	53.3027	198.061	3.45682	2	14.1599	60.135	209.845	3.66248	8.79021		6.38263	14.229
2726	1493891632	1	19.4991	53.3956	198.155	3.45845	2	13.7778	60.416	209.284	3.65269	9.05645		6.38394	4.52363
2727	1493891632	1	19.3077	53.4886	198.177	3.45884	2	13.6342	60.462	211.892	3.69822	8.98982		6.38394	10.2697
2728	1493891632	1	19.1163	53.5816	200.368	3.49709	2	13.3474	60.6489	215.827	3.76689	9.12288		7.1047	2.00895
2729	1493891632	1	18.9732	53.7703	204.314	3.56596	2	13.2997	60.6959	217.91	3.80326	8.95279		14.21	0
2730	1493891632	1	18.6871	54.1478	236.093	4.1206	2	13.2997	60.6959	218.04	3.80552	8.47949		14.2076	2.0386
2731	1493891632	1	18.401	54.5252	238.399	4.16085	2	13.2515	60.648	226.457	3.95242	8.00038		12.2204	8.64481
2732	1493891632	1	18.1626	54.8555	240.929	4.205	2	13.2979	60.3636	241.894	4.22184	7.34877		13.3996	1.42503
2733	1493891633	1	17.9245	55.2334	240.791	4.20259	2	13.2976	60.3161	244.702	4.27085	6.87328		9.52835	2.0386
2734	1493891633	1	17.7819	55.5172	239.098	4.17305	2	13.2494	60.2682	248.403	4.33545	6.56624		9.0951	2.85004
2735	1493891633	1	17.5911	55.7528	238.196	4.15731	2	13.2489	60.1732	256.866	4.48316	6.19634		9.52835	2.04284
2736	1493891633	1	17.4485	56.0366	238.643	4.1651	2	13.2006	60.1252	261.666	4.56693	5.89587		9.09321	2.84704
2737	1493891633	1	17.2578	56.2722	239.473	4.1796	2	13.2001	60.0303	244.301	4.26385	5.53066		7.1005	0
2738	1493891633	1	17.1148	56.4608	239.179	4.17446	2	13.2001	60.0303	229.331	4.00258	5.29775		7.64768	1.42503
2739	1493891633	1	17.0199	56.6974	238.117	4.15593	2	13.1998	59.9828	216.289	3.77496	5.03855		7.09869	1.42501
2740	1493891633	1	16.877	56.886	236.934	4.13528	2	13.1996	59.9353	205.05	3.57879	4.77719		5.12049	1.44008
2741	1493891634	1	16.7817	57.0276	237.324	4.14209	2	13.1516	59.9348	196.254	3.42529	4.65075		6.34866	0
2742	1493891634	1	16.6867	57.2167	237.376	4.14299	2	13.1516	59.9348	188.499	3.28993	4.45926		7.09629	2.88016
2743	1493891634	1	16.5438	57.4052	229.948	4.01335	2	13.2476	59.9358	182.372	3.183	4.15558		9.11079	4.07931
2744	1493891634	1	16.3049	57.5927	206.43	3.60289	2	13.344	60.0317	178.392	3.11354	3.8361		12.7652	0
2745	1493891634	1	15.9222	57.7787	205.689	3.58994	2	13.344	60.0317	143.423	2.50321	3.4239		8.31216	8.77477
2746	1493891634	1	15.6831	57.9187	208.606	3.64086	2	13.6321	60.0822	161.827	2.82441	2.98116		8.30957	10.4173
2747	1493891634	1	15.4441	58.0587	208.597	3.64071	2	13.9209	60.275	144.655	2.52471	2.68926		6.38394	2.04071
2748	1493891634	1	15.2527	58.1517	208.884	3.64571	2	13.9691	60.323	129.178	2.25458	2.52233		6.38394	12.339
2749	1493891634	1	15.0613	58.2447	209.505	3.65655	2	14.3535	60.4693	116.023	2.02498	2.33449		4.52363	2.87713
2750	1493891635	1	14.9177	58.2907	210.327	3.67089	2	14.4494	60.4702	104.288	1.82016	2.22924		2.00895	11.5056
2751	1493891635	1	14.87	58.3377	211.957	3.69934	2	14.8329	60.4741	94.2808	1.64551	2.13672		4.52649	10.1891
2752	1493891635	1	14.7263	58.3837	211.561	3.69244	2	15.1687	60.525	85.703	1.4958	2.18652		2.00895	5.94469
2753	1493891635	1	14.6786	58.4307	212.177	3.70318	2	15.3606	60.5744	77.9279	1.3601	2.24957		2.00895	25.992
2754	1493891635	1	14.6309	58.4777	212.318	3.70565	2	16.2227	60.4882	70.7508	1.23483	2.56436		3.19197	5.74831
2755	1493891635	1	14.5352	58.5242	212.8	3.71406	2	16.4143	60.4902	64.2105	1.12069	2.71959		2.01108	18.682
2756	1493891635	1	14.4874	58.5712	213.801	3.73153	2	17.037	60.4965	58.0143	1.01254	3.19488		1.44008	17.2771
2757	1493891635	1	14.5354	58.5717	214.208	3.73864	2	17.6114	60.4549	51.8425	0.904823	3.60669		1.44008	7.34223
2758	1493891635	1	14.4874	58.5712	213.478	3.7259	2	17.851	60.5048	46.2178	0.806653	3.87977		0	24.6207
2759	1493891636	1	14.4874	58.5712	213.483	3.72599	2	18.6652	60.6078	40.3212	0.703737	4.64777		1.44008	4.51415
2760	1493891636	1	14.5354	58.5717	213.059	3.71858	2	18.8085	60.5619	35.2469	0.615175	4.71384		0	16.4176
2761	1493891636	1	14.5354	58.5717	212.692	3.71217	2	19.3355	60.7094	30.1947	0.526997	5.25459		0	5.93307
2762	1493891636	1	14.5354	58.5717	212.776	3.71364	2	19.527	60.7588	25.3985	0.443287	5.44972		0	14.1837
2763	1493891636	1	14.5354	58.5717	235.921	4.1176	2	19.9582	60.9527	20.5131	0.358022	5.92249		11.5972	14.6656
2764	1493891636	1	14.729	58.9063	241.709	4.21862	2	20.4368	61.0523	15.7599	0.275063	6.09789		12.3868	3.20252
2765	1493891636	1	14.9705	59.2412	247.891	4.32651	2	20.4849	61.1476	11.3136	0.197459	5.83464		12.385	19.9937
2766	1493891636	1	15.2119	59.5761	253.705	4.42799	2	21.0597	61.4849	6.61049	0.115375	6.15145		10.3749	4.30224
2767	1493891636	1	15.405	59.863	259.343	4.52638	2	21.2031	61.4864	2.66712	0.0465501	6.02108		12.2337	18.4124
2768	1493891637	1	15.694	60.1507	264.722	4.62027	2	21.6822	61.87	358.802	6.26227	6.23013		8.15437	5.92577
2769	1493891637	1	15.8866	60.3425	269.621	4.70577	2	21.8735	61.9192	355.015	6.19618	6.19104		6.11366	14.3742
2770	1493891637	1	16.031	60.4863	274.035	4.78282	2	22.2565	62.2071	323.041	5.63812	6.45895		8.15226	9.19895
2771	1493891637	1	16.2236	60.678	277.878	4.84989	2	22.4959	62.3987	317.842	5.54738	6.50404		6.11366	12.1785
2772	1493891637	1	16.368	60.8218	313.209	5.46652	2	22.7832	62.6855	320.593	5.59541	6.68043		8.14589	12.357
2773	1493891637	1	16.5604	61.0134	312.96	5.46218	2	23.1181	62.9253	316.829	5.52971	6.83072		5.20198	7.16102
2774	1493891637	1	16.7046	61.1097	312.741	5.45835	2	23.2618	63.1159	318.18	5.55329	6.85724		5.19949	19.3014
2775	1493891637	1	16.8487	61.206	313.435	5.47047	2	23.7402	63.5461	314.325	5.486	7.27797		3.22264	4.05597
2776	1493891637	1	16.9446	61.2544	314.905	5.49614	2	23.8359	63.6416	316.599	5.5257	7.29306		6.1073	17.2679
2777	1493891638	1	17.0889	61.398	313.236	5.467	2	24.2662	64.0239	316.142	5.51772	7.64258		4.07294	3.19178
2778	1493891638	1	17.1851	61.4938	313.139	5.4653	2	24.3141	64.1189	316.583	5.52542	7.59696		5.19699	21.3056
2779	1493891638	1	17.3291	61.5901	313.042	5.46362	2	24.8398	64.5964	317.774	5.5462	8.09002		4.07083	3.20788
2780	1493891638	1	17.4253	61.6858	313.08	5.46427	2	24.9353	64.6445	317.538	5.54208	8.0718		4.07294	12.1488
2781	1493891638	1	17.5215	61.7816	311.776	5.44152	2	25.2219	64.9306	317.949	5.54926	8.3194		4.5528	7.167
2782	1493891638	1	17.6652	61.8304	311.122	5.43011	2	25.4129	65.0741	317.743	5.54565	8.39931		3.20255	8.09496
2783	1493891638	1	17.7135	61.9256	318.647	5.56144	2	25.6039	65.2647	316.086	5.51674	8.56785		12.3105	16.3317
2784	1493891638	1	18.097	62.0716	327.982	5.72436	2	26.0334	65.5992	318.59	5.56044	8.68507		14.2362	0
2785	1493891639	1	18.4332	62.4065	309.969	5.40998	2	26.0334	65.5992	318.262	5.55471	8.24357		14.2341	17.234
2786	1493891639	1	18.7694	62.7413	313.392	5.46972	2	26.4629	65.9807	318.859	5.56514	8.34767		17.2966	2.02162
2787	1493891639	1	19.1537	63.1711	303.74	5.30127	2	26.5106	66.0283	317.317	5.53823	7.89225		14.3455	11.1742
2788	1493891639	1	19.442	63.5526	302.782	5.28454	2	26.7967	66.2668	314.995	5.4977	7.83955		13.2306	1.416
2789	1493891639	1	19.73	63.8866	305.023	5.32366	2	26.7968	66.314	315.389	5.50457	7.47208		11.203	16.3149
2790	1493891639	1	19.97	64.1727	306.465	5.34883	2	27.2259	66.6481	316.028	5.51574	7.66653		19.4886	1.42805
2791	1493891639	1	20.3541	64.6966	305.884	5.33868	2	27.1783	66.6477	315.533	5.50709	7.09764		12.3191	9.15631
2792	1493891639	1	20.5941	65.0298	309.145	5.3956	2	27.4166	66.8384	315.546	5.50732	7.05815		10.1421	1.42805
2793	1493891639	1	20.8337	65.2683	305.416	5.33052	2	27.4642	66.8388	315.705	5.5101	6.81396		6.08608	11.1473
2794	1493891640	1	20.9774	65.4115	308.138	5.37802	2	27.7025	67.1239	312.584	5.45561	6.93969		7.15746	12.3019
2795	1493891640	1	21.1213	65.6018	307.352	5.3643	2	28.036	67.3625	308.052	5.37653	7.13534		9.16808	8.30399
2796	1493891640	1	21.313	65.8398	307.779	5.37176	2	28.179	67.5995	306.8	5.35467	7.08791		9.16808	12.2601
2797	1493891640	1	21.5047	66.0778	310.271	5.41526	2	28.4173	67.9315	299.048	5.21937	7.15683		9.16386	4.03475
2798	1493891640	1	21.6963	66.3157	310.672	5.42225	2	28.5125	68.0265	299.653	5.22993	7.02762		7.15325	9.53642
2799	1493891640	1	21.8401	66.5059	310.044	5.41129	2	28.6555	68.3104	292.424	5.10376	7.05024		8.10346	8.07375
2800	1493891640	1	22.0315	66.6965	308.492	5.38421	2	28.846	68.5005	287.375	5.01565	7.04924		8.32566	4.45978
2801	1493891640	1	22.1754	66.9338	308.853	5.3905	2	28.7986	68.6414	283.369	4.94572	6.83979		7.14724	13.4562
2802	1493891640	1	22.319	67.1239	311.806	5.44205	2	28.9417	69.0665	271.528	4.73905	6.90173		7.1682	5.12878
2803	1493891641	1	22.5102	67.2672	313.175	5.46594	2	29.0369	69.2085	274.164	4.78507	6.80929		9.1573	7.06201
2804	1493891641	1	22.7017	67.5049	311.529	5.43721	2	29.0372	69.4439	268.708	4.68985	6.62558		7.14065	5.81577
2805	1493891641	1	22.8452	67.6948	311.853	5.44287	2	28.9899	69.6319	263.438	4.59787	6.4428		4.04961	9.97403
2806	1493891641	1	22.9409	67.79	312.969	5.46233	2	28.9427	69.961	256.438	4.47569	6.38239		8.09498	5.80995
2807	1493891641	1	23.1321	67.9804	313.181	5.46604	2	28.8954	70.1488	254.399	4.44011	6.15773		6.06912	11.6228
2808	1493891641	1	23.2755	68.1231	314.65	5.49168	2	28.8008	70.5245	243.522	4.25025	6.02459		5.1471	4.45693
2809	1493891641	1	23.3712	68.2655	314.362	5.48664	2	28.7534	70.6653	245.215	4.2798	5.89297		6.06699	21.5127
2810	1493891641	1	23.5145	68.4082	313.439	5.47055	2	28.374	71.2738	240.577	4.19887	5.64149		2.02163	5.99082
2811	1493891642	1	23.5623	68.4557	314.266	5.48497	2	28.5164	71.1338	236.794	4.13284	5.63164		4.04537	27.0916
2812	1493891642	1	23.6579	68.5508	313.924	5.47901	2	27.9471	71.8348	235.405	4.10859	5.40203		3.18643	5.08393
2813	1493891642	1	23.7058	68.6456	314.253	5.48475	2	27.8522	71.9752	238.193	4.15725	5.31779		5.16121	18.9793
2814	1493891642	1	23.8489	68.7411	314.477	5.48867	2	27.4253	72.4421	234.203	4.08762	5.14665		4.04537	3.16776
2815	1493891642	1	23.9445	68.8362	314.365	5.4867	2	27.5202	72.3958	228.019	3.97969	5.04543		4.04325	13.0029
2816	1493891642	1	24.04	68.9313	313.472	5.47112	2	27.2356	72.7227	229.701	4.00904	4.95848		3.2025	21.9565
2817	1493891642	1	24.1354	68.9792	312.558	5.45517	2	26.7137	73.2358	231.545	4.04123	4.97657		2.0195	1.99625
2818	1493891642	1	24.1831	69.0267	313.541	5.47233	2	26.7612	73.1892	229.423	4.00418	4.89622		4.04325	24.9593
2819	1493891642	1	24.2786	69.1218	313.548	5.47244	2	26.1919	73.7959	232.98	4.06627	5.05054		2.02163	9.04659
2820	1493891643	1	24.3264	69.1693	313.202	5.4664	2	25.9547	73.9821	231.752	4.04484	5.08079		5.16121	14.9918
2821	1493891643	1	24.4695	69.2648	332.75	5.80757	2	25.6227	74.3556	230.857	4.02922	5.21978		11.5404	1.41
2822	1493891643	1	24.8033	69.456	322.206	5.62356	2	25.6226	74.3086	228.022	3.97973	4.92128		12.1213	22.9607
2823	1493891643	1	25.0896	69.7411	312.628	5.45639	2	25.1009	74.8686	230.947	4.03078	5.12751		14.1344	9.04895
2824	1493891643	1	25.4235	70.0735	315.539	5.50719	2	24.8636	75.0548	229.481	4.0052	5.01267		11.1584	11.9689
2825	1493891643	1	25.7095	70.3113	309.318	5.39863	2	24.5791	75.3345	225.966	3.94385	5.14882		11.135	7.9828
2826	1493891643	1	25.948	70.5957	300.201	5.23949	2	24.3894	75.5211	225.165	3.92987	5.16612		10.2642	13.0223
2827	1493891644	1	26.1388	70.8797	297.905	5.19942	2	24.0572	75.8005	224.026	3.90998	5.34297		8.06952	1.407
2828	1493891644	1	26.3294	71.0695	296.759	5.17943	2	24.0571	75.7536	221.885	3.87263	5.20616		9.52573	11.0329
2829	1493891644	1	26.4726	71.3529	283.496	4.94794	2	23.7724	75.9864	221.351	3.86331	5.36287		11.3965	24.05
2830	1493891644	1	26.5209	71.7297	265.32	4.63071	2	23.1557	76.4986	219.514	3.83125	5.83669		12.699	7.07073
2831	1493891644	1	26.5216	72.153	265.495	4.63377	2	22.9658	76.6382	219.708	3.83462	5.7237		14.109	5.10072
2832	1493891644	1	26.5225	72.6233	259.125	4.52259	2	22.8234	76.7311	217.899	3.80306	5.52787		7.18138	5.10236
2833	1493891644	1	26.4754	72.858	250.55	4.37292	2	22.681	76.8241	218.352	3.81095	5.48885		8.90342	19.2297
2834	1493891644	1	26.3808	73.1393	247.758	4.32418	2	22.159	77.1961	215.808	3.76656	5.85502		8.90247	5.10072
2835	1493891644	1	26.2863	73.4206	249.32	4.35146	2	22.0166	77.289	216.688	3.78192	5.7615		10.7198	13.3547
2836	1493891644	1	26.1443	73.7485	250.119	4.36541	2	21.6368	77.5212	213.713	3.72999	5.87799		7.58031	23.5578
2837	1493891645	1	26.0497	73.9828	249.406	4.35296	2	20.9721	77.9393	216.801	3.7839	6.43707		6.29371	8.25754
2838	1493891645	1	25.955	74.17	247.556	4.32066	2	20.7347	78.0786	218.193	3.80819	6.5214		6.29638	11.4197
2839	1493891645	1	25.8603	74.3573	247.308	4.31634	2	20.4023	78.2641	220.861	3.85475	6.71214		5.79976	7.06831
2840	1493891645	1	25.8132	74.5448	246.981	4.31063	2	20.2125	78.4037	221.313	3.86264	6.80139		6.29371	13.3573
2841	1493891645	1	25.7185	74.732	247.51	4.31986	2	19.8326	78.6359	222.075	3.87594	7.06288		5.07809	7.06831
2842	1493891645	1	25.6238	74.8723	245.601	4.28654	2	19.6428	78.7755	222.115	3.87665	7.14194		8.20788	12.1668
2843	1493891645	1	25.4817	75.1061	245.351	4.28218	2	19.3105	79.008	224.567	3.91944	7.30127		4.44745	0
2844	1493891645	1	25.4344	75.2466	249.773	4.35935	2	19.3105	79.008	217.201	3.79087	7.18681		11.3456	11.4238
2845	1493891646	1	25.2451	75.574	243.841	4.25583	2	18.978	79.1936	223.067	3.89326	7.23727		8.20788	7.06831
2846	1493891646	1	25.103	75.8078	244.783	4.27227	2	18.7882	79.3332	221.571	3.86714	7.23223		13.8483	3.98823
2847	1493891646	1	24.9139	76.2289	247.931	4.32721	2	18.6934	79.4264	221.586	3.8674	6.99419		10.7104	7.07073
2848	1493891646	1	24.772	76.5565	243.329	4.2469	2	18.5035	79.566	221.954	3.87383	6.9535		7.04116	10.2031
2849	1493891646	1	24.6299	76.7433	242.164	4.22656	2	18.2187	79.7519	226.738	3.95732	7.08203		13.2732	1.42803
2850	1493891646	1	24.3932	77.1171	245.456	4.28401	2	18.2663	79.7522	224.397	3.91646	6.66953		7.56806	16.5177
2851	1493891646	1	24.2987	77.351	246.78	4.30712	2	17.7914	80.0308	221.691	3.86924	7.03749		9.43182	15.0089
2852	1493891646	1	24.1569	77.6316	246.202	4.29703	2	17.4119	80.3568	222.997	3.89203	7.27473		8.2012	3.17447
2853	1493891647	1	24.0149	77.8652	246.843	4.30822	2	17.3168	80.4032	220.551	3.84933	7.16282		6.28297	12.141
2854	1493891647	1	23.9204	78.0521	246.015	4.29376	2	16.9365	80.5416	215.816	3.7667	7.41434		7.56806	1.42803
2855	1493891647	1	23.8259	78.286	246.127	4.29573	2	16.9841	80.5419	216.096	3.77159	7.20412		5.07144	1.43103
2856	1493891647	1	23.7313	78.4261	246.654	4.30492	2	17.0318	80.5422	211.857	3.6976	7.02575		4.44365	1.40703
2857	1493891647	1	23.6841	78.5665	246.161	4.29632	2	17.0315	80.4953	205.555	3.58761	6.92657		5.07063	1.43103
2858	1493891647	1	23.5894	78.7065	245.731	4.28882	2	17.0792	80.4956	197.814	3.45251	6.75156		3.14215	0
2859	1493891647	1	23.5422	78.8	245.335	4.2819	2	17.0792	80.4956	196.011	3.42103	6.68172		3.1435	19.9983
2860	1493891647	1	23.4949	78.8935	244.97	4.27553	2	17.7458	80.4995	179.9	3.13985	5.9692		4.43985	4.02848
2861	1493891647	1	23.4478	79.0338	246.235	4.29761	2	17.8414	80.5938	197.18	3.44144	5.81939		3.1435	4.03059
2862	1493891648	1	23.4005	79.1273	245.546	4.28558	2	17.937	80.6882	212.034	3.7007	5.6821		2.81101	2.01529
2863	1493891648	1	23.4008	79.221	246.771	4.30696	2	17.9848	80.7354	224.894	3.92514	5.62374		1.99411	2.01319
2864	1493891648	1	23.3534	79.2676	246.254	4.29794	2	18.0326	80.7825	235.799	4.11546	5.53225		3.14082	2.01529
2865	1493891648	1	23.3061	79.361	245.864	4.29114	2	18.0804	80.8297	245.086	4.27755	5.42817		1.40701	1.99411
2866	1493891648	1	23.3063	79.4079	246.443	4.30124	2	18.1278	80.7831	252.714	4.4107	5.35799		1.407	4.22104
2867	1493891648	1	23.3064	79.4548	247.499	4.31967	2	18.1272	80.6424	257.959	4.50224	5.31362		1.404	7.10661
2868	1493891648	1	23.3065	79.5016	247.048	4.3118	2	17.9836	80.454	261.703	4.56757	5.40743		1.99411	1.40701
2869	1493891648	1	23.2591	79.5482	246.229	4.29751	2	17.9834	80.4071	246.837	4.30811	5.34516		0	16.1027
2870	1493891648	1	23.2591	79.5482	246.291	4.29859	2	17.8384	79.8903	281.578	4.91446	5.43148		1.40701	4.52522
2871	1493891649	1	23.2593	79.5951	246.175	4.29657	2	17.6953	79.8426	263.644	4.60145	5.5695		1.404	14.1634
2872	1493891649	1	23.2594	79.6419	247.176	4.31404	2	17.6457	79.3731	247.233	4.31503	5.62013		0	3.17309
2873	1493891649	1	23.2594	79.6419	246.7	4.30573	2	17.5976	79.2789	232.372	4.05565	5.67342		0	18.3062
2874	1493891649	1	23.2594	79.6419	246.273	4.29828	2	17.595	78.6687	218.763	3.81814	5.74739		1.407	7.04106
2875	1493891649	1	23.2595	79.6888	246.526	4.30269	2	17.594	78.434	206.129	3.59763	5.80279		0	8.45109
2876	1493891649	1	23.2595	79.6888	247.045	4.31175	2	17.5927	78.1523	195.082	3.40482	5.87141		1.99411	18.5101
2877	1493891649	1	23.2121	79.7354	245.705	4.28837	2	17.6854	77.5423	184.684	3.22334	5.94593		0	7.04706
2878	1493891649	1	23.2121	79.7354	245.739	4.28895	2	17.6844	77.3074	175.588	3.06459	6.03744		0	9.95199
2879	1493891649	1	23.2121	79.7354	245.669	4.28773	2	17.7306	76.9789	167.246	2.91899	6.13556		0	18.3707
2880	1493891650	1	23.2121	79.7354	226.642	3.95565	2	17.7756	76.3682	159.651	2.78644	6.39481		4.48936	7.05006
2881	1493891650	1	23.0697	79.7814	191.698	3.34576	2	17.7746	76.1332	152.96	2.66966	6.4302		7.27673	12.9817
2882	1493891650	1	22.832	79.7331	174.246	3.04116	2	17.8681	75.7107	146.573	2.55819	6.38905		4.51194	16.9745
2883	1493891650	1	22.6894	79.6853	167.712	2.92713	2	17.9134	75.1467	140.864	2.45854	6.58856		3.19043	2.82303
2884	1493891650	1	22.5942	79.6379	164.438	2.86998	2	17.913	75.0526	135.786	2.36992	6.55276		4.51479	19.9345
2885	1493891650	1	22.4515	79.5901	163.734	2.85771	2	18.0056	74.3946	131.026	2.28684	6.83807		3.19043	9.96726
2886	1493891650	1	22.3563	79.5427	162.655	2.83887	2	18.0519	74.0656	127.119	2.21865	6.9661		6.38219	4.45597
2887	1493891650	1	22.1659	79.4478	161.379	2.81659	2	18.0989	73.9247	123.099	2.14847	6.85894		3.19176	21.2166
2888	1493891650	1	22.0707	79.4003	161.367	2.81639	2	18.1437	73.2189	87.2298	1.52245	7.32332		3.19445	3.15153
2889	1493891651	1	21.9754	79.3528	158.992	2.77494	2	18.191	73.1251	89.7371	1.56621	7.28738		3.19043	11.6257
2890	1493891651	1	21.8802	79.3054	160.23	2.79654	2	18.2848	72.7491	85.0349	1.48414	7.47743		3.19176	25.4626
2891	1493891651	1	21.785	79.2579	161.824	2.82437	2	18.329	71.9015	85.1286	1.48577	8.12776		7.69392	3.20786
2892	1493891651	1	21.5469	79.1626	147.993	2.58296	2	18.4246	71.9494	85.0354	1.48415	7.85996		10.7732	17.0076
2893	1493891651	1	21.4032	78.8335	144.365	2.51965	2	18.47	71.3843	85.1408	1.48599	8.00589		15.3567	12.7917
2894	1493891651	1	21.1164	78.4095	119.107	2.0788	2	18.516	70.9604	89.1588	1.55611	7.88994		16.5491	5.09139
2895	1493891651	1	20.8294	77.9384	108.735	1.89779	2	18.6109	70.8197	87.3063	1.52378	7.45638		15.2506	21.3763
2896	1493891651	1	20.6374	77.4677	103.546	1.80722	2	18.7035	70.1132	85.7005	1.49576	7.60451		13.9554	5.82158
2897	1493891651	1	20.4456	77.0439	104.759	1.8284	2	18.7504	69.9249	88.7824	1.54954	7.31805		10.7933	7.20021
2898	1493891652	1	20.3016	76.7142	103.889	1.81321	2	18.7972	69.6895	86.5688	1.51091	7.18398		13.0327	24.2009
2899	1493891652	1	20.2048	76.2907	101.101	1.76455	2	18.8895	68.8881	86.2286	1.50497	7.51854		12.1035	3.15824
2900	1493891652	1	20.0606	75.9139	101.569	1.77272	2	18.9369	68.7941	87.0822	1.51987	7.20793		8.95956	13.0275
2901	1493891652	1	19.9643	75.6312	104.641	1.82633	2	19.0307	68.3701	83.3077	1.45399	7.32087		10.3051	15.6273
2902	1493891652	1	19.8679	75.3015	107.11	1.86942	2	19.0764	67.8512	86.7384	1.51387	7.49223		8.96337	1.41601
2903	1493891652	1	19.7715	75.0187	107.507	1.87635	2	19.0762	67.804	85.8758	1.49881	7.24813		8.9624	20.2449
2904	1493891652	1	19.6752	74.7359	107.247	1.87182	2	19.2169	67.144	85.1005	1.48528	7.60572		7.64283	2.83503
2905	1493891652	1	19.579	74.5	108.556	1.89467	2	19.2165	67.0495	87.1537	1.52112	7.45931		7.64006	13.037
2906	1493891652	1	19.4828	74.2642	108.979	1.90205	2	19.3104	66.6252	87.3337	1.52426	7.64095		10.3183	21.2978
2907	1493891653	1	19.3862	73.9341	101.975	1.77979	2	19.3554	65.9167	91.5838	1.59844	8.01746		12.1253	3.16227
2908	1493891653	1	19.2418	73.5566	109.763	1.91573	2	19.4029	65.8226	92.9037	1.62148	7.73568		10.8216	24.1393
2909	1493891653	1	19.0975	73.226	118.137	2.06189	2	19.4476	65.0192	91.2227	1.59214	8.21426		19.7842	10.0156
2910	1493891653	1	18.8566	72.6121	108.693	1.89706	2	19.4941	64.6886	93.5628	1.63298	7.9491		15.3057	7.22139
2911	1493891653	1	18.6639	72.1397	113.959	1.98895	2	19.541	64.4525	91.3039	1.59355	7.73708		13.4754	27.2536
2912	1493891653	1	18.5191	71.7145	112.688	1.96678	2	19.681	63.5549	87.8273	1.53288	8.24191		15.318	1.43405
2913	1493891653	1	18.3263	71.2417	110.253	1.92427	2	19.7288	63.5553	90.4919	1.57938	7.81331		13.483	18.6433
2914	1493891653	1	18.1813	70.8163	109.334	1.90825	2	19.8221	62.9409	86.802	1.51498	8.04451		10.8417	7.22728
2915	1493891654	1	18.0367	70.4851	110.983	1.93702	2	19.869	62.7046	86.975	1.518	7.99334		11.7103	7.22728
2916	1493891654	1	17.9397	70.107	110.506	1.9287	2	19.9159	62.4683	86.579	1.51109	7.89019		10.8484	12.8493
2917	1493891654	1	17.795	69.7756	110.731	1.93262	2	19.9622	62.0425	87.24	1.52263	8.03104		10.3496	2.0047
2918	1493891654	1	17.6981	69.4445	108.942	1.90139	2	20.0098	61.9956	86.6879	1.51299	7.79936		10.3534	15.6788
2919	1493891654	1	17.6011	69.1133	107.67	1.87919	2	20.0558	61.475	86.4731	1.50924	8.02304		7.67123	1.42201
2920	1493891654	1	17.5046	68.8765	108.205	1.88854	2	20.0556	61.4276	87.0519	1.51934	7.87361		6.38099	13.0764
2921	1493891654	1	17.4082	68.6869	109.625	1.91332	2	20.1497	61.002	86.4448	1.50875	8.15926		9.00415	4.26303
2922	1493891654	1	17.3114	68.4028	109.332	1.9082	2	20.1492	60.8599	86.448	1.5088	8.05906		7.67792	5.68804
2923	1493891654	1	17.2148	68.1658	109.825	1.91681	2	20.1485	60.6703	86.4592	1.509	8.04917		7.67792	8.63491
2924	1493891655	1	17.1182	67.9288	109.027	1.90287	2	20.1953	60.3863	86.6542	1.5124	8.14603		4.50446	4.48158
2925	1493891655	1	17.0697	67.7867	109.324	1.90807	2	20.2426	60.2446	85.1211	1.48564	8.18233		7.24741	20.083
2926	1493891655	1	17.0209	67.5501	107.682	1.8794	2	20.3359	59.5817	78.0537	1.36229	8.63045		7.68183	4.48443
2927	1493891655	1	16.9242	67.313	107.374	1.87403	2	20.3832	59.4399	80.1068	1.39813	8.59944		5.86973	16.1775
2928	1493891655	1	16.8755	67.1235	109.008	1.90255	2	20.5249	58.9196	71.0965	1.24087	8.97898		4.50634	3.2052
2929	1493891655	1	16.8271	66.9813	108.5	1.89368	2	20.4768	58.8242	74.0869	1.29306	8.93636		4.5073	12.6812
2930	1493891655	1	16.7786	66.8391	108.372	1.89145	2	20.6668	58.4466	67.8587	1.18436	9.24944		7.09206	0
2931	1493891655	1	16.7776	66.6027	77.9621	1.3607	2	20.6668	58.4466	66.9742	1.16892	9.03592		13.0438	12.6853
2932	1493891655	1	16.8712	66.1781	83.6805	1.4605	2	20.8569	58.0689	55.2922	0.965031	9.03576		17.0282	4.52526
2933	1493891656	1	16.8687	65.6105	76.9775	1.34351	2	20.8086	57.926	52.4633	0.915658	8.63564		15.8343	1.425
2934	1493891656	1	16.962	65.091	72.8677	1.27178	2	20.8087	57.9735	53.028	0.925513	8.09048		18.8916	0
2935	1493891656	1	17.1027	64.4772	76.3456	1.33248	2	20.8087	57.9735	50.5398	0.882086	7.48549		14.7846	3.17434
2936	1493891656	1	17.2441	64.0051	73.981	1.29121	2	20.8563	57.879	44.4241	0.775347	7.11176		13.0627	1.43411
2937	1493891656	1	17.3379	63.5799	70.5938	1.23209	2	20.9041	57.8796	42.6146	0.743766	6.72393		15.248	2.00895
2938	1493891656	1	17.5272	63.1082	72.1508	1.25927	2	20.9518	57.8326	38.2201	0.667067	6.28966		11.6861	7.10911
2939	1493891656	1	17.6213	62.7302	73.3432	1.28008	2	21.1427	57.6922	23.4548	0.409364	6.14668		10.7843	5.11135
2940	1493891656	1	17.7634	62.4	75.197	1.31244	2	21.2379	57.5509	17.5819	0.306863	5.96539		10.3194	5.8991
2941	1493891656	1	17.8577	62.0692	75.2641	1.31361	2	21.4292	57.5054	9.38352	0.163773	5.79516		10.3194	4.51415
2942	1493891657	1	17.952	61.7384	75.9425	1.32545	2	21.5725	57.4595	3.39874	0.0593192	5.60509		8.63146	10.0476
2943	1493891657	1	17.9987	61.4545	76.7068	1.33879	2	21.9074	57.4631	354.915	6.19444	5.58652		7.23258	7.29543
2944	1493891657	1	18.0455	61.218	77.3878	1.35067	2	22.1464	57.4182	349.754	6.10436	5.59069		8.96885	7.20422
2945	1493891657	1	18.1401	60.9344	76.873	1.34169	2	22.3382	57.5627	341.03	5.95209	5.38446		7.63152	12.9697
2946	1493891657	1	18.2348	60.6983	77.9003	1.35962	2	22.7684	57.5199	331.989	5.7943	5.53676		7.23611	5.19535
2947	1493891657	1	18.2817	60.4617	75.5704	1.31895	2	22.9122	57.6164	333.644	5.82318	5.43482		7.23905	7.75088
2948	1493891657	1	18.3286	60.225	76.072	1.32771	2	23.1515	57.7138	325.738	5.68521	5.43751		5.84923	8.39509
2949	1493891657	1	18.3757	60.0358	76.3731	1.33296	2	23.3909	57.8587	321.271	5.60724	5.46736		5.85215	10.3815
2950	1493891657	1	18.4228	59.8465	76.5492	1.33604	2	23.6782	58.0516	310.992	5.42784	5.55346		5.84923	6.43593
2951	1493891658	1	18.4699	59.6573	74.7289	1.30426	2	23.8696	58.1485	314.412	5.48752	5.60654		4.27204	25.4187
2952	1493891658	1	18.4693	59.5149	73.0583	1.27511	2	24.4444	58.771	309.461	5.40112	6.02123		5.85215	6.09668
2953	1493891658	1	18.5164	59.3256	72.5101	1.26554	2	24.588	58.9148	310.542	5.41997	6.08548		4.48727	22.4194
2954	1493891658	1	18.5637	59.1837	72.0569	1.25763	2	25.0669	59.4885	311.614	5.43869	6.51034		5.85215	9.19943
2955	1493891658	1	18.6108	58.9944	73.8018	1.28809	2	25.306	59.6805	311.436	5.43558	6.73026		4.27204	8.34823
2956	1493891658	1	18.6102	58.852	72.7274	1.26933	2	25.4497	59.9188	311.06	5.42902	6.9222		6.34329	24.3528
2957	1493891658	1	18.7052	58.6631	48.6983	0.849945	2	26.0235	60.493	314.474	5.4886	7.54361		7.10975	0
2958	1493891658	1	18.8962	58.5228	20.8246	0.363458	2	26.0235	60.493	315.06	5.49883	7.3946		7.10911	22.3099
2959	1493891658	1	19.0871	58.3824	22.6606	0.395503	2	26.5492	61.019	319.116	5.56963	7.9142		8.30546	4.05596
2960	1493891659	1	19.326	58.2425	15.5125	0.270744	2	26.6448	61.1146	321.2	5.606	7.86217		10.4087	11.2026
2961	1493891659	1	19.6607	58.1511	5.74251	0.100226	2	26.9313	61.3541	323.422	5.64478	7.94486		8.71539	12.1594
2962	1493891659	1	19.9478	58.1067	4.58891	0.0800916	2	27.2178	61.6408	327.427	5.71467	8.08349		7.29838	6.41445
2963	1493891659	1	20.1869	58.0618	5.6786	0.0991103	2	27.4086	61.7373	329.765	5.75549	8.10322		6.37453	17.5028
2964	1493891659	1	20.378	57.9689	5.3345	0.0931045	2	27.8857	62.0731	332.681	5.80638	8.55629		7.30133	5.16788
2965	1493891659	1	20.6172	57.924	4.47968	0.0781853	2	28.0288	62.169	332.823	5.80885	8.54118		7.17639	19.9133
2966	1493891659	1	20.8564	57.9265	3.121	0.0544717	2	28.6009	62.5056	334.757	5.84262	8.99697		7.29838	1.416
2967	1493891659	1	21.0955	57.8816	3.95666	0.0690567	2	28.601	62.5528	335.16	5.84964	8.8404		4.30524	23.1008
2968	1493891659	1	21.239	57.8831	3.33456	0.0581991	2	29.2681	62.9374	332.991	5.81179	9.48749		7.17642	10.4226
2969	1493891660	1	21.4782	57.8857	354.925	6.1946	2	29.6015	63.0351	332.472	5.80274	9.61792		11.4817	3.20252
2970	1493891660	1	21.8609	57.8898	8.58597	0.149853	2	29.6968	63.0832	334.132	5.83171	9.40068		14.399	24.3366
2971	1493891660	1	22.339	57.8475	0.378512	0.00660628	2	30.411	63.4679	334.062	5.83049	9.83596		22.9773	2.02162
2972	1493891660	1	23.1039	57.8082	5.22527	0.0911981	2	30.4586	63.5156	334.928	5.8456	9.30946		17.2496	16.6847
2973	1493891660	1	23.6774	57.7669	3.37808	0.0589587	2	30.9345	63.8034	332.012	5.7947	9.43954		17.206	12.7954
2974	1493891660	1	24.2509	57.7731	359.776	6.27927	2	31.3151	63.9959	333.169	5.8149	9.41415		18.6341	6.05849
2975	1493891660	1	24.872	57.7798	4.37887	0.0764257	2	31.4578	64.1388	330.644	5.77083	9.15476		17.2376	19.1843
2976	1493891660	1	25.4451	57.7385	2.4883	0.0434291	2	32.0285	64.4273	329.71	5.75452	9.38516		12.991	2.01738
2977	1493891660	1	25.875	57.7905	0.355617	0.00620669	2	32.076	64.4749	330.313	5.76505	9.11776		14.3258	19.8526
2978	1493891661	1	26.3525	57.7957	1.07779	0.0188109	2	32.6464	64.8104	327.133	5.70955	9.42439		12.8887	2.0195
2979	1493891661	1	26.7821	57.8003	1.59702	0.0278732	2	32.6939	64.8581	328.428	5.73215	9.20662		11.4547	17.432
2980	1493891661	1	27.1639	57.8044	0.914381	0.015959	2	33.1691	65.1925	325.054	5.67326	9.52084		12.8857	9.58075
2981	1493891661	1	27.5934	57.809	0.339498	0.00592535	2	33.4541	65.3366	327.774	5.72074	9.54005		10.0206	7.1208
2982	1493891661	1	27.9274	57.8126	0.0831198	0.00145071	2	33.5965	65.5265	323.614	5.64814	9.57303		10.0206	19.8284
2983	1493891661	1	28.2614	57.8162	0.605411	0.0105664	2	34.1662	65.8616	322.065	5.62109	9.97974		10.0176	6.04576
2984	1493891661	1	28.5953	57.8197	0.69199	0.0120775	2	34.3086	66.0042	325.739	5.68522	9.98137		8.5835	16.256
2985	1493891661	1	28.8814	57.8228	1.11858	0.0195228	2	34.7356	66.3378	322.321	5.62556	10.3333		8.5835	9.12869
2986	1493891661	1	29.1675	57.8259	359.171	6.26872	2	34.9728	66.5284	324.62	5.66568	10.4611		8.5835	9.12259
2987	1493891662	1	29.4536	57.829	359.398	6.27268	2	35.2099	66.7188	322.027	5.62043	10.5907		7.15239	18.2447
2988	1493891662	1	29.692	57.8315	359.511	6.27465	2	35.684	67.0997	323.765	5.65077	11.0365		8.5805	1.413
2989	1493891662	1	29.978	57.8346	359.759	6.27899	2	35.684	67.1468	322.936	5.63629	10.9213		5.90984	21.3595
2990	1493891662	1	30.1687	57.884	337.147	5.88433	2	36.2526	67.5753	319.719	5.58015	11.4427		14.3455	8.30452
2991	1493891662	1	30.5502	58.1723	323.544	5.6469	2	36.4895	67.7185	322.275	5.62476	11.243		18.6996	7.11842
2992	1493891662	1	31.0745	58.5094	319.454	5.57553	2	36.679	67.8613	322.303	5.62524	10.9027		18.3554	20.2193
2993	1493891662	1	31.551	58.8932	307.821	5.37249	2	37.1998	68.2891	323.221	5.64126	10.9632		18.2222	1.413
2994	1493891662	1	31.9796	59.3236	312.069	5.44663	2	37.1997	68.3362	324.416	5.66213	10.4152		17.2288	19.1253
2995	1493891662	1	32.3605	59.7534	302.205	5.27447	2	37.6729	68.7634	318.707	5.56249	10.4595		17.2223	9.54451
2996	1493891663	1	32.7413	60.183	309.588	5.40333	2	37.9569	68.9068	324.844	5.6696	10.164		15.1962	9.0865
2997	1493891663	1	33.0743	60.5647	310.921	5.42659	2	38.146	69.1434	321.186	5.60576	9.96575		13.173	18.5354
2998	1493891663	1	33.3597	60.8984	307.141	5.36063	2	38.6663	69.4766	319.303	5.57288	10.0869		15.1855	5.12379
2999	1493891663	1	33.6925	61.2798	308.988	5.39285	2	38.8081	69.5718	322.964	5.63679	9.74303		13.1649	20.1809
3000	1493891663	1	33.9776	61.6134	312.275	5.45022	2	39.3279	69.9988	322.951	5.63656	9.94689		15.177	2.00677
3001	1493891663	1	34.3102	61.9946	309.192	5.39642	2	39.3752	70.0461	324	5.65486	9.51214		10.0954	18.1763
3002	1493891663	1	34.5477	62.233	307.332	5.36395	2	39.8475	70.4256	323.114	5.6394	9.75739		12.2639	6.35137
3003	1493891663	1	34.7851	62.5658	308.07	5.37683	2	40.0365	70.521	324.504	5.66366	9.53218		10.0911	9.06964
3004	1493891664	1	35.0225	62.8041	308.761	5.3889	2	40.2252	70.7572	322.449	5.62779	9.50368		10.2725	16.5509
3005	1493891664	1	35.2123	63.0891	310.338	5.41642	2	40.6974	71.0425	325.209	5.67598	9.66141		10.0869	3.16225
3006	1493891664	1	35.4496	63.3273	310.312	5.41596	2	40.7445	71.1368	324.343	5.66085	9.43527		8.06739	17.3113
3007	1493891664	1	35.6394	63.5178	308.78	5.38922	2	41.2164	71.4689	325.95	5.6889	9.712		9.12352	2.00253
3008	1493891664	1	35.8291	63.7555	309.152	5.39572	2	41.2636	71.5161	326.717	5.70229	9.47421		9.11931	18.4871
3009	1493891664	1	36.0187	63.9931	311.203	5.43152	2	41.7825	71.8485	324.575	5.6649	9.74314		10.0784	2.00041
3010	1493891664	1	36.2558	64.2311	311.047	5.42879	2	41.8296	71.8957	325.123	5.67447	9.47699		6.04365	13.0595
3011	1493891664	1	36.398	64.3738	309.283	5.39801	2	42.1596	72.1796	324.117	5.65691	9.70188		6.35535	3.16898
3012	1493891664	1	36.4927	64.5633	309.383	5.39975	2	42.2539	72.2272	324.966	5.67173	9.58785		9.12823	8.2613
3013	1493891665	1	36.7298	64.754	316.794	5.5291	2	42.4896	72.3696	324.07	5.65609	9.54844		14.6281	5.10714
3014	1493891665	1	36.9665	65.1803	287.864	5.02418	2	42.631	72.4644	324.129	5.65712	9.22739		17.1458	6.00334
3015	1493891665	1	37.203	65.7006	292.294	5.1015	2	42.7723	72.6061	324.064	5.65598	8.87147		17.7879	16.5185
3016	1493891665	1	37.4868	66.2212	289.555	5.05368	2	43.2436	72.8908	329.434	5.74971	8.81047		13.9649	1.40401
3017	1493891665	1	37.6758	66.6466	288.271	5.03128	2	43.2434	72.9376	329.667	5.75378	8.40088		15.2575	16.5118
3018	1493891665	1	37.8647	67.1188	288.42	5.03388	2	43.7145	73.2222	333.328	5.81767	8.45409		13.4296	1.99829
3019	1493891665	1	38.0062	67.5435	290.638	5.07259	2	43.7615	73.2694	334.98	5.84651	8.11846		10.7879	0
3020	1493891665	1	38.1479	67.874	291.804	5.09294	2	43.7615	73.2694	335.083	5.84831	7.78607		12.0916	1.404
3021	1493891665	1	38.2894	68.2514	291.747	5.09195	2	43.7614	73.3162	340.895	5.94974	7.4562		7.62261	5.08488
3022	1493891666	1	38.3838	68.4873	291.566	5.08878	2	43.6195	73.4089	354.016	6.17875	7.18573		9.49882	3.1395
3023	1493891666	1	38.5254	68.7705	291.49	5.08745	2	43.5721	73.5022	1.19532	0.0208623	6.91796		8.26177	1.98991
3024	1493891666	1	38.667	69.0067	291.132	5.08121	2	43.5247	73.5486	4.84917	0.084634	6.65027		1.41	3.15566
3025	1493891666	1	38.667	69.0537	292.668	5.10803	2	43.4302	73.5948	10.978	0.191603	6.58101		1.41	0
3026	1493891666	1	38.6669	69.1007	293.876	5.12911	2	43.4302	73.5948	353.364	6.16736	6.54874		2.00677	0
3027	1493891666	1	38.7141	69.1481	295.204	5.15228	2	43.4302	73.5948	15.2493	0.26615	6.48188		5.11212	3.1663
3028	1493891666	1	38.8086	69.2899	294.323	5.1369	2	43.336	73.5472	26.1397	0.456224	6.21466		1.407	3.14086
3029	1493891666	1	38.8085	69.3368	293.785	5.12751	2	43.3835	73.4539	38.6872	0.675219	6.15477		3.16627	0
3030	1493891667	1	38.8557	69.4312	294.726	5.14394	2	43.3835	73.4539	39.1553	0.683389	6.05666		4.01566	3.15152
3031	1493891667	1	38.9502	69.526	294.627	5.14222	2	43.3366	73.3599	54.486	0.950961	5.82574		4.4683	1.404
3032	1493891667	1	38.9973	69.6673	294.745	5.14428	2	43.3367	73.3131	60.559	1.05695	5.66765		1.407	5.06734
3033	1493891667	1	38.9972	69.7142	293.461	5.12186	2	43.4315	73.1733	69.5255	1.21345	5.62391		2.00677	16.9729
3034	1493891667	1	39.0444	69.7616	294.58	5.14139	2	43.669	72.6598	79.1833	1.38201	5.4577		4.4683	2.00041
3035	1493891667	1	39.0915	69.9029	295.242	5.15295	2	43.7161	72.707	77.4782	1.35225	5.40832		2.00677	21.3989
3036	1493891667	1	39.1387	69.9503	294.814	5.14548	2	44.0013	72.0532	73.6337	1.28515	5.29784		2.00677	5.06734
3037	1493891667	1	39.186	69.9976	295.252	5.15312	2	44.0961	71.9134	73.6304	1.28509	5.27061		3.16225	13.333
3038	1493891667	1	39.2331	70.0919	295.268	5.1534	2	44.2391	71.4926	74.831	1.30605	5.19827		3.16359	14.6702
3039	1493891668	1	39.2803	70.1862	295.042	5.14946	2	44.3822	71.025	74.1971	1.29498	5.17039		3.16225	8.19976
3040	1493891668	1	39.3274	70.2805	294.011	5.13146	2	44.5246	70.7917	73.2588	1.27861	5.22228		1.41	22.2299
3041	1493891668	1	39.3273	70.3275	294.933	5.14755	2	44.763	70.0901	71.9988	1.25662	5.44088		3.17837	1.407
3042	1493891668	1	39.4219	70.3752	301.897	5.26909	2	44.7631	70.0432	73.1447	1.27662	5.35151		3.17569	19.5888
3043	1493891668	1	39.5164	70.4229	305.982	5.34039	2	45.0012	69.4352	69.932	1.22054	5.57302		17.9683	10.2379
3044	1493891668	1	40.0836	70.6153	309.929	5.40928	2	45.0968	69.1076	72.3387	1.26255	5.23501		10.3405	8.20644
3045	1493891668	1	40.4145	70.7118	314.453	5.48823	2	45.2393	68.8741	70.9319	1.238	5.16293		17.086	14.6892
3046	1493891668	1	40.9817	70.7633	319.339	5.57352	2	45.3826	68.4059	68.51	1.19572	4.99252		11.4414	10.7156
3047	1493891668	1	41.3598	70.8132	323.581	5.64754	2	45.5254	68.0785	74.3419	1.29751	4.98305		11.3434	8.56494
3048	1493891669	1	41.7379	70.8162	327.302	5.71249	2	45.5736	67.7971	73.2353	1.2782	4.88135		9.92133	12.5889
3049	1493891669	1	42.0686	70.8189	2.57638	0.0449664	2	45.7639	67.4231	78.2242	1.36527	5.01864		8.50528	13.3548
3050	1493891669	1	42.3521	70.8212	2.13778	0.0373113	2	45.9071	67.0016	77.0942	1.34555	5.21799		8.50526	3.15836
3051	1493891669	1	42.6356	70.8234	1.48823	0.0259744	2	46.0017	66.9554	77.6356	1.355	5.12758		8.6096	20.5034
3052	1493891669	1	42.9191	70.7788	3.33948	0.0582849	2	46.1931	66.2993	78.7228	1.37397	5.54842		5.67018	1.41605
3053	1493891669	1	43.1081	70.7803	3.5228	0.0614845	2	46.2403	66.2997	80.2172	1.40006	5.46685		5.66718	20.1704
3054	1493891669	1	43.297	70.7818	2.7855	0.0486161	2	46.3845	65.643	82.5954	1.44156	5.99499		7.2164	1.41001
3055	1493891669	1	43.5333	70.7368	5.1535	0.0899455	2	46.3843	65.69	83.4204	1.45596	5.79641		4.24815	24.1303
3056	1493891670	1	43.6749	70.738	5.53041	0.0965239	2	46.4819	64.8916	87.8032	1.53245	6.48534		5.83129	5.08064
3057	1493891670	1	43.8639	70.6926	4.89742	0.0854761	2	46.5769	64.7514	86.7445	1.51398	6.53133		4.25113	21.3416
3058	1493891670	1	44.0056	70.6937	4.85778	0.0847842	2	46.6742	64.0467	85.6744	1.4953	7.16268		6.31271	7.05905
3059	1493891670	1	44.1947	70.6014	20.748	0.362121	2	46.6751	63.8114	89.2503	1.55771	7.22886		12.1302	14.7205
3060	1493891670	1	44.526	70.3696	31.8849	0.556497	2	46.8187	63.3422	83.8945	1.46423	7.39194		13.3064	14.1241
3061	1493891670	1	44.9044	70.1382	32.5632	0.568334	2	46.8206	62.8714	86.369	1.50742	7.5152		12.1295	8.58319
3062	1493891670	1	45.2356	69.9063	41.9407	0.732004	2	46.8689	62.5894	85.0173	1.48383	7.49698		11.9499	21.2333
3063	1493891670	1	45.5198	69.6272	46.0543	0.803798	2	46.919	61.8834	85.1934	1.48691	7.86919		11.9499	3.15428
3064	1493891670	1	45.804	69.3481	45.4808	0.79379	2	46.9667	61.7897	84.1831	1.46927	7.64731		10.9936	18.5744
3065	1493891671	1	46.041	69.0686	46.4337	0.81042	2	47.0637	61.1782	82.2411	1.43538	7.9564		9.96212	3.1556
3066	1493891671	1	46.2779	68.8359	48.8468	0.852537	2	47.1113	61.0844	82.422	1.43854	7.79617		9.01374	19.9814
3067	1493891671	1	46.4676	68.6029	49.6645	0.86681	2	47.2086	60.4255	80.053	1.39719	8.2109		7.96801	3.1556
3068	1493891671	1	46.6571	68.4168	48.4185	0.845063	2	47.2562	60.3317	81.372	1.42021	8.10727		7.04003	18.8495
3069	1493891671	1	46.7994	68.2302	47.1727	0.823318	2	47.4006	59.7202	77.7079	1.35626	8.53121		9.01374	4.24204
3070	1493891671	1	46.9891	67.9972	50.4896	0.881209	2	47.4012	59.5788	78.7071	1.3737	8.42848		8.20644	19.2196
3071	1493891671	1	47.1316	67.7637	52.4677	0.915734	2	47.5929	58.9675	75.9863	1.32621	8.80829		9.01607	3.17301
3072	1493891671	1	47.3213	67.5306	50.3652	0.879038	2	47.546	58.8727	78.2261	1.3653	8.66082		7.04185	19.6807
3073	1493891671	1	47.4637	67.344	48.9066	0.853581	2	47.7851	58.2618	76.0671	1.32762	9.08789		10.1522	4.48731
3074	1493891672	1	47.6536	67.0639	57.3621	1.00116	2	47.7384	58.1197	78.3971	1.36829	8.9446		10.9979	17.0764
3075	1493891672	1	47.8907	66.7843	48.7862	0.85148	2	47.9772	57.603	74.1942	1.29493	9.18171		11.0021	4.24804
3076	1493891672	1	48.1279	66.5046	52.3729	0.914079	2	47.9778	57.4614	75.8867	1.32447	9.04445		14.0861	13.921
3077	1493891672	1	48.4127	66.1313	58.2663	1.01694	2	48.1688	57.0385	73.5903	1.28439	9.09607		13.2851	5.09563
3078	1493891672	1	48.6503	65.7576	53.6234	0.935905	2	48.2641	56.8979	73.6367	1.2852	8.86811		9.02029	13.4174
3079	1493891672	1	48.8401	65.5244	52.265	0.912196	2	48.4079	56.4744	71.5431	1.24866	9.06031		10.1563	6.32329
3080	1493891672	1	49.0301	65.2442	53.4247	0.932437	2	48.5034	56.2865	73.243	1.27833	8.97317		14.0903	8.61082
3081	1493891672	1	49.315	64.8708	54.2079	0.946106	2	48.5519	56.0036	71.3954	1.24608	8.89998		8.21056	11.4019
3082	1493891673	1	49.4576	64.6372	55.0169	0.960227	2	48.7427	55.6749	73.7163	1.28659	8.99077		9.02451	4.25104
3083	1493891673	1	49.6475	64.4039	53.7602	0.938293	2	48.7433	55.5332	72.8761	1.27193	8.91666		9.02262	13.9316
3084	1493891673	1	49.8373	64.1706	53.4327	0.932577	2	48.9345	55.11	73.7764	1.28764	9.10547		7.04605	2.83804
3085	1493891673	1	49.9798	63.9839	54.5072	0.95133	2	48.935	55.0154	75.0916	1.3106	9.02915		8.21725	15.2382
3086	1493891673	1	50.1225	63.7501	53.9235	0.941143	2	49.1264	54.5449	74.5216	1.30065	9.25894		8.21725	2.83804
3087	1493891673	1	50.2652	63.5163	53.0212	0.925395	2	49.1269	54.4503	76.3564	1.33267	9.13718		7.04605	10.3092
3088	1493891673	1	50.4077	63.3296	56.2574	0.981878	2	49.2231	54.1204	73.5313	1.28336	9.28508		11.6259	6.32596
3089	1493891673	1	50.5039	62.9542	86.7196	1.51354	2	49.3186	53.9324	74.6371	1.30266	9.09933		18.8137	7.22736
3090	1493891673	1	50.6486	62.344	79.0972	1.38051	2	49.367	53.6964	72.9095	1.27251	8.74205		18.8195	6.33
3091	1493891674	1	50.7933	61.7336	83.915	1.46459	2	49.4626	53.5083	71.9122	1.2551	8.33225		17.1694	4.47691
3092	1493891674	1	50.8905	61.1696	86.1725	1.50399	2	49.5106	53.367	71.4365	1.2468	7.92368		15.597	8.25167
3093	1493891674	1	50.9404	60.6521	83.4373	1.45626	2	49.6537	53.1321	70.299	1.22695	7.62929		13.0167	4.25705
3094	1493891674	1	51.037	60.2291	82.4546	1.4391	2	49.6544	52.9902	70.727	1.23442	7.36975		12.7911	18.9953
3095	1493891674	1	51.0864	59.8056	82.5045	1.43998	2	49.9412	52.4257	64.9118	1.13293	7.46823		11.6448	4.50156
3096	1493891674	1	51.1828	59.4296	81.3858	1.42045	2	49.8945	52.2831	64.1796	1.12015	7.26169		12.7971	14.1538
3097	1493891674	1	51.2322	59.0059	82.9569	1.44787	2	50.1804	51.9078	56.621	0.988223	7.1756		9.9937	4.26005
3098	1493891674	1	51.2812	58.6764	82.6701	1.44287	2	50.1811	51.7658	55.1327	0.962247	6.99761		10.2853	13.0494
3099	1493891674	1	51.3773	58.3473	81.6282	1.42468	2	50.4668	51.4378	45.4977	0.794085	6.96923		8.59756	2.0005
3100	1493891675	1	51.4261	58.0649	81.2895	1.41877	2	50.5144	51.3911	43.1941	0.75388	6.73579		8.60001	11.054
3101	1493891675	1	51.4748	57.7824	81.9647	1.43055	2	50.7996	51.1578	31.6182	0.551841	6.65892		8.60001	2.0026
3102	1493891675	1	51.5235	57.4999	83.1775	1.45172	2	50.8472	51.111	30.6861	0.535573	6.4246		8.60347	15.8349
3103	1493891675	1	51.5723	57.2173	83.4701	1.45683	2	51.3218	50.88	19.5228	0.340737	6.34225		7.21033	3.16645
3104	1493891675	1	51.6208	56.9819	83.9515	1.46523	2	51.4167	50.8338	19.6046	0.342165	6.15149		5.66108	10.3184
3105	1493891675	1	51.6218	56.7932	83.2135	1.45235	2	51.7485	50.7432	11.6563	0.203441	6.05133		7.21327	4.47998
3106	1493891675	1	51.6703	56.5577	83.3036	1.45392	2	51.8907	50.6976	10.3641	0.180888	5.86424		5.83113	14.462
3107	1493891675	1	51.7185	56.3694	84.0095	1.46624	2	52.3645	50.6087	1.37602	0.0240161	5.79681		5.83188	10.0265
3108	1493891675	1	51.7668	56.1811	84.9213	1.48216	2	52.6959	50.5654	6.30269	0.110003	5.69204		5.66408	17.0323
3109	1493891676	1	51.7678	55.9923	84.6787	1.47792	2	53.2636	50.5724	358.693	6.26037	5.62252		5.83404	5.84017
3110	1493891676	1	51.816	55.8039	84.4388	1.47374	2	53.453	50.5274	3.33451	0.0581982	5.5246		4.24807	19.9239
3111	1493891676	1	51.8168	55.6623	85.4329	1.49109	2	54.1148	50.583	359.471	6.27394	5.57495		5.83478	8.51165
3112	1493891676	1	51.8651	55.4739	85.3419	1.4895	2	54.3985	50.5865	0.295129	0.00515097	5.50498		5.66708	18.4995
3113	1493891676	1	51.8661	55.285	85.3265	1.48923	2	55.0127	50.6414	359.068	6.26691	5.60929		5.83478	5.67042
3114	1493891676	1	51.9144	55.0966	85.1125	1.48549	2	55.2017	50.6437	0.0536407	0.000936206	5.53486		5.67008	19.9087
3115	1493891676	1	51.9154	54.9076	85.0933	1.48516	2	55.863	50.6992	358.243	6.25252	5.77011		3.16099	1.41608
3116	1493891676	1	51.9632	54.8137	86.3861	1.50772	2	55.9102	50.6997	358.594	6.25864	5.70121		4.25105	21.2596
3117	1493891676	1	51.9639	54.672	86.1651	1.50386	2	56.6188	50.7085	358.335	6.25413	6.11371		6.32465	2.01112
3118	1493891677	1	52.0595	54.4841	68.4072	1.19393	2	56.6657	50.7564	358.262	6.25286	5.92561		10.7747	24.1329
3119	1493891677	1	52.2031	54.1549	72.8289	1.2711	2	57.4681	50.8135	358.194	6.25166	6.2358		14.7791	1.41611
3120	1493891677	1	52.3475	53.6839	57.9892	1.0121	2	57.5153	50.8141	359.325	6.27141	5.91117		12.1635	18.4756
3121	1493891677	1	52.5857	53.3558	48.5962	0.848164	2	58.1287	50.869	357.19	6.23414	6.07528		15.3002	5.66142
3122	1493891677	1	52.8718	52.9336	53.6915	0.937093	2	58.3174	50.8713	357.468	6.23899	5.82303		13.3452	18.4663
3123	1493891677	1	53.1103	52.5581	48.3817	0.84442	2	58.9305	50.9261	357.455	6.23876	6.04468		13.0407	5.66142
3124	1493891677	1	53.3959	52.2304	42.9809	0.750158	2	59.1192	50.9284	358.754	6.26143	5.86953		9.99816	15.6412
3125	1493891677	1	53.6336	51.9968	44.7942	0.781806	2	59.6378	50.9821	357.107	6.23268	6.08934		14.149	8.59998
3126	1493891677	1	53.9195	51.6217	48.3915	0.844591	2	59.9211	50.9383	359.275	6.27053	6.04038		10.0003	15.8321
3127	1493891678	1	54.1572	51.388	40.2737	0.702909	2	60.4391	51.0392	357.291	6.2359	6.29158		14.0013	9.99676
3128	1493891678	1	54.4901	51.0609	42.1956	0.736453	2	60.7695	50.9959	359.589	6.27602	6.27974		14.0034	10.0071
3129	1493891678	1	54.823	50.7337	43.595	0.760876	2	61.0991	51.0472	356.883	6.22879	6.28393		13.0434	16.9693
3130	1493891678	1	55.1557	50.4538	32.8654	0.573609	2	61.6647	51.0542	358.188	6.25156	6.53663		15.2996	5.83512
3131	1493891678	1	55.5828	50.1751	35.847	0.625649	2	61.8528	51.1037	356.441	6.22108	6.33839		12.1668	19.7895
3132	1493891678	1	55.9151	49.9426	37.6047	0.656326	2	62.5124	51.1118	356.921	6.22945	6.7001		12.171	3.16653
3133	1493891678	1	56.2475	49.71	35.2706	0.615588	2	62.6062	51.1602	356.823	6.22774	6.52197		13.0411	21.2463
3134	1493891678	1	56.5801	49.4301	34.3677	0.599829	2	63.3122	51.2161	355.783	6.20958	6.96498		11.4049	4.23931
3135	1493891678	1	56.9121	49.2449	33.6457	0.587228	2	63.4535	51.2178	356.77	6.22682	6.83244		11.0479	18.4212
3136	1493891679	1	57.1972	49.0118	35.0178	0.611176	2	64.0651	51.2725	354.785	6.19216	7.23041		6.32619	4.23931
3137	1493891679	1	57.3868	48.9195	35.3235	0.616511	2	64.2064	51.2742	355.559	6.20567	7.21468		9.05738	17.1883
3138	1493891679	1	57.6243	48.7331	31.312	0.546497	2	64.7703	51.3756	353.54	6.17043	7.61893		12.6524	7.0595
3139	1493891679	1	58.0035	48.5485	33.8667	0.591085	2	65.0056	51.3784	355.93	6.21216	7.55233		12.1668	13.0254
3140	1493891679	1	58.3358	48.316	18.8638	0.329236	2	65.4282	51.478	353.923	6.17713	7.76533		18.621	11.2898
3141	1493891679	1	58.9504	48.2292	4.96354	0.08663	2	65.8045	51.4826	355.253	6.20034	7.58705		20.5997	8.58625
3142	1493891679	1	59.6128	48.0483	3.47455	0.0606424	2	66.0862	51.5332	352.988	6.16081	7.35183		19.8226	14.1831
3143	1493891679	1	60.2735	48.0568	353.04	6.16171	2	66.556	51.5861	353.407	6.16812	7.20595		18.4065	5.82352
3144	1493891679	1	60.887	48.0647	353.153	6.16369	2	66.7437	51.6356	353.05	6.16189	6.85947		17.0502	15.5806
3145	1493891680	1	61.4527	48.1194	352.044	6.14432	2	67.2603	51.689	352.148	6.14615	6.81691		15.6361	5.64042
3146	1493891680	1	61.9711	48.1734	349.914	6.10715	2	67.4483	51.6913	352.746	6.15658	6.50963		12.8179	11.3717
3147	1493891680	1	62.3951	48.2261	351.546	6.13564	2	67.8238	51.7431	354.396	6.18537	6.46839		14.2205	5.81695
3148	1493891680	1	62.8661	48.2795	353.161	6.16383	2	68.0113	51.7925	354.435	6.18607	6.23011		12.8123	12.7688
3149	1493891680	1	63.2899	48.3323	352.524	6.1527	2	68.4337	51.8448	352.964	6.16038	6.22867		10.005	3.15715
3150	1493891680	1	63.6194	48.3838	350.59	6.11896	2	68.5272	51.8931	352.854	6.15846	6.03338		11.403	13.0006
3151	1493891680	1	63.9959	48.436	349.424	6.0986	2	68.949	51.9925	352.277	6.14839	6.0977		12.806	4.22731
3152	1493891680	1	64.4195	48.4887	351.751	6.13921	2	69.0899	51.9942	352.65	6.1549	5.83962		9.99612	7.18727
3153	1493891680	1	64.7487	48.5402	351.527	6.13531	2	69.3242	52.0442	352.299	6.14878	5.76309		8.60261	5.63439
3154	1493891681	1	65.0309	48.5911	350.987	6.12588	2	69.512	52.0464	353.702	6.17327	5.65856		9.99612	7.18727
3155	1493891681	1	65.3601	48.6426	348.976	6.09078	2	69.7463	52.0964	352.849	6.15837	5.58278		8.5967	5.63442
3156	1493891681	1	65.6421	48.6935	348.976	6.09078	2	69.9341	52.0987	352.937	6.15992	5.47875		7.20613	4.45634
3157	1493891681	1	65.877	48.7437	348.735	6.08658	2	70.0744	52.1475	352.34	6.14949	5.40407		7.20675	14.1559
3158	1493891681	1	66.1119	48.794	350.115	6.11066	2	70.5433	52.2003	356.987	6.23061	5.58929		8.5967	1.41011
3159	1493891681	1	66.3939	48.8449	350.197	6.11208	2	70.5903	52.2009	357.267	6.23549	5.37331		7.20319	12.7505
3160	1493891681	1	66.6287	48.8951	350.315	6.11414	2	71.0121	52.2531	0.672456	0.0117366	5.52181		5.64646	2.81419
3161	1493891681	1	66.8169	48.8975	349.409	6.09834	2	71.1059	52.2542	1.55781	0.027189	5.44637		7.20382	1.41011
3162	1493891681	1	67.0517	48.9478	350.613	6.11935	2	71.1529	52.2548	2.12406	0.0370719	5.2684		7.05657	3.15034
3163	1493891682	1	67.2869	48.9508	351.289	6.13114	2	71.0585	52.3008	8.56417	0.149473	5.04455		5.82429	7.05151
3164	1493891682	1	67.4746	49.0004	351.456	6.13406	2	70.9157	52.4875	22.8113	0.398132	4.89909		5.82429	1.99635
3165	1493891682	1	67.6623	49.05	351.331	6.13187	2	70.9621	52.5352	27.0568	0.47223	4.79951		5.64346	3.15701
3166	1493891682	1	67.8504	49.0524	352.281	6.14846	2	70.9142	52.6289	31.972	0.558016	4.70938		4.23334	1.41308
3167	1493891682	1	67.9915	49.0542	351.107	6.12797	2	70.9137	52.676	40.408	0.705253	4.65367		5.82139	1.40712
3168	1493891682	1	68.1791	49.1038	352.362	6.14987	2	70.8668	52.6754	45.3336	0.79122	4.46991		4.23334	1.41608
3169	1493891682	1	68.3202	49.1056	352.584	6.15376	2	70.8663	52.7226	52.3456	0.913603	4.42327		5.82215	0
3170	1493891682	1	68.5078	49.1553	352.265	6.14819	2	70.8663	52.7226	57.7279	1.00754	4.27646		4.23031	4.46957
3171	1493891683	1	68.6488	49.157	352.09	6.14514	2	70.8209	52.5807	70.5145	1.23071	4.05459		4.4678	0
3172	1493891683	1	68.7894	49.2061	351.066	6.12725	2	70.8209	52.5807	71.727	1.25187	3.9389		4.23031	7.21011
3173	1493891683	1	68.9304	49.2078	350.674	6.12042	2	70.7765	52.3445	84.1926	1.46944	3.63964		4.46497	1.99845
3174	1493891683	1	69.0709	49.2569	350.827	6.12309	2	70.73	52.2968	88.6393	1.54705	3.46318		5.64042	1.99635
3175	1493891683	1	69.2589	49.2592	3.99838	0.0697848	2	70.6836	52.2491	96.4718	1.68375	3.31199		10.7361	12.0795
3176	1493891683	1	69.5893	49.1217	6.72755	0.117418	2	70.5468	51.8704	112.831	1.96928	2.9107		16.9184	5.08986
3177	1493891683	1	70.1532	49.1289	354.286	6.18345	2	70.6422	51.7301	110.745	1.93287	2.64676		17.1422	17.4987
3178	1493891683	1	70.7179	49.0416	358.046	6.24907	2	70.5074	51.1626	110.834	1.93442	2.13142		57.0553	11.6709
3179	1493891683	1	72.5095	48.4035	334.895	5.84503	2	70.4175	50.7841	111.238	1.94146	3.16918		29.7689	8.60933
3180	1493891684	1	73.3484	48.9335	318.631	5.56116	2	70.3736	50.5005	110.2	1.92335	3.36228		18.9972	22.8718
3181	1493891684	1	73.8127	49.3641	317.422	5.54007	2	70.0992	49.7892	109.714	1.91487	3.73775		15.0113	2.83216
3182	1493891684	1	74.1366	49.7455	314.869	5.4955	2	70.1002	49.6948	110.345	1.92589	4.03672		11.0156	25.5399
3183	1493891684	1	74.4151	49.9848	313.914	5.47883	2	69.8267	48.8886	106.34	1.85598	4.71753		7.06335	4.48192
3184	1493891684	1	74.5536	50.1752	311.329	5.43372	2	69.7812	48.7463	106.496	1.8587	4.98172		7.98129	11.6862
3185	1493891684	1	74.7389	50.3661	311.66	5.43949	2	69.6912	48.3673	104.613	1.82584	5.42904		7.0574	14.804
3186	1493891684	1	74.8772	50.5564	311.831	5.44248	2	69.555	47.893	107.762	1.88081	5.95143		5.09017	4.25424
3187	1493891684	1	74.9693	50.6989	310.5	5.41925	2	69.5565	47.7512	106.759	1.86329	6.16339		7.05497	19.2931
3188	1493891684	1	75.1076	50.8891	310.254	5.41495	2	69.3748	47.1343	106.129	1.8523	6.85299		3.15851	2.83816
3189	1493891684	1	75.1534	50.9839	310.122	5.41265	2	69.3758	47.0397	106.501	1.85879	6.99553		5.9807	21.0967
3190	1493891685	1	75.2922	51.127	309.624	5.40395	2	69.1474	46.3746	105.79	1.84638	7.76813		5.08854	4.25721
3191	1493891685	1	75.3842	51.2695	310.909	5.42639	2	69.1488	46.2327	108.058	1.88596	8.01558		3.15851	16.19
3192	1493891685	1	75.43	51.3643	296.786	5.17989	2	69.013	45.7104	105.417	1.83987	8.55245		8.47861	12.1354
3193	1493891685	1	75.4266	51.6469	292.95	5.11294	2	68.8757	45.3299	107.882	1.8829	9.10048		7.60298	7.24365
3194	1493891685	1	75.33	51.8812	287.906	5.02491	2	68.8311	45.0926	106.645	1.86131	9.39791		7.60183	16.6341
3195	1493891685	1	75.2335	52.1155	282.406	4.92891	2	68.6481	44.5692	108.693	1.89705	10.0157		7.04731	4.26021
3196	1493891685	1	75.0908	52.3021	276.878	4.83244	2	68.6495	44.4272	109.357	1.90864	10.1737		5.97814	19.8021
3197	1493891685	1	74.9486	52.4417	271.595	4.74023	2	68.4203	43.8082	106.866	1.86516	10.8239		3.98402	1.42208
3198	1493891685	1	74.8538	52.5347	266.729	4.6553	2	68.4208	43.7608	108.985	1.90214	10.8796		3.98402	19.3471
3199	1493891686	1	74.759	52.6277	262.3	4.57801	2	68.2385	43.1422	106.457	1.85803	11.5105		3.98612	2.00914
3200	1493891686	1	74.6642	52.7208	258.315	4.50845	2	68.1919	43.0941	108.508	1.89383	11.6002		3.98402	23.8556
3201	1493891686	1	74.5694	52.8138	254.631	4.44415	2	67.9639	42.3323	108.22	1.8888	12.3893		3.98402	2.84413
3202	1493891686	1	74.4746	52.9068	221.492	3.86576	2	67.9648	42.2375	107.962	1.88428	12.4985		3.98612	16.2365
3203	1493891686	1	74.3798	52.9999	222.034	3.87523	2	67.8286	41.7137	109.25	1.90678	13.0498		3.98402	8.29963
3204	1493891686	1	74.285	53.0929	221.79	3.87096	2	67.6896	41.4745	109.315	1.90791	13.3599		3.1557	11.7458
3205	1493891686	1	74.237	53.1865	221.873	3.87241	2	67.599	41.0936	110.032	1.92042	13.795		3.14363	16.6815
3206	1493891686	1	74.1428	53.2324	219.886	3.83774	2	67.4155	40.5687	108.315	1.89046	14.3397		3.14494	4.50752
3207	1493891687	1	74.0486	53.2784	188.376	3.28779	2	67.3697	40.4256	109.824	1.91678	14.4845		13.3444	21.1935
3208	1493891687	1	73.6285	53.1322	158.688	2.76963	2	67.1404	39.7574	110.38	1.9265	14.8654		11.5976	1.42505
3209	1493891687	1	73.2547	53.0336	156.994	2.74006	2	67.1408	39.7099	112.187	1.95803	14.6595		10.7199	23.0452
3210	1493891687	1	72.9282	52.8884	143.662	2.50738	2	66.8646	38.9931	108.555	1.89465	15.1607		11.0081	1.42808
3211	1493891687	1	72.6496	52.6496	139.979	2.4431	2	66.8651	38.9455	109.736	1.91526	14.8749		10.1628	22.568
3212	1493891687	1	72.3703	52.4579	144.178	2.51639	2	66.6359	38.229	109.741	1.91535	15.341		10.162	2.01338
3213	1493891687	1	72.0911	52.2661	133.961	2.33806	2	66.5892	38.1808	111.563	1.94713	15.1217		11.976	21.2286
3214	1493891687	1	71.8127	51.98	133.391	2.32811	2	66.3595	37.5115	110.394	1.92674	15.462		13.0103	3.19606
3215	1493891687	1	71.4874	51.6932	139.38	2.43265	2	66.3131	37.4156	111.089	1.93887	15.1863		11.0208	19.9008
3216	1493891688	1	71.2085	51.4541	131.388	2.29315	2	66.0828	36.7935	111.717	1.94983	15.5308		14.1325	7.69623
3217	1493891688	1	70.9309	51.0735	131.708	2.29874	2	65.9906	36.5541	109.849	1.91722	15.3369		11.0293	15.3963
3218	1493891688	1	70.6518	50.8342	135.322	2.36181	2	65.8061	36.0752	112.274	1.95955	15.5341		11.9908	6.39482
3219	1493891688	1	70.3731	50.5477	134.706	2.35106	2	65.7133	35.8833	110.147	1.92243	15.387		11.9951	18.0918
3220	1493891688	1	70.0943	50.2611	131.224	2.29029	2	65.5296	35.3089	112.326	1.96046	15.6335		9.05782	3.19876
3221	1493891688	1	69.9089	50.0228	131.736	2.29923	2	65.4832	35.2129	111.165	1.9402	15.457		9.05966	19.9331
3222	1493891688	1	69.7234	49.7845	133.377	2.32788	2	65.2525	34.5898	110.955	1.93654	15.8388		10.003	4.52558
3223	1493891688	1	69.4909	49.5455	133.693	2.33339	2	65.2066	34.4461	109.566	1.91229	15.6954		10.003	19.4761
3224	1493891688	1	69.2584	49.3065	134.335	2.34459	2	65.023	33.8234	110.867	1.935	16.0519		7.08123	5.16262
3225	1493891689	1	69.1193	49.1158	133.551	2.3309	2	64.9297	33.6788	110.076	1.92118	15.9954		8.00453	13.588
3226	1493891689	1	68.9333	48.9245	135.519	2.36526	2	64.7917	33.2474	110.011	1.92006	16.2149		7.08542	6.06783
3227	1493891689	1	68.7941	48.7337	137.292	2.3962	2	64.6511	33.102	111.237	1.94146	16.1714		6.00603	16.3407
3228	1493891689	1	68.6545	48.5902	137.019	2.39143	2	64.5138	32.5749	113.009	1.97237	16.5419		7.08365	2.02402
3229	1493891689	1	68.5154	48.3994	136.945	2.39015	2	64.4669	32.5264	113.154	1.9749	16.3812		6.01027	17.7322
3230	1493891689	1	68.3757	48.2558	137.182	2.39427	2	64.33	31.9514	108.73	1.8977	16.7988		6.34107	1.4192
3231	1493891689	1	68.2835	48.0656	137.95	2.40767	2	64.2827	31.9506	109.652	1.91379	16.6042		6.00818	14.973
3232	1493891689	1	68.1439	47.922	127.53	2.22582	2	64.1449	31.4709	108.476	1.89327	16.9302		15.8653	1.43405
3233	1493891689	1	68.0549	47.4007	98.012	1.71063	2	64.1453	31.4231	108.246	1.88925	16.449		21.1025	12.2587
3234	1493891690	1	67.8262	46.7355	102.626	1.79116	2	64.0067	31.0387	109.125	1.90459	16.1548		21.7214	2.02618
3235	1493891690	1	67.692	46.024	97.1984	1.69643	2	64.0536	31.0873	109.073	1.90368	15.3734		23.4341	10.929
3236	1493891690	1	67.5111	45.2641	101.981	1.7799	2	63.9145	30.7506	109.623	1.91328	14.9525		18.9645	1.43405
3237	1493891690	1	67.3758	44.6466	99.9859	1.74508	2	63.9149	30.7028	109.109	1.90431	14.3669		17.2965	14.9854
3238	1493891690	1	67.2872	44.0769	99.7007	1.74011	2	63.777	30.2227	105.987	1.84981	14.292		15.9047	6.42304
3239	1493891690	1	67.198	43.5543	101.958	1.7795	2	63.6839	30.0299	106.434	1.85762	13.9735		18.5482	17.465
3240	1493891690	1	67.1568	42.9374	93.2201	1.627	2	63.5941	29.4547	98.4572	1.7184	13.9455		18.7223	3.19368
3241	1493891690	1	67.0685	42.3196	102.645	1.79149	2	63.4998	29.4053	97.5355	1.70232	13.3983		18.7283	7.17325
3242	1493891690	1	66.9802	41.7016	93.6451	1.63442	2	63.5018	29.1662	88.6909	1.54795	13.0091		18.5694	2.02827
3243	1493891691	1	66.9389	41.084	93.8129	1.63734	2	63.4548	29.1176	86.2284	1.50497	12.4633		17.1545	8.71257
3244	1493891691	1	66.8973	40.5137	96.4757	1.68382	2	63.5047	28.8315	73.774	1.2876	12.1648		17.1609	3.19317
3245	1493891691	1	66.8555	39.9432	96.6543	1.68694	2	63.5529	28.7366	71.3635	1.24553	11.6831		14.3281	5.73923
3246	1493891691	1	66.8129	39.4675	96.0246	1.67595	2	63.5546	28.5453	63.5247	1.10872	11.3978		14.3311	6.03535
3247	1493891691	1	66.7703	38.9917	97.1538	1.69565	2	63.698	28.4042	56.8232	0.991751	11.0243		12.8346	7.17625
3248	1493891691	1	66.7743	38.5639	97.6291	1.70395	2	63.7	28.165	48.4542	0.845686	10.8438		11.5043	8.27976
3249	1493891691	1	66.7308	38.1829	97.7146	1.70544	2	63.9382	28.0256	44.3891	0.774735	10.5342		11.5076	7.69799
3250	1493891691	1	66.6872	37.8018	97.3535	1.69914	2	64.0351	27.788	37.2513	0.650159	10.359		11.4125	10.2431
3251	1493891691	1	66.6908	37.4214	96.613	1.68621	2	64.3211	27.6015	34.3126	0.598868	10.1018		10.0976	5.13969
3252	1493891692	1	66.6468	37.0877	96.8704	1.69071	2	64.4171	27.4596	31.2512	0.545436	9.88291		9.99343	15.874
3253	1493891692	1	66.6499	36.7546	96.8058	1.68958	2	64.8931	27.2285	23.95	0.418006	9.68674		10.1006	9.10001
3254	1493891692	1	66.6059	36.4208	97.4436	1.70071	2	65.1317	27.0412	26.4996	0.462506	9.49474		7.14031	16.614
3255	1493891692	1	66.6081	36.1828	95.5964	1.66847	2	65.6546	26.8588	20.7178	0.361594	9.37263		13.1442	9.52093
3256	1493891692	1	66.7067	35.7559	73.6887	1.28611	2	65.9401	26.7202	23.8679	0.416574	9.06816		15.9502	17.5547
3257	1493891692	1	66.8061	35.2336	82.5319	1.44045	2	66.5098	26.5866	21.0009	0.366535	8.65208		17.3641	7.63936
3258	1493891692	1	66.9061	34.6635	80.0201	1.39661	2	66.7474	26.495	23.3542	0.407607	8.17004		13.1529	22.4318
3259	1493891692	1	67.0047	34.2363	75.1768	1.31208	2	67.4599	26.2682	19.4385	0.339266	7.98109		14.8905	4.48581
3260	1493891692	1	67.151	33.762	75.6311	1.32001	2	67.6024	26.2229	22.6764	0.395778	7.5526		11.7679	21.0871
3261	1493891693	1	67.2491	33.3822	75.1238	1.31116	2	68.2674	25.9952	21.1704	0.369493	7.45686		13.5296	2.84146
3262	1493891693	1	67.3951	32.9555	75.2831	1.31394	2	68.3621	25.9969	23.1243	0.403595	7.02547		10.3909	25.5653
3263	1493891693	1	67.4928	32.6232	72.9062	1.27245	2	69.1694	25.724	20.9735	0.366057	7.1		10.3918	4.02217
3264	1493891693	1	67.5906	32.2909	73.1762	1.27717	2	69.265	25.63	21.1374	0.368918	6.86813		9.55408	14.4621
3265	1493891693	1	67.7351	32.0071	73.7333	1.28689	2	69.7391	25.5427	22.3605	0.390264	6.7679		11.7782	13.9668
3266	1493891693	1	67.8334	31.627	76.5779	1.33654	2	70.1668	25.3588	24.0409	0.419592	6.68843		9.02603	5.84549
3267	1493891693	1	67.9307	31.3423	76.965	1.34329	2	70.3565	25.3143	23.0114	0.401625	6.49779		7.68132	19.7449
3268	1493891693	1	68.0276	31.1053	74.8218	1.30589	2	70.9738	25.086	22.7282	0.396681	6.70165		7.6841	4.48295
3269	1493891693	1	68.1245	30.8682	75.3991	1.31596	2	71.1162	25.0407	22.8043	0.39801	6.55057		9.02984	18.4268
3270	1493891694	1	68.2219	30.5834	76.5384	1.33585	2	71.6861	24.8116	20.6517	0.360441	6.73159		10.4004	7.63269
3271	1493891694	1	68.3197	30.2508	79.1208	1.38092	2	71.9235	24.7201	21.9598	0.38327	6.60121		5.89091	13.0651
3272	1493891694	1	68.3689	30.0607	71.5861	1.24941	2	72.35	24.632	19.3452	0.337638	6.73201		13.5504	17.1253
3273	1493891694	1	68.515	29.6333	87.1297	1.5207	2	72.8725	24.4021	21.0943	0.368164	6.80832		14.588	4.25472
3274	1493891694	1	68.6144	29.1573	79.7088	1.39118	2	73.0143	24.4047	19.792	0.345436	6.4766		17.6901	19.7354
3275	1493891694	1	68.762	28.5864	83.428	1.45609	2	73.6313	24.1765	18.2559	0.318626	6.56942		18.6811	4.48009
3276	1493891694	1	68.8155	27.966	83.5912	1.45894	2	73.7736	24.1312	19.5977	0.342044	6.26805		16.3112	16.146
3277	1493891694	1	68.9627	27.4426	70.4075	1.22884	2	74.2948	23.997	18.2105	0.317833	6.3485		21.2518	7.62881
3278	1493891694	1	69.206	26.7773	70.7071	1.23407	2	74.5321	23.9056	18.8089	0.328277	6.05095		14.9379	8.6128
3279	1493891695	1	69.3528	26.3015	66.4929	1.16052	2	74.816	23.8629	18.2096	0.317817	5.98275		14.0734	18.4145
3280	1493891695	1	69.5464	25.8742	59.2281	1.03373	2	75.3855	23.6339	18.4861	0.322643	6.25412		12.7728	1.41926
3281	1493891695	1	69.7396	25.4948	54.5729	0.952477	2	75.4328	23.6348	19.0316	0.332165	5.98933		11.12	19.2545
3282	1493891695	1	69.9791	25.2119	53.0159	0.925301	2	76.0488	23.4546	17.4623	0.304775	6.31897		11.1222	4.24866
3283	1493891695	1	70.2186	24.9289	51.1898	0.89343	2	76.1904	23.4571	18.8652	0.32926	6.1505		10.0575	17.9071
3284	1493891695	1	70.4576	24.6938	51.8923	0.905691	2	76.7592	23.2761	18.3119	0.319604	6.4591		10.0597	5.11154
3285	1493891695	1	70.6967	24.4587	51.7584	0.903355	2	76.9019	23.183	19.334	0.337443	6.33498		10.0575	11.6692
3286	1493891695	1	70.9357	24.2236	50.646	0.88394	2	77.2806	23.0942	18.1149	0.316165	6.44463		8.04858	13.427
3287	1493891695	1	71.127	24.0355	50.203	0.876207	2	77.7071	22.9585	19.6319	0.342642	6.66766		6.03535	4.24566
3288	1493891696	1	71.2704	23.8944	52.0151	0.907835	2	77.8486	22.961	19.3606	0.337906	6.64409		7.124	17.8976
3289	1493891696	1	71.4143	23.7055	50.8307	0.887162	2	78.4171	22.7801	18.7237	0.32679	7.06368		7.10492	1.4162
3290	1493891696	1	71.6051	23.5652	50.8284	0.887122	2	78.4643	22.7809	19.4468	0.339411	6.90389		5.1182	19.2384
3291	1493891696	1	71.748	23.472	49.4976	0.863896	2	79.0798	22.6009	17.5215	0.305808	7.38337		8.04858	6.33429
3292	1493891696	1	71.9393	23.2839	47.6203	0.831131	2	79.2697	22.5086	19.6322	0.342647	7.37129		5.14138	8.60048
3293	1493891696	1	72.0354	23.142	48.6839	0.849695	2	79.5532	22.466	17.6564	0.308162	7.54813		5.1182	16.5599
3294	1493891696	1	72.1783	23.0488	49.4393	0.862879	2	80.0744	22.2842	20.1401	0.351511	7.93303		7.1282	1.41326
3295	1493891696	1	72.3223	22.8598	47.8324	0.834833	2	80.1215	22.2851	19.9688	0.348522	7.82035		6.34238	19.7031
3296	1493891696	1	72.5125	22.7675	40.8645	0.713219	2	80.7375	22.0573	20.3743	0.355599	8.2556		8.05068	1.4132
3297	1493891697	1	72.7038	22.5793	45.0634	0.786504	2	80.7846	22.0581	21.3339	0.372348	8.09759		10.0597	13.4147
3298	1493891697	1	72.9429	22.3442	43.5392	0.759903	2	81.2107	21.9225	20.3646	0.355429	8.27855		14.2056	7.61653
3299	1493891697	1	73.3244	22.0637	31.1422	0.543534	2	81.4476	21.8312	21.4275	0.373981	8.12653		14.0882	5.82659
3300	1493891697	1	73.6592	21.7344	43.4168	0.757765	2	81.6367	21.7869	20.3684	0.355496	7.97767		15.1127	13.9345
3301	1493891697	1	74.0412	21.406	35.7994	0.624818	2	82.0634	21.6034	21.9137	0.382466	8.02463		12.075	13.0274
3302	1493891697	1	74.3282	21.1238	30.904	0.539376	2	82.4887	21.5157	21.8425	0.381224	8.1699		14.2056	1.43711
3303	1493891697	1	74.7097	20.8433	27.5675	0.481144	2	82.4893	21.4678	21.2561	0.370989	7.80463		11.4381	1.41326
3304	1493891697	1	75.0428	20.6578	26.8922	0.469357	2	82.5364	21.4687	21.7524	0.379652	7.53735		11.1032	15.2292
3305	1493891697	1	75.3293	20.4235	26.7998	0.467745	2	83.0101	21.2862	23.0718	0.40268	7.7291		10.2364	2.82646
3306	1493891698	1	75.6151	20.2371	23.4306	0.408941	2	83.1043	21.2879	24.6275	0.429831	7.56256		9.51423	9.4914
3307	1493891698	1	75.9004	20.0986	22.6585	0.395466	2	83.3889	21.1497	28.4843	0.497144	7.56191		8.27307	4.46775
3308	1493891698	1	76.1384	19.9593	22.8595	0.398973	2	83.5308	21.1045	32.9031	0.574267	7.48058		8.27307	1.43415
3309	1493891698	1	76.3764	19.82	24.2894	0.423929	2	83.5315	21.0567	33.0251	0.576397	7.26119		10.2364	2.87131
3310	1493891698	1	76.6622	19.6336	16.6585	0.290746	2	83.5301	21.1524	39.3969	0.687606	7.03383		12.1057	7.69925
3311	1493891698	1	77.0419	19.497	20.5644	0.358916	2	83.4326	21.3898	52.3356	0.913429	6.66511		13.3876	1.43415
3312	1493891698	1	77.4228	19.2645	25.7948	0.450205	2	83.4319	21.4376	55.2926	0.965038	6.38996		13.9589	1.43415
3313	1493891698	1	77.8503	19.0808	19.2517	0.336006	2	83.4312	21.4854	59.2074	1.03336	6.07689		13.955	2.01797
3314	1493891699	1	78.2777	18.8972	16.8909	0.294801	2	83.4776	21.5341	62.0468	1.08292	5.83028		12.1029	1.43415
3315	1493891699	1	78.6573	18.7606	16.7219	0.291853	2	83.4783	21.4863	64.0429	1.11776	5.53818		10.7915	6.41045
3316	1493891699	1	78.9897	18.6231	16.0999	0.280996	2	83.3868	21.2932	82.4247	1.43858	5.14431		10.3069	1.41026
3317	1493891699	1	79.3214	18.5336	14.0015	0.244373	2	83.3398	21.2923	88.3204	1.54148	4.87421		10.3069	2.02004
3318	1493891699	1	79.6531	18.4441	13.1526	0.229556	2	83.2933	21.2436	92.6739	1.61746	4.5922		4.47633	8.35077
3319	1493891699	1	79.7953	18.3989	13.1381	0.229303	2	83.1554	21.0018	109.956	1.91909	4.25034		3.16915	2.01108
3320	1493891699	1	79.8903	18.3527	13.5723	0.236882	2	83.2032	20.9548	113.246	1.97651	4.21263		1.41626	4.53837
3321	1493891699	1	79.9375	18.3536	11.8974	0.207648	2	83.1581	20.8104	116.06	2.02563	4.0507		2.83257	13.2385
3322	1493891699	1	80.0319	18.3555	11.4808	0.200377	2	83.07	20.378	121.301	2.11711	3.64973		4.04866	0
3323	1493891700	1	80.125	18.4532	7.86331	0.137241	2	83.07	20.378	121.587	2.12209	3.51822		5.93157	16.0403
3324	1493891700	1	80.1697	18.6458	0.696617	0.0121583	2	82.8411	19.8948	125.978	2.19872	2.94896		13.265	12.833
3325	1493891700	1	80.2583	19.079	353.515	6.17	2	82.658	19.5082	127.117	2.21861	2.43778		7.74159	5.16666
3326	1493891700	1	80.3495	19.3204	346.974	6.05585	2	82.5657	19.3628	126.171	2.20209	2.21661		5.92797	25.8469
3327	1493891700	1	80.3941	19.5129	341.323	5.95721	2	82.1043	18.6352	122.178	2.1324	1.92228		9.09464	2.02438
3328	1493891700	1	80.4847	19.8022	336.589	5.87458	2	82.0578	18.5863	123.289	2.1518	1.98823		5.92505	12.8477
3329	1493891700	1	80.5293	19.9946	332.688	5.8065	2	81.8744	18.1993	122.124	2.13146	2.2433		6.42115	14.162
3330	1493891700	1	80.621	20.188	300.726	5.24866	2	81.5489	17.8574	125.017	2.18196	2.50852		3.21122	4.31738
3331	1493891701	1	80.6669	20.2847	302.707	5.28324	2	81.5508	17.7135	123.171	2.14975	2.71889		4.04224	21.5171
3332	1493891701	1	80.7599	20.3822	306.041	5.34143	2	81.134	17.1298	119.198	2.0804	3.27384		5.16827	1.44011
3333	1493891701	1	80.8523	20.5276	313.528	5.4721	2	81.1346	17.0818	121.703	2.12412	3.45734		4.04441	16.7592
3334	1493891701	1	80.9453	20.6252	315.754	5.51095	2	80.8579	16.5965	119.389	2.08373	4.02965		2.02004	6.07728
3335	1493891701	1	80.9918	20.6739	317.457	5.54068	2	80.7182	16.4498	119.671	2.08864	4.23295		2.02221	12.8706
3336	1493891701	1	81.0383	20.7227	320.258	5.58956	2	80.5345	16.0621	117.034	2.04263	4.68775		3.18054	13.5674
3337	1493891701	1	81.132	20.7723	320.778	5.59864	2	80.3035	15.6733	117.865	2.05713	5.16587		1.43715	5.94326
3338	1493891701	1	81.1313	20.8202	322.397	5.62689	2	80.2588	15.4803	116.333	2.03039	5.41071		2.02004	19.3212
3339	1493891701	1	81.1778	20.8689	330.089	5.76114	2	79.983	14.8983	116.623	2.03545	6.08897		7.61933	6.43999
3340	1493891702	1	81.4148	20.7776	334.91	5.84528	2	79.8911	14.7043	117.016	2.04231	6.26152		6.02901	14.3818
3341	1493891702	1	81.5581	20.6367	341.287	5.95659	2	79.6126	14.3141	115.233	2.01119	6.61515		9.08737	8.39505
3342	1493891702	1	81.7964	20.4497	347.488	6.06481	2	79.474	14.071	118.075	2.06079	6.78832		9.08922	14.8394
3343	1493891702	1	82.0347	20.2626	353.183	6.16421	2	79.2432	13.6335	115.886	2.02259	7.19287		8.04223	9.67133
3344	1493891702	1	82.2259	20.0747	358.53	6.25753	2	79.1051	13.3422	119.001	2.07696	7.42064		8.04009	11.6251
3345	1493891702	1	82.417	19.8868	3.51319	0.0613167	2	78.9203	13.0016	117.579	2.05215	7.72223		6.03325	12.9041
3346	1493891702	1	82.5604	19.7458	8.18858	0.142918	2	78.7361	12.6129	117.841	2.05671	8.09343		5.14226	5.19589
3347	1493891702	1	82.6567	19.604	12.5557	0.219138	2	78.6434	12.4666	118.146	2.06204	8.18835		6.03111	20.0406
3348	1493891702	1	82.8	19.463	16.6568	0.290716	2	78.3196	11.8823	119.378	2.08353	8.80574		5.14226	1.44611
3349	1493891703	1	82.8963	19.3212	20.3095	0.354468	2	78.3202	11.8341	119.407	2.08404	8.77481		3.19725	21.3168
3350	1493891703	1	82.9448	19.2263	53.0436	0.925785	2	77.9968	11.2014	117.924	2.05816	9.42771		5.14306	7.20921
3351	1493891703	1	83.041	19.0844	53.706	0.937347	2	77.8572	11.0058	121.251	2.11624	9.59873		5.14226	9.69416
3352	1493891703	1	83.1373	18.9426	62.0116	1.08231	2	77.7188	10.7138	119.144	2.07946	9.85258		8.74808	16.8437
3353	1493891703	1	83.0942	18.6542	65.7081	1.14682	2	77.4408	10.226	120.583	2.10457	10.1487		15.8817	2.89222
3354	1493891703	1	83.0545	18.1263	98.3229	1.71606	2	77.442	10.1296	119.966	2.0938	9.76972		13.0245	17.6242
3355	1493891703	1	83.0134	17.6941	104.993	1.83247	2	77.1164	9.64061	120.442	2.1021	9.98165		13.2662	6.46946
3356	1493891703	1	82.9251	17.2608	110.711	1.93228	2	77.024	9.44576	121.426	2.11929	9.79274		10.949	11.0226
3357	1493891703	1	82.7884	16.9224	112.172	1.95778	2	76.8861	9.1052	119.67	2.08864	9.79519		10.9529	10.4222
3358	1493891704	1	82.6516	16.5839	110.672	1.93159	2	76.7001	8.81178	120.827	2.10882	9.78909		10.4823	3.23622
3359	1493891704	1	82.5619	16.2462	107.85	1.88233	2	76.6539	8.7143	120.879	2.10974	9.57256		9.10431	22.858
3360	1493891704	1	82.4715	15.9565	108.424	1.89235	2	76.2349	8.07792	120.886	2.10986	10.0482		7.75351	1.44791
3361	1493891704	1	82.3805	15.7146	109.657	1.91387	2	76.2355	8.02966	120.864	2.10947	9.83968		9.10717	7.80402
3362	1493891704	1	82.2901	15.4248	110.297	1.92504	2	76.1436	7.7863	121.141	2.11431	9.80439		9.65406	11.283
3363	1493891704	1	82.1525	15.1339	106.75	1.86313	2	75.91	7.49154	121.985	2.12904	9.86785		7.75457	1.44848
3364	1493891704	1	82.0614	14.892	107.358	1.87374	2	75.9105	7.44326	121.215	2.11561	9.66009		7.35192	14.9137
3365	1493891704	1	82.0175	14.6509	110.495	1.9285	2	75.6786	7.00354	119.999	2.09437	9.93296		6.43742	2.042
3366	1493891704	1	81.9258	14.4569	111.764	1.95065	2	75.6317	6.95421	120.873	2.10963	9.79316		9.65806	6.48186
3367	1493891705	1	81.7881	14.1659	108.845	1.8997	2	75.5392	6.75895	120.192	2.09775	9.6908		7.35541	12.4512
3368	1493891705	1	81.7441	13.9247	107.907	1.88334	2	75.306	6.41562	121.064	2.11296	9.89118		7.76299	1.42234
3369	1493891705	1	81.653	13.6825	108.477	1.89328	2	75.3534	6.41666	120.765	2.10774	9.61652		6.4427	12.4554
3370	1493891705	1	81.5611	13.4884	110.037	1.92051	2	75.1201	6.07323	119.814	2.09115	9.82198		6.44413	0
3371	1493891705	1	81.4693	13.2942	109.798	1.91633	2	75.1201	6.07323	119.891	2.09249	9.61534		7.76686	3.2432
3372	1493891705	1	81.3781	13.0519	109.182	1.90558	2	75.0738	5.97554	120.409	2.10153	9.47729		4.56307	5.22369
3373	1493891705	1	81.3328	12.9067	110.556	1.92957	2	74.9806	5.82846	122.094	2.13094	9.51062		6.44541	0
3374	1493891705	1	81.2409	12.7125	109.836	1.917	2	74.9806	5.82846	122.14	2.13175	9.30491		3.22606	0
3375	1493891705	1	81.1949	12.6153	110.058	1.92088	2	74.9806	5.82846	123.393	2.15361	9.2021		5.95136	17.3739
3376	1493891706	1	81.1503	12.422	109.835	1.91699	2	75.4032	6.22444	133.948	2.33784	8.45215		5.19175	2.84468
3377	1493891706	1	81.0577	12.2758	110.083	1.92131	2	75.498	6.22651	141.775	2.47444	8.21609		4.56593	4.52526
3378	1493891706	1	81.0124	12.1305	110.072	1.92111	2	75.6398	6.27795	148.619	2.59389	7.94463		3.22606	2.84768
3379	1493891706	1	80.9664	12.0333	109.643	1.91363	2	75.7347	6.28002	131.083	2.28783	7.7763		5.19268	3.20757
3380	1493891706	1	80.8739	11.887	117.478	2.05038	2	75.829	6.33041	115.922	2.02323	7.50511		5.84344	1.42234
3381	1493891706	1	80.6842	11.9312	123.282	2.15169	2	75.8764	6.33145	102.452	1.78812	7.38052		15.848	2.02318
3382	1493891706	1	80.1629	12.0167	129.415	2.25871	2	75.9245	6.28418	90.6434	1.58203	7.12922		17.0987	0
3383	1493891706	1	79.5961	11.9568	134.468	2.3469	2	75.9245	6.28418	80.3534	1.40243	6.75716		17.0286	1.42534
3384	1493891706	1	79.0286	11.9451	139.273	2.43077	2	75.877	6.28314	71.6857	1.25115	6.48		15.6154	7.16584
3385	1493891707	1	78.5082	11.9343	143.122	2.49794	2	75.7324	6.47326	65.1023	1.13625	6.12601		12.8697	1.44911
3386	1493891707	1	78.083	11.8774	172.708	3.01432	2	75.733	6.42496	59.2198	1.03358	5.93731		12.8761	3.21652
3387	1493891707	1	77.6576	11.8204	168.952	2.94876	2	75.6844	6.52053	55.0488	0.960783	5.65528		11.7448	4.04443
3388	1493891707	1	77.2802	11.7163	167.326	2.92039	2	75.5883	6.61508	27.8883	0.486742	5.37447		11.7514	4.27002
3389	1493891707	1	76.9026	11.6121	166.026	2.8977	2	75.446	6.61197	31.1035	0.542858	5.20797		10.3814	3.18317
3390	1493891707	1	76.5723	11.5089	165.202	2.88332	2	75.3505	6.65821	13.5025	0.235663	5.0022		5.8757	7.65724
3391	1493891707	1	76.3835	11.4568	164.933	2.87862	2	75.1122	6.74965	358.518	6.25732	4.8758		4.51333	0
3392	1493891707	1	76.242	11.4057	164.448	2.87015	2	75.1122	6.74965	345.218	6.02519	4.79116		3.20083	16.1728
3393	1493891707	1	76.1478	11.3556	161.637	2.82109	2	74.728	7.12782	334.331	5.83518	4.45982		1.41932	1.42234
3394	1493891708	1	76.1005	11.3546	160.526	2.8017	2	74.6806	7.12679	324.616	5.66562	4.45988		5.17372	19.2478
3395	1493891708	1	75.9595	11.2553	160.238	2.79668	2	74.2479	7.60051	315.899	5.51347	4.03572		0	10.1048
3396	1493891708	1	75.9595	11.2553	158.981	2.77474	2	74.0079	7.83684	308.117	5.37765	3.93632		1.41932	7.16489
3397	1493891708	1	75.9122	11.2543	159.481	2.78347	2	73.8633	8.02692	301.148	5.25603	3.82282		4.07421	21.4917
3398	1493891708	1	75.8186	11.1559	160.889	2.80805	2	73.4296	8.59711	294.691	5.14333	3.50068		2.84457	4.04145
3399	1493891708	1	75.7238	11.154	162.617	2.8382	2	73.3336	8.69162	288.878	5.04187	3.43167		2.0371	17.4987
3400	1493891708	1	75.677	11.1048	163.042	2.84562	2	72.9959	9.16721	283.457	4.94725	3.30795		0	10.3409
3401	1493891708	1	75.677	11.1048	163.272	2.84964	2	72.8028	9.45274	278.683	4.86393	3.31517		0	10.101
3402	1493891708	1	75.677	11.1048	163.468	2.85305	2	72.5629	9.68899	274.111	4.78414	3.42084		2.0371	17.495
3403	1493891709	1	75.7238	11.154	162.414	2.83467	2	72.2253	10.1645	269.656	4.70639	3.63574		0	4.03914
3404	1493891709	1	75.7238	11.154	162.773	2.84093	2	72.1293	10.2589	265.753	4.63827	3.70427		0	17.2183
3405	1493891709	1	75.7238	11.154	162.931	2.84368	2	71.7449	10.6851	261.888	4.5708	4.00643		0	4.04124
3406	1493891709	1	75.7238	11.154	162.416	2.8347	2	71.6489	10.7796	227.131	3.96419	4.09206		0	19.2017
3407	1493891709	1	75.7238	11.154	162.416	2.8347	2	71.1696	11.2038	220.021	3.84008	4.55447		0	4.5519
3408	1493891709	1	75.7238	11.154	162.044	2.82821	2	71.1206	11.3474	220.943	3.85618	4.60726		1.42232	14.2548
3409	1493891709	1	75.6764	11.153	161.776	2.82352	2	70.7378	11.6289	219.806	3.83635	4.96148		0	10.0978
3410	1493891709	1	75.6764	11.153	162.017	2.82772	2	70.4979	11.865	215.261	3.75702	5.22722		1.41932	12.7318
3411	1493891710	1	75.6291	11.152	161.931	2.82623	2	70.116	12.0501	212.902	3.71584	5.58577		3.20224	13.1514
3412	1493891710	1	75.5349	11.1018	161.2	2.81348	2	69.7807	12.3325	206.129	3.59763	5.88434		0	9.54785
3413	1493891710	1	75.5349	11.1018	163.006	2.845	2	69.4943	12.4713	210.243	3.66944	6.1939		5.6892	16.6064
3414	1493891710	1	75.3453	11.0979	179.199	3.12761	2	69.0165	12.7508	204.822	3.57482	6.54108		10.0696	4.4992
3415	1493891710	1	75.0142	11.0428	168.667	2.9438	2	68.8735	12.796	208.276	3.63511	6.38607		13.1501	19.0957
3416	1493891710	1	74.5887	10.9375	172.181	3.00513	2	68.3007	13.0736	203.569	3.55295	6.64092		11.485	3.18395
3417	1493891710	1	74.21	10.8814	177.131	3.09151	2	68.2052	13.1199	204.751	3.57358	6.40847		12.9006	22.9898
3418	1493891710	1	73.7838	10.8242	175.231	3.05836	2	67.4898	13.3946	204.551	3.5701	6.79863		10.3966	3.18395
3419	1493891710	1	73.453	10.7209	175.504	3.06312	2	67.3943	13.4409	205.08	3.57932	6.64125		11.3875	14.0188
3420	1493891711	1	73.0735	10.7129	178.83	3.12118	2	66.9648	13.625	205.685	3.58988	6.76731		8.67672	12.7345
3421	1493891711	1	72.7894	10.6587	178.159	3.10947	2	66.5828	13.8101	208.291	3.63537	6.96083		11.4939	5.87109
3422	1493891711	1	72.4104	10.6026	173.821	3.03374	2	66.3922	13.8545	207.68	3.6247	6.84058		8.67966	16.6131
3423	1493891711	1	72.1262	10.5484	182.12	3.17859	2	65.9142	14.1341	211.065	3.68378	7.1726		14.3022	1.42532
3424	1493891711	1	71.651	10.5867	178.635	3.11777	2	65.8667	14.1331	211.078	3.68401	6.78492		15.9622	17.8476
3425	1493891711	1	71.1299	10.4792	173.425	3.02684	2	65.3411	14.4118	214.301	3.74026	6.99825		15.7574	3.18395
3426	1493891711	1	70.608	10.42	179.886	3.1396	2	65.2456	14.4581	216.985	3.7871	6.71279		15.6754	13.441
3427	1493891711	1	70.0856	10.4091	175.679	3.06617	2	64.8631	14.6914	215.664	3.76404	6.75371		15.7637	7.13072
3428	1493891711	1	69.5635	10.3498	178.142	3.10916	2	64.6716	14.8322	219.034	3.82286	6.63495		14.3447	6.3706
3429	1493891712	1	69.0889	10.2916	180.378	3.14819	2	64.4805	14.9248	218.409	3.81196	6.53482		12.8368	13.1537
3430	1493891712	1	68.6611	10.2826	180.289	3.14664	2	64.1451	15.2072	221.894	3.87278	6.68176		14.2622	2.02167
3431	1493891712	1	68.1858	10.2726	179.318	3.12969	2	64.0971	15.2545	222.223	3.87852	6.4449		11.521	15.17
3432	1493891712	1	67.8059	10.2164	181.136	3.16142	2	63.7137	15.5842	224.017	3.90983	6.74977		11.4145	1.42526
3433	1493891712	1	67.4255	10.2084	182.399	3.18346	2	63.6662	15.5833	224.31	3.91495	6.55911		10.112	14.2597
3434	1493891712	1	67.093	10.1531	180.999	3.15902	2	63.2832	15.8648	223.968	3.90898	6.86572		11.4175	2.01957
3435	1493891712	1	66.7125	10.1451	180.634	3.15266	2	63.2352	15.912	224.515	3.91852	6.73415		8.56689	11.1679
3436	1493891712	1	66.427	10.1391	181.459	3.16706	2	62.995	16.1964	225.295	3.93215	6.962		9.99221	3.18665
3437	1493891712	1	66.094	10.1321	182.496	3.18515	2	62.8994	16.2427	225.531	3.93626	6.89528		7.14158	8.07824
3438	1493891713	1	65.856	10.1271	182.899	3.1922	2	62.7075	16.4316	226.492	3.95302	7.04697		8.56689	4.0391
3439	1493891713	1	65.5705	10.1211	185.166	3.23176	2	62.6116	16.5261	226.494	3.95306	7.05543		7.27196	11.1412
3440	1493891713	1	65.332	10.1644	185.084	3.23033	2	62.3242	16.7613	225.88	3.94236	7.25024		7.14158	8.08034
3441	1493891713	1	65.094	10.1594	186.113	3.24828	2	62.1323	16.9503	223.792	3.90591	7.40864		7.14158	12.1152
3442	1493891713	1	64.856	10.1544	185.75	3.24195	2	61.8445	17.2336	217.699	3.79956	7.69313		5.71326	12.2617
3443	1493891713	1	64.6656	10.1504	186.358	3.25255	2	61.5096	17.4679	215.909	3.76833	7.96907		7.27196	8.07824
3444	1493891713	1	64.4271	10.1937	186.304	3.25162	2	61.3177	17.6568	210.743	3.67815	8.08494		5.71626	12.1701
3445	1493891713	1	64.2366	10.1897	186.673	3.25806	2	60.9359	17.7939	204.979	3.57755	8.28966		5.71626	7.15275
3446	1493891713	1	64.0461	10.1857	187.431	3.27129	2	60.7916	17.9837	199.744	3.48618	8.44989		4.28794	14.3338
3447	1493891714	1	63.9032	10.1827	187.76	3.27703	2	60.3154	18.0227	193.335	3.37433	8.62194		5.87918	3.20926
3448	1493891714	1	63.7123	10.227	186.477	3.25463	2	60.267	18.1181	189.63	3.30966	8.61043		4.28794	11.4232
3449	1493891714	1	63.5694	10.224	185.601	3.23935	2	59.8863	18.1107	182.092	3.17811	8.70432		5.71626	5.87762
3450	1493891714	1	63.3789	10.22	186.003	3.24636	2	59.6955	18.1552	179.405	3.13121	8.74842		4.29094	8.70874
3451	1493891714	1	63.2359	10.217	186.074	3.2476	2	59.4102	18.1016	172.374	3.0085	8.76373		5.71626	5.87694
3452	1493891714	1	63.0454	10.213	186.762	3.2596	2	59.2194	18.146	170.255	2.97151	8.80743		2.85963	11.8248
3453	1493891714	1	62.9501	10.211	186.927	3.26249	2	58.8391	18.0424	163.911	2.86079	8.84484		5.88278	5.91172
3454	1493891714	1	62.7591	10.2554	185.79	3.24265	2	58.649	17.9905	159.793	2.78891	8.75926		4.51155	8.40253
3455	1493891714	1	62.6157	10.3007	213.713	3.72999	2	58.4119	17.8414	154.693	2.69991	8.63331		5.7992	10.1293
3456	1493891715	1	62.6141	10.494	218.775	3.81834	2	58.0787	17.7868	150.633	2.62904	8.58806		14.5516	15.6059
3457	1493891715	1	62.5625	10.9763	223.457	3.90006	2	57.6519	17.4894	151.306	2.64078	8.15687		13.3187	14.8427
3458	1493891715	1	62.4636	11.4091	227.656	3.97334	2	57.2246	17.24	148.092	2.58469	7.83878		13.1014	9.09137
3459	1493891715	1	62.4124	11.8428	231.611	4.04238	2	56.9392	17.1381	149.884	2.61597	7.61552		10.2258	17.6317
3460	1493891715	1	62.3619	12.1799	266.739	4.65547	2	56.4647	16.7913	149.067	2.60172	7.48612		10.2224	9.67141
3461	1493891715	1	62.3115	12.5169	265.788	4.63888	2	56.1795	16.641	146.996	2.56557	7.38983		10.2224	12.4363
3462	1493891715	1	62.2611	12.8539	262.335	4.57861	2	55.8471	16.3933	147.741	2.57857	7.32576		8.78698	13.6286
3463	1493891715	1	62.2111	13.1425	263.191	4.59356	2	55.467	16.1445	146.08	2.54957	7.38207		10.2165	12.4429
3464	1493891715	1	62.1607	13.4793	257.845	4.50024	2	55.1344	15.8967	144.409	2.52042	7.43053		9.16727	10.4278
3465	1493891716	1	61.9683	13.7167	232.855	4.06409	2	54.8492	15.698	144.797	2.52718	7.38966		15.5088	12.4489
3466	1493891716	1	61.6791	14.1452	238.495	4.16252	2	54.5165	15.45	144.323	2.51892	7.28048		16.0597	10.432
3467	1493891716	1	61.4371	14.6227	228.959	3.99609	2	54.2312	15.2512	144.22	2.51711	7.23326		13.1909	12.4555
3468	1493891716	1	61.1487	14.9546	221.007	3.8573	2	53.8983	15.0031	143.944	2.5123	7.25056		15.1804	9.28088
3469	1493891716	1	60.7651	15.2846	218.195	3.80822	2	53.6606	14.8051	143.814	2.51003	7.12066		11.1496	12.4597
3470	1493891716	1	60.4775	15.52	216.663	3.78148	2	53.3276	14.5569	143.12	2.49792	7.21447		10.1042	9.28741
3471	1493891716	1	60.2375	15.7563	216.845	3.78466	2	53.0897	14.3588	143.208	2.49946	7.28313		9.14028	14.4965
3472	1493891716	1	59.9979	15.9445	213.082	3.71898	2	52.709	14.0612	142.553	2.48802	7.52827		11.4955	8.44324
3473	1493891716	1	59.663	16.1307	209.991	3.66504	2	52.4708	13.9113	141.504	2.46972	7.52685		10.2847	10.2752
3474	1493891717	1	59.3758	16.3179	217.333	3.79317	2	52.233	13.6648	141.264	2.46552	7.61961		11.4969	17.7025
3475	1493891717	1	59.0409	16.5042	198.363	3.46209	2	51.7566	13.3166	142.825	2.49276	7.95122		17.6439	6.1677
3476	1493891717	1	58.4681	16.6376	189.911	3.31457	2	51.6139	13.1686	142.436	2.48597	7.68206		18.5348	17.7134
3477	1493891717	1	57.8946	16.8674	187.459	3.27178	2	51.1372	12.8202	142.167	2.48129	7.87669		20.0588	5.25166
3478	1493891717	1	57.2269	16.9026	179.778	3.13772	2	51.0423	12.6731	143.737	2.50869	7.49253		18.6345	19.7529
3479	1493891717	1	56.6068	16.9387	182.161	3.1793	2	50.5177	12.2752	141.755	2.47409	7.66977		15.7882	4.11607
3480	1493891717	1	56.0819	16.9767	179.169	3.12709	2	50.4225	12.1764	143.106	2.49768	7.42103		14.405	20.6667
3481	1493891717	1	55.6052	16.9191	175.062	3.05541	2	49.8979	11.7299	140.53	2.45271	7.71369		14.3157	2.06228
3482	1493891717	1	55.1281	16.9098	173.167	3.02234	2	49.8502	11.6804	141.501	2.46966	7.42986		12.9845	21.6422
3483	1493891718	1	54.699	16.8532	174.49	3.04543	2	49.3256	11.1852	139.43	2.43351	7.81023		12.9905	3.24215
3484	1493891718	1	54.2697	16.7966	174.798	3.0508	2	49.23	11.1348	139.949	2.44258	7.57988		14.4169	18.5519
3485	1493891718	1	53.7926	16.739	174.422	3.04425	2	48.8007	10.6897	138.339	2.41447	7.84303		10.151	7.2747
3486	1493891718	1	53.4587	16.6842	172.241	3.00618	2	48.6097	10.5403	138.479	2.41692	7.8269		8.59664	11.3997
3487	1493891718	1	53.1722	16.6786	171.71	2.99691	2	48.3713	10.2444	135.806	2.37027	8.02792		11.5782	18.6538
3488	1493891718	1	52.7903	16.6229	173.042	3.02015	2	47.8935	9.84649	135.838	2.37083	8.36053		7.32954	1.45501
3489	1493891718	1	52.5518	16.5699	173.73	3.03216	2	47.8937	9.79799	135.238	2.36035	8.21929		10.1599	25.8105
3490	1493891718	1	52.2176	16.5151	171.807	2.99861	2	47.2725	9.20275	135.873	2.37143	8.82748		8.74283	4.13023
3491	1493891719	1	51.9312	16.4612	171.617	2.99529	2	47.1769	9.10368	138.063	2.40966	8.75994		8.74578	12.3899
3492	1493891719	1	51.6447	16.4073	172.442	3.00968	2	46.8902	8.80641	135.664	2.36778	8.96542		7.3354	19.6419
3493	1493891719	1	51.406	16.3543	171.878	2.99983	2	46.4119	8.35931	138.453	2.41646	9.42661		9.11983	1.45651
3494	1493891719	1	51.1197	16.2521	147.914	2.58158	2	46.4121	8.31076	138.624	2.41944	9.23181		14.8944	21.7165
3495	1493891719	1	50.6907	16.0022	152.105	2.65474	2	45.8857	7.81386	136.44	2.38133	9.49405		18.7816	5.27857
3496	1493891719	1	50.118	15.7493	142.463	2.48645	2	45.7902	7.66608	140.298	2.44865	9.16888		16.5451	9.34848
3497	1493891719	1	49.6891	15.4026	136.487	2.38214	2	45.5508	7.4666	139.545	2.43552	8.95017		17.7118	15.5373
3498	1493891719	1	49.2121	15.0547	138.262	2.41312	2	45.1676	7.11819	141.873	2.47615	8.90765		16.5578	2.06738
3499	1493891719	1	48.7829	14.7077	134.975	2.35576	2	45.1198	7.06855	140.97	2.46038	8.47201		13.4043	15.5424
3500	1493891720	1	48.449	14.4108	130.993	2.28626	2	44.7365	6.72	142.104	2.48019	8.53997		12.3479	1.44334
3501	1493891720	1	48.163	14.1148	132.022	2.30422	2	44.6884	6.71896	142.655	2.48979	8.17137		13.4108	12.4194
3502	1493891720	1	47.8289	13.8178	134.231	2.34278	2	44.401	6.421	142.329	2.48411	8.15249		12.3564	5.26373
3503	1493891720	1	47.5427	13.5216	126.907	2.21494	2	44.2571	6.32061	144.51	2.52217	7.91514		14.4207	2.07011
3504	1493891720	1	47.2086	13.176	132.927	2.32002	2	44.2092	6.27094	144.702	2.52552	7.52836		13.4232	13.7692
3505	1493891720	1	46.8743	12.8786	138.932	2.42483	2	43.8253	6.01939	148.551	2.5927	7.50634		11.3724	5.26705
3506	1493891720	1	46.5876	12.6306	138.274	2.41334	2	43.6813	5.91895	150.481	2.6264	7.31388		12.3712	12.5748
3507	1493891720	1	46.301	12.3341	135.592	2.36653	2	43.3453	5.66835	152.553	2.66255	7.29167		10.3111	11.7667
3508	1493891720	1	46.0621	12.087	137.012	2.39131	2	43.0091	5.46634	157.59	2.75046	7.29068		11.3808	0
3509	1493891721	1	45.7752	11.8388	137.63	2.4021	2	43.0091	5.46634	159.167	2.77799	6.94691		11.3851	5.77339
3510	1493891721	1	45.4882	11.5905	138.301	2.41381	2	42.8167	5.46212	169.928	2.96581	6.68535		9.33274	2.88669
3511	1493891721	1	45.249	11.3916	136.796	2.38754	2	42.7205	5.46002	174.159	3.03965	6.44802		8.25737	5.77639
3512	1493891721	1	45.0577	11.1937	135.518	2.36524	2	42.528	5.4558	180.112	3.14354	6.2708		8.25737	4.33304
3513	1493891721	1	44.8664	10.9958	134.527	2.34794	2	42.3836	5.45264	185.466	3.23699	6.07379		7.29073	5.92988
3514	1493891721	1	44.6748	10.8463	135.737	2.36905	2	42.191	5.49709	192.047	3.35185	5.89774		7.28836	5.77639
3515	1493891721	1	44.4833	10.6968	137.204	2.39465	2	41.9985	5.49287	203.221	3.54688	5.76673		8.26369	0
3516	1493891721	1	44.2918	10.4988	137.181	2.39425	2	41.9985	5.49287	204.985	3.57767	5.50623		7.29257	12.847
3517	1493891721	1	44.1002	10.3492	136.706	2.38598	2	41.6129	5.67914	216.824	3.78429	5.29114		7.29257	1.4601
3518	1493891722	1	43.9086	10.1996	136.531	2.38292	2	41.613	5.63047	217.941	3.80378	5.11339		6.20149	12.3548
3519	1493891722	1	43.7649	10.051	136.491	2.38221	2	41.2755	5.86647	228.255	3.98381	4.86902		5.25578	4.33603
3520	1493891722	1	43.6211	9.95093	136.044	2.37441	2	41.131	5.86332	230.792	4.02807	4.78635		5.25612	9.2213
3521	1493891722	1	43.4773	9.85084	136.054	2.37459	2	40.9379	6.10247	237.474	4.14471	4.52756		4.13526	5.17714
3522	1493891722	1	43.3815	9.75173	135.307	2.36155	2	40.7933	6.19666	240.924	4.20491	4.39742		4.13735	6.46592
3523	1493891722	1	43.2856	9.65262	135.934	2.37249	2	40.6965	6.38923	245.545	4.28557	4.16571		3.25249	20.0532
3524	1493891722	1	43.1897	9.60205	135.356	2.36241	2	40.3583	6.9658	252.037	4.39887	3.86867		3.25515	5.17966
3525	1493891722	1	43.0937	9.55148	136.047	2.37446	2	40.2136	7.05999	249.956	4.36255	3.80821		0	28.4886
3526	1493891722	1	43.0937	9.55148	136.275	2.37845	2	39.8267	7.92722	247.43	4.31847	3.64849		2.06774	3.23014
3527	1493891723	1	43.0458	9.50192	136.085	2.37514	2	39.7784	8.02345	248.504	4.33722	3.58633		1.4565	18.087
3528	1493891723	1	43.0457	9.55047	135.523	2.36532	2	39.4886	8.55213	246.421	4.30085	3.69454		1.4565	19.7109
3529	1493891723	1	43.0458	9.50192	136.51	2.38255	2	39.2949	9.17996	247.534	4.32028	3.76469		3.25529	2.88964
3530	1493891723	1	42.9498	9.45134	138.894	2.42416	2	39.1986	9.17793	243.808	4.25526	3.76115		0	23.3659
3531	1493891723	1	42.9498	9.45134	140.395	2.45036	2	38.9085	9.90075	242.072	4.22496	4.06621		0	6.45733
3532	1493891723	1	42.9498	9.45134	140.742	2.45641	2	38.8119	10.0931	245.389	4.28284	4.18737		0	15.5786
3533	1493891723	1	42.9498	9.45134	140.197	2.4469	2	38.5224	10.5242	240.275	4.1936	4.55554		1.4565	9.15385
3534	1493891723	1	42.9497	9.49989	142.337	2.48425	2	38.4257	10.8136	240.861	4.20383	4.71088		1.44332	14.8473
3535	1493891724	1	42.9016	9.49888	144.695	2.5254	2	38.1844	11.2457	241.98	4.22335	5.03024		2.06795	6.45331
3536	1493891724	1	42.8537	9.44931	145.794	2.54458	2	38.0878	11.4379	240.705	4.2011	5.16414		1.44332	13.5888
3537	1493891724	1	42.8056	9.4483	143.676	2.50762	2	37.8466	11.8213	238.347	4.15994	5.49753		7.82539	9.67861
3538	1493891724	1	42.5656	9.34612	173.962	3.03621	2	37.7018	12.1096	237.344	4.14244	5.59405		10.1743	10.155
3539	1493891724	1	42.229	9.38759	184.381	3.21805	2	37.4609	12.3474	234.815	4.09829	5.61206		10.1002	9.67593
3540	1493891724	1	41.8924	9.3805	184.472	3.21964	2	37.3161	12.6356	235.149	4.10413	5.61589		10.1774	11.2269
3541	1493891724	1	41.5557	9.42198	194	3.38594	2	37.0751	12.9219	233.814	4.08083	5.68553		9.08447	9.6719
3542	1493891724	1	41.2669	9.51304	199.232	3.47726	2	36.9304	13.21	233.251	4.07099	5.69849		10.462	10.1529
3543	1493891724	1	40.93	9.60311	199.331	3.47898	2	36.6895	13.4477	233.747	4.07966	5.72387		7.33513	10.3791
3544	1493891725	1	40.6894	9.64663	197.907	3.45413	2	36.4966	13.7349	233.382	4.07328	5.85607		9.62659	8.39557
3545	1493891725	1	40.4005	9.78629	209.959	3.66448	2	36.352	13.9745	234.336	4.08993	5.82507		12.8382	13.2454
3546	1493891725	1	40.0152	9.97251	197.914	3.45425	2	36.0629	14.3082	235.101	4.10328	5.86676		16.3909	5.18869
3547	1493891725	1	39.4857	10.1072	195.96	3.42015	2	35.9665	14.4518	234.984	4.10124	5.59109		15.4687	13.2431
3548	1493891725	1	39.0041	10.2914	200.097	3.49235	2	35.6774	14.7854	235.005	4.1016	5.59133		19.5509	8.39557
3549	1493891725	1	38.3781	10.4726	189.654	3.31009	2	35.5328	15.025	236.836	4.13357	5.36843		16.4004	10.3707
3550	1493891725	1	37.8483	10.6074	194.807	3.40002	2	35.3401	15.312	235.984	4.1187	5.33145		15.4726	8.393
3551	1493891725	1	37.3666	10.7917	193.985	3.38567	2	35.1955	15.5515	236.127	4.1212	5.23157		16.1055	11.2185
3552	1493891725	1	36.8367	10.8778	189.299	3.30389	2	34.9547	15.8376	236.28	4.12386	5.30486		15.0172	7.18506
3553	1493891726	1	36.3549	11.0136	191.992	3.3509	2	34.8102	16.0286	236.711	4.13138	5.24751		11.8706	10.3682
3554	1493891726	1	35.9694	11.1028	195.731	3.41615	2	34.6175	16.3155	236.82	4.13329	5.38515		13.2773	8.39145
3555	1493891726	1	35.5357	11.191	195.883	3.41881	2	34.473	16.555	237.364	4.14279	5.46826		13.6458	10.3682
3556	1493891726	1	35.1019	11.3278	195.877	3.41869	2	34.2803	16.8419	237.456	4.14439	5.57497		10.4775	9.1967
3557	1493891726	1	34.7645	11.418	199.879	3.48855	2	34.0877	17.0804	237.748	4.14949	5.7027		10.4804	5.18204
3558	1493891726	1	34.427	11.5082	203.256	3.54749	2	33.9914	17.2238	238.355	4.16008	5.73218		9.63923	9.19437
3559	1493891726	1	34.1377	11.648	204.534	3.56978	2	33.7988	17.4622	239.087	4.17286	5.82407		9.10004	5.18453
3560	1493891726	1	33.8484	11.7392	203.807	3.5571	2	33.7025	17.6057	239.549	4.18092	5.86831		8.37607	6.43854
3561	1493891726	1	33.6073	11.88	205.71	3.59032	2	33.6062	17.7975	239.64	4.1825	5.9175		9.10094	7.18267
3562	1493891727	1	33.318	11.9713	205.241	3.58213	2	33.4617	17.9884	239.658	4.18282	6.01882		7.74384	14.815
3563	1493891727	1	33.0769	12.0635	206.322	3.60101	2	33.221	18.4196	237.362	4.14274	6.35773		8.37607	9.19203
3564	1493891727	1	32.8358	12.2043	207.378	3.61943	2	33.0284	18.6579	235.027	4.10199	6.45647		7.74491	7.76355
3565	1493891727	1	32.5947	12.2966	206.823	3.60975	2	32.9321	18.8981	231.939	4.0481	6.61012		6.42975	4.05604
3566	1493891727	1	32.4017	12.3898	206.577	3.60544	2	32.8359	18.9931	229.727	4.0095	6.61756		6.42705	2.03016
3567	1493891727	1	32.2088	12.483	206.577	3.60544	2	32.7877	19.0406	222.956	3.89132	6.5831		5.18146	2.02592
3568	1493891727	1	32.0641	12.5773	207.305	3.61815	2	32.7396	19.088	219.889	3.83778	6.54565		5.93966	10.1422
3569	1493891727	1	31.8712	12.6219	207.913	3.62877	2	32.499	19.3255	204.363	3.56681	6.73293		5.17982	5.17955
3570	1493891727	1	31.7265	12.7161	208.116	3.63231	2	32.4027	19.4688	202.973	3.54255	6.78647		5.18146	1.44325
3571	1493891728	1	31.5818	12.8104	208.155	3.63298	2	32.3546	19.4679	194.224	3.38984	6.7022		5.17982	7.34012
3572	1493891728	1	31.4371	12.9046	208.11	3.63221	2	32.1139	19.5118	187.611	3.27443	6.64177		4.55145	5.93157
3573	1493891728	1	31.2924	12.9502	208.849	3.6451	2	31.9213	19.5565	182.269	3.18119	6.63617		6.42836	7.22226
3574	1493891728	1	31.0995	13.0435	209.404	3.6548	2	31.6806	19.552	174.164	3.03973	6.53439		4.06666	4.33581
3575	1493891728	1	31.003	13.1387	227.588	3.97215	2	31.5361	19.5492	170.968	2.98395	6.43263		5.829	7.39627
3576	1493891728	1	31.0031	13.333	232.227	4.05313	2	31.2953	19.4963	162.581	2.83757	6.17022		10.3296	3.25797
3577	1493891728	1	31.0515	13.6739	237.601	4.14692	2	31.199	19.4461	160.316	2.79804	5.77408		8.8884	9.19998
3578	1493891728	1	31.0999	13.9662	242.562	4.2335	2	30.9099	19.3438	150.995	2.63536	5.38096		10.3266	4.59808
3579	1493891728	1	31.1483	14.307	247.108	4.31286	2	30.7654	19.2927	152.038	2.65356	5.00038		9.2611	11.7682
3580	1493891729	1	31.2449	14.6002	251.433	4.38834	2	30.428	19.0926	145.13	2.533	4.56607		8.88248	7.84389
3581	1493891729	1	31.2933	14.8923	255.416	4.45785	2	30.187	18.9912	145.627	2.54167	4.24557		7.45027	16.6756
3582	1493891729	1	31.3416	15.1359	291.131	5.0812	2	29.753	18.6439	141.442	2.46862	3.85094		7.44732	3.26202
3583	1493891729	1	31.3899	15.3794	287.753	5.02223	2	29.6566	18.5936	141.73	2.47365	3.65177		7.88285	18.7412
3584	1493891729	1	31.4864	15.6238	286.415	4.99889	2	29.1741	18.1968	137.154	2.39379	3.45934		7.44732	4.14318
3585	1493891729	1	31.5347	15.8673	289.117	5.04604	2	29.0775	18.0981	139.448	2.43383	3.31878		6.02387	17.6385
3586	1493891729	1	31.583	16.0622	291.147	5.08148	2	28.643	17.702	137.395	2.39799	3.36638		9.24877	4.14532
3587	1493891729	1	31.6795	16.355	285.576	4.98423	2	28.5464	17.6032	137.988	2.40835	3.37258		10.182	22.8078
3588	1493891730	1	31.6796	16.6944	284.199	4.96021	2	28.015	17.0595	135.704	2.36848	3.68274		13.0906	1.44925
3589	1493891730	1	31.8725	17.0858	289.161	5.04682	2	27.9667	17.0586	136.072	2.37491	3.90589		16.0824	17.6659
3590	1493891730	1	31.9208	17.6197	271.752	4.74296	2	27.58	16.6145	135.937	2.37255	4.45567		16.0794	11.4513
3591	1493891730	1	31.9691	18.1535	275.734	4.81247	2	27.29	16.3663	136.419	2.38097	5.0088		17.7245	7.34186
3592	1493891730	1	32.0655	18.7364	274.433	4.78976	2	27.1448	16.1693	136.669	2.38533	5.55007		14.523	19.7442
3593	1493891730	1	32.0657	19.2205	269.038	4.6956	2	26.6611	15.723	138.147	2.41111	6.43756		14.517	4.15381
[truncated: 539 more rows]
