# Supplementary material for: Guppies Prefer to Follow Large (Robot) Leaders Irrespective of Own Size
Source: Front Bioeng Biotechnol. 2020 May 15;8:441. doi: 10.3389/fbioe.2020.00441 (PMC7243707; doi:10.3389/fbioe.2020.00441)
Supplement: Supplementary file 3 [file Data_Sheet_1.ZIP › Raw Data/ID5.xlsx]

## Sheet: tracking_data__170504T114207_2
Framenumber	Current timestamp	ID_Fish_1	Robo Position x	Robo Position y	Robo Angle deg	Robo Angle rad	ID_Fish_1	Fish Position x	Fish Position y	Fish Angle deg	Fish Angle rad	Distance_between_subjects	Mean_Distance (L300 bis L1500)	Velocity_Robo	Velocity_Fish	Mean_velocity_Robo
1365	1493890949	1	13.0645	78.4992	15.5895	0.272087	2	20.6758	61.0547	91.8624	1.6033	19.0327	14.0084	1.41003	12.8951	7.42538	9.37487
1366	1493890949	1	13.0642	78.4522	10.7909	0.188336	2	20.6265	60.6277	92.745	1.61871	19.3624		0	1.422
1367	1493890950	1	13.0642	78.4522	15.6697	0.273489	2	20.6264	60.5803	93.7644	1.6365	19.406		1.43103	8.63195
1368	1493890950	1	13.0165	78.4519	10.5885	0.184804	2	20.6732	60.2964	92.8306	1.6202	19.704		0	0
1369	1493890950	1	13.0165	78.4519	13.7856	0.240604	2	20.6732	60.2964	92.4449	1.61347	19.704		0	9.95705
1370	1493890950	1	13.0165	78.4519	19.447	0.339414	2	20.6721	59.9645	90.2704	1.57552	20.0098		7.16114	5.69104
1371	1493890950	1	12.7778	78.4504	23.5662	0.411307	2	20.6714	59.7748	89.2983	1.55855	20.2753		3.20653	10.3268
1372	1493890950	1	12.6821	78.4028	28.7759	0.502235	2	20.7659	59.4438	83.2906	1.4537	20.6105		2.82006	4.51958
1373	1493890950	1	12.6815	78.3088	33.7499	0.589047	2	20.7176	59.3011	83.6407	1.45981	20.6367		2.82004	1.42501
1374	1493890951	1	12.681	78.2148	37.8987	0.661457	2	20.7174	59.2536	81.8786	1.42905	20.594		4.23007	0
1375	1493890951	1	12.6802	78.0738	41.7526	0.728721	2	20.7174	59.2536	81.8786	1.42905	20.4645		4.23309	0
1376	1493890951	1	12.6793	77.9327	75.6623	1.32056	2	20.7174	59.2536	81.9167	1.42972	20.3352		2.82004	2.03435
1377	1493890951	1	12.6788	77.8387	75.0379	1.30966	2	20.6694	59.2057	75.1076	1.31087	20.2741		2.82004	4.55093
1378	1493890951	1	12.6783	77.7447	74.3058	1.29688	2	20.5258	59.1568	64.6429	1.12823	20.1766		1.41003	2.87116
1379	1493890951	1	12.678	77.6977	74.504	1.30034	2	20.4301	59.1558	58.6176	1.02307	20.0972		1.41303	4.55474
1380	1493890951	1	12.6777	77.6506	75.2193	1.31282	2	20.2864	59.1068	49.8988	0.870899	20.0441		2.82004	0
1381	1493890951	1	12.6772	77.5566	76.9308	1.3427	2	20.2864	59.1068	67.1664	1.17227	19.9573		1.41003	2.87116
1382	1493890951	1	12.6769	77.5096	77.6595	1.35541	2	20.1907	59.1058	81.8249	1.42811	19.8786		1.41303	2.00895
1383	1493890952	1	12.6766	77.4625	76.8932	1.34204	2	20.143	59.1528	94.516	1.64962	19.7735		1.41001	0
1384	1493890952	1	12.6764	77.4155	77.6897	1.35594	2	20.143	59.1528	105.202	1.83612	19.7301		2.82006	5.74231
1385	1493890952	1	12.6758	77.3215	77.1524	1.34656	2	20.3344	59.1548	113.383	1.9789	19.715		1.41301	2.00895
1386	1493890952	1	12.6756	77.2744	77.5043	1.35271	2	20.3821	59.1078	120.21	2.09807	19.7336		1.41003	5.19367
1387	1493890952	1	12.6753	77.2274	76.1823	1.32963	2	20.5259	59.2042	125.145	2.18419	19.6588		1.41003	3.18526
1388	1493890952	1	12.675	77.1804	76.0686	1.32765	2	20.6214	59.1578	159.697	2.78724	19.6967		1.41301	2.03435
1389	1493890952	1	12.6748	77.1333	77.6893	1.35593	2	20.6694	59.2057	157.105	2.742	19.6294		1.41003	6.44396
1390	1493890953	1	12.6745	77.0863	77.9534	1.36054	2	20.8611	59.3026	147.906	2.58144	19.5775		1.41003	8.39712
1391	1493890953	1	12.6742	77.0393	78.1006	1.36311	2	21.1007	59.4473	165.284	2.88475	19.506		1.41303	13.5872
1392	1493890953	1	12.6739	76.9922	77.7945	1.35777	2	21.4841	59.6884	180.7	3.15381	19.4175		1.41001	15.5685
1393	1493890953	1	12.6737	76.9452	77.9289	1.36012	2	21.9152	59.9773	194.877	3.40124	19.3214		1.41303	11.2333
1394	1493890953	1	12.6734	76.8981	77.4942	1.35253	2	22.2027	60.2172	207.537	3.6222	19.2109		1.41003	18.4157
1395	1493890953	1	12.6731	76.8511	77.3021	1.34918	2	22.6817	60.6011	219.045	3.82305	19.0849		2.82304	8.38787
1396	1493890953	1	12.6726	76.757	76.5463	1.33599	2	22.921	60.7457	229.532	4.00608	19.0103		1.99836	19.5509
1397	1493890953	1	12.7201	76.7103	77.9085	1.35976	2	23.4474	61.1299	239.384	4.17804	18.9162		1.41303	7.18561
1398	1493890953	1	12.7198	76.6632	78.2093	1.36501	2	23.6388	61.2739	248.296	4.33358	18.8694		2.82004	16.7593
1399	1493890954	1	12.7193	76.5692	78.2272	1.36532	2	24.117	61.5627	256.592	4.47837	18.8442		1.41303	12.3532
1400	1493890954	1	12.719	76.5221	75.4412	1.3167	2	24.4516	61.8027	264.038	4.60833	18.8232		3.15018	12.8476
1401	1493890954	1	12.7662	76.4283	74.4196	1.29887	2	24.8339	61.9957	270.842	4.72708	18.813		2.82304	13.544
1402	1493890954	1	12.7657	76.3342	75.3987	1.31596	2	25.2161	62.236	277.323	4.8402	18.8088		3.15018	14.1377
1403	1493890954	1	12.8129	76.2404	75.3644	1.31536	2	25.6458	62.4295	283.041	4.93999	18.8527		1.41003	14.7716
1404	1493890954	1	12.8126	76.1934	75.2683	1.31368	2	26.0754	62.6701	288.218	5.03036	18.9415		4.45597	11.5662
1405	1493890954	1	12.8596	76.0525	75.5267	1.31819	2	26.4095	62.8625	292.881	5.11173	18.9097		1.41003	12.8289
1406	1493890955	1	12.8593	76.0055	74.5396	1.30096	2	26.7912	63.0553	297.022	5.18401	19.0212		7.99763	10.918
1407	1493890955	1	13.0493	75.8185	48.5059	0.846588	2	27.125	63.2003	300.718	5.24852	18.9036		11.0269	12.8222
1408	1493890955	1	13.2866	75.5378	62.3241	1.08776	2	27.5065	63.393	333.026	5.8124	18.7003		12.6048	8.35545
1409	1493890955	1	13.4755	75.1625	59.8305	1.04424	2	27.7449	63.537	332.325	5.80017	18.4057		11.0292	13.5157
1410	1493890955	1	13.7128	74.8817	57.8329	1.00937	2	28.1263	63.7768	331.465	5.78515	18.1953		10.1728	7.71353
1411	1493890955	1	13.9023	74.6005	60.3151	1.0527	2	28.3645	63.8736	330.185	5.76282	18.0062		9.45593	10.3249
1412	1493890955	1	14.0441	74.319	61.4685	1.07283	2	28.6504	64.0652	326.923	5.70587	17.8461		9.04125	20.5009
1413	1493890955	1	14.2339	74.0849	59.4866	1.03824	2	29.2696	64.3543	329.349	5.74823	17.9097		7.05912	1.416
1414	1493890956	1	14.3762	73.8975	59.1849	1.03297	2	29.2696	64.4015	329.645	5.7534	17.6632		8.22584	17.9341
1415	1493890956	1	14.5183	73.663	60.1593	1.04998	2	29.7934	64.6896	326.583	5.69995	17.7158		7.05912	8.34207
1416	1493890956	1	14.6606	73.4756	59.9333	1.04603	2	30.0314	64.8334	328.685	5.73664	17.6337		5.08723	10.3116
1417	1493890956	1	14.7554	73.335	59.258	1.03425	2	30.3169	65.0248	324.561	5.66465	17.6414		6.30842	13.4915
1418	1493890956	1	14.85	73.1472	59.358	1.03599	2	30.6976	65.2642	324.611	5.66553	17.6999		5.99717	7.14241
1419	1493890956	1	14.9925	73.007	59.7248	1.04239	2	30.8878	65.4074	324.433	5.66243	17.6186		5.08971	16.6692
1420	1493890956	1	15.0873	72.8663	59.7718	1.04321	2	31.3634	65.6947	324.651	5.66623	17.786		5.09139	4.03687
1421	1493890957	1	15.1822	72.7256	59.9941	1.04709	2	31.4585	65.7899	324.037	5.65551	17.6924		5.08723	18.6253
1422	1493890957	1	15.277	72.585	60.6153	1.05794	2	31.9814	66.1246	324.056	5.65584	17.9102		5.08971	5.14792
1423	1493890957	1	15.3718	72.4443	61.1721	1.06765	2	32.1239	66.2202	323.865	5.6525	17.871		3.15421	23.7615
1424	1493890957	1	15.4191	72.3504	59.6271	1.04069	2	32.789	66.6503	324.891	5.67042	18.2813		5.08971	1.413
1425	1493890957	1	15.5139	72.2097	59.7662	1.04312	2	32.789	66.6974	325.488	5.68083	18.1332		4.00095	24.5449
1426	1493890957	1	15.609	72.1162	60.7144	1.05967	2	33.4538	67.1743	324.594	5.66523	18.5165		3.15421	6.37821
1427	1493890957	1	15.6563	72.0223	60.7134	1.05965	2	33.6436	67.2701	329.17	5.7451	18.6045		5.08971	12.0852
1428	1493890958	1	15.7511	71.8816	60.3817	1.05386	2	33.9283	67.5551	324.251	5.65924	18.685		3.15421	15.9455
1429	1493890958	1	15.7984	71.7877	52.1054	0.909411	2	34.4028	67.7946	326.801	5.70376	19.0281		7.1672	5.1371
1430	1493890958	1	16.0373	71.7895	48.3674	0.84417	2	34.545	67.89	327.161	5.71005	18.914		16.6773	20.5484
1431	1493890958	1	16.5617	71.605	21.1913	0.369858	2	35.114	68.2713	329.219	5.74596	18.8494		16.6745	4.50821
1432	1493890958	1	17.086	71.4205	11.864	0.207066	2	35.2563	68.3196	327.785	5.72093	18.433		14.8877	14.6641
1433	1493890958	1	17.5628	71.2829	13.267	0.231553	2	35.6828	68.5584	329.854	5.75703	18.3237		11.7682	7.11661
1434	1493890958	1	17.9443	71.1916	13.3404	0.232834	2	35.8723	68.7011	329.42	5.74947	18.1002		13.1587	15.3996
1435	1493890959	1	18.3734	71.1007	11.4799	0.200361	2	36.2987	68.9869	329.861	5.75716	18.0495		11.5242	10.26
1436	1493890959	1	18.755	71.0566	11.6594	0.203495	2	36.5828	69.1773	329.821	5.75647	17.9266		10.1026	12.2367
1437	1493890959	1	19.0888	71.0121	11.7302	0.204731	2	36.9142	69.4151	328.407	5.73178	17.8968		10.0996	12.7255
1438	1493890959	1	19.4225	70.9676	10.8403	0.189198	2	37.2929	69.6062	328.739	5.73758	17.9222		8.58628	7.11002
1439	1493890959	1	19.7087	70.9699	8.56846	0.149548	2	37.4822	69.7488	328.473	5.73294	17.8154		8.68509	19.7523
1440	1493890959	1	19.9947	70.925	10.7606	0.187808	2	38.0499	70.0823	330.743	5.77256	18.0749		12.9708	1.407
1441	1493890960	1	20.4241	70.9755	343.626	5.99741	2	38.0498	70.1292	330.811	5.77374	17.646		16.3408	14.6358
1442	1493890960	1	20.949	71.121	353.998	6.17843	2	38.4755	70.3675	328.534	5.734	17.5427		17.423	11.4545
1443	1493890960	1	21.5213	71.2198	347.937	6.07265	2	38.8064	70.558	329.925	5.75827	17.2978		19.4821	7.0866
1444	1493890960	1	22.1413	71.413	349.425	6.09861	2	38.9481	70.747	329.954	5.75878	16.82		16.0031	17.1636
1445	1493890960	1	22.6656	71.5113	352.488	6.15208	2	39.468	70.9858	326.135	5.69213	16.8106		14.9479	2.8381
1446	1493890960	1	23.1423	71.6563	348.811	6.08789	2	39.5626	70.9866	330.216	5.76336	16.434		16.3161	18.1665
1447	1493890960	1	23.6664	71.8016	351.111	6.12805	2	40.0348	71.3657	330.989	5.77684	16.3742		14.5842	4.49208
1448	1493890961	1	24.1426	71.8994	350.907	6.12448	2	40.1766	71.4138	328.131	5.72697	16.0414		13.5719	9.06308
1449	1493890961	1	24.5713	72.0439	348.38	6.08037	2	40.3652	71.6498	331.379	5.78366	15.7988		13.18	17.1475
1450	1493890961	1	24.9997	72.1413	351.079	6.12749	2	40.8846	71.8884	328.059	5.72571	15.8869		11.7888	4.00506
1451	1493890961	1	25.3805	72.2383	351.061	6.12717	2	40.9789	71.9829	329.456	5.75009	15.6005		12.2135	9.51632
1452	1493890961	1	25.7613	72.3823	347.526	6.06547	2	41.2621	72.1258	328.671	5.73638	15.5029		14.9195	5.10963
1453	1493890961	1	26.2371	72.527	351.377	6.13268	2	41.4036	72.2206	328.354	5.73085	15.1696		13.1676	15.3322
1454	1493890961	1	26.6651	72.6243	348.35	6.07985	2	41.8281	72.5052	330.284	5.76454	15.1635		13.5501	0
1455	1493890961	1	27.0931	72.7686	344.953	6.02056	2	41.8281	72.5052	329.451	5.75001	14.7374		14.9071	13.3675
1456	1493890962	1	27.5685	72.9132	350.161	6.11146	2	42.2053	72.7424	329.661	5.75367	14.6378		11.7706	2.00041
1457	1493890962	1	27.9487	73.0101	345.942	6.03782	2	42.2524	72.7896	330.337	5.76546	14.3054		15.3728	2.00041
1458	1493890962	1	28.424	73.2016	348.059	6.07478	2	42.2995	72.8368	330.408	5.76671	13.8803		13.1523	17.1234
1459	1493890962	1	28.8515	73.2988	350.613	6.11936	2	42.8182	73.075	332.156	5.79722	13.9685		13.5302	3.15152
1460	1493890962	1	29.2789	73.4428	347.458	6.06428	2	42.8651	73.169	333.18	5.81508	13.589		13.5311	17.1167
1461	1493890962	1	29.7063	73.5869	349.558	6.10094	2	43.3836	73.4071	337.155	5.88447	13.6785		13.14	3.99869
1462	1493890963	1	30.1334	73.684	352.007	6.14368	2	43.4777	73.5015	341.238	5.95572	13.3455		14.8816	0
1463	1493890963	1	30.608	73.8283	346.808	6.05294	2	43.4777	73.5015	342.349	5.97512	12.8738		11.7488	0
1464	1493890963	1	30.9875	73.925	351.332	6.13191	2	43.4777	73.5015	344.134	6.00627	12.4974		13.1334	1.98777
1465	1493890963	1	31.4144	74.022	351.863	6.14117	2	43.4304	73.5479	354.992	6.19579	12.0253		12.1689	5.06734
1466	1493890963	1	31.7938	74.1655	348.917	6.08976	2	43.3356	73.6877	3.82942	0.0668361	11.5517		13.1276	0
1467	1493890963	1	32.2205	74.2625	351.723	6.13873	2	43.3356	73.6877	6.27357	0.109494	11.13		11.7393	1.98987
1468	1493890963	1	32.5997	74.3591	352.219	6.14738	2	43.2883	73.7342	6.89216	0.120291	10.7069		10.3611	1.404
1469	1493890963	1	32.9314	74.4553	353.78	6.17462	2	43.2884	73.6874	15.998	0.279217	10.3854		10.0603	2.81101
1470	1493890964	1	33.2631	74.5046	351.389	6.13289	2	43.2887	73.5937	29.8804	0.521511	10.0669		8.99736	0
1471	1493890964	1	33.5473	74.6004	351.761	6.13938	2	43.2887	73.5937	29.8319	0.520665	9.79328		8.6518	2.80801
1472	1493890964	1	33.8315	74.6494	352.584	6.15375	2	43.289	73.5001	44.0081	0.768086	9.52708		7.25147	0
1473	1493890964	1	34.0683	74.6979	353.615	6.17175	2	43.289	73.5001	47.8145	0.834521	9.29817		7.24914	1.41605
1474	1493890964	1	34.305	74.7465	354.317	6.184	2	43.2418	73.4997	53.8815	0.94041	9.02335		8.64833	7.15909
1475	1493890964	1	34.5891	74.7954	354.107	6.18034	2	43.2896	73.2659	73.3543	1.28027	8.83392		5.86385	10.1364
1476	1493890965	1	34.7785	74.8437	352.512	6.15249	2	43.4793	72.9863	77.6228	1.35477	8.89685		5.8602	14.4653
1477	1493890965	1	34.9678	74.8919	353.412	6.16821	2	43.7165	72.5665	74.0637	1.29266	9.05247		5.8602	13.8388
1478	1493890965	1	35.1571	74.9401	353.786	6.17473	2	43.9066	72.1462	75.4899	1.31755	9.18475		5.8602	6.2844
1479	1493890965	1	35.3464	74.9883	354.603	6.18898	2	44.0016	71.9595	76.4583	1.33445	9.16985		7.10118	19.1133
1480	1493890965	1	35.5831	74.99	354.953	6.1951	2	44.1923	71.3516	78.8152	1.37558	9.34646		5.85729	7.16617
1481	1493890965	1	35.7723	75.0382	355.173	6.19895	2	44.2403	71.1176	82.4478	1.43898	9.33157		4.26011	13.8455
1482	1493890965	1	35.9143	75.0392	355.276	6.20073	2	44.4305	70.6971	77.0816	1.34533	9.55926		7.24326	20.1326
1483	1493890966	1	36.1508	75.0878	355.987	6.21315	2	44.5743	70.0416	77.0241	1.34432	9.81934		4.25711	4.44561
1484	1493890966	1	36.2927	75.0888	355.479	6.20428	2	44.622	69.9013	77.4132	1.35112	9.81261		2.84108	11.3417
1485	1493890966	1	36.3874	75.0895	356.844	6.22811	2	44.8119	69.5744	71.839	1.25383	10.0692		5.67613	14.3441
1486	1493890966	1	36.5766	75.0908	357.16	6.23361	2	44.9079	69.106	77.5402	1.35333	10.2581		4.4892	3.98612
1487	1493890966	1	36.7184	75.1386	355.035	6.19653	2	45.0027	69.0129	76.2767	1.33128	10.3031		5.67616	19.136
1488	1493890966	1	36.9076	75.14	2.95205	0.0515229	2	45.1937	68.4043	73.1709	1.27707	10.6784		10.7691	7.17793
1489	1493890966	1	37.2389	75.0018	26.3694	0.460233	2	45.2417	68.1699	77.8907	1.35945	10.5223		10.7663	9.44136
1490	1493890967	1	37.5701	74.8636	21.1019	0.368297	2	45.3844	67.8894	74.3701	1.298	10.4739		13.4207	19.1455
1491	1493890967	1	37.9958	74.7261	28.3484	0.494773	2	45.5755	67.2805	76.2779	1.3313	10.6249		13.313	7.57986
1492	1493890967	1	38.3744	74.4946	31.2797	0.545933	2	45.6708	67.0465	79.4155	1.38606	10.4265		10.7635	15.1653
1493	1493890967	1	38.7055	74.3564	29.9029	0.521904	2	45.8614	66.5783	71.8736	1.25443	10.5691		11.381	14.3659
1494	1493890967	1	39.0367	74.1714	32.1351	0.560863	2	45.9576	66.1092	78.5687	1.37128	10.6253		10.1723	5.08064
1495	1493890967	1	39.3206	73.986	34.5708	0.603375	2	46.0526	65.969	76.8985	1.34213	10.4686		8.22925	19.6183
1496	1493890967	1	39.5572	73.8472	33.5439	0.585451	2	46.2911	65.3601	75.7054	1.32131	10.834		10.1706	8.46606
1497	1493890968	1	39.8411	73.6619	31.7373	0.55392	2	46.2922	65.0779	82.1976	1.43462	10.7379		9.47646	10.163
1498	1493890968	1	40.125	73.5234	34.8833	0.608828	2	46.4823	64.7975	74.9326	1.30782	10.7961		9.02317	17.4359
1499	1493890968	1	40.3616	73.3377	36.0602	0.629368	2	46.6262	64.2344	78.1207	1.36346	11.0506		8.22925	5.08064
1500	1493890968	1	40.5982	73.1989	33.4811	0.584355	2	46.7212	64.0942	75.4081	1.31612	10.9721		8.22666	17.4424
1501	1493890968	1	40.8347	73.0601	33.8545	0.590873	2	46.8652	63.5309	74.0285	1.29204	11.2771		9.02553	4.46078
1502	1493890968	1	41.0714	72.8744	35.6015	0.621364	2	46.913	63.3901	78.5358	1.37071	11.139		8.22818	15.1853
1503	1493890969	1	41.3079	72.7355	34.0952	0.595074	2	47.1039	62.9213	74.322	1.29716	11.3979		7.04734	12.7838
1504	1493890969	1	41.4972	72.5964	32.4973	0.567184	2	47.1529	62.498	79.8439	1.39354	11.5743		9.47376	8.22493
1505	1493890969	1	41.781	72.4579	34.8371	0.608023	2	47.2956	62.2639	74.9156	1.30752	11.59		7.04734	21.5909
1506	1493890969	1	41.9703	72.3188	36.0953	0.629982	2	47.4403	61.5589	76.6846	1.3384	12.0705		8.22818	3.15695
1507	1493890969	1	42.2068	72.1799	37.2488	0.650114	2	47.488	61.4651	79.1012	1.38058	11.9456		7.04734	17.8536
1508	1493890969	1	42.3961	72.0408	37.472	0.65401	2	47.6794	60.9016	74.3948	1.29843	12.3286		7.04911	9.98942
1509	1493890969	1	42.5854	71.9016	36.0124	0.628535	2	47.7281	60.5722	79.0668	1.37998	12.442		6.31271	10.7507
1510	1493890970	1	42.7745	71.8093	36.0274	0.628796	2	47.8713	60.2437	75.1459	1.31154	12.6388		7.04734	18.5872
1511	1493890970	1	42.9638	71.6702	36.2372	0.632458	2	47.9685	59.6318	79.342	1.38478	13.0373		5.08739	3.16375
1512	1493890970	1	43.1058	71.5775	37.4758	0.654075	2	48.0633	59.5856	77.4188	1.35121	12.9762		5.08488	20.2322
1513	1493890970	1	43.2477	71.4848	36.0778	0.629676	2	48.208	58.9269	77.1336	1.34623	13.5021		5.08324	3.15963
1514	1493890970	1	43.3896	71.3922	36.9392	0.644711	2	48.2557	58.833	79.1498	1.38142	13.4689		5.97389	17.4825
1515	1493890970	1	43.5317	71.2527	63.394	1.10643	2	48.4	58.2684	76.2797	1.33133	13.867		14.4787	11.4081
1516	1493890970	1	43.7691	70.8325	60.6571	1.05867	2	48.449	57.8913	83.5125	1.45757	13.7614		14.0693	9.47621
1517	1493890971	1	44.0535	70.4596	63.2808	1.10446	2	48.5921	57.6097	76.9287	1.34266	13.6279		15.2195	8.49609
1518	1493890971	1	44.3382	70.0397	65.2601	1.139	2	48.5934	57.3265	81.9466	1.43024	13.4064		13.2727	12.6425
1519	1493890971	1	44.5755	69.6663	65.2909	1.13954	2	48.7843	56.9508	76.2472	1.33076	13.394		12.5809	12.7501
1520	1493890971	1	44.7656	69.2925	69.5714	1.21425	2	48.7862	56.5258	78.4094	1.3685	13.3848		11.3432	5.09394
1521	1493890971	1	44.9556	68.9656	70.0843	1.2232	2	48.8814	56.3852	75.0384	1.30967	13.1787		10.1522	17.505
1522	1493890971	1	45.1455	68.6855	63.5759	1.10961	2	49.026	55.8199	78.0205	1.36171	13.4381		11.3432	1.41908
1523	1493890972	1	45.3355	68.3586	69.693	1.21637	2	49.0733	55.8204	76.9468	1.34297	13.0835		13.8616	21.6586
1524	1493890972	1	45.5259	67.9376	71.3618	1.2455	2	49.2185	55.1132	77.3847	1.35062	13.3454		9.44136	1.41908
1525	1493890972	1	45.6686	67.6571	69.0156	1.20455	2	49.2658	55.1137	78.1846	1.36458	13.049		12.5902	15.8343
1526	1493890972	1	45.8588	67.283	71.815	1.25341	2	49.3629	54.5949	79.0732	1.38009	13.1631		10.7223	4.47595
1527	1493890972	1	46.0017	66.9554	71.8304	1.25368	2	49.4108	54.4536	80.223	1.40016	12.9583		7.57986	10.3092
1528	1493890972	1	46.097	66.7214	69.298	1.20948	2	49.507	54.1237	79.7945	1.39268	13.0511		10.1588	5.8406
1529	1493890972	1	46.287	66.4411	67.0929	1.17099	2	49.5553	53.9351	81.1319	1.41602	12.926		8.90639	8.6202
1530	1493890973	1	46.3825	66.16	68.8928	1.20241	2	49.6039	53.6519	79.4572	1.38679	12.9163		9.44806	5.8435
1531	1493890973	1	46.5253	65.8793	71.4247	1.2466	2	49.6522	53.4632	80.4191	1.40358	12.8038		7.58377	5.83985
1532	1493890973	1	46.6207	65.6452	69.0665	1.20544	2	49.7004	53.2746	79.9732	1.3958	12.7482		8.21568	7.22736
1533	1493890973	1	46.7633	65.4114	68.5424	1.19629	2	49.7488	53.0386	80.5629	1.40609	12.7279		7.58655	8.96047
1534	1493890973	1	46.8587	65.1772	70.2546	1.22617	2	49.8449	52.7558	78.1953	1.36477	12.7753		9.45074	11.6892
1535	1493890973	1	47.0015	64.8964	71.5218	1.24829	2	49.9414	52.3783	74.5614	1.30134	12.8587		7.58933	12.102
1536	1493890973	1	47.0969	64.6621	69.9245	1.22041	2	50.0852	52.0014	69.8852	1.21973	13.0086		8.21725	2.84104
1537	1493890974	1	47.2396	64.4283	66.7582	1.16515	2	50.0857	51.9067	65.2085	1.1381	12.841		7.18795	2.0026
1538	1493890974	1	47.2878	64.1936	69.5982	1.21472	2	50.1333	51.8599	59.8893	1.04526	12.6577		7.58933	4.26005
1539	1493890974	1	47.3832	63.9593	70.4664	1.22987	2	50.134	51.7179	52.7816	0.921212	12.5467		7.59211	4.47998
1540	1493890974	1	47.4786	63.7249	68.5193	1.19589	2	50.2762	51.6723	43.3463	0.756536	12.373		7.59046	7.23384
1541	1493890974	1	47.5741	63.4906	69.6223	1.21514	2	50.3247	51.4361	33.3694	0.582405	12.3643		6.30453	3.18657
1542	1493890974	1	47.6694	63.3033	69.8936	1.21987	2	50.4192	51.4846	29.074	0.507437	12.1344		7.59211	7.079
1543	1493890974	1	47.7648	63.0689	68.6777	1.19865	2	50.5622	51.2969	20.6494	0.360399	12.0998		7.59602	4.5018
1544	1493890975	1	47.8603	62.8344	67.4323	1.17692	2	50.704	51.346	15.3361	0.267665	11.8351		8.91968	9.06159
1545	1493890975	1	47.956	62.5529	68.9687	1.20373	2	50.9416	51.1595	5.62765	0.098221	11.7781		6.3072	2.01533
1546	1493890975	1	48.0513	62.3655	69.8267	1.21871	2	50.9887	51.2074	3.02207	0.052745	11.5383		7.59324	11.439
1547	1493890975	1	48.1468	62.1311	67.8945	1.18498	2	51.3676	51.1647	354.362	6.18479	11.4296		5.81876	1.42211
1548	1493890975	1	48.1949	61.9432	69.3846	1.21099	2	51.415	51.1653	353.238	6.16517	11.2487		6.30987	18.5201
1549	1493890975	1	48.2902	61.7557	69.6165	1.21504	2	52.0299	51.2201	346.887	6.05432	11.1796		6.3072	10.046
1550	1493890975	1	48.3855	61.5683	67.4345	1.17695	2	52.3608	51.2715	352.119	6.14563	11.0375		5.81876	18.6853
1551	1493890976	1	48.4336	61.3804	66.4664	1.16006	2	52.9752	51.3737	349.744	6.10419	10.9891		5.08729	8.99129
1552	1493890976	1	48.5287	61.24	64.388	1.12378	2	53.2584	51.4718	351.195	6.12951	10.853		5.81876	17.2745
1553	1493890976	1	48.5768	61.0521	64.5686	1.12694	2	53.8252	51.5733	352.015	6.14382	10.8348		6.31123	7.24133
1554	1493890976	1	48.6722	60.8646	64.6096	1.12765	2	54.0613	51.6235	353.688	6.17302	10.6977		5.82093	21.3238
1555	1493890976	1	48.7202	60.6766	65.3743	1.141	2	54.7699	51.6793	356.151	6.21601	10.8421		4.46458	4.4933
1556	1493890976	1	48.7681	60.5357	65.2011	1.13797	2	54.9114	51.7284	356.065	6.2145	10.7382		5.08898	18.49
1557	1493890976	1	48.8633	60.3953	65.1818	1.13764	2	55.5253	51.7831	358.752	6.2614	10.8882		4.46458	4.48948
1558	1493890977	1	48.9112	60.2544	64.9363	1.13335	2	55.6667	51.8321	358.837	6.26289	10.7968		5.08729	21.2535
1559	1493890977	1	49.0063	60.114	65.2948	1.13961	2	56.3751	51.8406	0.53924	0.00941151	11.0792		5.82532	4.48665
1560	1493890977	1	49.0545	59.9259	64.7807	1.13064	2	56.5164	51.8896	0.32204	0.00562065	10.9664		4.46458	21.2867
1561	1493890977	1	49.1024	59.785	65.1062	1.13632	2	57.2249	51.8509	1.01279	0.0176765	11.3545		3.99247	3.17453
1562	1493890977	1	49.1973	59.6917	64.9787	1.13409	2	57.319	51.8993	1.39411	0.0243317	11.2554		5.82241	21.2777
1563	1493890977	1	49.2455	59.5037	65.1097	1.13638	2	58.0272	51.8606	1.26267	0.0220377	11.642		3.99457	2.00688
1564	1493890977	1	49.3404	59.4103	47.9086	0.836164	2	58.074	51.9084	1.63393	0.0285174	11.5132		9.04474	21.2326
1565	1493890978	1	49.5776	59.2242	39.2562	0.685149	2	58.7817	51.917	359.792	6.27955	11.752		13.98	2.83219
1566	1493890978	1	49.91	58.8976	41.247	0.719895	2	58.8761	51.9181	0.152624	0.00266379	11.3624		12.1518	16.9782
1567	1493890978	1	50.2419	58.6654	30.9378	0.539966	2	59.442	51.9249	359.252	6.27013	11.4051		14.1282	5.65842
1568	1493890978	1	50.6213	58.3864	34.3187	0.598975	2	59.6306	51.9272	359.732	6.27851	11.0855		12.1518	14.2248
1569	1493890978	1	50.9532	58.1542	26.8485	0.468595	2	60.1018	51.9801	357.684	6.24277	11.037		10.7695	9.99339
1570	1493890978	1	51.2846	58.0162	29.1739	0.509181	2	60.4321	51.9369	358.397	6.25521	10.9834		12.1518	11.4073
1571	1493890978	1	51.6165	57.784	30.9699	0.540527	2	60.8088	51.9887	356.386	6.22011	10.8666		13.9251	11.3942
1572	1493890979	1	52.0426	57.5999	24.5322	0.428167	2	61.1862	51.946	357.619	6.24162	10.7504		11.3929	11.6702
1573	1493890979	1	52.3742	57.4148	27.9755	0.488264	2	61.5624	52.045	355.986	6.21313	10.6423		10.7684	12.7209
1574	1493890979	1	52.7056	57.2769	25.8389	0.450975	2	61.9864	52.0501	357.988	6.24808	10.6514		13.9224	8.60102
1575	1493890979	1	53.1316	57.0928	22.3576	0.390214	2	62.2686	52.1007	356.977	6.23042	10.4118		10.7645	17.0082
1576	1493890979	1	53.4629	56.955	27.785	0.484939	2	62.8341	52.0603	359.297	6.27091	10.5725		12.6416	7.61817
1577	1493890979	1	53.8417	56.7704	24.2778	0.423727	2	63.0687	52.1575	357.952	6.24744	10.3158		10.2932	15.5973
1578	1493890980	1	54.1726	56.6797	22.9752	0.400994	2	63.587	52.1166	359.812	6.27991	10.462		10.7645	4.47149
1579	1493890980	1	54.5039	56.5419	26.0332	0.454366	2	63.7278	52.1655	358.439	6.25594	10.2095		8.23594	21.1785
1580	1493890980	1	54.7407	56.403	27.576	0.481292	2	64.4337	52.174	357.834	6.24539	10.5754		10.7628	2.00054
1581	1493890980	1	55.0719	56.2651	26.6841	0.465726	2	64.4803	52.2217	357.67	6.24252	10.2405		8.93996	18.3493
1582	1493890980	1	55.3556	56.1739	25.0067	0.436449	2	65.0919	52.2291	357.294	6.23596	10.5051		6.31679	1.41308
1583	1493890980	1	55.5449	56.0817	25.6924	0.448417	2	65.139	52.2296	356.695	6.22551	10.3385		9.47784	18.3433
1584	1493890980	1	55.8289	55.9433	27.4374	0.478872	2	65.7504	52.237	358.027	6.24875	10.5912		6.31679	4.46768
1585	1493890981	1	56.0182	55.8511	27.783	0.484904	2	65.8911	52.2858	357.794	6.24469	10.4969		5.82919	15.5171
1586	1493890981	1	56.2072	55.806	28.3397	0.494622	2	66.4083	52.292	356.742	6.22632	10.7894		7.06234	5.64042
1587	1493890981	1	56.3969	55.6666	28.7086	0.50106	2	66.5963	52.2943	357.705	6.24314	10.7424		6.31679	15.5806
1588	1493890981	1	56.5862	55.5744	29.7433	0.519118	2	67.1129	52.3477	357.842	6.24552	11.0101		6.31409	5.64039
1589	1493890981	1	56.7754	55.4822	29.8486	0.520957	2	67.3009	52.3499	357.879	6.24617	10.9817		4.47141	12.6879
1590	1493890981	1	56.9173	55.4366	30.4435	0.531339	2	67.7238	52.355	357.995	6.2482	11.2373		7.05992	8.45762
1591	1493890981	1	57.1069	55.2972	29.6716	0.517867	2	68.0057	52.3584	358.554	6.25795	11.2881		8.48754	11.3679
1592	1493890982	1	57.3898	55.3004	1.38258	0.0241305	2	68.3811	52.41	358.273	6.25304	11.365		12.7298	7.04454
1593	1493890982	1	57.8141	55.3052	5.85832	0.102247	2	68.6159	52.4129	358.539	6.25769	11.1823		12.8011	9.86469
1594	1493890982	1	58.2387	55.2629	5.97377	0.104262	2	68.9447	52.4168	358.628	6.25925	11.0778		12.812	9.86169
1595	1493890982	1	58.6626	55.3148	3.30069	0.0576078	2	69.2734	52.4207	0.944707	0.0164883	10.9984		11.3916	9.85873
1596	1493890982	1	59.0399	55.272	5.46236	0.0953361	2	69.602	52.4247	1.05216	0.0183637	10.9392		12.7238	2.81719
1597	1493890982	1	59.464	55.2768	0.124948	0.00218075	2	69.6959	52.4258	1.21488	0.0212037	10.6217		14.1339	12.6759
1598	1493890983	1	59.9351	55.2821	6.59879	0.115171	2	70.1184	52.4309	1.40902	0.0245921	10.5749		15.541	4.22431
1599	1493890983	1	60.4531	55.288	4.05578	0.0707866	2	70.2592	52.4326	1.87165	0.0326664	10.2134		14.1279	8.44858
1600	1493890983	1	60.924	55.2934	3.35822	0.058612	2	70.5408	52.4359	1.57874	0.0275542	10.0324		12.7118	7.18007
1601	1493890983	1	61.3477	55.2982	4.94468	0.086301	2	70.776	52.3916	3.7326	0.0651461	9.86616		12.7088	2.81419
1602	1493890983	1	61.7713	55.303	2.59559	0.0453016	2	70.8698	52.3927	3.22285	0.0562493	9.55262		12.7831	11.2628
1603	1493890983	1	62.1953	55.2607	3.8427	0.0670678	2	71.2452	52.3973	5.23721	0.0914065	9.49209		9.88262	2.81419
1604	1493890983	1	62.5247	55.2644	6.48746	0.113228	2	71.339	52.3984	5.75059	0.100367	9.26854		9.97633	14.1429
1605	1493890984	1	62.8544	55.221	5.32384	0.0929186	2	71.8086	52.3569	9.49602	0.165737	9.4011		11.3737	1.40712
1606	1493890984	1	63.2311	55.1782	3.19446	0.0557539	2	71.8555	52.3575	10.3196	0.180111	9.07395		8.46954	1.40708
1607	1493890984	1	63.5134	55.1814	4.98927	0.0870792	2	71.9024	52.358	10.9333	0.190822	8.85138		9.97335	1.40708
1608	1493890984	1	63.843	55.138	5.96766	0.104155	2	71.8555	52.3575	10.9648	0.191371	8.48123		8.57672	0
1609	1493890984	1	64.1255	55.0941	6.25553	0.10918	2	71.8555	52.3575	11.4406	0.199676	8.20011		8.57968	1.41308
1610	1493890984	1	64.4081	55.0502	7.16195	0.125	2	71.855	52.4046	16.0159	0.279531	7.90288		7.18947	2.82616
1611	1493890984	1	64.6436	55.0058	6.71572	0.117212	2	71.854	52.4988	25.0334	0.436916	7.6338		8.57375	1.40408
1612	1493890985	1	64.926	54.9619	7.55934	0.131935	2	71.9008	52.4993	29.2224	0.510028	7.39677		7.05347	0
1613	1493890985	1	65.1611	54.9646	6.45962	0.112742	2	71.9008	52.4993	39.309	0.686072	7.17644		7.18652	3.14902
1614	1493890985	1	65.3965	54.9202	6.6383	0.11586	2	71.9952	52.4534	48.2578	0.842258	7.04471		5.81099	1.99635
1615	1493890985	1	65.5849	54.8752	7.16021	0.124969	2	71.9488	52.4057	56.2308	0.981412	6.82625		4.23027	4.46757
1616	1493890985	1	65.7259	54.8768	7.523	0.131301	2	71.9973	52.2649	67.7707	1.18282	6.79356		3.15034	3.15434
1617	1493890985	1	65.8203	54.8308	6.80837	0.118828	2	72.0452	52.1713	74.1094	1.29345	6.76922		3.15034	7.06843
1618	1493890985	1	65.9147	54.7848	6.79181	0.11854	2	72.0478	51.9357	84.3816	1.47274	6.76257		4.23027	5.82842
1619	1493890986	1	66.0557	54.7864	8.42147	0.146982	2	72.0968	51.7477	93.3249	1.62883	6.76229		3.15034	1.9942
1620	1493890986	1	66.1501	54.7404	9.60033	0.167557	2	72.0504	51.7001	96.1169	1.67756	6.63754		2.82016	8.48451
1621	1493890986	1	66.2441	54.7414	8.62646	0.15056	2	72.0535	51.4173	108.973	1.90195	6.69319		3.15034	1.41308
1622	1493890986	1	66.3385	54.6954	9.69437	0.169199	2	72.053	51.4644	109.747	1.91545	6.56467		2.82019	8.94395
1623	1493890986	1	66.4325	54.6965	9.35415	0.163261	2	71.9623	51.1804	117.683	2.05395	6.55299		3.15034	12.8097
1624	1493890986	1	66.5269	54.6505	8.83295	0.154164	2	71.9201	50.7555	120.254	2.09883	6.65264		3.15034	13.9325
1625	1493890986	1	66.6213	54.6045	9.93345	0.173371	2	71.737	50.3287	118.42	2.06682	6.6673		2.81716	9.48756
1626	1493890987	1	66.7152	54.6055	9.27841	0.161939	2	71.5993	50.044	119.947	2.09347	6.68294		1.99415	14.5674
1627	1493890987	1	66.7627	54.559	9.40335	0.164119	2	71.3692	49.6164	119.56	2.08671	6.75641		3.15034	8.25277
1628	1493890987	1	66.8571	54.513	10.6319	0.185561	2	71.2309	49.3786	118.891	2.07503	6.74479		2.81716	17.1086
1629	1493890987	1	66.951	54.514	9.16495	0.159959	2	71.0017	48.8564	118.634	2.07056	6.9582		1.99415	10.2077
1630	1493890987	1	66.9985	54.4675	11.3374	0.197876	2	70.8169	48.5707	116.881	2.03996	7.02513		1.40708	8.96292
1631	1493890987	1	67.0454	54.468	11.9886	0.20924	2	70.726	48.2861	114.663	2.00125	7.19463		3.15034	14.5875
1632	1493890988	1	67.1398	54.422	11.5868	0.202227	2	70.4956	47.8579	113.943	1.98868	7.37216		1.99625	4.48192
1633	1493890988	1	67.1873	54.3754	12.2079	0.213068	2	70.4501	47.7156	112.302	1.96004	7.41612		3.14764	18.434
1634	1493890988	1	67.2816	54.3294	12.3768	0.216016	2	70.2211	47.1454	111.495	1.94596	7.76212		1.41011	5.11343
1635	1493890988	1	67.3286	54.33	12.8629	0.2245	2	70.1285	47.0023	110.563	1.92969	7.8444		3.15165	13.9715
1636	1493890988	1	67.423	54.2839	13.1389	0.229317	2	69.9449	46.5743	113.307	1.97758	8.11159		1.99201	10.8065
1637	1493890988	1	67.4704	54.2374	21.9099	0.382401	2	69.8073	46.2414	110.692	1.93194	8.33049		3.15701	10.8065
1638	1493890988	1	67.5183	54.1437	51.8752	0.905392	2	69.6697	45.9085	109.52	1.91149	8.51158		8.22763	12.1316
1639	1493890989	1	67.6615	53.9098	57.6589	1.00634	2	69.5325	45.5281	108.844	1.89968	8.58799		9.03252	10.3424
1640	1493890989	1	67.8517	53.6764	59.8021	1.04374	2	69.4418	45.1955	108.284	1.88991	8.62868		7.6051	13.4771
1641	1493890989	1	67.948	53.4419	64.5112	1.12593	2	69.305	44.7676	108.491	1.89352	8.7798		8.22763	7.65164
1642	1493890989	1	68.0912	53.208	67.5835	1.17955	2	69.2133	44.5296	107.627	1.87845	8.75064		6.31538	17.977
1643	1493890989	1	68.1871	53.0206	67.8832	1.18478	2	69.0309	43.9588	107.212	1.8712	9.101		6.31401	4.49712
1644	1493890989	1	68.2829	52.8332	68.0515	1.18772	2	68.9853	43.816	107.042	1.86823	9.04452		5.82691	20.7066
1645	1493890989	1	68.3317	52.6452	68.8545	1.20174	2	68.8037	43.1501	105.672	1.84433	9.50682		6.31805	4.49803
1646	1493890990	1	68.4276	52.4577	70.6537	1.23314	2	68.758	43.0073	106.758	1.86327	9.45617		5.82691	19.3549
1647	1493890990	1	68.4764	52.2697	70.2298	1.22574	2	68.5758	42.3884	106.439	1.85771	9.8818		5.08986	7.66392
1648	1493890990	1	68.5718	52.1294	69.6483	1.21559	2	68.484	42.15	108.181	1.88811	9.97979		4.46943	13.1261
1649	1493890990	1	68.6202	51.9885	76.7764	1.34	2	68.3941	41.7218	106.675	1.86182	10.2692		11.3166	14.0239
1650	1493890990	1	68.624	51.6113	90.2235	1.5747	2	68.2098	41.2922	108.757	1.89818	10.3274		14.762	5.87367
1651	1493890990	1	68.7697	51.1413	80.4172	1.40355	2	68.1646	41.1017	107.31	1.87291	10.0578		14.2212	21.1802
1652	1493890990	1	68.8215	50.6701	85.5048	1.49234	2	67.9355	40.4339	111.202	1.94084	10.2745		15.823	1.42508
1653	1493890991	1	68.9208	50.1521	79.4458	1.38659	2	67.936	40.3864	110.386	1.9266	9.81523		13.0486	23.0307
1654	1493890991	1	69.0191	49.7284	83.6743	1.46039	2	67.6601	39.67	110.735	1.9327	10.1498		12.8217	3.18805
1655	1493890991	1	69.0704	49.3041	84.427	1.47353	2	67.6139	39.5743	111.533	1.94661	9.83821		11.4186	18.0406
1656	1493890991	1	69.1213	48.9269	82.2161	1.43494	2	67.4308	39.0015	110.61	1.93051	10.0683		11.4215	6.3801
1657	1493890991	1	69.1722	48.5496	81.6973	1.42589	2	67.3383	38.81	111.925	1.95346	9.91075		11.4241	14.9001
1658	1493890991	1	69.223	48.1722	83.8273	1.46306	2	67.2013	38.3326	110.531	1.92913	10.0451		10.0182	10.87
1659	1493890991	1	69.2735	47.8421	82.9542	1.44782	2	67.063	37.9977	112.156	1.95749	10.0895		10.0237	10.3926
1660	1493890992	1	69.3239	47.5118	80.5038	1.40506	2	66.9718	37.6635	109.962	1.9192	10.1253		10.0207	17.2566
1661	1493890992	1	69.3743	47.1816	82.2806	1.43607	2	66.7408	37.1367	111.731	1.95008	10.3844		9.93052	7.69343
1662	1493890992	1	69.3777	46.8506	83.5271	1.45782	2	66.6486	36.8974	110.517	1.92889	10.3206		11.4334	19.9064
1663	1493890992	1	69.4286	46.4729	81.6301	1.42471	2	66.4183	36.2751	111.537	1.9467	10.6328		8.62444	4.51895
1664	1493890992	1	69.4786	46.1898	80.3351	1.40211	2	66.3725	36.1316	110.639	1.93102	10.5269		9.93652	23.6671
1665	1493890992	1	69.482	45.8586	83.2132	1.45234	2	66.0485	35.4123	112.002	1.9548	10.9961		10.0301	2.00684
1666	1493890992	1	69.5325	45.5281	81.0666	1.41488	2	66.0962	35.3654	113.395	1.97912	10.7279		8.63035	21.7923
1667	1493890993	1	69.5825	45.2448	79.2855	1.38379	2	65.8189	34.694	110.632	1.93088	11.202		9.93952	3.19876
1668	1493890993	1	69.5859	44.9135	81.8346	1.42828	2	65.7725	34.598	111.877	1.95263	10.9978		10.039	18.6078
1669	1493890993	1	69.6364	44.5827	81.9662	1.43058	2	65.5414	34.0224	112.414	1.962	11.3265		9.94252	4.52935
1670	1493890993	1	69.6398	44.2513	81.7269	1.4264	2	65.4954	33.8786	113.084	1.97368	11.17		7.237	17.3051
1671	1493890993	1	69.6893	44.0152	80.6946	1.40839	2	65.2638	33.3503	112.042	1.9555	11.5467		8.52648	3.20146
1672	1493890993	1	69.6923	43.731	88.0303	1.53642	2	65.2174	33.2542	112.812	1.96894	11.3925		11.4615	14.1102
1673	1493890993	1	69.6491	43.3514	91.9176	1.60426	2	65.0321	32.8219	113.256	1.97668	11.4973		14.2148	6.40963
1674	1493890994	1	69.654	42.8776	88.9493	1.55246	2	64.9392	32.6295	113.924	1.98835	11.2806		18.7109	13.5975
1675	1493890994	1	69.5663	42.2601	105.135	1.83495	2	64.8011	32.1978	113.326	1.97791	11.1336		20.3775	4.04596
1676	1493890994	1	69.4318	41.5943	104.979	1.83223	2	64.7074	32.1008	113.679	1.98408	10.6041		23.8674	10.44
1677	1493890994	1	69.2041	40.832	107.083	1.86896	2	64.6157	31.7651	112.715	1.96726	10.1618		17.6203	5.16929
1678	1493890994	1	69.0686	40.2605	112.133	1.95709	2	64.5223	31.6203	113.22	1.97606	9.76329		18.5276	10.9224
1679	1493890994	1	68.8387	39.6873	113.683	1.98413	2	64.3833	31.2838	113.832	1.98674	9.51154		18.0321	2.02402
1680	1493890995	1	68.6559	39.1147	112.035	1.95538	2	64.3364	31.2353	113.926	1.98838	8.98571		17.2314	7.72853
1681	1493890995	1	68.4254	38.5886	116.964	2.0414	2	64.2438	30.9949	114.193	1.99304	8.66891		15.9496	3.20817
1682	1493890995	1	68.1943	38.1098	114.561	1.99947	2	64.1973	30.8986	114.253	1.99408	8.24484		15.9523	7.72853
1683	1493890995	1	67.9632	37.6309	111.127	1.93952	2	64.1047	30.6582	114.035	1.99029	7.9691		14.6932	6.41904
1684	1493890995	1	67.7315	37.1994	114.206	1.99327	2	64.0117	30.4655	113.04	1.97292	7.693		12.775	13.6194
1685	1493890995	1	67.5464	36.8159	114.678	2.00151	2	63.8734	30.0331	108.959	1.90169	7.71345		12.775	6.42304
1686	1493890995	1	67.3613	36.4324	112.966	1.97163	2	63.7803	29.8403	106.48	1.85842	7.50196		12.7777	5.92092
1687	1493890996	1	67.1762	36.0488	112.381	1.96142	2	63.7346	29.6483	104.718	1.82768	7.26712		10.3011	7.17629
1688	1493890996	1	66.99	35.7603	113.113	1.9742	2	63.5941	29.4547	102.241	1.78443	7.16189		10.8889	5.73623
1689	1493890996	1	66.8515	35.4248	113.004	1.9723	2	63.5958	29.2635	100.149	1.74793	6.96859		9.58966	6.42705
1690	1493890996	1	66.7126	35.1369	112.725	1.96742	2	63.5026	29.0706	97.0969	1.69466	6.86324		6.39621	7.17328
1691	1493890996	1	66.6199	34.9449	112.084	1.95624	2	63.5047	28.8315	95.1937	1.66144	6.86135		7.70462	4.54546
1692	1493890996	1	66.5277	34.7052	111.338	1.94322	2	63.4585	28.6872	93.421	1.6305	6.75547		6.39892	8.61033
1693	1493890996	1	66.435	34.5131	111.705	1.94962	2	63.461	28.4002	89.1363	1.55572	6.79796		5.15595	5.74223
1694	1493890997	1	66.3418	34.3687	112.701	1.96701	2	63.4627	28.2088	86.5192	1.51004	6.79953		4.52558	8.71501
1695	1493890997	1	66.2959	34.225	113.965	1.98907	2	63.5125	27.9226	81.8663	1.42884	6.88967		6.39892	4.54832
1696	1493890997	1	66.2032	34.0329	113.518	1.98126	2	63.4663	27.7782	78.519	1.37041	6.82729		4.52935	10.1389
1697	1493890997	1	66.1572	33.8891	114.538	1.99907	2	63.5166	27.444	73.3224	1.27972	6.96506		4.03956	5.90759
1698	1493890997	1	66.0636	33.7923	114.074	1.99097	2	63.5657	27.2533	72.3663	1.26303	6.99986		4.52844	7.70077
1699	1493890997	1	66.0177	33.6485	115.046	2.00793	2	63.6626	27.0156	63.902	1.1153	7.0386		4.52649	6.38634
1700	1493890998	1	65.9717	33.5048	115.047	2.00796	2	63.759	26.8258	61.2622	1.06923	7.03598		5.16099	11.512
1701	1493890998	1	65.8785	33.3602	115.958	2.02386	2	63.9516	26.4939	54.8676	0.95762	7.13155		3.20146	3.19317
1702	1493890998	1	65.8321	33.2641	116.727	2.03726	2	63.9998	26.399	52.149	0.910172	7.10541		3.20146	12.0792
1703	1493890998	1	65.7857	33.168	115.731	2.01988	2	64.2868	26.1166	42.6015	0.743537	7.20895		4.53221	3.19317
1704	1493890998	1	65.7397	33.0241	116.151	2.02721	2	64.335	26.0217	40.532	0.707417	7.1419		4.04381	13.1133
1705	1493890998	1	65.646	32.9272	116.702	2.03684	2	64.6694	25.7402	34.8879	0.608909	7.25305		3.20146	6.0396
1706	1493890998	1	65.5996	32.8311	116.532	2.03387	2	64.8129	25.599	30.7097	0.535985	7.27476		4.53129	8.28387
1707	1493890999	1	65.5537	32.6872	115.787	2.02087	2	65.0512	25.4595	26.2281	0.457766	7.24515		3.20547	8.28387
1708	1493890999	1	65.5072	32.591	115.609	2.01776	2	65.2895	25.32	22.3392	0.389892	7.27426		3.20416	13.9845
1709	1493890999	1	65.4608	32.4948	115.648	2.01844	2	65.7178	25.136	23.4485	0.409254	7.36329		3.20146	12.1295
1710	1493890999	1	65.4144	32.3987	114.246	1.99397	2	66.0982	24.999	18.864	0.329239	7.43123		2.02402	7.64776
1711	1493890999	1	65.3675	32.3502	114.641	2.00086	2	66.3361	24.9074	19.8912	0.347168	7.50556		3.20416	16.613
1712	1493890999	1	65.3211	32.254	115.358	2.01337	2	66.859	24.7251	19.0827	0.333057	7.68437		3.20416	7.23816
1713	1493891000	1	65.2747	32.1578	113.276	1.97705	2	67.0963	24.6815	18.2897	0.319215	7.69502		3.20547	14.8189
1714	1493891000	1	65.2282	32.0616	114.071	1.99091	2	67.5714	24.5463	16.5864	0.289488	7.87212		3.20687	8.63401
1715	1493891000	1	65.1818	31.9653	113.461	1.98028	2	67.856	24.5035	17.1804	0.299854	7.92653		3.20547	13.4621
1716	1493891000	1	65.1353	31.8691	113.668	1.98389	2	68.2836	24.3674	16.6003	0.289729	8.13556		2.02194	10.3295
1717	1493891000	1	65.0885	31.8206	113.166	1.97512	2	68.616	24.2776	16.8296	0.293731	8.32707		2.8651	11.6997
1718	1493891000	1	65.0893	31.7251	113.503	1.98101	2	68.9957	24.1886	16.6288	0.290227	8.48875		2.02402	14.8094
1719	1493891000	1	65.0424	31.6766	97.7996	1.70693	2	69.4705	24.0535	17.4377	0.304346	8.81588		10.2653	11.6968
1720	1493891001	1	65.2343	31.3933	70.4474	1.22954	2	69.8501	23.9645	17.582	0.306863	8.74601		9.56346	11.4363
1721	1493891001	1	65.3789	31.1092	66.401	1.15892	2	70.2291	23.9235	15.2322	0.265851	8.66941		9.03074	10.3237
1722	1493891001	1	65.4761	30.8243	62.4918	1.09069	2	70.5613	23.8337	15.4404	0.269487	8.64452		8.30727	11.6932
1723	1493891001	1	65.6203	30.5879	59.7015	1.04199	2	70.9408	23.7448	15.4174	0.269084	8.66809		8.30827	14.4616
1724	1493891001	1	65.7644	30.3514	60.1809	1.05035	2	71.4149	23.6576	13.8955	0.242522	8.75986		6.37831	10.7993
1725	1493891001	1	65.8608	30.1619	58.4053	1.01936	2	71.7475	23.5199	13.2998	0.232125	8.87521		8.30727	14.4551
1726	1493891001	1	66.005	29.9255	54.2982	0.947682	2	72.2214	23.4328	15.6942	0.273915	8.98881		8.04009	11.4304
1727	1493891002	1	66.1961	29.7376	53.1715	0.928017	2	72.6002	23.3918	12.6408	0.220623	9.01563		6.37831	17.2409
1728	1493891002	1	66.2925	29.5481	54.6253	0.953391	2	73.1685	23.3063	11.2543	0.196425	9.28652		7.1198	8.96214
1729	1493891002	1	66.4363	29.3593	54.8027	0.956487	2	73.4532	23.2158	12.0885	0.210983	9.32628		6.02901	9.92563
1730	1493891002	1	66.5796	29.2184	54.2181	0.946284	2	73.784	23.2218	11.7746	0.205506	9.3735		5.13721	14.4463
1731	1493891002	1	66.6756	29.0766	54.3949	0.949371	2	74.2576	23.1347	11.5865	0.202223	9.63291		7.11741	10.0182
1732	1493891002	1	66.8194	28.8879	54.6426	0.953693	2	74.5889	23.0928	12.172	0.212442	9.69269		5.13721	13.0551
1733	1493891002	1	66.9154	28.7461	54.0127	0.9427	2	75.0151	23.0049	13.9566	0.243589	9.92807		8.27048	7.22046
1734	1493891003	1	67.1533	28.6068	19.0496	0.332479	2	75.2518	22.9613	13.4014	0.233898	9.87205		13.9668	18.6259
1735	1493891003	1	67.581	28.4229	24.9927	0.436206	2	75.8669	22.8769	12.709	0.221814	9.97067		15.2693	5.83604
1736	1493891003	1	68.0559	28.2398	14.2329	0.24841	2	76.0563	22.8325	13.0944	0.22854	9.65636		16.5932	17.2226
1737	1493891003	1	68.5781	28.0575	18.8341	0.328718	2	76.624	22.7471	14.3094	0.249746	9.64038		15.2654	8.60938
1738	1493891003	1	69.0529	27.8745	17.6325	0.307745	2	76.9078	22.7045	15.5461	0.271331	9.40364		13.4478	14.4345
1739	1493891003	1	69.48	27.7384	17.3873	0.303465	2	77.381	22.6174	11.5894	0.202273	9.41544		14.7929	13.0427
1740	1493891003	1	69.9542	27.6032	20.1717	0.352062	2	77.8068	22.5296	12.2895	0.214492	9.34905		12.1078	7.08118
1741	1493891004	1	70.3339	27.4664	18.3176	0.319703	2	78.0428	22.5339	13.5496	0.236485	9.15187		12.1049	16.13
1742	1493891004	1	70.7135	27.3296	15.6098	0.272442	2	78.5635	22.3999	13.4289	0.234379	9.26954		12.1059	4.24572
1743	1493891004	1	71.0931	27.1927	18.2813	0.319068	2	78.705	22.4025	14.9466	0.260867	8.99372		10.7899	21.6356
1744	1493891004	1	71.4254	27.0551	18.9153	0.330135	2	79.4143	22.2721	13.7913	0.240703	9.31126		10.7899	5.8302
1745	1493891004	1	71.7577	26.9175	17.4846	0.305165	2	79.6035	22.2277	14.5007	0.253084	9.14061		8.95733	8.94784
1746	1493891004	1	72.0422	26.8269	17.5849	0.306915	2	79.8877	22.1372	13.846	0.241658	9.1403		8.95824	16.1234
1747	1493891004	1	72.3267	26.7362	18.7701	0.3276	2	80.4082	22.0033	16.7618	0.292548	9.36541		8.26637	8.59752
1748	1493891005	1	72.5645	26.597	18.9247	0.330298	2	80.6916	21.9607	16.479	0.287613	9.35655		8.95538	15.803
1749	1493891005	1	72.8489	26.5063	16.607	0.289846	2	81.2113	21.8747	15.7815	0.27544	9.55936		7.62881	5.82659
1750	1493891005	1	73.0862	26.4149	17.4044	0.303764	2	81.0222	21.919	17.1948	0.300106	9.12103		8.95447	11.6568
1751	1493891005	1	73.3706	26.3243	19.4963	0.340274	2	81.4005	21.8303	16.0018	0.279283	9.20192		8.95447	17.8824
1752	1493891005	1	73.655	26.2337	17.9332	0.312994	2	81.9685	21.6495	17.1713	0.299696	9.49364		8.95447	0
1753	1493891005	1	73.9394	26.1431	17.1964	0.300134	2	81.9685	21.6495	16.7951	0.29313	9.20103		7.62321	4.47061
1754	1493891006	1	74.1765	26.0517	19.2467	0.335919	2	82.1105	21.6043	19.6756	0.343404	9.09548		7.62709	2.82652
1755	1493891006	1	74.4137	25.9602	20.1878	0.352344	2	82.2047	21.6061	19.8741	0.346869	8.92513		8.9507	3.16514
1756	1493891006	1	74.698	25.8697	18.5097	0.323056	2	82.2996	21.56	21.0438	0.367284	8.7383		7.62709	17.8796
1757	1493891006	1	74.9352	25.7782	17.5739	0.306723	2	82.8675	21.3792	21.4263	0.373959	9.07042		7.62321	1.41326
1758	1493891006	1	75.1723	25.6868	19.2188	0.335431	2	82.9146	21.3801	22.7531	0.397117	8.85951		7.62321	3.16244
1759	1493891006	1	75.4094	25.5954	19.8525	0.346492	2	83.0094	21.334	26.4702	0.461992	8.71318		6.33297	1.43415
1760	1493891006	1	75.5993	25.5032	18.7483	0.327219	2	83.0101	21.2862	29.0654	0.507287	8.52661		8.60731	1.41326
1761	1493891007	1	75.883	25.4604	17.7289	0.309427	2	83.0572	21.2871	28.8362	0.503287	8.29973		6.33028	2.00898
1762	1493891007	1	76.0728	25.3682	18.9284	0.330362	2	83.0094	21.334	32.248	0.562834	8.02441		7.62321	3.20451
1763	1493891007	1	76.3099	25.2768	19.0259	0.332064	2	83.0552	21.4305	42.4511	0.740911	7.76486		7.62041	4.53837
1764	1493891007	1	76.5469	25.1854	17.4888	0.305237	2	83.1003	21.5749	50.052	0.873572	7.48216		5.83312	1.43415
1765	1493891007	1	76.7362	25.141	18.1994	0.317639	2	83.0996	21.6227	54.276	0.947294	7.27126		6.33297	1.43715
1766	1493891007	1	76.9261	25.0488	17.3508	0.302829	2	83.0989	21.6706	56.6954	0.989522	7.03674		4.47438	1.4132
1767	1493891007	1	77.0682	25.0035	17.2652	0.301334	2	83.146	21.6714	61.9137	1.0806	6.93127		4.47347	5.15999
1768	1493891008	1	77.2103	24.9583	17.3485	0.302789	2	83.0538	21.5262	77.3977	1.35084	6.77686		4.47152	4.30546
1769	1493891008	1	77.3523	24.913	17.9835	0.313872	2	83.0559	21.3827	82.3915	1.438	6.70776		2.82946	1.41326
1770	1493891008	1	77.4466	24.9147	19.3179	0.337161	2	83.0088	21.3818	86.0356	1.5016	6.58934		4.02006	4.48364
1771	1493891008	1	77.5422	24.8208	18.0519	0.315065	2	82.8681	21.3314	101.153	1.76545	6.36719		2.82946	4.30546
1772	1493891008	1	77.6365	24.8225	19.3028	0.336898	2	82.8702	21.1879	106.156	1.85277	6.37196		3.16514	4.54124
1773	1493891008	1	77.7314	24.7764	18.1404	0.31661	2	82.8251	21.0434	111.81	1.95144	6.31515		1.4132	14.988
1774	1493891008	1	77.7785	24.7772	18.2269	0.31812	2	82.6904	20.5623	122.733	2.14209	6.47241		3.16784	4.30842
1775	1493891009	1	77.8735	24.7311	17.8461	0.311474	2	82.6924	20.4187	120.084	2.09587	6.46673		1.41326	18.661
1776	1493891009	1	77.9206	24.732	18.3706	0.320628	2	82.4648	19.8398	118.062	2.06057	6.67708		3.16514	16.0442
1777	1493891009	1	78.0155	24.6859	18.6312	0.325176	2	82.2358	19.3565	120.945	2.11089	6.79805		2.01108	5.9273
1778	1493891009	1	78.0633	24.6389	18.2906	0.319232	2	82.1913	19.164	118.123	2.06163	6.85674		2.82946	23.143
1779	1493891009	1	78.1576	24.6406	19.7333	0.344412	2	81.8233	18.486	116.188	2.02787	7.16355		2.00684	6.42657
1780	1493891009	1	78.2053	24.5937	18.6252	0.325071	2	81.7316	18.2924	121.719	2.1244	7.22088		1.4162	9.63651
1781	1493891009	1	78.2525	24.5945	20.4327	0.356619	2	81.5941	18.0021	115.671	2.01884	7.39094		2.00684	20.7009
1782	1493891010	1	78.3002	24.5476	21.1147	0.368521	2	81.2245	17.4194	117.675	2.05382	7.70472		2.82946	2.87726
1783	1493891010	1	78.3945	24.5493	20.6624	0.360627	2	81.2258	17.3235	119.277	2.08178	7.7607		2.01108	18.0133
1784	1493891010	1	78.4423	24.5023	20.6851	0.361024	2	80.9497	16.7903	116.55	2.03418	8.10938		1.41326	7.17678
1785	1493891010	1	78.4894	24.5032	21.0591	0.367551	2	80.8107	16.5956	119.447	2.08475	8.24127		2.01108	9.65263
1786	1493891010	1	78.5372	24.4562	21.8889	0.382033	2	80.673	16.3048	117.698	2.05421	8.42656		1.41326	15.5467
1787	1493891010	1	78.5843	24.4571	21.3395	0.372444	2	80.3954	15.8672	119.77	2.09039	8.77875		4.01792	3.21664
1788	1493891010	1	78.6798	24.3632	39.8267	0.695107	2	80.3495	15.7703	118.55	2.06908	8.75362		5.13809	18.0361
1789	1493891011	1	78.776	24.2215	54.3704	0.948943	2	80.0731	15.2364	117.849	2.05686	9.07824		6.3824	5.18415
1790	1493891011	1	78.8727	24.032	54.9892	0.959742	2	79.9805	15.0905	118.999	2.07692	9.00986		7.11684	20.0031
1791	1493891011	1	79.0166	23.8434	58.4119	1.01948	2	79.6573	14.5073	119.464	2.08505	9.35806		3.19322	10.3759
1792	1493891011	1	79.065	23.7486	60.2969	1.05238	2	79.4721	14.2152	118.138	2.0619	9.54209		5.13641	5.94979
1793	1493891011	1	79.1611	23.6069	62.1256	1.0843	2	79.4273	14.022	115.198	2.01058	9.5886		4.52351	20.0191
1794	1493891011	1	79.2101	23.4643	63.2723	1.10431	2	79.1039	13.4383	116.307	2.02994	10.0266		4.02006	3.20527
1795	1493891012	1	79.3057	23.3704	64.1756	1.12008	2	79.1524	13.3431	118.925	2.07564	10.0285		3.19185	14.8447
1796	1493891012	1	79.354	23.2756	65.9738	1.15146	2	78.9216	12.9054	115.193	2.01051	10.3792		3.19055	15.5867
1797	1493891012	1	79.4024	23.1809	64.8787	1.13235	2	78.6434	12.4666	119.543	2.08642	10.7412		3.19322	4.32934
1798	1493891012	1	79.4508	23.0861	65.5333	1.14377	2	78.6452	12.3223	116.787	2.03831	10.7939		3.19322	20.7934
1799	1493891012	1	79.4992	22.9913	68.7844	1.20051	2	78.2741	11.7369	118.514	2.06846	11.3209		3.19322	2.88922
1800	1493891012	1	79.5476	22.8965	68.7543	1.19999	2	78.2753	11.6406	118.969	2.07641	11.3276		3.19322	16.8318
1801	1493891012	1	79.596	22.8017	68.7835	1.2005	2	77.9974	11.1532	117.096	2.04371	11.7577		4.52351	15.6084
1802	1493891012	1	79.645	22.6591	78.001	1.36137	2	77.7188	10.7138	117.292	2.04714	12.0996		7.30652	2.01957
1803	1493891013	1	79.6953	22.4208	82.8715	1.44638	2	77.7668	10.6666	114.662	2.00122	11.9114		7.30652	21.3383
1804	1493891013	1	79.7456	22.1825	77.8604	1.35892	2	77.4432	10.0332	116.309	2.02997	12.3655		8.72073	3.23297
1805	1493891013	1	79.7965	21.8963	87.0422	1.51917	2	77.397	9.93584	119.345	2.08296	12.1988		11.488	10.4155
1806	1493891013	1	79.8016	21.5134	86.9181	1.51701	2	77.2111	9.64262	117.671	2.05375	12.1501		12.9939	15.6258
1807	1493891013	1	79.8544	21.0835	84.2714	1.47081	2	76.9323	9.20266	117.707	2.05438	12.2349		12.9281	3.21169
1808	1493891013	1	79.8601	20.6526	90.2395	1.57498	2	76.9808	9.10722	116.211	2.02826	11.899		14.3682	18.8502
1809	1493891013	1	79.8664	20.1737	84.6804	1.47795	2	76.6556	8.56958	118.444	2.06724	12.0401		14.4322	2.89492
1810	1493891014	1	79.9198	19.6956	86.9047	1.51677	2	76.6568	8.47309	120.525	2.10355	11.6873		14.3773	10.4273
1811	1493891014	1	79.9262	19.2164	87.3187	1.524	2	76.4707	8.17953	119.91	2.09283	11.5652		11.503	7.22467
1812	1493891014	1	79.9312	18.833	85.524	1.49268	2	76.3309	7.98344	121.286	2.11684	11.4313		13.0121	6.47725
1813	1493891014	1	79.9841	18.4025	86.0251	1.50142	2	76.2384	7.78835	120.728	2.1071	11.2557		10.1763	11.6737
1814	1493891014	1	79.9413	18.066	88.6907	1.54795	2	76.0528	7.44634	123.016	2.14703	11.3092		11.512	0
1815	1493891014	1	79.9464	17.6823	84.5065	1.47492	2	76.0528	7.44634	122.808	2.1434	10.9515		10.1626	12.4445
1816	1493891014	1	79.998	17.3475	84.3796	1.4727	2	75.8197	7.10321	123.783	2.16042	11.0636		8.63775	3.23974
1817	1493891014	1	80.0018	17.0596	83.5717	1.4586	2	75.7735	7.0056	123.987	2.16398	10.9069		11.8778	3.2413
1818	1493891014	1	79.9124	16.6739	114.111	1.99161	2	75.7272	6.90798	124.538	2.17359	10.6249		16.4287	16.4918
1819	1493891015	1	79.7777	16.1431	108.837	1.89957	2	75.4003	6.46601	127.854	2.23147	10.6211		18.729	3.24238
1820	1493891015	1	79.549	15.5622	115.783	2.0208	2	75.354	6.36835	128.941	2.25044	10.1057		16.1019	17.4076
1821	1493891015	1	79.3191	15.0772	114.496	1.99834	2	74.9795	5.92513	134.812	2.35291	10.1288		14.1968	6.48876
1822	1493891015	1	79.1356	14.641	113.28	1.97711	2	74.8868	5.72971	140.888	2.45895	9.87235		14.1995	0
1823	1493891015	1	78.9521	14.2047	113.522	1.98134	2	74.8868	5.72971	140.712	2.45588	9.39958		14.2051	2.02167
1824	1493891015	1	78.7686	13.7682	115.332	2.01292	2	74.9348	5.68241	146.947	2.5647	8.94863		9.67532	4.04506
1825	1493891015	1	78.6304	13.4768	113.702	1.98447	2	75.0309	5.58783	159.143	2.77757	8.67135		12.9014	2.02146
1826	1493891015	1	78.4462	13.0882	113.234	1.97631	2	75.0789	5.54054	165.759	2.89304	8.26474		9.68074	2.02381
1827	1493891016	1	78.308	12.7966	113.774	1.98573	2	75.127	5.49324	168.079	2.93353	7.96604		9.68203	1.45028
1828	1493891016	1	78.1697	12.505	114.001	1.98969	2	75.1275	5.4449	172.942	3.01841	7.68765		9.68474	1.42235
1829	1493891016	1	78.0314	12.2133	114.215	1.99342	2	75.0801	5.44385	179.758	3.13736	7.38482		6.45469	4.0866
1830	1493891016	1	77.9392	12.0189	115.999	2.02457	2	75.1739	5.54263	162.899	2.84312	7.04194		8.41663	0
1831	1493891016	1	77.8002	11.7752	115.592	2.01746	2	75.1739	5.54263	198.05	3.45662	6.76331		6.4574	1.45031
1832	1493891016	1	77.708	11.5807	116.875	2.03986	2	75.1733	5.59097	200.401	3.49766	6.50397		6.46139	2.90029
1833	1493891016	1	77.6157	11.3861	115.884	2.02256	2	75.1722	5.68764	215.254	3.75689	6.20025		6.46011	3.21786
1834	1493891016	1	77.5235	11.1915	116.253	2.029	2	75.1236	5.78326	226.793	3.95829	5.9168		5.20417	11.152
1835	1493891017	1	77.4306	11.045	116.809	2.0387	2	74.8359	6.01866	228.273	3.98411	5.65655		5.20417	16.2677
1836	1493891017	1	77.3377	10.8985	116.967	2.04147	2	74.4048	6.34759	228.366	3.98574	5.41412		4.57435	5.13869
1837	1493891017	1	77.2921	10.753	116.254	2.02902	2	74.2613	6.44112	227.635	3.97297	5.27049		4.06997	27.2968
1838	1493891017	1	77.1986	10.6547	116.397	2.03152	2	73.5895	7.05479	226.214	3.94818	5.09754		2.89222	8.37565
1839	1493891017	1	77.1998	10.5583	117.839	2.05668	2	73.4443	7.29325	223.596	3.90249	4.97638		4.06997	8.30638
1840	1493891017	1	77.1063	10.46	117.729	2.05475	2	73.2053	7.43304	221.726	3.86986	4.93764		2.0371	23.254
1841	1493891017	1	77.0595	10.4108	119.147	2.07952	2	72.6296	7.95208	216.46	3.77793	5.06649		1.44611	3.1833
1842	1493891017	1	77.0601	10.3626	121.399	2.11882	2	72.5341	7.99833	218.966	3.82168	5.10631		2.0371	17.4042
1843	1493891017	1	77.0133	10.3134	122.151	2.13193	2	72.0555	8.32621	213.836	3.73214	5.34123		3.23277	12.265
1844	1493891018	1	76.9672	10.216	123.4	2.15374	2	71.7205	8.56056	215.684	3.7644	5.50167		1.42232	6.36956
1845	1493891018	1	76.9198	10.215	122.591	2.13961	2	71.5294	8.65308	214.508	3.74387	5.61213		3.23405	20.2839
1846	1493891018	1	76.8736	10.1176	123.701	2.15899	2	71.0023	9.07654	214.727	3.7477	5.96288		2.0371	1.42532
1847	1493891018	1	76.8268	10.0684	124.194	2.16759	2	70.9548	9.07553	214.605	3.74557	5.95535		2.03504	18.5814
1848	1493891018	1	76.7801	10.0192	134.85	2.35358	2	70.4287	9.40241	212.523	3.70923	6.38128		7.12233	5.13901
1849	1493891018	1	76.5888	10.1598	142.469	2.48656	2	70.2852	9.49596	215.374	3.75898	6.33846		14.7727	16.2673
1850	1493891018	1	76.3467	10.5886	151.611	2.64611	2	69.8541	9.82487	215.454	3.76038	6.53736		20.3218	3.18626
1851	1493891019	1	75.9139	11.1097	159.414	2.7823	2	69.7585	9.87114	217.622	3.79822	6.27877		17.2031	15.1754
1852	1493891019	1	75.5297	11.5354	166.294	2.90237	2	69.375	10.201	217.951	3.80397	6.29769		15.1876	7.13492
1853	1493891019	1	75.1935	11.9139	171.732	2.99729	2	69.1834	10.3419	220.925	3.85587	6.21229		14.1263	12.2666
1854	1493891019	1	74.8579	12.2442	176.575	3.08182	2	68.8483	10.5762	221.349	3.86327	6.23679		13.141	10.1063
1855	1493891019	1	74.5228	12.5263	180.828	3.15604	2	68.6083	10.8126	224.164	3.9124	6.15777		12.1068	7.13314
1856	1493891019	1	74.2352	12.8094	184.519	3.22047	2	68.4167	10.9534	223.091	3.89367	6.10735		11.1304	22.23
1857	1493891019	1	73.9481	13.0444	217.431	3.79488	2	67.8887	11.4733	223.744	3.90507	6.25977		9.12158	1.42532
1858	1493891019	1	73.7089	13.2321	216.278	3.77477	2	67.8412	11.4723	225.229	3.93099	6.12591		10.2605	20.2104
1859	1493891020	1	73.4224	13.4189	215.371	3.75893	2	67.3612	11.945	224.048	3.91038	6.23783		8.07189	8.08248
1860	1493891020	1	73.2306	13.6076	217.749	3.80044	2	67.1692	12.134	228.229	3.98334	6.23795		9.12107	10.1042
1861	1493891020	1	72.9915	13.7954	217.788	3.80111	2	66.9292	12.3703	226.267	3.9491	6.22755		7.11814	10.1042
1862	1493891020	1	72.8003	13.9359	216.825	3.78431	2	66.6892	12.6066	226.674	3.95621	6.25401		7.11992	11.1454
1863	1493891020	1	72.6091	14.0765	216.118	3.77197	2	66.4017	12.8419	227.749	3.97497	6.32899		8.07189	12.1258
1864	1493891020	1	72.4173	14.2652	217.711	3.79978	2	66.1137	13.1255	226.784	3.95813	6.4058		7.11992	9.16261
1865	1493891020	1	72.2261	14.4058	217.077	3.78871	2	65.9213	13.3627	226.534	3.95377	6.39051		7.11814	12.1216
1866	1493891020	1	72.0349	14.5463	217.393	3.79421	2	65.6334	13.6462	226.74	3.95736	6.46447		5.12902	10.102
1867	1493891020	1	71.8917	14.6397	217.274	3.79215	2	65.3935	13.8825	227.93	3.97813	6.54217		7.12233	12.1216
1868	1493891021	1	71.7004	14.7803	217.231	3.7914	2	65.1056	14.166	226.869	3.95961	6.62335		6.05019	6.06081
1869	1493891021	1	71.5567	14.9218	217.2	3.79086	2	64.9616	14.3077	227.245	3.96617	6.62363		5.13153	15.1719
1870	1493891021	1	71.4134	15.0152	217.004	3.78744	2	64.5782	14.6375	227.4	3.96888	6.84563		6.05232	5.1663
1871	1493891021	1	71.2696	15.1567	216.835	3.78448	2	64.4818	14.7802	227.969	3.9788	6.79823		6.3585	14.1412
1872	1493891021	1	71.0789	15.2492	216.132	3.77221	2	64.1459	15.1109	226.107	3.94631	6.93438		6.05232	6.05867
1873	1493891021	1	70.9351	15.3907	218.856	3.81976	2	64.002	15.2526	225.937	3.94334	6.93448		7.11814	11.1412
1874	1493891021	1	70.7439	15.5312	217.548	3.79692	2	63.7146	15.4878	226.159	3.94722	7.02943		6.05443	7.15696
1875	1493891022	1	70.6001	15.6728	216.119	3.77198	2	63.5702	15.6777	226.985	3.96164	7.0299		9.11922	9.13371
1876	1493891022	1	70.361	15.8605	222.501	3.88338	2	63.3308	15.8658	226.501	3.95319	7.0302		8.06975	7.15457
1877	1493891022	1	70.1693	16.0492	214.971	3.75195	2	63.1864	16.0556	226.396	3.95136	6.9829		9.53713	8.07821
1878	1493891022	1	69.8832	16.1878	214.098	3.73672	2	62.9946	16.2446	226.043	3.94519	6.88883		13.1364	6.06081
1879	1493891022	1	69.5483	16.4699	219.596	3.83267	2	62.8506	16.3863	226.102	3.94622	6.69822		11.1285	5.1382
1880	1493891022	1	69.2612	16.7048	214.904	3.75078	2	62.7071	16.4798	225.113	3.92896	6.55796		14.2381	5.16213
1881	1493891022	1	68.8788	16.9859	221.794	3.87104	2	62.6108	16.6224	224.847	3.92431	6.27853		12.1025	9.13185
1882	1493891023	1	68.5913	17.2689	223.047	3.89291	2	62.3714	16.8104	223.469	3.90027	6.23678		13.1364	12.1173
1883	1493891023	1	68.2564	17.551	218.148	3.8074	2	62.0836	17.0938	221.533	3.86648	6.18971		12.1004	7.13072
1884	1493891023	1	67.9689	17.8339	224.217	3.91332	2	61.8921	17.2346	217.28	3.79225	6.10628		11.1545	14.1348
1885	1493891023	1	67.7288	18.1178	223.131	3.89438	2	61.5564	17.5652	209.344	3.65373	6.19709		11.1243	4.50583
1886	1493891023	1	67.4418	18.3526	219.46	3.83029	2	61.4132	17.6105	208.361	3.63658	6.0741		9.11922	9.13185
1887	1493891023	1	67.2027	18.5403	218.355	3.81101	2	61.1738	17.7985	201.029	3.50862	6.07436		8.06762	5.71008
1888	1493891024	1	67.0111	18.729	218.151	3.80746	2	60.9835	17.7948	195.484	3.41185	6.09956		9.11922	9.55856
1889	1493891024	1	66.772	18.9167	218.477	3.81315	2	60.6968	17.9338	186.462	3.25438	6.1542		6.04808	3.21533
1890	1493891024	1	66.6283	19.0581	217.427	3.79482	2	60.602	17.8838	183.416	3.20121	6.13965		7.11992	10.3729
1891	1493891024	1	66.4371	19.1987	219.281	3.82718	2	60.2681	17.9736	175.152	3.05698	6.28947		6.04808	4.53671
1892	1493891024	1	66.2934	19.3401	216.3	3.77516	2	60.1257	17.9227	172.772	3.01544	6.32847		7.11992	5.71308
1893	1493891024	1	66.1022	19.4807	216.344	3.77592	2	59.9353	17.919	166.219	2.90107	6.36157		6.04808	10.44
1894	1493891024	1	65.9585	19.6221	216.927	3.78609	2	59.6028	17.8163	161.761	2.82326	6.60726		5.13153	7.14433
1895	1493891025	1	65.8152	19.7155	215.914	3.76842	2	59.3647	17.8117	157.025	2.74061	6.72558		5.13153	14.8268
1896	1493891025	1	65.6719	19.8089	215.903	3.76822	2	58.9379	17.5625	156.935	2.73904	7.09881		4.03276	7.14733
1897	1493891025	1	65.5761	19.9032	215.684	3.76439	2	58.6997	17.5579	154.63	2.69881	7.26535		4.03276	20.0208
1898	1493891025	1	65.4803	19.9975	214.72	3.74756	2	58.1305	17.2095	152.751	2.66602	7.86082		4.4953	5.91751
1899	1493891025	1	65.3375	20.0429	213.51	3.72646	2	57.9402	17.1576	153.484	2.6788	7.94009		4.03065	18.8135
1900	1493891025	1	65.2417	20.1371	214.012	3.73521	2	57.4183	16.8099	152.477	2.66122	8.50152		4.03276	4.54619
1901	1493891025	1	65.1459	20.2314	212.933	3.71637	2	57.2756	16.7589	151.691	2.64751	8.60232		4.49816	19.6557
1902	1493891026	1	65.003	20.2768	212.718	3.71264	2	56.7537	16.3628	148.869	2.59825	9.13074		4.03276	6.44672
1903	1493891026	1	64.9072	20.3711	207.134	3.61517	2	56.5636	16.2626	148.349	2.58918	9.30029		4.4953	16.8375
1904	1493891026	1	64.7644	20.4165	206.62	3.6062	2	56.0885	15.9638	149.256	2.605	9.75181		6.36119	8.42162
1905	1493891026	1	64.5736	20.509	209.121	3.64985	2	55.8509	15.8143	147.697	2.57781	9.90584		6.3585	14.4707
1906	1493891026	1	64.3829	20.6015	199.637	3.48433	2	55.4709	15.5172	146.81	2.56231	10.2603		9.97379	9.67952
1907	1493891026	1	64.0505	20.5952	181.047	3.15987	2	55.1855	15.3667	146.586	2.55841	10.292		13.1151	14.4768
1908	1493891026	1	63.6223	20.6833	184.98	3.22852	2	54.8054	15.0694	145.782	2.54437	10.4524		12.893	9.27666
1909	1493891027	1	63.1944	20.7233	180	3.14159	2	54.5678	14.8715	145.911	2.54662	10.4241		12.8302	15.6551
1910	1493891027	1	62.7668	20.7153	179.548	3.1337	2	54.1397	14.5731	145.315	2.53623	10.5903		9.97973	7.24286
1911	1493891027	1	62.4342	20.7091	179.442	3.13186	2	53.9495	14.4244	144.885	2.52873	10.5588		10.0684	16.5279
1912	1493891027	1	62.1012	20.7509	178.175	3.10974	2	53.5215	14.0775	143.573	2.50582	10.8695		9.98273	7.24707
1913	1493891027	1	61.7685	20.7447	177.856	3.10417	2	53.3312	13.9287	143.269	2.50052	10.8465		8.69289	18.5787
1914	1493891027	1	61.4837	20.6913	177.821	3.10356	2	52.8554	13.5323	141.979	2.47801	11.2115		8.55753	5.22556
1915	1493891027	1	61.1985	20.6859	176.492	3.08037	2	52.7125	13.4327	141.777	2.47447	11.1634		8.56048	16.5452
1916	1493891028	1	60.9132	20.6806	176.889	3.0873	2	52.284	13.0855	141.796	2.47481	11.4956		7.29179	7.25549
1917	1493891028	1	60.6759	20.628	175.005	3.05441	2	52.0935	12.9365	140.49	2.45202	11.5246		7.13522	17.4998
1918	1493891028	1	60.4381	20.6236	174.535	3.04621	2	51.665	12.5407	140.995	2.46083	11.929		7.29472	7.2597
1919	1493891028	1	60.2007	20.571	175.355	3.06053	2	51.4744	12.3916	140.727	2.45615	11.9604		7.297	17.5083
1920	1493891028	1	59.9632	20.5185	173.92	3.03548	2	51.0457	11.9956	140.254	2.44789	12.3354		8.70229	13.4075
1921	1493891028	1	59.6781	20.465	169.333	2.95543	2	50.7121	11.6982	138.751	2.42167	12.5398		9.06756	6.17619
1922	1493891028	1	59.3934	20.3635	174.148	3.03945	2	50.5692	11.55	139.003	2.42605	12.4717		11.529	21.8049
1923	1493891029	1	59.0131	20.3082	173.539	3.02883	2	49.9967	11.1022	139.312	2.43145	12.8859		10.4373	2.06012
1924	1493891029	1	58.6806	20.2058	166.234	2.90134	2	49.949	11.0528	140.669	2.45513	12.6498		11.8174	18.5477
1925	1493891029	1	58.3005	20.1024	171.1	2.98626	2	49.5199	10.6077	139.548	2.43557	12.9325		14.9775	6.48571
1926	1493891029	1	57.8254	19.949	162.146	2.82998	2	49.3287	10.5068	140.505	2.45227	12.7023		15.4792	8.24479
1927	1493891029	1	57.3504	19.7475	168.623	2.94302	2	49.1379	10.309	140.074	2.44474	12.5112		16.019	18.647
1928	1493891029	1	56.8271	19.6413	165.916	2.89578	2	48.6604	9.91108	142.306	2.48371	12.7032		15.4859	2.90912
1929	1493891030	1	56.3519	19.4397	165.39	2.88659	2	48.6608	9.81411	140.772	2.45693	12.3209		15.4926	19.8006
1930	1493891030	1	55.8765	19.238	167.827	2.92913	2	48.1351	9.41503	141.301	2.46617	12.5068		14.9994	2.06479
1931	1493891030	1	55.4007	19.0844	160.355	2.79872	2	48.0873	9.36551	143.169	2.49876	12.1632		14.1814	16.6135
1932	1493891030	1	54.9728	18.8835	164.935	2.87866	2	47.6571	9.01679	140.942	2.4599	12.283		16.3842	7.28622
1933	1493891030	1	54.449	18.7289	167.801	2.92869	2	47.4658	8.86715	143.111	2.49775	12.0838		13.6479	10.3251
1934	1493891030	1	54.0205	18.5761	163.338	2.85079	2	47.2269	8.6194	141.997	2.47832	12.0536		13.6507	13.0001
1935	1493891030	1	53.5919	18.4233	165.481	2.88819	2	46.8437	8.41707	144.719	2.52583	12.0691		11.8553	5.27467
1936	1493891031	1	53.2106	18.3195	168.034	2.93274	2	46.7483	8.26938	142.778	2.49194	11.9485		12.3088	11.7341
1937	1493891031	1	52.8295	18.1675	167.195	2.91811	2	46.413	8.06798	141.376	2.46748	11.9654		11.8611	7.29372
1938	1493891031	1	52.448	18.0637	166.757	2.91046	2	46.2215	7.91819	146.161	2.55099	11.9038		10.984	12.5457
1939	1493891031	1	52.1145	17.9126	169.066	2.95076	2	45.8863	7.66814	144.919	2.52931	11.9891		10.479	5.2564
1940	1493891031	1	51.7807	17.8097	168.4	2.93914	2	45.7426	7.56789	144.076	2.5146	11.8892		7.33182	13.4701
1941	1493891031	1	51.5421	17.7568	167.528	2.92392	2	45.4074	7.26915	143.813	2.51001	12.1501		9.11499	2.06925
1942	1493891031	1	51.2559	17.6548	165.834	2.89435	2	45.3595	7.21952	143.686	2.50779	11.9859		9.116	13.7572
1943	1493891032	1	50.9697	17.5527	166.516	2.90625	2	44.9759	6.96824	145.516	2.53974	12.1637		8.74523	1.45831
1944	1493891032	1	50.6832	17.4989	165.975	2.89681	2	44.9761	6.91963	145.877	2.54603	12.0205		8.4378	10.5231
1945	1493891032	1	50.4449	17.3495	145.439	2.53839	2	44.6884	6.71896	145.438	2.53837	12.0891		14.8954	4.13958
1946	1493891032	1	50.0158	17.0997	153.876	2.68564	2	44.5926	6.61965	145.787	2.54446	11.8001		16.1661	8.50256
1947	1493891032	1	49.5388	16.849	148.076	2.58442	2	44.3528	6.46858	145.865	2.54582	11.6038		15.434	5.26602
1948	1493891032	1	49.1577	16.5034	142.234	2.48246	2	44.2088	6.3682	146.729	2.5609	11.2789		15.6829	12.5681
1949	1493891032	1	48.7284	16.2051	145.67	2.54242	2	43.873	6.11771	147.975	2.58265	11.1951		15.6895	9.36385
1950	1493891033	1	48.2989	15.9067	141.587	2.47115	2	43.6332	5.91791	153.441	2.67806	11.0247		14.3952	10.5344
1951	1493891033	1	47.9653	15.5618	141.106	2.46277	2	43.3452	5.71701	153.395	2.67724	10.875		10.4666	9.77887
1952	1493891033	1	47.6788	15.3627	142.419	2.48568	2	43.057	5.56472	159.86	2.79009	10.8333		13.4068	1.44334
1953	1493891033	1	47.3447	15.0659	142.051	2.47926	2	43.0089	5.56367	162.118	2.82949	10.4447		10.4708	4.33304
1954	1493891033	1	47.0581	14.8667	140.563	2.45328	2	42.8645	5.56051	170.681	2.97895	10.2074		10.294	8.66308
1955	1493891033	1	46.8195	14.6201	139.931	2.44226	2	42.5758	5.55419	180.27	3.14631	10.01		11.3619	2.88669
1956	1493891034	1	46.533	14.3724	141.936	2.47724	2	42.4796	5.55208	182.934	3.1928	9.70712		9.31432	7.33744
1957	1493891034	1	46.2941	14.1741	140.817	2.45771	2	42.2389	5.59548	196.178	3.42395	9.4888		10.3025	1.44634
1958	1493891034	1	46.0553	13.9273	139.09	2.42758	2	42.1907	5.59443	197.087	3.43981	9.18542		9.32046	9.08983
1959	1493891034	1	45.8163	13.7288	143.79	2.50962	2	41.9017	5.68545	208.509	3.63917	8.94537		11.7084	2.88969
1960	1493891034	1	45.4814	13.5284	144.257	2.51775	2	41.8054	5.68335	212.189	3.70339	8.66359		10.3089	7.17991
1961	1493891034	1	45.2425	13.2814	142.05	2.47923	2	41.6126	5.82515	220.394	3.8466	8.29288		9.32699	4.33603
1962	1493891034	1	45.0033	13.0828	143.754	2.50898	2	41.4681	5.822	225.151	3.92963	8.0757		10.4925	11.2433
1963	1493891035	1	44.7161	12.8832	147.269	2.57032	2	41.2268	6.10876	232.104	4.05098	7.62025		9.74239	7.73986
1964	1493891035	1	44.4287	12.732	145.851	2.54558	2	40.9858	6.20085	237.277	4.14126	7.38305		7.28467	9.69551
1965	1493891035	1	44.2372	12.5827	146.355	2.55437	2	40.8408	6.48968	239.503	4.18011	6.9757		7.28467	18.4403
1966	1493891035	1	44.0457	12.4334	145.694	2.54284	2	40.4546	6.96788	242.117	4.22575	6.53972		8.48519	5.19876
1967	1493891035	1	43.8061	12.2831	146.812	2.56236	2	40.358	7.11175	241.95	4.22282	6.21549		5.2504	25.24
1968	1493891035	1	43.6624	12.1832	145.856	2.54567	2	39.9232	7.83202	242.48	4.23208	5.73711		6.49898	2.03226
1969	1493891035	1	43.4707	12.0823	147.011	2.56583	2	39.875	7.87962	241.947	4.22277	5.53097		3.25152	16.8233
1970	1493891036	1	43.3748	12.0318	146.969	2.56509	2	39.5852	8.35971	242.19	4.22702	5.27687		2.06429	17.4655
1971	1493891036	1	43.3269	11.9824	146.907	2.56401	2	39.3435	8.88935	241.843	4.22095	5.04326		3.25152	3.20908
1972	1493891036	1	43.231	11.9319	146.306	2.55353	2	39.2472	8.93592	240.195	4.19219	4.98463		2.88062	21.31
1973	1493891036	1	43.135	11.9299	148.873	2.59832	2	38.9091	9.56063	241.362	4.21256	4.84476		3.25012	2.03184
1974	1493891036	1	43.0391	11.8795	148.179	2.5862	2	38.8609	9.60821	242.717	4.23621	4.75564		2.06644	20.0352
1975	1493891036	1	42.9912	11.83	148.422	2.59045	2	38.5229	10.1842	238.697	4.16605	4.76176		1.44331	7.78639
1976	1493891037	1	42.9431	11.829	149.742	2.6135	2	38.4263	10.4251	240.038	4.18946	4.72995		1.44031	12.3839
1977	1493891037	1	42.8951	11.828	148.48	2.59146	2	38.1851	10.7601	237.135	4.13878	4.82955		3.25012	12.9079
1978	1493891037	1	42.7992	11.7776	148.739	2.59599	2	37.992	11.1446	237.809	4.15055	4.8487		1.44031	7.19347
1979	1493891037	1	42.7512	11.7766	149.307	2.60589	2	37.8473	11.3358	236.833	4.13351	4.92367		2.06644	12.9079
1980	1493891037	1	42.7033	11.7271	150.547	2.62754	2	37.6542	11.7203	236.706	4.1313	5.0491		1.44331	8.12484
1981	1493891037	1	42.6552	11.7261	150.478	2.62634	2	37.4614	11.9105	235.118	4.10358	5.19707		2.06644	14.8432
1982	1493891037	1	42.6073	11.6766	148.855	2.59801	2	37.2202	12.3425	236.268	4.12365	5.4281		1.44031	6.09258
1983	1493891038	1	42.5593	11.6756	149.167	2.60346	2	37.0756	12.4851	236.153	4.12164	5.54313		1.44331	19.3519
1984	1493891038	1	42.5112	11.6746	149.507	2.60938	2	36.7862	13.0616	236.963	4.13578	5.89062		1.44031	3.21087
1985	1493891038	1	42.4632	11.6736	150.255	2.62244	2	36.6898	13.1081	237.168	4.13937	5.94894		3.25012	16.7978
1986	1493891038	1	42.3673	11.6232	150.743	2.63095	2	36.4005	13.5875	236.991	4.13627	6.28181		1.44331	5.1862
1987	1493891038	1	42.3192	11.6222	149.914	2.61649	2	36.3041	13.731	238.548	4.16344	6.37405		2.06644	18.7676
1988	1493891038	1	42.2713	11.5727	150.59	2.6283	2	35.9667	14.2578	237.316	4.14195	6.85257		2.06644	4.06242
1989	1493891038	1	42.2234	11.5232	150.442	2.62571	2	35.8703	14.3529	238.425	4.1613	6.95479		1.44331	18.0499
1990	1493891039	1	42.1753	11.5222	151.254	2.63988	2	35.5811	14.8805	237.686	4.1484	7.40011		3.25152	3.20817
1991	1493891039	1	42.0794	11.4717	149.853	2.61543	2	35.4848	14.927	238.935	4.17021	7.44499		0	16.7886
1992	1493891039	1	42.0794	11.4717	149.299	2.60576	2	35.1956	15.4061	238.729	4.16662	7.92882		1.44331	2.02802
1993	1493891039	1	42.0313	11.4707	150.524	2.62714	2	35.1475	15.4536	239.236	4.17546	7.953		3.25417	18.7584
1994	1493891039	1	41.9353	11.4202	164.082	2.86377	2	34.8102	15.9801	238.295	4.15903	8.4593		7.72596	2.03016
1995	1493891039	1	41.6948	11.5123	189.431	3.3062	2	34.762	16.0276	239.271	4.17607	8.27355		10.4535	18.0417
1996	1493891040	1	41.3582	11.6024	191.448	3.3414	2	34.473	16.555	238.468	4.16205	8.4814		8.74885	2.03016
1997	1493891040	1	41.0697	11.645	194.051	3.38683	2	34.4248	16.6025	238.823	4.16824	8.29045		9.08197	16.7778
1998	1493891040	1	40.781	11.7361	197.087	3.43981	2	34.1358	17.0813	238.354	4.16006	8.52818		9.07911	1.44325
1999	1493891040	1	40.4924	11.8272	197.641	3.44949	2	34.0877	17.0804	238.355	4.16009	8.2835		7.33207	12.8811
2000	1493891040	1	40.2519	11.8707	198.484	3.4642	2	33.895	17.4641	239.275	4.17613	8.46737		7.72876	2.02802
2001	1493891040	1	40.0113	11.9628	197.988	3.45554	2	33.8469	17.5116	238.989	4.17115	8.29391		5.92797	14.8164
2002	1493891040	1	39.8188	12.0074	198.395	3.46265	2	33.6061	17.9428	239.5	4.18006	8.59224		4.54001	1.44325
2003	1493891041	1	39.6745	12.053	198.182	3.45894	2	33.558	17.9419	239.165	4.17421	8.49063		7.73156	9.65849
2004	1493891041	1	39.4338	12.1451	199.683	3.48512	2	33.4135	18.2296	240.195	4.19219	8.55951		4.54001	4.05604
2005	1493891041	1	39.2895	12.1907	198.281	3.46065	2	33.3173	18.3246	238.861	4.16891	8.56107		5.9273	14.8097
2006	1493891041	1	39.097	12.2352	199.488	3.48171	2	33.0766	18.7556	234.483	4.0925	8.87473		6.41764	2.03016
2007	1493891041	1	38.9044	12.3283	204.176	3.56354	2	33.0284	18.8031	233.777	4.08018	8.74359		6.41494	9.65714
2008	1493891041	1	38.7119	12.4214	203.117	3.54505	2	32.884	19.0908	230.29	4.01932	8.85694		6.41895	2.06632
2009	1493891041	1	38.5193	12.5146	201.611	3.51878	2	32.8359	19.0415	230.303	4.01955	8.65456		5.92797	1.44325
2010	1493891042	1	38.3268	12.5592	203.385	3.54974	2	32.884	19.0424	230.685	4.02622	8.46498		6.41764	0
2011	1493891042	1	38.1342	12.6523	205.872	3.59314	2	32.884	19.0424	228.327	3.98505	8.27031		7.73156	4.61443
2012	1493891042	1	37.8935	12.7444	201.919	3.52415	2	32.9321	19.1885	217.727	3.80005	8.13277		7.73543	3.25797
2013	1493891042	1	37.6527	12.8366	202.712	3.53799	2	33.0284	19.2387	210.387	3.67195	7.89753		7.73156	1.452
2014	1493891042	1	37.412	12.9287	204.431	3.568	2	33.0284	19.1903	210.288	3.67021	7.64353		7.73263	0
2015	1493891042	1	37.1713	13.0209	204.643	3.5717	2	33.0284	19.1903	199.076	3.47454	7.43136		8.36786	4.54377
2016	1493891043	1	36.9304	13.1615	203.218	3.54682	2	32.884	19.236	187.016	3.26405	7.29883		5.92797	0
2017	1493891043	1	36.7379	13.2061	201.41	3.51527	2	32.884	19.236	180.818	3.15587	7.15627		7.73543	4.59625
2018	1493891043	1	36.4971	13.2983	202.904	3.54135	2	32.7396	19.1848	168.906	2.94797	6.98353		6.42165	0
2019	1493891043	1	36.3044	13.3915	202.946	3.54208	2	32.7396	19.1848	166.656	2.9087	6.80221		5.17316	5.26084
2020	1493891043	1	36.1599	13.4856	204.95	3.57705	2	32.5952	19.0853	151.843	2.65016	6.63805		6.41764	2.8895
2021	1493891043	1	35.9673	13.5787	204.3	3.56571	2	32.4989	19.0835	148.522	2.5922	6.50635		5.9345	10.338
2022	1493891043	1	35.7746	13.6234	204.906	3.57629	2	32.2582	18.8369	135.776	2.36973	6.28853		4.05818	7.83836
2023	1493891044	1	35.6783	13.7184	204.465	3.56858	2	32.0174	18.7355	139.079	2.42738	6.21076		4.54573	21.7439
2024	1493891044	1	35.5338	13.764	203.372	3.54952	2	31.4874	18.2411	139.556	2.43571	6.03471		4.54663	5.26501
2025	1493891044	1	35.3893	13.8097	204.337	3.56636	2	31.3429	18.1415	137.792	2.40493	5.92772		3.21087	22.7719
2026	1493891044	1	35.2929	13.8562	204.605	3.57103	2	30.8126	17.5984	137.191	2.39443	5.83756		3.20947	7.3233
2027	1493891044	1	35.1966	13.9028	203.679	3.55487	2	30.6679	17.4018	140.312	2.4489	5.72295		3.20947	18.6456
2028	1493891044	1	35.1003	13.9494	204.165	3.56335	2	30.2337	16.9571	141.058	2.46193	5.72102		3.21217	7.31838
2029	1493891044	1	35.0039	13.996	203.933	3.55931	2	30.0407	16.8079	143.432	2.50335	5.7044		2.03016	20.8167
2030	1493891045	1	34.9557	14.0435	203.02	3.54336	2	29.5098	16.3611	144.751	2.52638	5.91854		2.88956	5.27583
2031	1493891045	1	34.8594	14.0416	202.353	3.53173	2	29.365	16.2613	146.741	2.56112	5.92583		2.03016	18.7657
2032	1493891045	1	34.8112	14.0891	203.172	3.54603	2	28.8821	15.8637	148.171	2.58608	6.18898		3.20947	10.56
2033	1493891045	1	34.7149	14.1357	204.313	3.56594	2	28.5923	15.6639	150.697	2.63016	6.31044		3.21217	16.715
2034	1493891045	1	34.6185	14.1823	203.685	3.55497	2	28.1575	15.3155	149.382	2.60722	6.55962		1.44331	7.86514
2035	1493891045	1	34.5704	14.1813	203.178	3.54613	2	27.9159	15.2137	150.326	2.62368	6.73411		3.21217	17.0795
2036	1493891045	1	34.474	14.2279	202.972	3.54252	2	27.4326	14.9128	149.589	2.61082	7.07463		3.20947	13.0911
2037	1493891046	1	34.3777	14.2745	202.871	3.54076	2	27.0458	14.7108	151.033	2.63603	7.34487		2.89256	8.30766
2038	1493891046	1	34.2813	14.2726	202.752	3.5387	2	26.8523	14.5127	149.11	2.60246	7.43288		1.455	19.6433
2039	1493891046	1	34.2813	14.3211	202.769	3.53899	2	26.2719	14.2096	148.697	2.59525	8.01018		3.20947	4.15805
2040	1493891046	1	34.185	14.3677	202.739	3.53847	2	26.175	14.1105	148.761	2.59637	8.01413		2.89256	21.1674
2041	1493891046	1	34.0886	14.3658	200.561	3.50044	2	25.5941	13.71	146.32	2.55377	8.51978		3.21087	3.27682
2042	1493891046	1	33.9922	14.4123	197.811	3.45245	2	25.4973	13.6594	147.953	2.58227	8.5282		4.54663	17.9278
2043	1493891046	1	33.8477	14.458	206.518	3.60442	2	25.013	13.3093	145.667	2.54237	8.90906		9.18948	6.5563
2044	1493891047	1	33.6068	14.6472	201.058	3.50912	2	24.8193	13.2081	146.042	2.54892	8.90456		10.4753	14.6991
2045	1493891047	1	33.2695	14.7375	198.537	3.46513	2	24.4316	12.9085	145.412	2.53791	9.02517		12.2827	8.56342
2046	1493891047	1	32.884	14.8754	199.038	3.47387	2	24.1893	12.7576	145.462	2.53879	8.9489		13.0659	12.6496
2047	1493891047	1	32.4503	14.9153	179.429	3.13162	2	23.8499	12.5074	145.374	2.53726	8.93112		15.9468	6.56161
2048	1493891047	1	31.9201	14.9533	180.558	3.15133	2	23.656	12.4062	145.244	2.53498	8.64772		15.9528	14.716
2049	1493891047	1	31.3897	14.9913	178.199	3.11017	2	23.2679	12.1062	145.447	2.53853	8.61902		14.4689	7.35917
2050	1493891048	1	30.9075	14.9817	180	3.14159	2	23.0738	11.9562	145.775	2.54426	8.39765		8.68368	11.5021
2051	1493891048	1	30.6181	14.976	180.823	3.15595	2	22.7826	11.7068	144.57	2.52322	8.49015		10.13	11.8536
2052	1493891048	1	30.2805	14.9693	177.425	3.09665	2	22.4429	11.505	146.945	2.56468	8.56909		7.23743	9.43317
2053	1493891048	1	30.0393	14.9645	175.776	3.06788	2	22.2001	11.3052	144.552	2.52291	8.65122		7.4135	13.8831
2054	1493891048	1	29.798	14.9112	174.299	3.04208	2	21.8117	11.0536	145.385	2.53745	8.86916		5.79118	5.30828
2055	1493891048	1	29.605	14.9073	175.542	3.06379	2	21.666	10.9532	144.842	2.52798	8.8692		7.24043	21.2449
2056	1493891048	1	29.3637	14.9025	176.546	3.08131	2	21.083	10.5512	145.872	2.54594	9.35435		4.34481	2.08539
2057	1493891049	1	29.2189	14.8997	177.322	3.09485	2	21.0344	10.5015	146.201	2.55169	9.2914		6.0025	20.0568
2058	1493891049	1	29.0258	14.8473	175.465	3.06244	2	20.4996	10.1003	144.098	2.51498	9.75859		4.34487	4.17712
2059	1493891049	1	28.881	14.8444	175.529	3.06356	2	20.4022	10.0008	146.473	2.55643	9.76476		5.79412	15.9471
2060	1493891049	1	28.6879	14.8406	175.212	3.05802	2	19.9646	9.69902	145.522	2.53983	10.1258		4.6134	5.31679
2061	1493891049	1	28.543	14.7891	174.71	3.04926	2	19.8187	9.59841	147.55	2.57523	10.1517		4.34481	11.5353
2062	1493891049	1	28.3982	14.7863	174.243	3.04111	2	19.5266	9.34836	145.463	2.5388	10.4056		4.34787	14.4891
2063	1493891049	1	28.2533	14.7834	174.49	3.04542	2	19.089	9.14399	148.318	2.58863	10.7605		6.0054	5.33171
2064	1493891050	1	28.0601	14.731	174.213	3.0406	2	18.9913	8.99553	146.159	2.55096	10.7303		5.79418	17.787
2065	1493891050	1	27.867	14.7271	174.586	3.0471	2	18.4562	8.74019	148.839	2.59773	11.1538		5.79712	3.30368
2066	1493891050	1	27.6738	14.7233	172.759	3.01521	2	18.4073	8.64152	148.132	2.58538	11.084		6.00829	17.2113
2067	1493891050	1	27.4805	14.6709	171.096	2.98619	2	17.9203	8.33825	148.887	2.59857	11.4673		7.42293	2.09092
2068	1493891050	1	27.2389	14.6175	174.658	3.04836	2	17.8716	8.28839	149.206	2.60414	11.305		8.69568	17.2184
2069	1493891050	1	26.9491	14.6118	165.366	2.88619	2	17.3844	7.98499	149.404	2.60759	11.6361		9.82236	0
2070	1493891050	1	26.6589	14.4602	168.392	2.939	2	17.3844	7.98499	149.5	2.60926	11.3113		14.6038	17.2225
2071	1493891051	1	26.1756	14.402	169.862	2.96465	2	16.8971	7.68149	150.537	2.62737	11.4567		12.4899	0
2072	1493891051	1	25.7886	14.2485	162.502	2.8362	2	16.8971	7.68149	150.185	2.62121	11.0537		16.6383	15.2007
2073	1493891051	1	25.2565	14.0921	170.82	2.98137	2	16.4585	7.42779	151.207	2.63905	11.0371		13.4457	1.46643
2074	1493891051	1	24.821	13.9862	165.512	2.88873	2	16.4582	7.37891	151.12	2.63754	10.658		15.7622	11.9105
2075	1493891051	1	24.3369	13.782	167.767	2.92809	2	16.1169	7.17609	150.555	2.62768	10.5454		14.8735	2.09452
2076	1493891051	1	23.8528	13.675	168.83	2.94664	2	16.0681	7.12616	150.049	2.61886	10.1729		12.5061	9.90213
2077	1493891051	1	23.4653	13.5213	165.465	2.88791	2	15.7756	6.97322	149.713	2.61298	10.0999		13.4581	0
2078	1493891052	1	23.0294	13.4153	169.378	2.9562	2	15.7756	6.97322	149.508	2.6094	9.70144		13.4617	6.60436
2079	1493891052	1	22.5934	13.3092	169.949	2.96618	2	15.5805	6.87124	151.206	2.63905	9.51988		12.5155	4.65557
2080	1493891052	1	22.2056	13.1554	167.657	2.92616	2	15.4343	6.8192	152.12	2.655	9.27351		10.6482	22.4704
2081	1493891052	1	21.8663	13.0512	168.238	2.93631	2	14.7516	6.51107	157.587	2.75041	9.66397		13.1962	1.46134
2082	1493891052	1	21.4302	12.9937	171.615	2.99525	2	14.8003	6.51212	159	2.77508	9.27181		9.26273	2.09747
2083	1493891052	1	21.1392	12.8905	174.054	3.03781	2	14.7514	6.46215	160.488	2.80104	9.06243		8.87939	2.04223
2084	1493891053	1	20.8483	12.8359	171.401	2.9915	2	14.703	6.51002	158.096	2.7593	8.81938		10.3172	2.04223
2085	1493891053	1	20.5089	12.7804	172.041	3.00268	2	14.7514	6.46215	165.572	2.88978	8.54805		7.45352	1.46761
2086	1493891053	1	20.2663	12.7268	171.28	2.98939	2	14.7516	6.51107	164.12	2.86444	8.30947		7.45124	6.01141
2087	1493891053	1	20.0238	12.6731	171.388	2.99129	2	14.7039	6.70569	172.719	3.01451	7.99446		8.88529	19.1335
2088	1493891053	1	19.7327	12.6185	173.297	3.0246	2	15.3361	6.62148	194.434	3.39351	7.43602		7.45352	1.46731
2089	1493891053	1	19.4901	12.5649	173.976	3.03646	2	15.3363	6.67039	199.861	3.48823	7.21105		7.45645	5.21771
2090	1493891053	1	19.2474	12.5113	172.47	3.01016	2	15.2397	6.81502	217.657	3.79884	6.96486		7.4571	1.46731
2091	1493891054	1	19.0047	12.4576	173.771	3.03287	2	15.2395	6.76611	199.932	3.48947	6.82421		4.36587	8.44468
2092	1493891054	1	18.8592	12.4547	171.044	2.98528	2	15.0947	7.0075	234.449	4.09191	6.62144		7.4571	4.58169
2093	1493891054	1	18.6165	12.401	172.454	3.00989	2	14.949	7.05328	242.63	4.23469	6.48449		5.82118	4.60001
2094	1493891054	1	18.4225	12.3971	171.42	2.99185	2	14.9011	7.19894	245.921	4.29214	6.27862		4.64085	18.8707
2095	1493891054	1	18.2767	12.3454	173.038	3.02008	2	14.5632	7.7295	254.677	4.44495	5.92424		5.82418	4.08361
2096	1493891054	1	18.0826	12.3415	172.183	3.00516	2	14.4664	7.8252	250.285	4.3683	5.78566		4.36893	26.6909
2097	1493891054	1	17.937	12.3385	171.436	2.99212	2	14.1301	8.64889	251.136	4.38315	5.30148		2.91062	7.43623
2098	1493891055	1	17.84	12.3365	173.018	3.01974	2	14.0827	8.89219	254.994	4.45048	5.09711		2.91356	20.7597
2099	1493891055	1	17.7429	12.3346	173.196	3.02284	2	13.7942	9.52117	248.963	4.34522	4.84847		2.91062	5.86148
2100	1493891055	1	17.6459	12.3326	174.092	3.03849	2	13.7952	9.71655	250.63	4.37433	4.65528		3.22699	20.2158
2101	1493891055	1	17.549	12.3793	174.346	3.04292	2	13.5554	10.3463	250.453	4.37123	4.48129		2.91056	7.43271
2102	1493891055	1	17.452	12.3774	176.112	3.07374	2	13.5081	10.5895	247.313	4.31643	4.33023		1.46101	16.8657
2103	1493891055	1	17.4522	12.4261	176.408	3.0789	2	13.2189	11.0716	246.823	4.30788	4.44472		1.45831	8.86683
2104	1493891056	1	17.4036	12.4251	175.919	3.07037	2	13.1719	11.3634	243.343	4.24713	4.36285		2.03862	10.4189
2105	1493891056	1	17.3553	12.4729	176.674	3.08354	2	12.979	11.6522	242.525	4.23286	4.45259		1.45531	15.6185
2106	1493891056	1	17.3068	12.4719	176.512	3.08072	2	12.7872	12.1362	240.595	4.19918	4.53205		1.46101	6.12012
2107	1493891056	1	17.307	12.5206	177.737	3.1021	2	12.6421	12.2796	239.721	4.18392	4.67112		1.45831	17.4992
2108	1493891056	1	17.2584	12.5196	178.546	3.11621	2	12.402	12.8112	238.569	4.16381	4.86515		2.03862	6.12012
2109	1493891056	1	17.2101	12.5674	177.926	3.10539	2	12.2569	12.9546	239.573	4.18134	4.96831		0	15.6091
2110	1493891056	1	17.2101	12.5674	179.543	3.13362	2	12.0652	13.4383	237.791	4.15024	5.21809		2.03651	6.11587
2111	1493891057	1	17.1618	12.6151	179.088	3.12568	2	11.9202	13.5816	238.859	4.16887	5.32996		0	16.1762
2112	1493891057	1	17.1618	12.6151	180.794	3.15545	2	11.6799	14.0643	237.322	4.14206	5.67022		2.03862	5.20614
2113	1493891057	1	17.1135	12.6629	181.487	3.16755	2	11.5835	14.2086	237.993	4.15376	5.74196		2.91362	20.069
2114	1493891057	1	17.0164	12.6609	182.024	3.17691	2	11.2467	14.7866	237.373	4.14294	6.14882		1.46101	2.04075
2115	1493891057	1	17.0166	12.7096	181.883	3.17446	2	11.1983	14.8344	238.064	4.155	6.19414		1.45531	20.8162
2116	1493891057	1	16.9681	12.7086	182.786	3.19021	2	10.8129	15.4114	238.319	4.15945	6.72247		2.03862	2.04075
2117	1493891057	1	16.9198	12.7564	187.689	3.2758	2	10.7645	15.4592	239.274	4.17612	6.72256		3.23335	16.84
2118	1493891058	1	16.8716	12.8528	191.639	3.34472	2	10.4758	15.9406	239.147	4.1739	7.10217		11.0274	3.23068
2119	1493891058	1	16.7276	13.191	196.056	3.42182	2	10.4278	16.037	239.78	4.18495	6.91283		10.1889	19.3934
2120	1493891058	1	16.486	13.4297	199.782	3.48685	2	10.1397	16.6157	241.595	4.21663	7.10114		12.4107	2.03862
2121	1493891058	1	16.2448	13.7658	203.661	3.55455	2	10.0914	16.6635	241.296	4.21142	6.80154		11.6431	20.0558
2122	1493891058	1	16.0523	14.1028	207.298	3.61803	2	9.75479	17.2411	242.109	4.22559	7.03616		10.4048	2.03672
2123	1493891058	1	15.8595	14.3911	236.846	4.13374	2	9.70648	17.2888	242.806	4.23776	6.8012		9.22992	19.3859
2124	1493891058	1	15.6665	14.6307	238.074	4.15518	2	9.41854	17.8673	243.605	4.2517	7.03652		9.6947	3.23041
2125	1493891059	1	15.5223	14.9199	239.508	4.18021	2	9.37056	17.9637	243.901	4.25688	6.86357		9.22992	12.9189
2126	1493891059	1	15.3293	15.1595	239.219	4.17515	2	9.17864	18.3492	244.271	4.26334	6.92855		8.41561	5.19899
2127	1493891059	1	15.1849	15.4	236.63	4.12997	2	9.08237	18.4933	244.737	4.27146	6.84174		9.22804	18.7966
2128	1493891059	1	14.992	15.6396	240.925	4.20493	2	8.84318	19.0724	245.751	4.28916	7.04217		9.69202	4.57877
2129	1493891059	1	14.8478	15.9287	242.339	4.22961	2	8.79554	19.2174	245.031	4.27659	6.88806		10.4006	9.6876
2130	1493891059	1	14.6551	16.2169	236.398	4.12593	2	8.65167	19.5065	245.511	4.28498	6.84563		8.41149	7.78621
2131	1493891059	1	14.5108	16.4573	239.664	4.18292	2	8.55609	19.7478	246.281	4.29842	6.80338		9.69202	8.40722
2132	1493891060	1	14.3666	16.7464	243.193	4.24453	2	8.4119	19.9881	245.89	4.29159	6.7799		11.6323	9.15412
2133	1493891060	1	14.1743	17.0831	235.504	4.11032	2	8.31668	20.278	245.488	4.28458	6.67226		10.3965	7.20182
2134	1493891060	1	13.9817	17.3712	238.827	4.16831	2	8.17218	20.4697	244.967	4.27547	6.58416		10.394	10.5433
2135	1493891060	1	13.7891	17.6592	241.177	4.20933	2	8.07732	20.8081	245.78	4.28967	6.52227		9.68531	5.19549
2136	1493891060	1	13.645	17.9481	239.629	4.18231	2	7.98111	20.9521	245.43	4.28355	6.41121		10.394	11.0016
2137	1493891060	1	13.4524	18.2361	238.065	4.15502	2	7.83766	21.2896	246.589	4.30378	6.39134		11.6283	3.22705
2138	1493891061	1	13.2602	18.5727	241.412	4.21343	2	7.78973	21.3859	246.072	4.29477	6.15143		8.40892	10.9958
2139	1493891061	1	13.1159	18.813	240.718	4.20132	2	7.64631	21.7232	246.024	4.29392	6.19562		9.68129	2.03587
2140	1493891061	1	12.9719	19.1018	241.136	4.20861	2	7.59804	21.7709	244.897	4.27426	6.00021		7.19943	20.1252
2141	1493891061	1	12.8274	19.2934	238.414	4.16111	2	7.35951	22.3979	248.073	4.3297	6.28775		8.40635	7.77663
2142	1493891061	1	12.6831	19.5336	238.18	4.15703	2	7.26404	22.6389	252.821	4.41256	6.24573		8.4048	21.0675
2143	1493891061	1	12.5389	19.7738	240.326	4.19448	2	7.07454	23.3151	257.97	4.50242	6.51153		7.19943	10.2608
2144	1493891061	1	12.3944	19.9654	239.971	4.18829	2	7.02841	23.654	267.565	4.66989	6.5115		7.78086	0
2145	1493891062	1	12.2988	20.2065	239.673	4.18308	2	7.02841	23.654	267.493	4.66863	6.2978		6.10528	1.45504
2146	1493891062	1	12.154	20.3495	238.996	4.17126	2	7.02876	23.7025	267.785	4.67373	6.1246		6.44927	5.31181
2147	1493891062	1	12.0581	20.5419	239.089	4.1729	2	6.93051	23.5552	278.433	4.85958	5.94745		6.4533	2.9162
2148	1493891062	1	11.9621	20.7344	239.897	4.18699	2	6.83332	23.5534	285.397	4.98112	5.85245		5.19283	1.45825
2149	1493891062	1	11.8659	20.8783	238.565	4.16374	2	6.88192	23.5543	292.348	5.10243	5.65695		5.19034	1.45795
2150	1493891062	1	11.7697	21.0221	238.355	4.16008	2	6.93051	23.5552	300.86	5.251	5.46208		5.9708	1.4582
2151	1493891062	1	11.7223	21.2154	238.388	4.16065	2	6.97911	23.556	305.668	5.33491	5.28926		4.07088	4.3741
2152	1493891063	1	11.6258	21.3108	238.413	4.16109	2	7.12489	23.5586	323.324	5.64306	5.03098		5.18867	1.45804
2153	1493891063	1	11.5297	21.4546	243.409	4.24829	2	7.12524	23.6072	327.475	5.71552	4.90234		8.58179	3.22667
2154	1493891063	1	11.6767	21.7	247.691	4.32302	2	7.22208	23.5604	339.359	5.92293	4.8275		13.8842	15.8325
2155	1493891063	1	11.9216	22.0927	252.315	4.40373	2	7.70931	23.7632	353.632	6.17204	4.53144		12.5345	2.0855
2156	1493891063	1	12.0694	22.4835	286.175	4.99469	2	7.75822	23.8126	354.887	6.19394	4.51141		14.4565	11.1962
2157	1493891063	1	12.2659	22.9235	287.888	5.02459	2	8.09925	23.9642	357.015	6.23109	4.29465		12.5288	19.9527
2158	1493891063	1	12.4137	23.3141	290.974	5.07846	2	8.73186	24.1695	354.282	6.18338	3.7799		11.1712	7.90915
2159	1493891064	1	12.561	23.6561	286.014	4.99189	2	8.97526	24.2708	353.461	6.16906	3.63805		11.8422	16.3517
2160	1493891064	1	12.7569	23.9988	304.475	5.31409	2	9.50983	24.3772	351.607	6.1367	3.26904		20.4039	4.63798
2161	1493891064	1	13.3403	24.3484	329.073	5.74341	2	9.65574	24.4283	353.372	6.1675	3.68543		24.4444	20.6592
2162	1493891064	1	14.0209	24.7964	321.686	5.61449	2	10.3357	24.5373	348.095	6.07541	3.6943		19.9779	4.63486
2163	1493891064	1	14.5557	25.1932	322.123	5.62211	2	10.4815	24.5884	350.287	6.11367	4.11885		18.8038	19.5181
2164	1493891064	1	15.0418	25.5889	318.834	5.5647	2	11.113	24.7449	346.519	6.0479	4.01843		14.6748	3.28193
2165	1493891065	1	15.4304	25.886	314.164	5.4832	2	11.2102	24.7951	348.849	6.08856	4.35892		14.5292	18.0972
2166	1493891065	1	15.7707	26.2306	312.944	5.46189	2	11.793	24.9508	346.783	6.0525	4.17851		13.5281	4.63104
2167	1493891065	1	16.1108	26.5267	311.926	5.44414	2	11.9387	25.0018	348.382	6.08041	4.44204		12.4439	19.9078
2168	1493891065	1	16.4023	26.8218	309.022	5.39345	2	12.5699	25.2066	346.117	6.04087	4.15887		10.5679	2.90745
2169	1493891065	1	16.5971	27.1153	308.123	5.37776	2	12.6668	25.2083	346.342	6.0448	4.36851		10.365	17.1396
2170	1493891065	1	16.8399	27.3611	304.878	5.32112	2	13.2008	25.4114	346.448	6.04666	4.12848		9.22882	6.02679
2171	1493891065	1	16.9379	27.6527	269.914	4.71089	2	13.3949	25.4632	347.639	6.06745	4.16494		42.0829	15.2669
2172	1493891066	1	16.9925	29.0544	264.08	4.60907	2	13.88	25.617	347.513	6.06524	4.63717		36.3709	7.88354
2173	1493891066	1	16.8529	30.2587	260.608	4.54847	2	14.1226	25.718	348.45	6.0816	5.29835		25.1571	15.2632
2174	1493891066	1	16.6635	31.0756	257.812	4.49968	2	14.6076	25.8717	348.713	6.0862	5.59529		20.9511	10.2996
2175	1493891066	1	16.4734	31.7476	255.473	4.45884	2	14.9466	25.926	350.504	6.11745	6.01848		15.0171	10.6351
2176	1493891066	1	16.3307	32.2274	252.916	4.41422	2	15.2859	26.0287	349.632	6.10223	6.28613		13.6355	14.8701
2177	1493891066	1	16.1879	32.6589	252.526	4.40741	2	15.7703	26.1338	352.391	6.15039	6.53845		10.9309	6.55045
2178	1493891067	1	16.0446	32.9939	250.181	4.36648	2	15.9643	26.234	350.952	6.12527	6.76038		10.9297	20.587
2179	1493891067	1	15.9014	33.3289	250.855	4.37824	2	16.6419	26.3425	352.134	6.1459	7.02553		10.9269	4.14727
2180	1493891067	1	15.7582	33.6638	249.992	4.36318	2	16.739	26.4409	351.701	6.13834	7.28919		7.73125	20.8652
2181	1493891067	1	15.6628	33.9032	248.617	4.33918	2	17.4166	26.5977	350.257	6.11314	7.51306		8.35337	1.4522
2182	1493891067	1	15.5191	34.1417	247.941	4.32739	2	17.465	26.5985	353.319	6.16658	7.79015		7.72846	25.1241
2183	1493891067	1	15.4237	34.381	247.923	4.32708	2	18.2872	26.7577	352.461	6.1516	8.14336		6.41036	3.27118
2184	1493891067	1	15.3281	34.5721	247.611	4.32163	2	18.3841	26.8077	351.444	6.13385	8.34416		6.41036	13.425
2185	1493891068	1	15.2325	34.7632	247.767	4.32435	2	18.8193	26.9119	351.987	6.14333	8.6318		6.41036	10.2784
2186	1493891068	1	15.1369	34.9543	247.802	4.32495	2	19.1576	26.9661	352.533	6.15286	8.94301		6.40768	9.22414
2187	1493891068	1	15.0413	35.1453	249.753	4.35901	2	19.4478	27.0677	352.976	6.16059	9.20135		4.54041	23.4202
2188	1493891068	1	14.9938	35.289	248.412	4.33561	2	20.2207	27.1776	352.349	6.14965	9.64963		4.54135	2.07045
2189	1493891068	1	14.9462	35.4327	249.467	4.35403	2	20.2692	27.2267	352.685	6.15552	9.78125		5.16123	23.6648
2190	1493891068	1	14.8504	35.5756	249.944	4.36234	2	21.042	27.3849	350.267	6.11332	10.2676		4.53756	4.60641
2191	1493891068	1	14.8029	35.7192	248.93	4.34465	2	21.1869	27.4357	351.419	6.13342	10.4581		4.53851	11.9954
2192	1493891069	1	14.7553	35.8628	249.943	4.36232	2	21.5732	27.5389	352.253	6.14798	10.7597		5.16123	16.0165
2193	1493891069	1	14.6595	36.0057	249.784	4.35956	2	22.104	27.5962	351.229	6.1301	11.2312		3.20384	5.2672
2194	1493891069	1	14.6117	36.1012	250.556	4.37303	2	22.249	27.6952	351.55	6.13571	11.3573		4.53756	17.6614
2195	1493891069	1	14.5642	36.2448	250.701	4.37556	2	22.828	27.8017	351.685	6.13807	11.8142		4.53756	4.60258
2196	1493891069	1	14.5167	36.3884	251.054	4.38171	2	22.9728	27.8524	353	6.16102	12.0154		3.20384	17.652
2197	1493891069	1	14.4689	36.4839	251.926	4.39693	2	23.5515	27.9588	350.661	6.12018	12.4568		4.53756	1.4462
2198	1493891070	1	14.4214	36.6275	250.679	4.37517	2	23.5997	27.9596	354.889	6.19399	12.6243		3.20384	16.2237
2199	1493891070	1	14.3736	36.723	250.633	4.37436	2	24.1301	28.0651	349.911	6.1071	13.0441		3.2025	7.39892
2200	1493891070	1	14.3259	36.8185	252.801	4.41221	2	24.3711	28.1175	355.089	6.19746	13.2896		3.20116	11.6842
2201	1493891070	1	14.2781	36.9139	252.105	4.40006	2	24.7567	28.1723	352.269	6.14826	13.6461		3.20384	10.5753
2202	1493891070	1	14.2303	37.0094	252.548	4.4078	2	25.0941	28.2744	353.177	6.16411	13.94		2.88604	10.2449
2203	1493891070	1	14.2308	37.1056	251.282	4.38569	2	25.4313	28.3284	351.422	6.13347	14.2299		3.19981	14.7878
2204	1493891070	1	14.1831	37.201	252.512	4.40716	2	25.913	28.433	352.169	6.14652	14.6447		3.20384	4.3356
2205	1493891071	1	14.1353	37.2965	252.63	4.40923	2	26.0575	28.4354	353.03	6.16154	14.8546		1.44303	15.1578
2206	1493891071	1	14.1356	37.3446	252.727	4.41092	2	26.5391	28.5882	350.672	6.12038	15.1829		3.20116	4.33265
2207	1493891071	1	14.0878	37.44	252.797	4.41214	2	26.6835	28.5907	353.198	6.16447	15.3936		3.2025	17.6179
2208	1493891071	1	14.0401	37.5355	253.054	4.41663	2	27.2611	28.6968	350.571	6.11862	15.9034		2.88604	1.4462
2209	1493891071	1	14.0406	37.6317	256.106	4.4699	2	27.3093	28.6976	354.18	6.18161	15.9961		3.25215	10.2326
2210	1493891071	1	14.0894	37.7285	285.265	4.97881	2	27.6461	28.7515	351.714	6.13856	16.2595		5.26204	10.5609
2211	1493891071	1	14.2346	37.8269	289.065	5.04514	2	27.983	28.8536	353.348	6.16708	16.4176		4.60332	4.3296
2212	1493891072	1	14.3796	37.8771	295.137	5.15112	2	28.1273	28.856	351.475	6.1344	16.4432		5.79065	10.5552
2213	1493891072	1	14.5726	37.88	301.386	5.26017	2	28.464	28.9581	351.166	6.12901	16.5097		5.99668	2.05986
2214	1493891072	1	14.7659	37.9309	307.279	5.36302	2	28.5122	29.007	350.725	6.1213	16.3889		4.3415	10.2266
2215	1493891072	1	14.9106	37.9331	312.732	5.4582	2	28.8488	29.0609	351.242	6.13033	16.5224		5.79065	7.38299
2216	1493891072	1	15.1036	37.936	317.573	5.5427	2	29.0893	29.1131	351.774	6.13961	16.5361		4.34146	10.2232
2217	1493891072	1	15.2483	37.9381	321.987	5.61974	2	29.4258	29.1669	348.608	6.08437	16.6714		4.60048	7.81569
2218	1493891072	1	15.3932	37.9883	325.931	5.68857	2	29.6662	29.2673	348.088	6.07528	16.7265		4.3415	5.7668
2219	1493891073	1	15.5379	37.9905	359.555	6.27542	2	29.8584	29.2705	342.719	5.98157	16.7665		2.8923	1.4402
2220	1493891073	1	15.6343	37.9919	2.33246	0.0407092	2	29.8104	29.2697	342.856	5.98396	16.6445		7.23381	0
2221	1493891073	1	15.8754	37.9955	2.99611	0.052292	2	29.8104	29.2697	340.988	5.95136	16.4415		5.78765	6.50566
2222	1493891073	1	16.0683	37.9984	2.48328	0.0433413	2	29.7141	29.0754	327.935	5.72354	16.3042		5.99087	0
2223	1493891073	1	16.2614	38.0493	2.09912	0.0366365	2	29.7141	29.0754	323.96	5.65417	16.1711		5.78465	2.889
2224	1493891073	1	16.4542	38.0522	3.38593	0.0590956	2	29.714	28.9791	315.203	5.50133	16.0668		5.78765	4.11764
2225	1493891073	1	16.6471	38.0551	3.77227	0.0658385	2	29.6178	28.8812	302.714	5.28336	15.8871		4.33846	1.4432
2226	1493891074	1	16.7917	38.0572	3.26894	0.0570537	2	29.6659	28.882	300.745	5.24899	15.8092		4.3385	4.59258
2227	1493891074	1	16.9363	38.0594	3.82101	0.0666892	2	29.6177	28.7367	287.967	5.02597	15.7395		4.33846	0
2228	1493891074	1	17.0809	38.0615	3.97425	0.0693638	2	29.6177	28.7367	305.753	5.33639	15.6244		4.3355	2.02378
2229	1493891074	1	17.2254	38.0637	4.2621	0.0743877	2	29.6657	28.6893	321.005	5.6026	15.5769		4.33846	2.05989
2230	1493891074	1	17.37	38.0658	4.06179	0.0708916	2	29.6176	28.6403	315.95	5.51436	15.4546		4.3385	0
2231	1493891074	1	17.5146	38.068	4.9625	0.0866119	2	29.6176	28.6403	329.292	5.74722	15.3416		2.88931	3.20407
2232	1493891074	1	17.6109	38.0694	4.30827	0.0751936	2	29.5215	28.6869	321.996	5.61989	15.1622		2.89235	2.05989
2233	1493891075	1	17.7073	38.0709	5.19084	0.0905973	2	29.5696	28.7359	314.78	5.49395	15.0949		4.33846	2.88645
2234	1493891075	1	17.8519	38.073	4.87196	0.0850317	2	29.4734	28.7342	307.856	5.3731	14.9088		2.88931	3.25484
2235	1493891075	1	17.9482	38.0744	5.23185	0.0913131	2	29.5216	28.8314	300.305	5.2413	14.8114		2.89235	1.4432
2236	1493891075	1	18.0446	38.0759	5.23185	0.0913131	2	29.4735	28.8306	293.356	5.12004	14.7002		4.33546	5.16457
2237	1493891075	1	18.1891	38.078	4.79538	0.0836951	2	29.3775	28.9735	285.892	4.98977	14.4247		2.88935	4.04545
2238	1493891075	1	18.2854	38.0795	4.79538	0.0836951	2	29.2815	29.0682	278.712	4.86444	14.2168		2.8923	12.8124
2239	1493891075	1	18.3818	38.0809	4.69505	0.0819442	2	28.8971	29.2543	270.931	4.72863	13.7288		2.88931	7.15927
2240	1493891076	1	18.4781	38.0823	4.55247	0.0794555	2	28.7531	29.4446	264.363	4.61401	13.4233		1.44615	16.0164
2241	1493891076	1	18.5263	38.083	4.63312	0.0808632	2	28.2726	29.6773	258.108	4.50483	12.8704		2.88935	9.07701
2242	1493891076	1	18.6226	38.0845	4.8789	0.0851528	2	27.9842	29.7688	252.438	4.40588	12.5216		2.88931	15.445
2243	1493891076	1	18.7189	38.0859	5.09328	0.0888945	2	27.5036	29.9534	247.088	4.31251	11.9712		2.88931	10.4553
2244	1493891076	1	18.8152	38.0873	6.98216	0.121862	2	27.1671	30.0441	242.457	4.23167	11.5951		1.4462	15.4478
2245	1493891076	1	18.8634	38.0881	5.27502	0.0920665	2	26.6864	30.2287	238.288	4.15892	11.0892		1.44615	12.2621
2246	1493891077	1	18.9116	38.0888	5.88329	0.102683	2	26.3017	30.3668	203.511	3.55194	10.6884		2.88931	14.748
2247	1493891077	1	19.0079	38.0902	5.99358	0.104608	2	25.8692	30.6005	205.823	3.5923	10.1574		1.44315	10.4611
2248	1493891077	1	19.056	38.0909	6.27567	0.109531	2	25.5325	30.6912	206.056	3.59635	9.83365		2.88935	11.5505
2249	1493891077	1	19.1523	38.0924	6.19647	0.108149	2	25.196	30.8783	210.037	3.66583	9.41114		2.88931	10.924
2250	1493891077	1	19.2486	38.0938	5.10153	0.0890385	2	24.8594	31.0172	212.879	3.71544	9.03102		1.44615	11.175
2251	1493891077	1	19.2968	38.0945	5.89189	0.102833	2	24.5712	31.2532	216.047	3.77074	8.63844		2.88935	5.16398
2252	1493891077	1	19.3931	38.096	6.19395	0.108105	2	24.427	31.3472	221.029	3.85768	8.41941		2.88931	14.3131
2253	1493891078	1	19.4894	38.0974	6.37263	0.111223	2	24.0426	31.6298	224.571	3.91951	7.90958		2.88931	6.07137
2254	1493891078	1	19.5857	38.0988	7.09349	0.123805	2	23.8985	31.7719	225.585	3.93721	7.65702		2.88935	15.21
2255	1493891078	1	19.682	38.1003	6.83279	0.119255	2	23.5142	32.1026	228.006	3.97945	7.11745		2.88631	6.06923
2256	1493891078	1	19.7782	38.1017	7.31479	0.127667	2	23.3702	32.2447	229.283	4.00174	6.87073		1.44615	20.2315
2257	1493891078	1	19.8264	38.1024	7.22212	0.12605	2	22.89	32.7182	232.257	4.05365	6.19478		2.88931	2.02378
2258	1493891078	1	19.9227	38.1038	5.70702	0.0996062	2	22.842	32.7656	232.12	4.05126	6.0843		2.88635	22.3448
2259	1493891078	1	20.0189	38.1053	6.62923	0.115702	2	22.3622	33.3353	232.781	4.0628	5.3145		1.44615	4.04759
2260	1493891079	1	20.0671	38.106	7.04603	0.122976	2	22.2661	33.43	233.219	4.07043	5.16726		2.88631	19.2444
2261	1493891079	1	20.1633	38.1074	5.60877	0.0978915	2	21.8342	33.9043	232.415	4.05641	4.52305		2.88935	7.15086
2262	1493891079	1	20.2596	38.1089	5.98735	0.104499	2	21.6904	34.0944	232.908	4.065	4.26185		1.44315	11.1712
2263	1493891079	1	20.3077	38.1096	5.33324	0.0930826	2	21.4505	34.3792	232.014	4.04941	3.90152		2.88931	12.3065
2264	1493891079	1	20.404	38.111	5.20844	0.0909044	2	21.2108	34.7121	233.947	4.08314	3.49334		3.24961	10.1126
2265	1493891079	1	20.5004	38.1604	356.218	6.21718	2	20.9708	34.9488	232.732	4.06194	3.24587		6.5006	20.6316
2266	1493891080	1	20.6932	38.2593	354.901	6.19419	2	20.5875	35.5198	233.29	4.07168	2.74154		10.1051	2.02167
2267	1493891080	1	21.03	38.2643	359.217	6.26952	2	20.5395	35.5671	232.552	4.05881	2.74144		10.2343	20.3219
2268	1493891080	1	21.367	38.3173	356.946	6.22989	2	20.1079	36.0892	231.522	4.04082	2.55925		12.9884	4.04121
2269	1493891080	1	21.7999	38.3237	6.5624	0.114536	2	20.012	36.1838	233.477	4.07494	2.7885		13.0376	15.1998
2270	1493891080	1	22.2325	38.2822	5.71207	0.0996944	2	19.6762	36.5632	231.697	4.04387	3.08052		14.4729	8.33742
2271	1493891080	1	22.7132	38.2414	7.28766	0.127194	2	19.5327	36.8012	234.393	4.09093	3.49138		11.6046	6.06712
2272	1493891080	1	23.0977	38.1991	11.7457	0.205002	2	19.3887	36.9432	233.338	4.07251	3.91586		10.4482	20.6208
2273	1493891081	1	23.4339	38.1082	11.9457	0.208492	2	19.0056	37.5139	233.63	4.07761	4.468		11.6016	2.01954
2274	1493891081	1	23.8183	38.0659	9.16072	0.159885	2	18.9577	37.5612	233.874	4.08187	4.88673		8.74483	13.1771
2275	1493891081	1	24.1065	38.0222	9.56386	0.166921	2	18.67	37.8931	235.051	4.10241	5.43803		8.74438	9.15173
2276	1493891081	1	24.3947	37.9786	9.56386	0.166921	2	18.4783	38.1304	236.328	4.12471	5.91835		7.32512	9.1494
2277	1493891081	1	24.6348	37.9342	10.8147	0.188752	2	18.2866	38.3676	234.282	4.08899	6.36298		10.4453	17.4458
2278	1493891081	1	24.9709	37.8433	23.4263	0.408866	2	17.9514	38.8428	232.865	4.06426	7.0903		9.14284	2.88931
2279	1493891081	1	25.1625	37.6063	58.2963	1.01746	2	17.8551	38.8414	233.669	4.07829	7.41104		14.279	13.4832
2280	1493891082	1	25.4499	37.2269	57.7294	1.00757	2	17.6159	39.2219	230.086	4.01575	8.08403		14.2832	6.06288
2281	1493891082	1	25.7374	36.8474	65.8703	1.14965	2	17.472	39.3638	235.022	4.10191	8.63997		12.2884	9.14751
2282	1493891082	1	25.9769	36.5151	68.0052	1.18692	2	17.2804	39.601	234.38	4.09071	9.22778		11.5267	9.5914
2283	1493891082	1	26.1684	36.182	66.4469	1.15972	2	17.1371	39.8868	236.013	4.1192	9.76166		10.9001	3.20407
2284	1493891082	1	26.3119	35.8482	68.2368	1.19096	2	17.041	39.9334	235.614	4.11224	10.1311		8.33539	13.4791
2285	1493891082	1	26.4556	35.6104	69.226	1.20822	2	16.8019	40.3138	234.523	4.0932	10.7385		9.59811	1.44615
2286	1493891082	1	26.5992	35.3245	69.1561	1.207	2	16.7537	40.3131	234.209	4.08772	11.0372		7.71119	9.14751
2287	1493891083	1	26.6948	35.0859	70.2318	1.22578	2	16.5621	40.5503	231.125	4.0339	11.5122		8.33795	3.19445
2288	1493891083	1	26.8385	34.848	71.6159	1.24993	2	16.5144	40.6455	230.825	4.02865	11.8405		7.71509	5.15208
2289	1493891083	1	26.9342	34.6093	71.2243	1.2431	2	16.4187	40.7881	229.169	3.99975	12.1964		6.39964	5.15568
2290	1493891083	1	27.03	34.4187	71.4014	1.24619	2	16.2747	40.8819	230.058	4.01527	12.5479		5.91763	12.2873
2291	1493891083	1	27.0777	34.2273	72.8213	1.27097	2	16.0354	41.2143	233.467	4.07476	13.0672		6.40232	11.1543
2292	1493891083	1	27.1735	34.0366	72.4158	1.26389	2	15.7959	41.4987	236.917	4.13499	13.6063		4.53471	16.6548
2293	1493891083	1	27.2213	33.8932	72.4973	1.26532	2	15.5092	41.9741	245.27	4.28077	14.2293		5.91835	2.02167
2294	1493891084	1	27.2691	33.7018	72.6105	1.26729	2	15.4612	42.0214	246.614	4.30423	14.4445		4.53755	0
2295	1493891084	1	27.3169	33.5583	71.9394	1.25558	2	15.4612	42.0214	246.866	4.30863	14.5665		4.53471	1.43701
2296	1493891084	1	27.3647	33.4149	71.3826	1.24586	2	15.461	41.9735	247.213	4.31468	14.6611		4.53471	1.43701
2297	1493891084	1	27.4125	33.2715	71.5343	1.24851	2	15.4612	42.0214	258.276	4.50776	14.812		4.53566	3.19445
2298	1493891084	1	27.4604	33.1281	73.4904	1.28265	2	15.4135	42.1166	269.708	4.70729	15.0307		4.53755	1.43701
2299	1493891084	1	27.5082	32.9846	72.7051	1.26894	2	15.4133	42.0687	278.036	4.85264	15.1264		4.53471	1.44615
2300	1493891085	1	27.556	32.8412	73.9842	1.29127	2	15.3651	42.068	285.825	4.98858	15.2889		5.97147	1.44615
2301	1493891085	1	27.5077	32.6481	103.446	1.80548	2	15.3169	42.0673	290.955	5.07812	15.4057		10.4881	2.01954
2302	1493891085	1	27.315	32.3564	121.631	2.12286	2	15.269	42.1146	301.081	5.25486	15.5025		12.9965	4.33542
2303	1493891085	1	27.1221	31.9685	120.058	2.0954	2	15.1245	42.1126	308.144	5.37814	15.7113		11.7247	0
2304	1493891085	1	26.9292	31.6286	126.927	2.2153	2	15.1245	42.1126	309.915	5.40904	15.7881		12.5197	4.33542
2305	1493891085	1	26.6882	31.2879	128.053	2.23495	2	15.269	42.1146	324.759	5.66811	15.7358		9.75644	3.2441
2306	1493891085	1	26.5434	30.9967	124.672	2.17593	2	15.3176	42.2112	334.379	5.83601	15.8677		12.5287	0
2307	1493891086	1	26.3023	30.6557	126.475	2.2074	2	15.3176	42.2112	334.843	5.84411	15.9434		7.28229	3.20677
2308	1493891086	1	26.1576	30.4608	130.214	2.27266	2	15.4138	42.1646	345.247	6.0257	15.8874		11.3852	2.88926
2309	1493891086	1	25.9164	30.1678	129.258	2.25597	2	15.5101	42.1659	349.479	6.09956	15.8822		7.2871	0
2310	1493891086	1	25.7717	29.9727	130.054	2.26987	2	15.5101	42.1659	350.921	6.12472	15.9366		7.28889	12.815
2311	1493891086	1	25.6269	29.7776	128.993	2.25134	2	15.8945	41.9796	9.88764	0.172572	15.608		9.3373	8.48476
2312	1493891086	1	25.4338	29.5335	129.399	2.25844	2	16.136	42.1268	8.36538	0.146003	15.6538		6.18808	15.1542
2313	1493891086	1	25.2891	29.3865	130.028	2.26941	2	16.6182	42.2773	357.49	6.23937	15.5357		6.19019	7.33747
2314	1493891087	1	25.1443	29.2395	129.863	2.26654	2	16.8587	42.2328	359.867	6.28086	15.4103		7.2913	14.7781
2315	1493891087	1	24.9995	29.0443	131.38	2.29302	2	17.3405	42.3354	355.424	6.20332	15.3399		6.19233	4.53987
2316	1493891087	1	24.8547	28.8972	131.936	2.30272	2	17.4847	42.2895	352.558	6.1533	15.2863		5.26055	16.9895
2317	1493891087	1	24.7099	28.7983	131.462	2.29444	2	18.0149	42.4885	345.123	6.02353	15.2396		5.25694	10.1808
2318	1493891087	1	24.6133	28.6521	131.204	2.28994	2	18.3515	42.4453	340.514	5.94308	15.148		5.26055	7.26731
2319	1493891087	1	24.4685	28.5532	132.062	2.30491	2	18.5445	42.5917	337.972	5.89873	15.2372		5.2611	22.9282
2320	1493891087	1	24.3718	28.4069	130.3	2.27416	2	19.2669	42.8412	336.256	5.86877	15.3104		4.13033	6.49246
2321	1493891088	1	24.2752	28.3088	130.383	2.27561	2	19.4596	42.9397	338.351	5.90534	15.403		4.13033	20.1945
2322	1493891088	1	24.1786	28.2107	131.155	2.28909	2	20.0854	43.1877	336.009	5.86446	15.5263		4.13247	6.48842
2323	1493891088	1	24.082	28.1125	131.516	2.29539	2	20.278	43.2861	337.838	5.89639	15.6432		4.13033	25.9443
2324	1493891088	1	23.9854	28.0144	130.614	2.27964	2	21.0481	43.6796	335.01	5.84702	15.9382		4.13033	4.57955
2325	1493891088	1	23.8888	27.9163	130.64	2.2801	2	21.1924	43.7294	335.423	5.85423	16.0413		3.25915	13.6823
2326	1493891088	1	23.7923	27.8664	129.686	2.26345	2	21.5774	43.9739	333.501	5.82069	16.2591		3.26153	15.5969
2327	1493891089	1	23.7438	27.7691	130.863	2.28399	2	22.0582	44.1717	336.685	5.87627	16.489		3.25915	4.10054
2328	1493891089	1	23.6473	27.7192	130.399	2.27589	2	22.1545	44.2687	332.633	5.80553	16.6167		4.13458	22.051
2329	1493891089	1	23.5506	27.621	130.835	2.28351	2	22.8273	44.5647	333.904	5.82773	16.9591		2.06624	1.43401
2330	1493891089	1	23.5023	27.5719	131.11	2.2883	2	22.8275	44.6125	334.685	5.84135	17.054		4.13458	19.4223
2331	1493891089	1	23.4056	27.4737	132.507	2.31269	2	23.404	44.9071	333.305	5.81728	17.4334		2.06624	3.23614
2332	1493891089	1	23.3573	27.4246	131.059	2.2874	2	23.5001	44.9561	332.389	5.80127	17.5321		4.13244	19.4156
2333	1493891089	1	23.2606	27.3265	131.998	2.30381	2	24.0764	45.2506	335.123	5.84899	17.9427		2.06624	8.18622
2334	1493891090	1	23.2123	27.2774	147.262	2.57021	2	24.2687	45.4442	332.77	5.80793	18.1975		7.35005	13.3028
2335	1493891090	1	22.9713	27.3215	151.479	2.64382	2	24.7004	45.5455	330.02	5.75994	18.3058		8.36419	9.70176
2336	1493891090	1	22.7306	27.4622	156.81	2.73685	2	24.9884	45.6926	332.362	5.80081	18.3697		9.09703	11.6595
2337	1493891090	1	22.4415	27.5537	161.732	2.82276	2	25.3243	45.8881	331.756	5.79023	18.5597		8.36419	8.43128
2338	1493891090	1	22.2008	27.6944	166.337	2.90313	2	25.5642	46.0345	332.129	5.79675	18.646		6.42026	16.1566
2339	1493891090	1	22.0082	27.7877	170.525	2.97622	2	26.0438	46.2795	331.369	5.78348	18.927		6.42165	5.21292
2340	1493891090	1	21.8155	27.8809	174.598	3.04731	2	26.1877	46.3769	331.148	5.77962	19.0057		6.41895	18.8395
2341	1493891091	1	21.6229	27.9741	178.293	3.11181	2	26.7151	46.7178	329.257	5.74662	19.4231		5.17316	4.56058
2342	1493891091	1	21.4784	28.0682	211.755	3.69582	2	26.8588	46.7674	329.516	5.75114	19.4579		6.07982	16.8409
2343	1493891091	1	21.3342	28.2106	213.089	3.71911	2	27.338	47.0598	328.343	5.73067	19.7823		5.16901	5.20627
2344	1493891091	1	21.1898	28.3046	211.273	3.68741	2	27.4817	47.1571	329.297	5.74731	19.8747		3.21217	15.6179
2345	1493891091	1	21.0934	28.3512	211.77	3.69608	2	27.9129	47.4488	327.121	5.70934	20.2787		5.17064	9.67493
2346	1493891091	1	20.949	28.4453	210.473	3.67345	2	28.2001	47.5955	329.647	5.75342	20.477		3.20947	9.24266
2347	1493891092	1	20.8527	28.4919	212.053	3.70102	2	28.4396	47.7893	326.417	5.69706	20.7353		4.05394	16.1191
2348	1493891092	1	20.7565	28.5868	212.77	3.71353	2	28.9181	48.0337	328.869	5.73985	21.0901		2.02802	4.08146
2349	1493891092	1	20.7084	28.6343	212.085	3.70157	2	29.0139	48.1303	326.955	5.70645	21.1914		3.20947	18.061
2350	1493891092	1	20.6121	28.6809	211.15	3.68527	2	29.5401	48.4228	327.356	5.71344	21.6668		3.20947	2.04073
2351	1493891092	1	20.5158	28.7275	211.743	3.69562	2	29.588	48.4711	328.7	5.73689	21.7282		4.05394	16.806
2352	1493891092	1	20.4196	28.8224	213.271	3.72228	2	30.0662	48.7629	328.378	5.73127	22.1513		2.02802	3.22141
2353	1493891092	1	20.3715	28.8699	212.255	3.70454	2	30.1618	48.8118	329.191	5.74546	22.2155		3.20947	18.7829
2354	1493891093	1	20.2752	28.9165	211.823	3.697	2	30.6876	49.1517	330.251	5.76396	22.757		3.21217	1.43111
2355	1493891093	1	20.1788	28.9631	211.819	3.69693	2	30.7353	49.1523	330.947	5.77612	22.7825		2.02589	17.5788
2356	1493891093	1	20.1308	29.0106	213.092	3.71916	2	31.2131	49.4915	327.052	5.70814	23.287		4.54894	3.22005
2357	1493891093	1	20.083	29.1545	248.921	4.34449	2	31.3087	49.5403	327.749	5.7203	23.2722		7.23905	10.3809
2358	1493891093	1	20.0839	29.3958	273.124	4.76691	2	31.5953	49.7342	326.46	5.69781	23.3701		13.0231	6.43339
2359	1493891093	1	20.0854	29.8299	271.129	4.73209	2	31.7863	49.8317	327.98	5.72432	23.1729		10.1281	7.19355
2360	1493891093	1	20.0867	30.1675	274.346	4.78824	2	31.9772	49.9768	326.82	5.70409	23.1039		10.2566	9.65077
2361	1493891094	1	20.1361	30.5058	276.454	4.82504	2	32.2637	50.1231	327.369	5.71366	23.0633		8.67905	1.425
2362	1493891094	1	20.1371	30.7951	273.95	4.78133	2	32.2637	50.1706	326.979	5.70686	22.8575		10.2541	14.8058
2363	1493891094	1	20.1866	31.1333	276.767	4.83049	2	32.6932	50.4137	328.475	5.73298	22.9815		10.2507	4.54063
2364	1493891094	1	20.236	31.4714	279.586	4.87969	2	32.8363	50.463	326.172	5.69278	22.7914		10.2507	11.2226
2365	1493891094	1	20.2854	31.8095	277.793	4.84841	2	33.0748	50.7512	321.442	5.61021	22.8551		8.8189	8.38293
2366	1493891094	1	20.3347	32.0993	279.531	4.87873	2	33.3133	50.8968	319.573	5.57761	22.8427		11.9713	0
2367	1493891094	1	20.4324	32.4862	284.127	4.95895	2	33.3133	50.8968	319.526	5.57678	22.4693		11.6752	0
2368	1493891095	1	20.482	32.8722	278.173	4.85504	2	33.3133	50.8968	319.664	5.57918	22.1253		12.4189	0
2369	1493891095	1	20.6279	33.2596	289.792	5.05783	2	33.3133	50.8968	317.672	5.54442	21.7253		12.4161	5.1265
2370	1493891095	1	20.7738	33.6469	288.548	5.03612	2	33.4564	50.8034	306.304	5.346	21.3353		15.1527	4.49392
2371	1493891095	1	20.9199	34.1304	283.794	4.95314	2	33.5041	50.6614	295.402	5.15574	20.7759		12.4094	1.428
2372	1493891095	1	21.0657	34.5175	290.544	5.07095	2	33.5041	50.709	294.981	5.14839	20.4176		14.3109	2.853
2373	1493891095	1	21.2597	34.9533	287.279	5.01397	2	33.5041	50.6139	283.918	4.95531	19.8791		13.7616	3.20653
2374	1493891095	1	21.4056	35.3882	281.63	4.91537	2	33.4565	50.5182	274.175	4.78526	19.3427		11.9437	0
2375	1493891096	1	21.5031	35.7742	284.485	4.9652	2	33.4565	50.5182	270.318	4.71794	18.9808		11.0561	1.425
2376	1493891096	1	21.6486	36.1128	286.044	4.99241	2	33.4565	50.4707	264.726	4.62035	18.5897		10.546	3.20787
2377	1493891096	1	21.7459	36.4506	284.265	4.96135	2	33.4088	50.375	259.118	4.52246	18.1635		12.3866	5.11719
2378	1493891096	1	21.8914	36.837	280.947	4.90345	2	33.3134	50.5164	245.048	4.27689	17.821		8.79078	1.428
2379	1493891096	1	21.9404	37.1259	279.682	4.88137	2	33.3133	50.564	241.877	4.22155	17.6047		9.1605	5.12487
2380	1493891096	1	22.0375	37.4154	282.792	4.93564	2	33.1702	50.6573	229.829	4.01127	17.2999		9.1605	5.706
2381	1493891097	1	22.1346	37.7049	282.159	4.92461	2	33.1702	50.8475	221.08	3.85857	17.1614		7.36791	2.86223
2382	1493891097	1	22.1834	37.9456	282.1	4.92358	2	33.0748	50.8463	221.209	3.86082	16.8834		9.15481	12.2251
2383	1493891097	1	22.2805	38.2349	280.786	4.90064	2	32.7409	51.0799	211.856	3.69759	16.5654		7.36497	7.65049
2384	1493891097	1	22.3293	38.4755	280.922	4.90301	2	32.6455	51.3164	209.93	3.66398	16.4716		5.95911	14.645
2385	1493891097	1	22.3779	38.6681	281.13	4.90664	2	32.2162	51.5488	211.433	3.69021	16.2082		5.95985	9.09765
2386	1493891097	1	22.4266	38.8607	280.619	4.89773	2	31.9777	51.7361	207.2	3.61631	16.0312		7.36203	12.1764
2387	1493891097	1	22.4754	39.1012	279.884	4.88489	2	31.596	51.8741	206.924	3.61151	15.695		5.75702	19.7614
2388	1493891098	1	22.4759	39.2931	278.36	4.85829	2	31.0235	52.1999	207.664	3.62442	15.4805		5.95694	1.43111
2389	1493891098	1	22.5246	39.4856	278.804	4.86604	2	30.9758	52.1993	207.031	3.61337	15.2663		5.95621	17.8292
2390	1493891098	1	22.5732	39.6781	278.715	4.8645	2	30.451	52.4782	207.939	3.62921	15.03		5.9533	11.4704
2391	1493891098	1	22.6218	39.8705	276.698	4.8293	2	30.117	52.6643	209.166	3.65064	14.8277		4.31402	9.54908
2392	1493891098	1	22.6222	40.0143	278.784	4.86571	2	29.8307	52.8034	207.188	3.61611	14.6807		5.9533	17.8318
2393	1493891098	1	22.6708	40.2067	276.078	4.81847	2	29.3058	53.0823	207.901	3.62855	14.4846		4.31402	4.51129
2394	1493891098	1	22.6712	40.3505	277.94	4.85097	2	29.1626	53.1282	208.131	3.63257	14.3321		5.9533	19.7655
2395	1493891099	1	22.7198	40.5429	279.451	4.87734	2	28.59	53.4541	211.804	3.69667	14.183		5.95039	1.43411
2396	1493891099	1	22.7684	40.7352	277.362	4.84088	2	28.5422	53.4535	211.981	3.69976	13.9675		5.75103	25.474
2397	1493891099	1	22.769	40.9269	275.14	4.80211	2	27.7785	53.8247	207.925	3.62897	13.8365		9.13868	4.01579
2398	1493891099	1	22.8659	41.2157	290.3	5.0667	2	27.6831	53.9186	209.205	3.65132	13.5856		10.5089	15.3543
2399	1493891099	1	22.9629	41.5523	289.5	5.05273	2	27.2057	54.1031	208.163	3.63313	13.2485		11.8942	9.10001
2400	1493891099	1	23.06	41.9367	283.916	4.95527	2	26.9671	54.2904	208.909	3.64614	12.9568		12.3431	14.0334
2401	1493891100	1	23.2051	42.3217	288.006	5.02666	2	26.5375	54.4755	209.669	3.65941	12.6024		12.3403	10.258
2402	1493891100	1	23.3502	42.7066	280.736	4.89978	2	26.2511	54.6623	209.33	3.6535	12.3026		11.5956	9.02452
2403	1493891100	1	23.3992	43.09	278.565	4.86188	2	25.9646	54.754	208.145	3.63282	11.9428		11.8819	19.7748
2404	1493891100	1	23.4962	43.474	283.375	4.94583	2	25.3917	55.08	206.496	3.60404	11.7598		12.3308	3.18526
2405	1493891100	1	23.6412	43.8586	281.318	4.90992	2	25.2962	55.1264	206.655	3.6068	11.3887		10.165	21.0261
2406	1493891100	1	23.69	44.1939	280.326	4.8926	2	24.6755	55.4519	207.793	3.62667	11.3011		9.11971	2.03435
2407	1493891100	1	23.7867	44.4821	280.361	4.89321	2	24.6276	55.4039	207.787	3.62657	10.9541		8.74491	21.0288
2408	1493891101	1	23.8354	44.7695	280.342	4.89289	2	24.0068	55.7294	205.416	3.58518	10.9612		9.11402	3.18526
2409	1493891101	1	23.9321	45.0575	281.014	4.90463	2	23.9113	55.7758	207.782	3.62648	10.7183		10.159	20.4101
2410	1493891101	1	23.9809	45.3926	279.43	4.87698	2	23.2904	56.0539	205.458	3.58591	10.6836		7.33084	2.00684
2411	1493891101	1	24.0294	45.6321	279.133	4.8718	2	23.2427	56.1008	207.385	3.61955	10.4982		7.33144	26.2276
2412	1493891101	1	24.078	45.8716	279.38	4.87611	2	22.4305	56.4243	204.846	3.57523	10.6805		7.3279	2.00684
2413	1493891101	1	24.1265	46.111	278.137	4.8544	2	22.3828	56.4712	204.693	3.57256	10.5059		5.92856	16.7111
2414	1493891102	1	24.1749	46.3026	278.243	4.85625	2	21.8571	56.6554	204.811	3.57462	10.6091		7.3279	12.7491
2415	1493891102	1	24.2234	46.542	277.705	4.84687	2	21.4749	56.8412	205.853	3.59281	10.6596		5.92565	5.8984
2416	1493891102	1	24.2718	46.7335	276.54	4.82653	2	21.2836	56.8866	206.531	3.60465	10.5837		5.92856	19.1263
2417	1493891102	1	24.3202	46.9251	276.616	4.82786	2	20.7102	57.1653	206.291	3.60047	10.8579		4.29602	2.87116
2418	1493891102	1	24.3206	47.0683	278.628	4.86298	2	20.6145	57.1643	206.833	3.60991	10.7547		5.92565	24.2261
2419	1493891102	1	24.369	47.2598	276.021	4.81747	2	19.8978	57.5364	205.277	3.58276	11.2071		4.54989	2.87116
2420	1493891102	1	24.4172	47.4036	276.534	4.82643	2	19.8021	57.5354	206.505	3.60419	11.1334		5.92274	17.2388
2421	1493891103	1	24.4656	47.595	276.471	4.82533	2	19.2763	57.7672	205.639	3.58907	11.4194		4.29602	10.2631
2422	1493891103	1	24.466	47.7382	277.996	4.85195	2	18.9897	57.954	206.067	3.59654	11.591		3.22128	7.30483
2423	1493891103	1	24.5141	47.8342	276.776	4.83065	2	18.7504	57.999	205.524	3.58707	11.6852		5.72401	19.1303
2424	1493891103	1	24.5145	48.025	276.844	4.83184	2	18.1769	58.2778	205.972	3.59489	12.0534		3.22263	1.42501
2425	1493891103	1	24.5627	48.121	277.672	4.84629	2	18.1767	58.2303	206.725	3.60803	11.9574		4.29301	17.8613
2426	1493891103	1	24.563	48.2641	275.571	4.80962	2	17.6509	58.5096	204.919	3.57651	12.3591		2.86201	2.87416
2427	1493891103	1	24.5632	48.3595	276.748	4.83016	2	17.5551	58.5086	205.43	3.58543	12.3336		3.21994	17.8613
2428	1493891103	1	24.6114	48.4554	276.655	4.82853	2	17.0293	58.7879	205.757	3.59113	12.816		4.29301	1.43708
2429	1493891104	1	24.6117	48.5985	276.541	4.82655	2	16.9814	58.7874	206.057	3.59637	12.7293		3.22128	29.4415
2430	1493891104	1	24.6598	48.6945	275.045	4.80044	2	16.0726	59.1578	206.499	3.60409	13.5359		2.85901	10.421
2431	1493891104	1	24.66	48.7898	276.113	4.81909	2	16.4077	59.0663	205.592	3.58827	13.1798		4.54516	23.0805
2432	1493891104	1	24.7083	48.9334	274.634	4.79327	2	15.6901	59.3437	206.298	3.60057	13.7732		1.431	9.04441
2433	1493891104	1	24.7084	48.9811	275.513	4.8086	2	15.9772	59.2517	204.925	3.57662	13.4803		4.29001	9.04441
2434	1493891104	1	24.7087	49.1241	273.574	4.77477	2	15.6901	59.3437	205.306	3.58327	13.6299		3.22128	4.01789
2435	1493891104	1	24.7568	49.2201	284.799	4.97069	2	15.5947	59.4377	205.938	3.5943	13.7238		6.4372	7.69279
2436	1493891105	1	24.853	49.4119	284.629	4.96771	2	15.3555	59.5301	205.923	3.59403	13.8773		11.8331	2.01108
2437	1493891105	1	24.9497	49.7943	277.576	4.84462	2	15.3077	59.5771	206.841	3.61005	13.7358		7.30966	10.8752
2438	1493891105	1	24.9981	50.0331	279.073	4.87075	2	14.9729	59.7161	208.025	3.63072	13.9379		10.4463	5.13568
2439	1493891105	1	25.0945	50.3677	278.082	4.85344	2	14.8295	59.8096	210.664	3.67679	13.947		8.71433	8.30805
2440	1493891105	1	25.143	50.6541	274.166	4.78511	2	14.5905	59.9495	212.71	3.71249	14.0627		8.71137	9.57321
2441	1493891105	1	25.1915	50.9404	274.36	4.78849	2	14.3035	60.089	217.805	3.80141	14.2213		10.1196	0
2442	1493891105	1	25.2401	51.2742	275.213	4.80337	2	14.3035	60.089	217.711	3.79978	14.0467		8.70841	0
2443	1493891106	1	25.2886	51.5604	271.186	4.73309	2	14.3035	60.089	218.917	3.82083	13.9072		9.99302	4.27205
2444	1493891106	1	25.2893	51.8935	271.792	4.74366	2	14.3028	59.9466	228.66	3.99086	13.6219		10.1132	5.89812
2445	1493891106	1	25.3378	52.2271	272.807	4.76139	2	14.2538	59.7562	239.632	4.18236	13.3993		8.7025	1.43708
2446	1493891106	1	25.3863	52.5131	274.669	4.79387	2	14.2059	59.7557	244.005	4.25869	13.3213		7.13702	1.42503
2447	1493891106	1	25.3868	52.751	271.927	4.74602	2	14.2056	59.7082	245.994	4.2934	13.169		8.69904	2.04071
2448	1493891106	1	25.4352	53.0369	272.968	4.76419	2	14.1574	59.6602	252.331	4.404	13.0789		7.13102	2.04071
2449	1493891106	1	25.4357	53.2746	271.064	4.73096	2	14.1092	59.6122	235.022	4.10192	12.979		7.29437	2.00895
2450	1493891107	1	25.484	53.5129	271.817	4.7441	2	14.1569	59.5652	220.03	3.84025	12.8426		5.70601	5.2103
2451	1493891107	1	25.4844	53.7031	272.777	4.76085	2	14.3013	59.6617	225.973	3.94398	12.6715		7.12802	1.44008
2452	1493891107	1	25.4849	53.9407	270.52	4.72147	2	14.2533	59.6612	231.537	4.04108	12.6045		4.53187	2.04071
2453	1493891107	1	25.533	54.0839	272.204	4.75085	2	14.3015	59.7092	237.275	4.14124	12.5615		5.70301	4.56797
2454	1493891107	1	25.5334	54.274	273.025	4.76518	2	14.4457	59.7581	244.007	4.25872	12.3698		5.70001	0
2455	1493891107	1	25.5338	54.464	271.327	4.73555	2	14.4457	59.7581	250.153	4.366	12.2871		4.27801	18.358
2456	1493891108	1	25.5341	54.6066	271.051	4.73073	2	14.8794	60.1898	257.293	4.49061	12.0289		4.27501	5.89738
2457	1493891108	1	25.5344	54.7491	270.825	4.72678	2	14.9283	60.3802	263.906	4.60604	12.0083		4.27501	15.3126
2458	1493891108	1	25.5347	54.8916	270.714	4.72484	2	15.2657	60.7632	269.487	4.70343	11.8291		5.70001	9.23831
2459	1493891108	1	25.5351	55.0816	270.533	4.72168	2	15.5063	60.9554	274.746	4.79522	11.6223		4.27501	12.2252
2460	1493891108	1	25.5354	55.2241	269.251	4.69931	2	15.7951	61.2429	279.633	4.88052	11.4499		2.85001	22.8027
2461	1493891108	1	25.5356	55.3191	270.347	4.71845	2	16.4198	61.6759	284.54	4.96616	11.1134		4.27501	5.17792
2462	1493891108	1	25.5359	55.4616	270.025	4.71282	2	16.5163	61.819	288.761	5.03982	11.0349		2.84701	18.7965
2463	1493891109	1	25.5361	55.5565	270.303	4.71767	2	17.0445	62.156	292.538	5.10576	10.7546		2.85001	4.0687
2464	1493891109	1	25.5363	55.6515	270.29	4.71746	2	17.1406	62.2517	296.179	5.1693	10.6794		5.69701	18.7857
2465	1493891109	1	25.5367	55.8414	269.248	4.69927	2	17.6685	62.5885	327.907	5.72305	10.3649		2.85001	11.6164
2466	1493891109	1	25.5369	55.9364	269.248	4.69927	2	18.0043	62.7813	331.391	5.78386	10.1781		3.17166	5.19116
2467	1493891109	1	25.4893	56.0308	270.766	4.72576	2	18.1482	62.8774	329.551	5.75176	10.0383		2.84701	18.042
2468	1493891109	1	25.4895	56.1257	271.831	4.74434	2	18.6755	63.1666	330.47	5.76778	9.79821		2.85001	1.41901
2469	1493891109	1	25.4897	56.2207	272.016	4.74758	2	18.6757	63.2139	330.521	5.76868	9.76399		2.84701	21.2508
2470	1493891110	1	25.4899	56.3156	272.393	4.75416	2	19.2986	63.5512	330.964	5.77641	9.52293		2.84701	2.0301
2471	1493891110	1	25.4901	56.4105	271.174	4.73287	2	19.3465	63.599	331.797	5.79096	9.45613		2.85001	18.7558
2472	1493891110	1	25.4903	56.5055	271.402	4.73687	2	19.8736	63.9352	329.654	5.75355	9.31385		3.17166	5.92577
2473	1493891110	1	25.4427	56.5999	270.645	4.72365	2	20.0649	63.9844	329.975	5.75914	9.13518		1.422	15.5477
2474	1493891110	1	25.4428	56.6473	271.417	4.73713	2	20.4959	64.2722	328.033	5.72526	9.08905		2.84701	9.64376
2475	1493891110	1	25.443	56.7422	271.765	4.74319	2	20.783	64.4168	329.366	5.74851	8.97859		1.425	9.1952
2476	1493891110	1	25.4431	56.7897	270.943	4.72885	2	21.0224	64.6082	327.341	5.71319	8.98173		2.00684	17.3639
2477	1493891111	1	25.3954	56.8366	270.733	4.72518	2	21.5485	64.8495	329.114	5.74412	8.88849		1.425	6.08183
2478	1493891111	1	25.3955	56.8841	271.172	4.73284	2	21.6921	64.9926	328.987	5.74191	8.9142		2.84701	16.0582
2479	1493891111	1	25.3957	56.979	264.974	4.62466	2	22.1702	65.2333	329.598	5.75256	8.86213		4.51038	4.05385
2480	1493891111	1	25.2525	57.0248	261.144	4.55782	2	22.2659	65.3287	330.097	5.76128	8.82465		7.67771	17.3465
2481	1493891111	1	25.0138	57.1171	256.493	4.47664	2	22.7915	65.5697	330.799	5.77354	8.73985		9.5517	2.02586
2482	1493891111	1	24.7275	57.2564	252.425	4.40565	2	22.8393	65.6174	330.887	5.77507	8.57156		8.29466	17.9802
2483	1493891112	1	24.4889	57.3961	217.638	3.7985	2	23.3648	65.9056	331.896	5.79268	8.58343		6.36782	2.02374
2484	1493891112	1	24.298	57.4889	219.359	3.82853	2	23.4126	65.9532	332.368	5.80091	8.51048		7.10492	17.3331
2485	1493891112	1	24.1072	57.6292	220.905	3.85552	2	23.9378	66.194	332.124	5.79666	8.56648		6.36914	2.02586
2486	1493891112	1	23.9163	57.7221	221.177	3.86027	2	23.9856	66.2417	333.896	5.82759	8.51988		6.02052	16.0286
2487	1493891112	1	23.7732	57.8628	223.017	3.89239	2	24.4628	66.482	333.021	5.81231	8.64674		4.51129	2.02374
2488	1493891112	1	23.63	57.9087	223.317	3.89762	2	24.5106	66.5296	333.04	5.81264	8.66576		6.02049	16.7734
2489	1493891112	1	23.487	58.0495	223.598	3.90253	2	25.0352	66.723	334.449	5.83724	8.81059		5.12902	3.2052
2490	1493891113	1	23.3438	58.1429	224.743	3.9225	2	25.1306	66.7711	335.243	5.85109	8.81127		4.01154	14.7506
2491	1493891113	1	23.2485	58.2367	224.597	3.91997	2	25.5599	67.0108	333.712	5.82438	9.07344		5.1265	3.20385
2492	1493891113	1	23.1054	58.3301	225.504	3.93579	2	25.6553	67.0588	334.144	5.83191	9.09352		4.01368	12.8074
2493	1493891113	1	23.01	58.4239	226.721	3.95702	2	26.0366	67.2508	333.161	5.81476	9.33137		5.1265	2.8591
2494	1493891113	1	22.8669	58.5173	225.611	3.93765	2	26.1319	67.2516	334.155	5.83211	9.3246		5.12487	11.5412
2495	1493891113	1	22.7238	58.6106	225.602	3.93749	2	26.4655	67.4432	333.476	5.82025	9.59245		4.01579	4.52622
2496	1493891113	1	22.6284	58.7045	233.614	4.07734	2	26.6084	67.4916	333.622	5.82281	9.64643		7.08731	3.20117
2497	1493891114	1	22.4856	58.8927	242.017	4.224	2	26.7037	67.5396	334.955	5.84607	9.62088		8.26339	7.70789
2498	1493891114	1	22.3429	59.1283	237.504	4.14523	2	26.9419	67.6359	335.303	5.85214	9.67109		9.50691	6.06062
2499	1493891114	1	22.2003	59.4113	259.296	4.52557	2	27.0849	67.7786	332.245	5.79878	9.68871		10.3247	8.69625
2500	1493891114	1	22.1057	59.7422	263.484	4.59867	2	27.3705	67.8282	328.224	5.72859	9.64891		8.63244	7.1484
2501	1493891114	1	22.0588	60.0261	265.204	4.62868	2	27.5611	67.9712	326.614	5.70049	9.66436		10.0377	9.59412
2502	1493891114	1	22.012	60.3574	266.876	4.65786	2	27.8467	68.1151	322.022	5.62034	9.70699		7.23433	1.42505
2503	1493891114	1	21.9649	60.5939	265.733	4.63792	2	27.7992	68.1147	322.372	5.62644	9.51848		7.10704	0
2504	1493891115	1	21.9657	60.8308	267.888	4.67553	2	27.7992	68.1147	322.488	5.62848	9.33193		7.10703	1.42505
2505	1493891115	1	21.9664	61.0677	268.496	4.68614	2	27.8467	68.1151	321.451	5.61038	9.17844		5.68203	1.99836
2506	1493891115	1	21.967	61.2571	268.099	4.67921	2	27.8942	68.0684	314.405	5.4874	9.02915		5.68503	4.46262
2507	1493891115	1	21.9676	61.4466	269.009	4.6951	2	27.9416	67.9274	303.366	5.29474	8.81416		5.84414	1.416
2508	1493891115	1	21.9204	61.6356	269.985	4.71214	2	27.9415	67.8802	297.455	5.19156	8.6746		5.68203	1.416
2509	1493891115	1	21.921	61.825	270.533	4.72168	2	27.9416	67.9274	293.114	5.11581	8.57245		5.68203	2.826
2510	1493891115	1	21.9216	62.0144	271.057	4.73083	2	27.9417	68.0216	278.887	4.86749	8.50459		4.51293	2.02162
2511	1493891116	1	21.9698	62.1569	270.205	4.71596	2	27.9894	68.0692	272.648	4.75861	8.43747		4.26002	5.0881
2512	1493891116	1	21.9702	62.2989	270.022	4.71277	2	27.8944	68.2097	263.313	4.59569	8.36861		5.68203	5.65501
2513	1493891116	1	21.9708	62.4883	269.55	4.70453	2	27.8947	68.3982	256.354	4.47422	8.36777		4.26002	3.15288
2514	1493891116	1	21.9712	62.6303	271.79	4.74363	2	27.8473	68.492	249.3	4.35111	8.29988		4.26003	10.7426
2515	1493891116	1	21.9717	62.7723	272.244	4.75156	2	27.705	68.8206	239.92	4.18739	8.33383		5.67903	3.15288
2516	1493891116	1	21.9723	62.9616	271.484	4.7383	2	27.6576	68.9144	239.501	4.18009	8.23155		2.83801	12.1403
2517	1493891116	1	21.9726	63.0562	271.159	4.73263	2	27.4203	69.2422	231.469	4.03989	8.24282		5.67902	3.15288
2518	1493891117	1	21.9731	63.2455	271.012	4.73005	2	27.3729	69.336	231.552	4.04134	8.13954		4.51009	15.011
2519	1493891117	1	22.0213	63.3879	270.753	4.72552	2	27.0405	69.71	227.433	3.96946	8.07226		2.83801	11.3672
2520	1493891117	1	22.0216	63.4825	270.814	4.7266	2	26.8508	70.038	230.249	4.01861	8.14222		4.25703	11.0456
2521	1493891117	1	22.0221	63.6244	270.756	4.72559	2	26.5658	70.2711	228.493	3.98796	8.05132		2.83801	29.096
2522	1493891117	1	22.0224	63.719	270.903	4.72815	2	25.9488	71.0194	229.595	4.00718	8.2893		5.67602	5.10487
2523	1493891117	1	22.0229	63.9082	271.332	4.73563	2	25.8063	71.1124	233.83	4.08111	8.13724		4.25703	8.22126
2524	1493891117	1	22.0234	64.0501	270.838	4.72701	2	25.664	71.3466	229.56	4.00658	8.15432		2.02799	13.9821
2525	1493891118	1	22.0713	64.0978	269.313	4.70041	2	25.3317	71.6734	234.31	4.08949	8.24742		5.67602	21.9713
2526	1493891118	1	22.0718	64.287	268.27	4.6822	2	24.8095	72.1869	235.382	4.1082	8.36083		2.83801	5.99293
2527	1493891118	1	22.0721	64.3816	271.265	4.73446	2	24.9519	72.0468	231.832	4.04624	8.18832		5.67303	7.05196
2528	1493891118	1	22.0727	64.5707	271.191	4.73317	2	24.8096	72.2339	233.113	4.06859	8.13728		4.50441	20.0495
2529	1493891118	1	22.1209	64.7129	269.39	4.70174	2	24.3827	72.7481	233.065	4.06776	8.34747		4.25702	3.17316
2530	1493891118	1	22.1213	64.8548	268.687	4.68947	2	24.2876	72.7944	233.269	4.07131	8.22983		4.25402	20.0495
2531	1493891118	1	22.1217	64.9966	272.033	4.74787	2	23.8607	73.3086	231.539	4.04111	8.49196		8.33336	5.99082
2532	1493891119	1	22.2656	65.2342	300.699	5.24819	2	23.7183	73.4486	233.502	4.07538	8.34186		10.1336	9.98329
2533	1493891119	1	22.5049	65.4726	311.071	5.42921	2	23.481	73.6819	230.56	4.02403	8.26713		11.1823	17.2057
2534	1493891119	1	22.7443	65.7583	306.652	5.35208	2	23.1492	74.1497	232.065	4.05031	8.40116		13.1968	3.17316
2535	1493891119	1	23.0315	66.0915	311.433	5.43554	2	23.0541	74.196	231.719	4.04426	8.10453		9.15776	18.9816
2536	1493891119	1	23.2229	66.3293	312.153	5.44809	2	22.6272	74.663	230.106	4.01611	8.35496		10.1251	3.14618
2537	1493891119	1	23.462	66.5675	306.008	5.34084	2	22.5799	74.7566	231.742	4.04466	8.23647		8.321	13.0051
2538	1493891119	1	23.6056	66.8048	305.351	5.32938	2	22.2953	75.0836	231.578	4.04179	8.38185		9.15354	8.20889
2539	1493891120	1	23.7969	67.0425	305.73	5.33599	2	22.1533	75.3175	231.01	4.03189	8.43665		8.09498	7.98704
2540	1493891120	1	23.9881	67.2329	305.686	5.33523	2	21.9635	75.5042	232.304	4.05447	8.51548		11.1631	18.0512
2541	1493891120	1	24.2271	67.5181	301.791	5.26725	2	21.5842	75.9713	231.34	4.03764	8.85672		7.13884	1.99622
2542	1493891120	1	24.3705	67.708	301.345	5.25946	2	21.5368	76.018	231.296	4.03687	8.77986		7.13884	24.9552
2543	1493891120	1	24.5139	67.8979	301.43	5.26094	2	20.9677	76.6247	234.944	4.10055	9.4198		8.31019	14.0889
2544	1493891120	1	24.6573	68.1349	302.095	5.27256	2	20.6834	76.9985	237.576	4.14648	9.71366		7.13884	1.99622
2545	1493891120	1	24.8007	68.3248	294.827	5.14571	2	20.636	77.0452	238.634	4.16495	9.66386		10.2817	16.9777
2546	1493891121	1	24.9918	68.6093	299.36	5.22482	2	20.2567	77.4652	237.099	4.13815	10.0423		11.4806	0
2547	1493891121	1	25.183	68.9408	299.743	5.2315	2	20.2567	77.4652	235.844	4.11626	9.8455		10.2792	13.0261
2548	1493891121	1	25.3741	69.2252	293.93	5.13005	2	19.9245	77.7448	239.603	4.18186	10.1134		12.7215	12.1121
2549	1493891121	1	25.5653	69.6037	297.428	5.1911	2	19.6877	78.0718	238.153	4.15655	10.308		12.2556	1.42803
2550	1493891121	1	25.8039	69.9353	297.828	5.19807	2	19.6401	78.0715	237.288	4.14146	10.2074		12.7148	14.9856
2551	1493891121	1	25.995	70.3136	293.378	5.1204	2	19.3083	78.4449	233	4.06661	10.5276		11.4657	1.40701
2552	1493891121	1	26.1859	70.6447	295.093	5.15034	2	19.3085	78.4918	233.069	4.06783	10.4343		10.2617	9.97691
2553	1493891122	1	26.3767	70.9286	296.713	5.17861	2	19.0714	78.725	234.234	4.08816	10.6842		10.8096	7.04116
2554	1493891122	1	26.52	71.2592	295.728	5.16143	2	18.9293	78.9118	231.387	4.03847	10.7787		8.29013	3.17046
2555	1493891122	1	26.6631	71.4956	296.307	5.17153	2	18.8343	78.9581	232.652	4.06054	10.8157		8.28757	7.9807
2556	1493891122	1	26.8062	71.7319	299.53	5.22778	2	18.6446	79.1446	233.028	4.0671	11.0254		10.799	1.99622
2557	1493891122	1	26.9493	72.0622	297.047	5.18445	2	18.5972	79.1913	232.687	4.06115	10.981		8.28601	9.97481
2558	1493891122	1	27.0923	72.2985	295.433	5.15627	2	18.3601	79.4244	231.468	4.03988	11.2707		8.28088	1.99411
2559	1493891122	1	27.2353	72.5346	293.341	5.11977	2	18.3127	79.471	228.726	3.99203	11.3016		6.34602	13.0219
2560	1493891123	1	27.3307	72.7234	295.688	5.16073	2	17.9806	79.7505	226.306	3.94978	11.6963		6.34199	5.98234
2561	1493891123	1	27.426	72.9121	296.287	5.17118	2	17.8384	79.8903	226.928	3.96063	11.8582		6.34467	2.85904
2562	1493891123	1	27.5213	73.1009	295.276	5.15354	2	17.7431	79.8898	220.139	3.84215	11.9039		7.10644	21.6166
2563	1493891123	1	27.6641	73.2899	293.637	5.12493	2	17.1257	80.2613	213.398	3.7245	12.6356		5.1213	1.42803
2564	1493891123	1	27.7593	73.4316	293.629	5.12479	2	17.0781	80.261	219.516	3.83127	12.6779		5.82526	0
2565	1493891123	1	27.8071	73.6198	294.275	5.13608	2	17.0781	80.261	219.542	3.83173	12.6181		5.1213	1.99411
2566	1493891123	1	27.9023	73.7615	295.609	5.15935	2	17.1255	80.2144	215.945	3.76895	12.561		6.33796	3.19982
2567	1493891124	1	27.9975	73.9501	296.075	5.16748	2	17.221	80.2619	203.407	3.55013	12.4889		5.11881	1.42803
2568	1493891124	1	28.0927	74.0917	295.428	5.15619	2	17.1734	80.2616	174.757	3.05009	12.5419		4.47118	5.10236
2569	1493891124	1	28.1404	74.2329	295.846	5.16349	2	17.3158	80.1686	193.412	3.37568	12.3452		3.1663	5.71511
2570	1493891124	1	28.188	74.3271	296.021	5.16654	2	17.5063	80.1698	188.22	3.28506	12.1752		5.11714	9.99918
2571	1493891124	1	28.2831	74.4687	296.379	5.17279	2	17.8396	80.1718	170.717	2.97958	11.8992		3.1663	7.70116
2572	1493891124	1	28.3307	74.5629	295.813	5.16291	2	18.078	80.267	188.148	3.2838	11.7326		3.16898	5.14877
2573	1493891124	1	28.3783	74.6572	295.934	5.16502	2	18.2212	80.3616	203.252	3.54741	11.6493		4.02204	4.03059
2574	1493891125	1	28.4734	74.7517	296.357	5.17241	2	18.3168	80.456	215.732	3.76523	11.6488		4.47118	2.01529
2575	1493891125	1	28.5211	74.8929	295.57	5.15867	2	18.3646	80.5032	226.692	3.95652	11.603		3.16495	0
2576	1493891125	1	28.5686	74.9871	289.501	5.05274	2	18.3646	80.5032	236.243	4.12321	11.5995		5.79758	1.40701
2577	1493891125	1	28.5214	75.1745	258.916	4.51893	2	18.3644	80.4563	243.463	4.24923	11.4482		7.57196	1.99411
2578	1493891125	1	28.4268	75.4085	250.249	4.36767	2	18.317	80.5029	249.386	4.3526	11.3208		8.88921	1.40701
2579	1493891125	1	28.3322	75.6893	250.086	4.36483	2	18.3168	80.456	254.351	4.43926	11.0919		8.89109	7.03506
2580	1493891125	1	28.2377	75.9702	249.92	4.36193	2	18.3158	80.2215	281.434	4.91196	10.7943		7.56918	8.27285
2581	1493891126	1	28.1431	76.2041	247.029	4.31147	2	18.172	79.9862	275.78	4.81326	10.6643		7.56918	11.3639
2582	1493891126	1	28.0485	76.438	247.254	4.3154	2	18.1229	79.6106	275.508	4.80852	10.4203		6.28568	11.3672
2583	1493891126	1	27.9538	76.6249	246.505	4.30232	2	18.0737	79.2349	293.092	5.11542	10.219		6.287	14.0791
2584	1493891126	1	27.8592	76.8119	246.529	4.30274	2	18.0717	78.7656	309.119	5.39515	9.98059		5.79176	15.4921
2585	1493891126	1	27.812	76.9991	245.73	4.2888	2	18.0695	78.2492	323.603	5.64793	9.82238		4.4446	8.55599
2586	1493891126	1	27.7647	77.1395	245.851	4.2909	2	18.1159	77.9678	336.737	5.87717	9.68429		4.4408	18.3182
2587	1493891126	1	27.7175	77.2798	244.488	4.26713	2	18.1134	77.3572	348.629	6.08472	9.60441		3.14082	9.86409
2588	1493891127	1	27.6702	77.3732	244.528	4.26782	2	18.112	77.0284	359.449	6.27356	9.56442		3.1435	16.9172
2589	1493891127	1	27.6229	77.4667	243.535	4.25048	2	18.1096	76.4645	9.13473	0.159431	9.56594		1.407	15.5131
2590	1493891127	1	27.6229	77.5136	242.111	4.22563	2	18.1075	75.9474	18.0136	0.314397	9.64343		3.14082	12.6931
2591	1493891127	1	27.5756	77.607	243.371	4.24762	2	18.1057	75.5243	26.0852	0.455273	9.69622		2.81401	18.3452
2592	1493891127	1	27.5758	77.7008	241.384	4.21294	2	18.1031	74.9128	33.4072	0.583065	9.87446		3.14082	9.96429
2593	1493891127	1	27.5285	77.7942	241.345	4.21227	2	18.1494	74.5839	39.6653	0.692291	9.9133		0	16.9412
2594	1493891127	1	27.5285	77.7942	240.566	4.19866	2	18.147	74.0192	45.0668	0.786565	10.1125		3.14082	8.47208
2595	1493891128	1	27.4812	77.8876	240.418	4.19609	2	18.1458	73.7368	49.9089	0.871074	10.2166		1.407	14.1787
2596	1493891128	1	27.4812	77.9345	240.191	4.19212	2	18.1916	73.2664	54.2306	0.946503	10.3965		1.98987	7.1908
2597	1493891128	1	27.4339	77.981	238.858	4.16885	2	18.2383	73.0313	57.8973	1.0105	10.4431		1.407	8.58016
2598	1493891128	1	27.4339	78.0279	231.504	4.0405	2	18.2848	72.7491	90.3638	1.57715	10.5628		4.48365	12.7827
2599	1493891128	1	27.2917	78.0739	198.435	3.46334	2	18.3308	72.3255	88.8231	1.55026	10.6462		7.24461	7.06506
2600	1493891128	1	27.0545	78.1192	196.973	3.43782	2	18.3298	72.09	87.8388	1.53308	10.6053		7.24461	13.0093
2601	1493891128	1	26.8173	78.1645	191.545	3.3431	2	18.4235	71.6666	87.5442	1.52794	10.615		7.24517	7.19374
2602	1493891129	1	26.5801	78.2099	187.724	3.27641	2	18.4702	71.4314	85.7769	1.49709	10.5697		5.85603	14.1966
2603	1493891129	1	26.3903	78.2555	188.207	3.28484	2	18.516	70.9604	85.9233	1.49964	10.7342		5.85673	9.9855
2604	1493891129	1	26.2005	78.3012	186.965	3.26316	2	18.5624	70.6308	86.5716	1.51096	10.8248		5.69711	13.0181
2605	1493891129	1	26.0106	78.3	185.997	3.24626	2	18.6561	70.2071	86.3841	1.50769	10.9354		5.85603	8.59249
2606	1493891129	1	25.8208	78.3456	184.679	3.22326	2	18.7027	69.9245	86.155	1.50369	11.0264		4.27209	11.6439
2607	1493891129	1	25.6784	78.3447	185.661	3.2404	2	18.7966	69.5479	85.6679	1.49519	11.1688		7.12214	13.0217
2608	1493891129	1	25.441	78.3432	181.816	3.17329	2	18.8904	69.1241	85.7749	1.49705	11.3094		7.27145	8.59841
2609	1493891130	1	25.2035	78.2948	164.861	2.87737	2	18.937	68.8413	84.868	1.48123	11.3419		10.8643	13.0282
2610	1493891130	1	24.8707	78.152	168.626	2.94308	2	19.0309	68.4173	83.8717	1.46384	11.352		10.3874	11.6504
2611	1493891130	1	24.538	78.0561	156.323	2.72836	2	19.1249	68.0405	83.0158	1.4489	11.3848		9.56993	14.4181
2612	1493891130	1	24.2526	77.9136	153.612	2.68104	2	19.2185	67.5691	82.8183	1.44545	11.5044		14.0559	10.0037
2613	1493891130	1	23.8245	77.7232	154.941	2.70422	2	19.265	67.2389	82.9659	1.44803	11.4328		11.504	14.4245
2614	1493891130	1	23.4913	77.5334	151.327	2.64116	2	19.3587	66.7673	82.4732	1.43943	11.532		11.5081	10.2934
2615	1493891130	1	23.158	77.3435	148.943	2.59954	2	19.453	66.4374	83.6206	1.45946	11.5182		8.32301	14.4275
2616	1493891131	1	22.9199	77.2011	148.888	2.59859	2	19.5467	65.9657	84.8613	1.48111	11.7308		10.2917	10.0127
2617	1493891131	1	22.634	77.0115	146.882	2.56358	2	19.5932	65.6352	83.9024	1.46437	11.7757		8.32558	10.2963
2618	1493891131	1	22.3958	76.8691	146.288	2.55321	2	19.6875	65.3052	85.0549	1.48449	11.8768		9.13434	13.0523
2619	1493891131	1	22.1574	76.6797	145.438	2.53837	2	19.7815	64.8804	83.9684	1.46552	12.0361		6.0437	8.6137
2620	1493891131	1	22.0143	76.5379	145.154	2.53342	2	19.8282	64.5971	84.5839	1.47627	12.1393		9.59005	8.61715
2621	1493891131	1	21.7283	76.3951	145.575	2.54076	2	19.875	64.3137	84.971	1.48302	12.2227		7.13883	10.0186
2622	1493891131	1	21.5375	76.2529	144.498	2.52197	2	19.9215	63.983	85.4836	1.49197	12.3759		7.14063	10.3058
2623	1493891132	1	21.3467	76.1106	143.323	2.50146	2	20.0159	63.6527	84.8699	1.48126	12.5288		6.04795	10.025
2624	1493891132	1	21.2035	75.9687	142.187	2.48163	2	20.0625	63.3218	84.7309	1.47883	12.6983		5.15374	10.022
2625	1493891132	1	21.0603	75.8738	144.068	2.51447	2	20.1091	62.991	84.5182	1.47512	12.9179		7.14303	8.62258
2626	1493891132	1	20.8694	75.7315	142.644	2.4896	2	20.1558	62.7074	85.2125	1.48724	13.0436		7.14303	7.22786
2627	1493891132	1	20.6785	75.5892	139.398	2.43295	2	20.2028	62.4711	85.0947	1.48518	13.1267		7.14544	10.0309
2628	1493891132	1	20.4875	75.4469	140.319	2.44904	2	20.2494	62.14	84.5258	1.47525	13.309		7.14723	5.8405
2629	1493891132	1	20.2965	75.3045	144.917	2.52929	2	20.2965	61.9511	84.4711	1.4743	13.3534		9.14934	11.4404
2630	1493891133	1	20.0577	75.1148	139.067	2.42717	2	20.343	61.5726	84.6241	1.47697	13.5452		11.1631	2.84403
2631	1493891133	1	19.771	74.8776	141.45	2.46877	2	20.3426	61.4778	84.9103	1.48197	13.412		10.3175	8.62948
2632	1493891133	1	19.4844	74.6875	149.072	2.60179	2	20.3895	61.194	85.1129	1.4855	13.5238		12.3089	4.48158
2633	1493891133	1	19.1499	74.4499	145.515	2.53972	2	20.4368	61.0523	85.4227	1.49091	13.4593		11.1696	4.48158
2634	1493891133	1	18.863	74.2126	143.347	2.50187	2	20.4841	60.9106	85.1689	1.48648	13.4004		12.3156	5.68504
2635	1493891133	1	18.5283	73.9749	147.65	2.57699	2	20.4834	60.7211	85.3399	1.48946	13.3972		8.35388	3.17031
2636	1493891133	1	18.2893	73.832	146.025	2.54861	2	20.5309	60.6267	85.2598	1.48806	13.3942		9.1662	14.2725
2637	1493891134	1	18.0501	73.6419	143.546	2.50536	2	20.5771	60.1532	83.677	1.46044	13.7234		11.1804	3.17031
2638	1493891134	1	17.7629	73.4044	144.443	2.521	2	20.6246	60.0588	82.6532	1.44257	13.649		7.16463	10.0398
2639	1493891134	1	17.5714	73.2617	144.437	2.52091	2	20.6712	59.7274	78.6892	1.37339	13.8847		9.1709	4.26902
2640	1493891134	1	17.332	73.0716	144.936	2.52962	2	20.6708	59.5851	76.1547	1.32915	13.8936		7.16463	1.425
2641	1493891134	1	17.1405	72.9289	144.958	2.53	2	20.6709	59.6326	75.7266	1.32168	13.757		6.07129	1.425
2642	1493891134	1	16.9967	72.7865	144.04	2.51397	2	20.6708	59.5851	71.8088	1.2533	13.7031		6.41707	9.5571
2643	1493891134	1	16.8054	72.6908	143.584	2.50602	2	20.3843	59.7244	58.1136	1.01427	13.4512		6.07342	4.3082
2644	1493891135	1	16.6615	72.5484	144.553	2.52292	2	20.2407	59.723	47.4891	0.828842	13.3155		7.17063	1.43408
2645	1493891135	1	16.4699	72.4055	146.436	2.55579	2	20.1929	59.7225	44.7251	0.780601	13.2181		7.16883	3.18526
2646	1493891135	1	16.2783	72.2627	146.556	2.55788	2	20.0974	59.7689	61.5196	1.07372	13.0645		4.05178	2.00684
2647	1493891135	1	16.1823	72.1677	145.699	2.54292	2	20.0497	59.8158	75.7415	1.32194	12.9432		5.17453	0
2648	1493891135	1	16.0386	72.0723	145.138	2.53314	2	20.0497	59.8158	88.5175	1.54492	12.8962		5.17287	1.43405
2649	1493891135	1	15.8949	71.977	145.584	2.54092	2	20.0019	59.8154	99.1401	1.73032	12.8364		5.17703	5.93232
2650	1493891135	1	15.7511	71.8816	146.184	2.55139	2	20.1934	59.8647	107.575	1.87753	12.8117		5.92205	2.03435
2651	1493891135	1	15.5598	71.8329	169.218	2.95341	2	20.1454	59.8168	115.03	2.00765	12.8614		11.8426	3.20655
2652	1493891136	1	15.1772	71.7357	160.054	2.79348	2	20.1936	59.9122	120.406	2.10149	12.8437		13.5532	7.17636
2653	1493891136	1	14.7937	71.4969	157.51	2.74907	2	20.4328	59.9146	124.415	2.17144	12.8821		13.6383	12.3015
2654	1493891136	1	14.3628	71.352	160.241	2.79673	2	20.8159	60.0608	155.116	2.70728	13.0051		12.8596	16.8463
2655	1493891136	1	13.9794	71.1603	152.797	2.66682	2	21.3425	60.2558	172.687	3.01396	13.1576		14.1671	10.9609
2656	1493891136	1	13.548	70.9682	153.907	2.68618	2	21.6776	60.4014	189.104	3.30049	13.3322		10.9565	17.3846
2657	1493891136	1	13.2125	70.8239	154.583	2.69798	2	22.204	60.6437	203.51	3.55192	13.5825		12.8717	6.4359
2658	1493891136	1	12.8287	70.6321	149.859	2.61553	2	22.3955	60.7404	216.86	3.78492	13.7612		8.3904	23.804
2659	1493891137	1	12.5887	70.4885	149.436	2.60816	2	23.113	61.0792	228.567	3.98925	14.1172		11.6048	5.18119
2660	1493891137	1	12.2526	70.297	149.457	2.60852	2	23.2565	61.1753	239.391	4.17817	14.293		8.39298	19.2863
2661	1493891137	1	12.0125	70.1534	151.401	2.64245	2	23.8303	61.4652	249.024	4.34628	14.6678		9.66384	10.4539
2662	1493891137	1	11.7244	70.0093	151.275	2.64025	2	24.1647	61.5632	257.647	4.49678	15.0365		8.39555	14.1472
2663	1493891137	1	11.4842	69.8657	150.577	2.62806	2	24.5947	61.7568	265.908	4.64097	15.4156		6.4439	12.845
2664	1493891137	1	11.2921	69.7696	149.987	2.61776	2	24.9769	61.9498	272.878	4.76263	15.7614		8.39967	9.63306
2665	1493891137	1	11.0518	69.6259	149.608	2.61115	2	25.2635	62.0946	279.573	4.87947	16.0839		6.4439	18.6559
2666	1493891138	1	10.8597	69.5298	148.011	2.58328	2	25.8363	62.3367	285.137	4.97657	16.6144		5.1945	4.05596
2667	1493891138	1	10.7154	69.4341	148.884	2.59851	2	25.9319	62.4323	290.081	5.06287	16.7501		6.44658	21.8494
2668	1493891138	1	10.5232	69.338	148.703	2.59536	2	26.5999	62.7225	294.443	5.13899	17.3846		5.19701	3.19178
2669	1493891138	1	10.3788	69.2423	148.192	2.58644	2	26.6478	62.8175	298.47	5.20929	17.4917		6.44658	18.6397
2670	1493891138	1	10.1866	69.1462	147.966	2.58249	2	27.2201	63.0594	332.072	5.79576	18.0884		5.19866	6.41042
2671	1493891138	1	10.0422	69.0504	148.213	2.5868	2	27.4108	63.1558	333.501	5.82069	18.3416		5.19526	10.3341
2672	1493891139	1	9.89787	68.9547	148.983	2.60025	2	27.697	63.3475	330.967	5.77647	18.6615		4.56072	12.2425
2673	1493891139	1	9.75379	68.9062	148.765	2.59644	2	28.0783	63.4929	331.057	5.77804	19.1074		4.07045	11.5502
2674	1493891139	1	9.65731	68.8108	146.904	2.56396	2	28.4119	63.6851	330.758	5.77281	19.4424		5.19916	12.8114
2675	1493891139	1	9.51289	68.715	146.58	2.55831	2	28.7931	63.8776	330.254	5.76402	19.8778		4.56186	10.3225
2676	1493891139	1	9.36877	68.6665	162.66	2.83895	2	29.0789	64.0692	329.581	5.75227	20.2392		10.1885	16.6924
2677	1493891139	1	9.03287	68.6164	166.227	2.9012	2	29.5551	64.357	327.538	5.71662	20.9596		9.12627	7.15321
2678	1493891139	1	8.74454	68.5194	163.667	2.85652	2	29.7456	64.5004	329.512	5.75107	21.3822		9.12837	19.1977
2679	1493891140	1	8.45617	68.4223	165.567	2.88969	2	30.3168	64.7889	327.898	5.7229	22.1605		9.12912	2.0195
2680	1493891140	1	8.16774	68.3253	167.252	2.91909	2	30.3644	64.8365	328.979	5.74177	22.4692		8.77265	20.6191
2681	1493891140	1	7.87959	68.2755	166.953	2.91388	2	30.9353	65.2192	326.611	5.70044	23.2574		7.77777	6.39297
2682	1493891140	1	7.63904	68.1788	167.273	2.91946	2	31.1255	65.3153	328.904	5.74045	23.6604		5.95144	16.287
2683	1493891140	1	7.44678	68.1299	165.932	2.89605	2	31.5535	65.6493	325.287	5.67733	24.234		7.35887	9.58611
2684	1493891140	1	7.20651	68.0805	167.384	2.92141	2	31.8387	65.7934	328.325	5.73035	24.7381		5.95363	7.13821
2685	1493891140	1	7.0142	68.0315	165.448	2.88762	2	32.0288	65.9365	326.389	5.69656	25.1022		5.95318	23.7657
2686	1493891141	1	6.82188	67.9826	166.674	2.90901	2	32.694	66.3667	325.851	5.68717	25.9225		5.95479	4.03263
2687	1493891141	1	6.62953	67.9336	166.169	2.90019	2	32.789	66.4618	328.744	5.73767	26.2008		5.95538	18.2672
2688	1493891141	1	6.43716	67.8846	167.14	2.91714	2	33.2639	66.8429	323.934	5.65372	26.847		4.57021	15.9536
2689	1493891141	1	6.29278	67.836	165.741	2.89272	2	33.7386	67.0826	328.278	5.72952	27.4562		4.57049	6.04364
2690	1493891141	1	6.14839	67.7874	166.634	2.90831	2	33.881	67.2251	327.146	5.70977	27.7383		4.5701	21.3798
2691	1493891141	1	6.00398	67.7389	167.057	2.91569	2	34.4503	67.6538	323.798	5.65134	28.4464		4.32168	3.18643
2692	1493891141	1	5.85993	67.7376	165.976	2.89683	2	34.5451	67.7017	326.178	5.69288	28.6852		4.57163	19.3779
2693	1493891142	1	5.7155	67.689	167.146	2.91724	2	35.0667	68.0827	326.515	5.69876	29.3538		3.23389	7.67505
2694	1493891142	1	5.61908	67.6408	167.258	2.9192	2	35.3038	68.1788	327.294	5.71236	29.6896		2.8816	13.1235
2695	1493891142	1	5.52303	67.64	166.484	2.90569	2	35.6355	68.464	327.828	5.72167	30.1237		4.57248	15.9214
2696	1493891142	1	5.37857	67.5914	165.013	2.88003	2	36.1093	68.7031	328.335	5.73052	30.7508		1.44095	2.01313
2697	1493891142	1	5.33054	67.591	165.24	2.88398	2	36.1567	68.7506	328.735	5.73751	30.848		4.57277	20.5242
2698	1493891142	1	5.18607	67.5424	163.827	2.85932	2	36.725	69.1315	328.86	5.7397	31.5789		2.8825	4.01778
2699	1493891142	1	5.08999	67.5416	164.285	2.86732	2	36.8196	69.2263	328.937	5.74104	31.7743		1.44128	15.3871
2700	1493891143	1	5.04195	67.5411	164.3	2.86758	2	37.2457	69.5118	329.213	5.74585	32.264		3.23336	14.644
2701	1493891143	1	4.9455	67.493	165.065	2.88093	2	37.6716	69.7503	328.386	5.73142	32.8039		3.23631	4.01778
2702	1493891143	1	4.84904	67.4447	166.976	2.91428	2	37.7662	69.8451	327.458	5.71523	33.0046		2.8828	17.3462
2703	1493891143	1	4.75295	67.4439	166.64	2.90842	2	38.2391	70.1778	325.417	5.67959	33.5976		3.2355	3.17837
2704	1493891143	1	4.65647	67.3957	167.475	2.92298	2	38.3337	70.2255	327.793	5.72107	33.7959		1.44125	16.571
2705	1493891143	1	4.60843	67.3953	166.344	2.90324	2	38.8065	70.5111	326.655	5.7012	34.3397		2.8834	2.00677
2706	1493891144	1	4.51232	67.3945	165.596	2.8902	2	38.8538	70.5584	327.196	5.71065	34.4869		2.04139	16.5643
2707	1493891144	1	4.46389	67.3467	156.533	2.73202	2	39.3264	70.8439	324.594	5.66523	35.0375		4.52547	2.00465
2708	1493891144	1	4.41469	67.2041	152.494	2.66153	2	39.3736	70.8912	325.35	5.67843	35.1528		5.68519	17.327
2709	1493891144	1	4.41316	67.0146	146.964	2.56501	2	39.846	71.2235	324.998	5.67229	35.6819		7.27812	2.00465
2710	1493891144	1	4.36318	66.7772	141.248	2.46525	2	39.8932	71.2708	327.46	5.71525	35.8131		7.11023	13.385
2711	1493891144	1	4.36126	66.5402	135.976	2.37323	2	40.2709	71.5083	324.868	5.67002	36.2517		4.26614	1.99201
2712	1493891144	1	4.36011	66.398	131.539	2.29579	2	40.3183	71.4618	319.766	5.58097	36.313		5.68819	20.1494
2713	1493891145	1	4.35857	66.2084	127.424	2.22397	2	40.8374	71.888	327.217	5.71102	36.9183		4.26914	5.1113
2714	1493891145	1	4.35742	66.0661	123.435	2.15434	2	40.9789	71.9829	327.921	5.7233	37.0964		4.26614	11.433
2715	1493891145	1	4.35627	65.9239	119.795	2.09082	2	41.3092	72.173	326.409	5.69691	37.4776		4.26914	6.34331
2716	1493891145	1	4.35512	65.7816	86.4987	1.50969	2	41.498	72.2682	326.466	5.69791	37.705		4.26614	8.00799
2717	1493891145	1	4.35397	65.6394	87.5935	1.52879	2	41.6865	72.4572	325.602	5.68283	37.95		4.26914	8.9699
2718	1493891145	1	4.35282	65.4971	87.9417	1.53487	2	41.9697	72.5531	326.675	5.70156	38.2729		3.16775	3.1542
2719	1493891145	1	4.40013	65.4027	80.0827	1.39771	2	42.0166	72.6472	326.295	5.69492	38.3077		6.33832	10.7962
2720	1493891146	1	4.49476	65.2138	64.0317	1.11756	2	42.3468	72.7903	327.095	5.70888	38.6029		10.3243	1.407
2721	1493891146	1	4.58826	64.8826	75.9262	1.32516	2	42.3467	72.8372	326.478	5.69811	38.5872		10.3244	11.4222
2722	1493891146	1	4.68177	64.5514	71.7406	1.25211	2	42.6767	73.0271	327.306	5.71257	38.9288		12.1141	1.404
2723	1493891146	1	4.823	64.1731	70.3411	1.22768	2	42.6766	73.0739	326.843	5.70449	38.886		8.97096	14.5807
2724	1493891146	1	4.91692	63.8892	71.7928	1.25302	2	43.1007	73.3113	331.496	5.7857	39.3291		8.97106	2.00041
2725	1493891146	1	5.01085	63.6053	72.4883	1.26516	2	43.1478	73.3585	332.851	5.80935	39.3643		10.3306	12.1023
2726	1493891146	1	5.10441	63.2739	72.8886	1.27215	2	43.5249	73.5018	338.387	5.90597	39.7586		7.63854	1.40401
2727	1493891147	1	5.19874	63.0374	71.5879	1.24945	2	43.5247	73.5486	342.245	5.9733	39.7412		7.63854	0
2728	1493891147	1	5.29307	62.8009	71.3937	1.24606	2	43.5247	73.5486	342.778	5.9826	39.7136		7.64155	3.15286
2729	1493891147	1	5.38742	62.5643	73.0778	1.27545	2	43.5717	73.6426	350.195	6.11206	39.7589		5.85451	5.08324
2730	1493891147	1	5.43404	62.3748	71.4387	1.24684	2	43.4298	73.7352	359.001	6.26576	39.6577		7.64166	1.98987
2731	1493891147	1	5.5284	62.1382	72.6101	1.26729	2	43.3825	73.7817	2.71627	0.0474078	39.6043		5.85458	1.41605
2732	1493891147	1	5.57503	61.9487	71.4215	1.24654	2	43.4297	73.7821	2.79695	0.0488159	39.6611		5.11714	0
2733	1493891147	1	5.67013	61.8071	71.9746	1.25619	2	43.4297	73.7821	7.33028	0.127937	39.6129		5.85757	4.21502
2734	1493891148	1	5.71677	61.6175	72.8374	1.27125	2	43.4301	73.6416	24.7294	0.43161	39.5838		5.85764	1.41603
2735	1493891148	1	5.76342	61.4279	72.6296	1.26763	2	43.4773	73.6419	33.4043	0.583015	39.6424		4.49022	1.404
2736	1493891148	1	5.81043	61.2858	70.2334	1.2258	2	43.4774	73.5951	36.9232	0.644432	39.6273		6.34811	4.21502
2737	1493891148	1	5.90519	61.0966	66.2603	1.15646	2	43.4778	73.4546	55.2909	0.965009	39.5528		7.64501	3.15704
2738	1493891148	1	5.9996	60.8599	69.9219	1.22037	2	43.5724	73.4085	61.8778	1.07997	39.6129		7.64501	3.1395
2739	1493891148	1	6.09401	60.6232	71.2427	1.24342	2	43.6198	73.3152	65.9691	1.15138	39.614		8.98377	8.19307
2740	1493891148	1	6.18808	60.3389	70.7168	1.23424	2	43.7621	73.0821	77.7982	1.35783	39.6761		7.64802	3.15435
2741	1493891149	1	6.28251	60.1021	74.586	1.30177	2	43.8566	73.036	79.7505	1.39191	39.7379		8.65755	19.1047
2742	1493891149	1	6.32848	59.8172	78.4568	1.36933	2	44.0473	72.4284	83.3992	1.45559	39.7712		7.25341	12.5688
2743	1493891149	1	6.37481	59.5799	73.1985	1.27755	2	44.2373	72.055	83.9108	1.46452	39.8647		8.9869	3.14086
2744	1493891149	1	6.46891	59.2955	73.8442	1.28882	2	44.2848	71.9617	84.5271	1.47528	39.8807		8.98984	24.5395
2745	1493891149	1	6.56302	59.011	81.0127	1.41394	2	44.4761	71.1664	79.4255	1.38624	39.814		8.66065	5.79693
2746	1493891149	1	6.60902	58.726	79.1383	1.38122	2	44.524	70.9792	80.1512	1.3989	39.8458		10.0716	24.9096
2747	1493891149	1	6.65468	58.3934	75.177	1.31209	2	44.7626	70.1839	77.3491	1.35	39.8902		7.65426	8.44205
2748	1493891150	1	6.74917	58.1564	76.0741	1.32774	2	44.7636	69.9025	77.5278	1.35312	39.7878		8.66376	5.07399
2749	1493891150	1	6.7952	57.8713	76.8139	1.34065	2	44.8585	69.7625	76.6434	1.33768	39.8775		7.25953	20.1391
2750	1493891150	1	6.84157	57.6338	78.0876	1.36289	2	45.0024	69.1068	75.4903	1.31755	39.8482		5.86994	1.99198
2751	1493891150	1	6.88831	57.4438	77.6234	1.35478	2	45.0497	69.0602	76.218	1.33026	39.8903		5.86994	20.1456
2752	1493891150	1	6.93505	57.2538	77.6441	1.35515	2	45.1937	68.4043	73.4286	1.28157	39.8504		5.86994	1.99411
2753	1493891150	1	6.98179	57.0638	75.3279	1.31472	2	45.2411	68.3577	74.6849	1.3035	39.8914		5.87001	20.4902
2754	1493891151	1	7.02854	56.8738	76.0682	1.32764	2	45.4323	67.702	73.8953	1.28972	39.9011		4.49677	1.41605
2755	1493891151	1	7.07564	56.7315	75.6069	1.31959	2	45.4795	67.7024	73.8057	1.28815	39.9402		5.87292	19.1484
2756	1493891151	1	7.12239	56.5414	76.5706	1.33641	2	45.6706	67.0934	72.5296	1.26588	39.9664		4.49971	4.22703
2757	1493891151	1	7.1695	56.399	75.311	1.31443	2	45.6711	66.9525	75.2397	1.31318	39.9218		4.49971	13.8683
2758	1493891151	1	7.21661	56.2566	75.7371	1.32186	2	45.8616	66.5313	72.269	1.26133	39.9876		4.49971	11.615
2759	1493891151	1	7.26372	56.1142	75.5475	1.31855	2	45.9575	66.1562	73.63	1.28509	39.9756		4.49971	7.58542
2760	1493891151	1	7.31083	55.9718	77.9125	1.35983	2	46.0528	65.922	74.3012	1.2968	39.9993		5.72115	22.7272
2761	1493891152	1	7.30945	55.7811	81.6296	1.42471	2	46.1501	65.1707	82.5312	1.44044	39.9595		5.71815	3.15025
2762	1493891152	1	7.30807	55.5905	78.0742	1.36265	2	46.1977	65.0771	82.2291	1.43517	40.03		6.36126	20.5244
2763	1493891152	1	7.40301	55.4009	75.9015	1.32473	2	46.3892	64.4203	78.4675	1.36952	40.0159		5.87314	3.15025
2764	1493891152	1	7.44979	55.2108	75.6109	1.31966	2	46.4368	64.3267	78.1729	1.36438	40.0386		5.87612	18.9109
2765	1493891152	1	7.49658	55.0206	75.2234	1.3129	2	46.7225	63.7648	74.5214	1.30064	40.1887		4.50275	3.15292
2766	1493891152	1	7.54371	54.8781	75.6901	1.32104	2	46.7701	63.6711	75.1405	1.31145	40.1998		4.50284	16.0794
2767	1493891152	1	7.59085	54.7356	75.0064	1.30911	2	46.914	63.1548	75.1945	1.31239	40.2143		4.50284	8.58319
2768	1493891153	1	7.63799	54.5931	74.5798	1.30166	2	46.9623	62.8728	76.3712	1.33293	40.1865		4.50284	13.8911
2769	1493891153	1	7.68513	54.4506	74.4777	1.29988	2	47.1531	62.4509	75.4178	1.31629	40.2707		3.18345	11.3835
2770	1493891153	1	7.73261	54.3557	74.4118	1.29873	2	47.2019	62.0746	76.2495	1.3308	40.217		4.50294	9.46012
2771	1493891153	1	7.77976	54.2132	74.2498	1.2959	2	47.3448	61.7935	75.8632	1.32406	40.2847		3.18358	17.1797
2772	1493891153	1	7.82725	54.1183	74.0959	1.29322	2	47.4417	61.2291	76.3683	1.33288	40.2476		3.1809	7.60157
2773	1493891153	1	7.87474	54.0235	72.1568	1.25937	2	47.5372	60.9944	77.2014	1.34742	40.2704		2.86207	16.0975
2774	1493891153	1	7.87406	53.9281	72.0347	1.25724	2	47.6812	60.4775	75.7411	1.32193	40.3423		3.20138	5.09146
2775	1493891154	1	7.97006	53.8815	56.778	0.990962	2	47.7764	60.337	75.4015	1.316	40.3264		4.54026	22.9991
2776	1493891154	1	8.11421	53.8354	51.911	0.906017	2	47.9214	59.5842	76.4029	1.33348	40.2202		8.6694	1.99836
2777	1493891154	1	8.40317	53.8388	47.2191	0.824129	2	47.9689	59.5375	76.4219	1.33381	39.974		11.6198	22.3371
2778	1493891154	1	8.78807	53.7955	42.9298	0.749267	2	48.2084	58.8325	76.4418	1.33416	39.7408		8.75792	2.82903
2779	1493891154	1	9.07662	53.7512	39.0208	0.681042	2	48.2088	58.7382	76.6822	1.33836	39.4487		8.66607	26.0724
2780	1493891154	1	9.36547	53.7545	35.3174	0.616405	2	48.4017	57.8908	81.5508	1.42333	39.2548		7.22089	1.41908
2781	1493891154	1	9.60615	53.7573	3.71503	0.0648395	2	48.449	57.8913	80.0477	1.3971	39.0622		5.77628	16.1193
2782	1493891155	1	9.79868	53.7595	3.49644	0.0610244	2	48.5932	57.3737	78.5466	1.3709	38.9625		7.33435	4.4731
2783	1493891155	1	10.039	53.7146	2.5162	0.0439159	2	48.6411	57.2325	79.2566	1.38329	38.7621		8.66157	15.8184
2784	1493891155	1	10.3277	53.7179	2.63955	0.0460688	2	48.738	56.7142	79.0752	1.38012	38.527		5.77541	4.47407
2785	1493891155	1	10.5202	53.7202	4.006	0.0699179	2	48.786	56.573	78.8157	1.37559	38.372		7.21845	13.9249
2786	1493891155	1	10.7608	53.7229	1.92571	0.03361	2	48.9771	56.15	76.0976	1.32815	38.2933		11.5448	4.25105
2787	1493891155	1	11.1456	53.7274	357.739	6.24372	2	48.9778	56.0083	75.3167	1.31452	37.9009		8.65857	15.2327
2788	1493891155	1	11.4342	53.7307	5.03632	0.0879003	2	49.1692	55.538	76.179	1.32958	37.7783		11.6076	2.83503
2789	1493891156	1	11.8187	53.6875	1.40755	0.0245663	2	49.1696	55.4435	76.7103	1.33885	37.3922		10.2249	13.4241
2790	1493891156	1	12.1556	53.7391	0.66956	0.011686	2	49.3135	55.0198	77.013	1.34413	37.18		13.243	5.8406
2791	1493891156	1	12.5877	53.6488	3.99682	0.0697576	2	49.3618	54.8312	78.017	1.36165	36.7931		10.0956	10.3055
2792	1493891156	1	12.9242	53.6526	359.253	6.27015	2	49.4579	54.5014	77.2988	1.34912	36.5436		11.6497	5.83985
2793	1493891156	1	13.309	53.7048	1.67977	0.0293176	2	49.5061	54.3128	77.1811	1.34706	36.2022		8.74504	8.95382
2794	1493891156	1	13.5971	53.6604	5.24904	0.091613	2	49.6021	54.0302	76.8613	1.34148	36.0069		14.461	7.22502
2795	1493891157	1	14.0773	53.6184	1.69138	0.0295202	2	49.6506	53.7943	77.0335	1.34449	35.5737		11.5328	5.83985
2796	1493891157	1	14.4617	53.6228	1.50006	0.0261809	2	49.6988	53.6057	76.8551	1.34137	35.2371		11.5268	5.84276
2797	1493891157	1	14.8459	53.6273	3.42699	0.0598122	2	49.747	53.417	77.3779	1.3505	34.9017		8.74162	5.10228
2798	1493891157	1	15.1339	53.583	3.65285	0.0637543	2	49.8424	53.2762	76.054	1.32739	34.7099		10.0837	14.4553
2799	1493891157	1	15.47	53.5869	1.79293	0.0312926	2	49.9393	52.8042	72.9337	1.27293	34.4782		10.0837	5.10228
2800	1493891157	1	15.8061	53.5908	1.23458	0.0215475	2	50.0347	52.6634	71.0354	1.2398	34.2412		7.31902	14.7926
2801	1493891157	1	16.0459	53.5459	2.64313	0.0461313	2	50.179	52.1919	63.4744	1.10784	34.1599		8.6406	4.00306
2802	1493891158	1	16.3339	53.5493	4.15372	0.0724961	2	50.2741	52.0983	61.9221	1.08074	33.9712		8.64057	5.8435
2803	1493891158	1	16.6219	53.5526	2.21843	0.0387189	2	50.3224	51.9096	54.0951	0.944137	33.7405		7.20049	6.00355
2804	1493891158	1	16.8619	53.5554	1.99008	0.0347335	2	50.4651	51.7693	48.9569	0.854459	33.6506		7.19749	5.84641
2805	1493891158	1	17.1018	53.5582	2.86522	0.0500075	2	50.5134	51.5805	42.5981	0.743477	33.4701		5.91008	8.25602
2806	1493891158	1	17.2935	53.5128	4.73202	0.0825893	2	50.7508	51.4413	33.8595	0.59096	33.5214		7.19749	3.16634
2807	1493891158	1	17.5334	53.5156	3.8745	0.0676228	2	50.7986	51.3472	29.7918	0.519965	33.3358		7.19749	9.50205
2808	1493891158	1	17.7733	53.5184	2.99666	0.0523016	2	51.0834	51.2086	20.5636	0.358903	33.3901		5.75738	4.00306
2809	1493891158	1	17.9652	53.5206	4.39015	0.0766227	2	51.1785	51.115	18.3991	0.321126	33.3003		7.31257	10.0321
2810	1493891159	1	18.2048	53.4758	4.67426	0.0815813	2	51.5101	51.0718	9.30278	0.162364	33.3919		8.63457	3.16645
2811	1493891159	1	18.4926	53.4791	358.746	6.2613	2	51.605	51.0256	8.14425	0.142144	33.2032		10.0717	12.8485
2812	1493891159	1	18.8283	53.483	4.30032	0.0750548	2	52.0312	50.9834	1.92544	0.0336053	33.2969		10.147	5.84309
2813	1493891159	1	19.1637	53.4393	6.66401	0.116309	2	52.2207	50.9384	1.42304	0.0248367	33.1515		11.5088	18.4514
2814	1493891159	1	19.5473	53.4438	2.33872	0.0408184	2	52.8357	50.9459	358.065	6.24942	33.382		12.999	8.51465
2815	1493891159	1	19.9785	53.4012	6.85823	0.119699	2	53.1195	50.9494	359.636	6.27684	33.2316		11.5685	15.68
2816	1493891160	1	20.3617	53.3581	8.74099	0.152559	2	53.6394	51.0031	358.902	6.26403	33.3609		10.1441	14.2672
2817	1493891160	1	20.697	53.3144	4.18306	0.0730082	2	54.112	51.0562	358.635	6.25936	33.4912		11.4998	17.0173
2818	1493891160	1	21.0803	53.3189	4.78669	0.0835435	2	54.6792	51.0632	359.204	6.2693	33.6745		10.1411	9.92473
2819	1493891160	1	21.4155	53.2752	5.94219	0.103711	2	55.01	51.0672	0.118992	0.0020768	33.667		10.1381	15.668
2820	1493891160	1	21.7506	53.2315	3.64411	0.0636017	2	55.5295	51.1209	359.339	6.27165	33.8448		10.0567	9.92173
2821	1493891160	1	22.0858	53.2355	3.64189	0.063563	2	55.8602	51.1249	0.407444	0.00711125	33.8403		8.62257	14.2493
2822	1493891160	1	22.3732	53.2388	3.46507	0.060477	2	56.3322	51.178	0.21191	0.00369852	34.0215		8.71447	9.91876
2823	1493891160	1	22.6603	53.1946	4.76038	0.0830843	2	56.6628	51.1821	1.4511	0.0253264	34.062		8.6196	14.167
2824	1493891161	1	22.9476	53.198	2.32998	0.0406658	2	57.135	51.1878	1.41055	0.0246188	34.2464		8.71151	8.49965
2825	1493891161	1	23.2346	53.1538	2.11193	0.0368602	2	57.4183	51.1913	1.29343	0.0225746	34.24		7.18249	14.1611
2826	1493891161	1	23.474	53.1566	4.63891	0.0809643	2	57.8903	51.1971	1.47836	0.0258023	34.472		8.71151	5.66442
2827	1493891161	1	23.761	53.1124	5.91695	0.10327	2	58.0791	51.1994	1.6833	0.0293791	34.3714		8.61357	18.4034
2828	1493891161	1	24.0481	53.1157	1.53825	0.0268475	2	58.6925	51.2069	359.703	6.278	34.6969		8.6136	2.83219
2829	1493891161	1	24.3352	53.1191	1.89533	0.0330798	2	58.7869	51.208	1.10825	0.0193426	34.5047		8.71151	21.2296
2830	1493891162	1	24.6222	53.0749	6.05101	0.10561	2	59.4945	51.2167	357.356	6.23705	34.9218		8.70854	2.82919
2831	1493891162	1	24.9091	53.0307	5.74805	0.100322	2	59.5888	51.2178	359.363	6.27206	34.7271		8.6106	21.2762
2832	1493891162	1	25.1961	53.0341	4.25087	0.0741917	2	60.2958	51.2737	355.695	6.20805	35.1438		8.70558	1.41611
2833	1493891162	1	25.4829	52.9899	3.19801	0.0558159	2	60.343	51.2743	356.616	6.22412	34.9023		7.17349	19.8574
2834	1493891162	1	25.722	52.9927	4.34835	0.0758931	2	61.0026	51.3296	353.444	6.16877	35.3198		7.29433	3.16919
2835	1493891162	1	25.961	52.948	3.72913	0.0650856	2	61.0965	51.378	355.751	6.20903	35.1706		7.17349	21.261
2836	1493891162	1	26.2001	52.9508	3.72298	0.0649783	2	61.803	51.4338	353.22	6.16485	35.6352		7.17049	2.00693
2837	1493891162	1	26.4391	52.9536	3.32965	0.0581133	2	61.8497	51.4817	354.253	6.18288	35.4412		7.17049	21.252
2838	1493891163	1	26.6781	52.9564	3.9551	0.0690295	2	62.5559	51.5375	353.379	6.16763	35.9058		7.29138	2.82619
2839	1493891163	1	26.917	52.9117	5.76469	0.100613	2	62.6501	51.5386	355.628	6.20689	35.7595		7.17049	19.8365
2840	1493891163	1	27.156	52.9145	4.2235	0.073714	2	63.309	51.5939	354.296	6.18362	36.1771		5.73638	3.16515
2841	1493891163	1	27.3472	52.9167	3.12682	0.0545732	2	63.4028	51.6422	355.781	6.20954	36.0781		7.16753	17.0126
2842	1493891163	1	27.5861	52.9196	2.53527	0.0442488	2	63.9673	51.6963	355.533	6.20523	36.4018		7.28898	5.82642
2843	1493891163	1	27.8249	52.8748	7.44956	0.130019	2	64.1551	51.7458	356.625	6.22429	36.3477		8.69919	18.3553
2844	1493891164	1	28.1115	52.8307	3.52936	0.061599	2	64.7669	51.7532	355.156	6.19864	36.6712		10.0327	5.82642
2845	1493891164	1	28.4459	52.8346	3.78372	0.0660383	2	64.9547	51.8027	357.849	6.24564	36.5234		12.1831	14.1887
2846	1493891164	1	28.8278	52.6965	16.624	0.290144	2	65.4247	51.8555	355.019	6.19624	36.6066		13.173	5.64342
2847	1493891164	1	29.2576	52.6066	8.20318	0.143172	2	65.6128	51.8578	358.951	6.26487	36.3629		14.571	15.5232
2848	1493891164	1	29.735	52.5172	12.6842	0.221382	2	66.1302	51.8641	357.075	6.23214	36.4011		12.1803	5.81985
2849	1493891164	1	30.1168	52.3791	11.432	0.199526	2	66.3178	51.9135	358.704	6.26057	36.204		13.1642	15.5172
2850	1493891164	1	30.5463	52.2892	10.252	0.17893	2	66.835	51.9198	357.109	6.23273	36.2906		10.1076	5.81985
2851	1493891164	1	30.8804	52.2457	8.46925	0.147816	2	67.0226	51.9692	357.599	6.24128	36.1433		10.105	15.5776
2852	1493891165	1	31.2144	52.2021	7.22804	0.126153	2	67.5391	52.0226	357.004	6.23089	36.3251		10.3852	4.46299
2853	1493891165	1	31.5484	52.1111	7.51185	0.131107	2	67.6796	52.0715	356.497	6.22204	36.1312		10.1046	15.5081
2854	1493891165	1	31.8824	52.0676	6.70422	0.117011	2	68.1965	52.0777	357.02	6.23118	36.3141		7.27958	1.40712
2855	1493891165	1	32.1209	52.0229	7.34673	0.128225	2	68.2434	52.0783	356.729	6.2261	36.1225		8.58661	15.5716
2856	1493891165	1	32.4071	52.0263	7.09912	0.123903	2	68.7597	52.1317	358.054	6.24922	36.3528		7.27903	1.41008
2857	1493891165	1	32.6456	51.9817	5.97058	0.104206	2	68.8067	52.1322	356.973	6.23036	36.1614		7.15249	15.4962
2858	1493891166	1	32.884	51.9845	7.40762	0.129287	2	69.3232	52.1385	357.804	6.24486	36.4395		5.88242	1.99845
2859	1493891166	1	33.0748	51.9393	6.21575	0.108485	2	69.3697	52.1862	357.821	6.24515	36.2957		5.72142	12.6789
2860	1493891166	1	33.2655	51.9416	5.84772	0.102062	2	69.7923	52.1913	359.288	6.27075	36.5277		7.27608	0
2861	1493891166	1	33.5039	51.897	5.53435	0.0965926	2	69.7923	52.1913	358.812	6.26245	36.2896		5.72142	8.45162
2862	1493891166	1	33.6946	51.8993	5.48331	0.0957019	2	70.074	52.1947	357.848	6.24563	36.3806		4.2903	2.81419
2863	1493891166	1	33.8376	51.901	4.85627	0.084758	2	70.1678	52.1958	357.855	6.24575	36.3314		4.2903	15.5564
2864	1493891166	1	33.9806	51.9027	4.68459	0.0817615	2	70.6836	52.2491	359.463	6.27382	36.7046		5.72142	2.81723
2865	1493891167	1	34.1713	51.905	5.75969	0.100526	2	70.7775	52.2503	0.665653	0.0116178	36.6078		4.50466	7.17712
2866	1493891167	1	34.3143	51.8592	6.0217	0.105098	2	71.0126	52.206	3.1587	0.0551297	36.6999		4.2903	3.15045
2867	1493891167	1	34.4573	51.8609	5.59164	0.0975925	2	71.1059	52.2542	5.85807	0.102243	36.6507		4.2903	1.99625
2868	1493891167	1	34.6003	51.8626	5.32682	0.0929705	2	71.1534	52.2076	5.61852	0.0980617	36.5547		4.2873	1.99625
2869	1493891167	1	34.7432	51.8643	5.73174	0.100038	2	71.1059	52.2542	8.98108	0.156749	36.3648		2.85923	2.82616
2870	1493891167	1	34.8385	51.8655	5.37586	0.0938265	2	71.1049	52.3484	17.072	0.297963	36.2696		4.2903	3.15701
2871	1493891167	1	34.9815	51.8672	5.52077	0.0963556	2	71.057	52.4421	22.606	0.39455	36.0801		2.85923	1.99635
2872	1493891168	1	35.0768	51.8684	6.67824	0.116557	2	71.1034	52.4898	25.4535	0.444247	36.032		2.85919	1.99411
2873	1493891168	1	35.1721	51.8695	5.40578	0.0943486	2	71.056	52.5364	31.0937	0.542688	35.8901		4.2873	1.41308
2874	1493891168	1	35.315	51.8712	5.9897	0.10454	2	71.0555	52.5835	38.668	0.674884	35.7476		2.85923	4.4666
2875	1493891168	1	35.4103	51.8724	5.48028	0.0956489	2	71.1039	52.4427	52.9159	0.923556	35.6982		2.85619	1.40712
2876	1493891168	1	35.5055	51.8735	5.25453	0.0917088	2	71.057	52.4421	54.5848	0.952685	35.556		2.85923	5.65532
2877	1493891168	1	35.6008	51.8747	5.82701	0.1017	2	71.059	52.2536	67.5387	1.17877	35.4602		2.85919	1.41308
2878	1493891168	1	35.6961	51.8758	4.44185	0.0775248	2	71.0595	52.2065	73.4472	1.2819	35.3649		4.2873	4.24227
2879	1493891169	1	35.839	51.8775	1.80198	0.0314504	2	71.0611	52.0651	80.5503	1.40587	35.2226		5.90705	8.48148
2880	1493891169	1	36.0295	51.9273	354.687	6.19045	2	71.0641	51.7824	94.8593	1.65561	35.0349		7.14349	1.41608
2881	1493891169	1	36.2676	51.9301	3.67987	0.0642258	2	71.0646	51.7352	95.0244	1.65849	34.7975		12.8559	4.24224
2882	1493891169	1	36.6961	51.9353	0.0411004	0.000717338	2	71.0661	51.5938	101.091	1.76437	34.3717		12.8559	8.48751
2883	1493891169	1	37.1246	51.9404	1.62038	0.0282809	2	71.0692	51.3109	108.955	1.90163	33.9504		14.3377	2.82916
2884	1493891169	1	37.6007	51.8987	5.37048	0.0937325	2	71.0702	51.2166	110.488	1.92838	33.4764		14.3629	20.258
2885	1493891169	1	38.0765	51.9519	1.91268	0.0333826	2	70.9365	50.5547	113.458	1.98021	32.8897		14.332	3.16252
2886	1493891170	1	38.5524	51.9101	4.79811	0.0837428	2	70.8906	50.4598	113.142	1.97471	32.3707		14.272	22.8696
2887	1493891170	1	39.0281	51.9158	2.04319	0.0356604	2	70.6164	49.7485	111.798	1.95125	31.6626		12.8439	4.24824
2888	1493891170	1	39.4562	51.921	1.38269	0.0241324	2	70.6179	49.6069	111.718	1.94985	31.2475		12.9026	21.5724
2889	1493891170	1	39.8842	51.8787	3.33413	0.0581915	2	70.3431	48.9424	110.392	1.92671	30.6001		9.98772	2.83216
2890	1493891170	1	40.2171	51.8827	3.68298	0.0642802	2	70.3441	48.848	111.961	1.95409	30.2795		11.4098	19.7386
2891	1493891170	1	40.5974	51.8873	2.56054	0.0446898	2	70.1156	48.231	109.729	1.91513	29.7438		10.0689	5.10676
2892	1493891170	1	40.9302	51.8438	3.89076	0.0679066	2	70.0231	48.0881	110.386	1.9266	29.3343		9.98172	16.1681
2893	1493891171	1	41.2629	51.8478	4.09965	0.0715524	2	69.8875	47.5665	108.711	1.89736	28.943		8.55364	7.08431
2894	1493891171	1	41.548	51.8513	3.14296	0.054855	2	69.7485	47.3756	108.903	1.90072	28.5535		7.12849	16.1776
2895	1493891171	1	41.7856	51.8541	2.57136	0.0448787	2	69.6128	46.8537	109.759	1.91566	28.2729		8.65426	5.11343
2896	1493891171	1	42.0707	51.8101	3.54501	0.0618722	2	69.5202	46.7106	109.467	1.91056	27.9192		7.12853	16.1834
2897	1493891171	1	42.3083	51.813	4.07845	0.0711824	2	69.3845	46.1885	109.143	1.9049	27.6542		7.25249	7.09093
2898	1493891171	1	42.5459	51.7684	15.9465	0.278319	2	69.2454	45.9974	108.193	1.88833	27.3161		12.8903	14.8251
2899	1493891171	1	42.9735	51.7262	2.2316	0.0389487	2	69.1091	45.5224	111.778	1.95089	26.8618		14.3048	9.52781
2900	1493891172	1	43.4485	51.6845	7.22952	0.126179	2	68.9708	45.2365	109.846	1.91718	26.3242		18.7067	14.8345
2901	1493891172	1	44.0659	51.5971	4.77961	0.08342	2	68.8344	44.7612	110.474	1.92814	25.6945		17.0893	10.346
2902	1493891172	1	44.6355	51.604	6.27255	0.109477	2	68.7436	44.4285	107.644	1.87874	25.1533		17.5722	12.1477
2903	1493891172	1	45.2054	51.4687	6.35012	0.11083	2	68.6062	44.0476	109.385	1.90912	24.5493		17.0803	13.4894
2904	1493891172	1	45.7747	51.4756	2.69895	0.0471055	2	68.4693	43.6193	108.112	1.88691	24.016		17.2898	10.0552
2905	1493891172	1	46.3443	51.3878	8.05534	0.140592	2	68.4255	43.287	108.387	1.89171	23.5203		15.7025	14.0105
2906	1493891172	1	46.8661	51.3467	5.37351	0.0937855	2	68.2414	42.8578	106.966	1.86691	22.9992		14.2836	8.65564
2907	1493891173	1	47.3404	51.3051	6.19507	0.108124	2	68.1971	42.5727	107.769	1.88092	22.611		14.4803	18.5053
2908	1493891173	1	47.8148	51.2161	7.93997	0.138579	2	67.9672	42.0003	109.022	1.90279	22.1597		15.8771	7.2595
2909	1493891173	1	48.3366	51.1277	3.79937	0.0663115	2	67.9224	41.7625	108.176	1.88803	21.7097		12.8635	18.0159
2910	1493891173	1	48.7633	51.0855	6.27624	0.109541	2	67.7395	41.1905	106.823	1.86441	21.4011		14.4738	5.87436
2911	1493891173	1	49.2375	50.9966	8.32358	0.145274	2	67.6942	41	108.071	1.88619	20.99		13.0825	19.8495
2912	1493891173	1	49.6643	50.9071	5.4743	0.0955445	2	67.4645	40.3795	107.954	1.88416	20.6804		13.0796	2.84713
2913	1493891174	1	50.091	50.8176	11.4516	0.199867	2	67.4654	40.2846	109.597	1.91283	20.3178		14.4685	20.7597
2914	1493891174	1	50.565	50.7286	9.05537	0.158046	2	67.2833	39.617	110.009	1.92002	20.0741		13.076	3.18935
2915	1493891174	1	50.9916	50.6392	5.64789	0.0985743	2	67.237	39.5213	109.276	1.90723	19.6855		11.6927	20.4252
2916	1493891174	1	51.3708	50.5491	9.83078	0.17158	2	66.9599	38.8994	112.92	1.97083	19.4611		11.6927	3.18935
2917	1493891174	1	51.75	50.459	10.3259	0.180222	2	66.9136	38.8037	113.544	1.98172	19.1254		11.6891	22.5699
2918	1493891174	1	52.1291	50.369	6.57035	0.114674	2	66.6845	38.0871	112.435	1.96236	19.0448		13.4428	9.03024
2919	1493891174	1	52.5558	50.2322	32.1628	0.561346	2	66.5928	37.8004	110.114	1.92185	18.7507		17.7408	12.2018
2920	1493891175	1	53.0779	49.9545	22.5261	0.393155	2	66.4548	37.4178	111.923	1.95342	18.3333		18.9947	12.2085
2921	1493891175	1	53.6472	49.6774	34.9568	0.610112	2	66.3167	37.035	111.499	1.94602	17.8982		22.3762	10.4021
2922	1493891175	1	54.2646	49.2589	31.1923	0.544408	2	66.2254	36.7005	111.657	1.94878	17.3428		19.6665	14.0751
2923	1493891175	1	54.8342	48.9344	35.9062	0.626681	2	66.0405	36.2693	111.094	1.93895	16.9111		16.1369	9.04258
2924	1493891175	1	55.2619	48.6082	37.5919	0.656103	2	65.9487	35.9822	111.222	1.94118	16.5416		18.4507	15.403
2925	1493891175	1	55.7841	48.2833	34.9242	0.609543	2	65.7641	35.5031	110.906	1.93567	16.2152		14.154	5.8991
2926	1493891175	1	56.1642	48.0038	40.94	0.714537	2	65.7186	35.3118	111.789	1.95109	15.8863		15.045	18.5983
2927	1493891176	1	56.5446	47.677	40.4413	0.705834	2	65.4876	34.7365	111.501	1.94606	15.73		14.1498	0
2928	1493891176	1	56.9246	47.3976	37.3637	0.652119	2	65.4876	34.7365	110.725	1.93251	15.2849		13.0495	19.4724
2929	1493891176	1	57.2574	47.1175	39.4185	0.687982	2	65.3041	34.1139	110.929	1.93608	15.2919		11.0544	4.04165
2930	1493891176	1	57.5427	46.8843	40.1971	0.701572	2	65.2104	34.0171	111.647	1.94862	14.9786		13.0495	11.8076
2931	1493891176	1	57.8755	46.6042	39.3253	0.686356	2	65.1193	33.6342	110.78	1.93348	14.8558		9.06159	9.60839
2932	1493891176	1	58.1131	46.4177	38.2582	0.667732	2	64.98	33.3458	113.037	1.97287	14.7658		9.06395	9.06155
2933	1493891177	1	58.3508	46.2312	40.0041	0.698204	2	64.888	33.0581	110.759	1.93312	14.706		10.0109	12.8166
2934	1493891177	1	58.5888	45.9973	42.7157	0.745529	2	64.7022	32.6734	110.713	1.93231	14.6595		10.0109	4.29318
2935	1493891177	1	58.8268	45.7634	40.3302	0.703894	2	64.7035	32.5303	109.914	1.91836	14.4793		8.01039	14.759
2936	1493891177	1	59.0172	45.5762	38.7666	0.676604	2	64.4707	32.0969	111.482	1.94572	14.5407		9.06159	2.86213
2937	1493891177	1	59.2548	45.3897	40.7285	0.710846	2	64.4716	32.0015	110.766	1.93324	14.3687		8.01039	14.1263
2938	1493891177	1	59.4452	45.2025	41.172	0.718586	2	64.2861	31.5687	111.257	1.94179	14.4677		12.1735	1.43105
2939	1493891177	1	59.7777	44.9699	31.2895	0.546105	2	64.2865	31.521	110.637	1.93098	14.1846		15.0492	12.8327
2940	1493891178	1	60.1582	44.643	43.0225	0.750884	2	64.1005	31.1358	110.181	1.92302	14.0708		13.0599	1.43105
2941	1493891178	1	60.4442	44.3148	37.9631	0.662581	2	64.1009	31.0881	109.791	1.91622	13.7229		15.0492	10.929
2942	1493891178	1	60.8247	43.9879	45.0109	0.785588	2	63.9618	30.7514	111.632	1.94835	13.6032		13.0618	0
2943	1493891178	1	61.1108	43.6597	48.6526	0.849148	2	63.9618	30.7514	111.078	1.93868	13.2194		17.0602	9.08053
2944	1493891178	1	61.4921	43.2378	41.3266	0.721286	2	63.8696	30.4631	111.576	1.94738	12.9941		14.0203	0
2945	1493891178	1	61.8254	42.9102	50.9183	0.888693	2	63.8696	30.4631	111.401	1.94432	12.6138		16.1614	9.07767
2946	1493891178	1	62.1595	42.4876	49.3318	0.861003	2	63.7774	30.1749	111.686	1.94928	12.4185		12.0177	2.02827
2947	1493891179	1	62.4452	42.2068	46.9757	0.81988	2	63.7304	30.1263	111.454	1.94523	12.1487		14.1785	5.92092
2948	1493891179	1	62.7318	41.831	49.8135	0.86941	2	63.6847	29.9343	111.169	1.94027	11.9348		13.0664	2.02618
2949	1493891179	1	63.0179	41.5026	49.1573	0.857957	2	63.6378	29.8857	110.822	1.9342	11.6334		11.0727	7.73521
2950	1493891179	1	63.2565	41.221	45.2851	0.790375	2	63.5451	29.6451	110.109	1.92176	11.5795		11.0727	2.8681
2951	1493891179	1	63.4951	40.9394	49.1203	0.857311	2	63.5459	29.5495	109.306	1.90774	11.39		10.2304	18.1743
2952	1493891179	1	63.6864	40.6571	51.2562	0.894589	2	63.3613	28.9725	102.355	1.78644	11.6891		11.0727	3.21217
2953	1493891179	1	63.925	40.3755	49.6193	0.866019	2	63.3147	28.8761	103.63	1.80868	11.5156		11.0727	12.2815
2954	1493891180	1	64.1636	40.0939	47.2292	0.824306	2	63.1758	28.491	92.6131	1.6164	11.6449		7.09343	1.43405
2955	1493891180	1	64.307	39.9059	47.1526	0.822969	2	63.1762	28.4432	92.888	1.6212	11.5183		10.2345	8.71848
2956	1493891180	1	64.4984	39.6235	47.8893	0.835826	2	63.2261	28.1569	85.0708	1.48477	11.537		9.08257	4.05869
2957	1493891180	1	64.6894	39.3886	50.0666	0.873826	2	63.1321	28.0596	79.9107	1.3947	11.4355		7.09343	7.69963
2958	1493891180	1	64.8328	39.2006	46.8749	0.818122	2	63.2289	27.8219	71.3571	1.24542	11.4912		8.28053	1.43405
2959	1493891180	1	64.9766	38.965	49.0316	0.855764	2	63.2293	27.7741	68.5583	1.19657	11.3265		7.09343	12.2614
2960	1493891180	1	65.12	38.777	47.1602	0.8231	2	63.4692	27.4432	53.9403	0.941436	11.4534		7.094	4.55118
2961	1493891181	1	65.2633	38.5889	49.3106	0.860632	2	63.423	27.2987	52.458	0.915565	11.4392		7.09582	6.03749
2962	1493891181	1	65.4067	38.4008	49.6378	0.866344	2	63.5665	27.1576	46.0954	0.804516	11.3928		5.11894	7.70077
2963	1493891181	1	65.5025	38.2596	49.4929	0.863814	2	63.6634	26.9199	38.1773	0.66632	11.4879		8.28309	5.85493
2964	1493891181	1	65.6463	38.0239	49.5373	0.86459	2	63.8534	26.8753	33.4569	0.583933	11.2918		4.49976	9.12375
2965	1493891181	1	65.6949	37.882	48.5158	0.846761	2	64.0451	26.6392	25.3079	0.441705	11.3632		6.35955	5.85717
2966	1493891181	1	65.7911	37.6931	49.622	0.866068	2	64.2352	26.5947	25.4071	0.443438	11.2069		6.35688	7.1067
2967	1493891181	1	65.8873	37.5043	81.2061	1.41731	2	64.426	26.4543	19.4614	0.339666	11.1462		14.3525	13.4707
2968	1493891182	1	65.8445	37.0278	91.4489	1.59608	2	64.8539	26.3182	13.6596	0.238405	10.7553		14.2776	7.24166
2969	1493891182	1	65.8489	36.5519	90.6593	1.5823	2	65.0913	26.2745	15.4244	0.269206	10.3053		14.2806	20.3275
2970	1493891182	1	65.8533	36.0759	91.0449	1.58903	2	65.7559	26.1425	11.6535	0.203392	9.93388		11.5228	6.34909
2971	1493891182	1	65.8096	35.6943	93.3679	1.62958	2	65.9463	26.0501	14.5277	0.253556	9.64517		11.4305	21.4875
2972	1493891182	1	65.8131	35.3133	90.6492	1.58213	2	66.6577	25.9669	12.5761	0.219494	9.38448		10.1129	4.48672
2973	1493891182	1	65.769	34.9791	91.071	1.58949	2	66.8002	25.9215	14.158	0.247104	9.11611		10.1133	21.7102
2974	1493891182	1	65.7248	34.6449	89.6721	1.56507	2	67.5119	25.7904	14.2611	0.248902	9.03304		11.4365	2.84146
2975	1493891183	1	65.7283	34.2637	89.7063	1.56567	2	67.6066	25.7921	14.7768	0.257903	8.67733		8.70741	20.654
2976	1493891183	1	65.6837	33.9769	91.2109	1.59193	2	68.2712	25.6124	16.3441	0.285258	8.75557		10.0114	3.19241
2977	1493891183	1	65.6867	33.6432	90.4837	1.57924	2	68.3654	25.6619	16.423	0.286636	8.41882		7.29893	21.0861
2978	1493891183	1	65.6417	33.4041	90.8289	1.58526	2	69.0304	25.4343	17.963	0.313513	8.66031		7.1523	2.02626
2979	1493891183	1	65.6439	33.1657	90.7019	1.58305	2	69.0772	25.483	18.9858	0.331365	8.41495		8.71084	22.4214
2980	1493891183	1	65.5992	32.8788	90.9551	1.58747	2	69.7894	25.2564	18.9208	0.33023	8.6982		7.30539	2.83841
2981	1493891183	1	65.5541	32.6395	90.6455	1.58206	2	69.884	25.258	20.2746	0.353859	8.55772		7.1553	19.2821
2982	1493891184	1	65.5563	32.401	91.2427	1.59249	2	70.5009	25.0776	18.9944	0.331515	8.83636		5.91147	4.48386
2983	1493891184	1	65.5107	32.2093	92.5905	1.61601	2	70.6433	25.0322	20.5364	0.358427	8.82351		7.1583	19.2792
2984	1493891184	1	65.5129	31.9707	90.2462	1.57509	2	71.2601	24.8518	19.8795	0.346964	9.14926		5.90785	5.1182
2985	1493891184	1	65.4674	31.7791	90.2198	1.57463	2	71.403	24.7586	21.1207	0.368626	9.19341		5.91147	17.5299
2986	1493891184	1	65.4218	31.5874	90.2229	1.57469	2	71.9719	24.6252	19.5757	0.34166	9.55908		5.73025	9.51022
2987	1493891184	1	65.4236	31.3964	90.6455	1.58206	2	72.2571	24.4868	21.0661	0.367673	9.71799		4.53598	10.315
2988	1493891184	1	65.3775	31.2524	89.0532	1.55427	2	72.589	24.397	19.482	0.340025	9.94999		7.1613	18.424
2989	1493891185	1	65.3797	31.0137	88.1767	1.53897	2	73.1588	24.1679	19.2112	0.335298	10.3624		5.91369	5.67097
2990	1493891185	1	65.3342	30.8219	89.2302	1.55736	2	73.3478	24.1714	17.6297	0.307697	10.4138		7.16428	18.4212
2991	1493891185	1	65.3363	30.5831	89.6172	1.56411	2	73.9175	23.9423	17.7895	0.310486	10.8507		5.91438	3.18585
2992	1493891185	1	65.2907	30.3913	87.9625	1.53524	2	74.0114	23.9919	18.4065	0.321253	10.8168		7.1673	17.9166
2993	1493891185	1	65.2929	30.1524	87.9332	1.53472	2	74.5805	23.8108	16.5095	0.288145	11.2461		7.1643	3.16915
2994	1493891185	1	65.2951	29.9136	90.1596	1.57358	2	74.6755	23.7646	17.3975	0.303643	11.2162		8.72863	17.514
2995	1493891185	1	65.2504	29.6261	80.5826	1.40643	2	75.2439	23.6314	15.7594	0.275053	11.6536		10.4111	12.0983
2996	1493891186	1	65.3481	29.2931	78.4697	1.36955	2	75.6233	23.4947	18.018	0.314473	11.7984		18.6858	5.66792
2997	1493891186	1	65.4011	28.6725	80.4091	1.4034	2	75.8122	23.4981	15.7423	0.274755	11.6261		17.7024	21.0482
2998	1493891186	1	65.5484	28.1011	72.9945	1.27399	2	76.476	23.2709	17.9765	0.313749	11.9475		18.8482	2.83246
2999	1493891186	1	65.6488	27.4809	77.8072	1.35799	2	76.5704	23.2726	18.5944	0.324533	11.7043		19.1102	19.2479
3000	1493891186	1	65.7967	26.8613	74.7457	1.30456	2	77.1862	23.0925	17.0246	0.297135	11.9969		16.3261	5.83604
3001	1493891186	1	65.9436	26.3373	75.2037	1.31255	2	77.3756	23.0481	17.9372	0.313063	11.8958		16.3306	13.0433
3002	1493891186	1	66.0907	25.8132	75.4399	1.31667	2	77.8014	22.9602	18.3754	0.320711	12.0532		14.9534	15.8351
3003	1493891187	1	66.2373	25.3368	70.6072	1.23233	2	78.2762	22.7296	18.6181	0.324948	12.318		12.2261	4.4903
3004	1493891187	1	66.383	24.9562	71.7493	1.25226	2	78.4171	22.7801	16.4368	0.286876	12.2293		13.5855	17.8957
3005	1493891187	1	66.5292	24.5276	73.3418	1.28006	2	78.9855	22.5991	17.0714	0.297952	12.6047		12.2327	2.82952
3006	1493891187	1	66.675	24.1468	70.0287	1.22223	2	79.0798	22.6009	18.1489	0.316758	12.5008		10.8968	14.7674
3007	1493891187	1	66.8203	23.8139	70.7389	1.23463	2	79.5532	22.466	16.7039	0.291538	12.804		10.4367	10.7793
3008	1493891187	1	66.9183	23.4801	73.1043	1.27591	2	79.8852	22.3286	17.4886	0.305234	13.0179		10.4395	5.65597
3009	1493891187	1	67.0163	23.1462	71.6712	1.2509	2	80.0737	22.3321	16.6648	0.290855	13.0828		9.06204	16.5571
3010	1493891188	1	67.1138	22.8603	69.4588	1.21229	2	80.5948	22.1503	16.967	0.296129	13.4997		10.9035	0
3011	1493891188	1	67.2592	22.5272	69.4765	1.21259	2	80.5948	22.1503	16.8874	0.294741	13.3409		7.71414	15.803
3012	1493891188	1	67.3563	22.2891	69.1208	1.20639	2	81.1145	22.0643	15.9295	0.278022	13.76		9.06585	2.01108
3013	1493891188	1	67.4539	22.0031	61.0535	1.06559	2	81.1623	22.0173	17.0881	0.298244	13.7084		11.1395	10.2895
3014	1493891188	1	67.6937	21.7196	32.8556	0.573439	2	81.4934	21.9278	16.0366	0.279892	13.8013		16.1162	5.82728
3015	1493891188	1	68.0766	21.3428	43.0076	0.750625	2	81.6825	21.8834	16.9837	0.296421	13.6166		18.1315	7.20462
3016	1493891188	1	68.5074	20.9189	33.6066	0.586546	2	81.9187	21.84	16.6247	0.290156	13.4429		14.103	7.61653
3017	1493891189	1	68.8425	20.5892	36.0977	0.630024	2	82.1556	21.7487	17.0921	0.298314	13.3635		15.1319	1.41326
3018	1493891189	1	69.225	20.2604	38.4334	0.670789	2	82.2027	21.7496	16.8818	0.294644	13.0629		14.1072	8.94122
3019	1493891189	1	69.5602	19.9306	33.0466	0.576772	2	82.4867	21.6592	18.5999	0.324629	13.0416		14.2231	4.46775
3020	1493891189	1	69.9422	19.6498	35.9181	0.626889	2	82.6286	21.614	20.2149	0.352817	12.8376		11.1178	16.5476
3021	1493891189	1	70.229	19.4151	37.0945	0.647422	2	83.1494	21.4323	24.0121	0.419089	13.0769		11.1135	1.41326
3022	1493891189	1	70.5157	19.1805	34.5899	0.603707	2	83.1965	21.4332	25.7316	0.449101	12.8793		12.2359	11.4127
3023	1493891189	1	70.8499	18.9467	32.5099	0.567404	2	83.5288	21.248	32.1665	0.561411	12.8861		9.11079	1.41326
3024	1493891190	1	71.0888	18.7592	33.3668	0.58236	2	83.5759	21.2489	33.8732	0.591198	12.7329		10.0766	2.01108
3025	1493891190	1	71.3282	18.5236	31.905	0.556848	2	83.5281	21.2959	35.8989	0.626554	12.5109		10.2522	5.90415
3026	1493891190	1	71.6145	18.337	28.7177	0.501218	2	83.4783	21.4863	48.1042	0.839576	12.2747		9.52633	2.86827
3027	1493891190	1	71.9002	18.1984	29.804	0.520178	2	83.477	21.5819	54.3951	0.949374	12.0611		10.2539	1.41026
3028	1493891190	1	72.1865	18.0117	30.4186	0.530904	2	83.524	21.5828	56.2548	0.981831	11.8866		8.28387	2.87126
3029	1493891190	1	72.4248	17.8722	16.5311	0.288522	2	83.5227	21.6785	64.1992	1.12049	11.7325		11.447	1.4132
3030	1493891190	1	72.8042	17.8316	0.511864	0.00893372	2	83.5698	21.6793	66.8714	1.16713	11.4325		18.6667	0
3031	1493891191	1	73.4207	17.7474	4.46343	0.0779015	2	83.5698	21.6793	69.0441	1.20505	10.8841		15.6773	5.15999
3032	1493891191	1	73.9419	17.7095	1.03746	0.0181071	2	83.4776	21.5341	83.2314	1.45266	10.2741		14.2586	5.15838
3033	1493891191	1	74.4156	17.6707	2.40372	0.0419528	2	83.3855	21.3889	96.7489	1.68859	9.71		14.2586	1.43415
3034	1493891191	1	74.8893	17.6319	1.88416	0.0328848	2	83.3848	21.4367	97.2372	1.69711	9.3086		12.8443	9.61368
3035	1493891191	1	75.3156	17.5922	0.396079	0.00691288	2	83.2476	21.1471	110.183	1.92306	8.69218		11.3541	12.9193
3036	1493891191	1	75.694	17.5995	2.60821	0.0455219	2	83.2537	20.7165	117.542	2.0515	8.17709		12.8384	5.92078
3037	1493891191	1	76.1201	17.5598	4.16724	0.0727321	2	83.2093	20.5242	112.231	1.95881	7.68404		11.4321	19.1644
3038	1493891192	1	76.499	17.5192	4.53487	0.0791485	2	83.0767	19.8993	111.52	1.94639	6.99507		11.4264	9.08247
3039	1493891192	1	76.8777	17.4785	5.20726	0.0908839	2	82.9865	19.6103	113.809	1.98634	6.47009		8.50966	17.347
3040	1493891192	1	77.1613	17.4841	3.78546	0.0660688	2	82.7583	19.079	114.082	1.99111	5.8198		7.22823	9.6298
3041	1493891192	1	77.3983	17.4407	3.80524	0.0664141	2	82.6209	18.7889	114.863	2.00473	5.39381		1.41626	9.09196
3042	1493891192	1	77.4455	17.4416	3.68634	0.0643389	2	82.5306	18.4996	114.104	1.99148	5.194		1.41926	23.1495
3043	1493891192	1	77.4928	17.4425	2.90806	0.0507552	2	82.1627	17.8213	112.518	1.96381	4.68524		1.41632	2.87426
3044	1493891192	1	77.54	17.4435	2.70583	0.0472257	2	82.164	17.7255	114.927	2.00586	4.63259		2.83551	12.291
3045	1493891193	1	77.6345	17.4453	1.40676	0.0245525	2	82.0278	17.3391	112.357	1.96099	4.39458		1.41926	18.7226
3046	1493891193	1	77.6818	17.4462	1.60819	0.0280682	2	81.7048	16.8051	116.184	2.02779	4.07376		1.41626	2.87726
3047	1493891193	1	77.729	17.4471	1.261	0.0220086	2	81.7061	16.7092	116.682	2.03649	4.04497		1.41932	16.0819
3048	1493891193	1	77.7763	17.4481	1.79479	0.031325	2	81.4767	16.2247	116.428	2.03206	3.89739		0	12.8666
3049	1493891193	1	77.7763	17.4481	359.754	6.27889	2	81.2931	15.8371	117.295	2.04719	3.86823		0	0
3050	1493891193	1	77.7763	17.4481	359.882	6.28113	2	81.2931	15.8371	116.441	2.03228	3.86823		1.41926	21.2457
3051	1493891193	1	77.8236	17.449	0.929845	0.0162289	2	80.971	15.2064	118.127	2.06171	3.86463		1.41626	5.18508
3052	1493891194	1	77.8708	17.4499	0.634753	0.0110785	2	80.8785	15.0604	120.487	2.1029	3.84135		0	7.75843
3053	1493891194	1	77.8708	17.4499	1.78299	0.031119	2	80.7873	14.8184	116.282	2.0295	3.9282		0	18.7602
3054	1493891194	1	77.8708	17.4499	1.96355	0.0342705	2	80.4637	14.2833	120.056	2.09538	4.09274		0	2.88326
3055	1493891194	1	77.8708	17.4499	2.39366	0.0417773	2	80.465	14.1872	120.688	2.10641	4.16834		2.02645	17.5621
3056	1493891194	1	77.9174	17.4988	359.575	6.27578	2	80.1406	13.6999	120.249	2.09874	4.40162		1.41926	10.381
3057	1493891194	1	77.9647	17.4997	1.28086	0.0223553	2	79.9554	13.4076	122.093	2.13092	4.55062		3.19006	7.77178
3058	1493891194	1	78.0586	17.5496	0.067301	0.00117462	2	79.864	13.1652	118.634	2.07056	4.74156		1.41626	20.7702
3059	1493891195	1	78.1058	17.5505	0.85351	0.0148966	2	79.4934	12.5804	121.455	2.1198	5.16017		1.41926	3.22734
3060	1493891195	1	78.1531	17.5514	1.92309	0.0335643	2	79.4473	12.4832	122.778	2.14288	5.23083		1.41626	16.8154
3061	1493891195	1	78.2003	17.5523	359.893	6.28131	2	79.1698	11.9962	121.738	2.12474	5.64005		2.83557	11.2414
3062	1493891195	1	78.2948	17.5542	1.22731	0.0214207	2	78.9371	11.7025	123.79	2.16055	5.88684		2.83551	5.20003
3063	1493891195	1	78.3893	17.556	1.14584	0.0199987	2	78.8443	11.5561	122.191	2.13264	6.01713		4.25183	20.8011
3064	1493891195	1	78.531	17.5588	1.81684	0.0317098	2	78.4732	10.9704	123.188	2.15003	6.58865		4.25177	3.23005
3065	1493891196	1	78.6727	17.5615	1.63103	0.0284669	2	78.4271	10.8731	124.623	2.17509	6.69291		4.25183	17.6095
3066	1493891196	1	78.8144	17.5643	10.7084	0.186897	2	78.1018	10.3845	122.172	2.1323	7.21508		7.10492	9.23121
3067	1493891196	1	79.0052	17.424	33.0547	0.576914	2	77.9155	10.1396	123.311	2.15218	7.36546		9.51022	8.4234
3068	1493891196	1	79.2904	17.2856	29.2995	0.511372	2	77.7765	9.89564	121.582	2.12201	7.54343		11.434	16.4501
3069	1493891196	1	79.6234	17.1002	29.7046	0.518443	2	77.4504	9.45481	123.445	2.15452	7.9482		9.51022	2.89282
3070	1493891196	1	79.9086	16.9618	33.812	0.590131	2	77.4516	9.35839	122.198	2.13276	7.99054		9.10001	17.6329
3071	1493891196	1	80.1472	16.7745	35.1442	0.613383	2	77.1259	8.86912	121.664	2.12343	8.46305		8.27307	2.03797
3072	1493891197	1	80.3852	16.6352	34.0354	0.59403	2	77.0791	8.81988	122.431	2.13683	8.48584		8.27307	13.6402
3073	1493891197	1	80.6232	16.4959	34.5991	0.603868	2	76.847	8.42891	122.024	2.12971	8.90708		8.27048	6.11523
3074	1493891197	1	80.8611	16.3566	37.9218	0.661861	2	76.7066	8.28113	123.076	2.14808	9.08147		6.04173	8.4375
3075	1493891197	1	81.0047	16.2154	41.8643	0.73067	2	76.5673	8.0368	122.045	2.13008	9.30484		6.0396	10.4296
3076	1493891197	1	81.1482	16.0742	41.0995	0.717321	2	76.3812	7.74315	124.258	2.16871	9.59847		7.10314	2.03906
3077	1493891197	1	81.339	15.934	40.9126	0.71406	2	76.3344	7.69386	123.192	2.15011	9.64085		6.04173	14.4572
3078	1493891197	1	81.4826	15.7928	40.7587	0.711373	2	76.0546	7.3015	125.127	2.18388	10.078		4.02641	0
3079	1493891198	1	81.5783	15.6987	41.1226	0.717725	2	76.0546	7.3015	125.309	2.18706	10.0511		6.0396	10.4377
3080	1493891198	1	81.7218	15.5575	43.344	0.756495	2	75.8683	7.00766	126.438	2.20675	10.3616		5.1182	4.08171
3081	1493891198	1	81.8647	15.4643	42.7891	0.746811	2	75.7746	6.90901	127.271	2.2213	10.5015		5.15139	10.4399
3082	1493891198	1	81.9611	15.3222	42.0173	0.733341	2	75.5883	6.61508	128.77	2.24746	10.7901		4.02641	20.4186
3083	1493891198	1	82.0568	15.2281	43.2502	0.754859	2	75.1196	6.12156	137.884	2.40653	11.4479		4.02851	1.44998
3084	1493891198	1	82.1525	15.1339	43.1648	0.753367	2	75.1201	6.07323	137.687	2.40309	11.4695		5.11656	18.461
3085	1493891198	1	82.2954	15.0408	43.4527	0.758393	2	74.65	5.67614	147.98	2.58274	12.0892		4.53965	4.56462
3086	1493891199	1	82.3446	14.8977	68.5568	1.19654	2	74.6992	5.53216	156.286	2.72771	12.0899		7.20368	0
3087	1493891199	1	82.3479	14.6576	97.4622	1.70104	2	74.6992	5.53216	157.162	2.743	11.907		10.1931	0
3088	1493891199	1	82.3054	14.3205	99.3138	1.73335	2	74.6992	5.53216	159.385	2.78179	11.6228		10.1964	5.86654
3089	1493891199	1	82.2628	13.9833	100.067	1.74649	2	74.5087	5.57632	171.645	2.99576	11.4369		8.77523	2.02167
3090	1493891199	1	82.2196	13.694	97.4229	1.70035	2	74.4607	5.62362	175.551	3.06395	11.1952		7.35487	3.2184
3091	1493891199	1	82.1757	13.4528	101.22	1.76663	2	74.4121	5.71926	185.557	3.23858	10.9582		7.35487	3.1833
3092	1493891199	1	82.1318	13.2116	102.167	1.78315	2	74.3166	5.76551	196.995	3.43821	10.7945		7.35783	0
3093	1493891200	1	82.0879	12.9703	102.24	1.78443	2	74.3166	5.76551	199.379	3.47982	10.5973		5.95136	4.49929
3094	1493891200	1	82.0433	12.777	102.158	1.78299	2	74.1736	5.81072	214.261	3.73956	10.5101		7.35783	4.08845
3095	1493891200	1	81.9994	12.5357	102.424	1.78764	2	74.0797	5.71195	220.621	3.85055	10.454		5.95136	4.04335
3096	1493891200	1	81.9548	12.3424	105.626	1.84351	2	73.9837	5.80655	228.2	3.98284	10.308		6.44812	12.271
3097	1493891200	1	81.8629	12.1481	102.59	1.79054	2	73.6485	6.04096	237.331	4.14221	10.2359		7.21568	5.14153
3098	1493891200	1	81.8662	11.9076	100.978	1.7624	2	73.5049	6.13451	235.232	4.10557	10.1607		9.13098	20.3619
3099	1493891200	1	81.7757	11.617	105.301	1.83785	2	73.0715	6.65685	239.374	4.17787	10.0183		7.77353	15.2173
3100	1493891201	1	81.6844	11.3745	105.193	1.83597	2	72.7348	7.03623	233.944	4.08309	9.94565		10.5157	17.5097
3101	1493891201	1	81.5945	11.0357	100.681	1.75722	2	72.397	7.5122	234.213	4.08778	9.84932		10.5186	15.2157
3102	1493891201	1	81.5046	10.6968	106.936	1.86639	2	72.0603	7.89151	231.883	4.04712	9.85213		11.0003	10.3478
3103	1493891201	1	81.3673	10.3568	107.608	1.87811	2	71.8671	8.17725	229.879	4.01214	9.74701		10.5223	14.1507
3104	1493891201	1	81.2773	10.0178	105.144	1.83512	2	71.531	8.5082	224.944	3.92602	9.86252		11.0047	8.08714
3105	1493891201	1	81.14	9.67764	115.34	2.01307	2	71.3389	8.69732	225.971	3.94393	9.85		12.402	18.1926
3106	1493891201	1	80.9081	9.33541	124.615	2.17493	2	70.9068	9.1228	220.866	3.85483	10.0036		11.6424	9.17058
3107	1493891202	1	80.7234	8.9941	123.265	2.15138	2	70.7142	9.36018	220.976	3.85676
3108	1493891202	1	80.538	8.70089	126.947	2.21564	2	70.2832	9.68907	219.783	3.83593
3109	1493891202	1	80.3052	8.4066	133.186	2.32453	2	70.2351	9.73634	220.312	3.84516
3110	1493891202	1	80.0718	8.16044	133.963	2.33809	2	69.6125	10.206	217.376	3.79393
3111	1493891202	1	79.8856	7.91525	133.106	2.32315	2	69.4685	10.3478	216.218	3.77372
3112	1493891202	1	79.6994	7.67001	133.932	2.33756	2	69.1815	10.5349	216.596	3.78031
3113	1493891203	1	79.5126	7.47296	135.265	2.36082	2	68.8934	10.8185	218.741	3.81774
3114	1493891203	1	79.3256	7.27587	135.876	2.37148	2	68.5588	11.0046	221.797	3.87108
3115	1493891203	1	79.1861	7.07977	136.017	2.37394	2	68.2238	11.239	219.61	3.83292
3116	1493891203	1	78.9985	6.93087	135.712	2.36863	2	67.9838	11.4753	222.515	3.88362
3117	1493891203	1	78.8582	6.78298	135.865	2.37129	2	67.6002	11.8052	223.598	3.90252
3118	1493891203	1	78.7179	6.63507	136.147	2.37621	2	67.4087	11.946	224.094	3.91118
3119	1493891203	1	78.625	6.48817	137.849	2.40592	2	66.9772	12.3231	224.725	3.9222
3120	1493891204	1	78.4373	6.33918	137.343	2.39709	2	66.8337	12.4166	225.392	3.93383
3121	1493891204	1	78.3444	6.19225	137.109	2.393	2	66.4497	12.7947	224.952	3.92615
3122	1493891204	1	78.2034	6.09255	137.384	2.39781	2	66.3062	12.8882	225.828	3.94144
3123	1493891204	1	78.1099	5.99388	137.493	2.39971	2	65.9698	13.2672	226.124	3.94661
3124	1493891204	1	78.0163	5.8952	137.499	2.39982	2	65.8262	13.3608	226.948	3.96099
3125	1493891204	1	77.9227	5.79651	138.994	2.42589	2	65.4899	13.7398	226.521	3.95354
3126	1493891204	1	77.8759	5.74716	137.332	2.39689	2	65.3943	13.7861	226.122	3.94657
3127	1493891205	1	77.8291	5.69781	138.431	2.41609	2	65.058	14.165	226.515	3.95343
3128	1493891205	1	77.7355	5.5991	138.532	2.41784	2	64.9145	14.2586	226.728	3.95716
3129	1493891205	1	77.6887	5.54974	138.242	2.41278	2	64.6746	14.4948	226.935	3.96076
3130	1493891205	1	77.5945	5.49934	138.049	2.40941	2	64.5302	14.6847	227.684	3.97383
3131	1493891205	1	77.5482	5.40166	137.647	2.4024	2	64.2907	14.8728	226.633	3.9555
3132	1493891205	1	77.5014	5.35229	139.027	2.42647	2	64.0984	15.1099	227.319	3.96746
3133	1493891205	1	77.4078	5.25355	140.066	2.44461	2	63.9069	15.2507	226.765	3.95779
3134	1493891206	1	77.3135	5.20312	160.399	2.7995	2	63.6662	15.5833	227.087	3.96341
3135	1493891206	1	77.0758	5.24621	184.387	3.21817	2	63.5227	15.6768	226.109	3.94635
3136	1493891206	1	76.8861	5.24201	189.471	3.30689	2	63.2344	16.0084	225.235	3.9311
3137	1493891206	1	76.6483	5.28509	192.65	3.36238	2	63.1389	16.0547	224.525	3.9187
3138	1493891206	1	76.506	5.28195	192.844	3.36575	2	62.8986	16.339	224.15	3.91216
3139	1493891206	1	76.2688	5.2767	194.725	3.3986	2	62.8035	16.3372	223.14	3.89453
3140	1493891206	1	76.0784	5.32084	193.54	3.37791	2	62.6112	16.5743	222.769	3.88806
3141	1493891207	1	75.9361	5.3177	195.74	3.41631	2	62.4677	16.6678	222.856	3.88957
3142	1493891207	1	75.8412	5.3156	195.637	3.41451	2	62.2758	16.8567	221.796	3.87107
3143	1493891207	1	75.6982	5.3608	197.484	3.44675	2	61.9884	17.092	218.139	3.80725
3144	1493891207	1	75.5558	5.35765	197.328	3.44403	2	61.749	17.2799	213.963	3.73435
3145	1493891207	1	75.4609	5.35555	197.51	3.4472	2	61.4144	17.4661	207.29	3.61789
3146	1493891207	1	75.3186	5.35241	198.281	3.46065	2	61.4136	17.5624	204.957	3.57718
3147	1493891208	1	75.223	5.39866	198.073	3.45702	2	61.0802	17.6041	195.03	3.40392
3148	1493891208	1	75.1281	5.39656	196.895	3.43646	2	60.9839	17.7467	191.933	3.34986
3149	1493891208	1	74.9857	5.39342	196.271	3.42557	2	60.698	17.7893	185.371	3.23534
3150	1493891208	1	74.8902	5.43966	198.258	3.46026	2	60.4596	17.8329	181.345	3.16506
3151	1493891208	1	74.7953	5.43757	197.941	3.45472	2	60.1744	17.7792	172.273	3.00674
3152	1493891208	1	74.6998	5.48382	196.736	3.43369	2	60.222	17.7801	169.914	2.96557
3153	1493891208	1	74.5098	5.47963	196.22	3.42468	2	59.9371	17.6782	158.572	2.76761
3154	1493891209	1	74.3194	5.52379	199.998	3.49063	2	59.8416	17.7246	157.665	2.75177
3155	1493891209	1	74.1283	5.6163	195.987	3.42062	2	59.6042	17.6236	150.945	2.63448
3156	1493891209	1	73.8429	5.65838	197.285	3.44327	2	59.4617	17.5727	148.79	2.59687
3157	1493891209	1	73.6043	5.74985	201.591	3.51843	2	59.0825	17.3244	143.759	2.50906
3158	1493891209	1	73.3177	5.88863	197.175	3.44135	2	58.7978	17.1743	144.848	2.52808
3159	1493891209	1	72.9847	5.92968	196.991	3.43814	2	58.3241	16.7794	142.252	2.48276
3160	1493891209	1	72.698	6.06847	201.297	3.51329	2	58.0396	16.581	142.124	2.48053
3161	1493891209	1	72.3639	6.20624	198.238	3.45991	2	57.5179	16.1849	145.88	2.54609
3162	1493891210	1	72.1258	6.24939	195.736	3.41624	2	57.2335	15.9381	144.782	2.52693
3163	1493891210	1	71.7916	6.38716	201.495	3.51675	2	56.7585	15.6392	148.58	2.5932
3164	1493891210	1	71.5049	6.52599	198.043	3.4565	2	56.5213	15.4415	150.379	2.62461
3165	1493891210	1	71.1711	6.61543	195.263	3.40798	2	55.9987	15.0932	149.83	2.61502
3166	1493891210	1	70.8849	6.70592	196.925	3.43699	2	55.7613	14.8953	151.44	2.64313
3167	1493891210	1	70.5987	6.79641	198.024	3.45618	2	55.3332	14.6453	152.268	2.65758
3168	1493891210	1	70.36	6.88794	195.133	3.40572	2	54.9044	14.4918	156.364	2.72907
3169	1493891211	1	70.0737	6.97845	194.711	3.39835	2	54.6668	14.2938	153.871	2.68555
3170	1493891211	1	69.835	7.06999	197.463	3.44638	2	54.0951	14.0407	157.228	2.74415
3171	1493891211	1	69.5962	7.16153	199.179	3.47632	2	53.9526	13.8929	154.71	2.7002
3172	1493891211	1	69.3099	7.25205	194.555	3.39563	2	53.285	13.6377	155.222	2.70913
3173	1493891211	1	69.0716	7.29526	195.861	3.41842	2	53.19	13.5391	154.653	2.69921
3174	1493891211	1	68.8328	7.38682	197.533	3.4476	2	52.5701	13.2364	152.117	2.65494
3175	1493891211	1	68.594	7.47838	198.573	3.46576	2	52.5226	13.1871	153.105	2.67219
3176	1493891212	1	68.3552	7.56995	199.287	3.47821	2	51.9024	12.8842	150.159	2.62077
3177	1493891212	1	68.1163	7.66153	197.332	3.44409	2	51.8549	12.8349	151.173	2.63847
3178	1493891212	1	67.9256	7.70578	197.373	3.44481	2	51.3301	12.5338	146.757	2.56139
3179	1493891212	1	67.6867	7.79736	198.451	3.46362	2	51.2823	12.5329	147.439	2.57329
3180	1493891212	1	67.4478	7.88894	197.328	3.44403	2	50.8054	12.1843	142.841	2.49304
3181	1493891212	1	67.3046	7.93423	196.441	3.42855	2	50.7578	12.1349	144.857	2.52823
3182	1493891212	1	67.1138	7.97849	195.121	3.40551	2	50.2331	11.7368	142.943	2.49483
3183	1493891213	1	66.923	8.02275	195.304	3.4087	2	50.1376	11.6864	142.164	2.48124
3184	1493891213	1	66.7316	8.11537	196.951	3.43745	2	49.6128	11.2396	139.957	2.44271
3185	1493891213	1	66.5408	8.15964	195.636	3.41449	2	49.4698	11.0913	141.936	2.47725
3186	1493891213	1	66.3975	8.20494	195.125	3.40557	2	49.0401	10.7431	139.987	2.44323
3187	1493891213	1	66.2543	8.25023	195.273	3.40816	2	48.9447	10.6442	140.378	2.45005
3188	1493891213	1	66.0634	8.29451	195.66	3.4149	2	48.4194	10.197	140.705	2.45576
3189	1493891214	1	65.9201	8.33981	194.821	3.40026	2	48.3237	10.1465	140.559	2.45322
3190	1493891214	1	65.7288	8.43244	197.048	3.43914	2	47.8939	9.74949	139.225	2.42993
3191	1493891214	1	65.5379	8.47673	195.303	3.40868	2	47.7984	9.65047	139.971	2.44295
3192	1493891214	1	65.3946	8.52203	196.702	3.43309	2	47.416	9.30282	138.817	2.42281
3193	1493891214	1	65.2036	8.56632	199.431	3.48073	2	47.2245	9.20174	140.515	2.45245
3194	1493891214	1	64.917	8.65693	194.844	3.40068	2	46.9858	8.90551	139.085	2.42749
3195	1493891214	1	64.6308	8.6992	191.299	3.3388	2	46.7464	8.75481	141.026	2.46136
3196	1493891215	1	64.3441	8.78982	196.634	3.43192	2	46.5554	8.50803	140.029	2.44397
3197	1493891215	1	64.0579	8.8321	187.008	3.2639	2	46.2679	8.35625	139.912	2.44192
3198	1493891215	1	63.6763	8.87235	187.252	3.26817	2	46.1246	8.15895	139.86	2.44102
3199	1493891215	1	63.2943	8.96097	193.388	3.37527	2	45.7895	7.86037	141.033	2.46149
3200	1493891215	1	62.8172	8.99921	183.991	3.21124	2	45.6938	7.76117	139.828	2.44045
3201	1493891215	1	62.3878	9.03846	189.393	3.30553	2	45.3106	7.46144	138.899	2.42424
3202	1493891216	1	61.9103	9.12509	191.915	3.34955	2	45.3108	7.41285	138.249	2.41289
3203	1493891216	1	61.4803	9.21274	187.016	3.26405	2	44.8795	7.06337	139.455	2.43395
3204	1493891216	1	61.0507	9.25202	190.851	3.33098	2	44.8795	7.06337	139.335	2.43185
3205	1493891216	1	60.6206	9.33969	190.79	3.32992	2	44.64	6.81515	139.604	2.43655
3206	1493891216	1	60.1912	9.3306	176.354	3.07795	2	44.5441	6.76445	140.108	2.44534
3207	1493891216	1	59.7621	9.27312	180.132	3.1439	2	44.4004	6.61548	139.954	2.44266
3208	1493891216	1	59.2368	9.3104	179.767	3.13753	2	44.1127	6.36611	143.005	2.49592
3209	1493891217	1	58.712	9.25089	174.445	3.04463	2	43.9688	6.26571	143.126	2.49803
3210	1493891217	1	58.2345	9.24077	177.716	3.10172	2	43.5849	5.9655	147.673	2.57738
3211	1493891217	1	57.7569	9.23066	176.704	3.08407	2	43.5851	5.91686	147.697	2.57779
3212	1493891217	1	57.3751	9.17415	175.492	3.06291	2	43.5851	5.91686	150.167	2.6209
3213	1493891217	1	56.9455	9.11662	174.609	3.04751	2	43.3927	5.91266	162.972	2.8444
3214	1493891217	1	56.5632	9.10851	176.678	3.08362	2	43.2486	5.86086	169.108	2.95149
3215	1493891217	1	56.1811	9.05198	175.01	3.0545	2	43.1522	5.90741	174.606	3.04744
3216	1493891218	1	55.8465	9.04488	175.867	3.06946	2	42.8637	5.85246	182.782	3.19015
3217	1493891218	1	55.5122	8.98934	175.947	3.07086	2	42.8637	5.85246	186.021	3.24668
3218	1493891218	1	55.2253	8.98325	177.816	3.10347	2	42.5749	5.89482	198.221	3.45961
3219	1493891218	1	54.9387	8.92872	177.83	3.10372	2	42.575	5.84616	199.502	3.48196
3220	1493891218	1	54.6517	8.92262	175.394	3.0612	2	42.2861	5.93718	211.393	3.6895
3221	1493891218	1	54.365	8.86808	175.931	3.07058	2	42.238	5.93613	213.125	3.71973
3222	1493891218	1	54.1736	8.86401	176.021	3.07214	2	41.9005	6.17208	225.485	3.93545
3223	1493891219	1	53.8866	8.85791	177.311	3.09466	2	41.8044	6.12133	227.778	3.97548
3224	1493891219	1	53.6955	8.80538	176.551	3.08139	2	41.5631	6.35938	235.516	4.11053
3225	1493891219	1	53.4083	8.79928	177.604	3.09978	2	41.4184	6.5022	238.086	4.15538
3226	1493891219	1	53.2172	8.74674	176.212	3.07547	2	41.0805	6.93274	243.014	4.24139
3227	1493891219	1	53.0257	8.74267	177.307	3.09459	2	40.8391	7.2194	243.903	4.2569
3228	1493891219	1	52.8343	8.7386	178.358	3.11293	2	40.5493	7.69953	243.354	4.24732
3229	1493891219	1	52.6428	8.73453	178.707	3.11903	2	40.3562	7.98716	244.021	4.25897
3230	1493891220	1	52.4515	8.68198	176.589	3.08206	2	40.0663	8.51579	243.887	4.25663
3231	1493891220	1	52.3079	8.67893	175.982	3.07146	2	39.9696	8.70818	244.297	4.26379
3232	1493891220	1	52.0685	8.67383	178.056	3.10767	2	39.6798	9.23668	240.93	4.20502
3233	1493891220	1	51.8769	8.66976	178.383	3.11337	2	39.4387	9.47458	241.535	4.21559
3234	1493891220	1	51.6854	8.66569	177.413	3.09644	2	39.3901	9.76509	239.31	4.17674
3235	1493891220	1	51.494	8.61312	175.329	3.06007	2	39.1004	10.2448	242.681	4.23559
3236	1493891220	1	51.3024	8.60904	176.318	3.07733	2	39.0522	10.341	240.652	4.20017
3237	1493891221	1	51.015	8.60293	177.846	3.10399	2	38.7145	10.8196	234.939	4.10045
3238	1493891221	1	50.7755	8.59783	176.669	3.08346	2	38.6662	10.9158	235.74	4.11445
3239	1493891221	1	50.584	8.54525	175.016	3.05461	2	38.3286	11.3458	233.597	4.07704
3240	1493891221	1	50.3444	8.54014	177.517	3.09826	2	38.2803	11.4419	233.632	4.07765
3241	1493891221	1	50.0569	8.53402	177.608	3.09985	2	37.8946	11.9194	232.737	4.06202
3242	1493891221	1	49.8172	8.52892	176.9	3.08748	2	37.8464	12.0155	233.47	4.07481
3243	1493891221	1	49.5778	8.4753	175.345	3.06035	2	37.5089	12.3969	232.472	4.0574
3244	1493891222	1	49.194	8.51565	180.81	3.15574	2	37.3643	12.5881	233.972	4.08358
3245	1493891222	1	48.9543	8.51055	176.435	3.07937	2	37.0751	12.9219	232.407	4.05627
3246	1493891222	1	48.5709	8.45386	177.123	3.09137	2	36.8823	13.2091	233.576	4.07666
3247	1493891222	1	48.187	8.49421	182.764	3.18983	2	36.6413	13.4468	233.674	4.07839
3248	1493891222	1	47.7552	8.48502	177.83	3.10372	2	36.3039	13.9736	234.179	4.0872
3249	1493891222	1	47.3236	8.42729	180.36	3.14787	2	36.2557	14.0211	234.167	4.08698
3250	1493891222	1	46.8915	8.46663	182.341	3.18245	2	35.822	14.5944	235.125	4.1037
3251	1493891223	1	46.5075	8.45846	179.373	3.13065	2	35.7739	14.5934	235.303	4.10681
3252	1493891223	1	46.1235	8.45028	182.007	3.17663	2	35.3884	15.1191	234.783	4.09773
3253	1493891223	1	45.7394	8.44211	184.109	3.21331	2	35.3883	15.1675	236.099	4.12071
3254	1493891223	1	45.3072	8.43291	178.62	3.1175	2	35.0029	15.6446	236.055	4.11993
3255	1493891223	1	44.9712	8.37718	178.921	3.12276	2	34.9548	15.6922	237.31	4.14184
3256	1493891223	1	44.5389	8.36797	181.468	3.16721	2	34.6176	16.1702	237.344	4.14244
3257	1493891223	1	44.1545	8.35979	176.765	3.08512	2	34.5694	16.2661	238.455	4.16182
3258	1493891224	1	43.7222	8.302	179.983	3.14129	2	34.2322	16.6956	237.575	4.14647
3259	1493891224	1	43.3377	8.2938	181.444	3.1668	2	34.1841	16.7916	238.58	4.16401
3260	1493891224	1	42.905	8.28458	179.826	3.13856	2	33.9433	17.1744	238.64	4.16505
3261	1493891224	1	42.5204	8.27639	180.463	3.14967	2	33.8951	17.2704	239.382	4.178
3262	1493891224	1	42.1357	8.26819	182.151	3.17914	2	33.6543	17.6532	239.622	4.18219
3263	1493891224	1	41.799	8.26101	181.518	3.16809	2	33.6062	17.7007	240.077	4.19014
3264	1493891224	1	41.4142	8.25281	180.164	3.14446	2	33.4617	17.9884	240.629	4.19978
3265	1493891225	1	41.1256	8.24666	181.352	3.16519	2	33.4136	18.0359	240.77	4.20223
3266	1493891225	1	40.7886	8.28809	184.045	3.21218	2	33.2691	18.2752	241.402	4.21326
3267	1493891225	1	40.4518	8.28092	182.053	3.17742	2	33.1247	18.5145	240.165	4.19167
3268	1493891225	1	40.1148	8.32236	180.743	3.15456	2	32.9803	18.8022	237.684	4.14836
3269	1493891225	1	39.8741	8.31724	182.394	3.18337	2	32.7877	18.9922	234.439	4.09173
3270	1493891225	1	39.5852	8.35971	182.532	3.18578	2	32.7396	19.2332	228.656	3.9908
3271	1493891225	1	39.3445	8.35459	183.127	3.19617	2	32.7396	19.1848	228.914	3.9953
3272	1493891226	1	39.0555	8.39706	183.11	3.19587	2	32.7878	19.1374	226.356	3.95066
3273	1493891226	1	38.7665	8.43954	182.892	3.19206	2	32.9321	19.1885	212.847	3.71488
3274	1493891226	1	38.5739	8.43545	182.382	3.18317	2	32.9321	19.1885	211.635	3.69372
3275	1493891226	1	38.333	8.47896	183.511	3.20287	2	32.9803	19.1894	210.056	3.66617
3276	1493891226	1	38.1403	8.47487	183.202	3.19748	2	33.0284	19.0935	199.392	3.48006
3277	1493891226	1	37.9476	8.5194	184.413	3.21861	2	32.8359	19.0899	187.382	3.27044
3278	1493891226	1	37.7067	8.51429	183.473	3.20221	2	32.8359	19.1383	185.716	3.24135
3279	1493891227	1	37.5621	8.55985	184.023	3.21181	2	32.6915	19.0871	174.45	3.04473
3280	1493891227	1	37.3212	8.55474	186.944	3.26279	2	32.6433	19.1346	170.482	2.97548
3281	1493891227	1	37.1766	8.60031	189.983	3.31583	2	32.4989	19.0351	160.887	2.80801
3282	1493891227	1	36.9837	8.64486	189.038	3.29934	2	32.4026	19.0817	155.171	2.70824
3283	1493891227	1	36.6945	8.68737	186.54	3.25574	2	32.3063	18.983	149.26	2.60508
3284	1493891227	1	36.4535	8.68226	187.168	3.2667	2	31.9693	18.8314	141.256	2.46537
3285	1493891227	1	36.2607	8.72682	188.784	3.2949	2	31.6321	18.6313	142.975	2.49538
3286	1493891228	1	36.0196	8.77035	189.409	3.30581	2	31.2948	18.3343	141.046	2.46171
3287	1493891228	1	35.8267	8.81492	189.465	3.30679	2	30.9092	18.0363	141.727	2.47361
3288	1493891228	1	35.6338	8.85948	187.551	3.27338	2	30.6199	17.7885	143.247	2.50013
3289	1493891228	1	35.4892	8.85642	189.068	3.29986	2	30.1859	17.4409	143.575	2.50586
3290	1493891228	1	35.2963	8.90099	199.319	3.47877	2	29.9446	17.2424	144.585	2.52349
3291	1493891228	1	35.248	8.99726	234.143	4.08656	2	29.5586	16.944	146.68	2.56005
3292	1493891228	1	35.2479	9.1432	251.228	4.38476	2	29.1725	16.694	148.494	2.59171
3293	1493891229	1	35.1513	9.33572	256.158	4.47081	2	29.0276	16.5457	147.432	2.57318
3294	1493891229	1	35.103	9.52925	257.828	4.49995	2	28.3999	16.1454	149.374	2.60707
3295	1493891229	1	35.1029	9.62652	255.632	4.46162	2	28.3998	16.0968	150.106	2.61985
3296	1493891229	1	35.0546	9.77139	255.88	4.46595	2	27.6752	15.6944	150.072	2.61925
3297	1493891229	1	35.0063	9.91626	257.742	4.49844	2	27.5786	15.6439	151.042	2.63618
3298	1493891229	1	34.958	10.0611	257.548	4.49506	2	27.2401	15.3945	147.87	2.58082
3299	1493891229	1	34.958	10.1584	258.155	4.50566	2	26.6599	15.0432	148.76	2.59635
3300	1493891230	1	34.9097	10.2546	257.921	4.50157	2	26.6115	14.9936	148.032	2.58365
3301	1493891230	1	34.9097	10.3518	258.462	4.511	2	26.0794	14.643	147.149	2.56823
3302	1493891230	1	34.9096	10.449	260.307	4.54321	2	25.9826	14.5925	147.379	2.57225
3303	1493891230	1	34.8613	10.5939	264.48	4.61605	2	25.4985	14.2427	145.732	2.5435
3304	1493891230	1	34.8612	10.7397	259.878	4.53573	2	25.4016	14.1436	146.664	2.55977
3305	1493891230	1	34.7647	10.9321	257.183	4.4887	2	24.869	13.7927	145.066	2.53188
3306	1493891230	1	34.7164	11.174	263.396	4.59713	2	24.7236	13.6925	146.766	2.56154
3307	1493891231	1	34.668	11.5132	257.054	4.48644	2	24.336	13.3929	144.335	2.51912
3308	1493891231	1	34.5715	11.8512	255.904	4.46638	2	24.0937	13.2421	146.165	2.55106
3309	1493891231	1	34.4749	12.2864	259.151	4.52304	2	23.8027	12.993	143.983	2.51298
3310	1493891231	1	34.3301	12.6719	248.113	4.33039	2	23.415	12.7906	145.295	2.53588
3311	1493891231	1	34.1854	13.106	254.765	4.44649	2	23.2692	12.593	143.691	2.50788
3312	1493891231	1	34.0407	13.5399	254.484	4.44158	2	22.7358	12.2901	145.016	2.53101
3313	1493891231	1	33.896	13.9252	253.709	4.42805	2	22.6871	12.1917	144.822	2.52763
3314	1493891232	1	33.7514	14.3105	254.877	4.44843	2	22.1047	11.7903	144.033	2.51386
3315	1493891232	1	33.6068	14.6957	255.516	4.45959	2	22.0561	11.7406	144.35	2.51939
3316	1493891232	1	33.5104	15.0333	253.208	4.41932	2	21.4732	11.2902	144.556	2.52298
3317	1493891232	1	33.3658	15.3699	253.121	4.41779	2	21.3759	11.1908	147.255	2.57009
3318	1493891232	1	33.2212	15.658	253.39	4.42249	2	20.9385	10.8407	143.829	2.51029
3319	1493891232	1	33.1249	15.9955	241.604	4.21678	2	20.8414	10.7899	144.425	2.52069
3320	1493891232	1	32.7877	16.2797	210.003	3.66524	2	20.2581	10.3879	145.553	2.54038
3321	1493891233	1	32.3541	16.659	220.011	3.83991	2	20.1609	10.3371	146.208	2.5518
3322	1493891233	1	31.9206	17.0383	212.997	3.7175	2	19.7716	9.98763	145.254	2.53517
3323	1493891233	1	31.4871	17.3691	215.509	3.76134	2	19.5284	9.83624	144.751	2.52639
3324	1493891233	1	31.0536	17.6999	216.446	3.7777	2	19.2365	9.63501	145.506	2.53956
3325	1493891233	1	30.6682	17.9832	212.796	3.71399	2	18.847	9.3341	147.787	2.57938
3326	1493891233	1	30.3311	18.2674	211.501	3.69139	2	18.7981	9.23548	144.815	2.52749
3327	1493891234	1	29.9457	18.5023	212.269	3.70479	2	18.2626	8.88256	145.086	2.53223
3328	1493891234	1	29.6566	18.6905	212.451	3.70796	2	18.2624	8.83374	145.925	2.54688
3329	1493891234	1	29.3194	18.9263	210.596	3.67559	2	17.7754	8.53051	145.109	2.53263
3330	1493891234	1	29.0303	19.0661	208.188	3.63357	2	17.6293	8.42976	146.346	2.55423
3331	1493891234	1	28.7412	19.2059	209.393	3.65459	2	17.3365	8.13051	143.327	2.50153
3332	1493891234	1	28.4522	19.3942	211.254	3.68708	2	17.0442	7.97776	143.833	2.51035
3333	1493891234	1	28.2113	19.5349	209.564	3.65758	2	16.9464	7.82911	142.378	2.48496
3334	1493891234	1	27.9703	19.6757	209.179	3.65086	2	16.2149	7.32483	144.613	2.52397
3335	1493891235	1	27.7294	19.768	210.214	3.66893	2	16.5075	7.52658	141.837	2.47552
3336	1493891235	1	27.4403	19.9563	211.002	3.68269	2	15.8731	7.0242	143.715	2.50829
3337	1493891235	1	27.151	19.9993	180.52	3.15068	2	15.824	6.92537	141.595	2.4713
3338	1493891235	1	26.7168	19.9911	181.373	3.16556	2	15.5314	6.77239	142.932	2.49463
3339	1493891235	1	26.0898	20.1247	184.591	3.22173	2	15.6778	6.87333	143.909	2.51169
3340	1493891235	1	25.5589	20.1148	178.081	3.1081	2	14.9942	6.36955	149.168	2.60347
3341	1493891236	1	24.9798	20.1524	183.928	3.21015	2	14.9453	6.31958	149.248	2.60488
3342	1493891236	1	24.4005	20.19	181.362	3.16536	2	15.0431	6.41953	155.185	2.7085
3343	1493891236	1	23.9177	20.2294	179.695	3.13626	2	15.0431	6.41953	155.463	2.71334
3344	1493891236	1	23.4346	20.2204	184.042	3.21215	2	14.6041	6.21437	160.585	2.80273
3345	1493891236	1	22.9517	20.2598	181.329	3.16479	2	15.1886	6.32484	170.877	2.98236
3346	1493891236	1	22.5651	20.2526	179.953	3.14077	2	14.653	6.26435	166.826	2.91167
3347	1493891236	1	22.1301	20.2444	181.823	3.17341	2	14.702	6.31433	167.946	2.93121
3348	1493891236	1	21.7436	20.2857	183.277	3.19879	2	14.7993	6.31643	177.352	3.09537
3349	1493891237	1	21.3568	20.2785	180.645	3.15286	2	15.4312	6.18333	191.179	3.3367
3350	1493891237	1	20.97	20.2712	179.534	3.13346	2	15.431	6.13441	173.525	3.02858
3351	1493891237	1	20.6315	20.2649	179.808	3.13825	2	15.5283	6.13652	158.566	2.76751
3352	1493891237	1	20.2931	20.3071	179.85	3.13897	2	15.5285	6.18544	145.782	2.54438
3353	1493891237	1	20.0028	20.3017	179.69	3.13619	2	15.529	6.28328	135.163	2.35903
3354	1493891237	1	19.7126	20.2963	179.503	3.13291	2	15.529	6.28328	125.608	2.19228
3355	1493891237	1	19.4222	20.2908	179.503	3.13291	2	15.5297	6.43003	118.657	2.07096
3356	1493891238	1	19.1801	20.2378	178.6	3.11716	2	15.4815	6.5268	113.278	1.97708
3357	1493891238	1	18.8899	20.2809	179.737	3.13701	2	15.337	6.81711	126.853	2.21401
3358	1493891238	1	18.6479	20.2764	180.385	3.14832	2	15.0478	7.34875	139.498	2.4347
3359	1493891238	1	18.3575	20.271	179.934	3.14044	2	14.9514	7.54224	150.685	2.62996
3360	1493891238	1	18.1638	20.2674	179.659	3.13564	2	14.6632	8.26925	160.142	2.795
3361	1493891238	1	17.9702	20.2637	179.561	3.13393	2	14.5193	8.65711	169.149	2.95222
3362	1493891239	1	17.7765	20.2601	180.511	3.15051	2	14.2786	9.14057	176.669	3.08345
3363	1493891239	1	17.5828	20.2565	180.335	3.14744	2	14.1345	9.47945	183.299	3.19917
[truncated: 487 more rows]
