# Supplementary material for: Guppies Prefer to Follow Large (Robot) Leaders Irrespective of Own Size
Source: Front Bioeng Biotechnol. 2020 May 15;8:441. doi: 10.3389/fbioe.2020.00441 (PMC7243707; doi:10.3389/fbioe.2020.00441)
Supplement: Supplementary file 3 [file Data_Sheet_1.ZIP › Raw Data/ID4.xlsx]

## Sheet: tracking_data__170504T113031_2
Framenumber	Current timestamp	ID_Fish_1	Robo Position x	Robo Position y	Robo Angle deg	Robo Angle rad	ID_Fish_1	Fish Position x	Fish Position y	Fish Angle deg	Fish Angle rad	Distance_between_subjects	Mean_Distance (L300 bis L1500)	Velocity_Robo	Velocity_Fish	Mean_velocity_Robo
968	1493890242	1	17.933	79.7502	225	3.92699	2	11.4451	79.147	128.989	2.25129	6.51588	27.0312	17.1823	0	9.65387	7.44786
969	1493890243	1	18.2643	79.283	225	3.92699	2	11.4451	79.147	128.922	2.25011	6.82056		9.01927	0
970	1493890243	1	18.4538	79.0496	207	3.61283	2	11.4451	79.147	128.98	2.25113	7.00938		58.3672	0
971	1493890243	1	20.1639	78.1218	189.833	3.31322	2	11.4451	79.147	129.059	2.25251	8.77887		1.40701	0
972	1493890243	1	20.1637	78.0749	174.283	3.04181	2	11.4451	79.147	129.059	2.25251	8.78427		5.8684	0
973	1493890243	1	20.3539	78.0292	159.218	2.77887	2	11.4451	79.147	129.013	2.2517	8.97865		11.4212	0
974	1493890243	1	20.6863	77.8436	145.883	2.54615	2	11.4451	79.147	128.989	2.25129	9.33266		15.3063	0
975	1493890243	1	21.1136	77.5648	134.909	2.35461	2	11.4451	79.147	128.997	2.25143	9.7971		8.99107	0
976	1493890243	1	21.3988	77.4727	125.322	2.18728	2	11.4451	79.147	129.044	2.25224	10.0935		15.0089	0
977	1493890243	1	21.7783	77.1467	117.382	2.0487	2	11.4451	79.147	129.025	2.25192	10.525		0	0
978	1493890244	1	21.7783	77.1467	117.382	2.0487	2	11.4451	79.147	129.025	2.25192	10.525		51.6712	0
979	1493890244	1	22.6301	75.6497	117.382	2.0487	2	11.4451	79.147	129.025	2.25192	11.719		5.10072	0
980	1493890244	1	22.7725	75.5568	103.909	1.81355	2	11.4451	79.147	129.025	2.25192	11.8827		3.17046	124.257
981	1493890244	1	22.8675	75.5105	119.918	2.09296	2	14.5805	76.4406	135	2.35619	8.33903		11.3798	2.86506
982	1493890244	1	22.8189	75.1343	98.1366	1.71281	2	14.676	76.4412	125.701	2.1939	8.24711		3.17178	7.15818
983	1493890244	1	22.9139	75.0879	97.7828	1.70663	2	14.9146	76.4429	115.131	2.00942	8.11325		11.3802	10.2206
984	1493890244	1	22.8652	74.7117	97.2837	1.69792	2	15.1999	76.2567	105.314	1.83808	7.81945		5.80558	10.8314
985	1493890244	1	22.9123	74.524	104.226	1.81908	2	15.5332	76.1179	96.5694	1.68545	7.54928		4.47975	11.4439
986	1493890245	1	22.8643	74.3826	104.946	1.83165	2	15.8663	75.932	88.9377	1.55226	7.16747		19.7432	7.65922
987	1493890245	1	22.6246	73.7697	118.846	2.07425	2	16.1043	75.8396	82.2072	1.43479	6.84096		3.99457	9.53019
988	1493890245	1	22.7195	73.6763	123.791	2.16055	2	16.3899	75.7005	76.1251	1.32863	6.64539		8.29123	8.27092
989	1493890245	1	22.576	73.4401	126.643	2.21035	2	16.6277	75.561	70.5428	1.2312	6.3151		16.5891	7.66201
990	1493890245	1	22.2889	72.9675	132.541	2.31328	2	16.8658	75.4686	65.7518	1.14759	5.97206		9.53251	7.07911
991	1493890245	1	22.1452	72.6841	130.716	2.28142	2	17.0559	75.3288	61.3066	1.07	5.73545		23.383	6.35033
992	1493890245	1	21.667	72.0686	129.493	2.26007	2	17.2462	75.2361	57.2189	0.998658	5.43843		10.276	5.11154
993	1493890245	1	21.4755	71.7846	130.943	2.28538	2	17.3889	75.143	53.5731	0.935028	5.28953		21.4011	6.35164
994	1493890246	1	21.0447	71.216	128.213	2.23774	2	17.5792	75.0502	21.2982	0.371724	5.16825		12.2738	4.50364
995	1493890246	1	20.8052	70.8843	129.599	2.26193	2	17.7221	75.0042	23.908	0.417273	5.14578		13.4506	3.99457
996	1493890246	1	20.5655	70.5054	128.635	2.2451	2	17.817	74.9108	26.2801	0.458675	5.19248		15.4364	3.99671
997	1493890246	1	20.2778	70.0788	123.282	2.15167	2	17.912	74.8174	25.8886	0.451841	5.29635		10.2934	3.17717
998	1493890246	1	20.086	69.7943	124.366	2.17059	2	18.0072	74.771	27.1248	0.473417	5.39342		14.6805	3.99457
999	1493890246	1	19.8459	69.3679	119.892	2.09251	2	18.1021	74.6776	28.3625	0.49502	5.58872		11.5019	3.17586
1000	1493890246	1	19.6538	69.0361	119.326	2.08263	2	18.1973	74.6313	28.1969	0.492128	5.78167		17.2189	2.00046
1001	1493890246	1	19.4132	68.515	114.956	2.00636	2	18.2448	74.5845	26.474	0.462058	6.18094		8.33033	3.99457
1002	1493890247	1	19.269	68.2777	111.795	1.9512	2	18.3397	74.4911	27.4372	0.478869	6.28251		16.2112	3.99671
1003	1493890247	1	19.1238	67.7572	108.007	1.88508	2	18.4347	74.3977	28.03	0.489215	6.67616		10.8609	1.99836
1004	1493890247	1	18.9792	67.4253	106.246	1.85433	2	18.4822	74.351	26.0743	0.455083	6.94351		10.0387	3.17447
1005	1493890247	1	18.9301	67.0943	102.053	1.78115	2	18.5773	74.3046	28.7885	0.502454	7.21893		11.7336	8.21814
1006	1493890247	1	18.8331	66.7154	98.1393	1.71285	2	18.7194	74.0704	32.7875	0.572251	7.35588		4.25104	11.6199
1007	1493890247	1	18.8325	66.5737	96.9007	1.69124	2	18.8132	73.6946	68.1734	1.18985	7.12093		15.5971	10.7312
1008	1493890247	1	18.8305	66.0538	91.8965	1.6039	2	18.955	73.3662	72.4279	1.26411	7.31346		10.051	8.91383
1009	1493890247	1	18.7813	65.7224	92.4149	1.61294	2	19.0492	73.0844	79.2371	1.38295	7.36687		14.2387	9.97362
1010	1493890248	1	18.8272	65.25	88.6897	1.54793	2	19.0956	72.7552	78.8186	1.37564	7.51		10.0156	8.58065
1011	1493890248	1	18.8737	64.9194	87.5663	1.52832	2	19.1422	72.473	85.0089	1.48368	7.55837		9.93608	9.97659
1012	1493890248	1	18.8724	64.5882	87.9273	1.53462	2	19.1886	72.1437	84.8038	1.48011	7.56211		12.8367	8.48106
1013	1493890248	1	18.9185	64.1628	87.0767	1.51977	2	19.1875	71.861	83.8203	1.46294	7.7029		8.61666	8.58361
1014	1493890248	1	18.9652	63.8794	85.3057	1.48887	2	19.2341	71.5787	84.1709	1.46906	7.70399		10.0245	8.61826
1015	1493890248	1	19.0117	63.5485	86.2826	1.50591	2	19.1853	71.2956	84.7545	1.47925	7.74904		13.064	9.98253
1016	1493890248	1	19.1057	63.1233	83.8585	1.46361	2	19.2317	70.9661	81.6749	1.4255	7.84381		5.83978	14.1421
1017	1493890248	1	19.1527	62.9344	82.6906	1.44322	2	19.2299	70.4947	85.7573	1.49675	7.56069		11.6839	14.2029
1018	1493890249	1	19.2469	62.5565	81.9012	1.42944	2	19.2758	70.0235	81.6808	1.4256	7.46706		5.84341	14.238
1019	1493890249	1	19.294	62.3675	81.7926	1.42755	2	19.2262	69.5515	88.6354	1.54698	7.18432		10.0305	14.2436
1020	1493890249	1	19.3405	62.0364	80.8353	1.41084	2	19.1767	69.0793	89.006	1.55345	7.0448		5.84341	11.4357
1021	1493890249	1	19.3876	61.8474	80.8148	1.41048	2	19.1275	68.7013	84.486	1.47456	6.85883		7.23375	10.0327
1022	1493890249	1	19.4346	61.6109	80.2298	1.40027	2	19.0784	68.3705	84.6373	1.4772	6.76898		4.48158	10.0352
1023	1493890249	1	19.4819	61.4692	80.2869	1.40127	2	19.0294	68.0396	83.9454	1.46512	6.58596		8.95937	8.6365
1024	1493890249	1	19.5764	61.1859	79.2939	1.38394	2	18.9805	67.7559	84.8595	1.48108	6.59697		5.84705	7.24386
1025	1493890249	1	19.6236	60.9968	78.3648	1.36772	2	18.9318	67.5194	84.1152	1.46809	6.55918		5.84923	5.66704
1026	1493890250	1	19.6707	60.8076	78.107	1.36322	2	18.9311	67.3305	81.7072	1.42606	6.5647		5.84632	7.24974
1027	1493890250	1	19.7178	60.6185	76.9222	1.34255	2	18.8824	67.0938	81.0092	1.41388	6.52897		4.48158	5.66705
1028	1493890250	1	19.7651	60.4768	76.0426	1.32719	2	18.8816	66.9049	81.9965	1.43111	6.48853		6.33794	4.50537
1029	1493890250	1	19.8601	60.2881	74.9582	1.30827	2	18.8333	66.7627	81.7531	1.42686	6.55551		10.3268	5.67005
1030	1493890250	1	19.9546	59.9571	71.6845	1.25113	2	18.8325	66.5737	81.3612	1.42002	6.71107		6.33659	3.19449
1031	1493890250	1	20.0495	59.7684	68.7695	1.20025	2	18.7844	66.4787	78.6249	1.37226	6.82851		5.11135	4.25104
1032	1493890250	1	20.1447	59.6271	65.7706	1.14791	2	18.7838	66.337	79.0222	1.3792	6.84652		4.26903	3.19584
1033	1493890250	1	20.1442	59.4848	62.6216	1.09295	2	18.7356	66.242	78.8861	1.37682	6.90246		1.43408	2.83501
1034	1493890251	1	20.192	59.4853	62.5954	1.0925	2	18.7353	66.1475	77.6257	1.35482	6.8196		0	4.25404
1035	1493890251	1	20.192	59.4853	62.5101	1.09101	2	18.7347	66.0057	76.4333	1.33401	6.68127		0	4.25704
1036	1493890251	1	20.192	59.4853	61.4255	1.07208	2	18.7341	65.8638	73.5213	1.28319	6.54299		1.43408	2.83503
1037	1493890251	1	20.1442	59.4848	46.6838	0.814786	2	18.7337	65.7693	73.1446	1.27661	6.44084		6.44261	2.83801
1038	1493890251	1	19.9525	59.388	36.6427	0.639537	2	18.7334	65.6747	72.168	1.25957	6.40381		2.87116	2.83803
1039	1493890251	1	20.0482	59.389	26.3015	0.459047	2	18.733	65.5801	74.0617	1.29262	6.32926		3.17031	2.83503
1040	1493890251	1	20.0957	59.2946	15.4216	0.269159	2	18.7326	65.4856	75.7445	1.32199	6.33928		1.43408	2.03011
1041	1493890251	1	20.1435	59.2951	9.83464	0.171647	2	18.6846	65.4379	74.5674	1.30145	6.31367		10.4058	2.83803
1042	1493890251	1	20.4781	59.2037	353.473	6.16927	2	18.6842	65.3433	75.2482	1.31333	6.39631		2.87116	2.83801
1043	1493890252	1	20.3824	59.2027	352.298	6.14876	2	18.6839	65.2487	74.6104	1.3022	6.28005		9.1085	2.83803
1044	1493890252	1	20.6698	59.3006	339.2	5.92015	2	18.6835	65.1541	74.844	1.30627	6.18133		4.51506	2.03011
1045	1493890252	1	20.8131	59.2546	337.719	5.89431	2	18.6355	65.1064	72.9092	1.2725	6.24384		8.39867	1.41901
1046	1493890252	1	21.0527	59.3994	330.365	5.76595	2	18.6353	65.0591	73.2934	1.27921	6.15435		12.3015	2.83803
1047	1493890252	1	21.4358	59.5456	327.914	5.72318	2	18.6349	64.9645	75.0674	1.31017	6.09996		19.3144	2.83803
1048	1493890252	1	22.0104	59.836	325.414	5.67955	2	18.6345	64.8699	74.3666	1.29794	6.06109		5.18951	1.41901
1049	1493890252	1	22.1541	59.9323	326.464	5.69787	2	18.6343	64.8226	73.8082	1.2882	6.02528		24.7496	1.419
1050	1493890252	1	22.8245	60.4131	325.502	5.68108	2	18.6342	64.7753	73.3623	1.28041	6.04875		10.9515	1.41901
1051	1493890253	1	23.1593	60.5586	328.74	5.73759	2	18.634	64.728	72.1852	1.25987	6.15323		10.1569	2.84103
1052	1493890253	1	23.3988	60.7979	326.507	5.69863	2	18.6336	64.6333	72.5139	1.26561	6.11698		21.9393	3.19584
1053	1493890253	1	24.0205	61.183	328.462	5.73275	2	18.5854	64.5383	71.7593	1.25244	6.38736		2.0301	1.41901
1054	1493890253	1	24.0684	61.2308	328.478	5.73302	2	18.5852	64.491	72.7745	1.27015	6.37922		23.1647	1.42201
1055	1493890253	1	24.7375	61.6162	330.974	5.77658	2	18.585	64.4436	71.0025	1.23923	6.77107		7.18141	1.41901
1056	1493890253	1	24.9288	61.7601	335.308	5.85223	2	18.5848	64.3963	70.7553	1.23491	6.86993		12.8423	1.41901
1057	1493890253	1	25.3109	61.9531	331.556	5.78675	2	18.5846	64.349	70.9449	1.23822	7.14027		16.0488	1.41901
1058	1493890253	1	25.7884	62.1943	333.853	5.82683	2	18.5844	64.3017	70.6668	1.23337	7.50591		6.08183	2.84101
1059	1493890254	1	25.9317	62.3377	331.474	5.78531	2	18.5841	64.207	70.4849	1.23019	7.58166		26.9532	1.41901
1060	1493890254	1	26.7429	62.7239	334.834	5.84395	2	18.5839	64.1597	71.0377	1.23984	8.28437		0	1.41901
1061	1493890254	1	26.7429	62.7239	335.396	5.85377	2	18.5837	64.1124	70.6066	1.23232	8.2765		21.8852	1.41901
1062	1493890254	1	27.3631	63.108	331.036	5.77766	2	18.5835	64.0651	70.4225	1.2291	8.83161		6.4131	1.42201
1063	1493890254	1	27.5539	63.2044	332.43	5.802	2	18.5833	64.0177	70.468	1.2299	9.00739		11.5528	0
1064	1493890254	1	27.8876	63.3966	329.78	5.75575	2	18.5833	64.0177	70.4074	1.22884	9.32501		12.8155	1.41901
1065	1493890254	1	28.2689	63.5892	331.823	5.79141	2	18.5831	63.9704	69.9305	1.22052	9.6933		7.16161	3.1636
1066	1493890254	1	28.4596	63.7328	329.502	5.7509	2	18.6305	63.8762	66.2155	1.15568	9.83015		17.9422	6.36914
1067	1493890255	1	28.9836	64.0211	328.829	5.73915	2	18.8214	63.7833	61.5576	1.07438	10.165		2.02374	10.2472
1068	1493890255	1	29.0313	64.0688	328.113	5.72665	2	19.1075	63.5967	25.7211	0.448919	9.93502		21.1363	7.6788
1069	1493890255	1	29.6504	64.4051	328.413	5.73189	2	19.3462	63.5043	19.8739	0.346865	10.3435		3.18238	7.676
1070	1493890255	1	29.698	64.4999	328.325	5.73035	2	19.5848	63.4119	18.5302	0.323413	10.1716		16.6841	6.36782
1071	1493890255	1	30.174	64.7875	326.723	5.70239	2	19.7757	63.3191	18.8732	0.329399	10.5015		4.52531	5.12235
1072	1493890255	1	30.3168	64.8361	328.364	5.73104	2	19.9187	63.2258	19.5215	0.340714	10.5221		14.2956	5.89034
1073	1493890255	1	30.6975	65.1227	325.192	5.67566	2	20.1097	63.1803	19.2029	0.335153	10.7645		14.7191	4.51506
1074	1493890255	1	31.1256	65.3624	325.308	5.6777	2	20.253	63.1343	17.2754	0.301512	11.0986		5.13708	5.88742
1075	1493890256	1	31.2207	65.5048	323.915	5.65338	2	20.4439	63.0888	17.0282	0.297198	11.0443		20.6041	4.51129
1076	1493890256	1	31.7912	65.8872	324.127	5.65708	2	20.5871	63.0429	16.8335	0.293801	11.5595		2.0195	4.51221
1077	1493890256	1	31.8388	65.9348	323.879	5.65276	2	20.7303	62.9969	16.4138	0.286475	11.4904		20.5933	4.51129
1078	1493890256	1	32.409	66.317	322.032	5.62052	2	20.8735	62.951	15.9651	0.278644	12.0166		4.03263	3.18256
1079	1493890256	1	32.504	66.4121	323.155	5.64012	2	20.9689	62.9046	16.5592	0.289013	12.0566		18.2714	4.51221
1080	1493890256	1	32.979	66.7933	321.157	5.60525	2	21.1121	62.8586	16.5876	0.289508	12.5022		11.5055	3.18256
1081	1493890256	1	33.3114	66.9846	324.128	5.65711	2	21.2075	62.8122	14.5041	0.253144	12.8029		9.11368	2.86813
1082	1493890256	1	33.5012	67.2218	320.435	5.59265	2	21.3031	62.8131	16.2928	0.284363	12.9704		20.5675	3.18256
1083	1493890257	1	34.0707	67.6035	321.85	5.61735	2	21.3985	62.7667	16.4336	0.28682	13.5639		3.17164	1.43108
1084	1493890257	1	34.1181	67.698	322.127	5.62218	2	21.4462	62.7672	16.8338	0.293805	13.5974		20.5567	4.51221
1085	1493890257	1	34.6873	68.0795	322.156	5.62268	2	21.5894	62.7212	17.0544	0.297655	14.1515		4.02415	1.43408
1086	1493890257	1	34.7821	68.1744	323.126	5.63962	2	21.6372	62.7217	17.3887	0.303491	14.231		14.2398	2.0047
1087	1493890257	1	35.1613	68.4599	322.063	5.62105	2	21.6848	62.6748	17.3218	0.302322	14.6657		17.3811	2.0026
1088	1493890257	1	35.6352	68.7932	323.509	5.6463	2	21.7324	62.628	18.6759	0.325956	15.2085		2.01101	2.86513
1089	1493890257	1	35.6826	68.8406	323.34	5.64335	2	21.8279	62.6289	17.6326	0.307747	15.1835		24.4843	2.00684
1090	1493890258	1	36.3457	69.3164	325.687	5.68432	2	21.8756	62.582	14.0987	0.246068	15.9604		1.41	7.7408
1091	1493890258	1	36.3457	69.3634	325.613	5.68302	2	22.1147	62.679	343.169	5.98943	15.7227		20.5159	14.6403
1092	1493890258	1	36.9138	69.7441	327.387	5.71397	2	22.5925	62.7783	349.566	6.10108	15.9255		6.36344	13.6271
1093	1493890258	1	37.1032	69.8396	329.348	5.7482	2	23.0226	62.9244	343.044	5.98724	15.687		13.4133	13.2325
1094	1493890258	1	37.4817	70.0776	330.07	5.76081	2	23.4525	63.0231	344.465	6.01205	15.703		10.2517	10.4502
1095	1493890258	1	37.7656	70.2678	333.638	5.82308	2	23.7868	63.121	343.685	5.99843	15.6998		9.53645	12.266
1096	1493890258	1	38.0494	70.411	333.154	5.81464	2	24.1689	63.2665	342.802	5.98303	15.6113		15.8945	9.07715
1097	1493890258	1	38.5224	70.6497	336.549	5.87389	2	24.4554	63.3638	343.55	5.99607	15.8419		0	9.07431
1098	1493890258	1	38.5224	70.6497	336.407	5.8714	2	24.7418	63.4611	343.15	5.9891	15.5429		26.1217	7.72743
1099	1493890259	1	39.3261	70.9847	336.709	5.87667	2	24.9805	63.5579	342.472	5.97727	16.1541		7.24447	7.72578
1100	1493890259	1	39.5626	71.0335	336.345	5.87033	2	25.2191	63.6548	342.041	5.96974	16.1301		10.0232	7.72743
1101	1493890259	1	39.7986	71.27	335.595	5.85724	2	25.4578	63.7516	341.85	5.96642	16.1921		19.7773	8.36058
1102	1493890259	1	40.4128	71.5095	339.232	5.92072	2	25.6964	63.8956	339.598	5.9271	16.5694		3.17166	4.53383
1103	1493890259	1	40.5072	71.5571	338.756	5.91241	2	25.8395	63.9442	341.149	5.95418	16.5257		19.0394	6.41443
1104	1493890259	1	41.0738	71.843	338.126	5.90141	2	26.0304	64.0405	340.378	5.94072	16.9465		5.84932	6.41175
1105	1493890259	1	41.2627	71.8913	337.593	5.89212	2	26.2212	64.1368	340.088	5.93566	16.9227		9.51364	6.41175
1106	1493890259	1	41.5458	72.0342	335.919	5.8629	2	26.412	64.2331	339.871	5.93187	17.0261		13.4553	4.53383
1107	1493890260	1	41.9706	72.1781	336.777	5.87787	2	26.5551	64.2817	340.021	5.93448	17.3202		1.407	6.40772
1108	1493890260	1	41.9705	72.225	335.781	5.86049	2	26.7458	64.3779	339.613	5.92736	17.128		15.271	3.20655
1109	1493890260	1	42.4423	72.4161	334.302	5.83467	2	26.8412	64.4261	339.669	5.92834	17.5281		1.407	5.90393
1110	1493890260	1	42.4422	72.463	333.937	5.8283	2	27.0318	64.4751	342.073	5.9703	17.3576		12.6746	3.2052
1111	1493890260	1	42.8194	72.6533	331.781	5.79066	2	27.1272	64.5232	341.835	5.96614	17.6732		1.41605	5.16372
1112	1493890260	1	42.8666	72.6537	331.595	5.78743	2	27.2702	64.619	340.302	5.93939	17.5443		6.33661	4.53002
1113	1493890260	1	43.0552	72.7488	331.044	5.7778	2	27.4132	64.6675	338.459	5.90722	17.6062		4.47879	11.1799
1114	1493890260	1	43.1966	72.7967	330.94	5.776	2	27.6993	64.9063	318.684	5.56209	17.3904		1.407	17.9405
1115	1493890260	1	43.1965	72.8436	331.232	5.78108	2	28.2234	65.1943	334.022	5.82978	16.8138		15.8342	16.3114
1116	1493890261	1	43.6677	73.0814	330.906	5.7754	2	28.6522	65.5286	330.626	5.77051	16.808		2.00041	15.4745
1117	1493890261	1	43.7148	73.1286	331.951	5.79363	2	29.0808	65.8156	327.414	5.71446	16.3595		15.8288	17.4516
1118	1493890261	1	44.1859	73.3662	337.8	5.89572	2	29.5568	66.15	335.239	5.85102	16.3121		3.16362	12.7926
1119	1493890261	1	44.28	73.4138	340.804	5.94815	2	29.9375	66.3421	334.044	5.83016	15.9911		2.83208	11.5241
1120	1493890261	1	44.3744	73.4145	344.231	6.00797	2	30.2705	66.5336	341.066	5.95272	15.6929		5.83695	9.03824
1121	1493890261	1	44.5629	73.4627	351.963	6.14291	2	30.5558	66.6304	340.877	5.94943	15.5846		1.41605	6.39162
1122	1493890261	1	44.6101	73.4631	352.35	6.14966	2	30.746	66.7264	343.58	5.99661	15.4142		4.24511	7.69512
1123	1493890261	1	44.7516	73.4641	359.174	6.26877	2	30.9837	66.8228	343.479	5.99484	15.286		2.82908	9.03443
1124	1493890262	1	44.8459	73.4648	2.54292	0.0443823	2	31.2689	66.9195	342.911	5.98493	15.0724		0	6.38894
1125	1493890262	1	44.8459	73.4648	3.97444	0.0693671	2	31.459	67.0155	338.935	5.91552	14.8594		7.04073	6.38759
1126	1493890262	1	45.035	73.3258	19.2697	0.336319	2	31.6491	67.1114	338.18	5.90235	14.7581		3.99445	3.19178
1127	1493890262	1	45.129	73.4201	25.6246	0.447233	2	31.7441	67.1593	338.951	5.91581	14.7768		5.96965	5.14874
1128	1493890262	1	45.271	73.2807	32.1368	0.560893	2	31.8867	67.2548	339.076	5.91799	14.6782		8.59525	3.19178
1129	1493890262	1	45.554	73.236	42.8767	0.748339	2	31.9817	67.3027	338.618	5.91	14.8125		1.98777	5.14625
1130	1493890262	1	45.6013	73.1896	44.4581	0.77594	2	32.1242	67.3982	338.377	5.90579	14.6688		9.94729	5.14458
1131	1493890262	1	45.8379	72.9573	55.8029	0.973945	2	32.2667	67.4936	338.12	5.90131	14.6297		2.82908	3.19178
1132	1493890262	1	45.9322	72.958	56.5574	0.987114	2	32.3617	67.5415	339.428	5.92414	14.6115		9.42259	3.19313
1133	1493890263	1	46.0747	72.6781	66.227	1.15588	2	32.4567	67.5895	338.558	5.90895	14.5377		14.9504	4.03051
1134	1493890263	1	46.4062	72.306	74.8438	1.30627	2	32.5517	67.6845	339.391	5.92349	14.605		1.98987	3.1891
1135	1493890263	1	46.4535	72.2595	73.687	1.28608	2	32.6466	67.7324	339.912	5.93258	14.5301		11.5786	2.01525
1136	1493890263	1	46.5492	71.8856	82.0531	1.4321	2	32.6941	67.7799	338.546	5.90875	14.4506		11.3287	2.01525
1137	1493890263	1	46.7391	71.5592	82.6449	1.44243	2	32.7416	67.8274	338.751	5.91231	14.4864		5.79403	3.1891
1138	1493890263	1	46.787	71.3721	84.9074	1.48191	2	32.8365	67.8753	338.692	5.9113	14.3821		27.6048	4.03051
1139	1493890263	1	47.0263	70.4836	81.2905	1.41879	2	32.9315	67.9703	339.749	5.92973	14.3171		1.40701	1.41
1140	1493890263	1	47.0265	70.4367	81.9181	1.42974	2	32.9315	68.0173	338.347	5.90527	14.3011		17.1013	2.01525
1141	1493890264	1	47.1231	69.8749	84.745	1.47908	2	32.979	68.0648	338.09	5.90078	14.2595		9.94106	2.01313
1142	1493890264	1	47.1716	69.5471	86.5733	1.51099	2	33.0264	68.1123	337.784	5.89544	14.2178		5.79693	3.19178
1143	1493890264	1	47.2195	69.3599	84.6286	1.47705	2	33.1214	68.1602	338.074	5.90051	14.1491		27.0589	2.01313
1144	1493890264	1	47.3647	68.4697	83.7239	1.46126	2	33.1688	68.2077	337.199	5.88523	14.1983		0	3.18775
1145	1493890264	1	47.3647	68.4697	84.8958	1.48171	2	33.2637	68.2555	335.48	5.85524	14.1026		18.5082	2.01525
1146	1493890264	1	47.4615	67.8604	84.4807	1.47447	2	33.3112	68.303	337.112	5.88372	14.1572		8.56005	2.01525
1147	1493890264	1	47.5099	67.5792	86.8366	1.51559	2	33.3587	68.3505	338.002	5.89925	14.1722		9.95589	2.01313
1148	1493890264	1	47.5584	67.2509	84.0818	1.46751	2	33.4061	68.398	336.606	5.87488	14.1987		11.3508	0
1149	1493890265	1	47.6072	66.8757	85.3943	1.49041	2	33.4061	68.398	337.098	5.88346	14.2825		5.8064	2.01313
1150	1493890265	1	47.6552	66.6882	85.585	1.49374	2	33.4536	68.4454	337.278	5.88661	14.3099		19.7728	2.01313
1151	1493890265	1	47.7051	66.031	86.1785	1.5041	2	33.501	68.4929	339.286	5.92166	14.4159		1.41605	2.01101
1152	1493890265	1	47.7523	66.0314	88.0013	1.53591	2	33.5484	68.5403	339.658	5.92816	14.4238		19.782	2.01525
1153	1493890265	1	47.8023	65.3739	86.2381	1.50514	2	33.5959	68.5878	340.042	5.93485	14.5654		5.8093	2.01313
1154	1493890265	1	47.8503	65.1863	88.032	1.53645	2	33.6433	68.6353	339.707	5.929	14.6197		16.9232	1.42505
1155	1493890265	1	47.8527	64.6222	89.8713	1.56855	2	33.6908	68.6357	341.208	5.95521	14.7196		5.81221	2.01101
1156	1493890265	1	47.9007	64.4345	90.3833	1.57749	2	33.7382	68.6831	339.379	5.92327	14.786		19.7552	2.01313
1157	1493890266	1	47.9036	63.776	90.7778	1.58437	2	33.7856	68.7306	338.969	5.91613	14.9622		4.45794	2.01313
1158	1493890266	1	47.9514	63.6353	90.6607	1.58233	2	33.8331	68.778	339.243	5.92091	15.0258		21.1742	3.18643
1159	1493890266	1	47.9544	62.9295	89.9666	1.57021	2	33.9279	68.8259	339.133	5.91899	15.2155		2.82303	2.01313
1160	1493890266	1	47.9548	62.8354	90.6648	1.5824	2	33.9754	68.8733	340.004	5.93419	15.2276		17.1679	2.01313
1161	1493890266	1	48.0517	62.2714	89.1374	1.55574	2	34.0228	68.9208	339.362	5.92298	15.525		11.3984	0
1162	1493890266	1	48.0061	61.8942	90.8306	1.58529	2	34.0228	68.9208	338.669	5.91089	15.6495		8.92252	2.01101
1163	1493890266	1	48.1018	61.6126	87.1692	1.52139	2	34.0702	68.9682	339.762	5.92997	15.8427		10.0008	3.18775
1164	1493890266	1	48.056	61.2824	85.5297	1.49278	2	34.1651	69.016	342.216	5.97279	15.8986		15.6048	3.18643
1165	1493890267	1	48.1055	60.7646	86.9979	1.5184	2	34.2599	69.0639	354.882	6.19386	16.1425		9.89709	10.8514
1166	1493890267	1	48.1069	60.4347	83.8111	1.46278	2	34.5918	69.2077	339.979	5.93375	16.1128		15.7943	12.1746
1167	1493890267	1	48.2037	59.9172	84.1294	1.46833	2	34.9711	69.352	349.299	6.09641	16.2517		7.07406	12.1708
1168	1493890267	1	48.2047	59.6814	82.7707	1.44462	2	35.3503	69.4962	344.162	6.00676	16.173		8.93201	10.8447
1169	1493890267	1	48.3005	59.3995	80.5645	1.40612	2	35.682	69.6399	343.384	5.99318	16.2509		19.8512	12.1652
1170	1493890267	1	48.3507	58.7397	80.6083	1.40688	2	36.061	69.7841	346.014	6.03908	16.5232		3.15963	9.00217
1171	1493890267	1	48.3984	58.6458	80.5087	1.40514	2	36.3452	69.8804	342.747	5.98206	16.4771		22.8069	10.8364
1172	1493890267	1	48.4963	57.8919	85.2804	1.48842	2	36.6766	70.0241	344.449	6.01177	16.938		0	10.8352
1173	1493890268	1	48.4963	57.8919	84.726	1.47875	2	37.008	70.1677	346.876	6.05412	16.813		16.1222	5.86608
1174	1493890268	1	48.6405	57.3742	79.5798	1.38893	2	37.1974	70.2163	348.079	6.07512	17.2007		4.25104	7.66055
1175	1493890268	1	48.6411	57.2325	81.3528	1.41987	2	37.4341	70.3121	347.7	6.06852	17.2242		14.7642	7.6589
1176	1493890268	1	48.7851	56.7619	77.1294	1.34616	2	37.6707	70.408	348.44	6.08142	17.5996		8.49909	5.86243
1177	1493890268	1	48.7864	56.4786	77.3682	1.35033	2	37.86	70.4565	344.689	6.01596	17.7417		10.7696	6.35673
1178	1493890268	1	48.9298	56.1495	74.0162	1.29183	2	38.0492	70.5519	346.411	6.04601	18.0504		10.3006	5.86243
1179	1493890268	1	49.026	55.8199	77.1301	1.34617	2	38.2385	70.6004	344.162	6.00676	18.2985		10.3026	6.35405
1180	1493890268	1	49.1221	55.4902	77.167	1.34682	2	38.4276	70.6958	345.835	6.03596	18.5899		17.5108	7.24801
1181	1493890268	1	49.2667	54.9247	76.6207	1.33728	2	38.6642	70.7447	346.166	6.04174	19.0443		1.99836	6.35405
1182	1493890269	1	49.3142	54.878	75.8487	1.32381	2	38.8533	70.8401	346.297	6.04402	19.0845		18.8961	4.49492
1183	1493890269	1	49.459	54.265	75.8767	1.3243	2	38.9952	70.8882	347.206	6.05988	19.6423		3.16366	3.17569
1184	1493890269	1	49.5068	54.171	75.3809	1.31564	2	39.0897	70.9359	346.346	6.04487	19.7377		18.9026	4.49112
1185	1493890269	1	49.6517	53.5578	76.5707	1.33641	2	39.2315	70.9839	346.686	6.05081	20.3039		1.41901	4.49492
1186	1493890269	1	49.6515	53.6051	76.8213	1.34078	2	39.3734	71.032	346.137	6.04124	20.2321		17.5261	4.49208
1187	1493890269	1	49.7962	53.0391	77.1629	1.34675	2	39.5152	71.0801	343.336	5.99235	20.7648		1.99836	3.17569
1188	1493890269	1	49.8437	52.9924	76.7578	1.33968	2	39.6097	71.1278	340.954	5.95076	20.8237		15.8525	3.17434
1189	1493890270	1	49.9409	52.473	76.9488	1.34301	2	39.7042	71.1754	342.534	5.97834	21.3206		1.42211	5.11796
1190	1493890270	1	49.9883	52.4736	77.1893	1.34721	2	39.8459	71.2704	349.877	6.10651	21.3586		11.6892	10.0215
1191	1493890270	1	50.0848	52.0961	77.3871	1.35066	2	40.177	71.2261	1.85809	0.0324299	21.5435		1.42201	12.8509
1192	1493890270	1	50.085	52.0487	77.9909	1.3612	2	40.6024	71.2764	359.264	6.27034	21.4388		5.84641	14.2431
1193	1493890270	1	50.1333	51.8599	76.3816	1.33311	2	41.0752	71.2332	9.63263	0.168121	21.3863		4.47975	12.8285
1194	1493890270	1	50.1813	51.7185	74.7991	1.30549	2	41.5006	71.1897	4.8966	0.0854618	21.3186		1.42201	12.8289
1195	1493890270	1	50.1815	51.6711	74.5475	1.3011	2	41.926	71.1461	8.20998	0.143291	21.1525		8.63008	11.4192
1196	1493890270	1	50.2303	51.3876	68.1816	1.18999	2	42.3041	71.1022	11.0159	0.192264	21.2483		0	10.2992
1197	1493890270	1	50.2303	51.3876	68.2562	1.1913	2	42.6351	71.0111	10.6187	0.185331	21.0421		4.00095	8.61007
1198	1493890271	1	50.3254	51.2941	63.8573	1.11452	2	42.9186	70.9664	10.2314	0.178572	21.0205		2.84104	10.2963
1199	1493890271	1	50.3259	51.1994	57.7117	1.00726	2	43.2495	70.8753	9.92867	0.173288	20.9097		2.0026	7.21696
1200	1493890271	1	50.3735	51.1526	53.2896	0.930079	2	43.4858	70.8302	11.1488	0.194583	20.8482		7.63388	7.21345
1201	1493890271	1	50.4694	50.9169	42.513	0.741992	2	43.722	70.7852	10.7757	0.188071	20.9828		1.41911	7.60904
1202	1493890271	1	50.5167	50.9175	40.8055	0.71219	2	43.9584	70.6933	13.0689	0.228095	20.8349		12.1776	7.21345
1203	1493890271	1	50.8493	50.6848	28.9628	0.505497	2	44.1946	70.6483	12.4178	0.216731	21.0434		2.01747	5.83059
1204	1493890271	1	50.8022	50.6368	27.1715	0.474232	2	44.3836	70.603	10.6174	0.185309	20.9725		11.6949	4.24813
1205	1493890272	1	51.1815	50.5468	17.3385	0.302613	2	44.5252	70.6041	10.2363	0.178657	21.133		3.16901	7.21345
1206	1493890272	1	51.2293	50.4526	14.6758	0.256142	2	44.7614	70.5591	10.3415	0.180493	21.1212		11.4419	5.82837
1207	1493890272	1	51.6083	50.4099	6.67914	0.116573	2	44.9503	70.5137	10.1427	0.177024	21.1776		3.16645	4.46947
1208	1493890272	1	51.7032	50.3637	4.59222	0.0801493	2	45.0921	70.468	10.3094	0.179932	21.1634		9.93976	4.24813
1209	1493890272	1	52.0345	50.3678	357.609	6.24145	2	45.2337	70.4691	10.0397	0.175225	21.2206		2.0005	5.82767
1210	1493890272	1	52.0821	50.3211	356.507	6.22222	2	45.4226	70.4238	9.74276	0.170043	21.1771		10.049	4.24813
1211	1493890272	1	52.4131	50.3725	347.977	6.07334	2	45.5642	70.4249	9.11228	0.159039	21.1898		2.83823	4.46661
1212	1493890272	1	52.5077	50.3737	346.869	6.054	2	45.7059	70.3792	13.3179	0.232441	21.1302		11.4527	7.96587
1213	1493890273	1	52.8859	50.4257	338.541	5.90865	2	45.8953	70.1931	42.3857	0.73977	20.9671		6.36651	13.9031
1214	1493890273	1	53.0746	50.5228	339.162	5.91949	2	46.3206	70.009	22.6311	0.394987	20.6235		14.8437	16.4492
1215	1493890273	1	53.5468	50.6706	333.523	5.82107	2	46.7935	69.7315	29.416	0.513406	20.2219		12.7249	14.5207
1216	1493890273	1	53.924	50.8646	337.05	5.88262	2	47.2189	69.5006	24.327	0.424586	19.8055		13.4818	12.6214
1217	1493890273	1	54.3486	51.0118	335.348	5.85292	2	47.597	69.3161	23.1649	0.404304	19.5098		13.4191	12.1236
1218	1493890273	1	54.7253	51.253	336.518	5.87335	2	47.9281	69.0844	26.9608	0.470555	19.083		12.1395	12.6214
1219	1493890273	1	55.1025	51.3995	335.772	5.86033	2	48.3062	68.8999	23.6821	0.41333	18.7738		13.4099	9.01896
1220	1493890273	1	55.4789	51.6406	338.075	5.90053	2	48.5427	68.7143	25.1869	0.439594	18.4288		13.4685	10.749
1221	1493890273	1	55.9031	51.7876	340.348	5.94019	2	48.8734	68.5764	25.4393	0.443999	18.2011		8.97897	8.22255
1222	1493890274	1	56.1859	51.8856	342.214	5.97277	2	49.1098	68.4377	25.18	0.439475	18.0012		15.288	8.21997
1223	1493890274	1	56.6568	52.0804	344.812	6.0181	2	49.3461	68.299	21.9813	0.383647	17.7901		6.34906	10.1656
1224	1493890274	1	56.845	52.1772	345.887	6.03686	2	49.6298	68.1137	20.3151	0.354565	17.4937		13.0721	10.164
1225	1493890274	1	57.2692	52.2768	348.421	6.08109	2	49.9135	67.9285	34.0809	0.594823	17.294		8.61926	14.5207
1226	1493890274	1	57.552	52.3275	351.138	6.12851	2	50.3389	67.6976	18.8227	0.328518	16.9785		13.4523	15.2447
1227	1493890274	1	57.9757	52.4743	353.209	6.16465	2	50.7644	67.4198	28.8474	0.503482	16.5943		7.0745	17.0441
1228	1493890274	1	58.2115	52.4771	355.098	6.19763	2	51.2839	67.1898	18.2425	0.318391	16.2621		17.2321	15.769
1229	1493890274	1	58.7769	52.5784	357.388	6.23759	2	51.7563	66.9593	28.2125	0.492402	16.0031		4.24531	17.6659
1230	1493890275	1	58.9184	52.5801	359.627	6.27668	2	52.276	66.6824	19.4268	0.339062	15.5883		18.4506	15.765
1231	1493890275	1	59.531	52.6346	2.0141	0.0351526	2	52.7483	66.452	29.9015	0.52188	15.3924		5.65838	15.2422
1232	1493890275	1	59.7196	52.6368	1.93435	0.0337607	2	53.1737	66.1742	22.5101	0.392876	15.037		15.5561	13.8885
1233	1493890275	1	60.2381	52.643	359.689	6.27776	2	53.5986	65.9904	21.0414	0.367242	14.9076		11.3108	14.514
1234	1493890275	1	60.6151	52.6475	3.09144	0.0539557	2	54.0238	65.7596	27.4396	0.478911	14.6756		15.5501	12.608
1235	1493890275	1	61.1334	52.6537	2.04456	0.0356843	2	54.4015	65.5753	24.6216	0.429728	14.57		5.65539	12.6107
1236	1493890275	1	61.3219	52.6559	2.51513	0.0438973	2	54.7793	65.391	22.5277	0.393182	14.3174		21.2388	12.608
1237	1493890275	1	62.0288	52.6172	2.9827	0.0520579	2	55.157	65.2067	23.1842	0.404641	14.3428		3.16515	11.3609
1238	1493890276	1	62.1226	52.6655	2.18693	0.0381691	2	55.4876	65.022	24.1549	0.421582	14.0252		19.8233	9.45634
1239	1493890276	1	62.7822	52.6261	2.96554	0.0517585	2	55.7709	64.8838	21.7341	0.379331	14.1212		2.82623	9.45233
1240	1493890276	1	62.8764	52.6273	4.03515	0.0704266	2	56.0541	64.7457	20.7791	0.362663	13.9068		19.7714	8.92089
1241	1493890276	1	63.5354	52.6351	2.60289	0.0454289	2	56.3371	64.6544	22.507	0.392822	14.01		3.15573	9.45233
1242	1493890276	1	63.63	52.5891	4.082	0.0712444	2	56.6203	64.5163	23.1354	0.403788	13.8345		16.9965	9.45364
1243	1493890276	1	64.1951	52.5486	4.59137	0.0801346	2	56.9035	64.3781	23.4305	0.40894	13.8962		4.23331	7.59009
1244	1493890276	1	64.3362	52.5503	4.29975	0.0750448	2	57.1393	64.2864	20.5922	0.359401	13.767		12.7059	8.91711
1245	1493890276	1	64.7597	52.5554	2.36459	0.04127	2	57.4222	64.1952	19.7858	0.345327	13.7595		12.7736	7.589
1246	1493890277	1	65.1834	52.5133	3.15496	0.0550644	2	57.658	64.1036	18.0795	0.315547	13.8191		5.64639	5.08073
1247	1493890277	1	65.3716	52.5155	3.07562	0.0536796	2	57.7998	64.011	18.8575	0.329125	13.7651		14.1758	7.589
1248	1493890277	1	65.8423	52.474	2.3647	0.0412719	2	58.0356	63.9194	18.8639	0.329237	13.8543		4.46484	7.59009
1249	1493890277	1	65.9829	52.5228	2.21097	0.0385887	2	58.2714	63.8277	18.3673	0.320569	13.6846		15.5766	5.81169
1250	1493890277	1	66.5005	52.4818	0.459682	0.00802296	2	58.4598	63.7826	17.8719	0.311924	13.8694		2.82023	6.29929
1251	1493890277	1	66.5945	52.483	0.826108	0.0144183	2	58.6485	63.6905	19.1553	0.334324	13.7385		15.5736	6.30199
1252	1493890277	1	67.112	52.442	0.860149	0.0150124	2	58.8373	63.5984	19.4013	0.338616	13.8901		1.99845	4.45713
1253	1493890277	1	67.1585	52.4897	0.444683	0.00776118	2	58.9787	63.5528	18.8149	0.328381	13.7587		16.9753	5.80877
1254	1493890278	1	67.7229	52.4493	359.747	6.27877	2	59.167	63.5077	17.0243	0.29713	13.9818		1.41011	6.30199
1255	1493890278	1	67.7699	52.4499	0.47561	0.00830096	2	59.3558	63.4156	19.6315	0.342634	13.8219		16.9122	5.80877
1256	1493890278	1	68.3336	52.4566	359.748	6.27879	2	59.5441	63.3705	17.4369	0.304331	14.0132		0	5.07909
1257	1493890278	1	68.3336	52.4566	0.202074	0.00352686	2	59.6859	63.278	18.8141	0.328367	13.8523		15.5021	5.80947
1258	1493890278	1	68.8503	52.4628	0.0127961	0.000223335	2	59.8742	63.2328	17.7272	0.309398	14.0201		1.40712	4.45621
1259	1493890278	1	68.8972	52.4634	0.0195444	0.000341113	2	60.0156	63.1873	17.7761	0.310252	13.9243		12.6789	4.45427
1260	1493890278	1	69.3198	52.4684	0.401652	0.00701016	2	60.1569	63.1417	16.8117	0.29342	14.0669		2.82023	5.07658
1261	1493890278	1	69.4138	52.4696	1.21444	0.0211961	2	60.2986	63.0492	30.3412	0.529554	13.9648		11.2658	8.21327
1262	1493890278	1	69.7893	52.4741	1.82474	0.0318477	2	60.5347	62.9106	20.1691	0.352018	13.9488		2.81719	12.9898
1263	1493890279	1	69.8832	52.4752	2.15958	0.0376918	2	60.9583	62.8209	19.5877	0.34187	13.6634		8.45162	13.2838
1264	1493890279	1	70.1649	52.4786	1.8114	0.031615	2	61.336	62.5898	22.9824	0.401118	13.4233		4.45335	16.4839
1265	1493890279	1	70.3062	52.4331	1.89091	0.0330026	2	61.8542	62.4071	22.4299	0.391476	13.0735		7.0385	15.2272
1266	1493890279	1	70.5408	52.4359	3.31754	0.057902	2	62.2792	62.1296	23.4916	0.410006	12.7366		9.85573	14.7023
1267	1493890279	1	70.8693	52.4399	5.87553	0.102547	2	62.75	61.9935	15.2882	0.26683	12.5377		5.80446	13.8668
1268	1493890279	1	71.0575	52.395	6.94077	0.121139	2	63.1742	61.8099	22.7628	0.397286	12.2795		9.85269	13.2796
1269	1493890279	1	71.3859	52.3989	12.2277	0.213414	2	63.5518	61.5789	25.8209	0.450659	12.0684		1.41308	10.7234
1270	1493890279	1	71.3864	52.3518	12.5369	0.21881	2	63.8817	61.4413	22.0682	0.385163	11.7873		0	13.8629
1271	1493890280	1	71.3864	52.3518	12.1608	0.212246	2	64.3058	61.2578	18.3694	0.320607	11.3777		2.82916	9.44023
1272	1493890280	1	71.3854	52.4461	17.6505	0.30806	2	64.5886	61.1198	23.2506	0.4058	11.0195		4.23924	9.44292
1273	1493890280	1	71.3839	52.5874	29.9172	0.522154	2	64.8715	60.9818	22.6253	0.394886	10.6244		1.41311	10.7167
1274	1493890280	1	71.3833	52.6345	35.2925	0.61597	2	65.2012	60.8443	21.4192	0.373835	10.2771		1.41308	8.20658
1275	1493890280	1	71.3828	52.6816	38.0399	0.663922	2	65.4371	60.7058	19.1855	0.33485	9.98695		1.99635	8.20506
1276	1493890280	1	71.4292	52.7293	47.0836	0.821763	2	65.673	60.5674	21.6752	0.378304	9.72469		1.41308	5.80585
1277	1493890280	1	71.4287	52.7764	49.3434	0.861204	2	65.8612	60.5223	24.4334	0.426443	9.53918		7.06843	8.20247
1278	1493890280	1	71.4313	52.5408	66.5865	1.16215	2	66.097	60.3839	23.7421	0.414378	9.4852		3.15712	6.29528
1279	1493890281	1	71.3854	52.4461	76.6157	1.3372	2	66.2856	60.2919	22.6927	0.396063	9.35759		1.41608	8.20247
1280	1493890281	1	71.3859	52.3989	80.0828	1.39771	2	66.5214	60.1535	20.4303	0.356576	9.15408		8.59701	5.80294
1281	1493890281	1	71.3421	52.1157	93.4566	1.63113	2	66.7095	60.1084	21.1872	0.369787	9.23819		3.98823	5.07242
1282	1493890281	1	71.4369	52.0225	96.2951	1.68067	2	66.8511	60.016	21.848	0.38132	9.21551		5.82711	5.07406
1283	1493890281	1	71.3921	51.8335	100.612	1.756	2	66.9927	59.9235	21.3219	0.372138	9.20884		8.48448	5.80224
1284	1493890281	1	71.3951	51.5507	107.007	1.86762	2	67.1808	59.8785	22.9697	0.400897	9.33341		1.41608	5.07242
1285	1493890281	1	71.3956	51.5035	108.233	1.88902	2	67.3224	59.7861	23.6136	0.412134	9.22997		13.4164	5.79932
1286	1493890281	1	71.2595	51.0775	117.784	2.05572	2	67.5104	59.7411	22.1359	0.386344	9.44001		1.99411	3.98188
1287	1493890282	1	71.3069	51.0309	118.788	2.07325	2	67.6051	59.6481	21.5444	0.37602	9.37867		20.2543	5.79932
1288	1493890282	1	71.0319	50.4143	121.868	2.127	2	67.7931	59.6031	20.7582	0.362298	9.74289		7.61933	3.14764
1289	1493890282	1	70.9406	50.1773	120.77	2.10783	2	67.8874	59.5571	22.0586	0.384995	9.86421		10.2027	5.07242
1290	1493890282	1	70.7558	49.8918	122.212	2.133	2	68.029	59.4647	23.4568	0.409398	9.95369		18.9939	3.14494
1291	1493890282	1	70.48	49.3219	120.637	2.10552	2	68.1232	59.4187	23.5482	0.410993	10.3682		3.9991	4.44764
1292	1493890282	1	70.3871	49.2263	121.917	2.12785	2	68.2643	59.3732	22.9291	0.400189	10.3666		27.2488	3.97978
1293	1493890282	1	69.9726	48.4181	117.361	2.04834	2	68.359	59.2803	21.9953	0.38389	10.9814		1.40712	3.14764
1294	1493890282	1	69.9257	48.4175	116.337	2.03046	2	68.4533	59.2343	22.7117	0.396393	10.9166		18.4295	3.14363
1295	1493890283	1	69.6966	47.8475	112.862	1.96981	2	68.5475	59.1884	21.8525	0.381398	11.399		14.5971	5.07406
1296	1493890283	1	69.4659	47.4191	111.998	1.95473	2	68.6891	59.0959	43.4771	0.758818	11.7026		5.67029	8.5697
1297	1493890283	1	69.4678	47.2301	110.082	1.9213	2	68.7388	58.8146	48.6641	0.849348	11.6074		17.1421	14.0947
1298	1493890283	1	69.2381	46.7069	106.896	1.86569	2	68.7436	58.3448	52.8698	0.922753	11.6484		4.48855	12.6877
1299	1493890283	1	69.1925	46.5644	106.896	1.86569	2	68.7479	57.9219	57.0357	0.995461	11.3662		17.957	11.2776
1300	1493890283	1	69.0101	45.9943	103.462	1.80575	2	68.7517	57.546	60.7723	1.06068	11.5546		1.41908	11.3717
1301	1493890283	1	69.0106	45.947	103.827	1.81213	2	68.7086	57.1694	95.7462	1.67109	11.2265		18.9502	9.8765
1302	1493890283	1	68.8757	45.3299	98.2721	1.71517	2	68.7119	56.8402	94.1683	1.64355	11.5115		2.84116	9.97672
1303	1493890284	1	68.8767	45.2352	99.3309	1.73365	2	68.6684	56.5105	95.978	1.67513	11.2772		20.3451	9.97711
1304	1493890284	1	68.7422	44.5705	96.748	1.68857	2	68.6248	56.1808	97.0087	1.69312	11.6109		1.41908	8.58654
1305	1493890284	1	68.7427	44.5232	97.8024	1.70697	2	68.5807	55.898	95.5489	1.66764	11.376		20.1041	7.05937
1306	1493890284	1	68.6552	43.8588	94.3185	1.64617	2	68.5831	55.6627	95.1398	1.6605	11.8041		4.49712	5.64629
1307	1493890284	1	68.6096	43.716	95.4946	1.6667	2	68.585	55.4745	94.3066	1.64596	11.7585		19.9568	9.98603
1308	1493890284	1	68.5692	43.052	92.1888	1.609	2	68.5414	55.1445	97.116	1.69499	12.0925		4.49803	7.20237
1309	1493890284	1	68.5235	42.9092	93.8811	1.63853	2	68.4968	54.9086	96.5819	1.68567	11.9994		19.9688	5.65229
1310	1493890284	1	68.4831	42.2448	93.8743	1.63842	2	68.4987	54.7202	95.0408	1.65877	12.4754		4.26621	7.20182
1311	1493890285	1	68.4845	42.1026	94.5745	1.65064	2	68.4542	54.4843	95.0798	1.65945	12.3817		19.978	5.65229
1312	1493890285	1	68.444	41.4379	96.1795	1.67865	2	68.4561	54.2959	94.9703	1.65754	12.858		10.0701	5.65226
1313	1493890285	1	68.4002	41.1051	96.2168	1.6793	2	68.4579	54.1075	94.745	1.65361	13.0025		10.0701	5.82558
1314	1493890285	1	68.3564	40.7723	98.3192	1.71599	2	68.4129	53.9186	96.0793	1.6769	13.1464		14.3186	5.65229
1315	1493890285	1	68.314	40.2969	101.14	1.76522	2	68.4148	53.7302	95.9668	1.67494	13.4337		7.26484	5.82919
1316	1493890285	1	68.2693	40.0589	101.344	1.76878	2	68.3697	53.5412	95.1785	1.66118	13.4827		14.8832	5.65529
1317	1493890285	1	68.1326	39.582	105.385	1.83931	2	68.3716	53.3527	95.9307	1.67431	13.7728		5.70026	4.24221
1318	1493890286	1	68.1344	39.392	105.657	1.84406	2	68.373	53.2113	95.1323	1.66037	13.8214		16.2605	4.24224
1319	1493890286	1	67.9981	38.8674	109.683	1.91434	2	68.3745	53.0699	96.1221	1.67765	14.2075		4.51232	4.23921
1320	1493890286	1	67.9524	38.7241	109.863	1.91746	2	68.3759	52.9286	94.6181	1.6514	14.2108		13.5359	5.65829
1321	1493890286	1	67.8151	38.2943	112.665	1.96637	2	68.3778	52.74	94.1349	1.64296	14.4567		5.14099	4.46562
1322	1493890286	1	67.7222	38.1503	115.264	2.01174	2	68.4261	52.5992	94.212	1.64431	14.466		18.5582	4.24524
1323	1493890286	1	67.4918	37.5762	119.394	2.08381	2	68.4276	52.4577	96.3813	1.68217	14.9109		1.42508	5.65529
1324	1493890286	1	67.4923	37.5287	119.607	2.08754	2	68.4295	52.2692	96.7233	1.68814	14.7703		23.0233	5.82982
1325	1493890286	1	67.1211	36.857	121.535	2.12119	2	68.4783	52.0811	94.1099	1.64253	15.2845		1.41916	5.65829
1326	1493890287	1	67.1684	36.8577	122.116	2.13133	2	68.4802	51.8925	94.3375	1.6465	15.0919		23.0341	4.46943
1327	1493890287	1	66.797	36.1857	123.034	2.14734	2	68.5286	51.7516	94.5053	1.64943	15.6619		7.13724	4.46943
1328	1493890287	1	66.6572	35.9932	122.589	2.13958	2	68.577	51.6107	94.4159	1.64787	15.7351		8.3357	5.66129
1329	1493890287	1	66.5177	35.7529	123.127	2.14896	2	68.5789	51.422	95.5956	1.66846	15.8041		20.6114	4.46943
1330	1493890287	1	66.1452	35.1756	124.903	2.17997	2	68.6273	51.2811	94.0395	1.6413	16.2956		1.42805	4.24524
1331	1493890287	1	66.1456	35.128	125.761	2.19495	2	68.6288	51.1396	94.8715	1.65582	16.203		22.6094	4.47227
1332	1493890287	1	65.7261	34.5019	124.281	2.16911	2	68.6772	50.9986	95.8698	1.67324	16.7586		3.19876	4.47227
1333	1493890287	1	65.6797	34.4059	124.977	2.18125	2	68.7256	50.8576	96.7442	1.68851	16.7313		22.6219	5.66129
1334	1493890288	1	65.2599	33.7795	123.282	2.15168	2	68.7275	50.6689	98.952	1.72704	17.2417		3.20146	2.83216
1335	1493890288	1	65.2135	33.6834	123.849	2.16158	2	68.7285	50.5745	96.6803	1.68739	17.253		18.6692	4.24821
1336	1493890288	1	64.8872	33.1535	121.368	2.11828	2	68.7299	50.4329	96.0442	1.67629	17.7015		4.04589	4.47227
1337	1493890288	1	64.7934	33.0566	121.235	2.11594	2	68.7783	50.2919	96.5429	1.68499	17.69		16.022	2.83216
1338	1493890288	1	64.5611	32.5757	120.164	2.09726	2	68.7793	50.1975	97.5478	1.70253	18.1196		5.1504	4.47227
1339	1493890288	1	64.42	32.4779	119.546	2.08647	2	68.8277	50.0565	97.5303	1.70223	18.1228		13.6004	5.66432
1340	1493890288	1	64.2819	32.0461	117.253	2.04645	2	68.8297	49.8677	83.7469	1.46166	18.3927		3.19228	10.7694
1341	1493890288	1	64.1876	31.9968	117.331	2.04781	2	68.974	49.539	79.8648	1.3939	18.1835		14.1236	15.6459
1342	1493890288	1	64.0021	31.5641	114.843	2.00438	2	69.0263	49.0201	79.1634	1.38166	18.1647		1.43405	18.6286
1343	1493890289	1	64.0025	31.5163	114.743	2.00264	2	69.1266	48.4073	86.5044	1.50979	17.6511		11.5654	14.447
1344	1493890289	1	63.816	31.1789	111.452	1.9452	2	69.2255	47.936	82.1654	1.43406	17.6086		2.86513	17.0716
1345	1493890289	1	63.8169	31.0834	110.829	1.93434	2	69.2783	47.3694	85.076	1.48486	17.1773		10.9302	12.7657
1346	1493890289	1	63.6777	30.7467	107.374	1.87403	2	69.2827	46.9439	84.8261	1.4805	17.1396		0	14.2513
1347	1493890289	1	63.6777	30.7467	107.507	1.87634	2	69.3346	46.4717	83.1678	1.45155	16.7116		10.9357	12.7717
1348	1493890289	1	63.5385	30.4098	105.202	1.83612	2	69.339	46.046	86.6089	1.51161	16.6774		5.918	12.859
1349	1493890289	1	63.4928	30.2179	103.567	1.80759	2	69.2963	45.6195	86.4807	1.50937	16.4587		13.2362	11.3556
1350	1493890289	1	63.4017	29.7862	97.6672	1.70461	2	69.3002	45.241	81.8365	1.42832	16.5422		7.32419	12.8548
1351	1493890290	1	63.3564	29.5463	95.104	1.65988	2	69.3516	44.8156	83.7847	1.46232	16.4041		7.32124	11.4555
1352	1493890290	1	63.3111	29.3065	88.171	1.53887	2	69.3084	44.4362	85.9103	1.49942	16.275		2.01108	10.039
1353	1493890290	1	63.3589	29.2595	85.9523	1.50015	2	69.3589	44.1054	83.3333	1.45444	16.0125		7.17325	9.94852
1354	1493890290	1	63.3609	29.0204	75.6913	1.32106	2	69.3623	43.7738	83.3094	1.45402	15.9273		2.01319	10.0419
1355	1493890290	1	63.4087	28.9733	73.7971	1.288	2	69.4128	43.4429	83.2478	1.45295	15.6658		8.71206	8.52944
1356	1493890290	1	63.4585	28.6872	59.2708	1.03447	2	69.4157	43.1586	84.2392	1.47025	15.6496		4.30518	8.52947
1357	1493890290	1	63.4598	28.5437	61.462	1.07271	2	69.4187	42.8743	84.0087	1.46623	15.5201		7.12218	7.24287
1358	1493890290	1	63.6036	28.3548	54.3576	0.948719	2	69.4682	42.638	81.9699	1.43065	15.4403		3.19317	8.64217
1359	1493890291	1	63.6518	28.2599	49.3978	0.862154	2	69.5182	42.3543	81.7793	1.42732	15.2665		10.2431	7.2458
1360	1493890291	1	63.9378	28.0734	38.6125	0.673916	2	69.5677	42.1179	81.142	1.4162	15.1309		9.04591	8.53247
1361	1493890291	1	64.0351	27.788	30.896	0.539238	2	69.5707	41.8335	83.312	1.45407	15.097		2.84441	7.24874
1362	1493890291	1	64.1299	27.7896	31.2778	0.545901	2	69.6202	41.597	80.4424	1.40398	14.8589		10.2431	5.85821
1363	1493890291	1	64.4159	27.6031	23.7598	0.414686	2	69.6693	41.408	78.7884	1.37512	14.7707		3.17454	8.64808
1364	1493890291	1	64.5111	27.5569	24.6537	0.430288	2	69.7193	41.1241	80.2958	1.40143	14.5325		15.87	7.1164
1365	1493890291	1	64.987	27.3259	13.6937	0.239	2	69.7218	40.8869	82.116	1.43319	14.3638		10.8088	8.65103
1366	1493890291	1	65.3199	27.1881	21.3496	0.372621	2	69.7718	40.6029	79.8625	1.39386	14.1342		15.8716	7.24936
1367	1493890292	1	65.8418	27.1014	16.5435	0.288738	2	69.8214	40.3664	78.5821	1.37152	13.8491		11.7033	8.98816
1368	1493890292	1	66.2216	27.0123	16.3074	0.284619	2	69.9186	40.083	77.6089	1.35453	13.5835		14.811	7.25229
1369	1493890292	1	66.6964	26.877	18.3153	0.319663	2	69.9682	39.8464	78.7862	1.37508	13.3757		11.7004	8.65451
1370	1493890292	1	67.0761	26.7879	18.3111	0.319588	2	70.0183	39.5623	79.2595	1.38334	13.1088		13.4564	7.25523
1371	1493890292	1	67.5035	26.6518	19.5417	0.341067	2	70.0679	39.3256	78.8884	1.37686	12.9306		10.3266	6.34886
1372	1493890292	1	67.8358	26.562	20.6552	0.360502	2	70.1641	39.1371	77.2175	1.3477	12.7888		13.4564	8.99384
1373	1493890292	1	68.2632	26.4259	22.4397	0.391647	2	70.2613	38.8535	79.136	1.38118	12.5872		10.7993	5.86402
1374	1493890293	1	68.5958	26.2882	22.5626	0.393791	2	70.3104	38.6643	77.4026	1.35093	12.4943		13.4535	7.25817
1375	1493890293	1	69.0231	26.1521	23.8638	0.416502	2	70.36	38.4275	78.3751	1.3679	12.348		10.7993	5.86768
1376	1493890293	1	69.3557	26.0144	24.6098	0.429523	2	70.4092	38.2382	76.0312	1.327	12.2691		13.4498	5.86692
1377	1493890293	1	69.7829	25.8784	24.8781	0.434205	2	70.4583	38.0489	78.0973	1.36305	12.1892		12.1134	6.3529
1378	1493890293	1	70.1628	25.7416	24.1381	0.421289	2	70.5546	37.8603	76.4976	1.33514	12.125		12.6834	5.70332
1379	1493890293	1	70.5431	25.5569	23.6665	0.413058	2	70.5566	37.6702	79.0809	1.38022	12.1133		12.1134	7.2611
1380	1493890293	1	70.923	25.4201	23.5634	0.411259	2	70.6062	37.4333	78.8039	1.37539	12.0174		10.7926	5.87058
1381	1493890293	1	71.2554	25.2825	23.0252	0.401865	2	70.6554	37.2439	78.1484	1.36395	11.9764		10.3179	5.11646
1382	1493890293	1	71.5874	25.1927	23.0844	0.402898	2	70.7512	37.1028	76.3536	1.33262	11.9394		12.1078	4.49976
1383	1493890294	1	71.9671	25.0559	22.5829	0.394147	2	70.7998	36.9609	75.2442	1.31326	11.9621		9.51153	5.70632
1384	1493890294	1	72.2523	24.9174	22.5348	0.393306	2	70.8018	36.7707	75.0619	1.31008	11.9417		26.8806	6.35557
1385	1493890294	1	73.1061	24.6456	21.5443	0.376018	2	70.8981	36.582	76.2968	1.33163	12.1389		5.84257	4.27827
1386	1493890294	1	73.2957	24.6011	20.2847	0.354035	2	70.8997	36.4394	73.6167	1.28485	12.0783		3.16784	6.35824
1387	1493890294	1	73.3907	24.555	20.8282	0.36352	2	70.996	36.2506	76.6064	1.33703	11.9382		12.1039	8.6814
1388	1493890294	1	73.7703	24.4183	19.4115	0.338795	2	70.9519	35.9646	106.195	1.85345	11.8853		10.3092	12.9303
1389	1493890294	1	74.102	24.3285	18.6687	0.32583	2	70.9093	35.5357	94.5525	1.65025	11.6531		11.6779	14.3504
1390	1493890294	1	74.481	24.2397	17.074	0.297998	2	70.8673	35.0592	96.662	1.68707	11.407		13.0534	13.1724
1391	1493890295	1	74.9071	24.1516	15.3332	0.267615	2	70.7775	34.6294	96.0999	1.67726	11.2622		8.95642	12.8527
1392	1493890295	1	75.1916	24.0611	14.8075	0.258439	2	70.7821	34.201	93.3106	1.62858	11.0572		13.0498	11.5238
1393	1493890295	1	75.6176	23.9731	13.05	0.227765	2	70.739	33.8193	94.1363	1.64299	10.9886		11.6721	12.9452
1394	1493890295	1	75.9964	23.8843	10.7426	0.187493	2	70.6964	33.3899	89.139	1.55577	10.8833		11.4125	10.0026
1395	1493890295	1	76.3746	23.8433	10.0929	0.176155	2	70.6999	33.0565	88.8332	1.55043	10.8206		11.4095	10.0086
1396	1493890295	1	76.7527	23.8023	10.0755	0.175851	2	70.7034	32.7229	89.284	1.5583	10.7783		11.4065	11.4367
1397	1493890295	1	77.1307	23.7613	9.0578	0.158088	2	70.7075	32.3417	91.8288	1.60271	10.7182		12.8126	10.0086
1398	1493890295	1	77.5559	23.7212	9.18418	0.160294	2	70.711	32.0081	87.8032	1.53245	10.7483		11.4065	8.5835
1399	1493890296	1	77.9339	23.6802	9.35057	0.163198	2	70.7141	31.722	89.2872	1.55835	10.8072		12.8096	8.58347
1400	1493890296	1	78.359	23.6401	10.0107	0.17472	2	70.7171	31.4359	89.1576	1.55609	10.9166		12.8066	8.5835
1401	1493890296	1	78.784	23.6	9.60842	0.167699	2	70.7202	31.1498	88.9692	1.55281	11.0465		14.2087	5.888
1402	1493890296	1	79.256	23.5608	9.8348	0.17165	2	70.7694	30.9598	87.2909	1.52351	11.2591		11.6604	8.58647
1403	1493890296	1	79.6344	23.472	11.3064	0.197334	2	70.7724	30.6736	88.5755	1.54593	11.4192		18.5902	7.15543
1404	1493890296	1	80.2483	23.3876	13.0711	0.228134	2	70.775	30.4351	89.8127	1.56753	11.8072		0	5.72731
1405	1493890296	1	80.2483	23.3876	15.0853	0.263288	2	70.777	30.2442	89.8127	1.56753	11.6927		20.2357	7.15842
1406	1493890296	1	80.9099	23.2562	16.7033	0.291528	2	70.7796	30.0056	89.8127	1.56753	12.1728		1.41326	5.72731
1407	1493890296	1	80.957	23.2571	18.8655	0.329265	2	70.7816	29.8147	89.2432	1.55759	12.1054		8.59455	7.15839
1408	1493890297	1	81.2403	23.2145	21.3995	0.373492	2	70.7841	29.5761	89.2366	1.55747	12.2394		7.61373	4.29627
1409	1493890297	1	81.4771	23.1232	23.7065	0.413757	2	70.7857	29.4329	90.3045	1.57611	12.4144		10.2874	5.73031
1410	1493890297	1	81.8081	23.0336	26.3654	0.460162	2	70.7877	29.2419	82.9852	1.44837	12.6488		5.10739	8.03585
1411	1493890297	1	81.9507	22.9406	27.632	0.482269	2	70.9787	29.0541	50.059	0.873694	12.5602		8.93836	19.1283
1412	1493890297	1	82.2346	22.8502	31.9184	0.55708	2	71.2682	28.486	56.8652	0.992484	12.3298		6.32758	15.4034
1413	1493890297	1	82.4243	22.758	32.896	0.574144	2	71.5563	28.061	50.8275	0.887107	12.0928		9.48871	16.2238
1414	1493890297	1	82.7088	22.6198	36.4732	0.636577	2	71.8916	27.6367	52.6155	0.918314	11.924		5.10739	12.2451
1415	1493890297	1	82.8514	22.5268	37.5044	0.654576	2	72.1314	27.3064	47.6928	0.832396	11.7372		6.32627	11.1111
1416	1493890298	1	83.0411	22.4347	40.4633	0.706218	2	72.3708	27.0238	43.2905	0.755562	11.6153		4.01792	11.1092
1417	1493890298	1	83.1366	22.3408	42.2199	0.736876	2	72.6101	26.7412	46.5639	0.812693	11.4092		7.08572	11.1111
1418	1493890298	1	83.3269	22.2009	46.7469	0.815888	2	72.8495	26.4586	47.2613	0.824865	11.3095		5.10739	9.11255
1419	1493890298	1	83.4695	22.1079	47.8208	0.83463	2	73.0411	26.2229	45.2659	0.790039	11.2109		10.0448	10.049
1420	1493890298	1	83.7083	21.8732	52.8849	0.923015	2	73.2799	25.988	42.5199	0.742113	11.2108		6.02476	9.08737
1421	1493890298	1	83.8515	21.7324	55.6747	0.971707	2	73.5182	25.801	42.6905	0.74509	11.1054		9.11401	7.12161
1422	1493890298	1	84.0433	21.4968	60.2225	1.05108	2	73.6621	25.6122	42.6297	0.744028	11.1672		5.13809	8.04009
1423	1493890298	1	84.1395	21.3551	63.6775	1.11138	2	73.8532	25.4243	43.9067	0.766316	11.0619		21.2665	8.04009
1424	1493890299	1	84.3845	20.6899	68.4522	1.19472	2	74.0443	25.2364	40.7808	0.711759	11.2956		8.71936	7.09234
1425	1493890299	1	84.4357	20.4038	74.2489	1.29589	2	74.2348	25.0964	40.8465	0.712905	11.2285		7.30776	5.14058
1426	1493890299	1	84.3852	20.6421	82.8652	1.44627	2	74.331	24.9546	41.1244	0.717756	10.94		18.7086	6.03111
1427	1493890299	1	84.4412	20.021	82.9938	1.44851	2	74.4743	24.8136	42.6782	0.744876	11.0593		8.61388	6.02901
1428	1493890299	1	84.4371	20.3081	94.7473	1.65365	2	74.6176	24.6727	44.1416	0.770416	10.7458		7.3107	6.03115
1429	1493890299	1	84.4876	20.0697	97.8654	1.70807	2	74.761	24.5318	44.3213	0.773552	10.7013		10.4531	4.02003
1430	1493890299	1	84.3983	19.7329	105.988	1.84983	2	74.8565	24.4378	42.7107	0.745442	10.6387		5.74257	10.786
1431	1493890299	1	84.401	19.5415	112.047	1.95558	2	75.1887	24.3003	18.1521	0.316815	10.3688		5.92302	13.3783
1432	1493890300	1	84.3567	19.3491	114.679	2.00153	2	75.5693	24.0679	29.6455	0.517411	9.97424		9.08355	13.3742
1433	1493890300	1	84.2667	19.06	121.198	2.11531	2	75.9498	23.8356	30.0911	0.525189	9.59047		7.73174	11.4261
1434	1493890300	1	84.1759	18.8188	123.953	2.16339	2	76.2825	23.6502	26.3972	0.460719	9.25463		15.5012	13.3742
1435	1493890300	1	83.8994	18.3823	131.669	2.29806	2	76.663	23.4179	27.0897	0.472805	8.81605		11.5672	6.33567
1436	1493890300	1	83.7157	18.0433	130.324	2.27459	2	76.853	23.3257	26.3287	0.459523	8.66028		16.336	4.47438
1437	1493890300	1	83.3919	17.6055	131.529	2.29561	2	76.9951	23.2804	26.9606	0.470551	8.55123		14.16	5.11405
1438	1493890300	1	83.0666	17.2635	134.61	2.34939	2	77.1379	23.1873	26.8681	0.468938	8.38098		16.3444	5.11154
1439	1493890300	1	82.7426	16.8255	133.728	2.334	2	77.2806	23.0942	26.3998	0.460763	8.31445		12.1441	3.16784
1440	1493890301	1	82.4636	16.5322	133.315	2.32678	2	77.3756	23.0481	26.2318	0.457832	8.26709		13.2157	3.16784
1441	1493890301	1	82.1852	16.1908	133.169	2.32424	2	77.4706	23.002	26.5871	0.464032	8.28371		15.2434	5.11154
1442	1493890301	1	81.8601	15.8003	130.808	2.28304	2	77.6133	22.9089	26.347	0.459842	8.28055		11.2048	0
1443	1493890301	1	81.6281	15.5076	131.351	2.29251	2	77.6133	22.9089	25.6937	0.448439	8.42009		13.2284	3.16784
1444	1493890301	1	81.3494	15.1659	131.415	2.29362	2	77.7083	22.8628	26.5389	0.463191	8.51469		10.1346	2.01108
1445	1493890301	1	81.1166	14.9211	130.4	2.27591	2	77.7561	22.8158	25.9933	0.453669	8.58017		11.2174	2.00895
1446	1493890301	1	80.8843	14.6281	129.875	2.26675	2	77.8038	22.7688	25.3059	0.441672	8.70405		11.2174	3.16784
1447	1493890301	1	80.652	14.3351	129.12	2.25357	2	77.8988	22.7227	26.6088	0.464411	8.82791		9.19883	5.16735
1448	1493890302	1	80.4663	14.0911	128.904	2.2498	2	77.9913	22.868	19.6195	0.342424	9.11919		11.224	14.6112
1449	1493890302	1	80.2339	13.7979	127.962	2.23336	2	77.891	23.3446	26.7811	0.467418	9.82999		9.20724	20.1425
1450	1493890302	1	80.048	13.5537	126.551	2.20873	2	77.9297	24.0149	15.2143	0.26554	10.6735		11.2282	22.9985
1451	1493890302	1	79.8155	13.2604	126.487	2.20761	2	77.9672	24.7806	5.27415	0.0920513	11.6675		10.3826	17.2034
1452	1493890302	1	79.6302	12.9681	125.515	2.19065	2	77.9599	25.354	355.841	6.21059	12.498		10.3892	20.1215
1453	1493890302	1	79.4448	12.6756	123.002	2.14679	2	77.9986	26.0236	347.342	6.06226	13.4261		10.3892	17.2404
1454	1493890302	1	79.2594	12.3831	121.601	2.12234	2	77.9442	26.5957	339.775	5.93018	14.2733		12.3922	15.8267
1455	1493890302	1	79.0273	12.0414	120.293	2.09951	2	77.9847	27.1217	332.98	5.81159	15.1163		8.41105	17.1794
1456	1493890302	1	78.8885	11.7978	119.138	2.07934	2	77.9774	27.6943	326.653	5.70118	15.9226		10.3985	12.883
1457	1493890303	1	78.703	11.505	117.904	2.05782	2	77.972	28.1237	321.313	5.60797	16.6348		11.0048	12.877
1458	1493890303	1	78.5653	11.165	117.016	2.04232	2	77.9666	28.5529	316.485	5.5237	17.3982		11.6385	12.8771
1459	1493890303	1	78.3803	10.824	115.995	2.0245	2	77.9611	28.9821	311.806	5.44203	18.1629		9.69287	12.871
1460	1493890303	1	78.242	10.532	116.617	2.03534	2	77.9557	29.4111	307.75	5.37125	18.8813		12.9269	12.9516
1461	1493890303	1	78.0575	10.1426	116.655	2.03601	2	77.9974	29.8408	274.079	4.78358	19.6983		9.69822	10.0088
1462	1493890303	1	77.9191	9.85045	116.717	2.0371	2	77.9931	30.1744	273.334	4.77058	20.3241		10.4134	10.0058
1463	1493890303	1	77.7333	9.55725	118.178	2.06259	2	77.9889	30.5079	272.346	4.75333	20.9522		11.0195	8.57468
1464	1493890303	1	77.5955	9.21676	119.123	2.07909	2	77.9853	30.7937	272.313	4.75276	21.5805		11.6579	10.1049
1465	1493890303	1	77.4102	8.87519	120.92	2.11045	2	78.0281	31.1278	274.02	4.78255	22.2612		8.43088	8.57168
1466	1493890304	1	77.2711	8.631	121.053	2.11278	2	78.0245	31.4135	272.879	4.76263	22.795		7.79903	7.28459
1467	1493890304	1	77.1793	8.38778	120.709	2.10676	2	78.0685	31.6523	269.344	4.70095	23.2815		10.4255	10.8431
1468	1493890304	1	76.9933	8.09423	122.37	2.13576	2	77.9231	31.9832	255.71	4.46298	23.9071		6.47488	25.8453
1469	1493890304	1	76.9009	7.89918	123.211	2.15045	2	77.8182	32.8383	257.461	4.49354	24.956		10.4301	27.673
1470	1493890304	1	76.7148	7.60551	124.35	2.17031	2	77.6187	33.7389	263.684	4.60216	26.149		5.2149	24.6023
1471	1493890304	1	76.6218	7.45865	125.282	2.18659	2	77.4674	34.5449	262.108	4.57464	27.0994		7.22861	20.1525
1472	1493890304	1	76.4819	7.26247	126.767	2.21249	2	77.365	35.2088	258.973	4.51993	27.9603		5.21752	20.7213
1473	1493890304	1	76.3888	7.11557	128.088	2.23556	2	77.1686	35.871	257.284	4.49046	28.766		5.21803	17.601
1474	1493890305	1	76.2957	6.96865	130.021	2.2693	2	77.0205	36.4387	256.842	4.48274	29.479		6.48104	14.85
1475	1493890305	1	76.2032	6.77342	131.636	2.29748	2	76.8736	36.9114	252.826	4.41265	30.1454		1.42234	14.8443
1476	1493890305	1	76.1558	6.77239	131.883	2.30179	2	76.7267	37.3839	252.705	4.41054	30.6168		15.3607	13.4843
1477	1493890305	1	75.8284	6.37872	136.715	2.38612	2	76.5804	37.8089	254.355	4.43934	31.4392		3.24238	13.4805
1478	1493890305	1	75.7821	6.28106	139.43	2.43351	2	76.4342	38.2338	250.891	4.37888	31.9594		9.2254	9.51934
1479	1493890305	1	75.5472	6.0826	142.062	2.47945	2	76.2897	38.5163	249.182	4.34905	32.4422		15.3331	10.8147
1480	1493890305	1	75.1716	5.73597	148.991	2.60038	2	76.1446	38.8463	249.412	4.35306	33.1246		2.04308	12.1326
1481	1493890305	1	75.1247	5.68659	149.848	2.61535	2	75.999	39.2236	251.293	4.38589	33.5484		19.2598	9.5153
1482	1493890306	1	74.5585	5.38398	158.656	2.76906	2	75.8546	39.506	250.801	4.3773	34.1466		4.08911	7.64524
1483	1493890306	1	74.4646	5.28518	160.781	2.80616	2	75.7577	39.7417	249.467	4.35402	34.4808		12.2445	8.9816
1484	1493890306	1	74.0864	5.13172	166.225	2.90117	2	75.6603	40.0248	249.152	4.34852	34.9286		16.3156	8.26261
1485	1493890306	1	73.5656	4.97505	173.81	3.03356	2	75.5165	40.2597	248.878	4.34374	35.3385		3.21413	6.34221
1486	1493890306	1	73.4711	4.92457	173.952	3.03603	2	75.4202	40.4479	250.229	4.36732	35.5768		17.1072	7.24472
1487	1493890306	1	72.901	4.91193	182.21	3.18017	2	75.3704	40.6842	250.414	4.37055	35.8574		4.53192	6.34221
1488	1493890306	1	72.759	4.86039	185.122	3.23098	2	75.2741	40.8724	251.92	4.39683	36.0997		11.4837	6.34084
1489	1493890306	1	72.3783	4.90034	190.696	3.32828	2	75.1779	41.0606	251.577	4.39084	36.2685		11.4867	5.10733
1490	1493890307	1	71.9975	4.9403	197.642	3.44951	2	75.0822	41.2014	249.518	4.35491	36.3921		5.87252	5.85316
1491	1493890307	1	71.8068	4.98448	199.157	3.47594	2	75.033	41.3902	250.241	4.36753	36.5484		12.1693	5.10485
1492	1493890307	1	71.4249	5.12122	209.543	3.65721	2	74.9373	41.5309	249.843	4.36058	36.5787		3.18652	4.48938
1493	1493890307	1	71.3293	5.16751	211.248	3.68697	2	74.8886	41.6724	250.326	4.36901	36.678		13.1759	4.48557
1494	1493890307	1	70.9934	5.45047	222.573	3.88463	2	74.84	41.8138	251.616	4.39153	36.5662		7.2652	4.48654
1495	1493890307	1	70.7551	5.49361	227.283	3.96684	2	74.7913	41.9552	251.403	4.38781	36.6843		8.09626	5.10564
1496	1493890307	1	70.5628	5.68296	231.572	4.0417	2	74.6957	42.096	252.191	4.40156	36.6468		10.1184	3.16775
1497	1493890307	1	70.3225	5.91963	239.424	4.17874	2	74.6476	42.19	251.95	4.39735	36.5273		8.38283	3.17042
1498	1493890308	1	70.1773	6.15837	244.488	4.26712	2	74.5995	42.2841	248.982	4.34556	36.3954		9.1797	3.16775
1499	1493890308	1	69.9846	6.39606	249.942	4.3623	2	74.5514	42.3781	247.769	4.32438	36.2707		9.13089	4.48654
1500	1493890308	1	69.8865	6.68418	253.93	4.43192	2	74.5027	42.5195	248.745	4.34142	36.1314		15.5288	3.16775
1501	1493890308	1	69.6913	7.16359	259.812	4.53457	2	74.4546	42.6135	249.633	4.35691	35.7685		15.5254	5.10316
1502	1493890308	1	69.4962	7.64292	257.777	4.49905	2	74.359	42.7542	251.748	4.39382	35.4464		15.5241	1.42211
1503	1493890308	1	69.301	8.12216	254.414	4.44036	2	74.3584	42.8016	250.54	4.37276	35.0463		13.6855	3.16639
1504	1493890308	1	69.154	8.55401	255.892	4.46615	2	74.3104	42.8956	252.169	4.40118	34.7265		13.3221	3.16775
1505	1493890308	1	69.0545	8.98679	256.315	4.47353	2	74.2623	42.9896	249.186	4.34912	34.3993		12.3128	3.16775
1506	1493890308	1	68.908	9.37018	254.324	4.43879	2	74.2142	43.0836	250.393	4.37018	34.1284		18.238	1.99836
1507	1493890309	1	68.712	9.94565	254.775	4.44666	2	74.1667	43.1303	249.081	4.34729	33.63		13.676	3.16775
1508	1493890309	1	68.5651	10.3772	252.285	4.4032	2	74.1186	43.2243	250.769	4.37674	33.3133		12.8558	3.16775
1509	1493890309	1	68.3711	10.7593	248.364	4.33477	2	74.0705	43.3183	250.93	4.37956	33.0541		15.5057	1.99836
1510	1493890309	1	68.1762	11.238	244.929	4.27482	2	74.023	43.365	251.034	4.38136	32.6547		9.63852	3.16775
1511	1493890309	1	68.0308	11.5245	242.773	4.23718	2	73.9749	43.459	251.009	4.38094	32.483		16.0637	1.99836
1512	1493890309	1	67.7885	12.002	238.757	4.1671	2	73.9274	43.5057	250.362	4.36964	32.0962		8.36843	2.0005
1513	1493890309	1	67.6435	12.2403	237.468	4.1446	2	73.8798	43.5524	250.347	4.36938	31.9271		16.3199	2.83819
1514	1493890309	1	67.3067	12.6675	231.219	4.03554	2	73.8787	43.647	249.426	4.35331	31.6689		5.16798	1.99836
1515	1493890310	1	67.2102	12.8102	230.044	4.01503	2	73.8312	43.6937	248.51	4.33732	31.5853		16.3199	3.16775
1516	1493890310	1	66.8734	13.2374	223.531	3.90136	2	73.7831	43.7877	249.827	4.3603	31.322		5.1382	1.40716
1517	1493890310	1	66.7299	13.3309	222.532	3.88391	2	73.7362	43.787	255.204	4.45415	31.2516		18.1803	5.85562
1518	1493890310	1	66.2981	13.7561	215.895	3.76807	2	73.7809	43.977	271.676	4.74165	31.1335		2.02167	14.7988
1519	1493890310	1	66.2501	13.8034	217.041	3.78808	2	73.6346	44.4481	246.318	4.29906	31.5219		16.2611	16.5874
1520	1493890310	1	65.8191	14.1321	213.008	3.71769	2	73.4407	44.9659	254.871	4.44833	31.7618		4.0391	17.1098
1521	1493890310	1	65.7232	14.2266	213.045	3.71834	2	73.1999	45.4829	242.314	4.22918	32.1381		15.4162	15.824
1522	1493890310	1	65.2927	14.5072	209.814	3.66195	2	72.9597	45.9525	250.088	4.36486	32.3665		7.13072	15.8199
1523	1493890311	1	65.1012	14.648	209.594	3.65811	2	72.7196	46.422	243.199	4.24462	32.6746		14.6662	14.5635
1524	1493890311	1	64.6711	14.8804	209.185	3.65096	2	72.48	46.8442	246.058	4.29453	32.9039		7.12653	13.433
1525	1493890311	1	64.4797	15.0211	208.392	3.63713	2	72.3343	47.2676	245.275	4.28085	33.1893		14.0255	13.3381
1526	1493890311	1	64.05	15.2053	209.064	3.64886	2	72.0953	47.6425	240.723	4.20141	33.42		5.13983	13.9313
1527	1493890311	1	63.9065	15.2989	209.35	3.65385	2	71.9028	48.0651	243.128	4.24338	33.7278		13.4452	10.7718
1528	1493890311	1	63.5239	15.5323	210.438	3.67284	2	71.7583	48.3938	245.217	4.27985	33.8775		7.66736	10.7718
1529	1493890311	1	63.2853	15.6239	210.079	3.66658	2	71.6138	48.7225	244.7	4.27082	34.1304		9.13421	8.24256
1530	1493890311	1	63.0458	15.8119	211.202	3.68617	2	71.4703	48.9568	240.74	4.20171	34.1988		6.3706	11.3928
1531	1493890312	1	62.8547	15.9045	212.571	3.71007	2	71.2789	49.2848	243.72	4.25372	34.4269		8.31064	7.6157
1532	1493890312	1	62.6156	16.0444	214.53	3.74425	2	71.1824	49.5196	245.762	4.28935	34.554		6.3706	7.61456
1533	1493890312	1	62.4245	16.137	216.088	3.77144	2	71.086	49.7544	245.869	4.29123	34.7153		5.1382	9.47909
1534	1493890312	1	62.281	16.2305	218.134	3.80715	2	70.9421	50.0357	242.399	4.23066	34.8971		7.13072	8.23844
1535	1493890312	1	62.0895	16.3713	219.909	3.83813	2	70.7987	50.2699	241.124	4.20841	34.9995		5.14071	6.31805
1536	1493890312	1	61.9459	16.4648	222.509	3.88351	2	70.7028	50.4574	242.516	4.23271	35.1024		2.01954	6.31942
1537	1493890312	1	61.898	16.5121	224.24	3.91372	2	70.6068	50.6449	241.241	4.21045	35.2263		5.14071	7.61179
1538	1493890312	1	61.7544	16.6056	224.985	3.92672	2	70.5104	50.8796	243.573	4.25116	35.3748		4.0391	6.31805
1539	1493890313	1	61.6585	16.7001	225.331	3.93277	2	70.4145	51.0671	243.456	4.24911	35.4649		9.13421	5.08986
1540	1493890313	1	61.419	16.8881	223.13	3.89435	2	70.3191	51.2074	241	4.20625	35.4546		11.1431	4.46943
1541	1493890313	1	61.1316	17.1234	217.007	3.78749	2	70.2707	51.3483	239.374	4.17786	35.4241		7.13072	4.47041
1542	1493890313	1	60.9401	17.2642	211.151	3.68528	2	70.2222	51.4892	239.682	4.18323	35.4614		7.67404	5.08986
1543	1493890313	1	60.7013	17.3559	205.19	3.58124	2	70.1268	51.6295	239.105	4.17317	35.546		8.31064	4.46943
1544	1493890313	1	60.4622	17.4958	197.385	3.44502	2	70.0784	51.7704	238.991	4.17117	35.598		8.67169	5.08986
1545	1493890313	1	60.1763	17.5384	189.158	3.30143	2	69.983	51.9107	238.195	4.15729	35.7439		6.3733	3.15701
1546	1493890313	1	59.9851	17.631	183.512	3.2029	2	69.9351	52.0044	238.598	4.16432	35.7845		7.30481	5.08986
1547	1493890314	1	59.7474	17.5782	176.181	3.07494	2	69.8397	52.1447	238.665	4.16549	36.0097		5.87762	5.65529
1548	1493890314	1	59.5566	17.6227	169.712	2.96204	2	69.8378	52.3332	267.233	4.66409	36.2011		6.43331	13.0288
1549	1493890314	1	59.3669	17.5227	164.503	2.87112	2	69.7394	52.7562	251.663	4.39235	36.7286		7.14739	15.2102
1550	1493890314	1	59.1287	17.518	157.886	2.75562	2	69.5468	53.2252	253.759	4.42893	37.196		5.1973	14.7448
1551	1493890314	1	58.9866	17.4189	153.385	2.67708	2	69.4011	53.6946	248.148	4.33101	37.7411		10.4495	15.777
1552	1493890314	1	58.6538	17.3161	145.192	2.53407	2	69.1616	54.1628	250.425	4.37075	38.3157		3.21938	17.8541
1553	1493890314	1	58.5589	17.266	144.128	2.51551	2	68.9681	54.7256	252.741	4.41117	38.879		18.4995	15.7743
1554	1493890314	1	58.0852	16.8712	138.13	2.41082	2	68.7286	55.1937	247.525	4.32013	39.7731		9.6661	13.3837
1555	1493890315	1	57.8002	16.7209	140.768	2.45687	2	68.5836	55.6156	252.664	4.40982	40.3619		19.6491	13.3846
1556	1493890315	1	57.2785	16.3249	141.907	2.47674	2	68.4385	56.0375	252.896	4.41386	41.2509		12.2867	11.366
1557	1493890315	1	56.9944	16.0299	139.707	2.43835	2	68.2475	56.3647	246.067	4.29468	41.8752		14.4594	13.8884
1558	1493890315	1	56.6148	15.7329	140.198	2.44692	2	68.0556	56.786	246.804	4.30754	42.6175		14.3448	10.7355
1559	1493890315	1	56.2831	15.3885	141.385	2.46764	2	67.9116	57.1136	250.415	4.37057	43.3152		12.444	8.91706
1560	1493890315	1	55.9506	15.1405	141.731	2.47367	2	67.815	57.3947	249.624	4.35677	43.8883		11.3116	10.7355
1561	1493890315	1	55.6658	14.8934	143.531	2.50508	2	67.671	57.7223	247.438	4.31861	44.4797		14.4744	9.45226
1562	1493890315	1	55.2858	14.5961	143.291	2.5009	2	67.5275	58.0028	245.437	4.28368	45.0999		7.24234	8.21583
1563	1493890315	1	55.0957	14.4473	145.263	2.53532	2	67.3844	58.2363	246.518	4.30255	45.4806		19.6959	7.58617
1564	1493890316	1	54.5728	14.0503	147.221	2.5695	2	67.2883	58.4702	248.456	4.33637	46.204		5.21893	7.58895
1565	1493890316	1	54.4301	13.9508	147.398	2.57259	2	67.1922	58.7042	249.18	4.34902	46.5375		16.5279	6.29929
1566	1493890316	1	54.0021	13.6039	144.853	2.52817	2	67.0965	58.8911	248.493	4.33702	47.1423		6.46294	7.58895
1567	1493890316	1	53.8116	13.5033	146.383	2.55486	2	67.0004	59.1251	247.056	4.31195	47.4899		18.8842	4.4533
1568	1493890316	1	53.2878	13.1542	146.533	2.55749	2	66.9522	59.2655	244.55	4.26821	48.0933		7.25128	6.29929
1569	1493890316	1	53.0974	13.0053	147.096	2.56731	2	66.8565	59.4524	244.982	4.27575	48.4422		17.7019	6.29793
1570	1493890316	1	52.6211	12.657	145.737	2.54359	2	66.7609	59.6393	245.153	4.27873	49.0639		2.05595	5.07657
1571	1493890316	1	52.5736	12.6076	146.489	2.55672	2	66.6657	59.7792	243.52	4.25022	49.2316		24.1305	5.80874
1572	1493890317	1	51.9063	12.1585	145.984	2.54789	2	66.617	59.9666	244.543	4.26808	50.0202		3.23685	3.14763
1573	1493890317	1	51.8109	12.1081	146.095	2.54983	2	66.5692	60.06	242.944	4.24017	50.1716		14.5236	5.07488
1574	1493890317	1	51.4296	11.8098	143.344	2.50183	2	66.4741	60.1999	243.127	4.24336	50.6748		6.4776	3.1503
1575	1493890317	1	51.2386	11.7091	142.977	2.49542	2	66.4263	60.2934	241.779	4.21985	50.9029		15.4625	3.14763
1576	1493890317	1	50.8574	11.3622	143.395	2.50271	2	66.3785	60.3868	241.28	4.21113	51.4229		7.79056	6.29526
1577	1493890317	1	50.6185	11.2604	142.604	2.48892	2	66.2829	60.5736	242.616	4.23446	51.7413		13.416	1.99201
1578	1493890317	1	50.2847	10.9628	143.419	2.50313	2	66.2355	60.6201	240.512	4.19773	52.1563		10.4745	4.45046
1579	1493890318	1	49.9983	10.7631	142.092	2.47997	2	66.1873	60.7604	240.632	4.19982	52.553		9.31699	5.07488
1580	1493890318	1	49.7597	10.5643	143.592	2.50615	2	66.0922	60.9003	241.943	4.2227	52.9194		15.7234	3.14763
1581	1493890318	1	49.3298	10.2645	141.453	2.46882	2	66.0444	60.9937	241.532	4.21554	53.4119		6.18467	3.14763
1582	1493890318	1	49.1867	10.1161	144.602	2.52379	2	65.9966	61.0871	239.235	4.17544	53.6714		16.5995	3.14763
1583	1493890318	1	48.7569	9.76763	143.134	2.49816	2	65.9488	61.1805	249.96	4.36262	54.2111		4.12642	8.44836
1584	1493890318	1	48.6614	9.66864	143.955	2.51248	2	65.9462	61.4621	277.751	4.84767	54.6015		17.7663	15.5456
1585	1493890318	1	48.1834	9.31903	143.772	2.50929	2	65.8945	61.9777	263.749	4.60328	55.5573		2.06271	15.4807
1586	1493890318	1	48.1357	9.26951	143.61	2.50646	2	65.8896	62.4937	275.404	4.8067	56.1072		19.8119	14.1387
1587	1493890319	1	47.6097	8.8702	143.014	2.49607	2	65.8384	62.9622	267.586	4.67025	57.0809		2.06522	16.8787
1588	1493890319	1	47.5619	8.82066	143.412	2.50301	2	65.8331	63.5248	275.341	4.80561	57.6748		18.6739	14.1306
1589	1493890319	1	47.0837	8.42218	142.5	2.48709	2	65.8756	63.9939	276.325	4.82278	58.663		3.25012	12.7282
1590	1493890319	1	46.9879	8.37159	143.027	2.49629	2	65.9185	64.416	273.189	4.76805	59.1552		14.5836	12.6485
1591	1493890319	1	46.605	8.07209	141.29	2.46598	2	65.9146	64.8376	275.852	4.81453	59.9599		7.29136	11.3277
1592	1493890319	1	46.4136	7.9223	142.147	2.48093	2	65.9579	65.2127	279.486	4.87796	60.5324		10.3363	9.93329
1593	1493890319	1	46.1744	7.67432	140.311	2.44888	2	66.0017	65.5409	277.133	4.83688	61.1691		10.5126	9.92992
1594	1493890319	1	45.887	7.47383	140.737	2.45633	2	66.0454	65.869	274.877	4.7975	61.7767		7.29793	9.92735
1595	1493890320	1	45.6954	7.32394	139.98	2.44311	2	66.0892	66.197	274.593	4.79255	62.3053		13.7541	8.53958
1596	1493890320	1	45.3119	7.0727	140.999	2.46089	2	66.1334	66.4782	276.042	4.81784	62.9488		4.62995	8.53911
1597	1493890320	1	45.2644	6.92586	140.274	2.44825	2	66.1775	66.7594	277.626	4.84548	63.383		15.7833	7.15578
1598	1493890320	1	44.8329	6.62486	141.668	2.47257	2	66.2222	66.9937	277.624	4.84546	64.0461		1.45861	5.78473
1599	1493890320	1	44.8331	6.57624	141.051	2.4618	2	66.2672	67.1812	277.012	4.83476	64.2836		15.7879	7.15521
1600	1493890320	1	44.4015	6.27512	141.225	2.46484	2	66.3118	67.4155	276.654	4.82853	64.9477		1.4589	7.01431
1601	1493890320	1	44.4016	6.22649	141.279	2.46578	2	66.3096	67.6493	277.365	4.84093	65.2129		13.7692	5.78181
1602	1493890320	1	44.0177	5.97494	142.443	2.4861	2	66.3546	67.8367	276.422	4.82447	65.7709		2.07054	4.43622
1603	1493890321	1	43.9698	5.92525	143.231	2.49985	2	66.4001	67.9774	276.816	4.83135	65.9817		10.5318	4.20618
1604	1493890321	1	43.6819	5.72436	145.277	2.53557	2	66.3988	68.1176	277.835	4.84914	66.4001		13.497	5.78181
1605	1493890321	1	43.346	5.42506	148.887	2.59858	2	66.4438	68.305	277.938	4.85093	66.988		9.77943	4.43244
1606	1493890321	1	43.0578	5.27273	151.633	2.6465	2	66.4892	68.4456	277.471	4.84278	67.3783		17.0333	4.20618
1607	1493890321	1	42.5774	4.9701	159.941	2.79149	2	66.4879	68.5858	277.846	4.84933	67.9608		1.44335	4.43244
1608	1493890321	1	42.6255	4.97116	160.596	2.80294	2	66.5333	68.7264	277.165	4.83744	68.0905		5.7764	4.43051
1609	1493890321	1	42.433	4.96692	169.036	2.95024	2	66.5788	68.8669	277.417	4.84185	68.3098		1.44335	4.20618
1610	1493890321	1	42.3849	4.96586	173.08	3.02081	2	66.5775	69.0071	278.39	4.85883	68.4585		8.66609	3.13153
1611	1493890321	1	42.0961	4.95951	183.325	3.19963	2	66.6233	69.1009	276.757	4.83032	68.671		2.07392	3.13554
1612	1493890322	1	42.0481	4.90976	186.999	3.26375	2	66.6692	69.1948	296.775	5.1797	68.8387		5.17982	10.9445
1613	1493890322	1	41.9034	5.00396	195.261	3.40794	2	66.9004	69.477	305.755	5.33643	69.1493		7.22275	16.9238
1614	1493890322	1	41.6627	4.99866	205.607	3.58851	2	67.1293	69.9926	292.087	5.09787	69.8052		0	14.4139
1615	1493890322	1	41.6627	4.99866	207.826	3.62725	2	67.359	70.4146	296.541	5.17561	70.2819		9.63548	19.4912
1616	1493890322	1	41.3735	5.13838	220.384	3.84642	2	67.5867	71.0231	290.997	5.07886	70.9079		1.44635	16.3173
1617	1493890322	1	41.3253	5.13732	222.491	3.8832	2	67.8625	71.4919	298.131	5.20337	71.4643		10.1709	14.3965
1618	1493890322	1	41.084	5.37547	233.497	4.07529	2	68.0919	71.9134	290.014	5.06169	71.8103		6.4237	15.6294
1619	1493890322	1	40.8912	5.46862	237.857	4.15139	2	68.3208	72.3814	296.022	5.16656	72.3167		13.2744	16.2972
1620	1493890323	1	40.6015	5.80308	240.34	4.19472	2	68.5963	72.8496	299.005	5.21862	72.6563		12.4011	12.4965
1621	1493890323	1	40.36	6.13857	242.519	4.23275	2	68.7793	73.2238	292.828	5.11081	72.8566		13.6132	12.4898
1622	1493890323	1	40.1184	6.52268	242.76	4.23697	2	68.9622	73.5978	294.148	5.13385	73.0139		14.8682	13.1717
1623	1493890323	1	39.8768	6.95541	243.248	4.24547	2	69.1917	73.9721	297.498	5.19232	73.1478		12.927	10.0657
1624	1493890323	1	39.6834	7.34047	242.418	4.23098	2	69.3755	74.2528	299.143	5.22103	73.2044		16.1547	10.0615
1625	1493890323	1	39.4418	7.82172	242.288	4.22872	2	69.5592	74.5334	297.816	5.19786	73.195		11.0167	11.2473
1626	1493890323	1	39.2967	8.15906	241.903	4.222	2	69.7424	74.8605	295.666	5.16034	73.3214		16.823	9.35697
1627	1493890323	1	39.0069	8.63914	240.123	4.19094	2	69.8794	75.1407	294.962	5.14806	73.3183		8.40946	8.13189
1628	1493890324	1	38.8621	8.87916	241.598	4.21669	2	70.0169	75.3743	296.629	5.17715	73.4318		16.1477	8.12779
1629	1493890324	1	38.6205	9.36015	239.235	4.17544	2	70.1543	75.6078	296.907	5.18201	73.3698		6.45813	6.97284
1630	1493890324	1	38.5239	9.55253	240.341	4.19474	2	70.2922	75.7949	297.037	5.18428	73.4662		18.791	6.96801
1631	1493890324	1	38.1861	10.08	238.46	4.16191	2	70.4301	75.9818	295.561	5.15852	73.367		2.03226	8.12627
1632	1493890324	1	38.1379	10.1276	238.501	4.16262	2	70.5674	76.2153	296.336	5.17203	73.6156		20.0313	5.02327
1633	1493890324	1	37.8	10.7035	236.625	4.12988	2	70.6591	76.3554	295.539	5.15812	73.4159		3.20947	4.40399
1634	1493890324	1	37.7037	10.7501	237.89	4.15196	2	70.7042	76.4951	294.513	5.14022	73.5625		16.8086	1.97287
1635	1493890324	1	37.4142	11.2298	236.146	4.12152	2	70.7504	76.5419	297.946	5.20013	73.3278		5.19286	1.96866
1636	1493890325	1	37.3177	11.3735	238.012	4.1541	2	70.7964	76.5887	298.015	5.20135	73.3065		15.5744	1.97076
1637	1493890325	1	37.0283	11.8045	236.381	4.12562	2	70.8425	76.6355	296.98	5.18327	73.1195		12.9066	1.97076
1638	1493890325	1	36.8353	12.189	237.202	4.13995	2	70.8886	76.6823	297.167	5.18654	72.9316		4.06242	1.97076
1639	1493890325	1	36.7389	12.2841	238.122	4.15601	2	70.9347	76.7291	297.289	5.18867	72.9555		20.0205	1.39508
1640	1493890325	1	36.4012	12.8597	240.876	4.20408	2	70.9342	76.7756	297.531	5.1929	72.6483		0	1.96863
1641	1493890325	1	36.4012	12.8597	240.239	4.19296	2	70.9803	76.8223	297.189	5.18692	72.7113		21.9819	0
1642	1493890325	1	36.0155	13.4827	238.998	4.17131	2	70.9803	76.8223	296.067	5.16735	72.3494		4.06032	1.97076
1643	1493890325	1	35.9191	13.5777	240.688	4.20079	2	71.0264	76.8691	296.754	5.17934	72.3763		18.7701	1.39508
1644	1493890326	1	35.5817	14.1046	238.967	4.17076	2	71.0259	76.9156	296.457	5.17415	72.1215		7.18927	1.97076
1645	1493890326	1	35.4371	14.2957	240.226	4.19273	2	71.072	76.9624	296.731	5.17894	72.09		14.8324	0
1646	1493890326	1	35.1961	14.7274	237.744	4.14941	2	71.072	76.9624	295.665	5.16034	71.8351		8.393	0
1647	1493890326	1	35.0515	14.9669	239.316	4.17684	2	71.072	76.9624	295.224	5.15264	71.7002		12.369	1.96863
1648	1493890326	1	34.8106	15.3015	239.86	4.18634	2	71.1181	77.0091	295.986	5.16592	71.5965		7.77302	3.11938
1649	1493890326	1	34.7142	15.542	240.314	4.19427	2	71.2108	77.0562	301.735	5.26627	71.5262		11.2204	9.88798
1650	1493890326	1	34.4733	15.8281	239.703	4.1836	2	71.4462	76.8255	293.263	5.1184	71.328		5.96492	13.1994
1651	1493890326	1	34.4251	16.021	239.445	4.17911	2	71.8214	76.5957	302.913	5.28683	71.1883		14.3701	12.0371
1652	1493890327	1	34.1361	16.403	240.401	4.19579	2	72.1501	76.3656	312.034	5.44601	70.997		4.56981	12.8993
1653	1493890327	1	34.0879	16.5475	240.63	4.19978	2	72.4793	76.089	320.551	5.59467	70.8455		13.5713	12.0346
1654	1493890327	1	33.847	16.9304	240.495	4.19743	2	72.8079	75.8589	328.249	5.72903	70.6436		2.02802	10.0874
1655	1493890327	1	33.7989	16.9779	241.542	4.21571	2	73.0894	75.675	334.919	5.84545	70.6335		14.819	8.95948
1656	1493890327	1	33.5581	17.4092	241.918	4.22226	2	73.3244	75.4907	341.09	5.95314	70.3905		1.452	8.95948
1657	1493890327	1	33.5581	17.4576	241.809	4.22036	2	73.5594	75.3064	346.563	6.04866	70.332		11.6004	8.95712
1658	1493890327	1	33.3655	17.7929	242.927	4.23988	2	73.7943	75.1221	351.47	6.13431	70.1507		1.452	6.99573
1659	1493890327	1	33.3655	17.8413	243.652	4.25253	2	73.9822	74.984	356.118	6.21544	70.1071		13.5672	6.99573
1660	1493890327	1	33.1247	18.2241	243.083	4.2426	2	74.1701	74.8459	0.403702	0.00704592	69.9339		4.56317	7.91504
1661	1493890328	1	33.0766	18.3684	242.905	4.23949	2	74.3585	74.6612	4.07228	0.0710746	69.8074		10.3641	6.25497
1662	1493890328	1	32.884	18.6552	239.699	4.18354	2	74.5458	74.5696	39.2994	0.685904	69.7289		5.18204	5.93575
1663	1493890328	1	32.7877	18.7986	237.45	4.14428	2	74.6871	74.4311	37.5722	0.655759	69.6458		0	6.99573
1664	1493890328	1	32.7877	18.7986	237.415	4.14368	2	74.875	74.293	37.5153	0.654766	69.6489		0	5.04577
1665	1493890328	1	32.7877	18.7986	237.026	4.13689	2	75.0158	74.201	36.395	0.635213	69.6609		3.25797	3.95647
1666	1493890328	1	32.884	18.8488	230.394	4.02113	2	75.11	74.1087	36.8131	0.642511	69.5463		5.27204	6.99331
1667	1493890328	1	32.9803	18.9958	219.443	3.83	2	75.2978	73.9706	36.8091	0.64244	69.3758		4.33281	3.95861
1668	1493890328	1	33.1247	18.9986	209.564	3.65757	2	75.3921	73.8783	37.939	0.662161	69.2699		1.452	5.04326
1669	1493890329	1	33.1247	18.9502	206.855	3.61031	2	75.5328	73.7863	39.8531	0.695568	69.3213		0	3.95647
1670	1493890329	1	33.1247	18.9502	204.691	3.57254	2	75.627	73.694	38.899	0.678916	69.3061		2.904	5.04577
1671	1493890329	1	33.1247	18.8534	193.56	3.37826	2	75.7678	73.602	37.6301	0.656769	69.3963		1.44625	3.95647
1672	1493890329	1	33.0765	18.8525	189.883	3.31409	2	75.862	73.5097	37.1225	0.647909	69.4119		1.452	3.12883
1673	1493890329	1	33.0765	18.8041	183.403	3.20099	2	75.9557	73.4639	37.1859	0.649016	69.4717		5.98277	5.04326
1674	1493890329	1	32.884	18.752	169.33	2.95536	2	76.0964	73.3719	37.2992	0.650994	69.6466		0	3.95861
1675	1493890329	1	32.884	18.752	167.979	2.93178	2	76.1907	73.2796	35.2631	0.615458	69.6328		3.25936	3.12614
1676	1493890329	1	32.7877	18.7017	158.547	2.76716	2	76.2843	73.2338	36.0003	0.628324	69.7546		6.51328	1.97928
1677	1493890330	1	32.5952	18.6013	149.685	2.6125	2	76.3314	73.1876	37.6559	0.657219	69.9465		7.83953	3.95647
1678	1493890330	1	32.3544	18.4998	146.567	2.55807	2	76.4256	73.0953	37.354	0.651951	70.1637		13.0373	3.95861
1679	1493890330	1	31.9691	18.2988	143.385	2.50255	2	76.5199	73.003	36.359	0.634585	70.5501		14.6152	3.95647
1680	1493890330	1	31.5837	18.0008	146.113	2.55016	2	76.6141	72.9107	36.3533	0.634484	71.0129		10.5342	1.97928
1681	1493890330	1	31.2946	17.8015	146.445	2.55594	2	76.6612	72.8645	35.8288	0.625331	71.3447		17.8462	3.95647
1682	1493890330	1	30.8125	17.453	147.793	2.57947	2	76.7554	72.7722	36.8035	0.642342	71.9094		11.4318	1.97928
1683	1493890330	1	30.5231	17.2051	148.62	2.59391	2	76.8025	72.726	37.4652	0.653891	72.2797		17.0429	5.04423
1684	1493890330	1	30.0408	16.9049	150.573	2.628	2	76.8974	72.5872	42.0992	0.73477	72.774		10.5492	12.565
1685	1493890331	1	29.7513	16.7053	150.731	2.63075	2	76.9026	72.1684	45.9713	0.80235	72.797		15.8292	19.4791
1686	1493890331	1	29.3169	16.4058	151.58	2.64558	2	77.1429	71.5652	49.7642	0.868549	73.0061		9.79946	18.654
1687	1493890331	1	29.0273	16.2547	151.725	2.6481	2	77.2902	70.9611	76.8297	1.34093	72.9527		13.8074	18.3879
1688	1493890331	1	28.641	16.0045	153.273	2.67512	2	77.3909	70.3565	84.6163	1.47683	73.0116		10.56	17.306
1689	1493890331	1	28.3512	15.8047	154.038	2.68847	2	77.5376	69.7986	76.7529	1.33959	73.0386		11.1233	18.6693
1690	1493890331	1	28.0131	15.6525	154.964	2.70464	2	77.685	69.194	84.4797	1.47445	73.0342		10.5666	15.4513
1691	1493890331	1	27.7231	15.4526	155.612	2.71594	2	77.7381	68.6817	82.9504	1.44776	73.04		14.3958	14.278
1692	1493890331	1	27.2882	15.2498	156.874	2.73797	2	77.8372	68.2162	78.9808	1.37847	73.2164		9.81426	14.278
1693	1493890332	1	26.9982	15.0984	156.685	2.73466	2	77.9363	67.7507	84.7395	1.47898	73.2595		13.0897	14.0718
1694	1493890332	1	26.6114	14.8965	156.816	2.73696	2	77.9889	67.2846	84.7057	1.47839	73.3768		7.33996	12.9156
1695	1493890332	1	26.4178	14.7469	156.052	2.72362	2	78.0874	66.8655	82.7876	1.44492	73.39		14.4092	11.2928
1696	1493890332	1	25.9825	14.5439	154.72	2.70038	2	78.1388	66.4926	82.5569	1.44089	73.6135		8.54689	11.2957
1697	1493890332	1	25.7406	14.3934	154.014	2.68804	2	78.1902	66.1196	88.3929	1.54275	73.6652		13.1045	9.90989
1698	1493890332	1	25.3534	14.1912	152.758	2.66613	2	78.241	65.7932	86.5265	1.51017	73.8909		9.82768	11.2059
1699	1493890332	1	25.063	14.0396	150.841	2.63268	2	78.2458	65.4197	85.7743	1.49704	73.9481		11.8263	9.91285
1700	1493890332	1	24.724	13.8384	150.043	2.61875	2	78.2966	65.0932	84.5293	1.47532	74.1423		9.83438	8.52803
1701	1493890333	1	24.4334	13.6867	149.992	2.61786	2	78.3468	64.8134	85.819	1.49782	74.3007		15.8899	7.00858
1702	1493890333	1	23.9973	13.3861	148.546	2.59262	2	78.3498	64.5798	86.1471	1.50355	74.6659		9.4186	8.41269
1703	1493890333	1	23.7548	13.1867	146.72	2.56074	2	78.3534	64.2994	88.0451	1.53668	74.7898		11.8387	7.15312
1704	1493890333	1	23.4155	12.9852	147.601	2.57613	2	78.4031	64.0662	84.8446	1.48082	75.0527		12.652	7.01158
1705	1493890333	1	23.076	12.735	147.352	2.57178	2	78.4061	63.8325	86.2336	1.50506	75.3152		8.56851	7.15543
1706	1493890333	1	22.8335	12.5841	147.452	2.57353	2	78.4557	63.5992	86.4215	1.50834	75.4743		14.7189	5.6075
1707	1493890333	1	22.4452	12.2842	147.001	2.56566	2	78.4582	63.4123	84.2359	1.47019	75.8389		9.43126	7.01458
1708	1493890333	1	22.2024	12.0845	146.012	2.5484	2	78.4612	63.1785	87.0803	1.51984	75.9977		13.1368	4.43824
1709	1493890334	1	21.8143	11.8817	146.281	2.55308	2	78.5096	63.0387	83.4247	1.45604	76.3636		11.5112	5.61346
1710	1493890334	1	21.5227	11.6323	146.781	2.56182	2	78.512	62.8516	84.2267	1.47003	76.6237		10.6183	4.20939
1711	1493890334	1	21.2313	11.4314	145.944	2.5472	2	78.5139	62.7113	86.0176	1.50129	76.8825		12.6737	5.78779
1712	1493890334	1	20.8912	11.1808	145.373	2.53724	2	78.5629	62.5247	83.7317	1.46139	77.2154		11.5216	4.21235
1713	1493890334	1	20.5994	10.9311	145.632	2.54176	2	78.5647	62.3843	83.1501	1.45124	77.5075		11.867	4.20935
1714	1493890334	1	20.2593	10.7291	145.779	2.54433	2	78.5665	62.244	85.4238	1.49093	77.8043		11.5258	4.44205
1715	1493890334	1	19.9674	10.4793	144.981	2.5304	2	78.615	62.1041	82.4074	1.43828	78.1323		9.45047	4.20935
1716	1493890334	1	19.7241	10.2792	145.239	2.5349	2	78.6168	61.9638	83.6865	1.4606	78.3559		10.6315	5.78502
1717	1493890335	1	19.4323	10.0781	145.656	2.54217	2	78.5726	61.7761	107.5	1.87623	78.551		10.4492	7.00204
1718	1493890335	1	19.1887	9.82915	145.125	2.53291	2	78.4351	61.5875	126.86	2.21412	78.6706		9.87671	18.229
1719	1493890335	1	18.8969	9.6767	144.849	2.52809	2	78.209	61.0235	114.16	1.99247	78.4501		11.5404	14.4357
1720	1493890335	1	18.6046	9.42662	144.493	2.52188	2	77.9811	60.5997	121.798	2.12578	78.3853		9.4593	15.6852
1721	1493890335	1	18.3611	9.2263	145.096	2.53241	2	77.7537	60.1289	116.731	2.03733	78.2212		10.6462	13.8242
1722	1493890335	1	18.0689	9.02492	144.509	2.52215	2	77.5723	59.7053	119.229	2.08094	78.1611		9.46546	13.2402
1723	1493890335	1	17.8252	8.82452	144.265	2.5179	2	77.3435	59.3279	121.597	2.12226	78.0578		9.46641	11.3186
1724	1493890335	1	17.5815	8.62407	143.632	2.50685	2	77.1608	58.9978	118.238	2.06364	78.0205		10.6533	10.1228
1725	1493890336	1	17.2891	8.42256	142.614	2.48908	2	76.9775	58.7145	117.332	2.04783	78.0512		8.37335	9.42589
1726	1493890336	1	17.0939	8.22306	142.528	2.48759	2	76.8408	58.4316	120.529	2.10363	78.0422		23.1177	10.127
1727	1493890336	1	16.5084	7.72206	142.697	2.49054	2	76.6574	58.1482	122.682	2.14121	78.4901		5.33076	9.42859
1728	1493890336	1	16.3621	7.62121	142.88	2.49372	2	76.5207	57.8652	122.688	2.14132	78.3806		10.4753	8.1936
1729	1493890336	1	16.1179	7.37163	139.567	2.4359	2	76.3834	57.6291	121.549	2.12143	78.4713		10.4753	8.1977
1730	1493890336	1	16.3621	7.62121	138.868	2.42371	2	76.246	57.3929	121.35	2.11795	77.8672		8.38098	7.02608
1731	1493890336	1	16.1667	7.42155	138.589	2.41884	2	76.1081	57.2036	123.138	2.14916	77.9181		19.9317	8.2018
1732	1493890336	1	15.6783	6.97113	138.826	2.42297	2	75.9706	56.9673	124.469	2.1724	78.3248		6.28839	6.2902
1733	1493890337	1	15.8249	7.12095	139.004	2.42609	2	75.8794	56.7785	123.727	2.15944	77.9257		4.19366	7.03027
1734	1493890337	1	15.7271	7.02107	139.554	2.43568	2	75.7414	56.5891	122.791	2.14311	77.8377		25.2356	7.03204
1735	1493890337	1	15.092	6.46949	144.177	2.51636	2	75.6033	56.3997	121.926	2.12801	78.4515		7.40764	7.58207
1736	1493890337	1	14.8966	6.31853	145.344	2.53673	2	75.5126	56.1638	120.658	2.10587	78.4783		9.90953	5.07268
1737	1493890337	1	14.6039	6.16544	150.862	2.63303	2	75.4208	56.0218	121.964	2.12868	78.6407		2.1	5.9657
1738	1493890337	1	14.5549	6.11545	153.018	2.67067	2	75.2821	55.8793	122.516	2.1383	78.5126		0	6.29691
1739	1493890337	1	14.5549	6.11545	153.043	2.6711	2	75.1908	55.6903	121.928	2.12805	78.3223		2.09769	5.07431
1740	1493890337	1	14.506	6.06547	154.624	2.69869	2	75.0989	55.5483	121.739	2.12474	78.2307		15.3677	5.07846
1741	1493890338	1	14.9935	6.22279	166.577	2.90732	2	75.0069	55.4062	122.092	2.13091	77.5926		17.5271	6.29961
1742	1493890338	1	14.4094	6.21016	161.905	2.82578	2	74.9156	55.2171	122.249	2.13364	77.8632		5.84237	5.07594
1743	1493890338	1	14.6041	6.21437	175.655	3.06576	2	74.8236	55.0751	120.879	2.10974	77.5484		4.08466	5.07935
1744	1493890338	1	14.5073	6.31012	170.957	2.98377	2	74.7317	54.9329	120.457	2.10238	77.4025		12.4458	3.14911
1745	1493890338	1	14.7489	5.97287	180	3.14159	2	74.686	54.8384	121.913	2.12779	77.3324		15.8856	5.08098
1746	1493890338	1	15.2366	6.17912	190.468	3.3243	2	74.594	54.6962	119.933	2.09323	76.663		1.46791	5.07846
1747	1493890338	1	15.2368	6.22805	173.656	3.03087	2	74.502	54.5541	120.921	2.11047	76.4707		0	3.15181
1748	1493890338	1	15.2368	6.22805	158.87	2.7728	2	74.4563	54.4595	120.307	2.09975	76.3755		3.24382	5.08098
1749	1493890339	1	15.1886	6.32484	146.556	2.55788	2	74.3643	54.3173	120.908	2.11024	76.1908		1.46763	3.97998
1750	1493890339	1	15.1889	6.37376	136.294	2.37877	2	74.2718	54.2222	136.564	2.38349	76.028		3.24355	9.01333
1751	1493890339	1	15.1407	6.47054	127.707	2.2289	2	74.0398	54.0313	137.933	2.40739	75.7042		7.23049	14.0947
1752	1493890339	1	14.9957	6.66306	139.251	2.4304	2	73.7631	53.6516	121.016	2.11212	75.2431		5.21796	14.9846
1753	1493890339	1	14.8991	6.8077	149.801	2.61452	2	73.4394	53.2712	134.582	2.3489	74.7384		15.6515	18.0609
1754	1493890339	1	14.6094	7.24159	159.612	2.78575	2	73.0699	52.7959	120.9	2.11011	74.1136		12.9699	16.0861
1755	1493890339	1	14.4167	7.6286	168.396	2.93906	2	72.7465	52.3682	135.025	2.35663	73.5119		12.9675	18.9833
1756	1493890339	1	14.2241	8.01557	176.209	3.07542	2	72.3298	51.892	125.389	2.18844	72.8108		11.6744	13.3292
1757	1493890340	1	14.0313	8.3536	183.226	3.19789	2	72.0994	51.5121	125.906	2.19747	72.3503		17.007	15.0103
1758	1493890340	1	13.8395	8.88707	189.531	3.30794	2	71.7752	51.131	129.442	2.25919	71.7014		7.81763	14.1331
1759	1493890340	1	13.7435	9.12933	195.105	3.40523	2	71.4977	50.7503	119.498	2.08564	71.1889		18.1451	14.5607
1760	1493890340	1	13.4544	9.6606	200.018	3.49097	2	71.2677	50.3229	120.392	2.10124	70.681		3.23926	10.2002
1761	1493890340	1	13.4063	9.75727	204.45	3.56833	2	71.0829	50.0375	124.954	2.18085	70.3497		20.7543	12.1667
1762	1493890340	1	13.1179	10.3861	208.427	3.63773	2	70.8517	49.7043	122.302	2.13457	69.8506		3.23738	11.4127
1763	1493890340	1	13.0698	10.4827	243.835	4.25573	2	70.6674	49.3715	119.991	2.09425	69.4969		19.4324	10.2069
1764	1493890340	1	12.7812	11.0626	242.6	4.23418	2	70.4825	49.0859	119.217	2.08073	69.1029		4.5926	9.50098
1765	1493890341	1	12.7333	11.208	242.967	4.24057	2	70.3446	48.8008	123.272	2.1515	68.7916		21.3666	8.26097
1766	1493890341	1	12.3964	11.8355	243.67	4.25284	2	70.2061	48.5628	124.289	2.16926	68.4898		6.47477	9.50498
1767	1493890341	1	12.3002	12.0287	243.903	4.25692	2	70.0681	48.2776	122.817	2.14356	68.1991		10.4173	7.08188
1768	1493890341	1	12.1074	12.3175	242.725	4.23635	2	69.9291	48.0868	120.865	2.10949	67.9911		20.1972	9.50769
1769	1493890341	1	11.8679	12.9467	244.688	4.27061	2	69.7911	47.8015	120.987	2.11163	67.6014		2.04075	6.33976
1770	1493890341	1	11.8195	12.9945	243.672	4.25287	2	69.699	47.6113	123.069	2.14796	67.4415		20.7307	7.08607
1771	1493890341	1	11.5314	13.6226	244.1	4.26035	2	69.5599	47.4204	125.943	2.19811	67.1535		3.23336	7.0885
1772	1493890341	1	11.4834	13.7191	245.637	4.28717	2	69.4208	47.2294	122.876	2.14458	66.9304		20.7267	8.97332
1773	1493890341	1	11.1954	14.3471	246.367	4.29991	2	69.3297	46.9445	117.22	2.04588	66.6497		5.20365	10.0179
1774	1493890342	1	11.099	14.4913	246.435	4.30111	2	69.097	46.705	143.299	2.50103	66.3437		14.8802	17.0733
1775	1493890342	1	10.8585	14.9251	244.066	4.25975	2	68.725	46.2743	124.257	2.16869	65.8126		10.5692	17.0795
1776	1493890342	1	10.7633	15.2643	245.895	4.29167	2	68.3528	45.8435	145.125	2.53292	65.2046		8.41921	19.078
1777	1493890342	1	10.619	15.505	243.826	4.25557	2	67.8864	45.4112	127.33	2.22233	64.606		18.8195	20.0698
1778	1493890342	1	10.3795	16.0848	247.012	4.31117	2	67.4202	44.9314	141.808	2.47501	63.92		3.23099	18.0713
1779	1493890342	1	10.2825	16.1316	244.479	4.26696	2	67.0004	44.4994	128.183	2.23721	63.4165		21.5365	18.0798
1780	1493890342	1	10.0437	16.8086	246.712	4.30594	2	66.5805	44.0671	137.686	2.40307	62.7649		1.45831	19.1121
1781	1493890342	1	9.9951	16.8076	246.054	4.29445	2	66.1132	43.6341	135.949	2.37276	62.2005		20.7035	16.0834
1782	1493890343	1	9.70743	17.4349	246.132	4.29582	2	65.7396	43.2496	129.847	2.26626	61.6928		3.23054	16.0898
1783	1493890343	1	9.65944	17.5313	248.015	4.32867	2	65.3659	42.8649	131.849	2.3012	61.1964		16.1526	14.0849
1784	1493890343	1	9.4195	18.0133	245.324	4.28171	2	65.0387	42.5282	133.61	2.33193	60.7822		7.4046	14.087
1785	1493890343	1	9.37248	18.2556	247.482	4.31937	2	64.7115	42.1914	131.405	2.29345	60.2937		9.6884	11.1234
1786	1493890343	1	9.22855	18.5447	245.702	4.28831	2	64.4781	41.9033	130.05	2.2698	59.9845		15.5788	11.1276
1787	1493890343	1	9.03732	19.0275	249.676	4.35767	2	64.2446	41.6151	129.102	2.25325	59.6493		5.19865	10.071
1788	1493890343	1	8.94107	19.1716	246.291	4.29858	2	64.0107	41.3743	129.822	2.26583	59.377		19.6966	9.12623
1789	1493890343	1	8.75087	19.8	247.565	4.32082	2	63.8239	41.1342	127.338	2.22248	59.0609		3.22802	8.05974
1790	1493890343	1	8.65398	19.8468	246.092	4.29512	2	63.6367	40.9415	127.812	2.23074	58.8905		18.3057	9.13096
1791	1493890344	1	8.46351	20.4265	247.457	4.31893	2	63.4499	40.7012	126.723	2.21174	58.6052		2.03608	8.06398
1792	1493890344	1	8.41523	20.4742	249.093	4.34749	2	63.2626	40.5084	127.039	2.21725	58.3918		14.2247	7.13284
1793	1493890344	1	8.22381	20.908	245.302	4.28134	2	63.1225	40.3163	127.278	2.22142	58.2284		5.97563	7.13526
1794	1493890344	1	8.17655	21.1015	245.905	4.29185	2	62.9824	40.1241	126.175	2.20217	58.0133		9.67848	6.04851
1795	1493890344	1	8.03276	21.3903	243.703	4.25342	2	62.8419	39.9795	125.763	2.19499	57.8757		10.9986	7.13703
1796	1493890344	1	7.88933	21.7277	245.178	4.27916	2	62.7017	39.7873	126.026	2.19957	57.7109		3.22423	5.15002
1797	1493890344	1	7.84141	21.8239	243.446	4.24893	2	62.6084	39.6432	124.31	2.16961	57.593		12.347	6.05275
1798	1493890344	1	7.69834	22.2098	243.424	4.24855	2	62.4678	39.4985	124.814	2.17841	57.4334		1.45825	4.03519
1799	1493890345	1	7.64974	22.2089	242.788	4.23746	2	62.3741	39.402	123.678	2.15858	57.3616		10.9954	5.14914
1800	1493890345	1	7.50635	22.5462	242.901	4.23942	2	62.2807	39.258	124.47	2.17242	57.267		7.77652	5.15165
1801	1493890345	1	7.41089	22.7872	244.753	4.27175	2	62.1873	39.1139	124.768	2.17761	57.1578		4.57232	5.15002
1802	1493890345	1	7.36333	22.932	244.328	4.26433	2	62.094	38.9698	117.618	2.05282	57.0321		15.5499	8.68852
1803	1493890345	1	7.17244	23.4139	249.638	4.35701	2	62.049	38.6837	100.578	1.75543	56.9614		1.45504	19.8616
1804	1493890345	1	7.17209	23.3654	249.99	4.36315	2	61.7226	38.1077	127.535	2.22591	56.5075		0	18.648
1805	1493890345	1	7.17209	23.3654	250.096	4.36499	2	61.3957	37.579	130.592	2.27925	56.0556		2.03333	18.313
1806	1493890345	1	7.12384	23.413	252.519	4.40729	2	61.021	37.0971	137.12	2.3932	55.6072		4.64054	17.2243
1807	1493890346	1	7.07419	23.2665	260.323	4.54349	2	60.6457	36.6626	135.506	2.36502	55.221		2.91645	14.1614
1808	1493890346	1	6.97699	23.2648	267.981	4.67715	2	60.3169	36.3239	139.93	2.44223	54.9153		1.45504	14.1635
1809	1493890346	1	6.97664	23.2163	270.716	4.72488	2	59.988	35.9852	140.948	2.46	54.5275		2.91645	11.1728
1810	1493890346	1	7.07384	23.218	280.298	4.89213	2	59.7056	35.7424	142.52	2.48744	54.1014		0	13.1941
1811	1493890346	1	7.07384	23.218	286.548	5.0012	2	59.3761	35.4511	142.217	2.48216	53.7138		2.9165	9.16114
1812	1493890346	1	7.17104	23.2198	295.713	5.16116	2	59.1406	35.2567	142.14	2.48082	53.3453		2.08613	11.1813
1813	1493890346	1	7.21998	23.2692	300.013	5.23622	2	58.858	35.0137	143.95	2.51241	52.9568		2.91615	7.1547
1814	1493890346	1	7.31717	23.2709	315.025	5.49822	2	58.6695	34.8676	144.487	2.52178	52.6455		3.29092	9.16958
1815	1493890346	1	7.36646	23.3689	326.109	5.69167	2	58.4338	34.673	145.85	2.54555	52.3035		1.4579	7.15707
1816	1493890347	1	7.41505	23.3697	330.01	5.75977	2	58.2452	34.5269	146.38	2.5548	52.0402		12.5554	7.15891
1817	1493890347	1	7.80475	23.5223	345.834	6.03594	2	58.0566	34.3807	146.561	2.55797	51.4116		6.25712	7.16128
1818	1493890347	1	7.95151	23.6705	350.309	6.11404	2	57.8679	34.2345	147.372	2.57214	51.022		9.87068	5.16103
1819	1493890347	1	8.24394	23.8213	354.922	6.19456	2	57.7263	34.1368	144.636	2.52438	50.5462		9.86797	7.16549
1820	1493890347	1	8.53632	23.972	358.081	6.24969	2	57.5375	33.9905	147.413	2.57284	50.0149		20.9606	4.0564
1821	1493890347	1	9.217	24.1296	357.142	6.23331	2	57.4433	33.8935	146.495	2.55682	49.2048		19.224	6.39648
1822	1493890347	1	9.8486	24.2378	357.353	6.23698	2	57.2542	33.795	147.122	2.56776	48.3594		3.28647	6.08884
1823	1493890347	1	9.94597	24.288	355.245	6.20019	2	57.1128	33.6494	145.586	2.54095	48.0869		26.4342	2.0282
1824	1493890348	1	10.8199	24.4005	354.98	6.19557	2	57.0657	33.6009	144.64	2.52444	47.1521		4.63486	5.16521
1825	1493890348	1	10.9657	24.4516	356.205	6.21695	2	56.924	33.5031	144.943	2.52973	46.8412		16.6882	3.20026
1826	1493890348	1	11.5	24.6064	351.283	6.13104	2	56.8294	33.4538	145.398	2.53767	46.1847		16.0045	4.05849
1827	1493890348	1	12.0334	24.6159	351.228	6.13009	2	56.7351	33.3568	149.104	2.60235	45.5483		3.28056	7.27657
1828	1493890348	1	12.1306	24.666	350.298	6.11386	2	56.4981	33.3052	183.201	3.19746	45.2008		22.3445	8.65063
1829	1493890348	1	12.8584	24.8243	351.308	6.13148	2	56.213	33.3484	183.93	3.21018	44.1846		2.07891	11.3955
1830	1493890348	1	12.9072	24.8735	352.034	6.14415	2	55.8332	33.3423	182.996	3.19389	43.7534		18.079	8.54811
1831	1493890348	1	13.4894	25.0291	346.152	6.04149	2	55.5483	33.3377	185.447	3.23666	42.8717		6.02467	11.7265
1832	1493890349	1	13.6834	25.081	348.519	6.0828	2	55.1678	33.4272	191.088	3.33511	42.3157		10.6445	7.25509
1833	1493890349	1	14.023	25.1838	345.641	6.03257	2	54.93	33.4712	188.516	3.29022	41.738		13.1908	7.12291
1834	1493890349	1	14.4591	25.2399	348.488	6.08225	2	54.6926	33.4674	185.774	3.24237	41.0661		5.28962	8.65998
1835	1493890349	1	14.6048	25.3392	345.683	6.0333	2	54.4072	33.5107	187.071	3.26501	40.6326		19.4759	7.25509
1836	1493890349	1	15.2349	25.4955	348.401	6.08074	2	54.1694	33.5547	187.086	3.26527	39.7599		1.45201	7.25509
1837	1493890349	1	15.2351	25.5439	347.415	6.06354	2	53.9316	33.5987	185.842	3.24356	39.5259		20.8841	5.8673
1838	1493890349	1	15.9133	25.7009	348.295	6.07889	2	53.7412	33.6434	184.91	3.22728	38.6527		2.07893	5.86507
1839	1493890349	1	15.962	25.7502	349.043	6.09195	2	53.5509	33.6882	183.803	3.20797	38.4179		18.0477	7.12891
1840	1493890350	1	16.5432	25.9055	347.166	6.05919	2	53.3133	33.6844	183.547	3.2035	37.5839		6.01443	4.49907
1841	1493890350	1	16.7369	25.9572	349.632	6.10224	2	53.1704	33.7299	182.681	3.18838	37.2534		16.6359	7.12891
1842	1493890350	1	17.2695	26.1116	349.104	6.09302	2	52.9328	33.7261	184.236	3.21553	36.4671		7.42658	4.49998
1843	1493890350	1	17.5114	26.1642	349.641	6.10239	2	52.7899	33.7717	183.861	3.20898	36.0894		14.8525	4.27856
1844	1493890350	1	17.9952	26.2693	351.782	6.13975	2	52.6473	33.7694	182.798	3.19042	35.4545		11.7241	4.27856
1845	1493890350	1	18.3821	26.3244	352.444	6.1513	2	52.5047	33.7671	181.721	3.17163	34.9249		12.4757	4.49998
1846	1493890350	1	18.7693	26.4761	351.299	6.13132	2	52.3618	33.8127	183.572	3.20393	34.3843		10.2784	4.27856
1847	1493890350	1	19.1076	26.5303	350.673	6.1204	2	52.2192	33.8104	189.619	3.30947	33.9025		16.614	9.10658
1848	1493890350	1	19.6395	26.6845	351.436	6.13372	2	51.9804	33.9978	201.963	3.52492	33.1575		8.69529	15.9248
1849	1493890351	1	19.9293	26.6895	351.43	6.13362	2	51.4568	34.0851	185.45	3.23671	32.3833		16.6045	14.8593
1850	1493890351	1	20.4609	26.8436	350.66	6.12017	2	50.9805	34.221	190.878	3.33144	31.3986		4.60924	17.3348
1851	1493890351	1	20.6059	26.8944	351.342	6.13208	2	50.4092	34.3076	183.807	3.20803	30.7114		20.8258	16.2377
1852	1493890351	1	21.2822	27.051	350.599	6.11911	2	49.8851	34.4428	192.159	3.35381	29.5426		4.34165	15.9342
1853	1493890351	1	21.4269	27.0535	350.206	6.11224	2	49.3612	34.5302	185.767	3.24224	28.9176		16.5922	15.9367
1854	1493890351	1	21.9581	27.2075	349.598	6.10163	2	48.8372	34.6175	186.132	3.24861	27.8818		7.2371	13.1405
1855	1493890351	1	22.1993	27.2117	349.449	6.09903	2	48.4083	34.7064	189.517	3.3077	27.2595		16.5856	13.1411
1856	1493890351	1	22.7303	27.3656	349.238	6.09536	2	47.9794	34.7954	188.86	3.29623	26.3196		5.78785	11.5045
1857	1493890352	1	22.9232	27.3689	350.041	6.10937	2	47.5982	34.8372	186.059	3.24734	25.7804		18.4095	10.3747
1858	1493890352	1	23.5023	27.5719	349.322	6.09683	2	47.2644	34.9276	187.722	3.27637	24.8746		2.89245	10.0893
1859	1493890352	1	23.5987	27.5736	349.725	6.10386	2	46.9308	34.9702	186.459	3.25432	24.4764		16.5732	8.67823
1860	1493890352	1	24.1293	27.7274	349.619	6.102	2	46.6448	35.0136	186.856	3.26126	23.6651		4.33565	8.68119
1861	1493890352	1	24.2738	27.7299	350.953	6.12529	2	46.3587	35.057	186.617	3.25708	23.2686		15.1758	5.87675
1862	1493890352	1	24.756	27.8828	349.593	6.10155	2	46.168	35.1018	183.97	3.21088	22.5962		7.2281	8.68119
1863	1493890352	1	24.9969	27.887	350.843	6.12336	2	45.8819	35.1452	183.242	3.19817	22.1103		17.9575	7.27629
1864	1493890352	1	25.5752	28.0415	349.932	6.10746	2	45.6434	35.1893	183.433	3.2015	21.3031		3.25648	7.14986
1865	1493890353	1	25.6716	28.0914	351.831	6.14061	2	45.4051	35.1856	183.416	3.20121	20.9699		14.7878	5.87967
1866	1493890353	1	26.1533	28.196	349.254	6.09563	2	45.2143	35.2304	183.418	3.20124	20.3176		3.25648	5.72166
1867	1493890353	1	26.2497	28.2459	350.414	6.11588	2	45.0236	35.2275	183.939	3.21034	20.03		16.5456	5.87967
1868	1493890353	1	26.7794	28.3995	348.713	6.08619	2	44.8328	35.2723	183.594	3.20431	19.3174		1.4462	4.29351
1869	1493890353	1	26.8276	28.4003	348.928	6.08995	2	44.6897	35.2701	181.955	3.17571	19.1376		13.3639	4.29051
1870	1493890353	1	27.2608	28.5041	348.209	6.07739	2	44.5467	35.2679	181.282	3.16396	18.5621		2.06199	5.88328
1871	1493890353	1	27.309	28.5531	348.829	6.08821	2	44.3558	35.3128	181.491	3.16762	18.3381		16.1931	2.85935
1872	1493890353	1	27.8384	28.6584	348.748	6.0868	2	44.2605	35.3113	181.591	3.16937	17.7185		3.25244	4.51141
1873	1493890354	1	27.9347	28.7082	348.581	6.08389	2	44.1172	35.3569	183.009	3.19411	17.4951		2.88645	2.85935
1874	1493890354	1	28.0309	28.7099	350.11	6.11058	2	44.0219	35.3554	181.641	3.17023	17.3169		13.3566	4.50855
1875	1493890354	1	28.4639	28.8135	350.706	6.12098	2	43.8787	35.401	181.894	3.17466	16.7634		2.05989	2.86235
1876	1493890354	1	28.512	28.8625	349.726	6.10388	2	43.7833	35.3995	181.822	3.17338	16.6116		17.924	3.18796
1877	1493890354	1	29.0892	29.0168	342.12	5.97113	2	43.6877	35.4459	181.864	3.17412	15.9515		1.443	2.86235
1878	1493890354	1	29.0892	29.0649	342.441	5.97672	2	43.5923	35.4444	183.627	3.20489	15.8442		10.2262	4.29351
1879	1493890354	1	29.4258	29.1187	336.447	5.87211	2	43.4492	35.4422	183.075	3.19525	15.3832		1.4432	2.86235
1880	1493890355	1	29.3777	29.1179	336.69	5.87635	2	43.3538	35.4407	182.19	3.17982	15.3398		0	3.18526
1881	1493890355	1	29.3777	29.1179	336.427	5.87176	2	43.2583	35.4871	181.9	3.17475	15.2721		1.443	2.86235
1882	1493890355	1	29.3776	29.0698	330.422	5.76696	2	43.1629	35.4856	182.204	3.18006	15.2052		4.54514	2.86235
1883	1493890355	1	29.4256	28.9261	316.553	5.5249	2	43.0675	35.4841	182.142	3.17897	15.1363		2.06199	3.18796
1884	1493890355	1	29.3774	28.8771	312.857	5.46038	2	42.9719	35.5305	180.988	3.15883	15.1353		1.4432	1.43115
1885	1493890355	1	29.4255	28.8779	304.122	5.30793	2	42.9242	35.5298	181.301	3.1643	15.0487		3.25082	2.86235
1886	1493890355	1	29.3774	28.7808	294.841	5.14595	2	42.8288	35.5283	182.372	3.18299	15.0489		1.446	1.4312
1887	1493890355	1	29.3773	28.7326	289.463	5.05208	2	42.7811	35.5275	182.518	3.18554	15.0277		0	2.86231
1888	1493890356	1	29.3773	28.7326	282.465	4.92994	2	42.6857	35.5261	181.523	3.16818	14.9421		1.4432	2.01533
1889	1493890356	1	29.3292	28.7318	276.977	4.83417	2	42.6378	35.5732	180.69	3.15363	14.9641		4.04545	1.4312
1890	1493890356	1	29.2332	28.8265	262.706	4.58508	2	42.5901	35.5724	180.69	3.15363	14.9638		2.05989	1.43115
1891	1493890356	1	29.2813	28.8755	258.406	4.51004	2	42.5424	35.5717	180.615	3.15233	14.8558		7.73124	2.86235
1892	1493890356	1	29.1854	29.1147	248.639	4.33957	2	42.447	35.5702	180.942	3.15803	14.7494		2.05989	0
1893	1493890356	1	29.2335	29.1637	245.214	4.27979	2	42.447	35.5702	180.29	3.14666	14.6847		8.35133	3.18796
1894	1493890356	1	29.0896	29.402	234.404	4.09113	2	42.3514	35.6166	181.582	3.16921	14.6457		4.54419	1.4312
1895	1493890356	1	29.0417	29.5457	234.302	4.08934	2	42.3037	35.6158	182.392	3.18334	14.5852		12.3142	1.43115
1896	1493890356	1	28.8017	29.8787	225.818	3.94126	2	42.256	35.6151	181.843	3.17376	14.6262		4.54135	2.01533
1897	1493890357	1	28.7538	30.0223	226.513	3.9534	2	42.2081	35.6622	181.191	3.16239	14.5886		17.2258	1.43115
1898	1493890357	1	28.3698	30.4492	222.591	3.88495	2	42.1604	35.6615	181.462	3.16711	14.7428		7.15448	1.4312
1899	1493890357	1	28.2258	30.6393	225.965	3.94383	2	42.1127	35.6607	181.027	3.15951	14.7669		17.2211	2.01743
1900	1493890357	1	27.7937	31.0172	221.723	3.86979	2	42.0648	35.7079	180.7	3.15381	15.0222		9.16205	2.04082
1901	1493890357	1	27.6017	31.2547	226.844	3.95918	2	42.0172	35.6593	171.925	3.00065	15.0734		16.3056	3.22671
1902	1493890357	1	27.1696	31.5844	223.096	3.89376	2	41.9697	35.5628	141.092	2.46252	15.3255		8.0909	8.16328
1903	1493890357	1	26.9776	31.7738	226.999	3.96189	2	41.7793	35.3684	145.252	2.53512	15.2319		15.2015	8.40451
1904	1493890357	1	26.5935	32.1043	224.836	3.92413	2	41.541	35.2211	147.534	2.57495	15.269		11.1707	6.44589
1905	1493890358	1	26.3054	32.3402	224.895	3.92516	2	41.3502	35.1223	148.801	2.59706	15.2999		19.2378	6.12456
1906	1493890358	1	25.8735	32.8142	223.015	3.89235	2	41.2073	34.9765	146.03	2.5487	15.4855		4.5361	7.21794
1907	1493890358	1	25.7294	32.86	223.207	3.89569	2	41.0166	34.8298	146.046	2.54898	15.4136		20.2209	5.20074
1908	1493890358	1	25.2494	33.3332	223.983	3.90925	2	40.8736	34.7318	147.222	2.56951	15.6867		3.20277	4.08588
1909	1493890358	1	25.1533	33.3797	224.73	3.92228	2	40.7783	34.6345	145.704	2.54302	15.6753		22.2404	5.20322
1910	1493890358	1	24.6255	33.9003	223.178	3.89519	2	40.6352	34.5365	145.915	2.54669	16.0223		1.4432	5.20491
1911	1493890358	1	24.5774	33.8995	224.448	3.91736	2	40.4921	34.4384	144.721	2.52585	15.9238		22.2405	5.20491
1912	1493890358	1	24.0495	34.42	222.279	3.87951	2	40.349	34.3403	145.45	2.53857	16.2997		2.02167	3.22561
1913	1493890358	1	24.0015	34.4673	224.428	3.91702	2	40.2535	34.2909	144.906	2.52908	16.253		19.2331	5.20491
1914	1493890359	1	23.5216	34.8924	221.821	3.87151	2	40.1104	34.1928	147.138	2.56805	16.6035		4.04335	5.20739
1915	1493890359	1	23.4256	34.987	223.193	3.89544	2	39.9672	34.0947	146.412	2.55538	16.5656		21.2502	3.22561
1916	1493890359	1	22.8977	35.4593	223.875	3.90736	2	39.8717	34.0453	144.462	2.52133	17.0328		2.02167	5.20739
1917	1493890359	1	22.8497	35.5066	224.769	3.92296	2	39.7285	33.9472	147.286	2.57063	16.9507		23.2695	5.20908
1918	1493890359	1	22.2739	36.0263	223.213	3.8958	2	39.5853	33.849	152.799	2.66685	17.4478		7.14608	6.4526
1919	1493890359	1	22.1301	36.2162	222.318	3.88018	2	39.3943	33.7501	147.119	2.56771	17.4394		10.3171	7.2269
1920	1493890359	1	21.842	36.404	223.533	3.90139	2	39.2033	33.6033	147.437	2.57326	17.5858		19.2251	9.11413
1921	1493890359	1	21.4104	36.8777	223.705	3.9044	2	38.9166	33.5028	155.632	2.71629	17.8285		2.88631	8.422
1922	1493890360	1	21.3142	36.8763	223.147	3.89464	2	38.6778	33.3552	144.284	2.51823	17.717		22.232	10.4256
1923	1493890360	1	20.7865	37.3966	221.805	3.87122	2	38.3911	33.1588	167.271	2.91942	18.1075		2.01954	14.6788
1924	1493890360	1	20.7386	37.4439	223.572	3.90207	2	37.9129	33.0552	159.615	2.78581	17.7262		20.3189	17.4525
1925	1493890360	1	20.2106	37.8681	222.916	3.89063	2	37.3868	32.8069	163.667	2.85654	17.9064		5.15208	15.0563
1926	1493890360	1	20.1149	38.0107	222.709	3.88701	2	36.9084	32.6552	171.669	2.99619	17.6268		14.3005	13.2876
1927	1493890360	1	19.7308	38.293	222.07	3.87585	2	36.4776	32.5523	168.493	2.94076	17.7034		6.06288	11.8891
1928	1493890360	1	19.5869	38.4349	221.579	3.86728	2	36.0947	32.4501	166.279	2.90212	17.5592		12.1215	13.2941
1929	1493890360	1	19.2992	38.7186	222.852	3.8895	2	35.6637	32.3471	170.543	2.97654	17.5611		8.08242	11.6104
1930	1493890361	1	19.1074	38.9078	221.861	3.87221	2	35.2805	32.2929	170.497	2.97574	17.4736		8.3467	10.1858
1931	1493890361	1	18.8672	39.0482	221.596	3.86758	2	34.9452	32.2395	169.64	2.96077	17.4603		10.1041	10.5127
1932	1493890361	1	18.6274	39.2847	222.409	3.88176	2	34.6098	32.138	170.572	2.97704	17.5075		7.14814	10.1892
1933	1493890361	1	18.4354	39.4258	221.912	3.87309	2	34.2744	32.0845	172.157	3.00471	17.4576		7.14427	5.75475
1934	1493890361	1	18.2917	39.6157	221.877	3.87248	2	34.0826	32.0814	174.199	3.04035	17.4962		13.1744	8.77166
1935	1493890361	1	17.9559	39.8987	223.454	3.9	2	33.795	32.0287	171.986	3.00173	17.6865		2.02167	7.35763
1936	1493890361	1	17.9079	39.946	222.93	3.89086	2	33.5553	31.9768	169.625	2.96051	17.5599		11.1623	7.35763
1937	1493890361	1	17.62	40.1817	221.045	3.85797	2	33.3156	31.9249	169.211	2.95328	17.7349		4.04121	7.19495
1938	1493890361	1	17.5241	40.2763	223.744	3.90507	2	33.0758	31.921	169.139	2.95203	17.6541		13.1744	5.95549
1939	1493890362	1	17.1883	40.5593	222.047	3.87545	2	32.884	31.8698	171.888	3.00001	17.9405		1.43701	7.19495
1940	1493890362	1	17.1885	40.6072	221.873	3.87242	2	32.6442	31.8659	170.59	2.97735	17.7564		11.1623	4.57413
1941	1493890362	1	16.9006	40.8429	220.121	3.84184	2	32.5003	31.8155	172.255	3.00642	18.0234		2.01954	7.19795
1942	1493890362	1	16.8527	40.8902	220.208	3.84335	2	32.2604	31.8116	170.724	2.97969	17.8835		11.1623	4.57413
1943	1493890362	1	16.5648	41.1259	221.334	3.863	2	32.1165	31.7612	172.572	3.01195	18.1536		0	4.31755
1944	1493890362	1	16.5648	41.1259	221.087	3.85869	2	31.9726	31.7589	172.386	3.0087	18.0317		15.1908	5.96128
1945	1493890362	1	16.181	41.4562	223.601	3.90257	2	31.7806	31.7077	171.177	2.98761	18.3951		2.01743	4.3176
1946	1493890362	1	16.1331	41.5034	225.266	3.93163	2	31.6367	31.7053	171.993	3.00184	18.3402		12.1215	4.32055
1947	1493890363	1	15.8454	41.7871	227.999	3.97933	2	31.4927	31.703	172.945	3.01846	18.6152		3.20407	4.3206
1948	1493890363	1	15.7493	41.8337	231.598	4.04215	2	31.3487	31.7006	173.338	3.02531	18.6016		0	4.57696
1949	1493890363	1	15.7493	41.8337	231.762	4.045	2	31.2047	31.6502	172.645	3.01322	18.5087		2.05981	5.76075
1950	1493890363	1	15.7009	41.785	240.526	4.19797	2	31.0127	31.6471	172.686	3.01394	18.3638		3.25359	2.8804
1951	1493890363	1	15.6043	41.7357	250.773	4.37682	2	30.9167	31.6455	170.144	2.96957	18.338		1.43701	4.57696
1952	1493890363	1	15.6041	41.6878	254.651	4.44449	2	30.7727	31.5951	172.358	3.00821	18.2195		1.44615	2.8804
1953	1493890363	1	15.5559	41.6871	254.763	4.44646	2	30.6767	31.5935	172.542	3.01143	18.1802		1.44615	4.32355
1954	1493890363	1	15.6041	41.6878	263.137	4.5926	2	30.5326	31.5912	172.016	3.00225	18.0222		2.05981	4.3206
1955	1493890363	1	15.5557	41.6391	267.228	4.66401	2	30.3886	31.5888	169.81	2.96375	17.9171		5.25034	3.24435
1956	1493890364	1	15.7007	41.7371	280.398	4.89386	2	30.2925	31.5392	171.857	2.99947	17.8022		4.11537	2.8804
1957	1493890364	1	15.7975	41.8343	291.286	5.0839	2	30.1965	31.5376	171.339	2.99044	17.7018		2.01743	2.8804
1958	1493890364	1	15.8454	41.7871	294.68	5.14314	2	30.1005	31.536	170.512	2.976	17.5583		5.24866	2.88335
1959	1493890364	1	15.9904	41.885	309.672	5.40479	2	30.0044	31.5345	170.639	2.97821	17.422		2.87704	4.58078
1960	1493890364	1	15.9909	41.9809	312.967	5.46231	2	29.8603	31.484	171.745	2.99752	17.3938		4.11325	1.4402
1961	1493890364	1	16.0876	42.0781	320.563	5.59489	2	29.8123	31.4832	171.644	2.99575	17.3384		7.80205	2.88335
1962	1493890364	1	16.1851	42.3192	327.586	5.71745	2	29.7162	31.4817	171.849	2.99932	17.3361		5.24618	2.8804
1963	1493890364	1	16.33	42.4171	331.843	5.79176	2	29.6202	31.4801	171.404	2.99157	17.2118		16.5863	3.24435
1964	1493890365	1	16.7648	42.7586	336.137	5.8667	2	29.5241	31.4305	173.206	3.02301	17.0624		2.05769	2.8834
1965	1493890365	1	16.8132	42.8072	336.11	5.86623	2	29.428	31.4289	172.298	3.00717	16.9882		26.6817	3.24573
1966	1493890365	1	17.5851	43.249	334.826	5.84381	2	29.3319	31.3792	165.754	2.89296	16.6997		4.58904	5.76675
1967	1493890365	1	17.7297	43.2989	335.904	5.86263	2	29.1397	31.3761	181.681	3.17094	16.5028		20.9547	11.8373
1968	1493890365	1	18.3085	43.6899	333.242	5.81617	2	28.7555	31.466	184.8	3.22537	16.0799		5.77253	16.1731
1969	1493890365	1	18.5009	43.6925	336.661	5.87584	2	28.2267	31.3611	174.671	3.04858	15.7052		22.7161	14.4199
1970	1493890365	1	19.1753	44.0368	335.366	5.85324	2	27.7461	31.3533	182.63	3.1875	15.3078		3.24285	14.4259
1971	1493890365	1	19.2716	44.0859	335.656	5.85831	2	27.2653	31.3454	178.651	3.11805	15.0406		18.1816	14.4259
1972	1493890365	1	19.8014	44.3802	333.571	5.82191	2	26.7845	31.3376	183.622	3.2048	14.7944		3.24421	13.0421
1973	1493890366	1	19.8977	44.4294	334.291	5.83448	2	26.3517	31.3786	186.623	3.25719	14.5594		20.1495	11.5455
1974	1493890366	1	20.4754	44.772	333.387	5.81871	2	25.9669	31.3723	185.035	3.22948	14.4813		3.24285	11.6122
1975	1493890366	1	20.5717	44.8211	334.555	5.83908	2	25.5821	31.4142	186.266	3.25095	14.3125		16.9078	8.75535
1976	1493890366	1	21.0529	45.1145	332.971	5.81144	2	25.2935	31.4576	187.475	3.27206	14.3001		3.24017	10.1815
1977	1493890366	1	21.1491	45.1636	333.25	5.8163	2	24.9568	31.5002	188.178	3.28432	14.184		17.4993	8.75876
1978	1493890366	1	21.678	45.4096	334.514	5.83837	2	24.6681	31.5437	187.999	3.28119	14.1846		7.79455	7.33584
1979	1493890366	1	21.9183	45.5084	335.035	5.84747	2	24.4276	31.5879	189.817	3.31294	14.1449		8.44721	7.33879
1980	1493890366	1	22.1587	45.655	333.611	5.82261	2	24.187	31.6321	187.787	3.2775	14.1688		14.7238	7.33879
1981	1493890367	1	22.6388	45.7569	333.888	5.82745	2	23.9464	31.6763	190.951	3.33272	14.1412		14.4812	4.54182
1982	1493890367	1	23.0234	46.0486	341.562	5.96138	2	23.8021	31.7221	192.87	3.36622	14.3476		6.47097	5.92846
1983	1493890367	1	23.2155	46.1467	334.463	5.83748	2	23.6097	31.7672	194.122	3.38806	14.3849		14.8996	5.93069
1984	1493890367	1	23.6478	46.3912	334.563	5.83922	2	23.4172	31.8122	194.829	3.40041	14.5808		9.7004	5.93069
1985	1493890367	1	23.9358	46.5382	334.551	5.83901	2	23.2247	31.8572	196.465	3.42897	14.6982		14.2362	4.54182
1986	1493890367	1	24.3677	46.7348	334.246	5.83369	2	23.0804	31.903	198.201	3.45925	14.8876		8.43228	4.54468
1987	1493890367	1	24.6077	46.8811	333.99	5.82922	2	22.936	31.9488	198.036	3.45639	15.0256		16.1579	5.16398
1988	1493890367	1	25.0874	47.126	333.274	5.81673	2	22.7918	32.0428	196.6	3.43132	15.2569		7.77725	4.54182
1989	1493890368	1	25.3272	47.2245	335.647	5.85814	2	22.6475	32.0886	196.557	3.43056	15.3713		19.378	2.8924
1990	1493890368	1	25.9025	47.5182	336.04	5.86501	2	22.5511	32.087	198.439	3.46341	15.7909		4.56244	4.54182
1991	1493890368	1	26.0463	47.5677	337.04	5.88246	2	22.4068	32.1328	201.419	3.51542	15.8582		18.093	7.15927
1992	1493890368	1	26.5735	47.8606	336.287	5.86931	2	22.2628	32.3231	205.918	3.59395	16.1244		4.55774	9.08175
1993	1493890368	1	26.7171	47.9102	337.659	5.89327	2	22.1674	32.6104	210.346	3.67124	15.9619		20.6585	11.5479
1994	1493890368	1	27.3398	48.2042	335.508	5.85571	2	21.9757	32.9442	214.252	3.7394	16.1753		3.22676	12.2595
1995	1493890368	1	27.4356	48.2531	336.9	5.88002	2	21.8324	33.3269	218.986	3.82202	15.9433		18.7411	8.7523
1996	1493890368	1	28.01	48.4987	336.834	5.87887	2	21.7852	33.6148	223.046	3.89289	16.1332		5.20043	9.0789
1997	1493890369	1	28.1536	48.5958	337.744	5.89475	2	21.6898	33.902	226.667	3.95609	16.0527		20.6383	10.1756
1998	1493890369	1	28.7757	48.8895	336.371	5.87077	2	21.6427	34.2379	260.276	4.54268	16.2957		2.03649	7.33319
1999	1493890369	1	28.8235	48.9377	337.233	5.88583	2	21.5953	34.4777	262.203	4.57631	16.166		20.058	7.33025
2000	1493890369	1	29.4452	49.1837	336.736	5.87716	2	21.5479	34.7174	262.921	4.58884	16.4815		3.22272	7.21203
2001	1493890369	1	29.5409	49.2325	335.506	5.85568	2	21.5486	34.9578	262.534	4.58208	16.3598		16.1002	5.91909
2002	1493890369	1	30.0189	49.4765	336.525	5.87346	2	21.5011	35.1493	261.46	4.56334	16.668		5.92889	5.76903
2003	1493890369	1	30.2101	49.5265	335.469	5.85503	2	21.5017	35.3416	260.378	4.54446	16.6447		7.20253	5.91909
2004	1493890369	1	30.4013	49.6717	334.979	5.84649	2	21.4542	35.5331	261.884	4.57074	16.7317		12.2902	4.32603
2005	1493890370	1	30.7835	49.8192	334.939	5.84579	2	21.4547	35.6773	262.391	4.57958	16.9417		5.19129	5.76903
2006	1493890370	1	30.9268	49.9162	334.604	5.83993	2	21.4553	35.8696	262.336	4.57863	16.9416		10.9573	5.76603
2007	1493890370	1	31.2612	50.0631	335.299	5.85208	2	21.4559	36.0618	261.189	4.5586	17.0933		6.43339	4.53376
2008	1493890370	1	31.4522	50.1606	333.851	5.8268	2	21.4082	36.2052	261.805	4.56936	17.194		6.43339	4.32303
2009	1493890370	1	31.6432	50.2581	333.611	5.8226	2	21.4087	36.3493	261.994	4.57266	17.2685		6.43072	5.76603
2010	1493890370	1	31.8341	50.3556	332.97	5.81142	2	21.4093	36.5415	261.936	4.57164	17.3062		4.5463	4.53281
2011	1493890370	1	31.9774	50.4049	334.071	5.83065	2	21.3617	36.6849	253.141	4.41814	17.3474		15.5572	8.7375
2012	1493890370	1	32.4069	50.6955	330.948	5.77614	2	21.3145	36.9723	267.394	4.66691	17.6456		4.29334	10.2142
2013	1493890370	1	32.55	50.6973	329.646	5.7534	2	21.3637	37.3092	266.166	4.64547	17.4463		11.2308	10.1603
2014	1493890371	1	32.8363	50.9385	326.622	5.70064	2	21.3167	37.6446	259.407	4.5275	17.5906		3.21334	10.1578
2015	1493890371	1	32.9317	50.9872	325.81	5.68646	2	21.2696	37.9799	264.139	4.6101	17.4698		0	10.0801
2016	1493890371	1	32.9317	50.9872	325.581	5.68246	2	21.2707	38.3159	262.932	4.58902	17.2204		0	10.1544
2017	1493890371	1	32.9317	50.9872	325.605	5.68288	2	21.2237	38.6511	259.768	4.5338	17.0075		2.00895	8.7311
2018	1493890371	1	32.9794	50.9402	320.715	5.59754	2	21.1766	38.9383	260.824	4.55224	16.8331		4.01579	8.72862
2019	1493890371	1	33.0748	50.8463	309.689	5.40509	2	21.1294	39.2254	262.554	4.58243	16.6655		2.00895	8.63405
2020	1493890371	1	33.1225	50.7993	302.601	5.28138	2	21.1304	39.5132	262.987	4.58999	16.4677		2.85	7.31201
2021	1493890371	1	33.1225	50.7043	295.324	5.15437	2	21.0831	39.7523	261.908	4.57115	16.2755		1.428	7.30907
2022	1493890372	1	33.1225	50.6567	285.729	4.98691	2	21.0358	39.9913	261.219	4.55913	16.1195		1.425	5.75403
2023	1493890372	1	33.1225	50.6092	282.163	4.92468	2	21.0364	40.1831	260.416	4.54512	15.9617		1.428	5.90672
2024	1493890372	1	33.1225	50.5616	274.55	4.7918	2	20.989	40.3742	261.389	4.56209	15.8431		2.03224	5.75103
2025	1493890372	1	33.0748	50.5135	268.14	4.67992	2	20.9896	40.5659	261.843	4.57002	15.6527		0	5.75404
2026	1493890372	1	33.0748	50.5135	264.085	4.60916	2	20.9903	40.7577	260.364	4.54421	15.531		5.11967	4.52142
2027	1493890372	1	32.9794	50.655	248.933	4.3447	2	20.9427	40.9007	261.919	4.57135	15.4929		2.03224	4.31403
2028	1493890372	1	33.0271	50.7031	244.546	4.26813	2	20.9432	41.0445	259.483	4.52884	15.4696		3.18256	4.52427
2029	1493890372	1	32.9317	50.7495	234.161	4.08689	2	20.8956	41.1876	261.547	4.56486	15.372		3.20518	2.87401
2030	1493890373	1	32.9794	50.8451	228.177	3.98245	2	20.8959	41.2834	261.349	4.5614	15.409		4.50752	5.75103
2031	1493890373	1	32.8363	50.8909	220.128	3.84195	2	20.8965	41.4751	259.215	4.52415	15.2058		9.09044	3.19177
2032	1493890373	1	32.6455	51.1263	209.233	3.65181	2	20.8488	41.5702	261.398	4.56226	15.1816		4.29334	2.87401
2033	1493890373	1	32.5024	51.1245	207.008	3.61296	2	20.8491	41.666	261.192	4.55867	15.0088		17.3522	2.87401
2034	1493890373	1	32.0253	51.4515	203.329	3.54877	2	20.8494	41.7618	258.922	4.51903	14.7916		8.29207	4.52333
2035	1493890373	1	31.7868	51.5912	208.623	3.64117	2	20.8019	41.9049	259.469	4.52859	14.6456		19.0968	2.87401
2036	1493890373	1	31.2143	51.8695	206.314	3.60085	2	20.8022	42.0007	259.52	4.52948	14.3459		5.12738	2.87401
2037	1493890373	1	31.0711	51.9628	210.996	3.68258	2	20.8025	42.0965	258.809	4.51706	14.2404		22.282	3.19177
2038	1493890374	1	30.4031	52.2875	208.894	3.64589	2	20.7548	42.1916	259.038	4.52107	13.9648		3.18256	1.437
2039	1493890374	1	30.3077	52.3339	212.023	3.7005	2	20.7549	42.2395	261.174	4.55834	13.8979		21.0153	2.87103
2040	1493890374	1	29.6873	52.6592	211.257	3.68714	2	20.7553	42.3352	258.991	4.52025	13.6516		2.00684	2.01954
2041	1493890374	1	29.6396	52.7061	212.43	3.7076	2	20.7074	42.3825	258.835	4.51753	13.6514		24.887	2.87101
2042	1493890374	1	28.9238	53.1254	211.89	3.69817	2	20.7077	42.4782	257.757	4.49871	13.4487		2.86519	1.43701
2043	1493890374	1	28.8283	53.1243	212.662	3.71166	2	20.7079	42.5261	259.113	4.52237	13.3515		21.7138	1.437
2044	1493890374	1	28.2079	53.4971	211.646	3.69392	2	20.708	42.574	259.11	4.52232	13.25		5.1265	3.19177
2045	1493890374	1	28.0648	53.5905	212.393	3.70696	2	20.6603	42.6691	259.056	4.52139	13.1948		17.8359	1.43701
2046	1493890375	1	27.5398	53.8695	212.088	3.70164	2	20.6605	42.717	259.195	4.52381	13.1036		9.09815	1.434
2047	1493890375	1	27.3012	54.0567	211.813	3.69683	2	20.6606	42.7648	259.083	4.52185	13.0998		14.0362	1.43701
2048	1493890375	1	26.8715	54.2418	211.475	3.69094	2	20.6608	42.8127	258.34	4.50889	13.0076		14.214	1.43701
2049	1493890375	1	26.4898	54.5225	210.424	3.67259	2	20.661	42.8606	258.716	4.51545	13.0374		6.37052	2.87101
2050	1493890375	1	26.2988	54.6153	209.656	3.65919	2	20.6613	42.9563	258.586	4.51317	12.9504		20.5119	1.43701
2051	1493890375	1	25.7261	54.9888	209.347	3.6538	2	20.6615	43.0042	259.128	4.52264	13.0108		2.86819	2.01743
2052	1493890375	1	25.6305	54.9877	209.32	3.65333	2	20.6136	43.0514	257.649	4.49682	12.9478		19.1129	1.437
2053	1493890375	1	25.0575	55.2662	207.119	3.61491	2	20.6137	43.0993	257.237	4.48963	12.953		3.18526	1.43701
2054	1493890375	1	24.962	55.3126	208.553	3.63994	2	20.6139	43.1472	257.569	4.49543	12.9191		21.0261	1.43401
2055	1493890376	1	24.3413	55.6381	206.949	3.61195	2	20.6141	43.195	257.711	4.49791	12.9893		1.43408	1.437
2056	1493890376	1	24.2935	55.6376	206.747	3.60842	2	20.6142	43.2429	257.898	4.50117	12.9293		20.4088	2.87103
2057	1493890376	1	23.6726	55.9156	204.422	3.56783	2	20.6146	43.3386	259.457	4.52839	12.9434		5.12902	1.437
2058	1493890376	1	23.5294	56.009	206.524	3.60452	2	20.6147	43.3865	259.729	4.53313	12.9547		27.5586	1.43401
2059	1493890376	1	22.6694	56.3319	203.53	3.55227	2	20.6149	43.4343	259.729	4.53313	13.0602		1.425	0
2060	1493890376	1	22.6695	56.3794	206.366	3.60177	2	20.6149	43.4343	259.985	4.5376	13.1071		7.29543	1.43701
2061	1493890376	1	22.4305	56.4243	203.948	3.55956	2	20.6151	43.4822	260.182	4.54104	13.0688		15.3921	1.437
2062	1493890376	1	22.0007	56.7045	205.514	3.5869	2	20.6152	43.5301	259.799	4.53435	13.2471		5.89548	1.43401
2063	1493890377	1	21.8095	56.7499	204.467	3.56862	2	20.6154	43.5779	259.548	4.52996	13.226		21.0355	1.437
2064	1493890377	1	21.1885	57.0755	204.743	3.57343	2	20.6155	43.6258	259.584	4.5306	13.4619		3.224	1.43401
2065	1493890377	1	21.0926	57.027	206.609	3.60601	2	20.6157	43.6736	259.844	4.53513	13.3619		22.3116	1.43701
2066	1493890377	1	20.4237	57.3521	204.415	3.56771	2	20.6159	43.7215	259.875	4.53567	13.632		6.37453	0
2067	1493890377	1	20.2326	57.445	207.483	3.62126	2	20.6159	43.7215	259.743	4.53337	13.7289		11.8004	1.434
2068	1493890377	1	19.8499	57.5359	203.569	3.55294	2	20.616	43.7693	259.086	4.52191	13.7879		13.4308	1.43701
2069	1493890377	1	19.4678	57.7692	207.24	3.61703	2	20.6162	43.8172	259.082	4.52184	13.9992		5.8984	1.43401
2070	1493890377	1	19.2765	57.8146	205.968	3.59482	2	20.6164	43.865	259.935	4.53672	14.0138		19.7923	1.437
2071	1493890377	1	18.7031	58.1409	206.191	3.59872	2	20.6165	43.9129	259.887	4.53588	14.3561		1.43708	1.43401
2072	1493890378	1	18.6552	58.1404	205.969	3.59483	2	20.6167	43.9607	259.547	4.52996	14.3147		19.1303	0
2073	1493890378	1	18.0817	58.4192	205.996	3.59531	2	20.6167	43.9607	259.033	4.52097	14.679		2.87716	1.43701
2074	1493890378	1	17.9858	58.4182	207.119	3.61491	2	20.6169	44.0086	259.368	4.52683	14.6478		15.38	1.434
2075	1493890378	1	17.5076	58.603	205.115	3.57994	2	20.617	44.0564	260.914	4.5538	14.8752		4.01789	0
2076	1493890378	1	17.4122	58.697	206.129	3.59762	2	20.617	44.0564	261.717	4.56783	14.9873		10.8713	2.87103
2077	1493890378	1	17.0775	58.8359	204.831	3.57497	2	20.6174	44.1521	261.975	4.57232	15.1045		10.2672	0
2078	1493890378	1	16.7908	59.0228	207.26	3.61737	2	20.6174	44.1521	262.009	4.57292	15.3551		4.52078	1.44015
2079	1493890378	1	16.6473	59.0688	205.783	3.59159	2	20.6654	44.1528	259.998	4.53783	15.4477		12.7585	1.43401
2080	1493890379	1	16.2648	59.2547	206.174	3.59841	2	20.6656	44.2006	261.995	4.57267	15.6842		1.43708	1.434
2081	1493890379	1	16.2169	59.2542	206.117	3.59742	2	20.6657	44.2484	262.367	4.57916	15.6514		28.7102	0
2082	1493890379	1	15.3562	59.6726	207.171	3.61582	2	20.6657	44.2484	261.67	4.567	16.3125		14.0602	1.43701
2083	1493890379	1	15.7866	59.4871	206.828	3.60983	2	20.6659	44.2963	249.451	4.35375	15.9552		10.8752	4.32342
2084	1493890379	1	15.4518	59.6261	206.09	3.59695	2	20.5218	44.2943	244.539	4.26801	16.1483		5.13317	7.32622
2085	1493890379	1	15.3085	59.7196	205.198	3.58138	2	20.2817	44.3389	239.821	4.18567	16.1647		20.4384	5.76653
2086	1493890379	1	14.6867	59.998	203.968	3.55991	2	20.0895	44.3363	235.5	4.11025	16.5674		9.57051	6.39604
2087	1493890379	1	14.9736	59.8585	205.122	3.58005	2	19.8977	44.4294	231.487	4.04022	16.1958		6.38124	5.76653
2088	1493890379	1	14.7823	59.9515	204.771	3.57392	2	19.7055	44.4268	227.513	3.97084	16.2866		9.57051	5.76953
2089	1493890380	1	14.4954	60.091	208.143	3.63279	2	19.5132	44.4242	193.448	3.3763	16.4507		5.13568	4.53324
2090	1493890380	1	14.352	60.1845	208.336	3.63615	2	19.3692	44.47	190.732	3.3289	16.496		11.4931	4.32638
2091	1493890380	1	14.0173	60.3709	214.215	3.73875	2	19.225	44.4681	190.48	3.3245	16.7338		1.42201	4.53415
2092	1493890380	1	14.0171	60.3235	214.069	3.73622	2	19.081	44.514	189.399	3.30564	16.6007		13.1068	2.88326
2093	1493890380	1	13.6829	60.6049	214.005	3.73509	2	18.9849	44.5127	190.019	3.31646	16.9431		15.0907	4.32642
2094	1493890380	1	14.0166	60.2285	222.284	3.87959	2	18.8407	44.5107	190.905	3.33192	16.4414		4.52912	1.44311
2095	1493890380	1	13.9679	60.0856	233.664	4.07821	2	18.7926	44.5101	190.823	3.33048	16.3056		3.21329	4.53415
2096	1493890380	1	13.9194	59.9901	238.143	4.15638	2	18.6486	44.556	191.757	3.34679	16.1424		0	4.32642
2097	1493890381	1	13.9194	59.9901	241.266	4.21088	2	18.5044	44.554	191.352	3.33972	16.1027		2.0386	1.44311
2098	1493890381	1	13.8712	59.9422	248.491	4.33699	2	18.4563	44.5534	190.75	3.32922	16.0573		1.43708	2.88626
2099	1493890381	1	13.9191	59.9427	257.556	4.49519	2	18.3601	44.5521	193.256	3.37295	16.0185		0	2.88626
2100	1493890381	1	13.9191	59.9427	262.763	4.58608	2	18.2639	44.5508	190.487	3.32463	15.9934		3.23068	3.19737
2101	1493890381	1	14.0153	59.9911	271.138	4.73225	2	18.168	44.5973	192.534	3.36035	15.9441		3.21329	2.88626
2102	1493890381	1	14.0638	60.0866	277.442	4.84228	2	18.0718	44.596	191.252	3.33798	16.0007		2.87716	1.44311
2103	1493890381	1	14.1597	60.0876	284.94	4.97314	2	18.0237	44.5954	191.02	3.33392	15.9668		7.19767	1.44315
2104	1493890381	1	14.3045	60.2789	302.288	5.27591	2	17.9756	44.5947	191.565	3.34345	16.1081		1.42503	1.44311
2105	1493890382	1	14.3048	60.3264	304.355	5.31199	2	17.9275	44.5941	191.193	3.33694	16.144		9.22291	1.44315
2106	1493890382	1	14.4978	60.5657	314.538	5.48972	2	17.8794	44.5934	191.365	3.33995	16.3263		4.26907	3.19868
2107	1493890382	1	14.4986	60.708	319.029	5.56811	2	17.7835	44.64	192.092	3.35264	16.4003		4.07719	2.88626
2108	1493890382	1	14.5949	60.8039	324.217	5.65866	2	17.6873	44.6387	191.252	3.33798	16.4583		9.22058	1.44315
2109	1493890382	1	14.7879	61.0431	330.111	5.76152	2	17.6392	44.638	191.061	3.33465	16.651		5.20448	1.44311
2110	1493890382	1	14.9322	61.1394	331.733	5.78983	2	17.5911	44.6374	191.061	3.33465	16.7148		22.0278	1.44315
2111	1493890382	1	15.557	61.5251	334.829	5.84387	2	17.543	44.6367	190.894	3.33173	17.0048		5.18041	1.44311
2112	1493890383	1	15.6535	61.6683	334.935	5.84571	2	17.4949	44.6361	190.894	3.33173	17.1315		20.0382	0
2113	1493890383	1	16.2299	62.0058	334.687	5.84139	2	17.4949	44.6361	190.663	3.32771	17.4157		9.67194	1.44315
2114	1493890383	1	16.5178	62.1509	334.958	5.84612	2	17.4468	44.6354	190.356	3.32235	17.5401		9.66924	1.44311
2115	1493890383	1	16.8057	62.2958	333.725	5.82461	2	17.3987	44.6348	192.338	3.35694	17.671		21.9513	2.01743
2116	1493890383	1	17.4771	62.5867	333.576	5.822	2	17.3508	44.682	192.995	3.36841	17.9051		1.41901	1.44311
2117	1493890383	1	17.4773	62.634	331.749	5.79012	2	17.3027	44.6814	192.89	3.36656	17.9534		21.2683	0
2118	1493890383	1	18.1007	62.9716	331.608	5.78766	2	17.3027	44.6814	192.913	3.36697	18.3076		5.19116	1.44315
2119	1493890383	1	18.2446	63.0677	333.777	5.8255	2	17.2546	44.6807	192.833	3.36556	18.4136		14.8231	1.44311
2120	1493890384	1	18.676	63.3086	329.958	5.75886	2	17.2065	44.6801	192.822	3.36538	18.6864		12.8744	2.88626
2121	1493890384	1	19.0593	63.5016	331.518	5.78609	2	17.1103	44.6788	201.266	3.51276	18.9234		8.39092	5.14045
2122	1493890384	1	19.2989	63.6459	329.499	5.75085	2	17.0147	44.821	234.733	4.09686	18.963		14.1694	10.0871
2123	1493890384	1	19.7298	63.8393	328.361	5.73098	2	16.7753	45.0571	220.589	3.85001	19.0132		4.06234	10.3047
2124	1493890384	1	19.8258	63.9348	329.326	5.74783	2	16.4875	45.2446	221.594	3.86754	18.986		19.2929	12.1046
2125	1493890384	1	20.4002	64.224	329.214	5.74587	2	16.2002	45.5279	225.747	3.94004	19.162		2.0301	10.085
2126	1493890384	1	20.4481	64.2718	329.081	5.74354	2	15.9608	45.7639	225.57	3.93694	19.0441		19.2862	9.14264
2127	1493890385	1	21.0223	64.5609	329.112	5.74409	2	15.7211	45.9521	224.071	3.91077	19.3492		1.419	10.085
2128	1493890385	1	21.0224	64.6082	329.985	5.75933	2	15.4817	46.1881	227.844	3.97663	19.2354		20.5727	7.12927
2129	1493890385	1	21.6441	64.8976	330.847	5.77437	2	15.3383	46.3776	227.859	3.97688	19.5641		1.41901	6.05229
2130	1493890385	1	21.6443	64.9449	331.455	5.78498	2	15.1946	46.5192	229.49	4.00535	19.5219		20.5606	7.12687
2131	1493890385	1	22.2656	65.2342	330.325	5.76526	2	15.0512	46.7086	229.724	4.00945	19.8808		1.41601	5.13877
2132	1493890385	1	22.2658	65.2814	330.604	5.77013	2	14.9557	46.8508	228.032	3.97991	19.8274		19.2607	6.05015
2133	1493890385	1	22.8392	65.5702	331.22	5.78087	2	14.8121	46.9924	231.798	4.04564	20.2378		2.02374	4.03486
2134	1493890385	1	22.887	65.6178	331.943	5.79349	2	14.7163	47.0868	233.733	4.07941	20.2524		17.3411	5.13877
2135	1493890385	1	23.4124	65.8588	330.5	5.76832	2	14.6208	47.229	230.764	4.02759	20.6		1.416	5.13877
2136	1493890386	1	23.4125	65.906	331.177	5.78013	2	14.5253	47.3712	231.418	4.039	20.5553		17.3304	4.03272
2137	1493890386	1	23.9376	66.1468	332.032	5.79505	2	14.4296	47.4656	232.977	4.06621	20.9616		2.02586	3.18774
2138	1493890386	1	23.9854	66.1945	332.875	5.80977	2	14.382	47.5606	232.08	4.05056	20.963		17.9654	5.13877
2139	1493890386	1	24.5105	66.4824	332.416	5.80176	2	14.2865	47.7028	231.24	4.0359	21.3823		1.43105	4.03486
2140	1493890386	1	24.5582	66.4828	332.834	5.80906	2	14.1907	47.7972	231.487	4.04021	21.3691		17.3183	5.1371
2141	1493890386	1	25.0829	66.7235	334.709	5.84177	2	14.0953	47.9394	232.595	4.05955	21.7617		4.52906	4.03486
2142	1493890386	1	25.2259	66.7719	334.906	5.84521	2	13.9995	48.0338	231.366	4.0381	21.8437		10.3299	2.01533
2143	1493890386	1	25.5122	66.9632	335.947	5.86338	2	13.9516	48.0809	231.111	4.03365	22.1402		7.7118	4.51289
2144	1493890386	1	25.7505	67.0596	334.233	5.83347	2	13.9043	48.2237	231.195	4.03511	22.2514		11.5464	4.03272
2145	1493890387	1	26.0843	67.2512	334.776	5.84294	2	13.8086	48.3181	230.543	4.02374	22.5645		5.89954	2.01743
2146	1493890387	1	26.2748	67.3	334.274	5.83418	2	13.7607	48.3653	230.786	4.02797	22.6964		8.34668	3.18774
2147	1493890387	1	26.5131	67.4436	334.392	5.83625	2	13.7131	48.4603	231.345	4.03773	22.8955		5.15871	2.01533
2148	1493890387	1	26.6561	67.5391	334.967	5.84629	2	13.6652	48.5074	230.756	4.02746	23.0428		6.40234	3.18774
2149	1493890387	1	26.8467	67.6351	335.217	5.85064	2	13.6176	48.6024	228.968	3.99624	23.1787		9.0496	3.20138
2150	1493890387	1	27.1324	67.7319	336.943	5.88077	2	13.5216	48.649	230.79	4.02805	23.4395		5.15622	7.16711
2151	1493890387	1	27.2753	67.8274	335.712	5.85928	2	13.5229	48.8879	234.533	4.09337	23.4058		13.572	10.0352
2152	1493890387	1	27.7038	67.9725	331.544	5.78653	2	13.5248	49.2224	268.48	4.68587	23.5077		4.03688	11.7713
2153	1493890388	1	27.7991	68.0675	331.627	5.78799	2	13.4306	49.6033	266.077	4.64392	23.3962		14.0862	11.4632
2154	1493890388	1	28.2275	68.2597	326.395	5.69666	2	13.4327	49.9854	270.389	4.71918	23.5125		2.0195	11.4602
2155	1493890388	1	28.1798	68.2122	326.664	5.70136	2	13.4348	50.3674	266.966	4.65943	23.1485		0	11.5249
2156	1493890388	1	28.1798	68.2122	326.633	5.70082	2	13.3888	50.7488	269.327	4.70064	22.8855		1.42805	8.73519
2157	1493890388	1	28.2274	68.2126	325.281	5.67722	2	13.4385	51.0357	272.564	4.75714	22.6662		3.15556	10.0231
2158	1493890388	1	28.2748	68.1187	316.578	5.52532	2	13.4403	51.3698	273.393	4.7716	22.3738		2.826	8.58913
2159	1493890388	1	28.2747	68.0245	307.418	5.36545	2	13.4419	51.6561	268.737	4.69034	22.0893		1.413	10.0172
2160	1493890388	1	28.2747	67.9774	304.429	5.31328	2	13.4438	51.99	272.365	4.75367	21.8072		0	7.32389
2161	1493890388	1	28.2747	67.9774	298.358	5.20733	2	13.4931	52.2291	273.003	4.7648	21.5987		1.416	8.72928
2162	1493890389	1	28.2746	67.9302	288.062	5.02763	2	13.5428	52.5158	270.546	4.72192	21.322		2.829	10.0141
2163	1493890389	1	28.2747	68.0245	278.261	4.85656	2	13.5446	52.8496	272.628	4.75825	21.1484		2.826	10.1371
2164	1493890389	1	28.2748	68.1187	270.705	4.7247	2	13.5945	53.1838	273.267	4.7694	20.9419		0	8.72581
2165	1493890389	1	28.2748	68.1187	265.947	4.64165	2	13.6441	53.4704	271.617	4.74062	20.7034		5.81868	8.57713
2166	1493890389	1	28.2275	68.3068	254.163	4.43598	2	13.6457	53.7563	271.337	4.73573	20.5997		1.99836	8.7199
2167	1493890389	1	28.18	68.3535	251.832	4.3953	2	13.6953	54.0427	275.226	4.80361	20.3619		9.04081	7.31508
2168	1493890389	1	27.9901	68.5875	235.349	4.10762	2	13.7446	54.2815	274.202	4.78573	20.189		4.45978	10.0021
2169	1493890389	1	27.9427	68.7284	235.387	4.10827	2	13.7464	54.6149	272.491	4.75586	20.0181		15.0132	5.91921
2170	1493890390	1	27.6103	69.1025	230.21	4.01792	2	13.7955	54.806	271.747	4.74288	19.8806		7.59256	7.3092
2171	1493890390	1	27.5156	69.3372	230.529	4.02349	2	13.8448	55.0446	274.852	4.79707	19.778		20.9921	7.14311
2172	1493890390	1	27.0408	69.8512	232.855	4.06409	2	13.8461	55.2827	273.12	4.76684	19.6556		4.45978	7.30626
2173	1493890390	1	26.9934	69.9921	231.696	4.04386	2	13.8954	55.5212	270.871	4.72759	19.5183		29.9668	7.14011
2174	1493890390	1	26.2812	70.6925	237.755	4.1496	2	13.8967	55.7592	270.345	4.71842	19.4005		4.49415	8.56812
2175	1493890390	1	26.4238	70.6466	229.423	4.00419	2	13.8982	56.0448	271.999	4.74727	19.2381		17.0011	5.90974
2176	1493890390	1	26.044	71.0672	234.214	4.0878	2	13.9472	56.2356	270.406	4.71948	19.1392		7.07492	7.13711
2177	1493890390	1	25.854	71.2069	232.97	4.0661	2	13.9485	56.4735	268.148	4.68007	18.9424		16.0842	5.70908
2178	1493890391	1	25.5219	71.6278	234.455	4.09201	2	13.9495	56.6638	270.693	4.72449	18.9167		5.99082	5.90974
2179	1493890391	1	25.3795	71.7678	234.132	4.08638	2	13.9985	56.8546	270.63	4.72339	18.7598		18.99	4.28107
2180	1493890391	1	24.9524	72.235	233.442	4.07434	2	13.9993	56.9973	269.684	4.70688	18.7659		11.3631	5.70608
2181	1493890391	1	24.7628	72.5629	233.718	4.07915	2	14.0003	57.1875	269.746	4.70795	18.7679		6.34362	4.28107
2182	1493890391	1	24.5727	72.6555	231.512	4.04064	2	14.0011	57.3302	268.841	4.69216	18.6178		20.3265	5.70608
2183	1493890391	1	24.1935	73.217	233.338	4.07251	2	14.0021	57.5204	269.735	4.70777	18.7149		3.17316	4.5386
2184	1493890391	1	24.0984	73.2633	233.239	4.07079	2	14.0509	57.6636	269.371	4.70142	18.5554		31.0608	2.85004
2185	1493890391	1	23.4344	74.0577	233.671	4.07833	2	14.0514	57.7586	268.45	4.68534	18.8069		1.41	4.28105
2186	1493890391	1	23.4345	74.1047	236.513	4.12793	2	14.0521	57.9013	268.964	4.6943	18.7238		4.28111	4.27807
2187	1493890392	1	23.2918	74.1037	229.319	4.00237	2	14.0529	58.0439	269.417	4.70222	18.5277		26.0588	2.85004
2188	1493890392	1	22.6272	74.663	226.396	3.95135	2	14.0534	58.1389	268.033	4.67806	18.616		22.6154	4.49202
2189	1493890392	1	22.677	75.4152	230.637	4.02537	2	14.0062	58.281	266.974	4.65957	19.2032		17.137	4.27805
2190	1493890392	1	22.4375	74.8966	226.343	3.95043	2	14.0069	58.4236	269.243	4.69918	18.505		22.0785	4.27507
2191	1493890392	1	23.0072	74.4307	234.629	4.09505	2	14.0077	58.5661	269.243	4.69918	18.2394		3.99247	5.70308
2192	1493890392	1	22.9123	74.524	235.953	4.11815	2	14.0087	58.7562	267.441	4.66773	18.1079		90.4817	4.48917
2193	1493890392	1	21.0638	76.9072	256.69	4.48008	2	13.9615	58.8982	266.824	4.65695	19.3589		4.22403	5.70308
2194	1493890392	1	21.0643	77.048	251.326	4.38647	2	13.9625	59.0883	269.517	4.70396	19.3129		12.1145	5.85652
2195	1493890393	1	20.8275	77.3751	244.085	4.26009	2	13.9156	59.2778	267.489	4.66856	19.3723		1.99625	7.24672
2196	1493890393	1	20.78	77.4217	241.981	4.22337	2	13.8689	59.5148	267.014	4.66028	19.1943		13.0219	5.69708
2197	1493890393	1	20.4479	77.7012	241.468	4.21441	2	13.8699	59.7047	271.482	4.73826	19.161		15.7255	8.54712
2198	1493890393	1	20.2116	78.1691	241.867	4.22137	2	13.8714	59.9896	270.138	4.7148	19.2534		2.01527	8.9755
2199	1493890393	1	20.1639	78.1218	239.805	4.18538	2	13.777	60.2735	268.651	4.68885	18.9566		12.9944	11.5072
2200	1493890393	1	19.8795	78.4485	239.274	4.17613	2	13.827	60.6538	286.004	4.99172	18.7959		5.0756	14.3306
2201	1493890393	1	19.7848	78.5887	239.766	4.1847	2	13.8776	61.1288	278.836	4.8666	18.4321		4.49507	14.5643
2202	1493890393	1	19.6422	78.6347	234.595	4.09446	2	13.976	61.6042	284.582	4.96689	17.9484		12.9924	11.7839
2203	1493890394	1	19.3579	78.9614	228.669	3.99103	2	14.0739	61.9846	283.425	4.94671	17.7801		1.40701	13.1671
2204	1493890394	1	19.3581	79.0083	231.052	4.03262	2	14.172	62.4124	282.383	4.92851	17.3873		6.34224	10.0799
2205	1493890394	1	19.1681	79.101	228.659	3.99085	2	14.2217	62.7447	281.637	4.91549	17.0879		9.01927	10.4016
2206	1493890394	1	18.9786	79.3344	227.316	3.96741	2	14.3193	63.0774	281.543	4.91385	16.9115		7.9807	8.67158
2207	1493890394	1	19.1683	79.1479	223.971	3.90903	2	14.3687	63.3622	279.89	4.88501	16.4992		17.001	8.67158
2208	1493890394	1	18.7414	79.5206	225.62	3.93782	2	14.4181	63.647	279.161	4.87228	16.4518		3.99037	8.66862
2209	1493890394	1	18.6465	79.6138	224.62	3.92037	2	14.4675	63.9317	279.574	4.87949	16.2294		2.85606	7.7019
2210	1493890394	1	18.5513	79.6132	223.26	3.89661	2	14.5645	64.1694	280.125	4.88911	15.9501		7.97856	7.26686
2211	1493890395	1	18.3617	79.7997	222.621	3.88547	2	14.6136	64.4066	280.153	4.88958	15.8428		5.10072	7.26979
2212	1493890395	1	18.2193	79.8926	220.559	3.84947	2	14.6627	64.6439	279.844	4.8842	15.658		7.65083	7.26392
2213	1493890395	1	17.9816	79.985	217.44	3.79505	2	14.7118	64.881	279.907	4.88529	15.4539		9.51539	5.87994
2214	1493890395	1	17.6965	80.124	214.45	3.74285	2	14.7607	65.0708	281.653	4.91576	15.3368		1.40701	4.51679
2215	1493890395	1	17.6963	80.0771	212.012	3.70031	2	14.8093	65.2133	282.095	4.92348	15.1416		1.40701	7.26098
2216	1493890395	1	17.6965	80.124	213.791	3.73136	2	14.8584	65.4503	280.084	4.88839	14.9456		0	4.26005
2217	1493890395	1	17.6965	80.124	213.096	3.71923	2	14.8591	65.5923	277.701	4.84679	14.8061		1.99411	5.87629
2218	1493890395	1	17.7439	80.0774	204.935	3.57679	2	14.9079	65.782	281.844	4.91911	14.574		14.3379	10.8858
2219	1493890396	1	18.2198	80.0334	189.968	3.31558	2	15.0532	66.1145	287.669	5.02076	14.2746		13.1283	11.4614
2220	1493890396	1	17.7918	80.1246	195.043	3.40415	2	15.1029	66.4933	278.751	4.86512	13.894		4.496	13.5324
2221	1493890396	1	17.9344	80.0785	185.162	3.23169	2	15.2486	66.9202	288.645	5.03781	13.4296		16.3078	13.5267
2222	1493890396	1	18.4586	80.2224	167.449	2.92253	2	15.3943	67.3469	282.635	4.93292	13.2351		4.52237	13.5247
2223	1493890396	1	18.6016	80.2701	184.924	3.22753	2	15.5398	67.7736	286.65	5.00298	12.8661		2.01529	12.1836
2224	1493890396	1	18.6494	80.3173	200.12	3.49276	2	15.6852	68.1528	286.496	5.0003	12.5204		1.40701	10.3637
2225	1493890396	1	18.6496	80.3642	213.821	3.73188	2	15.7824	68.4843	283.109	4.94119	12.221		0	9.00893
2226	1493890396	1	18.6496	80.3642	225.55	3.9366	2	15.8794	68.7685	285.868	4.98934	11.922		2.81403	12.1731
2227	1493890397	1	18.65	80.458	234.717	4.09659	2	16.0246	69.1474	287.599	5.01955	11.6113		1.42803	9.00512
2228	1493890397	1	18.6024	80.4577	242.439	4.23137	2	16.1215	69.4315	286.586	5.00187	11.3019		1.42803	9.00325
2229	1493890397	1	18.65	80.458	248.895	4.34404	2	16.2185	69.7155	283.81	4.95341	11.0142		4.47033	8.99944
2230	1493890397	1	18.6018	80.317	253.4	4.42267	2	16.3154	69.9994	284.365	4.96311	10.5679		2.01529	8.99847
2231	1493890397	1	18.554	80.2698	288.738	5.03943	2	16.4122	70.2833	284.216	4.96051	10.2136		5.79175	5.85811
2232	1493890397	1	18.6008	80.0825	278.027	4.85249	2	16.4609	70.4724	285.546	4.98371	9.84547		14.3281	7.66681
2233	1493890397	1	18.6941	79.6141	263.271	4.59494	2	16.5575	70.709	285.156	4.97691	9.15783		8.33281	7.23626
2234	1493890398	1	18.4555	79.4719	245.733	4.28884	2	16.6064	70.9452	282.992	4.93915	8.72489		22.5843	6.37564
2235	1493890398	1	18.4048	78.7208	230.729	4.02698	2	16.7028	71.1346	283.63	4.95028	7.77478		8.89012	4.49782
2236	1493890398	1	18.4989	78.4398	216.805	3.78396	2	16.7512	71.2765	285.325	4.97986	7.37342		7.17315	3.18379
2237	1493890398	1	18.5456	78.2053	204.208	3.5641	2	16.7993	71.3711	285.252	4.97858	7.05378		20.1362	5.92205
2238	1493890398	1	18.6858	77.5489	192.703	3.36331	2	16.9906	71.4198	294.611	5.14193	6.35921		4.22704	54.4314
2239	1493890398	1	18.6852	77.408	182.581	3.18664	2	18.4178	70.2995	288.44	5.03424	7.11353		18.5135	48.024
2240	1493890398	1	18.778	76.7979	173.313	3.02489	2	19.5589	69.1768	298.798	5.21501	7.661		19.8036	35.8049
2241	1493890398	1	18.7277	76.1397	165.261	2.88434	2	20.5585	68.5247	307.374	5.36468	7.83199		3.17316	28.0065
2242	1493890398	1	18.8228	76.0934	158.1	2.75936	2	21.368	68.0597	314.907	5.49616	8.42724		21.1899	24.8411
2243	1493890399	1	18.8677	75.3885	151.105	2.63729	2	22.1301	67.7359	321.254	5.60694	8.31899		12.6961	20.3571
2244	1493890399	1	18.866	74.9653	145.545	2.54023	2	22.7492	67.4581	326.568	5.69969	8.45206		4.45407	16.663
2245	1493890399	1	18.9131	74.8245	140.068	2.44464	2	23.2732	67.2739	331.27	5.78174	8.71906		19.7582	16.2484
2246	1493890399	1	18.9105	74.1659	134.989	2.35601	2	23.7972	67.1369	335.384	5.85355	8.56076		5.64605	13.1457
2247	1493890399	1	18.9097	73.9777	130.756	2.28212	2	24.2259	67.0462	10.8925	0.190109	8.73543		14.3734	13.1451
2248	1493890399	1	19.0032	73.5078	126.611	2.20978	2	24.6546	66.9556	8.62747	0.150578	8.65272		15.5371	10.3682
2249	1493890399	1	19.0012	72.9899	122.883	2.14471	2	24.9879	66.8642	5.61576	0.0980136	8.56532		5.81285	10.0899
2250	1493890400	1	19.0481	72.8019	89.9131	1.56928	2	25.3213	66.8199	4.22727	0.0737798	8.66818		16.9959	7.14628
2251	1493890400	1	19.0936	72.2372	87.2225	1.52232	2	25.5595	66.822	2.78725	0.0486466	8.43399		4.24204	8.67481
2252	1493890400	1	19.093	72.0958	89.2642	1.55795	2	25.8452	66.7774	3.94647	0.0688788	8.59521		17.1672	8.70563
2253	1493890400	1	19.1862	71.5312	86.3465	1.50703	2	26.1311	66.8271	333.485	5.82041	8.3881		7.06805	17.94
2254	1493890400	1	19.1853	71.2956	88.4073	1.543	2	26.6554	67.1147	329.739	5.75503	8.56051		10.2687	16.0032
2255	1493890400	1	19.2794	70.9665	87.1228	1.52058	2	27.1318	67.3547	324.991	5.67217	8.64322		18.4254	14.3004
2256	1493890400	1	19.3248	70.354	88.0554	1.53686	2	27.513	67.6409	324.297	5.66004	8.62598		5.8194	13.4911
2257	1493890400	1	19.3718	70.1658	89.094	1.55498	2	27.894	67.8798	322.046	5.62076	8.82347		12.7976	11.1573
2258	1493890401	1	19.4178	69.7417	86.2606	1.50553	2	28.1797	68.1179	318.15	5.55277	8.9111		10.2781	9.14788
2259	1493890401	1	19.512	69.4123	86.5172	1.51001	2	28.4178	68.3084	315.893	5.51338	8.97396		12.8009	10.089
2260	1493890401	1	19.5581	68.9881	86.7859	1.5147	2	28.6558	68.546	316.085	5.51672	9.10844		9.99483	7.1418
2261	1493890401	1	19.6046	68.6582	86.9029	1.51674	2	28.8462	68.6889	314.73	5.49307	9.24165		12.8072	9.12259
2262	1493890401	1	19.6508	68.2338	87.9855	1.53564	2	29.0366	68.926	311.708	5.44034	9.41129		12.8099	6.05213
2263	1493890401	1	19.6969	67.8093	88.0869	1.53741	2	29.1794	69.0685	304.965	5.32264	9.56574		8.60186	7.21729
2264	1493890401	1	19.7436	67.5264	88.7504	1.54899	2	29.2271	69.3043	271.954	4.74649	9.64871		14.2211	8.472
2265	1493890402	1	19.7896	67.0546	87.8176	1.53271	2	29.2274	69.5867	260.747	4.55089	9.77157		5.83104	5.81286
2266	1493890402	1	19.8366	66.866	89.4342	1.56092	2	29.1801	69.7746	256.364	4.47439	9.78575		22.7052	5.81286
2267	1493890402	1	19.8816	66.1105	85.3613	1.48984	2	29.1328	69.9625	256.246	4.47233	10.0211		4.47209	5.81286
2268	1493890402	1	19.9288	65.9691	86.6604	1.51251	2	29.0855	70.1504	253.592	4.42602	10.0662		17.219	6.30177
2269	1493890402	1	20.0223	65.4028	84.1948	1.46948	2	28.9906	70.3378	254.163	4.43598	10.2364		7.09205	4.45598
2270	1493890402	1	20.0214	65.1664	86.5656	1.51085	2	28.9433	70.4786	251.56	4.39056	10.3836		15.6547	4.45693
2271	1493890402	1	20.0673	64.6466	84.8409	1.48075	2	28.8959	70.6194	250.732	4.3761	10.6592		2.83803	5.08393
2272	1493890403	1	20.0669	64.552	87.4689	1.52662	2	28.801	70.7598	248.847	4.34319	10.7155		20.038	3.15021
2273	1493890403	1	20.1601	63.8906	87.4079	1.52556	2	28.7536	70.8535	250.538	4.37272	11.0603		1.41901	5.07977
2274	1493890403	1	20.1599	63.8433	88.1684	1.53883	2	28.6588	70.9938	248.63	4.33942	11.1068		15.6636	3.15021
2275	1493890403	1	20.2058	63.3232	85.8533	1.49842	2	28.6114	71.0875	248.206	4.33201	11.4428		2.83801	3.15021
2276	1493890403	1	20.2055	63.2286	86.6872	1.51298	2	28.564	71.1812	248.049	4.32927	11.5373		15.8483	3.15021
2277	1493890403	1	20.2992	62.7087	86.2317	1.50503	2	28.5166	71.2749	246.382	4.30019	11.8704		2.83801	1.99836
2278	1493890403	1	20.2989	62.6141	86.5543	1.51066	2	28.4691	71.3216	244.668	4.27026	11.9404		11.437	1.99625
2279	1493890404	1	20.3453	62.2357	84.0746	1.46738	2	28.4216	71.3682	244.823	4.27297	12.1914		5.68203	4.45598
2280	1493890404	1	20.3447	62.0463	86.0607	1.50204	2	28.3743	71.509	245.624	4.28694	12.4104		10.0309	3.99247
2281	1493890404	1	20.3913	61.7152	85.2056	1.48712	2	28.2794	71.6023	245.872	4.29127	12.6482		5.68504	1.41
2282	1493890404	1	20.3906	61.5257	85.4941	1.49215	2	28.2795	71.6493	246.91	4.30939	12.8344		8.62899	3.99247
2283	1493890404	1	20.4374	61.2419	84.9547	1.48274	2	28.1846	71.7426	246.356	4.29973	13.0493		5.68803	3.15021
2284	1493890404	1	20.4368	61.0523	85.8914	1.49909	2	28.1372	71.8363	244.626	4.26952	13.2511		4.48158	3.15021
2285	1493890404	1	20.4841	60.9106	85.5357	1.49288	2	28.0898	71.93	245.752	4.28918	13.3893		8.52905	3.15021
2286	1493890405	1	20.4831	60.6263	86.6009	1.51147	2	28.0424	72.0237	250.935	4.37964	13.6764		3.17031	8.21201
2287	1493890405	1	20.5306	60.5319	86.4073	1.50809	2	27.9002	72.2576	248.056	4.32939	13.8493		8.53205	5.08393
2288	1493890405	1	20.5296	60.2475	86.0177	1.50129	2	27.8053	72.398	244.702	4.27086	14.1623		7.23669	6.29638
2289	1493890405	1	20.5766	60.0109	85.3299	1.48929	2	27.7106	72.5853	250.286	4.36831	14.4572		9.95707	8.21201
2290	1493890405	1	20.5754	59.679	82.9656	1.44802	2	27.5684	72.8192	249.631	4.35688	14.8851		4.48538	6.29774
2291	1493890405	1	20.6228	59.5372	80.4703	1.40447	2	27.4736	73.0065	244.112	4.26055	15.1114		9.96007	8.21045
2292	1493890405	1	20.6216	59.2052	75.556	1.3187	2	27.3315	73.2404	246.961	4.31029	15.5567		3.17031	8.21201
2293	1493890406	1	20.6691	59.1108	79.6521	1.39019	2	27.1893	73.4743	250.492	4.37191	15.7741		2.84701	6.29638
2294	1493890406	1	20.6688	59.0159	76.2713	1.33119	2	27.0946	73.6616	247.705	4.32326	15.9934		5.84996	6.29371
2295	1493890406	1	20.716	58.8267	69.1885	1.20757	2	26.9999	73.8488	246.293	4.29863	16.2835		2.00681	8.21201
2296	1493890406	1	20.7636	58.7797	67.1912	1.17271	2	26.8577	74.0827	247.59	4.32126	16.4718		2.86816	5.0756
2297	1493890406	1	20.668	58.7787	62.6269	1.09305	2	26.763	74.2229	248.41	4.33558	16.6034		1.43408	6.29371
2298	1493890406	1	20.7158	58.7792	61.0255	1.0651	2	26.6683	74.4101	249.208	4.3495	16.7259		4.26903	5.07728
2299	1493890406	1	20.7153	58.6369	53.439	0.932687	2	26.5735	74.5503	249.16	4.34866	16.9574		1.42201	5.07728
2300	1493890407	1	20.7155	58.6843	53.2753	0.92983	2	26.4787	74.6905	248.501	4.33716	17.0121		4.26903	5.0756
2301	1493890407	1	20.715	58.542	41.2225	0.719468	2	26.384	74.8307	248.438	4.33606	17.247		2.00895	4.45029
2302	1493890407	1	20.7627	58.495	37.7336	0.658575	2	26.3367	74.9713	247.543	4.32044	17.3936		2.00684	5.0756
2303	1493890407	1	20.8104	58.4481	29.7477	0.519195	2	26.242	75.1115	247.642	4.32217	17.5263		6.02259	5.07728
2304	1493890407	1	20.9534	58.3072	21.5807	0.376654	2	26.1472	75.2517	247.81	4.32509	17.7226		8.70946	6.33691
2305	1493890407	1	21.2403	58.2628	9.41193	0.164269	2	25.9573	75.3442	242.111	4.22564	17.7207		4.51415	10.3927
2306	1493890407	1	21.3836	58.2169	4.1388	0.0722358	2	25.6245	75.248	235.112	4.10348	17.5512		10.4812	10.09
2307	1493890408	1	21.7188	58.3154	351.486	6.13459	2	25.2918	75.1987	228.818	3.99362	17.2572		6.37183	10.0959
2308	1493890408	1	21.9098	58.2225	346.665	6.05045	2	24.9589	75.1494	223.137	3.89447	17.1993		7.3311	7.28207
2309	1493890408	1	22.149	58.2725	344.501	6.01268	2	24.7211	75.1007	218.047	3.80563	17.0236		13.2606	7.28146
2310	1493890408	1	22.5797	58.3719	334.523	5.83853	2	24.4833	75.0521	213.249	3.72189	16.7885		8.73932	4.5167
2311	1493890408	1	22.8666	58.4224	343.46	5.9945	2	24.3406	75.0041	208.844	3.64501	16.6471		21.3878	7.6956
2312	1493890408	1	23.5364	58.6666	334.805	5.84345	2	24.1026	74.9084	204.917	3.57648	16.2517		3.21864	4.51954
2313	1493890408	1	23.6321	58.7151	337.987	5.89899	2	23.9598	74.8604	169.285	2.95459	16.1486		21.2402	5.89292
2314	1493890408	1	24.254	59.0535	332.939	5.81088	2	23.7694	74.8121	169.474	2.95789	15.766		4.29924	4.51954
2315	1493890409	1	24.3973	59.055	334.768	5.8428	2	23.6266	74.7641	167.022	2.91508	15.728		21.9472	4.52239
2316	1493890409	1	25.019	59.4406	334.231	5.83342	2	23.4837	74.7161	166.076	2.89857	15.3525		4.29624	4.51954
2317	1493890409	1	25.1622	59.4421	334.155	5.83211	2	23.3409	74.6681	165.718	2.89233	15.3345		20.7256	5.89366
2318	1493890409	1	25.7359	59.827	331.963	5.79385	2	23.1505	74.6197	165.927	2.89598	15.0169		4.29324	2.85608
2319	1493890409	1	25.879	59.8285	330.839	5.77423	2	23.0553	74.619	168.043	2.93291	15.0576		16.7536	4.52239
2320	1493890409	1	26.3568	60.1176	334.634	5.84047	2	22.9124	74.571	167.615	2.92544	14.8582		5.1762	3.19713
2321	1493890409	1	26.5001	60.2137	330.556	5.7693	2	22.8171	74.5233	166.763	2.91056	14.776		19.5224	3.19713
2322	1493890410	1	27.0254	60.5978	327.939	5.72361	2	22.7218	74.4756	165.833	2.89433	14.5298		5.17539	4.52239
2323	1493890410	1	27.1686	60.694	327.246	5.71152	2	22.5789	74.4276	165.784	2.89348	14.4802		21.5161	2.85608
2324	1493890410	1	27.7414	61.1256	326.034	5.69037	2	22.4837	74.4269	167.803	2.92871	14.3027		6.41581	3.19713
2325	1493890410	1	27.9322	61.2222	326.223	5.69367	2	22.3884	74.3792	166.92	2.91331	14.2773		10.3391	3.19981
2326	1493890410	1	28.2184	61.4142	323.894	5.65301	2	22.293	74.3315	166.415	2.90449	14.2115		18.6942	4.03266
2327	1493890410	1	28.743	61.7505	323.895	5.65304	2	22.1976	74.2368	132.803	2.31785	14.0979		3.19177	10.8058
2328	1493890410	1	28.7907	61.8456	324.256	5.65933	2	22.0537	73.9066	118.858	2.07447	13.815		22.6514	12.1086
2329	1493890410	1	29.4103	62.2771	323.605	5.64798	2	21.7672	73.6223	128.236	2.23814	13.6796		5.16706	12.254
2330	1493890411	1	29.5533	62.3731	323.329	5.64315	2	21.528	73.2912	121.265	2.11647	13.5503		21.4729	12.2581
2331	1493890411	1	30.1249	62.8039	323.276	5.64223	2	21.2887	72.96	120.284	2.09935	13.462		6.40371	11.142
2332	1493890411	1	30.3154	62.9002	324.585	5.66508	2	21.0496	72.6758	119.856	2.09188	13.4691		17.2216	9.13441
2333	1493890411	1	30.7439	63.2822	323.249	5.64177	2	20.8582	72.439	116.418	2.03188	13.4749		15.4737	10.2776
2334	1493890411	1	31.1722	63.5696	323.722	5.65002	2	20.6666	72.155	114.472	1.99792	13.5675		6.06274	7.65117
2335	1493890411	1	31.315	63.7126	322.214	5.62369	2	20.5704	71.9188	116.242	2.0288	13.5199		19.445	9.13863
2336	1493890411	1	31.8382	64.0952	322.708	5.63232	2	20.3789	71.6819	114.196	1.9931	13.7431		5.14124	9.54728
2337	1493890411	1	31.9334	64.2377	321.819	5.6168	2	20.2349	71.3981	109.858	1.91738	13.7159		24.5812	6.36621
2338	1493890412	1	32.5989	64.7157	323.196	5.64084	2	20.1388	71.2089	113.53	1.98148	14.0505		3.19313	9.14518
2339	1493890412	1	32.6939	64.7637	324.158	5.65763	2	19.9472	70.9718	112.188	1.95805	14.1781		13.1639	11.703
2340	1493890412	1	33.0266	65.0498	323.541	5.64686	2	19.8504	70.5939	100.671	1.75703	14.2951		17.4246	14.0175
2341	1493890412	1	33.5015	65.3842	322.373	5.62648	2	19.658	70.1681	110.798	1.93379	14.6468		3.17835	16.6462
2342	1493890412	1	33.549	65.4789	320.806	5.59913	2	19.4652	69.6478	103.139	1.80011	14.6879		20.2727	17.2134
2343	1493890412	1	34.0712	65.9078	319.827	5.58204	2	19.2246	69.1269	110.401	1.92686	15.1916		6.04789	13.4991
2344	1493890412	1	34.2136	66.0505	321.836	5.61711	2	19.0797	68.7009	105.779	1.84619	15.3642		13.1427	15.3402
2345	1493890412	1	34.5458	66.3361	321.663	5.61407	2	18.8869	68.2273	104.699	1.82734	15.7727		15.4221	12.1716
2346	1493890413	1	34.9727	66.6225	322.092	5.62156	2	18.7421	67.8483	108.686	1.89694	16.2768		4.03051	11.7256
2347	1493890413	1	35.0676	66.7176	322.103	5.62176	2	18.645	67.4697	102.842	1.79494	16.4398		19.1594	11.7307
2348	1493890413	1	35.5417	67.1455	322.166	5.62285	2	18.548	67.0909	102.882	1.79563	16.9938		7.12262	10.8649
2349	1493890413	1	35.7313	67.2884	322.012	5.62018	2	18.4033	66.7589	108.031	1.8855	17.3361		7.12022	13.115
2350	1493890413	1	35.9208	67.4313	321.916	5.6185	2	18.306	66.3327	103.053	1.79861	17.649		19.1467	10.3706
2351	1493890413	1	36.3946	67.8589	321.685	5.61446	2	18.209	66.0009	102.684	1.79217	18.2803		2.00889	10.051
2352	1493890413	1	36.4419	67.9063	321.082	5.60394	2	18.1598	65.6695	106.485	1.85852	18.4184		23.3394	10.8743
2353	1493890414	1	37.0575	68.382	320.81	5.59919	2	18.015	65.3372	104.433	1.82271	19.2844		4.0199	10.0569
2354	1493890414	1	37.1522	68.4768	321.551	5.61212	2	17.9658	65.0056	103.723	1.8103	19.4979		10.2592	8.65475
2355	1493890414	1	37.4362	68.6673	321.162	5.60533	2	17.9168	64.7213	103.379	1.80431	19.9143		16.2133	7.69182
2356	1493890414	1	37.8621	69	322.804	5.63399	2	17.8202	64.4838	103.461	1.80573	20.5444		2.82001	10.383
2357	1493890414	1	37.8619	69.094	321.015	5.60278	2	17.7231	64.1516	103.632	1.80872	20.7364		21.7052	7.2627
2358	1493890414	1	38.4769	69.4751	320.931	5.6013	2	17.6742	63.9145	104.397	1.82206	21.5331		3.16359	7.2621
2359	1493890414	1	38.5241	69.5694	322.693	5.63206	2	17.6254	63.6774	103.287	1.80269	21.7134		13.0936	7.6985
2360	1493890415	1	38.855	69.854	321.228	5.60649	2	17.5287	63.4397	104.533	1.82445	22.27		10.2442	7.26564
2361	1493890415	1	39.1386	70.0442	322.651	5.63132	2	17.4798	63.2025	106.286	1.85504	22.7137		7.09922	6.40375
2362	1493890415	1	39.3276	70.1866	320.145	5.58759	2	17.3833	63.0121	107.596	1.8779	23.0874		17.3305	7.26858
2363	1493890415	1	39.8	70.5191	322.143	5.62246	2	17.3344	62.7748	106.627	1.86099	23.7629		2.00677	5.88426
2364	1493890415	1	39.8473	70.5664	320.925	5.60121	2	17.2857	62.5848	106.837	1.86467	23.9318		18.1679	5.88426
2365	1493890415	1	40.3194	70.9457	321.521	5.6116	2	17.237	62.3948	107.152	1.87015	24.6153		0	6.40778
2366	1493890415	1	40.3194	70.9457	322.573	5.62995	2	17.1404	62.2043	109.948	1.91896	24.7725		14.1834	6.40778
2367	1493890416	1	40.697	71.2302	322.177	5.62304	2	17.0438	62.0138	109.729	1.91514	25.3853		7.09262	7.27152
2368	1493890416	1	40.8858	71.3725	324.598	5.66531	2	16.9949	61.7764	103.136	1.80007	25.7461		10.0148	7.278
2369	1493890416	1	41.1216	71.6088	323.222	5.64129	2	16.9459	61.5388	103.025	1.79812	26.1891		13.3773	9.04301
2370	1493890416	1	41.499	71.8463	324.239	5.65903	2	16.8489	61.2534	106.515	1.85903	26.8298		5.1113	5.89082
2371	1493890416	1	41.6405	71.9412	323.498	5.6461	2	16.8001	61.0632	106.815	1.86428	27.1178		12.1893	7.71075
2372	1493890416	1	41.9706	72.1781	327.245	5.7115	2	16.7033	60.8251	105.696	1.84474	27.7007		0	7.278
2373	1493890416	1	41.9706	72.1781	326.588	5.70003	2	16.6543	60.5875	106.86	1.86505	27.8434		17.2939	7.28094
2374	1493890417	1	42.442	72.5099	326.632	5.70081	2	16.6053	60.3498	108.854	1.89986	28.5553		1.404	5.1829
2375	1493890417	1	42.4419	72.5567	326.559	5.69953	2	16.5088	60.2065	109.52	1.91149	28.7237		8.2613	7.28388
2376	1493890417	1	42.6776	72.6991	325.41	5.67948	2	16.4598	59.9687	105.254	1.83703	29.1451		6.33661	7.28388
2377	1493890417	1	42.8662	72.7942	325.049	5.67317	2	16.4108	59.7309	103.112	1.79965	29.5049		8.00163	7.71857
2378	1493890417	1	43.0545	72.9831	324.451	5.66273	2	16.3138	59.4926	112.621	1.96562	29.9509		14.5807	9.05914
2379	1493890417	1	43.4786	73.2205	329.594	5.75249	2	16.2166	59.2067	104.492	1.82372	30.6529		1.40401	12.921
2380	1493890417	1	43.4784	73.2673	329.739	5.75503	2	16.1667	58.7789	90.1817	1.57397	30.9167		17.11	14.5801
2381	1493890418	1	43.9967	73.5053	336.206	5.86791	2	16.0686	58.3029	101.274	1.76757	31.7977		1.98987	16.3278
2382	1493890418	1	43.9494	73.5518	338.472	5.90745	2	15.9222	57.7787	95.6886	1.67008	32.1608		1.41603	12.9363
2383	1493890418	1	43.9966	73.5521	338.597	5.90963	2	15.8722	57.3504	94.7034	1.65289	32.4573		8.61581	14.5925
2384	1493890418	1	43.7136	73.5032	350.591	6.11896	2	15.774	56.874	97.0507	1.69385	32.5139		5.82837	10.1121
2385	1493890418	1	43.5247	73.5486	358.922	6.26438	2	15.7244	56.5406	94.8666	1.65573	32.5903		3.15566	12.9455
2386	1493890418	1	43.4302	73.5948	4.42376	0.0772092	2	15.6743	56.112	93.8316	1.63767	32.803		3.15435	10.115
2387	1493890418	1	43.3357	73.6409	8.53059	0.148887	2	15.6247	55.7785	96.1933	1.67889	32.9692		3.97764	8.7095
2388	1493890419	1	43.2411	73.7338	14.908	0.260194	2	15.5754	55.4924	97.2343	1.69706	33.1382		1.99201	11.5336
2389	1493890419	1	43.1937	73.7803	357.369	6.23727	2	15.5255	55.1112	95.8466	1.67284	33.3776		1.404	8.71296
2390	1493890419	1	43.1936	73.8271	341.818	5.96586	2	15.4761	54.825	96.8615	1.69055	33.6056		0	8.5681
2391	1493890419	1	43.1936	73.8271	327.831	5.72173	2	15.4747	54.5394	97.7762	1.70652	33.7691		1.404	8.71592
2392	1493890419	1	43.1937	73.7803	315.66	5.50931	2	15.4253	54.2531	99.1932	1.73125	33.947		4.21503	8.71643
2393	1493890419	1	43.1942	73.6398	306.214	5.34444	2	15.3758	53.9668	97.384	1.69967	34.0718		0	5.91772
2394	1493890419	1	43.1942	73.6398	298.101	5.20284	2	15.3269	53.7757	96.3891	1.68231	34.2223		1.41603	7.14309
2395	1493890419	1	43.147	73.6395	291.559	5.08867	2	15.3257	53.5376	97.3431	1.69896	34.3236		7.56257	7.31447
2396	1493890420	1	43.242	73.406	287.218	5.0129	2	15.2765	53.2988	96.2834	1.68046	34.4437		3.97978	7.31447
2397	1493890420	1	43.3367	73.3131	283.512	4.94821	2	15.2273	53.06	97.4736	1.70124	34.6457		12.5648	7.14909
2398	1493890420	1	43.5266	72.9398	298.413	5.20829	2	15.2261	52.8217	99.1935	1.73125	34.7226		14.0603	5.92427
2399	1493890420	1	43.8109	72.5672	311.679	5.43982	2	15.1771	52.6304	98.79	1.72421	34.8908		6.2844	4.54712
2400	1493890420	1	43.9059	72.3805	323.545	5.64692	2	15.1283	52.4869	97.3251	1.69864	34.9844		18.2646	7.15208
2401	1493890420	1	44.1436	71.82	334.309	5.83479	2	15.1272	52.2485	99.4178	1.73517	34.9999		1.99201	4.54996
2402	1493890420	1	44.191	71.7735	344.186	6.00719	2	15.0784	52.1049	97.8414	1.70766	35.134		17.7748	4.29305
2403	1493890420	1	44.3816	71.2125	353.137	6.1634	2	15.0777	51.9618	100.032	1.74588	35.0615		4.44464	5.92427
2404	1493890421	1	44.4292	71.0722	1.21308	0.0211722	2	15.0287	51.7705	98.1703	1.71339	35.1702		18.2752	4.29307
2405	1493890421	1	44.6671	70.5114	8.32812	0.145353	2	15.0279	51.6274	100.131	1.74762	35.1438		9.94315	4.29305
2406	1493890421	1	44.7154	70.1835	14.7899	0.258133	2	15.0272	51.4843	99.8179	1.74215	35.0863		12.5782	4.54996
2407	1493890421	1	44.9055	69.8098	20.7233	0.36169	2	14.9784	51.3407	103.093	1.7993	35.1673		7.17205	5.21282
2408	1493890421	1	44.9535	69.5756	26.0076	0.453918	2	14.8816	51.1964	136.866	2.38877	35.2436		15.1475	10.2481
2409	1493890421	1	45.144	69.108	31.0753	0.542366	2	14.64	50.9549	137.811	2.40526	35.4969		9.95249	12.4484
2410	1493890421	1	45.1924	68.7798	35.5109	0.619781	2	14.3979	50.6179	128.5	2.24275	35.7513		12.0195	12.3015
2411	1493890421	1	45.3353	68.4055	39.8337	0.69523	2	14.1079	50.328	139.677	2.43781	36.0825		10.2437	12.3079
2412	1493890421	1	45.4309	68.0777	75.7388	1.32189	2	13.8178	50.0379	136.468	2.38182	36.3981		12.9776	11.3198
2413	1493890422	1	45.5269	67.6559	82.1877	1.43445	2	13.5758	49.7484	134.108	2.34062	36.6272		13.3548	10.2608
2414	1493890422	1	45.6701	67.2344	75.1802	1.31214	2	13.3339	49.5066	137.437	2.39872	36.8769		8.56841	10.2629
2415	1493890422	1	45.7184	66.9529	80.3393	1.40218	2	13.092	49.2647	139.1	2.42775	37.1127		14.7015	10.2651
2416	1493890422	1	45.8618	66.4843	74.7702	1.30499	2	12.85	49.0228	137.417	2.39839	37.3455		8.90639	6.16031
2417	1493890422	1	45.9573	66.2032	79.0825	1.38025	2	12.7048	48.8776	131.245	2.29067	37.4954		19.6183	8.21587
2418	1493890422	1	46.1958	65.5943	74.1127	1.29351	2	12.5111	48.684	130.919	2.28497	37.6911		13.0247	6.16244
2419	1493890422	1	46.1029	65.1702	88.135	1.53825	2	12.3658	48.5388	129.635	2.26256	37.6138		15.1747	7.25342
2420	1493890422	1	46.2936	64.7017	83.1023	1.45041	2	12.2203	48.3457	128.307	2.23938	37.7956		3.15025	5.22947
2421	1493890423	1	46.3412	64.6081	84.0403	1.46678	2	12.1231	48.201	128.742	2.24697	37.9483		18.3801	8.22012
2422	1493890423	1	46.674	64.0937	75.5441	1.31849	2	11.9293	48.0073	126.883	2.21453	38.2879		1.41001	5.2278
2423	1493890423	1	46.6742	64.0467	76.8831	1.34186	2	11.8322	47.8626	127.012	2.21678	38.4173		20.9603	5.22947
2424	1493890423	1	46.913	63.3901	75.5276	1.31821	2	11.735	47.7179	126.007	2.19923	38.5112		4.23604	5.23196
2425	1493890423	1	46.9136	63.2489	76.6538	1.33786	2	11.6378	47.5731	125.516	2.19066	38.602		19.1835	3.25354
2426	1493890423	1	47.1051	62.6388	75.2199	1.31284	2	11.5411	47.524	127.017	2.21686	38.6427		2.82603	4.5661
2427	1493890423	1	47.1055	62.5446	76.2451	1.33073	2	11.4921	47.3799	125.729	2.19439	38.7077		20.9708	4.11324
2428	1493890423	1	47.3445	61.8877	75.7021	1.32125	2	11.3951	47.283	126.588	2.20937	38.8028		5.65504	5.23196
2429	1493890424	1	47.3452	61.6992	76.633	1.3375	2	11.2979	47.1382	127.538	2.22596	38.8771		19.1958	3.24144
2430	1493890424	1	47.5368	61.0887	76.2177	1.33025	2	11.2491	47.0418	125.125	2.18384	38.9116		5.82167	4.11324
2431	1493890424	1	47.5849	60.9007	76.3818	1.33311	2	11.1521	46.9449	126.828	2.21357	39.0143		17.8602	3.24009
2432	1493890424	1	47.7764	60.337	77.1382	1.34632	2	11.1034	46.8485	126.976	2.21614	39.0749		5.65505	2.05768
2433	1493890424	1	47.7772	60.1485	76.7807	1.34008	2	11.0549	46.8	128.606	2.2446	39.0731		18.3576	5.23363
2434	1493890424	1	48.016	59.5851	77.9386	1.36028	2	10.9576	46.6552	126.552	2.20875	39.2493		4.24204	4.11536
2435	1493890424	1	48.0166	59.4437	77.435	1.35149	2	10.8606	46.5582	154.492	2.6964	39.3269		19.6751	13.0196
2436	1493890424	1	48.2557	58.833	77.785	1.3576	2	10.4737	46.3616	157.84	2.75483	39.7871		4.48446	12.5311
2437	1493890425	1	48.209	58.691	77.3514	1.35004	2	10.1346	46.1177	143.266	2.50046	40.0967		25.0481	10.5058
2438	1493890425	1	48.449	57.8913	83.5152	1.45762	2	9.84399	45.9223	148.486	2.59157	40.4179		1.41301	11.7474
2439	1493890425	1	48.4492	57.8442	80.2789	1.40113	2	9.50505	45.7262	149.079	2.60192	40.7859		17.0764	9.33179
2440	1493890425	1	48.688	57.3275	78.3785	1.36796	2	9.26254	45.5314	146.972	2.56514	41.1523		2.83203	9.33484
2441	1493890425	1	48.6884	57.2331	77.6329	1.35495	2	9.01998	45.3365	144.997	2.53068	41.4139		16.5482	8.50189
2442	1493890425	1	48.8799	56.7158	76.6635	1.33803	2	8.77769	45.1895	145.551	2.54035	41.7258		5.67006	8.50291
2443	1493890425	1	48.8808	56.5268	76.6268	1.33739	2	8.53536	45.0425	145.736	2.54358	41.9481		13.9234	8.5055
2444	1493890425	1	49.072	56.1039	77.0968	1.34559	2	8.29299	44.8954	145.696	2.54288	42.2913		5.8362	6.18683
2445	1493890425	1	49.1201	55.9154	77.6624	1.35547	2	8.14714	44.7496	144.023	2.51367	42.4671		12.0841	6.52266
2446	1493890426	1	49.2638	55.5391	76.7174	1.33897	2	7.95331	44.6511	142.361	2.48467	42.7212		7.22148	5.26235
2447	1493890426	1	49.3122	55.3033	77.8019	1.3579	2	7.80776	44.5532	142.098	2.48008	42.874		11.6739	4.12533
2448	1493890426	1	49.4086	54.9263	78.169	1.36431	2	7.71049	44.456	141.914	2.47687	42.9926		2.83504	6.52426
2449	1493890426	1	49.4091	54.8318	78.7596	1.37461	2	7.5166	44.3575	142.328	2.48409	43.1821		16.1441	4.12788
2450	1493890426	1	49.5535	54.3134	78.4972	1.37003	2	7.41931	44.2602	141.871	2.47611	43.3169		0	5.26409
2451	1493890426	1	49.5535	54.3134	78.4414	1.36906	2	7.27369	44.1623	140.738	2.45634	43.4813		13.0606	3.26348
2452	1493890426	1	49.6501	53.8889	79.222	1.38269	2	7.17672	44.113	139.333	2.43182	43.5839		1.41903	2.0632
2453	1493890426	1	49.6504	53.8416	78.4148	1.3686	2	7.12806	44.0644	140.134	2.44581	43.6319		10.0229	2.06341
2454	1493890427	1	49.6993	53.5111	78.5124	1.3703	2	7.07939	44.0158	140.026	2.44391	43.6648		1.41908	3.26375
2455	1493890427	1	49.7466	53.5116	78.0364	1.36199	2	6.98241	43.9665	140.386	2.4502	43.8165		8.6207	0
2456	1493890427	1	49.7953	53.2284	77.889	1.35942	2	6.98241	43.9665	139.36	2.43229	43.8033		3.16634	1.44975
2457	1493890427	1	49.8431	53.1343	76.0469	1.32727	2	6.93409	43.9658	139.692	2.43809	43.8776		11.4323	1.44004
2458	1493890427	1	49.8922	52.7564	73.0288	1.27459	2	6.93374	43.9178	131.989	2.30364	43.8583		8.25323	3.24992
2459	1493890427	1	50.0354	52.5215	70.5801	1.23186	2	6.88471	43.8212	128.355	2.24022	44.0191		11.4382	7.31368
2460	1493890427	1	50.0845	52.1434	63.2017	1.10308	2	6.93128	43.5819	123.506	2.15559	43.9943		2.84119	7.31368
2461	1493890427	1	50.1792	52.1445	60.3883	1.05397	2	6.97785	43.3426	119.254	2.08138	44.0889		8.96331	7.31374
2462	1493890428	1	50.2753	51.8616	51.5012	0.898865	2	7.02443	43.1033	86.0733	1.50226	44.1287		2.0005	5.76315
2463	1493890428	1	50.3229	51.8149	49.0505	0.856093	2	7.02303	42.9112	83.7749	1.46215	44.2058		10.2095	7.31668
2464	1493890428	1	50.5137	51.5331	35.4699	0.619067	2	7.06961	42.6718	80.3492	1.40236	44.3386		5.10487	4.52704
2465	1493890428	1	50.6562	51.4401	35.7571	0.624079	2	7.1169	42.5285	82.1018	1.43295	44.442		8.00405	5.76315
2466	1493890428	1	50.8465	51.2531	28.5388	0.498096	2	7.11551	42.3364	83.9446	1.46511	44.6308		5.10487	7.31969
2467	1493890428	1	50.989	51.1601	24.0549	0.419837	2	7.1621	42.0969	78.4354	1.36896	44.7542		7.62753	2.88007
2468	1493890428	1	51.2261	51.0683	17.1964	0.300134	2	7.16141	42.0009	75.782	1.32265	44.9879		6.3329	10.4373
2469	1493890429	1	51.4159	50.9759	12.9381	0.225813	2	7.25566	41.666	84.2126	1.46979	45.1309		8.63008	5.76615
2470	1493890429	1	51.7002	50.932	7.04584	0.122973	2	7.25427	41.4738	79.3431	1.3848	45.4412		5.84309	10.9037
2471	1493890429	1	51.8897	50.887	3.0616	0.053435	2	7.3969	41.1395	76.422	1.33382	45.548		14.1971	12.9783
2472	1493890429	1	52.3629	50.8928	358.229	6.25228	2	7.39379	40.7069	89.1067	1.5552	46.1083		10.0265	13.2373
2473	1493890429	1	52.6943	50.8495	359.092	6.26734	2	7.4874	40.2757	75.0949	1.31065	46.427		15.6859	13.2404
2474	1493890429	1	53.2144	50.9032	357.228	6.23481	2	7.58104	39.8444	79.7228	1.39142	46.9542		11.3499	11.8426
2475	1493890429	1	53.5927	50.9079	358.235	6.25238	2	7.67503	39.461	82.3527	1.43733	47.323		14.2672	11.6041
2476	1493890430	1	54.0653	50.961	358.667	6.25992	2	7.72067	39.0769	78.7046	1.37365	47.8441		11.3439	11.8428
2477	1493890430	1	54.4434	50.9657	358.123	6.25042	2	7.81469	38.6935	77.9145	1.35986	48.2166		15.6737	9.07534
2478	1493890430	1	54.9631	51.0193	358.857	6.26324	2	7.90941	38.4062	81.8772	1.42903	48.7149		4.25134	10.18
2479	1493890430	1	55.1048	51.0211	358.897	6.26394	2	7.95542	38.07	80.0974	1.39796	48.8958		21.2656	9.07829
2480	1493890430	1	55.8136	51.0298	358.729	6.261	2	8.05015	37.7826	76.4955	1.3351	49.5665		3.1772	8.75423
2481	1493890430	1	55.9078	51.0782	0.257754	0.00449866	2	8.09652	37.4945	76.6038	1.33699	49.7035		25.5049	7.3351
2482	1493890430	1	56.7579	51.0886	359.222	6.26961	2	8.14323	37.2545	79.0147	1.37907	50.5447		0	7.72513
2483	1493890430	1	56.7579	51.0886	359.02	6.26608	2	8.23833	37.0152	77.0681	1.34509	50.5194		24.1299	7.3381
2484	1493890430	1	57.5602	51.1457	357.685	6.24278	2	8.28505	36.7751	76.5761	1.33651	51.3279		0	5.92758
2485	1493890431	1	57.5602	51.1457	358.337	6.25416	2	8.33211	36.5832	73.1734	1.27712	51.3368		21.2974	7.72814
2486	1493890431	1	58.2679	51.2017	357.624	6.24171	2	8.42723	36.3438	77.5643	1.35375	52.0082		1.41611	8.67321
2487	1493890431	1	58.3151	51.2023	357.627	6.24177	2	8.42524	36.0547	86.7067	1.51332	52.1387		16.9873	9.08474
2488	1493890431	1	58.8813	51.2092	357.115	6.23284	2	8.52005	35.7671	73.2046	1.27766	52.6756		5.66142	13.6302
2489	1493890431	1	59.07	51.2115	358.05	6.24915	2	8.66229	35.3356	82.8181	1.44545	52.8487		11.3198	11.6284
2490	1493890431	1	59.4473	51.2161	356.79	6.22716	2	8.70807	34.9507	80.8738	1.41151	53.2826		12.8197	13.6334
2491	1493890431	1	59.8714	51.2685	357.794	6.24468	2	8.85035	34.5191	74.1485	1.29414	53.7		8.49065	13.2773
2492	1493890431	1	60.1544	51.272	356.99	6.23065	2	8.94425	34.0866	83.4165	1.45589	54.0168		12.73	13.0735
2493	1493890432	1	60.5787	51.2772	355.42	6.20324	2	8.98975	33.6532	78.2802	1.36625	54.5163		10.0066	12.2782
2494	1493890432	1	60.9083	51.3284	355.373	6.20243	2	9.13242	33.2696	74.0912	1.29314	54.8349		12.8112	10.2044
2495	1493890432	1	61.3321	51.3809	354.547	6.18802	2	9.17859	32.9326	78.8912	1.37691	55.3202		12.8078	11.8796
2496	1493890432	1	61.7558	51.4333	355.321	6.20152	2	9.27287	32.548	79.7092	1.39119	55.7773		9.89473	10.4807
2497	1493890432	1	62.0856	51.4373	354.616	6.18921	2	9.36749	32.2117	77.3038	1.34921	56.1144		17.2055	10.4838
2498	1493890432	1	62.6501	51.5386	355.779	6.20951	2	9.46213	31.8753	76.399	1.33341	56.7063		5.65242	7.35645
2499	1493890432	1	62.8385	51.5409	355.121	6.19804	2	9.50897	31.6346	78.6852	1.37332	56.9236		19.9899	10.4868
2500	1493890432	1	63.4969	51.6434	354.296	6.18363	2	9.60363	31.2981	75.7246	1.32164	57.6057		2.82619	7.35657
2501	1493890433	1	63.5911	51.6445	355.564	6.20576	2	9.65049	31.0574	66.6385	1.16306	57.7358		19.9835	9.10362
2502	1493890433	1	64.2493	51.7469	353.931	6.17726	2	9.74549	30.7692	75.3769	1.31558	58.4014		2.82323	7.74697
2503	1493890433	1	64.3434	51.7481	353.89	6.17655	2	9.8408	30.5292	73.4017	1.2811	58.4874		19.8181	10.4901
2504	1493890433	1	65.0017	51.8032	354.71	6.19085	2	9.93551	30.1926	66.1465	1.15447	59.1549		4.46866	9.10922
2505	1493890433	1	65.1424	51.8521	356.991	6.23067	2	10.0305	29.9042	79.1649	1.38169	59.3214		15.5928	13.098
2506	1493890433	1	65.6594	51.9056	355.704	6.20821	2	10.0762	29.47	66.9055	1.16772	59.9404		11.2898	13.5512
2507	1493890433	1	66.0357	51.9101	356.056	6.21436	2	10.316	29.0872	69.1761	1.20735	60.2127		8.58625	13.3085
2508	1493890433	1	66.3174	51.9607	354.892	6.19404	2	10.4102	28.6537	77.7091	1.35628	60.5709		15.5836	10.96
2509	1493890433	1	66.8341	52.0141	356.272	6.21812	2	10.5534	28.3176	63.2408	1.10376	61.0659		4.46299	14.1742
2510	1493890434	1	66.9746	52.063	355.625	6.20683	2	10.7445	27.8855	66.5106	1.16083	61.2076		18.3313	14.1781
2511	1493890434	1	67.5856	52.0704	357.614	6.24155	2	10.9357	27.4533	72.9702	1.27357	61.7674		3.15982	10.964
2512	1493890434	1	67.6792	52.1187	357.041	6.23153	2	11.079	27.1171	68.7866	1.20055	61.8762		16.9152	9.65177
2513	1493890434	1	68.243	52.1255	355.434	6.2035	2	11.2226	26.8292	67.8735	1.18462	62.3797		2.81719	9.12259
2514	1493890434	1	68.3369	52.1266	356.619	6.22417	2	11.3178	26.5404	69.6124	1.21497	62.4967		15.5686	9.65177
2515	1493890434	1	68.8531	52.18	357.218	6.23462	2	11.4614	26.2525	71.5027	1.24796	62.9765		1.41008	10.9707
2516	1493890434	1	68.9001	52.1805	357.577	6.2409	2	11.6048	25.9161	69.1514	1.20692	63.0283		12.6819	6.43719
2517	1493890435	1	69.3228	52.1856	357.483	6.23926	2	11.7006	25.7241	67.3459	1.17541	63.4076		1.99635	7.76302
2518	1493890435	1	69.3692	52.2333	357.386	6.23756	2	11.7961	25.4836	70.8133	1.23592	63.4839		12.6789	10.5156
2519	1493890435	1	69.7918	52.2384	356.76	6.22663	2	11.8911	25.1462	76.4422	1.33417	63.9256		2.81719	9.65848
2520	1493890435	1	69.8857	52.2395	357.29	6.23589	2	12.0348	24.8581	61.1709	1.06763	64.0037		8.44862	13.5687
2521	1493890435	1	70.1673	52.2429	357.527	6.24002	2	12.2749	24.4748	75.5368	1.31837	64.2075		5.63442	15.0796
2522	1493890435	1	70.3551	52.2452	358.283	6.25322	2	12.4175	23.9928	72.9948	1.274	64.459		9.95824	16.1064
2523	1493890435	1	70.6831	52.2962	359.892	6.2813	2	12.6572	23.5124	71.4713	1.24741	64.7728		7.17712	16.4842
2524	1493890435	1	70.9182	52.2519	1.13338	0.0197813	2	12.7996	22.9817	71.9121	1.2551	65.0732		4.22431	16.1118
2525	1493890436	1	71.059	52.2536	4.26844	0.0744983	2	13.0393	22.5011	67.0624	1.17046	65.2035		2.81723	15.5433
2526	1493890436	1	71.1529	52.2548	6.88432	0.120154	2	13.2306	22.0196	71.5784	1.24928	65.3388		0	10.9896
2527	1493890436	1	71.1529	52.2548	8.63777	0.150757	2	13.3742	21.6826	67.8554	1.1843	65.3685		7.97653	14.2104
2528	1493890436	1	70.9631	52.441	20.9375	0.365428	2	13.5658	21.2494	65.8594	1.14946	65.3251		3.15701	11.6152
2529	1493890436	1	70.9152	52.5347	28.097	0.490385	2	13.758	20.9133	66.8139	1.16612	65.3212		1.41308	10.9923
2530	1493890436	1	70.9147	52.5818	32.8458	0.573268	2	13.9016	20.5762	68.2139	1.19056	65.3824		3.15982	9.67592
2531	1493890436	1	70.9606	52.6766	40.4689	0.706315	2	14.0456	20.2876	67.6102	1.18002	65.4856		2.82616	9.67458
2532	1493890436	1	70.9596	52.7708	23.2231	0.40532	2	14.1895	19.999	66.2932	1.15703	65.5502		1.41308	7.78028
2533	1493890437	1	70.9591	52.8179	8.13424	0.141969	2	14.2853	19.758	66.3552	1.15812	65.6116		0	8.40223
2534	1493890437	1	70.9591	52.8179	354.576	6.18852	2	14.4295	19.5179	68.1058	1.18867	65.6086		3.15982	7.78028
2535	1493890437	1	70.9132	52.7231	1.62469	0.0283563	2	14.5253	19.2769	69.0943	1.20592	65.561		4.23924	7.19943
2536	1493890437	1	70.9147	52.5818	8.9115	0.155535	2	14.6698	19.0853	38.9299	0.679455	65.4638		1.99635	13.2655
2537	1493890437	1	70.8683	52.5341	15.7904	0.275595	2	15.0078	18.8002	31.2127	0.544764	65.2562		5.09343	13.2636
2538	1493890437	1	70.776	52.3916	23.115	0.403434	2	15.3458	18.5152	36.4684	0.636493	64.9624		1.41308	14.3922
2539	1493890437	1	70.7755	52.4387	29.9395	0.522544	2	15.7323	18.231	26.3512	0.459916	64.8068		12.0795	14.3929
2540	1493890438	1	70.6387	52.06	37.4608	0.653814	2	16.1189	17.9469	31.2462	0.545349	64.3126		4.4666	12.3806
2541	1493890438	1	70.6871	51.9192	44.8247	0.782338	2	16.4571	17.7104	27.9258	0.487398	64.1181		8.6034	12.893
2542	1493890438	1	70.6432	51.6358	51.4381	0.897765	2	16.8441	17.5235	23.7286	0.414143	63.7024		17.4987	10.3813
2543	1493890438	1	70.5084	51.0683	57.1291	0.997091	2	17.1341	17.3347	25.8163	0.45058	63.1409		6.32635	10.3813
2544	1493890438	1	70.4165	50.8785	62.6762	1.09391	2	17.4241	17.1459	28.6804	0.500568	62.8179		20.6105	10.3788
2545	1493890438	1	70.2357	50.2157	67.5294	1.17861	2	17.714	16.9571	25.8334	0.450878	62.1664		5.10172	9.66876
2546	1493890438	1	70.1432	50.073	72.1088	1.25854	2	18.0042	16.8169	24.2479	0.423205	61.8421		19.2646	8.39615
2547	1493890438	1	69.9618	49.457	75.9413	1.32543	2	18.2459	16.6758	25.1485	0.438925	61.2302		3.16653	8.39615
2548	1493890439	1	69.9158	49.362	79.6243	1.38971	2	18.4876	16.5347	24.2521	0.423279	61.0122		19.275	6.44717
2549	1493890439	1	69.7342	48.7457	108.723	1.89757	2	18.6811	16.4412	24.5482	0.428446	60.4152		3.16653	8.39615
2550	1493890439	1	69.6882	48.6507	111.384	1.94402	2	18.9228	16.3001	23.5392	0.410837	60.1971		22.4171	9.13136
2551	1493890439	1	69.4605	47.939	107.597	1.87791	2	19.2131	16.2086	21.642	0.377723	59.4274		1.41608	6.44447
2552	1493890439	1	69.461	47.8918	107.245	1.87177	2	19.4065	16.1151	22.2845	0.388938	59.2892		20.6542	7.19314
2553	1493890439	1	69.2798	47.2276	107.96	1.88426	2	19.5997	15.9731	25.3405	0.442275	58.6937		8.26917	5.19064
2554	1493890439	1	69.1411	46.9894	108.718	1.8975	2	19.7447	15.8787	25.3183	0.441888	58.3771		11.7051	6.44317
2555	1493890439	1	69.0509	46.6098	107.307	1.87286	2	19.9381	15.7853	25.8483	0.451137	57.9846		14.8222	5.19064
2556	1493890440	1	68.9146	46.1349	107.698	1.87968	2	20.0831	15.6909	23.7761	0.414972	57.5444		7.23775	7.76667
2557	1493890440	1	68.87	45.8978	108.015	1.88522	2	20.3249	15.5984	24.5645	0.428732	57.2248		13.9889	4.5638
2558	1493890440	1	68.6861	45.4693	107.959	1.88425	2	20.47	15.5527	23.4069	0.408527	56.7432		7.2442	5.19064
2559	1493890440	1	68.6414	45.232	108.138	1.88737	2	20.615	15.4583	22.3428	0.389956	56.5067		19.3281	3.22158
2560	1493890440	1	68.4593	44.614	107.679	1.87936	2	20.7117	15.4116	23.9155	0.417404	55.9698		4.49518	5.18812
2561	1493890440	1	68.4136	44.4713	109.929	1.91862	2	20.8566	15.3172	24.1793	0.422009	55.782		19.3367	4.5647
2562	1493890440	1	68.2315	43.853	108.424	1.89236	2	21.0017	15.2714	23.9915	0.41873	55.2047		3.17994	2.0344
2563	1493890441	1	68.1853	43.7576	110.663	1.93144	2	21.05	15.2238	27.2302	0.475256	55.0991		19.35	3.22158
2564	1493890441	1	68.003	43.1389	109.161	1.90522	2	21.1467	15.1771	26.7705	0.467233	54.5653		4.50089	5.18812
2565	1493890441	1	67.9573	42.996	110.106	1.92172	2	21.2916	15.0827	26.5302	0.463039	54.3768		20.7234	3.22158
2566	1493890441	1	67.7754	42.3296	109.345	1.90844	2	21.3883	15.036	26.8844	0.469222	53.821		4.50089	4.06877
2567	1493890441	1	67.7297	42.1867	109.297	1.9076	2	21.4848	14.9407	22.2784	0.388831	53.6743		18.013	7.44344
2568	1493890441	1	67.5468	41.6148	109.124	1.90457	2	21.7271	14.9941	18.0405	0.314866	52.9916		7.67167	13.8788
2569	1493890441	1	67.4548	41.3762	108.896	1.9006	2	22.1632	15.1485	351.184	6.12931	52.3376		14.8753	14.8752
2570	1493890441	1	67.318	40.8996	110.882	1.93526	2	22.6474	15.2553	344.537	6.0133	51.5082		12.1772	14.8722
2571	1493890442	1	67.1802	40.5178	109.51	1.91131	2	23.1315	15.3621	348.736	6.08658	50.7257		10.3774	14.8687
2572	1493890442	1	67.0891	40.1841	110.524	1.92902	2	23.6155	15.4688	348.655	6.08517	50.008		13.5283	13.8665
2573	1493890442	1	66.9517	39.7546	110.328	1.92559	2	24.0512	15.6231	347.609	6.06692	49.2218		9.02075	12.0274
2574	1493890442	1	66.8601	39.4682	109.956	1.9191	2	24.4382	15.7278	349.995	6.10857	48.613		18.0481	10.2926
2575	1493890442	1	66.6768	38.8952	109.57	1.91236	2	24.7768	15.7831	348.539	6.08315	47.8516		2.85013	10.6208
2576	1493890442	1	66.6777	38.8002	111.301	1.94257	2	25.1153	15.8868	347.966	6.07314	47.4601		18.5577	10.6217
2577	1493890442	1	66.4471	38.2262	111.725	1.94996	2	25.4538	15.9906	348.722	6.08635	46.6355		5.88673	10.6208
2578	1493890442	1	66.4017	38.0353	111.826	1.95173	2	25.7923	16.0943	349.229	6.09519	46.1577		18.0633	10.2803
2579	1493890443	1	66.2183	37.4618	110.92	1.93592	2	26.1305	16.1495	347.338	6.06219	45.4009		4.51986	9.81554
2580	1493890443	1	66.1724	37.3183	112.416	1.96203	2	26.4206	16.3008	347.762	6.0696	44.966		18.0737	10.2798
2581	1493890443	1	65.9888	36.7445	110.668	1.93153	2	26.7588	16.3559	352.039	6.14425	44.2119		7.28714	8.84474
2582	1493890443	1	65.9438	36.5058	112.008	1.95492	2	27.0486	16.4101	348.559	6.08351	43.7798		16.7328	10.6085
2583	1493890443	1	65.7597	35.9793	111.286	1.9423	2	27.3867	16.5137	348.004	6.07382	43.0279		4.52272	7.86514
2584	1493890443	1	65.7138	35.8357	111.904	1.9531	2	27.6283	16.6155	348.159	6.07653	42.6605		21.2675	9.21995
2585	1493890443	1	65.4836	35.1652	109.901	1.91814	2	27.918	16.7181	349.696	6.10334	41.8506		2.01763	7.41578
2586	1493890443	1	65.4368	35.1169	112.38	1.96141	2	28.1594	16.7713	348.417	6.08102	41.5471		19.9359	9.21813
2587	1493890444	1	65.2061	34.4937	110.213	1.92358	2	28.449	16.874	345.728	6.0341	40.762		4.52649	6.00093
2588	1493890444	1	65.1601	34.35	112.954	1.97142	2	28.6421	16.9262	347.29	6.06136	40.4617		14.1007	6.5334
2589	1493890444	1	64.9749	33.918	110.55	1.92947	2	28.8352	17.0269	345.319	6.02696	39.8922		9.0587	5.99882
2590	1493890444	1	64.8829	33.6304	112.686	1.96675	2	29.0282	17.0792	348.421	6.08109	39.4905		10.9101	5.99804
2591	1493890444	1	64.744	33.2943	110.249	1.92421	2	29.2212	17.1314	347.794	6.07015	39.027		12.2436	6.53074
2592	1493890444	1	64.6055	32.9104	111.455	1.94526	2	29.4142	17.2321	348.729	6.08647	38.5258		6.40693	4.60574
2593	1493890444	1	64.5126	32.7181	110.454	1.92779	2	29.5589	17.2834	348.58	6.08386	38.2098		13.2144	4.60574
2594	1493890444	1	64.4217	32.2871	110.742	1.93281	2	29.7036	17.3347	348.255	6.07819	37.8011		5.16766	3.26468
2595	1493890445	1	64.3284	32.1423	110.485	1.92832	2	29.8001	17.385	347.34	6.06223	37.5497		11.8236	5.27166
2596	1493890445	1	64.2371	31.7589	109.598	1.91284	2	29.9448	17.4847	345.655	6.03281	37.1445		4.53598	3.26606
2597	1493890445	1	64.191	31.6149	109.608	1.91301	2	30.0413	17.5351	345.263	6.02598	36.9384		9.6218	4.60473
2598	1493890445	1	64.0515	31.3261	110.246	1.92415	2	30.186	17.5863	346.182	6.04202	36.5466		2.8651	2.89256
2599	1493890445	1	64.0523	31.2306	111.069	1.93853	2	30.2824	17.5882	347.587	6.06654	36.4214		12.8354	3.26202
2600	1493890445	1	63.8663	30.8453	110.11	1.92178	2	30.3788	17.6385	347.474	6.06456	35.9977		1.43105	3.26468
2601	1493890445	1	63.8667	30.7976	110.182	1.92304	2	30.4753	17.6888	346.757	6.05206	35.8724		12.2664	3.26202
2602	1493890445	1	63.7279	30.413	110.256	1.92433	2	30.5717	17.7391	345.377	6.02796	35.4959		2.02618	3.26202
2603	1493890446	1	63.681	30.3644	109.778	1.916	2	30.6681	17.7894	346.283	6.04379	35.3268		14.992	2.89256
2604	1493890446	1	63.543	29.8841	104.053	1.81607	2	30.7645	17.7913	348.375	6.0803	34.938		7.73521	2.07057
2605	1493890446	1	63.4503	29.6435	104.218	1.81894	2	30.8127	17.8407	348.072	6.075	34.7062		13.6288	3.26202
2606	1493890446	1	63.3119	29.2108	97.4452	1.70074	2	30.9091	17.891	348.869	6.08891	34.3232		4.30215	1.44625
2607	1493890446	1	63.3131	29.0674	95.0013	1.65809	2	30.9573	17.8919	347.985	6.07348	34.2314		8.61033	4.13898
2608	1493890446	1	63.3156	28.7804	86.2602	1.50553	2	31.0537	17.9906	321.321	5.60811	34.0184		2.8681	12.0361
2609	1493890446	1	63.3164	28.6848	83.5228	1.45775	2	31.1503	18.38	286.326	4.99733	33.7764		7.17625	19.0793
2610	1493890446	1	63.3184	28.4456	74.7483	1.3046	2	31.4877	18.9191	296.789	5.17995	33.2257		4.52247	17.658
2611	1493890446	1	63.367	28.3029	70.4566	1.2297	2	31.7287	19.4561	297.127	5.18585	32.8519		7.30454	17.6513
2612	1493890447	1	63.4165	28.0645	62.4845	1.09056	2	31.9696	19.9929	291.373	5.08542	32.4663		4.52531	16.3294
2613	1493890447	1	63.4651	27.9217	57.8461	1.0096	2	32.2103	20.4811	294.485	5.13973	32.1283		9.57819	16.3267
2614	1493890447	1	63.6098	27.6371	49.1874	0.858483	2	32.451	20.9692	296.318	5.17173	31.8643		3.17586	13.0557
2615	1493890447	1	63.705	27.5908	45.2988	0.790613	2	32.6435	21.3595	294.943	5.14772	31.6804		9.12143	13.0517
2616	1493890447	1	63.8967	27.3548	36.239	0.63249	2	32.8359	21.7497	296.108	5.16805	31.5625		4.02427	9.78742
2617	1493890447	1	63.9923	27.2607	33.0993	0.577693	2	32.9802	22.0423	296.833	5.18071	31.4481		10.2431	11.1016
2618	1493890447	1	64.2783	27.0742	25.9694	0.453251	2	33.1244	22.3831	297.892	5.1992	31.5051		6.35179	9.78204
2619	1493890447	1	64.4688	26.9818	22.6842	0.395913	2	33.2687	22.6755	298.133	5.20341	31.4959		10.8116	8.5038
2620	1493890447	1	64.8018	26.844	19.1993	0.33509	2	33.4128	22.9196	299.749	5.23161	31.6334		12.6995	5.99622
2621	1493890448	1	65.1826	26.6591	16.9015	0.294987	2	33.4609	23.1136	300.519	5.24505	31.9192		14.8168	8.50122
2622	1493890448	1	65.6576	26.5238	18.2006	0.31766	2	33.605	23.3576	300.629	5.24697	32.2086		10.3332	6.51644
2623	1493890448	1	65.9901	26.4339	18.3556	0.320365	2	33.7011	23.5524	300.398	5.24293	32.4173		16.1831	5.25621
2624	1493890448	1	66.5125	26.2994	16.832	0.293773	2	33.7972	23.6989	300.975	5.253	32.8185		8.97253	6.51512
2625	1493890448	1	66.7975	26.2087	17.5412	0.306152	2	33.8932	23.8937	300.26	5.24053	32.9856		16.1765	4.59924
2626	1493890448	1	67.3197	26.0743	18.547	0.323706	2	33.9412	24.0393	298.769	5.21451	33.4405		11.7004	5.25621
2627	1493890448	1	67.6994	25.9852	18.3069	0.319515	2	34.0373	24.1858	299.482	5.22695	33.7102		10.8049	4.59924
2628	1493890449	1	68.0322	25.8475	19.6249	0.342519	2	34.0853	24.3314	302.355	5.27708	33.9807		13.0775	3.25487
2629	1493890449	1	68.4591	25.7593	20.4404	0.356752	2	34.1333	24.4287	302.574	5.28092	34.3516		12.1201	3.25487
2630	1493890449	1	68.8392	25.6224	21.4658	0.374649	2	34.1813	24.526	302.153	5.27357	34.6752		12.1162	5.25205
2631	1493890449	1	69.2192	25.4856	21.3512	0.372648	2	34.2773	24.6724	302.9	5.2866	34.9514		10.3216	3.25487
2632	1493890449	1	69.5513	25.3957	20.9377	0.365431	2	34.3253	24.7697	300.4	5.24296	35.2316		15.2738	5.25041
2633	1493890449	1	70.0264	25.2127	22.969	0.400885	2	34.4212	24.9161	303.267	5.29301	35.6064		9.51423	3.25487
2634	1493890449	1	70.3117	25.0742	22.1063	0.385828	2	34.4692	25.0134	303.435	5.29594	35.8426		14.8007	3.25487
2635	1493890449	1	70.7862	24.9391	22.5411	0.393417	2	34.5172	25.1107	303.141	5.29081	36.2694		10.7966	2.05993
2636	1493890450	1	71.1187	24.8014	20.8801	0.364426	2	34.5652	25.1598	302.59	5.28119	36.5553		11.6874	3.25218
2637	1493890450	1	71.498	24.7125	23.3407	0.407372	2	34.6132	25.257	303.171	5.29134	36.8888		13.9629	1.449
2638	1493890450	1	71.9256	24.5287	21.9496	0.383093	2	34.6131	25.3053	304.723	5.31843	37.3206		10.7966	8.35957
2639	1493890450	1	72.2581	24.391	23.5467	0.410968	2	34.469	25.5438	299.275	5.22333	37.8067		13.4431	30.4469
2640	1493890450	1	72.6851	24.2551	21.6823	0.378427	2	34.3725	26.5541	266.65	4.65391	38.3815		8.96019	26.0264
2641	1493890450	1	72.9697	24.1645	22.7273	0.396667	2	34.3242	27.4203	272.794	4.76116	38.7824		18.4229	24.555
2642	1493890450	1	73.5395	23.9355	20.77	0.362504	2	34.3238	28.2388	273.91	4.78064	39.4511		4.48009	19.0338
2643	1493890450	1	73.6818	23.8902	20.8673	0.364203	2	34.4195	28.866	278.464	4.86012	39.5763		19.2668	18.8404
2644	1493890451	1	74.2982	23.7099	19.3415	0.337574	2	34.4672	29.4922	278.964	4.86885	40.2485		3.16784	16.1748
2645	1493890451	1	74.3932	23.6638	20.6005	0.359547	2	34.5629	30.0228	280.618	4.89771	40.3347		19.264	13.3416
2646	1493890451	1	75.0095	23.4835	18.707	0.326499	2	34.6586	30.4571	281.761	4.91766	40.9491		3.16784	13.7398
2647	1493890451	1	75.1045	23.4374	19.0168	0.331906	2	34.8022	30.892	283.535	4.94863	40.9859		16.1423	10.2167
2648	1493890451	1	75.6256	23.3033	16.8859	0.294714	2	34.8499	31.2292	282.208	4.92546	41.5389		7.62881	10.5357
2649	1493890451	1	75.8629	23.2119	17.0392	0.29739	2	34.9456	31.5671	288.316	5.03207	41.7616		8.60983	9.72163
2650	1493890451	1	76.1467	23.1692	15.9592	0.27854	2	35.0892	31.8576	290.958	5.07818	41.9667		28.2035	9.15199
2651	1493890451	1	77.047	22.8985	15.9033	0.277565	2	35.1848	32.1473	288.593	5.0369	42.8717		4.24872	6.47885
2652	1493890451	1	77.1886	22.9011	15.6346	0.272875	2	35.2805	32.3409	290.112	5.06341	42.9581		8.60983	5.95911
2653	1493890452	1	77.4724	22.8584	15.9236	0.27792	2	35.3283	32.5337	288.712	5.03898	43.2405		4.47347	6.47752
2654	1493890452	1	77.6145	22.8132	17.7489	0.309777	2	35.4239	32.7273	288.244	5.0308	43.3398		14.7731	6.47616
2655	1493890452	1	78.0881	22.6783	14.7246	0.256993	2	35.5196	32.9208	289.155	5.04671	43.7834		8.9507	6.47483
2656	1493890452	1	78.3724	22.5878	18.218	0.317964	2	35.6152	33.1143	284.999	4.97417	44.0339		8.49143	5.95911
2657	1493890452	1	78.6554	22.593	14.8615	0.259382	2	35.663	33.3071	285.9	4.9899	44.3073		13.94	4.57078
2658	1493890452	1	79.0823	22.4095	16.336	0.285117	2	35.7107	33.4518	285.896	4.98982	44.7552		4.24572	5.22204
2659	1493890452	1	79.2238	22.4121	15.345	0.267821	2	35.8064	33.5972	286.637	5.00276	44.835		17.8919	4.57078
2660	1493890452	1	79.7921	22.2312	16.3657	0.285636	2	35.8541	33.7419	286.718	5.00418	45.4207		2.02004	6.47214
2661	1493890453	1	79.8386	22.2799	16.8669	0.294382	2	35.9497	33.9353	282.448	4.92964	45.4102		16.1234	9.1368
2662	1493890453	1	80.3591	22.146	15.8718	0.277014	2	36.0452	34.2245	296.409	5.17332	45.9305		15.2369	12.2872
2663	1493890453	1	80.833	21.9633	16.939	0.295642	2	36.3321	34.5168	318.703	5.56242	46.2377		2.01108	14.473
2664	1493890453	1	80.7852	22.0103	16.9084	0.295107	2	36.6188	34.9048	299.928	5.23474	46.0102		12.0849	14.4664
2665	1493890453	1	81.1642	21.8738	15.497	0.270474	2	36.9054	35.2926	312.37	5.45188	46.2483		2.82946	15.376
2666	1493890453	1	81.2585	21.8755	15.5825	0.271966	2	37.2397	35.6811	309.939	5.40945	46.133		13.4118	13.6367
2667	1493890453	1	81.6845	21.7399	15.1607	0.264603	2	37.4783	36.068	307.239	5.36233	46.4702		1.41326	12.266
2668	1493890453	1	81.7316	21.7408	16.9692	0.296169	2	37.7648	36.3597	313.49	5.47143	46.3335		7.20517	11.287
2669	1493890453	1	81.9678	21.6973	15.7093	0.274179	2	38.0034	36.6506	311.418	5.43527	46.4378		3.16383	13.3189
2670	1493890454	1	82.0627	21.6513	16.1309	0.281537	2	38.2896	36.99	308.395	5.3825	46.3828		5.82728	10.2125
2671	1493890454	1	82.2518	21.6069	16.3729	0.285761	2	38.5281	37.2329	311.692	5.44005	46.432		7.61545	10.2103
2672	1493890454	1	82.4887	21.5157	18.2805	0.319054	2	38.7666	37.4757	317.057	5.53369	46.544		4.46775	9.24374
2673	1493890454	1	82.6306	21.4705	18.8536	0.329058	2	38.9572	37.7178	314.579	5.49044	46.5976		12.0793	10.2061
2674	1493890454	1	83.0094	21.334	24.4998	0.427603	2	39.1956	37.9605	311.605	5.43854	46.8625		1.41326	9.23953
2675	1493890454	1	83.0565	21.3349	25.4775	0.444666	2	39.3861	38.2025	309.657	5.40453	46.8147		0	8.16102
2676	1493890454	1	83.0565	21.3349	25.6609	0.447868	2	39.5768	38.3965	314.996	5.49772	46.7074		2.00684	9.23366
2677	1493890454	1	83.0088	21.3818	29.2641	0.510754	2	39.8151	38.5913	314.909	5.49619	46.4958		4.53748	7.20979
2678	1493890455	1	83.0538	21.5262	38.7631	0.676543	2	39.9579	38.7846	311.951	5.44457	46.4232		4.30542	8.15681
2679	1493890455	1	83.0518	21.6697	46.6017	0.813352	2	40.1484	38.9786	311.282	5.43289	46.2634		2.01797	8.15471
2680	1493890455	1	83.0982	21.7184	50.3444	0.878676	2	40.3388	39.1726	312.786	5.45915	46.1846		0	8.15257
2681	1493890455	1	83.0982	21.7184	51.3308	0.895892	2	40.5292	39.3665	314.978	5.49741	46.0823		1.43415	6.11389
2682	1493890455	1	83.0989	21.6706	57.7435	1.00781	2	40.672	39.5119	314.66	5.49186	46.0256		4.53837	8.15043
2683	1493890455	1	83.0538	21.5262	69.0092	1.20444	2	40.8624	39.7057	314.852	5.4952	45.9414		3.20323	6.11389
2684	1493890455	1	83.0081	21.4297	75.5322	1.31829	2	41.0052	39.8511	314.193	5.4837	45.8649		1.41326	6.10965
2685	1493890455	1	82.961	21.4288	79.6929	1.3909	2	41.1479	39.9964	314.536	5.48968	45.7503		8.35077	6.10965
2686	1493890455	1	82.8231	21.187	97.5579	1.70271	2	41.2906	40.1417	314.938	5.49671	45.6534		3.16244	5.19045
2687	1493890456	1	82.9179	21.1409	106.199	1.85352	2	41.3856	40.2863	315.39	5.50459	45.7327		2.01797	5.18901
2688	1493890456	1	82.8715	21.0922	110.109	1.92176	2	41.5284	40.3839	318.11	5.55206	45.6226		12.2636	5.19045
2689	1493890456	1	82.7355	20.7067	119.534	2.08627	2	41.6234	40.5285	315.636	5.50888	45.6411		8.61384	4.07097
2690	1493890456	1	82.7395	20.4196	119.914	2.0929	2	41.7185	40.6253	317.08	5.53408	45.7274		15.46	4.07097
2691	1493890456	1	82.5577	19.9374	118.021	2.05986	2	41.8136	40.7221	319.339	5.57352	45.7393		14.7695	1.42815
2692	1493890456	1	82.3281	19.5019	119.804	2.09097	2	41.8612	40.7228	320.857	5.60002	45.6935		6.41716	3.21462
2693	1493890456	1	82.2365	19.3086	119.067	2.07811	2	41.9086	40.8189	324.107	5.65674	45.7059		24.4061	2.03654
2694	1493890456	1	81.8692	18.5827	118.643	2.07071	2	41.9562	40.8673	328.165	5.72756	45.7127		4.04659	5.9124
2695	1493890457	1	81.7762	18.485	119.302	2.08221	2	42.1467	40.9178	328.421	5.73203	45.5382		14.1554	28.9876
2696	1493890457	1	81.5934	18.05	117.334	2.04787	2	42.2871	41.8738	322.113	5.62194	45.9626		17.513	10.3676
2697	1493890457	1	81.2697	17.5642	118.217	2.06328	2	42.4769	42.1626	288.113	5.02852	45.9343		2.87726	16.3518
2698	1493890457	1	81.271	17.4683	115.928	2.02333	2	42.6183	42.689	282.078	4.92319	46.1532		21.2269	16.7903
2699	1493890457	1	80.9491	16.8382	116.381	2.03124	2	42.8073	43.2158	285.249	4.97853	46.3743		3.21393	17.7217
2700	1493890457	1	80.9032	16.7414	116.834	2.03913	2	42.9485	43.7894	281.906	4.92018	46.6064		13.5607	17.7152
2701	1493890457	1	80.6723	16.3528	117.783	2.05571	2	43.0896	44.3628	286.168	4.99457	46.8724		7.75282	17.7093
2702	1493890457	1	80.5811	16.111	116.976	2.04162	2	43.2307	44.936	281.652	4.91576	47.1798		9.65392	14.9477
2703	1493890458	1	80.4433	15.8202	117.128	2.04427	2	43.372	45.4138	284.613	4.96743	47.4348		9.65791	13.5834
2704	1493890458	1	80.3054	15.5293	116.963	2.04139	2	43.5135	45.8439	282.35	4.92793	47.672		11.6009	11.7924
2705	1493890458	1	80.121	15.1894	116.939	2.04096	2	43.6074	46.2256	280.688	4.89892	47.9217		11.6091	13.1828
2706	1493890458	1	79.9364	14.8493	116.986	2.04179	2	43.7012	46.6549	279.792	4.8833	48.214		8.39244	10.0988
2707	1493890458	1	79.7978	14.6063	117.994	2.05938	2	43.7477	46.9883	280.44	4.89461	48.4583		12.8894	11.5085
2708	1493890458	1	79.6139	14.218	118.442	2.06721	2	43.7941	47.3691	281.635	4.91546	48.8063		9.66862	7.70235
2709	1493890458	1	79.4758	13.9268	118.25	2.06385	2	43.8884	47.6079	281.918	4.92041	48.9988		12.8961	10.0929
2710	1493890458	1	79.2918	13.5383	119.172	2.07995	2	43.9349	47.9411	279.576	4.87951	49.3322		11.6198	7.28262
2711	1493890458	1	79.107	13.1979	120.105	2.09623	2	43.9817	48.1793	281.184	4.90759	49.573		11.6251	7.27967
2712	1493890459	1	78.9222	12.8573	119.744	2.08993	2	44.0285	48.4174	280.721	4.8995	49.8206		12.3914	7.27615
2713	1493890459	1	78.69	12.5157	119.004	2.07701	2	44.0752	48.6554	280.142	4.88939	50.0426		10.9953	7.12203
2714	1493890459	1	78.5524	12.176	118.499	2.0682	2	44.0745	48.8928	280.747	4.89997	50.3671		12.9135	5.88565
2715	1493890459	1	78.3681	11.787	118.785	2.07319	2	44.1214	49.0833	281.111	4.90631	50.6345		11.6359	5.88565
2716	1493890459	1	78.1831	11.4461	117.788	2.05579	2	44.1683	49.2738	279.884	4.88489	50.8718		8.41775	9.03248
2717	1493890459	1	78.0442	11.2023	118.808	2.07359	2	44.2624	49.5598	282.16	4.92462	51.1127		13.6173	5.69404
2718	1493890459	1	77.8123	10.8121	120.074	2.09569	2	44.2617	49.7496	282.576	4.93188	51.3982		6.46282	4.51671
2719	1493890459	1	77.7201	10.6174	119.996	2.09432	2	44.3088	49.8926	281.618	4.91517	51.5641		14.877	5.88202
2720	1493890459	1	77.4887	10.1788	120.737	2.10726	2	44.3556	50.083	288.473	5.0348	51.8666		6.46573	9.15648
2721	1493890460	1	77.3964	9.98404	120.238	2.09856	2	44.5448	50.3225	298.399	5.20805	52.0233		7.21584	13.1457
2722	1493890460	1	77.2567	9.78824	120.265	2.09902	2	44.6383	50.7506	288.499	5.03526	52.3629		18.8399	20.4396
2723	1493890460	1	76.9317	9.25088	119.234	2.08103	2	44.921	51.3705	293.992	5.13113	52.9032		1.44671	21.1986
2724	1493890460	1	76.9323	9.20266	119.688	2.08896	2	45.156	52.0369	286.224	4.99555	53.3339		14.8933	18.5346
2725	1493890460	1	76.7007	8.76355	120.911	2.1103	2	45.3912	52.6082	287.868	5.02424	53.8761		6.47426	16.6765
2726	1493890460	1	76.6082	8.56857	121.881	2.12723	2	45.579	53.1314	286.118	4.99371	54.3015		9.7111	15.3451
2727	1493890460	1	76.4696	8.27604	118.488	2.06801	2	45.767	53.6071	287.965	5.02594	54.7499		20.8609	14.0296
2728	1493890460	1	76.0973	7.68874	117.646	2.0533	2	45.955	54.0353	290.682	5.07337	55.2862		0	13.5008
2729	1493890461	1	76.0973	7.68874	117.866	2.05715	2	46.0956	54.4628	285.769	4.98761	55.569		6.47887	12.1574
2730	1493890461	1	76.0048	7.49359	122.101	2.13107	2	46.2364	54.8428	283.634	4.95035	55.9295		13.6577	10.3532
2731	1493890461	1	75.7723	7.10218	123.46	2.15478	2	46.3299	55.175	285.806	4.98825	56.3724		1.44881	12.1497
2732	1493890461	1	75.7717	7.15047	123.156	2.14948	2	46.4705	55.5548	286	4.99165	56.5821		11.0424	10.8364
2733	1493890461	1	75.6335	6.80932	121.416	2.11911	2	46.6114	55.8874	282.988	4.93908	57.017		17.671	8.63496
2734	1493890461	1	75.3071	6.31899	121.097	2.11354	2	46.6576	56.1715	284.161	4.95954	57.4984		0	8.98505
2735	1493890461	1	75.3071	6.31899	121.471	2.12006	2	46.7512	56.456	284.515	4.96572	57.6989		6.12567	8.9879
2736	1493890461	1	75.1665	6.17092	132.868	2.31898	2	46.8448	56.7406	286.328	4.99736	57.9604		1.44968	6.3581
2737	1493890462	1	75.167	6.1226	136.682	2.38555	2	46.9387	56.9306	286.942	5.00808	58.1231		0	8.9822
2738	1493890462	1	75.167	6.1226	136.993	2.39097	2	47.0323	57.215	287.082	5.01053	58.3266		1.45001	5.85074
2739	1493890462	1	75.1676	6.07427	141.881	2.47629	2	47.0788	57.4044	285.36	4.98047	58.5129		4.04464	8.97935
2740	1493890462	1	75.2637	5.97971	149.978	2.61761	2	47.1724	57.6887	285.142	4.97667	58.8468		3.1806	4.49016
2741	1493890462	1	75.3591	5.93346	157.145	2.74269	2	47.2191	57.8309	284.405	4.96381	59.0356		1.44971	7.64551
2742	1493890462	1	75.3597	5.88514	160.103	2.79432	2	47.3128	58.0679	285.378	4.98079	59.2425		0	6.3514
2743	1493890462	1	75.3597	5.88514	161.959	2.82671	2	47.4066	58.2577	285.156	4.97692	59.3655		5.86362	5.84854
2744	1493890462	1	75.1693	5.9293	171.979	3.00159	2	47.4532	58.447	284.787	4.97047	59.3826		2.89969	6.3514
2745	1493890462	1	75.1682	6.02595	182.172	3.17949	2	47.547	58.6368	283.01	4.93945	59.4208		2.02339	6.34871
2746	1493890463	1	75.1201	6.07323	186.523	3.25543	2	47.6408	58.8265	297.33	5.18939	59.4813		4.3494	11.099
2747	1493890463	1	75.1184	6.2182	201.866	3.52322	2	47.8761	59.112	314.549	5.48992	59.497		0	20.4812
2748	1493890463	1	75.1184	6.2182	203.011	3.54321	2	48.252	59.6819	297.834	5.19819	59.8345		4.0425	18.5045
2749	1493890463	1	75.0224	6.31276	217.245	3.79165	2	48.5806	60.2039	302.206	5.27449	60.0285		7.66015	17.3194
2750	1493890463	1	74.784	6.40421	227.281	3.9668	2	48.9093	60.6785	298.641	5.21227	60.1265		2.85068	17.311
2751	1493890463	1	74.689	6.40214	226.185	3.94767	2	49.2378	61.1529	303.083	5.2898	60.3772		14.2618	15.334
2752	1493890463	1	74.306	6.68376	231.887	4.04719	2	49.5192	61.5796	297.854	5.19854	60.2324		17.1985	14.5852
2753	1493890463	1	73.8743	7.06097	231.105	4.03354	2	49.7533	62.0057	300.076	5.23731	60.0062		10.1084	13.0691
2754	1493890464	1	73.6342	7.29737	231.239	4.03588	2	50.035	62.338	305.724	5.33589	59.8865		16.1715	13.358
2755	1493890464	1	73.2501	7.67558	229.817	4.01106	2	50.2692	62.7167	299.962	5.23533	59.646		9.17294	11.4092
2756	1493890464	1	73.0574	7.91298	229.445	4.00457	2	50.4563	63.0478	300.564	5.24583	59.5874		16.1707	11.0606
2757	1493890464	1	72.6733	8.29115	229.653	4.00821	2	50.6908	63.3323	304.947	5.32233	59.2685		8.08438	11.4051
2758	1493890464	1	72.4813	8.48024	229.381	4.00345	2	50.8778	63.6633	303.89	5.30388	59.2611		14.1492	10.1994
2759	1493890464	1	72.1452	8.81112	226.127	3.94666	2	51.065	63.9471	300.285	5.24097	59.0284		11.1804	10.1994
2760	1493890464	1	71.9046	9.09573	226.908	3.9603	2	51.2522	64.2309	298.617	5.21184	58.8762		9.13514	8.24695
2761	1493890465	1	71.6651	9.28378	224.755	3.92272	2	51.3925	64.4673	303.875	5.30362	58.7894		11.1778	9.05289
2762	1493890465	1	71.4246	9.56836	223.665	3.90369	2	51.5798	64.7039	303.569	5.29829	58.5982		8.08353	11.3917
2763	1493890465	1	71.2326	9.75741	224.037	3.91018	2	51.7666	65.0345	296.797	5.18008	58.6045		15.174	8.23873
2764	1493890465	1	70.8491	10.0872	221.568	3.86709	2	51.9067	65.2707	304.83	5.32029	58.3441		6.06291	12.1566
2765	1493890465	1	70.7051	10.229	223.496	3.90073	2	52.1406	65.6016	306.993	5.35804	58.4018		14.2614	11.3809
2766	1493890465	1	70.3221	10.5106	219.444	3.83002	2	52.3272	65.9319	295.192	5.15207	58.2695		12.1237	12.15
2767	1493890465	1	70.0341	10.7941	219.887	3.83776	2	52.561	66.2626	308.049	5.37646	58.1555		12.2641	12.1441
2768	1493890465	1	69.6991	11.0284	222.144	3.87715	2	52.7946	66.5932	302.923	5.28701	58.0793		10.1042	13.3107
2769	1493890466	1	69.4591	11.2647	220.373	3.84624	2	53.0279	66.9706	300.462	5.24405	58.0787		13.1556	14.1104
2770	1493890466	1	69.1237	11.5472	222.146	3.87718	2	53.3082	67.3483	310.414	5.41774	57.9991		12.2641	11.0199
2771	1493890466	1	68.7887	11.7815	221.871	3.87237	2	53.5419	67.6317	302.604	5.28144	57.894		11.1435	12.1308
2772	1493890466	1	68.5012	12.0167	220.853	3.85461	2	53.7753	67.9619	302.402	5.27791	57.8508		11.1431	12.1266
2773	1493890466	1	68.2138	12.252	220.795	3.85359	2	54.0086	68.292	308.518	5.38466	57.8124		13.1579	12.1225
2774	1493890466	1	67.8783	12.5345	222.56	3.88441	2	54.2418	68.622	303.022	5.28873	57.7214		12.2617	10.1586
2775	1493890466	1	67.5434	12.7688	222.432	3.88217	2	54.4282	68.9047	300.359	5.24225	57.6476		10.1042	12.1176
2776	1493890466	1	67.3034	13.0051	221.722	3.86978	2	54.6614	69.2345	307.401	5.36516	57.633		13.1556	11.0007
2777	1493890467	1	66.968	13.2876	221.922	3.87327	2	54.8947	69.5174	306.973	5.3577	57.5113		9.13421	9.01633
2778	1493890467	1	66.7285	13.4756	222.189	3.87794	2	55.0813	69.753	302.621	5.28174	57.47		12.2617	9.43723
2779	1493890467	1	66.3936	13.7099	222.204	3.8782	2	55.2205	70.0351	302.264	5.27551	57.4227		12.1195	9.01212
2780	1493890467	1	66.1057	13.9933	222.166	3.87752	2	55.407	70.2706	305.982	5.34039	57.2852		9.13421	9.01025
2781	1493890467	1	65.8662	14.1813	221.945	3.87367	2	55.5934	70.5061	307.148	5.36075	57.2539		11.1412	8.19858
2782	1493890467	1	65.5788	14.4165	221.315	3.86268	2	55.7329	70.7411	303.296	5.29352	57.1787		11.1431	7.0339
2783	1493890467	1	65.2914	14.6518	221.155	3.85988	2	55.8726	70.9294	301.329	5.25918	57.0603		9.13421	7.95931
2784	1493890467	1	65.0519	14.8398	221.676	3.86898	2	56.0592	71.118	305.034	5.32384	56.9921		11.1412	8.19447
2785	1493890468	1	64.7645	15.075	221.984	3.87435	2	56.1986	71.3529	306.124	5.34287	56.9261		9.13185	5.96736
2786	1493890468	1	64.5251	15.263	222.495	3.88327	2	56.3385	71.4943	305.545	5.33276	56.8241		9.13421	5.06725
2787	1493890468	1	64.2856	15.451	221.905	3.87297	2	56.4315	71.6353	304.669	5.31747	56.7306		9.13185	7.02729
2788	1493890468	1	64.0462	15.639	222.214	3.87836	2	56.5711	71.8234	304.32	5.31138	56.6795		8.07824	5.06309
2789	1493890468	1	63.8543	15.8279	221.594	3.86754	2	56.664	71.9643	302.897	5.28655	56.595		8.30654	8.19036
2790	1493890468	1	63.6153	15.9677	221.395	3.86407	2	56.8033	72.1991	303.491	5.29693	56.6425		6.05867	3.97541
2791	1493890468	1	63.4714	16.1094	220.454	3.84766	2	56.8965	72.2933	304.167	5.30871	56.5673		10.0999	5.9631
2792	1493890468	1	63.2315	16.3456	220.304	3.84503	2	57.0364	72.4345	304.392	5.31264	56.43		5.13568	5.06309
2793	1493890469	1	63.0881	16.4391	220.094	3.84136	2	57.1293	72.5754	305.382	5.32993	56.4517		7.13072	3.97541
2794	1493890469	1	62.8966	16.5799	219.565	3.83213	2	57.2225	72.6696	305.833	5.33779	56.376		2.01957	3.97328
2795	1493890469	1	62.8486	16.6271	221.593	3.86753	2	57.3157	72.7637	304.255	5.31025	56.4086		18.2637	5.05894
2796	1493890469	1	62.3698	17.0031	219.475	3.83056	2	57.4085	72.9045	303.287	5.29336	56.1211		5.16213	3.13814
2797	1493890469	1	62.2735	17.1457	216.383	3.77659	2	57.4548	72.9983	302.669	5.28258	56.0601		13.4436	3.97328
2798	1493890469	1	61.8909	17.379	210.934	3.68149	2	57.548	73.0924	301.076	5.25478	55.8824		8.30805	3.97117
2799	1493890469	1	61.6519	17.5189	208.146	3.63283	2	57.6411	73.1865	302.588	5.28115	55.8119		9.55455	5.05894
2800	1493890469	1	61.3653	17.6578	201.808	3.52222	2	57.7339	73.3273	303.039	5.28902	55.7878		6.3706	3.13545
2801	1493890470	1	61.1742	17.7504	198.416	3.46302	2	57.7802	73.421	303.215	5.2921	55.774		7.26713	3.14485
2802	1493890470	1	60.9359	17.7939	192.724	3.36366	2	57.8737	73.4684	304.173	5.30882	55.7586		5.8747	3.13681
2803	1493890470	1	60.7452	17.8384	187.497	3.27245	2	57.9199	73.5622	302.553	5.28054	55.7954		8.67169	3.96904
2804	1493890470	1	60.4593	17.881	181.248	3.16338	2	58.013	73.6562	327	5.70723	55.8288		8.56959	9.94667
2805	1493890470	1	60.1737	17.8755	175.997	3.07173	2	58.3409	73.7053	355.916	6.21191	55.8599		4.28482	13.8432
2806	1493890470	1	60.0309	17.8727	171.379	2.99113	2	58.7615	73.8951	340.089	5.93567	56.0368		7.30416	16.4506
2807	1493890470	1	59.7932	17.82	165.2	2.88329	2	59.2757	74.0856	353.03	6.16154	56.268		5.71308	14.67
2808	1493890470	1	59.6028	17.8163	161.308	2.81535	2	59.7432	74.229	344.82	6.01824	56.4129		7.73975	13.3273
2809	1493890470	1	59.3654	17.7153	155.623	2.71614	2	60.1638	74.372	345.868	6.03654	56.6623		9.65129	13.3207
2810	1493890471	1	59.0808	17.5653	151.804	2.64949	2	60.5842	74.5149	349.909	6.10707	56.9694		7.74251	12.9474
2811	1493890471	1	58.8433	17.4643	149.062	2.60162	2	61.0049	74.6112	345.595	6.03177	57.1878		12.414	11.5779
2812	1493890471	1	58.5116	17.2169	145.867	2.54585	2	61.3787	74.7072	348.912	6.08966	57.5617		14.1704	12.9416
2813	1493890471	1	58.0842	17.0158	146.467	2.55633	2	61.7992	74.8035	350.639	6.1198	57.907		13.3308	10.2169
2814	1493890471	1	57.7526	16.72	146.223	2.55207	2	62.1261	74.899	351.684	6.13804	58.3432		15.616	9.92249
2815	1493890471	1	57.3256	16.4223	145.402	2.53774	2	62.4532	74.948	348.711	6.08615	58.7499		10.4145	10.2112
2816	1493890471	1	57.0408	16.2238	145.893	2.54631	2	62.7799	75.0435	350.031	6.10919	59.099		15.6268	9.92205
2817	1493890471	1	56.6135	15.9259	146.5	2.55692	2	63.107	75.0924	353.416	6.16827	59.5218		10.4204	8.53151
2818	1493890472	1	56.3286	15.7272	146.626	2.5591	2	63.3872	75.141	350.964	6.12547	59.8316		15.6334	7.54755
2819	1493890472	1	55.9011	15.4292	146.807	2.56226	2	63.6202	75.2359	349.525	6.10036	60.3028		9.27013	8.52804
2820	1493890472	1	55.6637	15.2314	147.427	2.57309	2	63.9003	75.2844	350.445	6.11641	60.6152		14.8725	8.53151
2821	1493890472	1	55.2356	14.9814	146.244	2.55244	2	64.1805	75.333	350.299	6.11387	61.0109		10.4312	7.14681
2822	1493890472	1	54.9504	14.7825	146.137	2.55057	2	64.4138	75.3812	352.666	6.15519	61.3332		14.4833	8.52559
2823	1493890472	1	54.5701	14.4851	146.063	2.54927	2	64.6938	75.4298	353.438	6.16866	61.7798		10.4379	5.77659
2824	1493890472	1	54.2847	14.2861	145.908	2.54657	2	64.8803	75.4777	351.202	6.12964	62.1022		12.459	5.60714
2825	1493890473	1	53.9518	14.0378	145.316	2.53624	2	65.0672	75.479	349.91	6.10708	62.4386		8.4391	7.14681
2826	1493890473	1	53.7137	13.888	145.333	2.53654	2	65.3005	75.5272	350.632	6.11969	62.7188		12.4656	5.77368
2827	1493890473	1	53.3806	13.6396	144.464	2.52137	2	65.4869	75.5751	352.647	6.15486	63.1076		10.447	5.60714
2828	1493890473	1	53.0949	13.4405	144.406	2.52036	2	65.6738	75.5764	351.783	6.13976	63.3964		13.3841	5.77294
2829	1493890473	1	52.7619	13.1436	144.753	2.52642	2	65.8602	75.6242	352.715	6.15604	63.8388		10.4528	4.20311
2830	1493890473	1	52.4761	12.9443	143.618	2.5066	2	66.0003	75.6252	351.07	6.12733	64.1233		10.457	5.77368
2831	1493890473	1	52.1902	12.7449	145.668	2.54238	2	66.1867	75.6731	352.268	6.14824	64.466		12.4831	4.20309
2832	1493890473	1	51.8566	12.4962	144.482	2.5217	2	66.3268	75.674	350.392	6.11549	64.8137		9.29778	4.4276
2833	1493890473	1	51.6185	12.2978	145.018	2.53104	2	66.4665	75.7216	352.391	6.15039	65.1386		14.526	5.60414
2834	1493890474	1	51.2371	11.9995	144.693	2.52537	2	66.6533	75.7229	353.915	6.17698	65.5617		7.26206	3.12609
2835	1493890474	1	51.0464	11.8504	144.709	2.52564	2	66.7462	75.7701	352.631	6.15457	65.8195		18.6167	5.60414
2836	1493890474	1	50.5697	11.4531	143.381	2.50248	2	66.933	75.7714	353.03	6.16153	66.3672		5.23638	3.12609
2837	1493890474	1	50.4265	11.3533	144.71	2.52567	2	67.0259	75.8186	353.112	6.16296	66.5681		18.6255	2.80206
2838	1493890474	1	49.9495	10.9559	142.734	2.49119	2	67.1193	75.8192	352.292	6.14865	67.0973		4.12239	4.20011
2839	1493890474	1	49.8541	10.857	143.239	2.49999	2	67.2593	75.8202	351.443	6.13384	67.2544		21.8175	3.12609
2840	1493890474	1	49.2813	10.4089	142.885	2.49381	2	67.3522	75.8674	352.795	6.15744	67.9071		2.06228	4.20311
2841	1493890474	1	49.2336	10.3594	144.129	2.51553	2	67.4923	75.8684	352.608	6.15417	68.0059		20.6984	1.40103
2842	1493890474	1	48.7083	9.91209	143.026	2.49627	2	67.539	75.8687	357.947	6.24735	68.5921		8.47314	5.77447
2843	1493890475	1	48.4693	9.76159	143.023	2.49621	2	67.7261	75.8235	8.89188	0.155193	68.8113		7.28164	11.2023
2844	1493890475	1	48.2781	9.61207	142.024	2.47879	2	68.0995	75.8261	348.747	6.08678	69.1172		20.9897	14.263
2845	1493890475	1	47.7042	9.21187	144.766	2.52664	2	68.5651	75.9223	358.287	6.25328	69.8961		2.91092	15.3964
2846	1493890475	1	47.7046	9.11484	144.038	2.51394	2	69.0783	75.9259	353.179	6.16414	70.1467		20.9983	12.8899
2847	1493890475	1	47.1305	8.71443	143.129	2.49807	2	69.4971	76.0219	355.866	6.21103	70.9264		4.13109	15.3874
2848	1493890475	1	47.0349	8.61532	145.454	2.53866	2	70.01	76.0254	355.092	6.19753	71.2178		13.4548	15.6245
2849	1493890475	1	46.7001	8.3169	142.832	2.49288	2	70.5218	76.1219	352.549	6.15314	71.8679		11.7338	13.9834
2850	1493890475	1	46.3648	8.11552	143.418	2.50312	2	70.9879	76.1252	359.291	6.27081	72.3299		5.27756	14.0444
2851	1493890476	1	46.2693	7.96778	142.471	2.48658	2	71.4534	76.1749	353.178	6.16412	72.708		15.7654	12.6511
2852	1493890476	1	45.8383	7.66711	143.842	2.51051	2	71.8722	76.2243	355.634	6.20699	73.3338		1.4574	12.6478
2853	1493890476	1	45.8384	7.61853	143.73	2.50856	2	72.2909	76.2736	358.378	6.25488	73.5748		15.7724	11.1753
2854	1493890476	1	45.4072	7.31774	143.448	2.50365	2	72.6634	76.2762	354.268	6.18315	74.1496		4.13828	9.87369
2855	1493890476	1	45.3114	7.21849	144.181	2.51643	2	72.9889	76.3249	355.323	6.20156	74.4429		11.412	11.2534
2856	1493890476	1	45.024	6.96928	142.582	2.48853	2	73.3608	76.3739	358.194	6.25166	74.9665		7.30196	9.77422
2857	1493890476	1	44.8323	6.8193	143.755	2.50899	2	73.6866	76.3761	356.419	6.22069	75.3042		6.20904	9.86776
2858	1493890476	1	44.6886	6.67035	142.708	2.49072	2	74.0119	76.4248	355.24	6.20011	75.6673		9.76839	8.48614
2859	1493890477	1	44.4007	6.51824	144.704	2.52556	2	74.2906	76.4732	356.444	6.22113	76.073		4.14209	6.97817
2860	1493890477	1	44.3048	6.41891	144.05	2.51415	2	74.5232	76.4748	356.26	6.2179	76.2953		12.5653	8.37619
2861	1493890477	1	43.9691	6.16844	145.638	2.54187	2	74.8024	76.4767	355.278	6.20077	76.772		0	8.48267
2862	1493890477	1	43.9691	6.16844	145.214	2.53447	2	75.081	76.525	356.257	6.21786	76.9285		12.5712	5.58014
2863	1493890477	1	43.6332	5.91791	146.688	2.5602	2	75.267	76.5263	354.543	6.18794	77.3708		1.4595	6.97817
2864	1493890477	1	43.6333	5.86926	146.972	2.56515	2	75.4996	76.5279	354.546	6.18799	77.512		4.59383	5.74314
2865	1493890477	1	43.4892	5.81746	147.822	2.57998	2	75.685	76.5756	353.812	6.17519	77.7386		15.805	5.58014
2866	1493890477	1	43.0571	5.51606	150.286	2.62299	2	75.871	76.5769	353.82	6.17532	78.2713		2.07328	5.58012
2867	1493890478	1	43.0091	5.46634	151.735	2.64828	2	76.057	76.5781	355.991	6.21322	78.4159		20.8653	5.74314
2868	1493890478	1	42.3844	5.16059	158.063	2.75872	2	76.2424	76.6258	355.683	6.20785	79.08		2.92081	4.18511
2869	1493890478	1	42.3846	5.06323	160.584	2.80273	2	76.3819	76.6268	353.518	6.17005	79.2285		7.21974	5.58014
2870	1493890478	1	42.144	5.05794	167.677	2.92651	2	76.5679	76.6281	353.095	6.16267	79.4185		7.39743	5.73948
2871	1493890478	1	41.9034	5.00396	174.358	3.04312	2	76.7532	76.6757	9.31366	0.162554	79.6953		0	10.6389
2872	1493890478	1	41.9034	5.00396	177.137	3.09163	2	77.0803	76.5387	14.809	0.258466	79.716		11.6188	13.9443
2873	1493890478	1	41.5182	5.04417	187.48	3.27214	2	77.5451	76.5419	4.86024	0.0848271	80.0616		2.07601	13.245
2874	1493890478	1	41.4701	4.99442	189.405	3.30574	2	77.965	76.4055	14.8255	0.258754	80.1961		10.9436	12.6286
2875	1493890478	1	41.1327	5.13309	200.368	3.49709	2	78.3837	76.362	8.37262	0.14613	80.3816		3.26381	14.2272
2876	1493890479	1	41.0365	5.08228	205.551	3.58754	2	78.8494	76.2724	11.4921	0.200576	80.6092		4.54787	11.9291
2877	1493890479	1	40.8919	5.1278	210.937	3.68154	2	79.2228	76.1357	14.6812	0.256235	80.6931		9.63561	11.5038
2878	1493890479	1	40.6027	5.26753	219.24	3.82645	2	79.5955	76.0455	10.2644	0.179147	80.8082		2.03524	8.82871
2879	1493890479	1	40.5544	5.31517	221.087	3.8587	2	79.8754	75.9546	12.8548	0.224359	80.846		13.2543	8.82493
2880	1493890479	1	40.2166	5.59993	232.709	4.06153	2	80.1552	75.8638	13.616	0.237644	80.8214		2.88969	8.47876
2881	1493890479	1	40.1203	5.59782	234.31	4.08949	2	80.4343	75.8193	15.0655	0.262942	80.9708		12.4026	8.82493
2882	1493890479	1	39.8788	5.93337	242.075	4.225	2	80.7141	75.7285	14.1499	0.246962	80.8634		8.1382	7.51477
2883	1493890479	1	39.6857	6.1239	242.707	4.23603	2	80.9474	75.6373	12.6671	0.221083	80.8371		20.0581	7.51756
2884	1493890480	1	39.3475	6.70066	245.3	4.28129	2	81.1808	75.5461	19.7024	0.343872	80.5588		9.69793	7.51367
2885	1493890480	1	39.2024	6.98953	246.296	4.29867	2	81.4141	75.455	36.4752	0.636612	80.4323		16.1579	6.98251
2886	1493890480	1	38.9608	7.4709	247.071	4.3122	2	81.6016	75.3171	42.1306	0.735318	80.1333		11.0192	8.14376
2887	1493890480	1	38.8157	7.80833	247.24	4.31515	2	81.8356	75.1795	43.0568	0.751482	79.9349		17.4715	6.98251
2888	1493890480	1	38.574	8.33819	246.863	4.30857	2	82.0231	75.0416	41.8144	0.729799	79.6063		9.69041	5.92731
2889	1493890480	1	38.4291	8.62688	246.721	4.30609	2	82.1643	74.9034	44.4527	0.775847	79.4062		16.1507	6.98251
2890	1493890480	1	38.1875	9.10798	245.649	4.28739	2	82.3518	74.7655	45.8563	0.800343	79.129		9.68827	5.03759
2891	1493890480	1	38.0426	9.39659	246.709	4.30588	2	82.4466	74.6269	49.7091	0.867588	78.9095		14.2348	5.03495
2892	1493890481	1	37.8494	9.82997	244.356	4.26482	2	82.5871	74.5351	50.4819	0.881075	78.6652		7.78835	5.92517
2893	1493890481	1	37.7527	10.0709	245.347	4.28211	2	82.7282	74.3969	64.202	1.12054	78.4897		12.9133	8.48185
2894	1493890481	1	37.5596	10.4556	242.878	4.23903	2	82.7786	74.1187	86.7927	1.51482	78.0881		8.40638	13.24
2895	1493890481	1	37.4148	10.6955	242.172	4.2267	2	82.9237	73.7019	73.575	1.28413	77.723		11.6246	10.6343
2896	1493890481	1	37.2218	11.0315	240.588	4.19905	2	83.0675	73.3779	76.5527	1.3361	77.388		8.40638	11.5096
2897	1493890481	1	37.077	11.2714	241.311	4.21167	2	83.1656	73.007	79.4532	1.38672	77.0418		14.2259	10.1649
2898	1493890481	1	36.8839	11.7045	240.225	4.19272	2	83.2631	72.6825	74.3727	1.29805	76.6117		4.06242	8.83113
2899	1493890481	1	36.7875	11.7996	241.064	4.20736	2	83.3599	72.4045	74.168	1.29448	76.4326		14.8432	10.641
2900	1493890482	1	36.5463	12.2316	238.558	4.16362	2	83.5038	72.0803	78.4028	1.36839	76.0715		7.19166	8.49071
2901	1493890482	1	36.4017	12.4228	240.695	4.20092	2	83.5542	71.8018	80.0559	1.39724	75.8236		16.1306	7.52354
2902	1493890482	1	36.1604	12.9033	240.519	4.19785	2	83.6504	71.5702	74.8662	1.30666	75.4792		6.09255	8.83778
2903	1493890482	1	36.0159	13.046	241.36	4.21252	2	83.7473	71.292	75.6508	1.32036	75.3053		12.9012	7.52631
2904	1493890482	1	35.8229	13.4303	241.049	4.2071	2	83.8435	71.0603	77.5891	1.35419	75.0146		9.67056	8.49661
2905	1493890482	1	35.6783	13.7184	242.077	4.22505	2	83.8939	70.7816	78.7986	1.3753	74.7058		7.19166	7.52631
2906	1493890482	1	35.5337	13.9096	241.824	4.22063	2	83.9901	70.5499	77.9563	1.36059	74.5396		12.8972	5.76321
2907	1493890482	1	35.3408	14.2938	243.343	4.24713	2	84.0393	70.3642	77.1076	1.34578	74.266		8.39557	7.52908
2908	1493890482	1	35.1962	14.5334	242.745	4.2367	2	84.1355	70.1324	77.7403	1.35682	74.0696		13.578	6.97875
2909	1493890483	1	34.9552	14.9165	241.879	4.22158	2	84.1389	69.8998	80.5001	1.40499	73.7713		2.03013	5.76244
2910	1493890483	1	34.9071	14.9641	242.079	4.22508	2	84.188	69.7141	80.3865	1.40301	73.6625		20.6476	7.53301
2911	1493890483	1	34.6178	15.5886	244.097	4.2603	2	84.2843	69.4822	77.8736	1.35915	73.289		1.44331	5.76244
2912	1493890483	1	34.5697	15.5876	243.601	4.25164	2	84.3334	69.2965	78.5815	1.37151	73.2193		14.8257	6.98175
2913	1493890483	1	34.3288	16.0191	243.823	4.25551	2	84.3368	69.0638	91.2282	1.59223	72.9009		3.22263	11.5315
2914	1493890483	1	34.2806	16.1151	244.551	4.26823	2	84.4351	68.6922	77.2015	1.34742	72.6624		14.8231	14.2612
2915	1493890483	1	34.0397	16.5465	243.735	4.25398	2	84.5348	68.2274	90.7518	1.58392	72.2542		2.907	15.3676
2916	1493890483	1	34.0397	16.6434	244.088	4.26014	2	84.5423	67.7152	86.5956	1.51138	71.8251		14.8217	16.8382
2917	1493890484	1	33.7989	17.0748	242.941	4.24011	2	84.597	67.1566	93.3832	1.62985	71.3347		3.21994	14.0423
2918	1493890484	1	33.7507	17.1707	242.788	4.23744	2	84.5574	66.6902	93.8421	1.63785	70.9472		12.8824	13.9845
2919	1493890484	1	33.5581	17.5545	242.722	4.23631	2	84.5642	66.2241	91.8944	1.60386	70.5007		2.03016	12.5894
2920	1493890484	1	33.5099	17.602	242.891	4.23925	2	84.5704	65.8045	92.6598	1.61722	70.2186		11.5978	11.1942
2921	1493890484	1	33.3173	17.9372	243.242	4.24538	2	84.5758	65.4314	95.4832	1.6665	69.8794		1.455	9.88647
2922	1493890484	1	33.3173	17.9857	243.075	4.24246	2	84.5341	65.1045	94.0895	1.64217	69.5941		11.5978	9.79606
2923	1493890484	1	33.1247	18.3209	242.305	4.22902	2	84.5389	64.778	90.2385	1.57496	69.2942		3.2186	9.80206
2924	1493890484	1	33.0766	18.4168	241.361	4.21254	2	84.5437	64.4513	92.3331	1.61152	69.051		12.8771	8.4009
2925	1493890485	1	32.884	18.8004	236.618	4.12977	2	84.5478	64.1713	92.5656	1.61557	68.758		3.2186	8.51059
2926	1493890485	1	32.8359	18.8963	234.836	4.09866	2	84.5054	63.8908	91.8358	1.60284	68.5145		0	8.4009
2927	1493890485	1	32.8359	18.8963	234.417	4.09135	2	84.5095	63.6108	89.5464	1.56288	68.3341		0	8.4069
2928	1493890485	1	32.8359	18.8963	234.416	4.09134	2	84.5136	63.3306	95.2577	1.66256	68.1542		0	8.51356
2929	1493890485	1	32.8359	18.8963	233.635	4.0777	2	84.4712	63.05	95.0191	1.6584	67.9393		3.26696	9.91517
2930	1493890485	1	32.884	18.994	226.481	3.95285	2	84.5225	62.7235	81.2076	1.41734	67.6669		3.26696	12.6988
2931	1493890485	1	32.9321	19.0917	215.283	3.75741	2	84.5752	62.3035	88.3335	1.54171	67.337		2.06842	11.2152
2932	1493890485	1	32.9803	19.141	207.108	3.61472	2	84.5807	61.9297	88.408	1.54301	67.0334		2.88651	9.92109
2933	1493890485	1	33.0765	19.1428	198.383	3.46243	2	84.632	61.603	84.5201	1.47515	66.7895		1.452	8.53311
2934	1493890486	1	33.0765	19.0944	215.832	3.76698	2	84.6826	61.3231	75.1419	1.31147	66.6817		1.44325	4.4402
2935	1493890486	1	33.0284	19.0935	189.042	3.29941	2	84.7312	61.1833	65.7877	1.14821	66.6688		1.44325	5.78718
2936	1493890486	1	33.0765	19.0944	181.713	3.17148	2	84.7805	60.9968	63.1191	1.10164	66.5516		3.25531	6.27931
2937	1493890486	1	32.9803	19.0442	172.669	3.01365	2	84.8763	60.8107	60.931	1.06345	66.6156		2.8895	4.4402
2938	1493890486	1	32.884	19.0424	166.814	2.91146	2	84.9249	60.6709	59.1915	1.03309	66.6422		1.452	2.80531
2939	1493890486	1	32.884	18.994	159.065	2.77621	2	84.9263	60.5774	55.4653	0.968053	66.6152		4.59625	3.14099
2940	1493890486	1	32.7396	18.9428	150.103	2.61978	2	84.9742	60.4843	54.9672	0.959358	66.7394		8.26948	3.13832
2941	1493890486	1	32.547	18.7456	140.106	2.44531	2	85.0221	60.3913	53.503	0.933804	66.9925		12.5614	3.14099
2942	1493890487	1	32.21	18.4971	137.825	2.40551	2	85.07	60.2982	54.5599	0.95225	67.3907		14.6133	1.98353
2943	1493890487	1	31.8246	18.1992	140.321	2.44906	2	85.1172	60.2519	52.5464	0.917108	67.8862		11.423	3.1397
2944	1493890487	1	31.5355	17.9514	139.614	2.43672	2	85.1652	60.1589	51.3599	0.8964	68.2467		16.5602	1.98353
2945	1493890487	1	31.1499	17.5564	141.045	2.4617	2	85.2124	60.1126	49.7181	0.867744	68.8025		9.36901	3.14099
2946	1493890487	1	30.9088	17.3579	142.32	2.48395	2	85.2603	60.0195	50.0054	0.872758	69.0948		18.7399	1.98353
2947	1493890487	1	30.4266	16.9608	144.806	2.52733	2	85.3075	59.9732	47.3938	0.827178	69.7279		6.21589	3.1397
2948	1493890487	1	30.2818	16.8126	146.063	2.54928	2	85.3555	59.8802	70.5541	1.2314	69.9137		19.0684	11.2302
2949	1493890487	1	29.7511	16.4628	147.755	2.57882	2	85.361	59.5059	94.4662	1.64875	70.3219		3.26606	12.717
2950	1493890488	1	29.6546	16.4124	148.993	2.60042	2	85.4138	59.0853	80.9193	1.41231	70.2144		24.3566	12.9568
2951	1493890488	1	28.9787	15.9626	148.389	2.58987	2	85.5132	58.665	86.1656	1.50387	70.8495		5.27753	11.2363
2952	1493890488	1	28.8339	15.8627	151.223	2.63933	2	85.5188	58.2905	86.3826	1.50766	70.8046		14.6541	11.5896
2953	1493890488	1	28.4474	15.564	148.676	2.59488	2	85.6175	57.917	82.7568	1.44438	71.1491		17.6565	11.3343
2954	1493890488	1	27.9161	15.3108	152.255	2.65735	2	85.6696	57.5428	86.4759	1.50929	71.5472		6.22861	11.3347
2955	1493890488	1	27.771	15.1623	150.4	2.62497	2	85.7218	57.1686	87.5139	1.52741	71.5739		18.3429	9.8411
2956	1493890488	1	27.2393	14.8604	148.562	2.5929	2	85.7267	56.8406	87.2034	1.52199	71.9938		8.54434	8.55484
2957	1493890488	1	26.9975	14.7099	150.879	2.63333	2	85.7775	56.56	86.204	1.50454	72.1562		17.0903	9.8411
2958	1493890489	1	26.5139	14.4088	148.207	2.58669	2	85.7824	56.232	89.41	1.5605	72.5392		5.29082	8.43994
2959	1493890489	1	26.3687	14.3087	150.301	2.62325	2	85.7866	55.9507	89.8597	1.56835	72.5572		17.0995	7.17616
2960	1493890489	1	25.8848	14.0075	147.53	2.57488	2	85.8367	55.7168	87.6381	1.52957	73.0335		4.1602	7.03278
2961	1493890489	1	25.7879	13.9083	148.595	2.59347	2	85.8402	55.4824	86.8776	1.5163	73.0389		20.3768	7.17616
2962	1493890489	1	25.207	13.5563	145.268	2.53541	2	85.8903	55.2485	86.5716	1.51096	73.6254		2.079	7.03578
2963	1493890489	1	25.1585	13.5068	147.197	2.56908	2	85.8938	55.014	92.0423	1.60644	73.5637		17.932	8.44294
2964	1493890489	1	24.6741	13.1566	144.789	2.52704	2	85.898	54.7326	90.3955	1.5777	74.0063		5.29746	7.03883
2965	1493890489	1	24.5287	13.0564	145.477	2.53905	2	85.9016	54.498	86.8383	1.51561	74.0543		16.7688	7.03878
2966	1493890490	1	24.0924	12.707	141.967	2.47779	2	85.9051	54.2634	86.5418	1.51044	74.4832		8.56596	7.18203
[truncated: 522 more rows]
