# Supplementary material for: Guppies Prefer to Follow Large (Robot) Leaders Irrespective of Own Size
Source: Front Bioeng Biotechnol. 2020 May 15;8:441. doi: 10.3389/fbioe.2020.00441 (PMC7243707; doi:10.3389/fbioe.2020.00441)
Supplement: Supplementary file 3 [file Data_Sheet_1.ZIP › Raw Data/ID3.xlsx]

## Sheet: tracking_data__170504T110925_2
Framenumber	Current timestamp	ID_Fish_1	Robo Position x	Robo Position y	Robo Angle deg	Robo Angle rad	ID_Fish_1	Fish Position x	Fish Position y	Fish Angle deg	Fish Angle rad	Distance_between_subjects	Mean_Distance (L300 bis L1500)	Velocity_Robo	Velocity_Fish	Mean_velocity_Robo
742	1493888978	1	18.9323	79.6624	234.285	4.08904	2	11.444	78.959	128.67	2.24572	7.52126	21.2188	1.99622	0	9.41483	7.15859
743	1493888978	1	18.8849	79.7091	234.285	4.08904	2	11.444	78.959	128.67	2.24572	7.47861		78.0106	0
744	1493888978	1	20.1137	77.4174	247.189	4.31426	2	11.444	78.959	128.67	2.24572	8.80569		2.85606	0
745	1493888979	1	20.2089	77.418	258.186	4.50619	2	11.444	78.959	128.67	2.24572	8.89933		2.81701	0
746	1493888979	1	20.2086	77.3241	274.961	4.79897	2	11.444	78.959	128.67	2.24572	8.91578		7.17315	0
747	1493888979	1	20.2553	77.0896	257.776	4.49903	2	11.444	78.959	128.67	2.24572	9.00742		4.44838	0
748	1493888979	1	20.3024	76.949	241.701	4.21848	2	11.444	78.959	128.67	2.24572	9.08358		15.7315	0
749	1493888979	1	20.3958	76.433	226.72	3.95702	2	11.444	78.959	128.67	2.24572	9.30137		7.57806	0
750	1493888979	1	20.4902	76.1987	213.611	3.72821	2	11.444	78.959	128.67	2.24572	9.45796		8.45705	0
751	1493888979	1	20.4892	75.9168	201.458	3.5161	2	11.444	78.959	128.67	2.24572	9.54309		29.6306	0
752	1493888979	1	20.5333	74.9301	190.3	3.32136	2	11.444	78.959	128.67	2.24572	9.9422		7.18256	0
753	1493888980	1	20.5801	74.6953	180.847	3.15638	2	11.444	78.959	128.67	2.24572	10.082		11.3596	0
754	1493888980	1	20.6265	74.3195	171.677	2.99632	2	11.444	78.959	128.67	2.24572	10.288		25.4613	0
755	1493888980	1	20.5759	73.4723	163.729	2.85761	2	11.444	78.959	128.67	2.24572	10.6534		5.80776	0
756	1493888980	1	20.6229	73.2845	156.879	2.73805	2	11.444	78.959	128.67	2.24572	10.7913		12.7741	0
757	1493888980	1	20.669	72.8612	150.086	2.61949	2	11.444	78.959	128.67	2.24572	11.0582		14.1211	0
758	1493888980	1	20.6674	72.3905	144.397	2.52021	2	11.444	78.959	128.67	2.24572	11.3233		5.65204	0
759	1493888980	1	20.6667	72.2021	139.255	2.43045	2	11.444	78.959	128.67	2.24572	11.433		16.9964	0
760	1493888980	1	20.7124	71.6374	134.457	2.34673	2	11.444	78.959	128.67	2.24572	11.8114		5.65503	0
761	1493888981	1	20.7118	71.4489	130.35	2.27504	2	11.444	78.959	128.67	2.24572	11.9287		11.3071	0
762	1493888981	1	20.7105	71.072	126.658	2.2106	2	11.444	78.959	128.67	2.24572	12.1685		9.89407	0
763	1493888981	1	20.7093	70.7422	94.4785	1.64896	2	11.444	78.959	128.67	2.24572	12.3839		8.58755	0
764	1493888981	1	20.7561	70.4598	93.1487	1.62575	2	11.444	78.959	128.67	2.24572	12.6076		15.5551	0
765	1493888981	1	20.7543	69.9413	91.9717	1.60521	2	11.444	78.959	128.67	2.24572	12.9615		3.15689	0
766	1493888981	1	20.8016	69.8473	92.5318	1.61498	2	11.444	78.959	128.67	2.24572	13.0609		16.9741	0
767	1493888981	1	20.7997	69.2815	90.2953	1.57595	2	11.444	78.959	128.67	2.24572	13.4604		4.46356	0
768	1493888981	1	20.8469	69.1404	90.9582	1.58752	2	11.444	78.959	128.67	2.24572	13.5948		14.2095	0
769	1493888982	1	20.893	68.669	89.2196	1.55718	2	11.444	78.959	128.67	2.24572	13.9702		12.7411	0
770	1493888982	1	20.8916	68.2443	90.6031	1.58132	2	11.444	78.959	128.67	2.24572	14.285		11.3983	84.4786
771	1493888982	1	20.938	67.8672	89.6477	1.56465	2	14.2599	78.9765	121.119	2.11392	12.962		15.6278	5.99293
772	1493888982	1	20.9839	67.3483	90.2304	1.57482	2	14.1175	79.1166	114.001	1.9897	13.625		9.91505	1.40703
773	1493888982	1	20.9828	67.0178	90.9723	1.58777	2	14.1178	79.1635	107.64	1.87868	13.9516		14.2247	1.99836
774	1493888982	1	21.029	66.5459	91.7052	1.60056	2	14.0703	79.2102	101.486	1.77127	14.4502		5.66704	1.43103
775	1493888982	1	21.0283	66.357	92.2182	1.60951	2	14.0226	79.2099	95.8195	1.67237	14.6382		18.465	1.41003
776	1493888982	1	21.074	65.7432	92.8013	1.61969	2	14.0229	79.2569	90.6809	1.58268	15.2426		2.83801	0
777	1493888983	1	21.0737	65.6486	94.0318	1.64116	2	14.0229	79.2569	85.9956	1.50091	15.3264		14.1781	0
778	1493888983	1	21.0721	65.176	95.0295	1.65858	2	14.0229	79.2569	81.7758	1.42726	15.7468		9.92705	1.99622
779	1493888983	1	21.071	64.8451	96.6218	1.68637	2	14.0703	79.2102	77.9806	1.36102	15.9802		8.51105	1.99622
780	1493888983	1	21.07	64.5614	95.646	1.66934	2	14.0229	79.2569	44.373	0.774455	16.2978		18.5194	1.40701
781	1493888983	1	21.0202	63.9461	94.3058	1.64595	2	14.0231	79.3038	44.061	0.76901	16.8766		1.43405	1.43103
782	1493888983	1	21.068	63.9465	95.2898	1.66312	2	13.9754	79.3035	42.0392	0.733722	16.9157		14.2851	1.43103
783	1493888983	1	21.0186	63.4729	98.244	1.71468	2	14.0231	79.3038	43.2502	0.754859	17.3076		7.09804	0
784	1493888983	1	21.0178	63.2363	98.7734	1.72392	2	14.0231	79.3038	43.1441	0.753007	17.524		11.3581	1.99625
785	1493888983	1	21.0166	62.8577	96.0936	1.67715	2	14.0706	79.2572	44.9762	0.784983	17.8098		11.3611	5.07809
786	1493888984	1	21.0153	62.479	94.6472	1.6519	2	13.9759	79.3975	67.9933	1.18671	18.3245		4.26303	4.44743
787	1493888984	1	21.0148	62.3369	93.9838	1.64033	2	14.0229	79.2569	72.6269	1.26758	18.3077		12.8828	20.9103
788	1493888984	1	20.9656	61.9103	94.6561	1.65206	2	14.2579	78.6007	72.0688	1.25784	17.9878		3.16628	3.14482
789	1493888984	1	21.013	61.816	93.9695	1.64008	2	14.3051	78.5071	72.808	1.27074	17.9886		12.8888	4.23007
790	1493888984	1	20.9638	61.3892	94.7382	1.65349	2	14.3043	78.3661	71.6312	1.2502	18.2363		1.419	3.14482
791	1493888984	1	20.9637	61.3419	94.5474	1.65016	2	14.3515	78.2725	71.3489	1.24527	18.176		11.4829	3.14885
792	1493888984	1	20.9146	60.9623	94.3181	1.64616	2	14.3988	78.1788	71.02	1.23953	18.4082		1.43408	4.44932
793	1493888984	1	20.9624	60.9628	93.4755	1.63145	2	14.4457	78.0381	70.4176	1.22902	18.2766		10.0738	1.41001
794	1493888985	1	20.9134	60.6306	94.3355	1.64646	2	14.4455	77.9911	72.388	1.26341	18.5262		0	4.44932
795	1493888985	1	20.9134	60.6306	94.1052	1.64245	2	14.4924	77.8504	73.4674	1.28225	18.378		11.3761	2.81703
796	1493888985	1	20.9122	60.2514	93.3853	1.62988	2	14.492	77.7565	72.9614	1.27342	18.6453		2.84403	4.44932
797	1493888985	1	20.9118	60.1566	93.7174	1.63568	2	14.5389	77.6158	69.1142	1.20627	18.5859		15.6941	3.1475
798	1493888985	1	20.9579	59.6355	86.0155	1.50125	2	14.5861	77.5221	69.7135	1.21673	18.9876		2.03435	4.45312
799	1493888985	1	20.9099	59.5876	84.9349	1.48239	2	14.6331	77.3813	72.5092	1.26552	18.8683		0	4.45027
800	1493888985	1	20.9099	59.5876	84.1435	1.46858	2	14.6801	77.2406	72.4789	1.265	18.72		0	3.1475
801	1493888985	1	20.9099	59.5876	84.1581	1.46884	2	14.7273	77.1469	66.8336	1.16647	18.6159		0	4.45027
802	1493888985	1	20.9099	59.5876	84.1379	1.46848	2	14.7743	77.0062	68.5968	1.19724	18.4676		3.20252	7.18081
803	1493888986	1	20.8618	59.4923	76.7716	1.33992	2	14.8208	76.7714	75.8234	1.32337	18.3047		5.93307	6.29904
804	1493888986	1	20.6703	59.4429	61.1381	1.06706	2	14.9153	76.5839	64.6006	1.12749	18.0813		5.12738	9.44654
805	1493888986	1	20.5271	59.5362	52.8157	0.921807	2	15.057	76.3027	72.6292	1.26762	17.6363		3.18657	9.96345
806	1493888986	1	20.4316	59.5827	47.3367	0.826181	2	15.1031	75.9738	73.6894	1.28612	17.2355		2.87116	11.3597
807	1493888986	1	20.3359	59.5817	64.0386	1.11768	2	15.2923	75.6458	73.926	1.29025	16.8373		2.00684	11.6184
808	1493888986	1	20.2882	59.6286	78.5964	1.37177	2	15.3859	75.27	79.9108	1.39471	16.3916		1.43708	11.6184
809	1493888986	1	20.3361	59.6291	91.397	1.59518	2	15.4795	74.8942	74.3007	1.29679	16.019		3.18526	10.2575
810	1493888986	1	20.2406	59.6755	84.1723	1.46908	2	15.5733	74.5654	77.0155	1.34417	15.6043		5.93307	10.2604
811	1493888987	1	20.4321	59.7249	94.3502	1.64672	2	15.6671	74.2365	80.6078	1.40687	15.2739		8.61047	8.57671
812	1493888987	1	20.7191	59.7279	102.055	1.78119	2	15.7135	73.9544	77.1454	1.34644	15.0814		1.43708	8.91573
813	1493888987	1	20.6712	59.7274	108.877	1.90025	2	15.8076	73.6725	76.9646	1.34329	14.7689		7.33342	7.19022
814	1493888987	1	20.9105	59.7773	114.003	1.98974	2	15.8542	73.4374	76.0268	1.32692	14.5659		4.517	7.19316
815	1493888987	1	21.0539	59.7314	100.101	1.74709	2	15.9008	73.2022	75.619	1.3198	14.4228		3.20252	7.59086
816	1493888987	1	21.102	59.8267	87.0499	1.51931	2	15.9951	72.9674	77.6698	1.35559	14.0982		12.2976	7.19669
817	1493888987	1	21.485	59.9728	74.3577	1.29779	2	16.0418	72.7321	75.5796	1.31911	13.8718		4.55093	5.81504
818	1493888987	1	21.6286	60.0217	63.5878	1.10982	2	16.0886	72.544	74.8174	1.30581	13.693		22.7493	5.81576
819	1493888987	1	22.2512	60.4546	53.4666	0.933169	2	16.1355	72.3559	73.2483	1.27842	13.3807		5.18951	5.08971
820	1493888988	1	22.3949	60.5509	44.6331	0.778995	2	16.2303	72.2152	72.7972	1.27055	13.1931		23.5797	5.81867
821	1493888988	1	23.0173	61.0309	36.5923	0.638656	2	16.2772	72.027	73.2865	1.27909	12.8974		7.18801	4.45881
822	1493888988	1	23.2088	61.1749	29.5217	0.51525	2	16.3242	71.886	72.9635	1.27345	12.7328		9.20036	4.45976
823	1493888988	1	23.4481	61.3667	22.9892	0.401236	2	16.3713	71.745	71.9317	1.25545	12.5615		22.7151	4.46261
824	1493888988	1	24.0698	61.7989	17.6817	0.308603	2	16.4184	71.6039	72.9668	1.27351	12.4371		2.0301	4.46261
825	1493888988	1	24.1177	61.8467	12.8838	0.224865	2	16.4655	71.4628	72.096	1.25831	12.2892		20.7114	4.46261
826	1493888988	1	24.6913	62.2309	8.47214	0.147867	2	16.5126	71.3217	71.8089	1.2533	12.2284		8.37037	4.45976
827	1493888988	1	24.9301	62.3752	4.77001	0.0832524	2	16.5597	71.1807	71.6819	1.25109	12.1491		10.3516	3.15689
828	1493888989	1	25.2168	62.5672	329.854	5.75705	2	16.607	71.0867	72.0919	1.25824	12.1124		19.254	4.46261
829	1493888989	1	25.7897	62.8565	333.732	5.82472	2	16.6541	70.9456	72.5127	1.26559	12.2022		2.02586	3.15556
830	1493888989	1	25.8375	62.9042	332.99	5.81177	2	16.7015	70.8517	72.5278	1.26585	12.1091		24.3845	4.24505
831	1493888989	1	26.5533	63.2893	330.834	5.77415	2	16.7008	70.7102	72.2231	1.26053	12.3346		3.20655	2.0026
832	1493888989	1	26.6487	63.3375	332.439	5.80216	2	16.7484	70.6634	70.052	1.22264	12.316		16.7176	4.46261
833	1493888989	1	27.1257	63.6256	329.614	5.75285	2	16.7955	70.5223	70.233	1.2258	12.4208		10.9141	3.15689
834	1493888989	1	27.4594	63.7705	332.139	5.79692	2	16.8428	70.4283	70.2443	1.22599	12.5315		8.35545	2.00046
835	1493888989	1	27.6978	63.9145	329.752	5.75526	2	16.8903	70.3815	68.9972	1.20423	12.5946		16.018	3.15556
836	1493888990	1	28.1744	64.1552	328.951	5.74127	2	16.9377	70.2876	69.4162	1.21154	12.8012		5.16372	2.83203
837	1493888990	1	28.3174	64.251	328.592	5.73502	2	16.9373	70.1932	70.9211	1.23781	12.8381		17.9408	3.15689
838	1493888990	1	28.8414	64.5392	328.557	5.73441	2	16.9846	70.0992	69.9609	1.22105	13.0957		3.20252	2.00046
839	1493888990	1	28.9367	64.5873	328.357	5.73091	2	17.0321	70.0524	68.8273	1.20126	13.0991		25.0314	3.15556
840	1493888990	1	29.6509	65.0187	328.02	5.72504	2	17.0795	69.9585	66.6557	1.16336	13.5071		0	4.00306
841	1493888990	1	29.6509	65.0187	329.285	5.7471	2	17.1746	69.8649	32.6542	0.569923	13.3845		16.681	6.35973
842	1493888990	1	30.1269	65.3061	327.498	5.71591	2	17.3652	69.7721	32.2778	0.563354	13.5206		12.7913	10.2339
843	1493888990	1	30.5075	65.4983	327.948	5.72377	2	17.6509	69.5857	35.5267	0.620057	13.4907		4.03899	7.09234
844	1493888991	1	30.6027	65.5935	326.477	5.6981	2	17.8414	69.4457	32.0625	0.559597	13.33		21.8153	6.35973
845	1493888991	1	31.2209	65.9764	327.998	5.72464	2	18.032	69.3529	28.115	0.490699	13.6143		2.0195	7.66761
846	1493888991	1	31.2685	66.024	328.283	5.72962	2	18.2703	69.2605	26.8317	0.468301	13.3951		21.8029	6.35973
847	1493888991	1	31.8864	66.4066	326.601	5.70027	2	18.4609	69.1677	26.2936	0.45891	13.7065		5.14874	4.50935
848	1493888991	1	32.029	66.5021	327.918	5.72325	2	18.604	69.1217	28.065	0.489827	13.6782		17.4244	4.5065
849	1493888991	1	32.5041	66.8362	326.644	5.70101	2	18.747	69.0757	25.3732	0.442845	13.9382		9.57402	5.1182
850	1493888991	1	32.789	66.98	328.307	5.73004	2	18.8899	68.9825	24.8851	0.434327	14.0426		11.1388	4.5065
851	1493888991	1	33.0739	67.2181	324.887	5.67035	2	19.0329	68.9365	24.5599	0.428652	14.1458		19.8208	4.29615
852	1493888991	1	33.6436	67.5527	327.531	5.71649	2	19.1761	68.9377	23.8281	0.415878	14.5336		2.01313	3.17987
853	1493888992	1	33.691	67.6002	327.643	5.71845	2	19.2714	68.8913	24.9931	0.436212	14.4773		24.9423	2.8651
854	1493888992	1	34.4027	68.03	327.593	5.71757	2	19.3669	68.8921	23.5748	0.411458	15.0605		3.18507	4.5065
855	1493888992	1	34.4975	68.0778	328.107	5.72654	2	19.5099	68.8461	24.5819	0.429035	15.0073		12.2559	1.43105
856	1493888992	1	34.8294	68.316	326.804	5.70381	2	19.5576	68.8465	24.6417	0.43008	15.281		17.8534	2.8651
857	1493888992	1	35.3509	68.6027	328.259	5.7292	2	19.6531	68.8473	24.2515	0.423268	15.6997		1.41	2.8621
858	1493888992	1	35.3509	68.6497	328.24	5.72886	2	19.7485	68.8481	24.4639	0.426976	15.6037		24.9074	2.8651
859	1493888992	1	36.0616	69.0789	327.635	5.71831	2	19.844	68.8489	24.6138	0.429592	16.2192		5.13127	1.43105
860	1493888992	1	36.2037	69.1741	329.066	5.74328	2	19.8917	68.8493	9.54168	0.166534	16.3152		9.1076	10.1376
861	1493888993	1	36.4404	69.3642	327.635	5.71831	2	20.2259	68.8993	4.06919	0.0710208	16.2212		21.0126	10.1022
862	1493888993	1	37.056	69.6983	328.568	5.73459	2	20.5597	68.8549	7.31583	0.127685	16.5178		2.00677	10.1346
863	1493888993	1	37.1033	69.7456	329.181	5.7453	2	20.8938	68.9049	356.455	6.22131	16.2313		17.3529	12.9718
864	1493888993	1	37.5764	70.0784	329.125	5.74431	2	21.3232	68.9557	1.90227	0.0332009	16.2919		9.53912	10.0144
865	1493888993	1	37.8603	70.2216	330.834	5.77414	2	21.657	68.9585	4.43685	0.0774376	16.2525		3.17972	10.1312
866	1493888993	1	37.9549	70.2694	330.892	5.77516	2	21.991	69.0084	0.677018	0.0118162	16.0136		23.6492	9.06569
867	1493888993	1	38.6169	70.6974	328.543	5.73416	2	22.2773	69.1051	1.12964	0.019716	16.417		1.42203	8.71052
868	1493888993	1	38.6643	70.6977	328.686	5.73665	2	22.5634	69.1546	2.45339	0.0428197	16.1747		8.28291	7.30566
869	1493888994	1	38.9006	70.8405	327.939	5.72361	2	22.8019	69.2038	4.06982	0.0710317	16.1817		17.7983	5.7182
870	1493888994	1	39.4205	71.1263	331.301	5.78229	2	22.9925	69.2054	5.0102	0.0874445	16.5399		1.407	5.90751
871	1493888994	1	39.4204	71.1732	330.751	5.7727	2	23.1833	69.2541	2.51035	0.0438139	16.3501		19.7225	9.60885
872	1493888994	1	39.9873	71.5061	329.289	5.74718	2	23.4695	69.3979	329.64	5.7533	16.6518		2.00253	16.6985
873	1493888994	1	40.0344	71.5534	329.568	5.75204	2	23.9466	69.6846	344.192	6.00728	16.196		13.3875	17.9393
874	1493888994	1	40.4122	71.7909	328.041	5.72539	2	24.4712	69.9716	335.254	5.85129	16.0445		9.519	17.9285
875	1493888994	1	40.6955	71.9338	328.735	5.73752	2	24.9955	70.2584	344.461	6.01199	15.7891		7.08842	15.4113
876	1493888994	1	40.8842	72.076	327.942	5.72366	2	25.4719	70.4506	346.141	6.0413	15.4978		11.433	12.7912
877	1493888995	1	41.2145	72.2661	329.509	5.75102	2	25.8529	70.642	342.573	5.97902	15.4472		3.17166	15.987
878	1493888995	1	41.3089	72.3137	328.376	5.73125	2	26.3291	70.8812	349.146	6.09375	15.0481		11.4289	10.8872
879	1493888995	1	41.6391	72.5037	328.744	5.73766	2	26.6623	71.025	349.277	6.09604	15.0496		2.00253	12.21
880	1493888995	1	41.6863	72.5509	327.91	5.7231	2	27.0429	71.1692	349.032	6.09176	14.7084		12.6786	10.4027
881	1493888995	1	42.0636	72.7413	329.592	5.75247	2	27.3759	71.2659	347.341	6.06224	14.7616		1.407	9.58202
882	1493888995	1	42.0635	72.7882	328.596	5.73507	2	27.6613	71.4093	348.547	6.08329	14.4681		10.795	9.03343
883	1493888995	1	42.3937	72.9312	328.202	5.72821	2	27.9466	71.5056	348.9	6.08946	14.5173		0	9.03343
884	1493888995	1	42.3937	72.9312	328.276	5.72949	2	28.2319	71.6019	348.978	6.09081	14.2241		10.2118	7.68949
885	1493888995	1	42.6764	73.1208	330.464	5.76769	2	28.4696	71.6978	349.857	6.10615	14.2779		6.33661	5.88568
886	1493888996	1	42.865	73.2159	331.602	5.78754	2	28.6597	71.7463	348.707	6.08609	14.2811		6.33393	7.68671
887	1493888996	1	43.0535	73.311	333.18	5.8151	2	28.8973	71.8422	348.715	6.08623	14.2322		13.9504	5.88277
888	1493888996	1	43.4777	73.5015	338.974	5.91621	2	29.0873	71.8907	348.682	6.08565	14.4803		1.41605	6.3822
889	1493888996	1	43.4305	73.5011	338.903	5.91497	2	29.2774	71.9862	350.15	6.11127	14.2339		1.41603	5.88277
890	1493888996	1	43.3833	73.5008	340.012	5.93433	2	29.4674	72.0347	350.523	6.11777	13.9929		3.15152	4.51197
891	1493888996	1	43.4302	73.5948	350.015	6.10891	2	29.6099	72.0828	349.192	6.09455	13.9028		6.3087	4.51197
892	1493888996	1	43.2412	73.687	0.016621	0.000290092	2	29.7524	72.1309	349.298	6.09641	13.5783		0	4.51197
893	1493888996	1	43.2412	73.687	3.26175	0.0569283	2	29.8949	72.179	350.872	6.12387	13.4312		3.15435	4.51197
894	1493888996	1	43.1467	73.7331	8.14875	0.142223	2	30.0374	72.2271	350.219	6.11247	13.1955		1.41603	4.50817
895	1493888997	1	43.0995	73.7328	15.0083	0.261944	2	30.1798	72.2751	350.254	6.11308	13.0017		0	2.8471
896	1493888997	1	43.0995	73.7328	20.1287	0.351313	2	30.2747	72.2759	351.001	6.12613	12.9073		2.81101	3.18908
897	1493888997	1	43.0998	73.6391	27.6344	0.48231	2	30.3697	72.3236	350.266	6.1133	12.7979		1.404	5.87913
898	1493888997	1	43.0999	73.5923	39.1587	0.683449	2	30.5596	72.372	350.863	6.12372	12.5995		4.43896	3.1864
899	1493888997	1	43.1475	73.4522	48.7439	0.850742	2	30.6545	72.4197	350.997	6.12605	12.5356		3.14354	4.50913
900	1493888997	1	43.195	73.3588	56.6656	0.989001	2	30.7969	72.4678	351.017	6.12641	12.4301		10.1347	2.84708
901	1493888997	1	43.3846	73.0792	70.9462	1.23824	2	30.8918	72.4685	351.843	6.14082	12.5077		1.41605	3.18908
902	1493888998	1	43.4318	73.0796	72.726	1.26931	2	30.9868	72.5162	351.253	6.13053	12.4577		10.6967	4.50629
903	1493888998	1	43.5744	72.7528	77.8029	1.35792	2	31.1291	72.5643	350.611	6.11932	12.4467		11.3283	2.84708
904	1493888998	1	43.7641	72.4263	81.3977	1.42066	2	31.224	72.565	352.747	6.15659	12.5409		1.40701	4.50913
905	1493888998	1	43.7643	72.3794	83.4602	1.45665	2	31.3664	72.6131	353.418	6.16831	12.4001		24.8973	3.1864
906	1493888998	1	44.0028	71.5845	80.7995	1.41022	2	31.4613	72.6608	352.669	6.15523	12.5876		5.79328	2.84708
907	1493888998	1	44.0506	71.3974	79.4909	1.38738	2	31.5562	72.6615	353.77	6.17444	12.5582		17.7777	3.18372
908	1493888998	1	44.2412	70.8363	78.7188	1.3739	2	31.651	72.7092	352.929	6.15977	12.7287		9.94315	2.84708
909	1493888998	1	44.2895	70.5084	80.3977	1.4032	2	31.7459	72.7099	353.609	6.17164	12.7353		12.0128	2.01102
910	1493888998	1	44.4323	70.1343	75.1765	1.31208	2	31.7934	72.7572	352.999	6.16099	12.9082		18.763	2.84408
911	1493888999	1	44.576	69.5256	74.551	1.30116	2	31.8882	72.7579	353.878	6.17633	13.0931		1.41605	3.1864
912	1493888999	1	44.6232	69.526	74.889	1.30706	2	31.9831	72.8056	353.803	6.17503	13.0586		19.1351	1.42205
913	1493888999	1	44.8141	68.9174	73.0578	1.2751	2	32.0305	72.806	353.889	6.17652	13.3619		2.81401	4.50533
914	1493888999	1	44.8144	68.8236	74.5185	1.30059	2	32.1728	72.854	352.836	6.15815	13.2685		15.1558	1.42205
915	1493888999	1	45.0049	68.3557	71.9287	1.25539	2	32.2202	72.8544	352.592	6.15388	13.5531		5.80275	3.18506
916	1493888999	1	45.0528	68.1683	72.3535	1.26281	2	32.3151	72.902	352.352	6.1497	13.5889		10.7184	3.18372
917	1493888999	1	45.1956	67.8408	71.3726	1.24569	2	32.4099	72.9497	350.977	6.12571	13.7686		12.9776	2.84408
918	1493889000	1	45.2916	67.419	71.583	1.24936	2	32.5047	72.9504	354.337	6.18435	13.932		7.04423	4.48559
919	1493889000	1	45.434	67.2323	69.747	1.21731	2	32.647	72.9045	10.4436	0.182275	13.9886		18.787	10.0427
920	1493889000	1	45.5778	66.6228	71.1822	1.24236	2	32.9788	72.8601	2.25624	0.0393788	14.0584		3.99037	11.3763
921	1493889000	1	45.6727	66.5296	70.8911	1.23728	2	33.358	72.863	7.21444	0.125916	13.8479		30.1208	10.3248
922	1493889000	1	45.8652	65.5442	80.5389	1.40567	2	33.6898	72.7716	14.9838	0.261516	14.1589		3.16494	11.4527
923	1493889000	1	45.9121	65.6387	79.9224	1.39491	2	34.069	72.7275	9.50345	0.165867	13.8025		21.5597	12.859
924	1493889000	1	46.0565	64.9347	81.3521	1.41986	2	34.4954	72.6838	12.3522	0.215587	13.9179		1.41605	10.0368
925	1493889001	1	46.1037	64.9351	77.4058	1.35099	2	34.827	72.6394	14.8273	0.258786	13.6572		17.8289	8.96169
926	1493889001	1	46.2949	64.3724	77.4052	1.35097	2	35.1113	72.5477	14.7155	0.256833	13.8531		10.2626	8.63128
927	1493889001	1	46.3907	64.044	78.4328	1.36891	2	35.3955	72.5029	14.8607	0.259368	13.8725		5.08313	8.63081
928	1493889001	1	46.4857	63.9037	75.6933	1.3211	2	35.6797	72.4582	15.2206	0.26565	13.7822		22.7774	7.23226
929	1493889001	1	46.772	63.2005	73.3743	1.28062	2	35.9165	72.413	15.6089	0.272427	14.2377		1.99411	7.2317
930	1493889001	1	46.8194	63.1539	73.8959	1.28973	2	36.1533	72.3679	17.5308	0.305971	14.0948		20.5405	7.2317
931	1493889001	1	47.0111	62.4966	75.0077	1.30913	2	36.3901	72.3228	18.8042	0.328196	14.4693		4.46078	5.84366
932	1493889001	1	47.0589	62.3558	76.9573	1.34316	2	36.5795	72.2773	18.0774	0.315511	14.431		19.1929	5.84296
933	1493889002	1	47.2505	61.7454	74.6052	1.30211	2	36.7689	72.2319	17.9671	0.313585	14.8267		8.58961	5.84366
934	1493889002	1	47.2989	61.4632	78.3146	1.36685	2	36.9583	72.1864	17.9976	0.314117	14.8968		13.3899	4.47896
935	1493889002	1	47.4425	61.0406	77.287	1.34891	2	37.1004	72.1406	17.5793	0.306816	15.1713		11.3895	5.84366
936	1493889002	1	47.4913	60.6641	78.7112	1.37377	2	37.2898	72.0951	18.6503	0.325509	15.3212		8.93104	5.84366
937	1493889002	1	47.587	60.3822	77.9424	1.36035	2	37.4792	72.0496	18.3999	0.321138	15.4368		20.2263	4.4761
938	1493889002	1	47.7317	59.7237	78.1414	1.36382	2	37.6212	72.0038	19.7776	0.345184	15.9067		3.99457	4.4761
939	1493889002	1	47.8266	59.6303	76.9312	1.3427	2	37.7632	71.958	19.9759	0.348646	15.9136		19.9937	4.26013
940	1493889003	1	47.924	58.971	78.1986	1.36482	2	37.9052	71.9591	18.6486	0.32548	16.4033		3.15695	3.16106
941	1493889003	1	47.9717	58.8772	78.6408	1.37254	2	37.9999	71.9129	17.822	0.311053	16.4124		30.2296	4.4761
942	1493889003	1	48.1652	57.8883	81.1435	1.41622	2	38.1419	71.8671	17.3706	0.303174	17.201		1.99836	4.47702
943	1493889003	1	48.2127	57.8416	80.934	1.41256	2	38.2839	71.8212	30.3754	0.530151	17.1467		11.6608	9.03211
944	1493889003	1	48.3089	57.465	76.0418	1.32718	2	38.5208	71.6354	33.9133	0.591898	17.2223		4.47026	14.5449
945	1493889003	1	48.3568	57.3239	77.9586	1.36063	2	38.9469	71.4041	29.8053	0.5202	16.9351		17.4985	16.0877
946	1493889003	1	48.5013	56.7588	75.7007	1.32123	2	39.3733	71.0789	35.2856	0.615851	16.9819		4.4731	13.3197
947	1493889004	1	48.5492	56.6176	74.9352	1.30787	2	39.7521	70.8473	25.2765	0.441158	16.7294		10.2968	16.4693
948	1493889004	1	48.6453	56.2881	73.6485	1.28541	2	40.2256	70.5695	35.5092	0.619752	16.5786		7.21854	15.2688
949	1493889004	1	48.6937	56.0524	72.6994	1.26884	2	40.6518	70.2913	31.0796	0.542441	16.3529		9.48559	13.3213
950	1493889004	1	48.8369	55.7705	72.8361	1.27123	2	41.0306	70.0596	29.0797	0.507536	16.2824		10.0136	12.1386
951	1493889004	1	48.8857	55.4403	73.2929	1.2792	2	41.3621	69.8276	30.2912	0.528681	16.2357		6.32596	11.3877
952	1493889004	1	48.9812	55.2523	72.4551	1.26458	2	41.6935	69.6425	31.6953	0.553188	16.1304		11.6739	10.1798
953	1493889004	1	49.0776	54.8753	71.8788	1.25452	2	41.9777	69.4571	31.1988	0.544521	16.2184		8.24911	10.1773
954	1493889004	1	49.2207	54.6405	72.0964	1.25832	2	42.2618	69.2717	27.6884	0.483253	16.2018		10.3055	9.47646
955	1493889004	1	49.3168	54.3107	73.4329	1.28165	2	42.5457	69.1332	26.4183	0.461086	16.2958		6.33	8.23594
956	1493889005	1	49.4124	54.1226	72.6122	1.26732	2	42.7825	68.9943	26.0713	0.45503	16.2826		8.6202	8.23077
957	1493889005	1	49.461	53.8394	72.8347	1.27121	2	43.0191	68.8554	27.2354	0.475348	16.3395		5.10228	7.61463
958	1493889005	1	49.5564	53.6986	72.8889	1.27215	2	43.2557	68.7635	27.3287	0.476976	16.3294		10.0229	8.23335
959	1493889005	1	49.6053	53.3681	74.0369	1.29219	2	43.4924	68.6246	25.76	0.449597	16.4356		2.00046	5.08739
960	1493889005	1	49.6528	53.3213	73.4765	1.28241	2	43.6344	68.5319	25.2499	0.440694	16.358		13.4374	6.3181
961	1493889005	1	49.7969	52.8972	73.6139	1.2848	2	43.8237	68.4396	24.8147	0.433099	16.6507		6.33131	6.3181
962	1493889005	1	49.8924	52.709	72.0822	1.25807	2	44.013	68.3473	22.981	0.401094	16.707		14.7935	4.47325
963	1493889005	1	50.0368	52.2375	65.03	1.13499	2	44.1549	68.3015	23.7379	0.414305	17.107		4.00095	6.3181
964	1493889006	1	50.1319	52.144	63.2616	1.10412	2	44.3442	68.2092	23.8065	0.415502	17.076		12.1059	5.08739
965	1493889006	1	50.2758	51.767	53.2175	0.928821	2	44.4862	68.1165	22.9404	0.400386	17.3443		0	4.47232
966	1493889006	1	50.2758	51.767	54.3094	0.947878	2	44.6281	68.0708	22.8163	0.39822	17.2543		11.0539	5.08739
967	1493889006	1	50.5139	51.4858	44.9078	0.78379	2	44.7701	67.9781	31.3761	0.547616	17.4639		1.42201	9.96422
968	1493889006	1	50.5141	51.4384	40.7548	0.711305	2	45.007	67.7453	60.5316	1.05648	17.2117		9.06395	11.0044
969	1493889006	1	50.7518	51.2519	31.8978	0.556721	2	45.2442	67.4655	47.5319	0.829588	17.1235		3.16634	11.9605
970	1493889006	1	50.7996	51.1578	27.6233	0.482118	2	45.5286	67.1861	57.7406	1.00776	16.8728		10.3221	16.0583
971	1493889006	1	51.1315	51.0671	19.5441	0.341108	2	45.8607	66.7663	61.263	1.06924	16.5604		4.00095	14.0885
972	1493889007	1	51.2266	50.9736	16.1113	0.281194	2	46.1455	66.3929	60.1621	1.05003	16.2349		7.2313	11.0067
973	1493889007	1	51.4635	50.9291	9.94802	0.173626	2	46.3827	66.113	59.5438	1.03924	16.0114		7.63033	10.1588
974	1493889007	1	51.7007	50.8373	6.89722	0.120379	2	46.5727	65.8327	62.253	1.08652	15.848		11.436	10.1588
975	1493889007	1	52.0795	50.7946	1.29288	0.0225651	2	46.7627	65.5524	61.9266	1.08082	15.6863		8.62666	9.02451
976	1493889007	1	52.3637	50.7508	0.242973	0.00424069	2	46.9526	65.3191	59.7818	1.04339	15.5408		17.0323	9.02262
977	1493889007	1	52.9314	50.7577	358.392	6.25512	2	47.1424	65.0858	58.6597	1.0238	15.4534		15.6102	8.21725
978	1493889007	1	53.4517	50.7641	359.079	6.2671	2	47.2851	64.852	63.2904	1.10463	15.3784		14.1851	9.02262
979	1493889007	1	53.9245	50.77	358.157	6.25103	2	47.4749	64.6187	65.4452	1.14223	15.2769		11.4464	7.04844
980	1493889008	1	54.3025	50.8219	358.625	6.25919	2	47.6174	64.4319	61.9344	1.08096	15.1632		9.92776	7.04844
981	1493889008	1	54.6334	50.826	359.341	6.27168	2	47.7599	64.2451	58.6749	1.02407	15.077		17.0819	8.21825
982	1493889008	1	55.2002	50.8803	359.058	6.26675	2	47.9025	64.0112	59.8642	1.04483	15.0225		8.50865	7.04844
983	1493889008	1	55.4838	50.8838	359.677	6.27755	2	48.045	63.8244	61.6444	1.0759	14.9263		17.0083	8.21725
984	1493889008	1	56.0507	50.8907	359.611	6.2764	2	48.1877	63.5906	60.4727	1.05545	14.937		2.83523	5.98448
985	1493889008	1	56.1452	50.8919	0.209833	0.00366228	2	48.33	63.4508	59.2654	1.03438	14.792		22.6727	5.08481
986	1493889008	1	56.9009	50.9012	359.492	6.27432	2	48.4251	63.3105	57.3975	1.00177	15.0276		3.17453	7.04844
987	1493889008	1	56.995	50.9496	359.212	6.26943	2	48.5676	63.1237	57.9369	1.01119	14.8064		22.6637	3.99037
988	1493889008	1	57.7504	50.9589	0.179917	0.00314015	2	48.6625	63.0305	58.0178	1.0126	15.11		1.41611	7.05082
989	1493889009	1	57.7976	50.9595	0.002223	3.87987e-05	2	48.805	62.8436	57.1693	0.997792	14.903		19.8225	3.99037
990	1493889009	1	58.4583	50.9676	359.23	6.26975	2	48.8999	62.7504	57.5306	1.0041	15.1723		2.83219	5.08064
991	1493889009	1	58.5527	50.9687	359.609	6.27636	2	48.9949	62.6102	56.1203	0.979484	15.0624		22.6487	3.15428
992	1493889009	1	59.3076	50.978	359.86	6.28075	2	49.0426	62.5165	56.2669	0.982042	15.4437		1.41611	3.99037
993	1493889009	1	59.3548	50.9786	359.951	6.28233	2	49.1375	62.4233	55.8618	0.974972	15.3419		22.6397	3.99037
994	1493889009	1	60.1094	50.9878	359.925	6.28187	2	49.2324	62.3301	56.0321	0.977944	15.7149		1.41611	3.15836
995	1493889009	1	60.1566	50.9884	358.731	6.26105	2	49.327	62.2839	55.6839	0.971867	15.6483		21.2704	5.08481
996	1493889009	1	60.8634	51.0444	356.518	6.22241	2	49.4221	62.1436	56.9597	0.994135	15.9404		5.65842	3.15161
997	1493889010	1	61.052	51.0467	355.377	6.2025	2	49.4698	62.05	56.4982	0.98608	15.9756		11.4073	3.99247
998	1493889010	1	61.4287	51.0985	355.54	6.20534	2	49.5647	61.9567	56.2405	0.981581	16.0828		9.89476	1.99411
999	1493889010	1	61.7585	51.1026	355.936	6.21225	2	49.6121	61.9101	56.493	0.98599	16.2584		8.60745	1.99625
1000	1493889010	1	62.0409	51.1533	354.728	6.19117	2	49.6596	61.8635	56.5202	0.986464	16.3709		19.8425	1.99411
1001	1493889010	1	62.7	51.2086	355.356	6.20214	2	49.707	61.8169	56.5429	0.98686	16.7736		4.23931	1.99411
1002	1493889010	1	62.8413	51.2103	355.332	6.20172	2	49.7544	61.7703	56.5026	0.986157	16.8161		15.5412	3.99037
1003	1493889010	1	63.3593	51.2167	355.598	6.20635	2	49.8493	61.6771	56.1258	0.97958	17.0863		10.2963	0
1004	1493889010	1	63.6881	51.3151	357.405	6.23789	2	49.8493	61.6771	55.6729	0.971676	17.2882		11.2988	1.99625
1005	1493889010	1	64.0647	51.3197	355.686	6.20788	2	49.8968	61.6305	55.8388	0.974571	17.5226		14.1983	1.99411
1006	1493889011	1	64.535	51.3727	357.745	6.24383	2	49.9442	61.5839	56.7469	0.990421	17.809		9.9888	3.99037
1007	1493889011	1	64.864	51.4239	357.663	6.24239	2	50.0391	61.4907	56.6431	0.988609	17.9198		11.2928	1.99836
1008	1493889011	1	65.2404	51.4285	358.569	6.25821	2	50.0866	61.444	57.2629	0.999426	18.1645		9.98584	1.41608
1009	1493889011	1	65.5693	51.4797	358.564	6.25812	2	50.1338	61.4445	57.4983	1.00353	18.3726		14.11	1.99411
1010	1493889011	1	66.0396	51.4854	359.707	6.27807	2	50.1812	61.3979	42.639	0.744191	18.7015		8.58974	7.21472
1011	1493889011	1	66.3214	51.5361	358.731	6.26104	2	50.4175	61.3532	13.6431	0.238118	18.6898		12.6969	13.9168
1012	1493889011	1	66.7446	51.5412	357.328	6.23655	2	50.8433	61.1691	24.7976	0.4328	18.5889		8.46361	14.7633
1013	1493889011	1	67.0267	51.5446	357.186	6.23408	2	51.3161	61.0326	11.0043	0.192061	18.3533		16.9857	15.2176
1014	1493889012	1	67.5903	51.5987	356.708	6.22573	2	51.789	60.8491	19.9306	0.347855	18.3099		4.23031	13.4103
1015	1493889012	1	67.7313	51.6004	356.27	6.21809	2	52.2145	60.7121	19.1623	0.334445	17.9943		14.1711	14.7567
1016	1493889012	1	68.2007	51.6533	355.49	6.20448	2	52.6871	60.5757	15.0181	0.262115	17.8964		2.82019	13.4037
1017	1493889012	1	68.2947	51.6544	355.512	6.20486	2	53.1124	60.4388	19.0312	0.332156	17.5405		16.9735	13.4037
1018	1493889012	1	68.8579	51.7084	354.432	6.18601	2	53.5377	60.3019	13.8635	0.241965	17.5658		1.41605	11.6562
1019	1493889012	1	68.8575	51.7556	354.095	6.18012	2	53.9156	60.2116	13.6438	0.238129	17.1687		14.089	12.0677
1020	1493889012	1	69.3271	51.7613	354.716	6.19096	2	54.2937	60.0743	15.6937	0.273907	17.1787		1.41011	11.6503
1021	1493889012	1	69.3741	51.7619	355.281	6.20082	2	54.6714	59.984	17.3589	0.30297	16.8455		11.3624	8.93424
1022	1493889013	1	69.7493	51.8136	352.829	6.15802	2	54.9549	59.8928	15.5951	0.272186	16.8567		1.41308	10.2824
1023	1493889013	1	69.7488	51.8607	352.136	6.14593	2	55.2854	59.802	16.6343	0.290324	16.5001		8.45162	8.59543
1024	1493889013	1	70.0305	51.8641	352.296	6.14872	2	55.5685	59.7579	19.5162	0.340621	16.4761		1.40712	7.60407
1025	1493889013	1	70.0774	51.8647	351.935	6.14243	2	55.8048	59.6662	19.7776	0.345184	16.2656		5.81115	10.2787
1026	1493889013	1	70.2647	51.9141	350.603	6.11917	2	56.1352	59.5755	17.5339	0.306024	16.073		0	7.60407
1027	1493889013	1	70.2647	51.9141	350.914	6.1246	2	56.3715	59.4838	17.464	0.304805	15.8215		0	8.92853
1028	1493889013	1	70.2647	51.9141	350.8	6.12262	2	56.6548	59.3926	16.0073	0.27938	15.5292		4.22431	7.20237
1029	1493889013	1	70.4055	51.9158	350.85	6.1235	2	56.8907	59.348	17.7578	0.309932	15.4236		0	6.3087
1030	1493889013	1	70.4055	51.9158	350.868	6.1238	2	57.0797	59.2558	19.2473	0.335928	15.2136		0	7.20237
1031	1493889014	1	70.4055	51.9158	352.412	6.15076	2	57.3156	59.2112	3.43879	0.0600182	14.9856		3.98827	14.1308
1032	1493889014	1	70.5004	51.8227	359.183	6.26893	2	57.7866	59.2162	4.94922	0.0863802	14.7073		1.41308	21.3659
1033	1493889014	1	70.4999	51.8698	358.97	6.26521	2	58.4935	59.1295	4.91537	0.0857894	14.0306		3.15034	19.9661
1034	1493889014	1	70.5943	51.8238	6.82236	0.119073	2	59.1533	59.0423	9.05274	0.158	13.5279		5.82842	18.5624
1035	1493889014	1	70.5453	52.0118	17.6277	0.307662	2	59.7658	58.9546	6.70499	0.117024	12.8219		1.41308	21.3536
1036	1493889014	1	70.5448	52.0589	24.0798	0.420271	2	60.4723	58.868	5.5417	0.0967209	12.1581		1.99625	17.1608
1037	1493889014	1	70.5923	52.0123	34.7418	0.606359	2	61.0375	58.7799	9.63033	0.168081	11.7087		2.82916	14.3806
1038	1493889015	1	70.5913	52.1066	40.7694	0.71156	2	61.5085	58.6908	8.80333	0.153647	11.2182		1.99411	14.3806
1039	1493889015	1	70.6387	52.06	48.5262	0.846941	2	61.9795	58.6017	7.91702	0.138178	10.8524		1.99201	12.7688
1040	1493889015	1	70.6861	52.0135	58.2278	1.01627	2	62.403	58.5592	9.44958	0.164926	10.5573		4.47041	11.6256
1041	1493889015	1	70.7346	51.8726	67.8141	1.18358	2	62.7799	58.4691	13.7523	0.240023	10.334		1.41308	11.6227
1042	1493889015	1	70.7351	51.8255	73.1998	1.27758	2	63.1567	58.379	13.61	0.237539	10.019		4.47243	9.96482
1043	1493889015	1	70.6897	51.6835	82.4777	1.43951	2	63.486	58.3355	12.1744	0.212483	9.80522		4.47335	11.6191
1044	1493889015	1	70.6442	51.5415	96.798	1.68944	2	63.8627	58.2455	11.061	0.19305	9.53585		1.41608	8.91242
1045	1493889015	1	70.6437	51.5887	97.8708	1.70817	2	64.1455	58.1545	9.07192	0.158335	9.23777		5.83364	8.57125
1046	1493889015	1	70.5988	51.3995	110.698	1.93204	2	64.4278	58.1105	9.18413	0.160293	9.11695		9.90356	8.56829
1047	1493889016	1	70.6023	51.0694	115.797	2.02105	2	64.71	58.0665	9.45742	0.165063	9.1476		12.088	7.18413
1048	1493889016	1	70.4655	50.6904	115.033	2.00771	2	64.9453	58.022	9.34035	0.16302	9.17742		14.7785	4.22724
1049	1493889016	1	70.3296	50.2169	116.39	2.03139	2	65.0862	58.0235	11.5198	0.201058	9.40405		8.95435	5.80807
1050	1493889016	1	70.2387	49.9326	114.704	2.00196	2	65.2745	57.9785	11.4354	0.199586	9.45409		12.6661	2.81716
1051	1493889016	1	70.0547	49.5526	112.461	1.96282	2	65.3684	57.9795	12.0679	0.210625	9.64231		12.1031	4.45335
1052	1493889016	1	69.9178	49.1731	111.617	1.94808	2	65.5097	57.934	12.1052	0.211275	9.80738		15.8393	1.40708
1053	1493889016	1	69.6877	48.6979	108.805	1.89901	2	65.5566	57.9345	12.3201	0.215027	10.1183		5.66732	3.15034
1054	1493889016	1	69.6897	48.509	107.346	1.87355	2	65.651	57.8885	13.2282	0.230876	10.2121		18.4307	4.22424
1055	1493889016	1	69.4605	47.939	107.243	1.87174	2	65.7918	57.89	11.6511	0.20335	10.6057		4.48478	1.41008
1056	1493889017	1	69.415	47.7966	106.136	1.85243	2	65.8388	57.8905	12.2543	0.213878	10.7087		19.2939	3.14764
1057	1493889017	1	69.2332	47.1797	104.247	1.81945	2	65.9331	57.8445	12.2341	0.213526	11.1637		4.25424	1.41008
1058	1493889017	1	69.2347	47.0379	103.918	1.81371	2	65.9801	57.845	13.4616	0.23495	11.2865		19.3063	1.40708
1059	1493889017	1	69.0528	46.4206	104.755	1.82833	2	66.027	57.8455	14.2009	0.247853	11.8188		6.34516	1.41008
1060	1493889017	1	68.9607	46.2302	104.685	1.8271	2	66.074	57.846	13.8158	0.241131	11.9691		14.8259	1.99201
1061	1493889017	1	68.8243	45.7552	105.51	1.84149	2	66.1214	57.7995	14.4555	0.252295	12.3439		5.85546	0
1062	1493889017	1	68.7792	45.5653	105.4	1.83958	2	66.1214	57.7995	14.5556	0.254043	12.5196		16.1994	0
1063	1493889017	1	68.6433	45.0427	107.194	1.87088	2	66.1214	57.7995	14.7879	0.258098	13.0037		4.49518	3.14764
1064	1493889018	1	68.5976	44.9	106.986	1.86725	2	66.2157	57.7535	14.8282	0.258802	13.0723		22.4731	0
1065	1493889018	1	68.3694	44.1865	106.784	1.86374	2	66.2157	57.7535	14.6588	0.255844	13.7369		1.42208	1.40708
1066	1493889018	1	68.3699	44.1391	107.282	1.87242	2	66.2626	57.754	16.0713	0.280497	13.777		22.4864	1.99201
1067	1493889018	1	68.1415	43.4252	106.095	1.85171	2	66.31	57.7075	14.5564	0.254057	14.3993		2.84413	1.41008
1068	1493889018	1	68.1424	43.3304	106.15	1.85267	2	66.357	57.708	19.1466	0.334171	14.488		22.4978	5.07905
1069	1493889018	1	67.914	42.6161	106.331	1.85582	2	66.4522	57.568	23.1148	0.403429	15.0232		2.84413	14.5136
1070	1493889018	1	67.9149	42.5213	107.787	1.88124	2	66.6909	57.1472	57.0111	0.995032	14.677		16.2307	12.9887
1071	1493889018	1	67.7787	41.9977	107.509	1.87639	2	66.9757	56.8211	63.2879	1.10458	14.8451		14.0239	12.6133
1072	1493889019	1	67.5944	41.5681	107.162	1.87033	2	67.1672	56.4468	69.6157	1.21502	14.8848		7.26595	11.3671
1073	1493889019	1	67.5495	41.3301	106.648	1.86136	2	67.3581	56.1195	67.0347	1.16998	14.7906		18.0225	11.3686
1074	1493889019	1	67.3665	40.7579	107.789	1.88128	2	67.5491	55.7922	68.2149	1.19058	15.0354		4.27221	12.0546
1075	1493889019	1	67.3679	40.6155	105.918	1.84862	2	67.6937	55.4173	77.2347	1.348	14.8054		24.36	10.2765
1076	1493889019	1	67.0923	39.8517	105.747	1.84563	2	67.7908	55.0888	71.6528	1.25058	15.2531		0	12.0574
1077	1493889019	1	67.0923	39.8517	106.576	1.8601	2	67.9354	54.7138	71.9453	1.25568	14.886		25.2769	12.0602
1078	1493889019	1	66.8642	39.0406	106.633	1.8611	2	68.08	54.3387	77.665	1.35551	15.3463		4.51323	11.6488
1079	1493889019	1	66.8184	38.8973	107.231	1.87153	2	68.1777	53.9629	69.1108	1.20621	15.1268		11.7676	10.7505
1080	1493889019	1	66.7276	38.5157	105.892	1.84816	2	68.3218	53.6348	72.0953	1.2583	15.2029		14.9038	13.3988
1081	1493889020	1	66.5905	38.0382	107.85	1.88234	2	68.4669	53.2124	73.8478	1.28889	15.2898		7.28069	8.59733
1082	1493889020	1	66.5456	37.7997	106.418	1.85735	2	68.5168	52.9302	75.1864	1.31225	15.2584		17.2578	10.7544
1083	1493889020	1	66.3145	37.2729	106.398	1.857	2	68.661	52.602	74.2982	1.29675	15.5077		4.28118	8.93603
1084	1493889020	1	66.3158	37.1302	105.899	1.84828	2	68.7578	52.3203	73.7972	1.288	15.3851		21.2447	8.60272
1085	1493889020	1	66.0859	36.4604	109.783	1.91608	2	68.8076	52.0379	73.332	1.27988	15.8135		2.00684	8.93603
1086	1493889020	1	66.1336	36.4135	107.975	1.88452	2	68.9044	51.7562	74.0128	1.29177	15.5909		23.0992	7.61179
1087	1493889020	1	65.8568	35.695	107.589	1.87778	2	69.0008	51.5215	75.0241	1.30942	16.1358		1.42808	7.20996
1088	1493889020	1	65.8573	35.6474	108.068	1.88613	2	69.0502	51.2863	72.6708	1.26835	15.9615		23.6778	7.61343
1089	1493889020	1	65.5331	34.9278	110.151	1.9225	2	69.1465	51.0515	79.449	1.38665	16.5236		2.00684	11.6723
1090	1493889021	1	65.5808	34.8809	110.863	1.93493	2	69.0564	50.673	107.816	1.88174	16.17		19.9359	17.2294
1091	1493889021	1	65.3501	34.2577	108.458	1.89296	2	68.9682	50.1055	97.651	1.70433	16.2556		1.43105	18.902
1092	1493889021	1	65.3505	34.21	111.207	1.94093	2	68.8335	49.49	112.799	1.96871	15.6719		21.1377	16.5896
1093	1493889021	1	65.0252	33.585	111.685	1.94928	2	68.6507	48.9681	106.932	1.86631	15.8046		2.00684	16.1638
1094	1493889021	1	65.0729	33.5381	111.048	1.93816	2	68.5149	48.4467	107.881	1.88288	15.3008		19.2195	15.2753
1095	1493889021	1	64.7943	32.9612	109.446	1.91019	2	68.3315	47.9717	110.969	1.93677	15.4216		1.43105	14.8144
1096	1493889021	1	64.7947	32.9135	109.486	1.91088	2	68.1951	47.4971	106.919	1.86609	14.9748		15.4381	13.9751
1097	1493889022	1	64.6097	32.4333	108.932	1.90121	2	68.0112	47.0691	111.066	1.93846	15.0259		5.91147	12.697
1098	1493889022	1	64.5641	32.2416	109.576	1.91246	2	67.8267	46.6882	115.388	2.0139	14.8104		12.8233	13.983
1099	1493889022	1	64.3782	31.8567	110.149	1.92247	2	67.6426	46.26	109.064	1.90353	14.7686		2.86513	13.476
1100	1493889022	1	64.3791	31.7612	109.49	1.91096	2	67.5056	45.8322	113.188	1.9755	14.4142		12.8273	13.4023
1101	1493889022	1	64.1931	31.3762	110.41	1.92701	2	67.2738	45.4503	115.296	2.0123	14.4073		2.8651	13.9979
1102	1493889022	1	64.1939	31.2807	109.956	1.9191	2	67.0896	45.0216	109.536	1.91176	14.0427		8.36508	10.8261
1103	1493889022	1	64.054	31.0395	109.759	1.91565	2	66.9515	44.6882	113.068	1.9734	13.9529		5.73023	14.6401
1104	1493889022	1	64.0557	30.8485	109.106	1.90425	2	66.72	44.2586	114.865	2.00478	13.6722		7.1721	11.4666
1105	1493889022	1	63.9153	30.655	109.714	1.91487	2	66.5347	43.9243	112.696	1.96692	13.5254		9.07767	10.8356
1106	1493889023	1	63.8231	30.3668	108.401	1.89195	2	66.3965	43.5906	111.332	1.94311	13.4719		5.17344	10.8395
1107	1493889023	1	63.7296	30.2219	108.293	1.89008	2	66.2582	43.2568	109.884	1.91784	13.2779		10.1502	10.2609
1108	1493889023	1	63.6851	29.8865	104.981	1.83227	2	66.0723	42.9697	109.965	1.91926	13.2992		4.54169	8.30265
1109	1493889023	1	63.639	29.7423	105.446	1.84039	2	65.9331	42.7305	110.249	1.92421	13.1892		3.21087	9.00738
1110	1493889023	1	63.5925	29.6459	103.773	1.81118	2	65.8414	42.4446	109.261	1.90696	12.9948		0	8.30416
1111	1493889023	1	63.5925	29.6459	103.822	1.81204	2	65.7021	42.2054	107.373	1.87402	12.7354		0	10.2701
1112	1493889023	1	63.5925	29.6459	103.822	1.81204	2	65.5161	41.918	142.007	2.47848	12.4219		1.4222	16.2146
1113	1493889023	1	63.5451	29.6451	103.899	1.81339	2	65.0945	41.5798	138.278	2.4134	12.0349		4.51963	18.1223
1114	1493889024	1	63.5937	29.5025	93.7592	1.63641	2	64.6737	41.1464	144.353	2.51943	11.6939		2.02827	17.3666
1115	1493889024	1	63.5467	29.4539	91.0235	1.58866	2	64.2046	40.8072	146.32	2.55377	11.3723		2.01108	15.1431
1116	1493889024	1	63.5945	29.4069	85.1601	1.48632	2	63.8297	40.4692	138.355	2.41474	11.0648		1.43405	17.1587
1117	1493889024	1	63.5949	29.3591	83.1989	1.4521	2	63.408	40.0828	145.448	2.53854	10.7253		10.414	14.2463
1118	1493889024	1	63.6926	29.026	68.3074	1.19219	2	63.0325	39.7921	146.762	2.56147	10.7863		1.4222	12.2584
1119	1493889024	1	63.6452	29.0252	67.0587	1.1704	2	62.7037	39.5495	144.468	2.52145	10.5663		6.38366	12.2608
1120	1493889024	1	63.7416	28.8355	56.4315	0.984915	2	62.3748	39.3069	143.2	2.49931	10.5602		1.43405	11.139
1121	1493889024	1	63.742	28.7877	55.4695	0.968126	2	62.0932	39.0649	142.42	2.4857	10.4086		7.69521	10.282
1122	1493889024	1	63.8389	28.5502	44.665	0.779552	2	61.811	38.8704	142.843	2.49308	10.5176		7.12218	8.30808
1123	1493889025	1	63.9827	28.3613	46.5977	0.813284	2	61.5758	38.7242	142.423	2.48574	10.6387		3.19317	6.06124
1124	1493889025	1	64.0309	28.2664	42.9609	0.749808	2	61.435	38.5793	142.442	2.48608	10.6346		9.52093	5.14187
1125	1493889025	1	64.3164	28.1278	32.0547	0.55946	2	61.2939	38.482	143.158	2.49858	10.7863		3.19453	3.18546
1126	1493889025	1	64.3647	28.0329	29.4413	0.513848	2	61.1997	38.433	143.721	2.5084	10.871		8.9763	4.50206
1127	1493889025	1	64.6498	27.9421	23.2305	0.405449	2	61.0581	38.3833	146.1	2.54992	11.0417		6.03535	4.49923
1128	1493889025	1	64.7932	27.801	21.7101	0.378913	2	60.9166	38.3336	145.587	2.54097	11.2234		13.979	3.18812
1129	1493889025	1	65.2213	27.617	19.2647	0.336233	2	60.8223	38.2846	145.116	2.53276	11.539		10.806	1.41916
1130	1493889025	1	65.5541	27.4792	19.3529	0.337771	2	60.775	38.2839	144.71	2.52566	11.8145		13.9751	2.01972
1131	1493889025	1	65.9821	27.2953	19.8605	0.346631	2	60.7281	38.2356	143.371	2.50229	12.1365		10.806	2.02396
1132	1493889026	1	66.3149	27.1575	19.3598	0.337892	2	60.6811	38.1872	142.735	2.49119	12.3852		14.8139	1.41916
1133	1493889026	1	66.7898	27.0222	20.1364	0.351447	2	60.6338	38.1865	141.816	2.47516	12.749		8.96967	1.41916
1134	1493889026	1	67.0747	26.9315	20.1101	0.350988	2	60.5865	38.1858	143.392	2.50266	12.9906		13.9735	0
1135	1493889026	1	67.5026	26.7475	21.6697	0.378208	2	60.5865	38.1858	142.604	2.48891	13.3666		10.3274	3.18812
1136	1493889026	1	67.8349	26.6576	21.5766	0.376583	2	60.4922	38.1368	143.059	2.49685	13.6267		13.4526	0
1137	1493889026	1	68.2622	26.5216	22.5548	0.393656	2	60.4922	38.1368	142.789	2.49213	13.9745		9.51824	0
1138	1493889026	1	68.5476	26.383	22.5237	0.393112	2	60.4922	38.1368	142.707	2.4907	14.2493		14.8016	0
1139	1493889026	1	69.0221	26.2478	22.8457	0.398733	2	60.4922	38.1368	141.952	2.47752	14.6324		10.8021	1.42805
1140	1493889026	1	69.3548	26.1101	21.9248	0.382661	2	60.4926	38.0892	142.605	2.48893	14.9009		12.1106	1.41916
1141	1493889027	1	69.7346	25.9733	22.4964	0.392636	2	60.4453	38.0885	142.54	2.4878	15.2666		10.7993	1.41916
1142	1493889027	1	70.0672	25.8356	22.1408	0.386429	2	60.4926	38.0892	143.985	2.51301	15.5507		10.7993	0
1143	1493889027	1	70.3998	25.6979	22.1344	0.386317	2	60.4926	38.0892	143.899	2.5115	15.865		13.4469	0
1144	1493889027	1	70.8269	25.5619	21.5662	0.376402	2	60.4926	38.0892	143.899	2.5115	16.2398		10.315	1.41916
1145	1493889027	1	71.1588	25.4721	20.8202	0.363381	2	60.4453	38.0885	142.965	2.4952	16.5515		10.7954	2.01972
1146	1493889027	1	71.4913	25.3345	21.5295	0.375761	2	60.4922	38.1368	143.494	2.50445	16.8784		10.315	0
1147	1493889027	1	71.8232	25.2447	22.1636	0.386829	2	60.4922	38.1368	143.494	2.50445	17.1639		12.1078	2.01972
1148	1493889027	1	72.2029	25.1079	20.9698	0.365991	2	60.4453	38.0885	143.509	2.50471	17.5139		11.6844	0
1149	1493889027	1	72.5821	25.019	20.4651	0.357184	2	60.4453	38.0885	143.509	2.50471	17.8357		12.1049	0
1150	1493889028	1	72.9617	24.8822	21.1025	0.368308	2	60.4453	38.0885	143.509	2.50471	18.1952		12.1039	0
1151	1493889028	1	73.3413	24.7455	21.2933	0.371638	2	60.4453	38.0885	143.509	2.50471	18.5565		12.1011	0
1152	1493889028	1	73.7208	24.6088	21.4881	0.375038	2	60.4453	38.0885	113.287	1.97723	18.9193		12.1049	7.66568
1153	1493889028	1	74.1004	24.472	22.5693	0.393908	2	60.5418	37.8519	109.142	1.90488	19.0488		13.0528	7.66846
1154	1493889028	1	74.5265	24.384	21.9988	0.383951	2	60.6383	37.6152	105.024	1.83301	19.1819		10.7887	9.54465
1155	1493889028	1	74.8588	24.2465	22.87	0.399157	2	60.7825	37.3316	69.4694	1.21247	19.2188		13.4317	7.66846
1156	1493889028	1	75.2854	24.1106	22.2467	0.388278	2	60.879	37.0949	58.743	1.02526	19.3942		12.0973	8.29234
1157	1493889028	1	75.6648	23.974	22.2575	0.388467	2	61.0229	36.8589	51.3326	0.895923	19.504		13.4317	7.10241
1158	1493889029	1	76.0914	23.8381	21.1826	0.369706	2	61.1664	36.6706	53.8329	0.939562	19.6832		8.9507	9.54732
1159	1493889029	1	76.3757	23.7476	22.2721	0.388721	2	61.3106	36.3869	55.0636	0.961041	19.6649		16.5694	7.10661
1160	1493889029	1	76.8972	23.5657	22.3853	0.390697	2	61.4542	36.1985	38.1728	0.666241	19.9518		4.47347	9.0808
1161	1493889029	1	77.0393	23.5205	20.1228	0.35121	2	61.6923	36.0116	40.5909	0.708445	19.7878		19.7165	13.0963
1162	1493889029	1	77.6557	23.2925	23.205	0.405004	2	61.979	35.6824	39.2858	0.685666	19.9817		4.47438	14.5981
1163	1493889029	1	77.7978	23.2472	20.6023	0.359579	2	62.4069	35.4507	9.04802	0.157918	19.6419		21.0358	20.2949
1164	1493889029	1	78.4612	23.0201	19.2688	0.336304	2	63.0244	35.1744	19.7211	0.344198	19.6474		3.16784	20.6384
1165	1493889029	1	78.5562	22.974	21.015	0.36678	2	63.6883	34.9941	10.3202	0.180121	19.119		29.9756	19.7368
1166	1493889030	1	79.5036	22.6565	19.2468	0.33592	2	64.3052	34.7655	17.7317	0.309476	19.4324		9.49811	17.9221
1167	1493889030	1	79.7884	22.5182	19.0544	0.332563	2	64.8743	34.5838	10.4651	0.18265	19.1836		7.09234	19.734
1168	1493889030	1	79.5979	22.6582	18.1612	0.316972	2	65.4911	34.3552	18.9145	0.330121	18.3254		28.1759	16.579
1169	1493889030	1	80.4973	22.3877	17.6409	0.307891	2	66.0128	34.1729	9.91113	0.172982	18.6733		8.59796	18.4123
1170	1493889030	1	80.2139	22.4304	19.5758	0.341663	2	66.5821	33.9436	20.1646	0.351938	17.8432		13.0345	18.4123
1171	1493889030	1	80.6394	22.3425	18.4219	0.321522	2	67.1514	33.7143	14.9603	0.261106	17.6421		12.0821	17.9117
1172	1493889030	1	81.0183	22.206	18.3817	0.320821	2	67.7202	33.5328	17.2401	0.300897	17.4681		0	13.9463
1173	1493889030	1	81.0183	22.206	17.6697	0.308395	2	68.1472	33.349	18.2824	0.319087	17.0244		16.5504	15.2497
1174	1493889030	1	81.5392	22.0243	20.1838	0.352274	2	68.6214	33.1659	12.2162	0.213213	17.0589		4.24272	14.7764
1175	1493889031	1	81.6806	22.0269	21.7509	0.379625	2	69.095	33.0306	14.0823	0.245783	16.7176		7.20517	12.6659
1176	1493889031	1	81.9168	21.9834	20.4536	0.356982	2	69.4747	32.846	14.7817	0.25799	16.5167		6.0269	12.0936
1177	1493889031	1	82.0601	21.8426	16.9733	0.29624	2	69.8539	32.7092	14.0739	0.245635	16.3424		8.93836	12.0918
1178	1493889031	1	82.344	21.7522	22.6604	0.395498	2	70.233	32.5723	14.5721	0.254331	16.2404		1.41326	8.94967
1179	1493889031	1	82.3911	21.7531	22.4012	0.390975	2	70.5172	32.4816	12.6769	0.221254	16.0028		16.5476	8.94967
1180	1493889031	1	82.9119	21.5714	23.5857	0.411647	2	70.8014	32.3909	13.0718	0.228147	16.2396		4.23972	8.94681
1181	1493889031	1	83.0532	21.574	25.7443	0.449323	2	71.0855	32.3002	13.2809	0.231796	16.071		3.16113	8.25709
1182	1493889032	1	83.148	21.528	28.5833	0.498872	2	71.323	32.1611	14.7429	0.257312	15.9026		1.43715	7.61869
1183	1493889032	1	83.1487	21.4801	29.106	0.507996	2	71.5599	32.0696	14.3999	0.251326	15.6983		1.4132	7.21565
1184	1493889032	1	83.1016	21.4793	29.9816	0.523277	2	71.7964	32.0258	13	0.226892	15.4608		2.01797	5.10487
1185	1493889032	1	83.148	21.528	33.2085	0.579598	2	71.9389	31.9328	12.4674	0.217597	15.2939		1.43415	5.83449
1186	1493889032	1	83.1473	21.5758	38.8017	0.677217	2	72.1282	31.8882	12.6208	0.220274	15.0919		1.43411	6.32758
1187	1493889032	1	83.1467	21.6236	46.8184	0.817136	2	72.3179	31.796	13.6551	0.238327	14.8573		1.41326	4.47152
1188	1493889032	1	83.1938	21.6245	54.456	0.950436	2	72.4599	31.7507	13.6579	0.238376	14.7566		1.43415	3.16514
1189	1493889032	1	83.1931	21.6723	61.2549	1.0691	2	72.5548	31.7046	13.919	0.242932	14.6226		0	3.16514
1190	1493889033	1	83.1931	21.6723	64.5739	1.12703	2	72.6497	31.6585	12.1605	0.21224	14.522		6.40774	4.47243
1191	1493889033	1	83.1016	21.4793	79.3635	1.38515	2	72.7917	31.6131	12.9213	0.225519	14.4564		4.01792	3.16244
1192	1493889033	1	83.1971	21.3854	92.1671	1.60862	2	72.8865	31.567	12.875	0.224711	14.4905		2.86827	3.16514
1193	1493889033	1	83.1958	21.481	94.1942	1.644	2	72.9814	31.5209	12.7915	0.223253	14.3225		10.9229	2.00684
1194	1493889033	1	83.0592	21.1435	107.278	1.87236	2	73.0291	31.474	13.0145	0.227146	14.3987		5.90415	3.16514
1195	1493889033	1	83.109	20.9531	119.926	2.0931	2	73.124	31.4279	14.0136	0.244584	14.4714		2.01108	0
1196	1493889033	1	83.1568	20.9061	118.909	2.07535	2	73.124	31.4279	15.1016	0.263573	14.5384		13.1806	2.82941
1197	1493889033	1	82.8789	20.5658	129.566	2.26135	2	73.2183	31.4295	352.078	6.14493	14.5378		2.00684	8.33147
1198	1493889033	1	82.9266	20.5189	131.438	2.29403	2	73.357	31.6701	3.83399	0.0669157	14.6944		12.1184	15.9798
1199	1493889034	1	82.648	20.2264	139.686	2.43797	2	73.5873	32.1504	357.125	6.233	14.9759		4.54124	15.3953
1200	1493889034	1	82.6029	20.0819	143.205	2.4994	2	73.7704	32.6298	349.525	6.10036	15.3448		13.4319	13.1752
1201	1493889034	1	82.2292	19.8353	148.961	2.59986	2	73.8597	33.0598	343.588	5.99673	15.6504		10.1068	14.917
1202	1493889034	1	81.9968	19.5914	153.143	2.67284	2	73.9956	33.5381	337.333	5.88757	16.0789		10.109	13.1688
1203	1493889034	1	81.7644	19.3474	150.375	2.62453	2	74.0848	33.9679	332.158	5.79724	16.5147		28.631	14.9075
1204	1493889034	1	80.9214	18.9	150.755	2.63116	2	74.2206	34.4459	327.443	5.71496	16.9285		4.04866	12.1963
1205	1493889034	1	80.8283	18.8023	152.387	2.65965	2	74.3575	34.8287	322.728	5.63267	17.2834		20.5737	11.5042
1206	1493889034	1	80.2672	18.408	144.827	2.5277	2	74.4001	35.2098	318.681	5.56204	17.7967		14.0153	11.7659
1207	1493889034	1	79.845	18.208	146.435	2.55578	2	74.4898	35.5916	283.172	4.94228	18.1898		6.0751	7.27443
1208	1493889035	1	79.7053	18.0614	143.295	2.50097	2	74.5341	35.83	283.137	4.94167	18.5058		23.7575	10.3819
1209	1493889035	1	79.0499	17.6169	140.48	2.45183	2	74.6243	36.1641	282.074	4.92313	19.0679		3.18601	8.66494
1210	1493889035	1	78.9561	17.5671	142.061	2.47944	2	74.5739	36.4485	255.585	4.4608	19.3833		12.1629	25.6518
1211	1493889035	1	78.6764	17.2736	133.632	2.33231	2	74.5639	37.3035	269.441	4.70264	20.4477		18.6247	34.1814
1212	1493889035	1	78.161	16.9275	133.6	2.33176	2	74.5505	38.4428	277.702	4.84682	21.8161		2.88022	29.9288
1213	1493889035	1	78.1622	16.8315	132.004	2.3039	2	74.5859	39.4398	276.122	4.81923	22.8894		18.2571	27.1874
1214	1493889035	1	77.7423	16.391	126.177	2.20221	2	74.6693	40.3422	277.54	4.84399	24.1475		5.15527	22.9306
1215	1493889035	1	77.6017	16.2922	127.234	2.22065	2	74.7544	41.1018	273.747	4.77779	24.9725		12.374	19.9545
1216	1493889036	1	77.3695	15.9513	124.306	2.16954	2	74.7935	41.7658	274.937	4.79855	25.9427		9.20372	17.1098
1217	1493889036	1	77.1834	15.7074	120.928	2.11059	2	74.8338	42.3347	273.561	4.77453	26.7308		8.39951	14.206
1218	1493889036	1	77.0445	15.4643	117.732	2.05482	2	74.8282	42.8082	271.392	4.73669	27.4336		11.6189	14.2
1219	1493889036	1	76.8594	15.1241	111.88	1.95268	2	74.8226	43.2815	271.76	4.7431	28.231		4.562	14.2682
1220	1493889036	1	76.8139	14.979	111.709	1.94968	2	74.864	43.7553	273.103	4.76654	28.8423		12.8998	11.3558
1221	1493889036	1	76.6294	14.5906	108.673	1.89671	2	74.8595	44.1338	271.224	4.73376	29.5962		5.19404	9.93369
1222	1493889036	1	76.5365	14.4445	108.538	1.89434	2	74.8556	44.4649	268.374	4.68401	30.0674		15.0774	10.0289
1223	1493889036	1	76.4004	13.9607	104.628	1.82611	2	74.8047	44.7953	283.669	4.95097	30.8759		6.45597	18.9243
1224	1493889036	1	76.3081	13.7663	104.683	1.82706	2	74.9383	45.4118	261.392	4.56215	31.6751		13.703	28.352
1225	1493889037	1	76.1713	13.3305	102.627	1.79117	2	74.9271	46.3568	272.094	4.74894	33.0497		11.9198	26.9594
1226	1493889037	1	76.0813	12.9435	101.865	1.77788	2	74.8695	47.2536	265.878	4.64044	34.3315		8.79022	22.703
1227	1493889037	1	76.0374	12.6538	100.777	1.75889	2	74.8136	48.0083	267.852	4.67489	35.3757		13.3322	21.2805
1228	1493889037	1	75.9479	12.2185	99.718	1.74041	2	74.7584	48.7155	264.643	4.6189	36.5164		5.96283	18.4528
1229	1493889037	1	75.9029	12.0249	100.607	1.75592	2	74.7042	49.3282	265.108	4.627	37.3226		19.3001	15.8116
1230	1493889037	1	75.7683	11.3958	102.172	1.78324	2	74.6043	49.8457	266.752	4.6557	38.4675		1.44311	14.2142
1231	1493889037	1	75.7689	11.3477	101.551	1.7724	2	74.5519	50.3166	266.158	4.64533	38.9879		17.6046	12.803
1232	1493889037	1	75.681	10.7675	100.231	1.74937	2	74.5	50.7402	264.698	4.61985	39.9901		3.23405	12.8027
1233	1493889038	1	75.6348	10.6701	101.264	1.7674	2	74.4482	51.1638	264.177	4.61077	40.5111		14.5436	11.3934
1234	1493889038	1	75.5932	10.1871	99.8114	1.74204	2	74.3969	51.5401	264.045	4.60845	41.3703		6.47047	9.99244
1235	1493889038	1	75.5007	9.99226	101.425	1.7702	2	74.3462	51.8693	264.714	4.62012	41.893		10.2393	7.20239
1236	1493889038	1	75.4573	9.65372	100.641	1.75652	2	74.2966	52.1042	263.931	4.60646	42.4663		11.946	8.593
1237	1493889038	1	75.3671	9.26587	102.02	1.78059	2	74.2464	52.3862	259.299	4.52562	43.1349		0	8.59005
1238	1493889038	1	75.3671	9.26587	101.981	1.7799	2	74.1962	52.6681	259.607	4.53099	43.418		17.6273	8.58952
1239	1493889038	1	75.2791	8.68492	101.167	1.7657	2	74.1461	52.95	263.559	4.59998	44.2796		9.16681	9.98354
1240	1493889038	1	75.1877	8.39335	101.704	1.77507	2	74.0954	53.2789	263.949	4.60678	44.8988		2.89609	7.19945
1241	1493889038	1	75.1888	8.29682	101.426	1.77023	2	74.0458	53.5137	264.028	4.60816	45.2313		11.9566	8.58657
1242	1493889039	1	75.0985	7.90863	100.961	1.7621	2	73.9957	53.7955	262.155	4.57548	45.9001		2.89672	5.81681
1243	1493889039	1	75.0997	7.81208	100.263	1.74993	2	73.9467	53.9831	262.5	4.58148	46.1854		13.1292	5.82047
1244	1493889039	1	75.0573	7.3765	98.8013	1.72441	2	73.8976	54.1708	260.395	4.54475	46.8087		3.2413	5.81681
1245	1493889039	1	75.011	7.27888	99.5226	1.737	2	73.8486	54.3584	260.338	4.54376	47.0939		1.44881	5.81681
1246	1493889039	1	75.0116	7.23059	100.56	1.7551	2	73.7996	54.546	260.428	4.54533	47.3309		17.9483	5.81681
1247	1493889039	1	74.8761	6.64786	103.353	1.80386	2	73.7506	54.7336	259.856	4.53535	48.0989		2.02125	4.23327
1248	1493889039	1	74.9241	6.60058	104.262	1.81971	2	73.749	54.8747	259.804	4.53444	48.2884		9.17915	4.45906
1249	1493889039	1	74.8326	6.30861	106.735	1.86288	2	73.7005	55.0152	260.108	4.53974	48.7197		3.24421	3.15167
1250	1493889039	1	74.7862	6.21093	109.709	1.91478	2	73.6526	55.1087	265.2	4.62862	48.9109		0	8.91835
1251	1493889040	1	74.7862	6.21093	109.845	1.91715	2	73.743	55.3919	291.242	5.08313	49.192		1.45001	14.1695
1252	1493889040	1	74.7868	6.1626	111.211	1.941	2	73.7844	55.8624	276.884	4.83254	49.7099		4.52526	14.3756
1253	1493889040	1	74.9286	6.21404	119.653	2.08833	2	73.8726	56.3334	288.695	5.03869	50.1305		3.18317	15.1702
1254	1493889040	1	75.0241	6.1678	127.622	2.22743	2	74.0543	56.8053	285.611	4.98486	50.6468		2.84768	14.3633
1255	1493889040	1	75.119	6.16988	132.145	2.30637	2	74.1424	57.2759	283.026	4.93973	51.1154		0	13.3566
1256	1493889040	1	75.119	6.16988	136.081	2.37506	2	74.2779	57.7	285.789	4.98796	51.537		2.84768	10.2476
1257	1493889040	1	75.2139	6.17196	143.981	2.51295	2	74.3676	58.0296	287.784	5.02278	51.8645		1.44971	12.0224
1258	1493889040	1	75.2145	6.12364	150.615	2.62872	2	74.5035	58.4066	286.415	4.99888	52.2878		0	8.89652
1259	1493889041	1	75.2145	6.12364	152.713	2.66534	2	74.5937	58.6891	285.106	4.97604	52.5691		2.84768	8.89652
1260	1493889041	1	75.1196	6.12156	166.417	2.90452	2	74.6839	58.9716	287.644	5.02034	52.8518		2.04287	8.89366
1261	1493889041	1	75.0727	6.07219	176.27	3.0765	2	74.7741	59.254	288.154	5.02924	53.1826		2.04287	6.2821
1262	1493889041	1	75.1196	6.12156	180.454	3.14951	2	74.8653	59.4425	289.406	5.05108	53.3215		4.04464	8.8908
1263	1493889041	1	75.0235	6.21612	190.891	3.33168	2	74.9555	59.7248	288.736	5.03939	53.5087		4.56195	7.56807
1264	1493889041	1	74.9744	6.36004	205.121	3.58003	2	75.0462	59.9602	289.048	5.04484	53.6002		0	5.06261
1265	1493889041	1	74.9744	6.36004	206.704	3.60766	2	75.138	60.1018	290.589	5.07173	53.742		3.21733	5.79516
1266	1493889041	1	74.9258	6.45564	221.433	3.86474	2	75.1824	60.2898	288.651	5.03792	53.8348		6.36646	5.06009
1267	1493889042	1	74.7348	6.54813	233.859	4.08161	2	75.2742	60.4313	289.914	5.05996	53.8859		2.02125	4.44397
1268	1493889042	1	74.7828	6.50085	235.148	4.10411	2	75.3193	60.5724	288.65	5.03789	54.0742		10.1082	3.1397
1269	1493889042	1	74.5427	6.73724	244.216	4.26238	2	75.3649	60.6666	288.866	5.04166	53.9356		4.0425	3.96505
1270	1493889042	1	74.4467	6.8318	246.337	4.29939	2	75.4572	60.7612	289.885	5.05945	53.9389		7.75928	3.1397
1271	1493889042	1	74.349	7.07128	255.826	4.46501	2	75.5028	60.8554	289.923	5.06011	53.7965		12.3346	3.13839
1272	1493889042	1	74.1078	7.40425	263.383	4.59689	2	75.5483	60.9496	290.57	5.0714	53.5647		6.43278	3.137
1273	1493889042	1	74.0106	7.59538	258.988	4.52018	2	75.5939	61.0437	289.973	5.06099	53.4718		22.7991	1.40708
1274	1493889042	1	73.765	8.31457	260.355	4.54404	2	75.5934	61.0906	274.066	4.78335	52.8077		10.5024	5.61942
1275	1493889043	1	73.6663	8.65045	262.73	4.5855	2	75.5911	61.2779	268.575	4.68751	52.6626		15.0557	5.78932
1276	1493889043	1	73.5185	9.13005	259.709	4.53278	2	75.6355	61.4657	270.926	4.72856	52.3784		17.8477	5.62239
1277	1493889043	1	73.3696	9.70604	258.707	4.5153	2	75.6333	61.6531	270.952	4.72901	51.9964		5.94898	5.7864
1278	1493889043	1	73.3199	9.89801	257.438	4.49314	2	75.6777	61.8408	268.444	4.68523	51.9963		25.5398	4.21531
1279	1493889043	1	73.0735	10.7129	252.409	4.40538	2	75.676	61.9813	267.203	4.66357	51.3344		7.35814	4.43734
1280	1493889043	1	73.0234	10.953	255.061	4.45166	2	75.721	62.1222	267.488	4.66854	51.2403		13.5251	1.40412
1281	1493889043	1	72.7819	11.3337	246.136	4.29588	2	75.7204	62.169	267.148	4.66261	50.9202		19.5909	3.137
1282	1493889043	1	72.5852	11.9564	240.812	4.20296	2	75.766	62.2631	265.542	4.63458	50.4072		4.037	1.40412
1283	1493889043	1	72.4893	12.0508	242.505	4.23251	2	75.7654	62.3099	267.041	4.66075	50.3658		14.7713	2.80819
1284	1493889044	1	72.2473	12.4796	233.418	4.07391	2	75.7643	62.4035	266.317	4.64811	50.0476		6.42124	1.40412
1285	1493889044	1	72.1503	12.6704	233.569	4.07654	2	75.7637	62.4503	265.925	4.64127	49.9109		15.1876	3.13569
1286	1493889044	1	71.8141	13.0489	228.309	3.98474	2	75.8092	62.5444	265.54	4.63455	49.6565		9.62782	1.40408
1287	1493889044	1	71.6687	13.335	224.474	3.91781	2	75.8087	62.5912	265.842	4.63983	49.4299		11.1346	1.40412
1288	1493889044	1	71.3815	13.5701	221.339	3.86309	2	75.8081	62.638	265.899	4.64082	49.2672		10.0893	1.40412
1289	1493889044	1	71.1418	13.806	215.656	3.76391	2	75.8075	62.6848	264.718	4.6202	49.101		9.12764	1.40105
1290	1493889044	1	70.9025	13.9939	215.038	3.75312	2	75.8542	62.6852	264.143	4.61016	48.9424		15.3971	2.80819
1291	1493889044	1	70.4725	14.2741	207.914	3.62879	2	75.8531	62.7788	263.058	4.59122	48.8022		7.12169	0
1292	1493889045	1	70.2813	14.4148	209.985	3.66493	2	75.8531	62.7788	263.011	4.59041	48.6839		17.3829	1.40412
1293	1493889045	1	69.8033	14.7423	206.234	3.59946	2	75.8525	62.8256	262.946	4.58926	48.4623		8.29574	1.40408
1294	1493889045	1	69.5646	14.8819	207.094	3.61448	2	75.852	62.8724	262.117	4.57481	48.4006		15.9023	1.40412
1295	1493889045	1	69.0876	15.1131	205.283	3.58287	2	75.8514	62.9192	261.773	4.5688	48.2822		8.29984	0
1296	1493889045	1	68.8488	15.2528	205.305	3.58324	2	75.8514	62.9192	261.226	4.55926	48.178		15.314	1.97933
1297	1493889045	1	68.3723	15.4359	204.203	3.56401	2	75.8975	62.9664	262.678	4.58459	48.1225		6.36389	0
1298	1493889045	1	68.1814	15.5284	204.306	3.56581	2	75.8975	62.9664	262.475	4.58105	48.0614		15.3179	1.40412
1299	1493889045	1	67.7048	15.7116	203.249	3.54736	2	75.8969	63.0132	262.507	4.58162	48.0057		6.36119	1.40408
1300	1493889046	1	67.514	15.8041	202.522	3.53468	2	75.8964	63.06	261.424	4.56271	47.9936		18.4941	0
1301	1493889046	1	66.9418	16.0335	201.798	3.52204	2	75.8964	63.06	261.02	4.55566	47.8715		4.49725	1.40412
1302	1493889046	1	66.7989	16.0788	200.86	3.50567	2	75.8958	63.1068	261.22	4.55915	47.8998		9.54515	0
1303	1493889046	1	66.5126	16.2176	200.448	3.49848	2	75.8958	63.1068	261.156	4.55804	47.8188		10.3577	1.40412
1304	1493889046	1	66.1792	16.3073	201.367	3.51452	2	75.8952	63.1536	261.458	4.5633	47.8432		9.54515	1.40105
1305	1493889046	1	65.8929	16.4461	200.423	3.49804	2	75.9419	63.154	260.978	4.55492	47.7767		9.00112	3.13962
1306	1493889046	1	65.6069	16.5368	199.917	3.4892	2	75.8941	63.2471	241.511	4.21517	47.8297		8.99826	5.95696
1307	1493889046	1	65.321	16.6275	200.148	3.49324	2	75.7523	63.3861	239.723	4.18396	47.908		9.54785	8.88116
1308	1493889046	1	65.0346	16.7663	200.926	3.50683	2	75.6556	63.6659	251.264	4.38538	48.0872		9.00112	7.55957
1309	1493889047	1	64.7486	16.857	200.325	3.49633	2	75.5594	63.8988	248.758	4.34165	48.268		7.66176	8.87931
1310	1493889047	1	64.5102	16.9486	199.766	3.48658	2	75.4626	64.1785	242.245	4.22797	48.4832		10.3643	8.18555
1311	1493889047	1	64.1766	17.0384	199.088	3.47474	2	75.3198	64.411	242.508	4.23256	48.6655		7.66456	6.27657
1312	1493889047	1	63.9381	17.13	199.661	3.48474	2	75.2242	64.5971	244.13	4.26088	48.7904		7.66456	6.27657
1313	1493889047	1	63.6996	17.2216	199.542	3.48267	2	75.1286	64.7832	245.356	4.28227	48.9155		5.87178	6.27924
1314	1493889047	1	63.509	17.2661	200.808	3.50476	2	75.033	64.9694	243.495	4.24978	49.0755		6.36389	6.27657
1315	1493889047	1	63.3181	17.3586	200.15	3.49327	2	74.9374	65.1555	243.075	4.24246	49.1889		7.66844	5.05831
1316	1493889047	1	63.0795	17.4503	200.138	3.49307	2	74.8424	65.2948	242.155	4.22639	49.2693		5.87109	3.13962
1317	1493889048	1	62.8889	17.4947	199.086	3.4747	2	74.7946	65.3879	238.751	4.16699	49.3508		14.8651	3.13558
1318	1493889048	1	62.4122	17.6299	196.045	3.42164	2	74.7469	65.4809	240.984	4.20596	49.4152		4.50388	1.40112
1319	1493889048	1	62.2691	17.6753	193.937	3.38484	2	74.7463	65.5276	239.276	4.17616	49.4522		19.0047	0
1320	1493889048	1	61.6496	17.8077	185.405	3.23593	2	74.7463	65.5276	239.305	4.17666	49.4845		0	0
1321	1493889048	1	61.6496	17.8077	184.75	3.22449	2	74.7463	65.5276	238.754	4.16704	49.4845		11.4201	1.40105
1322	1493889048	1	61.269	17.8004	178.512	3.11563	2	74.6996	65.5272	237.926	4.1526	49.5805		1.42832	0
1323	1493889048	1	61.2214	17.7994	176.712	3.0842	2	74.6996	65.5272	237.865	4.15154	49.5944		7.2983	1.40112
1324	1493889048	1	60.9839	17.7467	167.779	2.92829	2	74.7002	65.4805	238.776	4.16743	49.6654		2.85657	1.40112
1325	1493889049	1	60.8887	17.7448	165.012	2.88	2	74.6996	65.5272	239.378	4.17793	49.7383		9.07341	0
1326	1493889049	1	60.6039	17.643	156.927	2.73889	2	74.6996	65.5272	239.328	4.17706	49.9158		4.28482	0
1327	1493889049	1	60.4611	17.6402	155.413	2.71247	2	74.6996	65.5272	239.088	4.17288	49.959		17.3709	0
1328	1493889049	1	59.9393	17.3892	149.972	2.6175	2	74.6996	65.5272	238.751	4.16699	50.3501		5.91093	0
1329	1493889049	1	59.7492	17.3374	151.22	2.63928	2	74.6996	65.5272	238.676	4.16568	50.4556		24.4781	1.39805
1330	1493889049	1	59.0377	16.938	150.633	2.62905	2	74.653	65.5268	239.349	4.17742	51.0364		5.20147	1.40408
1331	1493889049	1	58.8955	16.8388	150.61	2.62864	2	74.6535	65.48	238.383	4.16056	51.13		25.2248	0
1332	1493889049	1	58.1839	16.3909	150.316	2.62351	2	74.6535	65.48	238.769	4.16731	51.7783		4.09278	1.40108
1333	1493889050	1	58.0893	16.2926	149.059	2.60157	2	74.7002	65.4805	237.887	4.15191	51.917		20.0399	0
1334	1493889050	1	57.5196	15.9438	150.564	2.62784	2	74.7002	65.4805	238.53	4.16314	52.4315		11.6343	1.40408
1335	1493889050	1	57.1871	15.7442	150.942	2.63443	2	74.7007	65.4337	237.986	4.15363	52.6856		10.4162	0
1336	1493889050	1	56.9023	15.5456	149.821	2.61487	2	74.7007	65.4337	238.351	4.16001	52.968		22.5784	1.40112
1337	1493889050	1	56.2366	15.1945	151.43	2.64296	2	74.7013	65.387	239.04	4.17204	53.4811		2.04955	0
1338	1493889050	1	56.1892	15.1453	150.801	2.63198	2	74.7013	65.387	238.893	4.16947	53.5437		25.2773	0
1339	1493889050	1	55.4761	14.6965	151.265	2.64007	2	74.7013	65.387	239.145	4.17387	54.2138		3.22609	0
1340	1493889050	1	55.381	14.6463	150.894	2.6336	2	74.7013	65.387	237.633	4.14747	54.2945		13.6452	0
1341	1493889050	1	55.0005	14.3971	150.438	2.62564	2	74.7013	65.387	239.068	4.17252	54.6634		18.7527	1.40112
1342	1493889051	1	54.4289	14.1441	150.259	2.62252	2	74.7019	65.3403	239.071	4.17258	55.064		2.05379	1.39805
1343	1493889051	1	54.3814	14.0948	148.915	2.59905	2	74.7485	65.3407	238.929	4.1701	55.1449		22.0902	0
1344	1493889051	1	53.7626	13.6957	148.091	2.58468	2	74.7485	65.3407	231.669	4.04339	55.746		2.05379	3.12887
1345	1493889051	1	53.7151	13.6464	149.628	2.61151	2	74.6557	65.2931	227.102	3.96367	55.7305		20.1048	7.53721
1346	1493889051	1	53.1436	13.2964	146.459	2.55619	2	74.4234	65.1974	221.134	3.85952	56.0941		4.11183	8.15882
1347	1493889051	1	53.0485	13.1977	147.333	2.57144	2	74.1917	65.055	215.985	3.76966	56.0019		17.6977	8.51739
1348	1493889051	1	52.5723	12.8495	143.67	2.50752	2	73.9121	65.0057	211.229	3.68664	56.353		7.77993	8.16551
1349	1493889051	1	52.3337	12.7479	143.711	2.50823	2	73.6802	64.8632	206.403	3.60241	56.3176		12.3397	6.26041
1350	1493889052	1	52.0483	12.4517	140.55	2.45306	2	73.4945	64.768	201.807	3.5222	56.5414		11.6827	6.26445
1351	1493889052	1	51.7144	12.2513	139.828	2.44045	2	73.3087	64.6727	197.759	3.45155	56.6949		9.30201	6.26445
1352	1493889052	1	51.4762	12.0528	139.385	2.43273	2	73.1229	64.5774	162.091	2.82902	56.8103		14.526	5.05167
1353	1493889052	1	51.0948	11.7545	137.76	2.40437	2	72.9838	64.4825	161.849	2.8248	57.0909		6.17619	5.05167
1354	1493889052	1	50.9519	11.6063	137.855	2.40602	2	72.8447	64.3876	161.119	2.81205	57.1416		21.7983	6.26445
1355	1493889052	1	50.3796	11.1586	138.036	2.40919	2	72.6589	64.2923	160.256	2.79699	57.6156		3.26314	5.05167
1356	1493889052	1	50.3322	11.0607	139.296	2.43117	2	72.5198	64.1974	158.867	2.77276	57.583		20.6809	3.9671
1357	1493889052	1	49.8074	10.6137	140.02	2.44381	2	72.4273	64.1029	159.208	2.7787	58.0754		4.12239	5.05167
1358	1493889053	1	49.712	10.5148	141.121	2.46302	2	72.2882	64.008	159.206	2.77867	58.0621		16.5916	3.9671
1359	1493889053	1	49.2824	10.1665	139.814	2.44022	2	72.1957	63.9135	159.448	2.78289	58.4274		9.32313	4.43246
1360	1493889053	1	49.0436	9.96762	143.472	2.50405	2	72.056	63.8654	160.696	2.80468	58.605		8.24846	3.965
1361	1493889053	1	48.8528	9.76965	140.727	2.45614	2	71.9636	63.7709	159.906	2.79089	58.7388		16.9523	3.13558
1362	1493889053	1	48.3746	9.46859	143.963	2.51263	2	71.8706	63.7232	158.491	2.76619	59.1238		3.26768	3.9671
1363	1493889053	1	48.3271	9.37057	143.081	2.49723	2	71.7781	63.6287	159.032	2.77563	59.1092		20.9909	3.13558
1364	1493889053	1	47.7532	8.9703	144.538	2.52267	2	71.6851	63.581	160.114	2.79451	59.6244		1.45561	3.96924
1365	1493889053	1	47.7534	8.92178	144.845	2.52802	2	71.5926	63.4864	158.775	2.77115	59.545		19.8194	1.98143
1366	1493889054	1	47.2272	8.52232	144.549	2.52286	2	71.5464	63.4392	159.105	2.7769	60.0607		1.43733	3.96924
1367	1493889054	1	47.1793	8.5213	144.999	2.53072	2	71.4539	63.3446	157.766	2.75354	59.9571		17.7886	3.13558
1368	1493889054	1	46.7007	8.17125	145.862	2.54577	2	71.3609	63.2969	158.601	2.76812	60.3901		4.13426	1.98567
1369	1493889054	1	46.605	8.07209	147.272	2.57037	2	71.3146	63.2496	158.181	2.76078	60.4576		14.5854	3.13558
1370	1493889054	1	46.2221	7.77249	144.48	2.52165	2	71.2216	63.2019	159.1	2.77681	60.8062		4.58676	3.13825
1371	1493889054	1	46.0782	7.72083	145.253	2.53514	2	71.1285	63.1542	157.637	2.75128	60.8307		12.549	1.98357
1372	1493889054	1	45.7429	7.47073	144.272	2.51802	2	71.0823	63.1069	157.06	2.74122	61.1348		5.25675	3.14232
1373	1493889054	1	45.5992	7.37046	144.946	2.52979	2	71.0365	63.0127	162.254	2.83187	61.181		10.5189	7.01731
1374	1493889054	1	45.3116	7.16989	144.437	2.52089	2	70.8026	63.0105	179.591	3.13446	61.3838		5.25972	9.92447
1375	1493889055	1	45.1678	7.06959	144.579	2.52337	2	70.4756	62.9604	168.814	2.94636	61.3536		6.20631	11.9932
1376	1493889055	1	45.0242	6.92067	143.948	2.51236	2	70.1027	62.8163	169.291	2.95468	61.2638		9.76769	12.7134
1377	1493889055	1	44.7363	6.76861	144.532	2.52255	2	69.682	62.7653	171.706	2.99683	61.3019		1.45831	11.5797
1378	1493889055	1	44.7365	6.72	144.018	2.51358	2	69.3085	62.6679	166.143	2.89974	61.1061		8.50478	11.5855
1379	1493889055	1	44.4966	6.56895	143.608	2.50644	2	68.9348	62.5705	175.108	3.05621	61.1015		2.0699	12.7217
1380	1493889055	1	44.4487	6.51929	143.218	2.49962	2	68.5129	62.6132	183.565	3.20382	61.0378		17.827	15.5223
1381	1493889055	1	43.9691	6.16844	146.345	2.55421	2	67.9981	62.5613	175.731	3.06708	61.2988		3.26004	15.4597
1382	1493889055	1	43.873	6.11771	149.015	2.6008	2	67.4828	62.5563	184.565	3.22127	61.1779		17.0186	15.5277
1383	1493889056	1	43.393	5.81536	153.078	2.67172	2	66.9669	62.5981	178.945	3.12318	61.4818		6.21666	15.4688
1384	1493889056	1	43.2491	5.66625	158.651	2.76897	2	66.4513	62.593	179.651	3.1355	61.4735		1.44335	14.0647
1385	1493889056	1	43.201	5.66519	162.371	2.8339	2	65.9825	62.5884	182.98	3.19361	61.3127		2.88669	12.7369
1386	1493889056	1	43.1048	5.66309	167.755	2.92788	2	65.5601	62.6312	182.707	3.18884	61.234		4.33004	11.2565
1387	1493889056	1	42.9605	5.65993	175.044	3.05509	2	65.1849	62.6275	181.085	3.16052	61.1492		10.1064	12.7399
1388	1493889056	1	42.6237	5.65257	183.618	3.20473	2	64.7624	62.6703	179.807	3.13823	61.1649		0	8.44542
1389	1493889056	1	42.6237	5.65257	185.634	3.23992	2	64.4809	62.6675	181.34	3.16498	61.0609		9.08974	8.44539
1390	1493889056	1	42.3347	5.74358	198.534	3.46507	2	64.1994	62.6648	180.979	3.15868	60.9761		2.07306	4.4505
1391	1493889057	1	42.2867	5.69387	200.891	3.50621	2	64.0582	62.7103	178.822	3.12103	61.0317		6.4206	2.81413
1392	1493889057	1	42.094	5.78699	210.638	3.67633	2	63.9644	62.7094	178.294	3.11182	60.9793		5.77637	1.40708
1393	1493889057	1	41.9015	5.78279	215.759	3.76571	2	63.9175	62.7089	179.76	3.1374	61.0351		8.13459	3.14764
1394	1493889057	1	41.7085	5.97325	221.48	3.86555	2	63.8232	62.7549	178.967	3.12356	60.9362		7.73695	2.81713
1395	1493889057	1	41.4676	6.06533	228.959	3.99609	2	63.7293	62.754	179.82	3.13844	60.9031		5.20093	2.81413
1396	1493889057	1	41.3709	6.20922	232.43	4.05667	2	63.6355	62.7531	179.331	3.12991	60.7694		14.2342	1.98987
1397	1493889057	1	41.0332	6.54251	239.037	4.17199	2	63.5882	62.7996	179.073	3.12542	60.6101		2.03248	1.41008
1398	1493889057	1	40.985	6.59012	239.642	4.18255	2	63.5412	62.7991	180.294	3.14672	60.5659		24.793	2.81413
1399	1493889058	1	40.5021	7.26079	242.809	4.23782	2	63.4474	62.7982	180.635	3.15268	60.0907		4.06688	3.14764
1400	1493889058	1	40.4056	7.356	242.998	4.24112	2	63.3531	62.8442	180.081	3.14301	60.046		22.0174	0
1401	1493889058	1	40.0192	7.97996	242.025	4.22413	2	63.3531	62.8442	180.994	3.15894	59.6201		9.69096	2.81713
1402	1493889058	1	39.8742	8.26862	242.444	4.23145	2	63.2592	62.8433	178.764	3.12002	59.3738		12.3903	1.40708
1403	1493889058	1	39.6329	8.60381	240.12	4.19088	2	63.2123	62.8428	179.917	3.14015	59.1427		15.5817	1.41005
1404	1493889058	1	39.4394	9.08581	241.253	4.21065	2	63.1653	62.8424	179.58	3.13426	58.7596		5.17398	1.40708
1405	1493889058	1	39.2949	9.17996	239.18	4.17449	2	63.1184	62.8419	179.926	3.1403	58.7125		20.6875	2.81713
1406	1493889059	1	39.0049	9.8056	240.01	4.18896	2	63.0245	62.841	180.445	3.14937	58.2211		4.06348	1.40708
1407	1493889059	1	38.9085	9.90075	240.157	4.19153	2	62.9776	62.8405	180.569	3.15152	58.1544		16.8115	1.41005
1408	1493889059	1	38.6189	10.3805	238.323	4.15952	2	62.9306	62.8401	181.398	3.16599	57.8193		3.22933	1.40708
1409	1493889059	1	38.5706	10.4767	239.165	4.17421	2	62.8837	62.8396	180.548	3.15115	57.7321		15.5786	2.81713
1410	1493889059	1	38.2811	10.9078	236.462	4.12703	2	62.7898	62.8387	180.768	3.155	57.4238		5.97511	6.29528
1411	1493889059	1	38.2327	11.101	237.753	4.14957	2	62.6012	62.9307	206.572	3.60536	57.2725		14.3875	9.44023
1412	1493889059	1	37.9434	11.4835	237.13	4.13869	2	62.3184	63.0687	204.893	3.57607	57.0541		6.45331	12.5919
1413	1493889059	1	37.8468	11.6757	238.351	4.16001	2	61.9412	63.2528	198.25	3.46011	56.9275		17.5665	10.2527
1414	1493889060	1	37.5093	12.1542	235.687	4.11352	2	61.6117	63.3435	204.588	3.57074	56.5798		5.19286	11.3501
1415	1493889060	1	37.4128	12.2979	237.669	4.14811	2	61.2814	63.528	203.489	3.55155	56.5175		18.7733	10.7234
1416	1493889060	1	37.0752	12.8248	237.643	4.14766	2	60.9515	63.6656	199.887	3.48869	56.1682		2.03226	8.90477
1417	1493889060	1	37.027	12.8724	238.193	4.15725	2	60.669	63.7567	202.465	3.53368	56.1084		20.7564	9.44693
1418	1493889060	1	36.6413	13.4468	237.184	4.13965	2	60.386	63.8948	205.63	3.58891	55.7567		5.18869	7.03831
1419	1493889060	1	36.5449	13.5904	238.201	4.1574	2	60.197	64.0338	206.295	3.60053	55.7132		18.765	7.58341
1420	1493889060	1	36.2075	14.1171	237.881	4.15181	2	59.9614	64.1254	206.479	3.60373	55.3631		2.03226	8.20917
1421	1493889060	1	36.1593	14.1647	238.44	4.16156	2	59.7254	64.2639	204.93	3.5767	55.3651		18.7625	6.29798
1422	1493889061	1	35.8219	14.6913	236.362	4.12529	2	59.5367	64.3559	202.903	3.54133	55.036		2.03226	6.29929
1423	1493889061	1	35.7737	14.7389	237.085	4.13792	2	59.348	64.448	202.862	3.5406	55.0158		18.7584	5.07658
1424	1493889061	1	35.4364	15.2654	236.37	4.12543	2	59.2063	64.5405	203.209	3.54667	54.7087		2.03226	6.2966
1425	1493889061	1	35.3882	15.313	236.634	4.13004	2	59.0177	64.6326	203.411	3.55019	54.688		18.7567	5.07658
1426	1493889061	1	35.051	15.8395	237.393	4.14329	2	58.876	64.7251	205.262	3.58249	54.3823		2.03016	4.45713
1427	1493889061	1	35.0028	15.887	238.677	4.1657	2	58.7346	64.7707	203.891	3.55857	54.3398		16.7819	5.07406
1428	1493889061	1	34.7137	16.3659	237.337	4.14231	2	58.593	64.8632	204.008	3.56061	54.0575		4.05818	3.15034
1429	1493889061	1	34.6174	16.4609	237.623	4.1473	2	58.4986	64.9092	203.123	3.54517	54.0143		15.5528	3.14764
1430	1493889061	1	34.3284	16.8913	236.342	4.12495	2	58.4043	64.9552	202.846	3.54033	53.7567		2.02802	3.15165
1431	1493889062	1	34.2803	16.9388	236.356	4.12519	2	58.3099	65.0013	202.35	3.53167	53.7348		14.8164	5.07658
1432	1493889062	1	34.0395	17.37	236.428	4.12644	2	58.1682	65.0938	202.443	3.53329	53.4767		2.03016	1.98987
1433	1493889062	1	33.9913	17.4175	236.824	4.13335	2	58.1209	65.1403	203.664	3.55461	53.4762		13.5672	4.45713
1434	1493889062	1	33.7505	17.8003	237.251	4.14081	2	57.9795	65.1859	202.996	3.54295	53.2207		2.02802	1.98777
1435	1493889062	1	33.7024	17.8478	236.957	4.13569	2	57.9322	65.2323	204.011	3.56065	53.2201		11.5978	3.15165
1436	1493889062	1	33.5098	18.183	237.138	4.13883	2	57.8378	65.2784	203.837	3.55763	53.0078		1.44325	3.14764
1437	1493889062	1	33.4617	18.1821	236.412	4.12617	2	57.7435	65.3244	204.499	3.56919	53.0283		16.7711	1.99201
1438	1493889062	1	33.1728	18.6607	235.797	4.11543	2	57.6961	65.3709	204.764	3.57381	52.7564		2.02802	1.41008
1439	1493889062	1	33.1247	18.7082	234.946	4.10058	2	57.6491	65.3704	204.791	3.57427	52.7144		21.5378	1.98987
1440	1493889063	1	32.6915	19.2807	225.362	3.9333	2	57.6018	65.4169	205.368	3.58435	52.4316		3.2186	1.99201
1441	1493889063	1	32.6434	19.3766	226.144	3.94695	2	57.5544	65.4634	199.836	3.4878	52.3885		2.904	7.59891
1442	1493889063	1	32.6434	19.4734	222.454	3.88256	2	57.32	65.3674	195.271	3.40812	52.1075		1.44625	7.9806
1443	1493889063	1	32.5952	19.4725	222.191	3.87797	2	57.1332	65.178	189.989	3.31594	51.8759		0	16.4612
1444	1493889063	1	32.5952	19.4725	220.325	3.84539	2	56.6648	64.8922	185.782	3.2425	51.4033		3.21592	14.122
1445	1493889063	1	32.5471	19.5683	210.455	3.67313	2	56.2903	64.607	180.906	3.1574	50.9139		2.904	16.1011
1446	1493889063	1	32.5471	19.6651	201.688	3.52013	2	55.869	64.2745	148.048	2.58392	50.338		4.54377	15.2852
1447	1493889064	1	32.4027	19.7108	192.09	3.3526	2	55.4472	63.9887	139.841	2.44069	49.9157		4.05394	13.0292
1448	1493889064	1	32.3065	19.8057	185.101	3.23062	2	55.1194	63.7038	145.607	2.54133	49.4719		4.13474	15.296
1449	1493889064	1	32.2102	19.7071	176.544	3.08127	2	54.6973	63.4178	145.642	2.54193	49.1558		4.54377	11.0439
1450	1493889064	1	32.0658	19.7528	168.102	2.93393	2	54.4162	63.1801	138.81	2.42269	48.8413		3.26828	14.146
1451	1493889064	1	32.0176	19.6551	162.292	2.83253	2	54.041	62.8945	142.947	2.49489	48.525		4.33276	11.0527
1452	1493889064	1	31.8732	19.6524	157.788	2.75392	2	53.7596	62.6567	141.024	2.46133	48.2533		2.06842	13.048
1453	1493889064	1	31.825	19.6031	151.118	2.63751	2	53.4314	62.3713	137.771	2.40456	47.9161		4.59525	9.06657
1454	1493889064	1	31.6806	19.552	147.095	2.5673	2	53.1967	62.1809	136.656	2.3851	47.7511		11.4172	9.06613
1455	1493889065	1	31.3915	19.3045	137.384	2.3978	2	52.9621	61.9904	137.822	2.40544	47.8265		7.39691	11.0611
1456	1493889065	1	31.1507	19.2515	141.398	2.46786	2	52.6805	61.7524	138.615	2.41929	47.643		17.8325	7.08559
1457	1493889065	1	30.6688	18.9035	142.364	2.48471	2	52.4926	61.6093	138.055	2.40951	47.959		8.27797	7.08378
1458	1493889065	1	30.476	18.7061	139.655	2.43744	2	52.3047	61.4663	137.952	2.40771	48.0097		18.6328	8.01664
1459	1493889065	1	30.0419	18.2619	141.382	2.46757	2	52.117	61.2761	135.414	2.36342	48.348		6.21164	7.08559
1460	1493889065	1	29.8972	18.1138	141.976	2.47795	2	51.9291	61.133	135.31	2.36161	48.3328		24.0041	6.01408
1461	1493889065	1	29.2699	17.6171	142.977	2.49542	2	51.7883	60.9903	135.215	2.35994	48.8704		0	6.01619
1462	1493889065	1	29.2699	17.6171	144.497	2.52194	2	51.6474	60.8476	137.083	2.39255	48.6788		20.8152	6.33948
1463	1493889066	1	28.7389	17.1705	148.389	2.58987	2	51.4592	60.7515	137.776	2.40464	49.1479		8.52781	4.00938
1464	1493889066	1	28.4975	17.0204	148.616	2.59385	2	51.3653	60.6564	137.93	2.40733	49.265		9.38209	6.01619
1465	1493889066	1	28.256	16.8217	148.598	2.59352	2	51.2244	60.5137	137.747	2.40413	49.3613		21.5921	5.11726
1466	1493889066	1	27.6281	16.4699	149.489	2.60908	2	51.0832	60.418	137.617	2.40187	49.8154		1.455	6.01619
1467	1493889066	1	27.628	16.4214	150.631	2.62901	2	50.9423	60.2753	138.29	2.41362	49.6661		24.873	4.01151
1468	1493889066	1	26.9031	16.019	152.56	2.66268	2	50.8484	60.1801	138.034	2.40915	50.2352		2.0769	3.17309
1469	1493889066	1	26.8547	15.9695	153.243	2.67459	2	50.7542	60.132	137.651	2.40245	50.2147		19.9464	5.11302
1470	1493889066	1	26.3227	15.5707	150.887	2.63347	2	50.6604	59.9897	139.764	2.43934	50.6495		10.6189	5.11726
1471	1493889066	1	25.9843	15.4669	150.062	2.61908	2	50.5192	59.894	139.398	2.43295	50.7516		6.23286	2.00681
1472	1493889067	1	25.8391	15.3183	150.232	2.62205	2	50.4722	59.8464	138.59	2.41885	50.8875		24.2311	4.01575
1473	1493889067	1	25.1133	14.9639	150.695	2.63012	2	50.3782	59.7511	138.211	2.41224	51.4219		1.455	4.01362
1474	1493889067	1	25.1132	14.9154	150.69	2.63003	2	50.2842	59.6559	137.992	2.40842	51.3351		20.3747	2.00681
1475	1493889067	1	24.5322	14.5637	148.175	2.58614	2	50.2372	59.6083	136.726	2.38632	51.8629		3.27682	3.17035
1476	1493889067	1	24.4354	14.5131	148.959	2.59983	2	50.1905	59.5135	139.831	2.44051	51.8494		17.9315	5.11974
1477	1493889067	1	23.9508	14.1632	146.443	2.55592	2	50.0492	59.4178	142.739	2.49126	52.2408		6.01776	4.01575
1478	1493889067	1	23.7572	14.1107	146.503	2.55696	2	49.9552	59.3225	137.974	2.40811	52.2536		18.8353	7.09871
1479	1493889067	1	23.2722	13.712	143.81	2.50997	2	49.8143	59.1324	125.568	2.19157	52.607		4.62571	7.09871
1480	1493889068	1	23.1269	13.6604	144.235	2.51738	2	49.6734	58.9423	135.347	2.36224	52.4897		15.6464	10.0447
1481	1493889068	1	22.7387	13.3121	143.117	2.49787	2	49.4382	58.704	132.281	2.30875	52.662		5.29993	12.2163
1482	1493889068	1	22.5932	13.2119	141.43	2.46841	2	49.2034	58.3713	126.396	2.20602	52.4164		17.7364	15.1094
1483	1493889068	1	22.1562	12.8137	139.693	2.43809	2	48.8267	58.037	140.654	2.45487	52.502		6.25188	15.1118
1484	1493889068	1	22.0104	12.6648	138.492	2.41714	2	48.4973	57.6559	128.751	2.24712	52.2088		15.6634	16.0927
1485	1493889068	1	21.6218	12.3161	137.466	2.39923	2	48.1205	57.2741	144.203	2.51681	52.1862		10.6124	16.0969
1486	1493889068	1	21.3305	12.1154	136.927	2.38982	2	47.7436	56.8922	131.815	2.30061	51.9867		11.5226	18.1207
1487	1493889068	1	21.0872	11.8182	137.457	2.39907	2	47.3193	56.4623	145.852	2.54559	51.7805		13.5958	18.2367
1488	1493889069	1	20.7469	11.5189	136.669	2.38532	2	46.8474	56.0791	135.957	2.3729	51.6415		9.45132	18.1334
1489	1493889069	1	20.5521	11.2713	137.661	2.40264	2	46.4228	55.6489	144.758	2.5265	51.3679		14.7447	17.4005
1490	1493889069	1	20.1631	10.9709	137.606	2.40167	2	45.9503	55.3125	144.624	2.52416	51.2948		6.26465	14.2588
1491	1493889069	1	20.0171	10.8216	138.678	2.42038	2	45.5722	55.0245	142.135	2.48072	51.0584		18.796	13.1502
1492	1493889069	1	19.5789	10.3738	139.115	2.42802	2	45.2414	54.7369	145.406	2.53781	51.2508		2.08963	14.269
1493	1493889069	1	19.5302	10.324	139.257	2.43049	2	44.8631	54.4486	146.975	2.56519	50.8796		17.7854	12.2768
1494	1493889069	1	19.092	9.92469	141.373	2.46743	2	44.532	54.2081	143.836	2.51042	51.0707		3.30126	10.2944
1495	1493889070	1	19.0431	9.82611	141.332	2.46671	2	44.248	54.0155	141.337	2.4668	50.8723		14.7653	9.14063
1496	1493889070	1	18.6536	9.52523	142.63	2.48935	2	44.0115	53.8234	141.551	2.47053	51.0426		8.36422	10.3003
1497	1493889070	1	18.4586	9.32596	141.097	2.46261	2	43.7274	53.6306	141.814	2.47512	51.0041		12.7037	6.06072
1498	1493889070	1	18.1177	9.07476	142.432	2.48591	2	43.5854	53.4869	141.655	2.47234	51.1961		10.4613	10.3003
1499	1493889070	1	17.8738	8.82554	141.648	2.47223	2	43.3013	53.2941	141.826	2.47532	51.2251		7.3888	8.33102
1500	1493889070	1	17.6789	8.67496	142.57	2.48832	2	43.0644	53.1492	139.981	2.44313	51.2092		12.5587	7.14741
1501	1493889070	1	17.3861	8.37577	141.441	2.46861	2	42.8749	53.0048	138.553	2.4182	51.3948		3.29694	6.06496
1502	1493889070	1	17.2887	8.32487	141.821	2.47525	2	42.7328	52.861	139.935	2.44233	51.292		30.5036	9.58779
1503	1493889071	1	16.5082	7.6732	143.095	2.49747	2	42.4483	52.7154	152.001	2.65291	51.9778		2.09409	10.3094
1504	1493889071	1	16.4594	7.62329	140.621	2.45429	2	42.1639	52.5225	132.96	2.32059	51.7365		11.5646	16.3119
1505	1493889071	1	16.1665	7.37267	140.548	2.45303	2	41.7372	52.1855	149.256	2.60501	51.5951		1.46641	17.4672
1506	1493889071	1	16.1663	7.32379	141.557	2.47063	2	41.2629	51.8478	133.126	2.3235	51.1099		1.46641	20.3479
1507	1493889071	1	16.1665	7.37267	140.567	2.45336	2	40.741	51.4146	149.391	2.60736	50.4341		0	21.483
1508	1493889071	1	16.1665	7.37267	140.791	2.45727	2	40.1714	50.9806	137.315	2.39659	49.7784		6.28732	21.8714
1509	1493889071	1	16.0199	7.2229	141.091	2.46251	2	39.5538	50.5932	151.273	2.64022	49.344		24.287	19.5005
1510	1493889072	1	15.3852	6.72035	143.107	2.49769	2	39.0311	50.2068	139.552	2.43564	49.4995		8.38903	22.6782
1511	1493889072	1	15.1896	6.52051	147.385	2.57235	2	38.413	49.7716	151.325	2.64112	49.0916		6.29177	20.6938
1512	1493889072	1	15.3363	6.67039	148.829	2.59756	2	37.8422	49.3843	144.308	2.51865	48.2804		4.19452	17.9826
1513	1493889072	1	15.2385	6.57047	152.044	2.65367	2	37.3186	49.0925	153.062	2.67143	47.913		0	19.2574
1514	1493889072	1	15.2385	6.57047	151.989	2.65271	2	36.7472	48.8	149.016	2.60082	47.3915		16.5168	15.5407
1515	1493889072	1	14.7506	6.31538	156.583	2.7329	2	36.3185	48.5092	149.523	2.60968	47.3866		1.46791	17.3538
1516	1493889072	1	14.7504	6.26645	163.268	2.84956	2	35.7943	48.2646	155.149	2.70787	46.9754		16.1702	14.1471
1517	1493889072	1	15.286	6.32694	175.553	3.06397	2	35.3653	48.0688	150.286	2.62299	46.3202		16.0921	13.5654
1518	1493889073	1	14.7509	6.3643	165.776	2.89334	2	34.9839	47.8259	154.571	2.69778	46.135		1.46134	14.1578
1519	1493889073	1	14.7996	6.36535	169.742	2.96256	2	34.5546	47.6299	156.867	2.73784	45.7496		20.5757	12.2784
1520	1493889073	1	15.4804	6.28223	192.611	3.3617	2	34.1729	47.4822	152.862	2.66794	45.2421		0	12.8683
1521	1493889073	1	15.4804	6.28223	175.201	3.05784	2	33.7911	47.2867	151.642	2.64666	44.9071		1.46731	10.9527
1522	1493889073	1	15.4806	6.33114	204.338	3.56636	2	33.457	47.1395	155.748	2.71832	44.5923		2.93524	11.6064
1523	1493889073	1	15.4811	6.42898	215.299	3.75768	2	33.1228	46.9446	154.002	2.68784	44.1899		0	9.09367
1524	1493889073	1	15.4811	6.42898	217.311	3.7928	2	32.8363	46.8456	151.202	2.63897	43.9853		6.48684	9.66027
1525	1493889073	1	15.3847	6.62253	200.82	3.50497	2	32.5497	46.6988	149.075	2.60185	43.5975		6.48524	8.40099
1526	1493889074	1	15.2884	6.81607	204.884	3.57591	2	32.3108	46.5527	148.717	2.59561	43.2292		7.22954	8.40099
1527	1493889074	1	15.1434	7.00855	208.863	3.64534	2	32.0719	46.4066	148.418	2.59037	42.881		15.6516	7.75506
1528	1493889074	1	14.8536	7.44238	212.889	3.71561	2	31.8329	46.3081	148.75	2.59618	42.4127		12.9672	7.75228
1529	1493889074	1	14.661	7.82934	248.015	4.32868	2	31.594	46.2096	149.26	2.60507	41.9496		17.5287	6.4442
1530	1493889074	1	14.4205	8.36184	247.728	4.32367	2	31.4028	46.1117	145.869	2.5459	41.3938		11.0518	7.21036
1531	1493889074	1	14.2763	8.70084	247.916	4.32695	2	31.2115	45.9662	145.059	2.53177	40.933		20.2248	6.44823
1532	1493889074	1	14.0364	9.33087	247.431	4.31848	2	31.0202	45.8682	145.728	2.54344	40.2918		5.21305	7.75783
1533	1493889074	1	13.9399	9.47538	246.405	4.30058	2	30.7811	45.7697	150.662	2.62955	40.0113		25.3271	8.4118
1534	1493889074	1	13.6035	10.2497	244.026	4.25905	2	30.5419	45.6234	128.276	2.23885	39.22		1.46403	15.3418
1535	1493889075	1	13.6038	10.2985	244.62	4.26943	2	30.1591	45.2843	142.354	2.48454	38.7051		22.6711	16.4628
1536	1493889075	1	13.267	10.975	244.227	4.26257	2	29.7282	44.9445	136.78	2.38726	37.7478		4.59167	19.6457
1537	1493889075	1	13.2192	11.1204	244.534	4.26792	2	29.2014	44.5555	149.218	2.60435	37.0586		13.639	18.8367
1538	1493889075	1	12.9782	11.5059	240.861	4.20382	2	28.6745	44.214	144.495	2.52191	36.2794		9.18142	20.8443
1539	1493889075	1	12.8825	11.7966	240.451	4.19666	2	28.0994	43.8241	152.666	2.66452	35.4586		10.4189	18.8542
1540	1493889075	1	12.6896	12.0854	241.486	4.21472	2	27.572	43.4823	148.013	2.58331	34.7455		15.6146	20.0938
1541	1493889075	1	12.4979	12.5693	240.115	4.19079	2	26.9964	43.1398	152.734	2.66572	33.8343		7.21922	18.1277
1542	1493889075	1	12.3531	12.7615	239.94	4.18775	2	26.4686	42.8456	150.069	2.6192	33.231		16.1775	18.8742
1543	1493889076	1	12.1127	13.2442	239.317	4.17688	2	25.9406	42.5035	147.719	2.57819	32.3623		4.07937	18.1411
1544	1493889076	1	12.016	13.3398	239.883	4.18675	2	25.4124	42.2091	154.135	2.69017	31.8261		16.1749	16.8951
1545	1493889076	1	11.7758	13.8225	237.454	4.14435	2	24.932	41.9152	145.803	2.54474	31.0207		5.20614	18.1545
1546	1493889076	1	11.6794	13.9668	239.104	4.17315	2	24.4034	41.6206	153.176	2.67343	30.4406		14.8817	15.6838
1547	1493889076	1	11.4388	14.4006	239.19	4.17464	2	23.9707	41.3272	147.319	2.5712	29.7		7.21502	14.9289
1548	1493889076	1	11.2941	14.5927	239.047	4.17215	2	23.5379	41.0816	151.412	2.64264	29.1817		16.1695	15.6971
1549	1493889076	1	11.0539	15.0752	239.514	4.18032	2	23.1048	40.788	150.559	2.62775	28.3967		5.20198	16.9234
1550	1493889076	1	10.9576	15.2194	239.412	4.17853	2	22.6236	40.4936	144.348	2.51934	27.8367		20.0664	18.9308
1551	1493889077	1	10.6208	15.7973	241.188	4.20952	2	22.094	40.1505	153.749	2.68342	26.9205		2.03651	17.7357
1552	1493889077	1	10.5725	15.845	241.3	4.21149	2	21.6122	39.8079	144.065	2.5144	26.3836		20.7105	16.9435
1553	1493889077	1	10.2847	16.4725	241.046	4.20706	2	21.1304	39.5132	153.737	2.68321	25.4657		2.03651	14.9613
1554	1493889077	1	10.2364	16.5202	240.957	4.20549	2	20.6967	39.267	149.854	2.61545	25.0367		21.3274	15.7295
1555	1493889077	1	9.90003	17.1465	242.212	4.2274	2	20.2627	38.9728	147.065	2.56676	24.1614		2.03883	14.9706
1556	1493889077	1	9.85172	17.1943	242.553	4.23335	2	19.8287	38.7265	152.482	2.66131	23.7313		18.0943	13.7269
1557	1493889077	1	9.56346	17.7241	242.051	4.22458	2	19.4427	38.4808	148.376	2.58964	22.9878		6.46095	13.7311
1558	1493889077	1	9.46749	17.9169	242.496	4.23236	2	19.0566	38.235	147.145	2.56816	22.4672		13.6089	11.7355
1559	1493889078	1	9.22694	18.3015	241.577	4.21632	2	18.7187	38.0379	151.613	2.64614	21.9002		9.15772	11.737
1560	1493889078	1	9.13164	18.5915	241.081	4.20766	2	18.3808	37.8407	147.968	2.58253	21.356		10.3978	11.3818
1561	1493889078	1	8.93911	18.8797	241.28	4.21113	2	18.0907	37.5962	140.849	2.45829	20.8341		11.0086	13.7444
1562	1493889078	1	8.79554	19.2174	241.821	4.22058	2	17.7042	37.3502	150.692	2.63007	20.203		8.40995	12.5404
1563	1493889078	1	8.65134	19.4578	240.914	4.20473	2	17.3658	37.1048	144.193	2.51665	19.6814		12.9149	14.5815
1564	1493889078	1	8.45952	19.8432	240.574	4.1988	2	16.9789	36.8106	145.394	2.5376	18.9861		6.10845	15.0096
1565	1493889078	1	8.31467	19.9863	239.43	4.17884	2	16.5438	36.5636	149.412	2.60773	18.5074		15.569	15.5148
1566	1493889078	1	8.12357	20.4688	241.705	4.21854	2	16.1564	36.221	138.196	2.41198	17.6821		4.07216	15.7861
1567	1493889079	1	8.02701	20.5642	240.749	4.20186	2	15.7208	35.9258	149.869	2.6157	17.1806		14.2244	17.8239
1568	1493889079	1	7.83561	20.998	241.322	4.21186	2	15.2366	35.5815	135.187	2.35945	16.354		1.45855	19.6595
1569	1493889079	1	7.787	20.9971	241.03	4.20677	2	14.7516	35.1408	147.517	2.57465	15.7655		16.135	16.6643
1570	1493889079	1	7.54737	21.4786	241.834	4.22081	2	14.3153	34.797	138.395	2.41544	14.9394		1.45885	18.6083
1571	1493889079	1	7.49875	21.4777	240.816	4.20304	2	13.8783	34.3568	145.017	2.53102	14.3725		14.2181	17.8539
1572	1493889079	1	7.30742	21.9113	241.778	4.21982	2	13.3933	34.0119	145.363	2.53707	13.5448		1.45804	16.6836
1573	1493889079	1	7.30777	21.9599	243.882	4.25654	2	12.9565	33.6677	140.41	2.45061	12.9993		17.4389	16.6925
1574	1493889079	1	7.06857	22.4897	247.904	4.32674	2	12.5194	33.3234	145.799	2.54468	12.1277		1.45855	15.5681
1575	1493889079	1	7.01996	22.4888	248.714	4.34087	2	12.1306	32.9797	140.093	2.44508	11.6695		13.3603	15.5743
1576	1493889080	1	6.92592	22.9241	254.425	4.44056	2	11.7417	32.6358	139.595	2.4364	10.8402		0	12.6028
1577	1493889080	1	6.92592	22.9241	254.851	4.448	2	11.4016	32.3892	143.137	2.49822	10.4699		0	12.4374
1578	1493889080	1	6.92592	22.9241	254.993	4.45046	2	11.1095	32.095	141.498	2.4696	10.0801		0	11.454
1579	1493889080	1	6.92592	22.9241	255.047	4.45142	2	10.8176	31.8489	139.725	2.43867	9.73639		1.45825	12.4437
1580	1493889080	1	6.87732	22.9232	259.85	4.53524	2	10.5253	31.5546	138.579	2.41866	9.37064		2.08676	9.39356
1581	1493889080	1	6.82835	22.8738	268.795	4.69136	2	10.282	31.3575	139.578	2.4361	9.15974		2.08655	9.39589
1582	1493889080	1	6.77939	22.8244	273.473	4.77301	2	10.0386	31.1604	140.438	2.4511	8.95049		1.4585	10.3782
1583	1493889080	1	6.828	22.8252	282.139	4.92425	2	9.79487	30.9149	138.761	2.42184	8.61659		2.9168	9.39964
1584	1493889081	1	6.92521	22.827	290.547	5.07101	2	9.55139	30.7177	137.402	2.39811	8.31625		0	8.30651
1585	1493889081	1	6.92521	22.827	294.094	5.13291	2	9.35632	30.5212	137.646	2.40238	8.06914		7.37738	7.3365
1586	1493889081	1	7.12069	22.9762	312.774	5.45894	2	9.20967	30.3255	137.749	2.40417	7.64042		1.45504	7.34345
1587	1493889081	1	7.12104	23.0247	315.423	5.50517	2	9.01485	30.1773	139.585	2.43621	7.39907		3.29237	6.23184
1588	1493889081	1	7.21858	23.075	333.147	5.81451	2	8.86848	30.0299	139.95	2.44259	7.14792		8.5874	6.23248
1589	1493889081	1	7.36611	23.3203	339.732	5.92945	2	8.72208	29.8825	140.149	2.44607	6.70083		7.46924	6.23503
1590	1493889081	1	7.6094	23.3732	346.641	6.05003	2	8.57566	29.735	142.09	2.47994	6.43476		16.4549	2.07699
1591	1493889081	1	8.09689	23.6246	355.414	6.20315	2	8.52685	29.6859	143.086	2.49733	6.07653		3.28757	0
1592	1493889081	1	8.14613	23.7225	349.29	6.09626	2	8.52685	29.6859	141.619	2.47172	5.97554		25.9879	1.45203
1593	1493889082	1	8.9733	23.9798	354.865	6.19356	2	8.52652	29.6375	141.554	2.47058	5.67531		8.8951	3.27563
1594	1493889082	1	9.2649	24.0335	357.044	6.23159	2	8.47737	29.54	140.396	2.45037	5.56253		16.706	0
1595	1493889082	1	9.79976	24.1885	351.974	6.1431	2	8.47737	29.54	139.664	2.4376	5.51246		11.7741	2.07912
1596	1493889082	1	10.1883	24.2439	354.151	6.1811	2	8.42856	29.4908	140.261	2.44801	5.53413		16.3437	1.44904
1597	1493889082	1	10.7226	24.3503	354.105	6.1803	2	8.42822	29.4425	138.692	2.42063	5.58522		11.767	1.4549
1598	1493889082	1	11.1109	24.4057	354.709	6.19084	2	8.47671	29.4433	129.261	2.25603	5.68475		7.45424	2.90107
1599	1493889082	1	11.3537	24.4585	351.957	6.14282	2	8.47605	29.3466	112.178	1.95787	5.67225		15.285	2.90407
1600	1493889082	1	11.8394	24.6124	348.712	6.08618	2	8.47538	29.2498	99.7371	1.74074	5.72906		10.3213	2.90107
1601	1493889083	1	12.1791	24.6669	351.019	6.12643	2	8.47472	29.1531	94.3268	1.64631	5.81794		14.8961	3.21498
1602	1493889083	1	12.6643	24.7724	350.439	6.11632	2	8.52255	29.0572	89.541	1.56279	5.95933		6.02757	3.21766
1603	1493889083	1	12.8584	24.8243	350.371	6.11512	2	8.57038	28.9612	87.7633	1.53176	5.95828		16.6729	3.21498
1604	1493889083	1	13.3922	24.979	347.738	6.06917	2	8.61821	28.8653	85.8832	1.49894	6.15584		2.90745	1.45203
1605	1493889083	1	13.4891	24.9807	347.936	6.07263	2	8.61788	28.8169	83.3094	1.45402	6.20042		16.6672	3.21498
1606	1493889083	1	14.0227	25.1354	348.854	6.08865	2	8.66571	28.721	82.5524	1.44081	6.44623		4.62722	3.21511
1607	1493889083	1	14.1683	25.1863	348.073	6.07503	2	8.71355	28.6251	81.9809	1.43084	6.44823		12.5052	2.03141
1608	1493889083	1	14.5564	25.3384	347.788	6.07005	2	8.76171	28.5775	81.3784	1.42032	6.63854		8.86746	1.45203
1609	1493889083	1	14.8471	25.3919	346.035	6.03945	2	8.76138	28.5291	75.5043	1.3178	6.84675		12.5013	6.09255
1610	1493889084	1	15.2351	25.5439	347.277	6.06112	2	8.90588	28.3864	46.3611	0.809155	6.93822		9.24693	6.44204
1611	1493889084	1	15.526	25.6458	346.659	6.05034	2	9.09919	28.2929	34.1749	0.596465	6.95061		10.6322	9.19908
1612	1493889084	1	15.8652	25.7485	349.213	6.09492	2	9.34034	28.1035	36.9658	0.645176	6.93685		15.2479	9.19932
1613	1493889084	1	16.3497	25.9021	348.956	6.09043	2	9.5815	27.9141	25.0564	0.437317	7.06093		10.6256	7.76825
1614	1493889084	1	16.6887	26.0047	349.906	6.10701	2	9.82328	27.8214	18.4565	0.322127	7.10172		15.2422	7.7655
1615	1493889084	1	17.173	26.1583	347.997	6.07369	2	10.065	27.7288	18.9026	0.329913	7.27943		5.80284	7.76881
1616	1493889084	1	17.3664	26.1616	349.97	6.10813	2	10.3068	27.6361	19.0134	0.331846	7.21194		19.4417	7.76774
1617	1493889085	1	17.9954	26.3176	350.853	6.12354	2	10.5486	27.5435	19.4504	0.339473	7.54703		2.07469	5.18397
1618	1493889085	1	18.044	26.3668	352.64	6.15473	2	10.6934	27.4492	18.9659	0.331018	7.42987		22.2726	7.76494
1619	1493889085	1	18.7695	26.5244	348.747	6.08678	2	10.9351	27.3566	18.6298	0.325152	7.87848		6.00573	5.18397
1620	1493889085	1	18.9629	26.5761	349.875	6.10647	2	11.0799	27.2623	19.9518	0.348224	7.91281		18.0164	5.96059
1621	1493889085	1	19.5431	26.7311	350.193	6.11201	2	11.2734	27.2172	18.6023	0.324672	8.28397		6.00573	5.18397
1622	1493889085	1	19.7365	26.7828	351.965	6.14295	2	11.4182	27.1229	20.1063	0.35092	8.32525		23.6742	4.5656
1623	1493889085	1	20.5096	26.9411	349.144	6.09372	2	11.5633	27.077	19.9258	0.347771	8.94733		2.06834	4.5656
1624	1493889085	1	20.558	26.9902	349.849	6.10601	2	11.7084	27.0311	19.4501	0.339468	8.84969		24.0003	4.56274
1625	1493889085	1	21.3309	27.1967	349.224	6.0951	2	11.8534	26.9852	19.3646	0.337976	9.47986		1.4492	5.18234
1626	1493889086	1	21.3792	27.1975	349.841	6.10587	2	11.9982	26.891	17.5912	0.307024	9.38601		21.1903	3.22019
1627	1493889086	1	22.0552	27.4023	350.114	6.11064	2	12.0948	26.8442	16.8679	0.294401	9.97602		4.34165	4.5647
1628	1493889086	1	22.1999	27.4048	350.091	6.11024	2	12.2399	26.7984	16.9461	0.295765	9.97844		16.5856	3.22019
1629	1493889086	1	22.7309	27.5587	349.856	6.10614	2	12.3365	26.7516	17.3953	0.303606	10.4257		4.33865	4.5656
1630	1493889086	1	22.8755	27.5612	350.655	6.12008	2	12.4816	26.7057	19.1628	0.334453	10.429		22.2137	3.21888
1631	1493889086	1	23.5991	27.7183	350.585	6.11886	2	12.5782	26.659	18.8144	0.328373	11.0717		2.02592	4.56274
1632	1493889086	1	23.6472	27.6709	356.581	6.22352	2	12.7232	26.6131	16.6965	0.291409	10.9751		23.6218	4.56184
1633	1493889086	1	24.4186	27.8288	351.133	6.12843	2	12.8682	26.5673	16.7394	0.292157	11.6191		2.06624	3.21888
1634	1493889087	1	24.4669	27.8779	351.998	6.14352	2	12.9648	26.5206	20.6475	0.360367	11.5819		19.3704	4.5656
1635	1493889087	1	25.0936	28.0333	350.883	6.12406	2	13.1099	26.4747	20.1577	0.351818	12.0846		2.06413	3.21888
1636	1493889087	1	25.1418	28.0824	352.349	6.14965	2	13.2065	26.428	19.3334	0.337431	12.0494		16.2114	4.35965
1637	1493889087	1	25.6718	28.1878	351.858	6.14107	2	13.3518	26.4305	18.6241	0.325051	12.4447		3.25648	4.56274
1638	1493889087	1	25.7682	28.2377	352.206	6.14716	2	13.4968	26.3846	18.437	0.321786	12.4105		17.6273	3.21888
1639	1493889087	1	26.3461	28.3439	350.94	6.12507	2	13.5934	26.3379	19.1071	0.333482	12.9095		2.06624	4.56274
1640	1493889087	1	26.3944	28.393	350.981	6.12578	2	13.7384	26.292	18.9935	0.3315	12.8292		14.5404	5.95699
1641	1493889087	1	26.8758	28.4493	349.998	6.10861	2	13.9318	26.247	16.2612	0.283812	13.13		5.981	5.95699
1642	1493889088	1	27.0684	28.5008	351.811	6.14026	2	14.1252	26.202	16.5006	0.28799	13.1458		5.77285	4.56274
1643	1493889088	1	27.2608	28.5041	349.679	6.10305	2	14.2702	26.1561	20.3846	0.355778	13.2011		10.5638	6.43506
1644	1493889088	1	27.5978	28.6062	351.327	6.13181	2	14.4633	26.0627	11.2163	0.195761	13.3785		2.8864	11.6208
1645	1493889088	1	27.694	28.6078	350.288	6.11367	2	14.8506	26.0695	12.6326	0.220481	13.0918		10.5609	13.6816
1646	1493889088	1	28.0309	28.7099	349.047	6.09202	2	15.2854	25.9319	19.8536	0.346511	13.0447		2.8864	15.0678
1647	1493889088	1	28.1271	28.7115	351.18	6.12924	2	15.7687	25.7952	8.76336	0.15295	12.6978		7.38299	13.1132
1648	1493889088	1	28.3676	28.7637	349.228	6.09518	2	16.2039	25.7544	8.27866	0.14449	12.5304		12.4038	11.6709
1649	1493889088	1	28.7525	28.9147	349.54	6.10062	2	16.5907	25.7128	7.25668	0.126653	12.5762		5.92417	11.6679
1650	1493889089	1	28.9448	28.8698	346.732	6.05162	2	16.9774	25.6712	4.21588	0.0735809	12.3875		15.6342	11.6088
1651	1493889089	1	29.4257	29.0706	342.845	5.98378	2	17.3643	25.678	1.79791	0.0313794	12.5294		1.4432	10.1535
1652	1493889089	1	29.4738	29.0714	341.284	5.95653	2	17.7027	25.6839	1.36465	0.0238177	12.2488		4.5846	8.79348
1653	1493889089	1	29.618	29.122	333.58	5.82207	2	17.9926	25.6406	2.26487	0.0395295	12.1355		0	8.70434
1654	1493889089	1	29.618	29.122	332.757	5.8077	2	18.2827	25.6457	1.74291	0.0304195	11.8564		1.446	7.2491
1655	1493889089	1	29.618	29.0738	327.627	5.71816	2	18.5243	25.6499	0.114812	0.00200384	11.6101		3.20518	8.70135
1656	1493889089	1	29.6659	28.9783	320.367	5.59146	2	18.8143	25.655	359.614	6.27645	11.3491		1.443	7.25215
1657	1493889089	1	29.6659	28.9302	314.21	5.484	2	19.056	25.6593	359.598	6.27617	11.1026		2.892	7.2491
1658	1493889089	1	29.6658	28.8338	304.043	5.30655	2	19.2976	25.6635	359.877	6.28103	10.8421		3.25082	5.7969
1659	1493889090	1	29.6177	28.7367	294.787	5.14501	2	19.4908	25.6669	359.465	6.27386	10.582		1.4402	4.61306
1660	1493889090	1	29.6657	28.7375	289.748	5.05705	2	19.6359	25.7178	0.138499	0.00241726	10.4745		2.889	2.90145
1661	1493889090	1	29.6656	28.6412	278.914	4.86797	2	19.7326	25.7195	0.442388	0.00772112	10.3538		0	1.4492
1662	1493889090	1	29.6656	28.6412	278.173	4.85504	2	19.7809	25.7203	1.2795	0.0223314	10.3072		2.02167	2.89845
1663	1493889090	1	29.6176	28.6885	270.653	4.72379	2	19.8775	25.722	359.805	6.27979	10.1818		4.53805	2.89845
1664	1493889090	1	29.4734	28.7342	256.38	4.47468	2	19.9741	25.7237	0.622513	0.0108649	9.96493		1.44325	2.89845
1665	1493889090	1	29.5215	28.7351	255.598	4.46103	2	20.0707	25.7254	0.7857	0.0137131	9.91846		5.16208	2.89845
1666	1493889090	1	29.4255	28.8779	246.1	4.29525	2	20.1673	25.7271	0.958887	0.0167357	9.77966		2.05989	2.89845
1667	1493889091	1	29.4736	28.9269	243.447	4.24896	2	20.2639	25.7288	0.785837	0.0137154	9.74918		7.15687	1.4492
1668	1493889091	1	29.3296	29.1171	232.073	4.05044	2	20.3122	25.7296	0.0343249	0.000599082	9.63269		2.889	2.89845
1669	1493889091	1	29.3297	29.2134	229.494	4.00543	2	20.4088	25.7313	0.128172	0.00223702	9.5764		14.1623	2.89845
1670	1493889091	1	28.9936	29.5449	219.482	3.83068	2	20.5054	25.733	0.484653	0.00845879	9.30484		8.35288	1.4492
1671	1493889091	1	28.8496	29.7832	225.9	3.9427	2	20.5537	25.7338	0.634917	0.0110814	9.23145		15.2083	2.89545
1672	1493889091	1	28.5136	30.1628	223.317	3.89761	2	20.6502	25.7355	0.503368	0.00878542	9.02408		7.15233	2.89845
1673	1493889091	1	28.3215	30.304	222.78	3.88824	2	20.7468	25.7372	0.783433	0.0136735	8.84487		17.2234	1.44925
1674	1493889091	1	27.8893	30.6819	221.537	3.86656	2	20.7951	25.7381	0.474052	0.00827378	8.6469		7.15233	2.89845
1675	1493889092	1	27.6972	30.8231	222.061	3.87569	2	20.8917	25.7398	0.7495	0.0130812	8.4944		21.2633	2.8954
1676	1493889092	1	27.2172	31.3446	225.617	3.93776	2	20.9882	25.7414	358.915	6.26425	8.37832		4.5361	1.44925
1677	1493889092	1	27.0731	31.3904	225.433	3.93455	2	21.0365	25.7423	358.667	6.25992	8.2669		21.2633	2.89845
1678	1493889092	1	26.5931	31.9119	226.564	3.95428	2	21.1331	25.744	358.668	6.25994	8.23739		3.20277	1.4492
1679	1493889092	1	26.497	31.9584	227.124	3.96405	2	21.1814	25.7448	357.918	6.24685	8.17707		23.2785	3.26723
1680	1493889092	1	25.9691	32.5271	226.913	3.96038	2	21.2781	25.7949	357.225	6.23475	8.20536		3.20138	1.449
1681	1493889092	1	25.8731	32.5737	227.807	3.97599	2	21.2782	25.8432	338.878	5.91453	8.1494		21.2568	6.2114
1682	1493889092	1	25.3932	33.095	225.543	3.93646	2	21.4235	25.9907	321.07	5.60373	8.13816		2.02378	3.26824
1683	1493889093	1	25.3452	33.1424	226.644	3.95568	2	21.4721	26.0882	310.74	5.42344	8.04752		22.2405	6.53379
1684	1493889093	1	24.8173	33.6629	226.012	3.94465	2	21.5693	26.2831	307.184	5.36138	8.06294		5.15792	3.2669
1685	1493889093	1	24.7214	33.8056	226.881	3.95982	2	21.6178	26.3806	305.229	5.32725	8.04754		9.15527	3.26824
1686	1493889093	1	24.4814	33.9941	220.239	3.8439	2	21.6664	26.4781	302.157	5.27363	8.02586		19.2335	3.26422
1687	1493889093	1	24.0496	34.468	224.787	3.92327	2	21.7149	26.5755	300.531	5.24526	8.23058		10.1083	3.26555
1688	1493889093	1	23.8097	34.7046	227.245	3.96617	2	21.7635	26.6729	299.689	5.23057	8.28825		10.1083	2.89801
1689	1493889093	1	23.5698	34.9412	223.28	3.89698	2	21.7638	26.7695	298.265	5.20571	8.36889		16.1691	3.26824
1690	1493889093	1	23.186	35.3196	223.776	3.90563	2	21.8124	26.867	298.119	5.20316	8.56348		5.15983	3.26422
1691	1493889093	1	23.0419	35.4135	223.902	3.90783	2	21.8609	26.9644	298.238	5.20523	8.53124		15.195	3.26555
1692	1493889094	1	22.658	35.7439	219.005	3.82235	2	21.9095	27.0618	296.274	5.17096	8.71431		11.1647	1.449
1693	1493889094	1	22.4182	36.0285	219.109	3.82418	2	21.9096	27.1101	297.356	5.18984	8.93289		2.88635	3.26422
1694	1493889094	1	22.322	36.027	216.201	3.77343	2	21.9581	27.2075	297.453	5.19154	8.827		26.2753	2.89801
1695	1493889094	1	21.6984	36.642	218.309	3.81022	2	21.9584	27.3041	296.908	5.18202	9.34152		1.4432	2.06834
1696	1493889094	1	21.6503	36.6412	218.519	3.81388	2	22.0068	27.3532	297.221	5.18748	9.29484		14.3022	3.26555
1697	1493889094	1	21.2662	36.9236	214.575	3.74504	2	22.0554	27.4506	297.85	5.19846	9.50582		15.1931	2.89501
1698	1493889094	1	20.8823	37.2539	217.513	3.79632	2	22.0557	27.5471	296.659	5.17768	9.77747		3.20407	2.06624
1699	1493889094	1	20.7862	37.3005	216.881	3.78529	2	22.104	27.5962	297.033	5.1842	9.79337		21.4504	2.89801
1700	1493889095	1	20.2101	37.724	215.635	3.76354	2	22.1043	27.6928	295.184	5.15193	10.2085		5.15983	3.26287
1701	1493889095	1	20.066	37.8179	215.342	3.75844	2	22.1529	27.7901	295.605	5.15928	10.2427		5.15731	3.26422
1702	1493889095	1	19.922	37.9118	212.514	3.70907	2	22.2014	27.8875	295.543	5.1582	10.2802		25.4584	1.449
1703	1493889095	1	19.2499	38.4299	214.668	3.74666	2	22.2015	27.9358	294.834	5.14583	10.9013		1.44315	3.26153
1704	1493889095	1	19.2018	38.4292	215.238	3.75662	2	22.25	28.0331	296.143	5.16868	10.8338		13.5028	2.06834
1705	1493889095	1	18.8175	38.6635	215.815	3.76669	2	22.2984	28.0822	295.621	5.15955	11.1391		17.2104	2.89501
1706	1493889095	1	18.3857	39.0412	217.001	3.78738	2	22.2987	28.1787	294.024	5.13169	11.5458		1.44615	3.26153
1707	1493889095	1	18.3375	39.0405	217.279	3.79224	2	22.3472	28.276	292.306	5.10171	11.487		19.4518	1.449
1708	1493889096	1	17.8094	39.4167	219.676	3.83407	2	22.3473	28.3243	294.045	5.13206	11.9847		2.02167	3.26153
1709	1493889096	1	17.7614	39.464	220.386	3.84646	2	22.3958	28.4216	294.027	5.13174	11.9755		15.4753	3.26153
1710	1493889096	1	17.3292	39.7456	221.641	3.86836	2	22.4443	28.5189	291.957	5.09561	12.3371		3.19847	2.89501
1711	1493889096	1	17.2814	39.8409	223.04	3.89277	2	22.4446	28.6154	277.217	4.83834	12.356		13.1787	7.23603
1712	1493889096	1	16.9455	40.124	222.625	3.88555	2	22.4453	28.8566	277.197	4.838	12.538		5.15731	7.846
1713	1493889096	1	16.8015	40.2179	222.921	3.89071	2	22.5425	29.0994	279.322	4.87509	12.5132		11.1646	8.67903
1714	1493889096	1	16.5135	40.4536	223.317	3.89762	2	22.5433	29.3887	258.633	4.51399	12.6012		4.04121	10.4755
1715	1493889096	1	16.4176	40.5482	224.246	3.91383	2	22.4479	29.7246	257.131	4.48778	12.3901		8.08031	11.6331
1716	1493889096	1	16.2258	40.7373	225.464	3.93509	2	22.4008	30.1095	258.227	4.50691	12.2915		15.1829	9.09124
1717	1493889097	1	15.8904	41.1163	228.898	3.99502	2	22.3053	30.3971	253.376	4.42224	12.4921		1.44615	8.76463
1718	1493889097	1	15.8422	41.1156	229.613	4.0075	2	22.258	30.6854	250.745	4.37633	12.2455		12.1215	9.08934
1719	1493889097	1	15.5545	41.3993	231.608	4.04232	2	22.1624	30.9729	251.178	4.38388	12.344		2.01954	10.469
1720	1493889097	1	15.5066	41.4466	231.822	4.04606	2	22.0671	31.3086	251.773	4.39427	12.0756		9.14518	6.41305
1721	1493889097	1	15.315	41.6837	232.917	4.06516	2	21.9713	31.4997	244.082	4.26003	12.1664		3.19445	9.08554
1722	1493889097	1	15.2673	41.7789	234.144	4.08658	2	21.8758	31.7871	247.902	4.3267	11.9795		8.07818	9.0846
1723	1493889097	1	15.0756	41.968	236.543	4.12845	2	21.7804	32.0745	251.777	4.39433	11.9514		8.33074	9.08554
1724	1493889097	1	14.9322	42.2058	240.175	4.19184	2	21.6849	32.3619	247.372	4.31746	11.9374		3.19445	9.6142
1725	1493889098	1	14.8845	42.301	241.642	4.21745	2	21.5413	32.6484	247.989	4.32823	11.7254		11.514	7.33908
1726	1493889098	1	14.6935	42.6339	249.346	4.35192	2	21.4939	32.8884	252.028	4.39872	11.8836		1.43701	10.4603
1727	1493889098	1	14.6933	42.586	249.068	4.34706	2	21.3986	33.2238	251.32	4.38637	11.5157		2.01957	9.61152
1728	1493889098	1	14.6453	42.6332	250.072	4.36458	2	21.255	33.5102	247.915	4.32694	11.2658		1.43701	9.0789
1729	1493889098	1	14.6451	42.5853	253.333	4.4215	2	21.1596	33.7974	253.975	4.43269	10.9392		3.25359	10.4537
1730	1493889098	1	14.5485	42.536	259.75	4.53349	2	21.0644	34.1326	250.458	4.37131	10.6336		2.0598	9.61018
1731	1493889098	1	14.5	42.4874	265.152	4.62778	2	20.9209	34.419	245.11	4.27797	10.3115		2.0598	10.9155
1732	1493889098	1	14.5485	42.536	271.617	4.74062	2	20.7775	34.7534	250.96	4.38008	9.96842		2.05769	10.4508
1733	1493889099	1	14.5969	42.5846	280.627	4.89787	2	20.6823	35.0885	251.538	4.39017	9.65524		1.44615	9.07226
1734	1493889099	1	14.6451	42.5853	285.344	4.9802	2	20.587	35.3755	250.836	4.37792	9.34277		5.24866	9.60749
1735	1493889099	1	14.7901	42.6832	301.116	5.25546	2	20.4435	35.6618	249.221	4.34973	9.01449		0	8.74294
1736	1493889099	1	14.7901	42.6832	302.611	5.28155	2	20.3964	35.9494	251.296	4.38594	8.76212		7.27868	7.71843
1737	1493889099	1	14.9835	42.8297	320.149	5.58765	2	20.3009	36.1883	252.267	4.4029	8.50782		4.31407	7.71453
1738	1493889099	1	14.9843	42.9735	329.616	5.75288	2	20.2055	36.4271	251.839	4.39542	8.37355		8.48319	7.71564
1739	1493889099	1	15.2258	43.1206	334.528	5.83861	2	20.11	36.6659	249.778	4.35945	8.09435		12.5169	5.91546
1740	1493889099	1	15.5641	43.3648	342.831	5.98353	2	20.0626	36.8573	250.806	4.3774	7.91101		1.43703	5.91618
1741	1493889100	1	15.5644	43.4127	341.027	5.95205	2	20.0151	37.0487	251.742	4.39373	7.7659		28.6189	7.71453
1742	1493889100	1	16.4327	43.8078	341.002	5.95161	2	19.9197	37.2875	251.408	4.3879	7.39415		5.2445	4.52997
1743	1493889100	1	16.5776	43.9056	344.138	6.00634	2	19.8721	37.4308	251.399	4.38775	7.26476		22.1135	1.443
1744	1493889100	1	17.2525	44.202	340.621	5.94496	2	19.8722	37.4789	251.553	4.39044	7.21546		11.6593	1.44001
1745	1493889100	1	17.6375	44.2551	342.043	5.96977	2	19.8724	37.5269	251.122	4.38291	7.08967		11.7101	0
1746	1493889100	1	17.975	44.4512	341.268	5.95625	2	19.8724	37.5269	251.709	4.39315	7.17956		10.2256	3.19847
1747	1493889100	1	18.3118	44.5036	339.332	5.92247	2	19.8246	37.6222	250.89	4.37886	7.04572		12.9795	1.44001
1748	1493889100	1	18.6972	44.7002	340.727	5.94681	2	19.8248	37.6702	251.655	4.3922	7.11986		10.5445	1.44301
1749	1493889101	1	19.0341	44.8004	337.504	5.89056	2	19.825	37.7183	250.594	4.3737	7.12613		11.042	1.4462
1750	1493889101	1	19.3711	44.9484	338.768	5.91261	2	19.7768	37.7175	249.25	4.35023	7.24227		10.5388	1.4462
1751	1493889101	1	19.7078	45.0486	336.706	5.87662	2	19.825	37.7183	249.919	4.36191	7.33124		10.4599	0
1752	1493889101	1	19.9967	45.2438	338.378	5.90581	2	19.825	37.7183	247.463	4.31904	7.52746		10.5351	0
1753	1493889101	1	20.3333	45.3439	336.785	5.87802	2	19.825	37.7183	247.449	4.31879	7.64252		7.25289	0
1754	1493889101	1	20.526	45.4899	335.798	5.86077	2	19.825	37.7183	247.08	4.31236	7.80315		13.7272	2.02167
1755	1493889101	1	20.9586	45.639	334.919	5.84543	2	19.777	37.7656	246.591	4.30382	7.96157		9.71916	0
1756	1493889101	1	21.2472	45.7862	339.434	5.92424	2	19.777	37.7656	247.83	4.32544	8.15423		14.2591	0
1757	1493889102	1	21.6798	45.9831	335.476	5.85516	2	19.777	37.7656	247.928	4.32715	8.43492		7.2439	1.44001
1758	1493889102	1	21.8722	46.129	336.093	5.86594	2	19.7772	37.8136	247.06	4.312	8.57525		16.9284	1.44001
1759	1493889102	1	22.4006	46.327	333.875	5.82722	2	19.7774	37.8616	246.479	4.30187	8.86252		3.22933	1.44615
1760	1493889102	1	22.4489	46.4232	334.215	5.83316	2	19.7292	37.8609	246.331	4.29929	8.98386		18.799	1.44001
1761	1493889102	1	23.0251	46.6695	334.092	5.83101	2	19.7294	37.9089	247.216	4.31473	9.36001		2.04708	2.88001
1762	1493889102	1	23.0732	46.7179	335.357	5.85308	2	19.7297	38.0049	268.162	4.68031	9.33249		23.3518	8.64306
1763	1493889102	1	23.7932	47.0137	337.427	5.88921	2	19.7308	38.293	270.241	4.7166	9.62048		2.04708	8.64006
1764	1493889102	1	23.8413	47.0621	336.383	5.87099	2	19.7319	38.581	267.946	4.67654	9.42424		17.4618	10.1569
1765	1493889103	1	24.3691	47.3075	336.108	5.86618	2	19.685	38.9163	276.089	4.81866	9.61005		14.2295	10.2062
1766	1493889103	1	24.8008	47.504	335.974	5.86384	2	19.7344	39.2529	277.129	4.83682	9.68241		6.45886	10.0771
1767	1493889103	1	24.9926	47.6018	337.413	5.88896	2	19.7356	39.5888	276.058	4.81812	9.58354		23.3234	8.77995
1768	1493889103	1	25.7117	47.8973	336.215	5.86806	2	19.7848	39.8773	275.41	4.80682	9.97239		1.43711	7.19405
1769	1493889103	1	25.7596	47.8979	338.058	5.90022	2	19.7857	40.1171	277.482	4.84297	9.8096		25.2052	8.777
1770	1493889103	1	26.5263	48.2415	336.883	5.87972	2	19.8349	40.4055	279.808	4.88357	10.3043		1.43411	5.75404
1771	1493889103	1	26.5741	48.2421	336.637	5.87542	2	19.8356	40.5973	281.085	4.90585	10.1907		13.6183	7.35969
1772	1493889103	1	26.9574	48.4853	335.706	5.85917	2	19.8845	40.8377	279.967	4.88634	10.4169		17.8114	7.19105
1773	1493889104	1	27.5318	48.6355	336.891	5.87986	2	19.8854	41.0774	277.398	4.84151	10.7514		2.04284	5.95186
1774	1493889104	1	27.5798	48.6838	337.191	5.88509	2	19.9342	41.2697	279.673	4.88121	10.6501		21.9536	7.19105
1775	1493889104	1	28.2498	48.9781	339.455	5.92461	2	19.9351	41.5094	281.309	4.90977	11.1766		1.428	5.95186
1776	1493889104	1	28.2499	49.0257	339.474	5.92494	2	19.9839	41.7017	281.885	4.91982	11.0439		20.6316	5.95186
1777	1493889104	1	28.8718	49.3193	337.589	5.89204	2	20.0327	41.894	280.001	4.88693	11.544		5.92889	4.31103
1778	1493889104	1	29.063	49.3693	336.913	5.88024	2	20.0332	42.0377	281.686	4.91634	11.6314		5.19794	5.95112
1779	1493889104	1	29.2065	49.4664	336.736	5.87715	2	20.0819	42.23	280.801	4.9009	11.6458		21.3954	4.31104
1780	1493889104	1	29.8758	49.7127	338.884	5.91464	2	20.0825	42.3737	281.628	4.91534	12.238		1.43408	5.94822
1781	1493889104	1	29.828	49.7122	338.585	5.90941	2	20.1312	42.5659	280.979	4.904	12.0456		18.7092	4.31103
1782	1493889105	1	30.4015	49.9572	337.47	5.88996	2	20.1317	42.7096	282.739	4.93472	12.5697		3.22005	4.56793
1783	1493889105	1	30.4971	50.006	337.314	5.88724	2	20.1803	42.8539	282.79	4.93562	12.5534		9.65344	5.74504
1784	1493889105	1	30.7837	50.1523	335.98	5.86397	2	20.181	43.0454	279.421	4.87682	12.7642		10.9546	7.7853
1785	1493889105	1	31.118	50.2992	337.024	5.88219	2	20.278	43.2861	297.865	5.19872	12.9108		1.43411	12.4721
1786	1493889105	1	31.1658	50.2998	336.97	5.88124	2	20.5195	43.6245	299.83	5.23302	12.566		15.486	15.56
1787	1493889105	1	31.6433	50.4959	336.711	5.87671	2	20.7133	44.1056	292.541	5.10581	12.661		1.428	14.8936
1788	1493889105	1	31.6433	50.5435	336.676	5.87611	2	20.9549	44.5393	306.309	5.3461	12.2594		9.08693	14.8936
1789	1493889105	1	31.9297	50.6421	338.954	5.91586	2	21.1965	44.973	297.731	5.19638	12.1384		3.21601	14.8828
1790	1493889106	1	32.0252	50.6908	338.832	5.91373	2	21.4379	45.4064	306.175	5.34377	11.8328		1.43111	13.6463
1791	1493889106	1	32.0729	50.6914	338.955	5.91587	2	21.6792	45.792	309.739	5.40596	11.4906		9.64406	15.6425
1792	1493889106	1	32.3592	50.8376	338.441	5.90692	2	21.9685	46.2258	306.474	5.34898	11.3682		2.03224	12.4397
1793	1493889106	1	32.4069	50.8857	337.206	5.88535	2	22.2094	46.5633	307.015	5.35843	11.0757		14.9894	10.4206
1794	1493889106	1	32.884	51.0341	329.572	5.75211	2	22.4021	46.8523	311.033	5.42856	11.2853		1.43111	11.2971
1795	1493889106	1	32.8363	51.0335	329.686	5.75411	2	22.6428	47.1419	309.408	5.40019	10.9111		0	10.4181
1796	1493889106	1	32.8363	51.0335	329.887	5.75762	2	22.8355	47.4308	306.533	5.35001	10.6299		0	10.4164
1797	1493889106	1	32.8363	51.0335	328.979	5.74176	2	23.0281	47.7197	307.117	5.3602	10.3529		2.85	10.4098
1798	1493889106	1	32.8363	50.9385	320.338	5.59095	2	23.2206	48.0084	309.415	5.40031	10.0522		2.853	8.17984
1799	1493889107	1	32.8363	50.8434	306.158	5.34346	2	23.4129	48.2017	310.726	5.4232	9.78668		1.43111	9.24955
1800	1493889107	1	32.7886	50.8428	302.839	5.28553	2	23.6052	48.4427	309.966	5.40992	9.49186		2.853	7.2156
1801	1493889107	1	32.7886	50.7477	293.411	5.12098	2	23.7494	48.6352	309.221	5.39693	9.28277		1.425	7.2198
1802	1493889107	1	32.7886	50.7002	285.388	4.98096	2	23.8937	48.8278	308.098	5.37732	9.08984		1.428	8.40635
1803	1493889107	1	32.7886	50.6526	279.719	4.88202	2	24.038	49.068	308.448	5.38344	8.89292		2.03224	6.12851
1804	1493889107	1	32.7409	50.6045	276.072	4.81837	2	24.1821	49.2128	308.306	5.38095	8.67121		2.03224	7.2138
1805	1493889107	1	32.7886	50.6526	268.315	4.68298	2	24.3262	49.4053	307.884	5.37359	8.55383		1.428	7.2132
1806	1493889107	1	32.7886	50.7002	257.357	4.49173	2	24.4704	49.5977	308.44	5.38329	8.39094		1.425	5.19865
1807	1493889108	1	32.7886	50.7477	252.799	4.41217	2	24.5665	49.7419	307.97	5.37509	8.28339		4.49677	4.08356
1808	1493889108	1	32.7409	50.8898	237.851	4.15129	2	24.6625	49.8384	306.841	5.35539	8.14653		1.425	9.23456
1809	1493889108	1	32.7409	50.9373	234.2	4.08756	2	24.8545	50.079	306.359	5.34697	7.93297		13.0941	4.08143
1810	1493889108	1	32.407	51.2184	216.443	3.77765	2	24.9505	50.1754	307.06	5.3592	7.52909		4.278	6.43452
1811	1493889108	1	32.407	51.361	217.094	3.78901	2	25.0467	50.3671	306.063	5.3418	7.4271		13.4149	4.08144
1812	1493889108	1	32.0254	51.5941	210.444	3.67295	2	25.1426	50.4636	306.892	5.35628	6.97502		7.09514	6.12003
1813	1493889108	1	31.8823	51.7824	209.574	3.65776	2	25.2865	50.6082	308.397	5.38254	6.6995		21.01	4.53852
1814	1493889108	1	31.2621	52.1077	210.614	3.67592	2	25.3347	50.7516	306.207	5.34432	6.08055		5.11719	4.07931
1815	1493889109	1	31.1667	52.2491	210.208	3.66882	2	25.4306	50.848	307.002	5.3582	5.90474		20.386	4.07931
1816	1493889109	1	30.5465	52.5268	209.281	3.65264	2	25.5265	50.9444	307.516	5.36717	5.2635		5.12487	3.21457
1817	1493889109	1	30.4034	52.6201	210.142	3.66767	2	25.5745	51.0402	307.925	5.37431	5.08078		22.286	0
1818	1493889109	1	29.7353	52.9449	209.362	3.65405	2	25.5745	51.0402	306.398	5.34766	4.57604		1.43111	1.428
1819	1493889109	1	29.6876	52.9443	209.321	3.65333	2	25.5746	51.0878	305.889	5.33877	4.51258		22.2847	2.03647
1820	1493889109	1	29.0195	53.269	209.38	3.65437	2	25.5267	51.0397	304.47	5.314	4.1436		5.1265	1.428
1821	1493889109	1	28.8764	53.3624	210.102	3.66697	2	25.5268	51.0873	304.273	5.31056	4.04919		17.2148	2.04071
1822	1493889109	1	28.3513	53.5938	209.446	3.65552	2	25.4788	51.0391	304.206	5.3094	3.84418		9.09765	0
1823	1493889110	1	28.1128	53.7811	210.427	3.67264	2	25.4788	51.0391	304.845	5.32055	3.80217		10.8512	3.21457
1824	1493889110	1	27.7787	53.9197	209.338	3.65363	2	25.4308	50.9433	305	5.32325	3.79099		16.5949	1.43711
1825	1493889110	1	27.3014	54.1993	210.588	3.67545	2	25.3829	50.9427	306.072	5.34196	3.77969		2.86519	0
1826	1493889110	1	27.2059	54.1982	208.65	3.64163	2	25.3829	50.9427	305.903	5.33901	3.73117		24.8922	2.0386
1827	1493889110	1	26.4899	54.6175	208.515	3.63927	2	25.335	50.8945	307.996	5.37555	3.89802		1.43111	0
1828	1493889110	1	26.4422	54.6169	210.305	3.67052	2	25.335	50.8945	307.3	5.36339	3.88357		19.7748	0
1829	1493889110	1	25.8693	54.9429	210.027	3.66566	2	25.335	50.8945	308.607	5.3862	4.08351		5.1265	2.04071
1830	1493889110	1	25.7262	55.0363	209.908	3.66358	2	25.287	50.8463	308.275	5.38041	4.21296		15.9276	2.0386
1831	1493889111	1	25.2487	55.2684	210.144	3.66771	2	25.2391	50.7981	309.781	5.4067	4.47031		6.02263	0
1832	1493889111	1	25.1056	55.4092	208.936	3.64663	2	25.2391	50.7981	308.9	5.39132	4.61303		18.5382	1.43711
1833	1493889111	1	24.5325	55.6403	208.294	3.63542	2	25.1912	50.7975	309.068	5.39426	4.88739		7.10733	0
1834	1493889111	1	24.3416	55.7806	207.159	3.6156	2	25.1912	50.7975	308.799	5.38957	5.05501		12.1897	2.04071
1835	1493889111	1	23.9595	55.9188	207.891	3.62838	2	25.1432	50.7493	309.839	5.40771	5.30329		13.4241	1.428
1836	1493889111	1	23.5776	56.152	207.567	3.62272	2	25.1433	50.7969	311.046	5.42879	5.57929		5.73935	0
1837	1493889111	1	23.3863	56.1499	207.151	3.61547	2	25.1433	50.7969	309.591	5.40338	5.63397		22.9583	2.0386
1838	1493889111	1	22.7178	56.5224	205.251	3.58231	2	25.0954	50.7487	309.633	5.40412	6.24408		1.43708	1.428
1839	1493889112	1	22.6699	56.5219	205.013	3.57816	2	25.0955	50.7963	309.103	5.39487	6.2182		23.5995	0
1840	1493889112	1	21.9533	56.8464	206.259	3.59989	2	25.0955	50.7963	309.614	5.40379	6.81741		3.18657	0
1841	1493889112	1	21.8578	56.8929	206.237	3.59952	2	25.0955	50.7963	308.667	5.38725	6.90299		10.8646	1.431
1842	1493889112	1	21.5233	57.0317	205.956	3.5946	2	25.0956	50.844	308.418	5.38291	7.14486		15.9343	0
1843	1493889112	1	21.0456	57.2639	205.38	3.58456	2	25.0956	50.844	308.614	5.38634	7.59063		4.30824	1.428
1844	1493889112	1	20.902	57.2624	205.639	3.58908	2	25.0957	50.8916	308.362	5.38193	7.6272		23.6062	0
1845	1493889112	1	20.1852	57.587	205.936	3.59426	2	25.0957	50.8916	309.779	5.40667	8.3031		2.00895	1.428
1846	1493889112	1	20.1375	57.634	206.013	3.59561	2	25.0958	50.9392	310.395	5.41741	8.33097		16.7168	1.428
1847	1493889113	1	19.6116	57.8182	204.677	3.57228	2	25.0959	50.9868	308.549	5.3852	8.76046		8.30287	2.04071
1848	1493889113	1	19.3728	57.9581	205.558	3.58767	2	25.1439	51.035	301.569	5.26338	9.01304		10.4116	2.85601
1849	1493889113	1	19.038	58.0495	204.4	3.56746	2	25.1441	51.1302	306.407	5.34781	9.22828		14.6719	6.11791
1850	1493889113	1	18.6079	58.2823	204.935	3.57679	2	25.2879	51.2748	313.243	5.46712	9.68129		7.69107	8.3904
1851	1493889113	1	18.3688	58.3748	207.018	3.61314	2	25.432	51.5145	297.698	5.19581	9.84645		11.4864	7.73181
1852	1493889113	1	18.0343	58.5611	204.638	3.57161	2	25.5282	51.7536	282.667	4.93346	10.1243		5.8991	9.07228
1853	1493889113	1	17.843	58.6066	205.075	3.57924	2	25.6244	52.0403	283.14	4.94172	10.1817		14.6745	7.72903
1854	1493889113	1	17.4128	58.8394	205.43	3.58543	2	25.7206	52.2793	280.021	4.88729	10.5856		2.87416	7.29731
1855	1493889114	1	17.317	58.8384	204.557	3.57019	2	25.7689	52.5177	275.353	4.80581	10.554		15.945	5.90382
1856	1493889114	1	16.839	59.0708	205.641	3.58911	2	25.8171	52.7085	272.344	4.75331	11.0039		1.44008	7.13402
1857	1493889114	1	16.791	59.0703	205.224	3.58184	2	25.8176	52.9463	271.912	4.74575	10.9079		29.9989	5.90091
1858	1493889114	1	15.8825	59.4881	207.718	3.62536	2	25.8658	53.137	271.854	4.74474	11.8323		2.00895	5.90382
1859	1493889114	1	15.8348	59.5351	208.702	3.64254	2	25.914	53.3278	269.319	4.7005	11.8373		11.4905	5.86378
1860	1493889114	1	15.5002	59.7215	207.642	3.62403	2	25.8665	53.5174	264.996	4.62506	12.081		13.4375	4.27801
1861	1493889114	1	15.8825	59.4881	206.14	3.59781	2	25.8668	53.66	264.883	4.62309	11.5608		11.492	7.12802
1862	1493889114	1	15.5479	59.6746	206.553	3.60503	2	25.8673	53.8976	265.718	4.63766	11.8264		2.87716	5.90091
1863	1493889115	1	15.452	59.6736	206.761	3.60867	2	25.9155	54.0883	264.616	4.61842	11.8609		10.2647	5.86087
1864	1493889115	1	15.1654	59.8605	206.867	3.6105	2	25.868	54.2778	260.909	4.55371	12.0711		0	4.27501
1865	1493889115	1	15.1654	59.8605	206.733	3.60818	2	25.8683	54.4203	259.451	4.52827	12.0062		10.878	8.65462
1866	1493889115	1	14.8305	59.9995	208.787	3.64402	2	25.8211	54.7049	262.485	4.58123	12.1994		3.19197	5.70001
1867	1493889115	1	14.7348	60.046	208.986	3.6475	2	25.8215	54.8949	259.13	4.52267	12.2249		12.2425	6.34599
1868	1493889115	1	14.4004	60.2799	213.018	3.71787	2	25.7263	55.0838	233.314	4.07209	12.461		3.18927	13.3835
1869	1493889115	1	14.3048	60.3264	215.065	3.75359	2	25.4881	55.461	243.1	4.24289	12.1958		1.44008	14.6067
1870	1493889115	1	14.2568	60.3259	216.941	3.78633	2	25.25	55.8857	236.244	4.12324	11.856		0	13.3819
1871	1493889116	1	14.2568	60.3259	217.935	3.80368	2	25.0119	56.2629	231.058	4.03272	11.497		4.07931	12.1999
1872	1493889116	1	14.1604	60.23	228.326	3.98504	2	24.7737	56.5925	235.486	4.11	11.2193		7.12209	11.0787
1873	1493889116	1	14.1592	59.9926	242.338	4.22959	2	24.5355	56.8747	232.46	4.05719	10.8346		1.42503	11.0784
1874	1493889116	1	14.1589	59.9451	249.416	4.35314	2	24.2972	57.1568	227.48	3.97028	10.5147		0	10.2244
1875	1493889116	1	14.1589	59.9451	250.651	4.37469	2	24.1067	57.4394	228.87	3.99454	10.2585		1.42501	9.082
1876	1493889116	1	14.1587	59.8976	255.7	4.4628	2	23.9161	57.6746	230.594	4.02462	10.0074		1.42203	9.08011
1877	1493889116	1	14.1584	59.8502	264.003	4.60772	2	23.7256	57.9098	230.588	4.02452	9.76199		2.00684	10.0342
1878	1493889116	1	14.1107	59.8971	266.891	4.65813	2	23.4872	58.1444	228.173	3.98237	9.53891		2.00684	7.08731
1879	1493889117	1	14.1584	59.8502	273.416	4.772	2	23.3444	58.3326	226.128	3.94668	9.31052		2.87713	8.02733
1880	1493889117	1	14.2543	59.8511	287.296	5.01427	2	23.1537	58.5203	226.524	3.95359	8.99835		0	6.02049
1881	1493889117	1	14.2543	59.8511	287.773	5.02259	2	23.0107	58.6611	227.915	3.97787	8.83689		4.08356	8.02733
1882	1493889117	1	14.3508	59.9471	298.798	5.215	2	22.82	58.8488	230.174	4.0173	8.54012		4.52912	7.08731
1883	1493889117	1	14.3995	60.09	308.174	5.37866	2	22.6772	59.037	230.181	4.01742	8.34441		1.43708	7.08674
1884	1493889117	1	14.4474	60.0905	311.4	5.43496	2	22.5343	59.2251	228.326	3.98504	8.13307		9.22291	6.01835
1885	1493889117	1	14.6404	60.3298	325.404	5.67937	2	22.3914	59.3659	226.33	3.95021	7.8107		5.18706	6.01838
1886	1493889117	1	14.737	60.4732	326.046	5.69058	2	22.2484	59.5066	227.492	3.97049	7.57334		10.1951	6.02049
1887	1493889118	1	14.9779	60.7129	332.719	5.80704	2	22.1054	59.6474	230.128	4.0165	7.2067		12.4149	5.10886
1888	1493889118	1	15.3146	60.9535	334.349	5.8355	2	22.0102	59.7886	229.492	4.0054	6.79618		18.814	6.01835
1889	1493889118	1	15.8433	61.2908	335.218	5.85066	2	21.8673	59.9294	230.396	4.02117	6.17592		11.6298	4.01154
1890	1493889118	1	16.1795	61.4838	331.754	5.7902	2	21.772	60.0232	229.432	4.00435	5.78009		11.6272	5.10886
1891	1493889118	1	16.5156	61.6768	333.164	5.81481	2	21.6768	60.1644	228.929	3.99557	5.37823		12.3161	0
1892	1493889118	1	16.8993	61.8228	332.863	5.80955	2	21.6768	60.1644	230.81	4.0284	5.05715		13.6002	0
1893	1493889118	1	17.2834	62.0636	331.857	5.792	2	21.6768	60.1644	230.671	4.02597	4.78633		9.66791	1.42201
1894	1493889118	1	17.5712	62.2086	329.614	5.75286	2	21.677	60.2118	229.944	4.01329	4.56561		14.1895	0
1895	1493889118	1	18.0027	62.4023	332.06	5.79555	2	21.677	60.2118	231.697	4.04387	4.27771		10.384	2.00684
1896	1493889119	1	18.2905	62.5946	330.784	5.77327	2	21.6293	60.2587	232.472	4.0574	4.0748		11.6097	1.42201
1897	1493889119	1	18.6261	62.7873	330.724	5.77223	2	21.6295	60.3061	230.842	4.02896	3.89574		8.39349	1.43408
1898	1493889119	1	18.8658	62.9316	329.173	5.74515	2	21.5817	60.3056	230.594	4.02463	3.77783		12.8758	0
1899	1493889119	1	19.2491	63.1247	330.127	5.76181	2	21.5817	60.3056	230.017	4.01456	3.65901		10.3757	0
1900	1493889119	1	19.5367	63.3168	331.28	5.78192	2	21.5817	60.3056	211.854	3.69754	3.63997		11.5989	2.87113
1901	1493889119	1	19.872	63.5093	329.503	5.7509	2	21.486	60.3047	189.816	3.31292	3.5881		13.5694	5.92726
1902	1493889119	1	20.2552	63.7496	328.738	5.73757	2	21.2947	60.2553	184.141	3.21387	3.64564		5.18201	4.30524
1903	1493889119	1	20.3988	63.8456	329.2	5.74563	2	21.1512	60.2538	183.061	3.19501	3.66976		16.7669	4.30221
1904	1493889119	1	20.8776	64.1339	326.43	5.69728	2	21.0078	60.2524	186.876	3.26159	3.88368		5.18201	4.30524
1905	1493889120	1	21.0212	64.2299	328.904	5.74045	2	20.8643	60.2509	189.353	3.30483	3.98209		13.5544	3.18388
1906	1493889120	1	21.404	64.4699	327.14	5.70968	2	20.7689	60.2974	192.62	3.36185	4.22056		11.5814	4.51415
1907	1493889120	1	21.7388	64.6621	329.288	5.74717	2	20.6256	60.3433	193.117	3.37053	4.45996		11.5814	3.18526
1908	1493889120	1	22.0736	64.8543	328.641	5.73587	2	20.5301	60.3897	194.616	3.39668	4.72388		11.5762	4.51506
1909	1493889120	1	22.4082	65.0465	328.472	5.73292	2	20.3868	60.4357	195.204	3.40695	5.03443		11.5747	2.87116
1910	1493889120	1	22.7428	65.2386	328.514	5.73365	2	20.2911	60.4347	196.224	3.42476	5.39336		8.36931	4.01154
1911	1493889120	1	22.9818	65.3825	328.431	5.73221	2	20.1958	60.5285	208.824	3.64468	5.59671		11.568	3.17031
1912	1493889120	1	23.3162	65.5745	329.632	5.75316	2	20.1483	60.6229	242.398	4.23064	5.87826		10.3432	6.33526
1913	1493889121	1	23.6029	65.766	330.322	5.7652	2	20.0533	60.8115	249.062	4.34695	6.09481		11.5639	7.62874
1914	1493889121	1	23.9372	65.9579	332.569	5.80443	2	19.9586	61.0475	251.567	4.39068	6.31991		12.8248	7.08492
1915	1493889121	1	24.319	66.1502	334.024	5.82982	2	19.8158	61.2356	252.951	4.41483	6.66574		8.36005	4.48158
1916	1493889121	1	24.5577	66.294	334.933	5.84568	2	19.7685	61.3773	255.621	4.46142	6.8637		11.5572	6.33526
1917	1493889121	1	24.8918	66.4858	335.25	5.85122	2	19.6735	61.5659	259.101	4.52217	7.17189		6.40905	5.84632
1918	1493889121	1	25.0826	66.5819	334.949	5.84596	2	19.6264	61.755	260.897	4.55352	7.28485		10.912	4.26303
1919	1493889121	1	25.4164	66.7264	336.342	5.87028	2	19.6269	61.8971	262.586	4.58298	7.53926		6.40637	4.47779
1920	1493889121	1	25.6071	66.8225	336.567	5.8742	2	19.5797	62.0387	262.508	4.58162	7.69508		11.5464	4.48158
1921	1493889122	1	25.9409	67.0141	337.641	5.89295	2	19.5324	62.1804	262.497	4.58143	8.02705		4.52906	5.84341
1922	1493889122	1	26.0839	67.0625	337.087	5.88328	2	19.4853	62.3694	275.256	4.80413	8.09733		11.5438	7.69624
1923	1493889122	1	26.4176	67.2541	336.061	5.86537	2	19.5818	62.6071	283.505	4.9481	8.26576		5.89954	11.3641
1924	1493889122	1	26.6081	67.3029	334.485	5.83786	2	19.5832	62.9859	276.982	4.83424	8.24534		2.02162	11.4717
1925	1493889122	1	26.6558	67.3505	335.4	5.85384	2	19.6325	63.3651	285.619	4.98499	8.07528		12.2276	11.751
1926	1493889122	1	27.0368	67.4953	336.231	5.86834	2	19.7295	63.7446	288.299	5.03177	8.21367		0	11.751
1927	1493889122	1	27.0368	67.4953	335.789	5.86063	2	19.8265	64.1241	286.407	4.99875	7.95949		11.5371	9.01926
1928	1493889123	1	27.3703	67.6868	332.851	5.80935	2	19.9231	64.4088	287.215	5.01284	8.13671		7.70511	10.3747
1929	1493889123	1	27.6084	67.7831	330.014	5.75983	2	20.0199	64.7408	289.094	5.04564	8.17563		7.146	9.58346
1930	1493889123	1	27.7989	67.9261	328.341	5.73063	2	20.1642	65.0258	291.279	5.08378	8.16703		5.70923	7.25501
1931	1493889123	1	27.9892	67.9278	322.779	5.63356	2	20.2128	65.2627	287.867	5.02424	8.22041		1.413	7.68122
1932	1493889123	1	27.9892	67.9749	322.602	5.63047	2	20.3092	65.4999	289.282	5.04893	8.06895		0	9.58079
1933	1493889123	1	27.9892	67.9749	322.629	5.63093	2	20.4535	65.7848	297.795	5.1975	7.8475		0	9.57675
1934	1493889123	1	27.9892	67.9749	320.753	5.5982	2	20.5977	66.0696	293.779	5.12741	7.63311		3.17316	9.00978
1935	1493889123	1	28.0843	67.9286	311.81	5.44211	2	20.6942	66.354	289.933	5.06029	7.55599		5.81868	9.57408
1936	1493889124	1	28.1316	67.7405	298.376	5.20764	2	20.8384	66.6387	302.288	5.27593	7.37596		1.99836	12.3017
1937	1493889124	1	28.0841	67.7872	293.963	5.13062	2	21.0781	66.9714	302.104	5.27271	7.05334		0	10.8546
1938	1493889124	1	28.0841	67.7872	291.384	5.08562	2	21.2224	67.3032	295.81	5.16286	6.87875		1.42505	12.7551
1939	1493889124	1	28.0366	67.7868	277.136	4.83694	2	21.4145	67.6825	297.735	5.19645	6.62292		4.242	10.2992
1940	1493889124	1	28.0367	67.9282	269.851	4.70979	2	21.6062	67.9673	299.844	5.23326	6.43062		2.01738	10.2992
1941	1493889124	1	27.9891	67.8807	266.794	4.65643	2	21.7979	68.2521	300.486	5.24447	6.20233		10.2707	8.31898
1942	1493889124	1	27.8944	68.2097	251.237	4.38492	2	21.9417	68.4892	298.126	5.20329	5.95926		2.02162	8.98984
1943	1493889124	1	27.9421	68.2573	248.694	4.34053	2	22.0379	68.773	295.085	5.15021	5.92668		7.05798	7.14006
1944	1493889125	1	27.7996	68.4445	240.5	4.19751	2	22.1815	68.9628	296.548	5.17574	5.64196		13.3812	4.49492
1945	1493889125	1	27.6575	68.8673	235.069	4.10273	2	22.2296	69.1047	298.805	5.21513	5.43309		3.17046	5.14628
1946	1493889125	1	27.5625	68.9136	235.521	4.11062	2	22.3254	69.247	297.514	5.1926	5.2477		28.5668	2.82901
1947	1493889125	1	27.0405	69.71	234.471	4.09229	2	22.3257	69.3413	296.567	5.17606	4.72919		5.10739	2.02163
1948	1493889125	1	27.1831	69.617	235.756	4.11471	2	22.3735	69.3888	297.042	5.18436	4.81501		18.9985	2.82901
1949	1493889125	1	26.7558	70.0844	232.603	4.05968	2	22.3738	69.4831	296.046	5.16698	4.42306		19.1904	1.413
1950	1493889125	1	26.3761	70.5992	238.66	4.1654	2	22.3739	69.5302	296.411	5.17336	4.14251		20.9879	0
1951	1493889125	1	25.9014	71.1131	240.79	4.20257	2	22.3739	69.5302	297.17	5.18659	3.86637		7.98918	0
1952	1493889125	1	26.0913	70.9264	235.736	4.11437	2	22.3739	69.5302	296.373	5.17268	3.97095		30.0072	1.43105
1953	1493889126	1	25.4269	71.6741	241.093	4.20787	2	22.3262	69.5298	293.942	5.13025	3.76993		3.17046	0
1954	1493889126	1	25.5219	71.6278	236.605	4.12953	2	22.3262	69.5298	292.462	5.10442	3.82284		11.9838	2.00046
1955	1493889126	1	25.2371	71.9079	236.817	4.13324	2	22.2787	69.5766	289.37	5.05047	3.76658		26.2292	0
1956	1493889126	1	24.7154	72.6095	242.983	4.24086	2	22.2787	69.5766	290.154	5.06414	3.8905		9.03426	1.42805
1957	1493889126	1	24.5256	72.8433	243.607	4.25174	2	22.2311	69.5762	288.618	5.03734	3.99233		13.2932	1.413
1958	1493889126	1	24.2886	73.2177	241.111	4.20818	2	22.2312	69.6233	286.499	5.00034	4.14157		11.0162	2.02163
1959	1493889126	1	24.0515	73.4981	243.933	4.25744	2	22.1834	69.5758	287.243	5.01334	4.34445		12.1247	1.416
1960	1493889126	1	23.8144	73.8254	238.732	4.16665	2	22.1835	69.623	289.024	5.04442	4.50777		11.0162	1.41301
1961	1493889127	1	23.5773	74.1058	237.757	4.14965	2	22.1837	69.6701	288.626	5.03747	4.64947		1.99622	1.413
1962	1493889127	1	23.6247	74.0591	234.101	4.08583	2	22.1838	69.7172	289.176	5.04708	4.57474		25.1011	0
1963	1493889127	1	23.1032	74.7134	236.911	4.13487	2	22.1838	69.7172	290.337	5.06733	5.08009		7.98494	1.41601
1964	1493889127	1	22.9134	74.9	237.562	4.14624	2	22.184	69.7644	290.621	5.07229	5.18714		1.41	1.413
1965	1493889127	1	22.9135	74.947	232.289	4.05421	2	22.1841	69.8115	293.106	5.11566	5.18704		18.9771	2.02163
1966	1493889127	1	22.4866	75.4138	235.745	4.11453	2	22.2319	69.859	311.245	5.43225	5.56064		11.012	4.04537
1967	1493889127	1	22.2496	75.6941	233.819	4.08091	2	22.3275	69.9541	319.437	5.57523	5.74053		1.99622	4.04326
1968	1493889127	1	22.297	75.6474	231.343	4.0377	2	22.4231	70.0491	317.636	5.5438	5.59972		5.98869	6.067
1969	1493889128	1	22.1547	75.7874	230.361	4.02057	2	22.5665	70.1917	314.388	5.48711	5.61083		11.9732	4.04326
1970	1493889128	1	21.8701	76.0672	229.398	4.00375	2	22.6621	70.2867	310.783	5.42418	5.8345		18.9751	4.48827
1971	1493889128	1	21.4433	76.534	230.637	4.02537	2	22.7101	70.4284	308.7	5.38784	6.23563		11.9753	3.2025
1972	1493889128	1	21.1587	76.8139	231.12	4.0338	2	22.8055	70.4763	308.314	5.38109	6.54806		1.99622	4.48924
1973	1493889128	1	21.2061	76.7672	228.519	3.98841	2	22.8536	70.618	308.419	5.38292	6.36608		13.9694	3.18107
1974	1493889128	1	20.8741	77.0937	233.007	4.06674	2	22.9015	70.7126	306.446	5.34849	6.69543		9.04895	4.48827
1975	1493889128	1	20.6368	77.2799	246.029	4.29402	2	22.9495	70.8543	292.289	5.10141	6.82912		5.07809	5.65203
1976	1493889128	1	20.5421	77.4202	273.924	4.78088	2	22.9501	71.0427	284.671	4.96844	6.81696		0	10.8184
1977	1493889129	1	20.5421	77.4202	278.31	4.85743	2	23.0939	71.3734	289.816	5.05824	6.56319		1.42803	8.97371
1978	1493889129	1	20.4945	77.4199	273.208	4.76838	2	23.1899	71.6567	287.296	5.01426	6.36236		11.0097	10.8144
1979	1493889129	1	20.7315	77.1397	268.339	4.6834	2	23.3336	71.9873	282.623	4.9327	5.77219		1.41	8.6044
1980	1493889129	1	20.7316	77.1867	263.983	4.60737	2	23.382	72.27	279.953	4.8861	5.58557		10.1512	7.21734
1981	1493889129	1	20.5422	77.4671	230.337	4.02015	2	23.4302	72.5057	279.185	4.8727	5.74073		1.407	5.8362
1982	1493889129	1	20.5421	77.4202	229.671	4.00851	2	23.4783	72.6942	278.697	4.86419	5.56384		2.85608	7.215
1983	1493889129	1	20.4469	77.4195	234.026	4.08453	2	23.5266	72.9298	276.567	4.82701	5.44444		79.972	4.48163
1984	1493889130	1	18.4544	79.1904	234.016	4.08436	2	23.5745	73.0713	275.591	4.80997	7.97865		3.99037	7.21146
1985	1493889130	1	18.3595	79.2836	236.681	4.13087	2	23.6227	73.3068	274.883	4.79762	7.96388		7.03935	4.47975
1986	1493889130	1	18.2175	79.4704	240.253	4.19321	2	23.6707	73.4482	273.531	4.77402	8.1243		6.28697	7.05302
1987	1493889130	1	18.1231	79.6575	241.189	4.20953	2	23.6713	73.6833	273.946	4.78126	8.15313		1.43103	4.47975
1988	1493889130	1	18.0754	79.6572	240.604	4.19933	2	23.7193	73.8247	273.613	4.77545	8.11614		11.0325	4.47879
1989	1493889130	1	17.7908	79.8901	234.458	4.09207	2	23.7672	73.9661	273.412	4.77195	8.41494		7.97859	5.64302
1990	1493889130	1	17.6011	80.0765	230.122	4.01639	2	23.7677	74.1542	271.827	4.74428	8.54989		2.85604	4.23002
1991	1493889130	1	17.5059	80.076	228.476	3.98766	2	23.7681	74.2952	269.742	4.70789	8.52249		14.5931	4.23001
1992	1493889130	1	17.0783	80.3079	219.093	3.8239	2	23.7684	74.4362	269.775	4.70846	8.90137		1.99622	5.63702
1993	1493889131	1	17.0309	80.3546	213.521	3.72664	2	23.7689	74.6241	270.973	4.72937	8.8453		0	4.23002
1994	1493889131	1	17.0309	80.3546	213.314	3.72304	2	23.7693	74.7651	271.879	4.74519	8.75492		0	5.82965
1995	1493889131	1	17.0309	80.3546	214.279	3.73988	2	23.8173	74.9534	272.57	4.75724	8.67342		1.42803	4.22702
1996	1493889131	1	17.0785	80.3549	206.221	3.59923	2	23.8177	75.0943	272.592	4.75762	8.54931		2.85606	4.23002
1997	1493889131	1	16.9833	80.3543	187.546	3.2733	2	23.8181	75.2353	271.93	4.74608	8.53924		1.42803	4.22701
1998	1493889131	1	17.0309	80.3546	175.24	3.05851	2	23.8184	75.3762	272.077	4.74864	8.41752		1.40701	4.22702
1999	1493889131	1	17.0307	80.3077	168.356	2.93836	2	23.8188	75.5171	272.305	4.75263	8.30832		10.0838	4.22701
2000	1493889132	1	17.3638	80.2627	171.304	2.98982	2	23.8191	75.658	271.941	4.74627	7.92932		7.29496	2.81701
2001	1493889132	1	17.6021	80.3111	156.055	2.72367	2	23.8194	75.7519	271.995	4.7472	7.70981		1.42803	2.81701
2002	1493889132	1	17.5545	80.3108	174.023	3.03727	2	23.8196	75.8458	271.798	4.74378	7.69335		14.0852	4.22702
2003	1493889132	1	17.9838	80.5009	189.729	3.31139	2	23.82	75.9867	270.859	4.72738	7.37829		6.04378	4.22702
2004	1493889132	1	18.1272	80.6424	203.195	3.54642	2	23.8204	76.1276	270.704	4.72468	7.26608		1.99411	2.81701
2005	1493889132	1	18.1746	80.5958	214.696	3.74715	2	23.8206	76.2215	270.6	4.72286	7.14226		1.40701	3.16901
2006	1493889132	1	18.1748	80.6427	224.251	3.91392	2	23.8684	76.3157	272.606	4.75786	7.15122		3.1958	4.22401
2007	1493889132	1	18.0794	80.5953	232.312	4.0546	2	23.8687	76.4565	268.945	4.69398	7.11658		2.01529	6.28968
2008	1493889133	1	18.0316	80.5481	238.639	4.16504	2	23.7741	76.6436	252.765	4.41159	6.94416		4.47033	9.94772
2009	1493889133	1	17.9834	80.4071	243.385	4.24787	2	23.7275	76.9719	257.409	4.49263	6.69293		8.44208	10.232
2010	1493889133	1	17.9822	80.1257	275.051	4.80054	2	23.6333	77.2997	258.58	4.51307	6.31832		8.57687	7.16903
2011	1493889133	1	17.9334	79.844	264.953	4.62431	2	23.5863	77.534	254.139	4.43556	6.10667		14.1334	8.88918
2012	1493889133	1	17.979	79.3751	247.322	4.31658	2	23.492	77.8149	250.8	4.37728	5.72952		19.747	7.1655
2013	1493889133	1	18.0239	78.7184	231.727	4.04439	2	23.4451	78.0491	247.567	4.32086	5.46236		8.55599	7.56694
2014	1493889133	1	18.0703	78.437	217.412	3.79456	2	23.3507	78.283	245.776	4.28961	5.28265		17.1125	6.28564
2015	1493889133	1	18.1632	77.8742	204.453	3.56837	2	23.2562	78.47	246.623	4.30438	5.12773		19.9014	4.4408
2016	1493889134	1	18.2557	77.2173	193.171	3.37146	2	23.209	78.6103	245.32	4.28165	5.14545		1.99836	3.14215
2017	1493889134	1	18.3032	77.1706	182.913	3.19244	2	23.1618	78.7038	244.754	4.27177	5.09477		25.3995	3.1435
2018	1493889134	1	18.3473	76.3251	173.654	3.03083	2	23.1145	78.7973	243.412	4.24834	5.3701		7.17903	1.407
2019	1493889134	1	18.394	76.0904	165.724	2.89244	2	23.1146	78.8442	242.479	4.23205	5.46511		5.64005	3.14215
2020	1493889134	1	18.3932	75.9024	158.405	2.76469	2	23.0674	78.9377	240.639	4.19995	5.57326		25.4176	1.99411
2021	1493889134	1	18.4374	75.0563	151.98	2.65255	2	23.02	78.9843	239.984	4.18851	6.03568		4.23304	1.404
2022	1493889134	1	18.4368	74.9152	146.371	2.55466	2	23.0201	79.0311	240.269	4.19349	6.16014		8.57128	1.99411
2023	1493889134	1	18.4833	74.6333	141.032	2.46147	2	22.9727	79.0777	240.076	4.19011	6.31723		22.5872	0
2024	1493889135	1	18.4802	73.8804	136.237	2.37779	2	22.9727	79.0777	238.94	4.1703	6.86982		1.41001	3.14215
2025	1493889135	1	18.48	73.8334	132.055	2.3048	2	22.9255	79.1712	238.185	4.15711	6.94655		12.7738	1.99411
2026	1493889135	1	18.526	73.4101	127.997	2.23396	2	22.8781	79.2178	237.855	4.15135	7.25742		14.1241	0
2027	1493889135	1	18.5241	72.9393	124.226	2.16815	2	22.8781	79.2178	236.629	4.12995	7.64048		2.00046	1.99411
2028	1493889135	1	18.5716	72.8925	88.921	1.55196	2	22.8307	79.2644	235.671	4.11324	7.66427		19.816	0
2029	1493889135	1	18.6166	72.2335	87.7155	1.53092	2	22.8307	79.2644	234.816	4.09832	8.19708		7.19433	1.404
2030	1493889135	1	18.6634	71.9983	89.2668	1.558	2	22.8308	79.3112	233.868	4.08176	8.41699		5.81576	1.99411
2031	1493889135	1	18.7103	71.8102	86.7422	1.51394	2	22.7834	79.3578	234.443	4.0918	8.5765		19.8282	0
2032	1493889136	1	18.7554	71.1508	85.4632	1.49161	2	22.7834	79.3578	233.956	4.0833	9.14219		4.45976	1.40701
2033	1493889136	1	18.8025	71.0098	87.0105	1.51862	2	22.7836	79.4047	233.056	4.06759	9.29104		14.3975	0
2034	1493889136	1	18.8961	70.5391	85.9412	1.49996	2	22.7836	79.4047	232.941	4.06559	9.68047		17.0196	1.99411
2035	1493889136	1	18.9415	69.9736	85.64	1.4947	2	22.7362	79.4513	233.358	4.07287	10.2091		2.0005	0
2036	1493889136	1	18.9891	69.9269	85.415	1.49077	2	22.7362	79.4513	232.47	4.05736	10.235		24.3884	1.99411
2037	1493889136	1	19.1291	69.1261	83.7885	1.46239	2	22.6888	79.4979	234.848	4.09887	10.9657		7.24032	1.404
2038	1493889136	1	19.0805	68.8897	84.6205	1.47691	2	22.6889	79.5447	234.555	4.09376	11.2494		5.09388	1.99198
2039	1493889136	1	19.1754	68.7489	84.0796	1.46747	2	22.6416	79.5913	235.52	4.11059	11.383		22.8015	0
2040	1493889137	1	19.2679	67.9945	86.4647	1.50909	2	22.6416	79.5913	235.813	4.11571	12.0776		2.83501	1.407
2041	1493889137	1	19.2676	67.9	87.5152	1.52743	2	22.6417	79.6382	233.94	4.08302	12.2135		16.1128	0
2042	1493889137	1	19.4088	67.3818	83.8069	1.46271	2	22.6417	79.6382	235.194	4.10491	12.6756		19.8733	1.99411
2043	1493889137	1	19.454	66.7209	83.0745	1.44992	2	22.5943	79.6848	249.711	4.35827	13.3388		2.0026	5.81295
2044	1493889137	1	19.5016	66.6741	83.191	1.45196	2	22.6424	79.8725	253.954	4.43233	13.567		18.6162	4.51384
2045	1493889137	1	19.5948	66.0606	86.0947	1.50264	2	22.7851	79.9202	261.632	4.56633	14.222		8.60778	7.27673
2046	1493889137	1	19.6415	65.7775	84.8205	1.4804	2	23.0228	79.9685	270.475	4.72067	14.5883		10.0131	5.88199
2047	1493889137	1	19.6881	65.447	83.7533	1.46177	2	23.2129	80.0165	278.634	4.86307	14.9898		17.2274	5.70011
2048	1493889137	1	19.7815	64.8804	83.2047	1.4522	2	23.4029	80.0177	285.94	4.99059	15.5645		2.83503	4.51099
2049	1493889138	1	19.7811	64.7859	84.6768	1.47789	2	23.5455	80.0654	292.458	5.10436	15.7364		18.6344	4.27507
2050	1493889138	1	19.8744	64.1718	83.6672	1.46027	2	23.688	80.0662	298.292	5.20617	16.3455		2.0047	4.51099
2051	1493889138	1	19.922	64.1249	84.1834	1.46928	2	23.8306	80.1139	303.981	5.30548	16.4598		20.041	5.70011
2052	1493889138	1	20.0152	63.4634	83.6723	1.46036	2	24.0206	80.1151	309.331	5.39885	17.1267		1.42201	5.6971
2053	1493889138	1	20.015	63.416	84.9943	1.48343	2	24.2105	80.1162	314.14	5.48278	17.2191		15.8424	2.85006
2054	1493889138	1	20.1087	62.8963	84.2447	1.47035	2	24.3055	80.1168	318.558	5.55988	17.7245		4.26303	3.18774
2055	1493889138	1	20.1082	62.7542	84.1616	1.4689	2	24.4006	80.1642	322.554	5.62962	17.9313		8.62307	5.6971
2056	1493889138	1	20.155	62.4706	83.6301	1.45962	2	24.5905	80.1653	326.682	5.70167	18.2422		10.0279	5.85673
2057	1493889139	1	20.2016	62.1396	84.8394	1.48073	2	24.7803	80.1196	331.014	5.77729	18.5538		5.84341	9.96618
2058	1493889139	1	20.2487	61.9506	84.1162	1.4681	2	25.1125	80.1216	358.069	6.24949	18.8107		10.0309	11.466
2059	1493889139	1	20.2953	61.6195	84.3937	1.47295	2	25.4921	80.0771	17.0224	0.297097	19.1752		5.84705	13.4557
2060	1493889139	1	20.3425	61.4304	84.2592	1.4706	2	25.9189	79.9392	17.0641	0.297826	19.3306		9.95107	16.1847
2061	1493889139	1	20.3413	61.0987	84.6687	1.47775	2	26.4406	79.8018	19.8691	0.34678	19.6725		2.00684	14.8091
2062	1493889139	1	20.389	61.0518	84.8307	1.48058	2	26.9147	79.6643	25.0111	0.436526	19.7233		9.95107	14.5598
2063	1493889139	1	20.3878	60.7201	85.0143	1.48378	2	27.3412	79.4327	21.2311	0.370552	19.9627		1.43408	14.8091
2064	1493889139	1	20.4356	60.7206	85.071	1.48477	2	27.8153	79.2952	25.3238	0.441984	19.9869		11.4493	11.3985
2065	1493889140	1	20.4821	60.3418	86.3397	1.50691	2	28.147	79.1099	30.2557	0.528061	20.2729		4.48158	11.3944
2066	1493889140	1	20.5294	60.2001	84.9604	1.48284	2	28.4786	78.9247	27.8914	0.486797	20.3421		20.3185	10.7852
2067	1493889140	1	20.6706	59.5377	77.0787	1.34528	2	28.8104	78.7863	27.6805	0.483116	20.8989		5.88859	10.1831
2068	1493889140	1	20.6221	59.3475	78.6888	1.37338	2	29.0946	78.6007	30.8896	0.539126	21.0349		8.9698	11.3944
2069	1493889140	1	20.7168	59.0639	70.1975	1.22518	2	29.4262	78.4155	34.6728	0.605154	21.2212		1.42501	8.24005
2070	1493889140	1	20.7166	59.0164	68.2892	1.19187	2	29.6631	78.2765	31.1355	0.543416	21.2366		3.18657	8.24005
2071	1493889140	1	20.6211	59.0629	62.3465	1.08815	2	29.9	78.1375	28.2259	0.492635	21.2118		10.4058	9.48718
2072	1493889140	1	20.2865	59.1543	43.1359	0.752864	2	30.1842	77.9988	34.5997	0.603879	21.2857		1.42201	9.02974
2073	1493889141	1	20.2867	59.2017	36.2778	0.633166	2	30.421	77.813	36.4526	0.636217	21.1916		1.43708	8.24005
2074	1493889141	1	20.3346	59.2022	36.3108	0.633743	2	30.6579	77.674	32.8905	0.574048	21.1608		2.87116	8.23746
2075	1493889141	1	20.2389	59.2012	21.1179	0.368576	2	30.8947	77.535	31.1393	0.543484	21.2055		2.00684	7.05573
2076	1493889141	1	20.1912	59.2481	38.3393	0.669147	2	31.0842	77.3957	33.9417	0.592395	21.1658		2.00684	8.23594
2077	1493889141	1	20.2389	59.2012	12.249	0.213785	2	31.321	77.2568	36.2982	0.633523	21.1853		0	8.23746
2078	1493889141	1	20.2389	59.2012	1.7343	0.0302693	2	31.5578	77.1178	34.8138	0.607615	21.1925		1.43708	8.24005
2079	1493889141	1	20.191	59.2007	356.785	6.22707	2	31.7947	76.9788	31.8225	0.555408	21.2299		2.03435	5.0899
2080	1493889141	1	20.143	59.1528	352.22	6.14739	2	31.9368	76.8861	32.7644	0.571847	21.297		5.1945	7.05331
2081	1493889142	1	20.2869	59.2491	341.072	5.95284	2	32.1262	76.7468	35.4479	0.618682	21.1267		6.44396	8.23746
2082	1493889142	1	20.4786	59.346	332.209	5.79815	2	32.363	76.6078	37.1896	0.649081	20.9573		14.1847	6.32481
2083	1493889142	1	20.9097	59.5402	328.414	5.73191	2	32.5525	76.5154	31.9447	0.55754	20.5843		12.8825	7.05331
2084	1493889142	1	21.293	59.7338	329.755	5.7553	2	32.7419	76.3761	28.8068	0.502773	20.2001		14.8214	6.32481
2085	1493889142	1	21.724	59.9753	330.794	5.77344	2	32.9314	76.2837	32.0432	0.559259	19.7881		14.174	9.02974
2086	1493889142	1	22.1548	60.1693	331.19	5.78035	2	33.1682	76.0979	37.6312	0.656789	19.3653		12.3748	6.32211
2087	1493889142	1	22.49	60.4097	332.857	5.80945	2	33.3576	76.0055	32.7591	0.571754	19.0088		14.1673	6.32612
2088	1493889142	1	22.9206	60.6036	335.35	5.85297	2	33.5471	75.913	28.0292	0.489203	18.636		11.593	8.23335
2089	1493889143	1	23.2555	60.7964	335.23	5.85087	2	33.7838	75.7741	33.9612	0.592734	18.3078		17.3685	9.02974
2090	1493889143	1	23.7814	61.0385	337.102	5.88354	2	34.0206	75.5883	36.2203	0.632164	17.7915		6.43055	10.7758
2091	1493889143	1	23.9727	61.1352	336.3	5.86953	2	34.3521	75.45	25.6421	0.44754	17.6818		25.0887	8.23594
2092	1493889143	1	24.7372	61.4742	337.131	5.88405	2	34.5889	75.3111	32.7851	0.572209	16.9858		2.86513	12.1386
2093	1493889143	1	24.8327	61.4751	337.676	5.89356	2	34.9204	75.0791	34.2249	0.597338	16.9361		24.4115	10.773
2094	1493889143	1	25.5492	61.8608	336.703	5.87657	2	35.2518	74.9408	26.1996	0.457269	16.2858		8.72003	9.48317
2095	1493889143	1	25.8355	61.911	336.26	5.86884	2	35.5359	74.8022	29.3632	0.512484	16.1332		8.36625	10.1773
2096	1493889143	1	26.0742	62.0552	335.919	5.8629	2	35.82	74.6168	30.6685	0.535267	15.8989		21.8545	9.48317
2097	1493889144	1	26.7423	62.3456	333.731	5.82471	2	36.1041	74.4782	30.9603	0.540359	15.3246		1.419	8.23335
2098	1493889144	1	26.7424	62.3929	333.445	5.81972	2	36.3408	74.3393	29.7356	0.518984	15.3247		22.4458	9.48047
2099	1493889144	1	27.4102	62.7303	330.779	5.77318	2	36.6248	74.2007	29.106	0.507995	14.7132		2.85916	6.32211
2100	1493889144	1	27.5055	62.7313	330.643	5.77082	2	36.8142	74.1083	30.6121	0.534282	14.6999		18.6877	8.23335
2101	1493889144	1	28.0301	63.0672	328.722	5.73728	2	37.0509	73.9694	33.0654	0.5771	14.1504		5.90468	5.08739
2102	1493889144	1	28.2207	63.1163	326.76	5.70305	2	37.1929	73.8767	34.1848	0.596637	14.0102		16.3254	7.61852
2103	1493889144	1	28.6497	63.4511	325.36	5.6786	2	37.4296	73.7847	33.5159	0.584962	13.5599		6.40639	5.08739
2104	1493889144	1	28.8403	63.5474	324.939	5.67125	2	37.5716	73.692	33.8946	0.591573	13.3846		14.3148	5.08739
2105	1493889144	1	29.2215	63.8344	323.674	5.64917	2	37.7136	73.5993	33.0544	0.576909	12.941		9.60355	6.32211
2106	1493889145	1	29.5072	63.9788	322.433	5.62752	2	37.903	73.5069	34.2434	0.59766	12.6994		14.3082	3.98398
2107	1493889145	1	29.8882	64.2657	323.739	5.6503	2	37.9977	73.4138	34.4933	0.602022	12.225		6.39968	4.4761
2108	1493889145	1	30.0786	64.3619	323.348	5.64348	2	38.1397	73.368	36.1748	0.631369	12.0868		20.3162	3.98398
2109	1493889145	1	30.6021	64.7915	326.39	5.69659	2	38.2344	73.2749	37.747	0.658809	11.4114		8.33951	4.4761
2110	1493889145	1	30.84	64.9353	324.008	5.655	2	38.3764	73.2291	17.4699	0.304907	11.2064		10.0954	8.51123
2111	1493889145	1	31.0779	65.1733	324.014	5.65511	2	38.6601	73.2312	14.4189	0.251658	11.0643		12.2925	12.0841
2112	1493889145	1	31.4108	65.4122	324.862	5.66991	2	39.0386	73.0934	18.8344	0.328722	10.8252		11.1538	10.3029
2113	1493889145	1	31.6961	65.6506	325.912	5.68823	2	39.3697	73.0022	12.167	0.212354	10.6269		12.2859	11.4259
2114	1493889146	1	32.0288	65.8894	327.516	5.71624	2	39.748	72.9581	8.30634	0.144973	10.4667		7.13821	11.672
2115	1493889146	1	32.2189	66.0325	327.048	5.70807	2	40.1263	72.8672	15.2948	0.266944	10.4518		23.0248	11.672
2116	1493889146	1	32.884	66.4155	324.872	5.67009	2	40.5046	72.7763	17.2826	0.301638	9.9264		2.01738	10.0126
2117	1493889146	1	32.9315	66.4631	324.902	5.67061	2	40.8354	72.732	15.4301	0.269305	10.0881		21.3972	11.6691
2118	1493889146	1	33.5013	66.8921	327.627	5.71817	2	41.2136	72.6411	16.0501	0.280127	9.61928		5.14375	7.61292
2119	1493889146	1	33.6437	66.9876	329.195	5.74555	2	41.4501	72.5491	18.5742	0.32418	9.58489		15.4254	8.93986
2120	1493889146	1	34.0708	67.2739	327.381	5.71388	2	41.7337	72.4576	19.8317	0.346128	9.25153		11.4962	8.61303
2121	1493889146	1	34.4029	67.4651	326.944	5.70625	2	42.0173	72.4129	20.0148	0.349324	9.08074		8.05466	7.60733
2122	1493889146	1	34.5926	67.6551	326.957	5.70648	2	42.2536	72.3209	19.6657	0.343231	8.96998		19.7981	7.2164
2123	1493889147	1	35.1616	67.9894	327.546	5.71676	2	42.4899	72.2759	20.4587	0.357072	8.48988		2.01313	7.60904
2124	1493889147	1	35.209	68.0369	328.906	5.7405	2	42.7263	72.184	21.7353	0.379352	8.58535		21.7437	7.21401
2125	1493889147	1	35.8252	68.4185	327.383	5.71391	2	42.9625	72.1389	21.6025	0.377034	8.04875		2.01102	6.31271
2126	1493889147	1	35.8725	68.466	327.813	5.72142	2	43.1516	72.0466	22.7841	0.397657	8.11209		18.5621	4.46947
2127	1493889147	1	36.3936	68.7996	327.505	5.71604	2	43.2934	72.0009	22.2025	0.387506	7.60628		5.13127	7.21401
2128	1493889147	1	36.5357	68.8948	327.866	5.72233	2	43.5296	71.9558	22.6568	0.395436	7.63442		15.3905	6.31271
2129	1493889147	1	36.9618	69.1805	326.829	5.70425	2	43.7187	71.8635	26.1796	0.45692	7.27009		7.66559	6.31139
2130	1493889147	1	37.1986	69.2765	325.963	5.68913	2	43.9078	71.7713	30.8609	0.538624	7.15803		13.1024	8.937
2131	1493889148	1	37.5298	69.5612	327.278	5.71208	2	44.1913	71.6798	17.4064	0.303799	6.99028		7.6589	11.6567
2132	1493889148	1	37.7664	69.6571	326.78	5.7034	2	44.5691	71.589	22.7186	0.396514	7.0717		12.2277	12.6241
2133	1493889148	1	38.0975	69.8948	326.599	5.70023	2	44.9473	71.4045	26.1126	0.455751	7.0142		9.53645	12.0662
2134	1493889148	1	38.3813	70.038	325.999	5.68975	2	45.3252	71.2668	14.4446	0.252106	7.05179		10.036	14.7514
2135	1493889148	1	38.6176	70.2748	326.287	5.69478	2	45.7975	71.13	24.45	0.426733	7.23065		10.823	13.9003
2136	1493889148	1	38.9486	70.4183	326.286	5.69477	2	46.2227	70.9459	22.4306	0.391488	7.29321		9.09073	14.7485
2137	1493889148	1	39.1849	70.608	327.288	5.71226	2	46.6949	70.8091	18.4827	0.322585	7.51269		12.7054	13.8976
2138	1493889148	1	39.563	70.7988	326.731	5.70253	2	47.12	70.625	27.3204	0.476831	7.559		5.11963	13.9003
2139	1493889149	1	39.7047	70.8939	325.511	5.68125	2	47.5452	70.4409	24.5875	0.429133	7.85358		14.1882	12.0585
2140	1493889149	1	40.0825	71.1784	325.518	5.68135	2	47.9229	70.3034	23.1044	0.403248	7.88907		4.0093	14.5181
2141	1493889149	1	40.1769	71.273	325.553	5.68196	2	48.3482	70.0725	29.056	0.507123	8.25902		16.5468	10.7435
2142	1493889149	1	40.649	71.5582	327.284	5.71218	2	48.6787	69.9346	26.5686	0.46371	8.1922		2.00465	10.7462
2143	1493889149	1	40.6962	71.6055	326.797	5.70368	2	49.0093	69.7967	24.0518	0.419783	8.50761		16.5427	12.612
2144	1493889149	1	41.1682	71.8906	325.124	5.67448	2	49.3871	69.6123	24.618	0.429665	8.52883		3.15554	7.59677
2145	1493889149	1	41.2152	71.9847	325.345	5.67834	2	49.6231	69.5205	27.9496	0.487813	8.76157		13.9717	10.7435
2146	1493889149	1	41.64	72.1756	325.596	5.68273	2	49.9536	69.3826	9.96968	0.174004	8.77022		1.40701	12.8036
2147	1493889150	1	41.6398	72.2225	325.08	5.67372	2	50.3774	69.433	341.903	5.96733	9.17208		13.37	12.7976
2148	1493889150	1	42.0171	72.4597	325.969	5.68922	2	50.801	69.4834	344.408	6.01105	9.27444		1.407	15.8009
2149	1493889150	1	42.017	72.5066	325.462	5.68039	2	51.3185	69.5814	338.763	5.91253	9.75063		11.4263	12.0729
2150	1493889150	1	42.3471	72.6966	326.195	5.69318	2	51.6944	69.7251	333.724	5.82458	9.80825		2.00041	12.069
2151	1493889150	1	42.3942	72.7438	326.131	5.69206	2	52.0702	69.8687	334.223	5.83329	10.0941		8.2613	10.7534
2152	1493889150	1	42.6299	72.8862	326.64	5.70094	2	52.3988	70.0119	334.833	5.84394	10.183		2.00041	10.7534
2153	1493889150	1	42.677	72.9334	327.229	5.71122	2	52.7274	70.1551	332.721	5.80707	10.4273		13.3567	9.46946
2154	1493889150	1	43.0539	73.1704	328.728	5.73738	2	53.0089	70.2979	329.007	5.74225	10.3611		4.00081	8.22638
2155	1493889151	1	43.1481	73.2648	331.347	5.7831	2	53.2433	70.4402	327.483	5.71565	10.4829		8.95757	8.22538
2156	1493889151	1	43.4309	73.3606	335.374	5.85339	2	53.4776	70.5826	329.134	5.74446	10.4237		4.45407	7.59879
2157	1493889151	1	43.4777	73.5015	341.377	5.95816	2	53.7122	70.6781	330.029	5.7601	10.6168		1.98987	8.22126
2158	1493889151	1	43.525	73.455	341.468	5.95973	2	53.9464	70.8204	331.092	5.77865	10.7493		3.15435	6.30716
2159	1493889151	1	43.4305	73.5011	350.326	6.11435	2	54.1339	70.9155	327.73	5.71996	11.0113		4.21502	8.2197
2160	1493889151	1	43.4301	73.6416	358.765	6.26163	2	54.3681	71.0577	325.407	5.67942	11.2391		3.15435	7.0447
2161	1493889151	1	43.3356	73.6877	2.9453	0.0514051	2	54.5552	71.1996	325.707	5.68466	11.4922		0	5.0789
2162	1493889151	1	43.3356	73.6877	5.71046	0.0996663	2	54.6956	71.2942	327.769	5.72065	11.6094		0	6.30448
2163	1493889152	1	43.3356	73.6877	8.39133	0.146456	2	54.883	71.3893	329.643	5.75335	11.7739		1.41603	7.0405
2164	1493889152	1	43.2884	73.6874	14.0064	0.244458	2	55.07	71.5311	328.15	5.72729	11.9773		5.78963	5.0789
2165	1493889152	1	43.3361	73.5004	33.083	0.577407	2	55.2104	71.6257	324.587	5.66511	12.0214		0	8.21301
2166	1493889152	1	43.3361	73.5004	34.2029	0.596954	2	55.4444	71.7678	325.806	5.68639	12.2316		1.40401	5.07641
2167	1493889152	1	43.3363	73.4536	42.5364	0.742401	2	55.5847	71.8624	336.906	5.88011	12.3513		4.4418	10.7266
2168	1493889152	1	43.3839	73.3134	60.364	1.05355	2	55.9125	72.0052	332.218	5.7983	12.5967		3.97978	12.1057
2169	1493889152	1	43.4786	73.2205	64.2326	1.12107	2	56.2396	72.2415	324.429	5.66235	12.7985		9.4239	13.2751
2170	1493889152	1	43.621	72.9405	71.4271	1.24664	2	56.6136	72.478	336.191	5.86764	13.0008		20.2735	13.2725
2171	1493889152	1	44.0003	72.3812	75.0141	1.30924	2	56.9875	72.7145	325.367	5.67873	12.9915		7.02923	13.2684
2172	1493889153	1	44.1424	72.1949	71.8574	1.25415	2	57.3613	72.9509	326.719	5.70232	13.2405		19.5709	13.2617
2173	1493889153	1	44.3804	71.5875	71.8956	1.25482	2	57.7349	73.1872	333.909	5.82781	13.45		3.14354	14.4763
2174	1493889153	1	44.4279	71.4941	73.2863	1.27909	2	58.1554	73.4239	328.083	5.72613	13.8625		22.2204	13.2534
2175	1493889153	1	44.6662	70.7928	74.3625	1.29787	2	58.5288	73.66	327.025	5.70766	14.156		4.44561	12.0824
2176	1493889153	1	44.7139	70.6525	74.3358	1.29741	2	58.8553	73.8958	331.301	5.78229	14.5086		22.2299	11.3244
2177	1493889153	1	44.9523	69.9509	77.798	1.35783	2	59.182	74.0849	328.188	5.72796	14.818		7.16911	12.0716
2178	1493889153	1	45.0003	69.7168	75.8366	1.3236	2	59.5082	74.3205	322.692	5.63203	15.2208		8.20488	10.122
2179	1493889153	1	45.1427	69.4833	73.8893	1.28961	2	59.7879	74.5092	325.832	5.68683	15.4836		20.1391	11.3162
2180	1493889154	1	45.2866	68.8276	74.8491	1.30636	2	60.1144	74.6981	328.791	5.73848	15.9476		1.41605	10.1162
2181	1493889154	1	45.3338	68.828	72.9243	1.27277	2	60.394	74.8866	328.46	5.73271	16.2332		20.9178	8.17803
2182	1493889154	1	45.5723	68.1728	75.0162	1.30928	2	60.627	75.0281	324.858	5.66983	16.542		1.40701	10.1112
2183	1493889154	1	45.5721	68.2197	73.2931	1.27921	2	60.9064	75.2166	327.702	5.71948	16.8552		24.5809	8.17803
2184	1493889154	1	45.7639	67.4231	79.9392	1.3952	2	61.1394	75.3581	332.785	5.80819	17.3023		3.14621	9.40773
2185	1493889154	1	45.8114	67.3296	77.9718	1.36086	2	61.4191	75.4999	331.108	5.77892	17.6169		13.8683	10.1054
2186	1493889154	1	46.0019	66.9084	73.3713	1.28057	2	61.6984	75.6882	324.171	5.65786	17.9851		5.80565	10.1029
2187	1493889154	1	46.0498	66.7209	74.1061	1.29339	2	61.9776	75.8765	328.002	5.72471	18.3717		16.4829	10.1004
2188	1493889155	1	46.2407	66.2057	74.3176	1.29709	2	62.2567	76.0648	332.591	5.8048	18.8073		11.615	8.16722
2189	1493889155	1	46.3366	65.8306	75.6351	1.32008	2	62.4894	76.2061	323.221	5.64128	19.198		7.58542	12.0433
2190	1493889155	1	46.4319	65.5964	75.3344	1.31483	2	62.8148	76.4412	327.183	5.71043	19.6471		17.4301	12.5271
2191	1493889155	1	46.5758	65.0335	75.7849	1.3227	2	63.1873	76.6299	338.2	5.9027	20.2588		5.8093	12.5231
2192	1493889155	1	46.6238	64.8459	76.2835	1.3314	2	63.5596	76.8187	326.82	5.70408	20.7405		12.7715	14.4089
2193	1493889155	1	46.6727	64.423	74.852	1.30641	2	63.9782	77.0542	329.892	5.7577	21.4249		16.0728	13.1943
2194	1493889155	1	46.8165	63.9069	81.3661	1.42011	2	64.3499	77.2893	340.52	5.94319	22.0569		6.30584	13.7829
2195	1493889155	1	46.9117	63.7195	78.5091	1.37024	2	64.7687	77.4782	337.353	5.88793	22.5427		10.2655	10.6545
2196	1493889155	1	47.0075	63.391	75.5894	1.31928	2	65.0944	77.6198	339.681	5.92856	23.0129		18.8197	13.7735
2197	1493889156	1	47.1518	62.7805	81.4904	1.42228	2	65.5129	77.8086	344.72	6.01651	23.7271		7.19676	10.1848
2198	1493889156	1	47.2	62.5455	80.0842	1.39773	2	65.8388	77.9037	347.212	6.05998	24.1512		16.5103	10.1848
2199	1493889156	1	47.3911	62.0294	79.009	1.37897	2	66.1647	77.9988	348.233	6.07782	24.6469		7.06506	10.1819
2200	1493889156	1	47.3921	61.7939	77.08	1.3453	2	66.4905	78.0939	347.812	6.07047	25.1085		17.8507	8.84282
2201	1493889156	1	47.5835	61.2305	79.2205	1.38266	2	66.7696	78.1887	348.429	6.08124	25.6064		7.20031	8.83901
2202	1493889156	1	47.6318	60.9954	76.6697	1.33814	2	67.0486	78.2834	350.469	6.11683	25.9978		17.8564	7.13091
2203	1493889156	1	47.8232	60.4318	77.4988	1.35261	2	67.2814	78.3314	351.789	6.13987	26.4389		5.65805	8.50632
2204	1493889156	1	47.824	60.2432	74.7697	1.30498	2	67.5608	78.3797	353.457	6.16899	26.8044		18.356	8.50581
2205	1493889157	1	48.0629	59.6799	75.5384	1.31839	2	67.8402	78.4279	355.307	6.20128	27.2512		5.65805	4.19709
2206	1493889157	1	48.0637	59.4913	73.8968	1.28974	2	67.9801	78.4288	355.638	6.20705	27.4826		17.063	7.12797
2207	1493889157	1	48.3023	58.975	74.2167	1.29532	2	68.2128	78.4768	356.984	6.23055	27.8702		4.24504	5.59512
2208	1493889157	1	48.3029	58.8335	73.8467	1.28887	2	68.3993	78.478	356.064	6.21448	28.1029		18.3654	4.41618
2209	1493889157	1	48.5419	58.2699	74.2361	1.29566	2	68.5387	78.5253	356.772	6.22684	28.4632		4.47026	6.99314
2210	1493889157	1	48.5898	58.1288	74.9581	1.30826	2	68.7718	78.5268	358.154	6.25096	28.6948		19.6846	2.79606
2211	1493889157	1	48.829	57.5178	74.3757	1.2981	2	68.865	78.5274	358.322	6.2539	29.0318		4.48638	5.75982
2212	1493889157	1	48.7824	57.3757	78.1255	1.36355	2	69.051	78.575	359.558	6.27546	29.3296		18.3737	4.19409
2213	1493889158	1	49.0214	56.8118	75.9967	1.32639	2	69.1908	78.5759	359.617	6.2765	29.6729		4.47407	4.19409
2214	1493889158	1	49.0694	56.6706	77.9652	1.36075	2	69.3306	78.5768	357.107	6.23269	29.8395		16.5521	4.19409
2215	1493889158	1	49.261	56.1532	76.0907	1.32803	2	69.4704	78.5777	357.011	6.23102	30.1874		2.83503	4.19409
2216	1493889158	1	49.2614	56.0587	76.7805	1.34007	2	69.6102	78.5786	357.054	6.23177	30.3516		16.1354	4.41334
2217	1493889158	1	49.4058	55.5406	76.9033	1.34222	2	69.7495	78.6259	0.0118945	0.000207599	30.7701		3.16244	7.53542
2218	1493889158	1	49.5006	55.4945	76.6224	1.33731	2	69.9835	78.5346	29.1395	0.508581	30.8285		12.8295	7.91079
2219	1493889158	1	49.5499	55.0697	75.8537	1.3239	2	70.1718	78.35	45.8585	0.800382	31.1004		5.09811	6.99331
2220	1493889158	1	49.6452	54.929	75.9094	1.32487	2	70.3596	78.2119	51.3619	0.896434	31.1638		11.4234	7.91084
2221	1493889159	1	49.6943	54.5514	78.0596	1.3624	2	70.548	78.0274	51.8793	0.905465	31.4006		4.47691	5.93151
2222	1493889159	1	49.7423	54.4101	77.7881	1.35766	2	70.6892	77.889	53.2969	0.930206	31.4648		8.61775	5.93575
2223	1493889159	1	49.791	54.127	78.1417	1.36383	2	70.8305	77.7505	56.0125	0.977603	31.6343		3.16366	5.93365
2224	1493889159	1	49.8388	54.033	78.2676	1.36603	2	70.9718	77.6121	58.2277	1.01627	31.6635		8.6202	5.03668
2225	1493889159	1	49.8874	53.7498	79.0302	1.37934	2	71.0664	77.4734	59.8646	1.04483	31.8019		4.47691	5.03837
2226	1493889159	1	49.9354	53.6085	79.1824	1.38199	2	71.1611	77.3347	60.6973	1.05937	31.8349		4.25705	3.95647
2227	1493889159	1	49.9361	53.4666	79.5003	1.38754	2	71.2553	77.2424	60.2242	1.05111	31.9343		10.3129	3.12353
2228	1493889159	1	50.0324	53.1366	78.4508	1.36922	2	71.3029	77.1498	61.9489	1.08121	32.0791		4.47975	3.95647
2229	1493889160	1	50.0804	52.9952	78.6058	1.37193	2	71.3971	77.0575	61.6358	1.07575	32.1465		17.5298	3.95647
2230	1493889160	1	50.2252	52.4291	71.5322	1.24847	2	71.4913	76.9652	63.5866	1.1098	32.4695		2.84103	3.12353
2231	1493889160	1	50.2256	52.3344	70.7583	1.23496	2	71.5389	76.8726	65.2718	1.13921	32.502		7.2309	5.04085
2232	1493889160	1	50.2741	52.0983	64.6491	1.12834	2	71.6336	76.7338	66.6338	1.16298	32.6058		1.42211	1.97718
2233	1493889160	1	50.3215	52.0989	58.6157	1.02304	2	71.6807	76.6877	66.0477	1.15275	32.5703		5.84641	3.12353
2234	1493889160	1	50.3698	51.9101	46.8695	0.818027	2	71.7283	76.5951	65.4447	1.14223	32.6425		5.10072	3.95647
2235	1493889160	1	50.5122	51.8172	41.8003	0.729553	2	71.8225	76.5028	64.81	1.13115	32.6115		6.33671	3.1262
2236	1493889160	1	50.6079	51.6289	33.7554	0.589143	2	71.8701	76.4101	67.49	1.17792	32.6526		7.62753	5.75282
2237	1493889161	1	50.845	51.5371	28.4923	0.497284	2	71.9187	76.2246	84.3787	1.47269	32.4588		7.07662	8.48995
2238	1493889161	1	50.988	51.3495	22.6609	0.395507	2	71.9684	75.946	76.9123	1.34237	32.329		8.62712	10.6404
2239	1493889161	1	51.2722	51.3056	15.4548	0.269736	2	72.1118	75.6216	72.5866	1.26687	32.0243		5.10487	13.254
2240	1493889161	1	51.4147	51.2126	12.5219	0.218549	2	72.2563	75.2041	82.1085	1.43306	31.7799		8.62666	12.8728
2241	1493889161	1	51.6989	51.1688	4.24279	0.0740506	2	72.3541	74.7863	68.313	1.19229	31.3755		7.2313	15.0557
2242	1493889161	1	51.9358	51.1243	2.36091	0.0412056	2	72.5458	74.3225	75.0615	1.31007	31.0311		11.433	16.3606
2243	1493889161	1	52.3145	51.0816	357.837	6.24543	2	72.7379	73.8121	75.1876	1.31227	30.558		12.775	13.2635
2244	1493889161	1	52.7403	51.0868	358.278	6.25314	2	72.8825	73.3943	70.3802	1.22837	30.0555		12.772	13.776
2245	1493889162	1	53.166	51.092	354.797	6.19237	2	73.0737	72.9768	72.4499	1.26449	29.5848		18.5052	13.2663
2246	1493889162	1	53.7804	51.1468	357.815	6.24505	2	73.2183	72.5589	74.2814	1.29646	28.919		5.67646	10.6566
2247	1493889162	1	53.9696	51.1492	357.05	6.23169	2	73.3619	72.234	71.8088	1.2533	28.6466		21.4763	11.9541
2248	1493889162	1	54.678	51.2524	358.748	6.26133	2	73.506	71.8625	70.3	1.22697	27.9154		4.25434	10.6566
2249	1493889162	1	54.8198	51.2542	357.438	6.23847	2	73.6496	71.5376	69.8954	1.2199	27.6763		22.7343	9.39073
2250	1493889162	1	55.5755	51.3107	359.248	6.27006	2	73.7927	71.2592	70.9507	1.23832	27.015		2.83519	8.85085
2251	1493889162	1	55.67	51.3118	358.301	6.25354	2	73.8892	70.9804	71.2743	1.24397	26.8103		21.3123	9.3934
2252	1493889162	1	56.3782	51.3678	359.211	6.26942	2	74.0323	70.7019	70.8402	1.2364	26.1816		2.83519	7.53673
2253	1493889163	1	56.4727	51.3689	359.679	6.27758	2	74.1282	70.4697	70.5364	1.23109	26.0107		19.8315	7.54065
2254	1493889163	1	57.1337	51.377	1.96549	0.0343043	2	74.2242	70.2374	71.9097	1.25506	25.4519		5.66742	6.26315
2255	1493889163	1	57.3226	51.3793	2.05068	0.0357911	2	74.3196	70.0517	71.1836	1.24239	25.2499		16.9933	5.77176
2256	1493889163	1	57.889	51.3862	2.45514	0.0428502	2	74.3684	69.8656	70.5862	1.23196	24.76		2.83219	6.26452
2257	1493889163	1	57.9834	51.3873	3.06264	0.0534531	2	74.4639	69.6799	71.4912	1.24776	24.6217		19.8195	5.77176
2258	1493889163	1	58.644	51.3954	2.03347	0.0354907	2	74.5127	69.4938	70.4223	1.2291	24.0701		3.15974	5.05167
2259	1493889163	1	58.7387	51.3493	3.38292	0.0590431	2	74.6076	69.3547	71.3125	1.24464	24.0003		18.4601	3.13291
2260	1493889163	1	59.3516	51.404	1.20764	0.0210773	2	74.6553	69.2618	72.2064	1.26024	23.5182		5.8285	4.42875
2261	1493889164	1	59.5406	51.359	3.26123	0.0569193	2	74.7036	69.1223	72.3294	1.26239	23.3549		14.1491	4.42875
2262	1493889164	1	60.0122	51.3648	358.429	6.25577	2	74.7519	68.9828	72.9561	1.27332	22.9707		7.0715	3.13291
2263	1493889164	1	60.2479	51.3676	1.15008	0.0200726	2	74.7996	68.8899	71.9302	1.25542	22.7768		12.73	3.13428
2264	1493889164	1	60.6722	51.3728	356.601	6.22387	2	74.8474	68.797	72.0509	1.25753	22.4619		12.73	3.13291
2265	1493889164	1	61.0965	51.378	358.945	6.26477	2	74.8951	68.7041	72.1315	1.25893	22.1494		9.89773	4.42875
2266	1493889164	1	61.4264	51.382	355.249	6.20027	2	74.9434	68.5646	72.0096	1.25681	21.8621		17.0275	3.13558
2267	1493889164	1	61.9914	51.4361	0.0103373	0.000180419	2	74.9911	68.4716	71.8253	1.25359	21.429		7.20365	1.98143
2268	1493889164	1	62.2274	51.3918	358.326	6.25397	2	75.0383	68.4254	73.335	1.27994	21.3134		17.2026	3.13428
2269	1493889165	1	62.7918	51.4931	357.903	6.24658	2	75.0861	68.3325	71.6715	1.2509	20.8498		4.46478	2.79919
2270	1493889165	1	62.9335	51.4476	359.354	6.2719	2	75.0872	68.2392	72.451	1.26451	20.7285		18.592	3.13291
2271	1493889165	1	63.5448	51.5495	359.791	6.27953	2	75.1349	68.1463	71.8006	1.25316	20.2431		4.23931	3.13428
2272	1493889165	1	63.6861	51.5512	0.563446	0.00983399	2	75.1827	68.0534	71.9361	1.25552	20.112		19.9806	3.13558
2273	1493889165	1	64.3442	51.6536	356.627	6.22431	2	75.2304	67.9604	71.4497	1.24703	19.6067		2.82323	3.13428
2274	1493889165	1	64.4383	51.6548	358.977	6.26532	2	75.2782	67.8675	69.5219	1.21339	19.5027		18.3553	3.13291
2275	1493889165	1	65.0501	51.6622	356.859	6.22837	2	75.3259	67.7746	69.6258	1.2152	19.1102		5.82352	3.13428
2276	1493889166	1	65.2378	51.7117	358.449	6.25611	2	75.3737	67.6817	69.2329	1.20834	18.915		15.5232	1.98353
2277	1493889166	1	65.7552	51.718	356.16	6.21616	2	75.4209	67.6354	70.2704	1.22645	18.6223		5.82276	4.43158
2278	1493889166	1	65.9429	51.7674	357.409	6.23796	2	75.4692	67.4958	69.7421	1.21723	18.3884		14.11	2.79919
2279	1493889166	1	66.4132	51.7731	355.936	6.21226	2	75.4703	67.4025	68.9944	1.20418	18.064		7.1967	3.96705
2280	1493889166	1	66.6478	51.8232	358.702	6.26053	2	75.5647	67.3099	62.7419	1.09505	17.8703		15.5141	7.54734
2281	1493889166	1	67.1649	51.8294	356.671	6.22508	2	75.6608	67.0774	84.8198	1.48038	17.4551		3.15982	12.6895
2282	1493889166	1	67.2585	51.8777	356.279	6.21825	2	75.7126	66.6576	92.6691	1.61738	17.027		15.5112	12.6921
2283	1493889166	1	67.7755	51.884	356.368	6.2198	2	75.7643	66.2377	86.7303	1.51373	16.4271		4.46299	12.6925
2284	1493889167	1	67.916	51.9329	357.164	6.23369	2	75.8161	65.8178	92.7934	1.61955	15.975		14.095	12.6159
2285	1493889167	1	68.3858	51.9385	356.459	6.22138	2	75.8212	65.3973	94.5602	1.65039	15.3761		5.81482	11.2148
2286	1493889167	1	68.5732	51.988	355.594	6.20628	2	75.8257	65.0235	92.0873	1.60723	14.9172		12.6849	9.81673
2287	1493889167	1	68.996	51.9931	355.144	6.19843	2	75.8297	64.6963	94.8016	1.6546	14.4247		4.45917	9.81673
2288	1493889167	1	69.1364	52.0419	354.205	6.18204	2	75.8337	64.3691	97.6737	1.70473	14.029		11.2688	9.81973
2289	1493889167	1	69.512	52.0464	354.557	6.18818	2	75.8377	64.0418	96.9352	1.69184	13.5611		3.15715	9.82273
2290	1493889167	1	69.6055	52.0947	353.334	6.16684	2	75.8417	63.7144	91.5716	1.59823	13.1874		9.85873	8.41862
2291	1493889167	1	69.9341	52.0987	353.442	6.16873	2	75.8451	63.4338	94.9513	1.65721	12.7838		1.99845	9.92006
2292	1493889167	1	69.9806	52.1464	352.891	6.15911	2	75.8024	63.1059	96.6909	1.68758	12.4098		9.85869	8.42462
2293	1493889168	1	70.3092	52.1503	353.391	6.16783	2	75.8058	62.8251	96.0064	1.67563	12.0068		4.45733	7.01754
2294	1493889168	1	70.4495	52.1992	353.172	6.16401	2	75.8087	62.5912	95.0004	1.65807	11.6925		18.3013	8.42462
2295	1493889168	1	71.0595	52.2065	358.037	6.24892	2	75.8121	62.3104	94.4822	1.64903	11.1658		3.15449	8.42762
2296	1493889168	1	71.1529	52.2548	359.125	6.26791	2	75.8155	62.0295	94.3513	1.64674	10.8298		14.1429	7.15961
2297	1493889168	1	71.6225	52.2133	7.20296	0.125715	2	75.7717	61.7949	94.6453	1.65187	10.4414		1.40712	5.61939
2298	1493889168	1	71.6694	52.2139	7.29402	0.127305	2	75.7739	61.6076	94.8614	1.65564	10.2513		3.14633	5.79359
2299	1493889168	1	71.5751	52.2598	12.9319	0.225704	2	75.8229	61.4208	95.6516	1.66944	10.0979		7.04492	4.21531
2300	1493889168	1	71.3859	52.3989	24.4841	0.427327	2	75.8246	61.2803	95.1144	1.66006	9.92881		4.24224	4.21531
2301	1493889169	1	71.3844	52.5403	30.7332	0.536395	2	75.8263	61.1398	94.0622	1.64169	9.67894		1.41308	4.21531
2302	1493889169	1	71.3839	52.5874	35.2175	0.614662	2	75.828	60.9993	94.8888	1.65612	9.51368		1.41311	2.81123
2303	1493889169	1	71.3833	52.6345	41.0894	0.717145	2	75.8292	60.9056	93.2662	1.6278	9.39027		1.41308	2.81119
2304	1493889169	1	71.3828	52.6816	23.8363	0.416022	2	75.8303	60.8119	93.8232	1.63752	9.26726		1.41308	4.44772
2305	1493889169	1	71.3823	52.7287	50.4234	0.880055	2	75.8788	60.6718	93.4519	1.63104	9.12751		1.99635	1.40408
2306	1493889169	1	71.3359	52.681	57.8742	1.01009	2	75.8793	60.625	92.8043	1.61974	9.15148		3.15712	1.40712
2307	1493889169	1	71.29	52.5863	68.7732	1.20032	2	75.8799	60.5781	93.1948	1.62656	9.21608		1.99625	3.14229
2308	1493889169	1	71.3375	52.5397	70.1956	1.22514	2	75.9277	60.4849	91.1624	1.59108	9.17585		6.31964	2.81123
2309	1493889170	1	71.2457	52.3501	82.3739	1.4377	2	75.9289	60.3912	88.8214	1.55023	9.30546		3.15982	3.14366
2310	1493889170	1	71.1998	52.2553	91.1816	1.59142	2	75.9768	60.298	89.8221	1.56769	9.3544		0	2.81419
2311	1493889170	1	71.1998	52.2553	93.1989	1.62663	2	75.9779	60.2042	88.7419	1.54884	9.27444		8.23829	4.21531
2312	1493889170	1	71.0616	52.018	109.042	1.90314	2	75.9796	60.0637	89.5164	1.56236	9.42974		4.4666	3.14633
2313	1493889170	1	71.11	51.8772	111.51	1.94622	2	76.0275	59.9704	90.1637	1.57365	9.47004		14.4232	4.21831
2314	1493889170	1	71.0212	51.4047	113.821	1.98655	2	76.0292	59.8298	88.0496	1.53676	9.80114		12.087	3.14633
2315	1493889170	1	70.8845	51.0257	112.848	1.96957	2	76.0771	59.7365	94.2426	1.64484	10.1411		16.1339	6.27939
2316	1493889170	1	70.7492	50.5052	112.579	1.96487	2	75.9859	59.5481	109.426	1.90984	10.4497		9.49157	9.94386
2317	1493889171	1	70.6114	50.2204	112.342	1.96074	2	75.9432	59.2194	96.4068	1.68262	10.4599		15.2503	12.6639
2318	1493889171	1	70.4285	49.7461	110.952	1.93648	2	75.9483	58.7973	97.7687	1.70639	10.6015		8.95435	11.5968
2319	1493889171	1	70.3376	49.4618	110.93	1.93609	2	75.8594	58.4211	100.555	1.75501	10.5242		16.5828	8.55915
2320	1493889171	1	70.1552	48.94	109.555	1.9121	2	75.8161	58.1391	99.7779	1.74145	10.8014		7.62989	9.95019
2321	1493889171	1	70.0637	48.7027	108.296	1.89013	2	75.7733	57.8102	99.3576	1.73412	10.7492		12.1108	9.95576
2322	1493889171	1	69.9266	48.323	107.575	1.87753	2	75.7306	57.4811	106.571	1.86001	10.8424		8.62165	7.17786
2323	1493889171	1	69.8826	48.039	107.398	1.87444	2	75.6867	57.2459	106.723	1.86267	10.8837		14.8061	10.2468
2324	1493889171	1	69.7465	47.5646	105.552	1.84223	2	75.5971	56.9163	104.235	1.81925	11.031		6.34116	8.5685
2325	1493889172	1	69.6545	47.3743	105.965	1.84943	2	75.5537	56.634	107.145	1.87003	10.9792		13.0808	7.58207
2326	1493889172	1	69.5648	46.9476	104.024	1.81556	2	75.463	56.3981	110.844	1.93459	11.14		10.33	11.615
2327	1493889172	1	69.4742	46.6154	104.074	1.81643	2	75.374	56.0213	100.202	1.74886	11.1031		11.7051	9.96545
2328	1493889172	1	69.384	46.2358	103.448	1.80551	2	75.3311	55.6919	107.297	1.87269	11.1708		10.3358	12.0355
2329	1493889172	1	69.2934	45.9034	105.367	1.83899	2	75.1953	55.3144	110.183	1.92305	11.1085		13.0932	13.0006
2330	1493889172	1	69.2036	45.4763	103.794	1.81155	2	75.1067	54.8902	101.871	1.77799	11.1116		11.7138	13.0006
2331	1493889172	1	69.1134	45.0964	103.608	1.80831	2	75.0181	54.466	106.163	1.85289	11.075		8.63989	13.0059
2332	1493889172	1	69.0693	44.8118	103.365	1.80406	2	74.9296	54.0416	105.123	1.83475	10.9331		14.8403	11.6339
2333	1493889172	1	68.9329	44.3363	105.744	1.84558	2	74.8404	53.6642	101.459	1.77079	11.0412		8.64628	10.2745
2334	1493889173	1	68.8887	44.0515	106.256	1.85451	2	74.7506	53.3337	102.378	1.78683	10.9782		14.8432	11.6398
2335	1493889173	1	68.7523	43.5759	107.51	1.87639	2	74.6614	52.9561	106.093	1.85168	11.0863		13.4932	10.2774
2336	1493889173	1	68.6153	43.1475	107.257	1.87199	2	74.5716	52.6255	103.965	1.81453	11.1942		8.65518	9.98667
2337	1493889173	1	68.5711	42.8624	106.995	1.86741	2	74.5286	52.2954	101.377	1.76936	11.1568		16.2242	9.98964
2338	1493889173	1	68.435	42.339	108.037	1.8856	2	74.4856	51.9652	104.952	1.83176	11.3698		7.66672	10.7546
2339	1493889173	1	68.3432	42.1005	108.948	1.9015	2	74.3489	51.6338	105.17	1.83555	11.2673		18.0093	9.99559
2340	1493889173	1	68.1604	41.5287	110.029	1.92037	2	74.3059	51.3034	101.775	1.77631	11.5461		5.87144	10.2897
2341	1493889173	1	68.1151	41.3383	110.788	1.93361	2	74.216	50.9724	103.911	1.81359	11.4034		19.8418	10.2926
2342	1493889174	1	67.8856	40.718	110.42	1.92719	2	74.1261	50.6413	106.803	1.86406	11.7224		2.85013	10.2926
2343	1493889174	1	67.8865	40.623	110.71	1.93226	2	74.0362	50.3102	95.324	1.66372	11.4743		21.7072	12.8091
2344	1493889174	1	67.6101	39.9543	111.614	1.94804	2	73.9942	49.8853	97.356	1.69918	11.806		0	13.0459
2345	1493889174	1	67.6101	39.9543	111.733	1.9501	2	73.9054	49.4596	101.631	1.77379	11.4009		24.3703	12.8181
2346	1493889174	1	67.3346	39.1901	111.794	1.95117	2	73.8634	49.0344	94.8121	1.65478	11.8125		5.1401	11.671
2347	1493889174	1	67.2416	39.0462	112.033	1.95535	2	73.7739	48.6558	97.9517	1.70958	11.6196		11.7669	13.0553
2348	1493889174	1	67.1509	38.6646	110.571	1.92982	2	73.685	48.2298	100.063	1.74643	11.5839		15.9522	10.0168
2349	1493889175	1	66.9196	38.1858	109.84	1.91706	2	73.6419	47.8987	97.6103	1.70362	11.8123		5.70626	11.4237
2350	1493889175	1	66.9214	37.9956	108.79	1.89875	2	73.5993	47.5203	96.2616	1.68008	11.6325		19.1577	10.3145
2351	1493889175	1	66.6436	37.4206	110.525	1.92902	2	73.5092	47.1885	100.437	1.75296	11.9394		4.27821	10.0231
2352	1493889175	1	66.645	37.278	110.381	1.92652	2	73.466	46.8572	96.2285	1.6795	11.7596		18.5755	14.1759
2353	1493889175	1	66.4143	36.7034	108.819	1.89925	2	73.4714	46.3847	87.639	1.52959	11.9804		4.51986	14.2505
2354	1493889175	1	66.3684	36.5599	110.146	1.9224	2	73.4299	45.9115	98.6255	1.72134	11.7182		20.4642	15.8603
2355	1493889175	1	66.0908	35.9368	109.497	1.91108	2	73.3419	45.3902	94.1929	1.64398	11.9141		2.85913	14.2597
2356	1493889175	1	66.0917	35.8415	110.685	1.93181	2	73.3003	44.9167	99.3862	1.73462	11.5898		20.4764	14.4775
2357	1493889176	1	65.814	35.218	109.272	1.90716	2	73.2118	44.4423	102.823	1.7946	11.8243		2.85613	14.4781
2358	1493889176	1	65.8149	35.1228	110.768	1.93327	2	73.1232	43.9679	97.8909	1.70852	11.4738		14.7295	12.8605
2359	1493889176	1	65.5825	34.6903	108.923	1.90106	2	73.081	43.5413	101.417	1.77006	11.6003		13.5776	11.7162
2360	1493889176	1	65.4447	34.2592	114.289	1.99472	2	72.9913	43.1612	103.93	1.81393	11.6703		4.52935	10.345
2361	1493889176	1	65.3987	34.1154	113.136	1.97459	2	72.901	42.8284	103.482	1.8061	11.4979		18.1136	11.7191
2362	1493889176	1	65.2148	33.5403	111.131	1.9396	2	72.8113	42.4482	101.8	1.77674	11.7072		5.1601	10.3487
2363	1493889176	1	65.1215	33.3958	111.21	1.94098	2	72.7209	42.1153	104.615	1.82587	11.5664		12.2426	10.3508
2364	1493889176	1	64.9831	33.0119	110.772	1.93333	2	72.6306	41.7823	105.754	1.84576	11.6363		6.40693	10.3537
2365	1493889176	1	64.8902	32.8196	111.506	1.94614	2	72.5403	41.4492	105.471	1.84081	11.5323		12.2464	8.6538
2366	1493889177	1	64.7517	32.4356	109.732	1.91518	2	72.4964	41.1641	102.209	1.78389	11.6691		7.71906	8.99722
2367	1493889177	1	64.6592	32.1955	109.968	1.91931	2	72.4055	40.8783	102.837	1.79485	11.636		9.6178	8.65677
2368	1493889177	1	64.5198	31.9068	108.691	1.89701	2	72.3616	40.5931	106.55	1.85965	11.7024		7.31184	9.00099
2369	1493889177	1	64.4746	31.6673	109.539	1.91181	2	72.2706	40.3072	106.732	1.86283	11.6372		9.6218	8.65973
2370	1493889177	1	64.3351	31.3785	109.228	1.90638	2	72.2267	40.0219	99.9341	1.74418	11.7041		5.91438	9.0058
2371	1493889177	1	64.2895	31.1867	109.101	1.90418	2	72.1358	39.7358	101.924	1.77891	11.6039		4.53598	9.00671
2372	1493889177	1	64.2434	31.0427	109.072	1.90367	2	72.0448	39.4497	106.903	1.8658	11.4691		7.72853	10.3697
2373	1493889177	1	64.1508	30.8023	109.43	1.90991	2	71.9543	39.1161	101.939	1.77917	11.4024		6.41904	11.7475
2374	1493889178	1	64.0578	30.6096	109.332	1.9082	2	71.8643	38.735	101.065	1.76392	11.2678		7.72853	11.7533
2375	1493889178	1	63.9652	30.3692	108.262	1.88953	2	71.7743	38.3537	107.067	1.86867	11.1685		11.8389	10.3792
2376	1493889178	1	63.8738	29.9853	106.15	1.85267	2	71.6837	38.0198	95.9342	1.67437	11.2048		12.272	12.9088
2377	1493889178	1	63.735	29.6005	100.768	1.75874	2	71.6413	37.5916	100.974	1.76232	11.2413		13.6288	13.5305
2378	1493889178	1	63.5966	29.1678	95.9308	1.67431	2	71.5046	37.1618	106.755	1.86323	11.2446		1.43405	14.5487
2379	1493889178	1	63.597	29.12	93.7049	1.63546	2	71.4155	36.6851	100.393	1.75218	10.8793		8.73548	11.7686
2380	1493889178	1	63.5521	28.8323	84.5781	1.47617	2	71.3254	36.3033	102.71	1.79263	10.7815		0	13.163
2381	1493889178	1	63.5521	28.8323	82.4486	1.439	2	71.2357	35.8738	104.292	1.82024	10.4221		7.30099	11.7745
2382	1493889179	1	63.6015	28.594	72.1922	1.25999	2	71.1456	35.4918	104.073	1.81641	10.2222		1.43705	10.3974
2383	1493889179	1	63.6019	28.5461	68.5133	1.19578	2	71.0549	35.1573	102.104	1.78206	9.96269		5.90178	10.3981
2384	1493889179	1	63.651	28.3556	59.9663	1.04661	2	70.9641	34.8228	105.244	1.83686	9.76248		2.8711	9.03712
2385	1493889179	1	63.6518	28.2599	54.2308	0.946505	2	70.8729	34.5357	107.452	1.87539	9.56713		5.13969	9.03802
2386	1493889179	1	63.7478	28.118	46.59	0.813148	2	70.7816	34.2486	108.841	1.89964	9.33052		5.14138	8.69372
2387	1493889179	1	63.8439	27.9761	40.3494	0.70423	2	70.7374	33.9622	106.915	1.86602	9.12983		4.02427	9.04374
2388	1493889179	1	63.9395	27.882	34.7288	0.606133	2	70.6461	33.6749	106.634	1.86111	8.86206		5.12071	9.04374
2389	1493889179	1	64.0825	27.7888	29.0272	0.50662	2	70.5548	33.3876	107.151	1.87013	8.55788		9.52363	7.7014
2390	1493889180	1	64.3681	27.6502	22.0873	0.385495	2	70.4629	33.1479	109.319	1.90798	8.208		7.10492	7.29083
2391	1493889180	1	64.5589	27.5099	20.9996	0.366513	2	70.4183	32.909	108.491	1.89353	7.96761		12.1267	6.39771
2392	1493889180	1	64.9392	27.3729	17.0798	0.298099	2	70.3259	32.7168	109.841	1.91708	7.58774		13.463	4.52376
2393	1493889180	1	65.3668	27.2367	16.7819	0.292899	2	70.2802	32.5731	110.485	1.92833	7.25387		12.1257	1.43108
2394	1493889180	1	65.7471	27.0998	16.7844	0.292943	2	70.2807	32.5254	111.239	1.94149	7.07041		13.463	3.19886
2395	1493889180	1	66.1747	26.9636	17.1424	0.299192	2	70.2345	32.4293	110.248	1.92419	6.80851		13.0804	1.42808
2396	1493889180	1	66.6017	26.8754	17.1953	0.300114	2	70.235	32.3817	111.777	1.95088	6.59698		12.1239	1.43108
2397	1493889180	1	66.9819	26.7384	18.4516	0.322041	2	70.2355	32.334	111.125	1.93949	6.47276		12.1201	3.19886
2398	1493889180	1	67.362	26.6015	19.1039	0.333427	2	70.1893	32.2379	110.592	1.93019	6.30576		13.0775	1.42808
2399	1493889181	1	67.7889	26.5133	19.3612	0.337917	2	70.1898	32.1903	118.559	2.06924	6.16382		12.1201	1.4162
2400	1493889181	1	68.169	26.3764	20.4774	0.357397	2	70.1426	32.1895	147.293	2.57075	6.13899		12.1172	7.65515
2401	1493889181	1	68.549	26.2395	20.763	0.362382	2	69.9075	32.0903	158.1	2.75936	6.00645		10.8021	5.85096
2402	1493889181	1	68.8817	26.1018	20.9481	0.365613	2	69.7192	32.0395	157.672	2.7519	5.99647		13.4498	5.13883
2403	1493889181	1	69.3089	25.9658	21.8054	0.380576	2	69.5785	31.9418	154.682	2.69972	5.98208		10.7993	5.13712
2404	1493889181	1	69.6415	25.8281	21.9599	0.383272	2	69.4378	31.8442	150.517	2.62701	6.01955		13.9668	5.13883
2405	1493889181	1	70.0692	25.6442	23.5804	0.411555	2	69.2971	31.7465	147.376	2.5722	6.15095		8.96591	5.14301
2406	1493889182	1	70.354	25.5536	23.5792	0.411535	2	69.1563	31.6487	146.433	2.55573	6.21166		15.2682	4.03756
2407	1493889182	1	70.8289	25.3706	24.5381	0.428271	2	69.0629	31.5518	146.56	2.55795	6.42853		7.63269	3.18431
2408	1493889182	1	71.0663	25.2791	24.5247	0.428036	2	68.9689	31.5025	145.373	2.53724	6.56733		19.0258	5.1413
2409	1493889182	1	71.6368	25.0021	23.5127	0.410373	2	68.8281	31.4048	143.915	2.51179	6.99166		5.84188	4.0418
2410	1493889182	1	71.8264	24.9577	23.6198	0.412243	2	68.7346	31.3078	142.095	2.48003	7.06279		21.0643	4.04172
2411	1493889182	1	72.4907	24.7303	21.7754	0.380052	2	68.641	31.2109	137.939	2.4075	7.5378		5.1182	3.20286
2412	1493889182	1	72.6336	24.6371	22.9631	0.400782	2	68.5947	31.1147	136.885	2.38909	7.63361		17.5212	5.14301
2413	1493889182	1	73.2022	24.5037	20.5124	0.358009	2	68.4539	31.0169	140.913	2.4594	8.06028		9.51022	5.14301
2414	1493889183	1	73.4874	24.3653	22.0111	0.384167	2	68.3131	30.9191	139.4	2.43299	8.35019		13.4374	5.16442
2415	1493889183	1	73.9142	24.2294	20.5542	0.358738	2	68.22	30.7743	116.13	2.02685	8.67523		11.4287	7.71863
2416	1493889183	1	74.247	24.044	19.6433	0.34284	2	68.1278	30.5341	99.12	1.72997	8.91998		8.61576	14.1181
2417	1493889183	1	74.531	24.0013	19.6073	0.342211	2	67.943	30.1013	108.161	1.88776	8.9784		15.2548	10.9233
2418	1493889183	1	75.0055	23.8185	18.9485	0.330714	2	67.8044	29.7646	104.883	1.83055	9.33873		5.83964	12.2565
2419	1493889183	1	75.195	23.774	18.8543	0.329069	2	67.6663	29.3801	100.574	1.75535	9.38668		21.0482	10.9272
2420	1493889183	1	75.8588	23.5468	17.9699	0.313634	2	67.5276	29.0433	99.3112	1.73331	9.981		4.47633	9.07688
2421	1493889183	1	76.001	23.5016	19.7375	0.344485	2	67.4358	28.755	99.4604	1.73591	10.0479		19.2545	9.07974
2422	1493889184	1	76.617	23.3214	17.5421	0.306167	2	67.344	28.4666	98.7535	1.72357	10.6048		5.83604	8.73113
2423	1493889184	1	76.8064	23.277	19.1322	0.33392	2	67.2994	28.179	94.8728	1.65584	10.6964		10.3026	9.08351
2424	1493889184	1	77.1379	23.1873	17.4981	0.305399	2	67.2075	27.8905	92.243	1.60994	10.9879		15.2453	7.32252
2425	1493889184	1	77.6121	23.0046	19.2132	0.335333	2	67.1625	27.6506	92.558	1.61544	11.4359		5.83312	7.32547
2426	1493889184	1	77.8014	22.9602	17.8439	0.311435	2	67.1175	27.4106	92.6175	1.61648	11.5738		21.0387	5.92245
2427	1493889184	1	78.4649	22.7331	17.0707	0.297939	2	67.072	27.2185	90.3141	1.57628	12.2441		2.82946	8.61038
2428	1493889184	1	78.5592	22.7348	19.3016	0.336877	2	67.0747	26.9315	64.0655	1.11815	12.2273		14.7694	12.2176
2429	1493889184	1	79.0327	22.6	17.2824	0.301635	2	67.2204	26.5512	71.0692	1.24039	12.4556		7.62041	14.4186
2430	1493889185	1	79.2697	22.5086	16.9582	0.295976	2	67.2724	26.0734	69.305	1.2096	12.5157		7.21052	12.2215
2431	1493889185	1	79.5061	22.4652	16.8553	0.294181	2	67.4182	25.693	62.1155	1.08412	12.5114		16.5571	12.7768
2432	1493889185	1	80.0272	22.2834	19.4735	0.339877	2	67.6113	25.3134	64.9743	1.13402	12.7803		1.4162	10.4272
2433	1493889185	1	80.0744	22.2842	19.5436	0.341099	2	67.7092	24.9799	65.7692	1.14789	12.6556		15.2359	10.8925
2434	1493889185	1	80.5483	22.1016	20.1844	0.352284	2	67.8546	24.6472	59.807	1.04383	12.9464		1.41326	9.58893
2435	1493889185	1	80.5954	22.1025	19.6055	0.342181	2	67.9995	24.3623	57.1396	0.997274	12.797		14.7637	9.58893
2436	1493889185	1	81.0687	21.9677	19.2613	0.336174	2	68.1444	24.0774	60.0219	1.04758	13.0954		4.47061	7.70581
2437	1493889185	1	81.2107	21.9225	19.0014	0.331637	2	68.2415	23.8396	61.3523	1.0708	13.1101		6.33028	9.58893
2438	1493889186	1	81.4005	21.8303	20.5798	0.359185	2	68.3864	23.5547	60.3452	1.05322	13.1278		7.20462	8.32732
2439	1493889186	1	81.6367	21.7869	21.3429	0.372503	2	68.5309	23.3177	55.6231	0.970805	13.1949		6.33028	6.3944
2440	1493889186	1	81.8265	21.6947	21.4594	0.374537	2	68.6275	23.1277	56.907	0.993215	13.2766		7.61653	7.71137
2441	1493889186	1	82.0634	21.6034	20.9553	0.36574	2	68.7246	22.8897	61.4458	1.07243	13.4007		2.82652	8.32732
2442	1493889186	1	82.1576	21.6052	20.5606	0.358851	2	68.8691	22.6527	47.0793	0.821689	13.3297		12.0793	11.1093
2443	1493889186	1	82.5364	21.4687	21.1733	0.369543	2	69.1557	22.4182	25.0443	0.437105	13.4143		4.47061	15.1234
2444	1493889186	1	82.6784	21.4235	22.3795	0.390597	2	69.538	22.0896	35.709	0.623239	13.1573		10.7698	14.2164
2445	1493889186	1	83.0101	21.2862	24.6869	0.430868	2	69.9198	21.8089	24.0113	0.419076	13.1007		1.41326	14.2164
2446	1493889187	1	83.0572	21.2871	26.191	0.457119	2	70.3016	21.5282	26.861	0.468814	12.7579		2.01108	14.2164
2447	1493889187	1	83.105	21.2401	27.1503	0.473863	2	70.6834	21.2475	29.966	0.523005	12.4216		0	13.4009
2448	1493889187	1	83.105	21.2401	27.1288	0.473487	2	71.0647	21.0148	21.0327	0.36709	12.0424		0	11.4488
2449	1493889187	1	83.105	21.2401	27.1288	0.473487	2	71.3981	20.8291	24.6966	0.431038	11.7141		0	13.3984
2450	1493889187	1	83.105	21.2401	31.0906	0.542634	2	71.7793	20.5964	26.8874	0.469274	11.344		2.01797	11.4474
2451	1493889187	1	83.1514	21.2888	37.9186	0.661805	2	72.1127	20.4108	21.015	0.36678	11.0736		2.01797	9.52232
2452	1493889187	1	83.1978	21.3375	43.7051	0.762798	2	72.3983	20.2723	18.9152	0.330132	10.8519		1.41326	10.2447
2453	1493889187	1	83.2449	21.3384	52.3156	0.913079	2	72.6843	20.0857	23.1862	0.404676	10.6346		2.87131	9.51962
2454	1493889188	1	83.2463	21.2427	62.1939	1.08549	2	72.9698	19.9472	24.4598	0.426903	10.3578		2.00684	8.27976
2455	1493889188	1	83.294	21.1958	70.0449	1.22251	2	73.208	19.8078	22.1184	0.386039	10.1811		2.87131	9.52093
2456	1493889188	1	83.2954	21.1001	78.5881	1.37162	2	73.4935	19.6692	19.3289	0.337353	9.90579		7.17672	8.27976
2457	1493889188	1	83.2988	20.8609	89.7369	1.5662	2	73.7317	19.5298	19.8848	0.347055	9.65926		2.00684	8.27976
2458	1493889188	1	83.3465	20.814	93.4008	1.63015	2	73.9699	19.3904	24.1974	0.422324	9.48405		10.1566	8.27717
2459	1493889188	1	83.3042	20.4781	104.653	1.82654	2	74.208	19.251	22.879	0.399315	9.1786		4.30542	6.34508
2460	1493889188	1	83.3062	20.3346	107.147	1.87006	2	74.3983	19.1587	20.5068	0.35791	8.98518		10.4576	8.28128
2461	1493889189	1	83.2167	19.9977	115.287	2.01213	2	74.6365	19.0192	20.4911	0.357638	8.63581		7.17972	7.63721
2462	1493889189	1	83.2201	19.7584	116.607	2.03518	2	74.8741	18.9278	22.3677	0.39039	8.38723		10.3326	6.34508
2463	1493889189	1	83.0357	19.4675	119.67	2.08863	2	75.0644	18.8355	23.0218	0.401806	7.99631		18.6694	7.10492
2464	1493889189	1	82.8081	18.8883	122.335	2.13516	2	75.2552	18.6952	25.3173	0.44187	7.55537		6.41987	5.12235
2465	1493889189	1	82.7165	18.6949	121.623	2.12273	2	75.3982	18.6019	26.5762	0.463843	7.31889		19.9384	1.41926
2466	1493889189	1	82.3945	18.1135	122.315	2.1348	2	75.4455	18.6028	27.7727	0.484725	6.96621		7.16841	1.43711
2467	1493889189	1	82.2557	17.919	122.103	2.13109	2	75.4461	18.5549	25.9365	0.452677	6.83923		17.9985	1.41626
2468	1493889189	1	81.9799	17.3862	120.958	2.11111	2	75.4933	18.5558	26.7657	0.46715	6.5912		13.2134	3.17454
2469	1493889190	1	81.7015	17.0449	120.267	2.09906	2	75.5885	18.5096	25.7227	0.448945	6.28603		4.55072	1.44011
2470	1493889190	1	81.6563	16.9001	118.309	2.06489	2	75.5891	18.4616	25.1917	0.439678	6.26492		19.9666	0
2471	1493889190	1	81.3338	16.3179	118.119	2.06157	2	75.5891	18.4616	25.2919	0.441427	6.13164		4.55448	0
2472	1493889190	1	81.2885	16.173	120.313	2.09985	2	75.5891	18.4616	25.7404	0.449255	6.14173		13.5592	0
2473	1493889190	1	81.0577	15.7844	118.316	2.06501	2	75.5891	18.4616	25.2759	0.441147	6.08876		11.5995	2.01108
2474	1493889190	1	80.8734	15.4445	120.37	2.10086	2	75.6369	18.4146	25.3779	0.442928	6.02017		3.21793	1.41932
2475	1493889190	1	80.8274	15.3476	118.637	2.07061	2	75.5896	18.4136	25.56	0.446106	6.06918		21.9586	0
2476	1493889190	1	80.458	14.7157	119.173	2.07997	2	75.5896	18.4136	25.0908	0.437917	6.11357		4.05724	0
2477	1493889190	1	80.3648	14.6177	119.537	2.08631	2	75.5896	18.4136	23.7782	0.415008	6.10011		10.978	2.02852
2478	1493889191	1	80.2275	14.2785	118.516	2.0685	2	75.6363	18.4625	359.662	6.27728	6.21168		15.5677	4.05911
2479	1493889191	1	79.9497	13.8402	119.375	2.08349	2	75.7298	18.5603	348.767	6.08713	6.33142		4.56021	5.15355
2480	1493889191	1	79.9044	13.6951	118.573	2.06948	2	75.8704	18.659	349.878	6.10652	6.39636		20.7677	5.86305
2481	1493889191	1	79.5338	13.1104	120.878	2.10972	2	76.0589	18.7106	351.289	6.13115	6.59069		4.56397	4.50362
2482	1493889191	1	79.4884	12.9652	122.881	2.14467	2	76.2002	18.7613	351.232	6.13016	6.66386		12.3897	4.50079
2483	1493889191	1	79.2563	12.6236	120.785	2.1081	2	76.3414	18.812	350.404	6.11571	6.84054		19.5918	4.25477
2484	1493889191	1	78.8848	12.0865	122.381	2.13594	2	76.4832	18.8147	348.083	6.07519
2485	1493889191	1	78.9327	12.0394	121.684	2.12379	2	76.5771	18.8645	349.396	6.09811
2486	1493889192	1	78.5617	11.4539	122.08	2.1307	2	76.7183	18.9152	354.193	6.18184
2487	1493889192	1	78.4689	11.3075	122.651	2.14067	2	76.86	18.9179	353.724	6.17364
2488	1493889192	1	78.2371	10.9173	121.883	2.12726	2	77.0018	18.9206	352.593	6.1539
2489	1493889192	1	77.9568	10.6224	123.474	2.15502	2	77.1429	18.9713	351.895	6.14173
2490	1493889192	1	77.9586	10.4779	121.134	2.11419	2	77.3313	19.0229	357.403	6.23786
2491	1493889192	1	77.5864	9.93984	122.914	2.14526	2	77.5208	18.9786	0.370042	0.00645846
2492	1493889192	1	77.587	9.89164	123.228	2.15073	2	77.7098	18.9822	354.88	6.19382
2493	1493889192	1	77.2615	9.40257	121.681	2.12374	2	77.9926	19.0356	0.925637	0.0161554
2494	1493889193	1	77.1679	9.30413	122.621	2.14014	2	78.3243	18.946	19.384	0.338314
2495	1493889193	1	77.0288	9.06001	121.356	2.11806	2	78.7033	18.8574	14.0762	0.245676
2496	1493889193	1	76.7966	8.6691	122.249	2.13364	2	79.035	18.7679	15.4582	0.269796
2497	1493889193	1	76.7972	8.62086	121.49	2.1204	2	79.3667	18.6783	18.3735	0.320677
2498	1493889193	1	76.4707	8.17953	122.267	2.13396	2	79.6512	18.5879	18.6181	0.324947
2499	1493889193	1	76.4713	8.13128	122.601	2.1398	2	79.9356	18.4975	18.4723	0.322402
2500	1493889193	1	76.239	7.74008	122.363	2.13564	2	80.1729	18.4061	17.4558	0.30466
2501	1493889193	1	76.1921	7.69079	122.326	2.13499	2	80.4573	18.3157	18.9359	0.330494
2502	1493889194	1	76.0522	7.49462	123.159	2.14953	2	80.6473	18.2235	19.9057	0.347419
2503	1493889194	1	75.8666	7.15253	123.991	2.16405	2	80.8373	18.1313	21.0005	0.366528
2504	1493889194	1	75.8666	7.15253	124.127	2.16643	2	81.0267	18.087	22.7948	0.397844
2505	1493889194	1	75.634	6.76102	123.778	2.16034	2	81.1695	17.9939	24.1836	0.422084
2506	1493889194	1	75.5409	6.61404	125.251	2.18604	2	81.3595	17.9016	24.7649	0.43223
2507	1493889194	1	75.4003	6.46601	128.687	2.24601	2	81.4545	17.8555	24.8605	0.433898
2508	1493889194	1	75.3083	6.22236	136.206	2.37724	2	81.5967	17.8103	24.0409	0.419594
2509	1493889194	1	75.2608	6.22132	136.531	2.38291	2	81.6923	17.7163	25.1861	0.439581
2510	1493889195	1	75.3083	6.22236	138.168	2.41149	2	81.7402	17.6693	24.7984	0.432814
2511	1493889195	1	75.4037	6.17612	146.654	2.5596	2	81.8352	17.6232	25.1067	0.438194
2512	1493889195	1	75.4998	6.08156	156.031	2.72325	2	81.883	17.5761	25.394	0.443208
2513	1493889195	1	75.5478	6.03428	161.929	2.8262	2	81.978	17.53	24.6409	0.430065
2514	1493889195	1	75.5478	6.03428	164.129	2.86459	2	82.073	17.4839	25.3889	0.443119
2515	1493889195	1	75.5478	6.03428	170.522	2.97617	2	82.073	17.4839	23.817	0.415684
2516	1493889195	1	75.4518	6.12884	179.771	3.13759	2	82.1208	17.4369	25.044	0.4371
2517	1493889195	1	75.4032	6.22444	186.688	3.25832	2	82.2158	17.3908	24.9338	0.435178
2518	1493889196	1	75.4026	6.27275	193.635	3.37957	2	82.2636	17.3438	25.9947	0.453694
2519	1493889196	1	75.3065	6.36731	206.615	3.60611	2	82.3114	17.2967	25.7828	0.449995
2520	1493889196	1	75.2585	6.41458	213.88	3.73291	2	82.3114	17.2967	26.723	0.466405
2521	1493889196	1	75.163	6.46082	220.37	3.84617	2	82.3121	17.2488	31.4174	0.548337
2522	1493889196	1	74.8761	6.64786	233.301	4.07187	2	82.3599	17.2018	57.7696	1.00827
2523	1493889196	1	74.7326	6.74138	232.155	4.05187	2	82.4091	17.0588	72.7943	1.2705
2524	1493889196	1	74.2049	7.2131	234.414	4.09129	2	82.4117	16.867	77.8379	1.35853
2525	1493889196	1	73.9648	7.44947	232.922	4.06526	2	82.4137	16.7231	77.9604	1.36067
2526	1493889196	1	73.5807	7.82763	231.273	4.03648	2	82.4629	16.5801	79.4449	1.38658
2527	1493889197	1	73.2915	8.20782	229.186	4.00005	2	82.4642	16.4842	81.3837	1.42041
2528	1493889197	1	73.1475	8.34962	230.899	4.02995	2	82.4656	16.3883	85.2017	1.48705
2529	1493889197	1	72.6669	8.87053	227.177	3.96498	2	82.4197	16.2914	87.7	1.53065
2530	1493889197	1	72.6189	8.91779	228.311	3.98478	2	82.421	16.1954	87.8792	1.53378
2531	1493889197	1	72.0909	9.43765	222.558	3.88438	2	82.3745	16.1465	88.9164	1.55188
2532	1493889197	1	71.9949	9.53216	226.042	3.94518	2	82.3759	16.0506	90.2556	1.57526
2533	1493889197	1	71.6114	9.86195	221.847	3.87196	2	82.3293	16.0016	88.7016	1.54814
2534	1493889197	1	71.4189	10.0992	219.561	3.83206	2	82.3307	15.9057	92.0173	1.60601
2535	1493889198	1	71.1789	10.3355	221.592	3.8675	2	82.2383	15.7598	115.302	2.0124
2536	1493889198	1	70.8914	10.5707	221.415	3.86441	2	82.0987	15.613	118.192	2.06284
2537	1493889198	1	70.7	10.7115	221.164	3.86005	2	82.007	15.4191	113.417	1.97951
2538	1493889198	1	70.1726	11.183	218.468	3.81298	2	81.9159	15.1772	116.263	2.02917
2539	1493889198	1	70.1251	11.182	219.047	3.82308	2	81.7769	14.9823	121.724	2.12449
2540	1493889198	1	69.5982	11.6053	218.029	3.80533	2	81.6844	14.8364	123.252	2.15114
2541	1493889198	1	69.4547	11.6988	219.749	3.83534	2	81.5454	14.6414	120.149	2.097
2542	1493889198	1	69.1678	11.8858	218.028	3.8053	2	81.4536	14.4474	120.223	2.09828
2543	1493889199	1	68.6399	12.4055	219.508	3.83113	2	81.3139	14.3004	124.401	2.1712
2544	1493889199	1	68.5449	12.4035	219.344	3.82828	2	81.2208	14.2024	128.715	2.24651
2545	1493889199	1	67.9705	12.8258	218.12	3.80692	2	81.1282	14.0564	129.429	2.25897
2546	1493889199	1	67.9225	12.873	218.636	3.81593	2	80.9885	13.9094	130.224	2.27284
2547	1493889199	1	67.3961	13.2481	217.767	3.80075	2	80.8953	13.8113	130.759	2.28218
2548	1493889199	1	67.2527	13.3416	219.208	3.82591	2	80.8021	13.7133	131.434	2.29396
2549	1493889199	1	66.9173	13.624	218.343	3.81081	2	80.7089	13.6153	132.044	2.3046
2550	1493889199	1	66.6778	13.812	219.871	3.83747	2	80.5212	13.5153	142.216	2.48214
2551	1493889200	1	66.3429	14.0463	217.426	3.79481	2	80.3807	13.4163	165.221	2.88366
2552	1493889200	1	65.9595	14.376	217.644	3.79861	2	80.0978	13.3624	163.705	2.8572
2553	1493889200	1	65.7685	14.4686	217.183	3.79057	2	79.8628	13.2614	163.315	2.85038
2554	1493889200	1	65.3376	14.7973	218.723	3.81743	2	79.6271	13.2085	167.244	2.91897
2555	1493889200	1	65.2421	14.8436	217.777	3.80093	2	79.3913	13.1556	171.378	2.99111
2556	1493889200	1	64.8112	15.1723	217.102	3.78914	2	79.2028	13.1036	171.613	2.99521
2557	1493889200	1	64.7637	15.1714	217.552	3.797	2	79.0137	13.0998	173.204	3.02298
2558	1493889200	1	64.3803	15.5011	217.448	3.79518	2	78.8251	13.0478	173.704	3.03171
2559	1493889201	1	64.2848	15.5474	218.603	3.81535	2	78.636	13.0439	173.441	3.02712
2560	1493889201	1	63.9498	15.7816	217.143	3.78986	2	78.542	12.9939	173.252	3.02381
2561	1493889201	1	63.8543	15.8279	217.535	3.7967	2	78.4001	12.991	173.373	3.02593
2562	1493889201	1	63.5194	16.0622	216.355	3.77611	2	78.2109	12.9871	173.612	3.03009
2563	1493889201	1	63.4714	16.1094	217.243	3.7916	2	78.069	12.9842	173.99	3.03669
2564	1493889201	1	63.1364	16.3437	217.769	3.80078	2	77.975	12.9342	173.834	3.03398
2565	1493889201	1	63.0885	16.391	217.704	3.79965	2	77.7857	12.9303	171.316	2.99003
2566	1493889201	1	62.849	16.5789	217.731	3.80013	2	77.6911	12.9284	172.071	3.00321
2567	1493889202	1	62.8015	16.578	217.906	3.80317	2	77.5492	12.9254	178.583	3.11686
2568	1493889202	1	62.5141	16.8132	217.5	3.79609	2	77.3593	12.9697	186.762	3.25961
2569	1493889202	1	62.3226	16.954	216.204	3.77347	2	76.9807	12.9619	170.592	2.97738
2570	1493889202	1	61.8925	17.1864	209.191	3.65108	2	76.5553	12.9051	181.56	3.16882
2571	1493889202	1	61.7962	17.329	208.624	3.64118	2	76.0819	12.8954	175.493	3.06293
2572	1493889202	1	61.3661	17.5615	202.532	3.53485	2	75.6089	12.8376	173.214	3.02315
2573	1493889202	1	61.3181	17.6087	199.923	3.48932	2	75.1832	12.7807	180.4	3.14857
2574	1493889202	1	61.0794	17.7004	189.62	3.3095	2	74.6622	12.77	174.554	3.04653
2575	1493889203	1	60.8891	17.6967	187.067	3.26494	2	74.2363	12.7131	174.54	3.04631
2576	1493889203	1	60.6987	17.693	178.446	3.11447	2	73.8103	12.6562	178.417	3.11396
2577	1493889203	1	60.5083	17.6893	175.457	3.0623	2	73.4317	12.6003	176.204	3.07533
2578	1493889203	1	60.3656	17.6865	168.879	2.9475	2	73.1003	12.5453	173.061	3.02048
2579	1493889203	1	60.1755	17.6347	163.711	2.8573	2	72.7221	12.4412	173.171	3.02241
2580	1493889203	1	60.0803	17.6328	160.434	2.80011	2	72.3901	12.4343	175.513	3.06328
2581	1493889203	1	59.7958	17.4828	154.563	2.69764	2	72.0587	12.3793	175.565	3.06418
2582	1493889203	1	59.6053	17.4791	153.04	2.67104	2	71.7746	12.3253	176.456	3.07974
2583	1493889203	1	59.2258	17.279	149.285	2.60552	2	71.5379	12.2722	174.358	3.04313
2584	1493889204	1	58.9883	17.178	149.037	2.60119	2	71.2537	12.2182	175.484	3.06278
2585	1493889204	1	58.4191	16.8295	148.908	2.59894	2	70.9695	12.1641	175.028	3.05482
2586	1493889204	1	58.2292	16.7293	148.038	2.58376	2	70.7327	12.111	175.806	3.06839
2587	1493889204	1	57.7076	16.3333	147.832	2.58015	2	70.4953	12.1061	176.738	3.08466
2588	1493889204	1	57.5176	16.2331	147.92	2.58169	2	70.3059	12.054	176.163	3.07462
2589	1493889204	1	57.0431	15.8861	147.164	2.5685	2	70.0691	12.0009	175.333	3.06014
2590	1493889204	1	56.6631	15.6373	148.895	2.59871	2	69.8791	11.9969	173.747	3.03246
2591	1493889204	1	56.4733	15.4888	146.408	2.55531	2	69.6897	11.9448	174.78	3.05048
2592	1493889205	1	55.8078	15.0894	147.091	2.56722	2	69.4527	11.8917	174.889	3.05239
2593	1493889205	1	55.8081	15.0411	147.002	2.56567	2	69.2628	11.8878	174.456	3.04484
2594	1493889205	1	55.0951	14.5439	144.313	2.51873	2	69.1207	11.8366	174.77	3.0503
2595	1493889205	1	54.9999	14.4937	146.062	2.54927	2	68.9307	11.8327	174.88	3.05223
2596	1493889205	1	54.5247	14.0977	143.052	2.49673	2	68.7412	11.7805	173.534	3.02873
2597	1493889205	1	54.2865	13.9963	147.203	2.56918	2	68.5516	11.7283	174.966	3.05374
2598	1493889205	1	53.9538	13.6996	142.526	2.48755	2	68.3616	11.7244	193.113	3.37045
2599	1493889205	1	53.5726	13.4985	145.347	2.53678	2	68.075	11.8632	208.399	3.63725
2600	1493889206	1	53.3825	13.3012	143.259	2.50034	2	67.5984	11.9981	196.967	3.43771
2601	1493889206	1	52.8586	12.9521	144.768	2.52669	2	67.1216	12.133	203.107	3.54489
2602	1493889206	1	52.8113	12.8544	142.569	2.48831	2	66.7399	12.2699	203.976	3.56005
2603	1493889206	1	52.2396	12.4557	142.431	2.48588	2	66.3102	12.4541	201.914	3.52407
2604	1493889206	1	52.192	12.4063	142.205	2.48195	2	65.9765	12.5438	200.697	3.50282
2605	1493889206	1	51.7154	12.0577	142.988	2.49561	2	65.6422	12.6817	199.65	3.48456
2606	1493889206	1	51.5248	11.9086	142.628	2.48933	2	65.3084	12.7713	200.782	3.50431
2607	1493889206	1	51.0958	11.5609	141.482	2.46933	2	65.0217	12.9102	200.421	3.49801
2608	1493889207	1	50.9529	11.4126	143.616	2.50658	2	64.7354	13.0009	198.127	3.45797
2609	1493889207	1	50.5235	11.1131	141.33	2.46668	2	64.4491	13.0915	196.281	3.42574
2610	1493889207	1	50.3329	10.9154	142.76	2.49163	2	64.2104	13.1832	197.192	3.44164
2611	1493889207	1	49.8555	10.5663	141.817	2.47517	2	64.0192	13.2758	199.789	3.48698
2612	1493889207	1	49.7599	10.5158	142.57	2.48831	2	63.7809	13.3192	200.308	3.49604
2613	1493889207	1	49.1393	10.0181	141.82	2.47523	2	63.5421	13.4109	199.721	3.4858
2614	1493889207	1	49.1395	9.96963	142.547	2.48792	2	63.3033	13.5025	197.091	3.43988
2615	1493889207	1	48.5185	9.47162	143.893	2.51142	2	63.1125	13.5469	195.61	3.41404
2616	1493889208	1	48.375	9.37158	143.805	2.50988	2	62.9213	13.6395	201.822	3.52246
2617	1493889208	1	48.1361	9.17249	143.353	2.50197	2	62.6345	13.7785	199.961	3.48999
2618	1493889208	1	47.6579	8.82269	145.023	2.53114	2	62.2532	13.819	188.357	3.28744
2619	1493889208	1	47.6101	8.77315	145.714	2.54319	2	61.8711	13.956	200.977	3.50771
2620	1493889208	1	47.0839	8.37364	145.737	2.54358	2	61.3457	14.1385	186.232	3.25036
2621	1493889208	1	47.0361	8.32407	145.69	2.54276	2	60.7734	14.2234	194.173	3.38895
2622	1493889208	1	46.5096	7.92436	145.299	2.53595	2	60.2002	14.4049	191.601	3.34406
2623	1493889208	1	46.4137	7.87374	146.067	2.54934	2	59.6277	14.49	187.345	3.26979
2624	1493889209	1	46.0307	7.57408	144.711	2.52568	2	59.1504	14.5769	188.887	3.29671
2625	1493889209	1	45.839	7.47279	144.876	2.52857	2	58.673	14.6639	184.909	3.22727
2626	1493889209	1	45.5997	7.2247	143.846	2.51058	2	58.1959	14.7026	182.028	3.17699
2627	1493889209	1	45.3119	7.0727	144.962	2.53006	2	57.7663	14.7423	182.617	3.18727
2628	1493889209	1	45.1683	6.92379	143.862	2.51086	2	57.4322	14.7839	182.827	3.19093
2629	1493889209	1	44.8326	6.72208	145.936	2.54707	2	57.0025	14.8235	179.305	3.12946
2630	1493889209	1	44.8328	6.67347	144.978	2.53034	2	56.6686	14.8169	177.609	3.09986
2631	1493889209	1	44.4491	6.42204	145.845	2.54547	2	56.2866	14.8575	184.612	3.2221
2632	1493889209	1	44.4491	6.42204	145.612	2.54141	2	55.8567	14.8972	177.797	3.10314
2633	1493889210	1	43.9692	6.11981	148.397	2.59002	2	55.4749	14.8896	175.939	3.07072
2634	1493889210	1	43.7773	5.9697	152.678	2.66473	2	55.0453	14.881	182.783	3.19016
2635	1493889210	1	43.4892	5.81746	154.136	2.69017	2	54.5678	14.8715	174.693	3.04897
2636	1493889210	1	43.0568	5.61338	163.366	2.85128	2	54.1383	14.8146	174.892	3.05244
2637	1493889210	1	43.057	5.56472	163.789	2.85865	2	53.6606	14.8051	179.97	3.14107
2638	1493889210	1	42.6721	5.55629	175.114	3.05631	2	53.0876	14.7453	169.435	2.9572
2639	1493889210	1	42.6241	5.50658	178.532	3.11598	2	52.6099	14.6875	175.898	3.07
2640	1493889210	1	42.3352	5.54892	183.782	3.20761	2	52.0844	14.6286	176.83	3.08626
2641	1493889211	1	42.1427	5.54471	191.051	3.33446	2	51.6068	14.5224	172.463	3.01005
2642	1493889211	1	42.0465	5.5426	193.511	3.3774	2	51.1767	14.4655	176.728	3.08448
2643	1493889211	1	41.661	5.68019	204.002	3.56051	2	50.6986	14.4075	177.977	3.10629
2644	1493889211	1	41.6612	5.63152	205.176	3.58099	2	50.3161	14.3515	176.193	3.07515
2645	1493889211	1	41.2755	5.86647	215.019	3.75279	2	49.9814	14.2964	175.915	3.07029
2646	1493889211	1	41.2274	5.81674	217.716	3.79987	2	49.5988	14.2404	178.586	3.11692
2647	1493889211	1	40.8899	6.05275	225.62	3.93782	2	49.3116	14.2346	179.432	3.13168
2648	1493889211	1	40.7935	6.09932	229.574	4.00682	2	48.9765	14.2279	178.21	3.11035
2649	1493889212	1	40.6004	6.33847	235.303	4.10681	2	48.6895	14.1738	177.019	3.08956
2650	1493889212	1	40.3591	6.57656	240.753	4.20193	2	48.3543	14.167	177.58	3.09935
2651	1493889212	1	40.166	6.81569	242.056	4.22467	2	48.1151	14.1139	178.211	3.11037
2652	1493889212	1	39.9244	7.24836	244.646	4.26987	2	47.8756	14.1091	178.739	3.11959
2653	1493889212	1	39.5381	7.82378	242.303	4.22899	2	47.6361	14.1042	178.723	3.1193
2654	1493889212	1	39.393	8.16111	243.284	4.2461	2	47.4447	14.052	177.322	3.09485
2655	1493889212	1	39.1514	8.64221	243.497	4.24982	2	47.253	14.0482	178.163	3.10954
2656	1493889212	1	38.8617	9.12221	240.919	4.20483	2	47.1572	14.0462	178.846	3.12145
2657	1493889213	1	38.7651	9.3146	239.928	4.18753	2	47.0614	14.0443	178.726	3.11936
2658	1493889213	1	38.3789	9.93825	241.875	4.22152	2	46.9656	14.0424	178.758	3.11992
2659	1493889213	1	38.2822	10.1792	238.919	4.16993	2	46.8697	14.0404	178.613	3.11738
2660	1493889213	1	38.0894	10.3695	236.125	4.12116	2	46.7739	14.0385	179.348	3.13022
2661	1493889213	1	37.8481	10.7531	234.975	4.10108	2	46.6301	14.0356	179.752	3.13726
2662	1493889213	1	37.607	11.0395	235.928	4.11771	2	46.5343	14.0337	179.27	3.12886
2663	1493889213	1	37.4139	11.424	235.81	4.11567	2	46.3905	14.0308	179.188	3.12742
2664	1493889213	1	37.2211	11.6143	235.478	4.10986	2	46.2946	14.0289	179.704	3.13643
2665	1493889214	1	36.9799	11.9978	235.072	4.10278	2	46.1988	14.027	180.884	3.15702
2666	1493889214	1	36.7871	12.2365	235.691	4.11359	2	46.1029	14.025	180.884	3.15702
2667	1493889214	1	36.5942	12.5238	235.315	4.10702	2	46.007	14.0231	180.884	3.15702
2668	1493889214	1	36.3531	12.8101	235.538	4.11092	2	45.9112	14.0212	182.006	3.17661
2669	1493889214	1	36.2084	13.0984	236.655	4.13041	2	45.8155	13.9708	181.263	3.16363
2670	1493889214	1	36.0156	13.3371	236.619	4.12978	2	45.7196	13.9689	181.263	3.16363
2671	1493889214	1	35.8228	13.6243	238.594	4.16426	2	45.6716	13.968	181.853	3.17394
2672	1493889214	1	35.6782	13.864	238.407	4.16099	2	45.6237	13.967	181.85	3.17387
2673	1493889215	1	35.4372	14.1987	239.379	4.17796	2	45.4799	13.9641	183.545	3.20346
2674	1493889215	1	35.3407	14.3908	240.185	4.19202	2	45.3838	14.0106	183.287	3.19896
2675	1493889215	1	35.0998	14.7739	242.909	4.23956	2	45.2879	14.0086	183.856	3.2089
2676	1493889215	1	35.0515	14.9184	242.837	4.2383	2	45.2399	14.0077	183.079	3.19533
2677	1493889215	1	34.8106	15.3015	244.083	4.26006	2	45.144	14.0058	183.148	3.19654
2678	1493889215	1	34.7142	15.4451	244.22	4.26244	2	45.0481	14.0038	183.435	3.20155
2679	1493889215	1	34.5214	15.829	243.406	4.24824	2	44.9522	14.0019	182.395	3.1834
2680	1493889215	1	34.4251	15.9725	244.286	4.26359	2	44.9043	14.0009	183.348	3.20003
2681	1493889215	1	34.2324	16.3565	244.53	4.26785	2	44.8563	14	183.408	3.20107
2682	1493889216	1	34.136	16.5484	244.125	4.26078	2	44.7604	13.998	184.799	3.22536
2683	1493889216	1	33.9915	16.8847	243.758	4.25439	2	44.6645	13.9961	185.011	3.22906
2684	1493889216	1	33.8952	17.0282	244.426	4.26604	2	44.6165	13.9951	181.75	3.17214
2685	1493889216	1	33.7507	17.3644	245.702	4.2883	2	44.5206	13.9932	181.587	3.16929
2686	1493889216	1	33.6543	17.5079	244.972	4.27556	2	44.4246	13.9913	181.198	3.16251
2687	1493889216	1	33.5099	17.8441	244.15	4.26122	2	44.2806	14.0368	184.758	3.22464
2688	1493889216	1	33.4617	17.8432	244.141	4.26107	2	44.0887	14.033	173.408	3.02654
2689	1493889216	1	33.3654	18.1318	242.379	4.2303	2	43.8489	13.9797	172.763	3.01529
2690	1493889217	1	33.2691	18.2752	242.307	4.22906	2	43.4651	13.972	181.986	3.17625
2691	1493889217	1	33.1247	18.6598	237.88	4.15178	2	43.0333	13.9149	173.35	3.02553
2692	1493889217	1	32.9803	18.8022	236.714	4.13144	2	42.5534	13.8568	180.938	3.15797
2693	1493889217	1	32.884	18.994	232.482	4.05757	2	42.0733	13.8471	180.944	3.15806
2694	1493889217	1	32.9321	18.9465	232.069	4.05036	2	41.6892	13.7909	178.556	3.11639
2695	1493889217	1	32.9321	18.9465	232.115	4.05118	2	41.2569	13.7822	182.447	3.18429
2696	1493889217	1	32.9321	18.9949	229.442	4.00452	2	40.8246	13.7735	185.142	3.23133
2697	1493889217	1	32.9803	19.141	219.013	3.8225	2	40.4882	13.8152	181.239	3.16322
2698	1493889217	1	33.0284	19.2871	208.704	3.64257	2	40.1518	13.8085	182.673	3.18824
2699	1493889218	1	33.1246	19.3373	201.829	3.52258	2	39.8154	13.8017	185.836	3.24346
2700	1493889218	1	33.1728	19.3382	196.241	3.42506	2	39.4788	13.8434	185.111	3.2308
2701	1493889218	1	33.1247	19.2405	213.235	3.72165	2	39.1423	13.8366	181.261	3.16359
2702	1493889218	1	33.0765	19.2396	181.706	3.17138	2	38.8538	13.8308	181.537	3.16842
2703	1493889218	1	33.0284	19.1903	172.08	3.00336	2	38.5652	13.8735	184.377	3.21799
2704	1493889218	1	32.9321	19.1885	163.703	2.85715	2	38.3248	13.8687	184.127	3.21361
2705	1493889218	1	32.884	19.1392	161.023	2.81038	2	37.988	13.9104	181.871	3.17424
2706	1493889218	1	32.884	19.0908	154.382	2.69447	2	37.6994	13.9046	180.489	3.15013
2707	1493889219	1	32.6433	18.941	138.528	2.41777	2	37.4589	13.8998	183.798	3.20788
2708	1493889219	1	32.4989	18.8899	138.717	2.42107	2	37.1702	13.9424	185.555	3.23855
2709	1493889219	1	32.1137	18.5921	131.686	2.29835	2	36.9296	13.9376	186.588	3.25657
2710	1493889219	1	31.8246	18.296	138.626	2.41948	2	36.737	13.9822	185.857	3.24382
2711	1493889219	1	31.4391	17.9011	137.893	2.40668	2	36.6408	13.9803	186.066	3.24747
2712	1493889219	1	31.2945	17.7046	136.989	2.3909	2	36.5926	14.0278	186.498	3.255
2713	1493889219	1	30.7159	17.1604	138.676	2.42035	2	36.5445	14.0269	187.003	3.26382
2714	1493889219	1	30.6677	17.0625	139.489	2.43454	2	36.4963	14.0259	186.812	3.26048
2715	1493889219	1	30.0406	16.6139	143.416	2.50307	2	36.4001	14.024	186.551	3.25594
2716	1493889220	1	29.944	16.4666	145.909	2.5466	2	36.3519	14.0715	186.484	3.25476
2717	1493889220	1	29.6062	16.2175	148.016	2.58336	2	36.3519	14.0715	185.974	3.24586
2718	1493889220	1	29.3165	16.0178	149.607	2.61114	2	36.3038	14.0706	185.661	3.2404
2719	1493889220	1	29.0268	15.818	148.386	2.58983	2	36.2556	14.0696	185.126	3.23106
2720	1493889220	1	28.4956	15.5164	149.866	2.61566	2	36.2075	14.0686	184.597	3.22183
2721	1493889220	1	28.399	15.4174	150.36	2.62427	2	36.1593	14.1162	184.961	3.22817
2722	1493889220	1	27.7708	15.0166	151.872	2.65066	2	36.1112	14.1152	184.792	3.22522
2723	1493889220	1	27.7224	14.9671	151.887	2.65094	2	36.0631	14.1142	184.196	3.21483
2724	1493889221	1	27.1906	14.6166	149.148	2.60312	2	36.0149	14.1133	183.177	3.19703
2725	1493889221	1	26.9972	14.5156	150.434	2.62556	2	35.9187	14.1113	182.071	3.17774
2726	1493889221	1	26.5135	14.2144	150.6	2.62846	2	35.8224	14.1094	181.41	3.16621
2727	1493889221	1	26.3201	14.162	150.352	2.62413	2	35.7742	14.1569	179.64	3.13531
2728	1493889221	1	25.9329	13.8626	148.231	2.58712	2	35.678	14.058	147.799	2.57959
2729	1493889221	1	25.6909	13.7605	147.934	2.58194	2	35.5819	13.862	134.616	2.3495
2730	1493889221	1	25.352	13.5106	147.57	2.57559	2	35.3412	13.6631	139.355	2.4322
2731	1493889221	1	25.013	13.3093	146.493	2.55679	2	35.0524	13.4147	137.359	2.39737
2732	1493889221	1	24.7223	13.1089	145.892	2.54629	2	34.8599	13.2167	130.794	2.28278
2733	1493889222	1	24.4316	12.9085	145.581	2.54087	2	34.6673	13.0186	140.554	2.45313
2734	1493889222	1	24.0922	12.6583	145.832	2.54525	2	34.3783	12.8186	142.765	2.49172
2735	1493889222	1	23.7528	12.4081	144.853	2.52815	2	34.0892	12.5699	136.08	2.37505
2736	1493889222	1	23.4619	12.2075	145.721	2.5433	2	33.8483	12.3707	142.473	2.48663
2737	1493889222	1	23.1221	11.9085	143.947	2.51235	2	33.5591	12.122	143.838	2.51044
2738	1493889222	1	22.8796	11.7575	145.284	2.53568	2	33.2698	11.9217	140.34	2.44939
2739	1493889222	1	22.4428	11.4563	144.469	2.52146	2	33.0287	11.7224	139.57	2.43595
2740	1493889222	1	22.2484	11.2575	145.827	2.54516	2	32.8358	11.524	143.066	2.49696
[truncated: 517 more rows]
