# Supplementary material for: Guppies Prefer to Follow Large (Robot) Leaders Irrespective of Own Size
Source: Front Bioeng Biotechnol. 2020 May 15;8:441. doi: 10.3389/fbioe.2020.00441 (PMC7243707; doi:10.3389/fbioe.2020.00441)
Supplement: Supplementary file 3 [file Data_Sheet_1.ZIP › Raw Data/ID2.xlsx]

## Sheet: tracking_data__170504T102059_2
514	1493886078	1	10.7827	80.1296	124.918	2.18023	2	10.5804	24.8809	81.5463	1.42325	Distance_between_subjects	Mean_Distance (L300 bis L1500)	Velocity_Robo	Velocity_Fish	Mean_velocity_Robo
564	1493886082	1	14.2501	77.1438	22.6195	0.394785	2	19.9693	76.9938	113.955	1.9889	5.72117	12.8449	0	9.02582
565	1493886082	1	14.2501	77.1438	22.6195	0.394785	2	20.1589	76.7602	127.79	2.23036	5.92124		181.047	0
566	1493886083	1	20.2533	76.526	27.7965	0.485141	2	20.1589	76.7602	127.79	2.23036	0.252509		8.89961	2380.89
567	1493886083	1	20.3475	76.2447	32.367	0.56491	2			127.79	2.23036			13.3489	2347.62
568	1493886083	1	20.4889	75.8228	36.8468	0.643099	2	14.9165	76.8191	103.937	1.81405	5.66076		12.5887	0
569	1493886083	1	20.678	75.4482	40.8698	0.713312	2	14.9165	76.8191	121.937	2.12821	5.92235		5.80485	1582.71
570	1493886083	1	20.725	75.2605	44.471	0.776166	2	10.4794	24.249	105.244	1.83685			14.3592	1582.84
571	1493886083	1	20.8186	74.7911	48.3426	0.843738	2	14.9642	76.8194	98.639	1.72158	6.19581		13.3575	0
572	1493886083	1	20.96	74.3689	84.2039	1.46963	2	14.9642	76.8194	81.0893	1.41528	6.47723		5.80776	0
573	1493886083	1	21.007	74.1811	84.8255	1.48048	2	14.9642	76.8194	65.4297	1.14196	6.59364		12.7655	1.43103
574	1493886083	1	21.0532	73.7581	90.7804	1.58442	2	15.0119	76.8197	51.9451	0.906613	6.77279		9.96555	0
575	1493886083	1	21.0998	73.4292	90.9628	1.5876	2	15.0119	76.8197	37.7926	0.659604	6.96836		8.47205	0
576	1493886083	1	21.0988	73.1468	93.2658	1.62779	2	15.0119	76.8197	24.256	0.423348	7.10919		12.7714	1.43103
577	1493886083	1	21.145	72.7236	96.0925	1.67713	2	15.0596	76.82	10.4164	0.1818	7.33571		7.05904	0
578	1493886084	1	21.1442	72.4883	97.5439	1.70246	2	15.0596	76.82	358.501	6.25702	7.469		15.5371	5.83778
579	1493886084	1	21.1425	71.9704	98.7513	1.72354	2	15.1083	77.0084	342.09	5.97059	7.86085		11.4107	7.07911
580	1493886084	1	21.0936	71.5932	99.0869	1.72939	2	15.2984	76.8686	328.347	5.73074	7.83672		9.89106	9.0082
581	1493886084	1	21.0925	71.2635	98.5654	1.72029	2	15.5842	76.7765	333.391	5.81876	7.79324		14.2221	7.65922
582	1493886084	1	21.0432	70.792	99.5421	1.73734	2	15.8222	76.6841	337.979	5.89884	7.87246		7.06803	7.65922
583	1493886084	1	21.0425	70.5564	99.3032	1.73317	2	16.0602	76.5917	342.634	5.98008	7.82612		17.0481	10.8286
584	1493886084	1	20.9929	69.9903	98.9593	1.72717	2	16.3934	76.4529	347.123	6.05844	7.93225		5.65504	7.07911
585	1493886084	1	20.9922	69.8018	98.7747	1.72394	2	16.5835	76.3131	351.222	6.12999	7.86344		18.6474	7.65922
586	1493886084	1	20.8948	69.1879	97.2818	1.69789	2	16.8215	76.2207	26.5893	0.464071	8.12724		7.07404	6.35033
587	1493886084	1	20.894	68.9521	97.3151	1.69847	2	17.0118	76.128	27.8276	0.485683	8.15874		5.66104	4.5017
588	1493886084	1	20.8933	68.7634	96.2819	1.68044	2	17.1546	76.0819	29.611	0.51681	8.21817		18.6597	7.07734
589	1493886084	1	20.7958	68.1491	92.2236	1.60961	2	17.3447	75.9422	28.3995	0.495665	8.52306		7.07704	5.87715
590	1493886084	1	20.795	67.9132	94.9764	1.65765	2	17.5352	75.8965	28.452	0.496581	8.62319		14.1631	5.10902
591	1493886085	1	20.7934	67.4411	95.0949	1.65972	2	17.6778	75.8034	27.3607	0.477534	8.92385		7.08304	4.50364
592	1493886085	1	20.7926	67.205	95.3782	1.66466	2	17.8207	75.7574	27.6611	0.482777	9.05405		14.1691	5.10902
593	1493886085	1	20.7909	66.7327	93.9235	1.63927	2	17.9633	75.6643	27.2437	0.475493	9.3685		4.25102	6.34763
594	1493886085	1	20.7905	66.591	94.242	1.64483	2	18.1535	75.5716	24.7922	0.432705	9.35975		18.4231	3.17586
595	1493886085	1	20.7883	65.9769	92.4902	1.61426	2	18.2487	75.5253	49.5621	0.865022	9.88036		8.50804	18.0647
596	1493886085	1	20.7874	65.6933	94.8672	1.65574	2	18.6281	75.0577	53.143	0.92752	9.61013		7.08904	14.1027
597	1493886085	1	20.7866	65.457	92.6889	1.61773	2	18.9125	74.6834	54.5099	0.951377	9.41481		18.4381	15.2476
598	1493886085	1	20.7845	64.8424	93.7773	1.63672	2	19.1968	74.2621	63.3162	1.10508	9.55257		1.41901	13.2992
599	1493886085	1	20.7843	64.7951	92.9315	1.62196	2	19.4337	73.8874	65.0153	1.13473	9.19206		17.0251	11.3627
600	1493886085	1	20.7823	64.2276	92.8471	1.62049	2	19.6231	73.5594	66.0479	1.15275	9.40352		4.25702	12.6048
601	1493886085	1	20.7819	64.0857	93.611	1.63382	2	19.8124	73.1843	67.9253	1.18552	9.15011		14.1931	9.4546
602	1493886085	1	20.7802	63.6126	92.7839	1.61938	2	19.9543	72.9029	67.6832	1.18129	9.32694		5.67903	9.45595
603	1493886085	1	20.7796	63.4233	93.1982	1.62661	2	20.0963	72.6215	65.8317	1.14898	9.22354		12.7771	9.45595
604	1493886086	1	20.7781	62.9974	92.2418	1.60992	2	20.2383	72.3401	65.0928	1.13608	9.35828		7.10104	7.5892
605	1493886086	1	20.7773	62.7607	92.3437	1.6117	2	20.3327	72.1054	68.1784	1.18994	9.35527		8.62307	10.7379
606	1493886086	1	20.8241	62.4771	91.7609	1.60153	2	20.4746	71.7768	68.0112	1.18702	9.30627		8.65914	6.30709
607	1493886086	1	20.7754	62.1926	92.9777	1.62277	2	20.5693	71.5891	66.44	1.1596	9.39876		7.23022	7.19139
608	1493886086	1	20.8223	61.9562	91.0592	1.58928	2	20.6161	71.354	89.7386	1.56623	9.40006		10.0675	15.5491
609	1493886086	1	20.7734	61.6242	91.9466	1.60477	2	20.6143	70.8357	92.6161	1.61646	9.21287		4.47873	19.7971
610	1493886086	1	20.8207	61.4826	91.1868	1.59151	2	20.612	70.1758	99.8174	1.74214	8.6957		11.4799	15.6407
611	1493886086	1	20.7716	61.1031	93.2148	1.62691	2	20.5625	69.6568	101.509	1.77166	8.55626		3.16763	17.2532
612	1493886086	1	20.8191	61.0088	92.3013	1.61096	2	20.4651	69.09	100.531	1.75459	8.08895		8.53205	17.2591
613	1493886086	1	20.8181	60.7244	92.9591	1.62244	2	20.3677	68.523	102.828	1.7947	7.8116		4.26603	13.0925
614	1493886086	1	20.8176	60.5822	93.7921	1.63698	2	20.2707	68.0975	103.675	1.80948	7.53517		8.53204	13.0983
615	1493886086	1	20.8167	60.2978	94.3556	1.64682	2	20.1737	67.6718	102.448	1.78806	7.40198		1.42201	11.4412
616	1493886086	1	20.8165	60.2504	94.7696	1.65404	2	20.1246	67.2936	100.177	1.74841	7.0771		8.53205	10.0378
617	1493886087	1	20.8155	59.966	92.7685	1.61912	2	20.0757	66.9626	99.8623	1.74293	7.0356		4.26902	11.7299
618	1493886087	1	20.8151	59.8237	91.7595	1.60151	2	19.9788	66.5838	100.207	1.74894	6.81163		12.8642	8.50505
619	1493886087	1	20.8614	59.3974	86.1093	1.50289	2	19.9778	66.3003	102.605	1.79079	6.95922		3.20252	8.64191
620	1493886087	1	20.8133	59.3021	87.3048	1.52376	2	19.929	66.0164	102.685	1.79219	6.77228		3.17031	7.25207
621	1493886087	1	20.8608	59.2077	84.6981	1.47826	2	19.8804	65.7796	103.248	1.80202	6.64463		0	7.25268
622	1493886087	1	20.8608	59.2077	84.6773	1.4779	2	19.8317	65.5428	102.13	1.7825	6.41814		2.03435	7.25207
623	1493886087	1	20.8128	59.1598	81.169	1.41667	2	19.7831	65.306	102.126	1.78243	6.23186		4.55474	7.25268
624	1493886087	1	20.6691	59.1108	70.818	1.23601	2	19.7344	65.0692	102.213	1.78395	6.03127		4.30524	7.25501
625	1493886087	1	20.5256	59.1093	59.0297	1.03026	2	19.6858	64.8323	102.092	1.78184	5.78429		2.00895	5.87405
626	1493886087	1	20.4779	59.1563	55.0823	0.961367	2	19.6373	64.6426	101.688	1.77478	5.55032		2.87116	5.87115
627	1493886087	1	20.3822	59.1553	44.6244	0.778843	2	19.5888	64.453	102.274	1.78502	5.35678		2.87116	6.39301
628	1493886087	1	20.2865	59.1543	61.91	1.08053	2	19.4925	64.2629	101.921	1.77886	5.16994		1.43408	4.51202
629	1493886088	1	20.2387	59.1538	76.7345	1.33927	2	19.4441	64.1205	102.121	1.78234	5.02986		2.00684	4.51105
630	1493886088	1	20.191	59.2007	89.123	1.55549	2	19.3958	63.9781	102.353	1.78639	4.84313		0	5.87696
631	1493886088	1	20.191	59.2007	99.9711	1.74482	2	19.3473	63.7883	102.833	1.79477	4.66454		2.84703	2.83803
632	1493886088	1	20.1914	59.2956	108.316	1.89047	2	19.3469	63.6937	102.472	1.78848	4.47844		2.00681	5.16624
633	1493886088	1	20.239	59.2486	115.155	2.00983	2	19.2508	63.5508	103.621	1.80852	4.41423		2.03859	3.2012
634	1493886088	1	20.2871	59.2966	120.858	2.10936	2	19.2026	63.4556	103.914	1.81364	4.29807		3.18657	3.19852
635	1493886088	1	20.3826	59.2501	125.171	2.18465	2	19.1544	63.3605	103.838	1.81231	4.28997		5.19367	4.51486
636	1493886088	1	20.5264	59.3465	155.172	2.70826	2	19.106	63.218	104.248	1.81948	4.12384		5.89548	3.19852
637	1493886088	1	20.7176	59.3011	142.97	2.4953	2	19.0578	63.1229	104.336	1.821	4.16666		8.13951	1.422
638	1493886088	1	20.9096	59.4928	160.431	2.80004	2	19.0577	63.0755	103.25	1.80205	4.03302		13.5856	2.03223
639	1493886088	1	21.293	59.7338	175.235	3.05844	2	19.0097	63.0277	104.32	1.82073	4.0079		8.39455	1.41901
640	1493886088	1	21.5325	59.8785	189.765	3.31202	2	19.0095	62.9804	104.783	1.8288	3.99841		14.2341	2.03223
641	1493886089	1	21.8682	60.2138	202.226	3.5295	2	18.9615	62.9326	104.358	1.8214	3.98005		12.1934	1.42201
642	1493886089	1	22.1558	60.501	213.102	3.71933	2	18.9613	62.8852	104.539	1.82456	3.98613		12.1934	2.03223
643	1493886089	1	22.4434	60.7882	223.035	3.89269	2	18.9133	62.8374	103.653	1.80908	4.08177		13.2342	1.42201
644	1493886089	1	22.731	61.1227	231.935	4.04803	2	18.9131	62.79	103.368	1.80412	4.16608		8.12466	2.03223
645	1493886089	1	22.9226	61.3141	239.948	4.18789	2	18.8651	62.7422	102.705	1.79254	4.30149		23.3575	1.41901
646	1493886089	1	23.4494	61.8874	247.312	4.31642	2	18.8649	62.6949	100.104	1.74714	4.65507		12.3581	2.84403
647	1493886089	1	23.7842	62.1274	254.095	4.43479	2	18.8645	62.6001	97.6857	1.70494	4.94236		6.39162	1.42201
648	1493886089	1	23.8802	62.3176	260.096	4.53953	2	18.8647	62.6475	98.1303	1.7127	5.02634		20.2841	2.84103
649	1493886089	1	24.3586	62.7954	265.942	4.64156	2	18.8643	62.5528	96.4746	1.6838	5.49965		4.05384	1.43408
650	1493886089	1	24.4542	62.8909	271.272	4.73459	2	18.8165	62.5523	95.6412	1.66925	5.64786		24.426	0
651	1493886089	1	25.0756	63.417	276.47	4.82531	2	18.8165	62.5523	95.4747	1.66635	6.31855		5.17037	3.2012
652	1493886089	1	25.2188	63.5129	281.282	4.90929	2	18.7683	62.4571	95.2072	1.66168	6.53633		8.36727	2.84103
653	1493886089	1	25.4576	63.657	285.897	4.98984	2	18.7687	62.5518	94.2383	1.64477	6.77959		15.5111	1.41901
654	1493886090	1	25.8872	63.9447	290.382	5.06812	2	18.7685	62.5045	95.5602	1.66784	7.26292		4.0496	0
655	1493886090	1	25.9827	64.0401	294.4	5.13824	2	18.7685	62.5045	94.6432	1.65184	7.37582		19.916	1.43708
656	1493886090	1	26.5552	64.3762	298.441	5.20877	2	18.7206	62.504	94.0701	1.64183	8.05519		2.02374	0
657	1493886090	1	26.603	64.4238	302.083	5.27235	2	18.7206	62.504	94.1131	1.64258	8.11282		17.3151	0
658	1493886090	1	27.1274	64.6649	305.722	5.33585	2	18.7206	62.504	91.0913	1.58984	8.68008		4.04536	4.47873
659	1493886090	1	27.2228	64.7602	339.358	5.92291	2	18.7679	62.3624	87.0147	1.51869	8.78833		17.3071	4.51506
660	1493886090	1	27.747	65.0011	340.592	5.94445	2	18.9112	62.3164	81.1963	1.41714	9.23466		7.29806	6.36914
661	1493886090	1	27.9852	65.0505	341.378	5.95818	2	19.1021	62.2235	74.798	1.30547	9.32209		14.1018	10.1248
662	1493886090	1	28.4139	65.2433	340.592	5.94444	2	19.4367	62.1794	68.593	1.19717	9.48565		13.5759	5.89326
663	1493886090	1	28.8424	65.3888	342.803	5.98305	2	19.6278	62.1339	62.9507	1.0987	9.77258		4.52434	5.89257
664	1493886090	1	28.9852	65.4373	339.481	5.92507	2	19.8189	62.0885	57.2116	0.998531	9.75887		25.3429	7.29359
665	1493886090	1	29.7942	65.6805	337.932	5.89802	2	20.0578	62.0434	51.968	0.907013	10.3936		2.0195	8.60744
666	1493886090	1	29.8418	65.7281	338.899	5.9149	2	20.3447	62.0463	47.5409	0.829746	10.1858		18.0869	4.51221
667	1493886091	1	30.4127	65.9219	338.441	5.90691	2	20.4879	62.0003	43.3906	0.75731	10.6715		9.0392	7.17036
668	1493886091	1	30.698	66.0188	338.527	5.90842	2	20.7269	62.0027	39.4294	0.688173	10.7495		14.0789	5.89034
669	1493886091	1	31.126	66.2113	336.633	5.87536	2	20.9179	61.9572	7.77572	0.135712	11.0591		9.5834	8.70149
670	1493886091	1	31.4112	66.3552	334.345	5.83542	2	21.2045	61.9126	0.501947	0.00876063	11.1316		15.9723	15.7718
671	1493886091	1	31.8865	66.5951	334.189	5.83271	2	21.7302	61.9178	2.43683	0.0425307	11.1816		4.27518	11.4666
672	1493886091	1	32.029	66.5964	333.669	5.82363	2	22.1124	61.9216	1.62333	0.0283324	10.9632		19.4128	14.3822
673	1493886091	1	32.5516	66.978	329.788	5.75589	2	22.5899	61.8789	357.888	6.24632	11.1909		5.86116	14.3287
674	1493886091	1	32.7416	66.9325	325.403	5.67935	2	23.0675	61.8837	4.13339	0.0721413	10.9123		14.2632	14.3227
675	1493886091	1	33.1214	67.2185	330.138	5.762	2	23.5449	61.8884	0.10219	0.00178355	10.9599		6.38088	11.5284
676	1493886091	1	33.3113	67.3143	325.487	5.68082	2	23.9267	61.8448	358.491	6.25685	10.8621		16.1157	11.4576
677	1493886091	1	33.691	67.6943	321.268	5.60719	2	24.3086	61.8486	0.39097	0.00682371	11.0545		9.01926	14.3167
678	1493886091	1	33.9757	67.7909	316.12	5.51733	2	24.7858	61.8533	1.18177	0.0206258	10.9412		15.4171	7.15833
679	1493886092	1	34.4026	68.077	327.612	5.7179	2	25.0244	61.8556	0.733982	0.0128104	11.2542		11.1081	10.0205
680	1493886092	1	34.6397	68.3614	319.448	5.57541	2	25.3584	61.8589	359.678	6.27756	11.3325		13.1239	10.0175
681	1493886092	1	34.9715	68.6465	320.539	5.59446	2	25.6923	61.8622	359.566	6.27561	11.4948		9.10056	8.58644
682	1493886092	1	35.1611	68.8833	319.838	5.58223	2	25.9785	61.8651	359.886	6.2812	11.5575		19.1364	8.58341
683	1493886092	1	35.6348	69.3105	320.621	5.5959	2	26.2646	61.8679	0.577981	0.0100877	11.9663		14.6585	8.58341
684	1493886092	1	36.0612	69.5491	320.213	5.58878	2	26.5507	61.8707	0.427006	0.00745266	12.2232		8.03556	5.88089
685	1493886092	1	36.2505	69.7386	323.182	5.64058	2	26.7414	61.8253	359.967	6.28262	12.3711		18.2077	5.72128
686	1493886092	1	36.7239	70.1184	323.31	5.64282	2	26.9321	61.8272	359.595	6.27611	12.8306		2.00889	8.58041
687	1493886092	1	36.7712	70.1658	323.769	5.65084	2	27.2181	61.83	358.907	6.26411	12.6786		23.6634	5.72128
688	1493886092	1	37.4337	70.5939	326.48	5.69814	2	27.4088	61.8319	0.0555531	0.000969585	13.3143		5.86243	5.71828
689	1493886092	1	37.623	70.6424	327.919	5.72326	2	27.5994	61.8338	0.993912	0.017347	13.3441		3.17972	4.29021
690	1493886092	1	37.7176	70.6902	329.16	5.74493	2	27.7424	61.8352	1.35851	0.0237104	13.3385		17.341	4.29021
691	1493886092	1	38.1905	71.0226	329.96	5.75888	2	27.8854	61.8366	0.711415	0.0124165	13.805		2.00677	5.71828
692	1493886093	1	38.2378	71.0699	330.404	5.76663	2	28.076	61.8385	359.853	6.28063	13.7288		14.6276	5.71828
693	1493886093	1	38.6633	71.308	335.418	5.85414	2	28.2666	61.8404	359.675	6.2775	14.0615		7.09523	5.71828
694	1493886093	1	38.8998	71.3099	337.031	5.8823	2	28.4572	61.8423	356.674	6.22514	14.0955		16.0393	12.2446
695	1493886093	1	39.2776	71.6882	335.659	5.85836	2	28.8385	61.9879	332.686	5.80647	14.2503		10.8136	18.1183
696	1493886093	1	39.6083	71.8316	333.788	5.82569	2	29.4102	62.1826	343.249	5.99082	14.0394		5.07399	18.1145
697	1493886093	1	39.7032	71.6916	329.037	5.74277	2	29.9818	62.3772	333.541	5.82138	13.4634		21.0683	12.2323
698	1493886093	1	40.2223	72.1646	336.465	5.87241	2	30.3627	62.5227	336.703	5.87658	13.7905		4.48827	16.0073
699	1493886093	1	40.364	72.2126	337.448	5.88959	2	30.8388	62.7636	336.374	5.87084	13.4169		15.2832	12.7994
700	1493886093	1	40.8362	72.4038	338.23	5.90324	2	31.2195	62.9562	333.688	5.82395	13.481		7.63884	17.2864
701	1493886093	1	41.0722	72.4994	339.051	5.91755	2	31.7428	63.1974	335.409	5.85399	13.1744		5.11213	9.59417
702	1493886093	1	41.2138	72.5942	338.24	5.90341	2	32.0282	63.3417	336.061	5.86538	13.0378		13.0749	8.33849
703	1493886093	1	41.6387	72.6912	336.931	5.88055	2	32.266	63.4856	332.066	5.79564	13.1374		1.407	10.8881
704	1493886094	1	41.6386	72.7381	336.643	5.87553	2	32.5988	63.6304	335.672	5.85859	12.8323		13.4515	17.2702
705	1493886094	1	42.0633	72.8819	337.348	5.88783	2	33.1216	63.8714	338.507	5.90807	12.6942		1.40401	17.265
706	1493886094	1	42.0631	72.9287	337.303	5.88706	2	33.6443	64.1122	336.632	5.87534	12.1904		7.22917	18.568
707	1493886094	1	42.2991	72.9774	337.184	5.88498	2	34.2143	64.3534	337.56	5.89152	11.8211		3.16763	19.1548
708	1493886094	1	42.3934	73.0249	336.089	5.86587	2	34.784	64.6417	334.629	5.84037	11.3217		10.7935	17.2422
709	1493886094	1	42.7235	73.168	336.833	5.87885	2	35.306	64.8822	338.191	5.90255	11.1209		13.9531	15.9536
710	1493886094	1	43.1478	73.3585	341.644	5.96281	2	35.7805	65.1223	334.681	5.84128	11.0504		5.83985	10.8613
711	1493886094	1	43.3364	73.4067	343.182	5.98965	2	36.1125	65.2667	332.277	5.79933	10.8832		17.2321	16.6261
712	1493886094	1	43.9024	73.5046	354.798	6.19239	2	36.5866	65.5537	333.983	5.82911	10.8045		5.06734	11.4914
713	1493886094	1	43.8076	73.6444	358.863	6.26334	2	36.9184	65.7451	334.151	5.83203	10.4814		1.404	11.4888
714	1493886094	1	43.8077	73.5976	359.365	6.2721	2	37.2501	65.9365	332.748	5.80754	10.0844		6.3087	10.2709
715	1493886094	1	43.6187	73.6898	11.0937	0.193622	2	37.5343	66.1274	333.377	5.81853	9.70617		3.15435	9.55527
716	1493886094	1	43.5242	73.7359	17.5795	0.306821	2	37.8185	66.2712	332.759	5.80774	9.39557		0	10.2684
717	1493886095	1	43.5242	73.7359	18.2664	0.31881	2	38.1026	66.4621	334.964	5.84623	9.07204		1.40401	8.30094
718	1493886095	1	43.524	73.7827	18.4425	0.321882	2	38.3393	66.6054	333.851	5.8268	8.85408		3.13819	6.3675
719	1493886095	1	43.5715	73.6895	30.2735	0.528373	2	38.5287	66.7012	333.892	5.82752	8.61778		4.21502	7.11363
720	1493886095	1	43.5719	73.549	43.2694	0.755194	2	38.718	66.844	332.947	5.81103	8.27752		0	4.49969
721	1493886095	1	43.5719	73.549	43.9182	0.766516	2	38.86	66.8923	331.655	5.78847	8.15559		3.14086	7.11304
722	1493886095	1	43.6194	73.4557	56.6618	0.988934	2	39.0492	67.0352	331.231	5.78108	7.88096		9.0053	8.29425
723	1493886095	1	43.8089	73.2229	70.1069	1.2236	2	39.2857	67.1784	331.388	5.78382	7.54952		0	5.12796
724	1493886095	1	43.8089	73.2229	70.6234	1.23261	2	39.4276	67.2737	331.447	5.78485	7.38842		3.97764	6.36346
725	1493886095	1	43.9035	73.13	72.6796	1.2685	2	39.6169	67.3694	332.395	5.80139	7.18049		7.56371	4.01779
726	1493886095	1	43.9986	72.8965	78.5224	1.37047	2	39.7114	67.4643	331.808	5.79114	6.92018		1.99201	5.86102
727	1493886095	1	44.046	72.85	80.3887	1.40305	2	39.9006	67.513	331.425	5.78445	6.7578		21.8024	6.35943
728	1493886095	1	44.237	72.1488	84.3346	1.47192	2	40.0898	67.6086	331.836	5.79163	6.1492		7.02903	2.0089
729	1493886096	1	44.2377	71.9145	82.5199	1.44024	2	40.137	67.6561	330.215	5.76334	5.91183		17.0964	5.12379
730	1493886096	1	44.3339	71.3528	83.2123	1.45233	2	40.2788	67.7513	330.248	5.76392	5.42353		7.16911	3.18107
731	1493886096	1	44.3819	71.1187	77.885	1.35935	2	40.3734	67.7992	329.344	5.74813	5.20453		18.2851	1.41905
732	1493886096	1	44.3839	70.5092	77.3205	1.3495	2	40.4207	67.7996	329.394	5.74901	4.80093		14.4814	2.00677
733	1493886096	1	44.6213	70.0889	80.9258	1.41242	2	40.4679	67.847	330.076	5.76092	4.71984		3.98402	2.00677
734	1493886096	1	44.7161	69.9959	78.0914	1.36295	2	40.5151	67.8944	329.943	5.75859	4.69731		9.94611	2.00889
735	1493886096	1	44.7644	69.6679	74.3836	1.29824	2	40.5624	67.9418	330.246	5.76387	4.54271		4.22403	3.17704
736	1493886096	1	44.7649	69.5271	73.8372	1.2887	2	40.6569	67.9896	330.499	5.7683	4.38629		11.5989	0
737	1493886096	1	44.8606	69.1525	73.6493	1.28542	2	40.6569	67.9896	328.844	5.73941	4.36159		18.2874	2.00677
738	1493886096	1	45.0986	68.5913	76.5251	1.33561	2	40.7041	68.037	328.201	5.72818	4.42932		1.41605	2.00677
739	1493886096	1	45.0514	68.5909	72.9792	1.27373	2	40.7513	68.0844	328.069	5.72588	4.32983		23.2131	0
740	1493886096	1	45.2429	67.8412	75.505	1.31781	2	40.7513	68.0844	328.341	5.73062	4.49818		1.41608	3.17839
741	1493886097	1	45.2901	67.8417	75.5977	1.31943	2	40.8458	68.1323	327.969	5.72414	4.45379		13.3548	1.42205
742	1493886097	1	45.4333	67.4202	70.4868	1.23023	2	40.8932	68.1327	329.139	5.74456	4.59567		11.3524	5.1213
743	1493886097	1	45.6234	67.093	73.5573	1.28382	2	41.0349	68.2279	328.356	5.73089	4.72677		11.356	0
744	1493886097	1	45.672	66.7176	74.3138	1.29702	2	41.0349	68.2279	328.976	5.74171	4.87685		20.1697	2.00677
745	1493886097	1	45.8161	66.0609	80.9467	1.41279	2	41.0821	68.2753	327.922	5.72333	5.22631		7.58542	0
746	1493886097	1	45.9114	65.8267	80.1652	1.39915	2	41.0821	68.2753	328.081	5.72609	5.41459		17.8194	1.41905
747	1493886097	1	46.1025	65.2643	81.6743	1.42548	2	41.1294	68.2757	328.582	5.73484	5.8138		1.99411	2.00677
748	1493886097	1	46.1499	65.2177	80.6611	1.4078	2	41.1766	68.3231	329.752	5.75525	5.86321		22.283	1.41905
749	1493886097	1	46.3888	64.5144	75.9313	1.32525	2	41.2239	68.3235	330.639	5.77074	6.41759		4.23304	2.00677
750	1493886097	1	46.3894	64.3733	78.8095	1.37548	2	41.2711	68.3709	329.9	5.75785	6.49444		15.7579	3.17301
751	1493886097	1	46.6275	63.9051	75.4321	1.31654	2	41.3655	68.4186	329.638	5.75326	6.93256		5.08313	0
752	1493886097	1	46.7225	63.7648	75.5436	1.31848	2	41.3655	68.4186	330.195	5.76298	7.09615		13.8844	2.00677
753	1493886098	1	46.9132	63.3431	73.9799	1.29119	2	41.4127	68.466	329.445	5.7499	7.51662		11.6331	1.41905
754	1493886098	1	47.0092	62.9674	75.2963	1.31417	2	41.46	68.4664	329.002	5.74216	7.81234		7.59602	0
755	1493886098	1	47.1047	62.7329	74.9734	1.30853	2	41.46	68.4664	329.265	5.74676	8.04585		20.5405	2.00677
756	1493886098	1	47.2964	62.0756	76.8173	1.34072	2	41.5072	68.5138	328.553	5.73433	8.65825		1.99836	1.41905
757	1493886098	1	47.3439	62.0289	76.5321	1.33574	2	41.5545	68.5142	328.855	5.73959	8.69346		26.3654	0
758	1493886098	1	47.5837	61.1834	74.0225	1.29194	2	41.5545	68.5142	328.832	5.7392	9.49167		4.24204	2.00677
759	1493886098	1	47.5843	61.042	75.6387	1.32014	2	41.6017	68.5616	328.336	5.73054	9.60916		14.7395	5.11881
760	1493886098	1	47.7281	60.5722	75.9072	1.32483	2	41.7433	68.6568	329.801	5.75611	10.0588		7.60157	3.17301
761	1493886098	1	47.8236	60.3375	75.6224	1.31986	2	41.8377	68.7045	331.876	5.79232	10.2877		16.5275	3.17704
762	1493886098	1	48.015	59.8209	75.3284	1.31473	2	41.9322	68.7523	328.794	5.73854	10.806		8.59603	2.00677
763	1493886098	1	48.0635	59.5385	76.6076	1.33705	2	41.9794	68.7997	342.265	5.97366	11.0809		12.0669	7.08925
764	1493886098	1	48.2069	59.1627	76.0644	1.32757	2	42.2157	68.8017	0.142433	0.00248593	11.3492		9.99876	17.0836
765	1493886099	1	48.2557	58.833	75.5847	1.3192	2	42.7828	68.8534	357.628	6.24178	11.4176		20.241	15.5976
766	1493886099	1	48.4004	58.174	82.5599	1.44094	2	43.3027	68.8578	7.5781	0.132263	11.8377		7.08008	9.92136
767	1493886099	1	48.4015	57.938	82.9082	1.44702	2	43.6334	68.8606	9.89343	0.172673	11.918		14.7575	14.4352
768	1493886099	1	48.5454	57.4676	83.7102	1.46102	2	44.1061	68.7707	8.92297	0.155735	12.1436		4.25105	8.61257
769	1493886099	1	48.5461	57.3259	82.7723	1.44465	2	44.3897	68.7261	12.029	0.209946	12.1343		15.8184	10.0118
770	1493886099	1	48.643	56.8076	82.0796	1.43256	2	44.7205	68.682	15	0.2618	12.5055		5.8333	11.6648
771	1493886099	1	48.6911	56.6192	80.5503	1.40587	2	45.0986	68.5913	13.9463	0.243409	12.4995		16.5549	4.24815
772	1493886099	1	48.8827	56.1017	78.1932	1.36473	2	45.2402	68.5925	13.8087	0.241007	13.0111		5.85002	8.94271
773	1493886099	1	48.8363	55.9123	78.9557	1.37804	2	45.5239	68.501	14.0867	0.245859	13.0172		19.2481	7.21289
774	1493886099	1	49.0283	55.3001	81.8968	1.42937	2	45.7601	68.4561	16.6001	0.289726	13.5559		4.25405	13.4093
775	1493886099	1	49.029	55.1583	82.9737	1.44816	2	46.1855	68.3189	13.865	0.24199	13.4643		16.1404	3.15566
776	1493886099	1	49.1733	54.64	78.8842	1.37679	2	46.28	68.2727	14.4659	0.252477	13.9363		7.22502	8.60617
777	1493886100	1	49.2218	54.4041	81.3161	1.41923	2	46.5634	68.2282	11.8874	0.207473	14.0774		10.0195	4.46947
778	1493886100	1	49.2706	54.0737	77.6084	1.35452	2	46.7052	68.1825	14.0984	0.246063	14.3401		8.95666	4.46947
779	1493886100	1	49.3666	53.791	77.3363	1.34977	2	46.847	68.1368	14.282	0.249269	14.5654		8.6207	4.46754
780	1493886100	1	49.4153	53.5078	75.6026	1.31951	2	46.9887	68.091	14.8485	0.259155	14.7837		7.62606	5.83059
781	1493886100	1	49.511	53.2723	74.4498	1.29939	2	47.1777	68.0457	12.42	0.216769	14.9565		7.09509	4.46661
782	1493886100	1	49.5122	53.0358	74.2975	1.29674	2	47.3194	68	12.6624	0.221	15.124		7.62719	5.08324
783	1493886100	1	49.608	52.8003	73.4324	1.28164	2	47.4613	67.9074	28.2997	0.493923	15.2589		7.22736	11.0095
784	1493886100	1	49.6564	52.5643	72.1448	1.25916	2	47.7454	67.6751	46.1164	0.804884	15.2312		3.16634	13.9461
785	1493886100	1	49.7042	52.4702	71.7808	1.25281	2	48.0771	67.3494	41.0698	0.716803	14.9679		13.0729	17.9301
786	1493886100	1	49.8009	52.0453	68.9513	1.20343	2	48.5035	66.9306	53.7892	0.938798	14.9417		6.33267	14.0819
787	1493886100	1	49.8965	51.8571	67.6366	1.18048	2	48.7882	66.5574	57.6393	1.00599	14.742		13.4459	10.9998
788	1493886100	1	50.0406	51.4327	58.8727	1.02752	2	49.0254	66.2778	57.5403	1.00427	14.8798		11.4194	4.45226
789	1493886100	1	50.2317	51.1035	58.7888	1.02606	2	49.0732	66.1373	58.3052	1.01762	15.0784		7.63275	9.02029
790	1493886101	1	50.3275	50.8678	52.8101	0.921711	2	49.263	65.9041	61.5189	1.07371	15.0739		8.00829	8.21056
791	1493886101	1	50.5179	50.6807	46.9897	0.820125	2	49.4056	65.6705	60.8984	1.06288	15.031		8.01039	9.44539
792	1493886101	1	50.7083	50.4935	41.0697	0.716802	2	49.5484	65.3899	57.4882	1.00336	14.9415		7.079	10.1555
793	1493886101	1	50.8513	50.3058	34.1899	0.596727	2	49.7385	65.1098	62.5548	1.09179	14.8458		9.0658	7.5849
794	1493886101	1	51.089	50.1192	27.2088	0.474883	2	49.834	64.8757	65.8803	1.14983	14.8098		5.10487	8.21312
795	1493886101	1	51.2315	50.0262	23.2704	0.406145	2	49.9766	64.642	64.3522	1.12316	14.6696		10.7917	7.5849
796	1493886101	1	51.5637	49.8882	14.5634	0.25418	2	50.0721	64.4079	62.6404	1.09328	14.5961		4.48283	6.30185
797	1493886101	1	51.706	49.8426	12.4023	0.216462	2	50.1674	64.2207	62.7746	1.09562	14.4602		8.96281	7.5849
798	1493886101	1	51.9905	49.7514	5.48607	0.09575	2	50.2629	63.9866	64.4898	1.12556	14.3396		10.0321	8.21725
799	1493886101	1	52.3221	49.7082	1.31635	0.0229747	2	50.4056	63.7528	64.9902	1.13429	14.1748		7.23074	7.58768
800	1493886101	1	52.559	49.6638	358.317	6.25381	2	50.5011	63.5186	62.9401	1.09851	14.0068		14.2768	4.45606
801	1493886101	1	53.0319	49.7171	353.233	6.16508	2	50.549	63.378	62.032	1.08266	13.8847		9.93676	5.08233
802	1493886101	1	53.3631	49.7212	353.841	6.1757	2	50.6441	63.2378	61.5594	1.07441	13.7874		14.2738	7.59046
803	1493886102	1	53.8359	49.7745	351.707	6.13844	2	50.7396	63.0035	62.5042	1.0909	13.5865		13.0989	4.45606
804	1493886102	1	54.2609	49.8746	352.609	6.15419	2	50.7875	62.8629	62.8232	1.09647	13.4447		14.2505	6.30589
805	1493886102	1	54.7341	49.8331	348.989	6.09101	2	50.8829	62.6756	61.5979	1.07509	13.4075		16.1977	3.15025
806	1493886102	1	55.2532	49.9816	354.65	6.18981	2	50.9305	62.582	61.0622	1.06574	13.3213		7.23902	5.8137
807	1493886102	1	55.4892	50.0319	353.599	6.17147	2	50.9787	62.3943	61.1063	1.06651	13.1595		21.4717	4.4589
808	1493886102	1	56.1974	50.1354	353.013	6.16124	2	51.0266	62.2536	60.8911	1.06275	13.1753		4.49047	7.04844
809	1493886102	1	56.3388	50.1845	353.787	6.17475	2	51.1691	62.0668	61.7103	1.07705	12.9582		17.0762	2.82604
810	1493886102	1	56.9054	50.2389	355.483	6.20436	2	51.1696	61.9726	62.3016	1.08737	13.0606		5.84749	3.15161
811	1493886102	1	57.0939	50.2885	355.856	6.21086	2	51.2173	61.879	63.0083	1.0997	12.9952		14.1701	5.08481
812	1493886102	1	57.5662	50.2944	352.265	6.14819	2	51.3124	61.7387	63.2256	1.10349	13.0415		15.6531	2.82304
813	1493886102	1	58.0852	50.3481	359.308	6.2711	2	51.3129	61.6446	63.3158	1.10507	13.171		5.84536	3.99037
814	1493886102	1	58.2736	50.3978	358.005	6.24836	2	51.4078	61.5514	63.2827	1.10449	13.0974		18.6409	2.82304
815	1493886103	1	58.8865	50.5	355.397	6.20284	2	51.4083	61.4573	63.7434	1.11253	13.266		5.0957	5.08481
816	1493886103	1	59.0287	50.4071	356.95	6.22996	2	51.5034	61.317	63.929	1.11577	13.2535		17.2366	2.82304
817	1493886103	1	59.5942	50.5087	358.585	6.25849	2	51.5039	61.2229	63.7742	1.11307	13.4256		4.24534	1.99411
818	1493886103	1	59.7357	50.5105	357.002	6.23087	2	51.5513	61.1763	62.9974	1.09951	13.4441		20.0264	4.46271
819	1493886103	1	60.3953	50.6132	351.753	6.13924	2	51.5993	61.0355	69.0055	1.20437	13.638		5.8285	8.58472
820	1493886103	1	60.5843	50.5682	357.716	6.24332	2	51.6479	60.7535	87.8471	1.53322	13.5499		14.4387	14.3972
821	1493886103	1	61.055	50.6686	357.466	6.23896	2	51.7449	60.2835	83.1414	1.45109	13.3837		8.60745	9.89113
822	1493886103	1	61.3374	50.7193	356.394	6.22026	2	51.7466	59.9538	84.6662	1.4777	13.3139		12.8112	12.7945
823	1493886103	1	61.7612	50.7718	353.372	6.16751	2	51.7961	59.5302	84.1775	1.46917	13.267		11.6718	11.6448
824	1493886103	1	62.1374	50.871	355.895	6.21154	2	51.8925	59.1542	76.2247	1.33037	13.1746		12.724	11.3914
825	1493886103	1	62.5615	50.8762	350.829	6.12312	2	51.9418	58.7777	77.6425	1.35512	13.2368		13.0406	10.2833
826	1493886103	1	62.9846	50.9759	352.748	6.15662	2	52.038	58.4487	78.6273	1.37231	13.2541		8.47865	13.0261
827	1493886104	1	63.2672	50.9794	350.857	6.12361	2	52.1347	58.0254	77.1408	1.34636	13.1749		18.4242	11.4003
828	1493886104	1	63.8789	51.0341	351.144	6.12861	2	52.184	57.6486	77.5658	1.35378	13.4359		7.20843	7.20739
829	1493886104	1	64.1139	51.0842	354.134	6.1808	2	52.2325	57.4133	77.6539	1.35532	13.462		10.2942	7.21094
830	1493886104	1	64.4426	51.1827	349.569	6.10114	2	52.2811	57.1779	79.0569	1.3798	13.5589		18.4123	10.289
831	1493886104	1	65.0539	51.2374	351.012	6.12632	2	52.3773	56.8487	79.1794	1.38194	13.863		4.00532	5.83188
832	1493886104	1	65.1472	51.3329	351.257	6.13059	2	52.4256	56.6604	79.6495	1.39015	13.7921		18.4063	5.82897
833	1493886104	1	65.7583	51.3876	352.7	6.15577	2	52.4739	56.4722	78.4601	1.36939	14.2242		2.00269	8.60643
834	1493886104	1	65.8049	51.4354	353.551	6.17063	2	52.5227	56.1895	80.1429	1.39876	14.1074		22.6231	4.46839
835	1493886104	1	66.5569	51.4917	354.759	6.19172	2	52.5707	56.0485	79.9513	1.39541	14.7098		3.1612	4.25107
836	1493886104	1	66.6505	51.5401	356.02	6.21373	2	52.5715	55.9068	79.9069	1.39464	14.7406		14.1801	7.6133
837	1493886104	1	67.1202	51.593	355.653	6.20732	2	52.6673	55.6718	79.579	1.38891	15.0174		5.64342	4.24807
838	1493886104	1	67.3083	51.5953	356.445	6.22114	2	52.6681	55.5302	80.337	1.40215	15.1598		15.5776	5.83188
839	1493886105	1	67.8248	51.6487	355.511	6.20484	2	52.7164	55.3419	81.0451	1.4145	15.5532		7.04754	7.08612
840	1493886105	1	68.0597	51.6516	356.671	6.22509	2	52.7178	55.1057	83.2355	1.45273	15.7259		9.97352	1.99836
841	1493886105	1	68.3882	51.7027	356.183	6.21657	2	52.7653	55.059	83.6598	1.46014	15.9794		9.86473	4.24807
842	1493886105	1	68.717	51.7067	356.791	6.22717	2	52.7661	54.9174	83.4044	1.45568	16.2708		4.46299	9.48428
843	1493886105	1	68.8575	51.7556	356.172	6.21637	2	52.9094	54.6356	79.6829	1.39073	16.2061		14.089	14.1358
844	1493886105	1	69.3271	51.7613	355.375	6.20246	2	53.1951	54.2609	54.5489	0.952058	16.3245		1.41308	20.3892
845	1493886105	1	69.3266	51.8084	354.982	6.1956	2	53.5764	53.6983	49.7932	0.869055	15.8632		9.86473	15.0274
846	1493886105	1	69.6554	51.8124	353.258	6.16552	2	53.9094	53.3241	51.833	0.904657	15.8184		2.81723	16.4947
847	1493886105	1	69.7493	51.8136	352.684	6.1555	2	54.1957	52.8547	49.0459	0.856013	15.5884		9.96166	15.9954
848	1493886105	1	70.0774	51.8647	352.503	6.15234	2	54.576	52.481	43.0115	0.750692	15.5136		1.41011	15.0297
849	1493886105	1	70.1244	51.8653	351.805	6.14015	2	54.909	52.1067	48.1259	0.839955	15.2173		8.44862	11.0451
850	1493886105	1	70.406	51.8687	350.367	6.11506	2	55.147	51.8258	43.5752	0.76053	15.2591		3.15311	11.9987
851	1493886105	1	70.4994	51.9169	349.965	6.10804	2	55.4323	51.5455	39.2463	0.684976	15.0717		14.1529	13.9991
852	1493886106	1	70.9682	51.9697	352.769	6.15699	2	55.7651	51.2184	45.4273	0.792855	15.2217		3.15449	13.0369
853	1493886106	1	71.0616	52.018	352.442	6.15127	2	56.0976	50.9386	18.7634	0.327484	15.0029		9.85273	20.2538
854	1493886106	1	71.39	52.022	357.565	6.24069	2	56.7136	50.6623	32.397	0.565434	14.7393		0	21.5826
855	1493886106	1	71.39	52.022	357.115	6.23283	2	57.3301	50.2915	22.5	0.392699	14.166		0	22.1329
856	1493886106	1	71.39	52.022	357.952	6.24744	2	57.9934	49.9685	26.0456	0.454581	13.5531		5.07909	17.718
857	1493886106	1	71.2482	52.1145	4.89223	0.0853855	2	58.5148	49.6911	22.2983	0.389178	12.962		5.98238	17.8886
858	1493886106	1	71.1059	52.2542	14.5346	0.253676	2	59.0826	49.509	18.5516	0.323786	12.3327		5.08594	15.2266
859	1493886106	1	71.2457	52.3501	24.4845	0.427336	2	59.5559	49.3257	19.2196	0.335445	12.0747		1.41608	13.9227
860	1493886106	1	71.2452	52.3973	30.2787	0.528463	2	59.982	49.1418	20.4197	0.356391	11.7242		3.1557	12.0808
861	1493886106	1	71.1972	52.4909	39.1638	0.683537	2	60.3606	49.0046	20.1747	0.352115	11.3836		1.40708	11.6585
862	1493886106	1	71.1503	52.4904	21.643	0.377742	2	60.7387	48.9148	18.7403	0.32708	11.0085		2.82616	10.7645
863	1493886106	1	71.1493	52.5846	49.1858	0.858453	2	61.07	48.777	18.1683	0.317097	10.7745		1.41308	10.2908
864	1493886106	1	71.1488	52.6317	32.0893	0.560064	2	61.4009	48.6866	18.485	0.322625	10.516		1.41308	10.7633
865	1493886107	1	71.1483	52.6788	17.3404	0.302647	2	61.7322	48.5489	18.5623	0.323972	10.282		1.40712	8.93812
866	1493886107	1	71.1014	52.6782	4.3219	0.0754313	2	62.0159	48.4579	17.5246	0.305861	10.0178		1.99635	8.93812
867	1493886107	1	71.1478	52.7259	11.5334	0.201296	2	62.2996	48.3669	15.0243	0.262223	9.86365		0	8.93812
868	1493886107	1	71.1478	52.7259	18.3962	0.321074	2	62.5833	48.2759	14.1383	0.24676	9.65159		1.41311	5.82489
869	1493886107	1	71.1472	52.773	24.6654	0.430492	2	62.7722	48.231	14.521	0.25344	9.52735		1.41311	7.2066
870	1493886107	1	71.1478	52.7259	30.7817	0.537241	2	63.0083	48.1867	14.8345	0.25891	9.31965		3.99265	6.31948
871	1493886107	1	71.0549	52.6306	37.3911	0.652598	2	63.1977	48.0945	14.831	0.25885	9.07258		1.41008	7.2031
872	1493886107	1	71.1019	52.6311	43.9281	0.76669	2	63.4337	48.0503	14.1664	0.24725	8.93225		3.15311	5.8278
873	1493886107	1	71.0085	52.5829	50.5205	0.881748	2	63.6227	48.0054	13.7239	0.239526	8.68928		16.1024	4.46478
874	1493886107	1	70.6846	52.1549	58.5326	1.02159	2	63.7644	47.9599	12.6084	0.220059	8.09242		11.4039	5.8278
875	1493886107	1	70.6417	51.7772	64.8422	1.13171	2	63.9534	47.915	12.5476	0.218997	7.72334		14.7661	5.82127
876	1493886107	1	70.5059	51.3041	69.5686	1.2142	2	64.1422	47.8702	12.2459	0.213731	7.23107		14.1391	2.82923
877	1493886108	1	70.2282	50.9233	74.3975	1.29848	2	64.2365	47.8714	13.2525	0.2313	6.72418		17.0988	4.46478
878	1493886108	1	69.9989	50.4015	78.376	1.36792	2	64.3782	47.8259	13.2922	0.231993	6.18272		10.7832	5.82489
879	1493886108	1	69.8614	50.0694	110.574	1.92988	2	64.5671	47.781	12.6179	0.220225	5.7677		15.2514	3.15843
880	1493886108	1	69.6784	49.5951	105.7	1.84481	2	64.6618	47.735	12.692	0.221517	5.35035		8.96098	4.46478
881	1493886108	1	69.5874	49.3106	104.599	1.82559	2	64.8035	47.6895	12.4707	0.217654	5.05111		14.7946	1.99836
882	1493886108	1	69.4513	48.8366	98.731	1.72318	2	64.851	47.6428	12.4155	0.216691	4.75267		11.6898	1.41311
883	1493886108	1	69.3612	48.4575	101.281	1.76768	2	64.8981	47.6434	13.0101	0.227069	4.53674		13.072	3.15974
884	1493886108	1	69.2715	48.0311	97.2063	1.69657	2	64.9928	47.5973	12.3484	0.215521	4.30063		14.2523	1.41311
885	1493886108	1	69.2293	47.5579	98.3257	1.71611	2	65.0399	47.5979	12.6484	0.220757	4.18959		14.4696	3.15704
886	1493886108	1	69.1401	47.0839	95.3632	1.6644	2	65.1345	47.5518	12.899	0.225131	4.03284		8.51144	1.41316
887	1493886108	1	69.143	46.8002	96.6829	1.68743	2	65.1816	47.5525	12.8081	0.223544	4.0322		14.4755	1.41311
888	1493886108	1	69.0538	46.326	97.6562	1.70442	2	65.2287	47.5531	12.2244	0.213357	4.01711		7.09537	0
889	1493886109	1	69.0562	46.0895	98.8183	1.7247	2	65.2287	47.5531	11.6133	0.20269	4.09779		15.8761	0
890	1493886109	1	68.9674	45.5678	99.9649	1.74472	2	65.2287	47.5531	11.0677	0.193167	4.23312		5.67932	0
891	1493886109	1	68.9694	45.3785	100.367	1.75174	2	65.2287	47.5531	11.0203	0.192341	4.32686		16.1994	1.41311
892	1493886109	1	68.8335	44.8559	102.761	1.79352	2	65.2758	47.5537	10.8038	0.188561	4.4649		4.26021	0
893	1493886109	1	68.8349	44.7139	103.769	1.8111	2	65.2758	47.5537	11.3662	0.198377	4.5532		14.8403	1.41905
894	1493886109	1	68.6985	44.2384	105.249	1.83694	2	65.2754	47.601	10.9888	0.19179	4.79841		4.26321	0
895	1493886109	1	68.6999	44.0963	106.199	1.85352	2	65.2754	47.601	10.827	0.188967	4.90001		17.9874	1.41311
896	1493886109	1	68.5173	43.5252	108.782	1.8986	2	65.3225	47.6016	10.691	0.186593	5.17917		4.49803	0
897	1493886109	1	68.4716	43.3824	108.796	1.89884	2	65.3225	47.6016	10.9515	0.191139	5.26483		16.6492	0
898	1493886109	1	68.2885	42.8585	109.232	1.90646	2	65.3225	47.6016	11.7154	0.204472	5.59412		5.69129	1.41905
899	1493886109	1	68.2904	42.6688	109.228	1.90639	2	65.3221	47.6489	12.2209	0.213296	5.7976		20.378	1.41311
900	1493886109	1	68.0138	42.0484	110.979	1.93695	2	65.3692	47.6495	12.0582	0.210455	6.19405		1.42208	0
901	1493886109	1	68.0143	42.001	110.47	1.92806	2	65.3692	47.6495	11.5053	0.200805	6.23716		21.1716	1.41311
902	1493886110	1	67.7852	41.3335	110.201	1.92336	2	65.4163	47.6501	11.536	0.201342	6.74619		2.84713	0
903	1493886110	1	67.7861	41.2386	111.03	1.93784	2	65.4163	47.6501	11.5166	0.201002	6.83544		20.3969	1.41311
904	1493886110	1	67.5093	40.6176	109.911	1.91831	2	65.4634	47.6507	13.4633	0.234979	7.32463		4.50661	1.41016
905	1493886110	1	67.4636	40.4745	111.729	1.95004	2	65.5104	47.6514	14.6923	0.256429	7.43794		17.2255	4.46763
906	1493886110	1	67.2329	39.9487	111.323	1.94295	2	65.6522	47.6059	14.5336	0.253658	7.81865		7.67835	2.0005
907	1493886110	1	67.1408	39.7099	110.92	1.93592	2	65.6046	47.6526	15.1803	0.264946	8.08989		12.1857	2.82623
908	1493886110	1	67.003	39.3278	109.695	1.91453	2	65.6988	47.6538	14.464	0.252445	8.42753		14.0523	3.99885
909	1493886110	1	66.8184	38.8973	112.931	1.97101	2	65.7939	47.5604	44.0177	0.768253	8.72347		7.27535	11.0424
910	1493886110	1	66.7734	38.659	110.847	1.93464	2	66.032	47.2797	46.9972	0.820256	8.65252		17.2484	13.9907
911	1493886110	1	66.5424	38.1325	111.51	1.94622	2	66.3647	46.9529	52.5425	0.917039	8.82219		5.88673	11.9944
912	1493886110	1	66.497	37.9416	111.292	1.94241	2	66.6499	46.6727	62.453	1.09001	8.73244		22.3511	11.4125
913	1493886110	1	66.1728	37.2708	111.429	1.9448	2	66.8414	46.344	59.7649	1.04309	9.0978		3.18111	10.2071
914	1493886110	1	66.2209	37.1763	111.152	1.93998	2	67.0325	46.0625	60.0935	1.04883	8.92319		22.3632	12.6682
915	1493886111	1	65.8966	36.5051	110.425	1.92728	2	67.2245	45.6864	64.8847	1.13245	9.27683		2.85613	10.2071
916	1493886111	1	65.8975	36.4099	111.362	1.94363	2	67.4156	45.4049	64.5765	1.12707	9.12221		21.7785	8.25536
917	1493886111	1	65.6202	35.739	110.234	1.92395	2	67.5591	45.1701	62.4524	1.09	9.62834		3.19876	8.25948
918	1493886111	1	65.5738	35.643	110.674	1.93163	2	67.7027	44.9352	60.6378	1.05833	9.53295		18.0956	7.63513
919	1493886111	1	65.39	35.0685	109.528	1.91163	2	67.7992	44.6997	62.6595	1.09361	9.92795		3.19876	8.25692
920	1493886111	1	65.3436	34.9725	110.505	1.92868	2	67.9428	44.4649	63.5685	1.10948	9.84182		19.9387	8.25948
921	1493886111	1	65.1129	34.3492	108.972	1.90193	2	68.0864	44.23	62.7456	1.09512	10.3185		3.20007	6.33948
922	1493886111	1	65.0664	34.2532	109.363	1.90875	2	68.1825	44.0418	60.039	1.04788	10.2726		17.3035	6.33812
923	1493886111	1	64.8347	33.725	109.797	1.91632	2	68.2785	43.8536	60.1335	1.04953	10.6981		8.58335	6.33948
924	1493886111	1	64.8373	33.4389	108.219	1.88879	2	68.3746	43.6654	61.6794	1.07651	10.821		14.7497	7.08025
925	1493886111	1	64.6046	33.0058	104.46	1.82316	2	68.5178	43.4778	62.4184	1.08941	11.1793		5.90855	4.48743
926	1493886111	1	64.559	32.8142	110.103	1.92166	2	68.5663	43.3363	62.5947	1.09248	11.2594		16.7774	6.33948
927	1493886112	1	64.3744	32.2863	106.796	1.86395	2	68.6624	43.1481	60.5849	1.05741	11.6776		4.53506	8.26361
928	1493886112	1	64.3284	32.1423	108.171	1.88794	2	68.8061	42.9131	60.381	1.05385	11.6645		14.9701	5.10564
929	1493886112	1	64.1906	31.6627	106.313	1.8555	2	68.9017	42.7723	60.8507	1.06204	12.0672		4.29915	3.17173
930	1493886112	1	64.1918	31.5194	106.018	1.85037	2	68.9497	42.6781	61.4053	1.07173	12.1307		12.2559	6.34352
931	1493886112	1	64.0532	31.1351	107.134	1.86984	2	69.0459	42.4898	60.9422	1.06364	12.4039		4.29915	4.48743
932	1493886112	1	64.0544	30.9918	106.344	1.85606	2	69.0944	42.3483	60.8197	1.0615	12.4246		12.2626	9.51525
933	1493886112	1	63.9157	30.6073	107.288	1.87253	2	69.2386	42.0658	87.9336	1.53473	12.6345		1.43405	11.3796
934	1493886112	1	63.9161	30.5595	107.246	1.8718	2	69.2425	41.6865	88.6917	1.54796	12.3362		10.9318	17.1287
935	1493886112	1	63.777	30.2227	108.51	1.89386	2	69.2954	41.118	91.5407	1.59769	12.2131		0	15.6578
936	1493886112	1	63.777	30.2227	108.173	1.88797	2	69.3008	40.5961	97.8125	1.70715	11.7524		9.0843	12.8981
937	1493886112	1	63.6847	29.9343	108.477	1.89329	2	69.258	40.1683	97.8227	1.70733	11.6532		0	11.4883
938	1493886112	1	63.6847	29.9343	108.131	1.88723	2	69.2148	39.7878	97.7548	1.70614	11.2993		14.9948	10.0757
939	1493886112	1	63.5467	29.4539	104.189	1.81843	2	69.1711	39.4548	99.6643	1.73947	11.474		5.92092	14.3243
940	1493886113	1	63.501	29.2619	104.366	1.82153	2	69.1288	38.9792	99.4889	1.73641	11.2293		23.3875	8.67342
941	1493886113	1	63.3654	28.4942	92.3296	1.61145	2	69.0845	38.6935	99.1365	1.73026	11.6933		7.74081	8.67593
942	1493886113	1	63.2727	28.2534	92.349	1.61179	2	69.0403	38.4077	98.6406	1.7216	11.678		14.6108	8.55344
943	1493886113	1	63.3715	27.7765	84.5776	1.47616	2	69.0432	38.1226	98.1944	1.71382	11.7987		10.1621	8.67593
944	1493886113	1	63.327	27.4407	80.9633	1.41308	2	68.999	37.8368	97.8509	1.70782	11.8427		16.3273	7.27719
945	1493886113	1	63.4737	26.9166	75.128	1.31123	2	68.9542	37.5984	98.7501	1.72352	12.0057		5.74523	7.27663
946	1493886113	1	63.4754	26.7251	72.1855	1.25988	2	68.9095	37.36	98.1745	1.71347	11.9428		18.5939	5.70628
947	1493886113	1	63.7174	26.1545	62.787	1.09584	2	68.9114	37.1698	98.5453	1.71994	12.1784		4.31118	7.28013
948	1493886113	1	63.7187	26.0108	64.2742	1.1218	2	68.8666	36.9313	98.0537	1.71136	12.073		18.6091	5.70632
949	1493886113	1	64.0552	25.4897	52.002	0.907605	2	68.8686	36.7411	97.041	1.69368	12.2378		5.14386	7.28308
950	1493886113	1	64.1513	25.3477	53.3118	0.930467	2	68.8238	36.5025	96.6559	1.68696	12.0939		13.1372	5.88895
951	1493886113	1	64.4387	25.0173	42.8855	0.748494	2	68.7785	36.3115	96.1839	1.67873	12.0993		9.12797	7.13736
952	1493886114	1	64.6305	24.7811	43.6095	0.76113	2	68.7809	36.0736	96.3227	1.68115	12.0311		13.1175	4.51518
953	1493886114	1	64.965	24.4995	33.3788	0.58257	2	68.7352	35.9302	96.5271	1.68472	12.0364		6.3531	4.28421
954	1493886114	1	65.1555	24.407	35.5459	0.620393	2	68.7366	35.7874	97.5025	1.70174	11.9305		11.1116	5.89118
955	1493886114	1	65.4422	24.1725	25.1927	0.439696	2	68.6914	35.5963	97.577	1.70304	11.8769		10.339	2.85613
956	1493886114	1	65.7749	24.0826	22.069	0.385177	2	68.6923	35.5011	97.7913	1.70678	11.7853		15.8794	4.28424
957	1493886114	1	66.2511	23.8515	12.1197	0.211529	2	68.6938	35.3583	97.9325	1.70924	11.7632		10.3382	4.51895
958	1493886114	1	66.5838	23.7617	19.7723	0.345092	2	68.648	35.2148	97.5265	1.70216	11.6376		14.4828	4.51895
959	1493886114	1	67.0586	23.6744	15.1243	0.263968	2	68.6022	35.0713	97.288	1.698	11.501		15.876	4.28724
960	1493886114	1	67.5807	23.588	11.9848	0.209174	2	68.6037	34.9284	97.4678	1.70113	11.3864		14.8189	2.85613
961	1493886114	1	68.0558	23.4528	14.3378	0.250242	2	68.6046	34.8332	96.6735	1.68727	11.3936		12.8577	3.19615
962	1493886114	1	68.4825	23.4126	12.8477	0.224235	2	68.5584	34.7372	97.4012	1.69997	11.3249		15.8696	2.85613
963	1493886114	1	69.0044	23.3263	11.6138	0.202699	2	68.5593	34.642	96.985	1.69271	11.3245		11.6997	3.19615
964	1493886115	1	69.3841	23.2373	12.968	0.226334	2	68.5131	34.546	95.9994	1.67551	11.3422		17.5497	2.85913
965	1493886115	1	69.9537	23.104	11.0223	0.192375	2	68.514	34.4507	95.8488	1.67288	11.4377		8.63104	10.4113
966	1493886115	1	70.2382	23.0612	11.596	0.202389	2	68.423	34.1158	105.492	1.84118	11.2026		12.8484	3.18153
967	1493886115	1	70.6646	23.0211	12.3787	0.216048	2	68.329	34.0667	125.624	2.19254	11.2898		11.6932	13.487
968	1493886115	1	71.0441	22.9322	13.1664	0.229798	2	68.0967	33.6818	121.22	2.11569	11.1463		12.8455	19.4468
969	1493886115	1	71.4704	22.8921	13.7015	0.239137	2	67.7239	33.1515	121.161	2.11465	10.9221		10.3237	12.306
970	1493886115	1	71.8026	22.8023	14.4886	0.252875	2	67.4909	32.8139	122.094	2.13095	10.9006		12.8425	9.1552
971	1493886115	1	72.2288	22.7622	15.0332	0.262378	2	67.3042	32.5725	120.825	2.10879	10.977		10.32	1.43105
972	1493886115	1	72.5609	22.6725	16.1071	0.281122	2	67.3038	32.6202	119.451	2.08481	11.2514		13.0675	8.34868
973	1493886115	1	72.9875	22.5845	15.8139	0.276004	2	67.1643	32.3794	117.656	2.05348	11.3952		8.62125	13.5086
974	1493886115	1	73.2717	22.5419	15.6904	0.273849	2	66.9316	31.9939	118.083	2.06094	11.3814		13.0645	8.35018
975	1493886115	1	73.6982	22.4539	15.708	0.274156	2	66.792	31.7531	117.424	2.04944	11.5832		10.3171	7.15777
976	1493886115	1	74.0302	22.3642	16.9359	0.295587	2	66.652	31.5599	117.622	2.05289	11.7898		13.061	5.16604
977	1493886116	1	74.4566	22.2763	16.661	0.29079	2	66.5588	31.4151	117.556	2.05174	12.0786		10.0178	2.02194
978	1493886116	1	74.7879	22.2345	16.062	0.280336	2	66.512	31.3666	118.073	2.06076	12.3242		13.0616	4.04596
979	1493886116	1	75.2143	22.1465	15.7175	0.274322	2	66.4183	31.2696	118.334	2.06533	12.6728		10.3106	4.53506
980	1493886116	1	75.5461	22.0569	16.3022	0.284528	2	66.3723	31.1256	118.783	2.07316	12.8996		11.6779	5.16604
981	1493886116	1	75.9251	21.9681	16.7997	0.29321	2	66.2791	30.9808	119.737	2.0898	13.2013		10.3077	5.16514
982	1493886116	1	76.2568	21.8785	15.6131	0.272499	2	66.1858	30.8361	119.833	2.09148	13.4783		11.4181	7.16439
983	1493886116	1	76.6352	21.8376	15.6937	0.273907	2	66.0457	30.6427	118.956	2.07617	13.772		10.3048	3.20817
984	1493886116	1	76.9668	21.748	15.1864	0.265052	2	65.9992	30.5464	117.034	2.04262	14.0606		11.675	2.02194
985	1493886116	1	77.3457	21.6592	14.5877	0.254603	2	65.9524	30.4979	117.218	2.04584	14.4198		10.0085	9.07584
986	1493886116	1	77.6767	21.6175	14.6044	0.254895	2	65.8604	30.2097	84.828	1.48053	14.61		13.0492	10.1216
987	1493886116	1	78.1027	21.5296	12.6265	0.220373	2	65.9108	29.8761	83.4425	1.45635	14.7752		7.21348	14.3346
988	1493886116	1	78.3392	21.4862	13.1668	0.229804	2	65.9152	29.3983	83.8697	1.4638	14.7295		14.431	11.5464
989	1493886117	1	78.8123	21.3992	10.8963	0.190177	2	65.9661	29.0168	73.5475	1.28365	14.9349		5.83243	11.7985
990	1493886117	1	79.0016	21.3549	10.6707	0.186238	2	66.0644	28.636	73.3874	1.28085	14.8454		14.2175	12.2099
991	1493886117	1	79.4739	21.3158	10.0639	0.175647	2	66.2099	28.2559	71.4346	1.24677	14.9699		3.16784	10.4157
992	1493886117	1	79.5689	21.2697	10.5182	0.183577	2	66.3078	27.9228	67.6062	1.17995	14.8365		14.2145	9.04307
993	1493886117	1	80.0411	21.2306	9.46294	0.165159	2	66.4051	27.6375	66.6606	1.16345	15.0661		4.47347	10.8819
994	1493886117	1	80.1832	21.1854	8.75238	0.152758	2	66.5503	27.3051	70.2383	1.22589	14.9434		12.7343	5.90252
995	1493886117	1	80.6076	21.1934	8.63902	0.150779	2	66.5995	27.1146	69.9758	1.22131	15.2081		4.47438	7.69799
996	1493886117	1	80.7497	21.1481	8.00625	0.139735	2	66.6964	26.877	68.8171	1.20109	15.1762		9.89875	7.69912
997	1493886117	1	81.0796	21.1543	6.7799	0.118332	2	66.7934	26.6394	66.721	1.1645	15.303		7.21052	7.69912
998	1493886117	1	81.316	21.1109	5.9075	0.103105	2	66.8904	26.4018	66.9616	1.1687	15.3653		7.06923	6.3877
999	1493886117	1	81.5516	21.1153	5.11951	0.0893523	2	66.9869	26.212	67.9623	1.18617	15.4307		4.47061	6.38906
1000	1493886117	1	81.6936	21.0701	5.45725	0.095247	2	67.0835	26.0222	69.4743	1.21256	15.4265		9.89875	5.90543
1001	1493886117	1	82.0235	21.0763	4.71459	0.0822851	2	67.1327	25.8316	70.033	1.22231	15.6317		3.16514	6.3877
1002	1493886118	1	82.1184	21.0302	3.7935	0.066209	2	67.2292	25.6418	69.2663	1.20893	15.587		5.65597	4.52628
1003	1493886118	1	82.3069	21.0337	3.6052	0.0629226	2	67.2779	25.499	68.4015	1.19383	15.6783		14.1993	5.14386
1004	1493886118	1	82.7786	20.9947	4.90124	0.0855429	2	67.374	25.357	68.4406	1.19451	16.0104		2.82652	6.38906
1005	1493886118	1	82.8728	20.9965	5.80766	0.101363	2	67.4706	25.1672	68.0264	1.18729	15.9569		24.0591	4.52725
1006	1493886118	1	83.6741	20.9637	8.12561	0.141819	2	67.5194	25.0244	68.5146	1.19581	16.6572		0	5.14386
1007	1493886118	1	83.6741	20.9637	8.81789	0.153901	2	67.6155	24.8824	69.0977	1.20598	16.5298		7.20167	1.43705
1008	1493886118	1	83.9102	20.9203	13.0123	0.227108	2	67.6159	24.8345	69.0222	1.20466	16.7578		11.388	6.39173
1009	1493886118	1	84.2876	20.8795	18.2421	0.318385	2	67.7125	24.6446	69.5432	1.21376	16.9974		0	3.19453
1010	1493886118	1	84.2876	20.8795	18.2459	0.318451	2	67.7608	24.5497	68.5145	1.1958	16.9294		4.46775	4.53008
1011	1493886118	1	84.4295	20.8343	22.4376	0.391609	2	67.8096	24.4068	68.499	1.19553	16.9995		1.41326	5.14386
1012	1493886118	1	84.4766	20.8352	24.9055	0.434683	2	67.9057	24.2648	68.2263	1.19077	16.9221		4.01792	4.53008
1013	1493886118	1	84.5721	20.7413	31.1859	0.544296	2	67.9545	24.1219	69.4719	1.21251	16.958		3.16113	3.19453
1014	1493886119	1	84.6669	20.6953	35.1728	0.61388	2	68.0028	24.027	69.5753	1.21432	16.9939		0	3.1972
1015	1493886119	1	84.6669	20.6953	35.792	0.624688	2	68.0511	23.932	69.8149	1.2185	16.9281		3.19458	3.1972
1016	1493886119	1	84.7154	20.6005	45.1441	0.787914	2	68.0994	23.837	69.7042	1.21657	16.9283		4.23672	3.19453
1017	1493886119	1	84.8566	20.6031	51.2062	0.893717	2	68.1477	23.7421	67.6182	1.18016	17.0012		0	8.05278
1018	1493886119	1	84.8566	20.6031	51.4785	0.89847	2	68.339	23.5538	40.7967	0.712037	16.7791		0	20.5855
1019	1493886119	1	84.8566	20.6031	51.5856	0.900338	2	68.7237	22.9856	54.5332	0.951784	16.3079		4.30546	16.2566
1020	1493886119	1	84.8587	20.4596	60.8412	1.06188	2	69.0595	22.5603	46.2823	0.807778	15.9382		5.83542	20.2642
1021	1493886119	1	85.0463	20.511	70.271	1.22646	2	69.4911	22.0407	51.1128	0.892087	15.6302		2.01797	15.149
1022	1493886119	1	84.9999	20.4623	74.0955	1.29321	2	69.8266	21.6633	43.1697	0.753453	15.2208		5.90781	18.1251
1023	1493886119	1	85.0498	20.2718	86.0168	1.50128	2	70.2572	21.2395	44.5976	0.778375	14.8242		2.00684	14.0967
1024	1493886119	1	85.0975	20.2249	90.6347	1.58187	2	70.5922	20.91	39.8683	0.695834	14.5215		5.9201	12.2292
1025	1493886119	1	85.0532	20.0326	99.8196	1.74218	2	70.9262	20.6763	35.6107	0.621524	14.1417		11.4852	13.1175
1026	1493886119	1	85.0588	19.6498	112.895	1.97038	2	71.2607	20.3947	41.7958	0.729475	13.8182		3.19458	15.1277
1027	1493886120	1	85.1073	19.555	109.539	1.91181	2	71.6431	20.066	41.4349	0.723175	13.4739		7.3267	10.0702
1028	1493886120	1	85.0637	19.3147	114.682	2.00158	2	71.8824	19.8306	39.7288	0.693398	13.1914		9.0798	12.2275
1029	1493886120	1	84.9738	19.0257	120.221	2.09824	2	72.2164	19.597	41.9316	0.731844	12.7702		8.3571	10.0724
1030	1493886120	1	84.836	18.7836	124.469	2.17239	2	72.4557	19.3615	43.278	0.755344	12.3938		11.5617	8.05492
1031	1493886120	1	84.6525	18.4447	127.228	2.22055	2	72.6471	19.1732	39.6376	0.691806	12.0275		11.5631	11.1135
1032	1493886120	1	84.4689	18.1058	129.095	2.25314	2	72.9338	18.9386	38.093	0.664849	11.5651		14.325	8.28235
1033	1493886120	1	84.1917	17.717	129.39	2.25829	2	73.1721	18.7992	39.397	0.687607	11.0726		18.3424	8.05703
1034	1493886120	1	83.8215	17.2304	129.598	2.2619	2	73.3635	18.6108	42.0739	0.734327	10.5487		2.02231	9.10843
1035	1493886120	1	83.7751	17.1815	129.874	2.26674	2	73.6023	18.4233	42.2987	0.738252	10.2483		25.5198	8.05706
1036	1493886120	1	83.266	16.5	130.085	2.27041	2	73.7938	18.235	44.2694	0.772647	9.62979		9.14621	7.11153
1037	1493886120	1	83.0329	16.3035	131.332	2.29217	2	73.9848	18.0946	42.8504	0.74788	9.22367		7.1733	4.02851
1038	1493886121	1	82.8941	16.1088	126.695	2.21124	2	74.0805	18.0004	42.5984	0.743482	9.01431		22.3993	7.10911
1039	1493886121	1	82.4304	15.5236	127.95	2.23315	2	74.2714	17.86	42.5499	0.742636	8.48693		2.02645	5.15387
1040	1493886121	1	82.3838	15.4747	128.106	2.23587	2	74.3678	17.7178	42.2231	0.736932	8.32393		14.3574	7.10911
1041	1493886121	1	82.106	15.085	126.334	2.20494	2	74.5587	17.5774	42.5418	0.742495	7.94819		19.2643	4.02851
1042	1493886121	1	81.6399	14.6433	126.065	2.20025	2	74.6544	17.4832	42.4853	0.741509	7.54071		2.88026	3.17324
1043	1493886121	1	81.6412	14.5473	123.726	2.15943	2	74.7496	17.4371	43.2247	0.754414	7.47296		17.5504	4.03065
1044	1493886121	1	81.3172	14.0602	122.317	2.13483	2	74.8454	17.3429	42.9592	0.749779	7.25674		7.18829	4.02851
1045	1493886121	1	81.1781	13.8651	124.37	2.17066	2	74.9411	17.2487	43.0735	0.751774	7.0957		8.39356	4.03065
1046	1493886121	1	81.0396	13.622	123.102	2.14853	2	75.0369	17.1545	44.0486	0.768794	6.96498		23.3788	4.02851
1047	1493886121	1	80.5276	13.0345	124.86	2.17922	2	75.1326	17.0603	44.9047	0.783734	6.7315		2.88326	1.42226
1048	1493886121	1	80.5289	12.9384	125.107	2.18353	2	75.18	17.0612	45.5017	0.794155	6.75339		16.405	3.20124
1049	1493886121	1	80.2038	12.4987	122.157	2.13204	2	75.2284	16.9661	46.3835	0.809545	6.68672		9.21201	2.01533
1050	1493886121	1	80.0179	12.2543	126.721	2.2117	2	75.2763	16.919	45.7784	0.798984	6.65148		5.19589	2.01533
1051	1493886122	1	79.9252	12.108	124.558	2.17395	2	75.3242	16.8719	44.8332	0.782487	6.62299		24.5038	4.03062
1052	1493886122	1	79.4132	11.4716	126.76	2.21237	2	75.4199	16.7776	43.983	0.767649	6.64079		1.44311	2.01533
1053	1493886122	1	79.4138	11.4235	127.33	2.22233	2	75.4678	16.7305	43.8245	0.764881	6.61326		9.22042	2.01533
1054	1493886122	1	79.2277	11.1789	126.099	2.20084	2	75.5157	16.6834	43.1791	0.753617	6.63916		15.3037	3.17324
1055	1493886122	1	78.9015	10.7867	126.066	2.20027	2	75.6109	16.6373	41.8098	0.729719	6.71249		2.88926	1.44308
1056	1493886122	1	78.9028	10.6904	125.268	2.18634	2	75.6114	16.5892	41.662	0.727139	6.75494		23.4384	2.01533
1057	1493886122	1	78.3895	10.1014	126.026	2.19956	2	75.6593	16.5421	42.6116	0.743714	6.99547		0	4.03065
1058	1493886122	1	78.3895	10.1014	126.87	2.21431	2	75.7551	16.4479	41.5594	0.725348	6.87154		14.4247	2.01533
1059	1493886122	1	78.1104	9.70987	126.636	2.21022	2	75.803	16.4008	41.5596	0.725352	7.07762		11.2631	2.01533
1060	1493886122	1	77.8772	9.41564	126.256	2.20359	2	75.8509	16.3537	41.766	0.728954	7.2279		3.23331	3.17185
1061	1493886122	1	77.8311	9.31822	124.856	2.17915	2	75.946	16.3075	42.2468	0.737346	7.23904		17.3607	2.01533
1062	1493886122	1	77.4576	8.8762	124.876	2.1795	2	75.9939	16.2604	42.5702	0.74299	7.52787		3.23595	2.01533
1063	1493886123	1	77.4114	8.77873	125.901	2.19739	2	76.0418	16.2133	41.7604	0.728856	7.55967		14.4422	2.01533
1064	1493886123	1	77.1319	8.38677	124.839	2.17885	2	76.0897	16.1662	42.8162	0.747284	7.84893		6.11544	5.12487
1065	1493886123	1	76.9915	8.23898	125.709	2.19404	2	76.2328	16.0729	43.1576	0.753242	7.87057		4.07703	0
1066	1493886123	1	76.8979	8.14045	126.275	2.20392	2	76.2328	16.0729	44.0605	0.769001	7.96028		15.3443	4.02851
1067	1493886123	1	76.5708	7.74724	126.799	2.21307	2	76.3285	15.9787	51.753	0.903261	8.23503		1.44821	5.15387
1068	1493886123	1	76.5714	7.69897	126.066	2.20027	2	76.4249	15.8365	70.6858	1.2337	8.13885		13.3133	14.1228
1069	1493886123	1	76.2911	7.35492	126.849	2.21393	2	76.6194	15.4078	67.7831	1.18304	8.05957		1.44848	14.1255
1070	1493886123	1	76.2916	7.30664	127.752	2.2297	2	76.8139	14.979	73.8166	1.28834	7.69012		11.2852	7.73093
1071	1493886123	1	76.058	7.01179	128.955	2.25068	2	76.9115	14.7405	76.8335	1.341	7.77569		3.24001	10.4656
1072	1493886123	1	76.0118	6.91417	129.271	2.2562	2	77.0102	14.4059	78.329	1.3671	7.55796		8.16386	9.0887
1073	1493886123	1	75.8244	6.71685	130.584	2.27912	2	77.1084	14.1193	78.2022	1.36489	7.51298		13.326	11.8648
1074	1493886123	1	75.5438	6.3725	133.945	2.33778	2	77.2078	13.7365	78.7028	1.37362	7.54966		4.08508	7.7337
1075	1493886124	1	75.45	6.27379	134.386	2.34547	2	77.3054	13.4979	77.8039	1.35794	7.45857		22.5228	5.93242
1076	1493886124	1	74.8862	5.77804	143.379	2.50244	2	77.3551	13.3065	77.5773	1.35398	7.92295		2.90032	5.93533
1077	1493886124	1	74.8874	5.68137	143.921	2.51189	2	77.4048	13.115	78.6013	1.37185	7.84832		15.5705	7.34469
1078	1493886124	1	74.4635	5.38189	150.742	2.63095	2	77.4551	12.8754	78.3377	1.36725	8.0686		6.13284	6.41458
1079	1493886124	1	74.3227	5.23368	154.039	2.68849	2	77.5522	12.6849	79.2385	1.38297	8.12098		12.8475	5.93823
1080	1493886124	1	73.945	5.03184	158.027	2.75809	2	77.6019	12.4933	79.4268	1.38626	8.30941		12.248	5.77545
1081	1493886124	1	73.5667	4.87831	166.125	2.89943	2	77.6043	12.3008	95.1129	1.66003	8.44959		5.19407	8.41402
1082	1493886124	1	73.4253	4.7784	167.173	2.91773	2	77.4653	12.0572	99.586	1.7381	8.32481		20.205	9.19307
1083	1493886124	1	72.7611	4.66686	177.475	3.09753	2	77.231	11.8597	104.796	1.82903	8.46859		3.21441	10.3342
1084	1493886124	1	72.6666	4.61636	179.634	3.13521	2	76.9494	11.6613	109.45	1.91026	8.24461		9.98347	8.35409
1085	1493886124	1	72.3339	4.60896	184.148	3.214	2	76.7144	11.5119	113.856	1.98717	8.17553		14.2655	7.69364
1086	1493886124	1	71.8585	4.59839	192.548	3.36059	2	76.4788	11.4106	118.154	2.06217	8.23124		4.27906	10.3425
1087	1493886124	1	71.7159	4.59522	192.303	3.35632	2	76.197	11.212	122.307	2.13466	7.99137		16.2402	7.6964
1088	1493886125	1	71.1913	4.7288	201.595	3.5185	2	75.9613	11.1107	126.065	2.20024	7.96753		5.7074	5.88149
1089	1493886125	1	71.0011	4.72458	204.458	3.56846	2	75.7723	11.0586	160.865	2.80762	7.92995		10.2909	6.40041
1090	1493886125	1	70.7137	4.91185	209.473	3.65599	2	75.584	10.9583	162.96	2.84418	7.76398		12.1753	5.88228
1091	1493886125	1	70.3316	5.04863	217.623	3.79824	2	75.395	10.9061	165.756	2.89299	7.74261		4.04759	5.88149
1092	1493886125	1	70.2355	5.14333	218.905	3.82061	2	75.206	10.854	166.956	2.91392	7.57084		14.2827	7.26937
1093	1493886125	1	69.8519	5.42531	227.803	3.97592	2	74.9696	10.8008	166.241	2.90145	7.42204		6.37587	4.51717
1094	1493886125	1	69.6606	5.5179	229.924	4.01293	2	74.828	10.7496	165.677	2.89161	7.35341		9.18368	5.88438
1095	1493886125	1	69.4678	5.75568	233.167	4.06953	2	74.6389	10.6975	166.01	2.89742	7.15275		9.18133	3.20224
1096	1493886125	1	69.2751	5.99344	241.085	4.20772	2	74.5447	10.6473	167.219	2.91852	7.03044		9.18298	5.88518
1097	1493886125	1	69.0823	6.23119	243.184	4.24437	2	74.3556	10.5951	168.629	2.94313	6.84481		18.7351	4.26695
1098	1493886125	1	68.7439	6.75606	248.302	4.33368	2	74.2134	10.5921	168.524	2.9413	6.68062		11.5928	4.26995
1099	1493886125	1	68.5503	7.09049	244.395	4.2655	2	74.0711	10.5891	168.843	2.94687	6.53602		14.8077	3.20488
1100	1493886125	1	68.3081	7.52057	245.997	4.29345	2	73.9768	10.5389	168.651	2.94351	6.42219		11.5922	5.6922
1101	1493886126	1	68.1144	7.85492	246.408	4.30063	2	73.7871	10.535	168.569	2.94209	6.27394		16.0895	3.20629
1102	1493886126	1	67.8718	8.33323	244.411	4.26578	2	73.6928	10.4847	169.284	2.95457	6.20587		7.76146	2.84457
1103	1493886126	1	67.7743	8.57287	244.042	4.25934	2	73.598	10.4828	168.052	2.93306	6.12889		15.5243	2.84763
1104	1493886126	1	67.4847	9.00172	243.976	4.25819	2	73.5031	10.4808	168.328	2.93788	6.19748		9.65004	2.04135
1105	1493886126	1	67.3392	9.2886	242.628	4.23465	2	73.4562	10.4315	168.01	2.93233	6.22285		12.8657	1.42226
1106	1493886126	1	67.1452	9.67107	241.449	4.21409	2	73.4088	10.4306	168.525	2.94131	6.30948		11.5835	5.88887
1107	1493886126	1	66.9517	10.0052	240.279	4.19365	2	73.2196	10.3783	169.499	2.95832	6.27899		10.3459	1.42232
1108	1493886126	1	66.7587	10.291	240.523	4.19792	2	73.1722	10.3773	169.45	2.95747	6.41408		11.5801	1.42532
1109	1493886126	1	66.5652	10.625	238.309	4.15928	2	73.1247	10.3763	169.384	2.95632	6.56421		10.3434	1.42226
1110	1493886126	1	66.3722	10.9107	238.076	4.15522	2	73.0773	10.3754	168.644	2.9434	6.72643		10.3459	1.42232
1111	1493886126	1	66.1792	11.1965	235.803	4.11553	2	73.0299	10.3744	168.722	2.94476	6.89985		4.04124	2.84763
1112	1493886126	1	66.0832	11.291	234.796	4.09796	2	72.935	10.3724	168.401	2.93915	6.9131		18.7075	1.42532
1113	1493886127	1	65.7453	11.8151	233.91	4.08249	2	72.8875	10.3714	169.159	2.95238	7.28665		4.04124	2.04135
1114	1493886127	1	65.6493	11.9096	234.247	4.08837	2	72.8406	10.3221	168.445	2.93991	7.36444		14.3253	1.42232
1115	1493886127	1	65.3604	12.2898	233.493	4.07522	2	72.7932	10.3211	167.63	2.9257	7.6891		6.4279	0
1116	1493886127	1	65.2635	12.4809	233.088	4.06815	2	72.7932	10.3211	167.352	2.92084	7.83333		10.1063	2.84763
1117	1493886127	1	65.0235	12.7173	232.412	4.05635	2	72.6983	10.3191	166.746	2.91027	8.04077		10.3368	3.20753
1118	1493886127	1	64.8306	13.0028	233.791	4.08043	2	72.6039	10.2689	166.614	2.90797	8.24005		9.16683	2.84763
1119	1493886127	1	64.6381	13.2401	233.639	4.07777	2	72.509	10.2669	167.751	2.92781	8.41374		11.1763	4.07835
1120	1493886127	1	64.3977	13.5247	233.406	4.0737	2	72.4152	10.1685	159.271	2.7798	8.69163		7.15935	4.52665
1121	1493886127	1	64.2533	13.7147	233.204	4.07018	2	72.2733	10.1172	156.373	2.72922	8.7899		13.1886	11.5785
1122	1493886127	1	63.9649	14.0465	233.337	4.07249	2	71.9432	9.91722	167.567	2.92459	8.98355		5.16878	10.0912
1123	1493886127	1	63.8685	14.1893	234.214	4.08781	2	71.6114	9.86195	159.681	2.78695	8.87009		15.2008	10.919
1124	1493886127	1	63.5322	14.5683	233.962	4.0834	2	71.2806	9.71015	158.152	2.76028	9.14545		5.1663	10.4162
1125	1493886128	1	63.4358	14.711	233.721	4.0792	2	70.9492	9.60658	163.534	2.85421	9.0833		13.1863	9.05874
1126	1493886128	1	63.1474	15.0427	233.9	4.08232	2	70.6652	9.504	165.365	2.88617	9.3378		6.06078	10.4193
1127	1493886128	1	63.0035	15.1845	234.233	4.08815	2	70.3337	9.4004	166.609	2.90788	9.33743		11.1698	5.90051
1128	1493886128	1	62.7632	15.4689	234.506	4.09291	2	70.1441	9.34809	166.298	2.90244	9.58864		8.36275	7.28778
1129	1493886128	1	62.6184	15.7071	234.539	4.09347	2	69.9071	9.29476	167.446	2.92249	9.7079		7.15514	4.5325
1130	1493886128	1	62.4741	15.897	233.61	4.07726	2	69.765	9.24344	170.334	2.97289	9.87052		9.16072	7.29078
1131	1493886128	1	62.2818	16.1342	234.968	4.10097	2	69.5279	9.1901	171.439	2.99217	10.0363		6.06081	4.5325
1132	1493886128	1	62.1378	16.2759	236.104	4.1208	2	69.3858	9.13878	171.116	2.98653	10.1721		6.41716	4.27897
1133	1493886128	1	62.0411	16.4667	236.553	4.12862	2	69.2432	9.13575	171.875	2.99978	10.2768		6.05867	5.70729
1134	1493886128	1	61.8972	16.6084	236.571	4.12895	2	69.053	9.13171	173.18	3.02256	10.3492		7.15514	4.5327
1135	1493886128	1	61.7529	16.7983	234.955	4.10073	2	68.9109	9.08037	172.108	3.00385	10.5263		16.3115	4.27897
1136	1493886128	1	61.4163	17.2253	232.288	4.05419	2	68.7683	9.07734	172.525	3.01113	10.9746		7.15514	5.70729
1137	1493886128	1	61.272	17.4152	230.873	4.02949	2	68.5781	9.07329	174.008	3.03702	11.089		14.1348	4.28196
1138	1493886129	1	60.9363	17.7458	223.847	3.90686	2	68.4354	9.07026	173.808	3.03352	11.4674		5.16213	2.85364
1139	1493886129	1	60.84	17.8884	222.003	3.87468	2	68.3403	9.06824	174.756	3.05007	11.578		7.12895	2.85364
1140	1493886129	1	60.6485	18.0291	214.138	3.73742	2	68.2452	9.06622	174.388	3.04364	11.7492		4.0391	4.53563
1141	1493886129	1	60.5526	18.1236	210.802	3.67918	2	68.103	9.01487	174.368	3.04329	11.8312		6.3706	4.27897
1142	1493886129	1	60.3615	18.2162	202.163	3.5284	2	67.9604	9.01184	175.077	3.05568	11.9358		8.31064	4.28197
1143	1493886129	1	60.1224	18.3561	194.451	3.39382	2	67.8177	9.0088	177.128	3.09147	12.1074		4.28482	2.85664
1144	1493886129	1	59.9796	18.3533	189.515	3.30766	2	67.7225	9.00678	175.134	3.05667	12.1371		9.01061	8.56394
1145	1493886129	1	59.6933	18.4441	178.816	3.12092	2	67.4371	9.00071	189.025	3.29911	12.2125		1.42826	9.55995
1146	1493886129	1	59.6457	18.4432	178.834	3.12125	2	67.1503	9.13961	202.888	3.54107	11.9531		11.5358	12.1735
1147	1493886129	1	59.2652	18.3877	165.92	2.89585	2	66.7683	9.27649	200.597	3.50109	11.803		2.02167	10.8544
1148	1493886129	1	59.2172	18.435	164.886	2.87781	2	66.4338	9.4144	202.344	3.53157	11.5521		9.07624	10.8545
1149	1493886129	1	58.9323	18.3332	155.571	2.71522	2	66.0993	9.55232	205.02	3.57827	11.3344		4.28782	7.67307
1150	1493886130	1	58.7894	18.3304	154.097	2.68949	2	65.8605	9.64393	204.859	3.57546	11.2007		10.3978	7.67598
1151	1493886130	1	58.505	18.1323	144.371	2.51975	2	65.6216	9.73555	204.333	3.56628	11.0069		8.71224	7.67598
1152	1493886130	1	58.2196	18.0786	141.578	2.471	2	65.3827	9.82717	203.409	3.55015	10.9269		7.21707	6.37639
1153	1493886130	1	58.0301	17.9304	138.689	2.42058	2	65.1914	9.9198	203.282	3.54794	10.7449		12.4189	6.376
1154	1493886130	1	57.6982	17.683	135.564	2.36603	2	65.0001	10.0124	204.704	3.57276	10.5904		11.2862	7.67684
1155	1493886130	1	57.414	17.4365	136.895	2.38927	2	64.7612	10.1041	205.379	3.58454	10.38		13.3291	5.14486
1156	1493886130	1	57.0823	17.1409	135.755	2.36938	2	64.6175	10.1977	206.116	3.59741	10.2463		9.25745	6.376
1157	1493886130	1	56.8452	16.9434	136.908	2.38949	2	64.4262	10.2903	206.492	3.60396	10.0864		18.4311	5.1465
1158	1493886130	1	56.4189	16.501	138.805	2.4226	2	64.2825	10.384	206.273	3.60014	9.96262		12.2931	3.18665
1159	1493886130	1	56.1346	16.2059	138.306	2.41389	2	64.1869	10.4303	206.498	3.60407	9.90944		12.2951	6.3787
1160	1493886130	1	55.8502	15.9108	138.828	2.42301	2	63.9955	10.5229	206.906	3.6112	9.76603		13.348	6.37731
1161	1493886130	1	55.5181	15.6147	138.731	2.42131	2	63.8042	10.6156	208.391	3.63711	9.67732		11.3139	3.21461
1162	1493886131	1	55.2332	15.3676	139.864	2.44109	2	63.7558	10.7112	209.389	3.65453	9.71168		13.3587	2.85963
1163	1493886131	1	54.9008	15.0713	141.235	2.46501	2	63.6605	10.7092	209.475	3.65603	9.78572		6.1529	4.04759
1164	1493886131	1	54.7585	14.9236	141.713	2.47337	2	63.5644	10.8039	208.89	3.64582	9.72192		26.0912	4.04548
1165	1493886131	1	54.045	14.4263	141.767	2.47431	2	63.4683	10.8985	216.426	3.77734	10.062		1.44903	9.17382
1166	1493886131	1	54.0453	14.378	141.95	2.4775	2	63.2758	11.1361	246.45	4.30136	9.78325		20.6107	10.9633
1167	1493886131	1	53.5223	13.9325	144.377	2.51986	2	63.13	11.4712	240.924	4.20492	9.91796		7.24707	12.3349
1168	1493886131	1	53.332	13.7837	145.027	2.53121	2	62.8891	11.8044	239.742	4.18428	9.75991		11.3331	8.372
1169	1493886131	1	53.0466	13.5362	143.087	2.49734	2	62.7442	12.0429	242.703	4.23597	9.8119		13.6652	7.75253
1170	1493886131	1	52.6655	13.2867	142.807	2.49245	2	62.6469	12.2823	243.054	4.24209	10.0318		7.27775	11.5797
1171	1493886131	1	52.5231	13.0903	143.14	2.49827	2	62.4536	12.6164	239.29	4.1764	9.9418		18.8975	8.36944
1172	1493886131	1	51.9989	12.741	144.122	2.5154	2	62.3087	12.8548	237.294	4.14156	10.3104		3.25774	6.42922
1173	1493886131	1	51.9515	12.6433	143.61	2.50648	2	62.2119	13.046	237.055	4.13739	10.2683		20.919	8.36788
1174	1493886131	1	51.3795	12.2445	143.785	2.50952	2	62.0671	13.2844	237.429	4.14391	10.7381		2.05803	9.16916
1175	1493886132	1	51.3319	12.1951	144.058	2.51429	2	61.8746	13.5218	236.167	4.12189	10.6258		19.7541	4.55564
1176	1493886132	1	50.8074	11.797	141.358	2.46716	2	61.8258	13.6656	233.458	4.07461	11.1757		2.06012	5.16878
1177	1493886132	1	50.7597	11.7476	142.051	2.47925	2	61.7294	13.8084	233.83	4.08111	11.1616		19.7625	5.16878
1178	1493886132	1	50.235	11.3493	142.003	2.47843	2	61.633	13.9512	235.697	4.11369	11.6912		8.46327	8.36788
1179	1493886132	1	49.9962	11.1991	143.42	2.50316	2	61.4882	14.1896	238.126	4.15609	11.8747		7.27049	6.42387
1180	1493886132	1	49.8053	11.0498	142.385	2.48508	2	61.3914	14.3806	236.962	4.13577	12.0554		18.634	7.16173
1181	1493886132	1	49.3281	10.6522	141.221	2.46477	2	61.247	14.5707	233.125	4.06879	12.5465		2.06012	5.16878
1182	1493886132	1	49.2804	10.6028	141.274	2.4657	2	61.1506	14.7135	232.735	4.06199	12.5618		20.6959	6.06291
1183	1493886132	1	48.7552	10.1555	141.452	2.4688	2	61.0066	14.8553	234.236	4.08819	13.1219		3.24621	4.55184
1184	1493886132	1	48.6595	10.105	141.754	2.47407	2	60.9579	14.999	233.749	4.07968	13.2364		15.4911	7.13733
1185	1493886132	1	48.2775	9.75756	139.869	2.44117	2	60.7662	15.1399	203.913	3.55895	13.5992		10.4928	11.4943
1186	1493886132	1	47.9906	9.55751	142.228	2.48235	2	60.4314	15.3262	204.412	3.56766	13.7132		8.25478	13.4544
1187	1493886132	1	47.7996	9.35944	139.505	2.43481	2	60.0485	15.5597	205.373	3.58443	13.7288		16.6188	14.0416
1188	1493886133	1	47.3692	9.01069	140.474	2.45173	2	59.6183	15.7441	195.941	3.41981	13.9778		3.24705	11.4969
1189	1493886133	1	47.2735	8.96013	141.083	2.46237	2	59.2834	15.9304	195.78	3.417	13.886		22.7894	10.8582
1190	1493886133	1	46.6995	8.46255	141.165	2.46379	2	58.9488	16.0684	196.507	3.42969	14.4185		4.13174	13.5288
1191	1493886133	1	46.6039	8.36341	141.677	2.47273	2	58.5189	16.2046	192.979	3.36812	14.2636		11.3995	10.3853
1192	1493886133	1	46.3168	8.11449	139.637	2.43712	2	58.1846	16.2945	192.111	3.35296	14.4138		12.545	7.67964
1193	1493886133	1	45.9816	7.86448	141.14	2.46335	2	57.9456	16.3862	190.31	3.32154	14.6887		4.1349	5.88346
1194	1493886133	1	45.8859	7.76529	140.742	2.45641	2	57.7546	16.4307	191.607	3.34418	14.6954		18.6993	11.7669
1195	1493886133	1	45.407	7.36633	140.785	2.45716	2	57.3726	16.5197	191.402	3.3406	15.0652		1.45771	7.27894
1196	1493886133	1	45.4072	7.31774	141.748	2.47398	2	57.1339	16.5632	189.779	3.31227	14.933		14.6021	7.28243
1197	1493886133	1	45.0238	7.01788	142.799	2.49232	2	56.8951	16.6068	188.904	3.297	15.2602		5.26007	3.18935
1198	1493886133	1	44.88	6.91756	142.956	2.49504	2	56.7994	16.6531	188.676	3.29301	15.39		7.30214	7.27948
1199	1493886133	1	44.6883	6.76757	142.626	2.4893	2	56.5607	16.6967	190.84	3.33078	15.4771		9.35886	8.68949
1200	1493886134	1	44.4486	6.56791	142.879	2.4937	2	56.2742	16.7393	183.445	3.20172	15.5981		4.14001	5.72208
1201	1493886134	1	44.3528	6.46858	142.636	2.48947	2	56.0835	16.7356	169.222	2.95349	15.5891		10.5299	15.8326
1202	1493886134	1	44.0649	6.2678	144.432	2.52082	2	55.559	16.6771	177.816	3.10348	15.507		0	15.8329
1203	1493886134	1	44.0649	6.2678	144.44	2.52095	2	55.0345	16.6185	169.747	2.96265	15.0821		16.6706	13.2463
1204	1493886134	1	43.6332	5.91791	148.212	2.58679	2	54.6056	16.5136	170.561	2.97685	15.2533		5.26722	14.4169
1205	1493886134	1	43.4892	5.81746	150.308	2.62338	2	54.1285	16.456	171.137	2.9869	15.0457		15.0202	13.2521
1206	1493886134	1	43.057	5.56472	155.108	2.70715	2	53.6994	16.3511	164.947	2.87887	15.1528		7.31566	8.73989
1207	1493886134	1	42.8649	5.41451	159.788	2.78883	2	53.4131	16.2972	164.278	2.86718	15.1558		1.44334	12.3149
1208	1493886134	1	42.8168	5.41346	162.184	2.83065	2	53.0319	16.1449	167.895	2.93033	14.8159		7.39138	11.8663
1209	1493886134	1	42.5764	5.35951	171.497	2.9932	2	52.6503	16.0408	163.058	2.8459	14.6824		4.59988	11.8721
1210	1493886134	1	42.4321	5.30767	175.269	3.05903	2	52.2685	15.9367	162.56	2.8372	14.4821		7.21974	10.4874
1211	1493886135	1	42.1915	5.30239	183.278	3.1988	2	51.9345	15.8335	166.647	2.90853	14.3468		5.9862	10.4874
1212	1493886135	1	41.9991	5.24949	191.408	3.3407	2	51.6005	15.7303	163.704	2.85717	14.2139		3.21178	7.77364
1213	1493886135	1	41.9027	5.29606	195.361	3.40969	2	51.362	15.629	161.139	2.81241	14.0089		10.1886	10.494
1214	1493886135	1	41.5656	5.33735	205.534	3.58725	2	51.0278	15.5257	168.059	2.93318	13.9045		1.44335	12.3339
1215	1493886135	1	41.5175	5.33629	206.705	3.60768	2	50.646	15.3732	163.779	2.85847	13.5672		12.85	7.78034
1216	1493886135	1	41.1318	5.52258	217.908	3.8032	2	50.4073	15.2718	161.455	2.81792	13.4567		1.44334	10.4998
1217	1493886135	1	41.0837	5.52153	220.04	3.84043	2	50.0729	15.1685	168.419	2.93946	13.186		11.2257	13.6955
1218	1493886135	1	40.7942	5.75861	228.904	3.99514	2	49.643	15.0149	169.151	2.95224	12.8055		6.4237	10.5026
1219	1493886135	1	40.6014	5.85176	230.918	4.03027	2	49.3085	14.9116	166.534	2.90656	12.5656		7.2057	7.34776
1220	1493886135	1	40.4565	6.04332	235.839	4.11617	2	49.0694	14.8585	166.117	2.89928	12.3243		11.2459	9.13416
1221	1493886135	1	40.2151	6.33011	240.488	4.19731	2	48.7827	14.756	167.211	2.91838	12.0166		8.41537	7.35069
1222	1493886135	1	40.0702	6.5703	242.649	4.23503	2	48.5435	14.7029	168.12	2.93426	11.7446		13.6122	7.7898
1223	1493886135	1	39.8286	6.95437	246.159	4.29629	2	48.3045	14.6014	169.398	2.95655	11.4157		16.8284	5.94882
1224	1493886136	1	39.5388	7.43466	246.746	4.30653	2	48.1132	14.5492	168.328	2.93788	11.1417		11.018	7.35069
1225	1493886136	1	39.3937	7.77205	243.589	4.25143	2	47.874	14.4961	167.998	2.93211	10.8226		11.0169	4.57182
1226	1493886136	1	39.2486	8.1094	248.436	4.33603	2	47.7305	14.4448	167.779	2.9283	10.5868		11.0147	5.74913
1227	1493886136	1	39.1036	8.44671	249.144	4.34838	2	47.5389	14.441	169.082	2.95103	10.3482		16.1496	5.95172
1228	1493886136	1	38.862	8.92777	248.036	4.32904	2	47.3475	14.3888	169.43	2.95711	10.0909		9.16106	5.95251
1229	1493886136	1	38.7652	9.21739	248.122	4.33054	2	47.1561	14.3365	169.239	2.95378	9.82917		16.1448	3.24341
1230	1493886136	1	38.5237	9.69832	247.434	4.31854	2	47.0604	14.2862	168.433	2.93971	9.69143		7.78835	5.74913
1231	1493886136	1	38.427	9.93925	247.523	4.3201	2	46.8688	14.2824	168.915	2.94812	9.49352		15.5753	4.57465
1232	1493886136	1	38.2337	10.4211	244.402	4.26561	2	46.7252	14.2311	169.375	2.95616	9.30708		9.68129	4.31188
1233	1493886136	1	38.0889	10.7095	245.465	4.28417	2	46.5815	14.2282	168.682	2.94405	9.19269		11.0049	4.57364
1234	1493886136	1	37.944	11.0465	243.721	4.25373	2	46.4379	14.177	169.109	2.9515	9.05242		13.5913	1.44031
1235	1493886136	1	37.7028	11.43	242.109	4.2256	2	46.3899	14.176	168.09	2.93373	9.11078		5.97511	4.31188
1236	1493886136	1	37.6544	11.6232	241.381	4.21289	2	46.2462	14.1731	167.812	2.92888	8.9622		13.5888	4.57465
1237	1493886137	1	37.4132	12.0066	239.708	4.18369	2	46.1026	14.1218	169.561	2.95939	8.94314		4.5774	2.87756
1238	1493886137	1	37.3648	12.1513	239.313	4.1768	2	46.0067	14.1199	169.272	2.95436	8.86329		21.9835	1.44031
1239	1493886137	1	36.979	12.7743	237.089	4.13798	2	45.9587	14.1189	168.488	2.94067	9.07981		3.27641	4.31482
1240	1493886137	1	37.027	12.8724	236.095	4.12063	2	45.8149	14.1161	167.716	2.92719	8.87547		16.2454	3.24481
1241	1493886137	1	36.6415	13.2527	235.231	4.10555	2	45.7192	14.0657	168.926	2.94831	9.11403		12.3455	1.43725
1242	1493886137	1	36.4967	13.6379	232.172	4.05217	2	45.6713	14.0648	167.498	2.92339	9.18453		4.06029	2.87763
1243	1493886137	1	36.4004	13.733	232.568	4.05908	2	45.5754	14.0628	167.504	2.9235	9.18093		21.9743	2.87756
1244	1493886137	1	36.0147	14.3557	237.544	4.14592	2	45.4795	14.0609	167.9	2.9304	9.46939		2.88656	3.24341
1245	1493886137	1	35.9185	14.3538	236.807	4.13306	2	45.3838	14.0106	167.064	2.91581	9.47152		17.5574	1.44031
1246	1493886137	1	35.5811	14.832	234.606	4.09464	2	45.3358	14.0096	166.826	2.91166	9.78931		2.02802	2.87756
1247	1493886137	1	35.533	14.8795	235.311	4.10696	2	45.2399	14.0077	167.346	2.92073	9.74597		20.7456	1.43731
1248	1493886137	1	35.1475	15.4536	235.934	4.11783	2	45.192	14.0067	166.405	2.90432	10.1482		2.03016	2.87756
1249	1493886138	1	35.0993	15.5011	237.053	4.13736	2	45.0961	14.0048	166.249	2.90159	10.1082		15.5594	2.0622
1250	1493886138	1	34.8102	15.9317	237.489	4.14496	2	45.0483	13.9554	165.738	2.89268	10.4271		5.18204	2.87756
1251	1493886138	1	34.7139	16.0751	238.478	4.16223	2	44.9524	13.9535	167.357	2.92093	10.456		15.5553	4.31788
1252	1493886138	1	34.4249	16.5056	237.07	4.13765	2	44.8085	13.9506	168.449	2.93999	10.6933		4.56696	2.02802
1253	1493886138	1	34.3767	16.65	237.995	4.15379	2	44.8566	13.9031	167.029	2.91521	10.8339		12.3623	1.43725
1254	1493886138	1	34.1359	16.9844	237.929	4.15264	2	44.8087	13.9022	165.854	2.89469	11.1089		6.44257	4.5803
1255	1493886138	1	34.0395	17.1763	237.665	4.14805	2	44.6649	13.8509	164.705	2.87464	11.1336		8.38733	1.43731
1256	1493886138	1	33.8951	17.4157	237.827	4.15086	2	44.617	13.8499	172.451	3.00984	11.2993		13.5646	11.5163
1257	1493886138	1	33.6543	17.7984	242.17	4.22667	2	44.2332	13.8422	168.66	2.94367	11.2945		3.22263	5.24623
1258	1493886138	1	33.6061	17.8944	240.431	4.19632	2	44.0896	13.7424	161.245	2.81425	11.2758		7.18086	16.4988
1259	1493886138	1	33.4617	18.0853	238.945	4.17037	2	43.5622	13.5865	169.917	2.96562	11.0571		5.18204	10.5406
1260	1493886138	1	33.3654	18.2287	239.381	4.17799	2	43.2265	13.4828	161.707	2.82232	10.9437		5.18204	10.5406
1261	1493886139	1	33.2691	18.3721	239.722	4.18393	2	42.8908	13.3791	162.915	2.84339	10.8401		10.9742	12.3935
1262	1493886139	1	33.1247	18.7082	240.093	4.19042	2	42.5071	13.226	164.552	2.87198	10.8666		4.05607	10.5472
1263	1493886139	1	33.0284	18.8031	237.705	4.14873	2	42.1712	13.1222	159.455	2.78302	10.764		10.3624	8.48868
1264	1493886139	1	32.8359	19.0899	233.376	4.07318	2	41.9314	12.972	159.725	2.78772	10.9616		0	12.4013
1265	1493886139	1	32.8359	19.0899	233.387	4.07337	2	41.5475	12.8187	165.011	2.87998	10.7341		0	6.50555
1266	1493886139	1	32.8359	19.0899	233.46	4.07464	2	41.3555	12.7179	163.998	2.86231	10.6389		0	7.379
1267	1493886139	1	32.8359	19.0899	233.372	4.0731	2	41.1154	12.6645	162.235	2.83154	10.4803		1.44325	7.82486
1268	1493886139	1	32.884	19.0908	229.355	4.00299	2	40.8753	12.5626	160.653	2.80393	10.3188		4.61443	8.49695
1269	1493886139	1	32.9321	19.2369	221.22	3.86102	2	40.6353	12.4122	163.351	2.85101	10.2915		2.06842	9.18057
1270	1493886139	1	32.9803	19.2862	210.671	3.67691	2	40.3471	12.3093	166.823	2.91162	10.1463		1.452	9.18057
1271	1493886139	1	32.9803	19.2378	203.105	3.54485	2	40.0589	12.2064	167.274	2.91949	9.97733		2.03016	5.98013
1272	1493886139	1	32.9321	19.2853	192.337	3.35691	2	39.8666	12.1539	167.767	2.92808	9.94707		2.88656	4.58978
1273	1493886140	1	32.8359	19.2834	186.034	3.24691	2	39.7225	12.1025	166.905	2.91305	9.9494		2.8895	3.25683
1274	1493886140	1	32.7396	19.2816	176.818	3.08605	2	39.6264	12.052	166.767	2.91063	9.98474		2.88651	7.38843
1275	1493886140	1	32.6434	19.2798	173.818	3.0337	2	39.386	11.9985	169.383	2.95629	9.92371		5.98489	6.51365
1276	1493886140	1	32.4508	19.2278	161.836	2.82456	2	39.1938	11.8975	170.862	2.9821	9.95999		1.452	4.32987
1277	1493886140	1	32.4508	19.2762	158.697	2.76978	2	39.0495	11.8946	170.707	2.97941	9.90105		7.30338	5.98303
1278	1493886140	1	32.2582	19.1273	146.734	2.56099	2	38.8571	11.8421	170.624	2.97795	9.82953		3.20947	4.59362
1279	1493886140	1	32.1619	19.1739	143.402	2.50284	2	38.7129	11.7906	170.856	2.982	9.8706		7.30338	4.33293
1280	1493886140	1	31.9693	19.025	135.369	2.36264	2	38.5685	11.7876	170.686	2.97904	9.79436		6.51594	4.59362
1281	1493886140	1	31.7767	18.9246	133.186	2.32453	2	38.4243	11.7361	172.377	3.00855	9.79107		13.492	3.25948
1282	1493886140	1	31.4876	18.5801	128.49	2.24257	2	38.3281	11.6856	172.055	3.00293	9.71219		10.3464	2.88962
1283	1493886140	1	31.2466	18.3334	129.902	2.26722	2	38.2318	11.6836	171.949	3.00107	9.64432		19.6957	3.25683
1284	1493886140	1	30.8127	17.8407	131.405	2.29345	2	38.1357	11.6331	170.992	2.98438	9.60003		10.3549	4.33293
1285	1493886140	1	30.5716	17.5937	130.753	2.28208	2	37.9913	11.6301	171.631	2.99552	9.51927		14.6508	2.88956
1286	1493886141	1	30.2821	17.2004	133.95	2.33787	2	37.895	11.6282	170.982	2.9842	9.43428		11.4451	2.07069
1287	1493886141	1	30.0408	16.9049	136.306	2.37899	2	37.847	11.5786	171.516	2.99351	9.4502		14.5087	2.88962
1288	1493886141	1	29.7029	16.5589	141.039	2.4616	2	37.7507	11.5766	170.646	2.97834	9.46522		10.3634	3.25948
1289	1493886141	1	29.4616	16.3117	142.045	2.47916	2	37.6545	11.5261	173.193	3.02279	9.48818		13.5123	7.73436
1290	1493886141	1	29.1236	16.014	143.946	2.51233	2	37.4137	11.6182	203.418	3.55032	9.38343		8.29918	4.06453
1291	1493886141	1	28.9303	15.8161	145.894	2.54633	2	37.3173	11.7134	213.742	3.73049	9.3367		14.6536	3.21087
1292	1493886141	1	28.5439	15.5173	149.14	2.60299	2	37.2209	11.7599	217.268	3.79203	9.4556		12.6046	5.19118
1293	1493886141	1	28.2057	15.268	150.305	2.62331	2	37.1245	11.9036	219.469	3.83046	9.53227		15.07	6.09682
1294	1493886141	1	27.7708	15.0166	150.911	2.63389	2	36.9798	12.0463	220.878	3.85506	9.67618		12.613	3.22531
1295	1493886141	1	27.4324	14.7671	152.216	2.65667	2	36.9316	12.1424	221.051	3.85808	9.85514		15.0793	4.06242
1296	1493886141	1	26.9972	14.5156	152.031	2.65344	2	36.8352	12.2375	221.984	3.87436	10.0983		11.8119	0
1297	1493886141	1	26.6587	14.3145	150.705	2.6303	2	36.8352	12.2375	221.854	3.87209	10.3863		15.87	3.22665
1298	1493886142	1	26.2232	14.0142	149.472	2.60879	2	36.7869	12.3336	221.775	3.87071	10.6965		9.82502	5.19118
1299	1493886142	1	25.9329	13.8626	149.56	2.61032	2	36.6905	12.4773	222.096	3.87631	10.8464		13.8424	2.03016
1300	1493886142	1	25.5456	13.6118	148.199	2.58657	2	36.6423	12.5248	221.317	3.86271	11.1498		8.55674	0
1301	1493886142	1	25.3035	13.461	147.776	2.57918	2	36.6423	12.5248	220.775	3.85324	11.3774		13.8491	4.06242
1302	1493886142	1	24.916	13.2101	146.133	2.55051	2	36.5459	12.6199	223.747	3.90512	11.6449		6.5563	7.19166
1303	1493886142	1	24.7223	13.1089	146.217	2.55197	2	36.4013	12.8111	220.624	3.85062	11.6828		12.643	5.17731
1304	1493886142	1	24.3831	12.8588	145.672	2.54246	2	36.2567	12.9053	217.544	3.79686	11.8737		7.35075	6.09044
1305	1493886142	1	24.1892	12.709	144.874	2.52853	2	36.1122	13.0479	223.791	3.90589	11.9278		12.6496	6.09469
1306	1493886142	1	23.8498	12.4588	144.195	2.51668	2	35.9676	13.1906	221.209	3.86083	12.1399		9.42472	10.155
1307	1493886142	1	23.6072	12.2592	144.474	2.52154	2	35.7266	13.4283	216.928	3.7861	12.1757		8.56755	5.17316
1308	1493886142	1	23.3648	12.1082	144.205	2.51685	2	35.5821	13.5224	221.84	3.87184	12.2989		14.7202	6.09469
1309	1493886142	1	22.9766	11.8081	144.291	2.51835	2	35.4375	13.6651	219.989	3.83953	12.5985		6.25192	9.18948
1310	1493886142	1	22.8309	11.6591	145.223	2.53463	2	35.1966	13.8543	215.368	3.75888	12.559		17.151	6.09044
1311	1493886143	1	22.3456	11.3569	145.374	2.53726	2	35.0521	13.9969	218.905	3.82061	12.9779		7.36337	8.36937
1312	1493886143	1	22.1514	11.2068	147.537	2.57501	2	34.8112	14.1376	218.313	3.81027	12.9946		16.8054	8.12271
1313	1493886143	1	21.7141	10.8567	146.123	2.55032	2	34.6185	14.3278	212.245	3.70437	13.3631		3.28353	7.17814
1314	1493886143	1	21.6171	10.806	149.383	2.60722	2	34.4257	14.4695	214.09	3.73657	13.3222		19.2023	8.36678
1315	1493886143	1	21.0827	10.4537	149.493	2.60915	2	34.1849	14.6102	219.028	3.82277	13.7457		2.91062	9.18948
1316	1493886143	1	20.9857	10.4517	149.357	2.60676	2	33.944	14.7994	214.105	3.73684	13.6682		17.7723	9.63382
1317	1493886143	1	20.5479	10.0526	152.711	2.66531	2	33.6549	14.9392	214.805	3.74906	13.9883		13.9174	11.2111
1318	1493886143	1	20.1108	9.89717	148.08	2.58448	2	33.3658	15.176	219.822	3.83661	14.2675		4.17883	6.09044
1319	1493886143	1	20.0134	9.79759	148.338	2.58899	2	33.2213	15.3186	218.46	3.81285	14.3154		19.2233	11.5744
1320	1493886143	1	19.4784	9.44493	149.526	2.60972	2	32.884	15.5059	215.875	3.76774	14.7121		2.08985	7.17572
1321	1493886143	1	19.4297	9.39512	149.387	2.60729	2	32.6913	15.6476	216.859	3.7849	14.6616		15.9603	4.06242
1322	1493886143	1	18.9917	9.09314	147.676	2.57743	2	32.5949	15.7427	219.047	3.82309	15.1415		7.38514	8.36937
1323	1493886144	1	18.7969	8.94263	149.304	2.60584	2	32.354	15.8834	197.202	3.44183	15.2305		10.6442	12.2827
1324	1493886144	1	18.5048	8.74122	147.307	2.57099	2	31.9685	16.0213	190.997	3.33353	15.3059		11.8925	16.4113
1325	1493886144	1	18.164	8.53873	147.138	2.56804	2	31.4384	16.1564	191.651	3.34494	15.3049		8.37018	13.2815
1326	1493886144	1	17.9689	8.33928	145.426	2.53816	2	31.0046	16.2448	186.043	3.24707	15.2455		13.1852	16.1202
1327	1493886144	1	17.5794	8.13567	147	2.56564	2	30.4743	16.3315	189.744	3.31166	15.2791		5.32727	11.6359
1328	1493886144	1	17.4332	8.03488	147.215	2.56939	2	30.0886	16.3724	184.953	3.22804	15.155		11.5553	11.6392
1329	1493886144	1	17.1406	7.78439	143.988	2.51306	2	29.7028	16.4134	182.892	3.19207	15.2404		6.59751	11.6389
1330	1493886144	1	16.9457	7.68252	145.329	2.53647	2	29.317	16.4543	184.408	3.21852	15.1655		9.47505	11.5822
1331	1493886144	1	16.7018	7.48186	143.811	2.50997	2	28.931	16.4468	183.22	3.19779	15.1632		7.39977	10.1329
1332	1493886144	1	16.5066	7.33107	144.405	2.52034	2	28.5933	16.4402	179.654	3.13555	15.1349		7.39776	10.1359
1333	1493886144	1	16.3115	7.18026	144.42	2.52061	2	28.2555	16.4336	181.667	3.17068	15.1091		7.40306	10.1389
1334	1493886144	1	16.1162	7.02942	143.396	2.50274	2	27.9176	16.427	183.644	3.20519	15.086		5.33195	8.68962
1335	1493886145	1	15.9699	6.9285	143.355	2.50202	2	27.628	16.4214	183.217	3.19774	15.0342		6.2886	7.24337
1336	1493886145	1	15.8233	6.77867	142.784	2.49206	2	27.3866	16.4167	181.477	3.16738	15.0533		3.30365	10.1419
1337	1493886145	1	15.7257	6.72767	143.088	2.49736	2	27.0486	16.4101	183.071	3.1952	14.8982		14.8091	7.24337
1338	1493886145	1	15.3351	6.42583	147.116	2.56766	2	26.8072	16.4054	185.052	3.22977	15.2053		1.46761	7.24637
1339	1493886145	1	15.3349	6.37691	147.884	2.58106	2	26.5657	16.4007	183.666	3.20558	15.0535		13.2133	7.24643
1340	1493886145	1	14.9446	6.17281	152.391	2.65972	2	26.3242	16.3959	179.506	3.13297	15.2973		1.45834	7.24637
1341	1493886145	1	14.9932	6.17386	152.509	2.66178	2	26.0827	16.3912	180.58	3.15171	15.0788		0	8.69862
1342	1493886145	1	14.9932	6.17386	152.465	2.66101	2	25.7928	16.3856	183.307	3.1993	14.8631		0	5.79712
1343	1493886145	1	14.9932	6.17386	153.516	2.67936	2	25.5996	16.3818	183.12	3.19605	14.7207		2.04436	8.69868
1344	1493886145	1	15.0417	6.12599	156.897	2.73836	2	25.3097	16.3761	181.215	3.1628	14.5085		1.46793	7.24937
1345	1493886145	1	15.0414	6.07706	165.426	2.88724	2	25.0681	16.3714	180.872	3.1568	14.3704		3.23396	5.80306
1346	1493886145	1	15.1385	6.03024	169.286	2.9546	2	24.8747	16.3677	181.794	3.1729	14.2006		0	4.35087
1347	1493886146	1	15.1385	6.03024	176.217	3.07557	2	24.7297	16.3648	182.439	3.18416	14.0994		1.46791	5.80006
1348	1493886146	1	15.1383	5.98131	185.817	3.24312	2	24.5364	16.3611	182.516	3.1855	14.0023		3.24409	5.80312
1349	1493886146	1	15.0901	6.07811	195.021	3.40376	2	24.343	16.3573	182.106	3.17834	13.8303		3.24409	5.80012
1350	1493886146	1	15.0419	6.17491	203.674	3.55479	2	24.1497	16.3535	181.865	3.17414	13.6585		1.46793	4.35381
1351	1493886146	1	15.0422	6.22384	213.041	3.71826	2	24.0046	16.3507	181.65	3.1704	13.5232		2.04436	7.25237
1352	1493886146	1	14.9937	6.27171	221.493	3.86577	2	23.7629	16.346	181.796	3.17294	13.3563		4.08445	4.35387
1353	1493886146	1	14.8969	6.36745	227.075	3.9632	2	23.6178	16.3431	182.575	3.18653	13.2502		6.12902	4.35381
1354	1493886146	1	14.7516	6.51107	237.961	4.1532	2	23.4727	16.3403	182.646	3.18778	13.1404		7.22001	4.35081
1355	1493886146	1	14.5577	6.65363	244.018	4.25892	2	23.3277	16.3375	181.955	3.17572	13.0648		6.48604	4.6237
1356	1493886146	1	14.4614	6.8472	247.234	4.31506	2	23.1824	16.2861	182.438	3.18415	12.851		20.1238	4.35387
1357	1493886146	1	14.1237	7.42679	251.165	4.38366	2	23.0373	16.2832	182.956	3.19318	12.5654		8.44262	4.35381
1358	1493886146	1	13.979	7.66816	248.392	4.33526	2	22.8922	16.2804	184.01	3.21158	12.3942		18.3969	7.25837
1359	1493886147	1	13.7874	8.25069	248.052	4.32932	2	22.6503	16.2757	182.485	3.18496	11.9562		7.81986	2.90156
1360	1493886147	1	13.6914	8.49303	249.732	4.35865	2	22.5536	16.2738	182.58	3.18662	11.7932		17.5259	4.35681
1361	1493886147	1	13.451	9.02547	246.408	4.30063	2	22.4084	16.271	182.28	3.18139	11.521		9.19367	2.90156
1362	1493886147	1	13.3553	9.3166	247.74	4.32388	2	22.3117	16.2691	181.397	3.16597	11.3382		12.408	4.35687
1363	1493886147	1	13.2114	9.70436	246.107	4.29538	2	22.1665	16.2662	181.458	3.16705	11.1019		15.6291	2.90456
1364	1493886147	1	13.0195	10.1887	244.26	4.26315	2	22.0697	16.2643	181.541	3.16849	10.9004		6.00428	4.56184
1365	1493886147	1	12.9719	10.3831	245.126	4.27826	2	21.9247	16.3101	181.905	3.17483	10.7369		20.7495	1.45231
1366	1493886147	1	12.6836	11.0118	244.968	4.27551	2	21.8763	16.3091	181.803	3.17305	10.6098		3.23738	4.35381
1367	1493886147	1	12.6355	11.1084	245.173	4.27908	2	21.7312	16.3063	181.56	3.16882	10.4762		22.6644	2.90456
1368	1493886147	1	12.2988	11.7847	242.443	4.23142	2	21.6344	16.3044	182.419	3.1838	10.3721		1.46403	2.90456
1369	1493886147	1	12.2991	11.8335	243.257	4.24563	2	21.5376	16.3025	182.538	3.18589	10.2626		21.3625	2.03651
1370	1493886147	1	11.9623	12.4609	242.389	4.23048	2	21.4893	16.3502	182.67	3.18819	10.2903		7.80648	2.90456
1371	1493886147	1	11.8664	12.7028	243.145	4.24368	2	21.3925	16.3483	183.728	3.20665	10.1998		9.70813	2.90456
1372	1493886148	1	11.7222	12.9925	241.655	4.21767	2	21.2957	16.3464	183.588	3.20422	10.144		17.498	2.03226
1373	1493886148	1	11.4822	13.5241	242.652	4.23508	2	21.2475	16.394	184.567	3.22131	10.1783		3.23099	2.90456
1374	1493886148	1	11.3852	13.5709	242.188	4.22697	2	21.1507	16.3921	184.109	3.21332	10.1648		22.0596	3.22158
1375	1493886148	1	11.0975	14.2476	245.239	4.28022	2	21.054	16.4388	184.906	3.22722	10.1948		3.23336	1.45225
1376	1493886148	1	11.0495	14.3441	245.879	4.2914	2	21.0056	16.4379	191.875	3.34885	10.1739		14.8828	3.22158
1377	1493886148	1	10.809	14.778	243.967	4.25802	2	20.9089	16.4846	201.902	3.52386	10.2431		9.171	3.21888
1378	1493886148	1	10.7135	15.0684	246.207	4.29712	2	20.8123	16.5313	206.801	3.60935	10.2042		10.4081	6.44047
1379	1493886148	1	10.5208	15.3569	244.959	4.27534	2	20.619	16.6247	208.178	3.63339	10.1775		15.1483	4.5647
1380	1493886148	1	10.3779	15.8412	249.439	4.35354	2	20.4739	16.6705	208.124	3.63245	10.13		9.6974	2.0344
1381	1493886148	1	10.2339	16.1306	249.069	4.34707	2	20.4256	16.7181	209.004	3.6478	10.2086		12.3758	4.56184
1382	1493886148	1	10.0905	16.5174	247.528	4.32018	2	20.2806	16.7639	209.253	3.65215	10.1931		6.46444	3.22158
1383	1493886149	1	9.99447	16.7103	246.315	4.29901	2	20.1839	16.8106	210.885	3.68064	10.1899		17.4721	2.03226
1384	1493886149	1	9.75479	17.2411	246.299	4.29872	2	20.1357	16.8582	211.026	3.68311	10.388		2.03672	3.22158
1385	1493886149	1	9.70648	17.2888	245.353	4.28223	2	20.039	16.9049	210.366	3.67158	10.3396		17.4688	2.03651
1386	1493886149	1	9.46685	17.8195	244.269	4.26331	2	19.9907	16.9526	210.244	3.66946	10.5595		2.92206	2.03226
1387	1493886149	1	9.46749	17.9169	243.095	4.24281	2	19.9425	17.0002	210.977	3.68224	10.515		18.0882	3.22158
1388	1493886149	1	9.17929	18.4465	245.522	4.28516	2	19.8458	17.0469	211.531	3.69191	10.7579		9.16057	3.21888
1389	1493886149	1	9.08399	18.7366	245.891	4.29162	2	19.7492	17.0936	212.744	3.71309	10.791		4.0728	2.03651
1390	1493886149	1	8.9874	18.832	245.623	4.28692	2	19.7009	17.1413	213.612	3.72822	10.8461		16.9363	5.18649
1391	1493886149	1	8.79653	19.3633	245.78	4.28967	2	19.556	17.2356	210.768	3.6786	10.9678		2.03629	2.03437
1392	1493886149	1	8.74824	19.411	245.531	4.28532	2	19.5078	17.2833	211.33	3.68841	10.9679		12.3597	3.22158
1393	1493886149	1	8.60503	19.7973	244.334	4.26443	2	19.4111	17.33	212.418	3.7074	11.0842		2.03608	4.06877
1394	1493886149	1	8.55675	19.845	244.036	4.25924	2	19.3146	17.4253	214.111	3.73694	11.0266		15.5693	3.22158
1395	1493886150	1	8.36562	20.3275	242.722	4.23629	2	19.2179	17.472	211.439	3.6903	11.2217		1.45855	3.22158
1396	1493886150	1	8.31701	20.3266	242.409	4.23084	2	19.1212	17.5187	209.936	3.66408	11.1631		9.15118	3.21888
1397	1493886150	1	8.2218	20.6164	245.476	4.28436	2	19.0246	17.5654	210.364	3.67155	11.2254		4.57554	2.03651
1398	1493886150	1	8.1742	20.7613	245.596	4.28645	2	18.9763	17.6131	212.295	3.70524	11.2515		22.0006	5.18649
1399	1493886150	1	7.88729	21.4362	247.387	4.31771	2	18.8314	17.7074	211.147	3.68521	11.5619		0	1.45225
1400	1493886150	1	7.88729	21.4362	247.264	4.31557	2	18.783	17.7065	208.218	3.63409	11.5164		10.5402	2.0344
1401	1493886150	1	7.79246	21.7745	254.534	4.44246	2	18.7347	17.7541	208.795	3.64416	11.6575		2.03565	10.3762
1402	1493886150	1	7.7442	21.8222	257.249	4.48984	2	18.4449	17.9429	206.392	3.60223	11.3822		1.45504	7.37849
1403	1493886150	1	7.74454	21.8707	257.152	4.48815	2	18.2029	17.9868	192.417	3.35831	11.1563		2.08613	5.96215
1404	1493886150	1	7.6956	21.8213	260.81	4.552	2	18.0093	18.0317	195.348	3.40946	10.9879		3.29428	7.38144
1405	1493886150	1	7.59804	21.7709	270.134	4.71473	2	17.7672	18.0756	196.546	3.43038	10.8198		3.29291	9.13226
1406	1493886150	1	7.50048	21.7206	275.421	4.807	2	17.4769	18.1672	191.555	3.34327	10.5904		1.45504	7.38144
1407	1493886150	1	7.50083	21.7691	275.778	4.81323	2	17.2348	18.2111	187.738	3.27665	10.3639		2.03355	7.38198
1408	1493886151	1	7.54909	21.7215	283.329	4.94502	2	16.9927	18.2551	189.128	3.3009	10.0597		5.31815	5.81506
1409	1493886151	1	7.6956	21.8213	298.027	5.20156	2	16.7989	18.2514	188.816	3.29546	9.77825		0	7.38439
1410	1493886151	1	7.6956	21.8213	300.771	5.24945	2	16.5567	18.2953	188.327	3.28693	9.53686		7.92065	5.81806
1411	1493886151	1	7.93929	21.9229	323.959	5.65416	2	16.3628	18.2916	186.407	3.25341	9.17289		6.04178	5.96215
1412	1493886151	1	7.98924	22.118	331.667	5.78868	2	16.1692	18.3365	185.29	3.23392	9.01174		4.64492	5.82106
1413	1493886151	1	8.13536	22.1692	335.197	5.8503	2	15.9752	18.3328	184.848	3.2262	8.72818		6.2616	4.36275
1414	1493886151	1	8.28213	22.3176	338.967	5.91609	2	15.8298	18.3301	185.451	3.23674	8.53624		2.08571	5.82106
1415	1493886151	1	8.33105	22.367	341.851	5.96643	2	15.6358	18.3264	185.013	3.22908	8.3478		19.113	4.56756
1416	1493886151	1	8.91563	22.6203	351.988	6.14334	2	15.4906	18.3722	185.104	3.23068	7.82794		1.45803	4.36581
1417	1493886151	1	8.91595	22.6689	352.835	6.15814	2	15.3451	18.3694	184.793	3.22525	7.73432		18.5649	4.36581
1418	1493886151	1	9.49998	22.8735	354.531	6.18774	2	15.1996	18.3666	184.013	3.21164	7.26621		8.89624	4.36575
1419	1493886151	1	9.7916	22.9273	353.593	6.17135	2	15.0541	18.3639	184.547	3.22096	6.96552		15.3058	2.91056
1420	1493886151	1	10.2779	23.0816	354.291	6.18354	2	14.9571	18.362	184.094	3.21305	6.64602		11.7767	2.9105
1421	1493886152	1	10.6665	23.1372	353.666	6.17264	2	14.8601	18.3602	184.199	3.21488	6.35657		10.3307	2.91056
1422	1493886152	1	11.0065	23.1918	352.148	6.14615	2	14.7631	18.3583	184.706	3.22373	6.12166		20.6525	0
1423	1493886152	1	11.6862	23.301	350.406	6.11574	2	14.7631	18.3583	185.539	3.23826	5.82216		4.63486	2.9135
1424	1493886152	1	11.832	23.3521	350.93	6.12489	2	14.666	18.3565	186.301	3.25157	5.74348		18.0987	2.03651
1425	1493886152	1	12.4148	23.508	346.775	6.05237	2	14.7143	18.3088	187.243	3.26801	5.68501		7.45195	1.45525
1426	1493886152	1	12.6575	23.5609	349.7	6.10342	2	14.6658	18.3079	186.959	3.26306	5.62381		17.7602	2.91056
1427	1493886152	1	13.2397	23.6682	346.477	6.04716	2	14.5688	18.306	187.421	3.27112	5.52446		4.63203	0
1428	1493886152	1	13.3854	23.7193	347.921	6.07237	2	14.5688	18.306	186.071	3.24754	5.54114		15.2754	1.45525
1429	1493886152	1	13.8707	23.8734	344.361	6.01023	2	14.6173	18.3069	187.419	3.27108	5.61635		7.44545	2.08531
1430	1493886152	1	14.1132	23.9262	346.39	6.04564	2	14.5685	18.2574	188.693	3.29331	5.68705		13.8828	1.45525
1431	1493886152	1	14.5499	24.0793	344.713	6.01637	2	14.52	18.2565	188.916	3.2972	5.82288		7.44481	1.45525
1432	1493886152	1	14.7924	24.132	345.6	6.03186	2	14.4715	18.2556	188.367	3.28762	5.88516		17.1305	2.08745
1433	1493886153	1	15.326	24.3353	345.182	6.02457	2	14.4227	18.206	187.356	3.26997	6.1955		6.021	4.57132
1434	1493886153	1	15.5199	24.3871	345.656	6.03284	2	14.2774	18.2519	188.04	3.28191	6.25975		17.121	1.45801
1435	1493886153	1	16.0532	24.5903	344.551	6.01356	2	14.2772	18.2033	188.427	3.28867	6.62932		13.4505	2.91356
1436	1493886153	1	16.4892	24.6948	344.737	6.0168	2	14.1801	18.2014	185.916	3.24484	6.89175		6.55183	2.9105
1437	1493886153	1	16.6832	24.7951	342.716	5.98153	2	14.0831	18.1996	189.288	3.3037	7.08951		20.3682	9.14371
1438	1493886153	1	17.3132	25.0482	344.043	6.00468	2	13.7924	18.2912	219.574	3.83229	7.61926		3.27256	10.1762
1439	1493886153	1	17.4101	25.0983	344.759	6.01719	2	13.5511	18.5296	227.287	3.9669	7.61838		19.4519	9.21711
1440	1493886153	1	18.0394	25.2545	343.83	6.00097	2	13.3095	18.7194	226.97	3.96137	8.06719		4.14517	8.14389
1441	1493886153	1	18.1364	25.3529	344.23	6.00794	2	13.1164	18.9102	233.811	4.08077	8.16754		21.2414	11.243
1442	1493886153	1	18.814	25.5583	344.199	6.0074	2	12.8754	19.1972	238.927	4.17006	8.70233		1.4492	7.19943
1443	1493886153	1	18.8623	25.5591	345.733	6.03417	2	12.7309	19.3888	238.263	4.15847	8.69866		23.071	6.4533
1444	1493886153	1	19.588	25.8136	344.775	6.01745	2	12.6349	19.5813	237.875	4.1517	9.33741		1.44925	8.13965
1445	1493886154	1	19.6363	25.8145	345.245	6.02567	2	12.4419	19.772	239.59	4.18163	9.39528		19.829	6.4533
1446	1493886154	1	20.2649	26.0188	344.777	6.01749	2	12.3459	19.9645	242.308	4.22908	9.9682		3.26852	7.19943
1447	1493886154	1	20.3617	26.0688	346.551	6.04846	2	12.2014	20.1561	243.822	4.2555	10.0772		21.2101	4.57363
1448	1493886154	1	21.0383	26.2739	344.653	6.01533	2	12.1537	20.3009	243.399	4.24811	10.7057		3.26585	5.19283
1449	1493886154	1	21.135	26.3239	346.577	6.04891	2	12.0575	20.4448	241.488	4.21477	10.815		18.4323	5.19283
1450	1493886154	1	21.7148	26.5272	346.112	6.04079	2	11.9613	20.5887	241.749	4.21931	11.4191		5.99916	5.19283
1451	1493886154	1	21.908	26.5788	343.993	6.00381	2	11.8651	20.7326	241.278	4.21109	11.6206		10.596	4.57363
1452	1493886154	1	22.246	26.6813	346.688	6.05085	2	11.8174	20.8774	241.265	4.21087	11.9349		13.401	5.19034
1453	1493886154	1	22.6804	26.7854	347.252	6.0607	2	11.7212	21.0212	242.271	4.22842	12.3827		7.40836	5.19283
1454	1493886154	1	22.9217	26.8379	347.739	6.0692	2	11.625	21.1651	239.742	4.18428	12.641		17.0459	4.57363
1455	1493886154	1	23.4527	27.0401	346.518	6.04788	2	11.5773	21.3099	267.655	4.67146	13.1856		7.40543	13.1042
1456	1493886154	1	23.6939	27.0926	346.726	6.0515	2	11.5799	21.7467	275.702	4.81192	13.2411		15.1834	11.7754
1457	1493886154	1	24.1763	27.2457	347.585	6.0665	2	11.6308	22.1359	275.037	4.8003	13.5462		8.82453	13.2172
1458	1493886155	1	24.4656	27.2989	347.52	6.06537	2	11.6819	22.5735	282.767	4.93522	13.6291		13.7974	10.3238
1459	1493886155	1	24.8996	27.4511	347.835	6.07086	2	11.7324	22.9139	285.93	4.99042	13.927		10.577	9.26679
1460	1493886155	1	25.237	27.5534	349.018	6.09151	2	11.8311	23.2066	285.202	4.97771	14.093		11.9744	9.26679
1461	1493886155	1	25.6226	27.6565	347.836	6.07088	2	11.9298	23.4993	285.22	4.97803	14.31		10.5733	8.88311
1462	1493886155	1	25.9599	27.7587	347.929	6.07251	2	11.9801	23.7911	285.756	4.98739	14.5319		8.81567	7.89449
1463	1493886155	1	26.2489	27.8119	348.865	6.08884	2	12.0784	24.0352	283.936	4.95562	14.6651		11.9649	6.0283
1464	1493886155	1	26.6342	27.9149	349.025	6.09163	2	12.1281	24.2299	284.839	4.97138	14.9668		5.981	6.56331
1465	1493886155	1	26.8268	27.9664	349.192	6.09455	2	12.2261	24.4255	285.449	4.98202	15.0239		12.4172	6.02756
1466	1493886155	1	27.2121	28.1176	348.478	6.08209	2	12.2757	24.6202	284.406	4.96381	15.3404		2.88945	6.02465
1467	1493886155	1	27.3084	28.1193	349.03	6.09173	2	12.3253	24.8148	283.901	4.95501	15.3432		15.1492	4.62865
1468	1493886155	1	27.7897	28.2721	348.068	6.07493	2	12.3746	24.961	283.81	4.95342	15.7667		1.4462	2.90706
1469	1493886155	1	27.8379	28.2729	347.983	6.07345	2	12.3752	25.0579	284.516	4.96574	15.7934		10.5581	6.02465
1470	1493886156	1	28.1747	28.375	348.324	6.07941	2	12.4248	25.2525	284.964	4.97356	16.0564		1.4432	3.27897
1471	1493886156	1	28.2228	28.3758	348.151	6.07638	2	12.4738	25.3502	286.322	4.99726	16.037		14.7696	4.62581
1472	1493886156	1	28.7039	28.4803	346.442	6.04656	2	12.5231	25.4963	286.262	4.99621	16.4536		1.446	4.62865
1473	1493886156	1	28.704	28.5285	346.077	6.04019	2	12.5724	25.6425	285.131	4.97648	16.3877		8.80038	3.27897
1474	1493886156	1	28.9925	28.5816	348.982	6.09089	2	12.6214	25.7402	285.052	4.97509	16.6158		2.06199	4.62201
1475	1493886156	1	29.0407	28.6306	348.183	6.07695	2	12.6706	25.8862	284.712	4.96917	16.5986		9.17204	7.43918
1476	1493886156	1	29.3292	28.7318	345.449	6.02923	2	12.7205	26.1291	274.4	4.78919	16.8114		5.76985	7.2631
1477	1493886156	1	29.5215	28.7351	343.86	6.00148	2	12.7218	26.3712	270.921	4.72846	16.9652		11.7201	16.6494
1478	1493886156	1	29.8581	28.9334	339.369	5.92311	2	12.8701	26.906	287.231	5.01313	17.1086		4.3266	13.4471
1479	1493886156	1	30.0023	28.9358	337.7	5.89398	2	12.9694	27.3431	282.475	4.93012	17.1072		0	13.8585
1480	1493886156	1	30.0023	28.9358	335.596	5.85726	2	13.1171	27.7808	287.742	5.02204	16.9247		0	13.4377
1481	1493886156	1	30.0023	28.9358	335.845	5.86161	2	13.2163	28.2176	289.349	5.05009	16.8014		0	11.1385
1482	1493886156	1	30.0023	28.9358	334.336	5.83527	2	13.3634	28.5585	287.472	5.01734	16.6432		3.20277	12.018
1483	1493886157	1	30.0984	28.8893	327.024	5.70764	2	13.4623	28.9467	286.534	5.00096	16.6362		4.04545	9.23265
1484	1493886157	1	30.1944	28.7946	317.353	5.53886	2	13.5607	29.2383	287.067	5.01027	16.6396		2.02381	9.226
1485	1493886157	1	30.2425	28.7473	309.004	5.39314	2	13.659	29.5297	290.059	5.06248	16.6019		2.05989	11.129
1486	1493886157	1	30.1944	28.6983	299.283	5.22348	2	13.806	29.8703	288.83	5.04103	16.4303		0	9.2222
1487	1493886157	1	30.1944	28.6983	296.433	5.17372	2	13.9042	30.1616	288.605	5.03711	16.3558		2.02378	6.00282
1488	1493886157	1	30.2424	28.6509	284.984	4.9739	2	13.9536	30.3555	289.958	5.06072	16.3777		0	7.86052
1489	1493886157	1	30.2424	28.6509	280.975	4.90394	2	14.0516	30.5985	291.273	5.08367	16.3075		2.02378	4.61064
1490	1493886157	1	30.1944	28.6983	272.913	4.76323	2	14.1008	30.7441	292.934	5.11266	16.2231		3.20653	7.85661
1491	1493886157	1	30.1464	28.7938	257.437	4.49312	2	14.1987	30.987	291.563	5.08873	16.0978		0	6.53246
1492	1493886157	1	30.1464	28.7938	255.236	4.45471	2	14.2964	31.1816	299.545	5.22805	16.0289		5.16208	10.5496
1493	1493886157	1	30.0504	28.9366	242.825	4.2381	2	14.4913	31.4743	321.16	5.60531	15.7647		3.25351	14.493
1494	1493886157	1	30.0985	29.0338	239.825	4.18573	2	14.8313	31.8175	317.656	5.54414	15.5189		4.04545	14.4888
1495	1493886158	1	30.0025	29.1285	231.512	4.04065	2	15.1713	32.1605	322.997	5.63735	15.1379		4.332	9.36925
1496	1493886158	1	30.0026	29.2729	226.343	3.95043	2	15.4138	32.3573	327.602	5.71773	14.9113		9.60691	10.3437
1497	1493886158	1	29.7144	29.4125	216.613	3.78061	2	15.6565	32.6022	326.433	5.69733	14.4152		10.9269	10.5391
1498	1493886158	1	29.5705	29.7471	211.518	3.69169	2	15.9471	32.7996	325.62	5.68314	13.9612		17.2211	7.3124
1499	1493886158	1	29.1384	30.125	219.629	3.83326	2	16.141	32.9473	326.136	5.69214	13.3003		11.1707	9.36081
1500	1493886158	1	28.8503	30.3609	215.063	3.75356	2	16.3833	33.1439	328.607	5.73528	12.7738		15.4753	7.30581
1501	1493886158	1	28.4181	30.6425	214.691	3.74706	2	16.577	33.2915	329.011	5.74233	12.1338		11.1707	7.30638
1502	1493886158	1	28.13	30.8784	217.455	3.79531	2	16.7708	33.439	328.922	5.74077	11.6442		14.3047	7.30343
1503	1493886158	1	27.7458	31.1608	218.877	3.82012	2	16.9644	33.5866	328.899	5.74037	11.0509		10.3197	5.26541
1504	1493886158	1	27.4576	31.3486	219.532	3.83156	2	17.1096	33.6852	327.715	5.71971	10.6085		13.1829	7.304
1505	1493886158	1	27.1216	31.6318	220.953	3.85636	2	17.3033	33.8327	327.081	5.70864	10.062		10.1126	7.30161
1506	1493886158	1	26.8815	31.8684	222.558	3.88437	2	17.4969	33.9802	327.834	5.72178	9.61927		14.3022	5.26292
1507	1493886158	1	26.4974	32.1508	223.259	3.8966	2	17.642	34.0788	328.672	5.73641	9.06285		12.1342	5.26124
1508	1493886159	1	26.2094	32.4348	224.277	3.91437	2	17.7871	34.1773	329.347	5.74818	8.60067		10.1105	6.19433
1509	1493886159	1	25.9694	32.6714	225.02	3.92735	2	17.9324	34.324	329.227	5.7461	8.20515		16.1755	2.06618
1510	1493886159	1	25.5855	33.05	225.958	3.94372	2	17.9809	34.3729	329.429	5.74962	7.71881		8.0888	1.4462
1511	1493886159	1	25.3935	33.2393	225.946	3.94351	2	18.0291	34.3737	329.23	5.74615	7.45126		15.1976	2.06407
1512	1493886159	1	25.0577	33.6186	225.943	3.94346	2	18.0775	34.4226	328.339	5.73059	7.02635		11.1707	2.06194
1513	1493886159	1	24.7696	33.8545	226.356	3.95065	2	18.1259	34.4714	329.782	5.75578	6.67228		14.1517	0
1514	1493886159	1	24.4337	34.1857	225.671	3.9387	2	18.1259	34.4714	330.034	5.76018	6.31427		10.1062	1.44301
1515	1493886159	1	24.1938	34.4222	225.345	3.93302	2	18.1257	34.4233	352.556	6.15326	6.0681		12.13	6.07137
1516	1493886159	1	23.9059	34.7061	224.054	3.91047	2	18.2698	34.2812	356.192	6.21672	5.65209		12.1279	6.40902
1517	1493886159	1	23.6181	34.99	224.047	3.91036	2	18.3655	34.0902	0.569238	0.00993508	5.32911		8.08669	7.15746
1518	1493886159	1	23.4261	35.1792	223.249	3.89643	2	18.5094	33.8999	4.7601	0.0830793	5.08041		13.1787	8.09515
1519	1493886160	1	23.0902	35.4623	221.605	3.86773	2	18.7015	33.7104	39.1838	0.683887	4.72545		8.08455	4.54135
1520	1493886160	1	22.8983	35.6515	222.152	3.87729	2	18.7491	33.5667	39.4104	0.687842	4.64352		13.181	8.09515
1521	1493886160	1	22.5623	35.9346	220.857	3.85468	2	18.9412	33.3772	38.1445	0.665748	4.43313		10.1083	3.20518
1522	1493886160	1	22.3224	36.1712	220.314	3.84521	2	18.9891	33.2817	39.4734	0.688941	4.41136		11.1623	4.04969
1523	1493886160	1	22.0345	36.4069	220.552	3.84936	2	19.0852	33.1869	37.2748	0.650568	4.36655		12.3049	3.20384
1524	1493886160	1	21.6984	36.642	221.106	3.85903	2	19.133	33.0914	35.3067	0.616218	4.38042		13.179	8.09725
1525	1493886160	1	21.3624	36.925	221.143	3.85968	2	19.3251	32.9018	32.8848	0.573949	4.50963		8.08242	2.02592
1526	1493886160	1	21.1706	37.1142	221.515	3.86616	2	19.3732	32.8544	34.0001	0.593413	4.62348		15.195	8.09515
1527	1493886160	1	20.7867	37.4446	221.504	3.86597	2	19.5653	32.6649	35.1099	0.612783	4.93329		4.53896	4.04969
1528	1493886160	1	20.6425	37.4904	219.824	3.83666	2	19.6614	32.5701	32.7964	0.572406	5.01716		18.1886	4.04969
1529	1493886160	1	20.2108	37.9161	220.345	3.84574	2	19.7575	32.4753	29.0989	0.507872	5.45965		4.54273	7.16072
1530	1493886160	1	20.0665	37.962	220.539	3.84914	2	19.9498	32.3339	32.5019	0.567265	5.62931		19.2246	5.16649
1531	1493886160	1	19.5868	38.3869	221.129	3.85943	2	20.0941	32.2399	31.7866	0.554782	6.1679		2.02167	8.36009
1532	1493886161	1	19.5388	38.4342	220.799	3.85367	2	20.3347	32.0993	4.32035	0.0754043	6.3847		20.3165	10.1968
1533	1493886161	1	19.0109	38.8584	219.149	3.82487	2	20.6719	32.0566	0.764773	0.0133478	7.00167		2.02167	11.8708
1534	1493886161	1	18.9629	38.9057	219.365	3.82865	2	21.0572	31.9665	4.3745	0.0763494	7.24835		14.2981	13.0663
1535	1493886161	1	18.5789	39.188	219.782	3.83592	2	21.4908	31.9254	357.187	6.23408	7.82461		7.14427	13.0127
1536	1493886161	1	18.4352	39.3779	221.544	3.86668	2	21.9245	31.9324	356.383	6.22006	8.22257		10.3155	10.1173
1537	1493886161	1	18.1471	39.5656	218.949	3.82138	2	22.2617	31.9379	357.72	6.24338	8.6667		11.1623	10.1908
1538	1493886161	1	17.8592	39.8013	221.647	3.86846	2	22.5987	31.8952	354.362	6.18478	9.21788		7.14427	10.246
1539	1493886161	1	17.7155	39.9912	222.457	3.88261	2	22.936	31.9488	349.305	6.09652	9.58821		8.3467	7.22495
1540	1493886161	1	17.4753	40.1316	220.983	3.85687	2	23.1768	31.9527	349.112	6.09315	9.97003		11.1642	7.39345
1541	1493886161	1	17.1874	40.3674	222.727	3.88732	2	23.4177	32.0047	351.05	6.12698	10.4284		1.43703	10.1113
1542	1493886161	1	17.1877	40.4153	222.753	3.88778	2	23.7547	32.0102	350.156	6.11137	10.6664		9.15527	8.81351
1543	1493886161	1	16.9477	40.6038	221.748	3.87023	2	24.0437	32.063	347.713	6.06874	11.104		14.139	5.97945
1544	1493886162	1	16.6121	40.9347	223.433	3.89963	2	24.2363	32.1143	346.187	6.04211	11.6588		0	7.22195
1545	1493886162	1	16.6121	40.9347	223.959	3.90882	2	24.477	32.1182	350.134	6.111	11.8147		8.08242	5.97868
1546	1493886162	1	16.4203	41.1239	224.897	3.9252	2	24.6696	32.1694	351.149	6.1287	12.1751		8.08031	11.9552
1547	1493886162	1	16.2285	41.313	224.376	3.91611	2	25.0547	32.2719	346.529	6.04808	12.635		2.01743	5.97868
1548	1493886162	1	16.1806	41.3602	224.059	3.91057	2	25.2473	32.3231	344.59	6.01423	12.8013		22.2214	7.38465
1549	1493886162	1	15.6532	41.8803	230.221	4.01811	2	25.4879	32.3751	349.356	6.09742	13.6774		1.44615	4.32955
1550	1493886162	1	15.605	41.8796	232.657	4.06064	2	25.6322	32.3774	348.047	6.07457	13.8144		17.4266	9.17756
1551	1493886162	1	15.2702	42.3543	239.876	4.18662	2	25.921	32.4783	343.089	5.98804	14.525		2.02167	2.88335
1552	1493886162	1	15.2222	42.4016	242.476	4.232	2	26.0171	32.4798	342.71	5.98143	14.6619		0	9.17473
1553	1493886162	1	15.2222	42.4016	242.791	4.2375	2	26.3058	32.5807	348.406	6.08084	14.8087		7.31027	9.17374
1554	1493886162	1	15.2692	42.1625	256.792	4.48187	2	26.5945	32.6815	327.382	5.7139	14.77		8.77607	9.7451
1555	1493886162	1	15.2196	41.8742	267.163	4.66287	2	26.8832	32.8304	326.882	5.70516	14.7591		1.44615	16.9475
1556	1493886163	1	15.1714	41.8735	270.696	4.72453	2	27.3643	33.1265	334.687	5.84139	15.0059		2.05981	15.6194
1557	1493886163	1	15.123	41.8248	276.085	4.81859	2	27.845	33.3265	327.707	5.71956	15.2994		3.25359	12.5003
1558	1493886163	1	15.0264	41.7755	258.674	4.51472	2	28.1816	33.5721	330.035	5.7602	15.5034		1.44615	12.9787
1559	1493886163	1	14.9782	41.7748	243.506	4.24999	2	28.5661	33.7704	331.264	5.78165	15.7703		1.44615	12.972
1560	1493886163	1	15.0264	41.7755	230.412	4.02145	2	28.9504	33.9686	328.177	5.72778	15.9633		1.44615	12.4895
1561	1493886163	1	15.0746	41.7762	237.416	4.1437	2	29.2867	34.214	327.523	5.71635	16.0988		0	10.4661
1562	1493886163	1	15.0746	41.7762	243.833	4.25569	2	29.5749	34.4106	327.342	5.71319	16.2638		6.50718	8.45579
1563	1493886163	1	15.2678	41.8748	251.046	4.38157	2	29.8149	34.5584	328.401	5.73167	16.2834		10.499	8.45834
1564	1493886163	1	15.5578	42.0707	258.936	4.51928	2	30.055	34.7062	328.656	5.73612	16.2605		5.23859	8.45422
1565	1493886163	1	15.6548	42.2159	265.601	4.63562	2	30.295	34.8539	327.924	5.72335	16.387		17.5236	7.25198
1566	1493886163	1	16.0901	42.6054	271.574	4.73985	2	30.4869	35.0009	327.559	5.71699	16.2818		4.11537	8.45166
1567	1493886163	1	16.1869	42.7026	277.06	4.83561	2	30.7268	35.1486	328.052	5.72558	16.3851		20.9789	5.22889
1568	1493886163	1	16.7664	43.094	282.072	4.92309	2	30.8708	35.2468	327.633	5.71828	16.1404		8.47651	9.2837
1569	1493886164	1	17.0077	43.241	286.664	5.00323	2	31.1106	35.4424	328.175	5.72774	16.1155		8.47395	4.57215
1570	1493886164	1	17.2489	43.388	290.903	5.07722	2	31.2545	35.4926	328.353	5.73084	16.0778		13.7124	6.15201
1571	1493886164	1	17.6349	43.6328	294.855	5.14619	2	31.3984	35.6387	329.347	5.7482	15.9166		4.10688	5.22394
1572	1493886164	1	17.7315	43.7298	329.633	5.75318	2	31.5422	35.7369	328.944	5.74115	15.9569		22.1722	4.56931
1573	1493886164	1	18.3583	44.1214	330.684	5.77152	2	31.686	35.7871	329.486	5.75061	15.719		3.24552	6.14987
1574	1493886164	1	18.4547	44.1705	331.337	5.78291	2	31.8299	35.9331	329.472	5.75038	15.7083		21.4294	4.56931
1575	1493886164	1	19.081	44.514	331.731	5.78979	2	31.9737	35.9833	328.79	5.73847	15.4594		4.10477	5.21977
1576	1493886164	1	19.1775	44.611	332.48	5.80288	2	32.1174	36.0814	329.816	5.75638	15.4982		18.1787	4.10064
1577	1493886164	1	19.7073	44.9051	331.391	5.78386	2	32.2133	36.1788	329.68	5.75401	15.2495		5.22871	4.09639
1578	1493886164	1	19.8517	45.0027	332.695	5.80662	2	32.3091	36.2761	329.85	5.75696	15.2099		16.2102	4.56833
1579	1493886164	1	20.333	45.2483	332.378	5.80108	2	32.4529	36.3262	329.924	5.75825	15.0498		6.48166	5.21977
1580	1493886164	1	20.5255	45.3464	333.131	5.81423	2	32.5966	36.4243	329.175	5.74519	15.0105		18.1574	3.2336
1581	1493886165	1	21.0546	45.6403	333.272	5.81669	2	32.6924	36.4737	328.034	5.72527	14.8143		3.24017	4.09639
1582	1493886165	1	21.1508	45.6894	333.731	5.82471	2	32.7882	36.571	328.212	5.72838	14.7843		20.1263	3.2336
1583	1493886165	1	21.7279	46.0315	334.448	5.83722	2	32.884	36.6204	327.602	5.71773	14.5955		5.95729	2.04927
1584	1493886165	1	21.92	46.0818	334.246	5.8337	2	32.9319	36.6691	327.963	5.72403	14.4866		11.6766	4.56549
1585	1493886165	1	22.2565	46.2774	332.712	5.80691	2	33.0756	36.7192	328.413	5.73188	14.4365		17.4819	5.2156
1586	1493886165	1	22.7849	46.5231	335.13	5.84912	2	33.2192	36.8172	327.584	5.71742	14.2506		4.09417	3.23223
1587	1493886165	1	22.8811	46.6199	334.179	5.83252	2	33.315	36.8665	326.961	5.70655	14.2827		20.1338	5.2156
1588	1493886165	1	23.5052	46.8667	334.585	5.83961	2	33.4586	36.9645	327.454	5.71516	14.0401		5.21789	4.09639
1589	1493886165	1	23.6493	46.9641	335.132	5.84916	2	33.5544	37.0618	327.78	5.72085	14.0059		18.7856	2.87135
1590	1493886165	1	24.2251	47.2102	333.746	5.82496	2	33.6501	37.0633	328.672	5.73641	13.8488		4.08993	1.437
1591	1493886165	1	24.3212	47.3069	335.999	5.86428	2	33.6501	37.1112	328.476	5.73298	13.8196		20.1121	4.56167
1592	1493886165	1	24.9446	47.5535	334.828	5.84386	2	33.7937	37.1612	325.626	5.68324	13.6494		3.23347	4.09429
1593	1493886165	1	25.0406	47.6025	335.995	5.86421	2	33.8894	37.2585	325.582	5.68247	13.6125		21.9899	4.56167
1594	1493886166	1	25.7117	47.8973	336.281	5.86921	2	34.033	37.3085	329.002	5.74217	13.4672		2.04284	5.2156
1595	1493886166	1	25.7597	47.9456	336.597	5.87473	2	34.1766	37.4065	322.712	5.63239	13.4877		21.9792	13.3333
1596	1493886166	1	26.4305	48.2402	337.751	5.89487	2	34.5114	37.6988	317.455	5.54063	13.2824		2.04284	3.22956
1597	1493886166	1	26.4785	48.2885	338.599	5.90966	2	34.6071	37.7481	322.633	5.63101	13.3107		18.7494	9.25794
1598	1493886166	1	27.0532	48.5341	336.933	5.88059	2	34.8462	37.9432	313.053	5.4638	13.1491		2.87126	10.223
1599	1493886166	1	27.1489	48.5354	338.215	5.90297	2	35.0852	38.1861	304.764	5.31914	13.042		18.7427	9.25488
1600	1493886166	1	27.7234	48.7809	337.757	5.89497	2	35.2764	38.4282	307.249	5.36251	12.8151		3.22409	8.17371
1601	1493886166	1	27.8191	48.8298	338.365	5.90557	2	35.4675	38.6224	307.197	5.3616	12.755		18.736	9.25302
1602	1493886166	1	28.3934	49.0752	337.563	5.89158	2	35.6586	38.8645	305.75	5.33635	12.5316		3.22272	6.12869
1603	1493886166	1	28.4891	49.124	338.995	5.91658	2	35.8019	39.0101	302.862	5.28595	12.4807		18.2099	7.22112
1604	1493886166	1	29.063	49.3217	337.903	5.89752	2	35.9452	39.2035	301.936	5.26977	12.2369		2.03649	6.12445
1605	1493886166	1	29.1108	49.3699	338.637	5.91033	2	36.0884	39.349	299.432	5.22607	12.2109		18.2043	6.45066
1606	1493886166	1	29.6845	49.5676	338.297	5.90439	2	36.1838	39.5417	300.155	5.2387	11.9482		2.0386	5.20371
1607	1493886167	1	29.7324	49.6158	339.16	5.91946	2	36.2793	39.6865	298.889	5.21659	11.8934		18.7104	7.21693
1608	1493886167	1	30.3059	49.8609	338.475	5.90751	2	36.4225	39.8798	297.375	5.19018	11.7062		1.43411	3.22265
1609	1493886167	1	30.3537	49.8615	339.168	5.91961	2	36.4701	39.9761	296.344	5.17218	11.6246		13.6409	5.20206
1610	1493886167	1	30.7836	50.0096	338.965	5.91606	2	36.5655	40.1209	294.838	5.14589	11.455		2.03436	3.2213
1611	1493886167	1	30.8314	50.0577	339.22	5.9205	2	36.6132	40.2171	293.78	5.12742	11.4134		18.1843	3.22399
1612	1493886167	1	31.4045	50.2551	340.001	5.93413	2	36.6609	40.3134	294.559	5.14103	11.2458		2.03437	5.19955
1613	1493886167	1	31.4522	50.3033	339.827	5.9311	2	36.7563	40.4581	293.474	5.12208	11.1831		10.4584	3.22265
1614	1493886167	1	31.7864	50.4025	341.52	5.96064	2	36.8039	40.5544	293.404	5.12086	11.0526		3.21738	5.19955
1615	1493886167	1	31.8819	50.4513	340.575	5.94415	2	36.8993	40.6991	293.68	5.12568	10.9672		9.64673	1.434
1616	1493886167	1	32.1683	50.5975	337.789	5.89552	2	36.8992	40.7469	296.195	5.16959	10.9278		10.4526	3.2213
1617	1493886167	1	32.5023	50.6967	336.567	5.87419	2	36.9469	40.8431	296.077	5.16752	10.8096		8.38392	3.21997
1618	1493886167	1	32.7409	50.8422	333.551	5.82157	2	36.9945	40.9393	294.851	5.14612	10.7778		10.4497	4.07942
1619	1493886168	1	33.0748	50.9414	331.863	5.7921	2	37.0899	41.0362	293.94	5.13022	10.688		2.03224	0
1620	1493886168	1	33.1225	50.9895	329.939	5.75852	2	37.0899	41.0362	294.942	5.14772	10.7149		0	1.434
1621	1493886168	1	33.1225	50.9895	329.178	5.74525	2	37.0899	41.084	295.985	5.16592	10.6705		0	3.21997
1622	1493886168	1	33.1225	50.9895	327.249	5.71158	2	37.1375	41.1802	295.812	5.16289	10.5992		4.01579	4.07729
1623	1493886168	1	33.2179	50.8956	318.937	5.5665	2	37.2329	41.277	295.177	5.15182	10.4229		4.01579	1.434
1624	1493886168	1	33.3133	50.8017	308.093	5.37724	2	37.2328	41.3248	295.632	5.15975	10.2554		1.428	2.03864
1625	1493886168	1	33.3133	50.7541	303.806	5.30241	2	37.2805	41.3732	296.206	5.16977	10.1853		1.425	2.03864
1626	1493886168	1	33.3133	50.7066	296.301	5.17143	2	37.3282	41.4216	295.841	5.16341	10.1159		2.03224	3.21997
1627	1493886168	1	33.2656	50.6585	286.05	4.99252	2	37.3758	41.5178	297.175	5.18668	10.0223		0	3.21997
1628	1493886168	1	33.2656	50.6585	285.429	4.98167	2	37.4234	41.614	296.482	5.17459	9.95441		2.86223	0
1629	1493886168	1	33.361	50.6597	276.9	4.83282	2	37.4234	41.614	297.004	5.18369	9.91604		2.853	4.54705
1630	1493886168	1	33.361	50.5646	263.238	4.59436	2	37.471	41.7579	299.777	5.23209	9.71854		0	9.2265
1631	1493886169	1	33.361	50.5646	261.636	4.5664	2	37.7094	41.9522	325.617	5.68309	9.6479		2.00684	5.19228
1632	1493886169	1	33.3133	50.6115	249.351	4.35199	2	37.8524	42.0497	323.999	5.65485	9.69061		3.20787	10.3853
1633	1493886169	1	33.361	50.7072	243.445	4.24892	2	38.1385	42.2446	318.26	5.55469	9.71803		6.02473	9.21996
1634	1493886169	1	33.2179	50.8481	230.805	4.0283	2	38.3767	42.4388	316.671	5.52696	9.86557		3.20518	8.14612
1635	1493886169	1	33.2656	50.9437	226.124	3.94662	2	38.5672	42.6323	315.586	5.50801	9.85831		4.50752	6.43359
1636	1493886169	1	33.1225	50.9895	216.98	3.78702	2	38.7579	42.7304	314.309	5.48572	9.99852		4.49392	7.19353
1637	1493886169	1	33.0748	51.1315	211.093	3.68427	2	38.9006	42.9231	311.421	5.43532	10.0657		7.27903	7.19674
1638	1493886169	1	32.8363	51.1761	204.121	3.56259	2	39.0911	43.0689	310.964	5.42734	10.2396		8.03157	4.07094
1639	1493886169	1	32.6455	51.3639	198.203	3.4593	2	39.1863	43.1656	311.548	5.43755	10.4878		11.7655	8.13974
1640	1493886169	1	32.2639	51.4544	196.867	3.43597	2	39.3767	43.3589	312.59	5.45573	10.7763		12.7316	7.19353
1641	1493886169	1	31.8822	51.6399	196.247	3.42516	2	39.5194	43.5516	311.598	5.43841	11.1242		14.8898	3.21211
1642	1493886169	1	31.4051	51.7767	198.217	3.45954	2	39.6146	43.6006	310.289	5.41556	11.5864		12.1764	4.0688
1643	1493886169	1	31.0234	51.9147	197.675	3.45009	2	39.7098	43.6972	308.147	5.37818	11.9575		13.5283	5.18293
1644	1493886170	1	30.5939	52.0521	199.396	3.48012	2	39.8048	43.8415	307.855	5.37309	12.3392		10.3889	4.0667
1645	1493886170	1	30.2598	52.1432	200.625	3.50157	2	39.8999	43.9381	307.749	5.37123	12.6592		15.3505	6.1011
1646	1493886170	1	29.7825	52.3276	202.771	3.53902	2	40.0426	44.083	308.248	5.37994	13.1622		7.67492	4.0667
1647	1493886170	1	29.5439	52.4199	204.026	3.56092	2	40.1377	44.1796	307.051	5.35905	13.4213		17.2148	5.18293
1648	1493886170	1	29.0188	52.6513	205.902	3.59367	2	40.2327	44.3239	304.96	5.32255	13.9677		3.18256	6.09685
1649	1493886170	1	28.9234	52.6977	207.677	3.62464	2	40.3753	44.4687	305.714	5.33571	14.1019		19.1062	4.0667
1650	1493886170	1	28.3506	52.9761	209.308	3.65312	2	40.4704	44.5653	306.767	5.3541	14.7523		2.86819	5.18042
1651	1493886170	1	28.255	52.975	210.622	3.67604	2	40.5654	44.7095	306.556	5.35041	14.8278		22.9501	4.06245
1652	1493886170	1	27.5867	53.3473	211.036	3.68328	2	40.6604	44.806	302.863	5.28595	15.6165		2.00895	2.0344
1653	1493886170	1	27.539	53.3943	211.994	3.69999	2	40.708	44.8543	301.501	5.26219	15.6957		24.206	5.17627
1654	1493886170	1	26.8229	53.7661	212.812	3.71428	2	40.8029	44.9984	304.787	5.31954	16.5019		6.02473	10.355
1655	1493886170	1	26.6798	53.907	211.959	3.69937	2	40.9927	45.2867	296.739	5.17907	16.7083		12.7424	4.06245
1656	1493886171	1	26.2978	54.0927	212.555	3.70978	2	41.0877	45.3832	285.425	4.98161	17.1638		17.3588	13.5928
1657	1493886171	1	25.8205	54.4198	212.039	3.70077	2	41.2296	45.8135	297.292	5.18872	17.6496		2.86819	16.0301
1658	1493886171	1	25.7249	54.4187	210.882	3.68059	2	41.4664	46.2925	286.446	4.99942	17.7152		21.722	10.9101
1659	1493886171	1	25.1043	54.7917	209.483	3.65616	2	41.6084	46.6273	284.85	4.97157	18.4131		3.18526	12.2353
1660	1493886171	1	25.0088	54.8381	210.917	3.6812	2	41.7502	47.0097	287.287	5.0141	18.4813		19.1169	10.9061
1661	1493886171	1	24.4357	55.1167	207.866	3.62794	2	41.8921	47.3444	284.688	4.96874	19.1085		5.13153	11.788
1662	1493886171	1	24.2924	55.2101	209.441	3.65543	2	41.9862	47.7259	281.262	4.90896	19.2116		13.4241	10.4088
1663	1493886171	1	23.9105	55.4433	208.151	3.63291	2	42.0805	48.0598	279.348	4.87553	19.6129		9.55979	10.408
1664	1493886171	1	23.6239	55.5826	207.556	3.62254	2	42.1747	48.3937	280.047	4.88775	19.895		14.6625	7.70176
1665	1493886171	1	23.1941	55.8153	207.609	3.62346	2	42.2692	48.6324	279.328	4.8752	20.3827		7.68331	8.68227
1666	1493886171	1	22.9552	55.9076	208.145	3.63282	2	42.316	48.918	278.13	4.85428	20.5839		14.6666	7.28025
1667	1493886171	1	22.5253	56.1404	207.342	3.6188	2	42.3629	49.1561	276.548	4.82667	21.0312		8.30136	5.88928
1668	1493886172	1	22.2865	56.2802	207.407	3.61994	2	42.4099	49.3467	276.119	4.81918	21.2844		17.2321	5.88637
1669	1493886172	1	21.7609	56.5119	205.777	3.59149	2	42.4569	49.5372	276.022	4.8175	21.8397		4.517	5.88637
1670	1493886172	1	21.6175	56.5578	206.646	3.60666	2	42.5039	49.7277	277.356	4.84078	21.9748		16.6042	7.27437
1671	1493886172	1	21.1399	56.8375	204.595	3.57086	2	42.5508	49.9656	277.706	4.84689	22.4867		7.68719	5.88637
1672	1493886172	1	20.9009	56.9299	207.993	3.63016	2	42.5978	50.1561	277.797	4.84847	22.7297		15.941	4.27202
1673	1493886172	1	20.423	57.1622	206.37	3.60184	2	42.5974	50.2985	276.927	4.83329	23.2124		6.37453	5.88346
1674	1493886172	1	20.2319	57.2551	207.264	3.61744	2	42.6444	50.4889	277.177	4.83765	23.4116		14.0523	4.51386
1675	1493886172	1	19.8017	57.4404	206.547	3.60492	2	42.6915	50.6318	278.373	4.85853	23.881		7.68719	4.26902
1676	1493886172	1	19.5627	57.5328	207.155	3.61554	2	42.6911	50.7741	270.85	4.72723	24.0957		15.9437	10.3355
1677	1493886172	1	19.0847	57.7651	206.962	3.61216	2	42.5952	51.105	248.956	4.34509	24.4356		3.18927	14.487
1678	1493886172	1	18.9891	57.8116	207.143	3.61532	2	42.4989	51.5782	256.244	4.47229	24.3221		19.1303	13.0894
1679	1493886172	1	18.4156	58.0904	207.219	3.61666	2	42.4028	52.0038	247.959	4.3277	24.7474		2.00684	13.9644
1680	1493886173	1	18.3679	58.1373	207.912	3.62875	2	42.2116	52.4282	245.977	4.29311	24.5177		15.3839	12.1146
1681	1493886173	1	17.8896	58.3222	206.54	3.60481	2	42.0682	52.8057	248.049	4.32927	24.7999		6.37723	10.7971
1682	1493886173	1	17.6984	58.4151	206.958	3.6121	2	41.9248	53.1358	242.527	4.23289	24.7949		9.56781	10.7931
1683	1493886173	1	17.4116	58.5546	206.065	3.59652	2	41.7815	53.4658	241.037	4.2069	24.8955		10.2672	11.4201
1684	1493886173	1	17.1249	58.7415	207.527	3.62203	2	41.5907	53.7952	245.984	4.29324	24.9608		6.37723	9.50296
1685	1493886173	1	16.9337	58.8344	206.546	3.60491	2	41.4476	54.0778	244.713	4.27104	24.9711		12.7585	9.50164
1686	1493886173	1	16.5512	59.0203	207.76	3.62609	2	41.3044	54.3603	241.173	4.20927	25.188		3.18927	7.62937
1687	1493886173	1	16.4556	59.0668	207.384	3.61954	2	41.2089	54.596	240.108	4.19068	25.1538		12.7585	10.2111
1688	1493886173	1	16.0731	59.2527	206.183	3.59858	2	41.0183	54.878	242.163	4.22654	25.3259		2.00895	6.33263
1689	1493886173	1	16.0254	59.2997	207.407	3.61993	2	40.9229	55.0663	244.012	4.25882	25.2548		12.7612	6.33263
1690	1493886173	1	15.6428	59.4856	206.787	3.60912	2	40.8275	55.2546	243.969	4.25807	25.5376		1.43708	10.2086
1691	1493886173	1	15.5949	59.4851	207.081	3.61424	2	40.6369	55.5365	242.355	4.22989	25.3514		11.492	6.33263
1692	1493886174	1	15.2603	59.6716	206.194	3.59877	2	40.5415	55.7248	242.297	4.22887	25.5874		2.00895	6.32996
1693	1493886174	1	15.2126	59.7186	206.632	3.60641	2	40.4461	55.913	242.554	4.23337	25.5189		10.8769	5.1014
1694	1493886174	1	14.8777	59.8575	206.84	3.61004	2	40.3509	56.0539	243.115	4.24315	25.7556		11.492	8.25524
1695	1493886174	1	14.5431	60.044	212.312	3.70554	2	40.2079	56.289	242.974	4.24069	25.938		6.38394	3.16498
1696	1493886174	1	14.3517	60.137	212.486	3.70858	2	40.1602	56.3831	243.933	4.25744	26.0801		8.30957	7.07537
1697	1493886174	1	14.1127	60.277	219.85	3.83711	2	40.0174	56.5708	244.04	4.2593	26.1685		0	5.84054
1698	1493886174	1	14.1127	60.277	219.819	3.83657	2	39.9695	56.7595	243.334	4.24699	26.095		1.42501	4.00306
1699	1493886174	1	14.1125	60.2295	225.826	3.9414	2	39.8744	56.8531	242.914	4.23964	25.9822		10.335	5.10308
1700	1493886174	1	14.2066	59.8981	239.851	4.18619	2	39.7791	56.994	242.955	4.24036	25.7369		1.42501	3.16095
1701	1493886174	1	14.2064	59.8506	245.688	4.28807	2	39.7315	57.088	243.843	4.25586	25.6742		0	5.10308
1702	1493886174	1	14.2064	59.8506	246.367	4.29991	2	39.6362	57.2289	245.035	4.27666	25.5646		3.21062	6.3286
1703	1493886174	1	14.1579	59.7552	253.801	4.42966	2	39.5409	57.4171	245.313	4.28152	25.4905		1.42501	3.16362
1704	1493886175	1	14.1577	59.7077	236.843	4.13369	2	39.4933	57.5112	246.157	4.29626	25.4306		2.04071	3.1623
1705	1493886175	1	14.1095	59.6597	268.025	4.67792	2	39.4456	57.6052	245.274	4.28085	25.4193		1.42503	6.3286
1706	1493886175	1	14.1092	59.6122	273.221	4.7686	2	39.3503	57.7934	247.198	4.31441	25.3065		2.04071	4.00309
1707	1493886175	1	14.061	59.5642	256.112	4.47	2	39.2551	57.8869	242.652	4.23508	25.2499		0	4.00306
1708	1493886175	1	14.061	59.5642	240.88	4.20415	2	39.16	57.9805	210.977	3.68224	25.1489		1.44008	18.4764
1709	1493886175	1	14.109	59.5647	245.653	4.28746	2	38.6371	58.3059	210.194	3.66857	24.5604		1.42501	16.528
1710	1493886175	1	14.1092	59.6122	250.906	4.37914	2	38.1618	58.5845	196.459	3.42886	24.0745		0	15.2913
1711	1493886175	1	14.1092	59.6122	256.273	4.47281	2	37.6865	58.7686	198.963	3.47256	23.5924		4.31723	15.2913
1712	1493886175	1	14.2531	59.6137	262.293	4.57788	2	37.2112	58.9527	194.513	3.3949	22.9676		1.42501	13.4768
1713	1493886175	1	14.2533	59.6612	268.011	4.67768	2	36.7835	59.0901	188.7	3.29343	22.5374		4.56894	14.5096
1714	1493886175	1	14.3975	59.7102	274.418	4.78949	2	36.3082	59.1796	194.369	3.39238	21.9171		10.4148	13.4826
1715	1493886175	1	14.6862	59.903	281.83	4.91887	2	35.8803	59.317	192.408	3.35815	21.2022		2.04071	11.7283
1716	1493886175	1	14.7344	59.951	288.259	5.03107	2	35.5	59.4076	190.234	3.3202	20.7727		16.1467	10.3542
1717	1493886176	1	15.215	60.1933	294.534	5.14059	2	35.1671	59.4987	192.892	3.3666	19.9642		9.12458	13.1185
1718	1493886176	1	15.503	60.2911	300.049	5.23683	2	34.7392	59.5888	193.831	3.38299	19.249		18.9473	10.355
1719	1493886176	1	16.1264	60.3924	305.336	5.32912	2	34.4063	59.68	190.654	3.32753	18.2938		9.12174	8.66453
1720	1493886176	1	16.4143	60.4902	310.077	5.41186	2	34.1209	59.7243	190.816	3.33036	17.7232		17.5184	13.125
1721	1493886176	1	16.9895	60.5909	314.046	5.48115	2	33.6928	59.8145	194.485	3.39441	16.7213		14.4584	8.66453
1722	1493886176	1	17.4686	60.6432	349.784	6.10488	2	33.4074	59.8588	194.518	3.39497	15.9581		11.5986	5.86852
1723	1493886176	1	17.8518	60.6945	348.371	6.08022	2	33.2171	59.9041	195.212	3.40709	15.3856		16.0927	7.263
1724	1493886176	1	18.3788	60.7946	345.646	6.03267	2	32.9792	59.949	194.825	3.40034	14.6249		10.4844	7.65317
1725	1493886176	1	18.7142	60.8928	345.267	6.02604	2	32.7413	60.0411	194.758	3.39917	14.0529		15.0315	5.87214
1726	1493886176	1	19.1932	61.0398	338.929	5.91542	2	32.5509	60.0865	194.519	3.395	13.3917		7.75696	5.86852
1727	1493886176	1	19.4328	61.137	340.337	5.94	2	32.3606	60.1318	195.485	3.41186	12.9668		16.406	8.67092
1728	1493886176	1	19.9594	61.2845	333.925	5.82809	2	32.075	60.1762	194.217	3.38972	12.1662		5.19034	4.49609
1729	1493886176	1	20.1032	61.3807	334.934	5.84571	2	31.9323	60.222	196.129	3.4231	11.8857		16.8432	4.49895
1730	1493886177	1	20.6298	61.5754	327.381	5.71387	2	31.7895	60.2678	195.652	3.41476	11.236		5.92942	2.85613
1731	1493886177	1	20.8212	61.6247	332.28	5.79937	2	31.6943	60.2669	196.634	3.43192	10.9576		14.8156	1.42808
1732	1493886177	1	21.2522	61.8658	323.241	5.64161	2	31.6467	60.2664	196.608	3.43145	10.5168		5.18368	2.0026
1733	1493886177	1	21.3958	61.9619	324.793	5.66871	2	31.5991	60.3132	195.763	3.4167	10.3356		14.3772	1.42808
1734	1493886177	1	21.779	62.2497	316.142	5.51772	2	31.5515	60.3127	195.327	3.4091	9.96262		6.09031	0
1735	1493886177	1	21.9227	62.3931	318.957	5.56685	2	31.5515	60.3127	196.02	3.42119	9.85098		17.2956	1.42808
1736	1493886177	1	22.3537	62.776	310.588	5.42079	2	31.5039	60.3122	196.441	3.42854	9.4761		5.18201	2.0026
1737	1493886177	1	22.4973	62.872	315.192	5.50113	2	31.4563	60.359	197.15	3.44092	9.30478		14.2044	0
1738	1493886177	1	22.8325	63.2064	307.349	5.36425	2	31.4563	60.359	198.239	3.45992	9.08172		8.11193	1.42808
1739	1493886177	1	23.0239	63.3974	309.127	5.39529	2	31.4087	60.3585	197.954	3.45494	8.91851		17.4713	0
1740	1493886177	1	23.3593	63.8735	304.015	5.30607	2	31.4087	60.3585	198.001	3.45578	8.7834		3.19313	1.42805
1741	1493886177	1	23.4073	63.9685	304.285	5.31078	2	31.3611	60.3581	197.387	3.44505	8.73487		20.351	2.85616
1742	1493886178	1	23.838	64.4926	303.304	5.29366	2	31.2659	60.3571	196.506	3.42968	8.50153		3.19046	1.42808
1743	1493886178	1	23.886	64.5875	303.586	5.29857	2	31.2183	60.3566	195.908	3.41923	8.46541		20.615	1.42808
1744	1493886178	1	24.2689	65.1581	302.839	5.28554	2	31.1707	60.3561	195.693	3.41549	8.40798		9.17786	1.419
1745	1493886178	1	24.5078	65.3492	303.2	5.29185	2	31.1707	60.4034	195.483	3.41183	8.2979		7.67002	1.42808
1746	1493886178	1	24.6037	65.5862	301.653	5.26484	2	31.1231	60.4029	195.516	3.41239	8.32882		21.4375	1.42808
1747	1493886178	1	25.034	66.1567	308.269	5.38032	2	31.0755	60.4024	195.354	3.40958	8.34336		2.83201	1.42805
1748	1493886178	1	25.0342	66.2511	309.05	5.39395	2	31.0279	60.402	194.687	3.39793	8.37475		15.1948	4.5018
1749	1493886178	1	25.3685	66.6316	310.22	5.41437	2	30.885	60.4478	193.251	3.37286	8.28681		8.09073	1.42808
1750	1493886178	1	25.5595	66.822	312.375	5.45197	2	30.8374	60.4473	193.858	3.38345	8.27605		9.14556	0
1751	1493886178	1	25.7505	67.0596	313.357	5.46912	2	30.8374	60.4473	193.696	3.38064	8.34261		14.1513	1.42808
1752	1493886178	1	26.0845	67.3927	319.413	5.57482	2	30.7898	60.4468	188.996	3.2986	8.3896		1.416	7.29695
1753	1493886178	1	26.0846	67.4399	319.112	5.56956	2	30.5517	60.3971	171.426	2.99194	8.34002		14.3052	7.29989
1754	1493886179	1	26.466	67.7261	323.364	5.64377	2	30.3135	60.3474	179.961	3.14092	8.32157		1.416	8.67388
1755	1493886179	1	26.4661	67.7733	323.945	5.6539	2	30.0278	60.3918	183.483	3.20238	8.19587		11.1642	10.0055
1756	1493886179	1	26.7521	68.0114	327.63	5.71822	2	29.6943	60.3884	181.505	3.16786	8.17109		3.20117	11.4336
1757	1493886179	1	26.8474	68.0594	329.334	5.74796	2	29.3132	60.3845	182.55	3.18611	8.06128		8.34101	7.14939
1758	1493886179	1	27.0856	68.2028	332.611	5.80515	2	29.0749	60.382	186.378	3.25291	8.06983		7.1484	8.67685
1759	1493886179	1	27.2762	68.3458	334.802	5.8434	2	28.7891	60.4264	189.698	3.31086	8.06262		5.15372	8.68027
1760	1493886179	1	27.419	68.4413	336.991	5.8816	2	28.5032	60.4709	188.313	3.28669	8.0438		8.33844	8.68278
1761	1493886179	1	27.6571	68.5847	340.279	5.939	2	28.2172	60.5153	187.03	3.26429	8.08882		1.42805	5.72131
1762	1493886179	1	27.7047	68.5851	340.972	5.95109	2	28.0265	60.5133	188.415	3.28847	8.07821		7.70121	7.27479
1763	1493886179	1	27.9427	68.6813	345.283	6.02633	2	27.7882	60.5582	188.262	3.2858	8.12457		2.8531	5.87797
1764	1493886179	1	28.0378	68.6821	345.639	6.03254	2	27.5976	60.6036	188.472	3.28945	8.09048		6.3916	3.17987
1765	1493886179	1	28.2281	68.7779	347.683	6.0682	2	27.5023	60.65	190.924	3.33225	8.16024		0	8.68278
1766	1493886180	1	28.2281	68.7779	347.666	6.06791	2	27.2163	60.6944	188.319	3.28679	8.14658		4.52242	4.29321
1767	1493886180	1	28.3709	68.8262	344.479	6.01229	2	27.0732	60.693	186.577	3.25639	8.23608		0	7.27479
1768	1493886180	1	28.3709	68.8262	344.285	6.0089	2	26.8349	60.7379	201.979	3.52521	8.23285		0	8.01674
1769	1493886180	1	28.3709	68.8262	344.259	6.00844	2	26.6444	60.9253	224.168	3.91248	8.08734		1.42505	12.2076
1770	1493886180	1	28.4184	68.8266	338.597	5.90963	2	26.311	61.1586	218.262	3.8094	7.95232		3.99671	11.0774
1771	1493886180	1	28.5134	68.7332	328.608	5.73528	2	26.0252	61.3924	224.241	3.91375	7.75103		1.413	12.0198
1772	1493886180	1	28.5133	68.6861	318.322	5.55576	2	25.7396	61.6734	232.757	4.06237	7.54131		1.99836	10.0193
1773	1493886180	1	28.5608	68.6394	306.753	5.35385	2	25.5016	61.9077	233.551	4.07623	7.39422		1.99836	11.0569
1774	1493886180	1	28.6083	68.5927	297.859	5.19862	2	25.2637	62.1892	233.999	4.08405	7.22435		0	9.06468
1775	1493886180	1	28.6083	68.5927	290.878	5.07678	2	25.0734	62.4239	234.4	4.09104	7.10982		1.99836	9.06235
1776	1493886180	1	28.6558	68.546	283.235	4.94339	2	24.8831	62.6585	234.713	4.09651	6.99256		0	7.07833
1777	1493886180	1	28.6558	68.546	275.014	4.7999	2	24.7404	62.8464	235.879	4.11686	6.9149		3.15424	5.09972
1778	1493886181	1	28.7033	68.4522	267.941	4.67645	2	24.6453	62.9873	237.406	4.14352	6.8068		1.413	7.07594
1779	1493886181	1	28.7033	68.4993	263.249	4.59456	2	24.5026	63.1751	237.088	4.13796	6.78181		1.413	8.24745
1780	1493886181	1	28.7033	68.4522	255.242	4.45482	2	24.3601	63.4102	238.078	4.15524	6.65471		1.42805	4.0073
1781	1493886181	1	28.6557	68.4518	247.455	4.31891	2	24.2649	63.5039	237.041	4.13714	6.6152		1.99836	5.09972
1782	1493886181	1	28.6082	68.4985	241.415	4.21349	2	24.1698	63.6448	237.529	4.14566	6.57707		0	5.09804
1783	1493886181	1	28.6082	68.4985	238.296	4.15904	2	24.0748	63.7857	238.495	4.16252	6.53928		5.99507	3.16227
1784	1493886181	1	28.4657	68.6386	225.634	3.93805	2	24.0273	63.8798	238.299	4.1591	6.50735		9.03848	4.0073
1785	1493886181	1	28.2758	68.8725	218.322	3.81044	2	23.9321	63.9735	238.608	4.1645	6.54736		15.9847	3.16092
1786	1493886181	1	27.8959	69.2461	218.39	3.81162	2	23.8847	64.0676	239.908	4.18718	6.55031		11.0456	3.16227
1787	1493886181	1	27.6109	69.4792	219.601	3.83277	2	23.8372	64.1617	240.229	4.19279	6.52048		13.0369	5.09804
1788	1493886181	1	27.2784	69.759	221.346	3.86321	2	23.7422	64.3026	239.635	4.18241	6.50208		9.05738	2.0026
1789	1493886181	1	27.0409	69.9454	222.249	3.87898	2	23.6946	64.3494	240.287	4.1938	6.52019		13.0369	3.16227
1790	1493886181	1	26.7084	70.2252	225.475	3.93529	2	23.6471	64.4435	240.914	4.20475	6.54214		11.0456	1.419
1791	1493886182	1	26.4234	70.4583	227	3.9619	2	23.6472	64.4908	246.085	4.29499	6.58167		11.9859	1.43105
1792	1493886182	1	26.1386	70.7385	228.945	3.99584	2	23.6949	64.4912	269.775	4.70847	6.70824		11.0243	7.25087
1793	1493886182	1	25.9012	71.019	231.071	4.03296	2	23.7433	64.728	287.519	5.01815	6.65081		11.9838	3.1891
1794	1493886182	1	25.6164	71.2991	232.891	4.06471	2	23.7912	64.8229	291.7	5.09113	6.72849		11.988	7.67671
1795	1493886182	1	25.3315	71.5793	233.569	4.07655	2	23.8872	65.0601	293.87	5.12899	6.67727		12.1295	6.37956
1796	1493886182	1	25.0944	71.9068	234.412	4.09126	2	23.9831	65.2499	294.661	5.14281	6.74902		13.0113	7.15022
1797	1493886182	1	24.8096	72.2339	235.653	4.11293	2	24.1266	65.4402	293.366	5.12021	6.82795		12.1295	5.14959
1798	1493886182	1	24.5725	72.5614	235.829	4.116	2	24.2223	65.5827	292.763	5.10967	6.98748		11.0181	3.1891
1799	1493886182	1	24.3353	72.8418	234.855	4.099	2	24.2702	65.6776	293.381	5.12047	7.1645		14.0997	3.1891
1800	1493886182	1	24.0508	73.2159	234.19	4.08738	2	24.3181	65.7725	293.824	5.1282	7.4482		5.99082	4.04961
1801	1493886182	1	23.9084	73.3559	233.25	4.07099	2	24.4137	65.8678	294.44	5.13894	7.50513		23.127	4.49964
1802	1493886182	1	23.4342	73.9637	230.675	4.02605	2	24.4617	66.0099	294.112	5.13322	8.01989		2.82001	4.04961
1803	1493886183	1	23.4344	74.0577	231.016	4.03199	2	24.5573	66.1052	293.818	5.12809	8.03139		9.98329	3.18507
1804	1493886183	1	23.1971	74.291	230.387	4.02101	2	24.6051	66.2	293.605	5.12438	8.2126		13.0032	3.1891
1805	1493886183	1	22.9126	74.618	231.356	4.03792	2	24.653	66.2949	296.074	5.16747	8.50312		2.85608	5.1471
1806	1493886183	1	22.8174	74.6173	230.746	4.02727	2	24.7487	66.4373	295.411	5.15589	8.4049		21.1409	4.4968
1807	1493886183	1	22.3908	75.1782	226.666	3.95607	2	24.7967	66.5793	292.401	5.10336	8.92913		1.99836	10.1145
1808	1493886183	1	22.3433	75.2249	227.185	3.96513	2	25.0354	66.8174	319.756	5.58079	8.82799		9.98116	12.1361
1809	1493886183	1	22.1061	75.4582	225.4	3.93397	2	25.3219	67.103	313.037	5.46353	8.95269		5.98658	11.1592
1810	1493886183	1	21.9638	75.5981	225.887	3.94247	2	25.5607	67.3882	308.012	5.37582	8.96327		7.98494	14.2699
1811	1493886183	1	21.774	75.7847	225.146	3.92954	2	25.8472	67.7679	313.804	5.47691	8.99222		14.992	12.1255
1812	1493886183	1	21.4421	76.1583	225.833	3.94152	2	26.1334	68.0533	310.091	5.4121	9.36479		1.42805	12.2653
1813	1493886183	1	21.3945	76.1579	225.911	3.9429	2	26.372	68.3853	307.392	5.36501	9.22978		11.039	10.0975
1814	1493886183	1	21.1097	76.3909	223.103	3.89389	2	26.6104	68.6229	309.831	5.40757	9.51838		8.20633	10.2759
1815	1493886184	1	20.9677	76.6247	227.481	3.97029	2	26.8013	68.9073	311.055	5.42893	9.67415		3.17447	10.0933
1816	1493886184	1	20.8726	76.6711	224.785	3.92325	2	27.0396	69.1448	309.683	5.40499	9.73021		3.99033	9.12635
1817	1493886184	1	20.7778	76.7644	228.033	3.97993	2	27.2302	69.3819	307.572	5.36815	9.80483		2.0174	10.089
1818	1493886184	1	20.73	76.7171	228.21	3.98301	2	27.4684	69.6193	310.087	5.41204	9.78697		0	7.12203
1819	1493886184	1	20.73	76.7171	232.599	4.05963	2	27.6114	69.8088	312.904	5.46121	9.75081		5.98658	5.13294
1820	1493886184	1	20.5877	76.857	216.393	3.77677	2	27.7067	69.9509	311.656	5.43943	9.91839		0	7.11783
1821	1493886184	1	20.5877	76.857	215.598	3.76289	2	27.8496	70.1403	308.946	5.39212	9.89188		7.07073	5.15039
1822	1493886184	1	20.3978	76.9966	223.495	3.90072	2	27.9924	70.2356	308.678	5.38746	10.168		80.842	7.11783
1823	1493886184	1	18.453	78.8619	232.895	4.06478	2	28.1353	70.425	311.281	5.43288	12.8424		2.85606	6.04789
1824	1493886184	1	18.3578	78.8613	236.05	4.11985	2	28.278	70.5674	312.052	5.44633	12.9306		12.9924	7.11543
1825	1493886184	1	18.0735	79.188	232.697	4.06133	2	28.4209	70.7567	309.554	5.40274	13.3475		1.99625	3.17434
1826	1493886184	1	18.026	79.2346	234.955	4.10074	2	28.4685	70.8512	309.647	5.40436	13.3913		5.07392	14.2674
1827	1493886184	1	17.9314	79.3748	235.287	4.10654	2	28.849	71.1365	336.33	5.87006	13.6771		5.98658	8.32043
1828	1493886185	1	17.7891	79.5147	231.697	4.04387	2	29.0867	71.2794	322.526	5.62915	13.9806		5.98444	17.1603
1829	1493886185	1	17.6469	79.6546	230.241	4.01846	2	29.5146	71.659	325.324	5.67797	14.3099		13.9651	15.4212
1830	1493886185	1	17.315	79.981	227.303	3.96719	2	29.9422	71.9443	321.813	5.6167	14.9678		5.98444	12.0746
1831	1493886185	1	17.4572	79.8411	227.735	3.97472	2	30.2272	72.2285	314.172	5.48334	14.8669		12.1685	10.0614
1832	1493886185	1	17.1249	80.0737	222.1	3.87637	2	30.4647	72.4653	315.217	5.50158	15.357		5.07144	9.11649
1833	1493886185	1	17.0303	80.2138	217.085	3.78885	2	30.7021	72.655	316.844	5.52997	15.6222		0	12.0682
1834	1493886185	1	17.0303	80.2138	217.213	3.79108	2	30.987	72.939	316.952	5.53186	15.7389		0	11.1135
1835	1493886185	1	17.0303	80.2138	216.775	3.78343	2	31.2718	73.1759	314.511	5.48926	15.8856		1.40701	8.04193
1836	1493886185	1	17.0305	80.2607	213.325	3.72323	2	31.4616	73.3652	313.92	5.47894	15.9939		7.9828	10.0466
1837	1493886185	1	16.8408	80.4473	202.965	3.54242	2	31.6988	73.6016	315.088	5.49933	16.3592		1.43101	6.0288
1838	1493886185	1	16.8885	80.4475	189.393	3.30553	2	31.8411	73.7435	315.307	5.50314	16.3867		3.17046	10.0445
1839	1493886185	1	16.9835	80.4012	183.746	3.20698	2	32.0782	73.9799	314.712	5.49276	16.4038		1.42803	6.02668
1840	1493886186	1	17.0311	80.4015	180.83	3.15608	2	32.2205	74.1217	314.922	5.49642	16.4364		1.40701	8.03345
1841	1493886186	1	17.0309	80.3546	167.225	2.91862	2	32.4101	74.3108	313.709	5.47526	16.5241		1.42803	5.12709
1842	1493886186	1	17.0785	80.3549	157.921	2.75624	2	32.5523	74.4056	312.105	5.44727	16.5781		1.43101	6.02456
1843	1493886186	1	17.1262	80.3551	151.183	2.63864	2	32.6945	74.5474	313.515	5.47187	16.6163		2.01529	5.1246
1844	1493886186	1	17.174	80.4023	143.224	2.49974	2	32.8366	74.6422	311.929	5.44418	16.6882		2.85606	4.01566
1845	1493886186	1	17.2692	80.4029	137.124	2.39326	2	32.9314	74.7367	311.272	5.43272	16.6556		8.06121	3.16092
1846	1493886186	1	17.4605	80.5916	137.188	2.39438	2	32.9788	74.8308	311.548	5.43753	16.5531		1.42803	5.1246
1847	1493886186	1	17.5081	80.5919	154.559	2.69757	2	33.1209	74.9256	311.806	5.44205	16.6092		3.19849	8.02709
1848	1493886186	1	17.6036	80.6393	169.794	2.96346	2	33.3104	75.1145	311.315	5.43348	16.6501		1.40703	5.10547
1849	1493886186	1	17.6033	80.5924	182.568	3.18642	2	33.4051	75.2559	311.574	5.438	16.6786		1.40401	3.17835
1850	1493886186	1	17.6031	80.5456	193.017	3.36879	2	33.4998	75.3034	310.299	5.41574	16.7387		1.40701	4.01142
1851	1493886186	1	17.6029	80.4987	184.138	3.21381	2	33.5945	75.3978	310.166	5.41342	16.7854		4.22104	1.42203
1852	1493886187	1	17.6023	80.358	193.003	3.36854	2	33.6419	75.3981	311.256	5.43245	16.789		5.821	4.01354
1853	1493886187	1	17.5539	80.1701	200.226	3.49461	2	33.7366	75.4926	311.668	5.43964	16.8451		8.44508	2.00465
1854	1493886187	1	17.5527	79.8886	206.55	3.60498	2	33.7839	75.5398	312.443	5.45317	16.8037		18.4919	5.12044
1855	1493886187	1	17.6453	79.2792	193.732	3.38125	2	33.9259	75.6345	311.899	5.44366	16.6836		9.94307	4.01142
1856	1493886187	1	17.6915	78.951	182.738	3.18937	2	34.0206	75.7289	312.104	5.44724	16.644		17.109	2.00465
1857	1493886187	1	17.7843	78.3883	172.803	3.01599	2	34.0679	75.7761	312.121	5.44753	16.4918		10.2382	4.0093
1858	1493886187	1	17.8782	78.0602	163.727	2.85757	2	34.1626	75.8704	312.623	5.45631	16.431		14.3451	4.0093
1859	1493886187	1	17.9714	77.5912	155.835	2.71983	2	34.2572	75.9648	311.868	5.44312	16.3668		9.9524	2.00465
1860	1493886187	1	18.0177	77.2627	148.932	2.59936	2	34.3045	76.012	311.184	5.43118	16.3348		8.56191	4.0093
1861	1493886187	1	18.0641	76.9811	142.653	2.48976	2	34.3992	76.1063	311.05	5.42885	16.3585		21.3101	2.00465
1862	1493886187	1	18.1565	76.2768	137.294	2.39623	2	34.4465	76.1535	308.411	5.38278	16.2905		4.45123	6.31378
1863	1493886187	1	18.2036	76.1361	132.578	2.31392	2	34.5411	76.3415	285.062	4.97527	16.3388		14.3604	5.80631
1864	1493886187	1	18.2969	75.6666	128.216	2.23779	2	34.5883	76.5292	276.356	4.82332	16.3142		16.9291	5.8034
1865	1493886188	1	18.2946	75.1023	124.558	2.17395	2	34.6355	76.7168	276.659	4.82861	16.4205		3.14885	4.45598
1866	1493886188	1	18.3419	75.0086	91.3108	1.59367	2	34.6828	76.8576	276.399	4.82408	16.4452		19.7949	5.619
1867	1493886188	1	18.3868	74.3503	89.1714	1.55634	2	34.6827	77.0449	275.067	4.80082	16.5172		11.2921	5.8034
1868	1493886188	1	18.3853	73.9739	89.0965	1.55503	2	34.7299	77.2325	274.477	4.79052	16.6663		4.45692	2.808
1869	1493886188	1	18.4324	73.833	88.5064	1.54473	2	34.7298	77.3261	272.831	4.7618	16.6675		19.8069	7.17315
1870	1493886188	1	18.4773	73.1743	87.6936	1.53054	2	34.777	77.5605	271.251	4.73422	16.8795		3.15288	1.404
1871	1493886188	1	18.5247	73.0805	87.1506	1.52107	2	34.777	77.6073	271.026	4.7303	16.871		12.7764	4.212
1872	1493886188	1	18.5706	72.6571	86.7323	1.51376	2	34.7769	77.7477	270.35	4.7185	16.987		19.819	4.212
1873	1493886188	1	18.6156	71.998	86.2472	1.5053	2	34.7768	77.8881	270.676	4.72418	17.2011		0	4.212
1874	1493886188	1	18.6156	71.998	86.3722	1.50748	2	34.7768	78.0285	270.327	4.7181	17.2497		18.5678	1.404
1875	1493886188	1	18.7086	71.3861	83.9727	1.4656	2	34.7767	78.0753	270.341	4.71833	17.4049		4.45976	4.45313
1876	1493886188	1	18.7557	71.2451	85.034	1.48412	2	34.824	78.216	269.658	4.70643	17.5152		15.6033	2.805
1877	1493886189	1	18.8014	70.727	85.6498	1.49487	2	34.8239	78.3095	269.148	4.69752	17.7261		17.0196	4.212
1878	1493886189	1	18.8468	70.1615	85.281	1.48843	2	34.8238	78.4499	269.104	4.69674	17.9989		3.15556	1.404
1879	1493886189	1	18.8942	70.0676	84.9103	1.48196	2	34.8238	78.4967	269.634	4.706	18.0223		19.9829	3.13547
1880	1493886189	1	18.987	69.408	83.6829	1.46054	2	34.7765	78.5899	268.228	4.68147	18.2651		1.41601	4.44933
1881	1493886189	1	18.9868	69.3608	85.2884	1.48856	2	34.8237	78.7305	286.355	4.99784	18.4011		14.2119	5.11212
1882	1493886189	1	19.0327	68.8893	84.674	1.47784	2	34.9655	78.825	318.522	5.55925	18.7769		17.1973	8.00164
1883	1493886189	1	19.126	68.3237	84.7824	1.47973	2	35.1545	79.0132	323.999	5.65486	19.266		5.82522	10.2184
1884	1493886189	1	19.173	68.1353	84.0901	1.46765	2	35.438	79.202	325.169	5.67527	19.6729		18.6009	13.05
1885	1493886189	1	19.2661	67.5223	84.1037	1.46789	2	35.7687	79.4846	337.418	5.88906	20.3822		1.41601	7.63654
1886	1493886189	1	19.2659	67.4751	83.7872	1.46236	2	36.0049	79.5795	342.377	5.9756	20.657		21.4157	9.50687
1887	1493886189	1	19.3587	66.7673	83.685	1.46058	2	36.2882	79.7215	342.856	5.98396	21.3171		7.08605	8.96792
1888	1493886189	1	19.3578	66.5311	83.644	1.45986	2	36.5716	79.8166	342.587	5.97927	21.7444		8.94134	8.96603
1889	1493886190	1	19.4522	66.2484	83.4989	1.45733	2	36.8549	79.9118	343.875	6.00175	22.1256		15.6454	6.33523
1890	1493886190	1	19.498	65.7289	83.8405	1.46329	2	37.0437	80.0064	344.795	6.01781	22.6208		3.16227	7.22849
1891	1493886190	1	19.5455	65.6348	83.0961	1.4503	2	37.2798	80.0545	344.752	6.01706	22.8568		21.4336	5.1038
1892	1493886190	1	19.6383	64.9264	82.3888	1.43796	2	37.4214	80.1488	343.01	5.98665	23.4085		2.83801	7.22556
1893	1493886190	1	19.638	64.8318	83.1011	1.45039	2	37.6574	80.1969	343.764	5.99982	23.6809		15.833	9.91218
1894	1493886190	1	19.7316	64.3124	83.2841	1.45358	2	37.9878	80.1989	18.2305	0.318183	24.2006		10.019	13.0377
1895	1493886190	1	19.7782	63.9817	83.4859	1.4571	2	38.4128	80.1081	11.6608	0.20352	24.6436		4.47494	17.2081
1896	1493886190	1	19.8254	63.8402	83.2055	1.45221	2	38.9793	80.0181	16.0576	0.280258	25.0718		20.0469	16.5279
1897	1493886190	1	19.9186	63.1785	85.6069	1.49412	2	39.4987	79.8344	20.7461	0.362087	25.706		1.42201	13.0319
1898	1493886190	1	19.9184	63.1311	85.5839	1.49372	2	39.9235	79.7436	16.0475	0.280081	26.0034		14.4522	14.7432
1899	1493886190	1	20.0123	62.6586	84.7585	1.47931	2	40.3954	79.6064	22.4484	0.391798	26.5085		8.52306	15.1985
1900	1493886190	1	20.0112	62.3745	84.8377	1.4807	2	40.8675	79.4226	22.5785	0.394069	26.9374		4.47873	9.45897
1901	1493886191	1	20.0585	62.2329	85.5423	1.49299	2	41.1508	79.2842	21.041	0.367235	27.1225		14.2632	10.2777
1902	1493886191	1	20.1046	61.7597	86.5068	1.50983	2	41.481	79.1929	21.8059	0.380584	27.5838		0	10.743
1903	1493886191	1	20.1046	61.7597	86.6014	1.51148	2	41.8114	79.0548	26.171	0.45677	27.7544		14.461	10.7419
1904	1493886191	1	20.1985	61.2869	85.2246	1.48745	2	42.1418	78.9168	23.947	0.417953	28.1482		0	10.7391
1905	1493886191	1	20.1985	61.2869	84.8331	1.48062	2	42.4721	78.7788	21.7085	0.378885	28.321		12.8582	10.2777
1906	1493886191	1	20.2448	60.8608	84.9108	1.48197	2	42.8023	78.6875	30.6326	0.534639	28.7512		2.84401	11.3583
1907	1493886191	1	20.2445	60.766	84.6231	1.47695	2	43.1328	78.5028	24.1367	0.421265	28.9563		5.84632	12.0521
1908	1493886191	1	20.2916	60.5769	85.2356	1.48764	2	43.5102	78.3651	22.3537	0.390146	29.2493		7.11004	12.0521
1909	1493886191	1	20.2908	60.3399	84.9379	1.48245	2	43.8876	78.2274	29.2719	0.510891	29.6103		5.84923	15.7516
1910	1493886191	1	20.3379	60.1507	83.9237	1.46474	2	44.3594	77.997	19.4274	0.339072	29.9253		11.3791	13.8826
1911	1493886191	1	20.3366	59.7714	78.4254	1.36878	2	44.784	77.813	25.5654	0.4462	30.3838		8.96885	13.8811
1912	1493886191	1	20.4312	59.4878	83.13	1.45089	2	45.2085	77.6289	23.0745	0.402726	30.7085		7.11604	13.3817
1913	1493886192	1	20.4304	59.2506	76.2987	1.33166	2	45.6329	77.4916	19.4153	0.338861	31.1111		1.43708	10.7324
1914	1493886192	1	20.4783	59.2511	75.9418	1.32543	2	45.963	77.3537	22.4018	0.390985	31.2598		0	13.8799
1915	1493886192	1	20.4783	59.2511	75.8224	1.32335	2	46.3875	77.1697	24.4981	0.427572	31.5018		2.03647	10.7296
1916	1493886192	1	20.4302	59.2032	73.3955	1.28099	2	46.7175	77.0318	21.9374	0.38288	31.7629		4.07081	7.59118
1917	1493886192	1	20.3342	59.1073	65.1901	1.13778	2	46.9533	76.94	21.1121	0.368476	32.0403		3.21997	10.7296
1918	1493886192	1	20.2384	59.0589	52.6399	0.91874	2	47.2833	76.8021	21.474	0.374792	32.3458		5.11135	8.91702
1919	1493886192	1	20.1432	59.2002	34.8404	0.608079	2	47.5661	76.7106	24.59	0.429176	32.5366		1.43708	8.20658
1920	1493886192	1	20.0953	59.1997	33.8294	0.590435	2	47.802	76.5721	24.9235	0.434997	32.7026		0	8.91417
1921	1493886192	1	20.0953	59.1997	30.5051	0.532415	2	48.0847	76.4806	23.3326	0.407232	32.8943		0	8.20658
1922	1493886192	1	20.0953	59.1997	23.0653	0.402565	2	48.3206	76.3421	21.8708	0.381718	33.0232		2.87116	7.58838
1923	1493886192	1	20.191	59.2007	13.565	0.236754	2	48.5563	76.2503	21.4914	0.375096	33.095		0	7.58559
1924	1493886192	1	20.191	59.2007	12.0689	0.210643	2	48.7919	76.1585	21.6905	0.378571	33.2502		7.33636	7.58838
1925	1493886192	1	20.4304	59.2506	353.733	6.17381	2	49.0276	76.0667	22.7019	0.396224	33.175		5.12738	6.2966
1926	1493886193	1	20.5736	59.1573	348.957	6.09046	2	49.2162	75.9746	21.9023	0.382267	33.2148		6.44261	5.81087
1927	1493886193	1	20.7653	59.2541	339.534	5.92599	2	49.4045	75.9292	22.7858	0.397688	33.14		5.89257	6.2966
1928	1493886193	1	20.9564	59.2087	333.939	5.82834	2	49.5931	75.8371	22.6161	0.394725	33.1144		10.3857	3.14896
1929	1493886193	1	21.244	59.4014	327.682	5.71913	2	49.6874	75.791	22.0737	0.385259	32.8275		10.1624	6.2966
1930	1493886193	1	21.5789	59.4523	320.465	5.59317	2	49.876	75.6989	22.1118	0.385925	32.6294		14.8241	5.06991
1931	1493886193	1	22.01	59.6938	329.937	5.75849	2	50.0175	75.6065	21.8794	0.381867	32.2123		13.578	4.45519
1932	1493886193	1	22.3931	59.9348	322.793	5.63379	2	50.1588	75.5608	22.8273	0.398412	31.8607		12.3748	4.45612
1933	1493886193	1	22.7283	60.1752	324.898	5.67054	2	50.3001	75.515	22.7794	0.397575	31.5518		15.5552	5.07242
1934	1493886193	1	23.159	60.4639	322.916	5.63594	2	50.4417	75.4226	22.076	0.385298	31.1144		8.12466	4.45519
1935	1493886193	1	23.3506	60.6553	322.261	5.62451	2	50.583	75.3769	21.3943	0.373401	30.9569		17.5475	4.45519
1936	1493886193	1	23.8291	60.9917	324.039	5.65554	2	50.7243	75.3312	23.0588	0.402453	30.4791		5.1787	3.14626
1937	1493886193	1	23.9725	61.0878	323.949	5.65397	2	50.8185	75.2851	22.1577	0.386724	30.3689		23.9138	3.14764
1938	1493886194	1	24.6419	61.5206	325.622	5.68318	2	50.9128	75.2391	22.5154	0.392967	29.6371		2.02798	1.98777
1939	1493886194	1	24.6897	61.5684	325.771	5.68578	2	50.9601	75.1927	22.8786	0.399306	29.5932		19.5268	4.45234
1940	1493886194	1	25.2154	61.9522	327.089	5.70879	2	51.1013	75.147	21.346	0.372559	29.0548		5.17703	3.14764
1941	1493886194	1	25.3588	62.0482	327.73	5.71997	2	51.1956	75.101	21.4048	0.373584	28.9468		15.5228	4.45519
1942	1493886194	1	25.7886	62.3363	330.49	5.76813	2	51.3369	75.0553	21.703	0.378789	28.5392		9.625	3.14626
1943	1493886194	1	26.075	62.4809	329.366	5.74852	2	51.4311	75.0092	21.8659	0.381632	28.2823		12.3382	3.97344
1944	1493886194	1	26.4092	62.7206	331.278	5.7819	2	51.5257	74.9165	20.7183	0.361602	27.9209		11.5662	2.82008
1945	1493886194	1	26.7433	62.913	329.515	5.75113	2	51.6197	74.9172	19.5333	0.340921	27.6213		11.5595	3.14626
1946	1493886194	1	27.0772	63.1053	329.967	5.75902	2	51.7139	74.8711	19.8853	0.347064	27.302		17.9623	4.45519
1947	1493886194	1	27.6018	63.3939	330.753	5.77273	2	51.8552	74.8254	19.3244	0.337275	26.8124		4.04748	1.98563
1948	1493886194	1	27.6972	63.4893	328.914	5.74064	2	51.9024	74.779	19.8202	0.345927	26.7086		21.1538	3.14764
1949	1493886194	1	28.3168	63.8259	329.844	5.75686	2	51.9967	74.733	19.8231	0.345979	26.0711		4.04536	3.14494
1950	1493886195	1	28.4122	63.9212	330.884	5.77502	2	52.0909	74.687	19.5092	0.340501	26.0112		19.8938	2.82008
1951	1493886195	1	28.9839	64.2572	329.941	5.75856	2	52.1849	74.6877	18.8722	0.329383	25.4378		9.6022	1.98777
1952	1493886195	1	29.2696	64.4015	331.279	5.78191	2	52.2322	74.6413	20.2552	0.353521	25.1423		5.16123	3.14626
1953	1493886195	1	29.4125	64.4973	328.956	5.74136	2	52.3264	74.5952	20.3479	0.355138	25.0403		21.1282	1.41005
1954	1493886195	1	30.0314	64.8334	328.337	5.73056	2	52.3734	74.5956	20.1121	0.351022	24.3817		2.0195	1.98777
1955	1493886195	1	30.079	64.881	327.945	5.72373	2	52.4207	74.5492	20.3675	0.35548	24.3439		21.8302	1.41005
1956	1493886195	1	30.6976	65.2642	328.431	5.7322	2	52.4677	74.5496	21.3959	0.373428	23.6676		8.33539	1.98563
1957	1493886195	1	30.9354	65.4079	330.31	5.76499	2	52.5149	74.5032	21.0092	0.36668	23.4179		7.14241	2.82008
1958	1493886195	1	31.1256	65.5511	327.885	5.72267	2	52.6089	74.5039	20.8701	0.364252	23.2741		19.8547	1.98777
1959	1493886195	1	31.6962	65.8864	326.645	5.70103	2	52.6562	74.4575	20.001	0.349084	22.6448		3.17835	3.14494
1960	1493886195	1	31.7437	65.9811	326.815	5.70399	2	52.7504	74.4115	18.3797	0.320787	22.6352		23.0315	7.02992
1961	1493886195	1	32.409	66.3642	327.748	5.72028	2	52.9392	74.2727	51.0139	0.890361	22.0008		3.19178	10.9634
1962	1493886195	1	32.504	66.4121	329.128	5.74436	2	53.1757	73.9941	48.8985	0.853439	22.0183		17.4219	13.9038
1963	1493886196	1	32.979	66.7462	326.595	5.70016	2	53.5065	73.6695	47.5956	0.8307	21.6636		11.5055	9.93246
1964	1493886196	1	33.3114	66.9375	329.018	5.74244	2	53.7428	73.4376	54.0195	0.942818	21.4405		7.12922	8.98756
1965	1493886196	1	33.5012	67.0805	327.329	5.71297	2	53.9321	73.2054	51.2706	0.89484	21.3292		22.9991	10.9676
1966	1493886196	1	34.1656	67.463	328.692	5.73676	2	54.1687	72.9267	48.4473	0.845565	20.7359		4.02839	10.1215
1967	1493886196	1	34.2605	67.558	330.115	5.76159	2	54.3584	72.6477	50.3732	0.879179	20.7324		16.625	9.93246
1968	1493886196	1	34.7348	67.8446	326.925	5.70592	2	54.5947	72.4158	54.0112	0.942673	20.3792		11.4895	8.99178
1969	1493886196	1	35.0667	68.0357	327.877	5.72254	2	54.7841	72.1835	54.951	0.959076	20.1489		7.12141	10.9676
1970	1493886196	1	35.2564	68.1784	327.508	5.7161	2	55.0207	71.9048	55.0191	0.960264	20.1125		17.8496	7.02208
1971	1493886196	1	35.7777	68.4652	327.422	5.71459	2	55.1628	71.7188	54.161	0.945287	19.6562		2.01101	7.01969
1972	1493886196	1	35.8251	68.5126	327.846	5.722	2	55.3049	71.5329	54.5265	0.951667	19.7126		21.7303	7.02152
1973	1493886196	1	36.4409	68.894	326.48	5.69815	2	55.4471	71.347	55.4625	0.968003	19.1638		7.11422	7.02208
1974	1493886196	1	36.6303	69.0367	327.323	5.71286	2	55.5892	71.161	56.8411	0.992064	19.0775		7.11241	5.96117
1975	1493886197	1	36.8197	69.1793	325.818	5.6866	2	55.731	71.0218	57.2351	0.99894	19.0008		21.0073	5.06406
1976	1493886197	1	37.4351	69.5134	326.907	5.7056	2	55.8259	70.8822	57.0645	0.995964	18.4417		3.16627	7.02152
1977	1493886197	1	37.4823	69.6078	327.145	5.70976	2	55.9681	70.6963	57.066	0.995989	18.5178		18.5404	5.06238
1978	1493886197	1	38.0028	69.941	325.08	5.67372	2	56.0629	70.5567	56.0337	0.977973	18.0706		6.35808	5.06406
1979	1493886197	1	38.192	70.0365	326.559	5.69952	2	56.1578	70.4171	55.9553	0.976604	17.9698		9.09495	3.97554
1980	1493886197	1	38.4284	70.2263	325.346	5.67835	2	56.2524	70.3243	55.8602	0.974944	17.8243		17.805	5.96117
1981	1493886197	1	38.9485	70.5122	328.206	5.72827	2	56.3942	70.1851	56.0997	0.979124	17.4488		1.41	5.06406
1982	1493886197	1	38.9484	70.5592	326.832	5.70429	2	56.4891	70.0455	56.4826	0.985807	17.5482		19.7896	5.06655
1983	1493886197	1	39.563	70.7988	326.884	5.70521	2	56.584	69.9058	56.1806	0.980536	17.0444		3.17569	3.97554
1984	1493886197	1	39.6575	70.8465	329.34	5.74806	2	56.6786	69.813	56.7057	0.9897	17.0524		10.2051	3.13955
1985	1493886197	1	39.8461	71.1296	328.569	5.73461	2	56.7262	69.7198	56.3999	0.984365	16.9389		14.2653	3.14764
1986	1493886197	1	40.3189	71.1803	316.935	5.53156	2	56.8205	69.6738	55.6939	0.972043	16.5702		3.15956	5.06406
1987	1493886198	1	40.366	71.2745	317.461	5.54075	2	56.9154	69.5342	59.1149	1.03175	16.6407		22.1448	5.06406
1988	1493886198	1	40.9322	71.7481	327.656	5.71868	2	57.0103	69.3946	60.2549	1.05165	16.2494		4.00506	7.95104
1989	1493886198	1	41.0265	71.8426	329.337	5.74801	2	57.1994	69.2089	39.0378	0.681339	16.3859		13.3783	10.976
1990	1493886198	1	41.404	72.08	327.544	5.71673	2	57.4362	68.93	51.5439	0.89961	16.3387		9.51229	14.052
1991	1493886198	1	41.6871	72.2228	327.576	5.71727	2	57.7207	68.5579	55.9349	0.976248	16.4471		4.00294	16.0227
1992	1493886198	1	41.7813	72.3173	327.305	5.71254	2	58.0524	68.1393	50.1128	0.874634	16.7989		15.8502	14.0544
1993	1493886198	1	42.253	72.5553	328.229	5.72868	2	58.3369	67.7671	55.7787	0.973522	16.7815		0	10.9803
1994	1493886198	1	42.253	72.5553	327.968	5.72412	2	58.5738	67.4881	55.9004	0.975646	17.0893		11.4222	9.00255
1995	1493886198	1	42.583	72.7452	329.938	5.7585	2	58.7634	67.2555	55.1344	0.962278	17.0863		4.48543	12.09
1996	1493886198	1	42.7246	72.7932	328.66	5.7362	2	59.0006	66.9297	54.8229	0.95684	17.3		1.40401	9.00255
1997	1493886198	1	42.7244	72.84	328.683	5.7366	2	59.1902	66.6971	56.4222	0.984753	17.5744		15.3173	7.03049
1998	1493886198	1	43.1485	73.1243	329.561	5.75192	2	59.3325	66.5109	58.2874	1.01731	17.4831		8.25461	6.28718
1999	1493886198	1	43.384	73.2666	332.469	5.80268	2	59.4279	66.3243	59.2797	1.03463	17.4815		6.33393	12.0942
2000	1493886199	1	43.5725	73.3617	334.344	5.83541	2	59.6652	65.9984	60.1043	1.04902	17.6973		18.9937	7.03049
2001	1493886199	1	44.1378	73.6468	342.801	5.983	2	59.8075	65.8122	59.2449	1.03402	17.5191		2.83208	8.19933
2002	1493886199	1	44.0434	73.6461	343.229	5.99047	2	59.9502	65.5791	57.0687	0.996036	17.8354		0	8.19933
2003	1493886199	1	44.0434	73.6461	343.461	5.99453	2	60.0929	65.346	56.4432	0.98512	18.0687		0	5.07071
2004	1493886199	1	44.0434	73.6461	344.213	6.00765	2	60.1879	65.2062	56.0525	0.9783	18.2175		1.41605	7.03231
2005	1493886199	1	44.0906	73.6465	348.645	6.08501	2	60.3303	65.02	55.7064	0.97226	18.3887		4.46754	8.19933
2006	1493886199	1	44.2323	73.6007	359.198	6.26919	2	60.473	64.7869	57.1028	0.996633	18.4782		1.98987	5.07071
2007	1493886199	1	44.185	73.6472	2.81938	0.0492074	2	60.568	64.6471	56.3413	0.983342	18.6924		1.98987	5.07488
2008	1493886199	1	44.2323	73.6007	6.55757	0.114451	2	60.6631	64.5072	56.7117	0.989806	18.7793		1.99829	7.03049
2009	1493886199	1	44.2793	73.6479	15.0978	0.263507	2	60.8054	64.321	55.6682	0.971594	18.9764		1.40401	3.14626
2010	1493886199	1	44.2791	73.6947	21.8752	0.381795	2	60.8531	64.2276	56.7366	0.99024	19.0873		1.404	5.0724
2011	1493886199	1	44.279	73.7415	25.3197	0.441913	2	60.9482	64.0878	56.5419	0.986843	19.2628		1.98987	5.07071
2012	1493886200	1	44.3263	73.695	32.849	0.573323	2	61.0432	63.948	57.1083	0.996727	19.3509		1.41605	5.07488
2013	1493886200	1	44.3735	73.6954	42.6216	0.743887	2	61.1383	63.8081	57.5895	1.00513	19.4632		0	7.03469
2014	1493886200	1	44.3735	73.6954	49.1027	0.857004	2	61.2807	63.6218	55.6654	0.971544	19.6807		1.41303	3.14626
2015	1493886200	1	44.4206	73.6957	49.6281	0.866174	2	61.3284	63.5284	55.5863	0.970164	19.7294		3.14749	1.98991
2016	1493886200	1	44.3738	73.6018	62.3436	1.0881	2	61.3758	63.482	54.1083	0.944368	19.7858		10.694	5.0732
2017	1493886200	1	44.5164	73.2751	82.6378	1.4423	2	61.4708	63.3421	53.6601	0.936545	19.6498		5.65816	3.97978
2018	1493886200	1	44.705	73.2765	79.0633	1.37991	2	61.5655	63.2492	54.0374	0.94313	19.6169		7.16029	5.07488
2019	1493886200	1	44.753	73.0427	82.8392	1.44582	2	61.6606	63.1093	51.0257	0.890566	19.6097		13.3207	9.44015
2020	1493886200	1	44.8959	72.6223	84.5269	1.47527	2	61.8038	62.8291	74.1704	1.29452	19.5393		9.93128	7.17752
2021	1493886200	1	44.9442	72.2948	82.2605	1.43572	2	61.8527	62.5949	80.0576	1.39727	19.4932		16.0167	12.0285
2022	1493886200	1	45.0875	71.7805	81.0182	1.41403	2	61.9967	62.2207	71.6599	1.2507	19.4245		8.43605	16.4786
2023	1493886200	1	45.0885	71.4993	80.911	1.41216	2	62.1888	61.7061	81.8935	1.42931	19.706		14.3294	12.9847
2024	1493886200	1	45.1845	71.0314	79.3906	1.38563	2	62.2863	61.2844	77.7993	1.35785	19.6844		7.16911	15.7519
2025	1493886201	1	45.2325	70.7973	78.3511	1.36748	2	62.3845	60.7686	78.0371	1.362	19.8687		15.7172	13.3646
2026	1493886201	1	45.3287	70.2823	81.0835	1.41517	2	62.529	60.3472	81.5647	1.42357	19.8634		8.44205	11.3652
2027	1493886201	1	45.3297	70.0009	80.2934	1.40138	2	62.5792	59.9717	81.9441	1.43019	19.9532		11.596	11.621
2028	1493886201	1	45.4254	69.6264	80.5018	1.40502	2	62.6763	59.5967	80.2967	1.40144	19.9547		12.9652	9.97057
2029	1493886201	1	45.5213	69.205	76.6187	1.33725	2	62.7261	59.2681	80.628	1.40722	19.8682		5.07568	11.6276
2030	1493886201	1	45.6163	69.065	75.9116	1.32491	2	62.8233	58.8929	83.6843	1.46057	19.9888		20.9139	7.19281
2031	1493886201	1	45.8547	68.4099	72.6821	1.26854	2	62.8723	58.6582	85.5951	1.49392	19.6136		1.99201	7.18988
2032	1493886201	1	45.9021	68.3634	74.637	1.30266	2	62.9213	58.4236	86.0302	1.50151	19.7092		18.776	8.46931
2033	1493886201	1	46.046	67.7543	75.5907	1.31931	2	62.9237	58.1413	84.7957	1.47996	19.4234		5.80275	8.58292
2034	1493886201	1	46.0939	67.5669	76.312	1.3319	2	62.9731	57.8595	83.7552	1.4618	19.4715		15.1625	8.58292
2035	1493886201	1	46.2845	67.0988	75.5109	1.31791	2	63.0225	57.5777	84.9943	1.48343	19.2565		12.7533	5.6462
2036	1493886201	1	46.3333	66.6765	75.8308	1.3235	2	63.0241	57.3895	85.2124	1.48724	19.1006		9.44806	7.19869
2037	1493886202	1	46.4761	66.3958	73.8007	1.28807	2	63.0731	57.1546	86.7382	1.51387	18.9963		17.4213	5.6492
2038	1493886202	1	46.62	65.8332	74.1493	1.29415	2	63.0747	56.9663	86.9342	1.51729	18.6917		3.14889	8.58639
2039	1493886202	1	46.6675	65.7396	74.417	1.29882	2	63.1242	56.6844	85.5872	1.49378	18.7835		20.1769	5.6522
2040	1493886202	1	46.8118	65.0827	73.9743	1.29109	2	63.1258	56.496	84.9361	1.48241	18.4358		4.4551	5.8196
2041	1493886202	1	46.8596	64.9421	75.3881	1.31577	2	63.1744	56.3082	85.787	1.49727	18.4585		16.4924	4.23915
2042	1493886202	1	47.0506	64.4266	75.3934	1.31586	2	63.1756	56.1669	86.593	1.51133	18.1173		14.3818	5.6522
2043	1493886202	1	47.147	63.957	76.5751	1.33649	2	63.1772	55.9785	88.2585	1.5404	17.906		6.30453	5.82325
2044	1493886202	1	47.2423	63.7697	76.224	1.33036	2	63.2259	55.7906	88.4463	1.54368	17.8645		18.816	4.23915
2045	1493886202	1	47.3865	63.1593	75.6383	1.32014	2	63.2271	55.6493	88.2141	1.53963	17.5307		4.45794	5.6522
2046	1493886202	1	47.4343	63.0186	76.0488	1.3273	2	63.2287	55.4609	87.4668	1.52658	17.5095		20.5385	4.46562
2047	1493886202	1	47.6261	62.3614	75.3359	1.31486	2	63.277	55.3201	87.0713	1.51968	17.1619		4.23904	5.6552
2048	1493886202	1	47.6267	62.2201	77.4029	1.35094	2	63.2786	55.1316	86.2282	1.50497	17.1822		20.5471	4.24215
2049	1493886202	1	47.8185	61.5626	75.8994	1.32469	2	63.2798	54.9902	87.4791	1.5268	16.8002		4.46078	3.15564
2050	1493886203	1	47.8663	61.4218	76.4277	1.33392	2	63.3276	54.8965	87.1345	1.52078	16.7819		19.1996	5.65523
2051	1493886203	1	48.058	60.8112	74.9545	1.3082	2	63.3293	54.708	86.7341	1.5138	16.4457		2.82603	2.8291
2052	1493886203	1	48.0584	60.717	75.3039	1.3143	2	63.3301	54.6137	86.6522	1.51237	16.4461		19.2053	3.15564
2053	1493886203	1	48.2501	60.1062	76.4031	1.33349	2	63.3779	54.52	86.3084	1.50637	16.1263		2.82903	7.07128
2054	1493886203	1	48.2505	60.0119	78.0185	1.36168	2	63.38	54.2843	85.645	1.49479	16.1774		16.1041	4.46749
2055	1493886203	1	48.3946	59.4948	76.0288	1.32695	2	63.4282	54.1434	86.0282	1.50148	15.9577		5.82748	1.41605
2056	1493886203	1	48.4427	59.3066	76.8408	1.34113	2	63.4286	54.0962	86.2507	1.50536	15.8659		17.4774	0
2057	1493886203	1	48.5871	58.7422	78.4805	1.36974	2	63.4286	54.0962	86.4668	1.50913	15.5517		2.83203	2.82913
2058	1493886203	1	48.5875	58.6478	78.7505	1.37446	2	63.4295	54.0019	85.8366	1.49813	15.5521		21.9429	4.46749
2059	1493886203	1	48.7798	57.9421	81.2543	1.41816	2	63.4777	53.861	84.4196	1.4734	15.254		2.83203	5.65823
2060	1493886203	1	48.7802	57.8477	82.3834	1.43786	2	63.4794	53.6724	83.2944	1.45376	15.2807		15.816	3.15831
2061	1493886203	1	48.8772	57.3295	79.6626	1.39037	2	63.5272	53.5786	82.8894	1.44669	15.1226		4.47026	2.82913
2062	1493886204	1	48.9251	57.1884	80.0592	1.3973	2	63.5281	53.4843	83.1465	1.45118	15.0655		12.8173	1.41605
2063	1493886204	1	48.9743	56.764	75.7657	1.32236	2	63.5285	53.4371	83.5648	1.45848	14.9296		7.61495	2.8291
2064	1493886204	1	49.07	56.5289	76.4795	1.33482	2	63.5293	53.3428	83.4665	1.45677	14.8062		9.48292	4.4713
2065	1493886204	1	49.2132	56.2471	76.5474	1.336	2	63.5776	53.2018	83.032	1.44918	14.6837		10.0111	2.8291
2066	1493886204	1	49.2621	55.917	77.0558	1.34488	2	63.5784	53.1075	82.7798	1.44478	14.5894		8.94717	4.24515
2067	1493886204	1	49.358	55.6346	77.2569	1.34839	2	63.5796	52.966	83.1505	1.45125	14.4698		7.21854	7.21398
2068	1493886204	1	49.4064	55.3989	77.5181	1.35295	2	63.6287	52.7306	71.9164	1.25518	14.4704		8.95098	2.8321
2069	1493886204	1	49.5024	55.1164	78.2407	1.36556	2	63.6279	52.825	66.3176	1.15746	14.3101		7.21854	8.23531
2070	1493886204	1	49.5508	54.8807	78.5634	1.37119	2	63.7711	52.5908	58.6812	1.02418	14.4035		8.61775	7.61506
2071	1493886204	1	49.5995	54.5976	79.1125	1.38077	2	63.8673	52.3559	60.4684	1.05537	14.4428		7.22148	6.31936
2072	1493886204	1	49.6479	54.3618	79.0794	1.3802	2	63.9631	52.1683	60.5506	1.05681	14.4823		7.22442	7.06287
2073	1493886204	1	49.6963	54.1259	79.3585	1.38507	2	64.106	51.9812	59.5027	1.03852	14.5684		5.8406	6.32203
2074	1493886204	1	49.7446	53.9373	79.649	1.39014	2	64.2018	51.7935	58.6018	1.02279	14.6153		4.25704	5.09066
2075	1493886205	1	49.7452	53.7954	79.8819	1.3942	2	64.2971	51.6531	56.8585	0.992368	14.7087		7.22502	4.47511
2076	1493886205	1	49.7937	53.5595	79.5072	1.38766	2	64.3455	51.512	57.4286	1.00232	14.6951		5.84276	3.99037
2077	1493886205	1	49.8419	53.3708	79.6294	1.3898	2	64.4404	51.4188	58.5231	1.02142	14.7284		10.3129	5.09483
2078	1493886205	1	49.9382	53.0408	76.9451	1.34295	2	64.5358	51.2783	58.9081	1.02814	14.7036		10.0259	4.47511
2079	1493886205	1	49.9871	52.7102	74.6927	1.30363	2	64.5842	51.1372	59.4286	1.03723	14.6816		10.3187	3.16235
2080	1493886205	1	50.0834	52.38	69.2745	1.20907	2	64.6321	51.0433	59.1397	1.03218	14.61		2.83804	5.09483
2081	1493886205	1	50.0839	52.2854	66.2098	1.15558	2	64.7275	50.9028	59.3435	1.03574	14.7087		3.16634	3.15968
2082	1493886205	1	50.1317	52.1913	59.8645	1.04483	2	64.7754	50.809	59.4583	1.03774	14.7088		4.26005	3.16235
2083	1493886205	1	50.1324	52.0493	53.1356	0.927391	2	64.8233	50.7151	59.665	1.04135	14.7514		6.00355	1.99625
2084	1493886205	1	50.2751	51.909	42.8364	0.747636	2	64.8708	50.6685	60.1044	1.04902	14.6483		2.84103	3.16235
2085	1493886205	1	50.2755	51.8143	36.5718	0.638299	2	64.9187	50.5746	60.824	1.06158	14.6956		5.10487	3.16371
2086	1493886205	1	50.418	51.7213	27.6739	0.483001	2	64.9667	50.4807	61.7955	1.07854	14.6015		5.10228	1.99625
2087	1493886206	1	50.5134	51.5805	20.69	0.361108	2	65.0142	50.4341	66.6034	1.16245	14.546		4.48375	7.08628
2088	1493886206	1	50.6557	51.5348	14.3597	0.250624	2	65.0163	50.1979	92.7698	1.61914	14.4227		5.10323	14.248
2089	1493886206	1	50.7982	51.4419	6.0206	0.105079	2	64.9735	49.7249	103.018	1.79801	14.2789		5.67942	2.00484
2090	1493886206	1	50.9875	51.4442	1.44424	0.0252067	2	64.9269	49.677	103.246	1.80198	14.051		11.3588	5.84879
2091	1493886206	1	51.3661	51.4488	353.389	6.1678	2	64.8815	49.4874	106.825	1.86444	13.657		8.52061	8.97505
2092	1493886206	1	51.6501	51.4522	351.814	6.14031	2	64.7899	49.2026	111.1	1.93907	13.331		15.6889	5.11581
2093	1493886206	1	52.1703	51.5059	349.512	6.10014	2	64.697	49.0596	112.453	1.96267	12.7633		14.2699	6.345
2094	1493886206	1	52.643	51.5589	353.203	6.16456	2	64.6045	48.8694	113.169	1.97518	12.2601		12.8588	3.17586
2095	1493886206	1	53.0684	51.6114	352.352	6.14971	2	64.5582	48.7742	113.845	1.98697	11.8349		17.2774	4.49038
2096	1493886206	1	53.6353	51.7129	352.941	6.15998	2	64.5124	48.6317	113.803	1.98623	11.3051		8.63456	3.17316
2097	1493886206	1	53.9186	51.7637	354.703	6.19074	2	64.4661	48.5366	115.295	2.01228	11.0301		18.4989	5.11832
2098	1493886206	1	54.5328	51.8184	354.993	6.19579	2	64.3732	48.3935	115.351	2.01325	10.4194		7.23778	3.17586
2099	1493886206	1	54.7688	51.8685	356.307	6.21872	2	64.3269	48.2983	115.904	2.02291	10.2031		18.4243	3.17454
2100	1493886207	1	55.3829	51.8759	357.607	6.24142	2	64.2807	48.2031	115.526	2.01631	9.62602		4.49232	7.64865
2101	1493886207	1	55.5244	51.9249	358.299	6.25349	2	64.1885	47.9654	114.892	2.00524	9.52598		21.2536	0
2102	1493886207	1	56.2328	51.9335	0.302724	0.00528353	2	64.1885	47.9654	114.385	1.99639	8.89039		2.83219	5.12247
2103	1493886207	1	56.3272	51.9346	2.00617	0.0350143	2	64.0955	47.8222	115.904	2.02291	8.78967		22.6636	3.17454
2104	1493886207	1	57.0826	51.9437	2.65103	0.0462691	2	64.0493	47.727	117.331	2.04782	8.14343		2.83223	3.17586
2105	1493886207	1	57.177	51.9449	4.31827	0.0753681	2	64.003	47.6318	117.554	2.0517	8.07447		21.2809	4.49415
2106	1493886207	1	57.8853	51.9061	3.37601	0.0589225	2	63.9571	47.4892	117.104	2.04384	7.50838		5.66142	2.00693
2107	1493886207	1	58.074	51.9084	5.35944	0.0935399	2	63.9104	47.4413	115.408	2.01424	7.34973		19.862	5.12247
2108	1493886207	1	58.7349	51.8691	2.68682	0.0468938	2	63.8174	47.2981	114.689	2.0017	6.83563		7.21011	1.42205
2109	1493886207	1	58.9711	51.8247	5.41354	0.094484	2	63.8178	47.2507	114.86	2.00469	6.66423		15.5651	3.17855
2110	1493886207	1	59.4899	51.831	0.889984	0.0155331	2	63.7715	47.1554	114.931	2.00593	6.33982		8.93618	4.49415
2111	1493886207	1	59.7735	51.7399	1.00418	0.0175263	2	63.7256	47.0128	115.671	2.01884	6.16154		14.2251	2.00903
2112	1493886208	1	60.2447	51.7929	0.499433	0.00871676	2	63.6788	46.9649	116.075	2.02588	5.92475		8.93333	2.84113
2113	1493886208	1	60.5282	51.7018	0.630355	0.0110018	2	63.6797	46.8702	116.139	2.02701	5.76856		12.8138	2.01117
2114	1493886208	1	60.9521	51.7542	358.431	6.2558	2	63.6329	46.8222	116.434	2.03216	5.61349		8.59405	1.41905
2115	1493886208	1	61.2352	51.7104	358.635	6.25935	2	63.6333	46.7749	117.111	2.04397	5.48726		14.2129	4.49701
2116	1493886208	1	61.706	51.7633	357.115	6.23283	2	63.5874	46.6322	110.114	1.92186	5.46515		5.82489	11.4576
2117	1493886208	1	61.8949	51.7184	355.922	6.212	2	63.5436	46.2528	87.7519	1.53156	5.70885		15.6137	17.0526
2118	1493886208	1	62.4126	51.7719	355.383	6.2026	2	63.5485	45.6844	95.9192	1.67411	6.19257		4.23931	10.0572
2119	1493886208	1	62.5539	51.7736	355.932	6.21218	2	63.5042	45.3521	92.8101	1.61984	6.49144		16.9542	11.3734
2120	1493886208	1	63.119	51.7804	352.464	6.15165	2	63.5075	44.973	92.1381	1.60811	6.81848		5.83222	12.8823
2121	1493886208	1	63.307	51.8299	357.245	6.2351	2	63.464	44.5458	94.9832	1.65777	7.28579		14.122	9.95435
2122	1493886208	1	63.7777	51.8356	349.264	6.09581	2	63.4668	44.214	94.4035	1.64765	7.62794		9.99177	8.53833
2123	1493886208	1	64.1068	51.8868	358.459	6.25629	2	63.4693	43.9294	92.7778	1.61928	7.9829		9.9888	8.5353
2124	1493886209	1	64.4358	51.938	355.835	6.2105	2	63.4717	43.6449	92.8178	1.61998	8.34895		11.3861	7.26117
2125	1493886209	1	64.8118	51.9897	355.018	6.19622	2	63.4266	43.4071	95.4654	1.66618	8.69366		8.46961	11.3854
2126	1493886209	1	65.0941	51.9931	351.094	6.12775	2	63.4299	43.0276	75.9659	1.32586	9.11865		13.0217	14.8356
2127	1493886209	1	65.5166	52.0926	353.301	6.16627	2	63.5755	42.555	71.363	1.24552	9.73312		7.19901	18.9697
2128	1493886209	1	65.7513	52.1426	354.171	6.18145	2	63.7225	41.94	69.859	1.21927	10.4024		12.6969	10.3501
2129	1493886209	1	66.1745	52.1477	355.38	6.20254	2	63.8198	41.609	65.2551	1.13892	10.7986		10.2781	13.484
2130	1493886209	1	66.5027	52.246	354.718	6.191	2	63.9652	41.1837	64.5753	1.12705	11.3496		7.0535	13.9899
2131	1493886209	1	66.7378	52.2488	356.15	6.21599	2	64.1578	40.759	64.7339	1.12982	11.7759		18.3908	8.99376
2132	1493886209	1	67.3484	52.3033	354.059	6.1795	2	64.2547	40.4753	63.094	1.1012	12.2259		4.46299	9.52861
2133	1493886209	1	67.4889	52.3522	355.489	6.20445	2	64.3989	40.1923	61.3464	1.0707	12.5464		15.5051	8.99473
2134	1493886209	1	68.0057	52.3584	354.596	6.18887	2	64.4959	39.9086	59.7029	1.04201	12.9351		3.15715	8.27641
2135	1493886209	1	68.0992	52.4067	355.496	6.20458	2	64.6396	39.6731	60.8019	1.06119	13.1952		19.7819	9.53128
2136	1493886209	1	68.7563	52.4617	354.336	6.18433	2	64.7838	39.39	60.5282	1.05642	13.662		2.82019	8.27797
2137	1493886210	1	68.8503	52.4628	354.995	6.19583	2	64.9276	39.1545	60.2604	1.05174	13.8744		15.4961	6.35688
2138	1493886210	1	69.3668	52.469	356.888	6.22888	2	65.0238	38.9657	59.8757	1.04503	14.1845		1.99845	8.99757
2139	1493886210	1	69.4133	52.5167	356.826	6.22779	2	65.1208	38.6819	59.0187	1.03007	14.4854		12.6759	6.35688
2140	1493886210	1	69.8358	52.5217	357.109	6.23273	2	65.217	38.4931	59.0201	1.03009	14.7694		1.40712	2.0026
2141	1493886210	1	69.8827	52.5223	356.065	6.21451	2	65.2646	38.4463	58.0633	1.0134	14.8142		12.6759	8.28466
2142	1493886210	1	70.3052	52.5274	358.77	6.26172	2	65.4085	38.2106	59.0933	1.03137	15.131		2.81419	3.17844
2143	1493886210	1	70.399	52.5285	359.758	6.27896	2	65.4566	38.1162	56.8055	0.991444	15.2362		19.7602	9.00041
2144	1493886210	1	71.0565	52.4892	5.98601	0.104476	2	65.5536	37.8323	72.1767	1.25972	15.6559		1.40708	12.1591
2145	1493886210	1	71.0096	52.4887	3.8256	0.0667693	2	65.6988	37.4539	75.4502	1.31685	15.9452		15.5437	16.2427
2146	1493886210	1	71.5261	52.4477	13.5413	0.23634	2	65.8454	36.9327	69.1947	1.20768	16.5223		1.41608	10.8386
2147	1493886210	1	71.5256	52.4949	15.4114	0.26898	2	65.9902	36.6017	72.6042	1.26718	16.8296		0	12.1647
2148	1493886210	1	71.5256	52.4949	17.2937	0.301833	2	66.1354	36.2231	64.7342	1.12982	17.1413		7.97229	15.3331
2149	1493886211	1	71.3359	52.681	24.1377	0.421282	2	66.3288	35.75	68.0681	1.18801	17.6559		3.15982	12.7272
2150	1493886211	1	71.3818	52.7758	35.7498	0.623951	2	66.5214	35.372	67.9822	1.18651	18.0697		0	10.3786
2151	1493886211	1	71.3818	52.7758	39.7955	0.694563	2	66.619	35.0401	63.1595	1.10234	18.3641		1.99635	9.5447
2152	1493886211	1	71.4282	52.8235	46.9204	0.818916	2	66.7634	34.7566	63.6929	1.11165	18.6594		2.82616	11.4697
2153	1493886211	1	71.4272	52.9177	51.2345	0.89421	2	66.9556	34.4261	65.8322	1.14899	19.0246		0	12.1752
2154	1493886211	1	71.4272	52.9177	52.6574	0.919045	2	67.101	34.0472	63.3481	1.10563	19.3601		1.99635	8.2939
2155	1493886211	1	71.3808	52.87	62.8556	1.09704	2	67.245	33.8112	60.5908	1.05751	19.5024		3.15712	7.67464
2156	1493886211	1	71.3349	52.7753	74.4651	1.29966	2	67.3418	33.5744	63.4448	1.10732	19.6117		1.41308	9.55141
2157	1493886211	1	71.3354	52.7282	74.9466	1.30807	2	67.4863	33.2907	65.8684	1.14962	19.8149		4.46957	9.55408
2158	1493886211	1	71.29	52.5863	89.1584	1.55611	2	67.6308	33.0069	61.675	1.07643	19.9184		2.82919	10.2562
2159	1493886211	1	71.2911	52.492	96.3335	1.68134	2	67.8226	32.7239	61.139	1.06708	20.0701		1.41308	5.88435
2160	1493886211	1	71.2916	52.4449	101.52	1.77186	2	67.8717	32.534	70.5358	1.23108	20.2025		8.93915	14.0369
2161	1493886211	1	71.2008	52.1611	116.052	2.02549	2	68.065	32.1079	64.1487	1.11961	20.2969		1.40712	14.6603
2162	1493886212	1	71.2477	52.1617	117.922	2.05812	2	68.3055	31.6825	62.7271	1.09479	20.6895		10.7659	14.6629
2163	1493886212	1	71.1105	51.8301	126.982	2.21625	2	68.546	31.257	62.608	1.09272	20.7323		2.82916	13.4292
2164	1493886212	1	71.1115	51.7358	129.173	2.25449	2	68.7861	30.8792	50.5761	0.88272	20.9858		10.1894	13.4308
2165	1493886212	1	70.9269	51.4507	135.504	2.36499	2	69.0263	30.5014	59.5503	1.03935	21.0353		6.32635	13.4317
2166	1493886212	1	70.835	51.2609	137.057	2.39209	2	69.2664	30.1235	55.8017	0.973924	21.1955		15.9836	15.3992
2167	1493886212	1	70.4635	50.879	139.698	2.43819	2	69.5544	29.6986	49.9166	0.871209	21.1999		12.1659	12.2409
2168	1493886212	1	70.2322	50.5459	139.707	2.43834	2	69.7941	29.3684	49.9159	0.871197	21.182		17.0196	12.0538
2169	1493886212	1	69.8134	50.1632	137.048	2.39193	2	70.0806	29.0867	51.7857	0.903831	21.0782		11.04	10.2695
2170	1493886212	1	69.534	49.9237	136.284	2.3786	2	70.2726	28.8033	50.5114	0.88159	21.1333		17.0385	11.105
2171	1493886212	1	69.1625	49.4941	135.057	2.35719	2	70.5118	28.5208	47.4998	0.829028	21.0167		9.05597	9.11022
2172	1493886212	1	68.9294	49.3023	132.696	2.31598	2	70.7034	28.2852	47.6407	0.831486	21.0918		17.0512	10.0448
2173	1493886212	1	68.5576	48.8724	130.502	2.27769	2	70.9421	28.0504	48.9051	0.853554	20.9581		8.00662	8.03799
2174	1493886213	1	68.3715	48.6811	129.116	2.25349	2	71.1332	27.8626	49.2309	0.859242	21.0009		11.4305	7.11741
2175	1493886213	1	68.1867	48.3479	124.396	2.17112	2	71.277	27.6739	48.4774	0.84609	20.9037		11.0592	10.0469
2176	1493886213	1	67.9068	48.108	120.437	2.10203	2	71.5158	27.4391	45.318	0.790948	20.9816		11.4346	9.11066
2177	1493886213	1	67.7219	47.7747	120.873	2.10964	2	71.7073	27.2034	44.8548	0.782864	20.9538		8.27479	6.02901
2178	1493886213	1	67.583	47.5364	117.987	2.05926	2	71.8506	27.0625	44.745	0.780948	20.9139		10.8072	6.02901
2179	1493886213	1	67.4451	47.2036	114.498	1.99837	2	71.9939	26.9216	44.6357	0.779039	20.7858		12.0312	6.02901
2180	1493886213	1	67.1655	46.9161	108.526	1.89413	2	72.1372	26.7807	43.6344	0.761564	20.7401		11.7101	6.02901
2181	1493886213	1	67.075	46.5364	112.017	1.95506	2	72.2805	26.6398	43.4402	0.758175	20.5663		6.35449	7.09653
2182	1493886213	1	66.9826	46.3458	108.183	1.88815	2	72.4711	26.4997	43.3353	0.756344	20.591		15.8806	5.13473
2183	1493886213	1	66.8935	45.824	104.956	1.83183	2	72.5671	26.358	43.7001	0.76271	20.276		5.12336	4.02217
2184	1493886213	1	66.8006	45.6807	103.236	1.80182	2	72.6627	26.264	42.3083	0.738419	20.2823		18.6927	6.02901
2185	1493886213	1	66.7123	45.0639	100.88	1.76068	2	72.806	26.1231	42.5863	0.743271	19.8969		7.6566	6.02901
2186	1493886214	1	66.6204	44.8258	100.514	1.7543	2	72.9493	25.9822	43.4677	0.758654	19.878		13.1103	3.16915
2187	1493886214	1	66.5302	44.3982	100.21	1.74899	2	73.0443	25.936	42.5899	0.743334	19.5777		8.65313	5.13641
2188	1493886214	1	66.4858	44.1132	100.172	1.74833	2	73.1404	25.7943	42.66	0.744557	19.4901		14.5083	4.02217
2189	1493886214	1	66.396	43.638	103.019	1.79803	2	73.236	25.7003	43.3645	0.756853	19.1976		8.6561	3.16784
2190	1493886214	1	66.3516	43.3529	102.079	1.78161	2	73.331	25.6542	43.0615	0.751564	19.0251		16.2309	3.19185
2191	1493886214	1	66.215	42.8294	103.118	1.79975	2	73.3793	25.5594	42.6704	0.744739	18.6971		10.0679	3.16784
2192	1493886214	1	66.171	42.4967	102.975	1.79725	2	73.4743	25.5133	42.5325	0.742333	18.4871		8.66249	3.19185
2193	1493886214	1	66.1265	42.2114	102.462	1.7883	2	73.5226	25.4185	42.4872	0.741542	18.3495		22.1166	5.11405
2194	1493886214	1	65.9445	41.497	103.846	1.81245	2	73.6654	25.3254	38.3701	0.669684	17.9202		1.42508	6.33698
2195	1493886214	1	65.945	41.4495	102.906	1.79604	2	73.8554	25.2331	6.82815	0.119174	18.0429		20.4064	7.22046
2196	1493886214	1	65.8096	40.7829	103.792	1.81152	2	74.0921	25.1895	358.77	6.26172	17.6566		4.27521	4.24866
2197	1493886214	1	65.811	40.6404	105.447	1.84039	2	74.2337	25.192	357.045	6.23161	17.5953		19.0269	7.08412
2198	1493886214	1	65.6751	40.0209	103.792	1.81152	2	74.4698	25.1962	355.388	6.20268	17.2371		5.88089	7.08412
2199	1493886215	1	65.6297	39.8302	105.573	1.8426	2	74.7059	25.2004	354.003	6.17852	17.2165		13.1533	5.8541
2200	1493886215	1	65.5392	39.4012	101.701	1.77501	2	74.8942	25.2516	352.931	6.1598	16.9625		15.3739	4.24866
2201	1493886215	1	65.3547	38.9231	104.287	1.82015	2	75.0358	25.2541	351.707	6.13844	16.7501		7.13131	5.66492
2202	1493886215	1	65.3569	38.6854	102.149	1.78284	2	75.2246	25.2575	350.018	6.10896	16.6637		19.8916	5.85042
2203	1493886215	1	65.1264	38.0637	104.643	1.82637	2	75.4128	25.3086	348.739	6.08664	16.386		4.28118	4.24872
2204	1493886215	1	65.1277	37.921	102.868	1.79538	2	75.5544	25.3112	348.803	6.08776	16.3622		20.8036	4.4911
2205	1493886215	1	64.9448	37.2521	101.617	1.77354	2	75.6954	25.3615	348.625	6.08465	16.03		2.85613	3.1818
2206	1493886215	1	64.9457	37.1569	102.939	1.79662	2	75.7892	25.411	348.778	6.08732	15.9859		20.4646	5.66187
2207	1493886215	1	64.8099	36.4884	100.11	1.74725	2	75.9779	25.4143	348.273	6.07852	15.7277		3.19876	3.1818
2208	1493886215	1	64.7635	36.3924	100.625	1.75623	2	76.0717	25.4638	348.522	6.08285	15.7261		20.2185	1.4162
2209	1493886215	1	64.6749	35.7243	98.7582	1.72366	2	76.1189	25.4646	347.061	6.05735	15.3697		4.52272	3.17914
2210	1493886215	1	64.629	35.5807	100.411	1.75249	2	76.2126	25.5141	345.608	6.03199	15.3465		15.997	2.83246
2211	1493886215	1	64.5391	35.0551	98.1914	1.71376	2	76.307	25.5158	345.873	6.03663	15.1487		11.8025	4.48827
2212	1493886216	1	64.4479	34.6724	99.1758	1.73094	2	76.4479	25.5661	345.571	6.03136	15.064		5.71823	4.48827
2213	1493886216	1	64.4496	34.4818	97.5601	1.70275	2	76.5888	25.6164	342.287	5.97403	15.0318		16.329	6.35954
2214	1493886216	1	64.3123	33.9551	98.2021	1.71395	2	76.7763	25.7153	314.645	5.4916	14.9414		4.51111	12.1155
2215	1493886216	1	64.3609	33.8128	96.5634	1.68535	2	77.0557	26.0069	318.629	5.56112	14.9027		21.9119	12.255
2216	1493886216	1	64.2253	33.0951	97.0851	1.69446	2	77.3828	26.2516	319.099	5.56934	14.8308		1.4192	11.1315
2217	1493886216	1	64.2726	33.0959	96.7497	1.6886	2	77.6626	26.4953	313.107	5.46475	14.9285		19.1216	12.107
2218	1493886216	1	64.1361	32.4733	97.0102	1.69315	2	77.9418	26.7867	311.956	5.44467	14.931		4.29318	10.0871
2219	1493886216	1	64.1374	32.3302	98.931	1.72667	2	78.1744	27.0295	313.367	5.46929	15.0045		17.2547	7.11528
2220	1493886216	1	64.0951	31.7566	97.9928	1.7103	2	78.361	27.1759	314.74	5.49324	14.9833		5.91508	8.06714
2221	1493886216	1	64.0494	31.5648	99.6025	1.73839	2	78.547	27.3701	312.968	5.46233	15.0922		7.31184	8.06289
2222	1493886216	1	64.0042	31.3253	99.7575	1.7411	2	78.7329	27.5642	310.731	5.42327	15.2013		16.0364	6.04927
2223	1493886216	1	63.9141	30.7984	102.706	1.79255	2	78.8724	27.7098	308.958	5.39233	15.2738		1.41916	8.06073
2224	1493886217	1	63.9614	30.7991	102.356	1.78646	2	79.0583	27.9038	309.464	5.40116	15.372		19.1464	9.13489
2225	1493886217	1	63.8247	30.1757	101.954	1.77943	2	79.2435	28.1455	310.169	5.41348	15.5519		0	9.13489
2226	1493886217	1	63.8247	30.1757	101.45	1.77063	2	79.4287	28.3872	309.1	5.39482	15.7062		14.6419	6.04286
2227	1493886217	1	63.7342	29.6961	103.965	1.81453	2	79.5681	28.5326	308.448	5.38344	15.8766		1.43405	6.04295
2228	1493886217	1	63.7346	29.6483	104.421	1.82249	2	79.7074	28.6781	307.361	5.36446	16.0022		11.8425	5.1448
2229	1493886217	1	63.6431	29.2643	106.101	1.85181	2	79.7996	28.8227	307.723	5.37079	16.1625		1.43405	4.02716
2230	1493886217	1	63.6435	29.2165	106.461	1.8581	2	79.8925	28.9196	306.931	5.35696	16.2517		9.0891	5.1448
2231	1493886217	1	63.5513	28.9279	109.796	1.9163	2	79.9847	29.0642	307.414	5.36539	16.434		0	4.02508
2232	1493886217	1	63.5513	28.9279	110.536	1.92922	2	80.0775	29.1611	307.849	5.37298	16.5278		4.54261	5.14227
2233	1493886217	1	63.5051	28.7837	111.304	1.94262	2	80.1697	29.3056	308.011	5.37581	16.6728		4.54455	4.02716
2234	1493886217	1	63.459	28.6394	112.697	1.96693	2	80.2626	29.4025	306.901	5.35643	16.8209		1.43705	4.02508
2235	1493886217	1	63.4594	28.5915	112.808	1.96888	2	80.3554	29.4994	307.034	5.35876	16.9204		12.2815	3.19239
2236	1493886218	1	63.3205	28.2064	110.326	1.92556	2	80.4011	29.5955	306.836	5.35531	17.137		2.03042	6.03654
2237	1493886218	1	63.2735	28.1577	109.364	1.90877	2	80.5403	29.7408	308.003	5.37566	17.3392		2.8711	3.19097
2238	1493886218	1	63.2743	28.062	105.698	1.84478	2	80.5861	29.8368	308.778	5.38919	17.4025		3.21488	4.02508
2239	1493886218	1	63.2277	27.9655	101.326	1.76848	2	80.6789	29.9337	304.911	5.32169	17.5618		4.30815	5.13813
2240	1493886218	1	63.2289	27.8219	95.5604	1.66784	2	80.771	30.0781	294.976	5.1483	17.6866		5.18262	8.31691
2241	1493886218	1	63.1353	27.6767	86.8273	1.51542	2	80.9089	30.3186	308.22	5.37946	17.9689		1.42226	13.1173
2242	1493886218	1	63.1827	27.6776	86.4537	1.5089	2	81.1864	30.6565	301.643	5.26466	18.2485		0	9.57032
2243	1493886218	1	63.1827	27.6776	85.5205	1.49261	2	81.3236	30.9445	296.06	5.16722	18.4327		3.21758	11.4891
2244	1493886218	1	63.1361	27.581	79.1354	1.38117	2	81.507	31.2807	305.255	5.3277	18.7397		2.03042	12.2445
2245	1493886218	1	63.0891	27.5323	75.4035	1.31604	2	81.7374	31.6176	297.248	5.18796	19.0905		0	10.2654
2246	1493886218	1	63.0891	27.5323	72.1208	1.25875	2	81.9214	31.9061	299.932	5.23481	19.3335		4.05869	11.4798
2247	1493886218	1	62.9951	27.435	63.1681	1.10249	2	82.1047	32.242	304.547	5.31534	19.7049		2.84446	10.2588
2248	1493886218	1	62.9003	27.4333	53.8408	0.939699	2	82.2886	32.5303	302.765	5.28424	20.0471		1.43705	11.4757
2249	1493886219	1	62.9007	27.3854	47.0187	0.820631	2	82.4718	32.8661	301.017	5.25373	20.324		1.43705	11.0955
2250	1493886219	1	62.9003	27.4333	41.9504	0.732173	2	82.7026	33.1551	307.161	5.36097	20.6124		0	10.2505
2251	1493886219	1	62.9003	27.4333	34.211	0.597094	2	82.8863	33.4432	304.392	5.31265	20.8701		4.48958	9.09171
2252	1493886219	1	63.0429	27.3879	22.3438	0.389973	2	83.0707	33.6837	300.677	5.2478	20.994		2.03042	9.5462
2253	1493886219	1	62.9959	27.3392	19.5313	0.340886	2	83.2075	33.971	305.98	5.34037	21.2718		8.98202	8.28603
2254	1493886219	1	63.2812	27.2484	5.52402	0.0964124	2	83.3449	34.2106	305.95	5.33983	21.2373		0	9.08568
2255	1493886219	1	63.2812	27.2484	2.51278	0.0438563	2	83.5291	34.451	299.756	5.23173	21.4908		7.11406	12.212
2256	1493886219	1	63.5183	27.2525	351.447	6.13391	2	83.7589	34.787	302.777	5.28445	21.5975		1.4222	8.28193
2257	1493886219	1	63.5657	27.2533	350.364	6.115	2	83.8962	35.0265	306.936	5.35704	21.7658		9.95552	9.0833
2258	1493886219	1	63.8975	27.2591	339.346	5.9227	2	84.0804	35.2668	304.597	5.31623	21.7134		5.87938	7.08927
2259	1493886219	1	64.0867	27.3102	336.477	5.87263	2	84.2183	35.4587	301.537	5.26281	21.7182		8.66304	10.233
2260	1493886219	1	64.3706	27.363	328.775	5.7382	2	84.4017	35.7463	303.382	5.29501	21.7146		9.17526	7.08927
2261	1493886220	1	64.6058	27.5585	324.908	5.67072	2	84.5396	35.9382	306.364	5.34707	21.6235		5.87726	7.08752
2262	1493886220	1	64.7949	27.6097	320.859	5.60005	2	84.6774	36.1301	306.763	5.35403	21.6313		11.2104	7.08509
2263	1493886220	1	65.0292	27.9008	313.78	5.4765	2	84.8152	36.3219	306.959	5.35745	21.5035		2.84141	7.08509
2264	1493886220	1	65.1239	27.9024	311.994	5.44532	2	84.953	36.5137	306.173	5.34372	21.6182		15.5347	5.11236
2265	1493886220	1	65.4042	28.3378	303.879	5.30369	2	85.0446	36.6574	306.297	5.3459	21.3298		9.16681	5.11144
2266	1493886220	1	65.6392	28.5331	309.616	5.40382	2	85.1363	36.801	305.91	5.33914	21.1777		22.6875	7.0809
2267	1493886220	1	66.0595	29.1618	309.221	5.39693	2	85.274	36.9927	306.236	5.34482	20.749		7.16857	9.06592
2268	1493886220	1	66.1997	29.3553	309.85	5.40791	2	85.4579	37.2325	306.151	5.34334	20.8069		27.5296	3.17227
2269	1493886220	1	66.7607	30.0815	312.148	5.44801	2	85.5033	37.328	304.342	5.31178	20.0947		8.35797	1.99873
2270	1493886220	1	66.9003	30.3226	316.114	5.51723	2	85.5494	37.3761	304.709	5.31817	19.9384		12.3259	3.17227
2271	1493886220	1	67.1336	30.6608	316.504	5.52404	2	85.5948	37.4716	303.039	5.28903	19.6775		24.2697	5.1073
2272	1493886220	1	67.6953	31.243	321.942	5.61895	2	85.6864	37.6151	301.963	5.27025	19.0862		2.02194	1.99873
2273	1493886220	1	67.7421	31.2915	324.401	5.66187	2	85.7325	37.6632	301.491	5.26202	19.0854		25.7148	6.34182
2274	1493886221	1	68.4463	31.7802	334.258	5.8339	2	85.8233	37.8541	301.754	5.2666	18.4079		2.86216	5.10569
2275	1493886221	1	68.4453	31.8756	337.764	5.89509	2	85.9148	37.9976	301.544	5.26294	18.5111		10.3458	2.84131
2276	1493886221	1	68.7751	31.9764	346.194	6.04222	2	85.9134	38.0923	286.872	5.00686	18.1969		9.54749	5.85377
2277	1493886221	1	69.057	32.1241	353.498	6.1697	2	85.9574	38.2824	266.297	4.64777	17.9874		5.66776	11.3622
2278	1493886221	1	69.2459	32.1272	359.498	6.27442	2	85.9518	38.6611	263.272	4.59496	17.9382		11.7069	13.0865
2279	1493886221	1	69.6227	32.2287	9.72035	0.169652	2	85.8518	39.0857	258.337	4.50883	17.6182		3.16915	8.63562
2280	1493886221	1	69.7177	32.1825	10.6891	0.186559	2	85.8008	39.369	250.458	4.37131	17.6157		15.8247	8.96948
2281	1493886221	1	70.238	32.0957	21.86	0.381529	2	85.7029	39.6515	250.819	4.37761	17.212		2.0177	7.63366
2282	1493886221	1	70.2847	32.1441	21.2015	0.370035	2	85.6058	39.8867	251.541	4.39022	17.1664		13.9396	8.96566
2283	1493886221	1	70.7115	31.9604	33.1812	0.579121	2	85.508	40.1691	249.196	4.34928	16.921		3.16514	8.9685
2284	1493886221	1	70.8064	31.9143	35.4877	0.619377	2	85.4102	40.4516	248.16	4.33121	16.9162		12.1926	7.63088
2285	1493886221	1	71.1394	31.6813	46.2655	0.807485	2	85.3131	40.6867	248.784	4.3421	16.7926		5.10739	6.32886
2286	1493886222	1	71.282	31.5883	48.8058	0.851822	2	85.2168	40.8744	250.715	4.3758	16.7455		13.096	4.48283
2287	1493886222	1	71.5688	31.2592	58.3467	1.01834	2	85.1679	41.0156	249.161	4.34867	16.7369		7.08572	6.3329
2288	1493886222	1	71.7591	31.1193	62.5225	1.09122	2	85.0715	41.2034	244.508	4.26747	16.7006		4.51208	6.33153
2289	1493886222	1	71.8078	30.977	66.1493	1.15452	2	84.9752	41.3912	246.685	4.30546	16.788		14.658	10.7842
2290	1493886222	1	72.0485	30.5518	72.8209	1.27097	2	84.8299	41.72	239.346	4.17737	16.9733		2.00895	11.0314
2291	1493886222	1	72.0962	30.5048	73.9645	1.29092	2	84.5919	42.0003	221.09	3.85875	16.9791		14.9044	15.0095
2292	1493886222	1	72.2431	30.0302	80.351	1.40239	2	84.2589	42.3737	230.408	4.02138	17.2262		7.68246	13.0203
2293	1493886222	1	72.3401	29.7932	80.5375	1.40565	2	83.9733	42.7005	223.156	3.8948	17.3761		17.6721	15.9615
2294	1493886222	1	72.488	29.223	84.2732	1.47084	2	83.5936	43.0732	222.54	3.88406	17.7528		10.1154	11.9733
2295	1493886222	1	72.539	28.8897	82.7889	1.44494	2	83.3087	43.3527	225.901	3.94272	18.0323		15.9901	15.9615
2296	1493886222	1	72.6392	28.3662	83.3269	1.45433	2	82.929	43.7254	224.703	3.92181	18.4874		9.03462	9.97488
2297	1493886222	1	72.7368	28.0813	81.4465	1.42151	2	82.6917	43.9583	222.636	3.88573	18.7398		23.0857	9.97488
2298	1493886222	1	72.8398	27.3187	77.1851	1.34713	2	82.4544	44.1912	222.51	3.88353	19.4196		7.29818	7.98077
2299	1493886223	1	72.8897	27.0806	79.915	1.39478	2	82.2645	44.3775	224.874	3.92478	19.6741		20.8229	9.97488
2300	1493886223	1	73.0862	26.4149	71.7195	1.25174	2	82.0272	44.6104	226.658	3.95592	20.2736		7.17046	7.97863
2301	1493886223	1	73.0889	26.1759	74.3986	1.2985	2	81.8374	44.7967	226.589	3.95473	20.5735		18.5706	7.97863
2302	1493886223	1	73.3315	25.6064	68.7032	1.1991	2	81.6476	44.983	226.949	3.961	21.0858		5.90112	9.04053
2303	1493886223	1	73.3809	25.416	68.4466	1.19462	2	81.4571	45.2165	225.018	3.92731	21.3842		15.9633	7.04492
2304	1493886223	1	73.6225	24.9419	57.3945	1.00172	2	81.2679	45.3556	223.918	3.90811	21.7984		7.69862	7.04492
2305	1493886223	1	73.7197	24.7044	61.7145	1.07712	2	81.0787	45.4947	222.598	3.88507	22.0543		14.245	7.05993
2306	1493886223	1	74.0076	24.3268	51.6962	0.902269	2	80.9357	45.6816	222.368	3.88106	22.4505		6.38638	3.98827
2307	1493886223	1	74.1042	24.1371	53.0018	0.925055	2	80.8408	45.7747	221.976	3.8742	22.662		15.1276	5.07658
2308	1493886223	1	74.4393	23.7603	40.411	0.705306	2	80.6991	45.8672	222.587	3.88488	22.9761		5.14058	5.98238
2309	1493886223	1	74.5355	23.6185	44.0223	0.768334	2	80.5568	46.0069	222.197	3.87807	23.184		13.3783	5.98452
2310	1493886223	1	74.9161	23.3861	34.8738	0.608662	2	80.4144	46.1466	221.657	3.86864	23.4152		5.14306	5.98238
2311	1493886224	1	75.0123	23.2442	35.5751	0.620903	2	80.2721	46.2863	220.354	3.8459	23.6348		18.4933	5.07909
2312	1493886224	1	75.5358	22.9187	28.7367	0.50155	2	80.1303	46.3788	220.504	3.84852	23.9058		4.02217	3.98823
2313	1493886224	1	75.6314	22.8247	32.5014	0.567257	2	80.0355	46.472	220.072	3.84098	24.0539		16.5358	3.98827
2314	1493886224	1	76.107	22.5461	28.1239	0.490855	2	79.9406	46.5651	220.318	3.84528	24.323		5.11405	5.07909
2315	1493886224	1	76.2498	22.453	28.8205	0.503013	2	79.7988	46.6576	221.54	3.8666	24.4634		19.7249	5.98238
2316	1493886224	1	76.8665	22.225	21.0175	0.366825	2	79.6565	46.7973	221.966	3.87403	24.7302		5.11569	1.99411
2317	1493886224	1	77.0093	22.1318	22.2266	0.387928	2	79.6091	46.8439	222.162	3.87746	24.8485		13.4299	7.04314
2318	1493886224	1	77.4359	21.9961	21.1891	0.369819	2	79.4199	46.9829	221.771	3.87063	25.0654		3.16784	3.99037
2319	1493886224	1	77.5309	21.95	19.9448	0.348103	2	79.325	47.0761	222.647	3.88593	25.1901		25.0802	1.99201
2320	1493886224	1	78.3362	21.7255	14.4448	0.252109	2	79.2776	47.1226	221.916	3.87317	25.4145		2.01108	3.99037
2321	1493886224	1	78.384	21.6785	13.2187	0.230709	2	79.1827	47.2158	222.141	3.87709	25.5498		8.60642	1.99415
2322	1493886224	1	78.6677	21.6359	13.1479	0.229474	2	79.1352	47.2623	223.299	3.8973	25.6307		10.299	1.99411
2323	1493886224	1	78.9991	21.5463	14.6101	0.254995	2	79.0878	47.3089	224.363	3.91587	25.7628		4.47633	3.14633
2324	1493886225	1	79.1413	21.5011	13.436	0.234502	2	78.9935	47.3548	224.426	3.91697	25.8541		17.2069	3.99037
2325	1493886225	1	79.7085	21.4159	9.50269	0.165853	2	78.8986	47.448	224.281	3.91444	26.0447		1.41626	3.98612
2326	1493886225	1	79.7557	21.4168	10.2767	0.179363	2	78.8038	47.5411	224.819	3.92383	26.1416		15.6211	3.14633
2327	1493886225	1	80.275	21.3786	9.31262	0.162536	2	78.7095	47.587	223.823	3.90645	26.2551		5.1099	3.98827
2328	1493886225	1	80.4177	21.2856	11.0849	0.193467	2	78.6146	47.6801	223.044	3.89285	26.456		8.48843	1.99411
2329	1493886225	1	80.7006	21.2908	10.3043	0.179843	2	78.5672	47.7267	223.9	3.90779	26.5218		8.60004	3.14764
2330	1493886225	1	80.9841	21.2483	10.7447	0.187531	2	78.4729	47.7727	224.355	3.91574	26.643		5.8302	3.15974
2331	1493886225	1	81.1733	21.2039	9.73284	0.16987	2	78.4248	47.8664	224.805	3.92359	26.8038		12.8001	1.99201
2332	1493886225	1	81.5981	21.164	10.197	0.177971	2	78.3774	47.9129	224.453	3.91745	26.9421		1.41326	1.99411
2333	1493886225	1	81.6452	21.1649	9.61402	0.167796	2	78.33	47.9595	224.476	3.91785	26.9989		12.8001	1.40712
2334	1493886225	1	82.07	21.125	9.00578	0.15718	2	78.2831	47.9589	225.288	3.93202	27.0998		0	1.99201
2335	1493886225	1	82.07	21.125	8.9048	0.155418	2	78.2357	48.0054	225.257	3.93147	27.1525		8.5941	1.99625
2336	1493886226	1	82.3533	21.0825	7.74334	0.135147	2	78.1882	48.052	224.97	3.92647	27.2892		1.4132	1.99411
2337	1493886226	1	82.4004	21.0833	7.91776	0.138191	2	78.1408	48.0986	224.731	3.92229	27.3491		18.4252	3.14633
2338	1493886226	1	83.0135	21.047	7.65048	0.133526	2	78.0465	48.1445	225.276	3.93181	27.549		14.7542	1.99411
2339	1493886226	1	83.4865	20.9123	10.0188	0.174861	2	77.9991	48.1911	225.815	3.94122	27.8252		1.41026	1.99201
2340	1493886226	1	83.5335	20.9132	11.5087	0.200864	2	77.9517	48.2376	225.744	3.93997	27.8887		10.7698	1.99625
2341	1493886226	1	83.8652	20.7759	24.2489	0.423224	2	77.9042	48.2842	226.071	3.94569	28.1468		1.43415	1.99201
2342	1493886226	1	83.8645	20.8237	25.1328	0.43865	2	77.8568	48.3307	225.83	3.94148	28.1554		2.01108	1.99625
2343	1493886226	1	83.8167	20.8707	28.2914	0.493778	2	77.8093	48.3773	225.859	3.94199	28.155		12.0559	3.14363
2344	1493886226	1	83.5301	21.1524	38.8731	0.678464	2	77.7151	48.4232	225.881	3.94237	27.8839		2.02004	1.41611
2345	1493886226	1	83.5766	21.2011	45.9174	0.80141	2	77.7145	48.4704	226.168	3.94737	27.8923		1.43415	1.40712
2346	1493886226	1	83.5759	21.2489	48.0976	0.839462	2	77.6676	48.4698	226.114	3.94644	27.8547		2.01797	1.99411
2347	1493886226	1	83.6223	21.2976	55.0941	0.961574	2	77.6202	48.5164	225.678	3.93882	27.8727		4.53748	1.99201
2348	1493886227	1	83.6673	21.442	66.4724	1.16016	2	77.5728	48.5629	226.399	3.95141	27.7972		2.01797	1.99625
2349	1493886227	1	83.7137	21.4907	49.0317	0.855764	2	77.5253	48.6095	225.074	3.92828	27.8159		1.43415	1.99201
2350	1493886227	1	83.713	21.5385	34.0439	0.594178	2	77.4779	48.656	225.688	3.939	27.8251		2.01797	1.99411
2351	1493886227	1	83.6666	21.4898	21.1141	0.368511	2	77.4305	48.7026	225.716	3.93949	27.9182		0	1.41608
2352	1493886227	1	83.6666	21.4898	27.8104	0.485382	2	77.431	48.6554	207.325	3.61851	27.8721		3.17259	7.16772
2353	1493886227	1	83.5732	21.4402	34.7191	0.605962	2	77.1962	48.6996	179.182	3.12732	27.9954		0	12.649
2354	1493886227	1	83.5732	21.4402	41.3059	0.720924	2	76.7746	48.6942	183.338	3.19985	28.0892		0	9.84081
2355	1493886227	1	83.5732	21.4402	47.4184	0.827607	2	76.4466	48.69	172.472	3.0102	28.1663		5.12946	12.7371
2356	1493886227	1	83.4333	21.3419	54.2182	0.946287	2	76.0253	48.6374	169.19	2.95292	28.2829		5.15999	11.3398
2357	1493886227	1	83.3411	21.1967	61.6864	1.07663	2	75.6509	48.5854	171.491	2.99308	28.4478		0	12.9735
2358	1493886227	1	83.3411	21.1967	68.5233	1.19596	2	75.2301	48.4857	168.157	2.93489	28.4689		11.1654	8.56074
2359	1493886227	1	83.1097	20.9052	75.8919	1.32456	2	74.9493	48.4349	165.312	2.88524	28.7137		3.19322	8.90814
2360	1493886227	1	83.1581	20.8104	83.0245	1.44905	2	74.669	48.3369	164.596	2.87275	28.8058		4.03593	8.56128
2361	1493886228	1	83.0653	20.713	89.7673	1.56673	2	74.3882	48.286	165.486	2.88828	28.9061		20.2689	8.56665
2362	1493886228	1	82.5531	20.2724	96.1118	1.67747	2	74.1072	48.2352	166.194	2.90064	29.2105		9.13232	7.59
2363	1493886228	1	82.3201	20.0765	101.458	1.77077	2	73.8737	48.1378	165.383	2.88649	29.3049		18.5665	7.18035
2364	1493886228	1	81.8063	19.7315	106.109	1.85195	2	73.6397	48.0875	164.049	2.86319	29.5086		6.36125	5.80978
2365	1493886228	1	81.619	19.6321	110.068	1.92106	2	73.4525	48.0379	162.588	2.8377	29.5564		17.406	6.30641
2366	1493886228	1	81.152	19.2878	142.78	2.49199	2	73.2659	47.9411	162.201	2.83093	29.7187		14.6617	5.81055
2367	1493886228	1	80.7307	19.0401	138.214	2.41229	2	73.0787	47.8914	162.979	2.84452	29.8488		6.07086	5.81345
2368	1493886228	1	80.5911	18.8936	138.226	2.41249	2	72.8914	47.8417	162.983	2.84459	29.9546		17.2162	4.45832
2369	1493886228	1	80.1716	18.502	131.614	2.29709	2	72.7511	47.7927	163.359	2.85115	30.216		5.14446	5.81345
2370	1493886228	1	80.0313	18.4034	133.736	2.33413	2	72.5638	47.743	163.38	2.85153	30.275		15.2377	5.80978
2371	1493886228	1	79.7059	18.0134	125.893	2.19724	2	72.3766	47.6934	163.135	2.84725	30.5716		4.04866	4.46214
2372	1493886228	1	79.6128	17.9157	126.67	2.21081	2	72.2362	47.6443	163.337	2.85078	30.6301		17.5305	5.81345
2373	1493886229	1	79.2885	17.4296	121.376	2.11842	2	72.0489	47.5946	163.881	2.86026	31.0216		5.14864	3.15725
2374	1493886229	1	79.1481	17.3309	118.802	2.07348	2	71.9555	47.5461	163.837	2.85949	31.0595		10.9653	4.46115
2375	1493886229	1	79.0107	16.9922	115.53	2.01638	2	71.8151	47.4971	163.82	2.85919	31.3421		12.3598	4.46214
2376	1493886229	1	78.7789	16.6516	112.698	1.96694	2	71.6747	47.448	163.772	2.85836	31.6052		9.66049	4.46214
2377	1493886229	1	78.6408	16.3607	114.348	1.99576	2	71.5343	47.3989	164.216	2.86611	31.8414		14.8194	2.82023
2378	1493886229	1	78.4101	15.9239	111.871	1.95252	2	71.4403	47.3977	164.586	2.87258	32.2363		5.94754	3.15725
2379	1493886229	1	78.3652	15.7308	114.014	1.98991	2	71.3469	47.3492	163.393	2.85174	32.388		15.525	3.15991
2380	1493886229	1	78.1823	15.2467	107.992	1.88481	2	71.2534	47.3007	164.313	2.8678	32.7943		8.39802	2.81723
2381	1493886229	1	78.0435	15.0036	111.647	1.94861	2	71.1595	47.2995	163.433	2.85244	33.0214		14.2019	4.46497
2382	1493886229	1	77.8598	14.5673	109.694	1.91452	2	71.019	47.2504	163.694	2.857	33.3913		7.77109	4.46497
2383	1493886229	1	77.7682	14.325	109.489	1.91094	2	70.8785	47.2013	163.957	2.86159	33.5905		15.072	3.15725
2384	1493886229	1	77.6324	13.8413	107.998	1.88492	2	70.7851	47.1528	163.96	2.86165	34.008		7.7739	3.15991
2385	1493886230	1	77.5408	13.5989	109.269	1.90711	2	70.6916	47.1043	163.864	2.85997	34.1983		12.3378	2.82023
2386	1493886230	1	77.4036	13.2112	108.591	1.89527	2	70.5976	47.1031	164.033	2.86291	34.5685		7.7767	2.00275
2387	1493886230	1	77.312	12.9687	109.247	1.90673	2	70.5511	47.0552	163.881	2.86026	34.7505		16.9099	4.23038
2388	1493886230	1	77.1292	12.4355	108.946	1.90147	2	70.4101	47.0533	163.754	2.85805	35.2638		4.57059	2.00275
2389	1493886230	1	77.0837	12.2901	109.611	1.91307	2	70.3636	47.0054	164.026	2.86279	35.3597		15.5668	1.41011
2390	1493886230	1	76.9003	11.8047	109.748	1.91546	2	70.3166	47.0048	164.744	2.87533	35.8105		5.96283	3.16258
2391	1493886230	1	76.8553	11.6111	109.717	1.91491	2	70.223	46.9563	165.452	2.88769	35.9621		12.354	4.23038
2392	1493886230	1	76.7179	11.2229	108.875	1.90023	2	70.082	46.9544	163.376	2.85144	36.3425		13.6255	7.07657
2393	1493886230	1	76.4858	10.8325	108.857	1.89991	2	69.8954	46.8101	139.268	2.43069	36.5762		5.78145	15.3048
2394	1493886230	1	76.4882	10.6398	109.138	1.90482	2	69.4752	46.5208	148.339	2.589	36.5599		12.3624	12.178
2395	1493886230	1	76.3508	10.2513	107.869	1.88266	2	69.1484	46.28	141.469	2.46909	36.7416		7.79392	7.08315
2396	1493886230	1	76.2589	10.0083	109.227	1.90636	2	68.9616	46.1356	137.125	2.39328	36.8569		7.79566	11.069
2397	1493886231	1	76.1671	9.7652	110.103	1.92166	2	68.6817	45.8952	137.09	2.39267	36.8973		9.15875	11.069
2398	1493886231	1	76.0758	9.47388	109.714	1.91487	2	68.4018	45.6548	136.691	2.38571	36.9858		11.0265	8.02365
2399	1493886231	1	75.9377	9.13326	108.772	1.89843	2	68.2154	45.463	135.408	2.36332	37.1414		2.89429	9.07858
2400	1493886231	1	75.9388	9.03679	108.385	1.89168	2	67.9819	45.2705	133.578	2.33138	37.0971		14.2637	6.02097
2401	1493886231	1	75.7544	8.59855	109.08	1.9038	2	67.8421	45.1265	133.279	2.32616	37.3751		1.44761	8.02789
2402	1493886231	1	75.755	8.5503	108.638	1.8961	2	67.6556	44.9346	133.048	2.32213	37.2749		10.5523	8.03005
2403	1493886231	1	75.6642	8.21048	109.495	1.91105	2	67.4691	44.7426	134.936	2.35508	37.44		0	6.02306
2404	1493886231	1	75.6642	8.21048	110.122	1.92199	2	67.3292	44.5986	134.924	2.35487	37.3305		16.9683	7.0934
2405	1493886231	1	75.4808	7.67543	108.492	1.89354	2	67.1422	44.4539	135.464	2.36429	37.7119		7.23084	6.02515
2406	1493886231	1	75.3408	7.47923	108.348	1.89103	2	67.0022	44.3099	134.948	2.35528	37.7628		1.44851	5.11437
2407	1493886231	1	75.3402	7.52751	107.907	1.88334	2	66.8618	44.2132	134.916	2.35472	37.6527		1.44851	6.0273
2408	1493886231	1	75.3408	7.47923	108.371	1.89144	2	66.7218	44.0691	134.875	2.35402	37.5913		6.48151	7.10769
2409	1493886231	1	75.2482	7.28403	112.026	1.95521	2	66.5823	43.8776	114.302	1.99494	37.6057		19.4497	13.5026
2410	1493886232	1	74.9704	6.69824	114.755	2.00285	2	66.4449	43.449	109.248	1.90674	37.7267		2.02125	17.1981
2411	1493886232	1	75.0184	6.65096	116.195	2.02798	2	66.2142	42.9242	107.423	1.87489	37.3264		5.22166	15.3371
2412	1493886232	1	74.9252	6.50396	121.85	2.12669	2	66.03	42.4473	103.867	1.81281	37.0277		7.23722	18.0196
2413	1493886232	1	74.7851	6.30757	133.26	2.32583	2	65.8467	41.8753	110.029	1.92038	36.6737		1.42534	15.3494
2414	1493886232	1	74.8326	6.30861	135.929	2.37241	2	65.6624	41.398	106.711	1.86245	36.2679		5.89023	13.5244
2415	1493886232	1	75.0218	6.36108	143.04	2.49652	2	65.5248	40.9687	104.979	1.83223	35.8871		3.18317	10.8584
2416	1493886232	1	75.1173	6.31484	148.099	2.58481	2	65.3863	40.6343	105.751	1.8457	35.6724		1.44971	14.8939
2417	1493886232	1	75.1179	6.26652	150.463	2.62607	2	65.249	40.1572	104.672	1.82686	35.2983		4.49634	9.02258
2418	1493886232	1	75.2608	6.22132	157.923	2.75628	2	65.1572	39.8708	103.893	1.81327	35.1336		2.02125	9.02544
2419	1493886232	1	75.3088	6.17404	140.623	2.45433	2	65.0654	39.5843	102.982	1.79737	34.9453		1.42534	10.3913
2420	1493886232	1	75.3563	6.17508	125.329	2.1874	2	64.974	39.2502	104.675	1.82693	34.6663		0	9.02921
2421	1493886232	1	75.3563	6.17508	112.051	1.95565	2	64.8821	38.9636	106.734	1.86286	34.4209		6.06589	7.27885
2422	1493886233	1	75.2122	6.31692	119.727	2.08962	2	64.837	38.7252	107.472	1.87573	34.0285		0	7.69171
2423	1493886233	1	75.2122	6.31692	127.108	2.21845	2	64.7447	38.486	106.04	1.85075	33.8293		2.02104	9.03207
2424	1493886233	1	75.1642	6.36419	134.655	2.35018	2	64.6528	38.1993	105.857	1.84756	33.5256		6.06589	5.89034
2425	1493886233	1	75.0201	6.50603	142.689	2.4904	2	64.6073	38.0083	105.036	1.83322	33.1786		2.84768	5.89104
2426	1493886233	1	74.9252	6.50396	150.303	2.62329	2	64.5617	37.8173	104.797	1.82905	32.9837		8.30593	9.03778
2427	1493886233	1	74.6862	6.64372	157.594	2.75054	2	64.4698	37.5304	105.772	1.84608	32.5325		17.4012	4.52078
2428	1493886233	1	74.2077	6.97157	164.727	2.87503	2	64.4238	37.3869	106.073	1.85132	31.9502		7.13072	9.04155
2429	1493886233	1	74.0162	7.11237	170.938	2.98344	2	64.3318	37.0999	104.249	1.81948	31.5125		13.1627	5.89396
2430	1493886233	1	73.6806	7.395	176.493	3.08039	2	64.2862	36.9088	104.904	1.83091	30.9729		17.1956	6.39212
2431	1493886233	1	73.249	7.77218	181.295	3.1642	2	64.1934	36.717	105.655	1.84403	30.3283		4.04422	4.52363
2432	1493886233	1	73.1529	7.86672	185.635	3.23994	2	64.1474	36.5734	105.944	1.84907	30.0861		23.2506	8.69648
2433	1493886233	1	72.5773	8.3857	219.543	3.83175	2	64.1026	36.287	92.5429	1.61518	29.16		6.06312	8.69945
2434	1493886233	1	72.4333	8.52751	220.413	3.84693	2	64.0578	36.0005	100.408	1.75245	28.7213		9.13768	15.9911
2435	1493886234	1	72.1937	8.71557	218.427	3.81227	2	63.9679	35.4751	91.8188	1.60254	27.9953		17.1924	15.799
2436	1493886234	1	71.7622	9.0927	218.637	3.81594	2	63.9252	34.9502	102.049	1.78108	27.019		1.42532	17.4142
2437	1493886234	1	71.7147	9.09169	218.753	3.81796	2	63.8355	34.3767	96.253	1.67993	26.4842		23.3936	18.8331
2438	1493886234	1	71.0922	9.56133	215.916	3.76845	2	63.7463	33.7553	98.6161	1.72118	25.2846		6.0627	17.426
2439	1493886234	1	70.9482	9.70312	214.718	3.74753	2	63.6566	33.1814	101.283	1.76773	24.5845		7.13296	16.0217
2440	1493886234	1	70.7566	9.84391	214.451	3.74288	2	63.5665	32.655	98.1834	1.71362	23.9174		17.4019	14.6189
2441	1493886234	1	70.2781	10.1718	219.034	3.82287	2	63.4759	32.1762	99.697	1.74004	23.0318		2.01957	14.4044
2442	1493886234	1	70.2301	10.219	218.833	3.81935	2	63.4327	31.698	101.37	1.76924	22.5289		17.4021	14.6307
2443	1493886234	1	69.7516	10.5469	216.579	3.78002	2	63.3421	31.2188	98.7326	1.72321	21.6428		11.1454	8.72362
2444	1493886234	1	69.4641	10.7822	218.299	3.81003	2	63.2972	30.9315	100.304	1.75064	21.0719		5.1382	11.5659
2445	1493886234	1	69.3206	10.8757	218.756	3.81801	2	63.2531	30.5485	101.437	1.77041	20.5872		19.2102	13.2362
2446	1493886234	1	68.8411	11.3001	221.482	3.86558	2	63.162	30.1168	103.334	1.80352	19.655		1.42832	10.1502
2447	1493886235	1	68.7935	11.2991	221.32	3.86275	2	63.1175	29.7814	101.293	1.7679	19.3342		22.2908	8.73594
2448	1493886235	1	68.2185	11.7697	221.495	3.86583	2	63.0725	29.4937	100.491	1.75389	18.4559		9.13421	10.1531
2449	1493886235	1	67.979	11.9577	224.201	3.91304	2	63.028	29.1582	107.239	1.87168	17.8989		6.06078	13.2486
2450	1493886235	1	67.8351	12.0995	223.836	3.90668	2	62.9368	28.7261	94.0807	1.64202	17.3331		19.2082	10.0444
2451	1493886235	1	67.3556	12.5238	224.146	3.91208	2	62.9396	28.3913	96.467	1.68367	16.4705		4.04124	14.4405
2452	1493886235	1	67.2596	12.6183	224.57	3.91948	2	62.8963	27.9119	97.3004	1.69821	15.9039		18.1845	10.1625
2453	1493886235	1	66.8277	13.0436	223.594	3.90245	2	62.8517	27.5761	94.5745	1.65064	15.0666		5.1382	13.0175
2454	1493886235	1	66.6842	13.1371	224.735	3.92237	2	62.8079	27.1444	96.4722	1.68376	14.5338		17.2163	10.0564
2455	1493886235	1	66.2999	13.5633	224.749	3.9226	2	62.8107	26.8092	100.37	1.75178	13.6978		7.13072	10.1684
2456	1493886235	1	66.1084	13.7041	225.132	3.9293	2	62.7661	26.4732	101.285	1.76775	13.1993		12.1195	8.75419
2457	1493886235	1	65.8205	13.9875	223.524	3.90122	2	62.721	26.1849	100.158	1.74809	12.585		14.1412	10.1744
2458	1493886235	1	65.4846	14.3182	223.674	3.90386	2	62.6764	25.8487	99.2336	1.73195	11.8675		5.13983	8.75372
2459	1493886235	1	65.3411	14.4118	222.586	3.88485	2	62.6314	25.5604	100.55	1.75493	11.4732		20.1998	8.75715
2460	1493886236	1	64.8613	14.8842	220.622	3.85058	2	62.5863	25.272	101.862	1.77783	10.634		1.42532	8.75965
2461	1493886236	1	64.8138	14.8832	221.39	3.86398	2	62.5413	24.9835	103.124	1.79986	10.3528		17.1875	6.44587
2462	1493886236	1	64.3824	15.2602	220.245	3.84399	2	62.4479	24.79	102.653	1.79163	9.72416		4.037	5.7542
2463	1493886236	1	64.2865	15.3546	220.332	3.84552	2	62.4495	24.5982	102.955	1.79691	9.42437		14.2614	6.44457
2464	1493886236	1	63.9035	15.6362	218.154	3.80751	2	62.3562	24.4047	102.739	1.79314	8.90397		6.05867	2.8771
2465	1493886236	1	63.7596	15.7779	218.444	3.81256	2	62.357	24.3088	102.991	1.79754	8.64543		7.12653	3.22429
2466	1493886236	1	63.5682	15.9186	217.66	3.79889	2	62.3103	24.212	103.546	1.80722	8.38825		8.08034	4.55781
2467	1493886236	1	63.3763	16.1076	217.266	3.79202	2	62.264	24.0673	102.904	1.79602	8.03704		6.3706	2.8801
2468	1493886236	1	63.1852	16.2002	217.055	3.78833	2	62.2648	23.9713	102.79	1.79403	7.82542		6.05867	2.03467
2469	1493886236	1	63.0413	16.3419	217.004	3.78744	2	62.2177	23.9225	94.4477	1.64842	7.62521		10.2764	5.15051
2470	1493886236	1	62.7543	16.5289	217.752	3.80048	2	62.3139	23.7803	67.0324	1.16994	7.26476		2.01957	6.04384
2471	1493886236	1	62.7063	16.5761	217.786	3.80109	2	62.4575	23.639	58.8667	1.02742	7.06728		12.2617	9.13685
2472	1493886237	1	62.3714	16.8104	217.437	3.79499	2	62.6494	23.4025	56.2719	0.98213	6.59796		9.13421	6.04384
2473	1493886237	1	62.1319	16.9984	215.659	3.76396	2	62.793	23.2612	55.5873	0.970181	6.2976		15.4162	4.03276
2474	1493886237	1	61.7014	17.279	209.717	3.66026	2	62.8888	23.1669	56.7138	0.989843	6.00644		6.05867	5.14883
2475	1493886237	1	61.5575	17.4207	206.099	3.59711	2	62.9849	23.0247	58.1168	1.01433	5.78293		2.01743	6.04808
2476	1493886237	1	61.5096	17.4679	202.194	3.52894	2	63.1286	22.8833	57.9902	1.01212	5.65223		1.42826	4.02851
2477	1493886237	1	61.462	17.467	199.508	3.48208	2	63.2243	22.7891	60.9451	1.06369	5.60629		7.67124	5.15299
2478	1493886237	1	61.2233	17.5587	188.208	3.28486	2	63.3205	22.6468	63.0541	1.1005	5.50336		0	4.03065
2479	1493886237	1	61.2233	17.5587	185.715	3.24134	2	63.4163	22.5526	58.2367	1.01642	5.4542		7.26713	4.03062
2480	1493886237	1	60.985	17.6022	174.894	3.05248	2	63.512	22.4583	57.7375	1.00771	5.47425		1.42826	11.5306
2481	1493886237	1	60.9374	17.6013	171.983	3.00166	2	63.7048	22.1258	68.932	1.20309	5.30373		5.71008	11.1418
2482	1493886237	1	60.7471	17.5976	161.368	2.8164	2	63.9446	21.8422	56.1644	0.980254	5.31419		2.85651	8.34013
2483	1493886237	1	60.6519	17.5958	159.062	2.77615	2	64.0891	21.6047	63.858	1.11453	5.28068		7.30188	11.5347
2484	1493886238	1	60.4143	17.543	149.945	2.61704	2	64.282	21.2721	66.7224	1.16453	5.37264		8.39745	9.60498
2485	1493886238	1	60.1774	17.3939	148.41	2.59025	2	64.4269	20.9866	62.417	1.08938	5.56469		10.9472	13.4911
2486	1493886238	1	59.8452	17.2429	145.355	2.53692	2	64.6677	20.6068	65.3021	1.13974	5.87982		18.0437	10.9173
2487	1493886238	1	59.3235	16.9436	146.619	2.55898	2	64.8131	20.2732	68.5542	1.1965	6.42043		14.4373	7.14377
2488	1493886238	1	58.9446	16.6469	147.415	2.57289	2	64.9573	20.0837	67.8821	1.18477	6.92562		16.8165	7.72248
2489	1493886238	1	58.4702	16.3483	149.316	2.60606	2	65.0544	19.8453	67.8243	1.18376	7.45525		11.2924	10.9212
2490	1493886238	1	58.1859	16.1016	150.087	2.61951	2	65.1999	19.5116	90.8792	1.58614	7.79899		20.0389	11.5385
2491	1493886238	1	57.6163	15.7527	152.476	2.66121	2	65.2033	19.127	96.8422	1.69021	8.30352		9.67016	12.9785
2492	1493886238	1	57.3312	15.6023	154.908	2.70366	2	65.2072	18.6944	98.1086	1.71232	8.46123		20.0548	8.65838
2493	1493886238	1	56.7611	15.2532	154.651	2.69917	2	65.2099	18.4058	101.557	1.77251	9.01782		9.67686	8.78884
2494	1493886238	1	56.4758	15.1027	155.73	2.71801	2	65.165	18.1163	107.236	1.87161	9.19696		18.7338	11.6464
2495	1493886238	1	55.9048	14.8499	154.828	2.70226	2	65.1209	17.7306	106.674	1.86182	9.65582		9.68357	9.14523
2496	1493886239	1	55.6193	14.6993	155.93	2.72149	2	65.0285	17.4401	104.718	1.82767	9.80026		17.4326	7.37431
2497	1493886239	1	55.0957	14.4473	153.778	2.68394	2	64.9832	17.1985	105.209	1.83625	10.2631		9.68622	4.33218
2498	1493886239	1	54.8101	14.2967	153.688	2.68237	2	64.9845	17.0541	108.259	1.88947	10.5414		16.1518	7.79057
2499	1493886239	1	54.3339	14.0455	152.549	2.66249	2	64.8916	16.8116	110.18	1.923	10.914		7.76654	7.37431
2500	1493886239	1	54.0957	13.9441	152.262	2.65748	2	64.8463	16.57	109.282	1.90734	11.0667		14.89	4.57781
2501	1493886239	1	53.6671	13.6938	150.391	2.62483	2	64.8	16.4246	108.348	1.89103	11.4629		6.46559	4.5769
2502	1493886239	1	53.4765	13.5932	149.342	2.60652	2	64.7538	16.2792	110.617	1.93063	11.5928		14.8967	7.79337
2503	1493886239	1	53.0477	13.3428	147.43	2.57313	2	64.6609	16.0366	113.982	1.98936	11.9215		8.44324	11.9373
2504	1493886239	1	52.8095	13.1929	147.416	2.57289	2	64.5692	15.6494	100.7	1.75755	12.0135		11.676	12.3749
2505	1493886239	1	52.4758	12.9926	145.286	2.53572	2	64.43	15.2611	119.985	2.09413	12.1675		9.29356	14.2666
2506	1493886239	1	52.2378	12.7943	144.468	2.52144	2	64.2436	14.8236	117.295	2.04719	12.1761		10.4595	11.6769
2507	1493886239	1	51.9518	12.5949	142.546	2.48789	2	64.0563	14.4824	121.507	2.1207	12.2508		10.4595	14.9202
2508	1493886239	1	51.6658	12.3955	141.874	2.47617	2	63.8222	14.0436	128.882	2.24941	12.2676		10.288	12.4586
2509	1493886240	1	51.4278	12.1486	139.89	2.44154	2	63.5872	13.7012	130.236	2.27304	12.2581		10.4637	10.4473
2510	1493886240	1	51.1417	11.9491	138.823	2.42292	2	63.3993	13.408	130.939	2.28531	12.3441		11.3545	11.3101
2511	1493886240	1	50.8557	11.7012	137.955	2.40776	2	63.1638	13.1136	132.807	2.31793	12.3889		11.3585	8.4565
2512	1493886240	1	50.5697	11.4531	137.74	2.40402	2	63.023	12.8694	135.42	2.36352	12.5336		12.4998	4.09295
2513	1493886240	1	50.2357	11.204	138.827	2.42299	2	62.9286	12.7709	136.126	2.37584	12.7892		9.31276	10.2334
2514	1493886240	1	49.9972	11.0053	138.193	2.41193	2	62.6925	12.5247	135.192	2.35954	12.7859		12.3629	6.49172
2515	1493886240	1	49.7111	10.7087	138.532	2.41784	2	62.5989	12.3296	135.485	2.36466	12.9893		9.31891	7.2216
2516	1493886240	1	49.4725	10.5098	139.344	2.43202	2	62.4096	12.1809	142.43	2.48587	13.0446		13.4267	10.2398
2517	1493886240	1	49.1384	10.212	139.301	2.43127	2	62.1734	11.9345	138.732	2.42134	13.1483		6.18467	8.19222
2518	1493886240	1	48.9953	10.0636	139.544	2.43551	2	61.9844	11.7374	135.816	2.37043	13.0965		13.4348	12.2937
2519	1493886240	1	48.661	9.76562	140.11	2.44539	2	61.7008	11.4416	137.951	2.4077	13.1471		9.32813	5.23364
2520	1493886240	1	48.4221	9.5666	141.186	2.46415	2	61.6067	11.2947	140.622	2.45432	13.2974		13.4396	8.19863
2521	1493886240	1	48.0877	9.26849	140.231	2.4475	2	61.4176	11.0974	140.294	2.4486	13.4548		8.47982	8.19854
2522	1493886241	1	47.8485	9.11789	139.836	2.44059	2	61.2284	10.9002	137.61	2.40174	13.4981		14.5699	6.14899
2523	1493886241	1	47.466	8.81862	140.179	2.44659	2	61.0866	10.7522	137.98	2.4082	13.7572		4.13066	5.21253
2524	1493886241	1	47.3704	8.71953	140.216	2.44722	2	60.9443	10.6525	139.19	2.42932	13.7108		19.6371	7.26193
2525	1493886241	1	46.8923	8.27245	140.143	2.44596	2	60.8028	10.4561	140.555	2.45315	14.0809		3.25026	5.21498
2526	1493886241	1	46.7965	8.22185	139.938	2.44237	2	60.6604	10.3564	141.4	2.46789	14.0273		11.3997	7.23424
2527	1493886241	1	46.5094	7.97292	139.349	2.4321	2	60.4708	10.2074	141.034	2.46151	14.1391		10.334	4.10568
2528	1493886241	1	46.2703	7.72495	140.707	2.45579	2	60.3761	10.1086	141.117	2.46296	14.3058		6.20394	6.15488
2529	1493886241	1	46.1267	7.57614	139.373	2.43251	2	60.2341	9.96052	140.299	2.44867	14.3075		15.7699	4.10252
2530	1493886241	1	45.6956	7.27535	140.605	2.45402	2	60.1395	9.86177	142.256	2.48284	14.6736		1.4574	0
2531	1493886241	1	45.6957	7.22677	139.907	2.44184	2	60.1395	9.86177	144.778	2.52685	14.6822		18.7052	7.75986
2532	1493886241	1	45.2167	6.82762	140.269	2.44815	2	59.9017	9.76	177.414	3.09645	14.9749		1.45831	8.59091
2533	1493886242	1	45.2169	6.77901	140.22	2.4473	2	59.6154	9.75396	190.682	3.32803	14.7026		13.7589	9.03295
2534	1493886242	1	44.8333	6.52763	141.592	2.47124	2	59.3283	9.8447	190.899	3.33181	14.8697		4.14209	8.69433
2535	1493886242	1	44.7374	6.4283	142.349	2.48445	2	59.0416	9.88705	189.661	3.31021	14.7164		6.21012	8.69437
2536	1493886242	1	44.5937	6.2793	142.683	2.49028	2	58.7549	9.92941	190.857	3.33108	14.6241		7.30599	7.69181
2537	1493886242	1	44.4019	6.12923	142.895	2.49398	2	58.5155	10.0212	191.371	3.34006	14.6404		2.07033	7.28967
2538	1493886242	1	44.354	6.07955	143.256	2.50028	2	58.2764	10.0645	192.698	3.36322	14.4815		7.3089	5.89155
2539	1493886242	1	44.1621	5.92945	145.013	2.53096	2	58.0851	10.1089	192.331	3.35682	14.5368		1.44034	6.38672
2540	1493886242	1	44.1141	5.9284	145.644	2.54198	2	57.8935	10.2017	191.813	3.34777	14.4268		7.30946	4.51818
2541	1493886242	1	43.9222	5.77827	149.731	2.6133	2	57.7499	10.2471	192.51	3.35994	14.5319		0	4.51727
2542	1493886242	1	43.9222	5.77827	149.566	2.61042	2	57.6063	10.2924	192.94	3.36743	14.4094		4.59383	4.51818
2543	1493886242	1	43.7781	5.72647	158.115	2.75963	2	57.4627	10.3378	193.632	3.37951	14.4407		7.83549	5.89447
2544	1493886242	1	43.5379	5.6239	168.688	2.94416	2	57.2713	10.3822	193.073	3.36975	14.5344		2.07284	3.19336
2545	1493886242	1	43.4899	5.5742	170.33	2.97281	2	57.1755	10.4286	191.725	3.34624	14.521		10.2369	4.51818
2546	1493886243	1	43.1533	5.51817	181.102	3.16083	2	57.0319	10.474	190.656	3.32758	14.7369		3.25795	3.19606
2547	1493886243	1	43.0573	5.4674	183.14	3.19639	2	56.936	10.5204	191.011	3.33377	14.7699		8.75958	4.51818
2548	1493886243	1	42.7684	5.50974	191.711	3.346	2	56.7924	10.5658	191.053	3.3345	14.9076		7.39131	4.51818
2549	1493886243	1	42.528	5.4558	196.839	3.43549	2	56.6488	10.6112	191.873	3.34881	15.0325		3.21165	4.51818
2550	1493886243	1	42.4316	5.50236	201.574	3.51814	2	56.5052	10.6566	190.496	3.32478	14.9877		15.0088	3.19606
2551	1493886243	1	41.95	5.63784	210.603	3.67571	2	56.4093	10.703	188.28	3.2861	15.3208		0	7.69472
2552	1493886243	1	41.95	5.63784	211.552	3.69228	2	56.1698	10.7948	195.028	3.40389	15.126		12.8469	5.89447
2553	1493886243	1	41.5644	5.8241	220.33	3.84549	2	55.9784	10.8392	196.78	3.43446	15.2615		3.21178	10.8827
2554	1493886243	1	41.468	5.87067	222.014	3.87488	2	55.643	10.9774	189.684	3.31061	15.0668		8.1348	9.03921
2555	1493886243	1	41.275	6.06114	228.108	3.98124	2	55.3557	11.0682	197.465	3.44642	14.9445		15.2769	10.4106
2556	1493886243	1	40.8891	6.3934	236.951	4.13558	2	55.0205	11.158	191.586	3.34381	14.913		0	9.03921
2557	1493886243	1	40.8891	6.3934	237.009	4.13659	2	54.7332	11.2488	190.568	3.32604	14.6709		19.5994	10.4114
2558	1493886244	1	40.5028	6.92027	240.924	4.20493	2	54.398	11.3387	194.875	3.40121	14.5808		9.2199	7.69752
2559	1493886244	1	40.3097	7.15936	242.187	4.22695	2	54.1584	11.4305	194.96	3.4027	14.4924		8.41306	11.7984
2560	1493886244	1	40.1648	7.39946	239.899	4.18703	2	53.7753	11.5194	190.286	3.32111	14.2204		19.3846	7.29611
2561	1493886244	1	39.8748	7.97688	239.94	4.18774	2	53.536	11.5628	189.594	3.30903	14.124		7.20054	7.7014
2562	1493886244	1	39.73	8.1683	243.032	4.2417	2	53.2963	11.6547	192.141	3.35349	14.0071		13.6029	7.2996
[truncated: 643 more rows]
