# Supplementary material for: Guppies Prefer to Follow Large (Robot) Leaders Irrespective of Own Size
Source: Front Bioeng Biotechnol. 2020 May 15;8:441. doi: 10.3389/fbioe.2020.00441 (PMC7243707; doi:10.3389/fbioe.2020.00441)
Supplement: Supplementary file 3 [file Data_Sheet_1.ZIP › Raw Data/ID1.xlsx]

## Sheet: tracking_data__170504T100125_2
Framenumber	Current timestamp	ID_Fish_1	Robo Position x	Robo Position y	Robo Angle deg	Robo Angle rad	ID_Fish_1	Fish Position x	Fish Position y	Fish Angle deg	Fish Angle rad	Distance_between_subjects	Mean_Distance (L300 bis L1500)	Velocity_Robo	Velocity_Fish	Mean_velocity_Robo
2008	1493884923	1	17,6556	70,6707	56,0825	0,978824	2	20,9532	58,2598	229,711	4,00921	12.8415	10.7665	3.15824	70.3752	6.22856	9.62506
2009	1493884923	1	17,703	70,5767	52,5631	0,917399	2	19,8603	60,3355	214,306	3,74035	10.466		2.00046	24.5062
2010	1493884923	1	17,7505	70,5299	60,3453	1,05322	2	20,0008	59,5308	199,712	3,48563	11.2269		3.15421	22.4202
2011	1493884923	1	17,7978	70,436	61,1458	1,0672	2	19,7642	60,2397	185,456	3,23682	10.3842		3.15556	19.9515
2012	1493884923	1	17,8452	70,3421	60,7766	1,06075	2	19,8096	59,5762	173,183	3,02262	10.9436		3.15689	6.10728
2013	1493884923	1	17,8925	70,2481	62,7302	1,09485	2	19,6655	59,4324	160,855	2,80745	10.9601		4.46356	4.06869
2014	1493884924	1	17,9397	70,107	62,1743	1,08515	2	19,5695	59,3366	148,66	2,59461	10.893		3.15689	3.20655
2015	1493884924	1	17,987	70,013	62,0993	1,08384	2	19,5213	59,2412	136,872	2,38887	10.8805		3.15556	4.07294
2016	1493884924	1	18,0344	69,9191	62,6168	1,09287	2	19,4252	59,1453	125,308	2,18703	10.8632		4.00306	2.84703
2017	1493884924	1	18,1295	69,8255	60,6885	1,05921	2	19,4248	59,0504	114,072	1,99094	10.8527		3.15689	3.17031
2018	1493884924	1	18,1768	69,7315	62,1405	1,08456	2	19,4723	58,956	121,051	2,11273	10.8531		3.15556	7.24258
2019	1493884924	1	18,2242	69,6376	60,8711	1,0624	2	19,5193	58,7192	125,593	2,19201	10.9949		4.46545	1.42501
2020	1493884924	1	18,2713	69,4964	60,411	1,05437	2	19,5191	58,6717	129,248	2,25581	10.8964		3.15824	8.26852
2021	1493884924	1	18,3187	69,4024	59,5769	1,03981	2	19,6618	58,4359	147,835	2,58021	11.0484		3.15421	2.00684
2022	1493884924	1	18,366	69,3085	59,306	1,03508	2	19,7095	58,389	143,226	2,49976	11.0018		3.15824	12.203
2023	1493884924	1	18,4134	69,2145	59,3884	1,03652	2	19,9476	58,0592	136,707	2,38599	11.2603		3.15689	7.19102
2024	1493884924	1	18,4607	69,1205	59,2844	1,03471	2	20,0919	58,2506	131,077	2,28773	10.9916		3.15824	78.5418
2025	1493884925	1	18,5081	69,0265	59,0766	1,03108	2	22,0586	59,9787	114,282	1,9946	9.7195		3.15824	5.17371
2026	1493884925	1	18,5555	68,9325	59,6865	1,04173	2	22,1547	60,1219	98,6013	1,72092	9.5174		3.15689	18.29
2027	1493884925	1	18,6028	68,8385	59,0502	1,03062	2	22,586	60,5528	84,6869	1,47806	9.19341		3.15824	8.12678
2028	1493884925	1	18,6502	68,7445	58,2547	1,01674	2	22,7777	60,7442	72,3374	1,26253	9.00228		3.15824	11.2268
2029	1493884925	1	18,6976	68,6505	57,1582	0,997599	2	23,065	60,984	61,1457	1,06719	8.82323		3.15689	21.555
2030	1493884925	1	18,7449	68,5565	57,4126	1,00204	2	23,6392	61,4159	51,8245	0,904509	8.65692		2.83201	3.21326
2031	1493884925	1	18,7446	68,4621	58,4088	1,01943	2	23,7348	61,4642	43,6025	0,761007	8.59492		4.00306	25.8968
2032	1493884925	1	18,8397	68,3685	56,5178	0,986421	2	24,452	61,9446	36,5303	0,637574	8.53021		2.83203	4.54144
2033	1493884925	1	18,8393	68,2741	57,3705	1,0013	2	24,5953	61,9934	30,1091	0,525503	8.51932		3.15824	15.5278
2034	1493884925	1	18,8867	68,1801	58,1996	1,01577	2	25,0253	62,2815	24,3745	0,425416	8.51328		3.15824	20.5519
2035	1493884925	1	18,9341	68,0861	58,2282	1,01627	2	25,646	62,5714	19,2706	0,336335	8.68686		1.41901	4.05384
2036	1493884925	1	18,9339	68,0388	55,6736	0,971688	2	25,7416	62,6669	14,6277	0,255301	8.67191		3.15689	21.851
2037	1493884926	1	18,9812	67,9448	55,7196	0,97249	2	26,4097	62,957	10,7513	0,187645	8.94767		2.83201	5.17204
2038	1493884926	1	18,9809	67,8504	56,7166	0,989892	2	26,5529	63,053	335,837	5,86146	8.96383		4.46925	22.4405
2039	1493884926	1	19,0281	67,7091	57,0658	0,995986	2	27,2206	63,3902	333,054	5,81289	9.26121		1.41601	6.4131
2040	1493884926	1	19,0279	67,6619	56,5965	0,987796	2	27,4114	63,4866	333,275	5,81675	9.36569		4.00306	13.5157
2041	1493884926	1	19,123	67,5683	25,1166	0,438367	2	27,7928	63,7264	329,772	5,75561	9.48291		8.28431	18.1183
2042	1493884926	1	19,3612	67,4286	22,239	0,388144	2	28,3646	63,9208	330,377	5,76617	9.6626		13.3999	2.02374
2043	1493884926	1	19,7424	67,1958	30,5188	0,532654	2	28,4123	63,9685	328,739	5,73758	9.25109		10.0087	23.0866
2044	1493884926	1	19,9802	66,9618	26,1148	0,45579	2	29,0792	64,3525	328,641	5,73587	9.46574		9.0808	2.02374
2045	1493884926	1	20,2183	66,7749	24,1532	0,421552	2	29,1269	64,4002	328,254	5,72911	9.21967		11.4558	18.6578
2046	1493884926	1	20,5518	66,5889	26,0706	0,455018	2	29,6507	64,7355	325,307	5,67768	9.28575		9.07659	6.39833
2047	1493884926	1	20,7898	66,4021	26,9311	0,470037	2	29,8411	64,8316	324,596	5,66527	9.18654		9.07844	7.15081
2048	1493884926	1	21,0278	66,2152	23,929	0,417639	2	30,0315	64,975	322,695	5,63209	9.08871		8.28279	16.6775
2049	1493884927	1	21,266	66,0756	21,4696	0,374716	2	30,5073	65,2625	323,742	5,65036	9.277		7.09234	1.413
2050	1493884927	1	21,4565	65,9356	23,1151	0,403434	2	30,5074	65,3096	323,031	5,63796	9.07252		7.09234	22.5971
2051	1493884927	1	21,647	65,7956	23,6993	0,41363	2	31,1257	65,7398	322,369	5,62641	9.47886		8.28279	3.19581
2052	1493884927	1	21,8852	65,656	22,8364	0,398571	2	31,2208	65,7878	322,091	5,62155	9.33653		6.35973	10.0911
2053	1493884927	1	22,0758	65,5632	22,1972	0,387414	2	31,4586	66,0257	321,665	5,61411	9.39419		7.08992	20.5983
2054	1493884927	1	22,2662	65,4232	20,5989	0,359518	2	32,029	66,4079	324,106	5,65671	9.81233		6.35973	0
2055	1493884927	1	22,4568	65,3304	20,0857	0,350561	2	32,029	66,4079	323,306	5,64276	9.63265		6.35842	20.2782
2056	1493884927	1	22,6474	65,2377	21,3706	0,372986	2	32,5516	66,8366	323,336	5,64327	10.0324		5.1182	4.03263
2057	1493884927	1	22,7903	65,1445	20,9001	0,364775	2	32,6466	66,9317	324,405	5,66194	10.017		5.11569	16.2612
2058	1493884927	1	22,9331	65,0513	19,4647	0,339722	2	33,0739	67,2652	321,402	5,60953	10.3797		5.1182	4.51389
2059	1493884927	1	23,076	64,9581	18,715	0,326638	2	33,2164	67,3135	325,787	5,68606	10.4104		4.5065	19.3912
2060	1493884927	1	23,219	64,9121	18,2645	0,318775	2	33,7384	67,6947	329,136	5,74451	10.8812		5.11656	8.31634
2061	1493884928	1	23,3619	64,819	18,9412	0,330586	2	33,9757	67,838	326,11	5,69169	11.0348		3.17987	5.13959
2062	1493884928	1	23,4572	64,7726	18,7353	0,326993	2	34,118	67,9334	326,16	5,69257	11.1195		3.17717	24.9315
2063	1493884928	1	23,5524	64,7262	18,307	0,319518	2	34,8294	68,363	328,11	5,7266	11.8489		3.17987	2.01313
2064	1493884928	1	23,6477	64,6798	17,8312	0,311213	2	34,8768	68,4105	328,79	5,73846	11.8326		3.17855	15.4046
2065	1493884928	1	23,743	64,6335	17,7124	0,309139	2	35,3034	68,6963	327,426	5,71466	12.2535		3.17987	17.8467
2066	1493884928	1	23,8383	64,5871	15,5439	0,271291	2	35,8247	68,9829	327,772	5,72069	12.767		4.29318	2.01101
2067	1493884928	1	23,9814	64,5884	347,61	6,06694	2	35,8721	69,0303	327,215	5,71099	12.6933		7.7263	24.8981
2068	1493884928	1	24,2201	64,6851	339,926	5,93283	2	36,5825	69,4594	328,894	5,74028	13.2523		16.3496	5.12711
2069	1493884928	1	24,745	64,8317	348,3	6,07898	2	36,7245	69,5545	330,83	5,77407	12.8768		11.8195	8.29628
2070	1493884928	1	25,1266	64,9297	343,467	5,99463	2	36,9612	69,6975	328,324	5,73033	12.7589		10.4333	21.0018
2071	1493884928	1	25,4604	65,0273	340,845	5,94888	2	37,5765	70,0314	330,074	5,76087	13.1088		9.0667	1.41
2072	1493884928	1	25,7466	65,1244	342,622	5,97988	2	37,5764	70,0784	329,988	5,75938	12.8252		9.06385	22.258
2073	1493884929	1	26,0327	65,2215	343,608	5,9971	2	38,2388	70,4126	330,078	5,76095	13.2641		5.90609	4.01354
2074	1493884929	1	26,2234	65,2704	338,487	5,90771	2	38,3333	70,5073	332,746	5,80751	13.1937		10.9117	9.53242
2075	1493884929	1	26,5571	65,4151	338,176	5,90228	2	38,617	70,6504	330,008	5,75973	13.1472		9.05721	22.0595
2076	1493884929	1	26,843	65,5121	342,809	5,98315	2	39,3264	70,8439	332,537	5,80386	13.5744		7.71405	0
2077	1493884929	1	27,0813	65,6087	342,002	5,96906	2	39,3264	70,8439	332,405	5,80155	13.3173		9.05721	15.8771
2078	1493884929	1	27,3672	65,7057	337,368	5,88819	2	39,7989	71,0823	330,03	5,76012	13.5446		5.16205	10.2051
2079	1493884929	1	27,5102	65,8014	337,215	5,88551	2	39,9875	71,3654	333,763	5,82526	13.6617		5.90028	7.61852
2080	1493884929	1	27,7007	65,8503	339,505	5,92549	2	40,2242	71,2734	318,336	5,55602	13.6473		7.70736	20.0359
2081	1493884929	1	27,9388	65,9468	338,803	5,91323	2	40,6959	71,7462	330,292	5,76469	14.0134		7.70736	4.00718
2082	1493884929	1	28,1769	66,0433	333,932	5,82821	2	40,7902	71,8408	329,277	5,74697	13.8819		3.20117	17.1435
2083	1493884929	1	28,2722	66,0913	335,863	5,86192	2	41,3095	72,0793	329,866	5,75724	14.3467		11.5349	2.00041
2084	1493884930	1	28,6055	66,283	340,557	5,94384	2	41,3566	72,1265	329,891	5,75769	14.0263		6.39966	19.6958
2085	1493884930	1	28,796	66,379	336,041	5,86502	2	41,9227	72,459	327,038	5,7079	14.4664		6.39833	3.16898
2086	1493884930	1	28,9864	66,4751	334,713	5,84184	2	42,017	72,5066	326,785	5,70348	14.3588		7.70068	8.26386
2087	1493884930	1	29,2243	66,5715	337,218	5,88556	2	42,2528	72,649	325,762	5,68561	14.3763		5.15539	9.50558
2088	1493884930	1	29,3671	66,6671	337,785	5,89546	2	42,5357	72,7917	325,304	5,67763	14.5232		3.19714	3.16898
2089	1493884930	1	29,4623	66,715	334,649	5,84073	2	42,63	72,8393	323,967	5,65429	14.5222		7.6979	11.4196
2090	1493884930	1	29,7001	66,8114	335,319	5,85242	2	42,9599	73,0292	322,304	5,62526	14.6452		6.3943	4.00081
2091	1493884930	1	29,8904	66,9074	338,681	5,91109	2	43,0541	73,1236	322,621	5,6308	14.5576		5.15123	18.4555
2092	1493884930	1	30,0331	67,0029	340,031	5,93466	2	43,5722	73,4553	327,608	5,71784	14.998		7.6979	2.81101
2093	1493884930	1	30,2709	67,0993	334,176	5,83248	2	43,5719	73,549	328,232	5,72873	14.7823		6.39027	13.4354
2094	1493884930	1	30,4611	67,1952	334,256	5,83387	2	43,9961	73,6926	335,692	5,85893	15.0137		9.58608	1.404
2095	1493884930	1	30,7464	67,3391	341,714	5,96404	2	43,996	73,7394	337,91	5,89764	14.7145		7.69008	0
2096	1493884931	1	30,984	67,4353	336,89	5,87984	2	43,996	73,7394	340,349	5,94021	14.4587		8.32817	14.1544
2097	1493884931	1	31,2217	67,5787	334,546	5,83892	2	43,5242	73,7359	354,784	6,19214	13.7573		6.38759	2.81101
2098	1493884931	1	31,4118	67,6746	338,271	5,90395	2	43,5239	73,8296	2,33804	0,0408065	13.5863		9.5767	1.404
2099	1493884931	1	31,6968	67,8184	340,519	5,94317	2	43,5238	73,8764	6,11265	0,106686	13.2882		6.38624	3.15435
2100	1493884931	1	31,8869	67,9142	338,99	5,91648	2	43,4293	73,9225	13,4214	0,234248	13.0126		6.38088	2.80801
2101	1493884931	1	32,0768	68,01	338,384	5,90592	2	43,429	74,0161	356,063	6,21447	12.8431		6.38356	3.14086
2102	1493884931	1	32,2668	68,1058	338,363	5,90555	2	43,3815	74,1094	341,241	5,95579	12.6325		7.68452	1.404
2103	1493884931	1	32,5042	68,202	339,281	5,92157	2	43,3814	74,1562	328,281	5,72958	12.4002		6.38088	0
2104	1493884931	1	32,6941	68,2978	339,415	5,9239	2	43,3814	74,1562	316,751	5,52835	12.1877		5.14041	2.80801
2105	1493884931	1	32,8365	68,3931	340,321	5,93972	2	43,3817	74,0626	307,967	5,37503	11.9727		5.88135	4.21202
2106	1493884931	1	33,0264	68,4418	342,451	5,9769	2	43,3821	73,9222	301,483	5,26187	11.7165		5.14041	1.40401
2107	1493884931	1	33,1688	68,5371	341,998	5,969	2	43,3819	73,969	295,737	5,16158	11.5678		4.51105	2.81101
2108	1493884932	1	33,3112	68,5854	342,252	5,97343	2	43,3822	73,8753	291,557	5,08862	11.3758		4.02627	11.235
2109	1493884932	1	33,4061	68,6803	341,438	5,95921	2	43,3833	73,5008	271,765	4,74319	11.0807		5.87845	13.8333
2110	1493884932	1	33,5959	68,729	342,267	5,97368	2	43,5734	73,0807	289,72	5,05657	10.8852		3.18507	14.3253
2111	1493884932	1	33,6907	68,7768	342,447	5,97683	2	43,6692	72,6129	305,195	5,32666	10.6905		4.51105	15.4621
2112	1493884932	1	33,8331	68,8251	343,084	5,98795	2	43,6708	72,0975	319,376	5,57417	10.3677		4.50725	14.1245
2113	1493884932	1	33,9754	68,8733	343,25	5,99085	2	43,7194	71,6292	332,16	5,79728	10.1262		3.18643	14.0641
2114	1493884932	1	34,0702	68,9212	343,267	5,99114	2	43,7208	71,1604	343,31	5,99189	9.90697		3.18775	17.1052
2115	1493884932	1	34,1651	68,969	343,355	5,99267	2	43,817	70,5984	353,212	6,16471	9.78847		3.18507	9.94611
2116	1493884932	1	34,2599	69,0168	343,467	5,99464	2	43,8653	70,2704	1,9894	0,0347215	9.68686		2.8471	15.5401
2117	1493884932	1	34,3548	69,0176	343,488	5,995	2	43,9141	69,7547	9,65803	0,168564	9.58768		2.01101	7.57317
2118	1493884932	1	34,4022	69,065	342,208	5,97265	2	44,0093	69,5209	16,4661	0,287387	9.61791		4.50821	15.7314
2119	1493884932	1	34,5445	69,1133	342,73	5,98177	2	44,1054	69,0054	22,3225	0,389602	9.56151		1.42205	4.45129
2120	1493884933	1	34,5919	69,1137	343,061	5,98754	2	44,1531	68,8649	27,6103	0,481891	9.56444		3.18507	19.138
2121	1493884933	1	34,6867	69,1615	343,063	5,98758	2	44,344	68,2562	32,0252	0,558946	9.69964		3.18507	2.81701
2122	1493884933	1	34,7815	69,2093	344,274	6,00872	2	44,3443	68,1623	36,2671	0,63298	9.61995		2.8471	26.3012
2123	1493884933	1	34,8764	69,2101	343,499	5,99518	2	44,5833	67,3188	40,045	0,698917	9.88943		2.00889	2.82001
2124	1493884933	1	34,9237	69,2575	343,354	5,99266	2	44,5836	67,2248	72,9716	1,27359	9.87145		2.8471	18.3064
2125	1493884933	1	35,0186	69,2583	344,189	6,00723	2	44,8218	66,663	73,2901	1,27915	10.1409		2.01101	2.82001
2126	1493884933	1	35,066	69,3057	344,516	6,01294	2	44,8221	66,569	73,3495	1,28019	10.1327		2.8441	18.3091
2127	1493884933	1	35,1608	69,3065	343,858	6,00145	2	45,0603	66,0071	71,8217	1,25353	10.4349		1.42205	4.45413
2128	1493884933	1	35,2082	69,3069	344,184	6,00714	2	45,108	65,8665	70,987	1,23896	10.4806		2.01101	14.7101
2129	1493884933	1	35,2556	69,3543	343,701	5,99872	2	45,2514	65,3976	70,6806	1,23361	10.7504		2.8441	5.81221
2130	1493884933	1	35,3504	69,3551	343,908	6,00233	2	45,2994	65,2099	71,413	1,24639	10.778		1.42205	15.1775
2131	1493884933	1	35,303	69,3547	351,406	6,13319	2	45,4901	64,7413	70,2448	1,226	11.183		7.23703	9.97326
2132	1493884934	1	35,54	69,3097	15,9522	0,278418	2	45,5385	64,4124	73,7272	1,28678	11.1334		13.0857	12.0451
2133	1493884934	1	35,9667	69,2192	10,2209	0,178389	2	45,6817	64,0373	73,2382	1,27825	11.0106		13.0828	10.2684
2134	1493884934	1	36,3933	69,1287	15,9341	0,278103	2	45,7775	63,7087	74,5686	1,30147	10.837		10.3232	12.609
2135	1493884934	1	36,7251	69,0375	18,9459	0,330668	2	45,9679	63,334	75,313	1,31446	10.8609		10.324	11.6331
2136	1493884934	1	37,0569	68,9462	17,3919	0,303545	2	46,0639	62,9583	74,1744	1,29459	10.8158		10.7802	6.30851
2137	1493884934	1	37,3886	68,808	19,5435	0,341098	2	46,1591	62,7708	72,2021	1,26016	10.6475		8.96454	16.0872
2138	1493884934	1	37,673	68,7163	23,0156	0,401699	2	46,3029	62,2542	72,4412	1,26434	10.7812		7.62691	10.744
2139	1493884934	1	37,91	68,6243	24,7963	0,432777	2	46,446	61,9259	72,5221	1,26575	10.8504		8.96077	13.389
2140	1493884934	1	38,1943	68,5327	23,6099	0,41207	2	46,5895	61,5033	72,0083	1,25678	10.9495		6.32481	9.46683
2141	1493884934	1	38,3838	68,4403	23,7058	0,413745	2	46,7325	61,222	71,3433	1,24518	11.0365		6.32751	16.0996
2142	1493884934	1	38,5734	68,3479	22,9768	0,401021	2	46,8764	60,705	71,4087	1,24632	11.2851		4.47896	6.31255
2143	1493884934	1	38,7155	68,3021	25,9984	0,453757	2	46,9717	60,5174	71,6777	1,25101	11.3475		6.32751	17.863
2144	1493884935	1	38,9051	68,2097	24,8967	0,434529	2	47,1632	59,9536	72,4205	1,26398	11.6773		6.32882	6.31658
2145	1493884935	1	39,0947	68,1172	23,6263	0,412357	2	47,2586	59,7659	71,3066	1,24453	11.6788		5.09406	17.8687
2146	1493884935	1	39,2369	68,0244	22,8557	0,398908	2	47,4501	59,2019	71,5493	1,24877	12.0538		7.62411	3.15695
2147	1493884935	1	39,4738	67,9324	23,3605	0,407717	2	47,4978	59,1081	70,7119	1,23415	11.927		4.47804	16.1148
2148	1493884935	1	39,6159	67,8867	24,7726	0,432363	2	47,6418	58,5906	69,9009	1,22	12.2814		6.32481	5.09146
2149	1493884935	1	39,8054	67,7943	21,6456	0,377786	2	47,737	58,4501	69,1661	1,20718	12.2566		9.04238	23.6993
2150	1493884935	1	40,0425	67,6082	49,5861	0,86544	2	47,9768	57,6974	73,1505	1,27672	12.6956		9.02495	1.41911
2151	1493884935	1	40,2323	67,3748	48,0591	0,83879	2	48,0241	57,698	71,4079	1,2463	12.4239		13.9652	17.8839
2152	1493884935	1	40,5643	67,0485	41,0549	0,716543	2	48,2157	57,1335	70,2558	1,22619	12.524		13.0157	2.0005
2153	1493884935	1	40,8963	66,7692	47,1137	0,822289	2	48,2633	57,0868	70,058	1,22274	12.1664		9.97271	20.5957
2154	1493884935	1	41,1334	66,5362	49,7143	0,867678	2	48,4554	56,4277	72,1732	1,25966	12.4817		11.9732	1.41908
2155	1493884936	1	41,4181	66,2565	48,5754	0,8478	2	48,5027	56,4282	72,124	1,2588	12.1156		9.0296	16.1346
2156	1493884936	1	41,6079	66,0229	48,2014	0,841273	2	48,647	55,9101	71,471	1,2474	12.3214		11.0151	1.99836
2157	1493884936	1	41,8453	65,7428	52,8197	0,921878	2	48,6945	55,8634	71,3243	1,24484	12.0214		9.97695	19.249
2158	1493884936	1	42,0825	65,5097	55,3018	0,965198	2	48,8866	55,2512	72,5688	1,26656	12.3099		7.05082	0
2159	1493884936	1	42,225	65,3228	52,5528	0,917219	2	48,8866	55,2512	71,8149	1,25341	12.0753		7.9807	14.7765
2160	1493884936	1	42,4147	65,1363	50,8114	0,886826	2	49,0307	54,7802	74,0699	1,29276	12.289		7.05321	2.00046
2161	1493884936	1	42,5572	64,9493	53,0246	0,925454	2	49,0782	54,7334	74,2475	1,29586	12.1197		7.05082	16.1441
2162	1493884936	1	42,6997	64,7624	55,2953	0,965085	2	49,2226	54,215	72,56	1,26641	12.4014		7.05321	2.0005
2163	1493884936	1	42,8422	64,5754	53,1814	0,92819	2	49,2702	54,1683	72,5244	1,26579	12.2322		7.05321	7.09508
2164	1493884936	1	42,9847	64,3884	50,8583	0,887645	2	49,2713	53,9318	71,5647	1,24904	12.2009		5.09406	8.24911
2165	1493884936	1	43,1269	64,2956	52,0091	0,90773	2	49,4144	53,697	72,3314	1,26242	12.3233		7.05321	2.83803
2166	1493884936	1	43,2694	64,1086	57,052	0,995745	2	49,4148	53,6024	71,9604	1,25595	12.1715		6.30584	8.62366
2167	1493884936	1	43,3646	63,9212	55,3986	0,966887	2	49,4635	53,3191	70,5441	1,23123	12.2312		5.98872	5.10059
2168	1493884937	1	43,507	63,7813	53,1252	0,927209	2	49,5588	53,1783	69,9948	1,22164	12.2085		5.08561	7.09808
2169	1493884937	1	43,602	63,6409	52,984	0,924745	2	49,5599	52,9417	65,9583	1,15119	12.2462		5.98872	16.5805
2170	1493884937	1	43,7444	63,501	55,1526	0,962595	2	49,7518	52,4234	62,9281	1,0983	12.6017		5.08729	8.96234
2171	1493884937	1	43,8395	63,3606	55,0585	0,960952	2	49,8478	52,1405	61,8825	1,08005	12.7275		5.98872	7.09809
2172	1493884937	1	43,9819	63,2207	50,9061	0,888478	2	49,849	51,9039	51,1462	0,89267	12.7473		5.08729	1.41908
2173	1493884937	1	44,077	63,0803	49,6348	0,866291	2	49,8963	51,9044	46,4058	0,809934	12.6002		7.05321	7.07662
2174	1493884937	1	44,2195	62,8933	52,2088	0,911215	2	50,0393	51,7168	39,0795	0,682065	12.601		9.03571	4.48089
2175	1493884937	1	44,4095	62,6596	53,6622	0,936583	2	50,1815	51,6711	28,4729	0,496946	12.4122		5.98872	7.6311
2176	1493884937	1	44,5519	62,5197	51,2894	0,895169	2	50,2774	51,4355	19,9646	0,348448	12.4756		7.05741	4.26034
2177	1493884937	1	44,6945	62,3326	51,6395	0,90128	2	50,4194	51,4373	12,1948	0,21284	12.3078		3.1556	4.0052
2178	1493884937	1	44,7421	62,2388	50,4927	0,881264	2	50,5146	51,3437	5,96798	0,104161	12.3298		5.98872	8.63008
2179	1493884937	1	44,8845	62,0989	50,0197	0,873008	2	50,7989	51,2998	355,496	6,20458	12.3126		5.08898	8.64932
2180	1493884938	1	44,9797	61,9585	50,9885	0,889917	2	51,0827	51,3506	352,221	6,14741	12.2382		5.99082	8.62712
2181	1493884938	1	45,1221	61,8185	49,5124	0,864154	2	51,3669	51,3067	345,871	6,03658	12.2268		3.1556	10.8406
2182	1493884938	1	45,1697	61,7247	48,7816	0,8514	2	51,6974	51,4528	341,88	5,96693	12.1706		3.99461	18.9662
2183	1493884938	1	45,2647	61,6314	47,4681	0,828475	2	52,3117	51,6022	339,564	5,92652	12.2574		3.99247	14.8428
2184	1493884938	1	45,3596	61,5381	48,2842	0,842719	2	52,7839	51,7499	344,482	6,01234	12.2853		3.99461	16.6391
2185	1493884938	1	45,4546	61,4448	48,2516	0,842149	2	53,3029	51,9455	341,359	5,95784	12.322		5.08978	15.3114
2186	1493884938	1	45,5497	61,3043	46,9646	0,819688	2	53,7746	52,1404	343,989	6,00375	12.3137		3.1556	15.8698
2187	1493884938	1	45,5973	61,2105	48,3667	0,844157	2	54,2939	52,2412	345,548	6,03094	12.4932		5.99086	13.9935
2188	1493884938	1	45,7398	61,0706	47,5403	0,829735	2	54,718	52,4354	347,218	6,06009	12.4569		1.99836	18.6572
2189	1493884938	1	45,7873	61,0239	47,4858	0,828783	2	55,3315	52,5373	349,917	6,10721	12.7716		3.99247	7.23484
2190	1493884938	1	45,8822	60,9306	46,1435	0,805356	2	55,5674	52,5874	354,54	6,18789	12.7833		3.99461	21.3026
2191	1493884939	1	45,9772	60,8373	46,9646	0,819687	2	56,2753	52,6431	357,499	6,23953	13.1604		3.1556	2.83219
2192	1493884939	1	46,0248	60,7435	44,1058	0,769791	2	56,3697	52,6442	359,564	6,27558	13.1383		1.99836	24.1233
2193	1493884939	1	46,0723	60,6968	43,5991	0,760948	2	57,1718	52,701	5,36649	0,0936629	13.6796		1.99836	2.83219
2194	1493884939	1	46,1198	60,6501	47,6354	0,831395	2	57,2662	52,7021	6,91872	0,120754	13.6899		5.99296	24.2183
2195	1493884939	1	46,2623	60,5101	49,3404	0,861152	2	58,069	52,6172	10,0616	0,175609	14.202		9.98543	3.17049
2196	1493884939	1	46,4997	60,2768	29,2754	0,510953	2	58,163	52,6655	10,4115	0,181716	13.9271		10.1923	25.8034
2197	1493884939	1	46,7842	60,0911	35,0895	0,612426	2	59,013	52,534	11,8298	0,206469	14.3754		11.0352	4.24527
2198	1493884939	1	47,069	59,8583	36,6243	0,639215	2	59,1545	52,5356	11,684	0,203924	14.1309		14.1324	14.7534
2199	1493884939	1	47,4485	59,5792	30,9195	0,539648	2	59,6271	52,3996	9,84614	0,171848	14.1374		8.24522	13.401
2200	1493884939	1	47,6856	59,4402	34,6978	0,605591	2	60,0524	52,263	8,77306	0,153119	14.2986		11.0329	9.90069
2201	1493884939	1	47,9703	59,2074	34,5253	0,60258	2	60,3824	52,2669	9,137	0,159471	14.2208		14.1324	23.0026
2202	1493884939	1	48,3498	58,9283	27,5236	0,480377	2	61,1376	52,1343	8,2132	0,143347	14.4805		8.24522	1.41311
2203	1493884940	1	48,5869	58,7893	30,0637	0,524711	2	61,1847	52,1349	7,7679	0,135575	14.2473		9.04474	22.7825
2204	1493884940	1	48,8241	58,6032	33,4932	0,584567	2	61,9393	52,0495	5,95326	0,103904	14.6615		7.06831	3.15704
2205	1493884940	1	49,0139	58,4636	30,2279	0,527576	2	62,0339	52,0034	6,03795	0,105382	14.5346		10.1906	17.0082
2206	1493884940	1	49,2984	58,278	27,8894	0,486761	2	62,5994	51,963	2,57985	0,045027	14.724		7.06653	8.59108
2207	1493884940	1	49,4882	58,1385	30,3667	0,529999	2	62,8824	51,9192	1,39419	0,0243332	14.7677		6.32481	9.99473
2208	1493884940	1	49,6777	58,0461	30,8313	0,538109	2	63,2116	51,9704	359,03	6,26626	14.8351		9.04895	11.6381
2209	1493884940	1	49,915	57,8599	28,8238	0,503071	2	63,589	51,8806	358,328	6,25401	14.9242		9.48324	5.82856
2210	1493884940	1	50,1992	57,7215	27,373	0,47775	2	63,7769	51,93	355,356	6,20214	14.7613		7.06653	16.9453
2211	1493884940	1	50,389	57,582	29,8725	0,521373	2	64,3417	51,9369	355,314	6,20141	15.0514		7.06411	1.41308
2212	1493884940	1	50,5787	57,4425	30,4311	0,531123	2	64,3888	51,9374	354,747	6,19151	14.8669		6.32751	18.409
2213	1493884940	1	50,7683	57,3501	27,0826	0,472681	2	65	51,992	352,403	6,15059	15.2069		5.09406	3.16249
2214	1493884940	1	50,9105	57,2573	26,8666	0,468911	2	65,0937	52,0403	353,046	6,16181	15.1123		8.24263	18.403
2215	1493884941	1	51,1475	57,1183	29,8201	0,520459	2	65,7047	52,0949	351,562	6,13592	15.3996		5.09657	2.00054
2216	1493884941	1	51,2898	57,0255	29,6413	0,517338	2	65,7513	52,1426	352,093	6,14518	15.2636		6.32349	16.9914
2217	1493884941	1	51,4793	56,9332	27,2334	0,475313	2	66,3151	52,1966	352,051	6,14445	15.5736		6.32349	1.41308
2218	1493884941	1	51,6688	56,8409	27,3109	0,476665	2	66,3622	52,1971	352,175	6,14662	15.4098		7.06411	18.3911
2219	1493884941	1	51,8585	56,7014	28,3781	0,495291	2	66,9728	52,2517	353,469	6,1692	15.7557		5.09406	2.00054
2220	1493884941	1	52,0007	56,6086	30,7115	0,536016	2	67,0194	52,2994	353,01	6,16118	15.6247		5.09821	14.098
2221	1493884941	1	52,143	56,5157	29,9739	0,523143	2	67,4893	52,305	354,038	6,17913	15.9135		5.09406	3.15982
2222	1493884941	1	52,2852	56,4229	27,292	0,476335	2	67,5829	52,3533	353,917	6,17701	15.8298		3.16244	12.7684
2223	1493884941	1	52,38	56,3768	28,1501	0,491312	2	68,0053	52,4055	354,632	6,18949	16.1221		4.47232	1.40712
2224	1493884941	1	52,5219	56,3311	29,0771	0,50749	2	68,0522	52,4061	355,369	6,20237	16.0186		9.0471	14.095
2225	1493884941	1	52,7592	56,145	29,1645	0,509017	2	68,522	52,4117	358,043	6,24902	16.1989		6.3208	1.99845
2226	1493884941	1	52,9486	56,0527	15,2242	0,265712	2	68,5685	52,4594	358,409	6,25541	16.0279		11.3377	11.3581
2227	1493884942	1	53,3265	56,0569	7,00188	0,122206	2	68,9447	52,4168	359,832	6,28026	16.0368		13.4171	1.99635
2228	1493884942	1	53,7523	55,9201	15,1823	0,264982	2	68,9911	52,4645	0,316466	0,00552338	15.6257		13.0456	9.96067
2229	1493884942	1	54,1778	55,8304	10,0884	0,176077	2	69,3203	52,4213	1,07262	0,0187208	15.5215		11.6635	2.81719
2230	1493884942	1	54,556	55,7403	12,2425	0,213671	2	69,4142	52,4224	1,77848	0,0310404	15.2241		11.6635	9.86173
2231	1493884942	1	54,9342	55,6502	16,1652	0,282136	2	69,7429	52,4264	5,22177	0,0911371	15.1555		11.6613	4.22431
2232	1493884942	1	55,3123	55,56	9,53987	0,166502	2	69,8837	52,4281	3,73981	0,065272	14.9042		10.0061	2.81719
2233	1493884942	1	55,643	55,5166	9,59867	0,167528	2	69,9776	52,4292	4,6771	0,0816309	14.6633		8.60386	11.3522
2234	1493884942	1	55,9264	55,4726	16,2605	0,2838	2	70,3536	52,3866	9,7536	0,170232	14.7536		11.6577	7.0385
2235	1493884942	1	56,3044	55,3825	11,9485	0,208541	2	70,5882	52,3894	11,3869	0,198739	14.594		11.6577	8.5644
2236	1493884942	1	56,6824	55,2924	9,75437	0,170246	2	70,8703	52,3456	15,1696	0,26476	14.4907		10.0001	8.90487
2237	1493884942	1	57,0129	55,249	12,5965	0,21985	2	71,1529	52,2548	18,8367	0,328763	14.4535		8.9371	0
2238	1493884943	1	57,2965	55,1578	14,9401	0,260753	2	71,1529	52,2548	19,1325	0,333926	14.1572		11.3979	1.41311
2239	1493884943	1	57,674	55,1149	12,0475	0,210269	2	71,1523	52,3019	22,1949	0,387374	13.7687		5.82558	6.31134
2240	1493884943	1	57,8629	55,0699	12,2834	0,214386	2	71,0565	52,4892	35,1268	0,613078	13.4436		8.59793	5.08986
2241	1493884943	1	58,1461	55,0259	11,1454	0,194524	2	70,9611	52,6295	41,9846	0,73277	13.0371		8.93618	3.15034
2242	1493884943	1	58,4297	54,9348	9,89327	0,17267	2	71,0555	52,5835	43,1065	0,752351	12.8429		7.20476	1.41011
2243	1493884943	1	58,6657	54,8903	10,656	0,185981	2	71,0085	52,5829	53,1257	0,927219	12.5566		5.82558	0
2244	1493884943	1	58,8546	54,8453	10,7233	0,187156	2	71,0085	52,5829	60,5588	1,05695	12.3627		5.65539	1.41308
2245	1493884943	1	59,0431	54,8475	11,1414	0,194454	2	71,009	52,5358	74,1482	1,29413	12.1872		5.82266	1.99625
2246	1493884943	1	59,2319	54,8025	10,5041	0,183331	2	71,0565	52,4892	80,957	1,41297	12.0488		4.46569	2.82616
2247	1493884943	1	59,3736	54,7569	9,67612	0,16888	2	71,0575	52,395	89,9563	1,57003	11.9202		4.24227	4.24224
2248	1493884943	1	59,515	54,7585	9,95433	0,173736	2	71,059	52,2536	100,335	1,75118	11.8126		5.82266	1.41308
2249	1493884943	1	59,7038	54,7135	9,63347	0,168136	2	71,0595	52,2065	104,186	1,81838	11.6291		4.46478	5.83072
2250	1493884944	1	59,8455	54,668	9,18235	0,160262	2	71,0146	52,0174	115,392	2,01397	11.4793		2.82616	10.2929
2251	1493884944	1	59,9397	54,669	9,15656	0,159812	2	70,9243	51,6864	122,265	2,13393	11.3823		4.46478	13.3374
2252	1493884944	1	60,0814	54,6235	8,60151	0,150125	2	70,6937	51,3063	126,802	2,21312	11.1187		4.46478	17.7223
2253	1493884944	1	60,2231	54,578	8,97152	0,156583	2	70,4175	50,7841	124,069	2,16541	10.8775		4.23927	12.1659
2254	1493884944	1	60,3644	54,5796	7,73386	0,134981	2	70,1862	50,451	121,85	2,12668	10.6543		3.15704	19.6622
2255	1493884944	1	60,459	54,5335	9,33603	0,162944	2	69,8634	49,8806	119,594	2,08731	10.4925		2.82619	9.05966
2256	1493884944	1	60,5532	54,5346	8,37431	0,146159	2	69,6779	49,6423	118,484	2,06794	10.3535		4.46478	24.0793
2257	1493884944	1	60,6949	54,4891	8,17135	0,142617	2	69,3093	48,9293	113,177	1,97531	10.2528		1.41308	4.48283
2258	1493884944	1	60,742	54,4896	7,98475	0,13936	2	69,2637	48,787	113,487	1,98071	10.2537		3.15435	21.0749
2259	1493884944	1	60,8365	54,4435	9,15186	0,15973	2	69,0355	48,1226	107,954	1,88416	10.3527		4.23927	12.1942
2260	1493884944	1	60,9778	54,4451	8,0266	0,140091	2	68,8037	47,7887	105,834	1,84716	10.2739		3.15573	10.3279
2261	1493884944	1	61,0724	54,3991	9,32713	0,162789	2	68,713	47,4566	105,589	1,84288	10.3236		2.82619	12.1241
2262	1493884945	1	61,1666	54,4002	8,5687	0,149552	2	68,5757	47,0765	104,024	1,81556	10.4178		3.15435	14.4761
2263	1493884945	1	61,2611	54,3541	8,37612	0,146191	2	68,4864	46,6023	107,325	1,87318	10.597		1.41308	13.0902
2264	1493884945	1	61,3082	54,3546	10,2771	0,17937	2	68,3966	46,1753	103,788	1,81143	10.8234		3.15704	13.4732
2265	1493884945	1	61,4028	54,3085	9,22929	0,161081	2	68,2596	45,7476	106,485	1,85851	10.9684		1.41311	8.64035
2266	1493884945	1	61,4499	54,3091	9,91515	0,173052	2	68,2154	45,463	106,105	1,85189	11.1367		1.41008	13.4818
2267	1493884945	1	61,4969	54,3096	9,77912	0,170678	2	68,0784	45,035	108,514	1,89393	11.3725		3.15573	13.4846
2268	1493884945	1	61,5915	54,2636	10,5247	0,183691	2	67,9414	44,6069	109,375	1,90895	11.5574		3.15435	7.24715
2269	1493884945	1	61,686	54,2175	9,56665	0,166969	2	67,8967	44,3695	110,292	1,92496	11.6428		1.41308	16.6456
2270	1493884945	1	61,7331	54,218	10,5394	0,183947	2	67,7134	43,8458	110,894	1,93547	11.9727		3.15573	4.49803
2271	1493884945	1	61,8277	54,172	11,3332	0,197801	2	67,6677	43,703	110,093	1,92149	11.9877		1.41008	19.8165
2272	1493884945	1	61,8747	54,1725	9,62574	0,168001	2	67,4382	43,0836	109,867	1,91754	12.4063		1.99625	1.42205
2273	1493884946	1	61,9222	54,1259	24,8617	0,433919	2	67,4386	43,0362	110,041	1,92058	12.386		5.82831	24.327
2274	1493884946	1	61,9708	53,9378	28,7246	0,501338	2	67,1632	42,2735	109,934	1,91871	12.7678		13.324	3.18264
2275	1493884946	1	62,2094	53,5632	58,001	1,01231	2	67,117	42,178	108,635	1,89604	12.3979		14.1197	13.5102
2276	1493884946	1	62,495	53,1891	60,0608	1,04826	2	66,9797	41,7491	107,723	1,88012	12.2876		13.3266	9.55464
2277	1493884946	1	62,7336	52,8144	66,2436	1,15617	2	66,841	41,4624	109,364	1,90877	12.0722		9.48034	13.1367
2278	1493884946	1	62,8772	52,5329	63,2375	1,1037	2	66,7508	41,0339	106,672	1,86177	12.1339		11.3935	7.67555
2279	1493884946	1	63,0683	52,2047	63,8704	1,11475	2	66,6587	40,7952	106,72	1,86262	11.9611		9.48171	12.181
2280	1493884946	1	63,212	51,9232	67,5923	1,17971	2	66,5208	40,4133	105,475	1,84089	11.9761		12.6441	10.381
2281	1493884946	1	63,4036	51,5478	70,2141	1,22547	2	66,4296	40,0795	106,099	1,85179	11.8608		7.61784	14.8914
2282	1493884946	1	63,4998	51,3128	68,8133	1,20102	2	66,2926	39,6024	106,142	1,85252	12.0388		8.24199	4.27818
2283	1493884946	1	63,6431	51,0784	69,5676	1,21418	2	66,2939	39,4598	105,54	1,84201	11.9172		9.48438	21.2144
2284	1493884946	1	63,7868	50,7968	73,5029	1,28287	2	66,0642	38,791	105,72	1,84517	12.2199		5.09731	2.85013
2285	1493884947	1	63,8822	50,6562	74,0628	1,29264	2	66,0651	38,696	105,123	1,83474	12.1578		7.61898	21.2277
2286	1493884947	1	63,9785	50,4212	69,5683	1,2142	2	65,8352	38,0268	105,332	1,83838	12.5327		8.24455	2.85313
2287	1493884947	1	64,1218	50,1867	72,1869	1,2599	2	65,8361	37,9317	105,245	1,83687	12.3743		7.61898	22.5879
2288	1493884947	1	64,2181	49,9517	77,2668	1,34856	2	65,6066	37,2146	105,983	1,84975	12.8126		5.83778	2.0047
2289	1493884947	1	64,2668	49,7633	77,5624	1,35372	2	65,6542	37,1677	105,762	1,84589	12.6718		7.62453	21.2485
2290	1493884947	1	64,3631	49,5281	73,402	1,28111	2	65,4242	36,4978	105,462	1,84065	13.0734		8.95492	1.42805
2291	1493884947	1	64,4598	49,2457	75,8646	1,32409	2	65,4246	36,4502	106,657	1,86152	12.8318		10.3119	19.918
2292	1493884947	1	64,557	48,916	78,6503	1,37271	2	65,194	35,8276	106,326	1,85574	13.1039		7.62453	2.85613
2293	1493884947	1	64,6533	48,6808	75,546	1,31853	2	65,1949	35,7324	106,619	1,86086	12.9597		8.95776	19.4608
2294	1493884947	1	64,75	48,3983	76,8323	1,34098	2	65,0114	35,1102	105,955	1,84926	13.2907		7.22634	2.85913
2295	1493884947	1	64,7992	48,1625	81,4084	1,42084	2	65,0123	35,0149	106,42	1,85738	13.1493		8.62584	19.938
2296	1493884948	1	64,8489	47,8793	78,3916	1,36819	2	64,7814	34,3917	106,057	1,85105	13.4878		7.22928	2.86213
2297	1493884948	1	64,8981	47,6434	75,2098	1,31266	2	64,7823	34,2963	105,745	1,84559	13.3476		11.4382	18.1145
2298	1493884948	1	64,9487	47,2655	84,2221	1,46995	2	64,5983	33,7212	106,953	1,86669	13.5488		8.62879	1.43105
2299	1493884948	1	64,9984	46,9822	81,6302	1,42472	2	64,5987	33,6735	106,329	1,85579	13.3147		10.3205	19.4856
2300	1493884948	1	65,0956	46,6522	78,4357	1,36896	2	64,415	33,0505	107,27	1,87221	13.6187		9.94241	1.43105
2301	1493884948	1	65,0986	46,3208	83,8815	1,46401	2	64,4154	33,0028	106,435	1,85764	13.3355		10.0376	18.1335
2302	1493884948	1	65,1488	45,99	82,3643	1,43753	2	64,2312	32,4271	106,808	1,86416	13.5939		8.6347	1.43105
2303	1493884948	1	65,1985	45,7065	79,3581	1,38506	2	64,2316	32,3794	106,293	1,85516	13.3621		7.23515	15.4448
2304	1493884948	1	65,2477	45,4704	78,4318	1,36889	2	64,0465	31,899	105,936	1,84893	13.6245		7.2387	2.8651
2305	1493884948	1	65,297	45,2342	78,3529	1,36752	2	64,0473	31,8035	105,562	1,8424	13.4887		7.2387	13.607
2306	1493884948	1	65,3463	44,998	78,245	1,36563	2	63,9091	31,3715	106,982	1,86718	13.7021		8.52936	2.8651
2307	1493884948	1	65,3489	44,7137	76,4673	1,33461	2	63,9099	31,276	105,987	1,84982	13.5145		5.8538	12.2626
2308	1493884949	1	65,3978	44,5248	76,1129	1,32842	2	63,7712	30,8915	106,113	1,85202	13.73		4.48743	1.43105
2309	1493884949	1	65,4463	44,3833	75,2143	1,31274	2	63,7716	30,8438	105,729	1,84531	13.6427		7.24164	10.4494
2310	1493884949	1	65,4956	44,147	75,1358	1,31137	2	63,6798	30,5078	105,577	1,84267	13.7595		4.48646	3.21217
2311	1493884949	1	65,544	44,0055	74,0903	1,29312	2	63,6332	30,4114	104,83	1,82963	13.7277		5.8567	7.31829
2312	1493884949	1	65,5929	43,8165	74,1343	1,29389	2	63,5879	30,1717	104,475	1,82344	13.7913		4.49027	8.73251
2313	1493884949	1	65,6414	43,6749	73,3184	1,27965	2	63,543	29,8841	101,89	1,77831	13.9495		4.26618	12.272
2314	1493884949	1	65,6427	43,5327	74,8299	1,30603	2	63,4042	29,4993	97,8872	1,70845	14.2108		4.4893	12.9993
2315	1493884949	1	65,6911	43,3911	73,9499	1,29067	2	63,3605	29,0682	96,023	1,67592	14.5113		4.48743	11.8484
2316	1493884949	1	65,7396	43,2496	72,028	1,25713	2	63,269	28,684	88,216	1,53966	14.7736		3.17173	3.19317
2317	1493884949	1	65,7876	43,1554	73,0774	1,27544	2	63,3172	28,5891	84,9496	1,48265	14.7743		2.84713	8.6103
2318	1493884949	1	65,7885	43,0605	71,736	1,25203	2	63,3196	28,3021	76,4692	1,33464	14.9635		3.16906	2.01533
2319	1493884950	1	65,8365	42,9664	72,3027	1,26192	2	63,3675	28,255	72,99	1,27391	14.9171		3.17309	13.2042
2320	1493884950	1	65,8846	42,8722	70,9126	1,23766	2	63,4659	27,826	56,2151	0,981138	15.2394		2.84713	2.87113
2321	1493884950	1	65,8855	42,7773	70,6804	1,23361	2	63,4668	27,7303	57,3942	1,00172	15.2402		4.4893	9.11953
2322	1493884950	1	65,9339	42,6357	71,1874	1,24245	2	63,6584	27,4943	47,6506	0,831659	15.3114		3.17309	3.19317
2323	1493884950	1	65,982	42,5415	70,5184	1,23078	2	63,7066	27,3994	43,4072	0,757598	15.3121		1.42205	11.1051
2324	1493884950	1	65,9824	42,4941	69,6487	1,2156	2	63,9931	27,165	30,6755	0,535388	15.4576		3.17309	5.14138
2325	1493884950	1	66,0305	42,3999	69,9636	1,2211	2	64,0892	27,0231	30,2859	0,528588	15.4989		2.8471	8.28128
2326	1493884950	1	66,0313	42,305	72,9189	1,27268	2	64,3274	26,8836	21,5751	0,376557	15.5152		7.263	5.12487
2327	1493884950	1	65,9864	42,0671	98,5961	1,72083	2	64,4705	26,7903	17,1475	0,29928	15.3518		10.0713	9.52363
2328	1493884950	1	65,9423	41,7343	88,6121	1,54657	2	64,7561	26,6517	8,21282	0,143341	15.1292		14.304	9.95252
2329	1493884950	1	65,9939	41,2603	88,6378	1,54702	2	65,0878	26,6575	5,57795	0,0973536	14.6309		12.8166	9.52494
2330	1493884950	1	65,9979	40,8331	93,2007	1,62666	2	65,3734	26,5188	0,238056	0,00415486	14.3279		10.0802	17.0576
2331	1493884951	1	65,9538	40,5	90,7617	1,58409	2	65,9419	26,5288	2,47811	0,0432512	13.9712		11.3975	9.94652
2332	1493884951	1	65,9574	40,1201	88,3323	1,54169	2	66,2734	26,5346	359,263	6,27033	13.5892		9.97543	22.7345
2333	1493884951	1	65,9605	39,7876	90,1176	1,57285	2	67,0311	26,5479	2,93541	0,0512325	13.2829		10.0861	12.7819
2334	1493884951	1	65,9164	39,4543	91,454	1,59617	2	67,4571	26,5553	2,01412	0,0351531	12.9907		9.98143	8.6542
2335	1493884951	1	65,9195	39,1216	87,3574	1,52468	2	67,7407	26,6081	3,38989	0,0591647	12.6453		8.55336	24.1682
2336	1493884951	1	65,9221	38,8365	84,5552	1,47577	2	68,5456	26,5744	6,62521	0,115632	12.5396		7.13131	4.50523
2337	1493884951	1	65,9243	38,5988	85,0509	1,48442	2	68,6871	26,6247	6,80804	0,118823	12.2887		9.98443	25.8762
2338	1493884951	1	65,9274	38,266	85,8831	1,49894	2	69,54	26,4961	10,8938	0,190133	12.3118		9.98743	2.87116
2339	1493884951	1	65,9305	37,9331	86,3599	1,50726	2	69,539	26,5918	15,5371	0,271173	11.9015		7.13431	19.28
2340	1493884951	1	65,9327	37,6953	85,4613	1,49158	2	70,1558	26,4113	18,062	0,315242	12.0484		7.26636	11.6881
2341	1493884951	1	65,9822	37,4582	85,9694	1,50045	2	70,5351	26,3223	23,3866	0,408174	12.0307		5.70923	10.3158
2342	1493884951	1	65,9839	37,2679	87,0349	1,51905	2	70,867	26,2324	22,6636	0,395555	12.0676		7.13733	13.4431
2343	1493884952	1	65,9862	37,03	87,0689	1,51964	2	71,294	26,0965	27,1213	0,473355	12.1538		5.70923	8.26789
2344	1493884952	1	65,9879	36,8397	87,8039	1,53247	2	71,5318	25,9572	28,352	0,494836	12.2133		7.14033	19.0204
2345	1493884952	1	65,9902	36,6017	87,495	1,52708	2	72,1021	25,6802	32,747	0,571543	12.5154		5.71223	4.48009
2346	1493884952	1	65,9919	36,4113	86,8687	1,51614	2	72,2444	25,6349	32,8209	0,572833	12.4589		5.71226	26.3989
2347	1493884952	1	65,9937	36,2209	86,7885	1,51474	2	72,959	25,1214	32,511	0,567424	13.104		4.28418	1.41626
2348	1493884952	1	65,995	36,0781	86,9898	1,51826	2	73,0062	25,1223	32,9367	0,574855	13.0072		4.28421	19.6981
2349	1493884952	1	65,9964	35,9353	87,6988	1,53063	2	73,5769	24,7976	32,9536	0,575149	13.4727		5.71223	8.27048
2350	1493884952	1	65,9981	35,7449	87,9085	1,53429	2	73,8148	24,6583	34,2484	0,597748	13.5652		4.28721	13.3783
2351	1493884952	1	65,9995	35,602	87,6881	1,53045	2	74,1954	24,4259	33,8679	0,591107	13.8592		4.50446	14.1931
2352	1493884952	1	66,048	35,4599	87,446	1,52622	2	74,5766	24,1457	32,2245	0,562424	14.1686		4.28721	6.33698
2353	1493884952	1	66,0494	35,317	87,5433	1,52792	2	74,7666	24,0534	29,5599	0,515917	14.2428		4.28718	20.4578
2354	1493884952	1	66,0507	35,1741	88,2755	1,5407	2	75,3378	23,6809	28,5761	0,498748	14.7765		2.85613	1.41626
2355	1493884953	1	66,0516	35,0789	88,4789	1,54425	2	75,385	23,6818	28,2113	0,49238	14.7311		4.29018	17.7593
2356	1493884953	1	66,0529	34,9359	87,4263	1,52588	2	75,9078	23,4041	24,5219	0,427989	15.1691		4.28721	4.47633
2357	1493884953	1	66,0543	34,793	86,9038	1,51676	2	76,05	23,3589	24,9326	0,435155	15.1873		3.18111	13.9479
2358	1493884953	1	66,1024	34,6985	87,1377	1,52084	2	76,4771	23,1752	21,956	0,383204	15.5055		4.28718	7.09653
2359	1493884953	1	66,1037	34,5556	88,3671	1,5423	2	76,6677	23,0351	21,0482	0,367361	15.6307		1.43108	10.3048
2360	1493884953	1	66,1042	34,5079	88,5512	1,54551	2	76,9993	22,9455	18,0136	0,314396	15.8869		4.28718	8.26378
2361	1493884953	1	66,1055	34,365	88,891	1,55144	2	77,237	22,8063	16,2468	0,283561	16.0472		2.85913	8.60686
2362	1493884953	1	66,1064	34,2697	87,1364	1,52082	2	77,5207	22,7636	14,8064	0,25842	16.2073		3.18515	12.0944
2363	1493884953	1	66,1546	34,1751	88,2683	1,54057	2	77,9	22,627	14,8399	0,259006	16.4716		2.85913	4.47347
2364	1493884953	1	66,1555	34,0798	88,5154	1,54489	2	78,0421	22,5818	13,7205	0,239468	16.5377		2.8591	18.875
2365	1493884953	1	66,1563	33,9845	87,8253	1,53284	2	78,6572	22,4495	11,5687	0,201912	17.0097		2.86213	1.41626
2366	1493884953	1	66,1572	33,8891	88,4909	1,54446	2	78,7044	22,4504	11,9125	0,207913	16.9787		3.18247	14.7702
2367	1493884954	1	66,2054	33,7946	88,7547	1,54906	2	79,1779	22,3155	12,4758	0,217744	17.3221		2.86213	4.24577
2368	1493884954	1	66,2063	33,6992	88,9537	1,55253	2	79,3194	22,3182	13,1424	0,229379	17.3632		2.85913	14.4192
2369	1493884954	1	66,2072	33,6039	88,8269	1,55032	2	79,7921	22,2312	11,8923	0,207559	17.7169		2.86213	4.47347
2370	1493884954	1	66,2081	33,5085	87,9833	1,5356	2	79,9342	22,186	12,0523	0,210353	17.7934		1.42805	11.4002
2371	1493884954	1	66,2085	33,4609	87,3762	1,525	2	80,312	22,1451	12,3946	0,216326	18.0819		3.18515	7.20812
2372	1493884954	1	66,2567	33,3663	87,8721	1,53366	2	80,5483	22,1016	13,9767	0,24394	18.1973		2.86213	5.82951
2373	1493884954	1	66,2576	33,2709	85,6896	1,49557	2	80,7375	22,0573	13,0977	0,228599	18.3143		6.02052	13.031
2374	1493884954	1	66,4007	33,1302	81,9539	1,43036	2	81,1629	21,9695	15,3031	0,267089	18.5063		10.0384	0
2375	1493884954	1	66,6393	32,8956	47,4441	0,828056	2	81,1629	21,9695	14,9015	0,26008	18.1746		14.0564	14.7608
2376	1493884954	1	66,9734	32,5671	46,0505	0,803733	2	81,6361	21,8347	17,859	0,311699	18.1708		12.0474	1.41326
2377	1493884954	1	67,2597	32,2855	40,148	0,700715	2	81,6832	21,8356	18,1391	0,316587	17.8112		11.0798	8.94122
2378	1493884955	1	67,5456	32,0517	39,0094	0,680843	2	81,9672	21,7452	19,7183	0,344149	17.7259		9.10178	4.23972
2379	1493884955	1	67,737	31,8163	38,9094	0,679097	2	82,1085	21,7478	20,503	0,357845	17.5475		9.08501	6.32897
2380	1493884955	1	67,9752	31,6293	35,0522	0,611777	2	82,2983	21,6557	21,7056	0,378834	17.4535		10.2214	16.5448
2381	1493884955	1	68,2606	31,4432	37,0111	0,645965	2	82,819	21,474	27,8423	0,485941	17.6446		9.08501	1.41326
2382	1493884955	1	68,4988	31,2562	41,1131	0,717559	2	82,8661	21,4749	29,1283	0,508385	17.3808		12.1968	12.6565
2383	1493884955	1	68,8319	31,0231	29,1012	0,507911	2	83,2456	21,2906	32,6468	0,569795	17.3918		10.2239	4.46775
2384	1493884955	1	69,1174	30,837	39,0928	0,682297	2	83,3875	21,2454	34,7701	0,606852	17.194		13.0814	3.16514
2385	1493884955	1	69,451	30,5562	36,5045	0,637124	2	83,4824	21,1993	36,8995	0,644018	16.8651		11.4261	8.25709
2386	1493884955	1	69,7837	30,3708	31,5778	0,551137	2	83,7199	21,0602	41,5667	0,725475	16.7602		11.4235	0
2387	1493884955	1	70,1163	30,1854	36,3457	0,634352	2	83,7199	21,0602	41,8106	0,729733	16.3807		13.3701	2.01108
2388	1493884956	1	70,4967	29,9532	34,1363	0,59579	2	83,6721	21,1072	41,1392	0,718015	15.8696		11.4235	7.12105
2389	1493884956	1	70,8293	29,7678	32,0519	0,559412	2	83,8161	20,9185	52,7726	0,921055	15.7152		11.0817	3.16244
2390	1493884956	1	71,1152	29,5339	37,8545	0,660686	2	83,9109	20,8724	57,374	1,00136	15.4516		8.26378	6.3878
2391	1493884956	1	71,3529	29,3947	31,0803	0,542454	2	84,0078	20,6828	63,6454	1,11082	15.3637		10.2214	8.03799
2392	1493884956	1	71,6383	29,2086	31,7928	0,55489	2	84,1989	20,495	70,6632	1,23331	15.2871		14.1798	2.87131
2393	1493884956	1	72,0191	28,9286	36,8051	0,642369	2	84,2003	20,3993	74,0922	1,29315	14.8705		10.2214	12.2239
2394	1493884956	1	72,3045	28,7425	32,5919	0,568836	2	84,3471	20,0192	84,0479	1,46691	14.8701		11.4235	4.01792
2395	1493884956	1	72,6371	28,5571	33,8718	0,591175	2	84,4426	19,9253	85,1722	1,48654	14.6246		9.08316	8.61692
2396	1493884956	1	72,8753	28,3702	36,381	0,634968	2	84,4468	19,6381	92,5807	1,61584	14.4965		8.2612	7.3107
2397	1493884956	1	73,1129	28,231	35,066	0,612016	2	84,4973	19,3997	97,2792	1,69784	14.4082		10.2214	5.92302
2398	1493884957	1	73,3983	28,0449	32,4734	0,566768	2	84,453	19,2073	102,067	1,7814	14.1531		8.2612	11.4942
2399	1493884957	1	73,6359	27,9057	34,2307	0,597439	2	84,4585	18,8242	109,544	1,9119	14.1281		8.2612	3.20594
2400	1493884957	1	73,8735	27,7665	34,6996	0,605622	2	84,4128	18,7276	111,22	1,94115	13.8845		7.08814	12.2729
2401	1493884957	1	74,0639	27,6266	33,0344	0,576559	2	84,277	18,3417	119,41	2,08409	13.8028		5.11154	3.21136
2402	1493884957	1	74,2066	27,5335	31,4473	0,548858	2	84,2313	18,2449	120,663	2,10596	13.6665		6.33028	10.3377
2403	1493884957	1	74,3964	27,4413	32,0395	0,559195	2	84,0469	17,9538	128,936	2,25036	13.5331		9.08501	7.73736
2404	1493884957	1	74,6346	27,2543	35,0546	0,611818	2	83,9561	17,7124	133,653	2,33269	13.3393		1.41626	9.17122
2405	1493884957	1	74,6818	27,2552	32,8087	0,572619	2	83,771	17,4691	134,955	2,3554	13.3559		10.2206	17.2386
2406	1493884957	1	74,9671	27,069	28,0455	0,489486	2	83,4	17,0303	139,096	2,42768	13.1107		5.1099	10.1177
2407	1493884957	1	75,1098	26,976	32,9294	0,574727	2	83,1676	16,7859	137,437	2,39872	12.991		12.1951	17.2134
2408	1493884957	1	75,4429	26,743	34,666	0,605036	2	82,7486	16,3939	138,714	2,42102	12.668		5.10902	7.17504
2409	1493884958	1	75,5855	26,6499	31,6682	0,552715	2	82,6097	16,1992	138,671	2,42027	12.5919		6.33297	21.2714
2410	1493884958	1	75,7754	26,5577	31,3244	0,546713	2	82,0974	15,709	135,567	2,36609	12.5564		7.08992	6.36812
2411	1493884958	1	75,9658	26,4177	31,7731	0,554546	2	81,91	15,6093	137,388	2,39788	12.3351		6.02476	15.25
2412	1493884958	1	76,109	26,2769	33,7227	0,588572	2	81,5848	15,2186	133,066	2,32243	12.3398		3.16514	14.2967
2413	1493884958	1	76,2039	26,2308	32,3493	0,564601	2	81,211	14,923	132,774	2,31735	12.3668		6.0269	4.56021
2414	1493884958	1	76,3472	26,09	33,7532	0,589105	2	81,1657	14,7779	130,776	2,28248	12.2956		6.33028	19.2729
2415	1493884958	1	76,537	25,9978	32,9268	0,574681	2	80,6993	14,3361	128,672	2,24575	12.3822		3.16514	2.02862
2416	1493884958	1	76,6319	25,9517	31,2453	0,545334	2	80,6527	14,2871	128,186	2,23727	12.3381		4.01792	18.4061
2417	1493884958	1	76,7274	25,8578	32,7395	0,571412	2	80,2811	13,7989	123,882	2,16214	12.5716		4.01792	5.15627
2418	1493884958	1	76,8229	25,7639	32,6231	0,56938	2	80,1406	13,6999	124,52	2,17328	12.5119		5.11154	10.381
2419	1493884958	1	76,9656	25,6708	33,0757	0,57728	2	79,9554	13,4076	124,292	2,16931	12.6224		5.10739	10.1538
2420	1493884959	1	77,1082	25,5778	34,9283	0,609614	2	79,7222	13,1623	119,806	2,09101	12.6877		3.16514	10.3851
2421	1493884959	1	77,2031	25,5317	33,0598	0,577003	2	79,5369	12,8699	121,5	2,12058	12.8751		4.01792	13.5941
2422	1493884959	1	77,2986	25,4378	33,7113	0,588373	2	79,3055	12,4803	118,87	2,07467	13.112		3.16514	2.03286
2423	1493884959	1	77,3935	25,3917	33,5734	0,585966	2	79,2588	12,4312	119,901	2,09267	13.094		3.19055	25.2291
2424	1493884959	1	77,4419	25,297	34,0417	0,594139	2	78,8425	11,7005	118,1	2,06124	13.6684		5.13641	2.03286
2425	1493884959	1	77,538	25,1553	68,2347	1,19092	2	78,7958	11,6514	117,58	2,05215	13.5624		5.89897	9.68745
2426	1493884959	1	77,5875	24,965	74,3658	1,29793	2	78,6575	11,3596	118,235	2,06359	13.6474		10.8769	12.403
2427	1493884959	1	77,7332	24,633	70,5858	1,23196	2	78,4252	11,0176	121,537	2,12122	13.633		10.415	4.57345
2428	1493884959	1	77,8317	24,3001	74,4756	1,29984	2	78,3797	10,8721	119,728	2,08964	13.4392		10.4187	20.8119
2429	1493884959	1	77,9303	23,9671	77,9358	1,36024	2	78,0084	10,2861	119,637	2,08806	13.6812		9.04605	1.44311
2430	1493884960	1	78,0282	23,6819	77,9693	1,36082	2	78,009	10,238	119,358	2,0832	13.4439		7.30297	15.6188
2431	1493884960	1	78,0784	23,4437	77,1136	1,34589	2	77,7303	9,79825	121,24	2,11604	13.6499		5.90554	10.4142
2432	1493884960	1	78,128	23,2532	77,9856	1,36111	2	77,5445	9,50502	123,094	2,1484	13.7606		7.3059	3.23459
2433	1493884960	1	78,1782	23,0149	79,3398	1,38474	2	77,4983	9,4076	124,113	2,16618	13.6243		4.52351	20.8379
2434	1493884960	1	78,2272	22,8723	78,2821	1,36628	2	77,1265	8,82089	123,118	2,14881	14.0945		7.30884	0
2435	1493884960	1	78,2774	22,6339	77,7859	1,35762	2	77,1265	8,82089	122,817	2,14356	13.8609		4.30534	12.4276
2436	1493884960	1	78,2792	22,4904	79,0147	1,37907	2	76,8938	8,47817	124,258	2,16871	14.0806		5.90629	8.4362
2437	1493884960	1	78,3289	22,2999	77,7253	1,35656	2	76,7545	8,23389	126,529	2,20834	14.1538		5.90844	5.21313
2438	1493884960	1	78,3785	22,1093	78,5473	1,37091	2	76,6615	8,0871	125,743	2,19464	14.1269		4.30834	14.4521
2439	1493884960	1	78,3803	21,9657	78,2912	1,36644	2	76,3818	7,69488	126,48	2,20749	14.4101		3.19322	2.03906
2440	1493884960	1	78,4287	21,8709	78,7554	1,37454	2	76,335	7,64559	125,966	2,19851	14.3786		4.30834	13.3162
2441	1493884961	1	78,4305	21,7273	78,3244	1,36702	2	76,0546	7,3015	127,092	2,21817	14.6201		3.19589	2.89729
2442	1493884961	1	78,4789	21,6324	78,9378	1,37772	2	76,0557	7,20493	127,596	2,22697	14.6296		4.30838	10.2025
2443	1493884961	1	78,4808	21,4888	78,3058	1,36669	2	75,8215	6,95834	127,732	2,22935	14.7718		4.30834	7.23303
2444	1493884961	1	78,4826	21,3452	79,7392	1,39171	2	75,6815	6,76205	130,68	2,28079	14.8497		3.19589	10.2069
2445	1493884961	1	78,531	21,2503	78,3804	1,368	2	75,4472	6,51535	132,367	2,31024	15.0542		2.87423	13.3297
2446	1493884961	1	78,5322	21,1545	78,2382	1,36551	2	75,1665	6,17092	138,026	2,40902	15.3569		3.19725	7.20387
2447	1493884961	1	78,5807	21,0596	85,1455	1,48607	2	74,9783	6,02178	140,296	2,44863	15.4633		7.7381	6.1286
2448	1493884961	1	78,4893	20,8184	106,625	1,86096	2	74,8376	5,87367	147,959	2,58238	15.3844		11.8551	1.45031
2449	1493884961	1	78,3998	20,4335	96,8913	1,69107	2	74,8382	5,82533	148,811	2,59724	15.0361		13.0232	2.84768
2450	1493884961	1	78,3581	20,0014	100,319	1,7509	2	74,7433	5,82325	156,304	2,72801	14.6317		11.8638	5.69838
2451	1493884962	1	78,2686	19,6162	102,764	1,79357	2	74,5534	5,81907	171,18	2,98766	14.2886		9.0993	2.04308
2452	1493884962	1	78,1778	19,3268	102,53	1,78949	2	74,5065	5,76969	175,521	3,06343	14.0454		10.4775	5.86654
2453	1493884962	1	78,0876	18,9894	103,255	1,80214	2	74,316	5,81385	185,342	3,23483	13.7047		10.4775	7.28345
2454	1493884962	1	77,9974	18,652	106,725	1,8627	2	74,0792	5,76029	196,992	3,43815	13.474		7.74933	0
2455	1493884962	1	77,906	18,4104	106,94	1,86646	2	74,0792	5,76029	199,259	3,47772	13.2163		7.34523	7.25629
2456	1493884962	1	77,8617	18,1696	104,515	1,82413	2	73,8412	5,80342	212,871	3,7153	13.0033		9.10789	2.85069
2457	1493884962	1	77,7709	17,8799	104,411	1,82232	2	73,7462	5,80133	217,14	3,78981	12.7315		5.93878	7.13421
2458	1493884962	1	77,726	17,6871	106,317	1,85559	2	73,5546	5,94219	228,124	3,98152	12.4637		6.43714	11.4858
2459	1493884962	1	77,6339	17,4933	106,849	1,86486	2	73,22	6,12827	241,406	4,21334	12.1921		7.756	2.02167
2460	1493884962	1	77,5424	17,2515	107,383	1,87419	2	73,172	6,17557	240,423	4,19617	11.907		4.55824	6.06929
2461	1493884963	1	77,497	17,1065	106,814	1,86425	2	73,0278	6,31747	249,887	4,36135	11.6781		5.9417	10.351
2462	1493884963	1	77,4521	16,9136	106,71	1,86243	2	72,8346	6,60334	251,703	4,39304	11.297		4.55914	16.7541
2463	1493884963	1	77,4066	16,7686	106,73	1,86279	2	72,5443	7,08043	252,823	4,4126	10.8399		5.18576	12.8687
2464	1493884963	1	77,3139	16,6227	107,075	1,86882	2	72,35	7,46286	250,01	4,3635	10.4184		4.55914	15.5185
2465	1493884963	1	77,2684	16,4777	107,285	1,87248	2	72,1547	7,94186	248,155	4,33113	9.9504		3.21921	12.3133
2466	1493884963	1	77,2223	16,3808	106,835	1,86463	2	72,008	8,32519	246,232	4,29756	9.59593		4.55914	11.5811
2467	1493884963	1	77,1768	16,2358	106,368	1,85647	2	71,8144	8,65917	242,966	4,24056	9.28228		3.22192	22.5051
2468	1493884963	1	77,1307	16,1388	105,334	1,83842	2	71,4747	9,32802	235,819	4,11582	8.85308		3.22192	4.04187
2469	1493884963	1	77,0846	16,0418	105,105	1,83444	2	71,3787	9,42255	236,702	4,13124	8.73909		3.22463	21.4891
2470	1493884963	1	77,0385	15,9447	105,932	1,84887	2	70,9451	9,99271	228,468	3,98752	8.51796		2.88022	4.55826
2471	1493884963	1	77,0397	15,8487	105,11	1,83452	2	70,896	10,1365	226,647	3,95573	8.38894		3.22463	12.1237
2472	1493884964	1	76,9936	15,7516	105,254	1,83703	2	70,608	10,42	223,382	3,89876	8.31876		3.22192	17.2205
2473	1493884964	1	76,9475	15,6546	103,91	1,81357	2	70,2236	10,8463	218,617	3,81559	8.26623		2.03069	5.1382
2474	1493884964	1	76,9008	15,6056	103,861	1,81271	2	70,0801	10,9398	221,523	3,86631	8.26388		1.44011	21.223
2475	1493884964	1	76,9014	15,5576	105,734	1,84541	2	69,5527	11,4113	216,695	3,78203	8.43772		4.06138	3.18395
2476	1493884964	1	76,808	15,4596	137,589	2,40138	2	69,4572	11,4576	217,044	3,78813	8.3696		7.64001	21.3904
2477	1493884964	1	76,5703	15,551	142,55	2,48796	2	68,8827	11,8799	215,212	3,75615	8.51916		8.28235	6.05867
2478	1493884964	1	76,332	15,6904	148,312	2,58853	2	68,7388	12,0216	214,709	3,74738	8.43308		10.325	12.7345
2479	1493884964	1	75,9997	15,78	153,305	2,67567	2	68,3568	12,2067	213,077	3,71889	8.43697		9.52232	14.2614
2480	1493884964	1	75,7141	15,9185	157,844	2,7549	2	67,9738	12,4883	213,322	3,72317	8.46632		7.64001	6.36659
2481	1493884964	1	75,4764	16,0099	162,225	2,83135	2	67,7828	12,5808	213,601	3,72804	8.42319		7.64281	18.2661
2482	1493884965	1	75,2386	16,1013	166,284	2,90221	2	67,3039	12,9568	215,31	3,75788	8.53507		6.34909	3.18395
2483	1493884965	1	75,0482	16,1937	199,831	3,48772	2	67,2084	13,0031	214,504	3,7438	8.46418		6.34909	17.4004
2484	1493884965	1	74,8578	16,2861	199,766	3,48657	2	66,7299	13,3309	216,2	3,77341	8.64847		6.34778	2.02167
2485	1493884965	1	74,6674	16,3784	202,777	3,53913	2	66,6819	13,3782	216,83	3,7844	8.5305		7.64389	18.2661
2486	1493884965	1	74,4296	16,4699	203,473	3,55128	2	66,203	13,7542	219,757	3,83548	8.66325		5.12487	3.18395
2487	1493884965	1	74,2865	16,5632	201,11	3,51004	2	66,1075	13,8005	220,532	3,84901	8.63299		7.23708	15.17
2488	1493884965	1	74,0492	16,6066	200,235	3,49477	2	65,7241	14,1302	220,886	3,85519	8.68561		6.34778	3.18665
2489	1493884965	1	73,8588	16,6989	201,995	3,52549	2	65,6285	14,1765	221,877	3,87249	8.60816		5.12738	13.1556
2490	1493884965	1	73,7156	16,7922	202,705	3,53787	2	65,2931	14,459	222,642	3,88584	8.7397		5.12487	6.05867
2491	1493884965	1	73,5725	16,8855	200,557	3,50038	2	65,1492	14,6007	224,687	3,92153	8.72767		8.97448	14.139
2492	1493884965	1	73,2874	16,9761	200,438	3,4983	2	64,8134	14,9314	225,252	3,93138	8.71719		6.35179	7.13072
2493	1493884966	1	73,0969	17,0685	202,392	3,53241	2	64,6219	15,0722	226,706	3,95676	8.70694		5.12738	11.1412
2494	1493884966	1	72,9537	17,1618	202,683	3,53748	2	64,3345	15,3074	225,449	3,93483	8.81643		4.48867	11.1698
2495	1493884966	1	72,8111	17,2071	200,961	3,50743	2	64,0942	15,5918	225,856	3,94193	8.8653		7.64281	9.13421
2496	1493884966	1	72,5733	17,2985	200,648	3,50197	2	63,8547	15,7798	224,644	3,92078	8.84988		5.12738	11.1656
2497	1493884966	1	72,4301	17,3918	204,971	3,57742	2	63,6145	16,0641	224,312	3,91498	8.91502		5.1265	8.07824
2498	1493884966	1	72,287	17,4852	203,875	3,55829	2	63,4226	16,253	222,607	3,88522	8.94963		7.64561	10.0978
2499	1493884966	1	72,0491	17,5766	200,296	3,49582	2	63,1828	16,4892	222,456	3,8826	8.93273		7.64669	10.0978
2500	1493884966	1	71,8112	17,6681	204,204	3,56403	2	62,9429	16,7253	221,958	3,8739	8.91827		7.11331	7.12653
2501	1493884966	1	71,6202	17,8086	206,407	3,60249	2	62,7515	16,866	222,086	3,87613	8.91865		7.64669	10.0978
2502	1493884966	1	71,3823	17,9001	197,107	3,44017	2	62,5117	17,1022	220,288	3,84474	8.90641		9.52903	5.1382
2503	1493884966	1	71,0965	18,0387	207,301	3,61808	2	62,3682	17,1957	219,926	3,83843	8.76891		15.3813	10.0957
2504	1493884966	1	70,667	18,3187	212,53	3,70936	2	62,1284	17,4318	217,111	3,7893	8.58454		7.24057	6.3706
2505	1493884967	1	70,4296	18,3622	198,111	3,45768	2	61,9373	17,5244	215,296	3,75763	8.53353		12.136	7.15094
2506	1493884967	1	70,0489	18,499	204,31	3,56588	2	61,7931	17,7142	212,951	3,7167	8.29302		11.4582	9.55455
2507	1493884967	1	69,7152	18,6848	198,549	3,46533	2	61,5065	17,8531	209,353	3,6539	8.25073		10.8187	10.0957
2508	1493884967	1	69,3819	18,8225	200,573	3,50066	2	61,2667	18,0892	206,304	3,60068	8.14826		10.8199	13.5145
2509	1493884967	1	69,0486	18,9603	204,327	3,56617	2	60,8373	18,2254	201,203	3,51165	8.24412		11.4593	11.1389
2510	1493884967	1	68,7148	19,146	196,868	3,436	2	60,55	18,4606	194,32	3,39153	8.19352		13.4784	7.26713
2511	1493884967	1	68,2866	19,282	203,489	3,55155	2	60,3117	18,5041	191,652	3,34496	8.01275		11.4608	4.50673
2512	1493884967	1	67,9528	19,4678	198,55	3,46536	2	60,1685	18,5495	186,344	3,25232	7.83828		8.98683	10.117
2513	1493884967	1	67,6673	19,5585	195,883	3,4188	2	59,8357	18,495	174,324	3,04253	7.90348		13.9956	5.1382
2514	1493884967	1	67,2386	19,7425	202,795	3,53944	2	59,6922	18,5885	167,155	2,91741	7.63413		13.4812	7.73465
2515	1493884967	1	66,8103	19,8785	193,934	3,38479	2	59,4549	18,4877	161,205	2,81356	7.48574		10.8254	5.87762
2516	1493884968	1	66,4768	20,0163	198,938	3,47212	2	59,2641	18,5322	155,538	2,71465	7.3638		14.8391	10.3929
2517	1493884968	1	66,001	20,1515	197,849	3,45311	2	58,9799	18,3341	145,672	2,54246	7.2525		10.8254	4.50673
2518	1493884968	1	65,6675	20,2893	192,99	3,3683	2	58,8367	18,3795	139,557	2,43572	7.09275		10.3498	10.2223
2519	1493884968	1	65,3344	20,3791	195,296	3,40856	2	58,6003	18,1341	132,162	2,30666	7.09846		8.9906	4.53953
2520	1493884968	1	65,0488	20,4699	196,523	3,42998	2	58,4578	18,0832	127,639	2,22772	7.00982		8.65389	7.80371
2521	1493884968	1	64,7635	20,5125	197,025	3,43873	2	58,3642	17,8405	119,318	2,08249	6.93474		9.53975	7.21707
2522	1493884968	1	64,4774	20,6513	195,27	3,4081	2	58,1747	17,6923	114,121	1,99179	6.96274		7.25292	5.9747
2523	1493884968	1	64,2396	20,6949	195,267	3,40806	2	58,1284	17,4986	108,393	1,89181	6.8966		8.99541	11.6846
2524	1493884968	1	63,9538	20,7856	193,866	3,38361	2	57,9402	17,1576	105,962	1,84939	7.02323		5.86301	13.7578
2525	1493884968	1	63,7635	20,8301	195,135	3,40576	2	57,8002	16,7209	108,614	1,89568	7.24199		8.99541	15.6225
2526	1493884968	1	63,4777	20,9208	193,583	3,37865	2	57,6129	16,235	107,303	1,8728	7.50684		5.86593	13.7635
2527	1493884969	1	63,2873	20,9653	190,304	3,32143	2	57,4729	15,7981	109,583	1,91259	7.77864		5.13317	13.7673
2528	1493884969	1	63,144	21,0588	189,865	3,31377	2	57,3328	15,3611	112,845	1,96952	8.13842		5.86525	14.3024
2529	1493884969	1	62,9536	21,1032	188,95	3,2978	2	57,145	14,9229	115,618	2,01792	8.48151		4.49816	13.7767
2530	1493884969	1	62,8107	21,1486	189,171	3,30166	2	57,0048	14,4856	118,733	2,07229	8.83765		4.49816	11.7114
2531	1493884969	1	62,6678	21,194	189,034	3,29927	2	56,8162	14,1438	123,182	2,14992	9.16223		2.85051	11.7141
2532	1493884969	1	62,5728	21,1922	189,361	3,30498	2	56,6276	13,8019	127,605	2,22713	9.48483		4.49816	12.4972
2533	1493884969	1	62,4299	21,2376	187,251	3,26814	2	56,3912	13,4589	133,034	2,32189	9.84754		3.18125	10.4819
2534	1493884969	1	62,3345	21,2839	189,343	3,30467	2	56,2021	13,1651	137,634	2,40217	10.1745		2.85351	14.3661
2535	1493884969	1	62,2394	21,2821	190,08	3,31752	2	55,8701	12,82	142,748	2,49143	10.5913		3.18125	9.28242
2536	1493884969	1	62,144	21,3284	180,53	3,15085	2	55,6325	12,6218	146,364	2,55454	10.8722		6.4171	12.462
2537	1493884969	1	61,9547	21,2288	148,352	2,58923	2	55,2997	12,3732	152,038	2,65356	11.0775		5.18231	10.443
2538	1493884969	1	61,813	21,13	149,629	2,61152	2	55,0143	12,1739	156,357	2,72895	11.2443		14.1291	12.9299
2539	1493884970	1	61,3867	20,9298	150,294	2,62312	2	54,6332	11,9726	160,899	2,80821	11.2179		7.72125	9.70119
2540	1493884970	1	61,1498	20,8292	144,149	2,51588	2	54,3473	11,8215	164,827	2,87677	11.2877		8.38185	13.2746
2541	1493884970	1	60,9132	20,6806	144,068	2,51445	2	53,9176	11,7159	169,09	2,95118	11.3712		7.19786	9.12488
2542	1493884970	1	60,7242	20,5328	147,172	2,56863	2	53,6313	11,6132	171,969	3,00143	11.396		7.20023	14.6812
2543	1493884970	1	60,5351	20,385	147,32	2,57121	2	53,1537	11,5065	175,611	3,06499	11.5461		5.19141	13.02
2544	1493884970	1	60,3931	20,2861	142,498	2,48705	2	52,7235	11,4492	177,742	3,10217	11.701		8.38598	14.4522
2545	1493884970	1	60,1564	20,1374	142,513	2,48733	2	52,2453	11,3909	180,096	3,14327	11.7935		9.22979	12.9208
2546	1493884970	1	59,92	19,9405	147,365	2,57201	2	51,8147	11,382	181,726	3,17172	11.7874		4.08213	12.9238
2547	1493884970	1	59,8256	19,8425	146,468	2,55634	2	51,384	11,3731	183,192	3,19731	11.9579		6.42926	12.9268
2548	1493884970	1	59,636	19,7426	143,198	2,49928	2	50,9532	11,3642	183,795	3,20784	12.066		6.12528	17.2789
2549	1493884970	1	59,4943	19,5956	142,516	2,48738	2	50,3784	11,4008	183,433	3,20152	12.2578		5.19387	10.1384
2550	1493884970	1	59,3522	19,4967	145,674	2,5425	2	50,043	11,4422	182,915	3,19248	12.31		7.20865	21.5596
2551	1493884971	1	59,1629	19,3487	146,11	2,55011	2	49,3245	11,4274	180,828	3,15604	12.631		5.19558	7.30845
2552	1493884971	1	59,0208	19,2497	144,345	2,5193	2	49,0848	11,4709	179,849	3,13896	12.6188		4.08638	28.8189
2553	1493884971	1	58,9263	19,1516	142,691	2,49043	2	48,1266	11,4026	175,559	3,06408	13.2921		7.21101	3.20277
2554	1493884971	1	58,7369	19,0036	145,209	2,53437	2	48,0305	11,4491	173,789	3,03319	13.1033		5.19558	22.0814
2555	1493884971	1	58,5948	18,9046	145,947	2,54725	2	47,3121	11,2889	168,05	2,93303	13.6124		5.19976	11.5779
2556	1493884971	1	58,4526	18,8055	142,374	2,48489	2	46,9283	11,3294	163,64	2,85606	13.7369		5.21759	11.7171
2557	1493884971	1	58,3584	18,6593	141,938	2,47729	2	46,5933	11,1286	161,877	2,82529	13.9689		8.40253	14.4913
2558	1493884971	1	58,1213	18,5102	145,563	2,54056	2	46,1138	11,0702	153,875	2,68562	14.1256		2.04315	11.0505
2559	1493884971	1	58,074	18,4612	144,724	2,5259	2	45,7785	10,9177	158,405	2,7647	14.4251		5.20222	11.052
2560	1493884971	1	57,9317	18,3621	142,142	2,48084	2	45,4431	10,7653	149,885	2,61598	14.6177		6.13593	7.286
2561	1493884971	1	57,7898	18,2148	140,919	2,4595	2	45,2517	10,6158	144,72	2,52584	14.6611		4.08846	13.736
2562	1493884971	1	57,6952	18,1167	143,75	2,50891	2	44,8685	10,3652	131,435	2,29398	14.987		5.20393	7.29073
2563	1493884972	1	57,5529	18,0175	144,519	2,52233	2	44,6769	10,2157	136,758	2,38688	15.0552		4.09062	10.3313
2564	1493884972	1	57,4583	17,9193	141,32	2,4665	2	44,4376	9,96805	127,477	2,2249	15.2565		7.21944	5.27591
2565	1493884972	1	57,2687	17,7711	139,127	2,42822	2	44,342	9,82044	124,17	2,16718	15.1761		8.1854	11.7988
2566	1493884972	1	57,0793	17,5747	141,953	2,47754	2	44,151	9,47664	116,525	2,03375	15.2551		7.22365	6.20322
2567	1493884972	1	56,8896	17,4264	143,235	2,49992	2	44,0073	9,32796	112,91	1,97065	15.2164		2.04747	7.8806
2568	1493884972	1	56,8423	17,3772	140,856	2,4584	2	43,912	9,08317	107,676	1,87929	15.3618		4.0927	6.54813
2569	1493884972	1	56,7476	17,279	138,694	2,42068	2	43,8165	8,8869	105,449	1,84042	15.4156		6.14225	11.7715
2570	1493884972	1	56,6055	17,1316	140,273	2,44822	2	43,7696	8,49733	101,564	1,77263	15.4697		9.25937	13.1016
2571	1493884972	1	56,3684	16,934	142,154	2,48105	2	43,5786	8,10459	98,1484	1,71301	15.5415		4.09694	5.83082
2572	1493884972	1	56,2736	16,8357	141,386	2,46765	2	43,5791	7,91023	98,7196	1,72298	15.5182		4.09694	10.6562
2573	1493884972	1	56,1788	16,7374	138,631	2,41957	2	43,484	7,56799	98,3474	1,71649	15.66		4.09486	5.83263
2574	1493884973	1	56,0841	16,6391	138,997	2,42596	2	43,4846	7,37357	97,6643	1,70456	15.6396		3.22469	13.4915
2575	1493884973	1	55,989	16,589	140,239	2,44763	2	43,3897	6,93398	97,0155	1,69324	15.8733		7.25194	1.45891
2576	1493884973	1	55,8471	16,3933	143,133	2,49814	2	43,3899	6,88535	96,5711	1,68548	15.6711		5.21057	11.7861
2577	1493884973	1	55,7046	16,294	140,836	2,45805	2	43,3429	6,4953	100,686	1,75731	15.7742		4.0991	8.89947
2578	1493884973	1	55,6098	16,1956	139,895	2,44162	2	43,2957	6,20243	102,407	1,78733	15.8588		4.0991	19.5413
2579	1493884973	1	55,515	16,0972	140,231	2,44749	2	43,1532	5,56683	106,744	1,86304	16.2389		2.04955	1.4598
2580	1493884973	1	55,4676	16,048	142,195	2,48177	2	43,1533	5,51817	107,702	1,87976	16.2024		5.21303	19.0773
2581	1493884973	1	55,325	15,9487	140,798	2,45738	2	42,9144	4,92884	119,196	2,08036	16.597		4.0991	5.92982
2582	1493884973	1	55,2302	15,8503	140,354	2,44964	2	43,107	4,8844	125,526	2,19084	16.347		6.15074	1.4604
2583	1493884973	1	55,0879	15,7027	139,073	2,42728	2	43,1069	4,93308	129,869	2,26664	16.1099		2.04955	8.51402
2584	1493884973	1	55,0405	15,6535	139,45	2,43385	2	43,347	5,08439	142,056	2,47935	15.7621		6.1529	2.03461
2585	1493884973	1	54,8982	15,5058	142,119	2,48044	2	43,3953	5,03678	145,33	2,53649	15.5537		4.10118	0
2586	1493884974	1	54,8033	15,4074	141,578	2,47101	2	43,3953	5,03678	146,281	2,55309	15.4173		2.05163	1.44335
2587	1493884974	1	54,7558	15,3582	140,619	2,45427	2	43,4434	5,03784	156,832	2,73724	15.3127		4.10334	2.03248
2588	1493884974	1	54,6609	15,2597	140,019	2,44379	2	43,4916	4,99023	140,007	2,44358	15.1728		3.22874	1.46041
2589	1493884974	1	54,5657	15,2095	139,646	2,43727	2	43,4918	4,94155	174,371	3,04334	15.1017		3.24841	0
2590	1493884974	1	54,5186	15,112	141,718	2,47344	2	43,4918	4,94155	183,351	3,20008	15.0009		3.22874	1.46041
2591	1493884974	1	54,4234	15,0618	140,006	2,44357	2	43,4916	4,99023	194,652	3,39732	14.8641		2.05163	0
2592	1493884974	1	54,3759	15,0126	139,942	2,44244	2	43,4916	4,99023	198,491	3,46432	14.7958		3.25242	3.23283
2593	1493884974	1	54,3287	14,915	141,228	2,46489	2	43,4432	5,08651	210,91	3,68107	14.6661		2.04955	3.23148
2594	1493884974	1	54,2813	14,8658	141,597	2,47133	2	43,3949	5,18279	223,768	3,90548	14.5696		3.2314	2.03461
2595	1493884974	1	54,186	14,8156	140,774	2,45697	2	43,3466	5,2304	228,448	3,98717	14.4696		2.05171	11.6417
2596	1493884974	1	54,1386	14,7663	140,636	2,45456	2	43,1532	5,56683	245,516	4,28507	14.3286		2.05163	2.88669
2597	1493884974	1	54,0911	14,7171	141,753	2,47406	2	43,057	5,56472	247,93	4,32719	14.3359		3.2314	6.46485
2598	1493884975	1	53,9958	14,6669	139,312	2,43146	2	42,9602	5,75725	254,588	4,44341	14.1833		4.59758	7.20355
2599	1493884975	1	53,9489	14,521	124,667	2,17586	2	42,8153	5,94872	257,531	4,49476	14.0514		10.2647	10.5631
2600	1493884975	1	53,7115	14,2746	148,891	2,59864	2	42,7182	6,28717	261,6	4,56577	13.5887		9.69559	16.9546
2601	1493884975	1	53,4256	14,1239	150,397	2,62492	2	42,5243	6,81802	263,598	4,60066	13.123		11.3288	13.3895
2602	1493884975	1	53,1403	13,8765	146,587	2,55842	2	42,4269	7,25358	260,054	4,5388	12.5952		11.6677	20.791
2603	1493884975	1	52,8068	13,6764	155,915	2,72123	2	42,2809	7,93106	256,153	4,47072	11.9918		10.4511	10.5545
2604	1493884975	1	52,521	13,4772	157,747	2,7532	2	42,1838	8,26921	256,738	4,48092	11.575		9.70369	22.5089
2605	1493884975	1	52,2349	13,3263	157,902	2,75591	2	41,9896	8,99394	251,324	4,38643	11.1236		6.4709	4.37192
2606	1493884975	1	52,0441	13,2257	156,482	2,73113	2	41,9892	9,13967	251,386	4,38752	10.8534		8.44832	22.0107
2607	1493884975	1	51,8057	13,0758	156,912	2,73864	2	41,699	9,81353	244,543	4,26808	10.6202		7.7811	4.57626
2608	1493884975	1	51,5671	12,9741	158,48	2,766	2	41,6506	9,95819	242,739	4,2366	10.365		6.47355	16.8069
2609	1493884976	1	51,3762	12,8735	159,112	2,77703	2	41,3609	10,4377	235,976	4,11855	10.3072		5.94382	9.67728
2610	1493884976	1	51,1851	12,8212	160,638	2,80366	2	41,216	10,7259	232,693	4,06127	10.1869		6.47495	11.2269
2611	1493884976	1	50,9942	12,7205	160,917	2,80853	2	40,975	11,0122	230,249	4,01861	10.1638		4.56617	12.9013
2612	1493884976	1	50,8509	12,6692	160,858	2,80751	2	40,7818	11,3964	225,492	3,93558	10.1492		3.2381	9.18712
2613	1493884976	1	50,7554	12,6189	161,823	2,82435	2	40,541	11,5856	224,914	3,92549	10.2665		6.4776	17.2981
2614	1493884976	1	50,5644	12,5182	161,544	2,81948	2	40,1554	12,0143	218,963	3,82162	10.4212		4.56718	6.09044
2615	1493884976	1	50,4211	12,4668	161,578	2,82007	2	40,0109	12,1569	222,98	3,89174	10.4148		3.2381	22.3338
2616	1493884976	1	50,3256	12,4165	161,072	2,81123	2	39,4809	12,6797	221,648	3,86849	10.8479		4.57001	2.02802
2617	1493884976	1	50,1822	12,3651	161,518	2,81902	2	39,4328	12,7272	221,348	3,86325	10.7555		1.43725	26.4553
2618	1493884976	1	50,1343	12,3642	160,989	2,80978	2	38,7585	13,2955	219,092	3,82387	11.4139		4.57001	4.06029
2619	1493884976	1	49,9909	12,3128	162,174	2,83048	2	38,6622	13,3906	219,476	3,83058	11.3799		3.2395	15.2504
2620	1493884977	1	49,8954	12,2624	161,763	2,82329	2	38,2769	13,7222	220,827	3,85417	11.7098		3.24076	9.18712
2621	1493884977	1	49,7998	12,2121	161,244	2,81423	2	38,0361	13,9114	224,203	3,91308	11.8858		3.2395	13.2255
2622	1493884977	1	49,7043	12,1617	161,846	2,82475	2	37,699	14,1955	222,962	3,89142	12.1764		1.43731	10.1486
2623	1493884977	1	49,6564	12,1607	161,861	2,82501	2	37,4582	14,4331	222,729	3,88735	12.4081		4.57001	11.2026
2624	1493884977	1	49,513	12,1093	161,754	2,82315	2	37,1693	14,6697	224,061	3,91061	12.6064		2.06012	11.2181
2625	1493884977	1	49,4653	12,0599	160,318	2,79808	2	36,9284	14,9557	224,311	3,91497	12.867		2.87457	8.11847
2626	1493884977	1	49,3695	12,058	161,637	2,82111	2	36,7358	15,1458	226,569	3,95438	13.0056		3.24215	13.2389
2627	1493884977	1	49,2739	12,0076	159,73	2,78781	2	36,4468	15,4793	227,696	3,97404	13.2886		1.43731	5.17152
2628	1493884977	1	49,226	12,0066	161,354	2,81615	2	36,3023	15,5733	228,043	3,98009	13.4068		2.05803	13.237
2629	1493884977	1	49,1784	11,9572	159,557	2,78479	2	36,0134	15,9068	229,963	4,01361	13.7447		2.87463	6.09044
2630	1493884977	1	49,0826	11,9552	160,792	2,80636	2	35,8689	16,0494	230,198	4,01771	13.8335		2.06012	13.2347
2631	1493884977	1	49,0349	11,9058	159,174	2,77811	2	35,58	16,3828	231,522	4,04082	14.1802		2.87463	5.1862
2632	1493884978	1	48,9391	11,9038	176,353	3,07794	2	35,4836	16,5263	231,875	4,04697	14.2274		6.40283	11.2139
2633	1493884978	1	48,747	11,9968	189,23	3,30269	2	35,2428	16,8122	232,541	4,0586	14.3371		8.72467	8.11422
2634	1493884978	1	48,4593	12,0393	186,608	3,25692	2	35,0503	17,0022	232,241	4,05336	14.298		8.72467	8.38631
2635	1493884978	1	48,1716	12,0818	188,435	3,2888	2	34,9058	17,2415	232,656	4,06062	14.2339		8.72467	10.1444
2636	1493884978	1	47,8839	12,1243	193,255	3,37294	2	34,6651	17,479	231,983	4,04887	14.2622		7.31194	8.38631
2637	1493884978	1	47,6441	12,1679	193,391	3,37532	2	34,5206	17,7183	233,044	4,06738	14.249		7.31436	6.0862
2638	1493884978	1	47,4042	12,2114	192,252	3,35544	2	34,3762	17,8608	231,367	4,03811	14.2002		7.31141	10.3616
2639	1493884978	1	47,1644	12,2549	196,231	3,42487	2	34,1836	18,1475	229,64	4,00797	14.2557		9.06104	3.20947
2640	1493884978	1	46,8764	12,3459	199,281	3,47811	2	34,0873	18,1941	229,07	3,99803	14.0628		5.91268	9.65714
2641	1493884978	1	46,6844	12,3904	198,206	3,45935	2	33,9429	18,4818	229,258	4,00131	14.1227		7.71368	3.20817
2642	1493884978	1	46,4443	12,4824	196,879	3,43619	2	33,8466	18,5283	228,436	3,98697	13.9734		5.91268	5.18204
2643	1493884978	1	46,2523	12,5269	199,505	3,48201	2	33,7503	18,6717	228,598	3,98979	13.9305		5.91268	13.2305
2644	1493884979	1	46,0603	12,5714	199,948	3,48975	2	33,4615	19,005	225,283	3,93194	14.1464		6.40553	9.19015
2645	1493884979	1	45,8681	12,6644	201,446	3,51589	2	33,269	19,2433	221,664	3,86877	14.2133		5.91268	13.2171
2646	1493884979	1	45,6761	12,7089	200,796	3,50456	2	32,9321	19,5272	217,51	3,79626	14.4533		4.53052	7.75965
2647	1493884979	1	45,5321	12,7544	200,147	3,49323	2	32,8359	19,7673	209,642	3,65894	14.5043		5.91336	4.33276
2648	1493884979	1	45,3401	12,799	200,356	3,49688	2	32,6915	19,7646	206,674	3,60714	14.4398		4.53338	8.36009
2649	1493884979	1	45,196	12,8445	199,18	3,47635	2	32,4509	19,9052	196,641	3,43203	14.5702		4.31788	1.44325
2650	1493884979	1	45,0521	12,8416	199,768	3,48662	2	32,4028	19,9043	192,058	3,35204	14.4875		4.53338	13.265
2651	1493884979	1	44,908	12,8871	199,793	3,48704	2	31,9696	19,9929	175,296	3,05949	14.7613		4.53338	1.452
2652	1493884979	1	44,7639	12,9326	199,48	3,48158	2	31,9696	20,0413	176,234	3,07587	14.6365		4.53338	11.9698
2653	1493884979	1	44,6198	12,9781	198,796	3,46964	2	31,5844	19,9373	164,466	2,87047	14.7767		4.53338	4.54377
2654	1493884979	1	44,4757	13,0236	198,701	3,46798	2	31,44	19,983	161,76	2,82324	14.7771		4.53429	7.39691
2655	1493884980	1	44,3316	13,0692	197,193	3,44166	2	31,1992	19,93	151,709	2,64783	14.8166		2.87763	2.06627
2656	1493884980	1	44,2357	13,0672	197,606	3,44888	2	31,151	19,8808	149,768	2,61395	14.7524		4.53338	14.3451
2657	1493884980	1	44,0916	13,1127	197,857	3,45325	2	30,7175	19,679	134,639	2,34989	14.8991		3.20547	2.8925
2658	1493884980	1	43,9954	13,1592	196,872	3,43607	2	30,6211	19,6772	134,757	2,35196	14.878		2.87756	5.27369
2659	1493884980	1	43,8995	13,1573	197,14	3,44075	2	30,5247	19,5302	128,88	2,24939	14.8155		4.53624	11.4237
2660	1493884980	1	43,7553	13,2028	196,087	3,42236	2	30,2354	19,2826	123,739	2,15966	14.824		3.20277	12.5918
2661	1493884980	1	43,6592	13,2493	196,952	3,43747	2	29,9942	18,9391	122,754	2,14246	14.8022		2.88056	14.6435
2662	1493884980	1	43,5632	13,2474	197,47	3,4465	2	29,7047	18,5461	121,165	2,11473	14.8369		3.20277	14.6477
2663	1493884980	1	43,4671	13,2939	197,485	3,44676	2	29,4151	18,153	125,483	2,19009	14.8684		2.88062	19.1032
2664	1493884980	1	43,3711	13,2919	197,248	3,44263	2	29,077	17,6134	125,327	2,18737	14.9331		3.20547	6.55131
2665	1493884980	1	43,2749	13,3384	198,712	3,46818	2	28,9803	17,4176	127,835	2,23114	14.8652		3.20277	26.1059
2666	1493884980	1	43,1788	13,3849	199,436	3,48082	2	28,4489	16,7285	130,032	2,26949	15.1046		3.20277	2.91301
2667	1493884981	1	43,0827	13,4314	197,586	3,44853	2	28,4487	16,6314	130,717	2,28144	14.9798		2.88356	22.9194
2668	1493884981	1	42,9866	13,4295	199,492	3,4818	2	27,9653	16,0398	135,714	2,36866	15.2464		2.88056	5.29116
2669	1493884981	1	42,8906	13,4276	197,579	3,44841	2	27,8686	15,8923	138,207	2,41217	15.2229		3.20277	12.607
2670	1493884981	1	42,7945	13,4741	197,832	3,45282	2	27,5303	15,643	143,397	2,50275	15.4175		3.20547	14.5341
2671	1493884981	1	42,6983	13,5206	192,009	3,35119	2	27,1917	15,2965	146,235	2,55229	15.608		7.37249	6.23076
2672	1493884981	1	42,4584	13,4673	181,893	3,17464	2	27,0466	15,1479	146,563	2,558	15.5032		11.8377	21.1466
2673	1493884981	1	42,074	13,5564	196,233	3,42492	2	26,4662	14,7479	150,538	2,62739	15.6532		9.07339	3.28303
2674	1493884981	1	41,7856	13,6475	191,627	3,34453	2	26,4177	14,6498	150,899	2,63369	15.4006		13.0268	25.6505
2675	1493884981	1	41,3532	13,6873	189,563	3,3085	2	25,6918	14,198	150,601	2,62848	15.6697		13.2421	7.87576
2676	1493884981	1	40,9207	13,7755	196,283	3,42578	2	25,4499	14,096	149,345	2,60657	15.4741		10.4535	9.40974
2677	1493884981	1	40,5841	13,8656	192,265	3,35565	2	25,2077	13,8967	148,67	2,59478	15.3764		8.74632	20.3819
2678	1493884981	1	40,2957	13,9083	190,298	3,32133	2	24,6266	13,5447	151,948	2,65199	15.6733		8.74632	0
2679	1493884982	1	40,0073	13,951	191,855	3,3485	2	24,6266	13,5447	151,519	2,64451	15.3861		11.8472	25.6829
2680	1493884982	1	39,6226	14,0402	192,452	3,35892	2	23,8998	13,0923	147,467	2,57378	15.7513		10.1722	3.28214
2681	1493884982	1	39,2861	14,0819	188,021	3,28158	2	23,8028	13,0417	146,556	2,55789	15.5182		8.74928	9.4205
2682	1493884982	1	38,9976	14,1246	189,798	3,3126	2	23,5603	12,8422	145,676	2,54253	15.4905		8.75225	13.864
2683	1493884982	1	38,709	14,1673	193,014	3,36874	2	23,1724	12,591	146,276	2,55299	15.6164		8.75181	6.563
2684	1493884982	1	38,4204	14,2099	188,342	3,28719	2	22,9785	12,4897	145,947	2,54726	15.5374		7.21344	15.9098
2685	1493884982	1	38,18	14,2051	186,958	3,26303	2	22,5418	12,1888	144,215	2,51702	15.7676		10.1785	4.17078
2686	1493884982	1	37,8433	14,2469	191,874	3,34883	2	22,4446	12,0894	144,333	2,51908	15.5491		9.08483	14.7249
2687	1493884982	1	37,5545	14,338	189,742	3,31162	2	22,0562	11,7893	140,118	2,44553	15.7065		8.65969	5.30581
2688	1493884982	1	37,2659	14,3323	187,399	3,27073	2	21,9106	11,6889	140,954	2,46011	15.5812		10.1812	15.6719
2689	1493884982	1	36,9291	14,374	192,035	3,35164	2	21,5218	11,34	139,68	2,43788	15.7032		9.08574	3.28757
2690	1493884982	1	36,6403	14,4652	188,656	3,29268	2	21,4247	11,2892	139,538	2,43539	15.5435		11.6724	17.7596
2691	1493884983	1	36,2553	14,409	176,407	3,07888	2	20,9872	10,8904	138,808	2,42266	15.6683		12.9986	7.37233
2692	1493884983	1	35,8221	14,4004	183,006	3,19407	2	20,7927	10,7402	139,338	2,43192	15.4687		11.6177	13.6142
2693	1493884983	1	35,437	14,4412	182,816	3,19075	2	20,5006	10,3929	136,313	2,3791	15.4753		10.112	8.58759
2694	1493884983	1	35,1	14,4345	177,875	3,1045	2	20,2576	10,2416	137,936	2,40744	15.4233		14.5531	7.37837
2695	1493884983	1	34,6184	14,3763	183,669	3,20564	2	20,063	10,0912	139,704	2,4383	15.1731		10.1905	16.8269
2696	1493884983	1	34,2813	14,4181	183,945	3,21044	2	19,6251	9,7407	143,369	2,50225	15.3845		10.118	4.17926
2697	1493884983	1	33,9441	14,4114	182,055	3,17746	2	19,5277	9,6411	142,157	2,48111	15.1851		10.1211	16.7232
2698	1493884983	1	33,6068	14,4046	182,382	3,18317	2	19,1379	9,24261	139,905	2,44181	15.3621		8.67469	3.29345
2699	1493884983	1	33,3177	14,3989	183,884	3,20938	2	19,0406	9,19177	140,028	2,44395	15.197		8.67475	17.7997
2700	1493884983	1	33,0286	14,3931	180,583	3,15177	2	18,6021	8,79208	140,951	2,46006	15.4756		10.5902	2.09049
2701	1493884983	1	32,6912	14,2893	165,546	2,88932	2	18,5534	8,74224	141,106	2,46276	15.1871		11.9876	14.7778
2702	1493884983	1	32,3056	14,1845	171,423	2,99189	2	18,1636	8,44107	143,231	2,49986	15.2638		11.6962	4.18415
2703	1493884984	1	31,9198	14,1283	169,454	2,95754	2	18,0661	8,34134	144,018	2,51359	15.0138		13.4013	13.6376
2704	1493884984	1	31,4858	14,0225	165,689	2,89181	2	17,7248	8,04107	145,384	2,53742	15.0048		10.5997	4.18689
2705	1493884984	1	31,1481	13,9186	166,603	2,90776	2	17,6272	7,94131	146,355	2,55437	14.7832		9.21731	10.6556
2706	1493884984	1	30,8586	13,8157	168,112	2,93411	2	17,3348	7,73967	146,855	2,56311	14.826		10.6025	5.33042
2707	1493884984	1	30,5208	13,7118	165,647	2,89109	2	17,1885	7,63884	147,232	2,56968	14.6503		10.6025	10.659
2708	1493884984	1	30,183	13,6079	165,193	2,88316	2	16,896	7,43714	148,051	2,58397	14.65		7.86194	5.3311
2709	1493884984	1	29,9416	13,5059	165,773	2,89328	2	16,7497	7,33627	148,291	2,58817	14.5633		9.22397	7.39758
2710	1493884984	1	29,6519	13,4029	166,307	2,90261	2	16,5546	7,18547	147,814	2,57983	14.4981		7.86588	5.33161
2711	1493884984	1	29,4104	13,3008	166,273	2,90201	2	16,4083	7,08457	148,247	2,5874	14.4117		6.54161	8.61986
2712	1493884984	1	29,2172	13,1997	166,069	2,89845	2	16,1644	6,93268	148,235	2,58719	14.4793		7.86747	3.30085
2713	1493884984	1	28,9756	13,0977	165,522	2,8889	2	16,0669	6,88169	148,708	2,59544	14.3274		6.00618	5.33459
2714	1493884985	1	28,7824	13,0452	166,409	2,90439	2	15,9205	6,78076	149,311	2,60598	14.3064		6.54566	13.9523
2715	1493884985	1	28,5891	12,944	166,145	2,89979	2	15,5302	6,52785	153,534	2,67968	14.55		6.00908	6.60491
2716	1493884985	1	28,3958	12,8915	166,612	2,90792	2	15,3351	6,42583	154,248	2,69214	14.5735		6.00908	15.222
2717	1493884985	1	28,2025	12,839	164,352	2,86849	2	14,8959	6,17175	158,574	2,76763	14.8835		5.29005	0
2718	1493884985	1	28,0574	12,7388	165,88	2,89516	2	14,8959	6,17175	159,838	2,78969	14.7089		4.61622	0
2719	1493884985	1	27,9124	12,6873	169,285	2,95459	2	14,8959	6,17175	159,838	2,78969	14.5562		7.42716	2.93554
2720	1493884985	1	27,6707	12,6337	159,156	2,77779	2	14,8954	6,0739	168,759	2,9454	14.361		10.5801	9.16606
2721	1493884985	1	27,3805	12,4333	158,532	2,76691	2	15,1869	5,98236	185,115	3,23086	13.7949		15.2443	2.04436
2722	1493884985	1	26,8968	12,2776	169,263	2,9542	2	15,2354	5,93449	190,121	3,31823	13.2749		12.0284	3.24436
2723	1493884985	1	26,5099	12,1724	166,648	2,90856	2	15,2836	5,83768	199,17	3,47616	12.8902		11.1511	1.45835
2724	1493884985	1	26,1711	12,0195	165,919	2,89582	2	15,3322	5,83874	181,536	3,1684	12.4773		8.8617	1.45835
2725	1493884986	1	25,8808	11,9649	169,669	2,96128	2	15,2836	5,83768	165,975	2,89681	12.2411		10.6339	3.31306
2726	1493884986	1	25,542	11,8607	168,893	2,94774	2	15,3327	5,9366	171,549	2,99409	11.8036		7.88479	2.0979
2727	1493884986	1	25,2999	11,7584	169,046	2,95041	2	15,2838	5,88661	177,043	3,08999	11.6103		8.86465	1.46791
2728	1493884986	1	25,0095	11,7038	166,942	2,9137	2	15,284	5,93554	182,775	3,19003	11.3074		7.88872	4.40377
2729	1493884986	1	24,7673	11,6014	168,671	2,94387	2	15,2848	6,08233	188,968	3,29812	10.9717		7.43887	1.46761
2730	1493884986	1	24,5252	11,5478	169	2,9496	2	15,285	6,13125	195,148	3,40598	10.7108		7.44245	19.0775
2731	1493884986	1	24,283	11,4941	169,186	2,95285	2	15,2881	6,76716	202,757	3,53877	10.1613		6.02145	7.21965
2732	1493884986	1	24,0893	11,4415	169,643	2,96083	2	15,0942	6,9097	209,088	3,64927	10.0722		6.02513	21.2023
2733	1493884986	1	23,8955	11,3888	169,842	2,96431	2	14,903	7,59009	214,174	3,73804	9.76193		6.02513	16.1309
2734	1493884986	1	23,7017	11,3361	169,45	2,95747	2	14,9057	8,12778	218,752	3,81794	9.36285		6.02802	16.5993
2735	1493884986	1	23,5078	11,2834	170,423	2,97445	2	14,7625	8,66224	222,78	3,88825	9.12966		6.02513	16.1499
2736	1493884986	1	23,314	11,2307	171,465	2,99263	2	14,7166	9,19861	253,114	4,41767	8.83429		4.62954	10.5907
2737	1493884987	1	23,1686	11,179	170,725	2,97972	2	14,6211	9,53847	254,741	4,44607	8.70351		4.35993	20.8581
2738	1493884987	1	23,0233	11,176	171,261	2,98906	2	14,4787	10,219	246,243	4,29776	8.59803		4.63237	6.47879
2739	1493884987	1	22,8778	11,1243	170,743	2,98002	2	14,3824	10,4123	249,04	4,34656	8.52518		2.90762	20.7453
2740	1493884987	1	22,7809	11,1223	171,79	2,9983	2	14,094	11,0408	242,705	4,236	8.68728		3.28353	4.39207
2741	1493884987	1	22,6839	11,0716	171,141	2,98698	2	14,0948	11,1872	244,644	4,26985	8.58988		2.90762	20.088
2742	1493884987	1	22,587	11,0696	171,275	2,98931	2	13,7576	11,7657	238,547	4,16343	8.8568		2.90762	4.5926
2743	1493884987	1	22,4901	11,0676	172,254	3,0064	2	13,7097	11,9111	238,497	4,16256	8.82082		2.90762	20.0839
2744	1493884987	1	22,3932	11,0656	171,366	2,99091	2	13,3726	12,4895	234,215	4,08783	9.13229		3.28618	5.20781
2745	1493884987	1	22,2961	11,0149	172,194	3,00535	2	13,2761	12,6338	235,209	4,10517	9.16413		1.45231	22.8297
2746	1493884987	1	22,2477	11,0139	172,953	3,0186	2	12,8421	13,2589	233,31	4,07202	9.66982		1.45531	4.58882
2747	1493884987	1	22,1992	11,0129	172,822	3,01631	2	12,7943	13,4042	232,663	4,06074	9.70415		2.90762	18.4753
2748	1493884988	1	22,1023	11,0109	170,994	2,98442	2	12,4081	13,8839	232,412	4,05635	10.111		1.45231	3.23336
2749	1493884988	1	22,0539	11,0099	171,235	2,98861	2	12,3601	13,9804	232,661	4,06071	10.1387		3.28618	21.6421
2750	1493884988	1	21,9568	10,9592	171,465	2,99263	2	11,9259	14,5565	234,54	4,0935	10.6564		1.45531	5.20365
2751	1493884988	1	21,9083	10,9582	172,283	3,0069	2	11,8295	14,7007	234,365	4,09045	10.7512		1.45231	12.4121
2752	1493884988	1	21,8599	10,9572	172,317	3,0075	2	11,5885	15,037	235,308	4,1069	11.052		1.45531	12.4114
2753	1493884988	1	21,8114	10,9562	172,287	3,00698	2	11,3474	15,3732	236,64	4,13015	11.358		1.45531	6.46404
2754	1493884988	1	21,7629	10,9552	172,248	3,0063	2	11,2514	15,5661	238,573	4,16389	11.4783		3.28757	17.6114
2755	1493884988	1	21,6658	10,9044	170,869	2,98223	2	10,914	16,0465	239,022	4,17172	11.9182		2.03862	3.23336
2756	1493884988	1	21,6175	10,9522	170,991	2,98435	2	10,866	16,143	239,352	4,17747	11.939		2.08753	17.6072
2757	1493884988	1	21,5689	10,9024	171,237	2,98865	2	10,5287	16,6233	241,627	4,21719	12.4344		1.45531	1.45803
2758	1493884988	1	21,5204	10,9014	171,043	2,98527	2	10,529	16,6719	242,197	4,22714	12.4141		1.45531	20.0557
2759	1493884988	1	21,4719	10,9004	171,334	2,99034	2	10,1924	17,2495	243,46	4,24918	12.9437		1.45231	2.03862
2760	1493884989	1	21,4235	10,8994	171,69	2,99655	2	10,1441	17,2973	244,392	4,26545	12.9676		1.45531	19.3811
2761	1493884989	1	21,375	10,8984	172,15	3,00459	2	9,85612	17,8756	245,318	4,28161	13.4672		2.91062	5.98217
2762	1493884989	1	21,278	10,8964	171,225	2,98844	2	9,80876	18,0693	244,991	4,2759	13.5275		1.45231	11.012
2763	1493884989	1	21,2296	10,8954	181,052	3,15996	2	9,66513	18,4071	246,567	4,3034	13.7899		6.11376	12.9187
2764	1493884989	1	21,0846	11,0386	215,206	3,75606	2	9,47323	18,7926	247,192	4,31431	13.9624		12.3915	6.45786
2765	1493884989	1	20,7461	11,2753	213,2	3,72103	2	9,37729	18,9853	247,868	4,32611	13.7366		11.6225	15.5731
2766	1493884989	1	20,4073	11,4632	218,418	3,81211	2	9,18607	19,4679	246,926	4,30967	13.7837		13.2805	3.22746
2767	1493884989	1	20,0689	11,7486	220,967	3,8566	2	9,13811	19,5642	246,817	4,30776	13.4375		9.22132	17.4529
2768	1493884989	1	19,8272	11,9385	217,986	3,80457	2	8,89866	20,0944	245,693	4,28815	13.6364		13.5964	1.46103
2769	1493884989	1	19,4401	12,1742	223,933	3,90837	2	8,89898	20,1431	245,28	4,28094	13.2143		8.14814	14.225
2770	1493884989	1	19,2469	12,3651	226,485	3,95291	2	8,70753	20,5769	243,917	4,25716	13.3608		14.4055	3.22464
2771	1493884990	1	18,86	12,6495	222,333	3,88044	2	8,65958	20,6731	243,549	4,25074	12.9779		11.2514	12.9086
2772	1493884990	1	18,5699	12,8872	222,925	3,89077	2	8,46783	21,0583	242,637	4,23481	12.993		10.1846	2.03587
2773	1493884990	1	18,3284	13,1258	226,982	3,96158	2	8,41956	21,106	241,743	4,21921	12.7228		9.22132	10.999
2774	1493884990	1	18,0867	13,3157	224,725	3,9222	2	8,2761	21,4434	239,748	4,1844	12.74		8.15027	3.22423
2775	1493884990	1	17,8934	13,5066	223,245	3,89636	2	8,22818	21,5396	239,103	4,17313	12.5676		9.22318	4.57545
2776	1493884990	1	17,6517	13,6966	226,385	3,95116	2	8,18059	21,6845	238,967	4,17076	12.3899		8.14603	6.45129
2777	1493884990	1	17,4585	13,8874	225,172	3,93	2	8,08474	21,877	240,583	4,19897	12.3167		7.20394	1.45795
2778	1493884990	1	17,265	14,0296	223,19	3,89541	2	8,03615	21,8761	241,298	4,21144	12.1136		8.14814	0
2779	1493884990	1	17,0718	14,2205	225,176	3,93006	2	8,03615	21,8761	241,298	4,21144	11.8428		6.11163	0
2780	1493884990	1	16,9269	14,3637	226,974	3,96145	2	8,03615	21,8761	243,076	4,24247	11.6397		9.22132	1.45825
2781	1493884990	1	16,6852	14,5536	226,447	3,95224	2	7,98755	21,8752	252,603	4,40875	11.369		8.14603	3.29375
2782	1493884990	1	16,492	14,7444	225,963	3,9438	2	7,89001	21,8248	263,394	4,59709	11.1412		6.11163	2.08613
2783	1493884991	1	16,3471	14,8876	226,368	3,95086	2	7,84107	21,7754	270,974	4,72939	10.9451		7.20152	1.45855
2784	1493884991	1	16,1537	15,0298	224,86	3,92455	2	7,79246	21,7745	279,862	4,88452	10.7425		6.10952	1.45825
2785	1493884991	1	16,0088	15,1729	222,646	3,8859	2	7,74386	21,7736	287,209	5,01275	10.5773		5.19479	1.45804
2786	1493884991	1	15,8637	15,2674	223,017	3,89238	2	7,74352	21,725	298,651	5,21244	10.3749		4.07301	5.31647
2787	1493884991	1	15,7671	15,3628	222,403	3,88167	2	7,84175	21,8725	308,334	5,38145	10.2561		6.11163	4.0692
2788	1493884991	1	15,6222	15,506	223,091	3,89367	2	7,93827	21,7772	324,122	5,657	9.9182		5.19315	2.08613
2789	1493884991	1	15,4771	15,6004	224,004	3,90961	2	7,98721	21,8266	333,324	5,8176	9.73982		5.19479	7.47076
2790	1493884991	1	15,332	15,6949	221,892	3,87274	2	8,23053	21,8796	346,698	6,05102	9.41708		4.07301	8.59444
2791	1493884991	1	15,2354	15,7903	223,198	3,89554	2	8,47448	22,0298	353,791	6,17482	9.20008		4.07301	10.6813
2792	1493884991	1	15,1388	15,8857	223,778	3,90566	2	8,81521	22,1331	358,757	6,26149	8.8892		4.07512	15.3187
2793	1493884991	1	15,0422	15,9812	221,212	3,86087	2	9,3019	22,2876	2,03721	0,035556	8.5277		5.19315	17.5808
2794	1493884991	1	14,8971	16,0756	222,449	3,88247	2	9,88494	22,3467	0,747041	0,0130383	8.02798		2.03651	14.6742
2795	1493884992	1	14,8488	16,1233	224,052	3,91045	2	10,3707	22,4041	0,951346	0,0166041	7.71374		2.03862	13.2251
2796	1493884992	1	14,8005	16,1711	224,653	3,92094	2	10,8079	22,4606	1,42424	0,0248577	7.44974		3.22429	13.1031
2797	1493884992	1	14,7037	16,2178	224,576	3,91958	2	11,2446	22,4685	359,139	6,26815	7.14399		4.07301	11.7738
2798	1493884992	1	14,6071	16,3132	224,851	3,92439	2	11,6331	22,5241	358,027	6,24874	6.88621		2.03651	11.7704
2799	1493884992	1	14,5588	16,3609	226,751	3,95756	2	12,0215	22,5796	356,909	6,22924	6.71641		2.03651	16.1059
2800	1493884992	1	14,5105	16,4086	226,956	3,96113	2	12,5552	22,6378	354,476	6,18678	6.52887		3.22559	8.73145
2801	1493884992	1	14,4137	16,4554	227,673	3,97364	2	12,8462	22,6431	353,497	6,16968	6.38316		1.46101	14.9039
2802	1493884992	1	14,4139	16,5041	245,177	4,27915	2	13,3316	22,7489	351,207	6,12972	6.33789		6.05082	6.02834
2803	1493884992	1	14,4635	16,6996	249,026	4,34632	2	13,5257	22,8009	350,238	6,11281	6.17295		8.59416	16.3273
2804	1493884992	1	14,6103	16,9456	253,696	4,42783	2	14,0594	22,9075	348,027	6,07421	5.9873		7.37648	7.44545
2805	1493884992	1	14,7569	17,143	257,974	4,5025	2	14,3019	22,9603	347,134	6,05863	5.83507		6.58478	13.8876
2806	1493884992	1	14,8549	17,3394	262,029	4,57326	2	14,7387	23,1136	344,362	6,01026	5.77537		6.58209	7.44609
2807	1493884993	1	14,9529	17,5357	266,123	4,64472	2	14,9812	23,1665	342,935	5,98535	5.63087		6.25596	15.7756
2808	1493884993	1	15,0992	17,6843	270,263	4,71697	2	15,4665	23,369	342,949	5,98559	5.69655		6.2581	7.43958
2809	1493884993	1	15,2455	17,833	274,07	4,78343	2	15,7088	23,4218	342,795	5,98291	5.60797		5.31017	17.7035
2810	1493884993	1	15,3432	17,9806	307,789	5,37192	2	16,2425	23,6736	341,778	5,96515	5.76359		4.17065	5.81195
2811	1493884993	1	15,4407	18,0797	308,078	5,37697	2	16,4362	23,6771	342,801	5,98301	5.68524		5.31017	14.4202
2812	1493884993	1	15,5384	18,2273	309,623	5,40394	2	16,8726	23,8786	343,3	5,99171	5.80666		3.28607	9.24609
2813	1493884993	1	15,6356	18,2778	311,433	5,43553	2	17,1634	23,9807	343,699	5,99868	5.904		3.28469	13.862
2814	1493884993	1	15,7328	18,3282	311,68	5,43985	2	17,5994	24,1337	344,374	6,01047	6.0982		4.16641	11.1424
2815	1493884993	1	15,8302	18,4272	311,571	5,43794	2	17,9386	24,285	345,518	6,03042	6.22569		4.16852	10.6245
2816	1493884993	1	15,9277	18,5262	310,706	5,42284	2	18,2775	24,3878	347,037	6,05693	6.31505		2.08321	8.54384
2817	1493884993	1	15,9764	18,5757	311,373	5,43449	2	18,5199	24,5373	344,888	6,01943	6.48152		4.16641	22.2781
2818	1493884993	1	16,0738	18,6747	311,105	5,42981	2	19,2455	24,6953	344,419	6,01124	6.80495		2.08321	2.07469
2819	1493884994	1	16,1225	18,7242	310,386	5,41725	2	19,2941	24,7445	345,806	6,03546	6.80464		2.08321	25.4409
2820	1493884994	1	16,1712	18,7737	311,99	5,44526	2	20,1162	24,9526	348,771	6,08721	7.33088		3.28469	2.07258
2821	1493884994	1	16,2684	18,8241	311,554	5,43765	2	20,1647	25,0018	349,762	6,10449	7.30378		2.08321	19.4249
2822	1493884994	1	16,3171	18,8736	311,323	5,43361	2	20,7931	25,1579	348,87	6,08893	7.71537		2.08321	6.00651
2823	1493884994	1	16,3658	18,9231	310,21	5,41418	2	20,9865	25,2097	349,342	6,09717	7.80206		2.08321	18.0064
2824	1493884994	1	16,4145	18,9726	311,289	5,43302	2	21,5663	25,3649	348,573	6,08374	8.20991		2.08321	4.61023
2825	1493884994	1	16,4632	19,0221	309,832	5,4076	2	21,7113	25,4158	349,155	6,09391	8.27176		2.0811	24.4183
2826	1493884994	1	16,5118	19,0716	310,079	5,4119	2	22,4842	25,671	347,324	6,06195	8.90065		1.45525	4.3447
2827	1493884994	1	16,5603	19,0725	308,779	5,38921	2	22,629	25,6736	346,43	6,04635	8.96681		2.08107	16.591
2828	1493884994	1	16,609	19,1219	308,393	5,38248	2	23,1601	25,8278	346,478	6,04718	9.37475		2.08321	8.83151
2829	1493884994	1	16,6577	19,1714	309,622	5,40392	2	23,4496	25,8812	343,229	5,99047	9.54732		2.0811	14.3624
2830	1493884994	1	16,7063	19,2209	308,223	5,37951	2	23,8842	26,082	342,877	5,98433	9.9296		0	7.40543
2831	1493884995	1	16,7063	19,2209	307,814	5,37237	2	24,1254	26,1345	340,732	5,94689	10.1411		2.08321	16.3025
2832	1493884995	1	16,755	19,2704	306,872	5,35594	2	24,608	26,3843	337,189	5,88505	10.5961		2.08107	5.78485
2833	1493884995	1	16,8037	19,3198	305,547	5,3328	2	24,8008	26,3876	336,372	5,8708	10.6727		2.08321	15.017
2834	1493884995	1	16,8524	19,3693	304,986	5,323	2	25,2351	26,6365	334,765	5,84276	11.0942		2.07896	4.59791
2835	1493884995	1	16,901	19,4187	302,707	5,28324	2	25,3797	26,6873	334,029	5,8299	11.1679		3.28836	18.2644
2836	1493884995	1	16,9499	19,5168	305,691	5,33532	2	25,9102	26,986	329,856	5,75708	11.6652		3.28065	2.88945
2837	1493884995	1	17,047	19,5671	302,366	5,27727	2	26,0065	26,9877	330,445	5,76736	11.6335		4.63527	15.7751
2838	1493884995	1	17,0961	19,7136	295,566	5,15859	2	26,4405	27,2846	326,243	5,69402	12.0265		5.30436	1.44625
2839	1493884995	1	17,1936	19,8611	309,334	5,3989	2	26,4887	27,2855	327,721	5,71981	11.8962		13.5637	17.7964
2840	1493884995	1	17,4857	20,2062	299,981	5,23565	2	26,9707	27,6313	326,525	5,69893	12.0456		13.8642	1.44325
2841	1493884995	1	17,7295	20,5988	303,703	5,30062	2	27,0188	27,6322	326,191	5,69311	11.6516		14.6996	15.7618
2842	1493884996	1	18,0216	20,9922	306,682	5,35261	2	27,4524	27,9289	323,607	5,64801	11.7072		15.8881	1.446
2843	1493884996	1	18,3138	21,4339	299,06	5,21959	2	27,4525	27,9771	323,597	5,64784	11.2396		13.8493	16.9808
2844	1493884996	1	18,5573	21,8261	301,263	5,25803	2	27,9341	28,2745	325,479	5,68067	11.3801		10.5862	2.05989
2845	1493884996	1	18,752	22,1204	305,734	5,33607	2	27,9822	28,3235	325,334	5,67815	11.1209		11.8259	17.779
2846	1493884996	1	18,9468	22,4631	301,834	5,268	2	28,4637	28,669	327,717	5,71974	11.3615		8.55506	0
2847	1493884996	1	19,0929	22,708	300,742	5,24894	2	28,4637	28,669	328,169	5,72763	11.1061		10.5754	13.7291
2848	1493884996	1	19,2874	23,002	301,557	5,26316	2	28,8487	28,9164	330,548	5,76915	11.2427		8.55095	2.05775
2849	1493884996	1	19,4334	23,2468	302,976	5,28793	2	28,8968	28,9653	331,937	5,79339	11.057		7.33148	8.48115
2850	1493884996	1	19,5791	23,443	302,18	5,27404	2	29,1373	29,1139	334,385	5,83612	11.1139		6.5499	5.24478
2851	1493884996	1	19,6765	23,6384	300,947	5,25251	2	29,2816	29,2126	336,735	5,87714	11.1054		8.54426	3.24977
2852	1493884996	1	19,8224	23,883	300,848	5,25078	2	29,3778	29,2624	336,77	5,87775	10.9656		6.54721	8.47958
2853	1493884996	1	19,9198	24,0783	301,784	5,26713	2	29,6183	29,4109	334,263	5,83399	11.0679		5.28438	1.446
2854	1493884997	1	20,017	24,2252	301,997	5,27085	2	29,6183	29,4591	333,431	5,81947	10.9352		8.54015	0
2855	1493884997	1	20,1628	24,4697	302,189	5,27419	2	29,6183	29,4591	332,151	5,79712	10.6911		5.28188	1.4432
2856	1493884997	1	20,26	24,6165	302,809	5,28501	2	29,6664	29,4599	315,293	5,5029	10.5801		5.28273	5.15983
2857	1493884997	1	20,3571	24,7634	301,94	5,26985	2	29,8105	29,366	299,274	5,22331	10.5143		4.61535	2.889
2858	1493884997	1	20,4059	24,9093	299,828	5,23299	2	29,8104	29,2697	288,462	5,03462	10.3662		6.54319	1.446
2859	1493884997	1	20,5032	25,1045	300,313	5,24144	2	29,8103	29,2215	280,968	4,90381	10.177		4.14306	3.20653
2860	1493884997	1	20,6001	25,2029	301,82	5,26775	2	29,8583	29,126	270,092	4,71399	10.0551		4.14306	2.889
2861	1493884997	1	20,697	25,3013	300,509	5,24488	2	29,8582	29,0297	260,987	4,55509	9.89083		4.61535	2.8834
2862	1493884997	1	20,7458	25,4472	301,34	5,25937	2	29,9543	29,0313	248,199	4,3319	9.88141		4.14306	7.15868
2863	1493884997	1	20,8427	25,5456	302,406	5,27798	2	30,0984	28,8411	230,734	4,02706	9.82488		5.27772	1.446
2864	1493884997	1	20,9398	25,6923	302,771	5,28436	2	30,0984	28,8893	248,424	4,33582	9.70055		2.06834	2.8834
2865	1493884998	1	20,9882	25,7414	302,78	5,2845	2	30,1945	28,8909	263,199	4,5937	9.73012		5.27772	4.32665
2866	1493884998	1	21,0853	25,8881	303,642	5,29954	2	30,3387	28,8934	275,293	4,80478	9.7292		2.07048	3.24573
2867	1493884998	1	21,1337	25,9373	303,352	5,29449	2	30,4348	28,9431	284,925	4,97288	9.77473		4.14092	1.4432
2868	1493884998	1	21,2306	26,0356	303,305	5,29366	2	30,4829	28,9439	293,31	5,11923	9.69862		3.26824	2.05779
2869	1493884998	1	21,2792	26,1331	303,432	5,29589	2	30,5309	28,9929	299,992	5,23585	9.68362		4.14096	5.24231
2870	1493884998	1	21,376	26,2315	302,621	5,28174	2	30,6751	29,0916	304,27	5,31051	9.729		3.26555	0
2871	1493884998	1	21,4246	26,3289	305,005	5,32334	2	30,6751	29,0916	337,581	5,89191	9.65424		3.26585	4.11764
2872	1493884998	1	21,5213	26,3789	304,195	5,30921	2	30,7713	29,1895	328,217	5,72846	9.66757		3.26824	2.05779
2873	1493884998	1	21,5699	26,4764	304,278	5,31066	2	30,8193	29,2385	320,325	5,59073	9.65301		3.26319	1.443
2874	1493884998	1	21,6665	26,5264	304,682	5,31771	2	30,8194	29,2866	315,406	5,50487	9.56004		2.06834	4.332
2875	1493884998	1	21,7149	26,5755	302,484	5,27934	2	30,8194	29,431	304,557	5,31552	9.54179		2.07045	2.05989
2876	1493884999	1	21,7634	26,6246	303,973	5,30533	2	30,8675	29,48	302,738	5,28378	9.54138		2.07048	0
2877	1493884999	1	21,8118	26,6738	305,334	5,32909	2	30,8675	29,48	302,818	5,28517	9.48053		4.13882	0
2878	1493884999	1	21,9086	26,7721	308,308	5,38099	2	30,8675	29,48	302,91	5,28678	9.3592		6.20292	1.4402
2879	1493884999	1	22,0537	26,9194	309,042	5,3938	2	30,8195	29,4792	302,79	5,28468	9.13191		7.31407	0
2880	1493884999	1	22,1991	27,1151	295,389	5,15551	2	30,8195	29,4792	302,875	5,28616	8.93869		10.5388	3.24573
2881	1493884999	1	22,3929	27,4081	311,776	5,44152	2	30,9156	29,5289	307,818	5,37244	8.78261		12.4058	4.3236
2882	1493884999	1	22,6831	27,7027	312,196	5,44885	2	31,0597	29,5313	315,868	5,51294	8.57387		11.4125	2.8804
2883	1493884999	1	22,925	27,9963	309,005	5,39315	2	31,1557	29,5329	322,73	5,6327	8.37291		11.4106	1.4402
2884	1493884999	1	23,1668	28,2899	314,752	5,49346	2	31,2037	29,5337	327,221	5,71108	8.13258		10.3311	0
2885	1493884999	1	23,4085	28,5352	318,858	5,56513	2	31,2037	29,5337	331,042	5,77778	7.85889		12.3931	2.02167
2886	1493884999	1	23,6984	28,8295	317,59	5,54298	2	31,2517	29,4864	340,106	5,93597	7.58181		8.25853	1.4432
2887	1493884999	1	23,8916	29,0256	316,126	5,51744	2	31,2998	29,4872	344,863	6,019	7.42257		8.25853	3.20277
2888	1493884999	1	24,0848	29,2217	319,486	5,57608	2	31,2037	29,5337	352,634	6,15463	7.12573		9.34322	4.04545
2889	1493885000	1	24,3261	29,4186	320,572	5,59503	2	31,1077	29,6284	6,34329	0,110711	6.78484		6.19019	2.02167
2890	1493885000	1	24,4709	29,5656	320,225	5,58898	2	31,0597	29,6757	10,6745	0,186305	6.58972		6.19019	10.4437
2891	1493885000	1	24,6157	29,7126	318,604	5,56069	2	30,7236	29,7664	26,1732	0,456809	6.10814		8.25215	1.446
2892	1493885000	1	24,8088	29,9085	318,779	5,56375	2	30,7235	29,7182	8,28391	0,144582	5.91776		5.25638	11.5371
2893	1493885000	1	24,9535	30,0073	319,185	5,57083	2	30,3874	29,9051	353,279	6,16588	5.43486		4.12609	2.05565
2894	1493885000	1	25,05	30,1053	320,287	5,59007	2	30,3394	29,8562	339,927	5,93285	5.29526		4.12185	11.1707
2895	1493885000	1	25,1464	30,2032	320,318	5,5906	2	30,0513	30,0921	328,836	5,73927	4.90616		4.12395	1.4402
2896	1493885000	1	25,2429	30,3011	321,606	5,61308	2	30,0033	30,0913	318,996	5,56752	4.76502		2.0641	12.1343
2897	1493885000	1	25,2912	30,3501	320,442	5,59278	2	29,7152	30,3752	310,992	5,42784	4.42407		2.06199	8.0888
2898	1493885000	1	25,3394	30,3991	320,997	5,60246	2	29,5232	30,5645	303,843	5,30305	4.18707		1.443	18.6617
2899	1493885000	1	25,3395	30,4472	318,678	5,56198	2	29,1875	31,0882	297,597	5,19405	3.90102		1.446	9.15972
2900	1493885001	1	25,3396	30,4954	317,7	5,5449	2	28,9955	31,3256	291,94	5,09532	3.74898		0	18.6592
2901	1493885001	1	25,3396	30,4954	316,994	5,5326	2	28,6598	31,8492	286,729	5,00437	3.5856		0	4.5385
2902	1493885001	1	25,3396	30,4954	317,02	5,53304	2	28,6119	31,9927	281,991	4,92168	3.59859		0	26.9976
2903	1493885001	1	25,3396	30,4954	316,802	5,52924	2	28,1325	32,7543	277,436	4,84217	3.59206		1.4432	4.53566
2904	1493885001	1	25,2915	30,4946	317,062	5,53378	2	28,0846	32,8977	273,355	4,77095	3.6846		0	22.3272
2905	1493885001	1	25,2915	30,4946	315,373	5,5043	2	27,605	33,4668	269,235	4,69904	3.76646		0	6.40232
2906	1493885001	1	25,2915	30,4946	316,416	5,52251	2	27,5092	33,6575	265,427	4,63257	3.86292		1.4462	19.2251
2907	1493885001	1	25,2433	30,4938	317,402	5,53971	2	27,0776	34,1312	261,689	4,56734	4.07374		0	6.40232
2908	1493885001	1	25,2433	30,4938	317,89	5,54823	2	26,9818	34,3219	258,035	4,50356	4.20437		2.06199	17.2064
2909	1493885001	1	25,1951	30,4448	318,58	5,56027	2	26,55	34,6994	254,308	4,43852	4.46513		1.443	6.39829
2910	1493885001	1	25,195	30,3967	319,588	5,57787	2	26,4543	34,89	218,946	3,82132	4.66643		2.06199	13.4935
2911	1493885001	1	25,1468	30,3477	321,818	5,61679	2	26,0703	35,1242	215,202	3,75599	4.86496		1.4432	9.15128
2912	1493885002	1	25,1949	30,3485	322,281	5,62487	2	25,8785	35,3614	211,656	3,6941	5.0593		2.06199	11.5345
2913	1493885002	1	25,1467	30,2995	322,235	5,62406	2	25,5425	35,5483	211,293	3,68775	5.2637		1.44301	10.0998
2914	1493885002	1	25,1465	30,2514	323,805	5,65147	2	25,3028	35,7847	208,343	3,63627	5.53551		2.06199	16.0083
2915	1493885002	1	25,0983	30,2024	323,838	5,65204	2	24,8226	36,0174	208,331	3,63607	5.82153		0	7.14572
2916	1493885002	1	25,0983	30,2024	324,455	5,66281	2	24,6307	36,1585	209,116	3,64976	5.97443		1.446	19.2084
2917	1493885002	1	25,0982	30,1542	323,735	5,65025	2	24,0545	36,4377	207,388	3,61961	6.36959		2.05986	5.15731
2918	1493885002	1	25,05	30,1053	324,439	5,66253	2	23,9105	36,5316	208,691	3,64235	6.52655		0	17.9321
2919	1493885002	1	25,05	30,1053	324,562	5,66467	2	23,3824	36,8116	207,257	3,61732	6.91052		1.44601	3.20138
2920	1493885002	1	25,0498	30,0571	322,852	5,63483	2	23,2864	36,8582	207,345	3,61886	7.02599		0	19.2124
2921	1493885002	1	25,0498	30,0571	322,692	5,63204	2	22,7101	37,1375	207,686	3,62481	7.45696		1.446	4.53896
2922	1493885002	1	25,0497	30,0089	323,635	5,64849	2	22,5659	37,1833	208,925	3,64643	7.59219		0	23.0757
2923	1493885002	1	25,0497	30,0089	323,135	5,63977	2	21,8937	37,5572	212,725	3,71276	8.18151		0	1.44315
2924	1493885003	1	25,0497	30,0089	324,311	5,66029	2	21,8456	37,5565	212,927	3,71628	8.19954		1.446	20.6285
2925	1493885003	1	25,0496	29,9607	323,321	5,64302	2	21,2695	37,9319	216,404	3,77696	8.82209		0	1.44315
2926	1493885003	1	25,0496	29,9607	323,396	5,64433	2	21,2214	37,9312	218,305	3,81014	8.84217		0	20.3123
2927	1493885003	1	25,0496	29,9607	324,719	5,66741	2	20,6936	38,3553	223,526	3,90127	9.45749		2.02592	5.15983
2928	1493885003	1	25,0977	29,9133	324,656	5,66632	2	20,5495	38,4492	224,573	3,91954	9.67201		0	10.0998
2929	1493885003	1	25,0977	29,9133	324,644	5,66611	2	20,3098	38,6856	228,881	3,99473	9.99386		0	11.1623
2930	1493885003	1	25,0977	29,9133	324,745	5,66786	2	20,0219	38,9213	232,238	4,05333	10.3396		0	8.08031
2931	1493885003	1	25,0977	29,9133	325,336	5,67819	2	19,8301	39,1104	234,112	4,08603	10.5988		0	21.4238
2932	1493885003	1	25,0977	29,9133	326,452	5,69766	2	19,3991	39,6798	233,559	4,07637	11.3075		1.4432	1.44315
2933	1493885003	1	25,1458	29,9141	324,823	5,66923	2	19,351	39,6791	233,921	4,0827	11.355		0	24.3178
2934	1493885003	1	25,1458	29,9141	307,178	5,36127	2	18,824	40,295	235,058	4,10254	12.1544		4.33801	6.05864
2935	1493885003	1	25,1461	30,0587	274,207	4,78581	2	18,6802	40,4368	232,744	4,06214	12.2275		8.67003	11.5196
2936	1493885004	1	25,1468	30,3477	277,821	4,84889	2	18,489	40,7698	233,772	4,08009	12.3672		8.8159	10.295
2937	1493885004	1	25,1955	30,6375	275,342	4,80562	2	18,2977	41,0547	232,381	4,05582	12.4939		7.22402	12.1173
2938	1493885004	1	25,196	30,8783	269,66	4,70645	2	18,0101	41,3383	229,941	4,01324	12.6905		7.22102	7.13767
2939	1493885004	1	25,1966	31,119	267,091	4,66162	2	17,8665	41,528	228,855	3,99428	12.731		10.1857	13.1621
2940	1493885004	1	25,1492	31,4552	268,409	4,68462	2	17,5791	41,8595	223,246	3,89637	12.8669		7.22102	3.20007
2941	1493885004	1	25,1497	31,6959	267,766	4,67341	2	17,4831	41,906	222,416	3,88189	12.768		5.77501	13.1621
2942	1493885004	1	25,1501	31,8884	266,034	4,64316	2	17,1957	42,2375	217,652	3,79874	13.0528		4.33201	1.44315
2943	1493885004	1	25,1504	32,0328	263,219	4,59405	2	17,1476	42,2368	216,219	3,77373	12.9679		5.92636	10.0956
2944	1493885004	1	25,1027	32,2245	265,232	4,62917	2	16,908	42,4731	212,511	3,70902	13.122		4.33201	4.54273
2945	1493885004	1	25,103	32,3689	265,038	4,62579	2	16,7637	42,519	209,487	3,65624	13.1365		10.4553	4.03697
2946	1493885004	1	25,0076	32,7041	240,379	4,19541	2	16,6679	42,6135	206,779	3,60898	12.9517		9.15949	0
2947	1493885005	1	24,7675	32,8927	222,469	3,88282	2	16,6679	42,6135	205,748	3,59099	12.653		14.1559	4.53987
2948	1493885005	1	24,4315	33,224	228,436	3,98697	2	16,5237	42,6594	201,825	3,52251	12.311		12.1342	3.19445
2949	1493885005	1	24,1435	33,508	221,728	3,86988	2	16,476	42,7546	199,755	3,48639	12.0121		8.0888	1.44615
2950	1493885005	1	23,9515	33,6973	218,709	3,81719	2	16,4278	42,7539	199,616	3,48396	11.774		11.1688	1.43703
2951	1493885005	1	23,6634	33,9331	223,347	3,89814	2	16,4281	42,8018	203,324	3,54867	11.4457		10.1104	2.02167
2952	1493885005	1	23,4235	34,1698	222,849	3,88945	2	16,3801	42,8491	210,653	3,67658	11.1776		10.1105	2.01743
2953	1493885005	1	23,1835	34,4064	221,377	3,86376	2	16,3322	42,8963	214,968	3,7519	10.9096		9.15763	0
2954	1493885005	1	22,9434	34,5949	219,81	3,83641	2	16,3322	42,8963	221,531	3,86644	10.6123		7.15233	2.88926
2955	1493885005	1	22,7513	34,7361	222,005	3,87472	2	16,2359	42,895	233,327	4,07232	10.4412		8.08666	2.05557
2956	1493885005	1	22,5594	34,9254	223,839	3,90672	2	16,1876	42,8464	244,342	4,26458	10.1657		9.15949	4.31405
2957	1493885005	1	22,3193	35,114	222,598	3,88507	2	16,1869	42,7026	251,86	4,39579	9.7567		6.06502	5.14792
2958	1493885005	1	22,1753	35,2559	222,385	3,88135	2	16,0913	42,8451	262,36	4,57905	9.72682		6.06499	0
2959	1493885006	1	22,0314	35,3979	222,818	3,88891	2	16,0913	42,8451	271,177	4,73293	9.52605		5.15983	1.43701
2960	1493885006	1	21,8873	35,4918	222,14	3,87707	2	16,0915	42,893	274,821	4,79654	9.40048		4.04335	1.43701
2961	1493885006	1	21,7913	35,5864	224,389	3,91632	2	16,0917	42,9409	287,537	5,01847	9.30452		5.15624	2.87404
2962	1493885006	1	21,6955	35,7291	221,926	3,87334	2	16,0922	43,0367	303,397	5,29527	9.20858		5.15983	2.02167
2963	1493885006	1	21,5514	35,823	220,88	3,85508	2	16,0442	43,084	310,783	5,42419	9.11325		4.04335	2.88926
2964	1493885006	1	21,4554	35,9176	220,89	3,85526	2	16,1405	43,0853	319,207	5,57122	8.92323		4.04332	7.39136
2965	1493885006	1	21,3595	36,0123	220,89	3,85526	2	16,3815	43,1365	336,675	5,87608	8.69107		3.19847	1.44001
2966	1493885006	1	21,3117	36,1076	221,949	3,87375	2	16,3817	43,1845	339,487	5,92516	8.62481		3.20677	12.4044
2967	1493885006	1	21,2155	36,1542	220,006	3,83983	2	16,7674	43,3335	356,18	6,21652	8.44559		4.04121	7.27028
2968	1493885006	1	21,1196	36,2488	220,487	3,84823	2	16,9606	43,4798	355,308	6,2013	8.34174		4.04545	20.7432
2969	1493885006	1	21,0236	36,3435	221,57	3,86713	2	17,6349	43,6328	356,836	6,22797	8.03848		4.04121	16.1827
2970	1493885007	1	20,9277	36,4381	222,008	3,87477	2	18,1644	43,7358	357,494	6,23945	7.80335		2.02167	19.027
2971	1493885007	1	20,8797	36,4854	221,807	3,87127	2	18,79	43,8401	354,473	6,18672	7.64581		3.20407	14.4223
2972	1493885007	1	20,7836	36,532	221,766	3,87055	2	19,2707	43,8466	354,861	6,1935	7.46942		2.02167	16.171
2973	1493885007	1	20,7356	36,5793	221,803	3,87119	2	19,7998	43,9496	350,993	6,12599	7.42947		3.19847	13.0806
2974	1493885007	1	20,6878	36,6746	223,56	3,90186	2	20,2325	44,0033	346,262	6,0434	7.34283		2.02167	11.9321
2975	1493885007	1	20,6398	36,7219	223,015	3,89235	2	20,6172	44,1043	344,957	6,02063	7.38243		2.02378	11.9285
2976	1493885007	1	20,5918	36,7693	223,099	3,89382	2	21,0018	44,2052	337,959	5,89849	7.44719		2.01954	7.80124
2977	1493885007	1	20,5439	36,8166	223,48	3,90046	2	21,2423	44,3041	338,603	5,90974	7.52		2.02167	18.3059
2978	1493885007	1	20,4959	36,8639	224,333	3,91534	2	21,8191	44,5032	331,257	5,78152	7.75305		2.02167	5.22871
2979	1493885007	1	20,4479	36,9112	226,147	3,94701	2	21,9635	44,6008	333,524	5,82109	7.83754		2.02167	24.6257
2980	1493885007	1	20,3999	36,9585	226,418	3,95173	2	22,6846	44,993	329,87	5,75732	8.35303		1.44001	3.2375
2981	1493885008	1	20,4001	37,0065	229,826	4,01122	2	22,7807	45,0421	329,593	5,75248	8.38082		3.20116	20.8882
2982	1493885008	1	20,3523	37,1019	255,455	4,45853	2	23,3575	45,4321	327,915	5,72319	8.8557		4.58215	7.78786
2983	1493885008	1	20,4009	37,2467	265,912	4,64104	2	23,5976	45,5308	328,323	5,73032	8.87948		7.20305	10.4375
2984	1493885008	1	20,4018	37,4868	264,678	4,6195	2	23,8858	45,7257	327,385	5,71394	8.94526		5.91618	20.1016
2985	1493885008	1	20,3543	37,6782	269,045	4,69573	2	24,462	46,0677	327,652	5,71861	9.34114		5.9664	1.431
2986	1493885008	1	20,4031	37,871	277,129	4,83682	2	24,4621	46,1154	326,293	5,69489	9.18943		5.76004	23.3186
2987	1493885008	1	20,4038	38,063	276,385	4,82383	2	25,134	46,5062	326,542	5,69924	9.67793		5.96349	3.22396
2988	1493885008	1	20,4526	38,2557	275,973	4,81663	2	25,1821	46,6023	328,084	5,72614	9.59343		7.20005	22.0638
2989	1493885008	1	20,4535	38,4957	276,231	4,82114	2	25,8057	46,9922	327,702	5,71947	10.0417		5.96276	5.94492
2990	1493885008	1	20,5022	38,6884	280,914	4,90287	2	25,9974	47,0424	329,657	5,75361	9.99933		5.96349	12.4284
2991	1493885008	1	20,551	38,8811	282,142	4,9243	2	26,333	47,2853	330,229	5,76358	10.2011		4.57646	10.9908
2992	1493885008	1	20,5996	39,0257	279,694	4,88157	2	26,6684	47,4327	330,929	5,7758	10.3686		5.75704	11.6431
2993	1493885009	1	20,6003	39,2176	277,63	4,84555	2	27,0039	47,6278	332,231	5,79852	10.5706		2.88001	10.4092
2994	1493885009	1	20,6006	39,3136	276,579	4,82722	2	27,2913	47,8222	334,677	5,84121	10.8241		4.57646	9.68027
2995	1493885009	1	20,6492	39,4582	277,907	4,85039	2	27,5787	47,9689	333,912	5,82787	10.975		2.87703	17.4254
2996	1493885009	1	20,6496	39,5541	278,766	4,86539	2	28,1053	48,214	335,003	5,8469	11.4272		4.57646	4.07933
2997	1493885009	1	20,6982	39,6987	277,324	4,84022	2	28,2011	48,3105	334,359	5,83567	11.4218		5.95694	20.0675
2998	1493885009	1	20,7469	39,8912	278,183	4,85521	2	28,8231	48,5566	337,167	5,88467	11.8454		1.44001	2.04073
2999	1493885009	1	20,7471	39,9392	278,866	4,86713	2	28,871	48,6049	336,464	5,87241	11.8782		4.57362	21.4041
3000	1493885009	1	20,7957	40,0837	286,084	4,99312	2	29,5405	48,8515	335,202	5,85039	12.3833		6.48281	4.07721
3001	1493885009	1	20,8925	40,2769	285,814	4,9884	2	29,6362	48,948	339,041	5,91738	12.3142		5.75403	14.1838
3002	1493885009	1	20,8931	40,4687	280,031	4,88747	2	30,0665	49,1439	333,071	5,81319	12.6258		7.79365	5.92598
3003	1493885009	1	20,9901	40,7097	288,145	5,02908	2	30,2576	49,1939	333,884	5,82738	12.5646		8.45574	12.8775
3004	1493885009	1	21,1351	40,9514	307,545	5,36767	2	30,6399	49,3891	333,82	5,82626	12.7097		11.0246	4.55011
3005	1493885010	1	21,2805	41,2889	300,055	5,23695	2	30,7833	49,4385	333,959	5,82869	12.5188		13.6749	11.6055
3006	1493885010	1	21,522	41,6755	303,754	5,3015	2	31,1177	49,633	330,993	5,77691	12.4659		10.4547	4.29934
3007	1493885010	1	21,7151	41,9656	309,775	5,40659	2	31,261	49,6348	331,56	5,7868	12.245		8.44905	8.39373
3008	1493885010	1	21,86	42,2071	308,725	5,38827	2	31,4998	49,7806	330,054	5,76052	12.259		11.3278	9.09074
3009	1493885010	1	22,1011	42,4977	304,876	5,32108	2	31,7863	49,8793	331,035	5,77766	12.1775		9.70544	2.03437
3010	1493885010	1	22,2461	42,7869	307,063	5,35926	2	31,834	49,9275	331,159	5,77981	11.9547		8.20321	13.5716
3011	1493885010	1	22,4387	42,981	310,278	5,41538	2	32,2159	50,17	328,631	5,73569	12.1357		7.24441	1.43411
3012	1493885010	1	22,5833	43,1744	311,237	5,43211	2	32,2637	50,1706	328,055	5,72564	11.9439		7.24441	13.5691
3013	1493885010	1	22,7279	43,3678	309,728	5,40578	2	32,6455	50,4131	322,077	5,62131	12.1653		7.24201	9.64139
3014	1493885010	1	22,8725	43,5611	309,155	5,39577	2	32,9317	50,5593	321,384	5,60921	12.2541		7.24021	6.09886
3015	1493885010	1	23,017	43,7544	311,228	5,43196	2	33,0748	50,7037	316,018	5,51555	12.2251		6.14762	5.18296
3016	1493885010	1	23,1614	43,8998	312,506	5,45426	2	33,2179	50,8005	310,993	5,42786	12.1964		5.21862	0
3017	1493885011	1	23,2578	44,0446	310,817	5,42478	2	33,2179	50,8005	310,697	5,42269	12.0352		7.23781	2.00684
3018	1493885011	1	23,4023	44,2378	309,552	5,4027	2	33,2656	50,7536	305,372	5,32975	11.8212		5.21696	5.11967
3019	1493885011	1	23,4986	44,3826	313,074	5,46418	2	33,361	50,6121	292,6	5,10683	11.6651		6.14338	3.18256
3020	1493885011	1	23,6429	44,5279	314,21	5,48401	2	33,4564	50,5657	284,793	4,97058	11.5221		8.19259	2.85
3021	1493885011	1	23,8353	44,7217	309,515	5,40206	2	33,4565	50,4707	279,66	4,88098	11.208		6.45866	3.17569
3022	1493885011	1	23,9317	44,9142	309,422	5,40042	2	33,5042	50,3762	296,455	5,17412	11.0212		6.14338	1.428
3023	1493885011	1	24,076	45,0595	312,706	5,45775	2	33,5042	50,3286	310,89	5,42605	10.8007		8.18411	3.20787
3024	1493885011	1	24,2682	45,2531	312,15	5,44804	2	33,4565	50,2329	322,477	5,62829	10.451		7.23361	1.43111
3025	1493885011	1	24,4126	45,4462	307,756	5,37135	2	33,4088	50,2323	332,84	5,80915	10.1901		4.09205	0
3026	1493885011	1	24,5087	45,543	306,066	5,34186	2	33,4088	50,2323	341,656	5,96302	10.0599		8.18411	2.00895
3027	1493885011	1	24,7009	45,7366	307,972	5,37512	2	33,3611	50,2793	348,489	6,08229	9.77932		7.22521	1.428
3028	1493885012	1	24,8451	45,9295	308,6	5,38609	2	33,3611	50,3269	354,437	6,1861	9.58433		5.2078	3.18125
3029	1493885012	1	24,9413	46,074	307,132	5,36046	2	33,2657	50,3732	358,357	6,25451	9.36903		7.22521	2.03437
3030	1493885012	1	25,0855	46,2669	305,377	5,32984	2	33,3134	50,4214	30,1484	0,526189	9.21728		7.22281	3.18125
3031	1493885012	1	25,2297	46,4597	304,852	5,32067	2	33,218	50,4677	22,0247	0,384403	8.93739		6.13278	7.67383
3032	1493885012	1	25,3737	46,6048	307,307	5,36351	2	32,9794	50,5599	9,13525	0,15944	8.5726		5.20531	11.5198
3033	1493885012	1	25,4699	46,7492	305,723	5,33587	2	32,5978	50,6027	26,6897	0,465824	8.10286		4.08781	17.6538
3034	1493885012	1	25,5659	46,8459	304,923	5,32191	2	32,0252	50,7384	42,5284	0,74226	7.54149		4.08781	17.3831
3035	1493885012	1	25,6619	46,9426	306,169	5,34366	2	31,4525	50,8265	57,4918	1,00342	6.9725		5.20364	14.3765
3036	1493885012	1	25,758	47,087	305,106	5,32511	2	30,9751	50,8682	70,9363	1,23807	6.44326		3.22128	16.2743
3037	1493885012	1	25,8061	47,183	305,926	5,33942	2	30,45	51,0044	83,5165	1,45764	6.01406		2.04286	16.2779
3038	1493885012	1	25,854	47,2314	306,172	5,34371	2	29,9248	51,1407	95,527	1,66726	5.64394		2.04284	7.67771
3039	1493885012	1	25,902	47,2797	306,225	5,34464	2	29,6861	51,233	106,312	1,85549	5.47248		12.171	24.2087
3040	1493885013	1	25,7591	47,6594	300,343	5,24197	2	28,9699	51,6048	116,916	2,04057	5.08679		24.227	5.88826
3041	1493885013	1	25,2336	48,2726	295,813	5,16291	2	28,7789	51,65	126,701	2,21135	4.89653		13.4203	17.363
3042	1493885013	1	24,995	48,651	265,916	4,64112	2	28,3015	51,9772	135,847	2,37098	4.69005		10.375	10.2564
3043	1493885013	1	24,8999	48,9835	270,032	4,71295	2	28,0151	52,1639	144,517	2,52229	4.4519		9.00775	18.0827
3044	1493885013	1	24,8048	49,2683	271,725	4,7425	2	27,5856	52,5868	152,57	2,66284	4.32958		7.27081	11.1009
3045	1493885013	1	24,7575	49,506	271,861	4,74487	2	27,2992	52,8211	160,358	2,79878	4.17733		3.18104	13.091
3046	1493885013	1	24,7098	49,6007	273,477	4,77308	2	27,013	53,1505	167,305	2,92003	4.23153		1.43711	12.2107
3047	1493885013	1	24,6619	49,6001	272,107	4,74916	2	26,7746	53,4804	173,776	3,03296	4.41817		3.1797	11.0872
3048	1493885013	1	24,6143	49,6948	270,375	4,71893	2	26,5362	53,7628	179,822	3,13849	4.49915		2.01319	16.1841
3049	1493885013	1	24,5665	49,7419	269,643	4,70616	2	26,2024	54,1866	185,591	3,23918	4.73619		1.428	11.0872
3050	1493885013	1	24,5666	49,7895	270,318	4,71793	2	25,964	54,469	190,632	3,32715	4.88369		2.01319	21.6593
3051	1493885014	1	24,5188	49,8366	270,546	4,72192	2	25,5829	55,0822	195,184	3,40661	5.35244		0	4.01579
3052	1493885014	1	24,5188	49,8366	272,212	4,751	2	25,4875	55,1761	199,177	3,47629	5.42666		2.00895	19.2968
3053	1493885014	1	24,4711	49,8836	272,472	4,75553	2	25,1063	55,6942	231,584	4,0419	5.84522		1.43708	6.34331
3054	1493885014	1	24,4232	49,8831	273,497	4,77342	2	25,0111	55,883	232,233	4,05323	6.02863		2.85601	17.0889
3055	1493885014	1	24,4234	49,9783	274,937	4,79856	2	24,6297	56,3061	231,778	4,0453	6.33116		0	13.3793
3056	1493885014	1	24,4234	49,9783	274,347	4,78826	2	24,3916	56,6832	227,536	3,97125	6.70498		1.43708	6.02259
3057	1493885014	1	24,3755	49,9778	274,34	4,78814	2	24,2486	56,8241	227,82	3,9762	6.84748		1.428	25.1183
3058	1493885014	1	24,3756	50,0254	275,228	4,80364	2	23,6286	57,3868	217,799	3,80131	7.3992		1.428	5.11135
3059	1493885014	1	24,3757	50,073	276,451	4,82497	2	23,5334	57,5281	218,619	3,81563	7.50253		0	14.2123
3060	1493885014	1	24,3757	50,073	276,505	4,82593	2	23,1517	57,8087	213,525	3,72671	7.83194		2.01105	7.10492
3061	1493885015	1	24,328	50,1201	275,377	4,80623	2	22,9609	57,949	211,996	3,70003	7.94737		0	13.4216
3062	1493885015	1	24,328	50,1201	275,764	4,81298	2	22,5791	58,1822	206,964	3,61221	8.24961		1.428	10.2539
3063	1493885015	1	24,3281	50,1677	275,646	4,81093	2	22,2928	58,3689	201,052	3,50901	8.44998		1.431	7.68051
3064	1493885015	1	24,3282	50,2154	276,618	4,82789	2	22,054	58,4612	204,297	3,56566	8.55367		0	8.02943
3065	1493885015	1	24,3282	50,2154	276,192	4,82047	2	21,8633	58,649	194,626	3,39686	8.78643		1.428	2.87116
3066	1493885015	1	24,3283	50,263	276,941	4,83353	2	21,7676	58,648	199,091	3,4748	8.76729		0	3.17031
3067	1493885015	1	24,3283	50,263	277,691	4,84662	2	21,7201	58,7424	185,548	3,23843	8.87147		2.85901	0
3068	1493885015	1	24,3285	50,3583	282,398	4,92877	2	21,7201	58,7424	185,111	3,23079	8.78048		1.42801	7.10314
3069	1493885015	1	24,3287	50,4059	278,807	4,8661	2	21,5293	58,8826	173,521	3,02851	8.92699		8.67238	4.55093
3070	1493885015	1	24,2815	50,6911	258,582	4,51311	2	21,3857	58,8337	178,417	3,11397	8.6422		12.9198	8.70946
3071	1493885015	1	24,2346	51,1192	265,498	4,63382	2	21,0988	58,8781	149,161	2,60335	8.36862		10.0801	71.7879
3072	1493885016	1	24,1876	51,4519	261,94	4,57171	2	18,706	58,853	177,738	3,10211	9.21001		8.66646	7.18239
3073	1493885016	1	24,1404	51,7369	255,164	4,45345	2	18,4666	58,8505	178,297	3,11186	9.09919		8.66597	8.76
3074	1493885016	1	24,0933	52,0219	254,581	4,44328	2	18,179	58,8	176,646	3,08305	8.99564		7.65939	11.4936
3075	1493885016	1	23,9981	52,2588	254,382	4,43981	2	17,7959	58,796	178,039	3,10736	9.01123		7.65548	15.8109
3076	1493885016	1	23,903	52,4956	253,787	4,42942	2	17,2689	58,7905	178,295	3,11184	9.14533		5.86597	2.03859
3077	1493885016	1	23,8556	52,6853	252,791	4,41203	2	17,2208	58,7425	178,665	3,11829	8.98389		6.35403	20.1281
3078	1493885016	1	23,7604	52,8745	253,606	4,42625	2	16,5499	58,7354	180,811	3,15574	9.29201		4.49771	7.18839
3079	1493885016	1	23,7129	53,0167	252,945	4,41471	2	16,3103	58,7329	185,3	3,23409	9.35272		5.86597	7.19139
3080	1493885016	1	23,6655	53,2064	251,84	4,39543	2	16,0706	58,7304	186,431	3,25384	9.39133		6.02897	14.4322
3081	1493885016	1	23,5223	53,3474	247,761	4,32425	2	15,5914	58,7728	190,382	3,3228	9.60907		12.201	2.04071
3082	1493885016	1	23,1398	53,4856	243,196	4,24457	2	15,5432	58,7248	190,079	3,3175	9.22808		11.4879	13.212
3083	1493885017	1	22,8053	53,672	239,379	4,17794	2	15,1122	58,8153	195,477	3,41171	9.25404		10.8702	4.52649
3084	1493885017	1	22,4706	53,8108	235,184	4,10474	2	14,9685	58,8613	197,761	3,45157	9.04373		9.03972	9.04727
3085	1493885017	1	22,1836	53,9026	231,363	4,03805	2	14,6813	58,9533	200,752	3,50377	9.04401		10.8702	8.73067
3086	1493885017	1	21,8489	54,0414	204,914	3,57643	2	14,3937	58,9978	205,217	3,58171	8.95242		12.2049	3.19197
3087	1493885017	1	21,4663	54,1797	193,672	3,38021	2	14,298	59,0443	207,22	3,61668	8.66307		11.802	12.7652
3088	1493885017	1	21,0835	54,2704	196,173	3,42386	2	13,9153	59,2303	213,587	3,7278	8.71686		10.8769	1.44008
3089	1493885017	1	20,7486	54,4093	200,036	3,49128	2	13,8673	59,2298	214,03	3,73553	8.40176		12.2077	9.10843
3090	1493885017	1	20,3659	54,5476	193,306	3,37383	2	13,6285	59,4173	220,608	3,85034	8.31303		11.8049	2.04284
3091	1493885017	1	19,983	54,6383	196,388	3,42761	2	13,5802	59,3693	222,694	3,88675	7.96104		9.57321	0
3092	1493885017	1	19,696	54,7778	199,53	3,48245	2	13,5802	59,3693	222,75	3,88773	7.64754		10.4166	1.42503
3093	1493885018	1	19,361	54,8691	194,284	3,3909	2	13,5805	59,4168	227,074	3,96318	7.35498		10.1445	3.17164
3094	1493885018	1	19,0257	54,9129	194,442	3,39366	2	13,5331	59,5113	239,179	4,17446	7.16337		9.04544	4.08356
3095	1493885018	1	18,7385	55,0047	195,939	3,41979	2	13,4366	59,4153	243,516	4,25016	6.89663		7.69667	1.42501
3096	1493885018	1	18,4992	55,0972	197,05	3,43917	2	13,4368	59,4628	247,156	4,31368	6.68479		9.0483	2.00895
3097	1493885018	1	18,2119	55,189	193,527	3,37768	2	13,3891	59,5098	254,201	4,43664	6.47524		8.72428	2.87716
3098	1493885018	1	17,9245	55,2334	192,572	3,36101	2	13,2932	59,5088	264,244	4,61193	6.30301		7.31257	1.44008
3099	1493885018	1	17,6849	55,2782	191,626	3,3445	2	13,2452	59,5083	269,97	4,71186	6.13227		6.38394	0
3100	1493885018	1	17,4935	55,3712	193,464	3,37659	2	13,2452	59,5083	274,99	4,79948	5.92989		7.31017	1.44008
3101	1493885018	1	17,254	55,4161	193,636	3,37958	2	13,1972	59,5078	282,744	4,93482	5.76191		5.90716	2.85004
3102	1493885018	1	17,0624	55,4615	193,179	3,37162	2	13,1977	59,6028	292,021	5,09672	5.66447		5.75734	0
3103	1493885019	1	16,8705	55,4594	192,306	3,35638	2	13,1977	59,6028	300,599	5,24643	5.5369		4.52558	3.23203
3104	1493885019	1	16,7268	55,5053	191,614	3,34429	2	13,2939	59,6513	312,74	5,45834	5.38276		5.90785	2.04284
3105	1493885019	1	16,5352	55,5508	192,203	3,35457	2	13,3422	59,6993	320,368	5,59147	5.23501		5.75738	1.44008
3106	1493885019	1	16,3433	55,5486	193,773	3,38197	2	13,3902	59,6998	328,816	5,73892	5.09443		4.52649	5.2103
3107	1493885019	1	16,1996	55,5946	193,172	3,37149	2	13,5346	59,7963	342,188	5,97231	4.97559		2.88019	2.0386
3108	1493885019	1	16,1036	55,5935	194	3,38594	2	13,5828	59,8442	347,925	6,07243	4.94195		4.52649	5.75731
3109	1493885019	1	15,9599	55,6395	192,809	3,36515	2	13,7747	59,8462	359,812	6,27991	4.7404		4.31727	8.77426
3110	1493885019	1	15,816	55,6379	192,881	3,36641	2	14,0628	59,8966	11,5307	0,201249	4.60546		4.52558	8.77182
3111	1493885019	1	15,6723	55,6838	192,317	3,35656	2	14,3508	59,9471	11,8663	0,207106	4.46342		2.88016	20.2938
3112	1493885019	1	15,5763	55,6828	192,187	3,3543	2	15,0215	59,859	13,5886	0,237166	4.21289		2.88019	15.8631
3113	1493885020	1	15,4803	55,6817	191,674	3,34534	2	15,5486	59,817	10,2906	0,179606	4.13586		4.52649	17.4465
3114	1493885020	1	15,3366	55,7277	192,648	3,36234	2	16,1233	59,728	7,52092	0,131265	4.07692		1.44011	14.6126
3115	1493885020	1	15,2886	55,7271	192,121	3,35314	2	16,602	59,638	5,96908	0,10418	4.12555		5.76034	17.4406
3116	1493885020	1	15,0966	55,725	192,508	3,35989	2	17,1765	59,549	2,77782	0,0484821	4.35304		1.44008	7.18539
3117	1493885020	1	15,0486	55,7245	195,91	3,41927	2	17,416	59,5515	0,286687	0,00500363	4.50006		3.19197	13.2804
3118	1493885020	1	14,9529	55,771	198,912	3,47167	2	17,8474	59,6508	349,085	6,09268	4.84056		2.88019	5.8984
3119	1493885020	1	14,8569	55,7699	199,109	3,47512	2	18,0387	59,6054	344,953	6,02056	4.98346		2.88019	6.45064
3120	1493885020	1	14,7609	55,7688	201,386	3,51485	2	18,2307	59,7022	336,638	5,87544	5.24511		1.44008	10.0535
3121	1493885020	1	14,7129	55,7683	203,174	3,54606	2	18,5658	59,7057	327,979	5,72431	5.5089		3.19467	3.2079
3122	1493885020	1	14,6171	55,8148	204,468	3,56864	2	18,6141	59,8011	324,155	5,65756	5.64505		2.88016	14.8412
3123	1493885020	1	14,5211	55,8138	205,897	3,59358	2	19,0458	60,0427	308,778	5,38919	6.19326		2.01108	3.18657
3124	1493885021	1	14,4733	55,8608	213,165	3,72043	2	19,1413	59,9962	309,779	5,40667	6.23633		1.44008	9.20507
3125	1493885021	1	14,4253	55,8603	215,194	3,75584	2	19,3336	60,2353	302,202	5,27442	6.57511		3.19467	10.176
3126	1493885021	1	14,3295	55,9068	216,125	3,77209	2	19,5738	60,4748	299,249	5,22287	6.9548		2.88019	2.03435
3127	1493885021	1	14,2335	55,9057	216,385	3,77662	2	19,6218	60,5227	297,822	5,19797	7.09581		1.44008	15.4103
3128	1493885021	1	14,1855	55,9052	216,994	3,78726	2	19,8149	60,9987	286,936	5,00797	7.5917		4.02213	14.3575
3129	1493885021	1	14,09	55,9993	244,538	4,26799	2	20,1032	61,3807	290,327	5,06716	8.06957		6.35402	12.8047
3130	1493885021	1	13,995	56,1886	263,952	4,60683	2	20,2958	61,7616	294,003	5,13132	8.4118		4.28105	25.2858
3131	1493885021	1	13,9957	56,3313	267,684	4,67197	2	20,5377	62,569	285,204	4,97774	9.03917		5.86526	8.35085
3132	1493885021	1	13,9488	56,5211	268,771	4,69093	2	20,6819	62,8071	292,57	5,10631	9.21132		2.85604	19.887
3133	1493885021	1	13,9493	56,6163	269,983	4,71209	2	21,0183	63,3783	300,403	5,24303	9.7824		5.86307	10.8778
3134	1493885021	1	13,9023	56,806	270,368	4,71881	2	21,1627	63,7109	299,772	5,23201	10.0195		2.85304	16.6842
3135	1493885021	1	13,9028	56,9011	271,476	4,73815	2	21,4508	64,1866	303,695	5,30047	10.4905		4.28107	9.58478
3136	1493885022	1	13,9036	57,0438	272,872	4,76252	2	21,595	64,4717	308,171	5,37859	10.6926		4.49581	15.2347
3137	1493885022	1	13,8563	57,186	269,189	4,69824	2	21,9304	64,853	313,758	5,47611	11.1344		3.17567	11.1865
3138	1493885022	1	13,8088	57,2806	271,442	4,73756	2	22,1699	65,1388	319,327	5,5733	11.4743		4.27807	14.3484
3139	1493885022	1	13,8096	57,4232	275,093	4,80127	2	22,5525	65,4258	323,145	5,63994	11.8524		5.90684	9.16619
3140	1493885022	1	13,8586	57,6139	274,12	4,7843	2	22,7441	65,6638	328,978	5,74175	11.9897		7.13411	10.3432
3141	1493885022	1	13,8599	57,8517	277,697	4,84673	2	23,0308	65,8553	332,641	5,80567	12.1722		5.90393	15.4531
3142	1493885022	1	13,9089	58,0423	300,143	5,23849	2	23,5083	66,0485	335,771	5,8603	12.4999		9.64523	7.14783
3143	1493885022	1	14,0544	58,329	297,937	5,19999	2	23,6518	66,2387	336,407	5,87142	12.4368		10.9374	24.5027
3144	1493885022	1	14,2001	58,6632	299,017	5,21883	2	24,4153	66,5288	337,155	5,88446	12.8926		9.6412	7.71849
3145	1493885022	1	14,3455	58,9498	306,822	5,35506	2	24,6538	66,6253	344,326	6,00962	12.852		11.2603	17.317
3146	1493885023	1	14,5868	59,2373	305,918	5,33928	2	25,1785	66,8659	339,401	5,92366	13.053		7.20187	12.2399
3147	1493885023	1	14,7317	59,4287	305,265	5,32789	2	25,5599	67,0108	343,32	5,99206	13.2189		8.38382	11.8056
3148	1493885023	1	14,8767	59,6676	309,99	5,41035	2	25,9411	67,1085	344,176	6,00701	13.3337		8.16074	13.1957
3149	1493885023	1	15,0695	59,8595	312,884	5,46086	2	26,3699	67,2065	343,235	5,99058	13.4788		8.15862	7.70902
3150	1493885023	1	15,2622	60,0514	306,113	5,34268	2	26,6081	67,3029	343,77	5,99992	13.4653		8.37869	14.9426
3151	1493885023	1	15,4072	60,2901	308,856	5,39056	2	27,0844	67,4486	343,059	5,98751	13.6968		10.193	3.19714
3152	1493885023	1	15,6479	60,5299	313,106	5,46473	2	27,1796	67,4965	343,77	5,99992	13.4727		9.21636	13.1869
3153	1493885023	1	15,8408	60,769	310,568	5,42044	2	27,6081	67,5945	342,164	5,97189	13.6036		4.07506	2.85313
3154	1493885023	1	15,937	60,8649	308,249	5,37996	2	27,7032	67,5954	342,181	5,97219	13.5552		8.15014	9.5968
3155	1493885023	1	16,1296	61,0565	314,276	5,48515	2	27,9889	67,7393	340,444	5,94187	13.6126		6.10942	7.28742
3156	1493885024	1	16,2739	61,2002	317,217	5,53648	2	28,2268	67,7884	342,196	5,97245	13.6483		11.2583	4.52338
3157	1493885024	1	16,5624	61,4402	309,995	5,41043	2	28,3696	67,8368	340,713	5,94656	13.4286		8.14589	8.69034
3158	1493885024	1	16,7548	61,6318	317,793	5,54653	2	28,655	67,8864	339,577	5,92674	13.4438		9.22753	5.15206
3159	1493885024	1	16,9951	61,8238	318,985	5,56734	2	28,7978	67,9818	336,98	5,88141	13.3126		11.2498	14.9236
3160	1493885024	1	17,2834	62,0636	310,951	5,42712	2	29,2735	68,1273	331,453	5,78495	13.4362		10.1739	1.42805
3161	1493885024	1	17,5237	62,3029	316,971	5,53219	2	29,2259	68,1269	331,066	5,7782	13.0714		8.13741	0
3162	1493885024	1	17,716	62,4942	317,245	5,53697	2	29,2259	68,1269	331,217	5,78083	12.8143		10.1696	0
3163	1493885024	1	17,9562	62,7334	314,167	5,48325	2	29,2259	68,1269	330,179	5,7627	12.4938		10.1675	1.99836
3164	1493885024	1	18,1964	62,9725	314,87	5,49553	2	29,2734	68,0802	327,588	5,71748	12.1979		10.1654	1.99836
3165	1493885024	1	18,4365	63,2116	315,222	5,50166	2	29,3209	68,0335	316,195	5,51865	11.9047		5.19116	1.42805
3166	1493885024	1	18,5804	63,3077	313,226	5,46682	2	29,3685	68,0339	299,687	5,23053	11.7779		9.18917	1.42505
3167	1493885025	1	18,7726	63,5462	308,503	5,3844	2	29,416	68,0343	291,964	5,09573	11.551		7.17246	1.42505
3168	1493885025	1	18,9168	63,7369	311,267	5,43264	2	29,4635	68,0347	285,346	4,98022	11.3888		7.17246	1.42805
3169	1493885025	1	19,061	63,9276	312,416	5,45268	2	29,5111	68,0351	280,143	4,88942	11.2284		11.2073	1.99836
3170	1493885025	1	19,3011	64,2138	306,545	5,35021	2	29,5586	67,9884	271,101	4,73161	10.93		8.12256	0
3171	1493885025	1	19,493	64,4048	307,185	5,36138	2	29,5586	67,9884	262,479	4,58113	10.6845		5.16375	1.99836
3172	1493885025	1	19,5891	64,5476	309,623	5,40394	2	29,6061	67,9417	255,808	4,4647	10.5764		9.18073	1.42505
3173	1493885025	1	19,7811	64,7859	309,024	5,39348	2	29,6536	67,9421	245,36	4,28234	10.3647		7.1856	1.42805
3174	1493885025	1	19,9728	64,9295	305,246	5,32754	2	29,7012	67,9425	236,681	4,13087	10.1843		5.15959	1.42505
3175	1493885025	1	20,0688	65,0722	304,735	5,31863	2	29,7487	67,9429	229,768	4,0102	10.0966		7.16405	1.99836
3176	1493885025	1	20,2128	65,2627	305,848	5,33805	2	29,7012	67,9896	225,276	3,93181	9.87247		7.16166	0
3177	1493885026	1	20,3568	65,4531	306,294	5,34584	2	29,7012	67,9896	217,215	3,79112	9.68254		5.17868	0
3178	1493885026	1	20,5004	65,5489	306,093	5,34233	2	29,7012	67,9896	211,627	3,69359	9.51902		5.15959	1.99836
3179	1493885026	1	20,5964	65,6916	303,96	5,30511	2	29,6537	68,0363	207,338	3,61873	9.35587		6.08396	2.01738
3180	1493885026	1	20,7401	65,8347	306,066	5,34187	2	29,6061	67,9888	197,823	3,45266	9.12393		3.19181	6.34362
3181	1493885026	1	20,7882	65,9296	307,778	5,37173	2	29,416	68,0814	188,665	3,29283	8.89209		8.10983	12.8999
3182	1493885026	1	20,9798	66,1203	305,297	5,32843	2	28,9882	68,1248	183,148	3,19654	8.25545		8.33235	15.9196
3183	1493885026	1	21,1238	66,3578	300,535	5,24533	2	28,4652	68,2146	184,567	3,22129	7.57257		5.15543	14.5194
3184	1493885026	1	21,2197	66,5004	300,63	5,24699	2	27,9897	68,3048	191,746	3,34661	7.00634		5.15294	18.5527
3185	1493885026	1	21,3156	66,6429	300,586	5,24621	2	27,3713	68,2995	190,823	3,33049	6.2782		5.15294	10.081
3186	1493885026	1	21,4115	66,7854	301,411	5,26061	2	27,0382	68,3438	192,974	3,36803	5.83852		4.50156	17.6068
3187	1493885027	1	21,4597	66,9275	300,073	5,23726	2	26,4674	68,4803	198,939	3,47213	5.24292		5.15294	8.66981
3188	1493885027	1	21,5556	67,07	300,112	5,23795	2	26,1819	68,5251	204,153	3,56314	4.84974		1.41601	14.8564
3189	1493885027	1	21,5558	67,1172	298,969	5,21799	2	25,7061	68,6624	206,438	3,60303	4.42862		0	12.1446
3190	1493885027	1	21,5558	67,1172	299,096	5,22021	2	25,3256	68,8006	215,749	3,76553	4.12859		1.41601	10.2206
3191	1493885027	1	21,5556	67,07	298,074	5,20238	2	25,0403	68,9868	218,217	3,80861	3.97709		0	14.1589
3192	1493885027	1	21,5556	67,07	297,717	5,19614	2	24,66	69,2663	228,399	3,98631	3.80277		1.43105	7.08331
3193	1493885027	1	21,5079	67,0696	299,059	5,21956	2	24,4698	69,4062	229,811	4,01096	3.77261		0	16.0974
3194	1493885027	1	21,5079	67,0696	300,662	5,24754	2	24,1375	69,8275	238,227	4,15785	3.81062		1.41601	7.08153
3195	1493885027	1	21,5077	67,0224	300,756	5,24918	2	23,9473	69,9673	240,709	4,20117	3.82414		0	12.6129
3196	1493885027	1	21,5077	67,0224	301,898	5,26912	2	23,7578	70,3426	246,459	4,30151	4.01082		0	15.2625
3197	1493885028	1	21,5077	67,0224	302,562	5,28071	2	23,4732	70,7643	252,233	4,40229	4.2267		1.416	14.5173
3198	1493885028	1	21,5076	66,9752	303,139	5,29077	2	23,2362	71,1862	249,617	4,35664	4.55199		0	25.9133
3199	1493885028	1	21,5076	66,9752	304,965	5,32264	2	22,9051	71,984	251,672	4,39251	5.2001		1.43105	8.91005
3200	1493885028	1	21,5553	66,9756	304	5,30581	2	22,8107	72,2656	254,294	4,43826	5.43692		1.41601	21.462
3201	1493885028	1	21,5555	67,0228	305,426	5,33068	2	22,5269	72,9223	251,844	4,39551	5.97894		0	16.0615
3202	1493885028	1	21,5555	67,0228	305,736	5,3361	2	22,3856	73,4387	251,777	4,39434	6.46938		2.02374	8.9072
3203	1493885028	1	21,6033	67,0704	307,635	5,36925	2	22,2912	73,7202	249,613	4,35657	6.68529		1.43108	22.7487
3204	1493885028	1	21,651	67,0709	308,48	5,38399	2	22,0077	74,4235	246,043	4,29426	7.36125		4.04961	4.45123
3205	1493885028	1	21,7467	67,1661	302,026	5,27134	2	21,9606	74,5642	247,862	4,326	7.40119		3.19181	14.4972
3206	1493885028	1	21,7948	67,261	303,377	5,29492	2	21,7239	74,9855	243,199	4,24462	7.72483		7.14666	17.8011
3207	1493885029	1	21,9385	67,451	308,308	5,38098	2	21,5353	75,5481	243,045	4,24193	8.10713		9.56466	3.17447
3208	1493885029	1	22,0824	67,7355	279,991	4,88676	2	21,4402	75,5945	242,31	4,22911	7.8852		11.7124	17.6368
3209	1493885029	1	22,1789	68,1138	288,483	5,03498	2	21,1563	76,1093	238,64	4,16505	8.06063		15.3251	8.89676
3210	1493885029	1	22,3711	68,5871	279,817	4,88373	2	21,0621	76,3905	242,151	4,22633	7.91243		11.7066	5.07809
3211	1493885029	1	22,4676	68,9652	277,851	4,84941	2	20,9674	76,5308	239,356	4,17755	7.7129		10.3388	16.4152
3212	1493885029	1	22,5639	69,2961	280,644	4,89817	2	20,6834	76,9985	234,537	4,09345	7.92863		14.46	1.99622
3213	1493885029	1	22,6606	69,7683	278,744	4,86501	2	20,636	77,0452	235,247	4,10583	7.5533		10.0157	12.1163
3214	1493885029	1	22,7092	70,0986	275,481	4,80805	2	20,3991	77,3723	233,292	4,07172	7.63173		8.97751	6.291
3215	1493885029	1	22,8053	70,382	276,979	4,8342	2	20,3046	77,5595	233,373	4,07312	7.60066		7.22676	3.98823
3216	1493885029	1	22,8536	70,618	278,199	4,85548	2	20,2098	77,6527	230,262	4,01883	7.5151		5.65202	12.9967
3217	1493885029	1	22,8541	70,8064	273,273	4,76952	2	19,9254	77,9795	226,381	3,95109	7.74794		11.6913	1.407
3218	1493885030	1	22,9505	71,184	271,857	4,7448	2	19,9255	78,0264	226,108	3,94633	7.48125		7.06202	7.9828
3219	1493885030	1	22,9511	71,4194	277,859	4,84956	2	19,7358	78,213	225,153	3,92967	7.51606		11.6848	5.07144
3220	1493885030	1	23,0474	71,7968	276,242	4,82133	2	19,6412	78,3531	225,338	3,9329	7.38832		10.0008	6.34493
3221	1493885030	1	23,096	72,1266	272,402	4,75432	2	19,4511	78,4458	220,935	3,85604	7.29504		8.60735	7.57138
3222	1493885030	1	23,1444	72,4094	277,466	4,8427	2	19,3568	78,6799	216,534	3,77923	7.32565		8.60389	1.42803
3223	1493885030	1	23,1927	72,6921	276,419	4,82442	2	19,3092	78,6796	217,437	3,79499	7.13665		9.99448	7.06653
3224	1493885030	1	23,2412	73,0217	271,165	4,73272	2	19,1194	78,8191	217,343	3,79335	7.1133		7.05603	5.0756
3225	1493885030	1	23,2419	73,2569	273,488	4,77327	2	19,0247	78,9593	215,072	3,75371	7.0924		8.46603	4.49507
3226	1493885030	1	23,2427	73,5391	275,373	4,80616	2	18,8821	79,0053	212,794	3,71395	6.99244		8.59798	11.0348
3227	1493885030	1	23,291	73,8216	273,127	4,76697	2	18,5974	79,2382	209,773	3,66124	7.16725		8.46303	3.17046
3228	1493885030	1	23,2918	74,1037	270,729	4,72511	2	18,5024	79,2845	209,494	3,65636	7.05543		7.05002	23.4934
3229	1493885031	1	23,2924	74,3387	270,916	4,72838	2	17,7895	79,6086	201,878	3,52343	7.6193		5.64002	6.28697
3230	1493885031	1	23,2929	74,5267	272,999	4,76472	2	17,6951	79,7957	198,291	3,46083	7.6875		7.05003	4.52332
3231	1493885031	1	23,2936	74,7617	271,7	4,74207	2	17,5521	79,7479	192,656	3,36248	7.60441		7.05002	4.49793
3232	1493885031	1	23,2942	74,9967	271,2	4,73334	2	17,4094	79,7939	185,339	3,23478	7.59236		5.63702	0
3233	1493885031	1	23,2947	75,1846	270,696	4,72453	2	17,4094	79,7939	184,073	3,21268	7.47545		7.04703	3.16906
3234	1493885031	1	23,2954	75,4195	272,873	4,76253	2	17,4574	79,888	177,002	3,08927	7.35185		5.82748	3.17042
3235	1493885031	1	23,3435	75,6077	272,501	4,75603	2	17,5055	79,9821	165,597	2,89022	7.29504		5.63702	1.41001
3236	1493885031	1	23,344	75,7956	271,356	4,73605	2	17,5057	80,0291	160,806	2,80659	7.21168		4.22701	7.70784
3237	1493885031	1	23,3443	75,9365	271,493	4,73844	2	17,2671	79,9338	153,941	2,68678	7.27398		5.63403	12.2891
3238	1493885031	1	23,3449	76,1243	271,816	4,74408	2	17,6015	80,1704	141,567	2,47081	7.02549		4.22701	4.22104
3239	1493885032	1	23,3452	76,2652	271,864	4,74492	2	17,6021	80,3111	158,553	2,76726	7.02513		7.17138	0
3240	1493885032	1	23,2983	76,4996	248,484	4,33686	2	17,6021	80,3111	172,976	3,019	6.85377		10.1512	1.40701
3241	1493885032	1	23,1089	76,78	238,742	4,16683	2	17,6023	80,358	185,155	3,23157	6.56694		10.708	1.40701
3242	1493885032	1	22,9672	77,1076	242,926	4,23986	2	17,6025	80,4049	195,591	3,41371	6.297		11.343	2.01319
3243	1493885032	1	22,7779	77,4349	240,023	4,18918	2	17,6503	80,452	204,277	3,56531	5.94938		9.43182	1.40701
3244	1493885032	1	22,6361	77,7155	235,303	4,10681	2	17,6501	80,4051	211,457	3,69061	5.66517		7.56694	0
3245	1493885032	1	22,5417	77,9494	232,932	4,06542	2	17,6501	80,4051	217,655	3,79879	5.47341		10.1487	3.14215
3246	1493885032	1	22,3523	78,2297	234,138	4,08649	2	17,6973	80,3116	221,958	3,8739	5.09935		8.19964	3.16906
3247	1493885032	1	22,2104	78,4633	233,736	4,07946	2	17,6493	80,2175	254,512	4,44207	4.8868		5.07311	2.85906
3248	1493885032	1	22,1157	78,6034	231,614	4,04242	2	17,7446	80,2181	246,992	4,31082	4.6598		5.07144	13.2684
3249	1493885033	1	22,0211	78,7435	231,765	4,04507	2	17,981	79,8443	227,678	3,97372	4.18738		6.28564	13.3319
3250	1493885033	1	21,9266	78,9305	232,29	4,05422	2	18,1221	79,4229	210,181	3,66835	3.83623		5.07311	13.8434
3251	1493885033	1	21,8319	79,0706	233,223	4,07052	2	18,3108	79,0018	196,339	3,42676	3.52177		8.19964	22.0109
3252	1493885033	1	21,69	79,3042	236,699	4,13117	2	18,7846	78,4416	183,21	3,19761	3.03075		6.28297	8.20477
3253	1493885033	1	21,5955	79,4911	235,604	4,11206	2	18,9265	78,2078	170,949	2,98363	2.96149		5.07144	15.7282
3254	1493885033	1	21,5009	79,6312	234,94	4,10047	2	19,1628	77,7398	161,05	2,81085	3.00734		3.14215	17.6313
3255	1493885033	1	21,4537	79,7247	233,719	4,07917	2	19,4465	77,2251	152,803	2,66692	3.20575		5.07063	0
3256	1493885033	1	21,359	79,8647	232,62	4,05999	2	19,4465	77,2251	145,467	2,53888	3.25962		3.14215	20.4809
3257	1493885033	1	21,3118	79,9582	233,476	4,07492	2	19,6345	76,5688	139,561	2,43581	3.78171		3.14215	7.57694
3258	1493885033	1	21,2646	80,0517	232,323	4,0548	2	19,7288	76,3345	134,667	2,35039	4.02197		3.14082	7.05005
3259	1493885034	1	21,2173	80,1451	233,156	4,06934	2	19,7279	76,0995	130,611	2,2796	4.31105		3.14215	19.7745
3260	1493885034	1	21,1701	80,2386	230,04	4,01495	2	19,7731	75,4419	102,68	1,7921	4.99599		1.40401	7.05305
3261	1493885034	1	21,1703	80,2854	231,661	4,04325	2	19,7722	75,2068	101,461	1,77082	5.26753		1.99411	24.042
3262	1493885034	1	21,1229	80,332	230,774	4,02776	2	19,7216	74,407	100,635	1,75641	6.08845		2.81401	11.6761
3263	1493885034	1	21,1232	80,4258	232,414	4,05638	2	19,6249	74,03	102,661	1,79178	6.56895		1.99201	4.23604
3264	1493885034	1	21,0758	80,4723	232,811	4,06332	2	19,6243	73,8888	102,106	1,78208	6.74161		3.14215	27.4941
3265	1493885034	1	21,0286	80,5658	202,689	3,5376	2	19,4303	72,9931	101,816	1,77702	7.73953		5.11558	8.60939
3266	1493885034	1	20,933	80,4246	215,159	3,75522	2	19,3815	72,7103	103,966	1,81454	7.86877		10.227	10.0081
3267	1493885034	1	20,7419	80,1423	223,775	3,90562	2	19,3326	72,3803	99,9886	1,74513	7.8889		7.61557	20.023
3268	1493885034	1	20,6459	79,9073	213,672	3,72928	2	19,2346	71,7201	98,0992	1,71215	8.30795		8.26816	2.82901
3269	1493885034	1	20,5024	79,672	204,568	3,57038	2	19,2343	71,6258	98,2727	1,71518	8.14551		7.61444	22.8356
3270	1493885035	1	20,4065	79,437	195,849	3,41822	2	19,1359	70,871	94,4347	1,6482	8.65972		7.1921	7.22857
3271	1493885035	1	20,3581	79,2022	187,844	3,27849	2	19,0873	70,635	95,7018	1,67031	8.66094		6.33943	11.3161
3272	1493885035	1	20,2622	79,0139	180,909	3,15747	2	19,0858	70,2578	90,0395	1,57149	8.83477		5.81951	14.238
3273	1493885035	1	20,214	78,826	174,742	3,04982	2	19,0362	69,7858	87,7497	1,53152	9.1166		7.62112	8.59594
3274	1493885035	1	20,118	78,5908	168,517	2,94118	2	19,0829	69,5031	88,0844	1,53736	9.14646		7.62226	12.7381
3275	1493885035	1	20,0219	78,3556	163	2,84489	2	19,0812	69,0785	84,1324	1,46839	9.32467		5.82532	5.82522
3276	1493885035	1	19,9737	78,1675	158,443	2,76534	2	19,1282	68,8901	83,1424	1,45111	9.31585		5.12391	15.6243
3277	1493885035	1	19,8779	78,0261	154,271	2,69254	2	19,1739	68,3713	75,8226	1,32335	9.68043		5.82607	7.08005
3278	1493885035	1	19,8296	77,838	150,012	2,61821	2	19,173	68,1353	81,8142	1,42793	9.72489		7.19797	18.8578
3279	1493885035	1	19,7812	77,603	114,117	1,99171	2	19,3139	67,5227	77,1295	1,34616	10.0911		8.28153	4.25104
3280	1493885035	1	19,6375	77,3673	118,393	2,06635	2	19,3133	67,381	80,8127	1,41045	9.99156		5.82972	19.2244
3281	1493885036	1	19,5891	77,1791	115,953	2,02376	2	19,502	66,7686	76,3179	1,332	10.4109		8.95104	4.46925
3282	1493885036	1	19,4928	76,8967	113,886	1,98768	2	19,5492	66,6273	77,7681	1,35731	10.2696		6.34745	22.3538
3283	1493885036	1	19,3969	76,7081	117,159	2,04481	2	19,7854	65,9206	77,6104	1,35456	10.7945		5.82972	3.16092
3284	1493885036	1	19,3485	76,5199	119,459	2,08495	2	19,8328	65,8265	77,3052	1,34923	10.7044		4.47884	10.2992
3285	1493885036	1	19,3003	76,3786	116,168	2,02751	2	19,9271	65,4964	78,8385	1,37599	10.9002		8.95672	18.879
3286	1493885036	1	19,204	76,096	113,733	1,98501	2	20,0681	64,8831	81,981	1,43084	11.2461		6.35148	3.16495
3287	1493885036	1	19,108	75,9073	119,165	2,07983	2	20,1156	64,7889	83,5253	1,45779	11.164		7.63841	15.83
3288	1493885036	1	19,0117	75,6716	119,594	2,08731	2	20,2092	64,2696	85,0357	1,48415	11.4647		7.21033	2.84101
3289	1493885036	1	18,9632	75,4362	94,5193	1,64967	2	20,2089	64,1749	85,9673	1,50041	11.33		9.96132	17.2338
3290	1493885036	1	19,0095	75,1074	93,5238	1,6323	2	20,3024	63,6081	87,6414	1,52963	11.5718		13.0486	4.47589
3291	1493885037	1	18,9125	74,6834	98,0084	1,71057	2	20,3497	63,4666	88,6188	1,54669	11.3085		9.87908	7.10104
3292	1493885037	1	18,9112	74,3541	88,9896	1,55316	2	20,3489	63,2299	90,8059	1,58486	11.2167		15.5281	14.2543
3293	1493885037	1	18,9092	73,8365	93,0071	1,62328	2	20,395	62,757	93,9487	1,63971	11.1787		11.4029	1.41901
3294	1493885037	1	18,86	73,4596	93,3256	1,62884	2	20,3948	62,7097	95,1534	1,66074	10.8589		11.2981	12.8463
3295	1493885037	1	18,8585	73,083	90,6538	1,58221	2	20,4411	62,284	94,6882	1,65262	10.9143		12.7141	2.84101
3296	1493885037	1	18,8568	72,6592	90,42	1,57813	2	20,4408	62,1893	94,6739	1,65237	10.589		8.47806	15.6301
3297	1493885037	1	18,8557	72,3766	93,0679	1,62434	2	20,4389	61,6683	94,3704	1,64707	10.8247		8.58016	0
3298	1493885037	1	18,9022	72,0944	94,0229	1,64101	2	20,4389	61,6683	93,4339	1,63073	10.5387		10.0145	11.4433
3299	1493885037	1	18,8532	71,7642	92,5207	1,61479	2	20,4854	61,2897	85,923	1,49964	10.6009		8.48106	4.48158
3300	1493885037	1	18,8521	71,4815	92,2136	1,60943	2	20,4381	61,4314	87,5684	1,52836	10.1745		8.48406	5.68504
3301	1493885038	1	18,851	71,1987	91,8095	1,60238	2	20,4374	61,2419	84,857	1,48103	10.0824		7.06806	2.84401
3302	1493885038	1	18,85	70,9631	92,9995	1,62315	2	20,4371	61,1471	82,3976	1,43811	9.94348		7.07405	2.03435
3303	1493885038	1	18,8491	70,7273	93,7507	1,63626	2	20,3891	61,0992	83,5416	1,45808	9.75048		7.07106	1.43408
3304	1493885038	1	18,8481	70,4916	90,2282	1,57478	2	20,3413	61,0987	79,649	1,39014	9.51085		7.07405	4.51673
3305	1493885038	1	18,8472	70,2558	91,0229	1,58865	2	20,293	60,9561	74,2434	1,29579	9.41142		7.23505	79.1423
3306	1493885038	1	18,7985	70,0196	92,7656	1,61906	2	20,9537	58,4021	93,8965	1,6388	11.8157		7.07405	2.87116
3307	1493885038	1	18,7976	69,7838	94,6022	1,65112	2	20,858	58,4011	116,17	2,02755	11.5677		7.23799	5.12902
3308	1493885038	1	18,7489	69,5475	92,9266	1,62188	2	21,0012	58,3077	106,527	1,85925	11.4632		5.66104	1.43711
3309	1493885038	1	18,7482	69,3588	91,4672	1,5964	2	21,0491	58,3083	99,4119	1,73506	11.2875		8.49308	4.55377
3310	1493885038	1	18,747	69,0757	92,3951	1,6126	2	21,1928	58,3572	94,831	1,65511	10.994		7.08005	3.18526
3311	1493885038	1	18,7461	68,8397	92,2902	1,61077	2	21,2883	58,3108	66,5621	1,16173	10.8315		5.66405	1.422
3312	1493885039	1	18,7453	68,6509	91,8236	1,60262	2	21,2884	58,3582	58,9906	1,02958	10.6022		5.66404	5.93382
3313	1493885039	1	18,7446	68,4621	91,5093	1,59714	2	21,4799	58,4077	32,7427	0,571468	10.4198		4.24804	4.06869
3314	1493885039	1	18,744	68,3205	91,9652	1,60509	2	21,384	58,3118	25,1965	0,439762	10.351		5.66705	6.44129
3315	1493885039	1	18,7432	68,1316	92,1422	1,60819	2	21,5756	58,4087	15,6681	0,273459	10.1271		4.24803	4.48538
3316	1493885039	1	18,7427	67,99	92,3137	1,61118	2	21,623	58,2669	358,203	6,25183	10.1407		5.66705	1.422
3317	1493885039	1	18,7419	67,8011	92,7316	1,61847	2	21,6231	58,3143	0,30521	0,00532692	9.91467		4.25104	5.1787
3318	1493885039	1	18,7413	67,6594	92,7522	1,61883	2	21,7192	58,4577	350,094	6,11029	9.67157		5.66704	7.20002
3319	1493885039	1	18,7406	67,4705	92,2847	1,61067	2	21,5275	58,3133	340,106	5,93596	9.57189		4.25104	1.43408
3320	1493885039	1	18,74	67,3288	93,1718	1,62615	2	21,5753	58,3138	340,003	5,93417	9.45035		3.16092	7.75479
3321	1493885039	1	18,7874	67,2347	93,102	1,62494	2	21,8147	58,4113	329,436	5,74975	9.32829		4.25104	2.00895
3322	1493885039	1	18,7868	67,093	91,644	1,59949	2	21,8624	58,3643	326,295	5,69491	9.2547		4.25103	9.2191
3323	1493885039	1	18,7863	66,9513	91,4874	1,59676	2	22,1021	58,5566	318,642	5,56135	9.02583		2.83503	5.73635
3324	1493885040	1	18,7859	66,8568	90,9296	1,58702	2	22,2933	58,5587	311,92	5,44404	9.0089		4.25404	8.36369
3325	1493885040	1	18,7853	66,715	91,0708	1,58949	2	22,4375	58,7973	308,357	5,38185	8.71943		4.46925	16.4064
3326	1493885040	1	18,8325	66,5737	90,432	1,57834	2	22,8686	59,1338	303,352	5,2945	8.46417		2.83503	8.13102
3327	1493885040	1	18,8321	66,4792	89,8788	1,56868	2	23,0603	59,3254	310,988	5,42776	8.30991		4.25403	20.408
3328	1493885040	1	18,8316	66,3374	89,7425	1,5663	2	23,4918	59,8513	310,974	5,42753	7.98667		2.83503	4.06233
3329	1493885040	1	18,8312	66,2429	81,0542	1,41466	2	23,5876	59,947	313,028	5,46337	7.89061		4.0073	23.3707
3330	1493885040	1	18,9264	66,1492	55,6986	0,972124	2	24,1144	60,5209	317,541	5,54213	7.65461		9.06046	1.422
3331	1493885040	1	19,1166	65,9146	51,1926	0,893479	2	24,1145	60,5683	317,894	5,5483	7.3186		7.07412	20.415
3332	1493885040	1	19,2592	65,7268	52,7347	0,920395	2	24,6407	60,9998	322,996	5,63734	7.16276		9.06279	4.51101
3333	1493885040	1	19,4494	65,4921	42,414	0,740263	2	24,6887	61,1423	324,973	5,67185	6.80963		8.0146	13.5522
3334	1493885040	1	19,6398	65,3047	34,8621	0,608458	2	25,0711	61,3828	329,066	5,74329	6.69928		8.01246	16.7464
3335	1493885040	1	19,8301	65,1173	37,158	0,64853	2	25,5488	61,6716	330,844	5,77431	6.67655		6.36513	2.02586
3336	1493885041	1	20,0209	65,0245	36,801	0,642298	2	25,5966	61,7193	331,62	5,78786	6.48173		5.12071	28.3069
3337	1493885041	1	20,1639	64,9313	36,502	0,63708	2	26,4083	62,2004	333,759	5,8252	6.81545		6.012	2.85916
3338	1493885041	1	20,3067	64,7907	35,2299	0,614878	2	26,5036	62,2014	334,001	5,82942	6.7161		5.1182	17.9731
3339	1493885041	1	20,4496	64,6975	34,4495	0,601258	2	27,0285	62,4902	336,768	5,87771	6.93932		5.12235	12.8276
3340	1493885041	1	20,5926	64,6042	33,4058	0,58304	2	27,4101	62,6831	335,156	5,84957	7.083		4.0073	4.0496
3341	1493885041	1	20,6878	64,5105	33,693	0,588053	2	27,5056	62,7785	333,213	5,81566	7.03436		5.12071	28.2298
3342	1493885041	1	20,8308	64,4173	34,0425	0,594155	2	28,3636	63,1649	331,176	5,78012	7.6362		2.0047	1.42808
3343	1493885041	1	20,8784	64,3704	33,7752	0,589489	2	28,4112	63,1654	331,753	5,79018	7.62857		3.17987	17.4802
3344	1493885041	1	20,9737	64,324	33,2379	0,580111	2	28,8878	63,5006	330,503	5,76837	7.95682		4.0073	13.5844
3345	1493885041	1	21,0689	64,2303	32,8526	0,573386	2	29,3165	63,6464	330,572	5,76956	8.26824		5.12071	3.1864
3346	1493885042	1	21,2119	64,1371	33,6226	0,586825	2	29,3642	63,7413	328,307	5,73005	8.1619		3.18256	21.1351
3347	1493885042	1	21,3073	64,0907	35,5543	0,62054	2	29,9832	64,0777	326,867	5,7049	8.67591		4.0073	0
3348	1493885042	1	21,4025	63,997	35,2513	0,615251	2	29,9832	64,0777	326,451	5,69764	8.58108		5.11984	20.6316
3349	1493885042	1	21,5454	63,9037	22,6678	0,395627	2	30,5544	64,4607	323,406	5,6445	9.0262		7.16433	7.70015
3350	1493885042	1	21,7842	63,906	357,584	6,24103	2	30,7922	64,5573	322,698	5,63215	9.03151		10.0264	6.06061
3351	1493885042	1	22,1184	63,9091	1,84924	0,0322754	2	30,935	64,7002	319,583	5,57778	8.85202		12.8916	17.4494
3352	1493885042	1	22,5481	63,9132	358,038	6,24895	2	31,4107	65,0349	317,426	5,54013	8.9333		10.0234	2.01738
3353	1493885042	1	22,8822	63,9163	350,168	6,11159	2	31,4582	65,0825	317,548	5,54226	8.65493		11.5583	24.3175
3354	1493885042	1	23,2641	63,9672	352,23	6,14758	2	32,0763	65,6069	316,912	5,53116	8.96345		10.1394	1.42505
3355	1493885042	1	23,5983	64,0176	353,11	6,16293	2	32,1238	65,6073	318,298	5,55535	8.67244		9.07715	21.2128
3356	1493885042	1	23,8848	64,1149	348,438	6,08139	2	32,6465	66,0835	317,632	5,54372	8.98013		7.31042	5.14625
3357	1493885042	1	24,1234	64,1644	343,991	6,00378	2	32,789	66,179	317,346	5,53873	8.8967		9.07334	12.0979
3358	1493885043	1	24,4098	64,2616	346,479	6,0472	2	33,074	66,4643	319,442	5,57531	8.93981		10.4419	17.4153
3359	1493885043	1	24,7439	64,3592	348,518	6,08279	2	33,5488	66,7983	320,321	5,59065	9.13649		5.91049	1.413
3360	1493885043	1	24,9347	64,4083	347,868	6,07144	2	33,5488	66,8454	320,145	5,58759	8.95222		5.90974	24.531
3361	1493885043	1	25,1255	64,4573	346,373	6,04535	2	34,2131	67,3222	323,214	5,64115	9.52849		7.72352	2.01525
3362	1493885043	1	25,3641	64,554	347,119	6,05836	2	34,2606	67,3697	323,948	5,65396	9.33145		4.53383	13.1343
3363	1493885043	1	25,5072	64,6026	347,772	6,06977	2	34,5926	67,6551	324,944	5,67134	9.58448		4.53383	13.4457
3364	1493885043	1	25,6503	64,6512	348,835	6,08833	2	34,972	67,8937	327,156	5,70995	9.86954		4.53287	8.04829
3365	1493885043	1	25,7934	64,6997	349,377	6,09777	2	35,1616	68,0835	325,466	5,68044	9.96059		5.90684	19.7914
3366	1493885043	1	25,9841	64,7487	350,744	6,12164	2	35,7304	68,4177	327,827	5,72166	10.414		5.90684	2.01102
3367	1493885043	1	26,1748	64,7977	350,272	6,1134	2	35,7777	68,4652	327,719	5,71977	10.2794		3.2052	22.9601
3368	1493885043	1	26,2702	64,8458	349,893	6,10679	2	36,441	68,847	327,108	5,70912	10.9295		5.90684	3.16762
3369	1493885043	1	26,4609	64,8948	352,781	6,15719	2	36,4883	68,9414	327,394	5,7141	10.8131		2.85913	22.9456
3370	1493885044	1	26,5562	64,8957	354,931	6,19472	2	37,1511	69,3231	327,893	5,72282	11.4828		5.90393	3.18239
3371	1493885044	1	26,7468	64,9447	353,102	6,16279	2	37,2458	69,3709	329,012	5,74233	11.3939		4.53002	15.3805
3372	1493885044	1	26,8898	64,9932	350,788	6,1224	2	37,6717	69,6563	329,471	5,75036	11.7471		7.1433	10.8337
3373	1493885044	1	27,1279	64,9954	356,931	6,22962	2	38,003	69,8	329,162	5,74496	11.8892		7.30099	9.09683
3374	1493885044	1	27,3662	65,0448	357,023	6,23123	2	38,2394	69,9899	328,071	5,72592	11.9449		5.90103	16.5735
3375	1493885044	1	27,5567	65,0938	349,877	6,10651	2	38,7123	70,2755	329,646	5,75341	12.3003		10.1152	3.17704
3376	1493885044	1	27,8901	65,1441	1,66884	0,0291268	2	38,8068	70,3233	329,216	5,7459	12.083		11.4275	19.7935
3377	1493885044	1	28,271	65,1476	354,339	6,18438	2	39,4215	70,563	331,267	5,78171	12.396		13.1889	2.00465
3378	1493885044	1	28,6995	65,2459	352,95	6,16013	2	39,4687	70,6103	331,894	5,79265	12.0313		11.4215	13.3958
3379	1493885044	1	29,0802	65,2494	359,589	6,27602	2	39,8467	70,848	325,339	5,67825	12.1351		14.3574	3.17569
3380	1493885044	1	29,556	65,3009	353,172	6,16401	2	39,9412	70,8957	325,426	5,67976	11.7964		10.1063	12.7001
3381	1493885044	1	29,8891	65,3512	353,315	6,16651	2	40,3191	71,0865	316,922	5,53133	11.9029		12.9338	6.34734
3382	1493885045	1	30,3172	65,4022	357,19	6,23414	2	40,508	71,1818	315,272	5,50254	11.7156		11.4125	15.0531
3383	1493885045	1	30,6976	65,4057	352,902	6,15931	2	40,8381	71,5597	324,428	5,66234	11.8618		8.69137	9.51632
3384	1493885045	1	30,983	65,4555	349,417	6,09848	2	41,1213	71,7026	323,796	5,65131	11.9085		14.3454	4.00718
3385	1493885045	1	31,4584	65,507	355,523	6,20504	2	41,2156	71,7972	323,153	5,64008	11.609		10.094	13.3783
3386	1493885045	1	31,7911	65,5572	349,518	6,10025	2	41,5931	72,0346	324,146	5,65742	11.7489		9.03636	3.15554
3387	1493885045	1	32,0763	65,6541	333,109	5,81384	2	41,6401	72,1287	322,856	5,63491	11.5493		12.2063	13.3716
3388	1493885045	1	32,4565	65,799	342,624	5,97992	2	42,0174	72,366	322,719	5,63251	11.599		13.5446	0
3389	1493885045	1	32,884	65,9442	344,482	6,01235	2	42,0174	72,366	321,971	5,61945	11.1651		10.3933	11.0574
3390	1493885045	1	33,2165	66,0415	340,876	5,9494	2	42,3001	72,6025	321,433	5,61006	11.2053		12.1968	1.41605
3391	1493885045	1	33,5964	66,1863	344,607	6,01452	2	42,3473	72,6029	321,298	5,60771	10.8513		10.3867	7.08002
3392	1493885045	1	33,9287	66,2835	347,605	6,06685	2	42,5358	72,7449	321,514	5,61148	10.7625		8.67312	2.00041
3393	1493885045	1	34,2135	66,3332	343,875	6,00175	2	42,5829	72,7921	321,448	5,61033	10.5719		9.02307	15.3173
3394	1493885046	1	34,4983	66,4299	340,436	5,94174	2	43,007	73,0764	324,001	5,65488	10.7969		9.02119	3.99869
3395	1493885046	1	34,783	66,5267	340,765	5,94748	2	43,1011	73,1708	326,655	5,70121	10.6459		9.01739	11.4155
3396	1493885046	1	35,0676	66,6234	341,697	5,96374	2	43,4309	73,3606	330,938	5,77596	10.7394		6.37688	7.0596
3397	1493885046	1	35,2573	66,7193	341,775	5,9651	2	43,5719	73,549	338,341	5,90516	10.76		9.01642	1.99201
3398	1493885046	1	35,5419	66,8159	342,668	5,98068	2	43,6193	73,5025	338,959	5,91595	10.4859		7.67731	3.15704
3399	1493885046	1	35,779	66,9122	341,55	5,96116	2	43,5247	73,5486	347,36	6,06258	10.1999		9.01455	5.08073
3400	1493885046	1	36,0635	67,0089	342,476	5,97733	2	43,3829	73,6412	359,42	6,27306	9.8773		4.50537	1.98987
3401	1493885046	1	36,2057	67,0572	342,848	5,98383	2	43,3356	73,6877	3,70681	0,064696	9.73648		5.87264	1.98987
3402	1493885046	1	36,3953	67,1059	344,256	6,00839	2	43,2883	73,7342	9,91499	0,173049	9.56283		7.6734	1.99201
3403	1493885046	1	36,6323	67,2021	343,52	5,99556	2	43,2409	73,7807	17,2058	0,300298	9.32478		4.5035	0
3404	1493885046	1	36,7744	67,2505	344,554	6,0136	2	43,2409	73,7807	359,457	6,2737	9.19017		3.18507	2.81101
3405	1493885046	1	36,8692	67,2983	342,581	5,97916	2	43,2412	73,687	33,0845	0,577434	9.02319		5.87338	1.98987
3406	1493885047	1	37,0588	67,3471	343,102	5,98826	2	43,2885	73,6405	42,8742	0,748296	8.85528		6.36614	1.41603
3407	1493885047	1	37,2482	67,4428	344,376	6,01049	2	43,2413	73,6402	45,5684	0,795318	8.6212		2.8441	4.21503
3408	1493885047	1	37,343	67,4436	344,515	6,01292	2	43,2418	73,4997	61,7663	1,07803	8.45412		4.50253	1.98987
3409	1493885047	1	37,4851	67,4919	343,971	6,00342	2	43,2891	73,4532	67,6352	1,18046	8.32007		5.86973	4.21502
3410	1493885047	1	37,6746	67,5406	344,352	6,01007	2	43,2895	73,3127	76,1506	1,32908	8.05259		4.50253	12.7195
3411	1493885047	1	37,8167	67,5889	344,096	6,0056	2	43,338	72,8915	95,1639	1,66092	7.65522		3.18375	5.96965
3412	1493885047	1	37,9114	67,6368	343,438	5,99413	2	43,48	72,7521	89,9288	1,56955	7.56145		4.49872	21.4908
3413	1493885047	1	38,0534	67,685	343,905	6,00227	2	43,6237	72,0503	88,6534	1,54729	7.07701		2.84413	7.03203
3414	1493885047	1	38,1482	67,6859	344,903	6,0197	2	43,6244	71,8159	92,4208	1,61305	6.85898		4.49872	23.9071
3415	1493885047	1	38,2902	67,7341	344,675	6,01571	2	43,6268	71,019	90,6968	1,58296	6.26657		1.42205	12.6631
3416	1493885047	1	38,3376	67,7345	344,971	6,02088	2	43,6281	70,5969	88,4798	1,54426	6.01521		3.18107	14.1367
3417	1493885047	1	38,4322	67,7824	345,02	6,02173	2	43,6768	70,1282	87,7887	1,5322	5.74531		3.18239	15.4861
3418	1493885048	1	38,5269	67,8302	345,518	6,03043	2	43,6784	69,612	82,079	1,43255	5.45094		1.41905	8.55852
3419	1493885048	1	38,5742	67,8306	346,254	6,04327	2	43,7265	69,3308	84,3294	1,47183	5.36626		3.18375	21.3001
3420	1493885048	1	38,6689	67,8785	345,909	6,03725	2	43,8231	68,6274	76,1014	1,32822	5.20832		2.8411	1.40701
3421	1493885048	1	38,7636	67,8793	345,456	6,02934	2	43,8233	68,5805	76,6574	1,33792	5.10806		2.8411	20.4943
3422	1493885048	1	38,8583	67,8801	344,747	6,01698	2	44,0143	67,9246	71,4688	1,24737	5.15619		3.18107	2.82001
3423	1493885048	1	38,9529	67,928	344,988	6,02118	2	44,0146	67,8306	71,7581	1,25241	5.06264		1.42205	21.4434
3424	1493885048	1	39,0003	67,9284	345,234	6,02547	2	44,3003	67,1754	66,6321	1,16295	5.35322		2.00889	5.80782
3425	1493885048	1	39,0476	67,9758	346,864	6,05392	2	44,3481	66,9878	67,2309	1,1734	5.39179		1.41905	13.871
3426	1493885048	1	39,0949	67,9762	345,382	6,02804	2	44,5386	66,5665	64,8902	1,13255	5.62327		1.42205	10.2552
3427	1493885048	1	39,1423	67,9766	344,529	6,01317	2	44,6342	66,2383	63,8374	1,11417	5.76044		3.17972	10.1613
3428	1493885048	1	39,2369	68,0244	343,217	5,99026	2	44,8242	65,9579	62,6677	1,09376	5.95721		1.41905	12.0346
3429	1493885048	1	39,2842	68,0248	343,768	5,99989	2	44,9672	65,5831	65,1315	1,13676	6.18534		1.42205	5.08313
3430	1493885048	1	39,3316	68,0252	343,428	5,99395	2	45,0622	65,4428	63,2051	1,10314	6.28558		1.413	22.7668
3431	1493885049	1	39,3315	68,0723	343,822	6,00083	2	45,3483	64,7399	65,5141	1,14344	6.87799		2.8411	3.15974
3432	1493885049	1	39,4262	68,0731	343,562	5,99629	2	45,443	64,6938	66,396	1,15883	6.90084		0	20.9565
3433	1493885049	1	39,4262	68,0731	343,667	5,99813	2	45,6817	64,0373	70,4663	1,22987	7.44439		3.17704	0
3434	1493885049	1	39,5207	68,1209	342,543	5,97851	2	45,6817	64,0373	71,1334	1,24151	7.39146		1.42205	16.5036
3435	1493885049	1	39,5681	68,1213	343,517	5,99551	2	45,8727	63,5214	71,5346	1,24851	7.8043		1.41	3.16106
3436	1493885049	1	39,568	68,1683	341,769	5,965	2	45,9674	63,4752	74,1449	1,29407	7.93584		2.8411	16.5065
3437	1493885049	1	39,6627	68,1691	358,054	6,24923	2	46,1584	62,9592	72,9716	1,27359	8.32689		8.62739	5.81802
3438	1493885049	1	39,9468	68,1245	9,47578	0,165384	2	46,2064	62,7713	73,765	1,28744	8.23646		11.3584	19.192
3439	1493885049	1	40,3254	68,1278	1,16224	0,0202848	2	46,3979	62,1609	74,2993	1,29677	8.51347		11.3554	3.15292
3440	1493885049	1	40,7039	68,131	4,76603	0,083183	2	46,4455	62,0672	74,9663	1,30841	8.35079		9.93638	20.552
3441	1493885049	1	41,0351	68,1339	7,75799	0,135402	2	46,6372	61,4095	73,6441	1,28533	8.7522		11.4308	2.82603
3442	1493885049	1	41,4136	68,0901	9,03651	0,157717	2	46,6376	61,3153	73,304	1,2794	8.555		7.09528	19.2035
3443	1493885050	1	41,6501	68,0922	7,56297	0,131999	2	46,8291	60,7045	71,9841	1,25636	9.0222		7.22524	4.46742
3444	1493885050	1	41,8867	68,0472	9,69361	0,169185	2	46,877	60,5635	72,1863	1,25989	8.99494		7.09525	17.8621
3445	1493885050	1	42,1232	68,0492	13,1314	0,229186	2	47,0684	59,9997	70,913	1,23767	9.44719		5.67323	4.46458
3446	1493885050	1	42,3123	68,0509	14,5944	0,254721	2	47,1163	59,8588	70,2627	1,22632	9.49678		5.84004	17.8687
3447	1493885050	1	42,5016	68,0055	11,9231	0,208098	2	47,3078	59,2948	69,3795	1,2109	9.94866		7.22173	5.82674
3448	1493885050	1	42,7381	67,9606	15,9932	0,279134	2	47,3558	59,1066	68,8402	1,20149	9.98581		15.2304	13.9127
3449	1493885050	1	43,2113	67,7767	29,3861	0,512885	2	47,5468	58,684	65,741	1,1474	10.0734		7.61743	5.83039
3450	1493885050	1	43,448	67,6848	20,3788	0,355677	2	47,5949	58,4957	65,9395	1,15086	10.0815		13.4217	25.9803
3451	1493885050	1	43,8738	67,5475	23,9243	0,417558	2	47,9294	57,6969	68,9223	1,20292	10.6528		9.47646	2.83203
3452	1493885050	1	44,1577	67,409	35,7656	0,624227	2	47,9298	57,6025	65,038	1,13513	10.507		10.1798	14.5484
3453	1493885050	1	44,4419	67,2236	33,0404	0,576664	2	48,1682	57,1802	63,8417	1,11425	10.7124		10.7652	9.48292
3454	1493885050	1	44,7731	67,0855	30,8003	0,537566	2	48,3114	56,8984	64,671	1,12872	10.7841		12.1386	14.551
3455	1493885051	1	45,1046	66,8535	40,1465	0,700689	2	48,5498	56,476	62,7712	1,09556	10.9344		8.23183	8.94717
3456	1493885051	1	45,3413	66,7147	41,819	0,72988	2	48,6457	56,1936	63,3125	1,10501	11.0278		7.05573	13.3369
3457	1493885051	1	45,5308	66,5754	40,2186	0,701947	2	48,884	55,8183	62,7284	1,09482	11.2676		11.0179	8.94717
3458	1493885051	1	45,8151	66,3429	39,7656	0,69404	2	48,9799	55,5359	63,918	1,11558	11.2609		5.08739	13.3411
3459	1493885051	1	45,9571	66,2502	43,9785	0,76757	2	49,2183	55,1605	65,0592	1,1355	11.5593		7.97649	8.95001
3460	1493885051	1	46,1468	66,0639	45,6889	0,797422	2	49,3142	54,878	66,854	1,16682	11.6257		7.97435	12.656
3461	1493885051	1	46,3364	65,8776	41,7498	0,728672	2	49,5053	54,5019	67,4719	1,17761	11.8088		13.003	6.32596
3462	1493885051	1	46,6681	65,5986	46,6566	0,814312	2	49,6008	54,3139	68,9495	1,2034	11.6596		7.04662	10.7763
3463	1493885051	1	46,8105	65,4118	51,2265	0,894071	2	49,7443	53,9846	70,3356	1,22759	11.7978		9.03211	5.8406
3464	1493885051	1	47,0474	65,226	44,3906	0,774762	2	49,7926	53,796	72,2317	1,26068	11.755		5.98448	7.62442
3465	1493885051	1	47,1897	65,0862	44,6429	0,779166	2	49,8884	53,5606	74,4367	1,29917	11.8373		10.1588	4.47691
3466	1493885052	1	47,3797	64,8059	65,0401	1,13516	2	49,9364	53,4193	75,2585	1,31351	11.6701		12.1244	8.95666
3467	1493885052	1	47,6172	64,4789	50,5723	0,882652	2	50,0324	53,1366	77,0069	1,34402	11.5966		14.9868	1.42201
3468	1493885052	1	47,9494	64,1058	51,2616	0,894684	2	50,0326	53,0892	77,6037	1,35444	11.2118		11.0109	4.47691
3469	1493885052	1	48,1867	63,8258	55,8454	0,974686	2	50,0806	52,9479	78,7859	1,37507	11.0415		13	2.0026
3470	1493885052	1	48,4715	63,4992	49,3271	0,860921	2	50,1282	52,9011	79,3229	1,38445	10.7268		14.0993	5.8435
3471	1493885052	1	48,7565	63,1255	50,7691	0,886087	2	50,1765	52,7124	78,8443	1,37609	10.5095		9.02684	5.67906
3472	1493885052	1	48,9464	62,8921	54,2138	0,946209	2	50,1774	52,5231	75,801	1,32298	10.4418		9.03106	8.25167
3473	1493885052	1	49,1364	62,6586	53,1666	0,927933	2	50,3205	52,2882	65,1329	1,13678	10.4378		11.0151	7.24915
3474	1493885052	1	49,3738	62,3785	48,9519	0,854372	2	50,2744	52,051	56,6021	0,987893	10.3667		9.97485	10.0045
3475	1493885052	1	49,611	62,1455	49,7677	0,86861	2	50,5122	51,8172	47,4153	0,827554	10.3675		7.05082	4.48356
3476	1493885052	1	49,7535	61,9586	51,6493	0,901451	2	50,5603	51,6757	39,6776	0,692504	10.3145		9.03106	11.054
3477	1493885052	1	49,9435	61,7251	51,5431	0,899597	2	50,8455	51,4424	26,0729	0,455058	10.3222		7.05264	2.0005
3478	1493885053	1	50,0861	61,5382	49,2752	0,860014	2	50,8931	51,3957	22,7578	0,397198	10.1746		7.98073	13.9483
3479	1493885053	1	50,2759	61,3518	49,3105	0,860631	2	51,32	51,2115	5,7981	0,101196	10.1939		7.05503	2.84119
3480	1493885053	1	50,4185	61,1648	51,1622	0,892949	2	51,4147	51,2126	4,54077	0,0792515	10.0019		9.03106	11.6891
3481	1493885053	1	50,6085	60,9313	50,3469	0,87872	2	51,7938	51,1226	352,401	6,15056	9.88006		7.98284	5.862
3482	1493885053	1	50,7983	60,7448	44,4639	0,776041	2	51,9828	51,1722	348,339	6,07966	9.64561		5.08481	7.23074
3483	1493885053	1	50,8934	60,6045	43,2855	0,755475	2	52,2197	51,1278	338,862	5,91426	9.56906		5.98872	9.54501
3484	1493885053	1	51,0358	60,4646	45,8656	0,800506	2	52,5027	51,2732	331,463	5,78511	9.30772		9.97909	5.67646
3485	1493885053	1	51,2731	60,2315	45,7517	0,798518	2	52,6919	51,2756	327,874	5,72247	9.06759		9.03106	19.7711
3486	1493885053	1	51,4631	59,998	39,9493	0,697247	2	53,2576	51,6137	322,526	5,62915	8.57419		5.98872	8.2962
3487	1493885053	1	51,6055	59,8581	38,5962	0,673631	2	53,4932	51,7585	323,393	5,64427	8.31667		5.98872	25.3292
3488	1493885053	1	51,7479	59,7182	37,6474	0,65707	2	54,1518	52,2868	320,922	5,60115	7.81053		7.05992	7.11095
3489	1493885053	1	51,9375	59,5788	39,0443	0,681452	2	54,34	52,4309	323,307	5,64277	7.54085		5.0899	28.4306
3490	1493885054	1	52,0796	59,4861	39,2529	0,685092	2	55,0924	53,0071	325,723	5,68494	7.14524		5.09154	9.09963
3491	1493885054	1	52,2217	59,3933	39,3444	0,68669	2	55,3273	53,199	329,472	5,75038	6.92922		5.98662	21.6772
3492	1493885054	1	52,3641	59,2535	41,7314	0,728351	2	55,9387	53,5841	331,342	5,78301	6.70223		1.99622	7.09778
3493	1493885054	1	52,4115	59,2068	40,6449	0,709387	2	56,1265	53,728	334,877	5,84471	6.61955		1.99625	20.3153
3494	1493885054	1	52,459	59,1602	41,9318	0,731848	2	56,7382	54,0185	340,34	5,94005	6.68944		3.99247	4.48283
3495	1493885054	1	52,5539	59,0669	40,4161	0,705393	2	56,8794	54,0674	342,909	5,9849	6.61097		1.99625	24.2234
3496	1493885054	1	52,6014	59,0203	39,2591	0,685201	2	57,6322	54,3594	349,705	6,1035	6.85806		3.15704	2.00474
3497	1493885054	1	52,696	58,9742	40,765	0,711483	2	57,679	54,4071	350,642	6,11986	6.75934		1.41303	24.2272
3498	1493885054	1	52,6963	58,9271	39,9968	0,698076	2	58,4799	54,5107	358,84	6,26294	7.27699		1.99836	2.00474
3499	1493885054	1	52,7438	58,8804	40,6473	0,709429	2	58,5267	54,5584	359,147	6,2683	7.21953		5.0899	18.3822
3500	1493885054	1	52,8859	58,7877	41,5203	0,724665	2	59,1394	54,5655	6,72141	0,117311	7.54541		1.99625	8.48454
3501	1493885054	1	52,9334	58,7411	41,19	0,7189	2	59,4222	54,5687	8,40767	0,146742	7.7145		3.99247	12.7948
3502	1493885055	1	53,0283	58,6478	42,1819	0,736213	2	59,8466	54,5265	10,5789	0,184636	7.96708		1.99625	18.5785
3503	1493885055	1	53,0758	58,6012	41,4052	0,722657	2	60,4597	54,4392	12,0273	0,209916	8.4761		9.04002	4.46569
3504	1493885055	1	53,3128	58,4151	40,3538	0,704307	2	60,6014	54,3936	12,5285	0,218663	8.32443		1.99625	28.7997
3505	1493885055	1	53,3603	58,3685	46,3745	0,809387	2	61,5448	54,2159	10,2388	0,178701	9.1777		6.31259	1.41308
3506	1493885055	1	53,4558	58,181	62,1664	1,08501	2	61,5919	54,2164	10,4377	0,182172	9.05065		12.1436	21.3637
3507	1493885055	1	53,6937	57,8535	47,0855	0,821797	2	62,2988	54,1303	9,72166	0,169675	9.37603		9.98119	8.92476
3508	1493885055	1	53,931	57,6203	52,3937	0,914443	2	62,582	54,0392	10,8433	0,189251	9.36291		13.0127	8.58515
3509	1493885055	1	54,2161	57,2934	49,8374	0,869827	2	62,8648	53,9954	11,1978	0,195438	9.25618		17.9704	16.0861
3510	1493885055	1	54,6434	56,8736	40,0574	0,699133	2	63,3836	53,8599	7,78331	0,135844	9.24519		15.0112	2.82319
3511	1493885055	1	55,023	56,5476	45,5226	0,794519	2	63,4777	53,861	5,67489	0,0990454	8.87129		11.9795	17.1648
3512	1493885055	1	55,3078	56,2677	36,6148	0,639049	2	64,0431	53,7733	7,44992	0,130026	9.08446		10.184	5.81683
3513	1493885056	1	55,5921	56,0822	35,9819	0,628002	2	64,2317	53,7283	10,4336	0,182101	8.95453		14.1223	8.91813
3514	1493885056	1	55,9714	55,8034	40,4213	0,705484	2	64,5147	53,6373	4,35844	0,076069	8.81362		10.184	8.46661
3515	1493885056	1	56,2557	55,6179	36,3988	0,635279	2	64,7969	53,6407	3,93879	0,0687448	8.76706		12.1469	9.97296
3516	1493885056	1	56,5874	55,3857	36,3348	0,634163	2	65,1265	53,5974	7,79719	0,136087	8.72435		10.7589	9.97296
3517	1493885056	1	56,9185	55,2479	41,1304	0,71786	2	65,4561	53,5541	8,05526	0,140591	8.704		12.1494	9.87366
3518	1493885056	1	57,2503	55,0157	39,5145	0,689658	2	65,7852	53,5579	6,63925	0,115877	8.6585		11.3862	11.6235
3519	1493885056	1	57,5817	54,8307	39,3915	0,687511	2	66,1621	53,4681	5,4046	0,0943281	8.68792		10.1814	5.64039
3520	1493885056	1	57,8659	54,6452	42,9641	0,749865	2	66,3501	53,4703	4,83849	0,0844476	8.56516		7.06234	9.96701
3521	1493885056	1	58,0556	54,5058	41,5797	0,725703	2	66,6795	53,427	4,61615	0,0805671	8.69111		9.04053	8.46058
3522	1493885056	1	58,2927	54,3198	39,3808	0,687324	2	66,9615	53,4303	5,36332	0,0936076	8.71432		8.23335	6.30067
3523	1493885056	1	58,5294	54,1809	43,1658	0,753386	2	67,1503	53,3383	3,49838	0,0610582	8.66198		7.05992	9.86769
3524	1493885057	1	58,719	54,0415	43,1792	0,753618	2	67,4792	53,3422	6,51112	0,11364	8.78807		5.0899	8.57033
3525	1493885057	1	58,8611	53,9488	41,5719	0,725566	2	67,7615	53,2984	5,68614	0,0992419	8.92413		5.99296	1.99625
3526	1493885057	1	59,0036	53,8088	41,075	0,716894	2	67,809	53,2518	4,57708	0,0798852	8.823		7.05992	18.369
3527	1493885057	1	59,1932	53,6694	45,3716	0,791883	2	68,42	53,2119	9,22544	0,161014	9.23814		5.99086	0
3528	1493885057	1	59,3357	53,5295	46,2379	0,807003	2	68,42	53,2119	8,79363	0,153478	9.08985		7.05992	12.9873
3529	1493885057	1	59,5253	53,3901	41,5202	0,724663	2	68,8436	53,1226	12,6921	0,221519	9.32214		5.99296	2.81719
3530	1493885057	1	59,6678	53,2501	44,0943	0,76959	2	68,9375	53,1237	12,4749	0,217728	9.27056		9.04372	9.9577
3531	1493885057	1	59,8581	53,0163	46,5053	0,81167	2	69,2666	53,0805	12,8527	0,224322	9.40872		10.184	4.45243
3532	1493885057	1	60,1424	52,8308	21,2902	0,371585	2	69,4079	53,0351	13,6959	0,239038	9.26775		12.6309	7.18062
3533	1493885057	1	60,5209	52,6464	29,5268	0,515339	2	69,6431	52,9907	13,7673	0,240284	9.1287		14.5354	7.18007
3534	1493885058	1	60,9468	52,4154	24,2771	0,423716	2	69,8783	52,9464	14,6415	0,255543	8.94727		11.3848	4.22431
3535	1493885058	1	61,2782	52,2305	19,2605	0,336159	2	70,0191	52,9481	15,4127	0,269002	8.77031		12.0639	10.2503
3536	1493885058	1	61,6562	52,0933	23,8798	0,416781	2	70,3486	52,8577	18,9446	0,330645	8.72595		12.6269	7.58124
3537	1493885058	1	62,0346	51,909	23,1758	0,404494	2	70,5842	52,7663	20,2045	0,352636	8.59247		11.3821	22.2574
3538	1493885058	1	62,3659	51,7241	17,1874	0,299977	2	71,2905	52,5392	28,4386	0,496348	8.96174		10.28	3.15034
3539	1493885058	1	62,6964	51,6336	18,3417	0,320123	2	71,3849	52,4932	31,0783	0,542419	8.73092		10.7511	7.97439
3540	1493885058	1	63,0273	51,496	20,7065	0,361397	2	71,5746	52,307	43,5257	0,759667	8.58569		7.60019	1.9942
3541	1493885058	1	63,2635	51,4044	19,7056	0,343928	2	71,621	52,3546	45,1597	0,788185	8.41134		6.31278	0
3542	1493885058	1	63,4527	51,3123	18,7346	0,326981	2	71,621	52,3546	46,9596	0,819599	8.23453		7.60019	1.41608
3543	1493885058	1	63,6889	51,2207	18,3933	0,321023	2	71,6205	52,4018	50,7332	0,885461	8.01906		7.60299	4.24224
3544	1493885058	1	63,9252	51,1291	19,5122	0,340552	2	71,622	52,2604	63,4235	1,10695	7.7795		8.9267	3.14764
3545	1493885058	1	64,2085	51,0381	20,1906	0,352392	2	71,7163	52,2144	74,1538	1,29423	7.59939		6.31008	4.46866
3546	1493885059	1	64,3976	50,946	20,3163	0,354587	2	71,671	52,0725	84,2309	1,47011	7.36012		7.59911	10.2921
3547	1493885059	1	64,6338	50,8545	20,3126	0,354522	2	71,5808	51,7415	103,908	1,81353	7.0034		5.81974	5.07822
3548	1493885059	1	64,8225	50,8095	19,2496	0,33597	2	71,7225	51,6489	103,624	1,80858	6.95087		6.31008	8.60294
3549	1493885059	1	65,0116	50,7174	20,5433	0,358549	2	71,6787	51,3655	111,492	1,94591	6.69853		4.46192	8.60294
3550	1493885059	1	65,1532	50,6719	20,8548	0,363986	2	71,6349	51,0821	115,887	2,0226	6.49467		6.31008	17.0897
3551	1493885059	1	65,3423	50,5798	21,0655	0,367662	2	71,4059	50,5605	119,535	2,08628	6.06363		3.15303	12.6541
3552	1493885059	1	65,4368	50,5338	21,1166	0,368554	2	71,2222	50,1808	120,652	2,10577	5.79616		5.81905	18.9885
3553	1493885059	1	65,6255	50,4889	20,6051	0,359627	2	70,9466	49,611	120,504	2,10319	5.39303		3.15435	11.4101
3554	1493885059	1	65,72	50,4428	20,0661	0,350219	2	70,7623	49,2783	121,448	2,11966	5.17502		3.99461	18.4611
3555	1493885059	1	65,815	50,3495	19,3099	0,337021	2	70,439	48,7547	120,118	2,09645	4.89129		4.23634	8.25687
3556	1493885059	1	65,9562	50,3513	19,4666	0,339757	2	70,3006	48,5168	120,699	2,10659	4.71585		3.15435	20.4296
3557	1493885059	1	66,0507	50,3052	19,7072	0,343956	2	69,9306	47,9451	117,838	2,05667	4.54133		3.15303	2.83516
3558	1493885060	1	66,1452	50,2592	18,9409	0,330582	2	69,9316	47,8506	117,944	2,05852	4.48756		3.15704	24.1046
3559	1493885060	1	66,2398	50,2131	17,1487	0,299301	2	69,5629	47,1367	114,558	1,99941	4.52849		4.461	2.00269
3560	1493885060	1	66,3814	50,1677	17,1336	0,299038	2	69,5163	47,0889	114,015	1,98993	4.39393		3.15435	19.767
3561	1493885060	1	66,4759	50,1216	17,4068	0,303806	2	69,2875	46,471	112,616	1,96552	4.60782		3.15303	6.01033
3562	1493885060	1	66,5704	50,0756	16,4005	0,286243	2	69,1479	46,3273	111,809	1,95143	4.54898		0	11.708
3563	1493885060	1	66,5704	50,0756	16,8285	0,293713	2	69,0577	45,9476	107,744	1,88048	4.81944		1.41308	13.3909
3564	1493885060	1	66,6175	50,0761	15,6968	0,273961	2	68,8263	45,5659	105,662	1,84415	5.02202		1.99411	5.67929
3565	1493885060	1	66,6649	50,0295	16,7031	0,291525	2	68,8282	45,3766	104,016	1,81542	5.13121		1.41311	24.8121
3566	1493885060	1	66,712	50,0301	15,495	0,270438	2	68,5064	44,6147	106,249	1,85439	5.70495		1.41011	1.41908
3567	1493885060	1	66,759	50,0307	15,3853	0,268524	2	68,5059	44,662	106,13	1,85232	5.64576		3.15435	20.6987
3568	1493885060	1	66,8535	49,9846	14,5473	0,253898	2	68,3242	43,9964	107,003	1,86755	6.16616		1.99625	5.86491
3569	1493885060	1	66,901	49,938	14,7744	0,257862	2	68,279	43,8062	105,753	1,84573	6.28473		1.41311	13.1114
3570	1493885061	1	66,9481	49,9386	15,8623	0,27685	2	68,1891	43,3785	104,839	1,82978	6.67645		0	14.0117
3571	1493885061	1	66,9481	49,9386	15,02	0,262149	2	68,0049	42,9493	106,229	1,85404	7.06874		1.41011	5.68829
3572	1493885061	1	66,9951	49,9392	14,5608	0,254134	2	68,0068	42,7597	105,974	1,84959	7.25043		1.99836	17.1972
3573	1493885061	1	67,0426	49,8925	15,022	0,262183	2	67,7764	42,2348	106,332	1,85584	7.69278		1.41011	4.26918
3574	1493885061	1	67,0896	49,8931	14,6643	0,255941	2	67,7777	42,0925	106,529	1,85929	7.83089		1.41311	21.1716
3575	1493885061	1	67,1367	49,8937	13,3496	0,232994	2	67,5486	41,425	107,399	1,87447	8.47871		1.99625	1.42208
3576	1493885061	1	67,1842	49,8471	14,835	0,25892	2	67,5491	41,3776	106,639	1,86121	8.47736		3.15435	23.8878
3577	1493885061	1	67,2787	49,801	15,9087	0,27766	2	67,3207	40,6148	109,13	1,90468	9.1863		1.41011	2.00914
3578	1493885061	1	67,3257	49,8016	15,1264	0,264006	2	67,2741	40,5667	109,47	1,9106	9.23504		5.81544	14.8848
3579	1493885061	1	67,5143	49,7568	16,9264	0,295422	2	67,1372	40,0898	110,568	1,92977	9.67435		7.98708	12.7521
3580	1493885061	1	67,7042	49,5702	20,6914	0,361133	2	66,9522	39,7071	110,336	1,92574	9.89173		11.0317	5.88089
3581	1493885062	1	67,9421	49,2898	49,0292	0,855722	2	66,9068	39,5164	109,912	1,91833	9.82808		13.9801	21.2096
3582	1493885062	1	68,2746	48,9633	46,9749	0,819866	2	66,6773	38,8477	108,852	1,89983	10.2409		13.9779	3.19205
3583	1493885062	1	68,607	48,6368	54,7864	0,956204	2	66,631	38,7519	110,316	1,92537	10.0805		9.04751	23.0624
3584	1493885062	1	68,7975	48,403	56,0524	0,978299	2	66,3545	38,0346	109,434	1,90998	10.6523		9.04751	2.85313
3585	1493885062	1	68,988	48,1692	55,1288	0,962179	2	66,3554	37,9395	109,031	1,90295	10.563		11.0359	19.4278
3586	1493885062	1	69,226	47,8887	55,7117	0,972352	2	66,1724	37,3183	108,752	1,89808	11.0026		9.04561	5.14676
3587	1493885062	1	69,4164	47,6549	60,2211	1,05106	2	66,0793	37,1742	109,233	1,90648	10.9992		8.24768	19.065
3588	1493885062	1	69,5599	47,4204	62,4231	1,08949	2	65,9434	36,5534	107,487	1,876	11.453		5.09899	5.15091
3589	1493885062	1	69,6554	47,2798	61,8081	1,07875	2	65,8502	36,4092	107,464	1,87561	11.5174		7.06708	19.4497
3590	1493885062	1	69,7984	47,0926	60,2051	1,05078	2	65,667	35,7873	107,278	1,87235	12.0365		9.49518	4.0395
3591	1493885062	1	69,9425	46,8108	65,3908	1,14129	2	65,5733	35,6906	111,194	1,9407	11.9478		8.25024	14.9351
3592	1493885062	1	70,086	46,5762	69,5104	1,21319	2	65,4359	35,2121	109,392	1,90925	12.2787		8.24768	11.7982
3593	1493885063	1	70,2295	46,3417	63,9475	1,11609	2	65,3449	34,8295	108,574	1,89498	12.5056		7.62958	7.70678
3594	1493885063	1	70,326	46,1064	63,3454	1,10559	2	65,2525	34,5898	107,096	1,86917	12.5846		10.784	18.1108
3595	1493885063	1	70,4706	45,7773	71,963	1,25599	2	65,0686	34,0148	109,732	1,91518	12.9436		10.7895	4.52649
3596	1493885063	1	70,6152	45,448	62,6743	1,09387	2	65,0226	33,8711	111,01	1,93749	12.857		10.2022	18.1203
3597	1493885063	1	70,8063	45,1667	66,2912	1,157	2	64,8386	33,2958	110,637	1,93098	13.2865		11.6953	6.40693
3598	1493885063	1	70,9044	44,7894	82,149	1,43377	2	64,7457	33,1035	109,83	1,91689	13.2095		13.4501	7.30594
3599	1493885063	1	71,0501	44,3654	73,5482	1,28366	2	64,7005	32,8642	109,543	1,91188	13.1375		14.8094	15.4381
3600	1493885063	1	71,1963	43,8939	81,6546	1,42514	2	64,5155	32,384	111,184	1,94053	13.3083		15.8694	3.20416
3601	1493885063	1	71,296	43,3744	83,1415	1,45109	2	64,4691	32,2878	110,279	1,92473	13.02		13.0886	15.4448
3602	1493885063	1	71,3946	42,9494	81,3594	1,41999	2	64,284	31,8074	111,506	1,94615	13.2176		13.09	1.43105
3603	1493885063	1	71,4934	42,5244	88,8305	1,55039	2	64,2844	31,7597	110,865	1,93495	12.9556		11.3737	14.1275
3604	1493885063	1	71,4975	42,1453	88,6362	1,54699	2	64,0988	31,3269	111,256	1,94178	13.1064		11.4584	0
3605	1493885064	1	71,5487	41,7668	85,4164	1,4908	2	64,0988	31,3269	111,09	1,93888	12.8255		11.4584	14.133
3606	1493885064	1	71,5999	41,3883	85,5638	1,49337	2	63,9132	30,8939	111,284	1,94227	13.0084		9.95759	1.43405
3607	1493885064	1	71,6035	41,0564	88,1651	1,53877	2	63,9136	30,8461	111,01	1,93749	12.7822		10.0547	12.8367
3608	1493885064	1	71,6542	40,7251	88,7797	1,5495	2	63,7275	30,4608	109,904	1,91818	12.9687		8.53551	1.4222
3609	1493885064	1	71,6573	40,4406	87,619	1,52924	2	63,7749	30,4616	109,309	1,90781	12.7166		8.65208	9.63121
3610	1493885064	1	71,7075	40,1566	88,5966	1,5463	2	63,6353	30,1725	109,479	1,91077	12.8391		8.53851	0
3611	1493885064	1	71,7106	39,872	91,2871	1,59326	2	63,6353	30,1725	109,009	1,90257	12.621		7.11943	6.42304
3612	1493885064	1	71,7132	39,6347	90,9249	1,58694	2	63,5422	29,9797	108,344	1,89095	12.6485		8.54151	1.43405
3613	1493885064	1	71,7163	39,35	88,5733	1,5459	2	63,5426	29,9319	108,148	1,88753	12.4704		7.12243	5.918
3614	1493885064	1	71,7189	39,1126	88,6827	1,54781	2	63,4969	29,74	107,125	1,86969	12.4678		8.54451	0
3615	1493885064	1	71,722	38,8278	90,1679	1,57373	2	63,4969	29,74	106,558	1,85979	12.2573		7.12243	12.2759
3616	1493885064	1	71,7246	38,5904	90,8202	1,58511	2	63,358	29,3551	103,214	1,80142	12.4616		7.12243	5.92383
3617	1493885064	1	71,7272	38,353	88,3967	1,54281	2	63,3123	29,163	102,606	1,79081	12.4606		5.70032	15.4799
3618	1493885065	1	71,7292	38,163	89,5605	1,56313	2	63,1268	28,6815	91,4575	1,59623	12.8023		7.26963	8.6103
3619	1493885065	1	71,6847	37,9248	92,3913	1,61253	2	63,1292	28,3945	92,7912	1,61951	12.8072		9.97562	3.21488
3620	1493885065	1	71,6884	37,5923	90,3252	1,57647	2	63,0826	28,298	88,2358	1,54001	12.6666		7.12843	10.8834
3621	1493885065	1	71,691	37,3547	89,1516	1,55599	2	63,2277	27,9655	74,2677	1,29622	12.6406		7.12843	8.38257
3622	1493885065	1	71,6936	37,1171	94,9101	1,65649	2	63,0875	27,7238	66,8667	1,16704	12.7397		7.27313	6.0396
3623	1493885065	1	71,649	36,8788	101,357	1,76901	2	63,231	27,5826	62,029	1,08261	12.5412		11.5022	5.90393
3624	1493885065	1	71,6061	36,4978	93,3669	1,62956	2	63,28	27,392	55,8764	0,975228	12.3385		11.5055	9.12143
3625	1493885065	1	71,5631	36,1167	95,7728	1,67155	2	63,4717	27,156	46,4006	0,809843	12.0733		11.5085	4.52531
3626	1493885065	1	71,5201	35,7355	101,824	1,77716	2	63,5203	27,0132	45,0843	0,78687	11.8353		10.3945	14.2164
3627	1493885065	1	71,4294	35,4011	102,154	1,78292	2	63,9021	26,7325	31,7159	0,553547	11.4806		8.68687	4.52531
3628	1493885065	1	71,3854	35,1149	102,092	1,78184	2	63,9507	26,5897	30,9659	0,540456	11.3117		8.68733	8.28387
3629	1493885065	1	71,3413	34,8287	105,967	1,84947	2	64,189	26,4502	23,5034	0,410212	11.0161		9.03426	4.48958
3630	1493885066	1	71,2501	34,5417	109,647	1,91369	2	64,3316	26,4048	20,2089	0,352712	10.6806		7.69365	13.4716
3631	1493885066	1	71,1584	34,3022	110,621	1,93071	2	64,7595	26,2686	6,07213	0,105979	10.2706		7.28788	4.02641
3632	1493885066	1	71,1138	34,0634	110,839	1,9345	2	64,8552	26,1745	9,75699	0,170292	10.07		7.69752	11.3748
3633	1493885066	1	71,022	33,8238	111,81	1,95146	2	65,2343	26,1812	1,73731	0,0303218	9.5868		6.39101	4.48958
3634	1493885066	1	70,9297	33,6318	110,964	1,93668	2	65,3769	26,1358	1,44263	0,0251786	9.32864		5.89341	21.3829
3635	1493885066	1	70,8846	33,4406	112,338	1,96066	2	66,0871	26,1962	357,156	6,23355	8.68892		6.39501	7.23871
3636	1493885066	1	70,7922	33,2485	113,731	1,98497	2	66,3244	26,1525	356,323	6,219	8.38537		4.51999	17.3148
3637	1493885066	1	70,7466	33,1049	113,026	1,97268	2	66,8918	26,2582	357,58	6,24096	7.85728		4.52376	11.3658
3638	1493885066	1	70,7009	32,9612	113,431	1,97974	2	67,2706	26,2649	356,814	6,22757	7.52379		3.19886	10.0569
3639	1493885066	1	70,6547	32,8651	112,479	1,96312	2	67,6015	26,3186	359,973	6,28271	7.22348		4.52285	22.7195
3640	1493885066	1	70,6091	32,7214	113,686	1,98419	2	68,3587	26,3319	3,28407	0,0573179	6.77422		2.0177	2.84141
3641	1493885066	1	70,5624	32,673	114,341	1,99562	2	68,4534	26,3335	2,50215	0,0436708	6.6811		7.7042	25.552
3642	1493885067	1	70,4705	32,4332	113,962	1,989	2	69,305	26,3485	8,16758	0,142551	6.19532		3.19886	4.48386
3643	1493885067	1	70,4243	32,3371	115,372	2,01361	2	69,4474	26,3031	7,50603	0,131005	6.11257		5.1536	15.6639
3644	1493885067	1	70,3314	32,1926	114,06	1,99072	2	69,9681	26,2645	15,5274	0,271003	5.93922		3.19886	7.09607
3645	1493885067	1	70,2852	32,0965	114,836	2,00427	2	70,2046	26,2686	17,3528	0,302864	5.82846		2.01986	11.6851
3646	1493885067	1	70,2385	32,048	115,281	2,01204	2	70,5838	26,1796	19,8927	0,347194	5.87855		3.19886	17.5306
3647	1493885067	1	70,1923	31,9519	115,061	2,0082	2	71,1527	26,0461	23,1387	0,403847	5.98338		3.19886	4.48009
3648	1493885067	1	70,1461	31,8558	114,511	1,9986	2	71,295	26,0008	25,1991	0,439808	5.96666		3.20156	21.5853
3649	1493885067	1	70,0999	31,7596	114,243	1,99392	2	71,9598	25,7256	27,7946	0,485107	6.31414		2.01978	2.83541
3650	1493885067	1	70,0531	31,7112	115,135	2,00948	2	72,0543	25,7272	28,2511	0,493075	6.30976		3.20156	26.6258
3651	1493885067	1	70,0069	31,615	114,781	2,00331	2	72,8618	25,3589	28,3551	0,49489	6.87672		2.0177	5.11405
3652	1493885067	1	69,9602	31,5666	115,244	2,01139	2	73,0046	25,2658	28,4317	0,496226	6.99775		3.20156	12.1049
3653	1493885067	1	69,914	31,4704	114,806	2,00374	2	73,3842	25,129	28,978	0,505761	7.22881		3.20286	14.5926
3654	1493885068	1	69,8677	31,3742	115,235	2,01123	2	73,812	24,8975	30,9028	0,539356	7.58321		2.0177	6.33698
3655	1493885068	1	69,821	31,3258	115,298	2,01232	2	74,002	24,8052	28,8575	0,503658	7.7459		2.01986	20.928
3656	1493885068	1	69,7743	31,2773	114,665	2,00129	2	74,6199	24,4814	26,9789	0,470871	8.3465		4.29324	1.4162
3657	1493885068	1	69,7758	31,1342	98,1644	1,71329	2	74,6671	24,4822	27,9224	0,487338	8.25675		7.30372	17.7553
3658	1493885068	1	69,731	30,8949	95,7713	1,67152	2	75,1898	24,2046	27,0906	0,47282	8.63473		8.71493	9.50482
3659	1493885068	1	69,6867	30,6078	102,134	1,78257	2	75,4748	24,0662	26,349	0,459877	8.73468		12.9727	7.62601
3660	1493885068	1	69,6439	30,1775	83,0074	1,44875	2	75,712	23,9748	24,9812	0,436004	8.67729		11.4546	16.5302
3661	1493885068	1	69,6479	29,7957	85,7087	1,4959	2	76,1875	23,6964	21,6321	0,377552	8.94247		10.0265	4.24866
3662	1493885068	1	69,6513	29,4615	87,8817	1,53383	2	76,3291	23,6989	22,738	0,396853	8.82046		12.9631	17.1119
3663	1493885068	1	69,703	29,0325	81,3322	1,41951	2	76,8512	23,4692	20,9059	0,364876	9.05798		10.1229	5.11154
3664	1493885068	1	69,7537	28,6989	80,57	1,40621	2	76,9939	23,3761	23,2219	0,405299	8.98625		10.0325	10.3026
3665	1493885069	1	69,7572	28,3645	80,7108	1,40867	2	77,3254	23,2864	19,7675	0,345008	9.11399		10.1229	10.782
3666	1493885069	1	69,8079	28,0309	80,2721	1,40101	2	77,6575	23,149	19,4454	0,339387	9.24387		8.70873	7.21456
3667	1493885069	1	69,8582	27,745	79,4085	1,38594	2	77,894	23,1054	18,2289	0,318154	9.27901		7.29989	10.7793
3668	1493885069	1	69,9079	27,5068	79,4847	1,38727	2	78,226	22,968	17,161	0,299515	9.47584		5.90037	8.94784
3669	1493885069	1	69,9572	27,3164	77,3869	1,35066	2	78,5102	22,8775	16,7603	0,292522	9.63627		8.71169	11.6633
3670	1493885069	1	70,0075	27,0304	77,646	1,35518	2	78,8887	22,7887	15,7613	0,275086	9.84214		5.89962	8.94693
3671	1493885069	1	70,0567	26,84	77,4808	1,3523	2	79,1729	22,6983	15,6835	0,27373	10.0129		5.90328	10.2961
3672	1493885069	1	70,106	26,6495	77,0803	1,34531	2	79,5042	22,6087	15,1996	0,265282	10.2301		5.90037	8.94784
3673	1493885069	1	70,1553	26,4591	73,1446	1,27661	2	79,7884	22,5182	15,4413	0,269502	10.408		5.90328	8.94407
3674	1493885069	1	70,2046	26,2686	72,2605	1,26118	2	80,0725	22,4278	17,2839	0,301661	10.589		5.90328	8.59796
3675	1493885069	1	70,2539	26,0781	76,604	1,33699	2	80,3559	22,3851	18,934	0,33046	10.7559		8.7176	7.20757
3676	1493885070	1	70,3042	25,7919	75,864	1,32408	2	80,5922	22,3417	18,2101	0,317826	10.8511		7.69748	8.94498
3677	1493885070	1	70,4013	25,5544	69,1875	1,20755	2	80,8763	22,2512	18,4241	0,321562	10.9835		4.52441	8.94122
3678	1493885070	1	70,4501	25,4117	69,9048	1,22007	2	81,1603	22,1608	19,4482	0,339435	11.1927		9.04881	5.82659
3679	1493885070	1	70,5477	25,1263	71,8953	1,25481	2	81,3494	22,1165	19,547	0,34116	11.2132		9.58358	7.61653
3680	1493885070	1	70,6926	24,8416	40,2264	0,702084	2	81,5863	22,0252	20,3068	0,354421	11.2519		10.2348	5.82728
3681	1493885070	1	70,9784	24,6553	41,5627	0,725405	2	81,7754	21,9808	20,2693	0,353766	11.1233		14.0797	4.47061
3682	1493885070	1	71,313	24,3262	45,0481	0,786237	2	81,9174	21,9356	20,9392	0,365458	10.8705		13.1282	5.82659
3683	1493885070	1	71,6004	23,9962	37,4408	0,653464	2	82,1065	21,8913	21,4651	0,374636	10.7149		9.09765	4.47061
3684	1493885070	1	71,8389	23,8089	38,7187	0,675768	2	82,2485	21,8461	22,3156	0,389481	10.593		13.1029	12.6565
3685	1493885070	1	72,1731	23,5277	40,2186	0,701947	2	82,628	21,6618	26,3059	0,459124	10.6201		11.0985	4.46775
3686	1493885070	1	72,4594	23,2934	35,4761	0,619175	2	82,7699	21,6166	27,4963	0,479901	10.446		11.4381	5.82659
3687	1493885070	1	72,7925	23,1079	35,6135	0,621574	2	82,959	21,5723	30,4815	0,532003	10.2818		8.04644	16.1687
3688	1493885071	1	72,9837	22,9198	37,6697	0,657459	2	83,3875	21,2454	36,7653	0,641676	10.5377		9.09815	2.01797
3689	1493885071	1	73,2223	22,7326	37,098	0,647483	2	83,4339	21,2941	40,5653	0,707998	10.3124		9.51153	0
3690	1493885071	1	73,5075	22,5941	31,6442	0,552295	2	83,4339	21,2941	45,2187	0,789214	10.0112		7.10072	10.8833
3691	1493885071	1	73,6982	22,4539	32,0275	0,558985	2	83,2879	21,6262	57,1968	0,998272	9.62535		5.1182	3.20722
3692	1493885071	1	73,8411	22,3607	35,3922	0,61771	2	83,3337	21,7228	62,7075	1,09445	9.51401		10.2348	0
3693	1493885071	1	74,1269	22,1744	36,3578	0,634563	2	83,3337	21,7228	65,0345	1,13507	9.21787		6.03749	2.01797
3694	1493885071	1	74,2704	22,0333	37,2033	0,64932	2	83,3801	21,7715	74,1406	1,294	9.11346		7.10072	2.01797
3695	1493885071	1	74,4611	21,8931	35,2504	0,615236	2	83,3337	21,7228	57,3401	1,00077	8.87423		4.48009	0
3696	1493885071	1	74,6034	21,8478	34,3437	0,599411	2	83,3337	21,7228	89,6135	1,56405	8.73119		6.03749	2.01797
3697	1493885071	1	74,7469	21,7067	34,2377	0,59756	2	83,2873	21,6741	94,9299	1,65684	8.54046		3.16784	6.41045
3698	1493885071	1	74,8419	21,6606	35,1365	0,613247	2	83,1958	21,481	111,156	1,94004	8.35583		6.34238	4.23977
3699	1493885071	1	75,0321	21,5683	35,185	0,614094	2	83,3371	21,4837	115,855	2,02205	8.30543		4.02427	3.17524
3700	1493885071	1	75,1277	21,4742	35,2378	0,615016	2	83,2436	21,4341	123,2	2,15024	8.116		7.10072	11.1649
3701	1493885072	1	75,3184	21,334	34,9637	0,610233	2	83,0121	21,1427	138,605	2,41911	7.69608		2.01108	4.52733
3702	1493885072	1	75,3662	21,287	35,818	0,625142	2	83,0612	21	141,535	2,47024	7.70035		3.17185	8.0761
3703	1493885072	1	75,4613	21,2408	36,007	0,628441	2	82,8755	20,8051	144,772	2,52675	7.42699		4.02431	16.2516
3704	1493885072	1	75,557	21,1468	35,5858	0,621089	2	82,4562	20,4621	151,056	2,63642	6.93309		5.11569	8.08241
3705	1493885072	1	75,6998	21,0536	36,2192	0,632144	2	82,2703	20,2671	150,445	2,62576	6.61741		2.01322	18.5665
3706	1493885072	1	75,7477	21,0066	37,3196	0,651349	2	81,7565	19,9221	150,42	2,62533	6.10588		3.16915	16.6072
3707	1493885072	1	75,8427	20,9604	36,0461	0,629122	2	81,2889	19,6258	152,501	2,66164	5.60734		3.17054	11.4795
3708	1493885072	1	75,9378	20,9143	37,67	0,657466	2	80,9614	19,4279	148,951	2,59969	5.23889		1.43711	17.8411
3709	1493885072	1	75,9384	20,8664	37,7228	0,658387	2	80,4464	19,1305	144,354	2,51944	4.83067		5.1182	5.14028
3710	1493885072	1	76,0813	20,7732	37,6413	0,656965	2	80,3062	19,032	144,963	2,53008	4.56963		1.43708	18.2988
3711	1493885072	1	76,0818	20,7253	37,2376	0,649918	2	79,8393	18,6395	137,457	2,39908	4.2976		3.17185	5.85147
3712	1493885073	1	76,1769	20,6791	36,8319	0,642839	2	79,6512	18,5879	135,217	2,35998	4.05511		3.17054	15.2377
3713	1493885073	1	76,272	20,633	38,0312	0,66377	2	79,3258	18,1979	128,011	2,23421	3.90582		2.01108	7.14512
3714	1493885073	1	76,3198	20,586	38,4736	0,671491	2	79,1388	18,0504	125,015	2,18193	3.79157		0	10.3607
3715	1493885073	1	76,3198	20,586	39,2521	0,685078	2	78,9536	17,7589	120,117	2,09644	3.86386		5.1182	13.2266
3716	1493885073	1	76,4627	20,4928	40,5104	0,70704	2	78,6745	17,4176	113,087	1,97374	3.788		1.43711	4.55538
3717	1493885073	1	76,4633	20,4449	40,2453	0,702414	2	78,6291	17,2727	112,408	1,96188	3.84103		1.41626	16.8587
3718	1493885073	1	76,5105	20,4458	41,9319	0,731849	2	78,4469	16,7411	101,035	1,7634	4.18024		0	7.18445
3719	1493885073	1	76,5105	20,4458	40,6547	0,709559	2	78,3076	16,5463	103,18	1,80082	4.29368		2.01319	11.8879
3720	1493885073	1	76,5583	20,3987	39,9374	0,697039	2	78,218	16,1603	98,2213	1,71428	4.55177		0	10.1949
3721	1493885073	1	76,5583	20,3987	40,441	0,705828	2	78,175	15,8232	92,2936	1,61083	4.85272		1.41926	8.64967
3722	1493885073	1	76,6056	20,3996	39,6621	0,692234	2	78,1786	15,5349	87,2891	1,52348	5.11269		1.43708	14.4132
3723	1493885073	1	76,6061	20,3517	38,4874	0,671732	2	78,1847	15,0545	78,6954	1,37349	5.52741		1.41926	4.32634
3724	1493885074	1	76,6534	20,3526	39,6997	0,692891	2	78,1865	14,9103	79,2813	1,38372	5.65412		1.43711	13.2625
3725	1493885074	1	76,654	20,3047	38,6809	0,675109	2	78,2866	14,4797	71,7178	1,25171	6.04946		1.4162	4.54151
3726	1493885074	1	76,7012	20,3055	38,7158	0,675718	2	78,3357	14,3365	70,8335	1,23628	6.18874		0	16.8108
3727	1493885074	1	76,7012	20,3055	38,3721	0,669719	2	78,5316	13,8115	65,109	1,13637	6.74703		1.41626	13.634
3728	1493885074	1	76,7484	20,3064	38,0379	0,663887	2	78,679	13,3816	67,5451	1,17888	7.18889		1.43711	17.3388
3729	1493885074	1	76,749	20,2585	38,0295	0,663739	2	78,9222	12,8573	71,2898	1,24424	7.71366		2.01108	14.1374
3730	1493885074	1	76,7968	20,2115	37,1554	0,648485	2	79,117	12,4282	70,414	1,22896	8.12177		6.03749	14.1362
3731	1493885074	1	76,9403	20,0704	64,4583	1,12501	2	79,3117	11,9991	72,4329	1,26419	8.41246		9.06405	13.6435
3732	1493885074	1	77,0383	19,7846	62,9007	1,09782	2	79,4592	11,5689	75,9761	1,32603	8.56496		11.1303	15.0249
3733	1493885074	1	77,2781	19,5015	59,9661	1,04661	2	79,6074	11,0905	78,6279	1,37232	8.72757		9.59705	11.8787
3734	1493885074	1	77,4234	19,2165	64,7357	1,12985	2	79,7071	10,7073	83,4356	1,45623	8.81032		10.2952	7.2246
3735	1493885074	1	77,6159	18,9324	69,7543	1,21744	2	79,7102	10,4665	88,4808	1,54428	8.7211		8.33045	13.0061
3736	1493885075	1	77,7606	18,6954	71,6561	1,25063	2	79,7159	10,033	98,2512	1,71481	8.88034		7.71591	1.44581
3737	1493885075	1	77,8581	18,4574	72,9603	1,2734	2	79,7165	9,98481	100,573	1,75534	8.67401		9.60109	13.7217
3738	1493885075	1	78,0035	18,1723	72,2232	1,26053	2	79,5802	9,5482	112,8	1,96873	8.76705		6.39849	4.5527
3739	1493885075	1	78,1004	17,9823	72,7553	1,26982	2	79,6294	9,40464	115,076	2,00845	8.71287		5.14971	8.42122
3740	1493885075	1	78,1967	17,8402	73,945	1,29058	2	79,4906	9,16065	122,127	2,13152	8.77546		7.32645	9.15231
3741	1493885075	1	78,2469	17,6012	74,8246	1,30594	2	79,3997	8,86943	130,454	2,27686	8.80754		5.15139	5.20637
3742	1493885075	1	78,3433	17,4591	72,4434	1,26438	2	79,3069	8,72278	134,069	2,33995	8.7893		4.53486	12.2162
3743	1493885075	1	78,3923	17,3161	74,0675	1,29272	2	79,0266	8,4274	145,343	2,53671	8.9113		5.92081	4.07388
3744	1493885075	1	78,442	17,1251	74,2141	1,29528	2	78,9331	8,32892	147,444	2,57339	8.80988		4.02851	11.2289
3745	1493885075	1	78,5377	17,0309	74,2453	1,29583	2	78,6521	8,08166	157,572	2,75015	8.94997		4.53584	5.17524
3746	1493885075	1	78,5868	16,8879	74,65	1,30289	2	78,5112	7,98213	160,02	2,79288	8.90609		4.53868	9.60494
3747	1493885075	1	78,6359	16,7448	75,3037	1,3143	2	78,2288	7,83128	167,969	2,93161	8.92281		3.2026	6.40186
3748	1493885076	1	78,6844	16,6497	73,9954	1,29146	2	78,0406	7,73069	171,083	2,98597	8.94222		4.32034	7.10865
3749	1493885076	1	78,6862	16,5057	74,47	1,29975	2	77,8037	7,72558	176,091	3,07336	8.82436		4.53868	8.66606
3750	1493885076	1	78,7353	16,3626	74,3395	1,29747	2	77,52	7,67118	180,732	3,15437	8.77597		3.2026	15.9375
3751	1493885076	1	78,7838	16,2675	75,2224	1,31288	2	76,9998	7,56339	180,008	3,14173	8.88505		2.88022	12.8959
3752	1493885076	1	78,785	16,1715	74,5593	1,30131	2	76,5738	7,5059	177,802	3,10323	8.94327		3.2026	14.3161
3753	1493885076	1	78,8335	16,0764	76,341	1,3324	2	76,1002	7,44737	176,907	3,0876	9.05158		2.88022	10.0803
3754	1493885076	1	78,8347	15,9804	74,5636	1,30138	2	75,7688	7,3919	174,349	3,04296	9.11932		3.2026	7.11466
3755	1493885076	1	78,8832	15,8853	76,6071	1,33705	2	75,5317	7,38677	171,441	2,99222	9.13551		4.32338	8.67518
3756	1493885076	1	78,8851	15,7412	91,0236	1,58866	2	75,2477	7,33232	162,86	2,84244	9.16187		6.44127	0
3757	1493885076	1	78,7931	15,5472	106,415	1,85729	2	75,2477	7,33232	160,944	2,809	8.9473		3.22192	4.52465
3758	1493885076	1	78,747	15,4502	108,313	1,89041	2	75,1059	7,28094	153,62	2,68118	8.94396		7.76336	2.84767
3759	1493885076	1	78,6556	15,2081	107,483	1,87593	2	75,011	7,27888	150,961	2,63477	8.72672		9.1231	3.207
3760	1493885077	1	78,5647	14,9179	117,448	2,04985	2	74,9167	7,22853	145,19	2,53404	8.51084		4.5611	5.88975
3761	1493885077	1	78,5193	14,7728	123,39	2,15356	2	74,7275	7,17612	135,55	2,36579	8.49042		5.19082	3.24157
3762	1493885077	1	78,4266	14,6267	122,23	2,13332	2	74,6812	7,07849	134,711	2,35114	8.42636		7.19352	12.8371
3763	1493885077	1	78,2872	14,4316	120,449	2,10223	2	74,3037	6,87701	137,35	2,39721	8.5405		6.44527	10.3746
3764	1493885077	1	78,1951	14,2375	121,853	2,12673	2	74,0212	6,67755	149,556	2,61024	8.63564		4.06355	4.52798
3765	1493885077	1	78,1017	14,1394	124,996	2,18159	2	73,8793	6,62612	155,284	2,71022	8.61847		6.44927	12.8413
3766	1493885077	1	78,0095	13,9452	127,811	2,23071	2	73,5017	6,42453	170,233	2,97113	8.76817		5.19336	4.531
3767	1493885077	1	77,9168	13,799	125,564	2,19151	2	73,3597	6,37308	173,592	3,02976	8.71272		5.19496	11.3997
3768	1493885077	1	77,824	13,6528	124,449	2,17205	2	72,9798	6,36478	187,14	3,26621	8.75109		4.06355	5.89914
3769	1493885077	1	77,7306	13,5547	125,811	2,19581	2	72,7903	6,31228	192,826	3,36546	8.76694		5.19496	10.3613
3770	1493885077	1	77,6378	13,4085	129,022	2,25185	2	72,4567	6,4017	205,786	3,59164	8.7143		6.45469	7.2564
3771	1493885077	1	77,5456	13,2141	130,909	2,28479	2	72,2187	6,44485	212,726	3,71277	8.61386		2.03493	10.2839
3772	1493885078	1	77,4988	13,165	130,031	2,26947	2	71,9315	6,632	224,312	3,91498	8.58341		6.09641	5.14202
3773	1493885078	1	77,3587	13,0178	128,423	2,2414	2	71,7879	6,72558	229,972	4,01377	8.40392		2.03286	15.2213
3774	1493885078	1	77,312	12,9687	130,264	2,27354	2	71,4511	7,10505	242,302	4,22896	8.29051		5.1991	14.1583
3775	1493885078	1	77,2191	12,8224	134,776	2,35229	2	71,1148	7,43616	245,478	4,28441	8.14089		5.16536	20.6986
3776	1493885078	1	77,0783	12,7233	152,695	2,66503	2	70,7285	8,00783	247,299	4,31619	7.90921		3.19553	16.0828
3777	1493885078	1	76,9843	12,6732	157,412	2,74735	2	70,4858	8,48584	249,426	4,3533	7.73075		3.19818	17.3903
3778	1493885078	1	76,8902	12,6231	154,146	2,69036	2	70,2427	9,01208	250,814	4,37753	7.56497		8.34834	18.7176
3779	1493885078	1	76,6553	12,4739	158,515	2,76661	2	69,9991	9,58648	251,585	4,39099	7.25549		4.51333	15.5074
3780	1493885078	1	76,5138	12,4228	170,23	2,97107	2	69,8041	10,0652	250,055	4,36429	7.11185		7.25927	18.7109
3781	1493885078	1	76,2777	12,3698	171,467	2,99267	2	69,5606	10,6394	249,614	4,35659	6.93641		4.51333	14.1665
3782	1493885078	1	76,1362	12,3187	170,003	2,96711	2	69,3661	11,0697	248,959	4,34515	6.88435		2.84157	17.3731
3783	1493885078	1	76,0415	12,3168	169,416	2,95687	2	69,1232	11,5954	247,176	4,31403	6.95581		8.66086	14.1625
3784	1493885079	1	75,7579	12,2628	173,02	3,01977	2	68,9288	12,0256	245,642	4,28726	6.83322		4.51333	16.0598
3785	1493885079	1	75,6164	12,2117	176,609	3,0824	2	68,6864	12,5029	242,991	4,24099	6.93612		4.26389	11.5667
3786	1493885079	1	75,4743	12,2088	175,681	3,06622	2	68,4931	12,8365	241,469	4,21442	7.00936		4.26395	16.7235
3787	1493885079	1	75,3322	12,2058	172,816	3,0162	2	68,2033	13,3127	238,219	4,1577	7.21432		4.51615	10.3301
3788	1493885079	1	75,1906	12,1547	172,654	3,01339	2	68,0105	13,598	236,284	4,12393	7.32373		5.6862	13.5219
3789	1493885079	1	75,0011	12,1508	174,532	3,04616	2	67,7692	13,9787	233,378	4,07321	7.45933		5.6862	11.1675
3790	1493885079	1	74,8116	12,1469	176,095	3,07344	2	67,5289	14,263	231,162	4,03454	7.5839		4.51615	13.1798
3791	1493885079	1	74,67	12,0958	174,214	3,04061	2	67,2406	14,5945	227,736	3,97475	7.83833		4.26389	11.1675
3792	1493885079	1	74,5279	12,0929	173,25	3,02378	2	67,0003	14,8788	224,798	3,92347	8.02658		1.42232	13.1471
3793	1493885079	1	74,4805	12,0919	180,337	3,14747	2	66,6651	15,1611	221,301	3,86243	8.39646		8.98501	11.1675
3794	1493885080	1	74,195	12,1824	205,42	3,58526	2	66,4248	15,4454	217,079	3,78875	8.42752		10.8215	10.2697
3795	1493885080	1	73,8616	12,3201	200,458	3,49865	2	66,138	15,6323	214,079	3,73639	8.40385		8.98411	11.137
3796	1493885080	1	73,5761	12,4105	202,9	3,54127	2	65,8507	15,8674	209,939	3,66413	8.46357		10.8243	9.54915
3797	1493885080	1	73,2426	12,5482	213,568	3,72746	2	65,5643	16,0063	207,524	3,62198	8.42109		9.53844	10.2722
3798	1493885080	1	72,9565	12,6869	213,935	3,73388	2	65,2774	16,1932	203,513	3,55196	8.44172		10.2631	9.54915
3799	1493885080	1	72,6699	12,8737	212,269	3,70478	2	64,991	16,3321	200,254	3,4951	8.42176		6.36119	7.66456
3800	1493885080	1	72,4791	12,9662	215,996	3,76985	2	64,7525	16,4237	197,3	3,44353	8.46491		7.12233	10.3635
3801	1493885080	1	72,2878	13,1068	222,644	3,88586	2	64,4189	16,5134	195,113	3,40536	8.57464		7.11992	9.00112
3802	1493885080	1	72,0966	13,2474	222,589	3,88492	2	64,1329	16,6041	194,425	3,39336	8.64222		8.074	9.00398
3803	1493885080	1	71,9048	13,4362	220,604	3,85026	2	63,8468	16,6948	193,898	3,38416	8.69194		3.17994	7.66564
3804	1493885080	1	71,8094	13,4824	221,112	3,85912	2	63,6083	16,7865	193,654	3,37989	8.84167		10.0914	7.26418
3805	1493885081	1	71,5697	13,7184	221,439	3,86484	2	63,3701	16,83	193,574	3,37851	8.77015		5.13404	7.26418
3806	1493885081	1	71,4263	13,8118	222,349	3,88073	2	63,1319	16,8735	193,707	3,38082	8.84144		7.11992	8.66576
3807	1493885081	1	71,2351	13,9524	221,576	3,86724	2	62,8462	16,9161	194,749	3,39901	8.89703		4.037	5.87109
3808	1493885081	1	71,1392	14,0468	220,338	3,84563	2	62,6556	16,9605	195,309	3,40878	8.97001		4.037	9.00684
3809	1493885081	1	71,0433	14,1412	221,717	3,86969	2	62,3694	17,0512	197,429	3,44579	9.14902		5.16133	4.50388
3810	1493885081	1	70,9469	14,2837	221,562	3,86699	2	62,2263	17,0966	198,632	3,46679	9.16304		5.13153	8.66872
3811	1493885081	1	70,8036	14,3771	222,256	3,8791	2	61,9405	17,1392	200,883	3,50607	9.28352		4.037	2.01957
3812	1493885081	1	70,7077	14,4715	221,045	3,85796	2	61,8925	17,1864	201,653	3,51951	9.2238		4.037	7.26713
3813	1493885081	1	70,6118	14,5659	220,348	3,84581	2	61,6542	17,2299	203,634	3,55408	9.34535		4.03489	1.42826
3814	1493885081	1	70,5159	14,6602	220,764	3,85306	2	61,6066	17,229	204,073	3,56175	9.27224		4.037	9.00775
3815	1493885082	1	70,42	14,7546	221,073	3,85845	2	61,3204	17,3198	205,274	3,5827	9.45426		4.03486	6.3706
3816	1493885082	1	70,3242	14,849	221,652	3,86855	2	61,1293	17,4124	203,843	3,55773	9.54553		4.037	14.0294
3817	1493885082	1	70,2283	14,9434	219,892	3,83784	2	60,6995	17,5967	198,687	3,46774	9.89131		4.03489	10.3729
3818	1493885082	1	70,1324	15,0377	218,58	3,81494	2	60,3656	17,6865	193,802	3,38248	10.1196		3.18125	16.2521
3819	1493885082	1	70,037	15,084	221,111	3,85912	2	59,8408	17,8209	190,834	3,33069	10.5571		9.14951	5.71308
3820	1493885082	1	69,8448	15,3208	228,787	3,99309	2	59,6504	17,8172	185,744	3,24184	10.4956		2.01957	12.8574
3821	1493885082	1	69,7968	15,368	224,14	3,91198	2	59,2219	17,8089	176,54	3,0812	10.8529		4.03486	2.85951
3822	1493885082	1	69,701	15,4624	220,178	3,84283	2	59,1266	17,8071	171,614	2,99523	10.8312		4.49725	14.1637
3823	1493885082	1	69,5581	15,5077	220,559	3,84948	2	58,6994	17,6061	157,199	2,74364	11.0596		4.03276	7.13314
3824	1493885082	1	69,4623	15,602	221,041	3,8579	2	58,5078	17,7469	153,195	2,67376	11.1625		9.12343	9.2467
3825	1493885082	1	69,2231	15,7898	212,864	3,71517	2	58,271	17,5496	149,219	2,60437	11.0926		8.07189	11.6219
3826	1493885083	1	69,0313	15,9785	216,501	3,77865	2	57,9388	17,3503	137,784	2,40479	11.177		5.13153	3.21798
3827	1493885083	1	68,888	16,0719	219,809	3,8364	2	57,8439	17,3003	141,109	2,46282	11.1122		9.12343	19.4569
3828	1493885083	1	68,6488	16,2597	216,325	3,77558	2	57,3703	16,8572	132,014	2,30407	11.2943		7.11992	10.4145
3829	1493885083	1	68,4576	16,4003	212,5	3,70883	2	57,0855	16,6587	138,454	2,41647	11.375		6.36119	21.5396
3830	1493885083	1	68,2668	16,4928	214,909	3,75088	2	56,6122	16,1188	134,005	2,33883	11.6606		5.15965	10.2435
3831	1493885083	1	68,1705	16,6353	214,774	3,74851	2	56,3753	15,8729	132,169	2,30678	11.8198		5.13153	18.4439
3832	1493885083	1	68,0272	16,7287	212,642	3,7113	2	55,9488	15,4301	135,079	2,35757	12.148		4.037	12.3015
3833	1493885083	1	67,9313	16,8231	210,773	3,67868	2	55,6643	15,1348	134,825	2,35314	12.3826		5.13153	17.4737
3834	1493885083	1	67,788	16,9165	209,467	3,65588	2	55,2852	14,6926	136,521	2,38274	12.699		2.01533	12.31
3835	1493885083	1	67,7401	16,9636	211,884	3,69807	2	55,0005	14,3971	138,548	2,41811	12.9956		5.13317	14.3638
3836	1493885083	1	67,5968	17,0571	212,708	3,71245	2	54,6683	14,0523	142,926	2,49453	13.2731		4.03489	13.3712
3837	1493885084	1	67,5009	17,1514	201,314	3,51359	2	54,3357	13,7556	145,06	2,53177	13.5961		5.86233	12.4632
3838	1493885084	1	67,3106	17,1958	175,413	3,06153	2	54,0027	13,5072	147,2	2,56912	13.8096		9.97091	11.3308
3839	1493885084	1	66,9783	17,1893	179,575	3,13417	2	53,7174	13,2597	149,789	2,61431	13.8309		11.3962	11.6693
3840	1493885084	1	66,5985	17,1819	177,788	3,10299	2	53,3839	13,0595	152,917	2,6689	13.8427		11.3992	12.4716
3841	1493885084	1	66,2186	17,1745	171,597	2,99494	2	53,0507	12,8109	155,162	2,70808	13.8721		8.68571	9.70509
3842	1493885084	1	65,9341	17,1208	172,088	3,0035	2	52,7646	12,6599	157,555	2,74985	13.9045		7.12634	12.9405
3843	1493885084	1	65,6966	17,1162	174,136	3,03924	2	52,3831	12,4586	160,568	2,80245	14.1047		10.0938	9.70774
3844	1493885084	1	65,3646	17,0616	172,386	3,0087	2	52,0969	12,3076	162,907	2,84326	14.0937		8.69161	15.5677
3845	1493885084	1	65,0799	17,0079	168,041	2,93287	2	51,6195	12,1042	164,626	2,87327	14.3258		8.68866	12.3489
3846	1493885084	1	64,7953	16,9542	171,711	2,99692	2	51,2374	11,9511	164,499	2,87105	14.4516		7.29017	15.0732
3847	1493885085	1	64,5581	16,9014	174,546	3,0464	2	50,7595	11,796	163,574	2,8549	14.7128		8.69161	12.3545
3848	1493885085	1	64,2734	16,8477	170,21	2,97072	2	50,3772	11,6429	163,597	2,85531	14.8389		5.70714	14.2602
3849	1493885085	1	64,0832	16,8439	168,451	2,94002	2	49,9472	11,4403	162,618	2,83822	15.1336		8.69455	10.5157
3850	1493885085	1	63,7984	16,7902	174,14	3,03932	2	49,6124	11,3365	160,864	2,80761	15.1982		7.29309	14.2696
3851	1493885085	1	63,5611	16,7374	173,892	3,03499	2	49,1821	11,1338	159,628	2,78604	15.4323		7.29309	9.14668
3852	1493885085	1	63,3238	16,6846	168,221	2,93602	2	48,8951	11,0309	157,919	2,75621	15.4968		9.06595	15.6
3853	1493885085	1	63,0393	16,5827	172,735	3,01479	2	48,4167	10,8271	154,953	2,70445	15.7146		7.13539	8.47408
3854	1493885085	1	62,8015	16,578	176,518	3,08082	2	48,1776	10,6767	153,914	2,68631	15.7697		10.4332	12.9808
3855	1493885085	1	62,4693	16,4751	167,882	2,93009	2	47,7949	10,4748	149,114	2,60254	15.8538		9.0716	7.27942
3856	1493885085	1	62,1846	16,3732	168,106	2,934	2	47,6037	10,3254	148,201	2,58659	15.7854		11.5278	17.5332
3857	1493885085	1	61,8044	16,3175	172,097	3,00366	2	47,0771	10,0719	141,026	2,46136	15.9969		10.4389	4.1275
3858	1493885086	1	61,472	16,2146	167,711	2,92711	2	46,9816	9,97286	140,87	2,45865	15.7775		7.30253	14.5717
3859	1493885086	1	61,2344	16,1617	167,016	2,91499	2	46,5989	9,67375	137,011	2,3913	16.0091		10.4426	3.26926
3860	1493885086	1	60,9019	16,0587	172,414	3,00919	2	46,5513	9,57572	135,365	2,36257	15.747		10.1209	15.7532
3861	1493885086	1	60,569	16,004	170,467	2,97521	2	46,1205	9,27547	131,063	2,28749	15.9384		5.91251	2.91181
3862	1493885086	1	60,3789	15,952	165,156	2,88251	2	46,1208	9,17841	130,86	2,28394	15.7853		9.0821	13.4554
3863	1493885086	1	60,0939	15,8499	167,905	2,93049	2	45,7859	8,88007	125,051	2,18255	15.9153		7.30839	3.27273
3864	1493885086	1	59,8561	15,797	171,032	2,98507	2	45,7382	8,78196	128,665	2,24563	15.7647		9.08492	14.4678
3865	1493885086	1	59,571	15,6949	167,274	2,91948	2	45,4033	8,43495	123,497	2,15542	15.9195		8.7163	5.27894
3866	1493885086	1	59,2855	15,641	165,775	2,89333	2	45,3077	8,28722	125,546	2,19118	15.7942		5.91541	12.5939
3867	1493885086	1	59,0953	15,589	169,29	2,95467	2	45,0687	7,9421	121,482	2,12027	15.9756		5.72208	6.54978
3868	1493885086	1	58,9046	15,5853	172,691	3,01403	2	44,9733	7,74572	122,492	2,13788	15.9856		5.9162	9.37371
3869	1493885087	1	58,7144	15,5332	171,474	2,99279	2	44,782	7,49867	122,513	2,13826	16.0831		5.9183	9.82895
3870	1493885087	1	58,5241	15,4812	168,492	2,94074	2	44,6388	7,20399	122,137	2,1317	16.1652		10.1362	11.44
3871	1493885087	1	58,1907	15,4264	168,222	2,93603	2	44,3994	6,90717	123,101	2,14852	16.2104		5.72214	3.27678
3872	1493885087	1	58	15,4226	171,143	2,98701	2	44,3517	6,80891	123,937	2,16311	16.1391		5.91909	10.5717
3873	1493885087	1	57,8097	15,3705	171,756	2,99771	2	44,1603	6,51303	126,85	2,21395	16.2715		7.31717	5.28661
3874	1493885087	1	57,5716	15,3176	171,654	2,99593	2	44,0646	6,36506	128,207	2,23763	16.2045		5.72514	13.5104
3875	1493885087	1	57,3808	15,3138	171,454	2,99244	2	43,7772	6,01834	132,402	2,31085	16.4761		4.5472	11.451
3876	1493885087	1	57,2381	15,2627	171,057	2,98551	2	43,5376	5,72121	135,989	2,37346	16.6956		5.72514	11.4547
3877	1493885087	1	57,0473	15,2589	172,881	3,01734	2	43,2979	5,424	139,425	2,43343	16.9048		4.29388	10.3624
3878	1493885087	1	56,9042	15,256	171,888	3,00001	2	43,0581	5,17539	143,631	2,50684	17.127		4.29382	8.2921
3879	1493885087	1	56,7611	15,2532	171,539	2,99392	2	42,8662	4,97646	147,28	2,57052	17.2824		4.55003	8.51973
3880	1493885087	1	56,6183	15,2021	172,759	3,01521	2	42,6259	4,82511	151,341	2,64139	17.4204		4.29388	5.27157
3881	1493885088	1	56,4752	15,1992	171,677	2,99633	2	42,4818	4,72455	153,898	2,68603	17.4795		4.55003	3.26116
3882	1493885088	1	56,3324	15,1481	173,255	3,02386	2	42,3857	4,67374	156,765	2,73606	17.442		1.43125	4.60039
3883	1493885088	1	56,2847	15,1472	168,823	2,94651	2	42,2414	4,62185	161,816	2,82422	17.5499		14.2025	1.4607
3884	1493885088	1	55,8564	14,9455	140,858	2,45843	2	42,2415	4,57316	163,386	2,85163	17.1158		11.6451	2.88971
3885	1493885088	1	55,5236	14,7457	154,994	2,70516	2	42,1452	4,57103	168,285	2,93712	16.8079		9.68622	1.44335
3886	1493885088	1	55,238	14,5951	153,032	2,67091	2	42,0971	4,56997	170,166	2,96996	16.5284		13.6411	4.60039
3887	1493885088	1	54,8576	14,346	150,181	2,62116	2	41,9528	4,51808	179,321	3,12974	16.221		7.76771	4.33306
3888	1493885088	1	54,6194	14,2445	155,883	2,72067	2	41,8084	4,51488	184,136	3,21378	16.0869		9.69028	4.33606
3889	1493885088	1	54,3337	14,0938	160,502	2,80128	2	41,6639	4,51169	190,11	3,31805	15.8852		12.3239	4.33606
3890	1493885088	1	53,9523	13,9412	161,962	2,82677	2	41,5194	4,5085	197,819	3,45259	15.6062		7.77047	4.54492
3891	1493885088	1	53,714	13,8397	159,07	2,77629	2	41,3749	4,55401	203,797	3,55692	15.4427		9.11902	7.34329
3892	1493885088	1	53,4278	13,7373	159,503	2,78386	2	41,134	4,5974	210,796	3,67908	15.3191		6.46559	6.4264
3893	1493885088	1	53,2372	13,6367	160,647	2,80381	2	40,9411	4,69055	216,552	3,77954	15.2062		5.93725	6.42666
3894	1493885089	1	53,0463	13,5845	161,847	2,82477	2	40,7482	4,78372	222,721	3,88721	15.1227		5.93725	7.18599
3895	1493885089	1	52,8554	13,5323	161,876	2,82527	2	40,5552	4,92559	228,199	3,98282	15.0123		6.46824	8.13884
3896	1493885089	1	52,6647	13,4317	159,815	2,7893	2	40,3621	5,11615	234,559	4,09383	14.8493		5.94014	6.1038
3897	1493885089	1	52,4737	13,3795	161,273	2,81474	2	40,2173	5,25908	239,287	4,17634	14.7024		5.74019	9.22363
3898	1493885089	1	52,2824	13,3756	166,243	2,90149	2	40,0242	5,49833	245,65	4,2874	14.571		6.46824	7.2069
3899	1493885089	1	52,0917	13,275	162,05	2,82831	2	39,8793	5,68994	250,496	4,37199	14.3762		4.56234	7.80172
3900	1493885089	1	51,9485	13,2238	156,194	2,72611	2	39,7824	5,93127	255,316	4,45611	14.1843		9.12952	15.5993
3901	1493885089	1	51,662	13,1212	163,87	2,86007	2	39,5888	6,41386	261,991	4,5726	13.8112		5.94382	9.16988
3902	1493885089	1	51,4709	13,0689	166,919	2,91329	2	39,492	6,70379	257,99	4,50278	13.565		10.5015	19.7282
3903	1493885089	1	51,1365	12,9654	162,476	2,83574	2	39,2982	7,33219	260,577	4,54792	13.1102		9.13234	13.3928
3904	1493885089	1	50,8499	12,8628	164,201	2,86584	2	39,2011	7,76793	259,61	4,53105	12.7143		5.94672	15.1386
3905	1493885090	1	50,6587	12,8105	167,423	2,92207	2	39,0558	8,25118	257,662	4,49706	12.4665		8.7598	14.8152
3906	1493885090	1	50,3718	12,7562	166,663	2,90881	2	38,9586	8,73536	257	4,4855	12.1008		7.78821	11.964
3907	1493885090	1	50,1329	12,6546	166,678	2,90908	2	38,8617	9,12221	255,53	4,45985	11.8118		10.0551	11.9627
3908	1493885090	1	49,7978	12,6477	191,593	3,34393	2	38,7647	9,50899	254,006	4,43323	11.4709		10.1391	12.3619
3909	1493885090	1	49,4624	12,6893	189,597	3,30908	2	38,6197	9,8947	252,517	4,40725	11.1971		10.0581	10.5505
3910	1493885090	1	49,1272	12,6825	186,299	3,25153	2	38,5229	10,2328	249,922	4,36195	10.8836		14.6169	11.0061
3911	1493885090	1	48,6478	12,7695	194,776	3,39949	2	38,3779	10,5698	248,175	4,33146	10.5028		11.5693	12.356
3912	1493885090	1	48,2643	12,8101	194,912	3,40185	2	38,2329	10,9553	246,115	4,29552	10.2014		11.8137	9.15385
3913	1493885090	1	47,8807	12,8991	192,155	3,35374	2	38,1362	11,2447	244,386	4,26533	9.88394		10.148	9.67861
3914	1493885090	1	47,545	12,9407	198,859	3,47075	2	37,9914	11,533	241,18	4,20938	9.65675		9.05818	9.20747
3915	1493885090	1	47,2571	13,0317	204,265	3,5651	2	37,7986	11,7718	238,617	4,16465	9.54204		9.05818	16.9245
3916	1493885090	1	46,9692	13,1227	201,431	3,51563	2	37,6053	12,3018	234,107	4,08593	9.39981		12.2363	4.06242
3917	1493885091	1	46,5852	13,2602	197,452	3,44619	2	37,5089	12,3969	234,956	4,10075	9.11726		7.7126	14.3809
3918	1493885091	1	46,3451	13,3521	202,457	3,53354	2	37,2197	12,7792	232,841	4,06384	9.14337		7.71088	4.5736
3919	1493885091	1	46,1051	13,4441	203,18	3,54616	2	37,1714	12,9238	234,381	4,09071	8.94884		7.71368	22.7492
3920	1493885091	1	45,865	13,5361	202,304	3,53087	2	36,7375	13,5457	233,717	4,07913	9.12751		7.71368	3.20947
3921	1493885091	1	45,6249	13,6281	199,193	3,47658	2	36,6412	13,5923	233,868	4,08177	8.98377		6.40283	20.7523
3922	1493885091	1	45,4328	13,7211	202,818	3,53983	2	36,2556	14,1666	234,808	4,09817	9.18801		6.40423	3.22397
3923	1493885091	1	45,2406	13,814	206,498	3,60407	2	36,2073	14,2626	234,936	4,1004	9.04443		6.40283	16.3882
3924	1493885091	1	45,0485	13,907	204,867	3,5756	2	35,87	14,6923	234,374	4,0906	9.21203		6.40553	9.66788
3925	1493885091	1	44,8563	14	201,889	3,52362	2	35,7254	14,9803	233,775	4,08014	9.18337		8.34929	5.17316
3926	1493885091	1	44,616	14,1404	219,111	3,82422	2	35,5809	15,0744	234,798	4,09799	9.08325		9.1897	16.7845
3927	1493885091	1	44,4234	14,3786	235,902	4,11727	2	35,2918	15,5534	239,035	4,17194	9.20686		11.207	3.20947
3928	1493885091	1	44,1826	14,6642	231,609	4,04234	2	35,1955	15,6	237,831	4,15094	9.03569		11.1876	12.8878
3929	1493885092	1	43,8941	14,9005	230,378	4,02086	2	35,0027	15,9839	238,755	4,16705	8.95716		10.3624	4.05818
3930	1493885092	1	43,7013	15,1871	234,491	4,09264	2	34,9064	16,0789	239,085	4,17282	8.84		10.1338	16.7803
3931	1493885092	1	43,4608	15,4243	228,548	3,98892	2	34,6174	16,5578	240,234	4,19288	8.91575		8.1079	2.03016
3932	1493885092	1	43,2683	15,614	228,176	3,98243	2	34,5692	16,6053	239,17	4,1743	8.7554		8.10787	14.819
3933	1493885092	1	43,0759	15,8038	233,254	4,07104	2	34,3284	17,0366	241,328	4,21197	8.83394		10.3583	3.21994
3934	1493885092	1	42,8832	16,0903	235,176	4,10459	2	34,2802	17,1325	241,105	4,20808	8.6659		10.1317	11.6004
3935	1493885092	1	42,6427	16,3274	229,995	4,01417	2	34,0876	17,4678	240,968	4,20568	8.63077		10.1359	2.03016
3936	1493885092	1	42,4021	16,5646	234,108	4,08595	2	34,0394	17,5153	240,617	4,19955	8.41657		8.37861	11.6004
3937	1493885092	1	42,2576	16,8036	237,841	4,15111	2	33,8468	17,8506	241,509	4,21513	8.47572		9.18548	1.452
3938	1493885092	1	42,0651	17,0417	233,878	4,08193	2	33,8468	17,899	240,934	4,20509	8.26289		7.1755	11.5978
3939	1493885092	1	41,9206	17,2323	232,686	4,06114	2	33,6542	18,2342	239,938	4,1877	8.32689		10.3541	1.44325
3940	1493885092	1	41,728	17,5187	239,028	4,17182	2	33,6061	18,2333	239,555	4,18102	8.15328		9.18548	19.5371
3941	1493885093	1	41,5355	17,7568	238,34	4,15982	2	33,2209	18,7584	231,816	4,04596	8.37471		7.17368	6.4372
3942	1493885093	1	41,3911	17,9474	232,758	4,06239	2	33,1247	18,9502	233,018	4,06693	8.327		9.18126	17.5316
3943	1493885093	1	41,1987	18,1854	236,586	4,12921	2	32,7878	19,4277	223,182	3,89525	8.50215		8.37604	3.21994
3944	1493885093	1	41,0542	18,4243	240,719	4,20133	2	32,7396	19,5236	224,763	3,92285	8.38696		7.17368	14.1962
3945	1493885093	1	40,9098	18,6149	239,879	4,18668	2	32,4027	19,8559	216,024	3,77033	8.59714		7.17129	2.02802
3946	1493885093	1	40,7654	18,8054	235,854	4,11643	2	32,3546	19,9034	215,947	3,76898	8.48217		10.35	10.3371
3947	1493885093	1	40,5729	19,0917	241,444	4,214	2	32,0659	20,0915	209,026	3,6482	8.56555		8.37192	0
3948	1493885093	1	40,4285	19,3305	242,058	4,22471	2	32,0659	20,0915	208,558	3,64002	8.39715		9.18315	2.02805
3949	1493885093	1	40,236	19,5685	232,576	4,05923	2	32,0177	20,1389	206,6	3,60586	8.23807		7.16948	4.05604
3950	1493885093	1	40,0917	19,759	234,499	4,09278	2	31,9215	20,2339	200,394	3,49753	8.18399		10.3475	4.33276
3951	1493885093	1	39,8992	20,0452	237,996	4,15381	2	31,7771	20,2312	194,19	3,38925	8.12423		9.17893	8.36268
3952	1493885094	1	39,7068	20,2831	231,847	4,04649	2	31,5364	20,3718	184,415	3,21865	8.17088		11.1901	4.33276
3953	1493885094	1	39,4664	20,5683	230,733	4,02705	2	31,392	20,3691	181,102	3,16083	8.07686		11.1924	9.08754
3954	1493885094	1	39,226	20,8536	237,003	4,13648	2	31,1032	20,4605	171,887	3	8.13231		10.3433	3.26063
3955	1493885094	1	39,0336	21,1397	229,476	4,00512	2	31,0068	20,4103	171,238	2,98866	8.05987		9.16606	5.93225
3956	1493885094	1	38,7933	21,3284	228,292	3,98445	2	30,8142	20,4551	165,621	2,89063	8.02675		9.17471	8.50619
3957	1493885094	1	38,601	21,5662	234,163	4,08692	2	30,5734	20,3054	158,918	2,77364	8.12601		9.17471	8.76544
3958	1493885094	1	38,4087	21,804	231,61	4,04235	2	30,2844	20,3484	149,919	2,61659	8.25367		13.2045	2.06842
3959	1493885094	1	38,1203	22,1365	227,486	3,97038	2	30,2362	20,2991	150,539	2,6274	8.09537		8.10152	9.78189
3960	1493885094	1	37,928	22,3261	233,171	4,0696	2	29,947	20,1485	143,839	2,51047	8.27274		8.09728	3.26063
3961	1493885094	1	37,7358	22,5156	235,667	4,11316	2	29,8506	20,0983	141,524	2,47006	8.24741		8.36524	9.35907
3962	1493885094	1	37,5915	22,7542	232,331	4,05494	2	29,6096	19,9002	133,682	2,33319	8.47679		8.09728	5.26995
3963	1493885095	1	37,3993	22,9437	228,387	3,98611	2	29,4649	19,8006	131,614	2,2971	8.53427		9.17282	10.3484
3964	1493885095	1	37,2071	23,1815	231,364	4,03807	2	29,2237	19,554	130,502	2,27769	8.76889		6.0735	12.4232
3965	1493885095	1	37,0629	23,3236	233,035	4,06723	2	28,9341	19,258	130,416	2,27618	9.08881		8.09728	12.5977
3966	1493885095	1	36,8707	23,5131	229,325	4,00248	2	28,6927	18,9144	131,275	2,29119	9.38231		7.16108	10.3569
3967	1493885095	1	36,7266	23,7034	226,279	3,94932	2	28,4513	18,6676	131,237	2,29051	9.6871		6.0735	13.5143
3968	1493885095	1	36,5824	23,8455	226,611	3,9551	2	28,1614	18,3228	132,299	2,30905	10.0704		8.09728	10.3612
3969	1493885095	1	36,3902	24,035	229,112	3,99876	2	27,9199	18,0759	132,478	2,31218	10.3565		7.15233	14.6639
3970	1493885095	1	36,1981	24,1762	219,556	3,83198	2	27,6298	17,6825	135,051	2,35709	10.751		9.6029	8.29489
3971	1493885095	1	35,91	24,3157	192,237	3,35518	2	27,4365	17,4848	135,647	2,36749	10.884		15.4317	13.525
3972	1493885095	1	35,4298	24,5001	204,007	3,5606	2	27,1464	17,1397	135,681	2,36808	11.0811		12.8057	11.4612
3973	1493885095	1	35,0456	24,6861	200,891	3,50621	2	26,9045	16,844	137,043	2,39185	11.3038		13.6018	9.39094
3974	1493885096	1	34,6134	24,8231	194,455	3,39387	2	26,6627	16,6452	138,813	2,42274	11.4058		10.9134	11.4578
3975	1493885096	1	34,2771	24,9618	197,869	3,45346	2	26,3725	16,3969	141,046	2,46172	11.6551		11.8353	11.47
3976	1493885096	1	33,8929	25,0514	196,922	3,43693	2	26,1305	16,1009	144,428	2,52075	11.8476		12.2488	7.33629
3977	1493885096	1	33,5086	25,1893	190,28	3,32101	2	25,9369	15,9515	144,585	2,52348	11.9444		10.1685	12.6185
3978	1493885096	1	33,1723	25,2316	189,227	3,30263	2	25,5982	15,7021	147,332	2,57143	12.1729		9.07324	11.4705
3979	1493885096	1	32,884	25,323	193,365	3,37485	2	25,3077	15,4535	148,566	2,59297	12.4422		11.8411	13.835
3980	1493885096	1	32,4996	25,4126	192,623	3,3619	2	24,9205	15,203	150,301	2,62325	12.7153		7.32885	10.5832
3981	1493885096	1	32,2593	25,4566	188,384	3,28793	2	24,6299	15,003	151,762	2,64874	12.9416		8.74556	15.0979
3982	1493885096	1	31,971	25,4998	188,656	3,29266	2	24,1941	14,7513	152,544	2,66239	13.2669		8.74808	8.55611
3983	1493885096	1	31,6826	25,5429	190,843	3,33084	2	23,9519	14,6007	152,705	2,6652	13.3976		10.1744	20.3865
3984	1493885096	1	31,3461	25,5852	173,716	3,03191	2	23,3705	14,2489	152,828	2,66735	13.8608		10.5549	7.35312
3985	1493885096	1	31,0095	25,4828	164,377	2,86892	2	23,1765	14,0991	152,371	2,65938	13.8183		16.1872	18.3936
3986	1493885097	1	30,4804	25,377	173,065	3,02056	2	22,6432	13,7966	150,917	2,63399	13.9831		13.0944	6.56023
3987	1493885097	1	30,0475	25,3212	169,602	2,96011	2	22,4493	13,6955	151,143	2,63794	13.8885		11.9593	21.004
3988	1493885097	1	29,6625	25,2178	167,177	2,91779	2	21,8189	13,3909	148,495	2,59173	14.1915		11.9585	8.33517
3989	1493885097	1	29,2775	25,1145	171,119	2,98659	2	21,6246	13,1923	148,472	2,59133	14.1671		10.237	17.1472
3990	1493885097	1	28,9406	25,0603	170,488	2,97558	2	21,1392	12,8905	143,574	2,50585	14.4557		11.9651	6.25612
3991	1493885097	1	28,5554	24,9569	167,351	2,92082	2	20,9933	12,7415	143,853	2,51071	14.3667		7.3937	17.9748
3992	1493885097	1	28,3146	24,9044	165,859	2,89479	2	20,5075	12,3908	139,147	2,42858	14.7493		7.39434	3.28618
3993	1493885097	1	28,0738	24,8518	169,12	2,9517	2	20,4104	12,3401	139,531	2,43527	14.6721		11.9709	17.76
3994	1493885097	1	27,6884	24,7484	168,677	2,94397	2	19,9727	11,9415	135,455	2,36414	14.9515		10.5768	3.28884
3995	1493885097	1	27,3511	24,6458	167,279	2,91957	2	19,8755	11,8908	134,374	2,34526	14.7843		7.39727	19.8618
3996	1493885097	1	27,1102	24,5932	168,464	2,94025	2	19,4372	11,3946	131,194	2,28977	15.2669		7.4002	7.37654
3997	1493885097	1	26,8692	24,5406	172,856	3,0169	2	19,2426	11,2443	130,419	2,27624	15.3283		8.82266	10.6496
3998	1493885098	1	26,58	24,4872	169,708	2,96197	2	19,0474	10,9478	127,893	2,23215	15.4937		9.20065	15.7065
3999	1493885098	1	26,2907	24,3854	167,306	2,92004	2	18,7062	10,5507	128,256	2,23849	15.7773		7.40313	4.17922
4000	1493885098	1	26,0496	24,3328	172,2	3,00545	2	18,6087	10,4512	129,29	2,25654	15.7501		8.82616	21.9779
4001	1493885098	1	25,7603	24,2793	171,417	2,99178	2	18,1211	9,90444	128,698	2,24621	16.2786		10.5891	5.33045
4002	1493885098	1	25,4226	24,1766	165,586	2,89002	2	18,0234	9,75603	129,939	2,26786	16.2081		8.82911	15.9979
4003	1493885098	1	25,1332	24,1231	169,404	2,95666	2	17,7301	9,31067	129,842	2,26617	16.5594		10.592	4.18286
4004	1493885098	1	24,7954	24,0204	172,441	3,00966	2	17,6326	9,211	130,16	2,27172	16.4507		8.83206	15.7331
4005	1493885098	1	24,5059	23,9669	167,328	2,92042	2	17,2908	8,81325	133,624	2,33218	16.7836		9.21014	5.33561
4006	1493885098	1	24,2163	23,865	168,624	2,94304	2	17,193	8,6647	133,663	2,33287	16.7444		10.5986	13.6394
[truncated: 512 more rows]
