# Supplementary material for: Guppies Prefer to Follow Large (Robot) Leaders Irrespective of Own Size
Source: Front Bioeng Biotechnol. 2020 May 15;8:441. doi: 10.3389/fbioe.2020.00441 (PMC7243707; doi:10.3389/fbioe.2020.00441)
Supplement: Supplementary file 3 [file Data_Sheet_1.ZIP › Raw Data/ID26.xlsx]

## Sheet: WedMar22162655201
Framenumber	Current timestamp	Robo Position x	Robo Position y	Robo Angle deg	Robo Angle rad	Fish ID	Fish Position x	Fish Position y	Fish Angle deg	Fish Angle rad	Distance_between_subjects	Mean_Distance (L300 bis L1500)		Fish ID	Fish Position x	Fish Position y	Fish Angle deg	Fish Angle rad	Fish ID	Fish Position x	Fish Position y	Fish Angle deg	Fish Angle rad	Fish ID	Fish Position x	Fish Position y	Fish Angle deg	Fish Angle rad	Fish ID	Fish Position x	Fish Position y	Fish Angle deg	Fish Angle rad
43752	Wed Mar 22 16:33:17 2017_x000D_	20.5972	30.4853	0.75797	0.0132291	2	13.7846	16.8089	255.308	4.45597	15.2792	13.1073
43753	Wed Mar 22 16:33:17 2017_x000D_	20.7053	30.5902	9.91078	0.172976	2	13.7846	16.8089	255.308	4.45597	15.4214
43754	Wed Mar 22 16:33:17 2017_x000D_	20.81	30.589	22.4898	0.392521	2	13.7846	16.8089	255.308	4.45597	15.4676
43755	Wed Mar 22 16:33:17 2017_x000D_	21.0149	30.4804	25.2722	0.441083	2	13.7846	16.8089	255.308	4.45597	15.4657
43756	Wed Mar 22 16:33:17 2017_x000D_	21.4252	30.263	38.5071	0.672075	2	13.7846	16.8089	255.308	4.45597	15.4723
43757	Wed Mar 22 16:33:17 2017_x000D_	21.6265	30.0485	38.5066	0.672067	2	13.7559	17.4723	255.308	4.45597	14.836
43758	Wed Mar 22 16:33:17 2017_x000D_	21.9321	29.8325	40.3385	0.704039	2	13.7559	17.4723	255.308	4.45597	14.8197
43759	Wed Mar 22 16:33:17 2017_x000D_	22.2374	29.6168	38.507	0.672075	2	13.7559	17.4723	255.308	4.45597	14.813
43760	Wed Mar 22 16:33:17 2017_x000D_	22.8446	29.0793	36.0875	0.629846	2	13.7559	17.4723	255.308	4.45597	14.742
43761	Wed Mar 22 16:33:17 2017_x000D_	23.1497	28.8637	34.4437	0.601156	2	13.9177	18.8058	272.83	4.76177	13.6525
43762	Wed Mar 22 16:33:17 2017_x000D_	23.7601	28.4323	34.4436	0.601154	2	13.9177	18.8058	272.83	4.76177	13.7674
43763	Wed Mar 22 16:33:17 2017_x000D_	24.1657	28.1095	31.9392	0.557444	2	13.9177	18.8058	272.83	4.76177	13.8413
43764	Wed Mar 22 16:33:17 2017_x000D_	24.779	27.7843	29.3018	0.511412	2	13.9177	18.8058	272.83	4.76177	14.0919
43765	Wed Mar 22 16:33:17 2017_x000D_	24.9801	27.57	29.3004	0.511388	2	14.2699	20.8087	272.83	4.76177	12.6658
43766	Wed Mar 22 16:33:17 2017_x000D_	25.3888	27.3533	29.3006	0.511391	2	14.2699	20.8087	272.83	4.76177	12.902
43767	Wed Mar 22 16:33:17 2017_x000D_	26.0018	27.0284	31.9399	0.557457	2	14.2699	20.8087	272.83	4.76177	13.2786
43768	Wed Mar 22 16:33:17 2017_x000D_	26.4103	26.8118	31.9404	0.557465	2	14.2699	20.8087	272.83	4.76177	13.5435
43769	Wed Mar 22 16:33:17 2017_x000D_	27.0227	26.4871	29.3012	0.511403	2	15.0604	22.8242	309.763	5.40639	12.5105
43770	Wed Mar 22 16:33:18 2017_x000D_	27.3271	26.2719	27.9304	0.487477	2	15.0604	22.8242	309.763	5.40639	12.742
43771	Wed Mar 22 16:33:18 2017_x000D_	27.9396	25.9472	33.5235	0.585095	2	15.0604	22.8242	309.763	5.40639	13.2524
43772	Wed Mar 22 16:33:18 2017_x000D_	28.2439	25.7321	31.9411	0.557478	2	15.0604	22.8242	309.763	5.40639	13.5004
43773	Wed Mar 22 16:33:18 2017_x000D_	28.4447	25.5181	31.9401	0.55746	2	15.0604	22.8242	309.763	5.40639	13.6527
43774	Wed Mar 22 16:33:18 2017_x000D_	29.157	25.0868	33.5229	0.585084	2	16.7556	24.2035	14.6918	0.256421	12.4328
43775	Wed Mar 22 16:33:18 2017_x000D_	29.4642	24.9777	34.4483	0.601236	2	16.7556	24.2035	14.6918	0.256421	12.7322
43776	Wed Mar 22 16:33:18 2017_x000D_	30.0755	24.6536	31.9419	0.557492	2	16.7556	24.2035	14.6918	0.256421	13.3275
43777	Wed Mar 22 16:33:18 2017_x000D_	30.2762	24.4398	31.9409	0.557473	2	16.7556	24.2035	14.6918	0.256421	13.5227
43778	Wed Mar 22 16:33:18 2017_x000D_	30.6836	24.2238	31.9413	0.557481	2	19.1457	24.7194	0	0	11.5485
43779	Wed Mar 22 16:33:18 2017_x000D_	31.2914	23.7941	31.9407	0.557471	2	19.1457	24.7194	0	0	12.1809
43780	Wed Mar 22 16:33:18 2017_x000D_	31.492	23.5804	31.9397	0.557452	2	19.1457	24.7194	0	0	12.3987
43781	Wed Mar 22 16:33:18 2017_x000D_	32.2061	23.2557	36.0968	0.630008	2	19.1457	24.7194	0	0	13.1422
43782	Wed Mar 22 16:33:18 2017_x000D_	32.4035	22.9361	33.5229	0.585085	2	22.0118	24.3659	0	0	10.4896
43783	Wed Mar 22 16:33:18 2017_x000D_	32.7101	22.8274	34.4491	0.60125	2	22.0118	24.3659	0	0	10.8084
43784	Wed Mar 22 16:33:18 2017_x000D_	33.3144	22.2922	31.9378	0.557421	2	22.0118	24.3659	0	0	11.4913
43785	Wed Mar 22 16:33:18 2017_x000D_	33.621	22.1835	36.0964	0.630001	2	22.0118	24.3659	0	0	11.8126
43786	Wed Mar 22 16:33:18 2017_x000D_	33.9214	21.8631	31.9373	0.55741	2	22.0118	24.3659	0	0	12.1697
43787	Wed Mar 22 16:33:18 2017_x000D_	34.5341	21.6459	31.9392	0.557445	2	23.7827	23.9786	0	0	11.0015
43788	Wed Mar 22 16:33:18 2017_x000D_	34.8376	21.4314	33.524	0.585105	2	23.7827	23.9786	0	0	11.3446
43789	Wed Mar 22 16:33:18 2017_x000D_	35.5469	21.0018	31.9391	0.557442	2	23.7827	23.9786	0	0	12.135
43790	Wed Mar 22 16:33:18 2017_x000D_	35.7472	20.7884	31.938	0.557424	2	23.7827	23.9786	0	0	12.3825
43791	Wed Mar 22 16:33:19 2017_x000D_	36.3534	20.3598	31.9374	0.557413	2	26.2592	22.5081	345.308	6.02676	10.3203
43792	Wed Mar 22 16:33:19 2017_x000D_	36.7594	20.1447	31.9379	0.557421	2	26.2592	22.5081	345.308	6.02676	10.7629
43793	Wed Mar 22 16:33:19 2017_x000D_	36.9595	19.9314	31.9368	0.557403	2	26.2592	22.5081	345.308	6.02676	11.0062
43794	Wed Mar 22 16:33:19 2017_x000D_	37.5709	19.7148	31.9387	0.557436	2	26.2592	22.5081	345.308	6.02676	11.6515
43795	Wed Mar 22 16:33:19 2017_x000D_	37.771	19.5015	31.9377	0.557418	2	28.517	21.0308	355.5	6.20465	9.37951
43796	Wed Mar 22 16:33:19 2017_x000D_	38.3766	19.0734	31.9371	0.557408	2	28.517	21.0308	355.5	6.20465	10.052
43797	Wed Mar 22 16:33:19 2017_x000D_	38.582	19.0718	31.9386	0.557434	2	28.517	21.0308	355.5	6.20465	10.2539
43798	Wed Mar 22 16:33:19 2017_x000D_	38.9848	18.7512	34.4514	0.60129	2	28.517	21.0308	355.5	6.20465	10.7131
43799	Wed Mar 22 16:33:19 2017_x000D_	39.1874	18.6439	31.938	0.557423	2	30.7649	19.7742	355.5	6.20465	8.498
43800	Wed Mar 22 16:33:19 2017_x000D_	39.3873	18.4307	31.937	0.557405	2	30.7649	19.7742	355.5	6.20465	8.72644
43801	Wed Mar 22 16:33:19 2017_x000D_	39.7925	18.2161	31.9374	0.557413	2	30.7649	19.7742	355.5	6.20465	9.16107
43802	Wed Mar 22 16:33:19 2017_x000D_	39.9977	18.2146	31.9389	0.557439	2	30.7649	19.7742	355.5	6.20465	9.3636
43803	Wed Mar 22 16:33:19 2017_x000D_	40.1976	18.0015	31.9378	0.55742	2	30.7649	19.7742	355.5	6.20465	9.59783
43804	Wed Mar 22 16:33:19 2017_x000D_	40.3974	17.7884	31.9368	0.557402	2	33.2316	18.5244	0	0	7.2035
43805	Wed Mar 22 16:33:19 2017_x000D_	40.6026	17.787	31.9383	0.557429	2	33.2316	18.5244	0	0	7.40779
43806	Wed Mar 22 16:33:19 2017_x000D_	40.9045	17.5732	19.4859	0.340094	2	33.2316	18.5244	0	0	7.73163
43807	Wed Mar 22 16:33:19 2017_x000D_	40.9039	17.5731	12.0936	0.211073	2	33.2316	18.5244	0	0	7.73105
43808	Wed Mar 22 16:33:19 2017_x000D_	40.6985	17.5741	0.382593	0.00667751	2	35.6881	17.4956	345.308	6.02676	5.01101
43809	Wed Mar 22 16:33:19 2017_x000D_	40.7984	17.4672	-8.85366	-0.154525	2	35.6881	17.4956	345.308	6.02676	5.11038
43810	Wed Mar 22 16:33:19 2017_x000D_	40.7982	17.4669	-14.7514	-0.25746	2	35.6881	17.4956	345.308	6.02676	5.11018
43811	Wed Mar 22 16:33:19 2017_x000D_	40.8009	17.572	-30.614	-0.534314	2	35.6881	17.4956	345.308	6.02676	5.11337
43812	Wed Mar 22 16:33:19 2017_x000D_	40.9008	17.465	-39.1932	-0.684051	2	37.0308	16.8742	0	0	3.91484
43813	Wed Mar 22 16:33:20 2017_x000D_	40.9038	17.5708	-45.0076	-0.785531	2	37.0308	16.8742	0	0	3.93515
43814	Wed Mar 22 16:33:20 2017_x000D_	41.1147	17.781	-57.6841	-1.00678	2	37.0308	16.8742	0	0	4.18336
43815	Wed Mar 22 16:33:20 2017_x000D_	41.2199	17.886	-61.6652	-1.07626	2	37.0308	16.8742	0	0	4.30956
43816	Wed Mar 22 16:33:20 2017_x000D_	41.3283	18.097	-77.1135	-1.34589	2	37.0308	16.8742	0	0	4.46808
43817	Wed Mar 22 16:33:20 2017_x000D_	41.3387	18.5201	-77.1112	-1.34584	2	38.8513	15.383	355.5	6.20465	4.00357
43818	Wed Mar 22 16:33:20 2017_x000D_	41.4464	18.7309	-79.9255	-1.39496	2	38.8513	15.383	355.5	6.20465	4.23592
43819	Wed Mar 22 16:33:20 2017_x000D_	41.5694	19.5755	-77.1109	-1.34584	2	38.8513	15.383	355.5	6.20465	4.99651
43820	Wed Mar 22 16:33:20 2017_x000D_	41.6768	19.7859	-74.3581	-1.29779	2	38.8513	15.383	355.5	6.20465	5.23154
43821	Wed Mar 22 16:33:20 2017_x000D_	41.7971	20.5243	-70.7921	-1.23556	2	39.0903	14.948	315	5.49779	6.19854
43822	Wed Mar 22 16:33:20 2017_x000D_	42.0093	20.8391	-71.6733	-1.25093	2	39.0903	14.948	315	5.49779	6.57462
43823	Wed Mar 22 16:33:20 2017_x000D_	42.1243	21.3658	-68.072	-1.18808	2	39.0903	14.948	315	5.49779	7.09882
43824	Wed Mar 22 16:33:20 2017_x000D_	42.339	21.7858	-68.0734	-1.1881	2	39.0903	14.948	315	5.49779	7.57031
43825	Wed Mar 22 16:33:20 2017_x000D_	42.4461	21.9957	-65.4497	-1.14231	2	39.5379	14.7409	345.308	6.02676	7.81599
43826	Wed Mar 22 16:33:20 2017_x000D_	42.5586	22.4164	-68.0724	-1.18809	2	39.5379	14.7409	345.308	6.02676	8.24851
43827	Wed Mar 22 16:33:20 2017_x000D_	42.773	22.8359	-68.0736	-1.18811	2	39.5379	14.7409	345.308	6.02676	8.71751
43828	Wed Mar 22 16:33:20 2017_x000D_	42.9848	23.1497	-69.0686	-1.20547	2	39.5379	14.7409	345.308	6.02676	9.08785
43829	Wed Mar 22 16:33:20 2017_x000D_	43.204	23.7792	-69.068	-1.20546	2	40.6008	15.4381	45	0.785398	8.73788
43830	Wed Mar 22 16:33:20 2017_x000D_	43.3138	24.0941	-70.7999	-1.23569	2	40.6008	15.4381	45	0.785398	9.0712
43831	Wed Mar 22 16:33:20 2017_x000D_	43.5302	24.6177	-71.6809	-1.25107	2	40.6008	15.4381	45	0.785398	9.63569
43832	Wed Mar 22 16:33:20 2017_x000D_	43.5402	25.0382	-71.6772	-1.251	2	40.6008	15.4381	45	0.785398	10.04
43833	Wed Mar 22 16:33:20 2017_x000D_	43.7591	25.6664	-71.6775	-1.25101	2	40.6008	15.4381	45	0.785398	10.7048
43834	Wed Mar 22 16:33:21 2017_x000D_	43.9703	25.9794	-70.7999	-1.23569	2	41.8513	16.8044	45	0.785398	9.41652
43835	Wed Mar 22 16:33:21 2017_x000D_	44.0797	26.2932	-74.3742	-1.29807	2	41.8513	16.8044	45	0.785398	9.74695
43836	Wed Mar 22 16:33:21 2017_x000D_	44.2982	26.9205	-74.3754	-1.29809	2	41.8513	16.8044	45	0.785398	10.4078
43837	Wed Mar 22 16:33:21 2017_x000D_	44.4097	27.3388	-71.6802	-1.25106	2	41.8513	16.8044	45	0.785398	10.8406
43838	Wed Mar 22 16:33:21 2017_x000D_	44.5214	27.7571	-74.3751	-1.29809	2	42.3946	19.2531	79.0736	1.38009	8.76592
43839	Wed Mar 22 16:33:21 2017_x000D_	44.7395	28.3835	-74.3763	-1.29811	2	42.3946	19.2531	79.0736	1.38009	9.4267
43840	Wed Mar 22 16:33:21 2017_x000D_	44.9624	29.2188	-74.376	-1.29811	2	42.3946	19.2531	79.0736	1.38009	10.2912
43841	Wed Mar 22 16:33:21 2017_x000D_	45.0736	29.636	-71.6775	-1.25101	2	42.3946	19.2531	79.0736	1.38009	10.7229
43842	Wed Mar 22 16:33:21 2017_x000D_	45.1802	29.8441	-74.3772	-1.29813	2	42.9682	21.0387	79.0736	1.38009	9.07899
43843	Wed Mar 22 16:33:21 2017_x000D_	45.2913	30.2611	-71.6778	-1.25101	2	42.9682	21.0387	79.0736	1.38009	9.51049
43844	Wed Mar 22 16:33:21 2017_x000D_	45.5089	30.8857	-71.6781	-1.25102	2	42.9682	21.0387	79.0736	1.38009	10.1695
43845	Wed Mar 22 16:33:21 2017_x000D_	45.6202	31.3025	-74.3781	-1.29814	2	42.9682	21.0387	79.0736	1.38009	10.6009
43846	Wed Mar 22 16:33:21 2017_x000D_	45.8375	31.9264	-74.3793	-1.29816	2	43.7292	23.4917	81.3632	1.42006	8.6942
43847	Wed Mar 22 16:33:21 2017_x000D_	45.8471	32.344	-74.3763	-1.29811	2	43.7292	23.4917	81.3632	1.42006	9.10213
43848	Wed Mar 22 16:33:21 2017_x000D_	46.0643	32.9673	-74.3775	-1.29813	2	43.7292	23.4917	81.3632	1.42006	9.75908
43849	Wed Mar 22 16:33:21 2017_x000D_	46.1705	33.1745	-77.1512	-1.34654	2	43.7292	23.4917	81.3632	1.42006	9.98582
43850	Wed Mar 22 16:33:21 2017_x000D_	46.286	33.7986	-74.3772	-1.29813	2	43.7292	23.4917	81.3632	1.42006	10.6193
43851	Wed Mar 22 16:33:21 2017_x000D_	46.4981	34.2124	-74.3799	-1.29817	2	44.5001	25.7228	81.3632	1.42006	8.72154
43852	Wed Mar 22 16:33:21 2017_x000D_	46.5028	34.4208	-74.3784	-1.29815	2	44.5001	25.7228	81.3632	1.42006	8.92558
43853	Wed Mar 22 16:33:21 2017_x000D_	46.5076	34.6292	-74.3769	-1.29812	2	44.5001	25.7228	81.3632	1.42006	9.12984
43854	Wed Mar 22 16:33:21 2017_x000D_	46.7195	35.0426	-74.3796	-1.29817	2	44.5001	25.7228	81.3632	1.42006	9.58042
43855	Wed Mar 22 16:33:22 2017_x000D_	46.7242	35.2509	-74.3781	-1.29814	2	45.0625	27.7257	76.9872	1.34368	7.70648
43856	Wed Mar 22 16:33:22 2017_x000D_	46.9361	35.664	-74.3807	-1.29819	2	45.0625	27.7257	76.9872	1.34368	8.15641
43857	Wed Mar 22 16:33:22 2017_x000D_	46.9407	35.8721	-74.3793	-1.29816	2	45.0625	27.7257	76.9872	1.34368	8.36011
43858	Wed Mar 22 16:33:22 2017_x000D_	47.0535	36.3907	-70.7843	-1.23542	2	45.0625	27.7257	76.9872	1.34368	8.8908
43859	Wed Mar 22 16:33:22 2017_x000D_	47.1592	36.5969	-68.0402	-1.18753	2	45.6555	29.0671	70.522	1.23084	7.67848
43860	Wed Mar 22 16:33:22 2017_x000D_	47.2672	36.9072	-64.1805	-1.12016	2	45.6555	29.0671	70.522	1.23084	8.00405
43861	Wed Mar 22 16:33:22 2017_x000D_	47.4779	37.3192	-54.3482	-0.948556	2	45.6555	29.0671	70.522	1.23084	8.45093
43862	Wed Mar 22 16:33:22 2017_x000D_	47.5836	37.5255	-48.7184	-0.850296	2	45.6555	29.0671	70.522	1.23084	8.67537
43863	Wed Mar 22 16:33:22 2017_x000D_	47.6868	37.6278	-44.6635	-0.779526	2	45.6555	29.0671	70.522	1.23084	8.7984
43864	Wed Mar 22 16:33:22 2017_x000D_	47.994	37.8309	-30.1049	-0.52543	2	46.0198	30.6214	70.522	1.23084	7.47492
43865	Wed Mar 22 16:33:22 2017_x000D_	48.4046	38.1357	-19.7199	-0.344178	2	46.0198	30.6214	70.522	1.23084	7.88365
43866	Wed Mar 22 16:33:22 2017_x000D_	48.6066	38.1325	-14.1294	-0.246604	2	46.0198	30.6214	70.522	1.23084	7.94406
43867	Wed Mar 22 16:33:22 2017_x000D_	48.9114	38.2311	-10.6143	-0.185254	2	46.0198	30.6214	70.522	1.23084	8.14057
43868	Wed Mar 22 16:33:22 2017_x000D_	49.4184	38.3265	-2.0956	-0.0365751	2	46.5918	32.4019	48.6363	0.848864	6.56434
43869	Wed Mar 22 16:33:22 2017_x000D_	49.7206	38.3212	-1.94141	-0.0338841	2	46.5918	32.4019	48.6363	0.848864	6.69533
43870	Wed Mar 22 16:33:22 2017_x000D_	50.126	38.4179	1.00626	0.0175625	2	46.5918	32.4019	48.6363	0.848864	6.97731
43871	Wed Mar 22 16:33:22 2017_x000D_	50.9295	38.3002	3.95068	0.0689523	2	46.5918	32.4019	48.6363	0.848864	7.32158
43872	Wed Mar 22 16:33:22 2017_x000D_	51.3321	38.2932	3.95127	0.0689627	2	46.9764	33.5151	79.0736	1.38009	6.46547
43873	Wed Mar 22 16:33:22 2017_x000D_	51.9357	38.2826	3.95213	0.0689777	2	46.9764	33.5151	79.0736	1.38009	6.87922
43874	Wed Mar 22 16:33:22 2017_x000D_	52.3378	38.2755	3.95278	0.068989	2	46.9764	33.5151	79.0736	1.38009	7.1698
43875	Wed Mar 22 16:33:22 2017_x000D_	53.1396	38.158	6.88715	0.120203	2	46.9764	33.5151	79.0736	1.38009	7.71632
43876	Wed Mar 22 16:33:22 2017_x000D_	53.4407	38.1528	6.60942	0.115356	2	47.1429	34.6213	79.0736	1.38009	7.22037
43877	Wed Mar 22 16:33:23 2017_x000D_	53.8401	38.0422	3.80869	0.0664742	2	47.1429	34.6213	79.0736	1.38009	7.52031
43878	Wed Mar 22 16:33:23 2017_x000D_	54.1414	38.0369	3.94949	0.0689317	2	47.1429	34.6213	79.0736	1.38009	7.78751
43879	Wed Mar 22 16:33:23 2017_x000D_	54.9437	38.023	3.95067	0.0689521	2	47.1429	34.6213	79.0736	1.38009	8.51023
43880	Wed Mar 22 16:33:23 2017_x000D_	55.3447	38.016	3.95131	0.0689633	2	47.1429	34.6213	79.0736	1.38009	8.87657
43881	Wed Mar 22 16:33:23 2017_x000D_	55.9439	37.9022	6.88942	0.120243	2	47.3403	35.0677	61.5484	1.07422	9.05849
43882	Wed Mar 22 16:33:23 2017_x000D_	56.3444	37.8953	6.89055	0.120263	2	47.3403	35.0677	61.5484	1.07422	9.43764
43883	Wed Mar 22 16:33:23 2017_x000D_	57.1449	37.8814	6.89276	0.120301	2	47.3403	35.0677	61.5484	1.07422	10.2003
43884	Wed Mar 22 16:33:23 2017_x000D_	57.5431	37.7712	9.80304	0.171095	2	47.3403	35.0677	61.5484	1.07422	10.5549
43885	Wed Mar 22 16:33:23 2017_x000D_	58.1409	37.6575	6.88994	0.120252	2	48.7835	36.8725	24.768	0.432284	9.39027
43886	Wed Mar 22 16:33:23 2017_x000D_	58.5406	37.6506	6.89112	0.120273	2	48.7835	36.8725	24.768	0.432284	9.78808
43887	Wed Mar 22 16:33:23 2017_x000D_	58.94	37.6437	6.89225	0.120292	2	48.7835	36.8725	24.768	0.432284	10.1857
43888	Wed Mar 22 16:33:23 2017_x000D_	59.7349	37.4235	6.88885	0.120233	2	48.7835	36.8725	24.768	0.432284	10.9653
43889	Wed Mar 22 16:33:23 2017_x000D_	60.0339	37.4184	6.61022	0.11537	2	50.2674	37.7974	10.9264	0.190702	9.77385
43890	Wed Mar 22 16:33:23 2017_x000D_	60.7304	37.3033	9.80524	0.171134	2	50.2674	37.7974	10.9264	0.190702	10.4747
43891	Wed Mar 22 16:33:23 2017_x000D_	61.129	37.2965	9.80684	0.171162	2	50.2674	37.7974	10.9264	0.190702	10.8731
43892	Wed Mar 22 16:33:23 2017_x000D_	61.7248	37.1831	6.88889	0.120234	2	50.2674	37.7974	10.9264	0.190702	11.4739
43893	Wed Mar 22 16:33:23 2017_x000D_	62.123	37.1763	6.89	0.120253	2	50.2674	37.7974	10.9264	0.190702	11.8719
43894	Wed Mar 22 16:33:23 2017_x000D_	62.322	37.1729	6.89057	0.120263	2	51.5329	38.7155	0	0	10.8988
43895	Wed Mar 22 16:33:23 2017_x000D_	62.7183	37.0631	9.8079	0.17118	2	51.5329	38.7155	0	0	11.3068
43896	Wed Mar 22 16:33:23 2017_x000D_	63.2154	37.0547	9.39525	0.163978	2	51.5329	38.7155	0	0	11.8
43897	Wed Mar 22 16:33:23 2017_x000D_	63.5121	36.9465	6.88829	0.120223	2	51.5329	38.7155	0	0	12.1091
43898	Wed Mar 22 16:33:24 2017_x000D_	64.0087	36.9381	6.60966	0.11536	2	52.8188	39.194	0	0	11.415
43899	Wed Mar 22 16:33:24 2017_x000D_	64.3052	36.8299	3.93498	0.0686783	2	52.8188	39.194	0	0	11.7272
43900	Wed Mar 22 16:33:24 2017_x000D_	64.8994	36.717	6.88655	0.120193	2	52.8188	39.194	0	0	12.3319
43901	Wed Mar 22 16:33:24 2017_x000D_	65.0978	36.7137	6.88716	0.120204	2	52.8188	39.194	0	0	12.527
43902	Wed Mar 22 16:33:24 2017_x000D_	65.4947	36.707	6.88827	0.120223	2	54.5294	39.9051	0	0	11.4222
43903	Wed Mar 22 16:33:24 2017_x000D_	65.6931	36.7037	6.88882	0.120233	2	54.5294	39.9051	0	0	11.6137
43904	Wed Mar 22 16:33:24 2017_x000D_	65.8898	36.5973	3.93141	0.0686161	2	54.5294	39.9051	0	0	11.8322
43905	Wed Mar 22 16:33:24 2017_x000D_	66.2876	36.6932	-4.9669	-0.0866888	2	54.5294	39.9051	0	0	12.189
43906	Wed Mar 22 16:33:24 2017_x000D_	66.2844	36.4871	-10.7814	-0.18817	2	55.172	40.1442	0	0	11.6987
43907	Wed Mar 22 16:33:24 2017_x000D_	66.1868	36.5913	-19.9888	-0.348871	2	55.172	40.1442	0	0	11.5736
43908	Wed Mar 22 16:33:24 2017_x000D_	66.0849	36.3865	-34.6017	-0.603913	2	55.172	40.1442	0	0	11.5417
43909	Wed Mar 22 16:33:24 2017_x000D_	65.9858	36.3878	-41.0716	-0.716834	2	55.172	40.1442	0	0	11.4477
43910	Wed Mar 22 16:33:24 2017_x000D_	65.9849	36.2846	-55.6019	-0.970437	2	55.172	40.1442	0	0	11.4811
43911	Wed Mar 22 16:33:24 2017_x000D_	66.0841	36.2827	-60.9719	-1.06416	2	59.7634	39.8423	0	0	7.2541
43912	Wed Mar 22 16:33:24 2017_x000D_	66.0863	36.3858	-72.214	-1.26037	2	59.7634	39.8423	0	0	7.206
43913	Wed Mar 22 16:33:24 2017_x000D_	66.0883	36.489	-83.6339	-1.45969	2	59.7634	39.8423	0	0	7.15884
43914	Wed Mar 22 16:33:24 2017_x000D_	66.1892	36.5908	267.961	4.67681	2	59.7634	39.8423	0	0	7.20161
43915	Wed Mar 22 16:33:24 2017_x000D_	66.1941	36.8998	257.331	4.49127	2	61.2969	39.6685	0	0	5.62568
43916	Wed Mar 22 16:33:24 2017_x000D_	66.0981	37.1074	254.756	4.44633	2	61.2969	39.6685	0	0	5.44158
43917	Wed Mar 22 16:33:24 2017_x000D_	66.0067	37.6238	251.338	4.38668	2	61.2969	39.6685	0	0	5.13449
43918	Wed Mar 22 16:33:24 2017_x000D_	65.8148	38.0387	251.339	4.38669	2	61.2969	39.6685	0	0	4.80288
43919	Wed Mar 22 16:33:24 2017_x000D_	65.6291	38.8648	251.338	4.38667	1	69.7755	35.5272	80.9835	1.41343	5.3228
43920	Wed Mar 22 16:33:25 2017_x000D_	65.6291	38.8648	251.338	4.38667	1	69.7755	35.5272	80.9835	1.41343	5.3228
43921	Wed Mar 22 16:33:25 2017_x000D_	65.3412	39.4867	253.957	4.43238	1	69.7755	35.5272	80.9835	1.41343	5.9448
43922	Wed Mar 22 16:33:25 2017_x000D_	65.2485	39.8996	251.338	4.38668	1	69.7755	35.5272	80.9835	1.41343	6.29378
43923	Wed Mar 22 16:33:25 2017_x000D_	65.0598	40.5195	251.338	4.38667	1	69.0152	37.7027	106.797	1.86397	4.85588
43924	Wed Mar 22 16:33:25 2017_x000D_	64.868	40.934	251.338	4.38668	1	69.0152	37.7027	106.797	1.86397	5.25743
43925	Wed Mar 22 16:33:25 2017_x000D_	64.6794	41.5537	251.338	4.38668	1	69.0152	37.7027	106.797	1.86397	5.79908
43926	Wed Mar 22 16:33:25 2017_x000D_	64.5868	41.966	253.957	4.43239	1	69.0152	37.7027	106.797	1.86397	6.14707
43927	Wed Mar 22 16:33:25 2017_x000D_	64.2992	42.5875	251.338	4.38668	1	69.0152	37.7027	106.797	1.86397	6.78984
43928	Wed Mar 22 16:33:25 2017_x000D_	64.3025	42.7926	251.338	4.38667	1	68.4833	39.6645	95.5845	1.66826	5.2215
43929	Wed Mar 22 16:33:25 2017_x000D_	64.1108	43.2068	251.338	4.38668	1	68.4833	39.6645	95.5845	1.66826	5.62731
43930	Wed Mar 22 16:33:25 2017_x000D_	63.9241	43.9282	252.246	4.40252	1	68.4833	39.6645	95.5845	1.66826	6.24223
43931	Wed Mar 22 16:33:25 2017_x000D_	63.8299	44.2377	253.958	4.43241	1	68.4833	39.6645	95.5845	1.66826	6.52444
43932	Wed Mar 22 16:33:25 2017_x000D_	63.6449	45.0614	253.958	4.4324	2	63.2652	39.5078	0	0	5.56656
43933	Wed Mar 22 16:33:25 2017_x000D_	63.4533	45.4752	253.959	4.43241	2	63.2652	39.5078	0	0	5.97036
43934	Wed Mar 22 16:33:25 2017_x000D_	63.4566	45.68	253.958	4.4324	2	63.2652	39.5078	0	0	6.17517
43935	Wed Mar 22 16:33:25 2017_x000D_	63.1727	46.5053	251.336	4.38665	2	63.2652	39.5078	0	0	6.99811
43936	Wed Mar 22 16:33:25 2017_x000D_	63.077	46.712	253.959	4.43242	2	63.2652	39.5078	0	0	7.20666
43937	Wed Mar 22 16:33:25 2017_x000D_	62.9846	47.1235	251.336	4.38664	2	63.7109	39.3014	0	0	7.85575
43938	Wed Mar 22 16:33:25 2017_x000D_	62.7966	47.7415	251.336	4.38664	2	63.7109	39.3014	0	0	8.48948
43939	Wed Mar 22 16:33:25 2017_x000D_	62.6052	48.1549	251.336	4.38665	2	63.7109	39.3014	0	0	8.92228
43940	Wed Mar 22 16:33:25 2017_x000D_	62.4206	48.977	251.336	4.38663	2	63.7109	39.3014	0	0	9.76126
43941	Wed Mar 22 16:33:26 2017_x000D_	62.2276	49.2882	250.339	4.36923	2	63.9283	39.3079	4.5	0.0785398	10.1242
43942	Wed Mar 22 16:33:26 2017_x000D_	62.0414	50.0077	251.336	4.38664	2	63.9283	39.3079	4.5	0.0785398	10.8649
43943	Wed Mar 22 16:33:26 2017_x000D_	61.8484	50.3188	250.339	4.36923	2	63.9283	39.3079	4.5	0.0785398	11.2056
43944	Wed Mar 22 16:33:26 2017_x000D_	61.6624	51.0379	251.336	4.38664	2	63.9283	39.3079	4.5	0.0785398	11.9468
43945	Wed Mar 22 16:33:26 2017_x000D_	61.4695	51.349	250.339	4.36924	2	65.3434	41.5476	65.232	1.13851	10.5392
43946	Wed Mar 22 16:33:26 2017_x000D_	61.4764	51.7571	250.337	4.36921	2	65.3434	41.5476	65.232	1.13851	10.9173
43947	Wed Mar 22 16:33:26 2017_x000D_	61.2835	52.0678	251.337	4.38665	2	65.3434	41.5476	65.232	1.13851	11.2764
43948	Wed Mar 22 16:33:26 2017_x000D_	61.0959	52.6846	251.336	4.38665	2	65.3434	41.5476	65.232	1.13851	11.9195
43949	Wed Mar 22 16:33:26 2017_x000D_	60.91	53.4031	250.337	4.36921	2	65.9419	42.6637	81.3632	1.42006	11.8598
43950	Wed Mar 22 16:33:26 2017_x000D_	60.7154	53.612	250.338	4.36923	2	65.9419	42.6637	81.3632	1.42006	12.1318
43951	Wed Mar 22 16:33:26 2017_x000D_	60.6217	53.92	253.964	4.4325	2	65.9419	42.6637	81.3632	1.42006	12.4503
43952	Wed Mar 22 16:33:26 2017_x000D_	60.4342	54.5363	253.964	4.4325	2	65.9419	42.6637	81.3632	1.42006	13.0879
43953	Wed Mar 22 16:33:26 2017_x000D_	60.3387	54.7426	251.337	4.38666	2	65.9419	42.6637	81.3632	1.42006	13.3152
43954	Wed Mar 22 16:33:26 2017_x000D_	60.2468	55.1524	253.964	4.43251	2	66.6823	45.3201	75.3081	1.31438	11.7512
43955	Wed Mar 22 16:33:26 2017_x000D_	60.0558	55.5648	253.965	4.43252	2	66.6823	45.3201	75.3081	1.31438	12.201
43956	Wed Mar 22 16:33:26 2017_x000D_	60.0594	55.7683	253.964	4.43251	2	66.6823	45.3201	75.3081	1.31438	12.3704
43957	Wed Mar 22 16:33:26 2017_x000D_	59.8702	56.2824	253.079	4.41707	2	66.6823	45.3201	75.3081	1.31438	12.9065
43958	Wed Mar 22 16:33:26 2017_x000D_	59.8738	56.4859	253.079	4.41705	2	66.532	48.3872	75.3081	1.31438	10.4843
43959	Wed Mar 22 16:33:26 2017_x000D_	59.6848	56.9997	253.964	4.43251	2	66.532	48.3872	75.3081	1.31438	11.0027
43960	Wed Mar 22 16:33:26 2017_x000D_	59.5893	57.2056	256.672	4.47977	2	66.532	48.3872	75.3081	1.31438	11.2234
43961	Wed Mar 22 16:33:26 2017_x000D_	59.5947	57.5103	262.714	4.58523	2	66.532	48.3872	75.3081	1.31438	11.4611
43962	Wed Mar 22 16:33:27 2017_x000D_	59.5027	57.9192	-88.98	-1.55299	2	66.532	48.3872	75.3081	1.31438	11.8436
43963	Wed Mar 22 16:33:27 2017_x000D_	59.407	58.1249	-80.6475	-1.40756	2	66.2397	49.9136	75.3081	1.31438	10.6823
43964	Wed Mar 22 16:33:27 2017_x000D_	59.4104	58.3279	-75.2489	-1.31334	2	66.2397	49.9136	75.3081	1.31438	10.837
43965	Wed Mar 22 16:33:27 2017_x000D_	59.5123	58.5282	-60.4062	-1.05429	2	66.2397	49.9136	75.3081	1.31438	10.9302
43966	Wed Mar 22 16:33:27 2017_x000D_	59.6166	58.8302	-56.565	-0.987246	2	66.2397	49.9136	75.3081	1.31438	11.1073
43967	Wed Mar 22 16:33:27 2017_x000D_	59.8193	59.1294	-42.4142	-0.740268	2	63.7011	52.9081	98.9108	1.72632	7.333
43968	Wed Mar 22 16:33:27 2017_x000D_	59.9199	59.2282	-38.4275	-0.670687	2	63.7011	52.9081	98.9108	1.72632	7.36486
43969	Wed Mar 22 16:33:27 2017_x000D_	60.3189	59.4204	-25.645	-0.44759	2	63.7011	52.9081	98.9108	1.72632	7.33821
43970	Wed Mar 22 16:33:27 2017_x000D_	60.4194	59.5192	-21.8173	-0.380783	2	63.7011	52.9081	98.9108	1.72632	7.3808
43971	Wed Mar 22 16:33:27 2017_x000D_	60.7175	59.6122	-18.179	-0.317284	2	63.7011	52.9081	98.9108	1.72632	7.33804
43972	Wed Mar 22 16:33:27 2017_x000D_	61.3139	59.7982	-12.7763	-0.222988	2	61.4443	54.5952	160.522	2.80164	5.20463
43973	Wed Mar 22 16:33:27 2017_x000D_	61.7123	59.9895	-12.7729	-0.222929	2	61.4443	54.5952	160.522	2.80164	5.40095
43974	Wed Mar 22 16:33:27 2017_x000D_	62.1071	59.9781	-12.7763	-0.222988	2	61.4443	54.5952	160.522	2.80164	5.42355
43975	Wed Mar 22 16:33:27 2017_x000D_	62.8994	60.1578	-12.7763	-0.222988	2	61.4443	54.5952	160.522	2.80164	5.74977
43976	Wed Mar 22 16:33:27 2017_x000D_	63.297	60.3488	-12.7728	-0.222928	2	60.5331	55.4451	135	2.35619	5.62898
43977	Wed Mar 22 16:33:27 2017_x000D_	63.9882	60.4297	-16.3705	-0.285719	2	60.5331	55.4451	135	2.35619	6.06498
43978	Wed Mar 22 16:33:27 2017_x000D_	64.3852	60.6205	-16.368	-0.285676	2	60.5331	55.4451	135	2.35619	6.45162
43979	Wed Mar 22 16:33:27 2017_x000D_	65.1753	60.7996	-16.3698	-0.285706	2	60.5331	55.4451	135	2.35619	7.08666
43980	Wed Mar 22 16:33:27 2017_x000D_	65.4714	60.8918	-18.1887	-0.317452	2	59.6326	56.0761	135	2.35619	7.56852
43981	Wed Mar 22 16:33:27 2017_x000D_	65.8661	60.9814	-15.5182	-0.270845	2	59.6326	56.0761	135	2.35619	7.93212
43982	Wed Mar 22 16:33:27 2017_x000D_	66.5582	61.2639	-19.1523	-0.33427	2	59.6326	56.0761	135	2.35619	8.65316
43983	Wed Mar 22 16:33:27 2017_x000D_	66.9522	61.353	-21.8439	-0.381248	2	59.6326	56.0761	135	2.35619	9.02343
43984	Wed Mar 22 16:33:28 2017_x000D_	67.5452	61.6384	-19.1512	-0.334252	2	58.9493	56.7134	135	2.35619	9.90682
43985	Wed Mar 22 16:33:28 2017_x000D_	68.0364	61.7244	-20.7812	-0.3627	2	58.9493	56.7134	135	2.35619	10.3772
43986	Wed Mar 22 16:33:28 2017_x000D_	68.3321	61.8166	-19.1544	-0.334308	2	58.9493	56.7134	135	2.35619	10.6808
43987	Wed Mar 22 16:33:28 2017_x000D_	69.121	62.1962	-19.1508	-0.334245	2	58.9493	56.7134	135	2.35619	11.5553
43988	Wed Mar 22 16:33:28 2017_x000D_	69.4143	62.1873	-18.1887	-0.317452	2	58.9493	56.7134	135	2.35619	11.8102
43989	Wed Mar 22 16:33:28 2017_x000D_	70.1033	62.4689	-16.3622	-0.285574	2	58.7216	56.9258	135	2.35619	12.6597
43990	Wed Mar 22 16:33:28 2017_x000D_	70.3975	62.5604	-18.1869	-0.317422	2	58.7216	56.9258	135	2.35619	12.9644
43991	Wed Mar 22 16:33:28 2017_x000D_	70.7897	62.6493	-15.5079	-0.270665	2	58.7216	56.9258	135	2.35619	13.3566
43992	Wed Mar 22 16:33:28 2017_x000D_	71.4772	62.9301	-19.1538	-0.334296	2	58.7216	56.9258	135	2.35619	14.0981
43993	Wed Mar 22 16:33:28 2017_x000D_	71.7711	63.0218	-15.5045	-0.270604	2	58.4938	57.1382	135	2.35619	14.5225
43994	Wed Mar 22 16:33:28 2017_x000D_	72.5537	63.1989	-15.5059	-0.270629	2	58.4938	57.1382	135	2.35619	15.3105
43995	Wed Mar 22 16:33:28 2017_x000D_	72.7511	63.3938	-15.501	-0.270544	2	58.4938	57.1382	135	2.35619	15.5693
43996	Wed Mar 22 16:33:28 2017_x000D_	73.5327	63.5706	-15.5024	-0.270568	2	58.4938	57.1382	135	2.35619	16.3568
43997	Wed Mar 22 16:33:28 2017_x000D_	73.5327	63.5706	-15.5024	-0.270568	2	58.0067	58.2191	104.692	1.82722	16.4224
43998	Wed Mar 22 16:33:28 2017_x000D_	74.119	63.7532	-15.5017	-0.270556	2	58.0067	58.2191	104.692	1.82722	17.0362
43999	Wed Mar 22 16:33:28 2017_x000D_	74.5092	63.8413	-18.1893	-0.317463	2	58.0067	58.2191	104.692	1.82722	17.4339
44000	Wed Mar 22 16:33:28 2017_x000D_	75.0947	64.0237	-18.1897	-0.31747	2	58.0067	58.2191	104.692	1.82722	18.047
44001	Wed Mar 22 16:33:28 2017_x000D_	75.3864	64.0146	-19.1631	-0.33446	2	58.0067	58.2191	104.692	1.82722	18.3205
44002	Wed Mar 22 16:33:28 2017_x000D_	75.8763	64.4003	-18.1855	-0.317397	2	57.4566	60.6113	100.926	1.7615	18.8054
44003	Wed Mar 22 16:33:28 2017_x000D_	76.2645	64.3881	-18.1904	-0.317483	2	57.4566	60.6113	100.926	1.7615	19.1834
44004	Wed Mar 22 16:33:28 2017_x000D_	76.6548	64.5762	-18.1883	-0.317445	2	57.4566	60.6113	100.926	1.7615	19.6033
44005	Wed Mar 22 16:33:29 2017_x000D_	76.8499	64.6704	-15.4962	-0.27046	2	57.4566	60.6113	100.926	1.7615	19.8135
44006	Wed Mar 22 16:33:29 2017_x000D_	77.142	64.7612	-19.1585	-0.334379	2	57.1659	62.1347	100.926	1.7615	20.148
44007	Wed Mar 22 16:33:29 2017_x000D_	77.7253	64.9426	-24.4768	-0.4272	2	57.1659	62.1347	100.926	1.7615	20.7503
44008	Wed Mar 22 16:33:29 2017_x000D_	77.92	65.0363	-26.9782	-0.470859	2	57.1659	62.1347	100.926	1.7615	20.956
44009	Wed Mar 22 16:33:29 2017_x000D_	77.9202	65.0357	-39.0692	-0.681886	2	57.1659	62.1347	100.926	1.7615	20.9561
44010	Wed Mar 22 16:33:29 2017_x000D_	78.0161	64.9324	-42.8468	-0.747817	2	58.3632	64.3561	77.7269	1.35659	19.6613
44011	Wed Mar 22 16:33:29 2017_x000D_	77.919	64.8352	-58.472	-1.02053	2	58.3632	64.3561	77.7269	1.35659	19.5617
44012	Wed Mar 22 16:33:29 2017_x000D_	77.9194	64.8354	-63.3365	-1.10543	2	58.3632	64.3561	77.7269	1.35659	19.5621
44013	Wed Mar 22 16:33:29 2017_x000D_	77.919	64.7354	-81.4979	-1.42241	2	58.3632	64.3561	77.7269	1.35659	19.5595
44014	Wed Mar 22 16:33:29 2017_x000D_	77.919	64.7354	-81.4979	-1.42241	2	59.5914	65.9214	45	0.785398	18.3659
44015	Wed Mar 22 16:33:29 2017_x000D_	78.0174	64.833	265.089	4.62667	2	59.5914	65.9214	45	0.785398	18.4581
44016	Wed Mar 22 16:33:29 2017_x000D_	78.0196	65.0334	259.694	4.53251	2	59.5914	65.9214	45	0.785398	18.4496
44017	Wed Mar 22 16:33:29 2017_x000D_	78.0207	65.1339	248.605	4.33898	2	59.5914	65.9214	45	0.785398	18.4461
44018	Wed Mar 22 16:33:29 2017_x000D_	78.0228	65.3342	243.859	4.25614	2	59.5914	65.9214	45	0.785398	18.4408
44019	Wed Mar 22 16:33:29 2017_x000D_	77.7363	65.7441	234.526	4.09325	2	60.2	66.8129	45	0.785398	17.5688
44020	Wed Mar 22 16:33:29 2017_x000D_	77.5448	65.9504	234.526	4.09326	2	60.2	66.8129	45	0.785398	17.3662
44021	Wed Mar 22 16:33:29 2017_x000D_	77.1638	66.5631	231.114	4.0337	2	60.2	66.8129	45	0.785398	16.9656
44022	Wed Mar 22 16:33:29 2017_x000D_	76.8765	66.8726	230.849	4.02908	2	60.2	66.8129	45	0.785398	16.6766
44023	Wed Mar 22 16:33:29 2017_x000D_	76.5893	67.1819	234.526	4.09326	2	62.2841	68.6196	23.1472	0.403995	14.3773
44024	Wed Mar 22 16:33:29 2017_x000D_	76.1116	67.7976	236.649	4.1303	2	62.2841	68.6196	23.1472	0.403995	13.8519
44025	Wed Mar 22 16:33:29 2017_x000D_	76.0182	68.1005	240.316	4.19431	2	62.2841	68.6196	23.1472	0.403995	13.7439
44026	Wed Mar 22 16:33:30 2017_x000D_	75.8277	68.4069	238.888	4.16939	2	62.2841	68.6196	23.1472	0.403995	13.5453
44027	Wed Mar 22 16:33:30 2017_x000D_	75.4469	69.0193	238.888	4.16939	2	64.1607	70.2011	24.768	0.432284	11.3479
44028	Wed Mar 22 16:33:30 2017_x000D_	75.2565	69.3255	240.316	4.19431	2	64.1607	70.2011	24.768	0.432284	11.1303
44029	Wed Mar 22 16:33:30 2017_x000D_	74.9727	69.9345	242.612	4.23437	2	64.1607	70.2011	24.768	0.432284	10.8153
44030	Wed Mar 22 16:33:30 2017_x000D_	74.7812	70.1409	242.612	4.23438	2	64.1607	70.2011	24.768	0.432284	10.6207
44031	Wed Mar 22 16:33:30 2017_x000D_	74.689	70.5434	245.016	4.27633	2	65.6244	71.3336	23.1472	0.403995	9.09898
44032	Wed Mar 22 16:33:30 2017_x000D_	74.3071	71.0558	246.193	4.29688	2	65.6244	71.3336	23.1472	0.403995	8.68714
44033	Wed Mar 22 16:33:30 2017_x000D_	74.3107	71.3553	245.016	4.27633	2	65.6244	71.3336	23.1472	0.403995	8.68633
44034	Wed Mar 22 16:33:30 2017_x000D_	73.93	71.9675	245.016	4.27634	2	65.6244	71.3336	23.1472	0.403995	8.32976
44035	Wed Mar 22 16:33:30 2017_x000D_	73.7409	72.3733	245.016	4.27634	2	65.6244	71.3336	23.1472	0.403995	8.18282
44036	Wed Mar 22 16:33:30 2017_x000D_	73.5543	72.9784	245.016	4.27633	2	66.8601	72.6775	46.0071	0.802975	6.70096
44037	Wed Mar 22 16:33:30 2017_x000D_	73.3628	73.1847	245.016	4.27634	2	66.8601	72.6775	46.0071	0.802975	6.52245
44038	Wed Mar 22 16:33:30 2017_x000D_	73.2708	73.587	242.611	4.23436	2	66.8601	72.6775	46.0071	0.802975	6.47489
44039	Wed Mar 22 16:33:30 2017_x000D_	72.9873	74.1953	245.016	4.27633	2	66.8601	72.6775	46.0071	0.802975	6.31239
44040	Wed Mar 22 16:33:30 2017_x000D_	72.8928	74.3982	242.611	4.23435	1	77.6728	73.198	105.753	1.84574	4.92837
44041	Wed Mar 22 16:33:30 2017_x000D_	72.5123	75.01	242.611	4.23436	1	77.6728	73.198	105.753	1.84574	5.46938
44042	Wed Mar 22 16:33:30 2017_x000D_	72.3208	75.2164	242.611	4.23437	1	77.6728	73.198	105.753	1.84574	5.71995
44043	Wed Mar 22 16:33:30 2017_x000D_	72.1319	75.6218	242.611	4.23436	1	77.6728	73.198	105.753	1.84574	6.04784
44044	Wed Mar 22 16:33:30 2017_x000D_	71.9442	76.1269	241.247	4.21055	1	76.4818	75.3445	94.9724	1.65758	4.60456
44045	Wed Mar 22 16:33:30 2017_x000D_	71.7541	76.4326	242.611	4.23436	1	76.4818	75.3445	94.9724	1.65758	4.8513
44046	Wed Mar 22 16:33:30 2017_x000D_	71.5652	76.838	242.611	4.23436	1	76.4818	75.3445	94.9724	1.65758	5.13843
44047	Wed Mar 22 16:33:30 2017_x000D_	71.375	77.1439	241.247	4.21055	1	76.4818	75.3445	94.9724	1.65758	5.41454
44048	Wed Mar 22 16:33:31 2017_x000D_	71.2806	77.3466	238.886	4.16935	1	76.4818	75.3445	94.9724	1.65758	5.57323
44049	Wed Mar 22 16:33:31 2017_x000D_	71.0918	77.7519	238.886	4.16935	1	75.7456	77.0672	110.929	1.93608	4.7039
44050	Wed Mar 22 16:33:31 2017_x000D_	70.9961	77.8548	242.611	4.23436	1	75.7456	77.0672	110.929	1.93608	4.81436
44051	Wed Mar 22 16:33:31 2017_x000D_	70.9017	78.0575	240.314	4.19427	1	75.7456	77.0672	110.929	1.93608	4.94409
44052	Wed Mar 22 16:33:31 2017_x000D_	70.6157	78.4667	235.045	4.10231	1	75.7456	77.0672	110.929	1.93608	5.31737
44053	Wed Mar 22 16:33:31 2017_x000D_	70.5212	78.6694	232.887	4.06465	1	74.8151	78.3484	113.647	1.98352	4.30588
44054	Wed Mar 22 16:33:31 2017_x000D_	70.522	78.7692	219.717	3.83478	1	74.8151	78.3484	113.647	1.98352	4.31367
44055	Wed Mar 22 16:33:31 2017_x000D_	70.6188	78.7655	213.836	3.73214	1	74.8151	78.3484	113.647	1.98352	4.21698
44056	Wed Mar 22 16:33:31 2017_x000D_	70.6168	78.6661	199.165	3.47608	1	74.8151	78.3484	113.647	1.98352	4.2103
44057	Wed Mar 22 16:33:31 2017_x000D_	70.7148	78.7615	190.516	3.32513	1	74.3282	79.4239	121.477	2.12018	3.67361
44058	Wed Mar 22 16:33:31 2017_x000D_	70.7146	78.7614	185.018	3.22917	1	74.3282	79.4239	121.477	2.12018	3.67383
44059	Wed Mar 22 16:33:31 2017_x000D_	70.52	78.7682	168.465	2.94027	1	74.3282	79.4239	121.477	2.12018	3.86424
44060	Wed Mar 22 16:33:31 2017_x000D_	70.423	78.7717	162.372	2.83392	1	74.3282	79.4239	121.477	2.12018	3.95929
44061	Wed Mar 22 16:33:31 2017_x000D_	70.2275	78.6791	147.481	2.57403	1	74.2956	80.0762	161.371	2.81646	4.30132
44062	Wed Mar 22 16:33:31 2017_x000D_	70.0318	78.5871	145.266	2.53538	1	74.2956	80.0762	161.371	2.81646	4.51635
44063	Wed Mar 22 16:33:31 2017_x000D_	69.4422	78.1123	139.76	2.43927	1	74.2956	80.0762	161.371	2.81646	5.23568
44064	Wed Mar 22 16:33:31 2017_x000D_	69.2449	77.9207	139.759	2.43925	1	74.2956	80.0762	161.371	2.81646	5.49143
44065	Wed Mar 22 16:33:31 2017_x000D_	68.8515	77.6369	137.742	2.40405	1	74.2956	80.0762	161.371	2.81646	5.9656
44066	Wed Mar 22 16:33:31 2017_x000D_	68.5556	77.3495	137.872	2.40632	1	73.8848	79.6294	184.972	3.22838	5.79641
44067	Wed Mar 22 16:33:31 2017_x000D_	67.865	76.7775	139.76	2.43926	1	73.8848	79.6294	184.972	3.22838	6.66118
44068	Wed Mar 22 16:33:31 2017_x000D_	67.5684	76.4893	135.851	2.37105	1	73.8848	79.6294	184.972	3.22838	7.05387
44069	Wed Mar 22 16:33:32 2017_x000D_	67.0717	75.909	137.739	2.404	1	73.8848	79.6294	184.972	3.22838	7.76271
44070	Wed Mar 22 16:33:32 2017_x000D_	66.6784	75.7239	137.744	2.40408	2	72.2086	78.4942	43.9544	0.767148	6.18528
44071	Wed Mar 22 16:33:32 2017_x000D_	66.1814	75.1429	135.851	2.37105	2	72.2086	78.4942	43.9544	0.767148	6.89626
44072	Wed Mar 22 16:33:32 2017_x000D_	65.8835	74.8541	139.752	2.43914	2	72.2086	78.4942	43.9544	0.767148	7.29775
44073	Wed Mar 22 16:33:32 2017_x000D_	65.3884	74.4721	141.509	2.4698	2	72.2086	78.4942	43.9544	0.767148	7.91785
44074	Wed Mar 22 16:33:32 2017_x000D_	65.0921	74.2828	139.755	2.43919	1	67.3405	80.5381	160.522	2.80164	6.64711
44075	Wed Mar 22 16:33:32 2017_x000D_	64.7937	73.9935	143.628	2.50678	1	67.3405	80.5381	160.522	2.80164	7.02268
44076	Wed Mar 22 16:33:32 2017_x000D_	64.2981	73.6109	141.897	2.47656	1	67.3405	80.5381	160.522	2.80164	7.56586
44077	Wed Mar 22 16:33:32 2017_x000D_	64.0008	73.4212	143.628	2.50678	1	67.3405	80.5381	160.522	2.80164	7.86154
44078	Wed Mar 22 16:33:32 2017_x000D_	63.7999	73.1275	141.506	2.46975	1	67.3405	80.5381	160.522	2.80164	8.21297
44079	Wed Mar 22 16:33:32 2017_x000D_	63.2052	72.7477	141.509	2.4698	1	65.5983	80.7081	180	3.14159	8.31233
44080	Wed Mar 22 16:33:32 2017_x000D_	62.9062	72.4576	141.895	2.47653	1	65.5983	80.7081	180	3.14159	8.6786
44081	Wed Mar 22 16:33:32 2017_x000D_	62.4086	72.0736	143.623	2.50669	1	65.5983	80.7081	180	3.14159	9.20482
44082	Wed Mar 22 16:33:32 2017_x000D_	62.1108	71.8833	141.896	2.47656	1	65.5983	80.7081	180	3.14159	9.48893
44083	Wed Mar 22 16:33:32 2017_x000D_	61.9092	71.5888	139.755	2.43919	1	63.8877	80.2254	187.655	3.2752	8.86032
44084	Wed Mar 22 16:33:32 2017_x000D_	61.4111	71.2043	137.881	2.40648	1	63.8877	80.2254	187.655	3.2752	9.35488
44085	Wed Mar 22 16:33:32 2017_x000D_	61.1125	71.0135	139.758	2.43924	1	63.8877	80.2254	187.655	3.2752	9.62085
44086	Wed Mar 22 16:33:32 2017_x000D_	60.712	70.625	139.757	2.43922	1	63.8877	80.2254	187.655	3.2752	10.112
44087	Wed Mar 22 16:33:32 2017_x000D_	60.4134	70.4341	137.885	2.40654	1	62.8156	79.978	191.014	3.33383	9.84157
44088	Wed Mar 22 16:33:32 2017_x000D_	60.0124	70.0452	137.884	2.40653	1	62.8156	79.978	191.014	3.33383	10.3208
44089	Wed Mar 22 16:33:32 2017_x000D_	59.8118	69.8506	137.883	2.40652	1	62.8156	79.978	191.014	3.33383	10.5635
44090	Wed Mar 22 16:33:32 2017_x000D_	59.4103	69.4613	137.883	2.40651	1	62.8156	79.978	191.014	3.33383	11.0543
44091	Wed Mar 22 16:33:33 2017_x000D_	59.2095	69.2665	137.882	2.4065	1	61.7645	79.2954	208.452	3.63817	10.3492
44092	Wed Mar 22 16:33:33 2017_x000D_	59.1107	69.2697	139.757	2.43921	1	61.7645	79.2954	208.452	3.63817	10.371
44093	Wed Mar 22 16:33:33 2017_x000D_	58.7087	68.8799	139.755	2.43919	1	61.7645	79.2954	208.452	3.63817	10.8545
44094	Wed Mar 22 16:33:33 2017_x000D_	58.6085	68.7827	140.031	2.44401	1	61.7645	79.2954	208.452	3.63817	10.9762
44095	Wed Mar 22 16:33:33 2017_x000D_	58.3084	68.5909	141.887	2.4764	1	61.7645	79.2954	208.452	3.63817	11.2486
44096	Wed Mar 22 16:33:33 2017_x000D_	57.9056	68.2008	149.709	2.61291	1	60.0738	78.3769	194.692	3.39801	10.4045
44097	Wed Mar 22 16:33:33 2017_x000D_	57.7062	68.1066	152.139	2.65532	1	60.0738	78.3769	194.692	3.39801	10.5397
44098	Wed Mar 22 16:33:33 2017_x000D_	57.2063	67.8206	161.182	2.81316	1	60.0738	78.3769	194.692	3.39801	10.9388
44099	Wed Mar 22 16:33:33 2017_x000D_	57.0064	67.7265	170.857	2.98202	1	60.0738	78.3769	194.692	3.39801	11.0833
44100	Wed Mar 22 16:33:33 2017_x000D_	56.8087	67.7333	176.329	3.07752	1	59.022	77.6939	225	3.92699	10.2035
44101	Wed Mar 22 16:33:33 2017_x000D_	56.3145	67.75	187.704	3.27604	1	59.022	77.6939	225	3.92699	10.3059
44102	Wed Mar 22 16:33:33 2017_x000D_	56.1166	67.7567	193.386	3.37522	1	59.022	77.6939	225	3.92699	10.3532
44103	Wed Mar 22 16:33:33 2017_x000D_	55.6239	67.8742	202.385	3.53228	1	59.022	77.6939	225	3.92699	10.391
44104	Wed Mar 22 16:33:33 2017_x000D_	55.4278	67.9818	205.006	3.57803	1	58.1761	77.2344	180	3.14159	9.65214
44105	Wed Mar 22 16:33:33 2017_x000D_	55.0359	68.197	212.641	3.71129	1	58.1761	77.2344	180	3.14159	9.56742
44106	Wed Mar 22 16:33:33 2017_x000D_	54.6415	68.3112	215.07	3.75369	1	58.1761	77.2344	180	3.14159	9.59775
44107	Wed Mar 22 16:33:33 2017_x000D_	54.1539	68.7319	216.666	3.78153	1	58.1761	77.2344	180	3.14159	9.40588
44108	Wed Mar 22 16:33:33 2017_x000D_	54.1539	68.7319	216.666	3.78153	1	57.5364	76.9986	194.692	3.39801	8.93194
44109	Wed Mar 22 16:33:33 2017_x000D_	53.569	69.2571	219.011	3.82246	1	57.5364	76.9986	194.692	3.39801	8.69891
44110	Wed Mar 22 16:33:33 2017_x000D_	53.3746	69.4659	219.011	3.82247	1	57.5364	76.9986	194.692	3.39801	8.60594
44111	Wed Mar 22 16:33:33 2017_x000D_	52.7874	69.8903	219.011	3.82246	1	57.5364	76.9986	194.692	3.39801	8.54874
44112	Wed Mar 22 16:33:34 2017_x000D_	52.3944	70.1059	219.01	3.82245	1	57.5364	76.9986	194.692	3.39801	8.59939
44113	Wed Mar 22 16:33:34 2017_x000D_	52.0056	70.5236	219.011	3.82246	1	57.3301	76.7748	180	3.14159	8.21144
44114	Wed Mar 22 16:33:34 2017_x000D_	51.6124	70.7394	219.01	3.82245	1	57.3301	76.7748	180	3.14159	8.31373
44115	Wed Mar 22 16:33:34 2017_x000D_	51.0247	71.1641	219.01	3.82244	1	57.3301	76.7748	180	3.14159	8.44026
44116	Wed Mar 22 16:33:34 2017_x000D_	50.8302	71.3731	219.01	3.82244	1	57.3301	76.7748	180	3.14159	8.45145
44117	Wed Mar 22 16:33:34 2017_x000D_	50.5386	71.6864	223.015	3.89234	1	56.4839	76.3151	188.637	3.29233	7.53468
44118	Wed Mar 22 16:33:34 2017_x000D_	50.2444	71.899	221.213	3.8609	1	56.4839	76.3151	188.637	3.29233	7.64417
44119	Wed Mar 22 16:33:34 2017_x000D_	49.7559	72.3204	223.014	3.89233	1	56.4839	76.3151	188.637	3.29233	7.82455
44120	Wed Mar 22 16:33:34 2017_x000D_	49.2692	72.8431	219.012	3.82247	1	56.4839	76.3151	188.637	3.29233	8.00666
44121	Wed Mar 22 16:33:34 2017_x000D_	48.8755	73.0593	219.011	3.82246	1	56.0503	76.3031	225	3.92699	7.87401
44122	Wed Mar 22 16:33:34 2017_x000D_	48.5814	73.2719	220.783	3.85339	1	56.0503	76.3031	225	3.92699	8.06056
44123	Wed Mar 22 16:33:34 2017_x000D_	48.0969	73.8957	219.012	3.82249	1	56.0503	76.3031	225	3.92699	8.30976
44124	Wed Mar 22 16:33:34 2017_x000D_	47.7029	74.112	219.012	3.82247	1	56.0503	76.3031	225	3.92699	8.63018
44125	Wed Mar 22 16:33:34 2017_x000D_	47.5082	74.3212	219.012	3.82248	1	56.0503	76.3031	225	3.92699	8.769
44126	Wed Mar 22 16:33:34 2017_x000D_	46.9193	74.7468	219.012	3.82247	1	56.0608	76.0852	190.003	3.31618	9.23896
44127	Wed Mar 22 16:33:34 2017_x000D_	46.6247	74.9598	217.374	3.7939	1	56.0608	76.0852	190.003	3.31618	9.50297
44128	Wed Mar 22 16:33:34 2017_x000D_	46.1355	75.3819	219.012	3.82247	1	56.0608	76.0852	190.003	3.31618	9.95019
44129	Wed Mar 22 16:33:34 2017_x000D_	45.8407	75.5949	217.375	3.7939	1	56.0608	76.0852	190.003	3.31618	10.2319
44130	Wed Mar 22 16:33:34 2017_x000D_	45.3489	75.9161	216.671	3.78163	1	55.0288	74.9657	246.853	4.30839	9.72644
44131	Wed Mar 22 16:33:34 2017_x000D_	45.054	76.1292	215.081	3.75388	1	55.0288	74.9657	246.853	4.30839	10.0424
44132	Wed Mar 22 16:33:34 2017_x000D_	44.5645	76.5516	216.672	3.78164	1	55.0288	74.9657	246.853	4.30839	10.5838
44133	Wed Mar 22 16:33:35 2017_x000D_	44.3672	76.66	219.01	3.82245	1	55.0288	74.9657	246.853	4.30839	10.7954
44134	Wed Mar 22 16:33:35 2017_x000D_	44.1722	76.8694	219.011	3.82246	1	54.399	74.5117	180	3.14159	10.4951
44135	Wed Mar 22 16:33:35 2017_x000D_	43.7774	77.0863	219.01	3.82245	1	54.399	74.5117	180	3.14159	10.9292
44136	Wed Mar 22 16:33:35 2017_x000D_	43.3874	77.5052	219.011	3.82246	1	54.399	74.5117	180	3.14159	11.4112
44137	Wed Mar 22 16:33:35 2017_x000D_	43.1898	77.6137	216.672	3.78164	1	54.399	74.5117	180	3.14159	11.6305
44138	Wed Mar 22 16:33:35 2017_x000D_	42.7973	77.9317	219.01	3.82245	1	52.457	74.2394	180	3.14159	10.3413
44139	Wed Mar 22 16:33:35 2017_x000D_	42.7973	77.9317	219.01	3.82245	1	52.457	74.2394	180	3.14159	10.3413
44140	Wed Mar 22 16:33:35 2017_x000D_	42.4046	78.2498	216.673	3.78165	1	52.457	74.2394	180	3.14159	10.8228
44141	Wed Mar 22 16:33:35 2017_x000D_	42.2095	78.4594	216.673	3.78166	1	52.457	74.2394	180	3.14159	11.0824
44142	Wed Mar 22 16:33:35 2017_x000D_	42.1093	78.4632	215.084	3.75393	1	52.457	74.2394	180	3.14159	11.1766
44143	Wed Mar 22 16:33:35 2017_x000D_	42.0116	78.5681	211.265	3.68727	1	49.1813	74.5848	180	3.14159	8.20191
44144	Wed Mar 22 16:33:35 2017_x000D_	41.9112	78.5719	205.078	3.57928	1	49.1813	74.5848	180	3.14159	8.29164
44145	Wed Mar 22 16:33:35 2017_x000D_	41.911	78.5718	199.783	3.48687	1	49.1813	74.5848	180	3.14159	8.29177
44146	Wed Mar 22 16:33:35 2017_x000D_	41.9133	78.6726	191.222	3.33745	1	49.1813	74.5848	180	3.14159	8.3387
44147	Wed Mar 22 16:33:35 2017_x000D_	41.8129	78.6763	185.08	3.23026	1	47.879	74.5485	180	3.14159	7.33732
44148	Wed Mar 22 16:33:35 2017_x000D_	41.7122	78.6797	173.987	3.03665	1	47.879	74.5485	180	3.14159	7.42268
44149	Wed Mar 22 16:33:35 2017_x000D_	41.6122	78.6833	168.008	2.93229	1	47.879	74.5485	180	3.14159	7.50795
44150	Wed Mar 22 16:33:35 2017_x000D_	41.3093	78.5934	159.084	2.77655	1	47.879	74.5485	180	3.14159	7.71506
44151	Wed Mar 22 16:33:35 2017_x000D_	41.2092	78.5969	152.77	2.66634	1	44.5814	75.3301	165.308	2.88517	4.69507
44152	Wed Mar 22 16:33:35 2017_x000D_	41.1066	78.4996	148.859	2.59808	1	44.5814	75.3301	165.308	2.88517	4.70319
44153	Wed Mar 22 16:33:35 2017_x000D_	40.701	78.3127	140.736	2.45631	1	44.5814	75.3301	165.308	2.88517	4.89422
44154	Wed Mar 22 16:33:35 2017_x000D_	40.5958	78.1141	134.594	2.34911	1	44.5814	75.3301	165.308	2.88517	4.86165
44155	Wed Mar 22 16:33:36 2017_x000D_	40.2874	77.8222	130.62	2.27975	2	42.8375	80.0827	183.615	3.20468	3.40777
44156	Wed Mar 22 16:33:36 2017_x000D_	39.9815	77.6314	128.378	2.24061	2	42.8375	80.0827	183.615	3.20468	3.76372
44157	Wed Mar 22 16:33:36 2017_x000D_	39.5671	77.1406	126.712	2.21154	2	42.8375	80.0827	183.615	3.20468	4.39903
44158	Wed Mar 22 16:33:36 2017_x000D_	39.3558	76.7433	126.709	2.21149	2	42.8375	80.0827	183.615	3.20468	4.8243
44159	Wed Mar 22 16:33:36 2017_x000D_	39.1497	76.5483	126.711	2.21152	2	42.8375	80.0827	183.615	3.20468	5.10802
44160	Wed Mar 22 16:33:36 2017_x000D_	39.0416	76.2485	125.993	2.199	2	41.9894	79.6231	224.556	3.91924	4.48079
44161	Wed Mar 22 16:33:36 2017_x000D_	38.5229	75.659	128.375	2.24056	2	41.9894	79.6231	224.556	3.91924	5.266
44162	Wed Mar 22 16:33:36 2017_x000D_	38.4145	75.3585	124.379	2.17082	2	41.9894	79.6231	224.556	3.91924	5.56478
44163	Wed Mar 22 16:33:36 2017_x000D_	37.9961	74.7646	124.379	2.17083	2	41.9894	79.6231	224.556	3.91924	6.289
44164	Wed Mar 22 16:33:36 2017_x000D_	37.7894	74.569	124.381	2.17087	1	41.6769	76.996	152.434	2.66047	4.5829
44165	Wed Mar 22 16:33:36 2017_x000D_	37.3704	73.9744	124.382	2.17087	1	41.6769	76.996	152.434	2.66047	5.2608
44166	Wed Mar 22 16:33:36 2017_x000D_	37.1581	73.5753	124.38	2.17084	1	41.6769	76.996	152.434	2.66047	5.66752
44167	Wed Mar 22 16:33:36 2017_x000D_	36.7413	73.0816	125.993	2.199	1	41.6769	76.996	152.434	2.66047	6.29942
44168	Wed Mar 22 16:33:36 2017_x000D_	36.632	72.7799	126.703	2.21138	2	39.3279	76.0577	187.548	3.27333	4.24404
44169	Wed Mar 22 16:33:36 2017_x000D_	36.3241	72.5872	124.385	2.17092	2	39.3279	76.0577	187.548	3.27333	4.5899
44170	Wed Mar 22 16:33:36 2017_x000D_	36.0045	71.9872	126.704	2.2114	2	39.3279	76.0577	187.548	3.27333	5.2549
44171	Wed Mar 22 16:33:36 2017_x000D_	35.7946	71.6888	120.521	2.10349	2	39.3279	76.0577	187.548	3.27333	5.61885
44172	Wed Mar 22 16:33:36 2017_x000D_	35.6851	71.3869	124.379	2.17083	2	39.3279	76.0577	187.548	3.27333	5.92337
44173	Wed Mar 22 16:33:36 2017_x000D_	35.2642	70.7895	124.38	2.17083	1	35.6136	76.3915	180	3.14159	5.61289
44174	Wed Mar 22 16:33:36 2017_x000D_	35.0508	70.3886	124.378	2.1708	1	35.6136	76.3915	180	3.14159	6.02922
44175	Wed Mar 22 16:33:36 2017_x000D_	34.6322	69.8925	125.987	2.19889	1	35.6136	76.3915	180	3.14159	6.57268
44176	Wed Mar 22 16:33:37 2017_x000D_	34.4213	69.593	124.38	2.17085	1	35.6136	76.3915	180	3.14159	6.90226
44177	Wed Mar 22 16:33:37 2017_x000D_	34.2103	69.2938	125.987	2.19889	1	34.5267	76.3614	180	3.14159	7.07468
44178	Wed Mar 22 16:33:37 2017_x000D_	33.7909	68.7964	124.383	2.17089	1	34.5267	76.3614	180	3.14159	7.6007
44179	Wed Mar 22 16:33:37 2017_x000D_	33.5797	68.4968	125.988	2.19891	1	34.5267	76.3614	180	3.14159	7.92141
44180	Wed Mar 22 16:33:37 2017_x000D_	33.3655	68.0946	125.986	2.19887	1	34.5267	76.3614	180	3.14159	8.34796
44181	Wed Mar 22 16:33:37 2017_x000D_	33.1569	67.8968	125.988	2.19891	1	33.0148	76.1011	194.861	3.40097	8.20553
44182	Wed Mar 22 16:33:37 2017_x000D_	32.9425	67.4942	125.986	2.19887	1	33.0148	76.1011	194.861	3.40097	8.6072
44183	Wed Mar 22 16:33:37 2017_x000D_	32.7337	67.2962	125.988	2.1989	1	33.0148	76.1011	194.861	3.40097	8.80939
44184	Wed Mar 22 16:33:37 2017_x000D_	32.5191	66.8933	125.985	2.19886	1	33.0148	76.1011	194.861	3.40097	9.22113
44185	Wed Mar 22 16:33:37 2017_x000D_	32.3102	66.695	125.987	2.19889	1	31.2851	75.8347	180	3.14159	9.19701
44186	Wed Mar 22 16:33:37 2017_x000D_	32.2025	66.4934	128.349	2.2401	1	31.2851	75.8347	180	3.14159	9.38624
44187	Wed Mar 22 16:33:37 2017_x000D_	32.095	66.2921	134.365	2.34512	1	31.2851	75.8347	180	3.14159	9.57691
44188	Wed Mar 22 16:33:37 2017_x000D_	31.9901	66.1932	147.03	2.56617	1	31.2851	75.8347	180	3.14159	9.66724
44189	Wed Mar 22 16:33:37 2017_x000D_	31.8854	66.0941	151.097	2.63715	1	31.2851	75.8347	180	3.14159	9.75908
44190	Wed Mar 22 16:33:37 2017_x000D_	31.8852	66.0946	164.137	2.86472	1	30.2273	75.1499	190.926	3.33229	9.20582
44191	Wed Mar 22 16:33:37 2017_x000D_	31.7835	66.0981	170.407	2.97416	1	30.2273	75.1499	190.926	3.33229	9.1846
44192	Wed Mar 22 16:33:37 2017_x000D_	31.5777	66.0027	184.697	3.22356	1	30.2273	75.1499	190.926	3.33229	9.24634
44193	Wed Mar 22 16:33:37 2017_x000D_	31.4764	66.006	190.852	3.33099	1	30.2273	75.1499	190.926	3.33229	9.22882
44194	Wed Mar 22 16:33:37 2017_x000D_	31.2761	66.115	193.789	3.38225	1	28.5165	74.4468	199.478	3.48155	8.77692
44195	Wed Mar 22 16:33:37 2017_x000D_	30.9715	66.1249	205.918	3.59395	1	28.5165	74.4468	199.478	3.48155	8.67646
44196	Wed Mar 22 16:33:37 2017_x000D_	30.8701	66.1281	212.436	3.70771	1	28.5165	74.4468	199.478	3.48155	8.64524
44197	Wed Mar 22 16:33:38 2017_x000D_	30.5711	66.3427	218.844	3.81956	1	28.5165	74.4468	199.478	3.48155	8.36049
44198	Wed Mar 22 16:33:38 2017_x000D_	30.272	66.5574	220.633	3.85077	1	27.0227	73.7495	188.637	3.29233	7.89204
44199	Wed Mar 22 16:33:38 2017_x000D_	30.1734	66.6631	224.846	3.9243	1	27.0227	73.7495	188.637	3.29233	7.75525
44200	Wed Mar 22 16:33:38 2017_x000D_	29.6794	67.192	220.634	3.85079	1	27.0227	73.7495	188.637	3.29233	7.07523
44201	Wed Mar 22 16:33:38 2017_x000D_	29.3832	67.5093	224.846	3.92431	1	27.0227	73.7495	188.637	3.29233	6.67174
44202	Wed Mar 22 16:33:38 2017_x000D_	29.0837	67.7243	222.885	3.89008	1	25.954	73.2825	188.637	3.29233	6.37876
44203	Wed Mar 22 16:33:38 2017_x000D_	28.5865	68.1509	221.067	3.85835	1	25.954	73.2825	188.637	3.29233	5.76744
44204	Wed Mar 22 16:33:38 2017_x000D_	28.2902	68.4683	220.634	3.8508	1	25.954	73.2825	188.637	3.29233	5.35111
44205	Wed Mar 22 16:33:38 2017_x000D_	27.691	68.8983	220.634	3.85079	1	25.954	73.2825	188.637	3.29233	4.71576
44206	Wed Mar 22 16:33:38 2017_x000D_	27.3912	69.1135	218.846	3.81958	1	25.954	73.2825	188.637	3.29233	4.40977
44207	Wed Mar 22 16:33:38 2017_x000D_	26.9002	69.7452	220.635	3.85081	1	24.8753	73.0338	191.014	3.33383	3.86201
44208	Wed Mar 22 16:33:38 2017_x000D_	26.6004	69.9604	218.848	3.81961	1	24.8753	73.0338	191.014	3.33383	3.52445
44209	Wed Mar 22 16:33:38 2017_x000D_	26.1029	70.3873	220.635	3.8508	1	24.8753	73.0338	191.014	3.33383	2.91736
44210	Wed Mar 22 16:33:38 2017_x000D_	25.701	70.606	220.634	3.85079	1	24.8753	73.0338	191.014	3.33383	2.56437
44211	Wed Mar 22 16:33:38 2017_x000D_	25.5032	70.8178	220.634	3.85079	1	23.1723	72.1114	184.5	3.22013	2.6658
44212	Wed Mar 22 16:33:38 2017_x000D_	24.9032	71.2485	220.633	3.85078	1	23.1723	72.1114	184.5	3.22013	1.93407
44213	Wed Mar 22 16:33:38 2017_x000D_	24.7054	71.4604	220.634	3.85079	1	23.1723	72.1114	184.5	3.22013	1.66559
44214	Wed Mar 22 16:33:38 2017_x000D_	24.1052	71.8912	220.633	3.85078	1	23.1723	72.1114	184.5	3.22013	0.958536
44215	Wed Mar 22 16:33:38 2017_x000D_	23.9073	72.1031	220.633	3.85078	1	23.1723	72.1114	184.5	3.22013	0.735047
44216	Wed Mar 22 16:33:38 2017_x000D_	23.5049	72.3222	220.633	3.85077	1	21.4686	71.1887	223.993	3.90941	2.33052
44217	Wed Mar 22 16:33:38 2017_x000D_	23.1089	72.7461	220.633	3.85078	1	21.4686	71.1887	223.993	3.90941	2.26188
44218	Wed Mar 22 16:33:38 2017_x000D_	22.8085	72.9618	218.847	3.8196	1	21.4686	71.1887	223.993	3.90941	2.22243
44219	Wed Mar 22 16:33:39 2017_x000D_	22.5083	73.1773	220.633	3.85077	1	21.4686	71.1887	223.993	3.90941	2.24399
44220	Wed Mar 22 16:33:39 2017_x000D_	21.9142	73.8134	220.633	3.85078	1	20.2098	70.0593	225	3.92699	4.12289
44221	Wed Mar 22 16:33:39 2017_x000D_	21.7129	73.9231	222.882	3.89002	1	20.2098	70.0593	225	3.92699	4.14587
44222	Wed Mar 22 16:33:39 2017_x000D_	21.1152	74.457	220.633	3.85078	1	20.2098	70.0593	225	3.92699	4.48993
44223	Wed Mar 22 16:33:39 2017_x000D_	20.9171	74.6691	220.634	3.85078	1	20.2098	70.0593	225	3.92699	4.66375
44224	Wed Mar 22 16:33:39 2017_x000D_	20.6164	74.885	218.848	3.81963	1	19.1587	69.1542	225	3.92699	5.91329
44225	Wed Mar 22 16:33:39 2017_x000D_	20.1177	75.313	220.633	3.85077	1	19.1587	69.1542	225	3.92699	6.23302
44226	Wed Mar 22 16:33:39 2017_x000D_	19.6187	75.7411	218.849	3.81963	1	19.1587	69.1542	225	3.92699	6.60294
44227	Wed Mar 22 16:33:39 2017_x000D_	19.318	75.957	220.633	3.85077	1	19.1587	69.1542	225	3.92699	6.80466
44228	Wed Mar 22 16:33:39 2017_x000D_	19.1198	76.1693	220.633	3.85077	1	18.1266	67.8114	223.993	3.90941	8.41671
44229	Wed Mar 22 16:33:39 2017_x000D_	18.8188	76.3853	218.849	3.81963	1	18.1266	67.8114	223.993	3.90941	8.6018
44230	Wed Mar 22 16:33:39 2017_x000D_	18.4153	76.6052	218.848	3.81962	1	18.1266	67.8114	223.993	3.90941	8.79854
44231	Wed Mar 22 16:33:39 2017_x000D_	18.217	76.8175	218.848	3.81963	1	18.1266	67.8114	223.993	3.90941	9.00655
44232	Wed Mar 22 16:33:39 2017_x000D_	17.8204	77.2421	218.849	3.81964	1	18.1266	67.8114	223.993	3.90941	9.43567
44233	Wed Mar 22 16:33:39 2017_x000D_	17.615	77.2497	218.848	3.81962	1	17.2929	66.9118	223.993	3.90941	10.3429
44234	Wed Mar 22 16:33:39 2017_x000D_	17.3175	77.5682	218.235	3.80892	1	17.2929	66.9118	223.993	3.90941	10.6564
44235	Wed Mar 22 16:33:39 2017_x000D_	17.2183	77.6744	218.849	3.81963	1	17.2929	66.9118	223.993	3.90941	10.7629
44236	Wed Mar 22 16:33:39 2017_x000D_	17.0163	77.7845	216.496	3.77857	1	17.2929	66.9118	223.993	3.90941	10.8762
44237	Wed Mar 22 16:33:39 2017_x000D_	16.8179	77.9969	216.497	3.77858	1	16.2313	66.2245	180	3.14159	11.787
44238	Wed Mar 22 16:33:39 2017_x000D_	16.6155	78.107	205.998	3.59534	1	16.2313	66.2245	180	3.14159	11.8887
44239	Wed Mar 22 16:33:39 2017_x000D_	16.7179	78.1031	199.593	3.48356	1	16.2313	66.2245	180	3.14159	11.8886
44240	Wed Mar 22 16:33:40 2017_x000D_	16.9229	78.095	182.152	3.17915	1	16.2313	66.2245	180	3.14159	11.8906
44241	Wed Mar 22 16:33:40 2017_x000D_	16.9264	78.1972	179.154	3.12683	1	14.9417	65.7498	180	3.14159	12.6046
44242	Wed Mar 22 16:33:40 2017_x000D_	16.9259	78.1964	161.989	2.82724	1	14.9417	65.7498	180	3.14159	12.6038
44243	Wed Mar 22 16:33:40 2017_x000D_	16.9262	78.1961	154.322	2.69342	1	14.9417	65.7498	180	3.14159	12.6035
44244	Wed Mar 22 16:33:40 2017_x000D_	16.7174	78.1011	143.551	2.50544	1	14.9417	65.7498	180	3.14159	12.4783
44245	Wed Mar 22 16:33:40 2017_x000D_	16.5049	77.9039	135.07	2.35742	1	13.6422	65.4938	180	3.14159	12.736
44246	Wed Mar 22 16:33:40 2017_x000D_	16.4022	77.9074	129.045	2.25226	1	13.6422	65.4938	180	3.14159	12.7167
44247	Wed Mar 22 16:33:40 2017_x000D_	16.1861	77.6079	122.616	2.14005	1	13.6422	65.4938	180	3.14159	12.3783
44248	Wed Mar 22 16:33:40 2017_x000D_	16.0762	77.4066	117.475	2.05032	1	13.6422	65.4938	180	3.14159	12.1589
44249	Wed Mar 22 16:33:40 2017_x000D_	15.8491	76.7997	112.33	1.96053	1	13.6422	65.4938	180	3.14159	11.5193
44250	Wed Mar 22 16:33:40 2017_x000D_	15.7391	76.5986	109.62	1.91323	1	12.7789	65.2502	180	3.14159	11.7281
44251	Wed Mar 22 16:33:40 2017_x000D_	15.6219	76.1923	106.826	1.86446	1	12.7789	65.2502	180	3.14159	11.3054
44252	Wed Mar 22 16:33:40 2017_x000D_	15.3869	75.3791	106.826	1.86446	1	12.7789	65.2502	180	3.14159	10.4593
44253	Wed Mar 22 16:33:40 2017_x000D_	15.1699	75.0784	106.119	1.85213	1	12.7789	65.2502	180	3.14159	10.1149
44254	Wed Mar 22 16:33:40 2017_x000D_	14.9346	74.2642	106.119	1.85213	1	12.3424	65.2378	180	3.14159	9.39124
44255	Wed Mar 22 16:33:40 2017_x000D_	14.8204	73.9597	109.619	1.91322	1	12.3424	65.2378	180	3.14159	9.06708
44256	Wed Mar 22 16:33:40 2017_x000D_	14.8058	73.5486	109.616	1.91315	1	12.3424	65.2378	180	3.14159	8.6682
44257	Wed Mar 22 16:33:40 2017_x000D_	14.4742	72.9423	112.324	1.96042	1	12.3424	65.2378	180	3.14159	7.99399
44258	Wed Mar 22 16:33:40 2017_x000D_	14.4595	72.5308	112.319	1.96034	1	11.6972	65.0003	180	3.14159	8.02114
44259	Wed Mar 22 16:33:40 2017_x000D_	14.1312	72.0269	116.065	2.02572	1	11.6972	65.0003	180	3.14159	7.43623
44260	Wed Mar 22 16:33:40 2017_x000D_	14.0203	71.8244	118.67	2.07118	1	11.6972	65.0003	180	3.14159	7.20868
44261	Wed Mar 22 16:33:41 2017_x000D_	13.7915	71.2134	118.667	2.07113	1	11.6972	65.0003	180	3.14159	6.55658
44262	Wed Mar 22 16:33:41 2017_x000D_	13.5737	70.9114	120	2.0944	1	11.6972	65.0003	180	3.14159	6.2018
44263	Wed Mar 22 16:33:41 2017_x000D_	13.3557	70.6089	118.67	2.07118	1	11.4789	64.9942	180	3.14159	5.92007
44264	Wed Mar 22 16:33:41 2017_x000D_	13.1303	70.1004	120	2.09439	1	11.4789	64.9942	180	3.14159	5.3666
44265	Wed Mar 22 16:33:41 2017_x000D_	12.912	69.7975	118.67	2.07118	1	11.4789	64.9942	180	3.14159	5.01253
44266	Wed Mar 22 16:33:41 2017_x000D_	12.6938	69.4949	120.002	2.09443	1	11.4789	64.9942	180	3.14159	4.66179
44267	Wed Mar 22 16:33:41 2017_x000D_	12.4679	68.9852	118.67	2.07118	1	10.8336	64.7566	180	3.14159	4.53343
44268	Wed Mar 22 16:33:41 2017_x000D_	12.2494	68.6823	120.001	2.09442	1	10.8336	64.7566	180	3.14159	4.1732
44269	Wed Mar 22 16:33:41 2017_x000D_	12.0233	68.1721	118.67	2.07118	1	10.8336	64.7566	180	3.14159	3.61677
44270	Wed Mar 22 16:33:41 2017_x000D_	11.8046	67.8688	120.001	2.09441	1	10.8336	64.7566	180	3.14159	3.26016
44271	Wed Mar 22 16:33:41 2017_x000D_	11.5857	67.565	118.673	2.07123	1	9.96988	64.5129	191.014	3.33383	3.45343
44272	Wed Mar 22 16:33:41 2017_x000D_	11.3593	67.0544	120	2.09439	1	9.96988	64.5129	191.014	3.33383	2.8965
44273	Wed Mar 22 16:33:41 2017_x000D_	11.3478	66.7437	118.667	2.07112	1	9.96988	64.5129	191.014	3.33383	2.62205
44274	Wed Mar 22 16:33:41 2017_x000D_	10.9135	66.2392	119.999	2.09438	1	9.96988	64.5129	191.014	3.33383	1.96737
44275	Wed Mar 22 16:33:41 2017_x000D_	10.9058	66.032	119.996	2.09433	2	11.0902	68.9274	250.578	4.37341	2.90127
44276	Wed Mar 22 16:33:41 2017_x000D_	10.5789	65.6272	117.312	2.04748	2	11.0902	68.9274	250.578	4.37341	3.33957
44277	Wed Mar 22 16:33:41 2017_x000D_	10.471	65.5265	118.673	2.07123	2	11.0902	68.9274	250.578	4.37341	3.45681
44278	Wed Mar 22 16:33:41 2017_x000D_	10.4595	65.2156	119.995	2.09431	2	11.0902	68.9274	250.578	4.37341	3.765
44279	Wed Mar 22 16:33:41 2017_x000D_	10.3518	65.115	116.077	2.02592	2	11.0902	68.9274	250.578	4.37341	3.88325
44280	Wed Mar 22 16:33:41 2017_x000D_	10.1284	64.7065	116.077	2.02593	2	10.0654	67.365	249.573	4.35587	2.65925
44281	Wed Mar 22 16:33:41 2017_x000D_	10.0168	64.5022	113.375	1.97877	2	10.0654	67.365	249.573	4.35587	2.86321
44282	Wed Mar 22 16:33:41 2017_x000D_	10.0135	64.3986	101.118	1.76483	2	10.0654	67.365	249.573	4.35587	2.96685
44283	Wed Mar 22 16:33:42 2017_x000D_	10.0175	64.5025	95.0046	1.65814	2	10.0654	67.365	249.573	4.35587	2.8629
44284	Wed Mar 22 16:33:42 2017_x000D_	9.91388	64.5062	80.7923	1.41009	1	9.40925	62.3038	199.891	3.48876	2.25947
44285	Wed Mar 22 16:33:42 2017_x000D_	9.9178	64.6103	74.5447	1.30105	1	9.40925	62.3038	199.891	3.48876	2.3619
44286	Wed Mar 22 16:33:42 2017_x000D_	9.81365	64.6142	59.0652	1.03088	1	9.40925	62.3038	199.891	3.48876	2.34552
44287	Wed Mar 22 16:33:42 2017_x000D_	9.90977	64.4037	53.2693	0.929724	1	9.40925	62.3038	199.891	3.48876	2.15873
44288	Wed Mar 22 16:33:42 2017_x000D_	10.0096	64.297	44.8957	0.783578	1	10.3394	61.0141	252.037	4.39887	3.29942
44289	Wed Mar 22 16:33:42 2017_x000D_	10.3097	63.9763	36.3243	0.633979	1	10.3394	61.0141	252.037	4.39887	2.96235
44290	Wed Mar 22 16:33:42 2017_x000D_	10.4097	63.8694	32.2582	0.563012	1	10.3394	61.0141	252.037	4.39887	2.85617
44291	Wed Mar 22 16:33:42 2017_x000D_	10.9253	63.7499	23.0036	0.401488	1	10.3394	61.0141	252.037	4.39887	2.79783
44292	Wed Mar 22 16:33:42 2017_x000D_	11.0251	63.643	19.265	0.336238	1	10.3394	61.0141	252.037	4.39887	2.71685
44293	Wed Mar 22 16:33:42 2017_x000D_	11.4369	63.5267	16.4758	0.287557	1	11.2508	60.1624	315	5.49779	3.36944
44294	Wed Mar 22 16:33:42 2017_x000D_	12.0525	63.3004	16.4748	0.287539	1	11.2508	60.1624	315	5.49779	3.23879
44295	Wed Mar 22 16:33:42 2017_x000D_	12.4639	63.1842	13.6124	0.237581	1	11.2508	60.1624	315	5.49779	3.25621
44296	Wed Mar 22 16:33:42 2017_x000D_	13.2865	62.952	13.6116	0.237567	1	11.2508	60.1624	315	5.49779	3.4534
44297	Wed Mar 22 16:33:42 2017_x000D_	13.5974	62.9427	13.0328	0.227466	1	11.9344	59.5237	315	5.49779	3.80199
44298	Wed Mar 22 16:33:42 2017_x000D_	13.9086	62.9334	13.6148	0.237622	1	11.9344	59.5237	315	5.49779	3.93999
44299	Wed Mar 22 16:33:42 2017_x000D_	14.7302	62.7014	13.614	0.237609	1	11.9344	59.5237	315	5.49779	4.23253
44300	Wed Mar 22 16:33:42 2017_x000D_	15.0406	62.6923	13.0348	0.227501	1	11.9344	59.5237	315	5.49779	4.43717
44301	Wed Mar 22 16:33:42 2017_x000D_	15.7581	62.4635	13.6142	0.237613	1	12.3902	59.0978	315	5.49779	4.76137
44302	Wed Mar 22 16:33:42 2017_x000D_	15.9615	62.3538	16.4794	0.287619	1	12.3902	59.0978	315	5.49779	4.83278
44303	Wed Mar 22 16:33:42 2017_x000D_	16.7816	62.1222	16.4796	0.287623	1	12.3902	59.0978	315	5.49779	5.33211
44304	Wed Mar 22 16:33:43 2017_x000D_	16.9849	62.0126	19.2741	0.336396	1	12.3902	59.0978	315	5.49779	5.44126
44305	Wed Mar 22 16:33:43 2017_x000D_	17.3982	62.0005	19.2767	0.336443	1	12.3902	59.0978	315	5.49779	5.78841
44306	Wed Mar 22 16:33:43 2017_x000D_	17.7012	61.7842	20.1887	0.35236	1	12.6181	58.8849	315	5.49779	5.85182
44307	Wed Mar 22 16:33:43 2017_x000D_	18.4168	61.556	19.2749	0.336411	1	12.6181	58.8849	315	5.49779	6.38433
44308	Wed Mar 22 16:33:43 2017_x000D_	18.6232	61.55	19.2763	0.336434	1	12.6181	58.8849	315	5.49779	6.56993
44309	Wed Mar 22 16:33:43 2017_x000D_	19.3386	61.3219	20.1914	0.352407	1	12.6181	58.8849	315	5.49779	7.14871
44310	Wed Mar 22 16:33:43 2017_x000D_	19.6409	61.1059	19.2745	0.336404	1	13.0738	58.459	315	5.49779	7.08046
44311	Wed Mar 22 16:33:43 2017_x000D_	20.3557	60.878	20.1901	0.352384	1	13.0738	58.459	315	5.49779	7.67318
44312	Wed Mar 22 16:33:43 2017_x000D_	20.6612	60.7657	21.9916	0.383826	1	13.0738	58.459	315	5.49779	7.93029
44313	Wed Mar 22 16:33:43 2017_x000D_	21.0697	60.6503	19.2754	0.33642	1	13.0738	58.459	315	5.49779	8.29073
44314	Wed Mar 22 16:33:43 2017_x000D_	21.6806	60.4256	19.2752	0.336415	1	13.5201	58.2523	289.478	5.05234	8.44494
44315	Wed Mar 22 16:33:43 2017_x000D_	22.089	60.3104	21.9939	0.383865	1	13.5201	58.2523	289.478	5.05234	8.81259
44316	Wed Mar 22 16:33:43 2017_x000D_	22.6994	60.086	21.9943	0.383872	1	13.5201	58.2523	289.478	5.05234	9.36066
44317	Wed Mar 22 16:33:43 2017_x000D_	23.0046	59.9737	20.1915	0.352408	1	13.5201	58.2523	289.478	5.05234	9.63945
44318	Wed Mar 22 16:33:43 2017_x000D_	23.7171	59.7465	19.2758	0.336427	1	13.7575	57.8201	315	5.49779	10.1442
44319	Wed Mar 22 16:33:43 2017_x000D_	23.916	59.5338	19.273	0.336377	1	13.7575	57.8201	315	5.49779	10.302
44320	Wed Mar 22 16:33:43 2017_x000D_	24.7309	59.3039	19.2741	0.336396	1	13.7575	57.8201	315	5.49779	11.0733
44321	Wed Mar 22 16:33:43 2017_x000D_	24.9328	59.1947	16.4683	0.287426	1	13.7575	57.8201	315	5.49779	11.2595
44322	Wed Mar 22 16:33:43 2017_x000D_	25.3401	59.0799	19.2738	0.336392	1	13.7575	57.8201	315	5.49779	11.6509
44323	Wed Mar 22 16:33:43 2017_x000D_	25.5452	59.0742	19.2752	0.336415	1	14.4317	57.4005	315	5.49779	11.2388
44324	Wed Mar 22 16:33:43 2017_x000D_	26.154	58.8503	19.275	0.336412	1	14.4317	57.4005	315	5.49779	11.8116
44325	Wed Mar 22 16:33:43 2017_x000D_	26.4584	58.7383	17.2557	0.301169	1	14.4317	57.4005	315	5.49779	12.1009
44326	Wed Mar 22 16:33:44 2017_x000D_	26.9641	58.5174	16.4667	0.287398	1	14.4317	57.4005	315	5.49779	12.5821
44327	Wed Mar 22 16:33:44 2017_x000D_	27.1659	58.4084	19.2732	0.33638	1	14.8875	56.9746	315	5.49779	12.3618
44328	Wed Mar 22 16:33:44 2017_x000D_	27.777	58.2881	16.4669	0.287401	1	14.8875	56.9746	315	5.49779	12.9563
44329	Wed Mar 22 16:33:44 2017_x000D_	27.9786	58.1792	19.2743	0.336401	1	14.8875	56.9746	315	5.49779	13.1464
44330	Wed Mar 22 16:33:44 2017_x000D_	28.1801	58.0702	16.4647	0.287364	1	14.8875	56.9746	315	5.49779	13.3377
44331	Wed Mar 22 16:33:44 2017_x000D_	28.5893	58.059	16.4671	0.287405	1	14.8875	56.9746	315	5.49779	13.7446
44332	Wed Mar 22 16:33:44 2017_x000D_	28.6887	57.9529	20.1928	0.352431	1	14.8875	56.9746	315	5.49779	13.8358
44333	Wed Mar 22 16:33:44 2017_x000D_	28.8932	57.9473	20.1942	0.352455	1	14.8875	56.9746	315	5.49779	14.0394
44334	Wed Mar 22 16:33:44 2017_x000D_	29.1972	57.8356	29.7394	0.519051	1	14.8875	56.9746	315	5.49779	14.3356
44335	Wed Mar 22 16:33:44 2017_x000D_	29.0953	57.8384	36.395	0.635212	1	14.8875	56.9746	315	5.49779	14.234
44336	Wed Mar 22 16:33:44 2017_x000D_	29.1981	57.8353	51.0219	0.8905	1	15.3721	55.8907	315	5.49779	13.9621
44337	Wed Mar 22 16:33:44 2017_x000D_	28.9968	57.9439	57.4254	1.00226	1	15.3721	55.8907	315	5.49779	13.7785
44338	Wed Mar 22 16:33:44 2017_x000D_	29.0032	58.1499	70.6326	1.23277	1	15.3721	55.8907	315	5.49779	13.8171
44339	Wed Mar 22 16:33:44 2017_x000D_	29.1023	58.0434	79.9261	1.39497	1	15.3721	55.8907	315	5.49779	13.8979
44340	Wed Mar 22 16:33:44 2017_x000D_	29.1052	58.1463	86.0486	1.50183	1	15.8568	54.8067	289.478	5.05234	13.6628
44341	Wed Mar 22 16:33:44 2017_x000D_	29.2039	58.0398	100.581	1.75547	1	15.8568	54.8067	289.478	5.05234	13.7331
44342	Wed Mar 22 16:33:44 2017_x000D_	29.1976	57.8331	106.292	1.85514	1	15.8568	54.8067	289.478	5.05234	13.6798
44343	Wed Mar 22 16:33:44 2017_x000D_	29.0857	57.5259	115.423	2.01451	1	15.8568	54.8067	289.478	5.05234	13.5055
44344	Wed Mar 22 16:33:44 2017_x000D_	28.9799	57.4253	124.298	2.1694	1	16.0943	54.3742	289.478	5.05234	13.2419
44345	Wed Mar 22 16:33:44 2017_x000D_	28.7627	57.0178	132.259	2.30836	1	16.0943	54.3742	289.478	5.05234	12.9413
44346	Wed Mar 22 16:33:44 2017_x000D_	28.6572	56.9173	136.33	2.37941	1	16.0943	54.3742	289.478	5.05234	12.8177
44347	Wed Mar 22 16:33:45 2017_x000D_	28.4433	56.6128	138.442	2.41627	1	16.0943	54.3742	289.478	5.05234	12.5503
44348	Wed Mar 22 16:33:45 2017_x000D_	28.1298	56.4141	140.404	2.45052	1	16.0943	54.3742	289.478	5.05234	12.2071
44349	Wed Mar 22 16:33:45 2017_x000D_	27.7076	56.011	140.403	2.45049	1	16.3511	53.503	283.013	4.93951	11.6301
44350	Wed Mar 22 16:33:45 2017_x000D_	27.2914	55.8148	140.407	2.45056	1	16.3511	53.503	283.013	4.93951	11.1819
44351	Wed Mar 22 16:33:45 2017_x000D_	26.8656	55.3079	142.651	2.48973	1	16.3511	53.503	283.013	4.93951	10.6683
44352	Wed Mar 22 16:33:45 2017_x000D_	26.4488	55.1113	142.655	2.48979	1	16.3511	53.503	283.013	4.93951	10.225
44353	Wed Mar 22 16:33:45 2017_x000D_	26.0255	54.7073	142.652	2.48975	1	16.8167	52.8574	284.692	4.96881	9.39277
44354	Wed Mar 22 16:33:45 2017_x000D_	25.7079	54.4039	138.448	2.41638	1	16.8167	52.8574	284.692	4.96881	9.02469
44355	Wed Mar 22 16:33:45 2017_x000D_	25.1809	54.0019	140.405	2.45053	1	16.8167	52.8574	284.692	4.96881	8.44214
44356	Wed Mar 22 16:33:45 2017_x000D_	25.1809	54.0019	140.405	2.45053	1	16.8167	52.8574	284.692	4.96881	8.44214
44357	Wed Mar 22 16:33:45 2017_x000D_	24.6506	53.4956	136.341	2.37959	1	17.0736	51.9859	280.926	4.90309	7.72594
44358	Wed Mar 22 16:33:45 2017_x000D_	24.1196	52.9891	140.401	2.45046	1	17.0736	51.9859	280.926	4.90309	7.11706
44359	Wed Mar 22 16:33:45 2017_x000D_	23.8043	52.7889	138.45	2.41641	1	17.0736	51.9859	280.926	4.90309	6.77843
44360	Wed Mar 22 16:33:45 2017_x000D_	23.5917	52.586	138.45	2.4164	1	17.0736	51.9859	280.926	4.90309	6.54567
44361	Wed Mar 22 16:33:45 2017_x000D_	22.9533	51.9769	138.448	2.41638	1	17.5586	50.9012	284.692	4.96881	5.5009
44362	Wed Mar 22 16:33:45 2017_x000D_	22.321	51.5754	138.453	2.41646	1	17.5586	50.9012	284.692	4.96881	4.80989
44363	Wed Mar 22 16:33:45 2017_x000D_	22.1078	51.3721	138.452	2.41645	1	17.5586	50.9012	284.692	4.96881	4.57351
44364	Wed Mar 22 16:33:45 2017_x000D_	21.8878	50.9602	138.447	2.41635	1	17.5586	50.9012	284.692	4.96881	4.3296
44365	Wed Mar 22 16:33:45 2017_x000D_	21.571	50.759	140.398	2.4504	1	17.8156	50.0294	284.692	4.96881	3.82562
44366	Wed Mar 22 16:33:45 2017_x000D_	21.0408	50.3541	138.451	2.41642	1	17.8156	50.0294	284.692	4.96881	3.2415
44367	Wed Mar 22 16:33:45 2017_x000D_	20.8272	50.1503	138.45	2.41641	1	17.8156	50.0294	284.692	4.96881	3.01403
44368	Wed Mar 22 16:33:46 2017_x000D_	20.1927	49.7473	138.455	2.41649	1	17.8156	50.0294	284.692	4.96881	2.39378
44369	Wed Mar 22 16:33:46 2017_x000D_	20.082	49.5407	140.398	2.45041	1	17.8156	50.0294	284.692	4.96881	2.31849
44370	Wed Mar 22 16:33:46 2017_x000D_	19.5506	49.1348	138.453	2.41647	1	17.8927	48.2726	255.139	4.45301	1.8687
44371	Wed Mar 22 16:33:46 2017_x000D_	19.333	48.8262	140.706	2.45577	1	17.8927	48.2726	255.139	4.45301	1.54303
44372	Wed Mar 22 16:33:46 2017_x000D_	19.1187	48.6218	140.705	2.45576	1	17.8927	48.2726	255.139	4.45301	1.27476
44373	Wed Mar 22 16:33:46 2017_x000D_	18.6899	48.2128	140.703	2.45573	1	17.8927	48.2726	255.139	4.45301	0.79944
44374	Wed Mar 22 16:33:46 2017_x000D_	18.4789	48.1126	138.451	2.41643	2	20.4655	49.4476	230.181	4.01742	2.39349
44375	Wed Mar 22 16:33:46 2017_x000D_	18.2643	47.9079	138.451	2.41642	2	20.4655	49.4476	230.181	4.01742	2.68625
44376	Wed Mar 22 16:33:46 2017_x000D_	17.8385	47.6032	140.706	2.45578	2	20.4655	49.4476	230.181	4.01742	3.20982
44377	Wed Mar 22 16:33:46 2017_x000D_	17.6272	47.5029	138.455	2.4165	2	20.4655	49.4476	230.181	4.01742	3.44061
44378	Wed Mar 22 16:33:46 2017_x000D_	17.4051	47.0884	138.449	2.4164	1	17.6387	44.0846	255.139	4.45301	3.01287
44379	Wed Mar 22 16:33:46 2017_x000D_	17.3014	47.0907	136.357	2.37987	1	17.6387	44.0846	255.139	4.45301	3.02496
44380	Wed Mar 22 16:33:46 2017_x000D_	17.0827	46.7807	134.26	2.34328	1	17.6387	44.0846	255.139	4.45301	2.75283
44381	Wed Mar 22 16:33:46 2017_x000D_	16.8712	46.6801	132.326	2.30952	1	17.6387	44.0846	255.139	4.45301	2.7066
44382	Wed Mar 22 16:33:46 2017_x000D_	16.7674	46.6824	130.106	2.27077	1	17.7255	42.1056	255.139	4.45301	4.67601
44383	Wed Mar 22 16:33:46 2017_x000D_	16.6564	46.4751	127.734	2.22937	1	17.7255	42.1056	255.139	4.45301	4.49839
44384	Wed Mar 22 16:33:46 2017_x000D_	16.6527	46.37	126.013	2.19933	1	17.7255	42.1056	255.139	4.45301	4.39727
44385	Wed Mar 22 16:33:46 2017_x000D_	16.5489	46.3723	123.551	2.15637	1	17.7255	42.1056	255.139	4.45301	4.42596
44386	Wed Mar 22 16:33:46 2017_x000D_	16.6567	46.4748	119.505	2.08576	1	17.7255	42.1056	255.139	4.45301	4.49803
44387	Wed Mar 22 16:33:46 2017_x000D_	16.5495	46.3723	110.189	1.92316	1	17.5551	40.9993	245.232	4.28011	5.46629
44388	Wed Mar 22 16:33:46 2017_x000D_	16.5495	46.3723	110.189	1.92316	1	17.5551	40.9993	245.232	4.28011	5.46629
44389	Wed Mar 22 16:33:46 2017_x000D_	16.5533	46.4772	103.734	1.81051	1	17.5551	40.9993	245.232	4.28011	5.56875
44390	Wed Mar 22 16:33:47 2017_x000D_	16.5536	46.4774	97.9259	1.70913	1	17.5551	40.9993	245.232	4.28011	5.56889
44391	Wed Mar 22 16:33:47 2017_x000D_	16.5465	46.2678	91.9763	1.60529	1	16.9472	39.8796	225	3.92699	6.40075
44392	Wed Mar 22 16:33:47 2017_x000D_	16.4391	46.1653	83.5041	1.45742	1	16.9472	39.8796	225	3.92699	6.3062
44393	Wed Mar 22 16:33:47 2017_x000D_	16.5324	45.8489	74.5273	1.30075	1	16.9472	39.8796	225	3.92699	5.98369
44394	Wed Mar 22 16:33:47 2017_x000D_	16.6291	45.6372	69.6641	1.21587	1	16.9472	39.8796	225	3.92699	5.76638
44395	Wed Mar 22 16:33:47 2017_x000D_	16.8262	45.3185	57.4593	1.00285	1	16.3391	38.7595	250.818	4.3776	6.57706
44396	Wed Mar 22 16:33:47 2017_x000D_	16.9193	45.0016	53.2651	0.929652	1	16.3391	38.7595	250.818	4.3776	6.26901
44397	Wed Mar 22 16:33:47 2017_x000D_	17.2166	44.5757	42.7	0.745256	1	16.3391	38.7595	250.818	4.3776	5.88202
44398	Wed Mar 22 16:33:47 2017_x000D_	17.421	44.4665	40.4111	0.705307	1	16.3391	38.7595	250.818	4.3776	5.80864
44399	Wed Mar 22 16:33:47 2017_x000D_	17.625	44.3574	34.5635	0.603246	1	16.3391	38.7595	250.818	4.3776	5.74369
44400	Wed Mar 22 16:33:47 2017_x000D_	17.8257	44.1432	29.4692	0.514334	1	16.1396	38.3127	226.374	3.95097	6.0694
44401	Wed Mar 22 16:33:47 2017_x000D_	18.3345	43.8179	25.4654	0.444455	1	16.1396	38.3127	226.374	3.95097	5.92662
44402	Wed Mar 22 16:33:47 2017_x000D_	18.743	43.5996	25.465	0.444448	1	16.1396	38.3127	226.374	3.95097	5.89313
44403	Wed Mar 22 16:33:47 2017_x000D_	19.4592	43.2703	21.6615	0.378065	1	16.1396	38.3127	226.374	3.95097	5.96637
44404	Wed Mar 22 16:33:47 2017_x000D_	19.7673	43.1591	19.8404	0.346281	1	14.8748	37.1725	242.048	4.22454	7.73149
44405	Wed Mar 22 16:33:47 2017_x000D_	20.4865	42.9349	18.9158	0.330142	1	14.8748	37.1725	242.048	4.22454	8.04341
44406	Wed Mar 22 16:33:47 2017_x000D_	20.8944	42.717	18.9142	0.330115	1	14.8748	37.1725	242.048	4.22454	8.18395
44407	Wed Mar 22 16:33:47 2017_x000D_	21.2056	42.7109	19.8418	0.346305	1	14.8748	37.1725	242.048	4.22454	8.41147
44408	Wed Mar 22 16:33:47 2017_x000D_	21.9207	42.3821	21.6632	0.378093	1	13.6	36.252	188.637	3.29233	10.335
44409	Wed Mar 22 16:33:47 2017_x000D_	22.2281	42.2712	19.8405	0.346282	1	13.6	36.252	188.637	3.29233	10.5202
44410	Wed Mar 22 16:33:47 2017_x000D_	22.9459	42.0475	18.9149	0.330127	1	13.6	36.252	188.637	3.29233	10.997
44411	Wed Mar 22 16:33:48 2017_x000D_	23.2533	41.9367	22.7097	0.39636	1	13.6	36.252	188.637	3.29233	11.2028
44412	Wed Mar 22 16:33:48 2017_x000D_	23.8672	41.7151	22.7103	0.39637	1	12.7435	35.785	188.637	3.29233	12.6057
44413	Wed Mar 22 16:33:48 2017_x000D_	24.2742	41.4976	22.7095	0.396356	1	12.7435	35.785	188.637	3.29233	12.8682
44414	Wed Mar 22 16:33:48 2017_x000D_	24.4809	41.4937	22.7109	0.396381	1	12.7435	35.785	188.637	3.29233	13.052
44415	Wed Mar 22 16:33:48 2017_x000D_	25.0912	41.1676	25.4745	0.444614	1	12.7435	35.785	188.637	3.29233	13.4699
44416	Wed Mar 22 16:33:48 2017_x000D_	25.3944	40.9522	24.3224	0.424507	1	12.7435	35.785	188.637	3.29233	13.6655
44417	Wed Mar 22 16:33:48 2017_x000D_	25.7043	40.9464	25.4756	0.444633	1	11.8868	35.318	188.637	3.29233	14.9199
44418	Wed Mar 22 16:33:48 2017_x000D_	26.3139	40.6204	22.7091	0.396348	1	11.8868	35.318	188.637	3.29233	15.3706
44419	Wed Mar 22 16:33:48 2017_x000D_	26.5171	40.5118	25.4749	0.44462	1	11.8868	35.318	188.637	3.29233	15.5249
44420	Wed Mar 22 16:33:48 2017_x000D_	27.1296	40.2909	25.476	0.44464	1	11.8868	35.318	188.637	3.29233	16.0335
44421	Wed Mar 22 16:33:48 2017_x000D_	27.4327	40.0756	26.7383	0.466672	1	10.8015	35.0646	188.55	3.29082	17.3697
44422	Wed Mar 22 16:33:48 2017_x000D_	28.0445	39.8549	24.3241	0.424536	1	10.8015	35.0646	188.55	3.29082	17.896
44423	Wed Mar 22 16:33:48 2017_x000D_	28.3475	39.6398	25.4749	0.44462	1	10.8015	35.0646	188.55	3.29082	18.1327
44424	Wed Mar 22 16:33:48 2017_x000D_	28.5503	39.5313	22.7063	0.3963	1	10.8015	35.0646	188.55	3.29082	18.3022
44425	Wed Mar 22 16:33:48 2017_x000D_	29.1619	39.3107	22.707	0.396311	1	10.1824	34.1632	255.308	4.45597	19.6652
44426	Wed Mar 22 16:33:48 2017_x000D_	29.3616	39.0976	22.7047	0.396272	1	10.1824	34.1632	255.308	4.45597	19.8038
44427	Wed Mar 22 16:33:48 2017_x000D_	29.9728	38.8771	22.7053	0.396282	1	10.1824	34.1632	255.308	4.45597	20.3441
44428	Wed Mar 22 16:33:48 2017_x000D_	30.1785	38.8735	22.7067	0.396308	1	10.1824	34.1632	255.308	4.45597	20.5434
44429	Wed Mar 22 16:33:48 2017_x000D_	30.4808	38.6587	21.6572	0.37799	1	10.1824	34.1632	255.308	4.45597	20.7903
44430	Wed Mar 22 16:33:48 2017_x000D_	30.8859	38.4421	21.6562	0.377972	1	9.77278	33.4886	247.215	4.31472	21.6864
44431	Wed Mar 22 16:33:48 2017_x000D_	31.0915	38.4385	21.6576	0.377997	1	9.77278	33.4886	247.215	4.31472	21.8858
44432	Wed Mar 22 16:33:49 2017_x000D_	31.4965	38.2219	21.6566	0.377978	1	9.77278	33.4886	247.215	4.31472	22.2334
44433	Wed Mar 22 16:33:49 2017_x000D_	31.7019	38.2184	21.6581	0.378004	1	9.77278	33.4886	247.215	4.31472	22.4334
44434	Wed Mar 22 16:33:49 2017_x000D_	32.0073	38.1084	25.4783	0.444679	1	9.58214	32.8206	259.074	4.52169	23.0402
44435	Wed Mar 22 16:33:49 2017_x000D_	32.3097	37.8937	32.115	0.560512	1	9.58214	32.8206	259.074	4.52169	23.2869
44436	Wed Mar 22 16:33:49 2017_x000D_	32.4096	37.7872	36.2326	0.632378	1	9.58214	32.8206	259.074	4.52169	23.3615
44437	Wed Mar 22 16:33:49 2017_x000D_	32.3134	37.9979	51.0002	0.890122	1	9.58214	32.8206	259.074	4.52169	23.3134
44438	Wed Mar 22 16:33:49 2017_x000D_	32.3136	37.9976	59.0482	1.03059	1	9.62002	31.9387	280.926	4.90309	23.4885
44439	Wed Mar 22 16:33:49 2017_x000D_	32.3136	37.9974	64.0548	1.11797	1	9.62002	31.9387	280.926	4.90309	23.4884
44440	Wed Mar 22 16:33:49 2017_x000D_	32.4222	38.2043	79.9293	1.39503	1	9.62002	31.9387	280.926	4.90309	23.6473
44441	Wed Mar 22 16:33:49 2017_x000D_	32.3224	38.3102	88.8105	1.55004	1	9.62002	31.9387	280.926	4.90309	23.5795
44442	Wed Mar 22 16:33:49 2017_x000D_	32.3252	38.4148	94.5709	1.65057	1	9.877	31.0632	284.692	4.96881	23.6213
44443	Wed Mar 22 16:33:49 2017_x000D_	32.4302	38.5174	109.655	1.91384	1	9.877	31.0632	284.692	4.96881	23.7531
44444	Wed Mar 22 16:33:49 2017_x000D_	32.4269	38.4127	116.275	2.02938	1	9.877	31.0632	284.692	4.96881	23.7174
44445	Wed Mar 22 16:33:49 2017_x000D_	32.4263	38.4128	129.49	2.26002	1	9.877	31.0632	284.692	4.96881	23.7168
44446	Wed Mar 22 16:33:49 2017_x000D_	32.4232	38.3085	140.102	2.44524	1	9.877	31.0632	284.692	4.96881	23.6818
44447	Wed Mar 22 16:33:49 2017_x000D_	32.3171	38.206	152.765	2.66626	1	10.3437	30.4149	315	5.49779	23.3138
44448	Wed Mar 22 16:33:49 2017_x000D_	32.2114	38.1032	156.711	2.73513	1	10.3437	30.4149	315	5.49779	23.1799
44449	Wed Mar 22 16:33:49 2017_x000D_	31.7948	37.9012	162.275	2.83223	1	10.3437	30.4149	315	5.49779	22.7199
44450	Wed Mar 22 16:33:49 2017_x000D_	31.4835	37.8019	166.003	2.89729	1	10.3437	30.4149	315	5.49779	22.3933
44451	Wed Mar 22 16:33:49 2017_x000D_	31.0694	37.704	163.193	2.84826	1	10.8198	29.5459	284.692	4.96881	21.8312
44452	Wed Mar 22 16:33:49 2017_x000D_	30.3437	37.5066	162.277	2.83227	1	10.8198	29.5459	284.692	4.96881	21.0845
44453	Wed Mar 22 16:33:49 2017_x000D_	29.9289	37.4086	159.445	2.78283	1	10.8198	29.5459	284.692	4.96881	20.6635
44454	Wed Mar 22 16:33:50 2017_x000D_	29.6137	37.204	160.473	2.80078	1	10.8198	29.5459	284.692	4.96881	20.2943
44455	Wed Mar 22 16:33:50 2017_x000D_	28.8897	37.111	156.726	2.73538	1	11.5152	28.6835	315	5.49779	19.3105
44456	Wed Mar 22 16:33:50 2017_x000D_	28.6773	36.9045	156.722	2.73532	1	11.5152	28.6835	315	5.49779	19.0295
44457	Wed Mar 22 16:33:50 2017_x000D_	27.9462	36.6013	152.786	2.66662	1	11.5152	28.6835	315	5.49779	18.2392
44458	Wed Mar 22 16:33:50 2017_x000D_	27.7335	36.3946	152.783	2.66657	1	11.5152	28.6835	315	5.49779	17.9581
44459	Wed Mar 22 16:33:50 2017_x000D_	27.4208	36.2944	148.69	2.59513	1	11.982	28.0349	315	5.49779	17.5093
44460	Wed Mar 22 16:33:50 2017_x000D_	26.7917	35.9893	151.329	2.64119	1	11.982	28.0349	315	5.49779	16.8107
44461	Wed Mar 22 16:33:50 2017_x000D_	26.475	35.7839	152.784	2.66659	1	11.982	28.0349	315	5.49779	16.4345
44462	Wed Mar 22 16:33:50 2017_x000D_	25.8417	35.3729	152.781	2.66654	1	11.982	28.0349	315	5.49779	15.6824
44463	Wed Mar 22 16:33:50 2017_x000D_	25.5251	35.1673	151.325	2.64112	1	11.982	28.0349	315	5.49779	15.3064
44464	Wed Mar 22 16:33:50 2017_x000D_	25.211	35.0666	150.225	2.62191	1	12.6584	27.6137	296.209	5.16982	14.5984
44465	Wed Mar 22 16:33:50 2017_x000D_	24.5799	34.7605	152.783	2.66656	1	12.6584	27.6137	296.209	5.16982	13.8996
44466	Wed Mar 22 16:33:50 2017_x000D_	24.1588	34.5561	152.783	2.66657	1	12.6584	27.6137	296.209	5.16982	13.4334
44467	Wed Mar 22 16:33:50 2017_x000D_	23.5265	34.2491	150.229	2.62199	1	12.6584	27.6137	296.209	5.16982	12.7336
44468	Wed Mar 22 16:33:50 2017_x000D_	23.3158	34.1469	152.784	2.66658	1	13.773	27.206	0	0	11.8
44469	Wed Mar 22 16:33:50 2017_x000D_	22.9979	33.9407	151.33	2.6412	1	13.773	27.206	0	0	11.4217
44470	Wed Mar 22 16:33:50 2017_x000D_	22.465	33.5262	152.778	2.66648	1	13.773	27.206	0	0	10.7469
44471	Wed Mar 22 16:33:50 2017_x000D_	22.0426	33.3211	152.778	2.66648	1	13.773	27.206	0	0	10.285
44472	Wed Mar 22 16:33:50 2017_x000D_	21.4087	33.0134	155.462	2.71333	1	14.4399	27.0055	0	0	9.20103
44473	Wed Mar 22 16:33:50 2017_x000D_	21.0933	32.9122	151.33	2.64121	1	14.4399	27.0055	0	0	8.89701
44474	Wed Mar 22 16:33:50 2017_x000D_	20.5624	32.6026	155.461	2.71331	1	14.4399	27.0055	0	0	8.29533
44475	Wed Mar 22 16:33:51 2017_x000D_	20.1388	32.397	155.461	2.71331	1	14.4399	27.0055	0	0	7.84511
44476	Wed Mar 22 16:33:51 2017_x000D_	19.8225	32.2954	154.106	2.68965	1	14.4399	27.0055	0	0	7.54688
44477	Wed Mar 22 16:33:51 2017_x000D_	19.1865	31.9868	156.695	2.73484	1	15.1163	26.5843	340.522	5.94323	6.76414
44478	Wed Mar 22 16:33:51 2017_x000D_	18.8667	31.7794	155.46	2.71329	1	15.1163	26.5843	340.522	5.94323	6.40738
44479	Wed Mar 22 16:33:51 2017_x000D_	18.5535	31.7837	156.697	2.73488	1	15.1163	26.5843	340.522	5.94323	6.23282
44480	Wed Mar 22 16:33:51 2017_x000D_	18.0174	31.3671	155.459	2.71327	1	15.1163	26.5843	340.522	5.94323	5.59389
44481	Wed Mar 22 16:33:51 2017_x000D_	17.8085	31.3699	155.462	2.71333	1	16.031	25.7285	315	5.49779	5.9148
44482	Wed Mar 22 16:33:51 2017_x000D_	17.1707	31.0601	152.786	2.66662	1	16.031	25.7285	315	5.49779	5.45205
44483	Wed Mar 22 16:33:51 2017_x000D_	16.958	30.9571	155.461	2.71331	1	16.031	25.7285	315	5.49779	5.31014
44484	Wed Mar 22 16:33:51 2017_x000D_	16.7451	30.8536	152.787	2.66663	1	16.031	25.7285	315	5.49779	5.17461
44485	Wed Mar 22 16:33:51 2017_x000D_	16.3194	30.6469	152.787	2.66664	1	16.7267	24.8658	340.522	5.94323	5.79543
44486	Wed Mar 22 16:33:51 2017_x000D_	16.1065	30.5437	155.461	2.7133	1	16.7267	24.8658	340.522	5.94323	5.71167
44487	Wed Mar 22 16:33:51 2017_x000D_	15.6839	30.4429	152.791	2.6667	1	16.7267	24.8658	340.522	5.94323	5.67375
44488	Wed Mar 22 16:33:51 2017_x000D_	15.572	30.2319	151.341	2.6414	1	16.7267	24.8658	340.522	5.94323	5.48893
44489	Wed Mar 22 16:33:51 2017_x000D_	15.1492	30.1309	148.73	2.59583	1	17.6319	24.2305	315	5.49779	6.40145
44490	Wed Mar 22 16:33:51 2017_x000D_	15.0408	30.0259	144.545	2.52279	1	17.6319	24.2305	315	5.49779	6.34826
44491	Wed Mar 22 16:33:51 2017_x000D_	15.146	30.024	129.771	2.26494	1	17.6319	24.2305	315	5.49779	6.30431
44492	Wed Mar 22 16:33:51 2017_x000D_	15.1501	30.1302	123.286	2.15174	1	17.6319	24.2305	315	5.49779	6.40045
44493	Wed Mar 22 16:33:51 2017_x000D_	15.1503	30.13	115.449	2.01497	1	17.6319	24.2305	315	5.49779	6.40019
44494	Wed Mar 22 16:33:51 2017_x000D_	15.046	30.1317	107.221	1.87136	1	18.3084	23.8093	345.308	6.02676	7.11449
44495	Wed Mar 22 16:33:51 2017_x000D_	15.0501	30.2382	94.9634	1.65742	1	18.3084	23.8093	345.308	6.02676	7.20745
44496	Wed Mar 22 16:33:51 2017_x000D_	15.1552	30.2371	86.0587	1.50201	1	18.3084	23.8093	345.308	6.02676	7.15956
44497	Wed Mar 22 16:33:52 2017_x000D_	15.0505	30.2393	69.73	1.21702	1	18.3084	23.8093	345.308	6.02676	7.20825
44498	Wed Mar 22 16:33:52 2017_x000D_	15.0468	30.1331	65.5171	1.14349	1	18.9945	23.1672	347.805	6.07034	8.00675
44499	Wed Mar 22 16:33:52 2017_x000D_	15.1402	29.8135	53.2579	0.929525	1	18.9945	23.1672	347.805	6.07034	7.68303
44500	Wed Mar 22 16:33:52 2017_x000D_	15.3459	29.7047	46.7896	0.816633	1	18.9945	23.1672	347.805	6.07034	7.48673
44501	Wed Mar 22 16:33:52 2017_x000D_	15.4431	29.491	40.2991	0.703351	1	18.9945	23.1672	347.805	6.07034	7.25278
44502	Wed Mar 22 16:33:52 2017_x000D_	15.9557	29.1656	36.0419	0.62905	1	19.452	22.7392	315	5.49779	7.31592
44503	Wed Mar 22 16:33:52 2017_x000D_	16.2587	28.8429	31.8897	0.55658	1	19.452	22.7392	315	5.49779	6.88856
44504	Wed Mar 22 16:33:52 2017_x000D_	16.4644	28.734	29.2517	0.510538	1	19.452	22.7392	315	5.49779	6.69801
44505	Wed Mar 22 16:33:52 2017_x000D_	17.186	28.4062	25.2099	0.439996	1	19.452	22.7392	315	5.49779	6.10325
44506	Wed Mar 22 16:33:52 2017_x000D_	17.9041	27.9722	26.4813	0.462187	1	19.452	22.7392	315	5.49779	5.45713
44507	Wed Mar 22 16:33:52 2017_x000D_	18.2105	27.756	25.2072	0.439949	1	19.6808	22.5252	315	5.49779	5.43351
44508	Wed Mar 22 16:33:52 2017_x000D_	18.6286	27.751	25.2103	0.440003	1	19.6808	22.5252	315	5.49779	5.33068
44509	Wed Mar 22 16:33:52 2017_x000D_	19.2414	27.3187	25.208	0.439963	1	19.6808	22.5252	315	5.49779	4.8136
44510	Wed Mar 22 16:33:52 2017_x000D_	19.5514	27.2088	29.2545	0.510586	1	19.6808	22.5252	315	5.49779	4.68539
44511	Wed Mar 22 16:33:52 2017_x000D_	19.8575	26.9927	27.8839	0.486666	1	20.1383	22.0971	315	5.49779	4.90365
44512	Wed Mar 22 16:33:52 2017_x000D_	20.4768	26.7731	27.8855	0.486693	1	20.1383	22.0971	315	5.49779	4.68824
44513	Wed Mar 22 16:33:52 2017_x000D_	20.7831	26.5571	29.255	0.510596	1	20.1383	22.0971	315	5.49779	4.50637
44514	Wed Mar 22 16:33:52 2017_x000D_	21.19	26.2337	31.8951	0.556675	1	20.1383	22.0971	315	5.49779	4.2682
44515	Wed Mar 22 16:33:52 2017_x000D_	21.6036	26.1229	29.2553	0.510602	1	20.5958	21.669	315	5.49779	4.5665
44516	Wed Mar 22 16:33:52 2017_x000D_	22.0104	25.7997	31.896	0.556691	1	20.5958	21.669	315	5.49779	4.36621
44517	Wed Mar 22 16:33:52 2017_x000D_	22.3198	25.69	36.0526	0.629237	1	20.5958	21.669	315	5.49779	4.375
44518	Wed Mar 22 16:33:53 2017_x000D_	22.6255	25.4743	34.4053	0.600485	1	20.5958	21.669	315	5.49779	4.31277
44519	Wed Mar 22 16:33:53 2017_x000D_	23.1329	25.0438	36.0521	0.629228	1	21.0534	21.2409	315	5.49779	4.33432
44520	Wed Mar 22 16:33:53 2017_x000D_	23.3377	24.9354	33.4795	0.584327	1	21.0534	21.2409	315	5.49779	4.34366
44521	Wed Mar 22 16:33:53 2017_x000D_	23.6432	24.7198	31.8953	0.556678	1	21.0534	21.2409	315	5.49779	4.33703
44522	Wed Mar 22 16:33:53 2017_x000D_	24.1537	24.3958	36.053	0.629243	1	21.0534	21.2409	315	5.49779	4.42326
44523	Wed Mar 22 16:33:53 2017_x000D_	24.3552	24.1812	36.0523	0.629232	1	21.0534	21.2409	315	5.49779	4.42123
44524	Wed Mar 22 16:33:53 2017_x000D_	24.8685	23.9637	34.4055	0.600489	1	21.5109	20.8128	315	5.49779	4.60452
44525	Wed Mar 22 16:33:53 2017_x000D_	25.0699	23.7492	34.4047	0.600475	1	21.5109	20.8128	315	5.49779	4.61399
44526	Wed Mar 22 16:33:53 2017_x000D_	25.4758	23.4265	31.8935	0.556646	1	21.5109	20.8128	315	5.49779	4.74888
44527	Wed Mar 22 16:33:53 2017_x000D_	25.6837	23.4245	31.895	0.556672	1	21.5109	20.8128	315	5.49779	4.92273
44528	Wed Mar 22 16:33:53 2017_x000D_	25.885	23.21	31.8939	0.556654	1	21.9685	20.3846	315	5.49779	4.82927
44529	Wed Mar 22 16:33:53 2017_x000D_	26.0895	23.1018	29.2484	0.510482	1	21.9685	20.3846	315	5.49779	4.93617
44530	Wed Mar 22 16:33:53 2017_x000D_	26.2941	22.9937	31.8944	0.556662	1	21.9685	20.3846	315	5.49779	5.05156
44531	Wed Mar 22 16:33:53 2017_x000D_	26.7031	22.7773	31.8948	0.55667	1	21.9685	20.3846	315	5.49779	5.30485
44532	Wed Mar 22 16:33:53 2017_x000D_	26.8039	22.6701	36.0549	0.629276	1	22.4359	19.7356	315	5.49779	5.2622
44533	Wed Mar 22 16:33:53 2017_x000D_	27.0088	22.5618	46.8069	0.816935	1	22.4359	19.7356	315	5.49779	5.37576
44534	Wed Mar 22 16:33:53 2017_x000D_	26.8046	22.6697	53.2614	0.929586	1	22.4359	19.7356	315	5.49779	5.26255
44535	Wed Mar 22 16:33:53 2017_x000D_	26.9117	22.7748	57.4665	1.00298	1	22.4359	19.7356	315	5.49779	5.41013
44536	Wed Mar 22 16:33:53 2017_x000D_	26.8112	22.8816	66.829	1.16639	1	22.4359	19.7356	315	5.49779	5.38893
44537	Wed Mar 22 16:33:53 2017_x000D_	26.915	22.8798	82.9316	1.44743	1	22.9033	19.0864	284.692	4.96881	5.5212
44538	Wed Mar 22 16:33:53 2017_x000D_	26.8109	22.8805	91.7309	1.60101	1	22.9033	19.0864	284.692	4.96881	5.44652
44539	Wed Mar 22 16:33:54 2017_x000D_	26.911	22.773	106.83	1.86453	1	22.9033	19.0864	284.692	4.96881	5.44543
44540	Wed Mar 22 16:33:54 2017_x000D_	26.9107	22.7728	112.381	1.96143	1	22.9033	19.0864	284.692	4.96881	5.44507
44541	Wed Mar 22 16:33:54 2017_x000D_	26.9037	22.5604	125.243	2.18591	1	23.1517	18.4304	284.692	4.96881	5.57982
44542	Wed Mar 22 16:33:54 2017_x000D_	26.7998	22.5616	131.181	2.28953	1	23.1517	18.4304	284.692	4.96881	5.51139
44543	Wed Mar 22 16:33:54 2017_x000D_	26.5821	22.2448	137.555	2.40078	1	23.1517	18.4304	284.692	4.96881	5.13004
44544	Wed Mar 22 16:33:54 2017_x000D_	26.3679	22.0341	137.554	2.40077	1	23.1517	18.4304	284.692	4.96881	4.83018
44545	Wed Mar 22 16:33:54 2017_x000D_	25.9392	21.6125	137.553	2.40076	1	23.848	17.567	315	5.49779	4.55403
44546	Wed Mar 22 16:33:54 2017_x000D_	25.4063	21.1916	135.48	2.36456	1	23.848	17.567	315	5.49779	3.94538
44547	Wed Mar 22 16:33:54 2017_x000D_	25.1883	20.8738	133.405	2.32836	1	23.848	17.567	315	5.49779	3.5681
44548	Wed Mar 22 16:33:54 2017_x000D_	24.6515	20.3455	129.296	2.25665	1	23.848	17.567	315	5.49779	2.89235
44549	Wed Mar 22 16:33:54 2017_x000D_	24.4365	20.1341	129.298	2.25667	2	27.2532	19.8858	225	3.92699	2.82762
44550	Wed Mar 22 16:33:54 2017_x000D_	24.2182	19.8163	131.185	2.28962	2	27.2532	19.8858	225	3.92699	3.0358
44551	Wed Mar 22 16:33:54 2017_x000D_	23.7845	19.2861	129.296	2.25665	2	27.2532	19.8858	225	3.92699	3.52016
44552	Wed Mar 22 16:33:54 2017_x000D_	23.5692	19.0744	129.298	2.25667	2	27.2532	19.8858	225	3.92699	3.7723
44553	Wed Mar 22 16:33:54 2017_x000D_	23.347	18.649	129.294	2.25661	2	27.2532	19.8858	225	3.92699	4.09733
44554	Wed Mar 22 16:33:54 2017_x000D_	22.8118	18.2258	126.964	2.21595	2	25.1327	18.2711	217.559	3.79711	2.32134
44555	Wed Mar 22 16:33:54 2017_x000D_	22.7004	18.0128	129.298	2.25667	2	25.1327	18.2711	217.559	3.79711	2.44598
44556	Wed Mar 22 16:33:54 2017_x000D_	22.262	17.3745	129.295	2.25663	2	25.1327	18.2711	217.559	3.79711	3.00746
44557	Wed Mar 22 16:33:54 2017_x000D_	22.0461	17.162	129.296	2.25665	2	25.1327	18.2711	217.559	3.79711	3.27982
44558	Wed Mar 22 16:33:54 2017_x000D_	21.7188	16.7363	126.964	2.21593	1	24.7466	22.019	0	0	6.08888
44559	Wed Mar 22 16:33:54 2017_x000D_	21.4958	16.3095	126.961	2.21588	1	24.7466	22.019	0	0	6.57009
44560	Wed Mar 22 16:33:55 2017_x000D_	20.9549	15.7774	131.178	2.28949	1	24.7466	22.019	0	0	7.30305
44561	Wed Mar 22 16:33:55 2017_x000D_	20.9549	15.7774	131.178	2.28949	1	24.7466	22.019	0	0	7.30305
44562	Wed Mar 22 16:33:55 2017_x000D_	20.6234	15.2434	126.963	2.21592	1	25.5337	24.0327	48.6363	0.848864	10.0679
44563	Wed Mar 22 16:33:55 2017_x000D_	20.4069	15.0302	126.964	2.21594	1	25.5337	24.0327	48.6363	0.848864	10.36
44564	Wed Mar 22 16:33:55 2017_x000D_	19.9664	14.389	126.963	2.21592	1	25.5337	24.0327	48.6363	0.848864	11.1353
44565	Wed Mar 22 16:33:55 2017_x000D_	19.7496	14.1755	126.965	2.21595	1	25.5337	24.0327	48.6363	0.848864	11.4289
44566	Wed Mar 22 16:33:55 2017_x000D_	19.3121	13.6407	125.279	2.18654	1	26.3499	25.3836	43.9929	0.767821	13.6904
44567	Wed Mar 22 16:33:55 2017_x000D_	19.1999	13.4267	131.17	2.28935	1	26.3499	25.3836	43.9929	0.767821	13.9316
44568	Wed Mar 22 16:33:55 2017_x000D_	18.8743	13.1058	126.967	2.21599	1	26.3499	25.3836	43.9929	0.767821	14.3746
44569	Wed Mar 22 16:33:55 2017_x000D_	18.7619	12.8913	129.291	2.25655	1	26.3499	25.3836	43.9929	0.767821	14.6163
44570	Wed Mar 22 16:33:55 2017_x000D_	18.5446	12.6772	129.292	2.25657	1	26.3499	25.3836	43.9929	0.767821	14.9123
44571	Wed Mar 22 16:33:55 2017_x000D_	18.3236	12.3558	131.169	2.28932	1	27.1856	26.2929	24.768	0.432284	16.516
44572	Wed Mar 22 16:33:55 2017_x000D_	18.1026	12.0342	133.208	2.32492	1	27.1856	26.2929	24.768	0.432284	16.906
44573	Wed Mar 22 16:33:55 2017_x000D_	17.8846	11.8197	137.489	2.39964	1	27.1856	26.2929	24.768	0.432284	17.2041
44574	Wed Mar 22 16:33:55 2017_x000D_	17.6703	11.7133	148.114	2.58508	1	27.1856	26.2929	24.768	0.432284	17.4099
44575	Wed Mar 22 16:33:55 2017_x000D_	17.7717	11.6054	152.156	2.65562	1	27.8122	26.9747	23.1472	0.403995	18.3583
44576	Wed Mar 22 16:33:55 2017_x000D_	17.7716	11.606	165.255	2.88425	1	27.8122	26.9747	23.1472	0.403995	18.3578
44577	Wed Mar 22 16:33:55 2017_x000D_	17.772	11.6065	177.127	3.09145	1	27.8122	26.9747	23.1472	0.403995	18.3572
44578	Wed Mar 22 16:33:55 2017_x000D_	17.7721	11.6068	183.289	3.199	1	27.8122	26.9747	23.1472	0.403995	18.3569
44579	Wed Mar 22 16:33:55 2017_x000D_	17.8779	11.6067	196.192	3.4242	1	28.2298	27.4291	8.63681	0.150741	18.9079
44580	Wed Mar 22 16:33:55 2017_x000D_	17.8745	11.4992	204.943	3.57693	1	28.2298	27.4291	8.63681	0.150741	18.9998
44581	Wed Mar 22 16:33:55 2017_x000D_	17.8714	11.3915	215.89	3.76799	1	28.2298	27.4291	8.63681	0.150741	19.0919
44582	Wed Mar 22 16:33:56 2017_x000D_	17.9769	11.3911	222.523	3.88376	1	28.2298	27.4291	8.63681	0.150741	19.0352
44583	Wed Mar 22 16:33:56 2017_x000D_	17.8758	11.4985	240.042	4.18952	1	29.7308	28.1375	0	0	20.4303
44584	Wed Mar 22 16:33:56 2017_x000D_	17.7707	11.4985	245.554	4.28573	1	29.7308	28.1375	0	0	20.4915
44585	Wed Mar 22 16:33:56 2017_x000D_	17.7816	11.8208	257.397	4.49242	1	29.7308	28.1375	0	0	20.2242
44586	Wed Mar 22 16:33:56 2017_x000D_	17.6762	11.8208	266.035	4.64319	1	29.7308	28.1375	0	0	20.2866
44587	Wed Mar 22 16:33:56 2017_x000D_	17.5781	12.0363	268.979	4.69456	1	29.7308	28.1375	0	0	20.1727
44588	Wed Mar 22 16:33:56 2017_x000D_	17.5852	12.2512	-85.1326	-1.48584	1	31.0226	28.6186	0	0	21.1768
44589	Wed Mar 22 16:33:56 2017_x000D_	17.5995	12.6812	-79.3384	-1.38472	1	31.0226	28.6186	0	0	20.837
44590	Wed Mar 22 16:33:56 2017_x000D_	17.7118	12.8957	-76.5148	-1.33543	1	31.0226	28.6186	0	0	20.6007
44591	Wed Mar 22 16:33:56 2017_x000D_	17.9437	13.5396	-76.5169	-1.33547	1	31.0226	28.6186	0	0	19.9608
44592	Wed Mar 22 16:33:56 2017_x000D_	17.9546	13.8621	-75.8952	-1.32462	1	32.7612	28.8925	0	0	21.0985
44593	Wed Mar 22 16:33:56 2017_x000D_	18.0814	14.506	-78.8668	-1.37648	1	32.7612	28.8925	0	0	20.554
44594	Wed Mar 22 16:33:56 2017_x000D_	18.1971	14.8272	-76.5154	-1.33545	1	32.7612	28.8925	0	0	20.2471
44595	Wed Mar 22 16:33:56 2017_x000D_	18.3166	15.2559	-79.3444	-1.38482	1	32.7612	28.8925	0	0	19.8646
44596	Wed Mar 22 16:33:56 2017_x000D_	18.443	15.8987	-76.5151	-1.33544	1	34.0624	29.153	0	0	20.4852
44597	Wed Mar 22 16:33:56 2017_x000D_	18.4573	16.3276	-76.5127	-1.3354	1	34.0624	29.153	0	0	20.1993
44598	Wed Mar 22 16:33:56 2017_x000D_	18.5838	16.97	-79.343	-1.3848	1	34.0624	29.153	0	0	19.698
44599	Wed Mar 22 16:33:56 2017_x000D_	18.7031	17.3978	-82.2272	-1.43514	1	34.0624	29.153	0	0	19.3415
44600	Wed Mar 22 16:33:56 2017_x000D_	18.7138	17.7192	-81.9038	-1.42949	1	34.0624	29.153	0	0	19.1393
44601	Wed Mar 22 16:33:56 2017_x000D_	18.8435	18.4674	-79.3424	-1.38479	1	35.1147	30.0676	45	0.785398	19.9829
44602	Wed Mar 22 16:33:56 2017_x000D_	18.8577	18.8953	-79.3407	-1.38476	1	35.1147	30.0676	45	0.785398	19.7259
44603	Wed Mar 22 16:33:57 2017_x000D_	19.0886	19.5353	-79.3436	-1.38481	1	35.1147	30.0676	45	0.785398	19.1772
44604	Wed Mar 22 16:33:57 2017_x000D_	19.1028	19.9628	-79.3419	-1.38478	1	35.1147	30.0676	45	0.785398	18.9338
44605	Wed Mar 22 16:33:57 2017_x000D_	19.1135	20.2835	-78.864	-1.37644	1	36.1464	31.4224	74.0906	1.29312	20.3518
44606	Wed Mar 22 16:33:57 2017_x000D_	19.3476	21.0292	-79.343	-1.3848	1	36.1464	31.4224	74.0906	1.29312	19.7539
44607	Wed Mar 22 16:33:57 2017_x000D_	19.3618	21.4562	-79.3413	-1.38477	1	36.1464	31.4224	74.0906	1.29312	19.5204
44608	Wed Mar 22 16:33:57 2017_x000D_	19.4877	22.0955	-82.2308	-1.4352	1	36.1464	31.4224	74.0906	1.29312	19.092
44609	Wed Mar 22 16:33:57 2017_x000D_	19.5018	22.5221	-82.2297	-1.43518	1	36.7512	32.5432	45	0.785398	19.949
44610	Wed Mar 22 16:33:57 2017_x000D_	19.7321	23.1597	-82.2332	-1.43524	1	36.7512	32.5432	45	0.785398	19.4345
44611	Wed Mar 22 16:33:57 2017_x000D_	19.7462	23.5859	-82.2321	-1.43522	1	36.7512	32.5432	45	0.785398	19.2199
44612	Wed Mar 22 16:33:57 2017_x000D_	19.8646	24.0108	-79.3419	-1.38478	1	36.7512	32.5432	45	0.785398	18.9198
44613	Wed Mar 22 16:33:57 2017_x000D_	19.8716	24.2238	-79.341	-1.38476	1	37.5943	33.2301	8.63681	0.150741	19.8798
44614	Wed Mar 22 16:33:57 2017_x000D_	19.8927	24.8624	-79.3384	-1.38472	1	37.5943	33.2301	8.63681	0.150741	19.5797
44615	Wed Mar 22 16:33:57 2017_x000D_	20.0113	25.287	-82.233	-1.43524	1	37.5943	33.2301	8.63681	0.150741	19.2939
44616	Wed Mar 22 16:33:57 2017_x000D_	20.1365	25.9239	-79.3396	-1.38474	1	37.5943	33.2301	8.63681	0.150741	18.925
44617	Wed Mar 22 16:33:57 2017_x000D_	20.255	26.3481	-82.2354	-1.43528	1	37.5943	33.2301	8.63681	0.150741	18.6551
44618	Wed Mar 22 16:33:57 2017_x000D_	20.3802	26.9843	-79.3407	-1.38476	1	38.6352	34.3635	12.2731	0.214207	19.69
44619	Wed Mar 22 16:33:57 2017_x000D_	20.3871	27.1967	-79.3399	-1.38474	1	38.6352	34.3635	12.2731	0.214207	19.605
44620	Wed Mar 22 16:33:57 2017_x000D_	20.408	27.8338	-79.3373	-1.3847	1	38.6352	34.3635	12.2731	0.214207	19.3615
44621	Wed Mar 22 16:33:57 2017_x000D_	20.5229	28.1512	-81.9119	-1.42963	1	38.6352	34.3635	12.2731	0.214207	19.1481
44622	Wed Mar 22 16:33:57 2017_x000D_	20.6374	28.468	-79.3401	-1.38475	1	39.4676	35.2699	48.6363	0.848864	20.021
44623	Wed Mar 22 16:33:57 2017_x000D_	20.6513	28.8922	-79.3384	-1.38472	1	39.4676	35.2699	48.6363	0.848864	19.8678
44624	Wed Mar 22 16:33:57 2017_x000D_	20.7626	29.1031	-82.2387	-1.43534	1	39.4676	35.2699	48.6363	0.848864	19.6953
44625	Wed Mar 22 16:33:58 2017_x000D_	20.7764	29.5272	-82.2376	-1.43532	1	39.4676	35.2699	48.6363	0.848864	19.5535
44626	Wed Mar 22 16:33:58 2017_x000D_	20.7833	29.7391	-82.2371	-1.43531	1	39.6757	35.4965	63.9632	1.11637	19.7502
44627	Wed Mar 22 16:33:58 2017_x000D_	20.7972	30.163	-82.236	-1.43529	1	39.6757	35.4965	63.9632	1.11637	19.6174
44628	Wed Mar 22 16:33:58 2017_x000D_	20.9081	30.3734	-79.3379	-1.38471	1	39.6757	35.4965	63.9632	1.11637	19.4543
44629	Wed Mar 22 16:33:58 2017_x000D_	20.9148	30.585	-73.6995	-1.2863	1	39.6757	35.4965	63.9632	1.11637	19.3931
44630	Wed Mar 22 16:33:58 2017_x000D_	20.918	30.6909	-67.3527	-1.17553	1	39.6757	35.4965	63.9632	1.11637	19.3635
44631	Wed Mar 22 16:33:58 2017_x000D_	20.8099	30.5863	-58.3688	-1.01873	1	40.2795	36.6159	78.9857	1.37856	20.3819
44632	Wed Mar 22 16:33:58 2017_x000D_	20.7052	30.5878	-48.1616	-0.840579	1	40.2795	36.6159	78.9857	1.37856	20.4815
44633	Wed Mar 22 16:33:58 2017_x000D_	20.5971	30.4836	-36.1666	-0.631227	1	40.2795	36.6159	78.9857	1.37856	20.6156
44634	Wed Mar 22 16:33:58 2017_x000D_	20.493	30.4857	-24.6065	-0.429465	1	40.2795	36.6159	78.9857	1.37856	20.7144
44635	Wed Mar 22 16:33:58 2017_x000D_	20.4929	30.4862	-11.276	-0.196804	1	40.9034	37.2952	79.9968	1.39621	21.5163
44636	Wed Mar 22 16:33:58 2017_x000D_	20.3886	30.4879	-5.03628	-0.0878996	1	40.9034	37.2952	79.9968	1.39621	21.6147
44637	Wed Mar 22 16:33:58 2017_x000D_	20.4969	30.5929	9.90993	0.172961	1	40.9034	37.2952	79.9968	1.39621	21.479
44638	Wed Mar 22 16:33:58 2017_x000D_	20.5981	30.4858	19.5983	0.342055	1	40.9034	37.2952	79.9968	1.39621	21.4167
44639	Wed Mar 22 16:33:58 2017_x000D_	20.7026	30.4844	26.5409	0.463226	1	41.03	39.2801	79.9968	1.39621	22.1488
44640	Wed Mar 22 16:33:58 2017_x000D_	20.8032	30.3772	27.9397	0.487639	1	41.03	39.2801	79.9968	1.39621	22.0994
44641	Wed Mar 22 16:33:58 2017_x000D_	21.3208	30.2644	31.9437	0.557523	1	41.03	39.2801	79.9968	1.39621	21.6734
44642	Wed Mar 22 16:33:58 2017_x000D_	21.6231	29.9426	36.0873	0.629841	1	41.03	39.2801	79.9968	1.39621	21.5364
44643	Wed Mar 22 16:33:58 2017_x000D_	22.2372	29.6168	33.5223	0.585075	1	41.2176	39.9459	82.3448	1.43719	21.6089
44644	Wed Mar 22 16:33:58 2017_x000D_	22.5391	29.2951	34.4438	0.601158	1	41.2176	39.9459	82.3448	1.43719	21.5018
44645	Wed Mar 22 16:33:58 2017_x000D_	23.1497	28.8637	34.4437	0.601156	1	41.2176	39.9459	82.3448	1.43719	21.1959
44646	Wed Mar 22 16:33:59 2017_x000D_	23.5621	28.7526	31.9424	0.5575	1	41.2176	39.9459	82.3448	1.43719	20.9047
44647	Wed Mar 22 16:33:59 2017_x000D_	23.8674	28.5369	33.5223	0.585075	1	41.2176	39.9459	82.3448	1.43719	20.7652
44648	Wed Mar 22 16:33:59 2017_x000D_	24.4775	28.1057	33.522	0.58507	1	41.3746	41.2706	82.3448	1.43719	21.4202
44649	Wed Mar 22 16:33:59 2017_x000D_	24.7823	27.8902	31.9412	0.557479	1	41.3746	41.2706	82.3448	1.43719	21.3152
44650	Wed Mar 22 16:33:59 2017_x000D_	25.1911	27.6735	31.9416	0.557486	1	41.3746	41.2706	82.3448	1.43719	21.1373
44651	Wed Mar 22 16:33:59 2017_x000D_	25.8008	27.2426	31.941	0.557476	1	41.3746	41.2706	82.3448	1.43719	20.9602
44652	Wed Mar 22 16:33:59 2017_x000D_	26.0018	27.0284	31.9399	0.557457	1	41.3339	42.1492	75.3081	1.31438	21.534
44653	Wed Mar 22 16:33:59 2017_x000D_	26.7179	26.7024	27.9319	0.487504	1	41.3339	42.1492	75.3081	1.31438	21.2657
44654	Wed Mar 22 16:33:59 2017_x000D_	27.0227	26.4871	29.3012	0.511403	1	41.3339	42.1492	75.3081	1.31438	21.2158
44655	Wed Mar 22 16:33:59 2017_x000D_	27.3304	26.3778	30.492	0.532186	1	41.3339	42.1492	75.3081	1.31438	21.0911
44656	Wed Mar 22 16:33:59 2017_x000D_	28.0431	25.9462	31.9422	0.557497	1	41.501	43.2537	75.3081	1.31438	21.9241
44657	Wed Mar 22 16:33:59 2017_x000D_	28.3476	25.731	33.5241	0.585105	1	41.501	43.2537	75.3081	1.31438	21.9102
44658	Wed Mar 22 16:33:59 2017_x000D_	28.9562	25.3008	33.5238	0.5851	1	41.501	43.2537	75.3081	1.31438	21.9016
44659	Wed Mar 22 16:33:59 2017_x000D_	29.2634	25.1916	29.3007	0.511394	1	41.501	43.2537	75.3081	1.31438	21.8174
44660	Wed Mar 22 16:33:59 2017_x000D_	29.8748	24.8675	31.943	0.55751	1	41.501	43.2537	75.3081	1.31438	21.7536
44661	Wed Mar 22 16:33:59 2017_x000D_	30.179	24.6525	33.5255	0.585131	1	41.501	43.2537	75.3081	1.31438	21.776
44662	Wed Mar 22 16:33:59 2017_x000D_	30.7871	24.2227	33.5252	0.585126	1	41.501	43.2537	75.3081	1.31438	21.8396
44663	Wed Mar 22 16:33:59 2017_x000D_	31.0909	24.0079	31.9418	0.557489	1	41.501	43.2537	75.3081	1.31438	21.8808
44664	Wed Mar 22 16:33:59 2017_x000D_	31.498	23.7921	31.9422	0.557497	1	41.501	43.2537	75.3081	1.31438	21.8818
44665	Wed Mar 22 16:33:59 2017_x000D_	32.1087	23.4685	34.4514	0.60129	1	41.501	43.2537	75.3081	1.31438	21.9014
44666	Wed Mar 22 16:33:59 2017_x000D_	32.3092	23.2548	34.4507	0.601277	1	41.501	43.2537	75.3081	1.31438	22.0101
44667	Wed Mar 22 16:34:00 2017_x000D_	32.61	22.9341	33.5243	0.58511	1	41.501	43.2537	75.3081	1.31438	22.1796
44668	Wed Mar 22 16:34:00 2017_x000D_	33.2202	22.6107	36.0976	0.630023	1	41.501	43.2537	75.3081	1.31438	22.242
44669	Wed Mar 22 16:34:00 2017_x000D_	33.5236	22.3962	34.4504	0.601272	1	41.501	43.2537	75.3081	1.31438	22.331
44670	Wed Mar 22 16:34:00 2017_x000D_	34.2338	21.9662	36.0985	0.630038	1	41.501	43.2537	75.3081	1.31438	22.4938
44671	Wed Mar 22 16:34:00 2017_x000D_	34.5398	21.8576	31.9418	0.557489	1	41.501	43.2537	75.3081	1.31438	22.5
44672	Wed Mar 22 16:34:00 2017_x000D_	34.8405	21.5373	36.0987	0.63004	1	41.501	43.2537	75.3081	1.31438	22.7148
44673	Wed Mar 22 16:34:00 2017_x000D_	35.4498	21.2144	33.5261	0.585141	1	41.7943	46.3396	45.7704	0.798844	25.9139
44674	Wed Mar 22 16:34:00 2017_x000D_	35.7528	21.0001	31.9405	0.557468	1	41.7943	46.3396	45.7704	0.798844	26.0498
44675	Wed Mar 22 16:34:00 2017_x000D_	36.3591	20.5715	31.94	0.557457	1	41.7943	46.3396	45.7704	0.798844	26.3351
44676	Wed Mar 22 16:34:00 2017_x000D_	36.6622	20.3572	33.5255	0.585131	1	41.7943	46.3396	45.7704	0.798844	26.4844
44677	Wed Mar 22 16:34:00 2017_x000D_	37.3708	19.9281	31.9398	0.557455	1	41.7943	46.3396	45.7704	0.798844	26.7794
44678	Wed Mar 22 16:34:00 2017_x000D_	37.5737	19.8207	34.4525	0.601309	1	42.6353	47.0235	44.2296	0.771953	27.6697
44679	Wed Mar 22 16:34:00 2017_x000D_	37.8739	19.5006	33.5249	0.58512	1	42.6353	47.0235	44.2296	0.771953	27.9317
44680	Wed Mar 22 16:34:00 2017_x000D_	38.3794	19.1792	34.4516	0.601293	1	42.6353	47.0235	44.2296	0.771953	28.1677
44681	Wed Mar 22 16:34:00 2017_x000D_	38.582	19.0718	31.9386	0.557434	1	42.6353	47.0235	44.2296	0.771953	28.2441
44682	Wed Mar 22 16:34:00 2017_x000D_	38.9874	18.8571	31.939	0.557441	1	43.2582	47.7009	8.63681	0.150741	29.1583
44683	Wed Mar 22 16:34:00 2017_x000D_	39.3927	18.6424	31.9395	0.55745	1	43.2582	47.7009	8.63681	0.150741	29.3145
44684	Wed Mar 22 16:34:00 2017_x000D_	39.5926	18.4292	31.9385	0.557432	1	43.2582	47.7009	8.63681	0.150741	29.5003
44685	Wed Mar 22 16:34:00 2017_x000D_	39.9977	18.2146	31.9389	0.557439	1	43.2582	47.7009	8.63681	0.150741	29.666
44686	Wed Mar 22 16:34:00 2017_x000D_	40.2003	18.1073	34.4534	0.601325	1	43.4556	48.146	24.768	0.432284	30.2146
44687	Wed Mar 22 16:34:00 2017_x000D_	40.4999	17.7877	30.4813	0.531999	1	43.4556	48.146	24.768	0.432284	30.5018
44688	Wed Mar 22 16:34:00 2017_x000D_	40.6026	17.787	31.9383	0.557429	1	43.4556	48.146	24.768	0.432284	30.4928
44689	Wed Mar 22 16:34:01 2017_x000D_	40.9073	17.6791	27.9103	0.487126	1	43.4556	48.146	24.768	0.432284	30.5733
44690	Wed Mar 22 16:34:01 2017_x000D_	41.2118	17.5711	18.5446	0.323665	1	43.6632	48.3717	24.768	0.432284	30.898
44691	Wed Mar 22 16:34:01 2017_x000D_	41.2089	17.4651	9.66805	0.168739	1	43.6632	48.3717	24.768	0.432284	31.0039
44692	Wed Mar 22 16:34:01 2017_x000D_	41.1032	17.3594	-5.50927	-0.096155	1	43.6632	48.3717	24.768	0.432284	31.1178
44693	Wed Mar 22 16:34:01 2017_x000D_	41.2058	17.3585	-11.8446	-0.206727	1	43.6632	48.3717	24.768	0.432284	31.1104
44694	Wed Mar 22 16:34:01 2017_x000D_	41.1006	17.2529	-21.3665	-0.372916	1	43.6632	48.3717	24.768	0.432284	31.2241
44695	Wed Mar 22 16:34:01 2017_x000D_	41.1008	17.2523	-34.659	-0.604914	1	44.2961	48.8295	24.768	0.432284	31.7385
44696	Wed Mar 22 16:34:01 2017_x000D_	41.1011	17.252	-42.9364	-0.749381	1	44.2961	48.8295	24.768	0.432284	31.7387
44697	Wed Mar 22 16:34:01 2017_x000D_	41.3141	17.5678	-52.9664	-0.924437	1	44.2961	48.8295	24.768	0.432284	31.4036
44698	Wed Mar 22 16:34:01 2017_x000D_	41.3118	17.4619	-59.1882	-1.03303	1	44.2961	48.8295	24.768	0.432284	31.5092
44699	Wed Mar 22 16:34:01 2017_x000D_	41.3174	17.6738	-64.2778	-1.12186	1	44.4934	49.2744	45	0.785398	31.7598
44700	Wed Mar 22 16:34:01 2017_x000D_	41.5329	18.0954	-71.6854	-1.25115	1	44.4934	49.2744	45	0.785398	31.3192
44701	Wed Mar 22 16:34:01 2017_x000D_	41.6406	18.3063	-74.3685	-1.29798	1	44.4934	49.2744	45	0.785398	31.0992
44702	Wed Mar 22 16:34:01 2017_x000D_	41.8635	19.045	-73.6162	-1.28485	1	44.4934	49.2744	45	0.785398	30.3436
44703	Wed Mar 22 16:34:01 2017_x000D_	41.976	19.4667	-70.8077	-1.23583	1	44.9289	49.2872	45	0.785398	29.9663
44704	Wed Mar 22 16:34:01 2017_x000D_	42.0861	19.7827	-74.3694	-1.29799	1	44.9289	49.2872	45	0.785398	29.6411
44705	Wed Mar 22 16:34:01 2017_x000D_	42.3086	20.5202	-73.6166	-1.28485	1	44.9289	49.2872	45	0.785398	28.8861
44706	Wed Mar 22 16:34:01 2017_x000D_	42.4184	20.8357	-71.6848	-1.25114	1	44.9289	49.2872	45	0.785398	28.562
44707	Wed Mar 22 16:34:01 2017_x000D_	42.5309	21.2568	-74.3703	-1.29801	1	45.3439	49.7385	21.84	0.38118	28.6203
44708	Wed Mar 22 16:34:01 2017_x000D_	42.6482	21.8884	-71.6814	-1.25108	1	45.3439	49.7385	21.84	0.38118	27.9803
44709	Wed Mar 22 16:34:01 2017_x000D_	42.8576	22.0974	-71.6855	-1.25115	1	45.3439	49.7385	21.84	0.38118	27.7527
44710	Wed Mar 22 16:34:02 2017_x000D_	43.082	22.9382	-71.6839	-1.25112	1	45.3439	49.7385	21.84	0.38118	26.8956
44711	Wed Mar 22 16:34:02 2017_x000D_	43.1918	23.2534	-73.6188	-1.28489	1	45.3439	49.7385	21.84	0.38118	26.5724
44712	Wed Mar 22 16:34:02 2017_x000D_	43.4134	23.9878	-74.3736	-1.29806	1	46.8369	50.4408	0	0	26.6736
44713	Wed Mar 22 16:34:02 2017_x000D_	43.5202	24.197	-71.6845	-1.25113	1	46.8369	50.4408	0	0	26.4526
44714	Wed Mar 22 16:34:02 2017_x000D_	43.7417	24.9311	-70.8037	-1.23576	1	46.8369	50.4408	0	0	25.6968
44715	Wed Mar 22 16:34:02 2017_x000D_	43.8512	25.2452	-74.376	-1.29811	1	46.8369	50.4408	0	0	25.3719
44716	Wed Mar 22 16:34:02 2017_x000D_	43.9628	25.6642	-71.6833	-1.25111	1	47.9149	50.6919	0	0	25.3378
44717	Wed Mar 22 16:34:02 2017_x000D_	44.1814	26.2919	-71.6836	-1.25111	1	47.9149	50.6919	0	0	24.684
44718	Wed Mar 22 16:34:02 2017_x000D_	44.2933	26.7107	-74.3769	-1.29812	1	47.9149	50.6919	0	0	24.2531
44719	Wed Mar 22 16:34:02 2017_x000D_	44.4023	27.0243	-70.8018	-1.23572	1	47.9149	50.6919	0	0	23.9268
44720	Wed Mar 22 16:34:02 2017_x000D_	44.623	27.7558	-71.6824	-1.25109	1	47.9149	50.6919	0	0	23.1711
44721	Wed Mar 22 16:34:02 2017_x000D_	44.8411	28.3821	-71.6827	-1.2511	1	48.5574	50.9301	0	0	22.8522
44722	Wed Mar 22 16:34:02 2017_x000D_	44.9527	28.7999	-74.379	-1.29816	1	48.5574	50.9301	0	0	22.4219
44723	Wed Mar 22 16:34:02 2017_x000D_	45.0642	29.2176	-77.1457	-1.34645	1	48.5574	50.9301	0	0	21.9917
44724	Wed Mar 22 16:34:02 2017_x000D_	45.1705	29.4255	-74.3802	-1.29818	1	48.5574	50.9301	0	0	21.7697
44725	Wed Mar 22 16:34:02 2017_x000D_	45.393	30.2599	-74.3799	-1.29817	1	48.9926	50.9429	0	0	20.9939
44726	Wed Mar 22 16:34:02 2017_x000D_	45.3979	30.469	-74.3784	-1.29815	1	48.9926	50.9429	0	0	20.7871
44727	Wed Mar 22 16:34:02 2017_x000D_	45.6202	31.3025	-74.3781	-1.29814	1	48.9926	50.9429	0	0	19.9278
44728	Wed Mar 22 16:34:02 2017_x000D_	45.828	31.5086	-74.3822	-1.29822	1	48.9926	50.9429	0	0	19.6903
44729	Wed Mar 22 16:34:02 2017_x000D_	45.8471	32.344	-74.3763	-1.29811	1	48.9926	50.9429	0	0	18.863
44730	Wed Mar 22 16:34:02 2017_x000D_	46.0547	32.5499	-74.3805	-1.29818	1	48.9926	50.9429	0	0	18.6262
44731	Wed Mar 22 16:34:02 2017_x000D_	46.0643	32.9673	-74.3775	-1.29813	1	48.9926	50.9429	0	0	18.2126
44732	Wed Mar 22 16:34:03 2017_x000D_	46.2813	33.59	-74.3787	-1.29815	1	48.9926	50.9429	0	0	17.5634
44733	Wed Mar 22 16:34:03 2017_x000D_	46.286	33.7986	-74.3772	-1.29813	1	50.2877	51.2002	0	0	17.8558
44734	Wed Mar 22 16:34:03 2017_x000D_	46.4934	34.004	-74.3814	-1.2982	1	50.2877	51.2002	0	0	17.6098
44735	Wed Mar 22 16:34:03 2017_x000D_	46.5076	34.6292	-74.3769	-1.29812	1	50.2877	51.2002	0	0	16.9967
44736	Wed Mar 22 16:34:03 2017_x000D_	46.7148	34.8343	-74.3811	-1.29819	1	50.2877	51.2002	0	0	16.7514
44737	Wed Mar 22 16:34:03 2017_x000D_	46.7289	35.4591	-74.3765	-1.29812	1	50.2877	51.2002	0	0	16.1384
44738	Wed Mar 22 16:34:03 2017_x000D_	46.835	35.6657	-77.1538	-1.34659	1	50.2877	51.2002	0	0	15.9136
44739	Wed Mar 22 16:34:03 2017_x000D_	46.9454	36.0802	-74.3778	-1.29814	1	50.2877	51.2002	0	0	15.485
44740	Wed Mar 22 16:34:03 2017_x000D_	46.9478	36.1844	-73.6175	-1.28487	1	50.2877	51.2002	0	0	15.3828
44741	Wed Mar 22 16:34:03 2017_x000D_	47.0511	36.2865	-71.6711	-1.2509	1	50.2877	51.2002	0	0	15.2609
44742	Wed Mar 22 16:34:03 2017_x000D_	47.1638	36.8048	-68.0378	-1.18748	1	50.9404	51.2193	0	0	14.901
44743	Wed Mar 22 16:34:03 2017_x000D_	47.2695	37.011	-65.39	-1.14127	1	50.9404	51.2193	0	0	14.6749
44744	Wed Mar 22 16:34:03 2017_x000D_	47.3751	37.2174	-60.1079	-1.04908	1	50.9404	51.2193	0	0	14.4487
44745	Wed Mar 22 16:34:03 2017_x000D_	47.5836	37.5255	-48.7184	-0.850296	1	50.9404	51.2193	0	0	14.0992
44746	Wed Mar 22 16:34:03 2017_x000D_	47.8931	37.8323	-36.5444	-0.637821	1	51.8001	51.4639	0	0	14.1805
44747	Wed Mar 22 16:34:03 2017_x000D_	47.9964	37.9349	-27.5072	-0.480092	1	51.8001	51.4639	0	0	14.0535
44748	Wed Mar 22 16:34:03 2017_x000D_	48.3015	38.0336	-23.522	-0.410536	1	51.8001	51.4639	0	0	13.8785
44749	Wed Mar 22 16:34:03 2017_x000D_	48.4069	38.2397	-16.9652	-0.296099	1	51.8001	51.4639	0	0	13.6526
44750	Wed Mar 22 16:34:03 2017_x000D_	48.712	38.3386	-7.76053	-0.135447	1	52.2351	51.4766	0	0	13.6022
44751	Wed Mar 22 16:34:03 2017_x000D_	49.015	38.3335	-2.09487	-0.0365624	1	52.2351	51.4766	0	0	13.5318
44752	Wed Mar 22 16:34:03 2017_x000D_	49.5192	38.3249	3.94862	0.0689164	1	52.2351	51.4766	0	0	13.4292
44753	Wed Mar 22 16:34:04 2017_x000D_	49.9223	38.3178	3.94916	0.0689259	1	52.2351	51.4766	0	0	13.3605
44754	Wed Mar 22 16:34:04 2017_x000D_	50.7282	38.3037	3.95035	0.0689467	1	52.2351	51.4766	0	0	13.2588
44755	Wed Mar 22 16:34:04 2017_x000D_	51.1288	38.1931	6.8815	0.120105	1	52.6701	51.4893	0	0	13.3852
44756	Wed Mar 22 16:34:04 2017_x000D_	51.9314	38.0754	3.94623	0.0688747	1	52.6701	51.4893	0	0	13.4342
44757	Wed Mar 22 16:34:04 2017_x000D_	52.3336	38.0684	3.94682	0.068885	1	52.6701	51.4893	0	0	13.4251
44758	Wed Mar 22 16:34:04 2017_x000D_	52.7356	38.0614	3.94741	0.0688953	1	52.6701	51.4893	0	0	13.4281
44759	Wed Mar 22 16:34:04 2017_x000D_	53.1375	38.0544	3.94805	0.0689065	1	53.3226	51.5084	0	0	13.4553
44760	Wed Mar 22 16:34:04 2017_x000D_	53.8401	38.0422	3.80869	0.0664742	1	53.3226	51.5084	0	0	13.4761
44761	Wed Mar 22 16:34:04 2017_x000D_	54.5426	38.03	3.95008	0.0689419	1	53.3226	51.5084	0	0	13.5335
44762	Wed Mar 22 16:34:04 2017_x000D_	54.9418	37.9196	6.88659	0.120194	1	53.3226	51.5084	0	0	13.6849
44763	Wed Mar 22 16:34:04 2017_x000D_	55.3428	37.9127	6.88772	0.120213	1	53.7679	51.3021	0	0	13.4817
44764	Wed Mar 22 16:34:04 2017_x000D_	55.9439	37.9022	6.88942	0.120243	1	53.7679	51.3021	0	0	13.5754
44765	Wed Mar 22 16:34:04 2017_x000D_	56.3405	37.6885	6.88492	0.120165	1	53.7679	51.3021	0	0	13.8545
44766	Wed Mar 22 16:34:04 2017_x000D_	56.7409	37.6816	6.88599	0.120183	1	53.7679	51.3021	0	0	13.9412
44767	Wed Mar 22 16:34:04 2017_x000D_	57.4409	37.6696	6.60884	0.115346	1	54.6587	50.8895	351.45	6.13396	13.5095
44768	Wed Mar 22 16:34:04 2017_x000D_	57.7411	37.6644	6.88882	0.120233	1	54.6587	50.8895	351.45	6.13396	13.5796
44769	Wed Mar 22 16:34:04 2017_x000D_	58.5368	37.444	6.88543	0.120173	1	54.6587	50.8895	351.45	6.13396	13.9936
44770	Wed Mar 22 16:34:04 2017_x000D_	58.9363	37.4372	6.88655	0.120193	1	54.6587	50.8895	351.45	6.13396	14.116
44771	Wed Mar 22 16:34:04 2017_x000D_	59.5353	37.4269	6.88829	0.120223	1	54.6587	50.8895	351.45	6.13396	14.3186
44772	Wed Mar 22 16:34:04 2017_x000D_	59.9344	37.4201	6.88941	0.120243	1	55.5494	50.4769	355.5	6.20465	13.7735
44773	Wed Mar 22 16:34:04 2017_x000D_	60.5291	37.2034	6.88544	0.120174	1	55.5494	50.4769	355.5	6.20465	14.1769
44774	Wed Mar 22 16:34:05 2017_x000D_	60.9278	37.1967	6.88661	0.120194	1	55.5494	50.4769	355.5	6.20465	14.328
44775	Wed Mar 22 16:34:05 2017_x000D_	61.3264	37.1899	6.88773	0.120214	1	55.5494	50.4769	355.5	6.20465	14.4886
44776	Wed Mar 22 16:34:05 2017_x000D_	61.625	37.1848	6.60888	0.115347	1	56.6786	49.6326	0	0	13.3946
44777	Wed Mar 22 16:34:05 2017_x000D_	62.3204	37.0699	9.80629	0.171152	1	56.6786	49.6326	0	0	13.7714
44778	Wed Mar 22 16:34:05 2017_x000D_	62.6169	36.9617	6.60588	0.115294	1	56.6786	49.6326	0	0	13.9934
44779	Wed Mar 22 16:34:05 2017_x000D_	63.3132	36.9499	6.88768	0.120213	1	56.6786	49.6326	0	0	14.3132
44780	Wed Mar 22 16:34:05 2017_x000D_	63.6112	36.9448	6.60858	0.115341	1	58.0252	48.7946	0	0	13.1004
44781	Wed Mar 22 16:34:05 2017_x000D_	64.2056	36.8316	3.79371	0.0662128	1	58.0252	48.7946	0	0	13.4652
44782	Wed Mar 22 16:34:05 2017_x000D_	64.5022	36.7237	6.88546	0.120174	1	58.0252	48.7946	0	0	13.6988
44783	Wed Mar 22 16:34:05 2017_x000D_	64.7999	36.7187	6.6061	0.115298	1	58.0252	48.7946	0	0	13.8464
44784	Wed Mar 22 16:34:05 2017_x000D_	65.2963	36.7103	6.88772	0.120213	1	58.0252	48.7946	0	0	14.1032
44785	Wed Mar 22 16:34:05 2017_x000D_	65.4947	36.707	6.88827	0.120223	1	59.165	47.7311	315	5.49779	12.712
44786	Wed Mar 22 16:34:05 2017_x000D_	65.9887	36.5956	3.79028	0.0661529	1	59.165	47.7311	315	5.49779	13.0599
44787	Wed Mar 22 16:34:05 2017_x000D_	66.2878	36.6935	0.962883	0.0168055	1	59.165	47.7311	315	5.49779	13.1363
44788	Wed Mar 22 16:34:05 2017_x000D_	66.5832	36.5854	-1.87202	-0.0326729	1	59.165	47.7311	315	5.49779	13.3887
44789	Wed Mar 22 16:34:05 2017_x000D_	67.0786	36.5769	-7.9008	-0.137895	1	60.2944	46.8866	315	5.49779	12.3416
44790	Wed Mar 22 16:34:05 2017_x000D_	67.2766	36.5736	-7.90179	-0.137912	1	60.2944	46.8866	315	5.49779	12.4543
44791	Wed Mar 22 16:34:05 2017_x000D_	67.6739	36.6694	-16.3647	-0.285618	1	60.2944	46.8866	315	5.49779	12.6035
44792	Wed Mar 22 16:34:05 2017_x000D_	67.7729	36.6674	-22.6927	-0.396062	1	60.2944	46.8866	315	5.49779	12.6633
44793	Wed Mar 22 16:34:05 2017_x000D_	67.8719	36.6655	-29.074	-0.507437	1	60.7504	46.4612	340.522	5.94323	12.1108
44794	Wed Mar 22 16:34:05 2017_x000D_	68.073	36.8675	-37.0241	-0.646193	1	60.7504	46.4612	340.522	5.94323	12.0689
44795	Wed Mar 22 16:34:05 2017_x000D_	68.172	36.8655	-43.2351	-0.754595	1	60.7504	46.4612	340.522	5.94323	12.1309
44796	Wed Mar 22 16:34:06 2017_x000D_	68.2714	36.8637	-53.3203	-0.930614	1	60.7504	46.4612	340.522	5.94323	12.1933
44797	Wed Mar 22 16:34:06 2017_x000D_	68.2732	36.9665	-59.6396	-1.04091	1	62.1078	45.4039	315	5.49779	10.45
44798	Wed Mar 22 16:34:06 2017_x000D_	68.4759	37.2713	-73.0758	-1.27541	1	62.1078	45.4039	315	5.49779	10.3292
44799	Wed Mar 22 16:34:06 2017_x000D_	68.479	37.477	-78.2896	-1.36641	1	62.1078	45.4039	315	5.49779	10.17
44800	Wed Mar 22 16:34:06 2017_x000D_	68.4822	37.6827	-83.6904	-1.46067	1	62.1078	45.4039	315	5.49779	10.0125
44801	Wed Mar 22 16:34:06 2017_x000D_	68.5854	37.989	-86.5664	-1.51087	1	62.1078	45.4039	315	5.49779	9.84581
44802	Wed Mar 22 16:34:06 2017_x000D_	68.593	38.503	262.599	4.58321	1	63.248	44.34	345.308	6.02676	7.91452
44803	Wed Mar 22 16:34:06 2017_x000D_	68.596	38.7085	257.291	4.49057	1	63.248	44.34	345.308	6.02676	7.76627
44804	Wed Mar 22 16:34:06 2017_x000D_	68.4057	39.2256	251.308	4.38615	1	63.248	44.34	345.308	6.02676	7.26354
44805	Wed Mar 22 16:34:06 2017_x000D_	68.3112	39.5354	247.681	4.32284	1	63.248	44.34	345.308	6.02676	6.97998
44806	Wed Mar 22 16:34:06 2017_x000D_	68.0236	40.1564	245.148	4.27865	1	64.6056	43.2826	315	5.49779	4.63205
44807	Wed Mar 22 16:34:06 2017_x000D_	67.8319	40.5703	245.149	4.27865	1	64.6056	43.2826	315	5.49779	4.21492
44808	Wed Mar 22 16:34:06 2017_x000D_	67.5444	41.1911	242.72	4.23627	1	64.6056	43.2826	315	5.49779	3.60706
44809	Wed Mar 22 16:34:06 2017_x000D_	67.3512	41.5025	241.341	4.2122	1	64.6056	43.2826	315	5.49779	3.27217
44810	Wed Mar 22 16:34:06 2017_x000D_	67.1581	41.8137	242.72	4.23627	2	71.7972	38.6656	111.659	1.94881	5.60641
44811	Wed Mar 22 16:34:06 2017_x000D_	66.7719	42.4363	242.721	4.23627	2	71.7972	38.6656	111.659	1.94881	6.28266
44812	Wed Mar 22 16:34:06 2017_x000D_	66.7749	42.6411	242.72	4.23627	2	71.7972	38.6656	111.659	1.94881	6.40532
44813	Wed Mar 22 16:34:06 2017_x000D_	66.3887	43.2636	242.721	4.23627	2	71.7972	38.6656	111.659	1.94881	7.09884
44814	Wed Mar 22 16:34:06 2017_x000D_	66.1971	43.6772	242.72	4.23627	2	71.7972	38.6656	111.659	1.94881	7.51514
44815	Wed Mar 22 16:34:06 2017_x000D_	66.1014	43.8839	245.15	4.27867	2	70.8196	40.833	121.476	2.12015	5.61867
44816	Wed Mar 22 16:34:06 2017_x000D_	65.7153	44.5062	245.15	4.27868	2	70.8196	40.833	121.476	2.12015	6.28858
44817	Wed Mar 22 16:34:07 2017_x000D_	65.6226	44.9177	242.72	4.23626	2	70.8196	40.833	121.476	2.12015	6.61011
44818	Wed Mar 22 16:34:07 2017_x000D_	65.428	45.1265	242.72	4.23627	2	70.8196	40.833	121.476	2.12015	6.89228
44819	Wed Mar 22 16:34:07 2017_x000D_	65.1424	45.8488	243.85	4.25599	2	69.8532	42.7804	111.84	1.95198	5.62198
44820	Wed Mar 22 16:34:07 2017_x000D_	64.9495	46.1598	245.15	4.27868	2	69.8532	42.7804	111.84	1.95198	5.95539
44821	Wed Mar 22 16:34:07 2017_x000D_	64.7613	46.7775	245.15	4.27867	2	69.8532	42.7804	111.84	1.95198	6.47335
44822	Wed Mar 22 16:34:07 2017_x000D_	64.5699	47.1907	245.15	4.27867	2	69.8532	42.7804	111.84	1.95198	6.88215
44823	Wed Mar 22 16:34:07 2017_x000D_	64.184	47.8127	245.15	4.27868	1	67.3104	41.3868	0	0	7.14609
44824	Wed Mar 22 16:34:07 2017_x000D_	63.9927	48.2258	245.15	4.27868	1	67.3104	41.3868	0	0	7.60125
44825	Wed Mar 22 16:34:07 2017_x000D_	63.8014	48.6388	245.15	4.27868	1	67.3104	41.3868	0	0	8.05634
44826	Wed Mar 22 16:34:07 2017_x000D_	63.6134	49.256	245.15	4.27867	1	67.3104	41.3868	0	0	8.69437
44827	Wed Mar 22 16:34:07 2017_x000D_	63.4222	49.6689	245.15	4.27867	1	68.1905	41.1935	0	0	9.72466
44828	Wed Mar 22 16:34:07 2017_x000D_	63.2276	49.8777	245.15	4.27868	1	68.1905	41.1935	0	0	10.0023
44829	Wed Mar 22 16:34:07 2017_x000D_	62.8452	50.7034	245.15	4.27868	1	68.1905	41.1935	0	0	10.9092
44830	Wed Mar 22 16:34:07 2017_x000D_	62.8486	50.9074	245.15	4.27867	1	68.1905	41.1935	0	0	11.0858
44831	Wed Mar 22 16:34:07 2017_x000D_	62.4629	51.5289	245.15	4.27868	1	68.1905	41.1935	0	0	11.8163
44832	Wed Mar 22 16:34:07 2017_x000D_	62.2718	51.9416	245.15	4.27868	1	69.2662	41.4453	0	0	12.6132
44833	Wed Mar 22 16:34:07 2017_x000D_	62.0841	52.5581	245.15	4.27867	1	69.2662	41.4453	0	0	13.2317
44834	Wed Mar 22 16:34:07 2017_x000D_	61.8931	52.9706	245.15	4.27867	1	69.2662	41.4453	0	0	13.6819
44835	Wed Mar 22 16:34:07 2017_x000D_	61.6986	53.1794	245.15	4.27868	1	69.2662	41.4453	0	0	13.9627
44836	Wed Mar 22 16:34:07 2017_x000D_	61.511	53.7956	245.15	4.27867	1	70.5374	42.1421	24.768	0.432284	14.7404
44837	Wed Mar 22 16:34:07 2017_x000D_	61.3165	54.0044	245.15	4.27868	1	70.5374	42.1421	24.768	0.432284	15.0246
44838	Wed Mar 22 16:34:08 2017_x000D_	61.129	54.6204	245.15	4.27867	1	70.5374	42.1421	24.768	0.432284	15.6277
44839	Wed Mar 22 16:34:08 2017_x000D_	60.9363	54.931	243.849	4.25597	1	70.5374	42.1421	24.768	0.432284	15.9918
44840	Wed Mar 22 16:34:08 2017_x000D_	60.7436	55.2414	245.15	4.27868	1	71.5909	42.8323	45	0.785398	16.4818
44841	Wed Mar 22 16:34:08 2017_x000D_	60.5527	55.6537	245.15	4.27868	1	71.5909	42.8323	45	0.785398	16.9183
44842	Wed Mar 22 16:34:08 2017_x000D_	60.3618	56.0659	245.15	4.27868	1	71.5909	42.8323	45	0.785398	17.3557
44843	Wed Mar 22 16:34:08 2017_x000D_	60.3618	56.0659	245.15	4.27868	1	71.5909	42.8323	45	0.785398	17.3557
44844	Wed Mar 22 16:34:08 2017_x000D_	60.1709	56.4781	245.15	4.27868	1	72.427	43.5157	45	0.785398	17.8392
44845	Wed Mar 22 16:34:08 2017_x000D_	60.1744	56.6815	245.15	4.27867	1	72.427	43.5157	45	0.785398	17.9851
44846	Wed Mar 22 16:34:08 2017_x000D_	59.9818	56.992	243.849	4.25596	1	72.427	43.5157	45	0.785398	18.3438
44847	Wed Mar 22 16:34:08 2017_x000D_	59.8846	57.0962	247.69	4.32301	1	72.427	43.5157	45	0.785398	18.4863
44848	Wed Mar 22 16:34:08 2017_x000D_	59.8846	57.096	253.076	4.41701	1	72.427	43.5157	45	0.785398	18.4861
44849	Wed Mar 22 16:34:08 2017_x000D_	59.9818	56.9914	256.667	4.47969	1	73.2412	44.6372	45	0.785398	18.1229
44850	Wed Mar 22 16:34:08 2017_x000D_	59.8773	56.6886	265.454	4.63304	1	73.2412	44.6372	45	0.785398	17.9953
44851	Wed Mar 22 16:34:08 2017_x000D_	59.8754	56.5866	-88.9889	-1.55315	1	73.2412	44.6372	45	0.785398	17.9285
44852	Wed Mar 22 16:34:08 2017_x000D_	59.8734	56.4848	-83.4217	-1.45598	1	73.2412	44.6372	45	0.785398	17.8624
44853	Wed Mar 22 16:34:08 2017_x000D_	59.8732	56.4846	-77.9477	-1.36044	1	73.6427	45.3073	75.3081	1.31438	17.735
44854	Wed Mar 22 16:34:08 2017_x000D_	59.8727	56.4846	-65.4994	-1.14318	1	73.6427	45.3073	75.3081	1.31438	17.7354
44855	Wed Mar 22 16:34:08 2017_x000D_	59.8742	56.5863	-59.0467	-1.03056	1	73.6427	45.3073	75.3081	1.31438	17.7985
44856	Wed Mar 22 16:34:08 2017_x000D_	59.9745	56.6853	-50.425	-0.880082	1	73.6427	45.3073	75.3081	1.31438	17.7842
44857	Wed Mar 22 16:34:08 2017_x000D_	60.077	56.8862	-44.478	-0.776288	1	74.2612	45.9838	46.0071	0.802975	17.89
44858	Wed Mar 22 16:34:08 2017_x000D_	60.1772	56.9852	-36.7848	-0.642016	1	74.2612	45.9838	46.0071	0.802975	17.8715
44859	Wed Mar 22 16:34:08 2017_x000D_	60.1809	57.1889	-32.197	-0.561943	1	74.2612	45.9838	46.0071	0.802975	17.9947
44860	Wed Mar 22 16:34:09 2017_x000D_	60.3807	57.2852	-29.7073	-0.518491	1	74.2612	45.9838	46.0071	0.802975	17.8994
44861	Wed Mar 22 16:34:09 2017_x000D_	60.7778	57.376	-24.4718	-0.427114	1	74.2612	45.9838	46.0071	0.802975	17.6518
44862	Wed Mar 22 16:34:09 2017_x000D_	60.9774	57.4723	-21.8944	-0.382129	1	74.6188	47.5295	75.3081	1.31438	16.8804
44863	Wed Mar 22 16:34:09 2017_x000D_	61.5758	57.7606	-19.2128	-0.335327	1	74.6188	47.5295	75.3081	1.31438	16.5769
44864	Wed Mar 22 16:34:09 2017_x000D_	61.9725	57.851	-21.8952	-0.382142	1	74.6188	47.5295	75.3081	1.31438	16.3237
44865	Wed Mar 22 16:34:09 2017_x000D_	62.5699	58.1387	-24.4736	-0.427145	1	74.6188	47.5295	75.3081	1.31438	16.054
44866	Wed Mar 22 16:34:09 2017_x000D_	62.8679	58.232	-23.0542	-0.402371	1	74.7922	48.4116	81.3632	1.42006	15.4476
44867	Wed Mar 22 16:34:09 2017_x000D_	63.1669	58.4264	-21.8919	-0.382085	1	74.7922	48.4116	81.3632	1.42006	15.3442
44868	Wed Mar 22 16:34:09 2017_x000D_	63.9621	58.8095	-21.8897	-0.382047	1	74.7922	48.4116	81.3632	1.42006	15.0136
44869	Wed Mar 22 16:34:09 2017_x000D_	64.3576	58.8994	-24.4754	-0.427176	1	74.7922	48.4116	81.3632	1.42006	14.7944
44870	Wed Mar 22 16:34:09 2017_x000D_	64.5562	58.9953	-21.8915	-0.382079	1	74.7485	49.2871	81.3632	1.42006	14.0759
44871	Wed Mar 22 16:34:09 2017_x000D_	65.3497	59.3777	-21.8894	-0.382042	1	74.7485	49.2871	81.3632	1.42006	13.7898
44872	Wed Mar 22 16:34:09 2017_x000D_	65.6465	59.4702	-25.7291	-0.449058	1	74.7485	49.2871	81.3632	1.42006	13.658
44873	Wed Mar 22 16:34:09 2017_x000D_	66.3389	59.7539	-21.89	-0.382053	1	74.7485	49.2871	81.3632	1.42006	13.4267
44874	Wed Mar 22 16:34:09 2017_x000D_	66.7348	59.9447	-21.889	-0.382035	1	74.7485	49.2871	81.3632	1.42006	13.3343
44875	Wed Mar 22 16:34:09 2017_x000D_	67.3281	60.2305	-24.4761	-0.427189	1	74.7485	49.2871	81.3632	1.42006	13.222
44876	Wed Mar 22 16:34:09 2017_x000D_	67.7234	60.4211	-24.4757	-0.427182	1	74.7485	49.2871	81.3632	1.42006	13.165
44877	Wed Mar 22 16:34:09 2017_x000D_	68.1185	60.6115	-24.4754	-0.427176	1	74.7485	49.2871	81.3632	1.42006	13.1225
44878	Wed Mar 22 16:34:09 2017_x000D_	68.7108	60.897	-21.8836	-0.38194	1	74.7485	49.2871	81.3632	1.42006	13.086
44879	Wed Mar 22 16:34:09 2017_x000D_	69.1039	60.9862	-24.4778	-0.427219	1	74.8781	51.044	81.3632	1.42006	11.4973
44880	Wed Mar 22 16:34:09 2017_x000D_	69.891	61.2656	-21.8872	-0.382004	1	74.8781	51.044	81.3632	1.42006	11.3733
44881	Wed Mar 22 16:34:10 2017_x000D_	70.2849	61.4555	-21.8861	-0.381985	1	74.8781	51.044	81.3632	1.42006	11.3797
44882	Wed Mar 22 16:34:10 2017_x000D_	70.4817	61.5502	-24.48	-0.427257	1	74.8781	51.044	81.3632	1.42006	11.389
44883	Wed Mar 22 16:34:10 2017_x000D_	71.2673	61.829	-21.8868	-0.381997	1	74.8672	51.2628	81.3632	1.42006	11.1626
44884	Wed Mar 22 16:34:10 2017_x000D_	71.5626	62.0215	-20.8169	-0.363323	1	74.8672	51.2628	81.3632	1.42006	11.2548
44885	Wed Mar 22 16:34:10 2017_x000D_	72.251	62.4033	-21.8807	-0.381891	1	74.8672	51.2628	81.3632	1.42006	11.4436
44886	Wed Mar 22 16:34:10 2017_x000D_	72.5433	62.3943	-20.8169	-0.363323	1	74.8672	51.2628	81.3632	1.42006	11.3715
44887	Wed Mar 22 16:34:10 2017_x000D_	72.8385	62.5866	-21.8825	-0.381921	1	74.1292	52.9936	104.692	1.82722	9.67944
44888	Wed Mar 22 16:34:10 2017_x000D_	73.5251	62.9676	-20.81	-0.363204	1	74.1292	52.9936	104.692	1.82722	9.99228
44889	Wed Mar 22 16:34:10 2017_x000D_	73.8174	62.9587	-21.8832	-0.381935	1	74.1292	52.9936	104.692	1.82722	9.96998
44890	Wed Mar 22 16:34:10 2017_x000D_	74.4048	63.2418	-24.4833	-0.427314	1	74.1292	52.9936	104.692	1.82722	10.2519
44891	Wed Mar 22 16:34:10 2017_x000D_	74.6976	63.3333	-20.8127	-0.363251	1	74.1292	52.9936	104.692	1.82722	10.3553
44892	Wed Mar 22 16:34:10 2017_x000D_	75.1873	63.6191	-24.4825	-0.427301	1	73.8797	53.6433	104.692	1.82722	10.0611
44893	Wed Mar 22 16:34:10 2017_x000D_	75.3828	63.7136	-21.8789	-0.381859	1	73.8797	53.6433	104.692	1.82722	10.1819
44894	Wed Mar 22 16:34:10 2017_x000D_	75.7724	63.8016	-24.4854	-0.42735	1	73.8797	53.6433	104.692	1.82722	10.3331
44895	Wed Mar 22 16:34:10 2017_x000D_	75.9678	63.896	-21.8807	-0.381891	1	73.8797	53.6433	104.692	1.82722	10.4632
44896	Wed Mar 22 16:34:10 2017_x000D_	76.3583	64.0843	-21.8797	-0.381872	1	73.3588	55.3797	100.003	1.74538	9.2069
44897	Wed Mar 22 16:34:10 2017_x000D_	76.5534	64.1782	-24.4846	-0.427337	1	73.3588	55.3797	100.003	1.74538	9.36051
44898	Wed Mar 22 16:34:10 2017_x000D_	76.9425	64.2664	-21.8814	-0.381902	1	73.3588	55.3797	100.003	1.74538	9.58208
44899	Wed Mar 22 16:34:10 2017_x000D_	77.2353	64.4575	-20.8073	-0.363156	1	73.3588	55.3797	100.003	1.74538	9.87085
44900	Wed Mar 22 16:34:10 2017_x000D_	77.6254	64.6453	-28.3288	-0.494431	1	73.055	57.1219	70.522	1.23084	8.80285
44901	Wed Mar 22 16:34:10 2017_x000D_	77.8201	64.7391	-30.7866	-0.537327	1	73.055	57.1219	70.522	1.23084	8.98487
44902	Wed Mar 22 16:34:11 2017_x000D_	77.8193	64.6385	-40.8363	-0.712728	1	73.055	57.1219	70.522	1.23084	8.89932
44903	Wed Mar 22 16:34:11 2017_x000D_	77.8196	64.6383	-48.6219	-0.848613	1	73.055	57.1219	70.522	1.23084	8.89931
44904	Wed Mar 22 16:34:11 2017_x000D_	77.8199	64.638	-56.2015	-0.980901	1	73.1849	58.8759	81.0738	1.41501	7.39493
44905	Wed Mar 22 16:34:11 2017_x000D_	77.9175	64.635	-70.5547	-1.23141	1	73.1849	58.8759	81.0738	1.41501	7.45418
44906	Wed Mar 22 16:34:11 2017_x000D_	77.919	64.7354	-81.4979	-1.42241	1	73.1849	58.8759	81.0738	1.41501	7.53296
44907	Wed Mar 22 16:34:11 2017_x000D_	78.0184	64.933	265.349	4.63122	1	73.1849	58.8759	81.0738	1.41501	7.74927
44908	Wed Mar 22 16:34:11 2017_x000D_	78.0196	65.0334	259.694	4.53251	1	73.1849	58.8759	81.0738	1.41501	7.82874
44909	Wed Mar 22 16:34:11 2017_x000D_	78.0217	65.2337	254.508	4.44199	1	73.5531	60.1988	75.1387	1.31142	6.73191
44910	Wed Mar 22 16:34:11 2017_x000D_	77.8301	65.4406	242.609	4.23433	1	73.5531	60.1988	75.1387	1.31142	6.76529
44911	Wed Mar 22 16:34:11 2017_x000D_	77.7354	65.6438	240.315	4.19429	1	73.5531	60.1988	75.1387	1.31142	6.86583
44912	Wed Mar 22 16:34:11 2017_x000D_	77.6417	65.9472	236.648	4.13029	1	73.5531	60.1988	75.1387	1.31142	7.05413
44913	Wed Mar 22 16:34:11 2017_x000D_	77.2608	66.5597	236.648	4.13029	1	73.9213	61.5212	45	0.785398	6.04473
44914	Wed Mar 22 16:34:11 2017_x000D_	77.0693	66.766	236.648	4.13029	1	73.9213	61.5212	45	0.785398	6.11701
44915	Wed Mar 22 16:34:11 2017_x000D_	76.5915	67.3818	234.526	4.09325	1	73.9213	61.5212	45	0.785398	6.44023
44916	Wed Mar 22 16:34:11 2017_x000D_	76.4023	67.7879	238.888	4.16938	1	73.9213	61.5212	45	0.785398	6.73995
44917	Wed Mar 22 16:34:11 2017_x000D_	76.0215	68.4003	238.888	4.16938	1	74.5277	62.413	81.3632	1.42006	6.17083
44918	Wed Mar 22 16:34:11 2017_x000D_	75.8312	68.7065	240.315	4.1943	1	74.5277	62.413	81.3632	1.42006	6.42707
44919	Wed Mar 22 16:34:11 2017_x000D_	75.6407	69.0128	238.888	4.16938	1	74.5277	62.413	81.3632	1.42006	6.69299
44920	Wed Mar 22 16:34:11 2017_x000D_	75.4504	69.3189	240.316	4.1943	1	74.5277	62.413	81.3632	1.42006	6.96727
44921	Wed Mar 22 16:34:11 2017_x000D_	75.0696	69.9313	240.316	4.1943	1	74.5277	62.413	81.3632	1.42006	7.5378
44922	Wed Mar 22 16:34:11 2017_x000D_	74.8792	70.2375	238.888	4.16938	1	74.9174	63.2983	82.3448	1.43719	6.93931
44923	Wed Mar 22 16:34:11 2017_x000D_	74.5944	70.7465	242.611	4.23437	1	74.9174	63.2983	82.3448	1.43719	7.4552
44924	Wed Mar 22 16:34:12 2017_x000D_	74.4052	71.1524	242.611	4.23437	1	74.9174	63.2983	82.3448	1.43719	7.87078
44925	Wed Mar 22 16:34:12 2017_x000D_	74.0246	71.7646	242.612	4.23437	1	74.9174	63.2983	82.3448	1.43719	8.51324
44926	Wed Mar 22 16:34:12 2017_x000D_	74.027	71.9641	242.611	4.23436	1	75.4909	64.844	75.3081	1.31438	7.26903
44927	Wed Mar 22 16:34:12 2017_x000D_	73.6464	72.5762	242.611	4.23437	1	75.4909	64.844	75.3081	1.31438	7.94916
44928	Wed Mar 22 16:34:12 2017_x000D_	73.4573	72.982	242.611	4.23437	1	75.4909	64.844	75.3081	1.31438	8.38824
44929	Wed Mar 22 16:34:12 2017_x000D_	73.2658	73.1883	242.612	4.23438	1	75.4909	64.844	75.3081	1.31438	8.63588
44930	Wed Mar 22 16:34:12 2017_x000D_	73.0793	73.7933	242.611	4.23436	1	75.8803	65.7287	48.7345	0.850577	8.53718
44931	Wed Mar 22 16:34:12 2017_x000D_	72.8903	74.1989	242.611	4.23436	1	75.8803	65.7287	48.7345	0.850577	8.98245
44932	Wed Mar 22 16:34:12 2017_x000D_	72.5098	74.8108	242.611	4.23437	1	75.8803	65.7287	48.7345	0.850577	9.68735
44933	Wed Mar 22 16:34:12 2017_x000D_	72.4153	75.0137	240.315	4.19429	1	75.8803	65.7287	48.7345	0.850577	9.91047
44934	Wed Mar 22 16:34:12 2017_x000D_	72.0348	75.6255	240.315	4.19429	1	76.2587	66.8312	75.3081	1.31438	9.75608
44935	Wed Mar 22 16:34:12 2017_x000D_	71.9404	75.8282	242.611	4.23437	1	76.2587	66.8312	75.3081	1.31438	9.97967
44936	Wed Mar 22 16:34:12 2017_x000D_	71.7489	76.0345	242.612	4.23438	1	76.2587	66.8312	75.3081	1.31438	10.2489
44937	Wed Mar 22 16:34:12 2017_x000D_	71.7541	76.4326	242.611	4.23436	1	76.2587	66.8312	75.3081	1.31438	10.6056
44938	Wed Mar 22 16:34:12 2017_x000D_	71.3711	76.8453	242.612	4.23437	1	76.2587	66.8312	75.3081	1.31438	11.1432
44939	Wed Mar 22 16:34:12 2017_x000D_	71.3738	77.0443	242.611	4.23437	1	76.8535	67.9396	75.3081	1.31438	10.6265
44940	Wed Mar 22 16:34:12 2017_x000D_	71.0878	77.4534	240.315	4.19428	1	76.8535	67.9396	75.3081	1.31438	11.1246
44941	Wed Mar 22 16:34:12 2017_x000D_	70.9934	77.656	242.612	4.23437	1	76.8535	67.9396	75.3081	1.31438	11.3468
44942	Wed Mar 22 16:34:12 2017_x000D_	70.7088	78.1646	238.886	4.16935	1	76.8535	67.9396	75.3081	1.31438	11.9293
44943	Wed Mar 22 16:34:12 2017_x000D_	70.7115	78.3634	238.886	4.16935	1	77.6426	69.4895	75.3081	1.31438	11.2599
44944	Wed Mar 22 16:34:12 2017_x000D_	70.5212	78.6694	232.887	4.06465	1	77.6426	69.4895	75.3081	1.31438	11.6183
44945	Wed Mar 22 16:34:13 2017_x000D_	70.521	78.6697	225.216	3.93076	1	77.6426	69.4895	75.3081	1.31438	11.6187
44946	Wed Mar 22 16:34:13 2017_x000D_	70.5193	78.5704	219.715	3.83475	1	77.6426	69.4895	75.3081	1.31438	11.5414
44947	Wed Mar 22 16:34:13 2017_x000D_	70.6174	78.6661	211.486	3.69113	1	78.215	71.0326	45	0.785398	10.77
44948	Wed Mar 22 16:34:13 2017_x000D_	70.7123	78.5629	195.834	3.41795	1	78.215	71.0326	45	0.785398	10.63
44949	Wed Mar 22 16:34:13 2017_x000D_	70.7121	78.5628	190.511	3.32504	1	78.215	71.0326	45	0.785398	10.63
44950	Wed Mar 22 16:34:13 2017_x000D_	70.7116	78.5621	173.882	3.03482	1	78.215	71.0326	45	0.785398	10.6299
44951	Wed Mar 22 16:34:13 2017_x000D_	70.7127	78.6611	165.823	2.89416	1	78.3546	72.563	48.7345	0.850577	9.77678
44952	Wed Mar 22 16:34:13 2017_x000D_	70.4187	78.473	154.836	2.70239	1	78.3546	72.563	48.7345	0.850577	9.89478
44953	Wed Mar 22 16:34:13 2017_x000D_	70.2248	78.4803	147.475	2.57392	1	78.3546	72.563	48.7345	0.850577	10.0553
44954	Wed Mar 22 16:34:13 2017_x000D_	70.0291	78.3882	145.26	2.53527	1	78.3546	72.563	48.7345	0.850577	10.161
44955	Wed Mar 22 16:34:13 2017_x000D_	69.5364	77.9094	141.513	2.46987	1	78.3546	72.563	48.7345	0.850577	10.3124
44956	Wed Mar 22 16:34:13 2017_x000D_	69.2421	77.7217	139.753	2.43915	1	78.5161	73.6576	75.3081	1.31438	10.1254
44957	Wed Mar 22 16:34:13 2017_x000D_	68.6498	77.1465	139.751	2.43911	1	78.5161	73.6576	75.3081	1.31438	10.465
44958	Wed Mar 22 16:34:13 2017_x000D_	68.2575	76.9621	139.755	2.43919	1	78.5161	73.6576	75.3081	1.31438	10.7777
44959	Wed Mar 22 16:34:13 2017_x000D_	67.7619	76.3824	137.865	2.4062	1	78.5161	73.6576	75.3081	1.31438	11.094
44960	Wed Mar 22 16:34:13 2017_x000D_	67.4663	76.1939	139.752	2.43914	1	78.8937	74.7579	79.0736	1.38009	11.5173
44961	Wed Mar 22 16:34:13 2017_x000D_	67.2668	75.9017	137.734	2.40391	1	78.8937	74.7579	79.0736	1.38009	11.683
44962	Wed Mar 22 16:34:13 2017_x000D_	66.6754	75.5243	137.738	2.40399	1	78.8937	74.7579	79.0736	1.38009	12.2423
44963	Wed Mar 22 16:34:13 2017_x000D_	66.4757	75.2321	139.749	2.43908	1	78.8937	74.7579	79.0736	1.38009	12.4271
44964	Wed Mar 22 16:34:13 2017_x000D_	66.082	75.0468	139.753	2.43915	1	78.8718	75.1931	79.9968	1.39621	12.7906
44965	Wed Mar 22 16:34:13 2017_x000D_	65.6834	74.5612	137.736	2.40396	1	78.8718	75.1931	79.9968	1.39621	13.2035
44966	Wed Mar 22 16:34:13 2017_x000D_	65.3853	74.2721	141.503	2.46969	1	78.8718	75.1931	79.9968	1.39621	13.5179
44967	Wed Mar 22 16:34:14 2017_x000D_	64.792	73.8932	141.506	2.46974	1	78.8718	75.1931	79.9968	1.39621	14.1397
44968	Wed Mar 22 16:34:14 2017_x000D_	64.4954	73.7038	139.753	2.43915	1	78.8718	75.1931	79.9968	1.39621	14.4533
44969	Wed Mar 22 16:34:14 2017_x000D_	63.9959	73.1205	141.502	2.46967	1	79.0331	76.287	79.9968	1.39621	15.367
44970	Wed Mar 22 16:34:14 2017_x000D_	63.6989	72.9307	139.75	2.4391	1	79.0331	76.287	79.9968	1.39621	15.6972
44971	Wed Mar 22 16:34:14 2017_x000D_	63.4996	72.7372	139.75	2.43909	1	79.0331	76.287	79.9968	1.39621	15.9339
44972	Wed Mar 22 16:34:14 2017_x000D_	62.9045	72.3571	139.753	2.43915	1	79.0331	76.287	79.9968	1.39621	16.6005
44973	Wed Mar 22 16:34:14 2017_x000D_	62.6032	71.9661	141.5	2.46964	1	79.0111	76.7221	45	0.785398	17.0833
44974	Wed Mar 22 16:34:14 2017_x000D_	62.1057	71.5819	139.75	2.4391	1	79.0111	76.7221	45	0.785398	17.6696
44975	Wed Mar 22 16:34:14 2017_x000D_	61.8073	71.3914	141.502	2.46967	1	79.0111	76.7221	45	0.785398	18.0107
44976	Wed Mar 22 16:34:14 2017_x000D_	61.5092	71.2008	139.754	2.43917	1	79.0111	76.7221	45	0.785398	18.3521
44977	Wed Mar 22 16:34:14 2017_x000D_	61.0104	70.8158	141.504	2.4697	1	78.5349	77.5801	55.8726	0.97516	18.7847
44978	Wed Mar 22 16:34:14 2017_x000D_	60.7103	70.5247	141.889	2.47642	1	78.5349	77.5801	55.8726	0.97516	19.1702
44979	Wed Mar 22 16:34:14 2017_x000D_	60.3095	70.1358	141.886	2.47638	1	78.5349	77.5801	55.8726	0.97516	19.6871
44980	Wed Mar 22 16:34:14 2017_x000D_	60.109	69.9413	141.885	2.47637	1	78.5349	77.5801	55.8726	0.97516	19.9466
44981	Wed Mar 22 16:34:14 2017_x000D_	59.9084	69.7467	141.884	2.47635	1	78.0477	78.6555	104.692	1.82722	20.2089
44982	Wed Mar 22 16:34:14 2017_x000D_	59.4103	69.4613	137.883	2.40651	1	78.0477	78.6555	104.692	1.82722	20.7819
44983	Wed Mar 22 16:34:14 2017_x000D_	59.3079	69.2631	139.752	2.43913	1	78.0477	78.6555	104.692	1.82722	20.9618
44984	Wed Mar 22 16:34:14 2017_x000D_	58.908	68.9743	141.885	2.47635	1	78.0477	78.6555	104.692	1.82722	21.4489
44985	Wed Mar 22 16:34:14 2017_x000D_	58.7087	68.8799	139.755	2.43919	1	78.0477	78.6555	104.692	1.82722	21.6693
44986	Wed Mar 22 16:34:14 2017_x000D_	58.707	68.7793	141.883	2.47633	1	77.5825	79.2959	104.692	1.82722	21.6075
44987	Wed Mar 22 16:34:14 2017_x000D_	58.2057	68.3924	143.605	2.50638	1	77.5825	79.2959	104.692	1.82722	22.2339
44988	Wed Mar 22 16:34:15 2017_x000D_	58.0046	68.1976	148.198	2.58654	1	77.5825	79.2959	104.692	1.82722	22.5048
44989	Wed Mar 22 16:34:15 2017_x000D_	57.8048	68.1033	153.464	2.67845	1	77.5825	79.2959	104.692	1.82722	22.7251
44990	Wed Mar 22 16:34:15 2017_x000D_	57.404	67.8141	161.18	2.81312	1	77.5715	79.5133	135	2.35619	23.3152
44991	Wed Mar 22 16:34:15 2017_x000D_	57.3051	67.8176	167.526	2.92388	1	77.5715	79.5133	135	2.35619	23.3991
44992	Wed Mar 22 16:34:15 2017_x000D_	57.0067	67.727	181.887	3.17453	1	77.5715	79.5133	135	2.35619	23.7029
44993	Wed Mar 22 16:34:15 2017_x000D_	56.809	67.7338	187.43	3.27127	1	77.5715	79.5133	135	2.35619	23.8713
44994	Wed Mar 22 16:34:15 2017_x000D_	56.3166	67.8513	196.148	3.42343	1	77.5715	79.5133	135	2.35619	24.244
44995	Wed Mar 22 16:34:15 2017_x000D_	56.218	67.8546	202.389	3.53235	1	77.1173	79.9362	135	2.35619	24.1401
44996	Wed Mar 22 16:34:15 2017_x000D_	55.9233	67.9655	211.237	3.68679	1	77.1173	79.9362	135	2.35619	24.341
44997	Wed Mar 22 16:34:15 2017_x000D_	55.9233	67.9655	211.237	3.68679	1	77.1173	79.9362	135	2.35619	24.341
44998	Wed Mar 22 16:34:15 2017_x000D_	55.4342	68.2849	215.076	3.75378	1	77.1173	79.9362	135	2.35619	24.6152
44999	Wed Mar 22 16:34:15 2017_x000D_	54.945	68.6044	219.014	3.82252	1	76.6521	80.5764	135	2.35619	24.7897
45000	Wed Mar 22 16:34:15 2017_x000D_	54.6518	68.8163	220.788	3.85348	1	76.6521	80.5764	135	2.35619	24.9462
45001	Wed Mar 22 16:34:15 2017_x000D_	54.1641	69.2371	219.014	3.82252	1	76.6521	80.5764	135	2.35619	25.1851
45002	Wed Mar 22 16:34:15 2017_x000D_	53.7714	69.4525	219.014	3.82251	1	76.6521	80.5764	135	2.35619	25.4415
45003	Wed Mar 22 16:34:15 2017_x000D_	53.5772	69.6613	219.014	3.82252	1	76.6521	80.5764	135	2.35619	25.5263
45004	Wed Mar 22 16:34:15 2017_x000D_	52.9901	70.0856	219.014	3.82251	1	76.4141	81.0052	98.6368	1.72154	25.8442
45005	Wed Mar 22 16:34:15 2017_x000D_	52.7999	70.4964	219.016	3.82254	1	76.4141	81.0052	98.6368	1.72154	25.847
45006	Wed Mar 22 16:34:15 2017_x000D_	52.405	70.611	221.217	3.86097	1	76.4141	81.0052	98.6368	1.72154	26.1625
45007	Wed Mar 22 16:34:15 2017_x000D_	52.0182	71.1297	219.016	3.82254	1	76.4141	81.0052	98.6368	1.72154	26.3189
45008	Wed Mar 22 16:34:15 2017_x000D_	51.6252	71.3454	219.015	3.82253	1	75.9709	81.2107	165.308	2.88517	26.2686
45009	Wed Mar 22 16:34:16 2017_x000D_	51.0376	71.7702	219.014	3.82252	1	75.9709	81.2107	165.308	2.88517	26.6607
45010	Wed Mar 22 16:34:16 2017_x000D_	50.8431	71.9791	219.015	3.82253	1	75.9709	81.2107	165.308	2.88517	26.7699
45011	Wed Mar 22 16:34:16 2017_x000D_	50.2553	72.404	219.014	3.82252	1	75.9709	81.2107	165.308	2.88517	27.1818
45012	Wed Mar 22 16:34:16 2017_x000D_	49.9612	72.6165	217.376	3.79393	1	74.879	81.3984	180	3.14159	26.42
45013	Wed Mar 22 16:34:16 2017_x000D_	49.6673	72.829	219.014	3.82252	1	74.879	81.3984	180	3.14159	26.6283
45014	Wed Mar 22 16:34:16 2017_x000D_	49.0812	73.3551	216.673	3.78166	1	74.879	81.3984	180	3.14159	27.0226
45015	Wed Mar 22 16:34:16 2017_x000D_	48.7848	73.4669	217.376	3.79392	1	74.879	81.3984	180	3.14159	27.273
45016	Wed Mar 22 16:34:16 2017_x000D_	48.3932	73.7841	215.081	3.75388	1	74.6628	81.3925	180	3.14159	27.3492
45017	Wed Mar 22 16:34:16 2017_x000D_	47.9044	74.2058	216.673	3.78166	1	74.6628	81.3925	180	3.14159	27.7067
45018	Wed Mar 22 16:34:16 2017_x000D_	47.6099	74.4186	215.082	3.75389	1	74.6628	81.3925	180	3.14159	27.9373
45019	Wed Mar 22 16:34:16 2017_x000D_	47.0211	74.8443	215.082	3.7539	1	74.6628	81.3925	180	3.14159	28.4067
45020	Wed Mar 22 16:34:16 2017_x000D_	46.7268	75.057	216.673	3.78165	1	74.0142	81.3746	180	3.14159	28.0092
45021	Wed Mar 22 16:34:16 2017_x000D_	46.1377	75.4828	216.673	3.78165	1	74.0142	81.3746	180	3.14159	28.4923
45022	Wed Mar 22 16:34:16 2017_x000D_	45.8407	75.5949	217.375	3.7939	1	74.0142	81.3746	180	3.14159	28.7602
45023	Wed Mar 22 16:34:16 2017_x000D_	45.6435	75.7032	215.081	3.75388	1	74.0142	81.3746	180	3.14159	28.932
45024	Wed Mar 22 16:34:16 2017_x000D_	45.054	76.1292	215.081	3.75388	1	74.0142	81.3746	180	3.14159	29.4314
45025	Wed Mar 22 16:34:16 2017_x000D_	44.7594	76.3422	216.671	3.78163	1	72.0895	80.8864	180	3.14159	27.7053
45026	Wed Mar 22 16:34:16 2017_x000D_	44.3695	76.761	216.672	3.78165	1	72.0895	80.8864	180	3.14159	28.0253
45027	Wed Mar 22 16:34:16 2017_x000D_	44.0722	76.8732	217.374	3.79389	1	72.0895	80.8864	180	3.14159	28.3033
45028	Wed Mar 22 16:34:16 2017_x000D_	43.5824	77.2958	219.01	3.82245	1	72.0895	80.8864	180	3.14159	28.7323
45029	Wed Mar 22 16:34:16 2017_x000D_	43.3824	77.3033	219.009	3.82243	1	70.3806	80.404	180	3.14159	27.1757
45030	Wed Mar 22 16:34:16 2017_x000D_	43.1874	77.5128	219.01	3.82244	1	70.3806	80.404	180	3.14159	27.3465
45031	Wed Mar 22 16:34:17 2017_x000D_	42.9924	77.7223	219.01	3.82245	1	70.3806	80.404	180	3.14159	27.5192
45032	Wed Mar 22 16:34:17 2017_x000D_	42.6974	77.9355	220.78	3.85335	1	70.3806	80.404	180	3.14159	27.793
45033	Wed Mar 22 16:34:17 2017_x000D_	42.6022	78.1413	219.011	3.82246	1	70.3806	80.404	180	3.14159	27.8704
45034	Wed Mar 22 16:34:17 2017_x000D_	42.1093	78.4632	215.084	3.75393	1	70.3806	80.404	180	3.14159	28.3378
45035	Wed Mar 22 16:34:17 2017_x000D_	41.9116	78.5719	212.664	3.7117	1	70.3806	80.404	180	3.14159	28.5279
45036	Wed Mar 22 16:34:17 2017_x000D_	41.7159	78.7814	199.786	3.48692	1	70.3806	80.404	180	3.14159	28.7106
45037	Wed Mar 22 16:34:17 2017_x000D_	41.5155	78.789	194.146	3.38849	1	70.3806	80.404	180	3.14159	28.9102
45038	Wed Mar 22 16:34:17 2017_x000D_	41.2171	78.9011	179.317	3.12967	1	67.8055	79.8975	180	3.14159	26.6071
45039	Wed Mar 22 16:34:17 2017_x000D_	41.0166	78.9085	173.592	3.02975	1	67.8055	79.8975	180	3.14159	26.8071
45040	Wed Mar 22 16:34:17 2017_x000D_	40.9165	78.9121	167.304	2.92001	1	67.8055	79.8975	180	3.14159	26.907
45041	Wed Mar 22 16:34:17 2017_x000D_	40.7133	78.8184	159.1	2.77682	1	67.8055	79.8975	180	3.14159	27.1137
45042	Wed Mar 22 16:34:17 2017_x000D_	40.3101	78.7324	148.882	2.59848	1	67.8055	79.8975	180	3.14159	27.5201
45043	Wed Mar 22 16:34:17 2017_x000D_	40.2048	78.5338	142.6	2.48884	1	67.8055	79.8975	180	3.14159	27.6344
45044	Wed Mar 22 16:34:17 2017_x000D_	39.7961	78.2455	132.758	2.31707	1	67.8055	79.8975	180	3.14159	28.0581
45045	Wed Mar 22 16:34:17 2017_x000D_	39.6908	78.0472	130.642	2.28013	1	67.8055	79.8975	180	3.14159	28.1755
45046	Wed Mar 22 16:34:17 2017_x000D_	39.2766	77.5567	124.398	2.17115	1	67.8055	79.8975	180	3.14159	28.6248
45047	Wed Mar 22 16:34:17 2017_x000D_	38.9676	77.2644	120.524	2.10355	1	67.8055	79.8975	180	3.14159	28.9579
45048	Wed Mar 22 16:34:17 2017_x000D_	38.7561	76.867	120.524	2.10354	1	67.8055	79.8975	180	3.14159	29.207
45049	Wed Mar 22 16:34:17 2017_x000D_	38.4388	76.2706	118.022	2.05987	1	67.8055	79.8975	180	3.14159	29.5898
45050	Wed Mar 22 16:34:17 2017_x000D_	38.227	75.8727	118.022	2.05986	1	67.8055	79.8975	180	3.14159	29.8511
45051	Wed Mar 22 16:34:17 2017_x000D_	37.9063	75.1737	119.218	2.08075	1	67.8055	79.8975	180	3.14159	30.2701
45052	Wed Mar 22 16:34:18 2017_x000D_	37.697	74.8769	120.52	2.10348	1	67.8055	79.8975	180	3.14159	30.5242
45053	Wed Mar 22 16:34:18 2017_x000D_	37.3789	74.279	118.022	2.05987	1	67.8055	79.8975	180	3.14159	30.941
45054	Wed Mar 22 16:34:18 2017_x000D_	37.2671	73.8763	120.516	2.10339	1	67.8055	79.8975	180	3.14159	31.1263
45055	Wed Mar 22 16:34:18 2017_x000D_	37.0602	73.6803	120.518	2.10344	1	67.8055	79.8975	180	3.14159	31.3676
45056	Wed Mar 22 16:34:18 2017_x000D_	36.7389	72.98	119.355	2.08314	1	67.8055	79.8975	180	3.14159	31.8274
45057	Wed Mar 22 16:34:18 2017_x000D_	36.6296	72.6782	120.514	2.10336	1	67.8055	79.8975	180	3.14159	32.0009
45058	Wed Mar 22 16:34:18 2017_x000D_	36.4223	72.4819	120.516	2.10341	1	67.8055	79.8975	180	3.14159	32.2474
45059	Wed Mar 22 16:34:18 2017_x000D_	36.1029	71.8818	122.896	2.14495	1	58.7106	79.6471	180	3.14159	23.9041
45060	Wed Mar 22 16:34:18 2017_x000D_	35.8927	71.5836	124.377	2.17079	1	58.7106	79.6471	180	3.14159	24.2008
45061	Wed Mar 22 16:34:18 2017_x000D_	35.4748	71.0885	125.988	2.19891	1	58.7106	79.6471	180	3.14159	24.7619
45062	Wed Mar 22 16:34:18 2017_x000D_	35.3651	70.786	126.696	2.21127	1	58.7106	79.6471	180	3.14159	24.9706
45063	Wed Mar 22 16:34:18 2017_x000D_	35.0481	70.2869	125.984	2.19883	1	56.9665	79.8171	180	3.14159	23.9006
45064	Wed Mar 22 16:34:18 2017_x000D_	34.8373	69.9875	124.376	2.17077	1	56.9665	79.8171	180	3.14159	24.2141
45065	Wed Mar 22 16:34:18 2017_x000D_	34.6293	69.7903	124.378	2.17081	1	56.9665	79.8171	180	3.14159	24.4844
45066	Wed Mar 22 16:34:18 2017_x000D_	34.3114	69.2903	128.351	2.24015	1	56.9665	79.8171	180	3.14159	24.9813
45067	Wed Mar 22 16:34:18 2017_x000D_	34.1032	69.0929	128.353	2.24018	1	56.9665	79.8171	180	3.14159	25.2535
45068	Wed Mar 22 16:34:18 2017_x000D_	33.8949	68.8953	128.354	2.24021	1	55.0159	79.7634	180	3.14159	23.7532
45069	Wed Mar 22 16:34:18 2017_x000D_	33.5739	68.2924	125.984	2.19884	1	55.0159	79.7634	180	3.14159	24.3175
45070	Wed Mar 22 16:34:18 2017_x000D_	33.4695	68.1933	126.695	2.21125	1	55.0159	79.7634	180	3.14159	24.4564
45071	Wed Mar 22 16:34:18 2017_x000D_	33.1539	67.7943	124.381	2.17087	1	55.0159	79.7634	180	3.14159	24.924
45072	Wed Mar 22 16:34:18 2017_x000D_	32.9453	67.5963	124.383	2.1709	1	53.7256	79.5099	180	3.14159	23.9532
45073	Wed Mar 22 16:34:19 2017_x000D_	32.7279	67.0915	125.984	2.19883	1	53.7256	79.5099	180	3.14159	24.3951
45074	Wed Mar 22 16:34:19 2017_x000D_	32.5187	66.8931	130.576	2.27898	1	53.7256	79.5099	180	3.14159	24.6762
45075	Wed Mar 22 16:34:19 2017_x000D_	32.4082	66.5894	134.511	2.34767	1	53.7256	79.5099	180	3.14159	24.9273
45076	Wed Mar 22 16:34:19 2017_x000D_	31.9929	66.2955	144.659	2.52478	1	53.0752	79.492	180	3.14159	24.8719
45077	Wed Mar 22 16:34:19 2017_x000D_	31.8884	66.1967	153.686	2.68234	1	53.0752	79.492	180	3.14159	25.0129
45078	Wed Mar 22 16:34:19 2017_x000D_	31.682	66.1011	164.139	2.86476	1	53.0752	79.492	180	3.14159	25.2386
45079	Wed Mar 22 16:34:19 2017_x000D_	31.4759	66.0054	172.763	3.01528	1	53.0752	79.492	180	3.14159	25.4641
45080	Wed Mar 22 16:34:19 2017_x000D_	31.0695	66.0187	184.847	3.2262	1	50.2767	78.9788	187.655	3.2752	23.1707
45081	Wed Mar 22 16:34:19 2017_x000D_	31.0668	65.9164	193.783	3.38214	1	50.2767	78.9788	187.655	3.2752	23.2303
45082	Wed Mar 22 16:34:19 2017_x000D_	30.8635	65.923	199.45	3.48106	1	50.2767	78.9788	187.655	3.2752	23.395
45083	Wed Mar 22 16:34:19 2017_x000D_	30.5615	66.0352	203.192	3.54636	1	50.2767	78.9788	187.655	3.2752	23.5844
45084	Wed Mar 22 16:34:19 2017_x000D_	30.2596	66.1474	212.432	3.70764	1	50.2767	78.9788	187.655	3.2752	23.7767
45085	Wed Mar 22 16:34:19 2017_x000D_	30.1641	66.3557	218.842	3.81951	1	48.1176	78.7012	180	3.14159	21.7885
45086	Wed Mar 22 16:34:19 2017_x000D_	29.6643	66.6794	222.882	3.89003	1	48.1176	78.7012	180	3.14159	22.0238
45087	Wed Mar 22 16:34:19 2017_x000D_	29.3649	66.8942	224.843	3.92426	1	48.1176	78.7012	180	3.14159	22.1601
45088	Wed Mar 22 16:34:19 2017_x000D_	28.8677	67.3208	222.882	3.89002	1	48.1176	78.7012	180	3.14159	22.3623
45089	Wed Mar 22 16:34:19 2017_x000D_	28.5744	67.7407	224.844	3.92426	1	47.0429	78.4534	180	3.14159	21.3506
45090	Wed Mar 22 16:34:19 2017_x000D_	28.2748	67.9558	222.882	3.89003	1	47.0429	78.4534	180	3.14159	21.5044
45091	Wed Mar 22 16:34:19 2017_x000D_	27.6755	68.3858	222.882	3.89002	1	47.0429	78.4534	180	3.14159	21.8278
45092	Wed Mar 22 16:34:19 2017_x000D_	27.4808	68.7001	220.631	3.85074	1	47.0429	78.4534	180	3.14159	21.8587
45093	Wed Mar 22 16:34:19 2017_x000D_	26.8845	69.2328	222.882	3.89003	1	44.893	77.9578	180	3.14159	20.0108
45094	Wed Mar 22 16:34:19 2017_x000D_	26.6868	69.4446	222.882	3.89003	1	44.893	77.9578	180	3.14159	20.0983
45095	Wed Mar 22 16:34:20 2017_x000D_	26.3871	69.6597	224.843	3.92424	1	44.893	77.9578	180	3.14159	20.2812
45096	Wed Mar 22 16:34:20 2017_x000D_	25.8924	70.1893	220.632	3.85076	1	44.893	77.9578	180	3.14159	20.5274
45097	Wed Mar 22 16:34:20 2017_x000D_	25.4904	70.408	220.631	3.85074	1	44.893	77.9578	180	3.14159	20.8197
45098	Wed Mar 22 16:34:20 2017_x000D_	25.0947	70.8317	220.632	3.85075	1	43.5905	77.9218	180	3.14159	19.8082
45099	Wed Mar 22 16:34:20 2017_x000D_	24.6957	71.153	222.882	3.89002	1	43.5905	77.9218	180	3.14159	20.0706
45100	Wed Mar 22 16:34:20 2017_x000D_	24.4978	71.3649	222.882	3.89002	1	43.5905	77.9218	180	3.14159	20.1872
45101	Wed Mar 22 16:34:20 2017_x000D_	23.8975	71.7958	222.881	3.89001	1	43.5905	77.9218	180	3.14159	20.6238
45102	Wed Mar 22 16:34:20 2017_x000D_	23.7028	72.1102	220.632	3.85076	1	41.4293	77.6439	180	3.14159	18.5702
45103	Wed Mar 22 16:34:20 2017_x000D_	23.1023	72.5413	220.632	3.85075	1	41.4293	77.6439	180	3.14159	19.0241
45104	Wed Mar 22 16:34:20 2017_x000D_	22.9043	72.7533	220.632	3.85076	1	41.4293	77.6439	180	3.14159	19.1597
45105	Wed Mar 22 16:34:20 2017_x000D_	22.505	73.0749	222.881	3.89001	1	41.4293	77.6439	180	3.14159	19.468
45106	Wed Mar 22 16:34:20 2017_x000D_	21.9042	73.5062	222.88	3.89	1	41.4293	77.6439	180	3.14159	19.9587
45107	Wed Mar 22 16:34:20 2017_x000D_	21.7094	73.8207	220.632	3.85076	1	40.5605	77.6199	180	3.14159	19.2301
45108	Wed Mar 22 16:34:20 2017_x000D_	21.1084	74.2522	220.632	3.85075	1	40.5605	77.6199	180	3.14159	19.7415
45109	Wed Mar 22 16:34:20 2017_x000D_	20.9103	74.4643	220.632	3.85076	1	40.5605	77.6199	180	3.14159	19.902
45110	Wed Mar 22 16:34:20 2017_x000D_	20.6095	74.6802	218.847	3.8196	1	40.5605	77.6199	180	3.14159	20.1664
45111	Wed Mar 22 16:34:20 2017_x000D_	20.1108	75.1082	220.632	3.85075	1	37.9739	77.1118	180	3.14159	17.9751
45112	Wed Mar 22 16:34:20 2017_x000D_	19.81	75.3242	218.847	3.8196	1	37.9739	77.1118	180	3.14159	18.2517
45113	Wed Mar 22 16:34:20 2017_x000D_	19.3111	75.7523	220.632	3.85075	1	37.9739	77.1118	180	3.14159	18.7123
45114	Wed Mar 22 16:34:20 2017_x000D_	19.1129	75.9645	220.632	3.85075	1	37.9739	77.1118	180	3.14159	18.8959
45115	Wed Mar 22 16:34:20 2017_x000D_	18.7129	76.2866	222.879	3.88998	1	36.0282	76.8397	180	3.14159	17.3241
45116	Wed Mar 22 16:34:21 2017_x000D_	18.5146	76.4989	222.88	3.88998	1	36.0282	76.8397	180	3.14159	17.5169
45117	Wed Mar 22 16:34:21 2017_x000D_	18.3128	76.6089	220.632	3.85075	1	36.0282	76.8397	180	3.14159	17.7169
45118	Wed Mar 22 16:34:21 2017_x000D_	17.9162	77.0335	220.632	3.85076	1	36.0282	76.8397	180	3.14159	18.113
45119	Wed Mar 22 16:34:21 2017_x000D_	17.7144	77.1435	222.879	3.88997	1	33.6372	76.7735	171.363	2.99085	15.9271
45120	Wed Mar 22 16:34:21 2017_x000D_	17.5124	77.2535	220.631	3.85074	1	33.6372	76.7735	171.363	2.99085	16.1319
45121	Wed Mar 22 16:34:21 2017_x000D_	17.3141	77.4658	220.632	3.85075	1	33.6372	76.7735	171.363	2.99085	16.3378
45122	Wed Mar 22 16:34:21 2017_x000D_	17.1122	77.5758	222.878	3.88996	1	33.6372	76.7735	171.363	2.99085	16.5445
45123	Wed Mar 22 16:34:21 2017_x000D_	16.8144	77.8945	218.848	3.81962	1	33.6372	76.7735	171.363	2.99085	16.8601
45124	Wed Mar 22 16:34:21 2017_x000D_	16.8179	77.9969	216.497	3.77858	1	32.0954	77.1677	180	3.14159	15.3
45125	Wed Mar 22 16:34:21 2017_x000D_	16.7149	78.0008	209.913	3.66367	1	32.0954	77.1677	180	3.14159	15.403
45126	Wed Mar 22 16:34:21 2017_x000D_	16.7143	78.0007	196.823	3.43521	1	32.0954	77.1677	180	3.14159	15.4036
45127	Wed Mar 22 16:34:21 2017_x000D_	16.8167	77.9968	190.641	3.32732	1	32.0954	77.1677	180	3.14159	15.3012
45128	Wed Mar 22 16:34:21 2017_x000D_	16.9228	78.0947	176.166	3.07467	1	30.5634	77.3437	180	3.14159	13.6613
45129	Wed Mar 22 16:34:21 2017_x000D_	16.9261	78.1967	167.46	2.92273	1	30.5634	77.3437	180	3.14159	13.664
45130	Wed Mar 22 16:34:21 2017_x000D_	16.9262	78.1961	154.322	2.69342	1	30.5634	77.3437	180	3.14159	13.6638
45131	Wed Mar 22 16:34:21 2017_x000D_	16.8199	78.0972	145.342	2.53669	1	30.5634	77.3437	180	3.14159	13.7641
45132	Wed Mar 22 16:34:21 2017_x000D_	16.714	77.9983	133.097	2.32298	1	29.4661	77.5318	180	3.14159	12.7606
45133	Wed Mar 22 16:34:21 2017_x000D_	16.6078	77.8997	129.039	2.25216	1	29.4661	77.5318	180	3.14159	12.8636
45134	Wed Mar 22 16:34:21 2017_x000D_	16.5016	77.8011	125.06	2.18271	1	29.4661	77.5318	180	3.14159	12.9673
45135	Wed Mar 22 16:34:21 2017_x000D_	16.2855	77.5016	118.694	2.07161	1	29.4661	77.5318	180	3.14159	13.1806
45136	Wed Mar 22 16:34:21 2017_x000D_	15.9555	76.8985	116.081	2.026	1	28.5863	77.7259	180	3.14159	12.6579
45137	Wed Mar 22 16:34:21 2017_x000D_	15.8419	76.5947	112.328	1.96049	1	28.5863	77.7259	180	3.14159	12.7945
45138	Wed Mar 22 16:34:22 2017_x000D_	15.5076	75.8883	116.08	2.02598	1	28.5863	77.7259	180	3.14159	13.2072
45139	Wed Mar 22 16:34:22 2017_x000D_	15.3939	75.5842	112.329	1.9605	1	28.5863	77.7259	180	3.14159	13.3651
45140	Wed Mar 22 16:34:22 2017_x000D_	15.0592	74.8769	116.079	2.02595	1	28.5863	77.7259	180	3.14159	13.8239
45141	Wed Mar 22 16:34:22 2017_x000D_	14.8384	74.4734	116.079	2.02597	1	28.1512	77.7139	180	3.14159	13.7015
45142	Wed Mar 22 16:34:22 2017_x000D_	14.7245	74.1688	112.331	1.96055	1	28.1512	77.7139	180	3.14159	13.8868
45143	Wed Mar 22 16:34:22 2017_x000D_	14.3892	73.4603	116.078	2.02594	1	28.1512	77.7139	180	3.14159	14.4044
45144	Wed Mar 22 16:34:22 2017_x000D_	14.1754	73.2618	116.081	2.026	1	28.1512	77.7139	180	3.14159	14.6678
45145	Wed Mar 22 16:34:22 2017_x000D_	13.8359	72.4493	118.685	2.07145	1	27.7162	77.7019	180	3.14159	14.8409
45146	Wed Mar 22 16:34:22 2017_x000D_	13.7254	72.2471	116.08	2.02598	1	27.7162	77.7019	180	3.14159	15.0166
45147	Wed Mar 22 16:34:22 2017_x000D_	13.3893	71.5368	120.016	2.09468	1	27.7162	77.7019	180	3.14159	15.5971
45148	Wed Mar 22 16:34:22 2017_x000D_	13.1712	71.2345	118.685	2.07145	1	27.7162	77.7019	180	3.14159	15.918
45149	Wed Mar 22 16:34:22 2017_x000D_	13.0531	70.8257	116.079	2.02597	1	27.2811	77.6899	180	3.14159	15.7973
45150	Wed Mar 22 16:34:22 2017_x000D_	12.72	70.2172	118.682	2.07139	1	27.2811	77.6899	180	3.14159	16.3666
45151	Wed Mar 22 16:34:22 2017_x000D_	12.5055	70.0177	118.685	2.07145	1	27.2811	77.6899	180	3.14159	16.6488
45152	Wed Mar 22 16:34:22 2017_x000D_	12.3871	69.6084	116.081	2.026	1	27.2811	77.6899	180	3.14159	16.9453
45153	Wed Mar 22 16:34:22 2017_x000D_	12.0535	68.9988	118.682	2.07139	1	27.2811	77.6899	180	3.14159	17.5333
45154	Wed Mar 22 16:34:22 2017_x000D_	11.9425	68.7957	116.083	2.02603	1	26.6285	77.6719	180	3.14159	17.16
45155	Wed Mar 22 16:34:22 2017_x000D_	11.6047	68.0819	117.464	2.05013	1	26.6285	77.6719	180	3.14159	17.8237
45156	Wed Mar 22 16:34:22 2017_x000D_	11.4898	67.7753	116.081	2.026	1	26.6285	77.6719	180	3.14159	18.0865
45157	Wed Mar 22 16:34:22 2017_x000D_	11.1558	67.1645	113.375	1.97877	1	26.6285	77.6719	180	3.14159	18.7032
45158	Wed Mar 22 16:34:22 2017_x000D_	11.0442	66.9607	116.083	2.02603	1	25.7582	77.6479	180	3.14159	18.1857
45159	Wed Mar 22 16:34:23 2017_x000D_	10.8289	66.7602	116.086	2.02609	1	25.7582	77.6479	180	3.14159	18.4777
45160	Wed Mar 22 16:34:23 2017_x000D_	10.7022	66.1421	113.376	1.97878	1	25.7582	77.6479	180	3.14159	18.9491
45161	Wed Mar 22 16:34:23 2017_x000D_	10.5904	65.938	116.081	2.026	1	25.7582	77.6479	180	3.14159	19.162
45162	Wed Mar 22 16:34:23 2017_x000D_	10.479	65.734	113.377	1.9788	1	24.0271	77.3816	188.637	3.29233	17.8667
45163	Wed Mar 22 16:34:23 2017_x000D_	10.2595	65.4293	112.356	1.96099	1	24.0271	77.3816	188.637	3.29233	18.232
45164	Wed Mar 22 16:34:23 2017_x000D_	10.248	65.1183	113.376	1.97878	1	24.0271	77.3816	188.637	3.29233	18.4459
45165	Wed Mar 22 16:34:23 2017_x000D_	10.0246	64.7098	113.377	1.97881	1	24.0271	77.3816	188.637	3.29233	18.885
45166	Wed Mar 22 16:34:23 2017_x000D_	9.91679	64.6091	109.664	1.914	1	22.0875	76.8911	180	3.14159	17.2909
45167	Wed Mar 22 16:34:23 2017_x000D_	9.91341	64.5055	97.858	1.70794	1	22.0875	76.8911	180	3.14159	17.367
45168	Wed Mar 22 16:34:23 2017_x000D_	9.80967	64.509	89.2728	1.5581	1	22.0875	76.8911	180	3.14159	17.4374
45169	Wed Mar 22 16:34:23 2017_x000D_	9.81756	64.7168	83.5846	1.45883	1	22.0875	76.8911	180	3.14159	17.2848
45170	Wed Mar 22 16:34:23 2017_x000D_	9.81765	64.7175	70.7984	1.23567	1	22.0875	76.8911	180	3.14159	17.2843
45171	Wed Mar 22 16:34:23 2017_x000D_	9.82148	64.8216	64.1077	1.11889	1	21.236	76.4304	225	3.92699	16.2805
45172	Wed Mar 22 16:34:23 2017_x000D_	9.81748	64.7181	57.4503	1.0027	1	21.236	76.4304	225	3.92699	16.3573
45173	Wed Mar 22 16:34:23 2017_x000D_	9.81313	64.6148	42.7716	0.746505	1	21.236	76.4304	225	3.92699	16.4344
45174	Wed Mar 22 16:34:23 2017_x000D_	10.0129	64.401	29.6809	0.518029	1	21.236	76.4304	225	3.92699	16.4519
45175	Wed Mar 22 16:34:23 2017_x000D_	10.1166	64.3978	23.009	0.401583	1	19.5229	75.7273	193.013	3.36871	14.7254
45176	Wed Mar 22 16:34:23 2017_x000D_	10.4244	64.2846	19.2736	0.336389	1	19.5229	75.7273	193.013	3.36871	14.6191
45177	Wed Mar 22 16:34:23 2017_x000D_	10.6247	64.0707	19.2707	0.336338	1	19.5229	75.7273	193.013	3.36871	14.6647
45178	Wed Mar 22 16:34:23 2017_x000D_	11.4521	63.9417	16.4848	0.287714	1	19.5229	75.7273	193.013	3.36871	14.2842
45179	Wed Mar 22 16:34:23 2017_x000D_	11.8637	63.8253	13.624	0.237783	1	18.2545	74.8176	180	3.14159	12.7151
45180	Wed Mar 22 16:34:24 2017_x000D_	12.6865	63.5929	13.6232	0.237771	1	18.2545	74.8176	180	3.14159	12.5298
45181	Wed Mar 22 16:34:24 2017_x000D_	13.0978	63.4768	16.4853	0.287723	1	18.2545	74.8176	180	3.14159	12.4581
45182	Wed Mar 22 16:34:24 2017_x000D_	13.7125	63.2507	16.4843	0.287706	1	18.2545	74.8176	180	3.14159	12.4267
45183	Wed Mar 22 16:34:24 2017_x000D_	14.1271	63.2383	16.4867	0.287748	1	17.4023	74.3565	180	3.14159	11.5906
45184	Wed Mar 22 16:34:24 2017_x000D_	14.3269	63.0248	16.4835	0.287691	1	17.4023	74.3565	180	3.14159	11.7416
45185	Wed Mar 22 16:34:24 2017_x000D_	14.7413	63.0125	16.4858	0.287732	1	17.4023	74.3565	180	3.14159	11.6519
45186	Wed Mar 22 16:34:24 2017_x000D_	15.3551	62.7867	16.4849	0.287715	1	17.4023	74.3565	180	3.14159	11.7495
45187	Wed Mar 22 16:34:24 2017_x000D_	15.6622	62.6739	20.1915	0.352408	1	17.4023	74.3565	180	3.14159	11.8115
45188	Wed Mar 22 16:34:24 2017_x000D_	16.2794	62.5519	23.0226	0.40182	1	16.332	73.8893	207.566	3.62271	11.3375
45189	Wed Mar 22 16:34:24 2017_x000D_	16.5857	62.4391	19.2798	0.336496	1	16.332	73.8893	207.566	3.62271	11.453
45190	Wed Mar 22 16:34:24 2017_x000D_	17.1952	62.1102	21.9906	0.383808	1	16.332	73.8893	207.566	3.62271	11.8107
45191	Wed Mar 22 16:34:24 2017_x000D_	17.5054	62.101	23.0239	0.401842	1	16.332	73.8893	207.566	3.62271	11.8466
45192	Wed Mar 22 16:34:24 2017_x000D_	18.1179	61.8757	23.0245	0.401853	1	15.4889	73.2096	199.478	3.48155	11.6348
45193	Wed Mar 22 16:34:24 2017_x000D_	18.5238	61.6565	23.0236	0.401837	1	15.4889	73.2096	199.478	3.48155	11.9451
45194	Wed Mar 22 16:34:24 2017_x000D_	18.8296	61.544	19.2776	0.336458	1	15.4889	73.2096	199.478	3.48155	12.1345
45195	Wed Mar 22 16:34:24 2017_x000D_	19.4416	61.3189	19.2774	0.336454	1	15.4889	73.2096	199.478	3.48155	12.5305
45196	Wed Mar 22 16:34:24 2017_x000D_	19.7477	61.2064	23.0248	0.401859	1	14.8446	72.9729	223.993	3.90941	12.7472
45197	Wed Mar 22 16:34:24 2017_x000D_	20.3592	60.9815	23.0255	0.40187	1	14.8446	72.9729	223.993	3.90941	13.1987
45198	Wed Mar 22 16:34:24 2017_x000D_	20.7644	60.7627	23.0246	0.401855	1	14.8446	72.9729	223.993	3.90941	13.5696
45199	Wed Mar 22 16:34:24 2017_x000D_	21.1764	60.7508	23.0275	0.401906	1	14.8446	72.9729	223.993	3.90941	13.7649
45200	Wed Mar 22 16:34:24 2017_x000D_	21.7804	60.3192	23.0244	0.401852	1	14.8446	72.9729	223.993	3.90941	14.4299
45201	Wed Mar 22 16:34:24 2017_x000D_	22.1886	60.204	20.1901	0.352384	1	14.2382	71.8618	259.997	4.5378	14.1107
45202	Wed Mar 22 16:34:25 2017_x000D_	22.4937	60.0918	21.9928	0.383847	1	14.2382	71.8618	259.997	4.5378	14.3766
45203	Wed Mar 22 16:34:25 2017_x000D_	23.2035	59.761	20.1888	0.35236	1	14.2382	71.8618	259.997	4.5378	15.0601
45204	Wed Mar 22 16:34:25 2017_x000D_	23.5116	59.7523	19.2746	0.336405	1	14.2382	71.8618	259.997	4.5378	15.2524
45205	Wed Mar 22 16:34:25 2017_x000D_	24.2209	59.4217	17.2554	0.301164	1	13.6413	70.5318	261.363	4.56165	15.3415
45206	Wed Mar 22 16:34:25 2017_x000D_	24.5288	59.413	16.4705	0.287464	1	13.6413	70.5318	261.363	4.56165	15.5617
45207	Wed Mar 22 16:34:25 2017_x000D_	25.138	59.189	16.4695	0.287447	1	13.6413	70.5318	261.363	4.56165	16.1503
45208	Wed Mar 22 16:34:25 2017_x000D_	25.5452	59.0742	19.2752	0.336415	1	13.6413	70.5318	261.363	4.56165	16.5221
45209	Wed Mar 22 16:34:25 2017_x000D_	26.154	58.8503	19.275	0.336412	1	13.2527	69.4261	256.987	4.48527	16.6821
45210	Wed Mar 22 16:34:25 2017_x000D_	26.3557	58.7411	16.4676	0.287414	1	13.2527	69.4261	256.987	4.48527	16.9073
45211	Wed Mar 22 16:34:25 2017_x000D_	26.7656	58.7298	16.47	0.287456	1	13.2527	69.4261	256.987	4.48527	17.234
45212	Wed Mar 22 16:34:25 2017_x000D_	27.169	58.5117	16.4679	0.287418	1	13.2527	69.4261	256.987	4.48527	17.6858
45213	Wed Mar 22 16:34:25 2017_x000D_	27.5785	58.5004	16.4702	0.28746	1	12.864	68.3202	259.074	4.52169	17.6903
45214	Wed Mar 22 16:34:25 2017_x000D_	27.9817	58.2825	16.4681	0.287423	1	12.864	68.3202	259.074	4.52169	18.1466
45215	Wed Mar 22 16:34:25 2017_x000D_	28.1833	58.1736	19.2756	0.336423	1	12.864	68.3202	259.074	4.52169	18.3748
45216	Wed Mar 22 16:34:25 2017_x000D_	28.3879	58.1679	19.2769	0.336446	1	12.864	68.3202	259.074	4.52169	18.5489
45217	Wed Mar 22 16:34:25 2017_x000D_	28.7908	57.9501	19.2754	0.336419	1	12.864	68.3202	259.074	4.52169	19.0053
45218	Wed Mar 22 16:34:25 2017_x000D_	29.0977	57.9417	20.1955	0.352479	1	12.4752	67.2139	262.345	4.57878	19.0337
45219	Wed Mar 22 16:34:25 2017_x000D_	29.2992	57.8328	23.037	0.402071	1	12.4752	67.2139	262.345	4.57878	19.2627
45220	Wed Mar 22 16:34:25 2017_x000D_	29.6031	57.7212	32.3283	0.564235	1	12.4752	67.2139	262.345	4.57878	19.5826
45221	Wed Mar 22 16:34:25 2017_x000D_	29.6034	57.7211	40.5699	0.708078	1	12.4752	67.2139	262.345	4.57878	19.5829
45222	Wed Mar 22 16:34:25 2017_x000D_	29.6068	57.8241	51.0226	0.890512	1	11.906	65.2255	256.987	4.48527	19.1859
45223	Wed Mar 22 16:34:26 2017_x000D_	29.6071	57.8237	59.0244	1.03017	1	11.906	65.2255	256.987	4.48527	19.1863
45224	Wed Mar 22 16:34:26 2017_x000D_	29.6102	57.9263	76.3131	1.33192	1	11.906	65.2255	256.987	4.48527	19.1499
45225	Wed Mar 22 16:34:26 2017_x000D_	29.6132	58.0292	82.8079	1.44527	1	11.906	65.2255	256.987	4.48527	19.1137
45226	Wed Mar 22 16:34:26 2017_x000D_	29.7119	57.9225	97.3396	1.6989	1	11.7067	64.7814	262.345	4.57878	19.2674
45227	Wed Mar 22 16:34:26 2017_x000D_	29.7087	57.8192	103.452	1.80558	1	11.7067	64.7814	262.345	4.57878	19.3014
45228	Wed Mar 22 16:34:26 2017_x000D_	29.7054	57.716	109.931	1.91866	1	11.7067	64.7814	262.345	4.57878	19.3358
45229	Wed Mar 22 16:34:26 2017_x000D_	29.7021	57.6127	116.634	2.03565	1	11.7067	64.7814	262.345	4.57878	19.3707
45230	Wed Mar 22 16:34:26 2017_x000D_	29.4879	57.3083	128.221	2.23789	1	11.7067	64.7814	262.345	4.57878	19.2878
45231	Wed Mar 22 16:34:26 2017_x000D_	29.3824	57.2079	132.247	2.30815	1	11.1087	63.4489	261.074	4.5566	19.3101
45232	Wed Mar 22 16:34:26 2017_x000D_	29.1715	57.007	140.397	2.45038	1	11.1087	63.4489	261.074	4.5566	19.1771
45233	Wed Mar 22 16:34:26 2017_x000D_	29.0661	56.9065	144.438	2.52092	1	11.1087	63.4489	261.074	4.5566	19.1121
45234	Wed Mar 22 16:34:26 2017_x000D_	28.6415	56.4007	146.794	2.56204	1	11.1087	63.4489	261.074	4.5566	18.8965
45235	Wed Mar 22 16:34:26 2017_x000D_	28.2321	56.4116	146.803	2.56219	1	10.9283	62.5665	262.345	4.57878	18.3658
45236	Wed Mar 22 16:34:26 2017_x000D_	28.0179	56.1065	144.437	2.5209	1	10.9283	62.5665	262.345	4.57878	18.2698
45237	Wed Mar 22 16:34:26 2017_x000D_	27.3906	55.7087	144.438	2.52092	1	10.9283	62.5665	262.345	4.57878	17.8336
45238	Wed Mar 22 16:34:26 2017_x000D_	27.1825	55.6107	146.799	2.56213	1	10.9283	62.5665	262.345	4.57878	17.68
45239	Wed Mar 22 16:34:26 2017_x000D_	26.654	55.106	142.65	2.48971	1	10.5389	61.4586	262.345	4.57878	17.322
45240	Wed Mar 22 16:34:26 2017_x000D_	26.2372	54.9093	142.653	2.48977	1	10.5389	61.4586	262.345	4.57878	17.0097
45241	Wed Mar 22 16:34:26 2017_x000D_	26.0255	54.7073	142.652	2.48975	1	10.5389	61.4586	262.345	4.57878	16.8942
45242	Wed Mar 22 16:34:26 2017_x000D_	25.4992	54.3056	140.718	2.45599	1	10.5389	61.4586	262.345	4.57878	16.5824
45243	Wed Mar 22 16:34:26 2017_x000D_	25.1842	54.1059	142.653	2.48977	1	9.95935	59.6865	244.147	4.26118	16.2154
45244	Wed Mar 22 16:34:27 2017_x000D_	24.654	53.5996	138.452	2.41644	1	9.95935	59.6865	244.147	4.26118	15.9054
45245	Wed Mar 22 16:34:27 2017_x000D_	24.3386	53.3996	140.408	2.45058	1	9.95935	59.6865	244.147	4.26118	15.6936
45246	Wed Mar 22 16:34:27 2017_x000D_	24.1261	53.1969	140.407	2.45056	1	9.95935	59.6865	244.147	4.26118	15.5824
45247	Wed Mar 22 16:34:27 2017_x000D_	23.5949	52.6898	136.346	2.37968	1	9.95935	59.6865	244.147	4.26118	15.3259
45248	Wed Mar 22 16:34:27 2017_x000D_	23.2757	52.3855	140.404	2.45051	1	9.5697	58.5777	255.308	4.45597	15.0399
45249	Wed Mar 22 16:34:27 2017_x000D_	22.7471	51.9819	138.454	2.41647	1	9.5697	58.5777	255.308	4.45597	14.736
45250	Wed Mar 22 16:34:27 2017_x000D_	22.3277	51.7837	138.458	2.41656	1	9.5697	58.5777	255.308	4.45597	14.4542
45251	Wed Mar 22 16:34:27 2017_x000D_	21.8946	51.1686	138.452	2.41644	1	9.5697	58.5777	255.308	4.45597	14.3805
45252	Wed Mar 22 16:34:27 2017_x000D_	21.4747	50.97	138.457	2.41653	1	9.38899	57.6943	259.997	4.5378	13.8304
45253	Wed Mar 22 16:34:27 2017_x000D_	21.2612	50.7664	138.456	2.41652	1	9.38899	57.6943	259.997	4.5378	13.7457
45254	Wed Mar 22 16:34:27 2017_x000D_	21.0408	50.3541	138.451	2.41642	1	9.38899	57.6943	259.997	4.5378	13.7711
45255	Wed Mar 22 16:34:27 2017_x000D_	20.5098	49.9488	140.4	2.45043	1	9.38899	57.6943	259.997	4.5378	13.5523
45256	Wed Mar 22 16:34:27 2017_x000D_	20.1927	49.7473	138.455	2.41649	1	8.78063	56.5787	255.308	4.45597	13.3005
45257	Wed Mar 22 16:34:27 2017_x000D_	19.7647	49.3391	138.454	2.41647	1	8.78063	56.5787	255.308	4.45597	13.1553
45258	Wed Mar 22 16:34:27 2017_x000D_	19.5506	49.1348	138.453	2.41647	1	8.78063	56.5787	255.308	4.45597	13.0921
45259	Wed Mar 22 16:34:27 2017_x000D_	19.1222	48.7262	138.453	2.41645	1	8.78063	56.5787	255.308	4.45597	12.985
45260	Wed Mar 22 16:34:27 2017_x000D_	18.9078	48.5217	138.452	2.41644	1	8.78063	56.5787	255.308	4.45597	12.9412
45261	Wed Mar 22 16:34:27 2017_x000D_	18.4789	48.1126	138.451	2.41643	1	8.59978	55.6948	259.074	4.52169	12.4534
45262	Wed Mar 22 16:34:27 2017_x000D_	18.2678	48.0124	136.357	2.37987	1	8.59978	55.6948	259.074	4.52169	12.3487
45263	Wed Mar 22 16:34:27 2017_x000D_	18.1571	47.8054	134.258	2.34325	1	8.59978	55.6948	259.074	4.52169	12.3929
45264	Wed Mar 22 16:34:27 2017_x000D_	17.946	47.7055	136.357	2.37987	1	8.59978	55.6948	259.074	4.52169	12.2956
45265	Wed Mar 22 16:34:27 2017_x000D_	17.6235	47.3979	136.357	2.37987	1	8.1909	55.0238	256.987	4.48527	12.1296
45266	Wed Mar 22 16:34:28 2017_x000D_	17.5164	47.2957	136.357	2.37987	1	8.1909	55.0238	256.987	4.48527	12.1115
45267	Wed Mar 22 16:34:28 2017_x000D_	17.1937	46.9879	136.357	2.37987	1	8.1909	55.0238	256.987	4.48527	12.0676
45268	Wed Mar 22 16:34:28 2017_x000D_	17.0827	46.7807	134.26	2.34328	1	8.1909	55.0238	256.987	4.48527	12.1249
45269	Wed Mar 22 16:34:28 2017_x000D_	16.656	46.4749	132.326	2.30953	1	7.80076	53.9137	258.543	4.51243	11.5651
45270	Wed Mar 22 16:34:28 2017_x000D_	16.545	46.2675	130.102	2.27071	1	7.80076	53.9137	258.543	4.51243	11.6158
45271	Wed Mar 22 16:34:28 2017_x000D_	16.5489	46.3723	123.551	2.15637	1	7.80076	53.9137	258.543	4.51243	11.55
45272	Wed Mar 22 16:34:28 2017_x000D_	16.5495	46.3723	110.189	1.92316	1	7.80076	53.9137	258.543	4.51243	11.5505
45273	Wed Mar 22 16:34:28 2017_x000D_	16.4495	46.4795	100.858	1.7603	1	7.8478	52.8161	259.074	4.52169	10.6837
45274	Wed Mar 22 16:34:28 2017_x000D_	16.5539	46.4778	86.0104	1.50117	1	7.8478	52.8161	259.074	4.52169	10.7689
45275	Wed Mar 22 16:34:28 2017_x000D_	16.45	46.4803	77.3074	1.34927	1	7.8478	52.8161	259.074	4.52169	10.6836
45276	Wed Mar 22 16:34:28 2017_x000D_	16.45	46.481	64.1205	1.11911	1	7.8478	52.8161	259.074	4.52169	10.6832
45277	Wed Mar 22 16:34:28 2017_x000D_	16.4463	46.3764	57.4588	1.00285	1	7.8478	52.8161	259.074	4.52169	10.7426
45278	Wed Mar 22 16:34:28 2017_x000D_	16.6466	46.1626	44.8463	0.782715	1	7.65737	52.151	259.074	4.52169	10.8013
45279	Wed Mar 22 16:34:28 2017_x000D_	16.6466	46.1626	44.8463	0.782715	1	7.65737	52.151	259.074	4.52169	10.8013
45280	Wed Mar 22 16:34:28 2017_x000D_	16.8469	45.9487	32.0956	0.560173	1	7.65737	52.151	259.074	4.52169	11.0867
45281	Wed Mar 22 16:34:28 2017_x000D_	17.0512	45.8394	29.4861	0.514629	1	7.65737	52.151	259.074	4.52169	11.3173
45282	Wed Mar 22 16:34:28 2017_x000D_	17.6641	45.5116	26.7461	0.466808	1	7.92309	51.0593	259.074	4.52169	11.21
45283	Wed Mar 22 16:34:28 2017_x000D_	17.9686	45.2954	25.4862	0.444819	1	7.92309	51.0593	259.074	4.52169	11.5817
45284	Wed Mar 22 16:34:28 2017_x000D_	18.7854	44.8587	25.4855	0.444806	1	7.92309	51.0593	259.074	4.52169	12.5075
45285	Wed Mar 22 16:34:28 2017_x000D_	19.1936	44.6404	25.4851	0.444799	1	7.92309	51.0593	259.074	4.52169	12.9702
45286	Wed Mar 22 16:34:28 2017_x000D_	19.9097	44.311	29.4872	0.51465	1	8.17944	50.187	259.074	4.52169	13.1197
45287	Wed Mar 22 16:34:29 2017_x000D_	20.2172	44.1999	25.4859	0.444812	1	8.17944	50.187	259.074	4.52169	13.4444
45288	Wed Mar 22 16:34:29 2017_x000D_	20.5215	43.9838	26.7448	0.466785	1	8.17944	50.187	259.074	4.52169	13.8133
45289	Wed Mar 22 16:34:29 2017_x000D_	21.2366	43.6548	28.1331	0.491016	1	8.17944	50.187	259.074	4.52169	14.6
45290	Wed Mar 22 16:34:29 2017_x000D_	21.5408	43.4389	29.4879	0.514662	1	8.17944	50.187	259.074	4.52169	14.9687
45291	Wed Mar 22 16:34:29 2017_x000D_	22.1554	43.2169	29.4896	0.514691	1	8.18886	49.9673	259.074	4.52169	15.5123
45292	Wed Mar 22 16:34:29 2017_x000D_	22.3557	43.0032	29.4883	0.514668	1	8.18886	49.9673	259.074	4.52169	15.786
45293	Wed Mar 22 16:34:29 2017_x000D_	22.9632	42.5718	29.4871	0.514647	1	8.18886	49.9673	259.074	4.52169	16.5219
45294	Wed Mar 22 16:34:29 2017_x000D_	23.2668	42.3561	28.1301	0.490962	1	8.18886	49.9673	259.074	4.52169	16.8901
45295	Wed Mar 22 16:34:29 2017_x000D_	23.5772	42.3501	29.4888	0.514676	1	8.6734	48.8816	279.972	4.88644	16.2722
45296	Wed Mar 22 16:34:29 2017_x000D_	23.8806	42.1345	28.1316	0.490989	1	8.6734	48.8816	279.972	4.88644	16.6368
45297	Wed Mar 22 16:34:29 2017_x000D_	24.4909	41.8082	25.4802	0.444713	1	8.6734	48.8816	279.972	4.88644	17.327
45298	Wed Mar 22 16:34:29 2017_x000D_	24.7978	41.6975	29.4893	0.514685	1	8.6734	48.8816	279.972	4.88644	17.6524
45299	Wed Mar 22 16:34:29 2017_x000D_	25.4077	41.3713	26.7425	0.466745	1	9.16747	47.5759	283.013	4.93951	17.3851
45300	Wed Mar 22 16:34:29 2017_x000D_	25.7108	41.156	25.479	0.444693	1	9.16747	47.5759	283.013	4.93951	17.7453
45301	Wed Mar 22 16:34:29 2017_x000D_	26.3172	40.7253	25.4768	0.444654	1	9.16747	47.5759	283.013	4.93951	18.4674
45302	Wed Mar 22 16:34:29 2017_x000D_	26.7298	40.7176	25.4798	0.444706	1	9.16747	47.5759	283.013	4.93951	18.854
45303	Wed Mar 22 16:34:29 2017_x000D_	27.3358	40.2871	25.4775	0.444667	1	9.65219	46.4898	283.013	4.93951	18.7399
45304	Wed Mar 22 16:34:29 2017_x000D_	27.6416	40.1767	21.6645	0.378116	1	9.65219	46.4898	283.013	4.93951	19.065
45305	Wed Mar 22 16:34:29 2017_x000D_	27.9479	40.0663	25.4786	0.444686	1	9.65219	46.4898	283.013	4.93951	19.3906
45306	Wed Mar 22 16:34:29 2017_x000D_	28.5597	39.8456	25.4798	0.444706	1	9.65219	46.4898	283.013	4.93951	20.0409
45307	Wed Mar 22 16:34:29 2017_x000D_	28.8626	39.6305	26.7425	0.466745	1	9.65219	46.4898	283.013	4.93951	20.3983
45308	Wed Mar 22 16:34:30 2017_x000D_	29.3709	39.4118	25.4791	0.444694	1	10.584	45.1965	315	5.49779	19.6573
45309	Wed Mar 22 16:34:30 2017_x000D_	29.5705	39.1987	25.4772	0.444661	1	10.584	45.1965	315	5.49779	19.9113
45310	Wed Mar 22 16:34:30 2017_x000D_	29.7763	39.195	25.4787	0.444687	1	10.584	45.1965	315	5.49779	20.1088
45311	Wed Mar 22 16:34:30 2017_x000D_	30.2846	38.9764	26.7435	0.466762	1	10.584	45.1965	315	5.49779	20.6592
45312	Wed Mar 22 16:34:30 2017_x000D_	30.4842	38.7634	26.7418	0.466732	1	11.5064	44.1229	315	5.49779	19.7201
45313	Wed Mar 22 16:34:30 2017_x000D_	30.6895	38.7598	24.3258	0.424566	1	11.5064	44.1229	315	5.49779	19.9187
45314	Wed Mar 22 16:34:30 2017_x000D_	30.998	38.7544	25.4809	0.444725	1	11.5064	44.1229	315	5.49779	20.2174
45315	Wed Mar 22 16:34:30 2017_x000D_	31.1975	38.5414	25.479	0.444692	1	11.5064	44.1229	315	5.49779	20.4669
45316	Wed Mar 22 16:34:30 2017_x000D_	31.3999	38.4331	22.7081	0.39633	1	12.6477	43.0557	315	5.49779	19.3136
45317	Wed Mar 22 16:34:30 2017_x000D_	31.7053	38.323	26.7444	0.466778	1	12.6477	43.0557	315	5.49779	19.6365
45318	Wed Mar 22 16:34:30 2017_x000D_	31.9078	38.2148	29.4966	0.514812	1	12.6477	43.0557	315	5.49779	19.8591
45319	Wed Mar 22 16:34:30 2017_x000D_	32.0111	38.2128	44.7298	0.780683	1	12.6477	43.0557	315	5.49779	19.9598
45320	Wed Mar 22 16:34:30 2017_x000D_	31.9056	38.1098	49.0179	0.855523	1	12.6477	43.0557	315	5.49779	19.8829
45321	Wed Mar 22 16:34:30 2017_x000D_	31.9119	38.3185	65.3849	1.14118	1	13.5609	42.2018	315	5.49779	18.7574
45322	Wed Mar 22 16:34:30 2017_x000D_	31.9119	38.3183	70.6723	1.23346	1	13.5609	42.2018	315	5.49779	18.7574
45323	Wed Mar 22 16:34:30 2017_x000D_	31.9149	38.4226	77.1176	1.34596	1	13.5609	42.2018	315	5.49779	18.739
45324	Wed Mar 22 16:34:30 2017_x000D_	31.9205	38.6313	94.5808	1.65075	1	13.5609	42.2018	315	5.49779	18.7036
45325	Wed Mar 22 16:34:30 2017_x000D_	32.0228	38.6292	103.265	1.80232	1	14.4741	41.3479	315	5.49779	17.758
45326	Wed Mar 22 16:34:30 2017_x000D_	32.022	38.629	121.45	2.11971	1	14.4741	41.3479	315	5.49779	17.7573
45327	Wed Mar 22 16:34:30 2017_x000D_	32.0217	38.6292	129.506	2.2603	1	14.4741	41.3479	315	5.49779	17.757
45328	Wed Mar 22 16:34:30 2017_x000D_	31.9156	38.5267	142.047	2.47919	1	14.4741	41.3479	315	5.49779	17.6682
45329	Wed Mar 22 16:34:30 2017_x000D_	31.9123	38.4221	147.773	2.57912	1	15.1494	40.9275	315	5.49779	16.9491
45330	Wed Mar 22 16:34:31 2017_x000D_	31.7011	38.2167	152.776	2.66644	1	15.1494	40.9275	315	5.49779	16.7722
45331	Wed Mar 22 16:34:31 2017_x000D_	31.3868	38.0128	159.446	2.78287	1	15.1494	40.9275	315	5.49779	16.4969
45332	Wed Mar 22 16:34:31 2017_x000D_	30.9728	37.9153	162.284	2.83239	1	15.1494	40.9275	315	5.49779	16.1076
45333	Wed Mar 22 16:34:31 2017_x000D_	30.2466	37.718	163.202	2.84841	1	15.8344	40.287	315	5.49779	14.6394
45334	Wed Mar 22 16:34:31 2017_x000D_	29.935	37.6183	159.451	2.78295	1	15.8344	40.287	315	5.49779	14.3509
45335	Wed Mar 22 16:34:31 2017_x000D_	29.5171	37.4155	159.45	2.78293	1	15.8344	40.287	315	5.49779	13.9808
45336	Wed Mar 22 16:34:31 2017_x000D_	28.7868	37.1127	155.486	2.71375	1	15.8344	40.287	315	5.49779	13.3357
45337	Wed Mar 22 16:34:31 2017_x000D_	28.3682	36.9097	155.486	2.71374	1	15.8344	40.287	315	5.49779	12.9808
45338	Wed Mar 22 16:34:31 2017_x000D_	27.7398	36.6047	152.79	2.66668	1	16.7381	39.653	315	5.49779	11.4162
45339	Wed Mar 22 16:34:31 2017_x000D_	27.3237	36.5062	150.232	2.62204	1	16.7381	39.653	315	5.49779	11.0434
45340	Wed Mar 22 16:34:31 2017_x000D_	27.1108	36.2994	150.229	2.62199	1	16.7381	39.653	315	5.49779	10.9014
45341	Wed Mar 22 16:34:31 2017_x000D_	26.4782	35.8889	150.228	2.62197	1	16.7381	39.653	315	5.49779	10.4421
45342	Wed Mar 22 16:34:31 2017_x000D_	26.0582	35.6851	150.229	2.62199	1	17.6515	38.7989	345.308	6.02676	8.96484
45343	Wed Mar 22 16:34:31 2017_x000D_	25.5316	35.3778	151.331	2.64123	1	17.6515	38.7989	345.308	6.02676	8.59069
45344	Wed Mar 22 16:34:31 2017_x000D_	25.2175	35.2772	150.231	2.62203	1	17.6515	38.7989	345.308	6.02676	8.34546
45345	Wed Mar 22 16:34:31 2017_x000D_	24.9006	35.0715	148.7	2.5953	1	17.6515	38.7989	345.308	6.02676	8.15126
45346	Wed Mar 22 16:34:31 2017_x000D_	24.2659	34.6598	148.699	2.59528	1	18.3366	38.1583	0	0	6.88448
45347	Wed Mar 22 16:34:31 2017_x000D_	23.9514	34.5592	152.787	2.66663	1	18.3366	38.1583	0	0	6.6693
45348	Wed Mar 22 16:34:31 2017_x000D_	23.3158	34.1469	152.784	2.66658	1	18.3366	38.1583	0	0	6.39404
45349	Wed Mar 22 16:34:31 2017_x000D_	23.105	34.0447	155.471	2.71347	1	18.3366	38.1583	0	0	6.29757
45350	Wed Mar 22 16:34:31 2017_x000D_	22.683	33.8399	155.47	2.71347	1	18.3366	38.1583	0	0	6.12697
45351	Wed Mar 22 16:34:32 2017_x000D_	22.0494	33.5323	152.785	2.6666	1	18.7837	37.9513	0	0	5.49476
45352	Wed Mar 22 16:34:32 2017_x000D_	21.731	33.3257	151.332	2.64125	1	18.7837	37.9513	0	0	5.48477
45353	Wed Mar 22 16:34:32 2017_x000D_	21.0966	33.0177	148.708	2.59544	1	18.7837	37.9513	0	0	5.44885
45354	Wed Mar 22 16:34:32 2017_x000D_	20.7775	32.8111	155.465	2.71338	1	18.7837	37.9513	0	0	5.51334
45355	Wed Mar 22 16:34:32 2017_x000D_	20.1422	32.5026	152.783	2.66657	1	19.012	37.7378	351.45	6.13396	5.35581
45356	Wed Mar 22 16:34:32 2017_x000D_	19.7185	32.2969	152.784	2.66658	1	19.012	37.7378	351.45	6.13396	5.48658
45357	Wed Mar 22 16:34:32 2017_x000D_	19.503	32.0881	152.781	2.66653	1	19.012	37.7378	351.45	6.13396	5.671
45358	Wed Mar 22 16:34:32 2017_x000D_	18.8702	31.8851	152.785	2.66659	1	19.012	37.7378	351.45	6.13396	5.85442
45359	Wed Mar 22 16:34:32 2017_x000D_	18.6544	31.6762	152.781	2.66654	1	19.2404	37.5242	0	0	5.87729
45360	Wed Mar 22 16:34:32 2017_x000D_	18.2334	31.5762	155.463	2.71333	1	19.2404	37.5242	0	0	6.03264
45361	Wed Mar 22 16:34:32 2017_x000D_	17.8049	31.2637	152.782	2.66655	1	19.2404	37.5242	0	0	6.42297
45362	Wed Mar 22 16:34:32 2017_x000D_	17.4877	31.1621	156.692	2.73478	1	19.2404	37.5242	0	0	6.59911
45363	Wed Mar 22 16:34:32 2017_x000D_	16.9543	30.8508	152.783	2.66657	1	20.1637	36.4499	0	0	6.45369
45364	Wed Mar 22 16:34:32 2017_x000D_	16.7416	30.7476	155.458	2.71325	1	20.1637	36.4499	0	0	6.65034
45365	Wed Mar 22 16:34:32 2017_x000D_	16.5286	30.6441	152.783	2.66657	1	20.1637	36.4499	0	0	6.84991
45366	Wed Mar 22 16:34:32 2017_x000D_	16.1027	30.4374	152.784	2.66658	1	20.1637	36.4499	0	0	7.25547
45367	Wed Mar 22 16:34:32 2017_x000D_	15.8933	30.4401	152.787	2.66664	1	20.1637	36.4499	0	0	7.37252
45368	Wed Mar 22 16:34:32 2017_x000D_	15.572	30.2319	151.341	2.6414	1	20.8781	35.1485	0	0	7.23379
45369	Wed Mar 22 16:34:32 2017_x000D_	15.3588	30.1282	148.726	2.59576	1	20.8781	35.1485	0	0	7.46097
45370	Wed Mar 22 16:34:32 2017_x000D_	15.0371	29.9194	142.178	2.48147	1	20.8781	35.1485	0	0	7.83969
45371	Wed Mar 22 16:34:32 2017_x000D_	15.0374	29.9192	133.892	2.33685	1	20.8781	35.1485	0	0	7.8396
45372	Wed Mar 22 16:34:33 2017_x000D_	15.0417	30.0252	119.284	2.08191	1	21.1552	33.8336	0	0	7.20269
45373	Wed Mar 22 16:34:33 2017_x000D_	15.0417	30.0252	119.284	2.08191	1	21.1552	33.8336	0	0	7.20269
45374	Wed Mar 22 16:34:33 2017_x000D_	15.046	30.1317	107.221	1.87136	1	21.1552	33.8336	0	0	7.14328
45375	Wed Mar 22 16:34:33 2017_x000D_	15.0425	30.0254	100.813	1.75951	1	21.1552	33.8336	0	0	7.20191
45376	Wed Mar 22 16:34:33 2017_x000D_	15.043	30.0261	83.1226	1.45076	1	21.024	31.8441	0	0	6.2512
45377	Wed Mar 22 16:34:33 2017_x000D_	15.0431	30.0263	77.3784	1.35051	1	21.024	31.8441	0	0	6.25104
45378	Wed Mar 22 16:34:33 2017_x000D_	15.0357	29.8144	64.1735	1.12004	1	21.024	31.8441	0	0	6.32293
45379	Wed Mar 22 16:34:33 2017_x000D_	15.1366	29.7071	55.0793	0.961316	1	21.024	31.8441	0	0	6.26325
45380	Wed Mar 22 16:34:33 2017_x000D_	15.3348	29.3859	44.6191	0.77875	1	21.024	31.8441	0	0	6.19756
45381	Wed Mar 22 16:34:33 2017_x000D_	15.4357	29.2784	40.2976	0.703326	1	20.6544	30.2879	340.109	5.93601	5.31544
45382	Wed Mar 22 16:34:33 2017_x000D_	15.6375	29.0633	31.8877	0.556546	1	20.6544	30.2879	340.109	5.93601	5.1642
45383	Wed Mar 22 16:34:33 2017_x000D_	16.255	28.7366	29.2501	0.510511	1	20.6544	30.2879	340.109	5.93601	4.6649
45384	Wed Mar 22 16:34:33 2017_x000D_	16.5617	28.5201	27.8808	0.486612	1	20.6544	30.2879	340.109	5.93601	4.45817
45385	Wed Mar 22 16:34:33 2017_x000D_	16.9767	28.4087	25.2084	0.43997	1	20.275	28.9516	317.504	5.54149	3.34268
45386	Wed Mar 22 16:34:33 2017_x000D_	17.6946	27.9748	24.0469	0.419697	1	20.275	28.9516	317.504	5.54149	2.75909
45387	Wed Mar 22 16:34:33 2017_x000D_	18.4159	27.6472	22.4198	0.391299	1	20.275	28.9516	317.504	5.54149	2.27106
45388	Wed Mar 22 16:34:33 2017_x000D_	18.8305	27.5361	25.2084	0.43997	1	20.275	28.9516	317.504	5.54149	2.02243
45389	Wed Mar 22 16:34:33 2017_x000D_	19.1371	27.3198	26.4808	0.462177	2	18.1633	27.1199	12.4196	0.216763	0.994106
45390	Wed Mar 22 16:34:33 2017_x000D_	19.4467	27.21	22.4196	0.391295	2	18.1633	27.1199	12.4196	0.216763	1.28656
45391	Wed Mar 22 16:34:33 2017_x000D_	20.0628	26.8841	25.2072	0.439949	2	18.1633	27.1199	12.4196	0.216763	1.91408
45392	Wed Mar 22 16:34:33 2017_x000D_	20.2681	26.7755	27.8839	0.486666	2	18.1633	27.1199	12.4196	0.216763	2.13279
45393	Wed Mar 22 16:34:33 2017_x000D_	20.8839	26.4497	30.4446	0.531358	2	19.3162	25.8296	338.68	5.91108	1.68588
45394	Wed Mar 22 16:34:34 2017_x000D_	21.1934	26.34	29.2551	0.510598	2	19.3162	25.8296	338.68	5.91108	1.94535
45395	Wed Mar 22 16:34:34 2017_x000D_	21.7047	26.0155	33.4795	0.584327	2	19.3162	25.8296	338.68	5.91108	2.39572
45396	Wed Mar 22 16:34:34 2017_x000D_	21.9063	25.8008	33.4786	0.584312	2	19.3162	25.8296	338.68	5.91108	2.59026
45397	Wed Mar 22 16:34:34 2017_x000D_	22.5214	25.4753	36.052	0.629226	2	19.3162	25.8296	338.68	5.91108	3.22472
45398	Wed Mar 22 16:34:34 2017_x000D_	22.723	25.2607	36.0513	0.629214	2	21.9825	25.0279	356.181	6.21653	0.776232
45399	Wed Mar 22 16:34:34 2017_x000D_	22.9246	25.046	36.0507	0.629204	2	21.9825	25.0279	356.181	6.21653	0.942274
45400	Wed Mar 22 16:34:34 2017_x000D_	23.1294	24.9376	33.478	0.584302	2	21.9825	25.0279	356.181	6.21653	1.15045
45401	Wed Mar 22 16:34:34 2017_x000D_	23.7441	24.6125	36.0522	0.62923	2	21.9825	25.0279	356.181	6.21653	1.80991
45402	Wed Mar 22 16:34:34 2017_x000D_	23.9456	24.3979	36.0516	0.629219	1	22.8777	24.6136	299.775	5.23206	1.08947
45403	Wed Mar 22 16:34:34 2017_x000D_	24.3518	24.075	33.4774	0.584291	1	22.8777	24.6136	299.775	5.23206	1.56941
45404	Wed Mar 22 16:34:34 2017_x000D_	24.5566	23.9667	36.0517	0.629221	1	22.8777	24.6136	299.775	5.23206	1.79922
45405	Wed Mar 22 16:34:34 2017_x000D_	25.0665	23.643	31.893	0.556638	1	22.8777	24.6136	299.775	5.23206	2.39435
45406	Wed Mar 22 16:34:34 2017_x000D_	25.2711	23.5347	29.2481	0.510476	2	23.1064	24.3997	336.804	5.87834	2.33113
45407	Wed Mar 22 16:34:34 2017_x000D_	25.4758	23.4265	31.8935	0.556646	2	23.1064	24.3997	336.804	5.87834	2.56148
45408	Wed Mar 22 16:34:34 2017_x000D_	25.7808	23.211	25.1914	0.439674	2	23.1064	24.3997	336.804	5.87834	2.92667
45409	Wed Mar 22 16:34:34 2017_x000D_	25.8817	23.1038	29.2469	0.510455	2	23.1064	24.3997	336.804	5.87834	3.06295
45410	Wed Mar 22 16:34:34 2017_x000D_	26.1899	22.9947	25.1911	0.439667	2	23.1064	24.3997	336.804	5.87834	3.38851
45411	Wed Mar 22 16:34:34 2017_x000D_	26.3945	22.8865	27.8746	0.486503	2	23.1162	24.179	0	0	3.52389
45412	Wed Mar 22 16:34:34 2017_x000D_	26.6998	22.6711	29.2473	0.510461	2	23.1162	24.179	0	0	3.88792
45413	Wed Mar 22 16:34:34 2017_x000D_	26.9043	22.563	31.8938	0.556651	2	23.1162	24.179	0	0	4.11839
45414	Wed Mar 22 16:34:34 2017_x000D_	26.9047	22.5629	40.3179	0.70368	2	23.1162	24.179	0	0	4.1188
45415	Wed Mar 22 16:34:35 2017_x000D_	27.0119	22.668	44.6402	0.779118	2	22.9168	23.7308	329.807	5.75622	4.23077
45416	Wed Mar 22 16:34:35 2017_x000D_	26.9117	22.7748	57.4665	1.00298	2	22.9168	23.7308	329.807	5.75622	4.1077
45417	Wed Mar 22 16:34:35 2017_x000D_	26.808	22.7752	68.0683	1.18802	2	22.9168	23.7308	329.807	5.75622	4.00682
45418	Wed Mar 22 16:34:35 2017_x000D_	26.915	22.8798	82.9316	1.44743	2	22.9168	23.7308	329.807	5.75622	4.08776
45419	Wed Mar 22 16:34:35 2017_x000D_	26.8109	22.8805	91.7309	1.60101	2	22.5278	22.6134	0	0	4.29142
45420	Wed Mar 22 16:34:35 2017_x000D_	26.9078	22.6666	106.072	1.8513	2	22.5278	22.6134	0	0	4.38032
45421	Wed Mar 22 16:34:35 2017_x000D_	26.9076	22.6667	113.475	1.98052	2	22.5278	22.6134	0	0	4.38012
45422	Wed Mar 22 16:34:35 2017_x000D_	26.9006	22.4543	126.939	2.2155	2	22.5278	22.6134	0	0	4.37569
45423	Wed Mar 22 16:34:35 2017_x000D_	26.7965	22.4552	129.285	2.25645	2	22.5474	22.1719	0	0	4.25853
45424	Wed Mar 22 16:34:35 2017_x000D_	26.6862	22.244	135.474	2.36447	2	22.5474	22.1719	0	0	4.13943
45425	Wed Mar 22 16:34:35 2017_x000D_	26.2577	21.8225	135.474	2.36447	2	22.5474	22.1719	0	0	3.72672
45426	Wed Mar 22 16:34:35 2017_x000D_	25.9359	21.506	135.474	2.36447	2	22.5474	22.1719	0	0	3.45331
45427	Wed Mar 22 16:34:35 2017_x000D_	25.3998	20.9787	135.474	2.36447	2	22.3675	21.2818	0	0	3.04741
45428	Wed Mar 22 16:34:35 2017_x000D_	25.1818	20.6609	133.4	2.32827	2	22.3675	21.2818	0	0	2.88198
45429	Wed Mar 22 16:34:35 2017_x000D_	24.967	20.4496	133.401	2.32828	2	22.3675	21.2818	0	0	2.72946
45430	Wed Mar 22 16:34:35 2017_x000D_	24.4266	19.8146	131.18	2.28952	2	22.3675	21.2818	0	0	2.52835
45431	Wed Mar 22 16:34:35 2017_x000D_	24.1071	19.6038	133.402	2.32831	2	22.3675	21.2818	0	0	2.417
45432	Wed Mar 22 16:34:35 2017_x000D_	23.7845	19.2861	129.296	2.25665	1	26.4268	18.754	224.598	3.91997	2.69534
45433	Wed Mar 22 16:34:35 2017_x000D_	23.3538	18.8625	129.299	2.25669	1	26.4268	18.754	224.598	3.91997	3.07491
45434	Wed Mar 22 16:34:35 2017_x000D_	23.2361	18.4364	126.957	2.21582	1	26.4268	18.754	224.598	3.91997	3.20647
45435	Wed Mar 22 16:34:35 2017_x000D_	22.8016	17.9052	125.266	2.18631	1	26.4268	18.754	224.598	3.91997	3.72324
45436	Wed Mar 22 16:34:35 2017_x000D_	22.5825	17.5862	126.957	2.21582	2	21.9783	20.1637	0	0	2.64737
45437	Wed Mar 22 16:34:36 2017_x000D_	22.0392	16.9481	129.292	2.25657	2	21.9783	20.1637	0	0
45438	Wed Mar 22 16:34:36 2017_x000D_	21.928	16.735	126.958	2.21583	2	21.9783	20.1637	0	0
45439	Wed Mar 22 16:34:36 2017_x000D_	21.4889	16.0955	126.957	2.21581	2	21.9783	20.1637	0	0
45440	Wed Mar 22 16:34:36 2017_x000D_	21.2727	15.8826	126.958	2.21584	2	21.9783	20.1637	0	0
45441	Wed Mar 22 16:34:36 2017_x000D_	20.9514	15.6701	129.293	2.25659	2	21.988	19.9428	10.0132	0.174764
45442	Wed Mar 22 16:34:36 2017_x000D_	20.8399	15.4566	126.961	2.21589	2	21.988	19.9428	10.0132	0.174764
45443	Wed Mar 22 16:34:36 2017_x000D_	20.508	14.9226	131.17	2.28935	2	21.988	19.9428	10.0132	0.174764
45444	Wed Mar 22 16:34:36 2017_x000D_	20.2914	14.7093	131.171	2.28937	2	21.988	19.9428	10.0132	0.174764
45445	Wed Mar 22 16:34:36 2017_x000D_	19.8543	14.1749	129.29	2.25653	2	20.7029	19.239	98.6766	1.72223
45446	Wed Mar 22 16:34:36 2017_x000D_	19.641	14.0688	131.173	2.28941	2	20.7029	19.239	98.6766	1.72223
45447	Wed Mar 22 16:34:36 2017_x000D_	19.3083	13.5337	135.437	2.36382	2	20.7029	19.239	98.6766	1.72223
45448	Wed Mar 22 16:34:36 2017_x000D_	19.0947	13.4271	133.381	2.32793	2	20.7029	19.239	98.6766	1.72223
