# Supplementary material for: Guppies Prefer to Follow Large (Robot) Leaders Irrespective of Own Size
Source: Front Bioeng Biotechnol. 2020 May 15;8:441. doi: 10.3389/fbioe.2020.00441 (PMC7243707; doi:10.3389/fbioe.2020.00441)
Supplement: Supplementary file 3 [file Data_Sheet_1.ZIP › Raw Data/ID25.xlsx]

## Sheet: WedMar22162040201
Framenumber	Current timestamp	Robo Position x	Robo Position y	Robo Angle deg	Robo Angle rad	Fish ID	Fish Position x	Fish Position y	Fish Angle deg	Fish Angle rad	Distance_between_subjects	Mean_Distance (L300 bis L1500)		Fish ID	Fish Position x	Fish Position y	Fish Angle deg	Fish Angle rad	Fish ID	Fish Position x	Fish Position y	Fish Angle deg	Fish Angle rad	Fish ID	Fish Position x	Fish Position y	Fish Angle deg	Fish Angle rad	Fish ID	Fish Position x	Fish Position y	Fish Angle deg	Fish Angle rad
41937	Wed Mar 22 16:21:14 2017_x000D_	17.4073	10.0983	-82.2198	-1.43501	1	48.1597	31.5683	109.532	1.91169		29.0115
41938	Wed Mar 22 16:21:14 2017_x000D_	17.4073	10.0983	-82.2198	-1.43501	1	48.1597	31.5683	109.532	1.91169
41939	Wed Mar 22 16:21:14 2017_x000D_	17.4073	10.0983	-82.2198	-1.43501	1	48.1597	31.5683	109.532	1.91169
41940	Wed Mar 22 16:21:14 2017_x000D_	17.4073	10.0983	-82.2198	-1.43501	1	48.1597	31.5683	109.532	1.91169
41941	Wed Mar 22 16:21:14 2017_x000D_	17.4109	10.2059	-82.5093	-1.44006	1	48.1597	31.5683	109.532	1.91169
41942	Wed Mar 22 16:21:14 2017_x000D_	17.4146	10.3138	-82.2193	-1.435	1	48.1597	31.5683	109.532	1.91169
41943	Wed Mar 22 16:21:14 2017_x000D_	17.4182	10.4213	-82.5088	-1.44005	1	48.1597	31.5683	109.532	1.91169
41944	Wed Mar 22 16:21:14 2017_x000D_	17.4327	10.8522	-82.5078	-1.44003	1	48.1597	31.5683	109.532	1.91169
41945	Wed Mar 22 16:21:14 2017_x000D_	17.4434	11.1751	-76.5186	-1.3355	1	48.1597	31.5683	109.532	1.91169
41946	Wed Mar 22 16:21:14 2017_x000D_	17.5594	11.4978	-73.0067	-1.27421	1	48.1597	31.5683	109.532	1.91169
41947	Wed Mar 22 16:21:14 2017_x000D_	17.6862	12.1429	-70.1953	-1.22514	1	48.1597	31.5683	109.532	1.91169
41948	Wed Mar 22 16:21:14 2017_x000D_	17.911	12.5723	-70.1973	-1.22517	1	48.1597	31.5683	109.532	1.91169
41949	Wed Mar 22 16:21:15 2017_x000D_	18.1429	13.2163	-70.1973	-1.22517	1	48.1597	31.5683	109.532	1.91169
41950	Wed Mar 22 16:21:15 2017_x000D_	18.2623	13.6455	-67.4793	-1.17774	1	48.1597	31.5683	109.532	1.91169
41951	Wed Mar 22 16:21:15 2017_x000D_	18.5991	14.2884	-70.1993	-1.22521	1	48.1597	31.5683	109.532	1.91169
41952	Wed Mar 22 16:21:15 2017_x000D_	18.7147	14.6099	-66.3906	-1.15873	1	48.1597	31.5683	109.532	1.91169
41953	Wed Mar 22 16:21:15 2017_x000D_	18.9463	15.2523	-73.7684	-1.2875	2	13.452	9.2622	342.688	5.98104	8.12826
41954	Wed Mar 22 16:21:15 2017_x000D_	18.957	15.5742	-73.0108	-1.27428	2	13.452	9.2622	342.688	5.98104	8.37534
41955	Wed Mar 22 16:21:15 2017_x000D_	19.1811	16.0018	-73.0134	-1.27432	2	13.452	9.2622	342.688	5.98104	8.84561
41956	Wed Mar 22 16:21:15 2017_x000D_	19.3109	16.7511	-76.5328	-1.33575	2	13.452	9.2622	342.688	5.98104	9.50843
41957	Wed Mar 22 16:21:15 2017_x000D_	19.4265	17.072	-78.8886	-1.37687	2	13.452	9.2622	342.688	5.98104	9.83299
41958	Wed Mar 22 16:21:15 2017_x000D_	19.5418	17.3922	-76.5349	-1.33579	2	13.4425	9.4837	343.535	5.99581	9.98728
41959	Wed Mar 22 16:21:15 2017_x000D_	19.6714	18.1408	-78.8895	-1.37688	2	13.4425	9.4837	343.535	5.99581	10.6651
41960	Wed Mar 22 16:21:15 2017_x000D_	19.7868	18.4609	-82.2504	-1.43554	2	13.4425	9.4837	343.535	5.99581	10.9927
41961	Wed Mar 22 16:21:15 2017_x000D_	19.8114	19.2094	-81.9259	-1.42988	2	13.4425	9.4837	343.535	5.99581	11.6255
41962	Wed Mar 22 16:21:15 2017_x000D_	19.8219	19.5298	-82.2477	-1.43549	2	13.4425	9.4837	343.535	5.99581	11.9005
41963	Wed Mar 22 16:21:15 2017_x000D_	19.9408	19.9565	-85.1725	-1.48654	2	13.4425	9.4837	343.535	5.99581	12.3251
41964	Wed Mar 22 16:21:15 2017_x000D_	19.9618	20.5972	-85.1718	-1.48653	2	13.4425	9.4837	343.535	5.99581	12.8845
41965	Wed Mar 22 16:21:15 2017_x000D_	19.9723	20.9176	-85.0082	-1.48367	2	13.4425	9.4837	343.535	5.99581	13.1671
41966	Wed Mar 22 16:21:15 2017_x000D_	19.9969	21.6643	-85.1705	-1.48651	2	13.4425	9.4837	343.535	5.99581	13.8321
41967	Wed Mar 22 16:21:15 2017_x000D_	20.0039	21.8777	-85.1702	-1.4865	2	13.4425	9.4837	343.535	5.99581	14.0237
41968	Wed Mar 22 16:21:15 2017_x000D_	20.1223	22.3031	-82.2458	-1.43546	2	13.4425	9.4837	343.535	5.99581	14.4553
41969	Wed Mar 22 16:21:15 2017_x000D_	20.2549	23.1549	-85.1736	-1.48656	2	13.4425	9.4837	343.535	5.99581	15.2745
41970	Wed Mar 22 16:21:15 2017_x000D_	20.2619	23.3679	-85.1733	-1.48656	2	13.4425	9.4837	343.535	5.99581	15.4685
41971	Wed Mar 22 16:21:16 2017_x000D_	20.2898	24.2198	-85.1723	-1.48654	2	13.4425	9.4837	343.535	5.99581	16.2493
41972	Wed Mar 22 16:21:16 2017_x000D_	20.2968	24.4327	-85.172	-1.48653	2	13.4425	9.4837	343.535	5.99581	16.4455
41973	Wed Mar 22 16:21:16 2017_x000D_	20.3107	24.8583	-85.1715	-1.48652	2	13.4425	9.4837	343.535	5.99581	16.839
41974	Wed Mar 22 16:21:16 2017_x000D_	20.4394	25.6015	-82.5341	-1.44049	2	13.4425	9.4837	343.535	5.99581	17.571
41975	Wed Mar 22 16:21:16 2017_x000D_	20.4499	25.9206	-82.2417	-1.43539	2	13.4425	9.4837	343.535	5.99581	17.8683
41976	Wed Mar 22 16:21:16 2017_x000D_	20.5752	26.5572	-85.1744	-1.48657	2	13.4425	9.4837	343.535	5.99581	18.5035
41977	Wed Mar 22 16:21:16 2017_x000D_	20.5856	26.8757	-85.3213	-1.48914	2	13.4425	9.4837	343.535	5.99581	18.8017
41978	Wed Mar 22 16:21:16 2017_x000D_	20.603	27.4069	-85.1733	-1.48655	2	13.4425	9.4837	343.535	5.99581	19.3006
41979	Wed Mar 22 16:21:16 2017_x000D_	20.6168	27.8315	-85.1728	-1.48655	2	13.4425	9.4837	343.535	5.99581	19.7006
41980	Wed Mar 22 16:21:16 2017_x000D_	20.6238	28.0438	-85.1726	-1.48654	2	13.4425	9.4837	343.535	5.99581	19.901
41981	Wed Mar 22 16:21:16 2017_x000D_	20.6307	28.256	-85.1723	-1.48654	2	13.4425	9.4837	343.535	5.99581	20.1015
41982	Wed Mar 22 16:21:16 2017_x000D_	20.7557	28.8911	-82.2392	-1.43535	2	13.4425	9.4837	343.535	5.99581	20.7396
41983	Wed Mar 22 16:21:16 2017_x000D_	20.7626	29.1031	-82.2387	-1.43534	2	13.4425	9.4837	343.535	5.99581	20.9405
41984	Wed Mar 22 16:21:16 2017_x000D_	20.7764	29.5272	-82.2376	-1.43532	2	13.4425	9.4837	343.535	5.99581	21.3431
41985	Wed Mar 22 16:21:16 2017_x000D_	20.8876	29.7379	-85.1754	-1.48659	2	13.4425	9.4837	343.535	5.99581	21.5792
41986	Wed Mar 22 16:21:16 2017_x000D_	20.7972	30.163	-82.236	-1.43529	2	13.4425	9.4837	343.535	5.99581	21.9482
41987	Wed Mar 22 16:21:16 2017_x000D_	20.9081	30.3734	-79.3379	-1.38471	2	13.4425	9.4837	343.535	5.99581	22.1837
41988	Wed Mar 22 16:21:16 2017_x000D_	20.9183	30.6911	-72.937	-1.27299	2	13.4425	9.4837	343.535	5.99581	22.4865
41989	Wed Mar 22 16:21:16 2017_x000D_	20.8137	30.6922	-64.7063	-1.12934	2	13.4425	9.4837	343.535	5.99581	22.453
41990	Wed Mar 22 16:21:16 2017_x000D_	20.8134	30.6924	-56.8651	-0.992484	2	13.4425	9.4837	343.535	5.99581	22.453
41991	Wed Mar 22 16:21:16 2017_x000D_	20.7054	30.5882	-44.1595	-0.770729	2	13.4425	9.4837	343.535	5.99581	22.3193
41992	Wed Mar 22 16:21:17 2017_x000D_	20.5971	30.4836	-36.1666	-0.631227	2	16.2474	10.6817	18.0896	0.315723	20.274
41993	Wed Mar 22 16:21:17 2017_x000D_	20.4928	30.4853	-29.8348	-0.520715	2	16.2474	10.6817	18.0896	0.315723	20.2535
41994	Wed Mar 22 16:21:17 2017_x000D_	20.4927	30.4859	-16.94	-0.295659	2	16.2474	10.6817	18.0896	0.315723	20.2541
41995	Wed Mar 22 16:21:17 2017_x000D_	20.493	30.4865	-5.33871	-0.0931781	2	16.2474	10.6817	18.0896	0.315723	20.2548
41996	Wed Mar 22 16:21:17 2017_x000D_	20.7053	30.5902	9.91078	0.172976	2	16.4476	11.1315	63.7769	1.11312	19.9191
41997	Wed Mar 22 16:21:17 2017_x000D_	20.9103	30.4816	12.8922	0.225011	2	16.4476	11.1315	63.7769	1.11312	19.858
41998	Wed Mar 22 16:21:17 2017_x000D_	20.914	30.5876	21.4383	0.37417	2	16.4476	11.1315	63.7769	1.11312	19.9622
41999	Wed Mar 22 16:21:17 2017_x000D_	21.1194	30.479	31.9448	0.557541	2	16.4476	11.1315	63.7769	1.11312	19.9036
42000	Wed Mar 22 16:21:17 2017_x000D_	21.3246	30.3702	37.8766	0.661072	2	17.0671	12.0379	66.4753	1.16021	18.8202
42001	Wed Mar 22 16:21:17 2017_x000D_	21.8316	29.9397	44.6496	0.779282	2	17.0671	12.0379	66.4753	1.16021	18.525
42002	Wed Mar 22 16:21:17 2017_x000D_	22.1334	29.618	40.3382	0.704034	2	17.0671	12.0379	66.4753	1.16021	18.2956
42003	Wed Mar 22 16:21:17 2017_x000D_	22.7441	29.1865	40.3388	0.704044	2	17.0671	12.0379	66.4753	1.16021	18.0639
42004	Wed Mar 22 16:21:17 2017_x000D_	23.0458	28.8649	36.0869	0.629835	2	17.0671	12.0379	66.4753	1.16021	17.8576
42005	Wed Mar 22 16:21:17 2017_x000D_	23.6563	28.4335	36.087	0.629837	2	17.4671	12.937	46.8153	0.817081	16.6868
42006	Wed Mar 22 16:21:17 2017_x000D_	24.0619	28.1107	33.5191	0.585018	2	17.4671	12.937	46.8153	0.817081	16.5449
42007	Wed Mar 22 16:21:17 2017_x000D_	24.3669	27.8952	31.9382	0.557426	2	17.4671	12.937	46.8153	0.817081	16.4729
42008	Wed Mar 22 16:21:17 2017_x000D_	24.6753	27.7855	30.8014	0.537586	2	17.4671	12.937	46.8153	0.817081	16.5056
42009	Wed Mar 22 16:21:17 2017_x000D_	25.2849	27.3546	27.9304	0.487477	2	18.2378	15.3984	70.1022	1.22351	13.8785
42010	Wed Mar 22 16:21:17 2017_x000D_	25.5899	27.1391	29.2992	0.511367	2	18.2378	15.3984	70.1022	1.22351	13.8527
42011	Wed Mar 22 16:21:17 2017_x000D_	26.206	26.9201	29.3009	0.511397	2	18.2378	15.3984	70.1022	1.22351	14.0086
42012	Wed Mar 22 16:21:17 2017_x000D_	26.5105	26.7048	27.9304	0.487477	2	18.2378	15.3984	70.1022	1.22351	14.0097
42013	Wed Mar 22 16:21:18 2017_x000D_	27.1231	26.3801	30.4905	0.532159	2	19.0275	17.416	65.7701	1.1479	12.0787
42014	Wed Mar 22 16:21:18 2017_x000D_	27.4309	26.2707	29.3014	0.511406	2	19.0275	17.416	65.7701	1.1479	12.2075
42015	Wed Mar 22 16:21:18 2017_x000D_	27.6318	26.0566	29.3	0.511382	2	19.0275	17.416	65.7701	1.1479	12.194
42016	Wed Mar 22 16:21:18 2017_x000D_	28.2439	25.7321	31.9411	0.557478	2	19.0275	17.416	65.7701	1.1479	12.4137
42017	Wed Mar 22 16:21:18 2017_x000D_	28.6518	25.5159	31.9416	0.557486	2	19.0275	17.416	65.7701	1.1479	12.5792
42018	Wed Mar 22 16:21:18 2017_x000D_	29.157	25.0868	33.5229	0.585084	2	19.8361	18.9906	73.075	1.2754	11.1375
42019	Wed Mar 22 16:21:18 2017_x000D_	29.4642	24.9777	34.4483	0.601236	2	19.8361	18.9906	73.075	1.2754	11.3378
42020	Wed Mar 22 16:21:18 2017_x000D_	29.9692	24.5488	36.0936	0.629953	2	19.8361	18.9906	73.075	1.2754	11.5574
42021	Wed Mar 22 16:21:18 2017_x000D_	30.2732	24.3339	34.4474	0.60122	2	19.8361	18.9906	73.075	1.2754	11.7254
42022	Wed Mar 22 16:21:18 2017_x000D_	30.8812	23.9041	34.4473	0.601218	2	20.2258	20.1091	65.7345	1.14728	11.311
42023	Wed Mar 22 16:21:18 2017_x000D_	30.8812	23.9041	34.4473	0.601218	2	20.2258	20.1091	65.7345	1.14728	11.311
42024	Wed Mar 22 16:21:18 2017_x000D_	31.5954	23.5793	33.5241	0.585105	2	20.2258	20.1091	65.7345	1.14728	11.8874
42025	Wed Mar 22 16:21:18 2017_x000D_	31.8991	23.3646	31.9401	0.55746	2	20.2258	20.1091	65.7345	1.14728	12.1188
42026	Wed Mar 22 16:21:18 2017_x000D_	32.5066	22.9352	31.9395	0.557449	2	20.625	21.0064	69.1838	1.20748	12.0371
42027	Wed Mar 22 16:21:18 2017_x000D_	32.8104	22.7205	33.5235	0.585095	2	20.625	21.0064	69.1838	1.20748	12.3054
42028	Wed Mar 22 16:21:18 2017_x000D_	33.4176	22.2912	33.5232	0.58509	2	20.625	21.0064	69.1838	1.20748	12.857
42029	Wed Mar 22 16:21:18 2017_x000D_	33.721	22.0767	31.9383	0.557429	2	20.625	21.0064	69.1838	1.20748	13.1397
42030	Wed Mar 22 16:21:18 2017_x000D_	34.328	21.6477	31.9377	0.557418	2	20.8343	21.2341	68.3863	1.19357	13.5
42031	Wed Mar 22 16:21:18 2017_x000D_	34.5283	21.4342	31.9367	0.5574	2	20.8343	21.2341	68.3863	1.19357	13.6955
42032	Wed Mar 22 16:21:18 2017_x000D_	34.9347	21.2188	31.9371	0.557407	2	20.8343	21.2341	68.3863	1.19357	14.1004
42033	Wed Mar 22 16:21:18 2017_x000D_	35.1379	21.1112	34.4485	0.601241	2	20.8343	21.2341	68.3863	1.19357	14.3041
42034	Wed Mar 22 16:21:18 2017_x000D_	35.8474	20.6816	30.7958	0.537489	2	20.8343	21.2341	68.3863	1.19357	15.0233
42035	Wed Mar 22 16:21:19 2017_x000D_	36.1533	20.5732	31.9384	0.557431	2	21.4622	21.9171	45.1152	0.787409	14.7524
42036	Wed Mar 22 16:21:19 2017_x000D_	36.7594	20.1447	31.9379	0.557421	2	21.4622	21.9171	45.1152	0.787409	15.3995
42037	Wed Mar 22 16:21:19 2017_x000D_	37.3653	19.7164	31.9373	0.55741	2	21.4622	21.9171	45.1152	0.787409	16.0546
42038	Wed Mar 22 16:21:19 2017_x000D_	37.5654	19.5031	31.9362	0.557392	2	21.4622	21.9171	45.1152	0.787409	16.2831
42039	Wed Mar 22 16:21:19 2017_x000D_	37.7683	19.3956	34.4495	0.601257	2	23.2043	22.1922	6.60398	0.115261	14.8301
42040	Wed Mar 22 16:21:19 2017_x000D_	38.1766	19.2866	31.9382	0.557426	2	23.2043	22.1922	6.60398	0.115261	15.2516
42041	Wed Mar 22 16:21:19 2017_x000D_	38.5766	18.8601	31.9361	0.557389	2	23.2043	22.1922	6.60398	0.115261	15.7293
42042	Wed Mar 22 16:21:19 2017_x000D_	38.782	18.8586	31.9375	0.557415	2	23.2043	22.1922	6.60398	0.115261	15.9304
42043	Wed Mar 22 16:21:19 2017_x000D_	39.3873	18.4307	31.937	0.557405	2	24.2892	22.447	0	0	15.6232
42044	Wed Mar 22 16:21:19 2017_x000D_	39.5898	18.3234	29.2862	0.51114	2	24.2892	22.447	0	0	15.8465
42045	Wed Mar 22 16:21:19 2017_x000D_	39.9924	18.0029	31.9363	0.557394	2	24.2892	22.447	0	0	16.3199
42046	Wed Mar 22 16:21:19 2017_x000D_	40.1949	17.8956	29.285	0.511119	2	24.2892	22.447	0	0	16.5441
42047	Wed Mar 22 16:21:19 2017_x000D_	40.5999	17.6811	29.2852	0.511122	2	24.2892	22.447	0	0	16.9927
42048	Wed Mar 22 16:21:19 2017_x000D_	40.8022	17.5739	26.4968	0.462457	2	24.727	22.4606	0	0	16.8015
42049	Wed Mar 22 16:21:19 2017_x000D_	40.9019	17.4673	22.4036	0.391016	2	24.727	22.4606	0	0	16.9281
42050	Wed Mar 22 16:21:19 2017_x000D_	41.0039	17.4665	9.66719	0.168724	2	24.727	22.4606	0	0	17.0258
42051	Wed Mar 22 16:21:19 2017_x000D_	40.901	17.467	3.33786	0.0582567	2	24.727	22.4606	0	0	16.9273
42052	Wed Mar 22 16:21:19 2017_x000D_	40.8982	17.3607	-5.50862	-0.0961436	2	26.0601	22.0598	353.377	6.16759	15.5644
42053	Wed Mar 22 16:21:19 2017_x000D_	40.7955	17.3609	-17.5847	-0.306911	2	26.0601	22.0598	353.377	6.16759	15.4665
42054	Wed Mar 22 16:21:19 2017_x000D_	40.8984	17.3597	-32.1595	-0.561289	2	26.0601	22.0598	353.377	6.16759	15.5649
42055	Wed Mar 22 16:21:19 2017_x000D_	41.0036	17.4643	-40.9931	-0.715464	2	26.0601	22.0598	353.377	6.16759	15.6342
42056	Wed Mar 22 16:21:20 2017_x000D_	41.1062	17.4633	-46.9521	-0.819469	2	30.2576	21.306	352.955	6.16023	11.5091
42057	Wed Mar 22 16:21:20 2017_x000D_	41.2118	17.5686	-55.2605	-0.964478	2	30.2576	21.306	352.955	6.16023	11.5742
42058	Wed Mar 22 16:21:20 2017_x000D_	41.3199	17.7794	-65.4729	-1.14272	2	30.2576	21.306	352.955	6.16023	11.6108
42059	Wed Mar 22 16:21:20 2017_x000D_	41.4277	17.9904	-68.0911	-1.18841	2	30.2576	21.306	352.955	6.16023	11.6518
42060	Wed Mar 22 16:21:20 2017_x000D_	41.6458	18.5177	-74.3671	-1.29795	2	34.6925	20.1178	353.274	6.16579	7.13503
42061	Wed Mar 22 16:21:20 2017_x000D_	41.6561	18.9406	-74.3641	-1.2979	2	34.6925	20.1178	353.274	6.16579	7.0624
42062	Wed Mar 22 16:21:20 2017_x000D_	41.8815	19.7843	-74.3638	-1.29789	2	34.6925	20.1178	353.274	6.16579	7.19673
42063	Wed Mar 22 16:21:20 2017_x000D_	42.0938	20.0997	-73.614	-1.28481	2	34.6925	20.1178	353.274	6.16579	7.40132
42064	Wed Mar 22 16:21:20 2017_x000D_	42.3163	20.8366	-74.3676	-1.29796	2	34.6925	20.1178	353.274	6.16579	7.65761
42065	Wed Mar 22 16:21:20 2017_x000D_	42.3265	21.2586	-74.3647	-1.29791	2	37.3569	19.3167	353.518	6.17005	5.33553
42066	Wed Mar 22 16:21:20 2017_x000D_	42.3316	21.4695	-74.3632	-1.29788	2	37.3569	19.3167	353.518	6.17005	5.42053
42067	Wed Mar 22 16:21:20 2017_x000D_	42.5462	21.8895	-74.3658	-1.29793	2	37.3569	19.3167	353.518	6.17005	5.79208
42068	Wed Mar 22 16:21:20 2017_x000D_	42.6634	22.5207	-71.676	-1.25098	2	37.3569	19.3167	353.518	6.17005	6.19875
42069	Wed Mar 22 16:21:20 2017_x000D_	42.7733	22.8361	-73.6105	-1.28475	2	39.1263	18.9299	347.968	6.07319	5.34406
42070	Wed Mar 22 16:21:20 2017_x000D_	42.9901	23.3604	-74.3668	-1.29794	2	39.1263	18.9299	347.968	6.07319	5.87863
42071	Wed Mar 22 16:21:20 2017_x000D_	43.1021	23.7803	-71.6766	-1.25099	2	39.1263	18.9299	347.968	6.07319	6.27163
42072	Wed Mar 22 16:21:20 2017_x000D_	43.3213	24.4095	-71.6769	-1.251	2	39.1263	18.9299	347.968	6.07319	6.90102
42073	Wed Mar 22 16:21:20 2017_x000D_	43.4334	24.8291	-74.3676	-1.29796	2	40.0108	18.7365	353.459	6.16903	6.98813
42074	Wed Mar 22 16:21:20 2017_x000D_	43.5428	25.1434	-70.796	-1.23562	2	40.0108	18.7365	353.459	6.16903	7.31597
42075	Wed Mar 22 16:21:20 2017_x000D_	43.6523	25.4575	-74.3689	-1.29798	2	40.0108	18.7365	353.459	6.16903	7.64411
42076	Wed Mar 22 16:21:20 2017_x000D_	43.7715	26.1917	-70.7921	-1.23556	2	40.0108	18.7365	353.459	6.16903	8.35002
42077	Wed Mar 22 16:21:20 2017_x000D_	43.9827	26.5042	-71.676	-1.25098	2	40.448	18.7502	0	0	8.52166
42078	Wed Mar 22 16:21:21 2017_x000D_	44.2061	27.3412	-71.6745	-1.25096	2	40.448	18.7502	0	0	9.37702
42079	Wed Mar 22 16:21:21 2017_x000D_	44.4171	27.6536	-70.796	-1.23562	2	40.448	18.7502	0	0	9.74804
42080	Wed Mar 22 16:21:21 2017_x000D_	44.6377	28.3846	-71.6769	-1.251	2	40.448	18.7502	0	0	10.506
42081	Wed Mar 22 16:21:21 2017_x000D_	44.7493	28.8025	-74.3733	-1.29806	2	40.448	18.7502	0	0	10.9339
42082	Wed Mar 22 16:21:21 2017_x000D_	44.9673	29.4281	-74.3745	-1.29808	2	40.8852	18.7639	0	0	11.4188
42083	Wed Mar 22 16:21:21 2017_x000D_	44.9746	29.7423	-73.6153	-1.28483	2	40.8852	18.7639	0	0	11.7153
42084	Wed Mar 22 16:21:21 2017_x000D_	45.1851	30.0533	-74.3757	-1.2981	2	40.8852	18.7639	0	0	12.0806
42085	Wed Mar 22 16:21:21 2017_x000D_	45.3035	30.7841	-70.7902	-1.23552	2	40.8852	18.7639	0	0	12.8065
42086	Wed Mar 22 16:21:21 2017_x000D_	45.5137	31.0948	-71.6763	-1.25099	2	42.415	18.8117	0	0	12.6679
42087	Wed Mar 22 16:21:21 2017_x000D_	45.6298	31.7204	-74.3751	-1.29809	2	42.415	18.8117	0	0	13.303
42088	Wed Mar 22 16:21:21 2017_x000D_	45.7407	32.1366	-71.6729	-1.25093	2	42.415	18.8117	0	0	13.7337
42089	Wed Mar 22 16:21:21 2017_x000D_	45.958	32.7599	-71.6732	-1.25093	2	42.415	18.8117	0	0	14.3911
42090	Wed Mar 22 16:21:21 2017_x000D_	46.0643	32.9673	-74.3775	-1.29813	2	45.2039	20.0038	25.7774	0.449901	12.992
42091	Wed Mar 22 16:21:21 2017_x000D_	46.175	33.3829	-71.6735	-1.25094	2	45.2039	20.0038	25.7774	0.449901	13.4143
42092	Wed Mar 22 16:21:21 2017_x000D_	46.2813	33.59	-74.3787	-1.29815	2	45.2039	20.0038	25.7774	0.449901	13.6289
42093	Wed Mar 22 16:21:21 2017_x000D_	46.3967	34.2139	-71.672	-1.25091	2	45.2039	20.0038	25.7774	0.449901	14.2601
42094	Wed Mar 22 16:21:21 2017_x000D_	46.5028	34.4208	-74.3784	-1.29815	2	45.2039	20.0038	25.7774	0.449901	14.4754
42095	Wed Mar 22 16:21:21 2017_x000D_	46.6181	35.0441	-71.6705	-1.25089	2	46.8686	21.8227	36.0256	0.628765	13.2238
42096	Wed Mar 22 16:21:21 2017_x000D_	46.7242	35.2509	-74.3781	-1.29814	2	46.8686	21.8227	36.0256	0.628765	13.429
42097	Wed Mar 22 16:21:21 2017_x000D_	46.9361	35.664	-74.3807	-1.29819	2	46.8686	21.8227	36.0256	0.628765	13.8415
42098	Wed Mar 22 16:21:21 2017_x000D_	46.9407	35.8721	-74.3793	-1.29816	2	46.8686	21.8227	36.0256	0.628765	14.0496
42099	Wed Mar 22 16:21:22 2017_x000D_	47.0511	36.2865	-71.6711	-1.2509	2	48.3243	23.4134	34.3007	0.598661	12.9359
42100	Wed Mar 22 16:21:22 2017_x000D_	47.1592	36.5969	-68.0402	-1.18753	2	48.3243	23.4134	34.3007	0.598661	13.2349
42101	Wed Mar 22 16:21:22 2017_x000D_	47.2695	37.011	-65.39	-1.14127	2	48.3243	23.4134	34.3007	0.598661	13.6385
42102	Wed Mar 22 16:21:22 2017_x000D_	47.4807	37.4234	-57.5077	-1.0037	2	48.3243	23.4134	34.3007	0.598661	14.0354
42103	Wed Mar 22 16:21:22 2017_x000D_	47.5836	37.5255	-48.7184	-0.850296	2	49.1559	24.322	53.8993	0.94072	13.2968
42104	Wed Mar 22 16:21:22 2017_x000D_	47.6891	37.7319	-42.5492	-0.742623	2	49.1559	24.322	53.8993	0.94072	13.4899
42105	Wed Mar 22 16:21:22 2017_x000D_	47.9963	37.9345	-32.5604	-0.568286	2	49.1559	24.322	53.8993	0.94072	13.6618
42106	Wed Mar 22 16:21:22 2017_x000D_	48.1018	38.1407	-26.154	-0.456474	2	49.1559	24.322	53.8993	0.94072	13.8588
42107	Wed Mar 22 16:21:22 2017_x000D_	48.4069	38.2397	-16.9652	-0.296099	2	51.0983	29.4543	74.965	1.30839	9.18841
42108	Wed Mar 22 16:21:22 2017_x000D_	48.712	38.3386	-7.76053	-0.135447	2	51.0983	29.4543	74.965	1.30839	9.1992
42109	Wed Mar 22 16:21:22 2017_x000D_	48.9138	38.335	-7.7616	-0.135465	2	51.0983	29.4543	74.965	1.30839	9.14543
42110	Wed Mar 22 16:21:22 2017_x000D_	49.5213	38.4285	1.00628	0.0175628	2	51.0983	29.4543	74.965	1.30839	9.11171
42111	Wed Mar 22 16:21:22 2017_x000D_	49.9245	38.4214	1.00621	0.0175617	2	51.0983	29.4543	74.965	1.30839	9.0436
42112	Wed Mar 22 16:21:22 2017_x000D_	50.7303	38.4073	1.00624	0.0175622	2	51.6482	31.6747	73.8029	1.2881	6.79488
42113	Wed Mar 22 16:21:22 2017_x000D_	51.1308	38.2967	3.951	0.068958	2	51.6482	31.6747	73.8029	1.2881	6.64218
42114	Wed Mar 22 16:21:22 2017_x000D_	51.9357	38.2826	3.95213	0.0689777	2	51.6482	31.6747	73.8029	1.2881	6.61415
42115	Wed Mar 22 16:21:22 2017_x000D_	52.3378	38.2755	3.95278	0.068989	2	51.6482	31.6747	73.8029	1.2881	6.63672
42116	Wed Mar 22 16:21:22 2017_x000D_	53.041	38.2632	3.81352	0.0665586	2	52.0111	33.2276	74.965	1.30839	5.13984
42117	Wed Mar 22 16:21:22 2017_x000D_	53.4427	38.2562	3.81411	0.0665687	2	52.0111	33.2276	74.965	1.30839	5.22841
42118	Wed Mar 22 16:21:22 2017_x000D_	53.7419	38.1473	1.00007	0.0174546	2	52.0111	33.2276	74.965	1.30839	5.21528
42119	Wed Mar 22 16:21:22 2017_x000D_	54.1414	38.0369	3.94949	0.0689317	2	52.0111	33.2276	74.965	1.30839	5.25999
42120	Wed Mar 22 16:21:23 2017_x000D_	54.9437	38.023	3.95067	0.0689521	2	52.0111	33.2276	75.4415	1.3167	5.62103
42121	Wed Mar 22 16:21:23 2017_x000D_	55.2442	38.0178	3.81069	0.0665092	2	52.0111	33.2276	75.4415	1.3167	5.77918
42122	Wed Mar 22 16:21:23 2017_x000D_	55.9457	38.0055	3.95221	0.0689791	2	52.0111	33.2276	75.4415	1.3167	6.18946
42123	Wed Mar 22 16:21:23 2017_x000D_	56.3444	37.8953	6.89055	0.120263	2	52.0111	33.2276	75.4415	1.3167	6.36906
42124	Wed Mar 22 16:21:23 2017_x000D_	57.1449	37.8814	6.89276	0.120301	2	52.2082	33.674	64.5243	1.12616	6.48639
42125	Wed Mar 22 16:21:23 2017_x000D_	57.5431	37.7712	9.80304	0.171095	2	52.2082	33.674	64.5243	1.12616	6.72668
42126	Wed Mar 22 16:21:23 2017_x000D_	57.7431	37.7678	9.80383	0.171109	2	52.2082	33.674	64.5243	1.12616	6.88435
42127	Wed Mar 22 16:21:23 2017_x000D_	58.5406	37.6506	6.89112	0.120273	2	52.2082	33.674	64.5243	1.12616	7.47748
42128	Wed Mar 22 16:21:23 2017_x000D_	58.9383	37.5405	9.80332	0.1711	2	52.2082	33.674	64.5243	1.12616	7.76171
42129	Wed Mar 22 16:21:23 2017_x000D_	59.138	37.5371	9.80415	0.171115	2	52.1978	33.8939	70.2367	1.22586	7.83832
42130	Wed Mar 22 16:21:23 2017_x000D_	59.9344	37.4201	6.88941	0.120243	2	52.1978	33.8939	70.2367	1.22586	8.5023
42131	Wed Mar 22 16:21:23 2017_x000D_	60.3333	37.4132	6.89053	0.120262	2	52.1978	33.8939	70.2367	1.22586	8.86408
42132	Wed Mar 22 16:21:23 2017_x000D_	60.9278	37.1967	6.88661	0.120194	2	52.1978	33.8939	70.2367	1.22586	9.33388
42133	Wed Mar 22 16:21:23 2017_x000D_	61.3264	37.1899	6.88773	0.120214	2	52.1769	34.3336	74.2468	1.29585	9.58498
42134	Wed Mar 22 16:21:23 2017_x000D_	61.7248	37.1831	6.88889	0.120234	2	52.1769	34.3336	74.2468	1.29585	9.96404
42135	Wed Mar 22 16:21:23 2017_x000D_	62.322	37.1729	6.89057	0.120263	2	52.1769	34.3336	74.2468	1.29585	10.5349
42136	Wed Mar 22 16:21:23 2017_x000D_	62.7183	37.0631	9.8079	0.17118	2	52.1769	34.3336	74.2468	1.29585	10.889
42137	Wed Mar 22 16:21:23 2017_x000D_	63.3132	36.9499	6.88768	0.120213	2	52.374	34.7799	72.2385	1.2608	11.1524
42138	Wed Mar 22 16:21:23 2017_x000D_	63.6112	36.9448	6.60858	0.115341	2	52.374	34.7799	72.2385	1.2608	11.4438
42139	Wed Mar 22 16:21:23 2017_x000D_	64.1082	36.9364	6.88995	0.120252	2	52.374	34.7799	72.2385	1.2608	11.9307
42140	Wed Mar 22 16:21:23 2017_x000D_	64.406	36.9314	6.61074	0.115379	2	52.374	34.7799	72.2385	1.2608	12.2228
42141	Wed Mar 22 16:21:23 2017_x000D_	64.6013	36.722	6.60561	0.11529	2	52.374	34.7799	72.2385	1.2608	12.3806
42142	Wed Mar 22 16:21:24 2017_x000D_	64.9984	36.7153	6.60669	0.115308	2	54.9253	36.1777	48.8968	0.853411	10.0874
42143	Wed Mar 22 16:21:24 2017_x000D_	65.1969	36.712	6.60723	0.115318	2	54.9253	36.1777	48.8968	0.853411	10.2855
42144	Wed Mar 22 16:21:24 2017_x000D_	65.3953	36.7087	6.60772	0.115326	2	54.9253	36.1777	48.8968	0.853411	10.4835
42145	Wed Mar 22 16:21:24 2017_x000D_	65.7904	36.5989	3.79003	0.0661485	2	54.9253	36.1777	48.8968	0.853411	10.8733
42146	Wed Mar 22 16:21:24 2017_x000D_	65.9902	36.6985	0.962929	0.0168063	2	58.1704	36.7158	6.24376	0.108974	7.81982
42147	Wed Mar 22 16:21:24 2017_x000D_	65.9882	36.5949	-12.932	-0.225707	2	58.1704	36.7158	6.24376	0.108974	7.81873
42148	Wed Mar 22 16:21:24 2017_x000D_	65.8891	36.5962	-19.022	-0.331997	2	58.1704	36.7158	6.24376	0.108974	7.71963
42149	Wed Mar 22 16:21:24 2017_x000D_	65.8881	36.4926	-36.9861	-0.645529	2	58.1704	36.7158	6.24376	0.108974	7.72093
42150	Wed Mar 22 16:21:24 2017_x000D_	65.789	36.4939	-43.1845	-0.753712	2	60.761	37.2339	0	0	5.08216
42151	Wed Mar 22 16:21:24 2017_x000D_	65.7878	36.3909	-49.2438	-0.859467	2	60.761	37.2339	0	0	5.097
42152	Wed Mar 22 16:21:24 2017_x000D_	65.8893	36.4921	-65.9447	-1.15095	2	60.761	37.2339	0	0	5.18167
42153	Wed Mar 22 16:21:24 2017_x000D_	65.888	36.3891	-72.2082	-1.26027	2	60.761	37.2339	0	0	5.19613
42154	Wed Mar 22 16:21:24 2017_x000D_	65.9923	36.6967	-86.376	-1.50755	2	62.0666	37.2733	6.62297	0.115593	3.96782
42155	Wed Mar 22 16:21:24 2017_x000D_	65.9925	36.6969	268.11	4.67941	2	62.0666	37.2733	6.62297	0.115593	3.96799
42156	Wed Mar 22 16:21:24 2017_x000D_	65.8998	37.1108	254.758	4.44637	2	62.0666	37.2733	6.62297	0.115593	3.83664
42157	Wed Mar 22 16:21:24 2017_x000D_	65.8022	37.2156	251.342	4.38674	2	62.0666	37.2733	6.62297	0.115593	3.73605
42158	Wed Mar 22 16:21:24 2017_x000D_	65.7109	37.732	247.707	4.32331	2	62.0666	37.2733	6.62297	0.115593	3.67305
42159	Wed Mar 22 16:21:24 2017_x000D_	65.5189	38.147	247.708	4.32331	1	69.3407	35.5141	85.6359	1.49463	4.64094
42160	Wed Mar 22 16:21:24 2017_x000D_	65.327	38.5618	247.708	4.32332	1	69.3407	35.5141	85.6359	1.49463	5.03967
42161	Wed Mar 22 16:21:24 2017_x000D_	65.1335	38.8737	248.807	4.3425	1	69.3407	35.5141	85.6359	1.49463	5.384
42162	Wed Mar 22 16:21:24 2017_x000D_	64.8488	39.7014	251.343	4.38676	1	69.3407	35.5141	85.6359	1.49463	6.1409
42163	Wed Mar 22 16:21:25 2017_x000D_	64.7561	40.1141	253.962	4.43247	1	69.08	36.3857	101.457	1.77075	5.70939
42164	Wed Mar 22 16:21:25 2017_x000D_	64.5674	40.7342	253.962	4.43247	1	69.08	36.3857	101.457	1.77075	6.26682
42165	Wed Mar 22 16:21:25 2017_x000D_	64.4731	41.0439	257.342	4.49147	1	69.08	36.3857	101.457	1.77075	6.55152
42166	Wed Mar 22 16:21:25 2017_x000D_	64.2846	41.6637	257.343	4.49148	1	69.08	36.3857	101.457	1.77075	7.13114
42167	Wed Mar 22 16:21:25 2017_x000D_	64.2911	42.0742	257.341	4.49145	1	68.2767	39.4386	98.9261	1.72659	4.77822
42168	Wed Mar 22 16:21:25 2017_x000D_	64.0977	42.3861	256.658	4.47953	1	68.2767	39.4386	98.9261	1.72659	5.11388
42169	Wed Mar 22 16:21:25 2017_x000D_	64.1026	42.6937	257.342	4.49147	1	68.2767	39.4386	98.9261	1.72659	5.29328
42170	Wed Mar 22 16:21:25 2017_x000D_	64.0133	43.3111	254.761	4.44642	1	68.2767	39.4386	98.9261	1.72659	5.75959
42171	Wed Mar 22 16:21:25 2017_x000D_	63.8266	44.0328	253.959	4.43242	1	68.2767	39.4386	98.9261	1.72659	6.3961
42172	Wed Mar 22 16:21:25 2017_x000D_	63.6317	44.2418	253.961	4.43245	2	64.2421	37.3389	6.62297	0.115593	6.92984
42173	Wed Mar 22 16:21:25 2017_x000D_	63.5392	44.6539	251.339	4.38669	2	64.2421	37.3389	6.62297	0.115593	7.34869
42174	Wed Mar 22 16:21:25 2017_x000D_	63.3543	45.4774	251.338	4.38668	2	64.2421	37.3389	6.62297	0.115593	8.18678
42175	Wed Mar 22 16:21:25 2017_x000D_	63.2585	45.6842	253.96	4.43244	2	64.2421	37.3389	6.62297	0.115593	8.40306
42176	Wed Mar 22 16:21:25 2017_x000D_	63.0737	46.5073	253.96	4.43243	2	64.2421	37.3389	13.9687	0.243799	9.24255
42177	Wed Mar 22 16:21:25 2017_x000D_	62.8788	46.7163	253.961	4.43246	2	64.2421	37.3389	13.9687	0.243799	9.47598
42178	Wed Mar 22 16:21:25 2017_x000D_	62.8856	47.1256	253.96	4.43243	2	64.2421	37.3389	13.9687	0.243799	9.88026
42179	Wed Mar 22 16:21:25 2017_x000D_	62.6018	47.9504	251.337	4.38666	2	64.2421	37.3389	13.9687	0.243799	10.7375
42180	Wed Mar 22 16:21:25 2017_x000D_	62.5061	48.1571	253.961	4.43245	2	64.4596	37.3455	7.25039	0.126543	10.9867
42181	Wed Mar 22 16:21:25 2017_x000D_	62.2225	48.9816	251.338	4.38667	2	64.4596	37.3455	7.25039	0.126543	11.8492
42182	Wed Mar 22 16:21:25 2017_x000D_	62.2276	49.2882	250.339	4.36923	2	64.4596	37.3455	7.25039	0.126543	12.1495
42183	Wed Mar 22 16:21:25 2017_x000D_	61.9424	50.0099	253.961	4.43246	2	64.4596	37.3455	7.25039	0.126543	12.9121
42184	Wed Mar 22 16:21:26 2017_x000D_	61.8484	50.3188	250.339	4.36923	2	65.4398	39.5731	79.9968	1.39621	11.33
42185	Wed Mar 22 16:21:26 2017_x000D_	61.6572	50.7319	250.339	4.36924	2	65.4398	39.5731	79.9968	1.39621	11.7825
42186	Wed Mar 22 16:21:26 2017_x000D_	61.5633	51.0402	253.962	4.43248	2	65.4398	39.5731	79.9968	1.39621	12.1046
42187	Wed Mar 22 16:21:26 2017_x000D_	61.3773	51.7594	253.078	4.41704	2	65.4398	39.5731	79.9968	1.39621	12.8456
42188	Wed Mar 22 16:21:26 2017_x000D_	61.2835	52.0678	251.337	4.38665	2	65.4398	39.5731	79.9968	1.39621	13.1679
42189	Wed Mar 22 16:21:26 2017_x000D_	60.9968	52.6869	253.963	4.4325	2	66.17	42.4509	81.9462	1.43023	11.469
42190	Wed Mar 22 16:21:26 2017_x000D_	61.0038	53.0947	253.962	4.43247	2	66.17	42.4509	81.9462	1.43023	11.8313
42191	Wed Mar 22 16:21:26 2017_x000D_	60.8163	53.7111	253.962	4.43247	2	66.17	42.4509	81.9462	1.43023	12.4681
42192	Wed Mar 22 16:21:26 2017_x000D_	60.6234	54.022	253.079	4.41705	2	66.17	42.4509	81.9462	1.43023	12.8318
42193	Wed Mar 22 16:21:26 2017_x000D_	60.6288	54.3274	253.962	4.43247	2	66.3014	44.2113	82.4335	1.43874	11.598
42194	Wed Mar 22 16:21:26 2017_x000D_	60.4395	54.8418	253.078	4.41704	2	66.3014	44.2113	82.4335	1.43874	12.1396
42195	Wed Mar 22 16:21:26 2017_x000D_	60.3458	55.1498	251.335	4.38663	2	66.3014	44.2113	82.4335	1.43874	12.4547
42196	Wed Mar 22 16:21:26 2017_x000D_	60.2503	55.3559	253.963	4.43249	2	66.3014	44.2113	82.4335	1.43874	12.6814
42197	Wed Mar 22 16:21:26 2017_x000D_	60.1584	55.7657	251.335	4.38663	2	66.4543	45.5328	80.0279	1.39675	12.0146
42198	Wed Mar 22 16:21:26 2017_x000D_	59.9657	56.0764	250.337	4.3692	2	66.4543	45.5328	80.0279	1.39675	12.3802
42199	Wed Mar 22 16:21:26 2017_x000D_	59.9711	56.3815	251.335	4.38662	2	66.4543	45.5328	80.0279	1.39675	12.6383
42200	Wed Mar 22 16:21:26 2017_x000D_	59.7766	56.5903	251.336	4.38665	2	66.4543	45.5328	80.0279	1.39675	12.9174
42201	Wed Mar 22 16:21:26 2017_x000D_	59.6848	56.9997	253.964	4.43251	2	66.6179	46.6348	77.1481	1.34649	12.4699
42202	Wed Mar 22 16:21:26 2017_x000D_	59.5893	57.2056	256.672	4.47977	2	66.6179	46.6348	77.1481	1.34649	12.6942
42203	Wed Mar 22 16:21:26 2017_x000D_	59.4957	57.5131	260.013	4.53808	2	66.6179	46.6348	77.1481	1.34649	13.0024
42204	Wed Mar 22 16:21:26 2017_x000D_	59.4037	57.9221	268.234	4.68156	2	66.6179	46.6348	77.1481	1.34649	13.3958
42205	Wed Mar 22 16:21:26 2017_x000D_	59.5061	58.1222	-83.4077	-1.45574	2	66.6179	46.6348	77.1481	1.34649	13.5107
42206	Wed Mar 22 16:21:27 2017_x000D_	59.4119	58.4295	-69.1546	-1.20698	2	66.5535	47.9492	105.419	1.83991	12.6822
42207	Wed Mar 22 16:21:27 2017_x000D_	59.5144	58.6298	-66.5771	-1.16199	2	66.5535	47.9492	105.419	1.83991	12.7916
42208	Wed Mar 22 16:21:27 2017_x000D_	59.6181	58.9318	-50.3628	-0.878997	2	66.5535	47.9492	105.419	1.83991	12.9891
42209	Wed Mar 22 16:21:27 2017_x000D_	59.7205	59.1323	-44.4091	-0.775084	2	66.5535	47.9492	105.419	1.83991	13.1054
42210	Wed Mar 22 16:21:27 2017_x000D_	59.9199	59.2282	-38.4275	-0.670687	2	65.111	50.7575	106.925	1.86619	9.9348
42211	Wed Mar 22 16:21:27 2017_x000D_	60.2215	59.5245	-26.8622	-0.468833	2	65.111	50.7575	106.925	1.86619	10.0383
42212	Wed Mar 22 16:21:27 2017_x000D_	60.4194	59.5192	-21.8173	-0.380783	2	65.111	50.7575	106.925	1.86619	9.93874
42213	Wed Mar 22 16:21:27 2017_x000D_	60.6189	59.6151	-19.1382	-0.334024	2	65.111	50.7575	106.925	1.86619	9.93157
42214	Wed Mar 22 16:21:27 2017_x000D_	61.1164	59.8039	-12.7745	-0.222958	2	64.1461	52.7019	105.419	1.83991	7.72124
42215	Wed Mar 22 16:21:27 2017_x000D_	61.5132	59.894	-9.96941	-0.173999	2	64.1461	52.7019	105.419	1.83991	7.65888
42216	Wed Mar 22 16:21:27 2017_x000D_	62.3062	60.0738	-9.96804	-0.173975	2	64.1461	52.7019	105.419	1.83991	7.59804
42217	Wed Mar 22 16:21:27 2017_x000D_	62.7007	60.0624	-9.97072	-0.174022	2	64.1461	52.7019	105.419	1.83991	7.50108
42218	Wed Mar 22 16:21:27 2017_x000D_	63.494	60.343	-12.7746	-0.222959	2	64.1461	52.7019	105.419	1.83991	7.66887
42219	Wed Mar 22 16:21:27 2017_x000D_	63.888	60.3315	-12.778	-0.223017	2	63.6691	53.5645	107.335	1.87335	6.77054
42220	Wed Mar 22 16:21:27 2017_x000D_	64.2833	60.4211	-15.5224	-0.270916	2	63.6691	53.5645	107.335	1.87335	6.88405
42221	Wed Mar 22 16:21:27 2017_x000D_	64.9754	60.6032	-16.3745	-0.285789	2	63.6691	53.5645	107.335	1.87335	7.15889
42222	Wed Mar 22 16:21:27 2017_x000D_	65.3719	60.7938	-16.372	-0.285745	2	63.6691	53.5645	107.335	1.87335	7.42713
42223	Wed Mar 22 16:21:27 2017_x000D_	65.668	60.886	-18.191	-0.317493	2	62.9431	55.077	96.726	1.68819	6.41635
42224	Wed Mar 22 16:21:27 2017_x000D_	66.3589	61.0678	-19.1567	-0.334347	2	62.9431	55.077	96.726	1.68819	6.89619
42225	Wed Mar 22 16:21:27 2017_x000D_	66.7529	61.157	-21.8479	-0.381318	2	62.9431	55.077	96.726	1.68819	7.17502
42226	Wed Mar 22 16:21:27 2017_x000D_	67.3461	61.4424	-19.1555	-0.334327	2	62.9431	55.077	96.726	1.68819	7.73981
42227	Wed Mar 22 16:21:28 2017_x000D_	67.7397	61.5315	-21.8486	-0.38133	2	62.9218	55.5144	110.958	1.93658	7.70828
42228	Wed Mar 22 16:21:28 2017_x000D_	68.0364	61.7244	-20.7812	-0.3627	2	62.9218	55.5144	110.958	1.93658	8.04508
42229	Wed Mar 22 16:21:28 2017_x000D_	68.8244	62.0035	-18.1883	-0.317445	2	62.9218	55.5144	110.958	1.93658	8.77206
42230	Wed Mar 22 16:21:28 2017_x000D_	69.1182	61.9947	-19.1577	-0.334364	2	62.9218	55.5144	110.958	1.93658	8.96603
42231	Wed Mar 22 16:21:28 2017_x000D_	69.8083	62.3769	-18.1866	-0.317416	2	63.2815	57.0578	45.147	0.787965	8.41974
42232	Wed Mar 22 16:21:28 2017_x000D_	70.1993	62.365	-18.1914	-0.3175	2	63.2815	57.0578	45.147	0.787965	8.71908
42233	Wed Mar 22 16:21:28 2017_x000D_	70.7897	62.6493	-15.5079	-0.270665	2	63.2815	57.0578	45.147	0.787965	9.36151
42234	Wed Mar 22 16:21:28 2017_x000D_	71.1815	62.7379	-18.1896	-0.317469	2	63.2815	57.0578	45.147	0.787965	9.73003
42235	Wed Mar 22 16:21:28 2017_x000D_	71.5746	62.9271	-18.1876	-0.317434	2	63.2815	57.0578	45.147	0.787965	10.1599
42236	Wed Mar 22 16:21:28 2017_x000D_	71.8674	62.9182	-19.1588	-0.334384	2	64.9431	58.6382	44.0681	0.769133	8.14029
42237	Wed Mar 22 16:21:28 2017_x000D_	72.5549	63.2992	-18.1859	-0.317404	2	64.9431	58.6382	44.0681	0.769133	8.92549
42238	Wed Mar 22 16:21:28 2017_x000D_	72.9446	63.2872	-18.1907	-0.317488	2	64.9431	58.6382	44.0681	0.769133	9.25404
42239	Wed Mar 22 16:21:28 2017_x000D_	73.5314	63.47	-18.1911	-0.317494	2	64.9431	58.6382	44.0681	0.769133	9.8542
42240	Wed Mar 22 16:21:28 2017_x000D_	73.9232	63.6587	-18.189	-0.317459	2	65.9852	59.5435	44.1152	0.769956	8.94129
42241	Wed Mar 22 16:21:28 2017_x000D_	74.5092	63.8413	-18.1893	-0.317463	2	65.9852	59.5435	44.1152	0.769956	9.54619
42242	Wed Mar 22 16:21:28 2017_x000D_	74.8023	63.9327	-16.3593	-0.285524	2	65.9852	59.5435	44.1152	0.769956	9.84918
42243	Wed Mar 22 16:21:28 2017_x000D_	75.289	64.0176	-18.1921	-0.317512	2	65.9852	59.5435	44.1152	0.769956	10.3237
42244	Wed Mar 22 16:21:28 2017_x000D_	75.6798	64.206	-18.1901	-0.317476	2	67.6777	60.4673	13.1402	0.22934	8.83241
42245	Wed Mar 22 16:21:28 2017_x000D_	75.8763	64.4003	-18.1855	-0.317397	2	67.6777	60.4673	13.1402	0.22934	9.09316
42246	Wed Mar 22 16:21:28 2017_x000D_	76.4585	64.382	-18.1927	-0.317523	2	67.6777	60.4673	13.1402	0.22934	9.61391
42247	Wed Mar 22 16:21:28 2017_x000D_	76.6548	64.5762	-18.1883	-0.317445	2	67.6777	60.4673	13.1402	0.22934	9.87276
42248	Wed Mar 22 16:21:28 2017_x000D_	76.8499	64.6704	-15.4962	-0.27046	2	67.6777	60.4673	13.1402	0.22934	10.0894
42249	Wed Mar 22 16:21:29 2017_x000D_	77.2387	64.7581	-18.1887	-0.317452	2	71.3314	61.2283	12.4573	0.21742	6.88155
42250	Wed Mar 22 16:21:29 2017_x000D_	77.5306	64.8488	-21.8695	-0.381695	2	71.3314	61.2283	12.4573	0.21742	7.179
42251	Wed Mar 22 16:21:29 2017_x000D_	77.919	64.9364	-24.48	-0.427257	2	71.3314	61.2283	12.4573	0.21742	7.55953
42252	Wed Mar 22 16:21:29 2017_x000D_	77.8223	64.9392	-30.7801	-0.537214	2	71.3314	61.2283	12.4573	0.21742	7.4768
42253	Wed Mar 22 16:21:29 2017_x000D_	77.8215	64.8391	-36.3966	-0.635241	2	73.9104	61.7395	0	0	4.99041
42254	Wed Mar 22 16:21:29 2017_x000D_	77.6258	64.6444	-48.6164	-0.848516	2	73.9104	61.7395	0	0	4.71621
42255	Wed Mar 22 16:21:29 2017_x000D_	77.7232	64.6412	-58.4696	-1.02049	2	73.9104	61.7395	0	0	4.79138
42256	Wed Mar 22 16:21:29 2017_x000D_	77.7227	64.5413	-69.6267	-1.21522	2	73.9104	61.7395	0	0	4.73114
42257	Wed Mar 22 16:21:29 2017_x000D_	77.6273	64.6445	-78.386	-1.36809	1	81.9855	65.0289	19.4043	0.338669	4.37512
42258	Wed Mar 22 16:21:29 2017_x000D_	77.7257	64.7419	267.975	4.67705	1	81.9855	65.0289	19.4043	0.338669	4.26946
42259	Wed Mar 22 16:21:29 2017_x000D_	77.7269	64.8424	262.375	4.57932	1	81.9855	65.0289	19.4043	0.338669	4.26268
42260	Wed Mar 22 16:21:29 2017_x000D_	77.7323	65.3432	251.118	4.38284	1	81.9855	65.0289	19.4043	0.338669	4.2648
42261	Wed Mar 22 16:21:29 2017_x000D_	77.7333	65.4436	245.011	4.27626	1	82.0076	64.5928	56.2389	0.981554	4.35815
42262	Wed Mar 22 16:21:29 2017_x000D_	77.5417	65.6501	240.316	4.1943	1	82.0076	64.5928	56.2389	0.981554	4.58935
42263	Wed Mar 22 16:21:29 2017_x000D_	77.447	65.8533	238.129	4.15613	1	82.0076	64.5928	56.2389	0.981554	4.73159
42264	Wed Mar 22 16:21:29 2017_x000D_	77.0671	66.5661	236.649	4.1303	1	82.0076	64.5928	56.2389	0.981554	5.32
42265	Wed Mar 22 16:21:29 2017_x000D_	76.8766	66.8724	235.046	4.10233	1	82.0076	64.5928	56.2389	0.981554	5.6146
42266	Wed Mar 22 16:21:29 2017_x000D_	76.4	67.5882	234.526	4.09325	1	81.5306	65.4527	103.22	1.80154	5.55729
42267	Wed Mar 22 16:21:29 2017_x000D_	76.2085	67.7943	238.888	4.16939	1	81.5306	65.4527	103.22	1.80154	5.81445
42268	Wed Mar 22 16:21:29 2017_x000D_	75.8277	68.4069	238.888	4.16939	1	81.5306	65.4527	103.22	1.80154	6.42264
42269	Wed Mar 22 16:21:29 2017_x000D_	75.6373	68.713	240.316	4.19431	1	81.5306	65.4527	103.22	1.80154	6.73502
42270	Wed Mar 22 16:21:30 2017_x000D_	75.4469	69.0193	238.888	4.16939	2	78.4376	62.3064	6.62297	0.115593	7.34897
42271	Wed Mar 22 16:21:30 2017_x000D_	75.0661	69.6318	238.888	4.16939	2	78.4376	62.3064	6.62297	0.115593	8.06402
42272	Wed Mar 22 16:21:30 2017_x000D_	74.8757	69.9379	240.316	4.19431	2	78.4376	62.3064	6.62297	0.115593	8.42181
42273	Wed Mar 22 16:21:30 2017_x000D_	74.592	70.5469	242.612	4.23438	2	78.4376	62.3064	6.62297	0.115593	9.09365
42274	Wed Mar 22 16:21:30 2017_x000D_	74.4004	70.7532	242.612	4.23438	2	78.8817	62.1006	5.28562	0.0922515	9.74421
42275	Wed Mar 22 16:21:30 2017_x000D_	74.2137	71.3588	242.612	4.23437	2	78.8817	62.1006	5.28562	0.0922515	10.3684
42276	Wed Mar 22 16:21:30 2017_x000D_	74.0221	71.5651	242.612	4.23438	2	78.8817	62.1006	5.28562	0.0922515	10.6392
42277	Wed Mar 22 16:21:30 2017_x000D_	73.93	71.9675	245.016	4.27634	2	78.8817	62.1006	5.28562	0.0922515	11.0397
42278	Wed Mar 22 16:21:30 2017_x000D_	73.6464	72.5762	242.611	4.23437	2	79.0873	62.325	13.8241	0.241276	11.6056
42279	Wed Mar 22 16:21:30 2017_x000D_	73.4561	72.882	248.619	4.33921	2	79.0873	62.325	13.8241	0.241276	11.965
42280	Wed Mar 22 16:21:30 2017_x000D_	73.3628	73.1847	245.016	4.27634	2	79.0873	62.325	13.8241	0.241276	12.2761
42281	Wed Mar 22 16:21:30 2017_x000D_	72.9823	73.7968	245.017	4.27635	2	79.0873	62.325	13.8241	0.241276	12.9951
42282	Wed Mar 22 16:21:30 2017_x000D_	72.7933	74.2024	245.017	4.27635	2	79.0873	62.325	13.8241	0.241276	13.442
42283	Wed Mar 22 16:21:30 2017_x000D_	72.6068	74.8072	245.016	4.27634	2	79.3038	62.3312	33.6699	0.58765	14.1598
42284	Wed Mar 22 16:21:30 2017_x000D_	72.4179	75.2127	245.016	4.27634	2	79.3038	62.3312	33.6699	0.58765	14.6065
42285	Wed Mar 22 16:21:30 2017_x000D_	72.1345	75.8209	242.611	4.23435	2	79.3038	62.3312	33.6699	0.58765	15.2765
42286	Wed Mar 22 16:21:30 2017_x000D_	71.9442	76.1269	241.247	4.21055	2	79.3038	62.3312	33.6699	0.58765	15.636
42287	Wed Mar 22 16:21:30 2017_x000D_	71.8498	76.3296	238.886	4.16935	2	79.8542	64.3131	46.8026	0.81686	14.4384
42288	Wed Mar 22 16:21:30 2017_x000D_	71.6622	76.8344	240.314	4.19427	2	79.8542	64.3131	46.8026	0.81686	14.963
42289	Wed Mar 22 16:21:30 2017_x000D_	71.4721	77.1403	238.886	4.16935	2	79.8542	64.3131	46.8026	0.81686	15.3231
42290	Wed Mar 22 16:21:30 2017_x000D_	71.2806	77.3466	238.886	4.16935	2	79.8542	64.3131	46.8026	0.81686	15.6006
42291	Wed Mar 22 16:21:31 2017_x000D_	71.0918	77.7519	238.886	4.16935	2	79.9936	65.8456	46.8026	0.81686	14.8661
42292	Wed Mar 22 16:21:31 2017_x000D_	71.0931	77.8512	240.314	4.19427	2	79.9936	65.8456	46.8026	0.81686	14.945
42293	Wed Mar 22 16:21:31 2017_x000D_	70.8058	78.1609	236.647	4.13027	2	79.9936	65.8456	46.8026	0.81686	15.365
42294	Wed Mar 22 16:21:31 2017_x000D_	70.6144	78.3672	236.647	4.13027	2	79.9936	65.8456	46.8026	0.81686	15.6448
42295	Wed Mar 22 16:21:31 2017_x000D_	70.5212	78.6694	232.887	4.06465	2	79.9275	67.1535	50.635	0.883748	14.8692
42296	Wed Mar 22 16:21:31 2017_x000D_	70.7138	78.5627	227.143	3.96439	2	79.9275	67.1535	50.635	0.883748	14.665
42297	Wed Mar 22 16:21:31 2017_x000D_	70.808	78.3602	221.371	3.86366	2	79.9275	67.1535	50.635	0.883748	14.4484
42298	Wed Mar 22 16:21:31 2017_x000D_	71.0972	78.2497	210.2	3.66869	2	79.9275	67.1535	50.635	0.883748	14.181
42299	Wed Mar 22 16:21:31 2017_x000D_	71.194	78.246	204.272	3.56522	2	79.9275	67.1535	50.635	0.883748	14.118
42300	Wed Mar 22 16:21:31 2017_x000D_	71.4831	78.1351	190.503	3.32491	2	79.8835	68.0253	100.003	1.74538	13.1444
42301	Wed Mar 22 16:21:31 2017_x000D_	71.483	78.1349	185.002	3.22889	2	79.8835	68.0253	100.003	1.74538	13.1443
42302	Wed Mar 22 16:21:31 2017_x000D_	71.4828	78.1347	179.421	3.13149	2	79.8835	68.0253	100.003	1.74538	13.1443
42303	Wed Mar 22 16:21:31 2017_x000D_	71.2884	78.1417	168.438	2.9398	2	79.8835	68.0253	100.003	1.74538	13.2747
42304	Wed Mar 22 16:21:31 2017_x000D_	71.2883	78.1414	163.225	2.84882	2	78.8751	70.8331	121.717	2.12437	10.5343
42305	Wed Mar 22 16:21:31 2017_x000D_	71.1913	78.1449	157.231	2.7442	2	78.8751	70.8331	121.717	2.12437	10.6068
42306	Wed Mar 22 16:21:31 2017_x000D_	70.8988	78.0562	148.909	2.59894	2	78.8751	70.8331	121.717	2.12437	10.7608
42307	Wed Mar 22 16:21:31 2017_x000D_	70.7037	77.9642	143.616	2.50657	2	78.8751	70.8331	121.717	2.12437	10.8455
42308	Wed Mar 22 16:21:31 2017_x000D_	70.3098	77.5812	143.613	2.50652	2	77.6837	72.9803	105.794	1.84645	8.69153
42309	Wed Mar 22 16:21:31 2017_x000D_	70.0144	77.2937	139.722	2.4386	2	77.6837	72.9803	105.794	1.84645	8.79907
42310	Wed Mar 22 16:21:31 2017_x000D_	69.5225	76.914	141.484	2.46935	2	77.6837	72.9803	105.794	1.84645	9.05976
42311	Wed Mar 22 16:21:31 2017_x000D_	69.1292	76.6301	143.611	2.50648	2	77.6837	72.9803	105.794	1.84645	9.30057
42312	Wed Mar 22 16:21:31 2017_x000D_	68.5395	76.2534	143.612	2.50651	2	77.6837	72.9803	105.794	1.84645	9.71234
42313	Wed Mar 22 16:21:32 2017_x000D_	68.5395	76.2534	143.612	2.50651	2	77.2182	73.6213	119.657	2.08841	9.06906
42314	Wed Mar 22 16:21:32 2017_x000D_	67.9492	75.8765	143.614	2.50654	2	77.2182	73.6213	119.657	2.08841	9.53941
42315	Wed Mar 22 16:21:32 2017_x000D_	67.5518	75.3919	141.485	2.46938	2	77.2182	73.6213	119.657	2.08841	9.82722
42316	Wed Mar 22 16:21:32 2017_x000D_	67.1573	75.1071	143.608	2.50644	2	77.2182	73.6213	119.657	2.08841	10.17
42317	Wed Mar 22 16:21:32 2017_x000D_	66.9591	74.9145	143.607	2.50642	2	76.7528	74.2623	107.762	1.88079	9.81539
42318	Wed Mar 22 16:21:32 2017_x000D_	66.3673	74.5364	143.609	2.50645	2	76.7528	74.2623	107.762	1.88079	10.3891
42319	Wed Mar 22 16:21:32 2017_x000D_	66.0714	74.3473	141.877	2.47622	2	76.7528	74.2623	107.762	1.88079	10.6817
42320	Wed Mar 22 16:21:32 2017_x000D_	65.5746	73.8648	141.486	2.4694	2	76.7528	74.2623	107.762	1.88079	11.1853
42321	Wed Mar 22 16:21:32 2017_x000D_	65.1788	73.579	143.606	2.5064	2	75.0656	73.3432	143.183	2.49901	9.88961
42322	Wed Mar 22 16:21:32 2017_x000D_	64.9799	73.3859	143.605	2.50638	2	75.0656	73.3432	143.183	2.49901	10.0858
42323	Wed Mar 22 16:21:32 2017_x000D_	64.3862	73.0064	143.607	2.50641	2	75.0656	73.3432	143.183	2.49901	10.6847
42324	Wed Mar 22 16:21:32 2017_x000D_	63.9911	72.8201	143.61	2.50646	2	75.0656	73.3432	143.183	2.49901	11.0868
42325	Wed Mar 22 16:21:32 2017_x000D_	63.3964	72.4401	143.612	2.5065	2	71.7109	71.068	194.559	3.39569	8.42695
42326	Wed Mar 22 16:21:32 2017_x000D_	63.1954	72.1464	145.849	2.54555	2	71.7109	71.068	194.559	3.39569	8.58351
42327	Wed Mar 22 16:21:32 2017_x000D_	62.8962	71.8557	141.877	2.47622	2	71.7109	71.068	194.559	3.39569	8.84983
42328	Wed Mar 22 16:21:32 2017_x000D_	62.3005	71.4749	141.88	2.47627	2	71.7109	71.068	194.559	3.39569	9.41919
42329	Wed Mar 22 16:21:32 2017_x000D_	62.0022	71.2842	143.608	2.50643	2	71.7109	71.068	194.559	3.39569	9.71111
42330	Wed Mar 22 16:21:32 2017_x000D_	61.8023	71.0902	143.606	2.5064	2	69.6099	69.6996	204.64	3.57165	7.93047
42331	Wed Mar 22 16:21:32 2017_x000D_	61.2055	70.7087	143.608	2.50643	2	69.6099	69.6996	204.64	3.57165	8.46476
42332	Wed Mar 22 16:21:32 2017_x000D_	60.7068	70.3235	141.883	2.47632	2	69.6099	69.6996	204.64	3.57165	8.92493
42333	Wed Mar 22 16:21:32 2017_x000D_	60.4077	70.1324	143.608	2.50644	2	69.6099	69.6996	204.64	3.57165	9.21237
42334	Wed Mar 22 16:21:33 2017_x000D_	60.2072	69.9379	143.607	2.50641	2	67.4971	68.5484	203.222	3.5469	7.42114
42335	Wed Mar 22 16:21:33 2017_x000D_	59.806	69.5486	143.604	2.50636	2	67.4971	68.5484	203.222	3.5469	7.75586
42336	Wed Mar 22 16:21:33 2017_x000D_	59.6053	69.3539	143.603	2.50634	2	67.4971	68.5484	203.222	3.5469	7.9328
42337	Wed Mar 22 16:21:33 2017_x000D_	59.2073	69.1658	143.606	2.5064	2	67.4971	68.5484	203.222	3.5469	8.31276
42338	Wed Mar 22 16:21:33 2017_x000D_	59.0064	68.9709	143.604	2.50637	2	66.6624	67.8697	194.844	3.40066	7.73479
42339	Wed Mar 22 16:21:33 2017_x000D_	58.908	68.9743	141.885	2.47635	2	66.6624	67.8697	194.844	3.40066	7.83268
42340	Wed Mar 22 16:21:33 2017_x000D_	58.6063	68.6819	145.838	2.54535	2	66.6624	67.8697	194.844	3.40066	8.09694
42341	Wed Mar 22 16:21:33 2017_x000D_	58.4051	68.4869	145.836	2.54532	2	66.6624	67.8697	194.844	3.40066	8.28033
42342	Wed Mar 22 16:21:33 2017_x000D_	58.1049	68.295	147.397	2.57256	2	66.6624	67.8697	194.844	3.40066	8.56806
42343	Wed Mar 22 16:21:33 2017_x000D_	57.7059	68.1069	159.57	2.78502	2	66.0336	67.4151	192.238	3.35518	8.35639
42344	Wed Mar 22 16:21:33 2017_x000D_	57.5046	67.9119	164.797	2.87625	2	66.0336	67.4151	192.238	3.35518	8.54346
42345	Wed Mar 22 16:21:33 2017_x000D_	57.2081	67.9222	176.334	3.07761	2	66.0336	67.4151	192.238	3.35518	8.84006
42346	Wed Mar 22 16:21:33 2017_x000D_	57.0087	67.8281	184.67	3.2231	2	66.0336	67.4151	192.238	3.35518	9.03434
42347	Wed Mar 22 16:21:33 2017_x000D_	56.7123	67.8381	190.573	3.32612	2	66.0443	67.1969	199.429	3.4807	9.354
42348	Wed Mar 22 16:21:33 2017_x000D_	56.4178	67.949	199.674	3.48496	2	66.0443	67.1969	199.429	3.4807	9.65584
42349	Wed Mar 22 16:21:33 2017_x000D_	56.22	67.9557	205.012	3.57813	2	66.0443	67.1969	199.429	3.4807	9.85356
42350	Wed Mar 22 16:21:33 2017_x000D_	55.8304	68.2717	215.078	3.75383	2	66.0443	67.1969	199.429	3.4807	10.2703
42351	Wed Mar 22 16:21:33 2017_x000D_	55.6343	68.3793	217.377	3.79394	2	65.6321	66.7483	192.034	3.35162	10.13
42352	Wed Mar 22 16:21:33 2017_x000D_	55.1471	68.7998	219.017	3.82257	2	65.6321	66.7483	192.034	3.35162	10.6838
42353	Wed Mar 22 16:21:33 2017_x000D_	54.7548	69.0151	219.016	3.82256	2	65.6321	66.7483	192.034	3.35162	11.111
42354	Wed Mar 22 16:21:33 2017_x000D_	54.1702	69.5401	221.22	3.86102	2	65.6321	66.7483	192.034	3.35162	11.797
42355	Wed Mar 22 16:21:34 2017_x000D_	53.9779	69.8498	219.018	3.82258	2	65.2199	66.2997	215.731	3.76521	11.7892
42356	Wed Mar 22 16:21:34 2017_x000D_	53.5853	70.0653	219.017	3.82257	2	65.2199	66.2997	215.731	3.76521	12.2288
42357	Wed Mar 22 16:21:34 2017_x000D_	53.0974	70.4862	217.378	3.79397	2	65.2199	66.2997	215.731	3.76521	12.825
42358	Wed Mar 22 16:21:34 2017_x000D_	52.8019	70.5974	216.673	3.78166	2	65.2199	66.2997	215.731	3.76521	13.1407
42359	Wed Mar 22 16:21:34 2017_x000D_	52.5082	70.8096	215.081	3.75386	2	65.2199	66.2997	215.731	3.76521	13.488
42360	Wed Mar 22 16:21:34 2017_x000D_	51.9208	71.2342	215.081	3.75387	2	63.5917	64.0678	225.234	3.93107	13.6955
42361	Wed Mar 22 16:21:34 2017_x000D_	51.6272	71.4464	216.673	3.78166	2	63.5917	64.0678	225.234	3.93107	14.0568
42362	Wed Mar 22 16:21:34 2017_x000D_	51.0397	71.8712	216.673	3.78166	2	63.5917	64.0678	225.234	3.93107	14.7799
42363	Wed Mar 22 16:21:34 2017_x000D_	50.7457	72.0836	215.081	3.75387	2	63.5917	64.0678	225.234	3.93107	15.1418
42364	Wed Mar 22 16:21:34 2017_x000D_	50.4519	72.296	216.673	3.78166	2	62.3645	62.5022	217.359	3.79364	15.4217
42365	Wed Mar 22 16:21:34 2017_x000D_	49.864	72.721	216.673	3.78166	2	62.3645	62.5022	217.359	3.79364	16.1458
42366	Wed Mar 22 16:21:34 2017_x000D_	49.5698	72.9336	215.081	3.75387	2	62.3645	62.5022	217.359	3.79364	16.5081
42367	Wed Mar 22 16:21:34 2017_x000D_	48.9839	73.4597	217.377	3.79394	2	62.3645	62.5022	217.359	3.79364	17.2947
42368	Wed Mar 22 16:21:34 2017_x000D_	48.6898	73.6723	219.014	3.82252	2	61.322	61.5974	212.517	3.70912	17.475
42369	Wed Mar 22 16:21:34 2017_x000D_	48.1014	74.0977	219.014	3.82252	2	61.322	61.5974	212.517	3.70912	18.1946
42370	Wed Mar 22 16:21:34 2017_x000D_	47.807	74.3105	217.377	3.79394	2	61.322	61.5974	212.517	3.70912	18.5547
42371	Wed Mar 22 16:21:34 2017_x000D_	47.5128	74.5232	219.014	3.82251	2	61.322	61.5974	212.517	3.70912	18.9148
42372	Wed Mar 22 16:21:34 2017_x000D_	46.9216	74.8478	216.672	3.78165	2	60.7026	60.9233	208.811	3.64444	19.591
42373	Wed Mar 22 16:21:34 2017_x000D_	46.7292	75.158	219.014	3.82251	2	60.7026	60.9233	208.811	3.64444	19.947
42374	Wed Mar 22 16:21:34 2017_x000D_	46.4322	75.27	215.083	3.7539	2	60.7026	60.9233	208.811	3.64444	20.2354
42375	Wed Mar 22 16:21:34 2017_x000D_	45.8455	75.7968	217.376	3.79393	2	60.7026	60.9233	208.811	3.64444	21.0227
42376	Wed Mar 22 16:21:34 2017_x000D_	45.5485	75.9088	216.673	3.78165	2	60.7026	60.9233	208.811	3.64444	21.3122
42377	Wed Mar 22 16:21:35 2017_x000D_	45.0613	76.4321	217.377	3.79394	2	60.0726	60.4675	212.959	3.71684	21.9136
42378	Wed Mar 22 16:21:35 2017_x000D_	44.7642	76.5442	216.673	3.78166	2	60.0726	60.4675	212.959	3.71684	22.1993
42379	Wed Mar 22 16:21:35 2017_x000D_	44.2743	76.9667	215.084	3.75393	2	60.0726	60.4675	212.959	3.71684	22.8432
42380	Wed Mar 22 16:21:35 2017_x000D_	44.0794	77.1761	215.085	3.75394	2	60.0726	60.4675	212.959	3.71684	23.1292
42381	Wed Mar 22 16:21:35 2017_x000D_	43.7823	77.2882	219.012	3.82247	2	59.453	59.7932	213.799	3.7315	23.4871
42382	Wed Mar 22 16:21:35 2017_x000D_	43.5873	77.4977	219.012	3.82248	2	59.453	59.7932	213.799	3.7315	23.7733
42383	Wed Mar 22 16:21:35 2017_x000D_	43.1923	77.7147	219.011	3.82247	2	59.453	59.7932	213.799	3.7315	24.199
42384	Wed Mar 22 16:21:35 2017_x000D_	43.1973	77.9166	219.013	3.82249	2	59.453	59.7932	213.799	3.7315	24.3455
42385	Wed Mar 22 16:21:35 2017_x000D_	42.8023	78.1336	219.012	3.82248	2	58.8227	59.3373	193.606	3.37907	24.6972
42386	Wed Mar 22 16:21:35 2017_x000D_	42.7045	78.2384	215.086	3.75396	2	58.8227	59.3373	193.606	3.37907	24.8404
42387	Wed Mar 22 16:21:35 2017_x000D_	42.3119	78.5565	212.667	3.71174	2	58.8227	59.3373	193.606	3.37907	25.3374
42388	Wed Mar 22 16:21:35 2017_x000D_	42.014	78.669	208.793	3.64412	2	58.8227	59.3373	193.606	3.37907	25.6173
42389	Wed Mar 22 16:21:35 2017_x000D_	41.6181	78.8862	196.299	3.42607	2	58.8227	59.3373	193.606	3.37907	26.0415
42390	Wed Mar 22 16:21:35 2017_x000D_	41.4201	78.9946	187.953	3.28039	2	57.5618	58.4252	193.327	3.37419	26.1468
42391	Wed Mar 22 16:21:35 2017_x000D_	41.3196	78.9983	182.206	3.18009	2	57.5618	58.4252	193.327	3.37419	26.2119
42392	Wed Mar 22 16:21:35 2017_x000D_	40.9165	78.9121	167.304	2.92001	2	57.5618	58.4252	193.327	3.37419	26.3966
42393	Wed Mar 22 16:21:35 2017_x000D_	40.716	78.9196	161.75	2.82306	2	57.5618	58.4252	193.327	3.37419	26.5293
42394	Wed Mar 22 16:21:35 2017_x000D_	40.4101	78.7285	150.378	2.62459	2	56.4862	58.1752	184.978	3.22848	26.0937
42395	Wed Mar 22 16:21:35 2017_x000D_	40.21	78.7359	142.606	2.48895	2	56.4862	58.1752	184.978	3.22848	26.2232
42396	Wed Mar 22 16:21:35 2017_x000D_	40.0045	78.5413	134.621	2.34958	2	56.4862	58.1752	184.978	3.22848	26.1997
42397	Wed Mar 22 16:21:35 2017_x000D_	39.6937	78.1483	124.397	2.17114	2	56.4862	58.1752	184.978	3.22848	26.0943
42398	Wed Mar 22 16:21:36 2017_x000D_	39.4878	77.9537	124.399	2.17118	2	55.845	57.9377	183.593	3.2043	25.8495
42399	Wed Mar 22 16:21:36 2017_x000D_	39.3797	77.654	120.519	2.10345	2	55.845	57.9377	183.593	3.2043	25.6873
42400	Wed Mar 22 16:21:36 2017_x000D_	38.957	76.8595	120.518	2.10343	2	55.845	57.9377	183.593	3.2043	25.3622
42401	Wed Mar 22 16:21:36 2017_x000D_	38.6452	76.4658	118.019	2.05981	2	55.845	57.9377	183.593	3.2043	25.2809
42402	Wed Mar 22 16:21:36 2017_x000D_	38.3274	75.8689	120.519	2.10345	2	55.421	57.7064	185.938	3.24522	24.9413
42403	Wed Mar 22 16:21:36 2017_x000D_	38.1156	75.4708	120.518	2.10344	2	55.421	57.7064	185.938	3.24522	24.8002
42404	Wed Mar 22 16:21:36 2017_x000D_	37.697	74.8769	120.52	2.10348	2	55.421	57.7064	185.938	3.24522	24.6772
42405	Wed Mar 22 16:21:36 2017_x000D_	37.4848	74.4783	120.52	2.10347	2	55.421	57.7064	185.938	3.24522	24.5561
42406	Wed Mar 22 16:21:36 2017_x000D_	37.1662	73.8798	122.903	2.14506	2	55.421	57.7064	185.938	3.24522	24.3889
42407	Wed Mar 22 16:21:36 2017_x000D_	37.0575	73.5789	121.933	2.12813	2	54.9969	57.4752	185.395	3.23576	24.1071
42408	Wed Mar 22 16:21:36 2017_x000D_	36.8504	73.3829	121.935	2.12817	2	54.9969	57.4752	185.395	3.23576	24.1319
42409	Wed Mar 22 16:21:36 2017_x000D_	36.7385	72.9798	124.38	2.17085	2	54.9969	57.4752	185.395	3.23576	23.9533
42410	Wed Mar 22 16:21:36 2017_x000D_	36.3241	72.5872	124.385	2.17092	2	54.9969	57.4752	185.395	3.23576	24.0218
42411	Wed Mar 22 16:21:36 2017_x000D_	36.0045	71.9872	126.704	2.2114	2	54.7796	57.4689	184.182	3.21458	23.7336
42412	Wed Mar 22 16:21:36 2017_x000D_	35.7971	71.7906	126.705	2.21143	2	54.7796	57.4689	184.182	3.21458	23.7791
42413	Wed Mar 22 16:21:36 2017_x000D_	35.5868	71.4924	128.365	2.24038	2	54.7796	57.4689	184.182	3.21458	23.7702
42414	Wed Mar 22 16:21:36 2017_x000D_	35.1686	70.9967	126.706	2.21145	2	54.7796	57.4689	184.182	3.21458	23.8242
42415	Wed Mar 22 16:21:36 2017_x000D_	34.9607	70.7998	126.708	2.21148	2	54.5727	57.2439	180	3.14159	23.841
42416	Wed Mar 22 16:21:36 2017_x000D_	34.8514	70.4977	125.994	2.199	2	54.5727	57.2439	180	3.14159	23.7612
42417	Wed Mar 22 16:21:36 2017_x000D_	34.4326	70.0012	124.388	2.17098	2	54.5727	57.2439	180	3.14159	23.8406
42418	Wed Mar 22 16:21:36 2017_x000D_	34.2245	69.8039	124.39	2.17102	2	54.5727	57.2439	180	3.14159	23.9124
42419	Wed Mar 22 16:21:37 2017_x000D_	34.0049	69.1982	124.385	2.17092	2	54.5727	57.2439	180	3.14159	23.7895
42420	Wed Mar 22 16:21:37 2017_x000D_	33.7966	69.0007	124.387	2.17096	2	52.5959	57.6248	155.129	2.70752	21.9733
42421	Wed Mar 22 16:21:37 2017_x000D_	33.4813	68.6022	121.947	2.12837	2	52.5959	57.6248	155.129	2.70752	22.0425
42422	Wed Mar 22 16:21:37 2017_x000D_	33.374	68.4011	124.387	2.17096	2	52.5959	57.6248	155.129	2.70752	22.0366
42423	Wed Mar 22 16:21:37 2017_x000D_	33.2642	68.0976	120.533	2.1037	2	52.5959	57.6248	155.129	2.70752	21.9862
42424	Wed Mar 22 16:21:37 2017_x000D_	33.0585	68.0022	121.948	2.12839	2	50.5981	58.4434	163.965	2.86173	19.9752
42425	Wed Mar 22 16:21:37 2017_x000D_	32.844	67.5997	121.947	2.12837	2	50.5981	58.4434	163.965	2.86173	19.9761
42426	Wed Mar 22 16:21:37 2017_x000D_	32.8382	67.3951	121.943	2.12831	2	50.5981	58.4434	163.965	2.86173	19.8884
42427	Wed Mar 22 16:21:37 2017_x000D_	32.5219	66.9955	124.384	2.17091	2	50.5981	58.4434	163.965	2.86173	19.9972
42428	Wed Mar 22 16:21:37 2017_x000D_	32.4115	66.6917	128.347	2.24008	2	49.0556	58.837	175.805	3.06838	18.4044
42429	Wed Mar 22 16:21:37 2017_x000D_	32.3066	66.5929	140.597	2.45388	2	49.0556	58.837	175.805	3.06838	18.4576
42430	Wed Mar 22 16:21:37 2017_x000D_	32.4109	66.6922	144.662	2.52483	2	49.0556	58.837	175.805	3.06838	18.4052
42431	Wed Mar 22 16:21:37 2017_x000D_	32.5151	66.7921	161.431	2.8175	2	49.0556	58.837	175.805	3.06838	18.3541
42432	Wed Mar 22 16:21:37 2017_x000D_	32.6137	66.6868	170.422	2.97442	2	47.5027	59.4494	164.655	2.87378	16.5548
42433	Wed Mar 22 16:21:37 2017_x000D_	32.6139	66.6871	176.072	3.07304	2	47.5027	59.4494	164.655	2.87378	16.5548
42434	Wed Mar 22 16:21:37 2017_x000D_	32.51	66.5884	190.871	3.33133	2	47.5027	59.4494	164.655	2.87378	16.6056
42435	Wed Mar 22 16:21:37 2017_x000D_	32.4118	66.6942	200.39	3.49747	2	47.5027	59.4494	164.655	2.87378	16.7398
42436	Wed Mar 22 16:21:37 2017_x000D_	32.3107	66.6975	212.454	3.70802	2	47.5027	59.4494	164.655	2.87378	16.8325
42437	Wed Mar 22 16:21:37 2017_x000D_	32.0092	66.8096	216.497	3.77859	2	46.1775	59.8494	167.644	2.92594	15.7856
42438	Wed Mar 22 16:21:37 2017_x000D_	31.809	66.9185	218.857	3.81977	2	46.1775	59.8494	167.644	2.92594	16.0133
42439	Wed Mar 22 16:21:37 2017_x000D_	31.3129	67.3445	220.644	3.85097	2	46.1775	59.8494	167.644	2.92594	16.6473
42440	Wed Mar 22 16:21:37 2017_x000D_	31.0167	67.6616	216.498	3.7786	2	46.1775	59.8494	167.644	2.92594	17.0552
42441	Wed Mar 22 16:21:38 2017_x000D_	30.616	67.8796	216.497	3.77859	2	44.8521	60.2494	165.927	2.89597	16.152
42442	Wed Mar 22 16:21:38 2017_x000D_	30.0208	68.4115	213.996	3.73494	2	44.8521	60.2494	165.927	2.89597	16.9289
42443	Wed Mar 22 16:21:38 2017_x000D_	29.6199	68.6297	213.996	3.73493	2	44.8521	60.2494	165.927	2.89597	17.3853
42444	Wed Mar 22 16:21:38 2017_x000D_	29.0214	69.0594	213.996	3.73494	2	44.8521	60.2494	165.927	2.89597	18.117
42445	Wed Mar 22 16:21:38 2017_x000D_	28.7219	69.2744	212.457	3.70808	2	43.7442	60.6556	167.209	2.91834	17.3192
42446	Wed Mar 22 16:21:38 2017_x000D_	28.1231	69.7044	212.458	3.70809	2	43.7442	60.6556	167.209	2.91834	18.0527
42447	Wed Mar 22 16:21:38 2017_x000D_	27.7218	69.9228	212.457	3.70808	2	43.7442	60.6556	167.209	2.91834	18.5094
42448	Wed Mar 22 16:21:38 2017_x000D_	27.5242	70.1345	212.458	3.7081	2	43.7442	60.6556	167.209	2.91834	18.7866
42449	Wed Mar 22 16:21:38 2017_x000D_	26.8201	70.4657	216.495	3.77856	2	43.7442	60.6556	167.209	2.91834	19.5618
42450	Wed Mar 22 16:21:38 2017_x000D_	26.6224	70.6774	216.496	3.77857	2	42.6463	60.8431	169.997	2.967	18.801
42451	Wed Mar 22 16:21:38 2017_x000D_	26.023	71.1078	216.496	3.77857	2	42.6463	60.8431	169.997	2.967	19.5371
42452	Wed Mar 22 16:21:38 2017_x000D_	25.7231	71.3231	214.895	3.75063	2	42.6463	60.8431	169.997	2.967	19.9054
42453	Wed Mar 22 16:21:38 2017_x000D_	25.4234	71.5383	216.496	3.77857	2	42.6463	60.8431	169.997	2.967	20.2735
42454	Wed Mar 22 16:21:38 2017_x000D_	24.8204	71.8666	218.851	3.81968	2	42.4288	60.8369	137.283	2.39604	20.7776
42455	Wed Mar 22 16:21:38 2017_x000D_	24.6226	72.0784	218.852	3.81968	2	42.4288	60.8369	137.283	2.39604	21.0578
42456	Wed Mar 22 16:21:38 2017_x000D_	24.0257	72.6117	216.496	3.77857	2	42.4288	60.8369	137.283	2.39604	21.8477
42457	Wed Mar 22 16:21:38 2017_x000D_	23.6202	72.7283	218.85	3.81966	2	42.4288	60.8369	137.283	2.39604	22.2524
42458	Wed Mar 22 16:21:38 2017_x000D_	23.4255	73.0427	216.496	3.77857	2	39.9444	62.7368	154.464	2.6959	19.4701
42459	Wed Mar 22 16:21:38 2017_x000D_	22.8251	73.4738	216.496	3.77856	2	39.9444	62.7368	154.464	2.6959	20.2078
42460	Wed Mar 22 16:21:38 2017_x000D_	22.5249	73.6893	218.237	3.80895	2	39.9444	62.7368	154.464	2.6959	20.5766
42461	Wed Mar 22 16:21:38 2017_x000D_	21.9242	74.1206	218.236	3.80894	2	39.9444	62.7368	154.464	2.6959	21.3147
42462	Wed Mar 22 16:21:39 2017_x000D_	21.6204	74.234	218.85	3.81965	2	39.9444	62.7368	154.464	2.6959	21.6323
42463	Wed Mar 22 16:21:39 2017_x000D_	21.4223	74.4461	218.85	3.81965	2	37.5005	63.7619	157.203	2.7437	19.3044
42464	Wed Mar 22 16:21:39 2017_x000D_	20.8213	74.8776	218.85	3.81965	2	37.5005	63.7619	157.203	2.7437	20.0438
42465	Wed Mar 22 16:21:39 2017_x000D_	20.6232	75.0898	218.85	3.81965	2	37.5005	63.7619	157.203	2.7437	20.3265
42466	Wed Mar 22 16:21:39 2017_x000D_	20.0219	75.5215	218.85	3.81965	2	37.5005	63.7619	157.203	2.7437	21.0663
42467	Wed Mar 22 16:21:39 2017_x000D_	19.8237	75.7337	218.85	3.81965	2	35.2441	65.4492	133.856	2.33623	18.5354
42468	Wed Mar 22 16:21:39 2017_x000D_	19.6221	75.8435	216.496	3.77857	2	35.2441	65.4492	133.856	2.33623	18.764
42469	Wed Mar 22 16:21:39 2017_x000D_	19.2257	76.2679	216.497	3.77859	2	35.2441	65.4492	133.856	2.33623	19.3296
42470	Wed Mar 22 16:21:39 2017_x000D_	18.8223	76.4877	216.496	3.77857	2	35.2441	65.4492	133.856	2.33623	19.787
42471	Wed Mar 22 16:21:39 2017_x000D_	18.4223	76.8099	218.85	3.81965	2	31.6323	68.1922	143.76	2.50909	15.7724
42472	Wed Mar 22 16:21:39 2017_x000D_	18.2205	76.9198	216.496	3.77857	2	31.6323	68.1922	143.76	2.50909	16.0015
42473	Wed Mar 22 16:21:39 2017_x000D_	17.9232	77.2382	220.634	3.85078	2	31.6323	68.1922	143.76	2.50909	16.4247
42474	Wed Mar 22 16:21:39 2017_x000D_	17.7178	77.2458	220.632	3.85076	2	31.6323	68.1922	143.76	2.50909	16.6006
42475	Wed Mar 22 16:21:39 2017_x000D_	17.6221	77.4544	218.85	3.81965	2	29.149	70.0914	144.495	2.52191	13.6778
42476	Wed Mar 22 16:21:39 2017_x000D_	17.4203	77.5644	221.065	3.85832	2	29.149	70.0914	144.495	2.52191	13.9071
42477	Wed Mar 22 16:21:39 2017_x000D_	17.1228	77.8829	220.633	3.85078	2	29.149	70.0914	144.495	2.52191	14.3296
42478	Wed Mar 22 16:21:39 2017_x000D_	16.7185	78.1031	212.471	3.70832	2	29.149	70.0914	144.495	2.52191	14.7887
42479	Wed Mar 22 16:21:39 2017_x000D_	16.821	78.0993	205.999	3.59536	2	29.149	70.0914	144.495	2.52191	14.7005
42480	Wed Mar 22 16:21:39 2017_x000D_	16.8209	78.0992	200.499	3.49936	2	27.7936	71.1471	148.425	2.5905	12.9897
42481	Wed Mar 22 16:21:39 2017_x000D_	16.9229	78.095	182.152	3.17915	2	27.7936	71.1471	148.425	2.5905	12.9014
42482	Wed Mar 22 16:21:39 2017_x000D_	16.9228	78.0947	176.166	3.07467	2	27.7936	71.1471	148.425	2.5905	12.9013
42483	Wed Mar 22 16:21:39 2017_x000D_	17.0289	78.1925	160.963	2.80934	2	27.7936	71.1471	148.425	2.5905	12.8653
42484	Wed Mar 22 16:21:40 2017_x000D_	16.9262	78.1961	154.322	2.69342	2	26.2011	72.6334	135.918	2.37222	10.8151
42485	Wed Mar 22 16:21:40 2017_x000D_	16.8199	78.0972	145.342	2.53669	2	26.2011	72.6334	135.918	2.37222	10.8563
42486	Wed Mar 22 16:21:40 2017_x000D_	16.5085	78.0061	133.103	2.32308	2	26.2011	72.6334	135.918	2.37222	11.0821
42487	Wed Mar 22 16:21:40 2017_x000D_	16.5052	77.9037	126.672	2.21084	2	26.2011	72.6334	135.918	2.37222	11.0357
42488	Wed Mar 22 16:21:40 2017_x000D_	16.3953	77.7024	121.195	2.11525	2	22.3635	75.5874	155.401	2.71226	6.33187
42489	Wed Mar 22 16:21:40 2017_x000D_	16.073	77.3046	113.36	1.9785	2	22.3635	75.5874	155.401	2.71226	6.52067
42490	Wed Mar 22 16:21:40 2017_x000D_	15.9594	77.0009	109.618	1.91319	2	22.3635	75.5874	155.401	2.71226	6.55824
42491	Wed Mar 22 16:21:40 2017_x000D_	15.7247	76.1885	109.616	1.91316	2	22.3635	75.5874	155.401	2.71226	6.66596
42492	Wed Mar 22 16:21:40 2017_x000D_	15.5043	75.7857	109.618	1.9132	2	21.4634	76.2182	144.529	2.52251	5.97477
42493	Wed Mar 22 16:21:40 2017_x000D_	15.4934	75.4777	108.786	1.89868	2	21.4634	76.2182	144.529	2.52251	6.01575
42494	Wed Mar 22 16:21:40 2017_x000D_	15.1588	74.7704	112.326	1.96045	2	21.4634	76.2182	144.529	2.52251	6.4687
42495	Wed Mar 22 16:21:40 2017_x000D_	15.0413	74.3634	109.617	1.91318	2	21.4634	76.2182	144.529	2.52251	6.68458
42496	Wed Mar 22 16:21:40 2017_x000D_	14.7062	73.6551	113.354	1.97839	2	21.4634	76.2182	144.529	2.52251	7.22698
42497	Wed Mar 22 16:21:40 2017_x000D_	14.5956	73.453	116.072	2.02584	2	20.157	76.182	147.548	2.57519	6.19489
42498	Wed Mar 22 16:21:40 2017_x000D_	14.3671	72.8431	116.07	2.0258	2	20.157	76.182	147.548	2.57519	6.68365
42499	Wed Mar 22 16:21:40 2017_x000D_	14.249	72.435	118.673	2.07123	2	20.157	76.182	147.548	2.57519	6.99603
42500	Wed Mar 22 16:21:40 2017_x000D_	14.0351	72.2363	118.676	2.07129	2	20.157	76.182	147.548	2.57519	7.28328
42501	Wed Mar 22 16:21:40 2017_x000D_	13.8063	71.6255	118.673	2.07123	2	18.9852	73.0883	196.7	3.43307	5.38152
42502	Wed Mar 22 16:21:40 2017_x000D_	13.5922	71.4265	118.676	2.07129	2	18.9852	73.0883	196.7	3.43307	5.64323
42503	Wed Mar 22 16:21:40 2017_x000D_	13.3706	71.0213	118.676	2.07129	2	18.9852	73.0883	196.7	3.43307	5.98299
42504	Wed Mar 22 16:21:40 2017_x000D_	13.1452	70.513	120.006	2.0945	2	18.9852	73.0883	196.7	3.43307	6.38261
42505	Wed Mar 22 16:21:41 2017_x000D_	12.927	70.2103	118.676	2.07129	2	18.181	71.5344	240.321	4.19439	5.41828
42506	Wed Mar 22 16:21:41 2017_x000D_	12.5976	69.7047	122.574	2.13931	2	18.181	71.5344	240.321	4.19439	5.87556
42507	Wed Mar 22 16:21:41 2017_x000D_	12.4829	69.3983	118.676	2.07129	2	18.181	71.5344	240.321	4.19439	6.08533
42508	Wed Mar 22 16:21:41 2017_x000D_	12.0498	68.8957	120.011	2.09458	2	18.181	71.5344	240.321	4.19439	6.6749
42509	Wed Mar 22 16:21:41 2017_x000D_	12.0346	68.4824	120.004	2.09447	2	18.181	71.5344	240.321	4.19439	6.86243
42510	Wed Mar 22 16:21:41 2017_x000D_	11.8159	68.1788	118.676	2.07129	2	17.3572	70.417	236.797	4.13289	5.97625
42511	Wed Mar 22 16:21:41 2017_x000D_	11.3783	67.5716	118.679	2.07134	2	17.3572	70.417	236.797	4.13289	6.62145
42512	Wed Mar 22 16:21:41 2017_x000D_	11.2671	67.3681	116.082	2.02601	2	17.3572	70.417	236.797	4.13289	6.81066
42513	Wed Mar 22 16:21:41 2017_x000D_	11.0366	66.7536	116.08	2.02598	2	17.3572	70.417	236.797	4.13289	7.30551
42514	Wed Mar 22 16:21:41 2017_x000D_	10.8212	66.5531	116.083	2.02604	2	16.7416	69.5241	247.032	4.31151	6.62405
42515	Wed Mar 22 16:21:41 2017_x000D_	10.5981	66.1452	116.084	2.02605	2	16.7416	69.5241	247.032	4.31151	7.01139
42516	Wed Mar 22 16:21:41 2017_x000D_	10.4828	65.8375	112.355	1.96096	2	16.7416	69.5241	247.032	4.31151	7.26386
42517	Wed Mar 22 16:21:41 2017_x000D_	10.3672	65.5298	116.082	2.02601	2	16.7416	69.5241	247.032	4.31151	7.52246
42518	Wed Mar 22 16:21:41 2017_x000D_	10.2595	65.4293	112.356	1.96099	2	16.5524	68.862	235.248	4.10585	7.16826
42519	Wed Mar 22 16:21:41 2017_x000D_	10.0323	64.9173	113.38	1.97885	2	16.5524	68.862	235.248	4.10585	7.62052
42520	Wed Mar 22 16:21:41 2017_x000D_	9.92454	64.8166	109.666	1.91403	2	16.5524	68.862	235.248	4.10585	7.76491
42521	Wed Mar 22 16:21:41 2017_x000D_	9.80123	64.3008	106.182	1.85322	2	16.5524	68.862	235.248	4.10585	8.14757
42522	Wed Mar 22 16:21:41 2017_x000D_	9.68955	64.0964	103.46	1.80572	2	16.3535	68.4184	235.837	4.11613	7.94279
42523	Wed Mar 22 16:21:41 2017_x000D_	9.57026	63.6845	95.0135	1.6583	2	16.3535	68.4184	235.837	4.11613	8.27177
42524	Wed Mar 22 16:21:41 2017_x000D_	9.65888	63.2659	92.1445	1.60822	2	16.3535	68.4184	235.837	4.11613	8.44785
42525	Wed Mar 22 16:21:41 2017_x000D_	9.53551	62.7499	83.15	1.45124	2	16.3535	68.4184	235.837	4.11613	8.86662
42526	Wed Mar 22 16:21:42 2017_x000D_	9.62801	62.4349	80.8024	1.41027	2	16.3535	68.4184	235.837	4.11613	9.00192
42527	Wed Mar 22 16:21:42 2017_x000D_	9.61638	62.1233	74.5568	1.30126	2	16.1451	68.1935	231.255	4.03617	8.91468
42528	Wed Mar 22 16:21:42 2017_x000D_	9.90549	61.4905	66.6858	1.16389	2	16.1451	68.1935	231.255	4.03617	9.15767
42529	Wed Mar 22 16:21:42 2017_x000D_	10.0018	61.2797	61.5287	1.07388	2	16.1451	68.1935	231.255	4.03617	9.24883
42530	Wed Mar 22 16:21:42 2017_x000D_	10.2907	60.6468	50.9941	0.890014	2	16.1451	68.1935	231.255	4.03617	9.55127
42531	Wed Mar 22 16:21:42 2017_x000D_	10.5913	60.3259	46.8732	0.818091	2	15.5961	65.7683	264.829	4.62214	7.39376
42532	Wed Mar 22 16:21:42 2017_x000D_	10.6875	60.1149	40.4776	0.706468	2	15.5961	65.7683	264.829	4.62214	7.48701
42533	Wed Mar 22 16:21:42 2017_x000D_	11.2963	59.681	32.2157	0.56227	2	15.5961	65.7683	264.829	4.62214	7.45275
42534	Wed Mar 22 16:21:42 2017_x000D_	11.5005	59.5711	29.6277	0.517101	2	15.5961	65.7683	264.829	4.62214	7.42827
42535	Wed Mar 22 16:21:42 2017_x000D_	11.8046	59.3542	22.9327	0.400252	2	14.8382	63.1165	260.469	4.54604	4.83297
42536	Wed Mar 22 16:21:42 2017_x000D_	12.5246	59.1257	16.3873	0.286013	2	14.8382	63.1165	260.469	4.54604	4.61294
42537	Wed Mar 22 16:21:42 2017_x000D_	12.8324	59.0129	12.9356	0.225769	2	14.8382	63.1165	260.469	4.54604	4.56758
42538	Wed Mar 22 16:21:42 2017_x000D_	13.556	58.8886	10.5882	0.184799	2	14.8382	63.1165	260.469	4.54604	4.41805
42539	Wed Mar 22 16:21:42 2017_x000D_	13.9675	58.773	7.61103	0.132837	2	14.8382	63.1165	260.469	4.54604	4.42991
42540	Wed Mar 22 16:21:42 2017_x000D_	14.3826	58.7615	7.61218	0.132858	2	14.6677	62.0152	265.048	4.62596	3.26617
42541	Wed Mar 22 16:21:42 2017_x000D_	15.2087	58.6345	4.60319	0.0803409	2	14.6677	62.0152	265.048	4.62596	3.42371
42542	Wed Mar 22 16:21:42 2017_x000D_	15.9375	58.7184	1.58339	0.0276354	2	14.6677	62.0152	265.048	4.62596	3.53289
42543	Wed Mar 22 16:21:42 2017_x000D_	16.3518	58.7069	1.58338	0.0276351	2	14.6677	62.0152	265.048	4.62596	3.71228
42544	Wed Mar 22 16:21:42 2017_x000D_	16.7623	58.5915	-1.29171	-0.0225446	1	11.9154	59.962	1.40102	0.0244524	5.03693
42545	Wed Mar 22 16:21:42 2017_x000D_	17.1799	58.684	1.5834	0.0276355	1	11.9154	59.962	1.40102	0.0244524	5.4174
42546	Wed Mar 22 16:21:42 2017_x000D_	17.9042	58.664	1.58344	0.0276362	1	11.9154	59.962	1.40102	0.0244524	6.12785
42547	Wed Mar 22 16:21:42 2017_x000D_	18.3176	58.6526	1.58338	0.0276353	1	11.9154	59.962	1.40102	0.0244524	6.53473
42548	Wed Mar 22 16:21:43 2017_x000D_	18.9341	58.5318	4.60873	0.0804375	1	11.9154	59.962	1.40102	0.0244524	7.16293
42549	Wed Mar 22 16:21:43 2017_x000D_	19.2473	58.6271	7.32562	0.127856	1	11.9154	59.962	1.40102	0.0244524	7.45243
42550	Wed Mar 22 16:21:43 2017_x000D_	19.97	58.6071	7.62794	0.133133	1	11.9154	59.962	1.40102	0.0244524	8.16776
42551	Wed Mar 22 16:21:43 2017_x000D_	20.1763	58.6014	7.62848	0.133142	1	11.9154	59.962	1.40102	0.0244524	8.3722
42552	Wed Mar 22 16:21:43 2017_x000D_	20.5853	58.4862	4.61119	0.0804804	2	15.1137	61.8086	332.731	5.80726	6.40131
42553	Wed Mar 22 16:21:43 2017_x000D_	21.2005	58.3656	7.62588	0.133097	2	15.1137	61.8086	332.731	5.80726	6.9931
42554	Wed Mar 22 16:21:43 2017_x000D_	21.5094	58.3571	7.32618	0.127866	2	15.1137	61.8086	332.731	5.80726	7.26759
42555	Wed Mar 22 16:21:43 2017_x000D_	22.2272	58.2337	10.6125	0.185222	2	15.1137	61.8086	332.731	5.80726	7.96127
42556	Wed Mar 22 16:21:43 2017_x000D_	22.5358	58.2252	10.1684	0.177472	2	15.1137	61.8086	332.731	5.80726	8.24186
42557	Wed Mar 22 16:21:43 2017_x000D_	23.2527	58.1018	7.62617	0.133102	2	15.8355	60.2938	350.704	6.12095	7.73432
42558	Wed Mar 22 16:21:43 2017_x000D_	23.561	58.0933	7.32617	0.127866	2	15.8355	60.2938	350.704	6.12095	8.03278
42559	Wed Mar 22 16:21:43 2017_x000D_	23.8696	58.0848	7.62789	0.133132	2	15.8355	60.2938	350.704	6.12095	8.33225
42560	Wed Mar 22 16:21:43 2017_x000D_	24.5821	57.8581	7.32342	0.127818	2	15.8355	60.2938	350.704	6.12095	9.07941
42561	Wed Mar 22 16:21:43 2017_x000D_	24.8903	57.8497	7.6253	0.133087	2	17.2314	58.3591	314.23	5.48434	7.67582
42562	Wed Mar 22 16:21:43 2017_x000D_	25.1981	57.8413	7.32506	0.127846	2	17.2314	58.3591	314.23	5.48434	7.98351
42563	Wed Mar 22 16:21:43 2017_x000D_	25.6086	57.8301	7.32622	0.127867	2	17.2314	58.3591	314.23	5.48434	8.39389
42564	Wed Mar 22 16:21:43 2017_x000D_	25.9133	57.7181	4.60166	0.0803142	2	17.2314	58.3591	314.23	5.48434	8.70553
42565	Wed Mar 22 16:21:43 2017_x000D_	26.4258	57.7041	4.45065	0.0776784	2	18.3612	57.5138	315	5.49779	8.06684
42566	Wed Mar 22 16:21:43 2017_x000D_	26.6309	57.6985	4.45093	0.0776833	2	18.3612	57.5138	315	5.49779	8.27176
42567	Wed Mar 22 16:21:43 2017_x000D_	27.1434	57.6845	4.6035	0.0803462	2	18.3612	57.5138	315	5.49779	8.78386
42568	Wed Mar 22 16:21:43 2017_x000D_	27.3483	57.679	4.60383	0.080352	2	18.3612	57.5138	315	5.49779	8.98862
42569	Wed Mar 22 16:21:44 2017_x000D_	27.6553	57.6706	4.45244	0.0777097	2	18.3612	57.5138	315	5.49779	9.29542
42570	Wed Mar 22 16:21:44 2017_x000D_	28.0616	57.556	1.55902	0.02721	2	19.2728	56.6621	325.956	5.68901	8.83414
42571	Wed Mar 22 16:21:44 2017_x000D_	28.1673	57.6566	4.60505	0.0803732	2	19.2728	56.6621	325.956	5.68901	8.94993
42572	Wed Mar 22 16:21:44 2017_x000D_	28.4741	57.6483	4.45355	0.0777292	2	19.2728	56.6621	325.956	5.68901	9.254
42573	Wed Mar 22 16:21:44 2017_x000D_	28.9858	57.6345	10.6293	0.185516	2	19.2728	56.6621	325.956	5.68901	9.76155
42574	Wed Mar 22 16:21:44 2017_x000D_	28.983	57.5314	19.2683	0.336296	2	21.3145	54.9649	316.007	5.51536	8.08658
42575	Wed Mar 22 16:21:44 2017_x000D_	28.8845	57.6374	31.206	0.544648	2	21.3145	54.9649	316.007	5.51536	8.0279
42576	Wed Mar 22 16:21:44 2017_x000D_	28.8878	57.7407	38.7672	0.676615	2	21.3145	54.9649	316.007	5.51536	8.06597
42577	Wed Mar 22 16:21:44 2017_x000D_	28.7923	57.9495	57.4258	1.00227	2	21.3145	54.9649	316.007	5.51536	8.05142
42578	Wed Mar 22 16:21:44 2017_x000D_	28.7955	58.0525	64.0199	1.11736	2	23.3369	53.7061	333.963	5.82876	6.97764
42579	Wed Mar 22 16:21:44 2017_x000D_	28.7925	57.9489	70.6354	1.23282	2	23.3369	53.7061	333.963	5.82876	6.91122
42580	Wed Mar 22 16:21:44 2017_x000D_	28.6963	58.1575	86.0566	1.50197	2	23.3369	53.7061	333.963	5.82876	6.96693
42581	Wed Mar 22 16:21:44 2017_x000D_	28.7983	58.1544	94.544	1.6501	2	23.3369	53.7061	333.963	5.82876	7.04374
42582	Wed Mar 22 16:21:44 2017_x000D_	28.8969	58.048	109.057	1.9034	2	24.4573	53.0799	329.346	5.74818	6.66274
42583	Wed Mar 22 16:21:44 2017_x000D_	28.8935	57.9447	115.434	2.01471	2	24.4573	53.0799	329.346	5.74818	6.58378
42584	Wed Mar 22 16:21:44 2017_x000D_	28.8901	57.8414	121.885	2.12729	2	24.4573	53.0799	329.346	5.74818	6.50551
42585	Wed Mar 22 16:21:44 2017_x000D_	28.6787	57.6405	134.38	2.34537	2	24.4573	53.0799	329.346	5.74818	6.21444
42586	Wed Mar 22 16:21:44 2017_x000D_	28.5764	57.6436	140.429	2.45094	2	24.4573	53.0799	329.346	5.74818	6.14771
42587	Wed Mar 22 16:21:44 2017_x000D_	28.3625	57.3393	142.677	2.49019	2	25.5776	52.4537	323.358	5.64366	5.62359
42588	Wed Mar 22 16:21:44 2017_x000D_	27.9434	57.0403	148.433	2.59064	2	25.5776	52.4537	323.358	5.64366	5.16081
42589	Wed Mar 22 16:21:44 2017_x000D_	27.6301	56.8418	146.828	2.56264	2	25.5776	52.4537	323.358	5.64366	4.8444
42590	Wed Mar 22 16:21:45 2017_x000D_	27.0028	56.4444	146.829	2.56264	2	25.5776	52.4537	323.358	5.64366	4.23756
42591	Wed Mar 22 16:21:45 2017_x000D_	26.5863	56.2482	146.831	2.56268	2	28.0759	50.33	335.42	5.85418	6.10279
42592	Wed Mar 22 16:21:45 2017_x000D_	26.0608	55.8476	145.086	2.53223	2	28.0759	50.33	335.42	5.85418	5.87406
42593	Wed Mar 22 16:21:45 2017_x000D_	25.8489	55.6454	140.436	2.45107	2	28.0759	50.33	335.42	5.85418	5.76307
42594	Wed Mar 22 16:21:45 2017_x000D_	25.4317	55.4488	140.44	2.45114	2	28.0759	50.33	335.42	5.85418	5.76142
42595	Wed Mar 22 16:21:45 2017_x000D_	25.2198	55.2468	140.439	2.45113	2	29.8607	49.5035	339.953	5.9333	7.384
42596	Wed Mar 22 16:21:45 2017_x000D_	24.6898	54.7413	136.372	2.38015	2	29.8607	49.5035	339.953	5.9333	7.36021
42597	Wed Mar 22 16:21:45 2017_x000D_	24.1626	54.3394	134.268	2.34342	2	29.8607	49.5035	339.953	5.9333	7.47357
42598	Wed Mar 22 16:21:45 2017_x000D_	23.9502	54.137	134.268	2.34342	2	29.8607	49.5035	339.953	5.9333	7.51022
42599	Wed Mar 22 16:21:45 2017_x000D_	23.7312	53.7267	134.263	2.34334	2	29.8607	49.5035	339.953	5.9333	7.44353
42600	Wed Mar 22 16:21:45 2017_x000D_	23.0965	53.2223	132.318	2.30939	2	31.4074	49.1095	346.176	6.04191	9.27287
42601	Wed Mar 22 16:21:45 2017_x000D_	22.8837	53.0195	132.319	2.30941	2	31.4074	49.1095	346.176	6.04191	9.37772
42602	Wed Mar 22 16:21:45 2017_x000D_	22.4546	52.5097	134.266	2.34338	2	31.4074	49.1095	346.176	6.04191	9.57674
42603	Wed Mar 22 16:21:45 2017_x000D_	22.2415	52.3066	134.266	2.34339	2	31.4074	49.1095	346.176	6.04191	9.70748
42604	Wed Mar 22 16:21:45 2017_x000D_	22.0249	51.9991	132.317	2.30937	2	32.2997	48.6963	352.75	6.15664	10.7926
42605	Wed Mar 22 16:21:45 2017_x000D_	21.5951	51.4885	134.262	2.34332	2	32.2997	48.6963	352.75	6.15664	11.0628
42606	Wed Mar 22 16:21:45 2017_x000D_	21.3817	51.2851	134.263	2.34333	2	32.2997	48.6963	352.75	6.15664	11.2207
42607	Wed Mar 22 16:21:45 2017_x000D_	20.7411	50.6742	134.264	2.34335	2	32.2997	48.6963	352.75	6.15664	11.7266
42608	Wed Mar 22 16:21:45 2017_x000D_	20.5274	50.4705	134.264	2.34335	2	33.44	47.6311	285.419	4.9815	13.2211
42609	Wed Mar 22 16:21:45 2017_x000D_	20.0997	50.0627	134.265	2.34337	2	33.44	47.6311	285.419	4.9815	13.5601
42610	Wed Mar 22 16:21:45 2017_x000D_	19.8822	49.7541	132.32	2.30942	2	33.44	47.6311	285.419	4.9815	13.723
42611	Wed Mar 22 16:21:45 2017_x000D_	19.6648	49.4458	134.261	2.34329	2	33.44	47.6311	285.419	4.9815	13.8942
42612	Wed Mar 22 16:21:46 2017_x000D_	19.4507	49.2416	134.261	2.3433	2	34.3924	45.9008	277.566	4.84445	15.3106
42613	Wed Mar 22 16:21:46 2017_x000D_	19.0222	48.8329	134.262	2.34331	2	34.3924	45.9008	277.566	4.84445	15.6474
42614	Wed Mar 22 16:21:46 2017_x000D_	18.8078	48.6285	134.262	2.34332	2	34.3924	45.9008	277.566	4.84445	15.8215
42615	Wed Mar 22 16:21:46 2017_x000D_	18.3788	48.2194	134.263	2.34333	2	34.3924	45.9008	277.566	4.84445	16.1806
42616	Wed Mar 22 16:21:46 2017_x000D_	18.1642	48.0147	134.263	2.34334	2	34.3924	45.9008	277.566	4.84445	16.3653
42617	Wed Mar 22 16:21:46 2017_x000D_	17.8384	47.6028	136.357	2.37987	2	34.6506	45.0291	278.926	4.86818	17.0081
42618	Wed Mar 22 16:21:46 2017_x000D_	17.7312	47.5007	136.357	2.37987	2	34.6506	45.0291	278.926	4.86818	17.099
42619	Wed Mar 22 16:21:46 2017_x000D_	17.305	47.1953	134.265	2.34337	2	34.6506	45.0291	278.926	4.86818	17.4803
42620	Wed Mar 22 16:21:46 2017_x000D_	17.1937	46.9879	136.357	2.37987	2	34.6506	45.0291	278.926	4.86818	17.5665
42621	Wed Mar 22 16:21:46 2017_x000D_	17.0899	46.9903	134.265	2.34337	2	34.8988	44.3768	286.711	5.00405	17.9996
42622	Wed Mar 22 16:21:46 2017_x000D_	16.7602	46.4727	130.101	2.27069	2	34.8988	44.3768	286.711	5.00405	18.2593
42623	Wed Mar 22 16:21:46 2017_x000D_	16.6564	46.4751	127.734	2.22937	2	34.8988	44.3768	286.711	5.00405	18.3627
42624	Wed Mar 22 16:21:46 2017_x000D_	16.6602	46.5795	118.195	2.06289	2	34.8988	44.3768	286.711	5.00405	18.3711
42625	Wed Mar 22 16:21:46 2017_x000D_	16.7719	46.7872	110.187	1.92312	2	34.7909	41.954	260.679	4.5497	18.6559
42626	Wed Mar 22 16:21:46 2017_x000D_	16.7758	46.8921	103.731	1.81045	2	34.7909	41.954	260.679	4.5497	18.6796
42627	Wed Mar 22 16:21:46 2017_x000D_	16.6794	47.1043	94.9595	1.65736	2	34.7909	41.954	260.679	4.5497	18.8296
42628	Wed Mar 22 16:21:46 2017_x000D_	16.6831	47.2091	89.1337	1.55568	2	34.7909	41.954	260.679	4.5497	18.8549
42629	Wed Mar 22 16:21:46 2017_x000D_	16.6869	47.3143	83.0574	1.44963	2	34.2465	39.5168	256.263	4.47263	19.213
42630	Wed Mar 22 16:21:46 2017_x000D_	16.6834	47.21	70.7909	1.23553	2	34.2465	39.5168	256.263	4.47263	19.1741
42631	Wed Mar 22 16:21:46 2017_x000D_	16.6797	47.1055	64.1175	1.11906	2	34.2465	39.5168	256.263	4.47263	19.1359
42632	Wed Mar 22 16:21:46 2017_x000D_	16.7762	46.8941	53.2658	0.929664	2	34.2465	39.5168	256.263	4.47263	18.9641
42633	Wed Mar 22 16:21:47 2017_x000D_	16.8765	46.7871	48.9986	0.855186	2	34.2465	39.5168	256.263	4.47263	18.8301
42634	Wed Mar 22 16:21:47 2017_x000D_	17.0769	46.5732	40.4233	0.70552	2	33.6618	37.958	256.908	4.4839	18.689
42635	Wed Mar 22 16:21:47 2017_x000D_	17.177	46.4663	36.2098	0.63198	2	33.6618	37.958	256.908	4.4839	18.551
42636	Wed Mar 22 16:21:47 2017_x000D_	17.6892	46.2456	29.4964	0.514809	2	33.6618	37.958	256.908	4.4839	17.9947
42637	Wed Mar 22 16:21:47 2017_x000D_	17.8898	46.0315	29.495	0.514786	2	33.6618	37.958	256.908	4.4839	17.7183
42638	Wed Mar 22 16:21:47 2017_x000D_	18.1942	45.8153	28.1407	0.491149	2	33.2751	36.8451	256.176	4.47111	17.547
42639	Wed Mar 22 16:21:47 2017_x000D_	18.4988	45.5991	29.4938	0.514765	2	33.2751	36.8451	256.176	4.47111	17.1747
42640	Wed Mar 22 16:21:47 2017_x000D_	19.1146	45.3764	29.4955	0.514794	2	33.2751	36.8451	256.176	4.47111	16.5319
42641	Wed Mar 22 16:21:47 2017_x000D_	19.4187	45.1604	28.1408	0.491149	2	33.2751	36.8451	256.176	4.47111	16.16
42642	Wed Mar 22 16:21:47 2017_x000D_	19.9272	44.8352	32.1052	0.560341	2	32.8684	36.1719	261.184	4.55852	15.5733
42643	Wed Mar 22 16:21:47 2017_x000D_	20.335	44.6171	32.1056	0.560349	2	32.8684	36.1719	261.184	4.55852	15.1132
42644	Wed Mar 22 16:21:47 2017_x000D_	20.9465	44.2899	29.4948	0.514782	2	32.8684	36.1719	261.184	4.55852	14.4234
42645	Wed Mar 22 16:21:47 2017_x000D_	21.1469	44.0761	29.4935	0.514759	2	32.8684	36.1719	261.184	4.55852	14.1375
42646	Wed Mar 22 16:21:47 2017_x000D_	21.5544	43.8582	29.4937	0.514762	2	32.9084	35.2918	262.18	4.57591	14.2231
42647	Wed Mar 22 16:21:47 2017_x000D_	22.1654	43.5313	26.7505	0.466885	2	32.9084	35.2918	262.18	4.57591	13.5389
42648	Wed Mar 22 16:21:47 2017_x000D_	22.4725	43.4204	28.1392	0.491121	2	32.9084	35.2918	262.18	4.57591	13.2281
42649	Wed Mar 22 16:21:47 2017_x000D_	22.7764	43.2047	29.4942	0.51477	2	32.9084	35.2918	262.18	4.57591	12.8558
42650	Wed Mar 22 16:21:47 2017_x000D_	23.4902	42.8761	25.4896	0.444878	2	32.9084	35.2918	262.18	4.57591	12.0923
42651	Wed Mar 22 16:21:47 2017_x000D_	24.0972	42.4449	25.4873	0.444838	2	32.69	35.2852	263.279	4.59508	11.1847
42652	Wed Mar 22 16:21:47 2017_x000D_	24.4042	42.3341	29.4949	0.514783	2	32.69	35.2852	263.279	4.59508	10.8785
42653	Wed Mar 22 16:21:47 2017_x000D_	25.0109	41.9031	29.4936	0.514761	2	32.69	35.2852	263.279	4.59508	10.1373
42654	Wed Mar 22 16:21:48 2017_x000D_	25.4175	41.6857	29.4938	0.514764	2	32.69	35.2852	263.279	4.59508	9.68791
42655	Wed Mar 22 16:21:48 2017_x000D_	25.7239	41.5751	30.6732	0.535349	2	32.7399	34.1848	264.062	4.60876	10.1902
42656	Wed Mar 22 16:21:48 2017_x000D_	26.0303	41.4644	29.4955	0.514794	2	32.7399	34.1848	264.062	4.60876	9.90007
42657	Wed Mar 22 16:21:48 2017_x000D_	26.6365	41.0338	29.4943	0.514773	2	32.7399	34.1848	264.062	4.60876	9.17389
42658	Wed Mar 22 16:21:48 2017_x000D_	26.9393	40.8186	28.1362	0.491069	2	32.7399	34.1848	264.062	4.60876	8.81217
42659	Wed Mar 22 16:21:48 2017_x000D_	27.5515	40.5976	28.1377	0.491095	2	32.7399	34.1848	264.062	4.60876	8.24885
42660	Wed Mar 22 16:21:48 2017_x000D_	27.8545	40.3824	29.4948	0.514782	2	31.9958	31.2958	262.08	4.57416	9.98582
42661	Wed Mar 22 16:21:48 2017_x000D_	28.1602	40.272	25.4836	0.444772	2	31.9958	31.2958	262.08	4.57416	9.76135
42662	Wed Mar 22 16:21:48 2017_x000D_	28.666	39.9484	29.4952	0.514789	2	31.9958	31.2958	262.08	4.57416	9.27119
42663	Wed Mar 22 16:21:48 2017_x000D_	28.9715	39.8381	25.4828	0.444759	2	31.9958	31.2958	262.08	4.57416	9.06186
42664	Wed Mar 22 16:21:48 2017_x000D_	29.1744	39.7297	28.1377	0.491095	2	31.4	29.9541	262.345	4.57878	10.0257
42665	Wed Mar 22 16:21:48 2017_x000D_	29.7824	39.4045	25.4821	0.444746	2	31.4	29.9541	262.345	4.57878	9.58784
42666	Wed Mar 22 16:21:48 2017_x000D_	29.9852	39.2961	28.1377	0.491096	2	31.4	29.9541	262.345	4.57878	9.44852
42667	Wed Mar 22 16:21:48 2017_x000D_	30.4934	39.0775	29.4974	0.514826	2	31.4	29.9541	262.345	4.57878	9.16833
42668	Wed Mar 22 16:21:48 2017_x000D_	30.6929	38.8645	29.496	0.514803	2	31.0226	28.6186	263.377	4.5968	10.2512
42669	Wed Mar 22 16:21:48 2017_x000D_	31.098	38.6479	29.4962	0.514806	2	31.0226	28.6186	263.377	4.5968	10.0296
42670	Wed Mar 22 16:21:48 2017_x000D_	31.3005	38.5396	32.1151	0.560515	2	31.0226	28.6186	263.377	4.5968	9.92489
42671	Wed Mar 22 16:21:48 2017_x000D_	31.7055	38.323	32.1155	0.560522	2	31.0226	28.6186	263.377	4.5968	9.7284
42672	Wed Mar 22 16:21:48 2017_x000D_	31.9079	38.2148	34.6013	0.603907	2	31.0226	28.6186	263.377	4.5968	9.63695
42673	Wed Mar 22 16:21:48 2017_x000D_	32.0079	38.1083	38.634	0.67429	2	31.5196	27.3095	303.926	5.30451	10.8098
42674	Wed Mar 22 16:21:48 2017_x000D_	32.1109	38.1062	49.0184	0.855532	2	31.5196	27.3095	303.926	5.30451	10.8129
42675	Wed Mar 22 16:21:48 2017_x000D_	32.0114	38.2125	53.2707	0.929749	2	31.5196	27.3095	303.926	5.30451	10.9141
42676	Wed Mar 22 16:21:49 2017_x000D_	32.0146	38.3166	67.976	1.18641	2	31.5196	27.3095	303.926	5.30451	11.0182
42677	Wed Mar 22 16:21:49 2017_x000D_	32.0175	38.4207	79.935	1.39513	2	32.2154	26.4478	315	5.49779	11.9745
42678	Wed Mar 22 16:21:49 2017_x000D_	32.0204	38.525	86.0186	1.50131	2	32.2154	26.4478	315	5.49779	12.0788
42679	Wed Mar 22 16:21:49 2017_x000D_	32.1256	38.6275	100.41	1.75249	2	32.2154	26.4478	315	5.49779	12.18
42680	Wed Mar 22 16:21:49 2017_x000D_	32.1283	38.7321	106.819	1.86434	2	32.2154	26.4478	315	5.49779	12.2846
42681	Wed Mar 22 16:21:49 2017_x000D_	32.1251	38.6275	113.525	1.98139	2	32.9012	25.8065	315	5.49779	12.8445
42682	Wed Mar 22 16:21:49 2017_x000D_	32.0157	38.4199	129.501	2.26022	2	32.9012	25.8065	315	5.49779	12.6444
42683	Wed Mar 22 16:21:49 2017_x000D_	32.0124	38.3153	135.756	2.36938	2	32.9012	25.8065	315	5.49779	12.5403
42684	Wed Mar 22 16:21:49 2017_x000D_	31.9063	38.2128	147.767	2.57901	2	32.9012	25.8065	315	5.49779	12.4461
42685	Wed Mar 22 16:21:49 2017_x000D_	31.6951	38.0072	152.769	2.66633	2	32.9112	25.586	314.23	5.48434	12.4806
42686	Wed Mar 22 16:21:49 2017_x000D_	31.1722	37.7019	156.713	2.73516	2	32.9112	25.586	314.23	5.48434	12.2401
42687	Wed Mar 22 16:21:49 2017_x000D_	30.7549	37.4993	156.712	2.73514	2	32.9112	25.586	314.23	5.48434	12.1069
42688	Wed Mar 22 16:21:49 2017_x000D_	30.3404	37.4013	154.106	2.68965	2	32.9112	25.586	314.23	5.48434	12.0917
42689	Wed Mar 22 16:21:49 2017_x000D_	30.0289	37.3018	155.474	2.71353	2	32.9112	25.586	314.23	5.48434	12.0651
42690	Wed Mar 22 16:21:49 2017_x000D_	29.2956	36.8942	156.713	2.73516	2	33.3685	25.1585	315	5.49779	12.4224
42691	Wed Mar 22 16:21:49 2017_x000D_	28.9836	36.7943	152.775	2.66643	2	33.3685	25.1585	315	5.49779	12.4346
42692	Wed Mar 22 16:21:49 2017_x000D_	28.3525	36.3845	152.772	2.66638	2	33.3685	25.1585	315	5.49779	12.2957
42693	Wed Mar 22 16:21:49 2017_x000D_	27.9336	36.1811	152.773	2.66639	2	33.3685	25.1585	315	5.49779	12.2897
42694	Wed Mar 22 16:21:49 2017_x000D_	27.3047	35.8756	150.212	2.6217	2	34.9288	24.5442	333.059	5.81298	13.6575
42695	Wed Mar 22 16:21:49 2017_x000D_	26.8851	35.6719	150.213	2.62172	2	34.9288	24.5442	333.059	5.81298	13.7305
42696	Wed Mar 22 16:21:49 2017_x000D_	26.2521	35.261	150.212	2.62169	2	34.9288	24.5442	333.059	5.81298	13.7889
42697	Wed Mar 22 16:21:50 2017_x000D_	25.9389	35.1608	151.317	2.64099	2	34.9288	24.5442	333.059	5.81298	13.9115
42698	Wed Mar 22 16:21:50 2017_x000D_	25.6219	34.9551	152.772	2.66637	2	36.2907	23.482	335.232	5.8509	15.667
42699	Wed Mar 22 16:21:50 2017_x000D_	24.9877	34.5434	152.769	2.66632	2	36.2907	23.482	335.232	5.8509	15.8149
42700	Wed Mar 22 16:21:50 2017_x000D_	24.7773	34.4413	155.459	2.71326	2	36.2907	23.482	335.232	5.8509	15.8954
42701	Wed Mar 22 16:21:50 2017_x000D_	24.1455	34.1344	152.77	2.66633	2	36.2907	23.482	335.232	5.8509	16.1549
42702	Wed Mar 22 16:21:50 2017_x000D_	23.7275	34.0354	155.461	2.71331	2	37.434	22.413	318.636	5.56125	17.9708
42703	Wed Mar 22 16:21:50 2017_x000D_	23.0915	33.6227	155.457	2.71324	2	37.434	22.413	318.636	5.56125	18.2034
42704	Wed Mar 22 16:21:50 2017_x000D_	22.8805	33.52	152.771	2.66635	2	37.434	22.413	318.636	5.56125	18.3076
42705	Wed Mar 22 16:21:50 2017_x000D_	22.143	33.2141	156.693	2.73481	2	37.434	22.413	318.636	5.56125	18.7211
42706	Wed Mar 22 16:21:50 2017_x000D_	22.143	33.2141	156.693	2.73481	2	37.434	22.413	318.636	5.56125	18.7211
42707	Wed Mar 22 16:21:50 2017_x000D_	21.4018	32.8021	155.455	2.71321	2	38.11	21.9921	315	5.49779	19.9003
42708	Wed Mar 22 16:21:50 2017_x000D_	21.1904	32.6995	158.269	2.76231	2	38.11	21.9921	315	5.49779	20.023
42709	Wed Mar 22 16:21:50 2017_x000D_	20.5554	32.391	155.455	2.7132	2	38.11	21.9921	315	5.49779	20.4035
42710	Wed Mar 22 16:21:50 2017_x000D_	20.1319	32.1853	155.454	2.71319	2	38.11	21.9921	315	5.49779	20.6667
42711	Wed Mar 22 16:21:50 2017_x000D_	19.4996	31.9824	155.457	2.71324	2	38.5674	21.5645	315	5.49779	21.7282
42712	Wed Mar 22 16:21:50 2017_x000D_	19.1795	31.775	156.688	2.73472	2	38.5674	21.5645	315	5.49779	21.9122
42713	Wed Mar 22 16:21:50 2017_x000D_	18.651	31.5704	155.456	2.71322	2	38.5674	21.5645	315	5.49779	22.2886
42714	Wed Mar 22 16:21:50 2017_x000D_	18.2299	31.4703	158.267	2.76228	2	38.5674	21.5645	315	5.49779	22.6216
42715	Wed Mar 22 16:21:50 2017_x000D_	18.0174	31.3671	155.459	2.71327	2	39.2332	21.3643	327.544	5.71672	23.4556
42716	Wed Mar 22 16:21:50 2017_x000D_	17.4877	31.1621	156.692	2.73478	2	39.2332	21.3643	327.544	5.71672	23.8509
42717	Wed Mar 22 16:21:50 2017_x000D_	17.2714	30.9528	156.688	2.73472	2	39.2332	21.3643	327.544	5.71672	23.9637
42718	Wed Mar 22 16:21:51 2017_x000D_	16.7416	30.7476	155.458	2.71325	2	39.2332	21.3643	327.544	5.71672	24.3704
42719	Wed Mar 22 16:21:51 2017_x000D_	16.5286	30.6441	152.783	2.66657	2	39.2332	21.3643	327.544	5.71672	24.5278
42720	Wed Mar 22 16:21:51 2017_x000D_	16.3158	30.5409	155.457	2.71324	2	40.8852	18.7639	289.159	5.04677	27.2462
42721	Wed Mar 22 16:21:51 2017_x000D_	15.8933	30.4401	152.787	2.66664	2	40.8852	18.7639	289.159	5.04677	27.5849
42722	Wed Mar 22 16:21:51 2017_x000D_	15.6766	30.2305	152.784	2.66659	2	40.8852	18.7639	289.159	5.04677	27.694
42723	Wed Mar 22 16:21:51 2017_x000D_	15.5683	30.1255	148.722	2.59569	2	40.8852	18.7639	289.159	5.04677	27.7494
42724	Wed Mar 22 16:21:51 2017_x000D_	15.2467	29.9167	142.173	2.48139	2	41.8309	17.246	286.252	4.99604	29.4494
42725	Wed Mar 22 16:21:51 2017_x000D_	15.2507	30.023	135.963	2.373	2	41.8309	17.246	286.252	4.99604	29.4917
42726	Wed Mar 22 16:21:51 2017_x000D_	15.255	30.129	120.703	2.10666	2	41.8309	17.246	286.252	4.99604	29.5339
42727	Wed Mar 22 16:21:51 2017_x000D_	15.2553	30.1288	112.803	1.96878	2	41.8309	17.246	286.252	4.99604	29.5335
42728	Wed Mar 22 16:21:51 2017_x000D_	15.2595	30.2352	100.808	1.75943	2	42.5377	16.1625	292.176	5.09944	30.6943
42729	Wed Mar 22 16:21:51 2017_x000D_	15.2597	30.2354	94.9585	1.65734	2	42.5377	16.1625	292.176	5.09944	30.6942
42730	Wed Mar 22 16:21:51 2017_x000D_	15.1552	30.2371	86.0587	1.50201	2	42.5377	16.1625	292.176	5.09944	30.7879
42731	Wed Mar 22 16:21:51 2017_x000D_	15.2564	30.1302	70.863	1.23679	2	42.5377	16.1625	292.176	5.09944	30.6491
42732	Wed Mar 22 16:21:51 2017_x000D_	15.2527	30.0242	64.1717	1.12001	2	43.0159	15.2929	291.028	5.07939	31.4294
42733	Wed Mar 22 16:21:51 2017_x000D_	15.2488	29.9183	57.4784	1.00319	2	43.0159	15.2929	291.028	5.07939	31.3833
42734	Wed Mar 22 16:21:51 2017_x000D_	15.5517	29.5958	44.6209	0.778782	2	43.0159	15.2929	291.028	5.07939	30.9654
42735	Wed Mar 22 16:21:51 2017_x000D_	15.649	29.382	42.6094	0.743675	2	43.0159	15.2929	291.028	5.07939	30.7807
42736	Wed Mar 22 16:21:51 2017_x000D_	16.0566	29.0581	31.8907	0.556598	2	43.0159	15.2929	291.028	5.07939	30.2702
42737	Wed Mar 22 16:21:51 2017_x000D_	16.2623	28.9491	29.2531	0.510563	2	43.0159	15.2929	289.389	5.05078	30.0374
42738	Wed Mar 22 16:21:51 2017_x000D_	16.8795	28.6225	26.4835	0.462224	2	43.0159	15.2929	289.389	5.05078	29.3392
42739	Wed Mar 22 16:21:51 2017_x000D_	17.2908	28.4049	26.4833	0.46222	2	43.0159	15.2929	289.389	5.05078	28.874
42740	Wed Mar 22 16:21:52 2017_x000D_	17.601	28.2949	27.8854	0.486693	2	43.0159	15.2929	289.389	5.05078	28.5477
42741	Wed Mar 22 16:21:52 2017_x000D_	18.2141	27.8623	27.8839	0.486665	2	43.255	14.8581	286.252	4.99604	28.2162
42742	Wed Mar 22 16:21:52 2017_x000D_	18.5243	27.7522	26.4827	0.46221	2	43.255	14.8581	286.252	4.99604	27.8902
42743	Wed Mar 22 16:21:52 2017_x000D_	19.1407	27.4261	29.2543	0.510584	2	43.255	14.8581	286.252	4.99604	27.1929
42744	Wed Mar 22 16:21:52 2017_x000D_	19.4468	27.21	27.8839	0.486666	2	43.255	14.8581	286.252	4.99604	26.8216
42745	Wed Mar 22 16:21:52 2017_x000D_	19.7569	27.1001	31.8948	0.55667	2	43.255	14.8581	292.313	5.10183	26.4958
42746	Wed Mar 22 16:21:52 2017_x000D_	20.3726	26.7743	29.2548	0.510593	2	43.255	14.8581	292.313	5.10183	25.7992
42747	Wed Mar 22 16:21:52 2017_x000D_	20.5744	26.5594	29.2534	0.510569	2	43.255	14.8581	292.313	5.10183	25.5212
42748	Wed Mar 22 16:21:52 2017_x000D_	21.19	26.2337	31.8951	0.556675	2	43.255	14.8581	292.313	5.10183	24.8248
42749	Wed Mar 22 16:21:52 2017_x000D_	21.19	26.2337	31.8951	0.556675	2	43.255	14.8581	292.313	5.10183	24.8248
42750	Wed Mar 22 16:21:52 2017_x000D_	21.8019	25.8019	31.8945	0.556665	2	44.785	14.9063	321.214	5.60625	25.435
42751	Wed Mar 22 16:21:52 2017_x000D_	22.3096	25.3713	33.4768	0.584281	2	44.785	14.9063	321.214	5.60625	24.7923
42752	Wed Mar 22 16:21:52 2017_x000D_	22.622	25.3681	31.8954	0.55668	2	44.785	14.9063	321.214	5.60625	24.5081
42753	Wed Mar 22 16:21:52 2017_x000D_	23.1294	24.9376	33.478	0.584302	2	44.785	14.9063	321.214	5.60625	23.8661
42754	Wed Mar 22 16:21:52 2017_x000D_	23.435	24.722	31.8938	0.556651	2	46.7311	15.41	11.9746	0.208996	25.0883
42755	Wed Mar 22 16:21:52 2017_x000D_	23.8447	24.5052	31.8942	0.556659	2	46.7311	15.41	11.9746	0.208996	24.6274
42756	Wed Mar 22 16:21:52 2017_x000D_	24.1503	24.2896	33.4783	0.584307	2	46.7311	15.41	11.9746	0.208996	24.264
42757	Wed Mar 22 16:21:52 2017_x000D_	24.4557	24.074	31.8936	0.556649	2	46.7311	15.41	11.9746	0.208996	23.901
42758	Wed Mar 22 16:21:52 2017_x000D_	24.8651	23.8575	31.8941	0.556657	2	47.5947	15.6583	13.1128	0.228862	24.1632
42759	Wed Mar 22 16:21:52 2017_x000D_	25.0697	23.7492	29.2495	0.5105	2	47.5947	15.6583	13.1128	0.228862	23.934
42760	Wed Mar 22 16:21:52 2017_x000D_	25.2745	23.6409	31.8945	0.556665	2	47.5947	15.6583	13.1128	0.228862	23.7047
42761	Wed Mar 22 16:21:53 2017_x000D_	25.6837	23.4245	31.895	0.556672	2	47.5947	15.6583	13.1128	0.228862	23.2466
42762	Wed Mar 22 16:21:53 2017_x000D_	25.8882	23.3162	29.2498	0.510506	2	48.2397	15.8997	14.107	0.246213	23.5498
42763	Wed Mar 22 16:21:53 2017_x000D_	26.1932	23.1009	27.8761	0.486531	2	48.2397	15.8997	14.107	0.246213	23.1928
42764	Wed Mar 22 16:21:53 2017_x000D_	26.2973	23.0999	29.25	0.510509	2	48.2397	15.8997	14.107	0.246213	23.0935
42765	Wed Mar 22 16:21:53 2017_x000D_	26.7031	22.7773	31.8948	0.55667	2	48.2397	15.8997	14.107	0.246213	22.6081
42766	Wed Mar 22 16:21:53 2017_x000D_	26.9043	22.563	31.8938	0.556651	2	48.2397	15.8997	14.107	0.246213	22.3517
42767	Wed Mar 22 16:21:53 2017_x000D_	27.1122	22.561	35.2143	0.614605	2	49.3215	16.1548	7.25039	0.126543	23.1148
42768	Wed Mar 22 16:21:53 2017_x000D_	27.1127	22.5607	48.9706	0.854698	2	49.3215	16.1548	7.25039	0.126543	23.1142
42769	Wed Mar 22 16:21:53 2017_x000D_	27.0154	22.7739	55.0766	0.961269	2	49.3215	16.1548	7.25039	0.126543	23.2675
42770	Wed Mar 22 16:21:53 2017_x000D_	27.0188	22.8796	66.8275	1.16636	2	49.3215	16.1548	7.25039	0.126543	23.2945
42771	Wed Mar 22 16:21:53 2017_x000D_	27.1227	22.8781	77.2331	1.34797	2	49.7375	16.61	20.1323	0.351376	23.4674
42772	Wed Mar 22 16:21:53 2017_x000D_	27.0187	22.8787	85.8426	1.49824	2	49.7375	16.61	20.1323	0.351376	23.5678
42773	Wed Mar 22 16:21:53 2017_x000D_	27.1221	22.8772	100.465	1.75344	2	49.7375	16.61	20.1323	0.351376	23.4677
42774	Wed Mar 22 16:21:53 2017_x000D_	27.1186	22.771	106.824	1.86443	2	49.7375	16.61	20.1323	0.351376	23.443
42775	Wed Mar 22 16:21:53 2017_x000D_	27.1152	22.6648	113.469	1.98041	2	50.4653	19.7263	39.4895	0.689222	23.5343
42776	Wed Mar 22 16:21:53 2017_x000D_	27.1113	22.5584	125.237	2.18581	2	50.4653	19.7263	39.4895	0.689222	23.5251
42777	Wed Mar 22 16:21:53 2017_x000D_	26.9978	22.2408	129.275	2.25627	2	50.4653	19.7263	39.4895	0.689222	23.6018
42778	Wed Mar 22 16:21:53 2017_x000D_	26.6765	21.925	133.392	2.32814	2	50.4653	19.7263	39.4895	0.689222	23.8902
42779	Wed Mar 22 16:21:53 2017_x000D_	26.3581	21.715	135.469	2.36438	2	50.4653	19.7263	39.4895	0.689222	24.1891
42780	Wed Mar 22 16:21:53 2017_x000D_	25.8191	21.0814	133.394	2.32816	2	50.6107	21.2767	82.1692	1.43412	24.7924
42781	Wed Mar 22 16:21:53 2017_x000D_	25.6045	20.8704	133.394	2.32817	2	50.6107	21.2767	82.1692	1.43412	25.0095
42782	Wed Mar 22 16:21:53 2017_x000D_	25.3899	20.6592	133.395	2.32818	2	50.6107	21.2767	82.1692	1.43412	25.2284
42783	Wed Mar 22 16:21:54 2017_x000D_	24.9604	20.2366	133.395	2.32819	2	50.6107	21.2767	82.1692	1.43412	25.6714
42784	Wed Mar 22 16:21:54 2017_x000D_	24.5272	19.707	131.479	2.29475	2	50.7561	22.8266	76.7293	1.33918	26.4138
42785	Wed Mar 22 16:21:54 2017_x000D_	24.2082	19.4963	129.29	2.25653	2	50.7561	22.8266	76.7293	1.33918	26.756
42786	Wed Mar 22 16:21:54 2017_x000D_	23.7711	18.8595	129.287	2.25649	2	50.7561	22.8266	76.7293	1.33918	27.275
42787	Wed Mar 22 16:21:54 2017_x000D_	23.5557	18.6476	129.288	2.25651	2	50.7561	22.8266	76.7293	1.33918	27.5196
42788	Wed Mar 22 16:21:54 2017_x000D_	23.1181	18.0099	129.286	2.25647	2	50.9223	23.9353	82.9549	1.44784	28.4286
42789	Wed Mar 22 16:21:54 2017_x000D_	22.9025	17.7977	129.287	2.25649	2	50.9223	23.9353	82.9549	1.44784	28.6841
42790	Wed Mar 22 16:21:54 2017_x000D_	22.4677	17.2664	131.173	2.28939	2	50.9223	23.9353	82.9549	1.44784	29.2256
42791	Wed Mar 22 16:21:54 2017_x000D_	22.2483	16.9468	129.286	2.25647	2	50.9223	23.9353	82.9549	1.44784	29.5133
42792	Wed Mar 22 16:21:54 2017_x000D_	22.0324	16.7342	129.287	2.25649	2	49.9975	25.01	105.801	1.84657	29.1639
42793	Wed Mar 22 16:21:54 2017_x000D_	21.5969	16.202	131.171	2.28937	2	49.9975	25.01	105.801	1.84657	29.7351
42794	Wed Mar 22 16:21:54 2017_x000D_	21.3772	15.8819	129.286	2.25647	2	49.9975	25.01	105.801	1.84657	30.0407
42795	Wed Mar 22 16:21:54 2017_x000D_	20.9445	15.4559	129.288	2.25651	2	49.9975	25.01	105.801	1.84657	30.5836
42796	Wed Mar 22 16:21:54 2017_x000D_	20.8292	15.1352	133.378	2.32788	2	49.9975	25.01	105.801	1.84657	30.7945
42797	Wed Mar 22 16:21:54 2017_x000D_	20.6126	14.922	133.378	2.32788	2	47.9923	25.8306	163.694	2.857	29.4728
42798	Wed Mar 22 16:21:54 2017_x000D_	20.1793	14.4953	133.379	2.3279	2	47.9923	25.8306	163.694	2.857	30.0342
42799	Wed Mar 22 16:21:54 2017_x000D_	19.9626	14.2818	133.379	2.3279	2	47.9923	25.8306	163.694	2.857	30.3157
42800	Wed Mar 22 16:21:54 2017_x000D_	19.7457	14.0682	133.379	2.32791	2	47.9923	25.8306	163.694	2.857	30.5978
42801	Wed Mar 22 16:21:54 2017_x000D_	19.5217	13.6399	133.375	2.32783	2	46.2257	26.2173	171.074	2.9858	29.5177
42802	Wed Mar 22 16:21:54 2017_x000D_	19.3083	13.5337	135.437	2.36382	2	46.2257	26.2173	171.074	2.9858	29.756
42803	Wed Mar 22 16:21:54 2017_x000D_	18.9827	13.2129	131.171	2.28937	2	46.2257	26.2173	171.074	2.9858	30.1877
42804	Wed Mar 22 16:21:55 2017_x000D_	18.8704	12.9984	133.376	2.32785	2	46.2257	26.2173	171.074	2.9858	30.3818
42805	Wed Mar 22 16:21:55 2017_x000D_	18.5482	12.7849	131.173	2.28939	2	44.8956	26.6176	180	3.14159	29.7578
42806	Wed Mar 22 16:21:55 2017_x000D_	18.4357	12.5703	133.377	2.32786	2	44.8956	26.6176	180	3.14159	29.9575
42807	Wed Mar 22 16:21:55 2017_x000D_	18.1098	12.2493	133.213	2.32501	2	44.8956	26.6176	180	3.14159	30.3962
42808	Wed Mar 22 16:21:55 2017_x000D_	17.9972	12.0345	135.432	2.36373	2	44.8956	26.6176	180	3.14159	30.5972
42809	Wed Mar 22 16:21:55 2017_x000D_	17.7796	11.8201	135.432	2.36373	2	43.7631	27.4652	165.141	2.88226	30.33
42810	Wed Mar 22 16:21:55 2017_x000D_	17.6706	11.713	139.707	2.43835	2	43.7631	27.4652	165.141	2.88226	30.4787
42811	Wed Mar 22 16:21:55 2017_x000D_	17.5613	11.6062	152.159	2.65568	2	43.7631	27.4652	165.141	2.88226	30.6275
42812	Wed Mar 22 16:21:55 2017_x000D_	17.5651	11.7143	160.558	2.80227	2	43.7631	27.4652	165.141	2.88226	30.5684
42813	Wed Mar 22 16:21:55 2017_x000D_	17.772	11.6065	177.127	3.09145	2	43.7631	27.4652	165.141	2.88226	30.4473
42814	Wed Mar 22 16:21:55 2017_x000D_	17.7721	11.6068	183.289	3.199	2	41.3616	27.3913	157.847	2.75494	28.3834
42815	Wed Mar 22 16:21:55 2017_x000D_	17.8744	11.4991	199.207	3.47681	2	41.3616	27.3913	157.847	2.75494	28.3586
42816	Wed Mar 22 16:21:55 2017_x000D_	17.9764	11.3912	209.029	3.64824	2	41.3616	27.3913	157.847	2.75494	28.335
42817	Wed Mar 22 16:21:55 2017_x000D_	18.0819	11.3908	215.892	3.76802	2	41.3616	27.3913	157.847	2.75494	28.2482
42818	Wed Mar 22 16:21:55 2017_x000D_	18.0822	11.3906	224.552	3.91917	2	37.8166	28.3856	171.074	2.9858	26.0437
42819	Wed Mar 22 16:21:55 2017_x000D_	18.0791	11.2825	240.042	4.18952	2	37.8166	28.3856	171.074	2.9858	26.1168
42820	Wed Mar 22 16:21:55 2017_x000D_	18.0792	11.2821	248.176	4.33148	2	37.8166	28.3856	171.074	2.9858	26.1169
42821	Wed Mar 22 16:21:55 2017_x000D_	17.9776	11.3896	257.396	4.4924	2	37.8166	28.3856	171.074	2.9858	26.1237
42822	Wed Mar 22 16:21:55 2017_x000D_	17.8794	11.6049	266.031	4.64312	2	35.3834	28.9729	180	3.14159	24.6584
42823	Wed Mar 22 16:21:55 2017_x000D_	17.8899	11.927	-82.5155	-1.44017	2	35.3834	28.9729	180	3.14159	24.4251
42824	Wed Mar 22 16:21:55 2017_x000D_	17.9986	12.0343	-79.3518	-1.38495	2	35.3834	28.9729	180	3.14159	24.2724
42825	Wed Mar 22 16:21:56 2017_x000D_	18.1216	12.5716	-75.9084	-1.32485	2	35.3834	28.9729	180	3.14159	23.8112
42826	Wed Mar 22 16:21:56 2017_x000D_	18.136	13.0016	-75.9059	-1.32481	2	34.0524	29.3733	164.206	2.86594	22.8334
42827	Wed Mar 22 16:21:56 2017_x000D_	18.1468	13.3238	-76.5237	-1.33559	2	34.0524	29.3733	164.206	2.86594	22.5959
42828	Wed Mar 22 16:21:56 2017_x000D_	18.3785	13.9673	-76.5257	-1.33563	2	34.0524	29.3733	164.206	2.86594	21.9776
42829	Wed Mar 22 16:21:56 2017_x000D_	18.498	14.3963	-79.3532	-1.38498	2	34.0524	29.3733	164.206	2.86594	21.5928
42830	Wed Mar 22 16:21:56 2017_x000D_	18.5195	15.0402	-79.3507	-1.38493	2	34.0524	29.3733	164.206	2.86594	21.1355
42831	Wed Mar 22 16:21:56 2017_x000D_	18.6318	15.2543	-82.2327	-1.43523	2	32.7213	29.7739	163.9	2.86059	20.232
42832	Wed Mar 22 16:21:56 2017_x000D_	18.7652	16.1114	-79.3518	-1.38495	2	32.7213	29.7739	163.9	2.86059	19.5304
42833	Wed Mar 22 16:21:56 2017_x000D_	18.8809	16.4326	-81.9125	-1.42964	2	32.7213	29.7739	163.9	2.86059	19.2236
42834	Wed Mar 22 16:21:56 2017_x000D_	18.8916	16.7539	-82.2341	-1.43525	2	32.7213	29.7739	163.9	2.86059	18.9942
42835	Wed Mar 22 16:21:56 2017_x000D_	19.0248	17.6098	-79.3513	-1.38494	2	32.0457	30.1944	172.345	3.00799	18.1085
42836	Wed Mar 22 16:21:56 2017_x000D_	19.0319	17.8239	-79.3504	-1.38493	2	32.0457	30.1944	172.345	3.00799	17.9552
42837	Wed Mar 22 16:21:56 2017_x000D_	19.151	18.2513	-82.2354	-1.43528	2	32.0457	30.1944	172.345	3.00799	17.5759
42838	Wed Mar 22 16:21:56 2017_x000D_	19.284	19.1061	-79.3507	-1.38493	2	32.0457	30.1944	172.345	3.00799	16.906
42839	Wed Mar 22 16:21:56 2017_x000D_	19.2911	19.3199	-79.3498	-1.38492	2	31.1616	30.388	162.786	2.84114	16.23
42840	Wed Mar 22 16:21:56 2017_x000D_	19.4242	20.1741	-82.2357	-1.43528	2	31.1616	30.388	162.786	2.84114	15.5593
42841	Wed Mar 22 16:21:56 2017_x000D_	19.4313	20.3877	-82.2351	-1.43527	2	31.1616	30.388	162.786	2.84114	15.4145
42842	Wed Mar 22 16:21:56 2017_x000D_	19.5607	21.1342	-85.3083	-1.48891	2	31.1616	30.388	162.786	2.84114	14.8396
42843	Wed Mar 22 16:21:56 2017_x000D_	19.6759	21.4536	-82.2376	-1.43532	2	31.1616	30.388	162.786	2.84114	14.5515
42844	Wed Mar 22 16:21:56 2017_x000D_	19.6899	21.8803	-82.2365	-1.4353	2	30.933	30.6017	172.345	3.00799	14.2292
42845	Wed Mar 22 16:21:56 2017_x000D_	19.8225	22.7323	-79.347	-1.38487	2	30.933	30.6017	172.345	3.00799	13.6151
42846	Wed Mar 22 16:21:56 2017_x000D_	19.8295	22.9455	-79.3461	-1.38485	2	30.933	30.6017	172.345	3.00799	13.4872
42847	Wed Mar 22 16:21:57 2017_x000D_	19.9622	23.7969	-82.2368	-1.4353	2	30.933	30.6017	172.345	3.00799	12.9098
42848	Wed Mar 22 16:21:57 2017_x000D_	19.9693	24.0099	-82.2362	-1.43529	2	30.7145	30.595	173.274	3.0242	12.6025
42849	Wed Mar 22 16:21:57 2017_x000D_	19.9833	24.4357	-82.2351	-1.43527	2	30.7145	30.595	173.274	3.0242	12.3732
42850	Wed Mar 22 16:21:57 2017_x000D_	20.0043	25.0743	-82.2335	-1.43524	2	30.7145	30.595	173.274	3.0242	12.0493
42851	Wed Mar 22 16:21:57 2017_x000D_	20.2271	25.4976	-82.2376	-1.43532	2	30.7145	30.595	173.274	3.0242	11.6606
42852	Wed Mar 22 16:21:57 2017_x000D_	20.2411	25.9229	-82.2365	-1.4353	2	30.933	30.6017	170.028	2.96755	11.6708
42853	Wed Mar 22 16:21:57 2017_x000D_	20.2585	26.4545	-81.9114	-1.42962	2	30.933	30.6017	170.028	2.96755	11.4518
42854	Wed Mar 22 16:21:57 2017_x000D_	20.269	26.7731	-82.2343	-1.43526	2	30.933	30.6017	170.028	2.96755	11.3304
42855	Wed Mar 22 16:21:57 2017_x000D_	20.3943	27.4093	-85.1684	-1.48647	2	30.933	30.6017	170.028	2.96755	11.0116
42856	Wed Mar 22 16:21:57 2017_x000D_	20.509	27.7267	-81.9131	-1.42965	2	31.6975	33.0509	121.602	2.12236	12.3907
42857	Wed Mar 22 16:21:57 2017_x000D_	20.5263	28.2571	-82.2357	-1.43528	2	31.6975	33.0509	121.602	2.12236	12.1563
42858	Wed Mar 22 16:21:57 2017_x000D_	20.5333	28.4693	-82.2351	-1.43527	2	31.6975	33.0509	121.602	2.12236	12.0677
42859	Wed Mar 22 16:21:57 2017_x000D_	20.6582	29.1043	-79.3376	-1.3847	2	31.6975	33.0509	121.602	2.12236	11.7236
42860	Wed Mar 22 16:21:57 2017_x000D_	20.6652	29.3164	-79.3367	-1.38469	2	31.6975	33.0509	121.602	2.12236	11.6472
42861	Wed Mar 22 16:21:57 2017_x000D_	20.6721	29.5284	-79.3358	-1.38467	2	32.0048	35.9255	82.4335	1.43874	13.0136
42862	Wed Mar 22 16:21:57 2017_x000D_	20.7903	29.9511	-82.2365	-1.4353	2	32.0048	35.9255	82.4335	1.43874	12.7066
42863	Wed Mar 22 16:21:57 2017_x000D_	20.7903	29.9511	-82.2365	-1.4353	2	32.0048	35.9255	82.4335	1.43874	12.7066
42864	Wed Mar 22 16:21:57 2017_x000D_	20.8039	30.3746	-76.4852	-1.33492	2	32.0048	35.9255	82.4335	1.43874	12.5009
42865	Wed Mar 22 16:21:57 2017_x000D_	20.9183	30.6911	-72.937	-1.27299	2	32.1434	37.6921	83.4113	1.4558	13.2294
42866	Wed Mar 22 16:21:57 2017_x000D_	20.8137	30.6922	-64.7063	-1.12934	2	32.1434	37.6921	83.4113	1.4558	13.3177
42867	Wed Mar 22 16:21:57 2017_x000D_	20.7056	30.588	-52.7175	-0.920094	2	32.1434	37.6921	83.4113	1.4558	13.4645
42868	Wed Mar 22 16:21:58 2017_x000D_	20.7018	30.4821	-46.2409	-0.807056	2	32.1434	37.6921	83.4113	1.4558	13.5238
42869	Wed Mar 22 16:21:58 2017_x000D_	20.7015	30.4823	-37.9325	-0.662047	2	32.272	39.6778	79.8673	1.39395	14.7795
42870	Wed Mar 22 16:21:58 2017_x000D_	20.493	30.4857	-24.6065	-0.429465	2	32.272	39.6778	79.8673	1.39395	14.9412
42871	Wed Mar 22 16:21:58 2017_x000D_	20.4927	30.4859	-16.94	-0.295659	2	32.272	39.6778	79.8673	1.39395	14.9413
42872	Wed Mar 22 16:21:58 2017_x000D_	20.6006	30.5911	-2.14656	-0.0374645	2	32.272	39.6778	79.8673	1.39395	14.7915
42873	Wed Mar 22 16:21:58 2017_x000D_	20.7052	30.59	3.82784	0.0668083	2	32.2321	40.5571	79.8673	1.39395	15.2385
42874	Wed Mar 22 16:21:58 2017_x000D_	20.81	30.589	22.4898	0.392521	2	32.2321	40.5571	79.8673	1.39395	15.1601
42875	Wed Mar 22 16:21:58 2017_x000D_	21.0149	30.4804	25.2722	0.441083	2	32.2321	40.5571	79.8673	1.39395	15.0786
42876	Wed Mar 22 16:21:58 2017_x000D_	21.1194	30.479	31.9448	0.557541	2	32.2321	40.5571	79.8673	1.39395	15.002
42877	Wed Mar 22 16:21:58 2017_x000D_	21.3208	30.2644	31.9437	0.557523	2	32.2321	40.5571	79.8673	1.39395	14.9999
42878	Wed Mar 22 16:21:58 2017_x000D_	21.9352	29.9386	34.4462	0.6012	2	32.2022	41.2166	85.4615	1.49158	15.2514
42879	Wed Mar 22 16:21:58 2017_x000D_	22.2407	29.7227	36.0894	0.629879	2	32.2022	41.2166	85.4615	1.49158	15.2099
42880	Wed Mar 22 16:21:58 2017_x000D_	22.9517	29.184	31.943	0.55751	2	32.2022	41.2166	85.4615	1.49158	15.1775
42881	Wed Mar 22 16:21:58 2017_x000D_	23.2571	28.9682	33.5226	0.585079	2	32.2022	41.2166	85.4615	1.49158	15.167
42882	Wed Mar 22 16:21:58 2017_x000D_	23.8674	28.5369	33.5223	0.585075	2	32.3806	42.1021	85.9223	1.49963	16.0153
42883	Wed Mar 22 16:21:58 2017_x000D_	24.1723	28.3213	31.9418	0.557489	2	32.3806	42.1021	85.9223	1.49963	16.0402
42884	Wed Mar 22 16:21:58 2017_x000D_	24.8892	27.9949	27.9366	0.487585	2	32.3806	42.1021	85.9223	1.49963	15.9729
42885	Wed Mar 22 16:21:58 2017_x000D_	25.1943	27.7794	29.3048	0.511466	2	32.3806	42.1021	85.9223	1.49963	16.0244
42886	Wed Mar 22 16:21:58 2017_x000D_	25.499	27.564	27.935	0.487558	2	32.3407	42.981	96.5887	1.68579	16.8669
42887	Wed Mar 22 16:21:58 2017_x000D_	26.2124	27.1319	29.3038	0.511448	2	32.3407	42.981	96.5887	1.68579	16.9926
42888	Wed Mar 22 16:21:58 2017_x000D_	26.517	26.9166	27.9335	0.487531	2	32.3407	42.981	96.5887	1.68579	17.0874
42889	Wed Mar 22 16:21:58 2017_x000D_	26.825	26.8071	31.9434	0.557518	2	32.3407	42.981	96.5887	1.68579	17.0885
42890	Wed Mar 22 16:21:59 2017_x000D_	27.4341	26.3766	31.9428	0.557507	2	32.3407	42.981	96.5887	1.68579	17.3142
42891	Wed Mar 22 16:21:59 2017_x000D_	27.8422	26.1602	31.9433	0.557515	2	31.5765	45.3778	101.928	1.77897	19.5771
42892	Wed Mar 22 16:21:59 2017_x000D_	28.4573	25.9416	31.9452	0.557549	2	31.5765	45.3778	101.928	1.77897	19.6849
42893	Wed Mar 22 16:21:59 2017_x000D_	28.658	25.7277	31.9442	0.557531	2	31.5765	45.3778	101.928	1.77897	19.8657
42894	Wed Mar 22 16:21:59 2017_x000D_	28.9624	25.5125	33.5261	0.585141	2	31.5765	45.3778	101.928	1.77897	20.0366
42895	Wed Mar 22 16:21:59 2017_x000D_	29.5708	25.0825	33.5258	0.585136	2	31.0804	46.6823	105.035	1.83321	21.6525
42896	Wed Mar 22 16:21:59 2017_x000D_	29.878	24.9734	34.4512	0.601286	2	31.0804	46.6823	105.035	1.83321	21.7422
42897	Wed Mar 22 16:21:59 2017_x000D_	30.4861	24.5435	34.451	0.601284	2	31.0804	46.6823	105.035	1.83321	22.1468
42898	Wed Mar 22 16:21:59 2017_x000D_	30.6867	24.3297	34.4502	0.60127	2	31.0804	46.6823	105.035	1.83321	22.3561
42899	Wed Mar 22 16:21:59 2017_x000D_	31.2945	23.9	34.4501	0.601268	2	30.6143	47.328	109.405	1.90947	23.4379
42900	Wed Mar 22 16:21:59 2017_x000D_	31.5985	23.6852	36.0967	0.630005	2	30.6143	47.328	109.405	1.90947	23.6633
42901	Wed Mar 22 16:21:59 2017_x000D_	31.9022	23.4705	34.45	0.601265	2	30.6143	47.328	109.405	1.90947	23.8922
42902	Wed Mar 22 16:21:59 2017_x000D_	32.5126	23.1469	31.9421	0.557494	2	30.6143	47.328	109.405	1.90947	24.2555
42903	Wed Mar 22 16:21:59 2017_x000D_	32.8163	22.9322	33.5258	0.585136	2	30.1383	48.1932	110.218	1.92366	25.4026
42904	Wed Mar 22 16:21:59 2017_x000D_	33.5265	22.5021	31.9419	0.557492	2	30.1383	48.1932	110.218	1.92366	25.9136
42905	Wed Mar 22 16:21:59 2017_x000D_	33.8301	22.2875	33.5261	0.585141	2	30.1383	48.1932	110.218	1.92366	26.1674
42906	Wed Mar 22 16:21:59 2017_x000D_	34.1334	22.073	31.9413	0.557481	2	30.1383	48.1932	110.218	1.92366	26.424
42907	Wed Mar 22 16:21:59 2017_x000D_	34.8405	21.5373	36.0987	0.63004	2	30.1383	48.1932	110.218	1.92366	27.0675
42908	Wed Mar 22 16:21:59 2017_x000D_	35.0436	21.4296	33.5255	0.58513	2	28.7699	49.4715	150.374	2.62452	28.7351
42909	Wed Mar 22 16:21:59 2017_x000D_	35.7528	21.0001	31.9405	0.557468	2	28.7699	49.4715	150.374	2.62452	29.3152
42910	Wed Mar 22 16:21:59 2017_x000D_	36.0561	20.7857	33.5258	0.585135	2	28.7699	49.4715	150.374	2.62452	29.5967
42911	Wed Mar 22 16:22:00 2017_x000D_	36.3591	20.5715	31.94	0.557457	2	28.7699	49.4715	150.374	2.62452	29.8799
42912	Wed Mar 22 16:22:00 2017_x000D_	36.9651	20.1431	31.9394	0.557447	2	27.6494	50.0978	147.919	2.58168	31.3698
42913	Wed Mar 22 16:22:00 2017_x000D_	37.1652	19.9297	31.9383	0.557428	2	27.6494	50.0978	147.919	2.58168	31.6333
42914	Wed Mar 22 16:22:00 2017_x000D_	37.771	19.5015	31.9377	0.557418	2	27.6494	50.0978	147.919	2.58168	32.227
42915	Wed Mar 22 16:22:00 2017_x000D_	37.9765	19.4999	31.9392	0.557445	2	27.6494	50.0978	147.919	2.58168	32.2937
42916	Wed Mar 22 16:22:00 2017_x000D_	38.2792	19.2859	30.4838	0.532042	2	26.5191	50.9436	164.517	2.87136	33.7714
42917	Wed Mar 22 16:22:00 2017_x000D_	38.7847	18.9644	29.2887	0.511185	2	26.5191	50.9436	164.517	2.87136	34.2508
42918	Wed Mar 22 16:22:00 2017_x000D_	38.9874	18.8571	31.939	0.557441	2	26.5191	50.9436	164.517	2.87136	34.4239
42919	Wed Mar 22 16:22:00 2017_x000D_	39.4927	18.5357	30.7962	0.537495	2	26.5191	50.9436	164.517	2.87136	34.9083
42920	Wed Mar 22 16:22:00 2017_x000D_	39.7978	18.4278	31.94	0.557458	2	26.5191	50.9436	164.517	2.87136	35.1227
42921	Wed Mar 22 16:22:00 2017_x000D_	39.895	18.2154	30.4822	0.532015	2	24.0502	52.4091	140.339	2.44937	37.6864
42922	Wed Mar 22 16:22:00 2017_x000D_	40.2003	18.1073	34.4534	0.601325	2	24.0502	52.4091	140.339	2.44937	37.9136
42923	Wed Mar 22 16:22:00 2017_x000D_	40.4027	18.0001	31.9393	0.557447	2	24.0502	52.4091	140.339	2.44937	38.097
42924	Wed Mar 22 16:22:00 2017_x000D_	40.8049	17.6797	29.2867	0.511149	2	24.0502	52.4091	140.339	2.44937	38.5597
42925	Wed Mar 22 16:22:00 2017_x000D_	40.9046	17.5732	25.2153	0.44009	2	21.1254	54.3007	144.025	2.51371	41.7148
42926	Wed Mar 22 16:22:00 2017_x000D_	40.8016	17.5737	12.6934	0.221542	2	21.1254	54.3007	144.025	2.51371	41.6656
42927	Wed Mar 22 16:22:00 2017_x000D_	40.6987	17.5743	6.28834	0.109752	2	21.1254	54.3007	144.025	2.51371	41.6166
42928	Wed Mar 22 16:22:00 2017_x000D_	40.701	17.6798	-2.56661	-0.0447959	2	21.1254	54.3007	144.025	2.51371	41.5246
42929	Wed Mar 22 16:22:00 2017_x000D_	40.5958	17.5743	-11.8333	-0.20653	2	19.2728	56.6621	112.581	1.96492	44.5256
42930	Wed Mar 22 16:22:00 2017_x000D_	40.6983	17.573	-24.0876	-0.420408	2	19.2728	56.6621	112.581	1.96492	44.5759
42931	Wed Mar 22 16:22:00 2017_x000D_	40.6986	17.5727	-32.149	-0.561105	2	19.2728	56.6621	112.581	1.96492	44.5763
42932	Wed Mar 22 16:22:01 2017_x000D_	40.9064	17.6764	-46.9416	-0.819286	2	19.2728	56.6621	112.581	1.96492	44.5858
42933	Wed Mar 22 16:22:01 2017_x000D_	41.1143	17.7808	-52.9563	-0.924262	2	19.2728	56.6621	112.581	1.96492	44.596
42934	Wed Mar 22 16:22:01 2017_x000D_	41.2251	18.0976	-61.662	-1.07621	2	17.1737	59.674	115.536	2.01649	48.0319
42935	Wed Mar 22 16:22:01 2017_x000D_	41.3303	18.2026	-65.4675	-1.14262	2	17.1737	59.674	115.536	2.01649	47.9939
42936	Wed Mar 22 16:22:01 2017_x000D_	41.5484	18.7298	-71.6799	-1.25105	2	17.1737	59.674	115.536	2.01649	47.6503
42937	Wed Mar 22 16:22:01 2017_x000D_	41.6561	18.9406	-74.3641	-1.2979	2	17.1737	59.674	115.536	2.01649	47.5247
42938	Wed Mar 22 16:22:01 2017_x000D_	41.6665	19.3633	-74.3611	-1.29785	2	15.9866	61.8336	110.427	1.92731	49.6305
42939	Wed Mar 22 16:22:01 2017_x000D_	41.8866	19.9955	-74.3623	-1.29787	2	15.9866	61.8336	110.427	1.92731	49.2061
42940	Wed Mar 22 16:22:01 2017_x000D_	41.9991	20.4169	-71.6769	-1.251	2	15.9866	61.8336	110.427	1.92731	48.908
42941	Wed Mar 22 16:22:01 2017_x000D_	42.1169	21.0494	-74.3605	-1.29783	2	15.9866	61.8336	110.427	1.92731	48.437
42942	Wed Mar 22 16:22:01 2017_x000D_	42.3265	21.2586	-74.3647	-1.29791	2	15.265	63.3479	119.894	2.09255	50.0383
42943	Wed Mar 22 16:22:01 2017_x000D_	42.3469	22.1021	-74.3587	-1.2978	2	15.265	63.3479	119.894	2.09255	49.3421
42944	Wed Mar 22 16:22:01 2017_x000D_	42.5563	22.311	-74.3629	-1.29788	2	15.265	63.3479	119.894	2.09255	49.2833
42945	Wed Mar 22 16:22:01 2017_x000D_	42.6685	22.7314	-71.6741	-1.25095	2	15.265	63.3479	119.894	2.09255	48.9964
42946	Wed Mar 22 16:22:01 2017_x000D_	42.7809	23.1518	-74.3626	-1.29787	2	15.265	63.3479	119.894	2.09255	48.7119
42947	Wed Mar 22 16:22:01 2017_x000D_	43.0002	23.7814	-74.3638	-1.29789	2	14.0213	66.8193	95.8855	1.67352	51.8848
42948	Wed Mar 22 16:22:01 2017_x000D_	43.1097	24.0962	-70.7941	-1.23559	2	14.0213	66.8193	95.8855	1.67352	51.6856
42949	Wed Mar 22 16:22:01 2017_x000D_	43.3313	24.8301	-71.6732	-1.25093	2	14.0213	66.8193	95.8855	1.67352	51.2071
42950	Wed Mar 22 16:22:01 2017_x000D_	43.4409	25.1446	-73.6103	-1.28474	2	14.0213	66.8193	95.8855	1.67352	51.0127
42951	Wed Mar 22 16:22:01 2017_x000D_	43.6623	25.8777	-74.3659	-1.29793	2	13.6984	69.2197	93.2329	1.62722	52.6912
42952	Wed Mar 22 16:22:01 2017_x000D_	43.7715	26.1917	-70.7921	-1.23556	2	13.6984	69.2197	93.2329	1.62722	52.4957
42953	Wed Mar 22 16:22:01 2017_x000D_	43.9926	26.9239	-71.6723	-1.25092	2	13.6984	69.2197	93.2329	1.62722	52.0257
42954	Wed Mar 22 16:22:02 2017_x000D_	43.9926	26.9239	-71.6723	-1.25092	2	13.6984	69.2197	93.2329	1.62722	52.0257
42955	Wed Mar 22 16:22:02 2017_x000D_	44.2135	27.656	-70.7902	-1.23552	2	13.3946	71.1816	93.975	1.64017	53.3318
42956	Wed Mar 22 16:22:02 2017_x000D_	44.4318	28.2825	-70.7902	-1.23552	2	13.3946	71.1816	93.975	1.64017	52.9494
42957	Wed Mar 22 16:22:02 2017_x000D_	44.6451	28.6991	-70.7921	-1.23556	2	13.3946	71.1816	93.975	1.64017	52.7386
42958	Wed Mar 22 16:22:02 2017_x000D_	44.8631	29.3248	-70.7921	-1.23556	2	13.3946	71.1816	93.975	1.64017	52.3666
42959	Wed Mar 22 16:22:02 2017_x000D_	44.8704	29.6387	-71.6717	-1.25091	2	13.2995	73.3674	79.6523	1.3902	53.9344
42960	Wed Mar 22 16:22:02 2017_x000D_	45.0833	30.0546	-71.6739	-1.25094	2	13.2995	73.3674	79.6523	1.3902	53.7234
42961	Wed Mar 22 16:22:02 2017_x000D_	45.1996	30.6809	-74.3712	-1.29802	2	13.2995	73.3674	79.6523	1.3902	53.2893
42962	Wed Mar 22 16:22:02 2017_x000D_	45.3059	30.8885	-71.6724	-1.25092	2	13.2995	73.3674	79.6523	1.3902	53.1871
42963	Wed Mar 22 16:22:02 2017_x000D_	45.4172	31.3053	-74.3724	-1.29804	2	13.2995	73.3674	79.6523	1.3902	52.9223
42964	Wed Mar 22 16:22:02 2017_x000D_	45.6346	31.9293	-74.3736	-1.29806	2	13.6023	76.4379	81.6813	1.42561	54.8369
42965	Wed Mar 22 16:22:02 2017_x000D_	45.7455	32.3454	-71.6711	-1.2509	2	13.6023	76.4379	81.6813	1.42561	54.565
42966	Wed Mar 22 16:22:02 2017_x000D_	45.9627	32.9686	-71.6714	-1.2509	2	13.6023	76.4379	81.6813	1.42561	54.192
42967	Wed Mar 22 16:22:02 2017_x000D_	45.9699	33.2818	-70.7844	-1.23542	2	13.6023	76.4379	81.6813	1.42561	53.9454
42968	Wed Mar 22 16:22:02 2017_x000D_	46.286	33.7986	-74.3772	-1.29813	2	13.9524	78.4149	78.2091	1.36501	55.1006
42969	Wed Mar 22 16:22:02 2017_x000D_	46.3967	34.2139	-71.672	-1.25091	2	13.9524	78.4149	78.2091	1.36501	54.8303
42970	Wed Mar 22 16:22:02 2017_x000D_	46.4014	34.4223	-71.6702	-1.25088	2	13.9524	78.4149	78.2091	1.36501	54.6652
42971	Wed Mar 22 16:22:02 2017_x000D_	46.6158	34.9402	-70.7863	-1.23545	2	13.9524	78.4149	78.2091	1.36501	54.3778
42972	Wed Mar 22 16:22:02 2017_x000D_	46.6229	35.2524	-71.6687	-1.25085	2	14.331	79.7364	78.4148	1.3686	54.969
42973	Wed Mar 22 16:22:02 2017_x000D_	46.7289	35.4591	-74.3765	-1.29812	2	14.331	79.7364	78.4148	1.3686	54.8644
42974	Wed Mar 22 16:22:02 2017_x000D_	46.9407	35.8721	-74.3793	-1.29816	2	14.331	79.7364	78.4148	1.3686	54.6577
42975	Wed Mar 22 16:22:03 2017_x000D_	46.9431	35.9763	-73.6191	-1.2849	2	14.331	79.7364	78.4148	1.3686	54.5756
42976	Wed Mar 22 16:22:03 2017_x000D_	47.0558	36.4945	-71.6693	-1.25087	2	15.3055	82.384	61.3174	1.07019	55.8026
42977	Wed Mar 22 16:22:03 2017_x000D_	47.0605	36.7025	-71.6675	-1.25083	2	15.3055	82.384	61.3174	1.07019	55.6343
42978	Wed Mar 22 16:22:03 2017_x000D_	47.3774	37.3211	-61.5381	-1.07404	2	15.3055	82.384	61.3174	1.07019	55.3107
42979	Wed Mar 22 16:22:03 2017_x000D_	47.483	37.5271	-59.0186	-1.03007	2	15.3055	82.384	61.3174	1.07019	55.2045
42980	Wed Mar 22 16:22:03 2017_x000D_	47.4873	37.7351	-50.942	-0.889106	2	15.3055	82.384	61.3174	1.07019	55.0381
42981	Wed Mar 22 16:22:03 2017_x000D_	47.6914	37.8355	-44.6582	-0.779433	2	15.296	82.6021	56.0308	0.977922	55.2586
42982	Wed Mar 22 16:22:03 2017_x000D_	47.8979	38.0403	-31.6489	-0.552378	2	15.296	82.6021	56.0308	0.977922	55.2145
42983	Wed Mar 22 16:22:03 2017_x000D_	48.1018	38.1407	-26.154	-0.456474	2	15.296	82.6021	56.0308	0.977922	55.2543
42984	Wed Mar 22 16:22:03 2017_x000D_	48.4093	38.3436	-14.1207	-0.246453	2	15.296	82.6021	56.0308	0.977922	55.2748
42985	Wed Mar 22 16:22:03 2017_x000D_	48.712	38.3386	-7.76053	-0.135447	2	15.4946	83.0442	19.3909	0.338435	55.6955
42986	Wed Mar 22 16:22:03 2017_x000D_	49.118	38.4356	1.00623	0.0175621	2	15.4946	83.0442	19.3909	0.338435	55.8611
42987	Wed Mar 22 16:22:03 2017_x000D_	49.5236	38.5323	3.95456	0.0690201	2	15.4946	83.0442	19.3909	0.338435	56.0293
42988	Wed Mar 22 16:22:03 2017_x000D_	49.9246	38.4216	6.88372	0.120144	2	15.4946	83.0442	19.3909	0.338435	56.3613
42989	Wed Mar 22 16:22:03 2017_x000D_	50.7304	38.4075	6.88601	0.120184	2	16.6023	82.6377	355.918	6.21194	55.8662
42990	Wed Mar 22 16:22:03 2017_x000D_	51.131	38.2969	9.78808	0.170834	2	16.6023	82.6377	355.918	6.21194	56.1991
42991	Wed Mar 22 16:22:03 2017_x000D_	51.7325	38.1826	6.88316	0.120134	2	16.6023	82.6377	355.918	6.21194	56.6603
42992	Wed Mar 22 16:22:03 2017_x000D_	52.2355	38.1738	7.19208	0.125525	2	16.6023	82.6377	355.918	6.21194	56.9804
42993	Wed Mar 22 16:22:03 2017_x000D_	52.9345	37.9544	6.88091	0.120095	2	16.6023	82.6377	355.918	6.21194	57.5902
42994	Wed Mar 22 16:22:03 2017_x000D_	53.3363	37.9475	6.8821	0.120115	2	16.82	82.6437	348.159	6.07652	57.7165
42995	Wed Mar 22 16:22:03 2017_x000D_	54.0388	37.9353	6.60535	0.115285	2	16.82	82.6437	348.159	6.07652	58.1728
42996	Wed Mar 22 16:22:04 2017_x000D_	54.4381	37.8248	3.80364	0.066386	2	16.82	82.6437	348.159	6.07652	58.5137
42997	Wed Mar 22 16:22:04 2017_x000D_	54.7392	37.8195	3.94443	0.0688433	2	16.82	82.6437	348.159	6.07652	58.7118
42998	Wed Mar 22 16:22:04 2017_x000D_	54.7392	37.8195	3.94443	0.0688433	2	17.7004	82.4494	354.605	6.18902	57.9974
42999	Wed Mar 22 16:22:04 2017_x000D_	55.9418	37.7987	3.94623	0.0688748	2	17.7004	82.4494	354.605	6.18902	58.7885
43000	Wed Mar 22 16:22:04 2017_x000D_	56.1421	37.7953	3.94655	0.0688804	2	17.7004	82.4494	354.605	6.18902	58.9216
43001	Wed Mar 22 16:22:04 2017_x000D_	56.941	37.6782	6.88657	0.120193	2	17.7004	82.4494	354.605	6.18902	59.5339
43002	Wed Mar 22 16:22:04 2017_x000D_	57.3411	37.6713	6.88774	0.120214	2	17.9277	82.2373	355.818	6.2102	59.4941
43003	Wed Mar 22 16:22:04 2017_x000D_	57.941	37.6609	6.88944	0.120243	2	17.9277	82.2373	355.818	6.2102	59.9009
43004	Wed Mar 22 16:22:04 2017_x000D_	58.3388	37.5507	3.94384	0.068833	2	17.9277	82.2373	355.818	6.2102	60.2491
43005	Wed Mar 22 16:22:04 2017_x000D_	58.7366	37.4406	6.88604	0.120184	2	17.9277	82.2373	355.818	6.2102	60.5979
43006	Wed Mar 22 16:22:04 2017_x000D_	59.3357	37.4303	6.88773	0.120214	2	18.1454	82.2432	350.942	6.1251	60.8674
43007	Wed Mar 22 16:22:04 2017_x000D_	59.7349	37.4235	6.88885	0.120233	2	18.1454	82.2432	350.942	6.1251	61.1432
43008	Wed Mar 22 16:22:04 2017_x000D_	60.1339	37.4167	6.88997	0.120253	2	18.1454	82.2432	350.942	6.1251	61.4203
43009	Wed Mar 22 16:22:04 2017_x000D_	60.828	37.1984	6.6067	0.115309	2	18.1454	82.2432	350.942	6.1251	62.0551
43010	Wed Mar 22 16:22:04 2017_x000D_	61.2266	37.1916	6.60779	0.115328	2	18.1454	82.2432	350.942	6.1251	62.3349
43011	Wed Mar 22 16:22:04 2017_x000D_	61.8241	37.1814	6.60941	0.115356	2	18.5807	82.2551	354.829	6.19294	62.463
43012	Wed Mar 22 16:22:04 2017_x000D_	62.123	37.1763	6.89	0.120253	2	18.5807	82.2551	354.829	6.19294	62.674
43013	Wed Mar 22 16:22:04 2017_x000D_	62.8192	37.1645	6.61207	0.115402	2	18.5807	82.2551	354.829	6.19294	63.1681
43014	Wed Mar 22 16:22:04 2017_x000D_	63.1144	36.9532	6.88713	0.120203	2	18.5807	82.2551	354.829	6.19294	63.5257
43015	Wed Mar 22 16:22:04 2017_x000D_	63.3132	36.9499	6.88768	0.120213	2	18.808	82.043	351.595	6.1365	63.3569
43016	Wed Mar 22 16:22:04 2017_x000D_	63.9096	36.9398	6.8894	0.120243	2	18.808	82.043	351.595	6.1365	63.7844
43017	Wed Mar 22 16:22:04 2017_x000D_	64.2074	36.9348	6.6102	0.11537	2	18.808	82.043	351.595	6.1365	63.9989
43018	Wed Mar 22 16:22:05 2017_x000D_	64.704	36.9263	6.89168	0.120282	2	18.808	82.043	351.595	6.1365	64.3581
43019	Wed Mar 22 16:22:05 2017_x000D_	64.9999	36.8182	3.79483	0.0662322	2	18.808	82.043	349.072	6.09246	64.645
43020	Wed Mar 22 16:22:05 2017_x000D_	65.4947	36.707	6.88827	0.120223	2	18.808	82.043	349.072	6.09246	65.0769
43021	Wed Mar 22 16:22:05 2017_x000D_	65.6931	36.7037	6.88882	0.120233	2	18.808	82.043	349.072	6.09246	65.2217
43022	Wed Mar 22 16:22:05 2017_x000D_	65.8914	36.7003	6.88943	0.120243	2	18.808	82.043	349.072	6.09246	65.3667
43023	Wed Mar 22 16:22:05 2017_x000D_	66.3867	36.6918	0.962912	0.016806	2	18.808	82.043	350.376	6.11521	65.7302
43024	Wed Mar 22 16:22:05 2017_x000D_	66.4844	36.5871	-2.0132	-0.035137	2	18.808	82.043	350.376	6.11521	65.8732
43025	Wed Mar 22 16:22:05 2017_x000D_	66.5831	36.5852	-7.48254	-0.130595	2	18.808	82.043	350.376	6.11521	65.946
43026	Wed Mar 22 16:22:05 2017_x000D_	66.3834	36.4849	-22.6792	-0.395827	2	18.808	82.043	350.376	6.11521	65.8708
43027	Wed Mar 22 16:22:05 2017_x000D_	66.2843	36.4862	-29.0512	-0.507039	2	18.808	82.043	350.376	6.11521	65.7983
43028	Wed Mar 22 16:22:05 2017_x000D_	66.2833	36.3826	-47.1536	-0.822985	2	19.2529	81.8368	330.77	5.77303	65.406
43029	Wed Mar 22 16:22:05 2017_x000D_	66.2821	36.2796	-53.2757	-0.929836	2	19.2529	81.8368	330.77	5.77303	65.4767
43030	Wed Mar 22 16:22:05 2017_x000D_	66.2842	36.3823	-67.0586	-1.17039	2	19.2529	81.8368	330.77	5.77303	65.4068
43031	Wed Mar 22 16:22:05 2017_x000D_	66.3838	36.381	-74.9185	-1.30757	2	19.2529	81.8368	330.77	5.77303	65.4794
43032	Wed Mar 22 16:22:05 2017_x000D_	66.3856	36.4839	-80.9219	-1.41235	2	20.4088	80.34	294.599	5.14172	63.5392
43033	Wed Mar 22 16:22:05 2017_x000D_	66.4911	36.8943	-89.1442	-1.55586	2	20.4088	80.34	294.599	5.14172	63.3333
43034	Wed Mar 22 16:22:05 2017_x000D_	66.4928	36.9972	265.617	4.63589	2	20.4088	80.34	294.599	5.14172	63.264
43035	Wed Mar 22 16:22:05 2017_x000D_	66.4975	37.3064	254.75	4.44623	2	20.4088	80.34	294.599	5.14172	63.056
43036	Wed Mar 22 16:22:05 2017_x000D_	66.4015	37.5142	250.339	4.36924	2	20.6361	80.1279	299.171	5.22151	62.5332
43037	Wed Mar 22 16:22:05 2017_x000D_	66.3071	37.8245	248.8	4.34239	2	20.6361	80.1279	299.171	5.22151	62.2529
43038	Wed Mar 22 16:22:05 2017_x000D_	66.0192	38.4467	246.355	4.2997	2	20.6361	80.1279	299.171	5.22151	61.6194
43039	Wed Mar 22 16:22:06 2017_x000D_	65.8273	38.8614	246.355	4.29971	2	20.6361	80.1279	299.171	5.22151	61.1978
43040	Wed Mar 22 16:22:06 2017_x000D_	65.6338	39.1734	245.167	4.27897	2	20.6361	80.1279	299.171	5.22151	60.8446
43041	Wed Mar 22 16:22:06 2017_x000D_	65.3476	39.8979	248.802	4.34241	2	20.8635	79.9157	303.535	5.29769	59.8353
43042	Wed Mar 22 16:22:06 2017_x000D_	65.1541	40.2098	247.704	4.32325	2	20.8635	79.9157	303.535	5.29769	59.4829
43043	Wed Mar 22 16:22:06 2017_x000D_	64.9671	40.9322	248.802	4.34241	2	20.8635	79.9157	303.535	5.29769	58.8629
43044	Wed Mar 22 16:22:06 2017_x000D_	64.8712	41.1393	251.338	4.38667	2	20.8635	79.9157	303.535	5.29769	58.654
43045	Wed Mar 22 16:22:06 2017_x000D_	64.6827	41.759	251.337	4.38666	2	21.1005	79.4854	306.053	5.34164	57.6428
43046	Wed Mar 22 16:22:06 2017_x000D_	64.4909	42.1733	251.338	4.38667	2	21.1005	79.4854	306.053	5.34164	57.2269
43047	Wed Mar 22 16:22:06 2017_x000D_	64.3025	42.7926	251.338	4.38667	2	21.1005	79.4854	306.053	5.34164	56.6813
43048	Wed Mar 22 16:22:06 2017_x000D_	64.3057	42.9977	251.337	4.38666	2	21.1005	79.4854	306.053	5.34164	56.5512
43049	Wed Mar 22 16:22:06 2017_x000D_	64.114	43.4118	251.337	4.38667	2	21.3278	79.2733	307.56	5.36794	55.8275
43050	Wed Mar 22 16:22:06 2017_x000D_	63.9257	44.0308	251.337	4.38666	2	21.3278	79.2733	307.56	5.36794	55.2867
43051	Wed Mar 22 16:22:06 2017_x000D_	63.8331	44.4426	253.958	4.4324	2	21.3278	79.2733	307.56	5.36794	54.9534
43052	Wed Mar 22 16:22:06 2017_x000D_	63.6449	45.0614	253.958	4.4324	2	21.3278	79.2733	307.56	5.36794	54.4168
43053	Wed Mar 22 16:22:06 2017_x000D_	63.4533	45.4752	253.959	4.43241	2	21.3375	79.0551	306.053	5.34164	53.8642
43054	Wed Mar 22 16:22:06 2017_x000D_	63.4599	45.8847	253.957	4.43239	2	21.3375	79.0551	306.053	5.34164	53.615
43055	Wed Mar 22 16:22:06 2017_x000D_	63.1727	46.5053	251.336	4.38665	2	21.3375	79.0551	306.053	5.34164	53.0064
43056	Wed Mar 22 16:22:06 2017_x000D_	63.0803	46.9166	253.958	4.43241	2	21.3375	79.0551	306.053	5.34164	52.6815
43057	Wed Mar 22 16:22:06 2017_x000D_	62.9846	47.1235	251.336	4.38664	2	21.3375	79.0551	306.053	5.34164	52.4796
43058	Wed Mar 22 16:22:06 2017_x000D_	62.7999	47.9459	251.335	4.38663	2	22.9388	77.3516	302.682	5.2828	49.5339
43059	Wed Mar 22 16:22:06 2017_x000D_	62.6086	48.3593	251.336	4.38664	2	22.9388	77.3516	302.682	5.2828	49.135
43060	Wed Mar 22 16:22:07 2017_x000D_	62.4223	49.0793	250.337	4.36921	2	22.9388	77.3516	302.682	5.2828	48.562
43061	Wed Mar 22 16:22:07 2017_x000D_	62.2293	49.3903	251.336	4.38664	2	22.9388	77.3516	302.682	5.2828	48.2242
43062	Wed Mar 22 16:22:07 2017_x000D_	62.2361	49.7988	251.335	4.38662	2	23.8581	76.2845	294.58	5.14139	46.6301
43063	Wed Mar 22 16:22:07 2017_x000D_	61.9492	50.4183	253.96	4.43243	2	23.8581	76.2845	294.58	5.14139	46.0434
43064	Wed Mar 22 16:22:07 2017_x000D_	61.8571	50.829	251.335	4.38662	2	23.8581	76.2845	294.58	5.14139	45.7374
43065	Wed Mar 22 16:22:07 2017_x000D_	61.7614	51.0354	253.96	4.43243	2	23.8581	76.2845	294.58	5.14139	45.5431
43066	Wed Mar 22 16:22:07 2017_x000D_	61.4781	51.8589	251.335	4.38663	2	24.5697	74.9929	283.681	4.95116	43.5593
43067	Wed Mar 22 16:22:07 2017_x000D_	61.3826	52.0653	253.961	4.43245	2	24.5697	74.9929	283.681	4.95116	43.3689
43068	Wed Mar 22 16:22:07 2017_x000D_	61.1966	52.784	253.076	4.41701	2	24.5697	74.9929	283.681	4.95116	42.8342
43069	Wed Mar 22 16:22:07 2017_x000D_	61.1029	53.0923	251.335	4.38662	2	24.5697	74.9929	283.681	4.95116	42.5947
43070	Wed Mar 22 16:22:07 2017_x000D_	60.9153	53.7087	251.335	4.38662	2	24.5697	74.9929	283.681	4.95116	42.1191
43071	Wed Mar 22 16:22:07 2017_x000D_	60.7225	54.0195	250.337	4.3692	2	25.0246	74.5683	289.529	5.05324	41.1897
43072	Wed Mar 22 16:22:07 2017_x000D_	60.535	54.6357	250.337	4.3692	2	25.0246	74.5683	289.529	5.05324	40.7222
43073	Wed Mar 22 16:22:07 2017_x000D_	60.5403	54.941	251.334	4.38661	2	25.0246	74.5683	289.529	5.05324	40.5783
43074	Wed Mar 22 16:22:07 2017_x000D_	60.3458	55.1498	251.335	4.38663	2	25.0246	74.5683	289.529	5.05324	40.3071
43075	Wed Mar 22 16:22:07 2017_x000D_	60.1566	55.6641	250.337	4.3692	2	25.2911	73.4827	274.718	4.79473	39.1549
43076	Wed Mar 22 16:22:07 2017_x000D_	60.162	55.9692	251.334	4.38661	2	25.2911	73.4827	274.718	4.79473	39.0218
43077	Wed Mar 22 16:22:07 2017_x000D_	60.0665	56.1753	253.962	4.43248	2	25.2911	73.4827	274.718	4.79473	38.8442
43078	Wed Mar 22 16:22:07 2017_x000D_	59.9729	56.4833	250.336	4.36918	2	25.2911	73.4827	274.718	4.79473	38.6239
43079	Wed Mar 22 16:22:07 2017_x000D_	59.8774	56.6893	253.078	4.41704	2	26.3089	70.2304	274.082	4.78363	36.1968
43080	Wed Mar 22 16:22:07 2017_x000D_	59.6883	57.2028	259.448	4.52821	2	26.3089	70.2304	274.082	4.78363	35.8316
43081	Wed Mar 22 16:22:07 2017_x000D_	59.5947	57.5103	262.714	4.58523	2	26.3089	70.2304	274.082	4.78363	35.6335
43082	Wed Mar 22 16:22:08 2017_x000D_	59.5982	57.7133	268.23	4.68149	2	26.3089	70.2304	274.082	4.78363	35.5648
43083	Wed Mar 22 16:22:08 2017_x000D_	59.605	58.1194	-80.6527	-1.40766	2	26.8426	68.0571	281.175	4.90742	34.2364
43084	Wed Mar 22 16:22:08 2017_x000D_	59.6084	58.3224	-75.2545	-1.31344	2	26.8426	68.0571	281.175	4.90742	34.1813
43085	Wed Mar 22 16:22:08 2017_x000D_	59.7139	58.7257	-60.4089	-1.05433	2	26.8426	68.0571	281.175	4.90742	34.1701
43086	Wed Mar 22 16:22:08 2017_x000D_	59.7154	58.8273	-54.2557	-0.94694	2	26.8426	68.0571	281.175	4.90742	34.144
43087	Wed Mar 22 16:22:08 2017_x000D_	60.0171	59.1238	-42.4194	-0.740358	2	26.8426	68.0571	281.175	4.90742	34.3562
43088	Wed Mar 22 16:22:08 2017_x000D_	60.1177	59.2226	-38.4323	-0.670771	2	27.3469	66.539	280.744	4.89991	33.5776
43089	Wed Mar 22 16:22:08 2017_x000D_	60.2201	59.423	-32.1266	-0.560715	2	27.3469	66.539	280.744	4.89991	33.6346
43090	Wed Mar 22 16:22:08 2017_x000D_	60.6206	59.7164	-21.8133	-0.380714	2	27.3469	66.539	280.744	4.89991	33.966
43091	Wed Mar 22 16:22:08 2017_x000D_	60.8201	59.8122	-19.1338	-0.333948	2	27.3469	66.539	280.744	4.89991	34.1424
43092	Wed Mar 22 16:22:08 2017_x000D_	61.1181	59.9052	-15.51	-0.2707	2	28.089	64.5892	308.648	5.38693	33.3596
43093	Wed Mar 22 16:22:08 2017_x000D_	61.9114	60.085	-15.5114	-0.270724	2	28.089	64.5892	308.648	5.38693	34.121
43094	Wed Mar 22 16:22:08 2017_x000D_	62.3094	60.2761	-15.5086	-0.270677	2	28.089	64.5892	308.648	5.38693	34.4911
43095	Wed Mar 22 16:22:08 2017_x000D_	63.1015	60.4556	-15.51	-0.2707	2	28.089	64.5892	308.648	5.38693	35.2557
43096	Wed Mar 22 16:22:08 2017_x000D_	63.3973	60.447	-16.364	-0.285606	2	30.3561	62.6822	329.085	5.74363	33.1167
43097	Wed Mar 22 16:22:08 2017_x000D_	64.1899	60.7273	-19.1425	-0.3341	2	30.3561	62.6822	329.085	5.74363	33.8902
43098	Wed Mar 22 16:22:08 2017_x000D_	64.5852	60.817	-16.3633	-0.285593	2	30.3561	62.6822	329.085	5.74363	34.2799
43099	Wed Mar 22 16:22:08 2017_x000D_	64.8832	61.0104	-15.5079	-0.270665	2	30.3561	62.6822	329.085	5.74363	34.5676
43100	Wed Mar 22 16:22:08 2017_x000D_	65.6727	61.1893	-15.5093	-0.270688	2	32.8215	61.2189	324.546	5.66439	32.8512
43101	Wed Mar 22 16:22:08 2017_x000D_	65.9691	61.2814	-19.1446	-0.334137	2	32.8215	61.2189	324.546	5.66439	33.1477
43102	Wed Mar 22 16:22:08 2017_x000D_	66.7576	61.46	-19.1479	-0.334194	2	32.8215	61.2189	324.546	5.66439	33.937
43103	Wed Mar 22 16:22:09 2017_x000D_	67.0547	61.653	-18.1803	-0.317307	2	32.8215	61.2189	324.546	5.66439	34.236
43104	Wed Mar 22 16:22:09 2017_x000D_	67.842	61.8313	-18.1832	-0.317356	2	32.8215	61.2189	324.546	5.66439	35.0259
43105	Wed Mar 22 16:22:09 2017_x000D_	68.1377	61.9235	-16.3611	-0.285555	2	34.3858	60.3872	333.936	5.82828	33.7868
43106	Wed Mar 22 16:22:09 2017_x000D_	68.8259	62.1044	-15.5079	-0.270663	2	34.3858	60.3872	333.936	5.82828	34.4829
43107	Wed Mar 22 16:22:09 2017_x000D_	69.2202	62.2941	-15.5052	-0.270616	2	34.3858	60.3872	333.936	5.82828	34.8866
43108	Wed Mar 22 16:22:09 2017_x000D_	69.6128	62.3828	-18.1842	-0.317374	2	34.3858	60.3872	333.936	5.82828	35.2835
43109	Wed Mar 22 16:22:09 2017_x000D_	70.0053	62.4718	-15.5065	-0.27064	2	35.7324	59.5492	336.853	5.87919	34.3973
43110	Wed Mar 22 16:22:09 2017_x000D_	70.5944	62.6553	-15.5058	-0.270628	2	35.7324	59.5492	336.853	5.87919	35.0001
43111	Wed Mar 22 16:22:09 2017_x000D_	70.9877	62.8446	-15.5031	-0.270581	2	35.7324	59.5492	336.853	5.87919	35.409
43112	Wed Mar 22 16:22:09 2017_x000D_	71.7711	63.0218	-15.5045	-0.270604	2	35.7324	59.5492	336.853	5.87919	36.2056
43113	Wed Mar 22 16:22:09 2017_x000D_	71.9661	63.0158	-15.5066	-0.27064	2	36.6335	58.9175	329.837	5.75674	35.5695
43114	Wed Mar 22 16:22:09 2017_x000D_	72.7498	63.2932	-18.1883	-0.317446	2	36.6335	58.9175	329.837	5.75674	36.3804
43115	Wed Mar 22 16:22:09 2017_x000D_	73.0436	63.3848	-16.3604	-0.285542	2	36.6335	58.9175	329.837	5.75674	36.6831
43116	Wed Mar 22 16:22:09 2017_x000D_	73.4343	63.4731	-19.1584	-0.334377	2	36.6335	58.9175	329.837	5.75674	37.0817
43117	Wed Mar 22 16:22:09 2017_x000D_	74.119	63.7532	-15.5017	-0.270556	2	37.7523	58.2922	327.544	5.71672	36.7744
43118	Wed Mar 22 16:22:09 2017_x000D_	74.3147	63.8474	-18.1869	-0.317421	2	37.7523	58.2922	327.544	5.71672	36.982
43119	Wed Mar 22 16:22:09 2017_x000D_	74.7036	63.8352	-18.1918	-0.317506	2	37.7523	58.2922	327.544	5.71672	37.3647
43120	Wed Mar 22 16:22:09 2017_x000D_	75.289	64.0176	-18.1921	-0.317512	2	37.7523	58.2922	327.544	5.71672	37.9708
43121	Wed Mar 22 16:22:09 2017_x000D_	75.4846	64.112	-15.5024	-0.270568	2	37.7523	58.2922	327.544	5.71672	38.1785
43122	Wed Mar 22 16:22:09 2017_x000D_	76.0704	64.3942	-18.188	-0.31744	2	38.9116	56.791	299.587	5.22878	37.9287
43123	Wed Mar 22 16:22:09 2017_x000D_	76.3613	64.385	-17.3037	-0.302006	2	38.9116	56.791	299.587	5.22878	38.2119
43124	Wed Mar 22 16:22:09 2017_x000D_	76.8487	64.5701	-18.1907	-0.317488	2	38.9116	56.791	299.587	5.22878	38.7265
43125	Wed Mar 22 16:22:10 2017_x000D_	77.0438	64.6643	-15.4983	-0.270497	2	38.9116	56.791	299.587	5.22878	38.9365
43126	Wed Mar 22 16:22:10 2017_x000D_	77.2376	64.6581	-15.5004	-0.270534	2	41.0232	53.5623	297.049	5.18448	37.8761
43127	Wed Mar 22 16:22:10 2017_x000D_	77.6262	64.7458	-18.1934	-0.317535	2	41.0232	53.5623	297.049	5.18448	38.2734
43128	Wed Mar 22 16:22:10 2017_x000D_	77.6262	64.7458	-18.1934	-0.317535	2	41.0232	53.5623	297.049	5.18448	38.2734
43129	Wed Mar 22 16:22:10 2017_x000D_	77.7235	64.7422	-32.3093	-0.563904	2	41.0232	53.5623	297.049	5.18448	38.3654
43130	Wed Mar 22 16:22:10 2017_x000D_	77.6267	64.7449	-38.6818	-0.675125	2	42.8669	51.4218	297.566	5.19351	37.2256
43131	Wed Mar 22 16:22:10 2017_x000D_	77.7236	64.7416	-44.7324	-0.780728	2	42.8669	51.4218	297.566	5.19351	37.315
43132	Wed Mar 22 16:22:10 2017_x000D_	77.6265	64.6443	-60.8453	-1.06195	2	42.8669	51.4218	297.566	5.19351	37.1896
43133	Wed Mar 22 16:22:10 2017_x000D_	77.7238	64.6412	-70.5491	-1.23131	2	42.8669	51.4218	297.566	5.19351	37.2794
43134	Wed Mar 22 16:22:10 2017_x000D_	77.724	64.6414	-75.7186	-1.32154	2	42.8669	51.4218	297.566	5.19351	37.2797
43135	Wed Mar 22 16:22:10 2017_x000D_	77.8237	64.8392	265.092	4.62673	2	42.8225	47.688	275.335	4.80551	38.9775
43136	Wed Mar 22 16:22:10 2017_x000D_	77.8259	65.0395	259.697	4.53256	2	42.8225	47.688	275.335	4.80551	39.0681
43137	Wed Mar 22 16:22:10 2017_x000D_	77.8291	65.3402	248.606	4.339	2	42.8225	47.688	275.335	4.80551	39.2054
43138	Wed Mar 22 16:22:10 2017_x000D_	77.7355	65.6436	245.011	4.27624	2	42.8225	47.688	275.335	4.80551	39.2597
43139	Wed Mar 22 16:22:10 2017_x000D_	77.3545	66.2564	240.315	4.19429	2	43.1527	45.2811	275.131	4.80193	40.1214
43140	Wed Mar 22 16:22:10 2017_x000D_	77.1652	66.6627	240.315	4.19428	2	43.1527	45.2811	275.131	4.80193	40.1749
43141	Wed Mar 22 16:22:10 2017_x000D_	76.7854	67.3753	238.888	4.16937	2	43.1527	45.2811	275.131	4.80193	40.2407
43142	Wed Mar 22 16:22:10 2017_x000D_	76.595	67.6814	240.315	4.19429	2	43.1527	45.2811	275.131	4.80193	40.2512
43143	Wed Mar 22 16:22:10 2017_x000D_	76.3089	68.0907	242.61	4.23434	2	43.1731	44.8421	279.201	4.87298	40.4781
43144	Wed Mar 22 16:22:10 2017_x000D_	76.2153	68.3938	238.887	4.16937	2	43.1731	44.8421	279.201	4.87298	40.5767
43145	Wed Mar 22 16:22:10 2017_x000D_	75.7389	69.1092	242.61	4.23434	2	43.1731	44.8421	279.201	4.87298	40.6131
43146	Wed Mar 22 16:22:11 2017_x000D_	75.5485	69.4154	241.247	4.21055	2	43.1731	44.8421	279.201	4.87298	40.645
43147	Wed Mar 22 16:22:11 2017_x000D_	75.2635	69.9246	240.315	4.19429	2	43.1731	44.8421	279.201	4.87298	40.7299
43148	Wed Mar 22 16:22:11 2017_x000D_	75.0743	70.3305	240.315	4.19429	2	43.0982	41.762	274.539	4.7916	42.8793
43149	Wed Mar 22 16:22:11 2017_x000D_	74.7906	70.9393	242.61	4.23434	2	43.0982	41.762	274.539	4.7916	43.0781
43150	Wed Mar 22 16:22:11 2017_x000D_	74.5991	71.1456	242.61	4.23435	2	43.0982	41.762	274.539	4.7916	43.0779
43151	Wed Mar 22 16:22:11 2017_x000D_	74.507	71.5479	245.014	4.2763	2	43.0982	41.762	274.539	4.7916	43.2864
43152	Wed Mar 22 16:22:11 2017_x000D_	74.2233	72.1567	242.61	4.23434	2	43.6977	38.2599	274.236	4.78633	45.6158
43153	Wed Mar 22 16:22:11 2017_x000D_	74.0318	72.363	242.61	4.23435	2	43.6977	38.2599	274.236	4.78633	45.6419
43154	Wed Mar 22 16:22:11 2017_x000D_	73.9398	72.7651	245.014	4.2763	2	43.6977	38.2599	274.236	4.78633	45.8824
43155	Wed Mar 22 16:22:11 2017_x000D_	73.6562	73.3736	242.609	4.23433	2	43.6977	38.2599	274.236	4.78633	46.1572
43156	Wed Mar 22 16:22:11 2017_x000D_	73.4647	73.5799	242.61	4.23434	2	44.0387	35.6284	276.972	4.83407	48.023
43157	Wed Mar 22 16:22:11 2017_x000D_	73.0855	74.2915	241.246	4.21054	2	44.0387	35.6284	276.972	4.83407	48.3586
43158	Wed Mar 22 16:22:11 2017_x000D_	72.9922	74.5939	240.314	4.19426	2	44.0387	35.6284	276.972	4.83407	48.545
43159	Wed Mar 22 16:22:11 2017_x000D_	72.802	74.8998	238.886	4.16935	2	44.0387	35.6284	276.972	4.83407	48.6782
43160	Wed Mar 22 16:22:11 2017_x000D_	72.4216	75.5116	238.886	4.16935	2	45.4909	32.5887	293.351	5.11994	50.6719
43161	Wed Mar 22 16:22:11 2017_x000D_	72.2301	75.7179	238.886	4.16935	2	45.4909	32.5887	293.351	5.11994	50.7456
43162	Wed Mar 22 16:22:11 2017_x000D_	72.0438	76.3223	238.886	4.16935	2	45.4909	32.5887	293.351	5.11994	51.1633
43163	Wed Mar 22 16:22:11 2017_x000D_	71.8524	76.5286	238.886	4.16935	2	45.4909	32.5887	293.351	5.11994	51.241
43164	Wed Mar 22 16:22:11 2017_x000D_	71.5664	76.9377	236.647	4.13027	2	45.4909	32.5887	293.351	5.11994	51.4467
43165	Wed Mar 22 16:22:11 2017_x000D_	71.4734	77.2396	240.314	4.19427	2	47.6707	28.0264	287.032	5.00965	54.6672
43166	Wed Mar 22 16:22:11 2017_x000D_	71.0891	77.553	238.886	4.16935	2	47.6707	28.0264	287.032	5.00965	54.7842
43167	Wed Mar 22 16:22:12 2017_x000D_	71.0931	77.8512	240.314	4.19427	2	47.6707	28.0264	287.032	5.00965	55.0556
43168	Wed Mar 22 16:22:12 2017_x000D_	70.9003	77.9582	238.886	4.16935	2	47.6707	28.0264	287.032	5.00965	55.0709
43169	Wed Mar 22 16:22:12 2017_x000D_	70.8071	78.2604	235.045	4.10231	2	49.1144	25.2033	291.44	5.08659	57.3204
43170	Wed Mar 22 16:22:12 2017_x000D_	70.5212	78.6694	232.887	4.06465	2	49.1144	25.2033	291.44	5.08659	57.5923
43171	Wed Mar 22 16:22:12 2017_x000D_	70.5224	78.769	227.143	3.96439	2	49.1144	25.2033	291.44	5.08659	57.6852
43172	Wed Mar 22 16:22:12 2017_x000D_	70.6174	78.6661	211.486	3.69113	2	49.1144	25.2033	291.44	5.08659	57.6251
43173	Wed Mar 22 16:22:12 2017_x000D_	70.8111	78.6586	204.276	3.56529	2	50.0703	23.4675	289.159	5.04677	58.9596
43174	Wed Mar 22 16:22:12 2017_x000D_	70.9063	78.5552	190.511	3.32505	2	50.0703	23.4675	289.159	5.04677	58.8965
43175	Wed Mar 22 16:22:12 2017_x000D_	70.8101	78.6581	182.23	3.18051	2	50.0703	23.4675	289.159	5.04677	58.9588
43176	Wed Mar 22 16:22:12 2017_x000D_	70.8099	78.6579	176.904	3.08756	2	50.0703	23.4675	289.159	5.04677	58.9586
43177	Wed Mar 22 16:22:12 2017_x000D_	70.7113	78.5616	163.246	2.84918	2	50.5587	22.379	292.199	5.09983	59.6876
43178	Wed Mar 22 16:22:12 2017_x000D_	70.6143	78.565	157.254	2.7446	2	50.5587	22.379	292.199	5.09983	59.6581
43179	Wed Mar 22 16:22:12 2017_x000D_	70.4203	78.572	145.257	2.53522	2	50.5587	22.379	292.199	5.09983	59.5998
43180	Wed Mar 22 16:22:12 2017_x000D_	70.2251	78.48	139.751	2.43912	2	50.5587	22.379	292.199	5.09983	59.4482
43181	Wed Mar 22 16:22:12 2017_x000D_	69.9269	77.9939	135.83	2.37068	2	50.5587	22.379	292.199	5.09983	58.891
43182	Wed Mar 22 16:22:12 2017_x000D_	69.6324	77.8061	137.727	2.40379	2	51.0264	21.7313	301.59	5.26374	59.081
43183	Wed Mar 22 16:22:12 2017_x000D_	69.0405	77.2311	137.726	2.40377	2	51.0264	21.7313	301.59	5.26374	58.3501
43184	Wed Mar 22 16:22:12 2017_x000D_	68.7445	76.9436	137.856	2.40604	2	51.0264	21.7313	301.59	5.26374	57.9856
43185	Wed Mar 22 16:22:12 2017_x000D_	68.4479	76.6555	137.725	2.40375	2	51.0264	21.7313	301.59	5.26374	57.621
43186	Wed Mar 22 16:22:12 2017_x000D_	68.153	76.4673	135.835	2.37077	2	51.7332	20.6493	289.159	5.04677	58.183
43187	Wed Mar 22 16:22:12 2017_x000D_	67.6568	75.8871	137.723	2.40373	2	51.7332	20.6493	289.159	5.04677	57.4872
43188	Wed Mar 22 16:22:12 2017_x000D_	67.4589	75.6948	137.723	2.40372	2	51.7332	20.6493	289.159	5.04677	57.2477
43189	Wed Mar 22 16:22:13 2017_x000D_	66.8662	75.2176	139.739	2.4389	2	51.7332	20.6493	289.159	5.04677	56.6278
43190	Wed Mar 22 16:22:13 2017_x000D_	66.5701	75.0286	141.497	2.4696	2	51.7332	20.6493	289.159	5.04677	56.367
43191	Wed Mar 22 16:22:13 2017_x000D_	66.0744	74.5472	141.883	2.47633	2	52.4193	20.0082	325.755	5.6855	56.2225
43192	Wed Mar 22 16:22:13 2017_x000D_	65.778	74.358	143.617	2.50658	2	52.4193	20.0082	325.755	5.6855	55.9675
43193	Wed Mar 22 16:22:13 2017_x000D_	65.4818	74.1687	141.886	2.47637	2	52.4193	20.0082	325.755	5.6855	55.7135
43194	Wed Mar 22 16:22:13 2017_x000D_	64.9846	73.686	141.495	2.46955	2	52.4193	20.0082	325.755	5.6855	55.1289
43195	Wed Mar 22 16:22:13 2017_x000D_	64.6865	73.3965	141.881	2.4763	2	55.2164	16.3403	303.213	5.29207	57.8368
43196	Wed Mar 22 16:22:13 2017_x000D_	64.3894	73.2068	143.613	2.50651	2	55.2164	16.3403	303.213	5.29207	57.6016
43197	Wed Mar 22 16:22:13 2017_x000D_	63.8933	72.8236	141.883	2.47632	2	55.2164	16.3403	303.213	5.29207	57.1459
43198	Wed Mar 22 16:22:13 2017_x000D_	63.2969	72.3432	139.743	2.43898	2	55.2164	16.3403	303.213	5.29207	56.5829
43199	Wed Mar 22 16:22:13 2017_x000D_	62.9975	72.0528	143.609	2.50645	2	55.2164	16.3403	303.213	5.29207	56.2533
43200	Wed Mar 22 16:22:13 2017_x000D_	62.7	71.8626	141.882	2.47631	2	57.3177	13.5331	293.147	5.11638	58.5773
43201	Wed Mar 22 16:22:13 2017_x000D_	62.1041	71.4817	141.885	2.47635	2	57.3177	13.5331	293.147	5.11638	58.1459
43202	Wed Mar 22 16:22:13 2017_x000D_	61.9024	71.1871	139.744	2.43899	2	57.3177	13.5331	293.147	5.11638	57.836
43203	Wed Mar 22 16:22:13 2017_x000D_	61.6039	70.9964	141.495	2.46955	2	57.3177	13.5331	293.147	5.11638	57.6229
43204	Wed Mar 22 16:22:13 2017_x000D_	61.0053	70.5144	143.607	2.50641	2	58.7225	11.5874	296.037	5.16682	58.9712
43205	Wed Mar 22 16:22:13 2017_x000D_	60.805	70.3201	143.605	2.50638	2	58.7225	11.5874	296.037	5.16682	58.7696
43206	Wed Mar 22 16:22:13 2017_x000D_	60.3059	69.9346	141.88	2.47628	2	58.7225	11.5874	296.037	5.16682	58.3687
43207	Wed Mar 22 16:22:13 2017_x000D_	60.1054	69.74	141.879	2.47626	2	58.7225	11.5874	296.037	5.16682	58.169
43208	Wed Mar 22 16:22:13 2017_x000D_	59.8077	69.6491	141.497	2.4696	2	58.7225	11.5874	296.037	5.16682	58.0718
43209	Wed Mar 22 16:22:13 2017_x000D_	59.5051	69.2564	139.747	2.43904	2	59.1909	10.9388	313.912	5.47879	58.3184
43210	Wed Mar 22 16:22:14 2017_x000D_	59.3062	69.1625	141.881	2.47629	2	59.1909	10.9388	313.912	5.47879	58.2238
43211	Wed Mar 22 16:22:14 2017_x000D_	59.1053	68.9676	141.88	2.47627	2	59.1909	10.9388	313.912	5.47879	58.0289
43212	Wed Mar 22 16:22:14 2017_x000D_	58.9043	68.7727	141.879	2.47625	2	59.1909	10.9388	313.912	5.47879	57.8346
43213	Wed Mar 22 16:22:14 2017_x000D_	58.705	68.6783	139.75	2.43909	2	59.1909	10.9388	306.506	5.34954	57.7415
43214	Wed Mar 22 16:22:14 2017_x000D_	58.3044	68.3894	149.707	2.61288	2	59.1909	10.9388	306.506	5.34954	57.4574
43215	Wed Mar 22 16:22:14 2017_x000D_	58.1033	68.1946	154.685	2.69975	2	59.1909	10.9388	306.506	5.34954	57.2661
43216	Wed Mar 22 16:22:14 2017_x000D_	57.7042	68.0064	167.529	2.92394	2	59.1909	10.9388	306.506	5.34954	57.087
43217	Wed Mar 22 16:22:14 2017_x000D_	57.6054	68.01	173.582	3.02959	2	59.1909	10.9388	313.749	5.47595	57.0932
43218	Wed Mar 22 16:22:14 2017_x000D_	57.2103	68.0235	184.676	3.22321	2	59.1909	10.9388	313.749	5.47595	57.119
43219	Wed Mar 22 16:22:14 2017_x000D_	57.0127	68.0302	190.172	3.31914	2	59.1909	10.9388	313.749	5.47595	57.1329
43220	Wed Mar 22 16:22:14 2017_x000D_	56.9141	68.0336	196.156	3.42357	2	59.1909	10.9388	313.749	5.47595	57.1402
43221	Wed Mar 22 16:22:14 2017_x000D_	56.4218	68.1511	205.017	3.57822	2	59.1909	10.9388	313.749	5.47595	57.2793
43222	Wed Mar 22 16:22:14 2017_x000D_	56.3231	68.1544	211.243	3.68688	2	59.2015	10.7179	302.456	5.27886	57.5086
43223	Wed Mar 22 16:22:14 2017_x000D_	56.0302	68.3661	212.651	3.71146	2	59.2015	10.7179	302.456	5.27886	57.7354
43224	Wed Mar 22 16:22:14 2017_x000D_	55.4441	68.7899	217.379	3.79398	2	59.2015	10.7179	302.456	5.27886	58.1934
43225	Wed Mar 22 16:22:14 2017_x000D_	55.1511	69.0018	219.019	3.8226	2	59.2015	10.7179	302.456	5.27886	58.4245
43226	Wed Mar 22 16:22:14 2017_x000D_	54.4673	69.5301	215.082	3.75388	2	59.4304	10.504	315	5.49779	59.2344
43227	Wed Mar 22 16:22:14 2017_x000D_	54.0748	69.7455	215.081	3.75387	2	59.4304	10.504	315	5.49779	59.4831
43228	Wed Mar 22 16:22:14 2017_x000D_	53.8806	69.9542	215.082	3.75388	2	59.4304	10.504	315	5.49779	59.7087
43229	Wed Mar 22 16:22:14 2017_x000D_	53.1944	70.3819	213.613	3.72825	2	59.4304	10.504	315	5.49779	60.2017
43230	Wed Mar 22 16:22:14 2017_x000D_	52.901	70.594	215.081	3.75387	2	59.4516	10.0622	289.159	5.04677	60.8852
43231	Wed Mar 22 16:22:15 2017_x000D_	52.3138	71.0185	215.081	3.75388	2	59.4516	10.0622	289.159	5.04677	61.3728
43232	Wed Mar 22 16:22:15 2017_x000D_	51.9208	71.2342	215.081	3.75387	2	59.4516	10.0622	289.159	5.04677	61.6338
43233	Wed Mar 22 16:22:15 2017_x000D_	51.3333	71.6588	215.081	3.75387	2	59.4516	10.0622	289.159	5.04677	62.1293
43234	Wed Mar 22 16:22:15 2017_x000D_	51.1389	71.8677	215.081	3.75388	2	60.4098	8.3227	286.252	4.99604	64.2177
43235	Wed Mar 22 16:22:15 2017_x000D_	50.8452	72.0801	216.674	3.78167	2	60.4098	8.3227	286.252	4.99604	64.4708
43236	Wed Mar 22 16:22:15 2017_x000D_	50.5512	72.2926	215.082	3.75388	2	60.4098	8.3227	286.252	4.99604	64.7251
43237	Wed Mar 22 16:22:15 2017_x000D_	49.9612	72.6165	217.376	3.79393	2	60.4098	8.3227	286.252	4.99604	65.1373
43238	Wed Mar 22 16:22:15 2017_x000D_	49.7666	72.8255	217.377	3.79394	2	60.4098	8.3227	286.252	4.99604	65.375
43239	Wed Mar 22 16:22:15 2017_x000D_	49.2781	73.2471	219.015	3.82253	2	61.1286	7.0177	286.601	5.00212	67.2813
43240	Wed Mar 22 16:22:15 2017_x000D_	48.8845	73.4632	219.014	3.82252	2	61.1286	7.0177	286.601	5.00212	67.5642
43241	Wed Mar 22 16:22:15 2017_x000D_	48.3955	73.885	217.377	3.79394	2	61.1286	7.0177	286.601	5.00212	68.0688
43242	Wed Mar 22 16:22:15 2017_x000D_	48.1014	74.0977	219.014	3.82252	2	61.1286	7.0177	286.601	5.00212	68.3333
43243	Wed Mar 22 16:22:15 2017_x000D_	47.5128	74.5232	219.014	3.82251	2	61.6079	6.14761	287.335	5.01494	69.8133
43244	Wed Mar 22 16:22:15 2017_x000D_	47.2183	74.736	217.376	3.79393	2	61.6079	6.14761	287.335	5.01494	70.0816
43245	Wed Mar 22 16:22:15 2017_x000D_	46.924	74.9488	219.013	3.8225	2	61.6079	6.14761	287.335	5.01494	70.3507
43246	Wed Mar 22 16:22:15 2017_x000D_	46.4368	75.4719	215.085	3.75393	2	61.6079	6.14761	287.335	5.01494	70.9649
43247	Wed Mar 22 16:22:15 2017_x000D_	46.1402	75.5838	219.013	3.8225	2	61.8583	5.4914	283.824	4.95367	71.8332
43248	Wed Mar 22 16:22:15 2017_x000D_	45.8477	75.8978	215.085	3.75394	2	61.8583	5.4914	283.824	4.95367	72.2039
43249	Wed Mar 22 16:22:15 2017_x000D_	45.2537	76.1218	215.083	3.7539	2	61.8583	5.4914	283.824	4.95367	72.556
43250	Wed Mar 22 16:22:15 2017_x000D_	44.9591	76.3348	216.672	3.78165	2	61.8583	5.4914	283.824	4.95367	72.8311
43251	Wed Mar 22 16:22:15 2017_x000D_	44.4693	76.7573	215.084	3.75392	2	62.3377	4.6211	303.649	5.29968	74.3163
43252	Wed Mar 22 16:22:15 2017_x000D_	44.1746	76.9704	216.673	3.78166	2	62.3377	4.6211	303.649	5.29968	74.5944
43253	Wed Mar 22 16:22:16 2017_x000D_	43.9796	77.1798	216.674	3.78167	2	62.3377	4.6211	303.649	5.29968	74.8451
43254	Wed Mar 22 16:22:16 2017_x000D_	43.4847	77.4006	215.083	3.75391	2	62.3377	4.6211	303.649	5.29968	75.1817
43255	Wed Mar 22 16:22:16 2017_x000D_	43.2897	77.61	215.084	3.75392	2	62.3377	4.6211	303.649	5.29968	75.4335
43256	Wed Mar 22 16:22:16 2017_x000D_	42.8946	77.8271	215.083	3.75391	2	62.785	4.414	331.648	5.78835	76.0599
43257	Wed Mar 22 16:22:16 2017_x000D_	42.6996	78.0366	215.084	3.75392	2	62.785	4.414	331.648	5.78835	76.3132
43258	Wed Mar 22 16:22:16 2017_x000D_	42.3044	78.2537	215.083	3.75391	2	62.785	4.414	331.648	5.78835	76.6274
43259	Wed Mar 22 16:22:16 2017_x000D_	42.1067	78.3623	212.663	3.71168	2	62.785	4.414	331.648	5.78835	76.785
43260	Wed Mar 22 16:22:16 2017_x000D_	41.6161	78.7853	206.203	3.59892	2	63.6583	4.4422	5.44168	0.0949752	77.542
43261	Wed Mar 22 16:22:16 2017_x000D_	41.5157	78.7891	199.784	3.4869	2	63.6583	4.4422	5.44168	0.0949752	77.5742
43262	Wed Mar 22 16:22:16 2017_x000D_	41.4152	78.7929	193.566	3.37836	2	63.6583	4.4422	5.44168	0.0949752	77.6066
43263	Wed Mar 22 16:22:16 2017_x000D_	41.0168	78.9088	179.317	3.12967	2	63.6583	4.4422	5.44168	0.0949752	77.8326
43264	Wed Mar 22 16:22:16 2017_x000D_	40.9192	79.0132	170.198	2.97052	2	65.4046	4.49841	0	0	78.4346
43265	Wed Mar 22 16:22:16 2017_x000D_	40.7162	78.9198	167.306	2.92004	2	65.4046	4.49841	0	0	78.4096
43266	Wed Mar 22 16:22:16 2017_x000D_	40.4128	78.8297	152.791	2.66671	2	65.4046	4.49841	0	0	78.4202
43267	Wed Mar 22 16:22:16 2017_x000D_	40.2097	78.7362	150.382	2.62466	2	65.4046	4.49841	0	0	78.3966
43268	Wed Mar 22 16:22:16 2017_x000D_	39.904	78.545	136.623	2.38452	2	65.4046	4.49841	0	0	78.3146
43269	Wed Mar 22 16:22:16 2017_x000D_	39.6986	78.3507	132.489	2.31237	2	67.7942	4.79681	5.062	0.0883486	78.7371
43270	Wed Mar 22 16:22:16 2017_x000D_	39.4926	78.1558	128.944	2.2505	2	67.7942	4.79681	5.062	0.0883486	78.629
43271	Wed Mar 22 16:22:16 2017_x000D_	39.1763	77.5606	121.943	2.12831	2	67.7942	4.79681	5.062	0.0883486	78.1892
43272	Wed Mar 22 16:22:16 2017_x000D_	38.9676	77.2644	120.524	2.10355	2	67.7942	4.79681	5.062	0.0883486	77.9905
43273	Wed Mar 22 16:22:16 2017_x000D_	38.5445	76.4694	120.523	2.10352	2	69.1032	4.839	2.01074	0.035094	77.8765
43274	Wed Mar 22 16:22:17 2017_x000D_	38.3328	76.0716	120.522	2.10351	2	69.1032	4.839	2.01074	0.035094	77.5945
43275	Wed Mar 22 16:22:17 2017_x000D_	37.9144	75.4782	120.524	2.10355	2	69.1032	4.839	2.01074	0.035094	77.2181
43276	Wed Mar 22 16:22:17 2017_x000D_	37.7024	75.0798	120.524	2.10353	2	69.1032	4.839	2.01074	0.035094	76.9401
43277	Wed Mar 22 16:22:17 2017_x000D_	37.4956	74.8842	120.526	2.10358	2	69.7577	4.86	1.61199	0.0281345	77.0988
43278	Wed Mar 22 16:22:17 2017_x000D_	37.1744	74.1847	124.392	2.17104	2	69.7577	4.86	1.61199	0.0281345	76.6002
43279	Wed Mar 22 16:22:17 2017_x000D_	36.9646	73.887	122.909	2.14517	2	69.7577	4.86	1.61199	0.0281345	76.4206
43280	Wed Mar 22 16:22:17 2017_x000D_	36.8559	73.5861	121.939	2.12823	2	69.7577	4.86	1.61199	0.0281345	76.1958
43281	Wed Mar 22 16:22:17 2017_x000D_	36.4361	72.9906	121.94	2.12826	2	69.9758	4.8671	3.01723	0.0526606	75.9324
43282	Wed Mar 22 16:22:17 2017_x000D_	36.2261	72.6924	120.526	2.10357	2	69.9758	4.8671	3.01723	0.0526606	75.7583
43283	Wed Mar 22 16:22:17 2017_x000D_	35.9093	72.1944	124.389	2.17099	2	69.9758	4.8671	3.01723	0.0526606	75.4552
43284	Wed Mar 22 16:22:17 2017_x000D_	35.699	71.8959	122.908	2.14516	2	69.9758	4.8671	3.01723	0.0526606	75.2845
43285	Wed Mar 22 16:22:17 2017_x000D_	35.3819	71.3973	126.709	2.21149	2	69.9758	4.8671	3.01723	0.0526606	74.9867
43286	Wed Mar 22 16:22:17 2017_x000D_	35.1689	70.9969	121.941	2.12827	2	71.2845	4.9092	4.08198	0.0712439	75.3122
43287	Wed Mar 22 16:22:17 2017_x000D_	35.062	70.7964	124.386	2.17094	2	71.2845	4.9092	4.08198	0.0712439	75.1877
43288	Wed Mar 22 16:22:17 2017_x000D_	34.6406	70.1984	124.386	2.17095	2	71.2845	4.9092	4.08198	0.0712439	74.8696
43289	Wed Mar 22 16:22:17 2017_x000D_	34.4326	70.0012	124.388	2.17098	2	71.2845	4.9092	4.08198	0.0712439	74.7999
43290	Wed Mar 22 16:22:17 2017_x000D_	34.0106	69.4025	124.388	2.17099	2	73.6394	5.8702	23.7307	0.41418	74.8785
43291	Wed Mar 22 16:22:17 2017_x000D_	33.9034	69.2015	126.704	2.21141	2	73.6394	5.8702	23.7307	0.41418	74.765
43292	Wed Mar 22 16:22:17 2017_x000D_	33.7938	68.8988	125.991	2.19895	2	73.6394	5.8702	23.7307	0.41418	74.5673
43293	Wed Mar 22 16:22:17 2017_x000D_	33.374	68.4011	124.387	2.17096	2	73.6394	5.8702	23.7307	0.41418	74.3735
43294	Wed Mar 22 16:22:17 2017_x000D_	33.2671	68.2001	121.945	2.12835	2	75.3393	6.8097	24.2334	0.422952	74.4235
43295	Wed Mar 22 16:22:17 2017_x000D_	33.0527	67.7977	121.944	2.12833	2	75.3393	6.8097	24.2334	0.422952	74.2138
43296	Wed Mar 22 16:22:18 2017_x000D_	32.844	67.5997	121.947	2.12837	2	75.3393	6.8097	24.2334	0.422952	74.1706
43297	Wed Mar 22 16:22:18 2017_x000D_	32.8411	67.4972	120.535	2.10374	2	75.3393	6.8097	24.2334	0.422952	74.0883
43298	Wed Mar 22 16:22:18 2017_x000D_	32.5219	66.9955	124.384	2.17091	2	75.3393	6.8097	24.2334	0.422952	73.8624
43299	Wed Mar 22 16:22:18 2017_x000D_	32.313	66.7972	124.386	2.17095	2	76.6138	7.51411	25.0488	0.437184	74.0071
43300	Wed Mar 22 16:22:18 2017_x000D_	32.2025	66.4934	128.349	2.2401	2	76.6138	7.51411	25.0488	0.437184	73.8303
43301	Wed Mar 22 16:22:18 2017_x000D_	32.0979	66.3943	132.399	2.3108	2	76.6138	7.51411	25.0488	0.437184	73.8142
43302	Wed Mar 22 16:22:18 2017_x000D_	31.9932	66.2952	136.495	2.38229	2	76.6138	7.51411	25.0488	0.437184	73.7985
43303	Wed Mar 22 16:22:18 2017_x000D_	31.8885	66.1961	140.595	2.45385	2	77.6701	8.2113	28.8031	0.50271	73.8796
43304	Wed Mar 22 16:22:18 2017_x000D_	31.7838	66.097	144.658	2.52475	2	77.6701	8.2113	28.8031	0.50271	73.8668
43305	Wed Mar 22 16:22:18 2017_x000D_	31.5773	66.0014	155.027	2.70573	2	77.6701	8.2113	28.8031	0.50271	73.9205
43306	Wed Mar 22 16:22:18 2017_x000D_	31.3711	65.9055	157.648	2.75148	2	77.6701	8.2113	28.8031	0.50271	73.9744
43307	Wed Mar 22 16:22:18 2017_x000D_	31.2694	65.9089	164.136	2.86472	2	79.0732	10.6874	70.7936	1.23558	73.0385
43308	Wed Mar 22 16:22:18 2017_x000D_	30.8598	65.8197	172.759	3.01522	2	79.0732	10.6874	70.7936	1.23558	73.24
43309	Wed Mar 22 16:22:18 2017_x000D_	30.6534	65.7236	175.745	3.06733	2	79.0732	10.6874	70.7936	1.23558	73.3039
43310	Wed Mar 22 16:22:18 2017_x000D_	30.2466	65.7368	187.855	3.27869	2	79.0732	10.6874	70.7936	1.23558	73.5831
43311	Wed Mar 22 16:22:18 2017_x000D_	30.0431	65.7434	193.773	3.38197	2	79.8445	12.7001	72.0908	1.25822	72.7583
43312	Wed Mar 22 16:22:18 2017_x000D_	29.5373	65.8622	203.181	3.54618	2	79.8445	12.7001	72.0908	1.25822	73.1917
43313	Wed Mar 22 16:22:18 2017_x000D_	29.3367	65.9712	205.903	3.59369	2	79.8445	12.7001	72.0908	1.25822	73.4088
43314	Wed Mar 22 16:22:18 2017_x000D_	29.0342	66.0835	209.849	3.66255	2	79.8445	12.7001	72.0908	1.25822	73.6985
43315	Wed Mar 22 16:22:18 2017_x000D_	28.5339	66.4075	213.964	3.73438	2	80.6375	14.2709	72.1076	1.25851	73.709
43316	Wed Mar 22 16:22:18 2017_x000D_	28.231	66.5199	214.864	3.75009	2	80.6375	14.2709	72.1076	1.25851	74.0027
43317	Wed Mar 22 16:22:19 2017_x000D_	27.9314	66.7348	216.469	3.77809	2	80.6375	14.2709	72.1076	1.25851	74.3666
43318	Wed Mar 22 16:22:19 2017_x000D_	27.3317	67.165	216.469	3.77809	2	80.6375	14.2709	72.1076	1.25851	75.0952
43319	Wed Mar 22 16:22:19 2017_x000D_	27.1307	67.2742	218.83	3.81931	2	80.6375	14.2709	72.1076	1.25851	75.3149
43320	Wed Mar 22 16:22:19 2017_x000D_	26.6362	67.8037	222.873	3.88987	2	80.8108	15.1594	69.3069	1.20963	75.5401
43321	Wed Mar 22 16:22:19 2017_x000D_	26.3363	68.0189	224.835	3.92412	2	80.8108	15.1594	69.3069	1.20963	75.9052
43322	Wed Mar 22 16:22:19 2017_x000D_	26.0361	68.2342	222.873	3.88986	2	80.8108	15.1594	69.3069	1.20963	76.2706
43323	Wed Mar 22 16:22:19 2017_x000D_	25.5414	68.7639	226.953	3.96108	2	80.8108	15.1594	69.3069	1.20963	76.9945
43324	Wed Mar 22 16:22:19 2017_x000D_	25.3434	68.9758	226.953	3.96108	2	81.2016	16.0546	99.7418	1.74082	76.9467
43325	Wed Mar 22 16:22:19 2017_x000D_	24.7462	69.5091	224.835	3.92411	2	81.2016	16.0546	99.7418	1.74082	77.747
43326	Wed Mar 22 16:22:19 2017_x000D_	24.5482	69.7211	224.835	3.92411	2	81.2016	16.0546	99.7418	1.74082	78.0365
43327	Wed Mar 22 16:22:19 2017_x000D_	24.0531	70.2512	224.981	3.92666	2	81.2016	16.0546	99.7418	1.74082	78.7605
43328	Wed Mar 22 16:22:19 2017_x000D_	23.7528	70.4666	226.952	3.96106	2	80.4048	18.8976	107.909	1.88337	76.6082
43329	Wed Mar 22 16:22:19 2017_x000D_	23.558	70.7812	224.835	3.92412	2	80.4048	18.8976	107.909	1.88337	76.9641
43330	Wed Mar 22 16:22:19 2017_x000D_	23.2544	70.8941	229.069	3.99801	2	80.4048	18.8976	107.909	1.88337	77.2645
43331	Wed Mar 22 16:22:19 2017_x000D_	22.7624	71.5269	226.952	3.96106	2	80.4048	18.8976	107.909	1.88337	78.0544
43332	Wed Mar 22 16:22:19 2017_x000D_	22.168	72.1633	226.952	3.96106	2	80.4048	18.8976	107.909	1.88337	78.9225
43333	Wed Mar 22 16:22:19 2017_x000D_	21.9699	72.3754	226.952	3.96106	2	79.2065	21.0652	106.387	1.85681	76.8685
43334	Wed Mar 22 16:22:19 2017_x000D_	21.6694	72.591	229.069	3.998	2	79.2065	21.0652	106.387	1.85681	77.2362
43335	Wed Mar 22 16:22:19 2017_x000D_	21.1772	73.224	226.952	3.96106	2	79.2065	21.0652	106.387	1.85681	78.0253
43336	Wed Mar 22 16:22:19 2017_x000D_	20.979	73.4362	226.952	3.96106	2	79.2065	21.0652	106.387	1.85681	78.3145
43337	Wed Mar 22 16:22:19 2017_x000D_	20.4836	73.9665	231.029	4.03222	2	78.4657	22.8055	112.624	1.96566	77.3264
43338	Wed Mar 22 16:22:20 2017_x000D_	20.1861	74.285	226.952	3.96106	2	78.4657	22.8055	112.624	1.96566	77.7602
43339	Wed Mar 22 16:22:20 2017_x000D_	19.9879	74.4972	226.952	3.96106	2	78.4657	22.8055	112.624	1.96566	78.0492
43340	Wed Mar 22 16:22:20 2017_x000D_	19.4924	75.0277	231.029	4.03222	2	78.4657	22.8055	112.624	1.96566	78.7719
43341	Wed Mar 22 16:22:20 2017_x000D_	19.2941	75.24	231.029	4.03221	2	77.7472	24.1054	104.073	1.81641	77.6628
43342	Wed Mar 22 16:22:20 2017_x000D_	18.9045	75.8694	231.029	4.03222	2	77.7472	24.1054	104.073	1.81641	78.3708
43343	Wed Mar 22 16:22:20 2017_x000D_	18.7062	76.0816	231.029	4.03222	2	77.7472	24.1054	104.073	1.81641	78.6598
43344	Wed Mar 22 16:22:20 2017_x000D_	18.5079	76.2939	231.029	4.03222	2	77.7472	24.1054	104.073	1.81641	78.9489
43345	Wed Mar 22 16:22:20 2017_x000D_	18.0086	76.7224	228.923	3.99546	2	77.7472	24.1054	104.073	1.81641	79.6068
43346	Wed Mar 22 16:22:20 2017_x000D_	17.913	76.9309	231.029	4.03221	2	77.4967	24.7586	136.623	2.38451	79.197
43347	Wed Mar 22 16:22:20 2017_x000D_	17.7111	77.0409	229.068	3.998	2	77.4967	24.7586	136.623	2.38451	79.4214
43348	Wed Mar 22 16:22:20 2017_x000D_	17.417	77.4619	226.953	3.96108	2	77.4967	24.7586	136.623	2.38451	79.92
43349	Wed Mar 22 16:22:20 2017_x000D_	17.3142	77.4658	224.983	3.9267	2	77.4967	24.7586	136.623	2.38451	79.9999
43350	Wed Mar 22 16:22:20 2017_x000D_	17.1228	77.8829	220.633	3.85078	2	73.8526	27.95	142.354	2.48455	75.5749
43351	Wed Mar 22 16:22:20 2017_x000D_	16.8179	77.9969	216.497	3.77858	2	73.8526	27.95	142.354	2.48455	75.8792
43352	Wed Mar 22 16:22:20 2017_x000D_	16.821	78.0993	205.999	3.59536	2	73.8526	27.95	142.354	2.48455	75.9444
43353	Wed Mar 22 16:22:20 2017_x000D_	16.9234	78.0954	199.595	3.48358	2	73.8526	27.95	142.354	2.48455	75.865
43354	Wed Mar 22 16:22:20 2017_x000D_	16.9229	78.095	182.152	3.17915	2	71.1338	30.0682	155.42	2.71259	72.4251
43355	Wed Mar 22 16:22:20 2017_x000D_	16.9228	78.0947	176.166	3.07467	2	71.1338	30.0682	155.42	2.71259	72.425
43356	Wed Mar 22 16:22:20 2017_x000D_	16.9261	78.1967	167.46	2.92273	2	71.1338	30.0682	155.42	2.71259	72.4902
43357	Wed Mar 22 16:22:20 2017_x000D_	16.9223	78.0939	159.38	2.7817	2	71.1338	30.0682	155.42	2.71259	72.4248
43358	Wed Mar 22 16:22:20 2017_x000D_	16.6109	78.0027	147.707	2.57798	2	69.3395	31.1139	150.352	2.62415	70.5611
43359	Wed Mar 22 16:22:20 2017_x000D_	16.5082	78.0063	141.295	2.46606	2	69.3395	31.1139	150.352	2.62415	70.6402
43360	Wed Mar 22 16:22:21 2017_x000D_	16.3951	77.7027	129.041	2.25218	2	69.3395	31.1139	150.352	2.62415	70.5239
43361	Wed Mar 22 16:22:21 2017_x000D_	16.1861	77.6079	122.616	2.14005	2	69.3395	31.1139	150.352	2.62415	70.6185
43362	Wed Mar 22 16:22:21 2017_x000D_	15.9663	77.2057	114.952	2.00629	2	69.3395	31.1139	150.352	2.62415	70.5206
43363	Wed Mar 22 16:22:21 2017_x000D_	15.8528	76.9024	113.361	1.97852	2	67.7735	31.9465	156.317	2.72824	68.6789
43364	Wed Mar 22 16:22:21 2017_x000D_	15.6361	76.6022	112.334	1.96059	2	67.7735	31.9465	156.317	2.72824	68.6472
43365	Wed Mar 22 16:22:21 2017_x000D_	15.4011	75.7894	112.331	1.96054	2	67.7735	31.9465	156.317	2.72824	68.3013
43366	Wed Mar 22 16:22:21 2017_x000D_	15.1806	75.3864	112.332	1.96057	2	67.7735	31.9465	156.317	2.72824	68.2132
43367	Wed Mar 22 16:22:21 2017_x000D_	14.9453	74.5724	112.33	1.96052	2	66.6426	32.7923	128.387	2.24077	66.4694
43368	Wed Mar 22 16:22:21 2017_x000D_	14.8277	74.1652	109.621	1.91325	2	66.6426	32.7923	128.387	2.24077	66.3061
43369	Wed Mar 22 16:22:21 2017_x000D_	14.4962	73.5594	112.331	1.96054	2	66.6426	32.7923	128.387	2.24077	66.1907
43370	Wed Mar 22 16:22:21 2017_x000D_	14.4852	73.2511	113.355	1.97842	2	66.6426	32.7923	128.387	2.24077	66.0099
43371	Wed Mar 22 16:22:21 2017_x000D_	14.2677	72.9495	112.33	1.96053	2	63.4573	35.5558	140.678	2.45529	61.7892
43372	Wed Mar 22 16:22:21 2017_x000D_	14.0391	72.3392	112.329	1.96052	2	63.4573	35.5558	140.678	2.45529	61.605
43373	Wed Mar 22 16:22:21 2017_x000D_	13.9246	72.034	116.071	2.02582	2	63.4573	35.5558	140.678	2.45529	61.5154
43374	Wed Mar 22 16:22:21 2017_x000D_	13.8137	71.8315	118.676	2.07129	2	63.4573	35.5558	140.678	2.45529	61.4851
43375	Wed Mar 22 16:22:21 2017_x000D_	13.378	71.2275	118.679	2.07134	2	60.5116	37.8861	144.422	2.52064	57.7341
43376	Wed Mar 22 16:22:21 2017_x000D_	13.2633	70.9218	122.577	2.13937	2	60.5116	37.8861	144.422	2.52064	57.6521
43377	Wed Mar 22 16:22:21 2017_x000D_	12.9308	70.3136	120.009	2.09455	2	60.5116	37.8861	144.422	2.52064	57.5802
43378	Wed Mar 22 16:22:21 2017_x000D_	12.7125	70.0108	118.679	2.07134	2	60.5116	37.8861	144.422	2.52064	57.5912
43379	Wed Mar 22 16:22:21 2017_x000D_	12.4829	69.3983	118.676	2.07129	2	60.5116	37.8861	144.422	2.52064	57.4437
43380	Wed Mar 22 16:22:21 2017_x000D_	12.2683	69.1986	118.679	2.07134	2	58.479	39.364	144.419	2.52059	55.0048
43381	Wed Mar 22 16:22:22 2017_x000D_	12.1497	68.7889	116.077	2.02592	2	58.479	39.364	144.419	2.52059	54.8838
43382	Wed Mar 22 16:22:22 2017_x000D_	11.7124	68.1823	116.081	2.02599	2	58.479	39.364	144.419	2.52059	54.9328
43383	Wed Mar 22 16:22:22 2017_x000D_	11.7048	67.9754	116.078	2.02594	2	58.479	39.364	144.419	2.52059	54.831
43384	Wed Mar 22 16:22:22 2017_x000D_	11.4746	67.3615	116.076	2.02591	2	57.1205	40.4225	143.974	2.51283	53.0024
43385	Wed Mar 22 16:22:22 2017_x000D_	11.2556	67.0574	114.951	2.00628	2	57.1205	40.4225	143.974	2.51283	53.0378
43386	Wed Mar 22 16:22:22 2017_x000D_	11.0289	66.5465	116.077	2.02593	2	57.1205	40.4225	143.974	2.51283	52.9802
43387	Wed Mar 22 16:22:22 2017_x000D_	10.8136	66.3459	116.081	2.02599	2	57.1205	40.4225	143.974	2.51283	53.0693
43388	Wed Mar 22 16:22:22 2017_x000D_	10.6983	66.0383	112.351	1.96089	2	56.2183	41.0549	143.947	2.51235	51.9253
43389	Wed Mar 22 16:22:22 2017_x000D_	10.5751	65.5234	116.076	2.02591	2	56.2183	41.0549	143.947	2.51235	51.7881
43390	Wed Mar 22 16:22:22 2017_x000D_	10.3633	65.4259	114.955	2.00635	2	56.2183	41.0549	143.947	2.51235	51.9291
43391	Wed Mar 22 16:22:22 2017_x000D_	10.3518	65.115	116.077	2.02592	2	56.2183	41.0549	143.947	2.51235	51.7941
43392	Wed Mar 22 16:22:22 2017_x000D_	10.1322	64.81	114.954	2.00632	2	56.2183	41.0549	143.947	2.51235	51.8482
43393	Wed Mar 22 16:22:22 2017_x000D_	10.0168	64.5022	113.375	1.97877	2	54.1442	43.4103	126.026	2.19956	48.9091
43394	Wed Mar 22 16:22:22 2017_x000D_	10.0129	64.3982	112.351	1.9609	2	54.1442	43.4103	126.026	2.19956	48.8678
43395	Wed Mar 22 16:22:22 2017_x000D_	9.90565	64.2979	97.8575	1.70794	2	54.1442	43.4103	126.026	2.19956	48.9218
43396	Wed Mar 22 16:22:22 2017_x000D_	9.90955	64.4019	98.1563	1.71315	2	54.1442	43.4103	126.026	2.19956	48.9628
43397	Wed Mar 22 16:22:22 2017_x000D_	9.91774	64.6101	80.2106	1.39994	2	52.0603	45.9843	133.644	2.33253	46.0751
43398	Wed Mar 22 16:22:22 2017_x000D_	9.81379	64.6136	71.8307	1.25368	2	52.0603	45.9843	133.644	2.33253	46.1716
43399	Wed Mar 22 16:22:22 2017_x000D_	9.81763	64.7177	65.4493	1.14231	2	52.0603	45.9843	133.644	2.33253	46.2102
43400	Wed Mar 22 16:22:22 2017_x000D_	9.81343	64.6145	50.9986	0.890094	2	52.0603	45.9843	133.644	2.33253	46.1723
43401	Wed Mar 22 16:22:22 2017_x000D_	9.80931	64.5109	44.8957	0.783578	2	50.2464	47.4679	126.653	2.21052	43.8819
43402	Wed Mar 22 16:22:23 2017_x000D_	10.0091	64.2972	32.2602	0.563047	2	50.2464	47.4679	126.653	2.21052	43.615
43403	Wed Mar 22 16:22:23 2017_x000D_	10.2132	64.1871	29.6796	0.518006	2	50.2464	47.4679	126.653	2.21052	43.3842
43404	Wed Mar 22 16:22:23 2017_x000D_	10.725	63.9638	23.0059	0.401528	2	50.2464	47.4679	126.653	2.21052	42.8259
43405	Wed Mar 22 16:22:23 2017_x000D_	11.0328	63.8506	19.2692	0.336311	2	49.096	48.7512	134.354	2.34492	40.9487
43406	Wed Mar 22 16:22:23 2017_x000D_	11.7526	63.6211	20.1819	0.352241	2	49.096	48.7512	134.354	2.34492	40.1951
43407	Wed Mar 22 16:22:23 2017_x000D_	12.1604	63.4011	20.1805	0.352217	2	49.096	48.7512	134.354	2.34492	39.7348
43408	Wed Mar 22 16:22:23 2017_x000D_	12.5719	63.285	23.0078	0.401561	2	49.096	48.7512	134.354	2.34492	39.3096
43409	Wed Mar 22 16:22:23 2017_x000D_	12.8792	63.1719	19.2686	0.3363	2	49.096	48.7512	134.354	2.34492	38.9822
43410	Wed Mar 22 16:22:23 2017_x000D_	13.6978	62.8361	21.9781	0.38359	2	47.9561	49.8152	126.026	2.19956	36.6494
43411	Wed Mar 22 16:22:23 2017_x000D_	14.0052	62.723	20.1806	0.352218	2	47.9561	49.8152	126.026	2.19956	36.3218
43412	Wed Mar 22 16:22:23 2017_x000D_	14.6196	62.4972	20.1806	0.352218	2	47.9561	49.8152	126.026	2.19956	35.6673
43413	Wed Mar 22 16:22:23 2017_x000D_	15.0265	62.2776	20.1792	0.352194	2	47.9561	49.8152	126.026	2.19956	35.2089
43414	Wed Mar 22 16:22:23 2017_x000D_	15.7437	62.049	19.2661	0.336257	2	47.2722	50.4536	136.094	2.37529	33.5931
43415	Wed Mar 22 16:22:23 2017_x000D_	16.0508	61.9363	23.01	0.4016	2	47.2722	50.4536	136.094	2.37529	33.266
43416	Wed Mar 22 16:22:23 2017_x000D_	16.3573	61.8235	19.2659	0.336253	2	47.2722	50.4536	136.094	2.37529	32.9394
43417	Wed Mar 22 16:22:23 2017_x000D_	16.9706	61.5981	19.2657	0.336249	2	47.2722	50.4536	136.094	2.37529	32.286
43418	Wed Mar 22 16:22:23 2017_x000D_	17.3805	61.4825	21.9805	0.383632	2	46.5987	50.8727	126.026	2.19956	31.0849
43419	Wed Mar 22 16:22:23 2017_x000D_	17.9931	61.2572	16.4686	0.287431	2	46.5987	50.8727	126.026	2.19956	30.4322
43420	Wed Mar 22 16:22:23 2017_x000D_	18.4027	61.1417	19.2666	0.336265	2	46.5987	50.8727	126.026	2.19956	30.0078
43421	Wed Mar 22 16:22:23 2017_x000D_	19.015	60.9166	19.2663	0.336261	2	46.5987	50.8727	126.026	2.19956	29.3554
43422	Wed Mar 22 16:22:23 2017_x000D_	19.4241	60.8011	16.4679	0.287419	2	46.5987	50.8727	126.026	2.19956	28.9315
43423	Wed Mar 22 16:22:23 2017_x000D_	19.8297	60.5822	16.4657	0.28738	2	45.418	52.8129	103.563	1.80751	26.7418
43424	Wed Mar 22 16:22:24 2017_x000D_	20.1391	60.5733	17.253	0.301122	2	45.418	52.8129	103.563	1.80751	26.4433
43425	Wed Mar 22 16:22:24 2017_x000D_	20.8534	60.3456	16.4672	0.287406	2	45.418	52.8129	103.563	1.80751	25.6936
43426	Wed Mar 22 16:22:24 2017_x000D_	21.2621	60.2304	19.2684	0.336296	2	45.418	52.8129	103.563	1.80751	25.2691
43427	Wed Mar 22 16:22:24 2017_x000D_	21.8695	59.9023	16.464	0.287352	2	43.2752	56.698	116.081	2.02599	21.6442
43428	Wed Mar 22 16:22:24 2017_x000D_	22.2811	59.8906	16.4664	0.287394	2	43.2752	56.698	116.081	2.02599	21.2355
43429	Wed Mar 22 16:22:24 2017_x000D_	22.8915	59.6662	16.4655	0.287377	2	43.2752	56.698	116.081	2.02599	20.5987
43430	Wed Mar 22 16:22:24 2017_x000D_	23.2961	59.4477	16.4633	0.287339	2	43.2752	56.698	116.081	2.02599	20.1674
43431	Wed Mar 22 16:22:24 2017_x000D_	23.9094	59.327	19.2688	0.336304	2	41.402	59.493	112.798	1.96869	17.4934
43432	Wed Mar 22 16:22:24 2017_x000D_	24.3169	59.212	16.4648	0.287364	2	41.402	59.493	112.798	1.96869	17.0874
43433	Wed Mar 22 16:22:24 2017_x000D_	24.5222	59.2062	16.466	0.287385	2	41.402	59.493	112.798	1.96869	16.8822
43434	Wed Mar 22 16:22:24 2017_x000D_	25.1315	58.9822	16.465	0.287368	2	41.402	59.493	112.798	1.96869	16.2785
43435	Wed Mar 22 16:22:24 2017_x000D_	25.5419	58.9707	16.4674	0.28741	2	40.3593	63.1866	108.494	1.89358	15.4055
43436	Wed Mar 22 16:22:24 2017_x000D_	25.7406	58.7582	16.464	0.287352	2	40.3593	63.1866	108.494	1.89358	15.2747
43437	Wed Mar 22 16:22:24 2017_x000D_	26.3493	58.5344	16.4631	0.287335	2	40.3593	63.1866	108.494	1.89358	14.7622
43438	Wed Mar 22 16:22:24 2017_x000D_	26.5543	58.5287	16.4643	0.287356	2	40.3593	63.1866	108.494	1.89358	14.5696
43439	Wed Mar 22 16:22:24 2017_x000D_	27.1627	58.3051	16.4633	0.287339	2	40.3593	63.1866	108.494	1.89358	14.0705
43440	Wed Mar 22 16:22:24 2017_x000D_	27.3675	58.2994	16.4645	0.28736	2	40.1972	66.6838	108.494	1.89358	15.3264
43441	Wed Mar 22 16:22:24 2017_x000D_	27.5723	58.2938	16.4658	0.287382	2	40.1972	66.6838	108.494	1.89358	15.1585
43442	Wed Mar 22 16:22:24 2017_x000D_	27.9754	58.0758	16.4636	0.287344	2	40.1972	66.6838	108.494	1.89358	14.9489
43443	Wed Mar 22 16:22:24 2017_x000D_	28.1801	58.0702	16.4647	0.287364	2	40.1972	66.6838	108.494	1.89358	14.7853
43444	Wed Mar 22 16:22:24 2017_x000D_	28.5861	57.9556	13.5813	0.237038	2	40.2831	69.5295	81.0738	1.41501	16.4552
43445	Wed Mar 22 16:22:25 2017_x000D_	28.7876	57.8468	16.4638	0.287347	2	40.2831	69.5295	81.0738	1.41501	16.39
43446	Wed Mar 22 16:22:25 2017_x000D_	29.2992	57.8328	23.037	0.402071	2	40.2831	69.5295	81.0738	1.41501	16.0455
43447	Wed Mar 22 16:22:25 2017_x000D_	29.5006	57.724	25.773	0.449824	2	40.2831	69.5295	81.0738	1.41501	15.9885
43448	Wed Mar 22 16:22:25 2017_x000D_	29.5011	57.7239	38.7709	0.67668	2	40.2527	70.1845	81.0738	1.41501	16.4579
43449	Wed Mar 22 16:22:25 2017_x000D_	29.5045	57.827	44.8046	0.781988	2	40.2527	70.1845	81.0738	1.41501	16.3778
43450	Wed Mar 22 16:22:25 2017_x000D_	29.5047	57.8268	53.2775	0.929867	2	40.2527	70.1845	81.0738	1.41501	16.3778
43451	Wed Mar 22 16:22:25 2017_x000D_	29.4057	57.9327	57.4247	1.00225	2	40.2527	70.1845	81.0738	1.41501	16.3635
43452	Wed Mar 22 16:22:25 2017_x000D_	29.508	57.9292	73.4253	1.28151	2	40.2527	70.1845	81.0738	1.41501	16.2985
43453	Wed Mar 22 16:22:25 2017_x000D_	29.5111	58.0321	79.9197	1.39486	2	40.2527	70.1845	81.0738	1.41501	16.2192
43454	Wed Mar 22 16:22:25 2017_x000D_	29.5106	58.0315	97.6403	1.70415	2	40.2527	70.1845	81.0738	1.41501	16.22
43455	Wed Mar 22 16:22:25 2017_x000D_	29.5104	58.0313	103.459	1.80569	2	40.2527	70.1845	81.0738	1.41501	16.2203
43456	Wed Mar 22 16:22:25 2017_x000D_	29.5007	57.7214	115.413	2.01435	2	40.2527	70.1845	81.0738	1.41501	16.4601
43457	Wed Mar 22 16:22:25 2017_x000D_	29.4974	57.6181	121.863	2.12692	2	39.6058	74.7551	111.028	1.9378	19.8961
43458	Wed Mar 22 16:22:25 2017_x000D_	29.2895	57.5204	128.232	2.23806	2	39.6058	74.7551	111.028	1.9378	20.0863
43459	Wed Mar 22 16:22:25 2017_x000D_	29.1808	57.3171	142.658	2.48985	2	39.6058	74.7551	111.028	1.9378	20.3166
43460	Wed Mar 22 16:22:25 2017_x000D_	29.0722	57.1132	144.444	2.52103	2	39.6058	74.7551	111.028	1.9378	20.5473
43461	Wed Mar 22 16:22:25 2017_x000D_	28.8646	57.0156	146.809	2.56229	2	38.1509	77.9899	110.427	1.92731	22.9381
43462	Wed Mar 22 16:22:25 2017_x000D_	28.2383	56.6185	146.809	2.5623	2	38.1509	77.9899	110.427	1.92731	23.5584
43463	Wed Mar 22 16:22:25 2017_x000D_	27.5059	56.1201	142.661	2.4899	2	38.1509	77.9899	110.427	1.92731	24.3229
43464	Wed Mar 22 16:22:25 2017_x000D_	27.1919	55.9212	144.449	2.52111	2	38.1509	77.9899	110.427	1.92731	24.64
43465	Wed Mar 22 16:22:25 2017_x000D_	26.875	55.6185	140.411	2.45064	2	37.4288	79.4977	104.612	1.82582	26.1074
43466	Wed Mar 22 16:22:25 2017_x000D_	26.3463	55.1137	136.341	2.37959	2	37.4288	79.4977	104.612	1.82582	26.7843
43467	Wed Mar 22 16:22:26 2017_x000D_	26.1346	54.9117	136.341	2.37959	2	37.4288	79.4977	104.612	1.82582	27.0561
43468	Wed Mar 22 16:22:26 2017_x000D_	25.7175	54.7149	136.346	2.37969	2	37.4288	79.4977	104.612	1.82582	27.4106
43469	Wed Mar 22 16:22:26 2017_x000D_	25.1845	54.1056	134.235	2.34285	2	37.4288	79.4977	104.612	1.82582	28.1901
43470	Wed Mar 22 16:22:26 2017_x000D_	24.9724	53.9032	134.236	2.34285	2	36.9241	81.011	110.098	1.92158	29.6256
43471	Wed Mar 22 16:22:26 2017_x000D_	24.4383	53.293	136.341	2.37959	2	36.9241	81.011	110.098	1.92158	30.4004
43472	Wed Mar 22 16:22:26 2017_x000D_	24.1232	53.0929	134.237	2.34288	2	36.9241	81.011	110.098	1.92158	30.7129
43473	Wed Mar 22 16:22:26 2017_x000D_	23.6915	52.4794	134.233	2.34281	2	36.9241	81.011	110.098	1.92158	31.4508
43474	Wed Mar 22 16:22:26 2017_x000D_	23.3756	52.2788	136.341	2.37959	2	36.2223	82.0824	110.17	1.92282	32.4545
43475	Wed Mar 22 16:22:26 2017_x000D_	23.1628	52.0758	136.341	2.37959	2	36.2223	82.0824	110.17	1.92282	32.7253
43476	Wed Mar 22 16:22:26 2017_x000D_	22.7337	51.5655	138.443	2.41628	2	36.2223	82.0824	110.17	1.92282	33.365
43477	Wed Mar 22 16:22:26 2017_x000D_	22.5206	51.3622	138.442	2.41627	2	36.2223	82.0824	110.17	1.92282	33.6373
43478	Wed Mar 22 16:22:26 2017_x000D_	21.8878	50.9602	138.447	2.41635	2	35.9851	82.5121	99.1329	1.7302	34.558
43479	Wed Mar 22 16:22:26 2017_x000D_	21.6745	50.7567	138.446	2.41634	2	35.9851	82.5121	99.1329	1.7302	34.831
43480	Wed Mar 22 16:22:26 2017_x000D_	21.4611	50.553	138.446	2.41633	2	35.9851	82.5121	99.1329	1.7302	35.1046
43481	Wed Mar 22 16:22:26 2017_x000D_	21.0305	50.041	136.341	2.37959	2	35.9851	82.5121	99.1329	1.7302	35.7493
43482	Wed Mar 22 16:22:26 2017_x000D_	20.7133	49.8398	142.628	2.48934	2	37.051	82.9774	93.297	1.62834	36.9462
43483	Wed Mar 22 16:22:26 2017_x000D_	20.1788	49.3296	138.443	2.41629	2	37.051	82.9774	93.297	1.62834	37.641
43484	Wed Mar 22 16:22:26 2017_x000D_	19.9649	49.1254	138.443	2.41628	2	37.051	82.9774	93.297	1.62834	37.9196
43485	Wed Mar 22 16:22:26 2017_x000D_	19.647	48.9234	140.391	2.45028	2	37.051	82.9774	93.297	1.62834	38.2436
43486	Wed Mar 22 16:22:26 2017_x000D_	19.1151	48.5171	138.447	2.41636	2	37.051	82.9774	93.297	1.62834	38.8485
43487	Wed Mar 22 16:22:26 2017_x000D_	18.7969	48.3148	140.393	2.45033	2	38.3538	83.0129	82.9781	1.44824	39.83
43488	Wed Mar 22 16:22:27 2017_x000D_	18.3678	47.9055	140.392	2.4503	2	38.3538	83.0129	82.9781	1.44824	40.3976
43489	Wed Mar 22 16:22:27 2017_x000D_	18.1532	47.7008	140.391	2.45029	2	38.3538	83.0129	82.9781	1.44824	40.6818
43490	Wed Mar 22 16:22:27 2017_x000D_	17.9385	47.496	140.39	2.45028	2	38.3538	83.0129	82.9781	1.44824	40.9663
43491	Wed Mar 22 16:22:27 2017_x000D_	17.6165	47.1888	140.699	2.45566	2	40.5349	82.8544	53.8881	0.940525	42.3944
43492	Wed Mar 22 16:22:27 2017_x000D_	17.4051	47.0884	138.449	2.4164	2	40.5349	82.8544	53.8881	0.940525	42.5934
43493	Wed Mar 22 16:22:27 2017_x000D_	17.1901	46.8833	138.449	2.41639	2	40.5349	82.8544	53.8881	0.940525	42.8824
43494	Wed Mar 22 16:22:27 2017_x000D_	16.8676	46.5755	134.261	2.34329	2	40.5349	82.8544	53.8881	0.940525	43.3163
43495	Wed Mar 22 16:22:27 2017_x000D_	16.7566	46.3681	132.012	2.30405	2	41.6202	82.8841	53.8881	0.940525	44.1771
43496	Wed Mar 22 16:22:27 2017_x000D_	16.6567	46.4748	119.505	2.08576	2	41.6202	82.8841	53.8881	0.940525	44.1454
43497	Wed Mar 22 16:22:27 2017_x000D_	16.657	46.475	114.073	1.99095	2	41.6202	82.8841	53.8881	0.940525	44.145
43498	Wed Mar 22 16:22:27 2017_x000D_	16.6575	46.475	100.852	1.76021	2	41.6202	82.8841	53.8881	0.940525	44.1448
43499	Wed Mar 22 16:22:27 2017_x000D_	16.6649	46.685	94.959	1.65735	2	41.6202	82.8841	53.8881	0.940525	43.9675
43500	Wed Mar 22 16:22:27 2017_x000D_	16.5613	46.6877	80.1548	1.39896	2	42.2713	82.9018	36.5508	0.637932	44.4124
43501	Wed Mar 22 16:22:27 2017_x000D_	16.6617	46.5811	70.7933	1.23558	2	42.2713	82.9018	36.5508	0.637932	44.4415
43502	Wed Mar 22 16:22:27 2017_x000D_	16.658	46.4765	64.1193	1.11909	2	42.2713	82.9018	36.5508	0.637932	44.5291
43503	Wed Mar 22 16:22:27 2017_x000D_	16.7546	46.265	53.2656	0.92966	2	42.2713	82.9018	36.5508	0.637932	44.647
43504	Wed Mar 22 16:22:27 2017_x000D_	16.7507	46.1603	46.8484	0.817658	2	42.9122	83.1373	22.34	0.389907	45.2959
43505	Wed Mar 22 16:22:27 2017_x000D_	17.159	45.942	33.6622	0.587516	2	42.9122	83.1373	22.34	0.389907	45.2407
43506	Wed Mar 22 16:22:27 2017_x000D_	17.2592	45.835	29.4876	0.514656	2	42.9122	83.1373	22.34	0.389907	45.2718
43507	Wed Mar 22 16:22:27 2017_x000D_	17.5672	45.7236	25.49	0.444885	2	42.9122	83.1373	22.34	0.389907	45.1902
43508	Wed Mar 22 16:22:27 2017_x000D_	18.1764	45.2911	25.4877	0.444845	2	43.336	83.3668	24.5498	0.428476	45.6373
43509	Wed Mar 22 16:22:28 2017_x000D_	18.5882	45.1775	22.7326	0.396758	2	43.336	83.3668	24.5498	0.428476	45.5069
43510	Wed Mar 22 16:22:28 2017_x000D_	19	45.0641	25.4904	0.444891	2	43.336	83.3668	24.5498	0.428476	45.3799
43511	Wed Mar 22 16:22:28 2017_x000D_	19.6087	44.6319	25.4881	0.444852	2	43.336	83.3668	24.5498	0.428476	45.4244
43512	Wed Mar 22 16:22:28 2017_x000D_	20.0202	44.5186	28.1361	0.491068	2	44.4209	83.3964	3.49215	0.0609495	45.9007
43513	Wed Mar 22 16:22:28 2017_x000D_	20.6319	44.1915	25.4889	0.444865	2	44.4209	83.3964	3.49215	0.0609495	45.8578
43514	Wed Mar 22 16:22:28 2017_x000D_	21.0396	43.9734	25.4885	0.444859	2	44.4209	83.3964	3.49215	0.0609495	45.8351
43515	Wed Mar 22 16:22:28 2017_x000D_	21.6543	43.7513	25.4896	0.444878	2	44.4209	83.3964	3.49215	0.0609495	45.7171
43516	Wed Mar 22 16:22:28 2017_x000D_	21.9584	43.5355	26.749	0.466858	2	44.4209	83.3964	3.49215	0.0609495	45.7543
43517	Wed Mar 22 16:22:28 2017_x000D_	22.2655	43.4246	28.1377	0.491095	2	45.7123	83.6495	357.288	6.23586	46.5596
43518	Wed Mar 22 16:22:28 2017_x000D_	22.5694	43.2087	29.4927	0.514744	2	45.7123	83.6495	357.288	6.23586	46.5946
43519	Wed Mar 22 16:22:28 2017_x000D_	23.0799	42.989	28.1377	0.491096	2	45.7123	83.6495	357.288	6.23586	46.535
43520	Wed Mar 22 16:22:28 2017_x000D_	23.3837	42.7733	29.493	0.51475	2	45.7123	83.6495	357.288	6.23586	46.5771
43521	Wed Mar 22 16:22:28 2017_x000D_	23.8873	42.3441	28.1347	0.491042	2	46.5799	83.6732	357.816	6.24506	47.1492
43522	Wed Mar 22 16:22:28 2017_x000D_	24.1975	42.3381	29.4933	0.514755	2	46.5799	83.6732	357.816	6.24506	47.006
43523	Wed Mar 22 16:22:28 2017_x000D_	24.8043	41.907	29.4921	0.514735	2	46.5799	83.6732	357.816	6.24506	47.1019
43524	Wed Mar 22 16:22:28 2017_x000D_	25.0044	41.6935	29.4908	0.514712	2	46.5799	83.6732	357.816	6.24506	47.1995
43525	Wed Mar 22 16:22:28 2017_x000D_	25.6143	41.3675	32.1063	0.560361	2	46.807	83.4615	357.295	6.23598	47.1279
43526	Wed Mar 22 16:22:28 2017_x000D_	25.9205	41.2569	28.1346	0.491042	2	46.807	83.4615	357.295	6.23598	47.0901
43527	Wed Mar 22 16:22:28 2017_x000D_	26.2238	41.0415	29.4913	0.51472	2	46.807	83.4615	357.295	6.23598	47.15
43528	Wed Mar 22 16:22:28 2017_x000D_	26.8331	40.7156	26.7435	0.466761	2	46.807	83.4615	357.295	6.23598	47.1823
43529	Wed Mar 22 16:22:28 2017_x000D_	27.1392	40.6052	28.1346	0.491041	2	47.0137	83.685	357.816	6.24506	47.4433
43530	Wed Mar 22 16:22:28 2017_x000D_	27.5452	40.3881	28.1346	0.491042	2	47.0137	83.685	357.816	6.24506	47.4726
43531	Wed Mar 22 16:22:29 2017_x000D_	28.154	40.0625	25.4801	0.444712	2	47.0137	83.685	357.816	6.24506	47.5248
43532	Wed Mar 22 16:22:29 2017_x000D_	28.4601	39.9522	29.4937	0.514762	2	47.0137	83.685	357.816	6.24506	47.5057
43533	Wed Mar 22 16:22:29 2017_x000D_	28.9623	39.524	28.1331	0.491016	2	47.0137	83.685	357.816	6.24506	47.7079
43534	Wed Mar 22 16:22:29 2017_x000D_	29.2681	39.4136	26.7423	0.466742	2	47.4577	83.4792	348.395	6.08065	47.6722
43535	Wed Mar 22 16:22:29 2017_x000D_	29.5737	39.3034	28.1347	0.491043	2	47.4577	83.4792	348.395	6.08065	47.6586
43536	Wed Mar 22 16:22:29 2017_x000D_	30.079	38.9801	26.7419	0.466735	2	47.4577	83.4792	348.395	6.08065	47.7723
43537	Wed Mar 22 16:22:29 2017_x000D_	30.3873	38.9746	25.4798	0.444706	2	47.4577	83.4792	348.395	6.08065	47.6661
43538	Wed Mar 22 16:22:29 2017_x000D_	30.7925	38.758	25.4795	0.4447	2	49.6571	82.8856	351.128	6.12834	47.9908
43539	Wed Mar 22 16:22:29 2017_x000D_	30.992	38.545	25.4775	0.444666	2	49.6571	82.8856	351.128	6.12834	48.109
43540	Wed Mar 22 16:22:29 2017_x000D_	31.3999	38.4331	22.7081	0.39633	2	49.6571	82.8856	351.128	6.12834	48.0557
43541	Wed Mar 22 16:22:29 2017_x000D_	31.6024	38.3248	25.4787	0.444686	2	49.6571	82.8856	351.128	6.12834	48.0795
43542	Wed Mar 22 16:22:29 2017_x000D_	32.2097	38.0002	28.1361	0.491068	2	50.7515	82.6976	355.092	6.19753	48.3907
43543	Wed Mar 22 16:22:29 2017_x000D_	32.3097	37.8937	32.115	0.560512	2	50.7515	82.6976	355.092	6.19753	48.4509
43544	Wed Mar 22 16:22:29 2017_x000D_	32.4155	37.9965	36.2346	0.632412	2	50.7515	82.6976	355.092	6.19753	48.3156
43545	Wed Mar 22 16:22:29 2017_x000D_	32.4158	37.9963	44.7307	0.780697	2	50.7515	82.6976	355.092	6.19753	48.3157
43546	Wed Mar 22 16:22:29 2017_x000D_	32.3165	38.1024	57.4411	1.00254	2	50.7515	82.6976	355.092	6.19753	48.2554
43547	Wed Mar 22 16:22:29 2017_x000D_	32.3196	38.2068	64.0542	1.11796	2	51.8355	82.7272	357.419	6.23814	48.61
43548	Wed Mar 22 16:22:29 2017_x000D_	32.3254	38.4153	82.8038	1.4452	2	51.8355	82.7272	357.419	6.23814	48.4168
43549	Wed Mar 22 16:22:29 2017_x000D_	32.3253	38.415	88.6628	1.54746	2	51.8355	82.7272	357.419	6.23814	48.4171
43550	Wed Mar 22 16:22:29 2017_x000D_	32.4304	38.5176	103.88	1.81304	2	51.8355	82.7272	357.419	6.23814	48.2809
43551	Wed Mar 22 16:22:29 2017_x000D_	32.4302	38.5174	109.655	1.91384	2	52.4962	82.5274	351.697	6.13828	48.3686
43552	Wed Mar 22 16:22:30 2017_x000D_	32.4269	38.4127	116.275	2.02938	2	52.4962	82.5274	351.697	6.13828	48.4653
43553	Wed Mar 22 16:22:30 2017_x000D_	32.4263	38.4128	129.49	2.26002	2	52.4962	82.5274	351.697	6.13828	48.4654
43554	Wed Mar 22 16:22:30 2017_x000D_	32.4232	38.3085	140.102	2.44524	2	52.4962	82.5274	351.697	6.13828	48.5617
43555	Wed Mar 22 16:22:30 2017_x000D_	32.4198	38.2039	146.157	2.55093	2	53.1568	82.3276	355.9	6.21162	48.7537
43556	Wed Mar 22 16:22:30 2017_x000D_	32.1089	38.105	155.469	2.71345	2	53.1568	82.3276	355.9	6.21162	48.976
43557	Wed Mar 22 16:22:30 2017_x000D_	31.7947	37.9009	156.711	2.73512	2	53.1568	82.3276	355.9	6.21162	49.2958
43558	Wed Mar 22 16:22:30 2017_x000D_	31.1693	37.5973	159.435	2.78267	2	53.1568	82.3276	355.9	6.21162	49.8423
43559	Wed Mar 22 16:22:30 2017_x000D_	30.7549	37.4993	156.712	2.73514	2	53.6007	82.1218	303.666	5.29997	50.1308
43560	Wed Mar 22 16:22:30 2017_x000D_	29.9228	37.1988	159.438	2.78271	2	53.6007	82.1218	303.666	5.29997	50.7811
43561	Wed Mar 22 16:22:30 2017_x000D_	29.5078	37.1007	156.717	2.73522	2	53.6007	82.1218	303.666	5.29997	51.0624
43562	Wed Mar 22 16:22:30 2017_x000D_	29.1928	36.896	155.473	2.71352	2	53.6007	82.1218	303.666	5.29997	51.3918
43563	Wed Mar 22 16:22:30 2017_x000D_	28.565	36.5911	152.776	2.66644	2	53.6007	82.1218	303.666	5.29997	51.9599
43564	Wed Mar 22 16:22:30 2017_x000D_	28.1462	36.3878	152.776	2.66644	2	54.0967	80.8279	273.182	4.76793	51.4621
43565	Wed Mar 22 16:22:30 2017_x000D_	27.5144	35.9776	152.773	2.6664	2	54.0967	80.8279	273.182	4.76793	52.1361
43566	Wed Mar 22 16:22:30 2017_x000D_	27.1985	35.7724	151.315	2.64094	2	54.0967	80.8279	273.182	4.76793	52.4739
43567	Wed Mar 22 16:22:30 2017_x000D_	26.5689	35.4665	148.68	2.59496	2	54.0967	80.8279	273.182	4.76793	53.0607
43568	Wed Mar 22 16:22:30 2017_x000D_	26.2521	35.261	150.212	2.62169	2	54.3656	79.7455	271.649	4.74118	52.6236
43569	Wed Mar 22 16:22:30 2017_x000D_	25.9356	35.0554	148.68	2.59495	2	54.3656	79.7455	271.649	4.74118	52.9667
43570	Wed Mar 22 16:22:30 2017_x000D_	25.6185	34.8496	150.21	2.62166	2	54.3656	79.7455	271.649	4.74118	53.3108
43571	Wed Mar 22 16:22:30 2017_x000D_	24.9877	34.5434	152.769	2.66632	2	54.3656	79.7455	271.649	4.74118	53.91
43572	Wed Mar 22 16:22:30 2017_x000D_	24.3562	34.2368	155.458	2.71326	2	54.3864	79.3101	271.649	4.74118	54.161
43573	Wed Mar 22 16:22:31 2017_x000D_	24.1423	34.0291	155.455	2.71319	2	54.3864	79.3101	271.649	4.74118	54.4525
43574	Wed Mar 22 16:22:31 2017_x000D_	23.7242	33.93	158.276	2.76244	2	54.3864	79.3101	271.649	4.74118	54.7679
43575	Wed Mar 22 16:22:31 2017_x000D_	23.1951	33.6211	156.692	2.73479	2	54.3864	79.3101	271.649	4.74118	55.3207
43576	Wed Mar 22 16:22:31 2017_x000D_	22.8772	33.4146	155.453	2.71317	2	54.3864	79.3101	271.649	4.74118	55.6707
43577	Wed Mar 22 16:22:31 2017_x000D_	22.2472	33.2126	155.456	2.71322	2	55.2953	78.463	313.963	5.4797	56.0337
43578	Wed Mar 22 16:22:31 2017_x000D_	21.8246	33.0074	155.456	2.71322	2	55.2953	78.463	313.963	5.4797	56.4491
43579	Wed Mar 22 16:22:31 2017_x000D_	21.6098	32.7991	155.452	2.71315	2	55.2953	78.463	313.963	5.4797	56.7442
43580	Wed Mar 22 16:22:31 2017_x000D_	20.9787	32.5966	155.455	2.7132	2	55.2953	78.463	313.963	5.4797	57.2831
43581	Wed Mar 22 16:22:31 2017_x000D_	20.5554	32.391	155.455	2.7132	2	57.3301	76.7748	331.521	5.78613	57.6394
43582	Wed Mar 22 16:22:31 2017_x000D_	20.0274	32.1868	156.689	2.73475	2	57.3301	76.7748	331.521	5.78613	58.1342
43583	Wed Mar 22 16:22:31 2017_x000D_	19.708	31.9795	155.454	2.71318	2	57.3301	76.7748	331.521	5.78613	58.4982
43584	Wed Mar 22 16:22:31 2017_x000D_	19.1795	31.775	156.688	2.73472	2	57.3301	76.7748	331.521	5.78613	58.9953
43585	Wed Mar 22 16:22:31 2017_x000D_	18.8633	31.6736	158.265	2.76225	2	59.7776	75.534	325.259	5.67684	59.981
43586	Wed Mar 22 16:22:31 2017_x000D_	18.5464	31.5718	156.69	2.73476	2	59.7776	75.534	325.259	5.67684	60.2718
43587	Wed Mar 22 16:22:31 2017_x000D_	18.2263	31.3642	155.456	2.71322	2	59.7776	75.534	325.259	5.67684	60.6422
43588	Wed Mar 22 16:22:31 2017_x000D_	17.6967	31.1592	156.689	2.73473	2	59.7776	75.534	325.259	5.67684	61.1549
43589	Wed Mar 22 16:22:31 2017_x000D_	17.3762	30.9514	155.455	2.7132	2	59.7776	75.534	325.259	5.67684	61.5263
43590	Wed Mar 22 16:22:31 2017_x000D_	16.9508	30.7449	155.455	2.71319	2	61.3475	74.487	328.974	5.74169	62.3253
43591	Wed Mar 22 16:22:31 2017_x000D_	16.6368	30.749	156.69	2.73476	2	61.3475	74.487	328.974	5.74169	62.5465
43592	Wed Mar 22 16:22:31 2017_x000D_	16.2109	30.5423	156.689	2.73475	2	61.3475	74.487	328.974	5.74169	62.9956
43593	Wed Mar 22 16:22:31 2017_x000D_	15.9942	30.3327	156.686	2.73468	2	61.3475	74.487	328.974	5.74169	63.2971
43594	Wed Mar 22 16:22:31 2017_x000D_	15.6766	30.2305	152.784	2.66659	2	63.1023	74.0997	4.26153	0.0743777	64.6042
43595	Wed Mar 22 16:22:32 2017_x000D_	15.6766	30.2305	152.784	2.66659	2	63.1023	74.0997	4.26153	0.0743777	64.6042
43596	Wed Mar 22 16:22:32 2017_x000D_	15.0368	29.9197	150.246	2.62228	2	63.1023	74.0997	4.26153	0.0743777	65.2853
43597	Wed Mar 22 16:22:32 2017_x000D_	14.9284	29.8146	146.258	2.55269	2	63.1023	74.0997	4.26153	0.0743777	65.4362
43598	Wed Mar 22 16:22:32 2017_x000D_	14.8241	29.8158	135.968	2.37309	2	65.8974	74.6138	4.95231	0.0864341	67.9363
43599	Wed Mar 22 16:22:32 2017_x000D_	14.8243	29.8156	127.429	2.22406	2	65.8974	74.6138	4.95231	0.0864341	67.9363
43600	Wed Mar 22 16:22:32 2017_x000D_	14.8286	29.9217	112.812	1.96895	2	65.8974	74.6138	4.95231	0.0864341	67.8631
43601	Wed Mar 22 16:22:32 2017_x000D_	14.8326	30.028	106.464	1.85814	2	65.8974	74.6138	4.95231	0.0864341	67.7902
43602	Wed Mar 22 16:22:32 2017_x000D_	14.8333	30.0286	89.0289	1.55385	2	65.8974	74.6138	4.95231	0.0864341	67.7892
43603	Wed Mar 22 16:22:32 2017_x000D_	14.8334	30.0288	83.1263	1.45083	2	68.2581	75.1156	8.80352	0.15365	69.9072
43604	Wed Mar 22 16:22:32 2017_x000D_	14.8335	30.029	77.3813	1.35056	2	68.2581	75.1156	8.80352	0.15365	69.907
43605	Wed Mar 22 16:22:32 2017_x000D_	14.8334	30.0297	64.1741	1.12005	2	68.2581	75.1156	8.80352	0.15365	69.9066
43606	Wed Mar 22 16:22:32 2017_x000D_	14.8258	29.8174	55.7059	0.972252	2	68.2581	75.1156	8.80352	0.15365	70.0495
43607	Wed Mar 22 16:22:32 2017_x000D_	15.1326	29.6012	44.6192	0.778751	2	69.5464	75.3695	3.77497	0.0658857	71.1027
43608	Wed Mar 22 16:22:32 2017_x000D_	15.2299	29.3873	42.6074	0.743639	2	69.5464	75.3695	3.77497	0.0658857	71.1663
43609	Wed Mar 22 16:22:32 2017_x000D_	15.6339	28.957	34.3919	0.600251	2	69.5464	75.3695	3.77497	0.0658857	71.1384
43610	Wed Mar 22 16:22:32 2017_x000D_	15.9446	28.8467	33.4689	0.584142	2	69.5464	75.3695	3.77497	0.0658857	70.9755
43611	Wed Mar 22 16:22:32 2017_x000D_	16.2514	28.6303	31.8871	0.556535	2	70.4123	75.3936	3.49215	0.0609495	71.5556
43612	Wed Mar 22 16:22:32 2017_x000D_	16.5584	28.4137	33.4686	0.584137	2	70.4123	75.3936	3.49215	0.0609495	71.4658
43613	Wed Mar 22 16:22:32 2017_x000D_	17.2765	27.9797	31.887	0.556533	2	70.4123	75.3936	3.49215	0.0609495	71.2144
43614	Wed Mar 22 16:22:32 2017_x000D_	17.4786	27.7646	31.8859	0.556514	2	70.4123	75.3936	3.49215	0.0609495	71.2074
43615	Wed Mar 22 16:22:32 2017_x000D_	18.0954	27.4383	29.2466	0.510449	2	72.5549	75.8891	355.057	6.19692	72.8925
43616	Wed Mar 22 16:22:33 2017_x000D_	18.5065	27.2208	29.2467	0.510452	2	72.5549	75.8891	355.057	6.19692	72.7312
43617	Wed Mar 22 16:22:33 2017_x000D_	19.1231	26.8948	31.8877	0.556546	2	72.5549	75.8891	355.057	6.19692	72.4941
43618	Wed Mar 22 16:22:33 2017_x000D_	19.325	26.6798	31.8867	0.556528	2	72.5549	75.8891	355.057	6.19692	72.4912
43619	Wed Mar 22 16:22:33 2017_x000D_	19.9411	26.3539	29.2459	0.510437	2	72.5549	75.8891	355.057	6.19692	72.263
43620	Wed Mar 22 16:22:33 2017_x000D_	20.3518	26.1367	29.246	0.510439	2	76.1624	64.4262	331.324	5.78269	67.6824
43621	Wed Mar 22 16:22:33 2017_x000D_	20.5536	25.9218	29.2447	0.510416	2	76.1624	64.4262	331.324	5.78269	67.6382
43622	Wed Mar 22 16:22:33 2017_x000D_	21.1727	25.7024	29.2464	0.510446	2	76.1624	64.4262	331.324	5.78269	67.2562
43623	Wed Mar 22 16:22:33 2017_x000D_	21.4786	25.4866	27.8746	0.486503	2	76.1624	64.4262	331.324	5.78269	67.1313
43624	Wed Mar 22 16:22:33 2017_x000D_	21.7881	25.3769	26.4713	0.462011	2	77.5933	61.8451	287.639	5.02025	66.6645
43625	Wed Mar 22 16:22:33 2017_x000D_	22.3999	24.9452	26.4693	0.461977	2	77.5933	61.8451	287.639	5.02025	66.3921
43626	Wed Mar 22 16:22:33 2017_x000D_	22.7123	24.942	25.1961	0.439754	2	77.5933	61.8451	287.639	5.02025	66.1344
43627	Wed Mar 22 16:22:33 2017_x000D_	23.3273	24.6168	27.8761	0.486531	2	77.5933	61.8451	287.639	5.02025	65.8084
43628	Wed Mar 22 16:22:33 2017_x000D_	23.5288	24.4022	27.8746	0.486503	2	78.2979	60.7725	276.726	4.82978	65.7454
43629	Wed Mar 22 16:22:33 2017_x000D_	23.9418	24.2917	25.1949	0.439734	2	78.2979	60.7725	276.726	4.82978	65.4632
43630	Wed Mar 22 16:22:33 2017_x000D_	24.3481	23.9689	27.8746	0.486503	2	78.2979	60.7725	276.726	4.82978	65.3076
43631	Wed Mar 22 16:22:33 2017_x000D_	24.657	23.8595	26.4699	0.461987	2	78.2979	60.7725	276.726	4.82978	65.1146
43632	Wed Mar 22 16:22:33 2017_x000D_	25.167	23.5358	27.8746	0.486503	2	78.3089	60.5542	286.664	5.00323	64.7644
43633	Wed Mar 22 16:22:33 2017_x000D_	25.3749	23.5337	27.8761	0.48653	2	78.3089	60.5542	286.664	5.00323	64.5951
43634	Wed Mar 22 16:22:33 2017_x000D_	25.8849	23.21	26.4693	0.461977	2	78.3089	60.5542	286.664	5.00323	64.3651
43635	Wed Mar 22 16:22:33 2017_x000D_	25.9886	23.2091	25.193	0.4397	2	78.3089	60.5542	286.664	5.00323	64.2812
43636	Wed Mar 22 16:22:33 2017_x000D_	26.3977	22.9927	25.1926	0.439694	2	78.3089	60.5542	286.664	5.00323	64.0753
43637	Wed Mar 22 16:22:34 2017_x000D_	26.4985	22.8855	29.2486	0.510485	2	78.5365	60.3422	281.791	4.91818	64.1168
43638	Wed Mar 22 16:22:34 2017_x000D_	26.7062	22.8835	29.2501	0.510511	2	78.5365	60.3422	281.791	4.91818	63.9495
43639	Wed Mar 22 16:22:34 2017_x000D_	26.9075	22.6692	29.2488	0.510488	2	78.5365	60.3422	281.791	4.91818	63.9125
43640	Wed Mar 22 16:22:34 2017_x000D_	27.2128	22.4539	36.0556	0.629289	2	78.5365	60.3422	281.791	4.91818	63.7938
43641	Wed Mar 22 16:22:34 2017_x000D_	27.3168	22.4528	42.6302	0.744037	2	78.5475	60.1239	276.623	4.82798	63.5901
43642	Wed Mar 22 16:22:34 2017_x000D_	27.3205	22.5585	57.466	1.00297	2	78.5475	60.1239	276.623	4.82798	63.5245
43643	Wed Mar 22 16:22:34 2017_x000D_	27.22	22.6655	61.5437	1.07414	2	78.5475	60.1239	276.623	4.82798	63.5425
43644	Wed Mar 22 16:22:34 2017_x000D_	27.2232	22.771	79.4213	1.38616	2	78.5475	60.1239	276.623	4.82798	63.4777
43645	Wed Mar 22 16:22:34 2017_x000D_	27.2263	22.8768	85.8386	1.49817	2	78.7861	59.6935	288.527	5.03574	63.3552
43646	Wed Mar 22 16:22:34 2017_x000D_	27.3235	22.6632	94.659	1.65211	2	78.7861	59.6935	288.527	5.03574	63.4006
43647	Wed Mar 22 16:22:34 2017_x000D_	27.3232	22.6629	100.459	1.75333	2	78.7861	59.6935	288.527	5.03574	63.4011
43648	Wed Mar 22 16:22:34 2017_x000D_	27.2124	22.4514	116.198	2.02804	2	78.7861	59.6935	288.527	5.03574	63.6146
43649	Wed Mar 22 16:22:34 2017_x000D_	27.1018	22.24	126.929	2.21533	2	80.4125	57.5536	295	5.14872	63.9459
43650	Wed Mar 22 16:22:34 2017_x000D_	27.0983	22.1338	133.387	2.32803	2	80.4125	57.5536	295	5.14872	64.0075
43651	Wed Mar 22 16:22:34 2017_x000D_	26.8842	21.9231	133.387	2.32804	2	80.4125	57.5536	295	5.14872	64.3025
43652	Wed Mar 22 16:22:34 2017_x000D_	26.3452	21.2897	135.458	2.36419	2	80.4125	57.5536	295	5.14872	65.1026
43653	Wed Mar 22 16:22:34 2017_x000D_	26.0271	21.0797	133.388	2.32807	2	80.4125	57.5536	295	5.14872	65.4837
43654	Wed Mar 22 16:22:34 2017_x000D_	25.4872	20.4453	135.458	2.36419	2	81.8338	55.1885	283.681	4.95116	66.1969
43655	Wed Mar 22 16:22:34 2017_x000D_	25.2725	20.2341	135.458	2.36419	2	81.8338	55.1885	283.681	4.95116	66.4905
43656	Wed Mar 22 16:22:34 2017_x000D_	24.9506	19.9172	135.458	2.36419	2	81.8338	55.1885	283.681	4.95116	66.931
43657	Wed Mar 22 16:22:34 2017_x000D_	24.5174	19.3874	133.386	2.32803	2	81.8338	55.1885	283.681	4.95116	67.5788
43658	Wed Mar 22 16:22:34 2017_x000D_	24.1982	19.1766	131.171	2.28937	2	82.5502	53.8963	289.32	5.0496	67.9
43659	Wed Mar 22 16:22:35 2017_x000D_	23.7611	18.5395	131.168	2.28931	2	82.5502	53.8963	289.32	5.0496	68.6022
43660	Wed Mar 22 16:22:35 2017_x000D_	23.549	18.4341	129.284	2.25643	2	82.5502	53.8963	289.32	5.0496	68.8383
43661	Wed Mar 22 16:22:35 2017_x000D_	23.1113	17.7963	129.282	2.25639	2	82.5502	53.8963	289.32	5.0496	69.5427
43662	Wed Mar 22 16:22:35 2017_x000D_	22.8957	17.5841	129.283	2.25641	2	83.05	52.5975	294.366	5.13765	69.6023
43663	Wed Mar 22 16:22:35 2017_x000D_	22.68	17.3717	129.284	2.25643	2	83.05	52.5975	294.366	5.13765	69.8956
43664	Wed Mar 22 16:22:35 2017_x000D_	22.4609	17.0526	131.168	2.28931	2	83.05	52.5975	294.366	5.13765	70.2458
43665	Wed Mar 22 16:22:35 2017_x000D_	22.0256	16.5203	129.283	2.25641	2	83.05	52.5975	294.366	5.13765	70.8911
43666	Wed Mar 22 16:22:35 2017_x000D_	21.59	15.9879	131.166	2.28928	2	83.05	52.5975	294.366	5.13765	71.5374
43667	Wed Mar 22 16:22:35 2017_x000D_	21.4786	15.7745	128.794	2.24788	2	83.2778	52.3853	299.735	5.23136	71.8296
43668	Wed Mar 22 16:22:35 2017_x000D_	21.262	15.5614	133.377	2.32786	2	83.2778	52.3853	299.735	5.23136	72.1246
43669	Wed Mar 22 16:22:35 2017_x000D_	20.9306	15.0273	129.279	2.25635	2	83.2778	52.3853	299.735	5.23136	72.6828
43670	Wed Mar 22 16:22:35 2017_x000D_	20.7141	14.8141	129.28	2.25637	2	83.2778	52.3853	299.735	5.23136	72.9782
43671	Wed Mar 22 16:22:35 2017_x000D_	20.2774	14.2803	131.161	2.2892	2	83.55	51.2985	274.699	4.79441	73.306
43672	Wed Mar 22 16:22:35 2017_x000D_	20.0606	14.0668	131.162	2.28921	2	83.55	51.2985	274.699	4.79441	73.601
43673	Wed Mar 22 16:22:35 2017_x000D_	19.8438	13.8532	131.163	2.28923	2	83.55	51.2985	274.699	4.79441	73.8961
43674	Wed Mar 22 16:22:35 2017_x000D_	19.5147	13.4252	133.37	2.32774	2	83.55	51.2985	274.699	4.79441	74.397
43675	Wed Mar 22 16:22:35 2017_x000D_	19.2976	13.2114	133.37	2.32775	2	83.6167	49.9864	274.699	4.79441	74.0901
