# Supplementary material for: Guppies Prefer to Follow Large (Robot) Leaders Irrespective of Own Size
Source: Front Bioeng Biotechnol. 2020 May 15;8:441. doi: 10.3389/fbioe.2020.00441 (PMC7243707; doi:10.3389/fbioe.2020.00441)
Supplement: Supplementary file 3 [file Data_Sheet_1.ZIP › Raw Data/ID46.xlsx]

## Sheet: ThuMar23121027201
Framenumber	Current timestamp	Robo Position x	Robo Position y	Robo Angle deg	Robo Angle rad	Fish ID	Fish Position x	Fish Position y	Fish Angle deg	Fish Angle rad	Distance_between_subjects	Mean_Distance (L300 bis L1500)	Velocity_Robo	Velocity_Fish	Mean_velocity_Robo		Fish ID	Fish Position x	Fish Position y	Fish Angle deg	Fish Angle rad	Fish ID	Fish Position x	Fish Position y	Fish Angle deg	Fish Angle rad	Fish ID	Fish Position x	Fish Position y	Fish Angle deg	Fish Angle rad	Fish ID	Fish Position x	Fish Position y	Fish Angle deg	Fish Angle rad
33527	Thu Mar 23 12:10:42 2017_x000D_	18.1145	12.3566	-75.9097	-1.32487	1	9.91996	9.59351	247.883	4.32638	8.64784	25.369	0	0	11.4336	10.2722
33528	Thu Mar 23 12:10:42 2017_x000D_	18.1145	12.3566	-75.9097	-1.32487	1	9.91996	9.59351	247.883	4.32638	8.64784		0	0
33529	Thu Mar 23 12:10:42 2017_x000D_	18.1145	12.3566	-75.9097	-1.32487	1	9.91996	9.59351	247.883	4.32638	8.64784		4.57797	0
33530	Thu Mar 23 12:10:42 2017_x000D_	18.2233	12.4636	-79.3555	-1.38502	1	9.91996	9.59351	247.883	4.32638	8.78538		7.10235	0
33531	Thu Mar 23 12:10:42 2017_x000D_	18.1255	12.6792	-82.2288	-1.43516	1	9.91996	9.59351	247.883	4.32638	8.76655		6.45062	0
33532	Thu Mar 23 12:10:42 2017_x000D_	18.1327	12.8941	-82.2283	-1.43515	1	9.91996	9.59351	247.883	4.32638	8.85116		7.26762	0
33533	Thu Mar 23 12:10:42 2017_x000D_	18.2451	13.1087	-85.1463	-1.48608	1	9.91996	9.59351	247.883	4.32638	9.03684		6.44433	0
33534	Thu Mar 23 12:10:43 2017_x000D_	18.252	13.3234	-79.3521	-1.38496	1	9.91996	9.59351	247.883	4.32638	9.1288		19.6939	0
33535	Thu Mar 23 12:10:43 2017_x000D_	18.3788	13.9675	-82.2308	-1.4352	1	9.91996	9.59351	247.883	4.32638	9.5228		12.8859	0
33536	Thu Mar 23 12:10:43 2017_x000D_	18.3929	14.3968	-76.5233	-1.33558	1	9.91996	9.59351	247.883	4.32638	9.73973		13.3534	0
33537	Thu Mar 23 12:10:43 2017_x000D_	18.5123	14.8256	-79.3515	-1.38495	1	9.91996	9.59351	247.883	4.32638	10.06		26.0349	0
33538	Thu Mar 23 12:10:43 2017_x000D_	18.6458	15.6831	-76.5219	-1.33556	1	9.91996	9.59351	247.883	4.32638	10.6406		13.3389	0
33539	Thu Mar 23 12:10:43 2017_x000D_	18.7652	16.1114	-79.3518	-1.38495	1	9.91996	9.59351	247.883	4.32638	10.9873		26.6536	0
33540	Thu Mar 23 12:10:43 2017_x000D_	19.0035	16.9673	-79.3538	-1.38499	1	9.91996	9.59351	247.883	4.32638	11.6997		9.65024	0
33541	Thu Mar 23 12:10:43 2017_x000D_	19.0141	17.2888	-78.8768	-1.37666	1	9.91996	9.59351	247.883	4.32638	11.9131		9.63535	0
33542	Thu Mar 23 12:10:43 2017_x000D_	19.0248	17.6098	-79.3513	-1.38494	1	9.91996	9.59351	247.883	4.32638	12.1309		25.9747	109.403
33543	Thu Mar 23 12:10:43 2017_x000D_	19.1581	18.4653	-82.2349	-1.43527	2	12.9077	11.6845	225	3.92699	9.22208		7.2194	0
33544	Thu Mar 23 12:10:43 2017_x000D_	19.2699	18.6784	-79.3524	-1.38496	2	12.9077	11.6845	225	3.92699	9.45475		25.9471	0
33545	Thu Mar 23 12:10:43 2017_x000D_	19.403	19.533	-82.2373	-1.43531	2	12.9077	11.6845	225	3.92699	10.1876		6.41754	0
33546	Thu Mar 23 12:10:43 2017_x000D_	19.4101	19.7468	-82.2367	-1.4353	2	12.9077	11.6845	225	3.92699	10.3577		25.649	9.30585
33547	Thu Mar 23 12:10:43 2017_x000D_	19.4383	20.6013	-82.2346	-1.43526	2	13.1177	11.9128	204.768	3.57388	10.7443		9.62026	0
33548	Thu Mar 23 12:10:43 2017_x000D_	19.4489	20.9218	-81.9108	-1.42961	2	13.1177	11.9128	204.768	3.57388	11.0112		20.3678	0
33549	Thu Mar 23 12:10:43 2017_x000D_	19.6794	21.5604	-81.9143	-1.42967	2	13.1177	11.9128	204.768	3.57388	11.6676		0	0
33550	Thu Mar 23 12:10:43 2017_x000D_	19.6794	21.5604	-81.9143	-1.42967	2	13.1177	11.9128	204.768	3.57388	11.6676		22.4072	0
33551	Thu Mar 23 12:10:43 2017_x000D_	19.704	22.3069	-82.2354	-1.43528	2	13.1177	11.9128	204.768	3.57388	12.3051		6.40244	191.404
33552	Thu Mar 23 12:10:43 2017_x000D_	19.711	22.5202	-82.2348	-1.43527	1	18.9344	14.5343	247.883	4.32638	8.02357		20.3337	0
33553	Thu Mar 23 12:10:43 2017_x000D_	19.9412	23.1577	-82.2384	-1.43533	1	18.9344	14.5343	247.883	4.32638	8.68197		6.39645	0
33554	Thu Mar 23 12:10:43 2017_x000D_	19.9482	23.3708	-82.2379	-1.43532	1	18.9344	14.5343	247.883	4.32638	8.89447		19.1834	0
33555	Thu Mar 23 12:10:43 2017_x000D_	19.9693	24.0099	-82.2362	-1.43529	1	18.9344	14.5343	247.883	4.32638	9.53195		12.7809	172.358
33556	Thu Mar 23 12:10:44 2017_x000D_	19.9833	24.4357	-82.2351	-1.43527	1	13.5278	12.5909	247.883	4.32638	13.4897		19.488	0
33557	Thu Mar 23 12:10:44 2017_x000D_	20.1086	25.0731	-79.343	-1.3848	1	13.5278	12.5909	247.883	4.32638	14.1107		13.2219	0
33558	Thu Mar 23 12:10:44 2017_x000D_	20.2271	25.4976	-82.2376	-1.43532	1	13.5278	12.5909	247.883	4.32638	14.5418		6.38146	0
33559	Thu Mar 23 12:10:44 2017_x000D_	20.2341	25.7102	-82.237	-1.43531	1	13.5278	12.5909	247.883	4.32638	14.734		19.1473	0
33560	Thu Mar 23 12:10:44 2017_x000D_	20.255	26.3481	-82.2354	-1.43528	1	13.5278	12.5909	247.883	4.32638	15.3139		13.1963	0
33561	Thu Mar 23 12:10:44 2017_x000D_	20.3732	26.7718	-79.3416	-1.38477	1	13.5278	12.5909	247.883	4.32638	15.7467		12.7538	0
33562	Thu Mar 23 12:10:44 2017_x000D_	20.3871	27.1967	-79.3399	-1.38474	1	13.5278	12.5909	247.883	4.32638	16.1363		13.1951	0
33563	Thu Mar 23 12:10:44 2017_x000D_	20.5055	27.6203	-82.2373	-1.43531	1	13.5278	12.5909	247.883	4.32638	16.5702		6.37236	0
33564	Thu Mar 23 12:10:44 2017_x000D_	20.5124	27.8326	-82.2368	-1.4353	1	13.5278	12.5909	247.883	4.32638	16.7659		15.9236	0
33565	Thu Mar 23 12:10:44 2017_x000D_	20.5298	28.3631	-82.5274	-1.44037	1	13.5278	12.5909	247.883	4.32638	17.2566		10.12	0
33566	Thu Mar 23 12:10:44 2017_x000D_	20.6446	28.6803	-85.1718	-1.48653	1	13.5278	12.5909	247.883	4.32638	17.5931		6.36936	0
33567	Thu Mar 23 12:10:44 2017_x000D_	20.6515	28.8925	-85.1715	-1.48652	1	13.5278	12.5909	247.883	4.32638	17.7901		13.1658	0
33568	Thu Mar 23 12:10:44 2017_x000D_	20.7695	29.3152	-82.2381	-1.43533	1	13.5278	12.5909	247.883	4.32638	18.2248		6.36337	18.6056
33569	Thu Mar 23 12:10:44 2017_x000D_	20.7764	29.5272	-82.2376	-1.43532	1	13.9475	13.0475	190.8	3.33009	17.8386		12.7238	0
33570	Thu Mar 23 12:10:44 2017_x000D_	20.7903	29.9511	-82.2365	-1.4353	1	13.9475	13.0475	190.8	3.33009	18.2361		6.36037	0
33571	Thu Mar 23 12:10:44 2017_x000D_	20.7972	30.163	-82.236	-1.43529	1	13.9475	13.0475	190.8	3.33009	18.4353		12.7115	0
33572	Thu Mar 23 12:10:44 2017_x000D_	20.8108	30.5865	-76.4841	-1.3349	1	13.9475	13.0475	190.8	3.33009	18.834		10.0906	6.58525
33573	Thu Mar 23 12:10:44 2017_x000D_	20.9252	30.9028	-72.9354	-1.27296	1	14.1669	13.0544	204.768	3.57388	19.0851		3.17845	0
33574	Thu Mar 23 12:10:44 2017_x000D_	20.9284	31.0087	-66.2479	-1.15624	1	14.1669	13.0544	204.768	3.57388	19.1853		7.14918	0
33575	Thu Mar 23 12:10:44 2017_x000D_	20.8165	30.7983	-50.365	-0.879034	1	14.1669	13.0544	204.768	3.57388	18.949		3.14132	0
33576	Thu Mar 23 12:10:44 2017_x000D_	20.7118	30.7998	-40.1421	-0.700613	1	14.1669	13.0544	204.768	3.57388	18.9139		4.43824	6.58825
33577	Thu Mar 23 12:10:45 2017_x000D_	20.6108	30.9079	-23.3608	-0.407723	1	14.3864	13.0613	190.926	3.33229	18.9009		4.49145	0
33578	Thu Mar 23 12:10:45 2017_x000D_	20.5032	30.8038	-14.1378	-0.246751	1	14.3864	13.0613	190.926	3.33229	18.7673		0.0283019	0
33579	Thu Mar 23 12:10:45 2017_x000D_	20.5037	30.8046	3.83353	0.0669077	1	14.3864	13.0613	190.926	3.33229	18.7682		3.18493	0
33580	Thu Mar 23 12:10:45 2017_x000D_	20.5074	30.9107	12.9001	0.225149	1	14.3864	13.0613	190.926	3.33229	18.8698		6.25849	0
33581	Thu Mar 23 12:10:45 2017_x000D_	20.716	30.9081	18.6751	0.325942	1	14.3864	13.0613	190.926	3.33229	18.936		6.97433	6.64824
33582	Thu Mar 23 12:10:45 2017_x000D_	20.9215	30.7994	34.4479	0.601229	1	14.3768	13.2827	173.567	3.02932	18.6994		4.41868	0
33583	Thu Mar 23 12:10:45 2017_x000D_	21.0224	30.6921	38.5079	0.67209	1	14.3768	13.2827	173.567	3.02932	18.6347		3.13237	0
33584	Thu Mar 23 12:10:45 2017_x000D_	21.1268	30.6905	44.799	0.781889	1	14.3768	13.2827	173.567	3.02932	18.6707		8.83543	0
33585	Thu Mar 23 12:10:45 2017_x000D_	21.3284	30.4758	48.9734	0.854748	1	14.3768	13.2827	173.567	3.02932	18.5453		7.02265	14.6785
33586	Thu Mar 23 12:10:45 2017_x000D_	21.4255	30.2628	46.8126	0.817035	1	14.8059	13.5178	212.692	3.71217	18.0059		17.654	0
33587	Thu Mar 23 12:10:45 2017_x000D_	21.8282	29.8337	46.8127	0.817035	1	14.8059	13.5178	212.692	3.71217	17.7629		8.82271	0
33588	Thu Mar 23 12:10:45 2017_x000D_	22.0295	29.6193	42.3228	0.738672	1	14.8059	13.5178	212.692	3.71217	17.6476		17.6413	0
33589	Thu Mar 23 12:10:45 2017_x000D_	22.4319	29.1905	38.5049	0.672037	1	14.8059	13.5178	212.692	3.71217	17.4296		8.82489	6.58535
33590	Thu Mar 23 12:10:45 2017_x000D_	22.6332	28.976	38.5045	0.67203	1	15.0253	13.5248	180	3.14159	17.2227		6.94767	0
33591	Thu Mar 23 12:10:45 2017_x000D_	22.8378	28.8675	36.0855	0.629811	1	15.0253	13.5248	180	3.14159	17.2172		18.1221	0
33592	Thu Mar 23 12:10:45 2017_x000D_	23.3475	28.5433	31.9383	0.557428	1	15.0253	13.5248	180	3.14159	17.1702		6.94502	0
33593	Thu Mar 23 12:10:45 2017_x000D_	23.552	28.4348	29.3012	0.511403	1	15.0253	13.5248	180	3.14159	17.1759		8.82271	0
33594	Thu Mar 23 12:10:45 2017_x000D_	23.7533	28.2204	29.2999	0.511379	1	15.0253	13.5248	180	3.14159	17.0921		19.6388	9.29958
33595	Thu Mar 23 12:10:45 2017_x000D_	24.3701	28.0011	29.3016	0.511409	1	15.2351	13.753	191.457	3.34155	16.925		8.81847	0
33596	Thu Mar 23 12:10:45 2017_x000D_	24.5713	27.7868	29.3002	0.511385	1	15.2351	13.753	191.457	3.34155	16.8556		16.7081	0
33597	Thu Mar 23 12:10:45 2017_x000D_	25.0838	27.5688	27.9319	0.487504	1	15.2351	13.753	191.457	3.34155	16.9668		8.81423	0
33598	Thu Mar 23 12:10:46 2017_x000D_	25.2849	27.3546	27.9304	0.487477	1	15.2351	13.753	191.457	3.34155	16.9116		16.7097	13.1675
33599	Thu Mar 23 12:10:46 2017_x000D_	25.7975	27.1367	29.3007	0.511394	1	15.6738	13.7668	149.027	2.60101	16.7703		6.9369	0
33600	Thu Mar 23 12:10:46 2017_x000D_	26.0018	27.0284	31.9399	0.557457	1	15.6738	13.7668	149.027	2.60101	16.8089		12.7868	0
33601	Thu Mar 23 12:10:46 2017_x000D_	26.4134	26.9177	29.3024	0.511424	1	15.6738	13.7668	149.027	2.60101	16.979		8.80998	0
33602	Thu Mar 23 12:10:46 2017_x000D_	26.6144	26.7036	29.3011	0.5114	1	15.6738	13.7668	149.027	2.60101	16.9428		20.7973	9.29755
33603	Thu Mar 23 12:10:46 2017_x000D_	27.2269	26.3789	31.9413	0.557481	1	15.8835	13.995	200.492	3.49925	16.7939		11.1903	0
33604	Thu Mar 23 12:10:46 2017_x000D_	27.5315	26.1636	33.5229	0.585085	1	15.8835	13.995	200.492	3.49925	16.8449		19.8894	0
33605	Thu Mar 23 12:10:46 2017_x000D_	28.0368	25.7344	31.9397	0.557452	1	15.8835	13.995	200.492	3.49925	16.8972		12.4267	0
33606	Thu Mar 23 12:10:46 2017_x000D_	28.451	25.7299	31.9427	0.557505	1	15.8835	13.995	200.492	3.49925	17.1945		19.8851	0
33607	Thu Mar 23 12:10:46 2017_x000D_	28.9562	25.3008	33.5238	0.5851	1	15.8835	13.995	200.492	3.49925	17.2834		11.1728	20.7627
33608	Thu Mar 23 12:10:46 2017_x000D_	29.2603	25.0858	31.941	0.557476	1	16.5319	14.237	189.972	3.31564	16.7245		22.3505	0
33609	Thu Mar 23 12:10:46 2017_x000D_	29.8687	24.6558	31.9404	0.557465	1	16.5319	14.237	189.972	3.31564	16.924		6.91944	0
33610	Thu Mar 23 12:10:46 2017_x000D_	30.0725	24.5478	34.4481	0.601234	1	16.5319	14.237	189.972	3.31564	17.0194		13.8362	0
33611	Thu Mar 23 12:10:46 2017_x000D_	30.48	24.3318	34.4488	0.601245	1	16.5319	14.237	189.972	3.31564	17.2179		20.7437	6.58226
33612	Thu Mar 23 12:10:46 2017_x000D_	31.0909	24.0079	31.9418	0.557489	1	16.3126	14.2301	188.637	3.29233	17.7201		8.79316	0
33613	Thu Mar 23 12:10:46 2017_x000D_	31.2914	23.7941	31.9407	0.557471	1	16.3126	14.2301	188.637	3.29233	17.7717		22.3247	0
33614	Thu Mar 23 12:10:46 2017_x000D_	31.8991	23.3646	31.9401	0.55746	1	16.3126	14.2301	188.637	3.29233	18.0659		12.7363	0
33615	Thu Mar 23 12:10:46 2017_x000D_	32.3092	23.2548	34.4507	0.601277	1	16.3126	14.2301	188.637	3.29233	18.3667		18.0305	0
33616	Thu Mar 23 12:10:46 2017_x000D_	32.8163	22.9322	33.5258	0.585136	1	16.3126	14.2301	188.637	3.29233	18.6574		13.1801	0
33617	Thu Mar 23 12:10:46 2017_x000D_	33.1169	22.6118	34.4497	0.601261	1	16.3126	14.2301	188.637	3.29233	18.7786		6.90337	0
33618	Thu Mar 23 12:10:46 2017_x000D_	33.3202	22.504	31.9404	0.557466	1	16.3126	14.2301	188.637	3.29233	18.9134		13.808	0
33619	Thu Mar 23 12:10:46 2017_x000D_	33.7269	22.2885	31.9408	0.557473	1	16.3126	14.2301	188.637	3.29233	19.1884		15.4739	14.6733
33620	Thu Mar 23 12:10:47 2017_x000D_	34.1304	21.9672	29.2941	0.511278	1	16.7415	14.4652	206.037	3.59602	18.9382		12.7145	0
33621	Thu Mar 23 12:10:47 2017_x000D_	34.5398	21.8576	31.9418	0.557489	1	16.7415	14.4652	206.037	3.59602	19.2724		19.8318	0
33622	Thu Mar 23 12:10:47 2017_x000D_	35.0436	21.4296	33.5255	0.58513	1	16.7415	14.4652	206.037	3.59602	19.5824		11.1362	0
33623	Thu Mar 23 12:10:47 2017_x000D_	35.3467	21.2153	31.9401	0.55746	1	16.7415	14.4652	206.037	3.59602	19.7918		18.0031	0
33624	Thu Mar 23 12:10:47 2017_x000D_	35.8531	20.8933	36.0995	0.630056	1	16.7415	14.4652	206.037	3.59602	20.1637		11.132	0
33625	Thu Mar 23 12:10:47 2017_x000D_	36.1561	20.6791	34.4513	0.601288	1	16.7415	14.4652	199.898	3.48887	20.3848		19.8168	0
33626	Thu Mar 23 12:10:47 2017_x000D_	36.6595	20.2514	36.099	0.630047	1	16.7415	14.4652	199.898	3.48887	20.7414		0	0
33627	Thu Mar 23 12:10:47 2017_x000D_	36.6595	20.2514	36.099	0.630047	1	16.7415	14.4652	199.898	3.48887	20.7414		16.5719	0
33628	Thu Mar 23 12:10:47 2017_x000D_	37.168	20.0356	34.4518	0.601298	1	16.7415	14.4652	199.898	3.48887	21.1724		17.9831	14.6744
33629	Thu Mar 23 12:10:47 2017_x000D_	37.6738	19.7139	33.5258	0.585136	1	17.1705	14.7002	187.655	3.2752	21.1074		11.1212	0
33630	Thu Mar 23 12:10:47 2017_x000D_	37.9765	19.4999	31.9392	0.557445	1	17.1705	14.7002	187.655	3.2752	21.3524		13.7663	0
33631	Thu Mar 23 12:10:47 2017_x000D_	38.382	19.2851	31.9397	0.557453	1	17.1705	14.7002	187.655	3.2752	21.7014		8.77196	0
33632	Thu Mar 23 12:10:47 2017_x000D_	38.582	19.0718	31.9386	0.557434	1	17.1705	14.7002	187.655	3.2752	21.8532		11.117	0
33633	Thu Mar 23 12:10:47 2017_x000D_	38.8846	18.8579	30.4828	0.532026	1	17.1705	14.7002	188.637	3.29233	22.1086		11.1236	0
33634	Thu Mar 23 12:10:47 2017_x000D_	39.1874	18.6439	31.938	0.557423	1	17.1705	14.7002	188.637	3.29233	22.3673		8.76771	0
33635	Thu Mar 23 12:10:47 2017_x000D_	39.3873	18.4307	31.937	0.557405	1	17.1705	14.7002	188.637	3.29233	22.5278		6.15916	0
33636	Thu Mar 23 12:10:47 2017_x000D_	39.5926	18.4292	31.9385	0.557432	1	17.1705	14.7002	188.637	3.29233	22.7301		13.7529	0
33637	Thu Mar 23 12:10:47 2017_x000D_	39.9977	18.2146	31.9389	0.557439	1	17.1705	14.7002	188.637	3.29233	23.0961		6.87779	6.58235
33638	Thu Mar 23 12:10:47 2017_x000D_	40.2003	18.1073	34.4534	0.601325	1	17.3898	14.7072	184.5	3.22013	23.0625		15.427	0
33639	Thu Mar 23 12:10:47 2017_x000D_	40.6026	17.787	31.9383	0.557429	1	17.3898	14.7072	184.5	3.22013	23.4162		6.86984	0
33640	Thu Mar 23 12:10:47 2017_x000D_	40.8049	17.6797	29.2867	0.511149	1	17.3898	14.7072	184.5	3.22013	23.603		6.85784	0
33641	Thu Mar 23 12:10:48 2017_x000D_	41.0068	17.5725	18.5433	0.323641	1	17.3898	14.7072	184.5	3.22013	23.7902		3.06309	23.6628
33642	Thu Mar 23 12:10:48 2017_x000D_	41.1089	17.5717	12.0946	0.211091	1	18.0283	15.1703	212.861	3.71513	23.2052		6.99	0
33643	Thu Mar 23 12:10:48 2017_x000D_	40.9009	17.4667	-2.57343	-0.0449149	1	18.0283	15.1703	212.861	3.71513	22.9876		0	0
33644	Thu Mar 23 12:10:48 2017_x000D_	40.9009	17.4667	-2.57343	-0.0449149	1	18.0283	15.1703	212.861	3.71513	22.9876		3.06633	0
33645	Thu Mar 23 12:10:48 2017_x000D_	41.0031	17.4652	-20.3205	-0.35466	1	18.0283	15.1703	212.861	3.71513	23.0891		0.0108167	6.57926
33646	Thu Mar 23 12:10:48 2017_x000D_	41.0034	17.465	-28.0505	-0.489574	1	18.2475	15.1772	159.568	2.78499	22.8706		3.08725	0
33647	Thu Mar 23 12:10:48 2017_x000D_	41.1063	17.4637	-42.9309	-0.749286	1	18.2475	15.1772	159.568	2.78499	22.9729		4.45054	0
33648	Thu Mar 23 12:10:48 2017_x000D_	41.2114	17.5684	-50.7957	-0.886552	1	18.2475	15.1772	159.568	2.78499	23.0881		8.93077	0
33649	Thu Mar 23 12:10:48 2017_x000D_	41.4222	17.7786	-62.9612	-1.09888	1	18.2475	15.1772	159.568	2.78499	23.3202		6.35614	0
33650	Thu Mar 23 12:10:48 2017_x000D_	41.4277	17.9904	-68.0911	-1.18841	1	18.2475	15.1772	194.692	3.39801	23.3503		10.0637	0
33651	Thu Mar 23 12:10:48 2017_x000D_	41.5383	18.3071	-77.1179	-1.34596	1	18.2475	15.1772	194.692	3.39801	23.5002		10.0522	0
33652	Thu Mar 23 12:10:48 2017_x000D_	41.6486	18.6235	-80.3575	-1.4025	1	18.2475	15.1772	194.692	3.39801	23.6535		10.0607	0
33653	Thu Mar 23 12:10:48 2017_x000D_	41.7589	18.9402	-82.793	-1.44501	1	18.2475	15.1772	194.692	3.39801	23.8106		25.3635	0
33654	Thu Mar 23 12:10:48 2017_x000D_	41.7795	19.7854	-82.7909	-1.44497	1	18.2475	15.1772	194.692	3.39801	23.979		6.34092	6.58226
33655	Thu Mar 23 12:10:48 2017_x000D_	41.7847	19.9967	-82.7904	-1.44496	1	18.4668	15.1841	190.926	3.33229	23.8094		25.5743	0
33656	Thu Mar 23 12:10:48 2017_x000D_	41.9074	20.8403	-79.9278	-1.395	1	18.4668	15.1841	190.926	3.33229	24.1134		7.07474	0
33657	Thu Mar 23 12:10:48 2017_x000D_	42.0147	21.0503	-77.1138	-1.34589	1	18.4668	15.1841	190.926	3.33229	24.2676		15.8237	0
33658	Thu Mar 23 12:10:48 2017_x000D_	42.0275	21.5776	-77.6699	-1.3556	1	18.4668	15.1841	190.926	3.33229	24.4128		10.0228	9.40898
33659	Thu Mar 23 12:10:48 2017_x000D_	42.1374	21.8931	-74.3545	-1.29773	1	18.2378	15.3984	193.013	3.36871	24.7663		6.32885	0
33660	Thu Mar 23 12:10:48 2017_x000D_	42.1425	22.104	-74.353	-1.29771	1	18.2378	15.3984	193.013	3.36871	24.8274		13.0571	0
33661	Thu Mar 23 12:10:48 2017_x000D_	42.2548	22.5245	-71.6644	-1.25078	1	18.2378	15.3984	193.013	3.36871	25.0519		14.1348	0
33662	Thu Mar 23 12:10:49 2017_x000D_	42.4693	22.944	-71.6665	-1.25082	1	18.2378	15.3984	193.013	3.36871	25.3792		6.32285	13.1614
33663	Thu Mar 23 12:10:49 2017_x000D_	42.4744	23.1547	-71.6647	-1.25079	1	18.6763	15.4121	180	3.14159	25.0259		20.0058	0
33664	Thu Mar 23 12:10:49 2017_x000D_	42.6939	23.7844	-71.665	-1.25079	1	18.6763	15.4121	180	3.14159	25.435		9.99618	0
33665	Thu Mar 23 12:10:49 2017_x000D_	42.8034	24.0991	-68.0599	-1.18787	1	18.6763	15.4121	180	3.14159	25.6433		19.9868	0
33666	Thu Mar 23 12:10:49 2017_x000D_	43.0227	24.7282	-68.0589	-1.18785	1	18.6763	15.4121	180	3.14159	26.0679		9.98584	0
33667	Thu Mar 23 12:10:49 2017_x000D_	43.1323	25.0425	-71.6656	-1.2508	1	18.6763	15.4121	180	3.14159	26.2838		19.9612	0
33668	Thu Mar 23 12:10:49 2017_x000D_	43.3513	25.6708	-71.6659	-1.25081	1	18.6763	15.4121	180	3.14159	26.7226		11.3336	0
33669	Thu Mar 23 12:10:49 2017_x000D_	43.5627	25.9839	-70.7882	-1.23549	1	18.6763	15.4121	180	3.14159	27.0388		9.44968	0
33670	Thu Mar 23 12:10:49 2017_x000D_	43.5702	26.2988	-71.6662	-1.25081	1	18.6763	15.4121	180	3.14159	27.1703		13.0003	0
33671	Thu Mar 23 12:10:49 2017_x000D_	43.6819	26.7175	-69.0494	-1.20514	1	18.6763	15.4121	180	3.14159	27.4425		19.9261	0
33672	Thu Mar 23 12:10:49 2017_x000D_	43.9005	27.3447	-69.0488	-1.20513	1	18.6763	15.4121	180	3.14159	27.9043		21.0862	0
33673	Thu Mar 23 12:10:49 2017_x000D_	44.2209	27.9703	-71.669	-1.25086	1	18.6763	15.4121	180	3.14159	28.4646		6.29272	0
33674	Thu Mar 23 12:10:49 2017_x000D_	44.2258	28.18	-71.6671	-1.25083	1	18.6763	15.4121	180	3.14159	28.5621		14.0449	0
33675	Thu Mar 23 12:10:49 2017_x000D_	44.4392	28.5967	-71.6693	-1.25086	1	18.6763	15.4121	180	3.14159	28.9406		19.8815	0
33676	Thu Mar 23 12:10:49 2017_x000D_	44.6573	29.2225	-71.6696	-1.25087	1	18.6763	15.4121	180	3.14159	29.4235		12.5674	0
33677	Thu Mar 23 12:10:49 2017_x000D_	44.6671	29.6413	-71.6659	-1.25081	1	18.6763	15.4121	180	3.14159	29.6309		8.79929	0
33678	Thu Mar 23 12:10:49 2017_x000D_	44.8752	29.848	-71.6699	-1.25088	1	18.6763	15.4121	180	3.14159	29.9128		19.8559	0
33679	Thu Mar 23 12:10:49 2017_x000D_	45.093	30.473	-71.6702	-1.25088	1	18.6763	15.4121	180	3.14159	30.4084		12.5524	0
33680	Thu Mar 23 12:10:49 2017_x000D_	45.1027	30.8913	-71.6665	-1.25082	1	18.6763	15.4121	180	3.14159	30.6261		19.8351	0
33681	Thu Mar 23 12:10:49 2017_x000D_	45.3204	31.5156	-71.6668	-1.25082	1	18.6763	15.4121	180	3.14159	31.1325		11.2537	0
33682	Thu Mar 23 12:10:49 2017_x000D_	45.5306	31.8263	-70.7863	-1.23545	1	18.6763	15.4121	180	3.14159	31.4735		15.9777	0
33683	Thu Mar 23 12:10:49 2017_x000D_	45.6439	32.3467	-69.0438	-1.20504	1	18.6763	15.4121	180	3.14159	31.8439		9.91377	0
33684	Thu Mar 23 12:10:50 2017_x000D_	45.7528	32.6587	-70.7843	-1.23542	1	18.6763	15.4121	180	3.14159	32.1027		9.89763	0
33685	Thu Mar 23 12:10:50 2017_x000D_	45.8615	32.9702	-74.3718	-1.29803	1	18.6763	15.4121	180	3.14159	32.3624		15.9712	0
33686	Thu Mar 23 12:10:50 2017_x000D_	45.9747	33.4904	-70.7824	-1.23539	1	18.6763	15.4121	180	3.14159	32.7418		11.2197	0
33687	Thu Mar 23 12:10:50 2017_x000D_	46.1845	33.8	-71.6699	-1.25088	1	18.6763	15.4121	180	3.14159	33.088		19.7705	0
33688	Thu Mar 23 12:10:50 2017_x000D_	46.4014	34.4223	-71.6702	-1.25088	1	18.6763	15.4121	180	3.14159	33.6165		6.25066	0
33689	Thu Mar 23 12:10:50 2017_x000D_	46.4062	34.6306	-71.6684	-1.25085	1	18.6763	15.4121	180	3.14159	33.7387		8.74843	0
33690	Thu Mar 23 12:10:50 2017_x000D_	46.6134	34.8358	-71.6723	-1.25092	1	18.6763	15.4121	180	3.14159	34.0259		15.6311	0
33691	Thu Mar 23 12:10:50 2017_x000D_	46.6253	35.3567	-70.7824	-1.23539	1	18.6763	15.4121	180	3.14159	34.3356		6.95673	0
33692	Thu Mar 23 12:10:50 2017_x000D_	46.731	35.5631	-68.0398	-1.18752	1	18.6763	15.4121	180	3.14159	34.5417		9.86634	0
33693	Thu Mar 23 12:10:50 2017_x000D_	46.8394	35.8736	-71.669	-1.25086	1	18.6763	15.4121	180	3.14159	34.8114		6.96618	0
33694	Thu Mar 23 12:10:50 2017_x000D_	46.9454	36.0802	-74.3778	-1.29814	1	18.6763	15.4121	180	3.14159	35.0187		6.95406	0
33695	Thu Mar 23 12:10:50 2017_x000D_	47.0511	36.2865	-71.6711	-1.2509	1	18.6763	15.4121	180	3.14159	35.226		15.9123	0
33696	Thu Mar 23 12:10:50 2017_x000D_	47.1638	36.8048	-68.0378	-1.18748	1	18.6763	15.4121	180	3.14159	35.6256		6.2354	0
33697	Thu Mar 23 12:10:50 2017_x000D_	47.1682	37.0126	-62.8415	-1.09679	1	18.6763	15.4121	180	3.14159	35.7543		8.72297	0
33698	Thu Mar 23 12:10:50 2017_x000D_	47.3748	37.2172	-55.0459	-0.960732	1	18.6763	15.4121	180	3.14159	36.0426		9.85562	0
33699	Thu Mar 23 12:10:50 2017_x000D_	47.4824	37.5276	-42.5496	-0.74263	1	18.6763	15.4121	180	3.14159	36.3165		6.82505	0
33700	Thu Mar 23 12:10:50 2017_x000D_	47.6865	37.6281	-36.5459	-0.637846	1	18.6763	15.4121	180	3.14159	36.5396		8.72507	0
33701	Thu Mar 23 12:10:50 2017_x000D_	47.893	37.8329	-23.5227	-0.410549	1	18.6763	15.4121	180	3.14159	36.8281		4.36571	35.3265
33702	Thu Mar 23 12:10:50 2017_x000D_	47.9963	37.9354	-14.1309	-0.24663	1	19.753	15.8889	180	3.14159	35.8292		12.1275	0
33703	Thu Mar 23 12:10:50 2017_x000D_	48.4005	37.929	-2.10671	-0.036769	1	19.753	15.8889	180	3.14159	36.1448		9.08229	0
33704	Thu Mar 23 12:10:50 2017_x000D_	48.7032	37.9239	3.93556	0.0686884	1	19.753	15.8889	180	3.14159	36.3821		6.82642	0
33705	Thu Mar 23 12:10:51 2017_x000D_	48.9074	38.0243	6.8696	0.119897	1	19.753	15.8889	180	3.14159	36.6054		24.3945	6.57926
33706	Thu Mar 23 12:10:51 2017_x000D_	49.712	37.9067	9.77178	0.17055	1	19.9722	15.8958	180	3.14159	36.9991		9.58512	0
33707	Thu Mar 23 12:10:51 2017_x000D_	50.0123	37.7976	7.17431	0.125215	1	19.9722	15.8958	180	3.14159	37.1766		21.1531	0
33708	Thu Mar 23 12:10:51 2017_x000D_	50.7173	37.7855	6.86904	0.119887	1	19.9722	15.8958	180	3.14159	37.7415		12.4705	0
33709	Thu Mar 23 12:10:51 2017_x000D_	51.118	37.6749	9.77206	0.170555	1	19.9722	15.8958	180	3.14159	38.0051		24.3406	0
33710	Thu Mar 23 12:10:51 2017_x000D_	51.9208	37.5574	6.8668	0.119848	1	19.9722	15.8958	180	3.14159	38.5997		6.03691	0
33711	Thu Mar 23 12:10:51 2017_x000D_	52.122	37.5539	6.86736	0.119858	1	19.9722	15.8958	180	3.14159	38.7645		12.0648	0
33712	Thu Mar 23 12:10:51 2017_x000D_	52.5241	37.547	6.86845	0.119877	1	19.9722	15.8958	180	3.14159	39.0948		18.3456	0
33713	Thu Mar 23 12:10:51 2017_x000D_	53.1249	37.433	3.93022	0.0685953	1	19.9722	15.8958	180	3.14159	39.5342		12.0557	0
33714	Thu Mar 23 12:10:51 2017_x000D_	53.5267	37.4262	3.93081	0.0686055	1	19.9722	15.8958	180	3.14159	39.8681		9.03435	6.57926
33715	Thu Mar 23 12:10:51 2017_x000D_	53.8278	37.421	3.79086	0.0661629	1	20.1914	15.9027	180	3.14159	39.9305		18.0656	0
33716	Thu Mar 23 12:10:51 2017_x000D_	54.4299	37.4107	3.79169	0.0661775	1	20.1914	15.9027	180	3.14159	40.4335		9.54796	0
33717	Thu Mar 23 12:10:51 2017_x000D_	54.7291	37.3022	6.86906	0.119888	1	20.1914	15.9027	180	3.14159	40.6299		18.3091	0
33718	Thu Mar 23 12:10:51 2017_x000D_	55.3287	37.1884	3.92753	0.0685483	1	20.1914	15.9027	180	3.14159	41.0818		9.0163	6.57926
33719	Thu Mar 23 12:10:51 2017_x000D_	55.6292	37.1833	3.78745	0.0661036	1	20.4106	15.9096	180	3.14159	41.1451		21.045	0
33720	Thu Mar 23 12:10:51 2017_x000D_	56.3306	37.1714	3.92899	0.0685739	1	20.4106	15.9096	180	3.14159	41.741		9.0073	0
33721	Thu Mar 23 12:10:51 2017_x000D_	56.6308	37.1663	3.78885	0.066128	1	20.4106	15.9096	180	3.14159	41.997		12.0107	0
33722	Thu Mar 23 12:10:51 2017_x000D_	57.0311	37.1595	3.78942	0.0661379	1	20.4106	15.9096	180	3.14159	42.3393		21.018	0
33723	Thu Mar 23 12:10:51 2017_x000D_	57.7316	37.1476	3.93114	0.0686113	1	20.4106	15.9096	180	3.14159	42.9408		9.50567	0
33724	Thu Mar 23 12:10:51 2017_x000D_	58.0293	37.0391	0.96911	0.0169142	1	20.4106	15.9096	180	3.14159	43.1465		9.52786	0
33725	Thu Mar 23 12:10:51 2017_x000D_	58.3313	37.1374	3.93197	0.0686259	1	20.4106	15.9096	180	3.14159	43.458		24.1718	0
33726	Thu Mar 23 12:10:51 2017_x000D_	59.1285	37.0205	0.969106	0.0169141	1	20.4106	15.9096	180	3.14159	44.0993		9.50505	0
33727	Thu Mar 23 12:10:52 2017_x000D_	59.4297	37.1188	3.79282	0.0661971	1	20.4106	15.9096	180	3.14159	44.4108		21.1878	6.57616
33728	Thu Mar 23 12:10:52 2017_x000D_	60.1265	37.0036	0.969079	0.0169136	1	20.6297	15.9164	180	3.14159	44.7735		9.49556	0
33729	Thu Mar 23 12:10:52 2017_x000D_	60.4274	37.1018	3.7942	0.0662213	1	20.6297	15.9164	180	3.14159	45.0852		8.98025	0
33730	Thu Mar 23 12:10:52 2017_x000D_	60.7267	37.0968	3.93556	0.0686886	1	20.6297	15.9164	180	3.14159	45.3473		17.9396	0
33731	Thu Mar 23 12:10:52 2017_x000D_	61.3246	37.0866	3.93644	0.0687039	1	20.6297	15.9164	180	3.14159	45.8721		11.9507	6.57926
33732	Thu Mar 23 12:10:52 2017_x000D_	61.7229	37.0799	3.93707	0.0687148	1	20.8489	15.9233	180	3.14159	46.0248		17.9216	0
33733	Thu Mar 23 12:10:52 2017_x000D_	62.3202	37.0697	3.93795	0.0687301	1	20.8489	15.9233	180	3.14159	46.5515		8.95026	0
33734	Thu Mar 23 12:10:52 2017_x000D_	62.6185	37.0647	3.79737	0.0662766	1	20.8489	15.9233	180	3.14159	46.8152		14.9272	0
33735	Thu Mar 23 12:10:52 2017_x000D_	63.116	37.0562	3.93909	0.06875	1	20.8489	15.9233	180	3.14159	47.2558		9.46671	6.57926
33736	Thu Mar 23 12:10:52 2017_x000D_	63.4125	36.9482	6.60804	0.115332	1	21.0681	15.9302	180	3.14159	47.2737		17.8886	0
33737	Thu Mar 23 12:10:52 2017_x000D_	64.0087	36.9381	6.60966	0.11536	1	21.0681	15.9302	180	3.14159	47.804		0	0
33738	Thu Mar 23 12:10:52 2017_x000D_	64.0087	36.9381	6.60966	0.11536	1	21.0681	15.9302	180	3.14159	47.804		14.9061	0
33739	Thu Mar 23 12:10:52 2017_x000D_	64.5055	36.9297	6.89112	0.120273	1	21.0681	15.9302	180	3.14159	48.2471		9.45083	0
33740	Thu Mar 23 12:10:52 2017_x000D_	64.8014	36.8216	3.79452	0.0662268	1	21.0681	15.9302	180	3.14159	48.467		12.3122	27.0532
33741	Thu Mar 23 12:10:52 2017_x000D_	65.1969	36.712	6.60723	0.115318	1	21.9349	16.1789	193.5	3.37721	47.8875		5.95282	0
33742	Thu Mar 23 12:10:52 2017_x000D_	65.3953	36.7087	6.60772	0.115326	1	21.9349	16.1789	193.5	3.37721	48.0654		11.9027	0
33743	Thu Mar 23 12:10:52 2017_x000D_	65.792	36.702	6.60884	0.115346	1	21.9349	16.1789	193.5	3.37721	48.4215		5.94693	0
33744	Thu Mar 23 12:10:52 2017_x000D_	65.9902	36.6985	0.962929	0.0168063	1	21.9349	16.1789	193.5	3.37721	48.5996		8.92342	6.57616
33745	Thu Mar 23 12:10:52 2017_x000D_	66.2876	36.6932	-4.9669	-0.0866888	1	22.154	16.1857	223.042	3.89282	48.6655		3.09947	0
33746	Thu Mar 23 12:10:52 2017_x000D_	66.2858	36.5899	-13.6007	-0.237377	1	22.154	16.1857	223.042	3.89282	48.6204		2.9703	0
33747	Thu Mar 23 12:10:52 2017_x000D_	66.1868	36.5913	-19.9888	-0.348871	1	22.154	16.1857	223.042	3.89282	48.5312		4.29574	0
33748	Thu Mar 23 12:10:53 2017_x000D_	66.0861	36.4895	-29.0475	-0.506974	1	22.154	16.1857	223.042	3.89282	48.397		3.10814	6.57926
33749	Thu Mar 23 12:10:53 2017_x000D_	66.0851	36.3859	-47.1481	-0.82289	1	22.3732	16.1926	223.042	3.89282	48.1508		4.31061	0
33750	Thu Mar 23 12:10:53 2017_x000D_	66.1834	36.2811	-63.4136	-1.10678	1	22.3732	16.1926	223.042	3.89282	48.1963		4.28386	0
33751	Thu Mar 23 12:10:53 2017_x000D_	66.0863	36.3858	-72.214	-1.26037	1	22.3732	16.1926	223.042	3.89282	48.1518		3.1027	0
33752	Thu Mar 23 12:10:53 2017_x000D_	66.0885	36.4892	-89.1354	-1.55571	1	22.3732	16.1926	223.042	3.89282	48.1973		2.97926	0
33753	Thu Mar 23 12:10:53 2017_x000D_	66.1878	36.4879	262.645	4.58403	1	22.3732	16.1926	223.042	3.89282	48.2868		3.09937	6.57626
33754	Thu Mar 23 12:10:53 2017_x000D_	66.1894	36.5912	256.648	4.47936	1	22.5923	16.1995	223.042	3.89282	48.1303		6.1807	0
33755	Thu Mar 23 12:10:53 2017_x000D_	66.1925	36.7972	251.339	4.38669	1	22.5923	16.1995	223.042	3.89282	48.2208		11.0283	0
33756	Thu Mar 23 12:10:53 2017_x000D_	65.9989	37.1097	245.17	4.27903	1	22.5923	16.1995	223.042	3.89282	48.1806		13.7179	0
33757	Thu Mar 23 12:10:53 2017_x000D_	65.8069	37.5247	245.17	4.27903	1	22.5923	16.1995	223.042	3.89282	48.1899		20.5768	19.7288
33758	Thu Mar 23 12:10:53 2017_x000D_	65.5189	38.1472	242.738	4.23657	1	23.2496	16.2202	245.977	4.29311	47.6181		13.7124	0
33759	Thu Mar 23 12:10:53 2017_x000D_	65.3269	38.562	242.737	4.23657	1	23.2496	16.2202	245.977	4.29311	47.6409		20.5674	0
33760	Thu Mar 23 12:10:53 2017_x000D_	65.039	39.1842	245.17	4.27903	1	23.2496	16.2202	245.977	4.29311	47.6833		9.71789	0
33761	Thu Mar 23 12:10:53 2017_x000D_	64.9447	39.4941	248.807	4.3425	1	23.2496	16.2202	245.977	4.29311	47.751		20.5607	13.1524
33762	Thu Mar 23 12:10:53 2017_x000D_	64.6569	40.1161	251.343	4.38677	1	23.6878	16.2339	245.977	4.29311	47.4218		13.7045	0
33763	Thu Mar 23 12:10:53 2017_x000D_	64.4651	40.5307	251.344	4.38678	1	23.6878	16.2339	245.977	4.29311	47.4671		6.85077	0
33764	Thu Mar 23 12:10:53 2017_x000D_	64.3691	40.7379	253.964	4.43251	1	23.6878	16.2339	245.977	4.29311	47.4912		12.3255	0
33765	Thu Mar 23 12:10:53 2017_x000D_	64.3756	41.1487	253.963	4.43248	1	23.6878	16.2339	245.977	4.29311	47.71		19.4349	19.7258
33766	Thu Mar 23 12:10:53 2017_x000D_	64.1871	41.7685	253.963	4.43249	1	24.345	16.2546	245.977	4.29311	47.3112		9.70928	0
33767	Thu Mar 23 12:10:53 2017_x000D_	64.0928	42.0781	257.344	4.4915	1	24.345	16.2546	245.977	4.29311	47.3998		19.4254	0
33768	Thu Mar 23 12:10:53 2017_x000D_	63.9044	42.6976	257.345	4.49152	1	24.345	16.2546	245.977	4.29311	47.5834		9.23817	0
33769	Thu Mar 23 12:10:54 2017_x000D_	63.9093	43.0055	256.659	4.47954	1	24.345	16.2546	245.977	4.29311	47.7592		20.5378	0
33770	Thu Mar 23 12:10:54 2017_x000D_	63.6218	43.6268	253.963	4.43249	1	24.345	16.2546	245.977	4.29311	47.8738		9.22617	13.1494
33771	Thu Mar 23 12:10:54 2017_x000D_	63.6267	43.9343	254.764	4.44646	1	24.7831	16.2683	245.977	4.29311	47.6889		9.70554	0
33772	Thu Mar 23 12:10:54 2017_x000D_	63.5325	44.2438	256.66	4.47956	1	24.7831	16.2683	245.977	4.29311	47.7927		19.4065	0
33773	Thu Mar 23 12:10:54 2017_x000D_	63.3443	44.8627	256.661	4.47957	1	24.7831	16.2683	245.977	4.29311	48.0063		12.6648	0
33774	Thu Mar 23 12:10:54 2017_x000D_	63.2518	45.2746	253.962	4.43247	1	24.7831	16.2683	245.977	4.29311	48.1789		19.3979	6.57626
33775	Thu Mar 23 12:10:54 2017_x000D_	63.0636	45.8932	253.962	4.43247	1	25.0022	16.2752	245.977	4.29311	48.2275		9.21127	0
33776	Thu Mar 23 12:10:54 2017_x000D_	63.0687	46.2002	254.763	4.44645	1	25.0022	16.2752	245.977	4.29311	48.4207		10.9965	0
33777	Thu Mar 23 12:10:54 2017_x000D_	62.8755	46.5117	253.962	4.43247	1	25.0022	16.2752	245.977	4.29311	48.4627		22.3237	0
33778	Thu Mar 23 12:10:54 2017_x000D_	62.6891	47.2321	254.764	4.44647	1	25.0022	16.2752	245.977	4.29311	48.7712		9.21122	13.1495
33779	Thu Mar 23 12:10:54 2017_x000D_	62.6941	47.5391	253.961	4.43245	1	25.4403	16.289	245.977	4.29311	48.6252		20.5056	0
33780	Thu Mar 23 12:10:54 2017_x000D_	62.407	48.1594	251.339	4.38668	1	25.4403	16.289	245.977	4.29311	48.8084		12.64	0
33781	Thu Mar 23 12:10:54 2017_x000D_	62.3147	48.5705	253.962	4.43247	1	25.4403	16.289	245.977	4.29311	49.0083		6.83212	0
33782	Thu Mar 23 12:10:54 2017_x000D_	62.2191	48.7772	251.338	4.38668	1	25.4403	16.289	245.977	4.29311	49.073		25.2735	0
33783	Thu Mar 23 12:10:54 2017_x000D_	62.0346	49.5992	251.337	4.38666	1	25.4403	16.289	245.977	4.29311	49.4845		6.82793	0
33784	Thu Mar 23 12:10:54 2017_x000D_	61.9389	49.8057	253.962	4.43247	1	25.4403	16.289	231.534	4.04103	49.5532		19.3599	0
33785	Thu Mar 23 12:10:54 2017_x000D_	61.7511	50.4231	253.962	4.43247	1	25.4403	16.289	231.534	4.04103	49.8358		13.6533	0
33786	Thu Mar 23 12:10:54 2017_x000D_	61.5599	50.8361	253.963	4.43249	1	25.4403	16.289	231.534	4.04103	49.9813		18.635	0
33787	Thu Mar 23 12:10:54 2017_x000D_	61.4712	51.4509	251.337	4.38665	1	25.4403	16.289	231.534	4.04103	50.3447		13.6506	9.28077
33788	Thu Mar 23 12:10:54 2017_x000D_	61.28	51.8638	251.337	4.38666	1	25.6495	16.5169	201.255	3.51257	50.189		6.1209	0
33789	Thu Mar 23 12:10:54 2017_x000D_	61.2835	52.0678	251.337	4.38665	1	25.6495	16.5169	201.255	3.51257	50.3354		13.6494	0
33790	Thu Mar 23 12:10:54 2017_x000D_	61.0924	52.4807	251.337	4.38666	1	25.6495	16.5169	201.255	3.51257	50.4935		16.4561	0
33791	Thu Mar 23 12:10:55 2017_x000D_	60.903	52.9955	250.339	4.36923	1	25.6495	16.5169	201.255	3.51257	50.7297		9.66187	14.6464
33792	Thu Mar 23 12:10:55 2017_x000D_	60.8092	53.3036	253.963	4.4325	1	26.0776	16.7516	170.637	2.97817	50.4216		16.4438	0
33793	Thu Mar 23 12:10:55 2017_x000D_	60.6199	53.818	254.768	4.44653	1	26.0776	16.7516	170.637	2.97817	50.6664		9.17238	0
33794	Thu Mar 23 12:10:55 2017_x000D_	60.6252	54.1237	253.963	4.43249	1	26.0776	16.7516	170.637	2.97817	50.8941		13.6399	0
33795	Thu Mar 23 12:10:55 2017_x000D_	60.4342	54.5363	253.964	4.4325	1	26.0776	16.7516	170.637	2.97817	51.0692		9.65812	9.28077
33796	Thu Mar 23 12:10:55 2017_x000D_	60.3405	54.8443	252.247	4.40254	1	26.2868	16.9795	117.444	2.04978	50.9254		16.4427	0
33797	Thu Mar 23 12:10:55 2017_x000D_	60.1513	55.3587	251.337	4.38665	1	26.2868	16.9795	117.444	2.04978	51.1837		6.10596	0
33798	Thu Mar 23 12:10:55 2017_x000D_	60.1549	55.5622	251.336	4.38664	1	26.2868	16.9795	117.444	2.04978	51.3388		6.81452	0
33799	Thu Mar 23 12:10:55 2017_x000D_	60.0594	55.7683	253.964	4.43251	1	26.2868	16.9795	117.444	2.04978	51.4311		13.6305	0
33800	Thu Mar 23 12:10:55 2017_x000D_	59.8685	56.1806	253.965	4.43252	1	26.2868	16.9795	117.444	2.04978	51.6184		6.10596	14.6464
33801	Thu Mar 23 12:10:55 2017_x000D_	59.8721	56.3841	253.964	4.43251	1	26.7149	17.2142	70.2606	1.22628	51.3194		12.5876	0
33802	Thu Mar 23 12:10:55 2017_x000D_	59.7802	56.7935	256.671	4.47975	1	26.7149	17.2142	70.2606	1.22628	51.5736		6.8118	0
33803	Thu Mar 23 12:10:55 2017_x000D_	59.6847	56.9995	259.448	4.52823	1	26.7149	17.2142	70.2606	1.22628	51.6709		15.5547	0
33804	Thu Mar 23 12:10:55 2017_x000D_	59.5946	57.5101	268.23	4.6815	1	26.7149	17.2142	70.2606	1.22628	52.008		0.0108167	6.57326
33805	Thu Mar 23 12:10:55 2017_x000D_	59.5944	57.5098	-86.1916	-1.50433	1	26.9339	17.2211	43.865	0.765589	51.8641		6.08776	0
33806	Thu Mar 23 12:10:55 2017_x000D_	59.5976	57.7127	-75.2587	-1.31351	1	26.9339	17.2211	43.865	0.765589	52.0239		3.04833	0
33807	Thu Mar 23 12:10:55 2017_x000D_	59.5991	57.8143	-69.1669	-1.20719	1	26.9339	17.2211	43.865	0.765589	52.104		9.58492	0
33808	Thu Mar 23 12:10:55 2017_x000D_	59.7028	58.1165	-52.6155	-0.918313	1	26.9339	17.2211	43.865	0.765589	52.4045		2.95603	9.27653
33809	Thu Mar 23 12:10:55 2017_x000D_	59.8013	58.1139	-42.4418	-0.740749	1	27.143	17.4489	31.7175	0.553574	52.1556		6.76471	0
33810	Thu Mar 23 12:10:55 2017_x000D_	59.9035	58.3149	-28.2228	-0.49258	1	27.143	17.4489	31.7175	0.553574	52.3763		4.24064	0
33811	Thu Mar 23 12:10:55 2017_x000D_	60.0042	58.4141	-19.1719	-0.334612	1	27.143	17.4489	31.7175	0.553574	52.5167		9.38779	0
33812	Thu Mar 23 12:10:56 2017_x000D_	60.3028	58.5077	-10.0087	-0.174684	1	27.143	17.4489	31.7175	0.553574	52.7769		5.94213	0
33813	Thu Mar 23 12:10:56 2017_x000D_	60.5008	58.5024	-4.25206	-0.0742124	1	27.143	17.4489	31.7175	0.553574	52.8974		6.64459	9.27672
33814	Thu Mar 23 12:10:56 2017_x000D_	60.7004	58.5984	-1.32234	-0.0230793	1	27.352	17.6768	45	0.785398	52.7891		23.7274	0
33815	Thu Mar 23 12:10:56 2017_x000D_	61.491	58.5761	-1.32357	-0.0231007	1	27.352	17.6768	45	0.785398	53.275		11.8577	0
33816	Thu Mar 23 12:10:56 2017_x000D_	61.8861	58.565	-1.32424	-0.0231123	1	27.352	17.6768	45	0.785398	53.5205		12.1982	0
33817	Thu Mar 23 12:10:56 2017_x000D_	62.2826	58.6551	-4.25142	-0.0742013	1	27.352	17.6768	45	0.785398	53.8458		23.6827	14.6424
33818	Thu Mar 23 12:10:56 2017_x000D_	63.0717	58.6325	-10.0208	-0.174897	1	27.78	17.9114	24.768	0.432284	53.8861		9.35289	0
33819	Thu Mar 23 12:10:56 2017_x000D_	63.3693	58.7254	-13.5571	-0.236617	1	27.78	17.9114	24.768	0.432284	54.1515		18.6839	0
33820	Thu Mar 23 12:10:56 2017_x000D_	63.9638	58.911	-19.2019	-0.335136	1	27.78	17.9114	24.768	0.432284	54.683		12.1677	0
33821	Thu Mar 23 12:10:56 2017_x000D_	64.3593	59.0009	-21.8886	-0.382029	1	27.78	17.9114	24.768	0.432284	55.0127		18.6555	0
33822	Thu Mar 23 12:10:56 2017_x000D_	64.9529	59.1862	-26.9533	-0.470424	1	27.78	17.9114	21.84	0.38118	55.5467		10.6826	0
33823	Thu Mar 23 12:10:56 2017_x000D_	65.2515	59.3802	-28.2824	-0.493621	1	27.78	17.9114	21.84	0.38118	55.8907		10.6759	0
33824	Thu Mar 23 12:10:56 2017_x000D_	65.5499	59.5741	-29.7289	-0.518867	1	27.78	17.9114	21.84	0.38118	56.2347		19.7887	0
33825	Thu Mar 23 12:10:56 2017_x000D_	66.1442	59.8603	-32.2316	-0.562547	1	27.78	17.9114	21.84	0.38118	56.8465		10.6484	9.27653
33826	Thu Mar 23 12:10:56 2017_x000D_	66.4417	60.0539	-30.7188	-0.536144	1	27.9891	18.1392	14.6918	0.256421	56.881		21.296	0
33827	Thu Mar 23 12:10:56 2017_x000D_	67.0368	60.4409	-30.7177	-0.536125	1	27.9891	18.1392	14.6918	0.256421	57.5687		10.6476	0
33828	Thu Mar 23 12:10:56 2017_x000D_	67.3344	60.6343	-32.2308	-0.562534	1	27.9891	18.1392	14.6918	0.256421	57.9127		10.6293	0
33829	Thu Mar 23 12:10:56 2017_x000D_	67.6314	60.8275	-30.7165	-0.536105	1	27.9891	18.1392	14.6918	0.256421	58.2564		21.2569	0
33830	Thu Mar 23 12:10:56 2017_x000D_	68.2254	61.2138	-30.7156	-0.536088	1	27.9891	18.1392	14.6918	0.256421	58.9439		9.2779	14.6397
33831	Thu Mar 23 12:10:56 2017_x000D_	68.5206	61.306	-26.9431	-0.470246	1	28.417	18.3738	12.1863	0.212691	58.7492		10.621	0
33832	Thu Mar 23 12:10:56 2017_x000D_	68.8174	61.499	-28.2758	-0.493505	1	28.417	18.3738	12.1863	0.212691	59.0929		17.1402	0
33833	Thu Mar 23 12:10:57 2017_x000D_	69.3109	61.7869	-24.454	-0.426802	1	28.417	18.3738	12.1863	0.212691	59.6407		12.084	0
33834	Thu Mar 23 12:10:57 2017_x000D_	69.7037	61.8761	-21.8638	-0.381595	1	28.417	18.3738	12.1863	0.212691	59.9753		17.1186	56.3495
33835	Thu Mar 23 12:10:57 2017_x000D_	70.1966	62.1636	-18.1983	-0.31762	1	28.9943	20.1612	0	0	58.8373		8.35183	0
33836	Thu Mar 23 12:10:57 2017_x000D_	70.3948	62.3591	-18.1938	-0.317542	1	28.9943	20.1612	0	0	59.1157		18.5019	0
33837	Thu Mar 23 12:10:57 2017_x000D_	70.9836	62.5426	-18.1942	-0.317548	1	28.9943	20.1612	0	0	59.6597		11.7204	0
33838	Thu Mar 23 12:10:57 2017_x000D_	71.3741	62.5307	-18.199	-0.317633	1	28.9943	20.1612	0	0	59.9268		14.6863	35.4921
33839	Thu Mar 23 12:10:57 2017_x000D_	71.7685	62.8207	-15.5114	-0.270724	1	29.3824	21.2788	0	0	59.3491		11.7084	0
33840	Thu Mar 23 12:10:57 2017_x000D_	72.1586	62.8088	-15.5155	-0.270797	1	29.3824	21.2788	0	0	59.62		5.85277	0
33841	Thu Mar 23 12:10:57 2017_x000D_	72.3536	62.8028	-15.5175	-0.270832	1	29.3824	21.2788	0	0	59.7559		10.556	0
33842	Thu Mar 23 12:10:57 2017_x000D_	72.6484	62.9949	-14.7328	-0.257135	1	29.3824	21.2788	0	0	60.1014		18.445	0
33843	Thu Mar 23 12:10:57 2017_x000D_	73.2354	63.1778	-14.7318	-0.257118	1	29.3824	21.2788	0	0	60.6516		8.77606	35.4788
33844	Thu Mar 23 12:10:57 2017_x000D_	73.5278	63.1689	-15.5162	-0.270808	1	29.7703	22.396	14.8535	0.259243	59.8093		18.427	0
33845	Thu Mar 23 12:10:57 2017_x000D_	74.1142	63.3517	-15.5155	-0.270797	1	29.7703	22.396	14.8535	0.259243	60.3635		6.51574	0
33846	Thu Mar 23 12:10:57 2017_x000D_	74.3099	63.4459	-18.2007	-0.317663	1	29.7703	22.396	14.8535	0.259243	60.5712		18.408	0
33847	Thu Mar 23 12:10:57 2017_x000D_	74.8957	63.6285	-18.201	-0.317668	1	29.7703	22.396	14.8535	0.259243	61.1263		5.83178	27.22
33848	Thu Mar 23 12:10:57 2017_x000D_	75.09	63.6225	-18.2035	-0.317711	1	29.9493	23.2855	0	0	60.5372		10.5285	0
33849	Thu Mar 23 12:10:57 2017_x000D_	75.3841	63.814	-19.1701	-0.334581	1	29.9493	23.2855	0	0	60.8842		14.8131	0
33850	Thu Mar 23 12:10:57 2017_x000D_	75.8705	63.899	-20.8087	-0.36318	1	29.9493	23.2855	0	0	61.3043		8.29023	0
33851	Thu Mar 23 12:10:57 2017_x000D_	76.0669	64.0934	-20.8045	-0.363107	1	29.9493	23.2855	0	0	61.5802		13.0046	6.62766
33852	Thu Mar 23 12:10:57 2017_x000D_	76.4574	64.2816	-20.8031	-0.363082	1	29.9394	23.5062	21.6791	0.378372	61.8592		5.82288	0
33853	Thu Mar 23 12:10:57 2017_x000D_	76.6514	64.2755	-20.806	-0.363133	1	29.9394	23.5062	21.6791	0.378372	62.0012		15.6353	0
33854	Thu Mar 23 12:10:57 2017_x000D_	77.1386	64.4606	-21.8775	-0.381835	1	29.9394	23.5062	21.6791	0.378372	62.4902		6.49022	0
33855	Thu Mar 23 12:10:58 2017_x000D_	77.3335	64.5545	-24.4839	-0.427325	1	29.9394	23.5062	21.6791	0.378372	62.699		12.9739	14.7038
33856	Thu Mar 23 12:10:58 2017_x000D_	77.7233	64.7418	-36.9484	-0.644871	1	30.1382	23.9542	0	0	62.6735		0.0108167	0
33857	Thu Mar 23 12:10:58 2017_x000D_	77.7236	64.7416	-44.7324	-0.780728	1	30.1382	23.9542	0	0	62.6736		3.00607	0
33858	Thu Mar 23 12:10:58 2017_x000D_	77.7229	64.6414	-50.7419	-0.885613	1	30.1382	23.9542	0	0	62.6079		4.14948	0
33859	Thu Mar 23 12:10:58 2017_x000D_	77.8216	64.7383	-67.0447	-1.17015	1	30.1382	23.9542	0	0	62.7459		3.0031	0
33860	Thu Mar 23 12:10:58 2017_x000D_	77.8208	64.6382	-73.1053	-1.27593	1	30.1382	23.9542	0	0	62.6803		6.64518	20.8432
33861	Thu Mar 23 12:10:58 2017_x000D_	77.9205	64.836	267.84	4.67469	1	30.3271	24.6228	0	0	62.3076		6.00936	0
33862	Thu Mar 23 12:10:58 2017_x000D_	77.9227	65.0363	262.371	4.57925	1	30.3271	24.6228	0	0	62.4387		6.73512	0
33863	Thu Mar 23 12:10:58 2017_x000D_	77.8281	65.2399	254.51	4.44204	1	30.3271	24.6228	0	0	62.4988		6.0213	0
33864	Thu Mar 23 12:10:58 2017_x000D_	77.8301	65.4406	242.609	4.23433	1	30.3271	24.6228	0	0	62.6309		4.23298	0
33865	Thu Mar 23 12:10:58 2017_x000D_	77.7342	65.5441	234.526	4.09325	1	30.3271	24.6228	0	0	62.6258		4.22858	0
33866	Thu Mar 23 12:10:58 2017_x000D_	77.6383	65.6474	230.849	4.02907	1	30.3271	24.6228	0	0	62.6208		16.9015	0
33867	Thu Mar 23 12:10:58 2017_x000D_	77.2549	66.0602	223.386	3.89883	1	30.3271	24.6228	0	0	62.6041		12.6688	0
33868	Thu Mar 23 12:10:58 2017_x000D_	76.9676	66.3697	223.12	3.89417	1	30.3271	24.6228	0	0	62.595		23.2555	6.62466
33869	Thu Mar 23 12:10:58 2017_x000D_	76.3918	66.8887	225.191	3.93033	1	30.3172	24.8434	15.1994	0.26528	62.3753		14.8634	0
33870	Thu Mar 23 12:10:58 2017_x000D_	76.0075	67.2014	227.125	3.96407	1	30.3172	24.8434	15.1994	0.26528	62.3041		10.8238	0
33871	Thu Mar 23 12:10:58 2017_x000D_	75.817	67.5078	225.191	3.93033	1	30.3172	24.8434	15.1994	0.26528	62.3737		21.1195	0
33872	Thu Mar 23 12:10:58 2017_x000D_	75.338	68.0237	229.055	3.99776	1	30.3172	24.8434	15.1994	0.26528	62.3812		12.6688	0
33873	Thu Mar 23 12:10:58 2017_x000D_	75.0507	68.3332	232.885	4.06461	1	30.3172	24.8434	15.1994	0.26528	62.3895		17.5127	46.361
33874	Thu Mar 23 12:10:58 2017_x000D_	74.7656	68.8426	236.65	4.13032	1	30.2476	26.3872	9.41312	0.16429	61.5168		10.7022	0
33875	Thu Mar 23 12:10:58 2017_x000D_	74.477	69.0523	238.891	4.16943	1	30.2476	26.3872	9.41312	0.16429	61.4536		9.50919	0
33876	Thu Mar 23 12:10:59 2017_x000D_	74.3836	69.3552	242.616	4.23445	1	30.2476	26.3872	9.41312	0.16429	61.5974		16.1883	0
33877	Thu Mar 23 12:10:59 2017_x000D_	74.1956	69.861	248.622	4.33928	1	30.2476	26.3872	9.41312	0.16429	61.8175		8.45089	73.2133
33878	Thu Mar 23 12:10:59 2017_x000D_	74.004	70.0675	248.623	4.3393	1	29.9196	28.8055	18.4721	0.322399	60.382		16.1855	0
33879	Thu Mar 23 12:10:59 2017_x000D_	73.816	70.5732	254.542	4.4426	1	29.9196	28.8055	18.4721	0.322399	60.5924		9.51779	0
33880	Thu Mar 23 12:10:59 2017_x000D_	73.7226	70.8764	251.14	4.38323	1	29.9196	28.8055	18.4721	0.322399	60.7344		18.2624	0
33881	Thu Mar 23 12:10:59 2017_x000D_	73.6329	71.4785	253.744	4.42866	1	29.9196	28.8055	18.4721	0.322399	61.0888		9.50544	40.3372
33882	Thu Mar 23 12:10:59 2017_x000D_	73.5396	71.7813	252.041	4.39895	1	29.6415	30.121	18.4721	0.322399	60.5196		10.8196	0
33883	Thu Mar 23 12:10:59 2017_x000D_	73.3492	72.0876	251.14	4.38322	1	29.6415	30.121	18.4721	0.322399	60.5934		8.97372	0
33884	Thu Mar 23 12:10:59 2017_x000D_	73.353	72.3867	252.041	4.39894	1	29.6415	30.121	18.4721	0.322399	60.8037		17.5071	0
33885	Thu Mar 23 12:10:59 2017_x000D_	73.0681	72.896	248.622	4.33927	1	29.6415	30.121	18.4721	0.322399	60.9555		18.9966	13.2315
33886	Thu Mar 23 12:10:59 2017_x000D_	72.8815	73.5011	248.621	4.33926	1	29.6216	30.5616	18.4721	0.322399	60.9526		5.98247	0
33887	Thu Mar 23 12:10:59 2017_x000D_	72.884	73.7005	248.621	4.33925	1	29.6216	30.5616	18.4721	0.322399	61.095		8.44445	0
33888	Thu Mar 23 12:10:59 2017_x000D_	72.6925	73.9068	248.622	4.33927	1	29.6216	30.5616	18.4721	0.322399	61.1057		18.9899	0
33889	Thu Mar 23 12:10:59 2017_x000D_	72.506	74.5117	248.621	4.33926	1	29.6216	30.5616	18.4721	0.322399	61.4059		6.71482	0
33890	Thu Mar 23 12:10:59 2017_x000D_	72.4115	74.7146	246.195	4.29692	1	29.6216	30.5616	18.4721	0.322399	61.4855		18.9833	33.8181
33891	Thu Mar 23 12:10:59 2017_x000D_	72.2251	75.3193	246.195	4.29691	1	29.3534	31.6565	18.4721	0.322399	61.1917		6.70811	0
33892	Thu Mar 23 12:10:59 2017_x000D_	72.1307	75.522	248.621	4.33926	1	29.3534	31.6565	18.4721	0.322399	61.2705		6.7121	0
33893	Thu Mar 23 12:10:59 2017_x000D_	72.0362	75.7248	246.195	4.29691	1	29.3534	31.6565	18.4721	0.322399	61.3501		16.1644	0
33894	Thu Mar 23 12:10:59 2017_x000D_	71.8486	76.2299	245.017	4.27635	1	29.3534	31.6565	18.4721	0.322399	61.5843		6.70938	27.3489
33895	Thu Mar 23 12:10:59 2017_x000D_	71.7541	76.4326	242.611	4.23436	1	29.0952	32.5308	41.0813	0.717005	61.214		8.44665	0
33896	Thu Mar 23 12:10:59 2017_x000D_	71.5626	76.639	242.611	4.23437	1	29.0952	32.5308	41.0813	0.717005	61.2292		13.4135	0
33897	Thu Mar 23 12:11:00 2017_x000D_	71.3738	77.0443	242.611	4.23437	1	29.0952	32.5308	41.0813	0.717005	61.3916		5.97051	0
33898	Thu Mar 23 12:11:00 2017_x000D_	71.3764	77.2433	242.611	4.23436	1	29.0952	32.5308	41.0813	0.717005	61.5379		13.4108	6.61267
33899	Thu Mar 23 12:11:00 2017_x000D_	71.1876	77.6485	242.611	4.23435	1	29.0853	32.751	41.0813	0.717005	61.5499		6.61766	0
33900	Thu Mar 23 12:11:00 2017_x000D_	70.9947	77.7555	241.247	4.21055	1	29.0853	32.751	41.0813	0.717005	61.4964		2.9793	0
33901	Thu Mar 23 12:11:00 2017_x000D_	70.9961	77.8548	242.611	4.23436	1	29.0853	32.751	41.0813	0.717005	61.57		17.4844	0
33902	Thu Mar 23 12:11:00 2017_x000D_	70.7115	78.3634	238.886	4.16935	1	29.0853	32.751	41.0813	0.717005	61.7514		4.22654	0
33903	Thu Mar 23 12:11:00 2017_x000D_	70.6157	78.4667	235.045	4.10231	1	29.0853	32.751	41.0813	0.717005	61.7633		6.72787	0
33904	Thu Mar 23 12:11:00 2017_x000D_	70.5206	78.6698	217.567	3.79726	1	29.0853	32.751	41.0813	0.717005	61.85		2.90612	0
33905	Thu Mar 23 12:11:00 2017_x000D_	70.6174	78.6661	211.486	3.69113	1	29.0853	32.751	41.0813	0.717005	61.9121		4.20602	0
33906	Thu Mar 23 12:11:00 2017_x000D_	70.7123	78.5629	195.834	3.41795	1	29.0853	32.751	41.0813	0.717005	61.8994		4.10086	0
33907	Thu Mar 23 12:11:00 2017_x000D_	70.8102	78.6583	187.53	3.27302	1	29.0853	32.751	41.0813	0.717005	62.0359		3.00629	0
33908	Thu Mar 23 12:11:00 2017_x000D_	70.8088	78.5581	167.791	2.92851	1	29.0853	32.751	41.0813	0.717005	61.9608		0	0
33909	Thu Mar 23 12:11:00 2017_x000D_	70.8088	78.5581	167.791	2.92851	1	29.0853	32.751	41.0813	0.717005	61.9608		4.20884	0
33910	Thu Mar 23 12:11:00 2017_x000D_	70.7129	78.6605	153.602	2.68087	1	29.0853	32.751	41.0813	0.717005	61.9721		2.91189	0
33911	Thu Mar 23 12:11:00 2017_x000D_	70.6159	78.664	147.473	2.57389	1	29.0853	32.751	41.0813	0.717005	61.9096		8.2334	33.8028
33912	Thu Mar 23 12:11:00 2017_x000D_	70.4196	78.4722	131.926	2.30254	1	28.8172	33.8454	41.0813	0.717005	61.0107		2.98215	0
33913	Thu Mar 23 12:11:00 2017_x000D_	70.4186	78.3728	125.843	2.19638	1	28.8172	33.8454	41.0813	0.717005	60.9374		14.6168	0
33914	Thu Mar 23 12:11:00 2017_x000D_	70.1222	77.9861	115.875	2.0224	1	28.8172	33.8454	41.0813	0.717005	60.4525		8.24431	0
33915	Thu Mar 23 12:11:00 2017_x000D_	69.9251	77.7946	115.878	2.02246	1	28.8172	33.8454	41.0813	0.717005	60.178		25.2479	6.61267
33916	Thu Mar 23 12:11:00 2017_x000D_	69.6222	77.0094	118.3	2.06473	1	28.8073	34.0656	41.0813	0.717005	59.2455		17.1372	0
33917	Thu Mar 23 12:11:00 2017_x000D_	69.3233	76.5226	122.002	2.12933	1	28.8073	34.0656	41.0813	0.717005	58.6868		9.36584	0
33918	Thu Mar 23 12:11:00 2017_x000D_	69.2217	76.2274	125.833	2.1962	1	28.8073	34.0656	41.0813	0.717005	58.4033		25.2547	0
33919	Thu Mar 23 12:11:01 2017_x000D_	68.7249	75.5478	129.769	2.2649	1	28.8073	34.0656	41.0813	0.717005	57.569		8.28464	0
33920	Thu Mar 23 12:11:01 2017_x000D_	68.5268	75.3554	133.907	2.33712	1	28.8073	34.0656	41.0813	0.717005	57.293		20.6829	47.9102
33921	Thu Mar 23 12:11:01 2017_x000D_	68.0323	74.875	141.847	2.4757	1	29.175	35.6197	69.3142	1.20976	55.2347		6.61196	0
33922	Thu Mar 23 12:11:01 2017_x000D_	67.9317	74.6789	143.578	2.50591	1	29.175	35.6197	69.3142	1.20976	55.0246		9.22102	0
33923	Thu Mar 23 12:11:01 2017_x000D_	67.6375	74.5899	147.403	2.57267	1	29.175	35.6197	69.3142	1.20976	54.7544		18.7207	0
33924	Thu Mar 23 12:11:01 2017_x000D_	67.1436	74.2085	153.512	2.6793	1	29.175	35.6197	69.3142	1.20976	54.136		19.5863	94.4064
33925	Thu Mar 23 12:11:01 2017_x000D_	66.5532	73.9298	151.132	2.63776	1	30.8034	38.3125	85.8052	1.49758	50.4642		0	0
33926	Thu Mar 23 12:11:01 2017_x000D_	66.5532	73.9298	151.132	2.63776	1	30.8034	38.3125	85.8052	1.49758	50.4642		21.0947	0
33927	Thu Mar 23 12:11:01 2017_x000D_	65.9608	73.551	151.131	2.63773	1	30.8034	38.3125	85.8052	1.49758	49.7775		9.23224	0
33928	Thu Mar 23 12:11:01 2017_x000D_	65.6663	73.4617	152.177	2.65599	1	30.8034	38.3125	85.8052	1.49758	49.5064		21.1329	52.7925
33929	Thu Mar 23 12:11:01 2017_x000D_	65.0729	73.0821	147.407	2.57274	1	31.6071	39.878	81.3632	1.42006	47.1431		6.5396	0
33930	Thu Mar 23 12:11:01 2017_x000D_	64.8757	72.9892	149.732	2.61332	1	31.6071	39.878	81.3632	1.42006	46.9377		17.0889	0
33931	Thu Mar 23 12:11:01 2017_x000D_	64.3814	72.7061	145.841	2.54541	1	31.6071	39.878	81.3632	1.42006	46.3879		10.5848	0
33932	Thu Mar 23 12:11:01 2017_x000D_	64.0841	72.5161	147.409	2.57278	1	31.6071	39.878	81.3632	1.42006	46.0435		18.8204	29.2992
33933	Thu Mar 23 12:11:01 2017_x000D_	63.5877	72.1325	145.84	2.54539	1	32.0039	40.7704	57.8242	1.00922	44.5097		8.33979	0
33934	Thu Mar 23 12:11:01 2017_x000D_	63.3883	71.9388	145.838	2.54536	1	32.0039	40.7704	57.8242	1.00922	44.2318		10.6023	0
33935	Thu Mar 23 12:11:01 2017_x000D_	63.0905	71.7485	147.405	2.57271	1	32.0039	40.7704	57.8242	1.00922	43.8864		18.8504	0
33936	Thu Mar 23 12:11:01 2017_x000D_	62.5933	71.3643	145.837	2.54534	1	32.0039	40.7704	57.8242	1.00922	43.2631		6.57826	0
33937	Thu Mar 23 12:11:01 2017_x000D_	62.3951	71.2705	143.598	2.50627	1	32.0039	40.7704	57.8242	1.00922	43.0567		10.6198	27.6817
33938	Thu Mar 23 12:11:01 2017_x000D_	62.0968	71.0799	145.204	2.53429	1	32.6287	41.4494	63.9632	1.11637	41.7892		17.1533	0
33939	Thu Mar 23 12:11:01 2017_x000D_	61.6006	70.7958	145.841	2.5454	1	32.6287	41.4494	63.9632	1.11637	41.2381		8.3653	0
33940	Thu Mar 23 12:11:02 2017_x000D_	61.4005	70.6016	145.839	2.54537	1	32.6287	41.4494	63.9632	1.11637	40.9593		18.9151	0
33941	Thu Mar 23 12:11:02 2017_x000D_	60.9015	70.2162	147.401	2.57263	1	32.6287	41.4494	63.9632	1.11637	40.3346		10.6338	29.2858
33942	Thu Mar 23 12:11:02 2017_x000D_	60.6029	70.0252	145.838	2.54535	1	33.0253	42.3414	45	0.785398	39.0758		6.59439	0
33943	Thu Mar 23 12:11:02 2017_x000D_	60.4042	69.9312	143.602	2.50634	1	33.0253	42.3414	45	0.785398	38.869		14.7744	0
33944	Thu Mar 23 12:11:02 2017_x000D_	60.005	69.6428	145.838	2.54536	1	33.0253	42.3414	45	0.785398	38.3832		8.38867	0
33945	Thu Mar 23 12:11:02 2017_x000D_	59.8043	69.4481	145.837	2.54533	1	33.0253	42.3414	45	0.785398	38.1036		13.2023	0
33946	Thu Mar 23 12:11:02 2017_x000D_	59.4064	69.2601	145.839	2.54537	1	33.0253	42.3414	45	0.785398	37.6906		6.68452	41.7989
33947	Thu Mar 23 12:11:02 2017_x000D_	59.3044	69.062	144.147	2.51584	1	33.8481	43.4658	45	0.785398	36.0997		10.673	0
33948	Thu Mar 23 12:11:02 2017_x000D_	59.0047	68.8703	145.835	2.54531	1	33.8481	43.4658	45	0.785398	35.7525		4.20063	0
33949	Thu Mar 23 12:11:02 2017_x000D_	58.9043	68.7727	141.879	2.47625	1	33.8481	43.4658	45	0.785398	35.6125		12.6043	0
33950	Thu Mar 23 12:11:02 2017_x000D_	58.6026	68.4803	145.832	2.54525	1	33.8481	43.4658	45	0.785398	35.1925		9.3524	96.864
33951	Thu Mar 23 12:11:02 2017_x000D_	58.3044	68.3894	149.707	2.61288	1	36.1471	45.7329	21.84	0.38118	31.6901		8.40988	0
33952	Thu Mar 23 12:11:02 2017_x000D_	58.1032	68.1942	149.705	2.61284	1	36.1471	45.7329	21.84	0.38118	31.4099		9.35178	0
33953	Thu Mar 23 12:11:02 2017_x000D_	57.8049	68.1037	158.51	2.76652	1	36.1471	45.7329	21.84	0.38118	31.137		8.40799	0
33954	Thu Mar 23 12:11:02 2017_x000D_	57.6034	67.9089	170.86	2.98207	1	36.1471	45.7329	21.84	0.38118	30.8569		5.92851	61.4048
33955	Thu Mar 23 12:11:02 2017_x000D_	57.4059	67.9157	176.333	3.0776	1	37.841	46.8819	21.2552	0.370973	28.7264		8.88548	0
33956	Thu Mar 23 12:11:02 2017_x000D_	57.1099	67.9261	193.396	3.37539	1	37.841	46.8819	21.2552	0.370973	28.5333		5.93131	0
33957	Thu Mar 23 12:11:02 2017_x000D_	56.9123	67.9327	198.844	3.47048	1	37.841	46.8819	21.2552	0.370973	28.4051		9.43119	0
33958	Thu Mar 23 12:11:02 2017_x000D_	56.6181	68.0435	210.088	3.66672	1	37.841	46.8819	21.2552	0.370973	28.2912		6.69845	43.6541
33959	Thu Mar 23 12:11:02 2017_x000D_	56.4224	68.151	217.38	3.794	1	39.1184	47.5788	8.63681	0.150741	26.882		8.54809	0
33960	Thu Mar 23 12:11:02 2017_x000D_	56.2283	68.3596	217.381	3.79401	1	39.1184	47.5788	8.63681	0.150741	26.9182		17.5179	0
33961	Thu Mar 23 12:11:03 2017_x000D_	55.7394	68.6789	221.224	3.86108	1	39.1184	47.5788	8.63681	0.150741	26.8602		12.8169	0
33962	Thu Mar 23 12:11:03 2017_x000D_	55.4484	68.9917	225.11	3.92891	1	39.1184	47.5788	8.63681	0.150741	26.9292		23.5636	0
33963	Thu Mar 23 12:11:03 2017_x000D_	54.864	69.5165	223.025	3.89252	1	39.1184	47.5788	8.63681	0.150741	27.0035		10.8611	23.4534
33964	Thu Mar 23 12:11:03 2017_x000D_	54.5706	69.7286	221.224	3.86108	1	39.7519	48.0369	26.9089	0.469649	26.2702		8.54809	0
33965	Thu Mar 23 12:11:03 2017_x000D_	54.3765	69.9372	221.224	3.86109	1	39.7519	48.0369	26.9089	0.469649	26.3344		23.5763	0
33966	Thu Mar 23 12:11:03 2017_x000D_	53.7918	70.4623	219.022	3.82265	1	39.7519	48.0369	26.9089	0.469649	26.4578		8.55233	0
33967	Thu Mar 23 12:11:03 2017_x000D_	53.5976	70.671	219.022	3.82265	1	39.7519	48.0369	26.9089	0.469649	26.5331		17.5545	14.5459
33968	Thu Mar 23 12:11:03 2017_x000D_	53.1077	70.991	215.087	3.75397	1	40.1776	48.269	19.1586	0.334381	26.1434		10.8695	0
33969	Thu Mar 23 12:11:03 2017_x000D_	52.8141	71.2033	213.619	3.72836	1	40.1776	48.269	19.1586	0.334381	26.1852		10.8611	0
33970	Thu Mar 23 12:11:03 2017_x000D_	52.5207	71.4154	215.087	3.75397	1	40.1776	48.269	19.1586	0.334381	26.2318		17.5654	0
33971	Thu Mar 23 12:11:03 2017_x000D_	52.0305	71.7356	211.255	3.6871	1	40.1776	48.269	19.1586	0.334381	26.2902		10.8653	20.5893
33972	Thu Mar 23 12:11:03 2017_x000D_	51.737	71.9478	212.661	3.71163	1	40.8211	48.5076	45	0.785398	25.8573		19.3478	0
33973	Thu Mar 23 12:11:03 2017_x000D_	51.2487	72.3691	211.257	3.68713	1	40.8211	48.5076	45	0.785398	26.0405		9.47964	0
33974	Thu Mar 23 12:11:03 2017_x000D_	50.953	72.4805	215.086	3.75397	1	40.8211	48.5076	45	0.785398	26.0261		21.7521	0
33975	Thu Mar 23 12:11:03 2017_x000D_	50.3654	72.9053	215.086	3.75397	1	40.8211	48.5076	45	0.785398	26.1981		6.73197	0
33976	Thu Mar 23 12:11:03 2017_x000D_	50.1687	73.0133	212.661	3.71164	1	40.8211	48.5076	45	0.785398	26.228		15.1054	27.6074
33977	Thu Mar 23 12:11:03 2017_x000D_	49.7775	73.3303	215.087	3.75397	1	41.4442	49.1848	27.5661	0.481119	25.5431		5.9708	0
33978	Thu Mar 23 12:11:03 2017_x000D_	49.5786	73.3374	215.085	3.75395	1	41.4442	49.1848	27.5661	0.481119	25.4856		21.7713	0
33979	Thu Mar 23 12:11:03 2017_x000D_	48.9905	73.7626	215.085	3.75395	1	41.4442	49.1848	27.5661	0.481119	25.7102		21.778	0
33980	Thu Mar 23 12:11:03 2017_x000D_	48.4022	74.1879	215.086	3.75395	1	41.4442	49.1848	27.5661	0.481119	25.9532		8.56929	93.7283
33981	Thu Mar 23 12:11:03 2017_x000D_	48.2076	74.397	215.086	3.75396	1	43.976	51.0154	19.8362	0.346207	23.7614		13.4814	0
33982	Thu Mar 23 12:11:03 2017_x000D_	47.8137	74.6133	215.086	3.75395	1	43.976	51.0154	19.8362	0.346207	23.9079		15.1227	0
33983	Thu Mar 23 12:11:04 2017_x000D_	47.422	74.9306	212.663	3.71167	1	43.976	51.0154	19.8362	0.346207	24.1622		9.51406	0
33984	Thu Mar 23 12:11:04 2017_x000D_	47.1253	75.0426	213.62	3.72837	1	43.976	51.0154	19.8362	0.346207	24.2327		19.3774	66.8796
33985	Thu Mar 23 12:11:04 2017_x000D_	46.6363	75.4646	215.086	3.75396	1	45.884	52.1684	24.768	0.432284	23.3083		10.8977	0
33986	Thu Mar 23 12:11:04 2017_x000D_	46.3419	75.6774	216.676	3.78171	1	45.884	52.1684	24.768	0.432284	23.5135		9.52529	0
33987	Thu Mar 23 12:11:04 2017_x000D_	46.0448	75.7894	212.663	3.71167	1	45.884	52.1684	24.768	0.432284	23.6215		15.1331	0
33988	Thu Mar 23 12:11:04 2017_x000D_	45.6529	76.107	215.085	3.75395	1	45.884	52.1684	24.768	0.432284	23.9397		10.9036	0
33989	Thu Mar 23 12:11:04 2017_x000D_	45.3584	76.32	216.675	3.78169	1	45.884	52.1684	24.768	0.432284	24.1573		9.53196	29.0462
33990	Thu Mar 23 12:11:04 2017_x000D_	45.0611	76.4321	212.663	3.71167	1	46.734	52.632	19.8977	0.347281	23.8588		15.1396	0
33991	Thu Mar 23 12:11:04 2017_x000D_	44.669	76.7498	215.085	3.75394	1	46.734	52.632	19.8977	0.347281	24.206		21.8271	0
33992	Thu Mar 23 12:11:04 2017_x000D_	44.0794	77.1761	215.085	3.75394	1	46.734	52.632	19.8977	0.347281	24.6872		6.75352	0
33993	Thu Mar 23 12:11:04 2017_x000D_	43.8821	77.2845	217.376	3.79393	1	46.734	52.632	19.8977	0.347281	24.8169		6.76023	20.5588
33994	Thu Mar 23 12:11:04 2017_x000D_	43.6846	77.393	215.084	3.75393	1	47.3766	52.8701	45	0.785398	24.7993		10.9169	0
33995	Thu Mar 23 12:11:04 2017_x000D_	43.3897	77.6062	216.673	3.78167	1	47.3766	52.8701	45	0.785398	25.0553		15.1504	0
33996	Thu Mar 23 12:11:04 2017_x000D_	42.9973	77.9241	219.012	3.82247	1	47.3766	52.8701	45	0.785398	25.4339		6.7643	0
33997	Thu Mar 23 12:11:04 2017_x000D_	42.7997	78.0327	216.673	3.78166	1	47.3766	52.8701	45	0.785398	25.5755		12.8825	18.3697
33998	Thu Mar 23 12:11:04 2017_x000D_	42.5071	78.347	217.376	3.79393	1	47.7911	53.3208	28.3	0.493928	25.5779		2.99917	0
33999	Thu Mar 23 12:11:04 2017_x000D_	42.4072	78.3508	219.011	3.82247	1	47.7911	53.3208	28.3	0.493928	25.6025		19.4314	0
34000	Thu Mar 23 12:11:04 2017_x000D_	41.9166	78.7737	212.667	3.71174	1	47.7911	53.3208	28.3	0.493928	26.122		8.59049	0
34001	Thu Mar 23 12:11:04 2017_x000D_	41.7215	78.9833	212.668	3.71175	1	47.7911	53.3208	28.3	0.493928	26.3705		9.57163	0
34002	Thu Mar 23 12:11:04 2017_x000D_	41.4229	79.0957	196.303	3.42613	1	47.7911	53.3208	28.3	0.493928	26.5499		0.0067082	13.0616
34003	Thu Mar 23 12:11:04 2017_x000D_	41.4227	79.0956	190.787	3.32986	1	48.2263	53.3335	8.63681	0.150741	26.6454		6.0191	0
34004	Thu Mar 23 12:11:05 2017_x000D_	41.2222	79.103	179.323	3.12977	1	48.2263	53.3335	8.63681	0.150741	26.7044		6.01921	0
34005	Thu Mar 23 12:11:05 2017_x000D_	41.0217	79.1105	173.598	3.02986	1	48.2263	53.3335	8.63681	0.150741	26.7649		6.75828	0
34006	Thu Mar 23 12:11:05 2017_x000D_	40.824	79.2185	157.966	2.75703	1	48.2263	53.3335	8.63681	0.150741	26.9226		6.71415	9.18274
34007	Thu Mar 23 12:11:05 2017_x000D_	40.6208	79.1247	150.387	2.62474	1	48.4335	53.5588	19.8977	0.347281	26.733		10.8021	0
34008	Thu Mar 23 12:11:05 2017_x000D_	40.3155	78.9338	136.623	2.38452	1	48.4335	53.5588	19.8977	0.347281	26.6419		4.23342	0
34009	Thu Mar 23 12:11:05 2017_x000D_	40.2132	78.8366	128.398	2.24097	1	48.4335	53.5588	19.8977	0.347281	26.5808		10.85	0
34010	Thu Mar 23 12:11:05 2017_x000D_	40.0051	78.5408	119.211	2.08063	1	48.4335	53.5588	19.8977	0.347281	26.3655		6.72355	37.9707
34011	Thu Mar 23 12:11:05 2017_x000D_	39.9001	78.3428	111.645	1.94858	1	49.0345	54.6727	14.7223	0.256952	25.3715		9.55133	0
34012	Thu Mar 23 12:11:05 2017_x000D_	39.7921	78.0433	108.115	1.88696	1	49.0345	54.6727	14.7223	0.256952	25.1318		24.9492	0
34013	Thu Mar 23 12:11:05 2017_x000D_	39.5706	77.2417	108.113	1.88694	1	49.0345	54.6727	14.7223	0.256952	24.4729		13.4972	0
34014	Thu Mar 23 12:11:05 2017_x000D_	39.3593	76.8445	108.116	1.88698	1	49.0345	54.6727	14.7223	0.256952	24.1909		28.7103	74.5703
34015	Thu Mar 23 12:11:05 2017_x000D_	39.0342	75.9444	111.643	1.94854	1	49.5732	57.0993	74.1313	1.29384	21.5919		12.5042	0
34016	Thu Mar 23 12:11:05 2017_x000D_	38.923	75.5427	114.254	1.99411	1	49.5732	57.0993	74.1313	1.29384	21.2976		20.2987	0
34017	Thu Mar 23 12:11:05 2017_x000D_	38.6053	74.9453	116.773	2.03808	1	49.5732	57.0993	74.1313	1.29384	20.9469		9.12308	0
34018	Thu Mar 23 12:11:05 2017_x000D_	38.5974	74.6413	117.991	2.05933	1	49.5732	57.0993	74.1313	1.29384	20.6928		12.8131	0
34019	Thu Mar 23 12:11:05 2017_x000D_	38.2874	74.3475	119.193	2.08031	1	49.5732	57.0993	74.1313	1.29384	20.6124		9.59334	47.5788
34020	Thu Mar 23 12:11:05 2017_x000D_	38.1786	74.0468	122.877	2.1446	1	49.9356	58.6433	86.4334	1.50855	19.3777		17.6545	0
34021	Thu Mar 23 12:11:05 2017_x000D_	37.863	73.5501	126.684	2.21105	1	49.9356	58.6433	86.4334	1.50855	19.1823		6.78688	0
34022	Thu Mar 23 12:11:05 2017_x000D_	37.7567	73.3504	128.884	2.24945	1	49.9356	58.6433	86.4334	1.50855	19.0951		19.3734	0
34023	Thu Mar 23 12:11:05 2017_x000D_	37.3403	72.8568	130.584	2.27911	1	49.9356	58.6433	86.4334	1.50855	18.9912		8.55623	46.3204
34024	Thu Mar 23 12:11:05 2017_x000D_	37.1333	72.6606	130.585	2.27913	1	50.0805	60.1805	86.4334	1.50855	17.9828		17.6911	0
34025	Thu Mar 23 12:11:05 2017_x000D_	36.817	72.1629	134.54	2.34816	1	50.0805	60.1805	86.4334	1.50855	17.8745		8.56678	0
34026	Thu Mar 23 12:11:06 2017_x000D_	36.6098	71.9664	134.54	2.34816	1	50.0805	60.1805	86.4334	1.50855	17.8988		17.1422	0
34027	Thu Mar 23 12:11:06 2017_x000D_	36.1951	71.5733	134.541	2.34818	1	50.0805	60.1805	86.4334	1.50855	17.9611		8.57744	140.357
34028	Thu Mar 23 12:11:06 2017_x000D_	35.9876	71.3766	134.541	2.34818	1	46.4583	63.1417	135	2.35619	13.321		10.9616	0
34029	Thu Mar 23 12:11:06 2017_x000D_	35.7773	71.0778	132.688	2.31585	1	46.4583	63.1417	135	2.35619	13.3066		15.1892	0
34030	Thu Mar 23 12:11:06 2017_x000D_	35.4632	70.6807	130.584	2.27912	1	46.4583	63.1417	135	2.35619	13.3315		8.58798	0
34031	Thu Mar 23 12:11:06 2017_x000D_	35.2555	70.4837	130.585	2.27914	1	46.4583	63.1417	135	2.35619	13.3943		8.59016	0
34032	Thu Mar 23 12:11:06 2017_x000D_	35.0477	70.2867	130.586	2.27916	1	46.4583	63.1417	135	2.35619	13.463		15.2084	93.3879
34033	Thu Mar 23 12:11:06 2017_x000D_	34.7332	69.8891	128.353	2.24018	1	44.1821	65.2652	109.898	1.91808	10.5196		13.6422	0
34034	Thu Mar 23 12:11:06 2017_x000D_	34.5195	69.4877	128.35	2.24013	1	44.1821	65.2652	109.898	1.91808	10.5449		10.9958	0
34035	Thu Mar 23 12:11:06 2017_x000D_	34.3085	69.188	126.693	2.2112	1	44.1821	65.2652	109.898	1.91808	10.6243		12.9022	0
34036	Thu Mar 23 12:11:06 2017_x000D_	33.9964	68.8921	125.985	2.19885	1	44.1821	65.2652	109.898	1.91808	10.8122		4.31835	46.6887
34037	Thu Mar 23 12:11:06 2017_x000D_	33.892	68.793	126.696	2.21126	1	43.0441	66.3268	118.217	2.06327	9.47856		17.7935	0
34038	Thu Mar 23 12:11:06 2017_x000D_	33.5739	68.2924	125.984	2.19884	1	43.0441	66.3268	118.217	2.06327	9.67204		4.31835	0
34039	Thu Mar 23 12:11:06 2017_x000D_	33.4695	68.1933	126.695	2.21125	1	43.0441	66.3268	118.217	2.06327	9.75483		15.2618	0
34040	Thu Mar 23 12:11:06 2017_x000D_	33.1539	67.7943	124.381	2.17087	1	43.0441	66.3268	118.217	2.06327	9.99848		6.84476	33.0248
34041	Thu Mar 23 12:11:06 2017_x000D_	33.0465	67.593	126.695	2.21124	1	42.3512	67.1822	135	2.35619	9.31376		11.0167	0
34042	Thu Mar 23 12:11:06 2017_x000D_	32.835	67.2928	128.349	2.2401	1	42.3512	67.1822	135	2.35619	9.51684		12.9553	0
34043	Thu Mar 23 12:11:06 2017_x000D_	32.5216	66.9957	132.402	2.31086	1	42.3512	67.1822	135	2.35619	9.83137		6.85412	0
34044	Thu Mar 23 12:11:06 2017_x000D_	32.4141	66.7941	134.517	2.34776	1	42.3512	67.1822	135	2.35619	9.94468		15.2913	0
34045	Thu Mar 23 12:11:06 2017_x000D_	32.0973	66.3948	148.648	2.59439	1	42.3512	67.1822	135	2.35619	10.2841		3.05281	28.0076
34046	Thu Mar 23 12:11:06 2017_x000D_	31.9956	66.3983	155.033	2.70584	1	41.6686	67.8191	117.566	2.05192	9.77679		4.31228	0
34047	Thu Mar 23 12:11:07 2017_x000D_	31.8911	66.2996	164.143	2.86484	1	41.6686	67.8191	117.566	2.05192	9.89487		9.63363	0
34048	Thu Mar 23 12:11:07 2017_x000D_	31.5835	66.2074	178.931	3.12294	1	41.6686	67.8191	117.566	2.05192	10.2131		3.04071	0
34049	Thu Mar 23 12:11:07 2017_x000D_	31.4822	66.2108	184.854	3.22631	1	41.6686	67.8191	117.566	2.05192	10.3126		9.13703	18.6704
34050	Thu Mar 23 12:11:07 2017_x000D_	31.1778	66.2209	203.2	3.5465	1	41.2135	68.2436	117.566	2.05192	10.2375		3.04351	0
34051	Thu Mar 23 12:11:07 2017_x000D_	31.0764	66.2241	209.866	3.66285	1	41.2135	68.2436	117.566	2.05192	10.3363		6.82772	0
34052	Thu Mar 23 12:11:07 2017_x000D_	30.8765	66.3329	220.635	3.8508	1	41.2135	68.2436	117.566	2.05192	10.5121		6.83969	0
34053	Thu Mar 23 12:11:07 2017_x000D_	30.6762	66.4418	226.963	3.96126	1	41.2135	68.2436	117.566	2.05192	10.6902		8.67499	18.6725
34054	Thu Mar 23 12:11:07 2017_x000D_	30.4789	66.6532	231.036	4.03234	1	40.7584	68.6682	117.566	2.05192	10.4751		19.6347	0
34055	Thu Mar 23 12:11:07 2017_x000D_	29.9822	67.0794	233.282	4.07153	1	40.7584	68.6682	117.566	2.05192	10.8927		13.7525	0
34056	Thu Mar 23 12:11:07 2017_x000D_	29.7907	67.4959	233.282	4.07153	1	40.7584	68.6682	117.566	2.05192	11.0302		23.9916	0
34057	Thu Mar 23 12:11:07 2017_x000D_	29.2999	68.1273	231.036	4.03234	1	40.7584	68.6682	117.566	2.05192	11.4713		8.68128	56.1194
34058	Thu Mar 23 12:11:07 2017_x000D_	29.1024	68.3388	231.036	4.03234	1	38.9887	69.2744	128.887	2.2495	9.93047		21.716	0
34059	Thu Mar 23 12:11:07 2017_x000D_	28.6084	68.8679	226.964	3.96127	1	38.9887	69.2744	128.887	2.2495	10.3883		11.0824	0
34060	Thu Mar 23 12:11:07 2017_x000D_	28.4138	69.1819	224.849	3.92436	1	38.9887	69.2744	128.887	2.2495	10.5753		11.0622	0
34061	Thu Mar 23 12:11:07 2017_x000D_	28.1143	69.397	222.889	3.89015	1	38.9887	69.2744	128.887	2.2495	10.8751		19.6624	0
34062	Thu Mar 23 12:11:07 2017_x000D_	27.6169	69.8238	216.495	3.77855	1	38.9887	69.2744	128.887	2.2495	11.3851		8.68552	83.0368
34063	Thu Mar 23 12:11:07 2017_x000D_	27.4193	70.0354	216.496	3.77856	1	36.339	70.0746	180	3.14159	8.91979		8.68771	0
34064	Thu Mar 23 12:11:07 2017_x000D_	27.2217	70.2471	216.496	3.77857	1	36.339	70.0746	180	3.14159	9.11893		20.5784	0
34065	Thu Mar 23 12:11:07 2017_x000D_	26.6192	70.575	213.995	3.73492	1	36.339	70.0746	180	3.14159	9.73267		11.0712	0
34066	Thu Mar 23 12:11:07 2017_x000D_	26.3194	70.7902	212.457	3.70807	1	36.339	70.0746	180	3.14159	10.0451		22.1442	29.4259
34067	Thu Mar 23 12:11:07 2017_x000D_	25.7198	71.2207	212.458	3.70808	1	35.449	70.4869	166.987	2.91448	9.75683		6.86267	0
34068	Thu Mar 23 12:11:08 2017_x000D_	25.5189	71.3301	214.894	3.75061	1	35.449	70.4869	166.987	2.91448	9.96584		20.5986	0
34069	Thu Mar 23 12:11:08 2017_x000D_	24.9158	71.6583	212.457	3.70807	1	35.449	70.4869	166.987	2.91448	10.5981		8.69619	0
34070	Thu Mar 23 12:11:08 2017_x000D_	24.718	71.8702	212.458	3.70809	1	35.449	70.4869	166.987	2.91448	10.8198		9.70332	0
34071	Thu Mar 23 12:11:08 2017_x000D_	24.4149	71.9831	216.493	3.77852	1	35.449	70.4869	166.987	2.91448	11.1351		8.69824	27.0368
34072	Thu Mar 23 12:11:08 2017_x000D_	24.217	72.195	216.494	3.77853	1	34.5689	70.6809	180	3.14159	10.462		22.1658	0
34073	Thu Mar 23 12:11:08 2017_x000D_	23.6168	72.6259	216.494	3.77852	1	34.5689	70.6809	180	3.14159	11.1235		6.87081	0
34074	Thu Mar 23 12:11:08 2017_x000D_	23.4157	72.7355	218.849	3.81964	1	34.5689	70.6809	180	3.14159	11.3409		22.1766	0
34075	Thu Mar 23 12:11:08 2017_x000D_	22.8152	73.1666	218.849	3.81963	1	34.5689	70.6809	180	3.14159	12.0137		6.87871	13.0551
34076	Thu Mar 23 12:11:08 2017_x000D_	22.6138	73.2762	216.493	3.77851	1	34.1339	70.6687	165.308	2.88517	11.8115		19.7005	0
34077	Thu Mar 23 12:11:08 2017_x000D_	22.2212	73.8026	218.85	3.81965	1	34.1339	70.6687	165.308	2.88517	12.318		12.6814	0
34078	Thu Mar 23 12:11:08 2017_x000D_	21.815	73.9196	216.493	3.77852	1	34.1339	70.6687	165.308	2.88517	12.7406		17.4092	0
34079	Thu Mar 23 12:11:08 2017_x000D_	21.4189	74.3437	216.494	3.77854	1	34.1339	70.6687	165.308	2.88517	13.2354		9.72438	67.866
34080	Thu Mar 23 12:11:08 2017_x000D_	21.1152	74.457	220.633	3.85078	1	31.9881	69.9524	188.926	3.29738	11.7691		13.0685	0
34081	Thu Mar 23 12:11:08 2017_x000D_	20.8178	74.7753	216.494	3.77854	1	31.9881	69.9524	188.926	3.29738	12.167		17.9488	0
34082	Thu Mar 23 12:11:08 2017_x000D_	20.3158	75.1008	220.633	3.85077	1	31.9881	69.9524	188.926	3.29738	12.7573		8.70892	0
34083	Thu Mar 23 12:11:08 2017_x000D_	20.1177	75.313	220.633	3.85077	1	31.9881	69.9524	188.926	3.29738	13.0247		8.70877	0
34084	Thu Mar 23 12:11:08 2017_x000D_	19.9195	75.5251	220.634	3.85078	1	31.9881	69.9524	188.926	3.29738	13.2931		22.215	72.815
34085	Thu Mar 23 12:11:08 2017_x000D_	19.318	75.957	220.633	3.85077	1	29.6139	69.4481	194.692	3.39801	12.1808		15.4046	0
34086	Thu Mar 23 12:11:08 2017_x000D_	18.9181	76.2791	222.88	3.89	1	29.6139	69.4481	194.692	3.39801	12.691		8.71316	0
34087	Thu Mar 23 12:11:08 2017_x000D_	18.7199	76.4914	222.88	3.89	1	29.6139	69.4481	194.692	3.39801	12.9726		4.36177	0
34088	Thu Mar 23 12:11:08 2017_x000D_	18.6206	76.5976	218.849	3.81964	1	29.6139	69.4481	194.692	3.39801	13.1137		8.70672	20.5622
34089	Thu Mar 23 12:11:08 2017_x000D_	18.4225	76.8097	222.569	3.88456	1	28.9707	69.2113	180	3.14159	13		11.118	0
34090	Thu Mar 23 12:11:09 2017_x000D_	18.1215	77.0259	220.633	3.85078	1	28.9707	69.2113	180	3.14159	13.3706		8.7152	0
34091	Thu Mar 23 12:11:09 2017_x000D_	17.9232	77.2382	220.634	3.85078	1	28.9707	69.2113	180	3.14159	13.6557		8.7152	0
34092	Thu Mar 23 12:11:09 2017_x000D_	17.7249	77.4505	220.634	3.85079	1	28.9707	69.2113	180	3.14159	13.941		8.7174	85.3108
34093	Thu Mar 23 12:11:09 2017_x000D_	17.5266	77.6629	220.634	3.85079	1	26.1304	69.3502	165.308	2.88517	11.9635		11.1228	0
34094	Thu Mar 23 12:11:09 2017_x000D_	17.2254	77.8791	218.85	3.81966	1	26.1304	69.3502	165.308	2.88517	12.3305		6.9017	0
34095	Thu Mar 23 12:11:09 2017_x000D_	17.0234	77.9892	216.498	3.7786	1	26.1304	69.3502	165.308	2.88517	12.5527		8.72764	0
34096	Thu Mar 23 12:11:09 2017_x000D_	16.8246	78.2016	208.591	3.64059	1	26.1304	69.3502	165.308	2.88517	12.8431		0	0
34097	Thu Mar 23 12:11:09 2017_x000D_	16.8246	78.2016	208.591	3.64059	1	26.1304	69.3502	165.308	2.88517	12.8431		0.0247386	106.265
34098	Thu Mar 23 12:11:09 2017_x000D_	16.8238	78.2014	190.646	3.32741	1	22.8048	70.5698	165.308	2.88517	9.69607		3.08633	0
34099	Thu Mar 23 12:11:09 2017_x000D_	16.9266	78.1974	185.155	3.23156	1	22.8048	70.5698	165.308	2.88517	9.62982		3.0751	0
34100	Thu Mar 23 12:11:09 2017_x000D_	17.029	78.1928	166.68	2.90912	1	22.8048	70.5698	165.308	2.88517	9.56399		3.0587	0
34101	Thu Mar 23 12:11:09 2017_x000D_	17.0324	78.2947	158.257	2.76211	1	22.8048	70.5698	165.308	2.88517	9.64338		4.33576	44.1772
34102	Thu Mar 23 12:11:09 2017_x000D_	17.1389	78.3924	141.291	2.466	1	21.4686	71.1887	151.548	2.64502	8.40474		3.06801	0
34103	Thu Mar 23 12:11:09 2017_x000D_	17.0367	78.3961	130.835	2.28351	1	21.4686	71.1887	151.548	2.64502	8.46099		6.87465	0
34104	Thu Mar 23 12:11:09 2017_x000D_	16.9272	78.1948	117.462	2.0501	1	21.4686	71.1887	151.548	2.64502	8.34924		6.13539	0
34105	Thu Mar 23 12:11:09 2017_x000D_	16.9204	77.9904	112.313	1.96023	1	21.4686	71.1887	151.548	2.64502	8.18225		4.34745	41.5692
34106	Thu Mar 23 12:11:09 2017_x000D_	16.8142	77.8918	108.772	1.89843	1	20.1421	71.5892	166.987	2.91448	7.12725		21.718	0
34107	Thu Mar 23 12:11:09 2017_x000D_	16.6866	77.1792	106.804	1.86409	1	20.1421	71.5892	166.987	2.91448	6.5718		13.7491	0
34108	Thu Mar 23 12:11:09 2017_x000D_	16.4667	76.7771	106.807	1.86413	1	20.1421	71.5892	166.987	2.91448	6.3579		25.3662	0
34109	Thu Mar 23 12:11:09 2017_x000D_	16.2323	75.9647	106.807	1.86413	1	20.1421	71.5892	166.987	2.91448	5.86784		12.6971	14.7257
34110	Thu Mar 23 12:11:09 2017_x000D_	16.1148	75.5581	109.599	1.91286	1	19.6967	71.7955	171.363	2.99085	5.19492		12.7	0
34111	Thu Mar 23 12:11:10 2017_x000D_	15.9973	75.1514	112.306	1.96011	1	19.6967	71.7955	171.363	2.99085	4.99476		19.4902	0
34112	Thu Mar 23 12:11:10 2017_x000D_	15.7697	74.5429	112.305	1.9601	1	19.6967	71.7955	171.363	2.99085	4.79265		9.74859	0
34113	Thu Mar 23 12:11:10 2017_x000D_	15.6557	74.2386	116.052	2.02549	1	19.6967	71.7955	171.363	2.99085	4.72212		13.796	0
34114	Thu Mar 23 12:11:10 2017_x000D_	15.4351	73.8351	116.053	2.0255	1	19.6967	71.7955	171.363	2.99085	4.72453		18.0058	214.212
34115	Thu Mar 23 12:11:10 2017_x000D_	15.1075	73.3322	119.996	2.09433	2	15.5157	77.5838	199.504	3.482	4.27115		9.77703	0
34116	Thu Mar 23 12:11:10 2017_x000D_	14.9932	73.027	121.153	2.11452	2	15.5157	77.5838	199.504	3.482	4.58666		18.0232	0
34117	Thu Mar 23 12:11:10 2017_x000D_	14.6653	72.5236	125.007	2.18178	2	15.5157	77.5838	199.504	3.482	5.13116		11.1487	0
34118	Thu Mar 23 12:11:10 2017_x000D_	14.4479	72.2222	126.61	2.20977	2	15.5157	77.5838	199.504	3.482	5.4669		18.0466	177.007
34119	Thu Mar 23 12:11:10 2017_x000D_	14.1198	71.718	122.567	2.13919	1	18.3604	72.4146	136.007	2.37377	4.29743		11.1595	0
34120	Thu Mar 23 12:11:10 2017_x000D_	13.9022	71.4163	124.107	2.16608	1	18.3604	72.4146	136.007	2.37377	4.5686		18.0798	0
34121	Thu Mar 23 12:11:10 2017_x000D_	13.5733	70.9113	125.006	2.18176	1	18.3604	72.4146	136.007	2.37377	5.01759		11.1728	0
34122	Thu Mar 23 12:11:10 2017_x000D_	13.3555	70.6092	126.607	2.20972	1	18.3604	72.4146	136.007	2.37377	5.32057		9.80442	6.53956
34123	Thu Mar 23 12:11:10 2017_x000D_	13.241	70.3031	122.566	2.13918	1	18.1425	72.4085	165.308	2.88517	5.33455		19.885	0
34124	Thu Mar 23 12:11:10 2017_x000D_	12.8084	69.8009	121.16	2.11464	1	18.1425	72.4085	165.308	2.88517	5.93736		9.80267	0
34125	Thu Mar 23 12:11:10 2017_x000D_	12.6938	69.4949	120.002	2.09443	1	18.1425	72.4085	165.308	2.88517	6.17879		8.79227	0
34126	Thu Mar 23 12:11:10 2017_x000D_	12.4792	69.2953	120.005	2.09448	1	18.1425	72.4085	165.308	2.88517	6.46258		16.7322	0
34127	Thu Mar 23 12:11:10 2017_x000D_	12.2532	68.7854	118.673	2.07123	1	18.1425	72.4085	165.308	2.88517	6.91453		11.2087	6.53956
34128	Thu Mar 23 12:11:10 2017_x000D_	12.0346	68.4824	120.004	2.09447	1	17.9246	72.4024	135.77	2.36964	7.0752		16.7496	0
34129	Thu Mar 23 12:11:10 2017_x000D_	11.8083	67.972	118.673	2.07123	1	17.9246	72.4024	135.77	2.36964	7.55232		8.81127	0
34130	Thu Mar 23 12:11:10 2017_x000D_	11.5933	67.7719	118.676	2.07129	1	17.9246	72.4024	135.77	2.36964	7.84391		6.21119	0
34131	Thu Mar 23 12:11:10 2017_x000D_	11.5857	67.565	118.673	2.07123	1	17.9246	72.4024	135.77	2.36964	7.97384		19.6815	9.33938
34132	Thu Mar 23 12:11:11 2017_x000D_	11.3554	66.9507	118.67	2.07118	1	17.697	72.6148	135	2.35619	8.50282		8.82384	0
34133	Thu Mar 23 12:11:11 2017_x000D_	11.1402	66.7502	118.673	2.07123	1	17.697	72.6148	135	2.35619	8.79688		13.9411	0
34134	Thu Mar 23 12:11:11 2017_x000D_	10.9172	66.3425	118.673	2.07123	1	17.697	72.6148	135	2.35619	9.2362		4.40242	0
34135	Thu Mar 23 12:11:11 2017_x000D_	10.8098	66.2425	117.315	2.04753	1	17.697	72.6148	135	2.35619	9.38295		9.86657	41.5759
34136	Thu Mar 23 12:11:11 2017_x000D_	10.6942	65.9346	118.673	2.07123	1	16.3703	73.0154	169.074	2.95089	9.07501		6.97041	0
34137	Thu Mar 23 12:11:11 2017_x000D_	10.5828	65.7307	116.079	2.02595	1	16.3703	73.0154	169.074	2.95089	9.30387		13.9612	0
34138	Thu Mar 23 12:11:11 2017_x000D_	10.3595	65.3224	116.079	2.02597	1	16.3703	73.0154	169.074	2.95089	9.76278		3.10709	0
34139	Thu Mar 23 12:11:11 2017_x000D_	10.3557	65.2189	117.312	2.04749	1	16.3703	73.0154	169.074	2.95089	9.84687		4.42128	81.2322
34140	Thu Mar 23 12:11:11 2017_x000D_	10.248	65.1183	113.376	1.97878	1	13.726	73.5981	180	3.14159	9.16534		15.9034	0
34141	Thu Mar 23 12:11:11 2017_x000D_	10.1248	64.6027	109.658	1.9139	1	13.726	73.5981	180	3.14159	9.68947		6.98382	0
34142	Thu Mar 23 12:11:11 2017_x000D_	10.0132	64.3984	106.883	1.86546	1	13.726	73.5981	180	3.14159	9.92065		4.41594	0
34143	Thu Mar 23 12:11:11 2017_x000D_	9.90565	64.2979	97.8575	1.70794	1	13.726	73.5981	180	3.14159	10.0543		3.1407	0
34144	Thu Mar 23 12:11:11 2017_x000D_	9.90999	64.4025	80.2113	1.39995	1	13.726	73.5981	180	3.14159	9.95595		0.00626418	19.6276
34145	Thu Mar 23 12:11:11 2017_x000D_	9.91005	64.4027	74.5455	1.30106	1	13.072	73.5799	180	3.14159	9.70664		4.41352	0
34146	Thu Mar 23 12:11:11 2017_x000D_	9.80196	64.3029	57.4508	1.00271	1	13.072	73.5799	180	3.14159	9.83646		3.11273	0
34147	Thu Mar 23 12:11:11 2017_x000D_	9.90568	64.3001	46.8838	0.818277	1	13.072	73.5799	180	3.14159	9.80511		0.0118338	0
34148	Thu Mar 23 12:11:11 2017_x000D_	9.90534	64.3003	38.7	0.675443	1	13.072	73.5799	180	3.14159	9.80504		6.9414	26.1732
34149	Thu Mar 23 12:11:11 2017_x000D_	10.1089	64.1903	23.0053	0.401518	1	12.1999	73.5556	180	3.14159	9.59589		6.9504	0
34150	Thu Mar 23 12:11:11 2017_x000D_	10.2048	63.9794	16.4776	0.287589	1	12.1999	73.5556	180	3.14159	9.78182		3.10948	0
34151	Thu Mar 23 12:11:11 2017_x000D_	10.3084	63.9762	10.2579	0.179034	1	12.1999	73.5556	180	3.14159	9.76436		12.4741	0
34152	Thu Mar 23 12:11:11 2017_x000D_	10.724	63.9632	-1.12486	-0.0196326	1	12.1999	73.5556	180	3.14159	9.70528		24.9504	9.19583
34153	Thu Mar 23 12:11:11 2017_x000D_	11.5553	63.9381	-1.12615	-0.019655	1	11.9913	73.331	184.5	3.22013	9.40301		12.4677	0
34154	Thu Mar 23 12:11:12 2017_x000D_	11.9707	63.9255	-1.12679	-0.0196663	1	11.9913	73.331	184.5	3.22013	9.40552		28.0417	0
34155	Thu Mar 23 12:11:12 2017_x000D_	12.905	63.8974	4.74507	0.0828171	1	11.9913	73.331	184.5	3.22013	9.47775		12.4496	0
34156	Thu Mar 23 12:11:12 2017_x000D_	13.3198	63.8849	4.74571	0.0828282	1	11.9913	73.331	184.5	3.22013	9.53906		12.4496	0
34157	Thu Mar 23 12:11:12 2017_x000D_	13.7346	63.8725	10.7136	0.186988	1	11.9913	73.331	184.5	3.22013	9.61781		9.32517	13.088
34158	Thu Mar 23 12:11:12 2017_x000D_	14.0453	63.8632	10.2721	0.179282	1	11.5552	73.3189	180	3.14159	9.77808		21.973	0
34159	Thu Mar 23 12:11:12 2017_x000D_	14.7669	63.7377	13.6384	0.238035	1	11.5552	73.3189	180	3.14159	10.1052		12.7973	0
34160	Thu Mar 23 12:11:12 2017_x000D_	15.1774	63.6217	16.5018	0.288011	1	11.5552	73.3189	180	3.14159	10.3516		16.7021	0
34161	Thu Mar 23 12:11:12 2017_x000D_	15.6877	63.3991	23.0331	0.402003	1	11.5552	73.3189	180	3.14159	10.7462		9.31018	13.0881
34162	Thu Mar 23 12:11:12 2017_x000D_	15.9979	63.3898	22.0052	0.384062	1	11.1191	73.3067	180	3.14159	11.052		18.0694	0
34163	Thu Mar 23 12:11:12 2017_x000D_	16.5043	63.0637	25.7581	0.449564	1	11.1191	73.3067	180	3.14159	11.5724		6.92762	0
34164	Thu Mar 23 12:11:12 2017_x000D_	16.7075	62.954	28.3735	0.49521	1	11.1191	73.3067	180	3.14159	11.7647		9.79897	0
34165	Thu Mar 23 12:11:12 2017_x000D_	17.014	62.8411	27.0034	0.471298	1	11.1191	73.3067	180	3.14159	12.0116		9.79127	0
34166	Thu Mar 23 12:11:12 2017_x000D_	17.3203	62.7284	28.375	0.495238	1	11.1191	73.3067	180	3.14159	12.2619		13.8433	23.4766
34167	Thu Mar 23 12:11:12 2017_x000D_	17.7263	62.5091	28.375	0.495237	1	10.7113	72.6388	207.36	3.61911	12.3216		13.8392	0
34168	Thu Mar 23 12:11:12 2017_x000D_	18.1322	62.2899	28.375	0.495238	1	10.7113	72.6388	207.36	3.61911	12.7346		13.8313	0
34169	Thu Mar 23 12:11:12 2017_x000D_	18.5378	62.0707	23.031	0.401968	1	10.7113	72.6388	207.36	3.61911	13.1506		9.79127	0
34170	Thu Mar 23 12:11:12 2017_x000D_	18.8441	61.958	27.0041	0.471311	1	10.7113	72.6388	207.36	3.61911	13.4247		18.0244	59.3515
34171	Thu Mar 23 12:11:12 2017_x000D_	19.3491	61.6325	23.0294	0.401938	1	10.5782	70.6649	180	3.14159	12.5902		12.7499	0
34172	Thu Mar 23 12:11:12 2017_x000D_	19.7581	61.517	25.7585	0.449571	1	10.5782	70.6649	180	3.14159	12.9597		19.5474	0
34173	Thu Mar 23 12:11:12 2017_x000D_	20.3696	61.292	25.7596	0.44959	1	10.5782	70.6649	180	3.14159	13.5544		0	0
34174	Thu Mar 23 12:11:12 2017_x000D_	20.3696	61.292	25.7596	0.44959	1	10.5782	70.6649	180	3.14159	13.5544		20.7187	0
34175	Thu Mar 23 12:11:13 2017_x000D_	20.9772	60.9637	23.0298	0.401945	1	10.5782	70.6649	180	3.14159	14.2215		19.5274	0
34176	Thu Mar 23 12:11:13 2017_x000D_	21.5881	60.739	23.0304	0.401957	1	10.5782	70.6649	180	3.14159	14.8237		9.75437	0
34177	Thu Mar 23 12:11:13 2017_x000D_	21.8932	60.6266	19.2807	0.336511	1	10.5782	70.6649	180	3.14159	15.126		19.5141	0
34178	Thu Mar 23 12:11:13 2017_x000D_	22.5037	60.4021	19.2805	0.336508	1	10.5782	70.6649	180	3.14159	15.7335		9.26185	0
34179	Thu Mar 23 12:11:13 2017_x000D_	22.8123	60.3932	20.1982	0.352526	1	10.5782	70.6649	180	3.14159	15.9744		11.1197	111.68
34180	Thu Mar 23 12:11:13 2017_x000D_	23.1138	60.1776	19.2803	0.336504	1	10.739	66.9457	190.146	3.31867	14.1047		19.4951	0
34181	Thu Mar 23 12:11:13 2017_x000D_	23.7237	59.9533	19.28	0.3365	1	10.739	66.9457	190.146	3.31867	14.7477		6.16446	0
34182	Thu Mar 23 12:11:13 2017_x000D_	23.9291	59.9475	19.2814	0.336523	1	10.739	66.9457	190.146	3.31867	14.9316		13.7843	0
34183	Thu Mar 23 12:11:13 2017_x000D_	24.3333	59.729	19.2798	0.336496	1	10.739	66.9457	190.146	3.31867	15.3911		15.7087	103.433
34184	Thu Mar 23 12:11:13 2017_x000D_	24.8435	59.6112	23.035	0.402036	1	12.3994	63.9241	244.052	4.25951	13.1703		9.72874	0
34185	Thu Mar 23 12:11:13 2017_x000D_	25.1478	59.4991	19.2809	0.336515	1	12.3994	63.9241	244.052	4.25951	13.4945		13.7695	0
34186	Thu Mar 23 12:11:13 2017_x000D_	25.5516	59.2809	19.2794	0.336489	1	12.3994	63.9241	244.052	4.25951	13.9477		9.73897	0
34187	Thu Mar 23 12:11:13 2017_x000D_	25.8563	59.1689	23.0348	0.402032	1	12.3994	63.9241	244.052	4.25951	14.2724		19.4544	0
34188	Thu Mar 23 12:11:13 2017_x000D_	26.4649	58.945	23.0353	0.402043	1	12.3994	63.9241	244.052	4.25951	14.9208		6.14938	47.6925
34189	Thu Mar 23 12:11:13 2017_x000D_	26.6698	58.9393	23.0368	0.402068	1	13.3296	62.6349	261.71	4.56769	13.8426		11.0939	0
34190	Thu Mar 23 12:11:13 2017_x000D_	26.9706	58.7242	22.0009	0.383988	1	13.3296	62.6349	261.71	4.56769	14.1905		6.14638	0
34191	Thu Mar 23 12:11:13 2017_x000D_	27.1754	58.7185	22.0023	0.384013	1	13.3296	62.6349	261.71	4.56769	14.389		16.558	0
34192	Thu Mar 23 12:11:13 2017_x000D_	27.6812	58.4976	23.0366	0.402065	1	13.3296	62.6349	261.71	4.56769	14.9361		6.87277	56.9018
34193	Thu Mar 23 12:11:13 2017_x000D_	27.8827	58.3886	20.1955	0.352479	1	14.4876	61.1327	315	5.49779	13.6733		12.6617	0
34194	Thu Mar 23 12:11:13 2017_x000D_	28.2889	58.274	23.0372	0.402075	1	14.4876	61.1327	315	5.49779	14.0943		6.87134	0
34195	Thu Mar 23 12:11:13 2017_x000D_	28.4904	58.1651	20.1955	0.352478	1	14.4876	61.1327	315	5.49779	14.3138		9.70385	0
34196	Thu Mar 23 12:11:13 2017_x000D_	28.794	58.0535	22.0021	0.384009	1	14.4876	61.1327	315	5.49779	14.634		9.21053	18.7081
34197	Thu Mar 23 12:11:14 2017_x000D_	29.1009	58.045	23.0392	0.402111	1	14.9433	60.707	297.566	5.19351	14.4057		17.9261	0
34198	Thu Mar 23 12:11:14 2017_x000D_	29.6031	57.7212	32.3283	0.564235	1	14.9433	60.707	297.566	5.19351	14.9608		4.35124	0
34199	Thu Mar 23 12:11:14 2017_x000D_	29.5041	57.8272	36.3976	0.635258	1	14.9433	60.707	297.566	5.19351	14.8428		3.07932	0
34200	Thu Mar 23 12:11:14 2017_x000D_	29.6067	57.8242	46.9314	0.819108	1	14.9433	60.707	297.566	5.19351	14.9441		6.88787	33.0822
34201	Thu Mar 23 12:11:14 2017_x000D_	29.511	58.0329	61.4572	1.07263	1	15.6364	59.8493	315	5.49779	13.993		3.0706	0
34202	Thu Mar 23 12:11:14 2017_x000D_	29.6133	58.0296	71.6461	1.25046	1	15.6364	59.8493	315	5.49779	14.0949		4.34658	0
34203	Thu Mar 23 12:11:14 2017_x000D_	29.5141	58.1352	80.4931	1.40487	1	15.6364	59.8493	315	5.49779	13.9832		4.3499	0
34204	Thu Mar 23 12:11:14 2017_x000D_	29.619	58.2353	94.6734	1.65236	1	15.6364	59.8493	315	5.49779	14.0754		0.0276586	0
34205	Thu Mar 23 12:11:14 2017_x000D_	29.6183	58.2347	111.712	1.94975	1	15.6364	59.8493	315	5.49779	14.0748		0.0108167	38.4963
34206	Thu Mar 23 12:11:14 2017_x000D_	29.618	58.2349	119.321	2.08254	1	16.7565	59.2232	333.963	5.82876	12.8994		3.10399	0
34207	Thu Mar 23 12:11:14 2017_x000D_	29.6143	58.1315	130.45	2.27678	1	16.7565	59.2232	333.963	5.82876	12.9041		3.07041	0
34208	Thu Mar 23 12:11:14 2017_x000D_	29.512	58.1346	136.341	2.37959	1	16.7565	59.2232	333.963	5.82876	12.8019		6.91077	0
34209	Thu Mar 23 12:11:14 2017_x000D_	29.4033	57.9315	150.879	2.63333	1	16.7565	59.2232	333.963	5.82876	12.7126		3.06741	110.309
34210	Thu Mar 23 12:11:14 2017_x000D_	29.3011	57.9346	157.41	2.74733	1	20.2962	58.2279	349.997	6.1086	9.00968		15.4116	0
34211	Thu Mar 23 12:11:14 2017_x000D_	28.883	57.6361	160.133	2.79484	1	20.2962	58.2279	349.997	6.1086	8.60717		13.7704	0
34212	Thu Mar 23 12:11:14 2017_x000D_	28.4677	57.4406	160.131	2.79482	1	20.2962	58.2279	349.997	6.1086	8.20934		22.3996	0
34213	Thu Mar 23 12:11:14 2017_x000D_	27.745	57.253	153.461	2.67839	1	20.2962	58.2279	349.997	6.1086	7.51233		11.1384	0
34214	Thu Mar 23 12:11:14 2017_x000D_	27.4313	57.0544	154.795	2.70169	1	20.2962	58.2279	349.997	6.1086	7.23096		22.2782	50.1846
34215	Thu Mar 23 12:11:14 2017_x000D_	26.8041	56.6568	146.839	2.56283	1	21.8525	57.6145	349.074	6.09248	5.04337		12.7129	0
34216	Thu Mar 23 12:11:14 2017_x000D_	26.3906	56.5641	144.485	2.52175	1	21.8525	57.6145	349.074	6.09248	4.65808		8.76569	0
34217	Thu Mar 23 12:11:14 2017_x000D_	26.1791	56.3625	144.484	2.52172	1	21.8525	57.6145	349.074	6.09248	4.50411		9.75711	0
34218	Thu Mar 23 12:11:15 2017_x000D_	25.8682	56.267	140.453	2.45137	1	21.8525	57.6145	349.074	6.09248	4.23575		21.9407	190.023
34219	Thu Mar 23 12:11:15 2017_x000D_	25.3389	55.7623	136.383	2.38034	2	28.1865	57.5778	199.159	3.47597	3.37711		11.2197	0
34220	Thu Mar 23 12:11:15 2017_x000D_	25.1236	55.4565	134.416	2.34601	2	28.1865	57.5778	199.159	3.47597	3.72576		17.5631	0
34221	Thu Mar 23 12:11:15 2017_x000D_	24.6999	55.0525	130.082	2.27035	2	28.1865	57.5778	199.159	3.47597	4.30506		22.4561	0
34222	Thu Mar 23 12:11:15 2017_x000D_	24.2689	54.4405	130.079	2.27031	2	28.1865	57.5778	199.159	3.47597	5.01899		11.189	163.647
34223	Thu Mar 23 12:11:15 2017_x000D_	23.9539	54.2408	127.698	2.22874	1	22.7446	57.2013	349.074	6.09248	3.19796		9.87708	0
34224	Thu Mar 23 12:11:15 2017_x000D_	23.8408	53.9316	128.305	2.23934	1	22.7446	57.2013	349.074	6.09248	3.44856		11.2406	0
34225	Thu Mar 23 12:11:15 2017_x000D_	23.625	53.6253	130.078	2.27029	1	22.7446	57.2013	349.074	6.09248	3.68278		19.9763	0
34226	Thu Mar 23 12:11:15 2017_x000D_	23.1964	53.1157	128.305	2.23934	1	22.7446	57.2013	349.074	6.09248	4.1105		11.2556	0
34227	Thu Mar 23 12:11:15 2017_x000D_	22.9803	52.809	130.077	2.27027	1	22.7446	57.2013	349.074	6.09248	4.39862		17.6501	0
34228	Thu Mar 23 12:11:15 2017_x000D_	22.5545	52.403	130.079	2.27031	1	22.7446	57.2013	349.074	6.09248	4.80206		8.82931	0
34229	Thu Mar 23 12:11:15 2017_x000D_	22.3415	52.1999	130.081	2.27033	1	22.7446	57.2013	349.074	6.09248	5.01762		11.2723	0
34230	Thu Mar 23 12:11:15 2017_x000D_	22.125	51.8928	132.002	2.30387	1	22.7446	57.2013	349.074	6.09248	5.34454		15.647	0
34231	Thu Mar 23 12:11:15 2017_x000D_	21.8016	51.4836	134.257	2.34322	1	22.7446	57.2013	349.074	6.09248	5.79494		20.0083	9.35619
34232	Thu Mar 23 12:11:15 2017_x000D_	21.2714	51.079	136.362	2.37996	1	22.5167	57.4142	345.308	6.02676	6.45643		11.2939	0
34233	Thu Mar 23 12:11:15 2017_x000D_	21.0545	50.7713	138.462	2.41661	1	22.5167	57.4142	345.308	6.02676	6.80192		6.97809	0
34234	Thu Mar 23 12:11:15 2017_x000D_	20.8443	50.6717	136.362	2.37996	1	22.5167	57.4142	345.308	6.02676	6.94681		11.3023	0
34235	Thu Mar 23 12:11:15 2017_x000D_	20.6272	50.3638	138.461	2.4166	1	22.5167	57.4142	345.308	6.02676	7.2992		15.6495	0
34236	Thu Mar 23 12:11:15 2017_x000D_	20.203	50.0602	136.362	2.37996	1	22.5167	57.4142	345.308	6.02676	7.70938		11.3131	0
34237	Thu Mar 23 12:11:15 2017_x000D_	19.9857	49.752	138.46	2.41658	1	22.5167	57.4142	345.308	6.02676	8.0694		15.6669	0
34238	Thu Mar 23 12:11:15 2017_x000D_	19.561	49.4481	136.362	2.37996	1	22.5167	57.4142	345.308	6.02676	8.49676		6.98894	0
34239	Thu Mar 23 12:11:16 2017_x000D_	19.3504	49.3485	138.464	2.41665	1	22.5167	57.4142	345.308	6.02676	8.66493		17.7626	6.58244
34240	Thu Mar 23 12:11:16 2017_x000D_	18.9219	48.9399	138.463	2.41664	1	22.5264	57.195	351.363	6.13244	9.00772		7.03147	0
34241	Thu Mar 23 12:11:16 2017_x000D_	18.8114	48.7332	136.362	2.37996	1	22.5264	57.195	351.363	6.13244	9.24139		8.88879	0
34242	Thu Mar 23 12:11:16 2017_x000D_	18.5969	48.5288	136.362	2.37996	1	22.5264	57.195	351.363	6.13244	9.51546		7.00749	0
34243	Thu Mar 23 12:11:16 2017_x000D_	18.3859	48.4286	134.268	2.34342	1	22.5264	57.195	351.363	6.13244	9.69502		17.7945	0
34244	Thu Mar 23 12:11:16 2017_x000D_	17.9566	48.0193	134.269	2.34344	1	22.5264	57.195	351.363	6.13244	10.2507		6.28261	97.4085
34245	Thu Mar 23 12:11:16 2017_x000D_	17.9495	47.81	134.264	2.34335	1	25.4305	55.7428	315	5.49779	10.9039		17.8092	0
34246	Thu Mar 23 12:11:16 2017_x000D_	17.5199	47.4003	134.265	2.34336	1	25.4305	55.7428	315	5.49779	11.4967		3.11177	0
34247	Thu Mar 23 12:11:16 2017_x000D_	17.4162	47.4026	132.02	2.30418	1	25.4305	55.7428	315	5.49779	11.5667		15.7739	0
34248	Thu Mar 23 12:11:16 2017_x000D_	17.0899	46.9903	134.265	2.34337	1	25.4305	55.7428	315	5.49779	12.0902		4.45801	61.0192
34249	Thu Mar 23 12:11:16 2017_x000D_	16.9825	46.8876	130.105	2.27075	1	26.8079	54.2462	315	5.49779	12.2755		13.3764	0
34250	Thu Mar 23 12:11:16 2017_x000D_	16.66	46.5797	126.017	2.1994	1	26.8079	54.2462	315	5.49779	12.7183		7.05848	0
34251	Thu Mar 23 12:11:16 2017_x000D_	16.5489	46.3723	123.551	2.15637	1	26.8079	54.2462	315	5.49779	12.9323		0.0108167	0
34252	Thu Mar 23 12:11:16 2017_x000D_	16.5492	46.3721	115.633	2.01818	1	26.8079	54.2462	315	5.49779	12.9322		3.16176	33.1029
34253	Thu Mar 23 12:11:16 2017_x000D_	16.5536	46.4774	97.9259	1.70913	1	27.5016	53.3881	315	5.49779	12.9467		0.00848528	0
34254	Thu Mar 23 12:11:16 2017_x000D_	16.5538	46.4776	91.9763	1.60529	1	27.5016	53.3881	315	5.49779	12.9464		6.9946	0
34255	Thu Mar 23 12:11:16 2017_x000D_	16.4572	46.6898	83.0628	1.44972	1	27.5016	53.3881	315	5.49779	12.9169		6.26772	0
34256	Thu Mar 23 12:11:16 2017_x000D_	16.45	46.481	64.1205	1.11911	1	27.5016	53.3881	315	5.49779	13.0325		3.16355	9.35619
34257	Thu Mar 23 12:11:16 2017_x000D_	16.4533	46.5864	48.997	0.855159	1	27.7295	53.1752	284.692	4.96881	13.0601		6.28913	0
34258	Thu Mar 23 12:11:16 2017_x000D_	16.4457	46.3769	40.4184	0.705434	1	27.7295	53.1752	284.692	4.96881	13.1735		6.23234	0
34259	Thu Mar 23 12:11:16 2017_x000D_	16.6534	46.3726	32.0991	0.560235	1	27.7295	53.1752	284.692	4.96881	12.9983		0.0152971	0
34260	Thu Mar 23 12:11:16 2017_x000D_	16.6529	46.3727	24.347	0.424935	1	27.7295	53.1752	284.692	4.96881	12.9987		11.203	0
34261	Thu Mar 23 12:11:17 2017_x000D_	16.9571	46.1561	12.6526	0.22083	1	27.7295	53.1752	284.692	4.96881	12.8574		9.83914	33.1048
34262	Thu Mar 23 12:11:17 2017_x000D_	17.2655	46.0445	10.2838	0.179486	1	28.4233	52.3171	315	5.49779	12.8001		22.006	0
34263	Thu Mar 23 12:11:17 2017_x000D_	17.9891	45.9242	6.98144	0.121849	1	28.4233	52.3171	315	5.49779	12.2369		9.3531	0
34264	Thu Mar 23 12:11:17 2017_x000D_	18.3008	45.9176	7.28431	0.127135	1	28.4233	52.3171	315	5.49779	11.9758		25.0794	0
34265	Thu Mar 23 12:11:17 2017_x000D_	19.1278	45.7954	10.286	0.179524	1	28.4233	52.3171	315	5.49779	11.3551		12.8081	90.0757
34266	Thu Mar 23 12:11:17 2017_x000D_	19.5394	45.682	13.2423	0.231121	1	30.2771	49.9552	289.478	5.05234	11.5567		25.5988	0
34267	Thu Mar 23 12:11:17 2017_x000D_	20.362	45.4552	18.9656	0.331012	1	30.2771	49.9552	289.478	5.05234	10.8885		9.81531	0
34268	Thu Mar 23 12:11:17 2017_x000D_	20.6697	45.344	22.751	0.39708	1	30.2771	49.9552	289.478	5.05234	10.6567		6.93618	0
34269	Thu Mar 23 12:11:17 2017_x000D_	20.8736	45.235	25.5074	0.445188	1	30.2771	49.9552	289.478	5.05234	10.5217		12.787	66.2418
34270	Thu Mar 23 12:11:17 2017_x000D_	21.2845	45.1217	28.1544	0.491388	1	31.6653	48.2381	315	5.49779	10.8385		18.0828	0
34271	Thu Mar 23 12:11:17 2017_x000D_	21.7922	44.7968	32.1185	0.560574	1	31.6653	48.2381	315	5.49779	10.4557		6.93089	0
34272	Thu Mar 23 12:11:17 2017_x000D_	21.9959	44.6878	34.5976	0.603842	1	31.6653	48.2381	315	5.49779	10.3006		18.0736	0
34273	Thu Mar 23 12:11:17 2017_x000D_	22.5033	44.363	38.6236	0.674108	1	31.6653	48.2381	315	5.49779	9.9478		8.78262	47.7763
34274	Thu Mar 23 12:11:17 2017_x000D_	22.7035	44.1494	38.6231	0.674101	1	32.5975	46.9469	315	5.49779	10.2819		15.4987	0
34275	Thu Mar 23 12:11:17 2017_x000D_	23.1071	43.8269	36.2255	0.632254	1	32.5975	46.9469	315	5.49779	9.9901		8.78057	0
34276	Thu Mar 23 12:11:17 2017_x000D_	23.3072	43.6133	36.2248	0.632242	1	32.5975	46.9469	315	5.49779	9.87029		12.7607	0
34277	Thu Mar 23 12:11:17 2017_x000D_	23.7173	43.5004	33.683	0.587879	1	32.5975	46.9469	315	5.49779	9.52556		15.4945	0
34278	Thu Mar 23 12:11:17 2017_x000D_	24.1208	43.178	36.2263	0.632269	1	32.5975	46.9469	315	5.49779	9.2768		11.1619	33.1305
34279	Thu Mar 23 12:11:17 2017_x000D_	24.4241	42.9625	34.5971	0.603833	1	33.2918	46.0881	297.566	5.19351	9.40242		19.8421	0
34280	Thu Mar 23 12:11:17 2017_x000D_	24.9275	42.5335	36.2259	0.632261	1	33.2918	46.0881	297.566	5.19351	9.08827		9.77071	0
34281	Thu Mar 23 12:11:17 2017_x000D_	25.2338	42.4228	32.116	0.56053	1	33.2918	46.0881	297.566	5.19351	8.85245		19.8378	0
34282	Thu Mar 23 12:11:18 2017_x000D_	25.7371	41.9939	33.6813	0.587849	1	33.2918	46.0881	297.566	5.19351	8.59279		6.912	23.8941
34283	Thu Mar 23 12:11:18 2017_x000D_	25.9403	41.8853	36.2267	0.632275	1	33.7581	45.4424	315	5.49779	8.589		18.0253	0
34284	Thu Mar 23 12:11:18 2017_x000D_	26.4463	41.5613	32.1148	0.560508	1	33.7581	45.4424	315	5.49779	8.278		0	0
34285	Thu Mar 23 12:11:18 2017_x000D_	26.4463	41.5613	32.1148	0.560508	1	33.7581	45.4424	315	5.49779	8.278		22.298	0
34286	Thu Mar 23 12:11:18 2017_x000D_	27.0522	41.1308	32.1142	0.560499	1	33.7581	45.4424	315	5.49779	7.97239		13.812	23.899
34287	Thu Mar 23 12:11:18 2017_x000D_	27.4582	40.9137	32.1147	0.560507	1	34.2244	44.7965	315	5.49779	7.80113		20.7081	0
34288	Thu Mar 23 12:11:18 2017_x000D_	28.0668	40.588	29.4992	0.514859	1	34.2244	44.7965	315	5.49779	7.45839		6.9053	0
34289	Thu Mar 23 12:11:18 2017_x000D_	28.2698	40.4795	32.1155	0.560522	1	34.2244	44.7965	315	5.49779	7.35485		17.997	0
34290	Thu Mar 23 12:11:18 2017_x000D_	28.775	40.156	28.1408	0.491149	1	34.2244	44.7965	315	5.49779	7.15753		11.1427	0
34291	Thu Mar 23 12:11:18 2017_x000D_	29.0778	39.9409	29.4982	0.514841	1	34.2244	44.7965	315	5.49779	7.07562		16.5966	14.8165
34292	Thu Mar 23 12:11:18 2017_x000D_	29.586	39.7223	28.1407	0.491148	1	34.4625	44.3638	284.692	4.96881	6.73229		8.75937	0
34293	Thu Mar 23 12:11:18 2017_x000D_	29.7856	39.5092	28.1392	0.491122	1	34.4625	44.3638	284.692	4.96881	6.74096		11.1361	0
34294	Thu Mar 23 12:11:18 2017_x000D_	30.0882	39.2942	29.4972	0.514823	1	34.4625	44.3638	284.692	4.96881	6.69592		6.169	0
34295	Thu Mar 23 12:11:18 2017_x000D_	30.2938	39.2905	29.4987	0.51485	1	34.4625	44.3638	284.692	4.96881	6.56631		13.7838	14.754
34296	Thu Mar 23 12:11:18 2017_x000D_	30.699	39.0739	29.4989	0.514853	1	34.9088	44.1572	284.692	4.96881	6.60018		8.75513	0
34297	Thu Mar 23 12:11:18 2017_x000D_	30.8985	38.8609	29.4976	0.514829	1	34.9088	44.1572	284.692	4.96881	6.64329		11.1204	0
34298	Thu Mar 23 12:11:18 2017_x000D_	31.2006	38.6461	28.1376	0.491094	1	34.9088	44.1572	284.692	4.96881	6.64251		6.16595	0
34299	Thu Mar 23 12:11:18 2017_x000D_	31.4061	38.6425	28.1392	0.491122	1	34.9088	44.1572	284.692	4.96881	6.53306		9.73638	9.36891
34300	Thu Mar 23 12:11:18 2017_x000D_	31.7114	38.5324	32.1181	0.560566	1	35.137	43.944	315	5.49779	6.4047		8.75089	0
34301	Thu Mar 23 12:11:18 2017_x000D_	31.9108	38.3195	32.117	0.560548	1	35.137	43.944	315	5.49779	6.48409		9.73638	0
34302	Thu Mar 23 12:11:18 2017_x000D_	32.2161	38.2094	36.2352	0.632424	1	35.137	43.944	315	5.49779	6.43563		4.39118	0
34303	Thu Mar 23 12:11:19 2017_x000D_	32.3163	38.1027	49.0189	0.855542	1	35.137	43.944	315	5.49779	6.48669		0.0108167	9.36687
34304	Thu Mar 23 12:11:19 2017_x000D_	32.3165	38.1024	57.4411	1.00254	1	35.3652	43.7309	284.692	4.96881	6.40114		4.35275	0
34305	Thu Mar 23 12:11:19 2017_x000D_	32.217	38.208	74.3624	1.29787	1	35.3652	43.7309	284.692	4.96881	6.35717		3.07565	0
34306	Thu Mar 23 12:11:19 2017_x000D_	32.3195	38.2059	82.8044	1.44521	1	35.3652	43.7309	284.692	4.96881	6.30888		7.00718	0
34307	Thu Mar 23 12:11:19 2017_x000D_	32.4277	38.4129	97.5018	1.70173	1	35.3652	43.7309	284.692	4.96881	6.07536		3.09033	0
34308	Thu Mar 23 12:11:19 2017_x000D_	32.3247	38.4144	106.047	1.85088	1	35.3652	43.7309	284.692	4.96881	6.12453		4.35782	18.7336
34309	Thu Mar 23 12:11:19 2017_x000D_	32.4237	38.3081	122.944	2.14578	1	35.8215	43.3046	315	5.49779	6.04236		3.13956	0
34310	Thu Mar 23 12:11:19 2017_x000D_	32.4204	38.2035	129.485	2.25994	1	35.8215	43.3046	315	5.49779	6.13096		3.09353	0
34311	Thu Mar 23 12:11:19 2017_x000D_	32.3173	38.2054	139.791	2.43981	1	35.8215	43.3046	315	5.49779	6.18719		0.0123693	0
34312	Thu Mar 23 12:11:19 2017_x000D_	32.3174	38.2058	144.421	2.52063	1	35.8215	43.3046	315	5.49779	6.1868		7.01959	48.2036
34313	Thu Mar 23 12:11:19 2017_x000D_	32.2085	37.9987	159.436	2.78268	1	36.3282	41.7798	280.926	4.90309	5.59184		3.08164	0
34314	Thu Mar 23 12:11:19 2017_x000D_	32.1058	38.0008	166.004	2.89732	1	36.3282	41.7798	280.926	4.90309	5.66652		12.7517	0
34315	Thu Mar 23 12:11:19 2017_x000D_	31.6921	37.9032	168.894	2.94776	1	36.3282	41.7798	280.926	4.90309	6.0433		6.94755	0
34316	Thu Mar 23 12:11:19 2017_x000D_	31.4837	37.8022	171.849	2.99934	1	36.3282	41.7798	280.926	4.90309	6.26821		24.6726	20.9472
34317	Thu Mar 23 12:11:19 2017_x000D_	30.6614	37.8162	171.854	2.99941	1	36.5765	41.1272	278.926	4.86818	6.77873		6.96628	0
34318	Thu Mar 23 12:11:19 2017_x000D_	30.4525	37.7148	168.896	2.94779	1	36.5765	41.1272	278.926	4.86818	7.01055		9.81199	0
34319	Thu Mar 23 12:11:19 2017_x000D_	30.141	37.6151	165.219	2.88362	1	36.5765	41.1272	278.926	4.86818	7.33147		19.6515	0
34320	Thu Mar 23 12:11:19 2017_x000D_	29.5171	37.4155	159.45	2.78293	1	36.5765	41.1272	278.926	4.86818	7.9757		12.799	0
34321	Thu Mar 23 12:11:19 2017_x000D_	29.1019	37.3174	156.73	2.73545	1	36.5765	41.1272	278.926	4.86818	8.38953		18.219	41.905
34322	Thu Mar 23 12:11:19 2017_x000D_	28.5775	37.0111	152.789	2.66667	1	37.0733	39.8217	283.013	4.93951	8.94864		12.8149	0
34323	Thu Mar 23 12:11:19 2017_x000D_	28.1618	36.9128	150.23	2.622	1	37.0733	39.8217	283.013	4.93951	9.37425		22.5902	0
34324	Thu Mar 23 12:11:19 2017_x000D_	27.5302	36.5028	150.228	2.62197	1	37.0733	39.8217	283.013	4.93951	10.1038		9.85279	0
34325	Thu Mar 23 12:11:20 2017_x000D_	27.2174	36.4027	146.209	2.55182	1	37.0733	39.8217	283.013	4.93951	10.4321		11.3135	19.8027
34326	Thu Mar 23 12:11:20 2017_x000D_	26.901	36.1975	147.802	2.57963	1	37.1035	39.1623	283.013	4.93951	10.6245		25.2602	0
34327	Thu Mar 23 12:11:20 2017_x000D_	26.165	35.7885	146.211	2.55187	1	37.1035	39.1623	283.013	4.93951	11.447		8.919	0
34328	Thu Mar 23 12:11:20 2017_x000D_	25.9517	35.5814	146.209	2.55184	1	37.1035	39.1623	283.013	4.93951	11.7126		14.0144	0
34329	Thu Mar 23 12:11:20 2017_x000D_	25.5314	35.3775	146.212	2.55188	1	37.1035	39.1623	283.013	4.93951	12.1753		15.7357	0
34330	Thu Mar 23 12:11:20 2017_x000D_	25.1077	35.0683	148.696	2.59523	1	37.1035	39.1623	283.013	4.93951	12.6752		11.3501	0
34331	Thu Mar 23 12:11:20 2017_x000D_	24.7903	34.8624	150.226	2.62193	1	37.1035	39.1623	283.013	4.93951	13.0424		22.7043	0
34332	Thu Mar 23 12:11:20 2017_x000D_	24.1554	34.4505	150.224	2.62191	1	37.1035	39.1623	283.013	4.93951	13.7788		7.02133	97.5997
34333	Thu Mar 23 12:11:20 2017_x000D_	23.9448	34.3484	152.78	2.66651	1	36.1534	36.0508	247.998	4.32838	12.3267		8.94876	0
34334	Thu Mar 23 12:11:20 2017_x000D_	23.7307	34.1407	152.777	2.66646	1	36.1534	36.0508	247.998	4.32838	12.5687		19.8212	0
34335	Thu Mar 23 12:11:20 2017_x000D_	23.1015	33.9391	152.781	2.66653	1	36.1534	36.0508	247.998	4.32838	13.2216		7.03205	0
34336	Thu Mar 23 12:11:20 2017_x000D_	22.8906	33.8368	155.467	2.71341	1	36.1534	36.0508	247.998	4.32838	13.4463		8.96149	0
34337	Thu Mar 23 12:11:20 2017_x000D_	22.6762	33.6288	155.463	2.71335	1	36.1534	36.0508	247.998	4.32838	13.6931		19.8497	27.6993
34338	Thu Mar 23 12:11:20 2017_x000D_	22.0461	33.4269	155.466	2.7134	1	35.5286	35.371	238.283	4.15881	13.6219		14.0935	0
34339	Thu Mar 23 12:11:20 2017_x000D_	21.6235	33.2217	155.466	2.71339	1	35.5286	35.371	238.283	4.15881	14.0702		14.1016	0
34340	Thu Mar 23 12:11:20 2017_x000D_	21.2006	33.0165	155.465	2.71338	1	35.5286	35.371	238.283	4.15881	14.5202		11.4158	0
34341	Thu Mar 23 12:11:20 2017_x000D_	20.8813	32.8095	156.698	2.73489	1	35.5286	35.371	238.283	4.15881	14.8696		16.9577	73.8898
34342	Thu Mar 23 12:11:20 2017_x000D_	20.3541	32.6056	155.465	2.71337	1	33.862	33.5575	225	3.92699	13.5414		9.95714	0
34343	Thu Mar 23 12:11:20 2017_x000D_	20.038	32.5044	159.405	2.78214	1	33.862	33.5575	225	3.92699	13.8641		16.9777	0
34344	Thu Mar 23 12:11:20 2017_x000D_	19.5102	32.3002	158.278	2.76247	1	33.862	33.5575	225	3.92699	14.4068		7.07491	0
34345	Thu Mar 23 12:11:20 2017_x000D_	19.2981	32.1971	155.467	2.71341	1	33.862	33.5575	225	3.92699	14.6273		14.1486	38.058
34346	Thu Mar 23 12:11:21 2017_x000D_	18.8738	31.9912	155.467	2.7134	1	32.7998	32.8639	225	3.92699	13.9533		14.1553	0
34347	Thu Mar 23 12:11:21 2017_x000D_	18.4493	31.7852	155.466	2.7134	1	32.7998	32.8639	225	3.92699	14.391		7.08563	0
34348	Thu Mar 23 12:11:21 2017_x000D_	18.2369	31.6819	152.789	2.66666	1	32.7998	32.8639	225	3.92699	14.6108		18.495	0
34349	Thu Mar 23 12:11:21 2017_x000D_	17.7043	31.3714	154.109	2.68971	1	32.7998	32.8639	225	3.92699	15.1691		10.0016	0
34350	Thu Mar 23 12:11:21 2017_x000D_	17.3869	31.2694	152.789	2.66668	1	32.7998	32.8639	225	3.92699	15.4952		9.0274	38.0663
34351	Thu Mar 23 12:11:21 2017_x000D_	17.1707	31.0601	152.786	2.66662	1	31.7374	32.1701	180	3.14159	14.6089		14.1915	0
34352	Thu Mar 23 12:11:21 2017_x000D_	16.7451	30.8536	152.787	2.66663	1	31.7374	32.1701	180	3.14159	15.05		6.27656	0
34353	Thu Mar 23 12:11:21 2017_x000D_	16.5359	30.8564	152.79	2.66669	1	31.7374	32.1701	180	3.14159	15.2582		7.15697	0
34354	Thu Mar 23 12:11:21 2017_x000D_	16.4242	30.6456	151.339	2.64137	1	31.7374	32.1701	180	3.14159	15.3889		9.4238	65.8234
34355	Thu Mar 23 12:11:21 2017_x000D_	16.1101	30.6497	152.791	2.6667	1	29.5621	31.8834	180	3.14159	13.5085		9.0466	0
34356	Thu Mar 23 12:11:21 2017_x000D_	15.8933	30.4401	152.787	2.66664	1	29.5621	31.8834	180	3.14159	13.7448		11.4948	0
34357	Thu Mar 23 12:11:21 2017_x000D_	15.5719	30.2315	146.258	2.55268	1	29.5621	31.8834	180	3.14159	14.0874		7.11516	0
34358	Thu Mar 23 12:11:21 2017_x000D_	15.3586	30.1278	143.935	2.51215	1	29.5621	31.8834	180	3.14159	14.3116		3.11428	72.3786
34359	Thu Mar 23 12:11:21 2017_x000D_	15.2548	30.1292	129.28	2.25637	1	27.1674	31.5899	180	3.14159	12.0018		3.17616	0
34360	Thu Mar 23 12:11:21 2017_x000D_	15.2587	30.235	119.282	2.08186	1	27.1674	31.5899	180	3.14159	11.9855		0.0247386	0
34361	Thu Mar 23 12:11:21 2017_x000D_	15.2595	30.2352	100.808	1.75943	1	27.1674	31.5899	180	3.14159	11.9847		0.00848528	0
34362	Thu Mar 23 12:11:21 2017_x000D_	15.2597	30.2354	94.9585	1.65734	1	27.1674	31.5899	180	3.14159	11.9845		7.18271	0
34363	Thu Mar 23 12:11:21 2017_x000D_	15.3721	30.4468	86.0543	1.50193	1	27.1674	31.5899	180	3.14159	11.8506		4.51073	59.5256
34364	Thu Mar 23 12:11:21 2017_x000D_	15.2638	30.3425	76.5952	1.33684	1	25.1897	31.7502	180	3.14159	10.0252		3.17594	0
34365	Thu Mar 23 12:11:21 2017_x000D_	15.2601	30.2367	64.1711	1.12	1	25.1897	31.7502	180	3.14159	10.0443		0.0201246	0
34366	Thu Mar 23 12:11:21 2017_x000D_	15.2598	30.2373	50.9612	0.889441	1	25.1897	31.7502	180	3.14159	10.0445		9.99312	0
34367	Thu Mar 23 12:11:21 2017_x000D_	15.353	29.9175	38.4667	0.67137	1	25.1897	31.7502	180	3.14159	10.006		3.13524	53.0195
34368	Thu Mar 23 12:11:22 2017_x000D_	15.4575	29.9162	31.8965	0.556699	1	23.4303	31.9173	180	3.14159	8.22009		18.2088	0
34369	Thu Mar 23 12:11:22 2017_x000D_	15.9698	29.5907	22.4364	0.391589	1	23.4303	31.9173	180	3.14159	7.81487		6.98244	0
34370	Thu Mar 23 12:11:22 2017_x000D_	16.1755	29.4818	19.5478	0.341173	1	23.4303	31.9173	180	3.14159	7.6527		9.8768	0
34371	Thu Mar 23 12:11:22 2017_x000D_	16.4857	29.3715	15.7644	0.275142	1	23.4303	31.9173	180	3.14159	7.39652		25.7773	46.5231
34372	Thu Mar 23 12:11:22 2017_x000D_	17.3155	29.1485	15.7647	0.275146	1	21.8893	32.0911	180	3.14159	5.43862		9.42073	0
34373	Thu Mar 23 12:11:22 2017_x000D_	17.6295	29.1446	16.5664	0.289139	1	21.8893	32.0911	180	3.14159	5.17955		23.7554	0
34374	Thu Mar 23 12:11:22 2017_x000D_	18.3504	28.817	18.6168	0.324925	1	21.8893	32.0911	180	3.14159	4.82116		9.40873	0
34375	Thu Mar 23 12:11:22 2017_x000D_	18.664	28.8131	19.552	0.341247	1	21.8893	32.0911	180	3.14159	4.59868		20.9138	0
34376	Thu Mar 23 12:11:22 2017_x000D_	19.2801	28.4869	22.4411	0.391671	1	21.8893	32.0911	180	3.14159	4.44951		9.40269	0
34377	Thu Mar 23 12:11:22 2017_x000D_	19.5935	28.4831	23.6037	0.411962	1	21.8893	32.0911	180	3.14159	4.27649		11.2367	0
34378	Thu Mar 23 12:11:22 2017_x000D_	19.8995	28.2671	27.9025	0.486991	1	21.8893	32.0911	180	3.14159	4.31072		6.26145	0
34379	Thu Mar 23 12:11:22 2017_x000D_	20.1082	28.2646	27.904	0.487017	1	21.8893	32.0911	180	3.14159	4.22071		18.1732	0
34380	Thu Mar 23 12:11:22 2017_x000D_	20.6196	27.9399	31.9111	0.556954	1	21.8893	32.0911	180	3.14159	4.34104		4.4251	0
34381	Thu Mar 23 12:11:22 2017_x000D_	20.7206	27.8324	36.0617	0.629395	1	21.8893	32.0911	180	3.14159	4.41615		18.1665	0
34382	Thu Mar 23 12:11:22 2017_x000D_	21.2318	27.5078	40.3188	0.703696	1	21.8893	32.0911	180	3.14159	4.63022		6.96233	0
34383	Thu Mar 23 12:11:22 2017_x000D_	21.4369	27.3992	42.6276	0.743993	1	21.8893	32.0911	180	3.14159	4.71366		19.9646	0
34384	Thu Mar 23 12:11:22 2017_x000D_	21.9443	26.9686	44.637	0.779063	1	21.8893	32.0911	180	3.14159	5.1228		8.83337	72.6262
34385	Thu Mar 23 12:11:22 2017_x000D_	22.1458	26.7539	44.637	0.779063	1	19.4729	32.2382	180	3.14159	6.10098		17.6644	0
34386	Thu Mar 23 12:11:22 2017_x000D_	22.5489	26.3247	44.6369	0.77906	1	19.4729	32.2382	180	3.14159	6.66568		8.83119	0
34387	Thu Mar 23 12:11:22 2017_x000D_	22.7504	26.1101	44.6368	0.779059	1	19.4729	32.2382	180	3.14159	6.9495		8.83119	0
34388	Thu Mar 23 12:11:22 2017_x000D_	22.9519	25.8955	44.6367	0.779057	1	19.4729	32.2382	180	3.14159	7.23417		18.1357	70.9856
34389	Thu Mar 23 12:11:23 2017_x000D_	23.4622	25.5714	40.3185	0.703691	1	18.2469	30.2144	180	3.14159	6.98261		7.03482	0
34390	Thu Mar 23 12:11:23 2017_x000D_	23.5594	25.358	38.482	0.671637	1	18.2469	30.2144	180	3.14159	7.19773		15.5672	0
34391	Thu Mar 23 12:11:23 2017_x000D_	23.9656	25.0351	36.0576	0.629324	1	18.2469	30.2144	180	3.14159	7.71548		8.82695	0
34392	Thu Mar 23 12:11:23 2017_x000D_	24.167	24.8206	36.057	0.629313	1	18.2469	30.2144	180	3.14159	8.00879		8.82695	0
34393	Thu Mar 23 12:11:23 2017_x000D_	24.3684	24.6061	36.0564	0.629303	1	18.2469	30.2144	180	3.14159	8.30216		13.895	33.6703
34394	Thu Mar 23 12:11:23 2017_x000D_	24.7778	24.3895	36.0571	0.629316	1	18.0763	29.1051	180	3.14159	8.19433		8.82695	0
34395	Thu Mar 23 12:11:23 2017_x000D_	24.9792	24.175	36.0565	0.629305	1	18.0763	29.1051	180	3.14159	8.48268		8.82695	0
34396	Thu Mar 23 12:11:23 2017_x000D_	25.1806	23.9605	36.0559	0.629294	1	18.0763	29.1051	180	3.14159	8.77143		13.8883	0
34397	Thu Mar 23 12:11:23 2017_x000D_	25.5898	23.744	36.0566	0.629307	1	18.0763	29.1051	180	3.14159	9.23006		6.23429	46.7419
34398	Thu Mar 23 12:11:23 2017_x000D_	25.7976	23.742	36.058	0.629331	1	17.925	27.5544	180	3.14159	8.74713		13.2267	0
34399	Thu Mar 23 12:11:23 2017_x000D_	26.0993	23.4205	31.898	0.556725	1	17.925	27.5544	180	3.14159	9.16015		4.41662	0
34400	Thu Mar 23 12:11:23 2017_x000D_	26.2001	23.3132	36.0567	0.629309	1	17.925	27.5544	180	3.14159	9.29866		13.8802	0
34401	Thu Mar 23 12:11:23 2017_x000D_	26.6091	23.0969	36.0575	0.629322	1	17.925	27.5544	180	3.14159	9.7613		8.82065	26.5003
34402	Thu Mar 23 12:11:23 2017_x000D_	26.8103	22.8825	36.0569	0.629311	1	17.9636	26.6719	180	3.14159	9.62412		13.8869	0
34403	Thu Mar 23 12:11:23 2017_x000D_	27.2195	22.6661	44.641	0.779133	1	17.9636	26.6719	180	3.14159	10.0855		4.41662	0
34404	Thu Mar 23 12:11:23 2017_x000D_	27.3203	22.5588	48.9711	0.854708	1	17.9636	26.6719	180	3.14159	10.2208		4.41457	0
34405	Thu Mar 23 12:11:23 2017_x000D_	27.421	22.4515	53.2616	0.929591	1	17.9636	26.6719	180	3.14159	10.3564		11.3203	28.1825
34406	Thu Mar 23 12:11:23 2017_x000D_	27.6192	22.1304	68.0639	1.18794	1	18.6496	26.0301	189.766	3.31203	9.78066		4.41676	0
34407	Thu Mar 23 12:11:23 2017_x000D_	27.7199	22.023	71.7899	1.25297	1	18.6496	26.0301	189.766	3.31203	9.91601		7.04425	0
34408	Thu Mar 23 12:11:23 2017_x000D_	27.8172	21.8093	80.0465	1.39708	1	18.6496	26.0301	189.766	3.31203	10.0926		12.7679	0
34409	Thu Mar 23 12:11:23 2017_x000D_	27.8043	21.3839	91.7079	1.60061	1	18.6496	26.0301	189.766	3.31203	10.2662		6.38398	0
34410	Thu Mar 23 12:11:24 2017_x000D_	27.7978	21.1712	97.5603	1.70275	1	18.6496	26.0301	189.766	3.31203	10.3585		16.3337	98.2008
34411	Thu Mar 23 12:11:24 2017_x000D_	27.6775	20.6402	112.334	1.96061	1	21.7636	25.0212	218.888	3.82031	7.35985		3.19373	0
34412	Thu Mar 23 12:11:24 2017_x000D_	27.674	20.5338	118.769	2.07291	1	21.7636	25.0212	218.888	3.82031	7.42089		10.1323	0
34413	Thu Mar 23 12:11:24 2017_x000D_	27.5605	20.2157	122.749	2.14237	1	21.7636	25.0212	218.888	3.82031	7.52973		15.9994	0
34414	Thu Mar 23 12:11:24 2017_x000D_	27.2357	19.7927	133.325	2.32697	1	21.7636	25.0212	218.888	3.82031	7.56843		9.02646	75.2146
34415	Thu Mar 23 12:11:24 2017_x000D_	27.0214	19.5815	133.326	2.32697	1	24.2009	24.4335	253.615	4.42641	5.61223		20.5002	0
34416	Thu Mar 23 12:11:24 2017_x000D_	26.5892	19.0522	139.394	2.43288	1	24.2009	24.4335	253.615	4.42641	5.88748		11.4516	0
34417	Thu Mar 23 12:11:24 2017_x000D_	26.2709	18.8415	137.471	2.39933	1	24.2009	24.4335	253.615	4.42641	5.96283		9.04129	0
34418	Thu Mar 23 12:11:24 2017_x000D_	26.0563	18.6299	137.471	2.39932	1	24.2009	24.4335	253.615	4.42641	6.09297		22.6202	96.0498
34419	Thu Mar 23 12:11:24 2017_x000D_	25.5193	18.1006	141.604	2.47146	1	27.3041	23.6456	279.432	4.87701	5.82516		7.09594	0
34420	Thu Mar 23 12:11:24 2017_x000D_	25.3076	17.9951	139.395	2.4329	1	27.3041	23.6456	279.432	4.87701	5.99284		21.2745	0
34421	Thu Mar 23 12:11:24 2017_x000D_	24.6726	17.6794	141.611	2.47159	1	27.3041	23.6456	279.432	4.87701	6.52076		14.3978	0
34422	Thu Mar 23 12:11:24 2017_x000D_	24.4508	17.2538	141.604	2.47146	1	27.3041	23.6456	279.432	4.87701	6.99974		9.07099	0
34423	Thu Mar 23 12:11:24 2017_x000D_	24.2355	17.0415	141.603	2.47144	1	27.3041	23.6456	279.432	4.87701	7.2822		18.5769	106.737
34424	Thu Mar 23 12:11:24 2017_x000D_	23.7038	16.7241	137.478	2.39944	1	30.6454	22.4232	302.193	5.27426	8.9814		9.07737	0
34425	Thu Mar 23 12:11:24 2017_x000D_	23.4883	16.5117	137.477	2.39943	1	30.6454	22.4232	302.193	5.27426	9.28278		20.5158	0
34426	Thu Mar 23 12:11:24 2017_x000D_	22.9523	16.087	139.398	2.43296	1	30.6454	22.4232	302.193	5.27426	9.9665		9.0901	0
34427	Thu Mar 23 12:11:24 2017_x000D_	22.7365	15.8743	139.397	2.43294	1	30.6454	22.4232	302.193	5.27426	10.2683		9.09644	53.379
34428	Thu Mar 23 12:11:24 2017_x000D_	22.5206	15.6614	139.397	2.43293	1	32.2165	21.588	349.074	6.09248	11.3638		18.6155	0
34429	Thu Mar 23 12:11:24 2017_x000D_	21.9877	15.3435	139.706	2.43834	1	32.2165	21.588	349.074	6.09248	11.9842		9.10707	0
34430	Thu Mar 23 12:11:24 2017_x000D_	21.7715	15.1304	139.706	2.43832	1	32.2165	21.588	349.074	6.09248	12.28		18.2205	0
34431	Thu Mar 23 12:11:24 2017_x000D_	21.3389	14.7041	139.704	2.43829	1	32.2165	21.588	349.074	6.09248	12.8728		9.11555	53.3805
34432	Thu Mar 23 12:11:25 2017_x000D_	21.1225	14.4908	139.703	2.43828	1	33.7876	20.7527	340.522	5.94323	14.1286		18.2396	0
34433	Thu Mar 23 12:11:25 2017_x000D_	20.6895	14.064	139.701	2.43825	1	33.7876	20.7527	340.522	5.94323	14.7071		9.12617	0
34434	Thu Mar 23 12:11:25 2017_x000D_	20.4728	13.8505	139.701	2.43824	1	33.7876	20.7527	340.522	5.94323	14.9975		6.29107	0
34435	Thu Mar 23 12:11:25 2017_x000D_	20.2631	13.8515	139.706	2.43832	1	33.7876	20.7527	340.522	5.94323	15.1835		18.2672	33.2527
34436	Thu Mar 23 12:11:25 2017_x000D_	19.8294	13.4241	139.704	2.43829	1	34.4838	19.8902	0	0	16.0175		9.13676	0
34437	Thu Mar 23 12:11:25 2017_x000D_	19.6125	13.2103	139.703	2.43828	1	34.4838	19.8902	0	0	16.3027		11.598	0
34438	Thu Mar 23 12:11:25 2017_x000D_	19.2902	12.9968	141.6	2.47138	1	34.4838	19.8902	0	0	16.6843		9.14314	0
34439	Thu Mar 23 12:11:25 2017_x000D_	19.0731	12.7829	141.598	2.47136	1	34.4838	19.8902	0	0	16.9707		6.30605	0
34440	Thu Mar 23 12:11:25 2017_x000D_	18.8629	12.7837	141.603	2.47144	1	34.4838	19.8902	0	0	17.1614		9.14952	87.3857
34441	Thu Mar 23 12:11:25 2017_x000D_	18.6456	12.5697	141.602	2.47142	1	35.052	17.0333	0	0	17.0028		7.2594	0
34442	Thu Mar 23 12:11:25 2017_x000D_	18.5336	12.3552	139.705	2.43831	1	35.052	17.0333	0	0	17.1681		4.58011	0
34443	Thu Mar 23 12:11:25 2017_x000D_	18.4247	12.2482	143.949	2.51239	1	35.052	17.0333	0	0	17.3021		18.756	0
34444	Thu Mar 23 12:11:25 2017_x000D_	17.8879	11.9277	148.117	2.58513	1	35.052	17.0333	0	0	17.9074		3.22371	19.9016
34445	Thu Mar 23 12:11:25 2017_x000D_	17.8844	11.8203	150.72	2.63055	1	35.0822	16.3706	0	0	17.7896		4.576	0
34446	Thu Mar 23 12:11:25 2017_x000D_	17.7753	11.7137	168.132	2.93445	1	35.0822	16.3706	0	0	17.9225		3.156	0
34447	Thu Mar 23 12:11:25 2017_x000D_	17.8805	11.7136	174.384	3.04358	1	35.0822	16.3706	0	0	17.8209		3.174	0
34448	Thu Mar 23 12:11:25 2017_x000D_	17.9863	11.7137	186.371	3.25278	1	35.0822	16.3706	0	0	17.7188		4.45418	0
34449	Thu Mar 23 12:11:25 2017_x000D_	18.0885	11.606	202.131	3.52785	1	35.0822	16.3706	0	0	17.649		3.22934	0
34450	Thu Mar 23 12:11:25 2017_x000D_	18.0854	11.4984	213.296	3.72272	1	35.0822	16.3706	0	0	17.6813		3.17407	0
34451	Thu Mar 23 12:11:25 2017_x000D_	18.1912	11.4977	228.923	3.99545	1	35.0822	16.3706	0	0	17.5798		0.0108167	0
34452	Thu Mar 23 12:11:25 2017_x000D_	18.1914	11.4974	237.493	4.14504	1	35.0822	16.3706	0	0	17.5797		4.5948	0
34453	Thu Mar 23 12:11:26 2017_x000D_	18.0828	11.3894	254.624	4.44402	1	35.0822	16.3706	0	0	17.7142		3.15307	99.8582
34454	Thu Mar 23 12:11:26 2017_x000D_	18.1879	11.3887	263.107	4.59209	1	35.452	13.0626	0	0	17.3451		4.44787	0
34455	Thu Mar 23 12:11:26 2017_x000D_	18.0859	11.4963	-81.9102	-1.4296	1	35.452	13.0626	0	0	17.4366		3.21752	0
34456	Thu Mar 23 12:11:26 2017_x000D_	18.0892	11.6035	-76.5331	-1.33575	1	35.452	13.0626	0	0	17.424		7.26622	0
34457	Thu Mar 23 12:11:26 2017_x000D_	18.2015	11.8181	-73.7753	-1.28762	1	35.452	13.0626	0	0	17.2953		9.69242	19.9166
34458	Thu Mar 23 12:11:26 2017_x000D_	18.2123	12.141	-73.0192	-1.27443	1	35.4822	12.3994	0	0	17.2718		20.539	0
34459	Thu Mar 23 12:11:26 2017_x000D_	18.4441	12.7852	-73.0202	-1.27444	1	35.4822	12.3994	0	0	17.0425		13.367	0
34460	Thu Mar 23 12:11:26 2017_x000D_	18.5634	13.2145	-70.2091	-1.22538	1	35.4822	12.3994	0	0	16.9384		20.5221	0
34461	Thu Mar 23 12:11:26 2017_x000D_	18.7952	13.8581	-75.9178	-1.32502	1	35.4822	12.3994	0	0	16.7506		13.351	21.0623
34462	Thu Mar 23 12:11:26 2017_x000D_	18.9143	14.2869	-73.0205	-1.27445	1	35.7313	11.743	0	0	17.0083		23.5795	0
34463	Thu Mar 23 12:11:26 2017_x000D_	19.1494	15.0369	-79.3669	-1.38521	1	35.7313	11.743	0	0	16.9059		6.43852	0
34464	Thu Mar 23 12:11:26 2017_x000D_	19.1565	15.2514	-79.3661	-1.3852	1	35.7313	11.743	0	0	16.942		13.3402	0
34465	Thu Mar 23 12:11:26 2017_x000D_	19.2757	15.6798	-82.2472	-1.43548	1	35.7313	11.743	0	0	16.92		19.6433	0
34466	Thu Mar 23 12:11:26 2017_x000D_	19.4019	16.3223	-85.1671	-1.48645	1	35.7313	11.743	0	0	16.9593		12.8591	13.2828
34467	Thu Mar 23 12:11:26 2017_x000D_	19.4161	16.7507	-85.1666	-1.48644	1	35.7515	11.3007	0	0	17.2206		19.2855	0
34468	Thu Mar 23 12:11:26 2017_x000D_	19.4373	17.3932	-85.1658	-1.48642	1	35.7515	11.3007	0	0	17.4147		13.1509	0
34469	Thu Mar 23 12:11:26 2017_x000D_	19.3467	17.8221	-88.1073	-1.53776	1	35.7515	11.3007	0	0	17.6535		19.6074	0
34470	Thu Mar 23 12:11:26 2017_x000D_	19.4728	18.4634	268.937	4.69384	1	35.7515	11.3007	0	0	17.7848		6.41434	6.63992
34471	Thu Mar 23 12:11:26 2017_x000D_	19.4797	18.6771	-85.1643	-1.4864	1	35.7616	11.0796	0	0	17.9673		12.838	0
34472	Thu Mar 23 12:11:26 2017_x000D_	19.4938	19.1048	-85.1637	-1.48639	1	35.7616	11.0796	0	0	18.1396		6.41744	0
34473	Thu Mar 23 12:11:26 2017_x000D_	19.5008	19.3186	-85.1635	-1.48638	1	35.7616	11.0796	0	0	18.229		19.2435	0
34474	Thu Mar 23 12:11:27 2017_x000D_	19.522	19.9597	-85.1627	-1.48637	1	35.7616	11.0796	0	0	18.5089		12.826	66.6002
34475	Thu Mar 23 12:11:27 2017_x000D_	19.5361	20.387	-85.1622	-1.48636	1	37.1557	9.35191	355.5	6.20465	20.79		16.0197	0
34476	Thu Mar 23 12:11:27 2017_x000D_	19.5537	20.9207	-85.3085	-1.48891	1	37.1557	9.35191	355.5	6.20465	21.0634		10.1852	0
34477	Thu Mar 23 12:11:27 2017_x000D_	19.6688	21.2401	-82.2381	-1.43533	1	37.1557	9.35191	355.5	6.20465	21.1452		19.2164	0
34478	Thu Mar 23 12:11:27 2017_x000D_	19.6899	21.8803	-82.2365	-1.4353	1	37.1557	9.35191	355.5	6.20465	21.4945		6.40254	0
34479	Thu Mar 23 12:11:27 2017_x000D_	19.697	22.0936	-82.2359	-1.43529	1	37.1557	9.35191	355.5	6.20465	21.6138		19.2044	37.6342
34480	Thu Mar 23 12:11:27 2017_x000D_	19.7181	22.7334	-82.2343	-1.43526	1	38.0718	8.4949	315	5.49779	23.2291		10.1664	0
34481	Thu Mar 23 12:11:27 2017_x000D_	19.8333	23.0521	-85.311	-1.48896	1	38.0718	8.4949	315	5.49779	23.3357		10.1634	0
34482	Thu Mar 23 12:11:27 2017_x000D_	19.9482	23.3708	-82.2379	-1.43532	1	38.0718	8.4949	315	5.49779	23.4469		19.1834	0
34483	Thu Mar 23 12:11:27 2017_x000D_	19.9693	24.0099	-82.2362	-1.43529	1	38.0718	8.4949	315	5.49779	23.8415		12.7809	23.9238
34484	Thu Mar 23 12:11:27 2017_x000D_	19.9833	24.4357	-82.2351	-1.43527	1	38.7487	8.0733	315	5.49779	24.8972		7.17524	0
34485	Thu Mar 23 12:11:27 2017_x000D_	20.0946	24.6474	-79.3447	-1.38483	1	38.7487	8.0733	315	5.49779	24.9535		19.4891	0
34486	Thu Mar 23 12:11:27 2017_x000D_	20.2201	25.2848	-82.2381	-1.43533	1	38.7487	8.0733	315	5.49779	25.2892		12.7689	0
34487	Thu Mar 23 12:11:27 2017_x000D_	20.2341	25.7102	-82.237	-1.43531	1	38.7487	8.0733	315	5.49779	25.5705		15.9505	54.0253
34488	Thu Mar 23 12:11:27 2017_x000D_	20.2515	26.2416	-82.5274	-1.44038	1	40.4792	8.5717	326.341	5.69573	26.8586		9.57518	0
34489	Thu Mar 23 12:11:27 2017_x000D_	20.262	26.5606	-82.2348	-1.43527	1	40.4792	8.5717	326.341	5.69573	27.0617		6.37846	0
34490	Thu Mar 23 12:11:27 2017_x000D_	20.269	26.7731	-82.2343	-1.43526	1	40.4792	8.5717	326.341	5.69573	27.1982		19.4456	0
34491	Thu Mar 23 12:11:27 2017_x000D_	20.3941	27.4091	-79.339	-1.38473	1	40.4792	8.5717	326.341	5.69573	27.5365		7.16337	0
34492	Thu Mar 23 12:11:27 2017_x000D_	20.5055	27.6203	-82.2373	-1.43531	1	40.4792	8.5717	326.341	5.69573	27.6007		19.1142	85.0694
34493	Thu Mar 23 12:11:27 2017_x000D_	20.5263	28.2571	-82.2357	-1.43528	1	43.0533	9.7612	13.0128	0.227116	29.1473		6.36946	0
34494	Thu Mar 23 12:11:27 2017_x000D_	20.5333	28.4693	-82.2351	-1.43527	1	43.0533	9.7612	13.0128	0.227116	29.277		14.3052	0
34495	Thu Mar 23 12:11:27 2017_x000D_	20.7557	28.8911	-82.2392	-1.43535	1	43.0533	9.7612	13.0128	0.227116	29.3792		6.36337	0
34496	Thu Mar 23 12:11:28 2017_x000D_	20.7626	29.1031	-82.2387	-1.43534	1	43.0533	9.7612	13.0128	0.227116	29.5124		6.36637	47.6452
34497	Thu Mar 23 12:11:28 2017_x000D_	20.7695	29.3152	-82.2381	-1.43533	1	44.5637	10.2521	14.6918	0.256421	30.4888		12.7237	0
34498	Thu Mar 23 12:11:28 2017_x000D_	20.7833	29.7391	-82.2371	-1.43531	1	44.5637	10.2521	14.6918	0.256421	30.7449		6.36347	0
34499	Thu Mar 23 12:11:28 2017_x000D_	20.7903	29.9511	-82.2365	-1.4353	1	44.5637	10.2521	14.6918	0.256421	30.8743		12.7207	0
34500	Thu Mar 23 12:11:28 2017_x000D_	20.8041	30.3749	-82.2354	-1.43528	1	44.5637	10.2521	14.6918	0.256421	31.1359		13.1395	70.4265
34501	Thu Mar 23 12:11:28 2017_x000D_	20.9217	30.7968	-73.698	-1.28627	1	46.7088	11.2058	34.0437	0.594175	32.3849		3.17545	0
34502	Thu Mar 23 12:11:28 2017_x000D_	20.9249	30.9026	-67.3503	-1.17549	1	46.7088	11.2058	34.0437	0.594175	32.4465		4.51289	0
34503	Thu Mar 23 12:11:28 2017_x000D_	20.8165	30.7983	-50.365	-0.879034	1	46.7088	11.2058	34.0437	0.594175	32.4696		0.0108167	0
34504	Thu Mar 23 12:11:28 2017_x000D_	20.8162	30.7985	-42.0751	-0.734349	1	46.7088	11.2058	34.0437	0.594175	32.47		7.07116	106.636
34505	Thu Mar 23 12:11:28 2017_x000D_	20.6039	30.6961	-23.3676	-0.407842	1	48.9884	13.9331	63.9632	1.11637	32.9648		3.12942	0
34506	Thu Mar 23 12:11:28 2017_x000D_	20.4996	30.6978	-16.933	-0.295537	1	48.9884	13.9331	63.9632	1.11637	33.0555		0.0192094	0
34507	Thu Mar 23 12:11:28 2017_x000D_	20.5	30.6983	-5.33208	-0.0930624	1	48.9884	13.9331	63.9632	1.11637	33.0554		4.5188	0
34508	Thu Mar 23 12:11:28 2017_x000D_	20.6079	30.8034	9.46411	0.16518	1	48.9884	13.9331	63.9632	1.11637	33.0161		4.41842	0
34509	Thu Mar 23 12:11:28 2017_x000D_	20.709	30.6963	18.6708	0.325866	1	48.9884	13.9331	63.9632	1.11637	32.8744		6.27056	109.208
34510	Thu Mar 23 12:11:28 2017_x000D_	20.918	30.6935	31.9458	0.55756	1	50.8085	17.0857	57.5437	1.00433	32.8423		4.41868	0
34511	Thu Mar 23 12:11:28 2017_x000D_	21.0189	30.5862	36.0891	0.629874	1	50.8085	17.0857	57.5437	1.00433	32.706		11.2401	0
34512	Thu Mar 23 12:11:28 2017_x000D_	21.3249	30.37	46.8126	0.817035	1	50.8085	17.0857	57.5437	1.00433	32.3381		8.82913	0
34513	Thu Mar 23 12:11:28 2017_x000D_	21.5263	30.1554	50.9716	0.889622	1	50.8085	17.0857	57.5437	1.00433	32.0666		8.82913	61.8753
34514	Thu Mar 23 12:11:28 2017_x000D_	21.7277	29.9408	50.9716	0.889623	1	51.8167	18.885	76.9872	1.34368	32.0559		22.0579	0
34515	Thu Mar 23 12:11:28 2017_x000D_	22.2309	29.4047	46.8126	0.817035	1	51.8167	18.885	76.9872	1.34368	31.4004		15.6504	0
34516	Thu Mar 23 12:11:28 2017_x000D_	22.5296	28.977	48.9732	0.854743	1	51.8167	18.885	76.9872	1.34368	30.9771		11.2895	0
34517	Thu Mar 23 12:11:29 2017_x000D_	22.7273	28.6568	42.641	0.744225	1	51.8167	18.885	76.9872	1.34368	30.6868		22.4262	36.9632
34518	Thu Mar 23 12:11:29 2017_x000D_	23.3378	28.2254	37.8719	0.660989	1	52.6479	19.7945	82.3448	1.43719	30.4986		11.2077	0
34519	Thu Mar 23 12:11:29 2017_x000D_	23.6429	28.0098	36.083	0.629767	1	52.6479	19.7945	82.3448	1.43719	30.146		19.9232	0
34520	Thu Mar 23 12:11:29 2017_x000D_	24.149	27.5798	29.2942	0.51128	1	52.6479	19.7945	82.3448	1.43719	29.5432		6.94626	0
34521	Thu Mar 23 12:11:29 2017_x000D_	24.3536	27.4714	31.9331	0.557337	1	52.6479	19.7945	82.3448	1.43719	29.3173		25.0325	0
34522	Thu Mar 23 12:11:29 2017_x000D_	25.0673	27.0391	25.2476	0.440654	1	52.6479	19.7945	82.3448	1.43719	28.5162		8.81641	51.0756
34523	Thu Mar 23 12:11:29 2017_x000D_	25.2684	26.8248	25.2457	0.44062	1	53.6762	21.1514	45	0.785398	28.9688		12.4598	0
34524	Thu Mar 23 12:11:29 2017_x000D_	25.6837	26.8201	25.2487	0.440674	1	53.6762	21.1514	45	0.785398	28.5607		22.3938	0
34525	Thu Mar 23 12:11:29 2017_x000D_	26.2933	26.3893	25.2465	0.440634	1	53.6762	21.1514	45	0.785398	27.8794		12.786	0
34526	Thu Mar 23 12:11:29 2017_x000D_	26.7049	26.2787	22.4564	0.391939	1	53.6762	21.1514	45	0.785398	27.4543		6.9355	129.679
34527	Thu Mar 23 12:11:29 2017_x000D_	26.9092	26.1705	25.2476	0.440654	1	56.3539	24.5448	34.2449	0.597687	29.4895		20.7945	0
34528	Thu Mar 23 12:11:29 2017_x000D_	27.5217	25.846	27.9257	0.487396	1	56.3539	24.5448	34.2449	0.597687	28.8615		9.79709	0
34529	Thu Mar 23 12:11:29 2017_x000D_	27.8294	25.7366	26.5227	0.462909	1	56.3539	24.5448	34.2449	0.597687	28.5494		18.0731	0
34530	Thu Mar 23 12:11:29 2017_x000D_	28.3378	25.4134	27.9257	0.487396	1	56.3539	24.5448	34.2449	0.597687	28.0296		9.79325	83.0101
34531	Thu Mar 23 12:11:29 2017_x000D_	28.6454	25.3041	26.5223	0.462902	1	58.2208	26.5871	66.4508	1.15978	29.6032		15.5194	0
34532	Thu Mar 23 12:11:29 2017_x000D_	29.0502	24.982	29.2963	0.511316	1	58.2208	26.5871	66.4508	1.15978	29.2147		12.7626	0
34533	Thu Mar 23 12:11:29 2017_x000D_	29.4611	24.8718	31.94	0.557457	1	58.2208	26.5871	66.4508	1.15978	28.8108		8.79945	0
34534	Thu Mar 23 12:11:29 2017_x000D_	29.6618	24.6579	31.9389	0.557439	1	58.2208	26.5871	66.4508	1.15978	28.6241		18.0623	0
34535	Thu Mar 23 12:11:29 2017_x000D_	30.1699	24.3349	36.093	0.629942	1	58.2208	26.5871	66.4508	1.15978	28.1412		6.91679	41.7992
34536	Thu Mar 23 12:11:29 2017_x000D_	30.3736	24.2269	33.5223	0.585074	1	59.0395	27.7145	45.7704	0.798844	28.8773		11.1644	0
34537	Thu Mar 23 12:11:29 2017_x000D_	30.6775	24.0121	31.9387	0.557436	1	59.0395	27.7145	45.7704	0.798844	28.6026		18.0531	0
34538	Thu Mar 23 12:11:30 2017_x000D_	31.1853	23.6892	36.0939	0.629957	1	59.0395	27.7145	45.7704	0.798844	28.1436		6.91273	0
34539	Thu Mar 23 12:11:30 2017_x000D_	31.3889	23.5813	33.5226	0.58508	1	59.0395	27.7145	45.7704	0.798844	27.9578		24.2298	90.3755
34540	Thu Mar 23 12:11:30 2017_x000D_	31.9936	23.0459	36.0934	0.629949	1	61.5791	29.3349	19.478	0.339955	30.2465		9.75996	0
34541	Thu Mar 23 12:11:30 2017_x000D_	32.3002	22.9371	31.938	0.557424	1	61.5791	29.3349	19.478	0.339955	29.9697		9.76845	0
34542	Thu Mar 23 12:11:30 2017_x000D_	32.6071	22.8283	36.0955	0.629986	1	61.5791	29.3349	19.478	0.339955	29.6936		24.2146	0
34543	Thu Mar 23 12:11:30 2017_x000D_	33.2113	22.2931	33.5217	0.585064	1	61.5791	29.3349	19.478	0.339955	29.2287		6.90867	99.2353
34544	Thu Mar 23 12:11:30 2017_x000D_	33.4148	22.1853	36.095	0.629977	1	64.324	31.1808	14.6918	0.256421	32.1916		24.9003	0
34545	Thu Mar 23 12:11:30 2017_x000D_	34.1248	21.7554	34.448	0.601232	1	64.324	31.1808	14.6918	0.256421	31.6359		8.78673	0
34546	Thu Mar 23 12:11:30 2017_x000D_	34.3252	21.5418	34.4472	0.601218	1	64.324	31.1808	14.6918	0.256421	31.5093		20.6939	0
34547	Thu Mar 23 12:11:30 2017_x000D_	34.9347	21.2188	31.9371	0.557407	1	64.324	31.1808	14.6918	0.256421	31.0318		13.7932	49.4979
34548	Thu Mar 23 12:11:30 2017_x000D_	35.341	21.0036	31.9376	0.557416	1	65.8153	31.8867	8.63681	0.150741	32.3593		8.78249	0
34549	Thu Mar 23 12:11:30 2017_x000D_	35.5413	20.7901	31.9365	0.557397	1	65.8153	31.8867	8.63681	0.150741	32.2436		8.78044	0
34550	Thu Mar 23 12:11:30 2017_x000D_	35.7415	20.5766	31.9354	0.557378	1	65.8153	31.8867	8.63681	0.150741	32.1302		19.4751	0
34551	Thu Mar 23 12:11:30 2017_x000D_	36.3534	20.3598	31.9374	0.557413	1	65.8153	31.8867	8.63681	0.150741	31.6366		8.77825	0
34552	Thu Mar 23 12:11:30 2017_x000D_	36.5536	20.1464	31.9364	0.557395	1	65.8153	31.8867	8.63681	0.150741	31.5291		17.9831	37.8768
34553	Thu Mar 23 12:11:30 2017_x000D_	37.0594	19.8247	27.9118	0.487153	1	66.871	32.5792	19.478	0.339955	32.4254		9.73516	0
34554	Thu Mar 23 12:11:30 2017_x000D_	37.3653	19.7164	31.9373	0.55741	1	66.871	32.5792	19.478	0.339955	32.1875		17.9723	0
34555	Thu Mar 23 12:11:30 2017_x000D_	37.8708	19.3949	27.9118	0.487153	1	66.871	32.5792	19.478	0.339955	31.8565		6.88715	0
34556	Thu Mar 23 12:11:30 2017_x000D_	38.0737	19.2875	30.4822	0.532015	1	66.871	32.5792	19.478	0.339955	31.7168		17.9748	27.5904
34557	Thu Mar 23 12:11:30 2017_x000D_	38.5793	18.966	29.2872	0.511158	1	67.4913	33.2582	32.4563	0.566469	32.2517		9.71619	0
34558	Thu Mar 23 12:11:30 2017_x000D_	38.8846	18.8579	30.4828	0.532026	1	67.4913	33.2582	32.4563	0.566469	32.0267		8.76771	0
34559	Thu Mar 23 12:11:30 2017_x000D_	39.0845	18.6447	30.4816	0.532004	1	67.4913	33.2582	32.4563	0.566469	31.9453		13.7596	0
34560	Thu Mar 23 12:11:31 2017_x000D_	39.4898	18.43	30.4819	0.53201	1	67.4913	33.2582	32.4563	0.566469	31.6853		6.15916	13.059
34561	Thu Mar 23 12:11:31 2017_x000D_	39.6951	18.4285	30.4835	0.532037	1	67.0562	33.245	0	0	31.1152		11.117	0
34562	Thu Mar 23 12:11:31 2017_x000D_	39.9977	18.2146	31.9389	0.557439	1	67.0562	33.245	0	0	30.9528		8.76553	0
34563	Thu Mar 23 12:11:31 2017_x000D_	40.1976	18.0015	31.9378	0.55742	1	67.0562	33.245	0	0	30.8828		9.70005	0
34564	Thu Mar 23 12:11:31 2017_x000D_	40.5024	17.8936	27.9103	0.487126	1	67.0562	33.245	0	0	30.672		6.87249	0
34565	Thu Mar 23 12:11:31 2017_x000D_	40.7048	17.7863	25.2172	0.440124	1	67.0562	33.245	0	0	30.5511		4.37654	137.645
34566	Thu Mar 23 12:11:31 2017_x000D_	40.8045	17.6798	21.3435	0.372514	1	71.3298	34.9146	0	0	35.0547		4.37478	0
34567	Thu Mar 23 12:11:31 2017_x000D_	40.9039	17.5731	12.0936	0.211073	1	71.3298	34.9146	0	0	35.0209		6.16804	0
34568	Thu Mar 23 12:11:31 2017_x000D_	40.6983	17.5738	-5.50127	-0.0960152	1	71.3298	34.9146	0	0	35.1993		3.07504	0
34569	Thu Mar 23 12:11:31 2017_x000D_	40.5958	17.5743	-11.8333	-0.20653	1	71.3298	34.9146	0	0	35.2883		3.19888	58.9587
34570	Thu Mar 23 12:11:31 2017_x000D_	40.5933	17.4677	-28.0434	-0.48945	1	73.2752	35.1935	0	0	37.1794		3.07502	0
34571	Thu Mar 23 12:11:31 2017_x000D_	40.4908	17.4681	-34.6398	-0.604578	1	73.2752	35.1935	0	0	37.2694		6.17126	0
34572	Thu Mar 23 12:11:31 2017_x000D_	40.6965	17.4662	-51.2072	-0.893735	1	73.2752	35.1935	0	0	37.0895		0.0108167	0
34573	Thu Mar 23 12:11:31 2017_x000D_	40.6968	17.466	-59.1704	-1.03272	1	73.2752	35.1935	0	0	37.0893		7.12053	19.566
34574	Thu Mar 23 12:11:31 2017_x000D_	40.8053	17.6771	-74.3503	-1.29766	1	73.9271	35.2133	0	0	37.4776		7.11095	0
34575	Thu Mar 23 12:11:31 2017_x000D_	40.9131	17.8882	-77.1037	-1.34571	1	73.9271	35.2133	0	0	37.2838		7.00901	0
34576	Thu Mar 23 12:11:31 2017_x000D_	40.816	18.1007	-79.9121	-1.39473	1	73.9271	35.2133	0	0	37.2718		20.1158	0
34577	Thu Mar 23 12:11:31 2017_x000D_	41.0366	18.7339	-79.9149	-1.39478	1	73.9271	35.2133	0	0	36.788		9.51295	0
34578	Thu Mar 23 12:11:31 2017_x000D_	41.0445	19.0509	-80.3401	-1.4022	1	73.9271	35.2133	0	0	36.64		10.0503	52.4614
34579	Thu Mar 23 12:11:31 2017_x000D_	41.1546	19.3673	-77.1011	-1.34567	1	75.6545	35.4855	0	0	38.0794		19.0196	0
34580	Thu Mar 23 12:11:31 2017_x000D_	41.17	20.0011	-71.6574	-1.25066	1	75.6545	35.4855	0	0	37.8014		10.0436	0
34581	Thu Mar 23 12:11:32 2017_x000D_	41.28	20.3173	-68.0599	-1.18787	1	75.6545	35.4855	0	0	37.5723		14.1723	0
34582	Thu Mar 23 12:11:32 2017_x000D_	41.4951	20.7379	-68.0612	-1.18789	1	75.6545	35.4855	0	0	37.2069		10.0228	6.51901
34583	Thu Mar 23 12:11:32 2017_x000D_	41.605	21.0534	-66.5298	-1.16116	1	75.8717	35.4921	0	0	37.1844		10.0399	0
34584	Thu Mar 23 12:11:32 2017_x000D_	41.7152	21.3694	-68.0602	-1.18787	1	75.8717	35.4921	0	0	36.961		14.1563	0
34585	Thu Mar 23 12:11:32 2017_x000D_	41.9301	21.7895	-68.0616	-1.1879	1	75.8717	35.4921	0	0	36.6032		13.0629	0
34586	Thu Mar 23 12:11:32 2017_x000D_	42.0424	22.2102	-65.4351	-1.14206	1	75.8717	35.4921	0	0	36.3432		14.1415	13.041
34587	Thu Mar 23 12:11:32 2017_x000D_	42.257	22.6299	-65.4358	-1.14207	1	76.3062	35.5053	8.92614	0.155791	36.4023		7.07213	0
34588	Thu Mar 23 12:11:32 2017_x000D_	42.3645	22.8397	-68.0619	-1.1879	1	76.3062	35.5053	8.92614	0.155791	36.2278		20.0143	0
34589	Thu Mar 23 12:11:32 2017_x000D_	42.584	23.4697	-68.0609	-1.18789	1	76.3062	35.5053	8.92614	0.155791	35.8056		11.3527	0
34590	Thu Mar 23 12:11:32 2017_x000D_	42.7958	23.7833	-69.0562	-1.20526	1	76.3062	35.5053	8.92614	0.155791	35.5014		9.47674	0
34591	Thu Mar 23 12:11:32 2017_x000D_	42.8034	24.0991	-68.0599	-1.18787	1	76.3062	35.5053	8.92614	0.155791	35.3912		17.0029	14.4952
34592	Thu Mar 23 12:11:32 2017_x000D_	43.0201	24.6228	-69.0534	-1.20521	1	76.7297	35.7379	0	0	35.4948		11.3493	0
34593	Thu Mar 23 12:11:32 2017_x000D_	43.2317	24.9364	-68.0625	-1.18791	1	76.7297	35.7379	0	0	35.1964		9.98017	0
34594	Thu Mar 23 12:11:32 2017_x000D_	43.3413	25.2505	-71.6695	-1.25087	1	76.7297	35.7379	0	0	34.9967		19.9574	0
34595	Thu Mar 23 12:11:32 2017_x000D_	43.5602	25.8787	-71.6699	-1.25088	1	76.7297	35.7379	0	0	34.6038		9.97438	65.5438
34596	Thu Mar 23 12:11:32 2017_x000D_	43.6695	26.1927	-68.0605	-1.18788	1	78.3273	34.2476	289.478	5.05234	35.5815		19.9374	0
34597	Thu Mar 23 12:11:32 2017_x000D_	43.8881	26.8203	-68.0595	-1.18786	1	78.3273	34.2476	289.478	5.05234	35.231		12.999	0
34598	Thu Mar 23 12:11:32 2017_x000D_	44	27.2389	-70.7882	-1.23549	1	78.3273	34.2476	289.478	5.05234	35.0355		19.9138	0
34599	Thu Mar 23 12:11:32 2017_x000D_	44.2185	27.8657	-70.7882	-1.23549	1	78.3273	34.2476	289.478	5.05234	34.7007		11.2912	48.216
34600	Thu Mar 23 12:11:32 2017_x000D_	44.4293	28.1775	-71.673	-1.25093	1	78.8389	32.724	283.013	4.93951	34.7087		9.44061	0
34601	Thu Mar 23 12:11:32 2017_x000D_	44.4367	28.4921	-70.7882	-1.23549	1	78.8389	32.724	283.013	4.93951	34.6615		19.8853	0
34602	Thu Mar 23 12:11:33 2017_x000D_	44.6549	29.118	-70.7883	-1.23549	1	78.8389	32.724	283.013	4.93951	34.3737		11.2754	0
34603	Thu Mar 23 12:11:33 2017_x000D_	44.8655	29.4293	-71.6735	-1.25094	1	78.8389	32.724	283.013	4.93951	34.1328		19.1225	59.3726
34604	Thu Mar 23 12:11:33 2017_x000D_	44.9819	30.056	-74.37	-1.298	1	78.9381	30.7474	278.723	4.86463	33.9632		7.00232	0
34605	Thu Mar 23 12:11:33 2017_x000D_	45.0882	30.2638	-71.672	-1.25091	1	78.9381	30.7474	278.723	4.86463	33.8534		19.8464	0
34606	Thu Mar 23 12:11:33 2017_x000D_	45.3059	30.8885	-71.6724	-1.25092	1	78.9381	30.7474	278.723	4.86463	33.6325		12.9421	0
34607	Thu Mar 23 12:11:33 2017_x000D_	45.4172	31.3053	-74.3724	-1.29804	1	78.9381	30.7474	278.723	4.86463	33.5255		6.99027	0
34608	Thu Mar 23 12:11:33 2017_x000D_	45.5234	31.5127	-71.6727	-1.25092	1	78.9381	30.7474	278.723	4.86463	33.4235		19.8198	96.4185
34609	Thu Mar 23 12:11:33 2017_x000D_	45.7407	32.1366	-71.6729	-1.25093	1	77.56	27.8439	241.783	4.21991	32.1076		12.5313	0
34610	Thu Mar 23 12:11:33 2017_x000D_	45.7503	32.5542	-71.6693	-1.25086	1	77.56	27.8439	241.783	4.21991	32.1566		6.99034	0
34611	Thu Mar 23 12:11:33 2017_x000D_	45.8567	32.7615	-74.3733	-1.29806	1	77.56	27.8439	241.783	4.21991	32.0824		19.7923	0
34612	Thu Mar 23 12:11:33 2017_x000D_	46.0738	33.3845	-74.3745	-1.29808	1	77.56	27.8439	241.783	4.21991	31.97		6.97685	74.2734
34613	Thu Mar 23 12:11:33 2017_x000D_	46.1798	33.5915	-71.6717	-1.25091	1	76.1369	25.818	258.986	4.52015	30.9492		19.0391	0
34614	Thu Mar 23 12:11:33 2017_x000D_	46.2955	34.2155	-74.3742	-1.29808	1	76.1369	25.818	258.986	4.52015	31.0004		6.97015	0
34615	Thu Mar 23 12:11:33 2017_x000D_	46.4014	34.4223	-71.6702	-1.25088	1	76.1369	25.818	258.986	4.52015	30.9554		6.25066	0
34616	Thu Mar 23 12:11:33 2017_x000D_	46.4062	34.6306	-71.6684	-1.25085	1	76.1369	25.818	258.986	4.52015	31.0093		16.8118	38.0838
34617	Thu Mar 23 12:11:33 2017_x000D_	46.6205	35.1484	-70.7844	-1.23542	1	75.5393	24.698	225	3.92699	30.7491		9.36842	0
34618	Thu Mar 23 12:11:33 2017_x000D_	46.6276	35.4606	-71.6668	-1.25082	1	75.5393	24.698	225	3.92699	30.85		6.85052	0
34619	Thu Mar 23 12:11:33 2017_x000D_	46.8324	35.5616	-70.7863	-1.23545	1	75.5393	24.698	225	3.92699	30.6937		9.36236	0
34620	Thu Mar 23 12:11:33 2017_x000D_	46.8394	35.8736	-71.669	-1.25086	1	75.5393	24.698	225	3.92699	30.799		6.24459	0
34621	Thu Mar 23 12:11:33 2017_x000D_	46.8441	36.0817	-71.6672	-1.25083	1	75.5393	24.698	225	3.92699	30.8707		13.9081	32.6046
34622	Thu Mar 23 12:11:33 2017_x000D_	47.0555	36.4943	-66.4932	-1.16053	1	74.9305	23.7977	243.963	4.25796	30.6304		9.85673	0
34623	Thu Mar 23 12:11:33 2017_x000D_	47.1635	36.8046	-62.8445	-1.09684	1	74.9305	23.7977	243.963	4.25796	30.6624		9.85944	0
34624	Thu Mar 23 12:11:34 2017_x000D_	47.2712	37.1151	-50.95	-0.889246	1	74.9305	23.7977	243.963	4.25796	30.6984		4.35085	0
34625	Thu Mar 23 12:11:34 2017_x000D_	47.3741	37.2173	-42.7009	-0.745271	1	74.9305	23.7977	243.963	4.25796	30.6503		8.73142	23.5429
34626	Thu Mar 23 12:11:34 2017_x000D_	47.5807	37.4223	-30.1103	-0.525525	1	74.5282	23.1239	250.102	4.36511	30.5059		6.83305	0
34627	Thu Mar 23 12:11:34 2017_x000D_	47.7849	37.5232	-19.733	-0.344406	1	74.5282	23.1239	250.102	4.36511	30.3734		0.0108167	0
34628	Thu Mar 23 12:11:34 2017_x000D_	47.7851	37.5235	-14.1429	-0.24684	1	74.5282	23.1239	250.102	4.36511	30.3734		16.4189	0
34629	Thu Mar 23 12:11:34 2017_x000D_	48.2947	37.7231	-1.95838	-0.0341802	1	74.5282	23.1239	250.102	4.36511	30.0222		6.80226	59.7439
34630	Thu Mar 23 12:11:34 2017_x000D_	48.4945	37.6159	0.981455	0.0171296	1	74.4091	21.136	250.841	4.37801	30.7108		0.0067082	0
34631	Thu Mar 23 12:11:34 2017_x000D_	48.4946	37.6161	6.85717	0.11968	1	74.4091	21.136	250.841	4.37801	30.7108		15.1521	0
34632	Thu Mar 23 12:11:34 2017_x000D_	48.9996	37.6076	13.2151	0.230646	1	74.4091	21.136	250.841	4.37801	30.2813		12.4887	0
34633	Thu Mar 23 12:11:34 2017_x000D_	49.4009	37.4969	16.1496	0.281864	1	74.4091	21.136	250.841	4.37801	29.8846		19.1662	53.2016
34634	Thu Mar 23 12:11:34 2017_x000D_	50.0015	37.2791	16.1486	0.281847	1	74.2789	19.3674	250.841	4.37801	30.1699		12.0948	0
34635	Thu Mar 23 12:11:34 2017_x000D_	50.4046	37.2722	16.1511	0.28189	1	74.2789	19.3674	250.841	4.37801	29.8423		10.9746	0
34636	Thu Mar 23 12:11:34 2017_x000D_	50.7023	37.0596	15.421	0.269147	1	74.2789	19.3674	250.841	4.37801	29.4766		18.3804	0
34637	Thu Mar 23 12:11:34 2017_x000D_	51.3043	36.9457	12.6164	0.220198	1	74.2789	19.3674	250.841	4.37801	28.928		12.4618	0
34638	Thu Mar 23 12:11:34 2017_x000D_	51.7047	36.8351	9.75299	0.170222	1	74.2789	19.3674	250.841	4.37801	28.5432		18.3627	0
34639	Thu Mar 23 12:11:34 2017_x000D_	52.3061	36.7212	6.84529	0.119473	1	74.2789	19.3674	250.841	4.37801	27.9993		12.0677	0
34640	Thu Mar 23 12:11:34 2017_x000D_	52.7083	36.7145	6.84642	0.119493	1	74.2789	19.3674	250.841	4.37801	27.6805		18.0896	0
34641	Thu Mar 23 12:11:34 2017_x000D_	53.3112	36.7042	0.95667	0.016697	1	74.2789	19.3674	250.841	4.37801	27.2068		6.03081	0
34642	Thu Mar 23 12:11:34 2017_x000D_	53.5122	36.7009	0.956706	0.0166977	1	74.2789	19.3674	250.841	4.37801	27.0501		18.3327	0
34643	Thu Mar 23 12:11:34 2017_x000D_	54.1126	36.5871	-1.99976	-0.0349024	1	74.2789	19.3674	250.841	4.37801	26.5179		12.0467	0
34644	Thu Mar 23 12:11:34 2017_x000D_	54.5141	36.5804	-2.0004	-0.0349136	1	74.2789	19.3674	250.841	4.37801	26.2094		6.01881	0
34645	Thu Mar 23 12:11:35 2017_x000D_	54.7147	36.5771	-2.00072	-0.0349191	1	74.2789	19.3674	250.841	4.37801	26.0563		12.0407	0
34646	Thu Mar 23 12:11:35 2017_x000D_	55.116	36.5704	-2.0013	-0.0349292	1	74.2789	19.3674	250.841	4.37801	25.7519		18.3244	0
34647	Thu Mar 23 12:11:35 2017_x000D_	55.7196	36.664	0.956679	0.0166972	1	74.2789	19.3674	250.841	4.37801	25.3697		9.01325	218.481
34648	Thu Mar 23 12:11:35 2017_x000D_	56.02	36.659	0.956697	0.0166975	1	74.4224	12.0861	250.841	4.37801	30.6998		21.0419	0
34649	Thu Mar 23 12:11:35 2017_x000D_	56.7213	36.6473	0.956698	0.0166975	1	74.4224	12.0861	250.841	4.37801	30.2751		6.00687	0
34650	Thu Mar 23 12:11:35 2017_x000D_	56.9215	36.6439	0.956735	0.0166982	1	74.4224	12.0861	250.841	4.37801	30.1557		21.2415	0
34651	Thu Mar 23 12:11:35 2017_x000D_	57.6236	36.7355	-1.85828	-0.0324331	1	74.4224	12.0861	250.841	4.37801	29.8294		9.00725	26.5077
34652	Thu Mar 23 12:11:35 2017_x000D_	57.9238	36.7305	-1.99943	-0.0348966	1	74.4663	11.2036	250.841	4.37801	30.4184		11.9987	0
34653	Thu Mar 23 12:11:35 2017_x000D_	58.3237	36.7238	-2.00006	-0.0349076	1	74.4663	11.2036	250.841	4.37801	30.1971		17.9875	0
34654	Thu Mar 23 12:11:35 2017_x000D_	58.9232	36.7138	-2.00101	-0.0349242	1	74.4663	11.2036	250.841	4.37801	29.8724		11.9837	0
34655	Thu Mar 23 12:11:35 2017_x000D_	59.3226	36.7071	-2.0017	-0.0349362	1	74.4663	11.2036	250.841	4.37801	29.6608		17.9754	13.2553
34656	Thu Mar 23 12:11:35 2017_x000D_	59.9217	36.6973	3.92248	0.0684602	1	74.4882	10.7623	250.841	4.37801	29.7457		11.9717	0
34657	Thu Mar 23 12:11:35 2017_x000D_	60.3207	36.6906	3.92311	0.0684711	1	74.4882	10.7623	250.841	4.37801	29.5465		8.97125	0
34658	Thu Mar 23 12:11:35 2017_x000D_	60.6197	36.6856	3.7826	0.0660189	1	74.4882	10.7623	250.841	4.37801	29.3999		17.9425	0
34659	Thu Mar 23 12:11:35 2017_x000D_	61.2177	36.6756	3.78347	0.0660339	1	74.4882	10.7623	250.841	4.37801	29.1137		8.9743	0
34660	Thu Mar 23 12:11:35 2017_x000D_	61.5168	36.6705	3.92485	0.0685016	1	74.4882	10.7623	250.841	4.37801	28.974		12.3464	19.8844
34661	Thu Mar 23 12:11:35 2017_x000D_	61.9134	36.5606	0.956752	0.0166985	1	74.521	10.1003	250.841	4.37801	29.3104		17.9185	0
34662	Thu Mar 23 12:11:35 2017_x000D_	62.5106	36.5506	0.956694	0.0166975	1	74.521	10.1003	250.841	4.37801	29.0494		8.95026	0
34663	Thu Mar 23 12:11:35 2017_x000D_	62.8089	36.5456	0.956665	0.0166969	1	74.521	10.1003	250.841	4.37801	28.9228		17.9035	0
34664	Thu Mar 23 12:11:35 2017_x000D_	63.4056	36.5357	0.956741	0.0166983	1	74.521	10.1003	250.841	4.37801	28.6772		8.95626	80.459
34665	Thu Mar 23 12:11:35 2017_x000D_	63.7041	36.5307	0.956682	0.0166972	1	75.7312	7.7069	289.478	5.05234	31.2324		14.9001	0
34666	Thu Mar 23 12:11:35 2017_x000D_	64.2007	36.5224	0.956753	0.0166985	1	75.7312	7.7069	289.478	5.05234	31.0368		5.95882	0
34667	Thu Mar 23 12:11:36 2017_x000D_	64.3993	36.5191	0.95669	0.0166974	1	75.7312	7.7069	289.478	5.05234	30.9605		11.9177	0
34668	Thu Mar 23 12:11:36 2017_x000D_	64.7965	36.5124	0.956722	0.0166979	1	75.7312	7.7069	289.478	5.05234	30.8111		5.95582	77.6672
34669	Thu Mar 23 12:11:36 2017_x000D_	64.995	36.5091	0.956764	0.0166987	1	77.1488	5.5406	284.692	4.96881	33.268		5.95582	0
34670	Thu Mar 23 12:11:36 2017_x000D_	65.1935	36.5058	0.956754	0.0166985	1	77.1488	5.5406	284.692	4.96881	33.193		6.70285	0
34671	Thu Mar 23 12:11:36 2017_x000D_	65.3935	36.6054	-1.87017	-0.0326405	1	77.1488	5.5406	284.692	4.96881	33.2146		8.93526	0
34672	Thu Mar 23 12:11:36 2017_x000D_	65.6913	36.6004	-2.01194	-0.0351149	1	77.1488	5.5406	284.692	4.96881	33.1057		5.94115	47.7645
34673	Thu Mar 23 12:11:36 2017_x000D_	65.8893	36.5965	-13.5972	-0.237316	1	78.5004	4.6991	351.074	6.12739	34.2999		2.97655	0
34674	Thu Mar 23 12:11:36 2017_x000D_	65.9885	36.5946	-19.9863	-0.348827	1	78.5004	4.6991	351.074	6.12739	34.2618		4.29574	0
34675	Thu Mar 23 12:11:36 2017_x000D_	65.8878	36.4928	-29.0437	-0.506909	1	78.5004	4.6991	351.074	6.12739	34.2041		3.10818	0
34676	Thu Mar 23 12:11:36 2017_x000D_	65.8867	36.3892	-47.1427	-0.822795	1	78.5004	4.6991	351.074	6.12739	34.1082		0.0127279	0
34677	Thu Mar 23 12:11:36 2017_x000D_	65.887	36.3889	-54.8966	-0.958126	1	78.5004	4.6991	351.074	6.12739	34.1078		3.08412	33.4851
34678	Thu Mar 23 12:11:36 2017_x000D_	65.8861	36.2861	-65.9473	-1.151	1	79.601	4.51331	0	0	34.6065		6.86788	0
34679	Thu Mar 23 12:11:36 2017_x000D_	65.989	36.4906	-80.9115	-1.41217	1	79.601	4.51331	0	0	34.7539		0.0169706	0
34680	Thu Mar 23 12:11:36 2017_x000D_	65.9894	36.491	268.11	4.67941	1	79.601	4.51331	0	0	34.7541		6.87277	0
34681	Thu Mar 23 12:11:36 2017_x000D_	65.8936	36.6991	254.76	4.4464	1	79.601	4.51331	0	0	34.9831		3.09933	14.7703
34682	Thu Mar 23 12:11:36 2017_x000D_	65.8951	36.8024	248.807	4.34251	1	80.0478	4.3065	351.363	6.13244	35.4441		12.7237	0
34683	Thu Mar 23 12:11:36 2017_x000D_	65.8021	37.2162	238.963	4.17069	1	80.0478	4.3065	351.363	6.13244	35.8607		8.58595	0
34684	Thu Mar 23 12:11:36 2017_x000D_	65.6069	37.4255	238.963	4.17069	1	80.0478	4.3065	351.363	6.13244	36.1304		12.88	0
34685	Thu Mar 23 12:11:36 2017_x000D_	65.3141	37.7395	235.058	4.10254	1	80.0478	4.3065	351.363	6.13244	36.5356		24.6879	13.0778
34686	Thu Mar 23 12:11:36 2017_x000D_	64.9285	38.4665	236.688	4.13098	1	80.4835	4.3206	0	0	37.522		12.8694	0
34687	Thu Mar 23 12:11:36 2017_x000D_	64.6359	38.7802	240.413	4.19599	1	80.4835	4.3206	0	0	37.929		12.6983	0
34688	Thu Mar 23 12:11:37 2017_x000D_	64.5432	39.1932	242.74	4.23661	1	80.4835	4.3206	0	0	38.3431		23.7784	0
34689	Thu Mar 23 12:11:37 2017_x000D_	64.0569	39.8191	245.175	4.27911	1	80.4835	4.3206	0	0	39.1149		6.85349	0
34690	Thu Mar 23 12:11:37 2017_x000D_	63.9609	40.0264	247.714	4.32342	1	80.4835	4.3206	0	0	39.3434		21.7894	20.5959
34691	Thu Mar 23 12:11:37 2017_x000D_	63.8732	40.7474	251.349	4.38687	1	81.126	4.5625	14.2963	0.249518	40.0875		8.58171	0
34692	Thu Mar 23 12:11:37 2017_x000D_	63.6781	40.9566	251.351	4.3869	1	81.126	4.5625	14.2963	0.249518	40.3604		16.5291	0
34693	Thu Mar 23 12:11:37 2017_x000D_	63.4879	41.4737	257.355	4.49169	1	81.126	4.5625	14.2963	0.249518	40.9089		9.24717	0
34694	Thu Mar 23 12:11:37 2017_x000D_	63.4928	41.7819	256.669	4.47971	1	81.126	4.5625	14.2963	0.249518	41.1851		9.71128	69.4402
34695	Thu Mar 23 12:11:37 2017_x000D_	63.3986	42.0916	259.994	4.53775	1	82.5616	6.3782	57.3179	1.00039	40.5298		6.85496	0
34696	Thu Mar 23 12:11:37 2017_x000D_	63.3027	42.299	257.355	4.49169	1	82.5616	6.3782	57.3179	1.00039	40.7579		18.7202	0
34697	Thu Mar 23 12:11:37 2017_x000D_	63.2135	42.9166	259.994	4.53776	1	82.5616	6.3782	57.3179	1.00039	41.3449		12.6742	0
34698	Thu Mar 23 12:11:37 2017_x000D_	63.1209	43.3288	262.684	4.5847	1	82.5616	6.3782	57.3179	1.00039	41.7527		18.7169	74.453
34699	Thu Mar 23 12:11:37 2017_x000D_	63.0318	43.9463	259.994	4.53776	1	81.3615	8.55051	121.39	2.11865	39.8603		6.1508	0
34700	Thu Mar 23 12:11:37 2017_x000D_	63.0351	44.1513	259.994	4.53775	1	81.3615	8.55051	121.39	2.11865	40.0409		19.4122	0
34701	Thu Mar 23 12:11:37 2017_x000D_	62.8469	44.7704	259.995	4.53777	1	81.3615	8.55051	121.39	2.11865	40.6776		12.2986	0
34702	Thu Mar 23 12:11:37 2017_x000D_	62.8536	45.1803	259.994	4.53775	1	81.3615	8.55051	121.39	2.11865	41.04		19.4036	108.176
34703	Thu Mar 23 12:11:37 2017_x000D_	62.6654	45.7991	259.995	4.53777	1	78.8334	11.1217	133.993	2.33862	38.2613		9.22627	0
34704	Thu Mar 23 12:11:37 2017_x000D_	62.6705	46.1066	253.966	4.43254	1	78.8334	11.1217	133.993	2.33862	38.5381		9.69032	0
34705	Thu Mar 23 12:11:37 2017_x000D_	62.5764	46.4156	257.352	4.49164	1	78.8334	11.1217	133.993	2.33862	38.8581		22.3383	0
34706	Thu Mar 23 12:11:37 2017_x000D_	62.39	47.1365	256.666	4.47967	1	78.8334	11.1217	133.993	2.33862	39.591		9.69144	0
34707	Thu Mar 23 12:11:37 2017_x000D_	62.2961	47.4456	254.768	4.44655	1	78.8334	11.1217	133.993	2.33862	39.9113		22.3266	70.6443
34708	Thu Mar 23 12:11:37 2017_x000D_	62.1097	48.1661	253.966	4.43254	1	77.2208	12.8377	133.993	2.33862	38.4245		9.19932	0
34709	Thu Mar 23 12:11:38 2017_x000D_	62.1149	48.4727	254.767	4.44652	1	77.2208	12.8377	133.993	2.33862	38.7045		10.9898	0
34710	Thu Mar 23 12:11:38 2017_x000D_	61.9218	48.784	253.966	4.43254	1	77.2208	12.8377	133.993	2.33862	39.0666		22.3048	0
34711	Thu Mar 23 12:11:38 2017_x000D_	61.7356	49.5038	254.768	4.44655	1	77.2208	12.8377	133.993	2.33862	39.8019		9.68857	101.537
34712	Thu Mar 23 12:11:38 2017_x000D_	61.6417	49.8128	251.341	4.38672	1	75.336	15.6489	135	2.35619	36.8063		9.67422	0
34713	Thu Mar 23 12:11:38 2017_x000D_	61.5478	50.1213	254.769	4.44655	1	75.336	15.6489	135	2.35619	37.1276		22.2982	0
34714	Thu Mar 23 12:11:38 2017_x000D_	61.3617	50.8409	253.965	4.43253	1	75.336	15.6489	135	2.35619	37.865		9.67135	0
34715	Thu Mar 23 12:11:38 2017_x000D_	61.2678	51.1493	257.356	4.4917	1	75.336	15.6489	135	2.35619	38.1863		18.6316	0
34716	Thu Mar 23 12:11:38 2017_x000D_	61.1792	51.764	254.768	4.44653	1	75.336	15.6489	135	2.35619	38.7907		10.9815	118.309
34717	Thu Mar 23 12:11:38 2017_x000D_	60.9863	52.0751	253.966	4.43254	1	72.7878	18.6587	135	2.35619	35.4391		18.6167	0
34718	Thu Mar 23 12:11:38 2017_x000D_	60.8977	52.6893	256.669	4.47971	1	72.7878	18.6587	135	2.35619	36.048		12.6176	0
34719	Thu Mar 23 12:11:38 2017_x000D_	60.8057	53.0997	253.964	4.43251	1	72.7878	18.6587	135	2.35619	36.4658		19.3315	0
34720	Thu Mar 23 12:11:38 2017_x000D_	60.6182	53.7162	253.964	4.43251	1	72.7878	18.6587	135	2.35619	37.1097		6.1149	79.9512
34721	Thu Mar 23 12:11:38 2017_x000D_	60.6217	53.92	253.964	4.4325	1	70.948	20.5868	160.522	2.80164	34.8961		8.56271	0
34722	Thu Mar 23 12:11:38 2017_x000D_	60.4271	54.1288	253.965	4.43253	1	70.948	20.5868	160.522	2.80164	35.1533		19.3257	0
34723	Thu Mar 23 12:11:38 2017_x000D_	60.2396	54.7451	253.965	4.43253	1	70.948	20.5868	160.522	2.80164	35.7975		6.10895	0
34724	Thu Mar 23 12:11:38 2017_x000D_	60.2432	54.9487	253.965	4.43252	1	70.948	20.5868	160.522	2.80164	35.9907		6.11195	124.74
34725	Thu Mar 23 12:11:38 2017_x000D_	60.2468	55.1524	253.964	4.43251	1	67.3556	22.6805	135	2.35619	33.2409		13.6345	0
34726	Thu Mar 23 12:11:38 2017_x000D_	60.0558	55.5648	253.965	4.43252	1	67.3556	22.6805	135	2.35619	33.6848		12.5906	0
34727	Thu Mar 23 12:11:38 2017_x000D_	59.9639	55.9743	256.671	4.47975	1	67.3556	22.6805	135	2.35619	34.1045		6.81871	0
34728	Thu Mar 23 12:11:38 2017_x000D_	59.8685	56.1806	253.965	4.43252	1	67.3556	22.6805	135	2.35619	34.3266		6.10596	130.323
34729	Thu Mar 23 12:11:38 2017_x000D_	59.8721	56.3841	253.964	4.43251	1	63.5456	24.7674	180	3.14159	31.8294		6.1029	0
34730	Thu Mar 23 12:11:38 2017_x000D_	59.8756	56.5875	253.963	4.4325	1	63.5456	24.7674	180	3.14159	32.031		13.6223	0
34731	Thu Mar 23 12:11:39 2017_x000D_	59.6847	56.9995	259.448	4.52823	1	63.5456	24.7674	180	3.14159	32.4625		9.13938	0
34732	Thu Mar 23 12:11:39 2017_x000D_	59.69	57.3041	265.456	4.63309	1	63.5456	24.7674	180	3.14159	32.7643		12.5766	0
34733	Thu Mar 23 12:11:39 2017_x000D_	59.598	57.7131	-86.1914	-1.50432	1	63.5456	24.7674	180	3.14159	33.1814		6.08776	53.261
34734	Thu Mar 23 12:11:39 2017_x000D_	59.6012	57.916	-75.2573	-1.31349	1	61.978	25.6008	165.308	2.88517	32.4025		9.58208	0
34735	Thu Mar 23 12:11:39 2017_x000D_	59.7049	58.2181	-59.0126	-1.02996	1	61.978	25.6008	165.308	2.88517	32.6964		3.04833	0
34736	Thu Mar 23 12:11:39 2017_x000D_	59.7064	58.3197	-52.6111	-0.918237	1	61.978	25.6008	165.308	2.88517	32.7977		10.8469	0
34737	Thu Mar 23 12:11:39 2017_x000D_	59.9091	58.6191	-38.4452	-0.670995	1	61.978	25.6008	165.308	2.88517	33.0831		0	53.261
34738	Thu Mar 23 12:11:39 2017_x000D_	59.9091	58.6191	-38.4452	-0.670995	1	60.4104	26.4342	160.522	2.80164	32.1888		8.47283	0
34739	Thu Mar 23 12:11:39 2017_x000D_	60.1104	58.8172	-25.6618	-0.447883	1	60.4104	26.4342	160.522	2.80164	32.3844		2.96503	0
34740	Thu Mar 23 12:11:39 2017_x000D_	60.2092	58.8146	-19.1606	-0.334416	1	60.4104	26.4342	160.522	2.80164	32.381		15.1178	0
34741	Thu Mar 23 12:11:39 2017_x000D_	60.7054	58.9025	-9.99783	-0.174495	1	60.4104	26.4342	160.522	2.80164	32.4696		6.64459	18.7592
34742	Thu Mar 23 12:11:39 2017_x000D_	60.905	58.9985	-7.13708	-0.124565	1	59.9534	26.861	180	3.14159	32.1516		24.4183	0
34743	Thu Mar 23 12:11:39 2017_x000D_	61.6987	59.1789	-7.13443	-0.124519	1	59.9534	26.861	180	3.14159	32.365		11.8518	0
34744	Thu Mar 23 12:11:39 2017_x000D_	62.0936	59.1676	-7.13643	-0.124554	1	59.9534	26.861	180	3.14159	32.3774		23.8442	0
34745	Thu Mar 23 12:11:39 2017_x000D_	62.8845	59.2463	-9.99915	-0.174518	1	59.9534	26.861	180	3.14159	32.5177		12.1787	0
34746	Thu Mar 23 12:11:39 2017_x000D_	63.2804	59.3361	-12.8071	-0.223526	1	59.9534	26.861	180	3.14159	32.6451		9.34824	33.0973
34747	Thu Mar 23 12:11:39 2017_x000D_	63.5779	59.4288	-16.4006	-0.286244	1	59.0501	27.4944	135	2.35619	32.2538		18.6689	0
34748	Thu Mar 23 12:11:39 2017_x000D_	64.172	59.614	-21.8652	-0.381619	1	59.0501	27.4944	135	2.35619	32.5254		12.1605	0
34749	Thu Mar 23 12:11:39 2017_x000D_	64.5673	59.7037	-24.4515	-0.426759	1	59.0501	27.4944	135	2.35619	32.6784		21.3461	0
34750	Thu Mar 23 12:11:39 2017_x000D_	65.164	60.0913	-24.4475	-0.42669	1	59.0501	27.4944	135	2.35619	33.1653		9.32354	14.758
34751	Thu Mar 23 12:11:39 2017_x000D_	65.4607	60.1838	-28.2596	-0.493223	1	58.6037	27.7011	151.548	2.64502	33.1986		13.1939	0
34752	Thu Mar 23 12:11:40 2017_x000D_	65.857	60.3745	-28.2604	-0.493236	1	58.6037	27.7011	151.548	2.64502	33.4688		21.3045	0
34753	Thu Mar 23 12:11:40 2017_x000D_	66.4525	60.7614	-28.2581	-0.493197	1	58.6037	27.7011	151.548	2.64502	33.9792		6.58292	0
34754	Thu Mar 23 12:11:40 2017_x000D_	66.6503	60.8564	-30.6967	-0.535759	1	58.6037	27.7011	151.548	2.64502	34.1178		13.1683	66.1946
34755	Thu Mar 23 12:11:40 2017_x000D_	67.0458	61.0468	-30.6982	-0.535785	1	56.7971	28.9679	171.45	2.99237	33.6763		19.7445	0
34756	Thu Mar 23 12:11:40 2017_x000D_	67.6388	61.3323	-28.2603	-0.493235	1	56.7971	28.9679	171.45	2.99237	34.1321		6.58012	0
34757	Thu Mar 23 12:11:40 2017_x000D_	67.8364	61.4275	-25.6988	-0.448529	1	56.7971	28.9679	171.45	2.99237	34.2854		17.1613	0
34758	Thu Mar 23 12:11:40 2017_x000D_	68.3306	61.7156	-21.8504	-0.381362	1	56.7971	28.9679	171.45	2.99237	34.7194		13.1375	66.188
34759	Thu Mar 23 12:11:40 2017_x000D_	68.7252	61.9055	-21.8494	-0.381343	1	54.9907	30.2346	135	2.35619	34.5208		15.788	0
34760	Thu Mar 23 12:11:40 2017_x000D_	69.2172	62.0923	-20.7839	-0.362748	1	54.9907	30.2346	135	2.35619	34.8899		6.564	0
34761	Thu Mar 23 12:11:40 2017_x000D_	69.4143	62.1873	-18.1887	-0.317452	1	54.9907	30.2346	135	2.35619	35.0573		17.8242	0
34762	Thu Mar 23 12:11:40 2017_x000D_	70.0026	62.2704	-15.5134	-0.27076	1	54.9907	30.2346	135	2.35619	35.3787		8.35183	0
34763	Thu Mar 23 12:11:40 2017_x000D_	70.2008	62.4659	-15.5086	-0.270677	1	54.9907	30.2346	135	2.35619	35.6399		12.0674	84.7939
34764	Thu Mar 23 12:11:40 2017_x000D_	70.5931	62.5548	-12.754	-0.222599	1	52.7276	31.9279	152.434	2.66047	35.4568		18.4953	0
34765	Thu Mar 23 12:11:40 2017_x000D_	71.1817	62.7382	-12.7523	-0.22257	1	52.7276	31.9279	152.434	2.66047	35.9142		9.23156	0
34766	Thu Mar 23 12:11:40 2017_x000D_	71.4755	62.8297	-14.7279	-0.25705	1	52.7276	31.9279	152.434	2.66047	36.1442		8.79415	0
34767	Thu Mar 23 12:11:40 2017_x000D_	71.7685	62.8207	-15.5114	-0.270724	1	52.7276	31.9279	152.434	2.66047	36.2894		18.4678	47.6873
34768	Thu Mar 23 12:11:40 2017_x000D_	72.3562	63.0039	-15.5107	-0.270712	1	51.3781	32.7679	146.863	2.56324	36.8008		11.6995	0
34769	Thu Mar 23 12:11:40 2017_x000D_	72.746	62.9919	-15.5148	-0.270784	1	51.3781	32.7679	146.863	2.56324	37.0146		18.4459	0
34770	Thu Mar 23 12:11:40 2017_x000D_	73.333	63.1749	-15.5141	-0.270772	1	51.3781	32.7679	146.863	2.56324	37.5047		8.31573	0
34771	Thu Mar 23 12:11:40 2017_x000D_	73.5302	63.3697	-15.5093	-0.270688	1	51.3781	32.7679	146.863	2.56324	37.7781		11.6875	94.9951
34772	Thu Mar 23 12:11:40 2017_x000D_	73.9196	63.3577	-15.5134	-0.27076	1	49.9353	35.5866	191.112	3.33553	36.6944		13.0408	0
34773	Thu Mar 23 12:11:41 2017_x000D_	74.3112	63.5464	-15.5107	-0.270713	1	49.9353	35.5866	191.112	3.33553	37.0936		11.9948	0
34774	Thu Mar 23 12:11:41 2017_x000D_	74.7012	63.6345	-18.1986	-0.317625	1	49.9353	35.5866	191.112	3.33553	37.417		13.0287	0
34775	Thu Mar 23 12:11:41 2017_x000D_	75.0924	63.8231	-18.1966	-0.31759	1	49.9353	35.5866	191.112	3.33553	37.8177		6.50633	0
34776	Thu Mar 23 12:11:41 2017_x000D_	75.2878	63.9172	-20.8004	-0.363035	1	49.9353	35.5866	191.112	3.33553	38.0181		14.8349	136.685
34777	Thu Mar 23 12:11:41 2017_x000D_	75.7749	64.0024	-19.1682	-0.334548	1	47.9953	39.7091	180	3.14159	36.9035		6.50093	0
34778	Thu Mar 23 12:11:41 2017_x000D_	75.9701	64.0965	-21.8738	-0.38177	1	47.9953	39.7091	180	3.14159	37.1125		9.18305	0
34779	Thu Mar 23 12:11:41 2017_x000D_	76.2623	64.1877	-18.1973	-0.317603	1	47.9953	39.7091	180	3.14159	37.3928		12.9965	0
34780	Thu Mar 23 12:11:41 2017_x000D_	76.6525	64.3759	-18.1953	-0.317567	1	47.9953	39.7091	180	3.14159	37.8112		6.49292	48.2016
34781	Thu Mar 23 12:11:41 2017_x000D_	76.8475	64.4698	-20.8018	-0.36306	1	47.4873	41.2334	150.837	2.6326	37.4426		5.81997	0
34782	Thu Mar 23 12:11:41 2017_x000D_	77.0414	64.4636	-20.8045	-0.363108	1	47.4873	41.2334	150.837	2.6326	37.591		15.6286	0
34783	Thu Mar 23 12:11:41 2017_x000D_	77.5284	64.6486	-21.8764	-0.381815	1	47.4873	41.2334	150.837	2.6326	38.0886		6.48621	0
34784	Thu Mar 23 12:11:41 2017_x000D_	77.7232	64.7424	-24.4836	-0.427319	1	47.4873	41.2334	150.837	2.6326	38.2999		16.9266	161.656
34785	Thu Mar 23 12:11:41 2017_x000D_	78.2105	65.0268	-33.1207	-0.578066	1	49.2098	46.3392	123.856	2.1617	34.5002		9.16051	0
34786	Thu Mar 23 12:11:41 2017_x000D_	78.5021	65.1174	-36.9549	-0.644985	1	49.2098	46.3392	123.856	2.1617	34.7945		10.4811	0
34787	Thu Mar 23 12:11:41 2017_x000D_	78.7949	65.308	-46.7606	-0.816126	1	49.2098	46.3392	123.856	2.1617	35.1439		4.12817	0
34788	Thu Mar 23 12:11:41 2017_x000D_	78.8928	65.4047	-50.7575	-0.885885	1	49.2098	46.3392	123.856	2.1617	35.2785		6.60089	110.916
34789	Thu Mar 23 12:11:41 2017_x000D_	78.9916	65.6013	-56.2172	-0.981175	1	50.7955	49.6791	81.3632	1.42006	32.3811		6.48491	0
34790	Thu Mar 23 12:11:41 2017_x000D_	79.1864	65.695	-62.1705	-1.08508	1	50.7955	49.6791	81.3632	1.42006	32.5968		15.2144	0
34791	Thu Mar 23 12:11:41 2017_x000D_	79.2888	66.1917	-75.7518	-1.32212	1	50.7955	49.6791	81.3632	1.42006	32.9323		6.00036	0
34792	Thu Mar 23 12:11:41 2017_x000D_	79.291	66.3917	-81.1367	-1.4161	1	50.7955	49.6791	81.3632	1.42006	33.0349		15.2067	0
34793	Thu Mar 23 12:11:41 2017_x000D_	79.3931	66.8882	265.319	4.63069	1	50.7955	49.6791	81.3632	1.42006	33.3763		8.99448	135.373
34794	Thu Mar 23 12:11:41 2017_x000D_	79.3962	67.188	259.665	4.53201	1	53.2287	53.4793	79.0736	1.38009	29.5409		16.1932	0
34795	Thu Mar 23 12:11:42 2017_x000D_	79.208	67.6939	248.586	4.33865	1	53.2287	53.4793	79.0736	1.38009	29.6138		5.9943	0
34796	Thu Mar 23 12:11:42 2017_x000D_	79.21	67.8937	243.845	4.2559	1	53.2287	53.4793	79.0736	1.38009	29.712		17.5007	0
34797	Thu Mar 23 12:11:42 2017_x000D_	78.925	68.4027	232.888	4.06466	1	53.2287	53.4793	79.0736	1.38009	29.7154		8.43817	101.97
34798	Thu Mar 23 12:11:42 2017_x000D_	78.7337	68.6089	228.941	3.99577	1	54.6041	56.5876	75.3081	1.31438	26.9583		8.43597	0
34799	Thu Mar 23 12:11:42 2017_x000D_	78.5424	68.815	225.209	3.93063	1	54.6041	56.5876	75.3081	1.31438	26.8803		21.0858	0
34800	Thu Mar 23 12:11:42 2017_x000D_	78.0643	69.3302	221.354	3.86336	1	54.6041	56.5876	75.3081	1.31438	26.6975		10.6824	0
34801	Thu Mar 23 12:11:42 2017_x000D_	77.7763	69.5396	219.693	3.83436	1	54.6041	56.5876	75.3081	1.31438	26.5463		12.6476	79.2785
34802	Thu Mar 23 12:11:42 2017_x000D_	77.4895	69.8486	219.166	3.82517	1	56.0203	58.8187	62.6051	1.09267	24.1368		19.7822	0
34803	Thu Mar 23 12:11:42 2017_x000D_	76.9125	70.1678	221.353	3.86334	1	56.0203	58.8187	62.6051	1.09267	23.7757		10.689	0
34804	Thu Mar 23 12:11:42 2017_x000D_	76.6243	70.3773	219.692	3.83435	1	56.0203	58.8187	62.6051	1.09267	23.6247		21.088	0
34805	Thu Mar 23 12:11:42 2017_x000D_	76.1462	70.8926	223.406	3.89918	1	56.0203	58.8187	62.6051	1.09267	23.4698		10.6866	70.1773
34806	Thu Mar 23 12:11:42 2017_x000D_	75.8581	71.1021	225.207	3.9306	1	56.7842	61.0297	82.3448	1.43719	21.57		8.44021	0
34807	Thu Mar 23 12:11:42 2017_x000D_	75.6667	71.3083	225.207	3.9306	1	56.7842	61.0297	82.3448	1.43719	21.4988		21.0942	0
34808	Thu Mar 23 12:11:42 2017_x000D_	75.1884	71.8237	229.063	3.9979	1	56.7842	61.0297	82.3448	1.43719	21.336		4.21383	0
34809	Thu Mar 23 12:11:42 2017_x000D_	75.0929	71.9267	232.887	4.06465	1	56.7842	61.0297	82.3448	1.43719	21.3062		16.8826	0
34810	Thu Mar 23 12:11:42 2017_x000D_	74.7101	72.3392	232.887	4.06465	1	56.7842	61.0297	82.3448	1.43719	21.1953		6.70938	100.72
34811	Thu Mar 23 12:11:42 2017_x000D_	74.6156	72.5419	235.045	4.10231	1	59.0565	63.5012	45	0.785398	17.995		19.1593	0
34812	Thu Mar 23 12:11:42 2017_x000D_	74.234	73.054	236.647	4.13026	1	59.0565	63.5012	45	0.785398	17.9336		6.70539	0
34813	Thu Mar 23 12:11:42 2017_x000D_	74.1396	73.2566	238.885	4.16933	1	59.0565	63.5012	45	0.785398	17.963		19.1593	0
34814	Thu Mar 23 12:11:42 2017_x000D_	73.758	73.7687	240.313	4.19425	1	59.0565	63.5012	45	0.785398	17.932		9.49111	146.356
34815	Thu Mar 23 12:11:42 2017_x000D_	73.6647	74.071	241.244	4.21051	1	62.3584	67.0925	43.7106	0.762894	13.2865		9.49023	0
34816	Thu Mar 23 12:11:43 2017_x000D_	73.5715	74.3733	240.312	4.19424	1	62.3584	67.0925	43.7106	0.762894	13.3695		8.44241	0
34817	Thu Mar 23 12:11:43 2017_x000D_	73.3801	74.5796	240.312	4.19424	1	62.3584	67.0925	43.7106	0.762894	13.3242		17.4885	0
34818	Thu Mar 23 12:11:43 2017_x000D_	73.0954	75.0883	236.647	4.13026	1	62.3584	67.0925	43.7106	0.762894	13.3872		14.9639	91.3864
34819	Thu Mar 23 12:11:43 2017_x000D_	72.8096	75.4971	238.885	4.16933	1	64.4201	69.335	41.3637	0.721932	10.4094		6.7121	0
34820	Thu Mar 23 12:11:43 2017_x000D_	72.7151	75.6999	236.646	4.13026	1	64.4201	69.335	41.3637	0.721932	10.4556		13.4121	0
34821	Thu Mar 23 12:11:43 2017_x000D_	72.5262	76.1051	236.646	4.13026	1	64.4201	69.335	41.3637	0.721932	10.5614		14.9664	0
34822	Thu Mar 23 12:11:43 2017_x000D_	72.2404	76.514	238.885	4.16933	1	64.4201	69.335	41.3637	0.721932	10.6158		6.70938	0
34823	Thu Mar 23 12:11:43 2017_x000D_	72.1459	76.7167	236.646	4.13026	1	64.4201	69.335	41.3637	0.721932	10.6854		8.44021	142.116
34824	Thu Mar 23 12:11:43 2017_x000D_	71.9545	76.9229	236.646	4.13026	1	67.9539	72.4899	45	0.785398	5.97129		13.4108	0
34825	Thu Mar 23 12:11:43 2017_x000D_	71.7657	77.3281	236.646	4.13026	1	67.9539	72.4899	45	0.785398	6.15938		8.44241	0
34826	Thu Mar 23 12:11:43 2017_x000D_	71.5743	77.5344	236.646	4.13026	1	67.9539	72.4899	45	0.785398	6.20921		10.8037	0
34827	Thu Mar 23 12:11:43 2017_x000D_	71.3841	77.8402	235.045	4.10231	1	67.9539	72.4899	45	0.785398	6.35547		8.44241	284.142
34828	Thu Mar 23 12:11:43 2017_x000D_	71.1927	78.0465	235.045	4.10231	2	75.702	77.9373	108.512	1.8939	4.51062		6.70811	0
34829	Thu Mar 23 12:11:43 2017_x000D_	71.0983	78.2492	232.888	4.06466	2	75.702	77.9373	108.512	1.8939	4.61425		10.8095	0
34830	Thu Mar 23 12:11:43 2017_x000D_	70.9079	78.5551	227.144	3.96441	2	75.702	77.9373	108.512	1.8939	4.83374		8.45513	0
34831	Thu Mar 23 12:11:43 2017_x000D_	70.7162	78.7617	219.718	3.8348	2	75.702	77.9373	108.512	1.8939	5.0535		0	47.4968
34832	Thu Mar 23 12:11:43 2017_x000D_	70.7162	78.7617	219.718	3.8348	2	74.7716	79.2183	104.692	1.82722	4.08102		4.10071	0
34833	Thu Mar 23 12:11:43 2017_x000D_	70.8138	78.8574	204.279	3.56535	2	74.7716	79.2183	104.692	1.82722	3.97422		4.12649	0
34834	Thu Mar 23 12:11:43 2017_x000D_	70.715	78.7617	195.839	3.41803	2	74.7716	79.2183	104.692	1.82722	4.08222		8.44369	0
34835	Thu Mar 23 12:11:43 2017_x000D_	70.523	78.9675	179.447	3.13195	2	74.7716	79.2183	104.692	1.82722	4.256		2.99438	0
34836	Thu Mar 23 12:11:43 2017_x000D_	70.5214	78.8677	171.159	2.98729	2	74.7716	79.2183	104.692	1.82722	4.26464		9.17821	137.247
34837	Thu Mar 23 12:11:43 2017_x000D_	70.2286	78.779	157.267	2.74482	1	74.7839	74.6434	0	0	6.15256		5.82668	0
34838	Thu Mar 23 12:11:44 2017_x000D_	70.0345	78.7859	145.273	2.53548	1	74.7839	74.6434	0	0	6.30215		6.57017	0
34839	Thu Mar 23 12:11:44 2017_x000D_	69.9352	78.5907	135.846	2.37096	1	74.7839	74.6434	0	0	6.25229		6.47925	0
34840	Thu Mar 23 12:11:44 2017_x000D_	69.7398	78.4987	129.81	2.26562	1	74.7839	74.6434	0	0	6.34872		6.585	46.0609
34841	Thu Mar 23 12:11:44 2017_x000D_	69.64	78.3032	124.315	2.1697	1	76.3092	74.4679	0	0	7.69336		10.5619	0
34842	Thu Mar 23 12:11:44 2017_x000D_	69.4414	78.0125	125.864	2.19674	1	76.3092	74.4679	0	0	7.72857		25.209	0
34843	Thu Mar 23 12:11:44 2017_x000D_	68.9454	77.3342	122.028	2.1298	1	76.3092	74.4679	0	0	7.90198		14.659	0
34844	Thu Mar 23 12:11:44 2017_x000D_	68.6476	76.9468	124.317	2.16973	1	76.3092	74.4679	0	0	8.05264		23.7326	25.9691
34845	Thu Mar 23 12:11:44 2017_x000D_	68.2481	76.264	125.862	2.19671	1	77.1745	74.492	0	0	9.10058		14.6824	0
34846	Thu Mar 23 12:11:44 2017_x000D_	67.9498	75.876	128.082	2.23546	1	77.1745	74.492	0	0	9.32794		18.7901	0
34847	Thu Mar 23 12:11:44 2017_x000D_	67.5525	75.3918	129.799	2.26542	1	77.1745	74.492	0	0	9.66398		10.6194	0
34848	Thu Mar 23 12:11:44 2017_x000D_	67.3527	75.0996	135.819	2.37049	1	77.1745	74.492	0	0	9.84058		10.5333	0
34849	Thu Mar 23 12:11:44 2017_x000D_	67.0568	74.9106	137.711	2.40352	1	77.1745	74.492	0	0	10.1264		18.8201	12.9831
34850	Thu Mar 23 12:11:44 2017_x000D_	66.6589	74.4256	139.721	2.43859	1	77.6071	74.5041	0	0	10.9485		12.4472	0
34851	Thu Mar 23 12:11:44 2017_x000D_	66.3612	74.1366	143.597	2.50623	1	77.6071	74.5041	0	0	11.2519		14.6328	0
34852	Thu Mar 23 12:11:44 2017_x000D_	65.9658	73.851	145.844	2.54545	1	77.6071	74.5041	0	0	11.6596		10.5591	0
34853	Thu Mar 23 12:11:44 2017_x000D_	65.6692	73.6615	147.414	2.57285	1	77.6071	74.5041	0	0	11.9676		14.6478	6.4885
34854	Thu Mar 23 12:11:44 2017_x000D_	65.2734	73.3756	149.737	2.6134	1	77.8233	74.5101	0	0	12.6011		13.0885	0
34855	Thu Mar 23 12:11:44 2017_x000D_	64.8788	73.1895	149.738	2.61343	1	77.8233	74.5101	0	0	13.0117		14.6746	0
34856	Thu Mar 23 12:11:44 2017_x000D_	64.4824	72.9029	147.414	2.57285	1	77.8233	74.5101	0	0	13.4374		13.1059	0
34857	Thu Mar 23 12:11:44 2017_x000D_	64.0873	72.7165	147.416	2.57289	1	77.8233	74.5101	0	0	13.8526		8.3313	0
34858	Thu Mar 23 12:11:44 2017_x000D_	63.8881	72.523	147.414	2.57285	1	77.8233	74.5101	0	0	14.0762		8.33345	0
34859	Thu Mar 23 12:11:45 2017_x000D_	63.6888	72.3295	147.412	2.57282	1	77.8233	74.5101	0	0	14.3017		19.679	0
34860	Thu Mar 23 12:11:45 2017_x000D_	63.0955	72.0497	149.735	2.61337	1	77.8233	74.5101	0	0	14.9319		6.57027	0
34861	Thu Mar 23 12:11:45 2017_x000D_	62.8975	71.9561	147.416	2.57289	1	77.8233	74.5101	0	0	15.1427		21.2104	39.3448
34862	Thu Mar 23 12:11:45 2017_x000D_	62.3018	71.5753	147.416	2.57289	1	79.11	74.7639	0	0	17.108		8.35258	0
34863	Thu Mar 23 12:11:45 2017_x000D_	62.102	71.3814	147.414	2.57286	1	79.11	74.7639	0	0	17.3411		18.8785	0
34864	Thu Mar 23 12:11:45 2017_x000D_	61.604	70.9967	145.847	2.54551	1	79.11	74.7639	0	0	17.9068		9.29837	0
34865	Thu Mar 23 12:11:45 2017_x000D_	61.3075	70.9064	141.886	2.47638	1	79.11	74.7639	0	0	18.2156		8.36746	0
34866	Thu Mar 23 12:11:45 2017_x000D_	61.1073	70.7122	141.885	2.47636	1	79.11	74.7639	0	0	18.453		18.9198	0
34867	Thu Mar 23 12:11:45 2017_x000D_	60.6081	70.3268	143.61	2.50646	1	79.11	74.7639	0	0	19.0265		6.66973	0
34868	Thu Mar 23 12:11:45 2017_x000D_	60.5064	70.1291	141.882	2.4763	1	79.11	74.7639	0	0	19.1723		17.218	0
34869	Thu Mar 23 12:11:45 2017_x000D_	60.0084	69.8438	141.498	2.46961	1	79.11	74.7639	0	0	19.7251		6.67782	0
34870	Thu Mar 23 12:11:45 2017_x000D_	59.9065	69.6459	139.748	2.43906	1	79.11	74.7639	0	0	19.8738		8.38867	12.9801
34871	Thu Mar 23 12:11:45 2017_x000D_	59.7058	69.4512	139.747	2.43905	1	79.5425	74.776	0	0	20.5389		14.7894	0
34872	Thu Mar 23 12:11:45 2017_x000D_	59.3062	69.1625	141.881	2.47629	1	79.5425	74.776	0	0	21.0005		8.39715	0
34873	Thu Mar 23 12:11:45 2017_x000D_	59.1053	68.9676	141.88	2.47627	1	79.5425	74.776	0	0	21.2466		9.34492	0
34874	Thu Mar 23 12:11:45 2017_x000D_	58.8073	68.8769	145.84	2.54539	1	79.5425	74.776	0	0	21.558		8.40139	32.9489
34875	Thu Mar 23 12:11:45 2017_x000D_	58.6063	68.6819	145.838	2.54535	1	80.6125	75.0237	14.6918	0.256421	22.9018		4.20292	0
34876	Thu Mar 23 12:11:45 2017_x000D_	58.5056	68.5845	149.71	2.61293	1	80.6125	75.0237	14.6918	0.256421	23.0256		18.9935	0
34877	Thu Mar 23 12:11:45 2017_x000D_	58.0043	68.1978	155.935	2.72158	1	80.6125	75.0237	14.6918	0.256421	23.6162		5.92562	0
34878	Thu Mar 23 12:11:45 2017_x000D_	57.8069	68.2047	161.189	2.81327	1	80.6125	75.0237	14.6918	0.256421	23.8032		9.34804	69.3854
34879	Thu Mar 23 12:11:45 2017_x000D_	57.5087	68.1143	176.063	3.07288	1	82.73	75.954	28.4516	0.496574	26.4116		4.20083	0
34880	Thu Mar 23 12:11:46 2017_x000D_	57.408	68.017	184.676	3.22321	1	82.73	75.954	28.4516	0.496574	26.5368		8.88817	0
34881	Thu Mar 23 12:11:46 2017_x000D_	57.1119	68.0271	196.157	3.42359	1	82.73	75.954	28.4516	0.496574	26.8165		9.43786	0
34882	Thu Mar 23 12:11:46 2017_x000D_	56.8175	68.138	205.02	3.57827	1	82.73	75.954	28.4516	0.496574	27.0656		2.95956	0
34883	Thu Mar 23 12:11:46 2017_x000D_	56.7189	68.1412	211.246	3.68693	1	82.73	75.954	28.4516	0.496574	27.1591		4.26674	26.7812
34884	Thu Mar 23 12:11:46 2017_x000D_	56.6221	68.2454	215.084	3.75392	1	82.9019	76.83	43.4094	0.757636	27.6464		13.4022	0
34885	Thu Mar 23 12:11:46 2017_x000D_	56.2305	68.4604	223.026	3.89254	1	82.9019	76.83	43.4094	0.757636	27.9538		19.3819	0
34886	Thu Mar 23 12:11:46 2017_x000D_	55.8444	68.9784	225.112	3.92894	1	82.9019	76.83	43.4094	0.757636	28.1737		13.4182	0
34887	Thu Mar 23 12:11:46 2017_x000D_	55.4523	69.1936	225.111	3.92893	1	82.9019	76.83	43.4094	0.757636	28.492		10.9281	76.5505
34888	Thu Mar 23 12:11:46 2017_x000D_	55.2602	69.5031	223.027	3.89255	1	80.6745	78.0749	102.787	1.79398	26.8209		25.9203	0
34889	Thu Mar 23 12:11:46 2017_x000D_	54.5766	70.0315	219.023	3.82267	1	80.6745	78.0749	102.787	1.79398	27.3093		10.9281	0
34890	Thu Mar 23 12:11:46 2017_x000D_	54.3845	70.341	221.227	3.86113	1	80.6745	78.0749	102.787	1.79398	27.404		19.3244	0
34891	Thu Mar 23 12:11:46 2017_x000D_	53.8968	70.7618	215.09	3.75403	1	80.6745	78.0749	102.787	1.79398	27.7584		13.4304	0
34892	Thu Mar 23 12:11:46 2017_x000D_	53.5044	70.9773	215.089	3.75402	1	80.6745	78.0749	102.787	1.79398	28.0818		8.55438	32.8712
34893	Thu Mar 23 12:11:46 2017_x000D_	53.3101	71.186	215.09	3.75403	1	79.7769	78.7033	166.987	2.91448	27.5137		22.8595	0
34894	Thu Mar 23 12:11:46 2017_x000D_	52.6218	71.5129	211.257	3.68713	1	79.7769	78.7033	166.987	2.91448	28.0909		10.8628	0
34895	Thu Mar 23 12:11:46 2017_x000D_	52.3284	71.7251	212.662	3.71166	1	79.7769	78.7033	166.987	2.91448	28.3216		10.8719	0
34896	Thu Mar 23 12:11:46 2017_x000D_	52.0347	71.9374	211.258	3.68714	1	79.7769	78.7033	166.987	2.91448	28.5553		20.1758	131.796
34897	Thu Mar 23 12:11:46 2017_x000D_	51.4452	72.2611	208.775	3.64382	1	75.4966	77.7138	189.972	3.31564	24.6617		8.56081	0
34898	Thu Mar 23 12:11:46 2017_x000D_	51.2508	72.47	208.777	3.64384	1	75.4966	77.7138	189.972	3.31564	24.8064		18.9716	0
34899	Thu Mar 23 12:11:46 2017_x000D_	50.659	72.6929	208.775	3.64382	1	75.4966	77.7138	189.972	3.31564	25.34		6.72934	0
34900	Thu Mar 23 12:11:46 2017_x000D_	50.4624	72.8009	211.257	3.68712	1	75.4966	77.7138	189.972	3.31564	25.5117		10.8736	91.5349
34901	Thu Mar 23 12:11:46 2017_x000D_	50.1687	73.0133	212.661	3.71164	1	72.4899	77.1948	180	3.14159	22.7095		17.587	0
34902	Thu Mar 23 12:11:47 2017_x000D_	49.6779	73.3339	213.62	3.72837	1	72.4899	77.1948	180	3.14159	23.1364		10.8778	0
34903	Thu Mar 23 12:11:47 2017_x000D_	49.3841	73.5464	215.086	3.75396	1	72.4899	77.1948	180	3.14159	23.3921		20.2108	0
34904	Thu Mar 23 12:11:47 2017_x000D_	48.7936	73.8707	212.661	3.71164	1	72.4899	77.1948	180	3.14159	23.9283		8.56929	0
34905	Thu Mar 23 12:11:47 2017_x000D_	48.599	74.0798	212.662	3.71165	1	72.4899	77.1948	180	3.14159	24.0931		20.2148	84.5384
34906	Thu Mar 23 12:11:47 2017_x000D_	48.0084	74.4042	215.085	3.75394	1	69.6875	76.8992	180	3.14159	21.8222		10.8977	0
34907	Thu Mar 23 12:11:47 2017_x000D_	47.714	74.617	213.62	3.72837	1	69.6875	76.8992	180	3.14159	22.0917		19.3732	0
34908	Thu Mar 23 12:11:47 2017_x000D_	47.2251	75.0389	215.086	3.75396	1	69.6875	76.8992	180	3.14159	22.5393		0	0
34909	Thu Mar 23 12:11:47 2017_x000D_	47.2251	75.0389	215.086	3.75396	1	69.6875	76.8992	180	3.14159	22.5393		21.7971	58.6963
34910	Thu Mar 23 12:11:47 2017_x000D_	46.6363	75.4646	215.086	3.75396	1	67.7499	76.6276	155.232	2.70931	21.1456		9.51195	0
34911	Thu Mar 23 12:11:47 2017_x000D_	46.3396	75.5764	219.014	3.82252	1	67.7499	76.6276	155.232	2.70931	21.4361		17.6277	0
34912	Thu Mar 23 12:11:47 2017_x000D_	45.8477	75.8978	215.085	3.75394	1	67.7499	76.6276	155.232	2.70931	21.9144		10.8994	0
34913	Thu Mar 23 12:11:47 2017_x000D_	45.5533	76.1107	216.674	3.78168	1	67.7499	76.6276	155.232	2.70931	22.2026		19.4012	52.9497
34914	Thu Mar 23 12:11:47 2017_x000D_	45.0636	76.5331	215.086	3.75395	1	66.1915	77.4562	153.963	2.68717	21.1481		8.57982	0
34915	Thu Mar 23 12:11:47 2017_x000D_	44.8687	76.7424	215.086	3.75396	1	66.1915	77.4562	153.963	2.68717	21.3347		19.0594	0
34916	Thu Mar 23 12:11:47 2017_x000D_	44.2743	76.9667	215.084	3.75393	1	66.1915	77.4562	153.963	2.68717	21.9227		8.58201	0
34917	Thu Mar 23 12:11:47 2017_x000D_	44.0794	77.1761	215.085	3.75394	1	66.1915	77.4562	153.963	2.68717	22.1139		8.58406	67.6085
34918	Thu Mar 23 12:11:47 2017_x000D_	43.8844	77.3855	215.086	3.75396	1	64.1893	78.4906	152.434	2.66047	20.335		13.5152	0
34919	Thu Mar 23 12:11:47 2017_x000D_	43.4896	77.6025	215.085	3.75394	1	64.1893	78.4906	152.434	2.66047	20.7187		8.58406	0
34920	Thu Mar 23 12:11:47 2017_x000D_	43.2946	77.8119	215.086	3.75396	1	64.1893	78.4906	152.434	2.66047	20.9057		12.4261	0
34921	Thu Mar 23 12:11:47 2017_x000D_	42.897	77.928	212.664	3.71169	1	64.1893	78.4906	152.434	2.66047	21.2997		6.75904	0
34922	Thu Mar 23 12:11:47 2017_x000D_	42.6996	78.0366	215.084	3.75392	1	64.1893	78.4906	152.434	2.66047	21.4945		10.9605	82.268
34923	Thu Mar 23 12:11:48 2017_x000D_	42.5069	78.347	212.666	3.71173	1	61.7434	79.7306	151.548	2.64502	19.2862		6.00445	0
34924	Thu Mar 23 12:11:48 2017_x000D_	42.3069	78.3547	212.665	3.7117	1	61.7434	79.7306	151.548	2.64502	19.4851		6.80237	0
34925	Thu Mar 23 12:11:48 2017_x000D_	42.2115	78.5604	206.204	3.59894	1	61.7434	79.7306	151.548	2.64502	19.5669		0	0
34926	Thu Mar 23 12:11:48 2017_x000D_	42.2115	78.5604	206.204	3.59894	1	61.7434	79.7306	151.548	2.64502	19.5669		4.2903	52.9537
34927	Thu Mar 23 12:11:48 2017_x000D_	42.3087	78.4555	197.002	3.43833	1	60.1849	80.5593	152.434	2.66047	17.9996		2.99329	0
34928	Thu Mar 23 12:11:48 2017_x000D_	42.4084	78.4516	190.775	3.32966	1	60.1849	80.5593	152.434	2.66047	17.901		3.02486	0
34929	Thu Mar 23 12:11:48 2017_x000D_	42.4108	78.5524	187.944	3.28025	1	60.1849	80.5593	152.434	2.66047	17.887		0.015	0
34930	Thu Mar 23 12:11:48 2017_x000D_	42.4105	78.552	176.428	3.07925	1	60.1849	80.5593	152.434	2.66047	17.8874		3.00773	38.3095
34931	Thu Mar 23 12:11:48 2017_x000D_	42.3103	78.5554	164.459	2.87036	1	59.0702	81.1823	165.308	2.88517	16.9645		0.0123693	0
34932	Thu Mar 23 12:11:48 2017_x000D_	42.3102	78.555	159.07	2.7763	1	59.0702	81.1823	165.308	2.88517	16.9647		6.69111	0
34933	Thu Mar 23 12:11:48 2017_x000D_	42.1078	78.4613	148.839	2.59773	1	59.0702	81.1823	165.308	2.88517	17.1793		3.00194	0
34934	Thu Mar 23 12:11:48 2017_x000D_	42.0078	78.4649	142.557	2.48809	1	59.0702	81.1823	165.308	2.88517	17.2774		4.23983	0
34935	Thu Mar 23 12:11:48 2017_x000D_	41.9053	78.3676	138.569	2.41848	1	59.0702	81.1823	165.308	2.88517	17.3941		10.8257	14.6746
34936	Thu Mar 23 12:11:48 2017_x000D_	41.6979	78.0723	132.428	2.3113	1	58.6264	81.388	151.548	2.64502	17.2502		8.4925	0
34937	Thu Mar 23 12:11:48 2017_x000D_	41.4925	77.8775	128.881	2.2494	1	58.6264	81.388	151.548	2.64502	17.4898		15.021	0
34938	Thu Mar 23 12:11:48 2017_x000D_	41.182	77.4847	126.673	2.21086	1	58.6264	81.388	151.548	2.64502	17.8758		10.8409	0
34939	Thu Mar 23 12:11:48 2017_x000D_	40.974	77.1892	128.34	2.23995	1	58.6264	81.388	151.548	2.64502	18.1449		8.49479	23.7028
34940	Thu Mar 23 12:11:48 2017_x000D_	40.7684	76.9945	128.341	2.23998	1	57.9555	81.8053	152.434	2.66047	17.8477		21.7168	0
34941	Thu Mar 23 12:11:48 2017_x000D_	40.3518	76.4025	128.34	2.23995	1	57.9555	81.8053	152.434	2.66047	18.4141		10.8716	0
34942	Thu Mar 23 12:11:48 2017_x000D_	40.1433	76.1061	126.673	2.21086	1	57.9555	81.8053	152.434	2.66047	18.7017		10.8667	0
34943	Thu Mar 23 12:11:48 2017_x000D_	39.9348	75.8099	128.338	2.23993	1	57.9555	81.8053	152.434	2.66047	18.9919		15.08	0
34944	Thu Mar 23 12:11:48 2017_x000D_	39.6229	75.4157	130.581	2.27907	1	57.9555	81.8053	152.434	2.66047	19.4142		13.5198	14.6746
34945	Thu Mar 23 12:11:49 2017_x000D_	39.4115	75.0177	130.578	2.27901	1	57.5117	82.011	153.963	2.68717	19.4042		17.0488	0
34946	Thu Mar 23 12:11:49 2017_x000D_	38.999	74.6268	130.58	2.27904	1	57.5117	82.011	153.963	2.68717	19.931		15.0979	0
34947	Thu Mar 23 12:11:49 2017_x000D_	38.6869	74.232	128.338	2.23993	1	57.5117	82.011	153.963	2.68717	20.3687		15.1185	0
34948	Thu Mar 23 12:11:49 2017_x000D_	38.3742	73.8368	130.578	2.27902	1	57.5117	82.011	153.963	2.68717	20.8101		15.1152	20.7017
34949	Thu Mar 23 12:11:49 2017_x000D_	38.0618	73.4415	128.338	2.23993	1	56.8512	82.2108	165.308	2.88517	20.735		17.0955	0
34950	Thu Mar 23 12:11:49 2017_x000D_	37.6482	73.0495	128.341	2.23998	1	56.8512	82.2108	165.308	2.88517	21.2764		0	0
34951	Thu Mar 23 12:11:49 2017_x000D_	37.6482	73.0495	128.341	2.23998	1	56.8512	82.2108	165.308	2.88517	21.2764		23.6509	0
34952	Thu Mar 23 12:11:49 2017_x000D_	37.1278	72.4573	130.58	2.27905	1	56.8512	82.2108	165.308	2.88517	22.0033		8.56254	13.0039
34953	Thu Mar 23 12:11:49 2017_x000D_	36.9207	72.2609	130.581	2.27907	1	56.4179	82.1989	180	3.14159	21.8839		19.4052	0
34954	Thu Mar 23 12:11:49 2017_x000D_	36.5036	71.7665	132.413	2.31103	1	56.4179	82.1989	180	3.14159	22.4814		10.955	0
34955	Thu Mar 23 12:11:49 2017_x000D_	36.2934	71.4679	130.58	2.27904	1	56.4179	82.1989	180	3.14159	22.8068		19.431	0
34956	Thu Mar 23 12:11:49 2017_x000D_	35.8758	70.9728	132.41	2.31099	1	56.4179	82.1989	180	3.14159	23.4095		10.97	0
34957	Thu Mar 23 12:11:49 2017_x000D_	35.6653	70.6738	130.578	2.27902	1	56.4179	82.1989	180	3.14159	23.7381		17.176	39.0176
34958	Thu Mar 23 12:11:49 2017_x000D_	35.2499	70.2798	130.58	2.27906	1	55.1178	82.1633	180	3.14159	23.1506		6.80824	0
34959	Thu Mar 23 12:11:49 2017_x000D_	35.1434	70.0794	128.346	2.24005	1	55.1178	82.1633	180	3.14159	23.3452		13.6341	0
34960	Thu Mar 23 12:11:49 2017_x000D_	34.9299	69.6782	128.343	2.24	1	55.1178	82.1633	180	3.14159	23.7367		8.60071	0
34961	Thu Mar 23 12:11:49 2017_x000D_	34.7219	69.4809	128.344	2.24003	1	55.1178	82.1633	180	3.14159	24.0174		17.2099	19.5102
34962	Thu Mar 23 12:11:49 2017_x000D_	34.3057	69.0861	128.347	2.24008	1	54.4677	82.1456	180	3.14159	24.022		15.2464	0
34963	Thu Mar 23 12:11:49 2017_x000D_	33.9903	68.6876	130.578	2.27901	1	54.4677	82.1456	180	3.14159	24.5039		6.82571	0
34964	Thu Mar 23 12:11:49 2017_x000D_	33.8835	68.4867	128.346	2.24005	1	54.4677	82.1456	180	3.14159	24.7037		17.2396	0
34965	Thu Mar 23 12:11:49 2017_x000D_	33.4666	68.0912	128.348	2.2401	1	54.4677	82.1456	180	3.14159	25.27		6.13438	130.151
34966	Thu Mar 23 12:11:50 2017_x000D_	33.4609	67.8868	128.344	2.24003	1	50.1424	81.8092	180	3.14159	21.728		8.62615	0
34967	Thu Mar 23 12:11:50 2017_x000D_	33.2523	67.6889	128.346	2.24005	1	50.1424	81.8092	180	3.14159	22.015		6.84741	0
34968	Thu Mar 23 12:11:50 2017_x000D_	33.1449	67.4875	130.572	2.27892	1	50.1424	81.8092	180	3.14159	22.2267		10.9796	0
34969	Thu Mar 23 12:11:50 2017_x000D_	32.835	67.2928	128.349	2.2401	1	50.1424	81.8092	180	3.14159	22.5892		9.69047	52.0695
34970	Thu Mar 23 12:11:50 2017_x000D_	32.7247	66.9892	132.397	2.31076	1	48.4074	81.7617	180	3.14159	21.5447		17.2822	0
34971	Thu Mar 23 12:11:50 2017_x000D_	32.3066	66.5929	140.597	2.45388	1	48.4074	81.7617	180	3.14159	22.1208		4.32064	0
34972	Thu Mar 23 12:11:50 2017_x000D_	32.202	66.4939	144.661	2.5248	1	48.4074	81.7617	180	3.14159	22.2648		4.31471	0
34973	Thu Mar 23 12:11:50 2017_x000D_	32.0972	66.3954	161.423	2.81735	1	48.4074	81.7617	180	3.14159	22.4086		6.80908	0
34974	Thu Mar 23 12:11:50 2017_x000D_	31.8913	66.2999	169.829	2.96408	1	48.4074	81.7617	180	3.14159	22.6241		6.80636	39.4714
34975	Thu Mar 23 12:11:50 2017_x000D_	31.6855	66.2044	184.854	3.22631	1	47.1163	81.5084	188.637	3.29233	21.733		6.83873	0
34976	Thu Mar 23 12:11:50 2017_x000D_	31.4854	66.3136	193.794	3.38235	1	47.1163	81.5084	188.637	3.29233	21.7992		0.0067082	0
34977	Thu Mar 23 12:11:50 2017_x000D_	31.4856	66.3137	199.462	3.48128	1	47.1163	81.5084	188.637	3.29233	21.799		6.09003	0
34978	Thu Mar 23 12:11:50 2017_x000D_	31.2827	66.3201	207.166	3.61573	1	47.1163	81.5084	188.637	3.29233	21.9405		6.82508	84.7752
34979	Thu Mar 23 12:11:50 2017_x000D_	31.0829	66.4289	222.888	3.89013	1	44.3059	81.2134	180	3.14159	19.835		4.33647	0
34980	Thu Mar 23 12:11:50 2017_x000D_	30.9843	66.5346	226.965	3.96128	1	44.3059	81.2134	180	3.14159	19.8225		13.6779	0
34981	Thu Mar 23 12:11:50 2017_x000D_	30.5837	66.7523	235.064	4.10263	1	44.3059	81.2134	180	3.14159	19.9355		9.72415	0
34982	Thu Mar 23 12:11:50 2017_x000D_	30.491	67.0629	235.677	4.11333	1	44.3059	81.2134	180	3.14159	19.7759		23.9874	71.6519
34983	Thu Mar 23 12:11:50 2017_x000D_	30.0003	67.6942	233.282	4.07154	1	41.9184	81.1479	180	3.14159	17.9734		11.0766	0
34984	Thu Mar 23 12:11:50 2017_x000D_	29.8059	68.0081	235.064	4.10263	1	41.9184	81.1479	180	3.14159	17.8708		11.0808	0
34985	Thu Mar 23 12:11:50 2017_x000D_	29.6114	68.3221	233.282	4.07154	1	41.9184	81.1479	180	3.14159	17.7754		21.7075	0
34986	Thu Mar 23 12:11:50 2017_x000D_	29.1176	68.851	229.08	3.99819	1	41.9184	81.1479	180	3.14159	17.7503		11.0865	0
34987	Thu Mar 23 12:11:51 2017_x000D_	28.9229	69.1651	222.892	3.8902	1	41.9184	81.1479	180	3.14159	17.6768		19.6516	58.639
34988	Thu Mar 23 12:11:51 2017_x000D_	28.4258	69.5917	216.498	3.77861	1	39.9645	81.0944	180	3.14159	16.2928		8.68347	0
34989	Thu Mar 23 12:11:51 2017_x000D_	28.2283	69.8033	216.499	3.77862	1	39.9645	81.0944	180	3.14159	16.2858		20.565	0
34990	Thu Mar 23 12:11:51 2017_x000D_	27.6262	70.131	213.998	3.73496	1	39.9645	81.0944	180	3.14159	16.5054		11.0646	0
34991	Thu Mar 23 12:11:51 2017_x000D_	27.3266	70.3461	212.459	3.70811	1	39.9645	81.0944	180	3.14159	16.5904		8.68771	39.1017
34992	Thu Mar 23 12:11:51 2017_x000D_	27.129	70.5578	212.46	3.70813	1	38.6616	81.0587	180	3.14159	15.5971		22.1334	0
34993	Thu Mar 23 12:11:51 2017_x000D_	26.5297	70.9881	212.461	3.70814	1	38.6616	81.0587	180	3.14159	15.7671		12.6373	0
34994	Thu Mar 23 12:11:51 2017_x000D_	26.1248	71.1043	209.893	3.66333	1	38.6616	81.0587	180	3.14159	16.0082		6.86267	0
34995	Thu Mar 23 12:11:51 2017_x000D_	25.9239	71.2137	212.459	3.70811	1	38.6616	81.0587	180	3.14159	16.0989		22.1459	32.5893
34996	Thu Mar 23 12:11:51 2017_x000D_	25.3243	71.6443	212.46	3.70812	1	37.5757	81.0289	180	3.14159	15.4327		6.1296	0
34997	Thu Mar 23 12:11:51 2017_x000D_	25.1201	71.6513	212.458	3.70809	1	37.5757	81.0289	180	3.14159	15.5911		22.1574	0
34998	Thu Mar 23 12:11:51 2017_x000D_	24.5201	72.082	212.459	3.7081	1	37.5757	81.0289	180	3.14159	15.8271		8.69619	0
34999	Thu Mar 23 12:11:51 2017_x000D_	24.3223	72.2939	212.46	3.70812	1	37.5757	81.0289	180	3.14159	15.873		17.9138	26.0738
35000	Thu Mar 23 12:11:51 2017_x000D_	23.8213	72.6188	216.495	3.77855	1	36.7069	81.0051	180	3.14159	15.3743		11.0796	0
35001	Thu Mar 23 12:11:51 2017_x000D_	23.5213	72.8342	218.236	3.80894	1	36.7069	81.0051	180	3.14159	15.512		9.72052	0
35002	Thu Mar 23 12:11:51 2017_x000D_	23.2177	72.9474	218.85	3.81965	1	36.7069	81.0051	180	3.14159	15.7126		17.4029	0
35003	Thu Mar 23 12:11:51 2017_x000D_	22.8218	73.3714	218.85	3.81966	1	36.7069	81.0051	180	3.14159	15.8452		11.0862	0
35004	Thu Mar 23 12:11:51 2017_x000D_	22.5216	73.5869	220.635	3.85081	1	36.7069	81.0051	180	3.14159	16.0079		11.0946	26.0768
35005	Thu Mar 23 12:11:51 2017_x000D_	22.2212	73.8026	218.85	3.81965	1	35.838	80.9813	180	3.14159	15.3932		17.4092	0
35006	Thu Mar 23 12:11:51 2017_x000D_	21.8251	74.2267	218.851	3.81967	1	35.838	80.9813	180	3.14159	15.5559		22.1909	0
35007	Thu Mar 23 12:11:51 2017_x000D_	21.2243	74.6582	218.85	3.81966	1	35.838	80.9813	180	3.14159	15.923		6.88542	0
35008	Thu Mar 23 12:11:52 2017_x000D_	21.0227	74.7679	216.496	3.77856	1	35.838	80.9813	180	3.14159	16.0655		6.88015	19.5614
35009	Thu Mar 23 12:11:52 2017_x000D_	20.8213	74.8776	218.85	3.81965	1	35.1862	80.9634	180	3.14159	15.6009		19.7112	0
35010	Thu Mar 23 12:11:52 2017_x000D_	20.3227	75.3055	220.634	3.85079	1	35.1862	80.9634	180	3.14159	15.9039		11.1096	0
35011	Thu Mar 23 12:11:52 2017_x000D_	20.0219	75.5215	218.85	3.81965	1	35.1862	80.9634	180	3.14159	16.1112		8.71096	0
35012	Thu Mar 23 12:11:52 2017_x000D_	19.8237	75.7337	218.85	3.81965	1	35.1862	80.9634	180	3.14159	16.2283		19.7177	19.5614
35013	Thu Mar 23 12:11:52 2017_x000D_	19.3249	76.1617	220.634	3.85079	1	34.5344	80.9455	180	3.14159	15.9441		6.88514	0
35014	Thu Mar 23 12:11:52 2017_x000D_	19.2292	76.3703	218.851	3.81967	1	34.5344	80.9455	180	3.14159	15.9744		13.7804	0
35015	Thu Mar 23 12:11:52 2017_x000D_	18.8258	76.59	218.85	3.81966	1	34.5344	80.9455	180	3.14159	16.3012		8.71316	0
35016	Thu Mar 23 12:11:52 2017_x000D_	18.6276	76.8023	218.851	3.81967	1	34.5344	80.9455	180	3.14159	16.4375		13.7885	0
35017	Thu Mar 23 12:11:52 2017_x000D_	18.224	77.0222	218.85	3.81965	1	34.5344	80.9455	180	3.14159	16.7756		6.89356	19.5613
35018	Thu Mar 23 12:11:52 2017_x000D_	18.0222	77.1321	216.497	3.77858	1	33.8826	80.9277	180	3.14159	16.3082		6.14459	0
35019	Thu Mar 23 12:11:52 2017_x000D_	18.0292	77.3368	216.499	3.77862	1	33.8826	80.9277	180	3.14159	16.255		6.16333	0
35020	Thu Mar 23 12:11:52 2017_x000D_	17.8239	77.3445	216.497	3.77859	1	33.8826	80.9277	180	3.14159	16.4536		11.1228	0
35021	Thu Mar 23 12:11:52 2017_x000D_	17.5227	77.5607	214.9	3.75072	1	33.8826	80.9277	180	3.14159	16.7028		4.35548	41.036
35022	Thu Mar 23 12:11:52 2017_x000D_	17.4236	77.6668	214.005	3.73509	1	32.5986	80.4561	187.655	3.2752	15.4292		13.8072	0
35023	Thu Mar 23 12:11:52 2017_x000D_	17.0194	77.8869	205.997	3.59533	1	32.5986	80.4561	187.655	3.2752	15.7896		3.0951	0
35024	Thu Mar 23 12:11:52 2017_x000D_	16.9163	77.8907	199.59	3.48351	1	32.5986	80.4561	187.655	3.2752	15.8907		6.86774	0
35025	Thu Mar 23 12:11:52 2017_x000D_	17.1249	77.985	185.149	3.23146	1	32.5986	80.4561	187.655	3.2752	15.6698		0.015	0
35026	Thu Mar 23 12:11:52 2017_x000D_	17.1246	77.9846	173.208	3.02305	1	32.5986	80.4561	187.655	3.2752	15.6701		3.08559	52.4789
35027	Thu Mar 23 12:11:52 2017_x000D_	17.0218	77.9879	160.956	2.80922	1	30.8696	80.1904	180	3.14159	14.0219		0.0182483	0
35028	Thu Mar 23 12:11:52 2017_x000D_	17.0219	77.9873	147.698	2.57782	1	30.8696	80.1904	180	3.14159	14.0219		3.08289	0
35029	Thu Mar 23 12:11:52 2017_x000D_	16.9192	77.9909	141.285	2.46588	1	30.8696	80.1904	180	3.14159	14.1227		6.15909	0
35030	Thu Mar 23 12:11:53 2017_x000D_	16.9127	77.7857	125.048	2.1825	1	30.8696	80.1904	180	3.14159	14.1625		6.87815	86.7366
35031	Thu Mar 23 12:11:53 2017_x000D_	16.7039	77.691	118.685	2.07145	1	28.0725	79.4587	187.655	3.2752	11.5052		3.07359	0
35032	Thu Mar 23 12:11:53 2017_x000D_	16.7006	77.5886	112.315	1.96026	1	28.0725	79.4587	187.655	3.2752	11.5246		12.6579	0
35033	Thu Mar 23 12:11:53 2017_x000D_	16.584	77.1831	103.939	1.81408	1	28.0725	79.4587	187.655	3.2752	11.7117		21.7427	0
35034	Thu Mar 23 12:11:53 2017_x000D_	16.4562	76.4697	100.566	1.75521	1	28.0725	79.4587	187.655	3.2752	11.9947		13.7625	58.9976
35035	Thu Mar 23 12:11:53 2017_x000D_	16.2361	76.0672	100.57	1.75528	1	26.1248	79.1868	193.013	3.36871	10.3691		12.3106	0
35036	Thu Mar 23 12:11:53 2017_x000D_	16.2217	75.6571	100.568	1.75525	1	26.1248	79.1868	193.013	3.36871	10.5133		12.6992	0
35037	Thu Mar 23 12:11:53 2017_x000D_	16.1043	75.2504	103.359	1.80395	1	26.1248	79.1868	193.013	3.36871	10.7659		27.8977	0
35038	Thu Mar 23 12:11:53 2017_x000D_	15.9688	74.3304	106.8	1.86402	1	26.1248	79.1868	193.013	3.36871	11.2574		9.25178	34.9678
35039	Thu Mar 23 12:11:53 2017_x000D_	15.9579	74.0222	106.089	1.8516	1	25.0565	78.7206	180	3.14159	10.2401		22.4588	0
35040	Thu Mar 23 12:11:53 2017_x000D_	15.7263	73.3103	112.292	1.95986	1	25.0565	78.7206	180	3.14159	10.7854		8.74139	0
35041	Thu Mar 23 12:11:53 2017_x000D_	15.5129	73.1119	112.296	1.95993	1	25.0565	78.7206	180	3.14159	11.0697		9.76088	0
35042	Thu Mar 23 12:11:53 2017_x000D_	15.3988	72.8072	116.039	2.02526	1	25.0565	78.7206	180	3.14159	11.3243		15.745	0
35043	Thu Mar 23 12:11:53 2017_x000D_	15.2774	72.2966	119.974	2.09394	1	25.0565	78.7206	180	3.14159	11.7004		15.4717	26.8201
35044	Thu Mar 23 12:11:53 2017_x000D_	14.9531	71.8956	122.546	2.13883	1	24.1959	78.4785	180	3.14159	11.3474		0	0
35045	Thu Mar 23 12:11:53 2017_x000D_	14.9531	71.8956	122.546	2.13883	1	24.1959	78.4785	180	3.14159	11.3474		20.7609	0
35046	Thu Mar 23 12:11:53 2017_x000D_	14.6213	71.2883	124.983	2.18137	1	24.1959	78.4785	180	3.14159	11.9738		11.1602	0
35047	Thu Mar 23 12:11:53 2017_x000D_	14.4038	70.9865	126.586	2.20934	1	24.1959	78.4785	180	3.14159	12.3294		15.5017	53.0799
35048	Thu Mar 23 12:11:53 2017_x000D_	14.0789	70.5847	128.945	2.25051	1	22.6337	79.3092	153.963	2.68717	12.2189		8.77311	0
35049	Thu Mar 23 12:11:53 2017_x000D_	13.8648	70.3855	128.946	2.25054	1	22.6337	79.3092	153.963	2.68717	12.511		18.0733	0
35050	Thu Mar 23 12:11:53 2017_x000D_	13.5363	69.8805	128.329	2.23977	1	22.6337	79.3092	153.963	2.68717	13.102		11.1975	0
35051	Thu Mar 23 12:11:54 2017_x000D_	13.3182	69.5776	126.587	2.20936	1	22.6337	79.3092	153.963	2.68717	13.4715		15.5359	29.4259
35052	Thu Mar 23 12:11:54 2017_x000D_	12.9926	69.1749	128.943	2.25049	1	21.7437	79.7215	180	3.14159	13.7045		6.93809	0
35053	Thu Mar 23 12:11:54 2017_x000D_	12.8818	68.9719	126.586	2.20935	1	21.7437	79.7215	180	3.14159	13.9315		11.2125	0
35054	Thu Mar 23 12:11:54 2017_x000D_	12.6634	68.6686	124.987	2.18143	1	21.7437	79.7215	180	3.14159	14.3045		19.913	0
35055	Thu Mar 23 12:11:54 2017_x000D_	12.2303	68.1656	126.588	2.20938	1	21.7437	79.7215	180	3.14159	14.9681		6.94886	0
35056	Thu Mar 23 12:11:54 2017_x000D_	12.1193	67.9623	124.091	2.1658	1	21.7437	79.7215	180	3.14159	15.1957		11.2317	35.3941
35057	Thu Mar 23 12:11:54 2017_x000D_	11.9005	67.6585	122.556	2.13901	1	20.6361	80.1279	166.987	2.91448	15.2249		13.9195	0
35058	Thu Mar 23 12:11:54 2017_x000D_	11.6779	67.2514	122.555	2.13899	1	20.6361	80.1279	166.987	2.91448	15.6861		15.5794	0
35059	Thu Mar 23 12:11:54 2017_x000D_	11.3516	66.8474	119.997	2.09434	1	20.6361	80.1279	166.987	2.91448	16.2041		11.2491	0
35060	Thu Mar 23 12:11:54 2017_x000D_	11.1325	66.5431	118.67	2.07118	1	20.6361	80.1279	166.987	2.91448	16.5791		9.84761	19.5974
35061	Thu Mar 23 12:11:54 2017_x000D_	11.0171	66.2358	122.555	2.13899	1	19.9831	80.11	180	3.14159	16.5192		4.4128	0
35062	Thu Mar 23 12:11:54 2017_x000D_	10.9096	66.1354	118.67	2.07118	1	19.9831	80.11	180	3.14159	16.6619		16.787	0
35063	Thu Mar 23 12:11:54 2017_x000D_	10.6827	65.6239	119.996	2.09432	1	19.9831	80.11	180	3.14159	17.2147		4.41704	0
35064	Thu Mar 23 12:11:54 2017_x000D_	10.5751	65.5234	116.076	2.02591	1	19.9831	80.11	180	3.14159	17.3574		13.9638	19.6004
35065	Thu Mar 23 12:11:54 2017_x000D_	10.3518	65.115	116.077	2.02592	1	19.33	80.092	165.308	2.88517	17.4619		6.98814	0
35066	Thu Mar 23 12:11:54 2017_x000D_	10.2399	64.9107	118.67	2.07118	1	19.33	80.092	165.308	2.88517	17.6947		13.9732	0
35067	Thu Mar 23 12:11:54 2017_x000D_	10.0165	64.502	118.67	2.07118	1	19.33	80.092	165.308	2.88517	18.1601		6.98425	0
35068	Thu Mar 23 12:11:54 2017_x000D_	9.90487	64.2977	116.078	2.02594	1	19.33	80.092	165.308	2.88517	18.3927		6.98703	0
35069	Thu Mar 23 12:11:54 2017_x000D_	9.79323	64.0933	113.376	1.97879	1	19.33	80.092	165.308	2.88517	18.6255		3.10963	58.8071
35070	Thu Mar 23 12:11:54 2017_x000D_	9.78987	63.9897	101.121	1.7649	1	17.3705	80.0383	180	3.14159	17.7489		3.11941	0
35071	Thu Mar 23 12:11:54 2017_x000D_	9.79396	64.0936	95.009	1.65822	1	17.3705	80.0383	180	3.14159	17.6533		3.11607	0
35072	Thu Mar 23 12:11:54 2017_x000D_	9.69015	64.0971	86.4186	1.50829	1	17.3705	80.0383	180	3.14159	17.6949		6.25951	0
35073	Thu Mar 23 12:11:55 2017_x000D_	9.69807	64.3056	68.0715	1.18807	1	17.3705	80.0383	180	3.14159	17.5038		3.10727	52.587
35074	Thu Mar 23 12:11:55 2017_x000D_	9.69411	64.2021	61.5235	1.07379	1	15.6379	79.7723	180	3.14159	16.6661		0.0226813	0
35075	Thu Mar 23 12:11:55 2017_x000D_	9.69365	64.2027	44.7467	0.780977	1	15.6379	79.7723	180	3.14159	16.6657		0.0109202	0
35076	Thu Mar 23 12:11:55 2017_x000D_	9.6933	64.2028	36.3223	0.633944	1	15.6379	79.7723	180	3.14159	16.6658		8.77997	0
35077	Thu Mar 23 12:11:55 2017_x000D_	9.89305	63.9889	23.0001	0.401427	1	15.6379	79.7723	180	3.14159	16.7964		3.11248	39.6615
35078	Thu Mar 23 12:11:55 2017_x000D_	9.99675	63.9857	16.4765	0.287569	1	14.3405	79.5182	191.014	3.33383	16.1284		8.79036	0
35079	Thu Mar 23 12:11:55 2017_x000D_	10.1969	63.7717	10.6944	0.186652	1	14.3405	79.5182	191.014	3.33383	16.2826		12.4741	0
35080	Thu Mar 23 12:11:55 2017_x000D_	10.6125	63.7587	-1.28105	-0.0223586	1	14.3405	79.5182	191.014	3.33383	16.1944		6.24277	0
35081	Thu Mar 23 12:11:55 2017_x000D_	10.8205	63.7525	-1.28144	-0.0223653	1	14.3405	79.5182	191.014	3.33383	16.1539		24.9504	35.0224
35082	Thu Mar 23 12:11:55 2017_x000D_	11.6518	63.7274	-1.28271	-0.0223876	1	13.2703	79.0518	180	3.14159	15.4096		9.87184	0
35083	Thu Mar 23 12:11:55 2017_x000D_	11.967	63.8219	1.72932	0.0301823	1	13.2703	79.0518	180	3.14159	15.2856		12.4617	0
35084	Thu Mar 23 12:11:55 2017_x000D_	12.3822	63.8093	1.72936	0.0301831	1	13.2703	79.0518	180	3.14159	15.2684		21.8019	0
35085	Thu Mar 23 12:11:55 2017_x000D_	13.1086	63.7874	1.72931	0.0301821	1	13.2703	79.0518	180	3.14159	15.2653		9.33708	0
35086	Thu Mar 23 12:11:55 2017_x000D_	13.4197	63.7782	7.44309	0.129906	1	13.2703	79.0518	180	3.14159	15.2743		21.9843	20.5851
35087	Thu Mar 23 12:11:55 2017_x000D_	14.1417	63.6528	10.71	0.186925	1	12.6261	78.8155	180	3.14159	15.2383		6.21887	0
35088	Thu Mar 23 12:11:55 2017_x000D_	14.3489	63.6465	10.7108	0.186938	1	12.6261	78.8155	180	3.14159	15.2665		9.32509	0
35089	Thu Mar 23 12:11:55 2017_x000D_	14.6596	63.6373	15.7893	0.275575	1	12.6261	78.8155	180	3.14159	15.3138		15.8344	0
35090	Thu Mar 23 12:11:55 2017_x000D_	15.1738	63.5182	19.2915	0.3367	1	12.6261	78.8155	180	3.14159	15.508		9.81305	26.868
35091	Thu Mar 23 12:11:55 2017_x000D_	15.4808	63.4053	23.0317	0.401978	1	11.7639	78.5732	180	3.14159	15.6167		15.8133	0
35092	Thu Mar 23 12:11:55 2017_x000D_	15.9943	63.2863	24.6237	0.429764	1	11.7639	78.5732	180	3.14159	15.8614		11.1769	0
35093	Thu Mar 23 12:11:55 2017_x000D_	16.2975	63.0698	25.7566	0.449538	1	11.7639	78.5732	180	3.14159	16.1527		16.6872	0
35094	Thu Mar 23 12:11:56 2017_x000D_	16.8073	62.8473	27.0019	0.471271	1	11.7639	78.5732	180	3.14159	16.5148		11.1612	14.5386
35095	Thu Mar 23 12:11:56 2017_x000D_	17.11	62.631	25.7559	0.449525	1	11.3375	78.3429	180	3.14159	16.7387		6.2007	0
35096	Thu Mar 23 12:11:56 2017_x000D_	17.3166	62.6249	25.7574	0.449551	1	11.3375	78.3429	180	3.14159	16.8168		13.8459	0
35097	Thu Mar 23 12:11:56 2017_x000D_	17.7227	62.4056	25.757	0.449545	1	11.3375	78.3429	180	3.14159	17.1688		13.8392	0
35098	Thu Mar 23 12:11:56 2017_x000D_	18.1286	62.1864	25.7567	0.449538	1	11.3375	78.3429	180	3.14159	17.5257		13.8365	0
35099	Thu Mar 23 12:11:56 2017_x000D_	18.5344	61.9672	25.7563	0.449532	1	11.3375	78.3429	180	3.14159	17.8874		13.8339	26.8738
35100	Thu Mar 23 12:11:56 2017_x000D_	18.9401	61.748	25.7559	0.449526	1	10.4751	78.1006	180	3.14159	18.4137		12.7499	0
35101	Thu Mar 23 12:11:56 2017_x000D_	19.3491	61.6325	23.0294	0.401938	1	10.4751	78.1006	180	3.14159	18.7068		16.6427	0
35102	Thu Mar 23 12:11:56 2017_x000D_	19.8575	61.4105	21.9975	0.383929	1	10.4751	78.1006	180	3.14159	19.1465		11.1511	0
35103	Thu Mar 23 12:11:56 2017_x000D_	20.16	61.1945	23.0277	0.40191	1	10.4751	78.1006	180	3.14159	19.4837		19.5408	66.9268
35104	Thu Mar 23 12:11:56 2017_x000D_	20.7713	60.9696	23.0284	0.401921	1	8.27624	78.4773	180	3.14159	21.5092		9.75719	0
35105	Thu Mar 23 12:11:56 2017_x000D_	21.0765	60.8572	19.2796	0.336493	1	8.27624	78.4773	180	3.14159	21.7788		12.733	0
35106	Thu Mar 23 12:11:56 2017_x000D_	21.485	60.742	21.9973	0.383925	1	8.27624	78.4773	180	3.14159	22.1136		9.76563	0
35107	Thu Mar 23 12:11:56 2017_x000D_	21.7905	60.6296	20.1955	0.352478	1	8.27624	78.4773	180	3.14159	22.387		19.5151	39.9051
35108	Thu Mar 23 12:11:56 2017_x000D_	22.401	60.405	20.1955	0.352479	1	6.95862	78.6596	180	3.14159	23.9102		19.5056	0
35109	Thu Mar 23 12:11:56 2017_x000D_	23.0112	60.1805	20.1955	0.352479	1	6.95862	78.6596	180	3.14159	24.4778		11.1179	0
35110	Thu Mar 23 12:11:56 2017_x000D_	23.3127	59.965	19.2774	0.336454	1	6.95862	78.6596	180	3.14159	24.8384		19.4951	0
35111	Thu Mar 23 12:11:56 2017_x000D_	23.9226	59.7407	19.2771	0.336449	1	6.95862	78.6596	180	3.14159	25.4107		12.326	0
35112	Thu Mar 23 12:11:56 2017_x000D_	24.3333	59.729	19.2798	0.336496	1	6.95862	78.6596	180	3.14159	25.6953		6.89003	36.7737
35113	Thu Mar 23 12:11:56 2017_x000D_	24.5354	59.6199	21.9993	0.383961	1	6.12372	77.7621	255.308	4.45597	25.8482		12.6938	0
35114	Thu Mar 23 12:11:56 2017_x000D_	24.9426	59.5049	19.2796	0.336492	1	6.12372	77.7621	255.308	4.45597	26.2198		16.5863	0
35115	Thu Mar 23 12:11:57 2017_x000D_	25.4493	59.2837	20.1955	0.352479	1	6.12372	77.7621	255.308	4.45597	26.7382		9.22561	0
35116	Thu Mar 23 12:11:57 2017_x000D_	25.7567	59.2751	19.2807	0.336512	1	6.12372	77.7621	255.308	4.45597	26.9671		19.4544	41.2906
35117	Thu Mar 23 12:11:57 2017_x000D_	26.3653	59.0512	19.2805	0.336508	1	5.74353	76.4393	261.074	4.5566	26.9741		6.88332	0
35118	Thu Mar 23 12:11:57 2017_x000D_	26.5672	58.9422	22.0019	0.384006	1	5.74353	76.4393	261.074	4.5566	27.1988		16.5635	0
35119	Thu Mar 23 12:11:57 2017_x000D_	27.0732	58.7213	23.036	0.402054	1	5.74353	76.4393	261.074	4.5566	27.7287		9.71259	0
35120	Thu Mar 23 12:11:57 2017_x000D_	27.377	58.6094	19.2787	0.336477	1	5.74353	76.4393	261.074	4.5566	28.0341		12.6675	33.357
35121	Thu Mar 23 12:11:57 2017_x000D_	27.7834	58.4948	22.0027	0.38402	1	5.57206	75.3407	256.987	4.48527	27.877		6.87277	0
35122	Thu Mar 23 12:11:57 2017_x000D_	27.9849	58.3858	19.2785	0.336473	1	5.57206	75.3407	256.987	4.48527	28.1035		6.87398	0
35123	Thu Mar 23 12:11:57 2017_x000D_	28.1865	58.2769	22.0017	0.384002	1	5.57206	75.3407	256.987	4.48527	28.33		15.6563	0
35124	Thu Mar 23 12:11:57 2017_x000D_	28.695	58.1595	25.7737	0.449836	1	5.57206	75.3407	256.987	4.48527	28.8074		8.71287	91.8515
35125	Thu Mar 23 12:11:57 2017_x000D_	28.8934	57.9474	25.7719	0.449804	1	6.78455	72.5293	280.926	4.90309	26.4846		6.13738	0
35126	Thu Mar 23 12:11:57 2017_x000D_	29.0979	57.9417	25.7733	0.449829	1	6.78455	72.5293	280.926	4.90309	26.6587		15.3886	0
35127	Thu Mar 23 12:11:57 2017_x000D_	29.498	57.6207	36.3957	0.635224	1	6.78455	72.5293	280.926	4.90309	27.1692		9.7077	0
35128	Thu Mar 23 12:11:57 2017_x000D_	29.8017	57.509	40.5696	0.708074	1	6.78455	72.5293	280.926	4.90309	27.4845		4.3723	0
35129	Thu Mar 23 12:11:57 2017_x000D_	29.9013	57.4026	53.2775	0.929868	1	6.78455	72.5293	280.926	4.90309	27.6261		4.35972	77.2069
35130	Thu Mar 23 12:11:57 2017_x000D_	30.0005	57.2964	57.4244	1.00225	1	7.76058	70.148	284.692	4.96881	25.6861		0.0123693	0
35131	Thu Mar 23 12:11:57 2017_x000D_	30.0006	57.296	65.3414	1.14042	1	7.76058	70.148	284.692	4.96881	25.6864		4.36646	0
35132	Thu Mar 23 12:11:57 2017_x000D_	30.0997	57.1894	79.9128	1.39474	1	7.76058	70.148	284.692	4.96881	25.8256		6.91469	0
35133	Thu Mar 23 12:11:57 2017_x000D_	30.1958	56.9799	82.8001	1.44513	1	7.76058	70.148	284.692	4.96881	26.0142		9.32245	50.2768
35134	Thu Mar 23 12:11:57 2017_x000D_	30.1862	56.6693	100.112	1.74728	1	8.4811	68.6349	284.692	4.96881	24.7848		3.10358	0
35135	Thu Mar 23 12:11:57 2017_x000D_	30.1829	56.5659	106.254	1.85448	1	8.4811	68.6349	284.692	4.96881	24.832		12.7949	0
35136	Thu Mar 23 12:11:57 2017_x000D_	30.0679	56.1552	121.82	2.12617	1	8.4811	68.6349	284.692	4.96881	24.9346		4.36904	0
35137	Thu Mar 23 12:11:58 2017_x000D_	29.9625	56.0547	125.834	2.19622	1	8.4811	68.6349	284.692	4.96881	24.894		3.10358	41.7299
35138	Thu Mar 23 12:11:58 2017_x000D_	29.9592	55.9513	132.201	2.30735	1	8.9741	67.3342	283.013	4.93951	23.8735		8.74231	0
35139	Thu Mar 23 12:11:58 2017_x000D_	29.7483	55.7502	140.347	2.44952	1	8.9741	67.3342	283.013	4.93951	23.7856		13.1068	0
35140	Thu Mar 23 12:11:58 2017_x000D_	29.4324	55.4484	149.255	2.60499	1	8.9741	67.3342	283.013	4.93951	23.6604		4.37328	0
35141	Thu Mar 23 12:11:58 2017_x000D_	29.3269	55.3478	153.373	2.67686	1	8.9741	67.3342	283.013	4.93951	23.6201		23.4667	0
35142	Thu Mar 23 12:11:58 2017_x000D_	28.6011	55.0561	157.324	2.74583	1	8.9741	67.3342	283.013	4.93951	23.151		8.76115	33.6058
35143	Thu Mar 23 12:11:58 2017_x000D_	28.39	54.8543	157.32	2.74576	1	9.2395	66.2459	283.013	4.93951	22.2825		22.4224	0
35144	Thu Mar 23 12:11:58 2017_x000D_	27.6668	54.6656	156.081	2.72413	1	9.2395	66.2459	283.013	4.93951	21.7639		11.1598	0
35145	Thu Mar 23 12:11:58 2017_x000D_	27.3527	54.4663	157.322	2.74579	1	9.2395	66.2459	283.013	4.93951	21.6066		23.5264	0
35146	Thu Mar 23 12:11:58 2017_x000D_	26.6252	54.1735	153.378	2.67696	1	9.2395	66.2459	283.013	4.93951	21.1661		8.78453	26.2953
35147	Thu Mar 23 12:11:58 2017_x000D_	26.4135	53.9712	153.375	2.6769	1	9.27721	65.3702	279.972	4.88644	20.5813		9.76726	0
35148	Thu Mar 23 12:11:58 2017_x000D_	26.1024	53.8752	149.268	2.60522	1	9.27721	65.3702	279.972	4.88644	20.377		11.1856	0
35149	Thu Mar 23 12:11:58 2017_x000D_	25.7876	53.6754	150.807	2.63207	1	9.27721	65.3702	279.972	4.88644	20.2327		16.6664	0
35150	Thu Mar 23 12:11:58 2017_x000D_	25.2674	53.4804	144.417	2.52055	1	9.27721	65.3702	279.972	4.88644	19.9262		8.80159	33.618
35151	Thu Mar 23 12:11:58 2017_x000D_	25.0552	53.2778	144.415	2.52052	1	9.54268	64.2815	283.013	4.93951	19.0189		18.0965	0
35152	Thu Mar 23 12:11:58 2017_x000D_	24.5313	52.9788	140.391	2.45029	1	9.54268	64.2815	283.013	4.93951	18.7726		11.2528	0
35153	Thu Mar 23 12:11:58 2017_x000D_	24.3155	52.672	138.289	2.4136	1	9.54268	64.2815	283.013	4.93951	18.7887		19.9256	0
35154	Thu Mar 23 12:11:58 2017_x000D_	23.7877	52.2688	136.33	2.37941	1	9.54268	64.2815	283.013	4.93951	18.634		8.8228	0
35155	Thu Mar 23 12:11:58 2017_x000D_	23.575	52.0657	136.33	2.37941	1	9.54268	64.2815	283.013	4.93951	18.6046		8.8228	14.78
35156	Thu Mar 23 12:11:58 2017_x000D_	23.3623	51.8626	136.33	2.37941	1	9.77989	63.8497	289.478	5.05234	18.1155		20.0001	0
35157	Thu Mar 23 12:11:58 2017_x000D_	22.9333	51.3523	138.432	2.41609	1	9.77989	63.8497	289.478	5.05234	18.1438		8.83553	0
35158	Thu Mar 23 12:11:59 2017_x000D_	22.7203	51.1489	138.431	2.41609	1	9.77989	63.8497	289.478	5.05234	18.1319		17.6775	0
35159	Thu Mar 23 12:11:59 2017_x000D_	22.2941	50.742	138.431	2.41607	1	9.77989	63.8497	289.478	5.05234	18.1223		8.84618	13.1552
35160	Thu Mar 23 12:11:59 2017_x000D_	22.0808	50.5384	138.43	2.41606	1	9.79877	63.4116	291.84	5.09357	17.7923		17.6966	0
35161	Thu Mar 23 12:11:59 2017_x000D_	21.6541	50.1311	138.43	2.41605	1	9.79877	63.4116	291.84	5.09357	17.8023		8.85673	0
35162	Thu Mar 23 12:11:59 2017_x000D_	21.4406	49.9272	138.429	2.41604	1	9.79877	63.4116	291.84	5.09357	17.8146		20.039	0
35163	Thu Mar 23 12:11:59 2017_x000D_	20.9098	49.5217	140.378	2.45006	1	9.79877	63.4116	291.84	5.09357	17.7872		8.86531	20.8828
35164	Thu Mar 23 12:11:59 2017_x000D_	20.696	49.3177	140.377	2.45005	1	10.0455	62.7607	291.84	5.09357	17.1507		6.97952	0
35165	Thu Mar 23 12:11:59 2017_x000D_	20.4857	49.2182	142.615	2.48911	1	10.0455	62.7607	291.84	5.09357	17.0996		8.87163	0
35166	Thu Mar 23 12:11:59 2017_x000D_	20.2718	49.014	142.614	2.48909	1	10.0455	62.7607	291.84	5.09357	17.1333		17.7517	0
35167	Thu Mar 23 12:11:59 2017_x000D_	19.8438	48.6054	142.612	2.48905	1	10.0455	62.7607	291.84	5.09357	17.2157		8.88011	0
35168	Thu Mar 23 12:11:59 2017_x000D_	19.6297	48.401	142.611	2.48902	1	10.0455	62.7607	291.84	5.09357	17.2644		13.9977	14.7851
35169	Thu Mar 23 12:11:59 2017_x000D_	19.2081	48.2011	142.614	2.48909	1	10.2827	62.3287	283.013	4.93951	16.7108		8.88652	0
35170	Thu Mar 23 12:11:59 2017_x000D_	18.9938	47.9966	142.613	2.48907	1	10.2827	62.3287	283.013	4.93951	16.7718		15.6962	0
35171	Thu Mar 23 12:11:59 2017_x000D_	18.5684	47.692	144.998	2.53069	1	10.2827	62.3287	283.013	4.93951	16.8192		4.46028	0
35172	Thu Mar 23 12:11:59 2017_x000D_	18.4608	47.5894	144.386	2.52002	1	10.2827	62.3287	283.013	4.93951	16.8561		7.00364	13.1552
35173	Thu Mar 23 12:11:59 2017_x000D_	18.2498	47.4895	146.729	2.56091	1	10.3016	61.8906	261.184	4.55852	16.4489		13.3551	0
35174	Thu Mar 23 12:11:59 2017_x000D_	17.9279	47.182	142.613	2.48907	1	10.3016	61.8906	261.184	4.55852	16.5681		7.01034	0
35175	Thu Mar 23 12:11:59 2017_x000D_	17.7167	47.082	144.998	2.53069	1	10.3016	61.8906	261.184	4.55852	16.5614		8.91197	0
35176	Thu Mar 23 12:11:59 2017_x000D_	17.5018	46.8769	144.996	2.53066	1	10.3016	61.8906	261.184	4.55852	16.6509		7.0249	98.8466
35177	Thu Mar 23 12:11:59 2017_x000D_	17.2903	46.7764	142.615	2.48911	1	10.2251	58.5966	261.184	4.55852	13.7708		8.91414	0
35178	Thu Mar 23 12:11:59 2017_x000D_	17.0753	46.5713	142.614	2.48909	1	10.2251	58.5966	261.184	4.55852	13.8395		11.339	0
35179	Thu Mar 23 12:11:59 2017_x000D_	16.7566	46.3681	132.012	2.30405	1	10.2251	58.5966	261.184	4.55852	13.8635		0.0108167	0
35180	Thu Mar 23 12:12:00 2017_x000D_	16.7569	46.3679	123.545	2.15626	1	10.2251	58.5966	261.184	4.55852	13.8638		3.14053	52.9947
35181	Thu Mar 23 12:12:00 2017_x000D_	16.7611	46.4725	109.288	1.90743	1	10.0822	56.8359	261.184	4.55852	12.3291		0.0192094	0
35182	Thu Mar 23 12:12:00 2017_x000D_	16.7616	46.4729	97.9207	1.70904	1	10.0822	56.8359	261.184	4.55852	12.3291		0.00848528	0
35183	Thu Mar 23 12:12:00 2017_x000D_	16.7618	46.4731	91.9716	1.60521	1	10.0822	56.8359	261.184	4.55852	12.329		4.41325	0
35184	Thu Mar 23 12:12:00 2017_x000D_	16.6617	46.5809	76.5243	1.3356	1	10.0822	56.8359	261.184	4.55852	12.1842		3.13397	0
35185	Thu Mar 23 12:12:00 2017_x000D_	16.658	46.4765	64.1193	1.11909	1	10.0822	56.8359	261.184	4.55852	12.2702		3.13119	32.9376
35186	Thu Mar 23 12:12:00 2017_x000D_	16.6541	46.3722	48.9971	0.85516	1	10.1295	55.739	261.184	4.55852	11.4152		3.14318	0
35187	Thu Mar 23 12:12:00 2017_x000D_	16.6502	46.2675	42.7063	0.745366	1	10.1295	55.739	261.184	4.55852	11.4991		9.81351	0
35188	Thu Mar 23 12:12:00 2017_x000D_	16.9578	46.1562	25.4923	0.444925	1	10.1295	55.739	261.184	4.55852	11.7667		4.39569	0
35189	Thu Mar 23 12:12:00 2017_x000D_	17.0579	46.0492	21.695	0.37865	1	10.1295	55.739	261.184	4.55852	11.912		6.23546	20.735
35190	Thu Mar 23 12:12:00 2017_x000D_	17.2657	46.0447	16.1331	0.281576	1	9.93936	55.0745	261.363	4.56165	11.6281		13.9006	0
35191	Thu Mar 23 12:12:00 2017_x000D_	17.6743	45.8262	16.1309	0.281538	1	9.93936	55.0745	261.363	4.56165	12.0565		25.6396	0
35192	Thu Mar 23 12:12:00 2017_x000D_	18.4982	45.599	16.1312	0.281542	1	9.93936	55.0745	261.363	4.56165	12.7687		12.8097	0
35193	Thu Mar 23 12:12:00 2017_x000D_	18.9098	45.4854	13.2341	0.230979	1	9.93936	55.0745	261.363	4.56165	13.1309		21.9892	13.1792
35194	Thu Mar 23 12:12:00 2017_x000D_	19.6329	45.3655	16.9258	0.295411	1	9.95827	54.6356	261.363	4.56165	13.399		9.80966	0
35195	Thu Mar 23 12:12:00 2017_x000D_	19.9404	45.2543	18.9586	0.330891	1	9.95827	54.6356	261.363	4.56165	13.6986		23.6292	0
35196	Thu Mar 23 12:12:00 2017_x000D_	20.6559	44.925	22.7435	0.396948	1	9.95827	54.6356	261.363	4.56165	14.4477		12.7928	0
35197	Thu Mar 23 12:12:00 2017_x000D_	21.067	44.8117	25.5021	0.445095	1	9.95827	54.6356	261.363	4.56165	14.8295		18.0878	0
35198	Thu Mar 23 12:12:00 2017_x000D_	21.5749	44.4868	29.5023	0.514913	1	9.95827	54.6356	261.363	4.56165	15.4254		0	0
35199	Thu Mar 23 12:12:00 2017_x000D_	21.5749	44.4868	29.5023	0.514913	1	9.95827	54.6356	261.363	4.56165	15.4254		15.8055	0
35200	Thu Mar 23 12:12:00 2017_x000D_	22.089	44.3716	30.6814	0.535491	1	9.95827	54.6356	261.363	4.56165	15.8904		19.8678	0
35201	Thu Mar 23 12:12:01 2017_x000D_	22.5931	43.9421	32.1144	0.560501	1	9.95827	54.6356	261.363	4.56165	16.5526		9.79634	0
35202	Thu Mar 23 12:12:01 2017_x000D_	22.9002	43.8311	36.2241	0.63223	1	9.95827	54.6356	261.363	4.56165	16.8591		15.4987	32.9525
35203	Thu Mar 23 12:12:01 2017_x000D_	23.3038	43.5086	33.6801	0.587829	1	10.0055	53.5382	261.363	4.56165	16.6565		9.78584	0
35204	Thu Mar 23 12:12:01 2017_x000D_	23.6106	43.3978	34.5958	0.60381	1	10.0055	53.5382	261.363	4.56165	16.9684		17.559	0
35205	Thu Mar 23 12:12:01 2017_x000D_	24.0108	42.9707	34.5943	0.603784	1	10.0055	53.5382	261.363	4.56165	17.5448		11.1685	0
35206	Thu Mar 23 12:12:01 2017_x000D_	24.3143	42.7551	36.2237	0.632223	1	10.0055	53.5382	261.363	4.56165	17.9169		9.77737	99.0267
35207	Thu Mar 23 12:12:01 2017_x000D_	24.6208	42.6443	32.1141	0.560496	1	9.92881	50.2382	261.363	4.56165	16.5385		8.77633	0
35208	Thu Mar 23 12:12:01 2017_x000D_	24.8208	42.4308	32.113	0.560478	1	9.92881	50.2382	261.363	4.56165	16.8145		20.7429	0
35209	Thu Mar 23 12:12:01 2017_x000D_	25.4305	42.1047	29.4996	0.514865	1	9.92881	50.2382	261.363	4.56165	17.5059		8.77838	0
35210	Thu Mar 23 12:12:01 2017_x000D_	25.6306	41.8912	34.5947	0.603791	1	9.92881	50.2382	261.363	4.56165	17.7825		20.7321	53.0906
35211	Thu Mar 23 12:12:01 2017_x000D_	26.24	41.5653	32.1133	0.560483	1	9.7858	48.4743	261.363	4.56165	17.8459		11.1553	0
35212	Thu Mar 23 12:12:01 2017_x000D_	26.5431	41.3499	33.6801	0.587828	1	9.7858	48.4743	261.363	4.56165	18.2089		18.0195	0
35213	Thu Mar 23 12:12:01 2017_x000D_	27.049	41.0261	29.4974	0.514826	1	9.7858	48.4743	261.363	4.56165	18.8014		13.8108	0
35214	Thu Mar 23 12:12:01 2017_x000D_	27.4549	40.8089	29.4976	0.51483	1	9.7858	48.4743	261.363	4.56165	19.2602		18.0112	0
35215	Thu Mar 23 12:12:01 2017_x000D_	27.9606	40.4853	30.6763	0.535402	1	9.7858	48.4743	261.363	4.56165	19.8531		0	39.5976
35216	Thu Mar 23 12:12:01 2017_x000D_	27.9606	40.4853	30.6763	0.535402	1	9.84255	47.1556	261.363	4.56165	19.3069		18.0128	0
35217	Thu Mar 23 12:12:01 2017_x000D_	28.4663	40.1616	29.4965	0.514812	1	9.84255	47.1556	261.363	4.56165	19.8937		16.6033	0
35218	Thu Mar 23 12:12:01 2017_x000D_	28.9747	39.9429	28.1392	0.491122	1	9.84255	47.1556	261.363	4.56165	20.4466		8.76361	0
35219	Thu Mar 23 12:12:01 2017_x000D_	29.1744	39.7297	28.1377	0.491095	1	9.84255	47.1556	261.363	4.56165	20.709		6.175	0
35220	Thu Mar 23 12:12:01 2017_x000D_	29.3802	39.726	28.1392	0.491122	1	9.84255	47.1556	261.363	4.56165	20.9026		18.0004	0
35221	Thu Mar 23 12:12:01 2017_x000D_	29.8856	39.4026	32.1148	0.56051	1	9.84255	47.1556	261.363	4.56165	21.4903		6.8933	0
35222	Thu Mar 23 12:12:02 2017_x000D_	30.0882	39.2942	29.4972	0.514823	1	9.84255	47.1556	261.363	4.56165	21.7184		13.7852	0
35223	Thu Mar 23 12:12:02 2017_x000D_	30.4934	39.0775	29.4974	0.514826	1	9.84255	47.1556	261.363	4.56165	22.1746		8.75513	0
35224	Thu Mar 23 12:12:02 2017_x000D_	30.6929	38.8645	29.496	0.514803	1	9.84255	47.1556	261.363	4.56165	22.4383		6.16895	33.5615
35225	Thu Mar 23 12:12:02 2017_x000D_	30.8985	38.8609	29.4976	0.514829	1	9.6711	46.0501	261.363	4.56165	22.4118		11.1204	0
35226	Thu Mar 23 12:12:02 2017_x000D_	31.2006	38.6461	28.1376	0.491094	1	9.6711	46.0501	261.363	4.56165	22.7671		6.88659	0
35227	Thu Mar 23 12:12:02 2017_x000D_	31.403	38.5378	25.4805	0.444719	1	9.6711	46.0501	261.363	4.56165	22.9937		13.7864	0
35228	Thu Mar 23 12:12:02 2017_x000D_	31.8083	38.3212	33.6853	0.587919	1	9.6711	46.0501	261.363	4.56165	23.4476		6.88518	19.8063
35229	Thu Mar 23 12:12:02 2017_x000D_	32.0107	38.213	36.2339	0.6324	1	9.69948	45.3905	261.363	4.56165	23.4373		3.09053	0
35230	Thu Mar 23 12:12:02 2017_x000D_	32.1137	38.2111	42.7402	0.745957	1	9.69948	45.3905	261.363	4.56165	23.536		4.35315	0
35231	Thu Mar 23 12:12:02 2017_x000D_	32.0145	38.317	59.9497	1.04632	1	9.69948	45.3905	261.363	4.56165	23.4093		4.40668	0
35232	Thu Mar 23 12:12:02 2017_x000D_	32.1202	38.419	77.1147	1.34591	1	9.69948	45.3905	261.363	4.56165	23.4796		0	19.8093
35233	Thu Mar 23 12:12:02 2017_x000D_	32.1202	38.419	77.1147	1.34591	1	9.72785	44.7308	261.363	4.56165	23.2649		3.11798	0
35234	Thu Mar 23 12:12:02 2017_x000D_	32.1228	38.5229	94.4285	1.64809	1	9.72785	44.7308	261.363	4.56165	23.2394		3.13912	0
35235	Thu Mar 23 12:12:02 2017_x000D_	32.1256	38.6275	100.41	1.75249	1	9.72785	44.7308	261.363	4.56165	23.2144		0.0247386	0
35236	Thu Mar 23 12:12:02 2017_x000D_	32.1248	38.6273	118.929	2.0757	1	9.72785	44.7308	261.363	4.56165	23.2137		3.13956	6.6061
35237	Thu Mar 23 12:12:02 2017_x000D_	32.1215	38.5227	125.416	2.18892	1	9.73731	44.5108	261.363	4.56165	23.1713		3.12177	0
35238	Thu Mar 23 12:12:02 2017_x000D_	32.118	38.4187	144.432	2.52081	1	9.73731	44.5108	261.363	4.56165	23.195		3.13956	0
35239	Thu Mar 23 12:12:02 2017_x000D_	32.1147	38.3141	150.202	2.62152	1	9.73731	44.5108	261.363	4.56165	23.2195		6.93972	0
35240	Thu Mar 23 12:12:02 2017_x000D_	31.9063	38.2137	166.013	2.89747	1	9.73731	44.5108	261.363	4.56165	23.046		0.0108167	0
35241	Thu Mar 23 12:12:02 2017_x000D_	31.9065	38.214	171.861	2.99953	1	9.73731	44.5108	261.363	4.56165	23.0461		9.25037	6.6031
35242	Thu Mar 23 12:12:02 2017_x000D_	31.5982	38.2193	172.311	3.00739	1	9.74677	44.2909	261.363	4.56165	22.6793		9.79119	0
35243	Thu Mar 23 12:12:02 2017_x000D_	31.2873	38.12	174.87	3.05207	1	9.74677	44.2909	261.363	4.56165	22.407		21.8638	0
35244	Thu Mar 23 12:12:03 2017_x000D_	30.5644	38.0275	172.309	3.00736	1	9.74677	44.2909	261.363	4.56165	21.7395		21.8772	0
35245	Thu Mar 23 12:12:03 2017_x000D_	29.8411	37.9346	163.213	2.84861	1	9.74677	44.2909	261.363	4.56165	21.0757		9.25642	33.7567
35246	Thu Mar 23 12:12:03 2017_x000D_	29.5326	37.94	162.3	2.83267	1	10.0129	43.1976	280.003	4.88698	20.2154		19.662	0
35247	Thu Mar 23 12:12:03 2017_x000D_	28.9083	37.7405	156.746	2.73574	1	10.0129	43.1976	280.003	4.88698	19.6676		11.2709	0
35248	Thu Mar 23 12:12:03 2017_x000D_	28.5932	37.5359	155.503	2.71404	1	10.0129	43.1976	280.003	4.88698	19.4238		6.98239	0
35249	Thu Mar 23 12:12:03 2017_x000D_	28.3838	37.4343	152.806	2.66696	1	10.0129	43.1976	280.003	4.88698	19.2537		11.2785	77.3759
35250	Thu Mar 23 12:12:03 2017_x000D_	28.0684	37.2297	151.346	2.64149	1	11.4207	41.0365	289.478	5.05234	17.0774		22.5969	0
35251	Thu Mar 23 12:12:03 2017_x000D_	27.4366	36.8196	146.217	2.55197	1	11.4207	41.0365	289.478	5.05234	16.5617		6.99442	0
35252	Thu Mar 23 12:12:03 2017_x000D_	27.2269	36.7177	143.875	2.51108	1	11.4207	41.0365	289.478	5.05234	16.3856		20.1093	0
35253	Thu Mar 23 12:12:03 2017_x000D_	26.698	36.3059	142.101	2.48013	1	11.4207	41.0365	289.478	5.05234	15.993		13.997	0
35254	Thu Mar 23 12:12:03 2017_x000D_	26.2782	36.1023	142.104	2.48019	1	11.4207	41.0365	289.478	5.05234	15.6554		17.8338	27.3226
35255	Thu Mar 23 12:12:03 2017_x000D_	25.8517	35.6882	142.102	2.48015	1	11.6775	40.1627	302.17	5.27386	14.8637		8.92324	0
35256	Thu Mar 23 12:12:03 2017_x000D_	25.6383	35.481	142.101	2.48013	1	11.6775	40.1627	302.17	5.27386	14.7249		11.3418	0
35257	Thu Mar 23 12:12:03 2017_x000D_	25.3211	35.2753	143.873	2.51106	1	11.6775	40.1627	302.17	5.27386	14.4926		15.7399	0
35258	Thu Mar 23 12:12:03 2017_x000D_	24.8973	34.966	146.212	2.55188	1	11.6775	40.1627	302.17	5.27386	14.2045		8.93388	47.8643
35259	Thu Mar 23 12:12:03 2017_x000D_	24.6836	34.7586	146.21	2.55185	1	12.61	38.8681	315	5.49779	12.7538		18.3447	0
35260	Thu Mar 23 12:12:03 2017_x000D_	24.1554	34.4505	150.224	2.62191	1	12.61	38.8681	315	5.49779	12.3617		7.02133	0
35261	Thu Mar 23 12:12:03 2017_x000D_	23.9448	34.3484	152.78	2.66651	1	12.61	38.8681	315	5.49779	12.2027		8.94876	0
35262	Thu Mar 23 12:12:03 2017_x000D_	23.7307	34.1407	152.777	2.66646	1	12.61	38.8681	315	5.49779	12.0838		21.0921	23.933
35263	Thu Mar 23 12:12:03 2017_x000D_	23.0982	33.8337	155.464	2.71336	1	13.0763	38.2208	315	5.49779	10.9401		7.03074	0
35264	Thu Mar 23 12:12:03 2017_x000D_	22.8873	33.7315	158.28	2.76252	1	13.0763	38.2208	315	5.49779	10.7893		18.4017	0
35265	Thu Mar 23 12:12:04 2017_x000D_	22.3576	33.4222	156.697	2.73488	1	13.0763	38.2208	315	5.49779	10.4484		9.34606	0
35266	Thu Mar 23 12:12:04 2017_x000D_	22.0461	33.4269	155.466	2.7134	1	13.0763	38.2208	315	5.49779	10.1705		11.4009	23.9355
35267	Thu Mar 23 12:12:04 2017_x000D_	21.7272	33.2202	156.699	2.73492	1	13.5426	37.5734	315	5.49779	9.27028		9.92296	0
35268	Thu Mar 23 12:12:04 2017_x000D_	21.4122	33.1193	158.28	2.7625	1	13.5426	37.5734	315	5.49779	9.04266		15.8414	0
35269	Thu Mar 23 12:12:04 2017_x000D_	20.9856	32.8081	155.462	2.71332	1	13.5426	37.5734	315	5.49779
35270	Thu Mar 23 12:12:04 2017_x000D_	20.3541	32.6056	155.465	2.71337	1	13.5426	37.5734	315	5.49779
35271	Thu Mar 23 12:12:04 2017_x000D_	20.0344	32.3984	156.696	2.73486	1	13.5426	37.5734	315	5.49779
35272	Thu Mar 23 12:12:04 2017_x000D_	19.7185	32.2969	152.784	2.66658	1	14.009	36.9259	315	5.49779
35273	Thu Mar 23 12:12:04 2017_x000D_	19.19	32.0925	154.109	2.68971	1	14.009	36.9259	315	5.49779
35274	Thu Mar 23 12:12:04 2017_x000D_	18.8738	31.9912	155.467	2.7134	1	14.009	36.9259	315	5.49779
35275	Thu Mar 23 12:12:04 2017_x000D_	18.4457	31.6791	152.785	2.6666	1	14.009	36.9259	315	5.49779
35276	Thu Mar 23 12:12:04 2017_x000D_	18.1288	31.5776	156.696	2.73486	1	14.009	36.9259	298.452	5.20896
35277	Thu Mar 23 12:12:04 2017_x000D_	17.8085	31.3699	155.462	2.71333	1	14.009	36.9259	298.452	5.20896
35278	Thu Mar 23 12:12:04 2017_x000D_	17.3834	31.1635	155.462	2.71332	1	14.009	36.9259	298.452	5.20896
35279	Thu Mar 23 12:12:04 2017_x000D_	17.1707	31.0601	152.786	2.66662	1	14.009	36.9259	298.452	5.20896
35280	Thu Mar 23 12:12:04 2017_x000D_	16.6371	30.7487	148.721	2.59568	1	15.7596	36.9786	315	5.49779
35281	Thu Mar 23 12:12:04 2017_x000D_	16.4242	30.6456	151.339	2.64137	1	15.7596	36.9786	315	5.49779
35282	Thu Mar 23 12:12:04 2017_x000D_	16.2112	30.542	148.723	2.59571	1	15.7596	36.9786	315	5.49779
35283	Thu Mar 23 12:12:04 2017_x000D_	15.7851	30.3352	148.725	2.59574	1	15.7596	36.9786	315	5.49779
35284	Thu Mar 23 12:12:04 2017_x000D_	15.5683	30.1255	148.722	2.59569	1	17.7383	36.8177	0	0
35285	Thu Mar 23 12:12:04 2017_x000D_	15.3514	29.9157	148.72	2.59565	1	17.7383	36.8177	0	0
35286	Thu Mar 23 12:12:05 2017_x000D_	15.2504	30.0232	144.54	2.52271	1	17.7383	36.8177	0	0
35287	Thu Mar 23 12:12:05 2017_x000D_	15.2503	30.0228	139.964	2.44283	1	17.7383	36.8177	0	0
35288	Thu Mar 23 12:12:05 2017_x000D_	15.2513	30.0225	119.278	2.0818	1	17.7383	36.8177	0	0
35289	Thu Mar 23 12:12:05 2017_x000D_	15.2553	30.1288	112.803	1.96878	1	19.5076	36.4301	0	0
35290	Thu Mar 23 12:12:05 2017_x000D_	15.256	30.129	94.8104	1.65475	1	19.5076	36.4301	0	0
35291	Thu Mar 23 12:12:05 2017_x000D_	15.1515	30.1307	86.3544	1.50717	1	19.5076	36.4301	0	0
35292	Thu Mar 23 12:12:05 2017_x000D_	15.1479	30.0255	66.8916	1.16748	1	19.5076	36.4301	0	0
35293	Thu Mar 23 12:12:05 2017_x000D_	15.1441	29.9195	60.0173	1.0475	1	22.4675	33.8734	315	5.49779
35294	Thu Mar 23 12:12:05 2017_x000D_	15.245	29.8122	50.9606	0.889431	1	22.4675	33.8734	315	5.49779
35295	Thu Mar 23 12:12:05 2017_x000D_	15.3418	29.5987	36.0418	0.629048	1	22.4675	33.8734	315	5.49779
35296	Thu Mar 23 12:12:05 2017_x000D_	15.4463	29.5974	29.2556	0.510607	1	22.4675	33.8734	315	5.49779
35297	Thu Mar 23 12:12:05 2017_x000D_	15.5434	29.3835	22.4296	0.39147	1	23.6392	32.1443	284.692	4.96881
35298	Thu Mar 23 12:12:05 2017_x000D_	16.0631	29.2705	12.8376	0.224058	1	23.6392	32.1443	284.692	4.96881
35299	Thu Mar 23 12:12:05 2017_x000D_	16.4784	29.159	15.7598	0.27506	1	23.6392	32.1443	284.692	4.96881
35300	Thu Mar 23 12:12:05 2017_x000D_	17.3083	28.9361	15.76	0.275064	1	23.6392	32.1443	284.692	4.96881
35301	Thu Mar 23 12:12:05 2017_x000D_	17.7267	28.9309	15.7625	0.275107	1	23.6392	32.1443	284.692	4.96881
35302	Thu Mar 23 12:12:05 2017_x000D_	18.1413	28.8196	18.6154	0.324901	1	24.8014	30.6352	289.478	5.05234
35303	Thu Mar 23 12:12:05 2017_x000D_	18.9666	28.4908	21.3855	0.373248	1	24.8014	30.6352	289.478	5.05234
35304	Thu Mar 23 12:12:05 2017_x000D_	19.2765	28.3807	19.5478	0.341174	1	24.8014	30.6352	289.478	5.05234
35305	Thu Mar 23 12:12:05 2017_x000D_	19.896	28.1609	25.2265	0.440285	1	24.8014	30.6352	289.478	5.05234
35306	Thu Mar 23 12:12:05 2017_x000D_	20.2057	28.051	29.2708	0.510871	1	25.7647	28.6782	315	5.49779
35307	Thu Mar 23 12:12:05 2017_x000D_	20.7171	27.7263	33.4909	0.584527	1	25.7647	28.6782	315	5.49779
35308	Thu Mar 23 12:12:06 2017_x000D_	21.0264	27.6165	34.416	0.600672	1	25.7647	28.6782	315	5.49779
35309	Thu Mar 23 12:12:06 2017_x000D_	21.4299	27.187	37.8512	0.660629	1	25.7647	28.6782	315	5.49779
35310	Thu Mar 23 12:12:06 2017_x000D_	21.6349	27.0784	40.3182	0.703685	1	26.48	27.3754	315	5.49779
35311	Thu Mar 23 12:12:06 2017_x000D_	21.8365	26.8637	40.3179	0.70368	1	26.48	27.3754	315	5.49779
35312	Thu Mar 23 12:12:06 2017_x000D_	22.0381	26.6491	40.3176	0.703675	1	26.48	27.3754	315	5.49779
35313	Thu Mar 23 12:12:06 2017_x000D_	22.4446	26.3259	42.6269	0.743979	1	26.48	27.3754	315	5.49779
35314	Thu Mar 23 12:12:06 2017_x000D_	22.6462	26.1113	42.6267	0.743976	1	26.48	27.3754	315	5.49779
35315	Thu Mar 23 12:12:06 2017_x000D_	23.0525	25.7883	40.3176	0.703675	1	26.9471	26.7273	280.926	4.90309
35316	Thu Mar 23 12:12:06 2017_x000D_	23.254	25.5737	40.3173	0.70367	1	26.9471	26.7273	280.926	4.90309
35317	Thu Mar 23 12:12:06 2017_x000D_	23.7643	25.2496	40.7629	0.711447	1	26.9471	26.7273	280.926	4.90309
35318	Thu Mar 23 12:12:06 2017_x000D_	23.8617	25.0362	37.8491	0.660592	1	26.9471	26.7273	280.926	4.90309
35319	Thu Mar 23 12:12:06 2017_x000D_	24.0665	24.9278	40.3176	0.703675	1	27.1955	26.0724	284.692	4.96881
35320	Thu Mar 23 12:12:06 2017_x000D_	24.4726	24.605	37.8495	0.660598	1	27.1955	26.0724	284.692	4.96881
35321	Thu Mar 23 12:12:06 2017_x000D_	24.7778	24.3895	36.0571	0.629316	1	27.1955	26.0724	284.692	4.96881
35322	Thu Mar 23 12:12:06 2017_x000D_	24.9792	24.175	36.0565	0.629305	1	27.1955	26.0724	284.692	4.96881
35323	Thu Mar 23 12:12:06 2017_x000D_	25.3884	23.9585	36.0573	0.629318	1	27.8814	25.4309	289.478	5.05234
35324	Thu Mar 23 12:12:06 2017_x000D_	25.5898	23.744	36.0566	0.629307	1	27.8814	25.4309	289.478	5.05234
35325	Thu Mar 23 12:12:06 2017_x000D_	25.7943	23.6358	33.483	0.584389	1	27.8814	25.4309	289.478	5.05234
35326	Thu Mar 23 12:12:06 2017_x000D_	25.9989	23.5276	36.0574	0.62932	1	27.8814	25.4309	289.478	5.05234
35327	Thu Mar 23 12:12:06 2017_x000D_	25.9956	23.4214	33.4821	0.584373	1	28.1199	24.9964	284.692	4.96881
35328	Thu Mar 23 12:12:06 2017_x000D_	26.4046	23.205	33.4827	0.584383	1	28.1199	24.9964	284.692	4.96881
35329	Thu Mar 23 12:12:07 2017_x000D_	26.6091	23.0969	36.0575	0.629322	1	28.1199	24.9964	284.692	4.96881
35330	Thu Mar 23 12:12:07 2017_x000D_	26.9113	22.7752	44.7896	0.781726	1	28.1199	24.9964	284.692	4.96881
35331	Thu Mar 23 12:12:07 2017_x000D_	27.0153	22.774	51.2892	0.895165	1	28.1199	24.9964	284.692	4.96881
35332	Thu Mar 23 12:12:07 2017_x000D_	27.0188	22.8796	66.8275	1.16636	1	28.3585	24.562	297.566	5.19351
35333	Thu Mar 23 12:12:07 2017_x000D_	26.9151	22.88	77.236	1.34802	1	28.3585	24.562	297.566	5.19351
35334	Thu Mar 23 12:12:07 2017_x000D_	27.0186	22.8785	91.7264	1.60093	1	28.3585	24.562	297.566	5.19351
35335	Thu Mar 23 12:12:07 2017_x000D_	27.015	22.7721	103.921	1.81376	1	28.3585	24.562	297.566	5.19351
35336	Thu Mar 23 12:12:07 2017_x000D_	27.0147	22.7719	109.649	1.91374	1	28.8158	24.1343	315	5.49779
35337	Thu Mar 23 12:12:07 2017_x000D_	27.0077	22.5595	122.808	2.1434	1	28.8158	24.1343	315	5.49779
35338	Thu Mar 23 12:12:07 2017_x000D_	27.0042	22.4533	129.279	2.25635	1	28.8158	24.1343	315	5.49779
35339	Thu Mar 23 12:12:07 2017_x000D_	26.8967	22.3484	141.695	2.47304	1	28.8158	24.1343	315	5.49779
35340	Thu Mar 23 12:12:07 2017_x000D_	26.5818	22.2451	145.792	2.54455	1	29.0346	24.141	284.692	4.96881
35341	Thu Mar 23 12:12:07 2017_x000D_	26.3644	21.9283	148.263	2.58768	1	29.0346	24.141	284.692	4.96881
35342	Thu Mar 23 12:12:07 2017_x000D_	25.7309	21.6146	145.791	2.54453	1	29.0346	24.141	284.692	4.96881
35343	Thu Mar 23 12:12:07 2017_x000D_	25.3083	21.4054	145.793	2.54457	1	29.0346	24.141	284.692	4.96881
35344	Thu Mar 23 12:12:07 2017_x000D_	24.9865	21.0887	141.702	2.47316	1	29.2533	24.1478	289.478	5.05234
35345	Thu Mar 23 12:12:07 2017_x000D_	24.4528	20.6672	139.796	2.4399	1	29.2533	24.1478	289.478	5.05234
35346	Thu Mar 23 12:12:07 2017_x000D_	24.1334	20.4566	141.703	2.47318	1	29.2533	24.1478	289.478	5.05234
35347	Thu Mar 23 12:12:07 2017_x000D_	23.7034	20.0334	133.423	2.32867	1	29.2533	24.1478	289.478	5.05234
35348	Thu Mar 23 12:12:07 2017_x000D_	23.4848	19.715	131.507	2.29524	1	29.2533	24.1478	289.478	5.05234
35349	Thu Mar 23 12:12:07 2017_x000D_	23.0544	19.2917	126.98	2.21622	1	29.7107	23.7201	289.478	5.05234
35350	Thu Mar 23 12:12:08 2017_x000D_	22.8354	18.9729	125.286	2.18666	1	29.7107	23.7201	289.478	5.05234
35351	Thu Mar 23 12:12:08 2017_x000D_	22.6198	18.7609	125.288	2.18669	1	29.7107	23.7201	289.478	5.05234
35352	Thu Mar 23 12:12:08 2017_x000D_	22.2862	18.1225	122.861	2.14432	1	29.7107	23.7201	289.478	5.05234
35353	Thu Mar 23 12:12:08 2017_x000D_	22.0704	17.9102	122.863	2.14436	1	29.999	22.1821	315	5.49779
35354	Thu Mar 23 12:12:08 2017_x000D_	21.9557	17.5902	118.887	2.07497	1	29.999	22.1821	315	5.49779
35355	Thu Mar 23 12:12:08 2017_x000D_	21.5202	17.0585	120.303	2.09968	1	29.999	22.1821	315	5.49779
35356	Thu Mar 23 12:12:08 2017_x000D_	21.5133	16.8445	120.299	2.09962	1	29.999	22.1821	315	5.49779
35357	Thu Mar 23 12:12:08 2017_x000D_	21.074	16.205	120.301	2.09965	1	30.3272	19.7605	315	5.49779
35358	Thu Mar 23 12:12:08 2017_x000D_	20.9622	15.9914	122.859	2.1443	1	30.3272	19.7605	315	5.49779
35359	Thu Mar 23 12:12:08 2017_x000D_	20.7388	15.5642	122.858	2.14427	1	30.3272	19.7605	315	5.49779
35360	Thu Mar 23 12:12:08 2017_x000D_	20.5223	15.351	122.86	2.14431	1	30.3272	19.7605	315	5.49779
35361	Thu Mar 23 12:12:08 2017_x000D_	20.4069	15.0302	126.964	2.21594	1	30.3272	19.7605	315	5.49779
35362	Thu Mar 23 12:12:08 2017_x000D_	20.0781	14.6029	129.293	2.25659	1	30.1979	17.7659	304.502	5.31456
35363	Thu Mar 23 12:12:08 2017_x000D_	19.9664	14.389	126.963	2.21592	1	30.1979	17.7659	304.502	5.31456
35364	Thu Mar 23 12:12:08 2017_x000D_	19.8579	14.2824	131.173	2.28939	1	30.1979	17.7659	304.502	5.31456
35365	Thu Mar 23 12:12:08 2017_x000D_	19.6374	13.9613	129.291	2.25655	1	30.1979	17.7659	304.502	5.31456
35366	Thu Mar 23 12:12:08 2017_x000D_	19.4204	13.7477	129.292	2.25657	1	30.2377	16.8822	304.502	5.31456
35367	Thu Mar 23 12:12:08 2017_x000D_	19.0947	13.4271	133.381	2.32793	1	30.2377	16.8822	304.502	5.31456
