# Supplementary material for: Guppies Prefer to Follow Large (Robot) Leaders Irrespective of Own Size
Source: Front Bioeng Biotechnol. 2020 May 15;8:441. doi: 10.3389/fbioe.2020.00441 (PMC7243707; doi:10.3389/fbioe.2020.00441)
Supplement: Supplementary file 3 [file Data_Sheet_1.ZIP › Raw Data/ID70.xlsx]

## Sheet: TueMar28121024201
Framenumber	Current timestamp	Robo Position x	Robo Position y	Robo Angle deg	Robo Angle rad	Fish ID	Fish Position x	Fish Position y	Fish Angle deg	Fish Angle rad	Distance_between_subjects	Mean_Distance (L300 bis L1500)	Velocity_Robo	Velocity_Fish	Mean_velocity_Robo		Fish ID	Fish Position x	Fish Position y	Fish Angle deg	Fish Angle rad	Fish ID	Fish Position x	Fish Position y	Fish Angle deg	Fish Angle rad	Fish ID	Fish Position x	Fish Position y	Fish Angle deg	Fish Angle rad	Fish ID	Fish Position x	Fish Position y	Fish Angle deg	Fish Angle rad
23040	Tue Mar 28 12:10:40 2017_x000D_	18.5702	13.4291	-64.8754	-1.13229	1	19.2255	7.8933	265.636	4.63622	5.57445	42.4409	0	0	11.4851	7.25137
23041	Tue Mar 28 12:10:40 2017_x000D_	18.5702	13.4291	-64.8754	-1.13229	1	19.2255	7.8933	265.636	4.63622	5.57445		0	0
23042	Tue Mar 28 12:10:40 2017_x000D_	18.5702	13.4291	-64.8754	-1.13229	1	19.2255	7.8933	265.636	4.63622	5.57445		7.2623	0
23043	Tue Mar 28 12:10:40 2017_x000D_	18.6826	13.6435	-67.4912	-1.17794	1	19.2255	7.8933	265.636	4.63622	5.77577		6.45382	0
23044	Tue Mar 28 12:10:40 2017_x000D_	18.69	13.8585	-73.018	-1.2744	1	19.2255	7.8933	265.636	4.63622	5.98919		7.25825	0
23045	Tue Mar 28 12:10:40 2017_x000D_	18.8023	14.0728	-75.9166	-1.32499	1	19.2255	7.8933	265.636	4.63622	6.19397		3.21781	0
23046	Tue Mar 28 12:10:40 2017_x000D_	18.8059	14.18	-76.5358	-1.3358	1	19.2255	7.8933	265.636	4.63622	6.30069		23.5779	0
23047	Tue Mar 28 12:10:40 2017_x000D_	19.0405	14.9301	-70.2052	-1.22531	1	19.2255	7.8933	226.642	3.95565	7.03923		10.2393	0
23048	Tue Mar 28 12:10:41 2017_x000D_	19.1562	15.2512	-73.7741	-1.2876	1	19.2255	7.8933	226.642	3.95565	7.35823		13.3299	0
23049	Tue Mar 28 12:10:41 2017_x000D_	19.2752	15.6793	-71.0832	-1.24064	1	19.2255	7.8933	226.642	3.95565	7.78616		26.6652	0
23050	Tue Mar 28 12:10:41 2017_x000D_	19.5135	16.5356	-76.5396	-1.33587	1	19.2255	7.8933	226.642	3.95565	8.6471		14.4628	0
23051	Tue Mar 28 12:10:41 2017_x000D_	19.7373	16.9626	-76.5428	-1.33592	1	19.2255	7.8933	226.642	3.95565	9.08373		12.853	48.2323
23052	Tue Mar 28 12:10:41 2017_x000D_	19.7514	17.3908	-76.5405	-1.33588	1	19.5963	9.4577	262.345	4.57878	7.93462		25.9674	0
23053	Tue Mar 28 12:10:41 2017_x000D_	19.8844	18.2461	-79.3704	-1.38527	1	19.5963	9.4577	262.345	4.57878	8.79312		13.3002	0
23054	Tue Mar 28 12:10:41 2017_x000D_	20.0033	18.6732	-82.255	-1.43562	1	19.5963	9.4577	262.345	4.57878	9.22448		19.588	0
23055	Tue Mar 28 12:10:41 2017_x000D_	20.1291	19.3139	-85.1783	-1.48664	1	19.5963	9.4577	262.345	4.57878	9.87059		9.61416	348.189
23056	Tue Mar 28 12:10:41 2017_x000D_	20.1396	19.6342	-85.3247	-1.4892	2	11.1236	17.3899	78.7068	1.37369	9.29113		22.7358	0
23057	Tue Mar 28 12:10:41 2017_x000D_	20.2686	20.381	-82.2559	-1.43564	2	11.1236	17.3899	78.7068	1.37369	9.62173		9.60816	0
23058	Tue Mar 28 12:10:41 2017_x000D_	20.2791	20.7011	-82.546	-1.4407	2	11.1236	17.3899	78.7068	1.37369	9.73587		10.189	0
23059	Tue Mar 28 12:10:41 2017_x000D_	20.3943	21.0206	-85.1811	-1.48669	2	11.1236	17.3899	78.7068	1.37369	9.9563		19.2132	42.6226
23060	Tue Mar 28 12:10:41 2017_x000D_	20.4152	21.6607	-85.1803	-1.48668	2	10.1985	18.4682	109.159	1.90518	10.7039		12.8018	0
23061	Tue Mar 28 12:10:41 2017_x000D_	20.4291	22.0872	-85.1798	-1.48667	2	10.1985	18.4682	109.159	1.90518	10.8518		19.1952	0
23062	Tue Mar 28 12:10:41 2017_x000D_	20.45	22.7267	-85.179	-1.48665	2	10.1985	18.4682	109.159	1.90518	11.1008		12.7928	0
23063	Tue Mar 28 12:10:41 2017_x000D_	20.4639	23.1529	-85.1785	-1.48665	2	10.1985	18.4682	109.159	1.90518	11.2838		16.3567	48.0152
23064	Tue Mar 28 12:10:41 2017_x000D_	20.5859	23.6843	-88.1305	-1.53817	2	9.26406	19.7676	135	2.35619	11.9802		10.0209	0
23065	Tue Mar 28 12:10:41 2017_x000D_	20.4918	24.0048	-85.1775	-1.48663	2	9.26406	19.7676	135	2.35619	12.0007		13.2297	0
23066	Tue Mar 28 12:10:41 2017_x000D_	20.6102	24.4296	-88.1305	-1.53817	2	9.26406	19.7676	135	2.35619	12.2666		6.38745	0
23067	Tue Mar 28 12:10:41 2017_x000D_	20.6172	24.6424	-88.1305	-1.53817	2	9.26406	19.7676	135	2.35619	12.3555		19.1562	0
23068	Tue Mar 28 12:10:41 2017_x000D_	20.638	25.2806	-88.1305	-1.53817	2	9.26406	19.7676	135	2.35619	12.6396		12.7658	0
23069	Tue Mar 28 12:10:41 2017_x000D_	20.6519	25.7059	-88.1305	-1.53817	2	9.26406	19.7676	135	2.35619	12.8431		19.4597	0
23070	Tue Mar 28 12:10:42 2017_x000D_	20.7769	26.3424	-85.1795	-1.48666	2	9.26406	19.7676	135	2.35619	13.258		6.37846	0
23071	Tue Mar 28 12:10:42 2017_x000D_	20.7839	26.5549	-85.1793	-1.48666	2	9.26406	19.7676	135	2.35619	13.3706		19.1261	0
23072	Tue Mar 28 12:10:42 2017_x000D_	20.8046	27.1921	-85.1785	-1.48665	2	9.26406	19.7676	135	2.35619	13.7225		6.37246	0
23073	Tue Mar 28 12:10:42 2017_x000D_	20.8116	27.4044	-85.1783	-1.48664	2	9.26406	19.7676	135	2.35619	13.8444		12.7447	0
23074	Tue Mar 28 12:10:42 2017_x000D_	20.8254	27.829	-85.1777	-1.48663	2	9.26406	19.7676	135	2.35619	14.0944		9.5511	0
23075	Tue Mar 28 12:10:42 2017_x000D_	20.8358	28.1472	-85.3247	-1.4892	2	9.26406	19.7676	135	2.35619	14.2872		6.36936	0
23076	Tue Mar 28 12:10:42 2017_x000D_	20.8427	28.3594	-85.3245	-1.48919	2	9.26406	19.7676	135	2.35619	14.4182		6.36637	0
23077	Tue Mar 28 12:10:42 2017_x000D_	20.8496	28.5715	-85.3243	-1.48919	2	9.26406	19.7676	101.014	1.76303	14.5511		13.1761	0
23078	Tue Mar 28 12:10:42 2017_x000D_	20.9678	28.9945	-88.1352	-1.53825	2	9.26406	19.7676	101.014	1.76303	14.9035		7.03458	0
23079	Tue Mar 28 12:10:42 2017_x000D_	20.8704	29.2078	-85.3235	-1.48918	2	9.26406	19.7676	101.014	1.76303	14.9608		10.1095	0
23080	Tue Mar 28 12:10:42 2017_x000D_	20.985	29.5247	-88.1351	-1.53825	2	9.26406	19.7676	101.014	1.76303	15.2506		6.36337	0
23081	Tue Mar 28 12:10:42 2017_x000D_	20.9919	29.7367	-88.1352	-1.53825	2	9.26406	19.7676	101.014	1.76303	15.3924		9.52692	0
23082	Tue Mar 28 12:10:42 2017_x000D_	21.0021	30.0541	-82.5336	-1.44048	2	9.26406	19.7676	101.014	1.76303	15.6075		9.545	0
23083	Tue Mar 28 12:10:42 2017_x000D_	21.0124	30.3721	-82.2406	-1.43537	2	9.26406	19.7676	101.014	1.76303	15.8265		9.53591	0
23084	Tue Mar 28 12:10:42 2017_x000D_	21.0226	30.6898	-75.8638	-1.32407	2	9.26406	19.7676	101.014	1.76303	16.0486		13.1321	0
23085	Tue Mar 28 12:10:42 2017_x000D_	21.14	31.1115	-67.354	-1.17555	2	9.26406	19.7676	101.014	1.76303	16.4232		3.17845	9.40387
23086	Tue Mar 28 12:10:42 2017_x000D_	21.1432	31.2174	-60.8721	-1.06242	2	9.0352	19.9818	81.9462	1.43023	16.5179		4.49324	0
23087	Tue Mar 28 12:10:42 2017_x000D_	21.2503	31.3221	-48.4652	-0.845877	2	9.0352	19.9818	81.9462	1.43023	16.6677		3.17836	0
23088	Tue Mar 28 12:10:42 2017_x000D_	21.2534	31.428	-42.0688	-0.734239	2	9.0352	19.9818	81.9462	1.43023	16.7422		3.11112	0
23089	Tue Mar 28 12:10:42 2017_x000D_	21.3571	31.4271	-27.2712	-0.475973	2	9.0352	19.9818	81.9462	1.43023	16.8174		7.1378	13.1692
23090	Tue Mar 28 12:10:42 2017_x000D_	21.468	31.6376	-20.6413	-0.360258	2	9.47396	19.9955	45	0.785398	16.7151		3.12021	0
23091	Tue Mar 28 12:10:43 2017_x000D_	21.572	31.6364	-14.1192	-0.246427	2	9.47396	19.9955	45	0.785398	16.7891		7.06675	0
23092	Tue Mar 28 12:10:43 2017_x000D_	21.7837	31.7397	-5.30313	-0.0925572	2	9.47396	19.9955	45	0.785398	17.0134		9.82919	0
23093	Tue Mar 28 12:10:43 2017_x000D_	22.0925	31.6302	9.49147	0.165657	2	9.47396	19.9955	45	0.785398	17.1637		12.4991	0
23094	Tue Mar 28 12:10:43 2017_x000D_	22.5091	31.6246	22.5208	0.393062	2	9.47396	19.9955	45	0.785398	17.4686		3.12928	0
23095	Tue Mar 28 12:10:43 2017_x000D_	22.6134	31.6232	29.3371	0.512029	2	9.47396	19.9955	45	0.785398	17.5456		8.81847	0
23096	Tue Mar 28 12:10:43 2017_x000D_	22.8146	31.4089	34.4675	0.601571	2	9.47396	19.9955	45	0.785398	17.5567		11.2244	0
23097	Tue Mar 28 12:10:43 2017_x000D_	23.1201	31.1929	44.6606	0.779475	2	9.47396	19.9955	45	0.785398	17.6522		8.81641	0
23098	Tue Mar 28 12:10:43 2017_x000D_	23.3212	30.9786	44.6606	0.779474	2	9.47396	19.9955	45	0.785398	17.6741		22.0432	6.6361
23099	Tue Mar 28 12:10:43 2017_x000D_	23.824	30.4428	48.9798	0.854859	2	9.46448	20.2165	46.0071	0.802975	17.6288		13.214	0
23100	Tue Mar 28 12:10:43 2017_x000D_	24.1254	30.1216	44.6603	0.779469	2	9.46448	20.2165	46.0071	0.802975	17.6933		11.1962	0
23101	Tue Mar 28 12:10:43 2017_x000D_	24.4301	29.9061	42.6563	0.744494	2	9.46448	20.2165	46.0071	0.802975	17.8286		22.0241	0
23102	Tue Mar 28 12:10:43 2017_x000D_	24.9324	29.3707	38.5219	0.672333	2	9.46448	20.2165	46.0071	0.802975	17.9738		13.2225	0
23103	Tue Mar 28 12:10:43 2017_x000D_	25.234	29.0493	37.8907	0.661317	2	9.46448	20.2165	45	0.785398	18.0747		18.0862	0
23104	Tue Mar 28 12:10:43 2017_x000D_	25.7426	28.7256	33.5378	0.585345	2	9.46448	20.2165	45	0.785398	18.368		11.1895	0
23105	Tue Mar 28 12:10:43 2017_x000D_	26.0471	28.5102	31.9578	0.557769	2	9.46448	20.2165	45	0.785398	18.541		6.9316	0
23106	Tue Mar 28 12:10:43 2017_x000D_	26.2512	28.4019	29.3212	0.511752	2	9.46448	20.2165	45	0.785398	18.676		22.3756	0
23107	Tue Mar 28 12:10:43 2017_x000D_	26.8602	27.9713	29.3201	0.511731	2	9.46448	20.2165	45	0.785398	19.0459		9.32166	0
23108	Tue Mar 28 12:10:43 2017_x000D_	27.1709	27.9676	27.9536	0.487882	2	9.46448	20.2165	45	0.785398	19.3287		11.1878	0
23109	Tue Mar 28 12:10:43 2017_x000D_	27.4754	27.7523	29.3217	0.511761	2	9.46448	20.2165	45	0.785398	19.5239		20.7773	0
23110	Tue Mar 28 12:10:43 2017_x000D_	28.0872	27.4277	31.9601	0.557809	2	9.46448	20.2165	45	0.785398	19.9702		8.80164	0
23111	Tue Mar 28 12:10:43 2017_x000D_	28.2879	27.2137	31.959	0.55779	2	9.46448	20.2165	45	0.785398	20.0819		16.6664	0
23112	Tue Mar 28 12:10:44 2017_x000D_	28.7991	26.9962	33.541	0.585402	2	9.46448	20.2165	65.232	1.13851	20.4888		11.2767	0
23113	Tue Mar 28 12:10:44 2017_x000D_	28.9968	26.6765	36.1068	0.630182	2	9.46448	20.2165	65.232	1.13851	20.5729		16.6597	0
23114	Tue Mar 28 12:10:44 2017_x000D_	29.5078	26.4591	37.8967	0.661422	2	9.46448	20.2165	65.232	1.13851	20.993		13.1908	0
23115	Tue Mar 28 12:10:44 2017_x000D_	29.8086	26.1384	38.5269	0.672422	2	9.46448	20.2165	65.232	1.13851	21.1885		18.0521	0
23116	Tue Mar 28 12:10:44 2017_x000D_	30.3163	25.8154	37.8966	0.66142	2	9.46448	20.2165	66.8528	1.1668	21.5904		8.79316	0
23117	Tue Mar 28 12:10:44 2017_x000D_	30.5168	25.6016	37.8961	0.661412	2	9.46448	20.2165	66.8528	1.1668	21.7302		11.1595	0
23118	Tue Mar 28 12:10:44 2017_x000D_	30.8205	25.3868	36.1072	0.630189	2	9.46448	20.2165	66.8528	1.1668	21.973		19.8591	0
23119	Tue Mar 28 12:10:44 2017_x000D_	31.3249	24.9581	37.896	0.66141	2	9.46448	20.2165	66.8528	1.1668	22.3687		8.79097	0
23120	Tue Mar 28 12:10:44 2017_x000D_	31.5254	24.7444	37.8955	0.661402	2	9.46448	20.2165	65.232	1.13851	22.5208		11.1554	0
23121	Tue Mar 28 12:10:44 2017_x000D_	31.829	24.5297	36.106	0.630169	2	9.46448	20.2165	65.232	1.13851	22.7766		18.0372	0
23122	Tue Mar 28 12:10:44 2017_x000D_	32.3363	24.207	40.3601	0.704417	2	9.46448	20.2165	65.232	1.13851	23.2173		11.2627	0
23123	Tue Mar 28 12:10:44 2017_x000D_	32.5336	23.8876	37.8949	0.661392	2	9.46448	20.2165	65.232	1.13851	23.3594		24.2126	0
23124	Tue Mar 28 12:10:44 2017_x000D_	33.1378	23.3525	40.359	0.704397	2	9.46448	20.2165	65.232	1.13851	23.8801		11.147	6.63909
23125	Tue Mar 28 12:10:44 2017_x000D_	33.4412	23.138	38.5261	0.672407	2	9.455	20.4376	45	0.785398	24.1377		6.90072	0
23126	Tue Mar 28 12:10:44 2017_x000D_	33.6444	23.0302	36.1044	0.630141	2	9.455	20.4376	45	0.785398	24.3279		22.2916	0
23127	Tue Mar 28 12:10:44 2017_x000D_	34.2511	22.6012	36.1045	0.630143	2	9.455	20.4376	45	0.785398	24.8903		8.78249	0
23128	Tue Mar 28 12:10:44 2017_x000D_	34.4514	22.3877	36.1039	0.630132	2	9.455	20.4376	45	0.785398	25.0724		22.2849	6.58396
23129	Tue Mar 28 12:10:44 2017_x000D_	35.0579	21.9588	36.104	0.630134	2	9.67436	20.4444	23.1472	0.403995	25.4287		8.7803	0
23130	Tue Mar 28 12:10:44 2017_x000D_	35.2582	21.7454	36.1034	0.630123	2	9.67436	20.4444	23.1472	0.403995	25.6169		11.1446	0
23131	Tue Mar 28 12:10:44 2017_x000D_	35.5615	21.5309	37.8949	0.661391	2	9.67436	20.4444	23.1472	0.403995	25.9099		17.9898	0
23132	Tue Mar 28 12:10:44 2017_x000D_	36.0675	21.2091	38.5273	0.672429	2	9.67436	20.4444	23.1472	0.403995	26.4042		8.77825	0
23133	Tue Mar 28 12:10:44 2017_x000D_	36.2677	20.9957	38.5269	0.672422	2	9.67436	20.4444	45	0.785398	26.5991		20.6671	0
23134	Tue Mar 28 12:10:45 2017_x000D_	36.8764	20.6731	36.1044	0.63014	2	9.67436	20.4444	45	0.785398	27.203		8.77414	0
23135	Tue Mar 28 12:10:45 2017_x000D_	37.0764	20.4597	36.1038	0.63013	2	9.67436	20.4444	45	0.785398	27.402		8.77401	0
23136	Tue Mar 28 12:10:45 2017_x000D_	37.2765	20.2464	36.1031	0.630119	2	9.67436	20.4444	45	0.785398	27.6029		19.7972	0
23137	Tue Mar 28 12:10:45 2017_x000D_	37.7793	19.819	34.4539	0.601334	2	9.67436	20.4444	45	0.785398	28.1119		6.16519	0
23138	Tue Mar 28 12:10:45 2017_x000D_	37.9848	19.8174	34.4553	0.601359	2	9.67436	20.4444	45	0.785398	28.3174		19.7976	0
23139	Tue Mar 28 12:10:45 2017_x000D_	38.4877	19.3901	36.1034	0.630123	2	9.67436	20.4444	45	0.785398	28.8326		6.88185	0
23140	Tue Mar 28 12:10:45 2017_x000D_	38.6904	19.2827	38.5286	0.672451	2	9.67436	20.4444	45	0.785398	29.0393		15.4397	0
23141	Tue Mar 28 12:10:45 2017_x000D_	39.093	18.9621	36.1035	0.630125	2	9.67436	20.4444	45	0.785398	29.456		8.76771	6.58396
23142	Tue Mar 28 12:10:45 2017_x000D_	39.2929	18.7489	36.1029	0.630114	2	9.455	20.4376	24.768	0.432284	29.8856		6.88044	0
23143	Tue Mar 28 12:10:45 2017_x000D_	39.4956	18.6416	38.5286	0.672451	2	9.455	20.4376	24.768	0.432284	30.0942		13.1443	0
23144	Tue Mar 28 12:10:45 2017_x000D_	39.7952	18.3219	34.4527	0.601314	2	9.455	20.4376	24.768	0.432284	30.4139		3.08409	0
23145	Tue Mar 28 12:10:45 2017_x000D_	39.898	18.3211	36.103	0.630117	2	9.455	20.4376	24.768	0.432284	30.5165		6.87249	6.58396
23146	Tue Mar 28 12:10:45 2017_x000D_	40.1004	18.2138	33.527	0.585156	2	9.67436	20.4444	8.63681	0.150741	30.5077		11.1062	0
23147	Tue Mar 28 12:10:45 2017_x000D_	40.4027	18.0001	31.9393	0.557447	2	9.67436	20.4444	8.63681	0.150741	30.8254		6.87249	0
23148	Tue Mar 28 12:10:45 2017_x000D_	40.6051	17.8928	29.2881	0.511174	2	9.67436	20.4444	8.63681	0.150741	31.0358		15.413	0
23149	Tue Mar 28 12:10:45 2017_x000D_	41.0068	17.5725	18.5433	0.323641	2	9.67436	20.4444	8.63681	0.150741	31.4638		4.38656	0
23150	Tue Mar 28 12:10:45 2017_x000D_	40.9064	17.6788	9.21411	0.160817	2	9.67436	20.4444	8.63681	0.150741	31.3542		4.48448	6.63909
23151	Tue Mar 28 12:10:45 2017_x000D_	40.8009	17.5729	-11.8348	-0.206556	2	9.66488	20.6655	45	0.785398	31.2892		0.00948683	0
23152	Tue Mar 28 12:10:45 2017_x000D_	40.8008	17.5726	-17.5777	-0.306788	2	9.66488	20.6655	45	0.785398	31.2892		3.18981	0
23153	Tue Mar 28 12:10:45 2017_x000D_	40.7984	17.4663	-28.0469	-0.489512	2	9.66488	20.6655	45	0.785398	31.2975		4.45269	0
23154	Tue Mar 28 12:10:45 2017_x000D_	40.9038	17.5708	-45.0076	-0.785531	2	9.66488	20.6655	45	0.785398	31.3918		0.0127279	6.58366
23155	Tue Mar 28 12:10:46 2017_x000D_	40.9041	17.5705	-52.9548	-0.924236	2	9.88423	20.6723	45	0.785398	31.1746		3.17528	0
23156	Tue Mar 28 12:10:46 2017_x000D_	40.9071	17.6763	-59.1728	-1.03276	2	9.88423	20.6723	45	0.785398	31.1672		8.93289	0
23157	Tue Mar 28 12:10:46 2017_x000D_	41.1179	17.8866	-71.6757	-1.25098	2	9.88423	20.6723	45	0.785398	31.3577		0.00848528	0
23158	Tue Mar 28 12:10:46 2017_x000D_	41.1181	17.8868	-77.1092	-1.34581	2	9.88423	20.6723	45	0.785398	31.3578		15.875	0
23159	Tue Mar 28 12:10:46 2017_x000D_	41.1314	18.4158	-83.0673	-1.4498	2	9.88423	20.6723	46.0071	0.802975	31.3285		13.1168	0
23160	Tue Mar 28 12:10:46 2017_x000D_	41.2443	18.8382	-85.8213	-1.49786	2	9.88423	20.6723	46.0071	0.802975	31.4137		9.52195	0
23161	Tue Mar 28 12:10:46 2017_x000D_	41.2522	19.1555	-85.6755	-1.49532	2	9.88423	20.6723	46.0071	0.802975	31.4046		25.3605	0
23162	Tue Mar 28 12:10:46 2017_x000D_	41.2727	20.0006	-79.9152	-1.39478	2	9.88423	20.6723	46.0071	0.802975	31.3957		10.0304	0
23163	Tue Mar 28 12:10:46 2017_x000D_	41.3828	20.3163	-77.66	-1.35542	2	9.88423	20.6723	46.0071	0.802975	31.5006		22.4411	0
23164	Tue Mar 28 12:10:46 2017_x000D_	41.5031	21.0546	-74.3435	-1.29754	2	9.88423	20.6723	65.232	1.13851	31.6212		13.0761	0
23165	Tue Mar 28 12:10:46 2017_x000D_	41.6156	21.4757	-71.6561	-1.25064	2	9.88423	20.6723	65.232	1.13851	31.7415		16.168	0
23166	Tue Mar 28 12:10:46 2017_x000D_	41.7307	22.0022	-68.0533	-1.18775	2	9.88423	20.6723	65.232	1.13851	31.8742		11.3743	0
23167	Tue Mar 28 12:10:46 2017_x000D_	41.9429	22.3164	-69.0478	-1.20511	2	9.88423	20.6723	65.232	1.13851	32.1008		20.0286	0
23168	Tue Mar 28 12:10:46 2017_x000D_	42.1627	22.9468	-69.0472	-1.2051	2	9.88423	20.6723	65.232	1.13851	32.3585		0	0
23169	Tue Mar 28 12:10:46 2017_x000D_	42.1627	22.9468	-69.0472	-1.2051	2	9.88423	20.6723	65.232	1.13851	32.3585		17.0408	0
23170	Tue Mar 28 12:10:46 2017_x000D_	42.3798	23.4717	-68.0549	-1.18778	2	9.88423	20.6723	65.232	1.13851	32.6159		21.1747	0
23171	Tue Mar 28 12:10:46 2017_x000D_	42.7012	24.1001	-65.4292	-1.14195	2	9.88423	20.6723	65.232	1.13851	32.9955		7.06139	9.29438
23172	Tue Mar 28 12:10:46 2017_x000D_	42.8085	24.3096	-68.0575	-1.18783	2	10.0941	20.9002	81.3632	1.42006	32.8916		9.98103	0
23173	Tue Mar 28 12:10:46 2017_x000D_	42.9179	24.6238	-66.523	-1.16105	2	10.0941	20.9002	81.3632	1.42006	33.0343		19.9831	0
23174	Tue Mar 28 12:10:46 2017_x000D_	43.1374	25.2527	-71.6638	-1.25077	2	10.0941	20.9002	81.3632	1.42006	33.3287		9.98387	0
23175	Tue Mar 28 12:10:46 2017_x000D_	43.2468	25.567	-68.0556	-1.18779	2	10.0941	20.9002	81.3632	1.42006	33.4796		19.9517	0
23176	Tue Mar 28 12:10:47 2017_x000D_	43.4657	26.195	-68.0546	-1.18778	2	10.0941	20.9002	81.3632	1.42006	33.789		13.0113	0
23177	Tue Mar 28 12:10:47 2017_x000D_	43.5777	26.614	-70.7824	-1.23539	2	10.0941	20.9002	81.3632	1.42006	33.9676		11.3103	0
23178	Tue Mar 28 12:10:47 2017_x000D_	43.7889	26.9263	-71.6665	-1.25082	2	10.0941	20.9002	81.3632	1.42006	34.2294		22.9419	0
23179	Tue Mar 28 12:10:47 2017_x000D_	44.0099	27.6584	-70.7844	-1.23542	2	10.0941	20.9002	81.3632	1.42006	34.5826		9.94691	0
23180	Tue Mar 28 12:10:47 2017_x000D_	44.119	27.9715	-69.0482	-1.20512	2	10.0941	20.9002	81.3632	1.42006	34.7519		19.8976	0
23181	Tue Mar 28 12:10:47 2017_x000D_	44.3373	28.5978	-69.0475	-1.20511	2	10.0941	20.9002	45	0.785398	35.0977		9.95455	0
23182	Tue Mar 28 12:10:47 2017_x000D_	44.4466	28.9111	-70.7843	-1.23542	2	10.0941	20.9002	45	0.785398	35.2742		19.8777	0
23183	Tue Mar 28 12:10:47 2017_x000D_	44.6646	29.5368	-70.7844	-1.23542	2	10.0941	20.9002	45	0.785398	35.633		7.0158	0
23184	Tue Mar 28 12:10:47 2017_x000D_	44.7713	29.7449	-73.6096	-1.28473	2	10.0941	20.9002	45	0.785398	35.7874		19.8511	0
23185	Tue Mar 28 12:10:47 2017_x000D_	44.9889	30.3698	-68.05	-1.1877	2	10.0941	20.9002	45	0.785398	36.1569		0	0
23186	Tue Mar 28 12:10:47 2017_x000D_	44.9889	30.3698	-68.05	-1.1877	2	10.0941	20.9002	45	0.785398	36.1569		19.8464	0
23187	Tue Mar 28 12:10:47 2017_x000D_	45.2066	30.9945	-68.0491	-1.18768	2	10.0941	20.9002	45	0.785398	36.5347		9.91661	0
23188	Tue Mar 28 12:10:47 2017_x000D_	45.3155	31.3066	-71.6687	-1.25085	2	10.0941	20.9002	45	0.785398	36.7266		19.8246	0
23189	Tue Mar 28 12:10:47 2017_x000D_	45.533	31.9306	-71.6689	-1.25086	2	10.0941	20.9002	65.232	1.13851	37.1158		6.99568	0
23190	Tue Mar 28 12:10:47 2017_x000D_	45.6394	32.1381	-74.3721	-1.29804	2	10.0941	20.9002	65.232	1.13851	37.2795		19.0627	0
23191	Tue Mar 28 12:10:47 2017_x000D_	45.7551	32.7629	-71.6674	-1.25083	2	10.0941	20.9002	65.232	1.13851	37.5823		9.90995	0
23192	Tue Mar 28 12:10:47 2017_x000D_	45.8639	33.0748	-73.6128	-1.28479	2	10.0941	20.9002	65.232	1.13851	37.7849		15.9566	6.63612
23193	Tue Mar 28 12:10:47 2017_x000D_	45.9771	33.5945	-71.6659	-1.25081	2	10.0846	21.1212	46.2894	0.807903	37.9981		13.9564	0
23194	Tue Mar 28 12:10:47 2017_x000D_	46.1893	34.0085	-71.6681	-1.25084	2	10.0846	21.1212	46.2894	0.807903	38.3358		6.25666	0
23195	Tue Mar 28 12:10:47 2017_x000D_	46.1941	34.217	-71.6662	-1.25081	2	10.0846	21.1212	46.2894	0.807903	38.4109		6.25359	0
23196	Tue Mar 28 12:10:47 2017_x000D_	46.1988	34.4254	-71.6644	-1.25078	2	10.0846	21.1212	46.2894	0.807903	38.4868		11.2197	0
23197	Tue Mar 28 12:10:47 2017_x000D_	46.4086	34.735	-70.7824	-1.23539	2	10.0846	21.1212	46.2894	0.807903	38.7913		9.37135	6.58216
23198	Tue Mar 28 12:10:48 2017_x000D_	46.4156	35.0473	-71.6647	-1.25079	2	10.3039	21.128	66.8528	1.1668	38.7014		11.213	0
23199	Tue Mar 28 12:10:48 2017_x000D_	46.6253	35.3567	-70.7824	-1.23539	2	10.3039	21.128	66.8528	1.1668	39.009		9.85771	0
23200	Tue Mar 28 12:10:48 2017_x000D_	46.7334	35.667	-69.0385	-1.20495	2	10.3039	21.128	66.8528	1.1668	39.2236		6.24759	0
23201	Tue Mar 28 12:10:48 2017_x000D_	46.7381	35.8752	-69.0364	-1.20491	2	10.3039	21.128	66.8528	1.1668	39.3056		4.36784	6.58216
23202	Tue Mar 28 12:10:48 2017_x000D_	46.8415	35.9777	-65.3914	-1.1413	2	10.5232	21.1348	10.9264	0.190702	39.2343		6.24459	0
23203	Tue Mar 28 12:10:48 2017_x000D_	46.8462	36.1858	-65.3887	-1.14125	2	10.5232	21.1348	10.9264	0.190702	39.3178		20.8675	0
23204	Tue Mar 28 12:10:48 2017_x000D_	47.1633	36.8049	-55.0481	-0.960771	2	10.5232	21.1348	10.9264	0.190702	39.8503		8.72513	0
23205	Tue Mar 28 12:10:48 2017_x000D_	47.3701	37.0094	-55.0499	-0.960802	2	10.5232	21.1348	10.9264	0.190702	40.121		19.7968	0
23206	Tue Mar 28 12:10:48 2017_x000D_	47.7853	37.5223	-40.5976	-0.708562	2	10.5232	21.1348	0	0	40.7064		13.0739	0
23207	Tue Mar 28 12:10:48 2017_x000D_	48.0951	37.8288	-36.549	-0.6379	2	10.5232	21.1348	0	0	41.1137		17.8409	0
23208	Tue Mar 28 12:10:48 2017_x000D_	48.6067	38.132	-27.5112	-0.480162	2	10.5232	21.1348	0	0	41.7044		11.0381	0
23209	Tue Mar 28 12:10:48 2017_x000D_	48.9139	38.3345	-20.7636	-0.362394	2	10.5232	21.1348	0	0	42.0675		19.2172	0
23210	Tue Mar 28 12:10:48 2017_x000D_	49.5233	38.5319	-7.75789	-0.135401	2	10.5232	21.1348	0	0	42.7044		9.61155	0
23211	Tue Mar 28 12:10:48 2017_x000D_	49.8282	38.6303	-5.16637	-0.0901702	2	10.5232	21.1348	6.62297	0.115593	43.023		9.59535	0
23212	Tue Mar 28 12:10:48 2017_x000D_	50.1325	38.7288	-1.92925	-0.0336718	2	10.5232	21.1348	6.62297	0.115593	43.341		6.05186	0
23213	Tue Mar 28 12:10:48 2017_x000D_	50.3342	38.7254	3.96171	0.0691449	2	10.5232	21.1348	6.62297	0.115593	43.5241		24.3538	0
23214	Tue Mar 28 12:10:48 2017_x000D_	51.1374	38.6076	6.89281	0.120302	2	10.5232	21.1348	6.62297	0.115593	44.2133		9.06439	9.40474
23215	Tue Mar 28 12:10:48 2017_x000D_	51.4395	38.6023	7.20096	0.12568	2	10.7521	20.9206	6.726	0.117391	44.3634		21.3362	0
23216	Tue Mar 28 12:10:48 2017_x000D_	52.1412	38.4864	9.79748	0.170998	2	10.7521	20.9206	6.726	0.117391	44.9624		12.4503	0
23217	Tue Mar 28 12:10:48 2017_x000D_	52.5412	38.3758	12.6577	0.220918	2	10.7521	20.9206	6.726	0.117391	45.2881		18.3403	0
23218	Tue Mar 28 12:10:48 2017_x000D_	53.1418	38.2617	9.79612	0.170975	2	10.7521	20.9206	6.726	0.117391	45.7996		12.4408	6.58216
23219	Tue Mar 28 12:10:49 2017_x000D_	53.5415	38.1512	12.6576	0.220917	2	10.9714	20.9274	8.05384	0.140566	45.9225		12.0468	0
23220	Tue Mar 28 12:10:49 2017_x000D_	53.943	38.1442	12.6596	0.220952	2	10.9714	20.9274	8.05384	0.140566	46.2923		18.3167	0
23221	Tue Mar 28 12:10:49 2017_x000D_	54.5428	38.0301	9.79642	0.17098	2	10.9714	20.9274	8.05384	0.140566	46.8078		6.76507	0
23222	Tue Mar 28 12:10:49 2017_x000D_	54.7413	37.9231	6.88603	0.120184	2	10.9714	20.9274	8.05384	0.140566	46.9538		21.0452	0
23223	Tue Mar 28 12:10:49 2017_x000D_	55.4427	37.9109	6.60912	0.115351	2	10.9714	20.9274	8.05384	0.140566	47.6039		9.02535	6.58216
23224	Tue Mar 28 12:10:49 2017_x000D_	55.7435	37.9057	6.88885	0.120233	2	11.1907	20.9342	0	0	47.6758		12.4082	0
23225	Tue Mar 28 12:10:49 2017_x000D_	56.1421	37.7953	3.94655	0.0688804	2	11.1907	20.9342	0	0	48.0096		18.0207	0
23226	Tue Mar 28 12:10:49 2017_x000D_	56.7427	37.7849	3.9474	0.0688951	2	11.1907	20.9342	0	0	48.5688		18.2726	0
23227	Tue Mar 28 12:10:49 2017_x000D_	57.3411	37.6713	6.88774	0.120214	2	11.1907	20.9342	0	0	49.0916		6.00392	6.63612
23228	Tue Mar 28 12:10:49 2017_x000D_	57.5412	37.6678	6.88825	0.120223	2	11.2002	20.7132	4.19481	0.0732133	49.3452		11.9958	0
23229	Tue Mar 28 12:10:49 2017_x000D_	57.941	37.6609	6.88944	0.120243	2	11.2002	20.7132	4.19481	0.0732133	49.7185		6.74902	0
23230	Tue Mar 28 12:10:49 2017_x000D_	58.139	37.5541	3.94353	0.0688275	2	11.2002	20.7132	4.19481	0.0732133	49.8685		17.9847	0
23231	Tue Mar 28 12:10:49 2017_x000D_	58.7384	37.5438	3.94447	0.068844	2	11.2002	20.7132	4.19481	0.0732133	50.4296		12.3761	6.58216
23232	Tue Mar 28 12:10:49 2017_x000D_	59.136	37.4338	6.88717	0.120204	2	10.9809	20.7064	0	0	50.9776		17.9697	0
23233	Tue Mar 28 12:10:49 2017_x000D_	59.7349	37.4235	6.88885	0.120233	2	10.9809	20.7064	0	0	51.5404		11.9717	0
23234	Tue Mar 28 12:10:49 2017_x000D_	60.1339	37.4167	6.88997	0.120253	2	10.9809	20.7064	0	0	51.9158		24.7146	0
23235	Tue Mar 28 12:10:49 2017_x000D_	60.9278	37.1967	6.88661	0.120194	2	10.9809	20.7064	0	0	52.5987		5.97987	0
23236	Tue Mar 28 12:10:49 2017_x000D_	61.1271	37.1933	6.88717	0.120204	2	10.9809	20.7064	0	0	52.7869		11.9567	6.58216
23237	Tue Mar 28 12:10:49 2017_x000D_	61.5256	37.1865	6.88828	0.120223	2	11.2002	20.7132	0	0	52.953		5.97687	0
23238	Tue Mar 28 12:10:49 2017_x000D_	61.7248	37.1831	6.88889	0.120234	2	11.2002	20.7132	0	0	53.1413		17.9186	0
23239	Tue Mar 28 12:10:49 2017_x000D_	62.322	37.1729	6.89057	0.120263	2	11.2002	20.7132	0	0	53.7062		9.46877	0
23240	Tue Mar 28 12:10:49 2017_x000D_	62.6185	37.0647	3.79737	0.0662766	2	11.2002	20.7132	0	0	53.9557		14.9272	6.58226
23241	Tue Mar 28 12:10:50 2017_x000D_	63.116	37.0562	3.93909	0.06875	2	11.4195	20.7201	0	0	54.2162		8.94126	0
23242	Tue Mar 28 12:10:50 2017_x000D_	63.414	37.0512	3.79849	0.0662961	2	11.4195	20.7201	0	0	54.4989		15.239	0
23243	Tue Mar 28 12:10:50 2017_x000D_	63.9096	36.9398	6.8894	0.120243	2	11.4195	20.7201	0	0	54.939		5.95887	0
23244	Tue Mar 28 12:10:50 2017_x000D_	64.1082	36.9364	6.88995	0.120252	2	11.4195	20.7201	0	0	55.1277		15.2149	0
23245	Tue Mar 28 12:10:50 2017_x000D_	64.603	36.8251	9.39527	0.163978	2	11.4195	20.7201	0	0	55.5685		5.95882	0
23246	Tue Mar 28 12:10:50 2017_x000D_	64.8016	36.8218	9.39601	0.163991	2	11.4195	20.7201	0	0	55.7576		5.95587	0
23247	Tue Mar 28 12:10:50 2017_x000D_	65.0001	36.8184	9.39681	0.164005	2	11.4195	20.7201	0	0	55.9467		11.9087	0
23248	Tue Mar 28 12:10:50 2017_x000D_	65.397	36.8117	9.39836	0.164032	2	11.4195	20.7201	0	0	56.325		4.29612	0
23249	Tue Mar 28 12:10:50 2017_x000D_	65.4947	36.707	6.88827	0.120223	2	11.4195	20.7201	0	0	56.3889		15.1921	0
23250	Tue Mar 28 12:10:50 2017_x000D_	65.9887	36.5956	3.79028	0.0661529	2	11.4195	20.7201	0	0	56.8316		11.8908	0
23251	Tue Mar 28 12:10:50 2017_x000D_	66.385	36.5888	-1.87168	-0.0326669	2	11.4195	20.7201	0	0	57.2103		6.69212	0
23252	Tue Mar 28 12:10:50 2017_x000D_	66.5847	36.6882	-4.6873	-0.0818088	2	11.4195	20.7201	0	0	57.4298		14.8583	0
23253	Tue Mar 28 12:10:50 2017_x000D_	67.0799	36.6794	-16.3584	-0.285508	2	11.4195	20.7201	0	0	57.9032		2.97361	6.63912
23254	Tue Mar 28 12:10:50 2017_x000D_	67.179	36.6774	-22.684	-0.39591	2	11.429	20.499	8.05384	0.140566	58.05		4.27872	0
23255	Tue Mar 28 12:10:50 2017_x000D_	67.2796	36.7785	-26.5123	-0.462727	2	11.429	20.499	8.05384	0.140566	58.1748		8.92358	0
23256	Tue Mar 28 12:10:50 2017_x000D_	67.577	36.7729	-41.0998	-0.717327	2	11.429	20.499	8.05384	0.140566	58.4589		3.08447	0
23257	Tue Mar 28 12:10:50 2017_x000D_	67.5788	36.8757	-47.3222	-0.825928	2	11.429	20.499	8.05384	0.140566	58.4893		10.9872	0
23258	Tue Mar 28 12:10:50 2017_x000D_	67.7817	37.1806	-62.1427	-1.0846	2	11.429	20.499	4.13118	0.0721027	58.7699		6.68943	0
23259	Tue Mar 28 12:10:50 2017_x000D_	67.9813	37.28	-68.6399	-1.19799	2	11.429	20.499	4.13118	0.0721027	58.9895		12.6854	0
23260	Tue Mar 28 12:10:50 2017_x000D_	68.0867	37.6895	-83.6805	-1.4605	2	11.429	20.499	4.13118	0.0721027	59.2082		6.1717	0
23261	Tue Mar 28 12:10:50 2017_x000D_	68.0898	37.8952	-89.1795	-1.55648	2	11.429	20.499	4.13118	0.0721027	59.2712		18.503	6.58226
23262	Tue Mar 28 12:10:51 2017_x000D_	68.0989	38.5119	259.929	4.53661	2	11.6483	20.5059	0	0	59.2527		6.84951	0
23263	Tue Mar 28 12:10:51 2017_x000D_	68.003	38.7191	257.299	4.49072	2	11.6483	20.5059	0	0	59.2248		3.09033	0
23264	Tue Mar 28 12:10:51 2017_x000D_	68.0045	38.8221	251.313	4.38624	2	11.6483	20.5059	0	0	59.2579		19.4347	0
23265	Tue Mar 28 12:10:51 2017_x000D_	67.8157	39.4418	246.339	4.29943	2	11.6483	20.5059	0	0	59.2735		9.71964	0
23266	Tue Mar 28 12:10:51 2017_x000D_	67.7212	39.7517	242.723	4.23631	2	11.6483	20.5059	0	0	59.2838		10.9981	0
23267	Tue Mar 28 12:10:51 2017_x000D_	67.5279	40.0632	241.344	4.21224	2	11.6483	20.5059	0	0	59.2032		24.6357	0
23268	Tue Mar 28 12:10:51 2017_x000D_	67.143	40.7886	242.723	4.23632	2	11.6483	20.5059	0	0	59.0851		9.70641	0
23269	Tue Mar 28 12:10:51 2017_x000D_	67.0487	41.0981	243.853	4.25603	2	11.6483	20.5059	0	0	59.1037		24.629	0
23270	Tue Mar 28 12:10:51 2017_x000D_	66.6639	41.8233	245.152	4.27872	2	11.6483	20.5059	0	0	59.0013		8.56475	6.58216
23271	Tue Mar 28 12:10:51 2017_x000D_	66.4692	42.0321	245.153	4.27872	2	11.8676	20.5127	0	0	58.6892		9.22303	0
23272	Tue Mar 28 12:10:51 2017_x000D_	66.4738	42.3395	246.34	4.29944	2	11.8676	20.5127	0	0	58.8069		19.4695	0
23273	Tue Mar 28 12:10:51 2017_x000D_	66.0859	42.8598	245.153	4.27872	2	11.8676	20.5127	0	0	58.6431		9.69406	0
23274	Tue Mar 28 12:10:51 2017_x000D_	65.9917	43.1689	248.785	4.34212	2	11.8676	20.5127	0	0	58.6747		19.3967	0
23275	Tue Mar 28 12:10:51 2017_x000D_	65.8033	43.7874	248.785	4.34211	2	11.8676	20.5127	0	0	58.7433		10.9914	0
23276	Tue Mar 28 12:10:51 2017_x000D_	65.6101	44.0987	247.687	4.32296	2	11.8676	20.5127	0	0	58.6903		19.3901	0
23277	Tue Mar 28 12:10:51 2017_x000D_	65.4218	44.717	247.687	4.32295	2	11.8676	20.5127	0	0	58.7699		6.83736	0
23278	Tue Mar 28 12:10:51 2017_x000D_	65.326	44.9238	245.152	4.2787	2	11.8676	20.5127	0	0	58.7682		13.6707	0
23279	Tue Mar 28 12:10:51 2017_x000D_	65.1345	45.3373	245.152	4.2787	2	11.8676	20.5127	0	0	58.7675		20.4974	0
23280	Tue Mar 28 12:10:51 2017_x000D_	64.8474	45.9573	247.687	4.32296	2	11.8676	20.5127	0	0	58.7732		8.56695	0
23281	Tue Mar 28 12:10:51 2017_x000D_	64.6527	46.1662	247.688	4.32297	2	11.8676	20.5127	0	0	58.6887		12.6443	0
23282	Tue Mar 28 12:10:51 2017_x000D_	64.5602	46.5774	245.152	4.2787	2	11.8676	20.5127	0	0	58.7867		20.4934	0
23283	Tue Mar 28 12:10:52 2017_x000D_	64.2732	47.1973	247.688	4.32297	2	11.8676	20.5127	0	0	58.8083		10.978	0
23284	Tue Mar 28 12:10:52 2017_x000D_	64.0802	47.5082	248.787	4.34215	2	11.8676	20.5127	0	0	58.7785		19.3645	0
23285	Tue Mar 28 12:10:52 2017_x000D_	63.8922	48.1257	248.787	4.34215	2	11.8676	20.5127	0	0	58.8985		10.9831	0
23286	Tue Mar 28 12:10:52 2017_x000D_	63.6992	48.4368	247.688	4.32298	2	11.8676	20.5127	0	0	58.875		20.4853	0
23287	Tue Mar 28 12:10:52 2017_x000D_	63.4122	49.0564	245.152	4.2787	2	11.8676	20.5127	0	0	58.9202		6.1268	0
23288	Tue Mar 28 12:10:52 2017_x000D_	63.4155	49.2606	245.151	4.27869	2	11.8676	20.5127	0	0	59.0223		13.6533	6.63625
23289	Tue Mar 28 12:10:52 2017_x000D_	63.2243	49.6736	245.151	4.27869	2	11.8772	20.2917	0	0	59.1593		20.4746	0
23290	Tue Mar 28 12:10:52 2017_x000D_	62.9375	50.2929	247.688	4.32298	2	11.8772	20.2917	0	0	59.2218		6.82667	0
23291	Tue Mar 28 12:10:52 2017_x000D_	62.8419	50.4994	245.151	4.27869	2	11.8772	20.2917	0	0	59.2445		21.9462	0
23292	Tue Mar 28 12:10:52 2017_x000D_	62.4562	51.121	245.152	4.2787	2	11.8772	20.2917	0	0	59.2341		12.6225	14.6728
23293	Tue Mar 28 12:10:52 2017_x000D_	62.3639	51.5315	242.719	4.23625	2	11.4481	20.057	351.184	6.12932	59.8587		6.81724	0
23294	Tue Mar 28 12:10:52 2017_x000D_	62.2684	51.7377	245.151	4.27869	2	11.4481	20.057	351.184	6.12932	59.8863		21.9421	0
23295	Tue Mar 28 12:10:52 2017_x000D_	61.8828	52.3592	245.152	4.2787	2	11.4481	20.057	351.184	6.12932	59.8923		6.81851	0
23296	Tue Mar 28 12:10:52 2017_x000D_	61.7872	52.5654	247.69	4.32301	2	11.4481	20.057	351.184	6.12932	59.9235		9.66474	0
23297	Tue Mar 28 12:10:52 2017_x000D_	61.6934	52.8736	246.341	4.29946	2	11.4481	20.057	0	0	60.0127		16.4494	0
23298	Tue Mar 28 12:10:52 2017_x000D_	61.5041	53.3882	245.151	4.27869	2	11.4481	20.057	0	0	60.1379		10.9647	0
23299	Tue Mar 28 12:10:52 2017_x000D_	61.3113	53.6987	246.341	4.29946	2	11.4481	20.057	0	0	60.1507		16.4438	0
23300	Tue Mar 28 12:10:52 2017_x000D_	61.122	54.2131	245.151	4.27869	2	11.4481	20.057	0	0	60.2838		10.9631	0
23301	Tue Mar 28 12:10:52 2017_x000D_	60.9293	54.5236	246.341	4.29946	2	11.4481	20.057	0	0	60.302		12.5964	14.8131
23302	Tue Mar 28 12:10:52 2017_x000D_	60.8374	54.9333	248.79	4.34221	2	11.8962	19.8496	0	0	60.2172		10.9698	0
23303	Tue Mar 28 12:10:52 2017_x000D_	60.6446	55.244	247.69	4.32301	2	11.8962	19.8496	0	0	60.2426		12.5964	0
23304	Tue Mar 28 12:10:52 2017_x000D_	60.5527	55.6537	245.15	4.27868	2	11.8962	19.8496	0	0	60.4102		6.8118	0
23305	Tue Mar 28 12:10:53 2017_x000D_	60.4572	55.8597	247.69	4.323	2	11.8962	19.8496	0	0	60.4558		6.81598	6.63925
23306	Tue Mar 28 12:10:53 2017_x000D_	60.3618	56.0659	245.15	4.27868	2	11.9058	19.6285	354.714	6.19093	60.6273		4.27492	0
23307	Tue Mar 28 12:10:53 2017_x000D_	60.2646	56.1701	248.791	4.34222	2	11.9058	19.6285	354.714	6.19093	60.6124		10.9656	0
23308	Tue Mar 28 12:10:53 2017_x000D_	60.0719	56.4807	247.691	4.32302	2	11.9058	19.6285	354.714	6.19093	60.647		6.10296	0
23309	Tue Mar 28 12:10:53 2017_x000D_	60.0755	56.6841	247.69	4.32301	2	11.9058	19.6285	354.714	6.19093	60.7737		4.27492	0
23310	Tue Mar 28 12:10:53 2017_x000D_	59.9783	56.7883	251.333	4.3866	2	11.9058	19.6285	0	0	60.7603		0.0067082	0
23311	Tue Mar 28 12:10:53 2017_x000D_	59.9782	56.7881	256.668	4.4797	2	11.9058	19.6285	0	0	60.7601		3.06953	0
23312	Tue Mar 28 12:10:53 2017_x000D_	59.9763	56.6858	268.222	4.68136	2	11.9058	19.6285	0	0	60.6961		6.10906	0
23313	Tue Mar 28 12:10:53 2017_x000D_	59.9725	56.4822	-86.2023	-1.50451	2	11.9058	19.6285	0	0	60.569		0.00848528	6.63912
23314	Tue Mar 28 12:10:53 2017_x000D_	59.9723	56.482	-80.6694	-1.40795	2	11.9153	19.4074	352.75	6.15664	60.696		2.98902	0
23315	Tue Mar 28 12:10:53 2017_x000D_	59.8727	56.4846	-65.4994	-1.14318	2	11.9153	19.4074	352.75	6.15664	60.6187		0.0134164	0
23316	Tue Mar 28 12:10:53 2017_x000D_	59.8723	56.4844	-60.4514	-1.05508	2	11.9153	19.4074	352.75	6.15664	60.6183		4.24058	0
23317	Tue Mar 28 12:10:53 2017_x000D_	59.9728	56.5838	-48.5987	-0.848207	2	11.9153	19.4074	352.75	6.15664	60.7586		3.05129	0
23318	Tue Mar 28 12:10:53 2017_x000D_	59.9742	56.6855	-42.4855	-0.741513	2	11.9153	19.4074	352.75	6.15664	60.822		4.2364	0
23319	Tue Mar 28 12:10:53 2017_x000D_	60.0748	56.7846	-38.5031	-0.672005	2	11.9153	19.4074	351.074	6.12739	60.9622		6.65372	0
23320	Tue Mar 28 12:10:53 2017_x000D_	60.2744	56.8813	-28.2765	-0.493518	2	11.9153	19.4074	351.074	6.12739	61.1792		3.05448	0
23321	Tue Mar 28 12:10:53 2017_x000D_	60.2762	56.9831	-25.7258	-0.449	2	11.9153	19.4074	351.074	6.12739	61.243		15.996	0
23322	Tue Mar 28 12:10:53 2017_x000D_	60.7744	57.1731	-19.2234	-0.335511	2	11.9153	19.4074	351.074	6.12739	61.7532		6.64188	14.8145
23323	Tue Mar 28 12:10:53 2017_x000D_	60.9739	57.2691	-21.9012	-0.382249	2	12.3635	19.2001	349.074	6.09248	61.7432		13.285	0
23324	Tue Mar 28 12:10:53 2017_x000D_	61.3728	57.4614	-21.9001	-0.38223	2	12.3635	19.2001	349.074	6.09248	62.1759		18.7444	0
23325	Tue Mar 28 12:10:53 2017_x000D_	61.9691	57.648	-21.9019	-0.382261	2	12.3635	19.2001	349.074	6.09248	62.7611		9.369	0
23326	Tue Mar 28 12:10:54 2017_x000D_	62.2672	57.7411	-25.7326	-0.449118	2	12.3635	19.2001	349.074	6.09248	63.0538		21.4318	6.58226
23327	Tue Mar 28 12:10:54 2017_x000D_	62.8662	58.1304	-25.7292	-0.449059	2	12.1442	19.1932	349.074	6.09248	63.9439		12.1872	0
23328	Tue Mar 28 12:10:54 2017_x000D_	63.2623	58.2206	-28.2853	-0.493672	2	12.1442	19.1932	349.074	6.09248	64.3133		19.8664	0
23329	Tue Mar 28 12:10:54 2017_x000D_	63.8588	58.5082	-25.7325	-0.449118	2	12.1442	19.1932	349.074	6.09248	64.9621		13.2313	0
23330	Tue Mar 28 12:10:54 2017_x000D_	64.2561	58.6997	-25.7326	-0.449118	2	12.1442	19.1932	349.074	6.09248	65.3943		10.6792	0
23331	Tue Mar 28 12:10:54 2017_x000D_	64.5545	58.8938	-24.4786	-0.427232	2	12.1442	19.1932	349.074	6.09248	65.7494		10.6884	20.906
23332	Tue Mar 28 12:10:54 2017_x000D_	64.8532	59.088	-25.7292	-0.449059	2	12.8116	18.9927	0	0	65.696		19.8115	0
23333	Tue Mar 28 12:10:54 2017_x000D_	65.4482	59.3745	-28.286	-0.493684	2	12.8116	18.9927	0	0	66.3423		12.1514	0
23334	Tue Mar 28 12:10:54 2017_x000D_	65.8431	59.4646	-25.7325	-0.449118	2	12.8116	18.9927	0	0	66.7107		21.3193	0
23335	Tue Mar 28 12:10:54 2017_x000D_	66.4388	59.8521	-25.7292	-0.449059	2	12.8116	18.9927	0	0	67.4193		9.30439	0
23336	Tue Mar 28 12:10:54 2017_x000D_	66.7348	59.9447	-21.889	-0.382035	2	12.8116	18.9927	349.997	6.1086	67.711		18.6041	0
23337	Tue Mar 28 12:10:54 2017_x000D_	67.3267	60.1297	-21.8908	-0.382067	2	12.8116	18.9927	349.997	6.1086	68.2946		8.39005	0
23338	Tue Mar 28 12:10:54 2017_x000D_	67.5259	60.326	-21.8868	-0.381997	2	12.8116	18.9927	349.997	6.1086	68.5718		24.2211	0
23339	Tue Mar 28 12:10:54 2017_x000D_	68.3132	60.5049	-21.8915	-0.382079	2	12.8116	18.9927	349.997	6.1086	69.3087		8.37943	6.63925
23340	Tue Mar 28 12:10:54 2017_x000D_	68.5121	60.701	-21.8875	-0.38201	2	12.8212	18.7716	353.274	6.16579	69.7105		11.7591	0
23341	Tue Mar 28 12:10:54 2017_x000D_	68.9039	60.6895	-21.8933	-0.382111	2	12.8212	18.7716	353.274	6.16579	70.017		21.2285	0
23342	Tue Mar 28 12:10:54 2017_x000D_	69.4969	61.0756	-21.8883	-0.382022	2	12.8212	18.7716	353.274	6.16579	70.7231		6.55869	0
23343	Tue Mar 28 12:10:54 2017_x000D_	69.6939	61.1704	-24.4807	-0.427269	2	12.8212	18.7716	353.274	6.16579	70.9377		19.6852	0
23344	Tue Mar 28 12:10:54 2017_x000D_	70.2849	61.4555	-21.8861	-0.381985	2	12.8212	18.7716	353.274	6.16579	71.5821		12.0638	14.8158
23345	Tue Mar 28 12:10:54 2017_x000D_	70.6771	61.5443	-24.4832	-0.427312	2	13.2694	18.5642	349.074	6.09248	71.7142		6.5599	0
23346	Tue Mar 28 12:10:54 2017_x000D_	70.874	61.6394	-21.8879	-0.382015	2	13.2694	18.5642	349.074	6.09248	71.9289		22.2764	0
23347	Tue Mar 28 12:10:55 2017_x000D_	71.5612	61.9207	-23.3286	-0.407162	2	13.2694	18.5642	349.074	6.09248	72.6479		10.5835	0
23348	Tue Mar 28 12:10:55 2017_x000D_	71.8569	62.1131	-24.4822	-0.427294	2	13.2694	18.5642	349.074	6.09248	73		12.0447	0
23349	Tue Mar 28 12:10:55 2017_x000D_	72.2484	62.2021	-21.8875	-0.382009	2	13.2694	18.5642	348.986	6.09095	73.3675		19.6061	0
23350	Tue Mar 28 12:10:55 2017_x000D_	72.8371	62.4859	-24.4846	-0.427338	2	13.2694	18.5642	348.986	6.09095	74.0096		12.0316	0
23351	Tue Mar 28 12:10:55 2017_x000D_	73.2282	62.5747	-21.8883	-0.382022	2	13.2694	18.5642	348.986	6.09095	74.3773		19.5793	0
23352	Tue Mar 28 12:10:55 2017_x000D_	73.8161	62.8581	-24.4871	-0.427381	2	13.2694	18.5642	348.986	6.09095	75.019		10.536	0
23353	Tue Mar 28 12:10:55 2017_x000D_	74.1103	63.0499	-23.3276	-0.407144	2	13.2694	18.5642	348.986	6.09095	75.3697		18.4307	6.63912
23354	Tue Mar 28 12:10:55 2017_x000D_	74.6968	63.2328	-25.7493	-0.449411	2	13.2789	18.3431	352.345	6.14958	76.0739		10.5243	0
23355	Tue Mar 28 12:10:55 2017_x000D_	74.9906	63.4245	-24.486	-0.427362	2	13.2789	18.3431	352.345	6.14958	76.4243		13.0233	0
23356	Tue Mar 28 12:10:55 2017_x000D_	75.3816	63.6131	-24.4858	-0.427357	2	13.2789	18.3431	352.345	6.14958	76.8513		11.9824	0
23357	Tue Mar 28 12:10:55 2017_x000D_	75.7712	63.7011	-26.9863	-0.471	2	13.2789	18.3431	352.345	6.14958	77.2181		4.15784	0
23358	Tue Mar 28 12:10:55 2017_x000D_	75.8697	63.7986	-25.7494	-0.449412	2	13.2789	18.3431	352.345	6.14958	77.3551		10.5068	13.1674
23359	Tue Mar 28 12:10:55 2017_x000D_	76.163	63.99	-24.485	-0.427344	2	13.7176	18.3568	349.997	6.1086	77.3422		9.187	0
23360	Tue Mar 28 12:10:55 2017_x000D_	76.4554	64.081	-28.3266	-0.494393	2	13.7176	18.3568	349.997	6.1086	77.632		4.14085	0
23361	Tue Mar 28 12:10:55 2017_x000D_	76.5534	64.1782	-24.4846	-0.427337	2	13.7176	18.3568	349.997	6.1086	77.7685		11.9642	0
23362	Tue Mar 28 12:10:55 2017_x000D_	76.9424	64.2661	-26.9874	-0.471019	2	13.7176	18.3568	349.997	6.1086	78.1348		10.501	9.4046
23363	Tue Mar 28 12:10:55 2017_x000D_	77.2356	64.4573	-28.328	-0.494417	2	13.9464	18.1425	0	0	78.4257		19.4707	0
23364	Tue Mar 28 12:10:55 2017_x000D_	77.8204	64.7388	-38.6867	-0.67521	2	13.9464	18.1425	0	0	79.0639		4.13671	0
23365	Tue Mar 28 12:10:55 2017_x000D_	77.9187	64.8355	-50.743	-0.885633	2	13.9464	18.1425	0	0	79.2003		3.00029	0
23366	Tue Mar 28 12:10:55 2017_x000D_	77.9201	64.9355	-56.9881	-0.994629	2	13.9464	18.1425	0	0	79.2605		8.28817	6.63925
23367	Tue Mar 28 12:10:55 2017_x000D_	78.1167	65.1296	-75.0321	-1.30956	2	13.956	17.9214	351.074	6.12739	79.6568		5.9974	0
23368	Tue Mar 28 12:10:55 2017_x000D_	78.119	65.3295	-81.5007	-1.42246	2	13.956	17.9214	351.074	6.12739	79.7773		9.42238	0
23369	Tue Mar 28 12:10:56 2017_x000D_	78.2194	65.6271	265.083	4.62658	2	13.956	17.9214	351.074	6.12739	80.0351		3.01821	0
23370	Tue Mar 28 12:10:56 2017_x000D_	78.2206	65.7277	253.708	4.42805	2	13.956	17.9214	351.074	6.12739	80.0961		9.53191	6.58226
23371	Tue Mar 28 12:10:56 2017_x000D_	78.1269	66.0313	240.313	4.19425	2	14.1753	17.9283	0	0	80.0232		9.52045	0
23372	Tue Mar 28 12:10:56 2017_x000D_	78.0332	66.3345	236.648	4.13028	2	14.1753	17.9283	0	0	80.1311		6.60515	0
23373	Tue Mar 28 12:10:56 2017_x000D_	77.8405	66.441	230.85	4.0291	2	14.1753	17.9283	0	0	80.0421		10.8212	0
23374	Tue Mar 28 12:10:56 2017_x000D_	77.65	66.7473	229.058	3.99781	2	14.1753	17.9283	0	0	80.077		23.3677	0
23375	Tue Mar 28 12:10:56 2017_x000D_	77.1725	67.3627	231.115	4.03372	2	14.1753	17.9283	0	0	80.0775		12.6646	6.58226
23376	Tue Mar 28 12:10:56 2017_x000D_	76.8853	67.6721	230.851	4.0291	2	13.956	17.9214	0	0	80.2199		23.3725	0
23377	Tue Mar 28 12:10:56 2017_x000D_	76.4078	68.2877	232.886	4.06463	2	13.956	17.9214	0	0	80.2309		14.9789	0
23378	Tue Mar 28 12:10:56 2017_x000D_	76.1217	68.6969	235.046	4.10232	2	13.956	17.9214	0	0	80.2666		19.1701	0
23379	Tue Mar 28 12:10:56 2017_x000D_	75.7399	69.2093	236.648	4.13029	2	13.956	17.9214	0	0	80.2976		6.71609	14.8158
23380	Tue Mar 28 12:10:56 2017_x000D_	75.6453	69.4122	238.887	4.16937	2	14.4042	17.714	346.987	6.05607	80.1447		21.6301	0
23381	Tue Mar 28 12:10:56 2017_x000D_	75.2646	70.0245	238.887	4.16937	2	14.4042	17.714	346.987	6.05607	80.252		6.71482	0
23382	Tue Mar 28 12:10:56 2017_x000D_	75.1701	70.2274	241.247	4.21055	2	14.4042	17.714	346.987	6.05607	80.3128		10.8104	0
23383	Tue Mar 28 12:10:56 2017_x000D_	74.9798	70.5334	242.61	4.23434	2	14.4042	17.714	346.987	6.05607	80.3697		8.44445	70.658
23384	Tue Mar 28 12:10:56 2017_x000D_	74.7883	70.7397	242.61	4.23435	2	16.2258	16.221	340.522	5.94323	80.0116		19.0069	0
23385	Tue Mar 28 12:10:56 2017_x000D_	74.6015	71.3451	242.61	4.23434	2	16.2258	16.221	340.522	5.94323	80.2894		8.44445	0
23386	Tue Mar 28 12:10:56 2017_x000D_	74.41	71.5514	242.61	4.23435	2	16.2258	16.221	340.522	5.94323	80.2923		19.0032	0
23387	Tue Mar 28 12:10:56 2017_x000D_	74.2233	72.1567	242.61	4.23434	2	16.2258	16.221	340.522	5.94323	80.5761		8.44445	0
23388	Tue Mar 28 12:10:56 2017_x000D_	74.0318	72.363	242.61	4.23435	2	16.2258	16.221	340.522	5.94323	80.582		21.6192	33.2091
23389	Tue Mar 28 12:10:56 2017_x000D_	73.6513	72.975	242.61	4.23435	2	17.1319	15.5851	315	5.49779	80.5484		10.813	0
23390	Tue Mar 28 12:10:57 2017_x000D_	73.461	73.2811	241.247	4.21055	2	17.1319	15.5851	315	5.49779	80.6337		5.97943	0
23391	Tue Mar 28 12:10:57 2017_x000D_	73.4634	73.4804	241.246	4.21054	2	17.1319	15.5851	315	5.49779	80.7781		21.6151	0
23392	Tue Mar 28 12:10:57 2017_x000D_	73.083	74.0923	241.247	4.21055	2	17.1319	15.5851	315	5.49779	80.9544		10.8063	28.2226
23393	Tue Mar 28 12:10:57 2017_x000D_	72.8928	74.3982	242.611	4.23435	2	17.8187	14.9422	0	0	81.0443		16.1665	0
23394	Tue Mar 28 12:10:57 2017_x000D_	72.705	74.9033	241.246	4.21054	2	17.8187	14.9422	0	0	81.2886		8.44665	0
23395	Tue Mar 28 12:10:57 2017_x000D_	72.5135	75.1097	241.247	4.21055	2	17.8187	14.9422	0	0	81.312		17.4844	0
23396	Tue Mar 28 12:10:57 2017_x000D_	72.2289	75.6183	240.314	4.19427	2	17.8187	14.9422	0	0	81.4988		9.48736	14.9
23397	Tue Mar 28 12:10:57 2017_x000D_	72.1357	75.9205	241.246	4.21054	2	18.0573	14.5066	0	0	81.8299		6.7121	0
23398	Tue Mar 28 12:10:57 2017_x000D_	72.0412	76.1233	238.886	4.16935	2	18.0573	14.5066	0	0	81.92		14.9664	0
23399	Tue Mar 28 12:10:57 2017_x000D_	71.7554	76.5322	241.246	4.21054	2	18.0573	14.5066	0	0	82.0406		6.7121	0
23400	Tue Mar 28 12:10:57 2017_x000D_	71.6609	76.735	238.886	4.16935	2	18.0573	14.5066	0	0	82.1323		8.44445	0
23401	Tue Mar 28 12:10:57 2017_x000D_	71.4694	76.9413	238.886	4.16935	2	18.0573	14.5066	0	0	82.1641		10.8022	9.40898
23402	Tue Mar 28 12:10:57 2017_x000D_	71.2793	77.2471	240.314	4.19428	2	18.2863	14.2923	315	5.49779	82.2895		2.98525	0
23403	Tue Mar 28 12:10:57 2017_x000D_	71.2806	77.3466	238.886	4.16935	2	18.2863	14.2923	315	5.49779	82.3665		13.4135	0
23404	Tue Mar 28 12:10:57 2017_x000D_	71.0918	77.7519	238.886	4.16935	2	18.2863	14.2923	315	5.49779	82.5563		4.21571	0
23405	Tue Mar 28 12:10:57 2017_x000D_	70.9961	77.8548	242.611	4.23436	2	18.2863	14.2923	315	5.49779	82.5743		13.4242	29.6316
23406	Tue Mar 28 12:10:57 2017_x000D_	70.8071	78.2604	235.045	4.10231	2	19.1827	13.8775	315	5.49779	82.5242		6.70811	0
23407	Tue Mar 28 12:10:57 2017_x000D_	70.7127	78.4631	232.888	4.06465	2	19.1827	13.8775	315	5.49779	82.6235		2.92746	0
23408	Tue Mar 28 12:10:57 2017_x000D_	70.6152	78.4671	223.419	3.89939	2	19.1827	13.8775	315	5.49779	82.5658		5.80014	0
23409	Tue Mar 28 12:10:57 2017_x000D_	70.8084	78.4598	204.272	3.56523	2	19.1827	13.8775	315	5.49779	82.6806		4.10719	83.0688
23410	Tue Mar 28 12:10:57 2017_x000D_	70.9064	78.5554	195.835	3.41797	2	21.6528	12.6262	345.308	6.02676	82.2957		0.0234307	0
23411	Tue Mar 28 12:10:58 2017_x000D_	70.9059	78.5548	179.434	3.13172	2	21.6528	12.6262	345.308	6.02676	82.2949		2.91273	0
23412	Tue Mar 28 12:10:58 2017_x000D_	71.0029	78.5506	167.789	2.92848	2	21.6528	12.6262	345.308	6.02676	82.3496		2.92021	0
23413	Tue Mar 28 12:10:58 2017_x000D_	70.9056	78.5534	151.206	2.63904	2	21.6528	12.6262	345.308	6.02676	82.2936		0.0127279	0
23414	Tue Mar 28 12:10:58 2017_x000D_	70.9059	78.5531	143.629	2.5068	2	21.6528	12.6262	345.308	6.02676	82.2935		6.46983	65.2111
23415	Tue Mar 28 12:10:58 2017_x000D_	70.7108	78.4612	137.848	2.40591	2	23.6648	11.8035	315	5.49779	81.5878		4.11558	0
23416	Tue Mar 28 12:10:58 2017_x000D_	70.6128	78.3652	125.837	2.19627	2	23.6648	11.8035	315	5.49779	81.4529		6.56891	0
23417	Tue Mar 28 12:10:58 2017_x000D_	70.5132	78.1702	123.491	2.15532	2	23.6648	11.8035	315	5.49779	81.2361		10.5659	0
23418	Tue Mar 28 12:10:58 2017_x000D_	70.3148	77.8792	121.997	2.12926	2	23.6648	11.8035	315	5.49779	80.884		25.1923	29.6276
23419	Tue Mar 28 12:10:58 2017_x000D_	69.8192	77.2013	125.836	2.19625	2	24.5611	11.3888	340.522	5.94323	79.8723		14.647	0
23420	Tue Mar 28 12:10:58 2017_x000D_	69.5218	76.8141	128.058	2.23504	2	24.5611	11.3888	340.522	5.94323	79.3847		25.2349	0
23421	Tue Mar 28 12:10:58 2017_x000D_	69.0253	76.1351	131.906	2.3022	2	24.5611	11.3888	340.522	5.94323	78.5439		10.5893	0
23422	Tue Mar 28 12:10:58 2017_x000D_	68.8264	75.8435	133.782	2.33493	2	24.5611	11.3888	340.522	5.94323	78.191		18.784	20.906
23423	Tue Mar 28 12:10:58 2017_x000D_	68.4293	75.3594	139.705	2.43831	2	25.2285	11.1883	345.308	6.02676	77.3579		10.5174	0
23424	Tue Mar 28 12:10:58 2017_x000D_	68.1339	75.1706	141.465	2.46902	2	25.2285	11.1883	345.308	6.02676	77.0364		8.26982	0
23425	Tue Mar 28 12:10:58 2017_x000D_	67.9361	74.9786	145.837	2.54534	2	25.2285	11.1883	345.308	6.02676	76.7668		10.5282	0
23426	Tue Mar 28 12:10:58 2017_x000D_	67.6404	74.7896	147.41	2.57278	2	25.2285	11.1883	345.308	6.02676	76.4454		17.0026	0
23427	Tue Mar 28 12:10:58 2017_x000D_	67.1485	74.5081	148.218	2.5869	2	25.2285	11.1883	345.308	6.02676	75.9387		10.54	27.2205
23428	Tue Mar 28 12:10:58 2017_x000D_	66.8524	74.319	149.738	2.61342	2	26.115	10.9949	0	0	75.2959		18.7364	0
23429	Tue Mar 28 12:10:58 2017_x000D_	66.3583	73.937	148.216	2.58685	2	26.115	10.9949	0	0	74.7076		9.24921	0
23430	Tue Mar 28 12:10:58 2017_x000D_	66.0633	73.8474	147.412	2.57282	2	26.115	10.9949	0	0	74.4735		18.7604	0
23431	Tue Mar 28 12:10:58 2017_x000D_	65.5685	73.465	145.84	2.54539	2	26.115	10.9949	0	0	73.8857		10.5673	0
23432	Tue Mar 28 12:10:58 2017_x000D_	65.2717	73.2753	147.409	2.57278	2	26.115	10.9949	0	0	73.5669		18.7838	0
23433	Tue Mar 28 12:10:59 2017_x000D_	64.7763	72.8924	145.839	2.54537	2	26.115	10.9949	0	0	72.9794		8.32282	0
23434	Tue Mar 28 12:10:59 2017_x000D_	64.5773	72.6991	145.837	2.54533	2	26.115	10.9949	0	0	72.7101		10.5848	0
23435	Tue Mar 28 12:10:59 2017_x000D_	64.28	72.5091	147.405	2.57271	2	26.115	10.9949	0	0	72.3917		19.672	14.8131
23436	Tue Mar 28 12:10:59 2017_x000D_	63.6871	72.229	145.205	2.53431	2	26.5631	10.7875	345.308	6.02676	71.7861		9.26356	0
23437	Tue Mar 28 12:10:59 2017_x000D_	63.3916	72.1394	145.845	2.54547	2	26.5631	10.7875	345.308	6.02676	71.5569		18.9425	0
23438	Tue Mar 28 12:10:59 2017_x000D_	62.9908	71.6515	143.597	2.50624	2	26.5631	10.7875	345.308	6.02676	70.9324		12.1074	0
23439	Tue Mar 28 12:10:59 2017_x000D_	62.5966	71.565	145.844	2.54545	2	26.5631	10.7875	345.308	6.02676	70.6563		10.7051	6.57635
23440	Tue Mar 28 12:10:59 2017_x000D_	62.3951	71.2705	143.598	2.50627	2	26.7822	10.7945	0	0	70.1828		21.232	0
23441	Tue Mar 28 12:10:59 2017_x000D_	61.7988	70.8893	143.6	2.5063	2	26.7822	10.7945	0	0	69.5525		8.36315	0
23442	Tue Mar 28 12:10:59 2017_x000D_	61.5988	70.6951	143.599	2.50627	2	26.7822	10.7945	0	0	69.284		10.6205	0
23443	Tue Mar 28 12:10:59 2017_x000D_	61.3006	70.5043	141.874	2.47617	2	26.7822	10.7945	0	0	68.9694		18.9175	0
23444	Tue Mar 28 12:10:59 2017_x000D_	60.8015	70.1189	143.599	2.50628	2	26.7822	10.7945	0	0	68.3864		6.58783	14.8158
23445	Tue Mar 28 12:10:59 2017_x000D_	60.6029	70.0252	145.838	2.54535	2	27.2304	10.5871	345.308	6.02676	68.1661		21.2918	0
23446	Tue Mar 28 12:10:59 2017_x000D_	60.005	69.6428	145.838	2.54536	2	27.2304	10.5871	345.308	6.02676	67.5407		8.38867	0
23447	Tue Mar 28 12:10:59 2017_x000D_	59.8043	69.4481	145.837	2.54533	2	27.2304	10.5871	345.308	6.02676	67.2731		13.2023	0
23448	Tue Mar 28 12:10:59 2017_x000D_	59.4064	69.2601	145.839	2.54537	2	27.2304	10.5871	345.308	6.02676	66.9165		8.395	6.57635
23449	Tue Mar 28 12:10:59 2017_x000D_	59.2056	69.0652	145.837	2.54534	2	27.4495	10.5941	0	0	66.5381		0	0
23450	Tue Mar 28 12:10:59 2017_x000D_	59.2056	69.0652	145.837	2.54534	2	27.4495	10.5941	0	0	66.5381		8.39715	0
23451	Tue Mar 28 12:10:59 2017_x000D_	59.0047	68.8703	145.835	2.54531	2	27.4495	10.5941	0	0	66.271		6.60523	0
23452	Tue Mar 28 12:10:59 2017_x000D_	58.8056	68.7763	148.2	2.58658	2	27.4495	10.5941	0	0	66.0937		8.40355	65.1976
23453	Tue Mar 28 12:10:59 2017_x000D_	58.6045	68.5813	148.198	2.58655	2	29.4611	9.77161	345.308	6.02676	65.6347		15.9235	0
23454	Tue Mar 28 12:11:00 2017_x000D_	58.107	68.3963	154.691	2.69987	2	29.4611	9.77161	345.308	6.02676	65.2491		8.41224	0
23455	Tue Mar 28 12:11:00 2017_x000D_	57.9054	68.2014	162.146	2.82998	2	29.4611	9.77161	345.308	6.02676	64.9855		9.34517	0
23456	Tue Mar 28 12:11:00 2017_x000D_	57.6073	68.111	176.339	3.0777	2	29.4611	9.77161	345.308	6.02676	64.7742		2.95387	33.2135
23457	Tue Mar 28 12:11:00 2017_x000D_	57.5089	68.1145	181.899	3.17473	2	30.3673	9.1356	346.987	6.05607	64.9244		11.857	0
23458	Tue Mar 28 12:11:00 2017_x000D_	57.1139	68.1281	198.849	3.47057	2	30.3673	9.1356	346.987	6.05607	64.7726		4.2647	0
23459	Tue Mar 28 12:11:00 2017_x000D_	57.0172	68.2323	202.402	3.53258	2	30.3673	9.1356	346.987	6.05607	64.8277		2.95966	0
23460	Tue Mar 28 12:11:00 2017_x000D_	56.9186	68.2356	208.761	3.64356	2	30.3673	9.1356	346.987	6.05607	64.7903		12.2847	0
23461	Tue Mar 28 12:11:00 2017_x000D_	56.5253	68.3496	219.022	3.82266	2	30.3673	9.1356	346.987	6.05607	64.7344		10.9265	62.6916
23462	Tue Mar 28 12:11:00 2017_x000D_	56.3333	68.6591	221.227	3.86114	2	32.3687	8.5345	0	0	64.7246		19.2967	0
23463	Tue Mar 28 12:11:00 2017_x000D_	55.8463	69.0793	223.027	3.89256	2	32.3687	8.5345	0	0	64.9374		10.852	0
23464	Tue Mar 28 12:11:00 2017_x000D_	55.5532	69.2913	221.226	3.86113	2	32.3687	8.5345	0	0	65.0301		25.6421	0
23465	Tue Mar 28 12:11:00 2017_x000D_	54.9709	69.917	221.227	3.86114	2	32.3687	8.5345	0	0	65.4115		15.0712	14.8131
23466	Tue Mar 28 12:11:00 2017_x000D_	54.5806	70.2333	219.025	3.8227	2	32.8168	8.3271	0	0	65.6204		17.5437	0
23467	Tue Mar 28 12:11:00 2017_x000D_	54.091	70.5531	215.089	3.75401	2	32.8168	8.3271	0	0	65.7622		0	0
23468	Tue Mar 28 12:11:00 2017_x000D_	54.091	70.5531	215.089	3.75401	2	32.8168	8.3271	0	0	65.7622		23.5763	0
23469	Tue Mar 28 12:11:00 2017_x000D_	53.5063	71.0782	212.664	3.71168	2	32.8168	8.3271	0	0	66.0739		10.8653	20.8957
23470	Tue Mar 28 12:11:00 2017_x000D_	53.2128	71.2904	211.259	3.68716	2	33.4839	8.1268	0	0	66.173		20.1583	0
23471	Tue Mar 28 12:11:00 2017_x000D_	52.6238	71.6138	208.775	3.64382	2	33.4839	8.1268	0	0	66.3094		6.72001	0
23472	Tue Mar 28 12:11:00 2017_x000D_	52.4275	71.7217	211.258	3.68715	2	33.4839	8.1268	0	0	66.3564		20.1691	0
23473	Tue Mar 28 12:11:00 2017_x000D_	51.8382	72.0453	208.775	3.64382	2	33.4839	8.1268	0	0	66.5015		13.4505	0
23474	Tue Mar 28 12:11:00 2017_x000D_	51.4452	72.2611	208.775	3.64382	2	33.4839	8.1268	0	0	66.6019		17.5645	6.57336
23475	Tue Mar 28 12:11:00 2017_x000D_	50.9551	72.5814	212.662	3.71166	2	33.2649	8.1198	345.308	6.02676	66.8449		10.8803	0
23476	Tue Mar 28 12:11:01 2017_x000D_	50.6612	72.7939	211.258	3.68715	2	33.2649	8.1198	345.308	6.02676	66.9729		8.94855	0
23477	Tue Mar 28 12:11:01 2017_x000D_	50.3631	72.8044	212.66	3.71162	2	33.2649	8.1198	345.308	6.02676	66.9062		8.56081	0
23478	Tue Mar 28 12:11:01 2017_x000D_	50.1687	73.0133	212.661	3.71164	2	33.2649	8.1198	345.308	6.02676	67.059		17.5778	6.64547
23479	Tue Mar 28 12:11:01 2017_x000D_	49.6782	73.3338	216.677	3.78173	2	33.2749	7.89851	346.987	6.05607	67.46		19.3628	0
23480	Tue Mar 28 12:11:01 2017_x000D_	49.1895	73.7554	215.087	3.75397	2	33.2749	7.89851	346.987	6.05607	67.7525		9.49299	0
23481	Tue Mar 28 12:11:01 2017_x000D_	48.8934	73.867	219.017	3.82257	2	33.2749	7.89851	346.987	6.05607	67.7922		6.74012	0
23482	Tue Mar 28 12:11:01 2017_x000D_	48.6965	73.9752	216.676	3.78172	2	33.2749	7.89851	346.987	6.05607	67.8524		21.7804	6.57335
23483	Tue Mar 28 12:11:01 2017_x000D_	48.1081	74.4005	216.676	3.78172	2	33.4939	7.9055	0	0	68.082		10.8977	0
23484	Tue Mar 28 12:11:01 2017_x000D_	47.8137	74.6133	215.086	3.75395	2	33.4939	7.9055	0	0	68.2275		8.56929	0
23485	Tue Mar 28 12:11:01 2017_x000D_	47.6191	74.8224	215.086	3.75397	2	33.4939	7.9055	0	0	68.3915		21.793	0
23486	Tue Mar 28 12:11:01 2017_x000D_	47.0304	75.248	215.087	3.75397	2	33.4939	7.9055	0	0	68.6895		6.74682	0
23487	Tue Mar 28 12:11:01 2017_x000D_	46.8333	75.3563	212.664	3.71168	2	33.4939	7.9055	0	0	68.7572		20.2364	6.57335
23488	Tue Mar 28 12:11:01 2017_x000D_	46.2421	75.6811	215.085	3.75395	2	33.2749	7.89851	0	0	69.0118		8.57777	0
23489	Tue Mar 28 12:11:01 2017_x000D_	46.0473	75.8904	215.086	3.75396	2	33.2749	7.89851	0	0	69.1811		17.6194	0
23490	Tue Mar 28 12:11:01 2017_x000D_	45.5556	76.2116	214.193	3.73837	2	33.2749	7.89851	0	0	69.4082		6.75089	0
23491	Tue Mar 28 12:11:01 2017_x000D_	45.3584	76.32	216.675	3.78169	2	33.2749	7.89851	0	0	69.4803		10.9127	27.2089
23492	Tue Mar 28 12:11:01 2017_x000D_	45.0636	76.5331	215.086	3.75395	2	34.161	7.7051	0	0	69.6862		15.1443	0
23493	Tue Mar 28 12:11:01 2017_x000D_	44.6713	76.8508	212.665	3.7117	2	34.161	7.7051	0	0	69.9399		6.75089	0
23494	Tue Mar 28 12:11:01 2017_x000D_	44.4741	76.9592	215.086	3.75395	2	34.161	7.7051	0	0	70.0178		8.58201	0
23495	Tue Mar 28 12:11:01 2017_x000D_	44.2792	77.1686	215.086	3.75397	2	34.161	7.7051	0	0	70.1966		13.5137	6.57336
23496	Tue Mar 28 12:11:01 2017_x000D_	43.8844	77.3855	215.086	3.75396	2	33.942	7.6981	0	0	70.3931		8.58201	0
23497	Tue Mar 28 12:11:02 2017_x000D_	43.6895	77.5949	215.086	3.75397	2	33.942	7.6981	0	0	70.5732		13.5178	0
23498	Tue Mar 28 12:11:02 2017_x000D_	43.2946	77.8119	215.086	3.75396	2	33.942	7.6981	0	0	70.7348		6.76286	0
23499	Tue Mar 28 12:11:02 2017_x000D_	43.097	77.9204	212.666	3.71172	2	33.942	7.6981	0	0	70.8166		6.75904	6.57336
23500	Tue Mar 28 12:11:02 2017_x000D_	42.8996	78.029	215.085	3.75395	2	34.161	7.7051	345.308	6.02676	70.8648		6.76286	0
23501	Tue Mar 28 12:11:02 2017_x000D_	42.702	78.1375	212.665	3.71171	2	34.161	7.7051	345.308	6.02676	70.9484		4.30036	0
23502	Tue Mar 28 12:11:02 2017_x000D_	42.6042	78.2423	208.791	3.6441	2	34.161	7.7051	345.308	6.02676	71.0407		17.6636	0
23503	Tue Mar 28 12:11:02 2017_x000D_	42.1112	78.5642	199.784	3.48689	2	34.161	7.7051	345.308	6.02676	71.3037		6.7693	0
23504	Tue Mar 28 12:11:02 2017_x000D_	41.9133	78.6726	191.222	3.33745	2	34.161	7.7051	345.308	6.02676	71.3897		3.01404	0
23505	Tue Mar 28 12:11:02 2017_x000D_	41.8129	78.6763	185.08	3.23026	2	34.161	7.7051	0	0	71.3825		12.038	0
23506	Tue Mar 28 12:11:02 2017_x000D_	41.4119	78.6909	168.01	2.93232	2	34.161	7.7051	0	0	71.3552		3.00194	0
23507	Tue Mar 28 12:11:02 2017_x000D_	41.3119	78.6945	161.735	2.82281	2	34.161	7.7051	0	0	71.3487		9.4756	0
23508	Tue Mar 28 12:11:02 2017_x000D_	41.0092	78.6043	144.84	2.52794	2	34.161	7.7051	0	0	71.2292		6.69927	0
23509	Tue Mar 28 12:11:02 2017_x000D_	40.8065	78.5106	134.599	2.3492	2	34.161	7.7051	0	0	71.1167		12.7324	0
23510	Tue Mar 28 12:11:02 2017_x000D_	40.4985	78.2186	122.888	2.1448	2	34.161	7.7051	0	0	70.7977		6.73166	0
23511	Tue Mar 28 12:11:02 2017_x000D_	40.3933	78.0204	120.495	2.10304	2	34.161	7.7051	0	0	70.591		10.8458	0
23512	Tue Mar 28 12:11:02 2017_x000D_	40.1853	77.7247	114.246	1.99396	2	34.161	7.7051	0	0	70.2783		24.9484	27.2082
23513	Tue Mar 28 12:11:02 2017_x000D_	39.9639	76.9231	114.241	1.99389	2	35.0471	7.5118	0	0	69.5852		13.497	0
23514	Tue Mar 28 12:11:02 2017_x000D_	39.7528	76.5258	114.242	1.99391	2	35.0471	7.5118	0	0	69.1742		23.0183	0
23515	Tue Mar 28 12:11:02 2017_x000D_	39.4331	75.8283	117.985	2.05923	2	35.0471	7.5118	0	0	68.4571		10.8866	0
23516	Tue Mar 28 12:11:02 2017_x000D_	39.2243	75.5315	116.764	2.03791	2	35.0471	7.5118	0	0	68.1478		23.0479	0
23517	Tue Mar 28 12:11:02 2017_x000D_	38.9042	74.8331	120.484	2.10284	2	35.0471	7.5118	0	0	67.4317		10.8901	39.9007
23518	Tue Mar 28 12:11:03 2017_x000D_	38.6952	74.5363	121.902	2.12759	2	36.3508	7.7751	0	0	66.8024		6.77347	0
23519	Tue Mar 28 12:11:03 2017_x000D_	38.5891	74.337	124.354	2.17038	2	36.3508	7.7751	0	0	66.5995		17.6447	0
23520	Tue Mar 28 12:11:03 2017_x000D_	38.2738	73.8405	128.341	2.23998	2	36.3508	7.7751	0	0	66.0934		15.1292	0
23521	Tue Mar 28 12:11:03 2017_x000D_	37.9609	73.445	130.58	2.27906	2	36.3508	7.7751	0	0	65.6896		8.54775	26.2844
23522	Tue Mar 28 12:11:03 2017_x000D_	37.7541	73.249	130.581	2.27908	2	37.2265	7.8031	0	0	65.448		17.104	0
23523	Tue Mar 28 12:11:03 2017_x000D_	37.3403	72.8568	130.584	2.27911	2	37.2265	7.8031	0	0	65.0538		6.10115	0
23524	Tue Mar 28 12:11:03 2017_x000D_	37.3349	72.6535	130.579	2.27903	2	37.2265	7.8031	0	0	64.8505		23.6207	0
23525	Tue Mar 28 12:11:03 2017_x000D_	36.7163	72.1664	132.417	2.31111	2	37.2265	7.8031	0	0	64.3653		6.10415	19.7141
23526	Tue Mar 28 12:11:03 2017_x000D_	36.7109	71.963	132.412	2.31102	2	37.8833	7.8241	0	0	64.1496		19.429	0
23527	Tue Mar 28 12:11:03 2017_x000D_	36.2934	71.4679	130.58	2.27904	2	37.8833	7.8241	0	0	63.6637		0	0
23528	Tue Mar 28 12:11:03 2017_x000D_	36.2934	71.4679	130.58	2.27904	2	37.8833	7.8241	0	0	63.6637		21.4329	0
23529	Tue Mar 28 12:11:03 2017_x000D_	35.775	70.9763	130.146	2.27148	2	37.8833	7.8241	0	0	63.1874		19.4609	0
23530	Tue Mar 28 12:11:03 2017_x000D_	35.3568	70.4804	128.348	2.2401	2	37.8833	7.8241	0	0	62.7072		8.59016	13.1407
23531	Tue Mar 28 12:11:03 2017_x000D_	35.149	70.2834	128.35	2.24013	2	38.3211	7.8381	0	0	62.5258		8.59647	0
23532	Tue Mar 28 12:11:03 2017_x000D_	34.9411	70.0862	128.351	2.24015	2	38.3211	7.8381	0	0	62.3398		20.4614	0
23533	Tue Mar 28 12:11:03 2017_x000D_	34.6205	69.4842	130.579	2.27903	2	38.3211	7.8381	0	0	61.7571		6.81636	0
23534	Tue Mar 28 12:11:03 2017_x000D_	34.5138	69.2836	128.346	2.24005	2	38.3211	7.8381	0	0	61.5633		17.2162	6.57036
23535	Tue Mar 28 12:11:03 2017_x000D_	34.0975	68.8886	128.349	2.2401	2	38.54	7.8451	0	0	61.2049		4.31629	0
23536	Tue Mar 28 12:11:03 2017_x000D_	33.9931	68.7896	128.886	2.24949	2	38.54	7.8451	0	0	61.1139		4.29508	0
23537	Tue Mar 28 12:11:03 2017_x000D_	33.8892	68.6911	128.35	2.24013	2	38.54	7.8451	0	0	61.0235		17.2353	0
23538	Tue Mar 28 12:11:03 2017_x000D_	33.4724	68.2957	128.353	2.24018	2	38.54	7.8451	0	0	60.6626		6.13747	0
23539	Tue Mar 28 12:11:03 2017_x000D_	33.4666	68.0912	128.348	2.2401	2	38.54	7.8451	0	0	60.4593		13.6745	0
23540	Tue Mar 28 12:11:04 2017_x000D_	33.2523	67.6889	128.346	2.24005	2	38.54	7.8451	0	0	60.077		8.62822	0
23541	Tue Mar 28 12:11:04 2017_x000D_	33.0437	67.4909	128.347	2.24008	2	38.54	7.8451	0	0	59.8985		8.63246	0
23542	Tue Mar 28 12:11:04 2017_x000D_	32.835	67.2928	128.349	2.2401	2	38.54	7.8451	0	0	59.7208		11.0319	0
23543	Tue Mar 28 12:11:04 2017_x000D_	32.6229	66.9924	134.516	2.34775	2	38.54	7.8451	0	0	59.4425		19.5728	33.4218
23544	Tue Mar 28 12:11:04 2017_x000D_	32.202	66.4939	144.661	2.5248	2	39.6242	8.1013	0	0	58.8624		0	0
23545	Tue Mar 28 12:11:04 2017_x000D_	32.202	66.4939	144.661	2.5248	2	39.6242	8.1013	0	0	58.8624		6.81347	0
23546	Tue Mar 28 12:11:04 2017_x000D_	31.9958	66.3987	160.39	2.79933	2	39.6242	8.1013	0	0	58.7944		0.0108167	0
23547	Tue Mar 28 12:11:04 2017_x000D_	31.9955	66.3989	167.665	2.92631	2	39.6242	8.1013	0	0	58.7946		9.6184	0
23548	Tue Mar 28 12:11:04 2017_x000D_	31.6884	66.3068	181.82	3.17336	2	39.6242	8.1013	0	0	58.744		6.09342	0
23549	Tue Mar 28 12:11:04 2017_x000D_	31.4854	66.3136	193.794	3.38235	2	39.6242	8.1013	0	0	58.7785		9.13973	0
23550	Tue Mar 28 12:11:04 2017_x000D_	31.1809	66.3234	205.923	3.59404	2	39.6242	8.1013	0	0	58.8311		4.33238	0
23551	Tue Mar 28 12:11:04 2017_x000D_	31.0825	66.4291	214.883	3.75042	2	39.6242	8.1013	0	0	58.9499		4.3239	14.6379
23552	Tue Mar 28 12:11:04 2017_x000D_	30.9843	66.5346	226.965	3.96128	2	40.0517	8.3365	0	0	58.9002		9.66402	0
23553	Tue Mar 28 12:11:04 2017_x000D_	30.6823	66.6467	231.036	4.03234	2	40.0517	8.3365	0	0	59.0581		9.72042	0
23554	Tue Mar 28 12:11:04 2017_x000D_	30.5897	66.9572	235.064	4.10263	2	40.0517	8.3365	0	0	59.3794		19.6663	0
23555	Tue Mar 28 12:11:04 2017_x000D_	30.1978	67.4827	233.282	4.07154	2	40.0517	8.3365	0	0	59.9614		13.7485	0
23556	Tue Mar 28 12:11:04 2017_x000D_	30.0064	67.8991	233.282	4.07154	2	40.0517	8.3365	0	0	60.4037		11.0538	0
23557	Tue Mar 28 12:11:04 2017_x000D_	29.7071	68.114	231.037	4.03235	2	40.0517	8.3365	0	0	60.666		23.991	0
23558	Tue Mar 28 12:11:04 2017_x000D_	29.2162	68.7453	224.851	3.92439	2	40.0517	8.3365	0	0	61.3729		11.058	0
23559	Tue Mar 28 12:11:04 2017_x000D_	28.9168	68.9603	222.891	3.89018	2	40.0517	8.3365	0	0	61.6379		19.6516	0
23560	Tue Mar 28 12:11:04 2017_x000D_	28.4197	69.3869	216.496	3.77858	2	40.0517	8.3365	0	0	62.1487		8.68552	27.0083
23561	Tue Mar 28 12:11:05 2017_x000D_	28.2221	69.5985	216.497	3.77858	2	40.9168	8.5857	0	0	62.3195		11.0646	0
23562	Tue Mar 28 12:11:05 2017_x000D_	27.9225	69.8136	214.895	3.75063	2	40.9168	8.5857	0	0	62.5916		20.5677	0
23563	Tue Mar 28 12:11:05 2017_x000D_	27.3203	70.1413	212.457	3.70807	2	40.9168	8.5857	0	0	63.0393		8.68771	0
23564	Tue Mar 28 12:11:05 2017_x000D_	27.1227	70.353	212.458	3.70809	2	40.9168	8.5857	0	0	63.2888		20.5784	0
23565	Tue Mar 28 12:11:05 2017_x000D_	26.5202	70.6809	209.891	3.66328	2	40.9168	8.5857	0	0	63.7423		8.68976	0
23566	Tue Mar 28 12:11:05 2017_x000D_	26.3225	70.8926	209.892	3.6633	2	40.9168	8.5857	0	0	63.9933		20.5866	0
23567	Tue Mar 28 12:11:05 2017_x000D_	25.7198	71.2207	212.458	3.70808	2	40.9168	8.5857	0	0	64.4522		9.1883	0
23568	Tue Mar 28 12:11:05 2017_x000D_	25.4137	71.2311	213.993	3.73489	2	40.9168	8.5857	0	0	64.5352		22.155	6.56727
23569	Tue Mar 28 12:11:05 2017_x000D_	24.8138	71.6618	213.994	3.7349	2	41.1356	8.59261	5.58448	0.0974676	65.1469		6.86531	0
23570	Tue Mar 28 12:11:05 2017_x000D_	24.6128	71.7712	216.492	3.7785	2	41.1356	8.59261	5.58448	0.0974676	65.3034		8.69824	0
23571	Tue Mar 28 12:11:05 2017_x000D_	24.4149	71.9831	216.493	3.77852	2	41.1356	8.59261	5.58448	0.0974676	65.5586		8.69824	0
23572	Tue Mar 28 12:11:05 2017_x000D_	24.217	72.195	216.494	3.77853	2	41.1356	8.59261	5.58448	0.0974676	65.8142		17.9163	0
23573	Tue Mar 28 12:11:05 2017_x000D_	23.7159	72.5199	220.635	3.85081	2	41.1356	8.59261	5.58448	0.0974676	66.2582		8.69824	14.6351
23574	Tue Mar 28 12:11:05 2017_x000D_	23.518	72.7318	220.635	3.85081	2	41.563	8.8278	0	0	66.4029		19.6962	0
23575	Tue Mar 28 12:11:05 2017_x000D_	23.0198	73.1594	218.85	3.81965	2	41.563	8.8278	0	0	66.9508		11.0862	0
23576	Tue Mar 28 12:11:05 2017_x000D_	22.7196	73.3749	220.635	3.85081	2	41.563	8.8278	0	0	67.2414		17.405	0
23577	Tue Mar 28 12:11:05 2017_x000D_	22.3236	73.7989	220.636	3.85082	2	41.563	8.8278	0	0	67.7599		6.87344	13.1347
23578	Tue Mar 28 12:11:05 2017_x000D_	22.1224	73.9085	222.884	3.89005	2	41.1254	8.8138	0	0	67.8118		13.0643	0
23579	Tue Mar 28 12:11:05 2017_x000D_	21.8251	74.2267	218.851	3.81967	2	41.1254	8.8138	0	0	68.2008		17.9421	0
23580	Tue Mar 28 12:11:05 2017_x000D_	21.3233	74.5521	218.236	3.80894	2	41.1254	8.8138	0	0	68.656		8.70468	0
23581	Tue Mar 28 12:11:05 2017_x000D_	21.1253	74.7642	218.236	3.80894	2	41.1254	8.8138	0	0	68.9163		17.9529	27.0017
23582	Tue Mar 28 12:11:06 2017_x000D_	20.6232	75.0898	218.85	3.81965	2	41.9903	9.0629	0	0	69.3982		11.097	0
23583	Tue Mar 28 12:11:06 2017_x000D_	20.3227	75.3055	220.634	3.85079	2	41.9903	9.0629	0	0	69.6962		15.4004	0
23584	Tue Mar 28 12:11:06 2017_x000D_	19.9229	75.6275	218.236	3.80893	2	41.9903	9.0629	0	0	70.1271		13.0686	0
23585	Tue Mar 28 12:11:06 2017_x000D_	19.6256	75.9459	218.85	3.81966	2	41.9903	9.0629	0	0	70.5232		6.88949	0
23586	Tue Mar 28 12:11:06 2017_x000D_	19.4239	76.0557	216.496	3.77858	2	41.9903	9.0629	0	0	70.6914		13.7818	0
23587	Tue Mar 28 12:11:06 2017_x000D_	19.0205	76.2755	216.496	3.77856	2	41.9903	9.0629	7.65515	0.133608	71.0292		8.71096	0
23588	Tue Mar 28 12:11:06 2017_x000D_	18.8223	76.4877	216.496	3.77857	2	41.9903	9.0629	7.65515	0.133608	71.2942		8.7152	0
23589	Tue Mar 28 12:11:06 2017_x000D_	18.624	76.7	216.497	3.77858	2	41.9903	9.0629	7.65515	0.133608	71.5595		15.4088	0
23590	Tue Mar 28 12:11:06 2017_x000D_	18.224	77.0222	218.85	3.81965	2	41.9903	9.0629	7.65515	0.133608	71.9952		3.077	6.64305
23591	Tue Mar 28 12:11:06 2017_x000D_	18.1215	77.0259	220.633	3.85078	2	41.9801	9.2841	16.9592	0.295994	71.8205		11.1204	0
23592	Tue Mar 28 12:11:06 2017_x000D_	17.8204	77.2421	218.849	3.81964	2	41.9801	9.2841	16.9592	0.295994	72.1248		8.7152	0
23593	Tue Mar 28 12:11:06 2017_x000D_	17.6221	77.4544	218.85	3.81965	2	41.9801	9.2841	16.9592	0.295994	72.3913		8.7174	0
23594	Tue Mar 28 12:11:06 2017_x000D_	17.4238	77.6668	218.85	3.81965	2	41.9801	9.2841	16.9592	0.295994	72.6581		6.90026	14.6312
23595	Tue Mar 28 12:11:06 2017_x000D_	17.2218	77.7768	216.497	3.77859	2	42.4074	9.5192	4.36409	0.0761678	72.7559		11.1295	0
23596	Tue Mar 28 12:11:06 2017_x000D_	16.9204	77.9931	209.915	3.6637	2	42.4074	9.5192	4.36409	0.0761678	73.0634		4.34321	0
23597	Tue Mar 28 12:11:06 2017_x000D_	17.0265	78.0916	206.001	3.59539	2	42.4074	9.5192	4.36409	0.0761678	73.1188		0.0284605	0
23598	Tue Mar 28 12:11:06 2017_x000D_	17.0256	78.0913	187.838	3.27838	2	42.4074	9.5192	4.36409	0.0761678	73.1189		3.0807	9.27123
23599	Tue Mar 28 12:11:06 2017_x000D_	17.1282	78.087	176.165	3.07466	2	42.6159	9.74731	19.1586	0.334381	72.9379		4.32895	0
23600	Tue Mar 28 12:11:06 2017_x000D_	17.2343	78.1848	160.961	2.80929	2	42.6159	9.74731	19.1586	0.334381	72.9926		4.35578	0
23601	Tue Mar 28 12:11:06 2017_x000D_	17.128	78.0859	151.746	2.64847	2	42.6159	9.74731	19.1586	0.334381	72.9369		0.0234307	0
23602	Tue Mar 28 12:11:06 2017_x000D_	17.1286	78.0854	135.059	2.35723	2	42.6159	9.74731	19.1586	0.334381	72.9363		3.07989	0
23603	Tue Mar 28 12:11:06 2017_x000D_	17.026	78.089	129.032	2.25203	2	42.6159	9.74731	19.1586	0.334381	72.9755		6.85574	9.27079
23604	Tue Mar 28 12:11:07 2017_x000D_	16.9169	77.8882	113.342	1.9782	2	42.8244	9.9754	15.2013	0.265313	72.6866		6.87691	0
23605	Tue Mar 28 12:11:07 2017_x000D_	16.7081	77.7936	106.809	1.86417	2	42.8244	9.9754	15.2013	0.265313	72.673		6.88242	0
23606	Tue Mar 28 12:11:07 2017_x000D_	16.8038	77.5851	103.936	1.81403	2	42.8244	9.9754	15.2013	0.265313	72.4441		21.7328	0
23607	Tue Mar 28 12:11:07 2017_x000D_	16.6762	76.872	100.562	1.75515	2	42.8244	9.9754	15.2013	0.265313	71.8254		12.6839	9.26677
23608	Tue Mar 28 12:11:07 2017_x000D_	16.5589	76.4658	103.354	1.80387	2	43.0328	10.2034	22.7846	0.397667	71.3553		22.3914	0
23609	Tue Mar 28 12:11:07 2017_x000D_	16.3281	75.756	103.937	1.81404	2	43.0328	10.2034	22.7846	0.397667	70.7834		12.6992	0
23610	Tue Mar 28 12:11:07 2017_x000D_	16.2107	75.3493	106.802	1.86405	2	43.0328	10.2034	22.7846	0.397667	70.4515		24.8362	0
23611	Tue Mar 28 12:11:07 2017_x000D_	16.0788	74.532	109.589	1.91269	2	43.0328	10.2034	22.7846	0.397667	69.7473		9.74754	9.27101
23612	Tue Mar 28 12:11:07 2017_x000D_	15.9649	74.2277	113.324	1.97788	2	43.2413	10.4315	18.5009	0.322902	69.3827		6.90074	0
23613	Tue Mar 28 12:11:07 2017_x000D_	15.8545	74.0259	116.043	2.02534	2	43.2413	10.4315	18.5009	0.322902	69.2408		12.721	0
23614	Tue Mar 28 12:11:07 2017_x000D_	15.7369	73.6185	118.648	2.0708	2	43.2413	10.4315	18.5009	0.322902	68.9136		18.0041	0
23615	Tue Mar 28 12:11:07 2017_x000D_	15.4094	73.1156	122.555	2.13899	2	43.2413	10.4315	18.5009	0.322902	68.5851		8.74359	0
23616	Tue Mar 28 12:11:07 2017_x000D_	15.1959	72.9172	122.558	2.13904	2	43.2413	10.4315	18.5009	0.322902	68.4909		20.7369	0
23617	Tue Mar 28 12:11:07 2017_x000D_	14.8643	72.3107	124.997	2.18161	2	43.2413	10.4315	28.2169	0.492478	68.0756		11.147	0
23618	Tue Mar 28 12:11:07 2017_x000D_	14.647	72.0093	126.6	2.20959	2	43.2413	10.4315	28.2169	0.492478	67.893		18.0475	0
23619	Tue Mar 28 12:11:07 2017_x000D_	14.319	71.505	122.557	2.13902	2	43.2413	10.4315	28.2169	0.492478	67.5757		11.162	0
23620	Tue Mar 28 12:11:07 2017_x000D_	14.1014	71.2032	124.097	2.1659	2	43.2413	10.4315	28.2169	0.492478	67.3968		18.0791	9.26677
23621	Tue Mar 28 12:11:07 2017_x000D_	13.7727	70.6981	124.996	2.18159	2	43.4497	10.6595	27.5661	0.481119	66.9728		9.79775	0
23622	Tue Mar 28 12:11:07 2017_x000D_	13.6583	70.3922	121.146	2.11439	2	43.4497	10.6595	27.5661	0.481119	66.7497		11.1794	0
23623	Tue Mar 28 12:11:07 2017_x000D_	13.4404	70.0899	122.556	2.13901	2	43.4497	10.6595	27.5661	0.481119	66.5773		8.78159	0
23624	Tue Mar 28 12:11:07 2017_x000D_	13.2261	69.8905	122.559	2.13906	2	43.4497	10.6595	27.5661	0.481119	66.4964		19.6187	14.6271
23625	Tue Mar 28 12:11:08 2017_x000D_	12.9967	69.2781	122.554	2.13898	2	43.8769	10.8945	8.63681	0.150741	66.0472		8.79212	0
23626	Tue Mar 28 12:11:08 2017_x000D_	12.7822	69.0784	122.557	2.13902	2	43.8769	10.8945	8.63681	0.150741	65.9716		15.5406	0
23627	Tue Mar 28 12:11:08 2017_x000D_	12.4566	68.6755	119.995	2.09431	2	43.8769	10.8945	8.63681	0.150741	65.7714		12.8059	0
23628	Tue Mar 28 12:11:08 2017_x000D_	12.3378	68.2655	122.555	2.13898	2	43.8769	10.8945	8.63681	0.150741	65.4687		13.9087	0
23629	Tue Mar 28 12:11:08 2017_x000D_	12.1154	67.8587	122.554	2.13896	2	43.8769	10.8945	8.63681	0.150741	65.2205		6.9515	9.26677
23630	Tue Mar 28 12:11:08 2017_x000D_	12.0044	67.6553	119.991	2.09424	2	44.0853	11.1225	23.1472	0.403995	65.0011		8.81332	0
23631	Tue Mar 28 12:11:08 2017_x000D_	11.7894	67.4551	119.994	2.09429	2	44.0853	11.1225	23.1472	0.403995	64.9337		16.7685	0
23632	Tue Mar 28 12:11:08 2017_x000D_	11.5629	66.9441	118.664	2.07107	2	44.0853	11.1225	23.1472	0.403995	64.6046		9.83392	0
23633	Tue Mar 28 12:11:08 2017_x000D_	11.448	66.6371	117.302	2.0473	2	44.0853	11.1225	23.1472	0.403995	64.3977		15.6024	9.26475
23634	Tue Mar 28 12:11:08 2017_x000D_	11.1211	66.2326	119.993	2.09427	2	44.2936	11.3505	20.8162	0.363311	64.1285		6.21718	0
23635	Tue Mar 28 12:11:08 2017_x000D_	11.1135	66.0255	119.99	2.09422	2	44.2936	11.3505	20.8162	0.363311	63.9553		13.9516	0
23636	Tue Mar 28 12:11:08 2017_x000D_	10.8905	65.6174	119.989	2.09421	2	44.2936	11.3505	20.8162	0.363311	63.7233		8.83656	0
23637	Tue Mar 28 12:11:08 2017_x000D_	10.675	65.4166	119.992	2.09426	2	44.2936	11.3505	20.8162	0.363311	63.666		6.9867	0
23638	Tue Mar 28 12:11:08 2017_x000D_	10.5632	65.2123	122.55	2.13889	2	44.2936	11.3505	24.768	0.432284	63.5518		0	0
23639	Tue Mar 28 12:11:08 2017_x000D_	10.5632	65.2123	122.55	2.13889	2	44.2936	11.3505	24.768	0.432284	63.5518		8.84285	0
23640	Tue Mar 28 12:11:08 2017_x000D_	10.3476	65.0113	122.552	2.13894	2	44.2936	11.3505	24.768	0.432284	63.4966		6.97712	0
23641	Tue Mar 28 12:11:08 2017_x000D_	10.2361	64.8072	119.995	2.09431	2	44.2936	11.3505	24.768	0.432284	63.384		13.9782	0
23642	Tue Mar 28 12:11:08 2017_x000D_	10.0129	64.3982	112.351	1.9609	2	44.2936	11.3505	24.768	0.432284	63.1603		0.0108167	18.5313
23643	Tue Mar 28 12:11:08 2017_x000D_	10.0132	64.3984	106.883	1.86546	2	44.7104	11.8064	43.9468	0.767016	63.0065		3.13191	0
23644	Tue Mar 28 12:11:08 2017_x000D_	10.0177	64.5027	89.2684	1.55803	2	44.7104	11.8064	43.9468	0.767016	63.0911		4.4016	0
23645	Tue Mar 28 12:11:08 2017_x000D_	9.91774	64.6101	80.2106	1.39994	2	44.7104	11.8064	43.9468	0.767016	63.2357		0.0240169	0
23646	Tue Mar 28 12:11:08 2017_x000D_	9.91771	64.6109	61.5218	1.07376	2	44.7104	11.8064	43.9468	0.767016	63.2364		0.013285	6.56127
23647	Tue Mar 28 12:11:09 2017_x000D_	9.91752	64.6113	53.2693	0.929725	2	44.929	11.8133	31.5623	0.550867	63.3517		0.0100802	0
23648	Tue Mar 28 12:11:09 2017_x000D_	9.91725	64.6115	44.7495	0.781026	2	44.929	11.8133	31.5623	0.550867	63.352		6.93637	0
23649	Tue Mar 28 12:11:09 2017_x000D_	10.0129	64.401	29.6809	0.518029	2	44.929	11.8133	31.5623	0.550867	63.1237		4.3875	0
23650	Tue Mar 28 12:11:09 2017_x000D_	10.1126	64.294	20.1833	0.352266	2	44.929	11.8133	31.5623	0.550867	62.9794		9.34953	9.26254
23651	Tue Mar 28 12:11:09 2017_x000D_	10.4241	64.2843	7.74447	0.135166	2	45.1373	12.0412	32.6821	0.570409	62.7244		9.83971	0
23652	Tue Mar 28 12:11:09 2017_x000D_	10.7319	64.171	4.59746	0.0802409	2	45.1373	12.0412	32.6821	0.570409	62.46		21.8351	0
23653	Tue Mar 28 12:11:09 2017_x000D_	11.4594	64.1489	4.7488	0.0828822	2	45.1373	12.0412	32.6821	0.570409	62.0436		12.4677	0
23654	Tue Mar 28 12:11:09 2017_x000D_	11.8748	64.1363	4.74939	0.0828924	2	45.1373	12.0412	32.6821	0.570409	61.8085		15.8627	0
23655	Tue Mar 28 12:11:09 2017_x000D_	12.3899	64.0169	7.44582	0.129954	2	45.1373	12.0412	27.5661	0.481119	61.4318		15.5771	0
23656	Tue Mar 28 12:11:09 2017_x000D_	12.9089	64.0012	7.74582	0.13519	2	45.1373	12.0412	27.5661	0.481119	61.1434		18.9149	0
23657	Tue Mar 28 12:11:09 2017_x000D_	13.5274	63.8788	10.7128	0.186973	2	45.1373	12.0412	27.5661	0.481119	60.7151		12.8096	0
23658	Tue Mar 28 12:11:09 2017_x000D_	13.9383	63.7627	13.6343	0.237963	2	45.1373	12.0412	27.5661	0.481119	60.4027		19.6345	0
23659	Tue Mar 28 12:11:09 2017_x000D_	14.5526	63.5369	19.2876	0.336631	2	45.1373	12.0412	27.5661	0.481119	59.8935		9.32826	9.26475
23660	Tue Mar 28 12:11:09 2017_x000D_	14.8634	63.5275	20.2023	0.352596	2	45.3456	12.2692	24.768	0.432284	59.6371		16.6994	0
23661	Tue Mar 28 12:11:09 2017_x000D_	15.3736	63.3049	24.6193	0.429688	2	45.3456	12.2692	24.768	0.432284	59.1858		9.81127	0
23662	Tue Mar 28 12:11:09 2017_x000D_	15.6805	63.1919	23.0294	0.401939	2	45.3456	12.2692	24.768	0.432284	58.9333		16.6966	0
23663	Tue Mar 28 12:11:09 2017_x000D_	16.1906	62.9693	24.1642	0.421745	2	45.3456	12.2692	24.768	0.432284	58.4852		9.79793	14.6163
23664	Tue Mar 28 12:11:09 2017_x000D_	16.4971	62.8565	25.7548	0.449506	2	45.7725	12.504	23.1472	0.403995	58.2445		6.92234	0
23665	Tue Mar 28 12:11:09 2017_x000D_	16.7001	62.7468	23.0291	0.401934	2	45.7725	12.504	23.1472	0.403995	58.0478		12.7783	0
23666	Tue Mar 28 12:11:09 2017_x000D_	17.11	62.631	25.7559	0.449525	2	45.7725	12.504	23.1472	0.403995	57.743		15.4804	0
23667	Tue Mar 28 12:11:09 2017_x000D_	17.5125	62.3081	23.0275	0.401907	2	45.7725	12.504	23.1472	0.403995	57.2632		12.7688	0
23668	Tue Mar 28 12:11:10 2017_x000D_	17.9221	62.1924	25.7552	0.449513	2	45.7725	12.504	43.3091	0.755887	56.9612		18.0352	0
23669	Tue Mar 28 12:11:10 2017_x000D_	18.4274	61.8667	21.9953	0.38389	2	45.7725	12.504	43.3091	0.755887	56.4308		9.29801	0
23670	Tue Mar 28 12:11:10 2017_x000D_	18.7372	61.8576	23.0288	0.401928	2	45.7725	12.504	43.3091	0.755887	56.2733		20.7455	0
23671	Tue Mar 28 12:11:10 2017_x000D_	19.3456	61.5289	20.1955	0.352479	2	45.7725	12.504	43.3091	0.755887	55.694		9.77127	0
23672	Tue Mar 28 12:11:10 2017_x000D_	19.6513	61.4165	21.9961	0.383904	2	45.7725	12.504	43.3091	0.755887	55.4504		9.77897	6.56127
23673	Tue Mar 28 12:11:10 2017_x000D_	19.9572	61.3039	20.1956	0.352479	2	45.9911	12.5109	43.626	0.761417	55.3039		19.5436	0
23674	Tue Mar 28 12:11:10 2017_x000D_	20.5686	61.079	20.1956	0.352479	2	45.9911	12.5109	43.626	0.761417	54.8194		9.7646	0
23675	Tue Mar 28 12:11:10 2017_x000D_	20.8741	60.9667	21.9969	0.383918	2	45.9911	12.5109	43.626	0.761417	54.5786		19.5274	0
23676	Tue Mar 28 12:11:10 2017_x000D_	21.485	60.742	21.9973	0.383925	2	45.9911	12.5109	43.626	0.761417	54.0998		11.142	35.5696
23677	Tue Mar 28 12:11:10 2017_x000D_	21.7872	60.5261	23.0281	0.401916	2	44.8776	12.9182	99.6227	1.73874	52.912		9.74948	0
23678	Tue Mar 28 12:11:10 2017_x000D_	22.0922	60.4139	19.2778	0.336462	2	44.8776	12.9182	99.6227	1.73874	52.6784		16.6226	0
23679	Tue Mar 28 12:11:10 2017_x000D_	22.6	60.1922	20.1928	0.352431	2	44.8776	12.9182	99.6227	1.73874	52.2601		9.74845	0
23680	Tue Mar 28 12:11:10 2017_x000D_	22.905	60.0801	21.9956	0.383896	2	44.8776	12.9182	99.6227	1.73874	52.0292		19.4979	20.8661
23681	Tue Mar 28 12:11:10 2017_x000D_	23.515	59.8558	21.9961	0.383904	2	44.2115	13.1184	157.215	2.74393	51.1149		9.75052	0
23682	Tue Mar 28 12:11:10 2017_x000D_	23.82	59.7435	20.1928	0.352431	2	44.2115	13.1184	157.215	2.74393	50.8892		9.74178	0
23683	Tue Mar 28 12:11:10 2017_x000D_	24.1248	59.6315	21.9965	0.383911	2	44.2115	13.1184	157.215	2.74393	50.665		19.479	0
23684	Tue Mar 28 12:11:10 2017_x000D_	24.7342	59.4074	21.9969	0.383918	2	44.2115	13.1184	157.215	2.74393	50.2199		9.74104	6.56426
23685	Tue Mar 28 12:11:10 2017_x000D_	25.0389	59.2952	20.1928	0.352431	2	43.9928	13.1115	160.102	2.79431	49.9218		16.5729	0
23686	Tue Mar 28 12:11:10 2017_x000D_	25.5452	59.0742	19.2752	0.336415	2	43.9928	13.1115	160.102	2.79431	49.5266		9.23769	0
23687	Tue Mar 28 12:11:10 2017_x000D_	25.853	59.0655	20.1942	0.352455	2	43.9928	13.1115	160.102	2.79431	49.4047		16.5635	0
23688	Tue Mar 28 12:11:10 2017_x000D_	26.359	58.8446	19.2763	0.336434	2	43.9928	13.1115	160.102	2.79431	49.015		6.87947	0
23689	Tue Mar 28 12:11:11 2017_x000D_	26.5607	58.7355	16.4688	0.287435	2	43.9928	13.1115	160.102	2.79431	48.8408		6.88068	14.793
23690	Tue Mar 28 12:11:11 2017_x000D_	26.7625	58.6265	19.2747	0.336408	2	43.5453	13.3186	171.363	2.99085	48.3163		9.22861	0
23691	Tue Mar 28 12:11:11 2017_x000D_	27.07	58.6179	20.1942	0.352455	2	43.5453	13.3186	171.363	2.99085	48.2023		16.5486	0
23692	Tue Mar 28 12:11:11 2017_x000D_	27.5755	58.3971	19.2759	0.336427	2	43.5453	13.3186	171.363	2.99085	47.8237		3.07615	0
23693	Tue Mar 28 12:11:11 2017_x000D_	27.678	58.3943	20.1942	0.352456	2	43.5453	13.3186	171.363	2.99085	47.7869		12.6625	0
23694	Tue Mar 28 12:11:11 2017_x000D_	28.0842	58.2796	17.2568	0.301187	2	43.5453	13.3186	169.074	2.95089	47.5451		9.7077	0
23695	Tue Mar 28 12:11:11 2017_x000D_	28.3879	58.1679	19.2769	0.336446	2	43.5453	13.3186	169.074	2.95089	47.3414		6.1403	0
23696	Tue Mar 28 12:11:11 2017_x000D_	28.5925	58.1623	19.2782	0.336468	2	43.5453	13.3186	169.074	2.95089	47.271		4.36163	0
23697	Tue Mar 28 12:11:11 2017_x000D_	28.6919	58.0562	23.0364	0.40206	2	43.5453	13.3186	169.074	2.95089	47.1389		9.71615	9.40064
23698	Tue Mar 28 12:11:11 2017_x000D_	28.9959	57.9445	32.3264	0.564202	2	43.3164	13.5326	159.508	2.78394	46.6636		3.07615	0
23699	Tue Mar 28 12:11:11 2017_x000D_	29.0984	57.9417	38.7701	0.676666	2	43.3164	13.5326	159.508	2.78394	46.6296		4.33852	0
23700	Tue Mar 28 12:11:11 2017_x000D_	28.9997	58.0474	51.0218	0.890499	2	43.3164	13.5326	159.508	2.78394	46.7604		4.334	0
23701	Tue Mar 28 12:11:11 2017_x000D_	28.9009	58.1528	67.9364	1.18571	2	43.3164	13.5326	159.508	2.78394	46.891		4.35652	0
23702	Tue Mar 28 12:11:11 2017_x000D_	29.0062	58.2528	77.0949	1.34556	2	43.3164	13.5326	159.508	2.78394	46.954		4.34864	14.793
23703	Tue Mar 28 12:11:11 2017_x000D_	28.9069	58.3584	86.0522	1.50189	2	42.8689	13.7397	153.091	2.67194	46.7522		6.85928	0
23704	Tue Mar 28 12:11:11 2017_x000D_	29.1139	58.4555	103.472	1.80593	2	42.8689	13.7397	153.091	2.67194	46.7836		4.37555	0
23705	Tue Mar 28 12:11:11 2017_x000D_	29.0082	58.355	112.748	1.96782	2	42.8689	13.7397	153.091	2.67194	46.7188		3.09189	0
23706	Tue Mar 28 12:11:11 2017_x000D_	29.0046	58.252	127.643	2.22779	2	42.8689	13.7397	153.091	2.67194	46.6215		4.37773	33.2757
23707	Tue Mar 28 12:11:11 2017_x000D_	28.8988	58.1515	136.357	2.37987	2	42.1721	14.6027	107.289	1.87255	45.5267		3.06392	0
23708	Tue Mar 28 12:11:11 2017_x000D_	29.0009	58.149	142.687	2.49035	2	42.1721	14.6027	107.289	1.87255	45.4946		6.88228	0
23709	Tue Mar 28 12:11:11 2017_x000D_	28.7931	58.0518	153.47	2.67855	2	42.1721	14.6027	107.289	1.87255	45.4623		4.36914	0
23710	Tue Mar 28 12:11:11 2017_x000D_	28.6876	57.9514	157.419	2.74749	2	42.1721	14.6027	107.289	1.87255	45.3976		27.5505	37.5982
23711	Tue Mar 28 12:11:12 2017_x000D_	27.8566	57.5605	157.418	2.74746	2	41.2567	15.4587	133.993	2.33862	44.1829		12.6904	0
23712	Tue Mar 28 12:11:12 2017_x000D_	27.4438	57.4681	154.809	2.70192	2	41.2567	15.4587	133.993	2.33862	44.222		24.8895	0
23713	Tue Mar 28 12:11:12 2017_x000D_	26.714	57.0735	148.457	2.59107	2	41.2567	15.4587	133.993	2.33862	44.0827		11.14	0
23714	Tue Mar 28 12:11:12 2017_x000D_	26.4003	56.8748	146.854	2.56309	2	41.2567	15.4587	133.993	2.33862	44.0001		24.1936	18.7991
23715	Tue Mar 28 12:11:12 2017_x000D_	25.7689	56.3731	136.389	2.38043	2	40.799	15.8867	152.434	2.66047	43.1863		13.1602	0
23716	Tue Mar 28 12:11:12 2017_x000D_	25.4514	56.0704	132.325	2.3095	2	40.799	15.8867	152.434	2.66047	43.0149		11.1642	0
23717	Tue Mar 28 12:11:12 2017_x000D_	25.137	55.8713	130.089	2.27047	2	40.799	15.8867	152.434	2.66047	42.9426		11.2197	0
23718	Tue Mar 28 12:11:12 2017_x000D_	24.9217	55.5655	128.311	2.23944	2	40.799	15.8867	152.434	2.66047	42.7375		26.7565	0
23719	Tue Mar 28 12:11:12 2017_x000D_	24.3851	54.8531	127.699	2.22876	2	40.799	15.8867	152.434	2.66047	42.2823		11.2371	6.56127
23720	Tue Mar 28 12:11:12 2017_x000D_	24.1695	54.5468	125.968	2.19856	2	40.5804	15.8798	135	2.35619	42.0054		22.4777	0
23721	Tue Mar 28 12:11:12 2017_x000D_	23.7381	53.9342	125.968	2.19855	2	40.5804	15.8798	135	2.35619	41.6149		8.80821	0
23722	Tue Mar 28 12:11:12 2017_x000D_	23.5255	53.7317	125.969	2.19858	2	40.5804	15.8798	135	2.35619	41.5167		20.952	0
23723	Tue Mar 28 12:11:12 2017_x000D_	23.1964	53.1157	128.305	2.23934	2	40.5804	15.8798	135	2.35619	41.094		8.82083	14.793
23724	Tue Mar 28 12:11:12 2017_x000D_	22.9836	52.9128	128.306	2.23936	2	40.1329	16.0869	135	2.35619	40.6232		11.2597	0
23725	Tue Mar 28 12:11:12 2017_x000D_	22.7674	52.606	130.078	2.27029	2	40.1329	16.0869	135	2.35619	40.4377		13.9823	0
23726	Tue Mar 28 12:11:12 2017_x000D_	22.5478	52.1949	130.075	2.27023	2	40.1329	16.0869	135	2.35619	40.1625		11.2447	0
23727	Tue Mar 28 12:11:12 2017_x000D_	22.2313	51.9941	132.312	2.30928	2	40.1329	16.0869	135	2.35619	40.1222		18.2468	6.63406
23728	Tue Mar 28 12:11:12 2017_x000D_	21.9047	51.481	136.357	2.37987	2	40.1227	16.3078	135	2.35619	39.6112		8.84204	0
23729	Tue Mar 28 12:11:12 2017_x000D_	21.6914	51.2776	136.357	2.37987	2	40.1227	16.3078	135	2.35619	39.5297		8.84628	0
23730	Tue Mar 28 12:11:12 2017_x000D_	21.478	51.0741	136.357	2.37987	2	40.1227	16.3078	135	2.35619	39.4502		15.6185	0
23731	Tue Mar 28 12:11:12 2017_x000D_	21.0545	50.7713	138.462	2.41661	2	40.1227	16.3078	135	2.35619	39.3869		17.7138	0
23732	Tue Mar 28 12:11:13 2017_x000D_	20.6272	50.3638	138.461	2.4166	2	40.1227	16.3078	135	2.35619	39.2414		0	6.56127
23733	Tue Mar 28 12:11:13 2017_x000D_	20.6272	50.3638	138.461	2.4166	2	39.9041	16.3009	135.77	2.36964	39.1392		17.7265	0
23734	Tue Mar 28 12:11:13 2017_x000D_	20.1996	49.956	138.46	2.41658	2	39.9041	16.3009	135.77	2.36964	38.9991		8.86748	0
23735	Tue Mar 28 12:11:13 2017_x000D_	19.9857	49.752	138.46	2.41658	2	39.9041	16.3009	135.77	2.36964	38.9322		15.6669	0
23736	Tue Mar 28 12:11:13 2017_x000D_	19.561	49.4481	136.362	2.37996	2	39.9041	16.3009	135.77	2.36964	38.8919		8.87814	6.63406
23737	Tue Mar 28 12:11:13 2017_x000D_	19.3468	49.2439	136.362	2.37996	2	39.8939	16.5218	135	2.35619	38.6383		11.3305	0
23738	Tue Mar 28 12:11:13 2017_x000D_	19.1292	48.9352	138.458	2.41655	2	39.8939	16.5218	135	2.35619	38.4942		8.88662	0
23739	Tue Mar 28 12:11:13 2017_x000D_	18.9148	48.7308	138.458	2.41654	2	39.8939	16.5218	135	2.35619	38.4388		15.6962	0
23740	Tue Mar 28 12:11:13 2017_x000D_	18.4894	48.4262	136.362	2.37996	2	39.8939	16.5218	135	2.35619	38.4193		7.03553	103.877
23741	Tue Mar 28 12:11:13 2017_x000D_	18.3788	48.2194	134.263	2.34333	2	37.5857	19.1028	135	2.35619	34.881		7.00235	0
23742	Tue Mar 28 12:11:13 2017_x000D_	18.1678	48.1196	136.362	2.37996	2	37.5857	19.1028	135	2.35619	34.9146		7.0142	0
23743	Tue Mar 28 12:11:13 2017_x000D_	17.9566	48.0193	134.269	2.34344	2	37.5857	19.1028	135	2.35619	34.9495		11.3532	0
23744	Tue Mar 28 12:11:13 2017_x000D_	17.7384	47.7101	136.362	2.37996	2	37.5857	19.1028	135	2.35619	34.818		13.3723	56.3739
23745	Tue Mar 28 12:11:13 2017_x000D_	17.4158	47.4025	136.362	2.37996	2	36.2132	20.3863	135	2.35619	32.9123		7.04895	0
23746	Tue Mar 28 12:11:13 2017_x000D_	17.305	47.1953	134.265	2.34337	2	36.2132	20.3863	135	2.35619	32.8061		3.11483	0
23747	Tue Mar 28 12:11:13 2017_x000D_	17.2012	47.1977	132.021	2.30419	2	36.2132	20.3863	135	2.35619	32.868		11.3839	0
23748	Tue Mar 28 12:11:13 2017_x000D_	16.9825	46.8876	130.105	2.27075	2	36.2132	20.3863	135	2.35619	32.7435		7.05301	0
23749	Tue Mar 28 12:11:13 2017_x000D_	16.8716	46.6803	127.732	2.22934	2	36.2132	20.3863	135	2.35619	32.6416		7.0289	51.8313
23750	Tue Mar 28 12:11:13 2017_x000D_	16.66	46.5797	126.017	2.1994	2	34.8509	21.4489	135	2.35619	31.0236		4.46018	0
23751	Tue Mar 28 12:11:13 2017_x000D_	16.5525	46.477	122.037	2.12994	2	34.8509	21.4489	135	2.35619	31.0038		0.0247386	0
23752	Tue Mar 28 12:11:13 2017_x000D_	16.5533	46.4772	103.734	1.81051	2	34.8509	21.4489	135	2.35619	31.0035		4.40069	0
23753	Tue Mar 28 12:11:14 2017_x000D_	16.4536	46.5848	83.503	1.4574	2	34.8509	21.4489	135	2.35619	31.1492		0.015	33.1583
23754	Tue Mar 28 12:11:14 2017_x000D_	16.4536	46.5853	76.5271	1.33565	2	33.9461	22.0837	135.77	2.36964	30.1051		0.0123693	0
23755	Tue Mar 28 12:11:14 2017_x000D_	16.4537	46.5857	65.4599	1.14249	2	33.9461	22.0837	135.77	2.36964	30.1053		3.1283	0
23756	Tue Mar 28 12:11:14 2017_x000D_	16.4497	46.4815	50.9852	0.88986	2	33.9461	22.0837	135.77	2.36964	30.0229		6.98368	0
23757	Tue Mar 28 12:11:14 2017_x000D_	16.5463	46.2697	44.6981	0.780129	2	33.9461	22.0837	135.77	2.36964	29.7946		9.81915	18.7864
23758	Tue Mar 28 12:11:14 2017_x000D_	16.8541	46.1584	32.0981	0.560218	2	33.4887	22.5114	135	2.35619	28.9118		4.39584	0
23759	Tue Mar 28 12:11:14 2017_x000D_	16.9541	46.0513	22.7359	0.396817	2	33.4887	22.5114	135	2.35619	28.7666		4.39993	0
23760	Tue Mar 28 12:11:14 2017_x000D_	17.0543	45.9442	18.9525	0.330784	2	33.4887	22.5114	135	2.35619	28.6214		12.4709	0
23761	Tue Mar 28 12:11:14 2017_x000D_	17.4699	45.9353	13.2367	0.231025	2	33.4887	22.5114	135	2.35619	28.3775		13.8965	0
23762	Tue Mar 28 12:11:14 2017_x000D_	17.8784	45.7169	13.2338	0.230974	2	33.4887	22.5114	135	2.35619	27.9674		25.0913	9.39421
23763	Tue Mar 28 12:11:14 2017_x000D_	18.7058	45.5947	16.1324	0.281563	2	33.26	22.7253	135	2.35619	27.1078		12.8118	0
23764	Tue Mar 28 12:11:14 2017_x000D_	19.1175	45.4812	18.9575	0.330871	2	33.26	22.7253	135	2.35619	26.7926		23.6454	0
23765	Tue Mar 28 12:11:14 2017_x000D_	19.8335	45.1517	22.7414	0.396912	2	33.26	22.7253	135	2.35619	26.1384		6.93883	0
23766	Tue Mar 28 12:11:14 2017_x000D_	20.0375	45.0427	25.498	0.445023	2	33.26	22.7253	135	2.35619	25.9403		12.7994	18.7864
23767	Tue Mar 28 12:11:14 2017_x000D_	20.4488	44.9293	28.1453	0.491228	2	32.8026	23.153	135	2.35619	25.0364		16.7038	0
23768	Tue Mar 28 12:11:14 2017_x000D_	20.9602	44.7091	29.5006	0.514882	2	32.8026	23.153	135	2.35619	24.5949		11.1811	0
23769	Tue Mar 28 12:11:14 2017_x000D_	21.264	44.4932	28.1453	0.491229	2	32.8026	23.153	135	2.35619	24.2599		18.0837	0
23770	Tue Mar 28 12:11:14 2017_x000D_	21.7718	44.1684	32.111	0.560442	2	32.8026	23.153	135	2.35619	23.7345		11.1835	18.7842
23771	Tue Mar 28 12:11:14 2017_x000D_	22.0757	43.9525	33.6761	0.587758	2	32.3453	23.5807	135	2.35619	22.8139		6.21428	0
23772	Tue Mar 28 12:11:14 2017_x000D_	22.2828	43.9483	33.6775	0.587783	2	32.3453	23.5807	135	2.35619	22.7177		19.8547	0
23773	Tue Mar 28 12:11:14 2017_x000D_	22.7865	43.519	32.1108	0.56044	2	32.3453	23.5807	135	2.35619	22.1112		8.78481	0
23774	Tue Mar 28 12:11:14 2017_x000D_	22.9867	43.3053	32.1098	0.560422	2	32.3453	23.5807	135	2.35619	21.8322		19.5783	0
23775	Tue Mar 28 12:11:15 2017_x000D_	23.6005	43.0836	32.1117	0.560455	2	32.3453	23.5807	135	2.35619	21.3737		8.78262	9.39216
23776	Tue Mar 28 12:11:15 2017_x000D_	23.8007	42.87	32.1107	0.560437	2	32.1166	23.7945	135	2.35619	20.8093		6.91748	0
23777	Tue Mar 28 12:11:15 2017_x000D_	24.004	42.7612	29.4976	0.514829	2	32.1166	23.7945	135	2.35619	20.6289		20.7604	0
23778	Tue Mar 28 12:11:15 2017_x000D_	24.6142	42.4348	32.1116	0.560453	2	32.1166	23.7945	135	2.35619	20.0935		6.91342	0
23779	Tue Mar 28 12:11:15 2017_x000D_	24.8174	42.3261	29.4979	0.514836	2	32.1166	23.7945	135	2.35619	19.9173		22.3221	28.1763
23780	Tue Mar 28 12:11:15 2017_x000D_	25.424	41.8952	29.4967	0.514815	2	31.4306	24.436	135	2.35619	18.4636		9.76969	0
23781	Tue Mar 28 12:11:15 2017_x000D_	25.7303	41.7846	30.676	0.535396	2	31.4306	24.436	135	2.35619	18.2611		23.5366	0
23782	Tue Mar 28 12:11:15 2017_x000D_	26.443	41.4566	29.4986	0.514847	2	31.4306	24.436	135	2.35619	17.7363		8.7699	0
23783	Tue Mar 28 12:11:15 2017_x000D_	26.6429	41.2433	29.4972	0.514824	2	31.4306	24.436	135	2.35619	17.4759		11.1462	18.7842
23784	Tue Mar 28 12:11:15 2017_x000D_	26.9457	41.028	28.1392	0.491122	2	30.9733	24.8637	104.692	1.82722	16.6585		9.28363	0
23785	Tue Mar 28 12:11:15 2017_x000D_	27.2551	41.0222	29.4989	0.514853	2	30.9733	24.8637	104.692	1.82722	16.5808		22.2914	0
23786	Tue Mar 28 12:11:15 2017_x000D_	27.8608	40.5918	29.4977	0.514832	2	30.9733	24.8637	104.692	1.82722	16.0331		6.90001	0
23787	Tue Mar 28 12:11:15 2017_x000D_	28.0636	40.4833	26.7494	0.466865	2	30.9733	24.8637	104.692	1.82722	15.8883		20.7039	14.8658
23788	Tue Mar 28 12:11:15 2017_x000D_	28.6722	40.1579	29.498	0.514838	2	30.7347	25.298	104.692	1.82722	15.0024		11.1336	0
23789	Tue Mar 28 12:11:15 2017_x000D_	28.9747	39.9429	28.1392	0.491122	2	30.7347	25.298	104.692	1.82722	14.7503		16.61	0
23790	Tue Mar 28 12:11:15 2017_x000D_	29.4833	39.7241	29.4984	0.514844	2	30.7347	25.298	104.692	1.82722	14.4803		6.89595	0
23791	Tue Mar 28 12:11:15 2017_x000D_	29.686	39.6157	32.1158	0.560527	2	30.7347	25.298	104.692	1.82722	14.3561		15.4471	0
23792	Tue Mar 28 12:11:15 2017_x000D_	30.0882	39.2942	29.4972	0.514823	2	30.7347	25.298	104.692	1.82722	14.0111		6.169	9.39216
23793	Tue Mar 28 12:11:15 2017_x000D_	30.2938	39.2905	29.4987	0.51485	2	30.506	25.5118	135	2.35619	13.7803		11.1228	0
23794	Tue Mar 28 12:11:15 2017_x000D_	30.596	39.0757	28.1392	0.491122	2	30.506	25.5118	135	2.35619	13.5642		11.1302	0
23795	Tue Mar 28 12:11:15 2017_x000D_	30.8985	38.8609	29.4976	0.514829	2	30.506	25.5118	135	2.35619	13.3549		6.89189	0
23796	Tue Mar 28 12:11:16 2017_x000D_	31.1011	38.7526	32.1162	0.560533	2	30.506	25.5118	135	2.35619	13.2542		6.88659	9.38997
23797	Tue Mar 28 12:11:16 2017_x000D_	31.3035	38.6443	29.4977	0.514832	2	30.2774	25.7256	135	2.35619	12.9594		13.7758	0
23798	Tue Mar 28 12:11:16 2017_x000D_	31.7084	38.4277	29.4979	0.514835	2	30.2774	25.7256	135	2.35619	12.7825		12.6854	0
23799	Tue Mar 28 12:11:16 2017_x000D_	32.1162	38.3159	32.1185	0.560573	2	30.2774	25.7256	135	2.35619	12.7239		4.38064	0
23800	Tue Mar 28 12:11:16 2017_x000D_	32.2161	38.2094	36.2352	0.632424	2	30.2774	25.7256	135	2.35619	12.6334		4.37025	20.864
23801	Tue Mar 28 12:11:16 2017_x000D_	32.1166	38.3158	40.454	0.706055	2	29.6114	25.9259	160.522	2.80164	12.6406		4.36382	0
23802	Tue Mar 28 12:11:16 2017_x000D_	32.0172	38.422	48.8713	0.852965	2	29.6114	25.9259	160.522	2.80164	12.7256		15.4973	0
23803	Tue Mar 28 12:11:16 2017_x000D_	31.7214	38.8455	64.0558	1.11798	2	29.6114	25.9259	160.522	2.80164	13.0908		3.13029	0
23804	Tue Mar 28 12:11:16 2017_x000D_	31.7244	38.9498	70.672	1.23346	2	29.6114	25.9259	160.522	2.80164	13.1942		15.9485	0
23805	Tue Mar 28 12:11:16 2017_x000D_	31.6365	39.4741	85.7311	1.49629	2	29.6114	25.9259	160.522	2.80164	13.6987		0.0067082	117.5
23806	Tue Mar 28 12:11:16 2017_x000D_	31.6364	39.4739	91.6345	1.59932	2	26.8583	28.7117	175.5	3.06305	11.7752		7.00048	0
23807	Tue Mar 28 12:11:16 2017_x000D_	31.7445	39.6807	106.074	1.85134	2	26.8583	28.7117	175.5	3.06305	12.0081		3.06648	0
23808	Tue Mar 28 12:11:16 2017_x000D_	31.8467	39.6789	116.31	2.03	2	26.8583	28.7117	175.5	3.06305	12.0484		4.43221	0
23809	Tue Mar 28 12:11:16 2017_x000D_	31.7403	39.5764	133.698	2.33347	2	26.8583	28.7117	175.5	3.06305	11.9112		0	65.7109
23810	Tue Mar 28 12:11:16 2017_x000D_	31.7403	39.5764	133.698	2.33347	2	25.2584	30.2077	135	2.35619	11.3924		3.12747	0
23811	Tue Mar 28 12:11:16 2017_x000D_	31.7371	39.4722	144.472	2.52151	2	25.2584	30.2077	135	2.35619	11.3051		3.13656	0
23812	Tue Mar 28 12:11:16 2017_x000D_	31.7338	39.3677	150.243	2.62223	2	25.2584	30.2077	135	2.35619	11.2177		9.78859	0
23813	Tue Mar 28 12:11:16 2017_x000D_	31.4228	39.269	159.488	2.78359	2	25.2584	30.2077	135	2.35619	10.9593		6.94493	33.2143
23814	Tue Mar 28 12:11:16 2017_x000D_	31.2144	39.1682	162.323	2.83308	2	24.563	31.0692	135	2.35619	10.4802		19.6034	0
23815	Tue Mar 28 12:11:16 2017_x000D_	30.5918	38.9698	162.323	2.83308	2	24.563	31.0692	135	2.35619	9.9381		12.7728	0
23816	Tue Mar 28 12:11:16 2017_x000D_	30.1774	38.8721	159.49	2.78363	2	24.563	31.0692	135	2.35619	9.61284		20.8883	0
23817	Tue Mar 28 12:11:17 2017_x000D_	29.5508	38.5685	156.765	2.73606	2	24.563	31.0692	135	2.35619	9.00653		9.81588	0
23818	Tue Mar 28 12:11:17 2017_x000D_	29.2391	38.469	152.825	2.6673	2	24.563	31.0692	135	2.35619	8.75345		6.97168	9.38573
23819	Tue Mar 28 12:11:17 2017_x000D_	29.03	38.3676	150.26	2.62253	2	24.3345	31.2829	135	2.35619	8.49945		18.2089	0
23820	Tue Mar 28 12:11:17 2017_x000D_	28.5057	38.0618	146.233	2.55225	2	24.3345	31.2829	135	2.35619	7.95942		11.2743	0
23821	Tue Mar 28 12:11:17 2017_x000D_	28.1904	37.8573	144.499	2.52198	2	24.3345	31.2829	135	2.35619	7.62173		24.5089	0
23822	Tue Mar 28 12:11:17 2017_x000D_	27.5558	37.3428	142.111	2.48031	2	24.3345	31.2829	135	2.35619	6.86288		8.8957	18.7715
23823	Tue Mar 28 12:11:17 2017_x000D_	27.343	37.1363	142.11	2.48029	2	23.8775	31.7103	135	2.35619	6.43826		22.6053	0
23824	Tue Mar 28 12:11:17 2017_x000D_	26.7108	36.7263	142.113	2.48033	2	23.8775	31.7103	135	2.35619	5.76089		11.3185	0
23825	Tue Mar 28 12:11:17 2017_x000D_	26.3942	36.5211	143.887	2.5113	2	23.8775	31.7103	135	2.35619	5.42933		15.7088	0
23826	Tue Mar 28 12:11:17 2017_x000D_	25.9711	36.2126	146.228	2.55217	2	23.8775	31.7103	135	2.35619	4.96527		0	0
23827	Tue Mar 28 12:11:17 2017_x000D_	25.9711	36.2126	146.228	2.55217	2	23.8775	31.7103	116.037	2.02522	4.96527		20.1577	0
23828	Tue Mar 28 12:11:17 2017_x000D_	25.4407	35.8001	147.818	2.57991	2	23.8775	31.7103	116.037	2.02522	4.37836		7.00391	0
23829	Tue Mar 28 12:11:17 2017_x000D_	25.2306	35.6983	150.244	2.62226	2	23.8775	31.7103	116.037	2.02522	4.2113		15.7388	0
23830	Tue Mar 28 12:11:17 2017_x000D_	24.8067	35.3892	152.799	2.66685	2	23.8775	31.7103	116.037	2.02522	3.79443		14.0333	72.4054
23831	Tue Mar 28 12:11:17 2017_x000D_	24.3858	35.1851	152.8	2.66685	1	26.2731	32.0038	207.243	3.61707	3.699		14.0413	0
23832	Tue Mar 28 12:11:17 2017_x000D_	23.9647	34.9808	152.8	2.66686	1	26.2731	32.0038	207.243	3.61707	3.76713		11.3526	0
23833	Tue Mar 28 12:11:17 2017_x000D_	23.6472	34.7749	151.345	2.64147	1	26.2731	32.0038	207.243	3.61707	3.81764		18.373	0
23834	Tue Mar 28 12:11:17 2017_x000D_	23.1182	34.4663	150.243	2.62224	1	26.2731	32.0038	207.243	3.61707	4.00216		9.90216	0
23835	Tue Mar 28 12:11:17 2017_x000D_	22.8038	34.3658	151.347	2.6415	1	26.2731	32.0038	207.243	3.61707	4.19703		11.3843	61.6631
23836	Tue Mar 28 12:11:17 2017_x000D_	22.4853	34.1595	152.798	2.66683	1	24.5728	30.8489	225	3.92699	3.91379		8.96364	0
23837	Tue Mar 28 12:11:17 2017_x000D_	22.2708	33.9515	152.795	2.66677	1	24.5728	30.8489	225	3.92699	3.86333		19.8545	0
23838	Tue Mar 28 12:11:17 2017_x000D_	21.6405	33.7497	152.799	2.66684	1	24.5728	30.8489	225	3.92699	4.12468		22.7976	0
23839	Tue Mar 28 12:11:18 2017_x000D_	21.0028	33.3364	152.796	2.66679	1	24.5728	30.8489	225	3.92699	4.35116		8.98067	58.4904
23840	Tue Mar 28 12:11:18 2017_x000D_	20.7878	33.1281	152.793	2.66674	1	22.862	29.9138	204.768	3.57388	3.82545		7.0615	0
23841	Tue Mar 28 12:11:18 2017_x000D_	20.5761	33.0252	150.244	2.62225	1	22.862	29.9138	204.768	3.57388	3.86085		21.1793	0
23842	Tue Mar 28 12:11:18 2017_x000D_	19.9409	32.7171	152.794	2.66675	1	22.862	29.9138	204.768	3.57388	4.04862		8.99555	0
23843	Tue Mar 28 12:11:18 2017_x000D_	19.7255	32.5085	152.79	2.6667	1	22.862	29.9138	204.768	3.57388	4.07064		9.95989	245.798
23844	Tue Mar 28 12:11:18 2017_x000D_	19.4094	32.407	148.721	2.59567	2	17.5485	36.1505	135	2.35619	4.18052		21.2129	0
23845	Tue Mar 28 12:11:18 2017_x000D_	18.7732	32.0984	151.345	2.64146	2	17.5485	36.1505	135	2.35619	4.23313		9.01044	0
23846	Tue Mar 28 12:11:18 2017_x000D_	18.5574	31.8895	151.342	2.64141	2	17.5485	36.1505	135	2.35619	4.37881		17.0251	0
23847	Tue Mar 28 12:11:18 2017_x000D_	18.0281	31.6848	152.792	2.66673	2	17.5485	36.1505	135	2.35619	4.49138		9.02108	0
23848	Tue Mar 28 12:11:18 2017_x000D_	17.812	31.4757	152.789	2.66667	2	17.5485	36.1505	135	2.35619	4.68222		14.1754	23.8748
23849	Tue Mar 28 12:11:18 2017_x000D_	17.3869	31.2694	152.789	2.66668	2	16.8729	36.5711	135	2.35619	5.32656		11.4616	0
23850	Tue Mar 28 12:11:18 2017_x000D_	17.0663	31.0616	151.341	2.6414	2	16.8729	36.5711	135	2.35619	5.51289		3.14128	0
23851	Tue Mar 28 12:11:18 2017_x000D_	16.9616	31.063	152.79	2.66668	2	16.8729	36.5711	135	2.35619	5.50881		14.1956	0
23852	Tue Mar 28 12:11:18 2017_x000D_	16.5359	30.8564	152.79	2.66669	2	16.8729	36.5711	135	2.35619	5.72463		9.03804	18.7672
23853	Tue Mar 28 12:11:18 2017_x000D_	16.3194	30.6469	152.787	2.66664	2	16.416	36.9984	152.434	2.66047	6.35223		3.13532	0
23854	Tue Mar 28 12:11:18 2017_x000D_	16.2149	30.6484	151.343	2.64143	2	16.416	36.9984	152.434	2.66047	6.35318		11.495	0
23855	Tue Mar 28 12:11:18 2017_x000D_	15.8933	30.4401	152.787	2.66664	2	16.416	36.9984	152.434	2.66047	6.5791		4.52108	0
23856	Tue Mar 28 12:11:18 2017_x000D_	15.7851	30.3352	148.725	2.59574	2	16.416	36.9984	152.434	2.66047	6.693		17.0857	9.38149
23857	Tue Mar 28 12:11:18 2017_x000D_	15.2541	30.1293	142.179	2.48149	2	16.1876	37.212	135	2.35619	7.14395		4.52956	0
23858	Tue Mar 28 12:11:18 2017_x000D_	15.1457	30.0242	138.042	2.40928	2	16.1876	37.212	135	2.35619	7.26292		3.19635	0
23859	Tue Mar 28 12:11:18 2017_x000D_	15.1426	29.9177	123.282	2.15167	2	16.1876	37.212	135	2.35619	7.36877		4.42128	0
23860	Tue Mar 28 12:11:19 2017_x000D_	15.042	30.0254	113.909	1.98808	2	16.1876	37.212	135	2.35619	7.27734		0.00848528	0
23861	Tue Mar 28 12:11:19 2017_x000D_	15.0422	30.0252	106.458	1.85804	2	16.1876	37.212	135	2.35619	7.2775		0.0296985	9.38149
23862	Tue Mar 28 12:11:19 2017_x000D_	15.0429	30.0259	89.0246	1.55377	2	15.9592	37.4256	135	2.35619	7.45622		0.0134164	0
23863	Tue Mar 28 12:11:19 2017_x000D_	15.0431	30.0263	77.3784	1.35051	2	15.9592	37.4256	135	2.35619	7.4558		3.14763	0
23864	Tue Mar 28 12:11:19 2017_x000D_	14.9382	30.0284	61.5771	1.07472	2	15.9592	37.4256	135	2.35619	7.46733		7.03755	0
23865	Tue Mar 28 12:11:19 2017_x000D_	15.0354	29.8149	50.9603	0.889425	2	15.9592	37.4256	135	2.35619	7.66656		4.41251	9.38149
23866	Tue Mar 28 12:11:19 2017_x000D_	15.136	29.7076	38.4637	0.671318	2	15.7308	37.6392	135	2.35619	7.95387		4.41894	0
23867	Tue Mar 28 12:11:19 2017_x000D_	15.2367	29.6001	29.2541	0.510581	2	15.7308	37.6392	135	2.35619	8.05427		4.42524	0
23868	Tue Mar 28 12:11:19 2017_x000D_	15.3376	29.4925	25.2134	0.440057	2	15.7308	37.6392	135	2.35619	8.15618		19.7734	0
23869	Tue Mar 28 12:11:19 2017_x000D_	15.9587	29.2719	19.5422	0.341075	2	15.7308	37.6392	135	2.35619	8.3704		12.9002	0
23870	Tue Mar 28 12:11:19 2017_x000D_	16.374	29.1604	22.4318	0.391508	2	15.7308	37.6392	135	2.35619	8.50316		13.9675	0
23871	Tue Mar 28 12:11:19 2017_x000D_	16.7855	28.9426	22.4309	0.391493	2	15.7308	37.6392	135	2.35619	8.76032		26.6789	0
23872	Tue Mar 28 12:11:19 2017_x000D_	17.6117	28.6136	25.2165	0.44011	2	15.7308	37.6392	135	2.35619	9.2195		6.98104	0
23873	Tue Mar 28 12:11:19 2017_x000D_	17.8174	28.5048	27.8901	0.486774	2	15.7308	37.6392	135	2.35619	9.36969		25.1559	14.7808
23874	Tue Mar 28 12:11:19 2017_x000D_	18.535	28.071	29.2584	0.510655	2	15.2837	37.8462	152.434	2.66047	10.3017		9.87379	0
23875	Tue Mar 28 12:11:19 2017_x000D_	18.8452	27.961	33.4801	0.584337	2	15.2837	37.8462	152.434	2.66047	10.5072		20.915	0
23876	Tue Mar 28 12:11:19 2017_x000D_	19.4614	27.6349	36.0514	0.629215	2	15.2837	37.8462	152.434	2.66047	11.0329		8.84391	0
23877	Tue Mar 28 12:11:19 2017_x000D_	19.6632	27.42	36.0507	0.629204	2	15.2837	37.8462	152.434	2.66047	11.3087		13.9367	0
23878	Tue Mar 28 12:11:19 2017_x000D_	20.0738	27.2027	36.0515	0.629217	2	15.2837	37.8462	152.434	2.66047	11.6717		15.5972	6.56699
23879	Tue Mar 28 12:11:19 2017_x000D_	20.4808	26.8792	38.4748	0.671511	2	15.0649	37.8396	135	2.35619	12.2255		13.2626	0
23880	Tue Mar 28 12:11:19 2017_x000D_	20.7835	26.557	37.842	0.660467	2	15.0649	37.8396	135	2.35619	12.6491		11.2325	0
23881	Tue Mar 28 12:11:19 2017_x000D_	21.0894	26.3411	36.0503	0.629197	2	15.0649	37.8396	135	2.35619	12.9811		15.5864	0
23882	Tue Mar 28 12:11:20 2017_x000D_	21.4961	26.0178	33.478	0.584301	2	15.0649	37.8396	135	2.35619	13.4579		8.83967	80.0936
23883	Tue Mar 28 12:11:20 2017_x000D_	21.6978	25.803	33.4771	0.584286	2	12.4197	38.2011	180	3.14159	15.4853		16.7551	0
23884	Tue Mar 28 12:11:20 2017_x000D_	22.212	25.585	31.895	0.556672	2	12.4197	38.2011	180	3.14159	15.9704		11.2349	0
23885	Tue Mar 28 12:11:20 2017_x000D_	22.518	25.3691	33.4783	0.584307	2	12.4197	38.2011	180	3.14159	16.329		18.1407	0
23886	Tue Mar 28 12:11:20 2017_x000D_	23.0285	25.045	29.2515	0.510536	2	12.4197	38.2011	180	3.14159	16.9006		6.95422	72.6546
23887	Tue Mar 28 12:11:20 2017_x000D_	23.2334	24.9366	31.8948	0.55667	2	10.0024	38.349	180	3.14159	18.8402		6.95156	0
23888	Tue Mar 28 12:11:20 2017_x000D_	23.4382	24.8282	29.2517	0.510538	2	10.0024	38.349	180	3.14159	19.0613		8.83119	0
23889	Tue Mar 28 12:11:20 2017_x000D_	23.6397	24.6136	29.2503	0.510515	2	10.0024	38.349	180	3.14159	19.3555		16.735	0
23890	Tue Mar 28 12:11:20 2017_x000D_	24.1533	24.3959	27.8792	0.486585	2	10.0024	38.349	180	3.14159	19.873		13.8977	0
23891	Tue Mar 28 12:11:20 2017_x000D_	24.5628	24.1793	27.8792	0.486585	2	10.0024	38.349	180	3.14159	20.3171		11.2199	32.857
23892	Tue Mar 28 12:11:20 2017_x000D_	24.8684	23.9637	29.2509	0.510524	2	8.90766	38.3161	174.416	3.04413	21.4648		6.23732	0
23893	Tue Mar 28 12:11:20 2017_x000D_	25.0763	23.9616	29.2524	0.510551	2	8.90766	38.3161	174.416	3.04413	21.6212		11.2158	0
23894	Tue Mar 28 12:11:20 2017_x000D_	25.3818	23.7461	30.756	0.536794	2	8.90766	38.3161	174.416	3.04413	21.9928		4.41033	0
23895	Tue Mar 28 12:11:20 2017_x000D_	25.4824	23.6389	31.896	0.556691	2	8.90766	38.3161	174.416	3.04413	22.1392		6.9408	13.1435
23896	Tue Mar 28 12:11:20 2017_x000D_	25.6869	23.5307	29.2512	0.51053	2	8.46974	38.303	172.345	3.00799	22.6859		11.2109	0
23897	Tue Mar 28 12:11:20 2017_x000D_	25.9922	23.3152	30.7552	0.536779	2	8.46974	38.303	172.345	3.00799	23.058		4.40814	0
23898	Tue Mar 28 12:11:20 2017_x000D_	26.0928	23.2081	31.8954	0.55668	2	8.46974	38.303	172.345	3.00799	23.2041		13.8816	0
23899	Tue Mar 28 12:11:20 2017_x000D_	26.5018	22.9917	31.8959	0.556688	2	8.46974	38.303	172.345	3.00799	23.6557		6.94205	6.57208
23900	Tue Mar 28 12:11:20 2017_x000D_	26.7064	22.8836	34.4074	0.600522	2	8.25077	38.2964	171.946	3.00103	24.0451		11.2175	0
23901	Tue Mar 28 12:11:20 2017_x000D_	27.0119	22.668	44.6402	0.779118	2	8.25077	38.2964	171.946	3.00103	24.4178		0.0108167	0
23902	Tue Mar 28 12:11:20 2017_x000D_	27.0122	22.6678	53.2615	0.929588	2	8.25077	38.2964	171.946	3.00103	24.4181		7.01571	0
23903	Tue Mar 28 12:11:21 2017_x000D_	26.915	22.8805	69.6473	1.21557	2	8.25077	38.2964	171.946	3.00103	24.2075		0	0
23904	Tue Mar 28 12:11:21 2017_x000D_	26.915	22.8805	69.6473	1.21557	2	8.25077	38.2964	171.946	3.00103	24.2075		7.12259	6.57229
23905	Tue Mar 28 12:11:21 2017_x000D_	27.025	23.0909	91.7263	1.60093	2	8.03179	38.2899	171.946	3.00103	24.3259		0.00848528	0
23906	Tue Mar 28 12:11:21 2017_x000D_	27.0248	23.0907	97.5858	1.70319	2	8.03179	38.2899	171.946	3.00103	24.3259		6.38166	0
23907	Tue Mar 28 12:11:21 2017_x000D_	27.0176	22.8781	116.21	2.02824	2	8.03179	38.2899	171.946	3.00103	24.4537		3.18773	0
23908	Tue Mar 28 12:11:21 2017_x000D_	27.0141	22.7719	122.811	2.14346	2	8.03179	38.2899	171.946	3.00103	24.5181		3.17904	14.6396
23909	Tue Mar 28 12:11:21 2017_x000D_	27.0103	22.666	137.555	2.40079	2	7.60324	38.0565	180	3.14159	24.769		4.50588	0
23910	Tue Mar 28 12:11:21 2017_x000D_	26.9031	22.5608	141.701	2.47314	2	7.60324	38.0565	180	3.14159	24.7508		13.5133	0
23911	Tue Mar 28 12:11:21 2017_x000D_	26.5818	22.2451	145.792	2.54455	2	7.60324	38.0565	180	3.14159	24.7019		12.9312	0
23912	Tue Mar 28 12:11:21 2017_x000D_	26.1631	22.1427	148.274	2.58786	2	7.60324	38.0565	180	3.14159	24.4483		13.5302	0
23913	Tue Mar 28 12:11:21 2017_x000D_	25.8416	21.8264	144.073	2.51454	2	7.60324	38.0565	180	3.14159	24.4142		24.8732	46.0144
23914	Tue Mar 28 12:11:21 2017_x000D_	25.2012	21.2998	141.703	2.47318	2	6.07012	38.0104	180	3.14159	25.4016		9.96219	0
23915	Tue Mar 28 12:11:21 2017_x000D_	24.8858	21.1959	137.568	2.40102	2	6.07012	38.0104	180	3.14159	25.234		25.0123	0
23916	Tue Mar 28 12:11:21 2017_x000D_	24.3454	20.561	131.504	2.29518	2	6.07012	38.0104	180	3.14159	25.2679		11.4666	0
23917	Tue Mar 28 12:11:21 2017_x000D_	24.0263	20.3506	129.314	2.25695	2	6.07012	38.0104	180	3.14159	25.1852		23.1473	19.7231
23918	Tue Mar 28 12:11:21 2017_x000D_	23.5896	19.7145	124.486	2.17269	2	5.41298	37.9907	180	3.14159	25.7761		11.5932	0
23919	Tue Mar 28 12:11:21 2017_x000D_	23.3709	19.3959	122.853	2.14419	2	5.41298	37.9907	180	3.14159	25.8506		11.5974	0
23920	Tue Mar 28 12:11:21 2017_x000D_	23.1521	19.0772	121.362	2.11817	2	5.41298	37.9907	180	3.14159	25.9306		10.1686	0
23921	Tue Mar 28 12:11:21 2017_x000D_	23.0378	18.7581	120.288	2.09941	2	5.41298	37.9907	180	3.14159	26.0869		20.5876	14.6451
23922	Tue Mar 28 12:11:21 2017_x000D_	22.6032	18.227	118.878	2.07482	2	4.98422	37.7573	188	3.28121	26.3033		13.2839	0
23923	Tue Mar 28 12:11:21 2017_x000D_	22.4849	17.8003	121.359	2.11811	2	4.98422	37.7573	188	3.28121	26.5435		20.6041	0
23924	Tue Mar 28 12:11:22 2017_x000D_	22.0498	17.2689	122.852	2.14417	2	4.98422	37.7573	188	3.28121	26.6647		6.42024	0
23925	Tue Mar 28 12:11:22 2017_x000D_	22.043	17.055	122.848	2.1441	2	4.98422	37.7573	188	3.28121	26.8251		23.263	75.644
23926	Tue Mar 28 12:11:22 2017_x000D_	21.604	16.4158	122.849	2.14411	2	5.74455	35.3532	206.976	3.61242	24.7012		7.22864	0
23927	Tue Mar 28 12:11:22 2017_x000D_	21.4923	16.2023	125.269	2.18636	2	5.74455	35.3532	206.976	3.61242	24.7941		13.6554	0
23928	Tue Mar 28 12:11:22 2017_x000D_	21.1678	15.8831	129.292	2.25657	2	5.74455	35.3532	206.976	3.61242	24.8387		9.10924	0
23929	Tue Mar 28 12:11:22 2017_x000D_	20.9514	15.6701	129.293	2.25659	2	5.74455	35.3532	206.976	3.61242	24.8731		7.23674	0
23930	Tue Mar 28 12:11:22 2017_x000D_	20.8395	15.4564	131.478	2.29472	2	5.74455	35.3532	206.976	3.61242	24.9748		16.1483	41.9904
23931	Tue Mar 28 12:11:22 2017_x000D_	20.5115	15.0296	129.291	2.25655	2	6.2391	34.0438	241.553	4.2159	23.7748		7.23408	0
23932	Tue Mar 28 12:11:22 2017_x000D_	20.3996	14.816	135.442	2.36392	2	6.2391	34.0438	241.553	4.2159	23.8794		16.0747	0
23933	Tue Mar 28 12:11:22 2017_x000D_	19.9696	14.4963	133.384	2.32799	2	6.2391	34.0438	241.553	4.2159	23.8879		7.25015	0
23934	Tue Mar 28 12:11:22 2017_x000D_	19.8575	14.2822	135.442	2.36392	2	6.2391	34.0438	241.553	4.2159	23.9996		7.24332	155.661
23935	Tue Mar 28 12:11:22 2017_x000D_	19.7457	14.0682	133.379	2.32791	2	9.69579	30.1742	315	5.49779	18.9843		18.2693	0
23936	Tue Mar 28 12:11:22 2017_x000D_	19.3118	13.6409	133.38	2.32792	2	9.69579	30.1742	315	5.49779	19.1264		3.14405	0
23937	Tue Mar 28 12:11:22 2017_x000D_	19.207	13.6415	131.175	2.28944	2	9.69579	30.1742	315	5.49779	19.0734		7.26091	0
23938	Tue Mar 28 12:11:22 2017_x000D_	19.0947	13.4271	133.381	2.32793	2	9.69579	30.1742	315	5.49779	19.2043		16.2036	93.931
23939	Tue Mar 28 12:11:22 2017_x000D_	18.7655	12.9989	131.172	2.28938	2	11.982	28.0349	315	5.49779	16.4954		7.16839	0
23940	Tue Mar 28 12:11:22 2017_x000D_	18.5517	12.8922	129.296	2.25665	2	11.982	28.0349	315	5.49779	16.5064		11.6998	0
23941	Tue Mar 28 12:11:22 2017_x000D_	18.3308	12.5708	131.173	2.28941	2	11.982	28.0349	315	5.49779	16.7166		4.59066	0
23942	Tue Mar 28 12:11:22 2017_x000D_	18.2218	12.4634	131.477	2.2947	2	11.982	28.0349	315	5.49779	16.7752		13.7403	0
23943	Tue Mar 28 12:11:22 2017_x000D_	17.8953	12.1422	135.437	2.36382	2	11.982	28.0349	315	5.49779	16.9572		4.58221	57.1962
23944	Tue Mar 28 12:11:22 2017_x000D_	17.7864	12.0351	139.408	2.43314	2	13.1444	26.5237	315	5.49779	15.2141		7.17242	0
23945	Tue Mar 28 12:11:22 2017_x000D_	18.0001	12.1423	149.636	2.61164	2	13.1444	26.5237	315	5.49779	15.179		4.43527	0
23946	Tue Mar 28 12:11:23 2017_x000D_	18.1017	12.0349	158.757	2.77083	2	13.1444	26.5237	315	5.49779	15.3134		11.6154	0
23947	Tue Mar 28 12:11:23 2017_x000D_	18.4243	12.249	165.271	2.88452	2	13.1444	26.5237	315	5.49779	15.2199		6.31202	68.4845
23948	Tue Mar 28 12:11:23 2017_x000D_	18.6347	12.2485	171.09	2.98608	2	14.3262	24.5706	297.566	5.19351	13.0536		6.31801	0
23949	Tue Mar 28 12:11:23 2017_x000D_	18.8453	12.2482	183.309	3.19934	2	14.3262	24.5706	297.566	5.19351	13.1249		7.00048	0
23950	Tue Mar 28 12:11:23 2017_x000D_	19.0521	12.1401	192.45	3.35888	2	14.3262	24.5706	297.566	5.19351	13.2986		4.45212	0
23951	Tue Mar 28 12:11:23 2017_x000D_	19.1542	12.0324	207.663	3.62441	2	14.3262	24.5706	297.566	5.19351	13.4356		7.00857	0
23952	Tue Mar 28 12:11:23 2017_x000D_	19.3612	11.9241	213.31	3.72296	2	14.3262	24.5706	297.566	5.19351	13.612		0.0174929	95.9513
23953	Tue Mar 28 12:11:23 2017_x000D_	19.3617	11.9238	226.745	3.95745	2	16.1946	21.9747	315	5.49779	10.5381		0.0108167	0
23954	Tue Mar 28 12:11:23 2017_x000D_	19.3619	11.9235	235.082	4.10296	2	16.1946	21.9747	315	5.49779	10.5384		3.23261	0
23955	Tue Mar 28 12:11:23 2017_x000D_	19.3585	11.8158	241.599	4.2167	2	16.1946	21.9747	315	5.49779	10.6402		7.07629	0
23956	Tue Mar 28 12:11:23 2017_x000D_	19.2606	12.0304	257.376	4.49206	2	16.1946	21.9747	315	5.49779	10.4062		3.2388	33.2653
23957	Tue Mar 28 12:11:23 2017_x000D_	19.257	11.9225	263.523	4.59935	2	16.8906	21.1115	289.478	5.05234	9.48881		9.67103	0
23958	Tue Mar 28 12:11:23 2017_x000D_	19.2674	12.2447	-85.172	-1.48653	2	16.8906	21.1115	289.478	5.05234	9.17983		6.45042	0
23959	Tue Mar 28 12:11:23 2017_x000D_	19.2744	12.4596	-85.1718	-1.48653	2	16.8906	21.1115	289.478	5.05234	8.97429		9.67133	0
23960	Tue Mar 28 12:11:23 2017_x000D_	19.2851	12.7818	-85.3179	-1.48908	2	16.8906	21.1115	289.478	5.05234	8.66704		29.2721	459.6
23961	Tue Mar 28 12:11:23 2017_x000D_	19.4219	13.7479	-82.2572	-1.43566	1	20.1809	6.149	280.926	4.90309	7.63671		7.25281	0
23962	Tue Mar 28 12:11:23 2017_x000D_	19.534	13.9621	-85.1749	-1.48658	1	20.1809	6.149	280.926	4.90309	7.83983		25.7629	0
23963	Tue Mar 28 12:11:23 2017_x000D_	19.5622	14.8204	-85.1739	-1.48656	1	20.1809	6.149	280.926	4.90309	8.69344		0	0
23964	Tue Mar 28 12:11:23 2017_x000D_	19.5622	14.8204	-85.1739	-1.48656	1	20.1809	6.149	280.926	4.90309	8.69344		22.6575	0
23965	Tue Mar 28 12:11:23 2017_x000D_	19.4822	15.5714	-88.112	-1.53784	1	20.1809	6.149	280.926	4.90309	9.44827		22.5212	53.2232
23966	Tue Mar 28 12:11:23 2017_x000D_	19.5069	16.3217	-88.112	-1.53784	1	20.1031	7.9214	280.926	4.90309	8.42143		6.43253	0
23967	Tue Mar 28 12:11:24 2017_x000D_	19.514	16.536	-88.112	-1.53784	1	20.1031	7.9214	280.926	4.90309	8.63472		22.4942	0
23968	Tue Mar 28 12:11:24 2017_x000D_	19.5387	17.2854	-88.112	-1.53784	1	20.1031	7.9214	280.926	4.90309	9.38099		9.64415	0
23969	Tue Mar 28 12:11:24 2017_x000D_	19.5492	17.6067	-88.112	-1.53784	1	20.1031	7.9214	280.926	4.90309	9.70113		19.6004	66.7454
23970	Tue Mar 28 12:11:24 2017_x000D_	19.6751	18.2478	-85.1697	-1.48649	1	20.2251	10.1429	296.381	5.17282	8.12354		6.42044	0
23971	Tue Mar 28 12:11:24 2017_x000D_	19.6821	18.4617	-85.1694	-1.48649	1	20.2251	10.1429	296.381	5.17282	8.3365		12.838	0
23972	Tue Mar 28 12:11:24 2017_x000D_	19.6962	18.8894	-85.1689	-1.48648	1	20.2251	10.1429	296.381	5.17282	8.76248		9.62326	0
23973	Tue Mar 28 12:11:24 2017_x000D_	19.7068	19.21	-85.3154	-1.48903	1	20.2251	10.1429	296.381	5.17282	9.0819		22.4551	53.1754
23974	Tue Mar 28 12:11:24 2017_x000D_	19.7314	19.9581	-85.1676	-1.48646	1	20.1472	11.9137	296.381	5.17282	8.05514		6.41144	0
23975	Tue Mar 28 12:11:24 2017_x000D_	19.7384	20.1717	-85.1674	-1.48645	1	20.1472	11.9137	296.381	5.17282	8.26811		19.558	0
23976	Tue Mar 28 12:11:24 2017_x000D_	19.8641	20.8114	-82.2444	-1.43544	1	20.1472	11.9137	296.381	5.17282	8.9022		12.8169	0
23977	Tue Mar 28 12:11:24 2017_x000D_	19.8781	21.2384	-82.2433	-1.43542	1	20.1472	11.9137	296.381	5.17282	9.32858		19.5468	164.044
23978	Tue Mar 28 12:11:24 2017_x000D_	20.0039	21.8777	-85.1702	-1.4865	2	24.3843	15.3702	298.375	5.20762	7.84445		13.2471	0
23979	Tue Mar 28 12:11:24 2017_x000D_	20.1223	22.3031	-82.2458	-1.43546	2	24.3843	15.3702	298.375	5.20762	8.13817		19.1983	0
23980	Tue Mar 28 12:11:24 2017_x000D_	20.1433	22.9427	-82.2441	-1.43543	2	24.3843	15.3702	298.375	5.20762	8.67922		6.39645	0
23981	Tue Mar 28 12:11:24 2017_x000D_	20.1503	23.1558	-82.2436	-1.43542	2	24.3843	15.3702	298.375	5.20762	8.86241		12.7899	0
23982	Tue Mar 28 12:11:24 2017_x000D_	20.1643	23.5819	-82.2425	-1.4354	2	24.3843	15.3702	298.375	5.20762	9.23257		19.5038	104.935
23983	Tue Mar 28 12:11:24 2017_x000D_	20.2898	24.2198	-85.1723	-1.48654	2	27.3209	13.4699	315	5.49779	12.8451		9.57818	0
23984	Tue Mar 28 12:11:24 2017_x000D_	20.3003	24.5389	-85.3191	-1.4891	2	27.3209	13.4699	315	5.49779	13.1077		19.4815	0
23985	Tue Mar 28 12:11:24 2017_x000D_	20.4255	25.1761	-82.5352	-1.44051	2	27.3209	13.4699	315	5.49779	13.5861		9.58118	0
23986	Tue Mar 28 12:11:24 2017_x000D_	20.436	25.4953	-82.2428	-1.43541	2	27.3209	13.4699	315	5.49779	13.8568		9.56909	51.993
23987	Tue Mar 28 12:11:24 2017_x000D_	20.4464	25.8141	-82.5336	-1.44048	2	28.4756	12.1775	315	5.49779	15.8248		16.3327	0
23988	Tue Mar 28 12:11:25 2017_x000D_	20.5683	26.3447	-85.1746	-1.48658	2	28.4756	12.1775	315	5.49779	16.2245		9.56309	0
23989	Tue Mar 28 12:11:25 2017_x000D_	20.5787	26.6633	-85.3215	-1.48914	2	28.4756	12.1775	315	5.49779	16.4985		9.56909	0
23990	Tue Mar 28 12:11:25 2017_x000D_	20.5891	26.9821	-85.1738	-1.48656	2	28.4756	12.1775	315	5.49779	16.7742		12.7508	14.9017
23991	Tue Mar 28 12:11:25 2017_x000D_	20.603	27.4069	-85.1733	-1.48655	2	28.7145	11.742	315	5.49779	17.6405		7.15387	0
23992	Tue Mar 28 12:11:25 2017_x000D_	20.7141	27.6179	-82.2425	-1.4354	2	28.7145	11.742	315	5.49779	17.7778		19.1112	0
23993	Tue Mar 28 12:11:25 2017_x000D_	20.7349	28.2546	-82.2409	-1.43537	2	28.7145	11.742	315	5.49779	18.3396		6.36936	0
23994	Tue Mar 28 12:11:25 2017_x000D_	20.7418	28.4668	-82.2403	-1.43536	2	28.7145	11.742	315	5.49779	18.5279		13.179	18.8137
23995	Tue Mar 28 12:11:25 2017_x000D_	20.86	28.8899	-85.1765	-1.48661	2	29.1724	11.3135	315	5.49779	19.4429		6.36337	0
23996	Tue Mar 28 12:11:25 2017_x000D_	20.8669	29.1019	-85.1762	-1.4866	2	29.1724	11.3135	315	5.49779	19.6318		12.7297	0
23997	Tue Mar 28 12:11:25 2017_x000D_	20.8807	29.526	-85.1757	-1.4866	2	29.1724	11.3135	315	5.49779	20.0112		0	0
23998	Tue Mar 28 12:11:25 2017_x000D_	20.8807	29.526	-85.1757	-1.4866	2	29.1724	11.3135	315	5.49779	20.0112		6.36037	0
23999	Tue Mar 28 12:11:25 2017_x000D_	20.8876	29.7379	-85.1754	-1.48659	2	29.1724	11.3135	315	5.49779	20.2014		7.1392	14.8131
24000	Tue Mar 28 12:11:25 2017_x000D_	20.9986	29.9484	-82.2417	-1.43539	2	29.6205	11.1061	315	5.49779	20.7212		16.1404	0
24001	Tue Mar 28 12:11:25 2017_x000D_	20.9114	30.4793	-72.9386	-1.27302	2	29.6205	11.1061	315	5.49779	21.2407		3.18538	0
24002	Tue Mar 28 12:11:25 2017_x000D_	20.9073	30.3732	-60.8789	-1.06254	2	29.6205	11.1061	315	5.49779	21.1457		4.51497	0
24003	Tue Mar 28 12:11:25 2017_x000D_	20.7989	30.2688	-44.1701	-0.770914	2	29.6205	11.1061	315	5.49779	21.0957		3.12942	9.40693
24004	Tue Mar 28 12:11:25 2017_x000D_	20.6946	30.2705	-37.9384	-0.66215	2	29.8495	10.8919	315	5.49779	21.4323		6.26488	0
24005	Tue Mar 28 12:11:25 2017_x000D_	20.4858	30.274	-16.9469	-0.29578	2	29.8495	10.8919	315	5.49779	21.5254		3.16655	0
24006	Tue Mar 28 12:11:25 2017_x000D_	20.4825	30.1685	-8.3452	-0.145651	2	29.8495	10.8919	315	5.49779	21.4319		3.19104	0
24007	Tue Mar 28 12:11:25 2017_x000D_	20.4863	30.2748	0.751739	0.0131203	2	29.8495	10.8919	315	5.49779	21.5259		0.0212132	53.0989
24008	Tue Mar 28 12:11:25 2017_x000D_	20.4868	30.2753	18.6608	0.325692	2	31.6117	10.7263	315	5.49779	22.4928		3.13524	0
24009	Tue Mar 28 12:11:25 2017_x000D_	20.5913	30.274	25.2657	0.440969	2	31.6117	10.7263	315	5.49779	22.4402		3.14732	0
24010	Tue Mar 28 12:11:26 2017_x000D_	20.6962	30.2725	40.3344	0.703968	2	31.6117	10.7263	315	5.49779	22.3875		8.83119	0
24011	Tue Mar 28 12:11:26 2017_x000D_	20.8977	30.0579	40.3341	0.703962	2	31.6117	10.7263	315	5.49779	22.102		11.3044	0
24012	Tue Mar 28 12:11:26 2017_x000D_	21.0957	29.7373	42.6387	0.744185	2	31.6117	10.7263	315	5.49779	21.7257		29.359	40.0804
24013	Tue Mar 28 12:11:26 2017_x000D_	21.9116	29.1969	40.3341	0.703962	2	32.9356	10.5468	315	5.49779	21.6646		24.3257	0
24014	Tue Mar 28 12:11:26 2017_x000D_	22.5188	28.6595	34.4372	0.601043	2	32.9356	10.5468	315	5.49779	20.8945		0	0
24015	Tue Mar 28 12:11:26 2017_x000D_	22.5188	28.6595	34.4372	0.601043	2	32.9356	10.5468	315	5.49779	20.8945		24.33	0
24016	Tue Mar 28 12:11:26 2017_x000D_	23.1261	28.122	31.9317	0.557314	2	32.9356	10.5468	315	5.49779	20.1274		12.8181	6.57326
24017	Tue Mar 28 12:11:26 2017_x000D_	23.5387	28.011	29.2954	0.511301	2	33.1546	10.5537	315	5.49779	19.9305		26.7483	0
24018	Tue Mar 28 12:11:26 2017_x000D_	24.2494	27.4726	25.2484	0.440668	2	33.1546	10.5537	315	5.49779	19.1194		12.805	0
24019	Tue Mar 28 12:11:26 2017_x000D_	24.6616	27.3618	22.4607	0.392013	2	33.1546	10.5537	315	5.49779	18.832		20.8268	0
24020	Tue Mar 28 12:11:26 2017_x000D_	25.275	27.0367	25.2491	0.440681	2	33.1546	10.5537	315	5.49779	18.2696		9.81222	0
24021	Tue Mar 28 12:11:26 2017_x000D_	25.5832	26.9272	23.6219	0.412279	2	33.1546	10.5537	315	5.49779	18.0393		23.6181	0
24022	Tue Mar 28 12:11:26 2017_x000D_	26.2998	26.6012	25.2499	0.440694	2	33.1546	10.5537	315	5.49779	17.4502		11.1993	0
24023	Tue Mar 28 12:11:26 2017_x000D_	26.6047	26.3858	26.5233	0.462919	2	33.1546	10.5537	315	5.49779	17.1335		9.79891	0
24024	Tue Mar 28 12:11:26 2017_x000D_	26.9125	26.2765	27.9273	0.487423	2	33.1546	10.5537	315	5.49779	16.9166		7.02912	0
24025	Tue Mar 28 12:11:26 2017_x000D_	27.0099	26.0634	29.2954	0.511302	2	33.1546	10.5537	315	5.49779	16.6826		19.595	0
24026	Tue Mar 28 12:11:26 2017_x000D_	27.6254	25.8448	29.2971	0.511331	2	33.1546	10.5537	315	5.49779	16.2601		6.93285	0
24027	Tue Mar 28 12:11:26 2017_x000D_	27.8296	25.7366	31.9382	0.557426	2	33.1546	10.5537	315	5.49779	16.0896		18.0797	0
24028	Tue Mar 28 12:11:26 2017_x000D_	28.3382	25.4133	36.0906	0.6299	2	33.1546	10.5537	315	5.49779	15.6207		6.92349	0
24029	Tue Mar 28 12:11:26 2017_x000D_	28.5421	25.3052	33.5208	0.585049	2	33.1546	10.5537	315	5.49779	15.4558		22.3613	106.152
24030	Tue Mar 28 12:11:26 2017_x000D_	29.1508	24.875	33.5205	0.585044	2	36.6775	10.2227	0	0	16.4724		8.80164	0
24031	Tue Mar 28 12:11:27 2017_x000D_	29.3515	24.661	33.5197	0.585028	2	36.6775	10.2227	0	0	16.1906		6.92474	0
24032	Tue Mar 28 12:11:27 2017_x000D_	29.5555	24.553	36.0909	0.629905	2	36.6775	10.2227	0	0	16.0025		22.3463	0
24033	Tue Mar 28 12:11:27 2017_x000D_	30.1638	24.1231	36.091	0.629907	2	36.6775	10.2227	0	0	15.3509		8.79945	106.116
24034	Tue Mar 28 12:11:27 2017_x000D_	30.3645	23.9092	36.0904	0.629896	2	40.1992	9.8918	0	0	17.1233		20.7463	0
24035	Tue Mar 28 12:11:27 2017_x000D_	30.9755	23.5853	33.5197	0.585029	2	40.1992	9.8918	0	0	16.5103		11.1627	0
24036	Tue Mar 28 12:11:27 2017_x000D_	31.2794	23.3706	31.9356	0.557381	2	40.1992	9.8918	0	0	16.1629		11.1595	0
24037	Tue Mar 28 12:11:27 2017_x000D_	31.5831	23.1558	30.4828	0.532026	2	40.1992	9.8918	0	0	15.8168		18.0422	45.9682
24038	Tue Mar 28 12:11:27 2017_x000D_	32.0906	22.8331	29.2903	0.511212	2	41.7307	9.94051	0	0	16.0981		15.4941	0
24039	Tue Mar 28 12:11:27 2017_x000D_	32.4948	22.5116	31.9344	0.557361	2	41.7307	9.94051	0	0	15.5992		20.7181	0
24040	Tue Mar 28 12:11:27 2017_x000D_	33.105	22.1882	29.2892	0.511194	2	41.7307	9.94051	0	0	14.9803		6.90867	0
24041	Tue Mar 28 12:11:27 2017_x000D_	33.3085	22.0804	31.9353	0.557376	2	41.7307	9.94051	0	0	14.7753		13.8066	0
24042	Tue Mar 28 12:11:27 2017_x000D_	33.7152	21.865	31.9358	0.557384	2	41.7307	9.94051	0	0	14.3681		22.3006	0
24043	Tue Mar 28 12:11:27 2017_x000D_	34.3222	21.4359	31.9351	0.557373	2	41.7307	9.94051	0	0	13.6759		6.89932	0
24044	Tue Mar 28 12:11:27 2017_x000D_	34.5254	21.3282	29.2884	0.511179	2	41.7307	9.94051	0	0	13.4757		18.0123	0
24045	Tue Mar 28 12:11:27 2017_x000D_	35.0321	21.0061	33.5209	0.585049	2	41.7307	9.94051	0	0	12.9352		11.1386	0
24046	Tue Mar 28 12:11:27 2017_x000D_	35.3353	20.7918	31.935	0.557371	2	41.7307	9.94051	0	0	12.5957		22.2815	40.041
24047	Tue Mar 28 12:11:27 2017_x000D_	35.9418	20.3631	31.9344	0.55736	2	43.0533	9.7612	0	0	12.7661		6.17419	0
24048	Tue Mar 28 12:11:27 2017_x000D_	36.1476	20.3615	31.9359	0.557387	2	43.0533	9.7612	0	0	12.6513		8.78044	0
24049	Tue Mar 28 12:11:27 2017_x000D_	36.3478	20.148	31.9349	0.557368	2	43.0533	9.7612	0	0	12.3632		22.2689	0
24050	Tue Mar 28 12:11:27 2017_x000D_	36.954	19.7196	31.9343	0.557358	2	43.0533	9.7612	0	0	11.6778		6.8859	13.1316
24051	Tue Mar 28 12:11:27 2017_x000D_	37.1568	19.6121	29.2852	0.511122	2	43.4908	9.7751	0	0	11.6998		6.89121	0
24052	Tue Mar 28 12:11:27 2017_x000D_	37.3598	19.5046	31.9347	0.557366	2	43.4908	9.7751	0	0	11.5001		15.4505	0
24053	Tue Mar 28 12:11:28 2017_x000D_	37.7627	19.1838	29.284	0.511102	2	43.4908	9.7751	0	0	11.0152		12.6801	0
24054	Tue Mar 28 12:11:28 2017_x000D_	38.1711	19.0749	31.9356	0.557382	2	43.4908	9.7751	0	0	10.7138		13.7663	0
24055	Tue Mar 28 12:11:28 2017_x000D_	38.5766	18.8601	31.9361	0.557389	2	43.4908	9.7751	0	0	10.3289		8.77196	0
24056	Tue Mar 28 12:11:28 2017_x000D_	38.7766	18.6468	31.935	0.557371	2	43.4908	9.7751	0	0	10.0464		13.7623	0
24057	Tue Mar 28 12:11:28 2017_x000D_	39.182	18.4321	31.9355	0.557379	2	43.4908	9.7751	0	0	9.67003		6.87779	0
24058	Tue Mar 28 12:11:28 2017_x000D_	39.3846	18.3248	29.2847	0.511114	2	43.4908	9.7751	0	0	9.48463		3.07507	0
24059	Tue Mar 28 12:11:28 2017_x000D_	39.4871	18.3241	27.9087	0.487099	2	43.4908	9.7751	0	0	9.44007		11.1195	197.073
24060	Tue Mar 28 12:11:28 2017_x000D_	39.7898	18.1102	29.2848	0.511116	2	50.0599	9.763	0	0	13.2345		7.00628	0
24061	Tue Mar 28 12:11:28 2017_x000D_	39.8869	17.8978	27.9056	0.487045	2	50.0599	9.763	0	0	13.0255		12.6583	0
24062	Tue Mar 28 12:11:28 2017_x000D_	40.2946	17.7891	25.2141	0.44007	2	50.0599	9.763	0	0	12.6404		6.87249	0
24063	Tue Mar 28 12:11:28 2017_x000D_	40.497	17.6818	22.4045	0.391031	2	50.0599	9.763	0	0	12.416		6.87249	79.0827
24064	Tue Mar 28 12:11:28 2017_x000D_	40.6994	17.5745	19.4845	0.340069	2	52.6924	9.6255	0	0	14.3881		0.0295466	0
24065	Tue Mar 28 12:11:28 2017_x000D_	40.6985	17.5741	0.382593	0.00667751	2	52.6924	9.6255	0	0	14.3887		4.47175	0
24066	Tue Mar 28 12:11:28 2017_x000D_	40.5933	17.4685	-8.85257	-0.154506	2	52.6924	9.6255	0	0	14.4188		3.19019	0
24067	Tue Mar 28 12:11:28 2017_x000D_	40.5904	17.3622	-17.5825	-0.306872	2	52.6924	9.6255	0	0	14.3637		3.06901	46.479
24068	Tue Mar 28 12:11:28 2017_x000D_	40.4881	17.362	-36.9861	-0.645529	2	54.2321	9.4533	0	0	15.857		0.0127279	0
24069	Tue Mar 28 12:11:28 2017_x000D_	40.4884	17.3617	-45.0023	-0.785439	2	54.2321	9.4533	0	0	15.8566		6.99129	0
24070	Tue Mar 28 12:11:28 2017_x000D_	40.6968	17.466	-59.1704	-1.03272	2	54.2321	9.4533	0	0	15.7292		3.06605	0
24071	Tue Mar 28 12:11:28 2017_x000D_	40.5946	17.4666	-69.0624	-1.20537	2	54.2321	9.4533	0	0	15.8175		8.94349	0
24072	Tue Mar 28 12:11:28 2017_x000D_	40.8055	17.6773	-79.9138	-1.39476	2	54.2321	9.4533	0	0	15.7451		4.37859	26.2244
24073	Tue Mar 28 12:11:28 2017_x000D_	40.7057	17.7838	-83.0587	-1.44965	2	55.1058	9.4812	0	0	16.6222		19.3571	0
24074	Tue Mar 28 12:11:29 2017_x000D_	40.824	18.4181	-85.8121	-1.4977	2	55.1058	9.4812	0	0	16.8475		12.6969	0
24075	Tue Mar 28 12:11:29 2017_x000D_	40.8345	18.8412	-85.8116	-1.4977	2	55.1058	9.4812	0	0	17.0669		9.95404	0
24076	Tue Mar 28 12:11:29 2017_x000D_	40.7398	19.1592	-82.7671	-1.44456	2	55.1058	9.4812	0	0	17.3218		23.1258	26.2213
24077	Tue Mar 28 12:11:29 2017_x000D_	40.9628	19.8971	-77.6512	-1.35527	2	55.9794	9.509	0	0	18.2595		9.51588	0
24078	Tue Mar 28 12:11:29 2017_x000D_	40.9706	20.2142	-77.091	-1.34549	2	55.9794	9.509	0	0	18.4354		7.08549	0
24079	Tue Mar 28 12:11:29 2017_x000D_	41.0781	20.4245	-74.3366	-1.29742	2	55.9794	9.509	0	0	18.4715		19.3048	0
24080	Tue Mar 28 12:11:29 2017_x000D_	41.196	21.0571	-71.6482	-1.2505	2	55.9794	9.509	0	0	18.7592		10.0323	13.1076
24081	Tue Mar 28 12:11:29 2017_x000D_	41.306	21.3729	-68.0484	-1.18767	2	56.4161	9.5229	0	0	19.2025		21.2324	0
24082	Tue Mar 28 12:11:29 2017_x000D_	41.6283	22.003	-65.4258	-1.1419	2	56.4161	9.5229	0	0	19.3502		6.32885	0
24083	Tue Mar 28 12:11:29 2017_x000D_	41.6334	22.2139	-65.4232	-1.14185	2	56.4161	9.5229	0	0	19.4831		14.1469	0
24084	Tue Mar 28 12:11:29 2017_x000D_	41.8482	22.6337	-65.4239	-1.14186	2	56.4161	9.5229	0	0	19.5989		14.1375	0
24085	Tue Mar 28 12:11:29 2017_x000D_	42.0629	23.0532	-65.4245	-1.14187	2	56.4161	9.5229	0	0	19.7252		14.1308	19.666
24086	Tue Mar 28 12:11:29 2017_x000D_	42.2775	23.4725	-65.4252	-1.14188	2	57.0713	9.5438	0	0	20.3191		14.1227	0
24087	Tue Mar 28 12:11:29 2017_x000D_	42.4919	23.8916	-65.4258	-1.1419	2	57.0713	9.5438	0	0	20.4553		9.9973	0
24088	Tue Mar 28 12:11:29 2017_x000D_	42.6018	24.2062	-69.046	-1.20508	2	57.0713	9.5438	0	0	20.5998		9.99618	0
24089	Tue Mar 28 12:11:29 2017_x000D_	42.7113	24.5209	-65.4238	-1.14186	2	57.0713	9.5438	0	0	20.7491		17.0063	6.55237
24090	Tue Mar 28 12:11:29 2017_x000D_	42.9283	25.0446	-71.6598	-1.2507	2	57.2896	9.5508	0	0	21.1259		9.98768	0
24091	Tue Mar 28 12:11:29 2017_x000D_	43.0378	25.359	-68.052	-1.18773	2	57.2896	9.5508	0	0	21.2841		13.0216	0
24092	Tue Mar 28 12:11:29 2017_x000D_	43.15	25.7783	-70.7785	-1.23532	2	57.2896	9.5508	0	0	21.5235		21.1197	0
24093	Tue Mar 28 12:11:29 2017_x000D_	43.4707	26.405	-68.0523	-1.18774	2	57.2896	9.5508	0	0	21.7951		19.9356	80.8
24094	Tue Mar 28 12:11:29 2017_x000D_	43.6894	27.0325	-68.0513	-1.18772	2	59.8775	10.297	0	0	23.2837		9.9612	0
24095	Tue Mar 28 12:11:30 2017_x000D_	43.7988	27.346	-71.6629	-1.25075	2	59.8775	10.297	0	0	23.4349		12.985	0
24096	Tue Mar 28 12:11:30 2017_x000D_	43.9104	27.7642	-69.0444	-1.20505	2	59.8775	10.297	0	0	23.6654		19.1601	0
24097	Tue Mar 28 12:11:30 2017_x000D_	44.0272	28.3921	-71.6595	-1.25069	2	59.8775	10.297	0	0	24.0554		11.302	47.5264
24098	Tue Mar 28 12:11:30 2017_x000D_	44.2382	28.7042	-70.7804	-1.23535	2	61.3839	10.7874	10.0032	0.174588	24.7989		19.8825	0
24099	Tue Mar 28 12:11:30 2017_x000D_	44.4564	29.33	-70.7804	-1.23535	2	61.3839	10.7874	10.0032	0.174588	25.1071		9.92695	0
24100	Tue Mar 28 12:11:30 2017_x000D_	44.5652	29.6425	-69.0426	-1.20502	2	61.3839	10.7874	10.0032	0.174588	25.2663		7.01717	0
24101	Tue Mar 28 12:11:30 2017_x000D_	44.672	29.8506	-71.6641	-1.25077	2	61.3839	10.7874	10.0032	0.174588	25.3514		19.8597	0
24102	Tue Mar 28 12:11:30 2017_x000D_	44.8899	30.4757	-71.6643	-1.25078	2	61.3839	10.7874	10.0032	0.174588	25.6843		9.41955	53.8329
24103	Tue Mar 28 12:11:30 2017_x000D_	44.8972	30.7896	-70.7785	-1.23532	2	63.1081	11.2845	14.6918	0.256421	26.6849		11.2571	0
24104	Tue Mar 28 12:11:30 2017_x000D_	45.1076	31.1003	-71.6647	-1.25078	2	63.1081	11.2845	14.6918	0.256421	26.771		19.8312	0
24105	Tue Mar 28 12:11:30 2017_x000D_	45.3252	31.7245	-71.665	-1.25079	2	63.1081	11.2845	14.6918	0.256421	27.0929		6.27165	0
24106	Tue Mar 28 12:11:30 2017_x000D_	45.33	31.9335	-71.6632	-1.25076	2	63.1081	11.2845	14.6918	0.256421	27.2478		19.8133	26.9102
24107	Tue Mar 28 12:11:30 2017_x000D_	45.5475	32.5571	-71.6635	-1.25076	2	63.97	11.533	0	0	27.9536		6.98356	0
24108	Tue Mar 28 12:11:30 2017_x000D_	45.6536	32.7643	-69.0395	-1.20497	2	63.97	11.533	0	0	28.0403		9.90995	0
24109	Tue Mar 28 12:11:30 2017_x000D_	45.7624	33.0762	-70.7805	-1.23535	2	63.97	11.533	0	0	28.2068		15.9559	0
24110	Tue Mar 28 12:11:30 2017_x000D_	45.8755	33.5959	-69.0367	-1.20492	2	63.97	11.533	0	0	28.5339		11.233	19.6389
24111	Tue Mar 28 12:11:30 2017_x000D_	46.0855	33.9059	-68.0405	-1.18753	2	64.6243	11.5538	10.9264	0.190702	29.0397		13.9497	0
24112	Tue Mar 28 12:11:30 2017_x000D_	46.2976	34.3197	-68.0418	-1.18755	2	64.6243	11.5538	10.9264	0.190702	29.2259		9.37442	0
24113	Tue Mar 28 12:11:30 2017_x000D_	46.3047	34.6321	-69.0376	-1.20493	2	64.6243	11.5538	10.9264	0.190702	29.4655		13.9404	0
24114	Tue Mar 28 12:11:30 2017_x000D_	46.5167	35.0456	-69.0392	-1.20496	2	64.6243	11.5538	10.9264	0.190702	29.6606		6.97425	0
24115	Tue Mar 28 12:11:30 2017_x000D_	46.6229	35.2524	-71.6687	-1.25085	2	64.6243	11.5538	10.9264	0.190702	29.7603		3.12983	14.5766
24116	Tue Mar 28 12:11:30 2017_x000D_	46.6253	35.3567	-70.7824	-1.23539	2	65.0498	11.7884	0	0	29.9153		11.1931	0
24117	Tue Mar 28 12:11:31 2017_x000D_	46.8347	35.6655	-71.6708	-1.25089	2	65.0498	11.7884	0	0	30.0317		6.24459	0
24118	Tue Mar 28 12:11:31 2017_x000D_	46.8394	35.8736	-71.669	-1.25086	2	65.0498	11.7884	0	0	30.1946		6.95673	0
24119	Tue Mar 28 12:11:31 2017_x000D_	46.9451	36.08	-69.0401	-1.20498	2	65.0498	11.7884	0	0	30.2962		18.9899	87.0442
24120	Tue Mar 28 12:11:31 2017_x000D_	47.0599	36.7025	-59.0207	-1.03011	2	67.8521	12.5405	0	0	31.8766		6.83176	0
24121	Tue Mar 28 12:11:31 2017_x000D_	47.2642	36.8031	-52.7239	-0.920206	2	67.8521	12.5405	0	0	31.8204		6.96065	0
24122	Tue Mar 28 12:11:31 2017_x000D_	47.3696	37.0098	-38.3494	-0.669322	2	67.8521	12.5405	0	0	31.9105		4.35932	0
24123	Tue Mar 28 12:11:31 2017_x000D_	47.4725	37.1124	-26.1777	-0.456887	2	67.8521	12.5405	0	0	31.9234		9.63699	60.1311
24124	Tue Mar 28 12:11:31 2017_x000D_	47.778	37.2117	-16.9933	-0.296589	2	69.7922	13.044	0	0	32.691		4.36995	0
24125	Tue Mar 28 12:11:31 2017_x000D_	47.8814	37.3143	-7.79017	-0.135964	2	69.7922	13.044	0	0	32.6976		6.06676	0
24126	Tue Mar 28 12:11:31 2017_x000D_	48.0836	37.3111	-1.97092	-0.034399	2	69.7922	13.044	0	0	32.56		9.10614	0
24127	Tue Mar 28 12:11:31 2017_x000D_	48.3871	37.3063	10.2051	0.178113	2	69.7922	13.044	0	0	32.3549		9.08229	0
24128	Tue Mar 28 12:11:31 2017_x000D_	48.6898	37.3012	9.75172	0.1702	2	69.7922	13.044	0	0	32.1516		18.4193	19.6238
24129	Tue Mar 28 12:11:31 2017_x000D_	49.2931	37.1872	12.6114	0.22011	2	70.446	13.0647	0	0	32.0833		16.3422	0
24130	Tue Mar 28 12:11:31 2017_x000D_	49.7931	36.971	13.2043	0.230459	2	70.446	13.0647	0	0	31.592		9.57462	0
24131	Tue Mar 28 12:11:31 2017_x000D_	50.0931	36.8621	9.74661	0.17011	2	70.446	13.0647	0	0	31.3138		24.3694	0
24132	Tue Mar 28 12:11:31 2017_x000D_	50.8969	36.7448	6.84129	0.119403	2	70.446	13.0647	0	0	30.7069		12.0887	33.2543
24133	Tue Mar 28 12:11:31 2017_x000D_	51.2998	36.738	6.84247	0.119424	2	71.5247	13.3199	0	0	30.9428		18.1136	0
24134	Tue Mar 28 12:11:31 2017_x000D_	51.9035	36.7277	0.956732	0.0166981	2	71.5247	13.3199	0	0	30.5437		12.0737	0
24135	Tue Mar 28 12:11:31 2017_x000D_	52.3059	36.721	0.956699	0.0166975	2	71.5247	13.3199	0	0	30.2816		12.0648	0
24136	Tue Mar 28 12:11:31 2017_x000D_	52.708	36.7141	-4.92863	-0.0860209	2	71.5247	13.3199	0	0	30.0226		18.0955	14.5539
24137	Tue Mar 28 12:11:31 2017_x000D_	53.3111	36.704	-4.93065	-0.086056	2	71.9495	13.5542	0	0	29.7204		12.0557	0
24138	Tue Mar 28 12:11:32 2017_x000D_	53.7129	36.6973	-4.93192	-0.0860782	2	71.9495	13.5542	0	0	29.4648		24.9035	0
24139	Tue Mar 28 12:11:32 2017_x000D_	54.5201	36.891	-4.92797	-0.0860092	2	71.9495	13.5542	0	0	29.1271		9.0223	0
24140	Tue Mar 28 12:11:32 2017_x000D_	54.8208	36.8859	-4.65031	-0.0811632	2	71.9495	13.5542	0	0	28.9441		21.0689	9.22739
24141	Tue Mar 28 12:11:32 2017_x000D_	55.523	36.8742	-4.93124	-0.0860664	2	72.1565	13.7817	13.0128	0.227116	28.4594		6.77803	0
24142	Tue Mar 28 12:11:32 2017_x000D_	55.7255	36.9744	-1.98947	-0.0347228	2	72.1565	13.7817	13.0128	0.227116	28.4232		12.4116	0
24143	Tue Mar 28 12:11:32 2017_x000D_	56.1243	36.8643	0.962939	0.0168065	2	72.1565	13.7817	13.0128	0.227116	28.1041		12.0227	0
24144	Tue Mar 28 12:11:32 2017_x000D_	56.525	36.8576	0.962905	0.0168059	2	72.1565	13.7817	13.0128	0.227116	27.8719		15.3367	0
24145	Tue Mar 28 12:11:32 2017_x000D_	57.0273	36.9527	3.78346	0.0660338	2	72.1565	13.7817	13.0128	0.227116	27.6729		21.018	26.8666
24146	Tue Mar 28 12:11:32 2017_x000D_	57.7278	36.9408	3.92515	0.0685069	2	73.017	14.0298	0	0	27.544		6.74881	0
24147	Tue Mar 28 12:11:32 2017_x000D_	57.9259	36.8342	6.86679	0.119848	2	73.017	14.0298	0	0	27.3456		11.9987	0
24148	Tue Mar 28 12:11:32 2017_x000D_	58.3258	36.8275	6.86791	0.119868	2	73.017	14.0298	0	0	27.1213		18.2455	0
24149	Tue Mar 28 12:11:32 2017_x000D_	58.9233	36.714	3.92099	0.0684341	2	73.017	14.0298	0	0	26.7059		5.99487	6.53728
24150	Tue Mar 28 12:11:32 2017_x000D_	59.1231	36.7106	3.9213	0.0684395	2	73.2348	14.0367	0	0	26.7067		20.9609	0
24151	Tue Mar 28 12:11:32 2017_x000D_	59.8217	36.6989	3.78148	0.0659993	2	73.2348	14.0367	0	0	26.3341		8.98625	0
24152	Tue Mar 28 12:11:32 2017_x000D_	60.1212	36.6939	3.92274	0.0684647	2	73.2348	14.0367	0	0	26.1785		8.97125	0
24153	Tue Mar 28 12:11:32 2017_x000D_	60.4202	36.6889	3.78235	0.0660145	2	73.2348	14.0367	0	0	26.0257		17.9485	6.53728
24154	Tue Mar 28 12:11:32 2017_x000D_	61.0184	36.6789	3.78316	0.0660286	2	73.017	14.0298	0	0	25.631		9.49234	0
24155	Tue Mar 28 12:11:32 2017_x000D_	61.3157	36.5706	0.956702	0.0166976	2	73.017	14.0298	0	0	25.397		17.9335	0
24156	Tue Mar 28 12:11:32 2017_x000D_	61.9134	36.5606	0.956752	0.0166985	2	73.017	14.0298	0	0	25.1183		8.95326	0
24157	Tue Mar 28 12:11:32 2017_x000D_	62.2118	36.5556	0.956694	0.0166975	2	73.017	14.0298	0	0	24.9833		8.96525	0
24158	Tue Mar 28 12:11:32 2017_x000D_	62.5106	36.5506	0.956694	0.0166975	2	73.017	14.0298	0	0	24.851		17.9095	23.4708
24159	Tue Mar 28 12:11:33 2017_x000D_	63.1075	36.5406	0.956687	0.0166973	2	73.6486	14.4915	45	0.785398	24.4393		5.96782	0
24160	Tue Mar 28 12:11:33 2017_x000D_	63.3064	36.5373	0.956722	0.0166979	2	73.6486	14.4915	45	0.785398	24.3511		5.96782	0
24161	Tue Mar 28 12:11:33 2017_x000D_	63.5053	36.534	0.956702	0.0166976	2	73.6486	14.4915	45	0.785398	24.2643		17.8885	0
24162	Tue Mar 28 12:11:33 2017_x000D_	64.1015	36.524	0.956751	0.0166985	2	73.6486	14.4915	45	0.785398	24.012		5.96182	74.2328
24163	Tue Mar 28 12:11:33 2017_x000D_	64.3002	36.5207	0.956729	0.0166981	2	75.5318	16.0966	48.6363	0.848864	23.3086		14.8911	0
24164	Tue Mar 28 12:11:33 2017_x000D_	64.7965	36.5124	0.956722	0.0166979	2	75.5318	16.0966	48.6363	0.848864	23.0662		2.98539	0
24165	Tue Mar 28 12:11:33 2017_x000D_	64.896	36.5108	0.956722	0.016698	2	75.5318	16.0966	48.6363	0.848864	23.0187		11.9116	0
24166	Tue Mar 28 12:11:33 2017_x000D_	65.293	36.5042	0.956736	0.0166982	2	75.5318	16.0966	48.6363	0.848864	22.8321		5.95287	36.8609
24167	Tue Mar 28 12:11:33 2017_x000D_	65.4914	36.5008	0.956715	0.0166978	2	76.3586	17.0055	45	0.785398	22.3196		15.176	0
24168	Tue Mar 28 12:11:33 2017_x000D_	65.9884	36.5951	-7.47963	-0.130544	2	76.3586	17.0055	45	0.785398	22.1651		0	0
24169	Tue Mar 28 12:11:33 2017_x000D_	65.9884	36.5951	-7.47963	-0.130544	2	76.3586	17.0055	45	0.785398	22.1651		6.71615	0
24170	Tue Mar 28 12:11:33 2017_x000D_	66.1851	36.4882	-22.6763	-0.395777	2	76.3586	17.0055	45	0.785398	21.979		5.93768	0
24171	Tue Mar 28 12:11:33 2017_x000D_	65.9872	36.4912	-30.485	-0.532063	2	76.3586	17.0055	45	0.785398	22.0739		3.10818	32.6452
24172	Tue Mar 28 12:11:33 2017_x000D_	65.9861	36.3876	-49.2494	-0.859564	2	76.9676	17.9073	61.5484	1.07422	21.4969		4.30665	0
24173	Tue Mar 28 12:11:33 2017_x000D_	66.0841	36.2827	-60.9719	-1.06416	2	76.9676	17.9073	61.5484	1.07422	21.3566		0.0247386	0
24174	Tue Mar 28 12:11:33 2017_x000D_	66.0849	36.2829	-78.2317	-1.3654	2	76.9676	17.9073	61.5484	1.07422	21.3564		2.9853	0
24175	Tue Mar 28 12:11:33 2017_x000D_	66.1844	36.2815	-86.3811	-1.50764	2	76.9676	17.9073	61.5484	1.07422	21.3047		6.19889	27.6333
24176	Tue Mar 28 12:11:33 2017_x000D_	66.1879	36.4881	257.332	4.49129	2	77.5875	18.5886	45	0.785398	21.2213		3.09933	0
24177	Tue Mar 28 12:11:33 2017_x000D_	66.1894	36.5914	251.34	4.38671	2	77.5875	18.5886	45	0.785398	21.3077		6.71186	0
24178	Tue Mar 28 12:11:33 2017_x000D_	65.9927	36.698	245.172	4.27905	2	77.5875	18.5886	45	0.785398	21.5032		15.7392	0
24179	Tue Mar 28 12:11:33 2017_x000D_	65.9012	37.2146	236.687	4.13098	2	77.5875	18.5886	45	0.785398	21.9886		8.58376	43.9326
24180	Tue Mar 28 12:11:33 2017_x000D_	65.706	37.4238	236.688	4.13098	2	78.1741	19.9304	70.522	1.23084	21.4819		26.2537	0
24181	Tue Mar 28 12:11:34 2017_x000D_	65.2214	38.1525	240.412	4.19598	2	78.1741	19.9304	70.522	1.23084	22.3566		11.0156	0
24182	Tue Mar 28 12:11:34 2017_x000D_	65.0278	38.4645	243.871	4.25635	2	78.1741	19.9304	70.522	1.23084	22.7231		27.4169	0
24183	Tue Mar 28 12:11:34 2017_x000D_	64.644	39.2939	251.346	4.38682	2	78.1741	19.9304	70.522	1.23084	23.6222		8.58171	20.7693
24184	Tue Mar 28 12:11:34 2017_x000D_	64.4489	39.5031	251.348	4.38684	2	78.3585	20.5977	57.5437	1.00433	23.4711		22.3987	0
24185	Tue Mar 28 12:11:34 2017_x000D_	64.2618	40.2259	257.348	4.49157	2	78.3585	20.5977	57.5437	1.00433	24.1657		0	0
24186	Tue Mar 28 12:11:34 2017_x000D_	64.2618	40.2259	257.348	4.49157	2	78.3585	20.5977	57.5437	1.00433	24.1657		22.4038	0
24187	Tue Mar 28 12:11:34 2017_x000D_	64.0748	40.9489	256.663	4.47962	2	78.3585	20.5977	57.5437	1.00433	24.8635		12.6859	0
24188	Tue Mar 28 12:11:34 2017_x000D_	63.9822	41.3615	259.427	4.52785	2	78.3585	20.5977	57.5437	1.00433	25.255		22.3827	32.6128
24189	Tue Mar 28 12:11:34 2017_x000D_	63.7953	42.0838	259.987	4.53764	2	78.9669	21.4986	77.7269	1.35659	25.572		9.24117	0
24190	Tue Mar 28 12:11:34 2017_x000D_	63.8002	42.3918	259.427	4.52785	2	78.9669	21.4986	77.7269	1.35659	25.8177		18.7232	0
24191	Tue Mar 28 12:11:34 2017_x000D_	63.711	43.0095	256.661	4.47959	2	78.9669	21.4986	77.7269	1.35659	26.3716		6.84407	0
24192	Tue Mar 28 12:11:34 2017_x000D_	63.6151	43.2165	259.427	4.52785	2	78.9669	21.4986	77.7269	1.35659	26.596		18.7113	19.8339
24193	Tue Mar 28 12:11:34 2017_x000D_	63.5259	43.8338	256.661	4.47959	2	78.9338	22.1589	45	0.785398	26.5933		12.6735	0
24194	Tue Mar 28 12:11:34 2017_x000D_	63.4334	44.246	253.963	4.43249	2	78.9338	22.1589	45	0.785398	26.9834		10.9939	0
24195	Tue Mar 28 12:11:34 2017_x000D_	63.2402	44.5574	254.766	4.44651	2	78.9338	22.1589	45	0.785398	27.3493		15.6765	0
24196	Tue Mar 28 12:11:34 2017_x000D_	63.1494	45.072	251.342	4.38674	2	78.9338	22.1589	45	0.785398	27.8237		12.6589	65.1898
24197	Tue Mar 28 12:11:34 2017_x000D_	63.0569	45.4837	253.963	4.4325	2	80.1501	23.9596	63.9632	1.11637	27.4857		6.84155	0
24198	Tue Mar 28 12:11:34 2017_x000D_	62.9612	45.6907	251.341	4.38674	2	80.1501	23.9596	63.9632	1.11637	27.7074		26.183	0
24199	Tue Mar 28 12:11:34 2017_x000D_	62.6773	46.516	253.964	4.43252	2	80.1501	23.9596	63.9632	1.11637	28.5323		6.8428	0
24200	Tue Mar 28 12:11:34 2017_x000D_	62.5815	46.723	251.342	4.38674	2	80.1501	23.9596	63.9632	1.11637	28.7546		19.3875	73.1078
24201	Tue Mar 28 12:11:34 2017_x000D_	62.3935	47.3413	251.342	4.38674	2	81.1262	26.1925	45	0.785398	28.2522		12.6465	0
24202	Tue Mar 28 12:11:35 2017_x000D_	62.3011	47.7526	253.965	4.43252	2	81.1262	26.1925	45	0.785398	28.6221		13.6695	0
24203	Tue Mar 28 12:11:35 2017_x000D_	62.1097	48.1661	253.966	4.43254	2	81.1262	26.1925	45	0.785398	29.0597		18.6621	0
24204	Tue Mar 28 12:11:35 2017_x000D_	62.0209	48.7818	251.34	4.38672	2	81.1262	26.1925	45	0.785398	29.5853		6.83065	0
24205	Tue Mar 28 12:11:35 2017_x000D_	61.9252	48.9884	253.965	4.43253	2	81.1262	26.1925	45	0.785398	29.8049		19.3694	32.4463
24206	Tue Mar 28 12:11:35 2017_x000D_	61.7373	49.6061	253.965	4.43253	2	81.9621	26.8788	45	0.785398	30.4232		13.66	0
24207	Tue Mar 28 12:11:35 2017_x000D_	61.546	50.0193	253.966	4.43254	2	81.9621	26.8788	45	0.785398	30.8594		18.6409	0
24208	Tue Mar 28 12:11:35 2017_x000D_	61.4573	50.6343	256.668	4.4797	2	81.9621	26.8788	45	0.785398	31.3811		6.1239	0
24209	Tue Mar 28 12:11:35 2017_x000D_	61.4608	50.8384	256.667	4.47968	2	81.9621	26.8788	45	0.785398	31.5336		19.3542	14.6124
24210	Tue Mar 28 12:11:35 2017_x000D_	61.273	51.4556	256.668	4.47969	2	82.1572	27.3251	46.0071	0.802975	31.9129		9.67048	0
24211	Tue Mar 28 12:11:35 2017_x000D_	61.1792	51.764	254.768	4.44653	2	82.1572	27.3251	46.0071	0.802975	32.2077		9.67335	0
24212	Tue Mar 28 12:11:35 2017_x000D_	61.0854	52.0725	256.668	4.4797	2	82.1572	27.3251	46.0071	0.802975	32.5031		9.67048	0
24213	Tue Mar 28 12:11:35 2017_x000D_	60.9916	52.3809	254.768	4.44654	2	82.1572	27.3251	46.0071	0.802975	32.799		19.341	14.6124
24214	Tue Mar 28 12:11:35 2017_x000D_	60.804	52.9977	254.768	4.44654	2	82.3523	27.7714	46.2894	0.807903	33.1767		9.17833	0
24215	Tue Mar 28 12:11:35 2017_x000D_	60.8092	53.3036	253.963	4.4325	2	82.3523	27.7714	46.2894	0.807903	33.4066		19.3286	0
24216	Tue Mar 28 12:11:35 2017_x000D_	60.6217	53.92	253.964	4.4325	2	82.3523	27.7714	46.2894	0.807903	33.9995		6.81851	0
24217	Tue Mar 28 12:11:35 2017_x000D_	60.5261	54.1262	256.669	4.47972	2	82.3523	27.7714	46.2894	0.807903	34.2193		12.6081	0
24218	Tue Mar 28 12:11:35 2017_x000D_	60.4342	54.5363	253.964	4.4325	2	82.3523	27.7714	46.2894	0.807903	34.5943		6.81452	29.2142
24219	Tue Mar 28 12:11:35 2017_x000D_	60.3387	54.7424	256.67	4.47973	2	82.7423	28.6637	69.0101	1.20445	34.3805		9.65812	0
24220	Tue Mar 28 12:11:35 2017_x000D_	60.245	55.0504	254.768	4.44654	2	82.7423	28.6637	69.0101	1.20445	34.6754		15.5901	0
24221	Tue Mar 28 12:11:35 2017_x000D_	60.1549	55.5622	251.336	4.38664	2	82.7423	28.6637	69.0101	1.20445	35.1243		6.81452	0
24222	Tue Mar 28 12:11:35 2017_x000D_	60.0594	55.7683	253.964	4.43251	2	82.7423	28.6637	69.0101	1.20445	35.3436		6.10596	80.1576
24223	Tue Mar 28 12:11:35 2017_x000D_	60.063	55.9718	253.963	4.43249	2	81.534	31.0468	98.9261	1.72659	32.8977		10.9672	0
24224	Tue Mar 28 12:11:36 2017_x000D_	59.8702	56.2824	253.079	4.41707	2	81.534	31.0468	98.9261	1.72659	33.2589		3.05153	0
24225	Tue Mar 28 12:11:36 2017_x000D_	59.8721	56.3841	253.964	4.43251	2	81.534	31.0468	98.9261	1.72659	33.3349		19.299	0
24226	Tue Mar 28 12:11:36 2017_x000D_	59.6847	56.9995	259.448	4.52823	2	81.534	31.0468	98.9261	1.72659	33.9254		9.13938	54.6047
24227	Tue Mar 28 12:11:36 2017_x000D_	59.69	57.3041	265.456	4.63309	2	81.011	32.7902	98.6368	1.72154	32.4887		12.5721	0
24228	Tue Mar 28 12:11:36 2017_x000D_	59.5978	57.7129	-80.6543	-1.40768	2	81.011	32.7902	98.6368	1.72154	32.8583		3.04225	0
24229	Tue Mar 28 12:11:36 2017_x000D_	59.5991	57.8143	-69.1669	-1.20719	2	81.011	32.7902	98.6368	1.72154	32.9344		3.05133	0
24230	Tue Mar 28 12:11:36 2017_x000D_	59.6006	57.916	-62.8925	-1.09768	2	81.011	32.7902	98.6368	1.72154	33.0108		9.58492	29.6561
24231	Tue Mar 28 12:11:36 2017_x000D_	59.7043	58.2182	-46.4258	-0.810283	2	80.5323	33.6551	115.853	2.02201	32.2048		2.96795	0
24232	Tue Mar 28 12:11:36 2017_x000D_	59.8032	58.2157	-40.3014	-0.703393	2	80.5323	33.6551	115.853	2.02201	32.1391		12.6966	0
24233	Tue Mar 28 12:11:36 2017_x000D_	60.105	58.5124	-28.2199	-0.49253	2	80.5323	33.6551	115.853	2.02201	32.1739		9.38493	0
24234	Tue Mar 28 12:11:36 2017_x000D_	60.4035	58.606	-19.1701	-0.334581	2	80.5323	33.6551	115.853	2.02201	32.058		10.7351	0
24235	Tue Mar 28 12:11:36 2017_x000D_	60.7036	58.8009	-12.8053	-0.223495	2	80.5323	33.6551	115.853	2.02201	32.0233		5.93913	33.7319
24236	Tue Mar 28 12:11:36 2017_x000D_	60.9015	58.7956	-7.14372	-0.124681	2	80.2599	34.746	101.261	1.76733	30.8728		12.2178	0
24237	Tue Mar 28 12:11:36 2017_x000D_	61.2986	58.886	-4.24162	-0.0740302	2	80.2599	34.746	101.261	1.76733	30.6964		20.9247	0
24238	Tue Mar 28 12:11:36 2017_x000D_	61.9913	58.9676	-6.73023	-0.117465	2	80.2599	34.746	101.261	1.76733	30.3386		15.0875	0
24239	Tue Mar 28 12:11:36 2017_x000D_	62.4866	59.0548	-10.0032	-0.174589	2	80.2599	34.746	101.261	1.76733	30.1133		23.8322	94.1666
24240	Tue Mar 28 12:11:36 2017_x000D_	63.2771	59.1335	-12.8139	-0.223644	2	78.1841	37.1005	123.926	2.16291	26.6021		6.61505	0
24241	Tue Mar 28 12:11:36 2017_x000D_	63.4758	59.2291	-15.5554	-0.271493	2	78.1841	37.1005	123.926	2.16291	26.5708		12.1728	0
24242	Tue Mar 28 12:11:36 2017_x000D_	63.8715	59.3189	-18.2245	-0.318077	2	78.1841	37.1005	123.926	2.16291	26.4293		18.6784	0
24243	Tue Mar 28 12:11:36 2017_x000D_	64.4659	59.5042	-25.709	-0.448706	2	78.1841	37.1005	123.926	2.16291	26.27		9.32622	80.8819
24244	Tue Mar 28 12:11:36 2017_x000D_	64.7626	59.597	-21.8738	-0.38177	2	76.5542	39.2481	118.452	2.06737	23.5185		22.4763	0
24245	Tue Mar 28 12:11:37 2017_x000D_	65.4561	59.8805	-25.7124	-0.448765	2	76.5542	39.2481	118.452	2.06737	23.4278		0	0
24246	Tue Mar 28 12:11:37 2017_x000D_	65.4561	59.8805	-25.7124	-0.448765	2	76.5542	39.2481	118.452	2.06737	23.4278		23.7978	0
24247	Tue Mar 28 12:11:37 2017_x000D_	66.15	60.2649	-24.4568	-0.426852	2	76.5542	39.2481	118.452	2.06737	23.4511		21.2994	0
24248	Tue Mar 28 12:11:37 2017_x000D_	66.7453	60.6518	-24.4528	-0.426783	2	76.5542	39.2481	118.452	2.06737	23.5443		8.84476	51.7211
24249	Tue Mar 28 12:11:37 2017_x000D_	67.04	60.6432	-25.7123	-0.448765	2	75.4027	40.5312	135	2.35619	21.7814		13.1656	0
24250	Tue Mar 28 12:11:37 2017_x000D_	67.4354	60.8336	-25.7124	-0.448766	2	75.4027	40.5312	135	2.35619	21.8098		17.1737	0
24251	Tue Mar 28 12:11:37 2017_x000D_	67.9299	61.122	-21.8652	-0.38162	2	75.4027	40.5312	135	2.35619	21.9049		10.6302	0
24252	Tue Mar 28 12:11:37 2017_x000D_	68.227	61.3151	-23.0269	-0.401895	2	75.4027	40.5312	135	2.35619	21.9878		21.3533	38.6274
24253	Tue Mar 28 12:11:37 2017_x000D_	68.9153	61.4964	-21.8659	-0.381632	2	74.6966	41.6079	114.768	2.00308	20.7117		8.36459	0
24254	Tue Mar 28 12:11:37 2017_x000D_	69.1139	61.6921	-21.862	-0.381563	2	74.6966	41.6079	114.768	2.00308	20.8457		11.7472	0
24255	Tue Mar 28 12:11:37 2017_x000D_	69.5053	61.6804	-21.8677	-0.381663	2	74.6966	41.6079	114.768	2.00308	20.7329		17.1242	0
24256	Tue Mar 28 12:11:37 2017_x000D_	69.9983	61.9681	-18.2028	-0.317698	2	74.6966	41.6079	114.768	2.00308	20.8953		10.6019	23.8797
24257	Tue Mar 28 12:11:37 2017_x000D_	70.2946	62.1607	-19.166	-0.33451	2	74.2296	42.2525	104.692	1.82722	20.2934		21.2899	0
24258	Tue Mar 28 12:11:37 2017_x000D_	70.9809	62.3413	-18.201	-0.317668	2	74.2296	42.2525	104.692	1.82722	20.3498		5.86167	0
24259	Tue Mar 28 12:11:37 2017_x000D_	71.1762	62.3354	-18.2034	-0.31771	2	74.2296	42.2525	104.692	1.82722	20.3137		21.1512	0
24260	Tue Mar 28 12:11:37 2017_x000D_	71.7671	62.72	-18.1969	-0.317596	2	74.2296	42.2525	104.692	1.82722	20.6151		11.7084	0
24261	Tue Mar 28 12:11:37 2017_x000D_	72.1572	62.7081	-18.2018	-0.317681	2	74.2296	42.2525	104.692	1.82722	20.5603		15.7329	20.9195
24262	Tue Mar 28 12:11:37 2017_x000D_	72.6475	62.8942	-19.169	-0.334562	2	73.9797	42.9035	98.6368	1.72154	20.035		0	0
24263	Tue Mar 28 12:11:37 2017_x000D_	72.6475	62.8942	-19.169	-0.334562	2	73.9797	42.9035	98.6368	1.72154	20.035		18.4468	0
24264	Tue Mar 28 12:11:37 2017_x000D_	73.2345	63.0773	-19.1697	-0.334575	2	73.9797	42.9035	98.6368	1.72154	20.1876		15.6961	0
24265	Tue Mar 28 12:11:37 2017_x000D_	73.7236	63.2631	-18.2004	-0.317656	2	73.9797	42.9035	98.6368	1.72154	20.3612		8.77016	9.35429
24266	Tue Mar 28 12:11:38 2017_x000D_	74.0158	63.2541	-19.1729	-0.334631	2	73.7517	43.1162	135	2.35619	20.1396		8.31146	0
24267	Tue Mar 28 12:11:38 2017_x000D_	74.2128	63.4489	-19.1686	-0.334556	2	73.7517	43.1162	135	2.35619	20.3379		15.6743	0
24268	Tue Mar 28 12:11:38 2017_x000D_	74.7012	63.6345	-18.1986	-0.317625	2	73.7517	43.1162	135	2.35619	20.5403		9.20597	0
24269	Tue Mar 28 12:11:38 2017_x000D_	74.9942	63.7257	-21.8731	-0.381758	2	73.7517	43.1162	135	2.35619	20.6469		15.6581	23.8772
24270	Tue Mar 28 12:11:38 2017_x000D_	75.4821	63.9111	-20.8031	-0.363083	2	73.2847	43.7607	107.626	1.87843	20.2699		6.51294	0
24271	Tue Mar 28 12:11:38 2017_x000D_	75.6776	64.0055	-18.1969	-0.317597	2	73.2847	43.7607	107.626	1.87843	20.3857		6.49963	0
24272	Tue Mar 28 12:11:38 2017_x000D_	75.8728	64.0995	-20.8018	-0.363059	2	73.2847	43.7607	107.626	1.87843	20.5028		11.9808	0
24273	Tue Mar 28 12:11:38 2017_x000D_	76.2623	64.1877	-18.1973	-0.317603	2	73.2847	43.7607	107.626	1.87843	20.6429		5.82288	60.3697
24274	Tue Mar 28 12:11:38 2017_x000D_	76.4563	64.1816	-18.1997	-0.317644	2	71.3086	44.1408	130.767	2.28231	20.6914		12.9965	0
24275	Tue Mar 28 12:11:38 2017_x000D_	76.8465	64.3698	-18.1976	-0.317608	2	71.3086	44.1408	130.767	2.28231	20.9733		6.48891	0
24276	Tue Mar 28 12:11:38 2017_x000D_	77.0414	64.4636	-20.8045	-0.363108	2	71.3086	44.1408	130.767	2.28231	21.1159		14.7968	0
24277	Tue Mar 28 12:11:38 2017_x000D_	77.5273	64.5483	-24.4872	-0.427382	2	71.3086	44.1408	130.767	2.28231	21.334		6.48481	0
24278	Tue Mar 28 12:11:38 2017_x000D_	77.722	64.6422	-26.9881	-0.471032	2	71.3086	44.1408	130.767	2.28231	21.4811		0.0234307	66.7561
24279	Tue Mar 28 12:11:38 2017_x000D_	77.7226	64.6417	-42.717	-0.745553	2	69.115	44.5145	138.532	2.41785	21.8905		0	0
24280	Tue Mar 28 12:11:38 2017_x000D_	77.7226	64.6417	-42.717	-0.745553	2	69.115	44.5145	138.532	2.41785	21.8905		6.01811	0
24281	Tue Mar 28 12:11:38 2017_x000D_	77.7214	64.4411	-63.3365	-1.10543	2	69.115	44.5145	138.532	2.41785	21.7057		0.00848528	0
24282	Tue Mar 28 12:11:38 2017_x000D_	77.7216	64.4409	-70.551	-1.23135	2	69.115	44.5145	138.532	2.41785	21.7056		2.93181	39.1192
24283	Tue Mar 28 12:11:38 2017_x000D_	77.8193	64.4386	-89.3903	-1.56015	2	67.8116	44.4758	138.532	2.41785	22.3309		2.90269	0
24284	Tue Mar 28 12:11:38 2017_x000D_	77.7226	64.4419	262.377	4.57933	2	67.8116	44.4758	138.532	2.41785	22.2906		6.03336	0
24285	Tue Mar 28 12:11:38 2017_x000D_	77.7248	64.643	245.014	4.2763	2	67.8116	44.4758	138.532	2.41785	22.4719		3.01212	0
24286	Tue Mar 28 12:11:38 2017_x000D_	77.7257	64.7434	238.889	4.1694	2	67.8116	44.4758	138.532	2.41785	22.5625		6.74019	32.6035
24287	Tue Mar 28 12:11:39 2017_x000D_	77.6307	64.947	229.054	3.99774	2	66.7253	44.4434	138.532	2.41785	23.2234		6.6104	0
24288	Tue Mar 28 12:11:39 2017_x000D_	77.4378	65.0535	223.382	3.89875	2	66.7253	44.4434	138.532	2.41785	23.2279		6.73077	0
24289	Tue Mar 28 12:11:39 2017_x000D_	77.3429	65.2568	217.495	3.79601	2	66.7253	44.4434	138.532	2.41785	23.3652		9.28338	0
24290	Tue Mar 28 12:11:39 2017_x000D_	77.0534	65.3661	221.323	3.86281	2	66.7253	44.4434	138.532	2.41785	23.333		29.5682	0
24291	Tue Mar 28 12:11:39 2017_x000D_	76.3828	66.0884	225.188	3.93027	2	66.7253	44.4434	138.532	2.41785	23.7018		25.3396	101.695
24292	Tue Mar 28 12:11:39 2017_x000D_	75.8081	66.7074	232.885	4.0646	2	66.017	41.1284	180	3.14159	27.3889		12.673	0
24293	Tue Mar 28 12:11:39 2017_x000D_	75.5207	67.017	236.65	4.13032	2	66.017	41.1284	180	3.14159	27.5779		19.1845	0
24294	Tue Mar 28 12:11:39 2017_x000D_	75.1385	67.5297	242.617	4.23446	2	66.017	41.1284	180	3.14159	27.9326		12.406	0
24295	Tue Mar 28 12:11:39 2017_x000D_	75.0462	67.9328	245.021	4.27643	2	66.017	41.1284	180	3.14159	28.2843		12.6729	178.712
24296	Tue Mar 28 12:11:39 2017_x000D_	74.7587	68.2423	248.623	4.33929	2	65.6543	35.1824	180	3.14159	34.2906		9.51868	0
24297	Tue Mar 28 12:11:39 2017_x000D_	74.6652	68.5455	250.15	4.36594	2	65.6543	35.1824	180	3.14159	34.5585		21.9033	0
24298	Tue Mar 28 12:11:39 2017_x000D_	74.4795	69.2516	251.138	4.38319	2	65.6543	35.1824	180	3.14159	35.1937		13.443	0
24299	Tue Mar 28 12:11:39 2017_x000D_	74.2903	69.6578	251.139	4.3832	2	65.6543	35.1824	180	3.14159	35.5406		19.025	165.298
24300	Tue Mar 28 12:11:39 2017_x000D_	74.1034	70.2638	251.139	4.3832	2	65.4874	29.675	180	3.14159	41.4932		8.98269	0
24301	Tue Mar 28 12:11:39 2017_x000D_	74.1071	70.5632	252.039	4.39891	2	65.4874	29.675	180	3.14159	41.7869		10.8222	0
24302	Tue Mar 28 12:11:39 2017_x000D_	73.9167	70.8696	251.138	4.38319	2	65.4874	29.675	180	3.14159	42.0482		19.0127	0
24303	Tue Mar 28 12:11:39 2017_x000D_	73.7299	71.4752	251.138	4.38319	2	65.4874	29.675	180	3.14159	42.6051		16.1928	99.7306
24304	Tue Mar 28 12:11:39 2017_x000D_	73.542	71.9812	245.019	4.27638	2	65.2129	26.362	187.899	3.27945	46.3733		9.49684	0
24305	Tue Mar 28 12:11:39 2017_x000D_	73.4487	72.2837	248.621	4.33925	2	65.2129	26.362	187.899	3.27945	46.6544		6.71754	0
24306	Tue Mar 28 12:11:39 2017_x000D_	73.3542	72.4867	246.195	4.29692	2	65.2129	26.362	187.899	3.27945	46.8377		10.8196	0
24307	Tue Mar 28 12:11:39 2017_x000D_	73.1638	72.793	245.019	4.27638	2	65.2129	26.362	187.899	3.27945	47.1068		18.9966	0
24308	Tue Mar 28 12:11:39 2017_x000D_	72.9772	73.3981	245.018	4.27637	2	65.2129	26.362	187.899	3.27945	47.6726		6.71754	72.9014
24309	Tue Mar 28 12:11:40 2017_x000D_	72.8827	73.6011	242.613	4.23439	2	65.1132	23.934	180	3.14159	50.2711		21.6234	0
24310	Tue Mar 28 12:11:40 2017_x000D_	72.5021	74.2132	242.613	4.23439	2	65.1132	23.934	180	3.14159	50.8192		8.44445	0
24311	Tue Mar 28 12:11:40 2017_x000D_	72.3106	74.4195	242.613	4.2344	2	65.1132	23.934	180	3.14159	50.996		18.9891	0
24312	Tue Mar 28 12:11:40 2017_x000D_	72.1242	75.0244	242.613	4.23439	2	65.1132	23.934	180	3.14159	51.5692		8.44869	165.709
24313	Tue Mar 28 12:11:40 2017_x000D_	71.9326	75.2308	242.613	4.2344	2	64.9457	18.4129	180	3.14159	57.2459		6.70811	0
24314	Tue Mar 28 12:11:40 2017_x000D_	71.8382	75.4335	245.019	4.27639	2	64.9457	18.4129	180	3.14159	57.4357		13.4215	0
24315	Tue Mar 28 12:11:40 2017_x000D_	71.6492	75.839	245.019	4.27639	2	64.9457	18.4129	180	3.14159	57.816		9.49596	0
24316	Tue Mar 28 12:11:40 2017_x000D_	71.556	76.1415	241.248	4.21058	2	64.9457	18.4129	180	3.14159	58.1058		13.4108	106.555
24317	Tue Mar 28 12:11:40 2017_x000D_	71.3672	76.5467	243.866	4.25626	2	64.6814	14.8709	180	3.14159	62.0371		4.22435	0
24318	Tue Mar 28 12:11:40 2017_x000D_	71.2714	76.6499	245.019	4.27639	2	64.6814	14.8709	180	3.14159	62.1295		13.4162	0
24319	Tue Mar 28 12:11:40 2017_x000D_	71.0826	77.0553	245.019	4.27639	2	64.6814	14.8709	180	3.14159	62.513		6.70666	0
24320	Tue Mar 28 12:11:40 2017_x000D_	70.9881	77.2579	247.534	4.32029	2	64.6814	14.8709	180	3.14159	62.705		5.97055	0
24321	Tue Mar 28 12:11:40 2017_x000D_	70.9908	77.4569	247.534	4.32028	2	64.6814	14.8709	180	3.14159	62.9032		8.44445	67.3354
24322	Tue Mar 28 12:11:40 2017_x000D_	70.7993	77.6632	247.535	4.32029	2	64.3526	12.6506	180	3.14159	65.3314		2.9823	0
24323	Tue Mar 28 12:11:40 2017_x000D_	70.8007	77.7626	248.625	4.33933	2	64.3526	12.6506	180	3.14159	65.4305		6.70811	0
24324	Tue Mar 28 12:11:40 2017_x000D_	70.7063	77.9653	246.197	4.29695	2	64.3526	12.6506	180	3.14159	65.623		13.4242	0
24325	Tue Mar 28 12:11:40 2017_x000D_	70.5173	78.3709	238.887	4.16936	2	64.3526	12.6506	180	3.14159	66.0088		2.99122	14.6894
24326	Tue Mar 28 12:11:40 2017_x000D_	70.5185	78.4706	232.887	4.06465	2	64.1559	12.2022	180	3.14159	66.5731		4.19703	0
24327	Tue Mar 28 12:11:40 2017_x000D_	70.6135	78.3679	213.831	3.73206	2	64.1559	12.2022	180	3.14159	66.4801		2.90024	0
24328	Tue Mar 28 12:11:40 2017_x000D_	70.7101	78.3641	202.694	3.53768	2	64.1559	12.2022	180	3.14159	66.4857		4.09227	0
24329	Tue Mar 28 12:11:40 2017_x000D_	70.8076	78.4595	187.525	3.27293	2	64.1559	12.2022	180	3.14159	66.5904		4.22891	46.7665
24330	Tue Mar 28 12:11:41 2017_x000D_	70.9033	78.356	179.428	3.13161	2	64.0128	10.6499	191.581	3.34372	68.0558		0.0192094	0
24331	Tue Mar 28 12:11:41 2017_x000D_	70.9029	78.3555	168.448	2.93998	2	64.0128	10.6499	191.581	3.34372	68.0553		2.97039	0
24332	Tue Mar 28 12:11:41 2017_x000D_	70.9045	78.4545	158.689	2.76964	2	64.0128	10.6499	191.581	3.34372	68.1539		5.82379	0
24333	Tue Mar 28 12:11:41 2017_x000D_	70.7105	78.4615	145.887	2.54622	2	64.0128	10.6499	191.581	3.34372	68.1416		4.12835	20.8428
24334	Tue Mar 28 12:11:41 2017_x000D_	70.6121	78.3653	137.718	2.40363	2	63.8268	9.9805	180	3.14159	68.7206		8.22287	0
24335	Tue Mar 28 12:11:41 2017_x000D_	70.4159	78.1739	125.839	2.19631	2	63.8268	9.9805	180	3.14159	68.511		10.5684	0
24336	Tue Mar 28 12:11:41 2017_x000D_	70.2175	77.8828	124.289	2.16925	2	63.8268	9.9805	180	3.14159	68.2024		25.1916	0
24337	Tue Mar 28 12:11:41 2017_x000D_	69.7218	77.205	128.061	2.23509	2	63.8268	9.9805	180	3.14159	67.4825		13.1728	0
24338	Tue Mar 28 12:11:41 2017_x000D_	69.5218	76.8141	128.058	2.23504	2	63.8268	9.9805	180	3.14159	67.0758		28.9144	20.8483
24339	Tue Mar 28 12:11:41 2017_x000D_	68.8306	76.1424	131.912	2.3023	2	63.6408	9.31091	180	3.14159	67.0327		13.1849	0
24340	Tue Mar 28 12:11:41 2017_x000D_	68.6303	75.7512	135.803	2.37022	2	63.6408	9.31091	180	3.14159	66.6274		12.4194	0
24341	Tue Mar 28 12:11:41 2017_x000D_	68.3335	75.4626	135.803	2.37021	2	63.6408	9.31091	180	3.14159	66.3179		18.6936	0
24342	Tue Mar 28 12:11:41 2017_x000D_	67.8402	75.0819	141.858	2.47588	2	63.6408	9.31091	180	3.14159	65.9049		14.7046	20.8497
24343	Tue Mar 28 12:11:41 2017_x000D_	67.5416	74.6932	143.587	2.50607	2	63.4547	8.6413	180	3.14159	66.1782		17.0197	0
24344	Tue Mar 28 12:11:41 2017_x000D_	67.0491	74.4116	147.409	2.57278	2	63.4547	8.6413	180	3.14159	65.8684		8.29306	0
24345	Tue Mar 28 12:11:41 2017_x000D_	66.8509	74.2189	147.407	2.57274	2	63.4547	8.6413	180	3.14159	65.6655		19.5851	0
24346	Tue Mar 28 12:11:41 2017_x000D_	66.2604	73.9405	149.737	2.6134	2	63.4547	8.6413	180	3.14159	65.3594		13.0684	70.9625
24347	Tue Mar 28 12:11:41 2017_x000D_	65.8664	73.7547	149.738	2.61342	2	62.2415	6.6107	226.289	3.9495	67.2418		6.63216	0
24348	Tue Mar 28 12:11:41 2017_x000D_	65.7653	73.5581	151.134	2.63779	2	62.2415	6.6107	226.289	3.9495	67.0401		10.5515	0
24349	Tue Mar 28 12:11:41 2017_x000D_	65.469	73.3686	149.733	2.61333	2	62.2415	6.6107	226.289	3.9495	66.8359		18.5033	0
24350	Tue Mar 28 12:11:41 2017_x000D_	64.8788	73.1895	149.738	2.61343	2	62.2415	6.6107	226.289	3.9495	66.631		8.32067	0
24351	Tue Mar 28 12:11:41 2017_x000D_	64.6799	72.9962	149.736	2.61338	2	62.2415	6.6107	226.289	3.9495	66.4303		17.0915	69.6251
24352	Tue Mar 28 12:11:42 2017_x000D_	64.1855	72.7131	145.846	2.54549	2	60.7985	4.793	204.768	3.57388	68.0045		8.3313	0
24353	Tue Mar 28 12:11:42 2017_x000D_	63.9863	72.5196	145.844	2.54546	2	60.7985	4.793	204.768	3.57388	67.8016		19.6774	0
24354	Tue Mar 28 12:11:42 2017_x000D_	63.3932	72.2395	143.606	2.50639	2	60.7985	4.793	204.768	3.57388	67.4964		8.33985	0
24355	Tue Mar 28 12:11:42 2017_x000D_	63.1937	72.0459	143.604	2.50637	2	60.7985	4.793	204.768	3.57388	67.2955		18.8461	29.2022
24356	Tue Mar 28 12:11:42 2017_x000D_	62.6966	71.6618	141.876	2.4762	2	59.9463	4.3226	225	3.92699	67.3953		12.5363	0
24357	Tue Mar 28 12:11:42 2017_x000D_	62.3967	71.3708	141.487	2.46942	2	59.9463	4.3226	225	3.92699	67.093		8.35467	0
24358	Tue Mar 28 12:11:42 2017_x000D_	62.1969	71.1768	141.486	2.4694	2	59.9463	4.3226	225	3.92699	66.8921		18.8761	0
24359	Tue Mar 28 12:11:42 2017_x000D_	61.699	70.7921	139.737	2.43888	2	59.9463	4.3226	225	3.92699	66.4926		6.57713	9.25885
24360	Tue Mar 28 12:11:42 2017_x000D_	61.5007	70.6986	141.875	2.47619	2	59.7385	4.09441	204.768	3.57388	66.6275		8.36739	0
24361	Tue Mar 28 12:11:42 2017_x000D_	61.3006	70.5043	141.874	2.47617	2	59.7385	4.09441	204.768	3.57388	66.4283		18.9175	0
24362	Tue Mar 28 12:11:42 2017_x000D_	60.8015	70.1189	143.599	2.50628	2	59.7385	4.09441	204.768	3.57388	66.033		8.37803	0
24363	Tue Mar 28 12:11:42 2017_x000D_	60.6011	69.9244	143.598	2.50625	2	59.7385	4.09441	204.768	3.57388	65.8356		14.7702	45.8968
24364	Tue Mar 28 12:11:42 2017_x000D_	60.202	69.6361	145.834	2.54528	2	58.2094	4.0451	171.363	2.99085	65.6213		6.59454	0
24365	Tue Mar 28 12:11:42 2017_x000D_	60.0032	69.5423	148.201	2.5866	2	58.2094	4.0451	171.363	2.99085	65.5218		6.60238	0
24366	Tue Mar 28 12:11:42 2017_x000D_	59.8043	69.4481	145.837	2.54533	2	58.2094	4.0451	171.363	2.99085	65.4224		12.5852	0
24367	Tue Mar 28 12:11:42 2017_x000D_	59.5031	69.1561	149.709	2.61292	2	58.2094	4.0451	171.363	2.99085	65.1239		4.19639	0
24368	Tue Mar 28 12:11:42 2017_x000D_	59.4028	69.0586	145.833	2.54526	2	58.2094	4.0451	171.363	2.99085	65.0245		13.2116	56.4074
24369	Tue Mar 28 12:11:42 2017_x000D_	59.0047	68.8703	145.835	2.54531	2	56.4299	4.65231	180	3.14159	64.2696		2.95676	0
24370	Tue Mar 28 12:11:42 2017_x000D_	58.9062	68.8737	144.15	2.5159	2	56.4299	4.65231	180	3.14159	64.2691		12.6043	0
24371	Tue Mar 28 12:11:42 2017_x000D_	58.6045	68.5813	148.198	2.58655	2	56.4299	4.65231	180	3.14159	63.966		10.6863	0
24372	Tue Mar 28 12:11:42 2017_x000D_	58.3044	68.3894	149.707	2.61288	2	56.4299	4.65231	180	3.14159	63.7646		8.39937	33.5606
24373	Tue Mar 28 12:11:43 2017_x000D_	58.1033	68.1946	154.685	2.69975	2	55.3268	4.8384	171.363	2.99085	63.417		9.35814	0
24374	Tue Mar 28 12:11:43 2017_x000D_	57.8049	68.1037	158.51	2.76652	2	55.3268	4.8384	171.363	2.99085	63.3138		9.34891	0
24375	Tue Mar 28 12:11:43 2017_x000D_	57.5067	68.0132	173.173	3.02243	2	55.3268	4.8384	171.363	2.99085	63.2124		4.20083	0
24376	Tue Mar 28 12:11:43 2017_x000D_	57.406	67.9159	181.893	3.17463	2	55.3268	4.8384	171.363	2.99085	63.1118		11.8508	29.5887
24377	Tue Mar 28 12:11:43 2017_x000D_	57.0112	67.9293	193.981	3.38561	2	54.4317	5.2526	168.986	2.94936	62.7298		6.70134	0
24378	Tue Mar 28 12:11:43 2017_x000D_	56.8155	68.037	202.397	3.53249	2	54.4317	5.2526	168.986	2.94936	62.8296		5.91921	0
24379	Tue Mar 28 12:11:43 2017_x000D_	56.6183	68.0435	215.082	3.75389	2	54.4317	5.2526	168.986	2.94936	62.829		4.26878	0
24380	Tue Mar 28 12:11:43 2017_x000D_	56.5214	68.1477	219.021	3.82263	2	54.4317	5.2526	168.986	2.94936	62.9298		17.0772	0
24381	Tue Mar 28 12:11:43 2017_x000D_	56.1337	68.5645	227.059	3.96293	2	54.4317	5.2526	168.986	2.94936	63.3348		13.4182	91.9907
24382	Tue Mar 28 12:11:43 2017_x000D_	55.7416	68.7797	227.059	3.96292	2	51.5381	6.2673	180	3.14159	62.6536		15.1495	0
24383	Tue Mar 28 12:11:43 2017_x000D_	55.4523	69.1936	225.111	3.92893	2	51.5381	6.2673	180	3.14159	63.0479		23.5614	0
24384	Tue Mar 28 12:11:43 2017_x000D_	54.868	69.7184	223.026	3.89254	2	51.5381	6.2673	180	3.14159	63.5384		12.8316	0
24385	Tue Mar 28 12:11:43 2017_x000D_	54.5766	70.0315	219.023	3.82267	2	51.5381	6.2673	180	3.14159	63.8366		10.8593	59.188
24386	Tue Mar 28 12:11:43 2017_x000D_	54.2832	70.2435	217.384	3.79407	2	49.7476	7.0959	166.987	2.91448	63.3103		19.3244	0
24387	Tue Mar 28 12:11:43 2017_x000D_	53.7955	70.6643	211.255	3.6871	2	49.7476	7.0959	166.987	2.91448	63.6972		13.4371	0
24388	Tue Mar 28 12:11:43 2017_x000D_	53.4029	70.8799	211.255	3.68709	2	49.7476	7.0959	166.987	2.91448	63.8887		20.1569	0
24389	Tue Mar 28 12:11:43 2017_x000D_	52.8139	71.2032	208.771	3.64374	2	49.7476	7.0959	166.987	2.91448	64.1806		8.55657	27.1724
24390	Tue Mar 28 12:11:43 2017_x000D_	52.6196	71.412	208.772	3.64377	2	48.8627	7.2891	180	3.14159	64.2329		13.4438	0
24391	Tue Mar 28 12:11:43 2017_x000D_	52.2268	71.6277	208.772	3.64376	2	48.8627	7.2891	180	3.14159	64.4265		9.48526	0
24392	Tue Mar 28 12:11:43 2017_x000D_	51.9309	71.7391	205.042	3.57865	2	48.8627	7.2891	180	3.14159	64.523		22.8702	0
24393	Tue Mar 28 12:11:43 2017_x000D_	51.2423	72.0662	208.771	3.64374	2	48.8627	7.2891	180	3.14159	64.8208		17.567	27.1717
24394	Tue Mar 28 12:11:44 2017_x000D_	50.7521	72.3865	212.658	3.71159	2	47.9778	7.4822	165.308	2.88517	64.9636		6.73197	0
24395	Tue Mar 28 12:11:44 2017_x000D_	50.5554	72.4945	210.1	3.66694	2	47.9778	7.4822	165.308	2.88517	65.0634		20.1933	0
24396	Tue Mar 28 12:11:44 2017_x000D_	49.9654	72.8185	212.658	3.71157	2	47.9778	7.4822	165.308	2.88517	65.3665		6.73197	0
24397	Tue Mar 28 12:11:44 2017_x000D_	49.7687	72.9265	215.082	3.7539	2	47.9778	7.4822	165.308	2.88517	65.4688		10.8803	0
24398	Tue Mar 28 12:11:44 2017_x000D_	49.4748	73.139	216.674	3.78168	2	47.9778	7.4822	165.308	2.88517	65.6739		8.56505	23.9155
24399	Tue Mar 28 12:11:44 2017_x000D_	49.2803	73.348	216.675	3.78168	2	47.3011	7.9036	180	3.14159	65.4743		20.2108	0
24400	Tue Mar 28 12:11:44 2017_x000D_	48.6898	73.6723	219.014	3.82252	2	47.3011	7.9036	180	3.14159	65.7834		8.56929	0
24401	Tue Mar 28 12:11:44 2017_x000D_	48.4952	73.8814	219.015	3.82253	2	47.3011	7.9036	180	3.14159	65.9886		17.1406	0
24402	Tue Mar 28 12:11:44 2017_x000D_	48.1059	74.2996	219.016	3.82254	2	47.3011	7.9036	180	3.14159	66.4009		13.4814	35.5838
24403	Tue Mar 28 12:11:44 2017_x000D_	47.712	74.5159	219.015	3.82253	2	46.1871	8.31091	135	2.35619	66.2225		13.4855	0
24404	Tue Mar 28 12:11:44 2017_x000D_	47.318	74.7323	219.014	3.82251	2	46.1871	8.31091	135	2.35619	66.431		8.57353	0
24405	Tue Mar 28 12:11:44 2017_x000D_	47.1233	74.9415	219.014	3.82252	2	46.1871	8.31091	135	2.35619	66.6372		15.1293	0
24406	Tue Mar 28 12:11:44 2017_x000D_	46.7314	75.2589	216.675	3.78169	2	46.1871	8.31091	135	2.35619	66.9502		10.9061	62.6212
24407	Tue Mar 28 12:11:44 2017_x000D_	46.4368	75.4719	215.085	3.75393	2	44.188	8.91151	180	3.14159	66.5984		10.8977	0
24408	Tue Mar 28 12:11:44 2017_x000D_	46.1424	75.6847	216.675	3.78169	2	44.188	8.91151	180	3.14159	66.8018		19.3947	0
24409	Tue Mar 28 12:11:44 2017_x000D_	45.6529	76.107	215.085	3.75395	2	44.188	8.91151	180	3.14159	67.2115		6.75352	0
24410	Tue Mar 28 12:11:44 2017_x000D_	45.4556	76.2154	212.663	3.71168	2	44.188	8.91151	180	3.14159	67.3158		17.6211	48.0215
24411	Tue Mar 28 12:11:44 2017_x000D_	44.9639	76.5367	216.674	3.78168	2	42.6364	9.305	180	3.14159	67.272		8.57982	0
24412	Tue Mar 28 12:11:44 2017_x000D_	44.769	76.746	216.675	3.78169	2	42.6364	9.305	180	3.14159	67.4747		5.99522	0
24413	Tue Mar 28 12:11:44 2017_x000D_	44.5693	76.7535	216.674	3.78167	2	42.6364	9.305	180	3.14159	67.4762		19.4096	0
24414	Tue Mar 28 12:11:44 2017_x000D_	44.0794	77.1761	215.085	3.75394	2	42.6364	9.305	180	3.14159	67.8864		8.58406	0
24415	Tue Mar 28 12:11:44 2017_x000D_	43.8844	77.3855	215.086	3.75396	2	42.6364	9.305	180	3.14159	68.0919		13.5152	41.756
24416	Tue Mar 28 12:11:45 2017_x000D_	43.4896	77.6025	215.085	3.75394	2	41.3034	9.70551	166.987	2.91448	67.9322		6.79063	0
24417	Tue Mar 28 12:11:45 2017_x000D_	43.3947	77.808	216.675	3.7817	2	41.3034	9.70551	166.987	2.91448	68.1346		9.00961	0
24418	Tue Mar 28 12:11:45 2017_x000D_	43.0946	77.8195	215.085	3.75393	2	41.3034	9.70551	166.987	2.91448	68.1375		8.58625	0
24419	Tue Mar 28 12:11:45 2017_x000D_	42.8996	78.029	215.085	3.75395	2	41.3034	9.70551	166.987	2.91448	68.3421		2.99905	33.5941
24420	Tue Mar 28 12:11:45 2017_x000D_	42.7997	78.0327	216.673	3.78166	2	40.1992	9.8918	180	3.14159	68.1905		15.1677	0
24421	Tue Mar 28 12:11:45 2017_x000D_	42.4068	78.3509	211.265	3.68727	2	40.1992	9.8918	180	3.14159	68.4947		8.59239	0
24422	Tue Mar 28 12:11:45 2017_x000D_	42.2115	78.5604	206.204	3.59894	2	40.1992	9.8918	180	3.14159	68.6981		9.55829	0
24423	Tue Mar 28 12:11:45 2017_x000D_	41.9133	78.6726	191.222	3.33745	2	40.1992	9.8918	180	3.14159	68.8022		3.01404	73.6438
24424	Tue Mar 28 12:11:45 2017_x000D_	41.8129	78.6763	185.08	3.23026	2	37.7718	10.2575	180	3.14159	68.538		6.02188	0
24425	Tue Mar 28 12:11:45 2017_x000D_	41.6123	78.6835	173.582	3.02958	2	37.7718	10.2575	180	3.14159	68.5337		3.00194	0
24426	Tue Mar 28 12:11:45 2017_x000D_	41.5123	78.6871	167.292	2.91979	2	37.7718	10.2575	180	3.14159	68.5318		12.367	0
24427	Tue Mar 28 12:11:45 2017_x000D_	41.1092	78.6008	151.339	2.64137	2	37.7718	10.2575	180	3.14159	68.4247		4.25038	0
24428	Tue Mar 28 12:11:45 2017_x000D_	41.0065	78.5032	142.581	2.48851	2	37.7718	10.2575	180	3.14159	68.3223		12.7281	77.3389
24429	Tue Mar 28 12:11:45 2017_x000D_	40.6987	78.2112	130.618	2.27971	2	35.3238	11.0657	180	3.14159	67.3603		9.48283	0
24430	Tue Mar 28 12:11:45 2017_x000D_	40.3956	78.1215	126.709	2.21149	2	35.3238	11.0657	180	3.14159	67.2473		24.2818	0
24431	Tue Mar 28 12:11:45 2017_x000D_	39.9766	77.429	120.497	2.10308	2	35.3238	11.0657	180	3.14159	66.5262		13.4917	0
24432	Tue Mar 28 12:11:45 2017_x000D_	39.7655	77.0319	120.497	2.10306	2	35.3238	11.0657	180	3.14159	66.1156		12.4792	29.6088
24433	Tue Mar 28 12:11:45 2017_x000D_	39.6549	76.6309	117.991	2.05934	2	34.4281	11.4802	160.522	2.80164	65.36		28.468	0
24434	Tue Mar 28 12:11:45 2017_x000D_	39.1316	75.8393	120.495	2.10303	2	34.4281	11.4802	160.522	2.80164	64.5307		10.8786	0
24435	Tue Mar 28 12:11:45 2017_x000D_	38.9227	75.5429	121.914	2.1278	2	34.4281	11.4802	160.522	2.80164	64.2202		20.2961	0
24436	Tue Mar 28 12:11:45 2017_x000D_	38.605	74.9456	124.365	2.17058	2	34.4281	11.4802	160.522	2.80164	63.6027		9.59208	18.8139
24437	Tue Mar 28 12:11:46 2017_x000D_	38.4966	74.6448	120.493	2.10299	2	33.9701	11.9086	180	3.14159	62.8993		17.6396	0
24438	Tue Mar 28 12:11:46 2017_x000D_	38.1813	74.1485	124.362	2.17052	2	33.9701	11.9086	180	3.14159	62.3822		13.5521	0
24439	Tue Mar 28 12:11:46 2017_x000D_	37.9693	73.7496	124.36	2.17049	2	33.9701	11.9086	180	3.14159	61.9702		8.54569	0
24440	Tue Mar 28 12:11:46 2017_x000D_	37.7625	73.5537	124.362	2.17053	2	33.9701	11.9086	180	3.14159	61.7616		19.3811	0
24441	Tue Mar 28 12:11:46 2017_x000D_	37.3457	73.0601	130.588	2.27919	2	33.9701	11.9086	180	3.14159	61.2446		6.78001	14.8037
24442	Tue Mar 28 12:11:46 2017_x000D_	37.2397	72.8605	128.349	2.24011	2	33.5223	12.1159	175.5	3.06305	60.8582		6.79359	0
24443	Tue Mar 28 12:11:46 2017_x000D_	37.1333	72.6606	130.585	2.27913	2	33.5223	12.1159	175.5	3.06305	60.6523		19.3987	0
24444	Tue Mar 28 12:11:46 2017_x000D_	36.7163	72.1664	132.417	2.31111	2	33.5223	12.1159	175.5	3.06305	60.1354		10.9118	0
24445	Tue Mar 28 12:11:46 2017_x000D_	36.408	71.9734	134.545	2.34826	2	33.5223	12.1159	175.5	3.06305	59.927		15.1677	53.4286
24446	Tue Mar 28 12:11:46 2017_x000D_	36.0943	71.5769	132.419	2.31115	2	31.9497	12.9518	160.522	2.80164	58.7714		12.8768	0
24447	Tue Mar 28 12:11:46 2017_x000D_	35.7828	71.2816	132.693	2.31593	2	31.9497	12.9518	160.522	2.80164	58.4556		6.80013	0
24448	Tue Mar 28 12:11:46 2017_x000D_	35.6765	71.0814	130.587	2.27918	2	31.9497	12.9518	160.522	2.80164	58.2489		19.4517	0
24449	Tue Mar 28 12:11:46 2017_x000D_	35.2583	70.5859	132.417	2.31111	2	31.9497	12.9518	160.522	2.80164	57.729		10.9389	68.9328
24450	Tue Mar 28 12:11:46 2017_x000D_	34.9495	70.392	126.7	2.21133	2	29.7301	13.546	180	3.14159	57.0851		16.4233	0
24451	Tue Mar 28 12:11:46 2017_x000D_	34.7332	69.8891	128.353	2.24018	2	29.7301	13.546	180	3.14159	56.5648		8.60071	0
24452	Tue Mar 28 12:11:46 2017_x000D_	34.5252	69.6918	128.354	2.24021	2	29.7301	13.546	180	3.14159	56.3502		8.60288	0
24453	Tue Mar 28 12:11:46 2017_x000D_	34.3171	69.4945	128.356	2.24023	2	29.7301	13.546	180	3.14159	56.1362		17.7878	60.8052
24454	Tue Mar 28 12:11:46 2017_x000D_	33.9992	68.994	124.381	2.17085	2	27.7392	13.926	180	3.14159	55.4227		8.61343	0
24455	Tue Mar 28 12:11:46 2017_x000D_	33.7909	68.7964	124.383	2.17089	2	27.7392	13.926	180	3.14159	55.2031		13.6638	0
24456	Tue Mar 28 12:11:46 2017_x000D_	33.5768	68.3944	124.381	2.17086	2	27.7392	13.926	180	3.14159	54.7803		8.61985	0
24457	Tue Mar 28 12:11:46 2017_x000D_	33.3683	68.1967	124.383	2.1709	2	27.7392	13.926	180	3.14159	54.5619		13.6786	0
24458	Tue Mar 28 12:11:47 2017_x000D_	33.1539	67.7943	124.381	2.17087	2	27.7392	13.926	180	3.14159	54.1398		6.83648	0
24459	Tue Mar 28 12:11:47 2017_x000D_	33.0469	67.5931	121.941	2.12827	2	27.7392	13.926	180	3.14159	53.9289		4.31422	0
24460	Tue Mar 28 12:11:47 2017_x000D_	32.9425	67.4942	125.986	2.19887	2	27.7392	13.926	180	3.14159	53.8203		13.6894	0
24461	Tue Mar 28 12:11:47 2017_x000D_	32.7279	67.0915	125.984	2.19883	2	27.7392	13.926	180	3.14159	53.399		6.85147	0
24462	Tue Mar 28 12:11:47 2017_x000D_	32.6204	66.89	128.346	2.24005	2	27.7392	13.926	180	3.14159	53.1885		11.0038	46.585
24463	Tue Mar 28 12:11:47 2017_x000D_	32.3098	66.6949	130.577	2.27899	2	26.196	14.0987	180	3.14159	52.9503		13.6938	0
24464	Tue Mar 28 12:11:47 2017_x000D_	32.0947	66.2923	142.858	2.49334	2	26.196	14.0987	180	3.14159	52.5259		0.0108167	0
24465	Tue Mar 28 12:11:47 2017_x000D_	32.0944	66.2925	151.1	2.63719	2	26.196	14.0987	180	3.14159	52.526		9.6434	0
24466	Tue Mar 28 12:11:47 2017_x000D_	31.7864	66.2005	167.66	2.92622	2	26.196	14.0987	180	3.14159	52.4009		4.30769	68.9604
24467	Tue Mar 28 12:11:47 2017_x000D_	31.6823	66.1016	175.754	3.06749	2	23.9755	14.6931	180	3.14159	51.983		3.05281	0
24468	Tue Mar 28 12:11:47 2017_x000D_	31.5806	66.1051	181.814	3.17326	2	23.9755	14.6931	180	3.14159	51.9714		9.13403	0
24469	Tue Mar 28 12:11:47 2017_x000D_	31.2763	66.1152	199.457	3.48118	2	23.9755	14.6931	180	3.14159	51.9378		6.09912	0
24470	Tue Mar 28 12:11:47 2017_x000D_	31.0731	66.1217	204.786	3.5742	2	23.9755	14.6931	180	3.14159	51.9161		15.3142	0
24471	Tue Mar 28 12:11:47 2017_x000D_	30.6757	66.4421	214.881	3.75038	2	23.9755	14.6931	180	3.14159	52.181		6.83562	67.2658
24472	Tue Mar 28 12:11:47 2017_x000D_	30.4755	66.5509	220.634	3.85079	2	21.7646	15.0664	180	3.14159	52.2162		23.9578	0
24473	Tue Mar 28 12:11:47 2017_x000D_	29.88	67.083	222.886	3.89009	2	21.7646	15.0664	180	3.14159	52.6459		11.0479	0
24474	Tue Mar 28 12:11:47 2017_x000D_	29.5808	67.2977	224.846	3.92431	2	21.7646	15.0664	180	3.14159	52.8129		26.0545	0
24475	Tue Mar 28 12:11:47 2017_x000D_	28.9881	67.9325	224.846	3.92431	2	21.7646	15.0664	180	3.14159	53.3573		0	73.7418
24476	Tue Mar 28 12:11:47 2017_x000D_	28.9881	67.9325	224.846	3.92431	2	19.334	15.4328	180	3.14159	53.38		19.6539	0
24477	Tue Mar 28 12:11:47 2017_x000D_	28.4909	68.3591	222.886	3.89009	2	19.334	15.4328	180	3.14159	53.7126		8.68552	0
24478	Tue Mar 28 12:11:47 2017_x000D_	28.2933	68.5707	222.886	3.89009	2	19.334	15.4328	180	3.14159	53.8879		23.9812	0
24479	Tue Mar 28 12:11:47 2017_x000D_	27.6972	69.1033	220.635	3.85081	2	19.334	15.4328	180	3.14159	54.3182		8.68771	6.57926
24480	Tue Mar 28 12:11:48 2017_x000D_	27.4996	69.315	220.635	3.85081	2	19.1148	15.4259	180	3.14159	54.5375		19.6646	0
24481	Tue Mar 28 12:11:48 2017_x000D_	27.0021	69.7418	218.848	3.81963	2	19.1148	15.4259	180	3.14159	54.8856		6.86124	0
24482	Tue Mar 28 12:11:48 2017_x000D_	26.8012	69.8511	216.49	3.77846	2	19.1148	15.4259	180	3.14159	54.9653		19.6643	0
24483	Tue Mar 28 12:11:48 2017_x000D_	26.3038	70.278	218.233	3.80889	2	19.1148	15.4259	180	3.14159	55.3212		11.0754	40.1173
24484	Tue Mar 28 12:11:48 2017_x000D_	26.0039	70.4933	216.49	3.77846	2	17.7897	15.6057	180	3.14159	55.4988		8.694	0
24485	Tue Mar 28 12:11:48 2017_x000D_	25.8061	70.7051	216.491	3.77848	2	17.7897	15.6057	180	3.14159	55.6795		20.5945	0
24486	Tue Mar 28 12:11:48 2017_x000D_	25.2031	71.0332	218.847	3.8196	2	17.7897	15.6057	180	3.14159	55.9211		6.86938	0
24487	Tue Mar 28 12:11:48 2017_x000D_	25.002	71.1427	216.489	3.77845	2	17.7897	15.6057	180	3.14159	56.0034		17.3922	0
24488	Tue Mar 28 12:11:48 2017_x000D_	24.6063	71.5664	216.491	3.77847	2	17.7897	15.6057	180	3.14159	56.3743		13.0432	27.2312
24489	Tue Mar 28 12:11:48 2017_x000D_	24.3096	71.8842	220.634	3.8508	2	16.9029	15.7994	180	3.14159	56.5718		6.87201	0
24490	Tue Mar 28 12:11:48 2017_x000D_	24.1084	71.9937	218.233	3.80888	2	16.9029	15.7994	180	3.14159	56.6544		22.1658	0
24491	Tue Mar 28 12:11:48 2017_x000D_	23.5082	72.4246	222.883	3.89003	2	16.9029	15.7994	180	3.14159	57.0092		11.0941	0
24492	Tue Mar 28 12:11:48 2017_x000D_	23.3135	72.739	220.634	3.8508	2	16.9029	15.7994	180	3.14159	57.2993		9.72333	39.9671
24493	Tue Mar 28 12:11:48 2017_x000D_	23.0098	72.8522	216.491	3.77849	2	15.5968	15.5368	180	3.14159	57.7928		21.7499	0
24494	Tue Mar 28 12:11:48 2017_x000D_	22.515	73.3821	220.634	3.85079	2	15.5968	15.5368	180	3.14159	58.2575		19.7069	0
24495	Tue Mar 28 12:11:48 2017_x000D_	22.0165	73.8099	218.849	3.81963	2	15.5968	15.5368	180	3.14159	58.6256		9.72052	0
24496	Tue Mar 28 12:11:48 2017_x000D_	21.7129	73.9231	222.882	3.89002	2	15.5968	15.5368	180	3.14159	58.7058		13.0643	59.5447
24497	Tue Mar 28 12:11:48 2017_x000D_	21.4156	74.2413	218.848	3.81963	2	13.6323	15.2535	180	3.14159	59.4991		19.7069	0
24498	Tue Mar 28 12:11:48 2017_x000D_	20.9171	74.6691	220.634	3.85078	2	13.6323	15.2535	180	3.14159	59.8605		8.70877	0
24499	Tue Mar 28 12:11:48 2017_x000D_	20.7189	74.8812	220.634	3.85078	2	13.6323	15.2535	180	3.14159	60.0473		17.9612	0
24500	Tue Mar 28 12:11:48 2017_x000D_	20.2166	75.207	216.494	3.77853	2	13.6323	15.2535	180	3.14159	60.314		6.88542	0
24501	Tue Mar 28 12:11:49 2017_x000D_	20.015	75.3167	218.848	3.81962	2	13.6323	15.2535	180	3.14159	60.4014		8.70892	33.5125
24502	Tue Mar 28 12:11:49 2017_x000D_	19.8169	75.5289	218.848	3.81963	2	12.5449	14.9977	180	3.14159	60.9665		8.71096	0
24503	Tue Mar 28 12:11:49 2017_x000D_	19.6187	75.7411	218.849	3.81963	2	12.5449	14.9977	180	3.14159	61.1539		13.7804	0
24504	Tue Mar 28 12:11:49 2017_x000D_	19.2153	75.9608	218.848	3.81962	2	12.5449	14.9977	180	3.14159	61.3269		17.4262	0
24505	Tue Mar 28 12:11:49 2017_x000D_	18.8188	76.3853	218.849	3.81963	2	12.5449	14.9977	180	3.14159	61.7074		6.88829	19.7558
24506	Tue Mar 28 12:11:49 2017_x000D_	18.6172	76.4952	221.065	3.85831	2	11.8867	14.977	180	3.14159	61.8853		4.35548	0
24507	Tue Mar 28 12:11:49 2017_x000D_	18.5181	76.6013	220.633	3.85076	2	11.8867	14.977	180	3.14159	61.9801		15.4112	0
24508	Tue Mar 28 12:11:49 2017_x000D_	18.118	76.9235	222.88	3.88999	2	11.8867	14.977	180	3.14159	62.2591		4.36396	0
24509	Tue Mar 28 12:11:49 2017_x000D_	18.0187	77.0298	218.849	3.81963	2	11.8867	14.977	180	3.14159	62.355		4.35124	0
24510	Tue Mar 28 12:11:49 2017_x000D_	17.9197	77.1358	222.88	3.88999	2	11.8867	14.977	180	3.14159	62.4509		6.89763	0
24511	Tue Mar 28 12:11:49 2017_x000D_	17.7178	77.2458	220.632	3.85076	2	11.8867	14.977	180	3.14159	62.5412		6.88514	0
24512	Tue Mar 28 12:11:49 2017_x000D_	17.6221	77.4544	218.85	3.81965	2	11.8867	14.977	180	3.14159	62.7401		15.4196	0
24513	Tue Mar 28 12:11:49 2017_x000D_	17.2218	77.7768	216.497	3.77859	2	11.8867	14.977	180	3.14159	63.026		6.9096	0
24514	Tue Mar 28 12:11:49 2017_x000D_	17.0195	77.8869	211.066	3.6838	2	11.8867	14.977	180	3.14159	63.1189		12.7305	0
24515	Tue Mar 28 12:11:49 2017_x000D_	16.6118	78.0046	203.297	3.5482	2	11.8867	14.977	180	3.14159	63.2045		3.07032	0
24516	Tue Mar 28 12:11:49 2017_x000D_	16.6148	78.1069	193.408	3.37561	2	11.8867	14.977	180	3.14159	63.3067		6.15504	0
24517	Tue Mar 28 12:11:49 2017_x000D_	16.8198	78.0986	176.464	3.07987	2	11.8867	14.977	180	3.14159	63.3141		4.33947	0
24518	Tue Mar 28 12:11:49 2017_x000D_	16.9261	78.1967	167.46	2.92273	2	11.8867	14.977	180	3.14159	63.4202		3.08289	80.3052
24519	Tue Mar 28 12:11:49 2017_x000D_	16.8234	78.2003	160.966	2.80938	2	9.23415	15.3368	171.363	2.99085	63.32		3.08549	0
24520	Tue Mar 28 12:11:49 2017_x000D_	16.7206	78.2035	149.316	2.60606	2	9.23415	15.3368	171.363	2.99085	63.3109		0.0234307	0
24521	Tue Mar 28 12:11:49 2017_x000D_	16.7212	78.203	133.102	2.32306	2	9.23415	15.3368	171.363	2.99085	63.3105		8.69711	0
24522	Tue Mar 28 12:11:49 2017_x000D_	16.5087	78.0058	125.064	2.18278	2	9.23415	15.3368	171.363	2.99085	63.0898		4.33428	0
24523	Tue Mar 28 12:11:50 2017_x000D_	16.4031	77.9072	108.784	1.89864	2	9.23415	15.3368	171.363	2.99085	62.9797		6.14149	28.2305
24524	Tue Mar 28 12:11:50 2017_x000D_	16.3962	77.7026	103.366	1.80409	2	8.54727	15.98	153.963	2.68717	62.2197		6.85764	0
24525	Tue Mar 28 12:11:50 2017_x000D_	16.2866	77.502	94.8814	1.65599	2	8.54727	15.98	153.963	2.68717	62.0069		12.2986	0
24526	Tue Mar 28 12:11:50 2017_x000D_	16.2722	77.0923	94.8809	1.65598	2	8.54727	15.98	153.963	2.68717	61.5986		9.22169	0
24527	Tue Mar 28 12:11:50 2017_x000D_	16.2614	76.7851	95.0316	1.65861	2	8.54727	15.98	153.963	2.68717	61.2925		27.7042	14.8239
24528	Tue Mar 28 12:11:50 2017_x000D_	16.2289	75.8622	100.569	1.75526	2	8.09882	16.1875	136.007	2.37377	60.226		12.6963	0
24529	Tue Mar 28 12:11:50 2017_x000D_	16.1115	75.4556	103.36	1.80397	2	8.09882	16.1875	136.007	2.37377	59.8073		21.7778	0
24530	Tue Mar 28 12:11:50 2017_x000D_	15.9832	74.7411	106.803	1.86407	2	8.09882	16.1875	136.007	2.37377	59.082		12.7124	0
24531	Tue Mar 28 12:11:50 2017_x000D_	15.8656	74.334	109.593	1.91276	2	8.09882	16.1875	136.007	2.37377	58.6629		22.4531	13.1768
24532	Tue Mar 28 12:11:50 2017_x000D_	15.634	73.6223	116.044	2.02535	2	7.65981	16.1737	138.636	2.41966	57.9994		9.75807	0
24533	Tue Mar 28 12:11:50 2017_x000D_	15.5199	73.3177	119.984	2.09412	2	7.65981	16.1737	138.636	2.41966	57.682		8.75222	0
24534	Tue Mar 28 12:11:50 2017_x000D_	15.3061	73.1192	125.001	2.18167	2	7.65981	16.1737	138.636	2.41966	57.4566		22.288	0
24535	Tue Mar 28 12:11:50 2017_x000D_	14.8717	72.5165	125.001	2.18168	2	7.65981	16.1737	138.636	2.41966	56.8025		9.77247	6.58855
24536	Tue Mar 28 12:11:50 2017_x000D_	14.7573	72.2115	128.963	2.25082	2	7.87932	16.1806	155.232	2.70931	56.4515		11.1617	0
24537	Tue Mar 28 12:11:50 2017_x000D_	14.4405	72.0164	126.606	2.2097	2	7.87932	16.1806	155.232	2.70931	56.22		19.5653	0
24538	Tue Mar 28 12:11:50 2017_x000D_	14.2119	71.4056	126.6	2.20959	2	7.87932	16.1806	155.232	2.70931	55.5869		13.1501	0
24539	Tue Mar 28 12:11:50 2017_x000D_	13.891	71.107	122.562	2.13911	2	7.87932	16.1806	155.232	2.70931	55.2544		20.781	0
24540	Tue Mar 28 12:11:50 2017_x000D_	13.5589	70.4991	119.994	2.09429	2	7.87932	16.1806	155.232	2.70931	54.6146		8.77955	21.0628
24541	Tue Mar 28 12:11:50 2017_x000D_	13.3446	70.2998	119.997	2.09434	2	7.63149	16.8375	75.3081	1.31438	53.7667		19.612	0
24542	Tue Mar 28 12:11:50 2017_x000D_	13.1153	69.6876	119.993	2.09428	2	7.63149	16.8375	75.3081	1.31438	53.1338		11.1993	0
24543	Tue Mar 28 12:11:50 2017_x000D_	12.8971	69.3847	118.664	2.07107	2	7.63149	16.8375	75.3081	1.31438	52.8104		11.1986	0
24544	Tue Mar 28 12:11:51 2017_x000D_	12.6788	69.0819	119.996	2.09432	2	7.63149	16.8375	75.3081	1.31438	52.4876		9.82057	29.5226
24545	Tue Mar 28 12:11:51 2017_x000D_	12.5641	68.7753	116.064	2.02571	2	8.03267	17.7361	79.9968	1.39621	51.24		18.1281	0
24546	Tue Mar 28 12:11:51 2017_x000D_	12.2344	68.2689	119.995	2.09431	2	8.03267	17.7361	79.9968	1.39621	50.7072		9.8283	0
24547	Tue Mar 28 12:11:51 2017_x000D_	12.1195	67.9621	116.066	2.02573	2	8.03267	17.7361	79.9968	1.39621	50.392		13.9154	0
24548	Tue Mar 28 12:11:51 2017_x000D_	11.897	67.5551	116.066	2.02574	2	8.03267	17.7361	79.9968	1.39621	49.9686		12.8249	23.7603
24549	Tue Mar 28 12:11:51 2017_x000D_	11.778	67.1445	118.661	2.07102	2	8.44321	18.4134	81.3632	1.42006	48.8451		13.9289	0
24550	Tue Mar 28 12:11:51 2017_x000D_	11.5553	66.7371	118.661	2.07102	2	8.44321	18.4134	81.3632	1.42006	48.4238		8.82165	0
24551	Tue Mar 28 12:11:51 2017_x000D_	11.3402	66.5366	118.664	2.07107	2	8.44321	18.4134	81.3632	1.42006	48.2103		12.8418	0
24552	Tue Mar 28 12:11:51 2017_x000D_	11.2209	66.1255	121.142	2.11432	2	8.44321	18.4134	81.3632	1.42006	47.7929		6.9765	0
24553	Tue Mar 28 12:11:51 2017_x000D_	11.0095	66.0286	122.552	2.13893	2	8.44321	18.4134	81.3632	1.42006	47.6843		6.22029	14.6835
24554	Tue Mar 28 12:11:51 2017_x000D_	11.0018	65.8214	122.548	2.13887	2	8.87261	18.6483	45	0.785398	47.2211		11.2509	0
24555	Tue Mar 28 12:11:51 2017_x000D_	10.7826	65.5171	124.082	2.16564	2	8.87261	18.6483	45	0.785398	46.9077		4.4299	0
24556	Tue Mar 28 12:11:51 2017_x000D_	10.6746	65.4164	124.979	2.18129	2	8.87261	18.6483	45	0.785398	46.8028		13.9624	0
24557	Tue Mar 28 12:11:51 2017_x000D_	10.4514	65.008	124.977	2.18126	2	8.87261	18.6483	45	0.785398	46.3866		8.83217	59.5566
24558	Tue Mar 28 12:11:51 2017_x000D_	10.2361	64.8072	119.995	2.09431	2	10.8376	18.931	45	0.785398	45.8801		6.98478	0
24559	Tue Mar 28 12:11:51 2017_x000D_	10.1248	64.6027	109.658	1.9139	2	10.8376	18.931	45	0.785398	45.6773		3.10977	0
24560	Tue Mar 28 12:11:51 2017_x000D_	10.0212	64.6062	101.118	1.76485	2	10.8376	18.931	45	0.785398	45.6825		4.43429	0
24561	Tue Mar 28 12:11:51 2017_x000D_	10.1294	64.7069	92.1351	1.60806	2	10.8376	18.931	45	0.785398	45.7814		3.11577	164.599
24562	Tue Mar 28 12:11:51 2017_x000D_	10.0256	64.7104	83.5809	1.45876	2	16.3102	19.3232	45	0.785398	45.8202		4.41524	0
24563	Tue Mar 28 12:11:51 2017_x000D_	9.92551	64.8183	66.8213	1.16625	2	16.3102	19.3232	45	0.785398	45.9409		3.10727	0
24564	Tue Mar 28 12:11:51 2017_x000D_	9.92155	64.7148	59.971	1.04669	2	16.3102	19.3232	45	0.785398	45.839		3.10448	0
24565	Tue Mar 28 12:11:52 2017_x000D_	10.025	64.7122	40.5046	0.706938	2	16.3102	19.3232	45	0.785398	45.8221		6.22686	0
24566	Tue Mar 28 12:11:52 2017_x000D_	10.0168	64.5048	32.2627	0.563091	2	16.3102	19.3232	45	0.785398	45.6178		6.94267	52.9638
24567	Tue Mar 28 12:11:52 2017_x000D_	10.2203	64.3946	16.4868	0.287749	2	18.054	19.5989	37.1611	0.648583	45.4755		6.23705	0
24568	Tue Mar 28 12:11:52 2017_x000D_	10.4281	64.3881	10.7109	0.18694	2	18.054	19.5989	37.1611	0.648583	45.4338		6.9518	0
24569	Tue Mar 28 12:11:52 2017_x000D_	10.632	64.278	7.74504	0.135177	2	18.054	19.5989	37.1611	0.648583	45.2914		21.8261	0
24570	Tue Mar 28 12:11:52 2017_x000D_	11.3592	64.2559	7.44864	0.130003	2	18.054	19.5989	37.1611	0.648583	45.156		12.4708	32.887
24571	Tue Mar 28 12:11:52 2017_x000D_	11.7747	64.2432	7.44973	0.130022	2	19.1497	19.6331	37.1611	0.648583	45.2156		25.1091	0
24572	Tue Mar 28 12:11:52 2017_x000D_	12.6017	64.1144	11.2046	0.195557	2	19.1497	19.6331	37.1611	0.648583	44.9607		9.82253	0
24573	Tue Mar 28 12:11:52 2017_x000D_	12.909	64.0014	13.634	0.237958	2	19.1497	19.6331	37.1611	0.648583	44.805		12.8191	0
24574	Tue Mar 28 12:11:52 2017_x000D_	13.3202	63.8852	16.4956	0.287902	2	19.1497	19.6331	37.1611	0.648583	44.6344		21.9848	19.7286
24575	Tue Mar 28 12:11:52 2017_x000D_	14.0422	63.7597	20.201	0.352573	2	19.807	19.6536	10.5043	0.183335	44.4812		6.94103	0
24576	Tue Mar 28 12:11:52 2017_x000D_	14.2458	63.6498	23.0267	0.401892	2	19.807	19.6536	10.5043	0.183335	44.3463		20.8097	0
24577	Tue Mar 28 12:11:52 2017_x000D_	14.8562	63.3203	25.7495	0.449414	2	19.807	19.6536	10.5043	0.183335	43.9465		9.81868	0
24578	Tue Mar 28 12:11:52 2017_x000D_	15.1634	63.2074	29.7041	0.518435	2	19.807	19.6536	10.5043	0.183335	43.8006		9.80075	27.0462
24579	Tue Mar 28 12:11:52 2017_x000D_	15.47	63.0946	25.7507	0.449434	2	20.6737	19.9018	8.05384	0.140566	43.5051		20.7936	0
24580	Tue Mar 28 12:11:52 2017_x000D_	16.0799	62.7653	28.366	0.495081	2	20.6737	19.9018	8.05384	0.140566	43.109		6.92904	0
24581	Tue Mar 28 12:11:52 2017_x000D_	16.2831	62.6555	25.7499	0.449421	2	20.6737	19.9018	8.05384	0.140566	42.9786		20.7776	0
24582	Tue Mar 28 12:11:52 2017_x000D_	16.8925	62.3264	23.0232	0.401831	2	20.6737	19.9018	8.05384	0.140566	42.5928		12.7775	0
24583	Tue Mar 28 12:11:52 2017_x000D_	17.3024	62.2107	25.7507	0.449434	2	20.6737	19.9018	8.05384	0.140566	42.443		16.664	14.6529
24584	Tue Mar 28 12:11:52 2017_x000D_	17.8114	61.9883	19.2794	0.336489	2	21.1021	20.1364	6.726	0.117391	41.9811		9.79586	0
24585	Tue Mar 28 12:11:52 2017_x000D_	18.1179	61.8757	23.0245	0.401853	2	21.1021	20.1364	6.726	0.117391	41.8458		19.5674	0
24586	Tue Mar 28 12:11:53 2017_x000D_	18.73	61.6504	17.2666	0.301359	2	21.1021	20.1364	6.726	0.117391	41.5817		0	0
24587	Tue Mar 28 12:11:53 2017_x000D_	18.73	61.6504	17.2666	0.301359	2	21.1021	20.1364	6.726	0.117391	41.5817		20.7479	89.1223
24588	Tue Mar 28 12:11:53 2017_x000D_	19.3386	61.3219	20.1914	0.352407	2	23.433	21.9782	45	0.785398	39.5562		9.27993	0
24589	Tue Mar 28 12:11:53 2017_x000D_	19.6478	61.3129	19.2787	0.336477	2	23.433	21.9782	45	0.785398	39.5164		22.5047	0
24590	Tue Mar 28 12:11:53 2017_x000D_	20.3625	61.085	20.1942	0.352455	2	23.433	21.9782	45	0.785398	39.2272		9.76386	0
24591	Tue Mar 28 12:11:53 2017_x000D_	20.6679	60.9725	16.4796	0.287623	2	23.433	21.9782	45	0.785398	39.0922		20.7211	78.8996
24592	Tue Mar 28 12:11:53 2017_x000D_	21.2757	60.6444	19.2767	0.336442	2	25.3247	23.8053	65.232	1.13851	37.0609		12.3561	0
24593	Tue Mar 28 12:11:53 2017_x000D_	21.6874	60.6326	19.2794	0.336488	2	25.3247	23.8053	65.232	1.13851	37.0065		19.5179	0
24594	Tue Mar 28 12:11:53 2017_x000D_	22.298	60.408	19.2791	0.336485	2	25.3247	23.8053	65.232	1.13851	36.7276		6.17354	0
24595	Tue Mar 28 12:11:53 2017_x000D_	22.5037	60.4021	19.2805	0.336508	2	25.3247	23.8053	65.232	1.13851	36.7054		11.1312	69.6879
24596	Tue Mar 28 12:11:53 2017_x000D_	22.8056	60.1864	20.1942	0.352455	2	26.7777	25.6177	81.3632	1.42006	34.7962		9.74845	0
24597	Tue Mar 28 12:11:53 2017_x000D_	23.1106	60.0743	21.9971	0.383921	2	26.7777	25.6177	81.3632	1.42006	34.6512		18.7478	0
24598	Tue Mar 28 12:11:53 2017_x000D_	23.7237	59.9533	19.28	0.3365	2	26.7777	25.6177	81.3632	1.42006	34.4712		13.7855	0
24599	Tue Mar 28 12:11:53 2017_x000D_	24.128	59.7349	19.2785	0.336473	2	26.7777	25.6177	81.3632	1.42006	34.2199		13.7803	0
24600	Tue Mar 28 12:11:53 2017_x000D_	24.5321	59.5165	19.2769	0.336446	2	26.7777	25.6177	81.3632	1.42006	33.9731		9.24668	32.7941
24601	Tue Mar 28 12:11:53 2017_x000D_	24.8402	59.5078	20.1955	0.352479	2	27.3945	26.5202	45	0.785398	33.0863		16.5753	0
24602	Tue Mar 28 12:11:53 2017_x000D_	25.3465	59.2866	19.278	0.336465	2	27.3945	26.5202	45	0.785398	32.8303		6.15538	0
24603	Tue Mar 28 12:11:53 2017_x000D_	25.5516	59.2809	19.2794	0.336489	2	27.3945	26.5202	45	0.785398	32.8125		6.88739	0
24604	Tue Mar 28 12:11:53 2017_x000D_	25.7536	59.1718	22.0001	0.383974	2	27.3945	26.5202	45	0.785398	32.6928		16.5729	58.7885
24605	Tue Mar 28 12:11:53 2017_x000D_	26.2599	58.9508	23.0339	0.402018	2	28.1902	28.311	76.9872	1.34368	30.7005		6.87947	0
24606	Tue Mar 28 12:11:53 2017_x000D_	26.4616	58.8417	20.1942	0.352455	2	28.1902	28.311	76.9872	1.34368	30.5796		16.558	0
24607	Tue Mar 28 12:11:53 2017_x000D_	26.9674	58.6208	19.2761	0.336431	2	28.1902	28.311	76.9872	1.34368	30.3345		6.87804	0
24608	Tue Mar 28 12:11:54 2017_x000D_	27.1691	58.5118	21.9985	0.383946	2	28.1902	28.311	76.9872	1.34368	30.2181		12.6683	117.494
24609	Tue Mar 28 12:11:54 2017_x000D_	27.5755	58.3971	19.2759	0.336427	2	29.7806	31.89	79.0736	1.38009	26.5987		6.87398	0
24610	Tue Mar 28 12:11:54 2017_x000D_	27.7771	58.2882	21.9989	0.383954	2	29.7806	31.89	79.0736	1.38009	26.4741		12.6617	0
24611	Tue Mar 28 12:11:54 2017_x000D_	28.1833	58.1736	19.2756	0.336423	2	29.7806	31.89	79.0736	1.38009	26.3321		6.14038	0
24612	Tue Mar 28 12:11:54 2017_x000D_	28.3879	58.1679	19.2769	0.336446	2	29.7806	31.89	79.0736	1.38009	26.3148		4.36163	0
24613	Tue Mar 28 12:11:54 2017_x000D_	28.4873	58.0618	23.0349	0.402035	2	29.7806	31.89	79.0736	1.38009	26.2037		18.669	79.3463
24614	Tue Mar 28 12:11:54 2017_x000D_	29.0979	57.9417	25.7733	0.449829	2	30.7639	34.3453	75.3081	1.31438	23.6551		6.91174	0
24615	Tue Mar 28 12:11:54 2017_x000D_	29.1942	57.7324	32.3254	0.564185	2	30.7639	34.3453	75.3081	1.31438	23.4397		3.07623	0
24616	Tue Mar 28 12:11:54 2017_x000D_	29.2967	57.7295	38.7697	0.676658	2	30.7639	34.3453	75.3081	1.31438	23.4302		6.88685	0
24617	Tue Mar 28 12:11:54 2017_x000D_	29.2013	57.9383	57.425	1.00226	2	30.7639	34.3453	75.3081	1.31438	23.6447		3.09149	38.2052
24618	Tue Mar 28 12:11:54 2017_x000D_	29.2045	58.0413	64.0177	1.11732	2	31.3695	35.4656	70.522	1.23084	22.6793		6.17071	0
24619	Tue Mar 28 12:11:54 2017_x000D_	29.2106	58.2469	82.8145	1.44539	2	31.3695	35.4656	70.522	1.23084	22.8834		0.015	0
24620	Tue Mar 28 12:11:54 2017_x000D_	29.2103	58.2465	94.6832	1.65253	2	31.3695	35.4656	70.522	1.23084	22.883		3.08814	0
24621	Tue Mar 28 12:11:54 2017_x000D_	29.2131	58.3494	100.145	1.74786	2	31.3695	35.4656	70.522	1.23084	22.9852		3.1011	52.8233
24622	Tue Mar 28 12:11:54 2017_x000D_	29.2093	58.2461	119.333	2.08275	2	32.1733	37.0322	48.6363	0.848864	21.42		3.09768	0
24623	Tue Mar 28 12:11:54 2017_x000D_	29.2059	58.1429	125.899	2.19735	2	32.1733	37.0322	48.6363	0.848864	21.3182		3.09768	0
24624	Tue Mar 28 12:11:54 2017_x000D_	29.2025	58.0397	132.272	2.30859	2	32.1733	37.0322	48.6363	0.848864	21.2165		13.1032	0
24625	Tue Mar 28 12:11:54 2017_x000D_	28.8861	57.7386	144.467	2.52143	2	32.1733	37.0322	48.6363	0.848864	20.9657		11.1051	0
24626	Tue Mar 28 12:11:54 2017_x000D_	28.5734	57.5405	142.678	2.49021	2	32.1733	37.0322	48.6363	0.848864	20.8219		28.4923	20.7793
24627	Tue Mar 28 12:11:54 2017_x000D_	27.838	56.9395	144.466	2.5214	2	32.3618	37.6987	75.3081	1.31438	19.7655		11.1267	0
24628	Tue Mar 28 12:11:54 2017_x000D_	27.5247	56.741	142.678	2.49021	2	32.3618	37.6987	75.3081	1.31438	19.6471		30.6594	0
24629	Tue Mar 28 12:11:55 2017_x000D_	26.7853	56.0355	138.467	2.4167	2	32.3618	37.6987	75.3081	1.31438	19.166		11.1474	0
24630	Tue Mar 28 12:11:55 2017_x000D_	26.4715	55.8365	136.357	2.37987	2	32.3618	37.6987	75.3081	1.31438	19.0703		13.1687	127.752
24631	Tue Mar 28 12:11:55 2017_x000D_	26.1538	55.5336	136.357	2.37987	2	33.0453	41.9019	70.522	1.23084	15.2747		26.3369	0
24632	Tue Mar 28 12:11:55 2017_x000D_	25.5188	54.9274	128.28	2.23891	2	33.0453	41.9019	70.522	1.23084	15.0437		11.2155	0
24633	Tue Mar 28 12:11:55 2017_x000D_	25.3036	54.6217	130.055	2.26989	2	33.0453	41.9019	70.522	1.23084	14.8905		24.2963	0
24634	Tue Mar 28 12:11:55 2017_x000D_	24.7703	54.0122	127.67	2.22826	2	33.0453	41.9019	70.522	1.23084	14.6675		11.2403	33.5348
24635	Tue Mar 28 12:11:55 2017_x000D_	24.5548	53.7057	125.94	2.19806	2	33.2135	43.007	70.522	1.23084	13.7635		11.2347	0
24636	Tue Mar 28 12:11:55 2017_x000D_	24.3392	53.3995	127.669	2.22824	2	33.2135	43.007	70.522	1.23084	13.6659		24.3536	0
24637	Tue Mar 28 12:11:55 2017_x000D_	23.8046	52.7886	130.054	2.26987	2	33.2135	43.007	70.522	1.23084	13.5723		6.98718	0
24638	Tue Mar 28 12:11:55 2017_x000D_	23.6948	52.5832	132.287	2.30884	2	33.2135	43.007	70.522	1.23084	13.5022		11.2563	105.621
24639	Tue Mar 28 12:11:55 2017_x000D_	23.4788	52.2764	134.233	2.34281	2	33.2719	46.5272	70.522	1.23084	11.356		17.6499	0
24640	Tue Mar 28 12:11:55 2017_x000D_	23.0532	51.8702	134.234	2.34283	2	33.2719	46.5272	70.522	1.23084	11.5312		6.99795	0
24641	Tue Mar 28 12:11:55 2017_x000D_	22.9432	51.6645	136.335	2.3795	2	33.2719	46.5272	70.522	1.23084	11.5358		17.669	0
24642	Tue Mar 28 12:11:55 2017_x000D_	22.5172	51.2578	136.335	2.3795	2	33.2719	46.5272	70.522	1.23084	11.7491		8.8377	0
24643	Tue Mar 28 12:11:55 2017_x000D_	22.3041	51.0544	136.335	2.3795	2	33.2719	46.5272	70.522	1.23084	11.8654		15.6052	32.9592
24644	Tue Mar 28 12:11:55 2017_x000D_	21.881	50.7518	138.441	2.41625	2	33.2219	47.6247	70.522	1.23084	11.7641		13.2747	0
24645	Tue Mar 28 12:11:55 2017_x000D_	21.5608	50.4464	142.627	2.48932	2	33.2219	47.6247	70.522	1.23084	11.9976		15.6338	0
24646	Tue Mar 28 12:11:55 2017_x000D_	21.1371	50.143	140.39	2.45028	2	33.2219	47.6247	70.522	1.23084	12.3444		11.3013	0
24647	Tue Mar 28 12:11:55 2017_x000D_	20.9202	49.835	142.624	2.48925	2	33.2219	47.6247	70.522	1.23084	12.4987		6.20867	19.7724
24648	Tue Mar 28 12:11:55 2017_x000D_	20.7133	49.8398	142.628	2.48934	2	33.192	48.2831	70.522	1.23084	12.5754		20.0976	0
24649	Tue Mar 28 12:11:55 2017_x000D_	20.2821	49.3271	140.387	2.45022	2	33.192	48.2831	70.522	1.23084	12.952		9.85152	0
24650	Tue Mar 28 12:11:55 2017_x000D_	19.9684	49.23	140.702	2.45572	2	33.192	48.2831	70.522	1.23084	13.2575		20.0803	0
24651	Tue Mar 28 12:11:56 2017_x000D_	19.4364	48.8238	142.627	2.48931	2	33.192	48.2831	70.522	1.23084	13.7662		8.88228	0
24652	Tue Mar 28 12:11:56 2017_x000D_	19.2222	48.6194	142.626	2.48929	2	33.192	48.2831	70.522	1.23084	13.9738		8.88869	0
24653	Tue Mar 28 12:11:56 2017_x000D_	19.0078	48.4149	142.625	2.48927	2	33.192	48.2831	70.522	1.23084	14.1848		15.698	0
24654	Tue Mar 28 12:11:56 2017_x000D_	18.5824	48.1102	140.393	2.45032	2	33.192	48.2831	70.522	1.23084	14.6106		4.4369	0
24655	Tue Mar 28 12:11:56 2017_x000D_	18.4754	48.0081	140.702	2.45572	2	33.192	48.2831	70.522	1.23084	14.7192		7.0102	0
24656	Tue Mar 28 12:11:56 2017_x000D_	18.2643	47.9079	138.451	2.41642	2	33.192	48.2831	70.522	1.23084	14.9324		13.3512	92.3578
24657	Tue Mar 28 12:11:56 2017_x000D_	17.9421	47.6009	142.625	2.48927	2	33.2702	51.3607	70.522	1.23084	15.7825		4.4516	0
24658	Tue Mar 28 12:11:56 2017_x000D_	17.8349	47.4983	138.45	2.41641	2	33.2702	51.3607	70.522	1.23084	15.9112		8.90783	0
24659	Tue Mar 28 12:11:56 2017_x000D_	17.62	47.2934	138.45	2.4164	2	33.2702	51.3607	70.522	1.23084	16.1701		8.9099	0
24660	Tue Mar 28 12:11:56 2017_x000D_	17.4051	47.0884	138.449	2.4164	2	33.2702	51.3607	70.522	1.23084	16.4303		11.34	111.996
24661	Tue Mar 28 12:11:56 2017_x000D_	17.0863	46.8853	132.325	2.3095	2	33.3185	55.0936	70.522	1.23084	18.1896		7.05442	0
24662	Tue Mar 28 12:11:56 2017_x000D_	16.9753	46.678	130.1	2.27067	2	33.3185	55.0936	70.522	1.23084	18.3827		3.14846	0
24663	Tue Mar 28 12:11:56 2017_x000D_	16.9721	46.5731	123.543	2.15622	2	33.3185	55.0936	70.522	1.23084	18.4338		3.11752	0
24664	Tue Mar 28 12:11:56 2017_x000D_	16.8682	46.575	118.189	2.06279	2	33.3185	55.0936	70.522	1.23084	18.5251		7.038	72.5555
24665	Tue Mar 28 12:11:56 2017_x000D_	16.7578	46.368	104.36	1.82142	2	33.4266	57.5097	81.5723	1.42371	20.0496		4.44538	0
24666	Tue Mar 28 12:11:56 2017_x000D_	16.6506	46.2657	88.9853	1.55309	2	33.4266	57.5097	81.5723	1.42371	20.1956		6.28861	0
24667	Tue Mar 28 12:11:56 2017_x000D_	16.6435	46.0562	83.0608	1.44969	2	33.4266	57.5097	81.5723	1.42371	20.3188		4.39734	0
24668	Tue Mar 28 12:11:56 2017_x000D_	16.744	45.9495	73.6145	1.28482	2	33.4266	57.5097	81.5723	1.42371	20.2965		6.97003	46.383
24669	Tue Mar 28 12:11:56 2017_x000D_	16.8406	45.7382	57.4588	1.00285	2	33.5746	59.0487	81.5723	1.42371	21.3821		6.28892	0
24670	Tue Mar 28 12:11:56 2017_x000D_	16.8332	45.5287	48.9956	0.855135	2	33.5746	59.0487	81.5723	1.42371	21.5189		15.5399	0
24671	Tue Mar 28 12:11:56 2017_x000D_	17.238	45.2055	37.9717	0.662731	2	33.5746	59.0487	81.5723	1.42371	21.413		4.39993	0
24672	Tue Mar 28 12:11:57 2017_x000D_	17.3382	45.0984	33.6544	0.587381	2	33.5746	59.0487	81.5723	1.42371	21.4063		8.79548	0
24673	Tue Mar 28 12:11:57 2017_x000D_	17.5386	44.8844	25.4764	0.444647	2	33.5746	59.0487	81.5723	1.42371	21.3958		16.7306	19.7245
24674	Tue Mar 28 12:11:57 2017_x000D_	18.0508	44.6638	18.9337	0.330455	2	33.5446	59.7055	81.5723	1.42371	21.5942		6.94836	0
24675	Tue Mar 28 12:11:57 2017_x000D_	18.255	44.5545	16.1068	0.281117	2	33.5446	59.7055	81.5723	1.42371	21.525		25.6327	0
24676	Tue Mar 28 12:11:57 2017_x000D_	19.0788	44.3278	16.1071	0.281122	2	33.5446	59.7055	81.5723	1.42371	21.1124		12.4585	0
24677	Tue Mar 28 12:11:57 2017_x000D_	19.494	44.3194	16.1095	0.281164	2	33.5446	59.7055	81.5723	1.42371	20.8363		13.8831	26.987
24678	Tue Mar 28 12:11:57 2017_x000D_	19.9021	44.1012	16.1073	0.281126	2	33.7225	60.5873	81.5723	1.42371	21.5127		19.6314	0
24679	Tue Mar 28 12:11:57 2017_x000D_	20.5176	43.879	21.6805	0.378396	2	33.7225	60.5873	81.5723	1.42371	21.2964		9.81429	0
24680	Tue Mar 28 12:11:57 2017_x000D_	20.8253	43.7679	19.8598	0.346619	2	33.7225	60.5873	81.5723	1.42371	21.195		12.7941	0
24681	Tue Mar 28 12:11:57 2017_x000D_	21.2365	43.6548	22.7252	0.39663	2	33.7225	60.5873	81.5723	1.42371	21.0383		18.0904	23.8411
24682	Tue Mar 28 12:11:57 2017_x000D_	21.7445	43.3299	26.7442	0.466775	2	33.257	61.2314	55.7384	0.972818	21.2838		9.79814	0
24683	Tue Mar 28 12:11:57 2017_x000D_	22.0517	43.219	28.1331	0.491015	2	33.257	61.2314	55.7384	0.972818	21.2133		16.6892	0
24684	Tue Mar 28 12:11:57 2017_x000D_	22.5627	42.9991	29.4898	0.514694	2	33.257	61.2314	55.7384	0.972818	21.1373		6.92806	0
24685	Tue Mar 28 12:11:57 2017_x000D_	22.7664	42.8903	32.1033	0.560308	2	33.257	61.2314	55.7384	0.972818	21.1293		20.7738	175.235
24686	Tue Mar 28 12:11:57 2017_x000D_	23.377	42.5637	29.4901	0.5147	2	36.0744	66.3482	100.419	1.75264	26.9616		6.92541	0
24687	Tue Mar 28 12:11:57 2017_x000D_	23.5806	42.4549	32.1042	0.560324	2	36.0744	66.3482	100.419	1.75264	26.9627		19.8593	0
24688	Tue Mar 28 12:11:57 2017_x000D_	24.0845	42.0256	33.6697	0.587647	2	36.0744	66.3482	100.419	1.75264	27.1173		9.77635	0
24689	Tue Mar 28 12:11:57 2017_x000D_	24.391	41.9149	29.4891	0.514682	2	36.0744	66.3482	100.419	1.75264	27.083		8.78044	0
24690	Tue Mar 28 12:11:57 2017_x000D_	24.5912	41.7014	29.4877	0.514658	2	36.0744	66.3482	100.419	1.75264	27.1906		16.6502	35.1045
24691	Tue Mar 28 12:11:57 2017_x000D_	25.101	41.482	28.1316	0.490988	2	36.4594	67.4532	75.3081	1.31438	28.3464		11.1668	0
24692	Tue Mar 28 12:11:57 2017_x000D_	25.4045	41.2665	29.4881	0.514664	2	36.4594	67.4532	75.3081	1.31438	28.4245		9.76867	0
24693	Tue Mar 28 12:11:57 2017_x000D_	25.7108	41.156	25.479	0.444693	2	36.4594	67.4532	75.3081	1.31438	28.4091		16.6463	0
24694	Tue Mar 28 12:11:58 2017_x000D_	26.2205	40.9367	26.7421	0.466738	2	36.4594	67.4532	75.3081	1.31438	28.4246		11.1511	37.9075
24695	Tue Mar 28 12:11:58 2017_x000D_	26.5235	40.7214	25.4783	0.44468	2	37.0617	68.564	61.5484	1.07422	29.7702		19.5317	0
24696	Tue Mar 28 12:11:58 2017_x000D_	27.1359	40.5004	25.4794	0.444699	2	37.0617	68.564	61.5484	1.07422	29.7672		6.91059	0
24697	Tue Mar 28 12:11:58 2017_x000D_	27.3391	40.3919	28.1331	0.491016	2	37.0617	68.564	61.5484	1.07422	29.8026		9.76303	0
24698	Tue Mar 28 12:11:58 2017_x000D_	27.6452	40.2814	26.7431	0.466756	2	37.0617	68.564	61.5484	1.07422	29.809		18.0112	18.3426
24699	Tue Mar 28 12:11:58 2017_x000D_	28.1509	39.9578	28.1331	0.491015	2	37.4766	69.0131	75.3081	1.31438	30.5152		6.90001	0
24700	Tue Mar 28 12:11:58 2017_x000D_	28.3537	39.8493	25.4783	0.44468	2	37.4766	69.0131	75.3081	1.31438	30.5574		19.5079	0
24701	Tue Mar 28 12:11:58 2017_x000D_	28.9654	39.6287	25.4794	0.4447	2	37.4766	69.0131	75.3081	1.31438	30.5922		8.76156	0
24702	Tue Mar 28 12:11:58 2017_x000D_	29.165	39.4155	25.4775	0.444667	2	37.4766	69.0131	75.3081	1.31438	30.7425		9.25947	0
24703	Tue Mar 28 12:11:58 2017_x000D_	29.4736	39.41	24.3275	0.424595	2	37.4766	69.0131	75.3081	1.31438	30.6658		16.6049	14.5497
24704	Tue Mar 28 12:11:58 2017_x000D_	29.9821	39.1914	25.4802	0.444713	2	37.674	69.4561	75.3081	1.31438	31.2269		15.4448	0
24705	Tue Mar 28 12:11:58 2017_x000D_	30.3842	38.8699	22.7083	0.396334	2	37.674	69.4561	75.3081	1.31438	31.4429		6.89453	0
24706	Tue Mar 28 12:11:58 2017_x000D_	30.5869	38.7616	25.4779	0.444673	2	37.674	69.4561	75.3081	1.31438	31.5021		6.16895	0
24707	Tue Mar 28 12:11:58 2017_x000D_	30.7925	38.758	25.4795	0.4447	2	37.674	69.4561	75.3081	1.31438	31.4599		13.7785	26.9181
24708	Tue Mar 28 12:11:58 2017_x000D_	31.1975	38.5414	25.479	0.444692	2	37.8512	70.3357	75.3081	1.31438	32.4831		6.16595	0
24709	Tue Mar 28 12:11:58 2017_x000D_	31.403	38.5378	25.4805	0.444719	2	37.8512	70.3357	75.3081	1.31438	32.4451		6.88783	0
24710	Tue Mar 28 12:11:58 2017_x000D_	31.6055	38.4296	28.1377	0.491095	2	37.8512	70.3357	75.3081	1.31438	32.5117		11.1368	0
24711	Tue Mar 28 12:11:58 2017_x000D_	31.9082	38.2147	38.0081	0.663366	2	37.8512	70.3357	75.3081	1.31438	32.6662		4.38488	99.1152
24712	Tue Mar 28 12:11:58 2017_x000D_	32.0082	38.1081	46.8753	0.818129	2	39.0144	73.428	45	0.785398	36.0081		9.85868	0
24713	Tue Mar 28 12:11:58 2017_x000D_	31.9149	38.4232	64.0559	1.11799	2	39.0144	73.428	45	0.785398	35.7175		3.13329	0
24714	Tue Mar 28 12:11:58 2017_x000D_	31.9179	38.5276	70.6715	1.23345	2	39.0144	73.428	45	0.785398	35.6146		3.12421	0
24715	Tue Mar 28 12:11:59 2017_x000D_	31.9208	38.6317	82.8104	1.44531	2	39.0144	73.428	45	0.785398	35.512		0.0234307	55.7793
24716	Tue Mar 28 12:11:59 2017_x000D_	31.9203	38.6311	100.416	1.75258	2	40.0302	74.9853	45	0.785398	37.2478		4.41054	0
24717	Tue Mar 28 12:11:59 2017_x000D_	32.0255	38.7338	109.669	1.91408	2	40.0302	74.9853	45	0.785398	37.1247		3.14007	0
24718	Tue Mar 28 12:11:59 2017_x000D_	32.0217	38.6292	129.506	2.2603	2	40.0302	74.9853	45	0.785398	37.2277		3.13956	0
24719	Tue Mar 28 12:11:59 2017_x000D_	32.0184	38.5246	135.761	2.36947	2	40.0302	74.9853	45	0.785398	37.3306		4.41502	0
24720	Tue Mar 28 12:11:59 2017_x000D_	31.9127	38.4222	144.436	2.52089	2	40.0302	74.9853	45	0.785398	37.4534		11.2354	52.3195
24721	Tue Mar 28 12:11:59 2017_x000D_	31.5983	38.2187	159.451	2.78294	2	40.8284	76.5359	81.3632	1.42006	39.4132		6.94755	0
24722	Tue Mar 28 12:11:59 2017_x000D_	31.3899	38.1177	162.286	2.83243	2	40.8284	76.5359	81.3632	1.42006	39.5606		21.8567	0
24723	Tue Mar 28 12:11:59 2017_x000D_	30.6672	38.0255	166.017	2.89754	2	40.8284	76.5359	81.3632	1.42006	39.8284		13.9191	0
24724	Tue Mar 28 12:11:59 2017_x000D_	30.2498	37.8229	166.014	2.89748	2	40.8284	76.5359	81.3632	1.42006	40.1323		12.7859	29.0324
24725	Tue Mar 28 12:11:59 2017_x000D_	29.835	37.725	163.206	2.84849	2	41.2222	77.4199	45	0.785398	41.2959		23.703	0
24726	Tue Mar 28 12:11:59 2017_x000D_	29.1051	37.4225	159.455	2.78302	2	41.2222	77.4199	45	0.785398	41.7925		12.8026	0
24727	Tue Mar 28 12:11:59 2017_x000D_	28.6898	37.3243	156.736	2.73555	2	41.2222	77.4199	45	0.785398	42.0085		23.7381	0
24728	Tue Mar 28 12:11:59 2017_x000D_	27.9588	37.0214	152.8	2.66686	2	41.2222	77.4199	45	0.785398	42.5201		13.3444	23.3661
24729	Tue Mar 28 12:11:59 2017_x000D_	27.6399	36.7113	148.699	2.59529	2	41.6262	78.0858	81.3632	1.42006	43.6745		20.974	0
24730	Tue Mar 28 12:11:59 2017_x000D_	27.0109	36.4061	146.213	2.5519	2	41.6262	78.0858	81.3632	1.42006	44.1679		8.90836	0
24731	Tue Mar 28 12:11:59 2017_x000D_	26.7979	36.1992	146.211	2.55186	2	41.6262	78.0858	81.3632	1.42006	44.4338		13.9943	0
24732	Tue Mar 28 12:11:59 2017_x000D_	26.3782	35.9956	146.213	2.55191	2	41.6262	78.0858	81.3632	1.42006	44.767		8.91685	0
24733	Tue Mar 28 12:11:59 2017_x000D_	26.165	35.7885	146.211	2.55187	2	41.6262	78.0858	81.3632	1.42006	45.0345		22.6569	13.0912
24734	Tue Mar 28 12:11:59 2017_x000D_	25.5314	35.3775	146.212	2.55188	2	41.6059	78.5217	46.2894	0.807903	46.0414		8.92748	0
24735	Tue Mar 28 12:11:59 2017_x000D_	25.3179	35.1702	146.21	2.55184	2	41.6059	78.5217	46.2894	0.807903	46.3104		18.3246	0
24736	Tue Mar 28 12:12:00 2017_x000D_	24.7903	34.8624	150.226	2.62193	2	41.6059	78.5217	46.2894	0.807903	46.7857		7.01332	0
24737	Tue Mar 28 12:12:00 2017_x000D_	24.5799	34.7605	152.783	2.66656	2	41.6059	78.5217	46.2894	0.807903	46.9567		18.3441	9.1478
24738	Tue Mar 28 12:12:00 2017_x000D_	24.0519	34.4521	148.696	2.59524	2	41.8129	78.7456	46.0071	0.802975	47.7218		9.90502	0
24739	Tue Mar 28 12:12:00 2017_x000D_	23.7374	34.3516	152.783	2.66657	2	41.8129	78.7456	46.0071	0.802975	47.9328		17.9038	0
24740	Tue Mar 28 12:12:00 2017_x000D_	23.3091	33.936	152.777	2.66646	2	41.8129	78.7456	46.0071	0.802975	48.4798		12.9029	0
24741	Tue Mar 28 12:12:00 2017_x000D_	22.8906	33.8368	155.467	2.71341	2	41.8129	78.7456	46.0071	0.802975	48.7325		7.04138	14.5068
24742	Tue Mar 28 12:12:00 2017_x000D_	22.6795	33.7342	152.781	2.66653	2	42.0097	79.1873	46.0071	0.802975	49.3927		11.3758	0
24743	Tue Mar 28 12:12:00 2017_x000D_	22.3614	33.5278	151.328	2.64117	2	42.0097	79.1873	46.0071	0.802975	49.7076		18.4065	0
24744	Tue Mar 28 12:12:00 2017_x000D_	21.8314	33.2187	155.463	2.71333	2	42.0097	79.1873	46.0071	0.802975	50.2024		12.4783	0
24745	Tue Mar 28 12:12:00 2017_x000D_	21.4155	33.2248	155.469	2.71345	2	42.0097	79.1873	46.0071	0.802975	50.3654		17.9613	29.0135
24746	Tue Mar 28 12:12:00 2017_x000D_	20.9856	32.8081	155.462	2.71332	2	42.4033	80.0707	65.232	1.13851	51.889		12.9486	0
24747	Tue Mar 28 12:12:00 2017_x000D_	20.5657	32.7082	152.783	2.66657	2	42.4033	80.0707	65.232	1.13851	52.1545		18.4507	0
24748	Tue Mar 28 12:12:00 2017_x000D_	20.0344	32.3984	156.696	2.73486	2	42.4033	80.0707	65.232	1.13851	52.6594		9.95417	0
24749	Tue Mar 28 12:12:00 2017_x000D_	19.7185	32.2969	152.784	2.66658	2	42.4033	80.0707	65.232	1.13851	52.8861		7.06428	0
24750	Tue Mar 28 12:12:00 2017_x000D_	19.5066	32.1942	155.464	2.71336	2	42.4033	80.0707	65.232	1.13851	53.0699		21.2248	43.5096
24751	Tue Mar 28 12:12:00 2017_x000D_	18.8702	31.8851	152.785	2.66659	2	42.9935	81.3955	45	0.785398	55.0746		7.07098	0
24752	Tue Mar 28 12:12:00 2017_x000D_	18.6581	31.7823	155.463	2.71334	2	42.9935	81.3955	45	0.785398	55.2601		14.162	0
24753	Tue Mar 28 12:12:00 2017_x000D_	18.2334	31.5762	155.463	2.71333	2	42.9935	81.3955	45	0.785398	55.633		14.17	0
24754	Tue Mar 28 12:12:00 2017_x000D_	17.8085	31.3699	155.462	2.71333	2	42.9935	81.3955	45	0.785398	56.0075		14.1767	18.2785
24755	Tue Mar 28 12:12:00 2017_x000D_	17.3834	31.1635	155.462	2.71332	2	43.4072	81.8428	8.63681	0.150741	56.9704		7.09504	0
24756	Tue Mar 28 12:12:00 2017_x000D_	17.1707	31.0601	152.786	2.66662	2	43.4072	81.8428	8.63681	0.150741	57.1597		7.0898	0
24757	Tue Mar 28 12:12:00 2017_x000D_	16.958	30.9571	155.461	2.71331	2	43.4072	81.8428	8.63681	0.150741	57.3491		7.10175	0
24758	Tue Mar 28 12:12:01 2017_x000D_	16.7451	30.8536	152.787	2.66663	2	43.4072	81.8428	8.63681	0.150741	57.5393		14.1969	41.4075
24759	Tue Mar 28 12:12:01 2017_x000D_	16.3194	30.6469	152.787	2.66664	2	44.2243	82.9552	24.768	0.432284	59.2861		6.27956	0
24760	Tue Mar 28 12:12:01 2017_x000D_	16.1101	30.6497	152.791	2.6667	2	44.2243	82.9552	24.768	0.432284	59.3824		9.0466	0
24761	Tue Mar 28 12:12:01 2017_x000D_	15.8933	30.4401	152.787	2.66664	2	44.2243	82.9552	24.768	0.432284	59.6698		6.28256	0
24762	Tue Mar 28 12:12:01 2017_x000D_	15.6839	30.4429	152.791	2.6667	2	44.2243	82.9552	24.768	0.432284	59.767		13.574	0
24763	Tue Mar 28 12:12:01 2017_x000D_	15.3588	30.1282	148.726	2.59576	2	44.2243	82.9552	24.768	0.432284	60.1989		3.14117	28.9118
24764	Tue Mar 28 12:12:01 2017_x000D_	15.2541	30.1293	142.179	2.48149	2	45.0717	83.4142	29.0077	0.50628	61.0604		3.12012	0
24765	Tue Mar 28 12:12:01 2017_x000D_	15.1501	30.1302	123.286	2.15174	2	45.0717	83.4142	29.0077	0.50628	61.1104		3.19126	0
24766	Tue Mar 28 12:12:01 2017_x000D_	15.1541	30.2365	116.658	2.03606	2	45.0717	83.4142	29.0077	0.50628	61.0158		4.53618	0
24767	Tue Mar 28 12:12:01 2017_x000D_	15.263	30.3414	107.217	1.87129	2	45.0717	83.4142	29.0077	0.50628	60.871		0.0201246	14.4545
24768	Tue Mar 28 12:12:01 2017_x000D_	15.2636	30.3417	89.1685	1.55628	2	45.4954	83.6436	18.5123	0.3231	61.2785		4.43619	0
24769	Tue Mar 28 12:12:01 2017_x000D_	15.1627	30.4498	80.2208	1.40012	2	45.4954	83.6436	18.5123	0.3231	61.2344		3.17294	0
24770	Tue Mar 28 12:12:01 2017_x000D_	15.159	30.3441	68.1376	1.18922	2	45.4954	83.6436	18.5123	0.3231	61.3281		3.17027	0
24771	Tue Mar 28 12:12:01 2017_x000D_	15.155	30.2385	53.258	0.929528	2	45.4954	83.6436	18.5123	0.3231	61.4219		6.96888	20.4716
24772	Tue Mar 28 12:12:01 2017_x000D_	15.3604	30.13	38.4684	0.6714	2	46.1359	83.879	0	0	61.9361		7.0445	0
24773	Tue Mar 28 12:12:01 2017_x000D_	15.4575	29.9162	31.8965	0.556699	2	46.1359	83.879	0	0	62.0737		3.13224	0
24774	Tue Mar 28 12:12:01 2017_x000D_	15.5619	29.9149	25.2219	0.440204	2	46.1359	83.879	0	0	62.0233		6.9865	0
24775	Tue Mar 28 12:12:01 2017_x000D_	15.7677	29.8059	22.4388	0.391631	2	46.1359	83.879	0	0	62.0172		18.2072	35.3109
24776	Tue Mar 28 12:12:01 2017_x000D_	16.28	29.4805	18.6161	0.324912	2	47.2408	83.4733	340.522	5.94323	62.2398		12.562	0
24777	Tue Mar 28 12:12:01 2017_x000D_	16.6987	29.4752	18.6189	0.32496	2	47.2408	83.4733	340.522	5.94323	62.0372		23.7837	0
24778	Tue Mar 28 12:12:01 2017_x000D_	17.4205	29.1473	22.4392	0.391638	2	47.2408	83.4733	340.522	5.94323	61.9723		6.27348	0
24779	Tue Mar 28 12:12:02 2017_x000D_	17.6296	29.1447	22.4407	0.391664	2	47.2408	83.4733	340.522	5.94323	61.8742		23.7675	0
24780	Tue Mar 28 12:12:02 2017_x000D_	18.3509	28.817	26.4976	0.46247	2	47.2408	83.4733	340.522	5.94323	61.8218		9.86248	35.3098
24781	Tue Mar 28 12:12:02 2017_x000D_	18.6607	28.707	27.8994	0.486937	2	48.3457	83.0677	351.074	6.12739	61.9378		11.2499	0
24782	Tue Mar 28 12:12:02 2017_x000D_	18.9671	28.4908	29.2673	0.510811	2	48.3457	83.0677	351.074	6.12739
24783	Tue Mar 28 12:12:02 2017_x000D_	19.4789	28.1659	33.4868	0.584455	2	48.3457	83.0677	351.074	6.12739
24784	Tue Mar 28 12:12:02 2017_x000D_	19.6842	28.0572	36.0568	0.629309	2	48.3457	83.0677	351.074	6.12739
24785	Tue Mar 28 12:12:02 2017_x000D_	19.886	27.8423	36.0561	0.629298	2	48.7794	83.0795	352.345	6.14958
24786	Tue Mar 28 12:12:02 2017_x000D_	20.5017	27.5164	38.4799	0.671601	2	48.7794	83.0795	352.345	6.14958
24787	Tue Mar 28 12:12:02 2017_x000D_	20.6026	27.409	37.8478	0.660569	2	48.7794	83.0795	352.345	6.14958
24788	Tue Mar 28 12:12:02 2017_x000D_	21.1101	26.9783	36.0564	0.629302	2	48.7794	83.0795	352.345	6.14958
24789	Tue Mar 28 12:12:02 2017_x000D_	21.3152	26.8697	38.4799	0.6716	2	49.0169	82.6502	352.345	6.14958
24790	Tue Mar 28 12:12:02 2017_x000D_	21.7219	26.5465	36.0565	0.629304	2	49.0169	82.6502	352.345	6.14958
24791	Tue Mar 28 12:12:02 2017_x000D_	22.0278	26.3306	37.848	0.660573	2	49.0169	82.6502	352.345	6.14958
24792	Tue Mar 28 12:12:02 2017_x000D_	22.3334	26.1148	36.0566	0.629307	2	49.0169	82.6502	352.345	6.14958
24793	Tue Mar 28 12:12:02 2017_x000D_	22.7365	25.6855	36.0554	0.629285	2	51.1851	82.7094	355.028	6.1964
24794	Tue Mar 28 12:12:02 2017_x000D_	22.9448	25.6833	36.0567	0.629309	2	51.1851	82.7094	355.028	6.1964
24795	Tue Mar 28 12:12:02 2017_x000D_	23.3478	25.2541	36.0555	0.629287	2	51.1851	82.7094	355.028	6.1964
24796	Tue Mar 28 12:12:02 2017_x000D_	23.7575	25.0373	36.0563	0.6293	2	51.1851	82.7094	355.028	6.1964
24797	Tue Mar 28 12:12:02 2017_x000D_	24.167	24.8206	36.057	0.629313	2	51.1851	82.7094	355.028	6.1964
24798	Tue Mar 28 12:12:02 2017_x000D_	24.3684	24.6061	36.0564	0.629303	2	54.0342	82.1337	0	0
24799	Tue Mar 28 12:12:02 2017_x000D_	24.7778	24.3895	36.0571	0.629316	2	54.0342	82.1337	0	0
24800	Tue Mar 28 12:12:03 2017_x000D_	24.9792	24.175	36.0565	0.629305	2	54.0342	82.1337	0	0
24801	Tue Mar 28 12:12:03 2017_x000D_	25.0797	24.0678	31.8982	0.556728	2	54.0342	82.1337	0	0
24802	Tue Mar 28 12:12:03 2017_x000D_	25.2844	23.9596	34.4084	0.60054	2	55.3449	81.9517	348.986	6.09095
24803	Tue Mar 28 12:12:03 2017_x000D_	25.6902	23.6369	31.8976	0.556717	2	55.3449	81.9517	348.986	6.09095
24804	Tue Mar 28 12:12:03 2017_x000D_	25.7943	23.6358	33.483	0.584389	2	55.3449	81.9517	348.986	6.09095
24805	Tue Mar 28 12:12:03 2017_x000D_	26.0961	23.3143	34.4075	0.600524	2	55.3449	81.9517	348.986	6.09095
24806	Tue Mar 28 12:12:03 2017_x000D_	26.3006	23.2061	31.8969	0.556707	2	58.1721	81.8113	0	0
24807	Tue Mar 28 12:12:03 2017_x000D_	26.606	22.9907	38.4824	0.671645	2	58.1721	81.8113	0	0
24808	Tue Mar 28 12:12:03 2017_x000D_	26.9111	22.7753	40.3194	0.703706	2	58.1721	81.8113	0	0
24809	Tue Mar 28 12:12:03 2017_x000D_	27.1156	22.6671	42.6304	0.74404	2	58.1721	81.8113	0	0
24810	Tue Mar 28 12:12:03 2017_x000D_	27.1194	22.7726	62.6581	1.09359	2	58.1721	81.8113	0	0
24811	Tue Mar 28 12:12:03 2017_x000D_	27.1195	22.7722	70.7721	1.23521	2	61.8646	81.6946	0	0
24812	Tue Mar 28 12:12:03 2017_x000D_	27.1227	22.8781	77.2331	1.34797	2	61.8646	81.6946	0	0
24813	Tue Mar 28 12:12:03 2017_x000D_	27.2228	22.77	97.2894	1.69802	2	61.8646	81.6946	0	0
24814	Tue Mar 28 12:12:03 2017_x000D_	27.112	22.5584	112.373	1.96128	2	61.8646	81.6946	0	0
24815	Tue Mar 28 12:12:03 2017_x000D_	27.1117	22.5586	120.234	2.09848	2	63.8238	81.5305	0	0
24816	Tue Mar 28 12:12:03 2017_x000D_	27.1082	22.4524	126.933	2.2154	2	63.8238	81.5305	0	0
24817	Tue Mar 28 12:12:03 2017_x000D_	26.9975	22.2411	137.544	2.4006	2	63.8238	81.5305	0	0
24818	Tue Mar 28 12:12:03 2017_x000D_	26.9972	22.2413	145.784	2.5444	2	63.8238	81.5305	0	0
24819	Tue Mar 28 12:12:03 2017_x000D_	26.679	22.0315	147.369	2.57208	2	65.1333	81.3487	0	0
24820	Tue Mar 28 12:12:03 2017_x000D_	26.0426	21.6118	147.369	2.57207	2	65.1333	81.3487	0	0
24821	Tue Mar 28 12:12:03 2017_x000D_	25.7244	21.4018	145.784	2.54442	2	65.1333	81.3487	0	0
24822	Tue Mar 28 12:12:04 2017_x000D_	24.9831	20.9821	139.485	2.43448	2	65.1333	81.3487	0	0
24823	Tue Mar 28 12:12:04 2017_x000D_	24.6611	20.6655	139.791	2.43981	2	65.1333	81.3487	0	0
24824	Tue Mar 28 12:12:04 2017_x000D_	24.2315	20.2425	131.195	2.28978	2	68.8123	81.4496	0	0
24825	Tue Mar 28 12:12:04 2017_x000D_	24.013	19.9243	129.304	2.25679	2	68.8123	81.4496	0	0
24826	Tue Mar 28 12:12:04 2017_x000D_	23.6937	19.7136	126.971	2.21606	2	68.8123	81.4496	0	0
24827	Tue Mar 28 12:12:04 2017_x000D_	23.4717	19.2886	126.968	2.21601	2	68.8123	81.4496	0	0
24828	Tue Mar 28 12:12:04 2017_x000D_	23.0374	18.7579	125.276	2.18649	2	72.695	81.7738	0	0
24829	Tue Mar 28 12:12:04 2017_x000D_	22.923	18.4383	121.358	2.11809	2	72.695	81.7738	0	0
24830	Tue Mar 28 12:12:04 2017_x000D_	22.4884	17.9074	122.851	2.14415	2	72.695	81.7738	0	0
24831	Tue Mar 28 12:12:04 2017_x000D_	22.2657	17.4813	122.849	2.14413	2	72.695	81.7738	0	0
24832	Tue Mar 28 12:12:04 2017_x000D_	21.9382	17.0556	125.274	2.18644	2	75.3005	81.6276	354.416	6.18572
24833	Tue Mar 28 12:12:04 2017_x000D_	21.8201	16.6285	122.846	2.14407	2	75.3005	81.6276	354.416	6.18572
24834	Tue Mar 28 12:12:04 2017_x000D_	21.4923	16.2023	125.269	2.18636	2	75.3005	81.6276	354.416	6.18572
24835	Tue Mar 28 12:12:04 2017_x000D_	21.4923	16.2023	125.269	2.18636	2	75.3005	81.6276	354.416	6.18572
24836	Tue Mar 28 12:12:04 2017_x000D_	21.1609	15.6689	129.287	2.25649	2	77.0298	81.6751	0	0
24837	Tue Mar 28 12:12:04 2017_x000D_	20.728	15.2428	129.29	2.25653	2	77.0298	81.6751	0	0
24838	Tue Mar 28 12:12:04 2017_x000D_	20.6196	15.1363	133.383	2.32797	2	77.0298	81.6751	0	0
24839	Tue Mar 28 12:12:04 2017_x000D_	20.1864	14.7097	133.384	2.32799	2	77.0298	81.6751	0	0
24840	Tue Mar 28 12:12:04 2017_x000D_	20.0743	14.4957	135.442	2.36392	2	77.0298	81.6751	0	0
24841	Tue Mar 28 12:12:04 2017_x000D_	19.9662	14.3893	135.442	2.36392	2	79.0187	80.8592	348.986	6.09095
24842	Tue Mar 28 12:12:04 2017_x000D_	19.5359	14.0693	133.385	2.32801	2	79.0187	80.8592	348.986	6.09095
24843	Tue Mar 28 12:12:05 2017_x000D_	19.3189	13.8556	133.385	2.32801	2	79.0187	80.8592	348.986	6.09095
24844	Tue Mar 28 12:12:05 2017_x000D_	19.3118	13.6409	133.38	2.32792	2	79.0187	80.8592	348.986	6.09095
24845	Tue Mar 28 12:12:05 2017_x000D_	19.0947	13.4271	133.381	2.32793	2	80.3483	80.2428	352.345	6.14958
