# Supplementary material for: Guppies Prefer to Follow Large (Robot) Leaders Irrespective of Own Size
Source: Front Bioeng Biotechnol. 2020 May 15;8:441. doi: 10.3389/fbioe.2020.00441 (PMC7243707; doi:10.3389/fbioe.2020.00441)
Supplement: Supplementary file 3 [file Data_Sheet_1.ZIP › Raw Data/ID68.xlsx]

## Sheet: TueMar28115748201
Framenumber	Current timestamp	Robo Position x	Robo Position y	Robo Angle deg	Robo Angle rad	Fish ID	Fish Position x	Fish Position y	Fish Angle deg	Fish Angle rad	Distance_between_subjects	Mean_Distance (L300 bis L1500)	Velocity_Robo	Velocity_Fish	Mean_velocity_Robo		Fish ID	Fish Position x	Fish Position y	Fish Angle deg	Fish Angle rad	Fish ID	Fish Position x	Fish Position y	Fish Angle deg	Fish Angle rad	Fish ID	Fish Position x	Fish Position y	Fish Angle deg	Fish Angle rad	Fish ID	Fish Position x	Fish Position y	Fish Angle deg	Fish Angle rad
17508	Tue Mar 28 11:58:42 2017_x000D_	17.9074	12.4645	-71.0758	-1.24051	2	18.6158	6.7646	266.433	4.65014	5.74375	28.5392	0	0	11.3779	6.81901
17509	Tue Mar 28 11:58:42 2017_x000D_	17.9074	12.4645	-71.0758	-1.24051	2	18.6158	6.7646	266.433	4.65014	5.74375		0	0
17510	Tue Mar 28 11:58:42 2017_x000D_	17.9074	12.4645	-71.0758	-1.24051	2	18.6158	6.7646	266.433	4.65014	5.74375		6.45661	6.65437
17511	Tue Mar 28 11:58:42 2017_x000D_	17.9146	12.6796	-71.0739	-1.24047	2	18.6255	6.543	266.433	4.65014	6.17764		3.22712	0
17512	Tue Mar 28 11:58:42 2017_x000D_	17.9185	12.7871	-77.0813	-1.34532	2	18.6255	6.543	266.433	4.65014	6.284		3.2328	0
17513	Tue Mar 28 11:58:42 2017_x000D_	17.9221	12.8948	-76.5204	-1.33553	2	18.6255	6.543	266.433	4.65014	6.39063		4.58011	0
17514	Tue Mar 28 11:58:42 2017_x000D_	18.031	13.0018	-79.7766	-1.39236	2	18.6255	6.543	266.433	4.65014	6.4861		16.5243	0
17515	Tue Mar 28 11:58:42 2017_x000D_	18.154	13.5387	-76.5225	-1.33557	2	18.6255	6.543	266.433	4.65014	7.01157		13.3584	0
17516	Tue Mar 28 11:58:42 2017_x000D_	18.2733	13.9677	-73.7602	-1.28736	2	18.6255	6.543	266.433	4.65014	7.43305		26.7097	0
17517	Tue Mar 28 11:58:43 2017_x000D_	18.5121	14.8254	-73.7599	-1.28735	2	18.6255	6.543	266.433	4.65014	8.28318		17.4593	0
17518	Tue Mar 28 11:58:43 2017_x000D_	18.74	15.3609	-73.0067	-1.27421	2	18.6255	6.543	266.433	4.65014	8.81864		23.5511	0
17519	Tue Mar 28 11:58:43 2017_x000D_	18.9748	16.11	-73.7623	-1.2874	2	18.6255	6.543	266.433	4.65014	9.57337		12.8651	14.7788
17520	Tue Mar 28 11:58:43 2017_x000D_	18.989	16.5386	-73.7593	-1.28734	2	18.8255	6.9932	266.433	4.65014	9.5468		26.6487	0
17521	Tue Mar 28 11:58:43 2017_x000D_	19.2274	17.3943	-79.3575	-1.38505	2	18.8255	6.9932	266.433	4.65014	10.4089		13.3081	0
17522	Tue Mar 28 11:58:43 2017_x000D_	19.3462	17.8217	-76.5269	-1.33565	2	18.8255	6.9932	266.433	4.65014	10.841		13.3076	0
17523	Tue Mar 28 11:58:43 2017_x000D_	19.4653	18.249	-79.3595	-1.38509	2	18.8255	6.9932	266.433	4.65014	11.274		19.6015	109.317
17524	Tue Mar 28 11:58:43 2017_x000D_	19.5914	18.8901	-82.2441	-1.43543	2	19.5477	10.5648	255.308	4.45597	8.32541		12.835	0
17525	Tue Mar 28 11:58:43 2017_x000D_	19.6055	19.3177	-82.243	-1.43541	2	19.5477	10.5648	255.308	4.45597	8.75309		13.2805	0
17526	Tue Mar 28 11:58:43 2017_x000D_	19.7241	19.7442	-79.3589	-1.38507	2	19.5477	10.5648	255.308	4.45597	9.18109		19.5739	0
17527	Tue Mar 28 11:58:43 2017_x000D_	19.85	20.3844	-82.2455	-1.43545	2	19.5477	10.5648	255.308	4.45597	9.82425		19.2254	74.1256
17528	Tue Mar 28 11:58:43 2017_x000D_	19.8711	21.0249	-82.2438	-1.43543	2	19.8793	13.0133	222.839	3.88927	8.0116		13.2705	0
17529	Tue Mar 28 11:58:43 2017_x000D_	19.9899	21.451	-85.1708	-1.48651	2	19.8793	13.0133	222.839	3.88927	8.43842		6.40244	0
17530	Tue Mar 28 11:58:43 2017_x000D_	19.9969	21.6643	-85.1705	-1.48651	2	19.8793	13.0133	222.839	3.88927	8.6518		12.8049	0
17531	Tue Mar 28 11:58:43 2017_x000D_	20.0109	22.0909	-85.17	-1.4865	2	19.8793	13.0133	222.839	3.88927	9.07855		19.2013	0
17532	Tue Mar 28 11:58:43 2017_x000D_	20.0319	22.7306	-85.1692	-1.48648	2	19.8793	13.0133	222.839	3.88927	9.7185		9.59017	129.186
17533	Tue Mar 28 11:58:43 2017_x000D_	20.0424	23.0501	-85.3159	-1.48904	1	23.7466	14.9073	301.39	5.26025	8.94574		19.5092	0
17534	Tue Mar 28 11:58:43 2017_x000D_	20.1678	23.6882	-82.5336	-1.44048	1	23.7466	14.9073	301.39	5.26025	9.48219		9.59317	0
17535	Tue Mar 28 11:58:43 2017_x000D_	20.1783	24.0078	-82.2414	-1.43538	1	23.7466	14.9073	301.39	5.26025	9.77506		19.1713	0
17536	Tue Mar 28 11:58:43 2017_x000D_	20.1992	24.6465	-82.2398	-1.43535	1	23.7466	14.9073	301.39	5.26025	10.3651		7.18069	14.8091
17537	Tue Mar 28 11:58:43 2017_x000D_	20.3107	24.8583	-85.1715	-1.48652	1	24.1946	14.7	284.692	4.96881	10.8755		19.1563	0
17538	Tue Mar 28 11:58:43 2017_x000D_	20.3316	25.4965	-85.1707	-1.48651	1	24.1946	14.7	284.692	4.96881	11.4668		10.1313	0
17539	Tue Mar 28 11:58:44 2017_x000D_	20.4464	25.8141	-82.5336	-1.44048	1	24.1946	14.7	284.692	4.96881	11.7291		9.57808	0
17540	Tue Mar 28 11:58:44 2017_x000D_	20.4568	26.1332	-82.2411	-1.43538	1	24.1946	14.7	284.692	4.96881	12.0287		6.37846	6.57926
17541	Tue Mar 28 11:58:44 2017_x000D_	20.4638	26.3457	-82.2406	-1.43537	1	24.4138	14.7069	284.692	4.96881	12.2908		19.4585	0
17542	Tue Mar 28 11:58:44 2017_x000D_	20.5891	26.9821	-85.1738	-1.48656	1	24.4138	14.7069	284.692	4.96881	12.8572		9.55709	0
17543	Tue Mar 28 11:58:44 2017_x000D_	20.5995	27.3005	-85.3208	-1.48913	1	24.4138	14.7069	284.692	4.96881	13.1586		15.9385	0
17544	Tue Mar 28 11:58:44 2017_x000D_	20.6168	27.8315	-85.1728	-1.48655	1	24.4138	14.7069	284.692	4.96881	13.6628		9.5511	0
17545	Tue Mar 28 11:58:44 2017_x000D_	20.6272	28.1497	-85.3198	-1.48911	1	24.4138	14.7069	284.692	4.96881	13.9659		16.2891	0
17546	Tue Mar 28 11:58:44 2017_x000D_	20.7487	28.6789	-82.2398	-1.43535	1	24.4138	14.7069	284.692	4.96881	14.4447		6.36946	0
17547	Tue Mar 28 11:58:44 2017_x000D_	20.7557	28.8911	-82.2392	-1.43535	1	24.4138	14.7069	284.692	4.96881	14.6483		6.36337	0
17548	Tue Mar 28 11:58:44 2017_x000D_	20.7626	29.1031	-82.2387	-1.43534	1	24.4138	14.7069	284.692	4.96881	14.852		13.1724	0
17549	Tue Mar 28 11:58:44 2017_x000D_	20.8807	29.526	-85.1757	-1.4866	1	24.4138	14.7069	284.692	4.96881	15.2345		6.36037	14.6613
17550	Tue Mar 28 11:58:44 2017_x000D_	20.8876	29.7379	-85.1754	-1.48659	1	23.9853	14.4719	256.524	4.47719	15.5771		13.0382	0
17551	Tue Mar 28 11:58:44 2017_x000D_	20.7972	30.163	-82.236	-1.43529	1	23.9853	14.4719	256.524	4.47719	16.0117		7.13514	0
17552	Tue Mar 28 11:58:44 2017_x000D_	20.9081	30.3734	-79.3379	-1.38471	1	23.9853	14.4719	256.524	4.47719	16.1965		6.34491	0
17553	Tue Mar 28 11:58:44 2017_x000D_	20.9145	30.5848	-68.3536	-1.193	1	23.9853	14.4719	256.524	4.47719	16.4029		0.0108167	6.57626
17554	Tue Mar 28 11:58:44 2017_x000D_	20.9142	30.585	-60.8757	-1.06248	1	23.7662	14.465	250.173	4.36634	16.3703		7.07623	0
17555	Tue Mar 28 11:58:44 2017_x000D_	20.7021	30.4818	-54.4236	-0.949871	1	23.7662	14.465	250.173	4.36634	16.3073		4.50457	0
17556	Tue Mar 28 11:58:44 2017_x000D_	20.5937	30.3779	-33.8396	-0.590612	1	23.7662	14.465	250.173	4.36634	16.2261		3.12942	0
17557	Tue Mar 28 11:58:44 2017_x000D_	20.4894	30.3796	-27.2905	-0.476309	1	23.7662	14.465	250.173	4.36634	16.2484		0.0152971	0
17558	Tue Mar 28 11:58:44 2017_x000D_	20.4893	30.3801	-14.1516	-0.246992	1	23.7662	14.465	250.173	4.36634	16.249		3.20014	0
17559	Tue Mar 28 11:58:44 2017_x000D_	20.4932	30.4867	0.757985	0.0132293	1	23.7662	14.465	250.173	4.36634	16.3526		3.16945	0
17560	Tue Mar 28 11:58:45 2017_x000D_	20.49	30.3811	9.90455	0.172867	1	23.7662	14.465	250.173	4.36634	16.2498		4.52114	0
17561	Tue Mar 28 11:58:45 2017_x000D_	20.5983	30.4859	25.2691	0.441029	1	23.7662	14.465	250.173	4.36634	16.3311		3.13228	0
17562	Tue Mar 28 11:58:45 2017_x000D_	20.7027	30.4845	31.9418	0.557489	1	23.7662	14.465	250.173	4.36634	16.3098		11.2492	0
17563	Tue Mar 28 11:58:45 2017_x000D_	21.009	30.2682	46.8112	0.81701	1	23.7662	14.465	250.173	4.36634	16.0419		7.03333	0
17564	Tue Mar 28 11:58:45 2017_x000D_	21.1063	30.0549	48.9719	0.854722	1	23.7662	14.465	250.173	4.36634	15.8152		8.82695	0
17565	Tue Mar 28 11:58:45 2017_x000D_	21.3077	29.8404	48.972	0.854722	1	23.7662	14.465	250.173	4.36634	15.5707		15.6487	0
17566	Tue Mar 28 11:58:45 2017_x000D_	21.6063	29.4127	46.8105	0.816997	1	23.7662	14.465	250.173	4.36634	15.1029		26.7765	14.8104
17567	Tue Mar 28 11:58:45 2017_x000D_	22.3178	28.8738	42.6401	0.74421	1	23.3182	14.6724	253.576	4.42573	14.2366		22.0579	0
17568	Tue Mar 28 11:58:45 2017_x000D_	22.821	28.3377	38.5007	0.671964	1	23.3182	14.6724	253.576	4.42573	13.6743		13.8953	0
17569	Tue Mar 28 11:58:45 2017_x000D_	23.2302	28.1207	33.5132	0.584916	1	23.3182	14.6724	253.576	4.42573	13.4486		8.82271	0
17570	Tue Mar 28 11:58:45 2017_x000D_	23.4315	27.9063	33.5123	0.584901	1	23.3182	14.6724	253.576	4.42573	13.2344		22.4129	9.40693
17571	Tue Mar 28 11:58:45 2017_x000D_	24.0416	27.4751	25.2468	0.44064	1	23.0892	14.8866	232.629	4.06015	12.6245		13.8872	0
17572	Tue Mar 28 11:58:45 2017_x000D_	24.4506	27.2583	25.2465	0.440634	1	23.0892	14.8866	232.629	4.06015	12.4464		19.6349	0
17573	Tue Mar 28 11:58:45 2017_x000D_	25.0673	27.0391	25.2476	0.440654	1	23.0892	14.8866	232.629	4.06015	12.3124		13.8791	0
17574	Tue Mar 28 11:58:45 2017_x000D_	25.4761	26.8225	25.2473	0.440648	1	23.0892	14.8866	232.629	4.06015	12.1722		18.108	14.8962
17575	Tue Mar 28 11:58:45 2017_x000D_	25.9855	26.4987	29.2935	0.511269	1	22.8505	15.322	284.692	4.96881	11.6081		9.79991	0
17576	Tue Mar 28 11:58:45 2017_x000D_	26.2933	26.3893	25.2465	0.440634	1	22.8505	15.322	284.692	4.96881	11.5904		11.1993	0
17577	Tue Mar 28 11:58:45 2017_x000D_	26.5982	26.1739	26.52	0.462862	1	22.8505	15.322	284.692	4.96881	11.4808		20.8012	0
17578	Tue Mar 28 11:58:45 2017_x000D_	27.2109	25.8493	29.2941	0.511278	1	22.8505	15.322	284.692	4.96881	11.3946		6.21938	0
17579	Tue Mar 28 11:58:45 2017_x000D_	27.4182	25.847	29.2956	0.511305	1	22.8505	15.322	284.692	4.96881	11.4734		22.3721	6.63951
17580	Tue Mar 28 11:58:45 2017_x000D_	28.0272	25.4166	29.2944	0.511284	1	22.8407	15.5431	266.692	4.65465	11.1528		6.92879	0
17581	Tue Mar 28 11:58:45 2017_x000D_	28.2313	25.3085	31.9361	0.557389	1	22.8407	15.5431	266.692	4.65465	11.1544		11.1885	0
17582	Tue Mar 28 11:58:46 2017_x000D_	28.5359	25.0933	33.5185	0.585008	1	22.8407	15.5431	266.692	4.65465	11.1194		6.92614	0
17583	Tue Mar 28 11:58:46 2017_x000D_	28.7399	24.9852	36.0894	0.629879	1	22.8407	15.5431	266.692	4.65465	11.1335		18.0597	6.63951
17584	Tue Mar 28 11:58:46 2017_x000D_	29.2479	24.6622	31.9359	0.557387	1	22.8505	15.322	249.131	4.34816	11.321		11.1819	0
17585	Tue Mar 28 11:58:46 2017_x000D_	29.5523	24.4471	33.5188	0.585013	1	22.8505	15.322	249.131	4.34816	11.3217		18.0547	0
17586	Tue Mar 28 11:58:46 2017_x000D_	30.0601	24.1241	29.2923	0.511248	1	22.8505	15.322	249.131	4.34816	11.3778		13.2054	0
17587	Tue Mar 28 11:58:46 2017_x000D_	30.3614	23.8032	33.5176	0.584993	1	22.8505	15.322	249.131	4.34816	11.3289		9.76945	0
17588	Tue Mar 28 11:58:46 2017_x000D_	30.6683	23.6943	29.2912	0.511227	1	22.8505	15.322	249.131	4.34816	11.4548		20.7461	19.9184
17589	Tue Mar 28 11:58:46 2017_x000D_	31.2794	23.3706	31.9356	0.557381	1	22.8212	15.9853	258.986	4.52015	11.2287		22.3289	0
17590	Tue Mar 28 11:58:46 2017_x000D_	31.8872	22.941	31.935	0.557371	1	22.8212	15.9853	258.986	4.52015	11.4269		0	0
17591	Tue Mar 28 11:58:46 2017_x000D_	31.8872	22.941	31.935	0.557371	1	22.8212	15.9853	258.986	4.52015	11.4269		22.3205	0
17592	Tue Mar 28 11:58:46 2017_x000D_	32.4948	22.5116	31.9344	0.557361	1	22.8212	15.9853	258.986	4.52015	11.6692		20.7181	14.6572
17593	Tue Mar 28 11:58:46 2017_x000D_	33.105	22.1882	29.2892	0.511194	1	23.2496	16.2202	311.308	5.43335	11.5215		8.79097	0
17594	Tue Mar 28 11:58:46 2017_x000D_	33.3055	21.9745	29.2879	0.51117	1	23.2496	16.2202	311.308	5.43335	11.5859		9.76179	0
17595	Tue Mar 28 11:58:46 2017_x000D_	33.6122	21.8658	33.5199	0.585033	1	23.2496	16.2202	311.308	5.43335	11.8007		19.8337	0
17596	Tue Mar 28 11:58:46 2017_x000D_	34.116	21.4377	31.9337	0.557348	1	23.2496	16.2202	311.308	5.43335	12.0541		9.28235	23.6339
17597	Tue Mar 28 11:58:46 2017_x000D_	34.4254	21.435	33.5211	0.585054	1	23.8872	16.6829	0	0	11.5601		19.8272	0
17598	Tue Mar 28 11:58:46 2017_x000D_	34.929	21.007	31.9346	0.557364	1	23.8872	16.6829	0	0	11.8583		12.7035	0
17599	Tue Mar 28 11:58:46 2017_x000D_	35.3381	20.8977	29.2888	0.511185	1	23.8872	16.6829	0	0	12.202		8.78044	0
17600	Tue Mar 28 11:58:46 2017_x000D_	35.5383	20.6842	29.2874	0.511161	1	23.8872	16.6829	0	0	12.319		20.6844	13.1525
17601	Tue Mar 28 11:58:46 2017_x000D_	36.1476	20.3615	31.9359	0.557387	1	24.3254	16.6967	8.63681	0.150741	12.3772		8.78044	0
17602	Tue Mar 28 11:58:46 2017_x000D_	36.3478	20.148	31.9349	0.557368	1	24.3254	16.6967	8.63681	0.150741	12.508		20.671	0
17603	Tue Mar 28 11:58:47 2017_x000D_	36.9567	19.8255	29.2865	0.511147	1	24.3254	16.6967	8.63681	0.150741	13.013		8.7762	0
17604	Tue Mar 28 11:58:47 2017_x000D_	37.1568	19.6121	29.2852	0.511122	1	24.3254	16.6967	8.63681	0.150741	13.1584		19.458	39.4454
17605	Tue Mar 28 11:58:47 2017_x000D_	37.7682	19.3956	29.2869	0.511152	1	25.6396	16.7379	0	0	12.4164		8.77196	0
17606	Tue Mar 28 11:58:47 2017_x000D_	37.9682	19.1823	29.2855	0.511128	1	25.6396	16.7379	0	0	12.5686		6.88715	0
17607	Tue Mar 28 11:58:47 2017_x000D_	38.1711	19.0749	31.9356	0.557382	1	25.6396	16.7379	0	0	12.7476		9.71619	0
17608	Tue Mar 28 11:58:47 2017_x000D_	38.4764	18.9668	27.9103	0.487126	1	25.6396	16.7379	0	0	13.0289		17.9732	0
17609	Tue Mar 28 11:58:47 2017_x000D_	38.982	18.6454	31.9365	0.557397	1	25.6396	16.7379	0	0	13.4781		6.8792	40.0816
17610	Tue Mar 28 11:58:47 2017_x000D_	39.1846	18.538	29.286	0.511137	1	26.9635	16.5581	0	0	12.3804		13.7556	0
17611	Tue Mar 28 11:58:47 2017_x000D_	39.5898	18.3234	29.2862	0.51114	1	26.9635	16.5581	0	0	12.7491		6.88044	0
17612	Tue Mar 28 11:58:47 2017_x000D_	39.7925	18.2161	31.9374	0.557413	1	26.9635	16.5581	0	0	12.9357		11.1079	0
17613	Tue Mar 28 11:58:47 2017_x000D_	40.0948	18.0023	30.481	0.531994	1	26.9635	16.5581	0	0	13.2105		4.38912	20.8879
17614	Tue Mar 28 11:58:47 2017_x000D_	40.1949	17.8956	29.285	0.511119	1	27.6303	16.3577	0	0	12.6584		16.5306	0
17615	Tue Mar 28 11:58:47 2017_x000D_	40.7022	17.6805	27.9087	0.487099	1	27.6303	16.3577	0	0	13.1387		6.87249	0
17616	Tue Mar 28 11:58:47 2017_x000D_	40.9046	17.5732	25.2153	0.44009	1	27.6303	16.3577	0	0	13.3298		3.06607	0
17617	Tue Mar 28 11:58:47 2017_x000D_	41.0068	17.5725	18.5433	0.323641	1	27.6303	16.3577	0	0	13.4315		3.18119	0
17618	Tue Mar 28 11:58:47 2017_x000D_	41.0039	17.4665	9.66719	0.168724	1	27.6303	16.3577	0	0	13.4195		6.16504	33.6134
17619	Tue Mar 28 11:58:47 2017_x000D_	40.7984	17.4672	-8.85366	-0.154525	1	28.7351	16.1711	0	0	12.1327		3.19019	0
17620	Tue Mar 28 11:58:47 2017_x000D_	40.7955	17.3609	-17.5847	-0.306911	1	28.7351	16.1711	0	0	12.1189		0.0189737	0
17621	Tue Mar 28 11:58:47 2017_x000D_	40.7957	17.3603	-30.6205	-0.534429	1	28.7351	16.1711	0	0	12.1191		0.0234307	0
17622	Tue Mar 28 11:58:47 2017_x000D_	40.7963	17.3598	-47.0897	-0.82187	1	28.7351	16.1711	0	0	12.1196		3.09009	13.1435
17623	Tue Mar 28 11:58:47 2017_x000D_	40.8993	17.359	-57.6856	-1.0068	1	29.173	16.1849	0	0	11.7849		4.46114	0
17624	Tue Mar 28 11:58:48 2017_x000D_	41.0045	17.4641	-61.6656	-1.07627	1	29.173	16.1849	0	0	11.9005		3.17519	0
17625	Tue Mar 28 11:58:48 2017_x000D_	41.0074	17.5699	-68.0838	-1.18829	1	29.173	16.1849	0	0	11.9152		10.079	0
17626	Tue Mar 28 11:58:48 2017_x000D_	41.1184	17.887	-82.7804	-1.44479	1	29.173	16.1849	0	0	12.0661		3.16896	14.8024
17627	Tue Mar 28 11:58:48 2017_x000D_	41.121	17.9926	-83.0683	-1.44981	1	29.6208	15.9777	0	0	11.6754		19.0529	0
17628	Tue Mar 28 11:58:48 2017_x000D_	41.1368	18.6275	-88.5889	-1.54617	1	29.6208	15.9777	0	0	11.8169		13.1066	0
17629	Tue Mar 28 11:58:48 2017_x000D_	41.2495	19.0496	-85.821	-1.49786	1	29.6208	15.9777	0	0	12.0276		25.3635	0
17630	Tue Mar 28 11:58:48 2017_x000D_	41.2701	19.8948	-80.3422	-1.40224	1	29.6208	15.9777	0	0	12.2902		9.51588	13.1404
17631	Tue Mar 28 11:58:48 2017_x000D_	41.2779	20.2119	-79.9143	-1.39477	1	30.0586	15.9914	0	0	11.9869		19.3013	0
17632	Tue Mar 28 11:58:48 2017_x000D_	41.3957	20.8444	-77.0985	-1.34562	1	30.0586	15.9914	0	0	12.3321		13.0797	0
17633	Tue Mar 28 11:58:48 2017_x000D_	41.5083	21.2656	-74.342	-1.29751	1	30.0586	15.9914	0	0	12.6061		7.07741	0
17634	Tue Mar 28 11:58:48 2017_x000D_	41.6156	21.4757	-71.6561	-1.25064	1	30.0586	15.9914	0	0	12.7923		10.0256	0
17635	Tue Mar 28 11:58:48 2017_x000D_	41.7255	21.7913	-68.0556	-1.18779	1	30.0586	15.9914	0	0	13.029		17.0497	13.1435
17636	Tue Mar 28 11:58:48 2017_x000D_	41.9429	22.3164	-69.0478	-1.20511	1	30.4965	16.0052	0	0	13.071		9.49481	0
17637	Tue Mar 28 11:58:48 2017_x000D_	41.9506	22.6328	-68.0523	-1.18774	1	30.4965	16.0052	0	0	13.2333		18.4066	0
17638	Tue Mar 28 11:58:48 2017_x000D_	42.2701	23.1566	-71.6589	-1.25068	1	30.4965	16.0052	0	0	13.7753		10.0095	0
17639	Tue Mar 28 11:58:48 2017_x000D_	42.3798	23.4717	-68.0549	-1.18778	1	30.4965	16.0052	0	0	14.0343		20.0001	13.1404
17640	Tue Mar 28 11:58:48 2017_x000D_	42.5993	24.1012	-68.054	-1.18777	1	30.9343	16.0189	0	0	14.1914		9.99348	0
17641	Tue Mar 28 11:58:48 2017_x000D_	42.7091	24.4157	-71.6595	-1.25069	1	30.9343	16.0189	0	0	14.4621		9.99335	0
17642	Tue Mar 28 11:58:48 2017_x000D_	42.8186	24.7303	-68.0529	-1.18775	1	30.9343	16.0189	0	0	14.7352		16.1104	0
17643	Tue Mar 28 11:58:48 2017_x000D_	42.9334	25.2549	-71.658	-1.25067	1	30.9343	16.0189	0	0	15.1421		14.0932	13.1375
17644	Tue Mar 28 11:58:48 2017_x000D_	43.1474	25.6731	-71.6601	-1.25071	1	31.372	16.0327	0	0	15.2183		19.9527	0
17645	Tue Mar 28 11:58:48 2017_x000D_	43.3664	26.3011	-71.6604	-1.25071	1	31.372	16.0327	0	0	15.7894		13.0003	0
17646	Tue Mar 28 11:58:49 2017_x000D_	43.4781	26.7198	-69.0435	-1.20504	1	31.372	16.0327	0	0	16.1484		19.9299	0
17647	Tue Mar 28 11:58:49 2017_x000D_	43.6968	27.3471	-69.0429	-1.20503	1	31.372	16.0327	0	0	16.7307		9.97069	0
17648	Tue Mar 28 11:58:49 2017_x000D_	43.8063	27.6609	-70.7785	-1.23532	1	31.372	16.0327	0	0	17.0243		9.94408	6.57026
17649	Tue Mar 28 11:58:49 2017_x000D_	43.9154	27.9739	-69.0423	-1.20501	1	31.5909	16.0396	0	0	17.1558		19.9015	0
17650	Tue Mar 28 11:58:49 2017_x000D_	44.1338	28.6003	-69.0416	-1.205	1	31.5909	16.0396	0	0	17.7509		9.95738	0
17651	Tue Mar 28 11:58:49 2017_x000D_	44.2431	28.9137	-70.7785	-1.23532	1	31.5909	16.0396	0	0	18.0505		9.93176	0
17652	Tue Mar 28 11:58:49 2017_x000D_	44.3521	29.2263	-69.041	-1.20499	1	31.5909	16.0396	0	0	18.3504		19.8748	6.57026
17653	Tue Mar 28 11:58:49 2017_x000D_	44.5701	29.8519	-69.0404	-1.20498	1	31.8098	16.0465	0	0	18.7993		9.94223	0
17654	Tue Mar 28 11:58:49 2017_x000D_	44.6793	30.1648	-70.7785	-1.23532	1	31.8098	16.0465	0	0	19.1037		19.8512	0
17655	Tue Mar 28 11:58:49 2017_x000D_	44.8972	30.7896	-70.7785	-1.23532	1	31.8098	16.0465	0	0	19.7139		6.99965	0
17656	Tue Mar 28 11:58:49 2017_x000D_	45.0035	30.9973	-68.0431	-1.18758	1	31.8098	16.0465	0	0	19.9399		22.1906	0
17657	Tue Mar 28 11:58:49 2017_x000D_	45.1222	31.7274	-71.6592	-1.25069	1	31.8098	16.0465	0	0	20.5697		8.78022	13.1374
17658	Tue Mar 28 11:58:49 2017_x000D_	45.33	31.9335	-71.6632	-1.25076	1	32.2475	16.0602	0	0	20.5697		9.40755	0
17659	Tue Mar 28 11:58:49 2017_x000D_	45.3373	32.247	-70.7766	-1.23528	1	32.2475	16.0602	0	0	20.8172		11.2388	0
17660	Tue Mar 28 11:58:49 2017_x000D_	45.5475	32.5571	-71.6635	-1.25076	1	32.2475	16.0602	0	0	21.1905		15.9807	0
17661	Tue Mar 28 11:58:49 2017_x000D_	45.6608	33.0776	-68.0379	-1.18748	1	32.2475	16.0602	0	0	21.6681		11.2255	0
17662	Tue Mar 28 11:58:49 2017_x000D_	45.8708	33.3873	-69.0388	-1.20496	1	32.2475	16.0602	0	0	22.0414		19.78	0
17663	Tue Mar 28 11:58:49 2017_x000D_	46.0878	34.0099	-69.0382	-1.20494	1	32.2475	16.0602	0	0	22.666		6.25666	0
17664	Tue Mar 28 11:58:49 2017_x000D_	46.0926	34.2184	-69.0361	-1.20491	1	32.2475	16.0602	0	0	22.8343		13.9471	0
17665	Tue Mar 28 11:58:49 2017_x000D_	46.3047	34.6321	-69.0376	-1.20493	1	32.2475	16.0602	0	0	23.2921		6.25366	0
17666	Tue Mar 28 11:58:49 2017_x000D_	46.3095	34.8405	-69.0355	-1.2049	1	32.2475	16.0602	0	0	23.4614		13.9377	0
17667	Tue Mar 28 11:58:50 2017_x000D_	46.5215	35.2539	-69.037	-1.20492	1	32.2475	16.0602	0	0	23.9196		3.12983	0
17668	Tue Mar 28 11:58:50 2017_x000D_	46.5239	35.3582	-68.0362	-1.18746	1	32.2475	16.0602	0	0	24.0048		6.24759	0
17669	Tue Mar 28 11:58:50 2017_x000D_	46.5286	35.5664	-68.0339	-1.18742	1	32.2475	16.0602	0	0	24.1752		8.7421	0
17670	Tue Mar 28 11:58:50 2017_x000D_	46.7358	35.7713	-68.0375	-1.18748	1	32.2475	16.0602	0	0	24.463		6.24459	0
17671	Tue Mar 28 11:58:50 2017_x000D_	46.7405	35.9794	-68.0353	-1.18744	1	32.2475	16.0602	0	0	24.6337		4.36784	0
17672	Tue Mar 28 11:58:50 2017_x000D_	46.8439	36.0819	-64.1798	-1.12015	1	32.2475	16.0602	0	0	24.7775		13.9081	0
17673	Tue Mar 28 11:58:50 2017_x000D_	47.0553	36.4945	-59.0242	-1.03017	1	32.2475	16.0602	0	0	25.2355		11.1796	0
17674	Tue Mar 28 11:58:50 2017_x000D_	47.2639	36.8033	-44.6741	-0.779711	1	32.2475	16.0602	0	0	25.608		3.13263	0
17675	Tue Mar 28 11:58:50 2017_x000D_	47.266	36.9077	-34.1893	-0.596716	1	32.2475	16.0602	0	0	25.6938		8.72295	0
17676	Tue Mar 28 11:58:50 2017_x000D_	47.4725	37.1124	-26.1777	-0.456887	1	32.2475	16.0602	0	0	25.9807		6.06967	0
17677	Tue Mar 28 11:58:50 2017_x000D_	47.6748	37.1094	-20.789	-0.362837	1	32.2475	16.0602	0	0	26.0973		8.72931	0
17678	Tue Mar 28 11:58:50 2017_x000D_	47.8814	37.3143	-7.79017	-0.135964	1	32.2475	16.0602	0	0	26.3848		6.06676	0
17679	Tue Mar 28 11:58:50 2017_x000D_	48.0836	37.3111	-1.97092	-0.034399	1	32.2475	16.0602	0	0	26.5025		12.1246	0
17680	Tue Mar 28 11:58:50 2017_x000D_	48.4877	37.3045	3.91748	0.0683729	1	32.2475	16.0602	0	0	26.7407		12.1187	0
17681	Tue Mar 28 11:58:50 2017_x000D_	48.8916	37.2978	9.75246	0.170213	1	32.2475	16.0602	0	0	26.9826		24.9765	0
17682	Tue Mar 28 11:58:50 2017_x000D_	49.6942	37.0765	9.75033	0.170175	1	32.2475	16.0602	0	0	27.3143		12.1007	0
17683	Tue Mar 28 11:58:50 2017_x000D_	50.0975	37.0697	9.75195	0.170204	1	32.2475	16.0602	0	0	27.5685		24.3698	0
17684	Tue Mar 28 11:58:50 2017_x000D_	50.9013	36.9523	6.84699	0.119503	1	32.2475	16.0602	0	0	28.0079		0	0
17685	Tue Mar 28 11:58:50 2017_x000D_	50.9013	36.9523	6.84699	0.119503	1	32.2475	16.0602	0	0	28.0079		24.1625	0
17686	Tue Mar 28 11:58:50 2017_x000D_	51.7066	36.9385	0.962907	0.0168059	1	32.2475	16.0602	0	0	28.5405		12.0737	0
17687	Tue Mar 28 11:58:50 2017_x000D_	52.109	36.9318	0.962877	0.0168054	1	32.2475	16.0602	0	0	28.8115		21.1081	0
17688	Tue Mar 28 11:58:51 2017_x000D_	52.8125	36.9197	-4.64402	-0.0810534	1	32.2475	16.0602	0	0	29.2923		9.05529	0
17689	Tue Mar 28 11:58:51 2017_x000D_	53.1143	36.9146	-4.92336	-0.0859289	1	32.2475	16.0602	0	0	29.5013		24.1084	0
17690	Tue Mar 28 11:58:51 2017_x000D_	53.9178	36.9011	-4.92601	-0.0859751	1	32.2475	16.0602	0	0	30.0657		9.57437	0
17691	Tue Mar 28 11:58:51 2017_x000D_	54.2213	36.9998	-2.1422	-0.0373884	1	32.2475	16.0602	0	0	30.3532		21.3006	0
17692	Tue Mar 28 11:58:51 2017_x000D_	54.9254	37.0913	-4.92268	-0.0859169	1	32.2475	16.0602	0	0	30.9289		12.0347	0
17693	Tue Mar 28 11:58:51 2017_x000D_	55.3265	37.0845	-4.924	-0.08594	1	32.2475	16.0602	0	0	31.2196		6.77803	0
17694	Tue Mar 28 11:58:51 2017_x000D_	55.529	37.1847	-1.98274	-0.0346053	1	32.2475	16.0602	0	0	31.4368		21.036	0
17695	Tue Mar 28 11:58:51 2017_x000D_	56.2301	37.1728	-1.84332	-0.032172	1	32.2475	16.0602	0	0	31.9516		9.0193	0
17696	Tue Mar 28 11:58:51 2017_x000D_	56.5307	37.1677	-1.98436	-0.0346336	1	32.2475	16.0602	0	0	32.1745		18.0234	0
17697	Tue Mar 28 11:58:51 2017_x000D_	57.1314	37.1578	3.9302	0.0685949	1	32.2475	16.0602	0	0	32.6239		6.00387	0
17698	Tue Mar 28 11:58:51 2017_x000D_	57.3315	37.1544	3.93051	0.0686003	1	32.2475	16.0602	0	0	32.7746		8.9953	0
17699	Tue Mar 28 11:58:51 2017_x000D_	57.6313	37.1493	3.7903	0.0661532	1	32.2475	16.0602	0	0	33.0013		21.003	0
17700	Tue Mar 28 11:58:51 2017_x000D_	58.3313	37.1374	3.93197	0.0686259	1	32.2475	16.0602	0	0	33.5352		6.74881	0
17701	Tue Mar 28 11:58:51 2017_x000D_	58.5294	37.0308	6.87416	0.119977	1	32.2475	16.0602	0	0	33.623		11.9897	0
17702	Tue Mar 28 11:58:51 2017_x000D_	58.929	37.024	6.87527	0.119996	1	32.2475	16.0602	0	0	33.932		17.9726	0
17703	Tue Mar 28 11:58:51 2017_x000D_	59.528	37.0139	6.87695	0.120025	1	32.2475	16.0602	0	0	34.3989		5.98887	0
17704	Tue Mar 28 11:58:51 2017_x000D_	59.7276	37.0105	6.87756	0.120036	1	32.2475	16.0602	0	0	34.5553		18.2214	0
17705	Tue Mar 28 11:58:51 2017_x000D_	60.3243	36.8971	3.92905	0.0685748	1	32.2475	16.0602	0	0	34.964		12.3608	0
17706	Tue Mar 28 11:58:51 2017_x000D_	60.7214	36.7872	6.8747	0.119986	1	32.2475	16.0602	0	0	35.2189		17.9425	0
17707	Tue Mar 28 11:58:51 2017_x000D_	61.3194	36.7772	6.87643	0.120016	1	32.2475	16.0602	0	0	35.6983		5.97687	0
17708	Tue Mar 28 11:58:51 2017_x000D_	61.5186	36.7738	6.87693	0.120025	1	32.2475	16.0602	0	0	35.8588		21.133	0
17709	Tue Mar 28 11:58:51 2017_x000D_	62.2136	36.6589	3.78489	0.0660587	1	32.2475	16.0602	0	0	36.3631		8.96525	0
17710	Tue Mar 28 11:58:52 2017_x000D_	62.5124	36.6539	3.92635	0.0685277	1	32.2475	16.0602	0	0	36.6069		8.95026	0
17711	Tue Mar 28 11:58:52 2017_x000D_	62.8107	36.6489	3.78569	0.0660728	1	32.2475	16.0602	0	0	36.8511		15.2432	0
17712	Tue Mar 28 11:58:52 2017_x000D_	63.3064	36.5373	0.956722	0.0166979	1	32.2475	16.0602	0	0	37.2017		5.96782	96.0636
17713	Tue Mar 28 11:58:52 2017_x000D_	63.5053	36.534	0.956702	0.0166976	1	35.3513	15.2728	351.45	6.13396	35.2801		8.93826	0
17714	Tue Mar 28 11:58:52 2017_x000D_	63.8032	36.529	0.956722	0.0166979	1	35.3513	15.2728	351.45	6.13396	35.5153		14.9121	0
17715	Tue Mar 28 11:58:52 2017_x000D_	64.3002	36.5207	0.956729	0.0166981	1	35.3513	15.2728	351.45	6.13396	35.9098		5.95882	0
17716	Tue Mar 28 11:58:52 2017_x000D_	64.4988	36.5174	0.956709	0.0166977	1	35.3513	15.2728	351.45	6.13396	36.0681		11.9176	0
17717	Tue Mar 28 11:58:52 2017_x000D_	64.896	36.5108	0.956722	0.016698	1	35.3513	15.2728	351.45	6.13396	36.386		5.95582	23.9088
17718	Tue Mar 28 11:58:52 2017_x000D_	65.0945	36.5075	0.956756	0.0166985	1	36.0278	14.8515	347.805	6.07034	36.2471		4.27873	0
17719	Tue Mar 28 11:58:52 2017_x000D_	65.195	36.6087	-1.86987	-0.0326354	1	36.0278	14.8515	347.805	6.07034	36.3882		11.9087	0
17720	Tue Mar 28 11:58:52 2017_x000D_	65.5919	36.602	-1.87046	-0.0326457	1	36.0278	14.8515	347.805	6.07034	36.7031		2.97655	0
17721	Tue Mar 28 11:58:52 2017_x000D_	65.6911	36.6001	-7.8937	-0.137771	1	36.0278	14.8515	347.805	6.07034	36.782		4.30422	18.8054
17722	Tue Mar 28 11:58:52 2017_x000D_	65.5902	36.4981	-22.6676	-0.395624	1	36.4856	14.4233	315	5.49779	36.5291		6.69747	0
17723	Tue Mar 28 11:58:52 2017_x000D_	65.3905	36.3983	-27.856	-0.486179	1	36.4856	14.4233	315	5.49779	36.3097		15.0961	0
17724	Tue Mar 28 11:58:52 2017_x000D_	64.9889	36.0951	-43.175	-0.753546	1	36.4856	14.4233	315	5.49779	35.8065		3.09325	0
17725	Tue Mar 28 11:58:52 2017_x000D_	64.9876	35.992	-49.2313	-0.859248	1	36.4856	14.4233	315	5.49779	35.7432		0.0127279	6.56726
17726	Tue Mar 28 11:58:52 2017_x000D_	64.9879	35.9917	-57.1596	-0.997623	1	36.7044	14.4302	315	5.49779	35.5648		3.09007	0
17727	Tue Mar 28 11:58:52 2017_x000D_	64.9872	35.8887	-75.5679	-1.31891	1	36.7044	14.4302	315	5.49779	35.5019		0.00848528	0
17728	Tue Mar 28 11:58:52 2017_x000D_	64.9874	35.8889	-80.8879	-1.41176	1	36.7044	14.4302	315	5.49779	35.5022		2.98825	0
17729	Tue Mar 28 11:58:52 2017_x000D_	65.087	35.8876	-89.1131	-1.55532	1	36.7044	14.4302	315	5.49779	35.5808		6.19584	0
17730	Tue Mar 28 11:58:52 2017_x000D_	65.0904	36.0941	259.984	4.53757	1	36.7044	14.4302	315	5.49779	35.7084		0.0067082	9.40269
17731	Tue Mar 28 11:58:53 2017_x000D_	65.0905	36.0943	254.772	4.44661	1	36.9333	14.2161	315	5.49779	35.6579		6.88324	0
17732	Tue Mar 28 11:58:53 2017_x000D_	64.9943	36.3026	245.179	4.27918	1	36.9333	14.2161	315	5.49779	35.7104		6.86837	0
17733	Tue Mar 28 11:58:53 2017_x000D_	64.8982	36.5104	242.745	4.23669	1	36.9333	14.2161	315	5.49779	35.7641		20.589	0
17734	Tue Mar 28 11:58:53 2017_x000D_	64.6101	37.1333	245.179	4.27918	1	36.9333	14.2161	315	5.49779	35.9333		9.73312	6.63692
17735	Tue Mar 28 11:58:53 2017_x000D_	64.5157	37.4437	248.817	4.34268	1	36.9232	14.4371	315	5.49779	35.9256		13.7206	0
17736	Tue Mar 28 11:58:53 2017_x000D_	64.3237	37.8588	253.975	4.43269	1	36.9232	14.4371	315	5.49779	36.0467		6.17475	0
17737	Tue Mar 28 11:58:53 2017_x000D_	64.3269	38.0646	253.974	4.43268	1	36.9232	14.4371	315	5.49779	36.1832		19.4662	0
17738	Tue Mar 28 11:58:53 2017_x000D_	64.1381	38.6854	259.432	4.52794	1	36.9232	14.4371	315	5.49779	36.4504		22.4183	0
17739	Tue Mar 28 11:58:53 2017_x000D_	63.9511	39.4089	259.992	4.53772	1	36.9232	14.4371	315	5.49779	36.7981		9.73025	0
17740	Tue Mar 28 11:58:53 2017_x000D_	63.8567	39.7192	262.252	4.57717	1	36.9232	14.4371	315	5.49779	36.9405		9.25017	0
17741	Tue Mar 28 11:58:53 2017_x000D_	63.8616	40.0275	262.678	4.5846	1	36.9232	14.4371	315	5.49779	37.1557		21.8043	0
17742	Tue Mar 28 11:58:53 2017_x000D_	63.7739	40.749	259.432	4.52794	1	36.9232	14.4371	315	5.49779	37.5936		9.71502	6.56726
17743	Tue Mar 28 11:58:53 2017_x000D_	63.6796	41.0588	262.679	4.58462	1	36.7044	14.4302	315	5.49779	37.9044		15.7095	0
17744	Tue Mar 28 11:58:53 2017_x000D_	63.5887	41.5745	259.432	4.52795	1	36.7044	14.4302	315	5.49779	38.2044		0	0
17745	Tue Mar 28 11:58:53 2017_x000D_	63.5887	41.5745	259.432	4.52795	1	36.7044	14.4302	315	5.49779	38.2044		18.7355	0
17746	Tue Mar 28 11:58:53 2017_x000D_	63.4994	42.1926	256.667	4.47969	1	36.7044	14.4302	315	5.49779	38.584		22.3754	0
17747	Tue Mar 28 11:58:53 2017_x000D_	63.3127	42.9147	257.353	4.49165	1	36.7044	14.4302	315	5.49779	38.9791		9.71989	9.27064
17748	Tue Mar 28 11:58:53 2017_x000D_	63.2185	43.2247	253.969	4.4326	1	36.9131	14.6581	315	5.49779	38.8333		9.22922	0
17749	Tue Mar 28 11:58:53 2017_x000D_	63.2235	43.5323	254.77	4.44658	1	36.9131	14.6581	315	5.49779	39.0635		16.5214	0
17750	Tue Mar 28 11:58:53 2017_x000D_	63.0335	44.0492	253.969	4.43259	1	36.9131	14.6581	315	5.49779	39.3206		12.6648	0
17751	Tue Mar 28 11:58:53 2017_x000D_	62.941	44.4611	256.667	4.47969	1	36.9131	14.6581	315	5.49779	39.5686		19.4122	52.8472
17752	Tue Mar 28 11:58:54 2017_x000D_	62.7528	45.0802	256.668	4.4797	1	38.6529	14.9342	329.957	5.75884	38.5952		12.667	0
17753	Tue Mar 28 11:58:54 2017_x000D_	62.6604	45.4922	253.968	4.43258	1	38.6529	14.9342	329.957	5.75884	38.8607		9.69319	0
17754	Tue Mar 28 11:58:54 2017_x000D_	62.5663	45.8013	257.354	4.49168	1	38.6529	14.9342	329.957	5.75884	39.0465		22.3528	0
17755	Tue Mar 28 11:58:54 2017_x000D_	62.3799	46.5227	251.345	4.38679	1	38.6529	14.9342	329.957	5.75884	39.507		6.83464	20.691
17756	Tue Mar 28 11:58:54 2017_x000D_	62.2841	46.7294	253.969	4.43259	1	39.2989	15.1758	0	0	39.0378		22.3288	0
17757	Tue Mar 28 11:58:54 2017_x000D_	62.0978	47.45	254.771	4.44659	1	39.2989	15.1758	0	0	39.5147		16.4968	0
17758	Tue Mar 28 11:58:54 2017_x000D_	61.908	47.9661	253.969	4.43259	1	39.2989	15.1758	0	0	39.8293		19.378	0
17759	Tue Mar 28 11:58:54 2017_x000D_	61.7201	48.5841	253.969	4.43259	1	39.2989	15.1758	0	0	40.2346		6.13585	0
17760	Tue Mar 28 11:58:54 2017_x000D_	61.7235	48.7886	253.968	4.43258	1	39.2989	15.1758	0	0	40.4065		22.3041	14.6228
17761	Tue Mar 28 11:58:54 2017_x000D_	61.5374	49.5084	254.771	4.44659	1	39.7261	15.4105	13.0128	0.227116	40.4771		0	0
17762	Tue Mar 28 11:58:54 2017_x000D_	61.5374	49.5084	254.771	4.44659	1	39.7261	15.4105	13.0128	0.227116	40.4771		19.3685	0
17763	Tue Mar 28 11:58:54 2017_x000D_	61.3496	50.1261	254.771	4.44659	1	39.7261	15.4105	13.0128	0.227116	40.8992		9.68083	0
17764	Tue Mar 28 11:58:54 2017_x000D_	61.2556	50.4348	256.671	4.47976	1	39.7261	15.4105	13.0128	0.227116	41.1123		19.359	6.56426
17765	Tue Mar 28 11:58:54 2017_x000D_	61.0679	51.0522	256.672	4.47977	1	39.9448	15.4174	13.0128	0.227116	41.4249		18.6345	0
17766	Tue Mar 28 11:58:54 2017_x000D_	60.9793	51.667	253.967	4.43256	1	39.9448	15.4174	13.0128	0.227116	41.9104		6.82395	0
17767	Tue Mar 28 11:58:54 2017_x000D_	60.8837	51.8734	256.672	4.47976	1	39.9448	15.4174	13.0128	0.227116	42.0414		12.2418	0
17768	Tue Mar 28 11:58:54 2017_x000D_	60.8907	52.2814	256.67	4.47974	1	39.9448	15.4174	13.0128	0.227116	42.3991		19.341	9.39845
17769	Tue Mar 28 11:58:54 2017_x000D_	60.7031	52.8982	256.671	4.47975	1	40.1736	15.2034	9.97214	0.174047	42.9227		6.82123	0
17770	Tue Mar 28 11:58:54 2017_x000D_	60.6075	53.1045	259.445	4.52817	1	40.1736	15.2034	9.97214	0.174047	43.0585		12.6176	0
17771	Tue Mar 28 11:58:54 2017_x000D_	60.5155	53.5149	256.671	4.47976	1	40.1736	15.2034	9.97214	0.174047	43.377		15.2813	0
17772	Tue Mar 28 11:58:54 2017_x000D_	60.5244	54.0242	257.357	4.49173	1	40.1736	15.2034	9.97214	0.174047	43.8316		8.56271	0
17773	Tue Mar 28 11:58:54 2017_x000D_	60.3298	54.233	257.359	4.49176	1	40.1736	15.2034	9.97214	0.174047	43.927		15.5995	9.26437
17774	Tue Mar 28 11:58:55 2017_x000D_	60.2396	54.7451	253.965	4.43253	1	40.3821	15.4312	4.39929	0.0767821	44.0443		9.65238	0
17775	Tue Mar 28 11:58:55 2017_x000D_	60.1459	55.0529	257.359	4.49176	1	40.3821	15.4312	4.39929	0.0767821	44.2774		6.82143	0
17776	Tue Mar 28 11:58:55 2017_x000D_	60.0505	55.2593	254.77	4.44657	1	40.3821	15.4312	4.39929	0.0767821	44.4199		15.5818	0
17777	Tue Mar 28 11:58:55 2017_x000D_	59.9603	55.7708	256.672	4.47976	1	40.3821	15.4312	4.39929	0.0767821	44.8396		6.10596	64.3858
17778	Tue Mar 28 11:58:55 2017_x000D_	59.9639	55.9743	256.671	4.47975	1	42.3089	16.3765	8.63681	0.150741	43.3553		6.81871	0
17779	Tue Mar 28 11:58:55 2017_x000D_	59.8685	56.1806	253.965	4.43252	1	42.3089	16.3765	8.63681	0.150741	43.5052		12.5906	0
17780	Tue Mar 28 11:58:55 2017_x000D_	59.7766	56.5901	256.671	4.47976	1	42.3089	16.3765	8.63681	0.150741	43.8435		6.10296	0
17781	Tue Mar 28 11:58:55 2017_x000D_	59.7802	56.7935	256.671	4.47975	1	42.3089	16.3765	8.63681	0.150741	44.0316		9.64377	23.5693
17782	Tue Mar 28 11:58:55 2017_x000D_	59.6865	57.101	260.011	4.53804	1	42.9442	16.8387	14.6918	0.256421	43.6046		6.81054	0
17783	Tue Mar 28 11:58:55 2017_x000D_	59.5911	57.307	262.715	4.58524	1	42.9442	16.8387	14.6918	0.256421	43.7585		6.8049	0
17784	Tue Mar 28 11:58:55 2017_x000D_	59.4955	57.5127	-88.98	-1.55299	1	42.9442	16.8387	14.6918	0.256421	43.9126		0.00848528	0
17785	Tue Mar 28 11:58:55 2017_x000D_	59.4953	57.5125	-83.4091	-1.45576	1	42.9442	16.8387	14.6918	0.256421	43.9124		4.25987	0
17786	Tue Mar 28 11:58:55 2017_x000D_	59.3938	57.4132	-69.1654	-1.20716	1	42.9442	16.8387	14.6918	0.256421	43.7822		3.05138	14.6094
17787	Tue Mar 28 11:58:55 2017_x000D_	59.3954	57.5149	-62.8924	-1.09768	1	43.371	17.0732	11.0143	0.192236	43.5007		4.22577	0
17788	Tue Mar 28 11:58:55 2017_x000D_	59.4957	57.6138	-54.2747	-0.947271	1	43.371	17.0732	11.0143	0.192236	43.6296		3.06038	0
17789	Tue Mar 28 11:58:55 2017_x000D_	59.4973	57.7158	-44.4409	-0.77564	1	43.371	17.0732	11.0143	0.192236	43.725		6.64449	0
17790	Tue Mar 28 11:58:55 2017_x000D_	59.6968	57.812	-38.464	-0.671323	1	43.371	17.0732	11.0143	0.192236	43.8883		4.24488	9.25589
17791	Tue Mar 28 11:58:55 2017_x000D_	59.7976	57.9113	-29.6761	-0.517946	1	43.1627	16.8456	8.63681	0.150741	44.307		4.23429	0
17792	Tue Mar 28 11:58:55 2017_x000D_	59.8982	58.0103	-25.6854	-0.448295	1	43.1627	16.8456	8.63681	0.150741	44.4366		15.9918	0
17793	Tue Mar 28 11:58:55 2017_x000D_	60.3964	58.1999	-19.1838	-0.334821	1	43.1627	16.8456	8.63681	0.150741	44.8015		6.63928	0
17794	Tue Mar 28 11:58:55 2017_x000D_	60.5959	58.2957	-21.8612	-0.38155	1	43.1627	16.8456	8.63681	0.150741	44.967		13.2825	0
17795	Tue Mar 28 11:58:56 2017_x000D_	60.9949	58.4876	-21.8601	-0.381531	1	43.1627	16.8456	8.63681	0.150741	45.2995		6.64319	0
17796	Tue Mar 28 11:58:56 2017_x000D_	61.1944	58.5837	-19.1802	-0.334758	1	43.1627	16.8456	8.63681	0.150741	45.4666		25.3097	0
17797	Tue Mar 28 11:58:56 2017_x000D_	61.9896	58.8655	-21.8609	-0.381544	1	43.1627	16.8456	8.63681	0.150741	46.0448		13.2569	0
17798	Tue Mar 28 11:58:56 2017_x000D_	62.3878	59.0571	-21.8598	-0.381525	1	43.1627	16.8456	8.63681	0.150741	46.3834		18.7058	0
17799	Tue Mar 28 11:58:56 2017_x000D_	62.983	59.2429	-21.8616	-0.381557	1	43.1627	16.8456	8.63681	0.150741	46.8014		13.2395	0
17800	Tue Mar 28 11:58:56 2017_x000D_	63.3807	59.4342	-21.8605	-0.381538	1	43.1627	16.8456	8.63681	0.150741	47.144		15.9201	0
17801	Tue Mar 28 11:58:56 2017_x000D_	63.8768	59.6226	-23.0216	-0.401803	1	43.1627	16.8456	8.63681	0.150741	47.5284		10.6785	0
17802	Tue Mar 28 11:58:56 2017_x000D_	64.1753	59.8165	-21.8584	-0.3815	1	43.1627	16.8456	8.63681	0.150741	47.8333		18.6584	0
17803	Tue Mar 28 11:58:56 2017_x000D_	64.769	60.0018	-21.8602	-0.381532	1	43.1627	16.8456	8.63681	0.150741	48.2627		9.32247	0
17804	Tue Mar 28 11:58:56 2017_x000D_	65.0656	60.0945	-18.2114	-0.317849	1	43.1627	16.8456	45	0.785398	48.4789		10.6727	0
17805	Tue Mar 28 11:58:56 2017_x000D_	65.364	60.2882	-19.1715	-0.334606	1	43.1627	16.8456	45	0.785398	48.7869		8.84185	0
17806	Tue Mar 28 11:58:56 2017_x000D_	65.6586	60.2795	-18.2117	-0.317855	1	43.1627	16.8456	45	0.785398	48.9139		22.4428	0
17807	Tue Mar 28 11:58:56 2017_x000D_	66.3511	60.5625	-21.8627	-0.381575	1	43.1627	16.8456	45	0.785398	49.4861		12.1342	6.55827
17808	Tue Mar 28 11:58:56 2017_x000D_	66.7455	60.6522	-19.1755	-0.334675	1	42.9442	16.8387	19.478	0.339955	49.8611		19.7459	0
17809	Tue Mar 28 11:58:56 2017_x000D_	67.3386	60.9376	-21.8634	-0.381588	1	42.9442	16.8387	19.478	0.339955	50.3964		12.1153	0
17810	Tue Mar 28 11:58:56 2017_x000D_	67.7324	61.0271	-19.1744	-0.334656	1	42.9442	16.8387	19.478	0.339955	50.6663		23.72	0
17811	Tue Mar 28 11:58:56 2017_x000D_	68.424	61.4103	-18.2041	-0.317722	1	42.9442	16.8387	19.478	0.339955	51.3405		9.28382	47.1253
17812	Tue Mar 28 11:58:56 2017_x000D_	68.7195	61.5022	-21.8631	-0.381583	1	44.2144	17.7629	24.768	0.432284	50.1361		12.0905	0
17813	Tue Mar 28 11:58:56 2017_x000D_	69.1125	61.5915	-19.1715	-0.334606	1	44.2144	17.7629	24.768	0.432284	50.407		10.601	0
17814	Tue Mar 28 11:58:56 2017_x000D_	69.4087	61.7842	-18.2024	-0.317692	1	44.2144	17.7629	24.768	0.432284	50.7211		21.3307	0
17815	Tue Mar 28 11:58:56 2017_x000D_	70.0963	61.9652	-19.1703	-0.334586	1	44.2144	17.7629	24.768	0.432284	51.2222		18.5123	0
17816	Tue Mar 28 11:58:57 2017_x000D_	70.6854	62.1489	-19.1711	-0.334599	1	44.2144	17.7629	24.768	0.432284	51.6801		12.0573	56.2043
17817	Tue Mar 28 11:58:57 2017_x000D_	71.0774	62.2376	-21.8702	-0.381707	1	45.6923	18.9143	41.3637	0.721932	50.2127		19.6383	0
17818	Tue Mar 28 11:58:57 2017_x000D_	71.6671	62.5218	-19.17	-0.33458	1	45.6923	18.9143	41.3637	0.721932	50.7573		6.53857	0
17819	Tue Mar 28 11:58:57 2017_x000D_	71.8635	62.6163	-21.8681	-0.38167	1	45.6923	18.9143	41.3637	0.721932	50.9391		12.0433	0
17820	Tue Mar 28 11:58:57 2017_x000D_	72.255	62.7051	-19.1708	-0.334593	1	45.6923	18.9143	41.3637	0.721932	51.2173		18.4592	41.8318
17821	Tue Mar 28 11:58:57 2017_x000D_	72.8424	62.8883	-19.1714	-0.334605	1	46.7431	19.8309	8.63681	0.150741	50.3499		10.5452	0
17822	Tue Mar 28 11:58:57 2017_x000D_	73.1369	63.0802	-18.2001	-0.317651	1	46.7431	19.8309	8.63681	0.150741	50.6669		8.77606	0
17823	Tue Mar 28 11:58:57 2017_x000D_	73.4293	63.0713	-19.1722	-0.334618	1	46.7431	19.8309	8.63681	0.150741	50.8123		18.4298	0
17824	Tue Mar 28 11:58:57 2017_x000D_	74.0158	63.2541	-19.1729	-0.334631	1	46.7431	19.8309	8.63681	0.150741	51.2774		8.31146	23.5393
17825	Tue Mar 28 11:58:57 2017_x000D_	74.2128	63.4489	-19.1686	-0.334556	1	47.3776	20.2925	0	0	50.8193		18.4109	0
17826	Tue Mar 28 11:58:57 2017_x000D_	74.7987	63.6315	-19.1693	-0.334567	1	47.3776	20.2925	0	0	51.2853		6.51034	0
17827	Tue Mar 28 11:58:57 2017_x000D_	74.9942	63.7257	-21.8731	-0.381758	1	47.3776	20.2925	0	0	51.4696		15.6581	0
17828	Tue Mar 28 11:58:57 2017_x000D_	75.4821	63.9111	-20.8031	-0.363083	1	47.3776	20.2925	0	0	51.8888		5.82887	0
17829	Tue Mar 28 11:58:57 2017_x000D_	75.6763	63.905	-20.8059	-0.363131	1	47.3776	20.2925	0	0	51.9891		10.521	0
17830	Tue Mar 28 11:58:57 2017_x000D_	75.9701	64.0965	-21.8738	-0.38177	1	47.3776	20.2925	12.2731	0.214207	52.3099		11.9779	0
17831	Tue Mar 28 11:58:57 2017_x000D_	76.3595	64.1847	-19.169	-0.334562	1	47.3776	20.2925	12.2731	0.214207	52.5973		6.49562	0
17832	Tue Mar 28 11:58:57 2017_x000D_	76.5546	64.2786	-21.8756	-0.381802	1	47.3776	20.2925	12.2731	0.214207	52.7833		4.14084	0
17833	Tue Mar 28 11:58:57 2017_x000D_	76.6525	64.3759	-18.1953	-0.317567	1	47.3776	20.2925	12.2731	0.214207	52.9185		11.96	0
17834	Tue Mar 28 11:58:57 2017_x000D_	77.0414	64.4636	-20.8045	-0.363108	1	47.3776	20.2925	45	0.785398	53.2074		5.81988	0
17835	Tue Mar 28 11:58:57 2017_x000D_	77.2353	64.4575	-20.8073	-0.363156	1	47.3776	20.2925	45	0.785398	53.3107		15.617	0
17836	Tue Mar 28 11:58:57 2017_x000D_	77.722	64.6422	-26.9881	-0.471032	1	47.3776	20.2925	45	0.785398	53.7371		2.98825	0
17837	Tue Mar 28 11:58:57 2017_x000D_	77.7233	64.7418	-36.9484	-0.644871	1	47.3776	20.2925	45	0.785398	53.8201		6.61699	56.1509
17838	Tue Mar 28 11:58:58 2017_x000D_	77.6251	64.5443	-54.6592	-0.953983	1	48.8541	21.4428	14.6918	0.256421	51.8219		3.0061	0
17839	Tue Mar 28 11:58:58 2017_x000D_	77.6243	64.4441	-60.8486	-1.06201	1	48.8541	21.4428	14.6918	0.256421	51.7382		2.99704	0
17840	Tue Mar 28 11:58:58 2017_x000D_	77.6238	64.3442	-72.2888	-1.26168	1	48.8541	21.4428	14.6918	0.256421	51.6549		4.15362	0
17841	Tue Mar 28 11:58:58 2017_x000D_	77.7223	64.4415	-86.6148	-1.51171	1	48.8541	21.4428	14.6918	0.256421	51.7906		0.015	0
17842	Tue Mar 28 11:58:58 2017_x000D_	77.7226	64.4419	262.377	4.57933	1	48.8541	21.4428	14.6918	0.256421	51.7911		4.23552	85.0481
17843	Tue Mar 28 11:58:58 2017_x000D_	77.6269	64.5457	248.611	4.33908	1	51.1821	23.0606	14.6918	0.256421	49.197		9.02148	0
17844	Tue Mar 28 11:58:58 2017_x000D_	77.63	64.8464	242.612	4.23437	1	51.1821	23.0606	14.6918	0.256421	49.4524		2.99722	0
17845	Tue Mar 28 11:58:58 2017_x000D_	77.6288	64.7465	236.649	4.13031	1	51.1821	23.0606	14.6918	0.256421	49.3674		15.0072	0
17846	Tue Mar 28 11:58:58 2017_x000D_	77.3422	65.1565	227.123	3.96404	1	51.1821	23.0606	14.6918	0.256421	49.5622		12.6666	29.1567
17847	Tue Mar 28 11:58:58 2017_x000D_	77.0549	65.4659	230.848	4.02905	1	52.034	23.5284	45	0.785398	48.8344		10.8279	0
17848	Tue Mar 28 11:58:58 2017_x000D_	76.8643	65.7724	229.053	3.99774	1	52.034	23.5284	45	0.785398	49.001		25.3374	0
17849	Tue Mar 28 11:58:58 2017_x000D_	76.2896	66.3913	236.65	4.13032	1	52.034	23.5284	45	0.785398	49.25		10.8263	0
17850	Tue Mar 28 11:58:58 2017_x000D_	76.0991	66.6978	235.046	4.10233	1	52.034	23.5284	45	0.785398	49.4239		21.6409	9.23268
17851	Tue Mar 28 11:58:58 2017_x000D_	75.7182	67.3104	242.615	4.23442	1	52.2417	23.7555	45	0.785398	49.479		10.8212	0
17852	Tue Mar 28 11:58:58 2017_x000D_	75.5277	67.6167	243.867	4.25628	1	52.2417	23.7555	45	0.785398	49.6593		20.1713	0
17853	Tue Mar 28 11:58:58 2017_x000D_	75.2438	68.2262	246.195	4.29692	1	52.2417	23.7555	45	0.785398	50.0674		9.51581	0
17854	Tue Mar 28 11:58:58 2017_x000D_	75.1503	68.5293	247.53	4.32021	1	52.2417	23.7555	45	0.785398	50.2941		24.2208	0
17855	Tue Mar 28 11:58:58 2017_x000D_	74.7706	69.2418	248.62	4.33923	1	52.2417	23.7555	45	0.785398	50.7598		0	0
17856	Tue Mar 28 11:58:58 2017_x000D_	74.7706	69.2418	248.62	4.33923	1	52.2417	23.7555	45	0.785398	50.7598		19.0221	0
17857	Tue Mar 28 11:58:58 2017_x000D_	74.5837	69.8477	248.619	4.33922	1	52.2417	23.7555	45	0.785398	51.2216		10.8238	0
17858	Tue Mar 28 11:58:58 2017_x000D_	74.3932	70.1541	247.531	4.32022	1	52.2417	23.7555	45	0.785398	51.4152		19.0146	0
17859	Tue Mar 28 11:58:59 2017_x000D_	74.2065	70.7598	247.53	4.32021	1	52.2417	23.7555	45	0.785398	51.8831		9.50633	9.23268
17860	Tue Mar 28 11:58:59 2017_x000D_	74.1131	71.0626	246.194	4.2969	1	52.4494	23.9826	45	0.785398	51.8251		16.1911	0
17861	Tue Mar 28 11:58:59 2017_x000D_	73.9251	71.5685	245.017	4.27636	1	52.4494	23.9826	45	0.785398	52.2075		8.44445	0
17862	Tue Mar 28 11:58:59 2017_x000D_	73.7336	71.7748	245.018	4.27637	1	52.4494	23.9826	45	0.785398	52.3174		19.006	0
17863	Tue Mar 28 11:58:59 2017_x000D_	73.5469	72.3802	245.018	4.27636	1	52.4494	23.9826	45	0.785398	52.7961		6.71754	38.0008
17864	Tue Mar 28 11:58:59 2017_x000D_	73.4524	72.5832	242.612	4.23439	1	53.5086	24.6773	45	0.785398	51.8915		6.71337	0
17865	Tue Mar 28 11:58:59 2017_x000D_	73.3578	72.786	245.017	4.27636	1	53.5086	24.6773	45	0.785398	52.0427		20.1457	0
17866	Tue Mar 28 11:58:59 2017_x000D_	73.0742	73.3947	242.612	4.23438	1	53.5086	24.6773	45	0.785398	52.4995		9.49023	0
17867	Tue Mar 28 11:58:59 2017_x000D_	72.981	73.697	246.194	4.2969	1	53.5086	24.6773	45	0.785398	52.7457		19.1725	70.4756
17868	Tue Mar 28 11:58:59 2017_x000D_	72.5992	74.2095	245.018	4.27637	1	55.4082	26.0594	45	0.785398	51.1269		9.49309	0
17869	Tue Mar 28 11:58:59 2017_x000D_	72.506	74.5119	243.865	4.25624	1	55.4082	26.0594	45	0.785398	51.3807		17.4926	0
17870	Tue Mar 28 11:58:59 2017_x000D_	72.2212	75.0207	245.018	4.27637	1	55.4082	26.0594	45	0.785398	51.7676		12.3711	0
17871	Tue Mar 28 11:58:59 2017_x000D_	72.1293	75.4227	242.612	4.23437	1	55.4082	26.0594	45	0.785398	52.1184		8.44665	0
17872	Tue Mar 28 11:58:59 2017_x000D_	71.9378	75.6291	242.612	4.23438	1	55.4082	26.0594	45	0.785398	52.2531		5.97351	18.4484
17873	Tue Mar 28 11:58:59 2017_x000D_	71.9404	75.8282	242.611	4.23437	1	55.8232	26.5132	45	0.785398	51.8819		16.8911	0
17874	Tue Mar 28 11:58:59 2017_x000D_	71.5574	76.2409	242.612	4.23439	1	55.8232	26.5132	45	0.785398	52.1575		5.97351	0
17875	Tue Mar 28 11:58:59 2017_x000D_	71.56	76.44	242.612	4.23438	1	55.8232	26.5132	45	0.785398	52.3482		14.9681	0
17876	Tue Mar 28 11:58:59 2017_x000D_	71.2741	76.8489	245.019	4.27638	1	55.8232	26.5132	45	0.785398	52.6537		6.7121	6.54309
17877	Tue Mar 28 11:58:59 2017_x000D_	71.1796	77.0517	242.612	4.23438	1	56.0412	26.5199	45	0.785398	52.7507		13.4135	0
17878	Tue Mar 28 11:58:59 2017_x000D_	70.9908	77.457	242.612	4.23438	1	56.0412	26.5199	45	0.785398	53.0856		5.97051	0
17879	Tue Mar 28 11:58:59 2017_x000D_	70.9934	77.656	242.612	4.23437	1	56.0412	26.5199	45	0.785398	53.2773		10.8047	0
17880	Tue Mar 28 11:58:59 2017_x000D_	70.8033	77.9619	241.247	4.21056	1	56.0412	26.5199	45	0.785398	53.5182		12.6688	18.4464
17881	Tue Mar 28 11:59:00 2017_x000D_	70.516	78.2714	240.315	4.19429	1	56.4561	26.9737	8.63681	0.150741	53.1896		6.71482	0
17882	Tue Mar 28 11:59:00 2017_x000D_	70.4215	78.4743	235.045	4.10232	1	56.4561	26.9737	8.63681	0.150741	53.3605		2.9941	0
17883	Tue Mar 28 11:59:00 2017_x000D_	70.4223	78.5741	221.37	3.86364	1	56.4561	26.9737	8.63681	0.150741	53.457		4.11134	0
17884	Tue Mar 28 11:59:00 2017_x000D_	70.5202	78.67	210.201	3.6687	1	56.4561	26.9737	8.63681	0.150741	53.5752		4.21839	20.7788
17885	Tue Mar 28 11:59:00 2017_x000D_	70.6156	78.5667	201.761	3.5214	1	56.6424	27.6408	75.3081	1.31438	52.8081		2.89461	0
17886	Tue Mar 28 11:59:00 2017_x000D_	70.712	78.5626	185.012	3.22907	1	56.6424	27.6408	75.3081	1.31438	52.8298		0.0192094	0
17887	Tue Mar 28 11:59:00 2017_x000D_	70.7116	78.5621	173.882	3.03482	1	56.6424	27.6408	75.3081	1.31438	52.8292		2.9203	0
17888	Tue Mar 28 11:59:00 2017_x000D_	70.6143	78.565	157.254	2.7446	1	56.6424	27.6408	75.3081	1.31438	52.8061		0.0108167	0
17889	Tue Mar 28 11:59:00 2017_x000D_	70.6146	78.5648	149.805	2.61459	1	56.6424	27.6408	75.3081	1.31438	52.806		5.82112	82.0131
17890	Tue Mar 28 11:59:00 2017_x000D_	70.4207	78.5721	141.902	2.47665	1	57.8338	30.1013	70.522	1.23084	50.0784		6.58223	0
17891	Tue Mar 28 11:59:00 2017_x000D_	70.3213	78.3765	128.071	2.23525	1	57.8338	30.1013	70.522	1.23084	49.8641		10.4626	0
17892	Tue Mar 28 11:59:00 2017_x000D_	70.0273	78.1889	125.851	2.19651	1	57.8338	30.1013	70.522	1.23084	49.6095		19.7337	0
17893	Tue Mar 28 11:59:00 2017_x000D_	69.7277	77.6033	123.503	2.15553	1	57.8338	30.1013	70.522	1.23084	48.9684		14.6446	38.1197
17894	Tue Mar 28 11:59:00 2017_x000D_	69.4303	77.2162	125.848	2.19645	1	58.4345	31.221	45	0.785398	47.2913		27.7272	0
17895	Tue Mar 28 11:59:00 2017_x000D_	68.9323	76.4376	128.067	2.23519	1	58.4345	31.221	45	0.785398	46.4192		13.1902	0
17896	Tue Mar 28 11:59:00 2017_x000D_	68.732	76.0462	128.064	2.23514	1	58.4345	31.221	45	0.785398	45.9928		12.4068	0
17897	Tue Mar 28 11:59:00 2017_x000D_	68.4353	75.7581	131.913	2.30232	1	58.4345	31.221	45	0.785398	45.6461		20.6872	27.1053
17898	Tue Mar 28 11:59:00 2017_x000D_	67.9407	75.2776	135.809	2.37031	1	58.61	32.1073	75.3081	1.31438	44.1671		10.6084	0
17899	Tue Mar 28 11:59:00 2017_x000D_	67.7414	74.9855	137.826	2.40552	1	58.61	32.1073	75.3081	1.31438	43.8397		20.7169	0
17900	Tue Mar 28 11:59:00 2017_x000D_	67.2461	74.5043	141.854	2.47583	1	58.61	32.1073	75.3081	1.31438	43.2676		8.29091	0
17901	Tue Mar 28 11:59:00 2017_x000D_	67.048	74.3116	141.853	2.4758	1	58.61	32.1073	75.3081	1.31438	43.0395		10.5432	0
17902	Tue Mar 28 11:59:01 2017_x000D_	66.7519	74.1223	143.587	2.50607	1	58.61	32.1073	75.3081	1.31438	42.7966		14.6261	6.60166
17903	Tue Mar 28 11:59:01 2017_x000D_	66.3567	73.8368	145.835	2.5453	1	58.5994	32.3271	75.3081	1.31438	42.2283		8.3037	0
17904	Tue Mar 28 11:59:01 2017_x000D_	66.1582	73.6439	145.833	2.54527	1	58.5994	32.3271	75.3081	1.31438	42.0025		17.0602	0
17905	Tue Mar 28 11:59:01 2017_x000D_	65.6646	73.3615	149.729	2.61326	1	58.5994	32.3271	75.3081	1.31438	41.6382		10.5531	0
17906	Tue Mar 28 11:59:01 2017_x000D_	65.3683	73.1719	148.211	2.58677	1	58.5994	32.3271	75.3081	1.31438	41.4019		10.5699	0
17907	Tue Mar 28 11:59:01 2017_x000D_	65.0714	72.9822	149.728	2.61325	1	58.5994	32.3271	75.3081	1.31438	41.167		17.0837	0
17908	Tue Mar 28 11:59:01 2017_x000D_	64.5773	72.6991	145.837	2.54533	1	58.5994	32.3271	75.3081	1.31438	40.8122		10.5848	0
17909	Tue Mar 28 11:59:01 2017_x000D_	64.28	72.5091	147.405	2.57271	1	58.5994	32.3271	75.3081	1.31438	40.5816		10.5747	0
17910	Tue Mar 28 11:59:01 2017_x000D_	63.9831	72.3191	145.838	2.54535	1	58.5994	32.3271	75.3081	1.31438	40.3527		21.1796	0
17911	Tue Mar 28 11:59:01 2017_x000D_	63.3883	71.9388	145.838	2.54536	1	58.5994	32.3271	75.3081	1.31438	39.9001		21.197	6.60452
17912	Tue Mar 28 11:59:01 2017_x000D_	62.793	71.5582	145.839	2.54537	1	58.5889	32.547	75.3081	1.31438	39.2371		8.35042	0
17913	Tue Mar 28 11:59:01 2017_x000D_	62.5933	71.3643	145.837	2.54534	1	58.5889	32.547	75.3081	1.31438	39.0233		21.227	0
17914	Tue Mar 28 11:59:01 2017_x000D_	61.9972	70.9831	145.838	2.54535	1	58.5889	32.547	75.3081	1.31438	38.5869		8.36106	0
17915	Tue Mar 28 11:59:01 2017_x000D_	61.7972	70.789	145.836	2.54532	1	58.5889	32.547	75.3081	1.31438	38.3763		8.36315	6.60166
17916	Tue Mar 28 11:59:01 2017_x000D_	61.5972	70.5948	145.834	2.54529	1	58.5783	32.7668	75.3081	1.31438	37.9483		8.36739	0
17917	Tue Mar 28 11:59:01 2017_x000D_	61.3971	70.4005	145.833	2.54526	1	58.5783	32.7668	75.3081	1.31438	37.7391		15.8628	0
17918	Tue Mar 28 11:59:01 2017_x000D_	60.9015	70.2162	147.401	2.57263	1	58.5783	32.7668	75.3081	1.31438	37.5214		8.36309	0
17919	Tue Mar 28 11:59:01 2017_x000D_	60.7016	70.0219	144.146	2.51582	1	58.5783	32.7668	75.3081	1.31438	37.3156		14.7684	6.60466
17920	Tue Mar 28 11:59:01 2017_x000D_	60.3025	69.7337	146.56	2.55796	1	58.5677	32.9867	75.3081	1.31438	36.7879		6.61451	0
17921	Tue Mar 28 11:59:01 2017_x000D_	60.1032	69.6394	147.399	2.5726	1	58.5677	32.9867	75.3081	1.31438	36.6848		16.7752	0
17922	Tue Mar 28 11:59:01 2017_x000D_	59.7019	69.25	147.395	2.57252	1	58.5677	32.9867	75.3081	1.31438	36.281		9.32021	0
17923	Tue Mar 28 11:59:02 2017_x000D_	59.4047	69.1595	148.201	2.58659	1	58.5677	32.9867	75.3081	1.31438	36.1825		4.20918	27.3153
17924	Tue Mar 28 11:59:02 2017_x000D_	59.304	69.0618	147.397	2.57256	1	58.3077	33.8593	109.478	1.91075	35.2166		10.6596	0
17925	Tue Mar 28 11:59:02 2017_x000D_	59.0047	68.8703	145.835	2.54531	1	58.3077	33.8593	109.478	1.91075	35.0179		8.40139	0
17926	Tue Mar 28 11:59:02 2017_x000D_	58.8037	68.6753	145.834	2.54528	1	58.3077	33.8593	109.478	1.91075	34.8195		9.34866	0
17927	Tue Mar 28 11:59:02 2017_x000D_	58.5056	68.5845	149.71	2.61293	1	58.3077	33.8593	109.478	1.91075	34.7258		18.9935	0
17928	Tue Mar 28 11:59:02 2017_x000D_	58.0043	68.1978	155.935	2.72158	1	58.3077	33.8593	109.478	1.91075	34.3398		9.35265	50.5094
17929	Tue Mar 28 11:59:02 2017_x000D_	57.706	68.1072	164.802	2.87634	1	57.5805	35.3778	104.692	1.82722	32.7296		6.6014	0
17930	Tue Mar 28 11:59:02 2017_x000D_	57.5069	68.0135	178.972	3.12366	1	57.5805	35.3778	104.692	1.82722	32.6358		5.93141	0
17931	Tue Mar 28 11:59:02 2017_x000D_	57.3093	68.0202	184.815	3.22563	1	57.5805	35.3778	104.692	1.82722	32.6435		8.88227	0
17932	Tue Mar 28 11:59:02 2017_x000D_	57.0134	68.0304	202.398	3.53251	1	57.5805	35.3778	104.692	1.82722	32.6575		4.26674	48.2273
17933	Tue Mar 28 11:59:02 2017_x000D_	56.9166	68.1346	206.153	3.59805	1	57.0713	36.9026	104.692	1.82722	31.2324		5.9343	0
17934	Tue Mar 28 11:59:02 2017_x000D_	56.7189	68.1412	211.246	3.68693	1	57.0713	36.9026	104.692	1.82722	31.2406		6.69175	0
17935	Tue Mar 28 11:59:02 2017_x000D_	56.5234	68.2486	221.225	3.86111	1	57.0713	36.9026	104.692	1.82722	31.3508		12.8126	0
17936	Tue Mar 28 11:59:02 2017_x000D_	56.2325	68.5613	225.112	3.92894	1	57.0713	36.9026	104.692	1.82722	31.6698		4.27083	20.9495
17937	Tue Mar 28 11:59:02 2017_x000D_	56.1355	68.6655	224.967	3.92642	1	56.822	37.5549	104.692	1.82722	31.1182		23.6385	0
17938	Tue Mar 28 11:59:02 2017_x000D_	55.6523	69.2879	223.028	3.89256	1	56.822	37.5549	104.692	1.82722	31.7546		10.8545	0
17939	Tue Mar 28 11:59:02 2017_x000D_	55.3591	69.4999	221.227	3.86114	1	56.822	37.5549	104.692	1.82722	31.9785		23.5636	0
17940	Tue Mar 28 11:59:02 2017_x000D_	54.7747	70.0247	219.024	3.8227	1	56.822	37.5549	104.692	1.82722	32.5343		10.8611	0
17941	Tue Mar 28 11:59:02 2017_x000D_	54.4813	70.2368	212.661	3.71164	1	56.822	37.5549	104.692	1.82722	32.7656		10.8611	9.36687
17942	Tue Mar 28 11:59:02 2017_x000D_	54.1879	70.4489	211.256	3.6871	1	56.5938	37.768	104.692	1.82722	32.7693		20.1475	0
17943	Tue Mar 28 11:59:02 2017_x000D_	53.5992	70.7721	208.771	3.64374	1	56.5938	37.768	104.692	1.82722	33.1397		13.4357	0
17944	Tue Mar 28 11:59:02 2017_x000D_	53.2066	70.9876	208.771	3.64374	1	56.5938	37.768	104.692	1.82722	33.3918		21.7305	0
17945	Tue Mar 28 11:59:03 2017_x000D_	52.6196	71.412	208.772	3.64377	1	56.5938	37.768	104.692	1.82722	33.8779		13.4438	27.2935
17946	Tue Mar 28 11:59:03 2017_x000D_	52.2268	71.6277	208.772	3.64376	1	56.334	38.6399	104.692	1.82722	33.2425		20.1705	0
17947	Tue Mar 28 11:59:03 2017_x000D_	51.6375	71.9514	211.255	3.68709	1	56.334	38.6399	104.692	1.82722	33.6409		12.3461	0
17948	Tue Mar 28 11:59:03 2017_x000D_	51.2423	72.0662	208.771	3.64374	1	56.334	38.6399	104.692	1.82722	33.8119		17.567	0
17949	Tue Mar 28 11:59:03 2017_x000D_	50.7521	72.3865	212.658	3.71159	1	56.334	38.6399	104.692	1.82722	34.2051		0	6.59553
17950	Tue Mar 28 11:59:03 2017_x000D_	50.7521	72.3865	212.658	3.71159	1	56.3235	38.8595	104.692	1.82722	33.9868		21.7588	0
17951	Tue Mar 28 11:59:03 2017_x000D_	50.1643	72.8114	212.659	3.7116	1	56.3235	38.8595	104.692	1.82722	34.506		20.1973	0
17952	Tue Mar 28 11:59:03 2017_x000D_	49.5742	73.1355	215.083	3.75391	1	56.3235	38.8595	104.692	1.82722	34.9342		8.5671	0
17953	Tue Mar 28 11:59:03 2017_x000D_	49.3796	73.3445	215.084	3.75392	1	56.3235	38.8595	104.692	1.82722	35.1772		9.49299	0
17954	Tue Mar 28 11:59:03 2017_x000D_	49.0835	73.4561	219.015	3.82253	1	56.3235	38.8595	104.692	1.82722	35.346		17.1364	0
17955	Tue Mar 28 11:59:03 2017_x000D_	48.6943	73.8742	219.016	3.82255	1	56.3235	38.8595	104.861	1.83017	35.8362		6.73604	0
17956	Tue Mar 28 11:59:03 2017_x000D_	48.4975	73.9823	221.217	3.86096	1	56.3235	38.8595	104.861	1.83017	35.9841		23.6359	0
17957	Tue Mar 28 11:59:03 2017_x000D_	47.9113	74.5087	219.016	3.82255	1	56.3235	38.8595	104.861	1.83017	36.6283		5.9829	0
17958	Tue Mar 28 11:59:03 2017_x000D_	47.712	74.5159	219.015	3.82253	1	56.3235	38.8595	104.861	1.83017	36.6816		8.57353	9.36687
17959	Tue Mar 28 11:59:03 2017_x000D_	47.5173	74.7251	219.015	3.82253	1	56.0953	39.0726	135	2.35619	36.6699		21.4347	0
17960	Tue Mar 28 11:59:03 2017_x000D_	47.0304	75.248	215.087	3.75397	1	56.0953	39.0726	135	2.35619	37.2939		8.97596	0
17961	Tue Mar 28 11:59:03 2017_x000D_	46.7314	75.2589	216.675	3.78169	1	56.0953	39.0726	135	2.35619	37.3782		19.3882	0
17962	Tue Mar 28 11:59:03 2017_x000D_	46.2421	75.6811	215.085	3.75395	1	56.0953	39.0726	135	2.35619	37.9113		8.57777	143.386
17963	Tue Mar 28 11:59:03 2017_x000D_	46.0473	75.8904	215.086	3.75396	1	53.2945	42.9455	135	2.35619	33.7326		17.6194	0
17964	Tue Mar 28 11:59:03 2017_x000D_	45.5556	76.2116	214.193	3.73837	1	53.2945	42.9455	135	2.35619	34.1544		6.75089	0
17965	Tue Mar 28 11:59:03 2017_x000D_	45.3584	76.32	216.675	3.78169	1	53.2945	42.9455	135	2.35619	34.3051		10.9127	0
17966	Tue Mar 28 11:59:04 2017_x000D_	45.0636	76.5331	215.086	3.75395	1	53.2945	42.9455	135	2.35619	34.5814		6.79063	33.1241
17967	Tue Mar 28 11:59:04 2017_x000D_	44.9687	76.7386	216.676	3.78171	1	52.5998	43.8037	104.692	1.82722	33.8074		16.247	0
17968	Tue Mar 28 11:59:04 2017_x000D_	44.4741	76.9592	215.086	3.75395	1	52.5998	43.8037	104.692	1.82722	34.1367		8.58201	0
17969	Tue Mar 28 11:59:04 2017_x000D_	44.2792	77.1686	215.086	3.75397	1	52.5998	43.8037	104.692	1.82722	34.3868		17.6369	0
17970	Tue Mar 28 11:59:04 2017_x000D_	43.787	77.4901	214.194	3.73839	1	52.5998	43.8037	104.692	1.82722	34.8201		4.29422	0
17971	Tue Mar 28 11:59:04 2017_x000D_	43.6895	77.5949	215.086	3.75397	1	52.5998	43.8037	104.692	1.82722	34.9462		15.1527	14.8132
17972	Tue Mar 28 11:59:04 2017_x000D_	43.297	77.9128	212.667	3.71174	1	52.3612	44.236	135	2.35619	34.8753		6.00433	0
17973	Tue Mar 28 11:59:04 2017_x000D_	43.097	77.9204	212.666	3.71172	1	52.3612	44.236	135	2.35619	34.9351		13.5219	0
17974	Tue Mar 28 11:59:04 2017_x000D_	42.702	78.1375	212.665	3.71171	1	52.3612	44.236	135	2.35619	35.2507		6.79985	0
17975	Tue Mar 28 11:59:04 2017_x000D_	42.6068	78.3432	211.266	3.6873	1	52.3612	44.236	135	2.35619	35.4746		6.7643	9.36058
17976	Tue Mar 28 11:59:04 2017_x000D_	42.4092	78.4518	208.793	3.64412	1	52.1331	44.4489	109.478	1.91075	35.366		13.5324	0
17977	Tue Mar 28 11:59:04 2017_x000D_	42.0138	78.6689	203.503	3.55179	1	52.1331	44.4489	109.478	1.91075	35.6849		13.5456	0
17978	Tue Mar 28 11:59:04 2017_x000D_	41.6179	78.886	190.782	3.32978	1	52.1331	44.4489	109.478	1.91075	36.0067		6.01632	0
17979	Tue Mar 28 11:59:04 2017_x000D_	41.4175	78.8936	185.086	3.23035	1	52.1331	44.4489	109.478	1.91075	36.073		9.02682	0
17980	Tue Mar 28 11:59:04 2017_x000D_	41.1168	78.9044	167.302	2.91998	1	52.1331	44.4489	109.478	1.91075	36.1738		6.71017	6.58654
17981	Tue Mar 28 11:59:04 2017_x000D_	40.9137	78.8107	159.097	2.77677	1	52.1436	44.2296	109.478	1.91075	36.3588		9.47848	0
17982	Tue Mar 28 11:59:04 2017_x000D_	40.6109	78.7205	142.597	2.48878	1	52.1436	44.2296	109.478	1.91075	36.3679		4.24419	0
17983	Tue Mar 28 11:59:04 2017_x000D_	40.5082	78.6232	138.611	2.41921	1	52.1436	44.2296	109.478	1.91075	36.3084		8.4862	0
17984	Tue Mar 28 11:59:04 2017_x000D_	40.3029	78.4286	130.634	2.27999	1	52.1436	44.2296	109.478	1.91075	36.1908		12.7284	9.36058
17985	Tue Mar 28 11:59:04 2017_x000D_	39.9948	78.1369	121.93	2.12808	1	51.9155	44.4425	122.17	2.13227	35.741		6.74772	0
17986	Tue Mar 28 11:59:04 2017_x000D_	39.8894	77.9382	116.78	2.0382	1	51.9155	44.4425	122.17	2.13227	35.5892		16.2417	0
17987	Tue Mar 28 11:59:04 2017_x000D_	39.6761	77.4406	112.669	1.96645	1	51.9155	44.4425	122.17	2.13227	35.1949		10.8685	0
17988	Tue Mar 28 11:59:05 2017_x000D_	39.4675	77.1444	111.644	1.94856	1	51.9155	44.4425	122.17	2.13227	34.991		25.8406	0
17989	Tue Mar 28 11:59:05 2017_x000D_	39.145	76.3457	114.258	1.99418	1	51.9155	44.4425	122.17	2.13227	34.3642		12.4976	14.8118
17990	Tue Mar 28 11:59:05 2017_x000D_	39.0339	75.9442	116.775	2.03812	1	51.677	44.8748	135	2.35619	33.5433		19.1475	0
17991	Tue Mar 28 11:59:05 2017_x000D_	38.8171	75.3439	119.333	2.08275	1	51.677	44.8748	135	2.35619	33.0718		9.59232	0
17992	Tue Mar 28 11:59:05 2017_x000D_	38.7084	75.0432	120.493	2.10301	1	51.677	44.8748	135	2.35619	32.8377		10.8894	0
17993	Tue Mar 28 11:59:05 2017_x000D_	38.4993	74.7465	121.912	2.12776	1	51.677	44.8748	135	2.35619	32.6492		8.53296	6.53382
17994	Tue Mar 28 11:59:05 2017_x000D_	38.2928	74.5509	121.914	2.1278	1	51.8947	44.8812	135	2.35619	32.639		17.6463	0
17995	Tue Mar 28 11:59:05 2017_x000D_	37.9774	74.0544	125.978	2.19873	1	51.8947	44.8812	135	2.35619	32.3229		6.78159	0
17996	Tue Mar 28 11:59:05 2017_x000D_	37.8711	73.8549	128.353	2.24018	1	51.8947	44.8812	135	2.35619	32.1891		17.0934	0
17997	Tue Mar 28 11:59:05 2017_x000D_	37.4575	73.463	128.356	2.24023	1	51.8947	44.8812	135	2.35619	32.0211		6.78829	0
17998	Tue Mar 28 11:59:05 2017_x000D_	37.3511	73.2633	130.593	2.27927	1	51.8947	44.8812	135	2.35619	31.8914		19.3815	0
17999	Tue Mar 28 11:59:05 2017_x000D_	36.9344	72.7696	132.426	2.31126	1	51.8947	44.8812	135	2.35619	31.6476		10.94	0
18000	Tue Mar 28 11:59:05 2017_x000D_	36.7245	72.4714	130.591	2.27925	1	51.8947	44.8812	135	2.35619	31.4858		8.56471	0
18001	Tue Mar 28 11:59:05 2017_x000D_	36.5173	72.275	130.593	2.27927	1	51.8947	44.8812	135	2.35619	31.4147		8.56689	0
18002	Tue Mar 28 11:59:05 2017_x000D_	36.31	72.0786	130.594	2.27929	1	51.8947	44.8812	135	2.35619	31.3462		15.17	95.9525
18003	Tue Mar 28 11:59:05 2017_x000D_	35.9963	71.682	128.357	2.24026	1	49.1369	43.2612	188.637	3.29233	31.3116		21.9127	0
18004	Tue Mar 28 11:59:05 2017_x000D_	35.5756	71.0849	128.356	2.24023	1	49.1369	43.2612	188.637	3.29233	30.9527		8.58168	0
18005	Tue Mar 28 11:59:05 2017_x000D_	35.368	70.8881	128.357	2.24026	1	49.1369	43.2612	188.637	3.29233	30.8679		10.9759	0
18006	Tue Mar 28 11:59:05 2017_x000D_	35.1573	70.589	126.698	2.2113	1	49.1369	43.2612	188.637	3.29233	30.6959		17.7445	58.1616
18007	Tue Mar 28 11:59:05 2017_x000D_	34.8402	70.0897	125.985	2.19886	1	47.4358	42.3312	180	3.14159	30.4825		10.9867	0
18008	Tue Mar 28 11:59:05 2017_x000D_	34.6293	69.7903	124.378	2.17081	1	47.4358	42.3312	180	3.14159	30.2987		17.2058	0
18009	Tue Mar 28 11:59:06 2017_x000D_	34.2131	69.3957	124.383	2.17088	1	47.4358	42.3312	180	3.14159	30.1219		6.12839	0
18010	Tue Mar 28 11:59:06 2017_x000D_	34.2074	69.1915	124.379	2.17082	1	47.4358	42.3312	180	3.14159	29.941		8.60919	43.6366
18011	Tue Mar 28 11:59:06 2017_x000D_	33.9992	68.994	124.381	2.17085	1	46.1595	41.6335	194.692	3.39801	29.9411		17.7983	0
18012	Tue Mar 28 11:59:06 2017_x000D_	33.6808	68.4934	128.351	2.24016	1	46.1595	41.6335	194.692	3.39801	29.6171		4.30759	0
18013	Tue Mar 28 11:59:06 2017_x000D_	33.5768	68.3944	124.381	2.17086	1	46.1595	41.6335	194.692	3.39801	29.5714		15.2674	0
18014	Tue Mar 28 11:59:06 2017_x000D_	33.2609	67.9954	126.697	2.21128	1	46.1595	41.6335	194.692	3.39801	29.3483		4.29932	27.6298
18015	Tue Mar 28 11:59:06 2017_x000D_	33.1569	67.8968	125.988	2.19891	1	45.5366	40.9551	188.55	3.29082	29.6498		13.6839	0
18016	Tue Mar 28 11:59:06 2017_x000D_	32.9425	67.4942	125.986	2.19887	1	45.5366	40.9551	188.55	3.29082	29.3758		3.05261	0
18017	Tue Mar 28 11:59:06 2017_x000D_	32.8408	67.4975	128.353	2.24018	1	45.5366	40.9551	188.55	3.29082	29.4225		6.84053	0
18018	Tue Mar 28 11:59:06 2017_x000D_	32.7337	67.2962	125.988	2.1989	1	45.5366	40.9551	188.55	3.29082	29.2877		6.85147	0
18019	Tue Mar 28 11:59:06 2017_x000D_	32.6262	67.0947	128.35	2.24013	1	45.5366	40.9551	188.55	3.29082	29.154		11.0369	26.8756
18020	Tue Mar 28 11:59:06 2017_x000D_	32.4141	66.7941	134.517	2.34776	1	44.6751	40.7094	225	3.92699	28.8226		3.04991	0
18021	Tue Mar 28 11:59:06 2017_x000D_	32.3125	66.7977	140.602	2.45398	1	44.6751	40.7094	225	3.92699	28.8692		6.08957	0
18022	Tue Mar 28 11:59:06 2017_x000D_	32.5154	66.7918	153.696	2.6825	1	44.6751	40.7094	225	3.92699	28.7776		3.05551	0
18023	Tue Mar 28 11:59:06 2017_x000D_	32.4136	66.795	155.04	2.70596	1	44.6751	40.7094	225	3.92699	28.8237		4.32307	9.21277
18024	Tue Mar 28 11:59:06 2017_x000D_	32.5124	66.6901	169.839	2.96424	1	44.4674	40.4832	194.692	3.39801	28.8049		3.0825	0
18025	Tue Mar 28 11:59:06 2017_x000D_	32.5156	66.7928	178.797	3.1206	1	44.4674	40.4832	194.692	3.39801	28.8971		3.04402	0
18026	Tue Mar 28 11:59:06 2017_x000D_	32.4142	66.7965	190.431	3.32365	1	44.4674	40.4832	194.692	3.39801	28.9425		3.03771	0
18027	Tue Mar 28 11:59:06 2017_x000D_	32.313	66.7999	196.682	3.43275	1	44.4674	40.4832	194.692	3.39801	28.9879		3.07007	9.2148
18028	Tue Mar 28 11:59:06 2017_x000D_	32.3103	66.6976	204.805	3.57453	1	44.2596	40.257	188.136	3.2836	29.0154		4.33019	0
18029	Tue Mar 28 11:59:06 2017_x000D_	32.2119	66.8032	208.548	3.63984	1	44.2596	40.257	188.136	3.2836	29.1521		6.82245	0
18030	Tue Mar 28 11:59:07 2017_x000D_	32.0122	66.912	218.858	3.81979	1	44.2596	40.257	188.136	3.2836	29.3341		6.83035	0
18031	Tue Mar 28 11:59:07 2017_x000D_	31.8122	67.0208	224.855	3.92445	1	44.2596	40.257	188.136	3.2836	29.5168		8.67075	0
18032	Tue Mar 28 11:59:07 2017_x000D_	31.615	67.2321	224.855	3.92445	1	44.2596	40.257	188.136	3.2836	29.7916		8.67499	106.064
18033	Tue Mar 28 11:59:07 2017_x000D_	31.4177	67.4435	224.855	3.92446	1	41.7555	37.7612	184.5	3.22013	31.431		21.6926	0
18034	Tue Mar 28 11:59:07 2017_x000D_	30.9242	67.972	220.646	3.851	1	41.7555	37.7612	184.5	3.22013	32.0938		11.0472	0
18035	Tue Mar 28 11:59:07 2017_x000D_	30.6251	68.1868	218.859	3.81981	1	41.7555	37.7612	184.5	3.22013	32.3976		6.84376	0
18036	Tue Mar 28 11:59:07 2017_x000D_	30.4247	68.2958	216.5	3.77864	1	41.7555	37.7612	184.5	3.22013	32.5691		22.0943	52.5228
18037	Tue Mar 28 11:59:07 2017_x000D_	29.8265	68.7254	216.5	3.77863	1	40.2693	36.8358	180	3.14159	33.5559		11.0538	0
18038	Tue Mar 28 11:59:07 2017_x000D_	29.5272	68.9403	214.898	3.75068	1	40.2693	36.8358	180	3.14159	33.854		17.8648	0
18039	Tue Mar 28 11:59:07 2017_x000D_	29.0275	69.2642	213.998	3.73498	1	40.2693	36.8358	180	3.14159	34.3217		11.058	0
18040	Tue Mar 28 11:59:07 2017_x000D_	28.7281	69.4792	212.46	3.70812	1	40.2693	36.8358	180	3.14159	34.6236		17.8706	29.1468
18041	Tue Mar 28 11:59:07 2017_x000D_	28.2283	69.8033	216.499	3.77862	1	39.4169	36.3696	225	3.92699	35.2562		8.68347	0
18042	Tue Mar 28 11:59:07 2017_x000D_	28.0308	70.0149	216.499	3.77863	1	39.4169	36.3696	225	3.92699	35.5197		22.1226	0
18043	Tue Mar 28 11:59:07 2017_x000D_	27.4318	70.445	216.499	3.77863	1	39.4169	36.3696	225	3.92699	36.1217		0	0
18044	Tue Mar 28 11:59:07 2017_x000D_	27.4318	70.445	216.499	3.77863	1	39.4169	36.3696	225	3.92699	36.1217		17.888	0
18045	Tue Mar 28 11:59:07 2017_x000D_	26.9315	70.7694	217.207	3.79097	1	39.4169	36.3696	225	3.92699	36.5955		9.68998	56.2385
18046	Tue Mar 28 11:59:07 2017_x000D_	26.6288	70.8821	216.498	3.7786	1	38.3967	34.7969	225	3.92699	37.9556		19.6685	0
18047	Tue Mar 28 11:59:07 2017_x000D_	26.1313	71.3091	214.898	3.75068	1	38.3967	34.7969	225	3.92699	38.5173		11.0688	0
18048	Tue Mar 28 11:59:07 2017_x000D_	25.8316	71.5243	216.498	3.77861	1	38.3967	34.7969	225	3.92699	38.8173		22.1459	0
18049	Tue Mar 28 11:59:07 2017_x000D_	25.232	71.9549	216.498	3.77861	1	38.3967	34.7969	225	3.92699	39.4211		11.0796	65.3915
18050	Tue Mar 28 11:59:07 2017_x000D_	24.932	72.1703	214.898	3.75068	1	37.1677	32.9967	204.768	3.57388	41.04		19.6728	0
18051	Tue Mar 28 11:59:07 2017_x000D_	24.4344	72.5974	216.499	3.77862	1	37.1677	32.9967	204.768	3.57388	41.5975		6.86938	0
18052	Tue Mar 28 11:59:08 2017_x000D_	24.2333	72.7069	214.001	3.73502	1	37.1677	32.9967	204.768	3.57388	41.7636		12.6588	0
18053	Tue Mar 28 11:59:08 2017_x000D_	23.8278	72.8236	216.497	3.77858	1	37.1677	32.9967	204.768	3.57388	42.0016		17.3965	46.1868
18054	Tue Mar 28 11:59:08 2017_x000D_	23.432	73.2474	216.498	3.7786	1	36.1263	31.8628	225	3.92699	43.2878		13.7455	0
18055	Tue Mar 28 11:59:08 2017_x000D_	23.0296	73.4665	216.497	3.77859	1	36.1263	31.8628	225	3.92699	43.6164		17.4029	0
18056	Tue Mar 28 11:59:08 2017_x000D_	22.6337	73.8905	216.498	3.77861	1	36.1263	31.8628	225	3.92699	44.1404		13.7522	0
18057	Tue Mar 28 11:59:08 2017_x000D_	22.2311	74.1097	216.498	3.7786	1	36.1263	31.8628	225	3.92699	44.4733		17.4051	27.7211
18058	Tue Mar 28 11:59:08 2017_x000D_	21.8352	74.5338	216.499	3.77862	1	35.5013	31.1822	225	3.92699	45.4546		9.72157	0
18059	Tue Mar 28 11:59:08 2017_x000D_	21.5316	74.6471	220.637	3.85084	1	35.5013	31.1822	225	3.92699	45.6547		19.7112	0
18060	Tue Mar 28 11:59:08 2017_x000D_	21.033	75.075	218.852	3.8197	1	35.5013	31.1822	225	3.92699	46.2159		0	0
18061	Tue Mar 28 11:59:08 2017_x000D_	21.033	75.075	218.852	3.8197	1	35.5013	31.1822	225	3.92699	46.2159		15.3943	0
18062	Tue Mar 28 11:59:08 2017_x000D_	20.6333	75.3968	216.499	3.77861	1	35.5013	31.1822	225	3.92699	46.6475		11.1054	27.7273
18063	Tue Mar 28 11:59:08 2017_x000D_	20.3326	75.6127	214.901	3.75072	1	34.8761	30.5015	184.5	3.22013	47.3976		19.7131	0
18064	Tue Mar 28 11:59:08 2017_x000D_	19.834	76.0407	216.499	3.77862	1	34.8761	30.5015	184.5	3.22013	47.9592		6.15411	0
18065	Tue Mar 28 11:59:08 2017_x000D_	19.629	76.0482	216.498	3.7786	1	34.8761	30.5015	184.5	3.22013	48.031		17.4219	0
18066	Tue Mar 28 11:59:08 2017_x000D_	19.2326	76.4726	216.499	3.77862	1	34.8761	30.5015	184.5	3.22013	48.5599		6.89356	70.6347
18067	Tue Mar 28 11:59:08 2017_x000D_	19.0308	76.5825	214.005	3.73509	1	32.9698	29.1196	180	3.14159	49.4674		15.4023	0
18068	Tue Mar 28 11:59:08 2017_x000D_	18.631	76.9046	216.499	3.77862	1	32.9698	29.1196	180	3.14159	49.89		6.16322	0
18069	Tue Mar 28 11:59:08 2017_x000D_	18.4257	76.9122	216.498	3.7786	1	32.9698	29.1196	180	3.14159	49.9566		8.71316	0
18070	Tue Mar 28 11:59:08 2017_x000D_	18.2275	77.1245	216.498	3.77861	1	32.9698	29.1196	180	3.14159	50.2176		6.89499	78.9515
18071	Tue Mar 28 11:59:08 2017_x000D_	18.0257	77.2345	218.85	3.81966	1	30.6153	27.9439	180	3.14159	50.873		15.4154	0
18072	Tue Mar 28 11:59:08 2017_x000D_	17.6255	77.5568	216.498	3.7786	1	30.6153	27.9439	180	3.14159	51.2852		0	0
18073	Tue Mar 28 11:59:09 2017_x000D_	17.6255	77.5568	216.498	3.7786	1	30.6153	27.9439	180	3.14159	51.2852		13.7926	0
18074	Tue Mar 28 11:59:09 2017_x000D_	17.2218	77.7768	216.497	3.77859	1	30.6153	27.9439	180	3.14159	51.6014		4.36382	0
18075	Tue Mar 28 11:59:09 2017_x000D_	17.1224	77.883	212.472	3.70833	1	30.6153	27.9439	180	3.14159	51.7298		15.4332	41.3639
18076	Tue Mar 28 11:59:09 2017_x000D_	16.7216	78.2055	202.281	3.53047	1	29.3232	27.4627	180	3.14159	52.2841		0.0067082	0
18077	Tue Mar 28 11:59:09 2017_x000D_	16.7214	78.2054	196.828	3.43529	1	29.3232	27.4627	180	3.14159	52.2841		3.06859	0
18078	Tue Mar 28 11:59:09 2017_x000D_	16.8236	78.2012	185.005	3.22894	1	29.3232	27.4627	180	3.14159	52.2555		4.33099	0
18079	Tue Mar 28 11:59:09 2017_x000D_	16.9297	78.2991	170.311	2.97249	1	29.3232	27.4627	180	3.14159	52.3253		3.08559	41.3705
18080	Tue Mar 28 11:59:09 2017_x000D_	16.8269	78.3024	158.26	2.76216	1	28.0309	26.9814	180	3.14159	52.5298		4.35329	0
18081	Tue Mar 28 11:59:09 2017_x000D_	16.7209	78.2033	141.295	2.46607	1	28.0309	26.9814	180	3.14159	52.4557		0.0127279	0
18082	Tue Mar 28 11:59:09 2017_x000D_	16.7212	78.203	133.102	2.32306	1	28.0309	26.9814	180	3.14159	52.4553		4.34745	0
18083	Tue Mar 28 11:59:09 2017_x000D_	16.615	78.1044	129.043	2.25223	1	28.0309	26.9814	180	3.14159	52.3821		11.0769	26.9934
18084	Tue Mar 28 11:59:09 2017_x000D_	16.3992	77.8048	114.947	2.00621	1	27.1658	26.734	180	3.14159	52.1934		6.85621	0
18085	Tue Mar 28 11:59:09 2017_x000D_	16.2897	77.6042	106.819	1.86434	1	27.1658	26.734	180	3.14159	52.0199		12.6707	0
18086	Tue Mar 28 11:59:09 2017_x000D_	16.1726	77.1984	103.951	1.81428	1	27.1658	26.734	180	3.14159	51.6479		9.72367	0
18087	Tue Mar 28 11:59:09 2017_x000D_	16.0591	76.8948	100.579	1.75543	1	27.1658	26.734	180	3.14159	51.3757		12.3076	0
18088	Tue Mar 28 11:59:09 2017_x000D_	16.0447	76.4848	100.577	1.7554	1	27.1658	26.734	180	3.14159	50.9786		24.8155	20.6928
18089	Tue Mar 28 11:59:09 2017_x000D_	15.9128	75.6682	103.366	1.80409	1	26.5194	26.4933	180	3.14159	50.3058		12.7029	0
18090	Tue Mar 28 11:59:09 2017_x000D_	15.7953	75.2614	106.103	1.85185	1	26.5194	26.4933	180	3.14159	49.9333		21.7848	0
18091	Tue Mar 28 11:59:09 2017_x000D_	15.6668	74.5467	109.601	1.9129	1	26.5194	26.4933	180	3.14159	49.2637		12.7152	0
18092	Tue Mar 28 11:59:09 2017_x000D_	15.5492	74.1395	112.307	1.96012	1	26.5194	26.4933	180	3.14159	48.8928		17.9991	0
18093	Tue Mar 28 11:59:09 2017_x000D_	15.2217	73.6368	116.056	2.02556	1	26.5194	26.4933	180	3.14159	48.4783		6.16889	0
18094	Tue Mar 28 11:59:10 2017_x000D_	15.2144	73.4313	116.053	2.02551	1	26.5194	26.4933	180	3.14159	48.2802		9.76193	0
18095	Tue Mar 28 11:59:10 2017_x000D_	15.1002	73.1266	119.993	2.09428	1	26.5194	26.4933	180	3.14159	48.0111		8.74783	0
18096	Tue Mar 28 11:59:10 2017_x000D_	14.8866	72.9281	119.996	2.09432	1	26.5194	26.4933	180	3.14159	47.8697		19.5425	216.113
18097	Tue Mar 28 11:59:10 2017_x000D_	14.6583	72.318	119.992	2.09426	1	19.5934	24.5122	180	3.14159	48.0599		15.4797	0
18098	Tue Mar 28 11:59:10 2017_x000D_	14.3337	71.9169	122.564	2.13915	1	19.5934	24.5122	180	3.14159	47.6956		13.8429	0
18099	Tue Mar 28 11:59:10 2017_x000D_	14.1124	71.512	122.563	2.13913	1	19.5934	24.5122	180	3.14159	47.3183		13.847	0
18100	Tue Mar 28 11:59:10 2017_x000D_	13.891	71.107	122.562	2.13911	1	19.5934	24.5122	180	3.14159	46.9424		11.1686	0
18101	Tue Mar 28 11:59:10 2017_x000D_	13.6733	70.805	124.102	2.16598	1	19.5934	24.5122	180	3.14159	46.6698		11.186	46.4043
18102	Tue Mar 28 11:59:10 2017_x000D_	13.4553	70.5025	122.564	2.13914	1	18.07	24.2441	180	3.14159	46.488		16.6893	0
18103	Tue Mar 28 11:59:10 2017_x000D_	13.2299	69.9939	124.099	2.16593	1	18.07	24.2441	180	3.14159	46.0051		11.1993	0
18104	Tue Mar 28 11:59:10 2017_x000D_	13.0117	69.691	122.561	2.1391	1	18.07	24.2441	180	3.14159	45.7275		8.79007	0
18105	Tue Mar 28 11:59:10 2017_x000D_	12.7972	69.4914	122.564	2.13914	1	18.07	24.2441	180	3.14159	45.5535		20.8308	27.0408
18106	Tue Mar 28 11:59:10 2017_x000D_	12.4642	68.8821	119.999	2.09437	1	17.2034	23.9962	180	3.14159	45.1354		6.20219	0
18107	Tue Mar 28 11:59:10 2017_x000D_	12.4566	68.6755	119.995	2.09431	1	17.2034	23.9962	180	3.14159	44.9307		19.926	0
18108	Tue Mar 28 11:59:10 2017_x000D_	12.0233	68.1721	118.67	2.07118	1	17.2034	23.9962	180	3.14159	44.4786		11.2178	0
18109	Tue Mar 28 11:59:10 2017_x000D_	11.8046	67.8688	120.001	2.09441	1	17.2034	23.9962	180	3.14159	44.2035		16.7602	27.0437
18110	Tue Mar 28 11:59:10 2017_x000D_	11.5781	67.3581	118.67	2.07118	1	16.3367	23.7483	180	3.14159	43.8687		6.21418	0
18111	Tue Mar 28 11:59:10 2017_x000D_	11.5705	67.1511	118.667	2.07113	1	16.3367	23.7483	180	3.14159	43.6637		11.231	0
18112	Tue Mar 28 11:59:10 2017_x000D_	11.3516	66.8474	119.997	2.09434	1	16.3367	23.7483	180	3.14159	43.3864		13.9356	0
18113	Tue Mar 28 11:59:10 2017_x000D_	11.1288	66.4398	119.996	2.09433	1	16.3367	23.7483	180	3.14159	43.008		6.96634	6.57616
18114	Tue Mar 28 11:59:10 2017_x000D_	11.0175	66.236	117.308	2.04742	1	16.1176	23.7415	180	3.14159	42.7995		6.97736	0
18115	Tue Mar 28 11:59:10 2017_x000D_	10.9058	66.032	119.996	2.09433	1	16.1176	23.7415	180	3.14159	42.6104		13.953	0
18116	Tue Mar 28 11:59:11 2017_x000D_	10.6827	65.6239	119.996	2.09432	1	16.1176	23.7415	180	3.14159	42.2336		6.97305	0
18117	Tue Mar 28 11:59:11 2017_x000D_	10.5713	65.4199	117.309	2.04743	1	16.1176	23.7415	180	3.14159	42.0458		9.87605	0
18118	Tue Mar 28 11:59:11 2017_x000D_	10.4556	65.1117	118.667	2.07113	1	16.1176	23.7415	180	3.14159	41.7559		8.84504	26.5212
18119	Tue Mar 28 11:59:11 2017_x000D_	10.2399	64.9107	118.67	2.07118	1	16.0791	24.6247	180	3.14159	40.707		13.9636	0
18120	Tue Mar 28 11:59:11 2017_x000D_	10.0168	64.5022	113.375	1.97877	1	16.0791	24.6247	180	3.14159	40.3357		6.98396	0
18121	Tue Mar 28 11:59:11 2017_x000D_	9.90519	64.2979	110.568	1.92978	1	16.0791	24.6247	180	3.14159	40.1507		6.2381	0
18122	Tue Mar 28 11:59:11 2017_x000D_	9.89765	64.0901	103.455	1.80563	1	16.0791	24.6247	180	3.14159	39.9466		3.1039	13.2576
18123	Tue Mar 28 11:59:11 2017_x000D_	9.89403	63.9867	98.1552	1.71313	1	16.0598	25.0662	180	3.14159	39.4059		4.41345	0
18124	Tue Mar 28 11:59:11 2017_x000D_	9.7865	63.8863	83.5868	1.45887	1	16.0598	25.0662	180	3.14159	39.3237		3.10411	0
18125	Tue Mar 28 11:59:11 2017_x000D_	9.78269	63.7829	77.3462	1.34995	1	16.0598	25.0662	180	3.14159	39.2223		6.9354	0
18126	Tue Mar 28 11:59:11 2017_x000D_	9.87892	63.5727	61.5242	1.0738	1	16.0598	25.0662	180	3.14159	38.9994		3.11034	6.62726
18127	Tue Mar 28 11:59:11 2017_x000D_	9.8749	63.4691	55.0723	0.961193	1	16.0694	24.8455	180	3.14159	39.1172		13.172	0
18128	Tue Mar 28 11:59:11 2017_x000D_	10.175	63.1486	42.7655	0.746398	1	16.0694	24.8455	180	3.14159	38.754		6.95016	0
18129	Tue Mar 28 11:59:11 2017_x000D_	10.2711	62.9378	36.3146	0.633809	1	16.0694	24.8455	180	3.14159	38.5311		6.23069	0
18130	Tue Mar 28 11:59:11 2017_x000D_	10.4787	62.9317	28.3255	0.494373	1	16.0694	24.8455	180	3.14159	38.4943		11.2044	0
18131	Tue Mar 28 11:59:11 2017_x000D_	10.7826	62.7146	16.454	0.287177	1	16.0694	24.8455	180	3.14159	38.2364		6.95444	0
18132	Tue Mar 28 11:59:11 2017_x000D_	10.9866	62.6045	13.5905	0.2372	1	16.0694	24.8455	180	3.14159	38.0996		18.9507	0
18133	Tue Mar 28 11:59:11 2017_x000D_	11.6063	62.482	4.7026	0.0820758	1	16.0694	24.8455	180	3.14159	37.9002		12.4705	0
18134	Tue Mar 28 11:59:11 2017_x000D_	12.0218	62.4697	4.70317	0.0820858	1	16.0694	24.8455	180	3.14159	37.8413		22.0123	0
18135	Tue Mar 28 11:59:11 2017_x000D_	12.7448	62.3446	7.40251	0.129198	1	16.0694	24.8455	180	3.14159	37.6462		9.35207	92.6042
18136	Tue Mar 28 11:59:11 2017_x000D_	13.0564	62.3354	7.70224	0.134429	1	14.8492	27.6809	172.948	3.01851	34.7008		25.0822	0
18137	Tue Mar 28 11:59:12 2017_x000D_	13.8826	62.2073	10.6727	0.186274	1	14.8492	27.6809	172.948	3.01851	34.5399		0	0
18138	Tue Mar 28 11:59:12 2017_x000D_	13.8826	62.2073	10.6727	0.186274	1	14.8492	27.6809	172.948	3.01851	34.5399		18.6651	0
18139	Tue Mar 28 11:59:12 2017_x000D_	14.5045	62.189	10.6752	0.186317	1	14.8492	27.6809	172.948	3.01851	34.5098		18.8943	92.3581
18140	Tue Mar 28 11:59:12 2017_x000D_	15.1224	62.0671	13.6014	0.237389	1	13.2011	30.2812	154.881	2.70319	31.8439		12.7977	0
18141	Tue Mar 28 11:59:12 2017_x000D_	15.533	61.9514	16.4678	0.287418	1	13.2011	30.2812	154.881	2.70319	31.7559		6.93311	0
18142	Tue Mar 28 11:59:12 2017_x000D_	15.7363	61.8415	13.5995	0.237356	1	13.2011	30.2812	154.881	2.70319	31.662		15.8258	0
18143	Tue Mar 28 11:59:12 2017_x000D_	16.2503	61.7228	17.2518	0.301101	1	13.2011	30.2812	154.881	2.70319	31.5891		9.79868	0
18144	Tue Mar 28 11:59:12 2017_x000D_	16.5569	61.6102	19.263	0.336204	1	13.2011	30.2812	154.881	2.70319	31.5082		16.6915	50.6048
18145	Tue Mar 28 11:59:12 2017_x000D_	17.0669	61.3878	20.1765	0.352147	1	12.4772	31.8048	168.722	2.94476	29.9369		9.30392	0
18146	Tue Mar 28 11:59:12 2017_x000D_	17.3769	61.3788	19.2642	0.336223	1	12.4772	31.8048	168.722	2.94476	29.9771		11.1667	0
18147	Tue Mar 28 11:59:12 2017_x000D_	17.6799	61.1626	20.1765	0.352146	1	12.4772	31.8048	168.722	2.94476	29.8152		19.5833	0
18148	Tue Mar 28 11:59:12 2017_x000D_	18.2926	60.9374	20.1765	0.352146	1	12.4772	31.8048	168.722	2.94476	29.7074		9.29184	29.7145
18149	Tue Mar 28 11:59:12 2017_x000D_	18.6022	60.9285	19.2637	0.336215	1	12.001	32.6733	135	2.35619	29.0161		19.5671	0
18150	Tue Mar 28 11:59:12 2017_x000D_	19.2144	60.7035	19.2634	0.33621	1	12.001	32.6733	135	2.35619	28.9435		6.91157	0
18151	Tue Mar 28 11:59:12 2017_x000D_	19.4171	60.594	16.4633	0.287339	1	12.001	32.6733	135	2.35619	28.8888		12.754	0
18152	Tue Mar 28 11:59:12 2017_x000D_	19.8263	60.4787	19.2632	0.336207	1	12.001	32.6733	135	2.35619	28.8856		16.6497	14.8545
18153	Tue Mar 28 11:59:12 2017_x000D_	20.335	60.2568	20.1779	0.35217	1	11.763	33.1075	135	2.35619	28.4704		9.27376	0
18154	Tue Mar 28 11:59:12 2017_x000D_	20.644	60.248	19.2644	0.336226	1	11.763	33.1075	135	2.35619	28.5566		12.7367	0
18155	Tue Mar 28 11:59:12 2017_x000D_	21.0526	60.1327	16.4638	0.287347	1	11.763	33.1075	135	2.35619	28.5772		19.5292	0
18156	Tue Mar 28 11:59:12 2017_x000D_	21.6636	59.9081	16.4628	0.287331	1	11.763	33.1075	135	2.35619	28.5709		6.90486	0
18157	Tue Mar 28 11:59:12 2017_x000D_	21.8661	59.7987	13.5865	0.237128	1	11.763	33.1075	135	2.35619	28.5393		18.7737	14.8571
18158	Tue Mar 28 11:59:12 2017_x000D_	22.4801	59.6778	16.4631	0.287335	1	11.525	33.5418	135	2.35619	28.3391		13.8002	0
18159	Tue Mar 28 11:59:13 2017_x000D_	22.8849	59.4593	16.461	0.287298	1	11.525	33.5418	135	2.35619	28.2978		6.17045	0
18160	Tue Mar 28 11:59:13 2017_x000D_	23.0905	59.4535	16.4622	0.287319	1	11.525	33.5418	135	2.35619	28.3756		25.4194	0
18161	Tue Mar 28 11:59:13 2017_x000D_	23.906	59.2235	16.4624	0.287323	1	11.525	33.5418	135	2.35619	28.5103		12.7025	18.7735
18162	Tue Mar 28 11:59:13 2017_x000D_	24.3135	59.1085	13.5841	0.237088	1	11.068	33.9693	122.17	2.13227	28.4152		12.7017	0
18163	Tue Mar 28 11:59:13 2017_x000D_	24.721	58.9936	16.4626	0.287327	1	11.068	33.9693	122.17	2.13227	28.5065		6.16137	0
18164	Tue Mar 28 11:59:13 2017_x000D_	24.9263	58.9879	16.4638	0.287348	1	11.068	33.9693	122.17	2.13227	28.6004		19.4713	0
18165	Tue Mar 28 11:59:13 2017_x000D_	25.5355	58.764	16.4628	0.287331	1	11.068	33.9693	122.17	2.13227	28.7069		6.15546	14.8545
18166	Tue Mar 28 11:59:13 2017_x000D_	25.7406	58.7582	16.464	0.287352	1	10.83	34.4035	135	2.35619	28.5566		19.4562	0
18167	Tue Mar 28 11:59:13 2017_x000D_	26.3493	58.5344	16.4631	0.287335	1	10.83	34.4035	135	2.35619	28.6906		6.15238	0
18168	Tue Mar 28 11:59:13 2017_x000D_	26.5543	58.5287	16.4643	0.287356	1	10.83	34.4035	135	2.35619	28.7972		6.87804	0
18169	Tue Mar 28 11:59:13 2017_x000D_	26.756	58.4197	13.5818	0.237047	1	10.83	34.4035	135	2.35619	28.8169		12.6761	0
18170	Tue Mar 28 11:59:13 2017_x000D_	27.1627	58.3051	16.4633	0.287339	1	10.83	34.4035	135	2.35619	28.949		6.87683	9.38573
18171	Tue Mar 28 11:59:13 2017_x000D_	27.3643	58.196	13.58	0.237016	1	10.6015	34.6172	104.692	1.82722	28.9301		6.1433	0
18172	Tue Mar 28 11:59:13 2017_x000D_	27.569	58.1904	13.581	0.237034	1	10.6015	34.6172	104.692	1.82722	29.0447		6.87662	0
18173	Tue Mar 28 11:59:13 2017_x000D_	27.7707	58.0815	16.4624	0.287322	1	10.6015	34.6172	104.692	1.82722	29.075		12.2867	0
18174	Tue Mar 28 11:59:13 2017_x000D_	28.1801	58.0702	16.4647	0.287364	1	10.6015	34.6172	104.692	1.82722	29.3096		6.87398	40.1562
18175	Tue Mar 28 11:59:13 2017_x000D_	28.3817	57.9613	19.2728	0.336373	1	10.7635	35.9459	104.692	1.82722	28.1971		9.21345	0
18176	Tue Mar 28 11:59:13 2017_x000D_	28.6887	57.9529	20.1928	0.352431	1	10.7635	35.9459	104.692	1.82722	28.3835		13.7465	0
18177	Tue Mar 28 11:59:13 2017_x000D_	29.0919	57.7352	30.9034	0.539367	1	10.7635	35.9459	104.692	1.82722	28.4729		0.0123693	0
18178	Tue Mar 28 11:59:13 2017_x000D_	29.0923	57.7351	38.7684	0.676637	1	10.7635	35.9459	104.692	1.82722	28.473		3.08889	44.0818
18179	Tue Mar 28 11:59:13 2017_x000D_	29.0959	57.838	53.2772	0.929862	1	11.3633	37.2873	70.522	1.23084	27.1436		3.08559	0
18180	Tue Mar 28 11:59:14 2017_x000D_	29.0992	57.9408	62.8654	1.09721	1	11.3633	37.2873	70.522	1.23084	27.2237		0.012	0
18181	Tue Mar 28 11:59:14 2017_x000D_	29.0992	57.9404	73.43	1.2816	1	11.3633	37.2873	70.522	1.23084	27.2234		3.0914	0
18182	Tue Mar 28 11:59:14 2017_x000D_	29.1023	58.0434	79.9261	1.39497	1	11.3633	37.2873	70.522	1.23084	27.3036		3.12476	27.1725
18183	Tue Mar 28 11:59:14 2017_x000D_	29.0988	57.9393	97.3551	1.69917	1	11.5442	38.1748	70.522	1.23084	26.4348		4.35154	0
18184	Tue Mar 28 11:59:14 2017_x000D_	29.1976	57.8331	106.292	1.85514	1	11.5442	38.1748	70.522	1.23084	26.4214		4.38002	0
18185	Tue Mar 28 11:59:14 2017_x000D_	29.0916	57.7327	123.406	2.15385	1	11.5442	38.1748	70.522	1.23084	26.2759		3.09768	0
18186	Tue Mar 28 11:59:14 2017_x000D_	29.0882	57.6295	130.021	2.26929	1	11.5442	38.1748	70.522	1.23084	26.1969		6.92947	0
18187	Tue Mar 28 11:59:14 2017_x000D_	28.9793	57.4258	140.413	2.45067	1	11.5442	38.1748	70.522	1.23084	25.9727		3.07041	14.6871
18188	Tue Mar 28 11:59:14 2017_x000D_	28.877	57.4289	146.821	2.56251	1	11.7441	38.6217	79.0736	1.38009	25.4411		6.88195	0
18189	Tue Mar 28 11:59:14 2017_x000D_	28.6694	57.3313	149.329	2.60629	1	11.7441	38.6217	79.0736	1.38009	25.2292		17.9805	0
18190	Tue Mar 28 11:59:14 2017_x000D_	28.1483	57.0352	153.447	2.67816	1	11.7441	38.6217	79.0736	1.38009	24.6608		15.4511	0
18191	Tue Mar 28 11:59:14 2017_x000D_	27.7293	56.7357	150.87	2.63318	1	11.7441	38.6217	79.0736	1.38009	24.1587		9.73814	27.163
18192	Tue Mar 28 11:59:14 2017_x000D_	27.419	56.6404	146.826	2.5626	1	11.9249	39.5089	45	0.785398	23.0988		22.2884	0
18193	Tue Mar 28 11:59:14 2017_x000D_	26.7914	56.2428	146.827	2.56261	1	11.9249	39.5089	45	0.785398	22.3838		19.8307	0
18194	Tue Mar 28 11:59:14 2017_x000D_	26.2659	55.8418	140.432	2.451	1	11.9249	39.5089	45	0.785398	21.7354		11.1566	0
18195	Tue Mar 28 11:59:14 2017_x000D_	25.9518	55.6427	138.476	2.41687	1	11.9249	39.5089	45	0.785398	21.3788		8.77841	65.5129
18196	Tue Mar 28 11:59:14 2017_x000D_	25.74	55.4408	138.476	2.41686	1	13.1615	41.3088	36.7849	0.642017	18.9191		21.9575	0
18197	Tue Mar 28 11:59:14 2017_x000D_	25.2104	54.9356	134.256	2.3432	1	13.1615	41.3088	36.7849	0.642017	18.1897		8.7869	0
18198	Tue Mar 28 11:59:14 2017_x000D_	24.9984	54.7335	134.256	2.34321	1	13.1615	41.3088	36.7849	0.642017	17.8979		11.2312	0
18199	Tue Mar 28 11:59:14 2017_x000D_	24.783	54.4273	132.303	2.30912	1	13.1615	41.3088	36.7849	0.642017	17.5258		19.8912	0
18200	Tue Mar 28 11:59:14 2017_x000D_	24.2558	54.0252	130.07	2.27015	1	13.1615	41.3088	36.7849	0.642017	16.8757		11.2347	32.7419
18201	Tue Mar 28 11:59:15 2017_x000D_	24.0402	53.719	131.995	2.30374	1	13.7796	42.2083	75.3081	1.31438	15.42		18.2054	0
18202	Tue Mar 28 11:59:15 2017_x000D_	23.7146	53.2069	132.302	2.3091	1	13.7796	42.2083	75.3081	1.31438	14.8214		8.81235	0
18203	Tue Mar 28 11:59:15 2017_x000D_	23.502	53.0042	132.302	2.30911	1	13.7796	42.2083	75.3081	1.31438	14.5285		11.2538	0
18204	Tue Mar 28 11:59:15 2017_x000D_	23.286	52.6975	134.249	2.34309	1	13.7796	42.2083	75.3081	1.31438	14.1561		17.6458	35.3709
18205	Tue Mar 28 11:59:15 2017_x000D_	22.8604	52.2915	134.25	2.3431	1	14.1692	43.3211	75.3081	1.31438	12.4902		8.82931	0
18206	Tue Mar 28 11:59:15 2017_x000D_	22.6474	52.0884	134.25	2.34311	1	14.1692	43.3211	75.3081	1.31438	12.1961		11.2422	0
18207	Tue Mar 28 11:59:15 2017_x000D_	22.331	51.8876	136.357	2.37987	1	14.1692	43.3211	75.3081	1.31438	11.8322		15.5933	0
18208	Tue Mar 28 11:59:15 2017_x000D_	21.9081	51.5854	138.463	2.41664	1	14.1692	43.3211	75.3081	1.31438	11.3221		11.2929	0
18209	Tue Mar 28 11:59:15 2017_x000D_	21.6914	51.2776	136.357	2.37987	1	14.1692	43.3211	75.3081	1.31438	10.9494		15.6143	0
18210	Tue Mar 28 11:59:15 2017_x000D_	21.268	50.9749	138.462	2.41662	1	14.1692	43.3211	75.3081	1.31438	10.439		11.3054	0
18211	Tue Mar 28 11:59:15 2017_x000D_	21.051	50.6668	136.357	2.37987	1	14.1692	43.3211	75.3081	1.31438	10.0657		17.7138	0
18212	Tue Mar 28 11:59:15 2017_x000D_	20.6237	50.2593	136.357	2.37987	1	14.1692	43.3211	75.3081	1.31438	9.47624		11.2813	0
18213	Tue Mar 28 11:59:15 2017_x000D_	20.3062	50.0578	138.315	2.41406	1	14.1692	43.3211	75.3081	1.31438	9.11295		22.1591	0
18214	Tue Mar 28 11:59:15 2017_x000D_	19.7717	49.548	138.459	2.41657	1	14.1692	43.3211	75.3081	1.31438	8.37629		8.87597	0
18215	Tue Mar 28 11:59:15 2017_x000D_	19.5576	49.3438	138.459	2.41656	1	14.1692	43.3211	75.3081	1.31438	8.08132		8.88021	0
18216	Tue Mar 28 11:59:15 2017_x000D_	19.3434	49.1395	138.458	2.41656	1	14.1692	43.3211	75.3081	1.31438	7.78628		6.99821	0
18217	Tue Mar 28 11:59:15 2017_x000D_	19.1326	49.0396	136.362	2.37996	1	14.1692	43.3211	75.3081	1.31438	7.57209		15.7178	6.5639
18218	Tue Mar 28 11:59:15 2017_x000D_	18.8078	48.6285	134.262	2.34332	1	13.9505	43.3146	45	0.785398	7.19937		7.04384	0
18219	Tue Mar 28 11:59:15 2017_x000D_	18.6968	48.4216	136.357	2.37987	1	13.9505	43.3146	45	0.785398	6.972		15.6927	0
18220	Tue Mar 28 11:59:15 2017_x000D_	18.2714	48.1172	138.456	2.41652	1	13.9505	43.3146	45	0.785398	6.46027		7.03959	0
18221	Tue Mar 28 11:59:15 2017_x000D_	18.1607	47.9103	136.357	2.37987	1	13.9505	43.3146	45	0.785398	6.23268		15.7196	20.7858
18222	Tue Mar 28 11:59:15 2017_x000D_	17.7347	47.6052	134.264	2.34335	1	13.7605	42.6483	45	0.785398	6.35336		7.05726	0
18223	Tue Mar 28 11:59:16 2017_x000D_	17.6235	47.3979	136.357	2.37987	1	13.7605	42.6483	45	0.785398	6.12221		3.10883	0
18224	Tue Mar 28 11:59:16 2017_x000D_	17.5199	47.4003	134.265	2.34336	1	13.7605	42.6483	45	0.785398	6.05926		13.3682	0
18225	Tue Mar 28 11:59:16 2017_x000D_	17.1973	47.0929	138.454	2.41649	1	13.7605	42.6483	45	0.785398	5.61837		4.45594	371.087
18226	Tue Mar 28 11:59:16 2017_x000D_	17.0899	46.9903	134.265	2.34337	1	19.7111	31.8041	18.155	0.316865	15.4108		13.3764	0
18227	Tue Mar 28 11:59:16 2017_x000D_	16.7674	46.6824	130.106	2.27077	1	19.7111	31.8041	18.155	0.316865	15.1667		7.05442	0
18228	Tue Mar 28 11:59:16 2017_x000D_	16.6564	46.4751	127.734	2.22937	1	19.7111	31.8041	18.155	0.316865	14.9856		3.09952	0
18229	Tue Mar 28 11:59:16 2017_x000D_	16.5531	46.477	109.294	1.90753	1	19.7111	31.8041	18.155	0.316865	15.0089		3.13257	0
18230	Tue Mar 28 11:59:16 2017_x000D_	16.6575	46.475	100.852	1.76021	1	19.7111	31.8041	18.155	0.316865	14.9853		6.99907	61.1552
18231	Tue Mar 28 11:59:16 2017_x000D_	16.5612	46.6875	86.01	1.50116	1	21.3011	30.5284	0	0	16.8399		0	0
18232	Tue Mar 28 11:59:16 2017_x000D_	16.5612	46.6875	86.01	1.50116	1	21.3011	30.5284	0	0	16.8399		0.0271662	0
18233	Tue Mar 28 11:59:16 2017_x000D_	16.5613	46.6884	66.8295	1.16639	1	21.3011	30.5284	0	0	16.8408		4.45842	0
18234	Tue Mar 28 11:59:16 2017_x000D_	16.4535	46.5861	57.4586	1.00284	1	21.3011	30.5284	0	0	16.7735		8.78481	44.368
18235	Tue Mar 28 11:59:16 2017_x000D_	16.6537	46.3724	40.4196	0.705455	1	22.6432	29.9071	345.308	6.02676	17.5209		3.11464	0
18236	Tue Mar 28 11:59:16 2017_x000D_	16.7575	46.3703	33.6639	0.587546	1	22.6432	29.9071	345.308	6.02676	17.4837		8.79358	0
18237	Tue Mar 28 11:59:16 2017_x000D_	16.9577	46.1562	19.8791	0.346957	1	22.6432	29.9071	345.308	6.02676	17.2151		3.10877	0
18238	Tue Mar 28 11:59:16 2017_x000D_	17.0613	46.1539	13.2396	0.231075	1	22.6432	29.9071	345.308	6.02676	17.1789		18.9321	29.5765
18239	Tue Mar 28 11:59:16 2017_x000D_	17.6812	46.0357	10.2854	0.179515	1	23.5379	29.493	0	0	17.5488		12.8233	0
18240	Tue Mar 28 11:59:16 2017_x000D_	18.0933	45.9222	13.2399	0.231079	1	23.5379	29.493	0	0	17.3079		12.4648	0
18241	Tue Mar 28 11:59:16 2017_x000D_	18.5087	45.9134	13.242	0.231116	1	23.5379	29.493	0	0	17.1733		22.6226	0
18242	Tue Mar 28 11:59:16 2017_x000D_	19.2285	45.6886	19.8861	0.347077	1	23.5379	29.493	0	0	16.7591		12.8052	0
18243	Tue Mar 28 11:59:16 2017_x000D_	19.64	45.5752	22.7474	0.397017	1	23.5379	29.493	0	0	16.5478		6.94024	9.38997
18244	Tue Mar 28 11:59:17 2017_x000D_	19.844	45.4661	25.5032	0.445116	1	23.7665	29.2792	340.522	5.94323	16.6554		23.6305	0
18245	Tue Mar 28 11:59:17 2017_x000D_	20.5595	45.1367	29.5033	0.514929	1	23.7665	29.2792	340.522	5.94323	16.1785		18.092	0
18246	Tue Mar 28 11:59:17 2017_x000D_	21.0675	44.8117	33.6781	0.587794	1	23.7665	29.2792	340.522	5.94323	15.7653		6.93495	0
18247	Tue Mar 28 11:59:17 2017_x000D_	21.2713	44.7026	36.2211	0.632177	1	23.7665	29.2792	340.522	5.94323	15.6239		11.1769	20.8669
18248	Tue Mar 28 11:59:17 2017_x000D_	21.575	44.4868	34.5926	0.603754	1	24.4326	29.0789	0	0	15.6706		11.1818	0
18249	Tue Mar 28 11:59:17 2017_x000D_	21.8789	44.271	36.2213	0.63218	1	24.4326	29.0789	0	0	15.4052		18.0669	0
18250	Tue Mar 28 11:59:17 2017_x000D_	22.3861	43.9463	32.1129	0.560476	1	24.4326	29.0789	0	0	15.0076		11.1793	0
18251	Tue Mar 28 11:59:17 2017_x000D_	22.6899	43.7305	33.6781	0.587794	1	24.4326	29.0789	0	0	14.7549		18.0586	9.38778
18252	Tue Mar 28 11:59:17 2017_x000D_	23.1969	43.406	29.5001	0.514874	1	24.6611	28.8651	345.308	6.02676	14.6144		6.92418	0
18253	Tue Mar 28 11:59:17 2017_x000D_	23.4004	43.2971	32.1127	0.560473	1	24.6611	28.8651	345.308	6.02676	14.487		20.7604	0
18254	Tue Mar 28 11:59:17 2017_x000D_	24.0106	42.9707	29.5004	0.51488	1	24.6611	28.8651	345.308	6.02676	14.1206		8.78057	0
18255	Tue Mar 28 11:59:17 2017_x000D_	24.2107	42.7571	29.4991	0.514856	1	24.6611	28.8651	345.308	6.02676	13.8993		20.7563	0
18256	Tue Mar 28 11:59:17 2017_x000D_	24.8208	42.4308	32.113	0.560478	1	24.6611	28.8651	345.308	6.02676	13.5666		13.8295	0
18257	Tue Mar 28 11:59:17 2017_x000D_	25.2273	42.2134	32.1135	0.560486	1	24.6611	28.8651	345.308	6.02676	13.3603		6.91342	0
18258	Tue Mar 28 11:59:17 2017_x000D_	25.4305	42.1047	29.4996	0.514865	1	24.6611	28.8651	345.308	6.02676	13.2619		20.7403	0
18259	Tue Mar 28 11:59:17 2017_x000D_	26.0401	41.7786	32.1144	0.560502	1	24.6611	28.8651	345.308	6.02676	12.9869		8.7699	0
18260	Tue Mar 28 11:59:17 2017_x000D_	26.24	41.5653	32.1133	0.560483	1	24.6611	28.8651	345.308	6.02676	12.798		12.7352	14.7902
18261	Tue Mar 28 11:59:17 2017_x000D_	26.6493	41.4527	29.5	0.514873	1	25.1085	28.658	0	0	12.8871		17.5378	0
18262	Tue Mar 28 11:59:17 2017_x000D_	27.049	41.0261	29.4974	0.514826	1	25.1085	28.658	0	0	12.5194		12.3712	0
18263	Tue Mar 28 11:59:17 2017_x000D_	27.4613	41.0184	29.5004	0.51488	1	25.1085	28.658	0	0	12.5823		15.4645	0
18264	Tue Mar 28 11:59:17 2017_x000D_	27.864	40.6966	32.1151	0.560514	1	25.1085	28.658	0	0	12.3499		13.8067	9.38573
18265	Tue Mar 28 11:59:18 2017_x000D_	28.2698	40.4795	32.1155	0.560522	1	25.337	28.4443	355.5	6.20465	12.3874		6.89736	0
18266	Tue Mar 28 11:59:18 2017_x000D_	28.4725	40.371	29.4994	0.514862	1	25.337	28.4443	355.5	6.20465	12.332		15.4584	0
18267	Tue Mar 28 11:59:18 2017_x000D_	28.8751	40.0494	32.1149	0.560511	1	25.337	28.4443	355.5	6.20465	12.1325		6.89736	0
18268	Tue Mar 28 11:59:18 2017_x000D_	29.0778	39.9409	29.4982	0.514841	1	25.337	28.4443	355.5	6.20465	12.0899		16.5966	18.7799
18269	Tue Mar 28 11:59:18 2017_x000D_	29.586	39.7223	28.1407	0.491148	1	25.7942	28.0167	0	0	12.3044		11.1361	0
18270	Tue Mar 28 11:59:18 2017_x000D_	29.8886	39.5073	29.4986	0.514848	1	25.7942	28.0167	0	0	12.1983		13.7866	0
18271	Tue Mar 28 11:59:18 2017_x000D_	30.2938	39.2905	29.4987	0.51485	1	25.7942	28.0167	0	0	12.1386		8.75718	0
18272	Tue Mar 28 11:59:18 2017_x000D_	30.4934	39.0775	29.4974	0.514826	1	25.7942	28.0167	0	0	12.0176		12.6986	0
18273	Tue Mar 28 11:59:18 2017_x000D_	30.9016	38.9655	32.1172	0.560551	1	25.7942	28.0167	0	0	12.0815		6.88659	14.8617
18274	Tue Mar 28 11:59:18 2017_x000D_	31.104	38.8572	29.4991	0.514856	1	26.0327	27.5825	351.45	6.13396	12.3627		4.37435	0
18275	Tue Mar 28 11:59:18 2017_x000D_	31.2037	38.7508	30.6786	0.535443	1	26.0327	27.5825	351.45	6.13396	12.3073		3.08747	0
18276	Tue Mar 28 11:59:18 2017_x000D_	31.3066	38.749	32.1176	0.560558	1	26.0327	27.5825	351.45	6.13396	12.3493		15.4364	0
18277	Tue Mar 28 11:59:18 2017_x000D_	31.7085	38.4277	34.6021	0.60392	1	26.0327	27.5825	351.45	6.13396	12.2406		3.08447	6.62453
18278	Tue Mar 28 11:59:18 2017_x000D_	31.8113	38.4259	36.2344	0.63241	1	26.0425	27.3619	345.308	6.02676	12.4776		4.35972	0
18279	Tue Mar 28 11:59:18 2017_x000D_	31.7121	38.5321	49.0184	0.855532	1	26.0425	27.3619	345.308	6.02676	12.5267		6.95787	0
18280	Tue Mar 28 11:59:18 2017_x000D_	31.6156	38.743	55.0707	0.961164	1	26.0425	27.3619	345.308	6.02676	12.6724		13.914	0
18281	Tue Mar 28 11:59:18 2017_x000D_	31.4223	39.1646	67.9781	1.18644	1	26.0425	27.3619	345.308	6.02676	12.971		6.95764	9.38997
18282	Tue Mar 28 11:59:18 2017_x000D_	31.3256	39.3754	76.3507	1.33257	1	26.2711	27.1481	315	5.49779	13.2308		3.13021	0
18283	Tue Mar 28 11:59:18 2017_x000D_	31.3285	39.4797	82.8188	1.44546	1	26.2711	27.1481	315	5.49779	13.3284		6.2725	0
18284	Tue Mar 28 11:59:18 2017_x000D_	31.3344	39.6887	88.6828	1.54781	1	26.2711	27.1481	315	5.49779	13.5242		7.00187	0
18285	Tue Mar 28 11:59:18 2017_x000D_	31.4426	39.8955	103.289	1.80274	1	26.2711	27.1481	315	5.49779	13.7565		0.015	0
18286	Tue Mar 28 11:59:18 2017_x000D_	31.4421	39.8955	116.325	2.03026	1	26.2711	27.1481	315	5.49779	13.7563		3.13086	6.56717
18287	Tue Mar 28 11:59:19 2017_x000D_	31.4385	39.7912	131.463	2.29446	1	26.4899	27.1549	352.345	6.14958	13.5707		3.13956	0
18288	Tue Mar 28 11:59:19 2017_x000D_	31.4352	39.6866	137.906	2.40691	1	26.4899	27.1549	352.345	6.14958	13.4722		4.42365	0
18289	Tue Mar 28 11:59:19 2017_x000D_	31.3291	39.5842	150.257	2.62248	1	26.4899	27.1549	352.345	6.14958	13.3381		3.08471	0
18290	Tue Mar 28 11:59:19 2017_x000D_	31.2263	39.5864	156.774	2.73623	1	26.4899	27.1549	352.345	6.14958	13.3032		15.5941	20.8678
18291	Tue Mar 28 11:59:19 2017_x000D_	30.8064	39.28	159.496	2.78373	1	27.156	26.9545	0	0	12.8547		6.169	0
18292	Tue Mar 28 11:59:19 2017_x000D_	30.6008	39.2837	159.499	2.78378	1	27.156	26.9545	0	0	12.8014		13.9099	0
18293	Tue Mar 28 11:59:19 2017_x000D_	30.1835	39.0816	159.497	2.78375	1	27.156	26.9545	0	0	12.4993		23.6745	0
18294	Tue Mar 28 11:59:19 2017_x000D_	29.4543	38.7799	155.531	2.71453	1	27.156	26.9545	0	0	12.0467		9.83017	0
18295	Tue Mar 28 11:59:19 2017_x000D_	29.1421	38.6804	154.166	2.69071	1	27.156	26.9545	0	0	11.8929		9.8225	0
18296	Tue Mar 28 11:59:19 2017_x000D_	28.8302	38.5808	150.27	2.62271	1	27.156	26.9545	0	0	11.7462		18.21	0
18297	Tue Mar 28 11:59:19 2017_x000D_	28.3058	38.2751	146.244	2.55243	1	27.156	26.9545	0	0	11.3788		13.3233	0
18298	Tue Mar 28 11:59:19 2017_x000D_	27.9873	37.9656	142.12	2.48046	1	27.156	26.9545	0	0	11.0424		22.5788	20.8669
18299	Tue Mar 28 11:59:19 2017_x000D_	27.3557	37.5563	142.122	2.4805	1	27.8221	26.7542	348.986	6.09095	10.8122		8.8957	0
18300	Tue Mar 28 11:59:19 2017_x000D_	27.1429	37.3498	142.121	2.48048	1	27.8221	26.7542	348.986	6.09095	10.6173		13.981	0
18301	Tue Mar 28 11:59:19 2017_x000D_	26.7235	37.1466	142.125	2.48054	1	27.8221	26.7542	348.986	6.09095	10.4503		17.8105	0
18302	Tue Mar 28 11:59:19 2017_x000D_	26.2975	36.7331	142.122	2.4805	1	27.8221	26.7542	348.986	6.09095	10.0947		8.91058	0
18303	Tue Mar 28 11:59:19 2017_x000D_	26.0843	36.5263	142.121	2.48048	1	27.8221	26.7542	348.986	6.09095	9.92542		18.2944	13.1282
18304	Tue Mar 28 11:59:19 2017_x000D_	25.5574	36.2193	146.237	2.55232	1	28.2595	26.7676	0	0	9.83036		11.3969	0
18305	Tue Mar 28 11:59:19 2017_x000D_	25.3408	35.9072	148.717	2.59561	1	28.2595	26.7676	0	0	9.59433		16.8592	0
18306	Tue Mar 28 11:59:19 2017_x000D_	24.8165	35.7049	150.252	2.62239	1	28.2595	26.7676	0	0	9.57756		11.3351	0
18307	Tue Mar 28 11:59:19 2017_x000D_	24.4995	35.4993	148.721	2.59567	1	28.2595	26.7676	0	0	9.50685		8.93603	0
18308	Tue Mar 28 11:59:20 2017_x000D_	24.2857	35.2919	148.718	2.59562	1	28.2595	26.7676	0	0	9.40504		18.3428	0
18309	Tue Mar 28 11:59:20 2017_x000D_	23.7574	34.9841	152.803	2.66692	1	28.2595	26.7676	0	0	9.36909		8.94667	0
18310	Tue Mar 28 11:59:20 2017_x000D_	23.5433	34.7765	152.8	2.66687	1	28.2595	26.7676	0	0	9.29435		12.9	0
18311	Tue Mar 28 11:59:20 2017_x000D_	23.1249	34.6773	150.25	2.62236	1	28.2595	26.7676	0	0	9.43014		15.7821	6.56417
18312	Tue Mar 28 11:59:20 2017_x000D_	22.6998	34.3674	152.801	2.66688	1	28.4782	26.7744	0	0	9.54167		23.9393	0
18313	Tue Mar 28 11:59:20 2017_x000D_	21.9627	34.0617	148.724	2.59572	1	28.4782	26.7744	0	0	9.7753		11.3992	0
18314	Tue Mar 28 11:59:20 2017_x000D_	21.6438	33.8551	150.251	2.62237	1	28.4782	26.7744	0	0	9.841		7.04015	0
18315	Tue Mar 28 11:59:20 2017_x000D_	21.4326	33.7528	152.802	2.6669	1	28.4782	26.7744	0	0	9.91658		22.8043	0
18316	Tue Mar 28 11:59:20 2017_x000D_	20.7947	33.3394	152.8	2.66686	1	28.4782	26.7744	0	0	10.1062		8.98283	13.1282
18317	Tue Mar 28 11:59:20 2017_x000D_	20.5796	33.1311	152.796	2.6668	1	28.9156	26.7878	0	0	10.475		9.94663	0
18318	Tue Mar 28 11:59:20 2017_x000D_	20.2639	33.0298	148.724	2.59572	1	28.9156	26.7878	0	0	10.6684		21.1847	0
18319	Tue Mar 28 11:59:20 2017_x000D_	19.6285	32.7217	151.35	2.64155	1	28.9156	26.7878	0	0	11.021		7.07091	0
18320	Tue Mar 28 11:59:20 2017_x000D_	19.4165	32.6187	148.727	2.59578	1	28.9156	26.7878	0	0	11.146		22.87	9.38997
18321	Tue Mar 28 11:59:20 2017_x000D_	18.7767	32.2042	148.726	2.59576	1	29.1442	26.574	0	0	11.7976		9.01044	0
18322	Tue Mar 28 11:59:20 2017_x000D_	18.5609	31.9953	148.724	2.59572	1	29.1442	26.574	0	0	11.891		14.162	0
18323	Tue Mar 28 11:59:20 2017_x000D_	18.1362	31.7892	148.725	2.59575	1	29.1442	26.574	0	0	12.1809		9.01683	0
18324	Tue Mar 28 11:59:20 2017_x000D_	17.9202	31.5802	148.723	2.59571	1	29.1442	26.574	0	0	12.2898		17.0413	23.9683
18325	Tue Mar 28 11:59:20 2017_x000D_	17.3904	31.3753	150.249	2.62234	1	29.6114	25.9259	347.067	6.05747	13.3809		7.0844	0
18326	Tue Mar 28 11:59:20 2017_x000D_	17.1779	31.2723	152.793	2.66674	1	29.6114	25.9259	347.067	6.05747	13.5342		7.09774	0
18327	Tue Mar 28 11:59:20 2017_x000D_	16.9651	31.1689	150.25	2.62236	1	29.6114	25.9259	347.067	6.05747	13.6901		7.09111	0
18328	Tue Mar 28 11:59:20 2017_x000D_	16.7524	31.0658	152.793	2.66675	1	29.6114	25.9259	347.067	6.05747	13.8482		11.4724	0
18329	Tue Mar 28 11:59:21 2017_x000D_	16.4315	30.8578	151.346	2.64148	1	29.6114	25.9259	347.067	6.05747	14.0724		9.03812	14.8658
18330	Tue Mar 28 11:59:21 2017_x000D_	16.2149	30.6484	151.343	2.64143	1	29.85	25.4916	284.692	4.96881	14.5777		10.0215	0
18331	Tue Mar 28 11:59:21 2017_x000D_	15.8969	30.5461	150.25	2.62236	1	29.85	25.4916	284.692	4.96881	14.8404		4.5105	0
18332	Tue Mar 28 11:59:21 2017_x000D_	15.7889	30.4415	151.344	2.64145	1	29.85	25.4916	284.692	4.96881	14.9069		14.225	0
18333	Tue Mar 28 11:59:21 2017_x000D_	15.3624	30.2343	146.262	2.55276	1	29.85	25.4916	284.692	4.96881	15.2441		9.05508	6.56408
18334	Tue Mar 28 11:59:21 2017_x000D_	15.1454	30.0245	146.26	2.55272	1	30.0687	25.4983	283.013	4.93951	15.5946		7.10306	0
18335	Tue Mar 28 11:59:21 2017_x000D_	14.9325	29.9209	140.276	2.44827	1	30.0687	25.4983	283.013	4.93951	15.7691		3.1705	0
18336	Tue Mar 28 11:59:21 2017_x000D_	14.9367	30.0265	121.789	2.12563	1	30.0687	25.4983	283.013	4.93951	15.795		4.42332	0
18337	Tue Mar 28 11:59:21 2017_x000D_	14.836	30.1342	112.815	1.96899	1	30.0687	25.4983	283.013	4.93951	15.9225		4.54042	35.4551
18338	Tue Mar 28 11:59:21 2017_x000D_	14.945	30.2392	103.671	1.8094	1	29.6809	24.3819	261.363	4.56165	15.8573		0.0276586	0
18339	Tue Mar 28 11:59:21 2017_x000D_	14.9456	30.2399	86.0628	1.50208	1	29.6809	24.3819	261.363	4.56165	15.857		3.14141	0
18340	Tue Mar 28 11:59:21 2017_x000D_	14.8409	30.2416	77.3805	1.35055	1	29.6809	24.3819	261.363	4.56165	15.955		3.14107	0
18341	Tue Mar 28 11:59:21 2017_x000D_	14.9456	30.2409	61.5766	1.07471	1	29.6809	24.3819	261.363	4.56165	15.8574		3.17616	0
18342	Tue Mar 28 11:59:21 2017_x000D_	14.9417	30.1351	51.2798	0.895001	1	29.6809	24.3819	261.363	4.56165	15.8222		3.18515	23.6674
18343	Tue Mar 28 11:59:21 2017_x000D_	14.9378	30.029	44.6202	0.778769	1	29.2732	23.7065	260.028	4.53834	15.6677		11.2558	0
18344	Tue Mar 28 11:59:21 2017_x000D_	15.2443	29.8126	34.3979	0.600357	1	29.2732	23.7065	260.028	4.53834	15.3001		8.85458	0
18345	Tue Mar 28 11:59:21 2017_x000D_	15.4463	29.5974	29.2556	0.510607	1	29.2732	23.7065	260.028	4.53834	15.0295		9.87962	0
18346	Tue Mar 28 11:59:21 2017_x000D_	15.7566	29.4871	19.545	0.341124	1	29.2732	23.7065	260.028	4.53834	14.7008		9.8768	9.26364
18347	Tue Mar 28 11:59:21 2017_x000D_	16.0668	29.3768	15.762	0.275098	1	29.0643	23.4791	258.986	4.52015	14.273		22.768	0
18348	Tue Mar 28 11:59:21 2017_x000D_	16.7926	29.155	16.5614	0.28905	1	29.0643	23.4791	258.986	4.52015	13.5207		12.8908	0
18349	Tue Mar 28 11:59:21 2017_x000D_	17.2076	29.0436	19.5464	0.341149	1	29.0643	23.4791	258.986	4.52015	13.0975		13.9541	0
18350	Tue Mar 28 11:59:21 2017_x000D_	17.6187	28.826	19.545	0.341124	1	29.0643	23.4791	258.986	4.52015	12.6329		19.7457	6.62779
18351	Tue Mar 28 11:59:22 2017_x000D_	18.239	28.6059	25.2211	0.440191	1	29.0743	23.2584	261.363	4.56165	12.083		13.9474	0
18352	Tue Mar 28 11:59:22 2017_x000D_	18.6499	28.3884	25.2207	0.440185	1	29.0743	23.2584	261.363	4.56165	11.6183		20.9177	0
18353	Tue Mar 28 11:59:22 2017_x000D_	19.2662	28.0623	27.8948	0.486856	1	29.0743	23.2584	261.363	4.56165	10.9214		9.8653	0
18354	Tue Mar 28 11:59:22 2017_x000D_	19.5761	27.9523	31.9036	0.556822	1	29.0743	23.2584	261.363	4.56165	10.5947		8.84391	14.709
18355	Tue Mar 28 11:59:22 2017_x000D_	19.7779	27.7374	31.9025	0.556804	1	28.8753	22.8103	259.074	4.52169	10.346		12.8594	0
18356	Tue Mar 28 11:59:22 2017_x000D_	20.1919	27.6263	34.4103	0.600572	1	28.8753	22.8103	259.074	4.52169	9.92952		11.2416	0
18357	Tue Mar 28 11:59:22 2017_x000D_	20.4981	27.4103	36.0563	0.6293	1	28.8753	22.8103	259.074	4.52169	9.55706		15.5906	0
18358	Tue Mar 28 11:59:22 2017_x000D_	20.9049	27.0869	33.4853	0.58443	1	28.8753	22.8103	259.074	4.52169	9.04525		6.96498	0
18359	Tue Mar 28 11:59:22 2017_x000D_	21.1101	26.9783	36.0564	0.629302	1	28.8753	22.8103	259.074	4.52169	8.81309		8.83543	6.56717
18360	Tue Mar 28 11:59:22 2017_x000D_	21.3117	26.7636	36.0557	0.629291	1	28.6565	22.8035	255.308	4.45597	8.34437		22.465	0
18361	Tue Mar 28 11:59:22 2017_x000D_	21.9235	26.3318	36.0559	0.629294	1	28.6565	22.8035	255.308	4.45597	7.60146		8.83337	0
18362	Tue Mar 28 11:59:22 2017_x000D_	22.125	26.1171	36.0553	0.629283	1	28.6565	22.8035	255.308	4.45597	7.32396		6.95827	0
18363	Tue Mar 28 11:59:22 2017_x000D_	22.33	26.0086	33.4839	0.584404	1	28.6565	22.8035	255.308	4.45597	7.09206		20.8667	6.56717
18364	Tue Mar 28 11:59:22 2017_x000D_	22.9448	25.6833	36.0567	0.629309	1	28.8753	22.8103	249.184	4.34908	6.58976		8.83119	0
18365	Tue Mar 28 11:59:22 2017_x000D_	23.1463	25.4687	36.0561	0.629298	1	28.8753	22.8103	249.184	4.34908	6.31574		19.9477	0
18366	Tue Mar 28 11:59:22 2017_x000D_	23.6533	25.0385	34.408	0.600533	1	28.8753	22.8103	249.184	4.34908	5.67751		6.95827	0
18367	Tue Mar 28 11:59:22 2017_x000D_	23.8583	24.93	35.215	0.614617	1	28.8753	22.8103	249.184	4.34908	5.44641		18.1274	14.6287
18368	Tue Mar 28 11:59:22 2017_x000D_	24.3684	24.6061	36.0564	0.629303	1	29.303	23.0445	259.074	4.52169	5.1758		8.82695	0
18369	Tue Mar 28 11:59:22 2017_x000D_	24.5698	24.3916	36.0558	0.629292	1	29.303	23.0445	259.074	4.52169	4.92116		6.94751	0
18370	Tue Mar 28 11:59:22 2017_x000D_	24.7745	24.2833	33.4827	0.584384	1	29.303	23.0445	259.074	4.52169	4.69488		11.2084	0
18371	Tue Mar 28 11:59:22 2017_x000D_	25.0797	24.0678	31.8982	0.556728	1	29.303	23.0445	259.074	4.52169	4.3455		8.82271	0
18372	Tue Mar 28 11:59:23 2017_x000D_	25.281	23.8534	31.8971	0.556709	1	29.303	23.0445	259.074	4.52169	4.10254		11.215	165.224
18373	Tue Mar 28 11:59:23 2017_x000D_	25.5864	23.6378	33.4815	0.584363	2	24.8449	19.8107	315	5.49779	3.89827		6.94611	0
18374	Tue Mar 28 11:59:23 2017_x000D_	25.7911	23.5296	36.056	0.629296	2	24.8449	19.8107	315	5.49779	3.83738		8.82271	0
18375	Tue Mar 28 11:59:23 2017_x000D_	25.9924	23.3152	36.0554	0.629285	2	24.8449	19.8107	315	5.49779	3.68758		6.23129	0
18376	Tue Mar 28 11:59:23 2017_x000D_	26.2001	23.3132	36.0567	0.629309	2	24.8449	19.8107	315	5.49779	3.75554		8.82271	46.9984
18377	Tue Mar 28 11:59:23 2017_x000D_	26.4014	23.0988	36.0561	0.629298	2	25.9889	18.7404	351.363	6.13244	4.37788		6.94205	0
18378	Tue Mar 28 11:59:23 2017_x000D_	26.606	22.9907	38.4824	0.671645	2	25.9889	18.7404	351.363	6.13244	4.29486		15.5564	0
18379	Tue Mar 28 11:59:23 2017_x000D_	27.0119	22.668	44.6402	0.779118	2	25.9889	18.7404	351.363	6.13244	4.05864		3.17873	0
18380	Tue Mar 28 11:59:23 2017_x000D_	27.0154	22.7739	55.0766	0.961269	2	25.9889	18.7404	351.363	6.13244	4.16207		6.35118	38.6455
18381	Tue Mar 28 11:59:23 2017_x000D_	27.0221	22.9855	73.5738	1.28411	2	27.1133	18.1118	345.308	6.02676	4.87455		4.51427	0
18382	Tue Mar 28 11:59:23 2017_x000D_	26.915	22.8798	82.9316	1.44743	2	27.1133	18.1118	345.308	6.02676	4.77212		6.21349	0
18383	Tue Mar 28 11:59:23 2017_x000D_	27.1221	22.8772	100.465	1.75344	2	27.1133	18.1118	345.308	6.02676	4.76541		6.38117	0
18384	Tue Mar 28 11:59:23 2017_x000D_	27.1154	22.6646	106.066	1.8512	2	27.1133	18.1118	345.308	6.02676	4.5528		9.01815	0
18385	Tue Mar 28 11:59:23 2017_x000D_	26.9008	22.4541	118.822	2.07383	2	27.1133	18.1118	345.308	6.02676	4.3475		0	23.9114
18386	Tue Mar 28 11:59:23 2017_x000D_	26.9008	22.4541	118.822	2.07383	2	27.7899	17.6905	315	5.49779	4.84586		10.1155	0
18387	Tue Mar 28 11:59:23 2017_x000D_	26.787	22.1367	131.171	2.28937	2	27.7899	17.6905	315	5.49779	4.55791		11.5383	0
18388	Tue Mar 28 11:59:23 2017_x000D_	26.5692	21.8197	137.544	2.40059	2	27.7899	17.6905	315	5.49779	4.30586		7.06113	0
18389	Tue Mar 28 11:59:23 2017_x000D_	26.3582	21.7154	139.78	2.43963	2	27.7899	17.6905	315	5.49779	4.27195		24.864	194.262
18390	Tue Mar 28 11:59:23 2017_x000D_	25.7182	21.1888	137.548	2.40066	1	30.5956	23.5265	283.013	4.93951	5.40868		9.02866	0
18391	Tue Mar 28 11:59:23 2017_x000D_	25.5036	20.9778	137.547	2.40065	1	30.5956	23.5265	283.013	4.93951	5.69424		11.4616	0
18392	Tue Mar 28 11:59:23 2017_x000D_	25.1847	20.7674	139.474	2.43429	1	30.5956	23.5265	283.013	4.93951	6.07375		22.5991	0
18393	Tue Mar 28 11:59:23 2017_x000D_	24.6478	20.239	135.474	2.36447	1	30.5956	23.5265	283.013	4.93951	6.79588		9.04563	33.1583
18394	Tue Mar 28 11:59:24 2017_x000D_	24.4328	20.0276	135.474	2.36447	1	31.5004	22.8917	291.84	5.09357	7.62588		7.17879	0
18395	Tue Mar 28 11:59:24 2017_x000D_	24.3222	19.8154	133.402	2.3283	1	31.5004	22.8917	291.84	5.09357	7.80962		20.433	0
18396	Tue Mar 28 11:59:24 2017_x000D_	23.7879	19.393	131.187	2.28964	1	31.5004	22.8917	291.84	5.09357	8.46898		11.5932	0
18397	Tue Mar 28 11:59:24 2017_x000D_	23.5692	19.0744	129.298	2.25667	1	31.5004	22.8917	291.84	5.09357	8.80203		16.0625	42.4806
18398	Tue Mar 28 11:59:24 2017_x000D_	23.2429	18.6499	126.961	2.21589	1	32.6339	22.043	315	5.49779	9.98519		9.06895	0
18399	Tue Mar 28 11:59:24 2017_x000D_	23.0274	18.4379	126.963	2.21592	1	32.6339	22.043	315	5.49779	10.2607		20.5961	0
18400	Tue Mar 28 11:59:24 2017_x000D_	22.5926	17.9066	125.272	2.18641	1	32.6339	22.043	315	5.49779	10.8599		11.6099	0
18401	Tue Mar 28 11:59:24 2017_x000D_	22.3735	17.5876	126.963	2.21592	1	32.6339	22.043	315	5.49779	11.186		18.8132	0
18402	Tue Mar 28 11:59:24 2017_x000D_	22.0426	17.0549	127.558	2.22631	1	32.6339	22.043	315	5.49779	11.7071		10.1942	42.4848
18403	Tue Mar 28 11:59:24 2017_x000D_	21.928	16.735	126.958	2.21583	1	33.7675	21.1942	315	5.49779	12.6514		7.12815	0
18404	Tue Mar 28 11:59:24 2017_x000D_	21.7153	16.6291	125.271	2.1864	1	33.7675	21.1942	315	5.49779	12.8878		20.6387	0
18405	Tue Mar 28 11:59:24 2017_x000D_	21.2796	16.0967	126.962	2.21591	1	33.7675	21.1942	315	5.49779	13.4882		7.23269	0
18406	Tue Mar 28 11:59:24 2017_x000D_	21.1678	15.8831	129.292	2.25657	1	33.7675	21.1942	315	5.49779	13.6733		9.10924	18.7906
18407	Tue Mar 28 11:59:24 2017_x000D_	20.9514	15.6701	129.293	2.25659	1	34.225	20.7664	315	5.49779	14.2183		18.8555	0
18408	Tue Mar 28 11:59:24 2017_x000D_	20.6196	15.1363	133.383	2.32797	1	34.225	20.7664	315	5.49779	14.7243		7.23257	0
18409	Tue Mar 28 11:59:24 2017_x000D_	20.508	14.9226	131.17	2.28935	1	34.225	20.7664	315	5.49779	14.9099		16.0723	0
18410	Tue Mar 28 11:59:24 2017_x000D_	20.0781	14.6029	129.293	2.25659	1	34.225	20.7664	315	5.49779	15.4313		11.6657	23.8964
18411	Tue Mar 28 11:59:24 2017_x000D_	19.8579	14.2824	131.173	2.28939	1	34.9012	20.3454	315	5.49779	16.2192		7.2542	0
18412	Tue Mar 28 11:59:24 2017_x000D_	19.7457	14.0682	133.379	2.32791	1	34.9012	20.3454	315	5.49779	16.404		16.1825	0
18413	Tue Mar 28 11:59:24 2017_x000D_	19.417	13.6405	131.169	2.28934	1	34.9012	20.3454	315	5.49779	16.8735		7.16168	0
18414	Tue Mar 28 11:59:24 2017_x000D_	19.2034	13.5339	129.293	2.25659	1	34.9012	20.3454	315	5.49779	17.1119		6.44752	0
18415	Tue Mar 28 11:59:25 2017_x000D_	19.1963	13.3191	129.288	2.25651	1	34.9012	20.3454	315	5.49779	17.205		13.7169	9.39421
18416	Tue Mar 28 11:59:25 2017_x000D_	18.8704	12.9984	133.376	2.32785	1	35.1299	20.1315	315	5.49779	17.7554		9.14952	0
18417	Tue Mar 28 11:59:25 2017_x000D_	18.6531	12.7844	133.376	2.32786	1	35.1299	20.1315	315	5.49779	18.0406		9.15376	0
18418	Tue Mar 28 11:59:25 2017_x000D_	18.4357	12.5703	133.377	2.32786	1	35.1299	20.1315	315	5.49779	18.3267		7.27166	0
18419	Tue Mar 28 11:59:25 2017_x000D_	18.3232	12.3556	135.432	2.36373	1	35.1299	20.1315	315	5.49779	18.5184		3.14704	6.63093
18420	Tue Mar 28 11:59:25 2017_x000D_	18.2183	12.3561	133.377	2.32787	1	35.14	19.9107	315	5.49779	18.5315		16.2319	0
18421	Tue Mar 28 11:59:25 2017_x000D_	17.8882	11.9274	139.708	2.43836	1	35.14	19.9107	315	5.49779	19.0094		7.27571	0
18422	Tue Mar 28 11:59:25 2017_x000D_	17.7756	11.7126	141.597	2.47134	1	35.14	19.9107	315	5.49779	19.2024		14.3556	0
18423	Tue Mar 28 11:59:25 2017_x000D_	17.3472	11.4994	154.826	2.70222	1	35.14	19.9107	315	5.49779	19.6808		4.58649	0
18424	Tue Mar 28 11:59:25 2017_x000D_	17.2381	11.3923	158.747	2.77066	1	35.14	19.9107	315	5.49779	19.8253		3.15612	0
18425	Tue Mar 28 11:59:25 2017_x000D_	17.1329	11.3932	171.07	2.98574	1	35.14	19.9107	315	5.49779	19.9199		4.57801	0
18426	Tue Mar 28 11:59:25 2017_x000D_	17.024	11.2863	180.194	3.14497	1	35.14	19.9107	315	5.49779	20.0641		3.14407	0
18427	Tue Mar 28 11:59:25 2017_x000D_	16.9192	11.287	192.418	3.35833	1	35.14	19.9107	315	5.49779	20.1585		3.14704	0
18428	Tue Mar 28 11:59:25 2017_x000D_	16.8143	11.2875	199.195	3.47661	1	35.14	19.9107	315	5.49779	20.2532		3.17401	86.3624
18429	Tue Mar 28 11:59:25 2017_x000D_	16.9201	11.2872	211.687	3.69463	1	35.052	17.0333	315	5.49779	19.0206		3.15301	0
18430	Tue Mar 28 11:59:25 2017_x000D_	16.815	11.2875	218.33	3.81058	1	35.052	17.0333	315	5.49779	19.1207		6.98972	0
18431	Tue Mar 28 11:59:25 2017_x000D_	16.6085	11.3954	233.251	4.071	1	35.052	17.0333	315	5.49779	19.286		4.42896	0
18432	Tue Mar 28 11:59:25 2017_x000D_	16.5071	11.5027	250.914	4.37927	1	35.052	17.0333	315	5.49779	19.352		3.22391	13.2677
18433	Tue Mar 28 11:59:25 2017_x000D_	16.5108	11.6101	257.415	4.49274	1	35.0721	16.5915	315	5.49779	19.2181		8.89852	0
18434	Tue Mar 28 11:59:25 2017_x000D_	16.3073	11.8259	263.139	4.59264	1	35.0721	16.5915	315	5.49779	19.3605		9.67733	0
18435	Tue Mar 28 11:59:25 2017_x000D_	16.318	12.1483	-85.2497	-1.48789	1	35.0721	16.5915	315	5.49779	19.2733		3.22961	0
18436	Tue Mar 28 11:59:26 2017_x000D_	16.3214	12.2559	-79.3076	-1.38418	1	35.0721	16.5915	315	5.49779	19.2454		6.45352	6.63392
18437	Tue Mar 28 11:59:26 2017_x000D_	16.3285	12.4709	-73.7189	-1.28664	1	35.0822	16.3706	315	5.49779	19.1549		17.5141	0
18438	Tue Mar 28 11:59:26 2017_x000D_	16.5573	13.008	-67.4384	-1.17702	1	35.0822	16.3706	315	5.49779	18.8276		13.3879	0
18439	Tue Mar 28 11:59:26 2017_x000D_	16.6774	13.4378	-70.1539	-1.22442	1	35.0822	16.3706	315	5.49779	18.637		23.622	0
18440	Tue Mar 28 11:59:26 2017_x000D_	16.9134	14.189	-71.0315	-1.23973	1	35.0822	16.3706	315	5.49779	18.2993		11.7083	0
18441	Tue Mar 28 11:59:26 2017_x000D_	17.1348	14.5104	-70.1559	-1.22445	1	35.0822	16.3706	315	5.49779	18.0435		23.601	13.2707
18442	Tue Mar 28 11:59:26 2017_x000D_	17.3707	15.2609	-76.4906	-1.33501	1	35.1023	15.9287	315	5.49779	17.7442		10.2526	0
18443	Tue Mar 28 11:59:26 2017_x000D_	17.4866	15.5824	-72.9702	-1.27357	1	35.1023	15.9287	315	5.49779	17.6191		10.2462	0
18444	Tue Mar 28 11:59:26 2017_x000D_	17.6027	15.9036	-76.4926	-1.33505	1	35.1023	15.9287	315	5.49779	17.4996		26.0313	0
18445	Tue Mar 28 11:59:26 2017_x000D_	17.7367	16.7609	-79.3222	-1.38443	1	35.1023	15.9287	315	5.49779	17.3855		7.23826	6.63392
18446	Tue Mar 28 11:59:26 2017_x000D_	17.8489	16.9745	-76.4923	-1.33504	1	35.1124	15.7078	315	5.49779	17.3099		12.8653	0
18447	Tue Mar 28 11:59:26 2017_x000D_	17.8633	17.4031	-76.49	-1.335	1	35.1124	15.7078	315	5.49779	17.3322		19.6315	0
18448	Tue Mar 28 11:59:26 2017_x000D_	17.99	18.0451	-79.3224	-1.38444	1	35.1124	15.7078	315	5.49779	17.2812		9.64744	0
18449	Tue Mar 28 11:59:26 2017_x000D_	18.0008	18.3665	-78.8449	-1.3761	1	35.1124	15.7078	315	5.49779	17.3169		17.399	6.63678
18450	Tue Mar 28 11:59:26 2017_x000D_	18.2285	18.8999	-79.3244	-1.38447	1	35.1224	15.4868	315	5.49779	17.2352		12.8443	0
18451	Tue Mar 28 11:59:26 2017_x000D_	18.2429	19.3278	-79.3227	-1.38444	1	35.1224	15.4868	315	5.49779	17.311		20.4106	0
18452	Tue Mar 28 11:59:26 2017_x000D_	18.474	19.9677	-79.3256	-1.38449	1	35.1224	15.4868	315	5.49779	17.2409		9.62945	0
18453	Tue Mar 28 11:59:26 2017_x000D_	18.4848	20.2885	-78.8477	-1.37615	1	35.1224	15.4868	315	5.49779	17.3166		9.61726	6.63392
18454	Tue Mar 28 11:59:26 2017_x000D_	18.4954	20.6089	-79.323	-1.38445	1	35.1325	15.2659	315	5.49779	17.474		16.4163	0
18455	Tue Mar 28 11:59:26 2017_x000D_	18.618	21.1422	-75.8638	-1.32407	1	35.1325	15.2659	315	5.49779	17.5288		9.60826	0
18456	Tue Mar 28 11:59:26 2017_x000D_	18.6286	21.4623	-76.4844	-1.3349	1	35.1325	15.2659	315	5.49779	17.6288		10.1987	0
18457	Tue Mar 28 11:59:26 2017_x000D_	18.7442	21.782	-78.8468	-1.37614	1	35.1325	15.2659	315	5.49779	17.6362		19.5415	0
18458	Tue Mar 28 11:59:27 2017_x000D_	18.8701	22.4211	-75.8619	-1.32404	1	35.1325	15.2659	315	5.49779	17.7669		11.598	14.7997
18459	Tue Mar 28 11:59:27 2017_x000D_	19.0901	22.739	-76.4885	-1.33498	1	35.5802	15.0587	331.548	5.78661	18.1909		19.1985	0
18460	Tue Mar 28 11:59:27 2017_x000D_	19.1113	23.3786	-76.485	-1.33491	1	35.5802	15.0587	331.548	5.78661	18.4512		13.2511	0
18461	Tue Mar 28 11:59:27 2017_x000D_	19.2302	23.804	-79.3265	-1.38451	1	35.5802	15.0587	331.548	5.78661	18.5419		19.5044	0
18462	Tue Mar 28 11:59:27 2017_x000D_	19.3558	24.4419	-76.4847	-1.33491	1	35.5802	15.0587	331.548	5.78661	18.7423		6.39055	38.6388
18463	Tue Mar 28 11:59:27 2017_x000D_	19.3629	24.6548	-76.4835	-1.33489	1	36.7044	14.4302	351.45	6.13396	20.1313		14.3642	0
18464	Tue Mar 28 11:59:27 2017_x000D_	19.5861	25.0784	-76.4867	-1.33495	1	36.7044	14.4302	351.45	6.13396	20.1599		19.4903	0
18465	Tue Mar 28 11:59:27 2017_x000D_	19.7118	25.7158	-79.3296	-1.38456	1	36.7044	14.4302	351.45	6.13396	20.3989		7.16728	0
18466	Tue Mar 28 11:59:27 2017_x000D_	19.8231	25.9272	-76.4876	-1.33496	1	36.7044	14.4302	351.45	6.13396	20.4245		19.1474	29.5954
18467	Tue Mar 28 11:59:27 2017_x000D_	19.8441	26.5651	-76.4841	-1.3349	1	37.5997	14.0159	355.5	6.20465	21.7427		9.03975	0
18468	Tue Mar 28 11:59:27 2017_x000D_	20.06	26.7753	-76.4885	-1.33498	1	37.5997	14.0159	355.5	6.20465	21.6897		19.1293	0
18469	Tue Mar 28 11:59:27 2017_x000D_	20.0809	27.4126	-76.485	-1.33491	1	37.5997	14.0159	355.5	6.20465	22.054		9.03127	0
18470	Tue Mar 28 11:59:27 2017_x000D_	20.2966	27.6226	-76.4894	-1.33499	1	37.5997	14.0159	355.5	6.20465	22.0123		6.37246	0
18471	Tue Mar 28 11:59:27 2017_x000D_	20.3036	27.8349	-76.4882	-1.33497	1	37.5997	14.0159	355.5	6.20465	22.1387		6.37236	23.9114
18472	Tue Mar 28 11:59:27 2017_x000D_	20.3105	28.0472	-76.487	-1.33495	1	38.2763	13.5946	351.45	6.13396	23.0575		16.2911	0
18473	Tue Mar 28 11:59:27 2017_x000D_	20.4323	28.5764	-79.7661	-1.39218	1	38.2763	13.5946	351.45	6.13396	23.2994		6.37846	0
18474	Tue Mar 28 11:59:27 2017_x000D_	20.4393	28.7889	-78.855	-1.37628	1	38.2763	13.5946	351.45	6.13396	23.4313		10.1011	0
18475	Tue Mar 28 11:59:27 2017_x000D_	20.5539	29.1055	-76.4868	-1.33495	1	38.2763	13.5946	351.45	6.13396	23.5515		6.36637	53.4032
18476	Tue Mar 28 11:59:27 2017_x000D_	20.5608	29.3176	-76.4855	-1.33492	1	39.8481	12.759	0	0	25.4202		12.7268	0
18477	Tue Mar 28 11:59:27 2017_x000D_	20.5747	29.7416	-76.4832	-1.33488	1	39.8481	12.759	0	0	25.688		4.5062	0
18478	Tue Mar 28 11:59:27 2017_x000D_	20.6825	29.8462	-79.7666	-1.39219	1	39.8481	12.759	0	0	25.6767		10.099	0
18479	Tue Mar 28 11:59:28 2017_x000D_	20.7969	30.1628	-76.4864	-1.33494	1	39.8481	12.759	0	0	25.8039		6.35747	38.6414
18480	Tue Mar 28 11:59:28 2017_x000D_	20.8039	30.3746	-76.4852	-1.33492	1	40.9724	12.1305	0	0	27.1959		3.17845	0
18481	Tue Mar 28 11:59:28 2017_x000D_	20.8071	30.4805	-70.0967	-1.22342	1	40.9724	12.1305	0	0	27.2647		10.1024	0
18482	Tue Mar 28 11:59:28 2017_x000D_	20.6921	30.164	-60.8761	-1.06249	1	40.9724	12.1305	0	0	27.1385		7.08162	0
18483	Tue Mar 28 11:59:28 2017_x000D_	20.4798	30.0608	-54.4258	-0.94991	1	40.9724	12.1305	0	0	27.2294		18.025	20.8718
18484	Tue Mar 28 11:59:28 2017_x000D_	20.0483	29.6427	-37.942	-0.662213	1	41.6387	11.9303	0	0	27.9262		3.13237	0
18485	Tue Mar 28 11:59:28 2017_x000D_	19.9439	29.6443	-31.3753	-0.547603	1	41.6387	11.9303	0	0	28.008		6.2676	0
18486	Tue Mar 28 11:59:28 2017_x000D_	19.735	29.6472	-23.3896	-0.408226	1	41.6387	11.9303	0	0	28.172		4.48936	0
18487	Tue Mar 28 11:59:28 2017_x000D_	19.6274	29.5432	-8.36123	-0.145931	1	41.6387	11.9303	0	0	28.1906		3.13237	0
18488	Tue Mar 28 11:59:28 2017_x000D_	19.523	29.5448	-2.17713	-0.0379981	1	41.6387	11.9303	0	0	28.2732		0.015	9.40269
18489	Tue Mar 28 11:59:28 2017_x000D_	19.5233	29.5452	9.4276	0.164543	1	41.8676	11.7162	315	5.49779	28.5857		3.14717	0
18490	Tue Mar 28 11:59:28 2017_x000D_	19.6282	29.5441	21.4098	0.373671	1	41.8676	11.7162	315	5.49779	28.5031		0.015	0
18491	Tue Mar 28 11:59:28 2017_x000D_	19.6287	29.5441	29.2865	0.511146	1	41.8676	11.7162	315	5.49779	28.5027		6.27356	0
18492	Tue Mar 28 11:59:28 2017_x000D_	19.8378	29.5413	37.8604	0.660788	1	41.8676	11.7162	315	5.49779	28.3381		4.41457	68.8738
18493	Tue Mar 28 11:59:28 2017_x000D_	19.9385	29.434	38.4913	0.671801	1	44.0853	11.1225	0	0	30.3048		19.973	0
18494	Tue Mar 28 11:59:28 2017_x000D_	20.4461	29.0032	40.3244	0.703793	1	44.0853	11.1225	0	0	29.64		11.23	0
18495	Tue Mar 28 11:59:28 2017_x000D_	20.7519	28.7873	38.4913	0.671801	1	44.0853	11.1225	0	0	29.2659		17.6647	0
18496	Tue Mar 28 11:59:28 2017_x000D_	21.1548	28.3579	33.5009	0.584701	1	44.0853	11.1225	0	0	28.6857		11.2234	39.3739
18497	Tue Mar 28 11:59:28 2017_x000D_	21.4604	28.1421	31.9197	0.557103	1	45.3971	11.1642	0	0	29.3465		9.83503	0
18498	Tue Mar 28 11:59:28 2017_x000D_	21.7693	28.0323	27.9134	0.48718	1	45.3971	11.1642	0	0	29.0311		11.23	0
18499	Tue Mar 28 11:59:28 2017_x000D_	22.0751	27.8164	29.2817	0.511062	1	45.3971	11.1642	0	0	28.6568		23.6732	0
18500	Tue Mar 28 11:59:29 2017_x000D_	22.7934	27.4897	25.2377	0.44048	1	45.3971	11.1642	0	0	27.8828		8.82913	0
18501	Tue Mar 28 11:59:29 2017_x000D_	22.9948	27.2751	25.2357	0.440446	1	45.3971	11.1642	0	0	27.5939		19.6586	19.6869
18502	Tue Mar 28 11:59:29 2017_x000D_	23.6123	27.0558	25.2369	0.440466	1	46.053	11.185	0	0	27.4858		13.8952	0
18503	Tue Mar 28 11:59:29 2017_x000D_	24.0216	26.839	25.2365	0.44046	1	46.053	11.185	0	0	27.0265		19.6424	0
18504	Tue Mar 28 11:59:29 2017_x000D_	24.6386	26.6199	25.2376	0.440479	1	46.053	11.185	0	0	26.3972		11.2126	0
18505	Tue Mar 28 11:59:29 2017_x000D_	24.9439	26.4043	26.511	0.462704	1	46.053	11.185	0	0	26.0235		9.81405	46.3058
18506	Tue Mar 28 11:59:29 2017_x000D_	25.2522	26.2949	27.9149	0.487207	1	47.5728	11.4546	0	0	26.8038		11.206	0
18507	Tue Mar 28 11:59:29 2017_x000D_	25.5573	26.0794	29.2846	0.511113	1	47.5728	11.4546	0	0	26.4304		16.7007	0
18508	Tue Mar 28 11:59:29 2017_x000D_	26.0697	25.8618	27.9149	0.487207	1	47.5728	11.4546	0	0	25.8834		18.1064	0
18509	Tue Mar 28 11:59:29 2017_x000D_	26.5791	25.5381	31.9266	0.557224	1	47.5728	11.4546	0	0	25.28		9.7979	6.56127
18510	Tue Mar 28 11:59:29 2017_x000D_	26.8869	25.4289	27.9149	0.487207	1	47.7914	11.4615	0	0	25.1413		22.383	0
18511	Tue Mar 28 11:59:29 2017_x000D_	27.4962	24.9983	27.9134	0.48718	1	47.7914	11.4615	0	0	24.3955		11.1934	0
18512	Tue Mar 28 11:59:29 2017_x000D_	27.801	24.7831	29.2841	0.511105	1	47.7914	11.4615	0	0	24.0225		19.5902	0
18513	Tue Mar 28 11:59:29 2017_x000D_	28.4164	24.5647	29.2858	0.511134	1	47.7914	11.4615	0	0	23.3898		0	0
18514	Tue Mar 28 11:59:29 2017_x000D_	28.4164	24.5647	29.2858	0.511134	1	47.7914	11.4615	0	0	23.3898		22.3662	18.519
18515	Tue Mar 28 11:59:29 2017_x000D_	29.0253	24.1345	29.2847	0.511114	1	48.2077	11.9173	0	0	22.7426		6.92474	0
18516	Tue Mar 28 11:59:29 2017_x000D_	29.2293	24.0265	31.9282	0.557253	1	48.2077	11.9173	0	0	22.5125		22.3554	0
18517	Tue Mar 28 11:59:29 2017_x000D_	29.8379	23.5965	31.9276	0.557242	1	48.2077	11.9173	0	0	21.7682		8.80369	0
18518	Tue Mar 28 11:59:29 2017_x000D_	30.0387	23.3825	31.9266	0.557224	1	48.2077	11.9173	0	0	21.484		20.7543	14.7137
18519	Tue Mar 28 11:59:29 2017_x000D_	30.65	23.0586	29.2824	0.511075	1	48.4055	12.3661	0	0	20.7265		13.8334	0
18520	Tue Mar 28 11:59:29 2017_x000D_	31.0575	22.8428	29.2826	0.511077	1	48.4055	12.3661	0	0	20.2661		16.6377	0
18521	Tue Mar 28 11:59:29 2017_x000D_	31.568	22.6261	27.9102	0.487126	1	48.4055	12.3661	0	0	19.7172		11.1693	0
18522	Tue Mar 28 11:59:30 2017_x000D_	31.8721	22.4113	29.2829	0.511084	1	48.4055	12.3661	0	0	19.3458		11.1578	0
18523	Tue Mar 28 11:59:30 2017_x000D_	32.1758	22.1966	27.9087	0.487099	1	48.4055	12.3661	0	0	18.9748		11.1652	0
18524	Tue Mar 28 11:59:30 2017_x000D_	32.4798	21.9819	29.2817	0.511063	1	48.4055	12.3661	0	0	18.6035		19.5264	0
18525	Tue Mar 28 11:59:30 2017_x000D_	33.0933	21.7645	29.2834	0.511092	1	48.4055	12.3661	0	0	17.9665		8.79097	0
18526	Tue Mar 28 11:59:30 2017_x000D_	33.2938	21.5508	29.2821	0.511069	1	48.4055	12.3661	0	0	17.684		22.3055	0
18527	Tue Mar 28 11:59:30 2017_x000D_	33.901	21.1217	29.2809	0.511048	1	48.4055	12.3661	0	0	16.9423		19.5036	0
18528	Tue Mar 28 11:59:30 2017_x000D_	34.5138	20.9046	29.2826	0.511078	1	48.4055	12.3661	0	0	16.306		11.1428	0
18529	Tue Mar 28 11:59:30 2017_x000D_	34.8171	20.6902	27.9072	0.487072	1	48.4055	12.3661	0	0	15.9353		11.1519	0
18530	Tue Mar 28 11:59:30 2017_x000D_	35.1207	20.4757	29.2814	0.511056	1	48.4055	12.3661	0	0	15.5644		9.26428	0
18531	Tue Mar 28 11:59:30 2017_x000D_	35.4295	20.4733	27.9087	0.487099	1	48.4055	12.3661	0	0	15.3004		19.8275	54.4758
18532	Tue Mar 28 11:59:30 2017_x000D_	35.9332	20.0454	29.2817	0.511062	1	48.7596	14.1471	7.0522	0.123084	14.1176		6.89261	0
18533	Tue Mar 28 11:59:30 2017_x000D_	36.1362	19.9378	26.4974	0.462467	1	48.7596	14.1471	7.0522	0.123084	13.8882		23.4562	0
18534	Tue Mar 28 11:59:30 2017_x000D_	36.8481	19.6145	27.9072	0.487072	1	48.7596	14.1471	7.0522	0.123084	13.1063		11.1369	0
18535	Tue Mar 28 11:59:30 2017_x000D_	37.1513	19.4003	29.2822	0.511071	1	48.7596	14.1471	7.0522	0.123084	12.7416		16.5668	19.8939
18536	Tue Mar 28 11:59:30 2017_x000D_	37.6597	19.1847	27.9072	0.487072	1	48.7285	14.8095	0	0	11.9021		11.1345	0
18537	Tue Mar 28 11:59:30 2017_x000D_	37.9628	18.9705	29.2826	0.511078	1	48.7285	14.8095	0	0	11.5418		6.88185	0
18538	Tue Mar 28 11:59:30 2017_x000D_	38.1655	18.8631	26.4965	0.462451	1	48.7285	14.8095	0	0	11.3141		17.9707	0
18539	Tue Mar 28 11:59:30 2017_x000D_	38.671	18.5417	27.9056	0.487045	1	48.7285	14.8095	0	0	10.7277		6.16214	6.63134
18540	Tue Mar 28 11:59:30 2017_x000D_	38.8764	18.5403	27.9071	0.487072	1	48.7181	15.0303	0	0	10.4489		8.77196	0
18541	Tue Mar 28 11:59:30 2017_x000D_	39.0764	18.327	27.9056	0.487045	1	48.7181	15.0303	0	0	10.1897		11.1236	0
18542	Tue Mar 28 11:59:30 2017_x000D_	39.3792	18.113	29.2817	0.511063	1	48.7181	15.0303	0	0	9.83454		6.15914	0
18543	Tue Mar 28 11:59:31 2017_x000D_	39.5845	18.1116	29.2833	0.51109	1	48.7181	15.0303	0	0	9.63935		11.1104	0
18544	Tue Mar 28 11:59:31 2017_x000D_	39.8869	17.8978	27.9056	0.487045	1	48.7181	15.0303	0	0	9.28508		6.15614	48.0322
18545	Tue Mar 28 11:59:31 2017_x000D_	40.0921	17.8964	27.9072	0.487072	1	49.0823	16.5894	0	0	9.08471		11.1072	0
18546	Tue Mar 28 11:59:31 2017_x000D_	40.3943	17.6825	21.3405	0.372463	1	49.0823	16.5894	0	0	8.7565		9.70953	0
18547	Tue Mar 28 11:59:31 2017_x000D_	40.6994	17.5745	19.4845	0.340069	1	49.0823	16.5894	0	0	8.44058		4.37449	0
18548	Tue Mar 28 11:59:31 2017_x000D_	40.799	17.468	15.6531	0.273199	1	49.0823	16.5894	0	0	8.32977		4.37902	6.62835
18549	Tue Mar 28 11:59:31 2017_x000D_	40.8985	17.3612	6.28316	0.109662	1	49.0927	16.3687	0	0	8.25409		3.084	0
18550	Tue Mar 28 11:59:31 2017_x000D_	40.7957	17.3612	-11.8417	-0.206676	1	49.0927	16.3687	0	0	8.35615		3.19319	0
18551	Tue Mar 28 11:59:31 2017_x000D_	40.7928	17.2548	-20.3249	-0.354737	1	49.0927	16.3687	0	0	8.34707		0.0283019	0
18552	Tue Mar 28 11:59:31 2017_x000D_	40.7933	17.254	-40.9938	-0.715478	1	49.0927	16.3687	0	0	8.34648		6.98727	59.6518
18553	Tue Mar 28 11:59:31 2017_x000D_	41.0016	17.3582	-55.2587	-0.964447	1	48.9993	18.3549	10.4692	0.182722	8.05957		3.17819	0
18554	Tue Mar 28 11:59:31 2017_x000D_	41.0045	17.4641	-61.6656	-1.07627	1	48.9993	18.3549	10.4692	0.182722	8.04427		4.47175	0
18555	Tue Mar 28 11:59:31 2017_x000D_	41.1101	17.5693	-70.8018	-1.23573	1	48.9993	18.3549	10.4692	0.182722	7.92822		6.35322	0
18556	Tue Mar 28 11:59:31 2017_x000D_	41.1157	17.781	-83.0688	-1.44982	1	48.9993	18.3549	10.4692	0.182722	7.90446		6.35914	35.8173
18557	Tue Mar 28 11:59:31 2017_x000D_	41.1212	17.9929	-88.5889	-1.54617	1	48.5108	19.4443	28.2204	0.492538	7.53079		6.34992	0
18558	Tue Mar 28 11:59:31 2017_x000D_	41.1264	18.2045	-88.5889	-1.54617	1	48.5108	19.4443	28.2204	0.492538	7.48775		22.2187	0
18559	Tue Mar 28 11:59:31 2017_x000D_	41.1446	18.9449	-88.5889	-1.54617	1	48.5108	19.4443	28.2204	0.492538	7.38311		15.8477	0
18560	Tue Mar 28 11:59:31 2017_x000D_	41.1574	19.473	-83.0647	-1.44975	1	48.5108	19.4443	28.2204	0.492538	7.35346		22.4598	0
18561	Tue Mar 28 11:59:31 2017_x000D_	41.2779	20.2119	-79.9143	-1.39477	1	48.5108	19.4443	28.2204	0.492538	7.27352		6.33178	250.163
18562	Tue Mar 28 11:59:31 2017_x000D_	41.2829	20.4229	-74.3423	-1.29752	2	43.1183	13.0838	78.9857	1.37856	7.56512		19.2983	0
18563	Tue Mar 28 11:59:31 2017_x000D_	41.4007	21.0553	-71.654	-1.2506	2	43.1183	13.0838	78.9857	1.37856	8.15444		14.1643	0
18564	Tue Mar 28 11:59:31 2017_x000D_	41.6156	21.4757	-71.6561	-1.25064	2	43.1183	13.0838	78.9857	1.37856	8.52538		10.0256	0
18565	Tue Mar 28 11:59:32 2017_x000D_	41.7255	21.7913	-68.0556	-1.18779	2	43.1183	13.0838	78.9857	1.37856	8.81819		9.48581	66.5713
18566	Tue Mar 28 11:59:32 2017_x000D_	41.7332	22.1074	-69.0441	-1.20505	2	43.2345	15.2998	84.4155	1.47333	6.97118		21.2122	0
18567	Tue Mar 28 11:59:32 2017_x000D_	42.0552	22.7369	-66.5217	-1.16102	2	43.2345	15.2998	84.4155	1.47333	7.53002		10.0238	0
18568	Tue Mar 28 11:59:32 2017_x000D_	42.1652	23.0524	-68.0536	-1.18776	2	43.2345	15.2998	84.4155	1.47333	7.826		18.3834	0
18569	Tue Mar 28 11:59:32 2017_x000D_	42.4842	23.5756	-66.5236	-1.16106	2	43.2345	15.2998	84.4155	1.47333	8.30974		10.0125	0
18570	Tue Mar 28 11:59:32 2017_x000D_	42.5942	23.8907	-68.0562	-1.18781	2	43.2345	15.2998	84.4155	1.47333	8.61473		19.9925	70.9475
18571	Tue Mar 28 11:59:32 2017_x000D_	42.8135	24.52	-68.0553	-1.18779	2	44.0061	17.5353	81.3632	1.42006	7.08578		7.05872	0
18572	Tue Mar 28 11:59:32 2017_x000D_	42.9208	24.7294	-70.7824	-1.23539	2	44.0061	17.5353	81.3632	1.42006	7.2755		19.9707	0
18573	Tue Mar 28 11:59:32 2017_x000D_	43.1399	25.358	-70.7824	-1.23539	2	44.0061	17.5353	81.3632	1.42006	7.87051		11.3261	0
18574	Tue Mar 28 11:59:32 2017_x000D_	43.3513	25.6708	-71.6659	-1.25081	2	44.0061	17.5353	81.3632	1.42006	8.16181		9.46475	337.792
18575	Tue Mar 28 11:59:32 2017_x000D_	43.3589	25.9862	-70.7824	-1.23539	1	51.2544	26.1518	9.50436	0.165882	7.89724		19.9451	0
18576	Tue Mar 28 11:59:32 2017_x000D_	43.5777	26.614	-70.7824	-1.23539	1	51.2544	26.1518	9.50436	0.165882	7.6906		9.95639	0
18577	Tue Mar 28 11:59:32 2017_x000D_	43.6869	26.9274	-69.0472	-1.2051	1	51.2544	26.1518	9.50436	0.165882	7.60714		19.9233	0
18578	Tue Mar 28 11:59:32 2017_x000D_	43.9055	27.5545	-69.0466	-1.20509	1	51.2544	26.1518	9.50436	0.165882	7.48157		9.96687	130.99
18579	Tue Mar 28 11:59:32 2017_x000D_	44.0149	27.8682	-70.7824	-1.23539	1	52.3647	30.3746	0	0	8.71787		9.94025	0
18580	Tue Mar 28 11:59:32 2017_x000D_	44.1239	28.1811	-69.046	-1.20508	1	52.3647	30.3746	0	0	8.52773		21.0701	0
18581	Tue Mar 28 11:59:32 2017_x000D_	44.4441	28.8062	-71.6674	-1.25083	1	52.3647	30.3746	0	0	8.07439		9.43461	0
18582	Tue Mar 28 11:59:32 2017_x000D_	44.4515	29.1206	-70.7824	-1.23539	1	52.3647	30.3746	0	0	8.01194		11.2771	59.714
18583	Tue Mar 28 11:59:32 2017_x000D_	44.6622	29.4319	-71.6678	-1.25084	1	52.4887	32.3612	0	0	8.35673		22.8821	0
18584	Tue Mar 28 11:59:32 2017_x000D_	44.8826	30.1621	-70.7843	-1.23542	1	52.4887	32.3612	0	0	7.91763		6.27765	0
18585	Tue Mar 28 11:59:32 2017_x000D_	44.8874	30.3713	-70.7824	-1.23539	1	52.4887	32.3612	0	0	7.85745		19.8474	0
18586	Tue Mar 28 11:59:33 2017_x000D_	45.1052	30.996	-70.7824	-1.23539	1	52.4887	32.3612	0	0	7.50865		9.90798	0
18587	Tue Mar 28 11:59:33 2017_x000D_	45.2138	31.3079	-69.0429	-1.20503	1	52.4887	32.3612	0	0	7.35076		20.9924	0
18588	Tue Mar 28 11:59:33 2017_x000D_	45.533	31.9306	-71.6689	-1.25086	1	52.4887	32.3612	0	0	6.96902		9.40755	0
18589	Tue Mar 28 11:59:33 2017_x000D_	45.5403	32.2441	-70.7824	-1.23539	1	52.4887	32.3612	0	0	6.94939		11.2355	0
18590	Tue Mar 28 11:59:33 2017_x000D_	45.7503	32.5542	-71.6693	-1.25086	1	52.4887	32.3612	0	0	6.74116		6.26266	0
18591	Tue Mar 28 11:59:33 2017_x000D_	45.7551	32.7629	-71.6674	-1.25083	1	52.4887	32.3612	0	0	6.74557		19.7933	0
18592	Tue Mar 28 11:59:33 2017_x000D_	45.9723	33.3859	-71.6678	-1.25084	1	52.4887	32.3612	0	0	6.59647		6.25966	0
18593	Tue Mar 28 11:59:33 2017_x000D_	45.9771	33.5945	-71.6659	-1.25081	1	52.4887	32.3612	0	0	6.62736		19.7772	0
18594	Tue Mar 28 11:59:33 2017_x000D_	46.1941	34.217	-71.6662	-1.25081	1	52.4887	32.3612	0	0	6.56247		6.25359	0
18595	Tue Mar 28 11:59:33 2017_x000D_	46.1988	34.4254	-71.6644	-1.25078	1	52.4887	32.3612	0	0	6.61995		13.9444	165.044
18596	Tue Mar 28 11:59:33 2017_x000D_	46.4109	34.839	-71.6665	-1.25082	1	52.228	37.8565	0	0	6.55316		6.25059	0
18597	Tue Mar 28 11:59:33 2017_x000D_	46.4156	35.0473	-71.6647	-1.25079	1	52.228	37.8565	0	0	6.45566		13.935	0
18598	Tue Mar 28 11:59:33 2017_x000D_	46.6276	35.4606	-71.6668	-1.25082	1	52.228	37.8565	0	0	6.09137		6.9581	0
18599	Tue Mar 28 11:59:33 2017_x000D_	46.7334	35.667	-69.0385	-1.20495	1	52.228	37.8565	0	0	5.91477		3.12983	0
18600	Tue Mar 28 11:59:33 2017_x000D_	46.7358	35.7713	-68.0375	-1.18748	1	52.228	37.8565	0	0	5.87472		12.8685	32.9861
18601	Tue Mar 28 11:59:33 2017_x000D_	46.8462	36.1858	-65.3887	-1.14125	1	52.1759	38.9548	40.4806	0.70652	6.00609		8.73361	0
18602	Tue Mar 28 11:59:33 2017_x000D_	47.0532	36.3905	-65.392	-1.14131	1	52.1759	38.9548	40.4806	0.70652	5.72867		15.9046	0
18603	Tue Mar 28 11:59:33 2017_x000D_	47.1656	36.9086	-56.6236	-0.988267	1	52.1759	38.9548	40.4806	0.70652	5.41203		8.72295	0
18604	Tue Mar 28 11:59:33 2017_x000D_	47.3721	37.1133	-48.7226	-0.850369	1	52.1759	38.9548	40.4806	0.70652	5.14467		8.72079	74.1108
18605	Tue Mar 28 11:59:33 2017_x000D_	47.5783	37.3182	-32.5713	-0.568477	1	50.9829	41.118	101.014	1.76303	5.10194		3.03029	0
18606	Tue Mar 28 11:59:33 2017_x000D_	47.6793	37.3168	-26.1743	-0.456828	1	50.9829	41.118	101.014	1.76303	5.03616		6.95536	0
18607	Tue Mar 28 11:59:34 2017_x000D_	47.7849	37.5232	-19.733	-0.344406	1	50.9829	41.118	101.014	1.76303	4.81142		6.84249	0
18608	Tue Mar 28 11:59:34 2017_x000D_	47.9895	37.624	-11.2212	-0.195847	1	50.9829	41.118	101.014	1.76303	4.60092		12.1275	35.6764
18609	Tue Mar 28 11:59:34 2017_x000D_	48.3937	37.6176	0.981506	0.0171305	1	50.4954	42.2027	135	2.35619	5.04384		3.02733	0
18610	Tue Mar 28 11:59:34 2017_x000D_	48.4946	37.6161	6.85717	0.11968	1	50.4954	42.2027	135	2.35619	5.00401		15.4557	0
18611	Tue Mar 28 11:59:34 2017_x000D_	48.9974	37.5038	16.1472	0.281822	1	50.4954	42.2027	135	2.35619	4.9319		9.07629	0
18612	Tue Mar 28 11:59:34 2017_x000D_	49.2999	37.4987	15.4222	0.269167	1	50.4954	42.2027	135	2.35619	4.85354		27.9097	47.7883
18613	Tue Mar 28 11:59:34 2017_x000D_	50.2031	37.2757	16.1498	0.281868	1	49.5621	43.4936	114.768	2.00308	6.25085		9.57	0
18614	Tue Mar 28 11:59:34 2017_x000D_	50.5029	37.1667	12.6174	0.220215	1	49.5621	43.4936	114.768	2.00308	6.39647		24.9352	0
18615	Tue Mar 28 11:59:34 2017_x000D_	51.3041	36.9455	6.84813	0.119522	1	49.5621	43.4936	114.768	2.00308	6.77585		12.0797	0
18616	Tue Mar 28 11:59:34 2017_x000D_	51.7067	36.9387	6.84926	0.119542	1	49.5621	43.4936	114.768	2.00308	6.89681		12.4581	0
18617	Tue Mar 28 11:59:34 2017_x000D_	52.107	36.8282	3.91088	0.0682577	1	49.5621	43.4936	114.768	2.00308	7.13471		24.3215	51.6573
18618	Tue Mar 28 11:59:34 2017_x000D_	52.9092	36.711	0.956703	0.0166976	1	48.2038	44.5519	136.007	2.37377	9.14442		6.79284	0
18619	Tue Mar 28 11:59:34 2017_x000D_	53.1123	36.8111	-1.99172	-0.0347621	1	48.2038	44.5519	136.007	2.37377	9.16588		24.1114	0
18620	Tue Mar 28 11:59:34 2017_x000D_	53.9159	36.7977	-1.99299	-0.0347842	1	48.2038	44.5519	136.007	2.37377	9.63098		6.78208	0
18621	Tue Mar 28 11:59:34 2017_x000D_	54.1186	36.8978	-4.92664	-0.0859861	1	48.2038	44.5519	136.007	2.37377	9.67316		12.0467	33.0482
18622	Tue Mar 28 11:59:34 2017_x000D_	54.5201	36.891	-4.92797	-0.0860092	1	47.3018	45.1843	180	3.14159	10.9947		18.0565	0
18623	Tue Mar 28 11:59:34 2017_x000D_	55.1219	36.8809	-4.92998	-0.0860443	1	47.3018	45.1843	180	3.14159	11.4062		12.4375	0
18624	Tue Mar 28 11:59:34 2017_x000D_	55.525	36.9778	-1.98916	-0.0347173	1	47.3018	45.1843	180	3.14159	11.6176		12.0287	0
18625	Tue Mar 28 11:59:34 2017_x000D_	55.9259	36.971	-1.98984	-0.0347293	1	47.3018	45.1843	180	3.14159	11.9094		18.2921	29.4837
18626	Tue Mar 28 11:59:34 2017_x000D_	56.525	36.8576	0.962905	0.0168059	1	46.41	45.5973	153.091	2.67194	13.3677		6.76863	0
18627	Tue Mar 28 11:59:34 2017_x000D_	56.7272	36.9577	3.92364	0.0684805	1	46.41	45.5973	153.091	2.67194	13.4569		18.0175	0
18628	Tue Mar 28 11:59:35 2017_x000D_	57.3277	36.9476	3.92458	0.0684969	1	46.41	45.5973	153.091	2.67194	13.9289		9.51208	0
18629	Tue Mar 28 11:59:35 2017_x000D_	57.6257	36.8393	6.58666	0.114959	1	46.41	45.5973	153.091	2.67194	14.2301		9.0073	0
18630	Tue Mar 28 11:59:35 2017_x000D_	57.9259	36.8342	6.86679	0.119848	1	46.41	45.5973	153.091	2.67194	14.4709		17.9966	27.0753
18631	Tue Mar 28 11:59:35 2017_x000D_	58.5257	36.8241	6.86851	0.119878	1	45.5285	45.7909	184.364	3.21776	15.7902		9.49901	0
18632	Tue Mar 28 11:59:35 2017_x000D_	58.8232	36.7157	3.78006	0.0659745	1	45.5285	45.7909	184.364	3.21776	16.0968		14.9901	0
18633	Tue Mar 28 11:59:35 2017_x000D_	59.3228	36.7073	3.92155	0.068444	1	45.5285	45.7909	184.364	3.21776	16.5165		11.9807	0
18634	Tue Mar 28 11:59:35 2017_x000D_	59.7221	36.7006	3.92217	0.0684548	1	45.5285	45.7909	184.364	3.21776	16.855		5.98882	20.5819
18635	Tue Mar 28 11:59:35 2017_x000D_	59.9217	36.6973	3.92248	0.0684602	1	44.8853	45.5522	180	3.14159	17.45		20.9429	0
18636	Tue Mar 28 11:59:35 2017_x000D_	60.6197	36.6856	3.7826	0.0660189	1	44.8853	45.5522	180	3.14159	18.0607		8.97725	0
18637	Tue Mar 28 11:59:35 2017_x000D_	60.9189	36.6806	3.92393	0.0684854	1	44.8853	45.5522	180	3.14159	18.3243		18.2037	0
18638	Tue Mar 28 11:59:35 2017_x000D_	61.515	36.5672	0.956682	0.0166972	1	44.8853	45.5522	180	3.14159	18.9018		8.95921	13.0768
18639	Tue Mar 28 11:59:35 2017_x000D_	61.8136	36.5623	0.956712	0.0166978	1	44.4496	45.5392	180	3.14159	19.5472		20.9129	0
18640	Tue Mar 28 11:59:35 2017_x000D_	62.5106	36.5506	0.956694	0.0166975	1	44.4496	45.5392	180	3.14159	20.1741		5.97082	0
18641	Tue Mar 28 11:59:35 2017_x000D_	62.7096	36.5473	0.956673	0.0166971	1	44.4496	45.5392	180	3.14159	20.3539		9.4699	0
18642	Tue Mar 28 11:59:35 2017_x000D_	63.0096	36.6455	3.78599	0.0660781	1	44.4496	45.5392	180	3.14159	20.5809		15.2426	0
18643	Tue Mar 28 11:59:35 2017_x000D_	63.5053	36.534	0.956702	0.0166976	1	44.4496	45.5392	180	3.14159	21.0764		8.93826	20.5858
18644	Tue Mar 28 11:59:35 2017_x000D_	63.8032	36.529	0.956722	0.0166979	1	43.8063	45.3004	180	3.14159	21.8361		14.9121	0
18645	Tue Mar 28 11:59:35 2017_x000D_	64.3002	36.5207	0.956729	0.0166981	1	43.8063	45.3004	180	3.14159	22.2954		5.95882	0
18646	Tue Mar 28 11:59:35 2017_x000D_	64.4988	36.5174	0.956709	0.0166977	1	43.8063	45.3004	180	3.14159	22.4793		5.95882	0
18647	Tue Mar 28 11:59:35 2017_x000D_	64.6974	36.5141	0.956742	0.0166983	1	43.8063	45.3004	180	3.14159	22.6636		11.9146	14.5435
18648	Tue Mar 28 11:59:35 2017_x000D_	65.0945	36.5075	0.956756	0.0166985	1	43.3808	45.0681	190.926	3.33229	23.3403		6.70151	0
18649	Tue Mar 28 11:59:35 2017_x000D_	65.2945	36.607	-2.0113	-0.0351038	1	43.3808	45.0681	190.926	3.33229	23.4904		14.8702	0
18650	Tue Mar 28 11:59:36 2017_x000D_	65.7901	36.5985	-7.47869	-0.130528	1	43.3808	45.0681	190.926	3.33229	23.9564		8.92926	0
18651	Tue Mar 28 11:59:36 2017_x000D_	66.0877	36.5935	-7.89572	-0.137806	1	43.3808	45.0681	190.926	3.33229	24.2368		2.97618	0
18652	Tue Mar 28 11:59:36 2017_x000D_	65.9885	36.5946	-19.9863	-0.348827	1	43.3808	45.0681	190.926	3.33229	24.1435		3.11133	19.6196
18653	Tue Mar 28 11:59:36 2017_x000D_	65.987	36.4909	-35.3154	-0.61637	1	42.7271	45.0487	180	3.14159	24.7842		4.28517	0
18654	Tue Mar 28 11:59:36 2017_x000D_	65.8867	36.3892	-47.1427	-0.822795	1	42.7271	45.0487	180	3.14159	24.7256		4.31266	0
18655	Tue Mar 28 11:59:36 2017_x000D_	65.9851	36.2844	-63.4076	-1.10667	1	42.7271	45.0487	180	3.14159	24.8545		0.018	0
18656	Tue Mar 28 11:59:36 2017_x000D_	65.9857	36.2844	-75.5928	-1.31934	1	42.7271	45.0487	180	3.14159	24.8551		4.30417	26.8731
18657	Tue Mar 28 11:59:36 2017_x000D_	66.0869	36.3861	-89.1354	-1.55571	1	41.8656	44.8033	191.014	3.33383	25.6422		4.29878	0
18658	Tue Mar 28 11:59:36 2017_x000D_	65.9895	36.4912	262.649	4.58409	1	41.8656	44.8033	191.014	3.33383	25.5158		4.29572	0
18659	Tue Mar 28 11:59:36 2017_x000D_	66.0903	36.5929	253.958	4.4324	1	41.8656	44.8033	191.014	3.33383	25.5782		3.09933	0
18660	Tue Mar 28 11:59:36 2017_x000D_	66.0918	36.6962	247.708	4.32332	1	41.8656	44.8033	191.014	3.33383	25.5467		13.7246	6.53982
18661	Tue Mar 28 11:59:36 2017_x000D_	65.8997	37.1114	242.738	4.23658	1	41.6477	44.7969	180	3.14159	25.4406		11.0232	0
18662	Tue Mar 28 11:59:36 2017_x000D_	65.7061	37.4237	241.357	4.21247	1	41.6477	44.7969	180	3.14159	25.1629		24.6839	0
18663	Tue Mar 28 11:59:36 2017_x000D_	65.3206	38.1506	242.738	4.23659	1	41.6477	44.7969	180	3.14159	24.5882		11.0207	0
18664	Tue Mar 28 11:59:36 2017_x000D_	65.127	38.4628	241.357	4.21247	1	41.6477	44.7969	180	3.14159	24.3187		20.5607	0
18665	Tue Mar 28 11:59:36 2017_x000D_	64.8392	39.0848	246.361	4.29982	1	41.6477	44.7969	180	3.14159	23.8846		11.0156	26.8789
18666	Tue Mar 28 11:59:36 2017_x000D_	64.6456	39.3968	250.349	4.36942	1	40.786	44.5515	180	3.14159	24.4101		19.451	0
18667	Tue Mar 28 11:59:36 2017_x000D_	64.4569	40.0171	250.349	4.36942	1	40.786	44.5515	180	3.14159	24.1013		9.71789	0
18668	Tue Mar 28 11:59:36 2017_x000D_	64.3626	40.327	253.966	4.43254	1	40.786	44.5515	180	3.14159	23.9521		8.58171	0
18669	Tue Mar 28 11:59:36 2017_x000D_	64.1675	40.5362	253.967	4.43256	1	40.786	44.5515	180	3.14159	23.7238		21.7805	6.53991
18670	Tue Mar 28 11:59:36 2017_x000D_	64.0798	41.2569	257.347	4.49155	1	40.5681	44.545	191.014	3.33383	23.7405		9.71789	0
18671	Tue Mar 28 11:59:37 2017_x000D_	63.9855	41.5668	259.426	4.52784	1	40.5681	44.545	191.014	3.33383	23.606		15.6952	0
18672	Tue Mar 28 11:59:37 2017_x000D_	63.8945	42.082	257.347	4.49155	1	40.5681	44.545	191.014	3.33383	23.4561		9.71502	0
18673	Tue Mar 28 11:59:37 2017_x000D_	63.8002	42.3918	259.427	4.52785	1	40.5681	44.545	191.014	3.33383	23.3317		9.71328	14.5528
18674	Tue Mar 28 11:59:37 2017_x000D_	63.7061	42.7016	257.348	4.49157	1	40.1423	44.3126	194.692	3.39801	23.6188		22.3761	0
18675	Tue Mar 28 11:59:37 2017_x000D_	63.5193	43.4237	256.663	4.47961	1	40.1423	44.3126	194.692	3.39801	23.3939		6.1538	0
18676	Tue Mar 28 11:59:37 2017_x000D_	63.5226	43.6288	256.662	4.4796	1	40.1423	44.3126	194.692	3.39801	23.3903		12.6735	0
18677	Tue Mar 28 11:59:37 2017_x000D_	63.4301	44.041	253.964	4.43251	1	40.1423	44.3126	194.692	3.39801	23.2894		19.4102	13.0858
18678	Tue Mar 28 11:59:37 2017_x000D_	63.2418	44.66	253.964	4.43251	1	39.7063	44.2996	185.584	3.23906	23.5383		6.14785	0
18679	Tue Mar 28 11:59:37 2017_x000D_	63.2452	44.8649	253.963	4.4325	1	39.7063	44.2996	185.584	3.23906	23.5457		19.4045	0
18680	Tue Mar 28 11:59:37 2017_x000D_	63.0569	45.4837	253.963	4.4325	1	39.7063	44.2996	185.584	3.23906	23.3806		12.6553	0
18681	Tue Mar 28 11:59:37 2017_x000D_	62.9645	45.8953	256.662	4.4796	1	39.7063	44.2996	185.584	3.23906	23.3129		20.5177	0
18682	Tue Mar 28 11:59:37 2017_x000D_	62.6773	46.516	253.964	4.43252	1	39.7063	44.2996	185.584	3.23906	23.0777		9.20822	6.59197
18683	Tue Mar 28 11:59:37 2017_x000D_	62.6823	46.8229	254.766	4.4465	1	39.7164	44.0801	187.655	3.2752	23.1291		22.3295	0
18684	Tue Mar 28 11:59:37 2017_x000D_	62.4959	47.5435	253.963	4.43249	1	39.7164	44.0801	187.655	3.2752	23.0413		13.6722	0
18685	Tue Mar 28 11:59:37 2017_x000D_	62.3045	47.9571	253.964	4.43251	1	39.7164	44.0801	187.655	3.2752	22.9184		6.13585	0
18686	Tue Mar 28 11:59:37 2017_x000D_	62.3079	48.1616	253.963	4.43249	1	39.7164	44.0801	187.655	3.2752	22.9572		13.6655	29.1152
18687	Tue Mar 28 11:59:37 2017_x000D_	62.1166	48.575	253.964	4.43251	1	38.8646	43.615	226.007	3.94457	23.7751		19.3731	0
18688	Tue Mar 28 11:59:37 2017_x000D_	61.9286	49.1928	253.964	4.43251	1	38.8646	43.615	226.007	3.94457	23.7289		12.6394	0
18689	Tue Mar 28 11:59:37 2017_x000D_	61.8364	49.6039	251.339	4.3867	1	38.8646	43.615	226.007	3.94457	23.7396		18.6409	0
18690	Tue Mar 28 11:59:37 2017_x000D_	61.7477	50.2189	253.963	4.43249	1	38.8646	43.615	226.007	3.94457	23.817		10.9831	32.6294
18691	Tue Mar 28 11:59:37 2017_x000D_	61.5547	50.53	253.08	4.41708	1	38.2508	42.7171	226.289	3.9495	24.5787		22.2859	0
18692	Tue Mar 28 11:59:37 2017_x000D_	61.3687	51.2492	253.964	4.4325	1	38.2508	42.7171	226.289	3.9495	24.6421		6.12085	0
18693	Tue Mar 28 11:59:38 2017_x000D_	61.3721	51.4532	253.963	4.43249	1	38.2508	42.7171	226.289	3.9495	24.7167		13.6521	0
18694	Tue Mar 28 11:59:38 2017_x000D_	61.181	51.8662	253.964	4.43251	1	38.2508	42.7171	226.289	3.9495	24.6881		18.6167	0
18695	Tue Mar 28 11:59:38 2017_x000D_	61.0924	52.4804	256.667	4.47968	1	38.2508	42.7171	226.289	3.9495	24.8407		6.82667	23.4778
18696	Tue Mar 28 11:59:38 2017_x000D_	60.9968	52.6869	253.963	4.4325	1	37.6168	42.2583	225	3.92699	25.6004		19.3381	0
18697	Tue Mar 28 11:59:38 2017_x000D_	60.8092	53.3036	253.963	4.4325	1	37.6168	42.2583	225	3.92699	25.6882		6.1149	0
18698	Tue Mar 28 11:59:38 2017_x000D_	60.8127	53.5074	253.963	4.43248	1	37.6168	42.2583	225	3.92699	25.7797		19.3257	0
18699	Tue Mar 28 11:59:38 2017_x000D_	60.6252	54.1237	253.963	4.43249	1	37.6168	42.2583	225	3.92699	25.8877		9.66099	14.6365
18700	Tue Mar 28 11:59:38 2017_x000D_	60.5315	54.4318	252.246	4.40252	1	37.4188	41.8124	225	3.92699	26.3334		16.4427	0
18701	Tue Mar 28 11:59:38 2017_x000D_	60.3423	54.9462	251.336	4.38664	1	37.4188	41.8124	225	3.92699	26.4194		0	0
18702	Tue Mar 28 11:59:38 2017_x000D_	60.3423	54.9462	251.336	4.38664	1	37.4188	41.8124	225	3.92699	26.4194		12.5971	0
18703	Tue Mar 28 11:59:38 2017_x000D_	60.2503	55.3559	253.963	4.43249	1	37.4188	41.8124	225	3.92699	26.5463		6.81871	9.21886
18704	Tue Mar 28 11:59:38 2017_x000D_	60.1549	55.5622	251.336	4.38664	1	37.2108	41.5862	246.938	4.30987	26.8656		12.5935	0
18705	Tue Mar 28 11:59:38 2017_x000D_	60.063	55.9718	253.963	4.43249	1	37.2108	41.5862	246.938	4.30987	27.0031		8.56066	0
18706	Tue Mar 28 11:59:38 2017_x000D_	59.8685	56.1806	253.965	4.43252	1	37.2108	41.5862	246.938	4.30987	26.9512		12.2089	0
18707	Tue Mar 28 11:59:38 2017_x000D_	59.8756	56.5875	253.963	4.4325	1	37.2108	41.5862	246.938	4.30987	27.1796		6.81054	0
18708	Tue Mar 28 11:59:38 2017_x000D_	59.7802	56.7935	256.671	4.47975	1	37.2108	41.5862	246.938	4.30987	27.2147		16.4164	32.7356
18709	Tue Mar 28 11:59:38 2017_x000D_	59.5911	57.307	262.715	4.58524	1	36.1201	41.5536	175.5	3.06305	28.2676		6.0939	0
18710	Tue Mar 28 11:59:38 2017_x000D_	59.5946	57.5101	268.23	4.6815	1	36.1201	41.5536	175.5	3.06305	28.3842		2.97402	0
18711	Tue Mar 28 11:59:38 2017_x000D_	59.4955	57.5127	-88.98	-1.55299	1	36.1201	41.5536	175.5	3.06305	28.3037		6.08162	0
18712	Tue Mar 28 11:59:38 2017_x000D_	59.4984	57.7154	-72.6386	-1.26778	1	36.1201	41.5536	175.5	3.06305	28.4209		3.04833	9.37111
18713	Tue Mar 28 11:59:38 2017_x000D_	59.4999	57.817	-66.587	-1.16216	1	35.8918	41.7668	172.345	3.00799	28.5474		6.75401	0
18714	Tue Mar 28 11:59:39 2017_x000D_	59.6021	58.0176	-56.5804	-0.987514	1	35.8918	41.7668	172.345	3.00799	28.7449		8.45586	0
18715	Tue Mar 28 11:59:39 2017_x000D_	59.803	58.2153	-44.4356	-0.775547	1	35.8918	41.7668	172.345	3.00799	29.0224		6.76077	0
18716	Tue Mar 28 11:59:39 2017_x000D_	59.9055	58.416	-38.4511	-0.671098	1	35.8918	41.7668	172.345	3.00799	29.2208		6.6471	20.8201
18717	Tue Mar 28 11:59:39 2017_x000D_	60.105	58.5124	-28.2199	-0.49253	1	35.2273	41.967	165.308	2.88517	29.8773		6.64859	0
18718	Tue Mar 28 11:59:39 2017_x000D_	60.3047	58.6085	-25.672	-0.44806	1	35.2273	41.967	165.308	2.88517	30.0968		6.7527	0
18719	Tue Mar 28 11:59:39 2017_x000D_	60.407	58.809	-19.1632	-0.33446	1	35.2273	41.967	165.308	2.88517	30.2931		15.1148	0
18720	Tue Mar 28 11:59:39 2017_x000D_	60.9031	58.8969	-9.99914	-0.174518	1	35.2273	41.967	165.308	2.88517	30.755		12.2129	0
18721	Tue Mar 28 11:59:39 2017_x000D_	61.3001	58.987	-12.8037	-0.223466	1	35.2273	41.967	165.308	2.88517	31.1363		18.0092	13.0978
18722	Tue Mar 28 11:59:39 2017_x000D_	61.8944	59.0717	-9.99919	-0.174519	1	34.7909	41.954	165.308	2.88517	32.0564		12.1947	0
18723	Tue Mar 28 11:59:39 2017_x000D_	62.2908	59.1617	-12.8054	-0.223496	1	34.7909	41.954	165.308	2.88517	32.4399		25.2735	0
18724	Tue Mar 28 11:59:39 2017_x000D_	63.0849	59.443	-15.5444	-0.271301	1	34.7909	41.954	165.308	2.88517	33.2628		8.88066	0
18725	Tue Mar 28 11:59:39 2017_x000D_	63.3808	59.4345	-16.3984	-0.286207	1	34.7909	41.954	165.308	2.88517	33.5105		18.6746	9.36891
18726	Tue Mar 28 11:59:39 2017_x000D_	63.9751	59.6197	-21.8623	-0.381569	1	34.5627	42.1672	172.345	3.00799	34.2006		13.2207	0
18727	Tue Mar 28 11:59:39 2017_x000D_	64.3722	59.8108	-21.8612	-0.38155	1	34.5627	42.1672	172.345	3.00799	34.6396		9.33213	0
18728	Tue Mar 28 11:59:39 2017_x000D_	64.6692	59.9033	-25.6989	-0.44853	1	34.5627	42.1672	172.345	3.00799	34.9424		10.6668	0
18729	Tue Mar 28 11:59:39 2017_x000D_	64.9673	60.0971	-24.4444	-0.426635	1	34.5627	42.1672	172.345	3.00799	35.2976		19.7929	27.114
18730	Tue Mar 28 11:59:39 2017_x000D_	65.5619	60.383	-26.9237	-0.469908	1	33.6799	42.3609	180	3.14159	36.6232		9.32533	0
18731	Tue Mar 28 11:59:39 2017_x000D_	65.8586	60.4757	-25.6989	-0.448531	1	33.6799	42.3609	180	3.14159	36.9272		18.6167	0
18732	Tue Mar 28 11:59:39 2017_x000D_	66.451	60.6605	-25.7022	-0.448589	1	33.6799	42.3609	180	3.14159	37.5343		10.6385	0
18733	Tue Mar 28 11:59:39 2017_x000D_	66.7483	60.8538	-24.4462	-0.426666	1	33.6799	42.3609	180	3.14159	37.8881		19.7552	35.4951
18734	Tue Mar 28 11:59:39 2017_x000D_	67.3416	61.1395	-21.8566	-0.38147	1	32.5689	42.7678	135	2.35619	39.3276		10.6377	0
18735	Tue Mar 28 11:59:40 2017_x000D_	67.639	61.3326	-23.0178	-0.401736	1	32.5689	42.7678	135	2.35619	39.6808		9.27612	0
18736	Tue Mar 28 11:59:40 2017_x000D_	67.9342	61.4246	-24.445	-0.426646	1	32.5689	42.7678	135	2.35619	39.9848		18.571	0
18737	Tue Mar 28 11:59:40 2017_x000D_	68.5251	61.6091	-19.1639	-0.334474	1	32.5689	42.7678	135	2.35619	40.5936		8.36883	0
18738	Tue Mar 28 11:59:40 2017_x000D_	68.7238	61.8049	-19.1595	-0.334397	1	32.5689	42.7678	135	2.35619	40.8606		17.8395	14.7607
18739	Tue Mar 28 11:59:40 2017_x000D_	69.3126	61.8881	-16.3741	-0.285782	1	32.1224	42.9745	165.308	2.88517	41.7233		10.596	0
18740	Tue Mar 28 11:59:40 2017_x000D_	69.6086	62.0808	-15.5162	-0.270809	1	32.1224	42.9745	165.308	2.88517	42.0745		12.0726	0
18741	Tue Mar 28 11:59:40 2017_x000D_	70.0011	62.1696	-18.1959	-0.317579	1	32.1224	42.9745	165.308	2.88517	42.4647		17.8094	0
18742	Tue Mar 28 11:59:40 2017_x000D_	70.5889	62.2527	-15.5196	-0.270868	1	32.1224	42.9745	165.308	2.88517	43.027		13.0986	23.8398
18743	Tue Mar 28 11:59:40 2017_x000D_	70.9823	62.4421	-15.5169	-0.27082	1	31.4478	43.3945	165.308	2.88517	43.8838		18.4896	0
18744	Tue Mar 28 11:59:40 2017_x000D_	71.5707	62.6255	-15.5162	-0.270808	1	31.4478	43.3945	165.308	2.88517	44.4936		9.24015	0
18745	Tue Mar 28 11:59:40 2017_x000D_	71.8648	62.717	-19.1656	-0.334503	1	31.4478	43.3945	165.308	2.88517	44.7984		9.23424	0
18746	Tue Mar 28 11:59:40 2017_x000D_	72.1586	62.8088	-15.5155	-0.270797	1	31.4478	43.3945	165.308	2.88517	45.103		18.4527	20.8258
18747	Tue Mar 28 11:59:40 2017_x000D_	72.7459	62.9916	-20.799	-0.363012	1	30.7831	43.5947	180	3.14159	46.229		6.53447	0
18748	Tue Mar 28 11:59:40 2017_x000D_	72.9421	63.0862	-18.1976	-0.317608	1	30.7831	43.5947	180	3.14159	46.4467		18.4393	0
18749	Tue Mar 28 11:59:40 2017_x000D_	73.5289	63.2691	-18.1979	-0.317614	1	30.7831	43.5947	180	3.14159	47.0562		11.6875	0
18750	Tue Mar 28 11:59:40 2017_x000D_	73.9183	63.2571	-18.2028	-0.317699	1	30.7831	43.5947	180	3.14159	47.4052		21.0728	6.5489
18751	Tue Mar 28 11:59:40 2017_x000D_	74.5068	63.6406	-18.1962	-0.317584	1	30.5649	43.5882	180	3.14159	48.301		5.83487	0
18752	Tue Mar 28 11:59:40 2017_x000D_	74.7012	63.6345	-18.1986	-0.317625	1	30.5649	43.5882	180	3.14159	48.4754		13.0287	0
18753	Tue Mar 28 11:59:40 2017_x000D_	75.0924	63.8231	-18.1966	-0.31759	1	30.5649	43.5882	180	3.14159	48.9096		5.83187	0
18754	Tue Mar 28 11:59:40 2017_x000D_	75.2867	63.817	-18.199	-0.317632	1	30.5649	43.5882	180	3.14159	49.084		13.0193	0
18755	Tue Mar 28 11:59:40 2017_x000D_	75.6776	64.0055	-18.1969	-0.317597	1	30.5649	43.5882	180	3.14159	49.5179		5.82587	29.5187
18756	Tue Mar 28 11:59:40 2017_x000D_	75.8717	63.9994	-18.1994	-0.317639	1	29.672	44.0016	155.232	2.70931	50.3421		13.0086	0
18757	Tue Mar 28 11:59:41 2017_x000D_	76.2623	64.1877	-18.1973	-0.317603	1	29.672	44.0016	155.232	2.70931	50.7753		2.91739	0
18758	Tue Mar 28 11:59:41 2017_x000D_	76.3595	64.1847	-19.169	-0.334562	1	29.672	44.0016	155.232	2.70931	50.8633		9.17089	0
18759	Tue Mar 28 11:59:41 2017_x000D_	76.6514	64.2755	-20.806	-0.363133	1	29.672	44.0016	155.232	2.70931	51.1673		4.1409	20.8296
18760	Tue Mar 28 11:59:41 2017_x000D_	76.7496	64.3725	-24.4811	-0.427275	1	29.0072	44.2019	171.363	2.99085	51.8285		14.8003	0
18761	Tue Mar 28 11:59:41 2017_x000D_	77.2356	64.4573	-28.328	-0.494417	1	29.0072	44.2019	171.363	2.99085	52.3093		8.26691	0
18762	Tue Mar 28 11:59:41 2017_x000D_	77.4315	64.6511	-33.1165	-0.577993	1	29.0072	44.2019	171.363	2.99085	52.565		2.92368	0
18763	Tue Mar 28 11:59:41 2017_x000D_	77.5289	64.6478	-42.7119	-0.745464	1	29.0072	44.2019	171.363	2.99085	52.6535		2.92988	18.7356
18764	Tue Mar 28 11:59:41 2017_x000D_	77.6265	64.6443	-60.8453	-1.06195	1	28.5509	44.6283	135	2.35619	53.0005		3.00325	0
18765	Tue Mar 28 11:59:41 2017_x000D_	77.6278	64.7444	-67.0388	-1.17005	1	28.5509	44.6283	135	2.35619	53.0396		4.14938	0
18766	Tue Mar 28 11:59:41 2017_x000D_	77.7262	64.8416	-75.7173	-1.32152	1	28.5509	44.6283	135	2.35619	53.1675		6.64115	0
18767	Tue Mar 28 11:59:41 2017_x000D_	77.8258	65.0393	265.092	4.62673	1	28.5509	44.6283	135	2.35619	53.335		6.01236	0
18768	Tue Mar 28 11:59:41 2017_x000D_	77.828	65.2397	259.696	4.53255	1	28.5509	44.6283	135	2.35619	53.4141		9.53676	42.3774
18769	Tue Mar 28 11:59:41 2017_x000D_	77.7344	65.5435	246.186	4.29676	1	27.4199	45.4746	135	2.35619	54.1693		6.73766	0
18770	Tue Mar 28 11:59:41 2017_x000D_	77.6396	65.7471	236.649	4.1303	1	27.4199	45.4746	135	2.35619	54.1571		4.22858	0
18771	Tue Mar 28 11:59:41 2017_x000D_	77.5437	65.8504	232.886	4.06462	1	27.4199	45.4746	135	2.35619	54.107		16.9037	0
18772	Tue Mar 28 11:59:41 2017_x000D_	77.1603	66.2633	225.192	3.93034	1	27.4199	45.4746	135	2.35619	53.9099		14.9922	37.467
18773	Tue Mar 28 11:59:41 2017_x000D_	76.874	66.6729	223.388	3.89885	1	26.5074	46.3273	135	2.35619	54.3207		25.5437	0
18774	Tue Mar 28 11:59:41 2017_x000D_	76.2014	67.195	227.125	3.96408	1	26.5074	46.3273	135	2.35619	53.8976		14.988	0
18775	Tue Mar 28 11:59:41 2017_x000D_	75.9152	67.6045	229.055	3.99777	1	26.5074	46.3273	135	2.35619	53.7945		23.2619	0
18776	Tue Mar 28 11:59:41 2017_x000D_	75.3392	68.1236	230.848	4.02907	1	26.5074	46.3273	135	2.35619	53.4754		10.8155	18.7356
18777	Tue Mar 28 11:59:41 2017_x000D_	75.1489	68.4298	236.649	4.13031	1	26.0511	46.7537	135	2.35619	53.6698		23.3869	0
18778	Tue Mar 28 11:59:42 2017_x000D_	74.671	69.0457	238.89	4.16942	1	26.0511	46.7537	135	2.35619	53.4867		9.50831	0
18779	Tue Mar 28 11:59:42 2017_x000D_	74.5777	69.3486	242.615	4.23443	1	26.0511	46.7537	135	2.35619	53.5291		8.45073	0
18780	Tue Mar 28 11:59:42 2017_x000D_	74.386	69.555	242.615	4.23444	1	26.0511	46.7537	135	2.35619	53.4431		12.3965	0
18781	Tue Mar 28 11:59:42 2017_x000D_	74.2938	69.9578	245.02	4.2764	1	26.0511	46.7537	135	2.35619	53.5331		17.5033	18.7336
18782	Tue Mar 28 11:59:42 2017_x000D_	74.0088	70.4669	248.622	4.33927	1	25.5948	47.18	104.692	1.82722	53.7233		10.8222	0
18783	Tue Mar 28 11:59:42 2017_x000D_	73.8184	70.7733	247.533	4.32027	1	25.5948	47.18	104.692	1.82722	53.6857		16.1883	0
18784	Tue Mar 28 11:59:42 2017_x000D_	73.6304	71.2791	248.623	4.33928	1	25.5948	47.18	104.692	1.82722	53.7418		10.813	0
18785	Tue Mar 28 11:59:42 2017_x000D_	73.4401	71.5852	249.619	4.35668	1	25.5948	47.18	104.692	1.82722	53.7102		16.19	9.36672
18786	Tue Mar 28 11:59:42 2017_x000D_	73.2522	72.0911	248.623	4.33929	1	25.3667	47.3932	133.993	2.33862	53.8796		11.9709	0
18787	Tue Mar 28 11:59:42 2017_x000D_	73.2571	72.4901	248.622	4.33927	1	25.3667	47.3932	133.993	2.33862	54.068		8.44665	0
18788	Tue Mar 28 11:59:42 2017_x000D_	73.0656	72.6965	248.623	4.33928	1	25.3667	47.3932	133.993	2.33862	53.9948		19.0023	0
18789	Tue Mar 28 11:59:42 2017_x000D_	72.879	73.3018	248.622	4.33928	1	25.3667	47.3932	133.993	2.33862	54.1172		8.44869	9.36467
18790	Tue Mar 28 11:59:42 2017_x000D_	72.6874	73.5082	248.623	4.33929	1	25.1386	47.6063	133.993	2.33862	54.1461		15.3038	0
18791	Tue Mar 28 11:59:42 2017_x000D_	72.5967	74.0102	245.019	4.27638	1	25.1386	47.6063	133.993	2.33862	54.3087		8.44869	0
18792	Tue Mar 28 11:59:42 2017_x000D_	72.4051	74.2166	245.019	4.27639	1	25.1386	47.6063	133.993	2.33862	54.2423		18.9891	0
18793	Tue Mar 28 11:59:42 2017_x000D_	72.2187	74.8215	245.019	4.27638	1	25.1386	47.6063	133.993	2.33862	54.3802		6.70938	0
18794	Tue Mar 28 11:59:42 2017_x000D_	72.1242	75.0242	247.533	4.32026	1	25.1386	47.6063	133.993	2.33862	54.4003		9.49309	38.5245
18795	Tue Mar 28 11:59:42 2017_x000D_	72.031	75.3266	246.196	4.29693	1	24.0177	48.2329	172.345	3.00799	55.1303		6.70539	0
18796	Tue Mar 28 11:59:42 2017_x000D_	71.9366	75.5292	248.623	4.33929	1	24.0177	48.2329	172.345	3.00799	55.1481		17.4937	0
18797	Tue Mar 28 11:59:42 2017_x000D_	71.6519	76.0381	245.019	4.27638	1	24.0177	48.2329	172.345	3.00799	55.1557		5.97351	0
18798	Tue Mar 28 11:59:42 2017_x000D_	71.6545	76.2372	245.018	4.27637	1	24.0177	48.2329	172.345	3.00799	55.2585		14.9747	59.0386
18799	Tue Mar 28 11:59:43 2017_x000D_	71.3685	76.6463	242.612	4.23438	1	22.2319	49.0598	157.215	2.74393	56.3509		9.48074	0
18800	Tue Mar 28 11:59:43 2017_x000D_	71.2754	76.9483	246.196	4.29694	1	22.2319	49.0598	157.215	2.74393	56.4184		16.1577	0
18801	Tue Mar 28 11:59:43 2017_x000D_	71.0879	77.4532	245.018	4.27637	1	22.2319	49.0598	157.215	2.74393	56.5075		8.44665	0
18802	Tue Mar 28 11:59:43 2017_x000D_	70.8964	77.6596	245.019	4.27638	1	22.2319	49.0598	157.215	2.74393	56.4463		10.7996	33.0732
18803	Tue Mar 28 11:59:43 2017_x000D_	70.7063	77.9653	246.197	4.29695	1	21.3293	49.6928	172.345	3.00799	56.8984		5.97351	0
18804	Tue Mar 28 11:59:43 2017_x000D_	70.7089	78.1644	243.731	4.2539	1	21.3293	49.6928	172.345	3.00799	56.9998		8.45089	0
18805	Tue Mar 28 11:59:43 2017_x000D_	70.5173	78.3709	238.887	4.16936	1	21.3293	49.6928	172.345	3.00799	56.9376		16.1588	0
18806	Tue Mar 28 11:59:43 2017_x000D_	70.3297	78.8758	232.887	4.06465	1	21.3293	49.6928	172.345	3.00799	57.0323		0.00848528	0
18807	Tue Mar 28 11:59:43 2017_x000D_	70.3295	78.876	225.216	3.93076	1	21.3293	49.6928	172.345	3.00799	57.0323		2.8999	29.516
18808	Tue Mar 28 11:59:43 2017_x000D_	70.4261	78.8725	216.064	3.77104	1	20.4365	50.1062	135	2.35619	57.6755		2.88825	0
18809	Tue Mar 28 11:59:43 2017_x000D_	70.5223	78.8687	198.41	3.46292	1	20.4365	50.1062	135	2.35619	57.757		0.015	0
18810	Tue Mar 28 11:59:43 2017_x000D_	70.5219	78.8684	187.785	3.27747	1	20.4365	50.1062	135	2.35619	57.7565		0.025807	0
18811	Tue Mar 28 11:59:43 2017_x000D_	70.5214	78.8677	171.159	2.98729	1	20.4365	50.1062	135	2.35619	57.7557		4.21351	14.7607
18812	Tue Mar 28 11:59:43 2017_x000D_	70.4257	78.9705	162.379	2.83404	1	19.99	50.3129	136.007	2.37377	58.0088		4.12631	0
18813	Tue Mar 28 11:59:43 2017_x000D_	70.3272	78.8745	153.616	2.68111	1	19.99	50.3129	136.007	2.37377	57.8757		6.48037	0
18814	Tue Mar 28 11:59:43 2017_x000D_	70.1319	78.7822	143.654	2.50723	1	19.99	50.3129	136.007	2.37377	57.6603		4.11772	0
18815	Tue Mar 28 11:59:43 2017_x000D_	70.0338	78.6862	131.942	2.30282	1	19.99	50.3129	136.007	2.37377	57.5276		10.4567	9.36672
18816	Tue Mar 28 11:59:43 2017_x000D_	69.7401	78.4985	122.026	2.12976	1	19.7619	50.5261	155.232	2.70931	57.2737		6.57432	0
18817	Tue Mar 28 11:59:43 2017_x000D_	69.6403	78.3034	119.627	2.08789	1	19.7619	50.5261	155.232	2.70931	57.0914		22.458	0
18818	Tue Mar 28 11:59:43 2017_x000D_	69.3388	77.6182	123.515	2.15574	1	19.7619	50.5261	155.232	2.70931	56.4965		12.3919	0
18819	Tue Mar 28 11:59:43 2017_x000D_	69.0425	77.3304	124.313	2.16966	1	19.7619	50.5261	155.232	2.70931	56.0986		10.5777	0
18820	Tue Mar 28 11:59:43 2017_x000D_	68.8437	77.0392	125.861	2.19669	1	19.7619	50.5261	155.232	2.70931	55.785		21.1912	20.8296
18821	Tue Mar 28 11:59:44 2017_x000D_	68.4453	76.4559	130.184	2.27214	1	19.0971	50.7264	171.946	3.00103	55.653		10.5885	0
18822	Tue Mar 28 11:59:44 2017_x000D_	68.2463	76.1644	131.929	2.30259	1	19.0971	50.7264	171.946	3.00103	55.342		6.59321	0
18823	Tue Mar 28 11:59:44 2017_x000D_	68.1459	75.9689	137.844	2.40583	1	19.0971	50.7264	171.946	3.00103	55.1631		18.6996	0
18824	Tue Mar 28 11:59:44 2017_x000D_	67.6525	75.588	139.73	2.43875	1	19.0971	50.7264	171.946	3.00103	54.5502		8.28249	75.0497
18825	Tue Mar 28 11:59:44 2017_x000D_	67.4545	75.3956	139.73	2.43874	1	16.6656	51.3147	172.345	3.00799	56.2086		18.7109	0
18826	Tue Mar 28 11:59:44 2017_x000D_	66.9607	75.0146	145.859	2.54572	1	16.6656	51.3147	172.345	3.00799	55.5993		6.52875	0
18827	Tue Mar 28 11:59:44 2017_x000D_	66.7639	74.9217	143.612	2.50649	1	16.6656	51.3147	172.345	3.00799	55.3817		20.7382	0
18828	Tue Mar 28 11:59:44 2017_x000D_	66.2679	74.4402	147.426	2.57308	1	16.6656	51.3147	172.345	3.00799	54.7282		9.23311	27.1335
18829	Tue Mar 28 11:59:44 2017_x000D_	65.9734	74.3508	143.612	2.5065	1	15.7822	51.5087	169.074	2.95089	55.1445		8.30161	0
18830	Tue Mar 28 11:59:44 2017_x000D_	65.7749	74.158	143.611	2.50648	1	15.7822	51.5087	169.074	2.95089	54.8841		13.0738	0
18831	Tue Mar 28 11:59:44 2017_x000D_	65.3807	73.9722	143.614	2.50653	1	15.7822	51.5087	169.074	2.95089	54.4483		20.7742	0
18832	Tue Mar 28 11:59:44 2017_x000D_	64.8839	73.4898	144.159	2.51605	1	15.7822	51.5087	169.074	2.95089	53.7973		18.8022	27.1365
18833	Tue Mar 28 11:59:44 2017_x000D_	64.3878	73.1068	145.854	2.54563	1	14.8987	51.7027	170.028	2.96755	53.9194		10.569	0
18834	Tue Mar 28 11:59:44 2017_x000D_	64.091	72.917	144.159	2.51606	1	14.8987	51.7027	170.028	2.96755	53.5717		10.5973	0
18835	Tue Mar 28 11:59:44 2017_x000D_	63.7934	72.7267	141.495	2.46955	1	14.8987	51.7027	170.028	2.96755	53.2231		20.8273	0
18836	Tue Mar 28 11:59:44 2017_x000D_	63.2953	72.2431	141.879	2.47626	1	14.8987	51.7027	170.028	2.96755	52.5751		6.56756	0
18837	Tue Mar 28 11:59:44 2017_x000D_	63.0974	72.1495	139.742	2.43897	1	14.8987	51.7027	170.028	2.96755	52.3563		20.8656	20.8362
18838	Tue Mar 28 11:59:44 2017_x000D_	62.5982	71.6652	143.606	2.5064	1	14.2337	51.9031	180	3.14159	52.2462		10.5998	0
18839	Tue Mar 28 11:59:44 2017_x000D_	62.3005	71.4749	141.88	2.47627	1	14.2337	51.9031	180	3.14159	51.8987		8.35467	0
18840	Tue Mar 28 11:59:44 2017_x000D_	62.1007	71.2809	141.879	2.47625	1	14.2337	51.9031	180	3.14159	51.6406		17.1678	0
18841	Tue Mar 28 11:59:44 2017_x000D_	61.604	70.9967	145.847	2.54551	1	14.2337	51.9031	180	3.14159	51.0736		8.36106	13.1156
18842	Tue Mar 28 11:59:45 2017_x000D_	61.404	70.8026	145.845	2.54547	1	13.7967	51.8903	171.946	3.00103	51.2263		17.1804	0
18843	Tue Mar 28 11:59:45 2017_x000D_	60.9071	70.5179	141.884	2.47634	1	13.7967	51.8903	171.946	3.00103	50.6594		8.37379	0
18844	Tue Mar 28 11:59:45 2017_x000D_	60.7068	70.3235	141.883	2.47632	1	13.7967	51.8903	171.946	3.00103	50.4018		16.7561	0
18845	Tue Mar 28 11:59:45 2017_x000D_	60.3059	69.9346	141.88	2.47628	1	13.7967	51.8903	171.946	3.00103	49.8869		6.59182	20.8391
18846	Tue Mar 28 11:59:45 2017_x000D_	60.1072	69.8408	144.153	2.51595	1	13.1316	52.0907	180	3.14159	50.2173		6.59838	0
18847	Tue Mar 28 11:59:45 2017_x000D_	59.9084	69.7467	141.884	2.47635	1	13.1316	52.0907	180	3.14159	49.998		8.38658	0
18848	Tue Mar 28 11:59:45 2017_x000D_	59.7077	69.5521	141.883	2.47633	1	13.1316	52.0907	180	3.14159	49.7417		13.2036	0
18849	Tue Mar 28 11:59:45 2017_x000D_	59.3098	69.364	141.887	2.47639	1	13.1316	52.0907	180	3.14159	49.3031		8.39506	6.55772
18850	Tue Mar 28 11:59:45 2017_x000D_	59.1089	69.1692	141.886	2.47637	1	12.9131	52.0844	180	3.14159	49.2539		8.39715	0
18851	Tue Mar 28 11:59:45 2017_x000D_	58.908	68.9743	141.885	2.47635	1	12.9131	52.0844	180	3.14159	48.998		4.20292	0
18852	Tue Mar 28 11:59:45 2017_x000D_	58.8073	68.8769	145.84	2.54539	1	12.9131	52.0844	180	3.14159	48.8699		12.602	0
18853	Tue Mar 28 11:59:45 2017_x000D_	58.5059	68.5843	141.882	2.47631	1	12.9131	52.0844	180	3.14159	48.4866		4.20508	0
18854	Tue Mar 28 11:59:45 2017_x000D_	58.4051	68.4869	145.836	2.54532	1	12.9131	52.0844	180	3.14159	48.3587		17.2619	26.2372
18855	Tue Mar 28 11:59:45 2017_x000D_	57.9057	68.2011	154.688	2.69981	1	12.0389	52.0589	175.5	3.06305	48.6244		2.96597	0
18856	Tue Mar 28 11:59:45 2017_x000D_	57.8069	68.2047	161.189	2.81327	1	12.0389	52.0589	175.5	3.06305	48.5324		6.62423	0
18857	Tue Mar 28 11:59:45 2017_x000D_	57.6071	68.1107	170.867	2.98219	1	12.0389	52.0589	175.5	3.06305	48.3127		9.33743	0
18858	Tue Mar 28 11:59:45 2017_x000D_	57.3093	68.0202	184.815	3.22563	1	12.0389	52.0589	175.5	3.06305	48.0018		5.92841	47.7667
18859	Tue Mar 28 11:59:45 2017_x000D_	57.1118	68.0269	190.58	3.32624	1	11.1078	53.3505	98.6368	1.72154	48.2883		9.43717	0
18860	Tue Mar 28 11:59:45 2017_x000D_	56.8175	68.138	205.02	3.57827	1	11.1078	53.3505	98.6368	1.72154	48.0421		2.95956	0
18861	Tue Mar 28 11:59:45 2017_x000D_	56.7189	68.1412	211.246	3.68693	1	11.1078	53.3505	98.6368	1.72154	47.9493		4.26674	0
18862	Tue Mar 28 11:59:45 2017_x000D_	56.6221	68.2454	215.084	3.75392	1	11.1078	53.3505	98.6368	1.72154	47.8896		10.837	33.1178
18863	Tue Mar 28 11:59:45 2017_x000D_	56.3294	68.4571	221.225	3.86111	1	10.4143	54.2094	104.692	1.82722	48.0749		10.8436	0
18864	Tue Mar 28 11:59:46 2017_x000D_	56.0365	68.6689	223.026	3.89254	1	10.4143	54.2094	104.692	1.82722	47.8588		8.5459	0
18865	Tue Mar 28 11:59:46 2017_x000D_	55.8424	68.8774	223.026	3.89254	1	10.4143	54.2094	104.692	1.82722	47.7374		23.5614	0
18866	Tue Mar 28 11:59:46 2017_x000D_	55.2581	69.4022	220.796	3.85361	1	10.4143	54.2094	104.692	1.82722	47.3475		12.8232	0
18867	Tue Mar 28 11:59:46 2017_x000D_	54.9669	69.7151	221.226	3.86112	1	10.4143	54.2094	104.692	1.82722	47.1737		17.5412	23.8773
18868	Tue Mar 28 11:59:46 2017_x000D_	54.4774	70.0349	217.384	3.79406	1	9.94882	54.855	109.478	1.91075	47.0449		12.8232	0
18869	Tue Mar 28 11:59:46 2017_x000D_	54.1862	70.3478	216.681	3.78179	1	9.94882	54.855	109.478	1.91075	46.8719		19.3221	0
18870	Tue Mar 28 11:59:46 2017_x000D_	53.6986	70.7686	215.089	3.75401	1	9.94882	54.855	109.478	1.91075	46.5541		13.4371	0
18871	Tue Mar 28 11:59:46 2017_x000D_	53.306	70.9842	215.088	3.75399	1	9.94882	54.855	109.478	1.91075	46.2601		17.5545	51.6777
18872	Tue Mar 28 11:59:46 2017_x000D_	52.8161	71.3042	211.256	3.68711	1	8.59036	55.9142	135	2.35619	46.827		10.8611	0
18873	Tue Mar 28 11:59:46 2017_x000D_	52.5227	71.5163	212.661	3.71164	1	8.59036	55.9142	135	2.35619	46.6206		10.8719	0
18874	Tue Mar 28 11:59:46 2017_x000D_	52.229	71.7286	211.257	3.68712	1	8.59036	55.9142	135	2.35619	46.4158		9.47578	0
18875	Tue Mar 28 11:59:46 2017_x000D_	51.9334	71.8399	210.102	3.66698	1	8.59036	55.9142	135	2.35619	46.1763		22.8809	46.806
18876	Tue Mar 28 11:59:46 2017_x000D_	51.2445	72.1672	211.255	3.68709	1	7.45056	56.9796	135	2.35619	46.3527		8.56286	0
18877	Tue Mar 28 11:59:46 2017_x000D_	51.05	72.3761	211.256	3.68711	1	7.45056	56.9796	135	2.35619	46.2381		21.7521	0
18878	Tue Mar 28 11:59:46 2017_x000D_	50.4624	72.8009	211.257	3.68712	1	7.45056	56.9796	135	2.35619	45.8294		9.48631	0
18879	Tue Mar 28 11:59:46 2017_x000D_	50.1665	72.9124	215.085	3.75395	1	7.45056	56.9796	135	2.35619	45.5906		19.3498	0
18880	Tue Mar 28 11:59:46 2017_x000D_	49.6782	73.3338	216.677	3.78173	1	7.45056	56.9796	135	2.35619	45.2839		9.49966	33.0646
18881	Tue Mar 28 11:59:46 2017_x000D_	49.3819	73.4455	217.379	3.79399	1	6.54817	57.6124	135	2.35619	45.6663		8.56505	0
18882	Tue Mar 28 11:59:46 2017_x000D_	49.1874	73.6545	217.38	3.794	1	6.54817	57.6124	135	2.35619	45.5571		20.2134	0
18883	Tue Mar 28 11:59:46 2017_x000D_	48.5968	73.9788	215.085	3.75394	1	6.54817	57.6124	135	2.35619	45.1215		12.8488	0
18884	Tue Mar 28 11:59:46 2017_x000D_	48.3051	74.2924	219.017	3.82256	1	6.54817	57.6124	135	2.35619	44.9651		6.7413	14.7622
18885	Tue Mar 28 11:59:47 2017_x000D_	48.1081	74.4005	216.676	3.78172	1	6.10166	57.8192	116.037	2.02522	45.1606		19.3755	0
18886	Tue Mar 28 11:59:47 2017_x000D_	47.6191	74.8224	215.086	3.75397	1	6.10166	57.8192	116.037	2.02522	44.8643		10.8928	0
18887	Tue Mar 28 11:59:47 2017_x000D_	47.3249	75.0352	216.677	3.78172	1	6.10166	57.8192	116.037	2.02522	44.6738		17.6153	0
18888	Tue Mar 28 11:59:47 2017_x000D_	46.8333	75.3563	212.664	3.71168	1	6.10166	57.8192	116.037	2.02522	44.3465		9.5102	9.36095
18889	Tue Mar 28 11:59:47 2017_x000D_	46.5367	75.4682	216.675	3.7817	1	5.87373	58.0323	135	2.35619	44.2435		10.9043	0
18890	Tue Mar 28 11:59:47 2017_x000D_	46.2421	75.6811	215.085	3.75395	1	5.87373	58.0323	135	2.35619	44.0578		17.1533	0
18891	Tue Mar 28 11:59:47 2017_x000D_	45.8525	76.0996	215.087	3.75397	1	5.87373	58.0323	135	2.35619	43.8717		9.51968	0
18892	Tue Mar 28 11:59:47 2017_x000D_	45.5556	76.2116	214.193	3.73837	1	5.87373	58.0323	135	2.35619	43.6479		17.6319	0
18893	Tue Mar 28 11:59:47 2017_x000D_	45.0636	76.5331	215.086	3.75395	1	5.87373	58.0323	135	2.35619	43.3373		8.57982	18.7196
18894	Tue Mar 28 11:59:47 2017_x000D_	44.8687	76.7424	215.086	3.75396	1	5.41788	58.4584	103.013	1.79791	43.4819		13.507	0
18895	Tue Mar 28 11:59:47 2017_x000D_	44.4741	76.9592	215.086	3.75395	1	5.41788	58.4584	103.013	1.79791	43.2165		6.75615	0
18896	Tue Mar 28 11:59:47 2017_x000D_	44.2767	77.0676	212.665	3.7117	1	5.41788	58.4584	103.013	1.79791	43.0849		15.1481	0
18897	Tue Mar 28 11:59:47 2017_x000D_	43.8844	77.3855	215.086	3.75396	1	5.41788	58.4584	103.013	1.79791	42.8708		6.76023	32.6578
18898	Tue Mar 28 11:59:47 2017_x000D_	43.6869	77.494	212.665	3.71171	1	6.03612	59.3544	43.9929	0.767821	41.7927		6.75497	0
18899	Tue Mar 28 11:59:47 2017_x000D_	43.4896	77.6025	215.085	3.75394	1	6.03612	59.3544	43.9929	0.767821	41.6624		6.76286	0
18900	Tue Mar 28 11:59:47 2017_x000D_	43.292	77.711	212.665	3.7117	1	6.03612	59.3544	43.9929	0.767821	41.5327		10.9144	0
18901	Tue Mar 28 11:59:47 2017_x000D_	42.9972	77.9242	214.193	3.73837	1	6.03612	59.3544	43.9929	0.767821	41.3637		4.29627	9.22725
18902	Tue Mar 28 11:59:47 2017_x000D_	42.8996	78.029	215.085	3.75395	1	6.24529	59.5799	31.39	0.547858	41.0354		15.1593	0
18903	Tue Mar 28 11:59:47 2017_x000D_	42.5069	78.347	212.666	3.71173	1	6.24529	59.5799	31.39	0.547858	40.8302		9.55023	0
18904	Tue Mar 28 11:59:47 2017_x000D_	42.2091	78.4595	208.791	3.6441	1	6.24529	59.5799	31.39	0.547858	40.6182		6.77983	0
18905	Tue Mar 28 11:59:47 2017_x000D_	42.0108	78.5679	193.564	3.37833	1	6.24529	59.5799	31.39	0.547858	40.4934		0.0067082	20.659
18906	Tue Mar 28 11:59:48 2017_x000D_	42.0106	78.5678	187.943	3.28023	1	6.89145	59.818	10.9264	0.190702	39.8109		6.76786	0
18907	Tue Mar 28 11:59:48 2017_x000D_	41.8127	78.6761	179.309	3.12954	1	6.89145	59.818	10.9264	0.190702	39.6878		4.25462	0
18908	Tue Mar 28 11:59:48 2017_x000D_	41.7099	78.5784	164.466	2.87047	1	6.89145	59.818	10.9264	0.190702	39.5509		4.2853	0
18909	Tue Mar 28 11:59:48 2017_x000D_	41.6123	78.6827	155.295	2.7104	1	6.89145	59.818	10.9264	0.190702	39.5147		8.48804	0
18910	Tue Mar 28 11:59:48 2017_x000D_	41.4072	78.4878	142.572	2.48834	1	6.89145	59.818	10.9264	0.190702	39.2415		6.00422	6.58202
18911	Tue Mar 28 11:59:48 2017_x000D_	41.2072	78.4953	134.588	2.34901	1	6.88207	60.0372	24.768	0.432284	38.9733		4.24201	0
18912	Tue Mar 28 11:59:48 2017_x000D_	41.1046	78.398	130.611	2.27959	1	6.88207	60.0372	24.768	0.432284	38.8368		12.7281	0
18913	Tue Mar 28 11:59:48 2017_x000D_	40.7968	78.106	119.181	2.0801	1	6.88207	60.0372	24.768	0.432284	38.4277		19.0863	0
18914	Tue Mar 28 11:59:48 2017_x000D_	40.5813	77.5074	114.231	1.99371	1	6.88207	60.0372	24.768	0.432284	37.9585		8.49697	26.2293
18915	Tue Mar 28 11:59:48 2017_x000D_	40.3756	77.3127	114.234	1.99377	1	7.75602	60.0623	0	0	36.9		12.142	0
18916	Tue Mar 28 11:59:48 2017_x000D_	40.3652	76.9081	114.229	1.99368	1	7.75602	60.0623	0	0	36.7034		15.0585	0
18917	Tue Mar 28 11:59:48 2017_x000D_	40.0537	76.5145	116.754	2.03774	1	7.75602	60.0623	0	0	36.2466		23.0118	0
18918	Tue Mar 28 11:59:48 2017_x000D_	39.7343	75.8171	120.477	2.10271	1	7.75602	60.0623	0	0	35.6486		9.57233	59.465
18919	Tue Mar 28 11:59:48 2017_x000D_	39.6259	75.517	124.347	2.17026	1	9.73148	59.8994	0	0	33.7281		15.0885	0
18920	Tue Mar 28 11:59:48 2017_x000D_	39.3138	75.1226	126.676	2.21091	1	9.73148	59.8994	0	0	33.2695		10.8817	0
18921	Tue Mar 28 11:59:48 2017_x000D_	39.105	74.826	128.34	2.23995	1	9.73148	59.8994	0	0	32.9486		15.1035	0
18922	Tue Mar 28 11:59:48 2017_x000D_	38.7926	74.4312	130.581	2.27906	1	9.73148	59.8994	0	0	32.4919		10.8943	0
18923	Tue Mar 28 11:59:48 2017_x000D_	38.5835	74.1343	132.415	2.31108	1	9.73148	59.8994	0	0	32.1725		8.53709	13.11
18924	Tue Mar 28 11:59:48 2017_x000D_	38.377	73.9385	132.416	2.31109	1	10.1683	59.9119	0	0	31.5036		19.3653	0
18925	Tue Mar 28 11:59:48 2017_x000D_	37.9609	73.445	130.58	2.27906	1	10.1683	59.9119	0	0	30.9124		6.77595	0
18926	Tue Mar 28 11:59:48 2017_x000D_	37.855	73.2455	128.34	2.23995	1	10.1683	59.9119	0	0	30.7301		17.0997	0
18927	Tue Mar 28 11:59:48 2017_x000D_	37.4413	72.8534	128.343	2.24	1	10.1683	59.9119	0	0	30.1877		9.61333	27.1254
18928	Tue Mar 28 11:59:49 2017_x000D_	37.3322	72.5521	132.41	2.31098	1	11.0514	59.7178	0	0	29.2472		19.406	0
18929	Tue Mar 28 11:59:49 2017_x000D_	36.9153	72.0575	130.576	2.27899	1	11.0514	59.7178	0	0	28.6568		8.56678	0
18930	Tue Mar 28 11:59:49 2017_x000D_	36.7081	71.861	130.577	2.27901	1	11.0514	59.7178	0	0	28.3853		12.8428	0
18931	Tue Mar 28 11:59:49 2017_x000D_	36.3974	71.5665	130.143	2.27142	1	11.0514	59.7178	0	0	27.9788		17.7337	6.55473
18932	Tue Mar 28 11:59:49 2017_x000D_	36.0805	71.0675	130.576	2.27898	1	11.2698	59.7241	0	0	27.2808		12.8619	0
18933	Tue Mar 28 11:59:49 2017_x000D_	35.7694	70.7725	130.142	2.2714	1	11.2698	59.7241	0	0	26.8756		8.58374	0
18934	Tue Mar 28 11:59:49 2017_x000D_	35.5618	70.5756	130.143	2.27142	1	11.2698	59.7241	0	0	26.6056		17.7611	0
18935	Tue Mar 28 11:59:49 2017_x000D_	35.2443	70.0759	130.576	2.27898	1	11.2698	59.7241	0	0	26.1139		8.5944	0
18936	Tue Mar 28 11:59:49 2017_x000D_	35.0364	69.8788	130.577	2.27899	1	11.2698	59.7241	0	0	25.8451		17.1992	27.1231
18937	Tue Mar 28 11:59:49 2017_x000D_	34.6205	69.4842	130.579	2.27903	1	12.1528	59.5299	0	0	24.5741		6.81636	0
18938	Tue Mar 28 11:59:49 2017_x000D_	34.5138	69.2836	128.346	2.24005	1	12.1528	59.5299	0	0	24.3957		19.5124	0
18939	Tue Mar 28 11:59:49 2017_x000D_	34.0946	68.7863	126.69	2.21116	1	12.1528	59.5299	0	0	23.8144		4.30792	0
18940	Tue Mar 28 11:59:49 2017_x000D_	33.9903	68.6876	130.578	2.27901	1	12.1528	59.5299	0	0	23.6799		6.82571	6.55473
18941	Tue Mar 28 11:59:49 2017_x000D_	33.8835	68.4867	128.346	2.24005	1	12.3712	59.5362	0	0	23.3		8.61767	0
18942	Tue Mar 28 11:59:49 2017_x000D_	33.6751	68.289	128.347	2.24008	1	12.3712	59.5362	0	0	23.0319		13.6705	0
18943	Tue Mar 28 11:59:49 2017_x000D_	33.4609	67.8868	128.344	2.24003	1	12.3712	59.5362	0	0	22.6828		8.62615	0
18944	Tue Mar 28 11:59:49 2017_x000D_	33.2523	67.6889	128.346	2.24005	1	12.3712	59.5362	0	0	22.4162		13.6839	14.7513
18945	Tue Mar 28 11:59:49 2017_x000D_	33.0379	67.2863	128.343	2.24	1	12.8174	59.3296	0	0	21.7297		6.09012	0
18946	Tue Mar 28 11:59:49 2017_x000D_	32.835	67.2928	128.349	2.2401	1	12.8174	59.3296	0	0	21.5434		9.69047	0
18947	Tue Mar 28 11:59:49 2017_x000D_	32.7247	66.9892	132.397	2.31076	1	12.8174	59.3296	0	0	21.33		8.63888	0
18948	Tue Mar 28 11:59:49 2017_x000D_	32.5158	66.791	132.398	2.31077	1	12.8174	59.3296	0	0	21.0642		17.2885	0
18949	Tue Mar 28 11:59:50 2017_x000D_	32.0976	66.3945	140.596	2.45386	1	12.8174	59.3296	0	0	20.5338		4.31228	13.1643
18950	Tue Mar 28 11:59:50 2017_x000D_	31.9931	66.2958	149.552	2.61017	1	12.8364	58.8912	0	0	20.5379		6.85024	0
18951	Tue Mar 28 11:59:50 2017_x000D_	31.8855	66.0944	156.399	2.72968	1	12.8364	58.8912	0	0	20.3655		9.64799	0
18952	Tue Mar 28 11:59:50 2017_x000D_	31.5774	66.0022	173.208	3.02305	1	12.8364	58.8912	0	0	20.0447		3.04081	0
18953	Tue Mar 28 11:59:50 2017_x000D_	31.4761	66.0057	178.773	3.12019	1	12.8364	58.8912	0	0	19.9513		12.1925	53.1736
18954	Tue Mar 28 11:59:50 2017_x000D_	31.0699	66.019	196.657	3.43231	1	13.131	57.1434	344.693	6.01603	20.0145		3.04361	0
18955	Tue Mar 28 11:59:50 2017_x000D_	30.9685	66.0223	203.195	3.54641	1	13.131	57.1434	344.693	6.01603	19.9251		6.10212	0
18956	Tue Mar 28 11:59:50 2017_x000D_	30.7652	66.0288	208.526	3.63946	1	13.131	57.1434	344.693	6.01603	19.7463		15.3189	0
18957	Tue Mar 28 11:59:50 2017_x000D_	30.3676	66.3492	218.843	3.81953	1	13.131	57.1434	344.693	6.01603	19.5409		11.0479	19.7555
18958	Tue Mar 28 11:59:50 2017_x000D_	30.0684	66.5639	220.632	3.85075	1	13.1595	56.4855	0	0	19.6846		8.67923	0
18959	Tue Mar 28 11:59:50 2017_x000D_	29.871	66.7754	224.991	3.92684	1	13.1595	56.4855	0	0	19.6254		23.9685	0
18960	Tue Mar 28 11:59:50 2017_x000D_	29.2752	67.3077	222.884	3.89006	1	13.1595	56.4855	0	0	19.4123		13.0261	0
18961	Tue Mar 28 11:59:50 2017_x000D_	28.9788	67.625	222.572	3.88461	1	13.1595	56.4855	0	0	19.3478		21.716	53.1948
18962	Tue Mar 28 11:59:50 2017_x000D_	28.4848	68.1541	222.884	3.89007	1	13.4542	54.737	0	0	20.1479		8.68976	0
18963	Tue Mar 28 11:59:50 2017_x000D_	28.2871	68.3658	222.885	3.89007	1	13.4542	54.737	0	0	20.1435		15.347	0
18964	Tue Mar 28 11:59:50 2017_x000D_	27.8887	68.6867	220.634	3.85078	1	13.4542	54.737	0	0	20.0736		19.6646	0
18965	Tue Mar 28 11:59:50 2017_x000D_	27.3912	69.1135	218.846	3.81958	1	13.4542	54.737	0	0	20.0231		6.8598	0
18966	Tue Mar 28 11:59:50 2017_x000D_	27.1903	69.2227	216.487	3.7784	1	13.4542	54.737	0	0	19.9629		19.662	20.9148
18967	Tue Mar 28 11:59:50 2017_x000D_	26.693	69.6496	218.231	3.80884	1	13.7013	54.0851	0	0	20.2741		11.0737	0
18968	Tue Mar 28 11:59:50 2017_x000D_	26.3931	69.8648	216.487	3.77841	1	13.7013	54.0851	0	0	20.2504		6.86124	0
18969	Tue Mar 28 11:59:50 2017_x000D_	26.1922	69.9741	218.845	3.81957	1	13.7013	54.0851	0	0	20.211		19.6708	0
18970	Tue Mar 28 11:59:51 2017_x000D_	25.6946	70.4011	220.632	3.85076	1	13.7013	54.0851	0	0	20.2497		11.09	62.7556
18971	Tue Mar 28 11:59:51 2017_x000D_	25.5	70.7154	222.883	3.89005	1	14.4426	52.129	347.067	6.05747	21.6268		17.908	0
18972	Tue Mar 28 11:59:51 2017_x000D_	24.9991	71.0401	222.57	3.88458	1	14.4426	52.129	347.067	6.05747	21.658		13.0473	0
18973	Tue Mar 28 11:59:51 2017_x000D_	24.7022	71.3579	222.883	3.89004	1	14.4426	52.129	347.067	6.05747	21.7947		15.3727	0
18974	Tue Mar 28 11:59:51 2017_x000D_	24.3031	71.6793	220.633	3.85077	1	14.4426	52.129	347.067	6.05747	21.8962		8.69824	74.0519
18975	Tue Mar 28 11:59:51 2017_x000D_	24.1052	71.8912	220.633	3.85078	1	15.6308	49.9654	329.528	5.75135	23.5065		13.744	0
18976	Tue Mar 28 11:59:51 2017_x000D_	23.7028	72.1102	220.632	3.85076	1	15.6308	49.9654	329.528	5.75135	23.5701		8.70043	0
18977	Tue Mar 28 11:59:51 2017_x000D_	23.5049	72.3222	220.633	3.85077	1	15.6308	49.9654	329.528	5.75135	23.7029		17.4028	0
18978	Tue Mar 28 11:59:51 2017_x000D_	23.1089	72.7461	220.633	3.85078	1	15.6308	49.9654	329.528	5.75135	23.9767		22.1808	0
18979	Tue Mar 28 11:59:51 2017_x000D_	22.5083	73.1773	220.633	3.85077	1	15.6308	49.9654	329.528	5.75135	24.2093		8.70468	53.4227
18980	Tue Mar 28 11:59:51 2017_x000D_	22.3103	73.3894	220.633	3.85077	1	16.572	48.4537	280.926	4.90309	25.5874		8.70248	0
18981	Tue Mar 28 11:59:51 2017_x000D_	22.1123	73.6014	220.633	3.85078	1	16.572	48.4537	280.926	4.90309	25.7508		22.1916	0
18982	Tue Mar 28 11:59:51 2017_x000D_	21.5114	74.0328	220.633	3.85077	1	16.572	48.4537	280.926	4.90309	26.0516		8.70672	0
18983	Tue Mar 28 11:59:51 2017_x000D_	21.3133	74.2449	220.633	3.85077	1	16.572	48.4537	280.926	4.90309	26.2234		8.70672	44.4535
18984	Tue Mar 28 11:59:51 2017_x000D_	21.1152	74.457	220.633	3.85078	1	17.2853	47.1549	280.926	4.90309	27.5694		17.9554	0
18985	Tue Mar 28 11:59:51 2017_x000D_	20.613	74.7826	221.065	3.85832	1	17.2853	47.1549	280.926	4.90309	27.8274		8.70892	0
18986	Tue Mar 28 11:59:51 2017_x000D_	20.4149	74.9948	221.066	3.85832	1	17.2853	47.1549	280.926	4.90309	28.0153		19.7157	0
18987	Tue Mar 28 11:59:51 2017_x000D_	19.9161	75.4227	222.881	3.89	1	17.2853	47.1549	280.926	4.90309	28.39		6.89092	35.6756
18988	Tue Mar 28 11:59:51 2017_x000D_	19.7144	75.5326	220.632	3.85076	1	17.7705	46.0692	290.492	5.07004	29.5275		17.4219	0
18989	Tue Mar 28 11:59:51 2017_x000D_	19.318	75.957	220.633	3.85077	1	17.7705	46.0692	290.492	5.07004	29.9278		8.71316	0
18990	Tue Mar 28 11:59:51 2017_x000D_	19.1198	76.1693	220.633	3.85077	1	17.7705	46.0692	290.492	5.07004	30.1303		6.16011	0
18991	Tue Mar 28 11:59:51 2017_x000D_	18.9146	76.1768	220.632	3.85076	1	17.7705	46.0692	290.492	5.07004	30.1293		17.4262	0
18992	Tue Mar 28 11:59:52 2017_x000D_	18.5181	76.6013	220.633	3.85076	1	17.7705	46.0692	290.492	5.07004	30.5413		6.89763	44.4683
18993	Tue Mar 28 11:59:52 2017_x000D_	18.3162	76.7113	218.234	3.80891	1	18.4841	44.77	283.013	4.93951	31.9417		8.7152	0
18994	Tue Mar 28 11:59:52 2017_x000D_	18.1179	76.9236	218.235	3.80891	1	18.4841	44.77	283.013	4.93951	32.1557		13.0749	0
18995	Tue Mar 28 11:59:52 2017_x000D_	17.8204	77.2421	218.849	3.81964	1	18.4841	44.77	283.013	4.93951	32.4789		3.08	0
18996	Tue Mar 28 11:59:52 2017_x000D_	17.7178	77.2458	220.632	3.85076	1	18.4841	44.77	283.013	4.93951	32.4848		15.4149	20.9499
18997	Tue Mar 28 11:59:52 2017_x000D_	17.3177	77.5682	222.879	3.88998	1	18.7316	44.117	284.692	4.96881	33.4811		3.0708	0
18998	Tue Mar 28 11:59:52 2017_x000D_	17.3212	77.6705	220.633	3.85077	1	18.7316	44.117	284.692	4.96881	33.5831		17.9962	0
18999	Tue Mar 28 11:59:52 2017_x000D_	16.8179	77.9969	216.497	3.77858	1	18.7316	44.117	284.692	4.96881	33.9339		4.36382	0
19000	Tue Mar 28 11:59:52 2017_x000D_	16.7185	78.1031	212.471	3.70832	1	18.7316	44.117	284.692	4.96881	34.0457		3.09221	14.8268
19001	Tue Mar 28 11:59:52 2017_x000D_	16.6155	78.107	205.998	3.59534	1	18.9695	43.6838	283.013	4.93951	34.5036		6.14569	0
19002	Tue Mar 28 11:59:52 2017_x000D_	16.8202	78.099	187.837	3.27837	1	18.9695	43.6838	283.013	4.93951	34.4822		4.3393	0
19003	Tue Mar 28 11:59:52 2017_x000D_	16.9264	78.1972	179.154	3.12683	1	18.9695	43.6838	283.013	4.93951	34.5738		0.0283019	0
19004	Tue Mar 28 11:59:52 2017_x000D_	16.9259	78.1964	161.989	2.82724	1	18.9695	43.6838	283.013	4.93951	34.5731		3.05912	20.951
19005	Tue Mar 28 11:59:52 2017_x000D_	16.9297	78.2983	151.756	2.64865	1	19.2171	43.0308	315	5.49779	35.3416		6.87728	0
19006	Tue Mar 28 11:59:52 2017_x000D_	16.8202	78.0969	137.194	2.3945	1	19.2171	43.0308	315	5.49779	35.1479		0.0108167	0
19007	Tue Mar 28 11:59:52 2017_x000D_	16.8205	78.0967	129.038	2.25213	1	19.2171	43.0308	315	5.49779	35.1477		3.07101	0
19008	Tue Mar 28 11:59:52 2017_x000D_	16.7182	78.1004	118.691	2.07156	1	19.2171	43.0308	315	5.49779	35.1585		9.70542	0
19009	Tue Mar 28 11:59:52 2017_x000D_	16.6051	77.7973	109.607	1.91301	1	19.2171	43.0308	315	5.49779	34.8645		6.86579	29.6602
19010	Tue Mar 28 11:59:52 2017_x000D_	16.4953	77.5965	106.813	1.86424	1	19.693	42.1642	284.692	4.96881	35.5763		12.667	0
19011	Tue Mar 28 11:59:52 2017_x000D_	16.3783	77.1908	103.945	1.81418	1	19.693	42.1642	284.692	4.96881	35.1831		25.3604	0
19012	Tue Mar 28 11:59:52 2017_x000D_	16.1439	76.3786	103.946	1.8142	1	19.693	42.1642	284.692	4.96881	34.398		12.3106	0
19013	Tue Mar 28 11:59:53 2017_x000D_	16.1295	75.9685	103.944	1.81416	1	19.693	42.1642	284.692	4.96881	33.9916		24.8244	29.6602
19014	Tue Mar 28 11:59:53 2017_x000D_	15.9976	75.1516	106.806	1.86412	1	20.1689	41.2976	315	5.49779	34.11		13.7852	0
19015	Tue Mar 28 11:59:53 2017_x000D_	15.7772	74.7484	106.809	1.86417	1	20.1689	41.2976	315	5.49779	33.7379		18.7526	0
19016	Tue Mar 28 11:59:53 2017_x000D_	15.6524	74.1359	109.597	1.91283	1	20.1689	41.2976	315	5.49779	33.1474		12.719	0
19017	Tue Mar 28 11:59:53 2017_x000D_	15.5347	73.7286	112.302	1.96005	1	20.1689	41.2976	315	5.49779	32.7604		9.75807	14.8335
19018	Tue Mar 28 11:59:53 2017_x000D_	15.4206	73.424	116.047	2.02541	1	20.4069	40.8642	315	5.49779	32.9394		13.812	0
19019	Tue Mar 28 11:59:53 2017_x000D_	15.1998	73.02	116.048	2.02542	1	20.4069	40.8642	315	5.49779	32.5747		9.76474	0
19020	Tue Mar 28 11:59:53 2017_x000D_	15.0856	72.7152	119.987	2.09416	1	20.4069	40.8642	315	5.49779	32.2925		9.77984	0
19021	Tue Mar 28 11:59:53 2017_x000D_	14.9713	72.4099	121.143	2.11435	1	20.4069	40.8642	315	5.49779	32.0106		19.8079	0
19022	Tue Mar 28 11:59:53 2017_x000D_	14.5402	71.9098	122.558	2.13904	1	20.4069	40.8642	315	5.49779	31.5951		6.18088	20.9633
19023	Tue Mar 28 11:59:53 2017_x000D_	14.5329	71.7039	122.555	2.13898	1	20.6546	40.2108	289.478	5.05234	32.0826		20.7705	0
19024	Tue Mar 28 11:59:53 2017_x000D_	14.2008	71.0964	124.992	2.18151	1	20.6546	40.2108	289.478	5.05234	31.5527		8.76887	0
19025	Tue Mar 28 11:59:53 2017_x000D_	13.9868	70.8973	124.994	2.18155	1	20.6546	40.2108	289.478	5.05234	31.4026		15.4979	0
19026	Tue Mar 28 11:59:53 2017_x000D_	13.6621	70.4955	122.558	2.13903	1	20.6546	40.2108	289.478	5.05234	31.0815		11.177	57.0797
19027	Tue Mar 28 11:59:53 2017_x000D_	13.4442	70.1933	124.096	2.16589	1	21.8157	38.7035	316.007	5.51536	32.5836		11.1951	0
19028	Tue Mar 28 11:59:53 2017_x000D_	13.2261	69.8905	122.559	2.13906	1	21.8157	38.7035	316.007	5.51536	32.3483		19.6187	0
19029	Tue Mar 28 11:59:53 2017_x000D_	12.9967	69.2781	122.554	2.13898	1	21.8157	38.7035	316.007	5.51536	31.8211		8.79212	0
19030	Tue Mar 28 11:59:53 2017_x000D_	12.7822	69.0784	122.557	2.13902	1	21.8157	38.7035	316.007	5.51536	31.6897		18.1115	46.8928
19031	Tue Mar 28 11:59:53 2017_x000D_	12.4529	68.5724	121.451	2.11973	1	22.9575	37.636	315	5.49779	32.6712		9.83321	0
19032	Tue Mar 28 11:59:53 2017_x000D_	12.3378	68.2655	122.555	2.13898	1	22.9575	37.636	315	5.49779	32.4183		8.80484	0
19033	Tue Mar 28 11:59:53 2017_x000D_	12.123	68.0655	122.557	2.13903	1	22.9575	37.636	315	5.49779	32.3008		15.5644	0
19034	Tue Mar 28 11:59:54 2017_x000D_	11.797	67.6619	119.997	2.09435	1	22.9575	37.636	315	5.49779	32.033		9.83427	0
19035	Tue Mar 28 11:59:54 2017_x000D_	11.6818	67.355	124.092	2.16581	1	22.9575	37.636	315	5.49779	31.7862		9.84059	23.9317
19036	Tue Mar 28 11:59:54 2017_x000D_	11.5668	67.0478	119.994	2.09429	1	23.424	36.9889	284.692	4.96881	32.313		15.5959	0
19037	Tue Mar 28 11:59:54 2017_x000D_	11.24	66.6435	122.556	2.13901	1	23.424	36.9889	284.692	4.96881	32.06		6.96227	0
19038	Tue Mar 28 11:59:54 2017_x000D_	11.1288	66.4398	119.996	2.09433	1	23.424	36.9889	284.692	4.96881	31.9144		13.9437	0
19039	Tue Mar 28 11:59:54 2017_x000D_	10.9058	66.032	119.996	2.09433	1	23.424	36.9889	284.692	4.96881	31.626		13.953	23.8665
19040	Tue Mar 28 11:59:54 2017_x000D_	10.6827	65.6239	119.996	2.09432	1	24.0994	36.5685	301.39	5.26025	32.0035		13.9597	0
19041	Tue Mar 28 11:59:54 2017_x000D_	10.4595	65.2156	119.995	2.09431	1	24.0994	36.5685	301.39	5.26025	31.7286		8.84504	0
19042	Tue Mar 28 11:59:54 2017_x000D_	10.2438	65.0146	119.998	2.09436	1	24.0994	36.5685	301.39	5.26025	31.6411		13.9705	0
19043	Tue Mar 28 11:59:54 2017_x000D_	10.0204	64.606	119.998	2.09436	1	24.0994	36.5685	301.39	5.26025	31.3739		9.87707	66.3784
19044	Tue Mar 28 11:59:54 2017_x000D_	9.90487	64.2977	116.078	2.02594	1	25.4894	34.847	315	5.49779	33.32		6.98703	0
19045	Tue Mar 28 11:59:54 2017_x000D_	9.79323	64.0933	113.376	1.97879	1	25.4894	34.847	315	5.49779	33.1921		0.0236772	0
19046	Tue Mar 28 11:59:54 2017_x000D_	9.79396	64.0936	95.009	1.65822	1	25.4894	34.847	315	5.49779	33.192		4.40099	0
19047	Tue Mar 28 11:59:54 2017_x000D_	9.69403	64.201	86.119	1.50306	1	25.4894	34.847	315	5.49779	33.3339		0.00684763	61.1947
19048	Tue Mar 28 11:59:54 2017_x000D_	9.69414	64.2012	80.2153	1.40002	1	26.8699	33.3453	315	5.49779	35.3142		3.14608	0
19049	Tue Mar 28 11:59:54 2017_x000D_	9.69795	64.306	59.9723	1.04671	1	26.8699	33.3453	315	5.49779	35.404		4.42751	0
19050	Tue Mar 28 11:59:54 2017_x000D_	9.58978	64.2056	50.9977	0.890079	1	26.8699	33.3453	315	5.49779	35.3689		4.37586	0
19051	Tue Mar 28 11:59:54 2017_x000D_	9.68934	64.099	33.8037	0.589986	1	26.8699	33.3453	315	5.49779	35.2273		4.39063	46.914
19052	Tue Mar 28 11:59:54 2017_x000D_	9.7893	63.9921	29.6737	0.517904	1	28.0122	32.2773	315	5.49779	36.5774		3.11398	0
19053	Tue Mar 28 11:59:54 2017_x000D_	9.89305	63.9889	23.0001	0.401427	1	28.0122	32.2773	315	5.49779	36.523		9.83757	0
19054	Tue Mar 28 11:59:54 2017_x000D_	10.2007	63.8754	7.73277	0.134962	1	28.0122	32.2773	315	5.49779	36.2724		6.24286	0
19055	Tue Mar 28 11:59:54 2017_x000D_	10.4087	63.8691	7.73329	0.134971	1	28.0122	32.2773	315	5.49779	36.1652		22.0307	0
19056	Tue Mar 28 11:59:55 2017_x000D_	11.1322	63.7433	4.58634	0.0800467	1	28.0122	32.2773	315	5.49779	35.7078		12.4736	28.151
19057	Tue Mar 28 11:59:55 2017_x000D_	11.5478	63.7308	4.58693	0.0800571	1	28.6977	31.6365	315	5.49779	36.3891		12.8737	0
19058	Tue Mar 28 11:59:55 2017_x000D_	11.9671	63.8221	7.43918	0.129838	1	28.6977	31.6365	315	5.49779	36.2743		25.6547	0
19059	Tue Mar 28 11:59:55 2017_x000D_	12.7901	63.5898	13.0438	0.227657	1	28.6977	31.6365	315	5.49779	35.694		21.9996	0
19060	Tue Mar 28 11:59:55 2017_x000D_	13.5126	63.4643	16.4877	0.287765	1	28.6977	31.6365	315	5.49779	35.2647		0	33.1307
19061	Tue Mar 28 11:59:55 2017_x000D_	13.5126	63.4643	16.4877	0.287765	1	29.6018	31.0023	315	5.49779	36.2304		19.644	0
19062	Tue Mar 28 11:59:55 2017_x000D_	14.1272	63.2384	21.9886	0.383774	1	29.6018	31.0023	315	5.49779	35.7579		9.33417	0
19063	Tue Mar 28 11:59:55 2017_x000D_	14.4382	63.2291	23.0207	0.401788	1	29.6018	31.0023	315	5.49779	35.616		19.6261	0
19064	Tue Mar 28 11:59:55 2017_x000D_	15.0522	63.0033	23.0214	0.401799	1	29.6018	31.0023	315	5.49779	35.1533		13.8686	9.38573
19065	Tue Mar 28 11:59:55 2017_x000D_	15.459	62.7837	23.0206	0.401785	1	29.8303	30.7886	315	5.49779	35.0745		16.6899	0
19066	Tue Mar 28 11:59:55 2017_x000D_	15.9689	62.5612	21.9898	0.383795	1	29.8303	30.7886	315	5.49779	34.6646		11.1793	0
19067	Tue Mar 28 11:59:55 2017_x000D_	16.2722	62.3447	23.0189	0.401755	1	29.8303	30.7886	315	5.49779	34.3454		16.6805	0
19068	Tue Mar 28 11:59:55 2017_x000D_	16.7818	62.1223	21.9878	0.383759	1	29.8303	30.7886	315	5.49779	33.9421		9.313	0
19069	Tue Mar 28 11:59:55 2017_x000D_	17.0921	62.1132	23.0209	0.401791	1	29.8303	30.7886	315	5.49779	33.8156		6.92234	56.3761
19070	Tue Mar 28 11:59:55 2017_x000D_	17.2951	62.0035	20.1901	0.352384	1	31.6086	30.1811	0	0	34.8933		19.5843	0
19071	Tue Mar 28 11:59:55 2017_x000D_	17.9078	61.7782	20.1901	0.352384	1	31.6086	30.1811	0	0	34.4396		9.78282	0
19072	Tue Mar 28 11:59:55 2017_x000D_	18.2138	61.6655	16.4789	0.28761	1	31.6086	30.1811	0	0	34.2153		20.7546	0
19073	Tue Mar 28 11:59:55 2017_x000D_	18.8226	61.3369	19.2734	0.336384	1	31.6086	30.1811	0	0	33.6774		6.19462	41.7051
19074	Tue Mar 28 11:59:55 2017_x000D_	19.029	61.3309	19.2747	0.336407	1	32.9398	29.7805	348.986	6.09095	34.481		22.517	0
19075	Tue Mar 28 11:59:55 2017_x000D_	19.7441	61.1029	20.1901	0.352383	1	32.9398	29.7805	348.986	6.09095	33.9885		9.76949	0
19076	Tue Mar 28 11:59:55 2017_x000D_	20.0497	60.9904	16.476	0.287561	1	32.9398	29.7805	348.986	6.09095	33.767		9.77971	0
19077	Tue Mar 28 11:59:56 2017_x000D_	20.3557	60.878	20.1901	0.352384	1	32.9398	29.7805	348.986	6.09095	33.5472		11.1371	35.5432
19078	Tue Mar 28 11:59:56 2017_x000D_	20.6577	60.6621	19.2727	0.336373	1	34.0524	29.3733	0	0	34.0354		18.5476	0
19079	Tue Mar 28 11:59:56 2017_x000D_	21.2757	60.6444	19.2767	0.336442	1	34.0524	29.3733	0	0	33.7806		13.8071	0
19080	Tue Mar 28 11:59:56 2017_x000D_	21.6806	60.4256	19.2752	0.336415	1	34.0524	29.3733	0	0	33.4261		19.5197	0
19081	Tue Mar 28 11:59:56 2017_x000D_	22.2913	60.2011	19.275	0.336412	1	34.0524	29.3733	0	0	32.9951		9.76	0
19082	Tue Mar 28 11:59:56 2017_x000D_	22.5966	60.0887	17.259	0.301226	1	34.0524	29.3733	0	0	32.7822		15.7211	20.8488
19083	Tue Mar 28 11:59:56 2017_x000D_	23.1072	59.9708	19.2761	0.336431	1	34.7179	29.1731	0	0	32.9136		11.1294	0
19084	Tue Mar 28 11:59:56 2017_x000D_	23.4091	59.7552	20.1901	0.352385	1	34.7179	29.1731	0	0	32.606		19.4923	0
19085	Tue Mar 28 11:59:56 2017_x000D_	24.0189	59.5309	20.1901	0.352384	1	34.7179	29.1731	0	0	32.188		9.2406	0
19086	Tue Mar 28 11:59:56 2017_x000D_	24.3268	59.5223	19.2756	0.336422	1	34.7179	29.1731	0	0	32.0788		9.74385	33.5439
19087	Tue Mar 28 11:59:56 2017_x000D_	24.6316	59.4101	17.2579	0.301208	1	35.8203	28.9862	0	0	32.4161		16.5769	0
19088	Tue Mar 28 11:59:56 2017_x000D_	25.138	59.189	16.4695	0.287447	1	35.8203	28.9862	0	0	32.0362		12.3138	0
19089	Tue Mar 28 11:59:56 2017_x000D_	25.5483	59.1775	16.472	0.28749	1	35.8203	28.9862	0	0	31.8909		6.88739	0
19090	Tue Mar 28 11:59:56 2017_x000D_	25.7503	59.0684	19.2765	0.336439	1	35.8203	28.9862	0	0	31.7229		19.4562	27.145
19091	Tue Mar 28 11:59:56 2017_x000D_	26.359	58.8446	19.2763	0.336434	1	36.7042	28.7927	0	0	31.7827		6.14946	0
19092	Tue Mar 28 11:59:56 2017_x000D_	26.5639	58.8388	19.2776	0.336458	1	36.7042	28.7927	0	0	31.7111		13.7587	0
19093	Tue Mar 28 11:59:56 2017_x000D_	26.9674	58.6208	19.2761	0.336431	1	36.7042	28.7927	0	0	31.3771		6.87804	0
19094	Tue Mar 28 11:59:56 2017_x000D_	27.1691	58.5118	21.9985	0.383946	1	36.7042	28.7927	0	0	31.2113		6.87541	0
19095	Tue Mar 28 11:59:56 2017_x000D_	27.3707	58.4028	19.2745	0.336404	1	36.7042	28.7927	0	0	31.0463		12.2897	13.1132
19096	Tue Mar 28 11:59:56 2017_x000D_	27.7802	58.3915	19.2772	0.33645	1	37.1411	28.8061	0	0	31.031		6.87398	0
19097	Tue Mar 28 11:59:56 2017_x000D_	27.9818	58.2826	22.0003	0.383978	1	37.1411	28.8061	0	0	30.8668		9.71822	0
19098	Tue Mar 28 11:59:56 2017_x000D_	28.2858	58.1707	20.1942	0.352455	1	37.1411	28.8061	0	0	30.6708		3.06415	0
19099	Tue Mar 28 11:59:57 2017_x000D_	28.3879	58.1679	19.2769	0.336446	1	37.1411	28.8061	0	0	30.6388		9.71615	14.7741
19100	Tue Mar 28 11:59:57 2017_x000D_	28.6919	58.0562	23.0364	0.40206	1	37.588	28.5992	0	0	30.771		13.7413	0
19101	Tue Mar 28 11:59:57 2017_x000D_	29.0949	57.8385	28.396	0.495603	1	37.588	28.5992	0	0	30.4478		0.0123693	0
19102	Tue Mar 28 11:59:57 2017_x000D_	29.0953	57.8384	36.395	0.635212	1	37.588	28.5992	0	0	30.4476		3.086	0
19103	Tue Mar 28 11:59:57 2017_x000D_	29.099	57.9412	55.0665	0.961092	1	37.588	28.5992	0	0	30.5453		4.34467	57.1502
19104	Tue Mar 28 11:59:57 2017_x000D_	29	58.0469	64.0188	1.11734	1	38.751	27.0904	0	0	32.4559		3.0854	0
19105	Tue Mar 28 11:59:57 2017_x000D_	29.0031	58.1497	76.3206	1.33205	1	38.751	27.0904	0	0	32.5531		6.89435	0
19106	Tue Mar 28 11:59:57 2017_x000D_	29.1112	58.3525	91.7033	1.60053	1	38.751	27.0904	0	0	32.7146		0.0169706	0
19107	Tue Mar 28 11:59:57 2017_x000D_	29.1108	58.3521	102.899	1.79592	1	38.751	27.0904	0	0	32.7143		3.09488	0
19108	Tue Mar 28 11:59:57 2017_x000D_	29.1072	58.249	116.661	2.03612	1	38.751	27.0904	0	0	32.6169		3.10399	28.1595
19109	Tue Mar 28 11:59:57 2017_x000D_	29.1035	58.1456	128.251	2.2384	1	39.4367	26.4494	315	5.49779	33.338		4.36523	0
19110	Tue Mar 28 11:59:57 2017_x000D_	28.9978	58.0456	140.43	2.45097	1	39.4367	26.4494	315	5.49779	33.276		3.06392	0
19111	Tue Mar 28 11:59:57 2017_x000D_	29.0999	58.0431	146.836	2.56277	1	39.4367	26.4494	315	5.49779	33.2417		6.87795	0
19112	Tue Mar 28 11:59:57 2017_x000D_	28.8924	57.9456	149.344	2.60655	1	39.4367	26.4494	315	5.49779	33.2143		9.72514	42.4494
19113	Tue Mar 28 11:59:57 2017_x000D_	28.5824	57.8508	153.467	2.6785	1	40.5695	25.6015	0	0	34.4051		24.1215	0
19114	Tue Mar 28 11:59:57 2017_x000D_	27.9528	57.3507	150.886	2.63345	1	40.5695	25.6015	0	0	34.1642		12.6911	0
19115	Tue Mar 28 11:59:57 2017_x000D_	27.54	57.2582	148.447	2.59089	1	40.5695	25.6015	0	0	34.2332		24.1444	0
19116	Tue Mar 28 11:59:57 2017_x000D_	26.9099	56.7575	142.693	2.49046	1	40.5695	25.6015	0	0	34.0188		12.71	18.7738
19117	Tue Mar 28 11:59:57 2017_x000D_	26.4965	56.6648	140.45	2.45131	1	41.0267	25.1742	351.45	6.13396	34.6812		19.8621	0
19118	Tue Mar 28 11:59:57 2017_x000D_	26.0706	56.1579	134.264	2.34335	1	41.0267	25.1742	351.45	6.13396	34.4046		13.1708	0
19119	Tue Mar 28 11:59:57 2017_x000D_	25.7528	55.855	134.41	2.3459	1	41.0267	25.1742	351.45	6.13396	34.2725		17.5482	0
19120	Tue Mar 28 11:59:58 2017_x000D_	25.3295	55.4513	130.074	2.27021	1	41.0267	25.1742	351.45	6.13396	34.1043		17.5717	33.1349
19121	Tue Mar 28 11:59:58 2017_x000D_	24.9055	55.0472	130.076	2.27025	1	41.9309	24.5399	0	0	34.9365		9.85579	0
19122	Tue Mar 28 11:59:58 2017_x000D_	24.7931	54.7385	125.954	2.19832	1	41.9309	24.5399	0	0	34.7226		24.3166	0
19123	Tue Mar 28 11:59:58 2017_x000D_	24.259	54.1288	128.297	2.23921	1	41.9309	24.5399	0	0	34.4645		9.85399	0
19124	Tue Mar 28 11:59:58 2017_x000D_	24.1465	53.8202	127.683	2.22849	1	41.9309	24.5399	0	0	34.2582		19.9255	0
19125	Tue Mar 28 11:59:58 2017_x000D_	23.6184	53.4174	130.074	2.27021	1	41.9309	24.5399	0	0	34.1944		8.81235	35.5394
19126	Tue Mar 28 11:59:58 2017_x000D_	23.4058	53.2147	130.075	2.27023	1	43.0434	24.1328	0	0	35.0912		9.87708	0
19127	Tue Mar 28 11:59:58 2017_x000D_	23.2927	52.9055	134.254	2.34318	1	43.0434	24.1328	0	0	34.8993		17.6437	0
19128	Tue Mar 28 11:59:58 2017_x000D_	22.8671	52.4996	134.255	2.34319	1	43.0434	24.1328	0	0	34.8103		8.82931	0
19129	Tue Mar 28 11:59:58 2017_x000D_	22.6541	52.2965	134.255	2.3432	1	43.0434	24.1328	0	0	34.7695		8.82931	46.4555
19130	Tue Mar 28 11:59:58 2017_x000D_	22.4411	52.0934	134.256	2.3432	1	44.5822	23.9596	0	0	35.8014		15.6386	0
19131	Tue Mar 28 11:59:58 2017_x000D_	22.1179	51.6844	136.357	2.37987	1	44.5822	23.9596	0	0	35.6835		8.83987	0
19132	Tue Mar 28 11:59:58 2017_x000D_	21.9047	51.481	136.357	2.37987	1	44.5822	23.9596	0	0	35.6609		17.6883	0
19133	Tue Mar 28 11:59:58 2017_x000D_	21.478	51.0741	136.357	2.37987	1	44.5822	23.9596	0	0	35.623		6.96754	19.6594
19134	Tue Mar 28 11:59:58 2017_x000D_	21.268	50.9749	138.462	2.41662	1	45.2372	23.9799	0	0	36.1006		20.0257	0
19135	Tue Mar 28 11:59:58 2017_x000D_	20.7373	50.57	140.412	2.45065	1	45.2372	23.9799	0	0	36.1563		7.01259	0
19136	Tue Mar 28 11:59:58 2017_x000D_	20.6272	50.3638	138.461	2.4166	1	45.2372	23.9799	0	0	36.0799		20.0491	0
19137	Tue Mar 28 11:59:58 2017_x000D_	20.0959	49.9584	140.41	2.45061	1	45.2372	23.9799	0	0	36.152		11.317	0
19138	Tue Mar 28 11:59:58 2017_x000D_	19.8788	49.6499	134.26	2.34329	1	45.2372	23.9799	0	0	36.0832		11.2937	0
19139	Tue Mar 28 11:59:58 2017_x000D_	19.561	49.4481	136.362	2.37996	1	45.2372	23.9799	0	0	36.1649		7.02335	0
19140	Tue Mar 28 11:59:58 2017_x000D_	19.4507	49.2416	134.261	2.3433	1	45.2372	23.9799	0	0	36.0984		20.0935	0
19141	Tue Mar 28 11:59:59 2017_x000D_	18.9183	48.8352	136.362	2.37996	1	45.2372	23.9799	0	0	36.2004		7.03147	0
19142	Tue Mar 28 11:59:59 2017_x000D_	18.8078	48.6285	134.262	2.34332	1	45.2372	23.9799	0	0	36.1395		17.7838	0
19143	Tue Mar 28 11:59:59 2017_x000D_	18.3788	48.2194	134.263	2.34333	1	45.2372	23.9799	0	0	36.1791		8.89718	0
19144	Tue Mar 28 11:59:59 2017_x000D_	18.1642	48.0147	134.263	2.34334	1	45.2372	23.9799	0	0	36.2025		13.3512	0
19145	Tue Mar 28 11:59:59 2017_x000D_	17.842	47.7077	138.456	2.41651	1	45.2372	23.9799	0	0	36.2423		4.45169	0
19146	Tue Mar 28 11:59:59 2017_x000D_	17.7347	47.6052	134.264	2.34335	1	45.2372	23.9799	0	0	36.2566		7.05726	0
19147	Tue Mar 28 11:59:59 2017_x000D_	17.6235	47.3979	136.357	2.37987	1	45.2372	23.9799	0	0	36.2066		11.3243	0
19148	Tue Mar 28 11:59:59 2017_x000D_	17.305	47.1953	134.265	2.34337	1	45.2372	23.9799	0	0	36.3203		0	0
19149	Tue Mar 28 11:59:59 2017_x000D_	17.305	47.1953	134.265	2.34337	1	45.2372	23.9799	0	0	36.3203		13.3722	0
19150	Tue Mar 28 11:59:59 2017_x000D_	16.9825	46.8876	130.105	2.27075	1	45.2372	23.9799	0	0	36.3743		11.3762	0
19151	Tue Mar 28 11:59:59 2017_x000D_	16.7641	46.5776	123.549	2.15633	1	45.2372	23.9799	0	0	36.3507		0.018	78.6257
19152	Tue Mar 28 11:59:59 2017_x000D_	16.7647	46.5776	110.185	1.92309	1	47.8568	24.061	0	0	38.389		3.14618	0
19153	Tue Mar 28 11:59:59 2017_x000D_	16.7686	46.6824	103.73	1.81043	1	47.8568	24.061	0	0	38.4474		3.10331	0
19154	Tue Mar 28 11:59:59 2017_x000D_	16.6652	46.6854	83.0591	1.44966	1	47.8568	24.061	0	0	38.5328		0	0
19155	Tue Mar 28 11:59:59 2017_x000D_	16.6652	46.6854	83.0591	1.44966	1	47.8568	24.061	0	0	38.5328		4.4457	6.54918
19156	Tue Mar 28 11:59:59 2017_x000D_	16.5577	46.5834	68.0737	1.18811	1	48.075	24.0678	0	0	38.7336		4.39118	0
19157	Tue Mar 28 11:59:59 2017_x000D_	16.6579	46.4767	59.0756	1.03106	1	48.075	24.0678	0	0	38.5901		8.78468	0
19158	Tue Mar 28 11:59:59 2017_x000D_	16.8582	46.2631	42.7073	0.745384	1	48.075	24.0678	0	0	38.303		3.11164	0
19159	Tue Mar 28 11:59:59 2017_x000D_	16.9619	46.261	36.2064	0.631921	1	48.075	24.0678	0	0	38.2173		8.79358	0
19160	Tue Mar 28 11:59:59 2017_x000D_	17.1621	46.0469	22.7374	0.396842	1	48.075	24.0678	0	0	37.93		4.39788	0
19161	Tue Mar 28 11:59:59 2017_x000D_	17.2622	45.9398	18.9539	0.330808	1	48.075	24.0678	0	0	37.7864		18.9309	0
19162	Tue Mar 28 11:59:59 2017_x000D_	17.8821	45.8218	16.1321	0.281558	1	48.075	24.0678	0	0	37.2135		13.8939	0
19163	Tue Mar 28 12:00:00 2017_x000D_	18.2905	45.6034	16.13	0.281521	1	48.075	24.0678	0	0	36.7546		9.83145	0
19164	Tue Mar 28 12:00:00 2017_x000D_	18.5987	45.492	19.8778	0.346934	1	48.075	24.0678	0	0	36.4397		21.9862	51.884
19165	Tue Mar 28 12:00:00 2017_x000D_	19.3217	45.3721	21.6992	0.378722	1	49.2285	22.7792	315	5.49779	37.4814		9.82197	0
19166	Tue Mar 28 12:00:00 2017_x000D_	19.6296	45.2608	25.4983	0.44503	1	49.2285	22.7792	315	5.49779	37.1688		11.1975	0
19167	Tue Mar 28 12:00:00 2017_x000D_	19.934	45.0448	26.7564	0.466988	1	49.2285	22.7792	315	5.49779	36.7957		20.8114	0
19168	Tue Mar 28 12:00:00 2017_x000D_	20.5457	44.7176	29.4976	0.51483	1	49.2285	22.7792	315	5.49779	36.1109		6.93618	18.7738
19169	Tue Mar 28 12:00:00 2017_x000D_	20.7496	44.6086	32.1086	0.560401	1	49.6857	22.3519	284.692	4.96881	36.5056		15.5207	0
19170	Tue Mar 28 12:00:00 2017_x000D_	21.1539	44.2858	34.5876	0.603667	1	49.6857	22.3519	284.692	4.96881	35.9883		9.80684	0
19171	Tue Mar 28 12:00:00 2017_x000D_	21.4613	44.1746	33.674	0.587723	1	49.6857	22.3519	284.692	4.96881	35.677		11.1769	0
19172	Tue Mar 28 12:00:00 2017_x000D_	21.765	43.9588	32.1084	0.560398	1	49.6857	22.3519	284.692	4.96881	35.3047		13.8604	23.9698
19173	Tue Mar 28 12:00:00 2017_x000D_	22.1724	43.7409	32.1089	0.560406	1	50.1534	21.7041	315	5.49779	35.6168		8.78481	0
19174	Tue Mar 28 12:00:00 2017_x000D_	22.3726	43.5272	32.1079	0.560388	1	50.1534	21.7041	315	5.49779	35.3273		20.7764	0
19175	Tue Mar 28 12:00:00 2017_x000D_	22.9833	43.2006	29.4957	0.514797	1	50.1534	21.7041	315	5.49779	34.6455		6.92683	0
19176	Tue Mar 28 12:00:00 2017_x000D_	23.1869	43.0917	32.1088	0.560403	1	50.1534	21.7041	315	5.49779	34.4183		20.7671	27.3892
19177	Tue Mar 28 12:00:00 2017_x000D_	23.7973	42.7652	29.4961	0.514803	1	50.4133	20.8289	315	5.49779	34.4908		11.171	0
19178	Tue Mar 28 12:00:00 2017_x000D_	24.1009	42.5496	30.9819	0.540736	1	50.4133	20.8289	315	5.49779	34.1194		19.8421	0
19179	Tue Mar 28 12:00:00 2017_x000D_	24.6043	42.1206	29.4935	0.514758	1	50.4133	20.8289	315	5.49779	33.458		12.7562	0
19180	Tue Mar 28 12:00:00 2017_x000D_	25.0143	42.0079	32.1094	0.560415	1	50.4133	20.8289	315	5.49779	33.0705		8.77633	0
19181	Tue Mar 28 12:00:00 2017_x000D_	25.2143	41.7944	32.1085	0.560398	1	50.4133	20.8289	315	5.49779	32.7802		9.77917	77.8255
19182	Tue Mar 28 12:00:00 2017_x000D_	25.5209	41.6837	30.9817	0.540733	1	51.401	18.4301	277.25	4.83893	34.7924		18.0329	0
19183	Tue Mar 28 12:00:00 2017_x000D_	26.0272	41.3597	32.1093	0.560414	1	51.401	18.4301	277.25	4.83893	34.1994		9.76405	0
19184	Tue Mar 28 12:00:01 2017_x000D_	26.3333	41.2491	28.1377	0.491095	1	51.401	18.4301	277.25	4.83893	33.8983		20.7228	0
19185	Tue Mar 28 12:00:01 2017_x000D_	26.9424	40.9233	25.4847	0.444792	1	51.401	18.4301	277.25	4.83893	33.229		6.90936	48.4018
19186	Tue Mar 28 12:00:01 2017_x000D_	27.1455	40.8147	28.1377	0.491095	1	51.9106	16.8993	278.637	4.86313	34.4276		20.7161	0
19187	Tue Mar 28 12:00:01 2017_x000D_	27.7544	40.489	25.4839	0.444779	1	51.9106	16.8993	278.637	4.86313	33.7638		9.76483	0
19188	Tue Mar 28 12:00:01 2017_x000D_	28.0606	40.3786	29.4964	0.514809	1	51.9106	16.8993	278.637	4.86313	33.4679		11.1378	0
19189	Tue Mar 28 12:00:01 2017_x000D_	28.3632	40.1635	28.1377	0.491096	1	51.9106	16.8993	278.637	4.86313	33.1014		16.6128	33.8848
19190	Tue Mar 28 12:00:01 2017_x000D_	28.8719	39.9447	29.4967	0.514814	1	52.1812	15.8027	283.013	4.93951	33.5583		11.1336	0
19191	Tue Mar 28 12:00:01 2017_x000D_	29.1744	39.7297	28.1377	0.491095	1	52.1812	15.8027	283.013	4.93951	33.1936		13.7919	0
19192	Tue Mar 28 12:00:01 2017_x000D_	29.5798	39.5129	28.1377	0.491095	1	52.1812	15.8027	283.013	4.93951	32.7566		11.1385	0
19193	Tue Mar 28 12:00:01 2017_x000D_	29.8825	39.2979	29.4957	0.514797	1	52.1812	15.8027	283.013	4.93951	32.3922		6.8933	0
19194	Tue Mar 28 12:00:01 2017_x000D_	30.0851	39.1895	26.7452	0.466792	1	52.1812	15.8027	283.013	4.93951	32.1742		15.7026	29.7662
19195	Tue Mar 28 12:00:01 2017_x000D_	30.596	39.0757	28.1392	0.491122	1	52.6597	14.9335	280.926	4.90309	32.7055		4.38064	0
19196	Tue Mar 28 12:00:01 2017_x000D_	30.6959	38.9692	26.7465	0.466815	1	52.6597	14.9335	280.926	4.90309	32.5595		13.7799	0
19197	Tue Mar 28 12:00:01 2017_x000D_	31.1009	38.7525	26.7463	0.466811	1	52.6597	14.9335	280.926	4.90309	32.1267		4.37435	0
19198	Tue Mar 28 12:00:01 2017_x000D_	31.2006	38.6461	28.1376	0.491094	1	52.6597	14.9335	280.926	4.90309	31.9809		6.16595	9.39435
19199	Tue Mar 28 12:00:01 2017_x000D_	31.4061	38.6425	28.1392	0.491122	1	52.8885	14.7197	284.692	4.96881	32.1527		15.4434	0
19200	Tue Mar 28 12:00:01 2017_x000D_	31.8083	38.3212	33.6853	0.587919	1	52.8885	14.7197	284.692	4.96881	31.645		6.88518	0
19201	Tue Mar 28 12:00:01 2017_x000D_	32.0107	38.213	36.2339	0.6324	1	52.8885	14.7197	284.692	4.96881	31.4296		3.12497	0
19202	Tue Mar 28 12:00:01 2017_x000D_	32.0144	38.3171	55.0706	0.961163	1	52.8885	14.7197	284.692	4.96881	31.505		3.13338	33.9001
19203	Tue Mar 28 12:00:01 2017_x000D_	32.0175	38.4215	61.49	1.0732	1	53.1592	13.6226	283.013	4.93951	32.5877		4.36573	0
19204	Tue Mar 28 12:00:01 2017_x000D_	31.9179	38.5276	70.6715	1.23345	1	53.1592	13.6226	283.013	4.93951	32.733		4.39805	0
19205	Tue Mar 28 12:00:02 2017_x000D_	32.0232	38.6296	91.6253	1.59916	1	53.1592	13.6226	283.013	4.93951	32.7426		0.00848528	0
19206	Tue Mar 28 12:00:02 2017_x000D_	32.023	38.6294	97.5126	1.70192	1	53.1592	13.6226	283.013	4.93951	32.7426		4.41269	21.0445
19207	Tue Mar 28 12:00:02 2017_x000D_	32.1283	38.7321	106.819	1.86434	1	53.409	12.9671	283.013	4.93951	33.4171		0.0276586	0
19208	Tue Mar 28 12:00:02 2017_x000D_	32.1274	38.7319	125.42	2.18899	1	53.409	12.9671	283.013	4.93951	33.4175		0.0108167	0
19209	Tue Mar 28 12:00:02 2017_x000D_	32.1272	38.7322	133.667	2.33293	1	53.409	12.9671	283.013	4.93951	33.4179		4.42573	0
19210	Tue Mar 28 12:00:02 2017_x000D_	32.0211	38.6297	146.178	2.5513	1	53.409	12.9671	283.013	4.93951	33.4068		3.12747	0
19211	Tue Mar 28 12:00:02 2017_x000D_	32.0179	38.5255	156.728	2.73542	1	53.409	12.9671	283.013	4.93951	33.3288		9.7904	29.7796
19212	Tue Mar 28 12:00:02 2017_x000D_	31.7069	38.4266	166.021	2.89762	1	53.8877	12.0975	280.926	4.90309	34.4269		6.94485	0
19213	Tue Mar 28 12:00:02 2017_x000D_	31.4986	38.3256	168.909	2.94802	1	53.8877	12.0975	280.926	4.90309	34.4846		18.8046	0
19214	Tue Mar 28 12:00:02 2017_x000D_	30.8789	38.2314	166.022	2.89763	1	53.8877	12.0975	280.926	4.90309	34.8193		13.9138	0
19215	Tue Mar 28 12:00:02 2017_x000D_	30.4616	38.029	166.019	2.89757	1	53.8877	12.0975	280.926	4.90309	34.946		12.3468	14.8905
19216	Tue Mar 28 12:00:02 2017_x000D_	30.0501	38.0361	166.022	2.89763	1	54.1271	11.6627	297.187	5.18689	35.7108		22.5897	0
19217	Tue Mar 28 12:00:02 2017_x000D_	29.3235	37.8385	159.466	2.78321	1	54.1271	11.6627	297.187	5.18689	36.0609		6.97569	0
19218	Tue Mar 28 12:00:02 2017_x000D_	29.1143	37.737	156.743	2.73569	1	54.1271	11.6627	297.187	5.18689	36.1318		18.2134	0
19219	Tue Mar 28 12:00:02 2017_x000D_	28.59	37.4309	152.802	2.6669	1	54.1271	11.6627	297.187	5.18689	36.2787		12.8113	14.7863
19220	Tue Mar 28 12:00:02 2017_x000D_	28.1744	37.3327	150.243	2.62223	1	54.5744	11.4557	349.997	6.1086	36.9673		11.2826	0
19221	Tue Mar 28 12:00:02 2017_x000D_	27.8589	37.128	148.708	2.59544	1	54.5744	11.4557	349.997	6.1086	37.0511		18.2629	0
19222	Tue Mar 28 12:00:02 2017_x000D_	27.3331	36.8212	147.813	2.57982	1	54.5744	11.4557	349.997	6.1086	37.2223		11.2935	0
19223	Tue Mar 28 12:00:02 2017_x000D_	27.0173	36.6163	146.219	2.55201	1	54.5744	11.4557	349.997	6.1086	37.3155		8.90836	0
19224	Tue Mar 28 12:00:02 2017_x000D_	26.8043	36.4094	146.217	2.55197	1	54.5744	11.4557	349.997	6.1086	37.3345		20.9889	19.6629
19225	Tue Mar 28 12:00:02 2017_x000D_	26.1747	36.1043	148.708	2.59544	1	55.2295	11.4765	346.987	6.05607	38.0882		8.91685	0
19226	Tue Mar 28 12:00:02 2017_x000D_	25.9615	35.8972	148.705	2.5954	1	55.2295	11.4765	346.987	6.05607	38.1181		18.3041	0
19227	Tue Mar 28 12:00:03 2017_x000D_	25.4344	35.5899	152.795	2.66678	1	55.2295	11.4765	346.987	6.05607	38.3302		8.9254	0
19228	Tue Mar 28 12:00:03 2017_x000D_	25.2209	35.3827	152.792	2.66673	1	55.2295	11.4765	346.987	6.05607	38.3669		19.7777	9.40064
19229	Tue Mar 28 12:00:03 2017_x000D_	24.593	35.1818	152.796	2.66679	1	55.4584	11.2625	346.987	6.05607	39.0488		8.93603	0
19230	Tue Mar 28 12:00:03 2017_x000D_	24.3792	34.9744	152.793	2.66674	1	55.4584	11.2625	346.987	6.05607	39.0918		21.0719	0
19231	Tue Mar 28 12:00:03 2017_x000D_	23.7473	34.6677	150.238	2.62215	1	55.4584	11.2625	346.987	6.05607	39.4132		11.3584	0
19232	Tue Mar 28 12:00:03 2017_x000D_	23.4297	34.4616	148.709	2.59545	1	55.4584	11.2625	346.987	6.05607	39.5479		9.91451	13.1076
19233	Tue Mar 28 12:00:03 2017_x000D_	23.1149	34.361	152.794	2.66676	1	55.8951	11.2764	0	0	40.0929		8.95515	0
19234	Tue Mar 28 12:00:03 2017_x000D_	22.9006	34.1532	152.791	2.6667	1	55.8951	11.2764	0	0	40.1495		19.8393	0
19235	Tue Mar 28 12:00:03 2017_x000D_	22.2708	33.9515	152.795	2.66677	1	55.8951	11.2764	0	0	40.5556		8.96579	0
19236	Tue Mar 28 12:00:03 2017_x000D_	22.0562	33.7435	152.792	2.66672	1	55.8951	11.2764	0	0	40.6182		21.1324	0
19237	Tue Mar 28 12:00:03 2017_x000D_	21.4224	33.4361	155.476	2.71356	1	55.8951	11.2764	0	0	40.9807		8.97852	68.7888
19238	Tue Mar 28 12:00:03 2017_x000D_	21.2075	33.2278	155.472	2.7135	1	58.11	10.6832	0	0	43.2441		19.8876	0
19239	Tue Mar 28 12:00:03 2017_x000D_	20.5762	33.0255	155.475	2.71355	1	58.11	10.6832	0	0	43.6803		7.06289	0
19240	Tue Mar 28 12:00:03 2017_x000D_	20.3644	32.9227	152.793	2.66675	1	58.11	10.6832	0	0	43.8101		11.425	0
19241	Tue Mar 28 12:00:03 2017_x000D_	20.0448	32.7156	154.116	2.68983	1	58.11	10.6832	0	0	43.9817		16.9767	35.544
19242	Tue Mar 28 12:00:03 2017_x000D_	19.517	32.5115	152.794	2.66676	1	59.2227	10.2762	349.997	6.1086	45.5077		11.4241	0
19243	Tue Mar 28 12:00:03 2017_x000D_	19.1975	32.3043	151.344	2.64145	1	59.2227	10.2762	349.997	6.1086	45.6865		17.0107	0
19244	Tue Mar 28 12:00:03 2017_x000D_	18.6686	32.0999	152.795	2.66677	1	59.2227	10.2762	349.997	6.1086	46.0533		9.01252	0
19245	Tue Mar 28 12:00:03 2017_x000D_	18.4528	31.8909	152.792	2.66672	1	59.2227	10.2762	349.997	6.1086	46.1452		6.26465	27.1365
19246	Tue Mar 28 12:00:03 2017_x000D_	18.244	31.8939	152.795	2.66678	1	60.1064	10.0831	0	0	47.2035		18.0378	0
19247	Tue Mar 28 12:00:03 2017_x000D_	17.812	31.4757	152.789	2.66667	1	60.1064	10.0831	0	0	47.3968		6.2676	0
19248	Tue Mar 28 12:00:04 2017_x000D_	17.6031	31.4786	152.793	2.66673	1	60.1064	10.0831	0	0	47.5846		11.4575	0
19249	Tue Mar 28 12:00:04 2017_x000D_	17.2826	31.2709	151.344	2.64145	1	60.1064	10.0831	0	0	47.7787		14.1861	33.5281
19250	Tue Mar 28 12:00:04 2017_x000D_	16.8572	31.0644	151.345	2.64147	1	61.2084	9.897	0	0
19251	Tue Mar 28 12:00:04 2017_x000D_	16.6443	30.961	148.728	2.59579	1	61.2084	9.897	0	0
19252	Tue Mar 28 12:00:04 2017_x000D_	16.3229	30.7529	150.249	2.62234	1	61.2084	9.897	0	0
19253	Tue Mar 28 12:00:04 2017_x000D_	16.1101	30.6497	152.791	2.6667	1	61.2084	9.897	0	0
19254	Tue Mar 28 12:00:04 2017_x000D_	15.7889	30.4415	151.344	2.64145	1	61.2084	9.897	0	0
19255	Tue Mar 28 12:00:04 2017_x000D_	15.6839	30.4429	152.791	2.6667	1	61.4266	9.9039	352.345	6.14958
19256	Tue Mar 28 12:00:04 2017_x000D_	15.2578	30.2357	144.547	2.52281	1	61.4266	9.9039	352.345	6.14958
19257	Tue Mar 28 12:00:04 2017_x000D_	15.1531	30.2367	138.047	2.40938	1	61.4266	9.9039	352.345	6.14958
19258	Tue Mar 28 12:00:04 2017_x000D_	15.1534	30.2365	129.776	2.26502	1	61.4266	9.9039	352.345	6.14958
19259	Tue Mar 28 12:00:04 2017_x000D_	15.1575	30.3427	123.289	2.1518	1	62.5177	9.93871	0	0
19260	Tue Mar 28 12:00:04 2017_x000D_	15.2704	30.5539	107.219	1.87132	1	62.5177	9.93871	0	0
19261	Tue Mar 28 12:00:04 2017_x000D_	15.2784	30.7666	89.168	1.55628	1	62.5177	9.93871	0	0
19262	Tue Mar 28 12:00:04 2017_x000D_	15.2822	30.8731	83.1167	1.45066	1	62.5177	9.93871	0	0
19263	Tue Mar 28 12:00:04 2017_x000D_	15.2786	30.7675	70.8606	1.23675	1	64.2524	10.2152	10.9264	0.190702
19264	Tue Mar 28 12:00:04 2017_x000D_	15.2784	30.7681	57.4775	1.00317	1	64.2524	10.2152	10.9264	0.190702
19265	Tue Mar 28 12:00:04 2017_x000D_	15.2708	30.556	48.958	0.854478	1	64.2524	10.2152	10.9264	0.190702
19266	Tue Mar 28 12:00:04 2017_x000D_	15.3717	30.4485	44.6239	0.778834	1	64.2524	10.2152	10.9264	0.190702
19267	Tue Mar 28 12:00:04 2017_x000D_	15.6817	30.3384	31.9031	0.556815	1	64.2524	10.2152	10.9264	0.190702
19268	Tue Mar 28 12:00:04 2017_x000D_	15.7824	30.2308	22.4464	0.391764	1	65.3216	10.6915	0	0
19269	Tue Mar 28 12:00:04 2017_x000D_	15.988	30.1218	19.559	0.34137	1	65.3216	10.6915	0	0
19270	Tue Mar 28 12:00:05 2017_x000D_	16.6088	29.9013	19.559	0.341369	1	65.3216	10.6915	0	0
19271	Tue Mar 28 12:00:05 2017_x000D_	17.0237	29.7897	22.4477	0.391787	1	65.3216	10.6915	0	0
19272	Tue Mar 28 12:00:05 2017_x000D_	17.7484	29.5681	21.3966	0.373441	1	65.7471	10.9262	7.65515	0.133608
19273	Tue Mar 28 12:00:05 2017_x000D_	18.3651	29.2416	26.5042	0.462585	1	65.7471	10.9262	7.65515	0.133608
19274	Tue Mar 28 12:00:05 2017_x000D_	18.7795	29.1303	29.2745	0.510937	1	65.7471	10.9262	7.65515	0.133608
19275	Tue Mar 28 12:00:05 2017_x000D_	18.9813	28.9154	29.2731	0.510913	1	65.7471	10.9262	7.65515	0.133608
19276	Tue Mar 28 12:00:05 2017_x000D_	19.1867	28.8067	31.9108	0.556949	1	66.1833	10.9401	0	0
19277	Tue Mar 28 12:00:05 2017_x000D_	19.6983	28.4818	36.0608	0.629379	1	66.1833	10.9401	0	0
19278	Tue Mar 28 12:00:05 2017_x000D_	19.9035	28.3731	38.4829	0.671653	1	66.1833	10.9401	0	0
19279	Tue Mar 28 12:00:05 2017_x000D_	20.2027	27.9447	40.3159	0.703645	1	66.1833	10.9401	0	0
19280	Tue Mar 28 12:00:05 2017_x000D_	20.613	27.7274	40.3167	0.70366	1	66.1833	10.9401	0	0
19281	Tue Mar 28 12:00:05 2017_x000D_	21.0233	27.5102	40.3176	0.703675	1	67.0448	11.1886	0	0
19282	Tue Mar 28 12:00:05 2017_x000D_	21.2249	27.2955	40.3173	0.70367	1	67.0448	11.1886	0	0
19283	Tue Mar 28 12:00:05 2017_x000D_	21.4265	27.0808	40.317	0.703665	1	67.0448	11.1886	0	0
19284	Tue Mar 28 12:00:05 2017_x000D_	21.8297	26.6514	40.3164	0.703654	1	67.0448	11.1886	0	0
19285	Tue Mar 28 12:00:05 2017_x000D_	22.1353	26.4356	38.4816	0.67163	1	67.2628	11.1955	8.63681	0.150741
19286	Tue Mar 28 12:00:05 2017_x000D_	22.2362	26.3283	37.8493	0.660596	1	67.2628	11.1955	8.63681	0.150741
19287	Tue Mar 28 12:00:05 2017_x000D_	22.7467	26.0041	38.482	0.671638	1	67.2628	11.1955	8.63681	0.150741
19288	Tue Mar 28 12:00:05 2017_x000D_	22.9483	25.7895	38.4816	0.67163	1	67.2628	11.1955	8.63681	0.150741
19289	Tue Mar 28 12:00:05 2017_x000D_	23.4555	25.3591	40.317	0.703665	1	67.4701	11.4232	13.0128	0.227116
19290	Tue Mar 28 12:00:05 2017_x000D_	23.6569	25.1445	40.3167	0.70366	1	67.4701	11.4232	13.0128	0.227116
19291	Tue Mar 28 12:00:06 2017_x000D_	24.167	24.8206	36.057	0.629313	1	67.4701	11.4232	13.0128	0.227116
19292	Tue Mar 28 12:00:06 2017_x000D_	24.375	24.8185	36.0584	0.629338	1	67.4701	11.4232	13.0128	0.227116
19293	Tue Mar 28 12:00:06 2017_x000D_	24.5764	24.604	36.0578	0.629327	1	67.9061	11.4371	0	0
19294	Tue Mar 28 12:00:06 2017_x000D_	24.9824	24.2812	33.4842	0.584409	1	67.9061	11.4371	0	0
19295	Tue Mar 28 12:00:06 2017_x000D_	25.2876	24.0657	31.8996	0.556754	1	67.9061	11.4371	0	0
19296	Tue Mar 28 12:00:06 2017_x000D_	25.6935	23.7431	34.4091	0.600551	1	67.9061	11.4371	0	0
19297	Tue Mar 28 12:00:06 2017_x000D_	25.898	23.6349	31.8991	0.556743	1	67.9061	11.4371	0	0
19298	Tue Mar 28 12:00:06 2017_x000D_	26.3039	23.3123	34.4089	0.600549	1	69.2467	10.8165	355.5	6.20465
19299	Tue Mar 28 12:00:06 2017_x000D_	26.4046	23.205	33.4827	0.584383	1	69.2467	10.8165	355.5	6.20465
19300	Tue Mar 28 12:00:06 2017_x000D_	26.6091	23.0969	36.0575	0.629322	1	69.2467	10.8165	355.5	6.20465
19301	Tue Mar 28 12:00:06 2017_x000D_	27.1188	22.7733	40.3206	0.703727	1	69.2467	10.8165	355.5	6.20465
19302	Tue Mar 28 12:00:06 2017_x000D_	27.2195	22.6661	44.641	0.779133	1	70.3801	9.9682	355.5	6.20465
19303	Tue Mar 28 12:00:06 2017_x000D_	27.2198	22.6658	53.2616	0.92959	1	70.3801	9.9682	355.5	6.20465
19304	Tue Mar 28 12:00:06 2017_x000D_	27.1226	22.8785	69.6455	1.21554	1	70.3801	9.9682	355.5	6.20465
19305	Tue Mar 28 12:00:06 2017_x000D_	27.2264	22.877	80.0528	1.39718	1	70.3801	9.9682	355.5	6.20465
19306	Tue Mar 28 12:00:06 2017_x000D_	27.226	22.8764	97.5801	1.70309	1	71.2847	9.3338	0	0
19307	Tue Mar 28 12:00:06 2017_x000D_	27.2257	22.8762	103.294	1.80283	1	71.2847	9.3338	0	0
19308	Tue Mar 28 12:00:06 2017_x000D_	27.3224	22.6627	118.813	2.07367	1	71.2847	9.3338	0	0
19309	Tue Mar 28 12:00:06 2017_x000D_	27.2149	22.5574	127.532	2.22586	1	71.2847	9.3338	0	0
19310	Tue Mar 28 12:00:06 2017_x000D_	27.2146	22.5576	135.469	2.36438	1	71.2847	9.3338	0	0
19311	Tue Mar 28 12:00:06 2017_x000D_	27.1044	22.3465	141.69	2.47295	1	71.5136	9.12	0	0
19312	Tue Mar 28 12:00:07 2017_x000D_	26.8903	22.1359	141.689	2.47293	1	71.5136	9.12	0	0
19313	Tue Mar 28 12:00:07 2017_x000D_	26.2541	21.7163	141.691	2.47297	1	71.5136	9.12	0	0
19314	Tue Mar 28 12:00:07 2017_x000D_	25.8285	21.4006	139.477	2.43433	1	71.5136	9.12	0	0
19315	Tue Mar 28 12:00:07 2017_x000D_	25.5102	21.1906	137.553	2.40075	1	72.1894	8.6993	315	5.49779
19316	Tue Mar 28 12:00:07 2017_x000D_	24.9768	20.7689	131.492	2.29498	1	72.1894	8.6993	315	5.49779
19317	Tue Mar 28 12:00:07 2017_x000D_	24.8631	20.4506	131.183	2.28958	1	72.1894	8.6993	315	5.49779
19318	Tue Mar 28 12:00:07 2017_x000D_	24.5405	20.1332	131.489	2.29492	1	72.1894	8.6993	315	5.49779
19319	Tue Mar 28 12:00:07 2017_x000D_	24.1074	19.6035	125.263	2.18626	1	73.5409	7.8579	315	5.49779
19320	Tue Mar 28 12:00:07 2017_x000D_	23.8889	19.2854	126.957	2.21581	1	73.5409	7.8579	315	5.49779
19321	Tue Mar 28 12:00:07 2017_x000D_	23.4549	18.7549	125.265	2.18628	1	73.5409	7.8579	315	5.49779
19322	Tue Mar 28 12:00:07 2017_x000D_	23.2361	18.4364	126.957	2.21582	1	73.5409	7.8579	315	5.49779
19323	Tue Mar 28 12:00:07 2017_x000D_	22.8016	17.9052	125.266	2.18631	1	75.1104	7.02351	340.522	5.94323
19324	Tue Mar 28 12:00:07 2017_x000D_	22.5825	17.5862	126.957	2.21582	1	75.1104	7.02351	340.522	5.94323
19325	Tue Mar 28 12:00:07 2017_x000D_	22.3599	17.1601	126.955	2.21578	1	75.1104	7.02351	340.522	5.94323
19326	Tue Mar 28 12:00:07 2017_x000D_	22.1405	16.8404	125.264	2.18626	1	75.1104	7.02351	340.522	5.94323
19327	Tue Mar 28 12:00:07 2017_x000D_	22.0289	16.6271	127.55	2.22616	1	75.1104	7.02351	340.522	5.94323
19328	Tue Mar 28 12:00:07 2017_x000D_	21.8095	16.3076	129.284	2.25643	1	75.9931	6.8307	0	0
19329	Tue Mar 28 12:00:07 2017_x000D_	21.4851	15.9885	133.381	2.32795	1	75.9931	6.8307	0	0
19330	Tue Mar 28 12:00:07 2017_x000D_	21.3738	15.775	131.167	2.2893	1	75.9931	6.8307	0	0
19331	Tue Mar 28 12:00:07 2017_x000D_	20.9411	15.349	131.169	2.28932	1	75.9931	6.8307	0	0
19332	Tue Mar 28 12:00:07 2017_x000D_	20.7246	15.1358	131.169	2.28934	1	76.8758	6.6378	0	0
19333	Tue Mar 28 12:00:07 2017_x000D_	20.396	14.7086	133.378	2.32789	1	76.8758	6.6378	0	0
19334	Tue Mar 28 12:00:08 2017_x000D_	20.1793	14.4953	133.379	2.3279	1	76.8758	6.6378	0	0
19335	Tue Mar 28 12:00:08 2017_x000D_	19.9626	14.2818	133.379	2.3279	1	76.8758	6.6378	0	0
19336	Tue Mar 28 12:00:08 2017_x000D_	19.7421	13.9607	131.472	2.29461	1	77.5184	6.8796	10.9264	0.190702
19337	Tue Mar 28 12:00:08 2017_x000D_	19.6339	13.8542	131.169	2.28932	1	77.5184	6.8796	10.9264	0.190702
19338	Tue Mar 28 12:00:08 2017_x000D_	19.3047	13.4262	133.375	2.32784	1	77.5184	6.8796	10.9264	0.190702
