# Supplementary material for: Guppies Prefer to Follow Large (Robot) Leaders Irrespective of Own Size
Source: Front Bioeng Biotechnol. 2020 May 15;8:441. doi: 10.3389/fbioe.2020.00441 (PMC7243707; doi:10.3389/fbioe.2020.00441)
Supplement: Supplementary file 3 [file Data_Sheet_1.ZIP › Raw Data/ID67.xlsx]

## Sheet: TueMar28113012201
Framenumber	Current timestamp	Robo Position x	Robo Position y	Robo Angle deg	Robo Angle rad	Fish ID	Fish Position x	Fish Position y	Fish Angle deg	Fish Angle rad	Distance_between_subjects	Mean_Distance (L300 bis L1500)	Velocity_Robo	Velocity_Fish	Mean_velocity_Robo		Fish ID	Fish Position x	Fish Position y	Fish Angle deg	Fish Angle rad	Fish ID	Fish Position x	Fish Position y	Fish Angle deg	Fish Angle rad	Fish ID	Fish Position x	Fish Position y	Fish Angle deg	Fish Angle rad	Fish ID	Fish Position x	Fish Position y	Fish Angle deg	Fish Angle rad
15572	Tue Mar 28 11:30:30 2017_x000D_	16.2456	13.1173	-82.181	-1.43433	1	11.1136	12.5146	42.7169	0.74555	5.16727	26.3809	0	217.163	11.2792	12.4954
15573	Tue Mar 28 11:30:30 2017_x000D_	16.2456	13.1173	-82.181	-1.43433	2	16.8021	8.0379	180	3.14159	5.10979		0	0
15574	Tue Mar 28 11:30:30 2017_x000D_	16.2456	13.1173	-82.181	-1.43433	2	16.8021	8.0379	180	3.14159	5.10979		6.45052	0
15575	Tue Mar 28 11:30:30 2017_x000D_	16.2527	13.3322	-76.4732	-1.33471	2	16.8021	8.0379	180	3.14159	5.32273		7.26774	0
15576	Tue Mar 28 11:30:30 2017_x000D_	16.3653	13.5467	-73.7113	-1.28651	2	16.8021	8.0379	180	3.14159	5.52609		3.23291	0
15577	Tue Mar 28 11:30:30 2017_x000D_	16.369	13.6544	-72.9557	-1.27332	2	16.8021	8.0379	180	3.14159	5.63317		13.374	0
15578	Tue Mar 28 11:30:30 2017_x000D_	16.4888	14.0838	-70.1421	-1.22421	2	16.8021	8.0379	180	3.14159	6.05401		7.26914	0
15579	Tue Mar 28 11:30:30 2017_x000D_	16.6015	14.2983	-72.9567	-1.27333	2	16.8021	8.0379	180	3.14159	6.26361		13.3727	0
15580	Tue Mar 28 11:30:30 2017_x000D_	16.7215	14.7276	-75.8563	-1.32394	2	16.8021	8.0379	180	3.14159	6.69019		29.8552	0
15581	Tue Mar 28 11:30:30 2017_x000D_	16.9647	15.6926	-76.477	-1.33478	2	16.8021	8.0379	180	3.14159	7.65643		10.2472	0
15582	Tue Mar 28 11:30:30 2017_x000D_	17.0809	16.0138	-79.7383	-1.3917	2	16.8021	8.0379	180	3.14159	7.98077		16.1043	0
15583	Tue Mar 28 11:30:30 2017_x000D_	17.0991	16.5503	-79.3068	-1.38416	2	16.8021	8.0379	180	3.14159	8.51758		26.0263	0
15584	Tue Mar 28 11:30:30 2017_x000D_	17.2333	17.4074	-82.1909	-1.4345	2	16.8021	8.0379	180	3.14159	9.37942		12.8654	0
15585	Tue Mar 28 11:30:30 2017_x000D_	17.2478	17.836	-82.1898	-1.43448	2	16.8021	8.0379	180	3.14159	9.80823		25.9962	69.1584
15586	Tue Mar 28 11:30:30 2017_x000D_	17.3819	18.6921	-85.1149	-1.48554	2	17.3638	10.2737	180.89	3.15713	8.41842		12.8534	0
15587	Tue Mar 28 11:30:30 2017_x000D_	17.3964	19.1203	-85.1144	-1.48553	2	17.3638	10.2737	180.89	3.15713	8.84666		13.3043	0
15588	Tue Mar 28 11:30:30 2017_x000D_	17.5158	19.5474	-82.1906	-1.4345	2	17.3638	10.2737	180.89	3.15713	9.27495		19.2619	0
15589	Tue Mar 28 11:30:30 2017_x000D_	17.5374	20.1891	-82.1889	-1.43447	2	17.3638	10.2737	180.89	3.15713	9.91692		13.2919	190.088
15590	Tue Mar 28 11:30:31 2017_x000D_	17.6567	20.6158	-79.3013	-1.38407	1	11.7435	13.1995	4.19481	0.0732133	9.48512		19.5732	0
15591	Tue Mar 28 11:30:31 2017_x000D_	17.783	21.2559	-76.4631	-1.33453	1	11.7435	13.1995	4.19481	0.0732133	10.0688		6.41164	0
15592	Tue Mar 28 11:30:31 2017_x000D_	17.7902	21.4695	-76.4619	-1.33451	1	11.7435	13.1995	4.19481	0.0732133	10.2448		19.5615	0
15593	Tue Mar 28 11:30:31 2017_x000D_	17.9165	22.1092	-73.6852	-1.28605	1	11.7435	13.1995	4.19481	0.0732133	10.8392		11.6197	6.58825
15594	Tue Mar 28 11:30:31 2017_x000D_	18.1369	22.4277	-72.9302	-1.27287	1	11.524	13.1926	8.63681	0.150741	11.3586		19.5391	0
15595	Tue Mar 28 11:30:31 2017_x000D_	18.2629	23.0667	-70.1006	-1.22349	1	11.524	13.1926	8.63681	0.150741	11.9545		6.40264	0
15596	Tue Mar 28 11:30:31 2017_x000D_	18.2701	23.28	-70.0987	-1.22345	1	11.524	13.1926	8.63681	0.150741	12.1353		11.5923	0
15597	Tue Mar 28 11:30:31 2017_x000D_	18.4902	23.5976	-70.985	-1.23892	1	11.524	13.1926	8.63681	0.150741	12.5217		17.3269	0
15598	Tue Mar 28 11:30:31 2017_x000D_	18.7174	24.1286	-70.1026	-1.22352	1	11.524	13.1926	8.63681	0.150741	13.0897		12.7901	6.64811
15599	Tue Mar 28 11:30:31 2017_x000D_	18.7316	24.5547	-70.0986	-1.22345	1	11.5145	13.414	14.6918	0.256421	13.2741		9.063	0
15600	Tue Mar 28 11:30:31 2017_x000D_	18.9479	24.7656	-70.1026	-1.22352	1	11.5145	13.414	14.6918	0.256421	13.5689		19.5009	0
15601	Tue Mar 28 11:30:31 2017_x000D_	19.0739	25.4033	-72.9309	-1.27288	1	11.5145	13.414	14.6918	0.256421	14.1735		7.17399	0
15602	Tue Mar 28 11:30:31 2017_x000D_	19.1853	25.6149	-70.1006	-1.22349	1	11.5145	13.414	14.6918	0.256421	14.4119		20.2885	44.0595
15603	Tue Mar 28 11:30:31 2017_x000D_	19.4155	26.2508	-70.1006	-1.22349	1	12.8026	14.1195	0	0	13.8166		6.38156	0
15604	Tue Mar 28 11:30:31 2017_x000D_	19.4226	26.4634	-70.0987	-1.22345	1	12.8026	14.1195	0	0	14.007		11.5508	0
15605	Tue Mar 28 11:30:31 2017_x000D_	19.642	26.7798	-70.9865	-1.23895	1	12.8026	14.1195	0	0	14.3896		16.3253	0
15606	Tue Mar 28 11:30:31 2017_x000D_	19.7641	27.3101	-72.9338	-1.27293	1	12.8026	14.1195	0	0	14.9149		9.56019	56.4995
15607	Tue Mar 28 11:30:31 2017_x000D_	19.7746	27.6286	-73.6919	-1.28617	1	14.2904	15.2742	22.7846	0.397667	13.5169		14.3214	0
15608	Tue Mar 28 11:30:31 2017_x000D_	19.9974	28.0508	-73.6946	-1.28621	1	14.2904	15.2742	22.7846	0.397667	13.9933		10.1218	0
15609	Tue Mar 28 11:30:31 2017_x000D_	20.1121	28.3681	-70.0987	-1.22345	1	14.2904	15.2742	22.7846	0.397667	14.3298		6.36946	0
15610	Tue Mar 28 11:30:31 2017_x000D_	20.1191	28.5803	-70.0967	-1.22342	1	14.2904	15.2742	22.7846	0.397667	14.5267		13.1835	0
15611	Tue Mar 28 11:30:32 2017_x000D_	20.2375	29.0035	-72.9325	-1.27291	1	14.2904	15.2742	22.7846	0.397667	14.962		9.01651	38.275
15612	Tue Mar 28 11:30:32 2017_x000D_	20.453	29.213	-72.9367	-1.27299	1	15.3583	15.9723	45	0.785398	14.187		9.5391	0
15613	Tue Mar 28 11:30:32 2017_x000D_	20.4634	29.5308	-73.6955	-1.28623	1	15.3583	15.9723	45	0.785398	14.4878		6.36337	0
15614	Tue Mar 28 11:30:32 2017_x000D_	20.4703	29.7428	-73.694	-1.2862	1	15.3583	15.9723	45	0.785398	14.6887		6.36347	0
15615	Tue Mar 28 11:30:32 2017_x000D_	20.4773	29.9548	-73.6925	-1.28618	1	15.3583	15.9723	45	0.785398	14.8901		17.1954	32.8212
15616	Tue Mar 28 11:30:32 2017_x000D_	20.7027	30.4818	-67.349	-1.17546	1	16.2065	16.6633	7.65515	0.133608	14.5316		4.50183	0
15617	Tue Mar 28 11:30:32 2017_x000D_	20.8102	30.5865	-63.5005	-1.10829	1	16.2065	16.6633	7.65515	0.133608	14.6646		3.15024	0
15618	Tue Mar 28 11:30:32 2017_x000D_	20.7052	30.5878	-48.1616	-0.840579	1	16.2065	16.6633	7.65515	0.133608	14.6332		7.06968	0
15619	Tue Mar 28 11:30:32 2017_x000D_	20.4931	30.4851	-37.9278	-0.661965	1	16.2065	16.6633	7.65515	0.133608	14.4713		3.1327	74.3201
15620	Tue Mar 28 11:30:32 2017_x000D_	20.3887	30.4873	-17.8499	-0.31154	1	17.8832	18.487	69.1838	1.20748	12.2591		0.0127279	0
15621	Tue Mar 28 11:30:32 2017_x000D_	20.3884	30.4876	-10.6923	-0.186615	1	17.8832	18.487	69.1838	1.20748	12.2593		0.0192094	0
15622	Tue Mar 28 11:30:32 2017_x000D_	20.3888	30.4881	0.757992	0.0132295	1	17.8832	18.487	69.1838	1.20748	12.2599		0.00848528	0
15623	Tue Mar 28 11:30:32 2017_x000D_	20.389	30.4883	6.57517	0.114758	1	17.8832	18.487	69.1838	1.20748	12.2601		0.025632	0
15624	Tue Mar 28 11:30:32 2017_x000D_	20.3898	30.4886	25.2676	0.441002	1	17.8832	18.487	69.1838	1.20748	12.2606		6.25852	56.5782
15625	Tue Mar 28 11:30:32 2017_x000D_	20.5984	30.4859	30.4938	0.532218	1	18.9111	20.0682	70.6649	1.23334	10.5535		9.86267	0
15626	Tue Mar 28 11:30:32 2017_x000D_	20.9081	30.3756	42.6412	0.744229	1	18.9111	20.0682	70.6649	1.23334	10.4991		7.03458	0
15627	Tue Mar 28 11:30:32 2017_x000D_	21.0055	30.1623	44.647	0.779237	1	18.9111	20.0682	70.6649	1.23334	10.3091		24.3429	0
15628	Tue Mar 28 11:30:32 2017_x000D_	21.6132	29.6246	46.8112	0.81701	1	18.9111	20.0682	70.6649	1.23334	9.93107		13.2352	29.4665
15629	Tue Mar 28 11:30:32 2017_x000D_	21.9151	29.3029	42.6404	0.744216	1	19.3106	20.9655	61.0268	1.06512	8.73474		24.3342	0
15630	Tue Mar 28 11:30:32 2017_x000D_	22.5225	28.7653	40.3346	0.703972	1	19.3106	20.9655	61.0268	1.06512	8.43523		13.231	0
15631	Tue Mar 28 11:30:32 2017_x000D_	22.8243	28.4437	36.0815	0.629741	1	19.3106	20.9655	61.0268	1.06512	8.26254		9.82271	0
15632	Tue Mar 28 11:30:32 2017_x000D_	23.1328	28.334	31.9343	0.557358	1	19.3106	20.9655	61.0268	1.06512	8.30084		8.82489	38.3668
15633	Tue Mar 28 11:30:33 2017_x000D_	23.3341	28.1195	31.9332	0.557339	1	19.9192	22.0903	74.7986	1.30548	6.92913		20.8375	0
15634	Tue Mar 28 11:30:33 2017_x000D_	23.9478	27.7942	29.2956	0.511304	1	19.9192	22.0903	74.7986	1.30548	6.98313		20.8322	0
15635	Tue Mar 28 11:30:33 2017_x000D_	24.5613	27.4689	26.5243	0.462936	1	19.9192	22.0903	74.7986	1.30548	7.10482		11.2011	0
15636	Tue Mar 28 11:30:33 2017_x000D_	24.8662	27.2534	25.2495	0.440687	1	19.9192	22.0903	74.7986	1.30548	7.15055		16.7153	23.703
15637	Tue Mar 28 11:30:33 2017_x000D_	25.379	27.0355	26.5239	0.462929	1	20.3282	22.7663	59.245	1.03402	6.61337		9.80557	0
15638	Tue Mar 28 11:30:33 2017_x000D_	25.687	26.9261	27.9273	0.487423	1	20.3282	22.7663	59.245	1.03402	6.78385		11.2035	0
15639	Tue Mar 28 11:30:33 2017_x000D_	25.992	26.7106	29.2965	0.51132	1	20.3282	22.7663	59.245	1.03402	6.90189		8.81423	0
15640	Tue Mar 28 11:30:33 2017_x000D_	26.1931	26.4964	29.2951	0.511295	1	20.3282	22.7663	59.245	1.03402	6.95059		16.6896	0
15641	Tue Mar 28 11:30:33 2017_x000D_	26.7051	26.2788	27.9257	0.487396	1	20.3282	22.7663	59.245	1.03402	7.28028		11.1969	20.8679
15642	Tue Mar 28 11:30:33 2017_x000D_	27.0099	26.0634	29.2954	0.511302	1	20.518	23.4355	44.4267	0.775392	7.00362		16.6912	0
15643	Tue Mar 28 11:30:33 2017_x000D_	27.522	25.8459	30.7984	0.537533	1	20.518	23.4355	44.4267	0.775392	7.40716		11.2885	0
15644	Tue Mar 28 11:30:33 2017_x000D_	27.7198	25.5258	33.5173	0.584987	1	20.518	23.4355	44.4267	0.775392	7.49902		19.5845	0
15645	Tue Mar 28 11:30:33 2017_x000D_	28.335	25.3074	33.5194	0.585023	1	20.518	23.4355	44.4267	0.775392	8.038		11.1794	18.5481
15646	Tue Mar 28 11:30:33 2017_x000D_	28.6393	25.0923	31.9365	0.557397	1	20.9365	23.8906	43.5998	0.76096	7.79597		19.8874	0
15647	Tue Mar 28 11:30:33 2017_x000D_	29.1446	24.6632	33.5182	0.585003	1	20.9365	23.8906	43.5998	0.76096	8.24438		0	0
15648	Tue Mar 28 11:30:33 2017_x000D_	29.1446	24.6632	33.5182	0.585003	1	20.9365	23.8906	43.5998	0.76096	8.24438		20.7624	0
15649	Tue Mar 28 11:30:33 2017_x000D_	29.7561	24.3391	30.7962	0.537494	1	20.9365	23.8906	43.5998	0.76096	8.831		11.1704	41.4313
15650	Tue Mar 28 11:30:33 2017_x000D_	30.0601	24.1241	29.2923	0.511248	1	22.2307	24.3726	0	0	7.83334		20.7543	0
15651	Tue Mar 28 11:30:33 2017_x000D_	30.6714	23.8002	31.9362	0.557392	1	22.2307	24.3726	0	0	8.46009		8.79726	0
15652	Tue Mar 28 11:30:33 2017_x000D_	30.8721	23.5864	31.9352	0.557374	1	22.2307	24.3726	0	0	8.67709		22.3331	0
15653	Tue Mar 28 11:30:33 2017_x000D_	31.48	23.1567	31.9345	0.557363	1	22.2307	24.3726	0	0	9.32888		9.76945	0
15654	Tue Mar 28 11:30:34 2017_x000D_	31.7869	23.0478	30.7951	0.537477	1	22.2307	24.3726	0	0	9.64759		20.7327	39.4238
15655	Tue Mar 28 11:30:34 2017_x000D_	32.3976	22.7243	33.5206	0.585044	1	23.5442	24.4132	4.19481	0.0732133	9.01305		11.1536	0
15656	Tue Mar 28 11:30:34 2017_x000D_	32.7012	22.5097	31.9359	0.557386	1	23.5442	24.4132	4.19481	0.0732133	9.35275		8.79097	0
15657	Tue Mar 28 11:30:34 2017_x000D_	32.9017	22.296	31.9349	0.557368	1	23.5442	24.4132	4.19481	0.0732133	9.59403		20.714	0
15658	Tue Mar 28 11:30:34 2017_x000D_	33.5118	21.9727	29.2894	0.511197	1	23.5442	24.4132	4.19481	0.0732133	10.262		13.808	26.2806
15659	Tue Mar 28 11:30:34 2017_x000D_	33.9185	21.7572	29.2896	0.5112	1	24.4198	24.4403	0	0	9.87038		15.4786	0
15660	Tue Mar 28 11:30:34 2017_x000D_	34.3222	21.4359	31.9351	0.557373	1	24.4198	24.4403	0	0	10.3481		13.7999	0
15661	Tue Mar 28 11:30:34 2017_x000D_	34.7287	21.2206	31.9356	0.557381	1	24.4198	24.4403	0	0	10.8		6.89667	0
15662	Tue Mar 28 11:30:34 2017_x000D_	34.9318	21.1129	29.2886	0.511182	1	24.4198	24.4403	0	0	11.026		20.6911	62.6263
15663	Tue Mar 28 11:30:34 2017_x000D_	35.5413	20.7901	31.9365	0.557397	1	26.4189	23.8391	0	0	9.61845		8.78044	0
15664	Tue Mar 28 11:30:34 2017_x000D_	35.7415	20.5766	31.9354	0.557378	1	26.4189	23.8391	0	0	9.87698		13.7865	0
15665	Tue Mar 28 11:30:34 2017_x000D_	36.1476	20.3615	31.9359	0.557387	1	26.4189	23.8391	0	0	10.3316		15.4612	0
15666	Tue Mar 28 11:30:34 2017_x000D_	36.5508	20.0405	29.2864	0.511143	1	26.4189	23.8391	0	0	10.8206		12.6903	0
15667	Tue Mar 28 11:30:34 2017_x000D_	36.9595	19.9314	31.9368	0.557403	1	26.4189	23.8391	0	0	11.2416		19.8038	67.1786
15668	Tue Mar 28 11:30:34 2017_x000D_	37.4625	19.5039	30.4804	0.531983	1	28.6268	23.4655	0	0	9.68317		9.7295	0
15669	Tue Mar 28 11:30:34 2017_x000D_	37.7682	19.3956	29.2869	0.511152	1	28.6268	23.4655	0	0	10.0065		15.4486	0
15670	Tue Mar 28 11:30:34 2017_x000D_	38.1711	19.0749	31.9356	0.557382	1	28.6268	23.4655	0	0	10.5058		6.88185	0
15671	Tue Mar 28 11:30:34 2017_x000D_	38.3738	18.9675	29.2856	0.511131	1	28.6268	23.4655	0	0	10.7348		17.9774	41.7425
15672	Tue Mar 28 11:30:34 2017_x000D_	38.8795	18.646	33.5229	0.585085	1	29.9593	23.0649	355.028	6.1964	9.95473		6.86844	0
15673	Tue Mar 28 11:30:34 2017_x000D_	39.0818	18.5388	27.9087	0.487098	1	29.9593	23.0649	355.028	6.1964	10.1836		6.8898	0
15674	Tue Mar 28 11:30:34 2017_x000D_	39.2848	18.4314	33.5235	0.585095	1	29.9593	23.0649	355.028	6.1964	10.4132		4.38078	0
15675	Tue Mar 28 11:30:35 2017_x000D_	39.3846	18.3248	29.2847	0.511114	1	29.9593	23.0649	355.028	6.1964	10.5501		17.9532	73.9567
15676	Tue Mar 28 11:30:35 2017_x000D_	39.8896	18.0037	30.4795	0.531967	1	32.1965	22.0294	353.274	6.16579	8.68274		6.87514	0
15677	Tue Mar 28 11:30:35 2017_x000D_	40.0921	17.8964	27.9072	0.487072	1	32.1965	22.0294	353.274	6.16579	8.91191		11.117	0
15678	Tue Mar 28 11:30:35 2017_x000D_	40.3947	17.6825	29.2836	0.511095	1	32.1965	22.0294	353.274	6.16579	9.27933		6.15614	0
15679	Tue Mar 28 11:30:35 2017_x000D_	40.5999	17.6811	29.2852	0.511122	1	32.1965	22.0294	353.274	6.16579	9.46176		13.7316	0
15680	Tue Mar 28 11:30:35 2017_x000D_	41.0043	17.4667	21.341	0.37247	1	32.1965	22.0294	353.274	6.16579	9.91945		6.86844	41.7367
15681	Tue Mar 28 11:30:35 2017_x000D_	41.2066	17.3595	18.5403	0.323589	1	33.5288	21.6288	0	0	8.78496		3.18419	0
15682	Tue Mar 28 11:30:35 2017_x000D_	41.2037	17.2534	9.66263	0.168645	1	33.5288	21.6288	0	0	8.83449		6.16504	0
15683	Tue Mar 28 11:30:35 2017_x000D_	40.9982	17.2541	-8.86156	-0.154663	1	33.5288	21.6288	0	0	8.65621		0.00948683	0
15684	Tue Mar 28 11:30:35 2017_x000D_	40.9981	17.2538	-14.7602	-0.257614	1	33.5288	21.6288	0	0	8.65627		0.0271662	33.16
15685	Tue Mar 28 11:30:35 2017_x000D_	40.998	17.2529	-33.0615	-0.577033	1	34.4336	20.9939	315	5.49779	7.55556		0.0127279	0
15686	Tue Mar 28 11:30:35 2017_x000D_	40.9983	17.2526	-40.9988	-0.715564	1	34.4336	20.9939	315	5.49779	7.55597		6.98861	0
15687	Tue Mar 28 11:30:35 2017_x000D_	41.2066	17.3569	-55.2646	-0.964549	1	34.4336	20.9939	315	5.49779	7.68774		0.0127279	0
15688	Tue Mar 28 11:30:35 2017_x000D_	41.2069	17.3566	-62.9612	-1.09888	1	34.4336	20.9939	315	5.49779	7.68814		11.4475	380.719
15689	Tue Mar 28 11:30:35 2017_x000D_	41.4202	17.673	-74.3673	-1.29796	2	43.5966	12.2137	0	0	5.87713		6.35614	0
15690	Tue Mar 28 11:30:35 2017_x000D_	41.4257	17.8848	-79.9289	-1.39502	2	43.5966	12.2137	0	0	6.07241		7.10692	0
15691	Tue Mar 28 11:30:35 2017_x000D_	41.5334	18.0958	-82.7901	-1.44496	2	43.5966	12.2137	0	0	6.23345		12.6938	0
15692	Tue Mar 28 11:30:35 2017_x000D_	41.5438	18.5188	-82.789	-1.44494	2	43.5966	12.2137	0	0	6.63086		22.4589	14.7942
15693	Tue Mar 28 11:30:35 2017_x000D_	41.6641	19.2577	-80.3551	-1.40246	2	43.1491	12.4209	14.3259	0.250034	6.99622		9.51588	0
15694	Tue Mar 28 11:30:35 2017_x000D_	41.6719	19.5748	-79.9275	-1.395	2	43.1491	12.4209	14.3259	0.250034	7.30482		22.4377	0
15695	Tue Mar 28 11:30:35 2017_x000D_	41.7921	20.313	-77.671	-1.35561	2	43.1491	12.4209	14.3259	0.250034	8.00791		10.0379	0
15696	Tue Mar 28 11:30:35 2017_x000D_	41.9021	20.629	-74.3578	-1.29779	2	43.1491	12.4209	14.3259	0.250034	8.30228		20.0579	0
15697	Tue Mar 28 11:30:36 2017_x000D_	42.122	21.2604	-74.359	-1.29781	2	43.1491	12.4209	14.3259	0.250034	8.89897		6.32885	50.1809
15698	Tue Mar 28 11:30:36 2017_x000D_	42.1271	21.4713	-74.3575	-1.29778	2	43.7332	13.9883	41.7884	0.729345	7.65342		7.0707	0
15699	Tue Mar 28 11:30:36 2017_x000D_	42.2343	21.6812	-71.6717	-1.25091	2	43.7332	13.9883	41.7884	0.729345	7.83756		12.6547	0
15700	Tue Mar 28 11:30:36 2017_x000D_	42.2445	22.1029	-71.6681	-1.25084	2	43.7332	13.9883	41.7884	0.729345	8.25003		14.1415	0
15701	Tue Mar 28 11:30:36 2017_x000D_	42.4591	22.5226	-71.6702	-1.25088	2	43.7332	13.9883	41.7884	0.729345	8.62888		13.0505	112.838
15702	Tue Mar 28 11:30:36 2017_x000D_	42.5713	22.9429	-69.059	-1.20531	1	40.1736	15.2034	315	5.49779	8.1024		17.0357	0
15703	Tue Mar 28 11:30:36 2017_x000D_	42.7882	23.4677	-68.0668	-1.18799	1	40.1736	15.2034	315	5.49779	8.66803		9.99631	0
15704	Tue Mar 28 11:30:36 2017_x000D_	42.898	23.7823	-71.6708	-1.25089	1	40.1736	15.2034	315	5.49779	9.0011		21.1625	0
15705	Tue Mar 28 11:30:36 2017_x000D_	43.2191	24.4104	-69.0615	-1.20535	1	40.1736	15.2034	315	5.49779	9.69762		7.05735	18.8011
15706	Tue Mar 28 11:30:36 2017_x000D_	43.3263	24.6198	-71.6751	-1.25097	1	40.6313	14.7753	333.963	5.82876	10.2067		22.995	0
15707	Tue Mar 28 11:30:36 2017_x000D_	43.5478	25.3536	-70.794	-1.23559	1	40.6313	14.7753	333.963	5.82876	10.973		9.96773	0
15708	Tue Mar 28 11:30:36 2017_x000D_	43.657	25.6674	-69.0602	-1.20533	1	40.6313	14.7753	333.963	5.82876	11.3045		9.98485	0
15709	Tue Mar 28 11:30:36 2017_x000D_	43.7665	25.9817	-70.7941	-1.23559	1	40.6313	14.7753	333.963	5.82876	11.6367		19.9384	0
15710	Tue Mar 28 11:30:36 2017_x000D_	43.9852	26.6093	-70.7941	-1.23559	1	40.6313	14.7753	333.963	5.82876	12.3001		9.44061	14.8888
15711	Tue Mar 28 11:30:36 2017_x000D_	43.9926	26.9239	-71.6723	-1.25092	1	40.8704	14.3404	345.308	6.02676	12.9651		21.0942	0
15712	Tue Mar 28 11:30:36 2017_x000D_	44.313	27.5498	-74.3709	-1.29802	1	40.8704	14.3404	345.308	6.02676	13.6506		12.9806	0
15713	Tue Mar 28 11:30:36 2017_x000D_	44.4244	27.9679	-71.6748	-1.25096	1	40.8704	14.3404	345.308	6.02676	14.0833		19.8938	0
15714	Tue Mar 28 11:30:36 2017_x000D_	44.6426	28.5941	-71.6751	-1.25097	1	40.8704	14.3404	345.308	6.02676	14.7444		9.43761	20.6854
15715	Tue Mar 28 11:30:36 2017_x000D_	44.65	28.9086	-70.7902	-1.23552	1	41.5162	14.582	8.63681	0.150741	14.6653		11.2779	0
15716	Tue Mar 28 11:30:36 2017_x000D_	44.8606	29.22	-71.6754	-1.25097	1	41.5162	14.582	8.63681	0.150741	15.0152		12.964	0
15717	Tue Mar 28 11:30:36 2017_x000D_	44.9721	29.6375	-74.373	-1.29805	1	41.5162	14.582	8.63681	0.150741	15.447		19.8587	0
15718	Tue Mar 28 11:30:37 2017_x000D_	45.1899	30.2626	-74.3742	-1.29808	1	41.5162	14.582	8.63681	0.150741	16.1052		16.0119	14.6175
15719	Tue Mar 28 11:30:37 2017_x000D_	45.3035	30.7841	-70.7902	-1.23552	1	41.9432	14.8167	19.8977	0.347281	16.3172		11.2537	0
15720	Tue Mar 28 11:30:37 2017_x000D_	45.5137	31.0948	-71.6763	-1.25099	1	41.9432	14.8167	19.8977	0.347281	16.6651		9.41355	0
15721	Tue Mar 28 11:30:37 2017_x000D_	45.521	31.4085	-70.7902	-1.23552	1	41.9432	14.8167	19.8977	0.347281	16.9732		19.8179	0
15722	Tue Mar 28 11:30:37 2017_x000D_	45.7384	32.0323	-70.7901	-1.23552	1	41.9432	14.8167	19.8977	0.347281	17.629		9.9033	29.2362
15723	Tue Mar 28 11:30:37 2017_x000D_	45.8471	32.344	-74.3763	-1.29811	1	42.7973	15.286	19.1586	0.334381	17.3285		19.8018	0
15724	Tue Mar 28 11:30:37 2017_x000D_	46.0643	32.9673	-74.3775	-1.29813	1	42.7973	15.286	19.1586	0.334381	17.9806		0	0
15725	Tue Mar 28 11:30:37 2017_x000D_	46.0643	32.9673	-74.3775	-1.29813	1	42.7973	15.286	19.1586	0.334381	17.9806		15.9677	0
15726	Tue Mar 28 11:30:37 2017_x000D_	46.1774	33.4874	-70.7882	-1.23549	1	42.7973	15.286	19.1586	0.334381	18.5126		15.9578	0
15727	Tue Mar 28 11:30:37 2017_x000D_	46.2908	34.0071	-74.3757	-1.2981	1	42.7973	15.286	19.1586	0.334381	19.0443		6.97015	41.8804
15728	Tue Mar 28 11:30:37 2017_x000D_	46.3967	34.2139	-71.672	-1.25091	1	43.8492	16.2038	24.768	0.432284	18.1894		6.97555	0
15729	Tue Mar 28 11:30:37 2017_x000D_	46.5028	34.4208	-74.3784	-1.29815	1	43.8492	16.2038	24.768	0.432284	18.4093		12.5042	0
15730	Tue Mar 28 11:30:37 2017_x000D_	46.5123	34.8375	-74.3754	-1.29809	1	43.8492	16.2038	24.768	0.432284	18.823		11.2114	0
15731	Tue Mar 28 11:30:37 2017_x000D_	46.7219	35.1469	-73.6198	-1.28491	1	43.8492	16.2038	24.768	0.432284	19.1597		12.4862	83.7162
15732	Tue Mar 28 11:30:37 2017_x000D_	46.7313	35.563	-75.0637	-1.31011	1	45.9519	18.0384	26.1298	0.456052	17.5419		4.36784	0
15733	Tue Mar 28 11:30:37 2017_x000D_	46.8347	35.6655	-71.6708	-1.25089	1	45.9519	18.0384	26.1298	0.456052	17.6492		6.96618	0
15734	Tue Mar 28 11:30:37 2017_x000D_	46.9407	35.8721	-74.3793	-1.29816	1	45.9519	18.0384	26.1298	0.456052	17.8611		9.37142	0
15735	Tue Mar 28 11:30:37 2017_x000D_	46.9478	36.1844	-73.6175	-1.28487	1	45.9519	18.0384	26.1298	0.456052	18.1733		6.95406	46.2502
15736	Tue Mar 28 11:30:37 2017_x000D_	47.0535	36.3907	-70.7843	-1.23542	1	46.9925	19.1759	19.1586	0.334381	17.2149		9.85094	0
15737	Tue Mar 28 11:30:37 2017_x000D_	47.1612	36.7009	-61.5416	-1.0741	1	46.9925	19.1759	19.1586	0.334381	17.5258		3.12064	0
15738	Tue Mar 28 11:30:37 2017_x000D_	47.1633	36.8049	-55.0481	-0.960771	1	46.9925	19.1759	19.1586	0.334381	17.6298		3.01838	0
15739	Tue Mar 28 11:30:38 2017_x000D_	47.2639	36.8033	-44.6741	-0.779711	1	46.9925	19.1759	19.1586	0.334381	17.6295		6.24739	0
15740	Tue Mar 28 11:30:38 2017_x000D_	47.2683	37.0115	-36.5551	-0.638006	1	46.9925	19.1759	19.1586	0.334381	17.8377		6.83305	36.9858
15741	Tue Mar 28 11:30:38 2017_x000D_	47.4725	37.1124	-26.1777	-0.456887	1	47.8246	20.0856	28.4516	0.496574	17.0304		0	0
15742	Tue Mar 28 11:30:38 2017_x000D_	47.4725	37.1124	-26.1777	-0.456887	1	47.8246	20.0856	28.4516	0.496574	17.0304		8.73355	0
15743	Tue Mar 28 11:30:38 2017_x000D_	47.6792	37.3174	-13.4261	-0.234329	1	47.8246	20.0856	28.4516	0.496574	17.2324		6.8033	0
15744	Tue Mar 28 11:30:38 2017_x000D_	47.8792	37.2105	-4.89959	-0.085514	1	47.8246	20.0856	28.4516	0.496574	17.125		6.83445	23.5369
15745	Tue Mar 28 11:30:38 2017_x000D_	48.0836	37.3111	-1.97092	-0.034399	1	48.459	20.5472	33.1095	0.577871	16.7681		6.06676	0
15746	Tue Mar 28 11:30:38 2017_x000D_	48.2858	37.3079	3.91716	0.0683674	1	48.459	20.5472	33.1095	0.577871	16.7616		18.1736	0
15747	Tue Mar 28 11:30:38 2017_x000D_	48.8915	37.2976	3.91801	0.0683822	1	48.459	20.5472	33.1095	0.577871	16.756		12.1097	0
15748	Tue Mar 28 11:30:38 2017_x000D_	49.2951	37.2908	3.9186	0.0683924	1	48.459	20.5472	33.1095	0.577871	16.7645		21.1861	23.6256
15749	Tue Mar 28 11:30:38 2017_x000D_	50.0012	37.2788	4.07455	0.0711143	1	48.8645	21.2223	24.768	0.432284	16.0967		9.57	0
15750	Tue Mar 28 11:30:38 2017_x000D_	50.301	37.1698	0.969109	0.0169141	1	48.8645	21.2223	24.768	0.432284	16.0121		12.0917	0
15751	Tue Mar 28 11:30:38 2017_x000D_	50.704	37.163	0.969082	0.0169137	1	48.8645	21.2223	24.768	0.432284	16.0465		18.1316	0
15752	Tue Mar 28 11:30:38 2017_x000D_	51.3083	37.1527	0.969095	0.0169139	1	48.8645	21.2223	24.768	0.432284	16.1168		12.0767	0
15753	Tue Mar 28 11:30:38 2017_x000D_	51.7108	37.1459	0.969122	0.0169144	1	48.8645	21.2223	24.768	0.432284	16.176		18.1106	58.7233
15754	Tue Mar 28 11:30:38 2017_x000D_	52.3144	37.1357	0.96908	0.0169136	1	49.6546	23.0132	47.7468	0.833338	14.3708		12.0677	0
15755	Tue Mar 28 11:30:38 2017_x000D_	52.7166	37.1289	0.969105	0.0169141	1	49.6546	23.0132	47.7468	0.833338	14.444		6.03086	0
15756	Tue Mar 28 11:30:38 2017_x000D_	52.9176	37.1255	0.969146	0.0169148	1	49.6546	23.0132	47.7468	0.833338	14.4846		18.0866	0
15757	Tue Mar 28 11:30:38 2017_x000D_	53.5204	37.1153	0.969103	0.016914	1	49.6546	23.0132	47.7468	0.833338	14.6224		12.0527	68.7292
15758	Tue Mar 28 11:30:38 2017_x000D_	53.9221	37.1085	0.969074	0.0169135	1	50.2053	25.237	82.3448	1.43719	12.4397		12.0467	0
15759	Tue Mar 28 11:30:38 2017_x000D_	54.3236	37.1017	0.969098	0.016914	1	50.2053	25.237	82.3448	1.43719	12.5591		18.3198	0
15760	Tue Mar 28 11:30:38 2017_x000D_	54.9236	36.9881	3.92098	0.068434	1	50.2053	25.237	82.3448	1.43719	12.663		12.0347	0
15761	Tue Mar 28 11:30:39 2017_x000D_	55.3247	36.9814	3.92161	0.068445	1	50.2053	25.237	82.3448	1.43719	12.8117		18.0416	33.6148
15762	Tue Mar 28 11:30:39 2017_x000D_	55.926	36.9712	3.9225	0.0684605	1	50.3715	26.3451	83.274	1.45341	11.9903		12.0227	0
15763	Tue Mar 28 11:30:39 2017_x000D_	56.3267	36.9645	3.92307	0.0684704	1	50.3715	26.3451	83.274	1.45341	12.1752		18.0236	0
15764	Tue Mar 28 11:30:39 2017_x000D_	56.9274	36.9543	3.92395	0.0684859	1	50.3715	26.3451	83.274	1.45341	12.4714		12.0107	0
15765	Tue Mar 28 11:30:39 2017_x000D_	57.3277	36.9476	3.92458	0.0684969	1	50.3715	26.3451	83.274	1.45341	12.6808		18.2638	76.9058
15766	Tue Mar 28 11:30:39 2017_x000D_	57.9258	36.834	0.962896	0.0168057	1	51.1295	28.794	48.7345	0.850577	10.5276		11.9957	0
15767	Tue Mar 28 11:30:39 2017_x000D_	58.3256	36.8273	0.962916	0.0168061	1	51.1295	28.794	48.7345	0.850577	10.7851		9.50644	0
15768	Tue Mar 28 11:30:39 2017_x000D_	58.6234	36.719	3.7798	0.06597	1	51.1295	28.794	48.7345	0.850577	10.9071		8.99825	0
15769	Tue Mar 28 11:30:39 2017_x000D_	58.9233	36.714	3.92099	0.0684341	1	51.1295	28.794	48.7345	0.850577	11.1117		20.9669	0
15770	Tue Mar 28 11:30:39 2017_x000D_	59.6221	36.7023	3.78123	0.0659949	1	51.1295	28.794	48.7345	0.850577	11.6045		8.98925	33.052
15771	Tue Mar 28 11:30:39 2017_x000D_	59.9217	36.6973	3.92248	0.0684602	1	51.0774	29.8945	85.6359	1.49463	11.1579		20.9429	0
15772	Tue Mar 28 11:30:39 2017_x000D_	60.6197	36.6856	3.7826	0.0660189	1	51.0774	29.8945	85.6359	1.49463	11.7122		11.9627	0
15773	Tue Mar 28 11:30:39 2017_x000D_	61.0184	36.6789	3.78316	0.0660286	1	51.0774	29.8945	85.6359	1.49463	12.0354		20.925	0
15774	Tue Mar 28 11:30:39 2017_x000D_	61.7158	36.667	-2.00555	-0.0350034	1	51.0774	29.8945	85.6359	1.49463	12.6112		8.95926	43.949
15775	Tue Mar 28 11:30:39 2017_x000D_	62.0144	36.662	-1.865	-0.0325504	1	51.669	31.2347	80.0279	1.39675	11.6826		8.96525	0
15776	Tue Mar 28 11:30:39 2017_x000D_	62.3132	36.657	-2.00644	-0.035019	1	51.669	31.2347	80.0279	1.39675	11.9457		5.97387	0
15777	Tue Mar 28 11:30:39 2017_x000D_	62.5123	36.6536	-2.00681	-0.0350255	1	51.669	31.2347	80.0279	1.39675	12.1219		21.1136	0
15778	Tue Mar 28 11:30:39 2017_x000D_	63.2101	36.7452	0.962898	0.0168057	1	51.669	31.2347	80.0279	1.39675	12.7892		15.2412	23.567
15779	Tue Mar 28 11:30:39 2017_x000D_	63.7058	36.6339	3.92809	0.068558	1	52.0737	31.908	78.9857	1.37856	12.5555		5.96187	0
15780	Tue Mar 28 11:30:39 2017_x000D_	63.9045	36.6305	3.92845	0.0685644	1	52.0737	31.908	78.9857	1.37856	12.7385		5.96182	0
15781	Tue Mar 28 11:30:39 2017_x000D_	64.1032	36.6272	3.92876	0.0685698	1	52.0737	31.908	78.9857	1.37856	12.9221		14.8941	0
15782	Tue Mar 28 11:30:40 2017_x000D_	64.5996	36.6189	3.78826	0.0661177	1	52.0737	31.908	78.9857	1.37856	13.3825		11.9147	0
15783	Tue Mar 28 11:30:40 2017_x000D_	64.9967	36.6122	3.78887	0.0661283	1	52.0737	31.908	78.9857	1.37856	13.7526		2.98539	14.642
15784	Tue Mar 28 11:30:40 2017_x000D_	65.0962	36.6106	3.93024	0.0685956	1	52.2708	32.3545	79.9968	1.39621	13.5132		5.95287	0
15785	Tue Mar 28 11:30:40 2017_x000D_	65.2946	36.6072	3.93055	0.068601	1	52.2708	32.3545	79.9968	1.39621	13.7005		4.28998	0
15786	Tue Mar 28 11:30:40 2017_x000D_	65.392	36.5025	0.956691	0.0166974	1	52.2708	32.3545	79.9968	1.39621	13.7612		14.8851	0
15787	Tue Mar 28 11:30:40 2017_x000D_	65.8881	36.4942	0.956728	0.0166981	1	52.2708	32.3545	79.9968	1.39621	14.2326		2.96455	61.3961
15788	Tue Mar 28 11:30:40 2017_x000D_	65.9869	36.4923	-4.69197	-0.0818904	1	53.9619	33.5071	57.0791	0.996218	12.39		0.024	0
15789	Tue Mar 28 11:30:40 2017_x000D_	65.9869	36.4915	-22.6734	-0.395725	1	53.9619	33.5071	57.0791	0.996218	12.3898		3.10228	0
15790	Tue Mar 28 11:30:40 2017_x000D_	65.9855	36.3881	-32.9715	-0.575462	1	53.9619	33.5071	57.0791	0.996218	12.3639		6.86519	0
15791	Tue Mar 28 11:30:40 2017_x000D_	65.8836	36.1832	-47.1477	-0.822882	1	53.9619	33.5071	57.0791	0.996218	12.2184		0.021	55.6098
15792	Tue Mar 28 11:30:40 2017_x000D_	65.8843	36.1832	-59.5825	-1.03991	1	55.6732	34.2195	13.0128	0.227116	10.3982		0.00848528	0
15793	Tue Mar 28 11:30:40 2017_x000D_	65.8845	36.183	-67.0494	-1.17023	1	55.6732	34.2195	13.0128	0.227116	10.3984		4.2978	0
15794	Tue Mar 28 11:30:40 2017_x000D_	65.9857	36.2844	-75.5928	-1.31934	1	55.6732	34.2195	13.0128	0.227116	10.5172		0.0254558	0
15795	Tue Mar 28 11:30:40 2017_x000D_	65.9863	36.285	268.111	4.67941	1	55.6732	34.2195	13.0128	0.227116	10.5179		6.18674	0
15796	Tue Mar 28 11:30:40 2017_x000D_	65.9895	36.4912	262.649	4.58409	1	55.6732	34.2195	13.0128	0.227116	10.5635		6.20474	43.6264
15797	Tue Mar 28 11:30:40 2017_x000D_	65.9927	36.698	245.172	4.27905	1	56.9484	34.9185	15.4191	0.269114	9.2177		17.8523	0
15798	Tue Mar 28 11:30:40 2017_x000D_	65.703	37.2178	241.357	4.21248	1	56.9484	34.9185	15.4191	0.269114	9.05151		9.73599	0
15799	Tue Mar 28 11:30:40 2017_x000D_	65.6086	37.5283	240.412	4.19598	1	56.9484	34.9185	15.4191	0.269114	9.04489		12.8756	0
15800	Tue Mar 28 11:30:40 2017_x000D_	65.3158	37.8421	241.357	4.21248	1	56.9484	34.9185	15.4191	0.269114	8.86345		30.2403	19.605
15801	Tue Mar 28 11:30:40 2017_x000D_	64.9335	38.7748	242.739	4.23659	1	57.6016	34.9383	10.9264	0.190702	8.27499		8.58376	0
15802	Tue Mar 28 11:30:40 2017_x000D_	64.7383	38.984	242.739	4.2366	1	57.6016	34.9383	10.9264	0.190702	8.20367		12.6983	0
15803	Tue Mar 28 11:30:41 2017_x000D_	64.6456	39.397	245.172	4.27906	1	57.6016	34.9383	10.9264	0.190702	8.33654		22.0228	0
15804	Tue Mar 28 11:30:41 2017_x000D_	64.2586	40.0208	250.351	4.36945	1	57.6016	34.9383	10.9264	0.190702	8.37541		9.71789	23.4405
15805	Tue Mar 28 11:30:41 2017_x000D_	64.1643	40.3307	253.968	4.43258	1	58.2337	35.3976	21.5808	0.376657	7.71411		19.4473	0
15806	Tue Mar 28 11:30:41 2017_x000D_	63.9757	40.9509	253.968	4.43258	1	58.2337	35.3976	21.5808	0.376657	7.9881		9.71502	0
15807	Tue Mar 28 11:30:41 2017_x000D_	63.8814	41.2607	257.35	4.4916	1	58.2337	35.3976	21.5808	0.376657	8.14079		19.4378	0
15808	Tue Mar 28 11:30:41 2017_x000D_	63.6929	41.8806	257.351	4.49162	1	58.2337	35.3976	21.5808	0.376657	8.47539		9.24417	26.8442
15809	Tue Mar 28 11:30:41 2017_x000D_	63.6978	42.1887	256.664	4.47964	1	59.094	35.6437	0	0	8.002		11.0022	0
15810	Tue Mar 28 11:30:41 2017_x000D_	63.5044	42.5003	257.351	4.49163	1	59.094	35.6437	0	0	8.15258		9.24122	0
15811	Tue Mar 28 11:30:41 2017_x000D_	63.5094	42.8083	256.665	4.47965	1	59.094	35.6437	0	0	8.41589		19.4226	0
15812	Tue Mar 28 11:30:41 2017_x000D_	63.321	43.4277	256.666	4.47966	1	59.094	35.6437	0	0	8.85766		12.6765	0
15813	Tue Mar 28 11:30:41 2017_x000D_	63.2285	43.84	253.967	4.43256	1	59.094	35.6437	0	0	9.18006		12.6677	58.7969
15814	Tue Mar 28 11:30:41 2017_x000D_	63.136	44.252	256.665	4.47966	1	61.053	35.703	10.5043	0.183335	8.79911		12.67	0
15815	Tue Mar 28 11:30:41 2017_x000D_	63.0436	44.6641	253.966	4.43255	1	61.053	35.703	10.5043	0.183335	9.17953		18.6935	0
15816	Tue Mar 28 11:30:41 2017_x000D_	62.9544	45.2808	256.664	4.47964	1	61.053	35.703	10.5043	0.183335	9.76471		11.0016	0
15817	Tue Mar 28 11:30:41 2017_x000D_	62.7612	45.5925	255.909	4.46646	1	61.053	35.703	10.5043	0.183335	10.0359		21.7225	26.8319
15818	Tue Mar 28 11:30:41 2017_x000D_	62.6739	46.3113	253.965	4.43253	1	61.9129	35.949	10.9264	0.190702	10.3902		6.83736	0
15819	Tue Mar 28 11:30:41 2017_x000D_	62.5781	46.5181	256.666	4.47966	1	61.9129	35.949	10.9264	0.190702	10.59		12.6547	0
15820	Tue Mar 28 11:30:41 2017_x000D_	62.4858	46.9297	253.965	4.43253	1	61.9129	35.949	10.9264	0.190702	10.9956		19.3884	0
15821	Tue Mar 28 11:30:41 2017_x000D_	62.2977	47.548	253.965	4.43253	1	61.9129	35.949	10.9264	0.190702	11.6054		12.643	59.997
15822	Tue Mar 28 11:30:41 2017_x000D_	62.2054	47.9592	256.666	4.47967	1	63.8497	36.4474	8.63681	0.150741	11.6286		6.83882	0
15823	Tue Mar 28 11:30:41 2017_x000D_	62.1097	48.1661	253.966	4.43254	1	63.8497	36.4474	8.63681	0.150741	11.8472		19.3751	0
15824	Tue Mar 28 11:30:41 2017_x000D_	61.9218	48.784	253.966	4.43254	1	63.8497	36.4474	8.63681	0.150741	12.4863		13.6668	0
15825	Tue Mar 28 11:30:42 2017_x000D_	61.7304	49.1974	253.967	4.43255	1	63.8497	36.4474	8.63681	0.150741	12.9249		18.6468	0
15826	Tue Mar 28 11:30:42 2017_x000D_	61.6417	49.8126	256.668	4.4797	1	63.8497	36.4474	8.63681	0.150741	13.5464		9.67996	34.9841
15827	Tue Mar 28 11:30:42 2017_x000D_	61.5478	50.1213	254.769	4.44655	1	64.916	36.9195	8.63681	0.150741	13.6247		9.19632	0
15828	Tue Mar 28 11:30:42 2017_x000D_	61.553	50.4278	253.964	4.43252	1	64.916	36.9195	8.63681	0.150741	13.9206		19.357	0
15829	Tue Mar 28 11:30:42 2017_x000D_	61.3652	51.0451	253.965	4.43252	1	64.916	36.9195	8.63681	0.150741	14.5651		9.66848	0
15830	Tue Mar 28 11:30:42 2017_x000D_	61.2713	51.3534	257.355	4.49169	1	64.916	36.9195	8.63681	0.150741	14.887		19.3476	23.405
15831	Tue Mar 28 11:30:42 2017_x000D_	61.0836	51.9704	257.356	4.4917	1	65.547	37.3783	7.65515	0.133608	15.2595		9.67909	0
15832	Tue Mar 28 11:30:42 2017_x000D_	60.9898	52.2791	253.965	4.43252	1	65.547	37.3783	7.65515	0.133608	15.5821		6.1179	0
15833	Tue Mar 28 11:30:42 2017_x000D_	60.9933	52.483	253.964	4.43251	1	65.547	37.3783	7.65515	0.133608	15.7762		19.3381	0
15834	Tue Mar 28 11:30:42 2017_x000D_	60.8057	53.0997	253.964	4.43251	1	65.547	37.3783	7.65515	0.133608	16.4208		13.6439	18.3804
15835	Tue Mar 28 11:30:42 2017_x000D_	60.6146	53.5124	253.965	4.43253	1	65.9605	37.8304	16.8895	0.294777	16.5682		6.11495	0
15836	Tue Mar 28 11:30:42 2017_x000D_	60.6182	53.7162	253.964	4.43251	1	65.9605	37.8304	16.8895	0.294777	16.76		13.6412	0
15837	Tue Mar 28 11:30:42 2017_x000D_	60.4271	54.1288	253.965	4.43253	1	65.9605	37.8304	16.8895	0.294777	17.2121		9.17238	0
15838	Tue Mar 28 11:30:42 2017_x000D_	60.4324	54.4345	253.079	4.41707	1	65.9605	37.8304	16.8895	0.294777	17.5002		16.4371	0
15839	Tue Mar 28 11:30:42 2017_x000D_	60.2432	54.9487	253.965	4.43252	1	65.9605	37.8304	16.8895	0.294777	18.0478		6.11195	0
15840	Tue Mar 28 11:30:42 2017_x000D_	60.2468	55.1524	253.964	4.43251	1	65.9605	37.8304	10.9264	0.190702	18.24		13.6345	0
15841	Tue Mar 28 11:30:42 2017_x000D_	60.0558	55.5648	253.965	4.43252	1	65.9605	37.8304	10.9264	0.190702	18.6916		6.10596	0
15842	Tue Mar 28 11:30:42 2017_x000D_	60.0594	55.7683	253.964	4.43251	1	65.9605	37.8304	10.9264	0.190702	18.8836		13.6305	0
15843	Tue Mar 28 11:30:42 2017_x000D_	59.8685	56.1806	253.965	4.43252	1	65.9605	37.8304	10.9264	0.190702	19.335		6.10596	35.2232
15844	Tue Mar 28 11:30:42 2017_x000D_	59.8721	56.3841	253.964	4.43251	1	66.3417	38.9409	75.1387	1.31142	18.6043		0	0
15845	Tue Mar 28 11:30:42 2017_x000D_	59.8721	56.3841	253.964	4.43251	1	66.3417	38.9409	75.1387	1.31142	18.6043		6.8118	0
15846	Tue Mar 28 11:30:43 2017_x000D_	59.7766	56.5901	256.671	4.47976	1	66.3417	38.9409	75.1387	1.31142	18.8307		12.5824	0
15847	Tue Mar 28 11:30:43 2017_x000D_	59.6846	56.9993	265.167	4.62803	1	66.3417	38.9409	75.1387	1.31142	19.2464		9.63604	32.9554
15848	Tue Mar 28 11:30:43 2017_x000D_	59.5908	57.3065	-86.1919	-1.50433	1	66.288	40.0381	80.0279	1.39675	18.5216		3.03918	0
15849	Tue Mar 28 11:30:43 2017_x000D_	59.5919	57.4078	-69.1713	-1.20727	1	66.288	40.0381	80.0279	1.39675	18.6157		4.22581	0
15850	Tue Mar 28 11:30:43 2017_x000D_	59.6923	57.5066	-60.4288	-1.05468	1	66.288	40.0381	80.0279	1.39675	18.6722		9.59635	0
15851	Tue Mar 28 11:30:43 2017_x000D_	59.7963	57.8091	-48.5641	-0.847603	1	66.288	40.0381	80.0279	1.39675	18.9196		4.2321	92.3349
15852	Tue Mar 28 11:30:43 2017_x000D_	59.8966	57.9083	-36.2062	-0.631918	1	66.3551	43.1152	80.0279	1.39675	16.1415		4.23219	0
15853	Tue Mar 28 11:30:43 2017_x000D_	59.9972	58.0072	-32.1673	-0.561425	1	66.3551	43.1152	80.0279	1.39675	16.1924		8.47707	0
15854	Tue Mar 28 11:30:43 2017_x000D_	60.1986	58.2054	-19.1813	-0.334777	1	66.3551	43.1152	80.0279	1.39675	16.2977		2.96495	0
15855	Tue Mar 28 11:30:43 2017_x000D_	60.2974	58.2029	-12.8225	-0.223795	1	66.3551	43.1152	80.0279	1.39675	16.2584		21.5879	0
15856	Tue Mar 28 11:30:43 2017_x000D_	60.9931	58.3868	-6.74536	-0.117729	1	66.3551	43.1152	80.0279	1.39675	16.1856		8.90448	66.2872
15857	Tue Mar 28 11:30:43 2017_x000D_	61.2898	58.3785	-7.15907	-0.124949	1	66.0305	45.3008	80.0279	1.39675	13.9104		29.7608	0
15858	Tue Mar 28 11:30:43 2017_x000D_	62.2791	58.452	-10.0222	-0.174921	1	66.0305	45.3008	80.0279	1.39675	13.6758		12.1931	0
15859	Tue Mar 28 11:30:43 2017_x000D_	62.6754	58.5422	-12.8293	-0.223914	1	66.0305	45.3008	80.0279	1.39675	13.6598		12.1895	0
15860	Tue Mar 28 11:30:43 2017_x000D_	63.0716	58.6323	-15.572	-0.271782	1	66.0305	45.3008	80.0279	1.39675	13.6559		21.5179	32.9073
15861	Tue Mar 28 11:30:43 2017_x000D_	63.7651	58.8154	-16.4234	-0.286643	1	65.9769	46.3964	82.1288	1.43342	12.6144		13.2234	0
15862	Tue Mar 28 11:30:43 2017_x000D_	64.1623	59.0065	-21.8857	-0.381978	1	65.9769	46.3964	82.1288	1.43342	12.74		5.91239	0
15863	Tue Mar 28 11:30:43 2017_x000D_	64.3593	59.0009	-21.8886	-0.382029	1	65.9769	46.3964	82.1288	1.43342	12.7079		22.4919	0
15864	Tue Mar 28 11:30:43 2017_x000D_	65.0532	59.2848	-25.7258	-0.449001	1	65.9769	46.3964	82.1288	1.43342	12.9215		13.2072	0
15865	Tue Mar 28 11:30:43 2017_x000D_	65.4498	59.4759	-25.7258	-0.448999	1	65.9769	46.3964	82.1288	1.43342	13.0901		19.7927	80.2717
15866	Tue Mar 28 11:30:43 2017_x000D_	66.0442	59.7622	-28.2838	-0.493646	1	65.4138	49.0122	82.1288	1.43342	10.7685		13.1898	0
15867	Tue Mar 28 11:30:43 2017_x000D_	66.4403	59.953	-28.2845	-0.493658	1	65.4138	49.0122	82.1288	1.43342	10.9888		21.296	0
15868	Tue Mar 28 11:30:44 2017_x000D_	67.0354	60.34	-28.2824	-0.493621	1	65.4138	49.0122	82.1288	1.43342	11.4433		10.6351	0
15869	Tue Mar 28 11:30:44 2017_x000D_	67.3325	60.5334	-26.9487	-0.470344	1	65.4138	49.0122	82.1288	1.43342	11.6799		9.30636	27.2262
15870	Tue Mar 28 11:30:44 2017_x000D_	67.6286	60.6259	-25.7224	-0.448941	1	65.1538	49.8817	82.1288	1.43342	11.0255		17.1726	0
15871	Tue Mar 28 11:30:44 2017_x000D_	68.123	60.9144	-21.8749	-0.38179	1	65.1538	49.8817	82.1288	1.43342	11.4253		13.1468	0
15872	Tue Mar 28 11:30:44 2017_x000D_	68.5178	61.1046	-21.8738	-0.38177	1	65.1538	49.8817	82.1288	1.43342	11.7162		15.7997	0
15873	Tue Mar 28 11:30:44 2017_x000D_	69.0101	61.2917	-20.8087	-0.36318	1	65.1538	49.8817	82.1288	1.43342	12.0441		10.6185	19.7305
15874	Tue Mar 28 11:30:44 2017_x000D_	69.3068	61.4847	-21.8716	-0.381732	1	65.1217	50.5386	82.1288	1.43342	11.7189		8.80296	0
15875	Tue Mar 28 11:30:44 2017_x000D_	69.6001	61.4759	-20.81	-0.363203	1	65.1217	50.5386	82.1288	1.43342	11.8187		19.6813	0
15876	Tue Mar 28 11:30:44 2017_x000D_	70.1911	61.7607	-18.2121	-0.317861	1	65.1217	50.5386	82.1288	1.43342	12.314		8.80887	0
15877	Tue Mar 28 11:30:44 2017_x000D_	70.4846	61.752	-19.1824	-0.334795	1	65.1217	50.5386	82.1288	1.43342	12.4298		19.6504	6.57484
15878	Tue Mar 28 11:30:44 2017_x000D_	71.0747	62.0363	-21.8771	-0.381827	1	65.111	50.7575	82.1288	1.43342	12.7584		9.24372	0
15879	Tue Mar 28 11:30:44 2017_x000D_	71.3688	62.1282	-18.2128	-0.317873	1	65.111	50.7575	82.1288	1.43342	12.9789		9.24677	0
15880	Tue Mar 28 11:30:44 2017_x000D_	71.6631	62.2198	-21.8789	-0.381859	1	65.111	50.7575	82.1288	1.43342	13.2028		18.4762	0
15881	Tue Mar 28 11:30:44 2017_x000D_	72.251	62.4033	-21.8807	-0.381891	1	65.111	50.7575	82.1288	1.43342	13.6603		13.0743	0
15882	Tue Mar 28 11:30:44 2017_x000D_	72.6436	62.5925	-21.8796	-0.381871	1	65.111	50.7575	82.1288	1.43342	14.0288		18.4506	0
15883	Tue Mar 28 11:30:44 2017_x000D_	73.2307	62.7757	-21.8815	-0.381904	1	65.111	50.7575	82.1288	1.43342	14.504		10.5426	0
15884	Tue Mar 28 11:30:44 2017_x000D_	73.5251	62.9676	-20.81	-0.363204	1	65.111	50.7575	82.1288	1.43342	14.8285		18.4307	0
15885	Tue Mar 28 11:30:44 2017_x000D_	74.1116	63.1505	-20.8114	-0.363227	1	65.111	50.7575	82.1288	1.43342	15.3166		9.21813	0
15886	Tue Mar 28 11:30:44 2017_x000D_	74.4049	63.2421	-19.178	-0.33472	1	65.111	50.7575	82.1288	1.43342	15.5641		6.51574	60.8325
15887	Tue Mar 28 11:30:44 2017_x000D_	74.6006	63.3363	-21.881	-0.381895	1	64.5804	52.7146	98.6368	1.72154	14.6022		15.6698	0
15888	Tue Mar 28 11:30:44 2017_x000D_	75.0888	63.522	-20.8114	-0.363228	1	64.5804	52.7146	98.6368	1.72154	15.074		9.20775	0
15889	Tue Mar 28 11:30:45 2017_x000D_	75.3818	63.6134	-19.1769	-0.3347	1	64.5804	52.7146	98.6368	1.72154	15.3445		4.13874	0
15890	Tue Mar 28 11:30:45 2017_x000D_	75.4798	63.7105	-20.81	-0.363203	1	64.5804	52.7146	98.6368	1.72154	15.4825		15.662	75.2497
15891	Tue Mar 28 11:30:45 2017_x000D_	75.9678	63.896	-21.8807	-0.381891	1	63.8116	55.1022	104.692	1.82722	15.0035		5.82887	0
15892	Tue Mar 28 11:30:45 2017_x000D_	76.162	63.8899	-21.8835	-0.38194	1	63.8116	55.1022	104.692	1.82722	15.1577		13.0032	0
15893	Tue Mar 28 11:30:45 2017_x000D_	76.5524	64.0782	-21.8825	-0.381922	1	63.8116	55.1022	104.692	1.82722	15.5851		0	0
15894	Tue Mar 28 11:30:45 2017_x000D_	76.5524	64.0782	-21.8825	-0.381922	1	63.8116	55.1022	104.692	1.82722	15.5851		14.5745	0
15895	Tue Mar 28 11:30:45 2017_x000D_	76.9435	64.3664	-24.4843	-0.427331	1	63.8116	55.1022	104.692	1.82722	16.0708		6.49292	67.2127
15896	Tue Mar 28 11:30:45 2017_x000D_	77.1385	64.4603	-26.9843	-0.470965	1	63.2709	57.2764	104.692	1.82722	15.6179		9.17375	0
15897	Tue Mar 28 11:30:45 2017_x000D_	77.4305	64.5511	-30.7852	-0.537302	1	63.2709	57.2764	104.692	1.82722	15.919		3.02405	0
15898	Tue Mar 28 11:30:45 2017_x000D_	77.4299	64.4503	-48.6157	-0.848504	1	63.2709	57.2764	104.692	1.82722	15.8727		4.23456	0
15899	Tue Mar 28 11:30:45 2017_x000D_	77.5262	64.3471	-56.9877	-0.994622	1	63.2709	57.2764	104.692	1.82722	15.9125		0.0108167	53.0558
15900	Tue Mar 28 11:30:45 2017_x000D_	77.5265	64.3469	-64.5456	-1.12653	1	62.9686	59.0189	104.692	1.82722	15.5023		9.43384	0
15901	Tue Mar 28 11:30:45 2017_x000D_	77.6275	64.6447	-83.8461	-1.46339	1	62.9686	59.0189	104.692	1.82722	15.7014		6.0245	0
15902	Tue Mar 28 11:30:45 2017_x000D_	77.6301	64.8455	259.7	4.53263	1	62.9686	59.0189	104.692	1.82722	15.7768		3.01518	0
15903	Tue Mar 28 11:30:45 2017_x000D_	77.6312	64.946	253.718	4.42822	1	62.9686	59.0189	104.692	1.82722	15.8153		6.73494	19.6943
15904	Tue Mar 28 11:30:45 2017_x000D_	77.5364	65.1495	246.189	4.2968	1	62.9367	59.6746	109.478	1.91075	15.5925		3.01215	0
15905	Tue Mar 28 11:30:45 2017_x000D_	77.5374	65.2499	240.316	4.19431	1	62.9367	59.6746	109.478	1.91075	15.629		10.8428	0
15906	Tue Mar 28 11:30:45 2017_x000D_	77.3465	65.5568	227.124	3.96406	1	62.9367	59.6746	109.478	1.91075	15.5641		4.22858	0
15907	Tue Mar 28 11:30:45 2017_x000D_	77.2506	65.6601	223.384	3.89879	1	62.9367	59.6746	109.478	1.91075	15.515		25.3417	0
15908	Tue Mar 28 11:30:45 2017_x000D_	76.6758	66.2791	223.385	3.8988	1	62.9367	59.6746	109.478	1.91075	15.2441		12.6688	20.8611
15909	Tue Mar 28 11:30:45 2017_x000D_	76.3885	66.5886	227.124	3.96406	1	62.6878	60.3239	101.014	1.76303	15.065		27.4721	0
15910	Tue Mar 28 11:30:46 2017_x000D_	75.7167	67.2109	229.054	3.99774	1	62.6878	60.3239	101.014	1.76303	14.7371		10.8155	0
15911	Tue Mar 28 11:30:46 2017_x000D_	75.5264	67.5171	235.046	4.10233	1	62.6878	60.3239	101.014	1.76303	14.7164		19.1851	0
15912	Tue Mar 28 11:30:46 2017_x000D_	75.1443	68.0299	236.65	4.13032	1	62.6878	60.3239	101.014	1.76303	14.6474		10.7029	39.3706
15913	Tue Mar 28 11:30:46 2017_x000D_	74.8556	68.2395	238.891	4.16944	1	62.624	61.6347	101.014	1.76303	13.9009		9.51206	0
15914	Tue Mar 28 11:30:46 2017_x000D_	74.7622	68.5425	242.616	4.23445	1	62.624	61.6347	101.014	1.76303	13.9662		6.72152	0
15915	Tue Mar 28 11:30:46 2017_x000D_	74.6676	68.7456	245.021	4.27643	1	62.624	61.6347	101.014	1.76303	13.9862		20.1686	0
15916	Tue Mar 28 11:30:46 2017_x000D_	74.3837	69.355	247.533	4.32027	1	62.624	61.6347	101.014	1.76303	14.0675		9.50633	59.2628
15917	Tue Mar 28 11:30:46 2017_x000D_	74.2903	69.6578	251.139	4.3832	1	62.7453	63.6064	101.014	1.76303	13.0348		17.522	0
15918	Tue Mar 28 11:30:46 2017_x000D_	74.0051	70.1675	247.534	4.32028	1	62.7453	63.6064	101.014	1.76303	13.0319		8.98269	0
15919	Tue Mar 28 11:30:46 2017_x000D_	74.0088	70.4669	248.622	4.33927	1	62.7453	63.6064	101.014	1.76303	13.1884		20.1646	0
15920	Tue Mar 28 11:30:46 2017_x000D_	73.725	71.0762	246.197	4.29695	1	62.7453	63.6064	101.014	1.76303	13.2797		9.50544	55.7272
15921	Tue Mar 28 11:30:46 2017_x000D_	73.6317	71.379	247.533	4.32026	1	63.7553	65.1654	81.7608	1.427	11.6684		10.8171	0
15922	Tue Mar 28 11:30:46 2017_x000D_	73.4413	71.6852	248.623	4.33929	1	63.7553	65.1654	81.7608	1.427	11.6759		19.0052	0
15923	Tue Mar 28 11:30:46 2017_x000D_	73.2547	72.2906	248.622	4.33928	1	63.7553	65.1654	81.7608	1.427	11.8746		8.45293	0
15924	Tue Mar 28 11:30:46 2017_x000D_	73.063	72.4971	248.623	4.3393	1	63.7553	65.1654	81.7608	1.427	11.8485		11.968	0
15925	Tue Mar 28 11:30:46 2017_x000D_	73.0681	72.896	248.622	4.33927	1	63.7553	65.1654	81.7608	1.427	12.1033		19.1785	73.13
15926	Tue Mar 28 11:30:46 2017_x000D_	72.6861	73.4086	247.533	4.32027	1	65.4046	66.9604	45	0.785398	9.72623		5.97951	0
15927	Tue Mar 28 11:30:46 2017_x000D_	72.6887	73.6079	247.533	4.32026	1	65.4046	66.9604	45	0.785398	9.86141		20.1457	0
15928	Tue Mar 28 11:30:46 2017_x000D_	72.4051	74.2166	245.019	4.27639	1	65.4046	66.9604	45	0.785398	10.0826		6.7121	0
15929	Tue Mar 28 11:30:46 2017_x000D_	72.3106	74.4194	247.533	4.32027	1	65.4046	66.9604	45	0.785398	10.1651		9.49309	54.817
15930	Tue Mar 28 11:30:46 2017_x000D_	72.2174	74.7218	246.196	4.29694	1	66.641	68.3058	48.1391	0.840186	8.50066		17.4911	0
15931	Tue Mar 28 11:30:46 2017_x000D_	71.9327	75.2306	247.533	4.32027	1	66.641	68.3058	48.1391	0.840186	8.71521		9.49023	0
15932	Tue Mar 28 11:30:47 2017_x000D_	71.8395	75.5329	246.197	4.29694	1	66.641	68.3058	48.1391	0.840186	8.90255		16.1672	0
15933	Tue Mar 28 11:30:47 2017_x000D_	71.6519	76.0381	245.019	4.27638	1	66.641	68.3058	48.1391	0.840186	9.21399		8.44869	50.4135
15934	Tue Mar 28 11:30:47 2017_x000D_	71.4603	76.2445	245.019	4.27639	1	67.8876	69.4327	20.0601	0.350115	7.69187		16.1549	0
15935	Tue Mar 28 11:30:47 2017_x000D_	71.2728	76.7493	246.197	4.29694	1	67.8876	69.4327	20.0601	0.350115	8.06177		5.97051	0
15936	Tue Mar 28 11:30:47 2017_x000D_	71.2754	76.9483	246.196	4.29694	1	67.8876	69.4327	20.0601	0.350115	8.24387		13.4162	0
15937	Tue Mar 28 11:30:47 2017_x000D_	71.0866	77.3537	246.196	4.29694	1	67.8876	69.4327	20.0601	0.350115	8.54259		4.22435	0
15938	Tue Mar 28 11:30:47 2017_x000D_	70.9908	77.4569	247.534	4.32028	1	67.8876	69.4327	20.0601	0.350115	8.60335		6.70811	63.5977
15939	Tue Mar 28 11:30:47 2017_x000D_	70.8964	77.6596	245.019	4.27638	1	69.7942	70.3595	23.1472	0.403995	7.38284		17.4844	0
15940	Tue Mar 28 11:30:47 2017_x000D_	70.6118	78.1682	241.247	4.21056	1	69.7942	70.3595	23.1472	0.403995	7.85139		6.70938	0
15941	Tue Mar 28 11:30:47 2017_x000D_	70.5173	78.3709	238.887	4.16936	1	69.7942	70.3595	23.1472	0.403995	8.04397		2.90579	0
15942	Tue Mar 28 11:30:47 2017_x000D_	70.6141	78.3675	229.066	3.99795	1	69.7942	70.3595	23.1472	0.403995	8.04986		2.8877	46.5035
15943	Tue Mar 28 11:30:47 2017_x000D_	70.7103	78.3642	207.803	3.62684	1	71.0504	71.2677	13.9655	0.243744	7.10464		2.90324	0
15944	Tue Mar 28 11:30:47 2017_x000D_	70.807	78.3604	201.759	3.52136	1	71.0504	71.2677	13.9655	0.243744	7.09688		2.89474	0
15945	Tue Mar 28 11:30:47 2017_x000D_	70.9034	78.3562	185.007	3.22898	1	71.0504	71.2677	13.9655	0.243744	7.09002		0.015	0
15946	Tue Mar 28 11:30:47 2017_x000D_	70.9031	78.3558	173.875	3.03469	1	71.0504	71.2677	13.9655	0.243744	7.08963		2.97018	41.2801
15947	Tue Mar 28 11:30:47 2017_x000D_	70.9042	78.4548	165.814	2.894	1	72.0897	72.1695	28.7478	0.501743	6.39612		4.12613	0
15948	Tue Mar 28 11:30:47 2017_x000D_	70.8061	78.3584	149.794	2.61441	1	72.0897	72.1695	28.7478	0.501743	6.32061		5.82112	0
15949	Tue Mar 28 11:30:47 2017_x000D_	70.6122	78.3657	141.891	2.47646	1	72.0897	72.1695	28.7478	0.501743	6.36992		6.58223	0
15950	Tue Mar 28 11:30:47 2017_x000D_	70.5128	78.1701	128.06	2.23508	1	72.0897	72.1695	28.7478	0.501743	6.20434		4.11782	0
15951	Tue Mar 28 11:30:47 2017_x000D_	70.4145	78.0743	124.287	2.16922	1	72.0897	72.1695	28.7478	0.501743	6.13783		22.8109	23.2392
15952	Tue Mar 28 11:30:47 2017_x000D_	69.9207	77.4961	122.002	2.12934	1	72.7175	72.6233	16.5744	0.289278	5.61839		13.1675	0
15953	Tue Mar 28 11:30:48 2017_x000D_	69.7207	77.1054	122.001	2.12932	1	72.7175	72.6233	16.5744	0.289278	5.39166		15.9133	0
15954	Tue Mar 28 11:30:48 2017_x000D_	69.519	76.6148	128.054	2.23496	1	72.7175	72.6233	16.5744	0.289278	5.11493		22.8701	0
15955	Tue Mar 28 11:30:48 2017_x000D_	69.0238	76.0352	130.158	2.27168	1	72.7175	72.6233	16.5744	0.289278	5.02837		10.5893	18.2365
15956	Tue Mar 28 11:30:48 2017_x000D_	68.8249	75.7436	131.902	2.30213	1	73.1287	73.071	31.2496	0.545408	5.06611		10.5091	0
15957	Tue Mar 28 11:30:48 2017_x000D_	68.5297	75.555	133.912	2.33721	1	73.1287	73.071	31.2496	0.545408	5.22695		21.2043	0
15958	Tue Mar 28 11:30:48 2017_x000D_	68.1314	74.9711	137.816	2.40535	1	73.1287	73.071	31.2496	0.545408	5.34634		10.5241	0
15959	Tue Mar 28 11:30:48 2017_x000D_	67.8358	74.7822	139.702	2.43827	1	73.1287	73.071	31.2496	0.545408	5.56264		16.5757	61.2493
15960	Tue Mar 28 11:30:48 2017_x000D_	67.4394	74.3973	147.401	2.57263	1	75.0438	73.7786	8.81582	0.153865	7.62953		9.2124	0
15961	Tue Mar 28 11:30:48 2017_x000D_	67.1455	74.3083	148.212	2.58679	1	75.0438	73.7786	8.81582	0.153865	7.91604		18.7435	0
15962	Tue Mar 28 11:30:48 2017_x000D_	66.6511	73.9263	149.729	2.61326	1	75.0438	73.7786	8.81582	0.153865	8.394		8.30155	0
15963	Tue Mar 28 11:30:48 2017_x000D_	66.4527	73.7334	149.726	2.61321	1	75.0438	73.7786	8.81582	0.153865	8.59122		12.0543	59.598
15964	Tue Mar 28 11:30:48 2017_x000D_	66.0602	73.6474	147.405	2.57271	1	76.9691	74.2683	5.28562	0.0922515	10.9266		18.764	0
15965	Tue Mar 28 11:30:48 2017_x000D_	65.5654	73.2648	145.834	2.54528	1	76.9691	74.2683	5.28562	0.0922515	11.4478		10.5673	0
15966	Tue Mar 28 11:30:48 2017_x000D_	65.2686	73.0751	147.403	2.57267	1	76.9691	74.2683	5.28562	0.0922515	11.7612		8.31642	0
15967	Tue Mar 28 11:30:48 2017_x000D_	65.0698	72.8819	147.401	2.57263	1	76.9691	74.2683	5.28562	0.0922515	11.9798		21.1462	0
15968	Tue Mar 28 11:30:48 2017_x000D_	64.476	72.5021	147.401	2.57263	1	76.9691	74.2683	5.28562	0.0922515	12.6173		17.0926	9.11086
15969	Tue Mar 28 11:30:48 2017_x000D_	63.9815	72.2191	148.208	2.58671	1	77.1745	74.492	6.54087	0.11416	13.3874		13.1151	0
15970	Tue Mar 28 11:30:48 2017_x000D_	63.5862	72.0324	148.21	2.58675	1	77.1745	74.492	6.54087	0.11416	13.8091		6.56756	0
15971	Tue Mar 28 11:30:48 2017_x000D_	63.3883	71.9388	145.838	2.54536	1	77.1745	74.492	6.54087	0.11416	14.0206		16.686	0
15972	Tue Mar 28 11:30:48 2017_x000D_	62.9893	71.5513	145.835	2.5453	1	77.1745	74.492	6.54087	0.11416	14.4868		10.6131	25.9632
15973	Tue Mar 28 11:30:48 2017_x000D_	62.6912	71.3608	147.401	2.57263	1	78.0396	74.5162	315	5.49779	15.6694		10.603	0
15974	Tue Mar 28 11:30:49 2017_x000D_	62.3935	71.1703	145.835	2.54531	1	78.0396	74.5162	315	5.49779	15.9999		13.1487	0
15975	Tue Mar 28 11:30:49 2017_x000D_	61.9972	70.9831	145.838	2.54535	1	78.0396	74.5162	315	5.49779	16.4268		10.6281	0
15976	Tue Mar 28 11:30:49 2017_x000D_	61.6987	70.7923	147.403	2.57267	1	78.0396	74.5162	315	5.49779	16.7598		10.6189	0
15977	Tue Mar 28 11:30:49 2017_x000D_	61.4005	70.6016	145.839	2.54537	1	78.0396	74.5162	315	5.49779	17.0934		16.7412	37.2634
15978	Tue Mar 28 11:30:49 2017_x000D_	61.0001	70.2129	145.835	2.5453	1	78.9486	73.6697	316.007	5.51536	18.2784		8.37379	0
15979	Tue Mar 28 11:30:49 2017_x000D_	60.7998	70.0185	145.833	2.54527	1	78.9486	73.6697	316.007	5.51536	18.5124		15.8638	0
15980	Tue Mar 28 11:30:49 2017_x000D_	60.3042	69.8341	144.149	2.51587	1	78.9486	73.6697	316.007	5.51536	19.0348		10.6539	0
15981	Tue Mar 28 11:30:49 2017_x000D_	60.005	69.6428	145.838	2.54536	1	78.9486	73.6697	316.007	5.51536	19.3669		16.7773	18.6349
15982	Tue Mar 28 11:30:49 2017_x000D_	59.6036	69.2534	145.835	2.5453	1	79.4032	73.2464	297.566	5.19351	20.1982		5.91941	0
15983	Tue Mar 28 11:30:49 2017_x000D_	59.4064	69.2601	145.839	2.54537	1	79.4032	73.2464	297.566	5.19351	20.3903		8.395	0
15984	Tue Mar 28 11:30:49 2017_x000D_	59.2056	69.0652	145.837	2.54534	1	79.4032	73.2464	297.566	5.19351	20.6258		8.39715	0
15985	Tue Mar 28 11:30:49 2017_x000D_	59.0047	68.8703	145.835	2.54531	1	79.4032	73.2464	297.566	5.19351	20.8626		8.40139	9.31423
15986	Tue Mar 28 11:30:49 2017_x000D_	58.8037	68.6753	145.834	2.54528	1	79.6304	73.0348	302.682	5.2828	21.2781		14.8134	0
15987	Tue Mar 28 11:30:49 2017_x000D_	58.4034	68.3862	148.196	2.58651	1	79.6304	73.0348	302.682	5.2828	21.73		4.20716	0
15988	Tue Mar 28 11:30:49 2017_x000D_	58.3026	68.2887	152.134	2.65525	1	79.6304	73.0348	302.682	5.2828	21.8495		2.96597	0
15989	Tue Mar 28 11:30:49 2017_x000D_	58.2038	68.2923	158.511	2.76654	1	79.6304	73.0348	302.682	5.2828	21.9452		2.96597	41.2276
15990	Tue Mar 28 11:30:49 2017_x000D_	58.105	68.2959	164.805	2.87638	1	78.5929	72.1336	225	3.92699	20.8442		3.02448	0
15991	Tue Mar 28 11:30:49 2017_x000D_	58.1032	68.1951	167.533	2.924	1	78.5929	72.1336	225	3.92699	20.8648		0.0174929	0
15992	Tue Mar 28 11:30:49 2017_x000D_	58.1035	68.1956	178.978	3.12375	1	78.5929	72.1336	225	3.92699	20.8644		0.00848528	0
15993	Tue Mar 28 11:30:49 2017_x000D_	58.1037	68.1958	184.822	3.22575	1	78.5929	72.1336	225	3.92699	20.8642		6.60923	0
15994	Tue Mar 28 11:30:49 2017_x000D_	57.9045	68.1017	193.405	3.37555	1	78.5929	72.1336	225	3.92699	21.0776		3.03054	41.3093
15995	Tue Mar 28 11:30:49 2017_x000D_	57.9064	68.2027	196.167	3.42375	1	77.7823	71.0205	223.626	3.90301	20.0746		5.92541	0
15996	Tue Mar 28 11:30:50 2017_x000D_	57.709	68.2094	201.466	3.51624	1	77.7823	71.0205	223.626	3.90301	20.2692		6.68649	0
15997	Tue Mar 28 11:30:50 2017_x000D_	57.5137	68.3168	211.254	3.68708	1	77.7823	71.0205	223.626	3.90301	20.4481		2.96265	0
15998	Tue Mar 28 11:30:50 2017_x000D_	57.415	68.3201	212.661	3.71163	1	77.7823	71.0205	223.626	3.90301	20.5455		6.69845	75.1506
15999	Tue Mar 28 11:30:50 2017_x000D_	57.2193	68.4276	215.09	3.75403	1	75.6838	69.6525	189.972	3.31564	18.5051		17.0813	0
16000	Tue Mar 28 11:30:50 2017_x000D_	56.8314	68.8444	215.091	3.75405	1	75.6838	69.6525	189.972	3.31564	18.8697		13.4089	0
16001	Tue Mar 28 11:30:50 2017_x000D_	56.4396	69.0595	215.091	3.75404	1	75.6838	69.6525	189.972	3.31564	19.2533		15.0581	0
16002	Tue Mar 28 11:30:50 2017_x000D_	56.0497	69.3756	212.663	3.71167	1	75.6838	69.6525	189.972	3.31564	19.6361		13.4156	102.145
16003	Tue Mar 28 11:30:50 2017_x000D_	55.6577	69.5908	212.662	3.71166	1	72.4905	68.4711	180	3.14159	16.87		20.1248	0
16004	Tue Mar 28 11:30:50 2017_x000D_	55.0697	69.9137	215.09	3.75402	1	72.4905	68.4711	180	3.14159	17.4804		8.54809	0
16005	Tue Mar 28 11:30:50 2017_x000D_	54.8756	70.1223	215.09	3.75404	1	72.4905	68.4711	180	3.14159	17.6921		12.3176	0
16006	Tue Mar 28 11:30:50 2017_x000D_	54.4813	70.2368	212.661	3.71164	1	72.4905	68.4711	180	3.14159	18.0956		8.55014	117.342
16007	Tue Mar 28 11:30:50 2017_x000D_	54.2871	70.4454	212.662	3.71166	1	68.5806	68.579	180	3.14159	14.4148		20.1423	0
16008	Tue Mar 28 11:30:50 2017_x000D_	53.6986	70.7686	215.089	3.75401	1	68.5806	68.579	180	3.14159	15.0422		8.55233	0
16009	Tue Mar 28 11:30:50 2017_x000D_	53.5044	70.9773	215.089	3.75402	1	68.5806	68.579	180	3.14159	15.2658		20.1583	0
16010	Tue Mar 28 11:30:50 2017_x000D_	52.9154	71.3007	212.662	3.71165	1	68.5806	68.579	180	3.14159	15.8999		12.8359	0
16011	Tue Mar 28 11:30:50 2017_x000D_	52.6239	71.6139	213.623	3.72842	1	68.5806	68.579	180	3.14159	16.2427		20.165	71.9771
16012	Tue Mar 28 11:30:50 2017_x000D_	52.0347	71.9374	211.258	3.68714	1	66.1861	68.7297	174.416	3.04413	14.5104		17.5578	0
16013	Tue Mar 28 11:30:50 2017_x000D_	51.5448	72.2576	215.088	3.754	1	66.1861	68.7297	174.416	3.04413	15.0603		12.3498	0
16014	Tue Mar 28 11:30:50 2017_x000D_	51.1495	72.3725	212.661	3.71164	1	66.1861	68.7297	174.416	3.04413	15.4716		10.9373	0
16015	Tue Mar 28 11:30:50 2017_x000D_	50.9573	72.6823	215.089	3.754	1	66.1861	68.7297	174.416	3.04413	15.7334		13.456	74.5974
16016	Tue Mar 28 11:30:50 2017_x000D_	50.5642	72.8983	215.088	3.75399	1	63.7698	69.3167	180	3.14159	13.6827		20.1933	0
16017	Tue Mar 28 11:30:51 2017_x000D_	49.9742	73.2223	212.662	3.71166	1	63.7698	69.3167	180	3.14159	14.3378		8.56286	0
16018	Tue Mar 28 11:30:51 2017_x000D_	49.7797	73.4312	212.663	3.71168	1	63.7698	69.3167	180	3.14159	14.5826		21.7689	0
16019	Tue Mar 28 11:30:51 2017_x000D_	49.1917	73.8564	212.664	3.71168	1	63.7698	69.3167	180	3.14159	15.2686		12.3667	60.267
16020	Tue Mar 28 11:30:51 2017_x000D_	48.7959	73.9716	215.086	3.75396	1	61.7974	69.6979	174.416	3.04413	13.6859		19.3625	0
16021	Tue Mar 28 11:30:51 2017_x000D_	48.3073	74.3933	216.678	3.78174	1	61.7974	69.6979	174.416	3.04413	14.2839		10.8977	0
16022	Tue Mar 28 11:30:51 2017_x000D_	48.0129	74.6061	215.087	3.75398	1	61.7974	69.6979	174.416	3.04413	14.6323		6.7413	0
16023	Tue Mar 28 11:30:51 2017_x000D_	47.8159	74.7142	212.664	3.71168	1	61.7974	69.6979	174.416	3.04413	14.8541		6.73749	0
16024	Tue Mar 28 11:30:51 2017_x000D_	47.6191	74.8224	215.086	3.75397	1	61.7974	69.6979	174.416	3.04413	15.076		21.793	74.6214
16025	Tue Mar 28 11:30:51 2017_x000D_	47.0304	75.248	215.087	3.75397	1	59.3803	70.285	180	3.14159	13.3098		12.3902	0
16026	Tue Mar 28 11:30:51 2017_x000D_	46.6339	75.3636	212.662	3.71166	1	59.3803	70.285	180	3.14159	13.7209		17.1533	0
16027	Tue Mar 28 11:30:51 2017_x000D_	46.2443	75.7821	212.664	3.71169	1	59.3803	70.285	180	3.14159	14.2398		13.4963	0
16028	Tue Mar 28 11:30:51 2017_x000D_	45.85	75.9987	212.664	3.71169	1	59.3803	70.285	180	3.14159	14.6873		15.1331	60.2882
16029	Tue Mar 28 11:30:51 2017_x000D_	45.4581	76.3163	215.086	3.75396	1	57.4072	70.6663	180	3.14159	13.2175		6.75352	0
16030	Tue Mar 28 11:30:51 2017_x000D_	45.2608	76.4247	212.664	3.71169	1	57.4072	70.6663	180	3.14159	13.4423		9.51968	0
16031	Tue Mar 28 11:30:51 2017_x000D_	44.9639	76.5367	216.674	3.78168	1	57.4072	70.6663	180	3.14159	13.7585		17.6411	0
16032	Tue Mar 28 11:30:51 2017_x000D_	44.4716	76.8583	212.664	3.71168	1	57.4072	70.6663	180	3.14159	14.3412		8.57982	46.1712
16033	Tue Mar 28 11:30:51 2017_x000D_	44.2767	77.0676	212.665	3.7117	1	55.8782	70.8418	185.835	3.24344	13.1664		15.1481	0
16034	Tue Mar 28 11:30:51 2017_x000D_	43.8844	77.3855	215.086	3.75396	1	55.8782	70.8418	185.835	3.24344	13.6628		10.9127	0
16035	Tue Mar 28 11:30:51 2017_x000D_	43.5896	77.5986	216.675	3.78169	1	55.8782	70.8418	185.835	3.24344	14.0237		6.76023	0
16036	Tue Mar 28 11:30:51 2017_x000D_	43.3921	77.7071	214.193	3.73838	1	55.8782	70.8418	185.835	3.24344	14.249		9.54076	0
16037	Tue Mar 28 11:30:51 2017_x000D_	43.0946	77.8195	215.085	3.75393	1	55.8782	70.8418	185.835	3.24344	14.564		8.58625	39.7408
16038	Tue Mar 28 11:30:51 2017_x000D_	42.8996	78.029	215.085	3.75395	1	54.566	71.0233	174.605	3.04743	13.6083		10.9169	0
16039	Tue Mar 28 11:30:52 2017_x000D_	42.6047	78.2422	216.674	3.78167	1	54.566	71.0233	174.605	3.04743	13.9709		4.30036	0
16040	Tue Mar 28 11:30:52 2017_x000D_	42.5069	78.347	212.666	3.71173	1	54.566	71.0233	174.605	3.04743	14.1088		10.9325	0
16041	Tue Mar 28 11:30:52 2017_x000D_	42.2115	78.5604	206.204	3.59894	1	54.566	71.0233	174.605	3.04743	14.4721		12.452	62.1874
16042	Tue Mar 28 11:30:52 2017_x000D_	41.813	78.6765	190.778	3.3297	1	52.5817	71.6229	180	3.14159	12.8732		6.76786	0
16043	Tue Mar 28 11:30:52 2017_x000D_	41.6151	78.7848	182.2	3.17999	1	52.5817	71.6229	180	3.14159	13.0981		12.0381	0
16044	Tue Mar 28 11:30:52 2017_x000D_	41.2141	78.7995	165.316	2.8853	1	52.5817	71.6229	180	3.14159	13.4434		3.00184	0
16045	Tue Mar 28 11:30:52 2017_x000D_	41.1141	78.803	159.094	2.77672	1	52.5817	71.6229	180	3.14159	13.53		10.8037	92.3874
16046	Tue Mar 28 11:30:52 2017_x000D_	40.8088	78.612	144.845	2.52802	1	49.5222	71.974	183.567	3.20384	10.9538		4.25256	0
16047	Tue Mar 28 11:30:52 2017_x000D_	40.706	78.5144	136.602	2.38415	1	49.5222	71.974	183.567	3.20384	10.9774		10.8397	0
16048	Tue Mar 28 11:30:52 2017_x000D_	40.4985	78.2186	122.888	2.1448	1	49.5222	71.974	183.567	3.20384	10.9737		8.48001	0
16049	Tue Mar 28 11:30:52 2017_x000D_	40.2932	78.0243	117.994	2.05939	1	49.5222	71.974	183.567	3.20384	11.0354		10.8577	59.1328
16050	Tue Mar 28 11:30:52 2017_x000D_	40.0848	77.7284	116.771	2.03804	1	47.5579	72.1375	180	3.14159	9.33303		6.73572	0
16051	Tue Mar 28 11:30:52 2017_x000D_	39.9795	77.5301	114.249	1.99402	1	47.5579	72.1375	180	3.14159	9.3012		31.5737	0
16052	Tue Mar 28 11:30:52 2017_x000D_	39.6526	76.5297	111.632	1.94834	1	47.5579	72.1375	180	3.14159	9.04352		9.56669	0
16053	Tue Mar 28 11:30:52 2017_x000D_	39.5442	76.2298	115.376	2.0137	1	47.5579	72.1375	180	3.14159	8.99813		27.029	0
16054	Tue Mar 28 11:30:52 2017_x000D_	39.1214	75.4342	115.378	2.01372	1	47.5579	72.1375	180	3.14159	9.05775		9.5913	54.0014
16055	Tue Mar 28 11:30:52 2017_x000D_	39.0128	75.1335	116.764	2.03792	1	45.8001	72.5252	180	3.14159	7.27122		23.0613	0
16056	Tue Mar 28 11:30:52 2017_x000D_	38.6925	74.4347	120.483	2.10283	1	45.8001	72.5252	180	3.14159	7.35963		10.8967	0
16057	Tue Mar 28 11:30:52 2017_x000D_	38.4834	74.1377	121.901	2.12757	1	45.8001	72.5252	180	3.14159	7.49228		8.55004	0
16058	Tue Mar 28 11:30:52 2017_x000D_	38.2764	73.9418	126.68	2.21099	1	45.8001	72.5252	180	3.14159	7.6559		21.8242	32.5898
16059	Tue Mar 28 11:30:52 2017_x000D_	37.8577	73.3469	126.68	2.21098	1	44.7142	72.4948	180	3.14159	6.90925		6.78688	0
16060	Tue Mar 28 11:30:53 2017_x000D_	37.7514	73.1472	128.879	2.24937	1	44.7142	72.4948	180	3.14159	6.9933		10.9176	0
16061	Tue Mar 28 11:30:53 2017_x000D_	37.5418	72.8497	130.578	2.27901	1	44.7142	72.4948	180	3.14159	7.18118		19.3841	0
16062	Tue Mar 28 11:30:53 2017_x000D_	37.1252	72.3558	132.41	2.311	1	44.7142	72.4948	180	3.14159	7.59027		8.56254	27.0069
16063	Tue Mar 28 11:30:53 2017_x000D_	36.9181	72.1594	132.411	2.31101	1	43.8351	72.6887	168.986	2.94936	6.93722		15.1597	0
16064	Tue Mar 28 11:30:53 2017_x000D_	36.6047	71.763	130.141	2.2714	1	43.8351	72.6887	168.986	2.94936	7.28942		10.9185	0
16065	Tue Mar 28 11:30:53 2017_x000D_	36.2962	71.5699	132.413	2.31105	1	43.8351	72.6887	168.986	2.94936	7.62146		13.6018	0
16066	Tue Mar 28 11:30:53 2017_x000D_	36.0833	71.1696	132.409	2.31098	1	43.8351	72.6887	168.986	2.94936	7.89924		10.9658	0
16067	Tue Mar 28 11:30:53 2017_x000D_	35.8729	70.8707	130.577	2.279	1	43.8351	72.6887	168.986	2.94936	8.16711		8.58374	64.7118
16068	Tue Mar 28 11:30:53 2017_x000D_	35.6653	70.6738	130.578	2.27902	1	41.8392	73.5068	172.345	3.00799	6.79286		15.1939	0
16069	Tue Mar 28 11:30:53 2017_x000D_	35.3512	70.2765	128.344	2.24003	1	41.8392	73.5068	172.345	3.00799	7.24769		8.59222	0
16070	Tue Mar 28 11:30:53 2017_x000D_	35.1434	70.0794	128.346	2.24005	1	41.8392	73.5068	172.345	3.00799	7.52202		17.1951	0
16071	Tue Mar 28 11:30:53 2017_x000D_	34.7275	69.685	128.348	2.2401	1	41.8392	73.5068	172.345	3.00799	8.07356		9.66945	54.0197
16072	Tue Mar 28 11:30:53 2017_x000D_	34.6176	69.382	128.882	2.24942	1	40.0808	73.8946	180	3.14159	7.08591		15.2169	0
16073	Tue Mar 28 11:30:53 2017_x000D_	34.3029	68.9842	130.14	2.27138	1	40.0808	73.8946	180	3.14159	7.58262		6.79674	0
16074	Tue Mar 28 11:30:53 2017_x000D_	34.0975	68.8886	128.349	2.2401	1	40.0808	73.8946	180	3.14159	7.80128		6.834	0
16075	Tue Mar 28 11:30:53 2017_x000D_	33.9903	68.6876	130.578	2.27901	1	40.0808	73.8946	180	3.14159	8.01293		6.82571	54.0297
16076	Tue Mar 28 11:30:53 2017_x000D_	33.8835	68.4867	128.346	2.24005	1	38.3221	74.2826	180	3.14159	7.30025		15.2614	0
16077	Tue Mar 28 11:30:53 2017_x000D_	33.5678	68.0878	130.575	2.27896	1	38.3221	74.2826	180	3.14159	7.8089		4.29932	0
16078	Tue Mar 28 11:30:53 2017_x000D_	33.4638	67.9892	130.14	2.27138	1	38.3221	74.2826	180	3.14159	7.95047		11.0191	0
16079	Tue Mar 28 11:30:53 2017_x000D_	33.2523	67.6889	128.346	2.24005	1	38.3221	74.2826	180	3.14159	8.31744		8.62822	0
16080	Tue Mar 28 11:30:53 2017_x000D_	33.0437	67.4909	128.347	2.24008	1	38.3221	74.2826	180	3.14159	8.60167		11.0184	59.1931
16081	Tue Mar 28 11:30:54 2017_x000D_	32.8321	67.1907	130.139	2.27136	1	36.3558	74.4463	172.345	3.00799	8.06599		6.85006	0
16082	Tue Mar 28 11:30:54 2017_x000D_	32.7247	66.9892	132.397	2.31076	1	36.3558	74.4463	172.345	3.00799	8.29417		17.2822	0
16083	Tue Mar 28 11:30:54 2017_x000D_	32.3066	66.5929	140.597	2.45388	1	36.3558	74.4463	172.345	3.00799	8.83583		0	0
16084	Tue Mar 28 11:30:54 2017_x000D_	32.3066	66.5929	140.597	2.45388	1	36.3558	74.4463	172.345	3.00799	8.83583		6.83172	14.7069
16085	Tue Mar 28 11:30:54 2017_x000D_	32.199	66.3922	160.387	2.79928	1	35.911	74.6524	180	3.14159	9.05593		6.81473	0
16086	Tue Mar 28 11:30:54 2017_x000D_	31.9928	66.2969	176.061	3.07285	1	35.911	74.6524	180	3.14159	9.22858		6.09042	0
16087	Tue Mar 28 11:30:54 2017_x000D_	31.7899	66.3037	187.575	3.27381	1	35.911	74.6524	180	3.14159	9.31044		3.03771	0
16088	Tue Mar 28 11:30:54 2017_x000D_	31.6887	66.3071	193.795	3.38237	1	35.911	74.6524	180	3.14159	9.35264		12.1862	46.256
16089	Tue Mar 28 11:30:54 2017_x000D_	31.2827	66.3201	207.166	3.61573	1	34.3792	74.8283	180	3.14159	9.05416		8.67719	0
16090	Tue Mar 28 11:30:54 2017_x000D_	31.0854	66.5316	212.443	3.70782	1	34.3792	74.8283	180	3.14159	8.92661		6.82772	0
16091	Tue Mar 28 11:30:54 2017_x000D_	30.8855	66.6404	222.888	3.89014	1	34.3792	74.8283	180	3.14159	8.90211		6.83562	0
16092	Tue Mar 28 11:30:54 2017_x000D_	30.6853	66.7492	229.079	3.99818	1	34.3792	74.8283	180	3.14159	8.88351		11.0766	13.052
16093	Tue Mar 28 11:30:54 2017_x000D_	30.4909	67.0631	231.036	4.03235	1	33.9443	74.8162	180	3.14159	8.48743		19.6639	0
16094	Tue Mar 28 11:30:54 2017_x000D_	30.099	67.5885	232.85	4.06399	1	33.9443	74.8162	180	3.14159	8.18694		15.332	0
16095	Tue Mar 28 11:30:54 2017_x000D_	29.701	67.9091	231.036	4.03234	1	33.9443	74.8162	180	3.14159	8.10639		17.9266	0
16096	Tue Mar 28 11:30:54 2017_x000D_	29.4107	68.4314	226.965	3.96129	1	33.9443	74.8162	180	3.14159	7.83066		8.68128	0
16097	Tue Mar 28 11:30:54 2017_x000D_	29.2132	68.6429	226.965	3.96129	1	33.9443	74.8162	180	3.14159	7.77772		21.7118	19.5765
16098	Tue Mar 28 11:30:54 2017_x000D_	28.7193	69.1719	222.891	3.89019	1	33.292	74.7981	169.997	2.967	7.25008		6.85453	0
16099	Tue Mar 28 11:30:54 2017_x000D_	28.5186	69.2811	220.641	3.85091	1	33.292	74.7981	169.997	2.967	7.29538		19.6516	0
16100	Tue Mar 28 11:30:54 2017_x000D_	28.0215	69.7077	218.854	3.81973	1	33.292	74.7981	169.997	2.967	7.32737		0	0
16101	Tue Mar 28 11:30:54 2017_x000D_	28.0215	69.7077	218.854	3.81973	1	33.292	74.7981	169.997	2.967	7.32737		15.3446	50.6544
16102	Tue Mar 28 11:30:54 2017_x000D_	27.6232	70.0286	216.497	3.77858	1	32.2643	73.4584	198.113	3.45772	5.7709		19.6601	0
16103	Tue Mar 28 11:30:55 2017_x000D_	27.1259	70.4554	214.896	3.75065	1	32.2643	73.4584	198.113	3.45772	5.95157		6.86124	0
16104	Tue Mar 28 11:30:55 2017_x000D_	26.925	70.5647	212.459	3.70811	1	32.2643	73.4584	198.113	3.45772	6.07302		11.0622	0
16105	Tue Mar 28 11:30:55 2017_x000D_	26.6255	70.7798	213.997	3.73496	1	32.2643	73.4584	198.113	3.45772	6.24267		17.8989	32.4558
16106	Tue Mar 28 11:30:55 2017_x000D_	26.1249	71.1044	214.896	3.75064	1	31.6514	72.5669	220.01	3.8399	5.71674		9.6956	0
16107	Tue Mar 28 11:30:55 2017_x000D_	25.822	71.2171	213.996	3.73494	1	31.6514	72.5669	220.01	3.8399	5.98363		15.3573	0
16108	Tue Mar 28 11:30:55 2017_x000D_	25.4234	71.5383	216.496	3.77857	1	31.6514	72.5669	220.01	3.8399	6.31237		13.732	0
16109	Tue Mar 28 11:30:55 2017_x000D_	25.0214	71.7572	216.495	3.77855	1	31.6514	72.5669	220.01	3.8399	6.67926		8.694	0
16110	Tue Mar 28 11:30:55 2017_x000D_	24.8236	71.969	216.496	3.77856	1	31.6514	72.5669	220.01	3.8399	6.85393		22.1592	37.8978
16111	Tue Mar 28 11:30:55 2017_x000D_	24.2236	72.3998	216.495	3.77856	1	31.0483	71.4569	253.075	4.41699	6.88953		8.69824	0
16112	Tue Mar 28 11:30:55 2017_x000D_	24.0257	72.6117	216.496	3.77857	1	31.0483	71.4569	253.075	4.41699	7.11691		22.1676	0
16113	Tue Mar 28 11:30:55 2017_x000D_	23.4255	73.0427	216.496	3.77857	1	31.0483	71.4569	253.075	4.41699	7.786		8.69824	0
16114	Tue Mar 28 11:30:55 2017_x000D_	23.2276	73.2546	216.497	3.77858	1	31.0483	71.4569	253.075	4.41699	8.02465		6.87344	45.8806
16115	Tue Mar 28 11:30:55 2017_x000D_	23.0264	73.3642	218.852	3.81968	1	30.0097	70.3343	223.711	3.90449	7.61228		22.1784	0
16116	Tue Mar 28 11:30:55 2017_x000D_	22.4259	73.7954	218.851	3.81968	1	30.0097	70.3343	223.711	3.90449	8.33626		6.87871	0
16117	Tue Mar 28 11:30:55 2017_x000D_	22.2245	73.905	216.496	3.77856	1	30.0097	70.3343	223.711	3.90449	8.565		11.0926	0
16118	Tue Mar 28 11:30:55 2017_x000D_	22.0299	74.2194	218.852	3.81969	1	30.0097	70.3343	223.711	3.90449	8.87531		20.6431	68.9908
16119	Tue Mar 28 11:30:55 2017_x000D_	21.4256	74.5485	216.496	3.77857	1	28.3373	68.7558	184.195	3.21481	9.01815		8.70248	0
16120	Tue Mar 28 11:30:55 2017_x000D_	21.2276	74.7605	216.497	3.77858	1	28.3373	68.7558	184.195	3.21481	9.30614		22.2	0
16121	Tue Mar 28 11:30:55 2017_x000D_	20.6265	75.1921	216.497	3.77858	1	28.3373	68.7558	184.195	3.21481	10.044		8.70892	0
16122	Tue Mar 28 11:30:55 2017_x000D_	20.4284	75.4043	216.497	3.77859	1	28.3373	68.7558	184.195	3.21481	10.3321		19.4754	0
16123	Tue Mar 28 11:30:55 2017_x000D_	19.8202	75.6313	216.495	3.77856	1	28.3373	68.7558	184.195	3.21481	10.9459		8.70892	35.0063
16124	Tue Mar 28 11:30:56 2017_x000D_	19.6221	75.8435	216.496	3.77857	1	27.2683	68.288	206.037	3.59602	10.7494		17.4219	0
16125	Tue Mar 28 11:30:56 2017_x000D_	19.2257	76.2679	216.497	3.77859	1	27.2683	68.288	206.037	3.59602	11.3297		6.89092	0
16126	Tue Mar 28 11:30:56 2017_x000D_	19.024	76.3778	218.85	3.81965	1	27.2683	68.288	206.037	3.59602	11.5505		8.71096	0
16127	Tue Mar 28 11:30:56 2017_x000D_	18.8258	76.59	218.85	3.81966	1	27.2683	68.288	206.037	3.59602	11.8406		9.74544	49.5104
16128	Tue Mar 28 11:30:56 2017_x000D_	18.5215	76.7037	218.235	3.80893	1	25.7732	67.5892	188.926	3.29738	11.6474		11.1162	0
16129	Tue Mar 28 11:30:56 2017_x000D_	18.2205	76.9198	216.496	3.77857	1	25.7732	67.5892	188.926	3.29738	12.0043		6.89499	0
16130	Tue Mar 28 11:30:56 2017_x000D_	18.0187	77.0298	218.849	3.81963	1	25.7732	67.5892	188.926	3.29738	12.2171		13.0707	0
16131	Tue Mar 28 11:30:56 2017_x000D_	17.7213	77.3482	218.236	3.80893	1	25.7732	67.5892	188.926	3.29738	12.6519		4.35972	0
16132	Tue Mar 28 11:30:56 2017_x000D_	17.6221	77.4544	218.85	3.81965	1	25.7732	67.5892	188.926	3.29738	12.797		11.1138	98.0791
16133	Tue Mar 28 11:30:56 2017_x000D_	17.3212	77.6705	220.633	3.85077	1	22.5052	67.4969	181.324	3.1647	11.4182		6.91103	0
16134	Tue Mar 28 11:30:56 2017_x000D_	17.1189	77.7807	214.9	3.75071	1	22.5052	67.4969	181.324	3.1647	11.609		6.90026	0
16135	Tue Mar 28 11:30:56 2017_x000D_	16.9169	77.8907	212.47	3.7083	1	22.5052	67.4969	181.324	3.1647	11.8009		6.1441	0
16136	Tue Mar 28 11:30:56 2017_x000D_	16.9234	78.0954	199.595	3.48358	1	22.5052	67.4969	181.324	3.1647	11.9785		0.0127279	85.8351
16137	Tue Mar 28 11:30:56 2017_x000D_	16.9231	78.0951	188.134	3.28356	1	19.6912	66.9795	180	3.14159	11.4551		6.15504	0
16138	Tue Mar 28 11:30:56 2017_x000D_	17.1281	78.0868	170.303	2.97235	1	19.6912	66.9795	180	3.14159	11.3992		3.08657	0
16139	Tue Mar 28 11:30:56 2017_x000D_	17.2309	78.0826	163.769	2.85831	1	19.6912	66.9795	180	3.14159	11.3724		4.35096	0
16140	Tue Mar 28 11:30:56 2017_x000D_	17.1317	78.1884	154.318	2.69336	1	19.6912	66.9795	180	3.14159	11.4974		3.0914	78.8968
16141	Tue Mar 28 11:30:56 2017_x000D_	17.1286	78.0854	135.059	2.35723	1	17.0653	67.1244	180	3.14159	10.9612		4.34276	0
16142	Tue Mar 28 11:30:56 2017_x000D_	17.0228	77.9866	122.599	2.13975	1	17.0653	67.1244	180	3.14159	10.8623		3.07411	0
16143	Tue Mar 28 11:30:56 2017_x000D_	16.9204	77.9904	112.313	1.96023	1	17.0653	67.1244	180	3.14159	10.867		6.13839	0
16144	Tue Mar 28 11:30:56 2017_x000D_	16.9136	77.7859	106.803	1.86406	1	17.0653	67.1244	180	3.14159	10.6626		6.85621	0
16145	Tue Mar 28 11:30:57 2017_x000D_	16.8041	77.5853	98.0294	1.71094	1	17.0653	67.1244	180	3.14159	10.4642		9.22759	65.4561
16146	Tue Mar 28 11:30:57 2017_x000D_	16.7934	77.2779	97.7289	1.70569	1	14.8843	67.0628	180	3.14159	10.392		12.2955	0
16147	Tue Mar 28 11:30:57 2017_x000D_	16.7791	76.8683	97.7279	1.70567	1	14.8843	67.0628	180	3.14159	9.9869		28.3583	0
16148	Tue Mar 28 11:30:57 2017_x000D_	16.541	75.9535	103.932	1.81396	1	14.8843	67.0628	180	3.14159	9.04374		12.6926	0
16149	Tue Mar 28 11:30:57 2017_x000D_	16.4237	75.547	106.798	1.86397	1	14.8843	67.0628	180	3.14159	8.62273		25.4021	59.1888
16150	Tue Mar 28 11:30:57 2017_x000D_	16.1888	74.7335	112.295	1.95992	1	12.9305	66.7885	180	3.14159	8.58717		12.3256	0
16151	Tue Mar 28 11:30:57 2017_x000D_	16.1744	74.3229	112.291	1.95985	1	12.9305	66.7885	180	3.14159	8.20305		11.117	0
16152	Tue Mar 28 11:30:57 2017_x000D_	15.9577	74.0223	113.322	1.97784	1	12.9305	66.7885	180	3.14159	7.84167		13.8068	0
16153	Tue Mar 28 11:30:57 2017_x000D_	15.7369	73.6185	118.648	2.0708	1	12.9305	66.7885	180	3.14159	7.38409		15.7297	26.1914
16154	Tue Mar 28 11:30:57 2017_x000D_	15.6156	73.1084	122.549	2.13889	1	12.0578	66.7639	180	3.14159	7.27397		19.7968	0
16155	Tue Mar 28 11:30:57 2017_x000D_	15.1846	72.6087	128.96	2.25077	1	12.0578	66.7639	180	3.14159	6.62862		13.824	0
16156	Tue Mar 28 11:30:57 2017_x000D_	14.9637	72.2043	128.957	2.25072	1	12.0578	66.7639	180	3.14159	6.16784		8.75411	0
16157	Tue Mar 28 11:30:57 2017_x000D_	14.75	72.0056	128.958	2.25075	1	12.0578	66.7639	180	3.14159	5.89265		22.3204	0
16158	Tue Mar 28 11:30:57 2017_x000D_	14.315	71.402	128.957	2.25072	1	12.0578	66.7639	180	3.14159	5.15819		8.76683	19.6488
16159	Tue Mar 28 11:30:57 2017_x000D_	14.101	71.203	128.958	2.25075	1	11.4031	66.7454	188.054	3.28216	5.21046		18.0675	0
16160	Tue Mar 28 11:30:57 2017_x000D_	13.7727	70.6981	124.996	2.18159	1	11.4031	66.7454	188.054	3.28216	4.60856		8.77531	0
16161	Tue Mar 28 11:30:57 2017_x000D_	13.5585	70.4989	124.998	2.18163	1	11.4031	66.7454	188.054	3.28216	4.32834		6.92875	0
16162	Tue Mar 28 11:30:57 2017_x000D_	13.4478	70.2962	122.56	2.13908	1	11.4031	66.7454	188.054	3.28216	4.09744		20.8052	53.2882
16163	Tue Mar 28 11:30:57 2017_x000D_	13.1153	69.6876	119.993	2.09428	1	12.3424	65.2378	217.321	3.79297	4.51642		8.78583	0
16164	Tue Mar 28 11:30:57 2017_x000D_	12.9009	69.4881	119.996	2.09433	1	12.3424	65.2378	217.321	3.79297	4.28684		16.7255	0
16165	Tue Mar 28 11:30:57 2017_x000D_	12.675	68.9784	118.664	2.07107	1	12.3424	65.2378	217.321	3.79297	3.75536		8.79636	0
16166	Tue Mar 28 11:30:57 2017_x000D_	12.4604	68.7786	118.667	2.07113	1	12.3424	65.2378	217.321	3.79297	3.54277		16.7267	42.3415
16167	Tue Mar 28 11:30:58 2017_x000D_	12.2344	68.2689	119.995	2.09431	1	13.2629	64.1679	259.415	4.52764	4.228		6.95725	0
16168	Tue Mar 28 11:30:58 2017_x000D_	12.123	68.0655	122.557	2.13903	1	13.2629	64.1679	259.415	4.52764	4.06087		9.83392	0
16169	Tue Mar 28 11:30:58 2017_x000D_	12.0081	67.7585	118.664	2.07107	1	13.2629	64.1679	259.415	4.52764	3.80354		6.96457	0
16170	Tue Mar 28 11:30:58 2017_x000D_	11.797	67.6619	119.997	2.09435	1	13.2629	64.1679	259.415	4.52764	3.78905		16.763	0
16171	Tue Mar 28 11:30:58 2017_x000D_	11.5705	67.1511	118.667	2.07113	1	13.2629	64.1679	259.415	4.52764	3.42983		9.31517	94.3726
16172	Tue Mar 28 11:30:58 2017_x000D_	11.5592	66.8408	119.991	2.09423	1	16.1569	62.9348	306.725	5.35337	6.03288		15.5982	0
16173	Tue Mar 28 11:30:58 2017_x000D_	11.2324	66.4364	122.553	2.13895	1	16.1569	62.9348	306.725	5.35337	6.04251		6.96634	0
16174	Tue Mar 28 11:30:58 2017_x000D_	11.1211	66.2326	119.993	2.09427	1	16.1569	62.9348	306.725	5.35337	6.01953		13.9463	0
16175	Tue Mar 28 11:30:58 2017_x000D_	10.8981	65.8247	119.993	2.09427	1	16.1569	62.9348	306.725	5.35337	6.00054		6.22318	54.2039
16176	Tue Mar 28 11:30:58 2017_x000D_	10.8905	65.6174	119.989	2.09421	1	17.9215	62.5466	352.129	6.14581	7.67234		8.83656	0
16177	Tue Mar 28 11:30:58 2017_x000D_	10.675	65.4166	119.992	2.09426	1	17.9215	62.5466	352.129	6.14581	7.79414		8.84065	0
16178	Tue Mar 28 11:30:58 2017_x000D_	10.4595	65.2156	119.995	2.09431	1	17.9215	62.5466	352.129	6.14581	7.92496		6.2264	0
16179	Tue Mar 28 11:30:58 2017_x000D_	10.4517	65.0082	119.992	2.09426	1	17.9215	62.5466	352.129	6.14581	7.86495		4.41908	53.1899
16180	Tue Mar 28 11:30:58 2017_x000D_	10.3441	64.9076	116.074	2.02587	1	19.487	61.7143	315	5.49779	9.68451		13.9636	0
16181	Tue Mar 28 11:30:58 2017_x000D_	10.121	64.4991	110.564	1.92971	1	19.487	61.7143	315	5.49779	9.77124		3.10667	0
16182	Tue Mar 28 11:30:58 2017_x000D_	10.0175	64.5025	95.0046	1.65814	1	19.487	61.7143	315	5.49779	9.87145		3.12542	0
16183	Tue Mar 28 11:30:58 2017_x000D_	10.0216	64.6066	89.1175	1.55539	1	19.487	61.7143	315	5.49779	9.89743		0.0134164	79.6441
16184	Tue Mar 28 11:30:58 2017_x000D_	10.0218	64.607	77.3402	1.34984	1	21.3191	59.793	293.147	5.11638	12.2802		3.12489	0
16185	Tue Mar 28 11:30:58 2017_x000D_	9.91771	64.6109	61.5218	1.07376	1	21.3191	59.793	293.147	5.11638	12.3776		3.11475	0
16186	Tue Mar 28 11:30:58 2017_x000D_	10.0215	64.6082	50.999	0.8901	1	21.3191	59.793	293.147	5.11638	12.281		0.0108167	0
16187	Tue Mar 28 11:30:58 2017_x000D_	10.0212	64.6084	42.7726	0.746523	1	21.3191	59.793	293.147	5.11638	12.2813		4.37494	0
16188	Tue Mar 28 11:30:59 2017_x000D_	10.1205	64.5016	25.7321	0.449109	1	21.3191	59.793	293.147	5.11638	12.1482		3.11248	46.7641
16189	Tue Mar 28 11:30:59 2017_x000D_	10.2242	64.4984	19.2766	0.336439	1	22.4583	58.729	315	5.49779	13.5262		8.78743	0
16190	Tue Mar 28 11:30:59 2017_x000D_	10.4241	64.2843	7.74447	0.135166	1	22.4583	58.729	315	5.49779	13.2546		6.23705	0
16191	Tue Mar 28 11:30:59 2017_x000D_	10.6319	64.2778	1.74146	0.0303943	1	22.4583	58.729	315	5.49779	13.0634		21.8261	0
16192	Tue Mar 28 11:30:59 2017_x000D_	11.3591	64.2557	1.74144	0.0303939	1	22.4583	58.729	315	5.49779	12.3991		15.5892	33.0837
16193	Tue Mar 28 11:30:59 2017_x000D_	11.8785	64.2399	1.74147	0.0303943	1	23.1516	57.8714	315	5.49779	12.9476		21.8049	0
16194	Tue Mar 28 11:30:59 2017_x000D_	12.605	64.218	7.45195	0.130061	1	23.1516	57.8714	315	5.49779	12.3089		9.34635	0
16195	Tue Mar 28 11:30:59 2017_x000D_	12.9164	64.2085	7.7514	0.135287	1	23.1516	57.8714	315	5.49779	12.0382		12.4526	0
16196	Tue Mar 28 11:30:59 2017_x000D_	13.3313	64.1961	13.6409	0.238079	1	23.1516	57.8714	315	5.49779	11.6808		6.94367	18.7103
16197	Tue Mar 28 11:30:59 2017_x000D_	13.535	64.0862	16.5013	0.288002	1	23.6074	57.4457	297.566	5.19351	12.0644		21.9794	0
16198	Tue Mar 28 11:30:59 2017_x000D_	14.2568	63.9606	20.2063	0.352667	1	23.6074	57.4457	297.566	5.19351	11.3964		6.93696	0
16199	Tue Mar 28 11:30:59 2017_x000D_	14.4603	63.8508	23.0319	0.401982	1	23.6074	57.4457	297.566	5.19351	11.1667		19.6243	0
16200	Tue Mar 28 11:30:59 2017_x000D_	15.0742	63.6249	23.0325	0.401993	1	23.6074	57.4457	297.566	5.19351	10.5356		6.93432	0
16201	Tue Mar 28 11:30:59 2017_x000D_	15.2776	63.5151	25.7559	0.449525	1	23.6074	57.4457	297.566	5.19351	10.3065		20.7924	85.9739
16202	Tue Mar 28 11:30:59 2017_x000D_	15.8874	63.1857	23.0308	0.401963	1	24.8153	54.8469	277.25	4.83893	12.2165		12.7849	0
16203	Tue Mar 28 11:30:59 2017_x000D_	16.2975	63.0698	25.7566	0.449538	1	24.8153	54.8469	277.25	4.83893	11.8393		6.92498	0
16204	Tue Mar 28 11:30:59 2017_x000D_	16.5006	62.9601	23.0314	0.401975	1	24.8153	54.8469	277.25	4.83893	11.6172		19.593	0
16205	Tue Mar 28 11:30:59 2017_x000D_	17.1135	62.7345	23.0321	0.401986	1	24.8153	54.8469	277.25	4.83893	11.0242		11.157	54.4819
16206	Tue Mar 28 11:30:59 2017_x000D_	17.4161	62.5183	21.9997	0.383967	1	25.33	53.1053	279.972	4.88644	12.2977		9.79512	0
16207	Tue Mar 28 11:30:59 2017_x000D_	17.7225	62.4055	20.201	0.352574	1	25.33	53.1053	279.972	4.88644	12.0153		19.5759	0
16208	Tue Mar 28 11:30:59 2017_x000D_	18.3349	62.1802	20.2009	0.352573	1	25.33	53.1053	279.972	4.88644	11.458		18.0336	0
16209	Tue Mar 28 11:31:00 2017_x000D_	18.8402	61.8546	21.9981	0.383939	1	25.33	53.1053	279.972	4.88644	10.8935		9.29201	52.6965
16210	Tue Mar 28 11:31:00 2017_x000D_	19.1498	61.8455	23.0317	0.401978	1	25.4084	51.3505	276.623	4.82798	12.2195		11.1462	0
16211	Tue Mar 28 11:31:00 2017_x000D_	19.4521	61.6295	21.9985	0.383946	1	25.4084	51.3505	276.623	4.82798	11.88		9.78075	0
16212	Tue Mar 28 11:31:00 2017_x000D_	19.7581	61.517	25.7585	0.449571	1	25.4084	51.3505	276.623	4.82798	11.6311		18.8007	0
16213	Tue Mar 28 11:31:00 2017_x000D_	20.3729	61.3955	23.0329	0.402	1	25.4084	51.3505	276.623	4.82798	11.2365		8.74898	79.966
16214	Tue Mar 28 11:31:00 2017_x000D_	20.5721	61.1825	23.0306	0.40196	1	25.0896	48.7041	267.69	4.67207	13.271		23.5144	0
16215	Tue Mar 28 11:31:00 2017_x000D_	21.2825	60.8513	19.2809	0.336515	1	25.0896	48.7041	267.69	4.67207	12.7298		9.27085	0
16216	Tue Mar 28 11:31:00 2017_x000D_	21.5914	60.8424	20.1983	0.352526	1	25.0896	48.7041	267.69	4.67207	12.6323		19.5179	0
16217	Tue Mar 28 11:31:00 2017_x000D_	22.202	60.6178	20.1982	0.352526	1	25.0896	48.7041	267.69	4.67207	12.2586		13.8004	0
16218	Tue Mar 28 11:31:00 2017_x000D_	22.6067	60.3991	20.1969	0.352503	1	25.0896	48.7041	267.69	4.67207	11.9557		19.5018	54.1617
16219	Tue Mar 28 11:31:00 2017_x000D_	23.2168	60.1747	20.1969	0.352503	1	24.7314	46.9346	268.676	4.68928	13.3264		6.89673	0
16220	Tue Mar 28 11:31:00 2017_x000D_	23.4191	60.0655	23.0323	0.401989	1	24.7314	46.9346	268.676	4.68928	13.1963		9.24377	0
16221	Tue Mar 28 11:31:00 2017_x000D_	23.7271	60.0567	22.0014	0.383996	1	24.7314	46.9346	268.676	4.68928	13.1605		17.9802	0
16222	Tue Mar 28 11:31:00 2017_x000D_	24.2308	59.7319	20.1955	0.352478	1	24.7314	46.9346	268.676	4.68928	12.8071		9.73615	19.7865
16223	Tue Mar 28 11:31:00 2017_x000D_	24.5354	59.6199	21.9993	0.383961	1	24.7607	46.2757	268.676	4.68928	13.3461		9.74282	0
16224	Tue Mar 28 11:31:00 2017_x000D_	24.8402	59.5078	20.1955	0.352479	1	24.7607	46.2757	268.676	4.68928	13.2323		19.4705	0
16225	Tue Mar 28 11:31:00 2017_x000D_	25.4493	59.2837	20.1955	0.352479	1	24.7607	46.2757	268.676	4.68928	13.0262		9.72667	0
16226	Tue Mar 28 11:31:00 2017_x000D_	25.7536	59.1718	22.0001	0.383974	1	24.7607	46.2757	268.676	4.68928	12.9343		16.5729	33.5309
16227	Tue Mar 28 11:31:00 2017_x000D_	26.2599	58.9508	23.0339	0.402018	1	24.5914	45.1709	268.676	4.68928	13.8805		9.22261	0
16228	Tue Mar 28 11:31:00 2017_x000D_	26.5672	58.9422	22.0019	0.384006	1	24.5914	45.1709	268.676	4.68928	13.9123		8.7193	0
16229	Tue Mar 28 11:31:00 2017_x000D_	26.7657	58.7299	21.9995	0.383964	1	24.5914	45.1709	268.676	4.68928	13.7322		16.5647	0
16230	Tue Mar 28 11:31:00 2017_x000D_	27.2717	58.5089	23.0337	0.402014	1	24.5914	45.1709	268.676	4.68928	13.6046		6.1463	0
16231	Tue Mar 28 11:31:01 2017_x000D_	27.4765	58.5033	23.0352	0.402039	1	24.5914	45.1709	268.676	4.68928	13.641		6.87804	19.7927
16232	Tue Mar 28 11:31:01 2017_x000D_	27.6782	58.3943	25.7697	0.449766	1	24.6208	44.5118	268.676	4.68928	14.2152		9.70489	0
16233	Tue Mar 28 11:31:01 2017_x000D_	27.9818	58.2826	22.0003	0.383978	1	24.6208	44.5118	268.676	4.68928	14.175		9.71822	0
16234	Tue Mar 28 11:31:01 2017_x000D_	28.2858	58.1707	20.1942	0.352455	1	24.6208	44.5118	268.676	4.68928	14.1421		6.87134	0
16235	Tue Mar 28 11:31:01 2017_x000D_	28.4873	58.0618	23.0349	0.402035	1	24.6208	44.5118	268.676	4.68928	14.0909		12.6572	32.9966
16236	Tue Mar 28 11:31:01 2017_x000D_	28.8934	57.9474	25.7719	0.449804	1	24.6697	43.413	292.199	5.09983	15.1357		4.36368	0
16237	Tue Mar 28 11:31:01 2017_x000D_	28.9929	57.8413	34.7812	0.607047	1	24.6697	43.413	292.199	5.09983	15.0621		0.0134164	0
16238	Tue Mar 28 11:31:01 2017_x000D_	28.9933	57.8411	42.8312	0.747545	1	24.6697	43.413	292.199	5.09983	15.062		0.0108167	0
16239	Tue Mar 28 11:31:01 2017_x000D_	28.9936	57.8409	51.0215	0.890493	1	24.6697	43.413	292.199	5.09983	15.0619		9.27447	86.1827
16240	Tue Mar 28 11:31:01 2017_x000D_	29.0032	58.1499	70.6326	1.23277	1	25.8797	40.8075	280.926	4.90309	17.6214		4.34658	0
16241	Tue Mar 28 11:31:01 2017_x000D_	28.904	58.2555	79.9286	1.39502	1	25.8797	40.8075	280.926	4.90309	17.7082		6.17937	0
16242	Tue Mar 28 11:31:01 2017_x000D_	28.9097	58.4614	97.6569	1.70443	1	25.8797	40.8075	280.926	4.90309	17.912		3.05841	0
16243	Tue Mar 28 11:31:01 2017_x000D_	29.0116	58.4583	106.302	1.85532	1	25.8797	40.8075	280.926	4.90309	17.9265		3.04333	48.2397
16244	Tue Mar 28 11:31:01 2017_x000D_	29.113	58.4553	121.89	2.12738	1	26.3854	39.2811	275.286	4.80464	19.3672		6.92277	0
16245	Tue Mar 28 11:31:01 2017_x000D_	29.0042	58.2518	132.283	2.30877	1	26.3854	39.2811	275.286	4.80464	19.1506		0.0127279	0
16246	Tue Mar 28 11:31:01 2017_x000D_	29.0039	58.2521	140.436	2.45107	1	26.3854	39.2811	275.286	4.80464	19.1509		3.08559	0
16247	Tue Mar 28 11:31:01 2017_x000D_	29.0006	58.1493	150.893	2.63358	1	26.3854	39.2811	275.286	4.80464	19.0486		9.72426	0
16248	Tue Mar 28 11:31:01 2017_x000D_	28.6906	58.0546	154.809	2.70192	1	26.3854	39.2811	275.286	4.80464	18.9145		8.7359	40.2696
16249	Tue Mar 28 11:31:01 2017_x000D_	28.4799	57.8536	154.805	2.70186	1	26.663	37.9678	274.972	4.79917	19.9686		23.4489	0
16250	Tue Mar 28 11:31:01 2017_x000D_	27.7543	57.563	150.896	2.63363	1	26.663	37.9678	274.972	4.79917	19.6256		9.73439	0
16251	Tue Mar 28 11:31:01 2017_x000D_	27.4441	57.4678	146.851	2.56304	1	26.663	37.9678	274.972	4.79917	19.5156		24.1562	0
16252	Tue Mar 28 11:31:02 2017_x000D_	26.8135	56.9671	144.489	2.5218	1	26.663	37.9678	274.972	4.79917	18.9999		6.8952	38.6989
16253	Tue Mar 28 11:31:02 2017_x000D_	26.6056	56.8691	138.494	2.41718	1	27.3678	36.8874	294.768	5.14467	19.9962		21.913	0
16254	Tue Mar 28 11:31:02 2017_x000D_	26.077	56.365	134.269	2.34344	1	27.3678	36.8874	294.768	5.14467	19.5203		13.158	0
16255	Tue Mar 28 11:31:02 2017_x000D_	25.7596	56.0623	130.076	2.27025	1	27.3678	36.8874	294.768	5.14467	19.2422		8.77635	0
16256	Tue Mar 28 11:31:02 2017_x000D_	25.5478	55.8605	130.077	2.27027	1	27.3678	36.8874	294.768	5.14467	19.0602		25.0871	0
16257	Tue Mar 28 11:31:02 2017_x000D_	25.1143	55.1454	128.296	2.23919	1	27.3678	36.8874	294.768	5.14467	18.3965		13.173	99.5609
16258	Tue Mar 28 11:31:02 2017_x000D_	24.7964	54.8425	127.687	2.22856	1	29.453	34.3056	294.768	5.14467	21.0582		19.9359	0
16259	Tue Mar 28 11:31:02 2017_x000D_	24.3687	54.3339	125.958	2.19838	1	29.453	34.3056	294.768	5.14467	20.6636		11.2298	0
16260	Tue Mar 28 11:31:02 2017_x000D_	24.1531	54.0279	127.687	2.22857	1	29.453	34.3056	294.768	5.14467	20.422		8.81669	0
16261	Tue Mar 28 11:31:02 2017_x000D_	23.9403	53.8252	132.311	2.30926	1	29.453	34.3056	294.768	5.14467	20.2831		22.4951	75.6918
16262	Tue Mar 28 11:31:02 2017_x000D_	23.5086	53.2121	132.307	2.3092	1	31.0719	32.3704	315	5.49779	22.1716		8.81659	0
16263	Tue Mar 28 11:31:02 2017_x000D_	23.2959	53.0093	132.308	2.30921	1	31.0719	32.3704	315	5.49779	22.0552		8.81866	0
16264	Tue Mar 28 11:31:02 2017_x000D_	23.0832	52.8064	132.309	2.30922	1	31.0719	32.3704	315	5.49779	21.942		15.6236	0
16265	Tue Mar 28 11:31:02 2017_x000D_	22.7603	52.3978	134.4	2.34572	1	31.0719	32.3704	315	5.49779	21.6836		6.94885	51.853
16266	Tue Mar 28 11:31:02 2017_x000D_	22.5508	52.299	136.362	2.37996	1	32.2243	31.0822	315	5.49779	23.318		20.0097	0
16267	Tue Mar 28 11:31:02 2017_x000D_	22.1213	51.7887	138.464	2.41665	1	32.2243	31.0822	315	5.49779	23.0397		8.83779	0
16268	Tue Mar 28 11:31:02 2017_x000D_	21.9081	51.5854	138.463	2.41664	1	32.2243	31.0822	315	5.49779	22.9522		17.6861	0
16269	Tue Mar 28 11:31:02 2017_x000D_	21.4815	51.1785	138.462	2.41662	1	32.2243	31.0822	315	5.49779	22.7875		8.85052	28.151
16270	Tue Mar 28 11:31:02 2017_x000D_	21.268	50.9749	138.462	2.41662	1	32.9098	30.4414	315	5.49779	23.6042		8.85052	0
16271	Tue Mar 28 11:31:02 2017_x000D_	21.0545	50.7713	138.462	2.41661	1	32.9098	30.4414	315	5.49779	23.5341		8.85476	0
16272	Tue Mar 28 11:31:02 2017_x000D_	20.8409	50.5676	138.461	2.4166	1	32.9098	30.4414	315	5.49779	23.4675		17.7202	0
16273	Tue Mar 28 11:31:02 2017_x000D_	20.4134	50.16	138.46	2.41659	1	32.9098	30.4414	315	5.49779	23.3449		15.6537	0
16274	Tue Mar 28 11:31:03 2017_x000D_	19.9891	49.8563	136.362	2.37996	1	32.9098	30.4414	315	5.49779	23.3213		8.87173	65.69
16275	Tue Mar 28 11:31:03 2017_x000D_	19.7751	49.6522	136.362	2.37996	1	34.5094	28.9461	315	5.49779	25.4134		8.8739	0
16276	Tue Mar 28 11:31:03 2017_x000D_	19.561	49.4481	136.362	2.37996	1	34.5094	28.9461	315	5.49779	25.373		17.7583	0
16277	Tue Mar 28 11:31:03 2017_x000D_	19.1326	49.0396	136.362	2.37996	1	34.5094	28.9461	315	5.49779	25.3021		8.88445	0
16278	Tue Mar 28 11:31:03 2017_x000D_	18.9183	48.8352	136.362	2.37996	1	34.5094	28.9461	315	5.49779	25.2717		15.7238	46.9311
16279	Tue Mar 28 11:31:03 2017_x000D_	18.5933	48.424	134.263	2.34333	1	35.6522	27.8778	315	5.49779	26.7049		6.99964	0
16280	Tue Mar 28 11:31:03 2017_x000D_	18.3824	48.3242	136.362	2.37996	1	35.6522	27.8778	315	5.49779	26.7638		4.46028	0
16281	Tue Mar 28 11:31:03 2017_x000D_	18.2748	48.2216	136.362	2.37996	1	35.6522	27.8778	315	5.49779	26.7553		15.7388	0
16282	Tue Mar 28 11:31:03 2017_x000D_	17.9495	47.81	134.264	2.34335	1	35.6522	27.8778	315	5.49779	26.6585		7.00635	37.5432
16283	Tue Mar 28 11:31:03 2017_x000D_	17.7384	47.7101	136.362	2.37996	1	36.5664	27.0232	315	5.49779	27.9722		11.3731	0
16284	Tue Mar 28 11:31:03 2017_x000D_	17.5199	47.4003	134.265	2.34336	1	36.5664	27.0232	315	5.49779	27.8926		8.9099	0
16285	Tue Mar 28 11:31:03 2017_x000D_	17.305	47.1953	134.265	2.34337	1	36.5664	27.0232	315	5.49779	27.8911		8.91424	0
16286	Tue Mar 28 11:31:03 2017_x000D_	17.0899	46.9903	134.265	2.34337	1	36.5664	27.0232	315	5.49779	27.893		4.45801	0
16287	Tue Mar 28 11:31:03 2017_x000D_	16.9825	46.8876	130.105	2.27075	1	36.5664	27.0232	315	5.49779	27.8949		8.91602	33.2237
16288	Tue Mar 28 11:31:03 2017_x000D_	16.7677	46.6822	122.034	2.1299	1	37.2623	26.1617	297.566	5.19351	29.0021		3.14556	0
16289	Tue Mar 28 11:31:03 2017_x000D_	16.7644	46.5774	115.63	2.01812	1	37.2623	26.1617	297.566	5.19351	28.9303		3.15876	0
16290	Tue Mar 28 11:31:03 2017_x000D_	16.7688	46.6826	97.9213	1.70905	1	37.2623	26.1617	297.566	5.19351	29.0016		6.99335	0
16291	Tue Mar 28 11:31:03 2017_x000D_	16.6723	46.8948	88.9847	1.55308	1	37.2623	26.1617	297.566	5.19351	29.22		3.12167	103.273
16292	Tue Mar 28 11:31:03 2017_x000D_	16.6689	46.7908	70.7925	1.23556	1	39.777	23.8108	315	5.49779	32.5893		3.15485	0
16293	Tue Mar 28 11:31:03 2017_x000D_	16.6725	46.8959	64.1181	1.11907	1	39.777	23.8108	315	5.49779	32.661		4.37846	0
16294	Tue Mar 28 11:31:03 2017_x000D_	16.7724	46.7895	46.8505	0.817696	1	39.777	23.8108	315	5.49779	32.5151		3.14029	0
16295	Tue Mar 28 11:31:04 2017_x000D_	16.7684	46.6849	36.209	0.631966	1	39.777	23.8108	315	5.49779	32.4441		6.93778	84.5147
16296	Tue Mar 28 11:31:04 2017_x000D_	16.9722	46.5756	25.4991	0.445043	1	41.835	21.887	315	5.49779	35.0383		4.39584	0
16297	Tue Mar 28 11:31:04 2017_x000D_	17.0722	46.4685	16.1412	0.281716	1	41.835	21.887	315	5.49779	34.8919		6.23546	0
16298	Tue Mar 28 11:31:04 2017_x000D_	17.28	46.464	16.1423	0.281737	1	41.835	21.887	315	5.49779	34.7416		22.6434	0
16299	Tue Mar 28 11:31:04 2017_x000D_	18.0004	46.2388	16.9339	0.295552	1	41.835	21.887	315	5.49779	34.0749		9.82197	0
16300	Tue Mar 28 11:31:04 2017_x000D_	18.3083	46.1275	18.9649	0.331	1	41.835	21.887	315	5.49779	33.7803		15.8562	46.9566
16301	Tue Mar 28 11:31:04 2017_x000D_	18.824	46.0117	22.7491	0.397046	1	42.9784	20.8181	315	5.49779	34.902		20.8248	0
16302	Tue Mar 28 11:31:04 2017_x000D_	19.4361	45.6843	25.5036	0.445122	1	42.9784	20.8181	315	5.49779	34.2428		9.82197	0
16303	Tue Mar 28 11:31:04 2017_x000D_	19.744	45.573	29.5029	0.514924	1	42.9784	20.8181	315	5.49779	33.9506		20.8154	0
16304	Tue Mar 28 11:31:04 2017_x000D_	20.3558	45.2457	32.1132	0.560481	1	42.9784	20.8181	315	5.49779	33.294		11.1902	46.963
16305	Tue Mar 28 11:31:04 2017_x000D_	20.6599	45.0297	33.6775	0.587783	1	44.122	19.7491	339.508	5.92553	34.4903		8.79111	0
16306	Tue Mar 28 11:31:04 2017_x000D_	20.8603	44.8159	33.6766	0.587768	1	44.122	19.7491	339.508	5.92553	34.1972		18.0786	0
16307	Tue Mar 28 11:31:04 2017_x000D_	21.3679	44.4911	34.5911	0.603729	1	44.122	19.7491	339.508	5.92553	33.6142		11.186	0
16308	Tue Mar 28 11:31:04 2017_x000D_	21.6719	44.2752	36.2199	0.632157	1	44.122	19.7491	339.508	5.92553	33.2496		18.0669	118.262
16309	Tue Mar 28 11:31:04 2017_x000D_	22.1791	43.9505	32.1114	0.56045	1	47.6994	18.0932	331.548	5.78661	36.3302		6.92824	0
16310	Tue Mar 28 11:31:04 2017_x000D_	22.3827	43.8415	29.4997	0.514868	1	47.6994	18.0932	331.548	5.78661	36.1097		20.7764	0
16311	Tue Mar 28 11:31:04 2017_x000D_	22.9934	43.5149	32.1123	0.560465	1	47.6994	18.0932	331.548	5.78661	35.4492		6.92418	0
16312	Tue Mar 28 11:31:04 2017_x000D_	23.1969	43.406	29.5001	0.514874	1	47.6994	18.0932	331.548	5.78661	35.2294		13.8443	0
16313	Tue Mar 28 11:31:04 2017_x000D_	23.6038	43.1883	29.5002	0.514876	1	47.6994	18.0932	331.548	5.78661	34.7903		20.763	82.8851
16314	Tue Mar 28 11:31:04 2017_x000D_	24.2141	42.8619	32.1137	0.560489	1	50.1639	16.8444	0	0	36.7465		8.77633	0
16315	Tue Mar 28 11:31:04 2017_x000D_	24.4141	42.6484	32.1126	0.56047	1	50.1639	16.8444	0	0	36.4541		9.77455	0
16316	Tue Mar 28 11:31:05 2017_x000D_	24.7205	42.5376	28.1438	0.491202	1	50.1639	16.8444	0	0	36.1595		19.8443	0
16317	Tue Mar 28 11:31:05 2017_x000D_	25.224	42.1086	29.498	0.514838	1	50.1639	16.8444	0	0	35.5004		9.28669	38.5956
16318	Tue Mar 28 11:31:05 2017_x000D_	25.5335	42.1027	28.1438	0.491202	1	51.2869	16.2167	340.522	5.94323	36.5147		22.3113	0
16319	Tue Mar 28 11:31:05 2017_x000D_	26.1398	41.672	28.1423	0.491175	1	51.2869	16.2167	340.522	5.94323	35.782		11.1577	0
16320	Tue Mar 28 11:31:05 2017_x000D_	26.443	41.4566	29.4986	0.514847	1	51.2869	16.2167	340.522	5.94323	35.4157		19.5299	0
16321	Tue Mar 28 11:31:05 2017_x000D_	27.0553	41.2355	29.5002	0.514876	1	51.2869	16.2167	340.522	5.94323	34.8297		8.76785	35.5422
16322	Tue Mar 28 11:31:05 2017_x000D_	27.2551	41.0222	29.4989	0.514853	1	52.3995	15.8096	315	5.49779	35.6078		9.75919	0
16323	Tue Mar 28 11:31:05 2017_x000D_	27.5611	40.9118	30.6786	0.535443	1	52.3995	15.8096	315	5.49779	35.3138		18.0145	0
16324	Tue Mar 28 11:31:05 2017_x000D_	28.0668	40.588	29.4992	0.514859	1	52.3995	15.8096	315	5.49779	34.7282		6.9053	0
16325	Tue Mar 28 11:31:05 2017_x000D_	28.2698	40.4795	32.1155	0.560522	1	52.3995	15.8096	315	5.49779	34.5086		11.1427	105.453
16326	Tue Mar 28 11:31:05 2017_x000D_	28.5726	40.2644	33.683	0.587879	1	55.8711	16.3609	315	5.49779	36.2848		16.6033	0
16327	Tue Mar 28 11:31:05 2017_x000D_	29.081	40.0457	32.1164	0.560538	1	55.8711	16.3609	315	5.49779	35.7586		8.76156	0
16328	Tue Mar 28 11:31:05 2017_x000D_	29.2806	39.8325	32.1154	0.560519	1	55.8711	16.3609	315	5.49779	35.4679		13.7919	0
16329	Tue Mar 28 11:31:05 2017_x000D_	29.686	39.6157	32.1158	0.560527	1	55.8711	16.3609	315	5.49779	35.0206		6.8933	0
16330	Tue Mar 28 11:31:05 2017_x000D_	29.8886	39.5073	29.4986	0.514848	1	55.8711	16.3609	315	5.49779	34.7972		13.7866	73.034
16331	Tue Mar 28 11:31:05 2017_x000D_	30.2938	39.2905	29.4987	0.51485	1	58.2501	16.8776	10.5043	0.183335	35.8314		8.75718	0
16332	Tue Mar 28 11:31:05 2017_x000D_	30.4934	39.0775	29.4974	0.514826	1	58.2501	16.8776	10.5043	0.183335	35.5425		6.16895	0
16333	Tue Mar 28 11:31:05 2017_x000D_	30.699	39.0739	29.4989	0.514853	1	58.2501	16.8776	10.5043	0.183335	35.3799		11.1204	0
16334	Tue Mar 28 11:31:05 2017_x000D_	31.0011	38.8591	28.1392	0.491121	1	58.2501	16.8776	10.5043	0.183335	35.0099		6.88659	94.9764
16335	Tue Mar 28 11:31:05 2017_x000D_	31.2035	38.7508	25.4824	0.444752	1	61.2611	17.8557	0	0	36.6069		12.692	0
16336	Tue Mar 28 11:31:05 2017_x000D_	31.6115	38.6389	28.1407	0.491148	1	61.2611	17.8557	0	0	36.2083		4.38064	0
16337	Tue Mar 28 11:31:05 2017_x000D_	31.7114	38.5324	32.1181	0.560566	1	61.2611	17.8557	0	0	36.0654		13.7838	0
16338	Tue Mar 28 11:31:06 2017_x000D_	32.1166	38.3158	40.454	0.706055	1	61.2611	17.8557	0	0	35.6092		0.0108167	46.1725
16339	Tue Mar 28 11:31:06 2017_x000D_	32.1169	38.3156	49.0189	0.855541	1	62.7766	18.1241	7.92011	0.138232	36.7112		0.0108167	0
16340	Tue Mar 28 11:31:06 2017_x000D_	32.1171	38.3153	57.4412	1.00254	1	62.7766	18.1241	7.92011	0.138232	36.7109		6.95094	0
16341	Tue Mar 28 11:31:06 2017_x000D_	32.0205	38.5259	67.9753	1.18639	1	62.7766	18.1241	7.92011	0.138232	36.9076		4.40237	0
16342	Tue Mar 28 11:31:06 2017_x000D_	32.126	38.6279	88.6668	1.54753	1	62.7766	18.1241	7.92011	0.138232	36.8763		6.27533	0
16343	Tue Mar 28 11:31:06 2017_x000D_	32.1317	38.837	94.5762	1.65067	1	62.7766	18.1241	7.92011	0.138232	36.9883		4.39143	41.2138
16344	Tue Mar 28 11:31:06 2017_x000D_	32.2364	38.9393	115.075	2.00844	1	64.0631	18.606	6.58866	0.114994	37.7675		3.05733	0
16345	Tue Mar 28 11:31:06 2017_x000D_	32.3383	38.9378	133.667	2.33292	1	64.0631	18.606	6.58866	0.114994	37.6808		0.00848528	0
16346	Tue Mar 28 11:31:06 2017_x000D_	32.3381	38.938	142.05	2.47923	1	64.0631	18.606	6.58866	0.114994	37.6811		7.0168	0
16347	Tue Mar 28 11:31:06 2017_x000D_	32.2294	38.7309	148.675	2.59486	1	64.0631	18.606	6.58866	0.114994	37.6616		0.0182483	41.2043
16348	Tue Mar 28 11:31:06 2017_x000D_	32.2293	38.7315	162.298	2.83263	1	65.3493	19.0878	0	0	38.5073		3.08158	0
16349	Tue Mar 28 11:31:06 2017_x000D_	32.1266	38.7335	168.919	2.94819	1	65.3493	19.0878	0	0	38.5966		6.94084	0
16350	Tue Mar 28 11:31:06 2017_x000D_	31.9184	38.6326	171.874	2.99977	1	65.3493	19.0878	0	0	38.725		18.4888	0
16351	Tue Mar 28 11:31:06 2017_x000D_	31.3022	38.6434	171.877	2.99983	1	65.3493	19.0878	0	0	39.2636		12.7634	14.5575
16352	Tue Mar 28 11:31:06 2017_x000D_	30.8881	38.5458	168.92	2.94822	1	65.7744	19.3218	0	0	39.8323		22.5642	0
16353	Tue Mar 28 11:31:06 2017_x000D_	30.1623	38.3485	162.307	2.83279	1	65.7744	19.3218	0	0	40.3762		9.82822	0
16354	Tue Mar 28 11:31:06 2017_x000D_	29.8502	38.2489	160.505	2.80134	1	65.7744	19.3218	0	0	40.6052		19.6364	0
16355	Tue Mar 28 11:31:06 2017_x000D_	29.2267	38.0497	152.812	2.66707	1	65.7744	19.3218	0	0	41.0666		8.87437	26.8711
16356	Tue Mar 28 11:31:06 2017_x000D_	29.0146	37.8435	152.809	2.66701	1	66.6352	19.5694	0	0	41.8241		9.83005	0
16357	Tue Mar 28 11:31:06 2017_x000D_	28.7025	37.7437	148.711	2.5955	1	66.6352	19.5694	0	0	42.0618		11.2835	0
16358	Tue Mar 28 11:31:06 2017_x000D_	28.3869	37.5391	150.245	2.62228	1	66.6352	19.5694	0	0	42.2592		23.7464	0
16359	Tue Mar 28 11:31:07 2017_x000D_	27.6556	37.2362	146.225	2.55211	1	66.6352	19.5694	0	0	42.7963		8.89564	0
16360	Tue Mar 28 11:31:07 2017_x000D_	27.4429	37.0296	146.223	2.55208	1	66.6352	19.5694	0	0	42.9057		22.6037	66.4801
16361	Tue Mar 28 11:31:07 2017_x000D_	26.8107	36.6197	146.224	2.55208	1	68.792	20.0782	1.67316	0.0292022	45.1226		8.90836	0
16362	Tue Mar 28 11:31:07 2017_x000D_	26.5977	36.4128	146.222	2.55205	1	68.792	20.0782	1.67316	0.0292022	45.2458		20.1285	0
16363	Tue Mar 28 11:31:07 2017_x000D_	26.0683	36.0006	144.489	2.52181	1	68.792	20.0782	1.67316	0.0292022	45.5943		11.3318	0
16364	Tue Mar 28 11:31:07 2017_x000D_	25.7513	35.7952	146.22	2.55202	1	68.792	20.0782	1.67316	0.0292022	45.8206		15.7274	98.0369
16365	Tue Mar 28 11:31:07 2017_x000D_	25.3278	35.4862	148.705	2.59538	1	72.0583	20.1803	0	0	49.1733		11.3443	0
16366	Tue Mar 28 11:31:07 2017_x000D_	25.0105	35.2805	150.235	2.62209	1	72.0583	20.1803	0	0	49.4117		7.01062	0
16367	Tue Mar 28 11:31:07 2017_x000D_	24.8002	35.1786	152.792	2.66673	1	72.0583	20.1803	0	0	49.581		21.0519	0
16368	Tue Mar 28 11:31:07 2017_x000D_	24.1688	34.8724	155.482	2.71367	1	72.0583	20.1803	0	0	50.0925		7.02665	39.2051
16369	Tue Mar 28 11:31:07 2017_x000D_	23.9581	34.7701	152.793	2.66675	1	73.3645	20.2211	356.025	6.21381	51.504		11.3542	0
16370	Tue Mar 28 11:31:07 2017_x000D_	23.6406	34.5641	151.338	2.64135	1	73.3645	20.2211	356.025	6.21381	51.7512		16.9071	0
16371	Tue Mar 28 11:31:07 2017_x000D_	23.1149	34.361	152.794	2.66676	1	73.3645	20.2211	356.025	6.21381	52.2011		14.0668	0
16372	Tue Mar 28 11:31:07 2017_x000D_	22.693	34.1564	152.794	2.66677	1	73.3645	20.2211	356.025	6.21381	52.5528		22.7684	0
16373	Tue Mar 28 11:31:07 2017_x000D_	22.0562	33.7435	152.792	2.66672	1	73.3645	20.2211	356.025	6.21381	53.0603		7.04808	20.572
16374	Tue Mar 28 11:31:07 2017_x000D_	21.8449	33.6408	150.24	2.62219	1	74.0066	20.4618	356.025	6.21381	53.8008		7.04015	0
16375	Tue Mar 28 11:31:07 2017_x000D_	21.6337	33.5385	152.792	2.66672	1	74.0066	20.4618	356.025	6.21381	53.9807		22.8034	0
16376	Tue Mar 28 11:31:07 2017_x000D_	20.9959	33.125	152.789	2.66668	1	74.0066	20.4618	356.025	6.21381	54.5022		7.05086	0
16377	Tue Mar 28 11:31:07 2017_x000D_	20.7844	33.0225	155.472	2.71349	1	74.0066	20.4618	356.025	6.21381	54.6843		21.1833	14.5362
16378	Tue Mar 28 11:31:07 2017_x000D_	20.1492	32.7141	152.79	2.66669	1	74.431	20.6956	353.71	6.1734	55.5964		11.4158	0
16379	Tue Mar 28 11:31:07 2017_x000D_	19.8299	32.5071	151.339	2.64137	1	74.431	20.6956	353.71	6.1734	55.864		16.9956	0
16380	Tue Mar 28 11:31:08 2017_x000D_	19.3015	32.3028	152.791	2.6667	1	74.431	20.6956	353.71	6.1734	56.3382		9.00404	0
16381	Tue Mar 28 11:31:08 2017_x000D_	19.0859	32.094	152.788	2.66665	1	74.431	20.6956	353.71	6.1734	56.5067		17.0006	70.3041
16382	Tue Mar 28 11:31:08 2017_x000D_	18.5574	31.8895	151.342	2.64141	1	76.3236	22.0776	35.5416	0.620318	58.5936		11.4558	0
16383	Tue Mar 28 11:31:08 2017_x000D_	18.2369	31.6819	152.789	2.66666	1	76.3236	22.0776	35.5416	0.620318	58.8754		6.2646	0
16384	Tue Mar 28 11:31:08 2017_x000D_	18.0281	31.6848	152.792	2.66673	1	76.3236	22.0776	35.5416	0.620318	59.0818		9.02108	0
16385	Tue Mar 28 11:31:08 2017_x000D_	17.812	31.4757	152.789	2.66667	1	76.3236	22.0776	35.5416	0.620318	59.2616		11.4524	0
16386	Tue Mar 28 11:31:08 2017_x000D_	17.4917	31.268	151.34	2.64139	1	76.3236	22.0776	35.5416	0.620318	59.5454		10.0045	36.8135
16387	Tue Mar 28 11:31:08 2017_x000D_	17.1742	31.166	150.247	2.6223	1	77.1497	22.985	58.5848	1.0225	60.5309		11.4641	0
16388	Tue Mar 28 11:31:08 2017_x000D_	16.8535	30.9582	148.724	2.59572	1	77.1497	22.985	58.5848	1.0225	60.8211		4.51913	0
16389	Tue Mar 28 11:31:08 2017_x000D_	16.7451	30.8536	152.787	2.66663	1	77.1497	22.985	58.5848	1.0225	60.9149		14.1969	0
16390	Tue Mar 28 11:31:08 2017_x000D_	16.3194	30.6469	152.787	2.66664	1	77.1497	22.985	58.5848	1.0225	61.3109		7.09782	36.8071
16391	Tue Mar 28 11:31:08 2017_x000D_	16.1065	30.5437	155.461	2.7133	1	77.9757	23.8922	55.1882	0.963215	62.2257		4.53394	0
16392	Tue Mar 28 11:31:08 2017_x000D_	15.9978	30.4387	154.106	2.68965	1	77.9757	23.8922	55.1882	0.963215	62.3227		17.0729	0
16393	Tue Mar 28 11:31:08 2017_x000D_	15.4671	30.2332	152.788	2.66665	1	77.9757	23.8922	55.1882	0.963215	62.8294		10.0186	0
16394	Tue Mar 28 11:31:08 2017_x000D_	15.1492	30.1309	148.73	2.59583	1	77.9757	23.8922	55.1882	0.963215	63.1355		9.06545	109.355
16395	Tue Mar 28 11:31:08 2017_x000D_	14.9323	29.9205	135.968	2.37309	1	76.9298	27.3841	97.2504	1.69734	62.0494		0.0127279	0
16396	Tue Mar 28 11:31:08 2017_x000D_	14.9326	29.9202	128.029	2.23453	1	76.9298	27.3841	97.2504	1.69734	62.0491		6.38897	0
16397	Tue Mar 28 11:31:08 2017_x000D_	14.941	30.133	110.066	1.92101	1	76.9298	27.3841	97.2504	1.69734	62.0497		3.13224	0
16398	Tue Mar 28 11:31:08 2017_x000D_	14.8366	30.1343	100.385	1.75206	1	76.9298	27.3841	97.2504	1.69734	62.1541		0.0169706	80.1883
16399	Tue Mar 28 11:31:08 2017_x000D_	14.837	30.1347	89.1774	1.55644	1	75.722	29.7686	98.6368	1.72154	60.8861		3.20003	0
16400	Tue Mar 28 11:31:08 2017_x000D_	14.8408	30.2413	83.1257	1.45082	1	75.722	29.7686	98.6368	1.72154	60.883		6.35188	0
16401	Tue Mar 28 11:31:08 2017_x000D_	14.8334	30.0297	64.1741	1.12005	1	75.722	29.7686	98.6368	1.72154	60.8892		0.00948683	0
16402	Tue Mar 28 11:31:09 2017_x000D_	14.8333	30.03	55.7058	0.97225	1	75.722	29.7686	98.6368	1.72154	60.8893		3.17662	0
16403	Tue Mar 28 11:31:09 2017_x000D_	14.829	29.9242	40.2985	0.703341	1	75.722	29.7686	98.6368	1.72154	60.8932		6.97714	59.3446
16404	Tue Mar 28 11:31:09 2017_x000D_	15.0345	29.8153	29.2555	0.510604	1	74.7649	31.4998	104.692	1.82722	59.7541		4.42332	0
16405	Tue Mar 28 11:31:09 2017_x000D_	15.1352	29.7076	19.545	0.341124	1	74.7649	31.4998	104.692	1.82722	59.6566		9.88528	0
16406	Tue Mar 28 11:31:09 2017_x000D_	15.4457	29.5973	15.763	0.275115	1	74.7649	31.4998	104.692	1.82722	59.3497		19.0521	0
16407	Tue Mar 28 11:31:09 2017_x000D_	16.0704	29.483	12.8426	0.224146	1	74.7649	31.4998	104.692	1.82722	58.7291		12.9002	38.6815
16408	Tue Mar 28 11:31:09 2017_x000D_	16.4857	29.3715	15.7644	0.275142	1	74.0581	32.5782	97.6551	1.7044	57.6616		13.9608	0
16409	Tue Mar 28 11:31:09 2017_x000D_	16.897	29.1538	15.7622	0.275103	1	74.0581	32.5782	97.6551	1.7044	57.2636		10.0158	0
16410	Tue Mar 28 11:31:09 2017_x000D_	17.2148	29.2561	19.5506	0.341222	1	74.0581	32.5782	97.6551	1.7044	56.9403		26.6677	0
16411	Tue Mar 28 11:31:09 2017_x000D_	18.0406	28.9271	22.4398	0.391649	1	74.0581	32.5782	97.6551	1.7044	56.1364		6.97839	0
16412	Tue Mar 28 11:31:09 2017_x000D_	18.2462	28.8183	25.2245	0.440251	1	74.0581	32.5782	97.6551	1.7044	55.9384		23.7541	109.76
16413	Tue Mar 28 11:31:09 2017_x000D_	18.9671	28.4908	29.2673	0.510811	1	72.3732	35.8258	116.037	2.02522	53.9075		6.97168	0
16414	Tue Mar 28 11:31:09 2017_x000D_	19.1725	28.3821	31.9057	0.556859	1	72.3732	35.8258	116.037	2.02522	53.7189		19.9926	0
16415	Tue Mar 28 11:31:09 2017_x000D_	19.6807	27.951	33.4859	0.58444	1	72.3732	35.8258	116.037	2.02522	53.2777		9.86248	0
16416	Tue Mar 28 11:31:09 2017_x000D_	19.9905	27.841	37.8475	0.660563	1	72.3732	35.8258	116.037	2.02522	52.9878		8.83967	88.9291
16417	Tue Mar 28 11:31:09 2017_x000D_	20.1922	27.6262	37.847	0.660555	1	70.9389	38.42	98.6368	1.72154	51.8819		19.9711	0
16418	Tue Mar 28 11:31:09 2017_x000D_	20.6998	27.1955	36.0556	0.629289	1	70.9389	38.42	98.6368	1.72154	51.4777		6.96498	0
16419	Tue Mar 28 11:31:09 2017_x000D_	20.905	27.0869	38.479	0.671586	1	70.9389	38.42	98.6368	1.72154	51.3014		20.8829	0
16420	Tue Mar 28 11:31:09 2017_x000D_	21.5202	26.7612	36.0571	0.629316	1	70.9389	38.42	98.6368	1.72154	50.7753		8.83748	62.52
16421	Tue Mar 28 11:31:09 2017_x000D_	21.7219	26.5465	36.0565	0.629304	1	69.7657	40.1424	115.853	2.02201	49.9305		8.83543	0
16422	Tue Mar 28 11:31:09 2017_x000D_	21.9235	26.3318	36.0559	0.629294	1	69.7657	40.1424	115.853	2.02201	49.7957		18.1423	0
16423	Tue Mar 28 11:31:10 2017_x000D_	22.434	26.0076	31.9016	0.556788	1	69.7657	40.1424	115.853	2.02201	49.3972		22.4517	0
16424	Tue Mar 28 11:31:10 2017_x000D_	23.0454	25.576	31.901	0.556778	1	69.7657	40.1424	115.853	2.02201	48.9384		8.83119	44.4411
16425	Tue Mar 28 11:31:10 2017_x000D_	23.2469	25.3614	31.9	0.556759	1	69.0489	41.4388	104.692	1.82722	48.5418		11.2241	0
16426	Tue Mar 28 11:31:10 2017_x000D_	23.5526	25.1457	33.4833	0.584394	1	69.0489	41.4388	104.692	1.82722	48.3258		6.95422	0
16427	Tue Mar 28 11:31:10 2017_x000D_	23.7575	25.0373	36.0563	0.6293	1	69.0489	41.4388	104.692	1.82722	48.1697		20.8466	0
16428	Tue Mar 28 11:31:10 2017_x000D_	24.3717	24.7123	33.4845	0.584414	1	69.0489	41.4388	104.692	1.82722	47.7056		8.82695	0
16429	Tue Mar 28 11:31:10 2017_x000D_	24.5731	24.4978	33.4836	0.584399	1	69.0489	41.4388	104.692	1.82722	47.593		15.5629	75.3335
16430	Tue Mar 28 11:31:10 2017_x000D_	24.9792	24.175	36.0565	0.629305	1	67.0178	42.9154	152.434	2.66047	46.0266		6.94486	0
16431	Tue Mar 28 11:31:10 2017_x000D_	25.1838	24.0667	33.4833	0.584394	1	67.0178	42.9154	152.434	2.66047	45.8842		13.8883	0
16432	Tue Mar 28 11:31:10 2017_x000D_	25.593	23.8502	33.4839	0.584404	1	67.0178	42.9154	152.434	2.66047	45.6015		4.40609	0
16433	Tue Mar 28 11:31:10 2017_x000D_	25.6935	23.7431	34.4091	0.600551	1	67.0178	42.9154	152.434	2.66047	45.5552		7.04253	112.006
16434	Tue Mar 28 11:31:10 2017_x000D_	25.7911	23.5296	36.056	0.629296	1	63.672	44.5722	165.308	2.88517	43.3331		6.23429	0
16435	Tue Mar 28 11:31:10 2017_x000D_	25.9989	23.5276	36.0574	0.62932	1	63.672	44.5722	165.308	2.88517	43.1525		11.2067	0
16436	Tue Mar 28 11:31:10 2017_x000D_	26.3041	23.3122	37.8505	0.660616	1	63.672	44.5722	165.308	2.88517	42.9924		8.82695	0
16437	Tue Mar 28 11:31:10 2017_x000D_	26.5055	23.0977	42.6296	0.744027	1	63.672	44.5722	165.308	2.88517	42.9244		19.935	64.8058
16438	Tue Mar 28 11:31:10 2017_x000D_	27.0122	22.6678	53.2615	0.929588	1	61.673	45.391	169.074	2.95089	41.4453		3.19635	0
16439	Tue Mar 28 11:31:10 2017_x000D_	27.0091	22.5613	59.9936	1.04709	1	61.673	45.391	169.074	2.95089	41.5064		8.8357	0
16440	Tue Mar 28 11:31:10 2017_x000D_	27.2105	22.3464	73.5738	1.28411	1	61.673	45.391	169.074	2.95089	41.4574		10.0093	0
16441	Tue Mar 28 11:31:10 2017_x000D_	27.3046	22.0263	82.9267	1.44734	1	61.673	45.391	169.074	2.95089	41.5583		7.04723	0
16442	Tue Mar 28 11:31:10 2017_x000D_	27.4017	21.8124	97.5722	1.70296	1	61.673	45.391	169.074	2.95089	41.5989		7.17347	58.9056
16443	Tue Mar 28 11:31:10 2017_x000D_	27.2911	21.6004	106.053	1.85097	1	59.8913	46.2162	136.007	2.37377	40.8499		3.19073	0
16444	Tue Mar 28 11:31:10 2017_x000D_	27.2876	21.4941	112.356	1.96098	1	59.8913	46.2162	136.007	2.37377	40.9168		13.2102	0
16445	Tue Mar 28 11:31:11 2017_x000D_	27.1702	21.0697	127.502	2.22533	1	59.8913	46.2162	136.007	2.37377	41.2676		4.50799	0
16446	Tue Mar 28 11:31:11 2017_x000D_	27.063	20.9644	131.441	2.29409	1	59.8913	46.2162	136.007	2.37377	41.4168		11.5325	97.9029
16447	Tue Mar 28 11:31:11 2017_x000D_	26.8454	20.6475	141.647	2.47221	1	56.6293	46.1196	184.972	3.22838	39.1907		11.45	0
16448	Tue Mar 28 11:31:11 2017_x000D_	26.5269	20.4372	143.41	2.50297	1	56.6293	46.1196	184.972	3.22838	39.5694		20.3781	0
16449	Tue Mar 28 11:31:11 2017_x000D_	25.9943	20.0156	141.648	2.47223	1	56.6293	46.1196	184.972	3.22838	40.2483		11.4649	0
16450	Tue Mar 28 11:31:11 2017_x000D_	25.6754	19.805	143.41	2.50297	1	56.6293	46.1196	184.972	3.22838	40.6276		11.4549	92.1197
16451	Tue Mar 28 11:31:11 2017_x000D_	25.3569	19.5944	141.651	2.47227	1	53.6045	45.5909	188.054	3.28216	38.3894		13.5662	0
16452	Tue Mar 28 11:31:11 2017_x000D_	25.0348	19.277	137.513	2.40006	1	53.6045	45.5909	188.054	3.28216	38.8413		20.4255	0
16453	Tue Mar 28 11:31:11 2017_x000D_	24.5009	18.8545	135.442	2.36392	1	53.6045	45.5909	188.054	3.28216	39.5203		9.06043	0
16454	Tue Mar 28 11:31:11 2017_x000D_	24.2857	18.6426	135.442	2.36392	1	53.6045	45.5909	188.054	3.28216	39.8221		20.5674	66.4066
16455	Tue Mar 28 11:31:11 2017_x000D_	23.8518	18.1118	133.372	2.32778	1	51.4489	45.0877	180	3.14159	38.5914		11.4915	0
16456	Tue Mar 28 11:31:11 2017_x000D_	23.5323	17.9005	131.159	2.28916	1	51.4489	45.0877	180	3.14159	38.9677		20.595	0
16457	Tue Mar 28 11:31:11 2017_x000D_	23.0978	17.369	129.272	2.25623	1	51.4489	45.0877	180	3.14159	39.6499		9.0795	0
16458	Tue Mar 28 11:31:11 2017_x000D_	22.8822	17.1566	129.274	2.25625	1	51.4489	45.0877	180	3.14159	39.9525		18.1697	0
16459	Tue Mar 28 11:31:11 2017_x000D_	22.4506	16.7317	129.276	2.25629	1	51.4489	45.0877	180	3.14159	40.5582		11.6232	93.0707
16460	Tue Mar 28 11:31:11 2017_x000D_	22.2313	16.4123	131.159	2.28916	1	48.6807	43.6871	211.653	3.69404	37.9932		7.22725	0
16461	Tue Mar 28 11:31:11 2017_x000D_	22.1197	16.1988	133.37	2.32775	1	48.6807	43.6871	211.653	3.69404	38.2243		18.1951	0
16462	Tue Mar 28 11:31:11 2017_x000D_	21.6876	15.7732	133.371	2.32776	1	48.6807	43.6871	211.653	3.69404	38.8306		9.1071	0
16463	Tue Mar 28 11:31:11 2017_x000D_	21.4713	15.5602	133.371	2.32777	1	48.6807	43.6871	211.653	3.69404	39.1341		9.1071	102.82
16464	Tue Mar 28 11:31:11 2017_x000D_	21.255	15.3472	133.372	2.32778	1	45.9416	41.627	212.682	3.712	36.0563		11.6473	0
16465	Tue Mar 28 11:31:11 2017_x000D_	21.0353	15.0271	135.432	2.36373	1	45.9416	41.627	212.682	3.712	36.4401		9.11558	0
16466	Tue Mar 28 11:31:12 2017_x000D_	20.8188	14.8139	135.432	2.36373	1	45.9416	41.627	212.682	3.712	36.7437		16.1712	0
16467	Tue Mar 28 11:31:12 2017_x000D_	20.4902	14.3866	137.494	2.39972	1	45.9416	41.627	212.682	3.712	37.2802		7.14826	46.9192
16468	Tue Mar 28 11:31:12 2017_x000D_	20.277	14.2802	135.432	2.36373	1	44.6751	40.7094	211.709	3.69502	35.969		7.14425	0
16469	Tue Mar 28 11:31:12 2017_x000D_	20.0638	14.1741	137.499	2.3998	1	44.6751	40.7094	211.709	3.69502	36.1917		14.4961	0
16470	Tue Mar 28 11:31:12 2017_x000D_	19.8399	13.7459	137.493	2.3997	1	44.6751	40.7094	211.709	3.69502	36.6581		9.13466	0
16471	Tue Mar 28 11:31:12 2017_x000D_	19.623	13.5322	137.492	2.39969	1	44.6751	40.7094	211.709	3.69502	36.9622		11.5805	0
16472	Tue Mar 28 11:31:12 2017_x000D_	19.3012	13.319	135.432	2.36373	1	44.6751	40.7094	211.709	3.69502	37.3372		9.14314	50.8536
16473	Tue Mar 28 11:31:12 2017_x000D_	19.0841	13.1051	135.432	2.36373	1	43.4184	39.5718	202.715	3.53804	35.9534		9.14739	0
16474	Tue Mar 28 11:31:12 2017_x000D_	18.8669	12.8911	135.432	2.36373	1	43.4184	39.5718	202.715	3.53804	36.2579		7.26635	0
16475	Tue Mar 28 11:31:12 2017_x000D_	18.7544	12.6766	137.491	2.39967	1	43.4184	39.5718	202.715	3.53804	36.492		9.15163	0
16476	Tue Mar 28 11:31:12 2017_x000D_	18.5371	12.4625	137.49	2.39966	1	43.4184	39.5718	202.715	3.53804	36.7966		7.16571	87.6688
16477	Tue Mar 28 11:31:12 2017_x000D_	18.3233	12.356	139.71	2.43839	1	41.3295	37.5282	223.711	3.90449	34.1017		9.15801	0
16478	Tue Mar 28 11:31:12 2017_x000D_	18.1058	12.1418	139.709	2.43838	1	41.3295	37.5282	223.711	3.90449	34.4065		4.58221	0
16479	Tue Mar 28 11:31:12 2017_x000D_	17.9969	12.0347	143.952	2.51244	1	41.3295	37.5282	223.711	3.90449	34.5591		11.7125	0
16480	Tue Mar 28 11:31:12 2017_x000D_	17.7754	11.7132	154.826	2.70223	1	41.3295	37.5282	223.711	3.90449	34.9458		3.15905	69.3022
16481	Tue Mar 28 11:31:12 2017_x000D_	17.6701	11.7138	161.561	2.81977	1	39.6554	35.9364	204.768	3.57388	32.7122		9.48	0
16482	Tue Mar 28 11:31:12 2017_x000D_	17.9861	11.7135	180.206	3.14519	1	39.6554	35.9364	204.768	3.57388	32.5009		0.015	0
16483	Tue Mar 28 11:31:12 2017_x000D_	17.9864	11.7139	192.434	3.35861	1	39.6554	35.9364	204.768	3.57388	32.5004		7.10809	0
16484	Tue Mar 28 11:31:12 2017_x000D_	18.0851	11.4985	210.233	3.66926	1	39.6554	35.9364	204.768	3.57388	32.5958		3.17404	0
16485	Tue Mar 28 11:31:12 2017_x000D_	18.1909	11.498	220.193	3.8431	1	39.6554	35.9364	204.768	3.57388	32.5263		3.23851	47.0109
16486	Tue Mar 28 11:31:12 2017_x000D_	18.1876	11.3901	230.941	4.03067	1	38.3865	35.0169	200.816	3.5049	31.0841		0.0174929	0
16487	Tue Mar 28 11:31:13 2017_x000D_	18.1879	11.3896	244.206	4.26219	1	38.3865	35.0169	200.816	3.5049	31.0843		3.15301	0
16488	Tue Mar 28 11:31:13 2017_x000D_	18.0828	11.3894	254.624	4.44402	1	38.3865	35.0169	200.816	3.5049	31.1528		3.21781	0
16489	Tue Mar 28 11:31:13 2017_x000D_	18.0864	11.4966	260.799	4.5518	1	38.3865	35.0169	200.816	3.5049	31.0693		6.44433	41.7671
16490	Tue Mar 28 11:31:13 2017_x000D_	18.0933	11.7113	-88.0841	-1.53736	1	37.3356	34.1037	204.768	3.57388	29.5243		9.67993	0
16491	Tue Mar 28 11:31:13 2017_x000D_	18.1036	12.0338	-76.5307	-1.33571	1	37.3356	34.1037	204.768	3.57388	29.2737		3.22661	0
16492	Tue Mar 28 11:31:13 2017_x000D_	18.107	12.1413	-70.2072	-1.22535	1	37.3356	34.1037	204.768	3.57388	29.1905		6.45661	0
16493	Tue Mar 28 11:31:13 2017_x000D_	18.1142	12.3564	-70.2052	-1.22531	1	37.3356	34.1037	204.768	3.57388	29.0243		11.704	85.3795
16494	Tue Mar 28 11:31:13 2017_x000D_	18.3352	12.6779	-71.0857	-1.24068	1	35.918	31.6359	244.147	4.26118	25.8565		23.6214	0
16495	Tue Mar 28 11:31:13 2017_x000D_	18.5705	13.4293	-70.2072	-1.22535	1	35.918	31.6359	244.147	4.26118	25.1479		10.2554	0
16496	Tue Mar 28 11:31:13 2017_x000D_	18.6864	13.7509	-73.7732	-1.28759	1	35.918	31.6359	244.147	4.26118	24.8355		20.5049	0
16497	Tue Mar 28 11:31:13 2017_x000D_	18.9179	14.394	-73.7744	-1.28761	1	35.918	31.6359	244.147	4.26118	24.2134		7.2542	0
16498	Tue Mar 28 11:31:13 2017_x000D_	19.0301	14.6082	-76.539	-1.33586	1	35.918	31.6359	244.147	4.26118	23.9822		19.6651	89.0533
16499	Tue Mar 28 11:31:13 2017_x000D_	19.1565	15.2514	-79.3661	-1.3852	1	34.2809	29.1597	247.215	4.31472	20.5472		10.2354	0
16500	Tue Mar 28 11:31:13 2017_x000D_	19.2721	15.5724	-82.5378	-1.44056	1	34.2809	29.1597	247.215	4.31472	20.2455		19.3036	0
16501	Tue Mar 28 11:31:13 2017_x000D_	19.2934	16.2155	-82.5362	-1.44053	1	34.2809	29.1597	247.215	4.31472	19.8035		9.65024	0
16502	Tue Mar 28 11:31:13 2017_x000D_	19.304	16.537	-82.245	-1.43545	1	34.2809	29.1597	247.215	4.31472	19.5867		10.227	70.9044
16503	Tue Mar 28 11:31:13 2017_x000D_	19.4196	16.8577	-85.3132	-1.489	1	33.0598	27.1361	250.164	4.36618	17.0792		9.64724	0
16504	Tue Mar 28 11:31:13 2017_x000D_	19.4302	17.1791	-85.1661	-1.48643	1	33.0598	27.1361	250.164	4.36618	16.8792		16.0588	0
16505	Tue Mar 28 11:31:13 2017_x000D_	19.4479	17.7141	-85.3122	-1.48898	1	33.0598	27.1361	250.164	4.36618	16.5547		22.7792	0
16506	Tue Mar 28 11:31:13 2017_x000D_	19.5773	18.4623	-82.2452	-1.43545	1	33.0598	27.1361	250.164	4.36618	16.0316		6.42044	89.1707
16507	Tue Mar 28 11:31:13 2017_x000D_	19.5843	18.6762	-82.2447	-1.43544	1	31.4206	24.6566	244.464	4.2667	13.2613		12.838	0
16508	Tue Mar 28 11:31:13 2017_x000D_	19.5984	19.1039	-82.2436	-1.43542	1	31.4206	24.6566	244.464	4.2667	13.0613		19.2465	0
16509	Tue Mar 28 11:31:14 2017_x000D_	19.6196	19.7451	-82.242	-1.43539	1	31.4206	24.6566	244.464	4.2667	12.7823		7.21675	0
16510	Tue Mar 28 11:31:14 2017_x000D_	19.7314	19.9581	-85.1676	-1.48646	1	31.4206	24.6566	244.464	4.2667	12.5981		12.823	67.6578
16511	Tue Mar 28 11:31:14 2017_x000D_	19.7455	20.3853	-85.1671	-1.48645	1	30.4167	22.6371	238.524	4.16304	10.9062		19.5545	0
16512	Tue Mar 28 11:31:14 2017_x000D_	19.8711	21.0249	-82.2438	-1.43543	1	30.4167	22.6371	238.524	4.16304	10.6681		9.60517	0
16513	Tue Mar 28 11:31:14 2017_x000D_	19.8816	21.3449	-82.5341	-1.44049	1	30.4167	22.6371	238.524	4.16304	10.6141		19.2104	0
16514	Tue Mar 28 11:31:14 2017_x000D_	19.9027	21.9849	-82.5326	-1.44047	1	30.4167	22.6371	238.524	4.16304	10.5342		10.1834	0
16515	Tue Mar 28 11:31:14 2017_x000D_	20.0179	22.3042	-85.1697	-1.48649	1	30.4167	22.6371	238.524	4.16304	10.4041		12.7989	65.6253
16516	Tue Mar 28 11:31:14 2017_x000D_	20.0319	22.7306	-85.1692	-1.48648	1	29.1834	20.8304	225	3.92699	9.3467		19.5121	0
16517	Tue Mar 28 11:31:14 2017_x000D_	20.1573	23.3688	-82.2431	-1.43541	1	29.1834	20.8304	225	3.92699	9.37624		6.39645	0
16518	Tue Mar 28 11:31:14 2017_x000D_	20.1643	23.5819	-82.2425	-1.4354	1	29.1834	20.8304	225	3.92699	9.42947		22.365	0
16519	Tue Mar 28 11:31:14 2017_x000D_	20.1887	24.327	-82.5321	-1.44046	1	29.1834	20.8304	225	3.92699	9.65043		9.59017	56.4965
16520	Tue Mar 28 11:31:14 2017_x000D_	20.1992	24.6465	-82.2398	-1.43535	1	28.1585	19.2505	255.308	4.45597	9.61599		11.5589	0
16521	Tue Mar 28 11:31:14 2017_x000D_	20.4185	24.9633	-82.5357	-1.44052	1	28.1585	19.2505	255.308	4.45597	9.61996		15.9686	0
16522	Tue Mar 28 11:31:14 2017_x000D_	20.436	25.4953	-82.2428	-1.43541	1	28.1585	19.2505	255.308	4.45597	9.93149		12.7658	0
16523	Tue Mar 28 11:31:14 2017_x000D_	20.4499	25.9206	-82.2417	-1.43539	1	28.1585	19.2505	255.308	4.45597	10.1938		6.38136	38.3535
16524	Tue Mar 28 11:31:14 2017_x000D_	20.4568	26.1332	-82.2411	-1.43538	1	27.5512	18.1255	246.853	4.30839	10.6983		19.4615	0
16525	Tue Mar 28 11:31:14 2017_x000D_	20.5821	26.7697	-85.1741	-1.48657	1	27.5512	18.1255	246.853	4.30839	11.1036		19.1263	0
16526	Tue Mar 28 11:31:14 2017_x000D_	20.603	27.4069	-85.1733	-1.48655	1	27.5512	18.1255	246.853	4.30839	11.594		6.37236	0
16527	Tue Mar 28 11:31:14 2017_x000D_	20.6099	27.6192	-85.1731	-1.48655	1	27.5512	18.1255	246.853	4.30839	11.7606		6.37236	0
16528	Tue Mar 28 11:31:14 2017_x000D_	20.6168	27.8315	-85.1728	-1.48655	1	27.5512	18.1255	246.853	4.30839	11.9286		12.7418	32.8496
16529	Tue Mar 28 11:31:14 2017_x000D_	20.6307	28.256	-85.1723	-1.48654	1	26.9339	17.2211	241.469	4.21443	12.7082		12.7358	0
16530	Tue Mar 28 11:31:15 2017_x000D_	20.6446	28.6803	-85.1718	-1.48653	1	26.9339	17.2211	241.469	4.21443	13.0717		7.14856	0
16531	Tue Mar 28 11:31:15 2017_x000D_	20.7557	28.8911	-82.2392	-1.43535	1	26.9339	17.2211	241.469	4.21443	13.2045		6.36337	0
16532	Tue Mar 28 11:31:15 2017_x000D_	20.7626	29.1031	-82.2387	-1.43534	1	26.9339	17.2211	241.469	4.21443	13.3891		9.5541	47.7205
16533	Tue Mar 28 11:31:15 2017_x000D_	20.773	29.4214	-81.9137	-1.42966	1	25.4206	16.731	236.087	4.1205	13.5147		9.53601	0
16534	Tue Mar 28 11:31:15 2017_x000D_	20.7833	29.7391	-82.2371	-1.43531	1	25.4206	16.731	236.087	4.1205	13.81		6.36347	0
16535	Tue Mar 28 11:31:15 2017_x000D_	20.7903	29.9511	-82.2365	-1.4353	1	25.4206	16.731	236.087	4.1205	14.0075		13.1527	0
16536	Tue Mar 28 11:31:15 2017_x000D_	20.9081	30.3734	-79.3379	-1.38471	1	25.4206	16.731	236.087	4.1205	14.3693		6.35118	59.1741
16537	Tue Mar 28 11:31:15 2017_x000D_	20.9148	30.585	-73.6995	-1.2863	1	23.4491	16.6692	229.333	4.00262	14.1447		0.00848528	0
16538	Tue Mar 28 11:31:15 2017_x000D_	20.9146	30.5852	-66.2528	-1.15633	1	23.4491	16.6692	229.333	4.00262	14.1449		7.09381	0
16539	Tue Mar 28 11:31:15 2017_x000D_	20.7018	30.4821	-46.2409	-0.807056	1	23.4491	16.6692	229.333	4.00262	14.0835		0.0108167	0
16540	Tue Mar 28 11:31:15 2017_x000D_	20.7015	30.4823	-37.9325	-0.662047	1	23.4491	16.6692	229.333	4.00262	14.0837		9.96194	77.3768
16541	Tue Mar 28 11:31:15 2017_x000D_	20.3852	30.3812	-20.6693	-0.360747	1	20.9999	17.4778	202.016	3.52584	12.918		0.0189737	0
16542	Tue Mar 28 11:31:15 2017_x000D_	20.385	30.3818	-7.89165	-0.137735	1	20.9999	17.4778	202.016	3.52584	12.9186		3.19104	0
16543	Tue Mar 28 11:31:15 2017_x000D_	20.3888	30.4881	0.757992	0.0132295	1	20.9999	17.4778	202.016	3.52584	13.0246		3.16904	0
16544	Tue Mar 28 11:31:15 2017_x000D_	20.3861	30.3825	16.6105	0.289908	1	20.9999	17.4778	202.016	3.52584	12.9193		6.25849	0
16545	Tue Mar 28 11:31:15 2017_x000D_	20.5947	30.3799	22.4845	0.392429	1	20.9999	17.4778	202.016	3.52584	12.9085		0.015	50.3959
16546	Tue Mar 28 11:31:15 2017_x000D_	20.5952	30.3799	30.8034	0.537622	1	19.4367	18.0929	165.308	2.88517	12.3415		11.2384	0
16547	Tue Mar 28 11:31:15 2017_x000D_	20.9012	30.1638	42.64	0.744209	1	19.4367	18.0929	165.308	2.88517	12.1594		8.82913	0
16548	Tue Mar 28 11:31:15 2017_x000D_	21.1026	29.9492	42.6399	0.744206	1	19.4367	18.0929	165.308	2.88517	11.9728		24.3407	0
16549	Tue Mar 28 11:31:15 2017_x000D_	21.7102	29.4115	40.3344	0.703968	1	19.4367	18.0929	165.308	2.88517	11.5447		15.5751	23.9222
16550	Tue Mar 28 11:31:15 2017_x000D_	22.1165	29.0883	42.6402	0.744213	1	18.7598	18.5144	169.074	2.95089	11.0939		24.3193	0
16551	Tue Mar 28 11:31:16 2017_x000D_	22.7235	28.551	31.9338	0.55735	1	18.7598	18.5144	169.074	2.95089	10.7909		11.2185	0
16552	Tue Mar 28 11:31:16 2017_x000D_	23.0289	28.3352	33.5141	0.584932	1	18.7598	18.5144	169.074	2.95089	10.7086		23.6555	0
16553	Tue Mar 28 11:31:16 2017_x000D_	23.7466	28.0086	29.297	0.511328	1	18.7598	18.5144	169.074	2.95089	10.7242		13.2269	68.2322
16554	Tue Mar 28 11:31:16 2017_x000D_	24.0482	27.687	25.2503	0.440701	1	16.7389	19.5579	155.232	2.70931	10.932		13.8872	0
16555	Tue Mar 28 11:31:16 2017_x000D_	24.4572	27.4702	25.2499	0.440694	1	16.7389	19.5579	155.232	2.70931	11.0534		19.6349	0
16556	Tue Mar 28 11:31:16 2017_x000D_	25.0739	27.251	25.2511	0.440714	1	16.7389	19.5579	155.232	2.70931	11.3427		11.206	0
16557	Tue Mar 28 11:31:16 2017_x000D_	25.379	27.0355	26.5239	0.462929	1	16.7389	19.5579	155.232	2.70931	11.4265		9.80557	0
16558	Tue Mar 28 11:31:16 2017_x000D_	25.687	26.9261	27.9273	0.487423	1	16.7389	19.5579	155.232	2.70931	11.5913		18.103	53.4394
16559	Tue Mar 28 11:31:16 2017_x000D_	26.1962	26.6023	26.5235	0.462923	1	15.166	20.394	172.345	3.00799	12.6573		6.9355	0
16560	Tue Mar 28 11:31:16 2017_x000D_	26.4005	26.4941	29.2966	0.511322	1	15.166	20.394	172.345	3.00799	12.7838		19.6055	0
16561	Tue Mar 28 11:31:16 2017_x000D_	27.0163	26.2753	29.2983	0.511353	1	15.166	20.394	172.345	3.00799	13.2295		8.80793	0
16562	Tue Mar 28 11:31:16 2017_x000D_	27.2172	26.0612	29.297	0.511329	1	15.166	20.394	172.345	3.00799	13.3172		6.93285	48.0915
16563	Tue Mar 28 11:31:16 2017_x000D_	27.4214	25.953	31.9377	0.557418	1	13.6122	20.7883	150.009	2.61816	14.7434		22.3721	0
16564	Tue Mar 28 11:31:16 2017_x000D_	28.0304	25.5226	31.9371	0.557407	1	13.6122	20.7883	150.009	2.61816	15.1756		6.9302	0
16565	Tue Mar 28 11:31:16 2017_x000D_	28.2345	25.4144	34.4441	0.601163	1	13.6122	20.7883	150.009	2.61816	15.3366		18.0772	0
16566	Tue Mar 28 11:31:16 2017_x000D_	28.743	25.0911	33.52	0.585034	1	13.6122	20.7883	150.009	2.61816	15.7307		13.8456	56.5098
16567	Tue Mar 28 11:31:16 2017_x000D_	29.1508	24.875	33.5205	0.585044	1	11.8295	21.3967	175.805	3.06838	17.6671		19.8721	0
16568	Tue Mar 28 11:31:16 2017_x000D_	29.6556	24.4461	31.9364	0.557395	1	11.8295	21.3967	175.805	3.06838	18.085		8.8015	0
16569	Tue Mar 28 11:31:16 2017_x000D_	29.8564	24.2322	31.9353	0.557376	1	11.8295	21.3967	175.805	3.06838	18.2485		20.7583	0
16570	Tue Mar 28 11:31:16 2017_x000D_	30.4678	23.9082	34.4444	0.601168	1	11.8295	21.3967	175.805	3.06838	18.8068		0	0
16571	Tue Mar 28 11:31:16 2017_x000D_	30.4678	23.9082	34.4444	0.601168	1	11.8295	21.3967	175.805	3.06838	18.8068		18.0505	41.8129
16572	Tue Mar 28 11:31:16 2017_x000D_	30.9755	23.5853	33.5197	0.585029	1	10.4947	21.7978	169.997	2.967	20.5587		13.8281	0
16573	Tue Mar 28 11:31:17 2017_x000D_	31.3828	23.3695	33.5203	0.585039	1	10.4947	21.7978	169.997	2.967	20.9471		19.8552	0
16574	Tue Mar 28 11:31:17 2017_x000D_	31.8872	22.941	31.935	0.557371	1	10.4947	21.7978	169.997	2.967	21.423		6.90743	0
16575	Tue Mar 28 11:31:17 2017_x000D_	32.0906	22.8331	29.2903	0.511212	1	10.4947	21.7978	169.997	2.967	21.6207		22.3188	32.9126
16576	Tue Mar 28 11:31:17 2017_x000D_	32.6982	22.4038	29.2891	0.511191	1	9.39814	21.7638	180	3.14159	23.3088		12.7269	0
16577	Tue Mar 28 11:31:17 2017_x000D_	33.108	22.2941	31.9363	0.557394	1	9.39814	21.7638	180	3.14159	23.7158		19.8467	0
16578	Tue Mar 28 11:31:17 2017_x000D_	33.6122	21.8658	33.5199	0.585033	1	9.39814	21.7638	180	3.14159	24.2143		11.147	0
16579	Tue Mar 28 11:31:17 2017_x000D_	33.9156	21.6513	31.9347	0.557366	1	9.39814	21.7638	180	3.14159	24.5177		11.1519	28.209
16580	Tue Mar 28 11:31:17 2017_x000D_	34.2192	21.4368	33.5197	0.585028	1	10.0846	21.1212	166.937	2.9136	24.1367		9.27333	0
16581	Tue Mar 28 11:31:17 2017_x000D_	34.5283	21.4342	31.9367	0.5574	1	10.0846	21.1212	166.937	2.9136	24.4457		19.8337	0
16582	Tue Mar 28 11:31:17 2017_x000D_	35.0321	21.0061	33.5209	0.585049	1	10.0846	21.1212	166.937	2.9136	24.9478		11.1386	0
16583	Tue Mar 28 11:31:17 2017_x000D_	35.3353	20.7918	31.935	0.557371	1	10.0846	21.1212	166.937	2.9136	25.2528		20.6831	0
16584	Tue Mar 28 11:31:17 2017_x000D_	35.9445	20.469	29.2875	0.511164	1	10.0846	21.1212	166.937	2.9136	25.8681		8.77825	66.5539
16585	Tue Mar 28 11:31:17 2017_x000D_	36.1447	20.2556	29.2862	0.51114	1	11.4766	19.3938	239.258	4.17585	24.6831		19.4713	0
16586	Tue Mar 28 11:31:17 2017_x000D_	36.7565	20.0389	29.2879	0.511171	1	11.4766	19.3938	239.258	4.17585	25.2881		11.1296	0
16587	Tue Mar 28 11:31:17 2017_x000D_	37.0594	19.8247	27.9118	0.487153	1	11.4766	19.3938	239.258	4.17585	25.5864		11.1345	0
16588	Tue Mar 28 11:31:17 2017_x000D_	37.3625	19.6105	29.2867	0.511149	1	11.4766	19.3938	239.258	4.17585	25.8868		16.5735	89.5146
16589	Tue Mar 28 11:31:17 2017_x000D_	37.8711	19.3948	30.7948	0.537471	1	13.5461	17.2443	273.067	4.76591	24.4199		11.1229	0
16590	Tue Mar 28 11:31:17 2017_x000D_	38.1738	19.1807	29.287	0.511155	1	13.5461	17.2443	273.067	4.76591	24.7037		13.7649	0
16591	Tue Mar 28 11:31:17 2017_x000D_	38.5793	18.966	29.2872	0.511158	1	13.5461	17.2443	273.067	4.76591	25.0923		8.77196	0
16592	Tue Mar 28 11:31:17 2017_x000D_	38.7793	18.7527	29.2858	0.511134	1	13.5461	17.2443	273.067	4.76591	25.2782		13.7596	84.6655
16593	Tue Mar 28 11:31:17 2017_x000D_	39.1846	18.538	29.286	0.511137	1	15.6064	15.3156	315	5.49779	23.7974		6.88044	0
16594	Tue Mar 28 11:31:18 2017_x000D_	39.3873	18.4307	31.937	0.557405	1	15.6064	15.3156	315	5.49779	23.9841		8.76771	0
16595	Tue Mar 28 11:31:18 2017_x000D_	39.5872	18.2175	31.9359	0.557387	1	15.6064	15.3156	315	5.49779	24.1557		6.15914	0
16596	Tue Mar 28 11:31:18 2017_x000D_	39.7925	18.2161	31.9374	0.557413	1	15.6064	15.3156	315	5.49779	24.3594		8.76771	0
16597	Tue Mar 28 11:31:18 2017_x000D_	39.9924	18.0029	31.9363	0.557394	1	15.6064	15.3156	315	5.49779	24.5336		3.07205	56.4536
16598	Tue Mar 28 11:31:18 2017_x000D_	40.0948	18.0023	30.481	0.531994	1	16.9802	14.0296	284.692	4.96881	23.4535		13.7476	0
16599	Tue Mar 28 11:31:18 2017_x000D_	40.4997	17.7877	25.2157	0.440097	1	16.9802	14.0296	284.692	4.96881	23.8179		4.37654	0
16600	Tue Mar 28 11:31:18 2017_x000D_	40.5994	17.6812	21.342	0.372488	1	16.9802	14.0296	284.692	4.96881	23.8998		3.05421	0
16601	Tue Mar 28 11:31:18 2017_x000D_	40.7012	17.68	3.34359	0.0583567	1	16.9802	14.0296	284.692	4.96881	24.0002		6.9873	42.6415
16602	Tue Mar 28 11:31:18 2017_x000D_	40.4932	17.5752	-5.50059	-0.0960034	1	17.9058	12.9509	284.692	4.96881	23.0559		0.024	0
16603	Tue Mar 28 11:31:18 2017_x000D_	40.4932	17.5744	-24.0845	-0.420354	1	17.9058	12.9509	284.692	4.96881	23.0557		3.07501	0
16604	Tue Mar 28 11:31:18 2017_x000D_	40.3907	17.5747	-30.6062	-0.53418	1	17.9058	12.9509	284.692	4.96881	22.9554		3.18981	0
16605	Tue Mar 28 11:31:18 2017_x000D_	40.3883	17.4684	-40.9782	-0.715205	1	17.9058	12.9509	284.692	4.96881	22.9319		6.99129	24.024
16606	Tue Mar 28 11:31:18 2017_x000D_	40.5967	17.5727	-55.243	-0.964172	1	18.3734	12.3008	297.566	5.19351	22.8401		0.0127279	0
16607	Tue Mar 28 11:31:18 2017_x000D_	40.597	17.5724	-62.9403	-1.09852	1	18.3734	12.3008	297.566	5.19351	22.8403		7.12443	0
16608	Tue Mar 28 11:31:18 2017_x000D_	40.7052	17.7838	-70.7882	-1.23549	1	18.3734	12.3008	297.566	5.19351	22.9951		13.1155	0
16609	Tue Mar 28 11:31:18 2017_x000D_	40.8183	18.2061	-75.0286	-1.3095	1	18.3734	12.3008	297.566	5.19351	23.2088		10.0684	18.8222
16610	Tue Mar 28 11:31:18 2017_x000D_	40.9288	18.523	-77.1003	-1.34565	1	18.8315	11.8721	315	5.49779	23.0765		26.2192	0
16611	Tue Mar 28 11:31:18 2017_x000D_	41.1546	19.3673	-77.1011	-1.34567	1	18.8315	11.8721	315	5.49779	23.5478		12.6848	0
16612	Tue Mar 28 11:31:18 2017_x000D_	41.165	19.79	-77.0988	-1.34563	1	18.8315	11.8721	315	5.49779	23.6955		19.3136	0
16613	Tue Mar 28 11:31:18 2017_x000D_	41.2829	20.4229	-74.3423	-1.29752	1	18.8315	11.8721	315	5.49779	24.0246		13.0826	0
16614	Tue Mar 28 11:31:18 2017_x000D_	41.3955	20.8442	-71.6559	-1.25063	1	18.8315	11.8721	315	5.49779	24.2824		8.89258	13.1646
16615	Tue Mar 28 11:31:19 2017_x000D_	41.6053	21.0536	-71.6598	-1.2507	1	19.2701	11.886	315	5.49779	24.1434		19.2854	0
16616	Tue Mar 28 11:31:19 2017_x000D_	41.7229	21.6856	-69.0485	-1.20512	1	19.2701	11.886	315	5.49779	24.4982		9.50088	0
16617	Tue Mar 28 11:31:19 2017_x000D_	41.7307	22.0022	-68.0533	-1.18775	1	19.2701	11.886	315	5.49779	24.6336		18.4086	0
16618	Tue Mar 28 11:31:19 2017_x000D_	42.05	22.5262	-66.5242	-1.16107	1	19.2701	11.886	315	5.49779	25.1423		10.0248	99.7702
16619	Tue Mar 28 11:31:19 2017_x000D_	42.1601	22.8417	-68.0559	-1.1878	1	22.5785	11.5475	315	5.49779	22.6053		17.0297	0
16620	Tue Mar 28 11:31:19 2017_x000D_	42.3772	23.3662	-69.0488	-1.20513	1	22.5785	11.5475	315	5.49779	23.058		11.3643	0
16621	Tue Mar 28 11:31:19 2017_x000D_	42.5891	23.6802	-68.0586	-1.18785	1	22.5785	11.5475	315	5.49779	23.4014		9.47074	0
16622	Tue Mar 28 11:31:19 2017_x000D_	42.5967	23.9958	-69.0481	-1.20512	1	22.5785	11.5475	315	5.49779	23.573		8.85865	53.138
16623	Tue Mar 28 11:31:19 2017_x000D_	42.8059	24.2042	-69.0518	-1.20518	1	24.342	11.3818	315	5.49779	22.4795		19.983	0
16624	Tue Mar 28 11:31:19 2017_x000D_	43.0251	24.8332	-69.0512	-1.20517	1	24.342	11.3818	315	5.49779	23.0217		9.47074	0
16625	Tue Mar 28 11:31:19 2017_x000D_	43.0327	25.1488	-68.0543	-1.18777	1	24.342	11.3818	315	5.49779	23.2136		21.1425	0
16626	Tue Mar 28 11:31:19 2017_x000D_	43.3539	25.7761	-70.7843	-1.23542	1	24.342	11.3818	315	5.49779	23.8463		9.96489	0
16627	Tue Mar 28 11:31:19 2017_x000D_	43.4631	26.0898	-69.05	-1.20515	1	24.342	11.3818	315	5.49779	24.1235		19.9422	118.389
16628	Tue Mar 28 11:31:19 2017_x000D_	43.6819	26.7175	-69.0494	-1.20514	1	28.2863	11.5069	315	5.49779	21.6422		11.3178	0
16629	Tue Mar 28 11:31:19 2017_x000D_	43.8931	27.0301	-68.0572	-1.18782	1	28.2863	11.5069	315	5.49779	22.0123		22.9295	0
16630	Tue Mar 28 11:31:19 2017_x000D_	44.114	27.7618	-69.0503	-1.20515	1	28.2863	11.5069	315	5.49779	22.6878		9.96403	0
16631	Tue Mar 28 11:31:19 2017_x000D_	44.2234	28.0754	-70.7863	-1.23545	1	28.2863	11.5069	315	5.49779	22.9893		9.42861	59.6324
16632	Tue Mar 28 11:31:19 2017_x000D_	44.2308	28.3896	-71.6653	-1.2508	1	30.2677	11.3482	0	0	22.0313		25.2861	0
16633	Tue Mar 28 11:31:19 2017_x000D_	44.6549	29.118	-70.7883	-1.23549	1	30.2677	11.3482	0	0	22.8639		9.41955	0
16634	Tue Mar 28 11:31:19 2017_x000D_	44.6622	29.4319	-71.6678	-1.25084	1	30.2677	11.3482	0	0	23.1132		9.94408	0
16635	Tue Mar 28 11:31:19 2017_x000D_	44.7713	29.7449	-73.6096	-1.28473	1	30.2677	11.3482	0	0	23.4263		23.8801	40.0834
16636	Tue Mar 28 11:31:19 2017_x000D_	45.093	30.473	-71.6702	-1.25088	1	31.5917	11.1687	0	0	23.5572		9.41955	0
16637	Tue Mar 28 11:31:20 2017_x000D_	45.1003	30.7869	-70.7843	-1.23542	1	31.5917	11.1687	0	0	23.8192		19.8379	0
16638	Tue Mar 28 11:31:20 2017_x000D_	45.318	31.4113	-70.7843	-1.23542	1	31.5917	11.1687	0	0	24.4576		11.2463	0
16639	Tue Mar 28 11:31:20 2017_x000D_	45.5282	31.7217	-71.6708	-1.25089	1	31.5917	11.1687	0	0	24.8325		9.40748	0
16640	Tue Mar 28 11:31:20 2017_x000D_	45.5354	32.0352	-70.7843	-1.23542	1	31.5917	11.1687	0	0	25.0966		16.852	41.7835
16641	Tue Mar 28 11:31:20 2017_x000D_	45.7503	32.5542	-71.6693	-1.25086	1	32.9256	10.768	345.308	6.02676	25.2807		12.5253	0
16642	Tue Mar 28 11:31:20 2017_x000D_	45.7599	32.9716	-71.6656	-1.2508	1	32.9256	10.768	345.308	6.02676	25.646		15.5499	0
16643	Tue Mar 28 11:31:20 2017_x000D_	46.0735	33.3843	-69.0447	-1.20506	1	32.9256	10.768	345.308	6.02676	26.1604		6.25966	0
16644	Tue Mar 28 11:31:20 2017_x000D_	46.0783	33.5929	-69.0426	-1.20502	1	32.9256	10.768	345.308	6.02676	26.3433		16.8319	71.7748
16645	Tue Mar 28 11:31:20 2017_x000D_	46.2929	34.1113	-68.0441	-1.18759	1	34.9565	9.5033	332.434	5.80207	27.0937		6.97959	0
16646	Tue Mar 28 11:31:20 2017_x000D_	46.3991	34.3183	-70.7863	-1.23545	1	34.9565	9.5033	332.434	5.80207	27.3261		9.37142	0
16647	Tue Mar 28 11:31:20 2017_x000D_	46.4062	34.6306	-71.6684	-1.25085	1	34.9565	9.5033	332.434	5.80207	27.613		6.97555	0
16648	Tue Mar 28 11:31:20 2017_x000D_	46.5123	34.8375	-74.3754	-1.29809	1	34.9565	9.5033	332.434	5.80207	27.8453		12.8817	47.8485
16649	Tue Mar 28 11:31:20 2017_x000D_	46.6229	35.2524	-71.6687	-1.25085	1	36.3104	8.6602	332.434	5.80207	28.5218		6.96885	0
16650	Tue Mar 28 11:31:20 2017_x000D_	46.7289	35.4591	-74.3765	-1.29812	1	36.3104	8.6602	332.434	5.80207	28.7528		9.87003	0
16651	Tue Mar 28 11:31:20 2017_x000D_	46.8371	35.7698	-70.7843	-1.23542	1	36.3104	8.6602	332.434	5.80207	29.0816		3.11476	0
16652	Tue Mar 28 11:31:20 2017_x000D_	46.8394	35.8736	-71.669	-1.25086	1	36.3104	8.6602	332.434	5.80207	29.1793		12.8656	23.9247
16653	Tue Mar 28 11:31:20 2017_x000D_	46.9498	36.288	-69.0379	-1.20494	1	36.9874	8.2387	335.232	5.8509	29.766		3.12983	0
16654	Tue Mar 28 11:31:20 2017_x000D_	46.9522	36.3923	-68.0365	-1.18746	1	36.9874	8.2387	335.232	5.8509	29.8651		8.72088	0
16655	Tue Mar 28 11:31:20 2017_x000D_	47.1589	36.5967	-62.8475	-1.0969	1	36.9874	8.2387	335.232	5.8509	30.127		3.03959	0
16656	Tue Mar 28 11:31:20 2017_x000D_	47.0576	36.5987	-57.5106	-1.00375	1	36.9874	8.2387	335.232	5.8509	30.0948		0.0108167	0
16657	Tue Mar 28 11:31:20 2017_x000D_	47.0573	36.5985	-52.7225	-0.920181	1	36.9874	8.2387	335.232	5.8509	30.0945		4.36803	0
16658	Tue Mar 28 11:31:21 2017_x000D_	46.9533	36.4966	-40.6064	-0.708715	1	36.9874	8.2387	332.434	5.80207	29.9638		3.1239	0
16659	Tue Mar 28 11:31:21 2017_x000D_	46.9558	36.6007	-38.3517	-0.669364	1	36.9874	8.2387	332.434	5.80207	30.0628		0.0127279	0
16660	Tue Mar 28 11:31:21 2017_x000D_	46.9555	36.601	-30.125	-0.52578	1	36.9874	8.2387	332.434	5.80207	30.063		4.37207	0
16661	Tue Mar 28 11:31:21 2017_x000D_	47.0589	36.7037	-20.7948	-0.362937	1	36.9874	8.2387	332.434	5.80207	30.1942		3.03329	33.4276
16662	Tue Mar 28 11:31:21 2017_x000D_	47.16	36.7023	-14.1651	-0.247228	1	38.0718	8.4949	11.0143	0.192236	29.6353		3.03621	0
16663	Tue Mar 28 11:31:21 2017_x000D_	47.2612	36.7011	-1.98885	-0.0347119	1	38.0718	8.4949	11.0143	0.192236	29.6654		4.37426	0
16664	Tue Mar 28 11:31:21 2017_x000D_	47.365	36.8035	0.956716	0.0166978	1	38.0718	8.4949	11.0143	0.192236	29.795		3.03029	0
16665	Tue Mar 28 11:31:21 2017_x000D_	47.466	36.8021	6.8317	0.119236	1	38.0718	8.4949	11.0143	0.192236	29.8253		9.60948	89.071
16666	Tue Mar 28 11:31:21 2017_x000D_	47.7672	36.6931	10.1867	0.177791	1	40.876	9.47041	7.65515	0.133608	28.0814		9.09124	0
16667	Tue Mar 28 11:31:21 2017_x000D_	48.0702	36.6881	9.73322	0.169877	1	40.876	9.47041	7.65515	0.133608	28.1524		18.4287	0
16668	Tue Mar 28 11:31:21 2017_x000D_	48.6738	36.574	6.82941	0.119196	1	40.876	9.47041	7.65515	0.133608	28.203		12.1157	0
16669	Tue Mar 28 11:31:21 2017_x000D_	49.0776	36.5673	6.8306	0.119216	1	40.876	9.47041	7.65515	0.133608	28.3109		18.1586	0
16670	Tue Mar 28 11:31:21 2017_x000D_	49.6828	36.5571	0.950493	0.0165892	1	40.876	9.47041	7.65515	0.133608	28.4824		9.08224	43.892
16671	Tue Mar 28 11:31:21 2017_x000D_	49.9855	36.5521	0.950528	0.0165898	1	42.1579	10.1756	7.65515	0.133608	27.5135		21.3767	0
16672	Tue Mar 28 11:31:21 2017_x000D_	50.6886	36.4364	-2.00069	-0.0349186	1	42.1579	10.1756	7.65515	0.133608	27.6116		12.0916	0
16673	Tue Mar 28 11:31:21 2017_x000D_	51.0916	36.4298	-2.00138	-0.0349306	1	42.1579	10.1756	7.65515	0.133608	27.7325		9.59912	0
16674	Tue Mar 28 11:31:21 2017_x000D_	51.396	36.5284	-5.238	-0.0914203	1	42.1579	10.1756	7.65515	0.133608	27.9251		21.3747	91.1096
16675	Tue Mar 28 11:31:21 2017_x000D_	52.1025	36.6206	-1.99653	-0.034846	1	44.9496	11.3713	7.65515	0.133608	26.2429		6.03686	0
16676	Tue Mar 28 11:31:21 2017_x000D_	52.3037	36.6172	-1.99685	-0.0348515	1	44.9496	11.3713	7.65515	0.133608	26.2952		12.0707	0
16677	Tue Mar 28 11:31:21 2017_x000D_	52.706	36.6105	-1.99748	-0.0348627	1	44.9496	11.3713	7.65515	0.133608	26.4041		18.0955	0
16678	Tue Mar 28 11:31:21 2017_x000D_	53.3091	36.6005	-1.99849	-0.0348803	1	44.9496	11.3713	7.65515	0.133608	26.5781		12.0557	82.7096
16679	Tue Mar 28 11:31:21 2017_x000D_	53.7109	36.5938	-1.99907	-0.0348904	1	47.5314	12.3384	11.4568	0.199958	25.0302		18.0745	0
16680	Tue Mar 28 11:31:22 2017_x000D_	54.3133	36.5838	-2.00008	-0.034908	1	47.5314	12.3384	11.4568	0.199958	25.1761		9.55918	0
16681	Tue Mar 28 11:31:22 2017_x000D_	54.6163	36.6824	0.956748	0.0166984	1	47.5314	12.3384	11.4568	0.199958	25.354		10.9537	0
16682	Tue Mar 28 11:31:22 2017_x000D_	54.9135	36.4703	0.950517	0.0165896	1	47.5314	12.3384	11.4568	0.199958	25.2358		18.3274	66.7178
16683	Tue Mar 28 11:31:22 2017_x000D_	55.5172	36.5639	3.91003	0.068243	1	49.6958	12.8495	0	0	24.4185		12.4153	0
16684	Tue Mar 28 11:31:22 2017_x000D_	55.9161	36.4537	0.950532	0.0165899	1	49.6958	12.8495	0	0	24.41		18.3096	0
16685	Tue Mar 28 11:31:22 2017_x000D_	56.5192	36.5473	3.91154	0.0682692	1	49.6958	12.8495	0	0	24.6606		12.4045	0
16686	Tue Mar 28 11:31:22 2017_x000D_	56.9177	36.437	0.950544	0.0165901	1	49.6958	12.8495	0	0	24.6683		21.2419	0
16687	Tue Mar 28 11:31:22 2017_x000D_	57.6198	36.5287	-1.86467	-0.0325446	1	49.6958	12.8495	0	0	24.9699		12.0016	111.452
16688	Tue Mar 28 11:31:22 2017_x000D_	58.0198	36.5221	-1.8653	-0.0325557	1	53.409	12.9671	0	0	24.002		20.9999	0
16689	Tue Mar 28 11:31:22 2017_x000D_	58.7197	36.5104	-2.00708	-0.0350301	1	53.409	12.9671	0	0	24.1348		5.99482	0
16690	Tue Mar 28 11:31:22 2017_x000D_	58.9195	36.5071	-2.00745	-0.0350366	1	53.409	12.9671	0	0	24.1764		12.3872	0
16691	Tue Mar 28 11:31:22 2017_x000D_	59.3209	36.6039	0.956677	0.0166972	1	53.409	12.9671	0	0	24.3649		12.3711	0
16692	Tue Mar 28 11:31:22 2017_x000D_	59.7183	36.4938	-2.00872	-0.0350588	1	53.409	12.9671	0	0	24.358		17.9664	79.0262
16693	Tue Mar 28 11:31:22 2017_x000D_	60.3171	36.4841	3.91716	0.0683674	1	56.0396	12.8293	0	0	24.0384		8.96536	0
16694	Tue Mar 28 11:31:22 2017_x000D_	60.6159	36.4789	-1.86932	-0.0326258	1	56.0396	12.8293	0	0	24.0883		18.2138	0
16695	Tue Mar 28 11:31:22 2017_x000D_	61.2124	36.3658	0.950502	0.0165894	1	56.0396	12.8293	0	0	24.0982		8.97425	0
16696	Tue Mar 28 11:31:22 2017_x000D_	61.5115	36.3608	0.950517	0.0165896	1	56.0396	12.8293	0	0	24.1593		24.107	72.4811
16697	Tue Mar 28 11:31:22 2017_x000D_	62.31	36.4509	3.92013	0.0684192	1	58.4513	12.6846	0	0	24.0775		9.46877	0
16698	Tue Mar 28 11:31:22 2017_x000D_	62.6065	36.3427	0.950532	0.0165899	1	58.4513	12.6846	0	0	24.0202		9.48415	0
16699	Tue Mar 28 11:31:22 2017_x000D_	62.907	36.4409	3.92101	0.0684345	1	58.4513	12.6846	0	0	24.1705		17.8976	0
16700	Tue Mar 28 11:31:22 2017_x000D_	63.5035	36.4308	-2.01482	-0.0351652	1	58.4513	12.6846	0	0	24.2777		5.96482	99.3502
16701	Tue Mar 28 11:31:23 2017_x000D_	63.7023	36.4275	-2.01519	-0.0351717	1	61.7457	12.3468	0	0	24.1601		5.96482	0
16702	Tue Mar 28 11:31:23 2017_x000D_	63.9011	36.4242	-2.01545	-0.0351763	1	61.7457	12.3468	0	0	24.1737		14.8971	0
16703	Tue Mar 28 11:31:23 2017_x000D_	64.3976	36.4159	-1.87509	-0.0327265	1	61.7457	12.3468	0	0	24.2148		11.9176	0
16704	Tue Mar 28 11:31:23 2017_x000D_	64.7948	36.4093	-1.87568	-0.0327368	1	61.7457	12.3468	0	0	24.2549		5.95582	45.833
16705	Tue Mar 28 11:31:23 2017_x000D_	64.9933	36.406	-1.87597	-0.0327419	1	63.2727	12.3952	0	0	24.0724		5.95582	0
16706	Tue Mar 28 11:31:23 2017_x000D_	65.1918	36.4027	-1.87627	-0.032747	1	63.2727	12.3952	0	0	24.0841		8.93826	0
16707	Tue Mar 28 11:31:23 2017_x000D_	65.4897	36.3977	-2.01805	-0.0352216	1	63.2727	12.3952	0	0	24.1047		5.95282	0
16708	Tue Mar 28 11:31:23 2017_x000D_	65.6881	36.3944	-2.01837	-0.0352272	1	63.2727	12.3952	0	0	24.1204		8.91736	0
16709	Tue Mar 28 11:31:23 2017_x000D_	65.9853	36.3892	-7.48633	-0.130661	1	63.2727	12.3952	0	0	24.1468		5.95309	58.9167
16710	Tue Mar 28 11:31:23 2017_x000D_	66.1837	36.3854	-19.9959	-0.348994	1	65.2356	12.4575	0	0	23.9467		2.9766	0
16711	Tue Mar 28 11:31:23 2017_x000D_	66.2829	36.3834	-26.5089	-0.462668	1	65.2356	12.4575	0	0	23.9488		4.27447	0
16712	Tue Mar 28 11:31:23 2017_x000D_	66.3838	36.484	-43.1999	-0.75398	1	65.2356	12.4575	0	0	24.0539		0.0108167	0
16713	Tue Mar 28 11:31:23 2017_x000D_	66.3841	36.4838	-51.0685	-0.891313	1	65.2356	12.4575	0	0	24.0537		8.5765	77.1453
16714	Tue Mar 28 11:31:23 2017_x000D_	66.586	36.6862	-63.4195	-1.10688	1	67.6773	11.6508	345.308	6.02676	25.0592		4.29568	0
16715	Tue Mar 28 11:31:23 2017_x000D_	66.6871	36.7876	-72.2275	-1.26061	1	67.6773	11.6508	345.308	6.02676	25.1563		6.85981	0
16716	Tue Mar 28 11:31:23 2017_x000D_	66.7896	36.992	-80.5039	-1.40506	1	67.6773	11.6508	345.308	6.02676	25.3567		3.08742	0
16717	Tue Mar 28 11:31:23 2017_x000D_	66.7913	37.0949	-86.3943	-1.50786	1	67.6773	11.6508	345.308	6.02676	25.4595		12.7152	71.0265
16718	Tue Mar 28 11:31:23 2017_x000D_	66.6987	37.5085	259.954	4.53705	1	69.9007	10.8373	355.805	6.20997	26.8627		6.1777	0
16719	Tue Mar 28 11:31:23 2017_x000D_	66.7018	37.7144	254.746	4.44616	1	69.9007	10.8373	355.805	6.20997	27.0668		12.7149	0
16720	Tue Mar 28 11:31:23 2017_x000D_	66.6088	38.1279	245.164	4.27891	1	69.9007	10.8373	355.805	6.20997	27.4884		8.57747	0
16721	Tue Mar 28 11:31:23 2017_x000D_	66.4138	38.337	245.164	4.27892	1	69.9007	10.8373	355.805	6.20997	27.7199		20.5619	0
16722	Tue Mar 28 11:31:24 2017_x000D_	66.1259	38.959	242.732	4.23648	1	69.9007	10.8373	355.805	6.20997	28.3739		13.7045	39.9242
16723	Tue Mar 28 11:31:24 2017_x000D_	65.9341	39.3736	242.732	4.23648	1	71.2194	10.6582	341.488	5.96009	29.1977		20.5525	0
16724	Tue Mar 28 11:31:24 2017_x000D_	65.6463	39.9953	245.164	4.27892	1	71.2194	10.6582	341.488	5.96009	29.8618		0	0
16725	Tue Mar 28 11:31:24 2017_x000D_	65.6463	39.9953	245.164	4.27892	1	71.2194	10.6582	341.488	5.96009	29.8618		20.5458	0
16726	Tue Mar 28 11:31:24 2017_x000D_	65.3586	40.6168	247.701	4.32319	1	71.2194	10.6582	341.488	5.96009	30.5265		11.0032	62.4364
16727	Tue Mar 28 11:31:24 2017_x000D_	65.1653	40.9285	248.8	4.34238	1	73.0175	9.61021	327.318	5.71278	32.2876		16.5291	0
16728	Tue Mar 28 11:31:24 2017_x000D_	64.9751	41.4456	247.701	4.3232	1	73.0175	9.61021	327.318	5.71278	32.8355		9.70641	0
16729	Tue Mar 28 11:31:24 2017_x000D_	64.8808	41.7551	251.335	4.38663	1	73.0175	9.61021	327.318	5.71278	33.1587		19.4234	0
16730	Tue Mar 28 11:31:24 2017_x000D_	64.6923	42.3745	251.335	4.38663	1	73.0175	9.61021	327.318	5.71278	33.8054		6.8428	73.8521
16731	Tue Mar 28 11:31:24 2017_x000D_	64.5965	42.5815	253.955	4.43235	1	75.2515	8.5761	342.374	5.97555	35.6356		19.4177	0
16732	Tue Mar 28 11:31:24 2017_x000D_	64.408	43.2007	253.955	4.43235	1	75.2515	8.5761	342.374	5.97555	36.2828		6.84553	0
16733	Tue Mar 28 11:31:24 2017_x000D_	64.3122	43.4078	251.335	4.38663	1	75.2515	8.5761	342.374	5.97555	36.5091		12.2985	0
16734	Tue Mar 28 11:31:24 2017_x000D_	64.3187	43.8177	251.334	4.3866	1	75.2515	8.5761	342.374	5.97555	36.8985		19.4082	0
16735	Tue Mar 28 11:31:24 2017_x000D_	64.1303	44.4366	251.334	4.3866	1	75.2515	8.5761	342.374	5.97555	37.5454		8.57119	53.3159
16736	Tue Mar 28 11:31:24 2017_x000D_	63.9355	44.6456	251.335	4.38662	1	76.8207	7.74181	355.805	6.20997	39.0886		19.3987	0
16737	Tue Mar 28 11:31:24 2017_x000D_	63.7472	45.2642	251.335	4.38662	1	76.8207	7.74181	355.805	6.20997	39.7347		12.6524	0
16738	Tue Mar 28 11:31:24 2017_x000D_	63.6548	45.6757	253.956	4.43236	1	76.8207	7.74181	355.805	6.20997	40.1537		20.5163	0
16739	Tue Mar 28 11:31:24 2017_x000D_	63.3675	46.2963	251.335	4.38663	1	76.8207	7.74181	355.805	6.20997	40.8343		6.83338	33.1465
16740	Tue Mar 28 11:31:24 2017_x000D_	63.2718	46.503	253.957	4.43239	1	77.7253	7.10741	294.768	5.14467	41.9633		21.7109	0
16741	Tue Mar 28 11:31:24 2017_x000D_	63.1844	47.2214	250.336	4.3692	1	77.7253	7.10741	294.768	5.14467	42.6681		0	0
16742	Tue Mar 28 11:31:24 2017_x000D_	63.1844	47.2214	250.336	4.3692	1	77.7253	7.10741	294.768	5.14467	42.6681		23.302	0
16743	Tue Mar 28 11:31:24 2017_x000D_	62.899	47.9438	248.796	4.34231	1	77.7253	7.10741	294.768	5.14467	43.4446		9.68657	38.8326
16744	Tue Mar 28 11:31:25 2017_x000D_	62.805	48.2527	250.337	4.3692	1	78.4341	6.0243	296.037	5.16682	45.0278		22.3027	0
16745	Tue Mar 28 11:31:25 2017_x000D_	62.6187	48.9724	251.333	4.3866	1	78.4341	6.0243	296.037	5.16682	45.7675		10.9857	0
16746	Tue Mar 28 11:31:25 2017_x000D_	62.4257	49.2836	250.337	4.3692	1	78.4341	6.0243	296.037	5.16682	46.1263		19.3608	0
16747	Tue Mar 28 11:31:25 2017_x000D_	62.2378	49.901	250.336	4.36919	1	78.4341	6.0243	296.037	5.16682	46.7706		10.9764	29.7931
16748	Tue Mar 28 11:31:25 2017_x000D_	62.0449	50.2119	251.335	4.38662	1	78.9141	5.1549	297.566	5.19351	48.1114		19.3513	0
16749	Tue Mar 28 11:31:25 2017_x000D_	61.8571	50.829	251.335	4.38662	1	78.9141	5.1549	297.566	5.19351	48.7552		13.6533	0
16750	Tue Mar 28 11:31:25 2017_x000D_	61.6659	51.242	251.335	4.38663	1	78.9141	5.1549	297.566	5.19351	49.209		6.12385	0
16751	Tue Mar 28 11:31:25 2017_x000D_	61.6693	51.4461	251.335	4.38662	1	78.9141	5.1549	297.566	5.19351	49.399		19.3418	0
16752	Tue Mar 28 11:31:25 2017_x000D_	61.4816	52.0629	251.334	4.38661	1	78.9141	5.1549	297.566	5.19351	50.0425		13.6466	23.6222
16753	Tue Mar 28 11:31:25 2017_x000D_	61.2905	52.4757	251.335	4.38662	1	78.5115	4.4782	263.377	4.5968	50.9934		16.4561	0
16754	Tue Mar 28 11:31:25 2017_x000D_	61.1011	52.9905	250.337	4.3692	1	78.5115	4.4782	263.377	4.5968	51.5419		9.16938	0
16755	Tue Mar 28 11:31:25 2017_x000D_	61.1064	53.2961	251.334	4.38661	1	78.5115	4.4782	263.377	4.5968	51.8278		8.56271	0
16756	Tue Mar 28 11:31:25 2017_x000D_	60.9118	53.5049	251.335	4.38663	1	78.5115	4.4782	263.377	4.5968	52.09		19.3286	29.3855
16757	Tue Mar 28 11:31:25 2017_x000D_	60.7243	54.1213	251.335	4.38663	1	78.1198	3.58041	253.08	4.41707	53.4508		6.1089	0
16758	Tue Mar 28 11:31:25 2017_x000D_	60.7278	54.3249	251.334	4.38661	1	78.1198	3.58041	253.08	4.41707	53.6422		6.81724	0
16759	Tue Mar 28 11:31:25 2017_x000D_	60.6323	54.5311	253.961	4.43246	1	78.1198	3.58041	253.08	4.41707	53.8682		16.4427	0
16760	Tue Mar 28 11:31:25 2017_x000D_	60.4431	55.0455	253.077	4.41703	1	78.1198	3.58041	253.08	4.41707	54.4162		6.8118	29.1348
16761	Tue Mar 28 11:31:25 2017_x000D_	60.3476	55.2515	252.245	4.40251	1	77.27	3.11031	196.574	3.43087	54.8185		16.4371	0
16762	Tue Mar 28 11:31:25 2017_x000D_	60.1584	55.7657	251.335	4.38663	1	77.27	3.11031	196.574	3.43087	55.366		3.05748	0
16763	Tue Mar 28 11:31:25 2017_x000D_	60.1602	55.8676	250.336	4.36919	1	77.27	3.11031	196.574	3.43087	55.4624		9.65438	0
16764	Tue Mar 28 11:31:25 2017_x000D_	60.0666	56.1755	248.793	4.34225	1	77.27	3.11031	196.574	3.43087	55.7841		6.8118	0
16765	Tue Mar 28 11:31:26 2017_x000D_	59.9711	56.3815	251.335	4.38662	1	77.27	3.11031	196.574	3.43087	56.0096		12.5876	23.5048
16766	Tue Mar 28 11:31:26 2017_x000D_	59.8792	56.7909	253.963	4.43248	1	76.6381	2.6471	225	3.92699	56.6781		6.80782	0
16767	Tue Mar 28 11:31:26 2017_x000D_	59.7838	56.9968	256.67	4.47974	1	76.6381	2.6471	225	3.92699	56.9031		9.64377	0
16768	Tue Mar 28 11:31:26 2017_x000D_	59.6901	57.3043	260.01	4.53803	1	76.6381	2.6471	225	3.92699	57.2245		12.1817	0
16769	Tue Mar 28 11:31:26 2017_x000D_	59.6969	57.7103	-83.4137	-1.45584	1	76.6381	2.6471	225	3.92699	57.6104		4.28106	39.9345
16770	Tue Mar 28 11:31:26 2017_x000D_	59.5994	57.8145	-74.5633	-1.30137	1	75.319	2.82581	174.416	3.04413	57.1914		6.74332	0
16771	Tue Mar 28 11:31:26 2017_x000D_	59.7016	58.0147	-66.5905	-1.16222	1	75.319	2.82581	174.416	3.04413	57.3561		3.05421	0
16772	Tue Mar 28 11:31:26 2017_x000D_	59.7028	58.1165	-52.6155	-0.918313	1	75.319	2.82581	174.416	3.04413	57.4537		6.75265	0
16773	Tue Mar 28 11:31:26 2017_x000D_	59.8049	58.3171	-42.4363	-0.740653	1	75.319	2.82581	174.416	3.04413	57.6192		8.47496	35.5277
16774	Tue Mar 28 11:31:26 2017_x000D_	60.0063	58.5152	-29.6603	-0.517671	1	74.2068	3.2326	173.274	3.0242	57.0773		5.92713	0
16775	Tue Mar 28 11:31:26 2017_x000D_	60.2038	58.5099	-21.8487	-0.381331	1	74.2068	3.2326	173.274	3.0242	57.0234		6.75674	0
16776	Tue Mar 28 11:31:26 2017_x000D_	60.3062	58.7105	-15.5431	-0.271277	1	74.2068	3.2326	173.274	3.0242	57.1929		8.90715	0
16777	Tue Mar 28 11:31:26 2017_x000D_	60.603	58.7026	-3.96808	-0.0692561	1	74.2068	3.2326	173.274	3.0242	57.1138		8.90757	0
16778	Tue Mar 28 11:31:26 2017_x000D_	60.8998	58.6942	-4.24686	-0.0741218	1	74.2068	3.2326	173.274	3.0242	57.0356		23.7214	27.1207
16779	Tue Mar 28 11:31:26 2017_x000D_	61.6902	58.6719	-4.24946	-0.0741671	1	73.3236	3.42551	172.75	3.01505	56.4579		12.2012	0
16780	Tue Mar 28 11:31:26 2017_x000D_	62.0868	58.762	-7.14974	-0.124787	1	73.3236	3.42551	172.75	3.01505	56.4659		12.1953	0
16781	Tue Mar 28 11:31:26 2017_x000D_	62.4832	58.8521	-10.01	-0.174708	1	73.3236	3.42551	172.75	3.01505	56.4767		23.8355	0
16782	Tue Mar 28 11:31:26 2017_x000D_	63.2738	58.9309	-12.8207	-0.223764	1	73.3236	3.42551	172.75	3.01505	56.4079		10.6936	62.5127
16783	Tue Mar 28 11:31:26 2017_x000D_	63.5729	59.1248	-19.19	-0.334928	1	71.328	4.0252	172.345	3.00799	55.6427		11.8278	0
16784	Tue Mar 28 11:31:26 2017_x000D_	63.967	59.1136	-19.1951	-0.335017	1	71.328	4.0252	172.345	3.00799	55.578		21.3578	0
16785	Tue Mar 28 11:31:26 2017_x000D_	64.5641	59.5013	-24.4583	-0.426878	1	71.328	4.0252	172.345	3.00799	55.8869		14.7751	0
16786	Tue Mar 28 11:31:26 2017_x000D_	65.0564	59.4872	-25.7191	-0.448882	1	71.328	4.0252	172.345	3.00799	55.8155		23.1622	35.5318
16787	Tue Mar 28 11:31:27 2017_x000D_	65.6542	59.9758	-28.2699	-0.493403	1	70.2157	4.43211	180	3.14159	55.7307		13.1925	0
16788	Tue Mar 28 11:31:27 2017_x000D_	66.0504	60.1666	-28.2706	-0.493415	1	70.2157	4.43211	180	3.14159	55.8899		19.7766	0
16789	Tue Mar 28 11:31:27 2017_x000D_	66.6443	60.4527	-25.7124	-0.448766	1	70.2157	4.43211	180	3.14159	56.1343		12.1227	0
16790	Tue Mar 28 11:31:27 2017_x000D_	67.0384	60.542	-28.2758	-0.493506	1	70.2157	4.43211	180	3.14159	56.1998		17.186	19.6452
16791	Tue Mar 28 11:31:27 2017_x000D_	67.5332	60.8307	-24.459	-0.42689	1	69.5612	4.411	176.146	3.07433	56.4561		8.3837	0
16792	Tue Mar 28 11:31:27 2017_x000D_	67.7323	61.0268	-24.4554	-0.426827	1	69.5612	4.411	176.146	3.07433	56.6453		12.1088	0
16793	Tue Mar 28 11:31:27 2017_x000D_	68.1259	61.1162	-21.8681	-0.381671	1	69.5612	4.411	176.146	3.07433	56.7234		17.1577	0
16794	Tue Mar 28 11:31:27 2017_x000D_	68.6199	61.4044	-18.2066	-0.317764	1	69.5612	4.411	176.146	3.07433	57.0012		9.28184	0
16795	Tue Mar 28 11:31:27 2017_x000D_	68.9153	61.4964	-21.8659	-0.381632	1	69.5612	4.411	176.146	3.07433	57.0891		9.26842	70.7284
16796	Tue Mar 28 11:31:27 2017_x000D_	69.2102	61.5885	-18.2069	-0.31777	1	67.9475	6.12981	132.679	2.31569	55.4731		18.535	0
16797	Tue Mar 28 11:31:27 2017_x000D_	69.8	61.7725	-18.2073	-0.317777	1	67.9475	6.12981	132.679	2.31569	55.6735		9.27128	0
16798	Tue Mar 28 11:31:27 2017_x000D_	70.095	61.8646	-16.3828	-0.285934	1	67.9475	6.12981	132.679	2.31569	55.7761		18.5132	0
16799	Tue Mar 28 11:31:27 2017_x000D_	70.6841	62.0484	-16.3825	-0.285928	1	67.9475	6.12981	132.679	2.31569	55.9855		10.5785	38.8448
16800	Tue Mar 28 11:31:27 2017_x000D_	70.9796	62.2408	-15.5238	-0.270941	1	67.239	7.2136	109.159	1.90518	55.1542		11.7233	0
16801	Tue Mar 28 11:31:27 2017_x000D_	71.3702	62.229	-15.5279	-0.271013	1	67.239	7.2136	109.159	1.90518	55.1703		19.6263	0
16802	Tue Mar 28 11:31:27 2017_x000D_	71.9596	62.5129	-18.2062	-0.317758	1	67.239	7.2136	109.159	1.90518	55.5004		8.78806	0
16803	Tue Mar 28 11:31:27 2017_x000D_	72.2524	62.504	-19.1777	-0.334714	1	67.239	7.2136	109.159	1.90518	55.5172		18.4592	44.6848
16804	Tue Mar 28 11:31:27 2017_x000D_	72.8398	62.6872	-19.1783	-0.334725	1	66.5199	8.51801	104.692	1.82722	54.5366		6.52916	0
16805	Tue Mar 28 11:31:27 2017_x000D_	73.0359	62.7816	-21.8785	-0.381852	1	66.5199	8.51801	104.692	1.82722	54.6534		18.4411	0
16806	Tue Mar 28 11:31:27 2017_x000D_	73.6227	62.9647	-21.8804	-0.381884	1	66.5199	8.51801	104.692	1.82722	54.908		8.31784	0
16807	Tue Mar 28 11:31:27 2017_x000D_	73.8199	63.1596	-21.8764	-0.381815	1	66.5199	8.51801	104.692	1.82722	55.1271		17.7237	21.0545
16808	Tue Mar 28 11:31:28 2017_x000D_	74.4049	63.2421	-19.178	-0.33472	1	66.2694	9.1736	109.836	1.917	54.6771		6.51574	0
16809	Tue Mar 28 11:31:28 2017_x000D_	74.6006	63.3363	-21.881	-0.381895	1	66.2694	9.1736	109.836	1.917	54.7997		8.30509	0
16810	Tue Mar 28 11:31:28 2017_x000D_	74.7974	63.531	-21.8771	-0.381827	1	66.2694	9.1736	109.836	1.917	55.0223		14.8329	0
16811	Tue Mar 28 11:31:28 2017_x000D_	75.2844	63.6164	-18.2059	-0.317753	1	66.2694	9.1736	109.836	1.917	55.1841		9.19648	0
16812	Tue Mar 28 11:31:28 2017_x000D_	75.5771	63.7075	-21.8818	-0.381909	1	66.2694	9.1736	109.836	1.917	55.3225		6.51294	33.1565
16813	Tue Mar 28 11:31:28 2017_x000D_	75.7726	63.8019	-19.1752	-0.33467	1	65.3646	9.8083	180	3.14159	54.9876		13.0006	0
16814	Tue Mar 28 11:31:28 2017_x000D_	76.163	63.99	-24.485	-0.427344	1	65.3646	9.8083	180	3.14159	55.2473		6.50624	0
16815	Tue Mar 28 11:31:28 2017_x000D_	76.3583	64.0843	-21.8797	-0.381872	1	65.3646	9.8083	180	3.14159	55.3782		11.9672	0
16816	Tue Mar 28 11:31:28 2017_x000D_	76.7474	64.1722	-24.4879	-0.427395	1	65.3646	9.8083	180	3.14159	55.5428		3.00922	33.5104
16817	Tue Mar 28 11:31:28 2017_x000D_	76.7486	64.2725	-21.8786	-0.381854	1	64.2632	9.9944	180	3.14159	55.6956		6.49022	0
16818	Tue Mar 28 11:31:28 2017_x000D_	76.9435	64.3664	-24.4843	-0.427331	1	64.2632	9.9944	180	3.14159	55.831		5.81988	0
16819	Tue Mar 28 11:31:28 2017_x000D_	77.1374	64.3603	-24.4876	-0.427389	1	64.2632	9.9944	180	3.14159	55.8695		0	0
16820	Tue Mar 28 11:31:28 2017_x000D_	77.1374	64.3603	-24.4876	-0.427389	1	64.2632	9.9944	180	3.14159	55.8695		4.13255	73.4665
16821	Tue Mar 28 11:31:28 2017_x000D_	77.2358	64.4567	-40.8271	-0.712567	1	61.8417	10.3596	168.252	2.93654	56.2448		4.1387	0
16822	Tue Mar 28 11:31:28 2017_x000D_	77.1382	64.3592	-52.4404	-0.915258	1	61.8417	10.3596	168.252	2.93654	56.1243		2.92621	0
16823	Tue Mar 28 11:31:28 2017_x000D_	77.2357	64.3564	-59.4265	-1.03719	1	61.8417	10.3596	168.252	2.93654	56.1483		3.00349	0
16824	Tue Mar 28 11:31:28 2017_x000D_	77.2375	64.4565	-78.3764	-1.36793	1	61.8417	10.3596	168.252	2.93654	56.245		4.14725	0
16825	Tue Mar 28 11:31:28 2017_x000D_	77.3358	64.5537	-86.7375	-1.51386	1	61.8417	10.3596	168.252	2.93654	56.3655		9.4404	26.2003
16826	Tue Mar 28 11:31:28 2017_x000D_	77.4363	64.8519	254.516	4.44215	1	60.9688	10.3318	180	3.14159	56.9528		4.23315	0
16827	Tue Mar 28 11:31:28 2017_x000D_	77.3405	64.9555	246.191	4.29684	1	60.9688	10.3318	180	3.14159	57.0244		6.0183	0
16828	Tue Mar 28 11:31:28 2017_x000D_	77.3425	65.1561	238.889	4.16941	1	60.9688	10.3318	180	3.14159	57.2171		12.6858	0
16829	Tue Mar 28 11:31:29 2017_x000D_	77.0548	65.466	227.123	3.96404	1	60.9688	10.3318	180	3.14159	57.4329		8.45717	85.9872
16830	Tue Mar 28 11:31:29 2017_x000D_	76.863	65.6726	223.382	3.89876	1	58.1524	9.79961	180	3.14159	58.9226		25.3502	0
16831	Tue Mar 28 11:31:29 2017_x000D_	76.288	66.2918	223.383	3.89876	1	58.1524	9.79961	180	3.14159	59.3318		10.6963	0
16832	Tue Mar 28 11:31:29 2017_x000D_	75.9995	66.5013	225.188	3.93027	1	58.1524	9.79961	180	3.14159	59.4441		27.4743	0
16833	Tue Mar 28 11:31:29 2017_x000D_	75.3276	67.1236	230.847	4.02904	1	58.1524	9.79961	180	3.14159	59.8417		10.7029	53.8803
16834	Tue Mar 28 11:31:29 2017_x000D_	75.0389	67.3332	232.884	4.0646	1	56.4267	9.302	191.014	3.33383	60.9429		9.51779	0
16835	Tue Mar 28 11:31:29 2017_x000D_	74.9455	67.6364	236.65	4.13033	1	56.4267	9.302	191.014	3.33383	61.2033		10.7029	0
16836	Tue Mar 28 11:31:29 2017_x000D_	74.6568	67.846	238.892	4.16946	1	56.4267	9.302	191.014	3.33383	61.3167		17.5194	0
16837	Tue Mar 28 11:31:29 2017_x000D_	74.3716	68.3556	242.619	4.23449	1	56.4267	9.302	191.014	3.33383	61.7199		9.51206	0
16838	Tue Mar 28 11:31:29 2017_x000D_	74.2782	68.6586	246.201	4.29702	1	56.4267	9.302	191.014	3.33383	61.9829		20.1753	26.9453
16839	Tue Mar 28 11:31:29 2017_x000D_	73.9942	69.2682	248.626	4.33935	1	55.5637	9.0531	180	3.14159	62.9725		6.72152	0
16840	Tue Mar 28 11:31:29 2017_x000D_	73.8996	69.4713	251.143	4.38328	1	55.5637	9.0531	180	3.14159	63.1392		19.027	0
16841	Tue Mar 28 11:31:29 2017_x000D_	73.7128	70.0774	251.143	4.38328	1	55.5637	9.0531	180	3.14159	63.666		6.72823	0
16842	Tue Mar 28 11:31:29 2017_x000D_	73.6181	70.2807	248.626	4.33934	1	55.5637	9.0531	180	3.14159	63.834		19.0204	33.346
16843	Tue Mar 28 11:31:29 2017_x000D_	73.4314	70.8866	248.626	4.33934	1	54.482	8.7973	180	3.14159	64.9166		6.71881	0
16844	Tue Mar 28 11:31:29 2017_x000D_	73.3368	71.0896	251.144	4.38328	1	54.482	8.7973	180	3.14159	65.0833		12.3959	0
16845	Tue Mar 28 11:31:29 2017_x000D_	73.2447	71.4924	248.625	4.33933	1	54.482	8.7973	180	3.14159	65.4425		20.1551	0
16846	Tue Mar 28 11:31:29 2017_x000D_	72.961	72.1014	251.144	4.38329	1	54.482	8.7973	180	3.14159	65.9461		6.72152	9.40085
16847	Tue Mar 28 11:31:29 2017_x000D_	72.8664	72.3045	248.626	4.33934	1	54.2531	9.01131	135	2.35619	65.9733		12.3835	0
16848	Tue Mar 28 11:31:29 2017_x000D_	72.7744	72.7069	251.144	4.38329	1	54.2531	9.01131	135	2.35619	66.3338		19.0023	0
16849	Tue Mar 28 11:31:29 2017_x000D_	72.5878	73.3122	251.144	4.38328	1	54.2531	9.01131	135	2.35619	66.8638		18.9985	0
16850	Tue Mar 28 11:31:30 2017_x000D_	72.4013	73.9174	251.143	4.38328	1	54.2531	9.01131	135	2.35619	67.3955		8.44869	0
16851	Tue Mar 28 11:31:30 2017_x000D_	72.2097	74.1238	251.145	4.3833	1	54.2531	9.01131	135	2.35619	67.5431		9.50169	59.5842
16852	Tue Mar 28 11:31:30 2017_x000D_	72.1165	74.4265	247.535	4.3203	1	53.2954	10.7513	108.501	1.8937	66.3985		9.49023	0
16853	Tue Mar 28 11:31:30 2017_x000D_	72.0233	74.7288	251.144	4.3833	1	53.2954	10.7513	108.501	1.8937	66.6622		18.9919	0
16854	Tue Mar 28 11:31:30 2017_x000D_	71.8369	75.3338	246.197	4.29695	1	53.2954	10.7513	108.501	1.8937	67.1914		9.49309	0
16855	Tue Mar 28 11:31:30 2017_x000D_	71.7437	75.6362	247.534	4.32028	1	53.2954	10.7513	108.501	1.8937	67.4566		17.4859	42.1069
16856	Tue Mar 28 11:31:30 2017_x000D_	71.459	76.1448	246.197	4.29696	1	52.7957	12.0629	104.692	1.82722	66.7444		10.8114	0
16857	Tue Mar 28 11:31:30 2017_x000D_	71.2688	76.4509	245.02	4.2764	1	52.7957	12.0629	104.692	1.82722	66.9856		5.97051	0
16858	Tue Mar 28 11:31:30 2017_x000D_	71.2714	76.6499	245.019	4.27639	1	52.7957	12.0629	104.692	1.82722	67.1776		20.1229	0
16859	Tue Mar 28 11:31:30 2017_x000D_	70.9881	77.2579	247.534	4.32029	1	52.7957	12.0629	104.692	1.82722	67.6857		6.71083	29.7781
16860	Tue Mar 28 11:31:30 2017_x000D_	70.8937	77.4607	245.019	4.27639	1	52.3171	12.9325	100.003	1.74538	67.1489		9.47699	0
16861	Tue Mar 28 11:31:30 2017_x000D_	70.8007	77.7626	248.625	4.33933	1	52.3171	12.9325	100.003	1.74538	67.4135		4.22874	0
16862	Tue Mar 28 11:31:30 2017_x000D_	70.7049	77.866	245.019	4.2764	1	52.3171	12.9325	100.003	1.74538	67.4868		2.9793	0
16863	Tue Mar 28 11:31:30 2017_x000D_	70.7063	77.9653	246.197	4.29695	1	52.3171	12.9325	100.003	1.74538	67.5827		9.49023	0
16864	Tue Mar 28 11:31:30 2017_x000D_	70.6131	78.2676	242.612	4.23438	1	52.3171	12.9325	100.003	1.74538	67.8485		9.48647	14.8891
16865	Tue Mar 28 11:31:30 2017_x000D_	70.52	78.5698	238.886	4.16935	1	52.0778	13.3673	104.692	1.82722	67.7605		4.2435	0
16866	Tue Mar 28 11:31:30 2017_x000D_	70.4238	78.6735	223.419	3.89939	1	52.0778	13.3673	104.692	1.82722	67.8342		4.21399	0
16867	Tue Mar 28 11:31:30 2017_x000D_	70.5192	78.5704	215.289	3.7575	1	52.0778	13.3673	104.692	1.82722	67.7608		2.88825	0
16868	Tue Mar 28 11:31:30 2017_x000D_	70.6154	78.5666	196.483	3.42927	1	52.0778	13.3673	104.692	1.82722	67.7834		2.90324	82.9065
16869	Tue Mar 28 11:31:30 2017_x000D_	70.7121	78.5628	190.511	3.32504	1	49.6126	14.6163	180	3.14159	67.3375		0.015	0
16870	Tue Mar 28 11:31:30 2017_x000D_	70.7118	78.5624	179.434	3.13172	1	49.6126	14.6163	180	3.14159	67.3371		4.21103	0
16871	Tue Mar 28 11:31:30 2017_x000D_	70.6159	78.6649	165.045	2.88058	1	49.6126	14.6163	180	3.14159	67.4045		4.1284	0
16872	Tue Mar 28 11:31:31 2017_x000D_	70.5174	78.5688	156.098	2.72443	1	49.6126	14.6163	180	3.14159	67.2825		8.24199	68.8143
16873	Tue Mar 28 11:31:31 2017_x000D_	70.3207	78.377	143.637	2.50694	1	47.3969	15.2098	172.345	3.00799	67.1982		5.82401	0
16874	Tue Mar 28 11:31:31 2017_x000D_	70.1267	78.3842	135.835	2.37077	1	47.3969	15.2098	172.345	3.00799	67.139		4.11782	0
16875	Tue Mar 28 11:31:31 2017_x000D_	70.0284	78.2884	131.932	2.30265	1	47.3969	15.2098	172.345	3.00799	67.0156		14.6325	0
16876	Tue Mar 28 11:31:31 2017_x000D_	69.7314	77.9015	126.483	2.20755	1	47.3969	15.2098	172.345	3.00799	66.5513		12.3622	94.2458
16877	Tue Mar 28 11:31:31 2017_x000D_	69.4358	77.6144	125.856	2.1966	1	44.3068	15.7759	180	3.14159	66.7493		13.1715	0
16878	Tue Mar 28 11:31:31 2017_x000D_	69.2357	77.2236	125.853	2.19656	1	44.3068	15.7759	180	3.14159	66.3119		20.6469	0
16879	Tue Mar 28 11:31:31 2017_x000D_	68.742	76.7441	129.797	2.26539	1	44.3068	15.7759	180	3.14159	65.6826		9.36496	0
16880	Tue Mar 28 11:31:31 2017_x000D_	68.6402	76.449	133.802	2.33529	1	44.3068	15.7759	180	3.14159	65.3708		22.8932	0
16881	Tue Mar 28 11:31:31 2017_x000D_	68.1444	75.8689	135.819	2.37049	1	44.3068	15.7759	180	3.14159	64.6483		9.21267	78.9107
16882	Tue Mar 28 11:31:31 2017_x000D_	67.8504	75.7802	139.731	2.43877	1	41.694	15.4725	171.946	3.00103	65.7357		18.7901	0
16883	Tue Mar 28 11:31:31 2017_x000D_	67.4531	75.296	141.873	2.47615	1	41.694	15.4725	171.946	3.00103	65.1336		10.5291	0
16884	Tue Mar 28 11:31:31 2017_x000D_	67.1573	75.1071	143.608	2.50644	1	41.694	15.4725	171.946	3.00103	64.8434		16.5819	0
16885	Tue Mar 28 11:31:31 2017_x000D_	66.7609	74.7219	143.606	2.50639	1	41.694	15.4725	171.946	3.00103	64.3338		6.52092	65.6306
16886	Tue Mar 28 11:31:31 2017_x000D_	66.5642	74.6294	145.855	2.54566	1	39.5074	15.4036	180	3.14159	65.1135		10.5466	0
16887	Tue Mar 28 11:31:31 2017_x000D_	66.2679	74.4402	147.426	2.57308	1	39.5074	15.4036	180	3.14159	64.8186		18.7477	0
16888	Tue Mar 28 11:31:31 2017_x000D_	65.7734	74.0581	145.854	2.54564	1	39.5074	15.4036	180	3.14159	64.267		8.30585	0
16889	Tue Mar 28 11:31:31 2017_x000D_	65.5748	73.8652	145.852	2.5456	1	39.5074	15.4036	180	3.14159	64.0099		13.0805	39.3855
16890	Tue Mar 28 11:31:31 2017_x000D_	65.1804	73.6793	145.855	2.54565	1	38.1952	15.3623	174.416	3.04413	64.2579		17.074	0
16891	Tue Mar 28 11:31:31 2017_x000D_	64.6865	73.3965	141.881	2.4763	1	38.1952	15.3623	174.416	3.04413	63.7946		8.32073	0
16892	Tue Mar 28 11:31:31 2017_x000D_	64.4875	73.2033	141.88	2.47628	1	38.1952	15.3623	174.416	3.04413	63.5363		20.8273	0
16893	Tue Mar 28 11:31:32 2017_x000D_	63.9894	72.7197	141.49	2.46946	1	38.1952	15.3623	174.416	3.04413	62.8905		12.4874	0
16894	Tue Mar 28 11:31:32 2017_x000D_	63.6908	72.4297	141.876	2.4762	1	38.1952	15.3623	174.416	3.04413	62.5037		10.5956	32.8272
16895	Tue Mar 28 11:31:32 2017_x000D_	63.3932	72.2395	143.606	2.50639	1	37.1015	15.3279	180	3.14159	62.6912		17.1153	0
16896	Tue Mar 28 11:31:32 2017_x000D_	62.898	71.9562	144.156	2.516	1	37.1015	15.3279	180	3.14159	62.2272		12.5342	0
16897	Tue Mar 28 11:31:32 2017_x000D_	62.5982	71.6652	143.606	2.5064	1	37.1015	15.3279	180	3.14159	61.8383		14.7192	0
16898	Tue Mar 28 11:31:32 2017_x000D_	62.2004	71.378	145.846	2.54549	1	37.1015	15.3279	180	3.14159	61.4131		10.6081	87.9304
16899	Tue Mar 28 11:31:32 2017_x000D_	61.9025	71.1875	144.155	2.51598	1	34.2271	15.9012	180	3.14159	61.8264		18.8941	0
16900	Tue Mar 28 11:31:32 2017_x000D_	61.404	70.8026	145.845	2.54547	1	34.2271	15.9012	180	3.14159	61.2597		6.58768	0
16901	Tue Mar 28 11:31:32 2017_x000D_	61.2055	70.7087	143.608	2.50643	1	34.2271	15.9012	180	3.14159	61.0876		10.6256	0
16902	Tue Mar 28 11:31:32 2017_x000D_	60.9071	70.5179	141.884	2.47634	1	34.2271	15.9012	180	3.14159	60.7849		16.7497	66.1097
16903	Tue Mar 28 11:31:32 2017_x000D_	60.5064	70.1291	141.882	2.4763	1	32.0287	16.0533	180	3.14159	61.116		6.58783	0
16904	Tue Mar 28 11:31:32 2017_x000D_	60.3078	70.0354	144.155	2.51598	1	32.0287	16.0533	180	3.14159	60.9407		14.7845	0
16905	Tue Mar 28 11:31:32 2017_x000D_	59.9084	69.7467	141.884	2.47635	1	32.0287	16.0533	180	3.14159	60.5001		8.38658	0
16906	Tue Mar 28 11:31:32 2017_x000D_	59.7077	69.5521	141.883	2.47633	1	32.0287	16.0533	180	3.14159	60.2349		4.19652	0
16907	Tue Mar 28 11:31:32 2017_x000D_	59.6072	69.4548	145.841	2.54541	1	32.0287	16.0533	180	3.14159	60.1024		12.5871	59.5915
16908	Tue Mar 28 11:31:32 2017_x000D_	59.3062	69.1625	141.881	2.47629	1	30.0487	16.2124	171.946	3.00103	60.4956		5.92241	0
16909	Tue Mar 28 11:31:32 2017_x000D_	59.1089	69.1692	141.886	2.47637	1	30.0487	16.2124	171.946	3.00103	60.4063		8.39715	0
16910	Tue Mar 28 11:31:32 2017_x000D_	58.908	68.9743	141.885	2.47635	1	30.0487	16.2124	171.946	3.00103	60.1388		8.40139	0
16911	Tue Mar 28 11:31:32 2017_x000D_	58.707	68.7793	141.883	2.47633	1	30.0487	16.2124	171.946	3.00103	59.8713		10.6847	98.2217
16912	Tue Mar 28 11:31:32 2017_x000D_	58.4069	68.5875	143.606	2.5064	1	26.9339	17.2211	173.274	3.0242	60.2417		18.9857	0
16913	Tue Mar 28 11:31:32 2017_x000D_	57.9057	68.2011	154.688	2.69981	1	26.9339	17.2211	173.274	3.0242	59.6508		4.20508	0
16914	Tue Mar 28 11:31:32 2017_x000D_	57.8049	68.1037	158.51	2.76652	1	26.9339	17.2211	173.274	3.0242	59.5152		10.6741	0
16915	Tue Mar 28 11:31:33 2017_x000D_	57.5049	67.9124	176.056	3.07276	1	26.9339	17.2211	173.274	3.0242	59.1962		4.27758	66.1552
16916	Tue Mar 28 11:31:33 2017_x000D_	57.408	68.017	184.676	3.22321	1	24.734	17.3735	174.416	3.04413	60.269		5.93141	0
16917	Tue Mar 28 11:31:33 2017_x000D_	57.2104	68.0237	190.173	3.31915	1	24.734	17.3735	174.416	3.04413	60.1678		5.91052	0
16918	Tue Mar 28 11:31:33 2017_x000D_	57.0135	68.0305	207.538	3.62223	1	24.734	17.3735	174.416	3.04413	60.0674		5.92511	0
16919	Tue Mar 28 11:31:33 2017_x000D_	56.8161	68.0369	215.083	3.75391	1	24.734	17.3735	174.416	3.04413	59.967		8.53349	92.0894
16920	Tue Mar 28 11:31:33 2017_x000D_	56.6225	68.2453	223.027	3.89255	1	21.8373	18.3893	169.074	2.95089	60.7917		6.70371	0
16921	Tue Mar 28 11:31:33 2017_x000D_	56.4266	68.3528	225.112	3.92894	1	21.8373	18.3893	169.074	2.95089	60.7682		10.8419	0
16922	Tue Mar 28 11:31:33 2017_x000D_	56.1337	68.5645	227.059	3.96293	1	21.8373	18.3893	169.074	2.95089	60.7766		26.0681	0
16923	Tue Mar 28 11:31:33 2017_x000D_	55.6523	69.2879	223.028	3.89256	1	21.8373	18.3893	169.074	2.95089	61.1075		10.8545	0
16924	Tue Mar 28 11:31:33 2017_x000D_	55.3591	69.4999	221.227	3.86114	1	21.8373	18.3893	169.074	2.95089	61.1229		23.5636	75.2759
16925	Tue Mar 28 11:31:33 2017_x000D_	54.7747	70.0247	219.024	3.8227	1	19.3979	18.977	171.946	3.00103	62.1079		10.8586	0
16926	Tue Mar 28 11:31:33 2017_x000D_	54.4814	70.2368	217.385	3.79409	1	19.3979	18.977	171.946	3.00103	62.1162		21.718	0
16927	Tue Mar 28 11:31:33 2017_x000D_	53.8947	70.6609	212.662	3.71165	1	19.3979	18.977	171.946	3.00103	62.139		8.55014	0
16928	Tue Mar 28 11:31:33 2017_x000D_	53.7005	70.8695	212.663	3.71167	1	19.3979	18.977	171.946	3.00103	62.2053		9.47578	56.4965
16929	Tue Mar 28 11:31:33 2017_x000D_	53.4049	70.9808	208.772	3.64376	1	17.6156	19.5852	155.232	2.70931	62.6289		8.55233	0
16930	Tue Mar 28 11:31:33 2017_x000D_	53.2107	71.1895	208.774	3.64379	1	17.6156	19.5852	155.232	2.70931	62.6898		21.7263	0
16931	Tue Mar 28 11:31:33 2017_x000D_	52.6238	71.6138	208.775	3.64382	1	17.6156	19.5852	155.232	2.70931	62.71		11.9173	0
16932	Tue Mar 28 11:31:33 2017_x000D_	52.2268	71.6277	208.772	3.64376	1	17.6156	19.5852	155.232	2.70931	62.5009		21.7389	101.217
16933	Tue Mar 28 11:31:33 2017_x000D_	51.6396	72.0523	208.774	3.64379	1	14.6892	21.2643	172.345	3.00799	62.8073		9.47858	0
16934	Tue Mar 28 11:31:33 2017_x000D_	51.3439	72.1636	212.66	3.71162	1	14.6892	21.2643	172.345	3.00799	62.724		20.1813	0
16935	Tue Mar 28 11:31:33 2017_x000D_	50.7543	72.4875	215.085	3.75394	1	14.6892	21.2643	172.345	3.00799	62.6459		8.56286	0
16936	Tue Mar 28 11:31:34 2017_x000D_	50.5598	72.6964	215.086	3.75396	1	14.6892	21.2643	172.345	3.00799	62.7053		13.4613	0
16937	Tue Mar 28 11:31:34 2017_x000D_	50.1665	72.9124	215.085	3.75395	1	14.6892	21.2643	172.345	3.00799	62.6591		13.4639	68.9772
16938	Tue Mar 28 11:31:34 2017_x000D_	49.7731	73.1284	215.085	3.75393	1	12.4682	21.859	166.987	2.91448	63.4051		8.56505	0
16939	Tue Mar 28 11:31:34 2017_x000D_	49.5786	73.3374	215.085	3.75395	1	12.4682	21.859	166.987	2.91448	63.4603		17.587	0
16940	Tue Mar 28 11:31:34 2017_x000D_	49.0878	73.658	214.191	3.73834	1	12.4682	21.859	166.987	2.91448	63.436		9.50352	0
16941	Tue Mar 28 11:31:34 2017_x000D_	48.7914	73.7698	215.084	3.75393	1	12.4682	21.859	166.987	2.91448	63.357		21.778	44.4326
16942	Tue Mar 28 11:31:34 2017_x000D_	48.2031	74.1951	215.084	3.75393	1	11.1241	22.4811	169.997	2.967	63.6332		8.57134	0
16943	Tue Mar 28 11:31:34 2017_x000D_	48.0084	74.4042	215.085	3.75394	1	11.1241	22.4811	169.997	2.967	63.6903		10.8911	0
16944	Tue Mar 28 11:31:34 2017_x000D_	47.7142	74.6169	216.676	3.7817	1	11.1241	22.4811	169.997	2.967	63.6944		19.3797	0
16945	Tue Mar 28 11:31:34 2017_x000D_	47.2251	75.0389	215.086	3.75396	1	11.1241	22.4811	169.997	2.967	63.7621		6.74275	74.2916
16946	Tue Mar 28 11:31:34 2017_x000D_	47.0281	75.1471	217.379	3.79397	1	10.581	24.8972	135	2.35619	62.0761		9.51195	0
16947	Tue Mar 28 11:31:34 2017_x000D_	46.7314	75.2589	216.675	3.78169	1	10.581	24.8972	135	2.35619	61.9932		19.3882	0
16948	Tue Mar 28 11:31:34 2017_x000D_	46.2421	75.6811	215.085	3.75395	1	10.581	24.8972	135	2.35619	62.0542		8.57777	0
16949	Tue Mar 28 11:31:34 2017_x000D_	46.0473	75.8904	215.086	3.75396	1	10.581	24.8972	135	2.35619	62.1141		20.2524	0
16950	Tue Mar 28 11:31:34 2017_x000D_	45.4556	76.2154	212.663	3.71168	1	10.581	24.8972	135	2.35619	62.0467		6.74682	66.7024
16951	Tue Mar 28 11:31:34 2017_x000D_	45.2585	76.3237	215.085	3.75394	1	10.2668	27.0983	135	2.35619	60.395		19.3947	0
16952	Tue Mar 28 11:31:34 2017_x000D_	44.769	76.746	216.675	3.78169	1	10.2668	27.0983	135	2.35619	60.459		10.9169	0
16953	Tue Mar 28 11:31:34 2017_x000D_	44.4741	76.9592	215.086	3.75395	1	10.2668	27.0983	135	2.35619	60.4669		13.5111	0
16954	Tue Mar 28 11:31:34 2017_x000D_	44.0794	77.1761	215.085	3.75394	1	10.2668	27.0983	135	2.35619	60.4242		0	86.1405
16955	Tue Mar 28 11:31:34 2017_x000D_	44.0794	77.1761	215.085	3.75394	1	10.1435	29.967	135	2.35619	58.1407		17.1661	0
16956	Tue Mar 28 11:31:34 2017_x000D_	43.6895	77.5949	215.086	3.75397	1	10.1435	29.967	135	2.35619	58.2559		13.5178	0
16957	Tue Mar 28 11:31:35 2017_x000D_	43.2946	77.8119	215.086	3.75396	1	10.1435	29.967	135	2.35619	58.2076		6.76286	0
16958	Tue Mar 28 11:31:35 2017_x000D_	43.097	77.9204	212.666	3.71172	1	10.1435	29.967	135	2.35619	58.1847		6.75904	86.0864
16959	Tue Mar 28 11:31:35 2017_x000D_	42.8996	78.029	215.085	3.75395	1	10.0203	32.8339	135	2.35619	55.8896		8.5861	0
16960	Tue Mar 28 11:31:35 2017_x000D_	42.7045	78.2384	215.086	3.75396	1	10.0203	32.8339	135	2.35619	55.9448		6.7643	0
16961	Tue Mar 28 11:31:35 2017_x000D_	42.5069	78.347	212.666	3.71173	1	10.0203	32.8339	135	2.35619	55.918		4.29831	0
16962	Tue Mar 28 11:31:35 2017_x000D_	42.4092	78.4518	208.793	3.64412	1	10.0203	32.8339	135	2.35619	55.9467		0.006	0
16963	Tue Mar 28 11:31:35 2017_x000D_	42.409	78.4518	203.502	3.55178	1	10.0203	32.8339	135	2.35619	55.9466		2.99329	60.0146
16964	Tue Mar 28 11:31:35 2017_x000D_	42.5087	78.4479	197.003	3.43835	1	9.71596	34.8111	98.0538	1.71136	54.5851		2.98753	0
16965	Tue Mar 28 11:31:35 2017_x000D_	42.6082	78.4438	185.076	3.23018	1	9.71596	34.8111	98.0538	1.71136	54.6417		0.0067082	0
16966	Tue Mar 28 11:31:35 2017_x000D_	42.6081	78.4436	179.302	3.12941	1	9.71596	34.8111	98.0538	1.71136	54.6414		3.00194	0
16967	Tue Mar 28 11:31:35 2017_x000D_	42.5081	78.4472	173.124	3.02158	1	9.71596	34.8111	98.0538	1.71136	54.5842		6.01577	52.9298
16968	Tue Mar 28 11:31:35 2017_x000D_	42.3077	78.4543	161.716	2.82248	1	9.64022	36.5738	98.0538	1.71136	53.1144		3.02193	0
16969	Tue Mar 28 11:31:35 2017_x000D_	42.3102	78.555	159.07	2.7763	1	9.64022	36.5738	98.0538	1.71136	53.1954		8.4838	0
16970	Tue Mar 28 11:31:35 2017_x000D_	42.1052	78.3602	146.487	2.55668	1	9.64022	36.5738	98.0538	1.71136	52.9158		4.23559	0
16971	Tue Mar 28 11:31:35 2017_x000D_	42.0028	78.263	142.551	2.48799	1	9.64022	36.5738	98.0538	1.71136	52.7762		4.23983	87.1369
16972	Tue Mar 28 11:31:35 2017_x000D_	41.9003	78.1657	138.563	2.41839	1	9.07936	39.4237	103.013	1.79791	50.7756		10.8021	0
16973	Tue Mar 28 11:31:35 2017_x000D_	41.595	77.9748	132.703	2.31611	1	9.07936	39.4237	103.013	1.79791	50.4327		8.47347	0
16974	Tue Mar 28 11:31:35 2017_x000D_	41.39	77.7805	128.341	2.23998	1	9.07936	39.4237	103.013	1.79791	50.152		17.5485	0
16975	Tue Mar 28 11:31:35 2017_x000D_	41.0769	77.2864	124.34	2.17014	1	9.07936	39.4237	103.013	1.79791	49.5724		8.49479	69.2187
16976	Tue Mar 28 11:31:35 2017_x000D_	40.8713	77.0917	124.342	2.17018	1	8.32822	41.6053	101.457	1.77075	48.1491		20.2354	0
16977	Tue Mar 28 11:31:35 2017_x000D_	40.5549	76.496	126.67	2.2108	1	8.32822	41.6053	101.457	1.77075	47.4965		10.8584	0
16978	Tue Mar 28 11:31:35 2017_x000D_	40.3466	76.2	128.335	2.23987	1	8.32822	41.6053	101.457	1.77075	47.1378		21.7384	0
16979	Tue Mar 28 11:31:36 2017_x000D_	39.9296	75.6074	128.334	2.23985	1	8.32822	41.6053	101.457	1.77075	46.4197		10.8505	0
16980	Tue Mar 28 11:31:36 2017_x000D_	39.6229	75.4157	130.581	2.27907	1	8.32822	41.6053	101.457	1.77075	46.0706		10.8866	74.0229
16981	Tue Mar 28 11:31:36 2017_x000D_	39.4141	75.1189	128.877	2.24933	1	7.78682	44.0126	100.003	1.74538	44.3609		19.3138	0
16982	Tue Mar 28 11:31:36 2017_x000D_	38.999	74.6268	130.58	2.27904	1	7.78682	44.0126	100.003	1.74538	43.7199		8.53078	0
16983	Tue Mar 28 11:31:36 2017_x000D_	38.7926	74.4312	130.581	2.27906	1	7.78682	44.0126	100.003	1.74538	43.4356		21.8067	0
16984	Tue Mar 28 11:31:36 2017_x000D_	38.3742	73.8368	130.578	2.27902	1	7.78682	44.0126	100.003	1.74538	42.7208		8.53927	67.5012
16985	Tue Mar 28 11:31:36 2017_x000D_	38.1676	73.641	130.579	2.27904	1	7.25506	46.1989	97.6551	1.7044	41.3359		10.9191	0
16986	Tue Mar 28 11:31:36 2017_x000D_	37.9582	73.3433	128.878	2.24934	1	7.25506	46.1989	97.6551	1.7044	40.9817		17.6589	0
16987	Tue Mar 28 11:31:36 2017_x000D_	37.6428	72.8463	128.337	2.2399	1	7.25506	46.1989	97.6551	1.7044	40.4166		8.55405	0
16988	Tue Mar 28 11:31:36 2017_x000D_	37.4359	72.6501	128.338	2.23993	1	7.25506	46.1989	97.6551	1.7044	40.1316		8.5583	48.2064
16989	Tue Mar 28 11:31:36 2017_x000D_	37.2289	72.4538	128.34	2.23995	1	6.75168	47.7249	97.6551	1.7044	39.2477		21.8733	0
16990	Tue Mar 28 11:31:36 2017_x000D_	36.8092	71.8576	128.338	2.23993	1	6.75168	47.7249	97.6551	1.7044	38.5466		8.56895	0
16991	Tue Mar 28 11:31:36 2017_x000D_	36.6019	71.6611	128.34	2.23995	1	6.75168	47.7249	97.6551	1.7044	38.262		15.1803	0
16992	Tue Mar 28 11:31:36 2017_x000D_	36.2879	71.2643	130.575	2.27896	1	6.75168	47.7249	97.6551	1.7044	37.7689		10.9483	0
16993	Tue Mar 28 11:31:36 2017_x000D_	36.0778	70.9659	132.404	2.31089	1	6.75168	47.7249	97.6551	1.7044	37.4188		17.1675	29.6409
16994	Tue Mar 28 11:31:36 2017_x000D_	35.6626	70.5721	132.406	2.31092	1	6.27657	48.5912	117.566	2.05192	36.6974		10.9724	0
16995	Tue Mar 28 11:31:36 2017_x000D_	35.4521	70.273	130.575	2.27896	1	6.27657	48.5912	117.566	2.05192	36.3499		8.59222	0
16996	Tue Mar 28 11:31:36 2017_x000D_	35.2443	70.0759	130.576	2.27898	1	6.27657	48.5912	117.566	2.05192	36.0655		15.2089	0
16997	Tue Mar 28 11:31:36 2017_x000D_	34.9299	69.6782	128.343	2.24	1	6.27657	48.5912	117.566	2.05192	35.5763		10.9776	47.8486
16998	Tue Mar 28 11:31:36 2017_x000D_	34.7191	69.3791	130.138	2.27134	1	6.64843	50.1422	82.3448	1.43719	34.0297		6.79275	0
16999	Tue Mar 28 11:31:36 2017_x000D_	34.5138	69.2836	128.346	2.24005	1	6.64843	50.1422	82.3448	1.43719	33.8064		17.7843	0
17000	Tue Mar 28 11:31:37 2017_x000D_	34.1958	68.7833	132.401	2.31084	1	6.64843	50.1422	82.3448	1.43719	33.2618		8.61343	0
17001	Tue Mar 28 11:31:37 2017_x000D_	33.9875	68.5857	132.402	2.31085	1	6.64843	50.1422	82.3448	1.43719	32.9786		12.9253	60.6227
17002	Tue Mar 28 11:31:37 2017_x000D_	33.6751	68.289	128.347	2.24008	1	7.00135	52.1319	84.4155	1.47333	31.1856		6.84071	0
17003	Tue Mar 28 11:31:37 2017_x000D_	33.5678	68.0878	130.575	2.27896	1	7.00135	52.1319	84.4155	1.47333	30.9898		13.6745	0
17004	Tue Mar 28 11:31:37 2017_x000D_	33.3535	67.6855	130.571	2.2789	1	7.00135	52.1319	84.4155	1.47333	30.5998		4.30139	0
17005	Tue Mar 28 11:31:37 2017_x000D_	33.2495	67.5868	130.137	2.27132	1	7.00135	52.1319	84.4155	1.47333	30.4601		6.81142	0
17006	Tue Mar 28 11:31:37 2017_x000D_	33.0437	67.4909	128.347	2.24008	1	7.00135	52.1319	84.4155	1.47333	30.2341		11.0299	79.2878
17007	Tue Mar 28 11:31:37 2017_x000D_	32.832	67.1903	126.692	2.2112	1	7.10732	54.7727	85.0276	1.48401	28.5649		6.83806	0
17008	Tue Mar 28 11:31:37 2017_x000D_	32.7247	66.9892	132.397	2.31076	1	7.10732	54.7727	85.0276	1.48401	28.3812		6.85553	0
17009	Tue Mar 28 11:31:37 2017_x000D_	32.6171	66.7876	134.511	2.34766	1	7.10732	54.7727	85.0276	1.48401	28.1976		12.9536	0
17010	Tue Mar 28 11:31:37 2017_x000D_	32.3034	66.4909	151.103	2.63724	1	7.10732	54.7727	85.0276	1.48401	27.7877		3.04991	54.1435
17011	Tue Mar 28 11:31:37 2017_x000D_	32.2018	66.4945	157.656	2.75162	1	7.46935	56.5408	81.9462	1.43023	26.6603		8.62868	0
17012	Tue Mar 28 11:31:37 2017_x000D_	31.9928	66.2969	176.061	3.07285	1	7.46935	56.5408	81.9462	1.43023	26.3928		6.09332	0
17013	Tue Mar 28 11:31:37 2017_x000D_	31.7898	66.3036	181.82	3.17336	1	7.46935	56.5408	81.9462	1.43023	26.2068		3.03192	0
17014	Tue Mar 28 11:31:37 2017_x000D_	31.6888	66.3072	199.464	3.4813	1	7.46935	56.5408	81.9462	1.43023	26.1144		6.09622	53.0078
17015	Tue Mar 28 11:31:37 2017_x000D_	31.4857	66.3138	204.793	3.57431	1	7.61271	58.3019	85.0276	1.48401	25.1815		6.09003	0
17016	Tue Mar 28 11:31:37 2017_x000D_	31.2828	66.3202	212.442	3.70781	1	7.61271	58.3019	85.0276	1.48401	24.9913		6.82628	0
17017	Tue Mar 28 11:31:37 2017_x000D_	31.0829	66.4289	222.888	3.89013	1	7.61271	58.3019	85.0276	1.48401	24.8374		9.72329	0
17018	Tue Mar 28 11:31:37 2017_x000D_	30.9903	66.7395	226.965	3.96129	1	7.61271	58.3019	85.0276	1.48401	24.8537		17.8523	46.4624
17019	Tue Mar 28 11:31:37 2017_x000D_	30.4909	67.0631	231.036	4.03235	1	7.76542	59.8431	82.3448	1.43719	23.8448		13.7497	0
17020	Tue Mar 28 11:31:37 2017_x000D_	30.2994	67.4795	231.037	4.03235	1	7.76542	59.8431	82.3448	1.43719	23.7927		21.7033	0
17021	Tue Mar 28 11:31:38 2017_x000D_	29.8057	68.0083	226.965	3.96129	1	7.76542	59.8431	82.3448	1.43719	23.5041		13.0283	0
17022	Tue Mar 28 11:31:38 2017_x000D_	29.5093	68.3257	222.891	3.89017	1	7.76542	59.8431	82.3448	1.43719	23.3399		8.68128	0
17023	Tue Mar 28 11:31:38 2017_x000D_	29.3118	68.5372	222.891	3.89018	1	7.76542	59.8431	82.3448	1.43719	23.2343		13.0283	29.58
17024	Tue Mar 28 11:31:38 2017_x000D_	29.0154	68.8546	218.854	3.81972	1	7.29089	60.7074	112.785	1.96846	23.202		22.1142	0
17025	Tue Mar 28 11:31:38 2017_x000D_	28.4166	69.2845	218.854	3.81972	1	7.29089	60.7074	112.785	1.96846	22.8005		8.68552	0
17026	Tue Mar 28 11:31:38 2017_x000D_	28.219	69.4961	213.995	3.73492	1	7.29089	60.7074	112.785	1.96846	22.6986		17.8864	0
17027	Tue Mar 28 11:31:38 2017_x000D_	27.7187	69.8204	214.894	3.75061	1	7.29089	60.7074	112.785	1.96846	22.3683		8.68771	14.7883
17028	Tue Mar 28 11:31:38 2017_x000D_	27.5211	70.0321	214.895	3.75062	1	7.05365	61.1395	100.926	1.7615	22.3158		20.5744	0
17029	Tue Mar 28 11:31:38 2017_x000D_	26.9187	70.3599	212.456	3.70807	1	7.05365	61.1395	100.926	1.7615	21.9006		13.7172	0
17030	Tue Mar 28 11:31:38 2017_x000D_	26.5171	70.5785	212.456	3.70806	1	7.05365	61.1395	100.926	1.7615	21.6315		15.3554	0
17031	Tue Mar 28 11:31:38 2017_x000D_	26.1185	70.8996	214.894	3.7506	1	7.05365	61.1395	100.926	1.7615	21.4179		0	26.3251
17032	Tue Mar 28 11:31:38 2017_x000D_	26.1185	70.8996	214.894	3.7506	1	7.01612	62.0162	46.8873	0.818339	21.0669		20.5918	0
17033	Tue Mar 28 11:31:38 2017_x000D_	25.5156	71.2277	212.456	3.70806	1	7.01612	62.0162	46.8873	0.818339	20.666		13.0327	0
17034	Tue Mar 28 11:31:38 2017_x000D_	25.2192	71.5453	216.494	3.77854	1	7.01612	62.0162	46.8873	0.818339	20.5464		13.7347	0
17035	Tue Mar 28 11:31:38 2017_x000D_	24.8171	71.7642	216.494	3.77853	1	7.01612	62.0162	46.8873	0.818339	20.2953		8.69824	0
17036	Tue Mar 28 11:31:38 2017_x000D_	24.6192	71.9761	216.494	3.77854	1	7.01612	62.0162	46.8873	0.818339	20.2254		22.1592	27.663
17037	Tue Mar 28 11:31:38 2017_x000D_	24.0192	72.4069	216.494	3.77854	1	7.64325	62.6922	73.4256	1.28152	19.0407		6.86938	0
17038	Tue Mar 28 11:31:38 2017_x000D_	23.8181	72.5164	218.85	3.81965	1	7.64325	62.6922	73.4256	1.28152	18.9246		19.6877	0
17039	Tue Mar 28 11:31:38 2017_x000D_	23.3201	72.9438	220.636	3.85082	1	7.64325	62.6922	73.4256	1.28152	18.7312		8.69824	0
17040	Tue Mar 28 11:31:38 2017_x000D_	23.1222	73.1557	220.636	3.85083	1	7.64325	62.6922	73.4256	1.28152	18.6838		11.0946	14.6153
17041	Tue Mar 28 11:31:38 2017_x000D_	22.8218	73.3714	218.85	3.81966	1	7.84287	63.1366	59.222	1.03362	18.1417		19.6943	0
17042	Tue Mar 28 11:31:38 2017_x000D_	22.3236	73.7989	220.636	3.85082	1	7.84287	63.1366	59.222	1.03362	17.9827		11.0963	0
17043	Tue Mar 28 11:31:39 2017_x000D_	22.0232	74.0147	218.85	3.81966	1	7.84287	63.1366	59.222	1.03362	17.8722		19.7008	0
17044	Tue Mar 28 11:31:39 2017_x000D_	21.5248	74.4423	220.635	3.85082	1	7.84287	63.1366	59.222	1.03362	17.7486		9.73491	27.6545
17045	Tue Mar 28 11:31:39 2017_x000D_	21.2208	74.5558	216.495	3.77855	1	8.4698	63.8124	61.8967	1.0803	16.6736		17.4134	0
17046	Tue Mar 28 11:31:39 2017_x000D_	20.8246	74.98	216.496	3.77857	1	8.4698	63.8124	61.8967	1.0803	16.654		8.70672	0
17047	Tue Mar 28 11:31:39 2017_x000D_	20.6265	75.1921	216.497	3.77858	1	8.4698	63.8124	61.8967	1.0803	16.6518		20.6553	0
17048	Tue Mar 28 11:31:39 2017_x000D_	20.0219	75.5215	218.85	3.81965	1	8.4698	63.8124	61.8967	1.0803	16.4485		8.71096	69.2857
17049	Tue Mar 28 11:31:39 2017_x000D_	19.8237	75.7337	218.85	3.81965	1	9.92266	65.6077	60.9923	1.06452	14.1621		8.70892	0
17050	Tue Mar 28 11:31:39 2017_x000D_	19.6256	75.9459	218.85	3.81966	1	9.92266	65.6077	60.9923	1.06452	14.1783		8.71096	0
17051	Tue Mar 28 11:31:39 2017_x000D_	19.4274	76.1581	218.851	3.81967	1	9.92266	65.6077	60.9923	1.06452	14.2004		13.7804	0
17052	Tue Mar 28 11:31:39 2017_x000D_	19.024	76.3778	218.85	3.81965	1	9.92266	65.6077	60.9923	1.06452	14.1007		8.71096	0
17053	Tue Mar 28 11:31:39 2017_x000D_	18.8258	76.59	218.85	3.81966	1	9.92266	65.6077	60.9923	1.06452	14.1378		13.7859	74.2952
17054	Tue Mar 28 11:31:39 2017_x000D_	18.4223	76.8099	218.85	3.81965	1	11.3652	67.6207	70.6649	1.23334	11.5864		8.7152	0
17055	Tue Mar 28 11:31:39 2017_x000D_	18.224	77.0222	218.85	3.81965	1	11.3652	67.6207	70.6649	1.23334	11.6375		8.7152	0
17056	Tue Mar 28 11:31:39 2017_x000D_	18.0257	77.2345	218.85	3.81966	1	11.3652	67.6207	70.6649	1.23334	11.6956		6.89499	0
17057	Tue Mar 28 11:31:39 2017_x000D_	17.8239	77.3445	216.497	3.77859	1	11.3652	67.6207	70.6649	1.23334	11.6733		6.89356	41.7031
17058	Tue Mar 28 11:31:39 2017_x000D_	17.6221	77.4544	218.85	3.81965	1	12.1905	68.7393	85.8052	1.49758	10.2691		8.7174	0
17059	Tue Mar 28 11:31:39 2017_x000D_	17.4238	77.6668	218.85	3.81965	1	12.1905	68.7393	85.8052	1.49758	10.3483		4.36382	0
17060	Tue Mar 28 11:31:39 2017_x000D_	17.3244	77.773	214.901	3.75073	1	12.1905	68.7393	85.8052	1.49758	10.3906		13.0853	0
17061	Tue Mar 28 11:31:39 2017_x000D_	17.0265	78.0916	206.001	3.59539	1	12.1905	68.7393	85.8052	1.49758	10.5286		3.0951	53.9538
17062	Tue Mar 28 11:31:39 2017_x000D_	16.9234	78.0954	199.595	3.48358	1	12.5508	70.5013	85.0276	1.48401	8.76299		3.06847	0
17063	Tue Mar 28 11:31:39 2017_x000D_	17.0256	78.0913	187.838	3.27838	1	12.5508	70.5013	85.0276	1.48401	8.8109		3.07796	0
17064	Tue Mar 28 11:31:40 2017_x000D_	17.1281	78.0868	170.303	2.97235	1	12.5508	70.5013	85.0276	1.48401	8.85954		3.08657	0
17065	Tue Mar 28 11:31:40 2017_x000D_	17.2309	78.0826	163.769	2.85831	1	12.5508	70.5013	85.0276	1.48401	8.90951		3.08859	0
17066	Tue Mar 28 11:31:40 2017_x000D_	17.128	78.0859	151.746	2.64847	1	12.5508	70.5013	85.0276	1.48401	8.85872		6.87742	26.2626
17067	Tue Mar 28 11:31:40 2017_x000D_	16.9195	77.9906	133.091	2.32288	1	12.5129	71.3759	85.0276	1.48401	7.94811		4.34526	0
17068	Tue Mar 28 11:31:40 2017_x000D_	16.8134	77.892	129.033	2.25205	1	12.5129	71.3759	85.0276	1.48401	7.8073		11.0751	0
17069	Tue Mar 28 11:31:40 2017_x000D_	16.5977	77.5924	114.938	2.00605	1	12.5129	71.3759	85.0276	1.48401	7.43844		6.14149	0
17070	Tue Mar 28 11:31:40 2017_x000D_	16.5908	77.3878	109.604	1.91294	1	12.5129	71.3759	85.0276	1.48401	7.26445		11.0737	27.1584
17071	Tue Mar 28 11:31:40 2017_x000D_	16.3749	77.0884	97.7388	1.70586	1	12.2568	72.2442	81.0738	1.41501	6.35807		9.22159	0
17072	Tue Mar 28 11:31:40 2017_x000D_	16.3642	76.7812	98.0377	1.71108	1	12.2568	72.2442	81.0738	1.41501	6.12006		12.3045	0
17073	Tue Mar 28 11:31:40 2017_x000D_	16.3499	76.3713	98.0366	1.71106	1	12.2568	72.2442	81.0738	1.41501	5.81261		27.8795	0
17074	Tue Mar 28 11:31:40 2017_x000D_	16.2145	75.4519	100.568	1.75524	1	12.2568	72.2442	81.0738	1.41501	5.09438		15.7014	6.56419
17075	Tue Mar 28 11:31:40 2017_x000D_	16.0935	74.9427	103.938	1.81405	1	12.2473	72.4628	79.9968	1.39621	4.57637		25.421	0
17076	Tue Mar 28 11:31:40 2017_x000D_	15.8584	74.1286	109.591	1.91273	1	12.2473	72.4628	79.9968	1.39621	3.9768		12.7181	0
17077	Tue Mar 28 11:31:40 2017_x000D_	15.7408	73.7213	112.296	1.95994	1	12.2473	72.4628	79.9968	1.39621	3.71327		9.75807	0
17078	Tue Mar 28 11:31:40 2017_x000D_	15.6267	73.4167	116.041	2.0253	1	12.2473	72.4628	79.9968	1.39621	3.51145		20.718	0
17079	Tue Mar 28 11:31:40 2017_x000D_	15.2955	72.8107	118.648	2.0708	1	12.2473	72.4628	79.9968	1.39621	3.06799		9.76755	0
17080	Tue Mar 28 11:31:40 2017_x000D_	15.1813	72.5058	122.551	2.13891	1	12.2473	72.4628	81.9462	1.43023	2.93432		18.0283	0
17081	Tue Mar 28 11:31:40 2017_x000D_	14.8534	72.0022	126.594	2.20949	1	12.2473	72.4628	81.9462	1.43023	2.64649		11.1633	0
17082	Tue Mar 28 11:31:40 2017_x000D_	14.636	71.7002	124.991	2.18151	1	12.2473	72.4628	81.9462	1.43023	2.50748		6.91391	0
17083	Tue Mar 28 11:31:40 2017_x000D_	14.5256	71.4979	122.551	2.13892	1	12.2473	72.4628	81.9462	1.43023	2.4742		20.7745	71.0262
17084	Tue Mar 28 11:31:40 2017_x000D_	14.1934	70.8903	124.988	2.18145	2	11.2804	74.6239	180	3.14159	4.73554		8.77092	0
17085	Tue Mar 28 11:31:40 2017_x000D_	13.9794	70.6911	124.99	2.18148	2	11.2804	74.6239	180	3.14159	4.76986		18.0666	0
17086	Tue Mar 28 11:31:41 2017_x000D_	13.651	70.1863	124.09	2.16578	2	11.2804	74.6239	180	3.14159	5.03111		11.1909	0
17087	Tue Mar 28 11:31:41 2017_x000D_	13.433	69.8836	122.553	2.13895	2	11.2804	74.6239	180	3.14159	5.20616		18.0998	33.5504
17088	Tue Mar 28 11:31:41 2017_x000D_	13.1038	69.378	126.589	2.20939	2	11.015	75.7103	180	3.14159	6.66792		9.8139	0
17089	Tue Mar 28 11:31:41 2017_x000D_	12.9892	69.0716	122.551	2.13891	2	11.015	75.7103	180	3.14159	6.92602		15.5345	0
17090	Tue Mar 28 11:31:41 2017_x000D_	12.6638	68.6688	119.989	2.09421	2	11.015	75.7103	180	3.14159	7.23196		6.95581	0
17091	Tue Mar 28 11:31:41 2017_x000D_	12.5525	68.4654	122.552	2.13894	2	11.015	75.7103	180	3.14159	7.40625		11.2191	0
17092	Tue Mar 28 11:31:41 2017_x000D_	12.334	68.1619	121.145	2.11438	2	11.015	75.7103	180	3.14159	7.66277		11.2136	26.2355
17093	Tue Mar 28 11:31:41 2017_x000D_	12.1154	67.8587	122.554	2.13896	2	10.9772	76.584	159.94	2.79147	8.79922		13.9154	0
17094	Tue Mar 28 11:31:41 2017_x000D_	11.8929	67.4517	122.552	2.13894	2	10.9772	76.584	159.94	2.79147	9.17809		8.81536	0
17095	Tue Mar 28 11:31:41 2017_x000D_	11.6779	67.2514	122.555	2.13899	2	10.9772	76.584	159.94	2.79147	9.35887		16.7712	0
17096	Tue Mar 28 11:31:41 2017_x000D_	11.4514	66.7403	121.146	2.11439	2	10.9772	76.584	159.94	2.79147	9.85512		6.96227	27.5702
17097	Tue Mar 28 11:31:41 2017_x000D_	11.3402	66.5366	118.664	2.07107	2	11.6028	77.2572	112.288	1.9598	10.7238		13.9396	0
17098	Tue Mar 28 11:31:41 2017_x000D_	11.1173	66.1289	118.664	2.07107	2	11.6028	77.2572	112.288	1.9598	11.1389		3.10409	0
17099	Tue Mar 28 11:31:41 2017_x000D_	11.1135	66.0255	119.99	2.09422	2	11.6028	77.2572	112.288	1.9598	11.2424		8.83437	0
17100	Tue Mar 28 11:31:41 2017_x000D_	10.8981	65.8247	119.993	2.09427	2	11.6028	77.2572	112.288	1.9598	11.4542		6.97999	18.3745
17101	Tue Mar 28 11:31:41 2017_x000D_	10.7864	65.6206	122.551	2.13891	2	12.0197	77.7059	23.1472	0.403995	12.1481		6.97305	0
17102	Tue Mar 28 11:31:41 2017_x000D_	10.675	65.4166	119.992	2.09426	2	12.0197	77.7059	23.1472	0.403995	12.3626		6.9867	0
17103	Tue Mar 28 11:31:41 2017_x000D_	10.5632	65.2123	122.55	2.13889	2	12.0197	77.7059	23.1472	0.403995	12.5782		6.97712	0
17104	Tue Mar 28 11:31:41 2017_x000D_	10.4517	65.0082	119.992	2.09426	2	12.0197	77.7059	23.1472	0.403995	12.7941		8.84285	41.5911
17105	Tue Mar 28 11:31:41 2017_x000D_	10.2361	64.8072	119.995	2.09431	2	13.0714	78.6092	29.4438	0.513891	14.0902		12.8652	0
17106	Tue Mar 28 11:31:41 2017_x000D_	10.1171	64.3952	109.656	1.91386	2	13.0714	78.6092	29.4438	0.513891	14.5178		3.10967	0
17107	Tue Mar 28 11:31:42 2017_x000D_	10.0135	64.3986	101.118	1.76483	2	13.0714	78.6092	29.4438	0.513891	14.5359		6.25084	0
17108	Tue Mar 28 11:31:42 2017_x000D_	10.0217	64.6068	83.1376	1.45102	2	13.0714	78.6092	29.4438	0.513891	14.3307		3.11877	46.8317
17109	Tue Mar 28 11:31:42 2017_x000D_	9.9178	64.6103	74.5447	1.30105	2	14.3405	79.5182	27.5661	0.481119	15.5501		0.0120599	0
17110	Tue Mar 28 11:31:42 2017_x000D_	9.91776	64.6107	66.822	1.16626	2	14.3405	79.5182	27.5661	0.481119	15.5497		0.0240393	0
17111	Tue Mar 28 11:31:42 2017_x000D_	9.91737	64.6114	48.8734	0.853001	2	14.3405	79.5182	27.5661	0.481119	15.5492		4.38359	0
17112	Tue Mar 28 11:31:42 2017_x000D_	10.0172	64.5047	40.5032	0.706914	2	14.3405	79.5182	27.5661	0.481119	15.6236		4.37917	0
17113	Tue Mar 28 11:31:42 2017_x000D_	10.1166	64.3978	23.009	0.401583	2	14.3405	79.5182	27.5661	0.481119	15.6993		0.006	37.8666
17114	Tue Mar 28 11:31:42 2017_x000D_	10.1164	64.3978	17.2681	0.301385	2	15.401	80.2027	20.8162	0.363311	16.665		3.11257	0
17115	Tue Mar 28 11:31:42 2017_x000D_	10.2201	64.3945	10.71	0.186925	2	15.401	80.2027	20.8162	0.363311	16.6355		9.34672	0
17116	Tue Mar 28 11:31:42 2017_x000D_	10.5315	64.3846	-1.11207	-0.0194093	2	15.401	80.2027	20.8162	0.363311	16.5507		9.8492	0
17117	Tue Mar 28 11:31:42 2017_x000D_	10.8396	64.2712	-4.25426	-0.0742509	2	15.401	80.2027	20.8162	0.363311	16.5716		12.4737	39.6521
17118	Tue Mar 28 11:31:42 2017_x000D_	11.2552	64.2586	-4.25569	-0.0742758	2	16.6981	80.4567	0	0	17.0881		25.7426	0
17119	Tue Mar 28 11:31:42 2017_x000D_	12.0937	64.4409	1.74752	0.0305	2	16.6981	80.4567	0	0	16.6645		12.8249	0
17120	Tue Mar 28 11:31:42 2017_x000D_	12.5051	64.3247	4.75616	0.0830106	2	16.6981	80.4567	0	0	16.668		24.9054	0
17121	Tue Mar 28 11:31:42 2017_x000D_	13.3349	64.2996	10.7223	0.18714	2	16.6981	80.4567	0	0	16.5034		12.8133	0
17122	Tue Mar 28 11:31:42 2017_x000D_	13.7459	64.1834	13.643	0.238115	2	16.6981	80.4567	0	0	16.5389		21.9784	58.8101
17123	Tue Mar 28 11:31:42 2017_x000D_	14.4677	64.058	23.0355	0.402046	2	18.6577	80.5104	0	0	16.9776		12.7981	0
17124	Tue Mar 28 11:31:42 2017_x000D_	14.8782	63.9419	25.7596	0.44959	2	18.6577	80.5104	0	0	16.9941		20.8003	0
17125	Tue Mar 28 11:31:42 2017_x000D_	15.4883	63.6125	28.3735	0.495211	2	18.6577	80.5104	0	0	17.1926		11.1769	0
17126	Tue Mar 28 11:31:42 2017_x000D_	15.7915	63.396	29.7115	0.518563	2	18.6577	80.5104	0	0	17.3527		9.79615	46.3054
17127	Tue Mar 28 11:31:42 2017_x000D_	16.0979	63.2831	25.7585	0.449571	2	20.1911	80.334	0	0	17.5353		13.8552	0
17128	Tue Mar 28 11:31:43 2017_x000D_	16.5043	63.0637	25.7581	0.449564	2	20.1911	80.334	0	0	17.6594		16.6856	0
17129	Tue Mar 28 11:31:43 2017_x000D_	17.014	62.8411	27.0034	0.471298	2	20.1911	80.334	0	0	17.7791		11.157	0
17130	Tue Mar 28 11:31:43 2017_x000D_	17.3166	62.6249	25.7574	0.449551	2	20.1911	80.334	0	0	17.9409		16.6683	33.4204
17131	Tue Mar 28 11:31:43 2017_x000D_	17.8258	62.4026	24.6229	0.429751	2	21.2891	80.1458	8.05384	0.140566	18.078		9.78949	0
17132	Tue Mar 28 11:31:43 2017_x000D_	18.132	62.2898	23.0318	0.401981	2	21.2891	80.1458	8.05384	0.140566	18.133		16.6549	0
17133	Tue Mar 28 11:31:43 2017_x000D_	18.6408	62.0677	22.0005	0.383982	2	21.2891	80.1458	8.05384	0.140566	18.271		9.78563	0
17134	Tue Mar 28 11:31:43 2017_x000D_	18.9469	61.955	20.201	0.352574	2	21.2891	80.1458	8.05384	0.140566	18.341		9.77793	0
17135	Tue Mar 28 11:31:43 2017_x000D_	19.2528	61.8425	22.0009	0.383989	2	21.2891	80.1458	8.05384	0.140566	18.4162		16.6521	32.6552
17136	Tue Mar 28 11:31:43 2017_x000D_	19.7615	61.6204	23.0323	0.401989	2	22.3772	80.1756	0	0	18.7387		9.76667	0
17137	Tue Mar 28 11:31:43 2017_x000D_	20.067	61.5079	19.2856	0.336597	2	22.3772	80.1756	0	0	18.8101		19.5408	0
17138	Tue Mar 28 11:31:43 2017_x000D_	20.6783	61.283	19.2853	0.336592	2	22.3772	80.1756	0	0	18.9688		6.9075	0
17139	Tue Mar 28 11:31:43 2017_x000D_	20.8809	61.1736	22.0007	0.383985	2	22.3772	80.1756	0	0	19.0608		22.4781	26.8222
17140	Tue Mar 28 11:31:43 2017_x000D_	21.5947	60.9458	17.2706	0.301428	2	23.2379	80.4176	14.0729	0.245618	19.541		9.75897	0
17141	Tue Mar 28 11:31:43 2017_x000D_	21.9	60.8335	19.2849	0.336585	2	23.2379	80.4176	14.0729	0.245618	19.6297		19.5123	0
17142	Tue Mar 28 11:31:43 2017_x000D_	22.5104	60.6089	19.2846	0.33658	2	23.2379	80.4176	14.0729	0.245618	19.8221		9.75793	0
17143	Tue Mar 28 11:31:43 2017_x000D_	22.8157	60.4967	23.0353	0.402043	2	23.2379	80.4176	14.0729	0.245618	19.9254		9.74489	23.3742
17144	Tue Mar 28 11:31:43 2017_x000D_	23.1205	60.3844	19.2844	0.336577	2	23.8711	80.8716	11.6759	0.203782	20.5009		9.75512	0
17145	Tue Mar 28 11:31:43 2017_x000D_	23.4257	60.2722	23.036	0.402053	2	23.8711	80.8716	11.6759	0.203782	20.6042		19.4895	0
17146	Tue Mar 28 11:31:43 2017_x000D_	24.0354	60.0479	23.0366	0.402064	2	23.8711	80.8716	11.6759	0.203782	20.8243		9.73437	0
17147	Tue Mar 28 11:31:43 2017_x000D_	24.3399	59.9358	19.284	0.33657	2	23.8711	80.8716	11.6759	0.203782	20.941		20.665	14.5065
17148	Tue Mar 28 11:31:43 2017_x000D_	24.9459	59.6083	22.0022	0.38401	2	24.2965	81.1015	14.6118	0.255025	21.503		9.24369	0
17149	Tue Mar 28 11:31:43 2017_x000D_	25.2539	59.5996	23.0378	0.402086	2	24.2965	81.1015	14.6118	0.255025	21.5232		19.461	0
17150	Tue Mar 28 11:31:44 2017_x000D_	25.8627	59.3756	23.0385	0.402097	2	24.2965	81.1015	14.6118	0.255025	21.7823		6.87947	0
17151	Tue Mar 28 11:31:44 2017_x000D_	26.0644	59.2665	20.1996	0.35255	2	24.2965	81.1015	14.6118	0.255025	21.9065		9.72385	0
17152	Tue Mar 28 11:31:44 2017_x000D_	26.3686	59.1546	22.0044	0.384049	2	24.2965	81.1015	14.6118	0.255025	22.0445		13.7602	26.8127
17153	Tue Mar 28 11:31:44 2017_x000D_	26.7721	58.9365	22.0033	0.38403	2	25.1569	81.3434	4.97241	0.086785	22.465		9.22561	0
17154	Tue Mar 28 11:31:44 2017_x000D_	27.0795	58.9279	23.0397	0.402118	2	25.1569	81.3434	4.97241	0.086785	22.4978		13.7535	0
17155	Tue Mar 28 11:31:44 2017_x000D_	27.4828	58.7099	23.0388	0.402104	2	25.1569	81.3434	4.97241	0.086785	22.7527		8.71725	0
17156	Tue Mar 28 11:31:44 2017_x000D_	27.6812	58.4976	23.0366	0.402065	2	25.1569	81.3434	4.97241	0.086785	22.9848		6.14338	26.8062
17157	Tue Mar 28 11:31:44 2017_x000D_	27.8859	58.4919	23.038	0.402089	2	26.0171	81.5852	4.08198	0.0712439	23.1688		6.87398	0
17158	Tue Mar 28 11:31:44 2017_x000D_	28.0875	58.383	25.7726	0.449817	2	26.0171	81.5852	4.08198	0.0712439	23.2944		6.87013	0
17159	Tue Mar 28 11:31:44 2017_x000D_	28.2889	58.274	23.0372	0.402075	2	26.0171	81.5852	4.08198	0.0712439	23.4216		6.87255	0
17160	Tue Mar 28 11:31:44 2017_x000D_	28.4905	58.1652	25.7723	0.449811	2	26.0171	81.5852	4.08198	0.0712439	23.5502		12.6704	53.6
17161	Tue Mar 28 11:31:44 2017_x000D_	28.897	58.0506	36.3955	0.635222	2	27.7371	82.0687	4.97241	0.086785	24.0461		3.07332	0
17162	Tue Mar 28 11:31:44 2017_x000D_	28.9994	58.0476	42.8323	0.747565	2	27.7371	82.0687	4.97241	0.086785	24.0542		4.33209	0
17163	Tue Mar 28 11:31:44 2017_x000D_	28.9008	58.1531	59.9236	1.04586	2	27.7371	82.0687	4.97241	0.086785	23.9439		0.00948683	0
17164	Tue Mar 28 11:31:44 2017_x000D_	28.9009	58.1528	67.9364	1.18571	2	27.7371	82.0687	4.97241	0.086785	23.9442		6.17063	26.793
17165	Tue Mar 28 11:31:44 2017_x000D_	28.9069	58.3584	86.0522	1.50189	2	28.5969	82.3103	5.28562	0.0922515	23.9539		4.35838	0
17166	Tue Mar 28 11:31:44 2017_x000D_	29.012	58.4587	94.6883	1.65262	2	28.5969	82.3103	5.28562	0.0922515	23.8552		3.11309	0
17167	Tue Mar 28 11:31:44 2017_x000D_	29.0082	58.355	112.748	1.96782	2	28.5969	82.3103	5.28562	0.0922515	23.9588		4.37555	0
17168	Tue Mar 28 11:31:44 2017_x000D_	28.9025	58.2545	121.892	2.12742	2	28.5969	82.3103	5.28562	0.0922515	24.0577		0.0108167	0
17169	Tue Mar 28 11:31:44 2017_x000D_	28.9022	58.2547	130.04	2.26963	2	28.5969	82.3103	5.28562	0.0922515	24.0575		0	52.1895
17170	Tue Mar 28 11:31:44 2017_x000D_	28.9022	58.2547	130.04	2.26963	2	30.3359	82.3578	0	0	24.1457		8.73654	0
17171	Tue Mar 28 11:31:45 2017_x000D_	28.6909	58.0543	146.844	2.56292	2	30.3359	82.3578	0	0	24.3591		8.7359	0
17172	Tue Mar 28 11:31:45 2017_x000D_	28.4802	57.8533	146.842	2.56288	2	30.3359	82.3578	0	0	24.5747		26.5475	0
17173	Tue Mar 28 11:31:45 2017_x000D_	27.7481	57.3562	150.89	2.63352	2	30.3359	82.3578	0	0	25.1352		9.73726	58.7019
17174	Tue Mar 28 11:31:45 2017_x000D_	27.4378	57.261	146.845	2.56293	2	32.2919	82.4113	0	0	25.6144		29.1451	0
17175	Tue Mar 28 11:31:45 2017_x000D_	26.6021	56.7656	144.487	2.52177	2	32.2919	82.4113	0	0	26.2693		13.1453	0
17176	Tue Mar 28 11:31:45 2017_x000D_	26.285	56.4632	140.449	2.4513	2	32.2919	82.4113	0	0	26.6343		11.1509	0
17177	Tue Mar 28 11:31:45 2017_x000D_	25.971	56.2643	138.493	2.41716	2	32.2919	82.4113	0	0	26.9002		21.9364	79.568
17178	Tue Mar 28 11:31:45 2017_x000D_	25.4418	55.7597	134.271	2.34346	2	34.919	82.0468	352.955	6.16023	27.9433		13.1729	0
17179	Tue Mar 28 11:31:45 2017_x000D_	25.124	55.4567	130.079	2.27031	2	34.919	82.0468	352.955	6.16023	28.3368		22.4393	0
17180	Tue Mar 28 11:31:45 2017_x000D_	24.6934	54.8451	130.077	2.27027	2	34.919	82.0468	352.955	6.16023	29.0602		13.194	0
17181	Tue Mar 28 11:31:45 2017_x000D_	24.3752	54.5415	125.962	2.19845	2	34.919	82.0468	352.955	6.16023	29.457		22.4735	0
17182	Tue Mar 28 11:31:45 2017_x000D_	23.9439	53.929	125.962	2.19845	2	34.919	82.0468	352.955	6.16023	30.1838		8.80603	85.1156
17183	Tue Mar 28 11:31:45 2017_x000D_	23.7314	53.7265	125.963	2.19848	2	37.7527	81.9062	354.004	6.17853	31.4753		11.243	0
17184	Tue Mar 28 11:31:45 2017_x000D_	23.5156	53.4201	127.692	2.22865	2	37.7527	81.9062	354.004	6.17853	31.8458		15.6067	0
17185	Tue Mar 28 11:31:45 2017_x000D_	23.1931	53.0119	130.076	2.27025	2	37.7527	81.9062	354.004	6.17853	32.3553		13.9756	0
17186	Tue Mar 28 11:31:45 2017_x000D_	22.9736	52.601	130.072	2.27019	2	37.7527	81.9062	354.004	6.17853	32.821		8.82507	33.3548
17187	Tue Mar 28 11:31:45 2017_x000D_	22.7607	52.398	130.074	2.27021	2	38.8485	81.7181	0	0	33.4438		15.5958	0
17188	Tue Mar 28 11:31:45 2017_x000D_	22.3377	52.0958	136.362	2.37996	2	38.8485	81.7181	0	0	33.9129		6.99106	0
17189	Tue Mar 28 11:31:45 2017_x000D_	22.228	51.8902	134.256	2.34321	2	38.8485	81.7181	0	0	34.1459		17.6884	0
17190	Tue Mar 28 11:31:45 2017_x000D_	21.8012	51.4834	138.318	2.4141	2	38.8485	81.7181	0	0	34.7095		11.2831	85.0795
17191	Tue Mar 28 11:31:45 2017_x000D_	21.5845	51.176	140.409	2.4506	2	41.681	81.5776	357.238	6.23497	36.4435		15.6143	0
17192	Tue Mar 28 11:31:46 2017_x000D_	21.1611	50.8733	142.649	2.48969	2	41.681	81.5776	357.238	6.23497	36.9299		13.2809	0
17193	Tue Mar 28 11:31:46 2017_x000D_	20.8409	50.5676	138.461	2.4166	2	41.681	81.5776	357.238	6.23497	37.3621		6.9808	0
17194	Tue Mar 28 11:31:46 2017_x000D_	20.6306	50.468	136.362	2.37996	2	41.681	81.5776	357.238	6.23497	37.5623		17.7265	0
17195	Tue Mar 28 11:31:46 2017_x000D_	20.203	50.0602	136.362	2.37996	2	41.681	81.5776	357.238	6.23497	38.1399		8.86541	85.9319
17196	Tue Mar 28 11:31:46 2017_x000D_	19.9891	49.8563	136.362	2.37996	2	44.5229	81.2193	0	0	39.8189		8.87173	0
17197	Tue Mar 28 11:31:46 2017_x000D_	19.7751	49.6522	136.362	2.37996	2	44.5229	81.2193	0	0	40.1115		17.752	0
17198	Tue Mar 28 11:31:46 2017_x000D_	19.3468	49.2439	136.362	2.37996	2	44.5229	81.2193	0	0	40.6972		8.88021	0
17199	Tue Mar 28 11:31:46 2017_x000D_	19.1326	49.0396	136.362	2.37996	2	44.5229	81.2193	0	0	40.9902		13.3171	65.5722
17200	Tue Mar 28 11:31:46 2017_x000D_	18.8114	48.7332	136.362	2.37996	2	46.7029	81.061	1.32406	0.0231091	42.6969		11.3153	0
17201	Tue Mar 28 11:31:46 2017_x000D_	18.493	48.531	138.462	2.41662	2	46.7029	81.061	1.32406	0.0231091	43.0581		11.3581	0
17202	Tue Mar 28 11:31:46 2017_x000D_	18.2748	48.2216	136.362	2.37996	2	46.7029	81.061	1.32406	0.0231091	43.4348		4.43483	0
17203	Tue Mar 28 11:31:46 2017_x000D_	18.1678	48.1196	136.362	2.37996	2	46.7029	81.061	1.32406	0.0231091	43.582		8.89935	71.7786
17204	Tue Mar 28 11:31:46 2017_x000D_	17.9531	47.9149	136.362	2.37996	2	49.0787	81.3442	0	0	45.6763		11.3689	0
17205	Tue Mar 28 11:31:46 2017_x000D_	17.7347	47.6052	134.264	2.34335	2	49.0787	81.3442	0	0	46.0518		7.0182	0
17206	Tue Mar 28 11:31:46 2017_x000D_	17.5234	47.5048	132.328	2.30956	2	49.0787	81.3442	0	0	46.2692		4.44331	0
17207	Tue Mar 28 11:31:46 2017_x000D_	17.4162	47.4026	132.02	2.30418	2	49.0787	81.3442	0	0	46.4171		7.05726	0
17208	Tue Mar 28 11:31:46 2017_x000D_	17.305	47.1953	134.265	2.34337	2	49.0787	81.3442	0	0	46.6446		4.45594	52.3432
17209	Tue Mar 28 11:31:46 2017_x000D_	17.1976	47.0927	130.104	2.27073	2	50.8032	81.6094	0	0	48.174		15.7717	0
17210	Tue Mar 28 11:31:46 2017_x000D_	16.8718	46.6801	119.502	2.08571	2	50.8032	81.6094	0	0	48.697		3.14618	0
17211	Tue Mar 28 11:31:46 2017_x000D_	16.8757	46.7849	112.958	1.97149	2	50.8032	81.6094	0	0	48.6191		3.10591	0
17212	Tue Mar 28 11:31:46 2017_x000D_	16.7722	46.7874	104.362	1.82147	2	50.8032	81.6094	0	0	48.6896		3.16151	53.9288
17213	Tue Mar 28 11:31:46 2017_x000D_	16.7764	46.8927	86.0056	1.50108	2	52.5585	81.2216	347.465	6.06441	49.5866		0.0067082	0
17214	Tue Mar 28 11:31:47 2017_x000D_	16.7765	46.8929	80.1508	1.3989	2	52.5585	81.2216	347.465	6.06441	49.5864		0.0241868	0
17215	Tue Mar 28 11:31:47 2017_x000D_	16.7764	46.8937	61.5328	1.07395	2	52.5585	81.2216	347.465	6.06441	49.5859		3.13407	0
17216	Tue Mar 28 11:31:47 2017_x000D_	16.7726	46.7893	51.3028	0.895404	2	52.5585	81.2216	347.465	6.06441	49.661		11.2297	93.5514
17217	Tue Mar 28 11:31:47 2017_x000D_	16.9691	46.4707	36.2084	0.631956	2	55.6244	80.6519	0	0	51.6003		3.1117	0
17218	Tue Mar 28 11:31:47 2017_x000D_	17.0728	46.4685	29.4947	0.514779	2	55.6244	80.6519	0	0	51.5241		11.1996	0
17219	Tue Mar 28 11:31:47 2017_x000D_	17.377	46.2521	16.9301	0.295487	2	55.6244	80.6519	0	0	51.4413		9.82401	0
17220	Tue Mar 28 11:31:47 2017_x000D_	17.6849	46.1406	13.2428	0.23113	2	55.6244	80.6519	0	0	51.2878		6.2354	72.9856
17221	Tue Mar 28 11:31:47 2017_x000D_	17.8927	46.1362	13.2438	0.231149	2	58.029	80.2822	356.407	6.22047	52.696		31.7066	0
17222	Tue Mar 28 11:31:47 2017_x000D_	18.9239	45.9046	13.2441	0.231153	2	58.029	80.2822	356.407	6.22047	52.0675		13.8844	0
17223	Tue Mar 28 11:31:47 2017_x000D_	19.3321	45.6865	18.9631	0.330968	2	58.029	80.2822	356.407	6.22047	51.9068		9.3411	0
17224	Tue Mar 28 11:31:47 2017_x000D_	19.6434	45.6799	19.8888	0.347125	2	58.029	80.2822	356.407	6.22047	51.6795		26.5103	0
17225	Tue Mar 28 11:31:47 2017_x000D_	20.4625	45.3483	22.7495	0.397054	2	58.029	80.2822	356.407	6.22047	51.2993		9.81249	65.482
17226	Tue Mar 28 11:31:47 2017_x000D_	20.7701	45.2371	26.7657	0.46715	2	60.206	80.1241	1.10762	0.0193316	52.6526		20.7994	0
17227	Tue Mar 28 11:31:47 2017_x000D_	21.3814	44.91	29.5065	0.514985	2	60.206	80.1241	1.10762	0.0193316	52.4155		6.92947	0
17228	Tue Mar 28 11:31:47 2017_x000D_	21.5851	44.8011	32.117	0.560548	2	60.206	80.1241	1.10762	0.0193316	52.3382		13.8591	0
17229	Tue Mar 28 11:31:47 2017_x000D_	21.9924	44.5831	32.1175	0.560556	2	60.206	80.1241	1.10762	0.0193316	52.1866		18.0761	84.6111
17230	Tue Mar 28 11:31:47 2017_x000D_	22.4999	44.2583	36.2253	0.632251	2	63.0109	80.4191	0	0	54.3023		8.78262	0
17231	Tue Mar 28 11:31:47 2017_x000D_	22.7001	44.0447	36.2247	0.632241	2	63.0109	80.4191	0	0	54.296		16.6687	0
17232	Tue Mar 28 11:31:47 2017_x000D_	23.2104	43.8249	34.5974	0.603838	2	63.0109	80.4191	0	0	54.0668		11.1727	0
17233	Tue Mar 28 11:31:47 2017_x000D_	23.514	43.6092	36.2262	0.632267	2	63.0109	80.4191	0	0	53.9905		18.0469	45.8147
17234	Tue Mar 28 11:31:47 2017_x000D_	24.0206	43.2848	32.1172	0.560551	2	64.5159	80.6783	0	0	55.1194		8.77838	0
17235	Tue Mar 28 11:31:48 2017_x000D_	24.2207	43.0713	32.1162	0.560533	2	64.5159	80.6783	0	0	55.118		8.77633	0
17236	Tue Mar 28 11:31:48 2017_x000D_	24.4207	42.8578	32.1151	0.560514	2	64.5159	80.6783	0	0	55.1182		9.78301	0
17237	Tue Mar 28 11:31:48 2017_x000D_	24.7274	42.747	30.9891	0.540861	2	64.5159	80.6783	0	0	54.9719		18.0386	0
17238	Tue Mar 28 11:31:48 2017_x000D_	25.2338	42.4228	32.116	0.56053	2	64.5159	80.6783	0	0	54.8322		11.1619	87.1063
17239	Tue Mar 28 11:31:48 2017_x000D_	25.5371	42.2073	33.6821	0.587864	2	67.3619	80.1031	352.18	6.14671	56.4394		16.6368	0
17240	Tue Mar 28 11:31:48 2017_x000D_	26.0465	41.9881	32.1169	0.560545	2	67.3619	80.1031	352.18	6.14671	56.2113		11.1577	0
17241	Tue Mar 28 11:31:48 2017_x000D_	26.3497	41.7727	33.6833	0.587884	2	67.3619	80.1031	352.18	6.14671	56.1357		18.0186	0
17242	Tue Mar 28 11:31:48 2017_x000D_	26.8555	41.4488	29.5016	0.5149	2	67.3619	80.1031	352.18	6.14671	55.9904		6.90936	71.8808
17243	Tue Mar 28 11:31:48 2017_x000D_	27.0586	41.3402	32.1167	0.560542	2	69.7531	79.9511	0	0	57.5641		20.7108	0
17244	Tue Mar 28 11:31:48 2017_x000D_	27.6673	41.0145	29.5019	0.514906	2	69.7531	79.9511	0	0	57.3347		11.1403	0
17245	Tue Mar 28 11:31:48 2017_x000D_	27.97	40.7994	28.1438	0.491201	2	69.7531	79.9511	0	0	57.2598		9.76021	0
17246	Tue Mar 28 11:31:48 2017_x000D_	28.276	40.6889	32.118	0.560566	2	69.7531	79.9511	0	0	57.1128		17.525	80.7577
17247	Tue Mar 28 11:31:48 2017_x000D_	28.6754	40.2626	32.116	0.560529	2	72.3816	79.3702	355.028	6.1964	58.6484		12.7154	0
17248	Tue Mar 28 11:31:48 2017_x000D_	29.0841	40.1503	34.6012	0.603905	2	72.3816	79.3702	355.028	6.1964	58.4198		6.89595	0
17249	Tue Mar 28 11:31:48 2017_x000D_	29.2868	40.0419	32.1179	0.560563	2	72.3816	79.3702	355.028	6.1964	58.3428		15.4471	0
17250	Tue Mar 28 11:31:48 2017_x000D_	29.689	39.7204	29.4999	0.51487	2	72.3816	79.3702	355.028	6.1964	58.2646		15.4495	58.9302
17251	Tue Mar 28 11:31:48 2017_x000D_	30.0913	39.3989	32.1163	0.560536	2	74.3391	79.2064	352.129	6.14581	59.5189		6.172	0
17252	Tue Mar 28 11:31:48 2017_x000D_	30.297	39.3952	32.1178	0.560561	2	74.3391	79.2064	352.129	6.14581	59.3687		8.75513	0
17253	Tue Mar 28 11:31:48 2017_x000D_	30.4965	39.1822	32.1167	0.560543	2	74.3391	79.2064	352.129	6.14581	59.3642		6.16895	0
17254	Tue Mar 28 11:31:48 2017_x000D_	30.7021	39.1786	32.1182	0.560569	2	74.3391	79.2064	352.129	6.14581	59.215		13.7799	0
17255	Tue Mar 28 11:31:48 2017_x000D_	31.1071	38.9619	32.1187	0.560576	2	74.3391	79.2064	352.129	6.14581	59.0646		8.75294	47.5513
17256	Tue Mar 28 11:31:48 2017_x000D_	31.3066	38.749	32.1176	0.560558	2	75.8746	78.8132	343.573	5.99649	59.9287		6.88395	0
17257	Tue Mar 28 11:31:49 2017_x000D_	31.5089	38.6407	29.4992	0.514859	2	75.8746	78.8132	343.573	5.99649	59.851		11.1277	0
17258	Tue Mar 28 11:31:49 2017_x000D_	31.8113	38.4259	36.2344	0.63241	2	75.8746	78.8132	343.573	5.99649	59.7721		6.90001	0
17259	Tue Mar 28 11:31:49 2017_x000D_	32.0141	38.3174	46.876	0.818141	2	75.8746	78.8132	343.573	5.99649	59.6963		0.0127279	46.5566
17260	Tue Mar 28 11:31:49 2017_x000D_	32.0144	38.3171	55.0706	0.961163	2	77.0104	77.7557	323.182	5.6406	59.8335		6.26068	0
17261	Tue Mar 28 11:31:49 2017_x000D_	32.0205	38.5257	73.463	1.28217	2	77.0104	77.7557	323.182	5.6406	59.6916		3.13029	0
17262	Tue Mar 28 11:31:49 2017_x000D_	32.0235	38.63	79.9344	1.39512	2	77.0104	77.7557	323.182	5.6406	59.6208		3.12405	0
17263	Tue Mar 28 11:31:49 2017_x000D_	32.0262	38.7341	91.6254	1.59916	2	77.0104	77.7557	323.182	5.6406	59.5505		4.40421	62.3648
17264	Tue Mar 28 11:31:49 2017_x000D_	32.1313	38.8366	106.056	1.85103	2	77.7576	75.8158	280.003	4.88698	58.7301		0.018	0
17265	Tue Mar 28 11:31:49 2017_x000D_	32.1307	38.8366	118.932	2.07575	2	77.7576	75.8158	280.003	4.88698	58.7305		3.06642	0
17266	Tue Mar 28 11:31:49 2017_x000D_	32.2329	38.8349	129.505	2.26028	2	77.7576	75.8158	280.003	4.88698	58.6522		4.42358	0
17267	Tue Mar 28 11:31:49 2017_x000D_	32.1269	38.7324	142.048	2.47921	2	77.7576	75.8158	280.003	4.88698	58.7991		3.12747	0
17268	Tue Mar 28 11:31:49 2017_x000D_	32.1237	38.6282	152.782	2.66655	2	77.7576	75.8158	280.003	4.88698	58.8674		6.16629	23.7592
17269	Tue Mar 28 11:31:49 2017_x000D_	31.9182	38.6324	166.027	2.89771	2	78.223	75.175	279.972	4.88644	58.9873		6.94215	0
17270	Tue Mar 28 11:31:49 2017_x000D_	31.71	38.5314	168.915	2.94812	2	78.223	75.175	279.972	4.88644	59.2133		6.16295	0
17271	Tue Mar 28 11:31:49 2017_x000D_	31.5046	38.535	168.916	2.94814	2	78.223	75.175	279.972	4.88644	59.3725		29.4106	0
17272	Tue Mar 28 11:31:49 2017_x000D_	30.5707	38.2368	165.236	2.88391	2	78.223	75.175	279.972	4.88644	60.2924		12.7764	65.8454
17273	Tue Mar 28 11:31:49 2017_x000D_	30.1562	38.139	162.3	2.83267	2	78.549	73.0045	280.003	4.88698	59.6445		22.586	0
17274	Tue Mar 28 11:31:49 2017_x000D_	29.4297	37.9415	155.504	2.71405	2	78.549	73.0045	280.003	4.88698	60.35		13.942	0
17275	Tue Mar 28 11:31:49 2017_x000D_	29.0115	37.7388	155.503	2.71405	2	78.549	73.0045	280.003	4.88698	60.8082		22.566	0
17276	Tue Mar 28 11:31:49 2017_x000D_	28.3806	37.3292	150.239	2.62216	2	78.549	73.0045	280.003	4.88698	61.5597		9.83667	87.6599
17277	Tue Mar 28 11:31:49 2017_x000D_	28.0683	37.2293	146.217	2.55196	2	79.3407	70.1918	280.926	4.90309	60.954		11.2852	0
17278	Tue Mar 28 11:31:50 2017_x000D_	27.7527	37.0246	144.484	2.52171	2	79.3407	70.1918	280.926	4.90309	61.3301		22.5977	0
17279	Tue Mar 28 11:31:50 2017_x000D_	27.1208	36.6146	144.485	2.52173	2	79.3407	70.1918	280.926	4.90309	62.0834		11.316	0
17280	Tue Mar 28 11:31:50 2017_x000D_	26.8043	36.4094	146.217	2.55197	2	79.3407	70.1918	280.926	4.90309	62.4606		8.90627	0
17281	Tue Mar 28 11:31:50 2017_x000D_	26.5913	36.2026	146.215	2.55194	2	79.3407	70.1918	280.926	4.90309	62.7516		22.6394	81.3356
17282	Tue Mar 28 11:31:50 2017_x000D_	25.9582	35.7919	146.216	2.55195	2	80.1219	67.5956	275.171	4.80264	62.8107		8.92109	0
17283	Tue Mar 28 11:31:50 2017_x000D_	25.7449	35.5847	146.214	2.55191	2	80.1219	67.5956	275.171	4.80264	63.0996		18.3149	0
17284	Tue Mar 28 11:31:50 2017_x000D_	25.2175	35.2772	150.231	2.62203	2	80.1219	67.5956	275.171	4.80264	63.7101		11.3342	0
17285	Tue Mar 28 11:31:50 2017_x000D_	24.9006	35.0715	148.7	2.5953	2	80.1219	67.5956	275.171	4.80264	64.0875		16.8676	67.0373
17286	Tue Mar 28 11:31:50 2017_x000D_	24.376	34.8692	155.479	2.71361	2	80.6649	65.428	275.286	4.80464	64.049		7.02395	0
17287	Tue Mar 28 11:31:50 2017_x000D_	24.1654	34.7669	152.79	2.66668	2	80.6649	65.428	275.286	4.80464	64.2829		11.4269	0
17288	Tue Mar 28 11:31:50 2017_x000D_	23.9482	34.454	155.471	2.71349	2	80.6649	65.428	275.286	4.80464	64.6233		9.34006	0
17289	Tue Mar 28 11:31:50 2017_x000D_	23.6369	34.4587	156.713	2.73516	2	80.6649	65.428	275.286	4.80464	64.8945		21.0988	46.4523
17290	Tue Mar 28 11:31:50 2017_x000D_	23.0042	34.1516	154.116	2.68983	2	80.9586	63.9077	277.655	4.846	65.147		9.90594	0
17291	Tue Mar 28 11:31:50 2017_x000D_	22.6897	34.051	155.477	2.71359	2	80.9586	63.9077	277.655	4.846	65.4728		18.4013	0
17292	Tue Mar 28 11:31:50 2017_x000D_	22.1599	33.7419	154.116	2.68983	2	80.9586	63.9077	277.655	4.846	66.0853		9.91542	0
17293	Tue Mar 28 11:31:50 2017_x000D_	21.8451	33.6412	155.476	2.71357	2	80.9586	63.9077	277.655	4.846	66.4113		15.8264	23.7965
17294	Tue Mar 28 11:31:50 2017_x000D_	21.4189	33.3303	152.789	2.66667	2	81.4246	63.2658	316.007	5.51536	67.0583		12.9335	0
17295	Tue Mar 28 11:31:50 2017_x000D_	20.9994	33.2309	155.475	2.71356	2	81.4246	63.2658	316.007	5.51536	67.4781		15.8456	0
17296	Tue Mar 28 11:31:50 2017_x000D_	20.5727	32.9196	152.79	2.66668	2	81.4246	63.2658	316.007	5.51536	67.9989		12.9458	0
17297	Tue Mar 28 11:31:50 2017_x000D_	20.1528	32.8201	155.475	2.71354	2	81.4246	63.2658	316.007	5.51536	68.4191		7.06821	0
17298	Tue Mar 28 11:31:50 2017_x000D_	19.9409	32.7171	152.794	2.66675	2	81.4246	63.2658	316.007	5.51536	68.6547		21.1981	46.4711
17299	Tue Mar 28 11:31:51 2017_x000D_	19.3051	32.4088	155.474	2.71353	2	81.7185	61.7449	0	0	68.964		7.07491	0
17300	Tue Mar 28 11:31:51 2017_x000D_	19.093	32.3057	152.794	2.66677	2	81.7185	61.7449	0	0	69.1999		18.4805	0
17301	Tue Mar 28 11:31:51 2017_x000D_	18.5609	31.9953	148.724	2.59572	2	81.7185	61.7449	0	0	69.8135		9.01468	0
17302	Tue Mar 28 11:31:51 2017_x000D_	18.345	31.7863	148.721	2.59568	2	81.7185	61.7449	0	0	70.0979		7.07769	45.8868
17303	Tue Mar 28 11:31:51 2017_x000D_	18.1327	31.6834	151.343	2.64143	2	81.7959	60.2173	0	0	69.7652		21.2597	0
17304	Tue Mar 28 11:31:51 2017_x000D_	17.4952	31.3739	148.725	2.59574	2	81.7959	60.2173	0	0	70.4736		9.02532	0
17305	Tue Mar 28 11:31:51 2017_x000D_	17.279	31.1647	148.722	2.59569	2	81.7959	60.2173	0	0	70.7565		7.09905	0
17306	Tue Mar 28 11:31:51 2017_x000D_	17.0662	31.0612	146.253	2.55259	2	81.7959	60.2173	0	0	70.993		13.5506	0
17307	Tue Mar 28 11:31:51 2017_x000D_	16.7417	30.747	142.164	2.48122	2	81.7959	60.2173	0	0	71.4181		10.0055	46.4982
17308	Tue Mar 28 11:31:51 2017_x000D_	16.4241	30.6452	146.253	2.5526	2	82.0899	58.6955	0	0	71.406		13.5634	0
17309	Tue Mar 28 11:31:51 2017_x000D_	16.0993	30.3307	142.166	2.48127	2	82.0899	58.6955	0	0	71.8284		9.04444	0
17310	Tue Mar 28 11:31:51 2017_x000D_	15.8826	30.1211	142.165	2.48125	2	82.0899	58.6955	0	0	72.1104		15.9574	0
17311	Tue Mar 28 11:31:51 2017_x000D_	15.4526	29.808	144.53	2.52252	2	82.0899	58.6955	0	0	72.6293		7.11647	55.5822
17312	Tue Mar 28 11:31:51 2017_x000D_	15.2393	29.7042	142.167	2.48129	2	81.5287	56.9298	326.469	5.69795	71.6625		11.505	0
17313	Tue Mar 28 11:31:51 2017_x000D_	14.9173	29.4959	148.715	2.59557	2	81.5287	56.9298	326.469	5.69795	72.0396		9.06141	0
17314	Tue Mar 28 11:31:51 2017_x000D_	14.7002	29.2859	148.713	2.59552	2	81.5287	56.9298	326.469	5.69795
17315	Tue Mar 28 11:31:51 2017_x000D_	14.5914	29.181	152.769	2.66631	2	81.5287	56.9298	326.469	5.69795
17316	Tue Mar 28 11:31:51 2017_x000D_	14.3779	29.0774	155.439	2.71292	2	81.217	54.514	309.096	5.39474
17317	Tue Mar 28 11:31:51 2017_x000D_	14.3741	28.9708	152.765	2.66626	2	81.217	54.514	309.096	5.39474
17318	Tue Mar 28 11:31:51 2017_x000D_	14.4866	29.182	146.248	2.55251	2	81.217	54.514	309.096	5.39474
17319	Tue Mar 28 11:31:51 2017_x000D_	14.5997	29.393	127.426	2.22401	2	81.217	54.514	309.096	5.39474
17320	Tue Mar 28 11:31:51 2017_x000D_	14.7085	29.4979	123.286	2.15175	2	81.217	54.514	309.096	5.39474
17321	Tue Mar 28 11:31:52 2017_x000D_	14.7205	29.8168	103.674	1.80946	2	80.7216	51.4345	265.869	4.64029
17322	Tue Mar 28 11:31:52 2017_x000D_	14.7207	29.817	97.9139	1.70892	2	80.7216	51.4345	265.869	4.64029
17323	Tue Mar 28 11:31:52 2017_x000D_	14.7285	30.0301	86.0672	1.50216	2	80.7216	51.4345	265.869	4.64029
17324	Tue Mar 28 11:31:52 2017_x000D_	14.6275	30.1384	70.8691	1.2369	2	80.7216	51.4345	265.869	4.64029
17325	Tue Mar 28 11:31:52 2017_x000D_	14.6312	30.2449	64.1746	1.12006	2	80.4427	48.3592	268.327	4.68319
17326	Tue Mar 28 11:31:52 2017_x000D_	14.5222	30.1407	46.7882	0.816607	2	80.4427	48.3592	268.327	4.68319
17327	Tue Mar 28 11:31:52 2017_x000D_	14.5218	30.1409	38.4633	0.671311	2	80.4427	48.3592	268.327	4.68319
17328	Tue Mar 28 11:31:52 2017_x000D_	14.7233	29.9256	19.5464	0.341149	2	80.4427	48.3592	268.327	4.68319
17329	Tue Mar 28 11:31:52 2017_x000D_	14.8278	29.9242	12.8463	0.224211	2	80.3473	45.945	273.277	4.76958
17330	Tue Mar 28 11:31:52 2017_x000D_	14.9323	29.9227	6.5432	0.1142	2	80.3473	45.945	273.277	4.76958
17331	Tue Mar 28 11:31:52 2017_x000D_	15.0333	29.8147	-2.31595	-0.040421	2	80.3473	45.945	273.277	4.76958
17332	Tue Mar 28 11:31:52 2017_x000D_	15.4524	29.8091	-8.3331	-0.14544	2	80.3473	45.945	273.277	4.76958
17333	Tue Mar 28 11:31:52 2017_x000D_	15.875	29.9098	-11.2648	-0.196609	2	80.3624	41.3385	274.696	4.79436
17334	Tue Mar 28 11:31:52 2017_x000D_	16.615	30.113	-5.0376	-0.0879227	2	80.3624	41.3385	274.696	4.79436
17335	Tue Mar 28 11:31:52 2017_x000D_	17.0334	30.1075	-5.03892	-0.0879458	2	80.3624	41.3385	274.696	4.79436
17336	Tue Mar 28 11:31:52 2017_x000D_	17.7694	30.2044	3.81149	0.0665231	2	80.3624	41.3385	274.696	4.79436
17337	Tue Mar 28 11:31:52 2017_x000D_	18.1839	30.093	6.86208	0.119766	2	80.3624	41.3385	274.696	4.79436
17338	Tue Mar 28 11:31:52 2017_x000D_	18.8072	29.979	15.7921	0.275623	2	80.484	38.9271	273.112	4.76671
17339	Tue Mar 28 11:31:52 2017_x000D_	19.1172	29.869	25.248	0.440661	2	80.484	38.9271	273.112	4.76671
17340	Tue Mar 28 11:31:52 2017_x000D_	19.4271	29.7589	29.2879	0.51117	2	80.484	38.9271	273.112	4.76671
17341	Tue Mar 28 11:31:52 2017_x000D_	19.9423	29.5399	44.6397	0.779109	2	80.484	38.9271	273.112	4.76671
17342	Tue Mar 28 11:31:53 2017_x000D_	20.1405	29.2191	46.8047	0.816897	2	80.7896	37.1792	271.108	4.73172
17343	Tue Mar 28 11:31:53 2017_x000D_	20.3424	29.0041	55.0775	0.961285	2	80.7896	37.1792	271.108	4.73172
17344	Tue Mar 28 11:31:53 2017_x000D_	20.5407	28.6828	66.8565	1.16687	2	80.7896	37.1792	271.108	4.73172
17345	Tue Mar 28 11:31:53 2017_x000D_	20.7388	28.3619	68.0991	1.18855	2	80.7896	37.1792	271.108	4.73172
17346	Tue Mar 28 11:31:53 2017_x000D_	20.9266	27.7225	73.6281	1.28505	2	81.1174	34.9918	277.92	4.85062
17347	Tue Mar 28 11:31:53 2017_x000D_	21.0239	27.5089	76.5271	1.33565	2	81.1174	34.9918	277.92	4.85062
17348	Tue Mar 28 11:31:53 2017_x000D_	21.1179	27.1892	74.5343	1.30087	2	81.1174	34.9918	277.92	4.85062
17349	Tue Mar 28 11:31:53 2017_x000D_	21.4066	26.4426	70.8154	1.23596	2	81.1174	34.9918	277.92	4.85062
17350	Tue Mar 28 11:31:53 2017_x000D_	21.4971	26.0167	68.1005	1.18858	2	81.1174	34.9918	277.92	4.85062
17351	Tue Mar 28 11:31:53 2017_x000D_	21.6816	25.2709	61.5603	1.07443	2	81.8686	33.0362	294.768	5.14467
17352	Tue Mar 28 11:31:53 2017_x000D_	21.984	24.9489	57.4724	1.00308	2	81.8686	33.0362	294.768	5.14467
17353	Tue Mar 28 11:31:53 2017_x000D_	22.3804	24.3071	48.9623	0.854554	2	81.8686	33.0362	294.768	5.14467
17354	Tue Mar 28 11:31:53 2017_x000D_	22.5852	24.1989	42.616	0.743789	2	81.8686	33.0362	294.768	5.14467
17355	Tue Mar 28 11:31:53 2017_x000D_	23.089	23.6622	33.4639	0.584055	2	82.3362	32.3909	284.692	4.96881
17356	Tue Mar 28 11:31:53 2017_x000D_	23.398	23.5528	29.2342	0.510233	2	82.3362	32.3909	284.692	4.96881
17357	Tue Mar 28 11:31:53 2017_x000D_	23.7034	23.3372	22.3818	0.390637	2	82.3362	32.3909	284.692	4.96881
17358	Tue Mar 28 11:31:53 2017_x000D_	24.009	23.1216	21.3227	0.372152	2	82.3362	32.3909	284.692	4.96881
17359	Tue Mar 28 11:31:53 2017_x000D_	24.5257	23.0102	12.1398	0.211879	2	82.2301	30.1882	264.605	4.61823
17360	Tue Mar 28 11:31:53 2017_x000D_	24.7304	22.9018	9.28033	0.161972	2	82.2301	30.1882	264.605	4.61823
17361	Tue Mar 28 11:31:53 2017_x000D_	25.2471	22.7904	0.533187	0.00930586	2	82.2301	30.1882	264.605	4.61823
17362	Tue Mar 28 11:31:53 2017_x000D_	25.562	22.8936	-2.38698	-0.0416606	2	82.2301	30.1882	264.605	4.61823
17363	Tue Mar 28 11:31:54 2017_x000D_	26.0819	22.8888	-2.54122	-0.0443526	2	82.2301	30.1882	264.605	4.61823
17364	Tue Mar 28 11:31:54 2017_x000D_	26.3933	22.8858	-2.38824	-0.0416827	2	82.0906	28.6437	268.599	4.68794
17365	Tue Mar 28 11:31:54 2017_x000D_	26.7051	22.8829	-2.54222	-0.04437	2	82.0906	28.6437	268.599	4.68794
17366	Tue Mar 28 11:31:54 2017_x000D_	27.4347	22.9824	0.539438	0.00941498	2	82.0906	28.6437	268.599	4.68794
17367	Tue Mar 28 11:31:54 2017_x000D_	27.743	22.8734	3.62338	0.0632399	2	82.0906	28.6437	268.599	4.68794
17368	Tue Mar 28 11:31:54 2017_x000D_	27.7432	22.8736	9.74682	0.170114	2	81.583	25.7662	264.004	4.60773
17369	Tue Mar 28 11:31:54 2017_x000D_	27.6432	22.981	25.2018	0.439855	2	81.583	25.7662	264.004	4.60773
17370	Tue Mar 28 11:31:54 2017_x000D_	27.4426	23.1951	33.4901	0.584512	2	81.583	25.7662	264.004	4.60773
17371	Tue Mar 28 11:31:54 2017_x000D_	27.2387	23.3031	44.6439	0.779183	2	81.583	25.7662	264.004	4.60773
17372	Tue Mar 28 11:31:54 2017_x000D_	27.1418	23.5157	64.1229	1.11916	2	81.583	25.7662	264.004	4.60773
17373	Tue Mar 28 11:31:54 2017_x000D_	27.1482	23.7277	69.6424	1.21549	2	81.0973	22.4467	266.407	4.64968
17374	Tue Mar 28 11:31:54 2017_x000D_	27.1514	23.8335	76.4569	1.33443	2	81.0973	22.4467	266.407	4.64968
17375	Tue Mar 28 11:31:54 2017_x000D_	27.1545	23.9393	82.9252	1.44732	2	81.0973	22.4467	266.407	4.64968
17376	Tue Mar 28 11:31:54 2017_x000D_	27.1572	24.0449	100.946	1.76183	2	81.0973	22.4467	266.407	4.64968
17377	Tue Mar 28 11:31:54 2017_x000D_	27.157	24.0447	106.834	1.8646	2	80.9797	20.4592	266.947	4.6591
17378	Tue Mar 28 11:31:54 2017_x000D_	27.1532	23.9384	118.838	2.07411	2	80.9797	20.4592	266.947	4.6591
17379	Tue Mar 28 11:31:54 2017_x000D_	27.1465	23.7264	126.959	2.21585	2	80.9797	20.4592	266.947	4.6591
17380	Tue Mar 28 11:31:54 2017_x000D_	26.9352	23.6226	141.73	2.47366	2	80.9797	20.4592	266.947	4.6591
17381	Tue Mar 28 11:31:54 2017_x000D_	26.932	23.5166	144.099	2.51501	2	80.4712	17.5761	253.9	4.43139
17382	Tue Mar 28 11:31:54 2017_x000D_	26.721	23.4129	155.07	2.70648	2	80.4712	17.5761	253.9	4.43139
17383	Tue Mar 28 11:31:54 2017_x000D_	26.6138	23.3079	159.019	2.77541	2	80.4712	17.5761	253.9	4.43139
17384	Tue Mar 28 11:31:54 2017_x000D_	26.5068	23.2031	168.447	2.93995	2	80.4712	17.5761	253.9	4.43139
17385	Tue Mar 28 11:31:55 2017_x000D_	26.0915	23.2073	174.416	3.04413	2	80.4712	17.5761	253.9	4.43139
17386	Tue Mar 28 11:31:55 2017_x000D_	25.6725	23.1049	171.403	2.99155	2	79.3538	13.7887	256.031	4.46859
17387	Tue Mar 28 11:31:55 2017_x000D_	25.2567	23.1088	171.405	2.99159	2	79.3538	13.7887	256.031	4.46859
17388	Tue Mar 28 11:31:55 2017_x000D_	24.5218	22.9025	159.032	2.77564	2	79.3538	13.7887	256.031	4.46859
17389	Tue Mar 28 11:31:55 2017_x000D_	24.2064	22.799	155.088	2.70679	2	79.3538	13.7887	256.031	4.46859
17390	Tue Mar 28 11:31:55 2017_x000D_	23.4639	22.3795	143.533	2.50513	2	78.8002	11.7834	262.75	4.58585
17391	Tue Mar 28 11:31:55 2017_x000D_	23.2525	22.2749	137.637	2.40222	2	78.8002	11.7834	262.75	4.58585
17392	Tue Mar 28 11:31:55 2017_x000D_	22.9298	21.9582	133.491	2.32985	2	78.8002	11.7834	262.75	4.58585
17393	Tue Mar 28 11:31:55 2017_x000D_	22.4962	21.429	118.932	2.07576	2	78.8002	11.7834	262.75	4.58585
17394	Tue Mar 28 11:31:55 2017_x000D_	22.3818	21.1101	115.119	2.0092	2	77.8328	9.3218	262.345	4.57878
17395	Tue Mar 28 11:31:55 2017_x000D_	22.0452	20.3664	106.187	1.85332	2	77.8328	9.3218	262.345	4.57878
17396	Tue Mar 28 11:31:55 2017_x000D_	21.9272	19.9406	103.418	1.80498	2	77.8328	9.3218	262.345	4.57878
17397	Tue Mar 28 11:31:55 2017_x000D_	21.8055	19.4078	106.943	1.8665	2	77.8328	9.3218	262.345	4.57878
17398	Tue Mar 28 11:31:55 2017_x000D_	21.569	18.555	106.942	1.86649	2	77.8328	9.3218	262.345	4.57878
17399	Tue Mar 28 11:31:55 2017_x000D_	21.3426	18.022	106.188	1.85333	2	77.4853	7.542	259.074	4.52169
17400	Tue Mar 28 11:31:55 2017_x000D_	21.224	17.5949	108.881	1.90033	2	77.4853	7.542	259.074	4.52169
17401	Tue Mar 28 11:31:55 2017_x000D_	20.9905	16.8477	109.759	1.91566	2	77.4853	7.542	259.074	4.52169
17402	Tue Mar 28 11:31:55 2017_x000D_	20.8718	16.4201	112.479	1.96313	2	77.4853	7.542	259.074	4.52169
17403	Tue Mar 28 11:31:55 2017_x000D_	20.6414	15.7789	112.478	1.96311	2	76.255	5.9543	188.637	3.29233
17404	Tue Mar 28 11:31:55 2017_x000D_	20.5261	15.4582	116.291	2.02967	2	76.255	5.9543	188.637	3.29233
17405	Tue Mar 28 11:31:55 2017_x000D_	20.194	14.9241	120.305	2.09972	2	76.255	5.9543	188.637	3.29233
17406	Tue Mar 28 11:31:56 2017_x000D_	20.082	14.7101	122.861	2.14432	2	76.255	5.9543	188.637	3.29233
17407	Tue Mar 28 11:31:56 2017_x000D_	19.9629	14.2816	125.274	2.18644	2	74.5333	5.45641	180	3.14159
17408	Tue Mar 28 11:31:56 2017_x000D_	19.746	14.068	125.276	2.18647	2	74.5333	5.45641	180	3.14159
17409	Tue Mar 28 11:31:56 2017_x000D_	19.6374	13.9613	129.291	2.25655	2	74.5333	5.45641	180	3.14159
17410	Tue Mar 28 11:31:56 2017_x000D_	19.5256	13.7473	126.962	2.2159	2	74.5333	5.45641	180	3.14159
17411	Tue Mar 28 11:31:56 2017_x000D_	19.3047	13.4262	133.375	2.32784	2	74.5333	5.45641	180	3.14159
