# Supplementary material for: Guppies Prefer to Follow Large (Robot) Leaders Irrespective of Own Size
Source: Front Bioeng Biotechnol. 2020 May 15;8:441. doi: 10.3389/fbioe.2020.00441 (PMC7243707; doi:10.3389/fbioe.2020.00441)
Supplement: Supplementary file 3 [file Data_Sheet_1.ZIP › Raw Data/ID66.xlsx]

## Sheet: TueMar28112527201
Framenumber	Current timestamp	Robo Position x	Robo Position y	Robo Angle deg	Robo Angle rad	Fish ID	Fish Position x	Fish Position y	Fish Angle deg	Fish Angle rad	Distance_between_subjects	Mean_Distance (L300 bis L1500)	Velocity_Robo	Velocity_Fish	Mean_velocity_Robo		Fish ID	Fish Position x	Fish Position y	Fish Angle deg	Fish Angle rad	Fish ID	Fish Position x	Fish Position y	Fish Angle deg	Fish Angle rad	Fish ID	Fish Position x	Fish Position y	Fish Angle deg	Fish Angle rad	Fish ID	Fish Position x	Fish Position y	Fish Angle deg	Fish Angle rad
13729	Tue Mar 28 11:26:06 2017_x000D_	17.0947	13.3282	-71.0448	-1.23997	1	17.6993	7.6228	82.4296	1.43867	5.73735	28.3212	0	0	11.3254	10.4568
13730	Tue Mar 28 11:26:06 2017_x000D_	17.0947	13.3282	-71.0448	-1.23997	1	17.6993	7.6228	82.4296	1.43867	5.73735		0	0
13731	Tue Mar 28 11:26:07 2017_x000D_	17.0947	13.3282	-71.0448	-1.23997	1	17.6993	7.6228	82.1692	1.43412	5.73735		10.2705	0
13732	Tue Mar 28 11:26:07 2017_x000D_	17.2107	13.6503	-67.4493	-1.17721	1	17.6993	7.6228	82.1692	1.43412	6.04727		4.57794	0
13733	Tue Mar 28 11:26:07 2017_x000D_	17.3194	13.7574	-63.6408	-1.11074	1	17.6993	7.6228	82.1692	1.43412	6.14635		3.21781	0
13734	Tue Mar 28 11:26:07 2017_x000D_	17.323	13.8646	-64.8339	-1.13156	1	17.6993	7.6228	82.1692	1.43412	6.25313		10.2639	0
13735	Tue Mar 28 11:26:07 2017_x000D_	17.4389	14.1865	-61.0376	-1.06531	1	17.6993	7.6228	82.1692	1.43412	6.56886		9.15173	0
13736	Tue Mar 28 11:26:07 2017_x000D_	17.6565	14.4003	-61.0404	-1.06536	1	17.6993	7.6228	82.1692	1.43412	6.77764		26.1556	0
13737	Tue Mar 28 11:26:07 2017_x000D_	18.1024	15.1495	-67.457	-1.17735	1	17.6993	7.6228	82.1692	1.43412	7.53749		29.8356	0
13738	Tue Mar 28 11:26:07 2017_x000D_	18.3453	16.1139	-79.341	-1.38476	1	17.6993	7.6228	82.1692	1.43412	8.51564		0	0
13739	Tue Mar 28 11:26:07 2017_x000D_	18.3453	16.1139	-79.341	-1.38476	1	17.6993	7.6228	82.1692	1.43412	8.51564		26.0151	33.8292
13740	Tue Mar 28 11:26:07 2017_x000D_	18.479	16.9707	-82.2231	-1.43506	1	17.8703	8.7374	87.9152	1.53441	8.25577		13.3266	0
13741	Tue Mar 28 11:26:07 2017_x000D_	18.5983	17.3986	-85.1461	-1.48608	1	17.8703	8.7374	87.9152	1.53441	8.69174		28.915	0
13742	Tue Mar 28 11:26:07 2017_x000D_	18.6304	18.3619	-85.2918	-1.48862	1	17.8703	8.7374	87.9152	1.53441	9.65447		16.4528	0
13743	Tue Mar 28 11:26:07 2017_x000D_	18.7532	18.8964	-88.0934	-1.53752	1	17.8703	8.7374	87.9152	1.53441	10.1973		22.4644	202.742
13744	Tue Mar 28 11:26:07 2017_x000D_	18.7781	19.6448	-88.0934	-1.53752	2	12.6309	13.0059	22.7846	0.397667	9.04782		9.62935	0
13745	Tue Mar 28 11:26:07 2017_x000D_	18.7888	19.9656	-88.0934	-1.53752	2	12.6309	13.0059	22.7846	0.397667	9.29286		12.8291	0
13746	Tue Mar 28 11:26:07 2017_x000D_	18.803	20.393	-88.0934	-1.53752	2	12.6309	13.0059	22.7846	0.397667	9.62622		19.2314	0
13747	Tue Mar 28 11:26:07 2017_x000D_	18.8241	21.0337	-82.2179	-1.43497	2	12.6309	13.0059	22.7846	0.397667	10.1391		12.8202	0
13748	Tue Mar 28 11:26:07 2017_x000D_	18.8384	21.4608	-82.2168	-1.43495	2	12.6309	13.0059	22.7846	0.397667	10.489		6.40554	0
13749	Tue Mar 28 11:26:07 2017_x000D_	18.8455	21.6742	-82.2163	-1.43494	2	12.6309	13.0059	22.7846	0.397667	10.6659		19.5444	0
13750	Tue Mar 28 11:26:07 2017_x000D_	18.9714	22.3134	-79.327	-1.38452	2	12.6309	13.0059	22.7846	0.397667	11.2619		10.1777	0
13751	Tue Mar 28 11:26:07 2017_x000D_	19.0866	22.6325	-75.8664	-1.32412	2	12.6309	13.0059	22.7846	0.397667	11.5908		15.9957	0
13752	Tue Mar 28 11:26:08 2017_x000D_	19.1042	23.1654	-76.4861	-1.33494	2	12.6309	13.0059	22.7846	0.397667	12.0465		11.5988	0
13753	Tue Mar 28 11:26:08 2017_x000D_	19.3241	23.4834	-75.867	-1.32413	2	12.6309	13.0059	22.7846	0.397667	12.4329		15.9837	0
13754	Tue Mar 28 11:26:08 2017_x000D_	19.3417	24.0159	-76.487	-1.33495	2	12.6309	13.0059	22.7846	0.397667	12.894		13.2314	0
13755	Tue Mar 28 11:26:08 2017_x000D_	19.4603	24.4407	-73.7089	-1.28646	2	12.6309	13.0059	22.7846	0.397667	13.319		7.1888	0
13756	Tue Mar 28 11:26:08 2017_x000D_	19.572	24.6527	-76.4891	-1.33499	2	12.6309	13.0059	22.7846	0.397667	13.5583		20.2988	0
13757	Tue Mar 28 11:26:08 2017_x000D_	19.8021	25.289	-76.4912	-1.33502	2	12.6309	13.0059	22.7846	0.397667	14.2232		6.38745	0
13758	Tue Mar 28 11:26:08 2017_x000D_	19.8091	25.5018	-76.49	-1.335	2	12.6309	13.0059	22.7846	0.397667	14.4109		19.1534	0
13759	Tue Mar 28 11:26:08 2017_x000D_	19.8301	26.1399	-76.4864	-1.33494	2	12.6309	13.0059	22.7846	0.397667	14.9777		11.5582	0
13760	Tue Mar 28 11:26:08 2017_x000D_	20.0495	26.4566	-75.8663	-1.32412	2	12.6309	13.0059	22.7846	0.397667	15.3609		15.9445	0
13761	Tue Mar 28 11:26:08 2017_x000D_	20.0669	26.9878	-76.4873	-1.33496	2	12.6309	13.0059	22.7846	0.397667	15.8363		9.03342	0
13762	Tue Mar 28 11:26:08 2017_x000D_	20.2827	27.1978	-76.4918	-1.33503	2	12.6309	13.0059	22.7846	0.397667	16.1233		6.37536	0
13763	Tue Mar 28 11:26:08 2017_x000D_	20.2896	27.4102	-76.4906	-1.33501	2	12.6309	13.0059	22.7846	0.397667	16.3138		19.4415	0
13764	Tue Mar 28 11:26:08 2017_x000D_	20.415	28.046	-79.3364	-1.38468	2	12.6309	13.0059	22.7846	0.397667	16.9351		6.37236	0
13765	Tue Mar 28 11:26:08 2017_x000D_	20.4219	28.2583	-79.3356	-1.38467	2	12.6309	13.0059	22.7846	0.397667	17.127		6.36946	47.3696
13766	Tue Mar 28 11:26:08 2017_x000D_	20.4289	28.4705	-79.3347	-1.38465	2	13.9092	13.9328	45	0.785398	15.9327		13.1798	0
13767	Tue Mar 28 11:26:08 2017_x000D_	20.5472	28.8936	-82.234	-1.43525	2	13.9092	13.9328	45	0.785398	16.3673		7.1445	0
13768	Tue Mar 28 11:26:08 2017_x000D_	20.6582	29.1043	-79.3376	-1.3847	2	13.9092	13.9328	45	0.785398	16.6049		12.7298	0
13769	Tue Mar 28 11:26:08 2017_x000D_	20.6721	29.5284	-79.3358	-1.38467	2	13.9092	13.9328	45	0.785398	16.9988		6.36337	49.9991
13770	Tue Mar 28 11:26:08 2017_x000D_	20.679	29.7404	-79.335	-1.38466	2	15.416	14.645	45	0.785398	15.9866		13.1564	0
13771	Tue Mar 28 11:26:08 2017_x000D_	20.7969	30.1628	-76.4864	-1.33494	2	15.416	14.645	45	0.785398	16.4243		6.35747	0
13772	Tue Mar 28 11:26:08 2017_x000D_	20.8039	30.3746	-76.4852	-1.33492	2	15.416	14.645	45	0.785398	16.6268		9.53881	0
13773	Tue Mar 28 11:26:08 2017_x000D_	20.814	30.6924	-70.0947	-1.22338	2	15.416	14.645	45	0.785398	16.931		0.018	0
13774	Tue Mar 28 11:26:09 2017_x000D_	20.8134	30.6924	-56.8651	-0.992484	2	15.416	14.645	8.63681	0.150741	16.9308		3.13832	0
13775	Tue Mar 28 11:26:09 2017_x000D_	20.7088	30.6939	-46.2358	-0.806967	2	15.416	14.645	8.63681	0.150741	16.8991		0.0234307	0
13776	Tue Mar 28 11:26:09 2017_x000D_	20.7082	30.6944	-29.8321	-0.520668	2	15.416	14.645	8.63681	0.150741	16.8994		4.49361	0
13777	Tue Mar 28 11:26:09 2017_x000D_	20.6005	30.5903	-20.665	-0.360673	2	15.416	14.645	8.63681	0.150741	16.767		3.12358	0
13778	Tue Mar 28 11:26:09 2017_x000D_	20.4964	30.5923	-8.33167	-0.145415	2	15.416	14.645	8.63681	0.150741	16.737		3.19714	37.1815
13779	Tue Mar 28 11:26:09 2017_x000D_	20.5003	30.6988	6.88571	0.120178	2	16.2547	15.5575	8.63681	0.150741	15.7253		3.14121	0
13780	Tue Mar 28 11:26:09 2017_x000D_	20.605	30.6976	19.6025	0.342128	2	16.2547	15.5575	8.63681	0.150741	15.7527		6.27056	0
13781	Tue Mar 28 11:26:09 2017_x000D_	20.814	30.6948	33.5238	0.5851	2	16.2547	15.5575	8.63681	0.150741	15.809		0.003	0
13782	Tue Mar 28 11:26:09 2017_x000D_	20.8141	30.6948	38.5066	0.672068	2	16.2547	15.5575	8.63681	0.150741	15.809		6.96779	38.4259
13783	Tue Mar 28 11:26:09 2017_x000D_	21.0193	30.586	44.6489	0.77927	2	16.8643	16.684	24.768	0.432284	14.5096		13.2458	0
13784	Tue Mar 28 11:26:09 2017_x000D_	21.3215	30.2641	48.9729	0.854739	2	16.8643	16.684	24.768	0.432284	14.2929		11.3044	0
13785	Tue Mar 28 11:26:09 2017_x000D_	21.5195	29.9435	50.9713	0.889617	2	16.8643	16.684	24.768	0.432284	14.0529		24.4084	0
13786	Tue Mar 28 11:26:09 2017_x000D_	22.0193	29.3015	44.6476	0.779248	2	16.8643	16.684	24.768	0.432284	13.6299		11.2161	27.8711
13787	Tue Mar 28 11:26:09 2017_x000D_	22.3246	29.0857	42.6413	0.744231	2	17.4931	17.3679	45	0.785398	12.6748		15.5643	0
13788	Tue Mar 28 11:26:09 2017_x000D_	22.7306	28.7627	40.3358	0.703993	2	17.4931	17.3679	45	0.785398	12.5408		33.11	0
13789	Tue Mar 28 11:26:09 2017_x000D_	23.5387	28.011	29.2954	0.511301	2	17.4931	17.3679	45	0.785398	12.2403		0	0
13790	Tue Mar 28 11:26:09 2017_x000D_	23.5387	28.011	29.2954	0.511301	2	17.4931	17.3679	45	0.785398	12.2403		18.1138	0
13791	Tue Mar 28 11:26:09 2017_x000D_	24.0482	27.687	25.2503	0.440701	2	17.4931	17.3679	45	0.785398	12.2251		13.8872	27.2789
13792	Tue Mar 28 11:26:09 2017_x000D_	24.4572	27.4702	25.2499	0.440694	2	17.6736	18.2591	75.3081	1.31438	11.4395		12.8057	0
13793	Tue Mar 28 11:26:09 2017_x000D_	24.8694	27.3593	22.4622	0.392039	2	17.6736	18.2591	75.3081	1.31438	11.6014		20.8187	0
13794	Tue Mar 28 11:26:09 2017_x000D_	25.4826	27.0344	25.2507	0.440708	2	17.6736	18.2591	75.3081	1.31438	11.7468		12.7934	0
13795	Tue Mar 28 11:26:10 2017_x000D_	25.8944	26.9236	22.462	0.392035	2	17.6736	18.2591	75.3081	1.31438	11.9438		18.1023	14.7419
13796	Tue Mar 28 11:26:10 2017_x000D_	26.4037	26.6	26.525	0.462949	2	17.8735	18.708	45	0.785398	11.621		9.79991	0
13797	Tue Mar 28 11:26:10 2017_x000D_	26.7115	26.4906	27.9288	0.48745	2	17.8735	18.708	45	0.785398	11.7762		18.0922	0
13798	Tue Mar 28 11:26:10 2017_x000D_	27.2204	26.167	26.5247	0.462943	2	17.8735	18.708	45	0.785398	11.9583		12.7787	0
13799	Tue Mar 28 11:26:10 2017_x000D_	27.6318	26.0566	29.3	0.511382	2	17.8735	18.708	45	0.785398	12.2158		8.80793	13.2758
13800	Tue Mar 28 11:26:10 2017_x000D_	27.8327	25.8425	29.2987	0.511358	2	17.8541	19.1501	45	0.785398	12.015		15.5236	0
13801	Tue Mar 28 11:26:10 2017_x000D_	28.2376	25.5203	31.9386	0.557434	2	17.8541	19.1501	45	0.785398	12.1818		9.79508	0
13802	Tue Mar 28 11:26:10 2017_x000D_	28.5453	25.4111	36.092	0.629924	2	17.8541	19.1501	45	0.785398	12.3896		6.92349	0
13803	Tue Mar 28 11:26:10 2017_x000D_	28.7492	25.303	33.5223	0.585074	2	17.8541	19.1501	45	0.785398	12.5124		22.3564	0
13804	Tue Mar 28 11:26:10 2017_x000D_	29.3577	24.8728	33.522	0.58507	2	17.8541	19.1501	45	0.785398	12.8484		8.8015	6.57916
13805	Tue Mar 28 11:26:10 2017_x000D_	29.5585	24.6589	33.5211	0.585054	2	18.0733	19.1569	45	0.785398	12.7351		20.7583	0
13806	Tue Mar 28 11:26:10 2017_x000D_	30.1699	24.3349	36.093	0.629942	2	18.0733	19.1569	45	0.785398	13.1582		8.79945	0
13807	Tue Mar 28 11:26:10 2017_x000D_	30.3706	24.121	36.0924	0.629931	2	18.0733	19.1569	45	0.785398	13.2614		11.1644	0
13808	Tue Mar 28 11:26:10 2017_x000D_	30.6745	23.9062	34.4458	0.601192	2	18.0733	19.1569	45	0.785398	13.4665		18.0505	43.9774
13809	Tue Mar 28 11:26:10 2017_x000D_	31.1822	23.5833	33.5211	0.585054	2	19.3591	19.8609	55.4782	0.968278	12.3952		11.1603	0
13810	Tue Mar 28 11:26:10 2017_x000D_	31.486	23.3686	31.9371	0.557408	2	19.3591	19.8609	55.4782	0.968278	12.624		22.3247	0
13811	Tue Mar 28 11:26:10 2017_x000D_	32.0937	22.9391	31.9365	0.557397	2	19.3591	19.8609	55.4782	0.968278	13.1013		6.90743	0
13812	Tue Mar 28 11:26:10 2017_x000D_	32.2971	22.8312	29.2918	0.511239	2	19.3591	19.8609	55.4782	0.968278	13.2746		20.726	41.4649
13813	Tue Mar 28 11:26:10 2017_x000D_	32.9076	22.5078	31.9374	0.557413	2	20.6542	20.3437	51.2317	0.894162	12.443		8.78892	0
13814	Tue Mar 28 11:26:10 2017_x000D_	33.108	22.2941	31.9363	0.557394	2	20.6542	20.3437	51.2317	0.894162	12.6056		24.9162	0
13815	Tue Mar 28 11:26:10 2017_x000D_	33.8185	21.864	33.5214	0.585059	2	20.6542	20.3437	51.2317	0.894162	13.2518		0	0
13816	Tue Mar 28 11:26:11 2017_x000D_	33.8185	21.864	33.5214	0.585059	2	20.6542	20.3437	51.2317	0.894162	13.2518		19.8314	0
13817	Tue Mar 28 11:26:11 2017_x000D_	34.3222	21.4359	31.9351	0.557373	2	20.6542	20.3437	51.2317	0.894162	13.7116		9.75513	47.7292
13818	Tue Mar 28 11:26:11 2017_x000D_	34.6287	21.3273	36.0953	0.629981	2	22.168	20.8332	51.2317	0.894162	12.4705		19.823	0
13819	Tue Mar 28 11:26:11 2017_x000D_	35.1322	20.8994	34.4463	0.601202	2	22.168	20.8332	51.2317	0.894162	12.9644		9.74565	0
13820	Tue Mar 28 11:26:11 2017_x000D_	35.4384	20.7909	33.5214	0.585059	2	22.168	20.8332	51.2317	0.894162	13.2705		19.8187	0
13821	Tue Mar 28 11:26:11 2017_x000D_	35.9418	20.3631	31.9344	0.55736	2	22.168	20.8332	51.2317	0.894162	13.7818		6.88856	39.4391
13822	Tue Mar 28 11:26:11 2017_x000D_	36.1447	20.2556	29.2862	0.51114	2	23.482	20.8741	45	0.785398	12.6778		20.6777	0
13823	Tue Mar 28 11:26:11 2017_x000D_	36.7538	19.933	31.9353	0.557376	2	23.482	20.8741	45	0.785398	13.3051		9.72668	0
13824	Tue Mar 28 11:26:11 2017_x000D_	37.0594	19.8247	27.9118	0.487153	2	23.482	20.8741	45	0.785398	13.6179		11.1345	0
13825	Tue Mar 28 11:26:11 2017_x000D_	37.3625	19.6105	29.2867	0.511149	2	23.482	20.8741	45	0.785398	13.9379		19.4524	79.226
13826	Tue Mar 28 11:26:11 2017_x000D_	37.9737	19.394	29.2884	0.511179	2	26.1192	20.735	39.5028	0.689454	11.9301		8.77401	0
13827	Tue Mar 28 11:26:11 2017_x000D_	38.1738	19.1807	29.287	0.511155	2	26.1192	20.735	39.5028	0.689454	12.1544		11.117	0
13828	Tue Mar 28 11:26:11 2017_x000D_	38.4764	18.9668	27.9103	0.487126	2	26.1192	20.735	39.5028	0.689454	12.4831		16.5613	0
13829	Tue Mar 28 11:26:11 2017_x000D_	38.9846	18.7512	29.2874	0.511161	2	26.1192	20.735	39.5028	0.689454	13.0174		4.38064	60.7739
13830	Tue Mar 28 11:26:11 2017_x000D_	39.0845	18.6447	30.4816	0.532004	2	28.109	20.3548	0	0	11.1079		16.5573	0
13831	Tue Mar 28 11:26:11 2017_x000D_	39.5926	18.4292	31.9385	0.557432	2	28.109	20.3548	0	0	11.6439		3.17511	0
13832	Tue Mar 28 11:26:11 2017_x000D_	39.5898	18.3234	29.2862	0.51114	2	28.109	20.3548	0	0	11.6591		6.88044	0
13833	Tue Mar 28 11:26:11 2017_x000D_	39.7925	18.2161	31.9374	0.557413	2	28.109	20.3548	0	0	11.8776		11.1079	0
13834	Tue Mar 28 11:26:11 2017_x000D_	40.0948	18.0023	30.481	0.531994	2	28.109	20.3548	0	0	12.2145		4.38912	27.1866
13835	Tue Mar 28 11:26:11 2017_x000D_	40.1949	17.8956	29.285	0.511119	2	28.9943	20.1612	0	0	11.4274		16.529	0
13836	Tue Mar 28 11:26:11 2017_x000D_	40.7021	17.6804	22.4059	0.391057	2	28.9943	20.1612	0	0	11.9677		4.37654	0
13837	Tue Mar 28 11:26:11 2017_x000D_	40.8018	17.5739	18.5419	0.323617	2	28.9943	20.1612	0	0	12.0876		3.09901	0
13838	Tue Mar 28 11:26:12 2017_x000D_	40.6985	17.5741	0.382593	0.00667751	2	28.9943	20.1612	0	0	11.9867		3.19019	20.8784
13839	Tue Mar 28 11:26:12 2017_x000D_	40.6956	17.4678	-8.40014	-0.14661	2	29.6608	19.9609	345.308	6.02676	11.3129		6.15302	0
13840	Tue Mar 28 11:26:12 2017_x000D_	40.4905	17.4683	-26.7052	-0.466094	2	29.6608	19.9609	345.308	6.02676	11.1129		3.07815	0
13841	Tue Mar 28 11:26:12 2017_x000D_	40.5931	17.4673	-33.0468	-0.576776	2	29.6608	19.9609	345.308	6.02676	11.2131		0.0108167	0
13842	Tue Mar 28 11:26:12 2017_x000D_	40.5934	17.4671	-40.9832	-0.715292	2	29.6608	19.9609	345.308	6.02676	11.2134		0.0234307	112.539
13843	Tue Mar 28 11:26:12 2017_x000D_	40.594	17.4666	-56.8018	-0.991379	2	33.0228	18.2968	345.139	6.02381	7.61658		6.98325	0
13844	Tue Mar 28 11:26:12 2017_x000D_	40.802	17.5711	-62.9463	-1.09862	2	33.0228	18.2968	345.139	6.02381	7.81298		3.17528	0
13845	Tue Mar 28 11:26:12 2017_x000D_	40.805	17.6769	-69.0661	-1.20543	2	33.0228	18.2968	345.139	6.02381	7.80685		13.1352	0
13846	Tue Mar 28 11:26:12 2017_x000D_	40.9184	18.0998	-77.1025	-1.34569	2	33.0228	18.2968	345.139	6.02381	7.89806		10.0503	65.1203
13847	Tue Mar 28 11:26:12 2017_x000D_	41.0285	18.4162	-75.0328	-1.30957	2	35.0319	17.475	345.308	6.02676	6.07001		25.6253	0
13848	Tue Mar 28 11:26:12 2017_x000D_	41.152	19.2614	-77.66	-1.35542	2	35.0319	17.475	345.308	6.02676	6.37549		10.0503	0
13849	Tue Mar 28 11:26:12 2017_x000D_	41.2621	19.5778	-74.3483	-1.29762	2	35.0319	17.475	345.308	6.02676	6.5755		16.194	0
13850	Tue Mar 28 11:26:12 2017_x000D_	41.3776	20.1051	-77.6611	-1.35544	2	35.0319	17.475	345.308	6.02676	6.86916		23.1071	0
13851	Tue Mar 28 11:26:12 2017_x000D_	41.6001	20.8425	-71.6617	-1.25073	2	35.0319	17.475	345.308	6.02676	7.38115		7.07878	263.301
13852	Tue Mar 28 11:26:12 2017_x000D_	41.7075	21.0526	-69.0549	-1.20524	1	43.0773	13.9676	74.6553	1.30298	7.2162		20.0532	0
13853	Tue Mar 28 11:26:12 2017_x000D_	41.9275	21.6838	-69.0544	-1.20523	1	43.0773	13.9676	74.6553	1.30298	7.8014		11.3868	0
13854	Tue Mar 28 11:26:12 2017_x000D_	42.1397	21.9985	-68.0652	-1.18796	1	43.0773	13.9676	74.6553	1.30298	8.08545		9.48574	0
13855	Tue Mar 28 11:26:12 2017_x000D_	42.1473	22.3146	-69.0537	-1.20521	1	43.0773	13.9676	74.6553	1.30298	8.39865		20.0248	195.326
13856	Tue Mar 28 11:26:12 2017_x000D_	42.367	22.9449	-69.0531	-1.2052	2	37.051	16.4324	345.308	6.02676	8.40669		10.0181	0
13857	Tue Mar 28 11:26:12 2017_x000D_	42.477	23.2602	-70.7844	-1.23542	2	37.051	16.4324	345.308	6.02676	8.72126		18.3777	0
13858	Tue Mar 28 11:26:12 2017_x000D_	42.7958	23.7833	-69.0562	-1.20526	2	37.051	16.4324	345.308	6.02676	9.32944		9.47674	0
13859	Tue Mar 28 11:26:13 2017_x000D_	42.8034	24.0991	-68.0599	-1.18787	2	37.051	16.4324	345.308	6.02676	9.5848		17.0029	29.5899
13860	Tue Mar 28 11:26:13 2017_x000D_	43.0201	24.6228	-69.0534	-1.20521	2	37.9461	16.0181	0	0	9.98931		11.3493	0
13861	Tue Mar 28 11:26:13 2017_x000D_	43.2317	24.9364	-68.0625	-1.18791	2	37.9461	16.0181	0	0	10.3669		9.98017	0
13862	Tue Mar 28 11:26:13 2017_x000D_	43.3413	25.2505	-71.6695	-1.25087	2	37.9461	16.0181	0	0	10.6932		19.9574	0
13863	Tue Mar 28 11:26:13 2017_x000D_	43.5602	25.8787	-71.6699	-1.25088	2	37.9461	16.0181	0	0	11.3468		12.6066	0
13864	Tue Mar 28 11:26:13 2017_x000D_	43.5702	26.2988	-71.6662	-1.25081	2	37.9461	16.0181	0	0	11.7185		19.9356	6.63392
13865	Tue Mar 28 11:26:13 2017_x000D_	43.7889	26.9263	-71.6665	-1.25082	2	37.9562	15.7972	346.987	6.05607	12.5649		8.82684	0
13866	Tue Mar 28 11:26:13 2017_x000D_	43.9975	27.1338	-71.6705	-1.25089	2	37.9562	15.7972	346.987	6.05607	12.8458		12.5915	0
13867	Tue Mar 28 11:26:13 2017_x000D_	44.0074	27.5534	-71.6669	-1.25082	2	37.9562	15.7972	346.987	6.05607	13.2222		19.9071	0
13868	Tue Mar 28 11:26:13 2017_x000D_	44.2258	28.18	-71.6671	-1.25083	2	37.9562	15.7972	346.987	6.05607	13.8795		11.3003	6.56426
13869	Tue Mar 28 11:26:13 2017_x000D_	44.4367	28.4921	-70.7882	-1.23549	2	38.1749	15.8041	0	0	14.149		19.8853	0
13870	Tue Mar 28 11:26:13 2017_x000D_	44.6549	29.118	-70.7883	-1.23549	2	38.1749	15.8041	0	0	14.8071		9.41955	0
13871	Tue Mar 28 11:26:13 2017_x000D_	44.6622	29.4319	-71.6678	-1.25084	2	38.1749	15.8041	0	0	15.0931		11.2828	0
13872	Tue Mar 28 11:26:13 2017_x000D_	44.8728	29.7435	-70.7882	-1.23549	2	38.1749	15.8041	0	0	15.4651		19.8587	27.1759
13873	Tue Mar 28 11:26:13 2017_x000D_	45.0906	30.3686	-70.7882	-1.23549	2	39.0599	15.6108	0	0	15.9425		9.40755	0
13874	Tue Mar 28 11:26:13 2017_x000D_	45.0979	30.6821	-71.6683	-1.25085	2	39.0599	15.6108	0	0	16.2358		19.8397	0
13875	Tue Mar 28 11:26:13 2017_x000D_	45.3155	31.3066	-71.6687	-1.25085	2	39.0599	15.6108	0	0	16.8965		12.9363	0
13876	Tue Mar 28 11:26:13 2017_x000D_	45.4268	31.7232	-74.3694	-1.29799	2	39.0599	15.6108	0	0	17.3247		6.99027	0
13877	Tue Mar 28 11:26:13 2017_x000D_	45.533	31.9306	-71.6689	-1.25086	2	39.0599	15.6108	0	0	17.5567		19.8113	27.7887
13878	Tue Mar 28 11:26:13 2017_x000D_	45.7503	32.5542	-71.6693	-1.25086	2	39.6854	16.294	8.63681	0.150741	17.3545		9.40155	0
13879	Tue Mar 28 11:26:13 2017_x000D_	45.7576	32.8675	-70.7824	-1.23539	2	39.6854	16.294	8.63681	0.150741	17.6509		16.833	0
13880	Tue Mar 28 11:26:14 2017_x000D_	45.9723	33.3859	-71.6678	-1.25084	2	39.6854	16.294	8.63681	0.150741	18.2115		11.2313	0
13881	Tue Mar 28 11:26:14 2017_x000D_	46.1822	33.6959	-70.7863	-1.23545	2	39.6854	16.294	8.63681	0.150741	18.5751		15.6371	98.0928
13882	Tue Mar 28 11:26:14 2017_x000D_	46.1941	34.217	-71.6662	-1.25081	2	42.2169	18.3635	24.768	0.432284	16.3448		8.75267	0
13883	Tue Mar 28 11:26:14 2017_x000D_	46.4014	34.4223	-71.6702	-1.25088	2	42.2169	18.3635	24.768	0.432284	16.595		6.25066	0
13884	Tue Mar 28 11:26:14 2017_x000D_	46.4062	34.6306	-71.6684	-1.25085	2	42.2169	18.3635	24.768	0.432284	16.7979		6.97555	0
13885	Tue Mar 28 11:26:14 2017_x000D_	46.5123	34.8375	-74.3754	-1.29809	2	42.2169	18.3635	24.768	0.432284	17.0248		15.9406	98.0183
13886	Tue Mar 28 11:26:14 2017_x000D_	46.6253	35.3567	-70.7824	-1.23539	2	44.7465	20.4314	25.8526	0.451214	15.0431		3.11776	0
13887	Tue Mar 28 11:26:14 2017_x000D_	46.6276	35.4606	-71.6668	-1.25082	2	44.7465	20.4314	25.8526	0.451214	15.1465		13.9243	0
13888	Tue Mar 28 11:26:14 2017_x000D_	46.8394	35.8736	-71.669	-1.25086	2	44.7465	20.4314	25.8526	0.451214	15.5834		3.12983	0
13889	Tue Mar 28 11:26:14 2017_x000D_	46.8418	35.9779	-70.7824	-1.23539	2	44.7465	20.4314	25.8526	0.451214	15.6871		9.35936	149.27
13890	Tue Mar 28 11:26:14 2017_x000D_	46.8488	36.2898	-71.6653	-1.2508	2	47.6178	24.495	61.5484	1.07422	11.8198		4.36784	0
13891	Tue Mar 28 11:26:14 2017_x000D_	46.9522	36.3923	-68.0365	-1.18746	2	47.6178	24.495	61.5484	1.07422	11.9159		6.2354	0
13892	Tue Mar 28 11:26:14 2017_x000D_	46.9566	36.6001	-62.8416	-1.09679	2	47.6178	24.495	61.5484	1.07422	12.1231		3.11476	0
13893	Tue Mar 28 11:26:14 2017_x000D_	46.9543	36.4963	-61.5389	-1.07406	2	47.6178	24.495	61.5484	1.07422	12.0196		3.12105	0
13894	Tue Mar 28 11:26:14 2017_x000D_	46.9516	36.3923	-55.0502	-0.960808	2	47.6178	24.495	61.5484	1.07422	11.9159		3.04848	94.4187
13895	Tue Mar 28 11:26:14 2017_x000D_	46.85	36.3941	-44.6741	-0.779711	2	49.2392	27.1925	63.9632	1.11637	9.50672		4.36571	0
13896	Tue Mar 28 11:26:14 2017_x000D_	46.9533	36.4966	-40.6064	-0.708715	2	49.2392	27.1925	63.9632	1.11637	9.58079		3.03654	0
13897	Tue Mar 28 11:26:14 2017_x000D_	46.8521	36.4985	-34.1933	-0.596785	2	49.2392	27.1925	63.9632	1.11637	9.60728		6.84109	0
13898	Tue Mar 28 11:26:14 2017_x000D_	47.0565	36.5996	-23.5516	-0.411053	2	49.2392	27.1925	63.9632	1.11637	9.657		3.03329	38.1837
13899	Tue Mar 28 11:26:14 2017_x000D_	47.1576	36.5982	-17.0076	-0.296838	2	49.8418	28.3136	48.6363	0.848864	8.70859		3.03329	0
13900	Tue Mar 28 11:26:14 2017_x000D_	47.2587	36.5968	-10.658	-0.186018	2	49.8418	28.3136	48.6363	0.848864	8.67662		4.37213	0
13901	Tue Mar 28 11:26:14 2017_x000D_	47.3624	36.6992	-8.26085	-0.144179	2	49.8418	28.3136	48.6363	0.848864	8.74447		3.03329	0
13902	Tue Mar 28 11:26:15 2017_x000D_	47.4635	36.6978	-1.98916	-0.0347175	2	49.8418	28.3136	48.6363	0.848864	8.71499		6.83847	23.5845
13903	Tue Mar 28 11:26:15 2017_x000D_	47.668	36.7985	0.956685	0.0166973	2	50.2468	28.9874	45	0.785398	8.22578		12.1277	0
13904	Tue Mar 28 11:26:15 2017_x000D_	48.0722	36.7917	0.956709	0.0166977	2	50.2468	28.9874	45	0.785398	8.1016		18.1825	0
13905	Tue Mar 28 11:26:15 2017_x000D_	48.6782	36.7816	0.956717	0.0166979	2	50.2468	28.9874	45	0.785398	7.95048		6.79717	0
13906	Tue Mar 28 11:26:15 2017_x000D_	48.8777	36.6742	-1.99139	-0.0347563	2	50.2468	28.9874	45	0.785398	7.80777		24.4396	0
13907	Tue Mar 28 11:26:15 2017_x000D_	49.6873	36.7648	0.956694	0.0166975	2	50.2468	28.9874	45	0.785398	7.7975		6.79046	9.37959
13908	Tue Mar 28 11:26:15 2017_x000D_	49.8866	36.6575	-1.99303	-0.034785	2	50.0183	29.2008	75.3081	1.31438	7.45786		12.5125	0
13909	Tue Mar 28 11:26:15 2017_x000D_	50.2922	36.7547	0.956699	0.0166976	2	50.0183	29.2008	75.3081	1.31438	7.55886		12.0947	0
13910	Tue Mar 28 11:26:15 2017_x000D_	50.6953	36.7479	0.956721	0.0166979	2	50.0183	29.2008	75.3081	1.31438	7.5774		18.1315	0
13911	Tue Mar 28 11:26:15 2017_x000D_	51.2996	36.7378	0.956727	0.016698	2	50.0183	29.2008	75.3081	1.31438	7.64514		12.0827	14.5686
13912	Tue Mar 28 11:26:15 2017_x000D_	51.7023	36.7311	0.956749	0.0166984	2	50.4441	29.4343	45	0.785398	7.40448		24.1473	0
13913	Tue Mar 28 11:26:15 2017_x000D_	52.5071	36.7177	0.956683	0.0166973	2	50.4441	29.4343	45	0.785398	7.56993		6.03386	0
13914	Tue Mar 28 11:26:15 2017_x000D_	52.7082	36.7143	0.95672	0.0166979	2	50.4441	29.4343	45	0.785398	7.62395		21.3214	0
13915	Tue Mar 28 11:26:15 2017_x000D_	53.4095	36.599	3.76642	0.0657365	2	50.4441	29.4343	45	0.785398	7.75413		9.04924	6.61037
13916	Tue Mar 28 11:26:15 2017_x000D_	53.7111	36.594	3.90733	0.0681957	2	50.4337	29.6544	75.3081	1.31438	7.67459		21.0809	0
13917	Tue Mar 28 11:26:15 2017_x000D_	54.4137	36.5823	3.76786	0.0657616	2	50.4337	29.6544	75.3081	1.31438	7.98976		9.03135	0
13918	Tue Mar 28 11:26:15 2017_x000D_	54.7147	36.5771	-2.00072	-0.0349191	2	50.4337	29.6544	75.3081	1.31438	8.13946		12.0407	0
13919	Tue Mar 28 11:26:15 2017_x000D_	55.116	36.5704	-2.0013	-0.0349292	2	50.4337	29.6544	75.3081	1.31438	8.35195		18.0475	0
13920	Tue Mar 28 11:26:15 2017_x000D_	55.7175	36.5604	-2.00231	-0.0349469	2	50.4337	29.6544	75.3081	1.31438	8.69548		12.4317	0
13921	Tue Mar 28 11:26:15 2017_x000D_	56.1204	36.6573	0.956698	0.0166975	2	50.4337	29.6544	46.0071	0.802975	9.02104		21.0269	0
13922	Tue Mar 28 11:26:15 2017_x000D_	56.8212	36.6456	0.956717	0.0166979	2	50.4337	29.6544	46.0071	0.802975	9.4698		9.53182	0
13923	Tue Mar 28 11:26:16 2017_x000D_	57.1199	36.5373	3.91242	0.0682846	2	50.4337	29.6544	46.0071	0.802975	9.59581		12.0077	0
13924	Tue Mar 28 11:26:16 2017_x000D_	57.5201	36.5306	3.91299	0.0682945	2	50.4337	29.6544	46.0071	0.802975	9.87417		18.2726	0
13925	Tue Mar 28 11:26:16 2017_x000D_	58.122	36.6239	0.956735	0.0166982	2	50.4337	29.6544	45	0.785398	10.3771		13.4952	0
13926	Tue Mar 28 11:26:16 2017_x000D_	58.518	36.4105	0.95055	0.0165902	2	50.4337	29.6544	45	0.785398	10.5357		12.3887	0
13927	Tue Mar 28 11:26:16 2017_x000D_	58.9195	36.5071	-2.00745	-0.0350366	2	50.4337	29.6544	45	0.785398	10.9073		21.2006	0
13928	Tue Mar 28 11:26:16 2017_x000D_	59.6202	36.5989	0.956707	0.0166977	2	50.4337	29.6544	45	0.785398	11.516		9.50464	32.6669
13929	Tue Mar 28 11:26:16 2017_x000D_	59.9179	36.4905	-2.00904	-0.0350643	2	51.0462	30.5547	75.3081	1.31438	10.6743		18.2286	0
13930	Tue Mar 28 11:26:16 2017_x000D_	60.5183	36.5839	0.956726	0.016698	2	51.0462	30.5547	75.3081	1.31438	11.2282		11.9657	0
13931	Tue Mar 28 11:26:16 2017_x000D_	60.9171	36.5772	0.956686	0.0166973	2	51.0462	30.5547	75.3081	1.31438	11.5631		17.9395	0
13932	Tue Mar 28 11:26:16 2017_x000D_	61.515	36.5672	0.956682	0.0166972	2	51.0462	30.5547	75.3081	1.31438	12.0725		8.95921	0
13933	Tue Mar 28 11:26:16 2017_x000D_	61.8136	36.5623	0.956712	0.0166978	2	51.0462	30.5547	75.3081	1.31438	12.33		8.96825	102.942
13934	Tue Mar 28 11:26:16 2017_x000D_	62.1125	36.5573	0.956733	0.0166981	2	53.7858	32.6209	11.0143	0.192236	9.21028		18.1825	0
13935	Tue Mar 28 11:26:16 2017_x000D_	62.7079	36.444	-2.01354	-0.035143	2	53.7858	32.6209	11.0143	0.192236	9.7067		6.72699	0
13936	Tue Mar 28 11:26:16 2017_x000D_	62.9086	36.544	0.956707	0.0166977	2	53.7858	32.6209	11.0143	0.192236	9.93057		5.96787	0
13937	Tue Mar 28 11:26:16 2017_x000D_	63.1075	36.5406	0.956687	0.0166973	2	53.7858	32.6209	11.0143	0.192236	10.1123		14.9121	49.5656
13938	Tue Mar 28 11:26:16 2017_x000D_	63.6045	36.5323	0.956678	0.0166972	2	55.2795	33.327	19.478	0.339955	8.92074		8.95021	0
13939	Tue Mar 28 11:26:16 2017_x000D_	63.9028	36.5274	0.956717	0.0166979	2	55.2795	33.327	19.478	0.339955	9.19804		14.8971	0
13940	Tue Mar 28 11:26:16 2017_x000D_	64.3993	36.5191	0.95669	0.0166974	2	55.2795	33.327	19.478	0.339955	9.66231		5.95882	0
13941	Tue Mar 28 11:26:16 2017_x000D_	64.5979	36.5158	0.956732	0.0166981	2	55.2795	33.327	19.478	0.339955	9.84891		11.9147	43.6345
13942	Tue Mar 28 11:26:16 2017_x000D_	64.995	36.5091	0.956764	0.0166987	2	56.5549	34.0262	25.488	0.444849	8.79773		2.98539	0
13943	Tue Mar 28 11:26:16 2017_x000D_	65.0945	36.5075	0.956756	0.0166985	2	56.5549	34.0262	25.488	0.444849	8.89278		5.95582	0
13944	Tue Mar 28 11:26:16 2017_x000D_	65.293	36.5042	0.956736	0.0166982	2	56.5549	34.0262	25.488	0.444849	9.08267		15.1951	0
13945	Tue Mar 28 11:26:17 2017_x000D_	65.7871	36.3928	-1.8772	-0.0327633	2	56.5549	34.0262	25.488	0.444849	9.5307		8.92636	0
13946	Tue Mar 28 11:26:17 2017_x000D_	66.0846	36.3876	-7.90242	-0.137923	2	56.5549	34.0262	25.488	0.444849	9.81791		2.98207	101.07
13947	Tue Mar 28 11:26:17 2017_x000D_	65.9852	36.3883	-25.2553	-0.440788	2	59.7788	35.0043	10.9264	0.190702	6.35884		3.10225	0
13948	Tue Mar 28 11:26:17 2017_x000D_	65.9839	36.2849	-35.3216	-0.616478	2	59.7788	35.0043	10.9264	0.190702	6.33587		4.28517	0
13949	Tue Mar 28 11:26:17 2017_x000D_	65.8836	36.1832	-47.1477	-0.822882	2	59.7788	35.0043	10.9264	0.190702	6.21759		4.31266	0
13950	Tue Mar 28 11:26:17 2017_x000D_	65.982	36.0784	-63.4107	-1.10673	2	59.7788	35.0043	10.9264	0.190702	6.2955		4.2881	281.703
13951	Tue Mar 28 11:26:17 2017_x000D_	65.8848	36.1832	-72.21	-1.2603	1	69.0138	33.3046	4.69631	0.0819661	4.2517		5.97072	0
13952	Tue Mar 28 11:26:17 2017_x000D_	66.0838	36.1801	-89.1352	-1.5557	1	69.0138	33.3046	4.69631	0.0819661	4.10529		3.10242	0
13953	Tue Mar 28 11:26:17 2017_x000D_	66.0855	36.2835	265.365	4.6315	1	69.0138	33.3046	4.69631	0.0819661	4.17717		4.30082	0
13954	Tue Mar 28 11:26:17 2017_x000D_	65.988	36.3886	256.652	4.47942	1	69.0138	33.3046	4.69631	0.0819661	4.32048		9.28307	13.1981
13955	Tue Mar 28 11:26:17 2017_x000D_	65.9927	36.698	245.172	4.27905	1	69.0355	32.8652	50.87	0.88785	4.89377		4.29612	0
13956	Tue Mar 28 11:26:17 2017_x000D_	65.895	36.8027	241.357	4.21248	1	69.0355	32.8652	50.87	0.88785	5.03653		20.5862	0
13957	Tue Mar 28 11:26:17 2017_x000D_	65.6069	37.4255	238.963	4.17069	1	69.0355	32.8652	50.87	0.88785	5.7054		10.8602	0
13958	Tue Mar 28 11:26:17 2017_x000D_	65.3126	37.6363	241.358	4.21249	1	69.0355	32.8652	50.87	0.88785	6.05173		24.6892	27.3078
13959	Tue Mar 28 11:26:17 2017_x000D_	64.9271	38.3634	242.74	4.23661	1	68.7747	33.7373	94.3641	1.64696	6.01704		9.72451	0
13960	Tue Mar 28 11:26:17 2017_x000D_	64.8327	38.6735	246.363	4.29984	1	68.7747	33.7373	94.3641	1.64696	6.31707		9.72937	0
13961	Tue Mar 28 11:26:17 2017_x000D_	64.7384	38.9838	247.711	4.32337	1	68.7747	33.7373	94.3641	1.64696	6.61948		11.0156	0
13962	Tue Mar 28 11:26:17 2017_x000D_	64.5448	39.2958	248.811	4.34257	1	68.7747	33.7373	94.3641	1.64696	6.98491		19.4473	0
13963	Tue Mar 28 11:26:17 2017_x000D_	64.3562	39.916	253.967	4.43256	1	68.7747	33.7373	94.3641	1.64696	7.59602		12.6931	77.3416
13964	Tue Mar 28 11:26:17 2017_x000D_	64.2634	40.3288	256.663	4.47961	1	67.3621	35.8939	121.877	2.12715	5.4102		11.0073	0
13965	Tue Mar 28 11:26:17 2017_x000D_	64.07	40.6406	257.349	4.49159	1	67.3621	35.8939	121.877	2.12715	5.7766		9.72451	0
13966	Tue Mar 28 11:26:18 2017_x000D_	63.9756	40.9507	259.428	4.52787	1	67.3621	35.8939	121.877	2.12715	6.08602		18.4854	0
13967	Tue Mar 28 11:26:18 2017_x000D_	63.9855	41.5668	259.426	4.52784	1	67.3621	35.8939	121.877	2.12715	6.60176		9.71789	96.5419
13968	Tue Mar 28 11:26:18 2017_x000D_	63.8912	41.8767	257.348	4.49157	2	69.6457	38.1613	0	0	6.84971		19.4312	0
13969	Tue Mar 28 11:26:18 2017_x000D_	63.7028	42.4964	257.348	4.49158	2	69.6457	38.1613	0	0	7.35603		9.23817	0
13970	Tue Mar 28 11:26:18 2017_x000D_	63.7077	42.8043	256.662	4.4796	2	69.6457	38.1613	0	0	7.53772		11.0006	0
13971	Tue Mar 28 11:26:18 2017_x000D_	63.5144	43.1159	257.349	4.49159	2	69.6457	38.1613	0	0	7.88295		18.4614	13.0469
13972	Tue Mar 28 11:26:18 2017_x000D_	63.5243	43.7312	257.347	4.49155	2	70.0804	38.1744	0	0	8.59421		11.0032	0
13973	Tue Mar 28 11:26:18 2017_x000D_	63.331	44.0429	256.663	4.47962	2	70.0804	38.1744	0	0	8.94392		18.7054	0
13974	Tue Mar 28 11:26:18 2017_x000D_	63.2418	44.66	253.964	4.43251	2	70.0804	38.1744	0	0	9.42494		12.6612	0
13975	Tue Mar 28 11:26:18 2017_x000D_	63.1494	45.0718	256.663	4.47961	2	70.0804	38.1744	0	0	9.77818		19.4016	0
13976	Tue Mar 28 11:26:18 2017_x000D_	62.9611	45.6905	256.663	4.47962	2	70.0804	38.1744	0	0	10.3526		6.84155	0
13977	Tue Mar 28 11:26:18 2017_x000D_	62.8654	45.8975	253.964	4.43251	2	70.0804	38.1744	0	0	10.5689		12.6553	0
13978	Tue Mar 28 11:26:18 2017_x000D_	62.773	46.3091	256.664	4.47963	2	70.0804	38.1744	0	0	10.9349		12.6553	0
13979	Tue Mar 28 11:26:18 2017_x000D_	62.6806	46.7207	253.964	4.4325	2	70.0804	38.1744	0	0	11.3047		19.3875	0
13980	Tue Mar 28 11:26:18 2017_x000D_	62.4926	47.339	253.964	4.43251	2	70.0804	38.1744	0	0	11.8981		13.6735	14.7284
13981	Tue Mar 28 11:26:18 2017_x000D_	62.3011	47.7526	253.965	4.43252	2	69.6349	38.3807	0	0	11.9003		25.2852	0
13982	Tue Mar 28 11:26:18 2017_x000D_	62.1166	48.575	253.964	4.43251	2	69.6349	38.3807	0	0	12.6668		6.13285	0
13983	Tue Mar 28 11:26:18 2017_x000D_	62.12	48.7794	253.963	4.4325	2	69.6349	38.3807	0	0	12.8299		20.4989	0
13984	Tue Mar 28 11:26:18 2017_x000D_	61.833	49.3995	251.34	4.38671	2	69.6349	38.3807	0	0	13.5012		12.6335	0
13985	Tue Mar 28 11:26:18 2017_x000D_	61.7408	49.8104	253.964	4.43251	2	69.6349	38.3807	0	0	13.8908		19.3599	0
13986	Tue Mar 28 11:26:18 2017_x000D_	61.553	50.4278	253.964	4.43252	2	69.6349	38.3807	0	0	14.5069		0	0
13987	Tue Mar 28 11:26:19 2017_x000D_	61.553	50.4278	253.964	4.43252	2	69.6349	38.3807	0	0	14.5069		19.357	0
13988	Tue Mar 28 11:26:19 2017_x000D_	61.3652	51.0451	253.965	4.43252	2	69.6349	38.3807	0	0	15.1253		6.82939	0
13989	Tue Mar 28 11:26:19 2017_x000D_	61.2696	51.2517	251.34	4.3867	2	69.6349	38.3807	0	0	15.3506		18.6256	0
13990	Tue Mar 28 11:26:19 2017_x000D_	61.181	51.8662	253.964	4.43251	2	69.6349	38.3807	0	0	15.9163		10.9806	0
13991	Tue Mar 28 11:26:19 2017_x000D_	60.988	52.1772	253.081	4.41709	2	69.6349	38.3807	0	0	16.2823		18.6163	0
13992	Tue Mar 28 11:26:19 2017_x000D_	60.8995	52.7914	252.248	4.40255	2	69.6349	38.3807	0	0	16.8516		6.81997	0
13993	Tue Mar 28 11:26:19 2017_x000D_	60.804	52.9977	254.768	4.44654	2	69.6349	38.3807	0	0	17.0775		16.4533	6.52201
13994	Tue Mar 28 11:26:19 2017_x000D_	60.6146	53.5124	253.965	4.43253	2	69.8522	38.3873	0	0	17.7229		9.17538	0
13995	Tue Mar 28 11:26:19 2017_x000D_	60.6199	53.8182	253.079	4.41707	2	69.8522	38.3873	0	0	17.9819		10.9672	0
13996	Tue Mar 28 11:26:19 2017_x000D_	60.4271	54.1288	253.965	4.43253	2	69.8522	38.3873	0	0	18.3474		12.6029	0
13997	Tue Mar 28 11:26:19 2017_x000D_	60.3351	54.5387	256.67	4.47974	2	69.8522	38.3873	0	0	18.7468		6.82269	44.453
13998	Tue Mar 28 11:26:19 2017_x000D_	60.2396	54.7451	253.965	4.43253	2	69.1353	39.6841	10.4692	0.182722	17.4919		18.5917	0
13999	Tue Mar 28 11:26:19 2017_x000D_	60.1513	55.3585	256.67	4.47974	2	69.1353	39.6841	10.4692	0.182722	18.0665		6.81997	0
14000	Tue Mar 28 11:26:19 2017_x000D_	60.0558	55.5648	253.965	4.43252	2	69.1353	39.6841	10.4692	0.182722	18.293		12.5906	0
14001	Tue Mar 28 11:26:19 2017_x000D_	59.9639	55.9743	256.671	4.47975	2	69.1353	39.6841	10.4692	0.182722	18.6945		6.81871	33.7064
14002	Tue Mar 28 11:26:19 2017_x000D_	59.8685	56.1806	253.965	4.43252	2	68.864	40.7744	35.5484	0.620436	17.8401		9.64664	0
14003	Tue Mar 28 11:26:19 2017_x000D_	59.7748	56.4882	257.36	4.49178	2	68.864	40.7744	35.5484	0.620436	18.1532		0	0
14004	Tue Mar 28 11:26:19 2017_x000D_	59.7748	56.4882	257.36	4.49178	2	68.864	40.7744	35.5484	0.620436	18.1532		15.5753	0
14005	Tue Mar 28 11:26:19 2017_x000D_	59.6847	56.9995	259.448	4.52823	2	68.864	40.7744	35.5484	0.620436	18.6417		15.5547	0
14006	Tue Mar 28 11:26:19 2017_x000D_	59.5946	57.5101	268.23	4.6815	2	68.864	40.7744	35.5484	0.620436	19.1313		6.08476	20.9286
14007	Tue Mar 28 11:26:19 2017_x000D_	59.5978	57.7129	-80.6543	-1.40768	2	68.6143	41.4258	67.7682	1.18278	18.6163		4.2853	0
14008	Tue Mar 28 11:26:19 2017_x000D_	59.5002	57.8172	-71.8244	-1.25357	2	68.6143	41.4258	67.7682	1.18278	18.7549		6.74458	0
14009	Tue Mar 28 11:26:20 2017_x000D_	59.6021	58.0176	-56.5804	-0.987514	2	68.6143	41.4258	67.7682	1.18278	18.8814		6.10285	0
14010	Tue Mar 28 11:26:20 2017_x000D_	59.6055	58.221	-48.5488	-0.847337	2	68.6143	41.4258	67.7682	1.18278	19.0588		6.63499	23.8852
14011	Tue Mar 28 11:26:20 2017_x000D_	59.8046	58.3173	-34.5102	-0.602317	2	68.1474	42.0707	104.692	1.82722	18.2635		4.24488	0
14012	Tue Mar 28 11:26:20 2017_x000D_	59.9054	58.4166	-25.6719	-0.448059	2	68.1474	42.0707	104.692	1.82722	18.3063		6.63778	0
14013	Tue Mar 28 11:26:20 2017_x000D_	60.1047	58.5127	-20.7881	-0.36282	2	68.1474	42.0707	104.692	1.82722	18.3037		5.94489	0
14014	Tue Mar 28 11:26:20 2017_x000D_	60.3028	58.5077	-10.0087	-0.174684	2	68.1474	42.0707	104.692	1.82722	18.213		12.2272	0
14015	Tue Mar 28 11:26:20 2017_x000D_	60.7002	58.5982	-7.14942	-0.124781	2	68.1474	42.0707	104.692	1.82722	18.1279		12.2236	46.7884
14016	Tue Mar 28 11:26:20 2017_x000D_	61.0975	58.6886	-4.2475	-0.0741329	2	67.007	43.1346	147.83	2.58012	16.6388		23.8749	0
14017	Tue Mar 28 11:26:20 2017_x000D_	61.8894	58.7676	-7.14868	-0.124768	2	67.007	43.1346	147.83	2.58012	16.4493		23.8507	0
14018	Tue Mar 28 11:26:20 2017_x000D_	62.6805	58.8465	-10.0114	-0.174732	2	67.007	43.1346	147.83	2.58012	16.2967		12.1859	0
14019	Tue Mar 28 11:26:20 2017_x000D_	63.0766	58.9365	-12.819	-0.223734	2	67.007	43.1346	147.83	2.58012	16.2834		12.1794	126.344
14020	Tue Mar 28 11:26:20 2017_x000D_	63.4725	59.0264	-15.5623	-0.271614	2	63.8253	45.8938	118.452	2.06737	13.1373		9.34913	0
14021	Tue Mar 28 11:26:20 2017_x000D_	63.77	59.1192	-19.1925	-0.334972	2	63.8253	45.8938	118.452	2.06737	13.2255		19.833	0
14022	Tue Mar 28 11:26:20 2017_x000D_	64.3657	59.4059	-21.8749	-0.38179	2	63.8253	45.8938	118.452	2.06737	13.5229		9.33589	0
14023	Tue Mar 28 11:26:20 2017_x000D_	64.6628	59.4985	-25.7124	-0.448765	2	63.8253	45.8938	118.452	2.06737	13.6305		22.4652	71.6106
14024	Tue Mar 28 11:26:20 2017_x000D_	65.3559	59.782	-26.9403	-0.470196	2	62.4255	47.8273	135	2.35619	12.3086		9.32909	0
14025	Tue Mar 28 11:26:20 2017_x000D_	65.6527	59.8748	-25.7158	-0.448825	2	62.4255	47.8273	135	2.35619	12.4723		23.7952	0
14026	Tue Mar 28 11:26:20 2017_x000D_	66.3465	60.2592	-24.4601	-0.426909	2	62.4255	47.8273	135	2.35619	13.0356		10.6543	0
14027	Tue Mar 28 11:26:20 2017_x000D_	66.6443	60.4527	-25.7124	-0.448766	2	62.4255	47.8273	135	2.35619	13.3116		8.83286	23.8678
14028	Tue Mar 28 11:26:20 2017_x000D_	66.9386	60.444	-24.4629	-0.426958	2	61.9589	48.4717	97.6551	1.7044	12.9666		19.7551	0
14029	Tue Mar 28 11:26:20 2017_x000D_	67.5318	60.7299	-21.8731	-0.381758	2	61.9589	48.4717	97.6551	1.7044	13.4655		8.3837	0
14030	Tue Mar 28 11:26:21 2017_x000D_	67.7309	60.926	-21.8692	-0.381689	2	61.9589	48.4717	97.6551	1.7044	13.7268		12.1045	0
14031	Tue Mar 28 11:26:21 2017_x000D_	68.1244	61.0152	-24.4618	-0.426939	2	61.9589	48.4717	97.6551	1.7044	13.9769		19.7202	0
14032	Tue Mar 28 11:26:21 2017_x000D_	68.7166	61.3005	-21.8699	-0.381701	2	61.9589	48.4717	97.6551	1.7044	14.4998		18.5483	6.58069
14033	Tue Mar 28 11:26:21 2017_x000D_	69.3068	61.4847	-21.8716	-0.381732	2	61.9483	48.6908	104.692	1.82722	14.7591		6.568	0
14034	Tue Mar 28 11:26:21 2017_x000D_	69.504	61.5798	-19.1766	-0.334695	2	61.9483	48.6908	104.692	1.82722	14.9404		13.12	0
14035	Tue Mar 28 11:26:21 2017_x000D_	69.898	61.7696	-19.1747	-0.334662	2	61.9483	48.6908	104.692	1.82722	15.3053		18.5189	0
14036	Tue Mar 28 11:26:21 2017_x000D_	70.4873	61.9534	-19.1754	-0.334674	2	61.9483	48.6908	104.692	1.82722	15.7737		9.24193	103.303
14037	Tue Mar 28 11:26:21 2017_x000D_	70.7814	62.0451	-20.8059	-0.363132	2	62.875	52.0072	81.3632	1.42006	12.7777		9.2618	0
14038	Tue Mar 28 11:26:21 2017_x000D_	71.0761	62.1371	-19.1762	-0.334687	2	62.875	52.0072	81.3632	1.42006	13.0335		18.4905	0
14039	Tue Mar 28 11:26:21 2017_x000D_	71.6645	62.3206	-19.177	-0.334701	2	62.875	52.0072	81.3632	1.42006	13.5507		10.5668	0
14040	Tue Mar 28 11:26:21 2017_x000D_	71.9596	62.5129	-18.2062	-0.317758	2	62.875	52.0072	81.3632	1.42006	13.8888		18.4649	43.681
14041	Tue Mar 28 11:26:21 2017_x000D_	72.5472	62.6961	-18.2066	-0.317765	2	63.4626	53.3394	56.8904	0.992925	13.0414		9.23156	0
14042	Tue Mar 28 11:26:21 2017_x000D_	72.841	62.7876	-21.8756	-0.381801	2	63.4626	53.3394	56.8904	0.992925	13.3125		10.5493	0
14043	Tue Mar 28 11:26:21 2017_x000D_	73.1356	62.9796	-20.8046	-0.363109	2	63.4626	53.3394	56.8904	0.992925	13.6565		15.7122	0
14044	Tue Mar 28 11:26:21 2017_x000D_	73.6252	63.1656	-21.8735	-0.381764	2	63.4626	53.3394	56.8904	0.992925	14.1362		12.015	96.3519
14045	Tue Mar 28 11:26:21 2017_x000D_	74.0158	63.2541	-19.1729	-0.334631	2	65.5162	55.8088	27.5661	0.481119	11.2994		18.4155	0
14046	Tue Mar 28 11:26:21 2017_x000D_	74.6018	63.4369	-19.1736	-0.334642	2	65.5162	55.8088	27.5661	0.481119	11.8632		6.51174	0
14047	Tue Mar 28 11:26:21 2017_x000D_	74.7974	63.531	-21.8771	-0.381827	2	65.5162	55.8088	27.5661	0.481119	12.0737		9.19719	0
14048	Tue Mar 28 11:26:21 2017_x000D_	75.09	63.6225	-18.2035	-0.317711	2	65.5162	55.8088	27.5661	0.481119	12.3577		19.5243	0
14049	Tue Mar 28 11:26:21 2017_x000D_	75.6763	63.905	-20.8059	-0.363131	2	65.5162	55.8088	27.5661	0.481119	12.9914		8.74917	104.306
14050	Tue Mar 28 11:26:21 2017_x000D_	75.9678	63.896	-21.8807	-0.381891	2	68.4682	57.6457	10.9264	0.190702	9.7627		13.0059	0
14051	Tue Mar 28 11:26:22 2017_x000D_	76.3583	64.0843	-21.8797	-0.381872	2	68.4682	57.6457	10.9264	0.190702	10.1838		8.28599	0
14052	Tue Mar 28 11:26:22 2017_x000D_	76.5546	64.2786	-21.8756	-0.381802	2	68.4682	57.6457	10.9264	0.190702	10.4587		11.9606	0
14053	Tue Mar 28 11:26:22 2017_x000D_	76.9435	64.3664	-24.4843	-0.427331	2	68.4682	57.6457	10.9264	0.190702	10.8166		5.81988	93.2131
14054	Tue Mar 28 11:26:22 2017_x000D_	77.1374	64.3603	-24.4876	-0.427389	2	70.9843	59.4687	26.9146	0.469749	7.86056		8.27961	0
14055	Tue Mar 28 11:26:22 2017_x000D_	77.3335	64.5545	-24.4839	-0.427325	2	70.9843	59.4687	26.9146	0.469749	8.13497		14.7829	0
14056	Tue Mar 28 11:26:22 2017_x000D_	77.819	64.6388	-33.125	-0.57814	2	70.9843	59.4687	26.9146	0.469749	8.56989		0.0127279	0
14057	Tue Mar 28 11:26:22 2017_x000D_	77.8193	64.6385	-40.8363	-0.712728	2	70.9843	59.4687	26.9146	0.469749	8.56995		2.89331	34.8286
14058	Tue Mar 28 11:26:22 2017_x000D_	77.7229	64.6414	-50.7419	-0.885613	2	72.0467	59.9368	8.63681	0.150741	7.37242		4.24085	0
14059	Tue Mar 28 11:26:22 2017_x000D_	77.8194	64.5381	-67.0472	-1.17019	2	72.0467	59.9368	8.63681	0.150741	7.38214		2.99704	0
14060	Tue Mar 28 11:26:22 2017_x000D_	77.8189	64.4382	-78.3925	-1.36821	2	72.0467	59.9368	8.63681	0.150741	7.3199		6.0245	0
14061	Tue Mar 28 11:26:22 2017_x000D_	77.8215	64.639	265.093	4.62674	2	72.0467	59.9368	8.63681	0.150741	7.44708		6.0124	0
14062	Tue Mar 28 11:26:22 2017_x000D_	77.8238	64.8394	259.697	4.53257	2	72.0467	59.9368	8.63681	0.150741	7.57696		6.03033	52.0754
14063	Tue Mar 28 11:26:22 2017_x000D_	77.8259	65.0404	242.61	4.23435	2	73.5205	60.8539	24.768	0.432284	6.00527		4.22858	0
14064	Tue Mar 28 11:26:22 2017_x000D_	77.73	65.1437	238.889	4.16939	2	73.5205	60.8539	24.768	0.432284	6.01018		6.72823	0
14065	Tue Mar 28 11:26:22 2017_x000D_	77.6353	65.347	236.649	4.1303	2	73.5205	60.8539	24.768	0.432284	6.09258		16.9037	0
14066	Tue Mar 28 11:26:22 2017_x000D_	77.2519	65.7599	229.054	3.99775	2	73.5205	60.8539	24.768	0.432284	6.16378		12.6666	28.8844
14067	Tue Mar 28 11:26:22 2017_x000D_	76.9646	66.0693	232.885	4.06461	2	74.3655	61.3154	23.1472	0.403995	5.41801		10.8196	0
14068	Tue Mar 28 11:26:22 2017_x000D_	76.7742	66.3756	234.526	4.09326	2	74.3655	61.3154	23.1472	0.403995	5.60424		19.1743	0
14069	Tue Mar 28 11:26:22 2017_x000D_	76.3923	66.8881	240.317	4.19432	2	74.3655	61.3154	23.1472	0.403995	5.92983		10.8238	0
14070	Tue Mar 28 11:26:22 2017_x000D_	76.2018	67.1945	238.889	4.16941	2	74.3655	61.3154	23.1472	0.403995	6.15921		17.5074	14.4415
14071	Tue Mar 28 11:26:22 2017_x000D_	75.9167	67.7037	247.527	4.32015	2	74.788	61.5461	21.84	0.38118	6.26019		10.8171	0
14072	Tue Mar 28 11:26:22 2017_x000D_	75.7263	68.0099	248.615	4.33916	2	74.788	61.5461	21.84	0.38118	6.53155		5.9974	0
14073	Tue Mar 28 11:26:23 2017_x000D_	75.7286	68.2098	248.615	4.33914	2	74.788	61.5461	21.84	0.38118	6.72976		25.6983	0
14074	Tue Mar 28 11:26:23 2017_x000D_	75.447	69.0188	251.129	4.38303	2	74.788	61.5461	21.84	0.38118	7.5017		6.72152	26.6869
14075	Tue Mar 28 11:26:23 2017_x000D_	75.3524	69.2219	248.614	4.33914	2	75.6437	61.7892	10.9264	0.190702	7.43841		22.9041	0
14076	Tue Mar 28 11:26:23 2017_x000D_	75.0697	69.9311	245.015	4.27632	2	75.6437	61.7892	10.9264	0.190702	8.16211		10.813	0
14077	Tue Mar 28 11:26:23 2017_x000D_	74.8794	70.2372	246.192	4.29685	2	75.6437	61.7892	10.9264	0.190702	8.4825		17.5086	0
14078	Tue Mar 28 11:26:23 2017_x000D_	74.5944	70.7465	242.611	4.23437	2	75.6437	61.7892	10.9264	0.190702	9.01855		13.4349	0
14079	Tue Mar 28 11:26:23 2017_x000D_	74.4052	71.1524	242.611	4.23437	2	75.6437	61.7892	10.9264	0.190702	9.44475		19.006	9.13463
14080	Tue Mar 28 11:26:23 2017_x000D_	74.2185	71.7578	242.611	4.23436	2	75.8494	62.0137	19.8977	0.347281	9.87964		8.44445	0
14081	Tue Mar 28 11:26:23 2017_x000D_	74.027	71.9641	242.611	4.23436	2	75.8494	62.0137	19.8977	0.347281	10.1159		10.8171	0
14082	Tue Mar 28 11:26:23 2017_x000D_	73.8366	72.2703	241.248	4.21056	2	75.8494	62.0137	19.8977	0.347281	10.4522		17.4952	0
14083	Tue Mar 28 11:26:23 2017_x000D_	73.5518	72.7792	240.315	4.19429	2	75.8494	62.0137	19.8977	0.347281	11.0079		6.7121	27.3995
14084	Tue Mar 28 11:26:23 2017_x000D_	73.4573	72.982	242.611	4.23437	2	76.4665	62.687	30.3459	0.529636	10.7258		9.50258	0
14085	Tue Mar 28 11:26:23 2017_x000D_	73.364	73.2847	238.887	4.16937	2	76.4665	62.687	30.3459	0.529636	11.0425		17.4859	0
14086	Tue Mar 28 11:26:23 2017_x000D_	73.0793	73.7933	242.611	4.23436	2	76.4665	62.687	30.3459	0.529636	11.6113		8.44869	0
14087	Tue Mar 28 11:26:23 2017_x000D_	72.8877	73.9997	242.612	4.23437	2	76.4665	62.687	30.3459	0.529636	11.8653		17.4952	74.2635
14088	Tue Mar 28 11:26:23 2017_x000D_	72.6029	74.5086	238.887	4.16937	2	76.9958	65.1052	0	0	10.3789		9.48647	0
14089	Tue Mar 28 11:26:23 2017_x000D_	72.5098	74.8108	242.611	4.23437	2	76.9958	65.1052	0	0	10.6922		10.813	0
14090	Tue Mar 28 11:26:23 2017_x000D_	72.3195	75.1169	241.247	4.21056	2	76.9958	65.1052	0	0	11.05		17.4859	0
14091	Tue Mar 28 11:26:23 2017_x000D_	72.0348	75.6255	240.315	4.19429	2	76.9958	65.1052	0	0	11.6313		9.48934	0
14092	Tue Mar 28 11:26:23 2017_x000D_	71.9417	75.9278	241.247	4.21056	2	76.9958	65.1052	0	0	11.9446		19.1635	39.6936
14093	Tue Mar 28 11:26:23 2017_x000D_	71.56	76.44	242.612	4.23438	2	77.1466	66.4197	0	0	11.4724		2.98825	0
14094	Tue Mar 28 11:26:24 2017_x000D_	71.5613	76.5396	241.247	4.21056	2	77.1466	66.4197	0	0	11.5589		13.4148	0
14095	Tue Mar 28 11:26:24 2017_x000D_	71.3724	76.9449	241.247	4.21056	2	77.1466	66.4197	0	0	12.005		10.8022	0
14096	Tue Mar 28 11:26:24 2017_x000D_	71.1823	77.2507	242.612	4.23437	2	77.1466	66.4197	0	0	12.3646		0	39.6847
14097	Tue Mar 28 11:26:24 2017_x000D_	71.1823	77.2507	242.612	4.23437	2	77.2974	67.7339	0	0	11.3121		8.44445	0
14098	Tue Mar 28 11:26:24 2017_x000D_	70.9908	77.457	242.612	4.23438	2	77.2974	67.7339	0	0	11.5893		8.95576	0
14099	Tue Mar 28 11:26:24 2017_x000D_	70.9947	77.7555	241.247	4.21055	2	77.2974	67.7339	0	0	11.8388		6.61213	0
14100	Tue Mar 28 11:26:24 2017_x000D_	70.8019	77.8623	242.612	4.23438	2	77.2974	67.7339	0	0	12.0323		13.4229	79.8945
14101	Tue Mar 28 11:26:24 2017_x000D_	70.613	78.2679	235.045	4.10232	2	76.7332	70.3366	0	0	10.0181		0.0127279	0
14102	Tue Mar 28 11:26:24 2017_x000D_	70.6127	78.2682	227.142	3.96437	2	76.7332	70.3366	0	0	10.0185		6.46553	0
14103	Tue Mar 28 11:26:24 2017_x000D_	70.8075	78.3604	209.015	3.648	2	76.7332	70.3366	0	0	9.97473		2.98554	0
14104	Tue Mar 28 11:26:24 2017_x000D_	70.8056	78.2609	199.157	3.47595	2	76.7332	70.3366	0	0	9.89601		2.89474	50.1654
14105	Tue Mar 28 11:26:24 2017_x000D_	70.902	78.2567	182.218	3.1803	2	76.0075	71.8431	46.328	0.808576	8.19758		2.97318	0
14106	Tue Mar 28 11:26:24 2017_x000D_	70.9031	78.3558	173.875	3.03469	2	76.0075	71.8431	46.328	0.808576	8.27467		2.90986	0
14107	Tue Mar 28 11:26:24 2017_x000D_	71	78.3515	162.351	2.83356	2	76.0075	71.8431	46.328	0.808576	8.21184		2.9089	0
14108	Tue Mar 28 11:26:24 2017_x000D_	70.9031	78.355	156.085	2.7242	2	76.0075	71.8431	46.328	0.808576	8.27404		6.48822	0
14109	Tue Mar 28 11:26:24 2017_x000D_	70.7077	78.2623	141.496	2.46957	2	76.0075	71.8431	46.328	0.808576	8.3243		4.10714	27.0969
14110	Tue Mar 28 11:26:24 2017_x000D_	70.6098	78.1666	133.794	2.33514	2	75.7475	72.7081	66.2645	1.15653	7.49608		8.23565	0
14111	Tue Mar 28 11:26:24 2017_x000D_	70.4132	77.975	125.835	2.19623	2	75.7475	72.7081	66.2645	1.15653	7.49633		6.57295	0
14112	Tue Mar 28 11:26:24 2017_x000D_	70.3135	77.7799	123.489	2.15529	2	75.7475	72.7081	66.2645	1.15653	7.43314		23.6911	0
14113	Tue Mar 28 11:26:24 2017_x000D_	69.9152	77.098	121.995	2.12921	2	75.7475	72.7081	66.2645	1.15653	7.29979		14.6517	23.7682
14114	Tue Mar 28 11:26:24 2017_x000D_	69.6178	76.7106	124.283	2.16915	2	75.282	73.3492	74.4751	1.29984	6.58651		10.576	0
14115	Tue Mar 28 11:26:25 2017_x000D_	69.4191	76.4194	125.831	2.19617	2	75.282	73.3492	74.4751	1.29984	6.61814		25.2558	0
14116	Tue Mar 28 11:26:25 2017_x000D_	68.9221	75.7399	133.906	2.33711	2	75.282	73.3492	74.4751	1.29984	6.79439		10.5934	0
14117	Tue Mar 28 11:26:25 2017_x000D_	68.7231	75.4482	135.793	2.37003	2	75.282	73.3492	74.4751	1.29984	6.88658		16.9888	0
14118	Tue Mar 28 11:26:25 2017_x000D_	68.2315	75.1671	139.704	2.43829	2	75.282	73.3492	95.2896	1.66312	7.28109		10.6067	0
14119	Tue Mar 28 11:26:25 2017_x000D_	68.0323	74.875	141.847	2.4757	2	75.282	73.3492	95.2896	1.66312	7.40852		17.0078	0
14120	Tue Mar 28 11:26:25 2017_x000D_	67.5402	74.5935	145.833	2.54527	2	75.282	73.3492	95.2896	1.66312	7.84116		8.28882	0
14121	Tue Mar 28 11:26:25 2017_x000D_	67.3421	74.4009	145.831	2.54524	2	75.282	73.3492	95.2896	1.66312	8.00925		18.7369	0
14122	Tue Mar 28 11:26:25 2017_x000D_	66.8479	74.019	147.401	2.57263	2	75.282	73.3492	95.2896	1.66312	8.46065		8.30155	9.31847
14123	Tue Mar 28 11:26:25 2017_x000D_	66.6495	73.8261	147.399	2.5726	2	75.0547	73.5609	103.013	1.79791	8.40938		13.0629	0
14124	Tue Mar 28 11:26:25 2017_x000D_	66.2557	73.6403	147.401	2.57263	2	75.0547	73.5609	103.013	1.79791	8.79936		6.53018	0
14125	Tue Mar 28 11:26:25 2017_x000D_	66.0588	73.5475	149.728	2.61324	2	75.0547	73.5609	103.013	1.79791	8.99591		18.7664	0
14126	Tue Mar 28 11:26:25 2017_x000D_	65.5639	73.1649	148.207	2.5867	2	75.0547	73.5609	103.013	1.79791	9.49906		10.5673	6.53918
14127	Tue Mar 28 11:26:25 2017_x000D_	65.2671	72.9752	149.724	2.61318	2	75.0438	73.7786	109.478	1.91075	9.80965		19.6452	0
14128	Tue Mar 28 11:26:25 2017_x000D_	64.675	72.6955	147.403	2.57267	2	75.0438	73.7786	109.478	1.91075	10.4252		8.32491	0
14129	Tue Mar 28 11:26:25 2017_x000D_	64.476	72.5021	147.401	2.57263	2	75.0438	73.7786	109.478	1.91075	10.6446		21.1662	0
14130	Tue Mar 28 11:26:25 2017_x000D_	63.8816	72.122	147.401	2.57263	2	75.0438	73.7786	109.478	1.91075	11.2845		10.5839	14.7313
14131	Tue Mar 28 11:26:25 2017_x000D_	63.5844	71.9319	145.834	2.54528	2	74.8056	74.208	104.692	1.82722	11.4497		10.5998	0
14132	Tue Mar 28 11:26:25 2017_x000D_	63.2867	71.7416	147.401	2.57263	2	74.8056	74.208	104.692	1.82722	11.78		21.2053	0
14133	Tue Mar 28 11:26:25 2017_x000D_	62.6912	71.3608	147.401	2.57263	2	74.8056	74.208	104.692	1.82722	12.4445		8.35251	0
14134	Tue Mar 28 11:26:25 2017_x000D_	62.4915	71.1668	147.399	2.5726	2	74.8056	74.208	104.692	1.82722	12.6841		17.1466	0
14135	Tue Mar 28 11:26:25 2017_x000D_	61.9955	70.8828	148.204	2.58666	2	74.8056	74.208	135	2.35619	13.2346		10.6256	0
14136	Tue Mar 28 11:26:25 2017_x000D_	61.6971	70.692	149.718	2.61306	2	74.8056	74.208	135	2.35619	13.5718		9.30212	0
14137	Tue Mar 28 11:26:26 2017_x000D_	61.4005	70.6016	145.839	2.54537	2	74.8056	74.208	135	2.35619	13.8817		16.7412	0
14138	Tue Mar 28 11:26:26 2017_x000D_	61.0001	70.2129	145.835	2.5453	2	74.8056	74.208	135	2.35619	14.3719		8.37379	0
14139	Tue Mar 28 11:26:26 2017_x000D_	60.7998	70.0185	145.833	2.54527	2	74.8056	74.208	135	2.35619	14.619		13.1835	34.738
14140	Tue Mar 28 11:26:26 2017_x000D_	60.4025	69.8307	145.836	2.54532	2	73.7454	73.7424	190.926	3.33229	13.9045		8.38227	0
14141	Tue Mar 28 11:26:26 2017_x000D_	60.202	69.6361	145.834	2.54528	2	73.7454	73.7424	190.926	3.33229	14.1522		8.38442	0
14142	Tue Mar 28 11:26:26 2017_x000D_	60.0014	69.4415	145.832	2.54525	2	73.7454	73.7424	190.926	3.33229	14.4012		13.2009	0
14143	Tue Mar 28 11:26:26 2017_x000D_	59.6036	69.2534	145.835	2.5453	2	73.7454	73.7424	190.926	3.33229	14.8372		8.39291	53.3087
14144	Tue Mar 28 11:26:26 2017_x000D_	59.4028	69.0586	145.833	2.54526	2	72.0356	73.2585	188.926	3.29738	13.3127		8.39715	0
14145	Tue Mar 28 11:26:26 2017_x000D_	59.2019	68.8637	145.831	2.54523	2	72.0356	73.2585	188.926	3.29738	13.5653		5.91931	0
14146	Tue Mar 28 11:26:26 2017_x000D_	59.0047	68.8703	145.835	2.54531	2	72.0356	73.2585	188.926	3.29738	13.7499		12.6043	0
14147	Tue Mar 28 11:26:26 2017_x000D_	58.703	68.5779	149.706	2.61286	2	72.0356	73.2585	188.926	3.29738	14.1303		6.60795	46.4808
14148	Tue Mar 28 11:26:26 2017_x000D_	58.5038	68.4839	152.137	2.6553	2	70.7799	72.3509	188.637	3.29233	12.8708		12.6128	0
14149	Tue Mar 28 11:26:26 2017_x000D_	58.2019	68.1913	155.932	2.72153	2	70.7799	72.3509	188.637	3.29233	13.248		5.92562	0
14150	Tue Mar 28 11:26:26 2017_x000D_	58.0045	68.1982	161.186	2.81323	2	70.7799	72.3509	188.637	3.29233	13.4334		13.2374	0
14151	Tue Mar 28 11:26:26 2017_x000D_	57.6054	68.01	173.582	3.02959	2	70.7799	72.3509	188.637	3.29233	13.8712		2.95109	0
14152	Tue Mar 28 11:26:26 2017_x000D_	57.5071	68.0137	184.815	3.22563	2	70.7799	72.3509	188.637	3.29233	13.9635		11.8628	26.67
14153	Tue Mar 28 11:26:26 2017_x000D_	57.1119	68.0271	196.157	3.42359	2	69.9245	72.1088	180	3.14159	13.447		5.92231	0
14154	Tue Mar 28 11:26:26 2017_x000D_	56.9146	68.0337	203.429	3.5505	2	69.9245	72.1088	180	3.14159	13.6332		10.8322	0
14155	Tue Mar 28 11:26:26 2017_x000D_	56.6221	68.2454	215.084	3.75392	2	69.9245	72.1088	180	3.14159	13.8521		2.96256	0
14156	Tue Mar 28 11:26:26 2017_x000D_	56.5234	68.2486	221.225	3.86111	2	69.9245	72.1088	180	3.14159	13.946		15.0497	23.25
14157	Tue Mar 28 11:26:26 2017_x000D_	56.1337	68.5645	227.059	3.96293	2	69.2964	71.6548	204.768	3.57388	13.5206		15.1495	0
14158	Tue Mar 28 11:26:27 2017_x000D_	55.8444	68.9784	225.112	3.92894	2	69.2964	71.6548	204.768	3.57388	13.7157		10.9281	0
14159	Tue Mar 28 11:26:27 2017_x000D_	55.6523	69.2879	223.028	3.89256	2	69.2964	71.6548	204.768	3.57388	13.8479		25.9143	0
14160	Tue Mar 28 11:26:27 2017_x000D_	54.9688	69.8161	219.024	3.82269	2	69.2964	71.6548	204.768	3.57388	14.4451		8.54809	28.8616
14161	Tue Mar 28 11:26:27 2017_x000D_	54.7747	70.0247	219.024	3.8227	2	68.4515	71.1947	205.853	3.59281	13.7268		23.5763	0
14162	Tue Mar 28 11:26:27 2017_x000D_	54.19	70.5498	213.622	3.72841	2	68.4515	71.1947	205.853	3.59281	14.2761		9.46524	0
14163	Tue Mar 28 11:26:27 2017_x000D_	53.8947	70.6609	212.662	3.71165	2	68.4515	71.1947	205.853	3.59281	14.5666		10.8611	0
14164	Tue Mar 28 11:26:27 2017_x000D_	53.6013	70.873	211.256	3.68712	2	68.4515	71.1947	205.853	3.59281	14.8537		20.1583	0
14165	Tue Mar 28 11:26:27 2017_x000D_	53.0123	71.1964	208.772	3.64377	2	68.4515	71.1947	205.853	3.59281	15.4392		8.55233	9.12561
14166	Tue Mar 28 11:26:27 2017_x000D_	52.8181	71.4051	208.774	3.64379	2	68.2457	70.9707	190.926	3.33229	15.4337		12.3346	0
14167	Tue Mar 28 11:26:27 2017_x000D_	52.4233	71.5199	211.255	3.6871	2	68.2457	70.9707	190.926	3.33229	15.8319		20.1703	0
14168	Tue Mar 28 11:26:27 2017_x000D_	51.8339	71.8434	208.772	3.64377	2	68.2457	70.9707	190.926	3.33229	16.435		6.72408	0
14169	Tue Mar 28 11:26:27 2017_x000D_	51.6375	71.9514	211.255	3.68709	2	68.2457	70.9707	190.926	3.33229	16.6371		21.748	20.4433
14170	Tue Mar 28 11:26:27 2017_x000D_	51.05	72.3761	211.256	3.68711	2	67.6065	70.7345	188.637	3.29233	16.6377		9.47964	0
14171	Tue Mar 28 11:26:27 2017_x000D_	50.7543	72.4875	215.085	3.75394	2	67.6065	70.7345	188.637	3.29233	16.9431		19.3455	0
14172	Tue Mar 28 11:26:27 2017_x000D_	50.2661	72.9088	216.677	3.78173	2	67.6065	70.7345	188.637	3.29233	17.4762		9.49579	0
14173	Tue Mar 28 11:26:27 2017_x000D_	49.9699	73.0204	217.38	3.79399	2	67.6065	70.7345	188.637	3.29233	17.7841		19.354	13.0042
14174	Tue Mar 28 11:26:27 2017_x000D_	49.4815	73.4419	219.018	3.82258	2	67.1732	70.7223	180	3.14159	17.8995		0	0
14175	Tue Mar 28 11:26:27 2017_x000D_	49.4815	73.4419	219.018	3.82258	2	67.1732	70.7223	180	3.14159	17.8995		17.5937	0
14176	Tue Mar 28 11:26:27 2017_x000D_	48.9905	73.7626	215.085	3.75395	2	67.1732	70.7223	180	3.14159	18.4351		8.5671	0
14177	Tue Mar 28 11:26:27 2017_x000D_	48.7959	73.9716	215.086	3.75396	2	67.1732	70.7223	180	3.14159	18.6623		20.2175	99.1129
14178	Tue Mar 28 11:26:27 2017_x000D_	48.2052	74.296	212.662	3.71165	2	63.9546	69.977	180	3.14159	16.3309		8.56929	0
14179	Tue Mar 28 11:26:27 2017_x000D_	48.0106	74.5051	212.663	3.71166	2	63.9546	69.977	180	3.14159	16.5745		20.223	0
14180	Tue Mar 28 11:26:28 2017_x000D_	47.4198	74.8297	215.085	3.75394	2	63.9546	69.977	180	3.14159	17.2322		8.57353	0
14181	Tue Mar 28 11:26:28 2017_x000D_	47.2251	75.0389	215.086	3.75396	2	63.9546	69.977	180	3.14159	17.4785		20.2349	0
14182	Tue Mar 28 11:26:28 2017_x000D_	46.6339	75.3636	212.662	3.71166	2	63.9546	69.977	180	3.14159	18.139		8.57558	71.5664
14183	Tue Mar 28 11:26:28 2017_x000D_	46.4391	75.5728	212.663	3.71168	2	61.57	69.9098	180	3.14159	16.1559		12.3911	0
14184	Tue Mar 28 11:26:28 2017_x000D_	46.0426	75.6885	215.084	3.75392	2	61.57	69.9098	180	3.14159	16.5678		17.1554	0
14185	Tue Mar 28 11:26:28 2017_x000D_	45.6529	76.107	215.085	3.75395	2	61.57	69.9098	180	3.14159	17.081		8.57777	0
14186	Tue Mar 28 11:26:28 2017_x000D_	45.4581	76.3163	215.086	3.75396	2	61.57	69.9098	180	3.14159	17.3389		16.2336	58.5742
14187	Tue Mar 28 11:26:28 2017_x000D_	44.9639	76.5367	216.674	3.78168	2	59.6183	69.8549	180	3.14159	16.1058		10.9151	0
14188	Tue Mar 28 11:26:28 2017_x000D_	44.669	76.7498	215.085	3.75394	2	59.6183	69.8549	180	3.14159	16.4627		6.7576	0
14189	Tue Mar 28 11:26:28 2017_x000D_	44.4716	76.8583	212.664	3.71168	2	59.6183	69.8549	180	3.14159	16.6874		15.1438	0
14190	Tue Mar 28 11:26:28 2017_x000D_	44.0794	77.1761	215.085	3.75394	2	59.6183	69.8549	180	3.14159	17.1772		6.75878	19.5257
14191	Tue Mar 28 11:26:28 2017_x000D_	43.8819	77.2845	212.664	3.71169	2	58.9677	69.8366	180	3.14159	16.8242		6.75497	0
14192	Tue Mar 28 11:26:28 2017_x000D_	43.6846	77.393	215.084	3.75393	2	58.9677	69.8366	180	3.14159	17.0491		10.9169	0
14193	Tue Mar 28 11:26:28 2017_x000D_	43.3897	77.6062	216.673	3.78167	2	58.9677	69.8366	180	3.14159	17.4081		10.9235	0
14194	Tue Mar 28 11:26:28 2017_x000D_	43.0946	77.8195	215.085	3.75393	2	58.9677	69.8366	180	3.14159	17.7674		8.58625	0
14195	Tue Mar 28 11:26:28 2017_x000D_	42.8996	78.029	215.085	3.75395	2	58.9677	69.8366	180	3.14159	18.0361		6.76023	132.783
14196	Tue Mar 28 11:26:28 2017_x000D_	42.7021	78.1375	217.376	3.79393	2	54.7725	71.2475	153.091	2.67194	13.8984		12.8783	0
14197	Tue Mar 28 11:26:28 2017_x000D_	42.4096	78.4517	216.675	3.78168	2	54.7725	71.2475	153.091	2.67194	14.3088		9.55023	0
14198	Tue Mar 28 11:26:28 2017_x000D_	42.1118	78.5642	212.666	3.71172	2	54.7725	71.2475	153.091	2.67194	14.6228		15.177	0
14199	Tue Mar 28 11:26:28 2017_x000D_	41.7185	78.8824	202.482	3.53397	2	54.7725	71.2475	153.091	2.67194	15.1228		6.77075	70.6717
14200	Tue Mar 28 11:26:28 2017_x000D_	41.5206	78.9909	194.151	3.38858	2	52.561	72.0591	162.238	2.8316	13.0361		4.29789	0
14201	Tue Mar 28 11:26:29 2017_x000D_	41.4226	79.0954	185.091	3.23045	2	52.561	72.0591	162.238	2.8316	13.1747		12.0382	0
14202	Tue Mar 28 11:26:29 2017_x000D_	41.0216	79.1102	168.026	2.93261	2	52.561	72.0591	162.238	2.8316	13.5232		4.25256	0
14203	Tue Mar 28 11:26:29 2017_x000D_	40.9188	79.0126	159.104	2.77688	2	52.561	72.0591	162.238	2.8316	13.5607		9.47762	56.0483
14204	Tue Mar 28 11:26:29 2017_x000D_	40.616	78.9225	142.603	2.48888	2	50.7936	72.6647	165.308	2.88517	11.9475		4.23995	0
14205	Tue Mar 28 11:26:29 2017_x000D_	40.5134	78.8253	138.616	2.41931	2	50.7936	72.6647	165.308	2.88517	11.9848		8.4862	0
14206	Tue Mar 28 11:26:29 2017_x000D_	40.3081	78.6307	130.638	2.28007	2	50.7936	72.6647	165.308	2.88517	12.0639		10.8431	0
14207	Tue Mar 28 11:26:29 2017_x000D_	40.1004	78.3349	116.78	2.03819	2	50.7936	72.6647	165.308	2.88517	12.1035		8.48437	35.3411
14208	Tue Mar 28 11:26:29 2017_x000D_	39.8949	78.1406	111.643	1.94854	2	49.6877	73.0706	171.363	2.99085	11.0274		13.4824	0
14209	Tue Mar 28 11:26:29 2017_x000D_	39.6839	77.7438	111.645	1.94857	2	49.6877	73.0706	171.363	2.99085	11.0415		22.0275	0
14210	Tue Mar 28 11:26:29 2017_x000D_	39.4648	77.043	110.707	1.9322	2	49.6877	73.0706	171.363	2.99085	10.9676		15.4466	0
14211	Tue Mar 28 11:26:29 2017_x000D_	39.3512	76.5408	114.255	1.99412	2	49.6877	73.0706	171.363	2.99085	10.9035		23.0263	0
14212	Tue Mar 28 11:26:29 2017_x000D_	39.0313	75.8431	117.997	2.05944	2	49.6877	73.0706	171.363	2.99085	11.0112		13.5226	32.9363
14213	Tue Mar 28 11:26:29 2017_x000D_	38.8197	75.4451	117.997	2.05944	2	48.7885	73.7005	172.345	3.00799	10.1203		23.0571	0
14214	Tue Mar 28 11:26:29 2017_x000D_	38.4993	74.7465	121.912	2.12776	2	48.7885	73.7005	172.345	3.00799	10.3422		8.53296	0
14215	Tue Mar 28 11:26:29 2017_x000D_	38.2928	74.5509	121.914	2.1278	2	48.7885	73.7005	172.345	3.00799	10.5301		6.77612	0
14216	Tue Mar 28 11:26:29 2017_x000D_	38.1867	74.3515	124.366	2.17059	2	48.7885	73.7005	172.345	3.00799	10.6218		17.652	26.9923
14217	Tue Mar 28 11:26:29 2017_x000D_	37.8711	73.8549	128.353	2.24018	2	47.9099	73.8944	171.363	2.99085	10.0389		9.61231	0
14218	Tue Mar 28 11:26:29 2017_x000D_	37.7621	73.5536	128.888	2.24952	2	47.9099	73.8944	171.363	2.99085	10.1535		6.73154	0
14219	Tue Mar 28 11:26:29 2017_x000D_	37.5584	73.4595	125.978	2.19872	2	47.9099	73.8944	171.363	2.99085	10.3606		20.3552	0
14220	Tue Mar 28 11:26:29 2017_x000D_	37.2397	72.8605	128.349	2.24011	2	47.9099	73.8944	171.363	2.99085	10.7202		8.5583	29.3936
14221	Tue Mar 28 11:26:29 2017_x000D_	37.0327	72.6642	128.35	2.24013	2	47.0209	74.3063	180	3.14159	10.1223		15.1606	0
14222	Tue Mar 28 11:26:30 2017_x000D_	36.719	72.268	130.587	2.27917	2	47.0209	74.3063	180	3.14159	10.5016		13.5911	0
14223	Tue Mar 28 11:26:30 2017_x000D_	36.5063	71.868	130.583	2.27911	2	47.0209	74.3063	180	3.14159	10.7936		19.3849	0
14224	Tue Mar 28 11:26:30 2017_x000D_	35.9908	71.4784	128.353	2.24018	2	47.0209	74.3063	180	3.14159	11.3868		6.80718	0
14225	Tue Mar 28 11:26:30 2017_x000D_	35.884	71.2782	130.586	2.27916	2	47.0209	74.3063	180	3.14159	11.5412		8.5795	26.9952
14226	Tue Mar 28 11:26:30 2017_x000D_	35.6765	71.0814	130.587	2.27918	2	46.1422	74.5002	173.274	3.0242	11.01		6.80419	0
14227	Tue Mar 28 11:26:30 2017_x000D_	35.5701	70.8811	128.351	2.24016	2	46.1422	74.5002	173.274	3.0242	11.1744		21.9343	0
14228	Tue Mar 28 11:26:30 2017_x000D_	35.149	70.2834	128.35	2.24013	2	46.1422	74.5002	173.274	3.0242	11.7742		15.2108	0
14229	Tue Mar 28 11:26:30 2017_x000D_	34.8345	69.8857	125.981	2.19879	2	46.1422	74.5002	173.274	3.0242	12.213		10.9516	118.29
14230	Tue Mar 28 11:26:30 2017_x000D_	34.5252	69.6918	128.354	2.24021	2	42.2128	74.8276	180	3.14159	9.2453		13.6463	0
14231	Tue Mar 28 11:26:30 2017_x000D_	34.3114	69.2903	128.351	2.24015	2	42.2128	74.8276	180	3.14159	9.64851		8.60712	0
14232	Tue Mar 28 11:26:30 2017_x000D_	34.1032	69.0929	128.353	2.24018	2	42.2128	74.8276	180	3.14159	9.93239		11.0041	0
14233	Tue Mar 28 11:26:30 2017_x000D_	33.892	68.793	126.696	2.21126	2	42.2128	74.8276	180	3.14159	10.2787		13.6638	65.6487
14234	Tue Mar 28 11:26:30 2017_x000D_	33.6779	68.391	126.694	2.21122	2	40.0302	74.9853	180	3.14159	9.15623		4.29932	0
14235	Tue Mar 28 11:26:30 2017_x000D_	33.5739	68.2924	125.984	2.19884	2	40.0302	74.9853	180	3.14159	9.29939		6.84071	0
14236	Tue Mar 28 11:26:30 2017_x000D_	33.4666	68.0912	128.348	2.2401	2	40.0302	74.9853	180	3.14159	9.5189		12.9359	0
14237	Tue Mar 28 11:26:30 2017_x000D_	33.1539	67.7943	124.381	2.17087	2	40.0302	74.9853	180	3.14159	9.94957		6.13738	45.6476
14238	Tue Mar 28 11:26:30 2017_x000D_	33.1482	67.5898	124.378	2.1708	2	38.5092	74.943	180	3.14159	9.09999		12.9489	0
14239	Tue Mar 28 11:26:30 2017_x000D_	32.835	67.2928	128.349	2.2401	2	38.5092	74.943	180	3.14159	9.52482		6.85147	0
14240	Tue Mar 28 11:26:30 2017_x000D_	32.7275	67.0913	130.575	2.27896	2	38.5092	74.943	180	3.14159	9.75076		15.2819	0
14241	Tue Mar 28 11:26:30 2017_x000D_	32.4112	66.692	136.495	2.38229	2	38.5092	74.943	180	3.14159	10.2599		4.32307	0
14242	Tue Mar 28 11:26:30 2017_x000D_	32.3063	66.5932	148.65	2.59443	2	38.5092	74.943	180	3.14159	10.4017		4.31228	26.089
14243	Tue Mar 28 11:26:30 2017_x000D_	32.2018	66.4945	157.656	2.75162	2	37.6399	74.9189	180	3.14159	10.0271		4.31434	0
14244	Tue Mar 28 11:26:31 2017_x000D_	32.0973	66.3957	166.951	2.91384	2	37.6399	74.9189	180	3.14159	10.1669		9.14033	0
14245	Tue Mar 28 11:26:31 2017_x000D_	31.7928	66.4061	184.708	3.22377	2	37.6399	74.9189	180	3.14159	10.3275		3.03771	0
14246	Tue Mar 28 11:26:31 2017_x000D_	31.6916	66.4095	190.863	3.33119	2	37.6399	74.9189	180	3.14159	10.3823		9.13383	39.1382
14247	Tue Mar 28 11:26:31 2017_x000D_	31.3873	66.4194	208.536	3.63964	2	36.3358	74.8826	180	3.14159	9.80374		3.04351	0
14248	Tue Mar 28 11:26:31 2017_x000D_	31.2859	66.4226	214.885	3.75045	2	36.3358	74.8826	180	3.14159	9.85257		6.86378	0
14249	Tue Mar 28 11:26:31 2017_x000D_	31.1906	66.6306	224.85	3.92438	2	36.3358	74.8826	180	3.14159	9.72464		6.09584	0
14250	Tue Mar 28 11:26:31 2017_x000D_	30.9875	66.6368	233.282	4.07154	2	36.3358	74.8826	180	3.14159	9.8284		19.6597	13.049
14251	Tue Mar 28 11:26:31 2017_x000D_	30.5957	67.1621	235.063	4.10263	2	35.901	74.8706	180	3.14159	9.35773		11.0808	0
14252	Tue Mar 28 11:26:31 2017_x000D_	30.4012	67.4761	233.282	4.07154	2	35.901	74.8706	180	3.14159	9.21555		13.7458	0
14253	Tue Mar 28 11:26:31 2017_x000D_	30.2098	67.8924	233.282	4.07154	2	35.901	74.8706	180	3.14159	9.00472		21.7055	0
14254	Tue Mar 28 11:26:31 2017_x000D_	29.7161	68.4213	229.08	3.9982	2	35.901	74.8706	180	3.14159	8.93568		11.0824	0
14255	Tue Mar 28 11:26:31 2017_x000D_	29.5215	68.7353	222.893	3.89021	2	35.901	74.8706	180	3.14159	8.85098		13.6997	0
14256	Tue Mar 28 11:26:31 2017_x000D_	29.1204	68.9536	222.892	3.8902	2	35.901	74.8706	180	3.14159	8.9993		17.3731	0
14257	Tue Mar 28 11:26:31 2017_x000D_	28.7251	69.3768	214.897	3.75066	2	35.901	74.8706	180	3.14159	9.03744		11.0538	0
14258	Tue Mar 28 11:26:31 2017_x000D_	28.4258	69.5917	216.498	3.77861	2	35.901	74.8706	180	3.14159	9.15125		17.8839	0
14259	Tue Mar 28 11:26:31 2017_x000D_	27.9256	69.916	212.459	3.7081	2	35.901	74.8706	180	3.14159	9.38909		13.7105	0
14260	Tue Mar 28 11:26:31 2017_x000D_	27.5242	70.1345	212.458	3.7081	2	35.901	74.8706	180	3.14159	9.62296		8.68552	0
14261	Tue Mar 28 11:26:31 2017_x000D_	27.3266	70.3461	212.459	3.70811	2	35.901	74.8706	180	3.14159	9.69492		20.5758	0
14262	Tue Mar 28 11:26:31 2017_x000D_	26.7242	70.674	209.892	3.66331	2	35.901	74.8706	180	3.14159	10.0908		8.68771	0
14263	Tue Mar 28 11:26:31 2017_x000D_	26.5266	70.8857	214.896	3.75065	2	35.901	74.8706	180	3.14159	10.1862		20.5851	0
14264	Tue Mar 28 11:26:31 2017_x000D_	25.9239	71.2137	212.459	3.70811	2	35.901	74.8706	180	3.14159	10.6262		6.86004	0
14265	Tue Mar 28 11:26:32 2017_x000D_	25.7231	71.3231	214.895	3.75063	2	35.901	74.8706	180	3.14159	10.7784		19.6685	0
14266	Tue Mar 28 11:26:32 2017_x000D_	25.2256	71.7501	216.496	3.77857	2	35.901	74.8706	180	3.14159	11.1221		13.732	0
14267	Tue Mar 28 11:26:32 2017_x000D_	24.8236	71.969	216.496	3.77856	2	35.901	74.8706	180	3.14159	11.4511		15.3662	46.0224
14268	Tue Mar 28 11:26:32 2017_x000D_	24.4247	72.2903	218.852	3.81969	2	34.3892	74.6101	180	3.14159	10.231		0	0
14269	Tue Mar 28 11:26:32 2017_x000D_	24.4247	72.2903	218.852	3.81969	2	34.3892	74.6101	180	3.14159	10.231		22.1634	0
14270	Tue Mar 28 11:26:32 2017_x000D_	23.8246	72.7212	218.852	3.81968	2	34.3892	74.6101	180	3.14159	10.7321		6.87201	0
14271	Tue Mar 28 11:26:32 2017_x000D_	23.6234	72.8307	216.495	3.77856	2	34.3892	74.6101	180	3.14159	10.9119		17.3987	0
14272	Tue Mar 28 11:26:32 2017_x000D_	23.2276	73.2546	216.497	3.77858	2	34.3892	74.6101	180	3.14159	11.2436		8.70029	70.1193
14273	Tue Mar 28 11:26:32 2017_x000D_	23.0296	73.4665	216.497	3.77859	2	33.6191	72.4033	210.836	3.67978	10.6427		20.6244	0
14274	Tue Mar 28 11:26:32 2017_x000D_	22.4259	73.7954	218.851	3.81968	2	33.6191	72.4033	210.836	3.67978	11.2794		8.70248	0
14275	Tue Mar 28 11:26:32 2017_x000D_	22.2279	74.0074	218.852	3.81968	2	33.6191	72.4033	210.836	3.67978	11.5036		19.6985	0
14276	Tue Mar 28 11:26:32 2017_x000D_	21.7296	74.435	220.637	3.85083	2	33.6191	72.4033	210.836	3.67978	12.0618		9.73491	58.1879
14277	Tue Mar 28 11:26:32 2017_x000D_	21.4256	74.5485	216.496	3.77857	2	32.8286	70.6321	262.345	4.57878	12.0568		8.70248	0
14278	Tue Mar 28 11:26:32 2017_x000D_	21.2276	74.7605	216.497	3.77858	2	32.8286	70.6321	262.345	4.57878	12.3137		19.7177	0
14279	Tue Mar 28 11:26:32 2017_x000D_	20.7288	75.1885	214.899	3.7507	2	32.8286	70.6321	262.345	4.57878	12.9293		11.0963	0
14280	Tue Mar 28 11:26:32 2017_x000D_	20.4284	75.4043	216.497	3.77859	2	32.8286	70.6321	262.345	4.57878	13.2868		15.3938	41.254
14281	Tue Mar 28 11:26:32 2017_x000D_	20.0288	75.7262	218.851	3.81967	2	32.4532	69.3092	261.074	4.5566	13.9837		11.1096	0
14282	Tue Mar 28 11:26:32 2017_x000D_	19.728	75.9422	217.204	3.79093	2	32.4532	69.3092	261.074	4.5566	14.3502		6.88278	0
14283	Tue Mar 28 11:26:32 2017_x000D_	19.5265	76.0519	218.237	3.80895	2	32.4532	69.3092	261.074	4.5566	14.5796		17.9679	0
14284	Tue Mar 28 11:26:32 2017_x000D_	19.024	76.3778	218.85	3.81965	2	32.4532	69.3092	261.074	4.5566	15.1759		8.71096	0
14285	Tue Mar 28 11:26:32 2017_x000D_	18.8258	76.59	218.85	3.81966	2	32.4532	69.3092	261.074	4.5566	15.4504		3.07369	58.0691
14286	Tue Mar 28 11:26:33 2017_x000D_	18.8292	76.6924	216.498	3.77861	2	30.7518	68.3862	239.928	4.18753	14.5307		13.7845	0
14287	Tue Mar 28 11:26:33 2017_x000D_	18.4257	76.9122	216.498	3.7786	2	30.7518	68.3862	239.928	4.18753	14.9875		8.71316	0
14288	Tue Mar 28 11:26:33 2017_x000D_	18.2275	77.1245	216.498	3.77861	2	30.7518	68.3862	239.928	4.18753	15.2714		11.1204	0
14289	Tue Mar 28 11:26:33 2017_x000D_	17.9264	77.3407	214.901	3.75073	2	30.7518	68.3862	239.928	4.18753	15.6421		3.07711	65.556
14290	Tue Mar 28 11:26:33 2017_x000D_	17.8239	77.3445	216.497	3.77859	2	28.5846	68.1063	222.371	3.8811	14.1823		11.1228	0
14291	Tue Mar 28 11:26:33 2017_x000D_	17.5227	77.5607	214.9	3.75072	2	28.5846	68.1063	222.371	3.8811	14.5517		4.35139	0
14292	Tue Mar 28 11:26:33 2017_x000D_	17.4238	77.6668	218.85	3.81965	2	28.5846	68.1063	222.371	3.8811	14.6958		11.1277	0
14293	Tue Mar 28 11:26:33 2017_x000D_	17.1224	77.883	212.472	3.70833	2	28.5846	68.1063	222.371	3.8811	15.0654		6.9017	32.674
14294	Tue Mar 28 11:26:33 2017_x000D_	16.9204	77.9931	209.915	3.6637	2	27.4959	68.0756	180	3.14159	14.4982		3.07032	0
14295	Tue Mar 28 11:26:33 2017_x000D_	16.9234	78.0954	199.595	3.48358	2	27.4959	68.0756	180	3.14159	14.5662		0.0127279	0
14296	Tue Mar 28 11:26:33 2017_x000D_	16.9231	78.0951	188.134	3.28356	2	27.4959	68.0756	180	3.14159	14.5662		6.15504	0
14297	Tue Mar 28 11:26:33 2017_x000D_	17.1281	78.0868	170.303	2.97235	2	27.4959	68.0756	180	3.14159	14.4123		4.33523	26.1434
14298	Tue Mar 28 11:26:33 2017_x000D_	17.2343	78.1848	160.961	2.80929	2	26.6248	68.051	180	3.14159	13.8158		0.027	0
14299	Tue Mar 28 11:26:33 2017_x000D_	17.2343	78.1839	143.107	2.4977	2	26.6248	68.051	180	3.14159	13.8151		3.06801	0
14300	Tue Mar 28 11:26:33 2017_x000D_	17.1321	78.1876	133.09	2.32287	2	26.6248	68.051	180	3.14159	13.8875		4.34276	0
14301	Tue Mar 28 11:26:33 2017_x000D_	17.0263	78.0888	121.183	2.11505	2	26.6248	68.051	180	3.14159	13.8884		4.33678	0
14302	Tue Mar 28 11:26:33 2017_x000D_	16.9204	77.9904	112.313	1.96023	2	26.6248	68.051	180	3.14159	13.8913		3.07359	13.0732
14303	Tue Mar 28 11:26:33 2017_x000D_	16.9171	77.888	106.093	1.85167	2	26.1892	68.0387	225	3.92699	13.527		16.5296	0
14304	Tue Mar 28 11:26:33 2017_x000D_	16.694	77.3842	101.008	1.76293	2	26.1892	68.0387	225	3.92699	13.3228		12.2954	0
14305	Tue Mar 28 11:26:33 2017_x000D_	16.6798	76.9746	101.007	1.7629	2	26.1892	68.0387	225	3.92699	13.0491		27.8579	0
14306	Tue Mar 28 11:26:33 2017_x000D_	16.5446	76.0559	103.352	1.80383	2	26.1892	68.0387	225	3.92699	12.5417		15.6919	26.1464
14307	Tue Mar 28 11:26:33 2017_x000D_	16.4237	75.547	106.798	1.86397	2	25.318	68.0141	188.428	3.28868	11.6556		25.3938	0
14308	Tue Mar 28 11:26:34 2017_x000D_	16.1891	74.7337	106.797	1.86397	2	25.318	68.0141	188.428	3.28868	11.3353		12.7115	0
14309	Tue Mar 28 11:26:34 2017_x000D_	16.0716	74.3266	109.587	1.91266	2	25.318	68.0141	188.428	3.28868	11.1957		22.4493	0
14310	Tue Mar 28 11:26:34 2017_x000D_	15.8401	73.615	116.038	2.02524	2	25.318	68.0141	188.428	3.28868	11.0091		6.90745	6.53956
14311	Tue Mar 28 11:26:34 2017_x000D_	15.7296	73.413	118.645	2.07075	2	25.1001	68.008	184.364	3.21776	10.8176		11.1278	0
14312	Tue Mar 28 11:26:34 2017_x000D_	15.5127	73.1121	119.981	2.09406	2	25.1001	68.008	184.364	3.21776	10.8614		6.91152	0
14313	Tue Mar 28 11:26:34 2017_x000D_	15.4021	72.91	122.552	2.13893	2	25.1001	68.008	184.364	3.21776	10.8665		22.2904	0
14314	Tue Mar 28 11:26:34 2017_x000D_	14.9677	72.3072	122.553	2.13896	2	25.1001	68.008	184.364	3.21776	11.0068		9.77141	0
14315	Tue Mar 28 11:26:34 2017_x000D_	14.8534	72.0022	126.594	2.20949	2	25.1001	68.008	184.364	3.21776	10.9977		22.3187	6.53656
14316	Tue Mar 28 11:26:34 2017_x000D_	14.4185	71.3986	126.594	2.20948	2	24.8823	68.0019	191.014	3.33383	11.0013		8.76683	0
14317	Tue Mar 28 11:26:34 2017_x000D_	14.2045	71.1996	126.596	2.20951	2	24.8823	68.0019	191.014	3.33383	11.1463		22.3487	0
14318	Tue Mar 28 11:26:34 2017_x000D_	13.769	70.5952	126.596	2.20951	2	24.8823	68.0019	191.014	3.33383	11.4119		8.77531	0
14319	Tue Mar 28 11:26:34 2017_x000D_	13.5548	70.396	126.597	2.20954	2	24.8823	68.0019	191.014	3.33383	11.5777		11.1909	9.19003
14320	Tue Mar 28 11:26:34 2017_x000D_	13.3368	70.0933	124.996	2.18159	2	24.6742	67.7771	184.195	3.21481	11.5716		16.696	0
14321	Tue Mar 28 11:26:34 2017_x000D_	13.1113	69.5845	126.593	2.20946	2	24.6742	67.7771	184.195	3.21481	11.7033		11.2059	0
14322	Tue Mar 28 11:26:34 2017_x000D_	12.893	69.2814	124.993	2.18153	2	24.6742	67.7771	184.195	3.21481	11.8769		15.5321	0
14323	Tue Mar 28 11:26:34 2017_x000D_	12.5676	68.8787	122.559	2.13906	2	24.6742	67.7771	184.195	3.21481	12.1566		6.94623	32.692
14324	Tue Mar 28 11:26:34 2017_x000D_	12.4566	68.6755	119.995	2.09431	2	23.5849	67.7464	177.69	3.10128	11.167		11.2167	0
14325	Tue Mar 28 11:26:34 2017_x000D_	12.2381	68.3721	118.667	2.07112	2	23.5849	67.7464	177.69	3.10128	11.364		13.9087	0
14326	Tue Mar 28 11:26:34 2017_x000D_	12.0157	67.9653	118.667	2.07112	2	23.5849	67.7464	177.69	3.10128	11.5713		11.2202	0
14327	Tue Mar 28 11:26:34 2017_x000D_	11.797	67.6619	119.997	2.09435	2	23.5849	67.7464	177.69	3.10128	11.7882		13.9195	111.185
14328	Tue Mar 28 11:26:34 2017_x000D_	11.5744	67.2548	119.997	2.09434	2	19.8802	67.6419	182.085	3.17798	8.31482		6.21418	0
14329	Tue Mar 28 11:26:35 2017_x000D_	11.5668	67.0478	119.994	2.09429	2	19.8802	67.6419	182.085	3.17798	8.3346		11.2425	0
14330	Tue Mar 28 11:26:35 2017_x000D_	11.3478	66.7437	118.667	2.07112	2	19.8802	67.6419	182.085	3.17798	8.57955		11.2376	0
14331	Tue Mar 28 11:26:35 2017_x000D_	11.1288	66.4398	119.996	2.09433	2	19.8802	67.6419	182.085	3.17798	8.83357		9.85393	0
14332	Tue Mar 28 11:26:35 2017_x000D_	11.0136	66.1322	116.072	2.02584	2	19.8802	67.6419	182.085	3.17798	8.99421		12.8484	39.2526
14333	Tue Mar 28 11:26:35 2017_x000D_	10.8942	65.7209	118.664	2.07107	2	18.5723	67.605	180	3.14159	7.90589		8.83437	0
14334	Tue Mar 28 11:26:35 2017_x000D_	10.6788	65.5201	118.667	2.07113	2	18.5723	67.605	180	3.14159	8.1642		9.86376	0
14335	Tue Mar 28 11:26:35 2017_x000D_	10.5632	65.2123	122.55	2.13889	2	18.5723	67.605	180	3.14159	8.35887		6.97712	0
14336	Tue Mar 28 11:26:35 2017_x000D_	10.4517	65.0082	119.992	2.09426	2	18.5723	67.605	180	3.14159	8.5257		3.12438	39.2616
14337	Tue Mar 28 11:26:35 2017_x000D_	10.3476	65.0113	122.552	2.13894	2	17.2641	67.5681	180	3.14159	7.37395		6.22629	0
14338	Tue Mar 28 11:26:35 2017_x000D_	10.3399	64.8039	122.549	2.13887	2	17.2641	67.5681	180	3.14159	7.45556		11.2655	0
14339	Tue Mar 28 11:26:35 2017_x000D_	10.1207	64.499	116.075	2.02588	2	17.2641	67.5681	180	3.14159	7.7748		8.85403	0
14340	Tue Mar 28 11:26:35 2017_x000D_	9.90487	64.2977	116.078	2.02594	2	17.2641	67.5681	180	3.14159	8.05318		3.1096	19.6338
14341	Tue Mar 28 11:26:35 2017_x000D_	9.90155	64.1941	104.033	1.81573	2	16.6099	67.5496	180	3.14159	7.50076		0.0176185	0
14342	Tue Mar 28 11:26:35 2017_x000D_	9.90198	64.1945	92.1398	1.60814	2	16.6099	67.5496	180	3.14159	7.50019		6.96244	0
14343	Tue Mar 28 11:26:35 2017_x000D_	9.80599	64.4058	77.3439	1.34991	2	16.6099	67.5496	180	3.14159	7.49511		3.12519	0
14344	Tue Mar 28 11:26:35 2017_x000D_	9.80989	64.5099	70.7992	1.23568	2	16.6099	67.5496	180	3.14159	7.44848		3.0926	0
14345	Tue Mar 28 11:26:35 2017_x000D_	9.80566	64.4069	50.9984	0.890089	2	16.6099	67.5496	180	3.14159	7.49495		0	59.3717
14346	Tue Mar 28 11:26:35 2017_x000D_	9.80566	64.4069	50.9984	0.890089	2	14.6376	67.713	180	3.14159	5.85474		4.37545	0
14347	Tue Mar 28 11:26:35 2017_x000D_	9.9052	64.3003	33.8074	0.590051	2	14.6376	67.713	180	3.14159	5.83456		6.93998	0
14348	Tue Mar 28 11:26:35 2017_x000D_	10.0007	64.0896	19.2667	0.336268	2	14.6376	67.713	180	3.14159	5.88471		6.23995	0
14349	Tue Mar 28 11:26:35 2017_x000D_	10.2086	64.0832	13.6206	0.237725	2	14.6376	67.713	180	3.14159	5.72639		3.10958	85.4666
14350	Tue Mar 28 11:26:35 2017_x000D_	10.3122	64.0799	7.44028	0.129857	2	11.7921	67.8519	180	3.14159	4.05192		9.35871	0
14351	Tue Mar 28 11:26:36 2017_x000D_	10.624	64.07	-4.26015	-0.0743536	2	11.7921	67.8519	180	3.14159	3.95818		12.4739	0
14352	Tue Mar 28 11:26:36 2017_x000D_	11.0396	64.0572	-10.1219	-0.17666	2	11.7921	67.8519	180	3.14159	3.86859		9.87672	0
14353	Tue Mar 28 11:26:36 2017_x000D_	11.355	64.1516	-6.77407	-0.11823	2	11.7921	67.8519	180	3.14159	3.72603		15.9229	211.678
14354	Tue Mar 28 11:26:36 2017_x000D_	11.8784	64.2397	-4.25773	-0.0743113	1	8.11769	61.8282	350.666	6.12028	4.46747		12.4618	0
14355	Tue Mar 28 11:26:36 2017_x000D_	12.2936	64.227	-4.25916	-0.0743363	1	8.11769	61.8282	350.666	6.12028	4.81586		24.9171	0
14356	Tue Mar 28 11:26:36 2017_x000D_	13.1238	64.2022	7.75197	0.135297	1	8.11769	61.8282	350.666	6.12028	5.54049		12.4437	0
14357	Tue Mar 28 11:26:36 2017_x000D_	13.5384	64.1896	7.75318	0.135318	1	8.11769	61.8282	350.666	6.12028	5.91272		25.0607	192.501
14358	Tue Mar 28 11:26:36 2017_x000D_	14.3638	64.061	16.5061	0.288085	2	9.81882	68.0153	188.054	3.28216	6.02439		9.32826	0
14359	Tue Mar 28 11:26:36 2017_x000D_	14.6746	64.0516	17.2907	0.30178	2	9.81882	68.0153	188.054	3.28216	6.26814		19.6243	0
14360	Tue Mar 28 11:26:36 2017_x000D_	15.2885	63.8257	23.0376	0.402082	2	9.81882	68.0153	188.054	3.28216	6.88986		13.8593	0
14361	Tue Mar 28 11:26:36 2017_x000D_	15.695	63.6062	23.0368	0.402068	2	9.81882	68.0153	188.054	3.28216	7.3464		9.81023	0
14362	Tue Mar 28 11:26:36 2017_x000D_	16.0019	63.4933	27.0054	0.471333	2	9.81882	68.0153	188.054	3.28216	7.66022		20.7816	13.0996
14363	Tue Mar 28 11:26:36 2017_x000D_	16.6114	63.1641	29.7146	0.518617	2	9.38234	68.003	180	3.14159	8.6991		11.1636	0
14364	Tue Mar 28 11:26:36 2017_x000D_	16.9142	62.9478	28.375	0.495237	2	9.38234	68.003	180	3.14159	9.07105		9.30718	0
14365	Tue Mar 28 11:26:36 2017_x000D_	17.2243	62.9385	29.7162	0.518646	2	9.38234	68.003	180	3.14159	9.33518		22.3206	0
14366	Tue Mar 28 11:26:36 2017_x000D_	17.8297	62.506	29.7151	0.518626	2	9.38234	68.003	180	3.14159	10.0784		9.77897	14.5683
14367	Tue Mar 28 11:26:36 2017_x000D_	18.1356	62.3934	25.76	0.449597	2	9.80938	68.2342	180	3.14159	10.1706		20.7522	0
14368	Tue Mar 28 11:26:36 2017_x000D_	18.7442	62.0646	23.0325	0.401993	2	9.80938	68.2342	180	3.14159	10.8579		6.1917	0
14369	Tue Mar 28 11:26:36 2017_x000D_	18.9505	62.0585	23.0339	0.402017	2	9.80938	68.2342	180	3.14159	11.0317		20.7388	0
14370	Tue Mar 28 11:26:36 2017_x000D_	19.5587	61.7299	20.201	0.352574	2	9.80938	68.2342	180	3.14159	11.7199		6.91421	20.8103
14371	Tue Mar 28 11:26:36 2017_x000D_	19.7615	61.6204	23.0323	0.401989	2	9.14525	68.4345	180	3.14159	12.6149		9.76667	0
14372	Tue Mar 28 11:26:37 2017_x000D_	20.067	61.5079	19.2856	0.336597	2	9.14525	68.4345	180	3.14159	12.933		16.6442	0
14373	Tue Mar 28 11:26:37 2017_x000D_	20.5755	61.286	20.1996	0.352549	2	9.14525	68.4345	180	3.14159	13.4815		9.76282	0
14374	Tue Mar 28 11:26:37 2017_x000D_	20.8809	61.1736	22.0007	0.383985	2	9.14525	68.4345	180	3.14159	13.8002		18.7819	0
14375	Tue Mar 28 11:26:37 2017_x000D_	21.4951	61.0523	19.2864	0.336612	2	9.14525	68.4345	180	3.14159	14.388		11.1395	52.5727
14376	Tue Mar 28 11:26:37 2017_x000D_	21.7972	60.8364	20.1996	0.35255	2	9.22064	66.6837	180	3.14159	13.8694		19.5151	0
14377	Tue Mar 28 11:26:37 2017_x000D_	22.4077	60.6118	20.1996	0.35255	2	9.22064	66.6837	180	3.14159	14.5178		12.7177	0
14378	Tue Mar 28 11:26:37 2017_x000D_	22.8157	60.4967	23.0353	0.402043	2	9.22064	66.6837	180	3.14159	14.9367		16.6009	0
14379	Tue Mar 28 11:26:37 2017_x000D_	23.3228	60.2752	22.0023	0.384013	2	9.22064	66.6837	180	3.14159	15.49		0	54.3875
14380	Tue Mar 28 11:26:37 2017_x000D_	23.3228	60.2752	22.0023	0.384013	2	9.73269	64.9446	198.695	3.46789	14.3699		16.6025	0
14381	Tue Mar 28 11:26:37 2017_x000D_	23.83	60.0538	23.0351	0.402039	2	9.73269	64.9446	198.695	3.46789	14.9216		9.73541	0
14382	Tue Mar 28 11:26:37 2017_x000D_	24.1345	59.9416	19.2827	0.336547	2	9.73269	64.9446	198.695	3.46789	15.2461		19.48	0
14383	Tue Mar 28 11:26:37 2017_x000D_	24.7439	59.7174	19.2825	0.336542	2	9.73269	64.9446	198.695	3.46789	15.8953		6.88739	41.7556
14384	Tue Mar 28 11:26:37 2017_x000D_	24.9459	59.6083	22.0022	0.38401	2	10.226	63.6431	221.913	3.87312	15.2629		16.5863	0
14385	Tue Mar 28 11:26:37 2017_x000D_	25.4526	59.3871	23.0355	0.402046	2	10.226	63.6431	221.913	3.87312	15.8102		9.22561	0
14386	Tue Mar 28 11:26:37 2017_x000D_	25.76	59.3785	22.004	0.384042	2	10.226	63.6431	221.913	3.87312	16.1088		19.4544	0
14387	Tue Mar 28 11:26:37 2017_x000D_	26.3686	59.1546	22.0044	0.384049	2	10.226	63.6431	221.913	3.87312	16.755		8.72354	0
14388	Tue Mar 28 11:26:37 2017_x000D_	26.5672	58.9422	22.0019	0.384006	2	10.226	63.6431	221.913	3.87312	17.0039		6.14938	67.2647
14389	Tue Mar 28 11:26:37 2017_x000D_	26.7721	58.9365	22.0033	0.38403	2	10.7573	61.4648	227.722	3.9745	16.2131		11.1029	0
14390	Tue Mar 28 11:26:37 2017_x000D_	27.0732	58.7213	23.036	0.402054	2	10.7573	61.4648	227.722	3.9745	16.545		9.21353	0
14391	Tue Mar 28 11:26:37 2017_x000D_	27.3802	58.7128	22.0038	0.384038	2	10.7573	61.4648	227.722	3.9745	16.8492		13.7508	0
14392	Tue Mar 28 11:26:37 2017_x000D_	27.7834	58.4948	22.0027	0.38402	2	10.7573	61.4648	227.722	3.9745	17.2832		8.71506	75.2915
14393	Tue Mar 28 11:26:38 2017_x000D_	27.9818	58.2826	22.0003	0.383978	2	11.5166	59.0727	237.797	4.15034	16.4841		3.07623	0
14394	Tue Mar 28 11:26:38 2017_x000D_	28.0843	58.2797	23.0358	0.40205	2	11.5166	59.0727	237.797	4.15034	16.5867		12.6609	0
14395	Tue Mar 28 11:26:38 2017_x000D_	28.4905	58.1652	25.7723	0.449811	2	11.5166	59.0727	237.797	4.15034	16.9981		6.87134	0
14396	Tue Mar 28 11:26:38 2017_x000D_	28.692	58.0563	28.396	0.495603	2	11.5166	59.0727	237.797	4.15034	17.2054		9.71437	48.0974
14397	Tue Mar 28 11:26:38 2017_x000D_	28.9959	57.9445	32.3264	0.564202	2	12.0199	57.5505	245.602	4.28656	16.9806		3.08831	0
14398	Tue Mar 28 11:26:38 2017_x000D_	29.0988	57.9415	46.93	0.819083	2	12.0199	57.5505	245.602	4.28656	17.0834		3.09149	0
14399	Tue Mar 28 11:26:38 2017_x000D_	29.102	58.0445	53.2773	0.929864	2	12.0199	57.5505	245.602	4.28656	17.0892		3.06085	0
14400	Tue Mar 28 11:26:38 2017_x000D_	29	58.0469	64.0188	1.11734	2	12.0199	57.5505	245.602	4.28656	16.9874		6.17371	0
14401	Tue Mar 28 11:26:38 2017_x000D_	29.0061	58.2526	82.8181	1.44545	2	12.0199	57.5505	245.602	4.28656	17.0007		3.08831	14.7959
14402	Tue Mar 28 11:26:38 2017_x000D_	29.0091	58.3555	88.8713	1.5511	2	12.2573	57.1182	280.926	4.90309	16.7974		3.04651	0
14403	Tue Mar 28 11:26:38 2017_x000D_	29.1106	58.3523	109.955	1.91907	2	12.2573	57.1182	280.926	4.90309	16.8984		3.10068	0
14404	Tue Mar 28 11:26:38 2017_x000D_	29.1072	58.249	116.661	2.03612	2	12.2573	57.1182	280.926	4.90309	16.8878		4.37589	0
14405	Tue Mar 28 11:26:38 2017_x000D_	29.0012	58.1488	134.238	2.3429	2	12.2573	57.1182	280.926	4.90309	16.7756		3.09768	29.5932
14406	Tue Mar 28 11:26:38 2017_x000D_	28.9978	58.0456	140.43	2.45097	2	12.7322	56.2536	280.926	4.90309	16.364		3.06392	0
14407	Tue Mar 28 11:26:38 2017_x000D_	29.0999	58.0431	146.836	2.56277	2	12.7322	56.2536	280.926	4.90309	16.4652		6.88084	0
14408	Tue Mar 28 11:26:38 2017_x000D_	28.8922	57.9458	157.416	2.74743	2	12.7322	56.2536	280.926	4.90309	16.2484		6.88067	0
14409	Tue Mar 28 11:26:38 2017_x000D_	28.6846	57.8483	160.142	2.79501	2	12.7322	56.2536	280.926	4.90309	16.0319		19.4613	14.7999
14410	Tue Mar 28 11:26:38 2017_x000D_	28.0644	57.6581	154.805	2.70186	2	12.9697	55.8212	283.013	4.93951	15.2061		15.4319	0
14411	Tue Mar 28 11:26:38 2017_x000D_	27.6459	57.359	149.349	2.60664	2	12.9697	55.8212	283.013	4.93951	14.7565		20.7044	0
14412	Tue Mar 28 11:26:38 2017_x000D_	27.0216	57.0648	142.266	2.48301	2	12.9697	55.8212	283.013	4.93951	14.1068		11.1343	0
14413	Tue Mar 28 11:26:38 2017_x000D_	26.708	56.8663	140.45	2.45132	2	12.9697	55.8212	283.013	4.93951	13.778		13.1453	6.55473
14414	Tue Mar 28 11:26:38 2017_x000D_	26.3909	56.5639	136.378	2.38024	2	13.1881	55.8275	283.013	4.93951	13.2233		13.1516	0
14415	Tue Mar 28 11:26:39 2017_x000D_	26.0737	56.2613	132.313	2.3093	2	13.1881	55.8275	283.013	4.93951	12.8929		24.2427	0
14416	Tue Mar 28 11:26:39 2017_x000D_	25.5414	55.6533	130.072	2.27019	2	13.1881	55.8275	283.013	4.93951	12.3545		26.754	0
14417	Tue Mar 28 11:26:39 2017_x000D_	25.0052	54.9407	125.952	2.19828	2	13.1881	55.8275	283.013	4.93951	11.8503		8.79114	0
14418	Tue Mar 28 11:26:39 2017_x000D_	24.7931	54.7385	125.954	2.19832	2	13.1881	55.8275	283.013	4.93951	11.656		13.9352	6.58517
14419	Tue Mar 28 11:26:39 2017_x000D_	24.5744	54.3287	125.952	2.19828	2	13.1976	55.6082	283.013	4.93951	11.4485		22.4742	0
14420	Tue Mar 28 11:26:39 2017_x000D_	24.1432	53.7161	125.952	2.19827	2	13.1976	55.6082	283.013	4.93951	11.1079		11.2107	0
14421	Tue Mar 28 11:26:39 2017_x000D_	23.8276	53.516	128.296	2.23919	2	13.1976	55.6082	283.013	4.93951	10.8339		20.9506	0
14422	Tue Mar 28 11:26:39 2017_x000D_	23.4986	52.9	130.495	2.27757	2	13.1976	55.6082	283.013	4.93951	10.6511		0	20.912
14423	Tue Mar 28 11:26:39 2017_x000D_	23.4986	52.9	130.495	2.27757	2	13.4447	54.9564	283.013	4.93951	10.2621		19.9824	0
14424	Tue Mar 28 11:26:39 2017_x000D_	23.0698	52.3903	132.299	2.30905	2	13.4447	54.9564	283.013	4.93951	9.9613		13.2387	0
14425	Tue Mar 28 11:26:39 2017_x000D_	22.7504	52.0858	136.351	2.37978	2	13.4447	54.9564	283.013	4.93951	9.7384		6.95284	0
14426	Tue Mar 28 11:26:39 2017_x000D_	22.5408	51.9869	138.459	2.41656	2	13.4447	54.9564	283.013	4.93951	9.56854		20.0143	6.55473
14427	Tue Mar 28 11:26:39 2017_x000D_	22.1113	51.4764	140.716	2.45596	2	13.6631	54.9627	280.926	4.90309	9.13928		6.96739	0
14428	Tue Mar 28 11:26:39 2017_x000D_	21.9014	51.377	138.458	2.41654	2	13.6631	54.9627	280.926	4.90309	8.98481		8.84421	0
14429	Tue Mar 28 11:26:39 2017_x000D_	21.688	51.1736	138.457	2.41653	2	13.6631	54.9627	280.926	4.90309	8.87447		17.6967	0
14430	Tue Mar 28 11:26:39 2017_x000D_	21.2612	50.7664	138.456	2.41652	2	13.6631	54.9627	280.926	4.90309	8.67987		11.2679	0
14431	Tue Mar 28 11:26:39 2017_x000D_	20.9441	50.5651	140.407	2.45056	2	13.6631	54.9627	280.926	4.90309	8.50599		8.859	14.758
14432	Tue Mar 28 11:26:39 2017_x000D_	20.7304	50.3613	140.406	2.45055	2	14.1095	54.756	345.308	6.02676	7.94668		17.7222	0
14433	Tue Mar 28 11:26:39 2017_x000D_	20.3029	49.9536	140.405	2.45052	2	14.1095	54.756	345.308	6.02676	7.83717		8.86748	0
14434	Tue Mar 28 11:26:39 2017_x000D_	20.089	49.7496	140.404	2.45051	2	14.1095	54.756	345.308	6.02676	7.79862		17.7456	0
14435	Tue Mar 28 11:26:39 2017_x000D_	19.6609	49.3414	140.402	2.45048	2	14.1095	54.756	345.308	6.02676	7.75474		9.85814	35.5028
14436	Tue Mar 28 11:26:40 2017_x000D_	19.347	49.2442	140.717	2.45598	2	15.2207	54.3489	340.522	5.94323	6.56386		11.3413	0
14437	Tue Mar 28 11:26:40 2017_x000D_	19.1292	48.9352	138.458	2.41655	2	15.2207	54.3489	340.522	5.94323	6.67716		8.88662	0
14438	Tue Mar 28 11:26:40 2017_x000D_	18.9148	48.7308	138.458	2.41654	2	15.2207	54.3489	340.522	5.94323	6.7238		15.6962	0
14439	Tue Mar 28 11:26:40 2017_x000D_	18.4894	48.4262	136.362	2.37996	2	15.2207	54.3489	340.522	5.94323	6.76482		7.03553	19.6673
14440	Tue Mar 28 11:26:40 2017_x000D_	18.3788	48.2194	134.263	2.34333	2	15.876	54.3679	345.308	6.02676	6.63838		8.89718	0
14441	Tue Mar 28 11:26:40 2017_x000D_	18.1642	48.0147	134.263	2.34334	2	15.876	54.3679	345.308	6.02676	6.7527		8.89935	0
14442	Tue Mar 28 11:26:40 2017_x000D_	17.9495	47.81	134.264	2.34335	2	15.876	54.3679	345.308	6.02676	6.8779		8.90359	0
14443	Tue Mar 28 11:26:40 2017_x000D_	17.7347	47.6052	134.264	2.34335	2	15.876	54.3679	345.308	6.02676	7.01348		11.3622	23.8274
14444	Tue Mar 28 11:26:40 2017_x000D_	17.5164	47.2957	136.357	2.37987	2	16.5503	53.9482	0	0	6.72228		7.02091	0
14445	Tue Mar 28 11:26:40 2017_x000D_	17.305	47.1953	134.265	2.34337	2	16.5503	53.9482	0	0	6.79494		11.3814	0
14446	Tue Mar 28 11:26:40 2017_x000D_	17.0863	46.8853	132.325	2.3095	2	16.5503	53.9482	0	0	7.08321		8.91838	0
14447	Tue Mar 28 11:26:40 2017_x000D_	16.8712	46.6801	132.326	2.30952	2	16.5503	53.9482	0	0	7.27518		7.01549	0
14448	Tue Mar 28 11:26:40 2017_x000D_	16.66	46.5797	126.017	2.1994	2	16.5503	53.9482	0	0	7.36932		3.13276	50.408
14449	Tue Mar 28 11:26:40 2017_x000D_	16.7644	46.5774	115.63	2.01812	2	17.2728	52.4312	0	0	5.87584		4.39409	0
14450	Tue Mar 28 11:26:40 2017_x000D_	16.6647	46.6847	100.853	1.76022	2	17.2728	52.4312	0	0	5.77859		0.0192094	0
14451	Tue Mar 28 11:26:40 2017_x000D_	16.6651	46.6852	88.9849	1.55308	2	17.2728	52.4312	0	0	5.77805		4.41309	0
14452	Tue Mar 28 11:26:40 2017_x000D_	16.5649	46.7929	73.6137	1.2848	2	17.2728	52.4312	0	0	5.68257		3.13397	48.1458
14453	Tue Mar 28 11:26:40 2017_x000D_	16.5612	46.6885	61.5342	1.07397	2	17.777	50.9076	0	0	4.39078		0.0134164	0
14454	Tue Mar 28 11:26:40 2017_x000D_	16.561	46.6889	53.2656	0.92966	2	17.777	50.9076	0	0	4.39045		4.38707	0
14455	Tue Mar 28 11:26:40 2017_x000D_	16.661	46.5822	40.421	0.70548	2	17.777	50.9076	0	0	4.46705		3.14641	0
14456	Tue Mar 28 11:26:40 2017_x000D_	16.6569	46.4774	29.4916	0.514726	2	17.777	50.9076	0	0	4.56961		12.8134	29.6214
14457	Tue Mar 28 11:26:41 2017_x000D_	17.0686	46.3637	18.9611	0.330934	2	18.2524	50.0422	345.372	6.02789	3.86429		6.95101	0
14458	Tue Mar 28 11:26:41 2017_x000D_	17.2729	46.2544	16.1377	0.281657	2	18.2524	50.0422	345.372	6.02789	3.9124		12.8228	0
14459	Tue Mar 28 11:26:41 2017_x000D_	17.6849	46.1406	13.2428	0.23113	2	18.2524	50.0422	345.372	6.02789	3.94266		21.9991	0
14460	Tue Mar 28 11:26:41 2017_x000D_	18.4083	46.0205	15.4221	0.269167	2	18.2524	50.0422	345.372	6.02789	4.02472		15.8556	0
14461	Tue Mar 28 11:26:41 2017_x000D_	18.924	45.9048	18.9647	0.330996	2	18.2524	50.0422	345.372	6.02789	4.19155		19.6365	222.156
14462	Tue Mar 28 11:26:41 2017_x000D_	19.5395	45.6821	18.9644	0.330992	1	16.1565	42.9398	327.253	5.71164	4.35487		12.8023	0
14463	Tue Mar 28 11:26:41 2017_x000D_	19.9509	45.5687	21.7074	0.378865	1	16.1565	42.9398	327.253	5.71164	4.61612		20.8207	0
14464	Tue Mar 28 11:26:41 2017_x000D_	20.5629	45.2414	26.7642	0.467123	1	16.1565	42.9398	327.253	5.71164	4.97129		9.803	0
14465	Tue Mar 28 11:26:41 2017_x000D_	20.8702	45.1303	28.1514	0.491334	1	16.1565	42.9398	327.253	5.71164	5.19781		11.1902	203.551
14466	Tue Mar 28 11:26:41 2017_x000D_	21.1743	44.9143	29.505	0.514959	2	18.2814	49.3835	317.153	5.53536	5.32378		12.7833	0
14467	Tue Mar 28 11:26:41 2017_x000D_	21.5851	44.8011	32.117	0.560548	2	18.2814	49.3835	317.153	5.53536	5.64914		13.8591	0
14468	Tue Mar 28 11:26:41 2017_x000D_	21.9924	44.5831	32.1175	0.560556	2	18.2814	49.3835	317.153	5.53536	6.06757		8.78481	0
14469	Tue Mar 28 11:26:41 2017_x000D_	22.1926	44.3694	32.1164	0.560538	2	18.2814	49.3835	317.153	5.53536	6.35914		13.8537	0
14470	Tue Mar 28 11:26:41 2017_x000D_	22.5998	44.1516	32.1169	0.560546	2	18.2814	49.3835	317.153	5.53536	6.7839		11.1769	9.23071
14471	Tue Mar 28 11:26:41 2017_x000D_	22.9035	43.9358	33.6819	0.587859	2	18.4902	49.6095	277.655	4.846	7.18805		18.0586	0
14472	Tue Mar 28 11:26:41 2017_x000D_	23.4105	43.6113	34.5965	0.603823	2	18.4902	49.6095	277.655	4.846	7.75808		11.171	0
14473	Tue Mar 28 11:26:41 2017_x000D_	23.7141	43.3957	36.2256	0.632255	2	18.4902	49.6095	277.655	4.846	8.11791		6.91889	0
14474	Tue Mar 28 11:26:41 2017_x000D_	23.9174	43.2868	33.6821	0.587864	2	18.4902	49.6095	277.655	4.846	8.33253		19.8398	6.59429
14475	Tue Mar 28 11:26:41 2017_x000D_	24.4207	42.8578	32.1151	0.560514	2	18.4998	49.3899	284.692	4.96881	8.8162		12.7512	0
14476	Tue Mar 28 11:26:41 2017_x000D_	24.8305	42.745	29.5036	0.514935	2	18.4998	49.3899	284.692	4.96881	9.17782		15.486	0
14477	Tue Mar 28 11:26:41 2017_x000D_	25.2338	42.4228	32.116	0.56053	2	18.4998	49.3899	284.692	4.96881	9.68954		13.8268	0
14478	Tue Mar 28 11:26:41 2017_x000D_	25.6402	42.2054	32.1164	0.560538	2	18.4998	49.3899	284.692	4.96881	10.1293		22.3088	14.7607
14479	Tue Mar 28 11:26:42 2017_x000D_	26.2464	41.7747	32.1159	0.560527	2	18.9463	49.1832	315	5.49779	10.4008		9.77071	0
14480	Tue Mar 28 11:26:42 2017_x000D_	26.5527	41.664	30.9892	0.540864	2	18.9463	49.1832	315	5.49779	10.6956		18.0195	0
14481	Tue Mar 28 11:26:42 2017_x000D_	27.0586	41.3402	32.1167	0.560542	2	18.9463	49.1832	315	5.49779	11.2837		13.8094	0
14482	Tue Mar 28 11:26:42 2017_x000D_	27.4645	41.1231	32.1172	0.560551	2	18.9463	49.1832	315	5.49779	11.7271		6.90142	103.51
14483	Tue Mar 28 11:26:42 2017_x000D_	27.6673	41.0145	29.5019	0.514906	2	21.247	46.6119	315	5.49779	8.5177		8.76566	0
14484	Tue Mar 28 11:26:42 2017_x000D_	27.8671	40.8013	29.5006	0.514882	2	21.247	46.6119	315	5.49779	8.80845		20.7067	0
14485	Tue Mar 28 11:26:42 2017_x000D_	28.4757	40.4757	32.117	0.560548	2	21.247	46.6119	315	5.49779	9.48193		6.90001	0
14486	Tue Mar 28 11:26:42 2017_x000D_	28.6785	40.3672	29.5009	0.514888	2	21.247	46.6119	315	5.49779	9.70688		18.0046	0
14487	Tue Mar 28 11:26:42 2017_x000D_	29.184	40.0437	33.685	0.587914	2	21.247	46.6119	315	5.49779	10.3023		11.1295	42.4424
14488	Tue Mar 28 11:26:42 2017_x000D_	29.4864	39.8288	32.1169	0.560545	2	22.1694	45.5392	315	5.49779	9.28155		13.7892	0
14489	Tue Mar 28 11:26:42 2017_x000D_	29.8917	39.612	32.1173	0.560553	2	22.1694	45.5392	315	5.49779	9.73476		8.75937	0
14490	Tue Mar 28 11:26:42 2017_x000D_	30.0913	39.3989	32.1163	0.560536	2	22.1694	45.5392	315	5.49779	10.023		6.172	0
14491	Tue Mar 28 11:26:42 2017_x000D_	30.297	39.3952	32.1178	0.560561	2	22.1694	45.5392	315	5.49779	10.1886		17.5103	46.8485
14492	Tue Mar 28 11:26:42 2017_x000D_	30.696	38.9692	32.1157	0.560525	2	23.3103	44.4729	315	5.49779	9.21082		6.169	0
14493	Tue Mar 28 11:26:42 2017_x000D_	30.9016	38.9655	32.1172	0.560551	2	23.3103	44.4729	315	5.49779	9.37866		8.75294	0
14494	Tue Mar 28 11:26:42 2017_x000D_	31.1011	38.7526	32.1162	0.560533	2	23.3103	44.4729	315	5.49779	9.66532		6.16595	0
14495	Tue Mar 28 11:26:42 2017_x000D_	31.3066	38.749	32.1176	0.560558	2	23.3103	44.4729	315	5.49779	9.83381		8.75308	18.7399
14496	Tue Mar 28 11:26:42 2017_x000D_	31.506	38.536	32.1166	0.560541	2	23.7667	44.0464	315	5.49779	9.50059		6.88924	0
14497	Tue Mar 28 11:26:42 2017_x000D_	31.7085	38.4277	34.6021	0.60392	2	23.7667	44.0464	315	5.49779	9.72841		4.38064	0
14498	Tue Mar 28 11:26:42 2017_x000D_	31.8084	38.3212	38.6344	0.674297	2	23.7667	44.0464	315	5.49779	9.87152		3.12787	0
14499	Tue Mar 28 11:26:42 2017_x000D_	31.812	38.4254	53.2707	0.929748	2	23.7667	44.0464	315	5.49779	9.8144		6.95639	0
14500	Tue Mar 28 11:26:43 2017_x000D_	31.7154	38.6362	64.0564	1.118	2	23.7667	44.0464	315	5.49779	9.6152		3.13038	79.2152
14501	Tue Mar 28 11:26:43 2017_x000D_	31.7185	38.7405	70.6727	1.23347	2	23.884	41.4085	283.013	4.93951	8.27633		4.39805	0
14502	Tue Mar 28 11:26:43 2017_x000D_	31.8238	38.8425	91.6299	1.59924	2	23.884	41.4085	283.013	4.93951	8.34415		3.08733	0
14503	Tue Mar 28 11:26:43 2017_x000D_	31.7209	38.844	100.422	1.75269	2	23.884	41.4085	283.013	4.93951	8.24583		8.82323	0
14504	Tue Mar 28 11:26:43 2017_x000D_	31.9314	39.0494	118.941	2.07591	2	23.884	41.4085	283.013	4.93951	8.38606		4.43415	72.6539
14505	Tue Mar 28 11:26:43 2017_x000D_	31.8252	38.9466	127.756	2.22976	2	23.9917	38.9891	283.013	4.93951	7.83362		3.12177	0
14506	Tue Mar 28 11:26:43 2017_x000D_	31.8217	38.8426	146.189	2.55148	2	23.9917	38.9891	283.013	4.93951	7.83137		0.0108167	0
14507	Tue Mar 28 11:26:43 2017_x000D_	31.8214	38.8428	154.129	2.69006	2	23.9917	38.9891	283.013	4.93951	7.83107		0.0134164	0
14508	Tue Mar 28 11:26:43 2017_x000D_	31.8216	38.8432	159.469	2.78325	2	23.9917	38.9891	283.013	4.93951	7.83126		8.84055	53.3596
14509	Tue Mar 28 11:26:43 2017_x000D_	31.6101	38.638	172.324	3.00762	2	24.2886	37.2354	283.013	4.93951	7.45464		9.23842	0
14510	Tue Mar 28 11:26:43 2017_x000D_	31.3022	38.6434	171.877	2.99983	2	24.2886	37.2354	283.013	4.93951	7.15353		9.80457	0
14511	Tue Mar 28 11:26:43 2017_x000D_	30.9908	38.5442	175.188	3.05761	2	24.2886	37.2354	283.013	4.93951	6.8288		27.7661	0
14512	Tue Mar 28 11:26:43 2017_x000D_	30.0654	38.5601	168.926	2.94832	2	24.2886	37.2354	283.013	4.93951	5.92674		12.7816	0
14513	Tue Mar 28 11:26:43 2017_x000D_	29.6507	38.4624	166.04	2.89794	2	24.2886	37.2354	283.013	4.93951	5.50069		22.5939	33.0476
14514	Tue Mar 28 11:26:43 2017_x000D_	28.9239	38.265	159.486	2.78355	2	24.3375	36.1349	283.013	4.93951	5.05692		15.6583	0
14515	Tue Mar 28 11:26:43 2017_x000D_	28.5023	37.9573	156.759	2.73596	2	24.3375	36.1349	283.013	4.93951	4.54606		20.9244	0
14516	Tue Mar 28 11:26:43 2017_x000D_	27.8747	37.653	151.363	2.64179	2	24.3375	36.1349	283.013	4.93951	3.84921		12.8201	0
14517	Tue Mar 28 11:26:43 2017_x000D_	27.4588	37.5548	148.729	2.59581	2	24.3375	36.1349	283.013	4.93951	3.42909		11.3768	169.105
14518	Tue Mar 28 11:26:43 2017_x000D_	27.2428	37.2431	146.234	2.55226	1	29.6715	34.3122	95.2512	1.66245	3.80641		25.2314	0
14519	Tue Mar 28 11:26:43 2017_x000D_	26.5074	36.835	144.504	2.52208	1	29.6715	34.3122	95.2512	1.66245	4.04673		8.90843	0
14520	Tue Mar 28 11:26:43 2017_x000D_	26.2943	36.6282	144.503	2.52205	1	29.6715	34.3122	95.2512	1.66245	4.09504		22.6386	0
14521	Tue Mar 28 11:26:44 2017_x000D_	25.6611	36.2177	144.504	2.52207	1	29.6715	34.3122	95.2512	1.66245	4.44007		11.336	333.994
14522	Tue Mar 28 11:26:44 2017_x000D_	25.344	36.0122	146.235	2.55228	2	19.61	39.078	259.356	4.52662	6.50214		8.92331	0
14523	Tue Mar 28 11:26:44 2017_x000D_	25.1305	35.8051	146.233	2.55225	2	19.61	39.078	259.356	4.52662	6.41777		20.1698	0
14524	Tue Mar 28 11:26:44 2017_x000D_	24.5999	35.3922	144.502	2.52203	2	19.61	39.078	259.356	4.52662	6.20357		11.3535	0
14525	Tue Mar 28 11:26:44 2017_x000D_	24.2823	35.1864	146.231	2.55222	2	19.61	39.078	259.356	4.52662	6.0807		7.01602	0
14526	Tue Mar 28 11:26:44 2017_x000D_	24.0718	35.0845	148.716	2.59558	2	19.61	39.078	259.356	4.52662	5.98796		15.7646	173.959
14527	Tue Mar 28 11:26:44 2017_x000D_	23.6472	34.7749	151.345	2.64147	2	17.6195	44.5243	216.465	3.77803	11.4623		11.3684	0
14528	Tue Mar 28 11:26:44 2017_x000D_	23.3292	34.5688	152.797	2.66681	2	17.6195	44.5243	216.465	3.77803	11.4766		14.0641	0
14529	Tue Mar 28 11:26:44 2017_x000D_	22.9074	34.3642	152.798	2.66682	2	17.6195	44.5243	216.465	3.77803	11.4538		14.0735	0
14530	Tue Mar 28 11:26:44 2017_x000D_	22.4853	34.1595	152.798	2.66683	2	17.6195	44.5243	216.465	3.77803	11.4501		14.0802	67.4698
14531	Tue Mar 28 11:26:44 2017_x000D_	22.063	33.9547	152.798	2.66684	2	17.086	46.7091	180	3.14159	13.6911		11.3825	0
14532	Tue Mar 28 11:26:44 2017_x000D_	21.7447	33.7482	151.345	2.64148	2	17.086	46.7091	180	3.14159	13.7727		16.9489	0
14533	Tue Mar 28 11:26:44 2017_x000D_	21.2177	33.5446	152.799	2.66685	2	17.086	46.7091	180	3.14159	13.7976		8.97643	0
14534	Tue Mar 28 11:26:44 2017_x000D_	21.0028	33.3364	152.796	2.66679	2	17.086	46.7091	180	3.14159	13.9345		14.111	46.7352
14535	Tue Mar 28 11:26:44 2017_x000D_	20.5796	33.1311	152.796	2.6668	2	16.8002	48.2405	163.99	2.86217	15.5749		8.98707	0
14536	Tue Mar 28 11:26:44 2017_x000D_	20.3644	32.9227	152.793	2.66675	2	16.8002	48.2405	163.99	2.86217	15.727		19.9075	0
14537	Tue Mar 28 11:26:44 2017_x000D_	19.7325	32.7201	152.797	2.66681	2	16.8002	48.2405	163.99	2.86217	15.795		8.99771	0
14538	Tue Mar 28 11:26:44 2017_x000D_	19.517	32.5115	152.794	2.66676	2	16.8002	48.2405	163.99	2.86217	15.9619		19.9294	0
14539	Tue Mar 28 11:26:44 2017_x000D_	18.8844	32.3087	152.798	2.66683	2	16.8002	48.2405	163.99	2.86217	16.0675		7.08031	27.2754
14540	Tue Mar 28 11:26:44 2017_x000D_	18.6721	32.2056	150.252	2.6224	2	16.5432	49.1126	180	3.14159	17.0405		18.4801	0
14541	Tue Mar 28 11:26:44 2017_x000D_	18.1399	31.8954	151.349	2.64154	2	16.5432	49.1126	180	3.14159	17.2911		7.08833	0
14542	Tue Mar 28 11:26:44 2017_x000D_	17.9274	31.7921	148.73	2.59582	2	16.5432	49.1126	180	3.14159	17.3757		7.15042	0
14543	Tue Mar 28 11:26:45 2017_x000D_	17.8156	31.5816	150.248	2.62232	2	16.5432	49.1126	180	3.14159	17.5771		14.1781	40.1986
14544	Tue Mar 28 11:26:45 2017_x000D_	17.3904	31.3753	150.249	2.62234	2	16.2671	50.4238	180	3.14159	19.0816		7.0844	0
14545	Tue Mar 28 11:26:45 2017_x000D_	17.1779	31.2723	152.793	2.66674	2	16.2671	50.4238	180	3.14159	19.1731		14.1888	0
14546	Tue Mar 28 11:26:45 2017_x000D_	16.7524	31.0658	152.793	2.66675	2	16.2671	50.4238	180	3.14159	19.3641		7.10175	0
14547	Tue Mar 28 11:26:45 2017_x000D_	16.5395	30.9623	150.252	2.62238	2	16.2671	50.4238	180	3.14159	19.4634		13.5465	52.7334
14548	Tue Mar 28 11:26:45 2017_x000D_	16.2149	30.6484	151.343	2.64143	2	16.1903	52.1799	180	3.14159	21.5315		7.10576	0
14549	Tue Mar 28 11:26:45 2017_x000D_	16.0019	30.5448	148.727	2.59578	2	16.1903	52.1799	180	3.14159	21.6359		13.0344	0
14550	Tue Mar 28 11:26:45 2017_x000D_	15.5793	30.4439	146.264	2.55279	2	16.1903	52.1799	180	3.14159	21.7446		0	0
14551	Tue Mar 28 11:26:45 2017_x000D_	15.5793	30.4439	146.264	2.55279	2	16.1903	52.1799	180	3.14159	21.7446		13.5741	0
14552	Tue Mar 28 11:26:45 2017_x000D_	15.2541	30.1293	142.179	2.48149	2	16.1903	52.1799	180	3.14159	22.0705		9.05717	70.5579
14553	Tue Mar 28 11:26:45 2017_x000D_	15.0371	29.9194	142.178	2.48147	2	16.9678	54.3996	135.738	2.36908	24.5562		3.12314	0
14554	Tue Mar 28 11:26:45 2017_x000D_	14.933	29.9204	123.288	2.15178	2	16.9678	54.3996	135.738	2.36908	24.5636		3.19126	0
14555	Tue Mar 28 11:26:45 2017_x000D_	14.937	30.0267	116.661	2.03612	2	16.9678	54.3996	135.738	2.36908	24.4574		6.38574	0
14556	Tue Mar 28 11:26:45 2017_x000D_	14.9452	30.2394	97.9097	1.70885	2	16.9678	54.3996	135.738	2.36908	24.2447		3.13541	58.4984
14557	Tue Mar 28 11:26:45 2017_x000D_	14.8407	30.2411	89.0287	1.55384	2	17.7642	56.1795	90.1943	1.57419	26.1026		3.21513	0
14558	Tue Mar 28 11:26:45 2017_x000D_	14.8446	30.3482	70.8663	1.23685	2	17.7642	56.1795	90.1943	1.57419	25.9958		3.18204	0
14559	Tue Mar 28 11:26:45 2017_x000D_	14.8408	30.2422	64.1735	1.12004	2	17.7642	56.1795	90.1943	1.57419	26.1015		3.15046	0
14560	Tue Mar 28 11:26:45 2017_x000D_	14.7358	30.244	53.2578	0.929524	2	17.7642	56.1795	90.1943	1.57419	26.1117		6.98104	27.6554
14561	Tue Mar 28 11:26:45 2017_x000D_	14.9415	30.1352	46.7896	0.816633	2	18.3902	56.8562	70.6649	1.23334	26.9426		7.03532	0
14562	Tue Mar 28 11:26:45 2017_x000D_	15.0383	29.9216	31.8935	0.556646	2	18.3902	56.8562	70.6649	1.23334	27.1424		3.13524	0
14563	Tue Mar 28 11:26:45 2017_x000D_	15.1428	29.9203	25.2188	0.440151	2	18.3902	56.8562	70.6649	1.23334	27.1309		9.8778	0
14564	Tue Mar 28 11:26:46 2017_x000D_	15.453	29.8099	15.7677	0.275198	2	18.3902	56.8562	70.6649	1.23334	27.2053		12.9018	0
14565	Tue Mar 28 11:26:46 2017_x000D_	15.8683	29.6982	12.8466	0.224215	2	18.3902	56.8562	70.6649	1.23334	27.2748		25.7904	32.614
14566	Tue Mar 28 11:26:46 2017_x000D_	16.6985	29.475	12.8458	0.224201	2	19.0063	57.7519	21.6231	0.377393	28.3709		12.8908	0
14567	Tue Mar 28 11:26:46 2017_x000D_	17.1135	29.3636	15.7682	0.275206	2	19.0063	57.7519	21.6231	0.377393	28.4513		12.8879	0
14568	Tue Mar 28 11:26:46 2017_x000D_	17.5284	29.2522	18.62	0.32498	2	19.0063	57.7519	21.6231	0.377393	28.538		22.7396	0
14569	Tue Mar 28 11:26:46 2017_x000D_	18.2533	29.0307	25.228	0.440312	2	19.0063	57.7519	21.6231	0.377393	28.7311		11.2541	112.185
14570	Tue Mar 28 11:26:46 2017_x000D_	18.5598	28.8144	26.4992	0.462498	2	21.0525	60.8819	43.626	0.761417	32.1642		20.9165	0
14571	Tue Mar 28 11:26:46 2017_x000D_	19.176	28.4882	29.2689	0.510839	2	21.0525	60.8819	43.626	0.761417	32.448		6.97168	0
14572	Tue Mar 28 11:26:46 2017_x000D_	19.3814	28.3795	31.9072	0.556885	2	21.0525	60.8819	43.626	0.761417	32.5453		16.7854	0
14573	Tue Mar 28 11:26:46 2017_x000D_	19.8964	28.1608	33.4898	0.584506	2	21.0525	60.8819	43.626	0.761417	32.7415		8.83967	111.913
14574	Tue Mar 28 11:26:46 2017_x000D_	20.0981	27.946	33.4889	0.584491	2	24.0077	63.1585	41.8609	0.73061	35.4289		12.8565	0
14575	Tue Mar 28 11:26:46 2017_x000D_	20.512	27.8349	36.0603	0.62937	2	24.0077	63.1585	41.8609	0.73061	35.4961		17.6751	0
14576	Tue Mar 28 11:26:46 2017_x000D_	20.9153	27.4054	36.059	0.629349	2	24.0077	63.1585	41.8609	0.73061	35.8866		6.96498	0
14577	Tue Mar 28 11:26:46 2017_x000D_	21.1205	27.2968	38.482	0.671638	2	24.0077	63.1585	41.8609	0.73061	35.9777		8.83543	0
14578	Tue Mar 28 11:26:46 2017_x000D_	21.3221	27.0821	38.4816	0.67163	2	24.0077	63.1585	41.8609	0.73061	36.1762		18.1573	59.9371
14579	Tue Mar 28 11:26:46 2017_x000D_	21.833	26.7576	37.8503	0.660612	2	25.4746	64.5149	15.2013	0.265313	37.9325		8.83543	0
14580	Tue Mar 28 11:26:46 2017_x000D_	22.0346	26.5429	37.8498	0.660604	2	25.4746	64.5149	15.2013	0.265313	38.1275		19.9561	0
14581	Tue Mar 28 11:26:46 2017_x000D_	22.5418	26.1125	36.058	0.629331	2	25.4746	64.5149	15.2013	0.265313	38.5142		8.83119	0
14582	Tue Mar 28 11:26:46 2017_x000D_	22.7433	25.8979	36.0574	0.62932	2	25.4746	64.5149	15.2013	0.265313	38.7135		13.9072	55.1515
14583	Tue Mar 28 11:26:46 2017_x000D_	23.153	25.681	36.0581	0.629333	2	26.723	65.8644	67.2154	1.17313	40.3417		8.829	0
14584	Tue Mar 28 11:26:46 2017_x000D_	23.3545	25.4665	36.0575	0.629322	2	26.723	65.8644	67.2154	1.17313	40.5381		13.9031	0
14585	Tue Mar 28 11:26:46 2017_x000D_	23.7641	25.2497	36.0583	0.629336	2	26.723	65.8644	67.2154	1.17313	40.7223		15.5695	0
14586	Tue Mar 28 11:26:47 2017_x000D_	24.1704	24.9268	38.4824	0.671645	2	26.723	65.8644	67.2154	1.17313	41.0171		6.94486	160.811
14587	Tue Mar 28 11:26:47 2017_x000D_	24.375	24.8185	36.0584	0.629338	2	30.2471	69.9035	20.8162	0.363311	45.4658		8.82695	0
14588	Tue Mar 28 11:26:47 2017_x000D_	24.5764	24.604	36.0578	0.629327	2	30.2471	69.9035	20.8162	0.363311	45.6531		17.6539	0
14589	Tue Mar 28 11:26:47 2017_x000D_	24.9792	24.175	36.0565	0.629305	2	30.2471	69.9035	20.8162	0.363311	46.0309		6.23732	0
14590	Tue Mar 28 11:26:47 2017_x000D_	25.1871	24.1729	36.0579	0.629329	2	30.2471	69.9035	20.8162	0.363311	46.0097		17.6497	79.177
14591	Tue Mar 28 11:26:47 2017_x000D_	25.5898	23.744	36.0566	0.629307	2	32.3537	71.4934	43.7106	0.762894	48.2261		6.23429	0
14592	Tue Mar 28 11:26:47 2017_x000D_	25.7976	23.742	36.058	0.629331	2	32.3537	71.4934	43.7106	0.762894	48.1994		17.6434	0
14593	Tue Mar 28 11:26:47 2017_x000D_	26.2001	23.3132	36.0567	0.629309	2	32.3537	71.4934	43.7106	0.762894	48.5716		3.11412	0
14594	Tue Mar 28 11:26:47 2017_x000D_	26.3039	23.3123	34.4089	0.600549	2	32.3537	71.4934	43.7106	0.762894	48.5594		4.41457	0
14595	Tue Mar 28 11:26:47 2017_x000D_	26.4046	23.205	33.4827	0.584383	2	32.3537	71.4934	43.7106	0.762894	48.6535		18.115	55.0243
14596	Tue Mar 28 11:26:47 2017_x000D_	26.9144	22.8814	42.6305	0.744043	2	33.5991	72.8399	45	0.785398	50.4037		7.03855	0
14597	Tue Mar 28 11:26:47 2017_x000D_	27.0119	22.668	44.6402	0.779118	2	33.5991	72.8399	45	0.785398	50.6025		4.49974	0
14598	Tue Mar 28 11:26:47 2017_x000D_	27.1194	22.7726	62.6581	1.09359	2	33.5991	72.8399	45	0.785398	50.4849		0.0123693	0
14599	Tue Mar 28 11:26:47 2017_x000D_	27.1195	22.7722	70.7721	1.23521	2	33.5991	72.8399	45	0.785398	50.4852		3.19644	23.3694
14600	Tue Mar 28 11:26:47 2017_x000D_	27.1163	22.6657	77.2339	1.34799	2	34.2316	73.2946	25.8526	0.451214	51.1264		3.09942	0
14601	Tue Mar 28 11:26:47 2017_x000D_	27.2196	22.664	97.5795	1.70308	2	34.2316	73.2946	25.8526	0.451214	51.1139		3.18763	0
14602	Tue Mar 28 11:26:47 2017_x000D_	27.2162	22.5578	103.914	1.81364	2	34.2316	73.2946	25.8526	0.451214	51.2195		0.0108167	0
14603	Tue Mar 28 11:26:47 2017_x000D_	27.2159	22.5576	109.641	1.9136	2	34.2316	73.2946	25.8526	0.451214	51.2198		7.1684	70.0858
14604	Tue Mar 28 11:26:47 2017_x000D_	27.1049	22.346	125.233	2.18573	2	36.1284	74.6584	7.56647	0.13206	53.0849		6.36908	0
14605	Tue Mar 28 11:26:47 2017_x000D_	27.0983	22.1338	133.387	2.32803	2	36.1284	74.6584	7.56647	0.13206	53.2952		7.05984	0
14606	Tue Mar 28 11:26:47 2017_x000D_	26.8872	22.0298	144.056	2.51426	2	36.1284	74.6584	7.56647	0.13206	53.4338		4.50588	0
14607	Tue Mar 28 11:26:48 2017_x000D_	26.78	21.9246	148.255	2.58754	2	36.1284	74.6584	7.56647	0.13206	53.556		22.8717	0
14608	Tue Mar 28 11:26:48 2017_x000D_	26.1436	21.5048	148.254	2.58752	2	36.1284	74.6584	7.56647	0.13206	54.0833		9.94985	110.953
14609	Tue Mar 28 11:26:48 2017_x000D_	25.8286	21.401	144.06	2.51433	2	39.8129	74.9793	0	0	55.3732		24.8836	0
14610	Tue Mar 28 11:26:48 2017_x000D_	25.188	20.8741	141.691	2.47297	2	39.8129	74.9793	0	0	56.0469		0	0
14611	Tue Mar 28 11:26:48 2017_x000D_	25.188	20.8741	141.691	2.47297	2	39.8129	74.9793	0	0	56.0469		22.5949	0
14612	Tue Mar 28 11:26:48 2017_x000D_	24.6512	20.3458	137.551	2.40072	2	39.8129	74.9793	0	0	56.6983		20.4307	39.1231
14613	Tue Mar 28 11:26:48 2017_x000D_	24.117	19.9234	131.495	2.29503	2	41.1165	75.0155	0	0	57.6552		7.18284	0
14614	Tue Mar 28 11:26:48 2017_x000D_	24.0063	19.7111	129.3	2.25671	2	41.1165	75.0155	0	0	57.8907		25.0527	0
14615	Tue Mar 28 11:26:48 2017_x000D_	23.465	19.0752	126.964	2.21594	2	41.1165	75.0155	0	0	58.6591		11.5998	0
14616	Tue Mar 28 11:26:48 2017_x000D_	23.2462	18.7564	125.271	2.18638	2	41.1165	75.0155	0	0	59.0291		7.1936	6.51849
14617	Tue Mar 28 11:26:48 2017_x000D_	23.1353	18.5438	122.844	2.14404	2	41.3337	75.0215	0	0	59.3373		23.2139	0
14618	Tue Mar 28 11:26:48 2017_x000D_	22.6973	17.9059	122.845	2.14405	2	41.3337	75.0215	0	0	60.0792		11.6074	0
14619	Tue Mar 28 11:26:48 2017_x000D_	22.4782	17.587	124.476	2.17252	2	41.3337	75.0215	0	0	60.4504		10.2057	0
14620	Tue Mar 28 11:26:48 2017_x000D_	22.3633	17.2668	125.266	2.1863	2	41.3337	75.0215	0	0	60.7905		20.6172	72.1285
14621	Tue Mar 28 11:26:48 2017_x000D_	21.928	16.735	126.958	2.21583	2	43.7332	74.8699	0	0	62.0897		6.42324	0
14622	Tue Mar 28 11:26:48 2017_x000D_	21.9212	16.521	126.953	2.21576	2	43.7332	74.8699	0	0	62.2925		18.1973	0
14623	Tue Mar 28 11:26:48 2017_x000D_	21.4889	16.0955	126.957	2.21581	2	43.7332	74.8699	0	0	62.843		7.2313	0
14624	Tue Mar 28 11:26:48 2017_x000D_	21.3772	15.8819	129.286	2.25647	2	43.7332	74.8699	0	0	63.0823		16.1496	0
14625	Tue Mar 28 11:26:48 2017_x000D_	21.049	15.4552	131.472	2.29462	2	43.7332	74.8699	0	0	63.5978		7.13085	13.034
14626	Tue Mar 28 11:26:48 2017_x000D_	20.8361	15.3495	133.383	2.32797	2	44.1675	74.8819	0	0	63.9411		16.1646	0
14627	Tue Mar 28 11:26:48 2017_x000D_	20.5076	14.9224	135.442	2.36392	2	44.1675	74.8819	0	0	64.4588		0	0
14628	Tue Mar 28 11:26:49 2017_x000D_	20.5076	14.9224	135.442	2.36392	2	44.1675	74.8819	0	0	64.4588		16.1609	0
14629	Tue Mar 28 11:26:49 2017_x000D_	20.1793	14.4953	133.379	2.3279	2	44.1675	74.8819	0	0	64.9767		9.12617	47.7011
14630	Tue Mar 28 11:26:49 2017_x000D_	19.9626	14.2818	133.379	2.3279	2	45.708	74.4881	345.308	6.02676	65.48		9.13255	0
14631	Tue Mar 28 11:26:49 2017_x000D_	19.7457	14.0682	133.379	2.32791	2	45.708	74.4881	345.308	6.02676	65.7617		7.24332	0
14632	Tue Mar 28 11:26:49 2017_x000D_	19.6339	13.8542	131.169	2.28932	2	45.708	74.4881	345.308	6.02676	66.0025		11.5897	0
14633	Tue Mar 28 11:26:49 2017_x000D_	19.3118	13.6409	133.38	2.32792	2	45.708	74.4881	345.308	6.02676	66.326		7.25003	104.122
14634	Tue Mar 28 11:26:49 2017_x000D_	19.1999	13.4267	131.17	2.28935	2	48.6229	72.6041	315	5.49779	66.0884		13.7169	0
14635	Tue Mar 28 11:26:49 2017_x000D_	18.874	13.106	135.437	2.36382	2	48.6229	72.6041	315	5.49779	66.5208		4.57366	0
14636	Tue Mar 28 11:26:49 2017_x000D_	18.7655	12.9989	131.172	2.28938	2	48.6229	72.6041	315	5.49779	66.6652		7.26496	0
14637	Tue Mar 28 11:26:49 2017_x000D_	18.6531	12.7844	133.376	2.32786	2	48.6229	72.6041	315	5.49779	66.9073		11.613	42.2011
14638	Tue Mar 28 11:26:49 2017_x000D_	18.3304	12.5706	135.437	2.36382	2	49.7497	71.762	315.751	5.5109	67.0134		4.56735	0
14639	Tue Mar 28 11:26:49 2017_x000D_	18.2219	12.4638	135.437	2.36382	2	49.7497	71.762	315.751	5.5109	67.1586		20.7892	0
14640	Tue Mar 28 11:26:49 2017_x000D_	17.7828	11.9277	141.603	2.47144	2	49.7497	71.762	315.751	5.5109	67.8382		4.58225	0
14641	Tue Mar 28 11:26:49 2017_x000D_	17.6738	11.8207	145.661	2.54227	2	49.7497	71.762	315.751	5.5109	67.984		3.21802	0
14642	Tue Mar 28 11:26:49 2017_x000D_	17.67	11.7135	156.056	2.72369	2	49.7497	71.762	315.751	5.5109	68.0803		3.16504	37.3156
14643	Tue Mar 28 11:26:49 2017_x000D_	17.7755	11.714	174.082	3.0383	2	50.6594	70.9137	315	5.49779	67.7197		7.18851	0
14644	Tue Mar 28 11:26:49 2017_x000D_	17.9898	11.8212	183.295	3.19911	2	50.6594	70.9137	315	5.49779	67.522		3.22062	0
14645	Tue Mar 28 11:26:49 2017_x000D_	17.9864	11.7139	192.434	3.35861	2	50.6594	70.9137	315	5.49779	67.6176		7.02314	0
14646	Tue Mar 28 11:26:49 2017_x000D_	18.194	11.6057	209.033	3.64832	2	50.6594	70.9137	315	5.49779	67.6124		4.45453	27.9867
14647	Tue Mar 28 11:26:49 2017_x000D_	18.2959	11.4977	218.341	3.81077	2	51.3417	70.2775	284.692	4.96881	67.4321		3.24717	0
14648	Tue Mar 28 11:26:49 2017_x000D_	18.293	11.3895	236.77	4.13242	2	51.3417	70.2775	284.692	4.96881	67.5279		4.43551	0
14649	Tue Mar 28 11:26:49 2017_x000D_	18.1916	11.4971	245.551	4.28568	2	51.3417	70.2775	284.692	4.96881	67.4838		3.25389	0
14650	Tue Mar 28 11:26:50 2017_x000D_	18.1879	11.3887	263.107	4.59209	2	51.3417	70.2775	284.692	4.96881	67.5801		3.21771	23.7435
14651	Tue Mar 28 11:26:50 2017_x000D_	18.1914	11.4959	269.114	4.69692	2	52.0137	69.8594	315	5.49779	67.4555		3.21418	0
14652	Tue Mar 28 11:26:50 2017_x000D_	18.1943	11.603	-73.7769	-1.28765	2	52.0137	69.8594	315	5.49779	67.3614		4.45042	0
14653	Tue Mar 28 11:26:50 2017_x000D_	18.0926	11.711	-70.2111	-1.22541	2	52.0137	69.8594	315	5.49779	67.3192		7.26749	0
14654	Tue Mar 28 11:26:50 2017_x000D_	18.2048	11.9257	-67.4979	-1.17806	2	52.0137	69.8594	315	5.49779	67.0772		9.16011	0
14655	Tue Mar 28 11:26:50 2017_x000D_	18.4223	12.14	-67.5016	-1.17812	2	52.0137	69.8594	315	5.49779	66.7826		20.5352	18.6599
14656	Tue Mar 28 11:26:50 2017_x000D_	18.654	12.7841	-67.5006	-1.17811	2	52.4686	69.4352	315	5.49779	65.9756		13.3744	0
14657	Tue Mar 28 11:26:50 2017_x000D_	18.7735	13.2136	-70.215	-1.22548	2	52.4686	69.4352	315	5.49779	65.5456		24.708	0
14658	Tue Mar 28 11:26:50 2017_x000D_	19.1136	13.9637	-73.7832	-1.28776	2	52.4686	69.4352	315	5.49779	64.7275		7.25686	0
14659	Tue Mar 28 11:26:50 2017_x000D_	19.2258	14.178	-76.547	-1.336	2	52.4686	69.4352	315	5.49779	64.486		22.5426	18.6621
14660	Tue Mar 28 11:26:50 2017_x000D_	19.2509	14.929	-82.5393	-1.44058	2	52.9236	69.011	315	5.49779	63.708		10.2506	0
14661	Tue Mar 28 11:26:50 2017_x000D_	19.3666	15.2505	-85.1684	-1.48647	2	52.9236	69.011	315	5.49779	63.374		9.64724	0
14662	Tue Mar 28 11:26:50 2017_x000D_	19.3772	15.5719	-85.3147	-1.48902	2	52.9236	69.011	315	5.49779	63.0959		22.8281	0
14663	Tue Mar 28 11:26:50 2017_x000D_	19.5069	16.3217	-88.112	-1.53784	2	52.9236	69.011	315	5.49779	62.3926		9.64125	38.4835
14664	Tue Mar 28 11:26:50 2017_x000D_	19.5175	16.6429	-88.112	-1.53784	2	53.6269	67.9382	293.147	5.11638	61.6008		22.5032	0
14665	Tue Mar 28 11:26:50 2017_x000D_	19.5422	17.3926	-88.112	-1.53784	2	53.6269	67.9382	293.147	5.11638	60.9641		12.85	0
14666	Tue Mar 28 11:26:50 2017_x000D_	19.5563	17.8207	-88.112	-1.53784	2	53.6269	67.9382	293.147	5.11638	60.6017		19.2675	0
14667	Tue Mar 28 11:26:50 2017_x000D_	19.5775	18.4626	-88.112	-1.53784	2	53.6269	67.9382	293.147	5.11638	60.0599		7.21535	0
14668	Tue Mar 28 11:26:50 2017_x000D_	19.6892	18.6756	-85.1692	-1.48648	2	53.6269	67.9382	293.147	5.11638	59.8212		13.1346	80.5933
14669	Tue Mar 28 11:26:50 2017_x000D_	19.5984	19.1039	-82.2436	-1.43542	2	55.2509	65.7982	284.692	4.96881	58.7491		16.0347	0
14670	Tue Mar 28 11:26:50 2017_x000D_	19.616	19.6381	-82.5331	-1.44047	2	55.2509	65.7982	284.692	4.96881	58.3147		10.2052	0
14671	Tue Mar 28 11:26:51 2017_x000D_	19.7314	19.9581	-85.1676	-1.48646	2	55.2509	65.7982	284.692	4.96881	57.9909		19.2344	0
14672	Tue Mar 28 11:26:51 2017_x000D_	19.7525	20.5989	-85.1668	-1.48644	2	55.2509	65.7982	284.692	4.96881	57.4727		10.1767	53.2306
14673	Tue Mar 28 11:26:51 2017_x000D_	19.8676	20.918	-82.5352	-1.44051	2	56.1925	64.2943	302.17	5.27386	56.5774		9.61716	0
14674	Tue Mar 28 11:26:51 2017_x000D_	19.8781	21.2384	-82.2433	-1.43542	2	56.1925	64.2943	302.17	5.27386	56.3254		19.2134	0
14675	Tue Mar 28 11:26:51 2017_x000D_	19.8992	21.8785	-82.2417	-1.43539	2	56.1925	64.2943	302.17	5.27386	55.8239		6.40244	0
14676	Tue Mar 28 11:26:51 2017_x000D_	19.9062	22.0918	-82.2411	-1.43538	2	56.1925	64.2943	302.17	5.27386	55.6574		20.3383	28.0059
14677	Tue Mar 28 11:26:51 2017_x000D_	20.1363	22.7295	-82.2447	-1.43544	2	56.8753	63.6577	289.478	5.05234	54.9988		12.7959	0
14678	Tue Mar 28 11:26:51 2017_x000D_	20.1503	23.1558	-82.2436	-1.43542	2	56.8753	63.6577	289.478	5.05234	54.6729		6.39345	0
14679	Tue Mar 28 11:26:51 2017_x000D_	20.1573	23.3688	-82.2431	-1.43541	2	56.8753	63.6577	289.478	5.05234	54.5106		12.7899	0
14680	Tue Mar 28 11:26:51 2017_x000D_	20.1713	23.7949	-82.2419	-1.43539	2	56.8753	63.6577	289.478	5.05234	54.187		20.3042	29.5279
14681	Tue Mar 28 11:26:51 2017_x000D_	20.4011	24.4315	-82.2455	-1.43545	2	57.3515	62.7963	315	5.49779	53.2653		19.1623	0
14682	Tue Mar 28 11:26:51 2017_x000D_	20.422	25.0699	-82.2439	-1.43543	2	57.3515	62.7963	315	5.49779	52.7927		6.38445	0
14683	Tue Mar 28 11:26:51 2017_x000D_	20.429	25.2826	-82.2433	-1.43542	2	57.3515	62.7963	315	5.49779	52.636		12.7688	0
14684	Tue Mar 28 11:26:51 2017_x000D_	20.4429	25.708	-82.2422	-1.4354	2	57.3515	62.7963	315	5.49779	52.3239		16.3239	0
14685	Tue Mar 28 11:26:51 2017_x000D_	20.5648	26.2383	-85.322	-1.48915	2	57.3515	62.7963	315	5.49779	51.8628		19.1322	23.8179
14686	Tue Mar 28 11:26:51 2017_x000D_	20.5856	26.8757	-85.3213	-1.48914	2	57.8172	62.1533	284.692	4.96881	51.2904		9.56909	0
14687	Tue Mar 28 11:26:51 2017_x000D_	20.596	27.1945	-85.1736	-1.48656	2	57.8172	62.1533	284.692	4.96881	51.064		6.37546	0
14688	Tue Mar 28 11:26:51 2017_x000D_	20.603	27.4069	-85.1733	-1.48655	2	57.8172	62.1533	284.692	4.96881	50.9137		7.15387	0
14689	Tue Mar 28 11:26:51 2017_x000D_	20.7141	27.6179	-82.2425	-1.4354	2	57.8172	62.1533	284.692	4.96881	50.6886		19.1112	20.8562
14690	Tue Mar 28 11:26:51 2017_x000D_	20.7349	28.2546	-82.2409	-1.43537	2	58.0659	61.5041	295	5.14872	49.9913		6.36936	0
14691	Tue Mar 28 11:26:51 2017_x000D_	20.7418	28.4668	-82.2403	-1.43536	2	58.0659	61.5041	295	5.14872	49.8453		13.179	0
14692	Tue Mar 28 11:26:52 2017_x000D_	20.86	28.8899	-85.1765	-1.48661	2	58.0659	61.5041	295	5.14872	49.4769		6.36337	0
14693	Tue Mar 28 11:26:52 2017_x000D_	20.8669	29.1019	-85.1762	-1.4866	2	58.0659	61.5041	295	5.14872	49.3322		9.5421	23.8239
14694	Tue Mar 28 11:26:52 2017_x000D_	20.8773	29.4198	-85.3233	-1.48917	2	58.5318	60.861	298.452	5.20896	49.0552		3.18763	0
14695	Tue Mar 28 11:26:52 2017_x000D_	20.8807	29.526	-85.1757	-1.4866	2	58.5318	60.861	298.452	5.20896	48.9846		6.36037	0
14696	Tue Mar 28 11:26:52 2017_x000D_	20.8876	29.7379	-85.1754	-1.48659	2	58.5318	60.861	298.452	5.20896	48.844		19.0749	0
14697	Tue Mar 28 11:26:52 2017_x000D_	20.9081	30.3734	-79.3379	-1.38471	2	58.5318	60.861	298.452	5.20896	48.4256		3.17854	0
14698	Tue Mar 28 11:26:52 2017_x000D_	20.9114	30.4793	-72.9386	-1.27302	2	58.5318	60.861	298.452	5.20896	48.3564		0.0108167	9.33733
14699	Tue Mar 28 11:26:52 2017_x000D_	20.9111	30.4791	-67.355	-1.17557	2	58.7594	60.6487	315	5.49779	48.4014		9.01906	0
14700	Tue Mar 28 11:26:52 2017_x000D_	20.6949	30.2702	-46.246	-0.807144	2	58.7594	60.6487	315	5.49779	48.7007		0.0127279	0
14701	Tue Mar 28 11:26:52 2017_x000D_	20.6946	30.2705	-37.9384	-0.66215	2	58.7594	60.6487	315	5.49779	48.7008		9.96571	0
14702	Tue Mar 28 11:26:52 2017_x000D_	20.3782	30.1693	-20.6762	-0.360868	2	58.7594	60.6487	315	5.49779	49.0113		0.0182483	50.2899
14703	Tue Mar 28 11:26:52 2017_x000D_	20.3781	30.1699	-7.8984	-0.137853	2	59.4847	59.1374	298.452	5.20896	48.6666		0.0234307	0
14704	Tue Mar 28 11:26:52 2017_x000D_	20.3786	30.1705	9.44709	0.164883	2	59.4847	59.1374	298.452	5.20896	48.6659		0	0
14705	Tue Mar 28 11:26:52 2017_x000D_	20.3786	30.1705	9.44709	0.164883	2	59.4847	59.1374	298.452	5.20896	48.6659		3.18861	0
14706	Tue Mar 28 11:26:52 2017_x000D_	20.3829	30.2767	25.2641	0.440942	2	59.4847	59.1374	298.452	5.20896	48.5993		6.27056	29.5454
14707	Tue Mar 28 11:26:52 2017_x000D_	20.5919	30.2739	38.502	0.671986	2	59.9612	58.2755	284.692	4.96881	48.3118		4.42086	0
14708	Tue Mar 28 11:26:52 2017_x000D_	20.6928	30.1665	42.639	0.744191	2	59.9612	58.2755	284.692	4.96881	48.2921		20.0442	0
14709	Tue Mar 28 11:26:52 2017_x000D_	21.0925	29.6311	48.9709	0.854704	2	59.9612	58.2755	284.692	4.96881	48.2833		11.2234	0
14710	Tue Mar 28 11:26:52 2017_x000D_	21.3981	29.4153	46.8098	0.816985	2	59.9612	58.2755	284.692	4.96881	48.1666		13.2352	18.6811
14711	Tue Mar 28 11:26:52 2017_x000D_	21.7	29.0936	42.6382	0.744177	2	60.4166	57.8508	289.478	5.05234	48.2281		26.4832	0
14712	Tue Mar 28 11:26:52 2017_x000D_	22.3041	28.4499	37.8671	0.660906	2	60.4166	57.8508	289.478	5.05234	48.135		11.2168	0
14713	Tue Mar 28 11:26:52 2017_x000D_	22.6095	28.2342	36.0781	0.629682	2	60.4166	57.8508	289.478	5.05234	48.0262		13.2332	0
14714	Tue Mar 28 11:26:53 2017_x000D_	22.9113	27.9125	31.9277	0.557243	2	60.4166	57.8508	289.478	5.05234	47.9891		20.8469	0
14715	Tue Mar 28 11:26:53 2017_x000D_	23.5253	27.5871	29.2896	0.5112	2	60.4166	57.8508	289.478	5.05234	47.7164		9.81606	105.111
14716	Tue Mar 28 11:26:53 2017_x000D_	23.8336	27.4775	25.2453	0.440614	2	60.5861	54.3512	289.478	5.05234	45.5296		27.7797	0
14717	Tue Mar 28 11:26:53 2017_x000D_	24.6518	27.0439	25.2446	0.440601	2	60.5861	54.3512	289.478	5.05234	45.1327		6.94096	0
14718	Tue Mar 28 11:26:53 2017_x000D_	24.8562	26.9355	22.4545	0.391905	2	60.5861	54.3512	289.478	5.05234	45.0361		26.5151	0
14719	Tue Mar 28 11:26:53 2017_x000D_	25.6772	26.6082	25.2453	0.440614	2	60.5861	54.3512	289.478	5.05234	44.5904		11.2035	0
14720	Tue Mar 28 11:26:53 2017_x000D_	25.9822	26.3927	26.5187	0.462839	2	60.5861	54.3512	289.478	5.05234	44.4872		9.79991	0
14721	Tue Mar 28 11:26:53 2017_x000D_	26.29	26.2833	22.4534	0.391886	2	60.5861	54.3512	289.478	5.05234	44.3174		9.81122	0
14722	Tue Mar 28 11:26:53 2017_x000D_	26.5982	26.1739	26.52	0.462862	2	60.5861	54.3512	289.478	5.05234	44.149		20.8012	0
14723	Tue Mar 28 11:26:53 2017_x000D_	27.2109	25.8493	29.2941	0.511278	2	60.5861	54.3512	289.478	5.05234	43.8892		8.80793	98.6143
14724	Tue Mar 28 11:26:53 2017_x000D_	27.4118	25.6352	29.2927	0.511254	2	60.745	51.0679	289.478	5.05234	41.9276		20.7892	0
14725	Tue Mar 28 11:26:53 2017_x000D_	28.0241	25.3107	31.9346	0.557363	2	60.745	51.0679	289.478	5.05234	41.6424		6.21635	0
14726	Tue Mar 28 11:26:53 2017_x000D_	28.2313	25.3085	31.9361	0.557389	2	60.745	51.0679	289.478	5.05234	41.4812		19.8916	0
14727	Tue Mar 28 11:26:53 2017_x000D_	28.7367	24.8793	33.5176	0.584993	2	60.745	51.0679	289.478	5.05234	41.3567		8.80369	0
14728	Tue Mar 28 11:26:53 2017_x000D_	28.9375	24.6653	33.5167	0.584977	2	60.745	51.0679	289.478	5.05234	41.3378		18.0648	19.7301
14729	Tue Mar 28 11:26:53 2017_x000D_	29.4457	24.3423	34.4416	0.60112	2	60.7768	50.411	289.478	5.05234	40.758		9.7866	0
14730	Tue Mar 28 11:26:53 2017_x000D_	29.7531	24.2331	33.5179	0.584998	2	60.7768	50.411	289.478	5.05234	40.5925		11.2793	0
14731	Tue Mar 28 11:26:53 2017_x000D_	29.9508	23.9133	36.0876	0.629848	2	60.7768	50.411	289.478	5.05234	40.6494		18.0505	0
14732	Tue Mar 28 11:26:53 2017_x000D_	30.4585	23.5904	31.9321	0.557321	2	60.7768	50.411	289.478	5.05234	40.4789		11.1735	19.7331
14733	Tue Mar 28 11:26:53 2017_x000D_	30.7627	23.3755	33.5158	0.584962	2	60.8086	49.754	289.478	5.05234	39.9823		20.7449	0
14734	Tue Mar 28 11:26:53 2017_x000D_	31.3737	23.0517	30.7921	0.537424	2	60.8086	49.754	289.478	5.05234	39.742		9.76845	0
14735	Tue Mar 28 11:26:54 2017_x000D_	31.6806	22.9429	31.9335	0.557345	2	60.8086	49.754	289.478	5.05234	39.5888		8.79302	0
14736	Tue Mar 28 11:26:54 2017_x000D_	31.8812	22.7292	31.9324	0.557326	2	60.8086	49.754	289.478	5.05234	39.587		22.3223	13.1584
14737	Tue Mar 28 11:26:54 2017_x000D_	32.4888	22.2997	31.9319	0.557316	2	60.8298	49.3159	289.478	5.05234	39.1547		12.729	0
14738	Tue Mar 28 11:26:54 2017_x000D_	32.8987	22.1901	29.2877	0.511167	2	60.8298	49.3159	289.478	5.05234	38.9353		8.78892	0
14739	Tue Mar 28 11:26:54 2017_x000D_	33.0991	21.9764	29.2864	0.511144	2	60.8298	49.3159	289.478	5.05234	38.9415		20.7193	0
14740	Tue Mar 28 11:26:54 2017_x000D_	33.7094	21.6531	31.9332	0.557339	2	60.8298	49.3159	289.478	5.05234	38.7395		8.78673	0
14741	Tue Mar 28 11:26:54 2017_x000D_	33.9098	21.4395	31.9322	0.557321	2	60.8298	49.3159	289.478	5.05234	38.7528		20.7033	0
14742	Tue Mar 28 11:26:54 2017_x000D_	34.5196	21.1164	29.2855	0.511128	2	60.8298	49.3159	289.478	5.05234	38.5673		11.1428	0
14743	Tue Mar 28 11:26:54 2017_x000D_	34.8229	20.902	27.9103	0.487126	2	60.8298	49.3159	289.478	5.05234	38.5189		16.603	0
14744	Tue Mar 28 11:26:54 2017_x000D_	35.3324	20.6859	29.2858	0.511134	2	60.8298	49.3159	289.478	5.05234	38.3379		11.1362	0
14745	Tue Mar 28 11:26:54 2017_x000D_	35.6355	20.4716	27.9102	0.487126	2	60.8298	49.3159	289.478	5.05234	38.2981		18.004	33.4165
14746	Tue Mar 28 11:26:54 2017_x000D_	36.142	20.1497	31.9333	0.557342	2	60.6655	48.2142	289.478	5.05234	37.2695		12.694	0
14747	Tue Mar 28 11:26:54 2017_x000D_	36.5508	20.0405	29.2864	0.511143	2	60.6655	48.2142	289.478	5.05234	37.0847		8.7762	0
14748	Tue Mar 28 11:26:54 2017_x000D_	36.7509	19.8271	29.285	0.51112	2	60.6655	48.2142	289.478	5.05234	37.1179		6.89386	0
14749	Tue Mar 28 11:26:54 2017_x000D_	36.954	19.7196	31.9343	0.557358	2	60.6655	48.2142	289.478	5.05234	37.0699		20.6616	14.5778
14750	Tue Mar 28 11:26:54 2017_x000D_	37.5626	19.3972	29.2853	0.511125	2	60.4694	47.7696	280.003	4.88698	36.4653		8.7762	0
14751	Tue Mar 28 11:26:54 2017_x000D_	37.7627	19.1838	29.284	0.511102	2	60.4694	47.7696	280.003	4.88698	36.5067		19.4475	0
14752	Tue Mar 28 11:26:54 2017_x000D_	38.3738	18.9675	29.2856	0.511131	2	60.4694	47.7696	280.003	4.88698	36.3012		8.77196	0
14753	Tue Mar 28 11:26:54 2017_x000D_	38.5738	18.7542	29.2843	0.511107	2	60.4694	47.7696	280.003	4.88698	36.3498		13.7623	46.0738
14754	Tue Mar 28 11:26:54 2017_x000D_	38.9792	18.5395	29.2844	0.51111	2	60.5436	46.2356	268.089	4.67904	35.1012		8.76977	0
14755	Tue Mar 28 11:26:54 2017_x000D_	39.1792	18.3263	29.2831	0.511086	2	60.5436	46.2356	268.089	4.67904	35.1478		6.16216	0
14756	Tue Mar 28 11:26:54 2017_x000D_	39.3846	18.3248	29.2847	0.511114	2	60.5436	46.2356	268.089	4.67904	35.0245		11.1104	0
14757	Tue Mar 28 11:26:55 2017_x000D_	39.687	18.111	27.9072	0.487072	2	60.5436	46.2356	268.089	4.67904	35.0142		3.08409	0
14758	Tue Mar 28 11:26:55 2017_x000D_	39.7898	18.1102	29.2848	0.511116	2	60.5436	46.2356	268.089	4.67904	34.9537		11.1079	66.0518
14759	Tue Mar 28 11:26:55 2017_x000D_	40.0921	17.8964	27.9072	0.487072	2	60.4321	44.0367	268.089	4.67904	33.1215		4.38707	0
14760	Tue Mar 28 11:26:55 2017_x000D_	40.1921	17.7897	26.4955	0.462433	2	60.4321	44.0367	268.089	4.67904	33.1446		9.2282	0
14761	Tue Mar 28 11:26:55 2017_x000D_	40.4997	17.7877	25.2157	0.440097	2	60.4321	44.0367	268.089	4.67904	32.9592		11.103	0
14762	Tue Mar 28 11:26:55 2017_x000D_	40.8018	17.5739	18.5419	0.323617	2	60.4321	44.0367	268.089	4.67904	32.9489		6.36838	39.9394
14763	Tue Mar 28 11:26:55 2017_x000D_	40.796	17.3617	0.376319	0.00656801	2	60.2783	42.7143	268.089	4.67904	31.9737		4.38219	0
14764	Tue Mar 28 11:26:55 2017_x000D_	40.6956	17.4678	-8.40014	-0.14661	2	60.2783	42.7143	268.089	4.67904	31.951		4.47175	0
14765	Tue Mar 28 11:26:55 2017_x000D_	40.5904	17.3622	-17.5825	-0.306872	2	60.2783	42.7143	268.089	4.67904	32.0989		4.3916	0
14766	Tue Mar 28 11:26:55 2017_x000D_	40.6903	17.2552	-26.7154	-0.466271	2	60.2783	42.7143	268.089	4.67904	32.1225		0.0234307	26.3557
14767	Tue Mar 28 11:26:55 2017_x000D_	40.6909	17.2547	-42.9262	-0.749203	2	60.3207	41.8368	268.676	4.68928	31.458		3.1632	0
14768	Tue Mar 28 11:26:55 2017_x000D_	40.6938	17.3601	-52.9534	-0.924211	2	60.3207	41.8368	268.676	4.68928	31.3739		8.93713	0
14769	Tue Mar 28 11:26:55 2017_x000D_	40.9047	17.5705	-65.4636	-1.14256	2	60.3207	41.8368	268.676	4.68928	31.0779		3.17519	0
14770	Tue Mar 28 11:26:55 2017_x000D_	40.9076	17.6763	-71.6717	-1.25091	2	60.3207	41.8368	268.676	4.68928	30.9935		8.94137	92.633
14771	Tue Mar 28 11:26:55 2017_x000D_	41.1184	17.887	-82.7804	-1.44479	2	60.6867	38.7708	277.871	4.84977	28.6191		13.016	0
14772	Tue Mar 28 11:26:55 2017_x000D_	41.0264	18.311	-85.6716	-1.49525	2	60.6867	38.7708	277.871	4.84977	28.3748		9.51888	0
14773	Tue Mar 28 11:26:55 2017_x000D_	41.0342	18.6282	-85.8167	-1.49778	2	60.6867	38.7708	277.871	4.84977	28.1415		25.6121	0
14774	Tue Mar 28 11:26:55 2017_x000D_	41.1574	19.473	-83.0647	-1.44975	2	60.6867	38.7708	277.871	4.84977	27.4554		12.6848	0
14775	Tue Mar 28 11:26:55 2017_x000D_	41.1678	19.8957	-83.0637	-1.44974	2	60.6867	38.7708	277.871	4.84977	27.1525		10.0446	66.3905
14776	Tue Mar 28 11:26:55 2017_x000D_	41.2779	20.2119	-79.9143	-1.39477	2	61.0105	36.5816	277.25	4.83893	25.6387		19.3013	0
14777	Tue Mar 28 11:26:55 2017_x000D_	41.3957	20.8444	-77.0985	-1.34562	2	61.0105	36.5816	277.25	4.83893	25.1476		9.49788	0
14778	Tue Mar 28 11:26:56 2017_x000D_	41.4035	21.1609	-77.6556	-1.35535	2	61.0105	36.5816	277.25	4.83893	24.9446		16.1739	0
14779	Tue Mar 28 11:26:56 2017_x000D_	41.5186	21.6876	-74.339	-1.29746	2	61.0105	36.5816	277.25	4.83893	24.5309		7.07611	46.185
14780	Tue Mar 28 11:26:56 2017_x000D_	41.626	21.8976	-71.6525	-1.25057	2	61.0849	35.0439	277.566	4.84445	23.4835		20.0381	0
14781	Tue Mar 28 11:26:56 2017_x000D_	41.8459	22.5283	-71.6528	-1.25058	2	61.0849	35.0439	277.566	4.84445	22.9517		6.32592	0
14782	Tue Mar 28 11:26:56 2017_x000D_	41.8511	22.7391	-71.6509	-1.25054	2	61.0849	35.0439	277.566	4.84445	22.833		13.0513	0
14783	Tue Mar 28 11:26:56 2017_x000D_	41.9634	23.1594	-69.0392	-1.20496	2	61.0849	35.0439	277.566	4.84445	22.5138		20.0134	32.9965
14784	Tue Mar 28 11:26:56 2017_x000D_	42.1831	23.7893	-69.0386	-1.20495	2	61.138	33.9453	272.31	4.75271	21.5042		11.366	0
14785	Tue Mar 28 11:26:56 2017_x000D_	42.3951	24.1033	-68.048	-1.18766	2	61.138	33.9453	272.31	4.75271	21.1698		17.0068	0
14786	Tue Mar 28 11:26:56 2017_x000D_	42.6119	24.6271	-69.0416	-1.205	2	61.138	33.9453	272.31	4.75271	20.7375		9.99052	0
14787	Tue Mar 28 11:26:56 2017_x000D_	42.7214	24.9416	-65.4186	-1.14177	2	61.138	33.9453	272.31	4.75271	20.4997		19.9813	26.4038
14788	Tue Mar 28 11:26:56 2017_x000D_	42.941	25.5704	-70.7747	-1.23525	2	61.1805	33.0662	274.082	4.78363	19.7197		9.96871	0
14789	Tue Mar 28 11:26:56 2017_x000D_	43.0503	25.8842	-69.0404	-1.20498	2	61.1805	33.0662	274.082	4.78363	19.5009		9.98683	0
14790	Tue Mar 28 11:26:56 2017_x000D_	43.16	26.1985	-70.7747	-1.23525	2	61.1805	33.0662	274.082	4.78363	19.2848		9.96305	0
14791	Tue Mar 28 11:26:56 2017_x000D_	43.2693	26.5121	-69.0398	-1.20497	2	61.1805	33.0662	274.082	4.78363	19.0727		23.9967	0
14792	Tue Mar 28 11:26:56 2017_x000D_	43.5927	27.2437	-70.7766	-1.23528	2	61.1805	33.0662	274.082	4.78363	18.5265		9.43761	27.0917
14793	Tue Mar 28 11:26:56 2017_x000D_	43.6001	27.5582	-71.6553	-1.25062	2	61.0053	32.1803	274.952	4.79882	18.0085		21.0781	0
14794	Tue Mar 28 11:26:56 2017_x000D_	43.9203	28.1836	-69.0401	-1.20498	2	61.0053	32.1803	274.952	4.79882	17.5462		9.9612	0
14795	Tue Mar 28 11:26:56 2017_x000D_	44.0297	28.4971	-70.7766	-1.23528	2	61.0053	32.1803	274.952	4.79882	17.3706		19.893	0
14796	Tue Mar 28 11:26:56 2017_x000D_	44.2481	29.1232	-70.7765	-1.23528	2	61.0053	32.1803	274.952	4.79882	17.0338		12.9632	19.8111
14797	Tue Mar 28 11:26:56 2017_x000D_	44.3595	29.5407	-68.0415	-1.18755	2	61.0372	31.5207	276.726	4.82978	16.7948		19.8663	0
14798	Tue Mar 28 11:26:56 2017_x000D_	44.5775	30.166	-68.0405	-1.18753	2	61.0372	31.5207	276.726	4.82978	16.5154		7.01313	0
14799	Tue Mar 28 11:26:57 2017_x000D_	44.6842	30.374	-70.7766	-1.23528	2	61.0372	31.5207	276.726	4.82978	16.3932		12.9443	0
14800	Tue Mar 28 11:26:57 2017_x000D_	44.7954	30.7909	-68.0395	-1.18751	2	61.0372	31.5207	276.726	4.82978	16.2582		21.0098	0
14801	Tue Mar 28 11:26:57 2017_x000D_	45.1149	31.4141	-70.7785	-1.23532	2	61.0372	31.5207	276.726	4.82978	15.9227		6.99294	9.20725
14802	Tue Mar 28 11:26:57 2017_x000D_	45.2211	31.6216	-68.0421	-1.18756	2	60.8301	31.2942	281.457	4.91235	15.6124		19.8189	0
14803	Tue Mar 28 11:26:57 2017_x000D_	45.4386	32.2454	-68.0411	-1.18754	2	60.8301	31.2942	281.457	4.91235	15.4209		9.39548	0
14804	Tue Mar 28 11:26:57 2017_x000D_	45.4458	32.5585	-69.0357	-1.2049	2	60.8301	31.2942	281.457	4.91235	15.4362		18.2051	0
14805	Tue Mar 28 11:26:57 2017_x000D_	45.7624	33.0762	-70.7805	-1.23535	2	60.8301	31.2942	281.457	4.91235	15.1727		9.38342	19.8141
14806	Tue Mar 28 11:26:57 2017_x000D_	45.7695	33.3889	-71.6619	-1.25074	2	60.862	30.6345	304.245	5.31008	15.3418		8.7654	0
14807	Tue Mar 28 11:26:57 2017_x000D_	45.9771	33.5945	-71.6659	-1.25081	2	60.862	30.6345	304.245	5.31008	15.1764		9.89184	0
14808	Tue Mar 28 11:26:57 2017_x000D_	46.0855	33.9059	-68.0405	-1.18753	2	60.862	30.6345	304.245	5.31008	15.1343		12.9021	0
14809	Tue Mar 28 11:26:57 2017_x000D_	46.1965	34.3214	-70.7805	-1.23535	2	60.862	30.6345	304.245	5.31008	15.1218		9.87003	84.3742
14810	Tue Mar 28 11:26:57 2017_x000D_	46.3047	34.6321	-69.0376	-1.20493	2	62.9177	28.7151	315	5.49779	17.6353		9.88815	0
14811	Tue Mar 28 11:26:57 2017_x000D_	46.4133	34.9433	-70.7805	-1.23535	2	62.9177	28.7151	315	5.49779	17.6405		9.8672	0
14812	Tue Mar 28 11:26:57 2017_x000D_	46.5215	35.2539	-69.037	-1.20492	2	62.9177	28.7151	315	5.49779	17.6519		11.2047	0
14813	Tue Mar 28 11:26:57 2017_x000D_	46.731	35.5631	-68.0398	-1.18752	2	62.9177	28.7151	315	5.49779	17.5757		6.24766	56.2565
14814	Tue Mar 28 11:26:57 2017_x000D_	46.7358	35.7713	-68.0375	-1.18748	2	64.2883	27.4353	315	5.49779	19.4314		3.11776	0
14815	Tue Mar 28 11:26:57 2017_x000D_	46.7381	35.8752	-69.0364	-1.20491	2	64.2883	27.4353	315	5.49779	19.4741		4.37846	0
14816	Tue Mar 28 11:26:57 2017_x000D_	46.8418	35.9779	-70.7824	-1.23539	2	64.2883	27.4353	315	5.49779	19.4257		12.8656	0
14817	Tue Mar 28 11:26:57 2017_x000D_	46.9522	36.3923	-68.0365	-1.18746	2	64.2883	27.4353	315	5.49779	19.5133		6.2354	0
14818	Tue Mar 28 11:26:57 2017_x000D_	46.9566	36.6001	-62.8416	-1.09679	2	64.2883	27.4353	315	5.49779	19.6056		11.1813	28.1325
14819	Tue Mar 28 11:26:57 2017_x000D_	47.1653	36.9089	-48.7217	-0.850355	2	64.9737	26.7953	315	5.49779	20.4798		4.36149	0
14820	Tue Mar 28 11:26:57 2017_x000D_	47.2686	37.0112	-44.6688	-0.779618	2	64.9737	26.7953	315	5.49779	20.441		11.1871	0
14821	Tue Mar 28 11:26:58 2017_x000D_	47.4772	37.3203	-26.171	-0.456769	2	64.9737	26.7953	315	5.49779	20.4182		6.06971	0
14822	Tue Mar 28 11:26:58 2017_x000D_	47.6795	37.3172	-20.7821	-0.362715	2	64.9737	26.7953	315	5.49779	20.2435		13.6635	23.943
14823	Tue Mar 28 11:26:58 2017_x000D_	48.088	37.5186	-7.78448	-0.135865	2	65.4414	26.1486	315	5.49779	20.7465		3.04233	0
14824	Tue Mar 28 11:26:58 2017_x000D_	48.1894	37.5171	-2.1192	-0.036987	2	65.4414	26.1486	315	5.49779	20.6609		6.06376	0
14825	Tue Mar 28 11:26:58 2017_x000D_	48.3915	37.5139	4.07796	0.0711739	2	65.4414	26.1486	315	5.49779	20.4907		12.5015	0
14826	Tue Mar 28 11:26:58 2017_x000D_	48.7933	37.4034	13.2091	0.230542	2	65.4414	26.1486	315	5.49779	20.0955		6.05491	18.7571
14827	Tue Mar 28 11:26:58 2017_x000D_	48.9951	37.3999	13.2101	0.23056	2	65.8984	25.7219	345.308	6.02676	20.545		24.9707	0
14828	Tue Mar 28 11:26:58 2017_x000D_	49.7975	37.1786	13.2093	0.230546	2	65.8984	25.7219	345.308	6.02676	19.7609		9.07024	0
14829	Tue Mar 28 11:26:58 2017_x000D_	50.0998	37.1736	12.6154	0.22018	2	65.8984	25.7219	345.308	6.02676	19.5125		12.4742	0
14830	Tue Mar 28 11:26:58 2017_x000D_	50.5006	37.0629	9.75352	0.170231	2	65.8984	25.7219	345.308	6.02676	19.1236		18.3839	0
14831	Tue Mar 28 11:26:58 2017_x000D_	51.1027	36.9489	6.84756	0.119512	2	65.8984	25.7219	345.308	6.02676	18.5731		9.57462	23.9454
14832	Tue Mar 28 11:26:58 2017_x000D_	51.4027	36.84	4.06488	0.0709455	2	66.3661	25.0751	315	5.49779	19.0346		9.05529	0
14833	Tue Mar 28 11:26:58 2017_x000D_	51.7045	36.8349	3.9103	0.0682477	2	66.3661	25.0751	315	5.49779	18.7951		18.1076	0
14834	Tue Mar 28 11:26:58 2017_x000D_	52.308	36.8246	-1.99045	-0.03474	2	66.3661	25.0751	315	5.49779	18.3216		12.0677	0
14835	Tue Mar 28 11:26:58 2017_x000D_	52.7102	36.8179	-1.99109	-0.034751	2	66.3661	25.0751	315	5.49779	18.0105		18.365	39.8816
14836	Tue Mar 28 11:26:58 2017_x000D_	53.3152	36.9113	-4.92405	-0.0859409	2	67.6833	24.8955	0	0	18.7302		12.0557	0
14837	Tue Mar 28 11:26:58 2017_x000D_	53.717	36.9045	-4.92532	-0.085963	2	67.6833	24.8955	0	0	18.4194		18.3511	0
14838	Tue Mar 28 11:26:58 2017_x000D_	54.3215	36.9981	-1.98726	-0.0346843	2	67.6833	24.8955	0	0	18.0281		12.0407	0
14839	Tue Mar 28 11:26:58 2017_x000D_	54.7228	36.9913	-1.9879	-0.0346953	2	67.6833	24.8955	0	0	17.728		18.0535	52.273
14840	Tue Mar 28 11:26:58 2017_x000D_	55.3245	36.9812	-1.98884	-0.0347118	2	69.4249	24.9494	8.05384	0.140566	18.5361		6.78072	0
14841	Tue Mar 28 11:26:58 2017_x000D_	55.5271	37.0814	0.969118	0.0169143	2	69.4249	24.9494	8.05384	0.140566	18.4482		12.0257	0
14842	Tue Mar 28 11:26:59 2017_x000D_	55.9279	37.0746	0.969088	0.0169138	2	69.4249	24.9494	8.05384	0.140566	18.1436		18.2927	0
14843	Tue Mar 28 11:26:59 2017_x000D_	56.527	36.9611	3.92338	0.0684759	2	69.4249	24.9494	8.05384	0.140566	17.6249		6.00687	32.6617
14844	Tue Mar 28 11:26:59 2017_x000D_	56.7272	36.9577	3.92364	0.0684805	2	70.5131	24.9831	0	0	18.2604		12.0137	0
14845	Tue Mar 28 11:26:59 2017_x000D_	57.1276	36.951	3.92427	0.0684914	2	70.5131	24.9831	0	0	17.9556		18.0086	0
14846	Tue Mar 28 11:26:59 2017_x000D_	57.7278	36.9408	3.92515	0.0685069	2	70.5131	24.9831	0	0	17.5057		11.9987	0
14847	Tue Mar 28 11:26:59 2017_x000D_	58.1277	36.9341	3.92573	0.0685168	2	70.5131	24.9831	0	0	17.2112		17.9906	0
14848	Tue Mar 28 11:26:59 2017_x000D_	58.7273	36.924	3.92666	0.0685332	2	70.5131	24.9831	0	0	16.7777		6.74374	26.8335
14849	Tue Mar 28 11:26:59 2017_x000D_	58.9251	36.8172	0.962918	0.0168061	2	71.3728	25.23	4.97241	0.086785	17.0061		11.9837	0
14850	Tue Mar 28 11:26:59 2017_x000D_	59.3245	36.8105	0.962882	0.0168055	2	71.3728	25.23	4.97241	0.086785	16.7114		17.9696	0
14851	Tue Mar 28 11:26:59 2017_x000D_	59.9234	36.8004	0.962884	0.0168055	2	71.3728	25.23	4.97241	0.086785	16.2777		8.97125	0
14852	Tue Mar 28 11:26:59 2017_x000D_	60.2224	36.7954	0.962914	0.016806	2	71.3728	25.23	4.97241	0.086785	16.0652		21.1769	20.5611
14853	Tue Mar 28 11:26:59 2017_x000D_	60.9189	36.6806	3.92393	0.0684854	2	72.0147	25.4702	6.24376	0.108974	15.7731		6.73909	0
14854	Tue Mar 28 11:26:59 2017_x000D_	61.1201	36.7805	6.87582	0.120006	2	72.0147	25.4702	6.24376	0.108974	15.704		21.1424	0
14855	Tue Mar 28 11:26:59 2017_x000D_	61.8154	36.6655	3.78433	0.066049	2	72.0147	25.4702	6.24376	0.108974	15.1447		8.96825	0
14856	Tue Mar 28 11:26:59 2017_x000D_	62.1143	36.6605	3.92579	0.0685179	2	72.0147	25.4702	6.24376	0.108974	14.9412		8.95326	14.5292
14857	Tue Mar 28 11:26:59 2017_x000D_	62.4127	36.6555	3.78519	0.0660641	2	72.439	25.7037	0	0	14.8482		17.9095	0
14858	Tue Mar 28 11:26:59 2017_x000D_	63.0096	36.6455	3.78599	0.0660781	2	72.439	25.7037	0	0	14.4443		9.47722	0
14859	Tue Mar 28 11:26:59 2017_x000D_	63.3064	36.5373	0.956722	0.0166979	2	72.439	25.7037	0	0	14.1694		5.96782	0
14860	Tue Mar 28 11:26:59 2017_x000D_	63.5053	36.534	0.956702	0.0166976	2	72.439	25.7037	0	0	14.0395		14.9031	9.20359
14861	Tue Mar 28 11:26:59 2017_x000D_	64.002	36.5257	0.956711	0.0166978	2	72.6457	25.9304	8.05384	0.140566	13.6738		5.96182	0
14862	Tue Mar 28 11:26:59 2017_x000D_	64.2007	36.5224	0.956753	0.0166985	2	72.6457	25.9304	8.05384	0.140566	13.5465		14.9031	0
14863	Tue Mar 28 11:27:00 2017_x000D_	64.6974	36.5141	0.956742	0.0166983	2	72.6457	25.9304	8.05384	0.140566	13.2359		5.95882	0
14864	Tue Mar 28 11:27:00 2017_x000D_	64.896	36.5108	0.956722	0.016698	2	72.6457	25.9304	8.05384	0.140566	13.115		8.92626	0
14865	Tue Mar 28 11:27:00 2017_x000D_	65.1935	36.5058	0.956754	0.0166985	2	72.6457	25.9304	8.05384	0.140566	12.9373		5.95582	0
14866	Tue Mar 28 11:27:00 2017_x000D_	65.392	36.5025	0.956691	0.0166974	2	72.6457	25.9304	0	0	12.8213		2.98244	0
14867	Tue Mar 28 11:27:00 2017_x000D_	65.4914	36.5008	0.956715	0.0166978	2	72.6457	25.9304	0	0	12.7639		14.8672	0
14868	Tue Mar 28 11:27:00 2017_x000D_	65.9869	36.4923	-4.69197	-0.0818904	2	72.6457	25.9304	0	0	12.4857		2.97655	0
14869	Tue Mar 28 11:27:00 2017_x000D_	66.0861	36.4904	-10.78	-0.188146	2	72.6457	25.9304	0	0	12.4315		0.027	62.6513
14870	Tue Mar 28 11:27:00 2017_x000D_	66.0861	36.4895	-29.0475	-0.506974	2	73.8208	24.204	0	0	14.5175		0.0108167	0
14871	Tue Mar 28 11:27:00 2017_x000D_	66.0864	36.4893	-36.9907	-0.645609	2	73.8208	24.204	0	0	14.5172		6.85311	0
14872	Tue Mar 28 11:27:00 2017_x000D_	65.9846	36.2848	-47.2938	-0.825432	2	73.8208	24.204	0	0	14.3997		0.0192094	0
14873	Tue Mar 28 11:27:00 2017_x000D_	65.9851	36.2844	-63.4076	-1.10667	2	73.8208	24.204	0	0	14.3991		0.018	39.6639
14874	Tue Mar 28 11:27:00 2017_x000D_	65.9857	36.2844	-75.5928	-1.31934	2	73.8864	22.8835	0	0	15.5565		2.99118	0
14875	Tue Mar 28 11:27:00 2017_x000D_	66.0854	36.2833	-89.1353	-1.5557	2	73.8864	22.8835	0	0	15.5052		6.18979	0
14876	Tue Mar 28 11:27:00 2017_x000D_	66.0887	36.4896	259.967	4.53727	2	73.8864	22.8835	0	0	15.6822		3.09937	0
14877	Tue Mar 28 11:27:00 2017_x000D_	66.0903	36.5929	253.958	4.4324	2	73.8864	22.8835	0	0	15.7711		6.87654	0
14878	Tue Mar 28 11:27:00 2017_x000D_	65.9942	36.801	243.87	4.25634	2	73.8864	22.8835	0	0	15.9995		8.58815	40.0885
14879	Tue Mar 28 11:27:00 2017_x000D_	65.799	37.0104	238.963	4.17069	2	73.7343	21.5559	328.659	5.73619	17.3727		19.4671	0
14880	Tue Mar 28 11:27:00 2017_x000D_	65.6101	37.6312	238.963	4.17069	2	73.7343	21.5559	328.659	5.73619	18.0116		12.8714	0
14881	Tue Mar 28 11:27:00 2017_x000D_	65.3174	37.9449	242.739	4.23659	2	73.7343	21.5559	328.659	5.73619	18.424		20.5701	0
14882	Tue Mar 28 11:27:00 2017_x000D_	65.0295	38.5672	245.172	4.27906	2	73.7343	21.5559	328.659	5.73619	19.1091		9.72451	19.8394
14883	Tue Mar 28 11:27:00 2017_x000D_	64.9351	38.8773	248.809	4.34253	2	73.7671	20.8954	328.659	5.73619	20.0338		8.58171	0
14884	Tue Mar 28 11:27:00 2017_x000D_	64.74	39.0865	248.81	4.34255	2	73.7671	20.8954	328.659	5.73619	20.3077		12.6989	0
14885	Tue Mar 28 11:27:01 2017_x000D_	64.6472	39.4995	251.346	4.38681	2	73.7671	20.8954	328.659	5.73619	20.7192		19.4444	0
14886	Tue Mar 28 11:27:01 2017_x000D_	64.4586	40.1196	256.661	4.47957	2	73.7671	20.8954	328.659	5.73619	21.3593		6.16575	19.8454
14887	Tue Mar 28 11:27:01 2017_x000D_	64.4618	40.3251	256.66	4.47956	2	73.7999	20.2347	335.039	5.84754	22.1546		19.4415	0
14888	Tue Mar 28 11:27:01 2017_x000D_	64.2732	40.9451	256.66	4.47957	2	73.7999	20.2347	335.039	5.84754	22.7965		13.7045	0
14889	Tue Mar 28 11:27:01 2017_x000D_	64.0814	41.3597	256.662	4.47959	2	73.7999	20.2347	335.039	5.84754	23.2533		18.4793	0
14890	Tue Mar 28 11:27:01 2017_x000D_	64.0912	41.9756	256.66	4.47956	2	73.7999	20.2347	335.039	5.84754	23.8102		11.0022	0
14891	Tue Mar 28 11:27:01 2017_x000D_	63.8978	42.2872	257.346	4.49154	2	73.7999	20.2347	335.039	5.84754	24.1736		19.4283	112.5
14892	Tue Mar 28 11:27:01 2017_x000D_	63.7094	42.9068	257.347	4.49155	2	73.9857	16.4893	0	0	28.3458		9.23517	0
14893	Tue Mar 28 11:27:01 2017_x000D_	63.7143	43.2146	256.661	4.47958	2	73.9857	16.4893	0	0	28.6312		9.70841	0
14894	Tue Mar 28 11:27:01 2017_x000D_	63.6201	43.5242	254.765	4.44649	2	73.9857	16.4893	0	0	28.954		19.4217	0
14895	Tue Mar 28 11:27:01 2017_x000D_	63.4318	44.1436	253.081	4.41709	2	73.9857	16.4893	0	0	29.5997		9.70554	66.2164
14896	Tue Mar 28 11:27:01 2017_x000D_	63.3376	44.4531	251.342	4.38674	2	74.0951	14.2848	0	0	32.0289		12.6612	0
14897	Tue Mar 28 11:27:01 2017_x000D_	63.2452	44.8649	253.963	4.4325	2	74.0951	14.2848	0	0	32.4478		19.4045	0
14898	Tue Mar 28 11:27:01 2017_x000D_	63.0569	45.4837	253.963	4.4325	2	74.0951	14.2848	0	0	33.094		9.69319	0
14899	Tue Mar 28 11:27:01 2017_x000D_	62.9628	45.7928	257.348	4.49158	2	74.0951	14.2848	0	0	33.4168		23.3254	101.642
14900	Tue Mar 28 11:27:01 2017_x000D_	62.6773	46.516	253.964	4.43252	2	74.9129	10.9969	351.662	6.13766	37.5675		9.20822	0
14901	Tue Mar 28 11:27:01 2017_x000D_	62.6823	46.8229	254.766	4.4465	2	74.9129	10.9969	351.662	6.13766	37.8562		9.70092	0
14902	Tue Mar 28 11:27:01 2017_x000D_	62.5883	47.1323	251.34	4.38672	2	74.9129	10.9969	351.662	6.13766	38.1794		19.3826	0
14903	Tue Mar 28 11:27:01 2017_x000D_	62.4002	47.7504	251.34	4.38671	2	74.9129	10.9969	351.662	6.13766	38.8251		12.643	0
14904	Tue Mar 28 11:27:01 2017_x000D_	62.3079	48.1616	253.963	4.43249	2	74.9129	10.9969	351.662	6.13766	39.2441		19.3723	86.5501
14905	Tue Mar 28 11:27:01 2017_x000D_	62.12	48.7794	253.963	4.4325	2	75.2734	8.13451	0	0	42.7202		13.6668	0
14906	Tue Mar 28 11:27:02 2017_x000D_	61.9286	49.1928	253.964	4.43251	2	75.2734	8.13451	0	0	43.1725		19.3657	0
14907	Tue Mar 28 11:27:02 2017_x000D_	61.7408	49.8104	253.964	4.43251	2	75.2734	8.13451	0	0	43.8179		9.18732	0
14908	Tue Mar 28 11:27:02 2017_x000D_	61.746	50.1166	254.766	4.44651	2	75.2734	8.13451	0	0	44.1077		10.9857	47.0009
14909	Tue Mar 28 11:27:02 2017_x000D_	61.553	50.4278	253.964	4.43252	2	75.5682	6.5958	0	0	46.0181		19.357	0
14910	Tue Mar 28 11:27:02 2017_x000D_	61.3652	51.0451	253.965	4.43252	2	75.5682	6.5958	0	0	46.6633		9.18133	0
14911	Tue Mar 28 11:27:02 2017_x000D_	61.3704	51.3511	254.767	4.44652	2	75.5682	6.5958	0	0	46.9533		10.9815	0
14912	Tue Mar 28 11:27:02 2017_x000D_	61.1775	51.6622	253.965	4.43252	2	75.5682	6.5958	0	0	47.3083		19.3447	33.1701
14913	Tue Mar 28 11:27:02 2017_x000D_	60.9898	52.2791	253.965	4.43252	2	75.6232	5.4915	0	0	49.0226		6.1179	0
14914	Tue Mar 28 11:27:02 2017_x000D_	60.9933	52.483	253.964	4.43251	2	75.6232	5.4915	0	0	49.2162		19.3381	0
14915	Tue Mar 28 11:27:02 2017_x000D_	60.8057	53.0997	253.964	4.43251	2	75.6232	5.4915	0	0	49.8608		12.6146	0
14916	Tue Mar 28 11:27:02 2017_x000D_	60.7137	53.51	251.337	4.38666	2	75.6232	5.4915	0	0	50.2799		12.6059	26.5437
14917	Tue Mar 28 11:27:02 2017_x000D_	60.6217	53.92	253.964	4.4325	2	75.6671	4.6078	350	6.10865	51.5563		8.56271	0
14918	Tue Mar 28 11:27:02 2017_x000D_	60.4271	54.1288	253.965	4.43253	2	75.6671	4.6078	350	6.10865	51.813		6.11495	0
14919	Tue Mar 28 11:27:02 2017_x000D_	60.4307	54.3326	253.964	4.43252	2	75.6671	4.6078	350	6.10865	52.0068		19.32	0
14920	Tue Mar 28 11:27:02 2017_x000D_	60.2432	54.9487	253.965	4.43252	2	75.6671	4.6078	350	6.10865	52.6508		6.11195	0
14921	Tue Mar 28 11:27:02 2017_x000D_	60.2468	55.1524	253.964	4.43251	2	75.6671	4.6078	350	6.10865	52.8445		16.4315	60.9351
14922	Tue Mar 28 11:27:02 2017_x000D_	60.0576	55.6664	254.768	4.44655	2	75.33	2.6048	306.432	5.34826	55.2158		3.05748	0
14923	Tue Mar 28 11:27:02 2017_x000D_	60.0594	55.7683	253.964	4.43251	2	75.33	2.6048	306.432	5.34826	55.3132		6.8118	0
14924	Tue Mar 28 11:27:02 2017_x000D_	59.9639	55.9743	256.671	4.47975	2	75.33	2.6048	306.432	5.34826	55.5376		12.5987	0
14925	Tue Mar 28 11:27:02 2017_x000D_	59.8721	56.3841	253.964	4.43251	2	75.33	2.6048	306.432	5.34826	55.9568		0	41.7209
14926	Tue Mar 28 11:27:02 2017_x000D_	59.8721	56.3841	253.964	4.43251	2	74.9597	1.26431	255.308	4.45597	57.1474		6.8118	0
14927	Tue Mar 28 11:27:03 2017_x000D_	59.7766	56.5901	256.671	4.47976	2	74.9597	1.26431	255.308	4.45597	57.3713		15.5581	0
14928	Tue Mar 28 11:27:03 2017_x000D_	59.6864	57.1008	265.457	4.63309	2	74.9597	1.26431	255.308	4.45597	57.8877		6.0939	0
14929	Tue Mar 28 11:27:03 2017_x000D_	59.6899	57.3039	-88.9844	-1.55307	2	74.9597	1.26431	255.308	4.45597	58.0827		4.28298	6.6442
14930	Tue Mar 28 11:27:03 2017_x000D_	59.5922	57.408	-74.5663	-1.30143	2	74.9707	1.04311	225	3.92699	58.4252		6.08767	0
14931	Tue Mar 28 11:27:03 2017_x000D_	59.5952	57.6109	-64.1055	-1.11885	2	74.9707	1.04311	225	3.92699	58.6201		10.8535	0
14932	Tue Mar 28 11:27:03 2017_x000D_	59.798	57.9105	-50.3916	-0.8795	2	74.9707	1.04311	225	3.92699	58.8567		6.1028	0
14933	Tue Mar 28 11:27:03 2017_x000D_	59.8013	58.1139	-42.4418	-0.740749	2	74.9707	1.04311	225	3.92699	59.0524		5.93313	0
14934	Tue Mar 28 11:27:03 2017_x000D_	59.999	58.1086	-34.5208	-0.602502	2	74.9707	1.04311	225	3.92699	58.9968		8.47493	14.5776
14935	Tue Mar 28 11:27:03 2017_x000D_	60.2003	58.3068	-21.8555	-0.381451	2	74.5455	0.807899	225	3.92699	59.2614		5.94205	0
14936	Tue Mar 28 11:27:03 2017_x000D_	60.3983	58.3016	-16.4072	-0.286359	2	74.5455	0.807899	225	3.92699	59.2087		10.7367	0
14937	Tue Mar 28 11:27:03 2017_x000D_	60.6984	58.4966	-10.0114	-0.174732	2	74.5455	0.807899	225	3.92699	59.3273		18.0278	0
14938	Tue Mar 28 11:27:03 2017_x000D_	61.2933	58.5815	-7.15237	-0.124832	2	74.5455	0.807899	225	3.92699	59.274		12.207	6.54637
14939	Tue Mar 28 11:27:03 2017_x000D_	61.6901	58.6716	-10.0113	-0.174731	2	74.7636	0.814903	225	3.92699	59.3154		23.8567	0
14940	Tue Mar 28 11:27:03 2017_x000D_	62.4814	58.7505	-12.8208	-0.223765	2	74.7636	0.814903	225	3.92699	59.2232		12.1924	0
14941	Tue Mar 28 11:27:03 2017_x000D_	62.8777	58.8406	-15.563	-0.271626	2	74.7636	0.814903	225	3.92699	59.2305		21.5208	0
14942	Tue Mar 28 11:27:03 2017_x000D_	63.5713	59.0237	-16.4145	-0.286486	2	74.7636	0.814903	225	3.92699	59.2751		12.1735	19.6393
14943	Tue Mar 28 11:27:03 2017_x000D_	63.967	59.1136	-19.1951	-0.335017	2	74.1093	0.793701	225	3.92699	59.1952		12.167	0
14944	Tue Mar 28 11:27:03 2017_x000D_	64.3625	59.2034	-21.8818	-0.381909	2	74.1093	0.793701	225	3.92699	59.2173		17.2577	0
14945	Tue Mar 28 11:27:03 2017_x000D_	64.8596	59.4929	-25.7157	-0.448824	2	74.1093	0.793701	225	3.92699	59.4235		9.31495	0
14946	Tue Mar 28 11:27:03 2017_x000D_	65.156	59.5854	-26.9434	-0.470251	2	74.1093	0.793701	225	3.92699	59.4695		22.473	0
14947	Tue Mar 28 11:27:03 2017_x000D_	65.8493	59.8691	-25.7191	-0.448883	2	74.1093	0.793701	225	3.92699	59.6501		8.40491	19.6423
14948	Tue Mar 28 11:27:03 2017_x000D_	66.0489	60.0657	-25.7157	-0.448824	2	73.4549	0.772507	225	3.92699	59.7539		18.6176	0
14949	Tue Mar 28 11:27:04 2017_x000D_	66.6413	60.2506	-25.7191	-0.448882	2	73.4549	0.772507	225	3.92699	59.8671		10.6401	0
14950	Tue Mar 28 11:27:04 2017_x000D_	66.9386	60.444	-24.4629	-0.426958	2	73.4549	0.772507	225	3.92699	60.0262		10.6493	0
14951	Tue Mar 28 11:27:04 2017_x000D_	67.2362	60.6375	-25.7157	-0.448824	2	73.4549	0.772507	225	3.92699	60.1871		15.8253	13.0959
14952	Tue Mar 28 11:27:04 2017_x000D_	67.7293	60.8249	-24.4622	-0.426945	2	73.0186	0.758301	225	3.92699	60.299		9.28542	0
14953	Tue Mar 28 11:27:04 2017_x000D_	68.0247	60.9173	-20.8087	-0.36318	2	73.0186	0.758301	225	3.92699	60.3659		10.6327	0
14954	Tue Mar 28 11:27:04 2017_x000D_	68.3219	61.1104	-21.8709	-0.38172	2	73.0186	0.758301	225	3.92699	60.5346		18.5578	0
14955	Tue Mar 28 11:27:04 2017_x000D_	68.9124	61.2947	-21.8728	-0.381752	2	73.0186	0.758301	225	3.92699	60.6755		10.6068	13.0959
14956	Tue Mar 28 11:27:04 2017_x000D_	69.2087	61.4876	-20.8045	-0.363107	2	72.5823	0.744102	225	3.92699	60.8371		18.535	0
14957	Tue Mar 28 11:27:04 2017_x000D_	69.7985	61.6716	-20.8059	-0.363131	2	72.5823	0.744102	225	3.92699	60.9911		12.0775	0
14958	Tue Mar 28 11:27:04 2017_x000D_	70.1911	61.7607	-18.2121	-0.317861	2	72.5823	0.744102	225	3.92699	61.0634		22.3092	0
14959	Tue Mar 28 11:27:04 2017_x000D_	70.8794	62.0422	-21.8742	-0.381777	2	72.5823	0.744102	225	3.92699	61.3217		6.55189	0
14960	Tue Mar 28 11:27:04 2017_x000D_	71.0761	62.1371	-19.1762	-0.334687	2	72.5823	0.744102	225	3.92699	61.4115		12.0508	6.54647
14961	Tue Mar 28 11:27:04 2017_x000D_	71.4679	62.2257	-21.876	-0.381807	2	72.3642	0.737	225	3.92699	61.4952		12.0505	0
14962	Tue Mar 28 11:27:04 2017_x000D_	71.8596	62.3147	-19.1795	-0.334745	2	72.3642	0.737	225	3.92699	61.5798		17.065	0
14963	Tue Mar 28 11:27:04 2017_x000D_	72.3509	62.6014	-20.8073	-0.363156	2	72.3642	0.737	225	3.92699	61.8644		9.23996	0
14964	Tue Mar 28 11:27:04 2017_x000D_	72.6449	62.6932	-19.1758	-0.334681	2	72.3642	0.737	225	3.92699	61.9568		19.5901	14.7863
14965	Tue Mar 28 11:27:04 2017_x000D_	73.2332	62.9766	-21.8746	-0.381783	2	71.9169	0.944	225	3.92699	62.0466		8.76116	0
14966	Tue Mar 28 11:27:04 2017_x000D_	73.5251	62.9676	-20.81	-0.363204	2	71.9169	0.944	225	3.92699	62.0444		19.5779	0
14967	Tue Mar 28 11:27:04 2017_x000D_	74.1129	63.2511	-18.2052	-0.31774	2	71.9169	0.944	225	3.92699	62.3458		9.21259	0
14968	Tue Mar 28 11:27:04 2017_x000D_	74.4061	63.3424	-21.8782	-0.381847	2	71.9169	0.944	225	3.92699	62.448		13.0314	6.54637
14969	Tue Mar 28 11:27:04 2017_x000D_	74.7974	63.531	-21.8771	-0.381827	2	71.6988	0.937004	225	3.92699	62.6706		11.9919	0
14970	Tue Mar 28 11:27:05 2017_x000D_	75.1873	63.6191	-24.4825	-0.427301	2	71.6988	0.937004	225	3.92699	62.7791		6.51425	0
14971	Tue Mar 28 11:27:05 2017_x000D_	75.3828	63.7136	-21.8789	-0.381859	2	71.6988	0.937004	225	3.92699	62.8846		13.0153	0
14972	Tue Mar 28 11:27:05 2017_x000D_	75.7736	63.902	-21.8778	-0.38184	2	71.6988	0.937004	225	3.92699	63.0967		6.50233	0
14973	Tue Mar 28 11:27:05 2017_x000D_	75.9689	63.996	-24.4818	-0.427287	2	71.6988	0.937004	225	3.92699	63.2034		11.9786	0
14974	Tue Mar 28 11:27:05 2017_x000D_	76.3583	64.0843	-21.8797	-0.381872	2	71.6988	0.937004	225	3.92699	63.319		6.50354	0
14975	Tue Mar 28 11:27:05 2017_x000D_	76.5535	64.1786	-19.1715	-0.334605	2	71.6988	0.937004	225	3.92699	63.4277		9.16803	0
14976	Tue Mar 28 11:27:05 2017_x000D_	76.8453	64.2694	-20.8087	-0.36318	2	71.6988	0.937004	225	3.92699	63.5412		6.49292	0
14977	Tue Mar 28 11:27:05 2017_x000D_	77.0403	64.3633	-23.326	-0.407115	2	71.6988	0.937004	225	3.92699	63.6508		10.501	0
14978	Tue Mar 28 11:27:05 2017_x000D_	77.3335	64.5545	-24.4839	-0.427325	2	71.6988	0.937004	225	3.92699	63.8665		6.48621	0
14979	Tue Mar 28 11:27:05 2017_x000D_	77.5283	64.6483	-26.9846	-0.47097	2	71.6988	0.937004	225	3.92699	63.9774		5.83236	0
14980	Tue Mar 28 11:27:05 2017_x000D_	77.7226	64.6417	-42.717	-0.745553	2	71.6988	0.937004	225	3.92699	63.9889		0.0127279	0
14981	Tue Mar 28 11:27:05 2017_x000D_	77.7229	64.6414	-50.7419	-0.885613	2	71.6988	0.937004	225	3.92699	63.9886		9.4062	20.8462
14982	Tue Mar 28 11:27:05 2017_x000D_	77.6236	64.344	-67.0437	-1.17013	2	71.0333	1.1369	225	3.92699	63.5497		3.00934	0
14983	Tue Mar 28 11:27:05 2017_x000D_	77.6251	64.4443	-78.3872	-1.36811	2	71.0333	1.1369	225	3.92699	63.6497		2.91721	0
14984	Tue Mar 28 11:27:05 2017_x000D_	77.7223	64.4415	-86.6148	-1.51171	2	71.0333	1.1369	225	3.92699	63.657		3.02729	0
14985	Tue Mar 28 11:27:05 2017_x000D_	77.7237	64.5424	256.395	4.47494	2	71.0333	1.1369	225	3.92699	63.7575		4.23535	0
14986	Tue Mar 28 11:27:05 2017_x000D_	77.6279	64.6461	242.612	4.23438	2	71.0333	1.1369	216	3.76991	63.8507		0	0
14987	Tue Mar 28 11:27:05 2017_x000D_	77.6279	64.6461	242.612	4.23438	2	71.0333	1.1369	216	3.76991	63.8507		12.4327	0
14988	Tue Mar 28 11:27:05 2017_x000D_	77.5351	65.05	232.885	4.06461	2	71.0333	1.1369	216	3.76991	64.243		12.673	0
14989	Tue Mar 28 11:27:05 2017_x000D_	77.2477	65.3596	232.517	4.05818	2	71.0333	1.1369	216	3.76991	64.5227		25.8085	0
14990	Tue Mar 28 11:27:05 2017_x000D_	76.7708	66.0756	232.885	4.06461	2	71.0333	1.1369	216	3.76991	65.1917		12.6666	0
14991	Tue Mar 28 11:27:05 2017_x000D_	76.4835	66.385	236.649	4.13031	2	71.0333	1.1369	175.5	3.06305	65.4753		23.3935	0
14992	Tue Mar 28 11:27:06 2017_x000D_	76.0055	67.0011	234.526	4.09326	2	71.0333	1.1369	175.5	3.06305	66.0516		13.443	0
14993	Tue Mar 28 11:27:06 2017_x000D_	75.8163	67.4073	238.89	4.16942	2	71.0333	1.1369	175.5	3.06305	66.4428		19.1851	0
14994	Tue Mar 28 11:27:06 2017_x000D_	75.4342	67.9201	240.318	4.19435	2	71.0333	1.1369	175.5	3.06305	66.928		6.72007	9.40728
14995	Tue Mar 28 11:27:06 2017_x000D_	75.3395	68.1231	242.614	4.23442	2	70.8042	1.35101	175.5	3.06305	66.9259		14.988	0
14996	Tue Mar 28 11:27:06 2017_x000D_	75.0533	68.5326	245.019	4.27639	2	70.8042	1.35101	175.5	3.06305	67.3158		16.1977	0
14997	Tue Mar 28 11:27:06 2017_x000D_	74.8652	69.0387	246.195	4.29692	2	70.8042	1.35101	175.5	3.06305	67.8094		6.72152	0
14998	Tue Mar 28 11:27:06 2017_x000D_	74.7706	69.2418	248.62	4.33923	2	70.8042	1.35101	175.5	3.06305	68.0066		19.0221	0
14999	Tue Mar 28 11:27:06 2017_x000D_	74.5837	69.8477	248.619	4.33922	2	70.8042	1.35101	135	2.35619	68.6009		8.44869	0
15000	Tue Mar 28 11:27:06 2017_x000D_	74.3921	70.0541	248.62	4.33924	2	70.8042	1.35101	135	2.35619	68.7967		19.0184	0
15001	Tue Mar 28 11:27:06 2017_x000D_	74.2053	70.6599	248.62	4.33923	2	70.8042	1.35101	135	2.35619	69.3923		8.44869	0
15002	Tue Mar 28 11:27:06 2017_x000D_	74.0137	70.8663	248.621	4.33925	2	70.8042	1.35101	135	2.35619	69.5893		8.98565	9.40263
15003	Tue Mar 28 11:27:06 2017_x000D_	74.0173	71.1658	247.53	4.32022	2	70.5752	1.565	135	2.35619	69.6859		9.50544	0
15004	Tue Mar 28 11:27:06 2017_x000D_	73.924	71.4686	246.195	4.29691	2	70.5752	1.565	135	2.35619	69.9838		17.5033	0
15005	Tue Mar 28 11:27:06 2017_x000D_	73.639	71.9777	247.531	4.32023	2	70.5752	1.565	135	2.35619	70.4793		12.3871	0
15006	Tue Mar 28 11:27:06 2017_x000D_	73.5469	72.3802	245.018	4.27636	2	70.5752	1.565	135	2.35619	70.8775		14.9789	0
15007	Tue Mar 28 11:27:06 2017_x000D_	73.2608	72.7894	247.531	4.32023	2	70.5752	1.565	135	2.35619	71.275		12.3806	6.54936
15008	Tue Mar 28 11:27:06 2017_x000D_	73.1688	73.1917	245.018	4.27636	2	70.357	1.55801	135	2.35619	71.6889		20.1457	0
15009	Tue Mar 28 11:27:06 2017_x000D_	72.8852	73.8004	242.612	4.23438	2	70.357	1.55801	135	2.35619	72.2866		6.70938	0
15010	Tue Mar 28 11:27:06 2017_x000D_	72.7907	74.0031	245.017	4.27636	2	70.357	1.55801	135	2.35619	72.486		20.139	0
15011	Tue Mar 28 11:27:06 2017_x000D_	72.5072	74.6116	242.612	4.23438	2	70.357	1.55801	135	2.35619	73.0852		8.44665	0
15012	Tue Mar 28 11:27:06 2017_x000D_	72.3157	74.818	242.612	4.23438	2	70.357	1.55801	135	2.35619	73.2862		9.49309	0
15013	Tue Mar 28 11:27:07 2017_x000D_	72.2225	75.1204	243.731	4.2539	2	70.357	1.55801	135	2.35619	73.586		17.4885	0
15014	Tue Mar 28 11:27:07 2017_x000D_	71.9378	75.6291	242.612	4.23438	2	70.357	1.55801	135	2.35619	74.088		8.44665	0
15015	Tue Mar 28 11:27:07 2017_x000D_	71.7463	75.8355	242.612	4.23439	2	70.357	1.55801	135	2.35619	74.2905		12.3617	9.40482
15016	Tue Mar 28 11:27:07 2017_x000D_	71.6545	76.2372	245.018	4.27637	2	70.1279	1.772	135	2.35619	74.4808		13.4175	0
15017	Tue Mar 28 11:27:07 2017_x000D_	71.4656	76.6426	245.018	4.27637	2	70.1279	1.772	135	2.35619	74.8825		10.8012	0
15018	Tue Mar 28 11:27:07 2017_x000D_	71.2754	76.9483	246.196	4.29694	2	70.1279	1.772	135	2.35619	75.1851		4.22874	0
15019	Tue Mar 28 11:27:07 2017_x000D_	71.1796	77.0517	242.612	4.23438	2	70.1279	1.772	135	2.35619	75.287		6.70539	0
15020	Tue Mar 28 11:27:07 2017_x000D_	71.0852	77.2543	245.019	4.27638	2	70.1279	1.772	135	2.35619	75.4884		5.96755	18.812
15021	Tue Mar 28 11:27:07 2017_x000D_	71.0879	77.4532	245.018	4.27637	2	69.6698	2.2002	135	2.35619	75.2664		9.49023	0
15022	Tue Mar 28 11:27:07 2017_x000D_	70.9947	77.7555	241.247	4.21055	2	69.6698	2.2002	135	2.35619	75.5669		4.2223	0
15023	Tue Mar 28 11:27:07 2017_x000D_	70.899	77.8587	240.315	4.19428	2	69.6698	2.2002	135	2.35619	75.6685		17.494	0
15024	Tue Mar 28 11:27:07 2017_x000D_	70.6141	78.3675	229.066	3.99795	2	69.6698	2.2002	135	2.35619	76.1732		0.0127279	0
15025	Tue Mar 28 11:27:07 2017_x000D_	70.6138	78.3678	221.37	3.86364	2	69.6698	2.2002	135	2.35619	76.1734		9.28882	0
15026	Tue Mar 28 11:27:07 2017_x000D_	70.903	78.2572	205.3	3.58316	2	69.6698	2.2002	135	2.35619	76.067		2.98207	0
15027	Tue Mar 28 11:27:07 2017_x000D_	70.9037	78.3566	195.831	3.41789	2	69.6698	2.2002	135	2.35619	76.1664		3.00354	0
15028	Tue Mar 28 11:27:07 2017_x000D_	70.9018	78.2565	176.638	3.08292	2	69.6698	2.2002	135	2.35619	76.0663		4.21351	9.40728
15029	Tue Mar 28 11:27:07 2017_x000D_	70.8061	78.3593	167.784	2.92839	2	69.4407	2.41431	180	3.14159	75.9573		0.0108167	0
15030	Tue Mar 28 11:27:07 2017_x000D_	70.8059	78.359	162.353	2.8336	2	69.4407	2.41431	180	3.14159	75.957		4.12626	0
15031	Tue Mar 28 11:27:07 2017_x000D_	70.7075	78.2629	153.589	2.68064	2	69.4407	2.41431	180	3.14159	75.8592		5.8118	0
15032	Tue Mar 28 11:27:07 2017_x000D_	70.5139	78.2699	137.848	2.4059	2	69.4407	2.41431	180	3.14159	75.8632		4.11782	0
15033	Tue Mar 28 11:27:07 2017_x000D_	70.4156	78.1741	133.799	2.33524	2	69.4407	2.41431	180	3.14159	75.7661		12.3578	68.1343
15034	Tue Mar 28 11:27:08 2017_x000D_	70.1205	77.8867	122.004	2.12936	2	67.4227	3.45631	151.548	2.64502	74.4793		12.2192	0
15035	Tue Mar 28 11:27:08 2017_x000D_	70.018	77.4925	119.602	2.08744	2	67.4227	3.45631	151.548	2.64502	74.0817		22.8405	0
15036	Tue Mar 28 11:27:08 2017_x000D_	69.5235	76.9136	122.003	2.12936	2	67.4227	3.45631	151.548	2.64502	73.4873		12.2412	0
15037	Tue Mar 28 11:27:08 2017_x000D_	69.4204	76.5188	124.285	2.16918	2	67.4227	3.45631	151.548	2.64502	73.0898		14.6643	44.3572
15038	Tue Mar 28 11:27:08 2017_x000D_	69.1227	76.1311	126.463	2.20719	2	66.0809	4.0774	165.308	2.88517	72.1179		22.8763	0
15039	Tue Mar 28 11:27:08 2017_x000D_	68.6273	75.5514	131.903	2.30214	2	66.0809	4.0774	165.308	2.88517	71.5193		10.6093	0
15040	Tue Mar 28 11:27:08 2017_x000D_	68.4278	75.2594	137.686	2.40308	2	66.0809	4.0774	165.308	2.88517	71.2207		18.789	0
15041	Tue Mar 28 11:27:08 2017_x000D_	68.0308	74.775	139.698	2.43818	2	66.0809	4.0774	165.308	2.88517	70.7245		9.22102	23.8991
15042	Tue Mar 28 11:27:08 2017_x000D_	67.7366	74.686	143.582	2.50599	2	65.4046	4.49841	135	2.35619	70.2263		20.721	0
15043	Tue Mar 28 11:27:08 2017_x000D_	67.2413	74.2046	147.399	2.5726	2	65.4046	4.49841	135	2.35619	69.7304		8.29515	0
15044	Tue Mar 28 11:27:08 2017_x000D_	67.0431	74.0118	147.397	2.57256	2	65.4046	4.49841	135	2.35619	69.5327		6.5222	0
15045	Tue Mar 28 11:27:08 2017_x000D_	66.8464	73.9192	149.725	2.61319	2	65.4046	4.49841	135	2.35619	69.4358		21.0871	54.2805
15046	Tue Mar 28 11:27:08 2017_x000D_	66.2543	73.5404	149.724	2.61317	2	63.6369	4.8844	180	3.14159	68.7059		13.0723	0
15047	Tue Mar 28 11:27:08 2017_x000D_	65.8602	73.3545	149.725	2.61319	2	63.6369	4.8844	180	3.14159	68.5062		6.54473	0
15048	Tue Mar 28 11:27:08 2017_x000D_	65.663	73.2612	147.401	2.57263	2	63.6369	4.8844	180	3.14159	68.4068		18.7748	0
15049	Tue Mar 28 11:27:08 2017_x000D_	65.1679	72.8784	145.83	2.54521	2	63.6369	4.8844	180	3.14159	68.0112		10.5782	0
15050	Tue Mar 28 11:27:08 2017_x000D_	64.8708	72.6885	147.399	2.5726	2	63.6369	4.8844	180	3.14159	67.8153		21.1513	79.0275
15051	Tue Mar 28 11:27:08 2017_x000D_	64.2768	72.3087	147.399	2.5726	2	61.0062	5.0211	180	3.14159	67.367		8.33339	0
15052	Tue Mar 28 11:27:08 2017_x000D_	64.0776	72.1151	147.397	2.57256	2	61.0062	5.0211	180	3.14159	67.1643		21.1786	0
15053	Tue Mar 28 11:27:08 2017_x000D_	63.4829	71.7347	147.397	2.57256	2	61.0062	5.0211	180	3.14159	66.7596		10.5922	0
15054	Tue Mar 28 11:27:08 2017_x000D_	63.1855	71.5444	145.83	2.54522	2	61.0062	5.0211	180	3.14159	66.559		8.34827	46.4664
15055	Tue Mar 28 11:27:08 2017_x000D_	62.9859	71.3505	145.829	2.54519	2	59.4669	5.1931	180	3.14159	66.2509		21.2161	0
15056	Tue Mar 28 11:27:09 2017_x000D_	62.3901	70.9695	145.829	2.5452	2	59.4669	5.1931	180	3.14159	65.8413		6.56899	0
15057	Tue Mar 28 11:27:09 2017_x000D_	62.1921	70.876	148.2	2.58659	2	59.4669	5.1931	180	3.14159	65.7394		14.7454	0
15058	Tue Mar 28 11:27:09 2017_x000D_	61.7938	70.588	145.83	2.54521	2	59.4669	5.1931	180	3.14159	65.4363		10.6322	13.1108
15059	Tue Mar 28 11:27:09 2017_x000D_	61.4952	70.3971	147.395	2.57252	2	59.0301	5.179	180	3.14159	65.2647		10.6246	0
15060	Tue Mar 28 11:27:09 2017_x000D_	61.1969	70.2062	145.831	2.54523	2	59.0301	5.179	180	3.14159	65.0633		14.7594	0
15061	Tue Mar 28 11:27:09 2017_x000D_	60.7981	69.9181	148.197	2.58653	2	59.0301	5.179	180	3.14159	64.7632		6.59567	0
15062	Tue Mar 28 11:27:09 2017_x000D_	60.5994	69.824	145.831	2.54524	2	59.0301	5.179	180	3.14159	64.664		14.7719	0
15063	Tue Mar 28 11:27:09 2017_x000D_	60.2003	69.5356	148.197	2.58653	2	59.0301	5.179	180	3.14159	64.3672		8.38442	33.5484
15064	Tue Mar 28 11:27:09 2017_x000D_	59.9997	69.341	148.195	2.58649	2	57.9274	5.36501	165.308	2.88517	64.0095		5.91631	0
15065	Tue Mar 28 11:27:09 2017_x000D_	59.8026	69.3476	148.199	2.58656	2	57.9274	5.36501	165.308	2.88517	64.0101		12.5978	0
15066	Tue Mar 28 11:27:09 2017_x000D_	59.5012	69.0552	147.393	2.57249	2	57.9274	5.36501	165.308	2.88517	63.7096		6.60124	0
15067	Tue Mar 28 11:27:09 2017_x000D_	59.3022	68.9613	149.707	2.61288	2	57.9274	5.36501	165.308	2.88517	63.6111		4.19848	41.3273
15068	Tue Mar 28 11:27:09 2017_x000D_	59.2019	68.8637	145.831	2.54523	2	56.6378	4.8806	180	3.14159	64.0345		6.60252	0
15069	Tue Mar 28 11:27:09 2017_x000D_	59.0029	68.7697	148.196	2.58651	2	56.6378	4.8806	180	3.14159	63.9329		8.40139	0
15070	Tue Mar 28 11:27:09 2017_x000D_	58.8019	68.5747	148.194	2.58647	2	56.6378	4.8806	180	3.14159	63.7309		13.2306	0
15071	Tue Mar 28 11:27:09 2017_x000D_	58.4031	68.3864	155.935	2.72159	2	56.6378	4.8806	180	3.14159	63.5303		8.39937	62.0119
15072	Tue Mar 28 11:27:09 2017_x000D_	58.202	68.1916	161.183	2.81318	2	54.7028	4.1536	192.335	3.35687	64.1335		4.27758	0
15073	Tue Mar 28 11:27:09 2017_x000D_	58.1051	68.2962	170.332	2.97285	2	54.7028	4.1536	192.335	3.35687	64.2328		6.59996	0
15074	Tue Mar 28 11:27:09 2017_x000D_	57.9061	68.2024	184.821	3.22574	2	54.7028	4.1536	192.335	3.35687	64.1289		5.92841	0
15075	Tue Mar 28 11:27:09 2017_x000D_	57.7086	68.2091	190.587	3.32637	2	54.7028	4.1536	192.335	3.35687	64.126		8.88517	33.3677
15076	Tue Mar 28 11:27:09 2017_x000D_	57.4126	68.2192	202.405	3.53262	2	53.6205	3.8972	180	3.14159	64.4337		2.95666	0
15077	Tue Mar 28 11:27:10 2017_x000D_	57.3141	68.2225	208.764	3.64361	2	53.6205	3.8972	180	3.14159	64.4313		6.68912	0
15078	Tue Mar 28 11:27:10 2017_x000D_	57.1187	68.3299	219.026	3.82272	2	53.6205	3.8972	180	3.14159	64.5276		10.9214	0
15079	Tue Mar 28 11:27:10 2017_x000D_	56.9267	68.6392	221.23	3.86119	2	53.6205	3.8972	180	3.14159	64.8264		19.2899	0
15080	Tue Mar 28 11:27:10 2017_x000D_	56.44	69.0594	223.03	3.89261	2	53.6205	3.8972	180	3.14159	65.2232		13.4115	6.56145
15081	Tue Mar 28 11:27:10 2017_x000D_	56.0481	69.2745	223.03	3.8926	2	53.4019	3.89011	180	3.14159	65.4379		12.8232	0
15082	Tue Mar 28 11:27:10 2017_x000D_	55.7569	69.5874	219.027	3.82274	2	53.4019	3.89011	180	3.14159	65.7395		19.3071	0
15083	Tue Mar 28 11:27:10 2017_x000D_	55.2697	70.0079	217.389	3.79415	2	53.4019	3.89011	180	3.14159	66.1442		10.9256	0
15084	Tue Mar 28 11:27:10 2017_x000D_	55.0776	70.3173	215.094	3.7541	2	53.4019	3.89011	180	3.14159	66.4483		12.3148	26.9763
15085	Tue Mar 28 11:27:10 2017_x000D_	54.6834	70.4318	212.665	3.7117	2	52.538	3.6406	180	3.14159	66.8256		19.3179	0
15086	Tue Mar 28 11:27:10 2017_x000D_	54.1959	70.8525	211.261	3.68719	2	52.538	3.6406	180	3.14159	67.2323		13.4278	0
15087	Tue Mar 28 11:27:10 2017_x000D_	53.8036	71.068	211.26	3.68719	2	52.538	3.6406	180	3.14159	67.4393		20.1516	0
15088	Tue Mar 28 11:27:10 2017_x000D_	53.2148	71.3913	208.777	3.64384	2	52.538	3.6406	180	3.14159	67.7541		6.71593	6.56435
15089	Tue Mar 28 11:27:10 2017_x000D_	53.0186	71.4991	211.26	3.68718	2	52.3193	3.63361	180	3.14159	67.8691		13.4412	0
15090	Tue Mar 28 11:27:10 2017_x000D_	52.6259	71.7148	211.26	3.68718	2	52.3193	3.63361	180	3.14159	68.0819		18.9516	0
15091	Tue Mar 28 11:27:10 2017_x000D_	52.0347	71.9374	211.258	3.68714	2	52.3193	3.63361	180	3.14159	68.3044		8.55862	0
15092	Tue Mar 28 11:27:10 2017_x000D_	51.8403	72.1462	211.259	3.68716	2	52.3193	3.63361	180	3.14159	68.5143		17.5603	0
15093	Tue Mar 28 11:27:10 2017_x000D_	51.3503	72.4664	210.106	3.66704	2	52.3193	3.63361	180	3.14159	68.8396		9.48912	33.3808
15094	Tue Mar 28 11:27:10 2017_x000D_	51.0543	72.5779	211.258	3.68715	2	51.2366	3.37701	180	3.14159	69.2011		10.8712	0
15095	Tue Mar 28 11:27:10 2017_x000D_	50.7607	72.7903	212.663	3.71167	2	51.2366	3.37701	180	3.14159	69.4149		15.0989	0
15096	Tue Mar 28 11:27:10 2017_x000D_	50.3697	73.1072	215.089	3.754	2	51.2366	3.37701	180	3.14159	69.7356		13.4613	0
15097	Tue Mar 28 11:27:10 2017_x000D_	49.9764	73.3232	215.088	3.75399	2	51.2366	3.37701	180	3.14159	69.9575		6.73197	0
15098	Tue Mar 28 11:27:11 2017_x000D_	49.7797	73.4312	212.663	3.71168	2	51.2366	3.37701	180	3.14159	70.0693		21.7689	0
15099	Tue Mar 28 11:27:11 2017_x000D_	49.1917	73.8564	212.664	3.71168	2	51.2366	3.37701	180	3.14159	70.509		6.73604	0
15100	Tue Mar 28 11:27:11 2017_x000D_	48.9949	73.9645	215.087	3.75398	2	51.2366	3.37701	180	3.14159	70.6231		21.7755	0
15101	Tue Mar 28 11:27:11 2017_x000D_	48.4067	74.3898	215.088	3.75399	2	51.2366	3.37701	180	3.14159	71.0692		10.8869	0
15102	Tue Mar 28 11:27:11 2017_x000D_	48.1126	74.6024	216.678	3.78175	2	51.2366	3.37701	180	3.14159	71.2939		17.6061	0
15103	Tue Mar 28 11:27:11 2017_x000D_	47.6213	74.9234	212.665	3.7117	2	51.2366	3.37701	180	3.14159	71.6377		13.4855	0
15104	Tue Mar 28 11:27:11 2017_x000D_	47.2273	75.1398	212.664	3.71169	2	51.2366	3.37701	180	3.14159	71.8747		17.1449	0
15105	Tue Mar 28 11:27:11 2017_x000D_	46.8379	75.5581	212.666	3.71172	2	51.2366	3.37701	180	3.14159	72.315		12.3882	0
15106	Tue Mar 28 11:27:11 2017_x000D_	46.4415	75.6738	215.087	3.75397	2	51.2366	3.37701	180	3.14159	72.4556		6.74945	0
15107	Tue Mar 28 11:27:11 2017_x000D_	46.2443	75.7821	212.664	3.71169	2	51.2366	3.37701	180	3.14159	72.577		20.2431	0
15108	Tue Mar 28 11:27:11 2017_x000D_	45.6529	76.107	215.085	3.75395	2	51.2366	3.37701	180	3.14159	72.944		8.57777	0
15109	Tue Mar 28 11:27:11 2017_x000D_	45.4581	76.3163	215.086	3.75396	2	51.2366	3.37701	180	3.14159	73.1678		6.75352	0
15110	Tue Mar 28 11:27:11 2017_x000D_	45.2608	76.4247	212.664	3.71169	2	51.2366	3.37701	180	3.14159	73.2917		17.6236	183.84
15111	Tue Mar 28 11:27:11 2017_x000D_	44.769	76.746	216.675	3.78169	2	45.1118	3.17941	180	3.14159	73.5674		9.53689	0
15112	Tue Mar 28 11:27:11 2017_x000D_	44.4716	76.8583	212.664	3.71168	2	45.1118	3.17941	180	3.14159	73.6817		15.1438	0
15113	Tue Mar 28 11:27:11 2017_x000D_	44.0794	77.1761	215.085	3.75394	2	45.1118	3.17941	180	3.14159	74.0039		8.58406	0
15114	Tue Mar 28 11:27:11 2017_x000D_	43.8844	77.3855	215.086	3.75396	2	45.1118	3.17941	180	3.14159	74.2162		6.76023	0
15115	Tue Mar 28 11:27:11 2017_x000D_	43.6869	77.494	212.665	3.71171	2	45.1118	3.17941	180	3.14159	74.3282		15.1481	6.56737
15116	Tue Mar 28 11:27:11 2017_x000D_	43.2946	77.8119	215.086	3.75396	2	44.893	3.1724	180	3.14159	74.6566		6.00433	0
15117	Tue Mar 28 11:27:11 2017_x000D_	43.0946	77.8195	215.085	3.75393	2	44.893	3.1724	180	3.14159	74.6688		8.58625	0
15118	Tue Mar 28 11:27:11 2017_x000D_	42.8996	78.029	215.085	3.75395	2	44.893	3.1724	180	3.14159	74.8831		6.76286	0
15119	Tue Mar 28 11:27:11 2017_x000D_	42.702	78.1375	212.665	3.71171	2	44.893	3.1724	180	3.14159	74.9971		15.1612	0
15120	Tue Mar 28 11:27:12 2017_x000D_	42.3093	78.4556	210.116	3.66722	2	44.893	3.1724	180	3.14159	75.3275		9.55198	0
15121	Tue Mar 28 11:27:12 2017_x000D_	42.0114	78.568	206.202	3.59891	2	44.893	3.1724	180	3.14159	75.4506		8.60262	0
15122	Tue Mar 28 11:27:12 2017_x000D_	41.8156	78.7775	193.568	3.3784	2	44.893	3.1724	180	3.14159	75.6677		6.01899	0
15123	Tue Mar 28 11:27:12 2017_x000D_	41.6151	78.7848	182.2	3.17999	2	44.893	3.1724	180	3.14159	75.6834		6.76786	26.2757
15124	Tue Mar 28 11:27:12 2017_x000D_	41.4172	78.8931	173.59	3.02971	2	44.0176	3.1441	180	3.14159	75.7936		4.24832	0
15125	Tue Mar 28 11:27:12 2017_x000D_	41.3145	78.7956	164.477	2.87066	2	44.0176	3.1441	180	3.14159	75.6998		12.367	0
15126	Tue Mar 28 11:27:12 2017_x000D_	40.9114	78.7093	148.87	2.59827	2	44.0176	3.1441	180	3.14159	75.629		3.00484	0
15127	Tue Mar 28 11:27:12 2017_x000D_	40.8113	78.7128	142.592	2.4887	2	44.0176	3.1441	180	3.14159	75.6367		10.8348	0
15128	Tue Mar 28 11:27:12 2017_x000D_	40.6038	78.4172	128.378	2.24061	2	44.0176	3.1441	180	3.14159	75.3505		6.74367	52.0328
15129	Tue Mar 28 11:27:12 2017_x000D_	40.4985	78.2186	122.888	2.1448	2	42.8618	4.4373	135	2.35619	73.8191		10.8316	0
15130	Tue Mar 28 11:27:12 2017_x000D_	40.2909	77.9232	111.629	1.9483	2	42.8618	4.4373	135	2.35619	73.5309		6.73572	0
15131	Tue Mar 28 11:27:12 2017_x000D_	40.1856	77.7249	108.927	1.90114	2	42.8618	4.4373	135	2.35619	73.3364		12.475	0
15132	Tue Mar 28 11:27:12 2017_x000D_	40.0748	77.3241	111.628	1.94828	2	42.8618	4.4373	135	2.35619	72.9401		25.8238	47.0579
15133	Tue Mar 28 11:27:12 2017_x000D_	39.7528	76.5258	114.242	1.99391	2	41.7163	5.5089	133.993	2.33862	71.044		13.5037	0
15134	Tue Mar 28 11:27:12 2017_x000D_	39.5416	76.1283	114.243	1.99392	2	41.7163	5.5089	133.993	2.33862	70.6529		22.0578	0
15135	Tue Mar 28 11:27:12 2017_x000D_	39.322	75.4266	120.482	2.10281	2	41.7163	5.5089	133.993	2.33862	69.9587		10.8793	0
15136	Tue Mar 28 11:27:12 2017_x000D_	39.1132	75.1301	121.901	2.12757	2	41.7163	5.5089	133.993	2.33862	69.6698		10.8613	42.6545
15137	Tue Mar 28 11:27:12 2017_x000D_	38.8062	74.9382	124.359	2.17048	2	40.7898	6.5874	118.217	2.06327	68.3796		19.1759	0
15138	Tue Mar 28 11:27:12 2017_x000D_	38.5891	74.337	124.354	2.17038	2	40.7898	6.5874	118.217	2.06327	67.7853		19.3538	0
15139	Tue Mar 28 11:27:12 2017_x000D_	38.173	73.844	130.584	2.27912	2	40.7898	6.5874	118.217	2.06327	67.3075		8.54351	0
15140	Tue Mar 28 11:27:12 2017_x000D_	37.9663	73.6481	130.585	2.27914	2	40.7898	6.5874	118.217	2.06327	67.1201		8.54569	33.3126
15141	Tue Mar 28 11:27:13 2017_x000D_	37.7595	73.4522	130.586	2.27916	2	40.0924	7.4515	135	2.35619	66.0419		10.9134	0
15142	Tue Mar 28 11:27:13 2017_x000D_	37.55	73.1548	132.419	2.31114	2	40.0924	7.4515	135	2.35619	65.7525		17.1082	0
15143	Tue Mar 28 11:27:13 2017_x000D_	37.1361	72.7625	132.42	2.31117	2	40.0924	7.4515	135	2.35619	65.3779		8.56047	0
15144	Tue Mar 28 11:27:13 2017_x000D_	36.929	72.5662	132.421	2.31118	2	40.0924	7.4515	135	2.35619	65.1915		17.698	0
15145	Tue Mar 28 11:27:13 2017_x000D_	36.6129	72.0681	128.348	2.2401	2	40.0924	7.4515	135	2.35619	64.7102		8.56895	99.9149
15146	Tue Mar 28 11:27:13 2017_x000D_	36.4056	71.8716	128.35	2.24013	2	38.0008	10.0433	135	2.35619	61.8489		19.4352	0
15147	Tue Mar 28 11:27:13 2017_x000D_	35.9879	71.3764	126.691	2.21118	2	38.0008	10.0433	135	2.35619	61.3661		10.9501	0
15148	Tue Mar 28 11:27:13 2017_x000D_	35.7777	71.078	128.35	2.24013	2	38.0008	10.0433	135	2.35619	61.0752		8.58374	0
15149	Tue Mar 28 11:27:13 2017_x000D_	35.5701	70.8811	128.351	2.24016	2	38.0008	10.0433	135	2.35619	60.8863		10.9602	70.7489
15150	Tue Mar 28 11:27:13 2017_x000D_	35.3596	70.5825	130.148	2.27152	2	36.3879	11.7638	133.993	2.33862	58.8277		17.7636	0
15151	Tue Mar 28 11:27:13 2017_x000D_	35.0421	70.0827	130.581	2.27908	2	36.3879	11.7638	133.993	2.33862	58.3344		6.8123	0
15152	Tue Mar 28 11:27:13 2017_x000D_	34.9355	69.8822	128.347	2.24008	2	36.3879	11.7638	133.993	2.33862	58.1365		17.1993	0
15153	Tue Mar 28 11:27:13 2017_x000D_	34.5195	69.4877	128.35	2.24013	2	36.3879	11.7638	133.993	2.33862	57.7541		8.60495	80.9956
15154	Tue Mar 28 11:27:13 2017_x000D_	34.3114	69.2903	128.351	2.24015	2	34.1288	13.2422	180	3.14159	56.0484		13.653	0
15155	Tue Mar 28 11:27:13 2017_x000D_	34.0975	68.8886	128.349	2.2401	2	34.1288	13.2422	180	3.14159	55.6464		8.61137	0
15156	Tue Mar 28 11:27:13 2017_x000D_	33.8892	68.6911	128.35	2.24013	2	34.1288	13.2422	180	3.14159	55.4494		13.6664	0
15157	Tue Mar 28 11:27:13 2017_x000D_	33.6751	68.289	128.347	2.24008	2	34.1288	13.2422	180	3.14159	55.0487		8.62191	77.2988
15158	Tue Mar 28 11:27:13 2017_x000D_	33.4666	68.0912	128.348	2.2401	2	31.8797	14.4994	165.308	2.88517	53.6153		0	0
15159	Tue Mar 28 11:27:13 2017_x000D_	33.4666	68.0912	128.348	2.2401	2	31.8797	14.4994	165.308	2.88517	53.6153		8.62191	0
15160	Tue Mar 28 11:27:13 2017_x000D_	33.2581	67.8934	128.35	2.24013	2	31.8797	14.4994	165.308	2.88517	53.4118		8.62822	0
15161	Tue Mar 28 11:27:13 2017_x000D_	33.0495	67.6954	128.351	2.24016	2	31.8797	14.4994	165.308	2.88517	53.2089		6.13747	0
15162	Tue Mar 28 11:27:13 2017_x000D_	33.0437	67.4909	128.347	2.24008	2	31.8797	14.4994	165.308	2.88517	53.0043		8.63246	47.831
15163	Tue Mar 28 11:27:14 2017_x000D_	32.835	67.2928	128.349	2.2401	2	30.5263	15.3422	153.963	2.68717	52.0019		4.3164	0
15164	Tue Mar 28 11:27:14 2017_x000D_	32.7305	67.1939	132.402	2.31085	2	30.5263	15.3422	153.963	2.68717	51.8985		4.31607	0
15165	Tue Mar 28 11:27:14 2017_x000D_	32.8347	67.2931	136.5	2.38238	2	30.5263	15.3422	153.963	2.68717	52.0022		3.04333	0
15166	Tue Mar 28 11:27:14 2017_x000D_	32.9361	67.2901	142.869	2.49353	2	30.5263	15.3422	153.963	2.68717	52.0038		3.07292	44.4085
15167	Tue Mar 28 11:27:14 2017_x000D_	32.9386	67.3925	148.663	2.59466	2	29.1829	15.9639	160.522	2.80164	51.5656		3.04908	0
15168	Tue Mar 28 11:27:14 2017_x000D_	33.0402	67.3898	160.411	2.79969	2	29.1829	15.9639	160.522	2.80164	51.5704		4.3164	0
15169	Tue Mar 28 11:27:14 2017_x000D_	32.9357	67.2909	164.167	2.86525	2	29.1829	15.9639	160.522	2.80164	51.464		4.29956	0
15170	Tue Mar 28 11:27:14 2017_x000D_	32.8315	67.1925	178.961	3.12345	2	29.1829	15.9639	160.522	2.80164	51.3584		0.00848528	28.2059
15171	Tue Mar 28 11:27:14 2017_x000D_	32.8317	67.1927	184.733	3.2242	2	28.4963	16.6062	172.469	3.01016	50.7719		4.32862	0
15172	Tue Mar 28 11:27:14 2017_x000D_	32.7337	67.2986	199.491	3.48177	2	28.4963	16.6062	172.469	3.01016	50.8692		4.31193	0
15173	Tue Mar 28 11:27:14 2017_x000D_	32.6295	67.1996	203.228	3.547	2	28.4963	16.6062	172.469	3.01016	50.7619		6.81981	0
15174	Tue Mar 28 11:27:14 2017_x000D_	32.4299	67.3084	214.002	3.73504	2	28.4963	16.6062	172.469	3.01016	50.8546		3.03752	105.234
15175	Tue Mar 28 11:27:14 2017_x000D_	32.3287	67.3116	220.65	3.85107	2	26.3973	19.4167	160.022	2.79291	48.2608		6.83442	0
15176	Tue Mar 28 11:27:14 2017_x000D_	32.1286	67.4205	222.899	3.89032	2	26.3973	19.4167	160.022	2.79291	48.3447		6.86481	0
15177	Tue Mar 28 11:27:14 2017_x000D_	32.033	67.6284	224.858	3.92452	2	26.3973	19.4167	160.022	2.79291	48.54		19.6171	0
15178	Tue Mar 28 11:27:14 2017_x000D_	31.5369	68.0544	222.899	3.89033	2	26.3973	19.4167	160.022	2.79291	48.9085		8.67075	0
15179	Tue Mar 28 11:27:14 2017_x000D_	31.3397	68.2657	222.899	3.89033	2	26.3973	19.4167	160.022	2.79291	49.0984		17.3498	68.5206
15180	Tue Mar 28 11:27:14 2017_x000D_	30.945	68.6884	218.25	3.80918	2	25.214	21.3703	141.302	2.46619	47.6639		11.0447	0
15181	Tue Mar 28 11:27:14 2017_x000D_	30.646	68.9032	216.507	3.77876	2	25.214	21.3703	141.302	2.46619	47.8423		17.8597	0
15182	Tue Mar 28 11:27:14 2017_x000D_	30.1465	69.2271	212.467	3.70825	2	25.214	21.3703	141.302	2.46619	48.1103		8.67499	0
15183	Tue Mar 28 11:27:14 2017_x000D_	29.9492	69.4385	212.468	3.70827	2	25.214	21.3703	141.302	2.46619	48.3009		9.16411	44.6301
15184	Tue Mar 28 11:27:15 2017_x000D_	29.6439	69.4487	211.055	3.68361	2	24.4983	22.6745	104.692	1.82722	47.0564		19.6298	0
15185	Tue Mar 28 11:27:15 2017_x000D_	29.1475	69.875	212.467	3.70825	2	24.4983	22.6745	104.692	1.82722	47.4289		13.6971	0
15186	Tue Mar 28 11:27:15 2017_x000D_	28.7465	70.0933	212.467	3.70825	2	24.4983	22.6745	104.692	1.82722	47.6087		15.3315	0
15187	Tue Mar 28 11:27:15 2017_x000D_	28.3486	70.414	214.905	3.75079	2	24.4983	22.6745	104.692	1.82722	47.8945		9.6805	0
15188	Tue Mar 28 11:27:15 2017_x000D_	28.0462	70.5266	214.005	3.73509	2	24.4983	22.6745	104.692	1.82722	47.9834		19.6513	42.5761
15189	Tue Mar 28 11:27:15 2017_x000D_	27.5492	70.9533	212.468	3.70827	2	23.5736	23.7511	122.456	2.13727	47.3693		11.058	0
15190	Tue Mar 28 11:27:15 2017_x000D_	27.2498	71.1683	214.006	3.73511	2	23.5736	23.7511	122.456	2.13727	47.5595		6.85333	0
15191	Tue Mar 28 11:27:15 2017_x000D_	27.0492	71.2776	216.504	3.77872	2	23.5736	23.7511	122.456	2.13727	47.6534		11.0688	0
15192	Tue Mar 28 11:27:15 2017_x000D_	26.7495	71.4928	214.904	3.75079	2	23.5736	23.7511	122.456	2.13727	47.8472		19.6533	113.187
15193	Tue Mar 28 11:27:15 2017_x000D_	26.2525	71.9196	216.505	3.77872	2	21.0386	26.5455	116.037	2.02522	45.6727		11.073	0
15194	Tue Mar 28 11:27:15 2017_x000D_	25.9527	72.1349	214.905	3.7508	2	21.0386	26.5455	116.037	2.02522	45.8535		17.8938	0
15195	Tue Mar 28 11:27:15 2017_x000D_	25.4523	72.4595	218.86	3.81982	2	21.0386	26.5455	116.037	2.02522	46.1257		11.0796	0
15196	Tue Mar 28 11:27:15 2017_x000D_	25.1523	72.6749	212.47	3.70831	2	21.0386	26.5455	116.037	2.02522	46.3125		22.1501	85.1076
15197	Tue Mar 28 11:27:15 2017_x000D_	24.5526	73.1056	212.471	3.70832	2	19.1902	28.6976	135	2.35619	44.7306		9.70156	0
15198	Tue Mar 28 11:27:15 2017_x000D_	24.2496	73.2186	216.503	3.77869	2	19.1902	28.6976	135	2.35619	44.8076		22.1609	0
15199	Tue Mar 28 11:27:15 2017_x000D_	23.6496	73.6495	216.503	3.77869	2	19.1902	28.6976	135	2.35619	45.1726		13.7443	0
15200	Tue Mar 28 11:27:15 2017_x000D_	23.2473	73.8687	216.502	3.77868	2	19.1902	28.6976	135	2.35619	45.3529		11.088	0
15201	Tue Mar 28 11:27:15 2017_x000D_	22.9471	74.0843	214.904	3.75077	2	19.1902	28.6976	135	2.35619	45.5419		17.9288	51.8883
15202	Tue Mar 28 11:27:15 2017_x000D_	22.4457	74.4095	214.006	3.73511	2	18.0376	29.9872	116.037	2.02522	44.6405		11.0946	0
15203	Tue Mar 28 11:27:15 2017_x000D_	22.1453	74.6252	212.471	3.70831	2	18.0376	29.9872	116.037	2.02522	44.8266		8.70043	0
15204	Tue Mar 28 11:27:15 2017_x000D_	21.9474	74.8372	212.472	3.70833	2	18.0376	29.9872	116.037	2.02522	45.0201		20.6404	0
15205	Tue Mar 28 11:27:16 2017_x000D_	21.3432	75.1663	209.911	3.66363	2	18.0376	29.9872	116.037	2.02522	45.2999		6.87751	33.2217
15206	Tue Mar 28 11:27:16 2017_x000D_	21.1419	75.276	212.471	3.70832	2	17.3423	30.8491	116.037	2.02522	44.5891		15.3873	0
15207	Tue Mar 28 11:27:16 2017_x000D_	20.7425	75.5978	214.903	3.75077	2	17.3423	30.8491	116.037	2.02522	44.8777		9.7321	0
15208	Tue Mar 28 11:27:16 2017_x000D_	20.4386	75.7113	214.005	3.7351	2	17.3423	30.8491	116.037	2.02522	44.9689		11.1054	0
15209	Tue Mar 28 11:27:16 2017_x000D_	20.1379	75.9272	212.471	3.70832	2	17.3423	30.8491	116.037	2.02522	45.1647		15.398	29.7148
15210	Tue Mar 28 11:27:16 2017_x000D_	19.7382	76.2492	214.903	3.75076	2	16.8659	31.7175	123.926	2.16291	44.6242		6.88685	0
15211	Tue Mar 28 11:27:16 2017_x000D_	19.5366	76.359	212.472	3.70833	2	16.8659	31.7175	123.926	2.16291	44.7213		15.4023	0
15212	Tue Mar 28 11:27:16 2017_x000D_	19.1368	76.6811	214.903	3.75076	2	16.8659	31.7175	123.926	2.16291	45.0209		9.74158	0
15213	Tue Mar 28 11:27:16 2017_x000D_	18.8326	76.7947	214.005	3.7351	2	16.8659	31.7175	123.926	2.16291	45.1201		15.4065	23.9571
15214	Tue Mar 28 11:27:16 2017_x000D_	18.4327	77.1169	216.5	3.77863	2	16.3992	32.3655	135	2.35619	44.7976		6.89499	0
15215	Tue Mar 28 11:27:16 2017_x000D_	18.2309	77.2269	214.006	3.7351	2	16.3992	32.3655	135	2.35619	44.8988		4.35972	0
15216	Tue Mar 28 11:27:16 2017_x000D_	18.1317	77.3331	214.902	3.75075	2	16.3992	32.3655	135	2.35619	45.001		9.74825	0
15217	Tue Mar 28 11:27:16 2017_x000D_	17.8273	77.4468	214.005	3.7351	2	16.3992	32.3655	135	2.35619	45.1039		8.7152	0
15218	Tue Mar 28 11:27:16 2017_x000D_	17.629	77.6591	214.006	3.73511	2	16.3992	32.3655	135	2.35619	45.3103		4.36177	72.7832
15219	Tue Mar 28 11:27:16 2017_x000D_	17.5297	77.7653	209.916	3.66373	2	16.2934	34.7893	114.768	2.00308	42.9938		13.7967	0
15220	Tue Mar 28 11:27:16 2017_x000D_	17.1259	77.9854	209.916	3.66372	2	16.2934	34.7893	114.768	2.00308	43.2041		4.36382	0
15221	Tue Mar 28 11:27:16 2017_x000D_	17.0265	78.0916	206.001	3.59539	2	16.2934	34.7893	114.768	2.00308	43.3085		3.0951	0
15222	Tue Mar 28 11:27:16 2017_x000D_	16.9234	78.0954	199.595	3.48358	2	16.2934	34.7893	114.768	2.00308	43.3107		0.00424264	54.3472
15223	Tue Mar 28 11:27:16 2017_x000D_	16.9233	78.0953	193.986	3.38569	2	16.6541	36.5646	79.9968	1.39621	41.5316		3.09499	0
15224	Tue Mar 28 11:27:16 2017_x000D_	16.8202	78.099	187.837	3.27837	2	16.6541	36.5646	79.9968	1.39621	41.5347		3.0616	0
15225	Tue Mar 28 11:27:16 2017_x000D_	16.8235	78.201	179.304	3.12945	2	16.6541	36.5646	79.9968	1.39621	41.6367		3.086	0
15226	Tue Mar 28 11:27:16 2017_x000D_	16.7207	78.2047	173.216	3.0232	2	16.6541	36.5646	79.9968	1.39621	41.6402		12.7196	46.6526
15227	Tue Mar 28 11:27:17 2017_x000D_	16.3058	78.1174	164.687	2.87433	2	16.8055	38.1123	76.9872	1.34368	40.0082		3.08589	0
15228	Tue Mar 28 11:27:17 2017_x000D_	16.203	78.121	158.262	2.7622	2	16.8055	38.1123	76.9872	1.34368	40.0132		6.87775	0
15229	Tue Mar 28 11:27:17 2017_x000D_	16.0931	77.9198	151.759	2.64869	2	16.8055	38.1123	76.9872	1.34368	39.8139		12.7202	0
15230	Tue Mar 28 11:27:17 2017_x000D_	15.6782	77.8324	141.309	2.4663	2	16.8055	38.1123	76.9872	1.34368	39.7361		6.88486	0
15231	Tue Mar 28 11:27:17 2017_x000D_	15.4692	77.7376	135.093	2.35781	2	16.8055	38.1123	76.9872	1.34368	39.6478		15.387	20.8015
15232	Tue Mar 28 11:27:17 2017_x000D_	15.1463	77.3391	124.187	2.16747	2	16.9953	38.7792	75.1387	1.31142	38.6042		6.88997	0
15233	Tue Mar 28 11:27:17 2017_x000D_	15.0361	77.1376	118.725	2.07215	2	16.9953	38.7792	75.1387	1.31142	38.4084		13.7586	0
15234	Tue Mar 28 11:27:17 2017_x000D_	14.8159	76.7353	113.389	1.97901	2	16.9953	38.7792	75.1387	1.31142	38.0186		6.89404	0
15235	Tue Mar 28 11:27:17 2017_x000D_	14.7056	76.5337	108.819	1.89925	2	16.9953	38.7792	75.1387	1.31142	37.8239		9.72963	27.1506
15236	Tue Mar 28 11:27:17 2017_x000D_	14.5918	76.23	106.855	1.86497	2	17.1755	39.6661	79.0736	1.38009	36.6551		22.4387	0
15237	Tue Mar 28 11:27:17 2017_x000D_	14.3599	75.5189	106.145	1.85259	2	17.1755	39.6661	79.0736	1.38009	35.9632		9.24289	0
15238	Tue Mar 28 11:27:17 2017_x000D_	14.3489	75.211	106.853	1.86494	2	17.1755	39.6661	79.0736	1.38009	35.6571		22.4634	0
15239	Tue Mar 28 11:27:17 2017_x000D_	14.1168	74.4991	106.144	1.85256	2	17.1755	39.6661	79.0736	1.38009	34.967		9.24889	26.4283
15240	Tue Mar 28 11:27:17 2017_x000D_	14.1058	74.191	106.851	1.86491	2	17.137	40.5462	76.9872	1.34368	33.7811		13.8178	0
15241	Tue Mar 28 11:27:17 2017_x000D_	13.8846	73.787	106.854	1.86496	2	17.137	40.5462	76.9872	1.34368	33.3995		18.7897	0
15242	Tue Mar 28 11:27:17 2017_x000D_	13.759	73.1734	109.642	1.91361	2	17.137	40.5462	76.9872	1.34368	32.8016		6.17799	0
15243	Tue Mar 28 11:27:17 2017_x000D_	13.7516	72.9676	109.64	1.91358	2	17.137	40.5462	76.9872	1.34368	32.5977		20.7616	0
15244	Tue Mar 28 11:27:17 2017_x000D_	13.4192	72.3606	112.347	1.96083	2	17.137	40.5462	76.9872	1.34368	32.0309		9.26698	20.7928
15245	Tue Mar 28 11:27:17 2017_x000D_	13.4081	72.0519	113.371	1.9787	2	17.3268	41.2128	79.0736	1.38009	31.0871		8.76918	0
15246	Tue Mar 28 11:27:17 2017_x000D_	13.1939	71.853	113.375	1.97877	2	17.3268	41.2128	79.0736	1.38009	30.9177		18.8297	0
15247	Tue Mar 28 11:27:17 2017_x000D_	13.068	71.2381	116.085	2.02606	2	17.3268	41.2128	79.0736	1.38009	30.3258		8.77751	0
15248	Tue Mar 28 11:27:18 2017_x000D_	12.8537	71.0389	116.088	2.02612	2	17.3268	41.2128	79.0736	1.38009	30.1597		19.6029	86.0046
15249	Tue Mar 28 11:27:18 2017_x000D_	12.6242	70.4271	116.086	2.02609	2	17.4201	44.0781	70.522	1.23084	26.7819		11.1986	0
15250	Tue Mar 28 11:27:18 2017_x000D_	12.4059	70.1243	114.959	2.00642	2	17.4201	44.0781	70.522	1.23084	26.5245		16.7103	0
15251	Tue Mar 28 11:27:18 2017_x000D_	12.1799	69.6152	116.088	2.02611	2	17.4201	44.0781	70.522	1.23084	26.0692		12.4013	0
15252	Tue Mar 28 11:27:18 2017_x000D_	12.1648	69.2021	116.082	2.02601	2	17.4201	44.0781	70.522	1.23084	25.6678		6.9436	46.2053
15253	Tue Mar 28 11:27:18 2017_x000D_	12.0538	68.999	113.372	1.97872	2	17.3527	45.6168	70.522	1.23084	23.9751		8.80075	0
15254	Tue Mar 28 11:27:18 2017_x000D_	11.839	68.7992	113.376	1.97878	2	17.3527	45.6168	70.522	1.23084	23.8291		18.8927	0
15255	Tue Mar 28 11:27:18 2017_x000D_	11.7124	68.1823	116.081	2.02599	2	17.3527	45.6168	70.522	1.23084	23.2597		8.81332	0
15256	Tue Mar 28 11:27:18 2017_x000D_	11.4974	67.9821	116.084	2.02605	2	17.3527	45.6168	70.522	1.23084	23.1191		13.9183	0
15257	Tue Mar 28 11:27:18 2017_x000D_	11.2747	67.5751	116.085	2.02606	2	17.3527	45.6168	70.522	1.23084	22.784		12.4285	39.59
15258	Tue Mar 28 11:27:18 2017_x000D_	11.2594	67.1611	116.079	2.02597	2	17.2949	46.9352	70.522	1.23084	21.1072		13.9329	0
15259	Tue Mar 28 11:27:18 2017_x000D_	11.0366	66.7536	116.08	2.02598	2	17.2949	46.9352	70.522	1.23084	20.7831		6.96515	0
15260	Tue Mar 28 11:27:18 2017_x000D_	10.9252	66.5499	113.374	1.97875	2	17.2949	46.9352	70.522	1.23084	20.623		6.97592	0
15261	Tue Mar 28 11:27:18 2017_x000D_	10.8136	66.3459	116.081	2.02599	2	17.2949	46.9352	70.522	1.23084	20.4642		13.9492	33.5389
15262	Tue Mar 28 11:27:18 2017_x000D_	10.5904	65.938	116.081	2.026	2	17.4653	48.0401	70.522	1.23084	19.1729		6.22318	0
15263	Tue Mar 28 11:27:18 2017_x000D_	10.5828	65.7307	116.079	2.02595	2	17.4653	48.0401	70.522	1.23084	18.9823		13.9612	0
15264	Tue Mar 28 11:27:18 2017_x000D_	10.3595	65.3224	116.079	2.02597	2	17.4653	48.0401	70.522	1.23084	18.6861		4.41923	0
15265	Tue Mar 28 11:27:18 2017_x000D_	10.2518	65.2219	112.354	1.96095	2	17.4653	48.0401	70.522	1.23084	18.6346		9.86762	19.786
15266	Tue Mar 28 11:27:18 2017_x000D_	10.1361	64.914	116.08	2.02598	2	17.4364	48.699	70.522	1.23084	17.7826		6.97975	0
15267	Tue Mar 28 11:27:18 2017_x000D_	10.0246	64.7098	113.377	1.97881	2	17.4364	48.699	70.522	1.23084	17.6431		11.2631	0
15268	Tue Mar 28 11:27:18 2017_x000D_	9.8054	64.405	101.123	1.76493	2	17.4364	48.699	70.522	1.23084	17.4617		0	0
15269	Tue Mar 28 11:27:19 2017_x000D_	9.8054	64.405	101.123	1.76493	2	17.4364	48.699	70.522	1.23084	17.4617		0.0236239	0
15270	Tue Mar 28 11:27:19 2017_x000D_	9.80591	64.4056	83.1418	1.4511	2	17.4364	48.699	70.522	1.23084	17.462		3.12525	13.1916
15271	Tue Mar 28 11:27:19 2017_x000D_	9.80986	64.5097	76.5588	1.3362	2	17.4172	49.1383	70.522	1.23084	17.1508		3.08941	0
15272	Tue Mar 28 11:27:19 2017_x000D_	9.80579	64.4068	55.6927	0.97202	2	17.4172	49.1383	70.522	1.23084	17.0605		3.11039	0
15273	Tue Mar 28 11:27:19 2017_x000D_	9.80173	64.3032	49.0196	0.855553	2	17.4172	49.1383	70.522	1.23084	16.9697		6.93353	0
15274	Tue Mar 28 11:27:19 2017_x000D_	10.0051	64.1934	29.6781	0.51798	2	17.4172	49.1383	70.522	1.23084	16.7808		3.11539	19.783
15275	Tue Mar 28 11:27:19 2017_x000D_	10.1089	64.1903	23.0053	0.401518	2	17.3883	49.7971	70.522	1.23084	16.1293		4.39001	0
15276	Tue Mar 28 11:27:19 2017_x000D_	10.2084	64.083	7.73833	0.135059	2	17.3883	49.7971	70.522	1.23084	15.9887		6.9585	0
15277	Tue Mar 28 11:27:19 2017_x000D_	10.4125	63.9728	4.74139	0.0827528	2	17.3883	49.7971	70.522	1.23084	15.7991		12.4768	0
15278	Tue Mar 28 11:27:19 2017_x000D_	10.8282	63.9601	-1.27509	-0.0222545	2	17.3883	49.7971	70.522	1.23084	15.6085		25.1637	20.7442
15279	Tue Mar 28 11:27:19 2017_x000D_	11.6633	64.0387	1.73542	0.0302887	2	17.5778	50.4621	45	0.785398	14.809		12.4646	0
15280	Tue Mar 28 11:27:19 2017_x000D_	12.0786	64.0262	1.73549	0.03029	2	17.5778	50.4621	45	0.785398	14.6365		12.8249	0
15281	Tue Mar 28 11:27:19 2017_x000D_	12.49	63.91	4.74454	0.0828079	2	17.5778	50.4621	45	0.785398	14.3782		25.1219	0
15282	Tue Mar 28 11:27:19 2017_x000D_	13.3237	63.9886	7.74697	0.13521	2	17.5778	50.4621	45	0.785398	14.1797		21.9724	6.59429
15283	Tue Mar 28 11:27:19 2017_x000D_	14.0453	63.8632	10.2721	0.179282	2	17.5682	50.6817	45	0.785398	13.6441		9.82534	0
15284	Tue Mar 28 11:27:19 2017_x000D_	14.3527	63.7502	13.6363	0.237999	2	17.5682	50.6817	45	0.785398	13.4583		12.8001	0
15285	Tue Mar 28 11:27:19 2017_x000D_	14.7633	63.6342	16.4994	0.287969	2	17.5682	50.6817	45	0.785398	13.2527		9.81971	0
15286	Tue Mar 28 11:27:19 2017_x000D_	15.0705	63.5212	20.2037	0.352621	2	17.5682	50.6817	45	0.785398	13.0802		18.8748	0
15287	Tue Mar 28 11:27:19 2017_x000D_	15.6877	63.3991	23.0331	0.402003	2	17.5682	50.6817	45	0.785398	12.8557		8.76799	0
15288	Tue Mar 28 11:27:19 2017_x000D_	15.8874	63.1857	23.0308	0.401963	2	17.5682	50.6817	45	0.785398	12.6165		19.6015	0
15289	Tue Mar 28 11:27:19 2017_x000D_	16.5006	62.9601	23.0314	0.401975	2	17.5682	50.6817	45	0.785398	12.3247		9.80356	0
15290	Tue Mar 28 11:27:19 2017_x000D_	16.8073	62.8473	27.0019	0.471271	2	17.5682	50.6817	45	0.785398	12.1894		19.5797	0
15291	Tue Mar 28 11:27:20 2017_x000D_	17.4198	62.6219	24.6235	0.42976	2	17.5682	50.6817	45	0.785398	11.9411		9.7923	27.0754
15292	Tue Mar 28 11:27:20 2017_x000D_	17.7261	62.5091	23.0327	0.401996	2	17.7481	51.5661	45	0.785398	10.943		8.75951	0
15293	Tue Mar 28 11:27:20 2017_x000D_	17.9256	62.2959	23.0304	0.401957	2	17.7481	51.5661	45	0.785398	10.7313		19.5692	0
15294	Tue Mar 28 11:27:20 2017_x000D_	18.5378	62.0707	23.031	0.401968	2	17.7481	51.5661	45	0.785398	10.5342		9.77615	0
15295	Tue Mar 28 11:27:20 2017_x000D_	18.8436	61.9581	19.286	0.336605	2	17.7481	51.5661	45	0.785398	10.4496		9.78741	0
15296	Tue Mar 28 11:27:20 2017_x000D_	19.1498	61.8455	23.0317	0.401978	2	17.7481	51.5661	45	0.785398	10.3745		18.8101	0
15297	Tue Mar 28 11:27:20 2017_x000D_	19.7649	61.7239	20.2023	0.352597	2	17.7481	51.5661	45	0.785398	10.3561		20.7306	0
15298	Tue Mar 28 11:27:20 2017_x000D_	20.3729	61.3955	23.0329	0.402	2	17.7481	51.5661	45	0.785398	10.1738		12.7354	0
15299	Tue Mar 28 11:27:20 2017_x000D_	20.7814	61.28	20.201	0.352574	2	17.7481	51.5661	45	0.785398	10.1765		9.76178	39.9773
15300	Tue Mar 28 11:27:20 2017_x000D_	21.0868	61.1677	22.0021	0.384009	2	16.4279	51.7473	99.52	1.73695	10.5095		20.7134	0
15301	Tue Mar 28 11:27:20 2017_x000D_	21.6942	60.8394	19.2836	0.336562	2	16.4279	51.7473	99.52	1.73695	10.5071		12.7243	0
15302	Tue Mar 28 11:27:20 2017_x000D_	22.1024	60.7242	22.0015	0.383999	2	16.4279	51.7473	99.52	1.73695	10.62		9.76	0
15303	Tue Mar 28 11:27:20 2017_x000D_	22.4077	60.6118	20.1996	0.35255	2	16.4279	51.7473	99.52	1.73695	10.6929		19.5056	0
15304	Tue Mar 28 11:27:20 2017_x000D_	23.0179	60.3873	20.1996	0.35255	2	16.4279	51.7473	99.52	1.73695	10.8664		9.74563	82.7523
15305	Tue Mar 28 11:27:20 2017_x000D_	23.3228	60.2752	22.0023	0.384013	2	13.9674	52.9942	135	2.35619	11.8548		19.4895	0
15306	Tue Mar 28 11:27:20 2017_x000D_	23.9325	60.0509	22.0027	0.384019	2	13.9674	52.9942	135	2.35619	12.2107		6.89024	0
15307	Tue Mar 28 11:27:20 2017_x000D_	24.1345	59.9416	19.2827	0.336547	2	13.9674	52.9942	135	2.35619	12.3141		19.48	0
15308	Tue Mar 28 11:27:20 2017_x000D_	24.7439	59.7174	19.2825	0.336542	2	13.9674	52.9942	135	2.35619	12.7017		9.74178	42.3618
15309	Tue Mar 28 11:27:20 2017_x000D_	25.0487	59.6054	23.0364	0.402061	2	12.8369	53.8403	135	2.35619	13.5042		6.88739	0
15310	Tue Mar 28 11:27:20 2017_x000D_	25.2507	59.4963	25.7685	0.449745	2	12.8369	53.8403	135	2.35619	13.6416		16.5714	0
15311	Tue Mar 28 11:27:20 2017_x000D_	25.7569	59.2752	24.6314	0.4299	2	12.8369	53.8403	135	2.35619	14.0166		9.73052	0
15312	Tue Mar 28 11:27:21 2017_x000D_	26.0613	59.1632	23.0361	0.402057	2	12.8369	53.8403	135	2.35619	14.2555		6.88475	28.0874
15313	Tue Mar 28 11:27:21 2017_x000D_	26.2632	59.0541	25.7693	0.449759	2	12.1529	54.4796	135	2.35619	14.8333		12.6749	0
15314	Tue Mar 28 11:27:21 2017_x000D_	26.6698	58.9393	23.0368	0.402068	2	12.1529	54.4796	135	2.35619	15.1865		11.0939	0
15315	Tue Mar 28 11:27:21 2017_x000D_	26.9706	58.7242	22.0009	0.383988	2	12.1529	54.4796	135	2.35619	15.4137		12.6691	0
15316	Tue Mar 28 11:27:21 2017_x000D_	27.377	58.6094	19.2787	0.336477	2	12.1529	54.4796	135	2.35619	15.7743		6.87662	0
15317	Tue Mar 28 11:27:21 2017_x000D_	27.5787	58.5005	22.0013	0.383996	2	12.1529	54.4796	135	2.35619	15.9412		12.6625	44.4037
15318	Tue Mar 28 11:27:21 2017_x000D_	27.9849	58.3858	19.2785	0.336473	2	11.4405	55.777	135	2.35619	16.7488		3.07623	0
15319	Tue Mar 28 11:27:21 2017_x000D_	28.0874	58.3829	20.1969	0.352502	2	11.4405	55.777	135	2.35619	16.8496		6.87134	0
15320	Tue Mar 28 11:27:21 2017_x000D_	28.2889	58.274	23.0372	0.402075	2	11.4405	55.777	135	2.35619	17.0324		6.87255	0
15321	Tue Mar 28 11:27:21 2017_x000D_	28.4905	58.1652	25.7723	0.449811	2	11.4405	55.777	135	2.35619	17.2164		16.5446	73.805
15322	Tue Mar 28 11:27:21 2017_x000D_	28.9959	57.9445	32.3264	0.564202	2	10.8993	58.1769	135	2.35619	18.0981		3.08831	0
15323	Tue Mar 28 11:27:21 2017_x000D_	29.0988	57.9415	46.93	0.819083	2	10.8993	58.1769	135	2.35619	18.201		3.09149	0
15324	Tue Mar 28 11:27:21 2017_x000D_	29.102	58.0445	53.2773	0.929864	2	10.8993	58.1769	135	2.35619	18.2032		6.17108	0
15325	Tue Mar 28 11:27:21 2017_x000D_	29.1085	58.2501	74.3319	1.29734	2	10.8993	58.1769	135	2.35619	18.2093		3.07292	72.7992
15326	Tue Mar 28 11:27:21 2017_x000D_	29.0061	58.2526	82.8181	1.44545	2	10.5767	60.582	135	2.35619	18.576		4.35011	0
15327	Tue Mar 28 11:27:21 2017_x000D_	29.1112	58.3525	91.7033	1.60053	2	10.5767	60.582	135	2.35619	18.6681		0.0189737	0
15328	Tue Mar 28 11:27:21 2017_x000D_	29.1106	58.3523	109.955	1.91907	2	10.5767	60.582	135	2.35619	18.6675		3.05242	0
15329	Tue Mar 28 11:27:21 2017_x000D_	29.2123	58.3492	118.012	2.05971	2	10.5767	60.582	135	2.35619	18.7689		3.07041	32.9016
15330	Tue Mar 28 11:27:21 2017_x000D_	29.11	58.3523	123.418	2.15404	2	10.5294	61.6777	135	2.35619	18.8758		9.79736	0
15331	Tue Mar 28 11:27:21 2017_x000D_	28.9978	58.0456	140.43	2.45097	2	10.5294	61.6777	135	2.35619	18.8222		4.36914	0
15332	Tue Mar 28 11:27:21 2017_x000D_	28.8923	57.9452	144.473	2.52153	2	10.5294	61.6777	135	2.35619	18.7384		6.88228	0
15333	Tue Mar 28 11:27:22 2017_x000D_	28.6845	57.848	154.802	2.70181	2	10.5294	61.6777	135	2.35619	18.5546		11.1117	0
15334	Tue Mar 28 11:27:22 2017_x000D_	28.3716	57.6498	153.463	2.67844	2	10.5294	61.6777	135	2.35619	18.2912		23.4689	27.026
15335	Tue Mar 28 11:27:22 2017_x000D_	27.6454	57.3589	152.306	2.65823	2	10.7099	62.5603	129.031	2.25201	17.7163		11.1251	0
15336	Tue Mar 28 11:27:22 2017_x000D_	27.3321	57.1605	150.891	2.63354	2	10.7099	62.5603	129.031	2.25201	17.4773		11.1334	0
15337	Tue Mar 28 11:27:22 2017_x000D_	27.0186	56.9619	149.348	2.60662	2	10.7099	62.5603	129.031	2.25201	17.2428		12.7035	0
15338	Tue Mar 28 11:27:22 2017_x000D_	26.6054	56.8693	146.85	2.56301	2	10.7099	62.5603	129.031	2.25201	16.8836		19.8276	97.2558
15339	Tue Mar 28 11:27:22 2017_x000D_	26.0798	56.4686	140.454	2.45138	2	11.6688	65.6571	75.3081	1.31438	17.0911		11.1492	0
15340	Tue Mar 28 11:27:22 2017_x000D_	25.7658	56.2698	138.498	2.41725	2	11.6688	65.6571	75.3081	1.31438	16.9366		15.5393	0
15341	Tue Mar 28 11:27:22 2017_x000D_	25.4449	55.8632	132.32	2.30942	2	11.6688	65.6571	75.3081	1.31438	16.9027		11.2047	0
15342	Tue Mar 28 11:27:22 2017_x000D_	25.2299	55.5578	134.271	2.34347	2	11.6688	65.6571	75.3081	1.31438	16.9086		21.9683	67.1721
15343	Tue Mar 28 11:27:22 2017_x000D_	24.6999	55.0525	130.082	2.27035	2	12.6743	67.6577	61.5484	1.07422	17.4214		8.79114	0
15344	Tue Mar 28 11:27:22 2017_x000D_	24.4878	54.8503	130.083	2.27037	2	12.6743	67.6577	61.5484	1.07422	17.4238		22.4644	0
15345	Tue Mar 28 11:27:22 2017_x000D_	24.0566	54.2381	130.08	2.27033	2	12.6743	67.6577	61.5484	1.07422	17.5967		0	0
15346	Tue Mar 28 11:27:22 2017_x000D_	24.0566	54.2381	130.08	2.27033	2	12.6743	67.6577	61.5484	1.07422	17.5967		17.6121	0
15347	Tue Mar 28 11:27:22 2017_x000D_	23.6316	53.8331	130.083	2.27037	2	12.6743	67.6577	61.5484	1.07422	17.6404		18.1978	49.724
15348	Tue Mar 28 11:27:22 2017_x000D_	23.306	53.3213	134.264	2.34335	2	13.2622	69.2074	75.3081	1.31438	18.7948		8.81669	0
15349	Tue Mar 28 11:27:22 2017_x000D_	23.0932	53.1186	134.265	2.34336	2	13.2622	69.2074	75.3081	1.31438	18.8547		8.82083	0
15350	Tue Mar 28 11:27:22 2017_x000D_	22.8804	52.9157	134.265	2.34337	2	13.2622	69.2074	75.3081	1.31438	18.919		20.0036	0
15351	Tue Mar 28 11:27:22 2017_x000D_	22.4511	52.4055	132.316	2.30935	2	13.2622	69.2074	75.3081	1.31438	19.1504		6.95284	27.6008
15352	Tue Mar 28 11:27:22 2017_x000D_	22.2415	52.3066	134.266	2.34339	2	13.8879	69.8819	78.6104	1.37201	19.4595		22.5586	0
15353	Tue Mar 28 11:27:22 2017_x000D_	21.8084	51.6919	134.262	2.34331	2	13.8879	69.8819	78.6104	1.37201	19.8396		6.95955	0
15354	Tue Mar 28 11:27:22 2017_x000D_	21.5986	51.5929	136.367	2.38006	2	13.8879	69.8819	78.6104	1.37201	19.848		13.279	0
15355	Tue Mar 28 11:27:23 2017_x000D_	21.2782	51.2875	136.367	2.38006	2	13.8879	69.8819	78.6104	1.37201	20.0092		15.6583	35.1533
15356	Tue Mar 28 11:27:23 2017_x000D_	20.9547	50.8779	134.263	2.34334	2	14.2764	70.9874	63.0911	1.10115	21.1894		11.2705	0
15357	Tue Mar 28 11:27:23 2017_x000D_	20.6375	50.6766	136.367	2.38006	2	14.2764	70.9874	63.0911	1.10115	21.2836		17.7223	0
15358	Tue Mar 28 11:27:23 2017_x000D_	20.2099	50.269	136.367	2.38006	2	14.2764	70.9874	63.0911	1.10115	21.5513		8.86541	0
15359	Tue Mar 28 11:27:23 2017_x000D_	19.996	50.0651	136.367	2.38006	2	14.2764	70.9874	63.0911	1.10115	21.69		17.7414	20.6539
15360	Tue Mar 28 11:27:23 2017_x000D_	19.568	49.657	136.367	2.38006	2	14.4658	71.6493	45	0.785398	22.5764		7.02477	0
15361	Tue Mar 28 11:27:23 2017_x000D_	19.4576	49.4505	134.266	2.34339	2	14.4658	71.6493	45	0.785398	22.7531		17.7583	0
15362	Tue Mar 28 11:27:23 2017_x000D_	19.0292	49.042	134.267	2.3434	2	14.4658	71.6493	45	0.785398	23.0633		0	0
15363	Tue Mar 28 11:27:23 2017_x000D_	19.0292	49.042	134.267	2.3434	2	14.4658	71.6493	45	0.785398	23.0633		15.7196	0
15364	Tue Mar 28 11:27:23 2017_x000D_	18.7043	48.6309	132.015	2.30409	2	14.4658	71.6493	45	0.785398	23.4054		7.04384	84.7577
15365	Tue Mar 28 11:27:23 2017_x000D_	18.5933	48.424	134.263	2.34333	2	16.7966	73.246	14.6918	0.256421	24.8869		17.7901	0
15366	Tue Mar 28 11:27:23 2017_x000D_	18.1642	48.0147	134.263	2.34334	2	16.7966	73.246	14.6918	0.256421	25.2683		7.01291	0
15367	Tue Mar 28 11:27:23 2017_x000D_	17.953	47.9145	132.327	2.30954	2	16.7966	73.246	14.6918	0.256421	25.3579		11.3573	0
15368	Tue Mar 28 11:27:23 2017_x000D_	17.7347	47.6052	134.264	2.34335	2	16.7966	73.246	14.6918	0.256421	25.658		7.0182	78.5702
15369	Tue Mar 28 11:27:23 2017_x000D_	17.5234	47.5048	132.328	2.30956	2	19.1452	74.405	8.63681	0.150741	26.949		11.364	0
15370	Tue Mar 28 11:27:23 2017_x000D_	17.305	47.1953	134.265	2.34337	2	19.1452	74.405	8.63681	0.150741	27.2719		0	0
15371	Tue Mar 28 11:27:23 2017_x000D_	17.305	47.1953	134.265	2.34337	2	19.1452	74.405	8.63681	0.150741	27.2719		8.91424	0
15372	Tue Mar 28 11:27:23 2017_x000D_	17.0899	46.9903	134.265	2.34337	2	19.1452	74.405	8.63681	0.150741	27.4916		13.374	52.366
15373	Tue Mar 28 11:27:23 2017_x000D_	16.7677	46.6822	122.034	2.1299	2	20.6312	75.3208	8.63681	0.150741	28.898		3.14556	0
15374	Tue Mar 28 11:27:23 2017_x000D_	16.7644	46.5774	115.63	2.01812	2	20.6312	75.3208	8.63681	0.150741	29.0023		3.15252	0
15375	Tue Mar 28 11:27:23 2017_x000D_	16.7686	46.6824	103.73	1.81043	2	20.6312	75.3208	8.63681	0.150741	28.8977		6.31334	0
15376	Tue Mar 28 11:27:24 2017_x000D_	16.7764	46.8927	86.0056	1.50108	2	20.6312	75.3208	8.63681	0.150741	28.6883		3.1179	0
15377	Tue Mar 28 11:27:24 2017_x000D_	16.6725	46.8952	77.303	1.34919	2	20.6312	75.3208	8.63681	0.150741	28.6999		0.0271662	99.0751
15378	Tue Mar 28 11:27:24 2017_x000D_	16.6724	46.8961	59.0749	1.03105	2	23.3839	77.1454	24.264	0.423486	30.9849		6.28592	0
15379	Tue Mar 28 11:27:24 2017_x000D_	16.665	46.6867	50.9858	0.889871	2	23.3839	77.1454	24.264	0.423486	31.191		6.22927	0
15380	Tue Mar 28 11:27:24 2017_x000D_	16.8726	46.6825	42.7097	0.745425	2	23.3839	77.1454	24.264	0.423486	31.151		8.79138	0
15381	Tue Mar 28 11:27:24 2017_x000D_	17.0728	46.4685	29.4947	0.514779	2	23.3839	77.1454	24.264	0.423486	31.3194		6.98516	61.1929
15382	Tue Mar 28 11:27:24 2017_x000D_	17.1693	46.2566	22.7412	0.396908	2	25.0761	78.2843	19.8362	0.346207	32.9893		9.34416	0
15383	Tue Mar 28 11:27:24 2017_x000D_	17.4807	46.2499	16.139	0.281678	2	25.0761	78.2843	19.8362	0.346207	32.9225		12.822	0
15384	Tue Mar 28 11:27:24 2017_x000D_	17.8927	46.1362	13.2438	0.231149	2	25.0761	78.2843	19.8362	0.346207	32.9409		25.6309	0
15385	Tue Mar 28 11:27:24 2017_x000D_	18.7163	45.909	13.243	0.231134	2	25.0761	78.2843	19.8362	0.346207	32.994		12.8118	63.9219
15386	Tue Mar 28 11:27:24 2017_x000D_	19.128	45.7955	16.1394	0.281686	2	26.9949	79.2107	4.19481	0.0732133	34.3288		25.0582	0
15387	Tue Mar 28 11:27:24 2017_x000D_	19.9543	45.6734	18.9671	0.331039	2	26.9949	79.2107	4.19481	0.0732133	34.2684		9.81915	0
15388	Tue Mar 28 11:27:24 2017_x000D_	20.2621	45.5621	22.7518	0.397094	2	26.9949	79.2107	4.19481	0.0732133	34.3156		13.8685	0
15389	Tue Mar 28 11:27:24 2017_x000D_	20.6697	45.344	22.751	0.39708	2	26.9949	79.2107	4.19481	0.0732133	34.4523		12.7899	0
15390	Tue Mar 28 11:27:24 2017_x000D_	21.0807	45.2307	25.5089	0.445214	2	26.9949	79.2107	4.19481	0.0732133	34.4908		18.0853	43.5025
15391	Tue Mar 28 11:27:24 2017_x000D_	21.5885	44.9058	29.508	0.515011	2	28.2703	79.9007	0	0	35.6271		9.79736	0
15392	Tue Mar 28 11:27:24 2017_x000D_	21.8956	44.7947	30.6853	0.535559	2	28.2703	79.9007	0	0	35.6801		18.0736	0
15393	Tue Mar 28 11:27:24 2017_x000D_	22.403	44.4699	34.5982	0.603853	2	28.2703	79.9007	0	0	35.9133		8.78262	0
15394	Tue Mar 28 11:27:24 2017_x000D_	22.6032	44.2563	34.5974	0.603839	2	28.2703	79.9007	0	0	36.0921		16.6782	117.94
15395	Tue Mar 28 11:27:24 2017_x000D_	23.1138	44.0364	36.2274	0.632288	2	32.1639	80.4441	0	0	37.5157		8.78057	0
15396	Tue Mar 28 11:27:24 2017_x000D_	23.3139	43.8228	36.2268	0.632278	2	32.1639	80.4441	0	0	37.6755		11.1636	0
15397	Tue Mar 28 11:27:24 2017_x000D_	23.6172	43.6072	34.598	0.603849	2	32.1639	80.4441	0	0	37.8154		18.0561	0
15398	Tue Mar 28 11:27:25 2017_x000D_	24.1241	43.2827	33.6836	0.587889	2	32.1639	80.4441	0	0	38.0212		11.1577	58.6991
15399	Tue Mar 28 11:27:25 2017_x000D_	24.4273	43.0673	32.1176	0.560558	2	34.1198	80.4978	0	0	38.6651		18.052	0
15400	Tue Mar 28 11:27:25 2017_x000D_	24.9341	42.7429	36.2278	0.632295	2	34.1198	80.4978	0	0	38.8563		11.1528	0
15401	Tue Mar 28 11:27:25 2017_x000D_	25.2371	42.5275	34.5984	0.603855	2	34.1198	80.4978	0	0	38.9955		6.91342	0
15402	Tue Mar 28 11:27:25 2017_x000D_	25.4403	42.4188	32.1175	0.560556	2	34.1198	80.4978	0	0	39.0557		22.3088	52.4547
15403	Tue Mar 28 11:27:25 2017_x000D_	26.0465	41.9881	32.1169	0.560545	2	35.848	80.7634	0	0	39.9949		8.77209	0
15404	Tue Mar 28 11:27:25 2017_x000D_	26.2464	41.7747	32.1159	0.560527	2	35.848	80.7634	0	0	40.1536		20.7268	0
15405	Tue Mar 28 11:27:25 2017_x000D_	26.8556	41.4488	34.5987	0.603862	2	35.848	80.7634	0	0	40.3299		13.8134	0
15406	Tue Mar 28 11:27:25 2017_x000D_	27.2616	41.2316	34.5994	0.603873	2	35.848	80.7634	0	0	40.4535		6.90265	0
15407	Tue Mar 28 11:27:25 2017_x000D_	27.4645	41.1231	32.1172	0.560551	2	35.848	80.7634	0	0	40.5171		19.8163	39.1137
15408	Tue Mar 28 11:27:25 2017_x000D_	27.9672	40.6946	33.6833	0.587884	2	37.1513	80.7991	0	0	41.1427		11.1378	0
15409	Tue Mar 28 11:27:25 2017_x000D_	28.2698	40.4795	32.1155	0.560522	2	37.1513	80.7991	0	0	41.2862		19.5032	0
15410	Tue Mar 28 11:27:25 2017_x000D_	28.8813	40.2588	32.1175	0.560556	2	37.1513	80.7991	0	0	41.3752		8.76142	0
15411	Tue Mar 28 11:27:25 2017_x000D_	29.081	40.0457	32.1164	0.560538	2	37.1513	80.7991	0	0	41.5448		15.4514	45.9735
15412	Tue Mar 28 11:27:25 2017_x000D_	29.4833	39.7241	29.4984	0.514844	2	38.6616	81.0587	0	0	42.3414		6.89595	0
15413	Tue Mar 28 11:27:25 2017_x000D_	29.686	39.6157	32.1158	0.560527	2	38.6616	81.0587	0	0	42.4038		9.7374	0
15414	Tue Mar 28 11:27:25 2017_x000D_	29.9913	39.5055	28.1408	0.491149	2	38.6616	81.0587	0	0	42.4481		13.7852	0
15415	Tue Mar 28 11:27:25 2017_x000D_	30.3965	39.2888	28.1407	0.491149	2	38.6616	81.0587	0	0	42.5798		6.97378	65.3675
15416	Tue Mar 28 11:27:25 2017_x000D_	30.4934	39.0775	29.4974	0.514826	2	40.8228	81.336	0	0	43.5026		6.16895	0
15417	Tue Mar 28 11:27:25 2017_x000D_	30.699	39.0739	29.4989	0.514853	2	40.8228	81.336	0	0	43.4578		13.7799	0
15418	Tue Mar 28 11:27:25 2017_x000D_	31.104	38.8572	29.4991	0.514856	2	40.8228	81.336	0	0	43.5764		4.37435	0
15419	Tue Mar 28 11:27:26 2017_x000D_	31.2037	38.7508	30.6786	0.535443	2	40.8228	81.336	0	0	43.6581		11.1253	0
15420	Tue Mar 28 11:27:26 2017_x000D_	31.506	38.536	32.1166	0.560541	2	40.8228	81.336	0	0	43.8023		13.7852	45.6051
15421	Tue Mar 28 11:27:26 2017_x000D_	31.9112	38.3193	40.4528	0.706035	2	42.3424	81.3776	0	0	44.3038		3.08753	0
15422	Tue Mar 28 11:27:26 2017_x000D_	32.0141	38.3174	46.876	0.818141	2	42.3424	81.3776	0	0	44.2815		0	0
15423	Tue Mar 28 11:27:26 2017_x000D_	32.0141	38.3174	46.876	0.818141	2	42.3424	81.3776	0	0	44.2815		4.35096	0
15424	Tue Mar 28 11:27:26 2017_x000D_	31.9149	38.4232	64.0559	1.11799	2	42.3424	81.3776	0	0	44.202		6.2575	78.5579
15425	Tue Mar 28 11:27:26 2017_x000D_	31.9208	38.6317	82.8104	1.44531	2	44.9569	81.2312	0	0	44.5495		3.07265	0
15426	Tue Mar 28 11:27:26 2017_x000D_	32.0232	38.6296	91.6253	1.59916	2	44.9569	81.2312	0	0	44.5216		3.12676	0
15427	Tue Mar 28 11:27:26 2017_x000D_	32.0255	38.7338	109.669	1.91408	2	44.9569	81.2312	0	0	44.4213		4.41264	0
15428	Tue Mar 28 11:27:26 2017_x000D_	32.1307	38.8366	118.932	2.07575	2	44.9569	81.2312	0	0	44.2924		0.00848528	59.0927
15429	Tue Mar 28 11:27:26 2017_x000D_	32.1305	38.8368	127.138	2.21898	2	46.9198	81.067	0	0	44.745		3.13386	0
15430	Tue Mar 28 11:27:26 2017_x000D_	32.1269	38.7324	142.048	2.47921	2	46.9198	81.067	0	0	44.8447		3.12747	0
15431	Tue Mar 28 11:27:26 2017_x000D_	32.1237	38.6282	152.782	2.66655	2	46.9198	81.067	0	0	44.9441		3.08164	0
15432	Tue Mar 28 11:27:26 2017_x000D_	32.021	38.6303	159.459	2.78309	2	46.9198	81.067	0	0	44.9761		9.7904	0
15433	Tue Mar 28 11:27:26 2017_x000D_	31.71	38.5314	168.915	2.94812	2	46.9198	81.067	0	0	45.1732		12.7533	39.0627
15434	Tue Mar 28 11:27:26 2017_x000D_	31.2962	38.434	171.871	2.99971	2	48.2214	81.1027	0	0	45.9029		19.6175	0
15435	Tue Mar 28 11:27:26 2017_x000D_	30.6733	38.235	166.024	2.89766	2	48.2214	81.1027	0	0	46.3204		12.7764	0
15436	Tue Mar 28 11:27:26 2017_x000D_	30.2588	38.1372	163.216	2.84865	2	48.2214	81.1027	0	0	46.5692		23.6857	0
15437	Tue Mar 28 11:27:26 2017_x000D_	29.5294	37.835	159.464	2.78317	2	48.2214	81.1027	0	0	47.1326		12.7953	26.0378
15438	Tue Mar 28 11:27:26 2017_x000D_	29.1143	37.737	156.743	2.73569	2	49.089	81.1265	0	0	47.7665		19.6572	0
15439	Tue Mar 28 11:27:26 2017_x000D_	28.4902	37.5374	148.709	2.59545	2	49.089	81.1265	0	0	48.2112		11.2902	0
15440	Tue Mar 28 11:27:27 2017_x000D_	28.1744	37.3327	150.243	2.62223	2	49.089	81.1265	0	0	48.5316		9.83953	0
15441	Tue Mar 28 11:27:27 2017_x000D_	27.862	37.2328	146.221	2.55204	2	49.089	81.1265	0	0	48.757		8.89564	32.5442
15442	Tue Mar 28 11:27:27 2017_x000D_	27.6493	37.0262	146.219	2.552	2	50.1734	81.1562	0	0	49.5459		22.5986	0
15443	Tue Mar 28 11:27:27 2017_x000D_	27.0173	36.6163	146.219	2.55201	2	50.1734	81.1562	0	0	50.1997		8.90836	0
15444	Tue Mar 28 11:27:27 2017_x000D_	26.8043	36.4094	146.217	2.55197	2	50.1734	81.1562	0	0	50.4816		20.9889	0
15445	Tue Mar 28 11:27:27 2017_x000D_	26.1747	36.1043	148.708	2.59544	2	50.1734	81.1562	0	0	51.0452		8.91685	58.7986
15446	Tue Mar 28 11:27:27 2017_x000D_	25.9615	35.8972	148.705	2.5954	2	52.1145	81.4274	0	0	52.5069		18.3041	0
15447	Tue Mar 28 11:27:27 2017_x000D_	25.4344	35.5899	152.795	2.66678	2	52.1145	81.4274	0	0	53.0368		8.9254	0
15448	Tue Mar 28 11:27:27 2017_x000D_	25.2209	35.3827	152.792	2.66673	2	52.1145	81.4274	0	0	53.3234		9.88216	0
15449	Tue Mar 28 11:27:27 2017_x000D_	24.9072	35.2822	148.706	2.59541	2	52.1145	81.4274	0	0	53.5688		18.335	0
15450	Tue Mar 28 11:27:27 2017_x000D_	24.3792	34.9744	152.793	2.66674	2	52.1145	81.4274	0	0	54.1029		8.93812	78.2028
15451	Tue Mar 28 11:27:27 2017_x000D_	24.1654	34.7669	152.79	2.66668	2	54.7052	81.7163	0	0	56.0083		19.8071	0
15452	Tue Mar 28 11:27:27 2017_x000D_	23.5366	34.5656	152.794	2.66675	2	54.7052	81.7163	0	0	56.5214		14.0614	0
15453	Tue Mar 28 11:27:27 2017_x000D_	23.1149	34.361	152.794	2.66676	2	54.7052	81.7163	0	0	56.9251		22.7509	0
15454	Tue Mar 28 11:27:27 2017_x000D_	22.4786	33.9484	152.791	2.66671	2	54.7052	81.7163	0	0	57.6223		7.04407	45.527
15455	Tue Mar 28 11:27:27 2017_x000D_	22.2674	33.8458	150.239	2.62217	2	56.2222	81.7578	0	0	58.7238		9.91828	0
15456	Tue Mar 28 11:27:27 2017_x000D_	21.9525	33.7451	151.342	2.64141	2	56.2222	81.7578	0	0	58.9884		11.3967	0
15457	Tue Mar 28 11:27:27 2017_x000D_	21.6337	33.5385	152.792	2.66672	2	56.2222	81.7578	0	0	59.3419		14.1016	0
15458	Tue Mar 28 11:27:27 2017_x000D_	21.2108	33.3333	152.792	2.66673	2	56.2222	81.7578	0	0	59.7556		14.1043	104.366
15459	Tue Mar 28 11:27:27 2017_x000D_	20.7878	33.1281	152.793	2.66674	2	59.6989	81.6353	0	0	62.1854		14.1178	0
15460	Tue Mar 28 11:27:27 2017_x000D_	20.3644	32.9227	152.793	2.66675	2	59.6989	81.6353	0	0	62.6109		14.1231	0
15461	Tue Mar 28 11:27:27 2017_x000D_	19.9409	32.7171	152.794	2.66675	2	59.6989	81.6353	0	0	63.0372		14.1339	0
15462	Tue Mar 28 11:27:28 2017_x000D_	19.517	32.5115	152.794	2.66676	2	59.6989	81.6353	0	0	63.4644		8.9998	0
15463	Tue Mar 28 11:27:28 2017_x000D_	19.3015	32.3028	152.791	2.6667	2	59.6989	81.6353	0	0	63.7624		16.9939	64.9954
15464	Tue Mar 28 11:27:28 2017_x000D_	18.7732	32.0984	151.345	2.64146	2	61.8646	81.6946	0	0	65.7012		11.4517	0
15465	Tue Mar 28 11:27:28 2017_x000D_	18.4528	31.8909	152.792	2.66672	2	61.8646	81.6946	0	0	66.0681		9.01468	0
15466	Tue Mar 28 11:27:28 2017_x000D_	18.2369	31.6819	152.789	2.66666	2	61.8646	81.6946	0	0	66.3675		6.2646	0
15467	Tue Mar 28 11:27:28 2017_x000D_	18.0281	31.6848	152.792	2.66673	2	61.8646	81.6946	0	0	66.5028		15.9135	46.0891
15468	Tue Mar 28 11:27:28 2017_x000D_	17.5994	31.3724	150.245	2.62228	2	63.3908	81.5187	0	0	67.9081		9.02532	0
15469	Tue Mar 28 11:27:28 2017_x000D_	17.3832	31.1632	150.243	2.62223	2	63.3908	81.5187	0	0	68.2083		17.0396	0
15470	Tue Mar 28 11:27:28 2017_x000D_	16.8535	30.9582	148.724	2.59572	2	63.3908	81.5187	0	0	68.7174		15.9316	0
15471	Tue Mar 28 11:27:28 2017_x000D_	16.4242	30.6456	151.339	2.64137	2	63.3908	81.5187	0	0
15472	Tue Mar 28 11:27:28 2017_x000D_	16.2149	30.6484	151.343	2.64143	2	65.7613	81.8014	0	0
15473	Tue Mar 28 11:27:28 2017_x000D_	16.1063	30.5434	150.246	2.62229	2	65.7613	81.8014	0	0
15474	Tue Mar 28 11:27:28 2017_x000D_	15.8933	30.4401	152.787	2.66664	2	65.7613	81.8014	0	0
15475	Tue Mar 28 11:27:28 2017_x000D_	15.6766	30.2305	152.784	2.66659	2	65.7613	81.8014	0	0
15476	Tue Mar 28 11:27:28 2017_x000D_	15.3588	30.1282	148.726	2.59576	2	65.7613	81.8014	0	0
15477	Tue Mar 28 11:27:28 2017_x000D_	15.1457	30.0242	138.042	2.40928	2	68.8123	81.4496	0	0
15478	Tue Mar 28 11:27:28 2017_x000D_	15.146	30.024	129.771	2.26494	2	68.8123	81.4496	0	0
15479	Tue Mar 28 11:27:28 2017_x000D_	15.1506	30.1302	110.06	1.9209	2	68.8123	81.4496	0	0
15480	Tue Mar 28 11:27:28 2017_x000D_	15.1546	30.2365	103.665	1.8093	2	68.8123	81.4496	0	0
15481	Tue Mar 28 11:27:28 2017_x000D_	15.0541	30.3447	83.5604	1.4584	2	70.3375	81.2737	0	0
15482	Tue Mar 28 11:27:28 2017_x000D_	15.0542	30.3452	76.598	1.33689	2	70.3375	81.2737	0	0
15483	Tue Mar 28 11:27:29 2017_x000D_	15.0579	30.452	64.1717	1.12001	2	70.3375	81.2737	0	0
15484	Tue Mar 28 11:27:29 2017_x000D_	15.0541	30.346	57.4783	1.00319	2	70.3375	81.2737	0	0
15485	Tue Mar 28 11:27:29 2017_x000D_	15.2595	30.2375	42.6121	0.743722	2	73.4089	80.4872	352.75	6.15664
15486	Tue Mar 28 11:27:29 2017_x000D_	15.3566	30.0238	36.0458	0.629118	2	73.4089	80.4872	352.75	6.15664
15487	Tue Mar 28 11:27:29 2017_x000D_	15.5582	29.8086	22.4373	0.391604	2	73.4089	80.4872	352.75	6.15664
15488	Tue Mar 28 11:27:29 2017_x000D_	15.7639	29.6996	19.5492	0.341198	2	73.4089	80.4872	352.75	6.15664
15489	Tue Mar 28 11:27:29 2017_x000D_	16.2836	29.5866	15.7679	0.275202	2	73.4089	80.4872	352.75	6.15664
15490	Tue Mar 28 11:27:29 2017_x000D_	16.6987	29.4752	18.6189	0.32496	2	76.4687	79.9183	0	0
15491	Tue Mar 28 11:27:29 2017_x000D_	17.0056	29.2587	19.5492	0.341198	2	76.4687	79.9183	0	0
15492	Tue Mar 28 11:27:29 2017_x000D_	17.6296	29.1447	22.4407	0.391664	2	76.4687	79.9183	0	0
15493	Tue Mar 28 11:27:29 2017_x000D_	18.0406	28.9271	22.4398	0.391649	2	76.4687	79.9183	0	0
15494	Tue Mar 28 11:27:29 2017_x000D_	18.6607	28.707	27.8994	0.486937	2	77.3444	79.7247	0	0
15495	Tue Mar 28 11:27:29 2017_x000D_	18.8661	28.5983	30.4568	0.531572	2	77.3444	79.7247	0	0
15496	Tue Mar 28 11:27:29 2017_x000D_	19.3779	28.2734	34.4112	0.600588	2	77.3444	79.7247	0	0
15497	Tue Mar 28 11:27:29 2017_x000D_	19.5831	28.1647	31.9061	0.556867	2	77.3444	79.7247	0	0
15498	Tue Mar 28 11:27:29 2017_x000D_	19.8894	27.9485	33.4874	0.584466	2	78.6633	79.3257	349.074	6.09248
15499	Tue Mar 28 11:27:29 2017_x000D_	20.5051	27.6226	36.0583	0.629335	2	78.6633	79.3257	349.074	6.09248
15500	Tue Mar 28 11:27:29 2017_x000D_	20.7068	27.4078	36.0576	0.629324	2	78.6633	79.3257	349.074	6.09248
15501	Tue Mar 28 11:27:29 2017_x000D_	20.9084	27.1931	36.057	0.629313	2	78.6633	79.3257	349.074	6.09248
15502	Tue Mar 28 11:27:29 2017_x000D_	21.5202	26.7612	36.0571	0.629316	2	79.755	79.1381	0	0
15503	Tue Mar 28 11:27:29 2017_x000D_	21.7253	26.6527	38.4807	0.671615	2	79.755	79.1381	0	0
15504	Tue Mar 28 11:27:30 2017_x000D_	22.1319	26.3295	36.0572	0.629318	2	79.755	79.1381	0	0
15505	Tue Mar 28 11:27:30 2017_x000D_	22.3334	26.1148	36.0566	0.629307	2	79.755	79.1381	0	0
15506	Tue Mar 28 11:27:30 2017_x000D_	22.9448	25.6833	36.0567	0.629309	2	79.755	79.1381	0	0
15507	Tue Mar 28 11:27:30 2017_x000D_	23.1496	25.5749	33.4851	0.584424	2	80.4143	78.9386	0	0
15508	Tue Mar 28 11:27:30 2017_x000D_	23.3511	25.3603	33.4842	0.584409	2	80.4143	78.9386	0	0
15509	Tue Mar 28 11:27:30 2017_x000D_	23.6599	25.2508	34.4102	0.600572	2	80.4143	78.9386	0	0
15510	Tue Mar 28 11:27:30 2017_x000D_	24.167	24.8206	36.057	0.629313	2	80.4143	78.9386	0	0
15511	Tue Mar 28 11:27:30 2017_x000D_	24.3717	24.7123	33.4845	0.584414	2	81.0737	78.7391	0	0
15512	Tue Mar 28 11:27:30 2017_x000D_	24.7778	24.3895	36.0571	0.629316	2	81.0737	78.7391	0	0
15513	Tue Mar 28 11:27:30 2017_x000D_	24.9824	24.2812	33.4842	0.584409	2	81.0737	78.7391	0	0
15514	Tue Mar 28 11:27:30 2017_x000D_	25.3884	23.9585	36.0573	0.629318	2	81.0737	78.7391	0	0
15515	Tue Mar 28 11:27:30 2017_x000D_	25.6935	23.7431	34.4091	0.600551	2	81.0737	78.7391	0	0
15516	Tue Mar 28 11:27:30 2017_x000D_	25.9989	23.5276	36.0574	0.62932	2	81.2898	78.7451	346.987	6.05607
15517	Tue Mar 28 11:27:30 2017_x000D_	26.2033	23.4194	33.4836	0.584399	2	81.2898	78.7451	346.987	6.05607
15518	Tue Mar 28 11:27:30 2017_x000D_	26.4079	23.3112	36.0581	0.629333	2	81.2898	78.7451	346.987	6.05607
15519	Tue Mar 28 11:27:30 2017_x000D_	26.6091	23.0969	36.0575	0.629322	2	81.2898	78.7451	346.987	6.05607
15520	Tue Mar 28 11:27:30 2017_x000D_	26.9176	22.9877	40.3209	0.703732	2	81.7551	78.1048	322.014	5.62021
15521	Tue Mar 28 11:27:30 2017_x000D_	27.1191	22.7731	48.9711	0.854707	2	81.7551	78.1048	322.014	5.62021
15522	Tue Mar 28 11:27:30 2017_x000D_	27.1193	22.7728	57.4661	1.00297	2	81.7551	78.1048	322.014	5.62021
15523	Tue Mar 28 11:27:30 2017_x000D_	27.2232	22.7712	73.5723	1.28408	2	81.7551	78.1048	322.014	5.62021
15524	Tue Mar 28 11:27:30 2017_x000D_	27.3238	22.6636	82.925	1.44731	2	82.2425	77.0295	283.013	4.93951
15525	Tue Mar 28 11:27:30 2017_x000D_	27.2198	22.6642	91.7217	1.60085	2	82.2425	77.0295	283.013	4.93951
15526	Tue Mar 28 11:27:31 2017_x000D_	27.3169	22.4505	100.458	1.75332	2	82.2425	77.0295	283.013	4.93951
15527	Tue Mar 28 11:27:31 2017_x000D_	27.2124	22.4514	116.198	2.02804	2	82.2425	77.0295	283.013	4.93951
15528	Tue Mar 28 11:27:31 2017_x000D_	27.2089	22.3452	122.798	2.14323	2	82.7521	75.519	280.133	4.88924
15529	Tue Mar 28 11:27:31 2017_x000D_	27.0951	22.0277	135.458	2.36419	2	82.7521	75.519	280.133	4.88924
15530	Tue Mar 28 11:27:31 2017_x000D_	27.0916	21.9215	141.678	2.47275	2	82.7521	75.519	280.133	4.88924
15531	Tue Mar 28 11:27:31 2017_x000D_	26.5625	21.6073	145.773	2.54423	2	82.7521	75.519	280.133	4.88924
15532	Tue Mar 28 11:27:31 2017_x000D_	26.2445	21.3974	144.051	2.51417	2	82.7521	75.519	280.133	4.88924
15533	Tue Mar 28 11:27:31 2017_x000D_	25.6074	20.9768	139.47	2.43422	2	83.0679	73.5668	279.321	4.87508
15534	Tue Mar 28 11:27:31 2017_x000D_	25.6074	20.9768	139.47	2.43422	2	83.0679	73.5668	279.321	4.87508
15535	Tue Mar 28 11:27:31 2017_x000D_	25.0709	20.4487	135.469	2.36438	2	83.0679	73.5668	279.321	4.87508
15536	Tue Mar 28 11:27:31 2017_x000D_	24.5372	20.0269	133.401	2.32829	2	83.0679	73.5668	279.321	4.87508
15537	Tue Mar 28 11:27:31 2017_x000D_	24.3188	19.7086	131.485	2.29485	2	83.3838	71.6139	279.321	4.87508
15538	Tue Mar 28 11:27:31 2017_x000D_	24.1041	19.4971	126.955	2.21578	2	83.3838	71.6139	279.321	4.87508
15539	Tue Mar 28 11:27:31 2017_x000D_	23.6703	18.9668	125.263	2.18625	2	83.3838	71.6139	279.321	4.87508
15540	Tue Mar 28 11:27:31 2017_x000D_	23.4482	18.5415	125.261	2.18621	2	83.3838	71.6139	279.321	4.87508
15541	Tue Mar 28 11:27:31 2017_x000D_	23.0139	18.0107	126.954	2.21577	2	83.6665	70.3136	287.615	5.01982
15542	Tue Mar 28 11:27:31 2017_x000D_	22.9029	17.7979	124.468	2.17238	2	83.6665	70.3136	287.615	5.01982
15543	Tue Mar 28 11:27:31 2017_x000D_	22.6833	17.4784	127.55	2.22616	2	83.6665	70.3136	287.615	5.01982
15544	Tue Mar 28 11:27:31 2017_x000D_	22.3531	16.9462	126.95	2.2157	2	83.6665	70.3136	287.615	5.01982
15545	Tue Mar 28 11:27:31 2017_x000D_	22.1372	16.7337	126.952	2.21573	2	83.6665	70.3136	287.615	5.01982
15546	Tue Mar 28 11:27:31 2017_x000D_	21.8095	16.3076	129.284	2.25643	2	83.9493	69.0129	279.972	4.88644
15547	Tue Mar 28 11:27:32 2017_x000D_	21.59	15.9879	131.166	2.28928	2	83.9493	69.0129	279.972	4.88644
15548	Tue Mar 28 11:27:32 2017_x000D_	21.2654	15.6683	131.471	2.29461	2	83.9493	69.0129	279.972	4.88644
15549	Tue Mar 28 11:27:32 2017_x000D_	21.0456	15.3483	133.377	2.32787	2	83.9493	69.0129	279.972	4.88644
15550	Tue Mar 28 11:27:32 2017_x000D_	20.8327	15.2425	135.442	2.36392	2	83.9938	68.1416	277.655	4.846
15551	Tue Mar 28 11:27:32 2017_x000D_	20.6196	15.1363	133.383	2.32797	2	83.9938	68.1416	277.655	4.846
15552	Tue Mar 28 11:27:32 2017_x000D_	20.396	14.7086	133.378	2.32789	2	83.9938	68.1416	277.655	4.846
15553	Tue Mar 28 11:27:32 2017_x000D_	20.1793	14.4953	133.379	2.3279	2	83.9938	68.1416	277.655	4.846
15554	Tue Mar 28 11:27:32 2017_x000D_	19.7457	14.0682	133.379	2.32791	2	83.8108	67.4818	252.238	4.40239
15555	Tue Mar 28 11:27:32 2017_x000D_	19.7387	13.8536	133.374	2.32782	2	83.8108	67.4818	252.238	4.40239
15556	Tue Mar 28 11:27:32 2017_x000D_	19.3118	13.6409	133.38	2.32792	2	83.8108	67.4818	252.238	4.40239
15557	Tue Mar 28 11:27:32 2017_x000D_	19.3047	13.4262	133.375	2.32784	2	83.8108	67.4818	252.238	4.40239
