# Supplementary material for: Guppies Prefer to Follow Large (Robot) Leaders Irrespective of Own Size
Source: Front Bioeng Biotechnol. 2020 May 15;8:441. doi: 10.3389/fbioe.2020.00441 (PMC7243707; doi:10.3389/fbioe.2020.00441)
Supplement: Supplementary file 3 [file Data_Sheet_1.ZIP › Raw Data/ID65.xlsx]

## Sheet: TueMar28112043201
Framenumber	Current timestamp	Robo Position x	Robo Position y	Robo Angle deg	Robo Angle rad	Fish ID	Fish Position x	Fish Position y	Fish Angle deg	Fish Angle rad	Distance_between_subjects	Mean_Distance (L300 bis L1500)	Velocity_Robo	Velocity_Fish	Mean_velocity_Robo		Fish ID	Fish Position x	Fish Position y	Fish Angle deg	Fish Angle rad	Fish ID	Fish Position x	Fish Position y	Fish Angle deg	Fish Angle rad	Fish ID	Fish Position x	Fish Position y	Fish Angle deg	Fish Angle rad	Fish ID	Fish Position x	Fish Position y	Fish Angle deg	Fish Angle rad
11864	Tue Mar 28 11:21:54 2017_x000D_	18.5446	12.6772	129.292	2.25657	2	19.0352	7.2217	245.85	4.2909	5.47751	32.0444	0	0	11.3121	7.88577
11865	Tue Mar 28 11:21:54 2017_x000D_	18.5446	12.6772	129.292	2.25657	2	19.0352	7.2217	245.85	4.2909	5.47751		3.22081	0
11866	Tue Mar 28 11:21:54 2017_x000D_	18.541	12.5699	131.168	2.28931	2	19.0352	7.2217	244.223	4.26249	5.37098		7.17511	0
11867	Tue Mar 28 11:21:54 2017_x000D_	18.3269	12.4633	137.495	2.39975	2	19.0352	7.2217	244.223	4.26249	5.28924		6.30906	0
11868	Tue Mar 28 11:21:54 2017_x000D_	18.1166	12.4642	137.501	2.39984	2	19.0352	7.2217	244.223	4.26249	5.32237		10.27	0
11869	Tue Mar 28 11:21:54 2017_x000D_	18.0001	12.1423	149.636	2.61164	2	19.0352	7.2217	244.223	4.26249	5.02829		3.153	0
11870	Tue Mar 28 11:21:54 2017_x000D_	18.1052	12.1423	156.064	2.72382	2	19.0352	7.2217	244.223	4.26249	5.00771		3.16502	229.23
11871	Tue Mar 28 11:21:54 2017_x000D_	18.2107	12.1427	174.094	3.03851	1	23.5961	13.3522	120.139	2.09682	5.51955		0.00948683	0
11872	Tue Mar 28 11:21:55 2017_x000D_	18.2108	12.143	180.219	3.14541	1	23.5961	13.3522	120.139	2.09682	5.51939		4.44387	0
11873	Tue Mar 28 11:21:55 2017_x000D_	18.3125	12.0353	188.977	3.29828	1	23.5961	13.3522	120.139	2.09682	5.44524		3.22326	0
11874	Tue Mar 28 11:21:55 2017_x000D_	18.3095	11.9279	199.218	3.47701	1	23.5961	13.3522	120.139	2.09682	5.4751		7.19121	214.862
11875	Tue Mar 28 11:21:55 2017_x000D_	18.5241	12.0347	215.9	3.76817	1	30.5363	15.1211	91.1912	1.59159	12.4024		3.23243	0
11876	Tue Mar 28 11:21:55 2017_x000D_	18.5209	11.927	226.742	3.9574	1	30.5363	15.1211	91.1912	1.59159	12.4327		3.24733	0
11877	Tue Mar 28 11:21:55 2017_x000D_	18.5178	11.8188	241.602	4.21676	1	30.5363	15.1211	91.1912	1.59159	12.4639		4.43757	0
11878	Tue Mar 28 11:21:55 2017_x000D_	18.4163	11.9264	250.894	4.37892	1	30.5363	15.1211	91.1912	1.59159	12.534		4.43297	75.2286
11879	Tue Mar 28 11:21:55 2017_x000D_	18.3146	12.0336	266.023	4.64297	1	32.9742	14.5339	55.259	0.964452	14.8713		3.21762	0
11880	Tue Mar 28 11:21:55 2017_x000D_	18.318	12.1408	-88.0888	-1.53744	1	32.9742	14.5339	55.259	0.964452	14.8503		3.21734	0
11881	Tue Mar 28 11:21:55 2017_x000D_	18.3211	12.248	-76.5352	-1.33579	1	32.9742	14.5339	55.259	0.964452	14.8303		6.45032	0
11882	Tue Mar 28 11:21:55 2017_x000D_	18.328	12.4629	-71.0875	-1.24071	1	32.9742	14.5339	55.259	0.964452	14.7919		4.5758	0
11883	Tue Mar 28 11:21:55 2017_x000D_	18.4366	12.57	-67.4969	-1.17804	1	32.9742	14.5339	55.259	0.964452	14.6697		19.7056	53.4166
11884	Tue Mar 28 11:21:55 2017_x000D_	18.5634	13.2145	-70.2091	-1.22538	1	34.5464	13.6981	45.2331	0.789467	15.9903		14.5164	0
11885	Tue Mar 28 11:21:55 2017_x000D_	18.7878	13.6432	-70.2111	-1.22542	1	34.5464	13.6981	45.2331	0.789467	15.7587		10.2516	0
11886	Tue Mar 28 11:21:55 2017_x000D_	18.9036	13.9647	-73.7775	-1.28766	1	34.5464	13.6981	45.2331	0.789467	15.6451		20.506	0
11887	Tue Mar 28 11:21:55 2017_x000D_	19.1352	14.6078	-79.3686	-1.38524	1	34.5464	13.6981	45.2331	0.789467	15.438		12.8862	23.9139
11888	Tue Mar 28 11:21:55 2017_x000D_	19.1496	15.0371	-85.1638	-1.48639	1	35.2231	13.2768	9.36749	0.163493	16.1696		19.3126	0
11889	Tue Mar 28 11:21:55 2017_x000D_	19.1709	15.6805	-85.163	-1.48637	1	35.2231	13.2768	9.36749	0.163493	16.2312		10.2326	0
11890	Tue Mar 28 11:21:55 2017_x000D_	19.2865	16.0014	-88.1074	-1.53776	1	35.2231	13.2768	9.36749	0.163493	16.1678		13.1627	0
11891	Tue Mar 28 11:21:55 2017_x000D_	19.1959	16.4307	269.091	4.69653	1	35.2231	13.2768	9.36749	0.163493	16.3346		19.2915	14.8037
11892	Tue Mar 28 11:21:55 2017_x000D_	19.2171	17.0734	269.091	4.69652	1	35.6709	13.0695	315	5.49779	16.934		12.8531	0
11893	Tue Mar 28 11:21:55 2017_x000D_	19.2313	17.5016	269.09	4.69651	1	35.6709	13.0695	315	5.49779	17.0266		22.4913	0
11894	Tue Mar 28 11:21:56 2017_x000D_	19.2561	18.2509	268.942	4.69392	1	35.6709	13.0695	315	5.49779	17.2132		7.07504	0
11895	Tue Mar 28 11:21:56 2017_x000D_	19.1583	18.4655	-88.1027	-1.53768	1	35.6709	13.0695	315	5.49779	17.3719		19.5915	0
11896	Tue Mar 28 11:21:56 2017_x000D_	19.2842	19.1063	-85.1588	-1.4863	1	35.6709	13.0695	315	5.49779	17.4633		6.42053	14.7997
11897	Tue Mar 28 11:21:56 2017_x000D_	19.2913	19.3202	-85.1586	-1.4863	1	36.1186	12.8623	351.45	6.13396	18.0239		19.2465	0
11898	Tue Mar 28 11:21:56 2017_x000D_	19.3125	19.9614	-85.1578	-1.48628	1	36.1186	12.8623	351.45	6.13396	18.244		0	0
11899	Tue Mar 28 11:21:56 2017_x000D_	19.3125	19.9614	-85.1578	-1.48628	1	36.1186	12.8623	351.45	6.13396	18.244		16.4143	0
11900	Tue Mar 28 11:21:56 2017_x000D_	19.4348	20.4947	-81.9119	-1.42963	1	36.1186	12.8623	351.45	6.13396	18.3467		9.61126	9.40488
11901	Tue Mar 28 11:21:56 2017_x000D_	19.4454	20.8149	-82.234	-1.43525	1	36.3476	12.6482	315	5.49779	18.7718		19.5521	0
11902	Tue Mar 28 11:21:56 2017_x000D_	19.5711	21.4544	-79.3467	-1.38486	1	36.3476	12.6482	315	5.49779	18.9473		6.40544	0
11903	Tue Mar 28 11:21:56 2017_x000D_	19.5781	21.6678	-79.3458	-1.38485	1	36.3476	12.6482	315	5.49779	19.0413		25.61	0
11904	Tue Mar 28 11:21:56 2017_x000D_	19.6063	22.521	-79.3424	-1.38479	1	36.3476	12.6482	315	5.49779	19.4356		9.06924	14.8979
11905	Tue Mar 28 11:21:56 2017_x000D_	19.8225	22.7323	-79.347	-1.38487	1	36.5866	12.2129	297.566	5.19351	19.7912		19.1924	0
11906	Tue Mar 28 11:21:56 2017_x000D_	19.8436	23.3717	-79.3444	-1.38482	1	36.5866	12.2129	297.566	5.19351	20.1208		12.7899	0
11907	Tue Mar 28 11:21:56 2017_x000D_	19.8576	23.7978	-79.3427	-1.38479	1	36.5866	12.2129	297.566	5.19351	20.3487		7.19145	0
11908	Tue Mar 28 11:21:56 2017_x000D_	19.9693	24.0099	-82.2362	-1.43529	1	36.5866	12.2129	297.566	5.19351	20.379		19.4909	0
11909	Tue Mar 28 11:21:56 2017_x000D_	20.0946	24.6474	-79.3447	-1.38483	1	36.5866	12.2129	297.566	5.19351	20.6544		7.18474	18.5477
11910	Tue Mar 28 11:21:56 2017_x000D_	20.2062	24.8593	-82.2392	-1.43535	1	36.1691	11.7569	225	3.92699	20.6516		19.1593	0
11911	Tue Mar 28 11:21:56 2017_x000D_	20.2271	25.4976	-82.2376	-1.43532	1	36.1691	11.7569	225	3.92699	21.0465		12.7659	0
11912	Tue Mar 28 11:21:56 2017_x000D_	20.2411	25.9229	-82.2365	-1.4353	1	36.1691	11.7569	225	3.92699	21.3161		19.458	0
11913	Tue Mar 28 11:21:56 2017_x000D_	20.3663	26.5593	-79.3424	-1.38479	1	36.1691	11.7569	225	3.92699	21.6527		6.37836	14.6403
11914	Tue Mar 28 11:21:56 2017_x000D_	20.3732	26.7718	-79.3416	-1.38477	1	35.7414	11.5219	223.711	3.90449	21.6504		16.3093	0
11915	Tue Mar 28 11:21:57 2017_x000D_	20.4951	27.3016	-82.53	-1.44042	1	35.7414	11.5219	223.711	3.90449	21.9419		9.56609	0
11916	Tue Mar 28 11:21:57 2017_x000D_	20.5055	27.6203	-82.2373	-1.43531	1	35.7414	11.5219	223.711	3.90449	22.1651		7.16197	0
11917	Tue Mar 28 11:21:57 2017_x000D_	20.6168	27.8315	-85.1728	-1.48655	1	35.7414	11.5219	223.711	3.90449	22.2431		7.03731	9.27709
11918	Tue Mar 28 11:21:57 2017_x000D_	20.5194	28.0449	-82.2362	-1.43529	1	35.5326	11.2938	223.711	3.90449	22.4943		13.1848	0
11919	Tue Mar 28 11:21:57 2017_x000D_	20.6376	28.4682	-85.1721	-1.48653	1	35.5326	11.2938	223.711	3.90449	22.7337		7.1459	0
11920	Tue Mar 28 11:21:57 2017_x000D_	20.7487	28.6789	-82.2398	-1.43535	1	35.5326	11.2938	223.711	3.90449	22.8212		12.7328	0
11921	Tue Mar 28 11:21:57 2017_x000D_	20.7626	29.1031	-82.2387	-1.43534	1	35.5326	11.2938	223.711	3.90449	23.1371		12.7297	6.64291
11922	Tue Mar 28 11:21:57 2017_x000D_	20.7764	29.5272	-82.2376	-1.43532	1	35.5427	11.0726	207.566	3.62271	23.6351		6.36037	0
11923	Tue Mar 28 11:21:57 2017_x000D_	20.7833	29.7391	-82.2371	-1.43531	1	35.5427	11.0726	207.566	3.62271	23.7966		6.36347	0
11924	Tue Mar 28 11:21:57 2017_x000D_	20.7903	29.9511	-82.2365	-1.4353	1	35.5427	11.0726	207.566	3.62271	23.9589		3.17564	0
11925	Tue Mar 28 11:21:57 2017_x000D_	20.7937	30.0569	-82.5285	-1.44039	1	35.5427	11.0726	207.566	3.62271	24.0403		3.18473	0
11926	Tue Mar 28 11:21:57 2017_x000D_	20.7972	30.163	-82.236	-1.43529	1	35.5427	11.0726	207.566	3.62271	24.122		17.1899	19.7109
11927	Tue Mar 28 11:21:57 2017_x000D_	21.0226	30.6898	-75.8638	-1.32407	1	34.886	11.0518	180	3.14159	24.0384		3.13817	0
11928	Tue Mar 28 11:21:57 2017_x000D_	20.918	30.6909	-67.3527	-1.17553	1	34.886	11.0518	180	3.14159	24.0998		3.15024	0
11929	Tue Mar 28 11:21:57 2017_x000D_	20.813	30.6922	-52.1165	-0.909604	1	34.886	11.0518	180	3.14159	24.1618		3.16695	0
11930	Tue Mar 28 11:21:57 2017_x000D_	20.8093	30.5867	-42.0807	-0.734446	1	34.886	11.0518	180	3.14159	24.0783		6.27078	6.57036
11931	Tue Mar 28 11:21:57 2017_x000D_	20.6003	30.59	-25.9617	-0.453117	1	34.6671	11.0448	169.074	2.95089	24.0809		3.12058	0
11932	Tue Mar 28 11:21:57 2017_x000D_	20.4963	30.592	-14.1447	-0.246872	1	34.6671	11.0448	169.074	2.95089	24.1434		0.00948683	0
11933	Tue Mar 28 11:21:57 2017_x000D_	20.4964	30.5923	-8.33167	-0.145415	1	34.6671	11.0448	169.074	2.95089	24.1436		0.0234307	0
11934	Tue Mar 28 11:21:57 2017_x000D_	20.4969	30.5929	9.90993	0.172961	1	34.6671	11.0448	169.074	2.95089	24.1438		4.51475	9.40693
11935	Tue Mar 28 11:21:57 2017_x000D_	20.605	30.6976	19.6025	0.342128	1	34.4381	11.259	180	3.14159	23.8582		8.84352	0
11936	Tue Mar 28 11:21:58 2017_x000D_	20.8071	30.483	33.5214	0.58506	1	34.4381	11.259	180	3.14159	23.5662		3.13228	0
11937	Tue Mar 28 11:21:58 2017_x000D_	20.9115	30.4816	40.337	0.704013	1	34.4381	11.259	180	3.14159	23.5048		18.1504	0
11938	Tue Mar 28 11:21:58 2017_x000D_	21.422	30.1569	44.6488	0.779268	1	34.4381	11.259	180	3.14159	22.9467		8.82695	0
11939	Tue Mar 28 11:21:58 2017_x000D_	21.6234	29.9424	44.6487	0.779267	1	34.4381	11.259	180	3.14159	22.6558		24.4149	14.8064
11940	Tue Mar 28 11:21:58 2017_x000D_	22.1233	29.3002	42.6415	0.744234	1	33.9902	11.4663	180	3.14159	21.4213		13.902	0
11941	Tue Mar 28 11:21:58 2017_x000D_	22.5327	29.0831	42.6423	0.744249	1	33.9902	11.4663	180	3.14159	21.0149		11.2977	0
11942	Tue Mar 28 11:21:58 2017_x000D_	22.7306	28.7627	40.3358	0.703993	1	33.9902	11.4663	180	3.14159	20.6384		11.2101	0
11943	Tue Mar 28 11:21:58 2017_x000D_	23.0358	28.5471	38.5037	0.672016	1	33.9902	11.4663	180	3.14159	20.2917		19.9297	0
11944	Tue Mar 28 11:21:58 2017_x000D_	23.5421	28.117	31.9347	0.557366	1	33.9902	11.4663	180	3.14159	19.6573		6.94361	0
11945	Tue Mar 28 11:21:58 2017_x000D_	23.7466	28.0086	29.297	0.511328	1	33.9902	11.4663	180	3.14159	19.4571		20.8322	0
11946	Tue Mar 28 11:21:58 2017_x000D_	24.3601	27.6833	26.526	0.462967	1	33.9902	11.4663	180	3.14159	18.8608		8.82065	0
11947	Tue Mar 28 11:21:58 2017_x000D_	24.5613	27.4689	26.5243	0.462936	1	33.9902	11.4663	180	3.14159	18.5738		20.8254	9.40474
11948	Tue Mar 28 11:21:58 2017_x000D_	25.1747	27.1439	29.2961	0.511314	1	33.7613	11.6805	165.308	2.88517	17.6875		6.22842	0
11949	Tue Mar 28 11:21:58 2017_x000D_	25.3823	27.1415	29.2976	0.51134	1	33.7613	11.6805	165.308	2.88517	17.5855		11.1944	0
11950	Tue Mar 28 11:21:58 2017_x000D_	25.687	26.9261	27.9273	0.487423	1	33.7613	11.6805	165.308	2.88517	17.2517		19.9174	0
11951	Tue Mar 28 11:21:58 2017_x000D_	26.1931	26.4964	29.2951	0.511295	1	33.7613	11.6805	165.308	2.88517	16.637		9.33962	0
11952	Tue Mar 28 11:21:58 2017_x000D_	26.5044	26.4928	30.7989	0.537542	1	33.7613	11.6805	165.308	2.88517	16.4944		18.0864	6.57326
11953	Tue Mar 28 11:21:58 2017_x000D_	27.0132	26.1694	31.9373	0.557411	1	33.5423	11.6736	180	3.14159	15.8983		8.81012	0
11954	Tue Mar 28 11:21:58 2017_x000D_	27.2141	25.9552	31.9362	0.557392	1	33.5423	11.6736	180	3.14159	15.6208		20.7865	0
11955	Tue Mar 28 11:21:58 2017_x000D_	27.8263	25.6307	29.2958	0.511307	1	33.5423	11.6736	180	3.14159	15.0822		6.92879	0
11956	Tue Mar 28 11:21:58 2017_x000D_	28.0304	25.5226	31.9371	0.557407	1	33.5423	11.6736	180	3.14159	14.9056		13.8537	6.57036
11957	Tue Mar 28 11:21:58 2017_x000D_	28.4384	25.3063	31.9376	0.557416	1	33.3234	11.6666	166.987	2.91448	14.4881		22.3613	0
11958	Tue Mar 28 11:21:59 2017_x000D_	29.0471	24.8761	31.937	0.557405	1	33.3234	11.6666	166.987	2.91448	13.8844		8.8015	0
11959	Tue Mar 28 11:21:59 2017_x000D_	29.2479	24.6622	31.9359	0.557387	1	33.3234	11.6666	166.987	2.91448	13.6197		13.8429	0
11960	Tue Mar 28 11:21:59 2017_x000D_	29.6556	24.4461	31.9364	0.557395	1	33.3234	11.6666	166.987	2.91448	13.2954		18.0623	6.57036
11961	Tue Mar 28 11:21:59 2017_x000D_	30.1637	24.1231	30.7965	0.537501	1	33.5423	11.6736	165.139	2.88221	12.8998		11.1662	0
11962	Tue Mar 28 11:21:59 2017_x000D_	30.4676	23.9082	29.2925	0.511251	1	33.5423	11.6736	165.139	2.88221	12.615		20.7502	0
11963	Tue Mar 28 11:21:59 2017_x000D_	31.0788	23.5844	31.9367	0.5574	1	33.5423	11.6736	165.139	2.88221	12.1629		11.1686	0
11964	Tue Mar 28 11:21:59 2017_x000D_	31.3828	23.3695	33.5203	0.585039	1	33.5423	11.6736	165.139	2.88221	11.8936		22.3272	14.8051
11965	Tue Mar 28 11:21:59 2017_x000D_	31.9906	22.94	33.52	0.585034	1	33.0944	11.8808	180	3.14159	11.1141		9.75714	0
11966	Tue Mar 28 11:21:59 2017_x000D_	32.2971	22.8312	29.2918	0.511239	1	33.0944	11.8808	180	3.14159	10.9794		8.79302	0
11967	Tue Mar 28 11:21:59 2017_x000D_	32.4977	22.6175	29.2905	0.511215	1	33.0944	11.8808	180	3.14159	10.7533		20.7207	0
11968	Tue Mar 28 11:21:59 2017_x000D_	33.108	22.2941	31.9363	0.557394	1	33.0944	11.8808	180	3.14159	10.4133		13.8106	0
11969	Tue Mar 28 11:21:59 2017_x000D_	33.5148	22.0786	31.9368	0.557402	1	33.0944	11.8808	180	3.14159	10.2065		8.78673	0
11970	Tue Mar 28 11:21:59 2017_x000D_	33.7152	21.865	31.9358	0.557384	1	33.0944	11.8808	180	3.14159	10.0035		22.3006	0
11971	Tue Mar 28 11:21:59 2017_x000D_	34.3222	21.4359	31.9351	0.557373	1	33.0944	11.8808	180	3.14159	9.63366		9.7523	0
11972	Tue Mar 28 11:21:59 2017_x000D_	34.6286	21.3273	30.7948	0.537471	1	33.0944	11.8808	180	3.14159	9.57027		18.0031	0
11973	Tue Mar 28 11:21:59 2017_x000D_	35.135	21.0053	31.9361	0.55739	1	33.0944	11.8808	180	3.14159	9.3499		11.1362	6.57026
11974	Tue Mar 28 11:21:59 2017_x000D_	35.4381	20.791	30.4816	0.532005	1	32.8755	11.8739	160.522	2.80164	9.27802		16.5975	0
11975	Tue Mar 28 11:21:59 2017_x000D_	35.9474	20.5749	31.9369	0.557405	1	32.8755	11.8739	160.522	2.80164	9.22735		0	0
11976	Tue Mar 28 11:21:59 2017_x000D_	35.9474	20.5749	31.9369	0.557405	1	32.8755	11.8739	160.522	2.80164	9.22735		22.2706	0
11977	Tue Mar 28 11:21:59 2017_x000D_	36.5536	20.1464	31.9364	0.557395	1	32.8755	11.8739	160.522	2.80164	9.05332		17.5565	14.8064
11978	Tue Mar 28 11:21:59 2017_x000D_	36.954	19.7196	31.9343	0.557358	1	32.4276	12.0812	175.5	3.06305	8.87882		12.3394	0
11979	Tue Mar 28 11:22:00 2017_x000D_	37.3653	19.7164	31.9373	0.55741	1	32.4276	12.0812	175.5	3.06305	9.0927		8.77401	0
11980	Tue Mar 28 11:22:00 2017_x000D_	37.5654	19.5031	31.9362	0.557392	1	32.4276	12.0812	175.5	3.06305	9.02672		15.4481	0
11981	Tue Mar 28 11:22:00 2017_x000D_	37.9682	19.1823	29.2855	0.511128	1	32.4276	12.0812	175.5	3.06305	9.00688		6.88715	0
11982	Tue Mar 28 11:22:00 2017_x000D_	38.1711	19.0749	31.9356	0.557382	1	32.4276	12.0812	175.5	3.06305	9.04984		19.4419	9.40474
11983	Tue Mar 28 11:22:00 2017_x000D_	38.782	18.8586	31.9375	0.557415	1	32.6565	11.867	135	2.35619	9.29539		8.76977	0
11984	Tue Mar 28 11:22:00 2017_x000D_	38.982	18.6454	31.9365	0.557397	1	32.6565	11.867	135	2.35619	9.27139		4.38078	0
11985	Tue Mar 28 11:22:00 2017_x000D_	39.0818	18.5388	27.9087	0.487098	1	32.6565	11.867	135	2.35619	9.26269		13.7663	0
11986	Tue Mar 28 11:22:00 2017_x000D_	39.4873	18.324	30.7935	0.537447	1	32.6565	11.867	135	2.35619	9.39961		6.87109	35.543
11987	Tue Mar 28 11:22:00 2017_x000D_	39.6897	18.2168	30.4807	0.531988	1	33.0443	12.9865	107.935	1.88383	8.45679		11.1195	0
11988	Tue Mar 28 11:22:00 2017_x000D_	39.9924	18.0029	31.9363	0.557394	1	33.0443	12.9865	107.935	1.88383	8.56974		6.87514	0
11989	Tue Mar 28 11:22:00 2017_x000D_	40.1949	17.8956	29.285	0.511119	1	33.0443	12.9865	107.935	1.88383	8.67354		13.7489	0
11990	Tue Mar 28 11:22:00 2017_x000D_	40.5999	17.6811	29.2852	0.511122	1	33.0443	12.9865	107.935	1.88383	8.8953		6.85908	13.2766
11991	Tue Mar 28 11:22:00 2017_x000D_	40.8019	17.574	24.0453	0.419671	1	33.0243	13.4286	45	0.785398	8.81337		11.0992	0
11992	Tue Mar 28 11:22:00 2017_x000D_	41.1037	17.36	12.0895	0.211001	1	33.0243	13.4286	45	0.785398	8.98513		3.18411	0
11993	Tue Mar 28 11:22:00 2017_x000D_	41.1009	17.2539	3.33211	0.0581563	1	33.0243	13.4286	45	0.785398	8.93669		6.87344	0
11994	Tue Mar 28 11:22:00 2017_x000D_	40.8982	17.3607	-5.50862	-0.0961436	1	33.0243	13.4286	45	0.785398	8.80112		4.47175	0
11995	Tue Mar 28 11:22:00 2017_x000D_	40.793	17.2551	-14.7584	-0.257582	1	33.0243	13.4286	45	0.785398	8.65995		3.08133	6.57036
11996	Tue Mar 28 11:22:00 2017_x000D_	40.8957	17.2536	-34.6547	-0.604838	1	33.2432	13.4356	45	0.785398	8.55207		3.07815	0
11997	Tue Mar 28 11:22:00 2017_x000D_	40.9983	17.2526	-40.9988	-0.715564	1	33.2432	13.4356	45	0.785398	8.64356		8.92654	0
11998	Tue Mar 28 11:22:00 2017_x000D_	41.2092	17.4625	-56.8196	-0.991688	1	33.2432	13.4356	45	0.785398	8.92598		4.46963	0
11999	Tue Mar 28 11:22:00 2017_x000D_	41.3147	17.5677	-65.4755	-1.14276	1	33.2432	13.4356	45	0.785398	9.06771		6.35338	0
12000	Tue Mar 28 11:22:01 2017_x000D_	41.3205	17.7794	-77.6732	-1.35565	1	33.2432	13.4356	45	0.785398	9.17123		6.35606	0
12001	Tue Mar 28 11:22:01 2017_x000D_	41.3259	17.9912	-83.0733	-1.4499	1	33.2432	13.4356	45	0.785398	9.27812		7.10692	0
12002	Tue Mar 28 11:22:01 2017_x000D_	41.4336	18.2022	-85.8268	-1.49796	1	33.2432	13.4356	45	0.785398	9.47645		22.2157	0
12003	Tue Mar 28 11:22:01 2017_x000D_	41.4518	18.9425	-85.6805	-1.49541	1	33.2432	13.4356	45	0.785398	9.88469		13.1008	0
12004	Tue Mar 28 11:22:01 2017_x000D_	41.5645	19.3644	-82.7869	-1.4449	1	33.2432	13.4356	45	0.785398	10.2174		22.3439	0
12005	Tue Mar 28 11:22:01 2017_x000D_	41.4801	20.1044	-80.3467	-1.40231	1	33.2432	13.4356	45	0.785398	10.5981		10.0408	0
12006	Tue Mar 28 11:22:01 2017_x000D_	41.5901	20.4205	-77.1063	-1.34576	1	33.2432	13.4356	45	0.785398	10.8839		10.0228	0
12007	Tue Mar 28 11:22:01 2017_x000D_	41.7	20.736	-75.0342	-1.30959	1	33.2432	13.4356	45	0.785398	11.172		16.1798	0
12008	Tue Mar 28 11:22:01 2017_x000D_	41.8151	21.2629	-71.6638	-1.25077	1	33.2432	13.4356	45	0.785398	11.6079		13.0768	0
12009	Tue Mar 28 11:22:01 2017_x000D_	41.9277	21.684	-74.3503	-1.29766	1	33.2432	13.4356	45	0.785398	11.9773		14.1428	0
12010	Tue Mar 28 11:22:01 2017_x000D_	42.1422	22.1038	-69.0559	-1.20525	1	33.2432	13.4356	45	0.785398	12.423		13.0652	0
12011	Tue Mar 28 11:22:01 2017_x000D_	42.2548	22.5245	-71.6644	-1.25078	1	33.2432	13.4356	45	0.785398	12.7991		7.064	0
12012	Tue Mar 28 11:22:01 2017_x000D_	42.3619	22.7342	-69.0553	-1.20524	1	33.2432	13.4356	45	0.785398	13.0236		20.0143	42.0466
12013	Tue Mar 28 11:22:01 2017_x000D_	42.5814	23.3642	-69.0547	-1.20523	1	34.0685	14.5684	45	0.785398	12.2407		11.3643	0
12014	Tue Mar 28 11:22:01 2017_x000D_	42.7933	23.6782	-68.0645	-1.18795	1	34.0685	14.5684	45	0.785398	12.6139		19.9925	0
12015	Tue Mar 28 11:22:01 2017_x000D_	43.0126	24.3075	-68.0635	-1.18793	1	34.0685	14.5684	45	0.785398	13.223		9.46168	0
12016	Tue Mar 28 11:22:01 2017_x000D_	43.0201	24.6228	-69.0534	-1.20521	1	34.0685	14.5684	45	0.785398	13.4619		17.0045	9.27266
12017	Tue Mar 28 11:22:01 2017_x000D_	43.2367	25.1466	-68.0602	-1.18787	1	34.2773	14.7963	45	0.785398	13.6894		11.3286	0
12018	Tue Mar 28 11:22:01 2017_x000D_	43.4481	25.4595	-69.0566	-1.20526	1	34.2773	14.7963	45	0.785398	14.0644		9.46475	0
12019	Tue Mar 28 11:22:01 2017_x000D_	43.4557	25.7749	-68.0592	-1.18786	1	34.2773	14.7963	45	0.785398	14.3099		11.3194	0
12020	Tue Mar 28 11:22:01 2017_x000D_	43.667	26.0875	-69.0559	-1.20525	1	34.2773	14.7963	45	0.785398	14.6853		19.9374	0
12021	Tue Mar 28 11:22:01 2017_x000D_	43.8856	26.7151	-69.0553	-1.20524	1	34.2773	14.7963	45	0.785398	15.3094		9.97635	6.63678
12022	Tue Mar 28 11:22:02 2017_x000D_	43.9951	27.0291	-70.7902	-1.23552	1	34.2673	15.0173	45	0.785398	15.4568		19.9156	0
12023	Tue Mar 28 11:22:02 2017_x000D_	44.2135	27.656	-70.7902	-1.23552	1	34.2673	15.0173	45	0.785398	16.083		9.95172	0
12024	Tue Mar 28 11:22:02 2017_x000D_	44.3228	27.9692	-74.368	-1.29797	1	34.2673	15.0173	45	0.785398	16.3971		19.1461	0
12025	Tue Mar 28 11:22:02 2017_x000D_	44.4392	28.5967	-71.6693	-1.25086	1	34.2673	15.0173	45	0.785398	16.9667		14.0342	6.56726
12026	Tue Mar 28 11:22:02 2017_x000D_	44.6524	29.0131	-71.6714	-1.2509	1	34.4861	15.0242	45	0.785398	17.2929		9.43161	0
12027	Tue Mar 28 11:22:02 2017_x000D_	44.6598	29.3274	-70.7863	-1.23545	1	34.4861	15.0242	45	0.785398	17.5524		19.8682	0
12028	Tue Mar 28 11:22:02 2017_x000D_	44.8777	29.9528	-70.7863	-1.23545	1	34.4861	15.0242	45	0.785398	18.1892		11.2662	0
12029	Tue Mar 28 11:22:02 2017_x000D_	45.0882	30.2638	-71.672	-1.25091	1	34.4861	15.0242	45	0.785398	18.5647		19.8464	38.1615
12030	Tue Mar 28 11:22:02 2017_x000D_	45.3059	30.8885	-71.6724	-1.25092	1	35.55	15.7215	4.5	0.0785398	18.0337		9.41648	0
12031	Tue Mar 28 11:22:02 2017_x000D_	45.3131	31.2023	-70.7863	-1.23545	1	35.55	15.7215	4.5	0.0785398	18.3023		9.91377	0
12032	Tue Mar 28 11:22:02 2017_x000D_	45.422	31.5143	-74.3709	-1.29802	1	35.55	15.7215	4.5	0.0785398	18.6244		16.8709	0
12033	Tue Mar 28 11:22:02 2017_x000D_	45.6371	32.0339	-73.6149	-1.28482	1	35.55	15.7215	4.5	0.0785398	19.1793		19.0627	29.2587
12034	Tue Mar 28 11:22:02 2017_x000D_	45.7528	32.6587	-70.7843	-1.23542	1	36.4049	16.1909	0	0	18.936		9.89763	0
12035	Tue Mar 28 11:22:02 2017_x000D_	45.8615	32.9702	-74.3718	-1.29803	1	36.4049	16.1909	0	0	19.2606		9.89751	0
12036	Tue Mar 28 11:22:02 2017_x000D_	45.9699	33.2818	-70.7844	-1.23542	1	36.4049	16.1909	0	0	19.5854		9.88334	0
12037	Tue Mar 28 11:22:02 2017_x000D_	46.0783	33.5929	-69.0426	-1.20502	1	36.4049	16.1909	0	0	19.9099		15.9666	0
12038	Tue Mar 28 11:22:02 2017_x000D_	46.1917	34.1129	-70.7824	-1.23539	1	36.4049	16.1909	0	0	20.4201		8.75691	18.5306
12039	Tue Mar 28 11:22:02 2017_x000D_	46.3991	34.3183	-70.7863	-1.23545	1	36.8221	16.6464	13.0128	0.227116	20.1001		15.625	0
12040	Tue Mar 28 11:22:02 2017_x000D_	46.4109	34.839	-71.6665	-1.25082	1	36.8221	16.6464	13.0128	0.227116	20.5649		8.74632	0
12041	Tue Mar 28 11:22:02 2017_x000D_	46.6181	35.0441	-71.6705	-1.25089	1	36.8221	16.6464	13.0128	0.227116	20.8432		12.8861	0
12042	Tue Mar 28 11:22:02 2017_x000D_	46.7289	35.4591	-74.3765	-1.29812	1	36.8221	16.6464	13.0128	0.227116	21.2618		6.9581	20.6928
12043	Tue Mar 28 11:22:03 2017_x000D_	46.8347	35.6655	-71.6708	-1.25089	1	37.4682	16.8879	0	0	20.984		6.24459	0
12044	Tue Mar 28 11:22:03 2017_x000D_	46.8394	35.8736	-71.669	-1.25086	1	37.4682	16.8879	0	0	21.1725		6.24459	0
12045	Tue Mar 28 11:22:03 2017_x000D_	46.8441	36.0817	-71.6672	-1.25083	1	37.4682	16.8879	0	0	21.3614		6.95406	0
12046	Tue Mar 28 11:22:03 2017_x000D_	46.9498	36.288	-69.0379	-1.20494	1	37.4682	16.8879	0	0	21.5932		13.9161	26.9864
12047	Tue Mar 28 11:22:03 2017_x000D_	47.1612	36.7009	-61.5416	-1.0741	1	38.3328	17.1362	0	0	21.4643		9.8481	0
12048	Tue Mar 28 11:22:03 2017_x000D_	47.2689	37.011	-52.7196	-0.920131	1	38.3328	17.1362	0	0	21.7913		6.95929	0
12049	Tue Mar 28 11:22:03 2017_x000D_	47.3742	37.2177	-38.3434	-0.669219	1	38.3328	17.1362	0	0	22.023		6.05776	0
12050	Tue Mar 28 11:22:03 2017_x000D_	47.5761	37.2145	-30.1169	-0.52564	1	38.3328	17.1362	0	0	22.1038		6.95536	0
12051	Tue Mar 28 11:22:03 2017_x000D_	47.6817	37.4209	-23.5333	-0.410734	1	38.3328	17.1362	0	0	22.3354		9.64078	14.6213
12052	Tue Mar 28 11:22:03 2017_x000D_	47.9873	37.5203	-8.23706	-0.143764	1	38.76	17.3708	0	0	22.1618		3.02733	0
12053	Tue Mar 28 11:22:03 2017_x000D_	48.0882	37.5188	-1.96449	-0.0342869	1	38.76	17.3708	0	0	22.2026		6.06376	0
12054	Tue Mar 28 11:22:03 2017_x000D_	48.2903	37.5156	3.92309	0.0684708	1	38.76	17.3708	0	0	22.2854		12.1217	0
12055	Tue Mar 28 11:22:03 2017_x000D_	48.6943	37.5089	9.75706	0.170293	1	38.76	17.3708	0	0	22.4551		9.5982	13.1254
12056	Tue Mar 28 11:22:03 2017_x000D_	48.9951	37.3999	13.2101	0.23056	1	39.1973	17.3845	10.9264	0.190702	22.2848		9.07629	0
12057	Tue Mar 28 11:22:03 2017_x000D_	49.2976	37.3948	12.6164	0.220198	1	39.1973	17.3845	10.9264	0.190702	22.4149		24.9642	0
12058	Tue Mar 28 11:22:03 2017_x000D_	50.0998	37.1736	12.6154	0.22018	1	39.1973	17.3845	10.9264	0.190702	22.5936		24.1805	0
12059	Tue Mar 28 11:22:03 2017_x000D_	50.9057	37.1598	6.85259	0.1196	1	39.1973	17.3845	10.9264	0.190702	22.9815		12.4655	41.982
12060	Tue Mar 28 11:22:03 2017_x000D_	51.3062	37.0491	3.91562	0.0683404	1	40.021	18.5158	45	0.785398	21.6988		9.5718	0
12061	Tue Mar 28 11:22:03 2017_x000D_	51.6061	36.9402	0.962909	0.0168059	1	40.021	18.5158	45	0.785398	21.764		9.05224	0
12062	Tue Mar 28 11:22:03 2017_x000D_	51.9078	36.9352	0.962947	0.0168066	1	40.021	18.5158	45	0.785398	21.9219		24.1414	0
12063	Tue Mar 28 11:22:03 2017_x000D_	52.7124	36.9216	0.962886	0.0168055	1	40.021	18.5158	45	0.785398	22.3572		12.0617	70.692
12064	Tue Mar 28 11:22:03 2017_x000D_	53.1144	36.9149	0.962908	0.0168059	1	41.9269	19.9015	26.0368	0.454427	20.3621		18.3557	0
12065	Tue Mar 28 11:22:04 2017_x000D_	53.7191	37.0082	-1.98627	-0.0346669	1	41.9269	19.9015	26.0368	0.454427	20.7773		12.0527	0
12066	Tue Mar 28 11:22:04 2017_x000D_	54.1208	37.0015	-1.9869	-0.0346779	1	41.9269	19.9015	26.0368	0.454427	21.0024		18.0626	0
12067	Tue Mar 28 11:22:04 2017_x000D_	54.7228	36.9913	-1.9879	-0.0346953	1	41.9269	19.9015	26.0368	0.454427	21.3494		12.0377	0
12068	Tue Mar 28 11:22:04 2017_x000D_	55.124	36.9845	-1.98853	-0.0347063	1	41.9269	19.9015	26.0368	0.454427	21.5869		18.0475	27.7568
12069	Tue Mar 28 11:22:04 2017_x000D_	55.7255	36.9744	-1.98947	-0.0347228	1	42.5517	20.5839	45	0.785398	21.0285		0	0
12070	Tue Mar 28 11:22:04 2017_x000D_	55.7255	36.9744	-1.98947	-0.0347228	1	42.5517	20.5839	45	0.785398	21.0285		15.3485	0
12071	Tue Mar 28 11:22:04 2017_x000D_	56.2282	37.0695	0.969106	0.0169141	1	42.5517	20.5839	45	0.785398	21.4201		21.2588	0
12072	Tue Mar 28 11:22:04 2017_x000D_	56.9274	36.9543	3.92395	0.0684859	1	42.5517	20.5839	45	0.785398	21.7865		6.00682	32.6671
12073	Tue Mar 28 11:22:04 2017_x000D_	57.1276	36.951	3.92427	0.0684914	1	43.3949	21.2729	45	0.785398	20.842		18.0086	0
12074	Tue Mar 28 11:22:04 2017_x000D_	57.7278	36.9408	3.92515	0.0685069	1	43.3949	21.2729	45	0.785398	21.2348		12.3905	0
12075	Tue Mar 28 11:22:04 2017_x000D_	58.1259	36.8308	6.86735	0.119858	1	43.3949	21.2729	45	0.785398	21.4255		5.99782	0
12076	Tue Mar 28 11:22:04 2017_x000D_	58.3258	36.8275	6.86791	0.119868	1	43.3949	21.2729	45	0.785398	21.561		23.9794	20.8305
12077	Tue Mar 28 11:22:04 2017_x000D_	59.125	36.814	6.87019	0.119907	1	43.5826	21.9414	45	0.785398	21.5119		6.74231	0
12078	Tue Mar 28 11:22:04 2017_x000D_	59.3228	36.7073	3.92155	0.068444	1	43.5826	21.9414	45	0.785398	21.5821		11.9807	0
12079	Tue Mar 28 11:22:04 2017_x000D_	59.7221	36.7006	3.92217	0.0684548	1	43.5826	21.9414	45	0.785398	21.8705		17.9605	0
12080	Tue Mar 28 11:22:04 2017_x000D_	60.3207	36.6906	3.92311	0.0684711	1	43.5826	21.9414	45	0.785398	22.3093		8.97125	0
12081	Tue Mar 28 11:22:04 2017_x000D_	60.6197	36.6856	3.7826	0.0660189	1	43.5826	21.9414	45	0.785398	22.5312		18.2067	67.1994
12082	Tue Mar 28 11:22:04 2017_x000D_	61.2159	36.5722	0.956741	0.0166983	1	45.4967	23.1049	14.6918	0.256421	20.6993		8.97425	0
12083	Tue Mar 28 11:22:04 2017_x000D_	61.515	36.5672	0.956682	0.0166972	1	45.4967	23.1049	14.6918	0.256421	20.9241		17.9275	0
12084	Tue Mar 28 11:22:04 2017_x000D_	62.1125	36.5573	0.956733	0.0166981	1	45.4967	23.1049	14.6918	0.256421	21.3788		5.97387	0
12085	Tue Mar 28 11:22:04 2017_x000D_	62.3116	36.5539	0.956713	0.0166978	1	45.4967	23.1049	14.6918	0.256421	21.5318		11.9416	61.5528
12086	Tue Mar 28 11:22:05 2017_x000D_	62.7096	36.5473	0.956673	0.0166971	1	47.1916	24.2612	0	0	19.7928		5.97082	0
12087	Tue Mar 28 11:22:05 2017_x000D_	62.9086	36.544	0.956707	0.0166977	1	47.1916	24.2612	0	0	19.9472		17.9035	0
12088	Tue Mar 28 11:22:05 2017_x000D_	63.5053	36.534	0.956702	0.0166976	1	47.1916	24.2612	0	0	20.4147		14.9031	0
12089	Tue Mar 28 11:22:05 2017_x000D_	64.002	36.5257	0.956711	0.0166978	1	47.1916	24.2612	0	0	20.8088		5.96182	47.0362
12090	Tue Mar 28 11:22:05 2017_x000D_	64.2007	36.5224	0.956753	0.0166985	1	48.4598	25.1831	14.6918	0.256421	19.3999		8.94426	0
12091	Tue Mar 28 11:22:05 2017_x000D_	64.4988	36.5174	0.956709	0.0166977	1	48.4598	25.1831	14.6918	0.256421	19.6397		12.305	0
12092	Tue Mar 28 11:22:05 2017_x000D_	64.8975	36.6137	-2.01061	-0.0350918	1	48.4598	25.1831	14.6918	0.256421	20.0214		5.95582	0
12093	Tue Mar 28 11:22:05 2017_x000D_	65.096	36.6104	-2.01093	-0.0350974	1	48.4598	25.1831	14.6918	0.256421	20.1828		8.92626	0
12094	Tue Mar 28 11:22:05 2017_x000D_	65.3935	36.6054	-1.87017	-0.0326405	1	48.4598	25.1831	14.6918	0.256421	20.4259		2.98244	20.6289
12095	Tue Mar 28 11:22:05 2017_x000D_	65.4929	36.6037	-2.01156	-0.0351084	1	49.104	25.4236	14.6918	0.256421	19.8391		12.2897	0
12096	Tue Mar 28 11:22:05 2017_x000D_	65.8911	36.6999	-4.96559	-0.0866659	1	49.104	25.4236	14.6918	0.256421	20.2228		11.8938	0
12097	Tue Mar 28 11:22:05 2017_x000D_	66.2875	36.693	-10.7745	-0.18805	1	49.104	25.4236	14.6918	0.256421	20.5493		5.94104	0
12098	Tue Mar 28 11:22:05 2017_x000D_	66.4855	36.6893	-16.3522	-0.285399	1	49.104	25.4236	14.6918	0.256421	20.7131		5.95015	32.6071
12099	Tue Mar 28 11:22:05 2017_x000D_	66.6838	36.6854	-29.0519	-0.507051	1	49.9456	26.1114	14.6918	0.256421	19.7984		3.07547	0
12100	Tue Mar 28 11:22:05 2017_x000D_	66.6856	36.7879	-39.2426	-0.684912	1	49.9456	26.1114	14.6918	0.256421	19.8549		6.70421	0
12101	Tue Mar 28 11:22:05 2017_x000D_	66.8858	36.8872	-53.28	-0.929912	1	49.9456	26.1114	14.6918	0.256421	20.0771		4.27871	0
12102	Tue Mar 28 11:22:05 2017_x000D_	66.9865	36.9882	-57.1992	-0.998315	1	49.9456	26.1114	14.6918	0.256421	20.2163		2.98549	20.6233
12103	Tue Mar 28 11:22:05 2017_x000D_	67.086	36.9864	-67.0747	-1.17067	1	50.5896	26.3519	45	0.785398	19.6271		6.85847	0
12104	Tue Mar 28 11:22:05 2017_x000D_	67.1884	37.1908	-74.9351	-1.30786	1	50.5896	26.3519	45	0.785398	19.8243		9.72032	0
12105	Tue Mar 28 11:22:05 2017_x000D_	67.2923	37.4977	-83.6612	-1.46016	1	50.5896	26.3519	45	0.785398	20.0801		6.85789	0
12106	Tue Mar 28 11:22:05 2017_x000D_	67.1966	37.7053	268.084	4.67896	1	50.5896	26.3519	45	0.785398	20.117		12.3464	0
12107	Tue Mar 28 11:22:06 2017_x000D_	67.2028	38.1168	257.313	4.49095	1	50.5896	26.3519	45	0.785398	20.3571		9.25898	6.61336
12108	Tue Mar 28 11:22:06 2017_x000D_	67.2073	38.4254	251.323	4.38641	1	50.5792	26.5721	0	0	20.4204		11.0149	0
12109	Tue Mar 28 11:22:06 2017_x000D_	67.0139	38.7375	245.159	4.27884	1	50.5792	26.5721	0	0	20.4474		9.72538	0
12110	Tue Mar 28 11:22:06 2017_x000D_	66.9194	39.0476	241.348	4.21232	1	50.5792	26.5721	0	0	20.5582		24.6518	0
12111	Tue Mar 28 11:22:06 2017_x000D_	66.5343	39.7735	242.729	4.23641	1	50.5792	26.5721	0	0	20.7085		8.57323	20.6222
12112	Tue Mar 28 11:22:06 2017_x000D_	66.3394	39.9825	242.729	4.23642	1	51.2232	26.8125	45	0.785398	20.0487		12.6814	0
12113	Tue Mar 28 11:22:06 2017_x000D_	66.2466	40.3949	245.159	4.27883	1	51.2232	26.8125	45	0.785398	20.253		22.0012	0
12114	Tue Mar 28 11:22:06 2017_x000D_	65.86	41.0181	245.16	4.27885	1	51.2232	26.8125	45	0.785398	20.3969		6.1567	0
12115	Tue Mar 28 11:22:06 2017_x000D_	65.8631	41.2233	245.159	4.27883	1	51.2232	26.8125	45	0.785398	20.5426		8.57119	14.6609
12116	Tue Mar 28 11:22:06 2017_x000D_	65.6683	41.4323	245.16	4.27884	1	51.4205	27.2596	24.768	0.432284	20.0964		20.5337	0
12117	Tue Mar 28 11:22:06 2017_x000D_	65.3807	42.0534	247.696	4.32311	1	51.4205	27.2596	24.768	0.432284	20.3407		9.22612	0
12118	Tue Mar 28 11:22:06 2017_x000D_	65.3855	42.3609	248.793	4.34226	1	51.4205	27.2596	24.768	0.432284	20.5687		21.9945	0
12119	Tue Mar 28 11:22:06 2017_x000D_	64.999	42.9839	248.794	4.34228	1	51.4205	27.2596	24.768	0.432284	20.7757		9.70554	0
12120	Tue Mar 28 11:22:06 2017_x000D_	64.9048	43.2934	250.333	4.36914	1	51.4205	27.2596	24.768	0.432284	20.9502		6.8428	52.5195
12121	Tue Mar 28 11:22:06 2017_x000D_	64.809	43.5004	247.696	4.32311	1	52.9052	28.1872	10.0032	0.174588	19.3957		19.4053	0
12122	Tue Mar 28 11:22:06 2017_x000D_	64.6206	44.1192	247.695	4.3231	1	52.9052	28.1872	10.0032	0.174588	19.7757		9.69406	0
12123	Tue Mar 28 11:22:06 2017_x000D_	64.5264	44.4283	251.33	4.38653	1	52.9052	28.1872	10.0032	0.174588	19.9706		20.519	0
12124	Tue Mar 28 11:22:06 2017_x000D_	64.2391	45.049	248.794	4.34228	1	52.9052	28.1872	10.0032	0.174588	20.3169		9.69606	37.971
12125	Tue Mar 28 11:22:06 2017_x000D_	64.145	45.3582	250.334	4.36915	1	53.9638	28.881	14.6918	0.256421	19.3689		19.3901	0
12126	Tue Mar 28 11:22:06 2017_x000D_	63.9567	45.9765	250.333	4.36914	1	53.9638	28.881	14.6918	0.256421	19.8019		13.6722	0
12127	Tue Mar 28 11:22:06 2017_x000D_	63.7653	46.3901	250.334	4.36915	1	53.9638	28.881	14.6918	0.256421	20.0658		19.3798	0
12128	Tue Mar 28 11:22:06 2017_x000D_	63.5772	47.0081	250.333	4.36914	1	53.9638	28.881	14.6918	0.256421	20.5185		10.9847	37.9626
12129	Tue Mar 28 11:22:07 2017_x000D_	63.3841	47.3192	251.331	4.38656	1	55.0222	29.5746	0	0	19.6161		9.69231	0
12130	Tue Mar 28 11:22:07 2017_x000D_	63.2901	47.6283	247.694	4.32308	1	55.0222	29.5746	0	0	19.8568		9.68083	0
12131	Tue Mar 28 11:22:07 2017_x000D_	63.1961	47.937	251.331	4.38656	1	55.0222	29.5746	0	0	20.0995		20.4974	0
12132	Tue Mar 28 11:22:07 2017_x000D_	62.909	48.557	248.794	4.34227	1	55.0222	29.5746	0	0	20.5556		9.6837	0
12133	Tue Mar 28 11:22:07 2017_x000D_	62.815	48.8658	250.334	4.36916	1	55.0222	29.5746	14.8613	0.259378	20.8057		23.2831	0
12134	Tue Mar 28 11:22:07 2017_x000D_	62.5298	49.5876	248.794	4.34227	1	55.0222	29.5746	14.8613	0.259378	21.3749		6.82667	0
12135	Tue Mar 28 11:22:07 2017_x000D_	62.4342	49.7941	251.332	4.38658	1	55.0222	29.5746	14.8613	0.259378	21.5352		22.2932	0
12136	Tue Mar 28 11:22:07 2017_x000D_	62.248	50.5135	250.334	4.36916	1	55.0222	29.5746	14.8613	0.259378	22.1506		10.9739	0
12137	Tue Mar 28 11:22:07 2017_x000D_	62.0551	50.8243	251.333	4.38659	1	55.0222	29.5746	14.8613	0.259378	22.3833		9.67996	14.6451
12138	Tue Mar 28 11:22:07 2017_x000D_	61.9612	51.133	247.693	4.32306	1	55.2191	30.0213	0	0	22.1621		9.17833	0
12139	Tue Mar 28 11:22:07 2017_x000D_	61.9664	51.4389	248.792	4.34224	1	55.2191	30.0213	0	0	22.4553		20.4679	0
12140	Tue Mar 28 11:22:07 2017_x000D_	61.6797	52.058	251.332	4.38658	1	55.2191	30.0213	0	0	22.9642		16.4571	0
12141	Tue Mar 28 11:22:07 2017_x000D_	61.4902	52.5728	250.334	4.36916	1	55.2191	30.0213	0	0	23.4072		9.66386	29.1066
12142	Tue Mar 28 11:22:07 2017_x000D_	61.3965	52.881	248.792	4.34225	1	56.0697	30.488	0	0	23.0178		6.82123	0
12143	Tue Mar 28 11:22:07 2017_x000D_	61.3009	53.0873	251.333	4.38658	1	56.0697	30.488	0	0	23.1968		20.4639	0
12144	Tue Mar 28 11:22:07 2017_x000D_	61.0143	53.7063	248.793	4.34226	1	56.0697	30.488	0	0	23.739		6.81452	0
12145	Tue Mar 28 11:22:07 2017_x000D_	60.9188	53.9124	251.334	4.3866	1	56.0697	30.488	0	0	23.921		19.3229	6.53709
12146	Tue Mar 28 11:22:07 2017_x000D_	60.7313	54.5286	251.334	4.3866	1	55.8519	30.4813	0	0	24.5373		6.81997	0
12147	Tue Mar 28 11:22:07 2017_x000D_	60.6358	54.7349	248.793	4.34225	1	55.8519	30.4813	0	0	24.7209		9.66386	0
12148	Tue Mar 28 11:22:07 2017_x000D_	60.5421	55.0431	245.152	4.27871	1	55.8519	30.4813	0	0	25.0056		12.5971	0
12149	Tue Mar 28 11:22:07 2017_x000D_	60.4501	55.4528	247.691	4.32303	1	55.8519	30.4813	0	0	25.3913		8.55642	0
12150	Tue Mar 28 11:22:08 2017_x000D_	60.2557	55.6615	247.692	4.32304	1	55.8519	30.4813	0	0	25.5624		9.64951	20.5917
12151	Tue Mar 28 11:22:08 2017_x000D_	60.162	55.9692	251.334	4.38661	1	56.495	30.7212	14.6918	0.256421	25.5129		6.81871	0
12152	Tue Mar 28 11:22:08 2017_x000D_	60.0666	56.1755	248.793	4.34225	1	56.495	30.7212	14.6918	0.256421	25.7037		12.5876	0
12153	Tue Mar 28 11:22:08 2017_x000D_	59.9747	56.5849	251.334	4.38661	1	56.495	30.7212	14.6918	0.256421	26.0967		6.8118	0
12154	Tue Mar 28 11:22:08 2017_x000D_	59.8792	56.7909	253.963	4.43248	1	56.495	30.7212	14.6918	0.256421	26.2884		6.80782	6.60751
12155	Tue Mar 28 11:22:08 2017_x000D_	59.7838	56.9968	256.67	4.47974	1	56.4845	30.9412	0	0	26.2637		12.5847	0
12156	Tue Mar 28 11:22:08 2017_x000D_	59.6919	57.4061	259.447	4.5282	1	56.4845	30.9412	0	0	26.6586		9.63118	0
12157	Tue Mar 28 11:22:08 2017_x000D_	59.598	57.7131	-86.1914	-1.50432	1	56.4845	30.9412	0	0	26.9523		6.08776	0
12158	Tue Mar 28 11:22:08 2017_x000D_	59.6012	57.916	-75.2573	-1.31349	1	56.4845	30.9412	0	0	27.1543		6.74191	0
12159	Tue Mar 28 11:22:08 2017_x000D_	59.7031	58.1163	-60.4189	-1.05451	1	56.4845	30.9412	0	0	27.365		3.06038	0
12160	Tue Mar 28 11:22:08 2017_x000D_	59.7047	58.2183	-50.8177	-0.886936	1	56.4845	30.9412	0	0	27.4665		8.45372	0
12161	Tue Mar 28 11:22:08 2017_x000D_	59.9055	58.416	-38.4511	-0.671098	1	56.4845	30.9412	0	0	27.687		4.24278	0
12162	Tue Mar 28 11:22:08 2017_x000D_	60.0063	58.5152	-29.6603	-0.517671	1	56.4845	30.9412	0	0	27.798		8.47069	0
12163	Tue Mar 28 11:22:08 2017_x000D_	60.2075	58.7133	-16.3912	-0.286081	1	56.4845	30.9412	0	0	28.0205		2.96803	20.5889
12164	Tue Mar 28 11:22:08 2017_x000D_	60.3064	58.7107	-10.0019	-0.174566	1	57.1275	31.1811	4.5	0.0785398	27.7125		9.37651	0
12165	Tue Mar 28 11:22:08 2017_x000D_	60.6047	58.804	-6.73024	-0.117465	1	57.1275	31.1811	4.5	0.0785398	27.8409		20.9618	0
12166	Tue Mar 28 11:22:08 2017_x000D_	61.2986	58.886	-4.24162	-0.0740302	1	57.1275	31.1811	4.5	0.0785398	28.0171		15.0846	0
12167	Tue Mar 28 11:22:08 2017_x000D_	61.7938	58.9732	-6.7293	-0.117448	1	57.1275	31.1811	4.5	0.0785398	28.1811		11.8518	6.537
12168	Tue Mar 28 11:22:08 2017_x000D_	62.1887	58.962	-6.73117	-0.117481	1	56.9097	31.1745	8.63681	0.150741	28.2845		20.9187	0
12169	Tue Mar 28 11:22:08 2017_x000D_	62.8812	59.0436	-10.006	-0.174637	1	56.9097	31.1745	8.63681	0.150741	28.5017		12.1794	0
12170	Tue Mar 28 11:22:08 2017_x000D_	63.2771	59.1335	-12.8139	-0.223644	1	56.9097	31.1745	8.63681	0.150741	28.6749		21.5054	0
12171	Tue Mar 28 11:22:09 2017_x000D_	63.9703	59.3161	-19.1882	-0.334897	1	56.9097	31.1745	8.63681	0.150741	29.0138		12.1641	6.60466
12172	Tue Mar 28 11:22:09 2017_x000D_	64.3657	59.4059	-21.8749	-0.38179	1	56.8991	31.3944	0	0	28.9896		6.60434	0
12173	Tue Mar 28 11:22:09 2017_x000D_	64.5641	59.5013	-24.4583	-0.426878	1	56.8991	31.3944	0	0	29.1333		23.8418	0
12174	Tue Mar 28 11:22:09 2017_x000D_	65.2594	59.8862	-25.7089	-0.448706	1	56.8991	31.3944	0	0	29.6931		6.59764	0
12175	Tue Mar 28 11:22:09 2017_x000D_	65.4576	59.9815	-28.2662	-0.493338	1	56.8991	31.3944	0	0	29.8407		19.7927	9.21351
12176	Tue Mar 28 11:22:09 2017_x000D_	66.052	60.2678	-25.709	-0.448706	1	57.1064	31.621	13.0128	0.227116	30.011		13.1858	0
12177	Tue Mar 28 11:22:09 2017_x000D_	66.448	60.4585	-25.709	-0.448706	1	57.1064	31.621	13.0128	0.227116	30.3128		19.7553	0
12178	Tue Mar 28 11:22:09 2017_x000D_	67.0414	60.744	-28.2691	-0.493389	1	57.1064	31.621	13.0128	0.227116	30.771		9.29491	0
12179	Tue Mar 28 11:22:09 2017_x000D_	67.3371	60.8365	-24.4558	-0.426834	1	57.1064	31.621	13.0128	0.227116	30.955		19.739	0
12180	Tue Mar 28 11:22:09 2017_x000D_	67.9299	61.122	-21.8652	-0.38162	1	57.1064	31.621	13.0128	0.227116	31.4238		0	13.0771
12181	Tue Mar 28 11:22:09 2017_x000D_	67.9299	61.122	-21.8652	-0.38162	1	57.5421	31.6343	12.195	0.212843	31.2639		21.2461	0
12182	Tue Mar 28 11:22:09 2017_x000D_	68.5236	61.5081	-21.8602	-0.381532	1	57.5421	31.6343	12.195	0.212843	31.8282		5.87966	0
12183	Tue Mar 28 11:22:09 2017_x000D_	68.7195	61.5022	-21.8631	-0.381583	1	57.5421	31.6343	12.195	0.212843	31.8908		19.7001	0
12184	Tue Mar 28 11:22:09 2017_x000D_	69.3111	61.7872	-19.1671	-0.334529	1	57.5421	31.6343	12.195	0.212843	32.3683		8.80296	0
12185	Tue Mar 28 11:22:09 2017_x000D_	69.6044	61.7784	-18.2048	-0.317735	1	57.5421	31.6343	10.9264	0.190702	32.4679		15.7852	0
12186	Tue Mar 28 11:22:09 2017_x000D_	70.0963	61.9652	-19.1703	-0.334586	1	57.5421	31.6343	10.9264	0.190702	32.8264		10.5877	0
12187	Tue Mar 28 11:22:09 2017_x000D_	70.3921	62.1577	-18.2007	-0.317662	1	57.5421	31.6343	10.9264	0.190702	33.118		18.5028	0
12188	Tue Mar 28 11:22:09 2017_x000D_	70.9809	62.3413	-18.201	-0.317668	1	57.5421	31.6343	10.9264	0.190702	33.519		9.24963	29.2689
12189	Tue Mar 28 11:22:09 2017_x000D_	71.2753	62.4329	-21.8663	-0.381639	1	57.9355	32.5271	8.13632	0.142006	32.7461		9.24086	0
12190	Tue Mar 28 11:22:09 2017_x000D_	71.5693	62.5248	-18.2014	-0.317675	1	57.9355	32.5271	8.13632	0.142006	32.9506		18.4744	0
12191	Tue Mar 28 11:22:09 2017_x000D_	72.1572	62.7081	-18.2018	-0.317681	1	57.9355	32.5271	8.13632	0.142006	33.3639		10.5685	0
12192	Tue Mar 28 11:22:09 2017_x000D_	72.4525	62.9002	-19.1664	-0.334516	1	57.9355	32.5271	8.13632	0.142006	33.6641		17.75	0
12193	Tue Mar 28 11:22:10 2017_x000D_	73.0384	62.9826	-21.8717	-0.381734	1	57.9355	32.5271	8.13632	0.142006	33.9946		10.5452	40.0368
12194	Tue Mar 28 11:22:10 2017_x000D_	73.3329	63.1745	-20.8004	-0.363036	1	58.0899	33.8527	8.55	0.149226	33.0472		9.22761	0
12195	Tue Mar 28 11:22:10 2017_x000D_	73.6265	63.2662	-19.1678	-0.334542	1	58.0899	33.8527	8.55	0.149226	33.2647		19.5632	0
12196	Tue Mar 28 11:22:10 2017_x000D_	74.214	63.5492	-21.8685	-0.381677	1	58.0899	33.8527	8.55	0.149226	33.7915		11.6756	0
12197	Tue Mar 28 11:22:10 2017_x000D_	74.603	63.5371	-21.8741	-0.381775	1	58.0899	33.8527	8.55	0.149226	33.9683		8.30298	14.629
12198	Tue Mar 28 11:22:10 2017_x000D_	74.7998	63.7317	-21.8703	-0.381708	1	58.2866	34.2989	0	0	33.7487		18.3956	0
12199	Tue Mar 28 11:22:10 2017_x000D_	75.3852	63.9142	-21.8721	-0.381739	1	58.2866	34.2989	0	0	34.1969		6.51164	0
12200	Tue Mar 28 11:22:10 2017_x000D_	75.5807	64.0085	-19.1657	-0.334504	1	58.2866	34.2989	0	0	34.3765		15.6459	0
12201	Tue Mar 28 11:22:10 2017_x000D_	76.0682	64.1938	-18.1949	-0.31756	1	58.2866	34.2989	0	0	34.7835		5.82587	33.526
12202	Tue Mar 28 11:22:10 2017_x000D_	76.2623	64.1877	-18.1973	-0.317603	1	58.4515	35.4042	0	0	33.8484		12.9965	0
12203	Tue Mar 28 11:22:10 2017_x000D_	76.6525	64.3759	-18.1953	-0.317567	1	58.4515	35.4042	0	0	34.2146		0	0
12204	Tue Mar 28 11:22:10 2017_x000D_	76.6525	64.3759	-18.1953	-0.317567	1	58.4515	35.4042	0	0	34.2146		12.9924	0
12205	Tue Mar 28 11:22:10 2017_x000D_	77.0426	64.564	-18.1932	-0.317531	1	58.4515	35.4042	0	0	34.5821		5.81427	0
12206	Tue Mar 28 11:22:10 2017_x000D_	77.2363	64.5575	-23.3222	-0.407049	1	58.4515	35.4042	0	0	34.6812		10.4969	13.1973
12207	Tue Mar 28 11:22:10 2017_x000D_	77.5294	64.7486	-24.4804	-0.427263	1	58.4303	35.8436	0	0	34.645		3.02404	0
12208	Tue Mar 28 11:22:10 2017_x000D_	77.5289	64.6478	-42.7119	-0.745464	1	58.4303	35.8436	0	0	34.5606		0.0108167	0
12209	Tue Mar 28 11:22:10 2017_x000D_	77.5292	64.6476	-50.7363	-0.885516	1	58.4303	35.8436	0	0	34.5606		6.01527	0
12210	Tue Mar 28 11:22:10 2017_x000D_	77.5273	64.4471	-58.4673	-1.02045	1	58.4303	35.8436	0	0	34.3927		0.0247386	6.59852
12211	Tue Mar 28 11:22:10 2017_x000D_	77.5281	64.4473	-75.7145	-1.32147	1	58.4198	36.0633	7.0522	0.123084	34.2166		0.0192094	0
12212	Tue Mar 28 11:22:10 2017_x000D_	77.5286	64.4477	-86.6102	-1.51163	1	58.4198	36.0633	7.0522	0.123084	34.2173		6.02447	0
12213	Tue Mar 28 11:22:10 2017_x000D_	77.5311	64.6485	257.078	4.48686	1	58.4198	36.0633	7.0522	0.123084	34.3854		3.01215	0
12214	Tue Mar 28 11:22:11 2017_x000D_	77.5321	64.7489	251.123	4.38292	1	58.4198	36.0633	7.0522	0.123084	34.4695		3.01218	9.36906
12215	Tue Mar 28 11:22:11 2017_x000D_	77.5332	64.8493	245.014	4.27631	1	58.1915	36.2764	0	0	34.5038		8.46581	0
12216	Tue Mar 28 11:22:11 2017_x000D_	77.3413	65.0562	232.885	4.06461	1	58.1915	36.2764	0	0	34.5687		4.22858	0
12217	Tue Mar 28 11:22:11 2017_x000D_	77.2454	65.1595	229.053	3.99773	1	58.1915	36.2764	0	0	34.6018		23.3954	0
12218	Tue Mar 28 11:22:11 2017_x000D_	76.7673	65.7756	227.123	3.96404	1	58.1915	36.2764	0	0	34.8606		12.6688	0
12219	Tue Mar 28 11:22:11 2017_x000D_	76.48	66.0851	230.848	4.02905	1	58.1915	36.2764	0	0	34.9718		12.6751	6.59867
12220	Tue Mar 28 11:22:11 2017_x000D_	76.1925	66.3947	231.112	4.03367	1	58.1809	36.4961	7.99968	0.139621	34.9048		25.3481	0
12221	Tue Mar 28 11:22:11 2017_x000D_	75.6176	67.0139	234.526	4.09326	1	58.1809	36.4961	7.99968	0.139621	35.1479		21.645	0
12222	Tue Mar 28 11:22:11 2017_x000D_	75.2366	67.6266	238.891	4.16944	1	58.1809	36.4961	7.99968	0.139621	35.4965		10.8222	0
12223	Tue Mar 28 11:22:11 2017_x000D_	75.0462	67.933	240.32	4.19437	1	58.1809	36.4961	7.99968	0.139621	35.6752		6.72279	13.1942
12224	Tue Mar 28 11:22:11 2017_x000D_	74.9515	68.1361	242.616	4.23445	1	58.1598	36.9354	36.8783	0.643647	35.4323		8.45293	0
12225	Tue Mar 28 11:22:11 2017_x000D_	74.7598	68.3426	242.617	4.23446	1	58.1598	36.9354	36.8783	0.643647	35.5242		19.0279	0
12226	Tue Mar 28 11:22:11 2017_x000D_	74.5729	68.9487	247.533	4.32027	1	58.1598	36.9354	36.8783	0.643647	35.9756		10.8196	0
12227	Tue Mar 28 11:22:11 2017_x000D_	74.3825	69.255	248.623	4.33929	1	58.1598	36.9354	36.8783	0.643647	36.1626		13.447	14.8266
12228	Tue Mar 28 11:22:11 2017_x000D_	74.1932	69.6613	248.623	4.33929	1	57.921	37.3681	75.3081	1.31438	36.1612		12.3936	0
12229	Tue Mar 28 11:22:11 2017_x000D_	74.101	70.064	251.139	4.38321	1	57.921	37.3681	75.3081	1.31438	36.4803		19.0213	0
12230	Tue Mar 28 11:22:11 2017_x000D_	73.9142	70.6699	251.139	4.3832	1	57.921	37.3681	75.3081	1.31438	36.9431		6.72424	0
12231	Tue Mar 28 11:22:11 2017_x000D_	73.8196	70.8731	248.622	4.33928	1	57.921	37.3681	75.3081	1.31438	37.0857		8.44869	6.59852
12232	Tue Mar 28 11:22:11 2017_x000D_	73.628	71.0795	248.623	4.3393	1	57.9105	37.5878	45	0.785398	36.9964		11.9769	0
12233	Tue Mar 28 11:22:11 2017_x000D_	73.6329	71.4787	248.622	4.33927	1	57.9105	37.5878	45	0.785398	37.3602		17.5112	0
12234	Tue Mar 28 11:22:11 2017_x000D_	73.3479	71.9881	245.02	4.2764	1	57.9105	37.5878	45	0.785398	37.7054		19.0052	0
12235	Tue Mar 28 11:22:12 2017_x000D_	73.1613	72.5935	245.019	4.27639	1	57.9105	37.5878	45	0.785398	38.1836		8.44869	0
12236	Tue Mar 28 11:22:12 2017_x000D_	72.9697	72.7999	245.02	4.2764	1	57.9105	37.5878	45	0.785398	38.2971		9.49596	13.1912
12237	Tue Mar 28 11:22:12 2017_x000D_	72.8765	73.1024	248.623	4.33929	1	57.8894	38.027	45	0.785398	38.1431		20.1457	0
12238	Tue Mar 28 11:22:12 2017_x000D_	72.5929	73.7111	246.197	4.29695	1	57.8894	38.027	45	0.785398	38.5947		9.49971	0
12239	Tue Mar 28 11:22:12 2017_x000D_	72.4996	74.0137	247.533	4.32027	1	57.8894	38.027	45	0.785398	38.8394		16.1683	0
12240	Tue Mar 28 11:22:12 2017_x000D_	72.3119	74.5189	248.623	4.33929	1	57.8894	38.027	45	0.785398	39.2386		10.813	9.20263
12241	Tue Mar 28 11:22:12 2017_x000D_	72.1216	74.825	247.533	4.32027	1	57.6822	37.8008	75.1387	1.31142	39.7403		9.49221	0
12242	Tue Mar 28 11:22:12 2017_x000D_	72.0285	75.1274	246.196	4.29694	1	57.6822	37.8008	75.1387	1.31142	39.9886		16.1683	0
12243	Tue Mar 28 11:22:12 2017_x000D_	71.8408	75.6326	245.019	4.27638	1	57.6822	37.8008	75.1387	1.31142	40.3944		6.70938	0
12244	Tue Mar 28 11:22:12 2017_x000D_	71.7463	75.8353	247.533	4.32027	1	57.6822	37.8008	75.1387	1.31142	40.5515		13.4175	13.1912
12245	Tue Mar 28 11:22:12 2017_x000D_	71.5574	76.2407	247.533	4.32027	1	57.6611	38.24	79.0736	1.38009	40.4618		9.48934	0
12246	Tue Mar 28 11:22:12 2017_x000D_	71.4643	76.543	246.196	4.29693	1	57.6611	38.24	79.0736	1.38009	40.7142		10.8063	0
12247	Tue Mar 28 11:22:12 2017_x000D_	71.2741	76.8489	245.019	4.27638	1	57.6611	38.24	79.0736	1.38009	40.9385		6.7121	0
12248	Tue Mar 28 11:22:12 2017_x000D_	71.1796	77.0517	242.612	4.23438	1	57.6611	38.24	79.0736	1.38009	41.0986		6.70539	0
12249	Tue Mar 28 11:22:12 2017_x000D_	71.0852	77.2543	245.019	4.27638	1	57.6611	38.24	79.0736	1.38009	41.2592		6.70811	33.2117
12250	Tue Mar 28 11:22:12 2017_x000D_	70.9908	77.457	242.612	4.23438	1	56.5832	37.9876	88.0736	1.53717	42.0168		6.70539	0
12251	Tue Mar 28 11:22:12 2017_x000D_	70.8964	77.6596	245.019	4.27638	1	56.5832	37.9876	88.0736	1.53717	42.1751		6.70938	0
12252	Tue Mar 28 11:22:12 2017_x000D_	70.8019	77.8623	242.612	4.23438	1	56.5832	37.9876	88.0736	1.53717	42.3339		10.8114	0
12253	Tue Mar 28 11:22:12 2017_x000D_	70.6117	78.1684	236.647	4.13027	1	56.5832	37.9876	88.0736	1.53717	42.5593		0.0127279	41.1455
12254	Tue Mar 28 11:22:12 2017_x000D_	70.6114	78.1687	229.065	3.99795	1	55.2979	37.509	98.7354	1.72326	43.4478		4.11558	0
12255	Tue Mar 28 11:22:12 2017_x000D_	70.7094	78.2647	217.564	3.79721	1	55.2979	37.509	98.7354	1.72326	43.5723		4.21619	0
12256	Tue Mar 28 11:22:12 2017_x000D_	70.8048	78.1615	209.012	3.64795	1	55.2979	37.509	98.7354	1.72326	43.5097		2.89125	0
12257	Tue Mar 28 11:22:13 2017_x000D_	70.9011	78.1577	195.826	3.41781	1	55.2979	37.509	98.7354	1.72326	43.5405		0	41.1588
12258	Tue Mar 28 11:22:13 2017_x000D_	70.9011	78.1577	195.826	3.41781	1	54.0122	37.0302	122.726	2.14197	44.4602		5.84477	0
12259	Tue Mar 28 11:22:13 2017_x000D_	70.7064	78.1647	179.422	3.13151	1	54.0122	37.0302	122.726	2.14197	44.3931		4.21351	0
12260	Tue Mar 28 11:22:13 2017_x000D_	70.6107	78.2675	170.596	2.97747	1	54.0122	37.0302	122.726	2.14197	44.4525		9.18195	0
12261	Tue Mar 28 11:22:13 2017_x000D_	70.3178	78.1787	156.088	2.72425	1	54.0122	37.0302	122.726	2.14197	44.2614		2.91479	19.6109
12262	Tue Mar 28 11:22:13 2017_x000D_	70.2207	78.1821	149.8	2.6145	1	53.3588	37.0105	141.89	2.47644	44.4907		12.3599	0
12263	Tue Mar 28 11:22:13 2017_x000D_	69.9256	77.8946	137.852	2.40598	1	53.3588	37.0105	141.89	2.47644	44.1131		4.12207	0
12264	Tue Mar 28 11:22:13 2017_x000D_	69.8272	77.7987	133.805	2.33534	1	53.3588	37.0105	141.89	2.47644	43.9873		14.6415	0
12265	Tue Mar 28 11:22:13 2017_x000D_	69.5301	77.4115	128.072	2.23527	1	53.3588	37.0105	141.89	2.47644	43.5173		8.25279	0
12266	Tue Mar 28 11:22:13 2017_x000D_	69.3328	77.2198	128.073	2.23529	1	53.3588	37.0105	141.89	2.47644	43.2661		14.6572	33.2364
12267	Tue Mar 28 11:22:13 2017_x000D_	69.0351	76.8324	130.177	2.27201	1	52.2801	36.7579	180	3.14159	43.4361		21.1686	0
12268	Tue Mar 28 11:22:13 2017_x000D_	68.6373	76.2496	133.797	2.3352	1	52.2801	36.7579	180	3.14159	42.7452		12.4131	0
12269	Tue Mar 28 11:22:13 2017_x000D_	68.3406	75.9612	133.928	2.33748	1	52.2801	36.7579	180	3.14159	42.3655		18.6852	0
12270	Tue Mar 28 11:22:13 2017_x000D_	67.8475	75.5807	139.725	2.43867	1	52.2801	36.7579	180	3.14159	41.8277		10.6076	13.0769
12271	Tue Mar 28 11:22:13 2017_x000D_	67.6481	75.2887	141.868	2.47607	1	51.8444	36.7448	194.692	3.39801	41.658		18.7183	0
12272	Tue Mar 28 11:22:13 2017_x000D_	67.1543	74.9073	143.602	2.50633	1	51.8444	36.7448	194.692	3.39801	41.119		10.5241	0
12273	Tue Mar 28 11:22:13 2017_x000D_	66.8587	74.7184	141.87	2.4761	1	51.8444	36.7448	194.692	3.39801	40.8341		10.54	0
12274	Tue Mar 28 11:22:13 2017_x000D_	66.5626	74.5293	143.604	2.50637	1	51.8444	36.7448	194.692	3.39801	40.5499		18.7549	14.5468
12275	Tue Mar 28 11:22:13 2017_x000D_	66.0678	74.1472	145.214	2.53445	1	51.4191	36.5119	180	3.14159	40.3856		9.22763	0
12276	Tue Mar 28 11:22:13 2017_x000D_	65.7734	74.0581	145.854	2.54564	1	51.4191	36.5119	180	3.14159	40.1966		8.30585	0
12277	Tue Mar 28 11:22:13 2017_x000D_	65.5748	73.8652	145.852	2.5456	1	51.4191	36.5119	180	3.14159	39.9456		21.1181	0
12278	Tue Mar 28 11:22:14 2017_x000D_	64.9816	73.4862	145.853	2.54562	1	51.4191	36.5119	180	3.14159	39.3832		8.31858	0
12279	Tue Mar 28 11:22:14 2017_x000D_	64.7827	73.293	145.851	2.54559	1	51.4191	36.5119	180	3.14159	39.1336		18.7951	6.54
12280	Tue Mar 28 11:22:14 2017_x000D_	64.2869	72.91	144.155	2.51598	1	51.2012	36.5053	180	3.14159	38.6851		10.5848	0
12281	Tue Mar 28 11:22:14 2017_x000D_	63.9896	72.72	145.85	2.54556	1	51.2012	36.5053	180	3.14159	38.4063		18.8191	0
12282	Tue Mar 28 11:22:14 2017_x000D_	63.4931	72.3366	144.155	2.51598	1	51.2012	36.5053	180	3.14159	37.881		9.28514	0
12283	Tue Mar 28 11:22:14 2017_x000D_	63.197	72.2465	143.61	2.50647	1	51.2012	36.5053	180	3.14159	37.7006		10.681	33.2488
12284	Tue Mar 28 11:22:14 2017_x000D_	62.9959	71.9527	145.847	2.54551	1	50.1221	36.2526	180	3.14159	37.9504		21.2104	0
12285	Tue Mar 28 11:22:14 2017_x000D_	62.4002	71.5719	145.848	2.54553	1	50.1221	36.2526	180	3.14159	37.3926		12.5277	0
12286	Tue Mar 28 11:22:14 2017_x000D_	62.1007	71.2809	141.879	2.47625	1	50.1221	36.2526	180	3.14159	37.0198		8.35891	0
12287	Tue Mar 28 11:22:14 2017_x000D_	61.9008	71.0868	141.878	2.47623	1	50.1221	36.2526	180	3.14159	36.7717		14.7461	38.1156
12288	Tue Mar 28 11:22:14 2017_x000D_	61.5024	70.7989	139.742	2.43897	1	49.5202	35.1337	187.699	3.27596	37.6242		6.57984	0
12289	Tue Mar 28 11:22:14 2017_x000D_	61.304	70.7054	141.88	2.47627	1	49.5202	35.1337	187.699	3.27596	37.4727		21.2661	0
12290	Tue Mar 28 11:22:14 2017_x000D_	60.7068	70.3235	141.883	2.47632	1	49.5202	35.1337	187.699	3.27596	36.9251		8.37594	0
12291	Tue Mar 28 11:22:14 2017_x000D_	60.5064	70.1291	141.882	2.4763	1	49.5202	35.1337	187.699	3.27596	36.6793		8.38018	0
12292	Tue Mar 28 11:22:14 2017_x000D_	60.3059	69.9346	141.88	2.47628	1	49.5202	35.1337	187.699	3.27596	36.434		12.5745	38.1278
12293	Tue Mar 28 11:22:14 2017_x000D_	60.005	69.6428	145.838	2.54536	1	48.918	34.0145	194.777	3.39951	37.3135		6.60509	0
12294	Tue Mar 28 11:22:14 2017_x000D_	59.806	69.5486	143.604	2.50636	1	48.918	34.0145	194.777	3.39951	37.1648		16.7816	0
12295	Tue Mar 28 11:22:14 2017_x000D_	59.4045	69.1591	143.601	2.50632	1	48.918	34.0145	194.777	3.39951	36.6757		2.95076	0
12296	Tue Mar 28 11:22:14 2017_x000D_	59.3062	69.1625	141.881	2.47629	1	48.918	34.0145	194.777	3.39951	36.651		14.8008	27.1117
12297	Tue Mar 28 11:22:14 2017_x000D_	58.9062	68.8737	144.15	2.5159	1	48.7414	33.1282	187.907	3.2796	37.1627		4.21342	0
12298	Tue Mar 28 11:22:14 2017_x000D_	58.8054	68.7759	143.603	2.50635	1	48.7414	33.1282	187.907	3.2796	37.0411		12.5936	0
12299	Tue Mar 28 11:22:14 2017_x000D_	58.5041	68.4836	144.147	2.51584	1	48.7414	33.1282	187.907	3.2796	36.6785		2.97165	0
12300	Tue Mar 28 11:22:15 2017_x000D_	58.4051	68.4869	145.836	2.54532	1	48.7414	33.1282	187.907	3.2796	36.6555		8.40988	6.54309
12301	Tue Mar 28 11:22:15 2017_x000D_	58.2039	68.2917	145.834	2.54529	1	48.5234	33.1215	180	3.14159	36.4781		3.03359	0
12302	Tue Mar 28 11:22:15 2017_x000D_	58.2059	68.3928	148.2	2.58658	1	48.5234	33.1215	180	3.14159	36.5762		3.01566	0
12303	Tue Mar 28 11:22:15 2017_x000D_	58.2038	68.2923	158.511	2.76654	1	48.5234	33.1215	180	3.14159	36.4787		2.96237	0
12304	Tue Mar 28 11:22:15 2017_x000D_	58.3025	68.2893	164.803	2.87635	1	48.5234	33.1215	180	3.14159	36.5021		2.96597	0
12305	Tue Mar 28 11:22:15 2017_x000D_	58.2037	68.2929	170.87	2.98224	1	48.5234	33.1215	180	3.14159	36.4792		2.95387	27.1182
12306	Tue Mar 28 11:22:15 2017_x000D_	58.1053	68.2964	176.067	3.07296	1	48.3467	32.235	205.596	3.58833	37.3585		6.60795	0
12307	Tue Mar 28 11:22:15 2017_x000D_	57.9061	68.2024	184.821	3.22574	1	48.3467	32.235	205.596	3.58833	37.2161		0.00848528	0
12308	Tue Mar 28 11:22:15 2017_x000D_	57.9063	68.2026	190.588	3.32639	1	48.3467	32.235	205.596	3.58833	37.2163		5.92841	0
12309	Tue Mar 28 11:22:15 2017_x000D_	57.7088	68.2093	196.165	3.42373	1	48.3467	32.235	205.596	3.58833	37.1726		9.43119	6.543
12310	Tue Mar 28 11:22:15 2017_x000D_	57.4146	68.3201	205.027	3.5784	1	48.1287	32.2284	225.339	3.9329	37.2671		2.96265	0
12311	Tue Mar 28 11:22:15 2017_x000D_	57.3159	68.3234	206.159	3.59815	1	48.1287	32.2284	225.339	3.9329	37.2459		4.2647	0
12312	Tue Mar 28 11:22:15 2017_x000D_	57.2192	68.4276	210.098	3.66689	1	48.1287	32.2284	225.339	3.9329	37.3232		13.4022	0
12313	Tue Mar 28 11:22:15 2017_x000D_	56.8276	68.6426	215.089	3.75402	1	48.1287	32.2284	225.339	3.9329	37.4388		13.4089	59.4805
12314	Tue Mar 28 11:22:15 2017_x000D_	56.4358	68.8577	215.089	3.75401	1	48.2217	30.2479	281.457	4.91235	39.4739		13.4115	0
12315	Tue Mar 28 11:22:15 2017_x000D_	56.0439	69.0728	215.088	3.754	1	48.2217	30.2479	281.457	4.91235	39.605		8.54605	0
12316	Tue Mar 28 11:22:15 2017_x000D_	55.8499	69.2814	215.089	3.75401	1	48.2217	30.2479	281.457	4.91235	39.7719		21.6981	0
12317	Tue Mar 28 11:22:15 2017_x000D_	55.2638	69.7052	215.089	3.75401	1	48.2217	30.2479	281.457	4.91235	40.0808		8.5459	33.8011
12318	Tue Mar 28 11:22:15 2017_x000D_	55.0697	69.9137	215.09	3.75402	1	48.4916	29.154	281.457	4.91235	41.2871		8.54809	0
12319	Tue Mar 28 11:22:15 2017_x000D_	54.8756	70.1223	215.09	3.75404	1	48.4916	29.154	281.457	4.91235	41.4627		20.1408	0
12320	Tue Mar 28 11:22:15 2017_x000D_	54.2871	70.4454	212.662	3.71166	1	48.4916	29.154	281.457	4.91235	41.6961		9.4663	0
12321	Tue Mar 28 11:22:16 2017_x000D_	53.9918	70.5566	213.621	3.72839	1	48.4916	29.154	281.457	4.91235	41.7663		19.3156	0
12322	Tue Mar 28 11:22:16 2017_x000D_	53.5044	70.9773	215.089	3.75402	1	48.4916	29.154	281.457	4.91235	42.1226		13.4371	0
12323	Tue Mar 28 11:22:16 2017_x000D_	53.1118	71.1929	215.089	3.75401	1	48.4916	29.154	281.457	4.91235	42.292		21.7305	0
12324	Tue Mar 28 11:22:16 2017_x000D_	52.5248	71.6173	215.089	3.75401	1	48.4916	29.154	281.457	4.91235	42.6544		8.55438	0
12325	Tue Mar 28 11:22:16 2017_x000D_	52.3305	71.826	215.09	3.75402	1	48.4916	29.154	281.457	4.91235	42.8443		13.4453	0
12326	Tue Mar 28 11:22:16 2017_x000D_	51.9377	72.0418	215.089	3.75401	1	48.4916	29.154	281.457	4.91235	43.026		17.5603	112.735
12327	Tue Mar 28 11:22:16 2017_x000D_	51.4477	72.362	214.195	3.7384	1	48.8858	25.4169	281.457	4.91235	47.015		9.48806	0
12328	Tue Mar 28 11:22:16 2017_x000D_	51.1517	72.4734	215.088	3.75399	1	48.8858	25.4169	281.457	4.91235	47.111		8.56081	0
12329	Tue Mar 28 11:22:16 2017_x000D_	50.9573	72.6823	215.089	3.754	1	48.8858	25.4169	281.457	4.91235	47.3108		21.7539	0
12330	Tue Mar 28 11:22:16 2017_x000D_	50.3697	73.1072	215.089	3.754	1	48.8858	25.4169	281.457	4.91235	47.7134		13.4613	19.8519
12331	Tue Mar 28 11:22:16 2017_x000D_	49.9764	73.3232	215.088	3.75399	1	48.9169	24.7559	281.457	4.91235	48.5789		15.1078	0
12332	Tue Mar 28 11:22:16 2017_x000D_	49.5851	73.6402	212.664	3.71169	1	48.9169	24.7559	281.457	4.91235	48.8889		12.361	0
12333	Tue Mar 28 11:22:16 2017_x000D_	49.1895	73.7554	215.087	3.75397	1	48.9169	24.7559	281.457	4.91235	49.0003		21.4242	0
12334	Tue Mar 28 11:22:16 2017_x000D_	48.7029	74.2781	211.262	3.68722	1	48.9169	24.7559	281.457	4.91235	49.5227		0	0
12335	Tue Mar 28 11:22:16 2017_x000D_	48.7029	74.2781	211.262	3.68722	1	48.9169	24.7559	281.457	4.91235	49.5227		17.5886	19.8549
12336	Tue Mar 28 11:22:16 2017_x000D_	48.2121	74.5988	215.088	3.754	1	48.948	24.0948	281.457	4.91235	50.5094		21.7863	0
12337	Tue Mar 28 11:22:16 2017_x000D_	47.6236	75.0243	215.088	3.754	1	48.948	24.0948	281.457	4.91235	50.9467		12.3836	0
12338	Tue Mar 28 11:22:16 2017_x000D_	47.2273	75.1398	212.664	3.71169	1	48.948	24.0948	281.457	4.91235	51.074		19.3774	0
12339	Tue Mar 28 11:22:16 2017_x000D_	46.7383	75.5618	214.195	3.7384	1	48.948	24.0948	281.457	4.91235	51.5144		9.51687	56.7777
12340	Tue Mar 28 11:22:16 2017_x000D_	46.4415	75.6738	215.087	3.75397	1	49.6857	22.3519	280.926	4.90309	53.4205		8.57558	0
12341	Tue Mar 28 11:22:16 2017_x000D_	46.2467	75.883	215.087	3.75398	1	49.6857	22.3519	280.926	4.90309	53.6415		20.2457	0
12342	Tue Mar 28 11:22:17 2017_x000D_	45.6552	76.2079	212.665	3.7117	1	49.6857	22.3519	280.926	4.90309	54.0066		8.57777	0
12343	Tue Mar 28 11:22:17 2017_x000D_	45.4604	76.4172	212.666	3.71172	1	49.6857	22.3519	280.926	4.90309	54.2302		9.52741	82.1669
12344	Tue Mar 28 11:22:17 2017_x000D_	45.1633	76.5294	213.622	3.72841	1	50.4653	19.7263	280.926	4.90309	57.05		17.6303	0
12345	Tue Mar 28 11:22:17 2017_x000D_	44.6713	76.8508	212.665	3.7117	1	50.4653	19.7263	280.926	4.90309	57.4176		6.75089	0
12346	Tue Mar 28 11:22:17 2017_x000D_	44.4741	76.9592	215.086	3.75395	1	50.4653	19.7263	280.926	4.90309	57.5456		15.1485	0
12347	Tue Mar 28 11:22:17 2017_x000D_	44.0817	77.277	212.666	3.71172	1	50.4653	19.7263	280.926	4.90309	57.9037		6.75497	48.3923
12348	Tue Mar 28 11:22:17 2017_x000D_	43.8844	77.3855	215.086	3.75396	1	50.9748	18.1958	279.972	4.88644	59.6129		13.5152	0
12349	Tue Mar 28 11:22:17 2017_x000D_	43.4896	77.6025	215.085	3.75394	1	50.9748	18.1958	279.972	4.88644	59.8764		6.76286	0
12350	Tue Mar 28 11:22:17 2017_x000D_	43.292	77.711	212.665	3.7117	1	50.9748	18.1958	279.972	4.88644	60.009		12.8803	0
12351	Tue Mar 28 11:22:17 2017_x000D_	42.9994	78.0252	213.623	3.72842	1	50.9748	18.1958	279.972	4.88644	60.3586		2.99617	0
12352	Tue Mar 28 11:22:17 2017_x000D_	42.8996	78.029	215.085	3.75395	1	50.9748	18.1958	279.972	4.88644	60.3757		6.76286	33.8775
12353	Tue Mar 28 11:22:17 2017_x000D_	42.702	78.1375	212.665	3.71171	1	51.2452	17.0994	279.972	4.88644	61.6331		4.30036	0
12354	Tue Mar 28 11:22:17 2017_x000D_	42.6042	78.2423	208.791	3.6441	1	51.2452	17.0994	279.972	4.88644	61.7505		17.6627	0
12355	Tue Mar 28 11:22:17 2017_x000D_	42.1113	78.5643	205.079	3.5793	1	51.2452	17.0994	279.972	4.88644	62.1399		12.4426	0
12356	Tue Mar 28 11:22:17 2017_x000D_	41.7131	78.6803	191.221	3.33744	1	51.2452	17.0994	279.972	4.88644	62.3143		3.01404	33.142
12357	Tue Mar 28 11:22:17 2017_x000D_	41.6127	78.684	185.08	3.23025	1	51.2974	15.9959	280.003	4.88698	63.4318		9.56004	0
12358	Tue Mar 28 11:22:17 2017_x000D_	41.3144	78.7961	176.711	3.08418	1	51.2974	15.9959	280.003	4.88698	63.5887		12.3693	0
12359	Tue Mar 28 11:22:17 2017_x000D_	40.9112	78.7099	161.74	2.8229	1	51.2974	15.9959	280.003	4.88698	63.5682		6.0191	0
12360	Tue Mar 28 11:22:17 2017_x000D_	40.7107	78.7173	156.547	2.73226	1	51.2974	15.9959	280.003	4.88698	63.6086		6.69404	35.4559
12361	Tue Mar 28 11:22:17 2017_x000D_	40.5081	78.6238	151.351	2.64157	1	50.9127	14.8784	259.997	4.5378	64.5889		13.4136	0
12362	Tue Mar 28 11:22:17 2017_x000D_	40.1021	78.4365	138.615	2.41929	1	50.9127	14.8784	259.997	4.5378	64.4709		6.74507	0
12363	Tue Mar 28 11:22:17 2017_x000D_	39.9967	78.2379	132.753	2.31697	1	50.9127	14.8784	259.997	4.5378	64.293		15.0356	0
12364	Tue Mar 28 11:22:18 2017_x000D_	39.6858	77.8448	122.905	2.14509	1	50.9127	14.8784	259.997	4.5378	63.9594		8.48849	0
12365	Tue Mar 28 11:22:18 2017_x000D_	39.4803	77.6503	118.012	2.05971	1	50.9127	14.8784	259.997	4.5378	63.8045		23.0049	33.6984
12366	Tue Mar 28 11:22:18 2017_x000D_	39.1608	76.9532	114.266	1.99431	1	50.7464	13.7675	250.522	4.37243	64.2391		13.5065	0
12367	Tue Mar 28 11:22:18 2017_x000D_	38.9494	76.5557	114.267	1.99433	1	50.7464	13.7675	250.522	4.37243	63.8868		13.5147	0
12368	Tue Mar 28 11:22:18 2017_x000D_	38.7378	76.158	114.268	1.99434	1	50.7464	13.7675	250.522	4.37243	63.5357		9.11408	0
12369	Tue Mar 28 11:22:18 2017_x000D_	38.7299	75.8543	115.395	2.01403	1	50.7464	13.7675	250.522	4.37243	63.239		24.3765	29.4115
12370	Tue Mar 28 11:22:18 2017_x000D_	38.3091	75.1592	114.267	1.99433	1	50.3512	12.8703	259.074	4.52169	63.4423		9.5877	0
12371	Tue Mar 28 11:22:18 2017_x000D_	38.2003	74.8587	118.006	2.0596	1	50.3512	12.8703	259.074	4.52169	63.1681		20.3202	0
12372	Tue Mar 28 11:22:18 2017_x000D_	37.8822	74.2607	120.504	2.10319	1	50.3512	12.8703	259.074	4.52169	62.6439		10.9044	0
12373	Tue Mar 28 11:22:18 2017_x000D_	37.6728	73.9636	121.922	2.12793	1	50.3512	12.8703	259.074	4.52169	62.395		15.5075	9.25849
12374	Tue Mar 28 11:22:18 2017_x000D_	37.5584	73.4595	125.978	2.19872	1	50.1431	12.6424	261.363	4.56165	62.1055		8.54993	0
12375	Tue Mar 28 11:22:18 2017_x000D_	37.3515	73.2635	125.98	2.19876	1	50.1431	12.6424	261.363	4.56165	61.956		15.148	0
12376	Tue Mar 28 11:22:18 2017_x000D_	37.0381	72.8676	128.354	2.24021	1	50.1431	12.6424	261.363	4.56165	61.6345		10.94	0
12377	Tue Mar 28 11:22:18 2017_x000D_	36.8282	72.5694	126.693	2.2112	1	50.1431	12.6424	261.363	4.56165	61.3884		8.56265	0
12378	Tue Mar 28 11:22:18 2017_x000D_	36.621	72.3731	126.694	2.21123	1	50.1431	12.6424	261.363	4.56165	61.2422		17.7045	49.7558
12379	Tue Mar 28 11:22:18 2017_x000D_	36.3045	71.875	130.589	2.27921	1	48.6448	11.9312	254.528	4.44235	61.2008		6.79483	0
12380	Tue Mar 28 11:22:18 2017_x000D_	36.1982	71.675	128.351	2.24015	1	48.6448	11.9312	254.528	4.44235	61.0265		8.5732	0
12381	Tue Mar 28 11:22:18 2017_x000D_	35.9908	71.4784	128.353	2.24018	1	48.6448	11.9312	254.528	4.44235	60.8769		17.1613	0
12382	Tue Mar 28 11:22:18 2017_x000D_	35.5756	71.0849	128.356	2.24023	1	48.6448	11.9312	254.528	4.44235	60.5802		10.9584	47.6044
12383	Tue Mar 28 11:22:18 2017_x000D_	35.3652	70.7863	130.153	2.2716	1	47.1357	11.4407	249.023	4.34627	60.5016		19.4713	0
12384	Tue Mar 28 11:22:18 2017_x000D_	34.9467	70.2902	128.356	2.24023	1	47.1357	11.4407	249.023	4.34627	60.0985		8.5944	0
12385	Tue Mar 28 11:22:19 2017_x000D_	34.7388	70.0931	128.357	2.24026	1	47.1357	11.4407	249.023	4.34627	59.9482		10.9776	0
12386	Tue Mar 28 11:22:19 2017_x000D_	34.528	69.794	130.153	2.2716	1	47.1357	11.4407	249.023	4.34627	59.6998		17.7885	39.826
12387	Tue Mar 28 11:22:19 2017_x000D_	34.2099	69.2936	130.586	2.27915	1	45.8344	11.1781	244.069	4.2598	59.2667		6.81901	0
12388	Tue Mar 28 11:22:19 2017_x000D_	34.1032	69.0929	128.353	2.24018	1	45.8344	11.1781	244.069	4.2598	59.091		17.2269	0
12389	Tue Mar 28 11:22:19 2017_x000D_	33.6866	68.6977	128.356	2.24023	1	45.8344	11.1781	244.069	4.2598	58.7884		4.30769	0
12390	Tue Mar 28 11:22:19 2017_x000D_	33.5825	68.5988	124.385	2.17093	1	45.8344	11.1781	244.069	4.2598	58.7133		13.6678	6.56136
12391	Tue Mar 28 11:22:19 2017_x000D_	33.3683	68.1967	124.383	2.1709	1	45.6158	11.1711	244.069	4.2598	58.326		8.62615	0
12392	Tue Mar 28 11:22:19 2017_x000D_	33.1597	67.9988	124.385	2.17093	1	45.6158	11.1711	244.069	4.2598	58.1768		13.6812	0
12393	Tue Mar 28 11:22:19 2017_x000D_	32.9453	67.5963	124.383	2.1709	1	45.6158	11.1711	244.069	4.2598	57.8303		3.06415	0
12394	Tue Mar 28 11:22:19 2017_x000D_	32.9425	67.4942	125.986	2.19887	1	45.6158	11.1711	244.069	4.2598	57.7313		8.63257	0
12395	Tue Mar 28 11:22:19 2017_x000D_	32.7337	67.2962	125.988	2.1989	1	45.6158	11.1711	244.069	4.2598	57.5845		6.85147	13.1256
12396	Tue Mar 28 11:22:19 2017_x000D_	32.6262	67.0947	128.35	2.24013	1	45.1785	11.1572	244.069	4.2598	57.3286		17.2822	0
12397	Tue Mar 28 11:22:19 2017_x000D_	32.2081	66.6984	136.5	2.38238	1	45.1785	11.1572	244.069	4.2598	57.0356		6.84353	0
12398	Tue Mar 28 11:22:19 2017_x000D_	32.1006	66.4972	142.864	2.49344	1	45.1785	11.1572	244.069	4.2598	56.8643		11.0076	0
12399	Tue Mar 28 11:22:19 2017_x000D_	31.7896	66.3025	157.656	2.75161	1	45.1785	11.1572	244.069	4.2598	56.7474		4.31652	6.56127
12400	Tue Mar 28 11:22:19 2017_x000D_	31.685	66.2037	166.948	2.91379	1	44.9599	11.1503	244.069	4.2598	56.6313		6.8051	0
12401	Tue Mar 28 11:22:19 2017_x000D_	31.4792	66.1083	181.814	3.17326	1	44.9599	11.1503	244.069	4.2598	56.5872		6.84136	0
12402	Tue Mar 28 11:22:19 2017_x000D_	31.279	66.2175	190.856	3.33107	1	44.9599	11.1503	244.069	4.2598	56.7412		6.09921	0
12403	Tue Mar 28 11:22:19 2017_x000D_	31.0758	66.2241	196.661	3.43239	1	44.9599	11.1503	244.069	4.2598	56.7969		6.08712	39.8232
12404	Tue Mar 28 11:22:19 2017_x000D_	30.873	66.2306	209.865	3.66283	1	44.8981	12.4763	248.131	4.3307	55.5538		4.33019	0
12405	Tue Mar 28 11:22:19 2017_x000D_	30.7746	66.3362	218.846	3.81957	1	44.8981	12.4763	248.131	4.3307	55.6809		8.66871	0
12406	Tue Mar 28 11:22:20 2017_x000D_	30.5775	66.5475	226.963	3.96126	1	44.8981	12.4763	248.131	4.3307	55.9354		4.33647	0
12407	Tue Mar 28 11:22:20 2017_x000D_	30.4789	66.6532	231.036	4.03234	1	44.8981	12.4763	248.131	4.3307	56.0629		8.68128	0
12408	Tue Mar 28 11:22:20 2017_x000D_	30.2814	66.8647	231.036	4.03234	1	44.8981	12.4763	248.131	4.3307	56.3183		23.9892	20.8689
12409	Tue Mar 28 11:22:20 2017_x000D_	29.7906	67.496	228.933	3.99563	1	45.0859	13.1461	248.131	4.3307	56.4611		8.68347	0
12410	Tue Mar 28 11:22:20 2017_x000D_	29.5931	67.7076	228.933	3.99563	1	45.0859	13.1461	248.131	4.3307	56.7185		19.6723	0
12411	Tue Mar 28 11:22:20 2017_x000D_	29.201	68.2332	226.964	3.96127	1	45.0859	13.1461	248.131	4.3307	57.3317		11.0604	0
12412	Tue Mar 28 11:22:20 2017_x000D_	28.9015	68.4482	224.994	3.92689	1	45.0859	13.1461	248.131	4.3307	57.6217		8.68552	33.7167
12413	Tue Mar 28 11:22:20 2017_x000D_	28.7039	68.6598	220.638	3.85086	1	45.253	14.2575	248.131	4.3307	56.8637		19.6559	0
12414	Tue Mar 28 11:22:20 2017_x000D_	28.2067	69.0865	218.851	3.81967	1	45.253	14.2575	248.131	4.3307	57.4177		8.68552	0
12415	Tue Mar 28 11:22:20 2017_x000D_	28.0091	69.2981	218.851	3.81968	1	45.253	14.2575	248.131	4.3307	57.6786		22.125	0
12416	Tue Mar 28 11:22:20 2017_x000D_	27.41	69.7282	218.851	3.81967	1	45.253	14.2575	248.131	4.3307	58.2698		6.85717	6.6342
12417	Tue Mar 28 11:22:20 2017_x000D_	27.2092	69.8374	216.492	3.7785	1	45.2427	14.4784	248.131	4.3307	58.2222		19.6601	0
12418	Tue Mar 28 11:22:20 2017_x000D_	26.7119	70.2642	218.236	3.80893	1	45.2427	14.4784	248.131	4.3307	58.783		11.073	0
12419	Tue Mar 28 11:22:20 2017_x000D_	26.4121	70.4795	216.493	3.77851	1	45.2427	14.4784	248.131	4.3307	59.0823		6.86124	0
12420	Tue Mar 28 11:22:20 2017_x000D_	26.2112	70.5888	218.85	3.81965	1	45.2427	14.4784	248.131	4.3307	59.2501		19.6643	0
12421	Tue Mar 28 11:22:20 2017_x000D_	25.7138	71.0157	220.637	3.85083	1	45.2427	14.4784	248.131	4.3307	59.8151		11.0796	0
12422	Tue Mar 28 11:22:20 2017_x000D_	25.4138	71.2311	218.85	3.81965	1	45.2427	14.4784	248.131	4.3307	60.117		8.694	0
12423	Tue Mar 28 11:22:20 2017_x000D_	25.216	71.4429	218.85	3.81966	1	45.2427	14.4784	248.131	4.3307	60.3823		22.155	0
12424	Tue Mar 28 11:22:20 2017_x000D_	24.6161	71.8736	218.85	3.81965	1	45.2427	14.4784	248.131	4.3307	60.9891		8.69824	0
12425	Tue Mar 28 11:22:20 2017_x000D_	24.4182	72.0855	218.85	3.81966	1	45.2427	14.4784	248.131	4.3307	61.2555		22.1634	27.2341
12426	Tue Mar 28 11:22:20 2017_x000D_	23.8181	72.5164	218.85	3.81965	1	45.4201	15.3687	248.131	4.3307	61.0942		8.69824	0
12427	Tue Mar 28 11:22:20 2017_x000D_	23.6202	72.7283	218.85	3.81966	1	45.4201	15.3687	248.131	4.3307	61.3625		19.6877	0
12428	Tue Mar 28 11:22:21 2017_x000D_	23.1222	73.1557	220.636	3.85083	1	45.4201	15.3687	248.131	4.3307	61.9398		9.72719	0
12429	Tue Mar 28 11:22:21 2017_x000D_	22.8184	73.269	216.494	3.77853	1	45.4201	15.3687	248.131	4.3307	62.1553		8.70248	6.6312
12430	Tue Mar 28 11:22:21 2017_x000D_	22.6204	73.481	216.495	3.77854	1	45.4098	15.5895	248.131	4.3307	62.2156		22.1826	0
12431	Tue Mar 28 11:22:21 2017_x000D_	22.0198	73.9123	216.494	3.77854	1	45.4098	15.5895	248.131	4.3307	62.8382		8.70453	0
12432	Tue Mar 28 11:22:21 2017_x000D_	21.8217	74.1243	216.495	3.77855	1	45.4098	15.5895	248.131	4.3307	63.1088		11.0922	0
12433	Tue Mar 28 11:22:21 2017_x000D_	21.5214	74.34	218.236	3.80893	1	45.4098	15.5895	248.131	4.3307	63.4214		19.7134	18.5122
12434	Tue Mar 28 11:22:21 2017_x000D_	21.0227	74.7679	216.496	3.77856	1	45.8262	16.0449	272.696	4.75944	63.7464		9.72719	0
12435	Tue Mar 28 11:22:21 2017_x000D_	20.7189	74.8812	220.634	3.85078	1	45.8262	16.0449	272.696	4.75944	63.9694		17.4156	0
12436	Tue Mar 28 11:22:21 2017_x000D_	20.3227	75.3055	220.634	3.85079	1	45.8262	16.0449	272.696	4.75944	64.5155		8.71096	0
12437	Tue Mar 28 11:22:21 2017_x000D_	20.1245	75.5177	220.635	3.8508	1	45.8262	16.0449	272.696	4.75944	64.7888		6.15401	0
12438	Tue Mar 28 11:22:21 2017_x000D_	19.9195	75.5251	220.634	3.85078	1	45.8262	16.0449	272.696	4.75944	64.8772		17.4219	35.1811
12439	Tue Mar 28 11:22:21 2017_x000D_	19.5231	75.9495	220.634	3.85079	1	46.898	16.5208	291.568	5.08883	65.4305		11.1113	0
12440	Tue Mar 28 11:22:21 2017_x000D_	19.2223	76.1656	218.85	3.81965	1	46.898	16.5208	291.568	5.08883	65.7529		13.0664	0
12441	Tue Mar 28 11:22:21 2017_x000D_	18.925	76.4839	218.236	3.80894	1	46.898	16.5208	291.568	5.08883	66.1669		9.74825	0
12442	Tue Mar 28 11:22:21 2017_x000D_	18.6206	76.5976	218.849	3.81964	1	46.898	16.5208	291.568	5.08883	66.399		11.1096	6.55518
12443	Tue Mar 28 11:22:21 2017_x000D_	18.3198	76.8136	220.633	3.85077	1	47.1164	16.5276	299.713	5.23098	66.8105		6.8864	0
12444	Tue Mar 28 11:22:21 2017_x000D_	18.224	77.0222	218.85	3.81965	1	47.1164	16.5276	299.713	5.23098	67.04		13.7885	0
12445	Tue Mar 28 11:22:21 2017_x000D_	17.8204	77.2421	218.849	3.81964	1	47.1164	16.5276	299.713	5.23098	67.413		4.35548	0
12446	Tue Mar 28 11:22:21 2017_x000D_	17.7213	77.3482	218.236	3.80893	1	47.1164	16.5276	299.713	5.23098	67.5516		4.35972	0
12447	Tue Mar 28 11:22:21 2017_x000D_	17.6221	77.4544	218.85	3.81965	1	47.1164	16.5276	299.713	5.23098	67.6904		6.90026	14.6041
12448	Tue Mar 28 11:22:21 2017_x000D_	17.4201	77.5644	216.497	3.77858	1	47.543	16.7621	306.887	5.35619	67.8551		8.7174	0
12449	Tue Mar 28 11:22:22 2017_x000D_	17.2218	77.7768	216.497	3.77859	1	47.543	16.7621	306.887	5.35619	68.1335		4.36382	0
12450	Tue Mar 28 11:22:22 2017_x000D_	17.1224	77.883	212.472	3.70833	1	47.543	16.7621	306.887	5.35619	68.2728		6.88446	0
12451	Tue Mar 28 11:22:22 2017_x000D_	17.3238	77.773	202.278	3.53041	1	47.543	16.7621	306.887	5.35619	68.0847		6.16033	9.25184
12452	Tue Mar 28 11:22:22 2017_x000D_	17.529	77.7653	196.823	3.43522	1	47.7511	16.9897	316.699	5.52743	67.8752		12.3152	0
12453	Tue Mar 28 11:22:22 2017_x000D_	17.9392	77.7494	179.14	3.12658	1	47.7511	16.9897	316.699	5.52743	67.6793		3.07146	0
12454	Tue Mar 28 11:22:22 2017_x000D_	18.0415	77.7453	173.637	3.03054	1	47.7511	16.9897	316.699	5.52743	67.6306		4.33506	0
12455	Tue Mar 28 11:22:22 2017_x000D_	18.1476	77.8434	164.661	2.87387	1	47.7511	16.9897	316.699	5.52743	67.6723		3.09282	76.4343
12456	Tue Mar 28 11:22:22 2017_x000D_	18.2506	77.839	150.177	2.62108	1	50.1119	17.9478	336.143	5.86681	67.8388		3.05251	0
12457	Tue Mar 28 11:22:22 2017_x000D_	18.2538	77.9407	143.077	2.49717	1	50.1119	17.9478	336.143	5.86681	67.9271		6.85879	0
12458	Tue Mar 28 11:22:22 2017_x000D_	18.0458	77.8458	128.998	2.25144	1	50.1119	17.9478	336.143	5.86681	67.9412		3.0705	0
12459	Tue Mar 28 11:22:22 2017_x000D_	18.0426	77.7435	122.565	2.13916	1	50.1119	17.9478	336.143	5.86681	67.8525		6.86124	43.7747
12460	Tue Mar 28 11:22:22 2017_x000D_	17.9333	77.5426	112.278	1.95962	1	51.3906	18.6507	10.9264	0.190702	67.7322		6.85884	0
12461	Tue Mar 28 11:22:22 2017_x000D_	17.8238	77.3419	109.568	1.91232	1	51.3906	18.6507	10.9264	0.190702	67.612		25.3315	0
12462	Tue Mar 28 11:22:22 2017_x000D_	17.5901	76.5305	109.566	1.91229	1	51.3906	18.6507	10.9264	0.190702	67.0265		0	0
12463	Tue Mar 28 11:22:22 2017_x000D_	17.5901	76.5305	109.566	1.91229	1	51.3906	18.6507	10.9264	0.190702	67.0265		22.3867	0
12464	Tue Mar 28 11:22:22 2017_x000D_	17.3595	75.8208	116.025	2.02501	1	51.3906	18.6507	10.9264	0.190702	66.5322		6.88183	100.565
12465	Tue Mar 28 11:22:22 2017_x000D_	17.2495	75.6195	118.636	2.07059	1	54.6958	18.0915	0	0	68.6418		20.6534	0
12466	Tue Mar 28 11:22:22 2017_x000D_	16.9195	75.0153	121.132	2.11416	1	54.6958	18.0915	0	0	68.3181		9.73525	0
12467	Tue Mar 28 11:22:22 2017_x000D_	16.8057	74.7114	124.989	2.18148	1	54.6958	18.0915	0	0	68.1284		21.8071	0
12468	Tue Mar 28 11:22:22 2017_x000D_	16.2731	74.2167	128.966	2.25087	1	54.6958	18.0915	0	0	68.0172		9.75106	79.4783
12469	Tue Mar 28 11:22:22 2017_x000D_	16.1594	73.9122	124.992	2.18152	1	57.2929	18.6147	0	0	68.9186		17.9917	0
12470	Tue Mar 28 11:22:22 2017_x000D_	15.8322	73.4096	128.96	2.25077	1	57.2929	18.6147	0	0	68.713		11.1401	0
12471	Tue Mar 28 11:22:23 2017_x000D_	15.516	73.2149	126.601	2.20961	1	57.2929	18.6147	0	0	68.7495		13.812	0
12472	Tue Mar 28 11:22:23 2017_x000D_	15.2952	72.8109	126.599	2.20957	1	57.2929	18.6147	0	0	68.5641		19.8062	33.291
12473	Tue Mar 28 11:22:23 2017_x000D_	14.8643	72.3107	124.997	2.18161	1	58.373	18.8693	0	0	68.9129		11.147	0
12474	Tue Mar 28 11:22:23 2017_x000D_	14.647	72.0093	126.6	2.20959	1	58.373	18.8693	0	0	68.8173		18.0475	0
12475	Tue Mar 28 11:22:23 2017_x000D_	14.319	71.505	122.557	2.13902	1	58.373	18.8693	0	0	68.6387		8.76463	0
12476	Tue Mar 28 11:22:23 2017_x000D_	14.1051	71.306	122.56	2.13907	1	58.373	18.8693	0	0	68.624		13.851	33.283
12477	Tue Mar 28 11:22:23 2017_x000D_	13.8836	70.9009	122.559	2.13905	1	59.4528	19.124	0	0	68.9739		18.0758	0
12478	Tue Mar 28 11:22:23 2017_x000D_	13.5551	70.3958	118.661	2.07102	1	59.4528	19.124	0	0	68.8142		9.80091	0
12479	Tue Mar 28 11:22:23 2017_x000D_	13.4404	70.0899	122.556	2.13901	1	59.4528	19.124	0	0	68.6634		6.93138	0
12480	Tue Mar 28 11:22:23 2017_x000D_	13.3297	69.8871	119.99	2.09422	1	59.4528	19.124	0	0	68.5874		20.8229	0
12481	Tue Mar 28 11:22:23 2017_x000D_	12.9967	69.2781	122.554	2.13898	1	59.4528	19.124	0	0	68.3638		8.79212	0
12482	Tue Mar 28 11:22:23 2017_x000D_	12.7822	69.0784	122.557	2.13902	1	59.4528	19.124	0	0	68.3636		9.81776	0
12483	Tue Mar 28 11:22:23 2017_x000D_	12.6675	68.7719	118.661	2.07102	1	59.4528	19.124	0	0	68.2186		19.913	0
12484	Tue Mar 28 11:22:23 2017_x000D_	12.2344	68.2689	119.995	2.09431	1	59.4528	19.124	0	0	68.1528		19.6587	0
12485	Tue Mar 28 11:22:23 2017_x000D_	12.0044	67.6553	119.991	2.09424	1	59.4528	19.124	0	0	67.8722		6.96396	39.7124
12486	Tue Mar 28 11:22:23 2017_x000D_	11.8929	67.4517	122.552	2.13894	1	60.7505	19.3853	0	0	68.5379		8.81536	0
12487	Tue Mar 28 11:22:23 2017_x000D_	11.6779	67.2514	122.555	2.13899	1	60.7505	19.3853	0	0	68.5513		16.759	0
12488	Tue Mar 28 11:22:23 2017_x000D_	11.4515	66.7407	124.087	2.16572	1	60.7505	19.3853	0	0	68.3588		6.98299	0
12489	Tue Mar 28 11:22:23 2017_x000D_	11.24	66.6435	122.556	2.13901	1	60.7505	19.3853	0	0	68.4443		6.21718	46.1423
12490	Tue Mar 28 11:22:23 2017_x000D_	11.2324	66.4364	122.553	2.13895	1	61.7873	20.5214	46.0071	0.802975	68.2934		13.9423	0
12491	Tue Mar 28 11:22:23 2017_x000D_	11.0095	66.0286	122.552	2.13893	1	61.7873	20.5214	46.0071	0.802975	68.1857		4.41704	0
12492	Tue Mar 28 11:22:24 2017_x000D_	10.9019	65.9281	118.667	2.07113	1	61.7873	20.5214	46.0071	0.802975	68.1989		11.2485	0
12493	Tue Mar 28 11:22:24 2017_x000D_	10.6827	65.6239	119.996	2.09432	1	61.7873	20.5214	46.0071	0.802975	68.161		3.1162	0
12494	Tue Mar 28 11:22:24 2017_x000D_	10.6788	65.5201	118.667	2.07113	1	61.7873	20.5214	46.0071	0.802975	68.0952		11.2575	41.8321
12495	Tue Mar 28 11:22:24 2017_x000D_	10.4595	65.2156	119.995	2.09431	1	62.6058	21.6503	63.9632	1.11637	67.9498		4.42128	0
12496	Tue Mar 28 11:22:24 2017_x000D_	10.3518	65.115	116.077	2.02592	1	62.6058	21.6503	63.9632	1.11637	67.9681		6.97712	0
12497	Tue Mar 28 11:22:24 2017_x000D_	10.2403	64.9109	113.374	1.97874	1	62.6058	21.6503	63.9632	1.11637	67.9237		3.10667	0
12498	Tue Mar 28 11:22:24 2017_x000D_	10.2369	64.8074	101.114	1.76477	1	62.6058	21.6503	63.9632	1.11637	67.8604		3.11343	38.1696
12499	Tue Mar 28 11:22:24 2017_x000D_	10.241	64.9111	95.0001	1.65806	1	63.2061	22.7721	75.3081	1.31438	67.6831		4.40273	0
12500	Tue Mar 28 11:22:24 2017_x000D_	10.1412	65.0187	80.206	1.39986	1	63.2061	22.7721	75.3081	1.31438	67.8282		3.10409	0
12501	Tue Mar 28 11:22:24 2017_x000D_	10.1374	64.9153	73.6265	1.28502	1	63.2061	22.7721	75.3081	1.31438	67.7668		3.12121	0
12502	Tue Mar 28 11:22:24 2017_x000D_	10.2414	64.9124	65.446	1.14225	1	63.2061	22.7721	75.3081	1.31438	67.6836		3.09557	14.654
12503	Tue Mar 28 11:22:24 2017_x000D_	10.2372	64.8093	50.9997	0.890112	1	63.4026	23.2193	76.9872	1.34368	67.5003		6.94072	0
12504	Tue Mar 28 11:22:24 2017_x000D_	10.3332	64.5988	44.7512	0.781056	1	63.4026	23.2193	76.9872	1.34368	67.2951		8.76828	0
12505	Tue Mar 28 11:22:24 2017_x000D_	10.5327	64.3852	28.3465	0.494739	1	63.4026	23.2193	76.9872	1.34368	67.0064		6.23396	0
12506	Tue Mar 28 11:22:24 2017_x000D_	10.7404	64.3788	23.0133	0.401658	1	63.4026	23.2193	76.9872	1.34368	66.8387		4.3894	0
12507	Tue Mar 28 11:22:24 2017_x000D_	10.8403	64.2719	19.2762	0.336434	1	63.4026	23.2193	76.9872	1.34368	66.6942		12.8302	23.5732
12508	Tue Mar 28 11:22:24 2017_x000D_	11.2518	64.1554	10.709	0.186907	1	63.8062	23.8935	45	0.785398	66.2041		6.23696	0
12509	Tue Mar 28 11:22:24 2017_x000D_	11.4596	64.149	10.7098	0.186921	1	63.8062	23.8935	45	0.785398	66.0354		25.1007	0
12510	Tue Mar 28 11:22:24 2017_x000D_	12.2863	64.0201	7.7441	0.13516	1	63.8062	23.8935	45	0.785398	65.3027		9.33726	0
12511	Tue Mar 28 11:22:24 2017_x000D_	12.5974	64.0107	7.44634	0.129963	1	63.8062	23.8935	45	0.785398	65.0518		22.003	13.2246
12512	Tue Mar 28 11:22:24 2017_x000D_	13.32	63.8851	10.7119	0.186958	1	63.7848	24.3338	75.3081	1.31438	64.1171		12.8125	0
12513	Tue Mar 28 11:22:25 2017_x000D_	13.731	63.769	13.6333	0.237945	1	63.7848	24.3338	75.3081	1.31438	63.7222		6.22187	0
12514	Tue Mar 28 11:22:25 2017_x000D_	13.9383	63.7627	13.6343	0.237963	1	63.7848	24.3338	75.3081	1.31438	63.5556		12.8059	0
12515	Tue Mar 28 11:22:25 2017_x000D_	14.3491	63.6467	16.497	0.287928	1	63.7848	24.3338	75.3081	1.31438	63.1616		15.838	0
12516	Tue Mar 28 11:22:25 2017_x000D_	14.8634	63.5275	20.2023	0.352596	1	63.7848	24.3338	75.3081	1.31438	62.6853		11.1744	0
12517	Tue Mar 28 11:22:25 2017_x000D_	15.1665	63.311	19.2873	0.336627	1	63.7848	24.3338	75.3081	1.31438	62.3134		15.8285	0
12518	Tue Mar 28 11:22:25 2017_x000D_	15.6805	63.1919	23.0294	0.401939	1	63.7848	24.3338	75.3081	1.31438	61.8383		6.92904	0
12519	Tue Mar 28 11:22:25 2017_x000D_	15.8837	63.0821	20.201	0.352574	1	63.7848	24.3338	75.3081	1.31438	61.6113		18.8654	0
12520	Tue Mar 28 11:22:25 2017_x000D_	16.5006	62.9601	23.0314	0.401975	1	63.7848	24.3338	70.522	1.23084	61.0556		11.1612	0
12521	Tue Mar 28 11:22:25 2017_x000D_	16.8033	62.7438	21.9993	0.38396	1	63.7848	24.3338	70.522	1.23084	60.6843		19.5892	0
12522	Tue Mar 28 11:22:25 2017_x000D_	17.4161	62.5183	21.9997	0.383967	1	63.7848	24.3338	70.522	1.23084	60.0676		11.1661	0
12523	Tue Mar 28 11:22:25 2017_x000D_	17.719	62.302	23.029	0.401932	1	63.7848	24.3338	70.522	1.23084	59.6962		12.3954	0
12524	Tue Mar 28 11:22:25 2017_x000D_	18.132	62.2898	23.0318	0.401981	1	63.7848	24.3338	70.522	1.23084	59.3703		18.0361	14.6501
12525	Tue Mar 28 11:22:25 2017_x000D_	18.6374	61.9642	24.6219	0.429733	1	63.9812	24.7809	70.522	1.23084	58.6401		9.78563	0
12526	Tue Mar 28 11:22:25 2017_x000D_	18.9435	61.8515	23.0302	0.401953	1	63.9812	24.7809	70.522	1.23084	58.332		9.7723	0
12527	Tue Mar 28 11:22:25 2017_x000D_	19.2492	61.739	19.2845	0.336577	1	63.9812	24.7809	70.522	1.23084	58.0246		20.74	0
12528	Tue Mar 28 11:22:25 2017_x000D_	19.8575	61.4105	21.9975	0.383929	1	63.9812	24.7809	70.522	1.23084	57.3466		9.77615	62.9732
12529	Tue Mar 28 11:22:25 2017_x000D_	20.1633	61.2979	20.1969	0.352502	1	63.2316	26.7416	104.692	1.82722	55.2179		18.7996	0
12530	Tue Mar 28 11:22:25 2017_x000D_	20.7781	61.1766	23.032	0.401985	1	63.2316	26.7416	104.692	1.82722	54.6632		13.8138	0
12531	Tue Mar 28 11:22:25 2017_x000D_	21.1832	60.9577	23.0313	0.401972	1	63.2316	26.7416	104.692	1.82722	54.2108		11.1287	0
12532	Tue Mar 28 11:22:25 2017_x000D_	21.485	60.742	21.9973	0.383925	1	63.2316	26.7416	104.692	1.82722	53.8406		19.5218	35.7523
12533	Tue Mar 28 11:22:25 2017_x000D_	22.0957	60.5173	21.9977	0.383932	1	62.7426	27.8284	104.692	1.82722	52.1607		9.26476	0
12534	Tue Mar 28 11:22:25 2017_x000D_	22.4044	60.5085	23.0325	0.401992	1	62.7426	27.8284	104.692	1.82722	51.9149		20.6933	0
12535	Tue Mar 28 11:22:26 2017_x000D_	23.0112	60.1805	20.1955	0.352479	1	62.7426	27.8284	104.692	1.82722	51.2371		9.74563	0
12536	Tue Mar 28 11:22:26 2017_x000D_	23.3161	60.0684	21.9985	0.383946	1	62.7426	27.8284	104.692	1.82722	50.93		16.6052	0
12537	Tue Mar 28 11:22:26 2017_x000D_	23.8234	59.847	23.0314	0.401975	1	62.7426	27.8284	104.692	1.82722	50.3974		9.73719	29.6935
12538	Tue Mar 28 11:22:26 2017_x000D_	24.128	59.7349	19.2785	0.336473	1	62.2644	28.695	109.478	1.91075	49.1717		19.48	0
12539	Tue Mar 28 11:22:26 2017_x000D_	24.7374	59.5107	19.2783	0.33647	1	62.2644	28.695	109.478	1.91075	48.558		0	0
12540	Tue Mar 28 11:22:26 2017_x000D_	24.7374	59.5107	19.2783	0.33647	1	62.2644	28.695	109.478	1.91075	48.558		16.5863	0
12541	Tue Mar 28 11:22:26 2017_x000D_	25.2441	59.2895	20.1942	0.352455	1	62.2644	28.695	109.478	1.91075	48.0263		9.22861	23.9371
12542	Tue Mar 28 11:22:26 2017_x000D_	25.5516	59.2809	19.2794	0.336489	1	61.7969	29.3416	109.478	1.91075	47.0115		16.5769	0
12543	Tue Mar 28 11:22:26 2017_x000D_	26.058	59.0598	20.1955	0.352478	1	61.7969	29.3416	109.478	1.91075	46.4805		9.72385	0
12544	Tue Mar 28 11:22:26 2017_x000D_	26.3622	58.9479	22.0005	0.383981	1	61.7969	29.3416	109.478	1.91075	46.1752		13.7587	0
12545	Tue Mar 28 11:22:26 2017_x000D_	26.7657	58.7299	21.9995	0.383964	1	61.7969	29.3416	109.478	1.91075	45.7259		6.14938	14.8441
12546	Tue Mar 28 11:22:26 2017_x000D_	26.9706	58.7242	22.0009	0.383988	1	61.5578	29.7748	109.478	1.91075	45.1037		16.5608	0
12547	Tue Mar 28 11:22:26 2017_x000D_	27.4765	58.5033	23.0352	0.402039	1	61.5578	29.7748	109.478	1.91075	44.5742		4.35563	0
12548	Tue Mar 28 11:22:26 2017_x000D_	27.5755	58.3971	19.2759	0.336427	1	61.5578	29.7748	109.478	1.91075	44.4301		6.87398	0
12549	Tue Mar 28 11:22:26 2017_x000D_	27.7771	58.2882	21.9989	0.383954	1	61.5578	29.7748	109.478	1.91075	44.2058		12.6617	0
12550	Tue Mar 28 11:22:26 2017_x000D_	28.1833	58.1736	19.2756	0.336423	1	61.5578	29.7748	109.478	1.91075	43.8218		3.07623	6.53709
12551	Tue Mar 28 11:22:26 2017_x000D_	28.2858	58.1707	20.1942	0.352455	1	61.34	29.7681	135	2.35619	43.5808		13.7439	0
12552	Tue Mar 28 11:22:26 2017_x000D_	28.6889	57.953	25.7704	0.449778	1	61.34	29.7681	135	2.35619	43.1333		9.21353	0
12553	Tue Mar 28 11:22:26 2017_x000D_	28.9959	57.9445	32.3264	0.564202	1	61.34	29.7681	135	2.35619	42.8958		3.049	0
12554	Tue Mar 28 11:22:26 2017_x000D_	28.8943	57.9471	46.9293	0.819071	1	61.34	29.7681	135	2.35619	42.9742		6.89458	23.9329
12555	Tue Mar 28 11:22:26 2017_x000D_	28.7985	58.156	57.4255	1.00226	1	60.8726	30.4146	135	2.35619	42.4068		4.36294	0
12556	Tue Mar 28 11:22:27 2017_x000D_	28.904	58.2561	66.7035	1.16419	1	60.8726	30.4146	135	2.35619	42.3927		4.33785	0
12557	Tue Mar 28 11:22:27 2017_x000D_	28.8048	58.3613	83.2594	1.45315	1	60.8726	30.4146	135	2.35619	42.5366		0.015	0
12558	Tue Mar 28 11:22:27 2017_x000D_	28.8045	58.3609	94.5443	1.65011	1	60.8726	30.4146	135	2.35619	42.5366		4.35621	0
12559	Tue Mar 28 11:22:27 2017_x000D_	28.9095	58.4612	103.478	1.80603	1	60.8726	30.4146	109.478	1.91075	42.5235		6.20455	0
12560	Tue Mar 28 11:22:27 2017_x000D_	28.9025	58.2545	121.892	2.12742	1	60.8726	30.4146	109.478	1.91075	42.3928		4.36707	0
12561	Tue Mar 28 11:22:27 2017_x000D_	28.797	58.1542	125.911	2.19756	1	60.8726	30.4146	109.478	1.91075	42.4067		11.16	0
12562	Tue Mar 28 11:22:27 2017_x000D_	28.5826	57.8502	140.434	2.45104	1	60.8726	30.4146	109.478	1.91075	42.3716		4.37131	0
12563	Tue Mar 28 11:22:27 2017_x000D_	28.477	57.7498	144.476	2.52159	1	60.8726	30.4146	109.478	1.91075	42.3874		15.4249	71.7871
12564	Tue Mar 28 11:22:27 2017_x000D_	28.0585	57.4511	146.838	2.56281	1	59.4705	32.3537	162.179	2.83057	40.2069		13.7853	0
12565	Tue Mar 28 11:22:27 2017_x000D_	27.6427	57.2555	146.841	2.56285	1	59.4705	32.3537	162.179	2.83057	40.4117		13.1282	0
12566	Tue Mar 28 11:22:27 2017_x000D_	27.3261	56.9534	142.689	2.49039	1	59.4705	32.3537	162.179	2.83057	40.4772		18.0065	0
12567	Tue Mar 28 11:22:27 2017_x000D_	26.8044	56.6566	138.483	2.41699	1	59.4705	32.3537	162.179	2.83057	40.7149		8.76569	172.306
12568	Tue Mar 28 11:22:27 2017_x000D_	26.5929	56.455	138.483	2.41698	1	54.5316	35.2855	173.272	3.02416	35.0531		13.1473	0
12569	Tue Mar 28 11:22:27 2017_x000D_	26.2758	56.1525	134.259	2.34326	1	54.5316	35.2855	173.272	3.02416	35.1258		19.8871	0
12570	Tue Mar 28 11:22:27 2017_x000D_	25.8492	55.6451	132.304	2.30914	1	54.5316	35.2855	173.272	3.02416	35.1738		8.77841	0
12571	Tue Mar 28 11:22:27 2017_x000D_	25.6374	55.4432	132.305	2.30915	1	54.5316	35.2855	173.272	3.02416	35.2308		19.8552	224.014
12572	Tue Mar 28 11:22:27 2017_x000D_	25.1111	55.0419	130.07	2.27015	1	48.6372	30.7014	188.441	3.28891	33.8517		11.2288	0
12573	Tue Mar 28 11:22:27 2017_x000D_	24.8957	54.7358	128.293	2.23914	1	48.6372	30.7014	188.441	3.28891	33.7833		9.8463	0
12574	Tue Mar 28 11:22:27 2017_x000D_	24.7834	54.4274	127.678	2.22841	1	48.6372	30.7014	188.441	3.28891	33.6441		17.595	0
12575	Tue Mar 28 11:22:27 2017_x000D_	24.3589	54.0227	127.682	2.22846	1	48.6372	30.7014	188.441	3.28891	33.6648		9.87886	66.1091
12576	Tue Mar 28 11:22:27 2017_x000D_	24.2459	53.7134	128.289	2.23906	1	48.7408	28.5002	180	3.14159	35.1526		22.0213	0
12577	Tue Mar 28 11:22:28 2017_x000D_	23.7146	53.2069	132.302	2.3091	1	48.7408	28.5002	180	3.14159	35.1672		8.81235	0
12578	Tue Mar 28 11:22:28 2017_x000D_	23.502	53.0042	132.302	2.30911	1	48.7408	28.5002	180	3.14159	35.1773		11.2538	0
12579	Tue Mar 28 11:22:28 2017_x000D_	23.286	52.6975	134.249	2.34309	1	48.7408	28.5002	180	3.14159	35.1206		17.6458	0
12580	Tue Mar 28 11:22:28 2017_x000D_	22.8604	52.2915	134.25	2.3431	1	48.7408	28.5002	180	3.14159	35.1542		6.99795	19.6412
12581	Tue Mar 28 11:22:28 2017_x000D_	22.7504	52.0858	136.351	2.37978	1	48.0864	28.4802	180	3.14159	34.6286		17.6649	0
12582	Tue Mar 28 11:22:28 2017_x000D_	22.3243	51.6794	136.351	2.37978	1	48.0864	28.4802	180	3.14159	34.6683		9.83276	0
12583	Tue Mar 28 11:22:28 2017_x000D_	22.0111	51.5828	140.411	2.45063	1	48.0864	28.4802	180	3.14159	34.8375		11.2929	0
12584	Tue Mar 28 11:22:28 2017_x000D_	21.7944	51.275	138.312	2.41401	1	48.0864	28.4802	180	3.14159	34.7976		18.178	19.6443
12585	Tue Mar 28 11:22:28 2017_x000D_	21.268	50.9749	138.462	2.41662	1	47.4319	28.4601	180	3.14159	34.5176		11.3054	0
12586	Tue Mar 28 11:22:28 2017_x000D_	21.051	50.6668	136.357	2.37987	1	47.4319	28.4601	180	3.14159	34.4832		15.6293	0
12587	Tue Mar 28 11:22:28 2017_x000D_	20.6272	50.3638	138.461	2.4166	1	47.4319	28.4601	180	3.14159	34.616		11.318	0
12588	Tue Mar 28 11:22:28 2017_x000D_	20.4099	50.0554	136.357	2.37987	1	47.4319	28.4601	180	3.14159	34.5911		15.646	19.6473
12589	Tue Mar 28 11:22:28 2017_x000D_	19.9857	49.752	138.46	2.41658	1	46.7773	28.44	180	3.14159	34.2344		11.3305	0
12590	Tue Mar 28 11:22:28 2017_x000D_	19.7681	49.4433	136.357	2.37987	1	46.7773	28.44	180	3.14159	34.2146		6.98494	0
12591	Tue Mar 28 11:22:28 2017_x000D_	19.5576	49.3438	138.459	2.41656	1	46.7773	28.44	180	3.14159	34.3203		17.7604	0
12592	Tue Mar 28 11:22:28 2017_x000D_	19.1292	48.9352	138.458	2.41655	1	46.7773	28.44	180	3.14159	34.4161		8.88662	0
12593	Tue Mar 28 11:22:28 2017_x000D_	18.9148	48.7308	138.458	2.41654	1	46.7773	28.44	180	3.14159	34.4679		17.7796	13.0952
12594	Tue Mar 28 11:22:28 2017_x000D_	18.4859	48.3218	138.457	2.41653	1	46.341	28.4266	180	3.14159	34.2305		8.89293	0
12595	Tue Mar 28 11:22:28 2017_x000D_	18.2714	48.1172	138.456	2.41652	1	46.341	28.4266	180	3.14159	34.2873		11.3647	0
12596	Tue Mar 28 11:22:28 2017_x000D_	18.0531	47.8076	136.357	2.37987	1	46.341	28.4266	180	3.14159	34.2904		6.22953	0
12597	Tue Mar 28 11:22:28 2017_x000D_	17.8455	47.8122	136.362	2.37996	1	46.341	28.4266	180	3.14159	34.4644		7.04366	39.9546
12598	Tue Mar 28 11:22:28 2017_x000D_	17.7347	47.6052	134.264	2.34335	1	45.0214	28.6066	180	3.14159	33.2492		8.90566	0
12599	Tue Mar 28 11:22:29 2017_x000D_	17.5199	47.4003	134.265	2.34336	1	45.0214	28.6066	180	3.14159	33.3097		8.9099	0
12600	Tue Mar 28 11:22:29 2017_x000D_	17.305	47.1953	134.265	2.34337	1	45.0214	28.6066	180	3.14159	33.3727		7.05036	0
12601	Tue Mar 28 11:22:29 2017_x000D_	17.1941	46.9881	132.016	2.30411	1	45.0214	28.6066	180	3.14159	33.3502		14.0431	111.47
12602	Tue Mar 28 11:22:29 2017_x000D_	16.7713	46.7872	123.552	2.1564	1	41.3208	28.2725	180	3.14159	30.7485		0.0108167	0
12603	Tue Mar 28 11:22:29 2017_x000D_	16.7716	46.787	115.632	2.01816	1	41.3208	28.2725	180	3.14159	30.7482		3.16176	0
12604	Tue Mar 28 11:22:29 2017_x000D_	16.776	46.8923	97.9218	1.70906	1	41.3208	28.2725	180	3.14159	30.8082		3.12658	0
12605	Tue Mar 28 11:22:29 2017_x000D_	16.8802	46.8903	88.9803	1.553	1	41.3208	28.2725	180	3.14159	30.724		3.11198	39.3215
12606	Tue Mar 28 11:22:29 2017_x000D_	16.7765	46.8929	80.1508	1.3989	1	40.0107	28.2323	180	3.14159	29.8001		0.0241868	0
12607	Tue Mar 28 11:22:29 2017_x000D_	16.7764	46.8937	61.5328	1.07395	1	40.0107	28.2323	180	3.14159	29.8007		3.13696	0
12608	Tue Mar 28 11:22:29 2017_x000D_	16.7727	46.7892	55.0742	0.961225	1	40.0107	28.2323	180	3.14159	29.7382		3.1373	0
12609	Tue Mar 28 11:22:29 2017_x000D_	16.7687	46.6847	44.7009	0.780178	1	40.0107	28.2323	180	3.14159	29.6763		6.93089	0
12610	Tue Mar 28 11:22:29 2017_x000D_	16.9724	46.5757	30.6708	0.535307	1	40.0107	28.2323	180	3.14159	29.449		4.39379	32.7724
12611	Tue Mar 28 11:22:29 2017_x000D_	17.0723	46.4686	21.7029	0.378787	1	38.9188	28.1988	180	3.14159	28.479		9.82324	0
12612	Tue Mar 28 11:22:29 2017_x000D_	17.3801	46.3569	12.6597	0.220953	1	38.9188	28.1988	180	3.14159	28.1715		9.35622	0
12613	Tue Mar 28 11:22:29 2017_x000D_	17.6919	46.3501	7.29375	0.1273	1	38.9188	28.1988	180	3.14159	27.9294		25.0892	0
12614	Tue Mar 28 11:22:29 2017_x000D_	18.5192	46.2277	10.2941	0.179666	1	38.9188	28.1988	180	3.14159	27.2247		15.8439	26.2233
12615	Tue Mar 28 11:22:29 2017_x000D_	19.0345	46.112	12.6627	0.221006	1	38.0451	28.172	180	3.14159	26.139		28.6365	0
12616	Tue Mar 28 11:22:29 2017_x000D_	19.9611	45.8827	13.2492	0.231243	1	38.0451	28.172	180	3.14159	25.3121		12.7965	0
12617	Tue Mar 28 11:22:29 2017_x000D_	20.3723	45.7693	16.1467	0.281813	1	38.0451	28.172	180	3.14159	24.9398		9.81531	0
12618	Tue Mar 28 11:22:29 2017_x000D_	20.68	45.6581	19.8957	0.347246	1	38.0451	28.172	180	3.14159	24.6437		22.5807	19.6683
12619	Tue Mar 28 11:22:29 2017_x000D_	21.3984	45.4335	26.7735	0.467286	1	37.3898	28.1518	180	3.14159	23.5453		9.79634	0
12620	Tue Mar 28 11:22:30 2017_x000D_	21.7055	45.3225	28.1605	0.491494	1	37.3898	28.1518	180	3.14159	23.2558		11.1811	0
12621	Tue Mar 28 11:22:30 2017_x000D_	22.0093	45.1066	29.5139	0.515115	1	37.3898	28.1518	180	3.14159	22.8916		20.7793	0
12622	Tue Mar 28 11:22:30 2017_x000D_	22.62	44.7798	32.1244	0.560677	1	37.3898	28.1518	180	3.14159	22.2404		9.79454	0
12623	Tue Mar 28 11:22:30 2017_x000D_	22.927	44.6687	36.232	0.632367	1	37.3898	28.1518	180	3.14159	21.9541		17.5611	19.6682
12624	Tue Mar 28 11:22:30 2017_x000D_	23.3272	44.2415	36.2308	0.632346	1	36.7345	28.1317	180	3.14159	20.959		11.1727	0
12625	Tue Mar 28 11:22:30 2017_x000D_	23.6308	44.0258	38.0027	0.663273	1	36.7345	28.1317	180	3.14159	20.5993		8.77633	0
12626	Tue Mar 28 11:22:30 2017_x000D_	23.8308	43.8123	38.0022	0.663264	1	36.7345	28.1317	180	3.14159	20.3073		18.0453	0
12627	Tue Mar 28 11:22:30 2017_x000D_	24.3374	43.488	38.6281	0.674188	1	36.7345	28.1317	180	3.14159	19.7359		6.91483	26.2293
12628	Tue Mar 28 11:22:30 2017_x000D_	24.5406	43.3792	36.231	0.63235	1	35.8606	28.1049	180	3.14159	19.0118		19.8313	0
12629	Tue Mar 28 11:22:30 2017_x000D_	25.0437	42.9504	34.6013	0.603907	1	35.8606	28.1049	180	3.14159	18.3683		11.1619	0
12630	Tue Mar 28 11:22:30 2017_x000D_	25.347	42.7349	36.2305	0.632342	1	35.8606	28.1049	180	3.14159	18.0159		15.4771	0
12631	Tue Mar 28 11:22:30 2017_x000D_	25.75	42.4128	33.6859	0.587929	1	35.8606	28.1049	180	3.14159	17.5197		9.76789	13.1162
12632	Tue Mar 28 11:22:30 2017_x000D_	26.0562	42.3021	34.6018	0.603916	1	35.4236	28.0915	180	3.14159	17.0203		19.8271	0
12633	Tue Mar 28 11:22:30 2017_x000D_	26.5592	41.8734	36.2308	0.632346	1	35.4236	28.0915	180	3.14159	16.3865		11.1445	0
12634	Tue Mar 28 11:22:30 2017_x000D_	26.862	41.6582	34.6009	0.6039	1	35.4236	28.0915	180	3.14159	16.0423		9.76405	0
12635	Tue Mar 28 11:22:30 2017_x000D_	27.1681	41.5476	33.6867	0.587944	1	35.4236	28.0915	180	3.14159	15.7867		11.142	6.55808
12636	Tue Mar 28 11:22:30 2017_x000D_	27.4708	41.3324	32.1197	0.560595	1	35.2051	28.0848	180	3.14159	15.3401		17.5293	0
12637	Tue Mar 28 11:22:30 2017_x000D_	27.8703	40.906	32.1176	0.560558	1	35.2051	28.0848	180	3.14159	14.771		12.3622	0
12638	Tue Mar 28 11:22:30 2017_x000D_	28.2823	40.8983	32.1206	0.560609	1	35.2051	28.0848	180	3.14159	14.564		17.523	0
12639	Tue Mar 28 11:22:30 2017_x000D_	28.6816	40.472	32.1185	0.560574	1	35.2051	28.0848	180	3.14159	14		8.76361	0
12640	Tue Mar 28 11:22:30 2017_x000D_	28.8813	40.2588	32.1175	0.560556	1	35.2051	28.0848	180	3.14159	13.7185		19.4938	20.8517
12641	Tue Mar 28 11:22:31 2017_x000D_	29.4925	40.0382	32.1194	0.560589	1	34.5395	28.285	180	3.14159	12.791		3.09358	0
12642	Tue Mar 28 11:22:31 2017_x000D_	29.5956	40.0362	33.6879	0.587965	1	34.5395	28.285	180	3.14159	12.7488		11.1246	0
12643	Tue Mar 28 11:22:31 2017_x000D_	29.8978	39.8213	32.1198	0.560597	1	34.5395	28.285	180	3.14159	12.4351		11.1344	0
12644	Tue Mar 28 11:22:31 2017_x000D_	30.2004	39.6064	33.6876	0.58796	1	34.5395	28.285	180	3.14159	12.1244		4.37654	13.1162
12645	Tue Mar 28 11:22:31 2017_x000D_	30.3001	39.4999	34.6031	0.603938	1	34.1025	28.2716	180	3.14159	11.8547		15.4387	0
12646	Tue Mar 28 11:22:31 2017_x000D_	30.7021	39.1786	32.1182	0.560569	1	34.1025	28.2716	180	3.14159	11.4248		6.166	0
12647	Tue Mar 28 11:22:31 2017_x000D_	30.9076	39.1749	32.1197	0.560594	1	34.1025	28.2716	180	3.14159	11.3617		8.75513	0
12648	Tue Mar 28 11:22:31 2017_x000D_	31.1071	38.9619	32.1187	0.560576	1	34.1025	28.2716	180	3.14159	11.102		6.88924	0
12649	Tue Mar 28 11:22:31 2017_x000D_	31.3096	38.8536	34.6036	0.603947	1	34.1025	28.2716	180	3.14159	10.9444		4.37859	0
12650	Tue Mar 28 11:22:31 2017_x000D_	31.4094	38.7471	33.687	0.587949	1	34.1025	28.2716	180	3.14159	10.8161		6.88924	0
12651	Tue Mar 28 11:22:31 2017_x000D_	31.6119	38.6388	36.2351	0.632422	1	34.1025	28.2716	180	3.14159	10.6622		15.4453	0
12652	Tue Mar 28 11:22:31 2017_x000D_	32.0141	38.3174	46.876	0.818141	1	34.1025	28.2716	180	3.14159	10.2606		0.0127279	0
12653	Tue Mar 28 11:22:31 2017_x000D_	32.0144	38.3171	55.0706	0.961163	1	34.1025	28.2716	180	3.14159	10.2602		6.26068	0
12654	Tue Mar 28 11:22:31 2017_x000D_	32.0205	38.5257	73.463	1.28217	1	34.1025	28.2716	180	3.14159	10.4633		4.41287	0
12655	Tue Mar 28 11:22:31 2017_x000D_	32.1261	38.6281	82.8068	1.44525	1	34.1025	28.2716	180	3.14159	10.5434		6.2631	0
12656	Tue Mar 28 11:22:31 2017_x000D_	32.1315	38.8368	100.411	1.7525	1	34.1025	28.2716	180	3.14159	10.7475		3.06965	0
12657	Tue Mar 28 11:22:31 2017_x000D_	32.2338	38.8347	108.774	1.89847	1	34.1025	28.2716	180	3.14159	10.7271		0.0276586	0
12658	Tue Mar 28 11:22:31 2017_x000D_	32.2329	38.8349	129.505	2.26028	1	34.1025	28.2716	180	3.14159	10.7275		3.13956	0
12659	Tue Mar 28 11:22:31 2017_x000D_	32.2296	38.7303	135.761	2.36947	1	34.1025	28.2716	180	3.14159	10.6251		3.08164	0
12660	Tue Mar 28 11:22:31 2017_x000D_	32.1269	38.7324	142.048	2.47921	1	34.1025	28.2716	180	3.14159	10.6457		7.01568	0
12661	Tue Mar 28 11:22:31 2017_x000D_	32.0179	38.5255	156.728	2.73542	1	34.1025	28.2716	180	3.14159	10.4637		6.94215	0
12662	Tue Mar 28 11:22:31 2017_x000D_	31.8097	38.4245	159.455	2.78301	1	34.1025	28.2716	180	3.14159	10.4086		6.94354	0
12663	Tue Mar 28 11:22:32 2017_x000D_	31.6014	38.3236	162.291	2.83251	1	34.1025	28.2716	180	3.14159	10.3585		18.8016	0
12664	Tue Mar 28 11:22:32 2017_x000D_	30.9818	38.2294	159.459	2.78308	1	34.1025	28.2716	180	3.14159	10.4354		8.86158	0
12665	Tue Mar 28 11:22:32 2017_x000D_	30.7701	38.0234	159.455	2.78301	1	34.1025	28.2716	180	3.14159	10.3055		18.8198	0
12666	Tue Mar 28 11:22:32 2017_x000D_	30.1499	37.9291	156.735	2.73554	1	34.1025	28.2716	180	3.14159	10.4351		11.2551	0
12667	Tue Mar 28 11:22:32 2017_x000D_	29.8353	37.7247	155.491	2.71382	1	34.1025	28.2716	180	3.14159	10.3716		6.97029	0
12668	Tue Mar 28 11:22:32 2017_x000D_	29.6263	37.6232	152.791	2.66671	1	34.1025	28.2716	180	3.14159	10.3677		20.9177	0
12669	Tue Mar 28 11:22:32 2017_x000D_	28.999	37.3188	150.227	2.62196	1	34.1025	28.2716	180	3.14159	10.3874		8.88285	0
12670	Tue Mar 28 11:22:32 2017_x000D_	28.7867	37.1124	150.225	2.62191	1	34.1025	28.2716	180	3.14159	10.3159		19.6801	0
12671	Tue Mar 28 11:22:32 2017_x000D_	28.1618	36.9128	150.23	2.622	1	34.1025	28.2716	180	3.14159	10.4863		8.89133	0
12672	Tue Mar 28 11:22:32 2017_x000D_	27.9493	36.7062	150.227	2.62195	1	34.1025	28.2716	180	3.14159	10.4405		11.2926	0
12673	Tue Mar 28 11:22:32 2017_x000D_	27.6336	36.5012	148.692	2.59517	1	34.1025	28.2716	180	3.14159	10.4677		20.978	0
12674	Tue Mar 28 11:22:32 2017_x000D_	27.0045	36.1959	146.207	2.55179	1	34.1025	28.2716	180	3.14159	10.6384		15.7009	111.629
12675	Tue Mar 28 11:22:32 2017_x000D_	26.5818	35.8873	148.693	2.59519	1	30.3966	27.9372	180	3.14159	8.81798		11.3284	0
12676	Tue Mar 28 11:22:32 2017_x000D_	26.265	35.6818	150.225	2.62192	1	30.3966	27.9372	180	3.14159	8.77775		8.91685	0
12677	Tue Mar 28 11:22:32 2017_x000D_	26.0518	35.4747	150.222	2.62187	1	30.3966	27.9372	180	3.14159	8.70007		7.00391	0
12678	Tue Mar 28 11:22:32 2017_x000D_	25.8417	35.3729	152.781	2.66654	1	30.3966	27.9372	180	3.14159	8.71991		21.0237	9.25516
12679	Tue Mar 28 11:22:32 2017_x000D_	25.2112	35.067	155.473	2.71351	1	30.1879	27.71	180	3.14159	8.88217		7.02125	0
12680	Tue Mar 28 11:22:32 2017_x000D_	25.0007	34.9647	152.782	2.66655	1	30.1879	27.71	180	3.14159	8.91839		21.0505	0
12681	Tue Mar 28 11:22:32 2017_x000D_	24.3694	34.6584	155.472	2.71349	1	30.1879	27.71	180	3.14159	9.06285		12.8883	0
12682	Tue Mar 28 11:22:32 2017_x000D_	23.9514	34.5592	152.787	2.66663	1	30.1879	27.71	180	3.14159	9.26312		22.7284	0
12683	Tue Mar 28 11:22:32 2017_x000D_	23.3158	34.1469	152.784	2.66658	1	30.1879	27.71	180	3.14159	9.41591		8.95515	9.25295
12684	Tue Mar 28 11:22:33 2017_x000D_	23.1015	33.9391	152.781	2.66653	1	29.9792	27.4829	180	3.14159	9.4332		12.9029	0
12685	Tue Mar 28 11:22:33 2017_x000D_	22.683	33.8399	155.47	2.71347	1	29.9792	27.4829	180	3.14159	9.67709		7.04407	0
12686	Tue Mar 28 11:22:33 2017_x000D_	22.4718	33.7373	152.785	2.66659	1	29.9792	27.4829	180	3.14159	9.77131		22.7767	0
12687	Tue Mar 28 11:22:33 2017_x000D_	21.8348	33.3242	152.782	2.66655	1	29.9792	27.4829	180	3.14159	10.0226		7.04546	14.6165
12688	Tue Mar 28 11:22:33 2017_x000D_	21.6235	33.2217	155.466	2.71339	1	29.5518	27.249	180	3.14159	9.92628		21.1604	0
12689	Tue Mar 28 11:22:33 2017_x000D_	20.989	32.9136	152.783	2.66656	1	29.5518	27.249	180	3.14159	10.2669		7.05086	0
12690	Tue Mar 28 11:22:33 2017_x000D_	20.7775	32.8111	155.465	2.71338	1	29.5518	27.249	180	3.14159	10.3887		21.1873	0
12691	Tue Mar 28 11:22:33 2017_x000D_	20.1422	32.5026	152.783	2.66657	1	29.5518	27.249	180	3.14159	10.7769		14.1298	39.8424
12692	Tue Mar 28 11:22:33 2017_x000D_	19.7185	32.2969	152.784	2.66658	1	28.2496	26.9881	180	3.14159	10.048		14.1392	0
12693	Tue Mar 28 11:22:33 2017_x000D_	19.2945	32.0911	152.784	2.66659	1	28.2496	26.9881	180	3.14159	10.307		11.4324	0
12694	Tue Mar 28 11:22:33 2017_x000D_	18.9748	31.8837	151.334	2.64128	1	28.2496	26.9881	180	3.14159	10.4876		9.97611	0
12695	Tue Mar 28 11:22:33 2017_x000D_	18.6581	31.7823	155.463	2.71334	1	28.2496	26.9881	180	3.14159	10.7229		14.162	0
12696	Tue Mar 28 11:22:33 2017_x000D_	18.2334	31.5762	155.463	2.71333	1	28.2496	26.9881	180	3.14159	11.017		9.01892	0
12697	Tue Mar 28 11:22:33 2017_x000D_	18.0174	31.3671	155.459	2.71327	1	28.2496	26.9881	180	3.14159	11.1298		19.9767	0
12698	Tue Mar 28 11:22:33 2017_x000D_	17.3834	31.1635	155.462	2.71332	1	28.2496	26.9881	180	3.14159	11.6408		4.51259	0
12699	Tue Mar 28 11:22:33 2017_x000D_	17.2754	31.0588	151.338	2.64134	1	28.2496	26.9881	180	3.14159	11.7049		14.2023	0
12700	Tue Mar 28 11:22:33 2017_x000D_	16.8495	30.8521	154.106	2.68965	1	28.2496	26.9881	180	3.14159	12.0371		4.50626	52.5218
12701	Tue Mar 28 11:22:33 2017_x000D_	16.7416	30.7476	155.458	2.71325	1	26.4997	26.9343	180	3.14159	10.4767		7.10444	0
12702	Tue Mar 28 11:22:33 2017_x000D_	16.5286	30.6441	152.783	2.66657	1	26.4997	26.9343	180	3.14159	10.6389		7.09512	0
12703	Tue Mar 28 11:22:33 2017_x000D_	16.3158	30.5409	155.457	2.71324	1	26.4997	26.9343	180	3.14159	10.8037		10.0121	0
12704	Tue Mar 28 11:22:33 2017_x000D_	15.998	30.439	159.387	2.78183	1	26.4997	26.9343	180	3.14159	11.0711		4.52108	13.1312
12705	Tue Mar 28 11:22:33 2017_x000D_	15.8898	30.3341	155.457	2.71324	1	26.0622	26.9209	180	3.14159	10.7298		20.043	0
12706	Tue Mar 28 11:22:34 2017_x000D_	15.2538	30.1295	150.248	2.62233	1	26.0622	26.9209	180	3.14159	11.2746		4.52747	0
12707	Tue Mar 28 11:22:34 2017_x000D_	15.1454	30.0245	146.26	2.55272	1	26.0622	26.9209	180	3.14159	11.3494		3.12012	0
12708	Tue Mar 28 11:22:34 2017_x000D_	15.0414	30.0254	127.428	2.22403	1	26.0622	26.9209	180	3.14159	11.4497		6.37319	0
12709	Tue Mar 28 11:22:34 2017_x000D_	15.0491	30.2377	119.288	2.08196	1	26.0622	26.9209	180	3.14159	11.5017		0.025632	48.0137
12710	Tue Mar 28 11:22:34 2017_x000D_	15.0499	30.238	100.813	1.75953	1	24.511	27.3149	180	3.14159	9.90237		0.00848528	0
12711	Tue Mar 28 11:22:34 2017_x000D_	15.0501	30.2382	94.9634	1.65742	1	24.511	27.3149	180	3.14159	9.90224		0.015	0
12712	Tue Mar 28 11:22:34 2017_x000D_	15.0504	30.2386	83.122	1.45075	1	24.511	27.3149	180	3.14159	9.90207		0.0271662	0
12713	Tue Mar 28 11:22:34 2017_x000D_	15.0505	30.2395	64.1723	1.12002	1	24.511	27.3149	180	3.14159	9.90224		3.18204	14.7902
12714	Tue Mar 28 11:22:34 2017_x000D_	15.0467	30.1335	57.4785	1.00319	1	24.0636	27.522	180	3.14159	9.38746		0.0127279	0
12715	Tue Mar 28 11:22:34 2017_x000D_	15.0464	30.1338	48.9565	0.854452	1	24.0636	27.522	180	3.14159	9.38783		11.3181	0
12716	Tue Mar 28 11:22:34 2017_x000D_	15.2443	29.8126	34.3979	0.600357	1	24.0636	27.522	180	3.14159	9.11191		3.13524	0
12717	Tue Mar 28 11:22:34 2017_x000D_	15.3488	29.8113	27.8901	0.486774	1	24.0636	27.522	180	3.14159	9.01047		13.9677	27.1785
12718	Tue Mar 28 11:22:34 2017_x000D_	15.7602	29.5933	16.5642	0.289099	1	23.1786	27.7157	160.522	2.80164	7.65232		9.8768	0
12719	Tue Mar 28 11:22:34 2017_x000D_	16.0704	29.483	12.8426	0.224146	1	23.1786	27.7157	160.522	2.80164	7.32461		12.9002	0
12720	Tue Mar 28 11:22:34 2017_x000D_	16.4857	29.3715	15.7644	0.275142	1	23.1786	27.7157	160.522	2.80164	6.89468		25.2489	0
12721	Tue Mar 28 11:22:34 2017_x000D_	17.3192	29.2548	18.6186	0.324956	1	23.1786	27.7157	160.522	2.80164	6.05817		13.9555	0
12722	Tue Mar 28 11:22:34 2017_x000D_	17.7303	29.0371	18.617	0.324928	1	23.1786	27.7157	160.522	2.80164	5.60625		28.8087	18.7821
12723	Tue Mar 28 11:22:34 2017_x000D_	18.6641	28.8131	25.2276	0.440305	1	22.7213	28.1433	153.963	2.68717	4.11212		8.84596	0
12724	Tue Mar 28 11:22:34 2017_x000D_	18.866	28.5982	25.2257	0.440272	1	22.7213	28.1433	153.963	2.68717	3.88204		23.7447	0
12725	Tue Mar 28 11:22:34 2017_x000D_	19.5866	28.2708	29.269	0.510841	1	22.7213	28.1433	153.963	2.68717	3.13729		6.96903	0
12726	Tue Mar 28 11:22:34 2017_x000D_	19.7919	28.1621	31.9076	0.556893	1	22.7213	28.1433	153.963	2.68717	2.92946		22.4891	186.193
12727	Tue Mar 28 11:22:35 2017_x000D_	20.4044	27.7299	40.3156	0.703639	2	18.0796	24.0233	350.028	6.10914	4.37534		8.83967	0
12728	Tue Mar 28 11:22:35 2017_x000D_	20.6061	27.5151	40.3152	0.703634	2	18.0796	24.0233	350.028	6.10914	4.30997		11.2325	0
12729	Tue Mar 28 11:22:35 2017_x000D_	20.912	27.2992	38.4807	0.671615	2	18.0796	24.0233	350.028	6.10914	4.33059		11.2367	0
12730	Tue Mar 28 11:22:35 2017_x000D_	21.218	27.0832	40.3159	0.703644	2	18.0796	24.0233	350.028	6.10914	4.38321		19.9603	65.1515
12731	Tue Mar 28 11:22:35 2017_x000D_	21.7253	26.6527	38.4807	0.671615	2	20.0897	23.2012	320.402	5.59207	3.81943		6.95827	0
12732	Tue Mar 28 11:22:35 2017_x000D_	21.9303	26.5442	36.0579	0.629329	2	20.0897	23.2012	320.402	5.59207	3.81621		19.9581	0
12733	Tue Mar 28 11:22:35 2017_x000D_	22.4375	26.1137	34.4105	0.600577	2	20.0897	23.2012	320.402	5.59207	3.74097		11.2283	0
12734	Tue Mar 28 11:22:35 2017_x000D_	22.7433	25.8979	36.0574	0.62932	2	20.0897	23.2012	320.402	5.59207	3.78336		15.5714	0
12735	Tue Mar 28 11:22:35 2017_x000D_	23.1496	25.5749	33.4851	0.584424	2	20.0897	23.2012	320.402	5.59207	3.87265		8.83119	62.5296
12736	Tue Mar 28 11:22:35 2017_x000D_	23.3511	25.3603	33.4842	0.584409	2	21.8904	22.1515	310.797	5.42444	3.52563		6.24635	0
12737	Tue Mar 28 11:22:35 2017_x000D_	23.5593	25.3581	33.4856	0.584435	2	21.8904	22.1515	310.797	5.42444	3.6149		19.9431	0
12738	Tue Mar 28 11:22:35 2017_x000D_	24.0661	24.9279	31.9008	0.556775	2	21.8904	22.1515	310.797	5.42444	3.52733		6.95016	0
12739	Tue Mar 28 11:22:35 2017_x000D_	24.2709	24.8196	34.4101	0.60057	2	21.8904	22.1515	310.797	5.42444	3.57569		13.895	157.954
12740	Tue Mar 28 11:22:35 2017_x000D_	24.6803	24.603	34.4108	0.600581	1	20.3527	27.1871	228.636	3.99046	5.04041		7.04128	0
12741	Tue Mar 28 11:22:35 2017_x000D_	24.7778	24.3895	36.0571	0.629316	1	20.3527	27.1871	228.636	3.99046	5.23527		13.8924	0
12742	Tue Mar 28 11:22:35 2017_x000D_	25.1871	24.1729	36.0579	0.629329	1	20.3527	27.1871	228.636	3.99046	5.69709		8.82271	0
12743	Tue Mar 28 11:22:35 2017_x000D_	25.3884	23.9585	36.0573	0.629318	1	20.3527	27.1871	228.636	3.99046	5.98182		6.23732	0
12744	Tue Mar 28 11:22:35 2017_x000D_	25.5963	23.9564	36.0586	0.629342	1	20.3527	27.1871	228.636	3.99046	6.15896		7.03855	14.7096
12745	Tue Mar 28 11:22:35 2017_x000D_	25.6938	23.743	37.8502	0.66061	1	20.1532	26.7392	250.522	4.37243	6.29885		11.2042	0
12746	Tue Mar 28 11:22:35 2017_x000D_	25.9989	23.5276	36.0574	0.62932	1	20.1532	26.7392	250.522	4.37243	6.66983		0	0
12747	Tue Mar 28 11:22:35 2017_x000D_	25.9989	23.5276	36.0574	0.62932	1	20.1532	26.7392	250.522	4.37243	6.66983		13.8816	0
12748	Tue Mar 28 11:22:36 2017_x000D_	26.4079	23.3112	36.0581	0.629333	1	20.1532	26.7392	250.522	4.37243	7.13249		3.18754	26.5037
12749	Tue Mar 28 11:22:36 2017_x000D_	26.4046	23.205	33.4827	0.584383	1	20.1921	25.8566	250.522	4.37243	6.75471		18.115	0
12750	Tue Mar 28 11:22:36 2017_x000D_	26.9144	22.8814	42.6305	0.744043	1	20.1921	25.8566	250.522	4.37243	7.35127		8.81847	0
12751	Tue Mar 28 11:22:36 2017_x000D_	27.1156	22.6671	42.6304	0.74404	1	20.1921	25.8566	250.522	4.37243	7.62284		4.50183	0
12752	Tue Mar 28 11:22:36 2017_x000D_	27.2231	22.7718	59.9925	1.04707	1	20.1921	25.8566	250.522	4.37243	7.67795		3.10802	44.6124
12753	Tue Mar 28 11:22:36 2017_x000D_	27.1195	22.7722	70.7721	1.23521	1	20.9073	24.5528	284.692	4.96881	6.46235		6.93831	0
12754	Tue Mar 28 11:22:36 2017_x000D_	27.3238	22.6638	77.231	1.34794	1	20.9073	24.5528	284.692	4.96881	6.68878		6.39316	0
12755	Tue Mar 28 11:22:36 2017_x000D_	27.3171	22.4508	94.6587	1.65211	1	20.9073	24.5528	284.692	4.96881	6.74566		3.19063	0
12756	Tue Mar 28 11:22:36 2017_x000D_	27.3137	22.3445	100.933	1.76161	1	20.9073	24.5528	284.692	4.96881	6.77632		3.19393	27.401
12757	Tue Mar 28 11:22:36 2017_x000D_	27.31	22.2381	113.458	1.98022	1	21.1652	23.6766	284.692	4.96881	6.31093		10.1296	0
12758	Tue Mar 28 11:22:36 2017_x000D_	27.1962	21.9202	122.791	2.1431	1	21.1652	23.6766	284.692	4.96881	6.28155		3.18783	0
12759	Tue Mar 28 11:22:36 2017_x000D_	27.1926	21.814	129.26	2.25601	1	21.1652	23.6766	284.692	4.96881	6.30863		11.4375	0
12760	Tue Mar 28 11:22:36 2017_x000D_	26.8742	21.6043	139.458	2.434	1	21.1652	23.6766	284.692	4.96881	6.07348		7.15474	0
12761	Tue Mar 28 11:22:36 2017_x000D_	26.7638	21.3929	145.763	2.54404	1	21.1652	23.6766	284.692	4.96881	6.04645		9.018	9.39626
12762	Tue Mar 28 11:22:36 2017_x000D_	26.5496	21.182	145.761	2.54401	1	21.3939	23.4626	284.692	4.96881	5.63759		25.5306	0
12763	Tue Mar 28 11:22:36 2017_x000D_	25.8091	20.7626	144.042	2.51401	1	21.3939	23.4626	284.692	4.96881	5.17533		7.07987	0
12764	Tue Mar 28 11:22:36 2017_x000D_	25.5977	20.6577	141.676	2.47271	1	21.3939	23.4626	284.692	4.96881	5.05365		22.5906	0
12765	Tue Mar 28 11:22:36 2017_x000D_	25.0611	20.1294	137.535	2.40044	1	21.3939	23.4626	284.692	4.96881	4.95566		15.9332	13.2579
12766	Tue Mar 28 11:22:36 2017_x000D_	24.6346	19.8129	135.464	2.36429	1	21.4134	23.0211	284.692	4.96881	4.54628		18.0912	0
12767	Tue Mar 28 11:22:36 2017_x000D_	24.2049	19.3898	131.176	2.28945	1	21.4134	23.0211	284.692	4.96881	4.58026		11.589	0
12768	Tue Mar 28 11:22:36 2017_x000D_	23.9863	19.0713	129.286	2.25647	1	21.4134	23.0211	284.692	4.96881	4.71389		9.05833	0
12769	Tue Mar 28 11:22:36 2017_x000D_	23.7711	18.8595	129.287	2.25649	1	21.4134	23.0211	284.692	4.96881	4.78306		22.667	21.0314
12770	Tue Mar 28 11:22:37 2017_x000D_	23.2327	18.3294	125.262	2.18624	1	21.6617	22.3655	284.692	4.96881	4.33107		11.5974	0
12771	Tue Mar 28 11:22:37 2017_x000D_	23.0139	18.0107	126.954	2.21577	1	21.6617	22.3655	284.692	4.96881	4.5599		7.21118	0
12772	Tue Mar 28 11:22:37 2017_x000D_	22.9025	17.7977	129.287	2.25649	1	21.6617	22.3655	284.692	4.96881	4.73333		20.6072	0
12773	Tue Mar 28 11:22:37 2017_x000D_	22.4676	17.266	127.551	2.22619	1	21.6617	22.3655	284.692	4.96881	5.16279		11.6182	0
12774	Tue Mar 28 11:22:37 2017_x000D_	22.2483	16.9468	129.286	2.25647	1	21.6617	22.3655	284.692	4.96881	5.45036		14.4343	23.9088
12775	Tue Mar 28 11:22:37 2017_x000D_	22.0256	16.5203	129.283	2.25641	1	22.3382	21.9442	315	5.49779	5.4329		9.09651	0
12776	Tue Mar 28 11:22:37 2017_x000D_	21.8095	16.3076	129.284	2.25643	1	22.3382	21.9442	315	5.49779	5.66134		18.2015	0
12777	Tue Mar 28 11:22:37 2017_x000D_	21.3772	15.8819	129.286	2.25647	1	22.3382	21.9442	315	5.49779	6.138		7.23269	0
12778	Tue Mar 28 11:22:37 2017_x000D_	21.2654	15.6683	131.471	2.29461	1	22.3382	21.9442	315	5.49779	6.36693		11.6465	66.3541
12779	Tue Mar 28 11:22:37 2017_x000D_	21.0456	15.3483	133.377	2.32787	1	24.1487	20.6737	355.5	6.20465	6.16353		11.5606	0
12780	Tue Mar 28 11:22:37 2017_x000D_	20.7242	15.1357	135.442	2.36392	1	24.1487	20.6737	355.5	6.20465	6.51127		7.23257	0
12781	Tue Mar 28 11:22:37 2017_x000D_	20.6126	14.922	133.378	2.32788	1	24.1487	20.6737	355.5	6.20465	6.75174		9.12193	0
12782	Tue Mar 28 11:22:37 2017_x000D_	20.396	14.7086	133.378	2.32789	1	24.1487	20.6737	355.5	6.20465	7.04735		18.2481	42.5076
12783	Tue Mar 28 11:22:37 2017_x000D_	19.9626	14.2818	133.379	2.3279	1	25.2828	19.8243	315	5.49779	7.6827		3.21472	0
12784	Tue Mar 28 11:22:37 2017_x000D_	19.9591	14.1747	135.437	2.36382	1	25.2828	19.8243	315	5.49779	7.76272		16.0891	0
12785	Tue Mar 28 11:22:37 2017_x000D_	19.5288	13.8546	133.38	2.32792	1	25.2828	19.8243	315	5.49779	8.29131		7.24598	0
12786	Tue Mar 28 11:22:37 2017_x000D_	19.417	13.6405	131.169	2.28934	1	25.2828	19.8243	315	5.49779	8.52332		11.5963	0
12787	Tue Mar 28 11:22:37 2017_x000D_	19.0947	13.4271	133.381	2.32793	1	25.2828	19.8243	315	5.49779	8.90038		6.44752	18.799
12788	Tue Mar 28 11:22:37 2017_x000D_	19.0876	13.2123	133.376	2.32784	1	25.7404	19.3962	316.007	5.51536	9.08297		7.1657	0
12789	Tue Mar 28 11:22:37 2017_x000D_	18.8739	13.1056	131.475	2.29466	1	25.7404	19.3962	316.007	5.51536	9.31238		11.6932	0
12790	Tue Mar 28 11:22:37 2017_x000D_	18.6531	12.7844	133.376	2.32786	1	25.7404	19.3962	316.007	5.51536	9.69256		9.15376	0
12791	Tue Mar 28 11:22:38 2017_x000D_	18.4357	12.5703	133.377	2.32786	1	25.7404	19.3962	316.007	5.51536	9.99758		9.15587	23.9114
12792	Tue Mar 28 11:22:38 2017_x000D_	18.2183	12.3561	133.377	2.32787	1	26.417	18.9749	345.308	6.02676	10.5369		11.7081	0
12793	Tue Mar 28 11:22:38 2017_x000D_	17.9972	12.0345	135.432	2.36373	1	26.417	18.9749	345.308	6.02676	10.9116		16.1521	0
12794	Tue Mar 28 11:22:38 2017_x000D_	17.5651	11.7133	141.602	2.47142	1	26.417	18.9749	345.308	6.02676	11.4493		3.15907	0
12795	Tue Mar 28 11:22:38 2017_x000D_	17.4598	11.714	148.118	2.58516	1	26.417	18.9749	345.308	6.02676	11.5305		4.43745	23.9954
12796	Tue Mar 28 11:22:38 2017_x000D_	17.5614	11.6065	157.626	2.75109	1	26.8845	18.3259	0	0	11.4922		0.0108167	0
12797	Tue Mar 28 11:22:38 2017_x000D_	17.5611	11.6067	165.257	2.88428	1	26.8845	18.3259	0	0	11.4923		6.33	0
12798	Tue Mar 28 11:22:38 2017_x000D_	17.7721	11.6068	183.289	3.199	1	26.8845	18.3259	0	0	11.3218		3.22352	0
12799	Tue Mar 28 11:22:38 2017_x000D_	17.7688	11.4994	192.428	3.3585	1	26.8845	18.3259	0	0	11.3885		6.33903	59.7236
12800	Tue Mar 28 11:22:38 2017_x000D_	17.9801	11.4988	211.697	3.69481	1	26.9734	16.3371	0	0	10.2122		3.23243	0
12801	Tue Mar 28 11:22:38 2017_x000D_	17.9769	11.3911	222.523	3.88376	1	26.9734	16.3371	0	0	10.2664		7.1314	0
12802	Tue Mar 28 11:22:38 2017_x000D_	18.0755	11.1748	241.605	4.21681	1	26.9734	16.3371	0	0	10.287		0.0123693	0
12803	Tue Mar 28 11:22:38 2017_x000D_	18.0756	11.1744	249.311	4.35129	1	26.9734	16.3371	0	0	10.2871		3.20562	0
12804	Tue Mar 28 11:22:38 2017_x000D_	18.079	11.2812	266.321	4.64819	1	26.9734	16.3371	0	0	10.231		3.162	26.5525
12805	Tue Mar 28 11:22:38 2017_x000D_	17.9736	11.2812	-85.2901	-1.48859	1	27.0129	15.4529	0	0	9.9555		0.0127279	0
12806	Tue Mar 28 11:22:38 2017_x000D_	17.9733	11.2809	-79.7831	-1.39248	1	27.0129	15.4529	0	0	9.9559		3.22961	0
12807	Tue Mar 28 11:22:38 2017_x000D_	17.9767	11.3885	-73.7726	-1.28757	1	27.0129	15.4529	0	0	9.90819		7.25801	0
12808	Tue Mar 28 11:22:38 2017_x000D_	18.0886	11.603	-65.9733	-1.15145	1	27.0129	15.4529	0	0	9.7193		10.2895	13.2763
12809	Tue Mar 28 11:22:38 2017_x000D_	18.2048	11.9257	-67.4979	-1.17806	1	27.0327	15.0108	0	0	9.35145		21.8068	0
12810	Tue Mar 28 11:22:38 2017_x000D_	18.5419	12.5697	-70.215	-1.22548	1	27.0327	15.0108	0	0	8.83474		13.3744	0
12811	Tue Mar 28 11:22:38 2017_x000D_	18.6614	12.9992	-73.0243	-1.27452	1	27.0327	15.0108	0	0	8.6096		23.6109	0
12812	Tue Mar 28 11:22:39 2017_x000D_	18.8968	13.7502	-79.3667	-1.38521	1	27.0327	15.0108	0	0	8.23298		9.66843	376.537
12813	Tue Mar 28 11:22:39 2017_x000D_	18.9076	14.0723	-85.3066	-1.48888	2	18.6643	5.6565	234	4.08407	8.41932		9.67133	0
12814	Tue Mar 28 11:22:39 2017_x000D_	18.9183	14.3945	-85.1596	-1.48632	2	18.6643	5.6565	234	4.08407	8.74169		26.0438	0
12815	Tue Mar 28 11:22:39 2017_x000D_	19.0518	15.2523	-88.1027	-1.53768	2	18.6643	5.6565	234	4.08407	9.60362		9.65034	0
12816	Tue Mar 28 11:22:39 2017_x000D_	19.0625	15.5738	-88.1027	-1.53768	2	18.6643	5.6565	234	4.08407	9.92529		22.5244	376.537
12817	Tue Mar 28 11:22:39 2017_x000D_	19.0874	16.3242	-88.1027	-1.53768	1	27.0327	15.0108	0	0	8.05312		9.64424	0
12818	Tue Mar 28 11:22:39 2017_x000D_	19.098	16.6455	-88.1027	-1.53768	1	27.0327	15.0108	0	0	8.10134		19.2886	0
12819	Tue Mar 28 11:22:39 2017_x000D_	19.1193	17.2881	-88.1027	-1.53768	1	27.0327	15.0108	0	0	8.23456		9.64424	0
12820	Tue Mar 28 11:22:39 2017_x000D_	19.1299	17.6094	-88.1027	-1.53768	1	27.0327	15.0108	0	0	8.31907		6.42034	0
12821	Tue Mar 28 11:22:39 2017_x000D_	19.1368	17.8233	-82.2365	-1.4353	1	27.0327	15.0108	0	0	8.38185		12.8471	66.6468
12822	Tue Mar 28 11:22:39 2017_x000D_	19.151	18.2513	-82.2354	-1.43528	1	26.9124	12.7925	0	0	9.48883		13.3002	0
12823	Tue Mar 28 11:22:39 2017_x000D_	19.2699	18.6784	-79.3524	-1.38496	1	26.9124	12.7925	0	0	9.64633		12.838	0
12824	Tue Mar 28 11:22:39 2017_x000D_	19.284	19.1061	-79.3507	-1.38493	1	26.9124	12.7925	0	0	9.90222		20.4009	0
12825	Tue Mar 28 11:22:39 2017_x000D_	19.5147	19.7458	-79.3535	-1.38498	1	26.9124	12.7925	0	0	10.1526		12.829	0
12826	Tue Mar 28 11:22:39 2017_x000D_	19.5288	20.1732	-79.3518	-1.38495	1	26.9124	12.7925	0	0	10.4399		19.2315	0
12827	Tue Mar 28 11:22:39 2017_x000D_	19.55	20.8139	-79.3493	-1.38491	1	26.9124	12.7925	0	0	10.888		7.21143	0
12828	Tue Mar 28 11:22:39 2017_x000D_	19.6618	21.0267	-82.2387	-1.43534	1	26.9124	12.7925	0	0	10.9715		19.2194	0
12829	Tue Mar 28 11:22:39 2017_x000D_	19.6829	21.667	-82.237	-1.43531	1	26.9124	12.7925	0	0	11.4465		12.805	13.2853
12830	Tue Mar 28 11:22:39 2017_x000D_	19.697	22.0936	-82.2359	-1.43529	1	26.9322	12.3501	7.69872	0.134368	12.1361		9.07134	0
12831	Tue Mar 28 11:22:39 2017_x000D_	19.9132	22.305	-82.2406	-1.43537	1	26.9322	12.3501	7.69872	0.134368	12.1806		12.8019	0
12832	Tue Mar 28 11:22:39 2017_x000D_	19.9272	22.7315	-82.2395	-1.43535	1	26.9322	12.3501	7.69872	0.134368	12.5237		15.9866	0
12833	Tue Mar 28 11:22:39 2017_x000D_	19.9447	23.2641	-82.5295	-1.44041	1	26.9322	12.3501	7.69872	0.134368	12.9592		9.59917	0
12834	Tue Mar 28 11:22:40 2017_x000D_	19.9552	23.5839	-82.2373	-1.43531	1	26.9322	12.3501	7.69872	0.134368	13.2241		20.3119	6.57626
12835	Tue Mar 28 11:22:40 2017_x000D_	20.1852	24.2207	-82.2409	-1.43537	1	26.7131	12.3432	21.5463	0.376054	13.5532		19.1684	0
12836	Tue Mar 28 11:22:40 2017_x000D_	20.2062	24.8593	-82.2392	-1.43535	1	26.7131	12.3432	21.5463	0.376054	14.1065		13.2145	0
12837	Tue Mar 28 11:22:40 2017_x000D_	20.3245	25.2836	-79.3476	-1.38488	1	26.7131	12.3432	21.5463	0.376054	14.4315		6.38436	0
12838	Tue Mar 28 11:22:40 2017_x000D_	20.3314	25.4963	-79.3467	-1.38486	1	26.7131	12.3432	21.5463	0.376054	14.6195		12.7659	14.6575
12839	Tue Mar 28 11:22:40 2017_x000D_	20.3454	25.9216	-79.345	-1.38483	1	26.2848	12.1081	56.5286	0.98661	15.0363		16.3203	0
12840	Tue Mar 28 11:22:40 2017_x000D_	20.4672	26.4518	-82.5321	-1.44046	1	26.2848	12.1081	56.5286	0.98661	15.4786		10.1408	0
12841	Tue Mar 28 11:22:40 2017_x000D_	20.5821	26.7697	-85.1741	-1.48657	1	26.2848	12.1081	56.5286	0.98661	15.7316		19.1263	0
12842	Tue Mar 28 11:22:40 2017_x000D_	20.603	27.4069	-85.1733	-1.48655	1	26.2848	12.1081	56.5286	0.98661	16.3198		6.37236	13.1556
12843	Tue Mar 28 11:22:40 2017_x000D_	20.6099	27.6192	-85.1731	-1.48655	1	25.8465	12.0942	56.5286	0.98661	16.3844		15.9235	0
12844	Tue Mar 28 11:22:40 2017_x000D_	20.6272	28.1497	-85.3198	-1.48911	1	25.8465	12.0942	56.5286	0.98661	16.8825		10.1152	0
12845	Tue Mar 28 11:22:40 2017_x000D_	20.7418	28.4668	-82.2403	-1.43536	1	25.8465	12.0942	56.5286	0.98661	17.1499		9.5451	0
12846	Tue Mar 28 11:22:40 2017_x000D_	20.7522	28.7848	-82.5315	-1.44045	1	25.8465	12.0942	56.5286	0.98661	17.4507		6.37836	0
12847	Tue Mar 28 11:22:40 2017_x000D_	20.7591	28.9973	-81.9148	-1.42968	1	25.8465	12.0942	56.5286	0.98661	17.6521		6.35437	13.1526
12848	Tue Mar 28 11:22:40 2017_x000D_	20.766	29.209	-82.5305	-1.44043	1	25.4083	12.0803	56.5286	0.98661	17.7466		10.1134	0
12849	Tue Mar 28 11:22:40 2017_x000D_	20.8807	29.526	-85.1757	-1.4866	1	25.4083	12.0803	56.5286	0.98661	18.0236		7.02912	0
12850	Tue Mar 28 11:22:40 2017_x000D_	20.7833	29.7391	-82.2371	-1.43531	1	25.4083	12.0803	56.5286	0.98661	18.2544		6.36347	0
12851	Tue Mar 28 11:22:40 2017_x000D_	20.7903	29.9511	-82.2365	-1.4353	1	25.4083	12.0803	56.5286	0.98661	18.4578		10.0885	24.0226
12852	Tue Mar 28 11:22:40 2017_x000D_	20.9045	30.2674	-72.9402	-1.27305	1	24.9405	12.7302	68.4073	1.19393	17.9956		3.17511	0
12853	Tue Mar 28 11:22:40 2017_x000D_	20.9073	30.3732	-60.8789	-1.06254	1	24.9405	12.7302	68.4073	1.19393	18.0981		11.5121	0
12854	Tue Mar 28 11:22:40 2017_x000D_	20.688	30.0583	-46.251	-0.807233	1	24.9405	12.7302	68.4073	1.19393	17.8423		3.14137	0
12855	Tue Mar 28 11:22:41 2017_x000D_	20.5833	30.0599	-36.1788	-0.631439	1	24.9405	12.7302	68.4073	1.19393	17.8691		3.12658	35.879
12856	Tue Mar 28 11:22:41 2017_x000D_	20.4791	30.0619	-24.6202	-0.429703	1	24.453	13.8223	135	2.35619	16.7187		6.25288	0
12857	Tue Mar 28 11:22:41 2017_x000D_	20.2707	30.0654	-5.35129	-0.0933976	1	24.453	13.8223	135	2.35619	16.7729		3.12617	0
12858	Tue Mar 28 11:22:41 2017_x000D_	20.3749	30.0643	0.745519	0.0130118	1	24.453	13.8223	135	2.35619	16.7461		0.0295466	0
12859	Tue Mar 28 11:22:41 2017_x000D_	20.3758	30.0647	19.5885	0.341883	1	24.453	13.8223	135	2.35619	16.7463		3.13524	0
12860	Tue Mar 28 11:22:41 2017_x000D_	20.4803	30.0634	26.5328	0.463085	1	24.453	13.8223	135	2.35619	16.7199		3.18194	21.0615
12861	Tue Mar 28 11:22:41 2017_x000D_	20.484	30.1694	34.4384	0.601063	1	24.2045	14.4789	104.692	1.82722	16.1256		4.43345	0
12862	Tue Mar 28 11:22:41 2017_x000D_	20.5853	30.0618	46.8091	0.816972	1	24.2045	14.4789	104.692	1.82722	15.9977		19.9619	0
12863	Tue Mar 28 11:22:41 2017_x000D_	21.0925	29.6311	48.9709	0.854704	1	24.2045	14.4789	104.692	1.82722	15.4685		11.306	0
12864	Tue Mar 28 11:22:41 2017_x000D_	21.2906	29.3105	50.9701	0.889595	1	24.2045	14.4789	104.692	1.82722	15.1151		15.6487	33.2906
12865	Tue Mar 28 11:22:41 2017_x000D_	21.5892	28.8828	44.6439	0.779183	1	23.5079	15.3427	104.692	1.82722	13.6754		11.2185	0
12866	Tue Mar 28 11:22:41 2017_x000D_	21.8946	28.667	42.6368	0.744153	1	23.5079	15.3427	104.692	1.82722	13.4216		28.7307	0
12867	Tue Mar 28 11:22:41 2017_x000D_	22.6027	28.0222	36.0761	0.629647	1	23.5079	15.3427	104.692	1.82722	12.7118		13.2352	0
12868	Tue Mar 28 11:22:41 2017_x000D_	22.9046	27.7005	31.9251	0.557198	1	23.5079	15.3427	104.692	1.82722	12.3725		20.8469	6.57626
12869	Tue Mar 28 11:22:41 2017_x000D_	23.5186	27.3751	29.2867	0.511149	1	23.727	15.3496	109.478	1.91075	12.0273		9.81888	0
12870	Tue Mar 28 11:22:41 2017_x000D_	23.827	27.2655	25.2419	0.440554	1	23.727	15.3496	109.478	1.91075	11.9163		15.5578	0
12871	Tue Mar 28 11:22:41 2017_x000D_	24.2328	26.9426	22.4501	0.391827	1	23.727	15.3496	109.478	1.91075	11.604		19.6368	0
12872	Tue Mar 28 11:22:41 2017_x000D_	24.8496	26.7235	22.4507	0.391839	1	23.727	15.3496	109.478	1.91075	11.4292		13.8844	0
12873	Tue Mar 28 11:22:41 2017_x000D_	25.2586	26.5069	22.4498	0.391824	1	23.727	15.3496	109.478	1.91075	11.2619		19.6244	29.7871
12874	Tue Mar 28 11:22:41 2017_x000D_	25.875	26.2879	22.4505	0.391834	1	23.2496	16.2202	104.692	1.82722	10.4044		6.93815	0
12875	Tue Mar 28 11:22:41 2017_x000D_	26.0794	26.1797	25.2415	0.440547	1	23.2496	16.2202	104.692	1.82722	10.3537		16.7019	0
12876	Tue Mar 28 11:22:42 2017_x000D_	26.5918	25.962	26.5167	0.462804	1	23.2496	16.2202	104.692	1.82722	10.2992		9.80174	0
12877	Tue Mar 28 11:22:42 2017_x000D_	26.8997	25.8527	27.9211	0.487315	1	23.2496	16.2202	104.692	1.82722	10.3009		8.81833	0
12878	Tue Mar 28 11:22:42 2017_x000D_	27.101	25.6385	30.7926	0.537432	1	23.2496	16.2202	100.926	1.7615	10.1753		16.6818	0
12879	Tue Mar 28 11:22:42 2017_x000D_	27.6128	25.4211	29.2913	0.51123	1	23.2496	16.2202	100.926	1.7615	10.183		6.9302	0
12880	Tue Mar 28 11:22:42 2017_x000D_	27.8169	25.3129	31.9331	0.557337	1	23.2496	16.2202	100.926	1.7615	10.1753		22.3704	0
12881	Tue Mar 28 11:22:42 2017_x000D_	28.4259	24.8826	31.9324	0.557326	1	23.2496	16.2202	100.926	1.7615	10.0911		11.1885	14.8909
12882	Tue Mar 28 11:22:42 2017_x000D_	28.7305	24.6674	33.5153	0.584952	1	23.0109	16.6554	135	2.35619	9.84408		11.1753	0
12883	Tue Mar 28 11:22:42 2017_x000D_	29.0347	24.4524	31.9318	0.557316	1	23.0109	16.6554	135	2.35619	9.85289		16.6684	0
12884	Tue Mar 28 11:22:42 2017_x000D_	29.5461	24.2352	33.5165	0.584972	1	23.0109	16.6554	135	2.35619	10.0081		11.1711	0
12885	Tue Mar 28 11:22:42 2017_x000D_	29.8502	24.0203	31.9327	0.557332	1	23.0109	16.6554	135	2.35619	10.0508		19.879	40.2785
12886	Tue Mar 28 11:22:42 2017_x000D_	30.3553	23.5914	33.5153	0.584952	1	23.1713	17.9884	135	2.35619	9.11062		9.76945	0
12887	Tue Mar 28 11:22:42 2017_x000D_	30.6622	23.4825	29.2882	0.511176	1	23.1713	17.9884	135	2.35619	9.28971		13.2033	0
12888	Tue Mar 28 11:22:42 2017_x000D_	30.9634	23.1616	33.515	0.584947	1	23.1713	17.9884	135	2.35619	9.35301		19.5341	0
12889	Tue Mar 28 11:22:42 2017_x000D_	31.5771	22.944	30.4801	0.531978	1	23.1713	17.9884	135	2.35619	9.75784		11.1693	0
12890	Tue Mar 28 11:22:42 2017_x000D_	31.8812	22.7292	31.9324	0.557326	1	23.1713	17.9884	135	2.35619	9.91653		11.1578	40.2658
12891	Tue Mar 28 11:22:42 2017_x000D_	32.1849	22.5145	30.4792	0.531962	1	23.3315	19.321	135	2.35619	9.41176		24.9311	0
12892	Tue Mar 28 11:22:42 2017_x000D_	32.8958	22.0841	31.9323	0.557324	1	23.3315	19.321	135	2.35619	9.95543		6.90197	0
12893	Tue Mar 28 11:22:42 2017_x000D_	33.0991	21.9764	29.2864	0.511144	1	23.3315	19.321	135	2.35619	10.1221		22.3097	0
12894	Tue Mar 28 11:22:42 2017_x000D_	33.7064	21.5472	29.2852	0.511123	1	23.3315	19.321	135	2.35619	10.6111		6.90462	9.28059
12895	Tue Mar 28 11:22:42 2017_x000D_	33.9098	21.4395	31.9322	0.557321	1	23.5408	19.5488	120.931	2.11064	10.54		20.7033	0
12896	Tue Mar 28 11:22:42 2017_x000D_	34.5196	21.1164	29.2855	0.511128	1	23.5408	19.5488	120.931	2.11064	11.0901		8.78454	0
12897	Tue Mar 28 11:22:42 2017_x000D_	34.72	20.9029	29.2841	0.511104	1	23.5408	19.5488	120.931	2.11064	11.2609		19.4913	0
12898	Tue Mar 28 11:22:43 2017_x000D_	35.3324	20.6859	29.2858	0.511134	1	23.5408	19.5488	120.931	2.11064	11.8463		0	14.7276
12899	Tue Mar 28 11:22:43 2017_x000D_	35.3324	20.6859	29.2858	0.511134	1	23.7402	19.9974	111.935	1.95363	11.6126		22.2815	0
12900	Tue Mar 28 11:22:43 2017_x000D_	35.9389	20.2572	29.2846	0.511113	1	23.7402	19.9974	111.935	1.95363	12.2015		13.7865	0
12901	Tue Mar 28 11:22:43 2017_x000D_	36.345	20.0421	29.2848	0.511116	1	23.7402	19.9974	111.935	1.95363	12.6049		11.1296	0
12902	Tue Mar 28 11:22:43 2017_x000D_	36.6479	19.8279	27.9087	0.487099	1	23.7402	19.9974	111.935	1.95363	12.9088		17.9932	0
12903	Tue Mar 28 11:22:43 2017_x000D_	37.1541	19.5062	31.9332	0.557339	1	23.7402	19.9974	111.935	1.95363	13.4229		9.72285	52.7981
12904	Tue Mar 28 11:22:43 2017_x000D_	37.4596	19.398	27.9087	0.487099	1	25.2336	20.9286	97.6324	1.70401	12.3214		6.89791	0
12905	Tue Mar 28 11:22:43 2017_x000D_	37.6628	19.2904	33.5211	0.585054	1	25.2336	20.9286	97.6324	1.70401	12.5367		17.9707	0
12906	Tue Mar 28 11:22:43 2017_x000D_	38.1683	18.969	29.2841	0.511105	1	25.2336	20.9286	97.6324	1.70401	13.0823		9.71902	0
12907	Tue Mar 28 11:22:43 2017_x000D_	38.4737	18.8609	30.4798	0.531972	1	25.2336	20.9286	97.6324	1.70401	13.4006		8.77401	41.4253
12908	Tue Mar 28 11:22:43 2017_x000D_	38.6738	18.6476	30.4786	0.531951	1	26.5274	21.4111	81.5547	1.4234	12.4568		17.9665	0
12909	Tue Mar 28 11:22:43 2017_x000D_	39.1792	18.3263	29.2831	0.511086	1	26.5274	21.4111	81.5547	1.4234	13.0224		6.16216	0
12910	Tue Mar 28 11:22:43 2017_x000D_	39.3846	18.3248	29.2847	0.511114	1	26.5274	21.4111	81.5547	1.4234	13.2224		11.1104	0
12911	Tue Mar 28 11:22:43 2017_x000D_	39.687	18.111	27.9072	0.487072	1	26.5274	21.4111	81.5547	1.4234	13.5671		6.87655	14.6369
12912	Tue Mar 28 11:22:43 2017_x000D_	39.8895	18.0036	25.2146	0.440077	1	26.9553	21.6455	74.7005	1.30377	13.4371		8.76553	0
12913	Tue Mar 28 11:22:43 2017_x000D_	40.0894	17.7905	25.2126	0.440043	1	26.9553	21.6455	74.7005	1.30377	13.6882		6.15614	0
12914	Tue Mar 28 11:22:43 2017_x000D_	40.2946	17.7891	25.2141	0.44007	1	26.9553	21.6455	74.7005	1.30377	13.8856		9.70005	0
12915	Tue Mar 28 11:22:43 2017_x000D_	40.5994	17.6812	21.342	0.372488	1	26.9553	21.6455	74.7005	1.30377	14.2083		6.87249	0
12916	Tue Mar 28 11:22:43 2017_x000D_	40.8018	17.5739	18.5419	0.323617	1	26.9553	21.6455	74.7005	1.30377	14.4327		4.37509	20.7054
12917	Tue Mar 28 11:22:43 2017_x000D_	40.901	17.467	3.33786	0.0582567	1	27.602	21.8866	74.7005	1.30377	14.0141		6.98597	0
12918	Tue Mar 28 11:22:43 2017_x000D_	40.6931	17.3621	-5.50794	-0.0961317	1	27.602	21.8866	74.7005	1.30377	13.8509		0.0271662	0
12919	Tue Mar 28 11:22:44 2017_x000D_	40.693	17.3612	-24.0945	-0.420528	1	27.602	21.8866	74.7005	1.30377	13.8511		3.07202	0
12920	Tue Mar 28 11:22:44 2017_x000D_	40.5906	17.3616	-30.6167	-0.534361	1	27.602	21.8866	74.7005	1.30377	13.7542		0.0234307	81.5498
12921	Tue Mar 28 11:22:44 2017_x000D_	40.5912	17.3611	-47.0843	-0.821775	1	30.2576	21.306	55.3184	0.965489	11.061		6.15916	0
12922	Tue Mar 28 11:22:44 2017_x000D_	40.7965	17.3596	-55.2529	-0.964345	1	30.2576	21.306	55.3184	0.965489	11.2536		7.11108	0
12923	Tue Mar 28 11:22:44 2017_x000D_	40.9047	17.5705	-65.4636	-1.14256	1	30.2576	21.306	55.3184	0.965489	11.2834		9.52818	0
12924	Tue Mar 28 11:22:44 2017_x000D_	40.9129	17.888	-71.6699	-1.25088	1	30.2576	21.306	55.3184	0.965489	11.1901		7.10828	56.4301
12925	Tue Mar 28 11:22:44 2017_x000D_	41.0207	18.099	-74.353	-1.2977	1	32.0377	20.6982	47.8388	0.834944	9.35148		19.3483	0
12926	Tue Mar 28 11:22:44 2017_x000D_	41.139	18.733	-77.1046	-1.34573	1	32.0377	20.6982	47.8388	0.834944	9.31105		14.1951	0
12927	Tue Mar 28 11:22:44 2017_x000D_	41.3542	19.1544	-77.1078	-1.34579	1	32.0377	20.6982	47.8388	0.834944	9.44354		9.50988	0
12928	Tue Mar 28 11:22:44 2017_x000D_	41.362	19.4713	-77.6644	-1.3555	1	32.0377	20.6982	47.8388	0.834944	9.40467		22.4534	0
12929	Tue Mar 28 11:22:44 2017_x000D_	41.4824	20.21	-74.3495	-1.29764	1	32.0377	20.6982	47.8388	0.834944	9.45731		10.0266	35.5763
12930	Tue Mar 28 11:22:44 2017_x000D_	41.5924	20.5256	-72.4622	-1.2647	1	33.1514	20.2908	35.0486	0.611714	8.44427		17.0841	0
12931	Tue Mar 28 11:22:44 2017_x000D_	41.8099	21.0519	-71.6656	-1.2508	1	33.1514	20.2908	35.0486	0.611714	8.69189		9.50388	0
12932	Tue Mar 28 11:22:44 2017_x000D_	41.8177	21.3686	-70.7843	-1.23542	1	33.1514	20.2908	35.0486	0.611714	8.73306		11.3793	0
12933	Tue Mar 28 11:22:44 2017_x000D_	42.0299	21.683	-71.6659	-1.25081	1	33.1514	20.2908	35.0486	0.611714	8.98699		20.0371	20.8727
12934	Tue Mar 28 11:22:44 2017_x000D_	42.2497	22.3137	-71.6662	-1.25081	1	33.8177	20.0905	340.522	5.94323	8.72016		6.32585	0
12935	Tue Mar 28 11:22:44 2017_x000D_	42.2548	22.5245	-71.6644	-1.25078	1	33.8177	20.0905	340.522	5.94323	8.78117		20.021	0
12936	Tue Mar 28 11:22:44 2017_x000D_	42.4744	23.1547	-71.6647	-1.25079	1	33.8177	20.0905	340.522	5.94323	9.18302		10.0057	0
12937	Tue Mar 28 11:22:44 2017_x000D_	42.584	23.4697	-68.0609	-1.18789	1	33.8177	20.0905	340.522	5.94323	9.39505		19.9963	27.1736
12938	Tue Mar 28 11:22:44 2017_x000D_	42.8034	24.0991	-68.0599	-1.18787	1	34.7026	19.8971	0	0	9.12577		8.85865	0
12939	Tue Mar 28 11:22:44 2017_x000D_	43.0126	24.3075	-68.0635	-1.18793	1	34.7026	19.8971	0	0	9.40785		9.46168	0
12940	Tue Mar 28 11:22:44 2017_x000D_	43.0201	24.6228	-69.0534	-1.20521	1	34.7026	19.8971	0	0	9.56625		21.1532	0
12941	Tue Mar 28 11:22:45 2017_x000D_	43.3413	25.2505	-71.6695	-1.25087	1	34.7026	19.8971	0	0	10.163		13.0127	6.56417
12942	Tue Mar 28 11:22:45 2017_x000D_	43.4531	25.6696	-69.0543	-1.20523	1	34.9213	19.9039	0	0	10.2973		9.98584	0
12943	Tue Mar 28 11:22:45 2017_x000D_	43.5627	25.9839	-70.7882	-1.23549	1	34.9213	19.9039	0	0	10.566		22.9551	0
12944	Tue Mar 28 11:22:45 2017_x000D_	43.7839	26.7164	-71.6684	-1.25085	1	34.9213	19.9039	0	0	11.1784		11.3202	0
12945	Tue Mar 28 11:22:45 2017_x000D_	43.9951	27.0291	-70.7902	-1.23552	1	34.9213	19.9039	0	0	11.537		16.0662	0
12946	Tue Mar 28 11:22:45 2017_x000D_	44.1094	27.5523	-74.3653	-1.29792	1	34.9213	19.9039	0	0	11.9549		12.9785	20.8669
12947	Tue Mar 28 11:22:45 2017_x000D_	44.2209	27.9703	-71.669	-1.25086	1	35.5874	19.7036	0	0	11.9531		19.9005	0
12948	Tue Mar 28 11:22:45 2017_x000D_	44.4392	28.5967	-71.6693	-1.25086	1	35.5874	19.7036	0	0	12.5476		9.9421	0
12949	Tue Mar 28 11:22:45 2017_x000D_	44.5481	28.9097	-68.0543	-1.18777	1	35.5874	19.7036	0	0	12.847		9.9394	0
12950	Tue Mar 28 11:22:45 2017_x000D_	44.6573	29.2225	-71.6696	-1.25087	1	35.5874	19.7036	0	0	13.1481		19.871	0
12951	Tue Mar 28 11:22:45 2017_x000D_	44.8752	29.848	-71.6699	-1.25088	1	35.5874	19.7036	0	0	13.754		12.9582	0
12952	Tue Mar 28 11:22:45 2017_x000D_	44.9867	30.2653	-74.3685	-1.29798	1	35.5874	19.7036	0	0	14.1385		19.8464	0
12953	Tue Mar 28 11:22:45 2017_x000D_	45.2044	30.89	-74.3697	-1.298	1	35.5874	19.7036	0	0	14.752		6.99431	0
12954	Tue Mar 28 11:22:45 2017_x000D_	45.3107	31.0975	-71.6705	-1.25089	1	35.5874	19.7036	0	0	14.9788		9.41655	6.56417
12955	Tue Mar 28 11:22:45 2017_x000D_	45.318	31.4113	-70.7843	-1.23542	1	35.8061	19.7104	345.308	6.02676	15.0794		19.8208	0
12956	Tue Mar 28 11:22:45 2017_x000D_	45.5354	32.0352	-70.7843	-1.23542	1	35.8061	19.7104	345.308	6.02676	15.7022		16.852	0
12957	Tue Mar 28 11:22:45 2017_x000D_	45.7503	32.5542	-71.6693	-1.25086	1	35.8061	19.7104	345.308	6.02676	16.2435		12.5253	0
12958	Tue Mar 28 11:22:45 2017_x000D_	45.7599	32.9716	-71.6656	-1.2508	1	35.8061	19.7104	345.308	6.02676	16.5812		8.76751	0
12959	Tue Mar 28 11:22:45 2017_x000D_	45.9675	33.1773	-71.6696	-1.25087	1	35.8061	19.7104	345.308	6.02676	16.8704		6.97685	9.3964
12960	Tue Mar 28 11:22:45 2017_x000D_	46.0735	33.3843	-69.0447	-1.20506	1	36.0349	19.4965	315	5.49779	17.1361		19.0455	0
12961	Tue Mar 28 11:22:45 2017_x000D_	46.1893	34.0085	-71.6681	-1.25084	1	36.0349	19.4965	315	5.49779	17.7119		4.37844	0
12962	Tue Mar 28 11:22:46 2017_x000D_	46.2929	34.1113	-68.0441	-1.18759	1	36.0349	19.4965	315	5.49779	17.8555		15.9455	0
12963	Tue Mar 28 11:22:46 2017_x000D_	46.4062	34.6306	-71.6684	-1.25085	1	36.0349	19.4965	315	5.49779	18.3468		6.97555	20.8669
12964	Tue Mar 28 11:22:46 2017_x000D_	46.5123	34.8375	-74.3754	-1.29809	1	36.701	19.2962	315	5.49779	18.3792		13.9363	0
12965	Tue Mar 28 11:22:46 2017_x000D_	46.7242	35.2509	-74.3781	-1.29814	1	36.701	19.2962	315	5.49779	18.8419		6.24759	0
12966	Tue Mar 28 11:22:46 2017_x000D_	46.7289	35.4591	-74.3765	-1.29812	1	36.701	19.2962	315	5.49779	19.021		6.9581	0
12967	Tue Mar 28 11:22:46 2017_x000D_	46.8347	35.6655	-71.6708	-1.25089	1	36.701	19.2962	315	5.49779	19.2522		6.24459	0
12968	Tue Mar 28 11:22:46 2017_x000D_	46.8394	35.8736	-71.669	-1.25086	1	36.701	19.2962	315	5.49779	19.4319		12.8737	0
12969	Tue Mar 28 11:22:46 2017_x000D_	46.9501	36.2882	-74.3763	-1.29811	1	36.701	19.2962	315	5.49779	19.8437		3.12364	0
12970	Tue Mar 28 11:22:46 2017_x000D_	46.9522	36.3923	-68.0365	-1.18746	1	36.701	19.2962	315	5.49779	19.934		16.7689	0
12971	Tue Mar 28 11:22:46 2017_x000D_	47.1659	36.9088	-61.5385	-1.07405	1	36.701	19.2962	315	5.49779	20.487		4.35298	54.8273
12972	Tue Mar 28 11:22:46 2017_x000D_	47.2689	37.011	-52.7196	-0.920131	1	37.2191	17.5436	284.692	4.96881	21.9084		11.1713	0
12973	Tue Mar 28 11:22:46 2017_x000D_	47.4773	37.3196	-38.777	-0.676786	1	37.2191	17.5436	284.692	4.96881	22.2783		4.37207	0
12974	Tue Mar 28 11:22:46 2017_x000D_	47.5807	37.4223	-30.1103	-0.525525	1	37.2191	17.5436	284.692	4.96881	22.4171		8.72931	0
12975	Tue Mar 28 11:22:46 2017_x000D_	47.7873	37.6272	-16.9794	-0.296347	1	37.2191	17.5436	284.692	4.96881	22.6944		6.06676	0
12976	Tue Mar 28 11:22:46 2017_x000D_	47.9895	37.624	-11.2212	-0.195847	1	37.2191	17.5436	284.692	4.96881	22.7865		4.36571	0
12977	Tue Mar 28 11:22:46 2017_x000D_	48.0928	37.7265	-1.95807	-0.0341748	1	37.2191	17.5436	284.692	4.96881	22.9257		12.5007	0
12978	Tue Mar 28 11:22:46 2017_x000D_	48.4946	37.6161	6.85717	0.11968	1	37.2191	17.5436	284.692	4.96881	23.0226		9.09729	0
12979	Tue Mar 28 11:22:46 2017_x000D_	48.7978	37.611	13.214	0.230628	1	37.2191	17.5436	284.692	4.96881	23.1682		21.1831	0
12980	Tue Mar 28 11:22:46 2017_x000D_	49.5038	37.5989	12.6225	0.220304	1	37.2191	17.5436	284.692	4.96881	23.5187		13.5834	53.563
12981	Tue Mar 28 11:22:46 2017_x000D_	49.9026	37.3845	12.6195	0.220251	1	37.5188	15.7835	284.692	4.96881	24.899		12.0977	0
12982	Tue Mar 28 11:22:46 2017_x000D_	50.3058	37.3777	12.6215	0.220286	1	37.5188	15.7835	284.692	4.96881	25.0962		24.9397	0
12983	Tue Mar 28 11:22:47 2017_x000D_	51.1071	37.1563	6.85321	0.119611	1	37.5188	15.7835	284.692	4.96881	25.3266		12.0797	0
12984	Tue Mar 28 11:22:47 2017_x000D_	51.5097	37.1495	6.85434	0.119631	1	37.5188	15.7835	284.692	4.96881	25.5392		9.56052	14.8885
12985	Tue Mar 28 11:22:47 2017_x000D_	51.8092	37.0406	3.77612	0.0659057	1	37.7577	15.3485	284.692	4.96881	25.8455		21.3668	0
12986	Tue Mar 28 11:22:47 2017_x000D_	52.5155	37.1323	0.969066	0.0169134	1	37.7577	15.3485	284.692	4.96881	26.3121		12.4466	0
12987	Tue Mar 28 11:22:47 2017_x000D_	52.9154	37.0218	-1.98495	-0.0346439	1	37.7577	15.3485	284.692	4.96881	26.4478		18.0896	0
12988	Tue Mar 28 11:22:47 2017_x000D_	53.5183	37.0116	-1.98595	-0.0346614	1	37.7577	15.3485	284.692	4.96881	26.7897		12.4507	0
12989	Tue Mar 28 11:22:47 2017_x000D_	53.9219	37.1083	-4.9194	-0.0858598	1	37.7577	15.3485	284.692	4.96881	27.1066		18.3447	6.63406
12990	Tue Mar 28 11:22:47 2017_x000D_	54.5262	37.2018	-1.98117	-0.0345779	1	37.7679	15.1276	284.692	4.96881	27.7148		12.0407	0
12991	Tue Mar 28 11:22:47 2017_x000D_	54.9275	37.195	-1.9818	-0.0345889	1	37.7679	15.1276	284.692	4.96881	27.9539		18.0476	0
12992	Tue Mar 28 11:22:47 2017_x000D_	55.529	37.1847	-1.98274	-0.0346053	1	37.7679	15.1276	284.692	4.96881	28.3191		12.0257	0
12993	Tue Mar 28 11:22:47 2017_x000D_	55.9298	37.1779	-1.98337	-0.0346163	1	37.7679	15.1276	284.692	4.96881	28.5669		6.77534	27.4322
12994	Tue Mar 28 11:22:47 2017_x000D_	56.1322	37.2781	0.975315	0.0170225	1	38.0271	14.2507	284.692	4.96881	29.2926		9.52156	0
12995	Tue Mar 28 11:22:47 2017_x000D_	56.4305	37.1697	3.78854	0.0661226	1	38.0271	14.2507	284.692	4.96881	29.3933		15.0262	0
12996	Tue Mar 28 11:22:47 2017_x000D_	56.9313	37.1612	3.92988	0.0685894	1	38.0271	14.2507	284.692	4.96881	29.7029		12.0077	0
12997	Tue Mar 28 11:22:47 2017_x000D_	57.3315	37.1544	3.93051	0.0686003	1	38.0271	14.2507	284.692	4.96881	29.954		18.0026	21.055
12998	Tue Mar 28 11:22:47 2017_x000D_	57.9315	37.1442	3.9314	0.0686159	1	38.2763	13.5946	315	5.49779	30.6743		5.99787	0
12999	Tue Mar 28 11:22:47 2017_x000D_	58.1314	37.1408	3.93166	0.0686204	1	38.2763	13.5946	315	5.49779	30.8001		18.2538	0
13000	Tue Mar 28 11:22:47 2017_x000D_	58.7292	37.0274	6.87471	0.119986	1	38.2763	13.5946	315	5.49779	31.1033		11.9867	0
13001	Tue Mar 28 11:22:47 2017_x000D_	59.1287	37.0207	6.87584	0.120006	1	38.2763	13.5946	315	5.49779	31.3625		5.99187	0
13002	Tue Mar 28 11:22:47 2017_x000D_	59.3284	37.0173	6.87639	0.120016	1	38.2763	13.5946	315	5.49779	31.4931		24.148	26.5508
13003	Tue Mar 28 11:22:47 2017_x000D_	60.1248	36.9004	3.92868	0.0685684	1	38.3168	12.7105	315	5.49779	32.569		5.98582	0
13004	Tue Mar 28 11:22:47 2017_x000D_	60.3243	36.8971	3.92905	0.0685748	1	38.3168	12.7105	315	5.49779	32.7005		11.9657	0
13005	Tue Mar 28 11:22:48 2017_x000D_	60.7231	36.8903	3.92962	0.0685848	1	38.3168	12.7105	315	5.49779	32.9652		17.9425	0
13006	Tue Mar 28 11:22:48 2017_x000D_	61.3211	36.8803	3.9305	0.0686001	1	38.3168	12.7105	315	5.49779	33.3673		18.1967	53.6118
13007	Tue Mar 28 11:22:48 2017_x000D_	61.917	36.7671	6.87809	0.120045	1	38.6168	10.9488	315	5.49779	34.7776		8.95326	0
13008	Tue Mar 28 11:22:48 2017_x000D_	62.2154	36.7621	6.5991	0.115176	1	38.6168	10.9488	315	5.49779	34.9746		9.48286	0
13009	Tue Mar 28 11:22:48 2017_x000D_	62.5124	36.6539	3.92635	0.0685277	1	38.6168	10.9488	315	5.49779	35.0963		5.97087	0
13010	Tue Mar 28 11:22:48 2017_x000D_	62.7114	36.6505	3.9266	0.0685321	1	38.6168	10.9488	315	5.49779	35.2296		17.9065	41.9526
13011	Tue Mar 28 11:22:48 2017_x000D_	63.3082	36.6405	3.92753	0.0685483	1	37.5631	10.0294	284.323	4.96236	37.0265		5.96482	0
13012	Tue Mar 28 11:22:48 2017_x000D_	63.507	36.6372	3.92784	0.0685537	1	37.5631	10.0294	284.323	4.96236	37.1626		17.8885	0
13013	Tue Mar 28 11:22:48 2017_x000D_	64.1032	36.6272	3.92876	0.0685698	1	37.5631	10.0294	284.323	4.96236	37.5742		5.96182	0
13014	Tue Mar 28 11:22:48 2017_x000D_	64.3019	36.6239	3.92901	0.0685741	1	37.5631	10.0294	284.323	4.96236	37.7125		12.3138	41.4234
13015	Tue Mar 28 11:22:48 2017_x000D_	64.6974	36.5141	0.956742	0.0166983	1	36.27	9.5452	278.39	4.85883	39.1847		5.95882	0
13016	Tue Mar 28 11:22:48 2017_x000D_	64.896	36.5108	0.956722	0.016698	1	36.27	9.5452	278.39	4.85883	39.3267		8.92626	0
13017	Tue Mar 28 11:22:48 2017_x000D_	65.1935	36.5058	0.956754	0.0166985	1	36.27	9.5452	278.39	4.85883	39.5404		6.70285	0
13018	Tue Mar 28 11:22:48 2017_x000D_	65.3935	36.6054	-1.87017	-0.0326405	1	36.27	9.5452	278.39	4.85883	39.7547		2.98244	0
13019	Tue Mar 28 11:22:48 2017_x000D_	65.4929	36.6037	-2.01156	-0.0351084	1	36.27	9.5452	278.39	4.85883	39.8264		2.96455	20.717
13020	Tue Mar 28 11:22:48 2017_x000D_	65.5917	36.6018	-7.47773	-0.130511	1	35.6233	9.303	262.918	4.58879	40.538		4.29572	0
13021	Tue Mar 28 11:22:48 2017_x000D_	65.4909	36.5001	-16.3487	-0.285338	1	35.6233	9.303	262.918	4.58879	40.395		13.4137	0
13022	Tue Mar 28 11:22:48 2017_x000D_	65.091	36.3001	-29.0356	-0.506767	1	35.6233	9.303	262.918	4.58879	39.9648		10.8666	0
13023	Tue Mar 28 11:22:48 2017_x000D_	64.79	36.0986	-35.3014	-0.616126	1	35.6233	9.303	262.918	4.58879	39.6068		6.7015	33.4327
13024	Tue Mar 28 11:22:48 2017_x000D_	64.5902	35.9987	-41.0484	-0.716429	1	34.5387	9.04691	262.918	4.58879	40.367		6.19853	0
13025	Tue Mar 28 11:22:48 2017_x000D_	64.5875	35.7921	-57.1517	-0.997485	1	34.5387	9.04691	262.918	4.58879	40.2273		0.0108167	0
13026	Tue Mar 28 11:22:49 2017_x000D_	64.5878	35.7923	-62.0698	-1.08332	1	34.5387	9.04691	262.918	4.58879	40.2277		0.0108167	0
13027	Tue Mar 28 11:22:49 2017_x000D_	64.5881	35.7921	-69.5552	-1.21397	1	34.5387	9.04691	262.918	4.58879	40.2277		4.31265	40.0829
13028	Tue Mar 28 11:22:49 2017_x000D_	64.6896	35.8939	-83.6008	-1.45911	1	33.2147	9.2263	262.918	4.58879	41.2532		0.00848528	0
13029	Tue Mar 28 11:22:49 2017_x000D_	64.6898	35.8941	-89.1043	-1.55516	1	33.2147	9.2263	262.918	4.58879	41.2535		12.3826	0
13030	Tue Mar 28 11:22:49 2017_x000D_	64.6965	36.3068	259.989	4.53767	1	33.2147	9.2263	262.918	4.58879	41.5266		3.09937	0
13031	Tue Mar 28 11:22:49 2017_x000D_	64.6981	36.4101	253.975	4.4327	1	33.2147	9.2263	262.918	4.58879	41.5952		9.75608	0
13032	Tue Mar 28 11:22:49 2017_x000D_	64.6037	36.7213	245.181	4.27921	1	33.2147	9.2263	262.918	4.58879	41.7282		11.0248	38.6656
13033	Tue Mar 28 11:22:49 2017_x000D_	64.41	37.0336	246.371	4.29998	1	32.0897	9.8552	220.142	3.84221	42.2287		9.7426	0
13034	Tue Mar 28 11:22:49 2017_x000D_	64.3155	37.3443	247.72	4.32353	1	32.0897	9.8552	220.142	3.84221	42.3574		17.8523	0
13035	Tue Mar 28 11:22:49 2017_x000D_	64.0258	37.8641	251.358	4.38702	1	32.0897	9.8552	220.142	3.84221	42.4784		12.71	0
13036	Tue Mar 28 11:22:49 2017_x000D_	63.9331	38.2775	253.978	4.43275	1	32.0897	9.8552	220.142	3.84221	42.6829		8.59005	35.6188
13037	Tue Mar 28 11:22:49 2017_x000D_	63.7377	38.4868	253.98	4.43278	1	30.9746	10.2629	180	3.14159	43.2436		15.7218	0
13038	Tue Mar 28 11:22:49 2017_x000D_	63.6467	39.0029	257.36	4.49179	1	30.9746	10.2629	180	3.14159	43.5138		9.73599	0
13039	Tue Mar 28 11:22:49 2017_x000D_	63.5523	39.3134	259.439	4.52807	1	30.9746	10.2629	180	3.14159	43.649		18.7567	0
13040	Tue Mar 28 11:22:49 2017_x000D_	63.4629	39.9322	262.259	4.57728	1	30.9746	10.2629	180	3.14159	43.9972		9.72563	35.6216
13041	Tue Mar 28 11:22:49 2017_x000D_	63.3687	40.2424	259.999	4.53785	1	29.8594	10.6706	180	3.14159	44.6919		18.7533	0
13042	Tue Mar 28 11:22:49 2017_x000D_	63.2794	40.8611	257.36	4.49178	1	29.8594	10.6706	180	3.14159	45.0373		9.25322	0
13043	Tue Mar 28 11:22:49 2017_x000D_	63.2844	41.1695	256.673	4.4798	1	29.8594	10.6706	180	3.14159	45.2484		11.0114	0
13044	Tue Mar 28 11:22:49 2017_x000D_	63.0909	41.4814	257.361	4.49179	1	29.8594	10.6706	180	3.14159	45.3171		9.24722	0
13045	Tue Mar 28 11:22:49 2017_x000D_	63.0959	41.7896	256.674	4.47981	1	29.8594	10.6706	180	3.14159	45.5308		19.4407	79.9889
13046	Tue Mar 28 11:22:49 2017_x000D_	62.9074	42.4096	256.675	4.47982	1	27.4	11.7004	180	3.14159	46.945		12.3197	0
13047	Tue Mar 28 11:22:49 2017_x000D_	62.9142	42.8202	256.673	4.47979	1	27.4	11.7004	180	3.14159	47.2197		19.4283	0
13048	Tue Mar 28 11:22:50 2017_x000D_	62.7258	43.4398	256.674	4.4798	1	27.4	11.7004	180	3.14159	47.49		11.0047	0
13049	Tue Mar 28 11:22:50 2017_x000D_	62.5324	43.7515	257.361	4.4918	1	27.4	11.7004	180	3.14159	47.5558		21.54	53.4502
13050	Tue Mar 28 11:22:50 2017_x000D_	62.5443	44.4694	256.673	4.47979	1	25.8268	12.5367	135	2.35619	48.6608		19.4159	0
13051	Tue Mar 28 11:22:50 2017_x000D_	62.356	45.0886	256.673	4.4798	1	25.8268	12.5367	135	2.35619	48.9286		13.6883	0
13052	Tue Mar 28 11:22:50 2017_x000D_	62.1644	45.5027	256.675	4.47982	1	25.8268	12.5367	135	2.35619	49.063		6.1479	0
13053	Tue Mar 28 11:22:50 2017_x000D_	62.1679	45.7076	256.674	4.47981	1	25.8268	12.5367	135	2.35619	49.2035		12.6641	47.8552
13054	Tue Mar 28 11:22:50 2017_x000D_	62.0755	46.1195	253.973	4.43267	1	24.4727	13.3799	171.45	2.99237	49.8583		18.6833	0
13055	Tue Mar 28 11:22:50 2017_x000D_	61.9866	46.7359	256.673	4.47979	1	24.4727	13.3799	171.45	2.99237	50.1988		10.9914	0
13056	Tue Mar 28 11:22:50 2017_x000D_	61.7934	47.0472	257.361	4.4918	1	24.4727	13.3799	171.45	2.99237	50.2625		22.3375	0
13057	Tue Mar 28 11:22:50 2017_x000D_	61.6071	47.7681	256.675	4.47982	1	24.4727	13.3799	171.45	2.99237	50.6114		9.20532	0
13058	Tue Mar 28 11:22:50 2017_x000D_	61.6123	48.0749	257.36	4.49179	1	24.4727	13.3799	171.45	2.99237	50.8241		22.3251	71.783
13059	Tue Mar 28 11:22:50 2017_x000D_	61.4261	48.7954	256.674	4.47981	1	22.4416	14.6448	135	2.35619	51.8272		9.68083	0
13060	Tue Mar 28 11:22:50 2017_x000D_	61.3321	49.1041	260.007	4.53798	1	22.4416	14.6448	135	2.35619	51.9607		9.69431	0
13061	Tue Mar 28 11:22:50 2017_x000D_	61.2382	49.4133	256.675	4.47982	1	22.4416	14.6448	135	2.35619	52.0963		9.19332	0
13062	Tue Mar 28 11:22:50 2017_x000D_	61.2434	49.7197	257.36	4.49179	1	22.4416	14.6448	135	2.35619	52.3051		22.3062	38.6682
13063	Tue Mar 28 11:22:50 2017_x000D_	61.0574	50.4396	256.674	4.4798	1	21.3165	15.2737	160.522	2.80164	53.0658		9.18732	0
13064	Tue Mar 28 11:22:50 2017_x000D_	61.0626	50.7458	257.36	4.49178	1	21.3165	15.2737	160.522	2.80164	53.2731		19.3562	0
13065	Tue Mar 28 11:22:50 2017_x000D_	60.8749	51.3631	257.361	4.49179	1	21.3165	15.2737	160.522	2.80164	53.5473		9.67709	0
13066	Tue Mar 28 11:22:50 2017_x000D_	60.781	51.6717	259.447	4.5282	1	21.3165	15.2737	160.522	2.80164	53.6867		22.2764	23.9263
13067	Tue Mar 28 11:22:50 2017_x000D_	60.5951	52.3906	260.01	4.53802	1	20.6395	15.6953	165.308	2.88517	54.2494		6.12095	0
13068	Tue Mar 28 11:22:50 2017_x000D_	60.5987	52.5946	260.009	4.53801	1	20.6395	15.6953	165.308	2.88517	54.3902		15.6118	0
13069	Tue Mar 28 11:22:51 2017_x000D_	60.5084	53.1071	256.673	4.47978	1	20.6395	15.6953	165.308	2.88517	54.6733		12.6117	0
13070	Tue Mar 28 11:22:51 2017_x000D_	60.4164	53.5173	259.447	4.5282	1	20.6395	15.6953	165.308	2.88517	54.8881		6.82541	0
13071	Tue Mar 28 11:22:51 2017_x000D_	60.3209	53.7238	256.673	4.47979	1	20.6395	15.6953	165.308	2.88517	54.9616		18.607	23.9263
13072	Tue Mar 28 11:22:51 2017_x000D_	60.2325	54.3377	253.967	4.43256	1	19.9625	16.1169	160.522	2.80164	55.5203		9.65525	0
13073	Tue Mar 28 11:22:51 2017_x000D_	60.1388	54.6456	257.36	4.49179	1	19.9625	16.1169	160.522	2.80164	55.665		9.6696	0
13074	Tue Mar 28 11:22:51 2017_x000D_	60.0451	54.954	253.967	4.43256	1	19.9625	16.1169	160.522	2.80164	55.8116		15.5847	0
13075	Tue Mar 28 11:22:51 2017_x000D_	59.9549	55.4656	255.913	4.46653	1	19.9625	16.1169	160.522	2.80164	56.1045		6.80782	89.5101
13076	Tue Mar 28 11:22:51 2017_x000D_	59.8595	55.6715	260.012	4.53807	1	17.8928	18.266	135	2.35619	56.2172		15.5872	0
13077	Tue Mar 28 11:22:51 2017_x000D_	59.7694	56.1832	256.673	4.47979	1	17.8928	18.266	135	2.35619	56.4922		3.04848	0
13078	Tue Mar 28 11:22:51 2017_x000D_	59.7712	56.2848	257.361	4.49179	1	17.8928	18.266	135	2.35619	56.5617		6.8118	0
13079	Tue Mar 28 11:22:51 2017_x000D_	59.6757	56.4908	260.013	4.53808	1	17.8928	18.266	135	2.35619	56.6299		15.5753	66.3942
13080	Tue Mar 28 11:22:51 2017_x000D_	59.5856	57.0021	262.286	4.57775	1	16.0813	19.5374	151.548	2.64502	57.4128		6.80782	0
13081	Tue Mar 28 11:22:51 2017_x000D_	59.4902	57.208	265.17	4.62809	1	16.0813	19.5374	151.548	2.64502	57.4753		4.22378	0
13082	Tue Mar 28 11:22:51 2017_x000D_	59.5908	57.3065	-86.1919	-1.50433	1	16.0813	19.5374	151.548	2.64502	57.6158		3.05159	0
13083	Tue Mar 28 11:22:51 2017_x000D_	59.5888	57.2048	-80.224	-1.40017	1	16.0813	19.5374	151.548	2.64502	57.5477		4.24714	42.5244
13084	Tue Mar 28 11:22:51 2017_x000D_	59.4876	57.1058	-70.9356	-1.23806	1	14.9468	20.3872	165.308	2.88517	57.7247		0.0108167	0
13085	Tue Mar 28 11:22:51 2017_x000D_	59.4873	57.1056	-65.4795	-1.14283	1	14.9468	20.3872	165.308	2.88517	57.7243		6.10266	0
13086	Tue Mar 28 11:22:51 2017_x000D_	59.4903	57.309	-52.6271	-0.918516	1	14.9468	20.3872	165.308	2.88517	57.8562		3.05165	0
13087	Tue Mar 28 11:22:51 2017_x000D_	59.4882	57.2073	-46.4458	-0.810631	1	14.9468	20.3872	165.308	2.88517	57.7898		4.23853	0
13088	Tue Mar 28 11:22:51 2017_x000D_	59.5889	57.3064	-42.4587	-0.741044	1	14.9468	20.3872	165.308	2.88517	57.9305		3.05129	29.6222
13089	Tue Mar 28 11:22:51 2017_x000D_	59.5903	57.4081	-36.7589	-0.641563	1	14.0507	20.8019	180	3.14159	58.4283		4.24699	0
13090	Tue Mar 28 11:22:52 2017_x000D_	59.6911	57.5075	-28.2456	-0.492979	1	14.0507	20.8019	180	3.14159	58.5692		2.97087	0
13091	Tue Mar 28 11:22:52 2017_x000D_	59.7901	57.5051	-21.8771	-0.381827	1	14.0507	20.8019	180	3.14159	58.6448		10.7491	0
13092	Tue Mar 28 11:22:52 2017_x000D_	60.0905	57.7004	-15.5754	-0.271843	1	14.0507	20.8019	180	3.14159	59.0014		5.94229	77.6143
13093	Tue Mar 28 11:22:52 2017_x000D_	60.2885	57.6949	-15.5775	-0.271878	1	12.6397	22.9704	180	3.14159	58.9593		21.5995	0
13094	Tue Mar 28 11:22:52 2017_x000D_	60.9846	57.8788	-16.4275	-0.286713	1	12.6397	22.9704	180	3.14159	59.6307		9.36327	0
13095	Tue Mar 28 11:22:52 2017_x000D_	61.2825	57.9719	-18.2414	-0.318372	1	12.6397	22.9704	180	3.14159	59.9268		10.7359	0
13096	Tue Mar 28 11:22:52 2017_x000D_	61.5827	58.1667	-19.199	-0.335086	1	12.6397	22.9704	180	3.14159	60.2843		19.8948	54.8215
13097	Tue Mar 28 11:22:52 2017_x000D_	62.1803	58.4542	-21.8775	-0.381834	1	12.125	24.7238	172.301	3.00722	60.3595		9.36238	0
13098	Tue Mar 28 11:22:52 2017_x000D_	62.4782	58.5472	-25.709	-0.448706	1	12.125	24.7238	172.301	3.00722	60.6586		12.1973	0
13099	Tue Mar 28 11:22:52 2017_x000D_	62.8746	58.6376	-23.0405	-0.402133	1	12.125	24.7238	172.301	3.00722	61.0382		19.8599	0
13100	Tue Mar 28 11:22:52 2017_x000D_	63.4711	58.9247	-25.7124	-0.448766	1	12.125	24.7238	172.301	3.00722	61.6938		10.6884	0
13101	Tue Mar 28 11:22:52 2017_x000D_	63.7698	59.1189	-24.4589	-0.426889	1	12.125	24.7238	172.301	3.00722	62.05		22.5148	50.6521
13102	Tue Mar 28 11:22:52 2017_x000D_	64.4644	59.4031	-23.0375	-0.402081	1	11.4008	26.249	159.642	2.78629	62.5695		18.6573	0
13103	Tue Mar 28 11:22:52 2017_x000D_	65.058	59.5886	-23.0398	-0.40212	1	11.4008	26.249	159.642	2.78629	63.1714		0	0
13104	Tue Mar 28 11:22:52 2017_x000D_	65.058	59.5886	-23.0398	-0.40212	1	11.4008	26.249	159.642	2.78629	63.1714		23.8138	0
13105	Tue Mar 28 11:22:52 2017_x000D_	65.7524	59.9732	-21.8746	-0.381783	1	11.4008	26.249	159.642	2.78629	63.9642		5.90048	73.1156
13106	Tue Mar 28 11:22:52 2017_x000D_	65.949	59.9675	-21.8775	-0.381834	1	11.5152	28.6835	180	3.14159	62.7832		19.7819	0
13107	Tue Mar 28 11:22:52 2017_x000D_	66.543	60.2538	-19.1867	-0.334871	1	11.5152	28.6835	180	3.14159	63.4409		12.1263	0
13108	Tue Mar 28 11:22:52 2017_x000D_	66.9372	60.3432	-21.8782	-0.381847	1	11.5152	28.6835	180	3.14159	63.8274		19.7551	0
13109	Tue Mar 28 11:22:52 2017_x000D_	67.5304	60.6291	-19.1857	-0.334853	1	11.5152	28.6835	180	3.14159	64.4843		12.1074	99.4794
13110	Tue Mar 28 11:22:52 2017_x000D_	67.924	60.7183	-21.8789	-0.381859	1	11.5916	31.9986	180	3.14159	63.231		19.7229	0
13111	Tue Mar 28 11:22:53 2017_x000D_	68.5163	61.0036	-24.4682	-0.427051	1	11.5916	31.9986	180	3.14159	63.8883		12.1	0
13112	Tue Mar 28 11:22:53 2017_x000D_	68.9096	61.093	-21.8796	-0.381871	1	11.5916	31.9986	180	3.14159	64.2794		8.3688	0
13113	Tue Mar 28 11:22:53 2017_x000D_	69.1082	61.2889	-21.8756	-0.381802	1	11.5916	31.9986	180	3.14159	64.5452		13.1294	0
13114	Tue Mar 28 11:22:53 2017_x000D_	69.5025	61.4788	-21.8746	-0.381784	1	11.5916	31.9986	180	3.14159	64.9827		21.3191	46.7183
13115	Tue Mar 28 11:22:53 2017_x000D_	70.1897	61.6598	-20.8114	-0.363228	1	11.744	33.5484	180	3.14159	64.8548		9.26931	0
13116	Tue Mar 28 11:22:53 2017_x000D_	70.4846	61.752	-19.1824	-0.334795	1	11.744	33.5484	180	3.14159	65.1606		19.6504	0
13117	Tue Mar 28 11:22:53 2017_x000D_	71.0747	62.0363	-21.8771	-0.381827	1	11.744	33.5484	180	3.14159	65.8156		13.0932	0
13118	Tue Mar 28 11:22:53 2017_x000D_	71.4679	62.2257	-21.876	-0.381807	1	11.744	33.5484	180	3.14159	66.252		18.4819	40.1614
13119	Tue Mar 28 11:22:53 2017_x000D_	72.056	62.4092	-21.8778	-0.38184	1	11.9058	34.8773	169.052	2.95052	66.1517		8.3327	0
13120	Tue Mar 28 11:22:53 2017_x000D_	72.2536	62.6044	-21.8739	-0.381771	1	11.9058	34.8773	169.052	2.95052	66.4127		11.7054	0
13121	Tue Mar 28 11:22:53 2017_x000D_	72.6436	62.5925	-21.8796	-0.381871	1	11.9058	34.8773	169.052	2.95052	66.7624		21.1103	0
13122	Tue Mar 28 11:22:53 2017_x000D_	73.2332	62.9766	-21.8746	-0.381783	1	11.9058	34.8773	169.052	2.95052	67.4583		8.76116	107.899
13123	Tue Mar 28 11:22:53 2017_x000D_	73.5251	62.9676	-20.81	-0.363204	1	11.0969	38.3818	180	3.14159	67.095		15.7066	0
13124	Tue Mar 28 11:22:53 2017_x000D_	74.0145	63.1536	-21.8792	-0.381865	1	11.0969	38.3818	180	3.14159	67.6185		10.5435	0
13125	Tue Mar 28 11:22:53 2017_x000D_	74.309	63.3454	-23.0459	-0.402227	1	11.0969	38.3818	180	3.14159	67.9629		9.19737	0
13126	Tue Mar 28 11:22:53 2017_x000D_	74.6017	63.4366	-24.4796	-0.427249	1	11.0969	38.3818	180	3.14159	68.2686		13.038	0
13127	Tue Mar 28 11:22:53 2017_x000D_	74.9931	63.6255	-19.1718	-0.334611	1	11.0969	38.3818	180	3.14159	68.702		15.6592	48.2711
13128	Tue Mar 28 11:22:53 2017_x000D_	75.481	63.811	-18.2014	-0.317675	1	10.5927	39.9098	180	3.14159	69.1503		9.19272	0
13129	Tue Mar 28 11:22:53 2017_x000D_	75.7736	63.902	-21.8778	-0.38184	1	10.5927	39.9098	180	3.14159	69.4563		6.51024	0
13130	Tue Mar 28 11:22:53 2017_x000D_	75.969	63.9964	-19.1708	-0.334594	1	10.5927	39.9098	180	3.14159	69.6723		6.49963	0
13131	Tue Mar 28 11:22:53 2017_x000D_	76.1642	64.0904	-21.8767	-0.38182	1	10.5927	39.9098	180	3.14159	69.8879		15.6353	33.7776
13132	Tue Mar 28 11:22:53 2017_x000D_	76.6514	64.2755	-20.806	-0.363133	1	10.3265	41.0038	180	3.14159	70.2891		8.73727	0
13133	Tue Mar 28 11:22:54 2017_x000D_	76.9425	64.2664	-21.8814	-0.381902	1	10.3265	41.0038	180	3.14159	70.5609		14.5703	0
13134	Tue Mar 28 11:22:54 2017_x000D_	77.3335	64.5545	-24.4839	-0.427325	1	10.3265	41.0038	180	3.14159	71.0252		5.81697	0
13135	Tue Mar 28 11:22:54 2017_x000D_	77.5273	64.5483	-24.4872	-0.427382	1	10.3265	41.0038	180	3.14159	71.206		12.9752	40.2725
13136	Tue Mar 28 11:22:54 2017_x000D_	77.9171	64.7357	-36.9531	-0.644954	1	10.0508	42.3176	172.948	3.01851	71.4731		0.0108167	0
13137	Tue Mar 28 11:22:54 2017_x000D_	77.9173	64.7354	-44.7378	-0.780821	1	10.0508	42.3176	172.948	3.01851	71.4732		3.00307	0
13138	Tue Mar 28 11:22:54 2017_x000D_	77.9166	64.6353	-50.7475	-0.885712	1	10.0508	42.3176	172.948	3.01851	71.4412		0.0284605	0
13139	Tue Mar 28 11:22:54 2017_x000D_	77.9175	64.635	-70.5547	-1.23141	1	10.0508	42.3176	172.948	3.01851	71.442		0.0192094	14.8331
13140	Tue Mar 28 11:22:54 2017_x000D_	77.918	64.6354	-81.1076	-1.41559	1	9.81301	42.7511	172.948	3.01851	71.5347		6.63577	0
13141	Tue Mar 28 11:22:54 2017_x000D_	78.0174	64.833	265.089	4.62667	1	9.81301	42.7511	172.948	3.01851	71.69		0.0123693	0
13142	Tue Mar 28 11:22:54 2017_x000D_	78.0175	64.8334	254.509	4.44202	1	9.81301	42.7511	172.948	3.01851	71.6902		3.01218	0
13143	Tue Mar 28 11:22:54 2017_x000D_	78.0186	64.9338	248.606	4.33899	1	9.81301	42.7511	172.948	3.01851	71.7222		12.4363	0
13144	Tue Mar 28 11:22:54 2017_x000D_	77.9257	65.3378	234.526	4.09326	1	9.81301	42.7511	172.948	3.01851	71.76		6.73077	46.787
13145	Tue Mar 28 11:22:54 2017_x000D_	77.8308	65.5411	229.055	3.99777	1	9.52798	44.2844	180	3.14159	71.5341		19.0493	0
13146	Tue Mar 28 11:22:54 2017_x000D_	77.3509	65.9569	227.125	3.96408	1	9.52798	44.2844	180	3.14159	71.2014		14.8634	0
13147	Tue Mar 28 11:22:54 2017_x000D_	76.9666	66.2696	225.191	3.93032	1	9.52798	44.2844	180	3.14159	70.9318		12.6646	0
13148	Tue Mar 28 11:22:54 2017_x000D_	76.6794	66.579	229.055	3.99776	1	9.52798	44.2844	180	3.14159	70.7557		25.3439	85.9921
13149	Tue Mar 28 11:22:54 2017_x000D_	76.1046	67.1981	229.055	3.99776	1	9.62383	47.1492	180	3.14159	69.4381		9.51295	0
13150	Tue Mar 28 11:22:54 2017_x000D_	76.0111	67.5011	232.885	4.06461	1	9.62383	47.1492	180	3.14159	69.4368		21.1175	0
13151	Tue Mar 28 11:22:54 2017_x000D_	75.5322	68.017	236.649	4.13031	1	9.62383	47.1492	180	3.14159	69.133		14.9856	0
13152	Tue Mar 28 11:22:54 2017_x000D_	75.246	68.4264	238.89	4.16941	1	9.62383	47.1492	180	3.14159	68.9854		12.6708	46.5693
13153	Tue Mar 28 11:22:54 2017_x000D_	74.9586	68.7359	242.615	4.23443	1	9.77634	48.694	180	3.14159	68.1939		12.3972	0
13154	Tue Mar 28 11:22:55 2017_x000D_	74.8663	69.1387	245.019	4.27638	1	9.77634	48.694	180	3.14159	68.2253		8.45089	0
13155	Tue Mar 28 11:22:55 2017_x000D_	74.6747	69.3452	245.019	4.27639	1	9.77634	48.694	180	3.14159	68.1048		9.50346	0
13156	Tue Mar 28 11:22:55 2017_x000D_	74.5813	69.6479	248.62	4.33923	1	9.77634	48.694	180	3.14159	68.1084		16.2006	0
13157	Tue Mar 28 11:22:55 2017_x000D_	74.3932	70.1541	247.531	4.32022	1	9.77634	48.694	180	3.14159	68.0873		9.50831	19.7913
13158	Tue Mar 28 11:22:55 2017_x000D_	74.2999	70.457	246.195	4.29691	1	9.74798	49.3531	180	3.14159	67.9141		20.1537	0
13159	Tue Mar 28 11:22:55 2017_x000D_	74.0161	71.0659	248.62	4.33924	1	9.74798	49.3531	180	3.14159	67.8368		9.51206	0
13160	Tue Mar 28 11:22:55 2017_x000D_	73.9227	71.3689	245.018	4.27637	1	9.74798	49.3531	180	3.14159	67.8461		17.4966	0
13161	Tue Mar 28 11:22:55 2017_x000D_	73.6378	71.8778	248.62	4.33925	1	9.74798	49.3531	180	3.14159	67.7442		9.50831	33.5404
13162	Tue Mar 28 11:22:55 2017_x000D_	73.5445	72.1807	245.018	4.27637	1	9.91935	50.4579	180	3.14159	67.2312		20.147	0
13163	Tue Mar 28 11:22:55 2017_x000D_	73.2608	72.7894	247.531	4.32023	1	9.91935	50.4579	180	3.14159	67.1628		9.49883	0
13164	Tue Mar 28 11:22:55 2017_x000D_	73.1676	73.092	246.195	4.29691	1	9.91935	50.4579	180	3.14159	67.1762		10.8145	0
13165	Tue Mar 28 11:22:55 2017_x000D_	72.9772	73.3981	245.018	4.27637	1	9.91935	50.4579	180	3.14159	67.101		18.9928	13.1882
13166	Tue Mar 28 11:22:55 2017_x000D_	72.7907	74.0031	245.017	4.27636	1	9.90043	50.8971	180	3.14159	67.0005		10.8063	0
13167	Tue Mar 28 11:22:55 2017_x000D_	72.6005	74.309	246.195	4.29691	1	9.90043	50.8971	180	3.14159	66.9284		9.49596	0
13168	Tue Mar 28 11:22:55 2017_x000D_	72.5073	74.6115	247.531	4.32023	1	9.90043	50.8971	180	3.14159	66.9477		14.9789	0
13169	Tue Mar 28 11:22:55 2017_x000D_	72.2212	75.0207	245.018	4.27637	1	9.90043	50.8971	180	3.14159	66.8268		8.95876	0
13170	Tue Mar 28 11:22:55 2017_x000D_	72.2251	75.3193	246.195	4.29691	1	9.90043	50.8971	180	3.14159	66.9388		17.4937	13.1912
13171	Tue Mar 28 11:22:55 2017_x000D_	71.9404	75.8282	242.611	4.23437	1	9.88152	51.3364	180	3.14159	66.717		6.70539	0
13172	Tue Mar 28 11:22:55 2017_x000D_	71.846	76.0308	245.017	4.27636	1	9.88152	51.3364	180	3.14159	66.7039		6.7121	0
13173	Tue Mar 28 11:22:55 2017_x000D_	71.7515	76.2336	242.611	4.23437	1	9.88152	51.3364	180	3.14159	66.6916		13.4175	0
13174	Tue Mar 28 11:22:55 2017_x000D_	71.5626	76.639	242.611	4.23437	1	9.88152	51.3364	180	3.14159	66.6692		8.44445	88.1963
13175	Tue Mar 28 11:22:55 2017_x000D_	71.3711	76.8453	242.612	4.23437	1	9.10292	54.1713	180	3.14159	66.2679		13.4162	0
13176	Tue Mar 28 11:22:56 2017_x000D_	71.1823	77.2507	242.612	4.23437	1	9.10292	54.1713	180	3.14159	66.2307		5.96751	0
13177	Tue Mar 28 11:22:56 2017_x000D_	71.1849	77.4496	242.611	4.23436	1	9.10292	54.1713	180	3.14159	66.3027		10.8063	0
13178	Tue Mar 28 11:22:56 2017_x000D_	70.9947	77.7555	241.247	4.21055	1	9.10292	54.1713	180	3.14159	66.233		2.9793	46.6814
13179	Tue Mar 28 11:22:56 2017_x000D_	70.9961	77.8548	242.611	4.23436	1	8.81833	55.7011	172.948	3.01851	66.0065		8.44665	0
13180	Tue Mar 28 11:22:56 2017_x000D_	70.8046	78.0612	242.612	4.23437	1	8.81833	55.7011	172.948	3.01851	65.8959		9.48647	0
13181	Tue Mar 28 11:22:56 2017_x000D_	70.7115	78.3634	238.886	4.16935	1	8.81833	55.7011	172.948	3.01851	65.9116		4.23926	0
13182	Tue Mar 28 11:22:56 2017_x000D_	70.6154	78.467	227.142	3.96438	1	8.81833	55.7011	172.948	3.01851	65.8571		2.9029	41.8204
13183	Tue Mar 28 11:22:56 2017_x000D_	70.7121	78.4635	217.566	3.79725	1	8.32473	57.0048	180	3.14159	65.9747		2.88825	0
13184	Tue Mar 28 11:22:56 2017_x000D_	70.8083	78.4597	199.162	3.47603	1	8.32473	57.0048	180	3.14159	66.0644		4.1051	0
13185	Tue Mar 28 11:22:56 2017_x000D_	70.9063	78.5552	190.511	3.32505	1	8.32473	57.0048	180	3.14159	66.1882		0.0234307	0
13186	Tue Mar 28 11:22:56 2017_x000D_	70.9058	78.5546	173.881	3.0348	1	8.32473	57.0048	180	3.14159	66.1875		2.91758	0
13187	Tue Mar 28 11:22:56 2017_x000D_	70.8086	78.5578	162.36	2.83372	1	8.32473	57.0048	180	3.14159	66.0966		4.12402	74.7884
13188	Tue Mar 28 11:22:56 2017_x000D_	70.7105	78.4615	145.887	2.54622	1	8.87658	59.4359	180	3.14159	64.6947		2.91179	0
13189	Tue Mar 28 11:22:56 2017_x000D_	70.6135	78.4649	139.741	2.43894	1	8.87658	59.4359	180	3.14159	64.603		0.0108167	0
13190	Tue Mar 28 11:22:56 2017_x000D_	70.6138	78.4647	131.92	2.30245	1	8.87658	59.4359	180	3.14159	64.6032		8.22502	0
13191	Tue Mar 28 11:22:56 2017_x000D_	70.4175	78.2733	119.603	2.08747	1	8.87658	59.4359	180	3.14159	64.3594		13.1527	81.1111
13192	Tue Mar 28 11:22:56 2017_x000D_	70.2178	77.883	119.602	2.08746	1	9.41868	62.0847	160.485	2.80099	62.8181		23.6911	0
13193	Tue Mar 28 11:22:56 2017_x000D_	69.8195	77.2011	118.297	2.06468	1	9.41868	62.0847	160.485	2.80099	62.2637		17.1331	0
13194	Tue Mar 28 11:22:56 2017_x000D_	69.5207	76.7144	122	2.12929	1	9.41868	62.0847	160.485	2.80099	61.8569		30.3117	0
13195	Tue Mar 28 11:22:56 2017_x000D_	69.0214	75.836	125.83	2.19615	1	9.41868	62.0847	160.485	2.80099	61.1685		10.6035	35.2316
13196	Tue Mar 28 11:22:56 2017_x000D_	68.8221	75.5441	131.897	2.30204	1	9.80822	63.1926	142.179	2.4815	60.2926		10.5959	0
13197	Tue Mar 28 11:22:57 2017_x000D_	68.6231	75.2523	133.772	2.33476	1	9.80822	63.1926	142.179	2.4815	60.0385		14.692	0
13198	Tue Mar 28 11:22:57 2017_x000D_	68.3248	74.8639	135.787	2.36994	1	9.80822	63.1926	142.179	2.4815	59.6692		21.0424	0
13199	Tue Mar 28 11:22:57 2017_x000D_	67.7337	74.4863	143.576	2.50588	1	9.80822	63.1926	142.179	2.4815	59.0162		10.6151	0
13200	Tue Mar 28 11:22:57 2017_x000D_	67.5343	74.194	145.821	2.54505	1	9.80822	63.1926	142.179	2.4815	58.7651		17.0267	41.3955
13201	Tue Mar 28 11:22:57 2017_x000D_	67.0417	73.9121	149.721	2.61312	1	10.1882	64.5191	119.165	2.07983	57.6242		14.623	0
13202	Tue Mar 28 11:22:57 2017_x000D_	66.6467	73.6265	152.165	2.65578	1	10.1882	64.5191	119.165	2.07983	57.1883		21.0979	0
13203	Tue Mar 28 11:22:57 2017_x000D_	66.0543	73.2475	152.163	2.65575	1	10.1882	64.5191	119.165	2.07983	56.5438		9.25582	0
13204	Tue Mar 28 11:22:57 2017_x000D_	65.7591	73.1578	151.121	2.63756	1	10.1882	64.5191	119.165	2.07983	56.2384		21.1246	14.6043
13205	Tue Mar 28 11:22:57 2017_x000D_	65.1659	72.7784	151.12	2.63753	1	10.3876	64.9632	115.156	2.00985	55.333		9.24547	0
13206	Tue Mar 28 11:22:57 2017_x000D_	64.871	72.6889	152.165	2.65579	1	10.3876	64.9632	115.156	2.00985	55.0284		8.33548	0
13207	Tue Mar 28 11:22:57 2017_x000D_	64.6718	72.4952	147.397	2.57256	1	10.3876	64.9632	115.156	2.00985	54.8042		9.25208	0
13208	Tue Mar 28 11:22:57 2017_x000D_	64.3767	72.4056	148.206	2.58668	1	10.3876	64.9632	115.156	2.00985	54.4997		17.1172	72.504
13209	Tue Mar 28 11:22:57 2017_x000D_	63.8816	72.122	147.401	2.57263	1	10.5018	67.3773	115.156	2.00985	53.5903		10.5839	0
13210	Tue Mar 28 11:22:57 2017_x000D_	63.5844	71.9319	145.834	2.54528	1	10.5018	67.3773	115.156	2.00985	53.2776		16.6838	0
13211	Tue Mar 28 11:22:57 2017_x000D_	63.1855	71.5444	145.83	2.54522	1	10.5018	67.3773	115.156	2.00985	52.8482		10.5963	0
13212	Tue Mar 28 11:22:57 2017_x000D_	62.888	71.354	144.138	2.51568	1	10.5018	67.3773	115.156	2.00985	52.5369		18.8725	0
13213	Tue Mar 28 11:22:57 2017_x000D_	62.3901	70.9695	145.829	2.5452	1	10.5018	67.3773	115.156	2.00985	52.0125		6.57954	41.3557
13214	Tue Mar 28 11:22:57 2017_x000D_	62.1919	70.8756	143.591	2.50613	1	10.8815	68.7025	79.0736	1.38009	51.3564		8.35891	0
13215	Tue Mar 28 11:22:57 2017_x000D_	61.992	70.6815	143.59	2.50611	1	10.8815	68.7025	79.0736	1.38009	51.1488		14.7419	0
13216	Tue Mar 28 11:22:57 2017_x000D_	61.5937	70.3937	145.828	2.54518	1	10.8815	68.7025	79.0736	1.38009	50.7404		13.1661	0
13217	Tue Mar 28 11:22:57 2017_x000D_	61.1969	70.2062	145.831	2.54523	1	10.8815	68.7025	79.0736	1.38009	50.3379		10.643	32.8417
13218	Tue Mar 28 11:22:58 2017_x000D_	60.898	70.0151	147.395	2.57252	1	10.8342	69.7962	79.0736	1.38009	50.0643		10.6355	0
13219	Tue Mar 28 11:22:58 2017_x000D_	60.5994	69.824	145.831	2.54524	1	10.8342	69.7962	79.0736	1.38009	49.7652		14.7719	0
13220	Tue Mar 28 11:22:58 2017_x000D_	60.2003	69.5356	148.197	2.58653	1	10.8342	69.7962	79.0736	1.38009	49.3668		4.20285	0
13221	Tue Mar 28 11:22:58 2017_x000D_	60.0997	69.4381	147.393	2.57249	1	10.8342	69.7962	79.0736	1.38009	49.2668		6.59582	0
13222	Tue Mar 28 11:22:58 2017_x000D_	59.9009	69.3442	149.708	2.61289	1	10.8342	69.7962	79.0736	1.38009	49.0688		12.585	0
13223	Tue Mar 28 11:22:58 2017_x000D_	59.6	69.0519	145.829	2.54519	1	10.8342	69.7962	79.0736	1.38009	48.7715		6.59853	0
13224	Tue Mar 28 11:22:58 2017_x000D_	59.4011	68.958	148.194	2.58648	1	10.8342	69.7962	79.0736	1.38009	48.5741		6.61179	0
13225	Tue Mar 28 11:22:58 2017_x000D_	59.2019	68.8637	145.831	2.54523	1	10.8342	69.7962	79.0736	1.38009	48.3767		9.34292	0
13226	Tue Mar 28 11:22:58 2017_x000D_	58.904	68.7729	149.708	2.6129	1	10.8342	69.7962	79.0736	1.38009	48.0807		8.40139	137.914
13227	Tue Mar 28 11:22:58 2017_x000D_	58.703	68.5779	149.706	2.61286	1	10.8537	74.3933	79.0736	1.38009	48.2014		13.2172	0
13228	Tue Mar 28 11:22:58 2017_x000D_	58.3046	68.3898	154.688	2.69981	1	10.8537	74.3933	79.0736	1.38009	47.8292		8.41432	0
13229	Tue Mar 28 11:22:58 2017_x000D_	58.103	68.1948	162.144	2.82994	1	10.8537	74.3933	79.0736	1.38009	47.6541		9.34143	0
13230	Tue Mar 28 11:22:58 2017_x000D_	57.805	68.1045	176.338	3.07769	1	10.8537	74.3933	79.0736	1.38009	47.3706		4.26723	32.8056
13231	Tue Mar 28 11:22:58 2017_x000D_	57.7085	68.209	184.821	3.22574	1	10.8065	75.4858	79.0736	1.38009	47.4631		5.92841	0
13232	Tue Mar 28 11:22:58 2017_x000D_	57.511	68.2157	190.586	3.32636	1	10.8065	75.4858	79.0736	1.38009	47.267		9.43049	0
13233	Tue Mar 28 11:22:58 2017_x000D_	57.2169	68.3267	205.026	3.57838	1	10.8065	75.4858	79.0736	1.38009	46.9593		5.92221	0
13234	Tue Mar 28 11:22:58 2017_x000D_	57.0196	68.3332	212.658	3.71158	1	10.8065	75.4858	79.0736	1.38009	46.7633		6.70253	94.186
13235	Tue Mar 28 11:22:58 2017_x000D_	56.8238	68.4408	215.087	3.75398	1	10.0203	78.5253	103.013	1.79791	47.8776		9.43083	0
13236	Tue Mar 28 11:22:58 2017_x000D_	56.5295	68.5513	227.061	3.96296	1	10.0203	78.5253	103.013	1.79791	47.5667		10.9256	0
13237	Tue Mar 28 11:22:58 2017_x000D_	56.3374	68.8607	229.006	3.99691	1	10.0203	78.5253	103.013	1.79791	47.3147		21.367	0
13238	Tue Mar 28 11:22:58 2017_x000D_	55.8522	69.3821	225.113	3.92897	1	10.0203	78.5253	103.013	1.79791	46.735		15.0647	59.4563
13239	Tue Mar 28 11:22:58 2017_x000D_	55.4621	69.6983	223.029	3.89259	1	9.71745	80.4839	103.013	1.79791	46.999		21.3713	0
13240	Tue Mar 28 11:22:59 2017_x000D_	54.9768	70.2198	219.027	3.82274	1	9.71745	80.4839	103.013	1.79791	46.4086		10.8569	0
13241	Tue Mar 28 11:22:59 2017_x000D_	54.6835	70.4318	217.389	3.79415	1	9.71745	80.4839	103.013	1.79791	46.0759		12.8189	0
13242	Tue Mar 28 11:22:59 2017_x000D_	54.3924	70.7446	216.686	3.78188	1	9.71745	80.4839	103.013	1.79791	45.7242		20.1531	0
13243	Tue Mar 28 11:22:59 2017_x000D_	53.8036	71.068	211.26	3.68719	1	9.71745	80.4839	103.013	1.79791	45.0805		8.55014	108.272
13244	Tue Mar 28 11:22:59 2017_x000D_	53.6094	71.2766	211.262	3.68721	1	13.2418	79.7065	114.37	1.99614	41.2384		20.1531	0
13245	Tue Mar 28 11:22:59 2017_x000D_	53.0206	71.6	208.778	3.64387	1	13.2418	79.7065	114.37	1.99614	40.5964		13.4386	0
13246	Tue Mar 28 11:22:59 2017_x000D_	52.628	71.8157	208.778	3.64387	1	13.2418	79.7065	114.37	1.99614	40.1689		5.9586	0
13247	Tue Mar 28 11:22:59 2017_x000D_	52.4295	71.8226	208.777	3.64384	1	13.2418	79.7065	114.37	1.99614	39.9729		21.7347	50.0999
13248	Tue Mar 28 11:22:59 2017_x000D_	51.8424	72.2471	208.778	3.64387	1	14.7953	79.0937	60.2225	1.05108	37.6744		9.47683	0
13249	Tue Mar 28 11:22:59 2017_x000D_	51.5468	72.3585	212.664	3.71169	1	14.7953	79.0937	60.2225	1.05108	37.3636		6.72527	0
13250	Tue Mar 28 11:22:59 2017_x000D_	51.3503	72.4664	210.106	3.66704	1	14.7953	79.0937	60.2225	1.05108	37.1509		20.1813	0
13251	Tue Mar 28 11:22:59 2017_x000D_	50.7607	72.7903	212.663	3.71167	1	14.7953	79.0937	60.2225	1.05108	36.5136		8.56081	35.4131
13252	Tue Mar 28 11:22:59 2017_x000D_	50.5663	72.9992	212.664	3.71169	1	15.9035	78.6871	37.193	0.64914	35.1264		20.1906	0
13253	Tue Mar 28 11:22:59 2017_x000D_	49.9764	73.3232	215.088	3.75399	1	15.9035	78.6871	37.193	0.64914	34.4925		8.56505	0
13254	Tue Mar 28 11:22:59 2017_x000D_	49.7819	73.5322	215.089	3.75401	1	15.9035	78.6871	37.193	0.64914	34.2683		21.7671	0
13255	Tue Mar 28 11:22:59 2017_x000D_	49.1939	73.9573	215.089	3.75401	1	15.9035	78.6871	37.193	0.64914	33.6247		12.3676	0
13256	Tue Mar 28 11:22:59 2017_x000D_	48.7981	74.0726	212.663	3.71168	1	15.9035	78.6871	37.193	0.64914	33.2167		17.1364	14.719
13257	Tue Mar 28 11:22:59 2017_x000D_	48.4089	74.4907	212.665	3.71171	1	16.3487	78.4809	31.5259	0.550231	32.3076		0	0
13258	Tue Mar 28 11:22:59 2017_x000D_	48.4089	74.4907	212.665	3.71171	1	16.3487	78.4809	31.5259	0.550231	32.3076		20.2163	0
13259	Tue Mar 28 11:22:59 2017_x000D_	47.8183	74.8152	215.088	3.75399	1	16.3487	78.4809	31.5259	0.550231	31.6824		17.602	0
13260	Tue Mar 28 11:22:59 2017_x000D_	47.3271	75.1361	214.194	3.7384	1	16.3487	78.4809	31.5259	0.550231	31.1584		9.513	6.53648
13261	Tue Mar 28 11:23:00 2017_x000D_	47.0304	75.248	215.087	3.75397	1	16.5665	78.4869	0	0	30.6356		17.1491	0
13262	Tue Mar 28 11:23:00 2017_x000D_	46.6409	75.6664	215.088	3.75399	1	16.5665	78.4869	0	0	30.2064		13.4936	0
13263	Tue Mar 28 11:23:00 2017_x000D_	46.2467	75.883	215.087	3.75398	1	16.5665	78.4869	0	0	29.7942		6.74419	0
13264	Tue Mar 28 11:23:00 2017_x000D_	46.0497	75.9913	217.379	3.79399	1	16.5665	78.4869	0	0	29.5886		15.1377	20.7779
13265	Tue Mar 28 11:23:00 2017_x000D_	45.6576	76.3089	215.088	3.75399	1	17.2295	78.2866	0	0	28.4968		8.57777	0
13266	Tue Mar 28 11:23:00 2017_x000D_	45.4628	76.5182	215.088	3.754	1	17.2295	78.2866	0	0	28.2886		13.5003	0
13267	Tue Mar 28 11:23:00 2017_x000D_	45.0684	76.7349	215.088	3.75399	1	17.2295	78.2866	0	0	27.8821		13.507	0
13268	Tue Mar 28 11:23:00 2017_x000D_	44.6738	76.9517	215.087	3.75398	1	17.2295	78.2866	0	0	27.4767		6.75615	9.3309
13269	Tue Mar 28 11:23:00 2017_x000D_	44.4764	77.0601	212.666	3.71172	1	17.4569	78.0744	345.308	6.02676	27.0385		17.164	0
13270	Tue Mar 28 11:23:00 2017_x000D_	44.0866	77.4789	212.668	3.71175	1	17.4569	78.0744	345.308	6.02676	26.6364		5.99822	0
13271	Tue Mar 28 11:23:00 2017_x000D_	43.8868	77.4864	212.667	3.71173	1	17.4569	78.0744	345.308	6.02676	26.4364		8.58406	0
13272	Tue Mar 28 11:23:00 2017_x000D_	43.6918	77.6958	212.667	3.71175	1	17.4569	78.0744	345.308	6.02676	26.2376		13.5152	0
13273	Tue Mar 28 11:23:00 2017_x000D_	43.297	77.9128	212.667	3.71174	1	17.4569	78.0744	345.308	6.02676	25.8406		13.5219	33.2241
13274	Tue Mar 28 11:23:00 2017_x000D_	42.902	78.1299	212.667	3.71173	1	18.5362	78.3226	0	0	24.3666		0	0
13275	Tue Mar 28 11:23:00 2017_x000D_	42.902	78.1299	212.667	3.71173	1	18.5362	78.3226	0	0	24.3666		10.9259	0
13276	Tue Mar 28 11:23:00 2017_x000D_	42.6068	78.3432	211.266	3.6873	1	18.5362	78.3226	0	0	24.0706		6.7643	0
13277	Tue Mar 28 11:23:00 2017_x000D_	42.4092	78.4518	208.793	3.64412	1	18.5362	78.3226	0	0	23.8733		17.6686	52.5761
13278	Tue Mar 28 11:23:00 2017_x000D_	41.916	78.7737	199.787	3.48694	1	20.2684	78.5888	0	0	21.6484		9.0246	0
13279	Tue Mar 28 11:23:00 2017_x000D_	41.6154	78.7852	193.567	3.37838	1	20.2684	78.5888	0	0	21.3479		8.58757	0
13280	Tue Mar 28 11:23:00 2017_x000D_	41.4198	78.9942	176.444	3.07953	1	20.2684	78.5888	0	0	21.1553		6.70619	0
13281	Tue Mar 28 11:23:00 2017_x000D_	41.2168	78.9006	168.018	2.93247	1	20.2684	78.5888	0	0	20.9507		12.37	13.067
13282	Tue Mar 28 11:23:00 2017_x000D_	40.8136	78.8143	152.784	2.66659	1	20.7038	78.6008	0	0	20.1109		3.00484	0
13283	Tue Mar 28 11:23:01 2017_x000D_	40.7135	78.8178	146.53	2.55743	1	20.7038	78.6008	0	0	20.0109		8.4862	0
13284	Tue Mar 28 11:23:01 2017_x000D_	40.5082	78.6232	138.611	2.41921	1	20.7038	78.6008	0	0	19.8044		6.00722	0
13285	Tue Mar 28 11:23:01 2017_x000D_	40.3081	78.6307	130.638	2.28007	1	20.7038	78.6008	0	0	19.6043		12.4615	0
13286	Tue Mar 28 11:23:01 2017_x000D_	40.1979	78.2302	120.505	2.10321	1	20.7038	78.6008	0	0	19.4976		12.7433	19.6004
13287	Tue Mar 28 11:23:01 2017_x000D_	39.8894	77.9382	116.78	2.0382	1	21.3569	78.6188	0	0	18.545		22.0088	0
13288	Tue Mar 28 11:23:01 2017_x000D_	39.6708	77.2379	110.703	1.93213	1	21.3569	78.6188	0	0	18.3659		13.4974	0
13289	Tue Mar 28 11:23:01 2017_x000D_	39.4593	76.8408	118	2.05949	1	21.3569	78.6188	0	0	18.1895		25.8361	0
13290	Tue Mar 28 11:23:01 2017_x000D_	39.1372	76.0421	115.386	2.01386	1	21.3569	78.6188	0	0	17.966		13.5295	13.064
13291	Tue Mar 28 11:23:01 2017_x000D_	38.9253	75.644	120.497	2.10308	1	21.7922	78.6308	0	0	17.3915		8.52242	0
13292	Tue Mar 28 11:23:01 2017_x000D_	38.719	75.4487	120.5	2.10312	1	21.7922	78.6308	0	0	17.2233		23.0598	0
13293	Tue Mar 28 11:23:01 2017_x000D_	38.3986	74.75	124.367	2.17062	1	21.7922	78.6308	0	0	17.0538		13.5401	0
13294	Tue Mar 28 11:23:01 2017_x000D_	38.1867	74.3515	124.366	2.17059	1	21.7922	78.6308	0	0	16.9438		17.652	19.5974
13295	Tue Mar 28 11:23:01 2017_x000D_	37.8711	73.8549	128.353	2.24018	1	22.4452	78.6487	0	0	16.1536		10.9208	0
13296	Tue Mar 28 11:23:01 2017_x000D_	37.6616	73.5572	126.69	2.21115	1	22.4452	78.6487	0	0	16.0456		17.0894	0
13297	Tue Mar 28 11:23:01 2017_x000D_	37.2479	73.1656	130.156	2.27166	1	22.4452	78.6487	0	0	15.7856		10.9333	0
13298	Tue Mar 28 11:23:01 2017_x000D_	37.0381	72.8676	128.354	2.24021	1	22.4452	78.6487	0	0	15.6963		17.6911	6.53048
13299	Tue Mar 28 11:23:01 2017_x000D_	36.7218	72.3699	132.422	2.31119	1	22.6628	78.6547	0	0	15.3998		8.56471	0
13300	Tue Mar 28 11:23:01 2017_x000D_	36.5146	72.1735	132.422	2.3112	1	22.6628	78.6547	0	0	15.2931		8.56895	0
13301	Tue Mar 28 11:23:01 2017_x000D_	36.3073	71.977	132.423	2.31122	1	22.6628	78.6547	0	0	15.1909		19.4352	0
13302	Tue Mar 28 11:23:01 2017_x000D_	35.8896	71.4818	130.591	2.27925	1	22.6628	78.6547	0	0	15.0466		8.57961	0
13303	Tue Mar 28 11:23:01 2017_x000D_	35.682	71.2851	130.592	2.27926	1	22.6628	78.6547	0	0	14.9603		6.80154	13.064
13304	Tue Mar 28 11:23:02 2017_x000D_	35.5756	71.0849	128.356	2.24023	1	23.0981	78.6667	0	0	14.6004		17.1718	0
13305	Tue Mar 28 11:23:02 2017_x000D_	35.1602	70.6911	128.359	2.24028	1	23.0981	78.6667	0	0	14.4604		9.65024	0
13306	Tue Mar 28 11:23:02 2017_x000D_	35.0508	70.3886	124.378	2.1708	1	23.0981	78.6667	0	0	14.5394		17.1888	0
13307	Tue Mar 28 11:23:02 2017_x000D_	34.635	69.9944	124.382	2.17088	1	23.0981	78.6667	0	0	14.4329		6.82465	6.53048
13308	Tue Mar 28 11:23:02 2017_x000D_	34.5279	69.7937	126.699	2.21132	1	23.3157	78.6727	11.0143	0.192236	14.3021		6.8176	0
13309	Tue Mar 28 11:23:02 2017_x000D_	34.4213	69.593	124.38	2.17085	1	23.3157	78.6727	11.0143	0.192236	14.3449		17.7809	0
13310	Tue Mar 28 11:23:02 2017_x000D_	34.1032	69.0929	128.353	2.24018	1	23.3157	78.6727	11.0143	0.192236	14.4272		6.82306	0
13311	Tue Mar 28 11:23:02 2017_x000D_	33.9964	68.8921	125.985	2.19885	1	23.3157	78.6727	11.0143	0.192236	14.4823		15.2548	20.5521
13312	Tue Mar 28 11:23:02 2017_x000D_	33.6808	68.4934	128.351	2.24016	1	23.9588	78.9088	0	0	14.2477		8.61767	0
13313	Tue Mar 28 11:23:02 2017_x000D_	33.4724	68.2957	128.353	2.24018	1	23.9588	78.9088	0	0	14.2529		13.6745	0
13314	Tue Mar 28 11:23:02 2017_x000D_	33.2581	67.8934	128.35	2.24013	1	23.9588	78.9088	0	0	14.4158		6.83648	0
13315	Tue Mar 28 11:23:02 2017_x000D_	33.1511	67.6922	125.984	2.19883	1	23.9588	78.9088	0	0	14.5021		4.32477	0
13316	Tue Mar 28 11:23:02 2017_x000D_	33.0465	67.593	126.695	2.21124	1	23.9588	78.9088	0	0	14.5132		11.0167	0
13317	Tue Mar 28 11:23:02 2017_x000D_	32.835	67.2928	128.349	2.2401	1	23.9588	78.9088	0	0	14.6191		6.8154	0
13318	Tue Mar 28 11:23:02 2017_x000D_	32.6291	67.1968	126.698	2.2113	1	23.9588	78.9088	0	0	14.5721		6.84089	0
13319	Tue Mar 28 11:23:02 2017_x000D_	32.5216	66.9957	132.402	2.31086	1	23.9588	78.9088	0	0	14.6712		12.9619	0
13320	Tue Mar 28 11:23:02 2017_x000D_	32.2078	66.6987	144.667	2.52491	1	23.9588	78.9088	0	0	14.7354		6.14073	69.9332
13321	Tue Mar 28 11:23:02 2017_x000D_	32.2017	66.4941	152.526	2.66207	1	26.0954	79.841	14.6918	0.256421	14.6774		4.30392	0
13322	Tue Mar 28 11:23:02 2017_x000D_	32.0973	66.3957	166.951	2.91384	1	26.0954	79.841	14.6918	0.256421	14.7241		9.14612	0
13323	Tue Mar 28 11:23:02 2017_x000D_	31.7926	66.4059	178.937	3.12304	1	26.0954	79.841	14.6918	0.256421	14.5931		6.80364	0
13324	Tue Mar 28 11:23:02 2017_x000D_	31.5869	66.3104	193.212	3.37219	1	26.0954	79.841	14.6918	0.256421	14.6025		4.33254	53.6111
13325	Tue Mar 28 11:23:03 2017_x000D_	31.4886	66.4162	202.176	3.52863	1	27.8157	80.3248	13.0128	0.227116	14.3854		3.04052	0
13326	Tue Mar 28 11:23:03 2017_x000D_	31.3873	66.4194	208.536	3.63964	1	27.8157	80.3248	13.0128	0.227116	14.3568		12.5846	0
13327	Tue Mar 28 11:23:03 2017_x000D_	30.984	66.5348	218.848	3.81963	1	27.8157	80.3248	13.0128	0.227116	14.1493		4.33223	0
13328	Tue Mar 28 11:23:03 2017_x000D_	30.8855	66.6404	222.888	3.89014	1	27.8157	80.3248	13.0128	0.227116	14.0245		8.68128	0
13329	Tue Mar 28 11:23:03 2017_x000D_	30.688	66.8519	222.889	3.89014	1	27.8157	80.3248	13.0128	0.227116	13.7757		19.6282	28.9959
13330	Tue Mar 28 11:23:03 2017_x000D_	30.1915	67.278	224.849	3.92435	1	28.6658	80.7847	0	0	13.5926		11.0792	0
13331	Tue Mar 28 11:23:03 2017_x000D_	29.9971	67.592	226.965	3.96128	1	28.6658	80.7847	0	0	13.2597		21.7096	0
13332	Tue Mar 28 11:23:03 2017_x000D_	29.5032	68.1209	222.889	3.89015	1	28.6658	80.7847	0	0	12.6915		8.68128	0
13333	Tue Mar 28 11:23:03 2017_x000D_	29.3057	68.3324	222.89	3.89016	1	28.6658	80.7847	0	0	12.4687		17.8781	26.7975
13334	Tue Mar 28 11:23:03 2017_x000D_	28.8056	68.6565	218.851	3.81967	1	29.5257	81.0265	10.9264	0.190702	12.3909		15.3574	0
13335	Tue Mar 28 11:23:03 2017_x000D_	28.5125	69.0762	220.64	3.85089	1	29.5257	81.0265	10.9264	0.190702	11.9932		9.69279	0
13336	Tue Mar 28 11:23:03 2017_x000D_	28.2097	69.1889	216.493	3.77852	1	29.5257	81.0265	10.9264	0.190702	11.9105		19.6471	0
13337	Tue Mar 28 11:23:03 2017_x000D_	27.7128	69.6155	218.237	3.80895	1	29.5257	81.0265	10.9264	0.190702	11.5541		11.067	28.9851
13338	Tue Mar 28 11:23:03 2017_x000D_	27.4131	69.8306	216.494	3.77853	1	30.3755	81.4862	0	0	12.0262		8.68976	0
13339	Tue Mar 28 11:23:03 2017_x000D_	27.2154	70.0423	216.494	3.77854	1	30.3755	81.4862	0	0	11.8722		22.1334	0
13340	Tue Mar 28 11:23:03 2017_x000D_	26.6161	70.4726	216.494	3.77853	1	30.3755	81.4862	0	0	11.6375		17.8906	0
13341	Tue Mar 28 11:23:03 2017_x000D_	26.1157	70.797	220.637	3.85085	1	30.3755	81.4862	0	0	11.5067		11.0754	0
13342	Tue Mar 28 11:23:03 2017_x000D_	25.8158	71.0123	218.851	3.81967	1	30.3755	81.4862	0	0	11.4234		8.694	18.647
13343	Tue Mar 28 11:23:03 2017_x000D_	25.618	71.2241	218.851	3.81967	1	30.83	81.0622	355.5	6.20465	11.1334		8.694	0
13344	Tue Mar 28 11:23:03 2017_x000D_	25.4202	71.4359	218.852	3.81968	1	30.83	81.0622	355.5	6.20465	11.0423		20.6	0
13345	Tue Mar 28 11:23:03 2017_x000D_	24.8171	71.7642	216.494	3.77853	1	30.83	81.0622	355.5	6.20465	11.0728		8.69824	0
13346	Tue Mar 28 11:23:03 2017_x000D_	24.6192	71.9761	216.494	3.77854	1	30.83	81.0622	355.5	6.20465	11.006		15.3638	38.3713
13347	Tue Mar 28 11:23:04 2017_x000D_	24.2204	72.2974	218.851	3.81967	1	31.9465	80.4382	315	5.49779	11.2234		11.0796	0
13348	Tue Mar 28 11:23:04 2017_x000D_	23.9204	72.5128	220.636	3.85083	1	31.9465	80.4382	315	5.49779	11.2796		19.6943	0
13349	Tue Mar 28 11:23:04 2017_x000D_	23.4222	72.9403	218.851	3.81967	1	31.9465	80.4382	315	5.49779	11.3526		11.0796	0
13350	Tue Mar 28 11:23:04 2017_x000D_	23.1222	73.1557	220.636	3.85083	1	31.9465	80.4382	315	5.49779	11.4413		19.7027	32.9398
13351	Tue Mar 28 11:23:04 2017_x000D_	22.6238	73.5834	218.851	3.81967	1	32.8457	79.8081	315	5.49779	11.968		8.70043	0
13352	Tue Mar 28 11:23:04 2017_x000D_	22.4259	73.7954	218.851	3.81968	1	32.8457	79.8081	315	5.49779	12.0302		9.72333	0
13353	Tue Mar 28 11:23:04 2017_x000D_	22.1222	73.9086	218.236	3.80893	1	32.8457	79.8081	315	5.49779	12.2392		13.058	0
13354	Tue Mar 28 11:23:04 2017_x000D_	21.8251	74.2267	218.851	3.81967	1	32.8457	79.8081	315	5.49779	12.3534		15.3896	0
13355	Tue Mar 28 11:23:04 2017_x000D_	21.4256	74.5485	216.496	3.77857	1	32.8457	79.8081	315	5.49779	12.5731		13.7629	14.7029
13356	Tue Mar 28 11:23:04 2017_x000D_	21.0227	74.7679	216.496	3.77856	1	33.2904	79.6021	284.692	4.96881	13.1858		17.4134	0
13357	Tue Mar 28 11:23:04 2017_x000D_	20.6265	75.1921	216.497	3.77858	1	33.2904	79.6021	284.692	4.96881	13.4098		11.1054	0
13358	Tue Mar 28 11:23:04 2017_x000D_	20.3258	75.408	214.898	3.75068	1	33.2904	79.6021	284.692	4.96881	13.6261		16.5815	0
13359	Tue Mar 28 11:23:04 2017_x000D_	19.8202	75.6313	216.495	3.77856	1	33.2904	79.6021	284.692	4.96881	14.0433		8.70892	38.3727
13360	Tue Mar 28 11:23:04 2017_x000D_	19.6221	75.8435	216.496	3.77857	1	34.4069	78.978	290.753	5.0746	15.1134		6.88685	0
13361	Tue Mar 28 11:23:04 2017_x000D_	19.4205	75.9533	218.849	3.81964	1	34.4069	78.978	290.753	5.0746	15.2886		17.4262	0
13362	Tue Mar 28 11:23:04 2017_x000D_	19.024	76.3778	218.85	3.81965	1	34.4069	78.978	290.753	5.0746	15.6011		6.16011	0
13363	Tue Mar 28 11:23:04 2017_x000D_	18.8188	76.3853	218.849	3.81963	1	34.4069	78.978	290.753	5.0746	15.8022		17.4284	76.8178
13364	Tue Mar 28 11:23:04 2017_x000D_	18.4223	76.8099	218.85	3.81965	1	36.8373	78.1719	309.461	5.40111	18.4653		4.35548	0
13365	Tue Mar 28 11:23:04 2017_x000D_	18.3232	76.916	218.236	3.80894	1	36.8373	78.1719	309.461	5.40111	18.5566		13.0749	0
13366	Tue Mar 28 11:23:04 2017_x000D_	18.0257	77.2345	218.85	3.81966	1	36.8373	78.1719	309.461	5.40111	18.8349		6.16322	0
13367	Tue Mar 28 11:23:04 2017_x000D_	17.8204	77.2421	218.849	3.81964	1	36.8373	78.1719	309.461	5.40111	19.0396		4.35548	41.4845
13368	Tue Mar 28 11:23:05 2017_x000D_	17.7213	77.3482	218.236	3.80893	1	38.161	77.7719	345.308	6.02676	20.4441		4.35972	0
13369	Tue Mar 28 11:23:05 2017_x000D_	17.6221	77.4544	218.85	3.81965	1	38.161	77.7719	345.308	6.02676	20.5414		15.4196	0
13370	Tue Mar 28 11:23:05 2017_x000D_	17.2218	77.7768	216.497	3.77859	1	38.161	77.7719	345.308	6.02676	20.9392		4.36382	0
13371	Tue Mar 28 11:23:05 2017_x000D_	17.1224	77.883	212.472	3.70833	1	38.161	77.7719	345.308	6.02676	21.0389		8.73174	0
13372	Tue Mar 28 11:23:05 2017_x000D_	16.9234	78.0954	199.595	3.48358	1	38.161	77.7719	345.308	6.02676	21.2401		4.35593	26.0769
13373	Tue Mar 28 11:23:05 2017_x000D_	17.0222	77.989	190.642	3.32733	1	39.0299	77.7959	0	0	22.0085		6.85733	0
13374	Tue Mar 28 11:23:05 2017_x000D_	17.2306	78.0829	170.88	2.98241	1	39.0299	77.7959	0	0	21.8012		3.08345	0
13375	Tue Mar 28 11:23:05 2017_x000D_	17.3333	78.0788	164.676	2.87414	1	39.0299	77.7959	0	0	21.6984		3.07623	0
13376	Tue Mar 28 11:23:05 2017_x000D_	17.2308	78.0817	145.332	2.53653	1	39.0299	77.7959	0	0	21.801		0.0108167	91.368
13377	Tue Mar 28 11:23:05 2017_x000D_	17.2311	78.0815	137.184	2.39431	1	42.0605	78.0978	0	0	24.8294		6.15711	0
13378	Tue Mar 28 11:23:05 2017_x000D_	17.026	78.089	129.032	2.25203	1	42.0605	78.0978	0	0	25.0345		6.1441	0
13379	Tue Mar 28 11:23:05 2017_x000D_	17.0195	77.8843	116.064	2.0257	1	42.0605	78.0978	0	0	25.0419		4.33678	0
13380	Tue Mar 28 11:23:05 2017_x000D_	16.9136	77.7859	106.803	1.86406	1	42.0605	78.0978	0	0	25.1488		6.14149	39.0958
13381	Tue Mar 28 11:23:05 2017_x000D_	16.9067	77.5813	101.004	1.76285	1	43.3632	78.1337	0	0	26.4623		15.6687	0
13382	Tue Mar 28 11:23:05 2017_x000D_	16.7862	77.0731	97.7284	1.70568	1	43.3632	78.1337	0	0	26.5982		6.14769	0
13383	Tue Mar 28 11:23:05 2017_x000D_	16.7791	76.8683	97.7279	1.70567	1	43.3632	78.1337	0	0	26.6142		27.8485	0
13384	Tue Mar 28 11:23:05 2017_x000D_	16.644	75.9499	101.002	1.76282	1	43.3632	78.1337	0	0	26.8083		12.3167	0
13385	Tue Mar 28 11:23:05 2017_x000D_	16.6295	75.5396	106.792	1.86387	1	43.3632	78.1337	0	0	26.8593		12.6992	32.5774
13386	Tue Mar 28 11:23:05 2017_x000D_	16.5121	75.1329	109.583	1.91258	1	44.4487	78.1637	0	0	28.1005		22.4265	0
13387	Tue Mar 28 11:23:05 2017_x000D_	16.2809	74.422	116.036	2.02522	1	44.4487	78.1637	0	0	28.4152		9.74754	0
13388	Tue Mar 28 11:23:05 2017_x000D_	16.167	74.1177	119.979	2.09402	1	44.4487	78.1637	0	0	28.5696		20.6965	0
13389	Tue Mar 28 11:23:06 2017_x000D_	15.8362	73.5123	122.55	2.13891	1	44.4487	78.1637	0	0	28.9881		6.90745	26.0589
13390	Tue Mar 28 11:23:06 2017_x000D_	15.7257	73.3103	124.992	2.18153	1	45.317	78.1877	0	0	29.9906		19.7802	0
13391	Tue Mar 28 11:23:06 2017_x000D_	15.2952	72.8109	126.599	2.20957	1	45.317	78.1877	0	0	30.4995		13.8199	0
13392	Tue Mar 28 11:23:06 2017_x000D_	15.0744	72.4066	126.597	2.20953	1	45.317	78.1877	0	0	30.7902		17.5062	0
13393	Tue Mar 28 11:23:06 2017_x000D_	14.647	72.0093	126.6	2.20959	1	45.317	78.1877	0	0	31.2861		12.754	13.0279
13394	Tue Mar 28 11:23:06 2017_x000D_	14.5289	71.6009	128.955	2.25069	1	45.7511	78.1996	0	0	31.9119		8.76259	0
13395	Tue Mar 28 11:23:06 2017_x000D_	14.315	71.402	128.957	2.25072	1	45.7511	78.1996	0	0	32.1626		6.91798	0
13396	Tue Mar 28 11:23:06 2017_x000D_	14.2045	71.1996	126.596	2.20951	1	45.7511	78.1996	0	0	32.3139		19.8534	0
13397	Tue Mar 28 11:23:06 2017_x000D_	13.7727	70.6981	124.996	2.18159	1	45.7511	78.1996	0	0	32.8465		6.92468	6.51249
13398	Tue Mar 28 11:23:06 2017_x000D_	13.6621	70.4955	122.558	2.13903	1	45.9681	78.2056	0	0	33.2133		20.7985	0
13399	Tue Mar 28 11:23:06 2017_x000D_	13.3297	69.8871	119.99	2.09422	1	45.9681	78.2056	0	0	33.6818		6.95241	0
13400	Tue Mar 28 11:23:06 2017_x000D_	13.119	69.7906	118.664	2.07107	1	45.9681	78.2056	0	0	33.9098		19.6187	0
13401	Tue Mar 28 11:23:06 2017_x000D_	12.8896	69.1782	118.661	2.07102	1	45.9681	78.2056	0	0	34.2882		11.1986	0
13402	Tue Mar 28 11:23:06 2017_x000D_	12.6713	68.8754	119.992	2.09426	1	45.9681	78.2056	0	0	34.5793		6.95318	26.7377
13403	Tue Mar 28 11:23:06 2017_x000D_	12.56	68.6721	122.556	2.139	1	46.8259	78.4475	0	0	35.633		18.1324	0
13404	Tue Mar 28 11:23:06 2017_x000D_	12.2305	68.1654	118.664	2.07107	1	46.8259	78.4475	0	0	36.091		9.82759	0
13405	Tue Mar 28 11:23:06 2017_x000D_	12.1154	67.8587	122.554	2.13896	1	46.8259	78.4475	0	0	36.2897		18.1524	0
13406	Tue Mar 28 11:23:06 2017_x000D_	11.7856	67.3514	118.664	2.07107	1	46.8259	78.4475	0	0	36.7552		6.21119	71.8009
13407	Tue Mar 28 11:23:06 2017_x000D_	11.778	67.1445	118.661	2.07102	1	49.2024	78.7311	0	0	39.177		18.1672	0
13408	Tue Mar 28 11:23:06 2017_x000D_	11.4476	66.637	122.55	2.13891	1	49.2024	78.7311	0	0	39.6446		6.9649	0
13409	Tue Mar 28 11:23:06 2017_x000D_	11.3364	66.4332	119.99	2.09422	1	49.2024	78.7311	0	0	39.813		8.82808	0
13410	Tue Mar 28 11:23:06 2017_x000D_	11.1211	66.2326	119.993	2.09427	1	49.2024	78.7311	0	0	40.0799		13.9463	39.7335
13411	Tue Mar 28 11:23:07 2017_x000D_	10.8981	65.8247	119.993	2.09427	1	50.5143	78.5492	349.074	6.09248	41.6096		6.22318	0
13412	Tue Mar 28 11:23:07 2017_x000D_	10.8905	65.6174	119.989	2.09421	1	50.5143	78.5492	349.074	6.09248	41.6807		6.22329	0
13413	Tue Mar 28 11:23:07 2017_x000D_	10.8828	65.4101	119.986	2.09416	1	50.5143	78.5492	349.074	6.09248	41.7527		8.83861	0
13414	Tue Mar 28 11:23:07 2017_x000D_	10.6673	65.2092	119.989	2.09421	1	50.5143	78.5492	349.074	6.09248	42.0207		4.43195	0
13415	Tue Mar 28 11:23:07 2017_x000D_	10.5593	65.1084	121.143	2.11435	1	50.5143	78.5492	349.074	6.09248	42.1552		4.4109	26.0379
13416	Tue Mar 28 11:23:07 2017_x000D_	10.4517	65.0082	119.992	2.09426	1	51.3819	78.5731	0	0	43.1195		3.1192	0
13417	Tue Mar 28 11:23:07 2017_x000D_	10.4478	64.9043	118.664	2.07107	1	51.3819	78.5731	0	0	43.156		3.11257	0
13418	Tue Mar 28 11:23:07 2017_x000D_	10.3441	64.9076	116.074	2.02587	1	51.3819	78.5731	0	0	43.2533		3.12438	0
13419	Tue Mar 28 11:23:07 2017_x000D_	10.4482	64.9045	113.368	1.97864	1	51.3819	78.5731	0	0	43.1555		3.11557	39.7246
13420	Tue Mar 28 11:23:07 2017_x000D_	10.3444	64.9078	110.562	1.92968	1	52.6935	78.3912	0	0	44.4438		4.39774	0
13421	Tue Mar 28 11:23:07 2017_x000D_	10.4446	64.8008	106.874	1.86531	1	52.6935	78.3912	0	0	44.3809		4.38955	0
13422	Tue Mar 28 11:23:07 2017_x000D_	10.3448	64.9078	97.8486	1.70778	1	52.6935	78.3912	0	0	44.4434		0.00848528	0
13423	Tue Mar 28 11:23:07 2017_x000D_	10.345	64.908	92.1304	1.60798	1	52.6935	78.3912	0	0	44.4431		3.09488	52.3366
13424	Tue Mar 28 11:23:07 2017_x000D_	10.3414	64.8049	80.2034	1.39981	1	54.4177	78.6569	0	0	46.2017		0.0067082	0
13425	Tue Mar 28 11:23:07 2017_x000D_	10.3415	64.8051	74.5388	1.30095	1	54.4177	78.6569	0	0	46.2016		9.80618	0
13426	Tue Mar 28 11:23:07 2017_x000D_	10.4337	64.4915	57.4495	1.00268	1	54.4177	78.6569	0	0	46.2088		6.94594	0
13427	Tue Mar 28 11:23:07 2017_x000D_	10.5299	64.2809	55.0719	0.961186	1	54.4177	78.6569	0	0	46.1823		8.77428	0
13428	Tue Mar 28 11:23:07 2017_x000D_	10.7298	64.0674	42.4581	0.741034	1	54.4177	78.6569	0	0	46.0596		6.94509	45.5423
13429	Tue Mar 28 11:23:07 2017_x000D_	10.9335	63.9574	36.3284	0.63405	1	55.9352	78.6987	0	0	47.3546		6.94345	0
13430	Tue Mar 28 11:23:07 2017_x000D_	11.0295	63.7468	29.6798	0.518011	1	55.9352	78.6987	0	0	47.3295		12.8228	0
13431	Tue Mar 28 11:23:07 2017_x000D_	11.4408	63.6305	19.2677	0.336285	1	55.9352	78.6987	0	0	46.9766		6.9518	0
13432	Tue Mar 28 11:23:08 2017_x000D_	11.6447	63.5204	16.4769	0.287577	1	55.9352	78.6987	0	0	46.8191		12.8236	26.0199
13433	Tue Mar 28 11:23:08 2017_x000D_	12.056	63.404	7.72699	0.134861	1	56.8022	78.7226	0	0	47.2957		9.83098	0
13434	Tue Mar 28 11:23:08 2017_x000D_	12.3636	63.291	10.25	0.178897	1	56.8022	78.7226	0	0	47.0417		12.4586	0
13435	Tue Mar 28 11:23:08 2017_x000D_	12.7787	63.2786	10.2516	0.178924	1	56.8022	78.7226	0	0	46.6539		22.005	0
13436	Tue Mar 28 11:23:08 2017_x000D_	13.5014	63.1532	13.6176	0.237671	1	56.8022	78.7226	0	0	46.0148		12.8117	0
13437	Tue Mar 28 11:23:08 2017_x000D_	13.9124	63.0372	16.481	0.287649	1	56.8022	78.7226	0	0	45.668		6.22178	0
13438	Tue Mar 28 11:23:08 2017_x000D_	14.1197	63.031	16.4822	0.287669	1	56.8022	78.7226	0	0	45.4755		22.6081	0
13439	Tue Mar 28 11:23:08 2017_x000D_	14.8377	62.8021	17.2654	0.301338	1	56.8022	78.7226	0	0	44.883		12.7964	0
13440	Tue Mar 28 11:23:08 2017_x000D_	15.2482	62.6862	20.1888	0.352361	1	56.8022	78.7226	0	0	44.541		16.6966	59.0349
13441	Tue Mar 28 11:23:08 2017_x000D_	15.7583	62.4636	19.2745	0.336404	1	58.7632	78.5588	0	0	45.9182		9.81201	0
13442	Tue Mar 28 11:23:08 2017_x000D_	16.0653	62.3508	23.0174	0.40173	1	58.7632	78.5588	0	0	45.6707		19.6033	0
13443	Tue Mar 28 11:23:08 2017_x000D_	16.6786	62.1253	23.0181	0.401741	1	58.7632	78.5588	0	0	45.1793		8.76375	0
13444	Tue Mar 28 11:23:08 2017_x000D_	16.8782	61.912	23.0158	0.401702	1	58.7632	78.5588	0	0	45.0718		18.8496	0
13445	Tue Mar 28 11:23:08 2017_x000D_	17.4946	61.7902	20.1874	0.352337	1	58.7632	78.5588	0	0	44.5453		0	51.4753
13446	Tue Mar 28 11:23:08 2017_x000D_	17.4946	61.7902	20.1874	0.352337	1	59.9099	77.2824	284.692	4.96881	45.156		19.5805	0
13447	Tue Mar 28 11:23:08 2017_x000D_	18.1072	61.565	20.1874	0.352337	1	59.9099	77.2824	284.692	4.96881	44.6599		11.1528	0
13448	Tue Mar 28 11:23:08 2017_x000D_	18.4097	61.3489	19.2708	0.336339	1	59.9099	77.2824	284.692	4.96881	44.4538		19.571	0
13449	Tue Mar 28 11:23:08 2017_x000D_	19.022	61.1238	19.2705	0.336334	1	59.9099	77.2824	284.692	4.96881	43.965		9.29192	32.9599
13450	Tue Mar 28 11:23:08 2017_x000D_	19.3316	61.1148	20.1874	0.352336	1	60.6022	76.4293	284.692	4.96881	44.0204		16.6442	0
13451	Tue Mar 28 11:23:08 2017_x000D_	19.8401	60.8929	19.2717	0.336354	1	60.6022	76.4293	284.692	4.96881	43.6226		13.8258	0
13452	Tue Mar 28 11:23:08 2017_x000D_	20.2456	60.6739	19.2701	0.336327	1	60.6022	76.4293	284.692	4.96881	43.3231		15.7588	0
13453	Tue Mar 28 11:23:09 2017_x000D_	20.7574	60.5556	17.2567	0.301187	1	60.6022	76.4293	284.692	4.96881	42.8904		12.7396	0
13454	Tue Mar 28 11:23:09 2017_x000D_	21.1661	60.4403	20.1874	0.352336	1	60.6022	76.4293	284.692	4.96881	42.5541		9.75615	38.4309
13455	Tue Mar 28 11:23:09 2017_x000D_	21.4713	60.328	16.4708	0.287469	1	61.3052	75.3584	289.478	5.05234	42.5753		18.7807	0
13456	Tue Mar 28 11:23:09 2017_x000D_	22.0855	60.2069	19.2736	0.336388	1	61.3052	75.3584	289.478	5.05234	42.0447		11.1361	0
13457	Tue Mar 28 11:23:09 2017_x000D_	22.3876	59.9912	20.1874	0.352336	1	61.3052	75.3584	289.478	5.05234	41.8417		21.8051	0
13458	Tue Mar 28 11:23:09 2017_x000D_	23.1038	59.8673	16.4712	0.287477	1	61.3052	75.3584	289.478	5.05234	41.2228		6.89673	20.8054
13459	Tue Mar 28 11:23:09 2017_x000D_	23.3061	59.7581	19.2732	0.336381	1	61.5536	74.7109	289.478	5.05234	41.0665		12.7062	0
13460	Tue Mar 28 11:23:09 2017_x000D_	23.7137	59.643	16.4702	0.28746	1	61.5536	74.7109	289.478	5.05234	40.7296		19.4885	0
13461	Tue Mar 28 11:23:09 2017_x000D_	24.3234	59.4188	16.4693	0.287443	1	61.5536	74.7109	289.478	5.05234	40.2484		6.89267	0
13462	Tue Mar 28 11:23:09 2017_x000D_	24.5256	59.3097	19.2728	0.336373	1	61.5536	74.7109	289.478	5.05234	40.1032		12.6938	23.7744
13463	Tue Mar 28 11:23:09 2017_x000D_	24.9328	59.1947	16.4683	0.287426	1	62.0189	74.0694	284.692	4.96881	39.9579		12.6951	0
13464	Tue Mar 28 11:23:09 2017_x000D_	25.3401	59.0799	19.2738	0.336392	1	62.0189	74.0694	284.692	4.96881	39.6235		12.6843	0
13465	Tue Mar 28 11:23:09 2017_x000D_	25.747	58.965	16.4686	0.287431	1	62.0189	74.0694	284.692	4.96881	39.2911		15.681	0
13466	Tue Mar 28 11:23:09 2017_x000D_	26.2563	58.8474	18.4421	0.321876	1	62.0189	74.0694	284.692	4.96881	38.8674		6.89003	6.50358
13467	Tue Mar 28 11:23:09 2017_x000D_	26.4584	58.7383	17.2557	0.301169	1	62.2356	74.0755	284.692	4.96881	38.9261		16.5553	0
13468	Tue Mar 28 11:23:09 2017_x000D_	26.9641	58.5174	16.4667	0.287398	1	62.2356	74.0755	284.692	4.96881	38.5504		6.88068	0
13469	Tue Mar 28 11:23:09 2017_x000D_	27.1659	58.4084	19.2732	0.33638	1	62.2356	74.0755	284.692	4.96881	38.4102		12.2927	0
13470	Tue Mar 28 11:23:09 2017_x000D_	27.5755	58.3971	19.2759	0.336427	1	62.2356	74.0755	284.692	4.96881	38.0412		6.87277	0
13471	Tue Mar 28 11:23:09 2017_x000D_	27.777	58.2881	16.4669	0.287401	1	62.2356	74.0755	284.692	4.96881	37.903		6.1433	65.8301
13472	Tue Mar 28 11:23:09 2017_x000D_	27.9817	58.2825	16.4681	0.287423	1	64.0329	72.8166	0	0	38.8707		4.36163	0
13473	Tue Mar 28 11:23:09 2017_x000D_	28.0811	58.1764	20.1929	0.352432	1	64.0329	72.8166	0	0	38.8184		9.20753	0
13474	Tue Mar 28 11:23:09 2017_x000D_	28.3879	58.1679	19.2769	0.336446	1	64.0329	72.8166	0	0	38.5376		8.71506	0
13475	Tue Mar 28 11:23:10 2017_x000D_	28.5863	57.9557	19.274	0.336396	1	64.0329	72.8166	0	0	38.4358		12.6695	42.1699
13476	Tue Mar 28 11:23:10 2017_x000D_	28.9928	57.8412	29.7379	0.519024	1	65.159	71.9753	345.308	6.02676	38.83		3.09488	0
13477	Tue Mar 28 11:23:10 2017_x000D_	28.9964	57.9443	44.9495	0.784517	1	65.159	71.9753	345.308	6.02676	38.7892		4.34276	0
13478	Tue Mar 28 11:23:10 2017_x000D_	28.8976	58.0501	53.2772	0.929863	1	65.159	71.9753	345.308	6.02676	38.8433		0.0108167	0
13479	Tue Mar 28 11:23:10 2017_x000D_	28.8978	58.0498	61.4596	1.07267	1	65.159	71.9753	345.308	6.02676	38.8432		3.0854	44.0466
13480	Tue Mar 28 11:23:10 2017_x000D_	28.9009	58.1526	73.4316	1.28162	1	66.4911	71.3579	315	5.49779	39.8422		4.34804	0
13481	Tue Mar 28 11:23:10 2017_x000D_	29.006	58.2524	88.7225	1.5485	1	66.4911	71.3579	315	5.49779	39.71		3.07907	0
13482	Tue Mar 28 11:23:10 2017_x000D_	29.0087	58.355	100.15	1.74795	1	66.4911	71.3579	315	5.49779	39.6737		3.0981	0
13483	Tue Mar 28 11:23:10 2017_x000D_	29.0049	58.2518	119.339	2.08286	1	66.4911	71.3579	315	5.49779	39.7113		3.10068	0
13484	Tue Mar 28 11:23:10 2017_x000D_	29.0015	58.1485	125.905	2.19745	1	66.4911	71.3579	315	5.49779	39.7487		3.08899	29.3613
13485	Tue Mar 28 11:23:10 2017_x000D_	28.9978	58.0456	140.43	2.45097	1	67.3791	70.9464	315	5.49779	40.4914		4.36914	0
13486	Tue Mar 28 11:23:10 2017_x000D_	28.8923	57.9452	144.473	2.52153	1	67.3791	70.9464	315	5.49779	40.6235		11.112	0
13487	Tue Mar 28 11:23:10 2017_x000D_	28.5792	57.7473	150.887	2.63348	1	67.3791	70.9464	315	5.49779	40.9835		13.7732	0
13488	Tue Mar 28 11:23:10 2017_x000D_	28.1638	57.5518	150.889	2.6335	1	67.3791	70.9464	315	5.49779	41.4398		11.1184	35.3032
13489	Tue Mar 28 11:23:10 2017_x000D_	27.8507	57.3535	149.345	2.60657	1	68.4838	70.5409	0	0	42.7195		6.89791	0
13490	Tue Mar 28 11:23:10 2017_x000D_	27.6427	57.2555	146.841	2.56285	1	68.4838	70.5409	0	0	42.9476		24.8897	0
13491	Tue Mar 28 11:23:10 2017_x000D_	26.913	56.8607	140.446	2.45124	1	68.4838	70.5409	0	0	43.7639		11.1904	0
13492	Tue Mar 28 11:23:10 2017_x000D_	26.6984	56.5556	138.338	2.41444	1	68.4838	70.5409	0	0	44.0637		24.1829	18.6453
13493	Tue Mar 28 11:23:10 2017_x000D_	26.0673	56.0541	132.308	2.30921	1	68.9385	70.1172	0	0	45.1188		6.94659	0
13494	Tue Mar 28 11:23:10 2017_x000D_	25.9585	55.8497	130.066	2.27007	1	68.9385	70.1172	0	0	45.2862		26.3374	0
13495	Tue Mar 28 11:23:10 2017_x000D_	25.323	55.244	130.069	2.27013	1	68.9385	70.1172	0	0	46.0817		11.2228	0
13496	Tue Mar 28 11:23:11 2017_x000D_	25.1078	54.938	128.292	2.23911	1	68.9385	70.1172	0	0	46.3847		11.2197	45.507
13497	Tue Mar 28 11:23:11 2017_x000D_	24.8925	54.6322	130.067	2.27009	1	70.4548	70.1599	0	0	48.1356		19.9359	0
13498	Tue Mar 28 11:23:11 2017_x000D_	24.4648	54.1236	128.292	2.23911	1	70.4548	70.1599	0	0	48.7057		11.2305	0
13499	Tue Mar 28 11:23:11 2017_x000D_	24.2493	53.8175	130.066	2.27007	1	70.4548	70.1599	0	0	49.0104		17.614	0
13500	Tue Mar 28 11:23:11 2017_x000D_	23.8244	53.4123	130.068	2.27011	1	70.4548	70.1599	0	0	49.5467		9.87426	0
13501	Tue Mar 28 11:23:11 2017_x000D_	23.7113	53.1032	134.248	2.34307	1	70.4548	70.1599	0	0	49.7583		8.81442	58.4931
13502	Tue Mar 28 11:23:11 2017_x000D_	23.4987	52.9004	134.249	2.34308	1	72.4038	70.2147	0	0	51.8796		17.6416	0
13503	Tue Mar 28 11:23:11 2017_x000D_	23.0732	52.4945	134.249	2.34309	1	72.4038	70.2147	0	0	52.4167		6.99389	0
13504	Tue Mar 28 11:23:11 2017_x000D_	22.9633	52.2889	136.351	2.37978	1	72.4038	70.2147	0	0	52.5899		17.6585	0
13505	Tue Mar 28 11:23:11 2017_x000D_	22.5374	51.8826	136.351	2.37978	1	72.4038	70.2147	0	0	53.1293		8.83355	38.9855
13506	Tue Mar 28 11:23:11 2017_x000D_	22.3243	51.6794	136.351	2.37978	1	73.7028	70.2513	0	0	54.6321		6.95684	0
13507	Tue Mar 28 11:23:11 2017_x000D_	22.1146	51.5804	138.458	2.41655	1	73.7028	70.2513	0	0	54.863		17.6841	0
13508	Tue Mar 28 11:23:11 2017_x000D_	21.688	51.1736	138.457	2.41653	1	73.7028	70.2513	0	0	55.4031		11.2613	0
13509	Tue Mar 28 11:23:11 2017_x000D_	21.3711	50.9724	140.408	2.45059	1	73.7028	70.2513	0	0	55.7699		17.7031	25.9902
13510	Tue Mar 28 11:23:11 2017_x000D_	20.9441	50.5651	140.407	2.45056	1	74.5688	70.2756	0	0	57.1324		8.859	0
13511	Tue Mar 28 11:23:11 2017_x000D_	20.7304	50.3613	140.406	2.45055	1	74.5688	70.2756	0	0	57.4034		20.0353	0
13512	Tue Mar 28 11:23:11 2017_x000D_	20.1996	49.956	138.46	2.41658	1	74.5688	70.2756	0	0	58.0422		11.3263	0
13513	Tue Mar 28 11:23:11 2017_x000D_	19.9821	49.6474	136.357	2.37987	1	74.5688	70.2756	0	0	58.3544		8.87173	0
13514	Tue Mar 28 11:23:11 2017_x000D_	19.7681	49.4433	136.357	2.37987	1	74.5688	70.2756	0	0	58.6268		8.87597	44.0253
13515	Tue Mar 28 11:23:11 2017_x000D_	19.554	49.2391	136.357	2.37987	1	75.9003	69.6586	340.522	5.94323	59.9321		13.3066	0
13516	Tue Mar 28 11:23:11 2017_x000D_	19.233	48.933	136.357	2.37987	1	75.9003	69.6586	340.522	5.94323	60.3385		11.3103	0
13517	Tue Mar 28 11:23:11 2017_x000D_	18.9148	48.7308	138.458	2.41654	1	75.9003	69.6586	340.522	5.94323	60.7068		14.0739	0
13518	Tue Mar 28 11:23:12 2017_x000D_	18.6934	48.3172	138.452	2.41644	1	75.9003	69.6586	340.522	5.94323	61.058		7.0102	47.4272
13519	Tue Mar 28 11:23:12 2017_x000D_	18.4823	48.217	136.357	2.37987	1	77.2427	68.8236	315	5.49779	62.2689		15.737	0
13520	Tue Mar 28 11:23:12 2017_x000D_	18.1571	47.8054	134.258	2.34325	1	77.2427	68.8236	315	5.49779	62.7126		7.00635	0
13521	Tue Mar 28 11:23:12 2017_x000D_	17.946	47.7055	136.357	2.37987	1	77.2427	68.8236	315	5.49779	62.945		13.3702	0
13522	Tue Mar 28 11:23:12 2017_x000D_	17.6235	47.3979	136.357	2.37987	1	77.2427	68.8236	315	5.49779	63.3523		4.44114	37.2907
13523	Tue Mar 28 11:23:12 2017_x000D_	17.5164	47.2957	136.357	2.37987	1	78.1522	67.9763	0	0	64.0655		4.46669	0
13524	Tue Mar 28 11:23:12 2017_x000D_	17.4086	47.193	136.357	2.37987	1	78.1522	67.9763	0	0	64.2007		15.7665	0
13525	Tue Mar 28 11:23:12 2017_x000D_	17.0827	46.7807	134.26	2.34328	1	78.1522	67.9763	0	0	64.6432		7.02619	0
13526	Tue Mar 28 11:23:12 2017_x000D_	16.8712	46.6801	132.326	2.30952	1	78.1522	67.9763	0	0	64.876		8.90773	0
13527	Tue Mar 28 11:23:12 2017_x000D_	16.6564	46.4751	127.734	2.22937	1	78.1522	67.9763	0	0	65.1463		3.15437	27.9702
13528	Tue Mar 28 11:23:12 2017_x000D_	16.6533	46.37	112.959	1.97151	1	78.8344	67.3408	315	5.49779	65.6221		4.39803	0
13529	Tue Mar 28 11:23:12 2017_x000D_	16.5533	46.4772	103.734	1.81051	1	78.8344	67.3408	315	5.49779	65.6828		6.31345	0
13530	Tue Mar 28 11:23:12 2017_x000D_	16.5612	46.6875	86.01	1.50116	1	78.8344	67.3408	315	5.49779	65.6088		3.11798	0
13531	Tue Mar 28 11:23:12 2017_x000D_	16.4573	46.6901	77.3066	1.34926	1	78.8344	67.3408	315	5.49779	65.7066		4.39529	18.6476
13532	Tue Mar 28 11:23:12 2017_x000D_	16.5577	46.5834	68.0737	1.18811	1	79.2893	66.9172	315	5.49779	65.9448		3.13329	0
13533	Tue Mar 28 11:23:12 2017_x000D_	16.4533	46.5864	48.997	0.855159	1	79.2893	66.9172	315	5.49779	66.0432		4.38926	0
13534	Tue Mar 28 11:23:12 2017_x000D_	16.5533	46.4796	40.8602	0.713144	1	79.2893	66.9172	315	5.49779	65.9811		6.98144	0
13535	Tue Mar 28 11:23:12 2017_x000D_	16.6495	46.2677	23.8846	0.416865	1	79.2893	66.9172	315	5.49779	65.9556		6.22646	32.9904
13536	Tue Mar 28 11:23:12 2017_x000D_	16.857	46.2632	16.1353	0.281613	1	79.9826	66.0636	315	5.49779	66.1581		9.82606	0
13537	Tue Mar 28 11:23:12 2017_x000D_	17.1649	46.1515	6.98483	0.121908	1	79.9826	66.0636	315	5.49779	65.8981		6.2384	0
13538	Tue Mar 28 11:23:12 2017_x000D_	17.3728	46.1471	6.98537	0.121918	1	79.9826	66.0636	315	5.49779	65.7012		28.1998	0
13539	Tue Mar 28 11:23:13 2017_x000D_	18.3045	46.0225	10.288	0.179559	1	79.9826	66.0636	315	5.49779	64.8524		0	19.645
13540	Tue Mar 28 11:23:13 2017_x000D_	18.3045	46.0225	10.288	0.179559	1	80.0156	65.4096	284.692	4.96881	64.6848		25.6264	0
13541	Tue Mar 28 11:23:13 2017_x000D_	19.128	45.7955	16.1394	0.281686	1	80.0156	65.4096	284.692	4.96881	63.9688		22.6103	0
13542	Tue Mar 28 11:23:13 2017_x000D_	19.8474	45.5708	22.7489	0.397044	1	80.0156	65.4096	284.692	4.96881	63.3545		6.94024	0
13543	Tue Mar 28 11:23:13 2017_x000D_	20.0514	45.4617	25.5048	0.445142	1	80.0156	65.4096	284.692	4.96881	63.1951		11.1975	0
13544	Tue Mar 28 11:23:13 2017_x000D_	20.3558	45.2457	32.1132	0.560481	1	80.0156	65.4096	284.692	4.96881	62.9752		20.802	65.976
13545	Tue Mar 28 11:23:13 2017_x000D_	20.9672	44.9186	34.5927	0.603756	1	80.3423	63.2348	284.692	4.96881	62.136		11.1902	0
13546	Tue Mar 28 11:23:13 2017_x000D_	21.2713	44.7026	36.2211	0.632177	1	80.3423	63.2348	284.692	4.96881	61.9098		22.3587	0
13547	Tue Mar 28 11:23:13 2017_x000D_	21.8789	44.271	36.2213	0.63218	1	80.3423	63.2348	284.692	4.96881	61.4621		6.93353	0
13548	Tue Mar 28 11:23:13 2017_x000D_	22.0827	44.162	38.6194	0.674035	1	80.3423	63.2348	284.692	4.96881	61.3021		11.1793	39.3202
13549	Tue Mar 28 11:23:13 2017_x000D_	22.3865	43.9462	40.4361	0.705743	1	80.4085	61.9258	284.692	4.96881	60.7439		19.857	0
13550	Tue Mar 28 11:23:13 2017_x000D_	22.8903	43.5169	38.6194	0.674035	1	80.4085	61.9258	284.692	4.96881	60.3923		6.92154	0
13551	Tue Mar 28 11:23:13 2017_x000D_	23.0937	43.408	36.2215	0.632185	1	80.4085	61.9258	284.692	4.96881	60.232		21.9504	0
13552	Tue Mar 28 11:23:13 2017_x000D_	23.5939	42.874	32.1092	0.560411	1	80.4085	61.9258	284.692	4.96881	59.9239		9.78968	32.7747
13553	Tue Mar 28 11:23:13 2017_x000D_	23.9008	42.7631	30.9831	0.540757	1	80.4636	60.8347	284.692	4.96881	59.3796		6.912	0
13554	Tue Mar 28 11:23:13 2017_x000D_	24.104	42.6545	30.6747	0.535375	1	80.4636	60.8347	284.692	4.96881	59.2193		18.052	0
13555	Tue Mar 28 11:23:13 2017_x000D_	24.6108	42.3301	29.4964	0.514809	1	80.4636	60.8347	284.692	4.96881	58.8384		11.1595	0
13556	Tue Mar 28 11:23:13 2017_x000D_	24.914	42.1146	28.1392	0.491122	1	80.4636	60.8347	284.692	4.96881	58.6191		6.1991	0
13557	Tue Mar 28 11:23:13 2017_x000D_	25.1206	42.1107	28.1407	0.491148	1	80.4636	60.8347	284.692	4.96881	58.4246		20.7417	6.55431
13558	Tue Mar 28 11:23:13 2017_x000D_	25.7302	41.7845	25.4892	0.444871	1	80.4746	60.6165	258.986	4.52015	57.8929		6.912	0
13559	Tue Mar 28 11:23:13 2017_x000D_	25.9334	41.6759	28.1408	0.491149	1	80.4746	60.6165	258.986	4.52015	57.7364		18.0329	0
13560	Tue Mar 28 11:23:14 2017_x000D_	26.4397	41.3519	26.7501	0.466878	1	80.4746	60.6165	258.986	4.52015	57.3663		9.76303	0
13561	Tue Mar 28 11:23:14 2017_x000D_	26.7458	41.2414	28.1407	0.491149	1	80.4746	60.6165	258.986	4.52015	57.1155		18.0262	58.0428
13562	Tue Mar 28 11:23:14 2017_x000D_	27.2519	40.9175	26.7498	0.466871	1	79.6965	58.8451	225	3.92699	55.4241		9.75637	0
13563	Tue Mar 28 11:23:14 2017_x000D_	27.5578	40.8071	28.1407	0.491148	1	79.6965	58.8451	225	3.92699	55.1708		16.6246	0
13564	Tue Mar 28 11:23:14 2017_x000D_	28.0668	40.588	29.4992	0.514859	1	79.6965	58.8451	225	3.92699	54.7626		11.1361	0
13565	Tue Mar 28 11:23:14 2017_x000D_	28.3694	40.373	28.1407	0.491148	1	79.6965	58.8451	225	3.92699	54.5499		6.90265	37.636
13566	Tue Mar 28 11:23:14 2017_x000D_	28.5723	40.2645	30.678	0.535433	1	78.6464	58.1587	180	3.14159	53.1754		6.89736	0
13567	Tue Mar 28 11:23:14 2017_x000D_	28.775	40.156	28.1408	0.491149	1	78.6464	58.1587	180	3.14159	53.0213		16.61	0
13568	Tue Mar 28 11:23:14 2017_x000D_	29.2836	39.9372	29.4997	0.514868	1	78.6464	58.1587	180	3.14159	52.6185		15.4518	0
13569	Tue Mar 28 11:23:14 2017_x000D_	29.686	39.6157	32.1158	0.560527	1	78.6464	58.1587	180	3.14159	52.3542		6.8933	0
13570	Tue Mar 28 11:23:14 2017_x000D_	29.8886	39.5073	29.4986	0.514848	1	78.6464	58.1587	180	3.14159	52.2034		8.75937	32.2812
13571	Tue Mar 28 11:23:14 2017_x000D_	30.0882	39.2942	29.4972	0.514823	1	77.8127	57.4784	190.926	3.33229	51.0715		16.5844	0
13572	Tue Mar 28 11:23:14 2017_x000D_	30.596	39.0757	28.1392	0.491122	1	77.8127	57.4784	190.926	3.33229	50.6762		3.09047	0
13573	Tue Mar 28 11:23:14 2017_x000D_	30.699	39.0739	29.4989	0.514853	1	77.8127	57.4784	190.926	3.33229	50.5809		6.8933	0
13574	Tue Mar 28 11:23:14 2017_x000D_	30.9016	38.9655	32.1172	0.560551	1	77.8127	57.4784	190.926	3.33229	50.4319		11.1187	23.2824
13575	Tue Mar 28 11:23:14 2017_x000D_	31.2037	38.7508	30.6786	0.535443	1	77.1845	57.0227	225	3.92699	49.4782		4.37859	0
13576	Tue Mar 28 11:23:14 2017_x000D_	31.3035	38.6443	29.4977	0.514832	1	77.1845	57.0227	225	3.92699	49.425		17.9829	0
13577	Tue Mar 28 11:23:14 2017_x000D_	31.8084	38.3212	38.6344	0.674297	1	77.1845	57.0227	225	3.92699	49.0789		6.88924	0
13578	Tue Mar 28 11:23:14 2017_x000D_	32.0109	38.2129	40.8932	0.713721	1	77.1845	57.0227	225	3.92699	48.9332		8.75718	26.6967
13579	Tue Mar 28 11:23:14 2017_x000D_	32.2105	37.9999	44.7297	0.780681	1	76.3286	56.7791	184.5	3.22013	47.9486		13.1444	0
13580	Tue Mar 28 11:23:14 2017_x000D_	32.51	37.6801	57.4412	1.00254	1	76.3286	56.7791	184.5	3.22013	47.8		4.37873	0
13581	Tue Mar 28 11:23:14 2017_x000D_	32.6097	37.5735	61.4895	1.07319	1	76.3286	56.7791	184.5	3.22013	47.7514		4.38955	0
13582	Tue Mar 28 11:23:15 2017_x000D_	32.7095	37.4665	76.3383	1.33236	1	76.3286	56.7791	184.5	3.22013	47.7033		3.15428	9.14532
13583	Tue Mar 28 11:23:15 2017_x000D_	32.7065	37.3614	82.7995	1.44512	1	76.1227	56.5543	194.692	3.39801	47.4693		0.0067082	0
13584	Tue Mar 28 11:23:15 2017_x000D_	32.7064	37.3612	88.6554	1.54733	1	76.1227	56.5543	194.692	3.39801	47.4695		6.97597	0
13585	Tue Mar 28 11:23:15 2017_x000D_	32.8026	37.1495	103.235	1.80179	1	76.1227	56.5543	194.692	3.39801	47.4676		3.14247	0
13586	Tue Mar 28 11:23:15 2017_x000D_	32.7994	37.0448	109.63	1.9134	1	76.1227	56.5543	194.692	3.39801	47.5135		12.9894	0
13587	Tue Mar 28 11:23:15 2017_x000D_	32.6843	36.6274	125.362	2.18797	1	76.1227	56.5543	194.692	3.39801	47.791		4.42972	9.14329
13588	Tue Mar 28 11:23:15 2017_x000D_	32.5785	36.5244	129.443	2.2592	1	75.9169	56.3295	180	3.14159	47.6493		8.85961	0
13589	Tue Mar 28 11:23:15 2017_x000D_	32.3666	36.3187	146.101	2.54994	1	75.9169	56.3295	180	3.14159	47.9277		7.03274	0
13590	Tue Mar 28 11:23:15 2017_x000D_	32.2579	36.111	152.699	2.66509	1	75.9169	56.3295	180	3.14159	48.1134		6.95009	0
13591	Tue Mar 28 11:23:15 2017_x000D_	32.0496	36.0096	155.401	2.71226	1	75.9169	56.3295	180	3.14159	48.345		6.17794	18.2908
13592	Tue Mar 28 11:23:15 2017_x000D_	31.8437	36.0132	163.129	2.84714	1	75.5052	55.8798	184.5	3.22013	47.9688		13.9123	0
13593	Tue Mar 28 11:23:15 2017_x000D_	31.4267	35.8103	168.827	2.94659	1	75.5052	55.8798	184.5	3.22013	48.4324		18.8196	0
13594	Tue Mar 28 11:23:15 2017_x000D_	30.8066	35.7154	171.785	2.99821	1	75.5052	55.8798	184.5	3.22013	49.0364		12.79	0
13595	Tue Mar 28 11:23:15 2017_x000D_	30.3918	35.6169	168.828	2.9466	1	75.5052	55.8798	184.5	3.22013	49.4551		18.8511	60.2807
13596	Tue Mar 28 11:23:15 2017_x000D_	29.7707	35.5216	165.941	2.89622	1	73.5322	56.2603	180	3.14159	48.4269		9.83085	0
13597	Tue Mar 28 11:23:15 2017_x000D_	29.4587	35.4214	162.217	2.83122	1	73.5322	56.2603	180	3.14159	48.7518		12.3705	0
13598	Tue Mar 28 11:23:15 2017_x000D_	29.0464	35.4279	162.222	2.8313	1	73.5322	56.2603	180	3.14159	49.122		20.9617	0
13599	Tue Mar 28 11:23:15 2017_x000D_	28.4181	35.1222	159.387	2.78184	1	73.5322	56.2603	180	3.14159	49.8207		6.99435	0
13600	Tue Mar 28 11:23:15 2017_x000D_	28.2085	35.0201	156.667	2.73435	1	73.5322	56.2603	180	3.14159	50.0538		12.8251	52.6135
13601	Tue Mar 28 11:23:15 2017_x000D_	27.7925	34.9216	159.389	2.78186	1	71.7865	56.4285	180	3.14159	48.9696		20.9952	0
13602	Tue Mar 28 11:23:15 2017_x000D_	27.1632	34.6154	156.668	2.73437	1	71.7865	56.4285	180	3.14159	49.6694		12.8417	0
13603	Tue Mar 28 11:23:16 2017_x000D_	26.7467	34.5166	159.388	2.78185	1	71.7865	56.4285	180	3.14159	50.0871		14.013	0
13604	Tue Mar 28 11:23:16 2017_x000D_	26.3266	34.3124	159.387	2.78182	1	71.7865	56.4285	180	3.14159	50.5542		14.021	39.7354
13605	Tue Mar 28 11:23:16 2017_x000D_	25.9063	34.108	159.385	2.7818	1	70.4744	56.6094	180	3.14159	49.9262		19.7728	0
13606	Tue Mar 28 11:23:16 2017_x000D_	25.2787	33.9067	159.386	2.78182	1	70.4744	56.6094	180	3.14159
13607	Tue Mar 28 11:23:16 2017_x000D_	24.9616	33.7005	158.252	2.76202	1	70.4744	56.6094	180	3.14159
13608	Tue Mar 28 11:23:16 2017_x000D_	24.6472	33.5995	156.67	2.73441	1	70.4744	56.6094	180	3.14159
13609	Tue Mar 28 11:23:16 2017_x000D_	24.4366	33.4973	159.383	2.78176	1	69.379	56.7965	180	3.14159
13610	Tue Mar 28 11:23:16 2017_x000D_	23.8078	33.2955	159.384	2.78178	1	69.379	56.7965	180	3.14159
13611	Tue Mar 28 11:23:16 2017_x000D_	23.4901	33.089	158.251	2.76201	1	69.379	56.7965	180	3.14159
13612	Tue Mar 28 11:23:16 2017_x000D_	22.9641	32.8853	159.381	2.78173	1	69.379	56.7965	180	3.14159
13613	Tue Mar 28 11:23:16 2017_x000D_	22.6492	32.7841	155.436	2.71287	1	69.379	56.7965	180	3.14159
13614	Tue Mar 28 11:23:16 2017_x000D_	22.0156	32.4762	158.251	2.76199	1	68.9452	56.784	165.308	2.88517
13615	Tue Mar 28 11:23:16 2017_x000D_	21.6966	32.2692	159.377	2.78165	1	68.9452	56.784	165.308	2.88517
13616	Tue Mar 28 11:23:16 2017_x000D_	21.0654	32.0665	159.378	2.78167	1	68.9452	56.784	165.308	2.88517
13617	Tue Mar 28 11:23:16 2017_x000D_	21.0654	32.0665	159.378	2.78167	1	68.9452	56.784	165.308	2.88517
13618	Tue Mar 28 11:23:16 2017_x000D_	20.4338	31.8636	159.379	2.78169	1	67.5897	57.8391	153.963	2.68717
13619	Tue Mar 28 11:23:16 2017_x000D_	20.2254	31.8665	159.382	2.78174	1	67.5897	57.8391	153.963	2.68717
13620	Tue Mar 28 11:23:16 2017_x000D_	19.5897	31.5578	162.194	2.83082	1	67.5897	57.8391	153.963	2.68717
13621	Tue Mar 28 11:23:16 2017_x000D_	19.169	31.4574	159.381	2.78173	1	67.5897	57.8391	153.963	2.68717
13622	Tue Mar 28 11:23:16 2017_x000D_	18.7482	31.3574	162.196	2.83086	1	65.5727	59.094	165.308	2.88517
13623	Tue Mar 28 11:23:16 2017_x000D_	18.5358	31.2541	159.383	2.78175	1	65.5727	59.094	165.308	2.88517
13624	Tue Mar 28 11:23:17 2017_x000D_	18.111	31.0477	159.381	2.78172	1	65.5727	59.094	165.308	2.88517
13625	Tue Mar 28 11:23:17 2017_x000D_	17.6896	30.9475	162.194	2.83082	1	65.5727	59.094	165.308	2.88517
13626	Tue Mar 28 11:23:17 2017_x000D_	17.477	30.8441	159.382	2.78174	1	64.0111	59.9243	180	3.14159
13627	Tue Mar 28 11:23:17 2017_x000D_	17.0516	30.6375	159.381	2.78172	1	64.0111	59.9243	180	3.14159
13628	Tue Mar 28 11:23:17 2017_x000D_	16.8387	30.534	156.68	2.73459	1	64.0111	59.9243	180	3.14159
13629	Tue Mar 28 11:23:17 2017_x000D_	16.4167	30.4335	159.382	2.78174	1	64.0111	59.9243	180	3.14159
13630	Tue Mar 28 11:23:17 2017_x000D_	16.2036	30.3299	156.683	2.73463	1	64.0111	59.9243	180	3.14159
13631	Tue Mar 28 11:23:17 2017_x000D_	15.9906	30.2267	159.38	2.78171	1	63.1218	60.3363	180	3.14159
13632	Tue Mar 28 11:23:17 2017_x000D_	15.673	30.1244	155.453	2.71317	1	63.1218	60.3363	180	3.14159
13633	Tue Mar 28 11:23:17 2017_x000D_	15.2464	29.917	150.242	2.62222	1	63.1218	60.3363	180	3.14159
13634	Tue Mar 28 11:23:17 2017_x000D_	15.138	29.8119	146.254	2.55261	1	63.1218	60.3363	180	3.14159
13635	Tue Mar 28 11:23:17 2017_x000D_	15.142	29.9178	135.963	2.373	1	61.7772	61.1729	180	3.14159
13636	Tue Mar 28 11:23:17 2017_x000D_	15.146	30.024	129.771	2.26494	1	61.7772	61.1729	180	3.14159
13637	Tue Mar 28 11:23:17 2017_x000D_	15.1506	30.1302	110.06	1.9209	1	61.7772	61.1729	180	3.14159
13638	Tue Mar 28 11:23:17 2017_x000D_	15.1546	30.2365	103.665	1.8093	1	61.7772	61.1729	180	3.14159
13639	Tue Mar 28 11:23:17 2017_x000D_	15.0504	30.2386	83.122	1.45075	1	60.6497	62.0156	175.5	3.06305
13640	Tue Mar 28 11:23:17 2017_x000D_	15.159	30.3439	73.6859	1.28606	1	60.6497	62.0156	175.5	3.06305
13641	Tue Mar 28 11:23:17 2017_x000D_	15.0541	30.346	57.4783	1.00319	1	60.6497	62.0156	175.5	3.06305
13642	Tue Mar 28 11:23:17 2017_x000D_	15.0464	30.1338	48.9565	0.854452	1	60.6497	62.0156	175.5	3.06305
13643	Tue Mar 28 11:23:17 2017_x000D_	15.2557	30.1313	40.3023	0.703408	1	60.6497	62.0156	175.5	3.06305
13644	Tue Mar 28 11:23:17 2017_x000D_	15.3562	30.0239	27.8932	0.486828	1	58.4053	63.4826	180	3.14159
13645	Tue Mar 28 11:23:17 2017_x000D_	15.5582	29.8086	22.4373	0.391604	1	58.4053	63.4826	180	3.14159
13646	Tue Mar 28 11:23:18 2017_x000D_	15.9735	29.697	25.2215	0.440198	1	58.4053	63.4826	180	3.14159
13647	Tue Mar 28 11:23:18 2017_x000D_	16.7964	29.2614	25.2207	0.440184	1	58.4053	63.4826	180	3.14159
13648	Tue Mar 28 11:23:18 2017_x000D_	17.215	29.2562	25.2238	0.440238	1	56.6267	64.3067	175.5	3.06305
13649	Tue Mar 28 11:23:18 2017_x000D_	17.9292	28.716	29.2625	0.510727	1	56.6267	64.3067	175.5	3.06305
13650	Tue Mar 28 11:23:18 2017_x000D_	18.1348	28.6072	31.9007	0.556772	1	56.6267	64.3067	175.5	3.06305
13651	Tue Mar 28 11:23:18 2017_x000D_	18.5458	28.3897	31.9011	0.55678	1	56.6267	64.3067	175.5	3.06305
13652	Tue Mar 28 11:23:18 2017_x000D_	19.162	28.0635	34.4075	0.600524	1	55.5098	64.9309	160.522	2.80164
13653	Tue Mar 28 11:23:18 2017_x000D_	19.4684	27.8473	36.0534	0.62925	1	55.5098	64.9309	160.522	2.80164
13654	Tue Mar 28 11:23:18 2017_x000D_	19.9798	27.5226	36.7815	0.641959	1	55.5098	64.9309	160.522	2.80164
13655	Tue Mar 28 11:23:18 2017_x000D_	20.1852	27.4138	37.8452	0.660523	1	55.5098	64.9309	160.522	2.80164
13656	Tue Mar 28 11:23:18 2017_x000D_	20.6929	26.9831	36.0536	0.629254	1	54.61	65.5614	135	2.35619
13657	Tue Mar 28 11:23:18 2017_x000D_	20.8946	26.7683	36.053	0.629243	1	54.61	65.5614	135	2.35619
13658	Tue Mar 28 11:23:18 2017_x000D_	21.0997	26.6597	33.4821	0.584373	1	54.61	65.5614	135	2.35619
13659	Tue Mar 28 11:23:18 2017_x000D_	21.6106	26.3353	34.407	0.600515	1	54.61	65.5614	135	2.35619
13660	Tue Mar 28 11:23:18 2017_x000D_	21.8156	26.2268	31.8997	0.556754	1	54.61	65.5614	135	2.35619
13661	Tue Mar 28 11:23:18 2017_x000D_	22.3232	25.7962	33.4815	0.584363	1	53.7103	66.1918	180	3.14159
13662	Tue Mar 28 11:23:18 2017_x000D_	22.6322	25.6867	34.4075	0.600524	1	53.7103	66.1918	180	3.14159
13663	Tue Mar 28 11:23:18 2017_x000D_	22.8371	25.5783	31.8995	0.556751	1	53.7103	66.1918	180	3.14159
13664	Tue Mar 28 11:23:18 2017_x000D_	23.3444	25.1479	33.4818	0.584368	1	53.7103	66.1918	180	3.14159
13665	Tue Mar 28 11:23:18 2017_x000D_	23.6498	24.9323	31.8978	0.556722	1	53.4827	66.404	180	3.14159
13666	Tue Mar 28 11:23:18 2017_x000D_	24.0594	24.7155	31.8983	0.55673	1	53.4827	66.404	180	3.14159
13667	Tue Mar 28 11:23:19 2017_x000D_	24.2643	24.6072	34.4079	0.60053	1	53.4827	66.404	180	3.14159
13668	Tue Mar 28 11:23:19 2017_x000D_	24.4657	24.3927	34.4071	0.600517	1	53.4827	66.404	180	3.14159
13669	Tue Mar 28 11:23:19 2017_x000D_	24.8751	24.1761	34.4077	0.600528	1	50.1943	66.9667	180	3.14159
13670	Tue Mar 28 11:23:19 2017_x000D_	25.0797	24.0678	31.8982	0.556728	1	50.1943	66.9667	180	3.14159
13671	Tue Mar 28 11:23:19 2017_x000D_	25.4856	23.7451	29.2526	0.510554	1	50.1943	66.9667	180	3.14159
13672	Tue Mar 28 11:23:19 2017_x000D_	25.6902	23.6369	31.8976	0.556717	1	50.1943	66.9667	180	3.14159
13673	Tue Mar 28 11:23:19 2017_x000D_	25.9956	23.4214	33.4821	0.584373	1	50.1943	66.9667	180	3.14159
13674	Tue Mar 28 11:23:19 2017_x000D_	26.0993	23.4205	31.898	0.556725	1	47.7842	67.3358	180	3.14159
13675	Tue Mar 28 11:23:19 2017_x000D_	26.3006	23.2061	31.8969	0.556707	1	47.7842	67.3358	180	3.14159
13676	Tue Mar 28 11:23:19 2017_x000D_	26.6091	23.0969	36.0575	0.629322	1	47.7842	67.3358	180	3.14159
13677	Tue Mar 28 11:23:19 2017_x000D_	26.8103	22.8825	36.0569	0.629311	1	47.7842	67.3358	180	3.14159
13678	Tue Mar 28 11:23:19 2017_x000D_	27.0148	22.7744	38.4833	0.67166	1	46.2531	67.5112	180	3.14159
13679	Tue Mar 28 11:23:19 2017_x000D_	27.1193	22.7728	57.4661	1.00297	1	46.2531	67.5112	180	3.14159
13680	Tue Mar 28 11:23:19 2017_x000D_	27.0188	22.8796	66.8275	1.16636	1	46.2531	67.5112	180	3.14159
13681	Tue Mar 28 11:23:19 2017_x000D_	27.0251	23.0911	85.8422	1.49823	1	46.2531	67.5112	180	3.14159
13682	Tue Mar 28 11:23:19 2017_x000D_	27.025	23.0909	91.7263	1.60093	1	44.0596	67.8866	180	3.14159
13683	Tue Mar 28 11:23:19 2017_x000D_	27.0275	23.1966	109.653	1.91381	1	44.0596	67.8866	180	3.14159
13684	Tue Mar 28 11:23:19 2017_x000D_	27.1276	23.0894	118.825	2.07389	1	44.0596	67.8866	180	3.14159
13685	Tue Mar 28 11:23:19 2017_x000D_	27.1274	23.0896	126.946	2.21563	1	44.0596	67.8866	180	3.14159
13686	Tue Mar 28 11:23:19 2017_x000D_	27.0167	22.8784	137.561	2.40089	1	44.0596	67.8866	180	3.14159
13687	Tue Mar 28 11:23:19 2017_x000D_	26.8027	22.6679	137.561	2.40088	1	40.7584	68.6682	180	3.14159
13688	Tue Mar 28 11:23:19 2017_x000D_	26.4844	22.4582	139.49	2.43457	1	40.7584	68.6682	180	3.14159
13689	Tue Mar 28 11:23:20 2017_x000D_	25.8451	21.9323	133.414	2.32852	1	40.7584	68.6682	180	3.14159
13690	Tue Mar 28 11:23:20 2017_x000D_	25.5203	21.5097	131.19	2.2897	1	40.7584	68.6682	180	3.14159
13691	Tue Mar 28 11:23:20 2017_x000D_	25.0847	20.8745	122.832	2.14381	1	39.8786	68.8621	180	3.14159
13692	Tue Mar 28 11:23:20 2017_x000D_	24.7627	20.5576	118.853	2.07438	1	39.8786	68.8621	180	3.14159
13693	Tue Mar 28 11:23:20 2017_x000D_	24.4239	19.7078	116.24	2.02876	1	39.8786	68.8621	180	3.14159
13694	Tue Mar 28 11:23:20 2017_x000D_	24.2021	19.283	116.24	2.02877	1	39.8786	68.8621	180	3.14159
13695	Tue Mar 28 11:23:20 2017_x000D_	23.9803	18.8579	116.24	2.02878	1	37.9015	69.2438	180	3.14159
13696	Tue Mar 28 11:23:20 2017_x000D_	23.6471	18.2198	118.848	2.07429	1	37.9015	69.2438	180	3.14159
13697	Tue Mar 28 11:23:20 2017_x000D_	23.425	17.7941	118.848	2.07429	1	37.9015	69.2438	180	3.14159
13698	Tue Mar 28 11:23:20 2017_x000D_	23.0914	17.1551	121.33	2.11761	1	37.9015	69.2438	180	3.14159
13699	Tue Mar 28 11:23:20 2017_x000D_	22.8723	16.8359	122.82	2.14362	1	37.9015	69.2438	180	3.14159
13700	Tue Mar 28 11:23:20 2017_x000D_	22.7609	16.6227	125.242	2.18588	1	36.8041	69.4316	180	3.14159
13701	Tue Mar 28 11:23:20 2017_x000D_	22.3223	15.9834	125.241	2.18588	1	36.8041	69.4316	180	3.14159
13702	Tue Mar 28 11:23:20 2017_x000D_	22.2107	15.7699	127.526	2.22576	1	36.8041	69.4316	180	3.14159
13703	Tue Mar 28 11:23:20 2017_x000D_	21.9913	15.4501	129.26	2.25601	1	36.8041	69.4316	180	3.14159
13704	Tue Mar 28 11:23:20 2017_x000D_	21.6669	15.1307	133.356	2.3275	1	36.5765	69.6439	180	3.14159
13705	Tue Mar 28 11:23:20 2017_x000D_	21.5551	14.9169	135.416	2.36345	1	36.5765	69.6439	180	3.14159
13706	Tue Mar 28 11:23:20 2017_x000D_	21.2305	14.5972	139.398	2.43295	1	36.5765	69.6439	180	3.14159
13707	Tue Mar 28 11:23:20 2017_x000D_	21.1225	14.4908	139.703	2.43828	1	36.5765	69.6439	180	3.14159
13708	Tue Mar 28 11:23:20 2017_x000D_	20.6929	14.1711	137.483	2.39953	1	35.2615	69.8256	180	3.14159
13709	Tue Mar 28 11:23:20 2017_x000D_	20.5844	14.0645	141.601	2.4714	1	35.2615	69.8256	180	3.14159
13710	Tue Mar 28 11:23:21 2017_x000D_	20.151	13.6373	141.598	2.47136	1	35.2615	69.8256	180	3.14159
13711	Tue Mar 28 11:23:21 2017_x000D_	19.9412	13.6383	141.603	2.47144	1	35.2615	69.8256	180	3.14159
13712	Tue Mar 28 11:23:21 2017_x000D_	19.8294	13.4241	139.704	2.43829	1	32.4233	69.9646	180	3.14159
13713	Tue Mar 28 11:23:21 2017_x000D_	19.5073	13.2107	141.601	2.4714	1	32.4233	69.9646	180	3.14159
