# Supplementary material for: Guppies Prefer to Follow Large (Robot) Leaders Irrespective of Own Size
Source: Front Bioeng Biotechnol. 2020 May 15;8:441. doi: 10.3389/fbioe.2020.00441 (PMC7243707; doi:10.3389/fbioe.2020.00441)
Supplement: Supplementary file 3 [file Data_Sheet_1.ZIP › Raw Data/ID64.xlsx]

## Sheet: TueMar28111637201
Framenumber	Current timestamp	Robo Position x	Robo Position y	Robo Angle deg	Robo Angle rad	Fish ID	Fish Position x	Fish Position y	Fish Angle deg	Fish Angle rad	Distance_between_subjects	Mean_Distance (L300 bis L1500)	Velocity_Robo	Velocity_Fish	Mean_velocity_Robo		Fish ID	Fish Position x	Fish Position y	Fish Angle deg	Fish Angle rad	Fish ID	Fish Position x	Fish Position y	Fish Angle deg	Fish Angle rad	Fish ID	Fish Position x	Fish Position y	Fish Angle deg	Fish Angle rad	Fish ID	Fish Position x	Fish Position y	Fish Angle deg	Fish Angle rad
10020	Tue Mar 28 11:16:43 2017_x000D_	18.3308	12.5708	131.173	2.28941	1	15.6429	19.5237	170.784	2.98073	7.45437	14.5986	0	0	11.2955	11.5798
10021	Tue Mar 28 11:16:43 2017_x000D_	18.3308	12.5708	131.173	2.28941	1	15.6429	19.5237	170.784	2.98073	7.45437		0	0
10022	Tue Mar 28 11:16:43 2017_x000D_	18.3308	12.5708	131.173	2.28941	1	15.6429	19.5237	170.784	2.98073	7.45437		0	0
10023	Tue Mar 28 11:16:43 2017_x000D_	18.3308	12.5708	131.173	2.28941	1	15.6429	19.5237	170.784	2.98073	7.45437		4.58011	58.9552
10024	Tue Mar 28 11:16:43 2017_x000D_	18.2219	12.4638	135.437	2.36382	1	16.4426	21.3188	125.358	2.18791	9.03199		4.58011	0
10025	Tue Mar 28 11:16:43 2017_x000D_	18.113	12.3568	139.715	2.43848	1	16.4426	21.3188	125.358	2.18791	9.11634		3.14401	0
10026	Tue Mar 28 11:16:43 2017_x000D_	18.2178	12.357	154.84	2.70247	1	16.4426	21.3188	125.358	2.18791	9.13593		4.43745	0
10027	Tue Mar 28 11:16:43 2017_x000D_	18.3194	12.2495	164.488	2.87085	1	16.4426	21.3188	125.358	2.18791	9.26146		4.58637	38.3754
10028	Tue Mar 28 11:16:43 2017_x000D_	18.4281	12.357	174.1	3.03861	1	17.0518	22.4436	81.3632	1.42006	10.1801		0.00848528	0
10029	Tue Mar 28 11:16:43 2017_x000D_	18.4283	12.3572	180.225	3.14552	1	17.0518	22.4436	81.3632	1.42006	10.1799		7.09718	0
10030	Tue Mar 28 11:16:43 2017_x000D_	18.527	12.1422	199.224	3.47711	1	17.0518	22.4436	81.3632	1.42006	10.4065		3.17101	0
10031	Tue Mar 28 11:16:43 2017_x000D_	18.6327	12.1419	216.637	3.78103	1	17.0518	22.4436	81.3632	1.42006	10.4223		4.46095	0
10032	Tue Mar 28 11:16:43 2017_x000D_	18.7347	12.0337	224.558	3.91927	1	17.0518	22.4436	81.3632	1.42006	10.5451		0.0108167	23.7128
10033	Tue Mar 28 11:16:43 2017_x000D_	18.735	12.0335	233.252	4.07102	1	17.4611	23.1198	82.3448	1.43719	11.1593		4.58843	0
10034	Tue Mar 28 11:16:43 2017_x000D_	18.6266	11.9256	250.892	4.37889	1	17.4611	23.1198	82.3448	1.43719	11.2547		3.21771	0
10035	Tue Mar 28 11:16:43 2017_x000D_	18.6301	12.0328	257.385	4.49221	1	17.4611	23.1198	82.3448	1.43719	11.1485		7.08821	0
10036	Tue Mar 28 11:16:43 2017_x000D_	18.5319	12.2477	-88.0934	-1.53752	1	17.4611	23.1198	82.3448	1.43719	10.9247		3.21452	32.8477
10037	Tue Mar 28 11:16:43 2017_x000D_	18.5352	12.3548	-82.53	-1.44042	1	18.0796	24.0233	52.8301	0.922059	11.6774		4.5758	0
10038	Tue Mar 28 11:16:44 2017_x000D_	18.6438	12.4619	-79.3664	-1.3852	1	18.0796	24.0233	52.8301	0.922059	11.5752		13.3699	0
10039	Tue Mar 28 11:16:44 2017_x000D_	18.7631	12.8913	-76.5428	-1.33592	1	18.0796	24.0233	52.8301	0.922059	11.153		12.898	0
10040	Tue Mar 28 11:16:44 2017_x000D_	18.7773	13.321	-76.5405	-1.33588	1	18.0796	24.0233	52.8301	0.922059	10.725		19.6868	55.9828
10041	Tue Mar 28 11:16:44 2017_x000D_	18.9039	13.9649	-79.3658	-1.38519	1	19.8027	24.7397	0	0	10.8122		12.889	0
10042	Tue Mar 28 11:16:44 2017_x000D_	18.9181	14.3943	-79.3641	-1.38516	1	19.8027	24.7397	0	0	10.3832		9.13472	0
10043	Tue Mar 28 11:16:44 2017_x000D_	19.1352	14.6078	-79.3686	-1.38524	1	19.8027	24.7397	0	0	10.1539		19.3186	0
10044	Tue Mar 28 11:16:44 2017_x000D_	19.1565	15.2514	-79.3661	-1.3852	1	19.8027	24.7397	0	0	9.51028		10.2354	0
10045	Tue Mar 28 11:16:44 2017_x000D_	19.2721	15.5724	-82.5378	-1.44056	1	19.8027	24.7397	0	0	9.18264		9.65634	29.2864
10046	Tue Mar 28 11:16:44 2017_x000D_	19.2828	15.8941	-82.2466	-1.43547	1	20.6592	25.2081	8.92614	0.155791	9.41515		19.2975	0
10047	Tue Mar 28 11:16:44 2017_x000D_	19.304	16.537	-82.245	-1.43545	1	20.6592	25.2081	8.92614	0.155791	8.77636		9.64125	0
10048	Tue Mar 28 11:16:44 2017_x000D_	19.3146	16.8582	-82.5346	-1.4405	1	20.6592	25.2081	8.92614	0.155791	8.45747		22.8074	0
10049	Tue Mar 28 11:16:44 2017_x000D_	19.4443	17.6073	-85.1656	-1.48642	1	20.6592	25.2081	8.92614	0.155791	7.69728		6.42353	19.7134
10050	Tue Mar 28 11:16:44 2017_x000D_	19.4514	17.8213	-85.1653	-1.48641	1	21.316	25.2284	9.66577	0.168699	7.63818		22.4732	0
10051	Tue Mar 28 11:16:44 2017_x000D_	19.4761	18.57	-85.3112	-1.48896	1	21.316	25.2284	9.66577	0.168699	6.90793		9.63525	0
10052	Tue Mar 28 11:16:44 2017_x000D_	19.4867	18.891	-85.164	-1.48639	1	21.316	25.2284	9.66577	0.168699	6.59613		22.4522	0
10053	Tue Mar 28 11:16:44 2017_x000D_	19.5114	19.639	-85.31	-1.48894	1	21.316	25.2284	9.66577	0.168699	5.8735		9.62625	395.24
10054	Tue Mar 28 11:16:44 2017_x000D_	19.522	19.9597	-85.1627	-1.48637	2	19.9182	12.1281	207.705	3.62513	7.84162		10.1852	0
10055	Tue Mar 28 11:16:44 2017_x000D_	19.6371	20.2791	-82.5315	-1.44045	2	19.9182	12.1281	207.705	3.62513	8.15585		9.62026	0
10056	Tue Mar 28 11:16:44 2017_x000D_	19.6477	20.5996	-82.2398	-1.43535	2	19.9182	12.1281	207.705	3.62513	8.47582		19.5621	0
10057	Tue Mar 28 11:16:44 2017_x000D_	19.7736	21.2394	-85.1661	-1.48643	2	19.9182	12.1281	207.705	3.62513	9.11245		12.8109	73.2985
10058	Tue Mar 28 11:16:44 2017_x000D_	19.7876	21.6662	-85.1655	-1.48642	2	20.0305	14.5688	186.183	3.24951	7.10156		19.2074	0
10059	Tue Mar 28 11:16:45 2017_x000D_	19.8087	22.3061	-85.1648	-1.48641	2	20.0305	14.5688	186.183	3.24951	7.74048		13.2479	0
10060	Tue Mar 28 11:16:45 2017_x000D_	19.9272	22.7315	-82.2395	-1.43535	2	20.0305	14.5688	186.183	3.24951	8.16335		19.1893	0
10061	Tue Mar 28 11:16:45 2017_x000D_	19.9482	23.3708	-82.2379	-1.43532	2	20.0305	14.5688	186.183	3.24951	8.80238		12.7899	0
10062	Tue Mar 28 11:16:45 2017_x000D_	19.9622	23.7969	-82.2368	-1.4353	2	20.0305	14.5688	186.183	3.24951	9.22835		9.58418	60.0461
10063	Tue Mar 28 11:16:45 2017_x000D_	19.9727	24.1162	-82.5274	-1.44038	2	20.1622	16.566	177.37	3.09569	7.55258		20.3034	0
10064	Tue Mar 28 11:16:45 2017_x000D_	20.2027	24.7527	-82.531	-1.44044	2	20.1622	16.566	177.37	3.09569	8.1868		9.58718	0
10065	Tue Mar 28 11:16:45 2017_x000D_	20.2132	25.0721	-82.2387	-1.43534	2	20.1622	16.566	177.37	3.09569	8.50625		19.1533	0
10066	Tue Mar 28 11:16:45 2017_x000D_	20.2341	25.7102	-82.237	-1.43531	2	20.1622	16.566	177.37	3.09569	9.14448		10.1303	67.5056
10067	Tue Mar 28 11:16:45 2017_x000D_	20.3488	26.0278	-79.7758	-1.39235	2	20.5032	18.7902	170.102	2.96885	7.23925		16.3298	0
10068	Tue Mar 28 11:16:45 2017_x000D_	20.4707	26.5583	-82.24	-1.43536	2	20.5032	18.7902	170.102	2.96885	7.76817		9.56019	0
10069	Tue Mar 28 11:16:45 2017_x000D_	20.4812	26.8768	-82.531	-1.44044	2	20.5032	18.7902	170.102	2.96885	8.08663		9.56909	0
10070	Tue Mar 28 11:16:45 2017_x000D_	20.4916	27.1956	-82.2384	-1.43533	2	20.5032	18.7902	170.102	2.96885	8.40541		7.16602	59.9889
10071	Tue Mar 28 11:16:45 2017_x000D_	20.603	27.4069	-85.1733	-1.48655	2	20.6347	20.7855	162.323	2.83307	6.62148		19.1172	0
10072	Tue Mar 28 11:16:45 2017_x000D_	20.6238	28.0438	-85.1726	-1.48654	2	20.6347	20.7855	162.323	2.83307	7.25831		6.36936	0
10073	Tue Mar 28 11:16:45 2017_x000D_	20.6307	28.256	-85.1723	-1.48654	2	20.6347	20.7855	162.323	2.83307	7.4705		15.9145	0
10074	Tue Mar 28 11:16:45 2017_x000D_	20.648	28.7862	-85.3191	-1.4891	2	20.6347	20.7855	162.323	2.83307	8.00071		4.51032	59.9619
10075	Tue Mar 28 11:16:45 2017_x000D_	20.7557	28.8911	-82.2392	-1.43535	2	20.7662	22.7799	137.275	2.3959	6.11121		12.7297	0
10076	Tue Mar 28 11:16:45 2017_x000D_	20.7695	29.3152	-82.2381	-1.43533	2	20.7662	22.7799	137.275	2.3959	6.5353		6.36337	0
10077	Tue Mar 28 11:16:45 2017_x000D_	20.7764	29.5272	-82.2376	-1.43532	2	20.7662	22.7799	137.275	2.3959	6.74731		12.7238	0
10078	Tue Mar 28 11:16:45 2017_x000D_	20.7903	29.9511	-82.2365	-1.4353	2	20.7662	22.7799	137.275	2.3959	7.17124		6.35409	0
10079	Tue Mar 28 11:16:45 2017_x000D_	20.7969	30.1628	-76.4864	-1.33494	2	20.7662	22.7799	137.275	2.3959	7.38296		7.13654	120.193
10080	Tue Mar 28 11:16:45 2017_x000D_	20.9079	30.3732	-73.701	-1.28633	1	24.1813	24.8748	0	0	6.39903		4.43115	0
10081	Tue Mar 28 11:16:46 2017_x000D_	20.8065	30.4806	-56.8689	-0.992549	1	24.1813	24.8748	0	0	6.54326		3.17904	0
10082	Tue Mar 28 11:16:46 2017_x000D_	20.8027	30.3747	-50.3742	-0.879195	1	24.1813	24.8748	0	0	6.45475		4.50432	0
10083	Tue Mar 28 11:16:46 2017_x000D_	20.6946	30.2705	-37.9384	-0.66215	1	24.1813	24.8748	0	0	6.42422		3.1327	28.1804
10084	Tue Mar 28 11:16:46 2017_x000D_	20.5902	30.2727	-17.8592	-0.311701	1	24.8673	24.2331	340.522	5.94323	7.4007		3.12937	0
10085	Tue Mar 28 11:16:46 2017_x000D_	20.4859	30.2743	-11.2829	-0.196923	1	24.8673	24.2331	340.522	5.94323	7.46276		4.52938	0
10086	Tue Mar 28 11:16:46 2017_x000D_	20.594	30.3797	9.45329	0.164991	1	24.8673	24.2331	340.522	5.94323	7.48611		3.13821	0
10087	Tue Mar 28 11:16:46 2017_x000D_	20.6986	30.3785	15.8125	0.275981	1	24.8673	24.2331	340.522	5.94323	7.4259		3.13524	18.7884
10088	Tue Mar 28 11:16:46 2017_x000D_	20.8031	30.3772	22.486	0.392454	1	25.3247	23.8053	315	5.49779	7.97714		11.2367	0
10089	Tue Mar 28 11:16:46 2017_x000D_	21.1091	30.1612	34.4427	0.601138	1	25.3247	23.8053	315	5.49779	7.62684		6.2616	0
10090	Tue Mar 28 11:16:46 2017_x000D_	21.3178	30.1583	42.6421	0.744245	1	25.3247	23.8053	315	5.49779	7.51105		7.04253	0
10091	Tue Mar 28 11:16:46 2017_x000D_	21.4154	29.9448	53.2614	0.929587	1	25.3247	23.8053	315	5.49779	7.27847		8.82695	0
10092	Tue Mar 28 11:16:46 2017_x000D_	21.6168	29.7303	53.2614	0.929587	1	25.3247	23.8053	315	5.49779	6.98957		22.6037	18.7905
10093	Tue Mar 28 11:16:46 2017_x000D_	22.0128	29.0893	53.2614	0.929586	1	25.7821	23.3774	334.147	5.83197	6.8435		13.233	0
10094	Tue Mar 28 11:16:46 2017_x000D_	22.3147	28.7677	48.9722	0.854725	1	25.7821	23.3774	334.147	5.83197	6.40923		24.3257	0
10095	Tue Mar 28 11:16:46 2017_x000D_	22.9219	28.2303	42.6396	0.744202	1	25.7821	23.3774	334.147	5.83197	5.63306		11.2977	0
10096	Tue Mar 28 11:16:46 2017_x000D_	23.1198	27.9099	40.3323	0.703932	1	25.7821	23.3774	334.147	5.83197	5.25656		11.2101	18.7884
10097	Tue Mar 28 11:16:46 2017_x000D_	23.425	27.6943	38.4994	0.671941	1	26.2395	22.9496	340.522	5.94323	5.51666		13.2289	0
10098	Tue Mar 28 11:16:46 2017_x000D_	23.7267	27.3727	34.4325	0.60096	1	26.2395	22.9496	340.522	5.94323	5.08704		22.4178	0
10099	Tue Mar 28 11:16:46 2017_x000D_	24.337	26.9415	29.287	0.511155	1	26.2395	22.9496	340.522	5.94323	4.42208		9.81323	0
10100	Tue Mar 28 11:16:46 2017_x000D_	24.6452	26.8319	25.2411	0.44054	1	26.2395	22.9496	340.522	5.94323	4.19691		20.8254	9.39626
10101	Tue Mar 28 11:16:46 2017_x000D_	25.2586	26.5069	22.4498	0.391824	1	26.4682	22.7356	315	5.49779	3.96053		9.81788	0
10102	Tue Mar 28 11:16:47 2017_x000D_	25.567	26.3974	26.5156	0.462785	1	26.4682	22.7356	315	5.49779	3.77107		22.583	0
10103	Tue Mar 28 11:16:47 2017_x000D_	26.2869	26.1774	25.243	0.440574	1	26.4682	22.7356	315	5.49779	3.44657		8.81217	0
10104	Tue Mar 28 11:16:47 2017_x000D_	26.4879	25.9632	25.2411	0.44054	1	26.4682	22.7356	315	5.49779	3.22766		11.1993	0
10105	Tue Mar 28 11:16:47 2017_x000D_	26.7928	25.7478	26.515	0.462775	1	26.4682	22.7356	315	5.49779	3.02964		18.0864	14.6328
10106	Tue Mar 28 11:16:47 2017_x000D_	27.3016	25.4244	27.918	0.487261	2	26.0404	22.5013	352.638	6.15469	3.18357		9.33652	0
10107	Tue Mar 28 11:16:47 2017_x000D_	27.6128	25.4211	29.2913	0.51123	2	26.0404	22.5013	352.638	6.15469	3.31627		8.80793	0
10108	Tue Mar 28 11:16:47 2017_x000D_	27.8137	25.207	29.2899	0.511206	2	26.0404	22.5013	352.638	6.15469	3.23503		18.0864	0
10109	Tue Mar 28 11:16:47 2017_x000D_	28.3225	24.8836	33.5147	0.584941	2	26.0404	22.5013	352.638	6.15469	3.29899		6.21332	38.628
10110	Tue Mar 28 11:16:47 2017_x000D_	28.5296	24.8815	33.5162	0.584967	2	27.1643	21.873	334.645	5.84066	3.3038		22.3613	0
10111	Tue Mar 28 11:16:47 2017_x000D_	29.1383	24.4513	33.5159	0.584962	2	27.1643	21.873	334.645	5.84066	3.2472		8.80369	0
10112	Tue Mar 28 11:16:47 2017_x000D_	29.3391	24.2373	33.515	0.584947	2	27.1643	21.873	334.645	5.84066	3.21242		18.0606	0
10113	Tue Mar 28 11:16:47 2017_x000D_	29.8472	23.9144	34.4401	0.601093	2	27.1643	21.873	334.645	5.84066	3.37124		6.91944	79.9657
10114	Tue Mar 28 11:16:47 2017_x000D_	30.051	23.8064	31.9317	0.557314	1	29.2132	20.168	332.434	5.80207	3.73361		11.1777	0
10115	Tue Mar 28 11:16:47 2017_x000D_	30.3553	23.5914	33.5153	0.584952	1	29.2132	20.168	332.434	5.80207	3.60889		19.8636	0
10116	Tue Mar 28 11:16:47 2017_x000D_	30.8599	23.1627	31.9301	0.557285	1	29.2132	20.168	332.434	5.80207	3.41758		12.7429	0
10117	Tue Mar 28 11:16:47 2017_x000D_	31.2702	23.0528	29.2871	0.511156	1	29.2132	20.168	332.434	5.80207	3.54307		15.5025	85.1623
10118	Tue Mar 28 11:16:47 2017_x000D_	31.6746	22.7311	31.9309	0.5573	1	27.3634	22.3213	283.406	4.94637	4.33063		13.8214	0
10119	Tue Mar 28 11:16:47 2017_x000D_	32.0817	22.5154	31.9314	0.557308	1	27.3634	22.3213	283.406	4.94637	4.72229		20.7274	0
10120	Tue Mar 28 11:16:47 2017_x000D_	32.6922	22.1919	29.2862	0.51114	1	27.3634	22.3213	283.406	4.94637	5.33037		8.79302	0
10121	Tue Mar 28 11:16:47 2017_x000D_	32.8928	21.9782	29.2848	0.511117	1	27.3634	22.3213	283.406	4.94637	5.54003		13.8106	0
10122	Tue Mar 28 11:16:47 2017_x000D_	33.2996	21.7627	29.2849	0.511119	1	27.3634	22.3213	283.406	4.94637	5.96242		6.90867	0
10123	Tue Mar 28 11:16:47 2017_x000D_	33.5031	21.6549	31.9317	0.557313	1	27.3634	22.3213	271.596	4.74025	6.17576		23.4909	0
10124	Tue Mar 28 11:16:48 2017_x000D_	34.216	21.331	27.9118	0.487153	1	27.3634	22.3213	271.596	4.74025	6.92379		11.1536	0
10125	Tue Mar 28 11:16:48 2017_x000D_	34.5196	21.1164	29.2855	0.511128	1	27.3634	22.3213	271.596	4.74025	7.25693		22.2905	0
10126	Tue Mar 28 11:16:48 2017_x000D_	35.1264	20.6876	29.2843	0.511108	1	27.3634	22.3213	271.596	4.74025	7.93304		6.89791	0
10127	Tue Mar 28 11:16:48 2017_x000D_	35.3296	20.58	31.9325	0.557326	1	27.3634	22.3213	271.596	4.74025	8.15429		22.2815	0
10128	Tue Mar 28 11:16:48 2017_x000D_	35.9361	20.1513	31.9318	0.557316	1	27.3634	22.3213	271.596	4.74025	8.84308		9.74182	0
10129	Tue Mar 28 11:16:48 2017_x000D_	36.2422	20.0429	30.7907	0.5374	1	27.3634	22.3213	271.596	4.74025	9.16647		17.9882	0
10130	Tue Mar 28 11:16:48 2017_x000D_	36.7482	19.7212	31.9328	0.557332	1	27.3634	22.3213	271.596	4.74025	9.73833		9.72668	666.348
10131	Tue Mar 28 11:16:48 2017_x000D_	37.0538	19.6129	27.9087	0.487099	1	47.2564	32.2018	271.596	4.74025	16.2041		11.1345	0
10132	Tue Mar 28 11:16:48 2017_x000D_	37.3569	19.3987	29.2838	0.511099	1	47.2564	32.2018	271.596	4.74025	16.1839		13.7757	0
10133	Tue Mar 28 11:16:48 2017_x000D_	37.7627	19.1838	29.284	0.511102	1	47.2564	32.2018	271.596	4.74025	16.1121		11.1212	0
10134	Tue Mar 28 11:16:48 2017_x000D_	38.0654	18.9698	27.9072	0.487072	1	47.2564	32.2018	271.596	4.74025	16.1109		13.769	0
10135	Tue Mar 28 11:16:48 2017_x000D_	38.471	18.755	27.9072	0.487072	1	47.2564	32.2018	271.596	4.74025	16.0624		8.77196	0
10136	Tue Mar 28 11:16:48 2017_x000D_	38.671	18.5417	27.9056	0.487045	1	47.2564	32.2018	271.596	4.74025	16.134		9.24624	0
10137	Tue Mar 28 11:16:48 2017_x000D_	38.9792	18.5395	29.2844	0.51111	1	47.2564	32.2018	271.596	4.74025	15.9741		13.7623	0
10138	Tue Mar 28 11:16:48 2017_x000D_	39.3846	18.3248	29.2847	0.511114	1	47.2564	32.2018	271.596	4.74025	15.9542		4.37873	0
10139	Tue Mar 28 11:16:48 2017_x000D_	39.4843	18.2182	25.2149	0.440084	1	47.2564	32.2018	271.596	4.74025	15.9983		4.38899	668.768
10140	Tue Mar 28 11:16:48 2017_x000D_	39.5845	18.1116	29.2833	0.51109	1	27.8505	21.2311	271.596	4.74025	12.1416		9.7067	0
10141	Tue Mar 28 11:16:48 2017_x000D_	39.8895	18.0036	25.2146	0.440077	1	27.8505	21.2311	271.596	4.74025	12.4641		4.38899	0
10142	Tue Mar 28 11:16:48 2017_x000D_	39.9897	17.897	29.2834	0.511092	1	27.8505	21.2311	271.596	4.74025	12.5887		13.7383	0
10143	Tue Mar 28 11:16:48 2017_x000D_	40.3943	17.6825	21.3405	0.372463	1	27.8505	21.2311	271.596	4.74025	13.0361		6.14716	21.0317
10144	Tue Mar 28 11:16:48 2017_x000D_	40.5992	17.681	15.6566	0.273259	1	28.0991	20.5756	271.596	4.74025	12.8309		4.49296	0
10145	Tue Mar 28 11:16:49 2017_x000D_	40.4932	17.5752	-5.50059	-0.0960034	1	28.0991	20.5756	271.596	4.74025	12.7521		3.07502	0
10146	Tue Mar 28 11:16:49 2017_x000D_	40.3907	17.5756	-11.8319	-0.206505	1	28.0991	20.5756	271.596	4.74025	12.6524		0.027	0
10147	Tue Mar 28 11:16:49 2017_x000D_	40.3907	17.5747	-30.6062	-0.53418	1	28.0991	20.5756	271.596	4.74025	12.6526		0.0108167	21.0363
10148	Tue Mar 28 11:16:49 2017_x000D_	40.391	17.5745	-38.7493	-0.676303	1	28.3476	19.9199	283.013	4.93951	12.2697		6.16219	0
10149	Tue Mar 28 11:16:49 2017_x000D_	40.5964	17.5729	-47.0792	-0.821687	1	28.3476	19.9199	283.013	4.93951	12.4716		3.16945	0
10150	Tue Mar 28 11:16:49 2017_x000D_	40.5996	17.6785	-61.6504	-1.076	1	28.3476	19.9199	283.013	4.93951	12.4553		4.47387	0
10151	Tue Mar 28 11:16:49 2017_x000D_	40.7052	17.7838	-70.7882	-1.23549	1	28.3476	19.9199	283.013	4.93951	12.5409		4.46114	0
10152	Tue Mar 28 11:16:49 2017_x000D_	40.8105	17.8888	-74.3489	-1.29763	1	28.3476	19.9199	283.013	4.93951	12.6273		15.878	9.39845
10153	Tue Mar 28 11:16:49 2017_x000D_	40.8238	18.4179	-80.3372	-1.40215	1	28.5764	19.7059	280.504	4.89572	12.3149		13.1184	0
10154	Tue Mar 28 11:16:49 2017_x000D_	40.9369	18.8403	-83.0612	-1.44969	1	28.5764	19.7059	280.504	4.89572	12.3908		22.4722	0
10155	Tue Mar 28 11:16:49 2017_x000D_	41.0575	19.5796	-79.9115	-1.39472	1	28.5764	19.7059	280.504	4.89572	12.4817		12.6818	0
10156	Tue Mar 28 11:16:49 2017_x000D_	41.0679	20.0022	-79.9098	-1.39469	1	28.5764	19.7059	280.504	4.89572	12.495		10.0333	0
10157	Tue Mar 28 11:16:49 2017_x000D_	41.178	20.318	-77.6546	-1.35533	1	28.5764	19.7059	283.013	4.93951	12.6165		22.4421	0
10158	Tue Mar 28 11:16:49 2017_x000D_	41.2985	21.0563	-74.3378	-1.29744	1	28.5764	19.7059	283.013	4.93951	12.7936		9.49481	0
10159	Tue Mar 28 11:16:49 2017_x000D_	41.3062	21.3727	-75.0187	-1.30932	1	28.5764	19.7059	283.013	4.93951	12.8385		18.4394	0
10160	Tue Mar 28 11:16:49 2017_x000D_	41.626	21.8976	-71.6525	-1.25057	1	28.5764	19.7059	283.013	4.93951	13.2324		9.49781	0
10161	Tue Mar 28 11:16:49 2017_x000D_	41.6337	22.2141	-70.7707	-1.23518	1	28.5764	19.7059	283.013	4.93951	13.296		7.0694	53.6612
10162	Tue Mar 28 11:16:49 2017_x000D_	41.741	22.4239	-68.0487	-1.18767	1	29.5214	18.1872	315	5.49779	12.9332		17.0403	0
10163	Tue Mar 28 11:16:49 2017_x000D_	41.9583	22.9487	-69.0413	-1.205	1	29.5214	18.1872	315	5.49779	13.3172		10.0123	0
10164	Tue Mar 28 11:16:49 2017_x000D_	42.068	23.2639	-65.4219	-1.14183	1	29.5214	18.1872	315	5.49779	13.5348		10.004	0
10165	Tue Mar 28 11:16:49 2017_x000D_	42.178	23.5787	-69.0407	-1.20499	1	29.5214	18.1872	315	5.49779	13.7571		21.1787	47.9968
10166	Tue Mar 28 11:16:50 2017_x000D_	42.4995	24.2072	-66.5161	-1.16092	1	30.4566	16.8891	315	5.49779	14.0921		10.0058	0
10167	Tue Mar 28 11:16:50 2017_x000D_	42.6094	24.5221	-68.0493	-1.18768	1	30.4566	16.8891	315	5.49779	14.3511		19.9783	0
10168	Tue Mar 28 11:16:50 2017_x000D_	42.8287	25.1509	-68.0484	-1.18767	1	30.4566	16.8891	315	5.49779	14.877		11.3344	0
10169	Tue Mar 28 11:16:50 2017_x000D_	43.0403	25.4639	-69.0448	-1.20506	1	30.4566	16.8891	315	5.49779	15.2275		22.9836	24.0038
10170	Tue Mar 28 11:16:50 2017_x000D_	43.2618	26.1973	-68.0487	-1.18767	1	30.9243	16.2399	315	5.49779	15.8545		6.30179	0
10171	Tue Mar 28 11:16:50 2017_x000D_	43.2668	26.4073	-68.0464	-1.18763	1	30.9243	16.2399	315	5.49779	15.991		19.9404	0
10172	Tue Mar 28 11:16:50 2017_x000D_	43.4857	27.0349	-68.0454	-1.18762	1	30.9243	16.2399	315	5.49779	16.5626		11.3061	0
10173	Tue Mar 28 11:16:50 2017_x000D_	43.6968	27.3471	-69.0429	-1.20503	1	30.9243	16.2399	315	5.49779	16.9265		7.03592	0
10174	Tue Mar 28 11:16:50 2017_x000D_	43.8038	27.5558	-71.6611	-1.25072	1	30.9243	16.2399	315	5.49779	17.1444		12.9821	21.0507
10175	Tue Mar 28 11:16:50 2017_x000D_	43.9154	27.9739	-69.0423	-1.20501	1	31.1731	15.5838	284.692	4.96881	17.773		16.945	0
10176	Tue Mar 28 11:16:50 2017_x000D_	44.1314	28.4958	-68.0471	-1.18765	1	31.1731	15.5838	284.692	4.96881	18.2931		22.8933	0
10177	Tue Mar 28 11:16:50 2017_x000D_	44.3521	29.2263	-69.041	-1.20499	1	31.1731	15.5838	284.692	4.96881	18.9685		11.287	0
10178	Tue Mar 28 11:16:50 2017_x000D_	44.5628	29.538	-68.0474	-1.18765	1	31.1731	15.5838	284.692	4.96881	19.3392		9.93373	9.40269
10179	Tue Mar 28 11:16:50 2017_x000D_	44.672	29.8506	-71.6641	-1.25077	1	31.402	15.3697	297.566	5.19351	19.6415		19.8597	0
10180	Tue Mar 28 11:16:50 2017_x000D_	44.8899	30.4757	-71.6643	-1.25078	1	31.402	15.3697	297.566	5.19351	20.2513		9.92596	0
10181	Tue Mar 28 11:16:50 2017_x000D_	44.9986	30.7882	-68.0454	-1.18762	1	31.402	15.3697	297.566	5.19351	20.5572		9.91759	0
10182	Tue Mar 28 11:16:50 2017_x000D_	45.1076	31.1003	-71.6647	-1.25078	1	31.402	15.3697	297.566	5.19351	20.8637		29.7449	38.6455
10183	Tue Mar 28 11:16:50 2017_x000D_	45.4338	32.0366	-68.0434	-1.18758	1	32.5264	14.7411	314.104	5.48214	21.5809		0	0
10184	Tue Mar 28 11:16:50 2017_x000D_	45.4338	32.0366	-68.0434	-1.18758	1	32.5264	14.7411	314.104	5.48214	21.5809		19.8094	0
10185	Tue Mar 28 11:16:50 2017_x000D_	45.6512	32.6601	-68.0424	-1.18756	1	32.5264	14.7411	314.104	5.48214	22.2115		9.89763	0
10186	Tue Mar 28 11:16:50 2017_x000D_	45.7599	32.9716	-71.6656	-1.2508	1	32.5264	14.7411	314.104	5.48214	22.5272		19.7905	0
10187	Tue Mar 28 11:16:50 2017_x000D_	45.9771	33.5945	-71.6659	-1.25081	1	32.5264	14.7411	314.104	5.48214	23.1597		9.89184	48.0405
10188	Tue Mar 28 11:16:51 2017_x000D_	46.0855	33.9059	-68.0405	-1.18753	1	34.0786	14.3474	0	0	22.95		13.9497	0
10189	Tue Mar 28 11:16:51 2017_x000D_	46.2976	34.3197	-68.0418	-1.18755	1	34.0786	14.3474	0	0	23.4136		9.37442	0
10190	Tue Mar 28 11:16:51 2017_x000D_	46.3047	34.6321	-69.0376	-1.20493	1	34.0786	14.3474	0	0	23.6843		6.97692	0
10191	Tue Mar 28 11:16:51 2017_x000D_	46.4109	34.839	-71.6665	-1.25082	1	34.0786	14.3474	0	0	23.9163		6.96344	0
10192	Tue Mar 28 11:16:51 2017_x000D_	46.5167	35.0456	-69.0392	-1.20496	1	34.0786	14.3474	0	0	24.1479		9.88532	0
10193	Tue Mar 28 11:16:51 2017_x000D_	46.6253	35.3567	-70.7824	-1.23539	1	34.0786	14.3474	0	0	24.4706		9.85771	0
10194	Tue Mar 28 11:16:51 2017_x000D_	46.7334	35.667	-69.0385	-1.20495	1	34.0786	14.3474	0	0	24.7925		6.96618	0
10195	Tue Mar 28 11:16:51 2017_x000D_	46.8394	35.8736	-71.669	-1.25086	1	34.0786	14.3474	0	0	25.0243		6.24459	0
10196	Tue Mar 28 11:16:51 2017_x000D_	46.8441	36.0817	-71.6672	-1.25083	1	34.0786	14.3474	0	0	25.2059		11.188	0
10197	Tue Mar 28 11:16:51 2017_x000D_	47.0532	36.3905	-65.392	-1.14131	1	34.0786	14.3474	0	0	25.5781		9.85956	0
10198	Tue Mar 28 11:16:51 2017_x000D_	47.1612	36.7009	-61.5416	-1.0741	1	34.0786	14.3474	0	0	25.9005		3.12064	0
10199	Tue Mar 28 11:16:51 2017_x000D_	47.1633	36.8049	-55.0481	-0.960771	1	34.0786	14.3474	0	0	25.9913		11.1755	53.0547
10200	Tue Mar 28 11:16:51 2017_x000D_	47.3718	37.1136	-40.5992	-0.708589	1	35.8393	14.1816	0	0	25.6686		4.36144	0
10201	Tue Mar 28 11:16:51 2017_x000D_	47.4748	37.2162	-28.6912	-0.500755	1	35.8393	14.1816	0	0	25.8065		6.06971	0
10202	Tue Mar 28 11:16:51 2017_x000D_	47.6771	37.2131	-23.5402	-0.410854	1	35.8393	14.1816	0	0	25.8956		8.72718	0
10203	Tue Mar 28 11:16:51 2017_x000D_	47.8836	37.418	-10.6348	-0.185612	1	35.8393	14.1816	0	0	26.1724		6.06676	0
10204	Tue Mar 28 11:16:51 2017_x000D_	48.0858	37.4148	-4.89372	-0.0854116	1	35.8393	14.1816	0	0	26.2633		6.06967	6.56726
10205	Tue Mar 28 11:16:51 2017_x000D_	48.2881	37.4118	6.85095	0.119572	1	36.0581	14.1885	0	0	26.2468		18.1795	0
10206	Tue Mar 28 11:16:51 2017_x000D_	48.894	37.4017	12.6144	0.220163	1	36.0581	14.1885	0	0	26.5257		13.5927	0
10207	Tue Mar 28 11:16:51 2017_x000D_	49.2931	37.1872	12.6114	0.22011	1	36.0581	14.1885	0	0	26.535		12.1037	0
10208	Tue Mar 28 11:16:51 2017_x000D_	49.6965	37.1804	12.6134	0.220145	1	36.0581	14.1885	0	0	26.7326		12.48	0
10209	Tue Mar 28 11:16:52 2017_x000D_	50.0975	37.0697	9.75195	0.170204	1	36.0581	14.1885	0	0	26.845		24.3698	0
10210	Tue Mar 28 11:16:52 2017_x000D_	50.9013	36.9523	6.84699	0.119503	1	36.0581	14.1885	0	0	27.1756		12.4647	0
10211	Tue Mar 28 11:16:52 2017_x000D_	51.3018	36.8417	3.90973	0.0682376	1	36.0581	14.1885	0	0	27.3045		24.3457	0
10212	Tue Mar 28 11:16:52 2017_x000D_	52.1048	36.7244	0.956716	0.0166979	1	36.0581	14.1885	0	0	27.6652		9.57252	0
10213	Tue Mar 28 11:16:52 2017_x000D_	52.4083	36.8229	-1.85039	-0.0322954	1	36.0581	14.1885	0	0	27.9221		21.123	6.56726
10214	Tue Mar 28 11:16:52 2017_x000D_	53.1123	36.8111	-1.99172	-0.0347621	1	36.2769	14.1954	0	0	28.194		12.4572	0
10215	Tue Mar 28 11:16:52 2017_x000D_	53.5161	36.9079	-4.92469	-0.085952	1	36.2769	14.1954	0	0	28.514		9.0343	0
10216	Tue Mar 28 11:16:52 2017_x000D_	53.8172	36.9028	-4.64719	-0.0811088	1	36.2769	14.1954	0	0	28.693		21.09	0
10217	Tue Mar 28 11:16:52 2017_x000D_	54.5201	36.891	-4.92797	-0.0860092	1	36.2769	14.1954	0	0	29.1188		9.55347	0
10218	Tue Mar 28 11:16:52 2017_x000D_	54.8229	36.9896	-1.84762	-0.032247	1	36.2769	14.1954	0	0	29.3859		9.0343	0
10219	Tue Mar 28 11:16:52 2017_x000D_	55.124	36.9845	-1.98853	-0.0347063	1	36.2769	14.1954	0	0	29.5729		18.0475	0
10220	Tue Mar 28 11:16:52 2017_x000D_	55.7255	36.9744	-1.98947	-0.0347228	1	36.2769	14.1954	0	0	29.9521		6.01577	0
10221	Tue Mar 28 11:16:52 2017_x000D_	55.926	36.9712	3.9225	0.0684605	1	36.2769	14.1954	0	0	30.0803		18.0325	6.56726
10222	Tue Mar 28 11:16:52 2017_x000D_	56.527	36.9611	3.92338	0.0684759	1	36.0581	14.1885	0	0	30.6197		9.0163	0
10223	Tue Mar 28 11:16:52 2017_x000D_	56.8275	36.956	4.07915	0.0711947	1	36.0581	14.1885	0	0	30.8176		21.009	0
10224	Tue Mar 28 11:16:52 2017_x000D_	57.5277	36.9442	3.92484	0.0685014	1	36.0581	14.1885	0	0	31.2852		6.00387	0
10225	Tue Mar 28 11:16:52 2017_x000D_	57.7278	36.9408	3.92515	0.0685069	1	36.0581	14.1885	0	0	31.4204		12.3905	0
10226	Tue Mar 28 11:16:52 2017_x000D_	58.1259	36.8308	6.86735	0.119858	1	36.0581	14.1885	0	0	31.6174		17.9905	33.4053
10227	Tue Mar 28 11:16:52 2017_x000D_	58.7255	36.8208	6.86908	0.119888	1	37.1419	14.444	8.63681	0.150741	31.0898		9.50003	0
10228	Tue Mar 28 11:16:52 2017_x000D_	59.023	36.7123	3.78036	0.0659798	1	37.1419	14.444	8.63681	0.150741	31.2195		20.9759	0
10229	Tue Mar 28 11:16:52 2017_x000D_	59.7221	36.7006	3.92217	0.0684548	1	37.1419	14.444	8.63681	0.150741	31.7052		5.98882	0
10230	Tue Mar 28 11:16:53 2017_x000D_	59.9217	36.6973	3.92248	0.0684602	1	37.1419	14.444	8.63681	0.150741	31.8454		11.9717	41.3915
10231	Tue Mar 28 11:16:53 2017_x000D_	60.3207	36.6906	3.92311	0.0684711	1	38.4342	14.9273	10.9264	0.190702	30.8652		18.2126	0
10232	Tue Mar 28 11:16:53 2017_x000D_	60.9171	36.5772	0.956686	0.0166973	1	38.4342	14.9273	10.9264	0.190702	31.2122		8.96525	0
10233	Tue Mar 28 11:16:53 2017_x000D_	61.2159	36.5722	0.956741	0.0166983	1	38.4342	14.9273	10.9264	0.190702	31.4246		8.97425	0
10234	Tue Mar 28 11:16:53 2017_x000D_	61.515	36.5672	0.956682	0.0166972	1	38.4342	14.9273	10.9264	0.190702	31.6387		17.9275	23.5885
10235	Tue Mar 28 11:16:53 2017_x000D_	62.1125	36.5573	0.956733	0.0166981	1	39.07	15.3899	10.0032	0.174588	31.2892		8.95326	0
10236	Tue Mar 28 11:16:53 2017_x000D_	62.4109	36.5523	0.956737	0.0166982	1	39.07	15.3899	10.0032	0.174588	31.5063		14.9331	0
10237	Tue Mar 28 11:16:53 2017_x000D_	62.9086	36.544	0.956707	0.0166977	1	39.07	15.3899	10.0032	0.174588	31.8712		8.94726	0
10238	Tue Mar 28 11:16:53 2017_x000D_	63.2068	36.539	0.956699	0.0166975	1	39.07	15.3899	10.0032	0.174588	32.0916		14.9211	19.6927
10239	Tue Mar 28 11:16:53 2017_x000D_	63.7041	36.5307	0.956682	0.0166972	1	39.7261	15.4105	8.63681	0.150741	31.9532		5.96182	0
10240	Tue Mar 28 11:16:53 2017_x000D_	63.9028	36.5274	0.956717	0.0166979	1	39.7261	15.4105	8.63681	0.150741	32.1004		14.8971	0
10241	Tue Mar 28 11:16:53 2017_x000D_	64.3993	36.5191	0.95669	0.0166974	1	39.7261	15.4105	8.63681	0.150741	32.4706		0	0
10242	Tue Mar 28 11:16:53 2017_x000D_	64.3993	36.5191	0.95669	0.0166974	1	39.7261	15.4105	8.63681	0.150741	32.4706		11.9177	0
10243	Tue Mar 28 11:16:53 2017_x000D_	64.7965	36.5124	0.956722	0.0166979	1	39.7261	15.4105	8.63681	0.150741	32.7691		5.95582	43.8602
10244	Tue Mar 28 11:16:53 2017_x000D_	64.995	36.5091	0.956764	0.0166987	1	41.0075	16.1144	21.2552	0.370973	31.4856		11.9116	0
10245	Tue Mar 28 11:16:53 2017_x000D_	65.392	36.5025	0.956691	0.0166974	1	41.0075	16.1144	21.2552	0.370973	31.7849		8.92936	0
10246	Tue Mar 28 11:16:53 2017_x000D_	65.6896	36.4973	-4.97154	-0.0867697	1	41.0075	16.1144	21.2552	0.370973	32.0104		12.2868	0
10247	Tue Mar 28 11:16:53 2017_x000D_	66.0877	36.5935	-7.89572	-0.137806	1	41.0075	16.1144	21.2552	0.370973	32.3792		5.94398	90.7925
10248	Tue Mar 28 11:16:53 2017_x000D_	66.2858	36.5899	-13.6007	-0.237377	1	43.5588	17.7423	31.4755	0.549351	29.5254		6.68813	0
10249	Tue Mar 28 11:16:53 2017_x000D_	66.4856	36.6888	-29.0482	-0.506987	1	43.5588	17.7423	31.4755	0.549351	29.7424		2.9766	0
10250	Tue Mar 28 11:16:53 2017_x000D_	66.5848	36.6868	-35.3223	-0.616491	1	43.5588	17.7423	31.4755	0.549351	29.8176		2.98854	0
10251	Tue Mar 28 11:16:53 2017_x000D_	66.6844	36.6849	-45.1821	-0.788576	1	43.5588	17.7423	31.4755	0.549351	29.8934		4.28295	58.4238
10252	Tue Mar 28 11:16:54 2017_x000D_	66.7854	36.7858	-57.1972	-0.99828	1	45.2657	18.6799	19.478	0.339955	28.1233		4.29144	0
10253	Tue Mar 28 11:16:54 2017_x000D_	66.8864	36.8871	-65.9689	-1.15138	1	45.2657	18.6799	19.478	0.339955	28.2658		11.0047	0
10254	Tue Mar 28 11:16:54 2017_x000D_	67.0896	37.1925	-77.6944	-1.35602	1	45.2657	18.6799	19.478	0.339955	28.6182		9.25907	0
10255	Tue Mar 28 11:16:54 2017_x000D_	67.0943	37.5011	-83.6563	-1.46008	1	45.2657	18.6799	19.478	0.339955	28.8223		4.29146	0
10256	Tue Mar 28 11:16:54 2017_x000D_	67.1951	37.6026	267.94	4.67643	1	45.2657	18.6799	19.478	0.339955	28.9649		13.7181	38.074
10257	Tue Mar 28 11:16:54 2017_x000D_	67.0033	38.0177	256.632	4.47908	1	46.3269	19.376	19.8362	0.346207	27.8393		6.83968	0
10258	Tue Mar 28 11:16:54 2017_x000D_	67.1053	38.2216	253.94	4.43209	1	46.3269	19.376	19.8362	0.346207	28.0517		17.836	0
10259	Tue Mar 28 11:16:54 2017_x000D_	66.816	38.741	245.16	4.27886	1	46.3269	19.376	19.8362	0.346207	28.1923		12.6937	0
10260	Tue Mar 28 11:16:54 2017_x000D_	66.7231	39.1538	242.729	4.23642	1	46.3269	19.376	19.8362	0.346207	28.4107		8.57323	29.1972
10261	Tue Mar 28 11:16:54 2017_x000D_	66.5282	39.3628	242.73	4.23643	1	47.1799	19.8446	20.4921	0.357655	27.483		24.6611	0
10262	Tue Mar 28 11:16:54 2017_x000D_	66.143	40.089	241.349	4.21234	1	47.1799	19.8446	20.4921	0.357655	27.7387		9.70928	0
10263	Tue Mar 28 11:16:54 2017_x000D_	66.0487	40.3986	245.16	4.27886	1	47.1799	19.8446	20.4921	0.357655	27.9016		20.5458	0
10264	Tue Mar 28 11:16:54 2017_x000D_	65.761	41.0201	242.729	4.23642	1	47.1799	19.8446	20.4921	0.357655	28.172		10.993	0
10265	Tue Mar 28 11:16:54 2017_x000D_	65.5677	41.3314	248.795	4.34229	1	47.1799	19.8446	20.4921	0.357655	28.2806		19.4206	14.5945
10266	Tue Mar 28 11:16:54 2017_x000D_	65.3792	41.9507	248.795	4.34228	1	47.6063	20.0788	14.6918	0.256421	28.1825		8.57323	0
10267	Tue Mar 28 11:16:54 2017_x000D_	65.1843	42.1597	248.796	4.3423	1	47.6063	20.0788	14.6918	0.256421	28.2233		9.70928	0
10268	Tue Mar 28 11:16:54 2017_x000D_	65.09	42.4693	250.334	4.36916	1	47.6063	20.0788	14.6918	0.256421	28.408		9.70841	0
10269	Tue Mar 28 11:16:54 2017_x000D_	64.9958	42.7789	248.795	4.34229	1	47.6063	20.0788	14.6918	0.256421	28.5953		20.523	33.329
10270	Tue Mar 28 11:16:54 2017_x000D_	64.7084	43.3997	251.331	4.38656	1	48.6877	20.3334	45	0.785398	28.0841		12.2985	0
10271	Tue Mar 28 11:16:54 2017_x000D_	64.7148	43.8096	251.33	4.38653	1	48.6877	20.3334	45	0.785398	28.4253		17.8081	0
10272	Tue Mar 28 11:16:54 2017_x000D_	64.4258	44.3281	247.696	4.32311	1	48.6877	20.3334	45	0.785398	28.6955		9.69319	0
10273	Tue Mar 28 11:16:55 2017_x000D_	64.3317	44.6372	251.331	4.38655	1	48.6877	20.3334	45	0.785398	28.9035		19.3959	6.55218
10274	Tue Mar 28 11:16:55 2017_x000D_	64.1434	45.2557	251.331	4.38655	1	48.906	20.3402	45	0.785398	29.2055		10.9965	0
10275	Tue Mar 28 11:16:55 2017_x000D_	63.9502	45.5672	250.335	4.36917	1	48.906	20.3402	45	0.785398	29.3723		9.69319	0
10276	Tue Mar 28 11:16:55 2017_x000D_	63.8561	45.8763	248.795	4.34228	1	48.906	20.3402	45	0.785398	29.5905		23.3126	0
10277	Tue Mar 28 11:16:55 2017_x000D_	63.5705	46.599	250.335	4.36917	1	48.906	20.3402	45	0.785398	30.0761		9.20222	0
10278	Tue Mar 28 11:16:55 2017_x000D_	63.5755	46.9057	251.331	4.38655	1	48.906	20.3402	45	0.785398	30.3467		20.4974	64.6881
10279	Tue Mar 28 11:16:55 2017_x000D_	63.2884	47.5257	253.954	4.43233	1	50.3613	21.9313	46.2894	0.807903	28.6737		12.6459	0
10280	Tue Mar 28 11:16:55 2017_x000D_	63.1961	47.937	251.331	4.38656	1	50.3613	21.9313	46.2894	0.807903	29.0005		19.3674	0
10281	Tue Mar 28 11:16:55 2017_x000D_	63.0081	48.5546	251.331	4.38655	1	50.3613	21.9313	46.2894	0.807903	29.4744		10.9873	0
10282	Tue Mar 28 11:16:55 2017_x000D_	62.815	48.8658	250.334	4.36916	1	50.3613	21.9313	46.2894	0.807903	29.6743		19.3608	79.6098
10283	Tue Mar 28 11:16:55 2017_x000D_	62.6271	49.4832	250.334	4.36915	1	52.4703	23.5419	45	0.785398	27.8588		9.67709	0
10284	Tue Mar 28 11:16:55 2017_x000D_	62.5332	49.7918	248.793	4.34225	1	52.4703	23.5419	45	0.785398	28.1126		8.56695	0
10285	Tue Mar 28 11:16:55 2017_x000D_	62.3385	50.0007	248.794	4.34227	1	52.4703	23.5419	45	0.785398	28.2391		12.2507	0
10286	Tue Mar 28 11:16:55 2017_x000D_	62.3453	50.409	248.792	4.34225	1	52.4703	23.5419	45	0.785398	28.6244		20.4746	73.8445
10287	Tue Mar 28 11:16:55 2017_x000D_	62.0585	51.0283	251.332	4.38657	1	54.1315	25.3583	25.8526	0.451214	26.8661		6.82939	0
10288	Tue Mar 28 11:16:55 2017_x000D_	61.9629	51.2349	248.793	4.34226	1	54.1315	25.3583	25.8526	0.451214	27.0357		20.4679	0
10289	Tue Mar 28 11:16:55 2017_x000D_	61.6762	51.854	251.333	4.38659	1	54.1315	25.3583	25.8526	0.451214	27.5489		9.18432	0
10290	Tue Mar 28 11:16:55 2017_x000D_	61.6814	52.1601	250.334	4.36915	1	54.1315	25.3583	25.8526	0.451214	27.8449		17.7626	41.7336
10291	Tue Mar 28 11:16:55 2017_x000D_	61.393	52.6772	248.793	4.34226	1	55.1797	26.2729	45	0.785398	27.1255		12.6094	0
10292	Tue Mar 28 11:16:55 2017_x000D_	61.3009	53.0873	251.333	4.38658	1	55.1797	26.2729	45	0.785398	27.5042		6.82269	0
10293	Tue Mar 28 11:16:55 2017_x000D_	61.2054	53.2937	248.793	4.34225	1	55.1797	26.2729	45	0.785398	27.6845		16.4466	0
10294	Tue Mar 28 11:16:56 2017_x000D_	61.0161	53.8082	247.692	4.32304	1	55.1797	26.2729	45	0.785398	28.147		10.9672	0
10295	Tue Mar 28 11:16:56 2017_x000D_	60.8233	54.1188	248.793	4.34226	1	55.1797	26.2729	45	0.785398	28.412		15.5877	23.4835
10296	Tue Mar 28 11:16:56 2017_x000D_	60.7331	54.6305	250.335	4.36916	1	55.8127	26.7334	45	0.785398	28.3277		6.81997	0
10297	Tue Mar 28 11:16:56 2017_x000D_	60.6376	54.8368	247.692	4.32304	1	55.8127	26.7334	45	0.785398	28.5146		9.65238	0
10298	Tue Mar 28 11:16:56 2017_x000D_	60.5439	55.1446	251.333	4.38659	1	55.8127	26.7334	45	0.785398	28.8024		13.6318	0
10299	Tue Mar 28 11:16:56 2017_x000D_	60.3529	55.5569	251.334	4.3866	1	55.8127	26.7334	45	0.785398	29.1789		6.81871	38.1573
10300	Tue Mar 28 11:16:56 2017_x000D_	60.2575	55.7632	248.793	4.34225	1	56.414	27.8542	0	0	28.1724		12.5906	0
10301	Tue Mar 28 11:16:56 2017_x000D_	60.1656	56.1727	251.334	4.3866	1	56.414	27.8542	0	0	28.5659		6.81724	0
10302	Tue Mar 28 11:16:56 2017_x000D_	60.0701	56.3789	248.792	4.34224	1	56.414	27.8542	0	0	28.7581		3.05448	0
10303	Tue Mar 28 11:16:56 2017_x000D_	60.0719	56.4807	247.691	4.32302	1	56.414	27.8542	0	0	28.8593		9.64577	100.713
10304	Tue Mar 28 11:16:56 2017_x000D_	59.9783	56.7883	251.333	4.3866	1	56.9097	31.1745	0	0	25.797		8.55408	0
10305	Tue Mar 28 11:16:56 2017_x000D_	59.7838	56.9968	256.67	4.47974	1	56.9097	31.1745	0	0	25.9818		9.63405	0
10306	Tue Mar 28 11:16:56 2017_x000D_	59.6899	57.3039	-88.9844	-1.55307	1	56.9097	31.1745	0	0	26.2769		2.96237	0
10307	Tue Mar 28 11:16:56 2017_x000D_	59.7886	57.3009	-80.6611	-1.4078	1	56.9097	31.1745	0	0	26.2845		12.1905	0
10308	Tue Mar 28 11:16:56 2017_x000D_	59.795	57.7072	-62.9014	-1.09784	1	56.9097	31.1745	0	0	26.6891		3.05133	54.2064
10309	Tue Mar 28 11:16:56 2017_x000D_	59.7965	57.8089	-56.5902	-0.987685	1	57.261	32.9469	0	0	24.991		2.95903	0
10310	Tue Mar 28 11:16:56 2017_x000D_	59.8951	57.8063	-46.4415	-0.810556	1	57.261	32.9469	0	0	24.9986		6.10276	0
10311	Tue Mar 28 11:16:56 2017_x000D_	59.8983	58.0097	-38.4629	-0.671305	1	57.261	32.9469	0	0	25.2012		8.47707	0
10312	Tue Mar 28 11:16:56 2017_x000D_	60.0997	58.2079	-25.6821	-0.448236	1	57.261	32.9469	0	0	25.42		2.96795	138.636
10313	Tue Mar 28 11:16:56 2017_x000D_	60.1986	58.2054	-19.1813	-0.334777	1	57.2574	37.5681	0	0	20.8458		12.2241	0
10314	Tue Mar 28 11:16:56 2017_x000D_	60.5958	58.2963	-9.47679	-0.165401	1	57.2574	37.5681	0	0	20.9953		9.38797	0
10315	Tue Mar 28 11:16:56 2017_x000D_	60.8945	58.3896	-7.15705	-0.124914	1	57.2574	37.5681	0	0	21.1368		23.8812	0
10316	Tue Mar 28 11:16:57 2017_x000D_	61.6866	58.4687	-10.0181	-0.174849	1	57.2574	37.5681	0	0	21.3648		11.8547	59.3572
10317	Tue Mar 28 11:16:57 2017_x000D_	62.0816	58.4576	-10.0208	-0.174897	1	57.1626	39.5444	0	0	19.5424		25.2899	0
10318	Tue Mar 28 11:16:57 2017_x000D_	62.8761	58.7394	-12.8242	-0.223824	1	57.1626	39.5444	0	0	20.0273		12.183	0
10319	Tue Mar 28 11:16:57 2017_x000D_	63.2721	58.8294	-15.5671	-0.271697	1	57.1626	39.5444	0	0	20.2296		8.88058	0
10320	Tue Mar 28 11:16:57 2017_x000D_	63.568	58.821	-16.4213	-0.286606	1	57.1626	39.5444	0	0	20.313		18.6773	79.2532
10321	Tue Mar 28 11:16:57 2017_x000D_	64.1623	59.0065	-21.8857	-0.381978	1	57.2538	42.1846	15.5698	0.271744	18.1853		10.6918	0
10322	Tue Mar 28 11:16:57 2017_x000D_	64.4612	59.2006	-23.0443	-0.402199	1	57.2538	42.1846	15.5698	0.271744	18.4795		9.32157	0
10323	Tue Mar 28 11:16:57 2017_x000D_	64.7578	59.2932	-24.4682	-0.427051	1	57.2538	42.1846	15.5698	0.271744	18.6819		22.4785	0
10324	Tue Mar 28 11:16:57 2017_x000D_	65.4513	59.5769	-28.2794	-0.493569	1	57.2538	42.1846	15.5698	0.271744	19.2274		8.40919	0
10325	Tue Mar 28 11:16:57 2017_x000D_	65.6511	59.7735	-28.2765	-0.493518	1	57.2538	42.1846	15.5698	0.271744	19.4906		22.443	27.0405
10326	Tue Mar 28 11:16:57 2017_x000D_	66.3434	60.057	-24.4667	-0.427025	1	57.4293	43.0687	47.6476	0.831608	19.185		10.6585	0
10327	Tue Mar 28 11:16:57 2017_x000D_	66.6413	60.2506	-25.7191	-0.448882	1	57.4293	43.0687	47.6476	0.831608	19.4956		10.6401	0
10328	Tue Mar 28 11:16:57 2017_x000D_	66.9386	60.444	-24.4629	-0.426958	1	57.4293	43.0687	47.6476	0.831608	19.8073		18.5966	0
10329	Tue Mar 28 11:16:57 2017_x000D_	67.5303	60.6288	-24.4658	-0.427008	1	57.4293	43.0687	47.6476	0.831608	20.258		13.1562	26.3524
10330	Tue Mar 28 11:16:57 2017_x000D_	67.9254	60.8191	-24.4654	-0.427001	1	57.3871	43.9461	82.3448	1.43719	19.8936		19.7282	0
10331	Tue Mar 28 11:16:57 2017_x000D_	68.5178	61.1046	-21.8738	-0.38177	1	57.3871	43.9461	82.3448	1.43719	20.4525		8.37308	0
10332	Tue Mar 28 11:16:57 2017_x000D_	68.7166	61.3005	-21.8699	-0.381701	1	57.3871	43.9461	82.3448	1.43719	20.7252		5.87658	0
10333	Tue Mar 28 11:16:57 2017_x000D_	68.9124	61.2947	-21.8728	-0.381752	1	57.3871	43.9461	82.3448	1.43719	20.828		19.7014	0
10334	Tue Mar 28 11:16:57 2017_x000D_	69.504	61.5798	-19.1766	-0.334695	1	57.3871	43.9461	82.3448	1.43719	21.3955		9.25428	19.7628
10335	Tue Mar 28 11:16:57 2017_x000D_	69.7985	61.6716	-20.8059	-0.363131	1	57.3555	44.6041	78.5432	1.37084	21.1217		9.27415	0
10336	Tue Mar 28 11:16:57 2017_x000D_	70.0936	61.7637	-19.1772	-0.334706	1	57.3555	44.6041	78.5432	1.37084	21.3708		19.6586	0
10337	Tue Mar 28 11:16:58 2017_x000D_	70.684	62.048	-21.8713	-0.381726	1	57.3555	44.6041	78.5432	1.37084	21.9531		12.0629	0
10338	Tue Mar 28 11:16:58 2017_x000D_	71.0761	62.1371	-19.1762	-0.334687	1	57.3555	44.6041	78.5432	1.37084	22.2634		18.4905	13.1731
10339	Tue Mar 28 11:16:58 2017_x000D_	71.6645	62.3206	-19.177	-0.334701	1	57.3345	45.0427	78.5432	1.37084	22.4472		9.22869	0
10340	Tue Mar 28 11:16:58 2017_x000D_	71.9582	62.4121	-20.8086	-0.363179	1	57.3345	45.0427	78.5432	1.37084	22.7057		22.2602	0
10341	Tue Mar 28 11:16:58 2017_x000D_	72.6449	62.6932	-19.1758	-0.334681	1	57.3345	45.0427	78.5432	1.37084	23.3655		6.52916	0
10342	Tue Mar 28 11:16:58 2017_x000D_	72.841	62.7876	-21.8756	-0.381801	1	57.3345	45.0427	78.5432	1.37084	23.5655		21.2215	19.7568
10343	Tue Mar 28 11:16:58 2017_x000D_	73.5251	62.9676	-20.81	-0.363204	1	57.3029	45.7005	82.7496	1.44425	23.692		10.5543	0
10344	Tue Mar 28 11:16:58 2017_x000D_	73.8199	63.1596	-21.8764	-0.381815	1	57.3029	45.7005	82.7496	1.44425	24.034		9.20864	0
10345	Tue Mar 28 11:16:58 2017_x000D_	74.1129	63.2511	-18.2052	-0.31774	1	57.3029	45.7005	82.7496	1.44425	24.3023		15.6905	0
10346	Tue Mar 28 11:16:58 2017_x000D_	74.6018	63.4369	-19.1736	-0.334642	1	57.3029	45.7005	82.7496	1.44425	24.7756		9.19362	13.1702
10347	Tue Mar 28 11:16:58 2017_x000D_	74.8944	63.528	-20.8086	-0.363178	1	57.2818	46.139	82.7496	1.44425	24.7504		15.6743	0
10348	Tue Mar 28 11:16:58 2017_x000D_	75.3828	63.7136	-21.8789	-0.381859	1	57.2818	46.139	82.7496	1.44425	25.2292		5.83187	0
10349	Tue Mar 28 11:16:58 2017_x000D_	75.5771	63.7075	-21.8818	-0.381909	1	57.2818	46.139	82.7496	1.44425	25.3647		8.29447	0
10350	Tue Mar 28 11:16:58 2017_x000D_	75.7736	63.902	-21.8778	-0.38184	1	57.2818	46.139	82.7496	1.44425	25.6412		13.0099	0
10351	Tue Mar 28 11:16:58 2017_x000D_	76.1642	64.0904	-21.8767	-0.38182	1	57.2818	46.139	82.7496	1.44425	26.0537		5.82587	20.9165
10352	Tue Mar 28 11:16:58 2017_x000D_	76.3583	64.0843	-21.8797	-0.381872	1	57.0327	46.7902	81.9462	1.43023	25.9339		6.49562	0
10353	Tue Mar 28 11:16:58 2017_x000D_	76.5534	64.1782	-24.4846	-0.427337	1	57.0327	46.7902	81.9462	1.43023	26.1419		6.50354	0
10354	Tue Mar 28 11:16:58 2017_x000D_	76.7486	64.2725	-21.8786	-0.381854	1	57.0327	46.7902	81.9462	1.43023	26.3505		6.49022	0
10355	Tue Mar 28 11:16:58 2017_x000D_	76.9435	64.3664	-24.4843	-0.427331	1	57.0327	46.7902	81.9462	1.43023	26.5587		11.9577	78.154
10356	Tue Mar 28 11:16:58 2017_x000D_	77.3323	64.4542	-26.9878	-0.471025	1	58.9054	48.6012	31.9005	0.556768	24.3078		4.13879	0
10357	Tue Mar 28 11:16:58 2017_x000D_	77.4305	64.5511	-30.7852	-0.537302	1	58.9054	48.6012	31.9005	0.556768	24.4454		4.13658	0
10358	Tue Mar 28 11:16:59 2017_x000D_	77.3329	64.4537	-42.7123	-0.74547	1	58.9054	48.6012	31.9005	0.556768	24.3079		6.63039	0
10359	Tue Mar 28 11:16:59 2017_x000D_	77.2339	64.2561	-48.615	-0.848492	1	58.9054	48.6012	31.9005	0.556768	24.1041		6.01217	101.289
10360	Tue Mar 28 11:16:59 2017_x000D_	77.2324	64.0557	-60.8433	-1.06192	1	61.4075	50.8681	26.5418	0.463241	20.5995		0.00848528	0
10361	Tue Mar 28 11:16:59 2017_x000D_	77.2326	64.0555	-68.0583	-1.18784	1	61.4075	50.8681	26.5418	0.463241	20.5995		2.89669	0
10362	Tue Mar 28 11:16:59 2017_x000D_	77.1361	64.0588	-75.7062	-1.32132	1	61.4075	50.8681	26.5418	0.463241	20.5276		2.92012	0
10363	Tue Mar 28 11:16:59 2017_x000D_	77.2334	64.0561	-83.8377	-1.46324	1	61.4075	50.8681	26.5418	0.463241	20.6005		3.01229	0
10364	Tue Mar 28 11:16:59 2017_x000D_	77.2348	64.1565	265.366	4.63151	1	61.4075	50.8681	26.5418	0.463241	20.666		4.15144	45.8526
10365	Tue Mar 28 11:16:59 2017_x000D_	77.3329	64.2541	257.082	4.48694	1	62.4406	51.9945	31.9005	0.556768	19.2893		6.61213	0
10366	Tue Mar 28 11:16:59 2017_x000D_	77.1401	64.3609	246.194	4.2969	1	62.4406	51.9945	31.9005	0.556768	19.2095		6.62905	0
10367	Tue Mar 28 11:16:59 2017_x000D_	77.2392	64.5584	241.251	4.21062	1	62.4406	51.9945	31.9005	0.556768	19.4126		10.8371	0
10368	Tue Mar 28 11:16:59 2017_x000D_	77.0485	64.8652	235.046	4.10233	1	62.4406	51.9945	31.9005	0.556768	19.4691		8.45073	36.6716
10369	Tue Mar 28 11:16:59 2017_x000D_	76.8568	65.0716	235.047	4.10234	1	63.2668	52.8954	32.6821	0.570409	18.2469		10.8238	0
10370	Tue Mar 28 11:16:59 2017_x000D_	76.6663	65.378	236.65	4.13032	1	63.2668	52.8954	32.6821	0.570409	18.3129		23.3954	0
10371	Tue Mar 28 11:16:59 2017_x000D_	76.1882	65.9941	238.891	4.16944	1	63.2668	52.8954	32.6821	0.570409	18.3994		10.8263	0
10372	Tue Mar 28 11:16:59 2017_x000D_	75.9977	66.3006	240.32	4.19437	1	63.2668	52.8954	32.6821	0.570409	18.4872		20.1793	28.9665
10373	Tue Mar 28 11:16:59 2017_x000D_	75.7136	66.9103	242.616	4.23444	1	64.1141	53.3584	4.19481	0.0732133	17.8382		9.51581	0
10374	Tue Mar 28 11:16:59 2017_x000D_	75.6201	67.2134	246.196	4.29693	1	64.1141	53.3584	4.19481	0.0732133	18.0097		14.9897	0
10375	Tue Mar 28 11:16:59 2017_x000D_	75.3338	67.6229	248.62	4.33924	1	64.1141	53.3584	4.19481	0.0732133	18.1482		9.5253	0
10376	Tue Mar 28 11:16:59 2017_x000D_	75.2402	67.9263	245.02	4.27641	1	64.1141	53.3584	4.19481	0.0732133	18.3307		19.0336	168.733
10377	Tue Mar 28 11:16:59 2017_x000D_	75.0533	68.5326	245.019	4.27639	1	68.739	56.5591	25.8526	0.451214	13.5364		8.45073	0
10378	Tue Mar 28 11:16:59 2017_x000D_	74.8616	68.739	245.02	4.2764	1	68.739	56.5591	25.8526	0.451214	13.6322		9.50919	0
10379	Tue Mar 28 11:16:59 2017_x000D_	74.7682	69.0419	248.62	4.33924	1	68.739	56.5591	25.8526	0.451214	13.8626		13.447	0
10380	Tue Mar 28 11:17:00 2017_x000D_	74.5789	69.4482	248.621	4.33925	1	68.739	56.5591	25.8526	0.451214	14.1504		19.0213	0
10381	Tue Mar 28 11:17:00 2017_x000D_	74.3921	70.0541	248.62	4.33924	1	68.739	56.5591	25.8526	0.451214	14.6312		6.72424	87.9275
10382	Tue Mar 28 11:17:00 2017_x000D_	74.2975	70.2573	246.196	4.29693	1	71.0385	58.3764	19.1586	0.334381	12.3198		20.1564	0
10383	Tue Mar 28 11:17:00 2017_x000D_	74.0137	70.8663	248.621	4.33925	1	71.0385	58.3764	19.1586	0.334381	12.8394		9.51206	0
10384	Tue Mar 28 11:17:00 2017_x000D_	73.9203	71.1693	245.019	4.27638	1	71.0385	58.3764	19.1586	0.334381	13.1135		20.1524	0
10385	Tue Mar 28 11:17:00 2017_x000D_	73.6366	71.7782	247.531	4.32024	1	71.0385	58.3764	19.1586	0.334381	13.6513		9.50258	64.6108
10386	Tue Mar 28 11:17:00 2017_x000D_	73.5433	72.0809	246.195	4.29692	1	72.7079	59.7371	16.925	0.295397	12.372		10.8171	0
10387	Tue Mar 28 11:17:00 2017_x000D_	73.3529	72.3871	245.019	4.27638	1	72.7079	59.7371	16.925	0.295397	12.6664		19.0023	0
10388	Tue Mar 28 11:17:00 2017_x000D_	73.1663	72.9924	245.018	4.27637	1	72.7079	59.7371	16.925	0.295397	13.2632		8.44869	0
10389	Tue Mar 28 11:17:00 2017_x000D_	72.9747	73.1988	245.019	4.27638	1	72.7079	59.7371	16.925	0.295397	13.4643		10.8063	32.2937
10390	Tue Mar 28 11:17:00 2017_x000D_	72.7845	73.5047	246.196	4.29693	1	73.5423	60.4172	32.6821	0.570409	13.1094		16.1777	0
10391	Tue Mar 28 11:17:00 2017_x000D_	72.5967	74.0102	245.019	4.27638	1	73.5423	60.4172	32.6821	0.570409	13.6259		10.8104	0
10392	Tue Mar 28 11:17:00 2017_x000D_	72.4064	74.3162	246.196	4.29694	1	73.5423	60.4172	32.6821	0.570409	13.9453		16.1711	0
10393	Tue Mar 28 11:17:00 2017_x000D_	72.2187	74.8215	245.019	4.27638	1	73.5423	60.4172	32.6821	0.570409	14.465		8.44869	0
10394	Tue Mar 28 11:17:00 2017_x000D_	72.0271	75.0279	245.019	4.27639	1	73.5423	60.4172	32.6821	0.570409	14.6891		18.9824	23.2777
10395	Tue Mar 28 11:17:00 2017_x000D_	71.8408	75.6326	245.019	4.27638	1	74.1706	60.8725	22.7846	0.397667	14.9428		6.71482	0
10396	Tue Mar 28 11:17:00 2017_x000D_	71.7463	75.8355	242.612	4.23439	1	74.1706	60.8725	22.7846	0.397667	15.1581		6.70539	0
10397	Tue Mar 28 11:17:00 2017_x000D_	71.6519	76.0381	245.019	4.27638	1	74.1706	60.8725	22.7846	0.397667	15.3733		13.4175	0
10398	Tue Mar 28 11:17:00 2017_x000D_	71.463	76.4435	245.019	4.27638	1	74.1706	60.8725	22.7846	0.397667	15.8047		10.8037	37.7962
10399	Tue Mar 28 11:17:00 2017_x000D_	71.2728	76.7493	246.197	4.29694	1	74.7662	61.9827	40.3831	0.704817	15.1742		10.8088	0
10400	Tue Mar 28 11:17:00 2017_x000D_	71.0826	77.0553	245.019	4.27639	1	74.7662	61.9827	40.3831	0.704817	15.5162		5.97051	0
10401	Tue Mar 28 11:17:01 2017_x000D_	71.0852	77.2543	245.019	4.27638	1	74.7662	61.9827	40.3831	0.704817	15.709		13.4135	0
10402	Tue Mar 28 11:17:01 2017_x000D_	70.8964	77.6596	245.019	4.27638	1	74.7662	61.9827	40.3831	0.704817	16.1475		6.70938	113.405
10403	Tue Mar 28 11:17:01 2017_x000D_	70.8019	77.8623	242.612	4.23438	1	76.1078	65.5168	82.3448	1.43719	13.4374		2.9883	0
10404	Tue Mar 28 11:17:01 2017_x000D_	70.8033	77.9619	241.247	4.21056	1	76.1078	65.5168	82.3448	1.43719	13.5284		8.44445	0
10405	Tue Mar 28 11:17:01 2017_x000D_	70.6118	78.1682	241.247	4.21056	1	76.1078	65.5168	82.3448	1.43719	13.7936		4.20943	0
10406	Tue Mar 28 11:17:01 2017_x000D_	70.7073	78.0654	232.887	4.06465	1	76.1078	65.5168	82.3448	1.43719	13.6614		6.6028	0
10407	Tue Mar 28 11:17:01 2017_x000D_	70.8998	77.9587	223.152	3.89473	1	76.1078	65.5168	82.3448	1.43719	13.4879		17.272	63.8978
10408	Tue Mar 28 11:17:01 2017_x000D_	71.3806	77.642	211.479	3.69101	1	76.8754	67.5036	82.0799	1.43256	11.5317		6.59785	0
10409	Tue Mar 28 11:17:01 2017_x000D_	71.5728	77.5351	201.749	3.52118	1	76.8754	67.5036	82.0799	1.43256	11.3467		8.72171	0
10410	Tue Mar 28 11:17:01 2017_x000D_	71.8633	77.5237	190.489	3.32466	1	76.8754	67.5036	82.0799	1.43256	11.2037		2.97615	0
10411	Tue Mar 28 11:17:01 2017_x000D_	71.8643	77.6229	182.2	3.17999	1	76.8754	67.5036	82.0799	1.43256	11.2921		2.90714	46.1453
10412	Tue Mar 28 11:17:01 2017_x000D_	71.9611	77.6184	164.996	2.87973	1	77.0153	69.0354	82.7496	1.44425	9.96056		0.0108167	0
10413	Tue Mar 28 11:17:01 2017_x000D_	71.9609	77.6181	159.715	2.78755	1	77.0153	69.0354	82.7496	1.44425	9.96041		2.90879	0
10414	Tue Mar 28 11:17:01 2017_x000D_	71.864	77.6215	153.548	2.67992	1	77.0153	69.0354	82.7496	1.44425	10.0128		6.47623	0
10415	Tue Mar 28 11:17:01 2017_x000D_	71.6689	77.5291	143.581	2.50595	1	77.0153	69.0354	82.7496	1.44425	10.0363		4.11353	315.03
10416	Tue Mar 28 11:17:01 2017_x000D_	71.5708	77.4333	139.687	2.43801	1	68.6543	62.6821	110.049	1.92071	15.0368		8.2357	0
10417	Tue Mar 28 11:17:01 2017_x000D_	71.3741	77.2418	139.687	2.43799	1	68.6543	62.6821	110.049	1.92071	14.8116		24.7262	0
10418	Tue Mar 28 11:17:01 2017_x000D_	70.7835	76.6669	139.685	2.43796	1	68.6543	62.6821	110.049	1.92071	14.146		8.24634	0
10419	Tue Mar 28 11:17:01 2017_x000D_	70.5865	76.4752	139.684	2.43794	1	68.6543	62.6821	110.049	1.92071	13.9278		25.0205	186.359
10420	Tue Mar 28 11:17:01 2017_x000D_	69.8991	76.0029	143.574	2.50584	1	62.9048	60.3301	157.215	2.74393	17.1627		8.25907	0
10421	Tue Mar 28 11:17:01 2017_x000D_	69.7018	75.8109	143.572	2.50581	1	62.9048	60.3301	157.215	2.74393	16.9072		10.4884	0
10422	Tue Mar 28 11:17:01 2017_x000D_	69.4071	75.6228	149.732	2.61331	1	62.9048	60.3301	157.215	2.74393	16.6177		21.0031	0
10423	Tue Mar 28 11:17:02 2017_x000D_	68.8173	75.2456	149.73	2.61329	1	62.9048	60.3301	157.215	2.74393	16.0446		8.27394	0
10424	Tue Mar 28 11:17:02 2017_x000D_	68.6196	75.0533	149.728	2.61325	1	62.9048	60.3301	157.215	2.74393	15.7934		19.5355	44.1072
10425	Tue Mar 28 11:17:02 2017_x000D_	68.0306	74.7756	152.179	2.65603	1	61.5708	60.9482	152.434	2.66047	15.2619		6.51933	0
10426	Tue Mar 28 11:17:02 2017_x000D_	67.8341	74.6828	149.731	2.61329	1	61.5708	60.9482	152.434	2.66047	15.0953		21.053	0
10427	Tue Mar 28 11:17:02 2017_x000D_	67.2429	74.3047	149.73	2.61328	1	61.5708	60.9482	152.434	2.66047	14.511		6.53003	0
10428	Tue Mar 28 11:17:02 2017_x000D_	67.0461	74.2117	147.403	2.57267	1	61.5708	60.9482	152.434	2.66047	14.3492		13.0549	29.4058
10429	Tue Mar 28 11:17:02 2017_x000D_	66.6525	74.0261	147.405	2.57271	1	60.6814	61.3602	135	2.35619	14.0028		6.52619	0
10430	Tue Mar 28 11:17:02 2017_x000D_	66.4557	73.9334	149.733	2.61333	1	60.6814	61.3602	135	2.35619	13.8357		22.894	0
10431	Tue Mar 28 11:17:02 2017_x000D_	65.8617	73.4543	147.403	2.57267	1	60.6814	61.3602	135	2.35619	13.1569		9.23424	0
10432	Tue Mar 28 11:17:02 2017_x000D_	65.5671	73.3651	148.213	2.58681	1	60.6814	61.3602	135	2.35619	12.961		18.7909	14.7014
10433	Tue Mar 28 11:17:02 2017_x000D_	65.0714	72.9822	149.728	2.61325	1	60.2368	61.5663	135	2.35619	12.3974		14.6764	0
10434	Tue Mar 28 11:17:02 2017_x000D_	64.675	72.6955	147.403	2.57267	1	60.2368	61.5663	135	2.35619	11.9815		17.0833	0
10435	Tue Mar 28 11:17:02 2017_x000D_	64.1808	72.4126	148.21	2.58676	1	60.2368	61.5663	135	2.35619	11.5411		12.5129	0
10436	Tue Mar 28 11:17:02 2017_x000D_	63.8816	72.122	147.401	2.57263	1	60.2368	61.5663	135	2.35619	11.1672		15.7866	14.7029
10437	Tue Mar 28 11:17:02 2017_x000D_	63.3883	71.9388	145.838	2.54536	1	59.7921	61.7723	135	2.35619	10.7838		14.7137	0
10438	Tue Mar 28 11:17:02 2017_x000D_	62.9908	71.6515	143.597	2.50624	1	59.7921	61.7723	135	2.35619	10.3841		6.561	0
10439	Tue Mar 28 11:17:02 2017_x000D_	62.793	71.5582	145.839	2.54537	1	59.7921	61.7723	135	2.35619	10.2357		18.8611	0
10440	Tue Mar 28 11:17:02 2017_x000D_	62.2955	71.1738	144.146	2.51582	1	59.7921	61.7723	135	2.35619	9.72909		10.6214	0
10441	Tue Mar 28 11:17:02 2017_x000D_	61.9972	70.9831	145.838	2.54535	1	59.7921	61.7723	135	2.35619	9.47108		16.7242	9.33952
10442	Tue Mar 28 11:17:02 2017_x000D_	61.5972	70.5948	145.834	2.54529	1	59.5644	61.9846	134.23	2.34275	8.84691		8.36739	0
10443	Tue Mar 28 11:17:02 2017_x000D_	61.3971	70.4005	145.833	2.54526	1	59.5644	61.9846	134.23	2.34275	8.61314		19.7645	0
10444	Tue Mar 28 11:17:03 2017_x000D_	60.8015	70.1189	143.599	2.50628	1	59.5644	61.9846	134.23	2.34275	8.22783		4.17733	0
10445	Tue Mar 28 11:17:03 2017_x000D_	60.7016	70.0219	144.146	2.51582	1	59.5644	61.9846	134.23	2.34275	8.11735		8.39089	13.0284
10446	Tue Mar 28 11:17:03 2017_x000D_	60.5007	69.8273	147.397	2.57256	1	59.1303	61.9721	135	2.35619	7.97384		10.6396	0
10447	Tue Mar 28 11:17:03 2017_x000D_	60.202	69.6361	145.834	2.54528	1	59.1303	61.9721	135	2.35619	7.73857		8.38442	0
10448	Tue Mar 28 11:17:03 2017_x000D_	60.0014	69.4415	145.832	2.54525	1	59.1303	61.9721	135	2.35619	7.52002		8.39076	0
10449	Tue Mar 28 11:17:03 2017_x000D_	59.8007	69.2467	145.83	2.54522	1	59.1303	61.9721	135	2.35619	7.30543		13.2036	9.33733
10450	Tue Mar 28 11:17:03 2017_x000D_	59.4028	69.0586	145.833	2.54526	1	58.9027	62.1844	153.963	2.68717	6.89237		8.39715	0
10451	Tue Mar 28 11:17:03 2017_x000D_	59.2019	68.8637	145.831	2.54523	1	58.9027	62.1844	153.963	2.68717	6.686		6.60252	0
10452	Tue Mar 28 11:17:03 2017_x000D_	59.0029	68.7697	148.196	2.58651	1	58.9027	62.1844	153.963	2.68717	6.58606		8.40139	0
10453	Tue Mar 28 11:17:03 2017_x000D_	58.8019	68.5747	148.194	2.58647	1	58.9027	62.1844	153.963	2.68717	6.39109		17.2623	6.51566
10454	Tue Mar 28 11:17:03 2017_x000D_	58.3026	68.2887	152.134	2.65525	1	58.6856	62.1782	153.963	2.68717	6.12249		2.96597	0
10455	Tue Mar 28 11:17:03 2017_x000D_	58.2038	68.2923	158.511	2.76654	1	58.6856	62.1782	153.963	2.68717	6.13305		6.61194	0
10456	Tue Mar 28 11:17:03 2017_x000D_	58.0045	68.1982	161.186	2.81323	1	58.6856	62.1782	153.963	2.68717	6.05841		4.20083	0
10457	Tue Mar 28 11:17:03 2017_x000D_	57.9038	68.1009	170.326	2.97275	1	58.6856	62.1782	153.963	2.68717	5.97408		5.92283	0
10458	Tue Mar 28 11:17:03 2017_x000D_	57.7065	68.108	181.899	3.17474	1	58.6856	62.1782	153.963	2.68717	6.01009		4.20076	13.0314
10459	Tue Mar 28 11:17:03 2017_x000D_	57.6059	68.0106	190.175	3.31918	1	58.2514	62.1657	155.232	2.70931	5.88044		6.68558	0
10460	Tue Mar 28 11:17:03 2017_x000D_	57.4108	68.1183	205.024	3.57834	1	58.2514	62.1657	155.232	2.70931	6.01166		4.2647	0
10461	Tue Mar 28 11:17:03 2017_x000D_	57.3141	68.2225	208.764	3.64361	1	58.2514	62.1657	155.232	2.70931	6.1289		9.43574	0
10462	Tue Mar 28 11:17:03 2017_x000D_	57.0197	68.3332	217.386	3.7941	1	58.2514	62.1657	155.232	2.70931	6.28929		6.69438	6.55971
10463	Tue Mar 28 11:17:03 2017_x000D_	56.8241	68.4406	223.029	3.89259	1	58.262	61.9473	135	2.35619	6.6506		8.54385	0
10464	Tue Mar 28 11:17:03 2017_x000D_	56.6301	68.6491	223.029	3.89259	1	58.262	61.9473	135	2.35619	6.89762		21.6873	0
10465	Tue Mar 28 11:17:04 2017_x000D_	56.0443	69.0727	223.028	3.89258	1	58.262	61.9473	135	2.35619	7.46254		12.8252	0
10466	Tue Mar 28 11:17:04 2017_x000D_	55.753	69.3856	219.025	3.82272	1	58.262	61.9473	135	2.35619	7.85006		19.3071	0
10467	Tue Mar 28 11:17:04 2017_x000D_	55.2658	69.8061	217.387	3.79412	1	58.262	61.9473	135	2.35619	8.41059		8.5459	0
10468	Tue Mar 28 11:17:04 2017_x000D_	55.0717	70.0146	217.387	3.79413	1	58.262	61.9473	135	2.35619	8.67521		13.4263	0
10469	Tue Mar 28 11:17:04 2017_x000D_	54.6794	70.23	212.663	3.71166	1	58.262	61.9473	135	2.35619	9.02431		19.3179	0
10470	Tue Mar 28 11:17:04 2017_x000D_	54.1919	70.6507	211.258	3.68715	1	58.262	61.9473	135	2.35619	9.60806		9.46243	0
10471	Tue Mar 28 11:17:04 2017_x000D_	53.8967	70.7618	210.103	3.66699	1	58.262	61.9473	135	2.35619	9.83622		24.2522	6.56256
10472	Tue Mar 28 11:17:04 2017_x000D_	53.2107	71.1895	208.774	3.64379	1	58.2725	61.7288	135	2.35619	10.7297		9.4663	0
10473	Tue Mar 28 11:17:04 2017_x000D_	52.9154	71.3007	212.662	3.71165	1	58.2725	61.7288	135	2.35619	10.969		10.8677	0
10474	Tue Mar 28 11:17:04 2017_x000D_	52.6218	71.5129	211.257	3.68713	1	58.2725	61.7288	135	2.35619	11.2986		20.1691	0
10475	Tue Mar 28 11:17:04 2017_x000D_	52.0325	71.8365	208.774	3.64379	1	58.2725	61.7288	135	2.35619	11.8787		9.47297	6.51566
10476	Tue Mar 28 11:17:04 2017_x000D_	51.737	71.9478	212.661	3.71163	1	58.0554	61.7226	135	2.35619	12.0199		21.748	0
10477	Tue Mar 28 11:17:04 2017_x000D_	51.1495	72.3725	212.661	3.71164	1	58.0554	61.7226	135	2.35619	12.693		6.72671	0
10478	Tue Mar 28 11:17:04 2017_x000D_	50.953	72.4805	215.086	3.75397	1	58.0554	61.7226	135	2.35619	12.8909		21.7521	0
10479	Tue Mar 28 11:17:04 2017_x000D_	50.3654	72.9053	215.086	3.75397	1	58.0554	61.7226	135	2.35619	13.5716		8.56505	6.51574
10480	Tue Mar 28 11:17:04 2017_x000D_	50.1709	73.1143	215.087	3.75398	1	57.8383	61.7163	153.963	2.68717	13.7369		9.48631	0
10481	Tue Mar 28 11:17:04 2017_x000D_	49.875	73.2258	219.018	3.82259	1	57.8383	61.7163	153.963	2.68717	13.9958		10.8869	0
10482	Tue Mar 28 11:17:04 2017_x000D_	49.5809	73.4384	217.381	3.79401	1	57.8383	61.7163	153.963	2.68717	14.3385		17.587	0
10483	Tue Mar 28 11:17:04 2017_x000D_	49.0901	73.759	216.677	3.78173	1	57.8383	61.7163	153.963	2.68717	14.8848		8.56505	0
10484	Tue Mar 28 11:17:04 2017_x000D_	48.8956	73.968	216.678	3.78174	1	57.8383	61.7163	153.963	2.68717	15.1683		21.778	19.55
10485	Tue Mar 28 11:17:04 2017_x000D_	48.3073	74.3933	216.678	3.78174	1	57.1869	61.6977	169.997	2.967	15.4928		10.8977	0
10486	Tue Mar 28 11:17:04 2017_x000D_	48.0129	74.6061	215.087	3.75398	1	57.1869	61.6977	169.997	2.967	15.8363		17.6086	0
10487	Tue Mar 28 11:17:05 2017_x000D_	47.5215	74.9271	211.261	3.6872	1	57.1869	61.6977	169.997	2.967	16.384		10.8911	0
10488	Tue Mar 28 11:17:05 2017_x000D_	47.2273	75.1398	212.664	3.71169	1	57.1869	61.6977	169.997	2.967	16.7297		19.026	6.51566
10489	Tue Mar 28 11:17:05 2017_x000D_	46.6339	75.3636	212.662	3.71166	1	56.9698	61.6915	165.308	2.88517	17.1393		10.9507	0
10490	Tue Mar 28 11:17:05 2017_x000D_	46.4415	75.6738	215.087	3.75397	1	56.9698	61.6915	165.308	2.88517	17.5029		6.74945	0
10491	Tue Mar 28 11:17:05 2017_x000D_	46.2443	75.7821	212.664	3.71169	1	56.9698	61.6915	165.308	2.88517	17.7082		20.2431	0
10492	Tue Mar 28 11:17:05 2017_x000D_	45.6529	76.107	215.085	3.75395	1	56.9698	61.6915	165.308	2.88517	18.327		8.57777	20.7419
10493	Tue Mar 28 11:17:05 2017_x000D_	45.4581	76.3163	215.086	3.75396	1	56.3079	61.8913	165.308	2.88517	18.0499		21.8188	0
10494	Tue Mar 28 11:17:05 2017_x000D_	44.8687	76.7424	215.086	3.75396	1	56.3079	61.8913	165.308	2.88517	18.7459		5.99511	0
10495	Tue Mar 28 11:17:05 2017_x000D_	44.669	76.7498	215.085	3.75394	1	56.3079	61.8913	165.308	2.88517	18.8743		19.4008	0
10496	Tue Mar 28 11:17:05 2017_x000D_	44.1794	77.1723	216.675	3.78169	1	56.3079	61.8913	165.308	2.88517	19.5092		4.29203	56.0263
10497	Tue Mar 28 11:17:05 2017_x000D_	44.0819	77.277	217.378	3.79395	1	54.9421	63.165	167.805	2.92875	17.8071		6.76023	0
10498	Tue Mar 28 11:17:05 2017_x000D_	43.8844	77.3855	215.086	3.75396	1	54.9421	63.165	167.805	2.92875	18.0138		8.58201	0
10499	Tue Mar 28 11:17:05 2017_x000D_	43.6895	77.5949	215.086	3.75397	1	54.9421	63.165	167.805	2.92875	18.2987		10.9127	0
10500	Tue Mar 28 11:17:05 2017_x000D_	43.3947	77.808	216.675	3.7817	1	54.9421	63.165	167.805	2.92875	18.6483		6.00433	0
10501	Tue Mar 28 11:17:05 2017_x000D_	43.1947	77.8156	216.674	3.78168	1	54.9421	63.165	167.805	2.92875	18.7788		10.9253	70.141
10502	Tue Mar 28 11:17:05 2017_x000D_	42.8996	78.029	215.085	3.75395	1	53.1318	64.6446	151.548	2.64502	16.8476		3.02786	0
10503	Tue Mar 28 11:17:05 2017_x000D_	42.902	78.1299	212.667	3.71173	1	53.1318	64.6446	151.548	2.64502	16.9264		17.6585	0
10504	Tue Mar 28 11:17:05 2017_x000D_	42.4092	78.4518	208.793	3.64412	1	53.1318	64.6446	151.548	2.64502	17.4818		10.9332	0
10505	Tue Mar 28 11:17:05 2017_x000D_	42.1137	78.6651	202.481	3.53395	1	53.1318	64.6446	151.548	2.64502	17.8318		9.55829	46.6783
10506	Tue Mar 28 11:17:05 2017_x000D_	41.8155	78.7773	187.948	3.28031	1	51.9939	65.7058	145.755	2.54391	16.567		6.70493	0
10507	Tue Mar 28 11:17:05 2017_x000D_	41.6125	78.6838	179.31	3.12955	1	51.9939	65.7058	145.755	2.54391	16.6193		4.28749	0
10508	Tue Mar 28 11:17:06 2017_x000D_	41.5149	78.7882	170.188	2.97033	1	51.9939	65.7058	145.755	2.54391	16.7618		6.70745	0
10509	Tue Mar 28 11:17:06 2017_x000D_	41.3119	78.6945	161.735	2.82281	1	51.9939	65.7058	145.755	2.54391	16.817		12.3677	37.3368
10510	Tue Mar 28 11:17:06 2017_x000D_	40.9088	78.6081	146.52	2.55725	1	51.0837	66.5546	135	2.35619	15.7739		12.7282	0
10511	Tue Mar 28 11:17:06 2017_x000D_	40.6009	78.3162	134.599	2.3492	1	51.0837	66.5546	135	2.35619	15.7551		6.69676	0
10512	Tue Mar 28 11:17:06 2017_x000D_	40.3982	78.2227	128.379	2.24064	1	51.0837	66.5546	135	2.35619	15.8216		6.74367	0
10513	Tue Mar 28 11:17:06 2017_x000D_	40.2929	78.0241	122.89	2.14484	1	51.0837	66.5546	135	2.35619	15.7477		17.5508	0
10514	Tue Mar 28 11:17:06 2017_x000D_	39.9795	77.5301	114.249	1.99402	1	51.0837	66.5546	135	2.35619	15.613		13.4917	42.2239
10515	Tue Mar 28 11:17:06 2017_x000D_	39.7684	77.133	114.25	1.99404	1	49.9564	67.3973	136.007	2.37377	14.0918		12.4763	0
10516	Tue Mar 28 11:17:06 2017_x000D_	39.6578	76.7321	111.634	1.94838	1	49.9564	67.3973	136.007	2.37377	13.8996		25.845	0
10517	Tue Mar 28 11:17:06 2017_x000D_	39.3354	75.9332	114.247	1.99398	1	49.9564	67.3973	136.007	2.37377	13.626		12.5034	0
10518	Tue Mar 28 11:17:06 2017_x000D_	39.2243	75.5315	116.764	2.03791	1	49.9564	67.3973	136.007	2.37377	13.4664		21.776	55.9987
10519	Tue Mar 28 11:17:06 2017_x000D_	38.8064	74.938	116.767	2.03797	1	48.5913	68.6704	135.815	2.37042	11.6201		9.58566	0
10520	Tue Mar 28 11:17:06 2017_x000D_	38.6978	74.6375	120.487	2.10289	1	48.5913	68.6704	135.815	2.37042	11.5537		21.8021	0
10521	Tue Mar 28 11:17:06 2017_x000D_	38.2791	74.0435	128.346	2.24005	1	48.5913	68.6704	135.815	2.37042	11.6281		6.76925	0
10522	Tue Mar 28 11:17:06 2017_x000D_	38.1733	73.8442	125.968	2.19856	1	48.5913	68.6704	135.815	2.37042	11.632		8.55417	23.7502
10523	Tue Mar 28 11:17:06 2017_x000D_	37.9663	73.6481	130.585	2.27914	1	47.9191	69.0886	147.885	2.58109	10.9475		13.5602	0
10524	Tue Mar 28 11:17:06 2017_x000D_	37.7541	73.249	130.581	2.27908	1	47.9191	69.0886	147.885	2.58109	10.9834		17.104	0
10525	Tue Mar 28 11:17:06 2017_x000D_	37.3403	72.8568	130.584	2.27911	1	47.9191	69.0886	147.885	2.58109	11.2299		8.55623	0
10526	Tue Mar 28 11:17:06 2017_x000D_	37.1333	72.6606	130.585	2.27913	1	47.9191	69.0886	147.885	2.58109	11.3619		19.3987	0
10527	Tue Mar 28 11:17:06 2017_x000D_	36.7163	72.1664	132.417	2.31111	1	47.9191	69.0886	147.885	2.58109	11.6179		10.9466	27.9952
10528	Tue Mar 28 11:17:06 2017_x000D_	36.5063	71.868	130.583	2.27911	1	47.2366	69.725	156.853	2.7376	10.9422		15.1682	0
10529	Tue Mar 28 11:17:07 2017_x000D_	36.1927	71.4714	128.347	2.24008	1	47.2366	69.725	156.853	2.7376	11.1811		8.57537	0
10530	Tue Mar 28 11:17:07 2017_x000D_	35.9852	71.2748	128.349	2.2401	1	47.2366	69.725	156.853	2.7376	11.3576		17.7328	0
10531	Tue Mar 28 11:17:07 2017_x000D_	35.6682	70.7759	132.411	2.311	1	47.2366	69.725	156.853	2.7376	11.616		12.8787	29.4043
10532	Tue Mar 28 11:17:07 2017_x000D_	35.3568	70.4804	128.348	2.2401	1	46.3473	70.1371	148.902	2.59883	10.9959		6.81918	0
10533	Tue Mar 28 11:17:07 2017_x000D_	35.2499	70.2798	130.58	2.27906	1	46.3473	70.1371	148.902	2.59883	11.0983		15.2066	0
10534	Tue Mar 28 11:17:07 2017_x000D_	34.9355	69.8822	128.347	2.24008	1	46.3473	70.1371	148.902	2.59883	11.4146		10.9541	0
10535	Tue Mar 28 11:17:07 2017_x000D_	34.6261	69.6883	130.584	2.27911	1	46.3473	70.1371	148.902	2.59883	11.7298		17.7661	53.0584
10536	Tue Mar 28 11:17:07 2017_x000D_	34.3086	69.1884	130.145	2.27146	1	44.7857	70.9674	164.799	2.87628	10.6271		11	0
10537	Tue Mar 28 11:17:07 2017_x000D_	34.0975	68.8886	128.349	2.2401	1	44.7857	70.9674	164.799	2.87628	10.8885		6.834	0
10538	Tue Mar 28 11:17:07 2017_x000D_	33.9903	68.6876	130.578	2.27901	1	44.7857	70.9674	164.799	2.87628	11.0335		15.245	0
10539	Tue Mar 28 11:17:07 2017_x000D_	33.6751	68.289	128.347	2.24008	1	44.7857	70.9674	164.799	2.87628	11.4289		6.80345	70.7303
10540	Tue Mar 28 11:17:07 2017_x000D_	33.4695	68.1933	126.695	2.21125	1	42.5723	71.7795	164.932	2.87861	9.78375		4.30139	0
10541	Tue Mar 28 11:17:07 2017_x000D_	33.3655	68.0946	125.986	2.19887	1	42.5723	71.7795	164.932	2.87861	9.91684		11.0209	0
10542	Tue Mar 28 11:17:07 2017_x000D_	33.1539	67.7943	124.381	2.17087	1	42.5723	71.7795	164.932	2.87861	10.2268		3.06415	0
10543	Tue Mar 28 11:17:07 2017_x000D_	33.1511	67.6922	125.984	2.19883	1	42.5723	71.7795	164.932	2.87861	10.2696		11.0258	0
10544	Tue Mar 28 11:17:07 2017_x000D_	32.9395	67.3917	124.38	2.17083	1	42.5723	71.7795	164.932	2.87861	10.5851		4.3164	54.0284
10545	Tue Mar 28 11:17:07 2017_x000D_	32.835	67.2928	128.349	2.2401	1	40.8136	72.1673	169.91	2.96549	9.3498		9.69047	0
10546	Tue Mar 28 11:17:07 2017_x000D_	32.7247	66.9892	132.397	2.31076	1	40.8136	72.1673	169.91	2.96549	9.60432		4.34057	0
10547	Tue Mar 28 11:17:07 2017_x000D_	32.6259	67.0949	136.5	2.38238	1	40.8136	72.1673	169.91	2.96549	9.6316		4.31732	0
10548	Tue Mar 28 11:17:07 2017_x000D_	32.7241	66.9897	148.654	2.59451	1	40.8136	72.1673	169.91	2.96549	9.60456		4.31607	27.0157
10549	Tue Mar 28 11:17:07 2017_x000D_	32.8283	67.0889	152.534	2.66223	1	39.9342	72.3612	178.099	3.10841	8.84822		0.0108167	0
10550	Tue Mar 28 11:17:07 2017_x000D_	32.8285	67.0892	157.668	2.75182	1	39.9342	72.3612	178.099	3.10841	8.84788		4.30804	0
10551	Tue Mar 28 11:17:08 2017_x000D_	32.7241	66.9906	166.966	2.91411	1	39.9342	72.3612	178.099	3.10841	8.99049		3.04402	0
10552	Tue Mar 28 11:17:08 2017_x000D_	32.6227	66.9943	178.955	3.12335	1	39.9342	72.3612	178.099	3.10841	9.06982		0.00848528	27.0186
10553	Tue Mar 28 11:17:08 2017_x000D_	32.6229	66.9945	184.727	3.22409	1	39.0547	72.5551	177.915	3.10521	8.50225		9.61351	0
10554	Tue Mar 28 11:17:08 2017_x000D_	32.316	66.9023	199.48	3.48158	1	39.0547	72.5551	177.915	3.10521	8.79569		3.07332	0
10555	Tue Mar 28 11:17:08 2017_x000D_	32.319	67.0047	202.193	3.52893	1	39.0547	72.5551	177.915	3.10521	8.72792		6.82125	0
10556	Tue Mar 28 11:17:08 2017_x000D_	32.1194	67.1136	212.457	3.70808	1	39.0547	72.5551	177.915	3.10521	8.81523		3.04052	14.4911
10557	Tue Mar 28 11:17:08 2017_x000D_	32.0181	67.1168	218.859	3.81982	1	38.6301	72.3248	175.028	3.05481	8.41676		4.33223	0
10558	Tue Mar 28 11:17:08 2017_x000D_	31.9196	67.2224	222.897	3.89028	1	38.6301	72.3248	175.028	3.05481	8.43002		17.3436	0
10559	Tue Mar 28 11:17:08 2017_x000D_	31.5251	67.645	222.897	3.89029	1	38.6301	72.3248	175.028	3.05481	8.50773		8.6728	0
10560	Tue Mar 28 11:17:08 2017_x000D_	31.3278	67.8563	222.897	3.89029	1	38.6301	72.3248	175.028	3.05481	8.56102		19.6236	0
10561	Tue Mar 28 11:17:08 2017_x000D_	30.8315	68.2824	221.081	3.85859	1	38.6301	72.3248	175.028	3.05481	8.78403		13.0135	19.5707
10562	Tue Mar 28 11:17:08 2017_x000D_	30.5355	68.5995	220.648	3.85104	1	37.978	72.3065	180	3.14159	8.3146		9.67278	0
10563	Tue Mar 28 11:17:08 2017_x000D_	30.2333	68.7119	216.502	3.77868	1	37.978	72.3065	180	3.14159	8.53824		17.3542	0
10564	Tue Mar 28 11:17:08 2017_x000D_	29.8386	69.1348	216.504	3.7787	1	37.978	72.3065	180	3.14159	8.73553		9.67945	0
10565	Tue Mar 28 11:17:08 2017_x000D_	29.5362	69.2473	212.463	3.70818	1	37.978	72.3065	180	3.14159	8.97901		22.1027	20.5309
10566	Tue Mar 28 11:17:08 2017_x000D_	28.9378	69.6771	212.463	3.70819	1	37.3358	72.07	176.407	3.07888	8.73226		8.67923	0
10567	Tue Mar 28 11:17:08 2017_x000D_	28.7404	69.8886	212.464	3.7082	1	37.3358	72.07	176.407	3.07888	8.86789		20.5531	0
10568	Tue Mar 28 11:17:08 2017_x000D_	28.1387	70.2162	214.901	3.75073	1	37.3358	72.07	176.407	3.07888	9.38207		11.0555	0
10569	Tue Mar 28 11:17:08 2017_x000D_	27.8394	70.4312	216.502	3.77867	1	37.3358	72.07	176.407	3.07888	9.63677		9.68998	6.52457
10570	Tue Mar 28 11:17:08 2017_x000D_	27.5367	70.5439	212.463	3.70818	1	37.1184	72.0639	174.416	3.04413	9.70151		19.6513	0
10571	Tue Mar 28 11:17:08 2017_x000D_	27.0397	70.9706	214.002	3.73505	1	37.1184	72.0639	174.416	3.04413	10.1378		6.85597	0
10572	Tue Mar 28 11:17:09 2017_x000D_	26.839	71.0799	216.501	3.77866	1	37.1184	72.0639	174.416	3.04413	10.3264		22.1327	0
10573	Tue Mar 28 11:17:09 2017_x000D_	26.2398	71.5103	216.501	3.77866	1	37.1184	72.0639	174.416	3.04413	10.8927		11.0754	0
10574	Tue Mar 28 11:17:09 2017_x000D_	25.9399	71.7256	214.901	3.75073	1	37.1184	72.0639	174.416	3.04413	11.1836		11.0663	49.4096
10575	Tue Mar 28 11:17:09 2017_x000D_	25.6403	71.9408	216.501	3.77865	1	35.6264	71.3664	184.195	3.21481	10.0026		11.0754	0
10576	Tue Mar 28 11:17:09 2017_x000D_	25.3404	72.1561	214.901	3.75073	1	35.6264	71.3664	184.195	3.21481	10.3163		19.6682	0
10577	Tue Mar 28 11:17:09 2017_x000D_	24.843	72.5832	216.501	3.77866	1	35.6264	71.3664	184.195	3.21481	10.8518		6.86794	0
10578	Tue Mar 28 11:17:09 2017_x000D_	24.6419	72.6926	214.003	3.73506	1	35.6264	71.3664	184.195	3.21481	11.0643		20.6029	59.9661
10579	Tue Mar 28 11:17:09 2017_x000D_	24.0388	73.0211	216.5	3.77864	1	33.6889	70.8749	184.364	3.21776	9.88588		13.7428	0
10580	Tue Mar 28 11:17:09 2017_x000D_	23.6365	73.2402	216.499	3.77862	1	33.6889	70.8749	184.364	3.21776	10.3269		17.3965	0
10581	Tue Mar 28 11:17:09 2017_x000D_	23.2407	73.664	216.5	3.77865	1	33.6889	70.8749	184.364	3.21776	10.8141		13.7469	0
10582	Tue Mar 28 11:17:09 2017_x000D_	22.8383	73.8832	216.5	3.77863	1	33.6889	70.8749	184.364	3.21776	11.2599		19.7004	29.0197
10583	Tue Mar 28 11:17:09 2017_x000D_	22.34	74.3109	214.902	3.75074	1	32.8386	70.4137	186.726	3.25898	11.1986		9.72052	0
10584	Tue Mar 28 11:17:09 2017_x000D_	22.0364	74.4241	214.003	3.73506	1	32.8386	70.4137	186.726	3.25898	11.5226		6.87488	0
10585	Tue Mar 28 11:17:09 2017_x000D_	21.8352	74.5338	216.499	3.77862	1	32.8386	70.4137	186.726	3.25898	11.7495		8.70453	0
10586	Tue Mar 28 11:17:09 2017_x000D_	21.6371	74.7458	216.5	3.77863	1	32.8386	70.4137	186.726	3.25898	12.01		17.4072	0
10587	Tue Mar 28 11:17:09 2017_x000D_	21.2411	75.1699	216.501	3.77865	1	32.8386	70.4137	186.726	3.25898	12.5349		19.4631	29.0264
10588	Tue Mar 28 11:17:09 2017_x000D_	20.6333	75.3968	216.499	3.77861	1	31.9881	69.9524	188.926	3.29738	12.5926		8.70672	0
10589	Tue Mar 28 11:17:09 2017_x000D_	20.4352	75.6089	216.499	3.77862	1	31.9881	69.9524	188.926	3.29738	12.8633		8.70892	0
10590	Tue Mar 28 11:17:09 2017_x000D_	20.2371	75.8211	216.5	3.77863	1	31.9881	69.9524	188.926	3.29738	13.135		13.7711	0
10591	Tue Mar 28 11:17:09 2017_x000D_	19.834	76.0407	216.499	3.77862	1	31.9881	69.9524	188.926	3.29738	13.5937		11.1096	29.0305
10592	Tue Mar 28 11:17:09 2017_x000D_	19.5332	76.2567	214.901	3.75074	1	31.1375	69.491	191.014	3.33383	13.4326		8.71096	0
10593	Tue Mar 28 11:17:09 2017_x000D_	19.335	76.4689	214.902	3.75075	1	31.1375	69.491	191.014	3.33383	13.7109		17.9637	0
10594	Tue Mar 28 11:17:10 2017_x000D_	18.8326	76.7947	214.005	3.7351	1	31.1375	69.491	191.014	3.33383	14.3092		4.35767	0
10595	Tue Mar 28 11:17:10 2017_x000D_	18.7335	76.9009	214.902	3.75075	1	31.1375	69.491	191.014	3.33383	14.4487		17.972	52.2567
10596	Tue Mar 28 11:17:10 2017_x000D_	18.2309	77.2269	214.006	3.7351	1	29.3963	69.442	180	3.14159	13.6114		3.08611	0
10597	Tue Mar 28 11:17:10 2017_x000D_	18.1281	77.2307	212.471	3.70832	1	29.3963	69.442	180	3.14159	13.698		11.1113	0
10598	Tue Mar 28 11:17:10 2017_x000D_	17.8273	77.4468	214.005	3.7351	1	29.3963	69.442	180	3.14159	14.0684		6.89499	0
10599	Tue Mar 28 11:17:10 2017_x000D_	17.6255	77.5568	216.498	3.7786	1	29.3963	69.442	180	3.14159	14.2969		9.75878	92.6358
10600	Tue Mar 28 11:17:10 2017_x000D_	17.3208	77.6707	212.47	3.70831	1	26.3285	69.7934	180	3.14159	11.9662		0	0
10601	Tue Mar 28 11:17:10 2017_x000D_	17.3208	77.6707	212.47	3.70831	1	26.3285	69.7934	180	3.14159	11.9662		11.1277	0
10602	Tue Mar 28 11:17:10 2017_x000D_	17.0194	77.8869	205.997	3.59533	1	26.3285	69.7934	180	3.14159	12.3355		3.06415	0
10603	Tue Mar 28 11:17:10 2017_x000D_	17.0222	77.989	190.642	3.32733	1	26.3285	69.7934	180	3.14159	12.4006		6.15768	0
10604	Tue Mar 28 11:17:10 2017_x000D_	17.2273	77.981	179.297	3.12933	1	26.3285	69.7934	180	3.14159	12.2421		4.33523	39.8668
10605	Tue Mar 28 11:17:10 2017_x000D_	17.3335	78.079	170.302	2.97233	1	25.0121	69.9752	180	3.14159	11.1639		0.024	0
10606	Tue Mar 28 11:17:10 2017_x000D_	17.3335	78.0782	151.742	2.6484	1	25.0121	69.9752	180	3.14159	11.1633		3.08279	0
10607	Tue Mar 28 11:17:10 2017_x000D_	17.2308	78.0817	145.332	2.53653	1	25.0121	69.9752	180	3.14159	11.2367		6.87344	0
10608	Tue Mar 28 11:17:10 2017_x000D_	17.0224	77.9865	127.371	2.22304	1	25.0121	69.9752	180	3.14159	11.3144		3.07359	66.886
10609	Tue Mar 28 11:17:10 2017_x000D_	17.0191	77.8841	121.18	2.11499	1	22.8145	70.3512	169.997	2.967	9.50428		4.33458	0
10610	Tue Mar 28 11:17:10 2017_x000D_	16.9133	77.7857	112.311	1.96019	1	22.8145	70.3512	169.997	2.967	9.49189		9.70718	0
10611	Tue Mar 28 11:17:10 2017_x000D_	16.8003	77.4825	103.354	1.80387	1	22.8145	70.3512	169.997	2.967	9.32877		6.88242	0
10612	Tue Mar 28 11:17:10 2017_x000D_	16.896	77.274	100.559	1.75508	1	22.8145	70.3512	169.997	2.967	9.1079		25.3464	41.5692
10613	Tue Mar 28 11:17:10 2017_x000D_	16.6619	76.4622	100.561	1.75512	1	21.488	70.7517	180	3.14159	7.4767		12.6868	0
10614	Tue Mar 28 11:17:10 2017_x000D_	16.5446	76.0559	103.352	1.80383	1	21.488	70.7517	180	3.14159	7.25064		27.8727	0
10615	Tue Mar 28 11:17:11 2017_x000D_	16.4094	75.1367	106.795	1.86392	1	21.488	70.7517	180	3.14159	6.70972		12.7029	0
10616	Tue Mar 28 11:17:11 2017_x000D_	16.2919	74.7299	109.585	1.91262	1	21.488	70.7517	180	3.14159	6.54412		12.7086	19.6158
10617	Tue Mar 28 11:17:11 2017_x000D_	16.1744	74.3229	112.291	1.95985	1	20.8344	70.7333	180	3.14159	5.88225		9.74754	0
10618	Tue Mar 28 11:17:11 2017_x000D_	16.0605	74.0186	116.037	2.02523	1	20.8344	70.7333	180	3.14159	5.79511		17.9917	0
10619	Tue Mar 28 11:17:11 2017_x000D_	15.7333	73.516	119.981	2.09407	1	20.8344	70.7333	180	3.14159	5.81073		12.7276	0
10620	Tue Mar 28 11:17:11 2017_x000D_	15.6156	73.1084	122.549	2.13889	1	20.8344	70.7333	180	3.14159	5.73384		15.4544	0
10621	Tue Mar 28 11:17:11 2017_x000D_	15.2916	72.7079	124.993	2.18153	1	20.8344	70.7333	180	3.14159	5.88402		11.1428	27.0704
10622	Tue Mar 28 11:17:11 2017_x000D_	15.0744	72.4066	126.597	2.20953	1	19.9532	70.9275	180	3.14159	5.09808		16.6533	0
10623	Tue Mar 28 11:17:11 2017_x000D_	14.8497	71.899	124.989	2.18147	1	19.9532	70.9275	180	3.14159	5.19514		8.75615	0
10624	Tue Mar 28 11:17:11 2017_x000D_	14.636	71.7002	124.991	2.18151	1	19.9532	70.9275	180	3.14159	5.37305		15.4764	0
10625	Tue Mar 28 11:17:11 2017_x000D_	14.3117	71.299	122.554	2.13896	1	19.9532	70.9275	180	3.14159	5.65372		12.7643	14.7284
10626	Tue Mar 28 11:17:11 2017_x000D_	14.1934	70.8903	124.988	2.18145	1	19.5077	71.1338	172.345	3.00799	5.31988		11.1798	0
10627	Tue Mar 28 11:17:11 2017_x000D_	13.8762	70.6947	122.555	2.13899	1	19.5077	71.1338	172.345	3.00799	5.64859		6.18998	0
10628	Tue Mar 28 11:17:11 2017_x000D_	13.8688	70.4885	122.551	2.13893	1	19.5077	71.1338	172.345	3.00799	5.6757		22.3661	0
10629	Tue Mar 28 11:17:11 2017_x000D_	13.433	69.8836	122.553	2.13895	1	19.5077	71.1338	172.345	3.00799	6.20201		8.78583	13.0791
10630	Tue Mar 28 11:17:11 2017_x000D_	13.2186	69.6841	122.555	2.13899	1	19.0719	71.1216	169.496	2.95826	6.02723		19.6215	0
10631	Tue Mar 28 11:17:11 2017_x000D_	12.9892	69.0716	122.551	2.13891	1	19.0719	71.1216	169.496	2.95826	6.41886		8.79212	0
10632	Tue Mar 28 11:17:11 2017_x000D_	12.7747	68.8719	122.553	2.13896	1	19.0719	71.1216	169.496	2.95826	6.68699		20.8428	0
10633	Tue Mar 28 11:17:11 2017_x000D_	12.4416	68.2622	119.989	2.0942	1	19.0719	71.1216	169.496	2.95826	7.2206		6.95844	0
10634	Tue Mar 28 11:17:11 2017_x000D_	12.3303	68.0587	122.551	2.13892	1	19.0719	71.1216	169.496	2.95826	7.40476		8.80703	23.7816
10635	Tue Mar 28 11:17:11 2017_x000D_	12.1154	67.8587	122.554	2.13896	1	18.3989	71.5405	165.308	2.88517	7.28272		19.6671	0
10636	Tue Mar 28 11:17:12 2017_x000D_	11.8854	67.2448	122.549	2.13888	1	18.3989	71.5405	165.308	2.88517	7.80248		8.8196	0
10637	Tue Mar 28 11:17:12 2017_x000D_	11.6703	67.0444	122.551	2.13893	1	18.3989	71.5405	165.308	2.88517	8.09253		13.9289	0
10638	Tue Mar 28 11:17:12 2017_x000D_	11.4476	66.637	122.55	2.13891	1	18.3989	71.5405	165.308	2.88517	8.50676		6.9649	68.6093
10639	Tue Mar 28 11:17:12 2017_x000D_	11.3364	66.4332	119.99	2.09422	1	16.1906	72.1352	171.363	2.99085	7.4884		13.9396	0
10640	Tue Mar 28 11:17:12 2017_x000D_	11.1135	66.0255	119.99	2.09422	1	16.1906	72.1352	171.363	2.99085	7.94389		6.97999	0
10641	Tue Mar 28 11:17:12 2017_x000D_	11.0018	65.8214	122.548	2.13887	1	16.1906	72.1352	171.363	2.99085	8.17238		13.953	0
10642	Tue Mar 28 11:17:12 2017_x000D_	10.7787	65.4133	122.547	2.13885	1	16.1906	72.1352	171.363	2.99085	8.62975		6.23696	35.4367
10643	Tue Mar 28 11:17:12 2017_x000D_	10.5709	65.4197	122.553	2.13896	1	15.0816	72.5419	180	3.14159	8.43043		6.22629	0
10644	Tue Mar 28 11:17:12 2017_x000D_	10.5632	65.2123	122.55	2.13889	1	15.0816	72.5419	180	3.14159	8.6104		6.22629	0
10645	Tue Mar 28 11:17:12 2017_x000D_	10.5555	65.0049	122.546	2.13883	1	15.0816	72.5419	180	3.14159	8.79158		8.84285	0
10646	Tue Mar 28 11:17:12 2017_x000D_	10.3399	64.8039	122.549	2.13887	1	15.0816	72.5419	180	3.14159	9.07526		4.42332	68.0339
10647	Tue Mar 28 11:17:12 2017_x000D_	10.2322	64.7032	118.667	2.07113	1	12.93	71.8253	204.264	3.56508	7.61593		4.43649	0
10648	Tue Mar 28 11:17:12 2017_x000D_	10.3405	64.8039	109.654	1.91382	1	12.93	71.8253	204.264	3.56508	7.48369		6.23262	0
10649	Tue Mar 28 11:17:12 2017_x000D_	10.3485	65.0115	104.027	1.81561	1	12.93	71.8253	204.264	3.56508	7.28643		12.465	0
10650	Tue Mar 28 11:17:12 2017_x000D_	10.3643	65.4267	92.1304	1.60798	1	12.93	71.8253	204.264	3.56508	6.89383		3.11287	0
10651	Tue Mar 28 11:17:12 2017_x000D_	10.2606	65.4303	83.1316	1.45092	1	12.93	71.8253	204.264	3.56508	6.92977		6.95289	41.2137
10652	Tue Mar 28 11:17:12 2017_x000D_	10.1645	65.6412	74.5381	1.30094	1	11.6405	71.3515	222.717	3.88714	5.89797		4.3719	0
10653	Tue Mar 28 11:17:12 2017_x000D_	10.2644	65.5351	57.4486	1.00267	1	11.6405	71.3515	222.717	3.88714	5.97697		0.0108167	0
10654	Tue Mar 28 11:17:12 2017_x000D_	10.2642	65.5354	49.0235	0.855622	1	11.6405	71.3515	222.717	3.88714	5.97672		4.37887	0
10655	Tue Mar 28 11:17:12 2017_x000D_	10.3638	65.4287	36.338	0.634218	1	11.6405	71.3515	222.717	3.88714	6.05884		3.1108	82.8248
10656	Tue Mar 28 11:17:12 2017_x000D_	10.3594	65.3251	25.747	0.449369	1	9.7622	69.3281	203.147	3.54559	4.0473		6.9518	0
10657	Tue Mar 28 11:17:12 2017_x000D_	10.5633	65.215	23.0267	0.401891	1	9.7622	69.3281	203.147	3.54559	4.19039		6.21615	0
10658	Tue Mar 28 11:17:13 2017_x000D_	10.7704	65.2084	10.2911	0.179613	1	9.7622	69.3281	203.147	3.54559	4.24127		4.39774	0
10659	Tue Mar 28 11:17:13 2017_x000D_	10.8706	65.1014	7.76766	0.135571	1	9.7622	69.3281	203.147	3.54559	4.36962		25.1139	46.9473
10660	Tue Mar 28 11:17:13 2017_x000D_	11.6977	64.9722	10.7314	0.187298	1	8.49051	68.4161	199.159	3.47597	4.70601		12.4619	0
10661	Tue Mar 28 11:17:13 2017_x000D_	12.1129	64.9594	10.733	0.187326	1	8.49051	68.4161	199.159	3.47597	5.00704		12.8228	0
10662	Tue Mar 28 11:17:13 2017_x000D_	12.5242	64.8431	13.6515	0.238264	1	8.49051	68.4161	199.159	3.47597	5.3886		18.916	0
10663	Tue Mar 28 11:17:13 2017_x000D_	13.1427	64.7205	16.5125	0.288198	1	8.49051	68.4161	199.159	3.47597	5.94141		12.8133	0
10664	Tue Mar 28 11:17:13 2017_x000D_	13.5537	64.6043	19.3019	0.336881	1	8.49051	68.4161	199.159	3.47597	6.33764		19.6376	14.5692
10665	Tue Mar 28 11:17:13 2017_x000D_	14.168	64.3782	24.628	0.429839	1	8.06338	68.185	204.768	3.57388	7.19431		9.81793	0
10666	Tue Mar 28 11:17:13 2017_x000D_	14.4751	64.2651	23.0393	0.402111	1	8.06338	68.185	204.768	3.57388	7.51504		19.6243	0
10667	Tue Mar 28 11:17:13 2017_x000D_	15.089	64.0392	28.3765	0.495263	1	8.06338	68.185	204.768	3.57388	8.15763		8.76594	0
10668	Tue Mar 28 11:17:13 2017_x000D_	15.2886	63.8258	28.375	0.495237	1	8.06338	68.185	204.768	3.57388	8.43839		12.7865	18.4211
10669	Tue Mar 28 11:17:13 2017_x000D_	15.6987	63.7097	25.7622	0.449636	1	7.6456	67.735	188.637	3.29233	9.00308		8.76375	0
10670	Tue Mar 28 11:17:13 2017_x000D_	15.8983	63.4964	25.7604	0.449604	1	7.6456	67.735	188.637	3.29233	9.27754		19.5997	0
10671	Tue Mar 28 11:17:13 2017_x000D_	16.5114	63.2707	25.7615	0.449622	1	7.6456	67.735	188.637	3.29233	9.92635		13.8526	0
10672	Tue Mar 28 11:17:13 2017_x000D_	16.9177	63.0513	25.7611	0.449615	1	7.6456	67.735	188.637	3.29233	10.3879		16.6695	0
10673	Tue Mar 28 11:17:13 2017_x000D_	17.4269	62.8289	24.627	0.429823	1	7.6456	67.735	188.637	3.29233	10.9427		9.7923	0
10674	Tue Mar 28 11:17:13 2017_x000D_	17.7332	62.7161	23.0364	0.40206	1	7.6456	67.735	188.637	3.29233	11.2672		16.66	0
10675	Tue Mar 28 11:17:13 2017_x000D_	18.2421	62.4938	22.0054	0.384067	1	7.6456	67.735	188.637	3.29233	11.8218		11.1601	0
10676	Tue Mar 28 11:17:13 2017_x000D_	18.5449	62.2777	23.0347	0.402032	1	7.6456	67.735	188.637	3.29233	12.1892		19.5608	13.1035
10677	Tue Mar 28 11:17:13 2017_x000D_	19.1568	62.0525	23.0354	0.402043	1	7.20899	67.7227	226.289	3.9495	13.225		9.28002	0
10678	Tue Mar 28 11:17:13 2017_x000D_	19.466	62.0434	22.0062	0.38408	1	7.20899	67.7227	226.289	3.9495	13.5088		11.1486	0
10679	Tue Mar 28 11:17:14 2017_x000D_	19.7684	61.8274	23.036	0.402054	1	7.20899	67.7227	226.289	3.9495	13.8742		19.5446	0
10680	Tue Mar 28 11:17:14 2017_x000D_	20.3798	61.6024	23.0366	0.402064	1	7.20899	67.7227	226.289	3.9495	14.5234		6.90629	0
10681	Tue Mar 28 11:17:14 2017_x000D_	20.5823	61.4929	20.2037	0.352621	1	7.20899	67.7227	226.289	3.9495	14.7532		20.7213	39.4382
10682	Tue Mar 28 11:17:14 2017_x000D_	21.19	61.1646	23.0349	0.402035	1	7.26528	66.4093	258.543	4.51243	14.8797		9.26185	0
10683	Tue Mar 28 11:17:14 2017_x000D_	21.4986	61.1557	22.005	0.384059	1	7.26528	66.4093	258.543	4.51243	15.1719		23.5091	0
10684	Tue Mar 28 11:17:14 2017_x000D_	22.2089	60.8247	25.7663	0.449706	1	7.26528	66.4093	258.543	4.51243	15.953		9.74771	0
10685	Tue Mar 28 11:17:14 2017_x000D_	22.5138	60.7124	22.0043	0.384048	1	7.26528	66.4093	258.543	4.51243	16.278		11.1312	46.584
10686	Tue Mar 28 11:17:14 2017_x000D_	22.8157	60.4967	23.0353	0.402043	1	7.54933	64.8827	258.543	4.51243	15.8839		9.74667	0
10687	Tue Mar 28 11:17:14 2017_x000D_	23.1206	60.3845	24.6298	0.429871	1	7.54933	64.8827	258.543	4.51243	16.208		23.4808	0
10688	Tue Mar 28 11:17:14 2017_x000D_	23.83	60.0538	23.0351	0.402039	1	7.54933	64.8827	258.543	4.51243	16.9817		6.16454	0
10689	Tue Mar 28 11:17:14 2017_x000D_	24.0354	60.0479	23.0366	0.402064	1	7.54933	64.8827	258.543	4.51243	17.1804		20.6703	14.7791
10690	Tue Mar 28 11:17:14 2017_x000D_	24.6416	59.7204	25.7674	0.449726	1	7.78648	64.4509	280.926	4.90309	17.5064		12.6909	0
10691	Tue Mar 28 11:17:14 2017_x000D_	25.0487	59.6054	23.0364	0.402061	1	7.78648	64.4509	280.926	4.90309	17.9294		13.7736	0
10692	Tue Mar 28 11:17:14 2017_x000D_	25.4526	59.3871	23.0355	0.402046	1	7.78648	64.4509	280.926	4.90309	18.3775		9.72207	0
10693	Tue Mar 28 11:17:14 2017_x000D_	25.7567	59.2751	19.2807	0.336512	1	7.78648	64.4509	280.926	4.90309	18.7007		16.5729	0
10694	Tue Mar 28 11:17:14 2017_x000D_	26.263	59.0541	20.1969	0.352502	1	7.78648	64.4509	280.926	4.90309	19.2486		0	91.8743
10695	Tue Mar 28 11:17:14 2017_x000D_	26.263	59.0541	20.1969	0.352502	1	9.42812	61.8656	284.692	4.96881	17.068		15.6752	0
10696	Tue Mar 28 11:17:14 2017_x000D_	26.7721	58.9365	22.0033	0.38403	1	9.42812	61.8656	284.692	4.96881	17.5896		11.1029	0
10697	Tue Mar 28 11:17:14 2017_x000D_	27.0732	58.7213	23.036	0.402054	1	9.42812	61.8656	284.692	4.96881	17.923		9.71259	0
10698	Tue Mar 28 11:17:14 2017_x000D_	27.377	58.6094	19.2787	0.336477	1	9.42812	61.8656	284.692	4.96881	18.2419		4.36368	47.711
10699	Tue Mar 28 11:17:14 2017_x000D_	27.4765	58.5033	23.0352	0.402039	1	10.3584	60.5757	284.692	4.96881	17.2431		12.6675	0
10700	Tue Mar 28 11:17:15 2017_x000D_	27.8829	58.3887	25.7711	0.449791	1	10.3584	60.5757	284.692	4.96881	17.6604		4.35139	0
10701	Tue Mar 28 11:17:15 2017_x000D_	27.9818	58.2826	22.0003	0.383978	1	10.3584	60.5757	284.692	4.96881	17.772		9.72	0
10702	Tue Mar 28 11:17:15 2017_x000D_	28.2859	58.1708	25.7708	0.449785	1	10.3584	60.5757	284.692	4.96881	18.0881		9.71719	42.3698
10703	Tue Mar 28 11:17:15 2017_x000D_	28.5899	58.059	29.7378	0.519022	1	11.2793	59.5049	315	5.49779	17.3709		6.87134	0
10704	Tue Mar 28 11:17:15 2017_x000D_	28.7914	57.9501	32.3249	0.564176	1	11.2793	59.5049	315	5.49779	17.581		3.08831	0
10705	Tue Mar 28 11:17:15 2017_x000D_	28.8943	57.9471	46.9293	0.819071	1	11.2793	59.5049	315	5.49779	17.6837		0.0108167	0
10706	Tue Mar 28 11:17:15 2017_x000D_	28.8945	57.9468	55.0666	0.961094	1	11.2793	59.5049	315	5.49779	17.684		9.27138	18.7122
10707	Tue Mar 28 11:17:15 2017_x000D_	28.904	58.2557	74.3344	1.29738	1	11.735	59.079	278.637	4.86313	17.1887		3.06992	0
10708	Tue Mar 28 11:17:15 2017_x000D_	28.8017	58.2582	82.8216	1.44551	1	11.735	59.079	278.637	4.86313	17.0864		3.04981	0
10709	Tue Mar 28 11:17:15 2017_x000D_	28.9033	58.2547	103.477	1.80601	1	11.735	59.079	278.637	4.86313	17.1881		3.05542	0
10710	Tue Mar 28 11:17:15 2017_x000D_	29.0051	58.2516	111.73	1.95006	1	11.735	59.079	278.637	4.86313	17.2899		3.07923	0
10711	Tue Mar 28 11:17:15 2017_x000D_	28.9025	58.2545	121.892	2.12742	1	11.735	59.079	278.637	4.86313	17.1873		3.09778	23.8619
10712	Tue Mar 28 11:17:15 2017_x000D_	28.899	58.1513	128.256	2.2385	1	12.2003	58.4339	297.566	5.19351	16.7011		6.91342	0
10713	Tue Mar 28 11:17:15 2017_x000D_	28.7903	57.9481	142.685	2.49033	1	12.2003	58.4339	297.566	5.19351	16.5971		0.0108167	0
10714	Tue Mar 28 11:17:15 2017_x000D_	28.79	57.9483	150.89	2.63353	1	12.2003	58.4339	297.566	5.19351	16.5968		11.112	0
10715	Tue Mar 28 11:17:15 2017_x000D_	28.4769	57.7504	157.416	2.74742	1	12.2003	58.4339	297.566	5.19351	16.2909		6.88466	6.58517
10716	Tue Mar 28 11:17:15 2017_x000D_	28.2692	57.6528	160.141	2.79498	1	12.2098	58.2146	314.23	5.48434	16.0692		26.3111	0
10717	Tue Mar 28 11:17:15 2017_x000D_	27.4408	57.3648	157.417	2.74745	1	12.2098	58.2146	314.23	5.48434	15.2547		11.1391	0
10718	Tue Mar 28 11:17:15 2017_x000D_	27.1272	57.166	150.895	2.63361	1	12.2098	58.2146	314.23	5.48434	14.9542		24.9043	0
10719	Tue Mar 28 11:17:15 2017_x000D_	26.397	56.7711	144.492	2.52185	1	12.2098	58.2146	314.23	5.48434	14.2604		11.1451	0
10720	Tue Mar 28 11:17:15 2017_x000D_	26.0831	56.5724	142.706	2.49068	1	12.2098	58.2146	314.23	5.48434	13.9702		8.78256	6.55473
10721	Tue Mar 28 11:17:15 2017_x000D_	25.8713	56.3703	138.353	2.41471	1	12.4282	58.2209	284.692	4.96881	13.5699		11.1534	0
10722	Tue Mar 28 11:17:16 2017_x000D_	25.5572	56.1714	136.388	2.38043	1	12.4282	58.2209	284.692	4.96881	13.288		24.2681	0
10723	Tue Mar 28 11:17:16 2017_x000D_	25.0243	55.5628	130.516	2.27793	1	12.4282	58.2209	284.692	4.96881	12.8735		11.2029	0
10724	Tue Mar 28 11:17:16 2017_x000D_	24.8094	55.2574	127.696	2.22871	1	12.4282	58.2209	284.692	4.96881	12.7309		19.9271	6.55473
10725	Tue Mar 28 11:17:16 2017_x000D_	24.3818	54.7491	125.966	2.19852	1	12.6466	58.2272	297.566	5.19351	12.2398		15.5665	0
10726	Tue Mar 28 11:17:16 2017_x000D_	24.0602	54.3419	123.487	2.15525	1	12.6466	58.2272	297.566	5.19351	12.0568		20.9319	0
10727	Tue Mar 28 11:17:16 2017_x000D_	23.7314	53.7265	125.963	2.19848	1	12.6466	58.2272	297.566	5.19351	11.9637		8.81018	0
10728	Tue Mar 28 11:17:16 2017_x000D_	23.5189	53.5238	125.965	2.19851	1	12.6466	58.2272	297.566	5.19351	11.846		13.224	0
10729	Tue Mar 28 11:17:16 2017_x000D_	23.1997	53.2198	130.08	2.27033	1	12.6466	58.2272	297.566	5.19351	11.6808		15.6128	39.3223
10730	Tue Mar 28 11:17:16 2017_x000D_	22.877	52.8115	132.314	2.30932	1	13.9568	58.2649	302.717	5.28341	10.4551		13.9823	0
10731	Tue Mar 28 11:17:16 2017_x000D_	22.6574	52.4004	132.31	2.30925	1	13.9568	58.2649	302.717	5.28341	10.4925		13.2473	0
10732	Tue Mar 28 11:17:16 2017_x000D_	22.3377	52.0958	136.362	2.37996	1	13.9568	58.2649	302.717	5.28341	10.4066		8.83355	0
10733	Tue Mar 28 11:17:16 2017_x000D_	22.1246	51.8926	136.362	2.37996	1	13.9568	58.2649	302.717	5.28341	10.3595		17.6756	32.7645
10734	Tue Mar 28 11:17:16 2017_x000D_	21.6982	51.486	136.362	2.37996	1	15.0485	58.2963	302.717	5.28341	9.51833		8.84628	0
10735	Tue Mar 28 11:17:16 2017_x000D_	21.4848	51.2825	136.362	2.37996	1	15.0485	58.2963	302.717	5.28341	9.51942		15.615	0
10736	Tue Mar 28 11:17:16 2017_x000D_	21.0613	50.9799	138.467	2.41671	1	15.0485	58.2963	302.717	5.28341	9.47014		8.85259	0
10737	Tue Mar 28 11:17:16 2017_x000D_	20.8478	50.7762	138.467	2.4167	1	15.0485	58.2963	302.717	5.28341	9.49651		8.85693	13.1035
10738	Tue Mar 28 11:17:16 2017_x000D_	20.6341	50.5725	138.466	2.41669	1	15.4851	58.3089	351.074	6.12739	9.29323		7.01259	0
10739	Tue Mar 28 11:17:16 2017_x000D_	20.524	50.3663	136.362	2.37996	1	15.4851	58.3089	351.074	6.12739	9.40614		17.7287	0
10740	Tue Mar 28 11:17:16 2017_x000D_	20.0963	49.9585	136.362	2.37996	1	15.4851	58.3089	351.074	6.12739	9.53899		8.86748	0
10741	Tue Mar 28 11:17:16 2017_x000D_	19.8824	49.7545	136.362	2.37996	1	15.4851	58.3089	351.074	6.12739	9.61842		15.6711	13.1035
10742	Tue Mar 28 11:17:16 2017_x000D_	19.4576	49.4505	134.266	2.34339	1	15.9217	58.3215	351.074	6.12739	9.54972		8.87814	0
10743	Tue Mar 28 11:17:17 2017_x000D_	19.2434	49.2463	134.267	2.3434	1	15.9217	58.3215	351.074	6.12739	9.664		15.7234	0
10744	Tue Mar 28 11:17:17 2017_x000D_	18.9183	48.8352	136.362	2.37996	1	15.9217	58.3215	351.074	6.12739	9.94834		8.88662	0
10745	Tue Mar 28 11:17:17 2017_x000D_	18.7039	48.6308	136.362	2.37996	1	15.9217	58.3215	351.074	6.12739	10.0822		8.89293	0
10746	Tue Mar 28 11:17:17 2017_x000D_	18.4894	48.4262	136.362	2.37996	1	15.9217	58.3215	351.074	6.12739	10.223		11.3077	13.1034
10747	Tue Mar 28 11:17:17 2017_x000D_	18.1713	48.224	134.269	2.34343	1	16.3583	58.334	351.074	6.12739	10.2713		7.04791	0
10748	Tue Mar 28 11:17:17 2017_x000D_	18.0602	48.017	136.362	2.37996	1	16.3583	58.334	351.074	6.12739	10.4564		11.316	0
10749	Tue Mar 28 11:17:17 2017_x000D_	17.7419	47.8146	134.269	2.34344	1	16.3583	58.334	351.074	6.12739	10.61		6.28571	0
10750	Tue Mar 28 11:17:17 2017_x000D_	17.7347	47.6052	134.264	2.34335	1	16.3583	58.334	351.074	6.12739	10.8167		8.90566	42.3348
10751	Tue Mar 28 11:17:17 2017_x000D_	17.5199	47.4003	134.265	2.34336	1	17.4882	57.4886	315	5.49779	10.0883		8.9099	0
10752	Tue Mar 28 11:17:17 2017_x000D_	17.305	47.1953	134.265	2.34337	1	17.4882	57.4886	315	5.49779	10.2949		4.45594	0
10753	Tue Mar 28 11:17:17 2017_x000D_	17.1976	47.0927	130.104	2.27073	1	17.4882	57.4886	315	5.49779	10.4		13.3743	0
10754	Tue Mar 28 11:17:17 2017_x000D_	16.8751	46.7849	126.015	2.19937	1	17.4882	57.4886	315	5.49779	10.7212		4.45801	61.0175
10755	Tue Mar 28 11:17:17 2017_x000D_	16.7677	46.6822	122.034	2.1299	1	18.8653	55.9918	284.692	4.96881	9.54299		3.13929	0
10756	Tue Mar 28 11:17:17 2017_x000D_	16.7647	46.5776	110.185	1.92309	1	18.8653	55.9918	284.692	4.96881	9.64571		4.39833	0
10757	Tue Mar 28 11:17:17 2017_x000D_	16.6649	46.685	94.959	1.65735	1	18.8653	55.9918	284.692	4.96881	9.56338		6.30402	0
10758	Tue Mar 28 11:17:17 2017_x000D_	16.6724	46.895	83.0586	1.44965	1	18.8653	55.9918	284.692	4.96881	9.35738		3.12177	0
10759	Tue Mar 28 11:17:17 2017_x000D_	16.6689	46.791	65.4579	1.14246	1	18.8653	55.9918	284.692	4.96881	9.45933		0.0108167	38.5982
10760	Tue Mar 28 11:17:17 2017_x000D_	16.6687	46.7913	57.458	1.00283	1	19.5684	54.9143	315	5.49779	8.62504		3.1313	0
10761	Tue Mar 28 11:17:17 2017_x000D_	16.6647	46.687	42.7087	0.745407	1	19.5684	54.9143	315	5.49779	8.72467		4.39364	0
10762	Tue Mar 28 11:17:17 2017_x000D_	16.7647	46.58	33.6662	0.587587	1	19.5684	54.9143	315	5.49779	8.79325		3.14329	0
10763	Tue Mar 28 11:17:17 2017_x000D_	16.7607	46.4753	28.1392	0.491122	1	19.5684	54.9143	315	5.49779	8.89381		6.94978	18.7209
10764	Tue Mar 28 11:17:17 2017_x000D_	16.9649	46.3659	19.8833	0.347029	1	20.0244	54.4883	294.768	5.14467	8.67951		9.34723	0
10765	Tue Mar 28 11:17:18 2017_x000D_	17.2764	46.3591	13.2456	0.23118	1	20.0244	54.4883	294.768	5.14467	8.58111		12.8241	0
10766	Tue Mar 28 11:17:18 2017_x000D_	17.6885	46.2455	16.1402	0.281699	1	20.0244	54.4883	294.768	5.14467	8.56739		25.6367	0
10767	Tue Mar 28 11:17:18 2017_x000D_	18.5123	46.0183	16.1404	0.281703	1	20.0244	54.4883	294.768	5.14467	8.60391		12.8118	29.6016
10768	Tue Mar 28 11:17:18 2017_x000D_	18.924	45.9048	18.9647	0.330996	1	20.4997	53.6236	296.037	5.16682	7.87799		23.6466	0
10769	Tue Mar 28 11:17:18 2017_x000D_	19.64	45.5752	22.7474	0.397017	1	20.4997	53.6236	296.037	5.16682	8.09418		9.82197	0
10770	Tue Mar 28 11:17:18 2017_x000D_	19.9479	45.4639	26.7629	0.467101	1	20.4997	53.6236	296.037	5.16682	8.17834		19.6232	0
10771	Tue Mar 28 11:17:18 2017_x000D_	20.563	45.2414	32.1146	0.560506	1	20.4997	53.6236	296.037	5.16682	8.38244		8.79111	9.36043
10772	Tue Mar 28 11:17:18 2017_x000D_	20.7634	45.0276	32.1136	0.560488	1	20.7277	53.4106	315	5.49779	8.38308		11.1884	0
10773	Tue Mar 28 11:17:18 2017_x000D_	21.0675	44.8117	33.6781	0.587794	1	20.7277	53.4106	315	5.49779	8.60561		20.7953	0
10774	Tue Mar 28 11:17:18 2017_x000D_	21.6787	44.4847	36.2219	0.632191	1	20.7277	53.4106	315	5.49779	8.97642		8.78481	0
10775	Tue Mar 28 11:17:18 2017_x000D_	21.8789	44.271	36.2213	0.63218	1	20.7277	53.4106	315	5.49779	9.21182		24.981	0
10776	Tue Mar 28 11:17:18 2017_x000D_	22.5898	43.8374	34.5931	0.603763	1	20.7277	53.4106	315	5.49779	9.75262		8.78481	33.1099
10777	Tue Mar 28 11:17:18 2017_x000D_	22.79	43.6237	34.5923	0.60375	1	21.4214	52.5522	315	5.49779	9.03278		20.7685	0
10778	Tue Mar 28 11:17:18 2017_x000D_	23.4004	43.2971	32.1127	0.560473	1	21.4214	52.5522	315	5.49779	9.46432		8.77838	0
10779	Tue Mar 28 11:17:18 2017_x000D_	23.6005	43.0836	32.1117	0.560455	1	21.4214	52.5522	315	5.49779	9.71611		6.92154	0
10780	Tue Mar 28 11:17:18 2017_x000D_	23.8039	42.9747	29.4989	0.514853	1	21.4214	52.5522	315	5.49779	9.86939		13.8402	6.55181
10781	Tue Mar 28 11:17:18 2017_x000D_	24.2107	42.7571	29.4991	0.514856	1	21.2031	52.5458	284.692	4.96881	10.2403		13.8362	0
10782	Tue Mar 28 11:17:18 2017_x000D_	24.6174	42.5396	29.4993	0.514859	1	21.2031	52.5458	284.692	4.96881	10.5727		8.77633	0
10783	Tue Mar 28 11:17:18 2017_x000D_	24.8174	42.3261	29.4979	0.514836	1	21.2031	52.5458	284.692	4.96881	10.84		19.5555	0
10784	Tue Mar 28 11:17:18 2017_x000D_	25.4305	42.1047	29.4996	0.514865	1	21.2031	52.5458	284.692	4.96881	11.2644		8.77428	0
10785	Tue Mar 28 11:17:18 2017_x000D_	25.6304	41.8912	29.4982	0.514842	1	21.2031	52.5458	284.692	4.96881	11.5378		22.3113	26.3567
10786	Tue Mar 28 11:17:19 2017_x000D_	26.2367	41.4605	29.497	0.51482	1	21.2419	51.6681	313.993	5.48021	11.3641		6.19011	0
10787	Tue Mar 28 11:17:19 2017_x000D_	26.443	41.4566	29.4986	0.514847	1	21.2419	51.6681	313.993	5.48021	11.4598		20.7254	0
10788	Tue Mar 28 11:17:19 2017_x000D_	27.0522	41.1308	32.1142	0.560499	1	21.2419	51.6681	313.993	5.48021	12.033		6.90407	0
10789	Tue Mar 28 11:17:19 2017_x000D_	27.2551	41.0222	29.4989	0.514853	1	21.2419	51.6681	313.993	5.48021	12.2268		11.1403	33.5006
10790	Tue Mar 28 11:17:19 2017_x000D_	27.5578	40.8071	28.1407	0.491148	1	21.0721	50.5644	313.993	5.48021	11.7162		9.76585	0
10791	Tue Mar 28 11:17:19 2017_x000D_	27.864	40.6966	32.1151	0.560514	1	21.0721	50.5644	313.993	5.48021	11.9793		18.0037	0
10792	Tue Mar 28 11:17:19 2017_x000D_	28.3694	40.373	28.1407	0.491148	1	21.0721	50.5644	313.993	5.48021	12.5346		11.1427	0
10793	Tue Mar 28 11:17:19 2017_x000D_	28.6722	40.1579	29.498	0.514838	1	21.0721	50.5644	313.993	5.48021	12.8863		13.8	27.073
10794	Tue Mar 28 11:17:19 2017_x000D_	29.0778	39.9409	29.4982	0.514841	1	20.8926	49.68	313.993	5.48021	12.7219		13.7945	0
10795	Tue Mar 28 11:17:19 2017_x000D_	29.4833	39.7241	29.4984	0.514844	1	20.8926	49.68	313.993	5.48021	13.1499		13.7892	0
10796	Tue Mar 28 11:17:19 2017_x000D_	29.8886	39.5073	29.4986	0.514848	1	20.8926	49.68	313.993	5.48021	13.5798		6.172	0
10797	Tue Mar 28 11:17:19 2017_x000D_	30.0943	39.5036	29.5001	0.514874	1	20.8926	49.68	313.993	5.48021	13.7197		8.75732	52.7525
10798	Tue Mar 28 11:17:19 2017_x000D_	30.2938	39.2905	29.4987	0.51485	1	20.9703	47.9233	313.993	5.48021	12.7064		13.7838	0
10799	Tue Mar 28 11:17:19 2017_x000D_	30.699	39.0739	29.4989	0.514853	1	20.9703	47.9233	313.993	5.48021	13.1514		3.07847	0
10800	Tue Mar 28 11:17:19 2017_x000D_	30.8016	39.0721	28.1408	0.491149	1	20.9703	47.9233	313.993	5.48021	13.2287		11.1295	0
10801	Tue Mar 28 11:17:19 2017_x000D_	31.104	38.8572	29.4991	0.514856	1	20.9703	47.9233	313.993	5.48021	13.5973		4.37435	0
10802	Tue Mar 28 11:17:19 2017_x000D_	31.2037	38.7508	30.6786	0.535443	1	20.9703	47.9233	313.993	5.48021	13.7425		3.08747	32.9781
10803	Tue Mar 28 11:17:19 2017_x000D_	31.3066	38.749	32.1176	0.560558	1	21.0188	46.8251	313.993	5.48021	13.0791		15.4364	0
10804	Tue Mar 28 11:17:19 2017_x000D_	31.7085	38.4277	34.6021	0.60392	1	21.0188	46.8251	313.993	5.48021	13.5936		6.89595	0
10805	Tue Mar 28 11:17:19 2017_x000D_	31.9112	38.3193	40.4528	0.706035	1	21.0188	46.8251	313.993	5.48021	13.82		3.13366	0
10806	Tue Mar 28 11:17:19 2017_x000D_	31.9146	38.4237	51.0002	0.890121	1	21.0188	46.8251	313.993	5.48021	13.7587		6.94969	67.4566
10807	Tue Mar 28 11:17:20 2017_x000D_	31.8181	38.6343	66.7437	1.1649	1	21.5529	44.6409	278.816	4.86625	11.8934		3.08184	0
10808	Tue Mar 28 11:17:20 2017_x000D_	31.9208	38.6319	77.1168	1.34594	1	21.5529	44.6409	278.816	4.86625	11.9834		6.26325	0
10809	Tue Mar 28 11:17:20 2017_x000D_	31.9264	38.8406	94.5811	1.65075	1	21.5529	44.6409	278.816	4.86625	11.885		3.07265	0
10810	Tue Mar 28 11:17:20 2017_x000D_	32.0288	38.8385	103.267	1.80234	1	21.5529	44.6409	278.816	4.86625	11.9755		0.0276586	29.6497
10811	Tue Mar 28 11:17:20 2017_x000D_	32.0279	38.8383	121.454	2.11977	1	22.0288	43.7747	289.478	5.05234	11.1512		0.0108167	0
10812	Tue Mar 28 11:17:20 2017_x000D_	32.0276	38.8385	129.51	2.26038	1	22.0288	43.7747	289.478	5.05234	11.1509		3.12177	0
10813	Tue Mar 28 11:17:20 2017_x000D_	32.0241	38.7345	148.679	2.59493	1	22.0288	43.7747	289.478	5.05234	11.1942		4.42129	0
10814	Tue Mar 28 11:17:20 2017_x000D_	31.9184	38.6318	152.786	2.66662	1	22.0288	43.7747	289.478	5.05234	11.1469		3.08464	0
10815	Tue Mar 28 11:17:20 2017_x000D_	31.8156	38.6339	159.462	2.78313	1	22.0288	43.7747	289.478	5.05234	11.0548		4.41496	80.1136
10816	Tue Mar 28 11:17:20 2017_x000D_	31.71	38.5314	168.915	2.94812	1	23.2285	41.3889	296.037	5.16682	8.94992		6.16295	0
10817	Tue Mar 28 11:17:20 2017_x000D_	31.5046	38.535	168.916	2.94814	1	23.2285	41.3889	296.037	5.16682	8.75435		6.16595	0
10818	Tue Mar 28 11:17:20 2017_x000D_	31.2991	38.5386	168.918	2.94817	1	23.2285	41.3889	296.037	5.16682	8.55914		25.5369	0
10819	Tue Mar 28 11:17:20 2017_x000D_	30.4706	38.3432	163.22	2.84874	1	23.2285	41.3889	296.037	5.16682	7.85648		9.81107	29.6646
10820	Tue Mar 28 11:17:20 2017_x000D_	30.1591	38.2436	159.469	2.78327	1	23.7047	40.5223	284.692	4.96881	6.84483		22.5831	0
10821	Tue Mar 28 11:17:20 2017_x000D_	29.4327	38.0461	152.808	2.66701	1	23.7047	40.5223	284.692	4.96881	6.24032		13.3126	0
10822	Tue Mar 28 11:17:20 2017_x000D_	29.1146	37.7367	148.703	2.59536	1	23.7047	40.5223	284.692	4.96881	6.08495		6.97569	0
10823	Tue Mar 28 11:17:20 2017_x000D_	28.9054	37.6352	146.212	2.55188	1	23.7047	40.5223	284.692	4.96881	5.94833		25.1821	29.6657
10824	Tue Mar 28 11:17:20 2017_x000D_	28.1716	37.2276	144.481	2.52166	1	24.1808	39.6556	294.264	5.13587	4.67137		13.3466	0
10825	Tue Mar 28 11:17:20 2017_x000D_	27.8525	36.9176	143.867	2.51095	1	24.1808	39.6556	294.264	5.13587	4.58018		18.2413	0
10826	Tue Mar 28 11:17:20 2017_x000D_	27.3273	36.6112	144.48	2.52166	1	24.1808	39.6556	294.264	5.13587	4.37822		13.3679	0
10827	Tue Mar 28 11:17:20 2017_x000D_	27.0076	36.3008	143.867	2.51095	1	24.1808	39.6556	294.264	5.13587	4.38697		15.6991	0
10828	Tue Mar 28 11:17:20 2017_x000D_	26.5849	35.9923	146.209	2.55183	1	24.1808	39.6556	294.264	5.13587	4.38172		8.9147	6.60654
10829	Tue Mar 28 11:17:21 2017_x000D_	26.3718	35.7852	146.207	2.5518	1	24.1906	39.4356	284.692	4.96881	4.25242		9.87565	0
10830	Tue Mar 28 11:17:21 2017_x000D_	26.0582	35.6851	150.229	2.62199	1	24.1906	39.4356	284.692	4.96881	4.18977		20.1495	0
10831	Tue Mar 28 11:17:21 2017_x000D_	25.5283	35.2724	148.694	2.5952	1	24.1906	39.4356	284.692	4.96881	4.37283		7.00792	0
10832	Tue Mar 28 11:17:21 2017_x000D_	25.3181	35.1705	151.328	2.64118	1	24.1906	39.4356	284.692	4.96881	4.41161		11.3484	239.211
10833	Tue Mar 28 11:17:21 2017_x000D_	25.0007	34.9647	152.782	2.66655	2	27.1477	32.0305	222.5	3.88336	3.63581		19.7815	0
10834	Tue Mar 28 11:17:21 2017_x000D_	24.3727	34.7637	152.786	2.66662	2	27.1477	32.0305	222.5	3.88336	3.895		8.94236	0
10835	Tue Mar 28 11:17:21 2017_x000D_	24.1588	34.5561	152.783	2.66657	2	27.1477	32.0305	222.5	3.88336	3.91308		21.0773	0
10836	Tue Mar 28 11:17:21 2017_x000D_	23.5267	34.2494	155.471	2.71348	2	27.1477	32.0305	222.5	3.88336	4.24678		7.03467	180.793
10837	Tue Mar 28 11:17:21 2017_x000D_	23.3158	34.1469	152.784	2.66658	1	26.0075	37.9481	340.522	5.94323	4.65772		21.1002	0
10838	Tue Mar 28 11:17:21 2017_x000D_	22.683	33.8399	155.47	2.71347	1	26.0075	37.9481	340.522	5.94323	5.28485		6.23169	0
10839	Tue Mar 28 11:17:21 2017_x000D_	22.4753	33.843	155.473	2.71352	1	26.0075	37.9481	340.522	5.94323	5.41556		14.0842	0
10840	Tue Mar 28 11:17:21 2017_x000D_	22.0529	33.6381	155.473	2.71352	1	26.0075	37.9481	340.522	5.94323	5.84936		8.97004	65.6454
10841	Tue Mar 28 11:17:21 2017_x000D_	21.8382	33.43	155.469	2.71345	1	27.606	36.4538	294.768	5.14467	6.51236		19.8696	0
10842	Tue Mar 28 11:17:21 2017_x000D_	21.2075	33.2278	155.472	2.7135	1	27.606	36.4538	294.768	5.14467	7.16574		15.8414	0
10843	Tue Mar 28 11:17:21 2017_x000D_	20.7809	32.9166	152.786	2.66662	1	27.606	36.4538	294.768	5.14467	7.68725		14.1178	0
10844	Tue Mar 28 11:17:21 2017_x000D_	20.3575	32.7112	152.787	2.66663	1	27.606	36.4538	294.768	5.14467	8.15768		6.24961	0
10845	Tue Mar 28 11:17:21 2017_x000D_	20.1492	32.7141	152.79	2.66669	1	27.606	36.4538	294.768	5.14467	8.34202		20.3185	81.0287
10846	Tue Mar 28 11:17:21 2017_x000D_	19.6145	32.2984	151.336	2.64132	1	29.2345	34.299	289.478	5.05234	9.82582		9.96662	0
10847	Tue Mar 28 11:17:21 2017_x000D_	19.2981	32.1971	155.467	2.71341	1	29.2345	34.299	289.478	5.05234	10.1563		18.4795	0
10848	Tue Mar 28 11:17:21 2017_x000D_	18.7661	31.8866	151.338	2.64135	1	29.2345	34.299	289.478	5.05234	10.7428		9.97897	0
10849	Tue Mar 28 11:17:21 2017_x000D_	18.4493	31.7852	155.466	2.7134	1	29.2345	34.299	289.478	5.05234	11.0743		7.08563	53.5356
10850	Tue Mar 28 11:17:22 2017_x000D_	18.2369	31.6819	152.789	2.66666	1	30.178	32.7843	278.637	4.86313	11.9919		20.3748	0
10851	Tue Mar 28 11:17:22 2017_x000D_	17.7006	31.2652	151.337	2.64132	1	30.178	32.7843	278.637	4.86313	12.5695		9.41184	0
10852	Tue Mar 28 11:17:22 2017_x000D_	17.3869	31.2694	152.789	2.66668	1	30.178	32.7843	278.637	4.86313	12.8805		14.1821	0
10853	Tue Mar 28 11:17:22 2017_x000D_	16.9616	31.063	152.79	2.66668	1	30.178	32.7843	278.637	4.86313	13.328		9.03596	27.3497
10854	Tue Mar 28 11:17:22 2017_x000D_	16.7451	30.8536	152.787	2.66663	1	30.4363	31.91	284.692	4.96881	13.7319		9.03804	0
10855	Tue Mar 28 11:17:22 2017_x000D_	16.5286	30.6441	152.783	2.66657	1	30.4363	31.91	284.692	4.96881	13.9652		10.0025	0
10856	Tue Mar 28 11:17:22 2017_x000D_	16.2112	30.542	148.723	2.59571	1	30.4363	31.91	284.692	4.96881	14.2907		4.52129	0
10857	Tue Mar 28 11:17:22 2017_x000D_	16.1027	30.4374	152.784	2.66658	1	30.4363	31.91	284.692	4.96881	14.409		10.0092	33.2049
10858	Tue Mar 28 11:17:22 2017_x000D_	15.7851	30.3352	148.725	2.59574	1	31.1317	31.0489	315	5.49779	15.3632		7.11246	0
10859	Tue Mar 28 11:17:22 2017_x000D_	15.5719	30.2315	146.258	2.55268	1	31.1317	31.0489	315	5.49779	15.5813		3.18183	0
10860	Tue Mar 28 11:17:22 2017_x000D_	15.5683	30.1255	148.722	2.59569	1	31.1317	31.0489	315	5.49779	15.5908		7.1603	0
10861	Tue Mar 28 11:17:22 2017_x000D_	15.6808	30.336	133.885	2.33674	1	31.1317	31.0489	315	5.49779	15.4673		6.37008	0
10862	Tue Mar 28 11:17:22 2017_x000D_	15.6884	30.5482	125.718	2.1942	1	31.1317	31.0489	315	5.49779	15.4514		14.3375	33.6295
10863	Tue Mar 28 11:17:22 2017_x000D_	15.9131	30.97	112.794	1.96863	1	30.9629	29.9407	284.692	4.96881	15.085		4.53402	0
10864	Tue Mar 28 11:17:22 2017_x000D_	16.0219	31.0749	103.648	1.80899	1	30.9629	29.9407	284.692	4.96881	14.984		7.05295	0
10865	Tue Mar 28 11:17:22 2017_x000D_	15.925	31.2891	89.0059	1.55345	1	30.9629	29.9407	284.692	4.96881	15.0982		0.00848528	0
10866	Tue Mar 28 11:17:22 2017_x000D_	15.9252	31.2893	83.1046	1.45045	1	30.9629	29.9407	284.692	4.96881	15.0981		3.19993	33.0877
10867	Tue Mar 28 11:17:22 2017_x000D_	15.9289	31.3959	70.8521	1.2366	1	31.0127	28.8389	284.692	4.96881	15.299		3.17594	0
10868	Tue Mar 28 11:17:22 2017_x000D_	15.9252	31.2901	64.1646	1.11988	1	31.0127	28.8389	284.692	4.96881	15.2853		7.02811	0
10869	Tue Mar 28 11:17:22 2017_x000D_	16.0223	31.0769	53.2589	0.929543	1	31.0127	28.8389	284.692	4.96881	15.1565		3.17915	0
10870	Tue Mar 28 11:17:22 2017_x000D_	16.0184	30.971	46.7961	0.816745	1	31.0127	28.8389	284.692	4.96881	15.1451		6.96903	19.8531
10871	Tue Mar 28 11:17:23 2017_x000D_	16.2237	30.8623	36.0594	0.629355	1	31.0425	28.1778	284.692	4.96881	15.06		11.2509	0
10872	Tue Mar 28 11:17:23 2017_x000D_	16.53	30.6459	29.278	0.510997	1	31.0425	28.1778	284.692	4.96881	14.7209		9.87114	0
10873	Tue Mar 28 11:17:23 2017_x000D_	16.84	30.5356	25.2415	0.440547	1	31.0425	28.1778	284.692	4.96881	14.3969		8.84815	0
10874	Tue Mar 28 11:17:23 2017_x000D_	17.0419	30.3206	25.2395	0.440513	1	31.0425	28.1778	284.692	4.96881	14.1636		12.8836	0
10875	Tue Mar 28 11:17:23 2017_x000D_	17.4566	30.209	27.9118	0.487153	1	31.0425	28.1778	284.692	4.96881	13.7369		25.1564	33.6532
10876	Tue Mar 28 11:17:23 2017_x000D_	18.1741	29.775	29.2786	0.511008	1	30.8737	27.0688	284.692	4.96881	12.9847		11.2541	0
10877	Tue Mar 28 11:17:23 2017_x000D_	18.4806	29.5587	36.0625	0.62941	1	30.8737	27.0688	284.692	4.96881	12.6407		18.1789	0
10878	Tue Mar 28 11:17:23 2017_x000D_	18.9921	29.2338	36.7901	0.642109	1	30.8737	27.0688	284.692	4.96881	12.0772		8.8502	0
10879	Tue Mar 28 11:17:23 2017_x000D_	19.1941	29.0188	40.3173	0.70367	1	30.8737	27.0688	284.692	4.96881	11.8413		22.4817	13.2405
10880	Tue Mar 28 11:17:23 2017_x000D_	19.8063	28.5866	40.3179	0.70368	1	30.8936	26.6279	259.496	4.52905	11.259		8.83967	0
10881	Tue Mar 28 11:17:23 2017_x000D_	20.008	28.3718	40.3176	0.703675	1	30.8936	26.6279	259.496	4.52905	11.0244		19.973	0
10882	Tue Mar 28 11:17:23 2017_x000D_	20.5156	27.941	38.4833	0.67166	1	30.8936	26.6279	259.496	4.52905	10.4607		0	0
10883	Tue Mar 28 11:17:23 2017_x000D_	20.5156	27.941	38.4833	0.67166	1	30.8936	26.6279	259.496	4.52905	10.4607		19.9753	20.8337
10884	Tue Mar 28 11:17:23 2017_x000D_	21.0233	27.5102	40.3176	0.703675	1	30.7048	25.9596	259.496	4.52905	9.80489		13.9206	0
10885	Tue Mar 28 11:17:23 2017_x000D_	21.4334	27.2931	40.3185	0.70369	1	30.7048	25.9596	259.496	4.52905	9.36681		8.83337	0
10886	Tue Mar 28 11:17:23 2017_x000D_	21.6349	27.0784	40.3182	0.703685	1	30.7048	25.9596	259.496	4.52905	9.13864		8.83543	0
10887	Tue Mar 28 11:17:23 2017_x000D_	21.8365	26.8637	40.3179	0.70368	1	30.7048	25.9596	259.496	4.52905	8.91427		15.5779	0
10888	Tue Mar 28 11:17:23 2017_x000D_	22.243	26.5406	37.8512	0.660627	1	30.7048	25.9596	259.496	4.52905	8.48172		11.2192	6.6218
10889	Tue Mar 28 11:17:23 2017_x000D_	22.5485	26.3249	36.06	0.629366	1	30.7148	25.7391	262.129	4.57501	8.18728		17.6666	0
10890	Tue Mar 28 11:17:23 2017_x000D_	22.9516	25.8956	36.0588	0.629344	1	30.7148	25.7391	262.129	4.57501	7.76478		6.95422	0
10891	Tue Mar 28 11:17:23 2017_x000D_	23.1565	25.7872	38.4828	0.671652	1	30.7148	25.7391	262.129	4.57501	7.55845		6.94891	0
10892	Tue Mar 28 11:17:23 2017_x000D_	23.3612	25.6788	36.0595	0.629357	1	30.7148	25.7391	262.129	4.57501	7.35385		19.9519	32.7013
10893	Tue Mar 28 11:17:24 2017_x000D_	23.8683	25.2485	37.8509	0.660623	1	29.8698	25.0505	204.768	3.57388	6.00477		11.2109	0
10894	Tue Mar 28 11:17:24 2017_x000D_	24.1736	25.033	36.059	0.629348	1	29.8698	25.0505	204.768	3.57388	5.69623		13.8964	0
10895	Tue Mar 28 11:17:24 2017_x000D_	24.583	24.8163	36.0598	0.629362	1	29.8698	25.0505	204.768	3.57388	5.29198		8.82695	0
10896	Tue Mar 28 11:17:24 2017_x000D_	24.7844	24.6018	36.0591	0.629351	1	29.8698	25.0505	204.768	3.57388	5.10516		13.2414	32.7093
10897	Tue Mar 28 11:17:24 2017_x000D_	25.0866	24.2801	40.3191	0.703701	1	29.0247	24.3616	188.637	3.29233	3.93894		11.2084	0
10898	Tue Mar 28 11:17:24 2017_x000D_	25.3918	24.0646	38.4833	0.67166	1	29.0247	24.3616	188.637	3.29233	3.64502		4.41238	0
10899	Tue Mar 28 11:17:24 2017_x000D_	25.4925	23.9574	37.8507	0.660619	1	29.0247	24.3616	188.637	3.29233	3.55525		6.94486	0
10900	Tue Mar 28 11:17:24 2017_x000D_	25.6971	23.8491	40.3197	0.703711	1	29.0247	24.3616	188.637	3.29233	3.36684		11.1976	0
10901	Tue Mar 28 11:17:24 2017_x000D_	26.002	23.6338	33.4845	0.584414	1	29.0247	24.3616	188.637	3.29233	3.10908		4.40814	176.437
10902	Tue Mar 28 11:17:24 2017_x000D_	26.1026	23.5267	34.4097	0.600562	2	25.2828	19.8243	315.348	5.50386	3.79208		6.93815	0
10903	Tue Mar 28 11:17:24 2017_x000D_	26.307	23.4185	31.8995	0.556752	2	25.2828	19.8243	315.348	5.50386	3.73728		8.82271	0
10904	Tue Mar 28 11:17:24 2017_x000D_	26.5083	23.2041	31.8984	0.556733	2	25.2828	19.8243	315.348	5.50386	3.59512		9.8177	0
10905	Tue Mar 28 11:17:24 2017_x000D_	26.8168	23.0949	36.0589	0.629346	2	25.2828	19.8243	315.348	5.50386	3.61248		4.41443	51.8626
10906	Tue Mar 28 11:17:24 2017_x000D_	26.9176	22.9877	40.3209	0.703732	2	26.6458	18.7609	323.197	5.64086	4.23553		3.17294	0
10907	Tue Mar 28 11:17:24 2017_x000D_	26.9213	23.0934	55.7006	0.972158	2	26.6458	18.7609	323.197	5.64086	4.34125		6.36299	0
10908	Tue Mar 28 11:17:24 2017_x000D_	26.9278	23.3054	64.1247	1.11919	2	26.6458	18.7609	323.197	5.64086	4.55324		3.19635	0
10909	Tue Mar 28 11:17:24 2017_x000D_	26.9247	23.1989	70.7726	1.23521	2	26.6458	18.7609	323.197	5.64086	4.44675		4.40146	33.1833
10910	Tue Mar 28 11:17:24 2017_x000D_	26.824	23.3056	80.0579	1.39727	2	27.5512	18.1255	327.544	5.71672	5.23089		6.21649	0
10911	Tue Mar 28 11:17:24 2017_x000D_	27.0312	23.303	97.5863	1.7032	2	27.5512	18.1255	327.544	5.71672	5.20355		7.1655	0
10912	Tue Mar 28 11:17:24 2017_x000D_	26.9206	23.0913	106.075	1.85136	2	27.5512	18.1255	327.544	5.71672	5.00568		3.18194	0
10913	Tue Mar 28 11:17:24 2017_x000D_	26.9169	22.9853	120.247	2.09871	2	27.5512	18.1255	327.544	5.71672	4.90102		3.18473	9.27451
10914	Tue Mar 28 11:17:25 2017_x000D_	26.9134	22.8792	126.948	2.21565	2	27.7602	18.3533	288.501	5.0353	4.60444		7.15625	0
10915	Tue Mar 28 11:17:25 2017_x000D_	26.8027	22.6679	137.561	2.40088	2	27.7602	18.3533	288.501	5.0353	4.41957		3.12021	0
10916	Tue Mar 28 11:17:25 2017_x000D_	26.6987	22.6691	144.079	2.51466	2	27.7602	18.3533	288.501	5.0353	4.44442		9.00745	0
10917	Tue Mar 28 11:17:25 2017_x000D_	26.4846	22.4586	144.078	2.51463	2	27.7602	18.3533	288.501	5.0353	4.29891		22.8783	0
10918	Tue Mar 28 11:17:25 2017_x000D_	25.848	22.0387	139.494	2.43463	2	27.7602	18.3533	288.501	5.0353	4.15195		9.00952	6.63365
10919	Tue Mar 28 11:17:25 2017_x000D_	25.634	21.828	135.49	2.36475	2	27.7701	18.1324	259.446	4.52819	4.26853		11.5499	0
10920	Tue Mar 28 11:17:25 2017_x000D_	25.4161	21.5106	133.415	2.32853	2	27.7701	18.1324	259.446	4.52819	4.11747		22.5801	0
10921	Tue Mar 28 11:17:25 2017_x000D_	24.8795	20.9828	129.304	2.25679	2	27.7701	18.1324	259.446	4.52819	4.0596		27.5818	0
10922	Tue Mar 28 11:17:25 2017_x000D_	24.3358	20.2414	125.269	2.18636	2	27.7701	18.1324	259.446	4.52819	4.03017		7.18018	152.511
10923	Tue Mar 28 11:17:25 2017_x000D_	24.2251	20.0292	122.84	2.14397	1	27.5427	23.211	207.566	3.62271	4.59677		13.5748	0
10924	Tue Mar 28 11:17:25 2017_x000D_	23.9026	19.7118	118.864	2.07458	1	27.5427	23.211	207.566	3.62271	5.04923		21.5851	0
10925	Tue Mar 28 11:17:25 2017_x000D_	23.5694	19.0741	121.35	2.11796	1	27.5427	23.211	207.566	3.62271	5.73594		11.5882	0
10926	Tue Mar 28 11:17:25 2017_x000D_	23.3507	18.7557	122.842	2.144	1	27.5427	23.211	207.566	3.62271	6.1174		14.3981	13.1373
10927	Tue Mar 28 11:17:25 2017_x000D_	23.1285	18.3303	122.84	2.14397	1	27.105	23.1974	180	3.14159	6.285		16.0878	0
10928	Tue Mar 28 11:17:25 2017_x000D_	22.8016	17.9052	125.266	2.18631	1	27.105	23.1974	180	3.14159	6.82104		14.4182	0
10929	Tue Mar 28 11:17:25 2017_x000D_	22.5791	17.4792	125.264	2.18627	1	27.105	23.1974	180	3.14159	7.29257		16.1112	0
10930	Tue Mar 28 11:17:25 2017_x000D_	22.2517	17.0535	127.552	2.22621	1	27.105	23.1974	180	3.14159	7.82956		10.1904	0
10931	Tue Mar 28 11:17:25 2017_x000D_	22.1372	16.7337	126.952	2.21573	1	27.105	23.1974	180	3.14159	8.15221		13.6427	32.8418
10932	Tue Mar 28 11:17:25 2017_x000D_	21.813	16.4148	131.17	2.28935	1	26.0108	23.1635	180	3.14159	7.94773		9.09861	0
10933	Tue Mar 28 11:17:25 2017_x000D_	21.5969	16.202	131.171	2.28937	1	26.0108	23.1635	180	3.14159	8.24288		7.23003	0
10934	Tue Mar 28 11:17:25 2017_x000D_	21.4851	15.9885	133.381	2.32795	1	26.0108	23.1635	180	3.14159	8.48308		18.2142	0
10935	Tue Mar 28 11:17:26 2017_x000D_	21.0525	15.5625	133.382	2.32796	1	26.0108	23.1635	180	3.14159	9.07524		9.10924	33.4195
10936	Tue Mar 28 11:17:26 2017_x000D_	20.8361	15.3495	133.383	2.32797	1	24.9263	22.9089	180	3.14159	8.59501		16.1646	0
10937	Tue Mar 28 11:17:26 2017_x000D_	20.5076	14.9224	135.442	2.36392	1	24.9263	22.9089	180	3.14159	9.12738		4.54824	0
10938	Tue Mar 28 11:17:26 2017_x000D_	20.3996	14.816	135.442	2.36392	1	24.9263	22.9089	180	3.14159	9.27287		9.12196	0
10939	Tue Mar 28 11:17:26 2017_x000D_	20.1829	14.6027	135.442	2.36392	1	24.9263	22.9089	180	3.14159	9.56519		16.0807	14.6395
10940	Tue Mar 28 11:17:26 2017_x000D_	19.7528	14.2828	133.385	2.328	1	24.4983	22.6745	193.013	3.36871	9.64056		6.44152	0
10941	Tue Mar 28 11:17:26 2017_x000D_	19.7457	14.0682	133.379	2.32791	1	24.4983	22.6745	193.013	3.36871	9.83136		14.3046	0
10942	Tue Mar 28 11:17:26 2017_x000D_	19.3189	13.8556	133.385	2.32801	1	24.4983	22.6745	193.013	3.36871	10.2274		6.44452	0
10943	Tue Mar 28 11:17:26 2017_x000D_	19.3118	13.6409	133.38	2.32792	1	24.4983	22.6745	193.013	3.36871	10.4166		9.14104	0
10944	Tue Mar 28 11:17:26 2017_x000D_	19.0947	13.4271	133.381	2.32793	1	24.4983	22.6745	193.013	3.36871	10.7104		9.14528	20.7139
10945	Tue Mar 28 11:17:26 2017_x000D_	18.8775	13.2132	133.381	2.32794	1	23.8513	22.4334	187.25	3.26814	10.4762		7.25408	0
10946	Tue Mar 28 11:17:26 2017_x000D_	18.7655	12.9989	131.172	2.28938	1	23.8513	22.4334	187.25	3.26814	10.718		9.14952	0
10947	Tue Mar 28 11:17:26 2017_x000D_	18.5482	12.7849	131.173	2.28939	1	23.8513	22.4334	187.25	3.26814	11.0098		4.58856	0
10948	Tue Mar 28 11:17:26 2017_x000D_	18.4392	12.6776	131.476	2.29469	1	23.8513	22.4334	187.25	3.26814	11.1565		7.16571	32.7528
10949	Tue Mar 28 11:17:26 2017_x000D_	18.2254	12.5711	133.382	2.32796	1	23.0049	21.7438	237.318	4.14198	10.3432		16.2235	0
10950	Tue Mar 28 11:17:26 2017_x000D_	17.8955	12.1426	139.714	2.43847	1	23.0049	21.7438	237.318	4.14198	10.8761		7.27976	0
10951	Tue Mar 28 11:17:26 2017_x000D_	17.7828	11.9277	141.603	2.47144	1	23.0049	21.7438	237.318	4.14198	11.1187		16.145	0
10952	Tue Mar 28 11:17:26 2017_x000D_	17.3507	11.6069	152.163	2.65574	1	23.0049	21.7438	237.318	4.14198	11.6072		7.17644	38.3544
10953	Tue Mar 28 11:17:26 2017_x000D_	17.1366	11.5002	154.829	2.70228	1	22.3968	20.6192	246.853	4.30839	10.5274		3.16205	0
10954	Tue Mar 28 11:17:26 2017_x000D_	17.0312	11.5008	161.561	2.81977	1	22.3968	20.6192	246.853	4.30839	10.5799		7.17514	0
10955	Tue Mar 28 11:17:26 2017_x000D_	16.8169	11.3946	177.275	3.09404	1	22.3968	20.6192	246.853	4.30839	10.7809		4.57366	0
10956	Tue Mar 28 11:17:26 2017_x000D_	16.7084	11.2875	186.355	3.25252	1	22.3968	20.6192	246.853	4.30839	10.9288		3.14707	0
10957	Tue Mar 28 11:17:27 2017_x000D_	16.6035	11.2882	199.194	3.47659	1	22.3968	20.6192	246.853	4.30839	10.9832		4.44439	23.7101
10958	Tue Mar 28 11:17:27 2017_x000D_	16.5022	11.3963	209.018	3.64805	1	21.988	19.9428	250.841	4.37801	10.1556		0.0189737	0
10959	Tue Mar 28 11:17:27 2017_x000D_	16.5028	11.3961	222.516	3.88363	1	21.988	19.9428	250.841	4.37801	10.1555		0	0
10960	Tue Mar 28 11:17:27 2017_x000D_	16.5028	11.3961	222.516	3.88363	1	21.988	19.9428	250.841	4.37801	10.1555		6.99377	0
10961	Tue Mar 28 11:17:27 2017_x000D_	16.2962	11.5041	237.496	4.14509	1	21.988	19.9428	250.841	4.37801	10.1788		8.88786	67.4796
10962	Tue Mar 28 11:17:27 2017_x000D_	16.0929	11.7196	250.917	4.37933	1	21.6475	17.7194	261.184	4.55852	8.17626		4.44375	0
10963	Tue Mar 28 11:17:27 2017_x000D_	15.9911	11.8272	260.258	4.54236	1	21.6475	17.7194	261.184	4.55852	8.1678		6.45672	0
10964	Tue Mar 28 11:17:27 2017_x000D_	15.9984	12.0423	266.067	4.64374	1	21.6475	17.7194	261.184	4.55852	8.00886		9.67733	0
10965	Tue Mar 28 11:17:27 2017_x000D_	16.0091	12.3647	-82.4679	-1.43934	1	21.6475	17.7194	261.184	4.55852	7.77588		3.22971	390.382
10966	Tue Mar 28 11:17:27 2017_x000D_	16.0126	12.4723	-76.4723	-1.33469	2	16.9084	5.6003	127.899	2.23225	6.93014		13.381	0
10967	Tue Mar 28 11:17:27 2017_x000D_	16.1322	12.902	-68.4168	-1.1941	2	16.9084	5.6003	127.899	2.23225	7.34284		11.7299	0
10968	Tue Mar 28 11:17:27 2017_x000D_	16.354	13.224	-67.43	-1.17688	2	16.9084	5.6003	127.899	2.23225	7.64383		9.68962	0
10969	Tue Mar 28 11:17:27 2017_x000D_	16.365	13.5468	-66.3368	-1.1578	2	16.9084	5.6003	127.899	2.23225	7.96506		26.1936	40.5449
10970	Tue Mar 28 11:17:27 2017_x000D_	16.8117	14.297	-67.4303	-1.17688	2	16.6309	6.923	94.3641	1.64696	7.37622		10.2623	0
10971	Tue Mar 28 11:17:27 2017_x000D_	16.928	14.6187	-71.0278	-1.23967	2	16.6309	6.923	94.3641	1.64696	7.70143		19.6874	0
10972	Tue Mar 28 11:17:27 2017_x000D_	17.0552	15.2625	-73.7165	-1.2866	2	16.6309	6.923	94.3641	1.64696	8.35029		9.14539	0
10973	Tue Mar 28 11:17:27 2017_x000D_	17.2727	15.4761	-73.7207	-1.28667	2	16.6309	6.923	94.3641	1.64696	8.57715		19.6685	0
10974	Tue Mar 28 11:17:27 2017_x000D_	17.3997	16.1193	-76.4859	-1.33493	2	16.6309	6.923	94.3641	1.64696	9.22838		12.8773	50.3778
10975	Tue Mar 28 11:17:27 2017_x000D_	17.4142	16.5483	-76.4835	-1.33489	2	17.2217	8.4949	83.4506	1.45649	8.0557		7.25041	0
10976	Tue Mar 28 11:17:27 2017_x000D_	17.5267	16.7622	-79.3167	-1.38434	2	17.2217	8.4949	83.4506	1.45649	8.27292		13.3295	0
10977	Tue Mar 28 11:17:27 2017_x000D_	17.646	17.1902	-76.4856	-1.33492	2	17.2217	8.4949	83.4506	1.45649	8.70565		19.638	0
10978	Tue Mar 28 11:17:28 2017_x000D_	17.7728	17.8324	-79.3179	-1.38436	2	17.2217	8.4949	83.4506	1.45649	9.35375		19.6186	69.1511
10979	Tue Mar 28 11:17:28 2017_x000D_	17.8993	18.474	-76.4841	-1.3349	2	17.7832	10.7305	84.3929	1.47293	7.74437		7.23295	0
10980	Tue Mar 28 11:17:28 2017_x000D_	18.0115	18.6874	-79.3199	-1.38439	2	17.7832	10.7305	84.3929	1.47293	7.96017		13.3027	0
10981	Tue Mar 28 11:17:28 2017_x000D_	18.1307	19.1145	-76.4861	-1.33494	2	17.7832	10.7305	84.3929	1.47293	8.3912		19.2648	0
10982	Tue Mar 28 11:17:28 2017_x000D_	18.1522	19.7563	-76.4826	-1.33487	2	17.7832	10.7305	84.3929	1.47293	9.03334		14.4364	117.398
10983	Tue Mar 28 11:17:28 2017_x000D_	18.3762	20.1822	-76.4859	-1.33493	1	21.2143	12.6123	263.377	4.5968	8.08444		19.5827	0
10984	Tue Mar 28 11:17:28 2017_x000D_	18.5026	20.8226	-79.3222	-1.38443	1	21.2143	12.6123	263.377	4.5968	8.64652		10.1939	0
10985	Tue Mar 28 11:17:28 2017_x000D_	18.618	21.1422	-75.8638	-1.32407	1	21.2143	12.6123	263.377	4.5968	8.91628		9.60826	0
10986	Tue Mar 28 11:17:28 2017_x000D_	18.6286	21.4623	-76.4844	-1.3349	1	21.2143	12.6123	263.377	4.5968	9.22		20.3708	9.29349
10987	Tue Mar 28 11:17:28 2017_x000D_	18.8594	22.1009	-76.4864	-1.33494	1	21.0048	12.3841	253.748	4.42874	9.95083		12.8081	0
10988	Tue Mar 28 11:17:28 2017_x000D_	18.8736	22.5276	-76.4841	-1.3349	1	21.0048	12.3841	253.748	4.42874	10.365		11.6054	0
10989	Tue Mar 28 11:17:28 2017_x000D_	19.0936	22.8458	-75.8651	-1.3241	1	21.0048	12.3841	253.748	4.42874	10.6348		19.1986	0
10990	Tue Mar 28 11:17:28 2017_x000D_	19.1149	23.4854	-75.8613	-1.32403	1	21.0048	12.3841	253.748	4.42874	11.261		9.59027	0
10991	Tue Mar 28 11:17:28 2017_x000D_	19.1255	23.8049	-76.4826	-1.33487	1	21.0048	12.3841	253.748	4.42874	11.5744		17.3139	50.3146
10992	Tue Mar 28 11:17:28 2017_x000D_	19.3523	24.3356	-75.862	-1.32404	1	20.4152	10.814	250.102	4.36511	13.5633		9.58128	0
10993	Tue Mar 28 11:17:28 2017_x000D_	19.3629	24.6548	-76.4835	-1.33489	1	20.4152	10.814	250.102	4.36511	13.8807		7.1888	0
10994	Tue Mar 28 11:17:28 2017_x000D_	19.4746	24.8668	-79.3276	-1.38453	1	20.4152	10.814	250.102	4.36511	14.0842		22.6476	0
10995	Tue Mar 28 11:17:28 2017_x000D_	19.6037	25.6106	-75.8601	-1.32401	1	20.4152	10.814	250.102	4.36511	14.8188		10.1429	32.9304
10996	Tue Mar 28 11:17:28 2017_x000D_	19.7188	25.9285	-79.3287	-1.38455	1	19.7962	9.9075	239.222	4.17521	16.0212		19.4644	0
10997	Tue Mar 28 11:17:28 2017_x000D_	19.8441	26.5651	-76.4841	-1.3349	1	19.7962	9.9075	239.222	4.17521	16.6577		6.37846	0
10998	Tue Mar 28 11:17:28 2017_x000D_	19.8511	26.7776	-76.4829	-1.33488	1	19.7962	9.9075	239.222	4.17521	16.8702		20.2591	0
10999	Tue Mar 28 11:17:28 2017_x000D_	20.0809	27.4126	-76.485	-1.33491	1	19.7962	9.9075	239.222	4.17521	17.5074		7.15792	0
11000	Tue Mar 28 11:17:29 2017_x000D_	20.1921	27.6237	-73.7035	-1.28637	1	19.7962	9.9075	239.222	4.17521	17.7206		16.3093	14.7666
11001	Tue Mar 28 11:17:29 2017_x000D_	20.314	28.1535	-75.862	-1.32404	1	19.5963	9.4577	244.147	4.26118	18.7096		9.5512	0
11002	Tue Mar 28 11:17:29 2017_x000D_	20.3245	28.4717	-76.4847	-1.33491	1	19.5963	9.4577	244.147	4.26118	19.0279		6.36936	0
11003	Tue Mar 28 11:17:29 2017_x000D_	20.3314	28.6839	-76.4835	-1.33489	1	19.5963	9.4577	244.147	4.26118	19.2402		9.01651	0
11004	Tue Mar 28 11:17:29 2017_x000D_	20.5469	28.8934	-76.4879	-1.33497	1	19.5963	9.4577	244.147	4.26118	19.4589		6.36646	29.6465
11005	Tue Mar 28 11:17:29 2017_x000D_	20.5539	29.1055	-76.4868	-1.33495	1	18.6994	9.8726	196.179	3.42397	19.3221		6.36637	0
11006	Tue Mar 28 11:17:29 2017_x000D_	20.5608	29.3176	-76.4855	-1.33492	1	18.6994	9.8726	196.179	3.42397	19.5339		10.1144	0
11007	Tue Mar 28 11:17:29 2017_x000D_	20.6756	29.6346	-78.8568	-1.37631	1	18.6994	9.8726	196.179	3.42397	19.8606		3.17564	0
11008	Tue Mar 28 11:17:29 2017_x000D_	20.679	29.7404	-79.335	-1.38466	1	18.6994	9.8726	196.179	3.42397	19.9662		15.9023	24.0348
11009	Tue Mar 28 11:17:29 2017_x000D_	20.6961	30.2702	-72.9344	-1.27295	1	18.2316	10.523	135	2.35619	19.9004		7.13389	0
11010	Tue Mar 28 11:17:29 2017_x000D_	20.8071	30.4805	-70.0967	-1.22342	1	18.2316	10.523	135	2.35619	20.123		10.0934	0
11011	Tue Mar 28 11:17:29 2017_x000D_	20.9215	30.7969	-66.2503	-1.15629	1	18.2316	10.523	135	2.35619	20.4516		10.0837	0
11012	Tue Mar 28 11:17:29 2017_x000D_	21.0355	31.1131	-56.8636	-0.992457	1	18.2316	10.523	135	2.35619	20.7801		3.17536	18.8243
11013	Tue Mar 28 11:17:29 2017_x000D_	21.0386	31.2189	-50.3615	-0.878974	1	17.7735	10.9518	134.23	2.34275	20.5284		4.49759	0
11014	Tue Mar 28 11:17:29 2017_x000D_	21.146	31.3235	-46.2315	-0.806892	1	17.7735	10.9518	134.23	2.34275	20.649		4.50593	0
11015	Tue Mar 28 11:17:29 2017_x000D_	21.2533	31.4286	-28.7198	-0.501255	1	17.7735	10.9518	134.23	2.34275	20.7704		4.49335	0
11016	Tue Mar 28 11:17:29 2017_x000D_	21.3606	31.5331	-24.5854	-0.429096	1	17.7735	10.9518	134.23	2.34275	20.8916		7.06532	0
11017	Tue Mar 28 11:17:29 2017_x000D_	21.5721	31.6367	-8.30318	-0.144918	1	17.7735	10.9518	134.23	2.34275	21.0308		12.496	48.5112
11018	Tue Mar 28 11:17:29 2017_x000D_	21.9886	31.6314	3.85956	0.067362	1	17.2671	12.4875	118.452	2.06737	19.7175		6.24949	0
11019	Tue Mar 28 11:17:29 2017_x000D_	22.1969	31.6288	15.8492	0.27662	1	17.2671	12.4875	118.452	2.06737	19.7659		4.41225	0
11020	Tue Mar 28 11:17:29 2017_x000D_	22.2977	31.5217	19.6304	0.342616	1	17.2671	12.4875	118.452	2.06737	19.6878		6.24357	0
11021	Tue Mar 28 11:17:30 2017_x000D_	22.5058	31.5189	25.3001	0.441571	1	17.2671	12.4875	118.452	2.06737	19.7393		12.8307	29.8067
11022	Tue Mar 28 11:17:30 2017_x000D_	22.9187	31.4074	36.1095	0.63023	1	16.7898	13.3589	133.993	2.33862	19.0607		4.41457	0
11023	Tue Mar 28 11:17:30 2017_x000D_	23.0194	31.3001	40.3546	0.70432	1	16.7898	13.3589	133.993	2.33862	18.992		17.6412	0
11024	Tue Mar 28 11:17:30 2017_x000D_	23.4219	30.8714	48.9797	0.854857	1	16.7898	13.3589	133.993	2.33862	18.7262		11.2003	0
11025	Tue Mar 28 11:17:30 2017_x000D_	23.7267	30.6558	46.822	0.817197	1	16.7898	13.3589	133.993	2.33862	18.6361		22.0369	14.9
11026	Tue Mar 28 11:17:30 2017_x000D_	24.2293	30.1201	46.822	0.817198	1	16.5512	13.7945	116.037	2.02522	18.041		14.0344	0
11027	Tue Mar 28 11:17:30 2017_x000D_	24.4235	29.6945	42.6551	0.744473	1	16.5512	13.7945	116.037	2.02522	17.7421		6.93831	0
11028	Tue Mar 28 11:17:30 2017_x000D_	24.6278	29.5861	40.3522	0.704279	1	16.5512	13.7945	116.037	2.02522	17.7371		11.192	0
11029	Tue Mar 28 11:17:30 2017_x000D_	24.9324	29.3707	38.5219	0.672333	1	16.5512	13.7945	116.037	2.02522	17.6879		24.2891	0
11030	Tue Mar 28 11:17:30 2017_x000D_	25.5385	28.8339	36.1034	0.630124	1	16.5512	13.7945	116.037	2.02522	17.5201		4.39979	6.64537
11031	Tue Mar 28 11:17:30 2017_x000D_	25.6388	28.7269	31.9574	0.557761	1	16.5415	14.0158	122.456	2.13727	17.2967		22.384	0
11032	Tue Mar 28 11:17:30 2017_x000D_	26.248	28.2961	31.9568	0.557751	1	16.5415	14.0158	122.456	2.13727	17.2668		9.80475	0
11033	Tue Mar 28 11:17:30 2017_x000D_	26.5559	28.1865	30.8205	0.537919	1	16.5415	14.0158	122.456	2.13727	17.3521		18.0779	0
11034	Tue Mar 28 11:17:30 2017_x000D_	27.0643	27.863	31.9577	0.557767	1	16.5415	14.0158	122.456	2.13727	17.3918		13.8565	0
11035	Tue Mar 28 11:17:30 2017_x000D_	27.4723	27.6465	31.9581	0.557774	1	16.5415	14.0158	122.456	2.13727	17.4722		19.8871	0
11036	Tue Mar 28 11:17:30 2017_x000D_	27.9775	27.2173	33.5375	0.58534	1	16.5415	14.0158	122.456	2.13727	17.466		6.92755	0
11037	Tue Mar 28 11:17:30 2017_x000D_	28.1815	27.1091	36.1053	0.630156	1	16.5415	14.0158	122.456	2.13727	17.5192		8.79945	0
11038	Tue Mar 28 11:17:30 2017_x000D_	28.3822	26.8952	36.1046	0.630145	1	16.5415	14.0158	122.456	2.13727	17.4952		19.5706	0
11039	Tue Mar 28 11:17:30 2017_x000D_	28.9968	26.6765	36.1068	0.630182	1	16.5415	14.0158	122.456	2.13727	17.7603		8.7974	0
11040	Tue Mar 28 11:17:30 2017_x000D_	29.1974	26.4626	36.1061	0.630171	1	16.5415	14.0158	122.456	2.13727	17.7509		22.3432	0
11041	Tue Mar 28 11:17:30 2017_x000D_	29.8055	26.0326	36.1063	0.630173	1	16.5415	14.0158	122.456	2.13727	17.898		7.01696	0
11042	Tue Mar 28 11:17:31 2017_x000D_	29.9028	25.8199	37.894	0.661375	1	16.5415	14.0158	122.456	2.13727	17.8287		11.1662	206.522
11043	Tue Mar 28 11:17:31 2017_x000D_	30.2067	25.605	36.105	0.630152	1	16.9002	20.8905	79.0736	1.38009	14.117		22.3324	0
11044	Tue Mar 28 11:17:31 2017_x000D_	30.8145	25.1752	36.1052	0.630154	1	16.9002	20.8905	79.0736	1.38009	14.5591		6.91414	0
11045	Tue Mar 28 11:17:31 2017_x000D_	31.0181	25.0672	38.5261	0.672407	1	16.9002	20.8905	79.0736	1.38009	14.7228		8.79097	0
11046	Tue Mar 28 11:17:31 2017_x000D_	31.2186	24.8535	38.5256	0.672399	1	16.9002	20.8905	79.0736	1.38009	14.8567		22.3215	0
11047	Tue Mar 28 11:17:31 2017_x000D_	31.8261	24.4239	38.5261	0.672407	1	16.9002	20.8905	79.0736	1.38009	15.3384		8.78892	62.6357
11048	Tue Mar 28 11:17:31 2017_x000D_	32.0265	24.2102	38.5257	0.6724	1	17.4707	22.8989	80.0279	1.39675	14.6147		24.2168	0
11049	Tue Mar 28 11:17:31 2017_x000D_	32.6308	23.675	36.1035	0.630125	1	17.4707	22.8989	80.0279	1.39675	15.18		8.78673	0
11050	Tue Mar 28 11:17:31 2017_x000D_	32.8312	23.4614	36.1029	0.630115	1	17.4707	22.8989	80.0279	1.39675	15.3708		22.3024	0
11051	Tue Mar 28 11:17:31 2017_x000D_	33.4382	23.0322	36.103	0.630117	1	17.4707	22.8989	80.0279	1.39675	15.9681		8.78673	33.7156
11052	Tue Mar 28 11:17:31 2017_x000D_	33.6386	22.8186	36.1024	0.630105	1	17.6415	24.0097	81.0738	1.41501	16.0414		22.294	0
11053	Tue Mar 28 11:17:31 2017_x000D_	34.2454	22.3896	36.1025	0.630108	1	17.6415	24.0097	81.0738	1.41501	16.6828		8.78468	0
11054	Tue Mar 28 11:17:31 2017_x000D_	34.4457	22.176	36.1019	0.630097	1	17.6415	24.0097	81.0738	1.41501	16.904		11.147	0
11055	Tue Mar 28 11:17:31 2017_x000D_	34.7491	21.9615	37.8933	0.661363	1	17.6415	24.0097	81.0738	1.41501	17.2298		11.1362	54.4713
11056	Tue Mar 28 11:17:31 2017_x000D_	35.0522	21.7472	36.102	0.630099	1	18.0023	25.7892	81.0738	1.41501	17.5225		22.279	0
11057	Tue Mar 28 11:17:31 2017_x000D_	35.6586	21.3185	36.1021	0.630101	1	18.0023	25.7892	81.0738	1.41501	18.2135		8.78044	0
11058	Tue Mar 28 11:17:31 2017_x000D_	35.8588	21.105	36.1015	0.63009	1	18.0023	25.7892	81.0738	1.41501	18.4607		19.808	0
11059	Tue Mar 28 11:17:31 2017_x000D_	36.3619	20.6774	34.4527	0.601313	1	18.0023	25.7892	81.0738	1.41501	19.0579		11.1386	0
11060	Tue Mar 28 11:17:31 2017_x000D_	36.6651	20.4631	36.1011	0.630082	1	18.0023	25.7892	81.0738	1.41501	19.4079		17.9764	86.9509
11061	Tue Mar 28 11:17:31 2017_x000D_	37.1707	20.1415	31.9409	0.557474	1	18.3145	28.6707	81.0738	1.41501	20.6955		6.89121	0
11062	Tue Mar 28 11:17:31 2017_x000D_	37.3737	20.034	34.4533	0.601323	1	18.3145	28.6707	81.0738	1.41501	20.9248		11.132	0
11063	Tue Mar 28 11:17:31 2017_x000D_	37.6767	19.8198	36.1019	0.630097	1	18.3145	28.6707	81.0738	1.41501	21.2893		17.9672	0
11064	Tue Mar 28 11:17:32 2017_x000D_	38.182	19.4983	31.9407	0.55747	1	18.3145	28.6707	81.0738	1.41501	21.8827		6.8845	53.2936
11065	Tue Mar 28 11:17:32 2017_x000D_	38.3848	19.3909	34.4538	0.601332	1	18.4561	30.4415	78.9857	1.37856	22.7875		19.7953	0
11066	Tue Mar 28 11:17:32 2017_x000D_	38.8876	18.9636	36.1021	0.630101	1	18.4561	30.4415	78.9857	1.37856	23.4348		8.76977	0
11067	Tue Mar 28 11:17:32 2017_x000D_	39.0876	18.7504	36.1015	0.63009	1	18.4561	30.4415	78.9857	1.37856	23.7137		13.757	0
11068	Tue Mar 28 11:17:32 2017_x000D_	39.4928	18.5357	36.1023	0.630104	1	18.4561	30.4415	78.9857	1.37856	24.1721		6.15914	13.2427
11069	Tue Mar 28 11:17:32 2017_x000D_	39.6981	18.5343	36.1037	0.630128	1	18.4368	30.8825	78.9857	1.37856	24.587		8.76771	0
11070	Tue Mar 28 11:17:32 2017_x000D_	39.898	18.3211	36.103	0.630117	1	18.4368	30.8825	78.9857	1.37856	24.8671		11.1079	0
11071	Tue Mar 28 11:17:32 2017_x000D_	40.2003	18.1073	34.4534	0.601325	1	18.4368	30.8825	78.9857	1.37856	25.236		6.87109	0
11072	Tue Mar 28 11:17:32 2017_x000D_	40.4027	18.0001	31.9393	0.557447	1	18.4368	30.8825	78.9857	1.37856	25.4648		8.76553	87.9963
11073	Tue Mar 28 11:17:32 2017_x000D_	40.6026	17.787	31.9383	0.557429	1	18.9675	33.7673	79.9968	1.39621	26.897		8.75117	0
11074	Tue Mar 28 11:17:32 2017_x000D_	40.8018	17.5739	18.5419	0.323617	1	18.9675	33.7673	79.9968	1.39621	27.1839		3.06309	0
11075	Tue Mar 28 11:17:32 2017_x000D_	40.9039	17.5731	12.0936	0.211073	1	18.9675	33.7673	79.9968	1.39621	27.2664		3.084	0
11076	Tue Mar 28 11:17:32 2017_x000D_	40.8011	17.5732	-5.80833	-0.101374	1	18.9675	33.7673	79.9968	1.39621	27.1837		3.19019	0
11077	Tue Mar 28 11:17:32 2017_x000D_	40.7982	17.4669	-14.7514	-0.25746	1	18.9675	33.7673	79.9968	1.39621	27.2449		0.027	89.5507
11078	Tue Mar 28 11:17:32 2017_x000D_	40.7982	17.466	-33.051	-0.576849	1	19.7166	36.6568	75.3081	1.31438	28.5083		0.0127279	0
11079	Tue Mar 28 11:17:32 2017_x000D_	40.7985	17.4657	-40.9881	-0.715378	1	19.7166	36.6568	75.3081	1.31438	28.5087		0.0108167	0
11080	Tue Mar 28 11:17:32 2017_x000D_	40.7988	17.4655	-49.009	-0.855369	1	19.7166	36.6568	75.3081	1.31438	28.509		6.98191	0
11081	Tue Mar 28 11:17:32 2017_x000D_	41.0068	17.5699	-55.2547	-0.964376	1	19.7166	36.6568	75.3081	1.31438	28.5934		7.12053	56.1685
11082	Tue Mar 28 11:17:32 2017_x000D_	41.1153	17.781	-70.7999	-1.23569	1	20.295	38.4375	83.274	1.45341	29.3288		10.0665	0
11083	Tue Mar 28 11:17:32 2017_x000D_	41.2259	18.0978	-79.9227	-1.39491	1	20.295	38.4375	83.274	1.45341	29.1857		3.17511	0
11084	Tue Mar 28 11:17:32 2017_x000D_	41.2287	18.2036	-85.822	-1.49788	1	20.295	38.4375	83.274	1.45341	29.1141		9.52795	0
11085	Tue Mar 28 11:17:33 2017_x000D_	41.2366	18.5211	-85.6762	-1.49533	1	20.295	38.4375	83.274	1.45341	28.9001		25.3817	0
11086	Tue Mar 28 11:17:33 2017_x000D_	41.2574	19.3669	-85.6752	-1.49531	1	20.295	38.4375	83.274	1.45341	28.3392		12.6818	41.5836
11087	Tue Mar 28 11:17:33 2017_x000D_	41.2678	19.7895	-85.6747	-1.49531	1	20.674	39.7708	82.7496	1.44425	28.6942		10.0351	0
11088	Tue Mar 28 11:17:33 2017_x000D_	41.3778	20.1054	-83.0683	-1.44982	1	20.674	39.7708	82.7496	1.44425	28.5548		22.4416	0
11089	Tue Mar 28 11:17:33 2017_x000D_	41.4982	20.8437	-79.9172	-1.39482	1	20.674	39.7708	82.7496	1.44425	28.1404		9.93104	0
11090	Tue Mar 28 11:17:33 2017_x000D_	41.4035	21.1609	-77.6556	-1.35535	1	20.674	39.7708	82.7496	1.44425	27.8575		17.0652	87.8092
11091	Tue Mar 28 11:17:33 2017_x000D_	41.6208	21.6866	-71.6543	-1.2506	1	21.2034	42.6495	81.0738	1.41501	29.2628		12.6608	0
11092	Tue Mar 28 11:17:33 2017_x000D_	41.6311	22.1085	-71.6507	-1.25054	1	21.2034	42.6495	81.0738	1.41501	28.9694		14.1469	0
11093	Tue Mar 28 11:17:33 2017_x000D_	41.8459	22.5283	-71.6528	-1.25058	1	21.2034	42.6495	81.0738	1.41501	28.8266		14.1402	0
11094	Tue Mar 28 11:17:33 2017_x000D_	42.0606	22.9479	-71.6549	-1.25061	1	21.2034	42.6495	81.0738	1.41501	28.691		6.32285	87.7515
11095	Tue Mar 28 11:17:33 2017_x000D_	42.0657	23.1586	-71.6531	-1.25058	1	21.7325	45.5263	79.4957	1.38746	30.2283		20.0106	0
11096	Tue Mar 28 11:17:33 2017_x000D_	42.2854	23.7884	-71.6534	-1.25059	1	21.7325	45.5263	79.4957	1.38746	29.9158		10.0038	0
11097	Tue Mar 28 11:17:33 2017_x000D_	42.3951	24.1033	-68.048	-1.18766	1	21.7325	45.5263	79.4957	1.38746	29.7639		7.05195	0
11098	Tue Mar 28 11:17:33 2017_x000D_	42.5021	24.3126	-65.4205	-1.1418	1	21.7325	45.5263	79.4957	1.38746	29.6883		19.984	60.6092
11099	Tue Mar 28 11:17:33 2017_x000D_	42.7214	24.9416	-65.4186	-1.14177	1	22.0817	47.5162	82.3448	1.43719	30.5877		13.0318	0
11100	Tue Mar 28 11:17:33 2017_x000D_	42.8338	25.3612	-68.0461	-1.18763	1	22.0817	47.5162	82.3448	1.43719	30.3561		18.3464	0
11101	Tue Mar 28 11:17:33 2017_x000D_	43.1524	25.8832	-71.6583	-1.25067	1	22.0817	47.5162	82.3448	1.43719	30.1987		9.9782	0
11102	Tue Mar 28 11:17:33 2017_x000D_	43.2618	26.1973	-68.0487	-1.18767	1	22.0817	47.5162	82.3448	1.43719	30.0515		19.9432	0
11103	Tue Mar 28 11:17:33 2017_x000D_	43.4807	26.825	-68.0477	-1.18766	1	22.0817	47.5162	82.3448	1.43719	29.7665		11.3078	35.3022
11104	Tue Mar 28 11:17:33 2017_x000D_	43.6919	27.1372	-69.045	-1.20506	1	22.4698	48.6271	83.274	1.45341	30.2025		9.96391	0
11105	Tue Mar 28 11:17:33 2017_x000D_	43.801	27.4509	-65.4166	-1.14173	1	22.4698	48.6271	83.274	1.45341	30.0575		22.9301	0
11106	Tue Mar 28 11:17:34 2017_x000D_	44.0223	28.1825	-71.6613	-1.25073	1	22.4698	48.6271	83.274	1.45341	29.7068		9.95257	0
11107	Tue Mar 28 11:17:34 2017_x000D_	44.1314	28.4958	-68.0471	-1.18765	1	22.4698	48.6271	83.274	1.45341	29.5718		21.0607	39.9963
11108	Tue Mar 28 11:17:34 2017_x000D_	44.4515	29.1206	-70.7824	-1.23539	1	22.6296	49.9507	80.0279	1.39675	30.1677		12.5674	0
11109	Tue Mar 28 11:17:34 2017_x000D_	44.4613	29.5394	-70.7785	-1.23532	1	22.6296	49.9507	80.0279	1.39675	29.8872		22.8706	0
11110	Tue Mar 28 11:17:34 2017_x000D_	44.6817	30.2692	-71.6604	-1.25071	1	22.6296	49.9507	80.0279	1.39675	29.5577		8.79719	0
11111	Tue Mar 28 11:17:34 2017_x000D_	44.8899	30.4757	-71.6643	-1.25078	1	22.6296	49.9507	80.0279	1.39675	29.577		9.41955	14.6338
11112	Tue Mar 28 11:17:34 2017_x000D_	44.8972	30.7896	-70.7785	-1.23532	1	22.8285	50.3961	60.2094	1.05085	29.5202		19.8407	0
11113	Tue Mar 28 11:17:34 2017_x000D_	45.1149	31.4141	-70.7785	-1.23532	1	22.8285	50.3961	60.2094	1.05085	29.2746		9.90514	0
11114	Tue Mar 28 11:17:34 2017_x000D_	45.2235	31.7259	-69.0385	-1.20495	1	22.8285	50.3961	60.2094	1.05085	29.1567		6.99971	0
11115	Tue Mar 28 11:17:34 2017_x000D_	45.33	31.9335	-71.6632	-1.25076	1	22.8285	50.3961	60.2094	1.05085	29.1064		16.8653	72.8734
11116	Tue Mar 28 11:17:34 2017_x000D_	45.5451	32.4529	-70.7805	-1.23535	1	24.9622	51.5571	10.5043	0.183335	28.0825		9.89283	0
11117	Tue Mar 28 11:17:34 2017_x000D_	45.6536	32.7643	-69.0395	-1.20497	1	24.9622	51.5571	10.5043	0.183335	27.9518		15.9826	0
11118	Tue Mar 28 11:17:34 2017_x000D_	45.7672	33.2848	-70.7785	-1.23532	1	24.9622	51.5571	10.5043	0.183335	27.6898		9.89098	0
11119	Tue Mar 28 11:17:34 2017_x000D_	45.8758	33.5961	-74.3674	-1.29796	1	24.9622	51.5571	10.5043	0.183335	27.5677		12.9006	0
11120	Tue Mar 28 11:17:34 2017_x000D_	45.9866	34.0116	-71.6623	-1.25074	1	24.9622	51.5571	10.5043	0.183335	27.3838		11.2263	35.1059
11121	Tue Mar 28 11:17:34 2017_x000D_	46.1965	34.3214	-70.7805	-1.23535	1	26.0336	52.0277	17.0318	0.29726	26.8339		9.37442	0
11122	Tue Mar 28 11:17:34 2017_x000D_	46.2036	34.6338	-71.6626	-1.25075	1	26.0336	52.0277	17.0318	0.29726	26.6341		16.813	0
11123	Tue Mar 28 11:17:34 2017_x000D_	46.418	35.1516	-70.7785	-1.23532	1	26.0336	52.0277	17.0318	0.29726	26.4637		3.12083	0
11124	Tue Mar 28 11:17:34 2017_x000D_	46.4204	35.2556	-71.6629	-1.25075	1	26.0336	52.0277	17.0318	0.29726	26.3993		6.96077	29.1339
11125	Tue Mar 28 11:17:34 2017_x000D_	46.5262	35.4621	-69.0348	-1.20488	1	26.8866	52.4919	7.65515	0.133608	25.9948		9.87866	0
11126	Tue Mar 28 11:17:34 2017_x000D_	46.6347	35.773	-70.7785	-1.23532	1	26.8866	52.4919	7.65515	0.133608	25.8749		6.9581	0
11127	Tue Mar 28 11:17:34 2017_x000D_	46.7405	35.9794	-68.0353	-1.18744	1	26.8866	52.4919	7.65515	0.133608	25.8232		13.9108	0
11128	Tue Mar 28 11:17:35 2017_x000D_	46.9519	36.3921	-62.8446	-1.09684	1	26.8866	52.4919	7.65515	0.133608	25.7259		6.24739	56.2672
11129	Tue Mar 28 11:17:35 2017_x000D_	46.9563	36.6003	-55.0462	-0.960738	1	28.6612	51.8848	345.308	6.02676	23.8396		13.9013	0
11130	Tue Mar 28 11:17:35 2017_x000D_	47.1672	37.0129	-42.7012	-0.745277	1	28.6612	51.8848	345.308	6.02676	23.7412		3.03329	0
11131	Tue Mar 28 11:17:35 2017_x000D_	47.2683	37.0115	-36.5551	-0.638006	1	28.6612	51.8848	345.308	6.02676	23.821		4.37207	0
11132	Tue Mar 28 11:17:35 2017_x000D_	47.3717	37.1142	-27.5234	-0.480375	1	28.6612	51.8848	345.308	6.02676	23.8381		13.6702	0
11133	Tue Mar 28 11:17:35 2017_x000D_	47.7804	37.3157	-14.1498	-0.246961	1	28.6612	51.8848	345.308	6.02676	24.0375		3.03029	95.749
11134	Tue Mar 28 11:17:35 2017_x000D_	47.8814	37.3143	-7.79017	-0.135964	1	31.754	51.0967	346.987	6.05607	21.2143		12.5424	0
11135	Tue Mar 28 11:17:35 2017_x000D_	48.288	37.4116	0.975325	0.0170226	1	31.754	51.0967	346.987	6.05607	21.4629		6.06376	0
11136	Tue Mar 28 11:17:35 2017_x000D_	48.4901	37.4084	6.85152	0.119582	1	31.754	51.0967	346.987	6.05607	21.621		9.09134	0
11137	Tue Mar 28 11:17:35 2017_x000D_	48.7931	37.4032	7.15949	0.124957	1	31.754	51.0967	346.987	6.05607	21.8596		27.4019	38.4963
11138	Tue Mar 28 11:17:35 2017_x000D_	49.6987	37.2841	9.75571	0.170269	1	32.8741	50.4706	350.028	6.10914	21.3764		6.79046	0
11139	Tue Mar 28 11:17:35 2017_x000D_	49.898	37.1768	6.84981	0.119552	1	32.8741	50.4706	350.028	6.10914	21.5995		15.1281	0
11140	Tue Mar 28 11:17:35 2017_x000D_	50.4022	37.1683	7.15862	0.124942	1	32.8741	50.4706	350.028	6.10914	22.0042		21.3624	0
11141	Tue Mar 28 11:17:35 2017_x000D_	51.1048	37.0525	3.91536	0.0683359	1	32.8741	50.4706	350.028	6.10914	22.6363		12.0827	41.6135
11142	Tue Mar 28 11:17:35 2017_x000D_	51.5075	37.0457	3.91599	0.0683469	1	34.2022	50.0703	0	0	21.659		24.3368	0
11143	Tue Mar 28 11:17:35 2017_x000D_	52.3102	36.9284	0.962916	0.0168061	1	34.2022	50.0703	0	0	22.3743		6.03386	0
11144	Tue Mar 28 11:17:35 2017_x000D_	52.5113	36.925	0.962901	0.0168058	1	34.2022	50.0703	0	0	22.5393		21.3401	0
11145	Tue Mar 28 11:17:35 2017_x000D_	53.2167	37.0167	-1.84519	-0.0322047	1	34.2022	50.0703	0	0	23.064		9.04929	0
11146	Tue Mar 28 11:17:35 2017_x000D_	53.5183	37.0116	-1.98595	-0.0346614	1	34.2022	50.0703	0	0	23.3161		21.093	23.8192
11147	Tue Mar 28 11:17:35 2017_x000D_	54.2213	36.9998	-2.1422	-0.0373884	1	34.8763	49.6508	353.377	6.16759	23.1144		9.0283	0
11148	Tue Mar 28 11:17:35 2017_x000D_	54.5222	36.9947	-1.98758	-0.0346898	1	34.8763	49.6508	353.377	6.16759	23.3696		12.0377	0
11149	Tue Mar 28 11:17:36 2017_x000D_	54.9234	36.9879	-1.98816	-0.0346999	1	34.8763	49.6508	353.377	6.16759	23.7115		9.0223	0
11150	Tue Mar 28 11:17:36 2017_x000D_	55.2241	36.9828	-1.84825	-0.0322581	1	34.8763	49.6508	353.377	6.16759	23.969		21.2929	27.0912
11151	Tue Mar 28 11:17:36 2017_x000D_	55.9279	37.0746	0.969088	0.0169138	1	35.7583	49.457	0	0	23.6672		6.01287	0
11152	Tue Mar 28 11:17:36 2017_x000D_	56.1283	37.0712	0.969127	0.0169145	1	35.7583	49.457	0	0	23.84		18.0266	0
11153	Tue Mar 28 11:17:36 2017_x000D_	56.7291	37.061	0.969081	0.0169136	1	35.7583	49.457	0	0	24.3605		12.4021	0
11154	Tue Mar 28 11:17:36 2017_x000D_	57.1276	36.951	3.92427	0.0684914	1	35.7583	49.457	0	0	24.7598		18.0086	18.7188
11155	Tue Mar 28 11:17:36 2017_x000D_	57.7278	36.9408	3.92515	0.0685069	1	36.2143	49.0311	352.345	6.14958	24.678		8.99225	0
11156	Tue Mar 28 11:17:36 2017_x000D_	58.0275	36.9358	3.7849	0.0660589	1	36.2143	49.0311	352.345	6.14958	24.9422		9.0043	0
11157	Tue Mar 28 11:17:36 2017_x000D_	58.3276	36.9307	3.92604	0.0685223	1	36.2143	49.0311	352.345	6.14958	25.2075		18.2503	0
11158	Tue Mar 28 11:17:36 2017_x000D_	58.9253	36.8174	6.86959	0.119897	1	36.2143	49.0311	352.345	6.14958	25.7869		11.9837	14.7486
11159	Tue Mar 28 11:17:36 2017_x000D_	59.3247	36.8107	6.87075	0.119917	1	36.6604	48.8245	351.074	6.12739	25.6515		18.2302	0
11160	Tue Mar 28 11:17:36 2017_x000D_	59.9217	36.6973	3.92248	0.0684602	1	36.6604	48.8245	351.074	6.12739	26.2327		11.9717	0
11161	Tue Mar 28 11:17:36 2017_x000D_	60.3207	36.6906	3.92311	0.0684711	1	36.6604	48.8245	351.074	6.12739	26.5902		8.97125	0
11162	Tue Mar 28 11:17:36 2017_x000D_	60.6197	36.6856	3.7826	0.0660189	1	36.6604	48.8245	351.074	6.12739	26.8589		20.9399	0
11163	Tue Mar 28 11:17:36 2017_x000D_	61.3176	36.6739	3.92455	0.0684963	1	36.6604	48.8245	351.074	6.12739	27.4884		9.47659	6.53982
11164	Tue Mar 28 11:17:36 2017_x000D_	61.6179	36.7719	0.962912	0.016806	1	36.8783	48.8309	0	0	27.5221		9.48568	0
11165	Tue Mar 28 11:17:36 2017_x000D_	61.915	36.6637	-2.00581	-0.035008	1	36.8783	48.8309	0	0	27.8366		17.9216	0
11166	Tue Mar 28 11:17:36 2017_x000D_	62.5123	36.6536	-2.00681	-0.0350255	1	36.8783	48.8309	0	0	28.3794		11.9386	0
11167	Tue Mar 28 11:17:36 2017_x000D_	62.9102	36.647	-2.00745	-0.0350366	1	36.8783	48.8309	0	0	28.7421		18.1684	14.7446
11168	Tue Mar 28 11:17:36 2017_x000D_	63.5086	36.7402	0.962935	0.0168064	1	37.3243	48.6244	16.6097	0.289894	28.755		8.93826	0
11169	Tue Mar 28 11:17:36 2017_x000D_	63.8065	36.7352	0.962872	0.0168053	1	37.3243	48.6244	16.6097	0.289894	29.0286		17.8856	0
11170	Tue Mar 28 11:17:36 2017_x000D_	64.4026	36.7251	0.962898	0.0168057	1	37.3243	48.6244	16.6097	0.289894	29.5775		5.95882	0
11171	Tue Mar 28 11:17:37 2017_x000D_	64.6012	36.7218	0.96289	0.0168056	1	37.3243	48.6244	16.6097	0.289894	29.7607		15.2201	55.6268
11172	Tue Mar 28 11:17:37 2017_x000D_	65.0962	36.6106	3.93024	0.0685956	1	39.0375	49.3337	18.7657	0.327523	28.9988		2.97044	0
11173	Tue Mar 28 11:17:37 2017_x000D_	65.1952	36.6089	3.78918	0.0661336	1	39.0375	49.3337	18.7657	0.327523	29.0886		5.95282	0
11174	Tue Mar 28 11:17:37 2017_x000D_	65.3936	36.6056	3.78943	0.066138	1	39.0375	49.3337	18.7657	0.327523	29.2686		14.8822	0
11175	Tue Mar 28 11:17:37 2017_x000D_	65.8896	36.5971	-2.01225	-0.0351204	1	39.0375	49.3337	18.7657	0.327523	29.7196		6.69614	0
11176	Tue Mar 28 11:17:37 2017_x000D_	66.0894	36.6966	-4.96626	-0.0866777	1	39.0375	49.3337	18.7657	0.327523	29.858		3.10247	33.2451
11177	Tue Mar 28 11:17:37 2017_x000D_	66.0876	36.5932	-13.5989	-0.237346	1	40.1168	49.585	15.7532	0.274945	29.0391		6.70822	0
11178	Tue Mar 28 11:17:37 2017_x000D_	65.8878	36.4928	-29.0437	-0.506909	1	40.1168	49.585	15.7532	0.274945	28.9059		3.10228	0
11179	Tue Mar 28 11:17:37 2017_x000D_	65.8864	36.3894	-39.2352	-0.684784	1	40.1168	49.585	15.7532	0.274945	28.9516		6.85448	0
11180	Tue Mar 28 11:17:37 2017_x000D_	65.7849	36.1847	-57.1793	-0.997966	1	40.1168	49.585	15.7532	0.274945	28.9555		0.0134164	98.0612
11181	Tue Mar 28 11:17:37 2017_x000D_	65.7853	36.1849	-62.099	-1.08383	1	43.3841	49.6809	0	0	26.1525		2.98544	0
11182	Tue Mar 28 11:17:37 2017_x000D_	65.8848	36.1832	-72.21	-1.2603	1	43.3841	49.6809	0	0	26.2387		3.1027	0
11183	Tue Mar 28 11:17:37 2017_x000D_	65.887	36.2866	-89.1308	-1.55563	1	43.3841	49.6809	0	0	26.1876		0.00848528	0
11184	Tue Mar 28 11:17:37 2017_x000D_	65.8872	36.2868	265.369	4.63157	1	43.3841	49.6809	0	0	26.1876		9.29212	78.4209
11185	Tue Mar 28 11:17:37 2017_x000D_	65.892	36.5965	248.808	4.34252	1	45.997	49.7577	0	0	23.8543		3.09033	0
11186	Tue Mar 28 11:17:37 2017_x000D_	65.8935	36.6995	247.709	4.32334	1	45.997	49.7577	0	0	23.7989		6.87381	0
11187	Tue Mar 28 11:17:37 2017_x000D_	65.7974	36.9075	237.386	4.14317	1	45.997	49.7577	0	0	23.6047		6.86564	0
11188	Tue Mar 28 11:17:37 2017_x000D_	65.7013	37.1152	235.058	4.10254	1	45.997	49.7577	0	0	23.4114		12.8756	0
11189	Tue Mar 28 11:17:37 2017_x000D_	65.4085	37.429	234.529	4.09331	1	45.997	49.7577	0	0	22.9957		24.6865	52.2675
11190	Tue Mar 28 11:17:37 2017_x000D_	65.023	38.156	240.412	4.19599	1	47.7385	49.8088	0	0	20.8457		12.8756	0
11191	Tue Mar 28 11:17:37 2017_x000D_	64.7302	38.4698	241.358	4.2125	1	47.7385	49.8088	0	0	20.4277		22.0254	0
11192	Tue Mar 28 11:17:38 2017_x000D_	64.3432	39.0937	248.813	4.34261	1	47.7385	49.8088	0	0	19.7618		9.73025	0
11193	Tue Mar 28 11:17:38 2017_x000D_	64.2488	39.404	250.353	4.36949	1	47.7385	49.8088	0	0	19.5154		9.72363	32.6601
11194	Tue Mar 28 11:17:38 2017_x000D_	64.1545	39.7141	253.97	4.43262	1	48.8267	49.8408	0	0	18.3709		19.4501	0
11195	Tue Mar 28 11:17:38 2017_x000D_	63.9659	40.3344	253.97	4.43262	1	48.8267	49.8408	0	0	17.8764		9.71789	0
11196	Tue Mar 28 11:17:38 2017_x000D_	63.8716	40.6443	257.352	4.49164	1	48.8267	49.8408	0	0	17.6331		22.4038	0
11197	Tue Mar 28 11:17:38 2017_x000D_	63.6846	41.3673	256.667	4.47969	1	48.8267	49.8408	0	0	17.1043		6.1628	26.1262
11198	Tue Mar 28 11:17:38 2017_x000D_	63.6879	41.5727	256.667	4.47968	1	49.6972	49.8663	0	0	16.2642		12.683	0
11199	Tue Mar 28 11:17:38 2017_x000D_	63.5953	41.9852	259.431	4.52792	1	49.6972	49.8663	0	0	15.9771		18.7292	0
11200	Tue Mar 28 11:17:38 2017_x000D_	63.5061	42.6031	256.666	4.47966	1	49.6972	49.8663	0	0	15.6026		11.0022	0
11201	Tue Mar 28 11:17:38 2017_x000D_	63.3127	42.9147	257.353	4.49165	1	49.6972	49.8663	0	0	15.2875		9.23822	13.0616
11202	Tue Mar 28 11:17:38 2017_x000D_	63.3177	43.2226	256.666	4.47967	1	50.1324	49.8791	0	0	14.7703		19.4226	0
11203	Tue Mar 28 11:17:38 2017_x000D_	63.1293	43.842	256.667	4.47968	1	50.1324	49.8791	0	0	14.3306		6.84825	0
11204	Tue Mar 28 11:17:38 2017_x000D_	63.0335	44.0492	253.969	4.43259	1	50.1324	49.8791	0	0	14.1572		19.4131	0
11205	Tue Mar 28 11:17:38 2017_x000D_	62.8452	44.6683	253.969	4.43259	1	50.1324	49.8791	0	0	13.7393		12.2987	0
11206	Tue Mar 28 11:17:38 2017_x000D_	62.852	45.0782	253.967	4.43257	1	50.1324	49.8791	0	0	13.5955		19.4036	13.0586
11207	Tue Mar 28 11:17:38 2017_x000D_	62.6638	45.697	253.968	4.43257	1	50.5675	49.8919	0	0	12.803		9.69319	0
11208	Tue Mar 28 11:17:38 2017_x000D_	62.5697	46.0061	257.353	4.49166	1	50.5675	49.8919	0	0	12.6156		9.70754	0
11209	Tue Mar 28 11:17:38 2017_x000D_	62.4756	46.3157	253.968	4.43257	1	50.5675	49.8919	0	0	12.4335		22.3295	0
11210	Tue Mar 28 11:17:38 2017_x000D_	62.2892	47.0363	254.77	4.44657	1	50.5675	49.8919	0	0	12.0645		9.69518	13.0616
11211	Tue Mar 28 11:17:38 2017_x000D_	62.1952	47.3455	256.668	4.47971	1	51.0027	49.9047	0	0	11.4814		19.3846	0
11212	Tue Mar 28 11:17:38 2017_x000D_	62.0072	47.9637	256.669	4.47972	1	51.0027	49.9047	0	0	11.1744		12.6488	0
11213	Tue Mar 28 11:17:39 2017_x000D_	61.9149	48.3751	253.967	4.43256	1	51.0027	49.9047	0	0	11.0189		19.3751	0
11214	Tue Mar 28 11:17:39 2017_x000D_	61.727	48.993	253.967	4.43257	1	51.0027	49.9047	0	0	10.763		12.2657	6.53082
11215	Tue Mar 28 11:17:39 2017_x000D_	61.7339	49.4018	253.966	4.43254	1	51.2203	49.9111	0	0	10.5259		8.56899	0
11216	Tue Mar 28 11:17:39 2017_x000D_	61.5391	49.6107	253.967	4.43257	1	51.2203	49.9111	0	0	10.3232		12.2597	0
11217	Tue Mar 28 11:17:39 2017_x000D_	61.546	50.0193	253.966	4.43254	1	51.2203	49.9111	0	0	10.3263		19.3599	0
11218	Tue Mar 28 11:17:39 2017_x000D_	61.3582	50.6367	253.966	4.43255	1	51.2203	49.9111	0	0	10.1638		6.82667	0
11219	Tue Mar 28 11:17:39 2017_x000D_	61.2626	50.8432	256.67	4.47973	1	51.2203	49.9111	0	0	10.0855		19.3533	6.52782
11220	Tue Mar 28 11:17:39 2017_x000D_	61.0749	51.4604	256.67	4.47974	1	51.4378	49.9175	0	0	9.75983		12.2448	0
11221	Tue Mar 28 11:17:39 2017_x000D_	61.0819	51.8685	256.669	4.47972	1	51.4378	49.9175	0	0	9.83946		19.3447	0
11222	Tue Mar 28 11:17:39 2017_x000D_	60.8942	52.4854	256.669	4.47973	1	51.4378	49.9175	0	0	9.79886		9.67048	0
11223	Tue Mar 28 11:17:39 2017_x000D_	60.8004	52.7938	254.769	4.44655	1	51.4378	49.9175	0	0	9.79446		19.3343	6.53074
11224	Tue Mar 28 11:17:39 2017_x000D_	60.6129	53.4104	254.769	4.44656	1	51.6554	49.9238	0	0	9.61214		9.17538	0
11225	Tue Mar 28 11:17:39 2017_x000D_	60.6182	53.7162	253.964	4.43251	1	51.6554	49.9238	0	0	9.73212		6.81851	0
11226	Tue Mar 28 11:17:39 2017_x000D_	60.5226	53.9224	256.67	4.47973	1	51.6554	49.9238	0	0	9.72708		13.6399	0
11227	Tue Mar 28 11:17:39 2017_x000D_	60.3316	54.335	256.671	4.47976	1	51.6554	49.9238	0	0	9.7332		9.66099	38.4546
11228	Tue Mar 28 11:17:39 2017_x000D_	60.2379	54.6431	254.77	4.44657	1	52.7743	49.2984	352.345	6.14958	9.17993		15.2813	0
11229	Tue Mar 28 11:17:39 2017_x000D_	60.2468	55.1524	253.964	4.43251	1	52.7743	49.2984	352.345	6.14958	9.4925		8.56271	0
11230	Tue Mar 28 11:17:39 2017_x000D_	60.0522	55.3612	253.965	4.43253	1	52.7743	49.2984	352.345	6.14958	9.47235		12.2149	0
11231	Tue Mar 28 11:17:39 2017_x000D_	60.0594	55.7683	253.964	4.43251	1	52.7743	49.2984	352.345	6.14958	9.74332		8.56066	58.9163
11232	Tue Mar 28 11:17:39 2017_x000D_	59.8649	55.9771	253.966	4.43254	1	54.5563	48.473	355.805	6.20997	9.19199		6.10596	0
11233	Tue Mar 28 11:17:39 2017_x000D_	59.8685	56.1806	253.965	4.43252	1	54.5563	48.473	355.805	6.20997	9.36091		6.8118	0
11234	Tue Mar 28 11:17:39 2017_x000D_	59.773	56.3866	256.672	4.47977	1	54.5563	48.473	355.805	6.20997	9.47834		9.15143	0
11235	Tue Mar 28 11:17:40 2017_x000D_	59.7784	56.6916	257.359	4.49176	1	54.5563	48.473	355.805	6.20997	9.73734		4.28355	0
11236	Tue Mar 28 11:17:40 2017_x000D_	59.6811	56.7961	259.449	4.52824	1	54.5563	48.473	355.805	6.20997	9.77433		18.565	29.4581
11237	Tue Mar 28 11:17:40 2017_x000D_	59.5928	57.4086	268.084	4.67894	1	55.4473	48.0603	349.074	6.09248	10.2262		4.2745	0
11238	Tue Mar 28 11:17:40 2017_x000D_	59.4953	57.5125	-83.4091	-1.45576	1	55.4473	48.0603	349.074	6.09248	10.2825		6.09362	0
11239	Tue Mar 28 11:17:40 2017_x000D_	59.4982	57.7156	-65.4715	-1.14269	1	55.4473	48.0603	349.074	6.09248	10.4707		3.04833	0
11240	Tue Mar 28 11:17:40 2017_x000D_	59.4997	57.8172	-59.0137	-1.02998	1	55.4473	48.0603	349.074	6.09248	10.565		10.8535	58.9123
11241	Tue Mar 28 11:17:40 2017_x000D_	59.7025	58.1168	-44.4356	-0.775547	1	57.2292	47.235	352.345	6.14958	11.1593		0	0
11242	Tue Mar 28 11:17:40 2017_x000D_	59.7025	58.1168	-44.4356	-0.775547	1	57.2292	47.235	352.345	6.14958	11.1593		8.46641	0
11243	Tue Mar 28 11:17:40 2017_x000D_	59.9035	58.3149	-28.2228	-0.49258	1	57.2292	47.235	352.345	6.14958	11.3981		10.7517	0
11244	Tue Mar 28 11:17:40 2017_x000D_	60.204	58.5102	-16.3981	-0.286201	1	57.2292	47.235	352.345	6.14958	11.661		2.96495	41.5431
11245	Tue Mar 28 11:17:40 2017_x000D_	60.3028	58.5077	-10.0087	-0.174684	1	58.555	46.8352	346.987	6.05607	11.8026		11.8727	0
11246	Tue Mar 28 11:17:40 2017_x000D_	60.6984	58.4966	-10.0114	-0.174732	1	58.555	46.8352	346.987	6.05607	11.8567		24.4313	0
11247	Tue Mar 28 11:17:40 2017_x000D_	61.4925	58.6772	-10.01	-0.174708	1	58.555	46.8352	346.987	6.05607	12.2009		11.8578	0
11248	Tue Mar 28 11:17:40 2017_x000D_	61.8876	58.666	-10.0127	-0.174754	1	58.555	46.8352	346.987	6.05607	12.2912		24.3906	0
11249	Tue Mar 28 11:17:40 2017_x000D_	62.6804	58.8462	-15.5609	-0.27159	1	58.555	46.8352	346.987	6.05607	12.6997		9.36041	113.512
11250	Tue Mar 28 11:17:40 2017_x000D_	62.9782	58.9393	-13.5467	-0.236434	1	62.2081	47.8209	16.9592	0.295994	11.145		12.183	0
11251	Tue Mar 28 11:17:40 2017_x000D_	63.3742	59.0293	-16.4122	-0.286447	1	62.2081	47.8209	16.9592	0.295994	11.2689		18.6793	0
11252	Tue Mar 28 11:17:40 2017_x000D_	63.9686	59.2147	-21.876	-0.381808	1	62.2081	47.8209	16.9592	0.295994	11.529		13.222	0
11253	Tue Mar 28 11:17:40 2017_x000D_	64.3657	59.4059	-21.8749	-0.38179	1	62.2081	47.8209	16.9592	0.295994	11.7842		19.8169	43.492
11254	Tue Mar 28 11:17:40 2017_x000D_	64.9609	59.6924	-24.4579	-0.426871	1	63.48	48.5166	16.9592	0.295994	11.2735		9.32927	0
11255	Tue Mar 28 11:17:40 2017_x000D_	65.2578	59.7849	-28.2691	-0.49339	1	63.48	48.5166	16.9592	0.295994	11.4077		19.8007	0
11256	Tue Mar 28 11:17:41 2017_x000D_	65.8524	60.0714	-25.7123	-0.448764	1	63.48	48.5166	16.9592	0.295994	11.7958		10.6493	0
11257	Tue Mar 28 11:17:41 2017_x000D_	66.15	60.2649	-24.4568	-0.426852	1	63.48	48.5166	16.9592	0.295994	12.0479		10.661	57.966
11258	Tue Mar 28 11:17:41 2017_x000D_	66.448	60.4585	-25.709	-0.448706	1	65.1752	49.4438	14.8613	0.259378	11.088		8.83286	0
11259	Tue Mar 28 11:17:41 2017_x000D_	66.7423	60.4498	-24.4597	-0.426903	1	65.1752	49.4438	14.8613	0.259378	11.117		19.7578	0
11260	Tue Mar 28 11:17:41 2017_x000D_	67.3356	60.7357	-21.8703	-0.381709	1	65.1752	49.4438	14.8613	0.259378	11.4967		8.38584	0
11261	Tue Mar 28 11:17:41 2017_x000D_	67.5348	60.9318	-21.8663	-0.381638	1	65.1752	49.4438	14.8613	0.259378	11.7278		18.5759	23.3556
11262	Tue Mar 28 11:17:41 2017_x000D_	68.1259	61.1162	-21.8681	-0.381671	1	65.8054	49.9009	7.25039	0.126543	11.4528		13.1468	0
11263	Tue Mar 28 11:17:41 2017_x000D_	68.5207	61.3064	-21.867	-0.381651	1	65.8054	49.9009	7.25039	0.126543	11.7243		18.5531	0
11264	Tue Mar 28 11:17:41 2017_x000D_	69.1111	61.4905	-21.8688	-0.381683	1	65.8054	49.9009	7.25039	0.126543	12.0518		9.26645	0
11265	Tue Mar 28 11:17:41 2017_x000D_	69.4059	61.5827	-18.2093	-0.317813	1	65.8054	49.9009	7.25039	0.126543	12.2241		18.5313	0
11266	Tue Mar 28 11:17:41 2017_x000D_	69.9956	61.7666	-18.2097	-0.317819	1	65.8054	49.9009	7.25039	0.126543	12.5838		10.601	32.3819
11267	Tue Mar 28 11:17:41 2017_x000D_	70.2918	61.9593	-19.1729	-0.33463	1	66.6418	50.5832	26.0368	0.454427	11.9473		12.0632	0
11268	Tue Mar 28 11:17:41 2017_x000D_	70.684	62.048	-21.8713	-0.381726	1	66.6418	50.5832	26.0368	0.454427	12.1565		18.498	0
11269	Tue Mar 28 11:17:41 2017_x000D_	71.2726	62.2317	-21.8731	-0.381758	1	66.6418	50.5832	26.0368	0.454427	12.5352		10.5718	0
11270	Tue Mar 28 11:17:41 2017_x000D_	71.5679	62.424	-20.8031	-0.363083	1	66.6418	50.5832	26.0368	0.454427	12.8246		9.24945	14.5592
11271	Tue Mar 28 11:17:41 2017_x000D_	71.8622	62.5159	-19.1726	-0.334625	1	66.8375	51.0273	7.65515	0.133608	12.5394		21.2492	0
11272	Tue Mar 28 11:17:41 2017_x000D_	72.5472	62.6961	-18.2066	-0.317765	1	66.8375	51.0273	7.65515	0.133608	12.9908		17.0594	0
11273	Tue Mar 28 11:17:41 2017_x000D_	73.0384	62.9826	-21.8717	-0.381734	1	66.8375	51.0273	7.65515	0.133608	13.4678		9.21813	0
11274	Tue Mar 28 11:17:41 2017_x000D_	73.3317	63.0742	-18.2025	-0.317693	1	66.8375	51.0273	7.65515	0.133608	13.6858		6.52245	114.648
11275	Tue Mar 28 11:17:41 2017_x000D_	73.5276	63.1685	-20.8031	-0.363083	1	69.3023	53.9478	45	0.785398	10.1427		9.22761	0
11276	Tue Mar 28 11:17:41 2017_x000D_	73.8212	63.2602	-19.1704	-0.334587	1	69.3023	53.9478	45	0.785398	10.3509		19.5565	0
11277	Tue Mar 28 11:17:42 2017_x000D_	74.4085	63.5431	-21.8714	-0.381727	1	69.3023	53.9478	45	0.785398	10.8694		8.74926	0
11278	Tue Mar 28 11:17:42 2017_x000D_	74.7	63.534	-20.8058	-0.363131	1	69.3023	53.9478	45	0.785398	11.0014		15.6771	75.7337
11279	Tue Mar 28 11:17:42 2017_x000D_	75.1885	63.7196	-21.876	-0.381809	1	70.496	56.1722	64.1474	1.11958	8.88723		6.51565	0
11280	Tue Mar 28 11:17:42 2017_x000D_	75.3841	63.814	-19.1701	-0.334581	1	70.496	56.1722	64.1474	1.11958	9.07142		15.6497	0
11281	Tue Mar 28 11:17:42 2017_x000D_	75.8717	63.9994	-18.1994	-0.317639	1	70.496	56.1722	64.1474	1.11958	9.49543		6.49963	0
11282	Tue Mar 28 11:17:42 2017_x000D_	76.0669	64.0934	-20.8045	-0.363107	1	70.496	56.1722	64.1474	1.11958	9.68402		9.1954	0
11283	Tue Mar 28 11:17:42 2017_x000D_	76.3595	64.1847	-19.169	-0.334562	1	70.496	56.1722	64.1474	1.11958	9.92879		6.49562	86.0527
11284	Tue Mar 28 11:17:42 2017_x000D_	76.5546	64.2786	-21.8756	-0.381802	1	70.7892	59.0256	79.0736	1.38009	7.79961		5.82288	0
11285	Tue Mar 28 11:17:42 2017_x000D_	76.7486	64.2725	-21.8786	-0.381854	1	70.7892	59.0256	79.0736	1.38009	7.94005		6.49022	0
11286	Tue Mar 28 11:17:42 2017_x000D_	76.9435	64.3664	-24.4843	-0.427331	1	70.7892	59.0256	79.0736	1.38009	8.14859		15.6255	0
11287	Tue Mar 28 11:17:42 2017_x000D_	77.4305	64.5511	-30.7852	-0.537302	1	70.7892	59.0256	79.0736	1.38009	8.63933		6.61297	46.2501
11288	Tue Mar 28 11:17:42 2017_x000D_	77.5296	64.748	-36.9438	-0.644791	1	70.9303	60.5608	81.0738	1.41501	7.81559		4.24509	0
11289	Tue Mar 28 11:17:42 2017_x000D_	77.6262	64.6446	-52.9895	-0.924841	1	70.9303	60.5608	81.0738	1.41501	7.84299		2.91179	0
11290	Tue Mar 28 11:17:42 2017_x000D_	77.7232	64.6412	-58.4696	-1.02049	1	70.9303	60.5608	81.0738	1.41501	7.92421		6.63853	0
11291	Tue Mar 28 11:17:42 2017_x000D_	77.8232	64.8386	-78.3904	-1.36817	1	70.9303	60.5608	81.0738	1.41501	8.11244		6.0094	26.2342
11292	Tue Mar 28 11:17:42 2017_x000D_	77.8255	65.0389	-83.85	-1.46346	1	70.887	61.4342	81.0738	1.41501	7.81899		6.62772	0
11293	Tue Mar 28 11:17:42 2017_x000D_	77.9247	65.2363	267.839	4.67468	1	70.887	61.4342	81.0738	1.41501	7.99907		9.535	0
11294	Tue Mar 28 11:17:42 2017_x000D_	77.8313	65.5401	253.714	4.42814	1	70.887	61.4342	81.0738	1.41501	8.06732		6.00633	0
11295	Tue Mar 28 11:17:42 2017_x000D_	77.8334	65.7403	248.605	4.33897	1	70.887	61.4342	81.0738	1.41501	8.17282		13.4672	87.0357
11296	Tue Mar 28 11:17:42 2017_x000D_	77.6438	66.1472	236.648	4.13029	1	71.3965	64.2903	70.1022	1.22351	6.51743		9.52045	0
11297	Tue Mar 28 11:17:42 2017_x000D_	77.5501	66.4504	232.886	4.06462	1	71.3965	64.2903	70.1022	1.22351	6.52172		10.6938	0
11298	Tue Mar 28 11:17:42 2017_x000D_	77.2617	66.6599	230.85	4.02909	1	71.3965	64.2903	70.1022	1.22351	6.32579		23.3767	0
11299	Tue Mar 28 11:17:43 2017_x000D_	76.7841	67.2756	232.886	4.06462	1	71.3965	64.2903	70.1022	1.22351	6.1594		12.6708	0
11300	Tue Mar 28 11:17:43 2017_x000D_	76.4967	67.5851	229.057	3.99779	1	71.3965	64.2903	70.1022	1.22351	6.07188		23.3785	266.531
11301	Tue Mar 28 11:17:43 2017_x000D_	76.019	68.2008	231.114	4.0337	2	80.2541	64.9796	107.485	1.87597	5.32092		10.8155	0
11302	Tue Mar 28 11:17:43 2017_x000D_	75.8287	68.507	232.886	4.06462	2	80.2541	64.9796	107.485	1.87597	5.65922		8.44649	0
11303	Tue Mar 28 11:17:43 2017_x000D_	75.6371	68.7133	232.886	4.06462	2	80.2541	64.9796	107.485	1.87597	5.93778		23.3785	0
11304	Tue Mar 28 11:17:43 2017_x000D_	75.1594	69.329	235.046	4.10232	2	80.2541	64.9796	107.485	1.87597	6.69875		10.8155	62.248
11305	Tue Mar 28 11:17:43 2017_x000D_	74.9691	69.6352	236.649	4.1303	2	79.0838	66.693	127.306	2.22191	5.05839		14.9831	0
11306	Tue Mar 28 11:17:43 2017_x000D_	74.6829	70.0445	238.889	4.1694	2	79.0838	66.693	127.306	2.22191	5.53177		9.50258	0
11307	Tue Mar 28 11:17:43 2017_x000D_	74.5896	70.3472	242.613	4.23439	2	79.0838	66.693	127.306	2.22191	5.79232		14.9814	0
11308	Tue Mar 28 11:17:43 2017_x000D_	74.3035	70.7565	245.017	4.27636	2	79.0838	66.693	127.306	2.22191	6.27402		8.44869	80.5272
11309	Tue Mar 28 11:17:43 2017_x000D_	74.1119	70.9629	245.018	4.27637	2	77.4591	68.8297	116.915	2.04055	3.96917		8.97965	0
11310	Tue Mar 28 11:17:43 2017_x000D_	74.1155	71.2622	246.194	4.29689	2	77.4591	68.8297	116.915	2.04055	4.13482		10.8196	0
11311	Tue Mar 28 11:17:43 2017_x000D_	73.9251	71.5685	245.017	4.27636	2	77.4591	68.8297	116.915	2.04055	4.47104		16.1777	0
11312	Tue Mar 28 11:17:43 2017_x000D_	73.7373	72.074	246.194	4.2969	2	77.4591	68.8297	116.915	2.04055	4.93734		10.8171	0
11313	Tue Mar 28 11:17:43 2017_x000D_	73.5469	72.3802	245.018	4.27636	2	77.4591	68.8297	116.915	2.04055	5.28312		18.9994	50.1788
11314	Tue Mar 28 11:17:43 2017_x000D_	73.3603	72.9854	245.017	4.27635	2	76.7332	70.3366	107.191	1.87084	4.28866		8.44445	0
11315	Tue Mar 28 11:17:43 2017_x000D_	73.1688	73.1917	245.018	4.27636	2	76.7332	70.3366	107.191	1.87084	4.5669		18.9957	0
11316	Tue Mar 28 11:17:43 2017_x000D_	72.9823	73.7968	245.017	4.27635	2	76.7332	70.3366	107.191	1.87084	5.10316		8.44649	0
11317	Tue Mar 28 11:17:43 2017_x000D_	72.7907	74.0031	245.017	4.27636	2	76.7332	70.3366	107.191	1.87084	5.38391		18.9891	123.47
11318	Tue Mar 28 11:17:43 2017_x000D_	72.6043	74.608	245.017	4.27635	1	72.6311	70.0029	82.3448	1.43719	4.60518		0	0
11319	Tue Mar 28 11:17:43 2017_x000D_	72.6043	74.608	245.017	4.27635	1	72.6311	70.0029	82.3448	1.43719	4.60518		13.4215	0
11320	Tue Mar 28 11:17:44 2017_x000D_	72.4153	75.0135	245.017	4.27635	1	72.6311	70.0029	82.3448	1.43719	5.01524		20.1323	0
11321	Tue Mar 28 11:17:44 2017_x000D_	72.1319	75.6218	242.611	4.23436	1	72.6311	70.0029	82.3448	1.43719	5.64103		6.70811	0
11322	Tue Mar 28 11:17:44 2017_x000D_	72.0375	75.8245	245.017	4.27635	1	72.6311	70.0029	82.3448	1.43719	5.85178		6.7121	14.6773
11323	Tue Mar 28 11:17:44 2017_x000D_	71.943	76.0273	242.611	4.23436	1	73.075	69.7972	43.3774	0.757078	6.33211		14.9681	0
11324	Tue Mar 28 11:17:44 2017_x000D_	71.6571	76.4362	245.017	4.27636	1	73.075	69.7972	43.3774	0.757078	6.78872		6.7121	0
11325	Tue Mar 28 11:17:44 2017_x000D_	71.5626	76.639	242.611	4.23437	1	73.075	69.7972	43.3774	0.757078	7.00697		13.4135	0
11326	Tue Mar 28 11:17:44 2017_x000D_	71.3738	77.0443	242.611	4.23437	1	73.075	69.7972	43.3774	0.757078	7.44409		6.7121	66.3836
11327	Tue Mar 28 11:17:44 2017_x000D_	71.2793	77.2471	240.314	4.19428	1	74.969	70.9414	14.6918	0.256421	7.30587		6.70267	0
11328	Tue Mar 28 11:17:44 2017_x000D_	71.1849	77.4496	242.611	4.23436	1	74.969	70.9414	14.6918	0.256421	7.52835		10.8063	0
11329	Tue Mar 28 11:17:44 2017_x000D_	70.9947	77.7555	241.247	4.21055	1	74.969	70.9414	14.6918	0.256421	7.88841		6.70811	0
11330	Tue Mar 28 11:17:44 2017_x000D_	70.9003	77.9582	238.886	4.16935	1	74.969	70.9414	14.6918	0.256421	8.11109		14.9706	55.4252
11331	Tue Mar 28 11:17:44 2017_x000D_	70.6144	78.3672	236.647	4.13027	1	76.4294	72.073	21.84	0.38118	8.5692		6.71609	0
11332	Tue Mar 28 11:17:44 2017_x000D_	70.5198	78.5701	231.119	4.03379	1	76.4294	72.073	21.84	0.38118	8.78269		2.98822	0
11333	Tue Mar 28 11:17:44 2017_x000D_	70.521	78.6697	225.216	3.93076	1	76.4294	72.073	21.84	0.38118	8.85583		5.80014	0
11334	Tue Mar 28 11:17:44 2017_x000D_	70.7142	78.6624	205.305	3.58325	1	76.4294	72.073	21.84	0.38118	8.7226		0.025632	0
11335	Tue Mar 28 11:17:44 2017_x000D_	70.7134	78.6621	187.78	3.27738	1	76.4294	72.073	21.84	0.38118	8.72289		0	51.9352
11336	Tue Mar 28 11:17:44 2017_x000D_	70.7134	78.6621	187.78	3.27738	1	77.9	72.9864	19.1586	0.334381	9.15755		5.81334	0
11337	Tue Mar 28 11:17:44 2017_x000D_	70.907	78.6538	171.15	2.98712	1	77.9	72.9864	19.1586	0.334381	9.00119		2.91458	0
11338	Tue Mar 28 11:17:44 2017_x000D_	70.8099	78.657	159.765	2.78843	1	77.9	72.9864	19.1586	0.334381	9.07883		2.90269	0
11339	Tue Mar 28 11:17:44 2017_x000D_	70.7132	78.6603	145.894	2.54633	1	77.9	72.9864	19.1586	0.334381	9.1566		6.48037	86.6208
11340	Tue Mar 28 11:17:44 2017_x000D_	70.5179	78.568	135.83	2.37068	1	79.9639	75.0056	67.2853	1.17435	10.0954		6.57017	0
11341	Tue Mar 28 11:17:45 2017_x000D_	70.4186	78.3728	125.843	2.19638	1	79.9639	75.0056	67.2853	1.17435	10.1218		6.47653	0
11342	Tue Mar 28 11:17:45 2017_x000D_	70.2233	78.2808	119.609	2.08757	1	79.9639	75.0056	67.2853	1.17435	10.2765		15.891	0
11343	Tue Mar 28 11:17:45 2017_x000D_	70.0221	77.7908	118.301	2.06474	1	79.9639	75.0056	67.2853	1.17435	10.3246		13.1634	77.544
11344	Tue Mar 28 11:17:45 2017_x000D_	69.8222	77.4002	118.301	2.06473	1	81.5941	77.0115	57.3179	1.00039	11.7783		15.8977	0
11345	Tue Mar 28 11:17:45 2017_x000D_	69.6209	76.91	119.604	2.08748	1	81.5941	77.0115	57.3179	1.00039	11.9736		23.7228	0
11346	Tue Mar 28 11:17:45 2017_x000D_	69.2217	76.2274	125.833	2.1962	1	81.5941	77.0115	57.3179	1.00039	12.3972		14.6728	0
11347	Tue Mar 28 11:17:45 2017_x000D_	68.9238	75.8395	128.054	2.23496	1	81.5941	77.0115	57.3179	1.00039	12.7244		21.1986	32.2168
11348	Tue Mar 28 11:17:45 2017_x000D_	68.5254	75.2559	135.793	2.37003	1	82.1983	77.8993	56.559	0.98714	13.9261		8.27603	0
11349	Tue Mar 28 11:17:45 2017_x000D_	68.3277	75.0635	135.793	2.37003	1	82.1983	77.8993	56.559	0.98714	14.1575		12.4195	0
11350	Tue Mar 28 11:17:45 2017_x000D_	68.0308	74.775	139.698	2.43818	1	82.1983	77.8993	56.559	0.98714	14.5079		18.7099	0
11351	Tue Mar 28 11:17:45 2017_x000D_	67.5372	74.3938	145.827	2.54516	1	82.1983	77.8993	56.559	0.98714	15.0744		10.5365	0
11352	Tue Mar 28 11:17:45 2017_x000D_	67.2413	74.2046	147.399	2.5726	1	82.1983	77.8993	56.559	0.98714	15.4066		6.51949	37.6178
11353	Tue Mar 28 11:17:45 2017_x000D_	67.0447	74.112	149.727	2.61323	1	82.7912	79.0042	81.8809	1.42909	16.489		22.8668	0
11354	Tue Mar 28 11:17:45 2017_x000D_	66.4513	73.6336	152.169	2.65585	1	82.7912	79.0042	81.8809	1.42909	17.1999		9.25008	0
11355	Tue Mar 28 11:17:45 2017_x000D_	66.1563	73.5439	151.127	2.63766	1	82.7912	79.0042	81.8809	1.42909	17.5081		18.764	0
11356	Tue Mar 28 11:17:45 2017_x000D_	65.6615	73.1613	149.723	2.61315	1	82.7912	79.0042	81.8809	1.42909	18.0988		13.083	32.6432
11357	Tue Mar 28 11:17:45 2017_x000D_	65.2671	72.9752	149.724	2.61318	1	82.7359	80.0909	81.8809	1.42909	18.8625		18.5108	0
11358	Tue Mar 28 11:17:45 2017_x000D_	64.6767	72.7959	149.729	2.61327	1	82.7359	80.0909	81.8809	1.42909	19.477		8.32706	0
11359	Tue Mar 28 11:17:45 2017_x000D_	64.4776	72.6025	149.727	2.61323	1	82.7359	80.0909	81.8809	1.42909	19.7343		17.0986	0
11360	Tue Mar 28 11:17:45 2017_x000D_	63.9831	72.3191	145.838	2.54535	1	82.7359	80.0909	81.8809	1.42909	20.2995		8.33345	27.0498
11361	Tue Mar 28 11:17:45 2017_x000D_	63.7838	72.1256	145.836	2.54531	1	82.4757	80.9542	99.9722	1.74484	20.672		10.5973	0
11362	Tue Mar 28 11:17:45 2017_x000D_	63.4862	71.9353	147.403	2.57267	1	82.4757	80.9542	99.9722	1.74484	21.0224		18.8396	0
11363	Tue Mar 28 11:17:46 2017_x000D_	62.9893	71.5513	145.835	2.5453	1	82.4757	80.9542	99.9722	1.74484	21.6364		10.6131	0
11364	Tue Mar 28 11:17:46 2017_x000D_	62.6912	71.3608	147.401	2.57263	1	82.4757	80.9542	99.9722	1.74484	21.9877		10.603	0
11365	Tue Mar 28 11:17:46 2017_x000D_	62.3935	71.1703	145.835	2.54531	1	82.4757	80.9542	99.9722	1.74484	22.3387		14.7388	6.52735
11366	Tue Mar 28 11:17:46 2017_x000D_	61.9954	70.8824	143.596	2.50622	1	82.4647	81.1715	105.153	1.83527	22.9098		8.36106	0
11367	Tue Mar 28 11:17:46 2017_x000D_	61.7954	70.6883	143.594	2.50619	1	82.4647	81.1715	105.153	1.83527	23.1758		17.1655	0
11368	Tue Mar 28 11:17:46 2017_x000D_	61.2989	70.4039	144.144	2.51579	1	82.4647	81.1715	105.153	1.83527	23.7473		10.6389	0
11369	Tue Mar 28 11:17:46 2017_x000D_	61.0001	70.2129	145.835	2.5453	1	82.4647	81.1715	105.153	1.83527	24.1002		8.37379	26.8901
11370	Tue Mar 28 11:17:46 2017_x000D_	60.7998	70.0185	145.833	2.54527	1	81.5895	81.365	116.787	2.03833	23.6845		13.1835	0
11371	Tue Mar 28 11:17:46 2017_x000D_	60.4025	69.8307	145.836	2.54532	1	81.5895	81.365	116.787	2.03833	24.1232		8.38227	0
11372	Tue Mar 28 11:17:46 2017_x000D_	60.202	69.6361	145.834	2.54528	1	81.5895	81.365	116.787	2.03833	24.3925		13.1969	0
11373	Tue Mar 28 11:17:46 2017_x000D_	59.8043	69.4481	145.837	2.54533	1	81.5895	81.365	116.787	2.03833	24.8316		6.69002	65.0167
11374	Tue Mar 28 11:17:46 2017_x000D_	59.7019	69.25	147.395	2.57252	1	79.44	81.0884	136.495	2.38228	23.0161		10.6529	0
11375	Tue Mar 28 11:17:46 2017_x000D_	59.4028	69.0586	145.833	2.54526	1	79.44	81.0884	136.495	2.38228	23.371		6.60252	0
11376	Tue Mar 28 11:17:46 2017_x000D_	59.2038	68.9646	148.199	2.58655	1	79.44	81.0884	136.495	2.38228	23.59		4.19639	0
11377	Tue Mar 28 11:17:46 2017_x000D_	59.1035	68.8671	144.146	2.51582	1	79.44	81.0884	136.495	2.38228	23.7262		9.34292	0
11378	Tue Mar 28 11:17:46 2017_x000D_	58.8056	68.7763	148.2	2.58658	1	79.44	81.0884	136.495	2.38228	24.0284		6.70078	59.5259
11379	Tue Mar 28 11:17:46 2017_x000D_	58.703	68.5779	149.706	2.61286	1	77.5168	80.6002	150.437	2.62562	22.327		9.35153	0
11380	Tue Mar 28 11:17:46 2017_x000D_	58.4048	68.4871	153.467	2.6785	1	77.5168	80.6002	150.437	2.62562	22.6273		18.9833	0
11381	Tue Mar 28 11:17:46 2017_x000D_	57.9037	68.1007	164.8	2.8763	1	77.5168	80.6002	150.437	2.62562	23.2575		5.92851	0
11382	Tue Mar 28 11:17:46 2017_x000D_	57.7062	68.1075	170.328	2.97278	1	77.5168	80.6002	150.437	2.62562	23.4207		5.91994	39.3225
11383	Tue Mar 28 11:17:46 2017_x000D_	57.509	68.1147	187.718	3.27629	1	76.2307	80.3472	184.399	3.21837	22.3637		5.92841	0
11384	Tue Mar 28 11:17:47 2017_x000D_	57.3115	68.1214	193.402	3.3755	1	76.2307	80.3472	184.399	3.21837	22.5257		12.2748	0
11385	Tue Mar 28 11:17:47 2017_x000D_	56.9186	68.2356	208.761	3.64356	1	76.2307	80.3472	184.399	3.21837	22.7958		2.96265	0
11386	Tue Mar 28 11:17:47 2017_x000D_	56.8199	68.2389	215.085	3.75395	1	76.2307	80.3472	184.399	3.21837	22.8777		6.70108	112.594
11387	Tue Mar 28 11:17:47 2017_x000D_	56.6241	68.3464	217.383	3.79405	1	73.0847	78.3006	199.159	3.47597	19.2364		10.8286	0
11388	Tue Mar 28 11:17:47 2017_x000D_	56.3316	68.5579	227.06	3.96294	1	73.0847	78.3006	199.159	3.47597	19.3801		8.5459	0
11389	Tue Mar 28 11:17:47 2017_x000D_	56.1375	68.7664	227.06	3.96294	1	73.0847	78.3006	199.159	3.47597	19.445		21.8562	0
11390	Tue Mar 28 11:17:47 2017_x000D_	55.7533	69.3854	227.061	3.96296	1	73.0847	78.3006	199.159	3.47597	19.49		13.4156	0
11391	Tue Mar 28 11:17:47 2017_x000D_	55.3613	69.6006	227.06	3.96294	1	73.0847	78.3006	199.159	3.47597	19.7436		12.8274	60.7555
11392	Tue Mar 28 11:17:47 2017_x000D_	55.07	69.9136	223.028	3.89257	1	71.408	77.1648	204.768	3.57388	17.8748		21.3733	0
11393	Tue Mar 28 11:17:47 2017_x000D_	54.5846	70.4351	219.026	3.82273	1	71.408	77.1648	204.768	3.57388	18.1195		12.8294	0
11394	Tue Mar 28 11:17:47 2017_x000D_	54.2932	70.7481	215.093	3.75408	1	71.408	77.1648	204.768	3.57388	18.2781		20.1449	0
11395	Tue Mar 28 11:17:47 2017_x000D_	53.7046	71.0713	212.665	3.71171	1	71.408	77.1648	204.768	3.57388	18.7227		10.8653	46.4518
11396	Tue Mar 28 11:17:47 2017_x000D_	53.4111	71.2835	211.26	3.68718	1	70.1527	76.2583	202.785	3.53926	17.4651		9.47578	0
11397	Tue Mar 28 11:17:47 2017_x000D_	53.1155	71.3948	207.559	3.62258	1	70.1527	76.2583	202.785	3.53926	17.7178		24.2538	0
11398	Tue Mar 28 11:17:47 2017_x000D_	52.4295	71.8226	208.777	3.64384	1	70.1527	76.2583	202.785	3.53926	18.2698		6.72382	0
11399	Tue Mar 28 11:17:47 2017_x000D_	52.233	71.9304	206.177	3.59846	1	70.1527	76.2583	202.785	3.53926	18.4349		20.1679	41.2605
11400	Tue Mar 28 11:17:47 2017_x000D_	51.6438	72.2541	208.777	3.64384	1	69.1134	75.3575	246.853	4.30839	17.7431		12.3449	0
11401	Tue Mar 28 11:17:47 2017_x000D_	51.2487	72.3691	211.257	3.68713	1	69.1134	75.3575	246.853	4.30839	18.1129		8.55862	0
11402	Tue Mar 28 11:17:47 2017_x000D_	51.0543	72.5779	211.258	3.68715	1	69.1134	75.3575	246.853	4.30839	18.2718		20.1854	0
11403	Tue Mar 28 11:17:47 2017_x000D_	50.4646	72.9019	213.621	3.72839	1	69.1134	75.3575	246.853	4.30839	18.8098		9.48526	0
11404	Tue Mar 28 11:17:47 2017_x000D_	50.1687	73.0133	212.661	3.71164	1	69.1134	75.3575	246.853	4.30839	19.0892		8.56505	73.5033
11405	Tue Mar 28 11:17:47 2017_x000D_	49.9742	73.2223	212.662	3.71166	1	67.2397	73.7788	223.711	3.90449	17.2745		20.1973	0
11406	Tue Mar 28 11:17:48 2017_x000D_	49.3841	73.5464	215.086	3.75396	1	67.2397	73.7788	223.711	3.90449	17.8571		8.5671	0
11407	Tue Mar 28 11:17:48 2017_x000D_	49.1895	73.7554	215.087	3.75397	1	67.2397	73.7788	223.711	3.90449	18.0502		16.1934	0
11408	Tue Mar 28 11:17:48 2017_x000D_	48.6965	73.9752	216.676	3.78172	1	67.2397	73.7788	223.711	3.90449	18.5442		12.8549	64.498
11409	Tue Mar 28 11:17:48 2017_x000D_	48.4045	74.2888	217.38	3.794	1	65.571	72.4232	195.201	3.40691	17.2676		20.2215	0
11410	Tue Mar 28 11:17:48 2017_x000D_	47.8137	74.6133	215.086	3.75395	1	65.571	72.4232	195.201	3.40691	17.8918		8.56929	0
11411	Tue Mar 28 11:17:48 2017_x000D_	47.6191	74.8224	215.086	3.75397	1	65.571	72.4232	195.201	3.40691	18.1115		21.793	0
11412	Tue Mar 28 11:17:48 2017_x000D_	47.0304	75.248	215.087	3.75397	1	65.571	72.4232	195.201	3.40691	18.7546		6.74682	46.5334
11413	Tue Mar 28 11:17:48 2017_x000D_	46.8333	75.3563	212.664	3.71168	1	64.3135	71.5151	203.147	3.54559	17.8973		8.57558	0
11414	Tue Mar 28 11:17:48 2017_x000D_	46.6385	75.5655	212.665	3.7117	1	64.3135	71.5151	203.147	3.54559	18.1332		13.4936	0
11415	Tue Mar 28 11:17:48 2017_x000D_	46.2443	75.7821	212.664	3.71169	1	64.3135	71.5151	203.147	3.54559	18.5662		15.1289	0
11416	Tue Mar 28 11:17:48 2017_x000D_	45.8525	76.0996	215.087	3.75397	1	64.3135	71.5151	203.147	3.54559	19.0217		19.046	55.2395
11417	Tue Mar 28 11:17:48 2017_x000D_	45.2585	76.3237	215.085	3.75394	1	62.6115	70.8125	186.726	3.25898	18.2071		8.58201	0
11418	Tue Mar 28 11:17:48 2017_x000D_	45.0636	76.5331	215.086	3.75395	1	62.6115	70.8125	186.726	3.25898	18.4568		6.79063	0
11419	Tue Mar 28 11:17:48 2017_x000D_	44.9687	76.7386	216.676	3.78171	1	62.6115	70.8125	186.726	3.25898	18.6115		17.6394	0
11420	Tue Mar 28 11:17:48 2017_x000D_	44.4764	77.0601	212.666	3.71172	1	62.6115	70.8125	186.726	3.25898	19.1811		6.75234	0
11421	Tue Mar 28 11:17:48 2017_x000D_	44.2792	77.1686	215.086	3.75397	1	62.6115	70.8125	186.726	3.25898	19.4029		8.58186	81.8556
11422	Tue Mar 28 11:17:48 2017_x000D_	44.0842	77.3779	215.087	3.75398	1	60.052	69.8671	190.926	3.33229	17.646		13.5126	0
11423	Tue Mar 28 11:17:48 2017_x000D_	43.6895	77.5949	215.086	3.75397	1	60.052	69.8671	190.926	3.33229	18.0956		6.76023	0
11424	Tue Mar 28 11:17:48 2017_x000D_	43.492	77.7034	212.666	3.71172	1	60.052	69.8671	190.926	3.33229	18.3205		13.5205	0
11425	Tue Mar 28 11:17:48 2017_x000D_	43.097	77.9204	212.666	3.71172	1	60.052	69.8671	190.926	3.33229	18.7704		3.031	58.815
11426	Tue Mar 28 11:17:48 2017_x000D_	43.0996	78.0214	215.087	3.75397	1	58.1106	69.5941	189.972	3.31564	17.2148		9.54637	0
11427	Tue Mar 28 11:17:49 2017_x000D_	42.8019	78.1338	211.265	3.68727	1	58.1106	69.5941	189.972	3.31564	17.5295		6.76548	0
11428	Tue Mar 28 11:17:49 2017_x000D_	42.6042	78.2423	208.791	3.6441	1	58.1106	69.5941	189.972	3.31564	17.755		4.28998	0
11429	Tue Mar 28 11:17:49 2017_x000D_	42.5068	78.347	207.436	3.62043	1	58.1106	69.5941	189.972	3.31564	17.8911		3.02754	0
11430	Tue Mar 28 11:17:49 2017_x000D_	42.5087	78.4479	197.003	3.43835	1	58.1106	69.5941	189.972	3.31564	17.939		4.29014	53.4579
11431	Tue Mar 28 11:17:49 2017_x000D_	42.606	78.3431	193.562	3.3783	1	56.396	69.1089	187.655	3.2752	16.5962		0.00848528	0
11432	Tue Mar 28 11:17:49 2017_x000D_	42.6058	78.3429	187.939	3.28016	1	56.396	69.1089	187.655	3.2752	16.5963		3.01266	0
11433	Tue Mar 28 11:17:49 2017_x000D_	42.6079	78.4433	173.571	3.02938	1	56.396	69.1089	187.655	3.2752	16.6506		0.00848528	0
11434	Tue Mar 28 11:17:49 2017_x000D_	42.6077	78.4431	167.993	2.93202	1	56.396	69.1089	187.655	3.2752	16.6507		6.00078	98.0475
11435	Tue Mar 28 11:17:49 2017_x000D_	42.4078	78.4502	155.275	2.71005	1	53.1302	69.2354	180	3.14159	14.138		3.03393	0
11436	Tue Mar 28 11:17:49 2017_x000D_	42.4053	78.3491	152.742	2.66585	1	53.1302	69.2354	180	3.14159	14.0742		6.69237	0
11437	Tue Mar 28 11:17:49 2017_x000D_	42.2029	78.2553	142.546	2.4879	1	53.1302	69.2354	180	3.14159	14.1691		3.00184	0
11438	Tue Mar 28 11:17:49 2017_x000D_	42.1029	78.2588	136.559	2.3834	1	53.1302	69.2354	180	3.14159	14.2486		6.72214	45.6031
11439	Tue Mar 28 11:17:49 2017_x000D_	41.998	78.0608	134.556	2.34844	1	51.6107	69.1926	180	3.14159	13.0786		14.9707	0
11440	Tue Mar 28 11:17:49 2017_x000D_	41.5904	77.7729	128.335	2.23987	1	51.6107	69.1926	180	3.14159	13.192		8.48631	0
11441	Tue Mar 28 11:17:49 2017_x000D_	41.385	77.5784	128.337	2.2399	1	51.6107	69.1926	180	3.14159	13.2245		10.8385	0
11442	Tue Mar 28 11:17:49 2017_x000D_	41.177	77.283	130.144	2.27144	1	51.6107	69.1926	180	3.14159	13.2029		21.2486	0
11443	Tue Mar 28 11:17:49 2017_x000D_	40.6628	76.7959	130.585	2.27914	1	51.6107	69.1926	180	3.14159	13.3292		17.5756	72.1062
11444	Tue Mar 28 11:17:49 2017_x000D_	40.3488	76.3013	134.554	2.34841	1	49.2119	69.3435	180	3.14159	11.2679		12.76	0
11445	Tue Mar 28 11:17:49 2017_x000D_	40.0402	76.0086	130.584	2.27911	1	49.2119	69.3435	180	3.14159	11.3377		10.8685	0
11446	Tue Mar 28 11:17:49 2017_x000D_	39.8316	75.7124	132.42	2.31117	1	49.2119	69.3435	180	3.14159	11.3381		8.51382	0
11447	Tue Mar 28 11:17:49 2017_x000D_	39.6256	75.5172	132.421	2.31118	1	49.2119	69.3435	180	3.14159	11.4023		19.3142	39.1085
11448	Tue Mar 28 11:17:50 2017_x000D_	39.2106	75.025	130.583	2.27911	1	47.9088	69.3068	180	3.14159	10.4094		10.8835	0
11449	Tue Mar 28 11:17:50 2017_x000D_	39.0017	74.7284	132.418	2.31113	1	47.9088	69.3068	180	3.14159	10.4274		17.0637	0
11450	Tue Mar 28 11:17:50 2017_x000D_	38.5888	74.3372	132.42	2.31116	1	47.9088	69.3068	180	3.14159	10.5909		8.53503	0
11451	Tue Mar 28 11:17:50 2017_x000D_	38.3823	74.1415	132.42	2.31117	1	47.9088	69.3068	180	3.14159	10.6831		19.361	26.0743
11452	Tue Mar 28 11:17:50 2017_x000D_	37.9663	73.6481	130.585	2.27914	1	47.04	69.2824	180	3.14159	10.0693		8.54569	0
11453	Tue Mar 28 11:17:50 2017_x000D_	37.7595	73.4522	130.586	2.27916	1	47.04	69.2824	180	3.14159	10.1742		21.8451	0
11454	Tue Mar 28 11:17:50 2017_x000D_	37.3403	72.8568	130.584	2.27911	1	47.04	69.2824	180	3.14159	10.3373		8.55623	0
11455	Tue Mar 28 11:17:50 2017_x000D_	37.1333	72.6606	130.585	2.27913	1	47.04	69.2824	180	3.14159	10.4668		8.56047	26.0804
11456	Tue Mar 28 11:17:50 2017_x000D_	36.9262	72.4643	130.586	2.27915	1	46.171	69.2579	180	3.14159	9.78506		6.78672	0
11457	Tue Mar 28 11:17:50 2017_x000D_	36.8201	72.2645	128.347	2.24008	1	46.171	69.2579	180	3.14159	9.82237		21.8834	0
11458	Tue Mar 28 11:17:50 2017_x000D_	36.4001	71.6681	128.346	2.24005	1	46.171	69.2579	180	3.14159	10.0638		8.57526	0
11459	Tue Mar 28 11:17:50 2017_x000D_	36.1927	71.4714	128.347	2.24008	1	46.171	69.2579	180	3.14159	10.2209		19.4459	0
11460	Tue Mar 28 11:17:50 2017_x000D_	35.7748	70.9759	126.689	2.21114	1	46.171	69.2579	180	3.14159	10.5372		10.9542	32.5989
11461	Tue Mar 28 11:17:50 2017_x000D_	35.5645	70.6774	128.347	2.24008	1	45.0848	69.2273	175.5	3.06305	9.6301		19.4717	0
11462	Tue Mar 28 11:17:50 2017_x000D_	35.1461	70.1812	126.69	2.21115	1	45.0848	69.2273	175.5	3.06305	9.98437		10.9717	0
11463	Tue Mar 28 11:17:50 2017_x000D_	34.9355	69.8822	128.347	2.24008	1	45.0848	69.2273	175.5	3.06305	10.1704		6.8123	0
11464	Tue Mar 28 11:17:50 2017_x000D_	34.8289	69.6817	125.977	2.19872	1	45.0848	69.2273	175.5	3.06305	10.266		15.2314	56.6934
11465	Tue Mar 28 11:17:50 2017_x000D_	34.5138	69.2836	128.346	2.24005	1	43.5127	70.276	146.074	2.54947	9.05346		8.60701	0
11466	Tue Mar 28 11:17:50 2017_x000D_	34.3057	69.0861	128.347	2.24008	1	43.5127	70.276	146.074	2.54947	9.28357		17.2206	0
11467	Tue Mar 28 11:17:50 2017_x000D_	33.8892	68.6911	128.35	2.24013	1	43.5127	70.276	146.074	2.54947	9.75314		6.13438	0
11468	Tue Mar 28 11:17:50 2017_x000D_	33.8835	68.4867	128.346	2.24005	1	43.5127	70.276	146.074	2.54947	9.79403		17.2396	65.9161
11469	Tue Mar 28 11:17:50 2017_x000D_	33.4666	68.0912	128.348	2.2401	1	41.7133	71.5369	153.963	2.68717	8.93761		6.13438	0
11470	Tue Mar 28 11:17:51 2017_x000D_	33.4609	67.8868	128.344	2.24003	1	41.7133	71.5369	153.963	2.68717	9.0236		12.9296	0
11471	Tue Mar 28 11:17:51 2017_x000D_	33.1483	67.5901	127.729	2.2293	1	41.7133	71.5369	153.963	2.68717	9.43061		4.32477	0
11472	Tue Mar 28 11:17:51 2017_x000D_	33.0437	67.4909	128.347	2.24008	1	41.7133	71.5369	153.963	2.68717	9.56724		6.84741	94.1201
11473	Tue Mar 28 11:17:51 2017_x000D_	32.9363	67.2895	130.574	2.27894	1	38.8273	72.7673	171.363	2.99085	8.04426		8.6367	0
11474	Tue Mar 28 11:17:51 2017_x000D_	32.7275	67.0913	130.575	2.27896	1	38.8273	72.7673	171.363	2.99085	8.33214		19.5705	0
11475	Tue Mar 28 11:17:51 2017_x000D_	32.3066	66.5929	140.597	2.45388	1	38.8273	72.7673	171.363	2.99085	8.98013		4.31228	0
11476	Tue Mar 28 11:17:51 2017_x000D_	32.2021	66.4942	149.554	2.61022	1	38.8273	72.7673	171.363	2.99085	9.12387		4.31471	0
11477	Tue Mar 28 11:17:51 2017_x000D_	32.0973	66.3957	166.951	2.91384	1	38.8273	72.7673	171.363	2.99085	9.2677		3.04981	114.781
11478	Tue Mar 28 11:17:51 2017_x000D_	31.9957	66.3992	173.219	3.02325	1	35.2788	74.1979	147.544	2.57512	8.46159		10.9831	0
11479	Tue Mar 28 11:17:51 2017_x000D_	31.6856	66.2046	190.858	3.3311	1	35.2788	74.1979	147.544	2.57512	8.76379		6.83466	0
11480	Tue Mar 28 11:17:51 2017_x000D_	31.4856	66.3137	199.462	3.48128	1	35.2788	74.1979	147.544	2.57512	8.74923		3.04351	0
11481	Tue Mar 28 11:17:51 2017_x000D_	31.3842	66.3169	205.925	3.59406	1	35.2788	74.1979	147.544	2.57512	8.79079		3.04361	58.8302
11482	Tue Mar 28 11:17:51 2017_x000D_	31.2828	66.3202	212.442	3.70781	1	33.4995	75.0223	160.522	2.80164	8.97999		8.66242	0
11483	Tue Mar 28 11:17:51 2017_x000D_	31.0859	66.5314	224.995	3.92691	1	33.4995	75.0223	160.522	2.80164	8.82728		6.83299	0
11484	Tue Mar 28 11:17:51 2017_x000D_	30.8858	66.6402	231.037	4.03235	1	33.4995	75.0223	160.522	2.80164	8.78015		11.07	0
11485	Tue Mar 28 11:17:51 2017_x000D_	30.6915	66.9539	237.413	4.14364	1	33.4995	75.0223	160.522	2.80164	8.54306		8.67704	62.1269
11486	Tue Mar 28 11:17:51 2017_x000D_	30.4941	67.1653	237.413	4.14364	1	31.7102	76.0649	158.741	2.77055	8.9823		24.7878	0
11487	Tue Mar 28 11:17:51 2017_x000D_	30.108	67.8958	231.037	4.03236	1	31.7102	76.0649	158.741	2.77055	8.32474		15.3616	0
11488	Tue Mar 28 11:17:51 2017_x000D_	29.8148	68.3156	228.935	3.99566	1	31.7102	76.0649	158.741	2.77055	7.97773		23.9868	0
11489	Tue Mar 28 11:17:51 2017_x000D_	29.324	68.9468	222.893	3.89022	1	31.7102	76.0649	158.741	2.77055	7.50742		11.058	0
11490	Tue Mar 28 11:17:51 2017_x000D_	29.0246	69.1618	221.076	3.85851	1	31.7102	76.0649	158.741	2.77055	7.40711		8.68552	20.7589
11491	Tue Mar 28 11:17:52 2017_x000D_	28.827	69.3734	216.499	3.77862	1	31.0478	76.265	153.963	2.68717	7.24059		26.3891	0
11492	Tue Mar 28 11:17:52 2017_x000D_	28.1293	69.9091	212.46	3.70813	1	31.0478	76.265	153.963	2.68717	6.99393		6.85453	0
11493	Tue Mar 28 11:17:52 2017_x000D_	27.9286	70.0183	209.893	3.66332	1	31.0478	76.265	153.963	2.68717	6.98217		24.7295	0
11494	Tue Mar 28 11:17:52 2017_x000D_	27.2276	70.452	208.561	3.64008	1	31.0478	76.265	153.963	2.68717	6.95593		11.0604	29.4177
11495	Tue Mar 28 11:17:52 2017_x000D_	26.9281	70.667	209.894	3.66333	1	30.1581	76.6773	153.963	2.68717	6.82324		19.3877	0
11496	Tue Mar 28 11:17:52 2017_x000D_	26.3225	70.8926	209.892	3.6633	1	30.1581	76.6773	153.963	2.68717	6.94079		13.7239	0
11497	Tue Mar 28 11:17:52 2017_x000D_	25.9207	71.1113	209.892	3.6633	1	30.1581	76.6773	153.963	2.68717	6.99542		6.86267	0
11498	Tue Mar 28 11:17:52 2017_x000D_	25.7198	71.2207	212.458	3.70808	1	30.1581	76.6773	153.963	2.68717	7.0337		8.694	0
11499	Tue Mar 28 11:17:52 2017_x000D_	25.522	71.4325	212.459	3.7081	1	30.1581	76.6773	153.963	2.68717	7.0001		16.5227	20.7589
11500	Tue Mar 28 11:17:52 2017_x000D_	25.0181	71.6548	213.995	3.73492	1	29.4957	76.8774	154.147	2.69038	6.87928		6.86531	0
11501	Tue Mar 28 11:17:52 2017_x000D_	24.8171	71.7642	216.494	3.77853	1	29.4957	76.8774	154.147	2.69038	6.93066		17.9097	0
11502	Tue Mar 28 11:17:52 2017_x000D_	24.3162	72.089	220.636	3.85082	1	29.4957	76.8774	154.147	2.69038	7.05379		8.69824	0
11503	Tue Mar 28 11:17:52 2017_x000D_	24.1183	72.3009	220.636	3.85083	1	29.4957	76.8774	154.147	2.69038	7.06122		15.3704	14.7096
11504	Tue Mar 28 11:17:52 2017_x000D_	23.7193	72.6223	222.885	3.89007	1	29.0508	77.0835	153.963	2.68717	6.95178		8.69824	0
11505	Tue Mar 28 11:17:52 2017_x000D_	23.5214	72.8342	222.885	3.89007	1	29.0508	77.0835	153.963	2.68717	6.97358		17.4007	0
11506	Tue Mar 28 11:17:52 2017_x000D_	23.1255	73.2581	222.885	3.89008	1	29.0508	77.0835	153.963	2.68717	7.05286		8.70043	0
11507	Tue Mar 28 11:17:52 2017_x000D_	22.9276	73.4701	222.885	3.89008	1	29.0508	77.0835	153.963	2.68717	7.10987		11.0928	20.7589
11508	Tue Mar 28 11:17:52 2017_x000D_	22.6272	73.6857	221.07	3.85839	1	28.3884	77.2836	180	3.14159	6.79237		17.9338	0
11509	Tue Mar 28 11:17:52 2017_x000D_	22.1256	74.0109	220.636	3.85082	1	28.3884	77.2836	180	3.14159	7.06634		8.70468	0
11510	Tue Mar 28 11:17:52 2017_x000D_	21.9276	74.223	220.636	3.85083	1	28.3884	77.2836	180	3.14159	7.14907		11.0988	0
11511	Tue Mar 28 11:17:52 2017_x000D_	21.6271	74.4388	218.851	3.81967	1	28.3884	77.2836	180	3.14159	7.3354		17.4092	72.2313
11512	Tue Mar 28 11:17:53 2017_x000D_	21.231	74.8629	218.852	3.81969	1	25.9855	77.4357	180	3.14159	5.40598		9.72824	0
11513	Tue Mar 28 11:17:53 2017_x000D_	20.9272	74.9763	218.237	3.80895	1	25.9855	77.4357	180	3.14159	5.6245		19.7177	0
11514	Tue Mar 28 11:17:53 2017_x000D_	20.4284	75.4043	216.497	3.77859	1	25.9855	77.4357	180	3.14159	5.91675		8.70672	0
11515	Tue Mar 28 11:17:53 2017_x000D_	20.2303	75.6164	216.498	3.7786	1	25.9855	77.4357	180	3.14159	6.03591		11.0988	0
11516	Tue Mar 28 11:17:53 2017_x000D_	19.9298	75.8322	218.237	3.80896	1	25.9855	77.4357	180	3.14159	6.2644		17.9654	32.6494
11517	Tue Mar 28 11:17:53 2017_x000D_	19.4274	76.1581	218.851	3.81967	1	24.8976	77.4057	180	3.14159	5.61067		6.88949	0
11518	Tue Mar 28 11:17:53 2017_x000D_	19.2257	76.2679	216.497	3.77859	1	24.8976	77.4057	180	3.14159	5.7849		17.4262	0
11519	Tue Mar 28 11:17:53 2017_x000D_	18.8292	76.6924	216.498	3.77861	1	24.8976	77.4057	180	3.14159	6.11018		6.16022	0
11520	Tue Mar 28 11:17:53 2017_x000D_	18.624	76.7	216.497	3.77858	1	24.8976	77.4057	180	3.14159	6.31317		15.4088	26.125
11521	Tue Mar 28 11:17:53 2017_x000D_	18.224	77.0222	218.85	3.81965	1	24.0271	77.3816	180	3.14159	5.81422		6.89356	0
11522	Tue Mar 28 11:17:53 2017_x000D_	18.0222	77.1321	216.497	3.77858	1	24.0271	77.3816	180	3.14159	6.01008		8.7174	0
11523	Tue Mar 28 11:17:53 2017_x000D_	17.8239	77.3445	216.497	3.77859	1	24.0271	77.3816	180	3.14159	6.20331		0	0
11524	Tue Mar 28 11:17:53 2017_x000D_	17.8239	77.3445	216.497	3.77859	1	24.0271	77.3816	180	3.14159	6.20331		15.413	19.5974
11525	Tue Mar 28 11:17:53 2017_x000D_	17.4238	77.6668	218.85	3.81965	1	23.3741	77.3636	180	3.14159	5.95802		6.90026	0
11526	Tue Mar 28 11:17:53 2017_x000D_	17.2218	77.7768	216.497	3.77859	1	23.3741	77.3636	180	3.14159	6.16616		13.8113	0
11527	Tue Mar 28 11:17:53 2017_x000D_	16.8175	77.997	208.588	3.64054	1	23.3741	77.3636	180	3.14159	6.58712		4.33678	0
11528	Tue Mar 28 11:17:53 2017_x000D_	16.9234	78.0954	199.595	3.48358	1	23.3741	77.3636	180	3.14159	6.49208		3.06572	0
11529	Tue Mar 28 11:17:53 2017_x000D_	17.0255	78.0911	182.152	3.17915	1	23.3741	77.3636	180	3.14159	6.39015		4.33726	34.9879
11530	Tue Mar 28 11:17:53 2017_x000D_	17.1317	78.1892	173.214	3.02316	1	22.3052	76.8971	205.853	3.59281	5.33241		0.024	0
11531	Tue Mar 28 11:17:53 2017_x000D_	17.1317	78.1884	154.318	2.69336	1	22.3052	76.8971	205.853	3.59281	5.33222		3.08657	0
11532	Tue Mar 28 11:17:53 2017_x000D_	17.2345	78.1842	147.701	2.57786	1	22.3052	76.8971	205.853	3.59281	5.2315		6.16011	0
11533	Tue Mar 28 11:17:53 2017_x000D_	17.0293	78.1917	139.319	2.43157	1	22.3052	76.8971	205.853	3.59281	5.43241		6.87465	50.6795
11534	Tue Mar 28 11:17:54 2017_x000D_	16.9198	77.9904	125.052	2.18257	1	21.0473	75.7695	190.926	3.33229	4.68707		3.07123	0
11535	Tue Mar 28 11:17:54 2017_x000D_	16.9237	78.0927	118.685	2.07145	1	21.0473	75.7695	190.926	3.33229	4.733		12.6526	0
11536	Tue Mar 28 11:17:54 2017_x000D_	16.8074	77.6873	103.355	1.80389	1	21.0473	75.7695	190.926	3.33229	4.65346		3.0679	0
11537	Tue Mar 28 11:17:54 2017_x000D_	16.8038	77.5851	103.936	1.81403	1	21.0473	75.7695	190.926	3.33229	4.61559		9.71595	43.5777
11538	Tue Mar 28 11:17:54 2017_x000D_	16.6905	77.2817	100.564	1.75517	1	19.7697	75.0783	187.655	3.2752	3.78635		24.7934	0
11539	Tue Mar 28 11:17:54 2017_x000D_	16.5589	76.4658	103.354	1.80387	1	19.7697	75.0783	187.655	3.2752	3.49777		15.6832	0
11540	Tue Mar 28 11:17:54 2017_x000D_	16.438	75.9572	106.801	1.86403	1	19.7697	75.0783	187.655	3.2752	3.44568		12.3135	0
11541	Tue Mar 28 11:17:54 2017_x000D_	16.4237	75.547	106.798	1.86397	1	19.7697	75.0783	187.655	3.2752	3.37867		20.6685	74.0421
11542	Tue Mar 28 11:17:54 2017_x000D_	16.0932	74.9425	109.593	1.91276	1	17.8765	73.4949	225	3.92699	2.29689		12.7058	0
11543	Tue Mar 28 11:17:54 2017_x000D_	15.9757	74.5356	112.299	1.95999	1	17.8765	73.4949	225	3.92699	2.16705		15.7174	0
11544	Tue Mar 28 11:17:54 2017_x000D_	15.8545	74.0259	116.043	2.02534	1	17.8765	73.4949	225	3.92699	2.09056		12.721	0
11545	Tue Mar 28 11:17:54 2017_x000D_	15.7369	73.6185	118.648	2.0708	1	17.8765	73.4949	225	3.92699	2.14317		18.0041	0
11546	Tue Mar 28 11:17:54 2017_x000D_	15.4094	73.1156	122.555	2.13899	1	17.8765	73.4949	225	3.92699	2.49609		8.74359	59.9021
11547	Tue Mar 28 11:17:54 2017_x000D_	15.1959	72.9172	122.558	2.13904	1	16.4086	72.1413	188.637	3.29233	1.43967		19.5386	0
11548	Tue Mar 28 11:17:54 2017_x000D_	14.9677	72.3072	122.553	2.13896	1	16.4086	72.1413	188.637	3.29233	1.45042		11.147	0
11549	Tue Mar 28 11:17:54 2017_x000D_	14.7504	72.0058	124.094	2.16585	1	16.4086	72.1413	188.637	3.29233	1.66373		11.1627	0
11550	Tue Mar 28 11:17:54 2017_x000D_	14.5329	71.7039	122.555	2.13898	1	16.4086	72.1413	188.637	3.29233	1.92602		8.76259	0
11551	Tue Mar 28 11:17:54 2017_x000D_	14.319	71.505	122.557	2.13902	1	16.4086	72.1413	188.637	3.29233	2.18433		19.5748	0
11552	Tue Mar 28 11:17:54 2017_x000D_	14.0903	70.8939	122.552	2.13894	1	16.4086	72.1413	188.637	3.29233	2.63259		8.77311	0
11553	Tue Mar 28 11:17:54 2017_x000D_	13.8762	70.6947	122.555	2.13899	1	16.4086	72.1413	188.637	3.29233	2.91645		19.8661	0
11554	Tue Mar 28 11:17:54 2017_x000D_	13.4441	70.1929	121.149	2.11444	1	16.4086	72.1413	188.637	3.29233	3.54747		9.79494	27.5796
11555	Tue Mar 28 11:17:55 2017_x000D_	13.3297	69.8871	119.99	2.09422	1	15.7834	71.4673	199.836	3.4878	2.91851		18.1115	0
11556	Tue Mar 28 11:17:55 2017_x000D_	13.0004	69.3811	121.147	2.11442	1	15.7834	71.4673	199.836	3.4878	3.47812		9.80161	0
11557	Tue Mar 28 11:17:55 2017_x000D_	12.8859	69.0751	119.99	2.09421	1	15.7834	71.4673	199.836	3.4878	3.75741		8.79431	0
11558	Tue Mar 28 11:17:55 2017_x000D_	12.6713	68.8754	119.992	2.09426	1	15.7834	71.4673	199.836	3.4878	4.05008		19.6443	9.19394
11559	Tue Mar 28 11:17:55 2017_x000D_	12.4416	68.2622	119.989	2.0942	1	15.575	71.2426	187.655	3.2752	4.32446		8.80484	0
11560	Tue Mar 28 11:17:55 2017_x000D_	12.2268	68.0622	119.992	2.09425	1	15.575	71.2426	187.655	3.2752	4.61794		13.9114	0
11561	Tue Mar 28 11:17:55 2017_x000D_	12.0044	67.6553	119.991	2.09424	1	15.575	71.2426	187.655	3.2752	5.06141		8.81332	0
11562	Tue Mar 28 11:17:55 2017_x000D_	11.7894	67.4551	119.994	2.09429	1	15.575	71.2426	187.655	3.2752	5.35499		13.9248	0
11563	Tue Mar 28 11:17:55 2017_x000D_	11.5668	67.0478	119.994	2.09429	1	15.575	71.2426	187.655	3.2752	5.8019		12.8323	0
11564	Tue Mar 28 11:17:55 2017_x000D_	11.4476	66.637	122.55	2.13891	1	15.575	71.2426	190.003	3.31618	6.18441		11.2376	0
11565	Tue Mar 28 11:17:55 2017_x000D_	11.2286	66.3331	124.085	2.16569	1	15.575	71.2426	190.003	3.31618	6.55701		6.98424	0
11566	Tue Mar 28 11:17:55 2017_x000D_	11.0171	66.2358	122.555	2.13899	1	15.575	71.2426	190.003	3.31618	6.77071		6.22018	0
11567	Tue Mar 28 11:17:55 2017_x000D_	11.0095	66.0286	122.552	2.13893	1	15.575	71.2426	190.003	3.31618	6.93034		6.97041	59.1558
11568	Tue Mar 28 11:17:55 2017_x000D_	10.8981	65.8247	119.993	2.09427	1	13.6222	70.9691	180	3.14159	5.82113		11.2599	0
11569	Tue Mar 28 11:17:55 2017_x000D_	10.6788	65.5201	118.667	2.07113	1	13.6222	70.9691	180	3.14159	6.19316		4.42157	0
11570	Tue Mar 28 11:17:55 2017_x000D_	10.5709	65.4197	122.553	2.13896	1	13.6222	70.9691	180	3.14159	6.33295		12.8525	0
11571	Tue Mar 28 11:17:55 2017_x000D_	10.4517	65.0082	119.992	2.09426	1	13.6222	70.9691	180	3.14159	6.75162		9.87008	60.1552
11572	Tue Mar 28 11:17:55 2017_x000D_	10.3363	64.7001	116.071	2.02582	1	11.6784	70.4768	180	3.14159	5.93056		11.2748	0
11573	Tue Mar 28 11:17:55 2017_x000D_	10.0168	64.5022	113.375	1.97877	1	11.6784	70.4768	180	3.14159	6.20135		3.10958	0
11574	Tue Mar 28 11:17:55 2017_x000D_	10.0135	64.3986	101.118	1.76483	1	11.6784	70.4768	180	3.14159	6.3021		0.015	0
11575	Tue Mar 28 11:17:55 2017_x000D_	10.0138	64.399	89.1178	1.5554	1	11.6784	70.4768	180	3.14159	6.30163		8.80065	46.1989
11576	Tue Mar 28 11:17:56 2017_x000D_	9.81379	64.6136	71.8307	1.25368	1	10.1608	70.2153	191.014	3.33383	5.61244		3.11865	0
11577	Tue Mar 28 11:17:56 2017_x000D_	9.91771	64.6109	61.5218	1.07376	1	10.1608	70.2153	191.014	3.33383	5.60967		3.13026	0
11578	Tue Mar 28 11:17:56 2017_x000D_	9.81343	64.6145	50.9986	0.890094	1	10.1608	70.2153	191.014	3.33383	5.61156		6.93451	0
11579	Tue Mar 28 11:17:56 2017_x000D_	9.90915	64.4041	36.3256	0.634001	1	10.1608	70.2153	191.014	3.33383	5.81665		3.11389	0
11580	Tue Mar 28 11:17:56 2017_x000D_	10.0129	64.401	29.6809	0.518029	1	10.1608	70.2153	191.014	3.33383	5.81618		8.7791	35.0943
11581	Tue Mar 28 11:17:56 2017_x000D_	10.2125	64.187	16.4822	0.287669	1	9.08873	69.7472	223.993	3.90941	5.67263		9.35234	0
11582	Tue Mar 28 11:17:56 2017_x000D_	10.5241	64.1775	10.264	0.179141	1	9.08873	69.7472	223.993	3.90941	5.75168		18.9525	0
11583	Tue Mar 28 11:17:56 2017_x000D_	11.1438	64.0547	7.44246	0.129895	1	9.08873	69.7472	223.993	3.90941	6.0521		12.4737	0
11584	Tue Mar 28 11:17:56 2017_x000D_	11.5594	64.0421	7.44365	0.129916	1	9.08873	69.7472	223.993	3.90941	6.2171		12.8306	58.3773
11585	Tue Mar 28 11:17:56 2017_x000D_	11.971	63.9259	10.2642	0.179145	1	8.29105	67.9723	261.074	4.5566	5.4695		22.0149	0
11586	Tue Mar 28 11:17:56 2017_x000D_	12.694	63.8003	13.6281	0.237855	1	8.29105	67.9723	261.074	4.5566	6.0656		12.4556	0
11587	Tue Mar 28 11:17:56 2017_x000D_	13.109	63.7878	13.6301	0.237891	1	8.29105	67.9723	261.074	4.5566	6.38143		20.8257	0
11588	Tue Mar 28 11:17:56 2017_x000D_	13.7199	63.4581	16.4889	0.287786	1	8.29105	67.9723	261.074	4.5566	7.06048		12.4437	0
11589	Tue Mar 28 11:17:56 2017_x000D_	14.1345	63.4456	16.4913	0.287828	1	8.29105	67.9723	261.074	4.5566	7.39168		6.9396	41.3713
11590	Tue Mar 28 11:17:56 2017_x000D_	14.3381	63.3358	19.282	0.336534	1	7.91086	66.6467	262.08	4.57416	7.2299		18.8931	0
11591	Tue Mar 28 11:17:56 2017_x000D_	14.9559	63.2136	21.9943	0.383872	1	7.91086	66.6467	262.08	4.57416	7.83701		11.1817	0
11592	Tue Mar 28 11:17:56 2017_x000D_	15.2593	62.9971	23.0227	0.401823	1	7.91086	66.6467	262.08	4.57416	8.20482		6.21278	0
11593	Tue Mar 28 11:17:56 2017_x000D_	15.4663	62.9909	23.0242	0.401848	1	7.91086	66.6467	262.08	4.57416	8.39342		20.7922	29.2095
11594	Tue Mar 28 11:17:56 2017_x000D_	16.0762	62.6617	25.7485	0.449396	1	7.51177	65.7586	261.074	4.5566	9.10715		6.92904	0
11595	Tue Mar 28 11:17:56 2017_x000D_	16.2794	62.5519	23.0226	0.40182	1	7.51177	65.7586	261.074	4.5566	9.33564		19.5976	0
11596	Tue Mar 28 11:17:56 2017_x000D_	16.8925	62.3264	23.0232	0.401831	1	7.51177	65.7586	261.074	4.5566	9.9889		9.78845	0
11597	Tue Mar 28 11:17:56 2017_x000D_	17.1987	62.2137	19.2796	0.336492	1	7.51177	65.7586	261.074	4.5566	10.3152		23.5858	86.309
11598	Tue Mar 28 11:17:57 2017_x000D_	17.9114	61.8818	23.023	0.401827	1	7.19703	62.8989	265.028	4.6256	10.7625		6.9197	0
11599	Tue Mar 28 11:17:57 2017_x000D_	18.1143	61.7721	20.1914	0.352407	1	7.19703	62.8989	265.028	4.6256	10.9753		22.5237	0
11600	Tue Mar 28 11:17:57 2017_x000D_	18.8296	61.544	19.2776	0.336458	1	7.19703	62.8989	265.028	4.6256	11.7112		9.29501	0
11601	Tue Mar 28 11:17:57 2017_x000D_	19.1393	61.5349	20.1942	0.352455	1	7.19703	62.8989	265.028	4.6256	12.0199		13.8258	72.7778
11602	Tue Mar 28 11:17:57 2017_x000D_	19.5448	61.3159	20.1928	0.352432	1	7.51875	60.4944	276.589	4.82738	12.0541		19.553	0
11603	Tue Mar 28 11:17:57 2017_x000D_	20.1565	61.0909	20.1928	0.352431	1	7.51875	60.4944	276.589	4.82738	12.6518		9.76741	0
11604	Tue Mar 28 11:17:57 2017_x000D_	20.4621	60.9786	21.9941	0.383869	1	7.51875	60.4944	276.589	4.82738	12.9524		9.7723	0
11605	Tue Mar 28 11:17:57 2017_x000D_	20.7678	60.8661	20.1928	0.352431	1	7.51875	60.4944	276.589	4.82738	13.2543		16.6253	0
11606	Tue Mar 28 11:17:57 2017_x000D_	21.2757	60.6444	19.2767	0.336442	1	7.51875	60.4944	276.589	4.82738	13.7578		11.142	80.2709
11607	Tue Mar 28 11:17:57 2017_x000D_	21.5779	60.4285	20.1901	0.352384	1	8.06855	57.8758	283.013	4.93951	13.7484		22.463	0
11608	Tue Mar 28 11:17:57 2017_x000D_	22.2913	60.2011	19.275	0.336412	1	8.06855	57.8758	283.013	4.93951	14.4116		6.17354	0
11609	Tue Mar 28 11:17:57 2017_x000D_	22.497	60.1952	19.2763	0.336435	1	8.06855	57.8758	283.013	4.93951	14.6137		9.76075	0
11610	Tue Mar 28 11:17:57 2017_x000D_	22.8024	60.083	23.0279	0.401913	1	8.06855	57.8758	283.013	4.93951	14.8983		20.6878	77.407
11611	Tue Mar 28 11:17:57 2017_x000D_	23.4091	59.7552	20.1901	0.352385	1	9.04631	55.488	279.972	4.88644	14.9833		12.332	0
11612	Tue Mar 28 11:17:57 2017_x000D_	23.82	59.7435	20.1928	0.352431	1	9.04631	55.488	279.972	4.88644	15.3744		16.5891	0
11613	Tue Mar 28 11:17:57 2017_x000D_	24.3268	59.5223	19.2756	0.336422	1	9.04631	55.488	279.972	4.88644	15.8041		12.6938	0
11614	Tue Mar 28 11:17:57 2017_x000D_	24.734	59.4073	16.4717	0.287485	1	9.04631	55.488	279.972	4.88644	16.1699		6.89003	75.3797
11615	Tue Mar 28 11:17:57 2017_x000D_	24.9361	59.2982	19.2754	0.336419	1	9.80588	53.0929	279.972	4.88644	16.3533		18.7196	0
11616	Tue Mar 28 11:17:57 2017_x000D_	25.5483	59.1775	16.472	0.28749	1	9.80588	53.0929	279.972	4.88644	16.8774		6.88739	0
11617	Tue Mar 28 11:17:57 2017_x000D_	25.7503	59.0684	19.2765	0.336439	1	9.80588	53.0929	279.972	4.88644	17.0274		12.6806	0
11618	Tue Mar 28 11:17:57 2017_x000D_	26.1571	58.9536	16.471	0.287472	1	9.80588	53.0929	279.972	4.88644	17.3698		15.6869	48.1555
11619	Tue Mar 28 11:17:58 2017_x000D_	26.6666	58.836	20.1955	0.352479	1	10.3093	51.5687	315	5.49779	17.899		11.0956	0
11620	Tue Mar 28 11:17:58 2017_x000D_	26.9674	58.6208	19.2761	0.336431	1	10.3093	51.5687	315	5.49779	18.0893		13.7535	0
11621	Tue Mar 28 11:17:58 2017_x000D_	27.3707	58.4028	19.2745	0.336404	1	10.3093	51.5687	315	5.49779	18.3792		6.14638	0
11622	Tue Mar 28 11:17:58 2017_x000D_	27.5755	58.3971	19.2759	0.336427	1	10.3093	51.5687	315	5.49779	18.5674		12.6638	0
11623	Tue Mar 28 11:17:58 2017_x000D_	27.9818	58.2826	22.0003	0.383978	1	10.3093	51.5687	315	5.49779	18.9049		3.07623	108.684
11624	Tue Mar 28 11:17:58 2017_x000D_	28.0843	58.2797	23.0358	0.40205	1	12.6188	48.7775	297.566	5.19351	18.1514		9.70592	0
11625	Tue Mar 28 11:17:58 2017_x000D_	28.3879	58.1679	19.2769	0.336446	1	12.6188	48.7775	297.566	5.19351	18.3533		9.71615	0
11626	Tue Mar 28 11:17:58 2017_x000D_	28.6919	58.0562	23.0364	0.40206	1	12.6188	48.7775	297.566	5.19351	18.5591		6.86991	0
11627	Tue Mar 28 11:17:58 2017_x000D_	28.8934	57.9474	25.7719	0.449804	1	12.6188	48.7775	297.566	5.19351	18.6802		3.09221	79.8022
11628	Tue Mar 28 11:17:58 2017_x000D_	28.8973	58.0504	44.8029	0.781959	1	14.4535	46.8514	315	5.49779	18.2768		0.0127279	0
11629	Tue Mar 28 11:17:58 2017_x000D_	28.8976	58.0501	53.2772	0.929863	1	14.4535	46.8514	315	5.49779	18.2768		6.88367	0
11630	Tue Mar 28 11:17:58 2017_x000D_	28.8018	58.2586	71.6538	1.25059	1	14.4535	46.8514	315	5.49779	18.3302		3.06741	0
11631	Tue Mar 28 11:17:58 2017_x000D_	28.904	58.2555	79.9286	1.39502	1	14.4535	46.8514	315	5.49779	18.4084		6.90357	0
11632	Tue Mar 28 11:17:58 2017_x000D_	28.8077	58.4645	88.7266	1.54857	1	14.4535	46.8514	315	5.49779	18.4637		3.04681	103.444
11633	Tue Mar 28 11:17:58 2017_x000D_	28.9092	58.461	109.061	1.90347	1	17.1727	44.7311	315	5.49779	18.0625		0.00848528	0
11634	Tue Mar 28 11:17:58 2017_x000D_	28.909	58.4612	116.67	2.03627	1	17.1727	44.7311	315	5.49779	18.0626		3.10068	0
11635	Tue Mar 28 11:17:58 2017_x000D_	28.9056	58.3579	123.424	2.15415	1	17.1727	44.7311	315	5.49779	17.982		6.92418	0
11636	Tue Mar 28 11:17:58 2017_x000D_	28.7967	58.1544	134.244	2.343	1	17.1727	44.7311	315	5.49779	17.7568		4.3799	65.6093
11637	Tue Mar 28 11:17:58 2017_x000D_	28.6908	58.0539	142.257	2.48285	1	18.7703	43.2376	315	5.49779	17.8308		6.90653	0
11638	Tue Mar 28 11:17:58 2017_x000D_	28.5824	57.8508	153.467	2.6785	1	18.7703	43.2376	315	5.49779	17.6018		9.72801	0
11639	Tue Mar 28 11:17:58 2017_x000D_	28.2723	57.756	157.419	2.74747	1	18.7703	43.2376	315	5.49779	17.3514		19.4644	0
11640	Tue Mar 28 11:17:58 2017_x000D_	27.6519	57.5661	157.421	2.74751	1	18.7703	43.2376	315	5.49779	16.8579		13.1261	94.2175
11641	Tue Mar 28 11:17:59 2017_x000D_	27.3353	57.2641	153.468	2.67852	1	21.859	42.6691	318.688	5.56216	15.5886		12.6999	0
11642	Tue Mar 28 11:17:59 2017_x000D_	26.9222	57.1716	150.898	2.63368	1	21.859	42.6691	318.688	5.56216	15.3609		18.0117	0
11643	Tue Mar 28 11:17:59 2017_x000D_	26.4003	56.8748	146.854	2.56309	1	21.859	42.6691	318.688	5.56216	14.9139		13.8254	0
11644	Tue Mar 28 11:17:59 2017_x000D_	25.9834	56.6784	142.278	2.48322	1	21.859	42.6691	318.688	5.56216	14.6038		17.5314	79.9785
11645	Tue Mar 28 11:17:59 2017_x000D_	25.5604	56.2752	138.503	2.41734	1	24.5003	42.3074	322.611	5.63062	14.008		13.1644	0
11646	Tue Mar 28 11:17:59 2017_x000D_	25.2428	55.9724	134.281	2.34365	1	24.5003	42.3074	322.611	5.63062	13.6852		6.92202	0
11647	Tue Mar 28 11:17:59 2017_x000D_	25.0341	55.874	132.331	2.30962	1	24.5003	42.3074	322.611	5.63062	13.5771		24.2782	0
11648	Tue Mar 28 11:17:59 2017_x000D_	24.5008	55.2653	130.092	2.27053	1	24.5003	42.3074	322.611	5.63062	12.9579		9.85399	0
11649	Tue Mar 28 11:17:59 2017_x000D_	24.3883	54.9567	125.97	2.19859	1	24.5003	42.3074	322.611	5.63062	12.6498		19.9287	54.2726
11650	Tue Mar 28 11:17:59 2017_x000D_	23.9605	54.4485	127.702	2.22882	1	26.2674	41.9199	345.308	6.02676	12.7392		11.2455	0
11651	Tue Mar 28 11:17:59 2017_x000D_	23.7447	54.142	125.972	2.19862	1	26.2674	41.9199	345.308	6.02676	12.4797		8.80821	0
11652	Tue Mar 28 11:17:59 2017_x000D_	23.5321	53.9395	125.974	2.19865	1	26.2674	41.9199	345.308	6.02676	12.3269		11.2524	0
11653	Tue Mar 28 11:17:59 2017_x000D_	23.3159	53.633	132.323	2.30947	1	26.2674	41.9199	345.308	6.02676	12.0792		19.9844	103.362
11654	Tue Mar 28 11:17:59 2017_x000D_	22.887	53.1233	130.517	2.27795	1	29.3939	40.4722	351.363	6.13244	14.2264		17.6376	0
11655	Tue Mar 28 11:17:59 2017_x000D_	22.4613	52.7178	134.271	2.34347	1	29.3939	40.4722	351.363	6.13244	14.0718		11.2772	0
11656	Tue Mar 28 11:17:59 2017_x000D_	22.2448	52.4105	132.322	2.30945	1	29.3939	40.4722	351.363	6.13244	13.9152		6.95428	0
11657	Tue Mar 28 11:17:59 2017_x000D_	22.0351	52.3117	134.272	2.34348	1	29.3939	40.4722	351.363	6.13244	13.9401		21.0046	82.7804
11658	Tue Mar 28 11:17:59 2017_x000D_	21.7049	51.6943	136.367	2.38006	1	31.8553	39.225	349.074	6.09248	16.0784		9.82239	0
11659	Tue Mar 28 11:17:59 2017_x000D_	21.392	51.5979	136.372	2.38015	1	31.8553	39.225	349.074	6.09248	16.204		20.0546	0
11660	Tue Mar 28 11:17:59 2017_x000D_	20.9616	51.0864	134.269	2.34343	1	31.8553	39.225	349.074	6.09248	16.1048		6.97168	0
11661	Tue Mar 28 11:17:59 2017_x000D_	20.7514	50.9873	136.373	2.38015	1	31.8553	39.225	349.074	6.09248	16.1755		11.3096	75.4904
11662	Tue Mar 28 11:18:00 2017_x000D_	20.5343	50.6791	134.269	2.34344	1	33.8901	37.7446	315	5.49779	18.5924		15.6383	0
11663	Tue Mar 28 11:18:00 2017_x000D_	20.1102	50.376	136.372	2.38015	1	33.8901	37.7446	315	5.49779	18.6933		9.93632	0
11664	Tue Mar 28 11:18:00 2017_x000D_	19.996	50.0651	136.367	2.38006	1	33.8901	37.7446	315	5.49779	18.5699		20.0569	0
11665	Tue Mar 28 11:18:00 2017_x000D_	19.4646	49.6594	134.271	2.34348	1	33.8901	37.7446	315	5.49779	18.7098		8.87607	0
11666	Tue Mar 28 11:18:00 2017_x000D_	19.2504	49.4553	134.272	2.34348	1	33.8901	37.7446	315	5.49779	18.7473		15.721	104.925
11667	Tue Mar 28 11:18:00 2017_x000D_	18.9253	49.0443	136.367	2.38006	1	35.9854	34.9442	296.037	5.16682	22.1328		4.44104	0
11668	Tue Mar 28 11:18:00 2017_x000D_	18.8183	48.942	132.329	2.30957	1	35.9854	34.9442	296.037	5.16682	22.1506		8.88869	0
11669	Tue Mar 28 11:18:00 2017_x000D_	18.6039	48.7375	132.329	2.30958	1	35.9854	34.9442	296.037	5.16682	22.1894		8.89086	0
11670	Tue Mar 28 11:18:00 2017_x000D_	18.3894	48.533	132.33	2.3096	1	35.9854	34.9442	296.037	5.16682	22.2323		13.3321	77.4209
11671	Tue Mar 28 11:18:00 2017_x000D_	18.0677	48.2264	132.022	2.30422	1	37.3961	32.7832	315	5.49779	24.7402		7.05055	0
11672	Tue Mar 28 11:18:00 2017_x000D_	17.9566	48.0193	134.269	2.34344	1	37.3961	32.7832	315	5.49779	24.6988		11.317	0
11673	Tue Mar 28 11:18:00 2017_x000D_	17.6382	47.817	132.024	2.30425	1	37.3961	32.7832	315	5.49779	24.8272		7.05726	0
11674	Tue Mar 28 11:18:00 2017_x000D_	17.527	47.6097	134.27	2.34345	1	37.3961	32.7832	315	5.49779	24.7913		11.3731	110.529
11675	Tue Mar 28 11:18:00 2017_x000D_	17.3085	47.2999	132.329	2.30958	1	39.5029	29.7607	315	5.49779	28.2881		4.44548	0
11676	Tue Mar 28 11:18:00 2017_x000D_	17.2012	47.1977	132.021	2.30419	1	39.5029	29.7607	315	5.49779	28.3093		3.12364	0
11677	Tue Mar 28 11:18:00 2017_x000D_	17.0971	47.1998	134.271	2.34346	1	39.5029	29.7607	315	5.49779	28.3926		14.1168	0
11678	Tue Mar 28 11:18:00 2017_x000D_	16.8751	46.7849	126.015	2.19937	1	39.5029	29.7607	315	5.49779	28.3168		7.01549	0
11679	Tue Mar 28 11:18:00 2017_x000D_	16.6639	46.6845	119.508	2.08582	1	39.5029	29.7607	315	5.49779	28.426		3.09984	71.8537
11680	Tue Mar 28 11:18:00 2017_x000D_	16.5606	46.6869	103.736	1.81053	1	40.9045	27.8185	284.692	4.96881	30.8		0.00848528	0
11681	Tue Mar 28 11:18:00 2017_x000D_	16.5608	46.6871	97.9265	1.70914	1	40.9045	27.8185	284.692	4.96881	30.8		3.17039	0
11682	Tue Mar 28 11:18:00 2017_x000D_	16.5649	46.7927	79.5158	1.38781	1	40.9045	27.8185	284.692	4.96881	30.8616		3.1209	0
11683	Tue Mar 28 11:18:01 2017_x000D_	16.4609	46.7952	70.7945	1.2356	1	40.9045	27.8185	284.692	4.96881	30.9452		4.38038	62.6896
11684	Tue Mar 28 11:18:01 2017_x000D_	16.561	46.6889	53.2656	0.92966	1	42.0779	26.0894	286.738	5.00452	32.7941		3.14018	0
11685	Tue Mar 28 11:18:01 2017_x000D_	16.5571	46.5843	42.39	0.739846	1	42.0779	26.0894	286.738	5.00452	32.7315		4.38721	0
11686	Tue Mar 28 11:18:01 2017_x000D_	16.657	46.4775	34.5783	0.603504	1	42.0779	26.0894	286.738	5.00452	32.5868		11.202	0
11687	Tue Mar 28 11:18:01 2017_x000D_	16.9613	46.2611	22.7397	0.396883	1	42.0779	26.0894	286.738	5.00452	32.214		9.82965	105.082
11688	Tue Mar 28 11:18:01 2017_x000D_	17.2694	46.1496	18.9582	0.330883	1	44.1762	23.2847	284.692	4.96881	35.3098		6.2354	0
11689	Tue Mar 28 11:18:01 2017_x000D_	17.4772	46.1452	18.9596	0.330907	1	44.1762	23.2847	284.692	4.96881	35.1488		29.4926	0
11690	Tue Mar 28 11:18:01 2017_x000D_	18.4017	45.8109	22.7424	0.39693	1	44.1762	23.2847	284.692	4.96881	34.2309		13.8898	0
11691	Tue Mar 28 11:18:01 2017_x000D_	18.81	45.5926	22.7416	0.396915	1	44.1762	23.2847	284.692	4.96881	33.78		19.6411	53.608
11692	Tue Mar 28 11:18:01 2017_x000D_	19.4257	45.37	28.1438	0.491201	1	45.1217	21.7684	284.692	4.96881	34.8901		11.1992	0
11693	Tue Mar 28 11:18:01 2017_x000D_	19.7301	45.1539	29.4972	0.514824	1	45.1217	21.7684	284.692	4.96881	34.5198		13.8778	0
11694	Tue Mar 28 11:18:01 2017_x000D_	20.138	44.9357	29.4974	0.514827	1	45.1217	21.7684	284.692	4.96881	34.0721		18.0961	0
11695	Tue Mar 28 11:18:01 2017_x000D_	20.6461	44.6106	33.6729	0.587703	1	45.1217	21.7684	284.692	4.96881	33.4787		11.1818	0
11696	Tue Mar 28 11:18:01 2017_x000D_	20.95	44.3948	32.1075	0.560382	1	45.1217	21.7684	284.692	4.96881	33.1093		9.81249	65.7368
11697	Tue Mar 28 11:18:01 2017_x000D_	21.2576	44.2836	36.2172	0.632109	1	46.7225	20.2721	302.17	5.27386	35.0002		15.5137	0
11698	Tue Mar 28 11:18:01 2017_x000D_	21.6616	43.9608	33.6732	0.587708	1	46.7225	20.2721	302.17	5.27386	34.4848		11.1752	0
11699	Tue Mar 28 11:18:01 2017_x000D_	21.9653	43.7451	32.1074	0.56038	1	46.7225	20.2721	302.17	5.27386	34.116		19.872	0
11700	Tue Mar 28 11:18:01 2017_x000D_	22.4695	43.3155	33.672	0.587688	1	46.7225	20.2721	302.17	5.27386	33.4545		9.78866	117.447
11701	Tue Mar 28 11:18:01 2017_x000D_	22.7764	43.2047	29.4942	0.51477	1	49.6856	17.7135	314.249	5.48467	37.0662		15.5052	0
11702	Tue Mar 28 11:18:01 2017_x000D_	23.1802	42.8821	32.1062	0.56036	1	49.6856	17.7135	314.249	5.48467	36.5513		0	0
11703	Tue Mar 28 11:18:01 2017_x000D_	23.1802	42.8821	32.1062	0.56036	1	49.6856	17.7135	314.249	5.48467	36.5513		22.342	0
11704	Tue Mar 28 11:18:01 2017_x000D_	23.7874	42.4509	32.1056	0.560349	1	49.6856	17.7135	314.249	5.48467	35.8142		20.7604	70.6629
11705	Tue Mar 28 11:18:02 2017_x000D_	24.3976	42.1245	29.492	0.514732	1	51.2974	15.9959	315	5.49779	37.5007		9.77816	0
11706	Tue Mar 28 11:18:02 2017_x000D_	24.7042	42.0139	30.6711	0.535312	1	51.2974	15.9959	315	5.49779	37.204		18.0503	0
11707	Tue Mar 28 11:18:02 2017_x000D_	25.211	41.6896	29.4923	0.514738	1	51.2974	15.9959	315	5.49779	36.6151		9.28963	0
11708	Tue Mar 28 11:18:02 2017_x000D_	25.5206	41.6838	28.1377	0.491095	1	51.2974	15.9959	315	5.49779	36.3911		19.8378	56.3723
11709	Tue Mar 28 11:18:02 2017_x000D_	26.0239	41.2549	29.4927	0.514744	1	52.6702	14.7128	346.987	6.05607	37.61		9.76405	0
11710	Tue Mar 28 11:18:02 2017_x000D_	26.33	41.1443	25.4835	0.444772	1	52.6702	14.7128	346.987	6.05607	37.3153		6.91059	0
11711	Tue Mar 28 11:18:02 2017_x000D_	26.5332	41.0358	28.1362	0.491069	1	52.6702	14.7128	346.987	6.05607	37.0951		9.76969	0
11712	Tue Mar 28 11:18:02 2017_x000D_	26.8395	40.9252	26.7467	0.466819	1	52.6702	14.7128	346.987	6.05607	36.801		18.0195	0
11713	Tue Mar 28 11:18:02 2017_x000D_	27.3454	40.6014	28.1362	0.491069	1	52.6702	14.7128	346.987	6.05607	36.2155		12.7249	138.923
11714	Tue Mar 28 11:18:02 2017_x000D_	27.7544	40.489	25.4839	0.444779	1	56.9128	12.8569	349.074	6.09248	40.1714		15.465	0
11715	Tue Mar 28 11:18:02 2017_x000D_	28.1572	40.1673	28.1362	0.491069	1	56.9128	12.8569	349.074	6.09248	39.6578		12.7154	0
11716	Tue Mar 28 11:18:02 2017_x000D_	28.5659	40.055	25.4832	0.444766	1	56.9128	12.8569	349.074	6.09248	39.2846		13.7986	0
11717	Tue Mar 28 11:18:02 2017_x000D_	28.9715	39.8381	25.4828	0.444759	1	56.9128	12.8569	349.074	6.09248	38.842		13.7972	89.6083
11718	Tue Mar 28 11:18:02 2017_x000D_	29.3771	39.6213	25.4824	0.444753	1	59.7925	12.0637	0	0	41.0429		13.7892	0
11719	Tue Mar 28 11:18:02 2017_x000D_	29.7824	39.4045	25.4821	0.444746	1	59.7925	12.0637	0	0	40.5971		6.89859	0
11720	Tue Mar 28 11:18:02 2017_x000D_	29.9852	39.2961	28.1377	0.491096	1	59.7925	12.0637	0	0	40.3742		6.89066	0
11721	Tue Mar 28 11:18:02 2017_x000D_	30.1877	39.1877	25.4817	0.444739	1	59.7925	12.0637	0	0	40.1517		12.7015	0
11722	Tue Mar 28 11:18:02 2017_x000D_	30.596	39.0757	28.1392	0.491122	1	59.7925	12.0637	0	0	39.7754		6.97105	62.524
11723	Tue Mar 28 11:18:02 2017_x000D_	30.6929	38.8645	29.496	0.514803	1	61.7884	11.4637	0	0	41.4456		9.24742	0
11724	Tue Mar 28 11:18:02 2017_x000D_	31.0011	38.8591	28.1392	0.491121	1	61.7884	11.4637	0	0	41.2112		8.75513	0
11725	Tue Mar 28 11:18:02 2017_x000D_	31.2006	38.6461	28.1376	0.491094	1	61.7884	11.4637	0	0	40.9206		3.08747	0
11726	Tue Mar 28 11:18:03 2017_x000D_	31.3035	38.6443	29.4977	0.514832	1	61.7884	11.4637	0	0	40.8426		17.9829	127.392
11727	Tue Mar 28 11:18:03 2017_x000D_	31.8084	38.3212	38.6344	0.674297	1	65.7901	10.043	0	0	44.2087		4.38283	0
11728	Tue Mar 28 11:18:03 2017_x000D_	31.9083	38.2146	42.7392	0.74594	1	65.7901	10.043	0	0	44.0638		0.0108167	0
11729	Tue Mar 28 11:18:03 2017_x000D_	31.9086	38.2144	50.9999	0.890115	1	65.7901	10.043	0	0	44.0634		6.94571	0
11730	Tue Mar 28 11:18:03 2017_x000D_	31.8122	38.4249	66.7443	1.16491	1	65.7901	10.043	0	0	44.2722		3.08177	89.5646
11731	Tue Mar 28 11:18:03 2017_x000D_	31.9149	38.4226	77.1176	1.34596	1	68.6684	9.25021	345.308	6.02676	46.9239		6.26325	0
11732	Tue Mar 28 11:18:03 2017_x000D_	31.9205	38.6313	94.5808	1.65075	1	68.6684	9.25021	345.308	6.02676	47.0495		4.41269	0
11733	Tue Mar 28 11:18:03 2017_x000D_	32.0258	38.734	103.892	1.81326	1	68.6684	9.25021	345.308	6.02676	47.0316		3.15206	0
11734	Tue Mar 28 11:18:03 2017_x000D_	32.022	38.629	121.45	2.11971	1	68.6684	9.25021	345.308	6.02676	46.9688		0.0108167	56.3287
11735	Tue Mar 28 11:18:03 2017_x000D_	32.0217	38.6292	129.506	2.2603	1	70.4453	8.6435	351.074	6.12739	48.7393		0.0127279	0
11736	Tue Mar 28 11:18:03 2017_x000D_	32.0214	38.6295	137.863	2.40616	1	70.4453	8.6435	351.074	6.12739	48.7397		6.27576	0
11737	Tue Mar 28 11:18:03 2017_x000D_	32.0152	38.4204	146.172	2.55119	1	70.4453	8.6435	351.074	6.12739	48.6162		6.16623	0
11738	Tue Mar 28 11:18:03 2017_x000D_	31.8097	38.4245	159.455	2.78301	1	70.4453	8.6435	351.074	6.12739	48.7813		4.41502	0
11739	Tue Mar 28 11:18:03 2017_x000D_	31.704	38.3221	168.908	2.948	1	70.4453	8.6435	351.074	6.12739	48.8027		9.24753	60.5928
11740	Tue Mar 28 11:18:03 2017_x000D_	31.3958	38.3277	175.18	3.05747	1	72.4292	8.2646	0	0	50.8678		9.79873	0
11741	Tue Mar 28 11:18:03 2017_x000D_	31.0847	38.2282	171.865	2.99961	1	72.4292	8.2646	0	0	51.0606		24.92	0
11742	Tue Mar 28 11:18:03 2017_x000D_	30.259	38.1375	168.911	2.94806	1	72.4292	8.2646	0	0	51.679		12.783	0
11743	Tue Mar 28 11:18:03 2017_x000D_	29.8443	38.0396	166.024	2.89767	1	72.4292	8.2646	0	0	51.9618		22.5955	73.4024
11744	Tue Mar 28 11:18:03 2017_x000D_	29.1175	37.842	159.469	2.78326	1	74.8486	7.8998	351.074	6.12739	54.6614		12.8012	0
11745	Tue Mar 28 11:18:03 2017_x000D_	28.7022	37.744	156.749	2.73579	1	74.8486	7.8998	351.074	6.12739	54.956		9.83005	0
11746	Tue Mar 28 11:18:03 2017_x000D_	28.3901	37.6442	152.812	2.66708	1	74.8486	7.8998	351.074	6.12739	55.1645		25.2063	0
11747	Tue Mar 28 11:18:04 2017_x000D_	27.6556	37.2362	146.225	2.55211	1	74.8486	7.8998	351.074	6.12739	55.568		11.2893	65.856
11748	Tue Mar 28 11:18:04 2017_x000D_	27.3399	37.0314	144.493	2.52187	1	77.0386	7.7488	0	0	57.6839		22.6078	0
11749	Tue Mar 28 11:18:04 2017_x000D_	26.7076	36.6214	144.494	2.52189	1	77.0386	7.7488	0	0	58.0244		13.3743	0
11750	Tue Mar 28 11:18:04 2017_x000D_	26.3877	36.3109	143.881	2.51119	1	77.0386	7.7488	0	0	58.149		11.3126	0
11751	Tue Mar 28 11:18:04 2017_x000D_	26.0714	36.1056	142.109	2.48027	1	77.0386	7.7488	0	0	58.3246		22.6511	46.3677
11752	Tue Mar 28 11:18:04 2017_x000D_	25.4379	35.6948	142.111	2.48031	1	78.5746	7.5769	0	0	60.1176		7.07618	0
11753	Tue Mar 28 11:18:04 2017_x000D_	25.3278	35.4862	148.705	2.59538	1	78.5746	7.5769	0	0	60.1178		14.0238	0
11754	Tue Mar 28 11:18:04 2017_x000D_	24.9072	35.2822	148.706	2.59541	1	78.5746	7.5769	0	0	60.3968		14.0346	0
11755	Tue Mar 28 11:18:04 2017_x000D_	24.4863	35.078	148.708	2.59544	1	78.5746	7.5769	0	0	60.6783		13.4084	0
11756	Tue Mar 28 11:18:04 2017_x000D_	24.1654	34.7669	152.79	2.66668	1	78.5746	7.5769	0	0	60.8248		14.052	36.9094
11757	Tue Mar 28 11:18:04 2017_x000D_	23.744	34.5624	152.79	2.66669	1	79.4016	8.4878	58.0995	1.01403	61.4626		7.02133	0
11758	Tue Mar 28 11:18:04 2017_x000D_	23.5334	34.4603	155.478	2.7136	1	79.4016	8.4878	58.0995	1.01403	61.6103		16.906	0
11759	Tue Mar 28 11:18:04 2017_x000D_	23.0077	34.2573	156.715	2.7352	1	79.4016	8.4878	58.0995	1.01403	62.0027		11.3717	0
11760	Tue Mar 28 11:18:04 2017_x000D_	22.6897	34.051	155.477	2.71359	1	79.4016	8.4878	58.0995	1.01403	62.207		16.926	56.2629
11761	Tue Mar 28 11:18:04 2017_x000D_	22.1634	33.8477	156.714	2.73517	1	80.4129	10.0672	79.0736	1.38009	62.9167		9.9248	0
11762	Tue Mar 28 11:18:04 2017_x000D_	21.8484	33.7466	152.795	2.66678	1	80.4129	10.0672	79.0736	1.38009
11763	Tue Mar 28 11:18:04 2017_x000D_	21.6337	33.5385	152.792	2.66672	1	80.4129	10.0672	79.0736	1.38009
11764	Tue Mar 28 11:18:04 2017_x000D_	21.0028	33.3364	152.796	2.66679	1	80.4129	10.0672	79.0736	1.38009
11765	Tue Mar 28 11:18:04 2017_x000D_	20.7878	33.1281	152.793	2.66674	1	80.9217	12.9551	78.9857	1.37856
11766	Tue Mar 28 11:18:04 2017_x000D_	20.5727	32.9196	152.79	2.66668	1	80.9217	12.9551	78.9857	1.37856
11767	Tue Mar 28 11:18:04 2017_x000D_	19.9409	32.7171	152.794	2.66675	1	80.9217	12.9551	78.9857	1.37856
11768	Tue Mar 28 11:18:04 2017_x000D_	19.7291	32.6145	155.474	2.71354	1	80.9217	12.9551	78.9857	1.37856
11769	Tue Mar 28 11:18:05 2017_x000D_	19.093	32.3057	152.794	2.66677	1	80.9217	12.9551	78.9857	1.37856
11770	Tue Mar 28 11:18:05 2017_x000D_	18.8773	32.0969	152.791	2.66671	1	81.508	14.2985	81.3632	1.42006
11771	Tue Mar 28 11:18:05 2017_x000D_	18.6686	32.0999	152.795	2.66677	1	81.508	14.2985	81.3632	1.42006
11772	Tue Mar 28 11:18:05 2017_x000D_	18.1327	31.6834	151.343	2.64143	1	81.508	14.2985	81.3632	1.42006
11773	Tue Mar 28 11:18:05 2017_x000D_	17.8192	31.6877	152.796	2.66679	1	81.508	14.2985	81.3632	1.42006
11774	Tue Mar 28 11:18:05 2017_x000D_	17.3904	31.3753	150.249	2.62234	1	81.1905	16.2749	116.037	2.02522
11775	Tue Mar 28 11:18:05 2017_x000D_	17.1779	31.2723	152.793	2.66674	1	81.1905	16.2749	116.037	2.02522
11776	Tue Mar 28 11:18:05 2017_x000D_	16.7487	30.9595	150.248	2.62232	1	81.1905	16.2749	116.037	2.02522
11777	Tue Mar 28 11:18:05 2017_x000D_	16.5395	30.9623	150.252	2.62238	1	81.1905	16.2749	116.037	2.02522
11778	Tue Mar 28 11:18:05 2017_x000D_	16.4278	30.7515	148.725	2.59575	1	79.9918	18.4435	116.037	2.02522
11779	Tue Mar 28 11:18:05 2017_x000D_	16.0019	30.5448	148.727	2.59578	1	79.9918	18.4435	116.037	2.02522
11780	Tue Mar 28 11:18:05 2017_x000D_	15.7889	30.4415	151.344	2.64145	1	79.9918	18.4435	116.037	2.02522
11781	Tue Mar 28 11:18:05 2017_x000D_	15.5757	30.3379	148.729	2.59581	1	79.9918	18.4435	116.037	2.02522
11782	Tue Mar 28 11:18:05 2017_x000D_	15.2541	30.1293	142.179	2.48149	1	79.9918	18.4435	116.037	2.02522
11783	Tue Mar 28 11:18:05 2017_x000D_	15.1457	30.0242	138.042	2.40928	1	77.2267	21.4443	165.308	2.88517
11784	Tue Mar 28 11:18:05 2017_x000D_	14.9367	30.0265	121.789	2.12563	1	77.2267	21.4443	165.308	2.88517
11785	Tue Mar 28 11:18:05 2017_x000D_	15.0457	30.1315	112.809	1.96888	1	77.2267	21.4443	165.308	2.88517
11786	Tue Mar 28 11:18:05 2017_x000D_	15.0501	30.2382	94.9634	1.65742	1	77.2267	21.4443	165.308	2.88517
11787	Tue Mar 28 11:18:05 2017_x000D_	14.9456	30.2399	86.0628	1.50208	1	74.702	24.0109	123.353	2.15292
11788	Tue Mar 28 11:18:05 2017_x000D_	14.9457	30.2403	74.599	1.302	1	74.702	24.0109	123.353	2.15292
11789	Tue Mar 28 11:18:05 2017_x000D_	14.942	30.1344	68.14	1.18927	1	74.702	24.0109	123.353	2.15292
11790	Tue Mar 28 11:18:06 2017_x000D_	14.938	30.0287	53.2578	0.929525	1	74.702	24.0109	123.353	2.15292
11791	Tue Mar 28 11:18:06 2017_x000D_	14.9378	30.029	44.6202	0.778769	1	71.1117	26.1034	166.987	2.91448
11792	Tue Mar 28 11:18:06 2017_x000D_	15.2441	29.8126	29.257	0.510632	1	71.1117	26.1034	166.987	2.91448
11793	Tue Mar 28 11:18:06 2017_x000D_	15.345	29.705	25.2169	0.440117	1	71.1117	26.1034	166.987	2.91448
11794	Tue Mar 28 11:18:06 2017_x000D_	15.8611	29.4858	18.6134	0.324865	1	71.1117	26.1034	166.987	2.91448
11795	Tue Mar 28 11:18:06 2017_x000D_	16.2763	29.3742	15.7632	0.27512	1	71.1117	26.1034	166.987	2.91448
11796	Tue Mar 28 11:18:06 2017_x000D_	17.002	29.1525	22.4362	0.391586	1	67.7715	27.5425	157.644	2.75141
11797	Tue Mar 28 11:18:06 2017_x000D_	17.4133	28.9348	22.4353	0.391571	1	67.7715	27.5425	157.644	2.75141
11798	Tue Mar 28 11:18:06 2017_x000D_	17.7236	28.8247	26.493	0.46239	1	67.7715	27.5425	157.644	2.75141
11799	Tue Mar 28 11:18:06 2017_x000D_	18.3402	28.4984	29.2627	0.51073	1	67.7715	27.5425	157.644	2.75141
11800	Tue Mar 28 11:18:06 2017_x000D_	18.7547	28.3871	31.9027	0.556806	1	64.4311	28.9818	180	3.14159
11801	Tue Mar 28 11:18:06 2017_x000D_	19.263	27.956	33.483	0.584388	1	64.4311	28.9818	180	3.14159
11802	Tue Mar 28 11:18:06 2017_x000D_	19.5727	27.8461	34.4081	0.600535	1	64.4311	28.9818	180	3.14159
11803	Tue Mar 28 11:18:06 2017_x000D_	19.879	27.63	36.0541	0.629263	1	64.4311	28.9818	180	3.14159
11804	Tue Mar 28 11:18:06 2017_x000D_	20.2895	27.4127	36.0549	0.629276	1	59.7943	30.1613	160.728	2.80524
11805	Tue Mar 28 11:18:06 2017_x000D_	20.4912	27.1979	36.0542	0.629265	1	59.7943	30.1613	160.728	2.80524
11806	Tue Mar 28 11:18:06 2017_x000D_	20.7971	26.982	34.4079	0.600531	1	59.7943	30.1613	160.728	2.80524
11807	Tue Mar 28 11:18:06 2017_x000D_	21.3082	26.6574	33.4836	0.584399	1	59.7943	30.1613	160.728	2.80524
11808	Tue Mar 28 11:18:06 2017_x000D_	21.5099	26.4426	33.4827	0.584383	1	56.0592	30.7079	180	3.14159
11809	Tue Mar 28 11:18:06 2017_x000D_	22.0207	26.1183	34.4076	0.600526	1	56.0592	30.7079	180	3.14159
11810	Tue Mar 28 11:18:06 2017_x000D_	22.1216	26.0109	33.4824	0.584379	1	56.0592	30.7079	180	3.14159
11811	Tue Mar 28 11:18:07 2017_x000D_	22.7365	25.6855	36.0554	0.629285	1	56.0592	30.7079	180	3.14159
11812	Tue Mar 28 11:18:07 2017_x000D_	23.0421	25.4698	34.4081	0.600535	1	56.0592	30.7079	180	3.14159
11813	Tue Mar 28 11:18:07 2017_x000D_	23.3444	25.1479	33.4818	0.584368	1	52.9769	31.2747	171.074	2.9858
11814	Tue Mar 28 11:18:07 2017_x000D_	23.6533	25.0385	34.408	0.600533	1	52.9769	31.2747	171.074	2.9858
11815	Tue Mar 28 11:18:07 2017_x000D_	23.9589	24.8228	36.0556	0.629289	1	52.9769	31.2747	171.074	2.9858
11816	Tue Mar 28 11:18:07 2017_x000D_	24.365	24.4999	33.4821	0.584373	1	52.9769	31.2747	171.074	2.9858
11817	Tue Mar 28 11:18:07 2017_x000D_	24.5698	24.3916	36.0558	0.629292	1	49.6965	31.3948	175.805	3.06838
11818	Tue Mar 28 11:18:07 2017_x000D_	24.7745	24.2833	33.4827	0.584384	1	49.6965	31.3948	175.805	3.06838
11819	Tue Mar 28 11:18:07 2017_x000D_	25.2842	23.9595	29.2539	0.510578	1	49.6965	31.3948	175.805	3.06838
11820	Tue Mar 28 11:18:07 2017_x000D_	25.3851	23.8523	33.4824	0.584378	1	49.6965	31.3948	175.805	3.06838
11821	Tue Mar 28 11:18:07 2017_x000D_	25.7943	23.6358	33.483	0.584389	1	45.5526	31.2684	180	3.14159
11822	Tue Mar 28 11:18:07 2017_x000D_	25.9956	23.4214	33.4821	0.584373	1	45.5526	31.2684	180	3.14159
11823	Tue Mar 28 11:18:07 2017_x000D_	26.0961	23.3143	34.4075	0.600524	1	45.5526	31.2684	180	3.14159
11824	Tue Mar 28 11:18:07 2017_x000D_	26.4046	23.205	33.4827	0.584383	1	45.5526	31.2684	180	3.14159
11825	Tue Mar 28 11:18:07 2017_x000D_	26.6058	22.9907	33.4818	0.584368	1	45.5526	31.2684	180	3.14159
11826	Tue Mar 28 11:18:07 2017_x000D_	27.1156	22.6671	42.6304	0.74404	1	43.1628	30.975	163.567	2.85478
11827	Tue Mar 28 11:18:07 2017_x000D_	27.2164	22.5599	46.8076	0.816947	1	43.1628	30.975	163.567	2.85478
11828	Tue Mar 28 11:18:07 2017_x000D_	27.3238	22.6644	64.1243	1.11918	1	43.1628	30.975	163.567	2.85478
11829	Tue Mar 28 11:18:07 2017_x000D_	27.2169	22.5588	73.5731	1.28409	1	43.1628	30.975	163.567	2.85478
11830	Tue Mar 28 11:18:07 2017_x000D_	27.3204	22.557	88.9209	1.55196	1	41.6453	30.7082	180	3.14159
11831	Tue Mar 28 11:18:07 2017_x000D_	27.3204	22.557	88.9209	1.55196	1	41.6453	30.7082	180	3.14159
11832	Tue Mar 28 11:18:07 2017_x000D_	27.3135	22.3443	106.815	1.86427	1	41.6453	30.7082	180	3.14159
11833	Tue Mar 28 11:18:08 2017_x000D_	27.3132	22.3441	112.365	1.96114	1	41.6453	30.7082	180	3.14159
11834	Tue Mar 28 11:18:08 2017_x000D_	27.1962	21.9202	122.791	2.1431	1	41.6453	30.7082	180	3.14159
11835	Tue Mar 28 11:18:08 2017_x000D_	27.1926	21.814	129.26	2.25601	1	41.6453	30.7082	180	3.14159
11836	Tue Mar 28 11:18:08 2017_x000D_	26.9811	21.7098	143.437	2.50345	1	41.6453	30.7082	180	3.14159
11837	Tue Mar 28 11:18:08 2017_x000D_	26.8712	21.4986	146.573	2.55818	1	41.6453	30.7082	180	3.14159
11838	Tue Mar 28 11:18:08 2017_x000D_	26.345	21.2903	148.244	2.58734	1	41.6453	30.7082	180	3.14159
11839	Tue Mar 28 11:18:08 2017_x000D_	26.0233	20.974	152.316	2.65841	1	36.6941	29.013	194.692	3.39801
11840	Tue Mar 28 11:18:08 2017_x000D_	25.7082	20.87	148.243	2.58733	1	36.6941	29.013	194.692	3.39801
11841	Tue Mar 28 11:18:08 2017_x000D_	25.0706	20.449	143.442	2.50353	1	36.6941	29.013	194.692	3.39801
11842	Tue Mar 28 11:18:08 2017_x000D_	24.7519	20.2385	141.683	2.47283	1	36.6941	29.013	194.692	3.39801
11843	Tue Mar 28 11:18:08 2017_x000D_	24.2145	19.7097	137.545	2.40061	1	35.2152	27.8644	188.637	3.29233
11844	Tue Mar 28 11:18:08 2017_x000D_	23.8919	19.3921	133.402	2.32831	1	35.2152	27.8644	188.637	3.29233
11845	Tue Mar 28 11:18:08 2017_x000D_	23.7845	19.2861	129.296	2.25665	1	35.2152	27.8644	188.637	3.29233
11846	Tue Mar 28 11:18:08 2017_x000D_	23.2429	18.6499	126.961	2.21589	1	35.2152	27.8644	188.637	3.29233
11847	Tue Mar 28 11:18:08 2017_x000D_	23.0274	18.4379	126.963	2.21592	1	34.1526	27.1697	206.037	3.59602
11848	Tue Mar 28 11:18:08 2017_x000D_	22.8083	18.1188	125.27	2.18638	1	34.1526	27.1697	206.037	3.59602
11849	Tue Mar 28 11:18:08 2017_x000D_	22.4748	17.4799	122.843	2.14402	1	34.1526	27.1697	206.037	3.59602
11850	Tue Mar 28 11:18:08 2017_x000D_	22.2589	17.2675	122.846	2.14406	1	34.1526	27.1697	206.037	3.59602
11851	Tue Mar 28 11:18:08 2017_x000D_	21.9245	16.6278	125.265	2.18629	1	34.1526	27.1697	206.037	3.59602
11852	Tue Mar 28 11:18:08 2017_x000D_	21.7085	16.4151	125.267	2.18633	1	32.6826	25.7998	188.637	3.29233
11853	Tue Mar 28 11:18:08 2017_x000D_	21.2727	15.8826	126.958	2.21584	1	32.6826	25.7998	188.637	3.29233
11854	Tue Mar 28 11:18:09 2017_x000D_	21.1609	15.6689	129.287	2.25649	1	32.6826	25.7998	188.637	3.29233
11855	Tue Mar 28 11:18:09 2017_x000D_	20.728	15.2428	129.29	2.25653	1	32.6826	25.7998	188.637	3.29233
11856	Tue Mar 28 11:18:09 2017_x000D_	20.6161	15.0289	131.473	2.29465	1	31.848	24.8907	188.637	3.29233
11857	Tue Mar 28 11:18:09 2017_x000D_	20.396	14.7086	133.378	2.32789	1	31.848	24.8907	188.637	3.29233
11858	Tue Mar 28 11:18:09 2017_x000D_	20.2914	14.7093	131.171	2.28937	1	31.848	24.8907	188.637	3.29233
11859	Tue Mar 28 11:18:09 2017_x000D_	19.9626	14.2818	133.379	2.3279	1	31.848	24.8907	188.637	3.29233
11860	Tue Mar 28 11:18:09 2017_x000D_	19.854	14.1752	137.504	2.39989	1	31.0629	22.8781	221.788	3.87094
11861	Tue Mar 28 11:18:09 2017_x000D_	19.6335	13.854	135.437	2.36382	1	31.0629	22.8781	221.788	3.87094
11862	Tue Mar 28 11:18:09 2017_x000D_	19.4165	13.6403	135.437	2.36382	1	31.0629	22.8781	221.788	3.87094
11863	Tue Mar 28 11:18:09 2017_x000D_	19.0947	13.4271	133.381	2.32793	1	31.0629	22.8781	221.788	3.87094
