# Supplementary material for: Guppies Prefer to Follow Large (Robot) Leaders Irrespective of Own Size
Source: Front Bioeng Biotechnol. 2020 May 15;8:441. doi: 10.3389/fbioe.2020.00441 (PMC7243707; doi:10.3389/fbioe.2020.00441)
Supplement: Supplementary file 3 [file Data_Sheet_1.ZIP › Raw Data/ID63.xlsx]

## Sheet: TueMar28111106201
Framenumber	Current timestamp	Robo Position x	Robo Position y	Robo Angle deg	Robo Angle rad	Fish ID	Fish Position x	Fish Position y	Fish Angle deg	Fish Angle rad	Distance_between_subjects	Mean_Distance (L300 bis L1500)	Velocity_Robo	Velocity_Fish	Mean_velocity_Robo		Fish ID	Fish Position x	Fish Position y	Fish Angle deg	Fish Angle rad	Fish ID	Fish Position x	Fish Position y	Fish Angle deg	Fish Angle rad	Fish ID	Fish Position x	Fish Position y	Fish Angle deg	Fish Angle rad	Fish ID	Fish Position x	Fish Position y	Fish Angle deg	Fish Angle rad
8150	Tue Mar 28 11:12:29 2017_x000D_	18.5409	15.6838	-79.3481	-1.38489	2	59.6883	32.3603	75.3081	1.31438		30.2737	0	0	11.3176	7.91446
8151	Tue Mar 28 11:12:29 2017_x000D_	18.5409	15.6838	-79.3481	-1.38489	2	59.6883	32.3603	75.3081	1.31438			0	0
8152	Tue Mar 28 11:12:29 2017_x000D_	18.5409	15.6838	-79.3481	-1.38489	2	59.6883	32.3603	75.3081	1.31438			6.44482	0
8153	Tue Mar 28 11:12:29 2017_x000D_	18.5483	15.8985	-85.1479	-1.48611	2	59.6883	32.3603	75.3081	1.31438			6.43553	0
8154	Tue Mar 28 11:12:29 2017_x000D_	18.5554	16.1129	-85.1476	-1.48611	2	59.6883	32.3603	75.3081	1.31438			7.26104	0
8155	Tue Mar 28 11:12:29 2017_x000D_	18.6679	16.3272	260.204	4.54142	2	59.6883	32.3603	75.3081	1.31438			3.20572	0
8156	Tue Mar 28 11:12:29 2017_x000D_	18.6644	16.2204	253.693	4.42778	2	59.6883	32.3603	75.3081	1.31438			4.42909	0
8157	Tue Mar 28 11:12:29 2017_x000D_	18.7657	16.113	244.19	4.26191	2	59.6883	32.3603	75.3081	1.31438			4.41855	0
8158	Tue Mar 28 11:12:29 2017_x000D_	18.8667	16.0058	226.757	3.95766	2	59.6883	32.3603	75.3081	1.31438			0.0134164	0
8159	Tue Mar 28 11:12:29 2017_x000D_	18.8663	16.006	218.38	3.81145	2	59.6883	32.3603	75.3081	1.31438			4.55669	0
8160	Tue Mar 28 11:12:29 2017_x000D_	18.9744	16.1127	209.1	3.64949	2	59.6883	32.3603	75.3081	1.31438			3.22458	0
8161	Tue Mar 28 11:12:29 2017_x000D_	18.9701	16.0053	192.54	3.36046	2	59.6883	32.3603	75.3081	1.31438			4.54613	0
8162	Tue Mar 28 11:12:29 2017_x000D_	19.0781	16.1116	183.264	3.19856	2	59.6883	32.3603	75.3081	1.31438			3.13824	0
8163	Tue Mar 28 11:12:29 2017_x000D_	19.1827	16.1103	165.391	2.88661	2	59.6883	32.3603	75.3081	1.31438			0.0127279	0
8164	Tue Mar 28 11:12:29 2017_x000D_	19.183	16.11	157.751	2.75327	2	59.6883	32.3603	75.3081	1.31438			6.97758	0
8165	Tue Mar 28 11:12:29 2017_x000D_	18.9768	16.2176	141.698	2.4731	2	59.6883	32.3603	75.3081	1.31438			3.21743	0
8166	Tue Mar 28 11:12:30 2017_x000D_	18.9736	16.1104	135.511	2.36512	2	59.6883	32.3603	75.3081	1.31438			9.12407	0
8167	Tue Mar 28 11:12:30 2017_x000D_	18.7569	15.897	127.028	2.21706	2	59.6883	32.3603	75.3081	1.31438			7.23789	0
8168	Tue Mar 28 11:12:30 2017_x000D_	18.6453	15.6831	116.349	2.03067	2	59.6883	32.3603	75.3081	1.31438			4.56735	0
8169	Tue Mar 28 11:12:30 2017_x000D_	18.5368	15.5763	112.536	1.96412	2	59.6883	32.3603	75.3081	1.31438			10.2324	0
8170	Tue Mar 28 11:12:30 2017_x000D_	18.4215	15.2553	103.481	1.80609	2	59.6883	32.3603	75.3081	1.31438			10.2382	0
8171	Tue Mar 28 11:12:30 2017_x000D_	18.3059	14.9342	101.13	1.76504	2	59.6883	32.3603	75.3081	1.31438			10.2592	0
8172	Tue Mar 28 11:12:30 2017_x000D_	18.1899	14.6125	103.483	1.80613	2	59.6883	32.3603	75.3081	1.31438			19.3368	0
8173	Tue Mar 28 11:12:30 2017_x000D_	18.1684	13.9683	103.48	1.80606	2	59.6883	32.3603	75.3081	1.31438			10.2603	0
8174	Tue Mar 28 11:12:30 2017_x000D_	18.0523	13.6466	106.998	1.86746	2	59.6883	32.3603	75.3081	1.31438			9.68042	0
8175	Tue Mar 28 11:12:30 2017_x000D_	18.0415	13.3241	106.241	1.85426	2	59.6883	32.3603	75.3081	1.31438			17.4861	0
8176	Tue Mar 28 11:12:30 2017_x000D_	17.8132	12.7878	106.997	1.86745	2	59.6883	32.3603	75.3081	1.31438			7.27166	0
8177	Tue Mar 28 11:12:30 2017_x000D_	17.7007	12.5731	109.809	1.91652	2	59.6883	32.3603	75.3081	1.31438			13.3892	0
8178	Tue Mar 28 11:12:30 2017_x000D_	17.5808	12.1432	112.522	1.96389	2	59.6883	32.3603	75.3081	1.31438			9.68342	1195.6
8179	Tue Mar 28 11:12:30 2017_x000D_	17.57	11.8206	113.607	1.98282	2	23.2496	16.2202	75.3081	1.31438	7.18431		11.7424	0
8180	Tue Mar 28 11:12:30 2017_x000D_	17.3479	11.4983	125.292	2.18676	2	23.2496	16.2202	75.3081	1.31438	7.5582		0.0127279	0
8181	Tue Mar 28 11:12:30 2017_x000D_	17.3476	11.4986	133.379	2.3279	2	23.2496	16.2202	75.3081	1.31438	7.55825		3.156	0
8182	Tue Mar 28 11:12:30 2017_x000D_	17.4528	11.4985	139.706	2.43834	2	23.2496	16.2202	75.3081	1.31438	7.47645		7.17513	0
8183	Tue Mar 28 11:12:30 2017_x000D_	17.6664	11.6061	158.748	2.77068	2	23.2496	16.2202	75.3081	1.31438	7.24307		3.21752	19.9185
8184	Tue Mar 28 11:12:30 2017_x000D_	17.6631	11.4989	167.48	2.92308	2	23.279	15.5569	75.3081	1.31438	6.92861		3.159	0
8185	Tue Mar 28 11:12:30 2017_x000D_	17.7684	11.499	180.2	3.14508	2	23.279	15.5569	75.3081	1.31438	6.84348		4.4519	0
8186	Tue Mar 28 11:12:30 2017_x000D_	17.8707	11.3915	196.187	3.42412	2	23.279	15.5569	75.3081	1.31438	6.82644		0.00948683	0
8187	Tue Mar 28 11:12:31 2017_x000D_	17.871	11.3916	207.644	3.62408	2	23.279	15.5569	75.3081	1.31438	6.82614		7.119	0
8188	Tue Mar 28 11:12:31 2017_x000D_	17.9697	11.1758	222.522	3.88374	2	23.279	15.5569	98.0538	1.71136	6.88351		0.0108167	0
8189	Tue Mar 28 11:12:31 2017_x000D_	17.97	11.1756	230.94	4.03066	2	23.279	15.5569	98.0538	1.71136	6.88341		4.42472	0
8190	Tue Mar 28 11:12:31 2017_x000D_	17.8687	11.2828	248.177	4.33151	2	23.279	15.5569	98.0538	1.71136	6.89487		4.45916	0
8191	Tue Mar 28 11:12:31 2017_x000D_	17.9704	11.1744	257.396	4.49241	2	23.279	15.5569	98.0538	1.71136	6.88386		4.44157	6.63951
8192	Tue Mar 28 11:12:31 2017_x000D_	17.8686	11.2819	266.325	4.64826	2	23.2888	15.3358	98.0538	1.71136	6.76851		6.44723	0
8193	Tue Mar 28 11:12:31 2017_x000D_	17.8754	11.4967	-82.5166	-1.44019	2	23.2888	15.3358	98.0538	1.71136	6.63653		4.45017	0
8194	Tue Mar 28 11:12:31 2017_x000D_	17.7735	11.6045	-73.7654	-1.28745	2	23.2888	15.3358	98.0538	1.71136	6.65891		3.15004	0
8195	Tue Mar 28 11:12:31 2017_x000D_	17.8785	11.604	-71.0832	-1.24064	2	23.2888	15.3358	98.0538	1.71136	6.57249		16.5454	0
8196	Tue Mar 28 11:12:31 2017_x000D_	18.0016	12.1416	-67.4896	-1.17792	2	23.2888	15.3358	98.0538	1.71136	6.17717		7.26622	321.819
8197	Tue Mar 28 11:12:31 2017_x000D_	18.1139	12.3562	-64.8768	-1.13231	1	18.6643	5.6565	205.163	3.58077	6.72227		24.7388	0
8198	Tue Mar 28 11:12:31 2017_x000D_	18.4545	13.1072	-68.4803	-1.19521	1	18.6643	5.6565	205.163	3.58077	7.45365		10.2705	0
8199	Tue Mar 28 11:12:31 2017_x000D_	18.5705	13.4293	-70.2072	-1.22535	1	18.6643	5.6565	205.163	3.58077	7.77337		10.2554	0
8200	Tue Mar 28 11:12:31 2017_x000D_	18.6864	13.7509	-73.7732	-1.28759	1	18.6643	5.6565	205.163	3.58077	8.09443		23.5957	27.3471
8201	Tue Mar 28 11:12:31 2017_x000D_	18.9217	14.5014	-79.7925	-1.39264	1	18.8449	6.55	154.44	2.69549	7.95177		10.2534	0
8202	Tue Mar 28 11:12:31 2017_x000D_	19.0374	14.823	-82.2441	-1.43543	1	18.8449	6.55	154.44	2.69549	8.27524		19.6621	0
8203	Tue Mar 28 11:12:31 2017_x000D_	19.1638	15.4661	-85.1632	-1.48638	1	18.8449	6.55	154.44	2.69549	8.9218		12.8711	0
8204	Tue Mar 28 11:12:31 2017_x000D_	19.178	15.8949	-85.1627	-1.48637	1	18.8449	6.55	154.44	2.69549	9.35083		22.6455	77.4754
8205	Tue Mar 28 11:12:31 2017_x000D_	19.098	16.6455	-88.1027	-1.53768	1	19.6157	9.0148	135.941	2.37262	7.64824		9.65024	0
8206	Tue Mar 28 11:12:31 2017_x000D_	19.1086	16.967	-88.1027	-1.53768	1	19.6157	9.0148	135.941	2.37262	7.96835		22.796	0
8207	Tue Mar 28 11:12:31 2017_x000D_	19.2384	17.7157	269.09	4.69651	1	19.6157	9.0148	135.941	2.37262	8.70908		10.0628	0
8208	Tue Mar 28 11:12:32 2017_x000D_	19.1441	18.0376	-88.1027	-1.53768	1	19.6157	9.0148	135.941	2.37262	9.03512		9.62925	0
8209	Tue Mar 28 11:12:32 2017_x000D_	19.1547	18.3584	-88.1027	-1.53768	1	19.6157	9.0148	135.941	2.37262	9.35497		19.5921	73.3495
8210	Tue Mar 28 11:12:32 2017_x000D_	19.2807	18.9992	-85.3058	-1.48887	1	19.7281	11.4572	135.941	2.37262	7.55526		9.63525	0
8211	Tue Mar 28 11:12:32 2017_x000D_	19.2913	19.3202	-85.1586	-1.4863	1	19.7281	11.4572	135.941	2.37262	7.87512		9.61726	0
8212	Tue Mar 28 11:12:32 2017_x000D_	19.3019	19.6406	-85.3051	-1.48885	1	19.7281	11.4572	135.941	2.37262	8.19449		16.4202	0
8213	Tue Mar 28 11:12:32 2017_x000D_	19.4242	20.1741	-82.2357	-1.43528	1	19.7281	11.4572	135.941	2.37262	8.7222		12.823	59.8085
8214	Tue Mar 28 11:12:32 2017_x000D_	19.4383	20.6013	-82.2346	-1.43526	1	19.6407	13.4489	100.003	1.74538	7.15526		19.5556	0
8215	Tue Mar 28 11:12:32 2017_x000D_	19.5641	21.2409	-79.3475	-1.38488	1	19.6407	13.4489	100.003	1.74538	7.79238		6.40844	0
8216	Tue Mar 28 11:12:32 2017_x000D_	19.5711	21.4544	-79.3467	-1.38486	1	19.6407	13.4489	100.003	1.74538	8.0058		12.808	0
8217	Tue Mar 28 11:12:32 2017_x000D_	19.5852	21.8811	-79.345	-1.38483	1	19.6407	13.4489	100.003	1.74538	8.43238		19.5409	108.561
8218	Tue Mar 28 11:12:32 2017_x000D_	19.711	22.5202	-82.2348	-1.43527	2	22.8603	15.1009	97.8711	1.70817	8.06003		6.39955	0
8219	Tue Mar 28 11:12:32 2017_x000D_	19.7181	22.7334	-82.2343	-1.43526	2	22.8603	15.1009	97.8711	1.70817	8.254		19.5156	0
8220	Tue Mar 28 11:12:32 2017_x000D_	19.8436	23.3717	-79.3444	-1.38482	2	22.8603	15.1009	97.8711	1.70817	8.80378		13.2429	0
8221	Tue Mar 28 11:12:32 2017_x000D_	19.9622	23.7969	-82.2368	-1.4353	2	22.8603	15.1009	97.8711	1.70817	9.16621		6.39355	0
8222	Tue Mar 28 11:12:32 2017_x000D_	19.9693	24.0099	-82.2362	-1.43529	2	22.8603	15.1009	97.8711	1.70817	9.36633		19.4909	0
8223	Tue Mar 28 11:12:32 2017_x000D_	20.0946	24.6474	-79.3447	-1.38483	2	22.8603	15.1009	97.8711	1.70817	9.93905		19.4891	0
8224	Tue Mar 28 11:12:32 2017_x000D_	20.2201	25.2848	-82.2381	-1.43533	2	22.8603	15.1009	97.8711	1.70817	10.5206		12.7689	0
8225	Tue Mar 28 11:12:32 2017_x000D_	20.2341	25.7102	-82.237	-1.43531	2	22.8603	15.1009	97.8711	1.70817	10.9295		7.16728	0
8226	Tue Mar 28 11:12:32 2017_x000D_	20.3454	25.9216	-79.345	-1.38483	2	22.8603	15.1009	97.8711	1.70817	11.1091		12.7628	0
8227	Tue Mar 28 11:12:32 2017_x000D_	20.3593	26.3468	-79.3433	-1.3848	2	22.8603	15.1009	97.8711	1.70817	11.5206		16.3151	0
8228	Tue Mar 28 11:12:32 2017_x000D_	20.4812	26.8768	-82.531	-1.44044	2	22.8603	15.1009	97.8711	1.70817	12.0138		9.56909	0
8229	Tue Mar 28 11:12:32 2017_x000D_	20.4916	27.1956	-82.2384	-1.43533	2	22.8603	15.1009	97.8711	1.70817	12.3245		15.9296	0
8230	Tue Mar 28 11:12:33 2017_x000D_	20.509	27.7263	-82.5289	-1.4404	2	22.8603	15.1009	97.8711	1.70817	12.8425		10.1285	6.64251
8231	Tue Mar 28 11:12:33 2017_x000D_	20.6238	28.0438	-85.1726	-1.48654	2	22.8701	14.8797	97.8711	1.70817	13.3544		12.7387	0
8232	Tue Mar 28 11:12:33 2017_x000D_	20.6376	28.4682	-85.1721	-1.48653	2	22.8701	14.8797	97.8711	1.70817	13.7707		6.36646	0
8233	Tue Mar 28 11:12:33 2017_x000D_	20.6446	28.6803	-85.1718	-1.48653	2	22.8701	14.8797	97.8711	1.70817	13.9789		13.1687	0
8234	Tue Mar 28 11:12:33 2017_x000D_	20.7626	29.1031	-82.2387	-1.43534	2	22.8701	14.8797	97.8711	1.70817	14.3787		6.36637	0
8235	Tue Mar 28 11:12:33 2017_x000D_	20.7695	29.3152	-82.2381	-1.43533	2	22.8701	14.8797	97.8711	1.70817	14.5875		3.17564	0
8236	Tue Mar 28 11:12:33 2017_x000D_	20.7729	29.421	-82.53	-1.44042	2	22.8701	14.8797	97.8711	1.70817	14.6918		9.5481	0
8237	Tue Mar 28 11:12:33 2017_x000D_	20.7833	29.7391	-82.2371	-1.43531	2	22.8701	14.8797	97.8711	1.70817	15.0052		6.36347	0
8238	Tue Mar 28 11:12:33 2017_x000D_	20.7903	29.9511	-82.2365	-1.4353	2	22.8701	14.8797	97.8711	1.70817	15.2142		4.50183	0
8239	Tue Mar 28 11:12:33 2017_x000D_	20.8978	30.0558	-78.8604	-1.37637	2	22.8701	14.8797	97.8711	1.70817	15.3037		13.0283	0
8240	Tue Mar 28 11:12:33 2017_x000D_	20.8071	30.4805	-70.0967	-1.22342	2	22.8701	14.8797	97.8711	1.70817	15.7366		4.40432	0
8241	Tue Mar 28 11:12:33 2017_x000D_	20.9073	30.3732	-60.8789	-1.06254	2	22.8701	14.8797	97.8711	1.70817	15.6173		7.0817	0
8242	Tue Mar 28 11:12:33 2017_x000D_	20.6949	30.2702	-46.246	-0.807144	2	22.8701	14.8797	97.8711	1.70817	15.5435		0.0127279	0
8243	Tue Mar 28 11:12:33 2017_x000D_	20.6946	30.2705	-37.9384	-0.66215	2	22.8701	14.8797	97.8711	1.70817	15.5438		6.97201	14.8962
8244	Tue Mar 28 11:12:33 2017_x000D_	20.4894	30.3796	-27.2905	-0.476309	2	22.6314	15.3151	97.8711	1.70817	15.216		4.48512	0
8245	Tue Mar 28 11:12:33 2017_x000D_	20.3819	30.2757	-11.9268	-0.208162	2	22.6314	15.3151	97.8711	1.70817	15.1288		3.13212	0
8246	Tue Mar 28 11:12:33 2017_x000D_	20.4863	30.2748	0.751739	0.0131203	2	22.6314	15.3151	97.8711	1.70817	15.1127		0.0212132	0
8247	Tue Mar 28 11:12:33 2017_x000D_	20.4868	30.2753	18.6608	0.325692	2	22.6314	15.3151	97.8711	1.70817	15.1131		3.13524	0
8248	Tue Mar 28 11:12:33 2017_x000D_	20.5913	30.274	25.2657	0.440969	2	22.6314	15.3151	97.8711	1.70817	15.0974		6.27056	0
8249	Tue Mar 28 11:12:33 2017_x000D_	20.8003	30.2712	38.5032	0.672008	2	22.6314	15.3151	97.8711	1.70817	15.0678		3.18445	0
8250	Tue Mar 28 11:12:33 2017_x000D_	20.7971	30.1651	44.6461	0.779222	2	22.6314	15.3151	97.8711	1.70817	14.9629		6.96108	0
8251	Tue Mar 28 11:12:34 2017_x000D_	21.0021	30.0564	46.8105	0.816997	2	22.6314	15.3151	97.8711	1.70817	14.8311		11.2269	0
8252	Tue Mar 28 11:12:34 2017_x000D_	21.3077	29.8404	48.972	0.854722	2	22.6314	15.3151	100.926	1.7615	14.5855		26.9402	0
8253	Tue Mar 28 11:12:34 2017_x000D_	21.8043	29.0922	44.6457	0.779215	2	22.6314	15.3151	100.926	1.7615	13.8019		11.2185	0
8254	Tue Mar 28 11:12:34 2017_x000D_	22.1097	28.8764	42.6391	0.744192	2	22.6314	15.3151	100.926	1.7615	13.5713		28.7243	0
8255	Tue Mar 28 11:12:34 2017_x000D_	22.8176	28.2317	36.0795	0.629706	2	22.6314	15.3151	100.926	1.7615	12.9179		11.2119	0
8256	Tue Mar 28 11:12:34 2017_x000D_	23.1228	28.016	34.4348	0.601001	2	22.6314	15.3151	100.926	1.7615	12.7104		22.422	6.57626
8257	Tue Mar 28 11:12:34 2017_x000D_	23.7332	27.5847	29.2911	0.511227	2	22.8505	15.322	172.129	3.00422	12.2944		11.2077	0
8258	Tue Mar 28 11:12:34 2017_x000D_	24.0383	27.3691	27.9211	0.487315	2	22.8505	15.322	172.129	3.00422	12.1055		20.8308	0
8259	Tue Mar 28 11:12:34 2017_x000D_	24.6518	27.0439	25.2446	0.440601	2	22.8505	15.322	172.129	3.00422	11.8595		0	0
8260	Tue Mar 28 11:12:34 2017_x000D_	24.6518	27.0439	25.2446	0.440601	2	22.8505	15.322	172.129	3.00422	11.8595		26.5162	9.28704
8261	Tue Mar 28 11:12:34 2017_x000D_	25.4728	26.7165	22.4552	0.391916	2	23.0599	15.55	171.881	2.99989	11.4242		20.8134	0
8262	Tue Mar 28 11:12:34 2017_x000D_	26.0858	26.3916	25.2449	0.440607	2	23.0599	15.55	171.881	2.99989	11.2559		6.93425	0
8263	Tue Mar 28 11:12:34 2017_x000D_	26.29	26.2833	22.4534	0.391886	2	23.0599	15.55	171.881	2.99989	11.2088		20.8038	0
8264	Tue Mar 28 11:12:34 2017_x000D_	26.9028	25.9587	25.2442	0.440594	2	23.0599	15.55	171.881	2.99989	11.0954		9.80839	0
8265	Tue Mar 28 11:12:34 2017_x000D_	27.2109	25.8493	29.2941	0.511278	2	23.0599	15.55	172.129	3.00422	11.1043		18.0906	0
8266	Tue Mar 28 11:12:34 2017_x000D_	27.7198	25.5258	33.5173	0.584987	2	23.0599	15.55	172.129	3.00422	11.0105		6.92879	0
8267	Tue Mar 28 11:12:34 2017_x000D_	27.9239	25.4177	36.0879	0.629852	2	23.0599	15.55	172.129	3.00422	11.0014		6.92614	0
8268	Tue Mar 28 11:12:34 2017_x000D_	28.1279	25.3096	33.5179	0.584998	2	23.0599	15.55	172.129	3.00422	10.997		11.1794	0
8269	Tue Mar 28 11:12:34 2017_x000D_	28.4322	25.0945	31.935	0.557371	2	23.0599	15.55	172.129	3.00422	10.9526		20.7758	6.57626
8270	Tue Mar 28 11:12:34 2017_x000D_	29.0441	24.7702	34.4432	0.601147	2	23.279	15.5569	171.881	2.99989	10.8684		6.91944	0
8271	Tue Mar 28 11:12:34 2017_x000D_	29.2479	24.6622	31.9359	0.557387	2	23.279	15.5569	171.881	2.99989	10.8873		19.8851	0
8272	Tue Mar 28 11:12:34 2017_x000D_	29.7531	24.2331	33.5179	0.584998	2	23.279	15.5569	171.881	2.99989	10.8255		11.1686	0
8273	Tue Mar 28 11:12:35 2017_x000D_	30.0571	24.0182	31.9343	0.557358	2	23.279	15.5569	171.881	2.99989	10.8414		18.0606	0
8274	Tue Mar 28 11:12:35 2017_x000D_	30.5652	23.6953	36.0897	0.629885	2	23.279	15.5569	171.881	2.99989	10.9235		6.91414	0
8275	Tue Mar 28 11:12:35 2017_x000D_	30.7688	23.5873	33.5182	0.585003	2	23.279	15.5569	171.881	2.99989	10.9811		22.3338	0
8276	Tue Mar 28 11:12:35 2017_x000D_	31.3768	23.1577	33.5179	0.584998	2	23.279	15.5569	171.881	2.99989	11.1061		11.162	0
8277	Tue Mar 28 11:12:35 2017_x000D_	31.6806	22.9429	31.9335	0.557345	2	23.279	15.5569	171.881	2.99989	11.1866		8.79302	0
8278	Tue Mar 28 11:12:35 2017_x000D_	31.8812	22.7292	31.9324	0.557326	2	23.279	15.5569	170.028	2.96755	11.2		13.8214	0
8279	Tue Mar 28 11:12:35 2017_x000D_	32.2883	22.5135	31.9329	0.557334	2	23.279	15.5569	170.028	2.96755	11.3825		15.4889	0
8280	Tue Mar 28 11:12:35 2017_x000D_	32.6922	22.1919	29.2862	0.51114	2	23.279	15.5569	170.028	2.96755	11.5166		12.7319	0
8281	Tue Mar 28 11:12:35 2017_x000D_	33.1022	22.0823	31.9338	0.55735	2	23.279	15.5569	170.028	2.96755	11.7931		18.0248	0
8282	Tue Mar 28 11:12:35 2017_x000D_	33.6092	21.7599	30.7926	0.537432	2	23.279	15.5569	170.028	2.96755	12.0495		11.147	0
8283	Tue Mar 28 11:12:35 2017_x000D_	33.9126	21.5454	29.2867	0.51115	2	23.279	15.5569	180	3.14159	12.2039		20.7072	0
8284	Tue Mar 28 11:12:35 2017_x000D_	34.5226	21.2224	31.9341	0.557355	2	23.279	15.5569	180	3.14159	12.5903		8.78468	0
8285	Tue Mar 28 11:12:35 2017_x000D_	34.7229	21.0088	31.933	0.557337	2	23.279	15.5569	180	3.14159	12.6762		11.1495	0
8286	Tue Mar 28 11:12:35 2017_x000D_	35.0264	20.7943	33.5185	0.585007	2	23.279	15.5569	180	3.14159	12.862		9.73899	6.57626
8287	Tue Mar 28 11:12:35 2017_x000D_	35.3324	20.6859	29.2858	0.511134	2	23.4981	15.5638	180	3.14159	12.8952		20.6884	0
8288	Tue Mar 28 11:12:35 2017_x000D_	35.9418	20.3631	31.9344	0.55736	2	23.4981	15.5638	180	3.14159	13.3371		6.88856	0
8289	Tue Mar 28 11:12:35 2017_x000D_	36.1447	20.2556	29.2862	0.51114	2	23.4981	15.5638	180	3.14159	13.4889		22.2706	0
8290	Tue Mar 28 11:12:35 2017_x000D_	36.7509	19.8271	29.285	0.51112	2	23.4981	15.5638	180	3.14159	13.9217		8.77825	6.57626
8291	Tue Mar 28 11:12:35 2017_x000D_	36.9511	19.6137	29.2836	0.511095	2	23.7172	15.5707	180	3.14159	13.8377		19.4608	0
8292	Tue Mar 28 11:12:35 2017_x000D_	37.5626	19.3972	29.2853	0.511125	2	23.7172	15.5707	180	3.14159	14.3644		8.7762	0
8293	Tue Mar 28 11:12:35 2017_x000D_	37.7627	19.1838	29.284	0.511102	2	23.7172	15.5707	180	3.14159	14.5028		11.1212	0
8294	Tue Mar 28 11:12:36 2017_x000D_	38.0654	18.9698	27.9072	0.487072	2	23.7172	15.5707	180	3.14159	14.7453		16.5668	0
8295	Tue Mar 28 11:12:36 2017_x000D_	38.5738	18.7542	29.2843	0.511107	2	23.7172	15.5707	180	3.14159	15.1939		6.8845	0
8296	Tue Mar 28 11:12:36 2017_x000D_	38.7766	18.6468	31.935	0.557371	2	23.7172	15.5707	180	3.14159	15.3704		15.4378	0
8297	Tue Mar 28 11:12:36 2017_x000D_	39.1792	18.3263	29.2831	0.511086	2	23.7172	15.5707	180	3.14159	15.7056		6.16216	0
8298	Tue Mar 28 11:12:36 2017_x000D_	39.3846	18.3248	29.2847	0.511114	2	23.7172	15.5707	180	3.14159	15.9076		11.1104	0
8299	Tue Mar 28 11:12:36 2017_x000D_	39.687	18.111	27.9072	0.487072	2	23.7172	15.5707	180	3.14159	16.1706		6.87655	6.57626
8300	Tue Mar 28 11:12:36 2017_x000D_	39.8895	18.0036	25.2146	0.440077	2	23.9363	15.5776	180	3.14159	16.1366		6.87639	0
8301	Tue Mar 28 11:12:36 2017_x000D_	40.0921	17.8964	27.9072	0.487072	2	23.9363	15.5776	180	3.14159	16.3214		6.87514	0
8302	Tue Mar 28 11:12:36 2017_x000D_	40.2946	17.7891	25.2141	0.44007	2	23.9363	15.5776	180	3.14159	16.5071		6.87249	0
8303	Tue Mar 28 11:12:36 2017_x000D_	40.497	17.6818	22.4045	0.391031	2	23.9363	15.5776	180	3.14159	16.6938		9.70005	0
8304	Tue Mar 28 11:12:36 2017_x000D_	40.8018	17.5739	18.5419	0.323617	2	23.9363	15.5776	180	3.14159	16.9832		3.19036	0
8305	Tue Mar 28 11:12:36 2017_x000D_	40.7987	17.4676	3.49326	0.0609688	2	23.9363	15.5776	180	3.14159	16.968		3.09301	0
8306	Tue Mar 28 11:12:36 2017_x000D_	40.6956	17.4678	-8.40014	-0.14661	2	23.9363	15.5776	180	3.14159	16.8656		4.48236	0
8307	Tue Mar 28 11:12:36 2017_x000D_	40.5902	17.3619	-22.9549	-0.400639	2	23.9363	15.5776	180	3.14159	16.7492		3.1632	6.57616
8308	Tue Mar 28 11:12:36 2017_x000D_	40.5931	17.4673	-33.0468	-0.576776	2	24.1554	15.5844	180	3.14159	16.5452		0.0234307	0
8309	Tue Mar 28 11:12:36 2017_x000D_	40.5937	17.4668	-49.0035	-0.855273	2	24.1554	15.5844	180	3.14159	16.5457		0.0108167	0
8310	Tue Mar 28 11:12:36 2017_x000D_	40.594	17.4666	-56.8018	-0.991379	2	24.1554	15.5844	180	3.14159	16.546		6.98325	0
8311	Tue Mar 28 11:12:36 2017_x000D_	40.802	17.5711	-62.9463	-1.09862	2	24.1554	15.5844	180	3.14159	16.7647		6.35347	0
8312	Tue Mar 28 11:12:36 2017_x000D_	40.8079	17.7828	-75.0314	-1.30954	2	24.1554	15.5844	180	3.14159	16.797		6.35914	0
8313	Tue Mar 28 11:12:36 2017_x000D_	40.8134	17.9947	-80.3388	-1.40218	2	24.1554	15.5844	180	3.14159	16.8315		22.4943	0
8314	Tue Mar 28 11:12:36 2017_x000D_	40.9343	18.7347	-82.7732	-1.44467	2	24.1554	15.5844	180	3.14159	17.0721		13.1074	0
8315	Tue Mar 28 11:12:37 2017_x000D_	41.0471	19.1568	-79.9132	-1.39475	2	24.1554	15.5844	180	3.14159	17.2653		25.6027	0
8316	Tue Mar 28 11:12:37 2017_x000D_	41.1702	20.0013	-77.0976	-1.34561	2	24.1554	15.5844	180	3.14159	17.5787		14.179	9.40474
8317	Tue Mar 28 11:12:37 2017_x000D_	41.3854	20.4221	-77.1008	-1.34566	2	24.3843	15.3702	171.363	2.99085	17.7358		12.6728	0
8318	Tue Mar 28 11:12:37 2017_x000D_	41.3957	20.8444	-77.0985	-1.34562	2	24.3843	15.3702	171.363	2.99085	17.8705		19.2924	0
8319	Tue Mar 28 11:12:37 2017_x000D_	41.5135	21.4766	-74.3405	-1.29749	2	24.3843	15.3702	171.363	2.99085	18.1851		13.0732	0
8320	Tue Mar 28 11:12:37 2017_x000D_	41.626	21.8976	-71.6525	-1.25057	2	24.3843	15.3702	171.363	2.99085	18.4359		7.06803	23.9222
8321	Tue Mar 28 11:12:37 2017_x000D_	41.7332	22.1074	-69.0441	-1.20505	2	25.0612	14.9487	212.048	3.70093	18.1439		17.0581	0
8322	Tue Mar 28 11:12:37 2017_x000D_	41.9506	22.6328	-68.0523	-1.18774	2	25.0612	14.9487	212.048	3.70093	18.5552		10.0038	0
8323	Tue Mar 28 11:12:37 2017_x000D_	42.0603	22.9477	-66.5192	-1.16098	2	25.0612	14.9487	212.048	3.70093	18.7871		20.0221	0
8324	Tue Mar 28 11:12:37 2017_x000D_	42.2803	23.5778	-71.6552	-1.25062	2	25.0612	14.9487	212.048	3.70093	19.2603		7.05865	0
8325	Tue Mar 28 11:12:37 2017_x000D_	42.3874	23.7873	-69.0445	-1.20505	2	25.0612	14.9487	212.048	3.70093	19.4504		19.9963	18.8095
8326	Tue Mar 28 11:12:37 2017_x000D_	42.6068	24.4167	-69.0438	-1.20504	2	25.519	14.5203	254.208	4.43676	19.7467		11.3527	0
8327	Tue Mar 28 11:12:37 2017_x000D_	42.8186	24.7303	-68.0529	-1.18775	2	25.519	14.5203	254.208	4.43676	20.0878		12.6216	0
8328	Tue Mar 28 11:12:37 2017_x000D_	42.8287	25.1509	-68.0484	-1.18767	2	25.519	14.5203	254.208	4.43676	20.3134		21.1371	0
8329	Tue Mar 28 11:12:37 2017_x000D_	43.1497	25.7781	-65.4198	-1.14179	2	25.519	14.5203	254.208	4.43676	20.9184		7.04797	9.40693
8330	Tue Mar 28 11:12:37 2017_x000D_	43.2568	25.9872	-68.051	-1.18771	2	25.748	14.3061	315	5.49779	21.0477		14.0812	0
8331	Tue Mar 28 11:12:37 2017_x000D_	43.4707	26.405	-68.0523	-1.18774	2	25.748	14.3061	315	5.49779	21.4587		16.9611	0
8332	Tue Mar 28 11:12:37 2017_x000D_	43.6869	26.9274	-69.0472	-1.2051	2	25.748	14.3061	315	5.49779	21.934		22.9428	0
8333	Tue Mar 28 11:12:37 2017_x000D_	43.908	27.6595	-68.0503	-1.1877	2	25.748	14.3061	315	5.49779	22.541		9.95455	9.40679
8334	Tue Mar 28 11:12:37 2017_x000D_	44.0173	27.9728	-71.6632	-1.25076	2	25.9769	14.0918	315	5.49779	22.7626		9.44368	0
8335	Tue Mar 28 11:12:37 2017_x000D_	44.0248	28.2875	-70.7785	-1.23532	2	25.9769	14.0918	315	5.49779	22.9618		19.8948	0
8336	Tue Mar 28 11:12:37 2017_x000D_	44.2431	28.9137	-70.7785	-1.23532	2	25.9769	14.0918	315	5.49779	23.5232		11.2812	0
8337	Tue Mar 28 11:12:38 2017_x000D_	44.4539	29.2251	-71.6638	-1.25077	2	25.9769	14.0918	315	5.49779	23.8834		9.93927	0
8338	Tue Mar 28 11:12:38 2017_x000D_	44.5628	29.538	-68.0474	-1.18765	2	25.9769	14.0918	315	5.49779	24.1665		16.9004	9.40474
8339	Tue Mar 28 11:12:38 2017_x000D_	44.7783	30.0585	-69.0441	-1.20505	2	26.2058	13.8776	315	5.49779	24.6325		9.93841	0
8340	Tue Mar 28 11:12:38 2017_x000D_	44.8874	30.3713	-70.7824	-1.23539	2	26.2058	13.8776	315	5.49779	24.9208		19.8474	0
8341	Tue Mar 28 11:12:38 2017_x000D_	45.1052	30.996	-70.7824	-1.23539	2	26.2058	13.8776	315	5.49779	25.4995		9.40448	0
8342	Tue Mar 28 11:12:38 2017_x000D_	45.1124	31.3094	-71.6629	-1.25075	2	26.2058	13.8776	315	5.49779	25.7163		19.8284	0
8343	Tue Mar 28 11:12:38 2017_x000D_	45.33	31.9335	-71.6632	-1.25076	2	26.2058	13.8776	315	5.49779	26.3012		8.77811	0
8344	Tue Mar 28 11:12:38 2017_x000D_	45.5378	32.1395	-71.6671	-1.25083	2	26.2058	13.8776	315	5.49779	26.5937		9.40455	0
8345	Tue Mar 28 11:12:38 2017_x000D_	45.5451	32.4529	-70.7805	-1.23535	2	26.2058	13.8776	315	5.49779	26.8151		6.98356	0
8346	Tue Mar 28 11:12:38 2017_x000D_	45.6512	32.6601	-68.0424	-1.18756	2	26.2058	13.8776	315	5.49779	27.0353		19.7961	9.40693
8347	Tue Mar 28 11:12:38 2017_x000D_	45.8684	33.2832	-68.0415	-1.18755	2	26.4348	13.6634	315	5.49779	27.6152		6.9863	0
8348	Tue Mar 28 11:12:38 2017_x000D_	45.9747	33.4904	-70.7824	-1.23539	2	26.4348	13.6634	315	5.49779	27.8373		16.8236	0
8349	Tue Mar 28 11:12:38 2017_x000D_	46.1893	34.0085	-71.6681	-1.25084	2	26.4348	13.6634	315	5.49779	28.3578		9.38948	0
8350	Tue Mar 28 11:12:38 2017_x000D_	46.1965	34.3214	-70.7805	-1.23535	2	26.4348	13.6634	315	5.49779	28.5881		13.9444	0
8351	Tue Mar 28 11:12:38 2017_x000D_	46.4086	34.735	-70.7824	-1.23539	2	26.4348	13.6634	315	5.49779	29.0339		9.37135	0
8352	Tue Mar 28 11:12:38 2017_x000D_	46.4156	35.0473	-71.6647	-1.25079	2	26.4348	13.6634	315	5.49779	29.2661		11.213	0
8353	Tue Mar 28 11:12:38 2017_x000D_	46.6253	35.3567	-70.7824	-1.23539	2	26.4348	13.6634	315	5.49779	29.6354		4.36151	0
8354	Tue Mar 28 11:12:38 2017_x000D_	46.7287	35.4589	-69.0407	-1.20499	2	26.4348	13.6634	315	5.49779	29.7806		6.24459	0
8355	Tue Mar 28 11:12:38 2017_x000D_	46.7334	35.667	-69.0385	-1.20495	2	26.4348	13.6634	315	5.49779	29.9365		9.86905	0
8356	Tue Mar 28 11:12:38 2017_x000D_	46.8415	35.9777	-65.3914	-1.1413	2	26.4348	13.6634	315	5.49779	30.2384		6.95406	0
8357	Tue Mar 28 11:12:38 2017_x000D_	46.9472	36.184	-62.8475	-1.0969	2	26.4348	13.6634	315	5.49779	30.462		6.95406	0
8358	Tue Mar 28 11:12:39 2017_x000D_	47.0529	36.3903	-60.4096	-1.05435	2	26.4348	13.6634	315	5.49779	30.6858		6.96207	0
8359	Tue Mar 28 11:12:39 2017_x000D_	47.1586	36.5969	-55.0521	-0.96084	2	26.4348	13.6634	315	5.49779	30.9099		3.11805	0
8360	Tue Mar 28 11:12:39 2017_x000D_	47.1559	36.493	-48.7314	-0.850524	2	26.4348	13.6634	315	5.49779	30.8311		3.13263	9.40679
8361	Tue Mar 28 11:12:39 2017_x000D_	47.158	36.5974	-38.3565	-0.669447	2	26.6637	13.4491	294.768	5.14467	30.917		3.12058	0
8362	Tue Mar 28 11:12:39 2017_x000D_	47.16	36.7014	-32.5822	-0.568667	2	26.6637	13.4491	294.768	5.14467	30.9963		3.03029	0
8363	Tue Mar 28 11:12:39 2017_x000D_	47.261	36.7	-26.1878	-0.457063	2	26.6637	13.4491	294.768	5.14467	31.0621		4.37631	0
8364	Tue Mar 28 11:12:39 2017_x000D_	47.3645	36.8028	-17.0028	-0.296755	2	26.6637	13.4491	294.768	5.14467	31.2077		3.03029	29.3094
8365	Tue Mar 28 11:12:39 2017_x000D_	47.4655	36.8014	-10.6526	-0.185923	2	27.5202	13.9191	298.832	5.2156	30.3548		6.8465	0
8366	Tue Mar 28 11:12:39 2017_x000D_	47.6702	36.9023	-1.98307	-0.0346111	2	27.5202	13.9191	298.832	5.2156	30.5655		6.83714	0
8367	Tue Mar 28 11:12:39 2017_x000D_	47.8747	37.0029	0.962913	0.016806	2	27.5202	13.9191	298.832	5.2156	30.7761		15.4638	0
8368	Tue Mar 28 11:12:39 2017_x000D_	48.3778	36.8907	4.06022	0.0708641	2	27.5202	13.9191	298.832	5.2156	31.028		9.08229	27.033
8369	Tue Mar 28 11:12:39 2017_x000D_	48.6805	36.8856	3.90583	0.0681696	2	28.3863	14.1678	298.832	5.2156	30.4623		24.2195	0
8370	Tue Mar 28 11:12:39 2017_x000D_	49.4877	36.8718	-1.98597	-0.0346617	2	28.3863	14.1678	298.832	5.2156	30.9958		6.05181	0
8371	Tue Mar 28 11:12:39 2017_x000D_	49.6894	36.8685	-1.98629	-0.0346672	2	28.3863	14.1678	298.832	5.2156	31.1311		12.1007	0
8372	Tue Mar 28 11:12:39 2017_x000D_	50.0927	36.8617	-1.98692	-0.0346783	2	28.3863	14.1678	298.832	5.2156	31.4035		24.1894	0
8373	Tue Mar 28 11:12:39 2017_x000D_	50.8989	36.8482	-1.98824	-0.0347013	2	28.3863	14.1678	298.832	5.2156	31.9565		9.05829	14.6508
8374	Tue Mar 28 11:12:39 2017_x000D_	51.2008	36.8431	-1.84854	-0.0322631	2	28.8144	14.4028	317.575	5.54272	31.6973		9.60383	0
8375	Tue Mar 28 11:12:39 2017_x000D_	51.5053	36.9419	0.962923	0.0168062	2	28.8144	14.4028	317.575	5.54272	31.9826		21.126	0
8376	Tue Mar 28 11:12:39 2017_x000D_	52.2094	36.9301	0.962906	0.0168059	2	28.8144	14.4028	317.575	5.54272	32.4778		9.05829	0
8377	Tue Mar 28 11:12:39 2017_x000D_	52.5113	36.925	0.962901	0.0168058	2	28.8144	14.4028	317.575	5.54272	32.6924		18.0955	27.0293
8378	Tue Mar 28 11:12:39 2017_x000D_	53.1144	36.9149	0.962908	0.0168059	2	29.6804	14.6514	317.575	5.54272	32.3236		12.0587	0
8379	Tue Mar 28 11:12:40 2017_x000D_	53.5163	36.9081	0.962932	0.0168063	2	29.6804	14.6514	317.575	5.54272	32.6115		12.0527	0
8380	Tue Mar 28 11:12:40 2017_x000D_	53.918	36.9014	0.9629	0.0168058	2	29.6804	14.6514	317.575	5.54272	32.9017		18.0686	0
8381	Tue Mar 28 11:12:40 2017_x000D_	54.5202	36.8912	0.962907	0.0168059	2	29.6804	14.6514	317.575	5.54272	33.341		6.77015	6.57326
8382	Tue Mar 28 11:12:40 2017_x000D_	54.719	36.7844	3.91475	0.0683253	2	29.8994	14.6583	322.817	5.63423	33.2502		24.0694	0
8383	Tue Mar 28 11:12:40 2017_x000D_	55.5212	36.771	3.91595	0.0683462	2	29.8994	14.6583	322.817	5.63423	33.8445		6.01586	0
8384	Tue Mar 28 11:12:40 2017_x000D_	55.7217	36.7676	3.91621	0.0683508	2	29.8994	14.6583	322.817	5.63423	33.9943		12.0257	0
8385	Tue Mar 28 11:12:40 2017_x000D_	56.1225	36.7609	3.91684	0.0683617	2	29.8994	14.6583	322.817	5.63423	34.2954		21.0239	0
8386	Tue Mar 28 11:12:40 2017_x000D_	56.8232	36.7492	3.77724	0.0659254	2	29.8994	14.6583	322.817	5.63423	34.8267		9.52925	6.63978
8387	Tue Mar 28 11:12:40 2017_x000D_	57.1217	36.6406	0.956716	0.0166978	2	29.8894	14.8794	10.0032	0.174588	34.859		12.0077	0
8388	Tue Mar 28 11:12:40 2017_x000D_	57.5219	36.6339	0.956735	0.0166982	2	29.8894	14.8794	10.0032	0.174588	35.1684		21.2266	0
8389	Tue Mar 28 11:12:40 2017_x000D_	58.2235	36.7255	-1.8592	-0.0324492	2	29.8894	14.8794	10.0032	0.174588	35.7781		9.00125	0
8390	Tue Mar 28 11:12:40 2017_x000D_	58.5235	36.7205	-2.00037	-0.0349131	2	29.8894	14.8794	10.0032	0.174588	36.0131		23.9764	6.57326
8391	Tue Mar 28 11:12:40 2017_x000D_	59.3226	36.7071	-2.0017	-0.0349362	2	30.1084	14.8863	0	0	36.4639		8.98615	0
8392	Tue Mar 28 11:12:40 2017_x000D_	59.6221	36.7023	3.78123	0.0659949	2	30.1084	14.8863	0	0	36.7014		20.9609	0
8393	Tue Mar 28 11:12:40 2017_x000D_	60.3207	36.6906	3.92311	0.0684711	2	30.1084	14.8863	0	0	37.2587		8.97125	0
8394	Tue Mar 28 11:12:40 2017_x000D_	60.6197	36.6856	3.7826	0.0660189	2	30.1084	14.8863	0	0	37.4987		17.9425	20.7145
8395	Tue Mar 28 11:12:40 2017_x000D_	61.2177	36.6756	3.78347	0.0660339	2	30.7552	15.128	0	0	37.313		8.9743	0
8396	Tue Mar 28 11:12:40 2017_x000D_	61.5168	36.6705	3.92485	0.0685016	2	30.7552	15.128	0	0	37.5547		12.3464	0
8397	Tue Mar 28 11:12:40 2017_x000D_	61.9134	36.5606	0.956752	0.0166985	2	30.7552	15.128	0	0	37.8178		14.9271	0
8398	Tue Mar 28 11:12:40 2017_x000D_	62.4109	36.5523	0.956737	0.0166982	2	30.7552	15.128	0	0	38.2241		8.96226	9.27672
8399	Tue Mar 28 11:12:40 2017_x000D_	62.7096	36.5473	0.956673	0.0166971	2	30.9642	15.3559	24.768	0.432284	38.1687		5.97082	0
8400	Tue Mar 28 11:12:40 2017_x000D_	62.9086	36.544	0.956707	0.0166977	2	30.9642	15.3559	24.768	0.432284	38.3325		17.9035	0
8401	Tue Mar 28 11:12:41 2017_x000D_	63.5053	36.534	0.956702	0.0166976	2	30.9642	15.3559	24.768	0.432284	38.8257		5.96482	0
8402	Tue Mar 28 11:12:41 2017_x000D_	63.7041	36.5307	0.956682	0.0166972	2	30.9642	15.3559	24.768	0.432284	38.9907		11.9237	0
8403	Tue Mar 28 11:12:41 2017_x000D_	64.1015	36.524	0.956751	0.0166985	2	30.9642	15.3559	24.768	0.432284	39.3214		8.93521	60.4129
8404	Tue Mar 28 11:12:41 2017_x000D_	64.3993	36.5191	0.95669	0.0166974	2	32.4364	16.7299	27.9212	0.487317	37.5931		2.98544	0
8405	Tue Mar 28 11:12:41 2017_x000D_	64.4988	36.5174	0.956709	0.0166977	2	32.4364	16.7299	27.9212	0.487317	37.6768		11.9176	0
8406	Tue Mar 28 11:12:41 2017_x000D_	64.896	36.5108	0.956722	0.016698	2	32.4364	16.7299	27.9212	0.487317	38.012		5.95582	0
8407	Tue Mar 28 11:12:41 2017_x000D_	65.0945	36.5075	0.956756	0.0166985	2	32.4364	16.7299	27.9212	0.487317	38.1799		8.92626	43.8984
8408	Tue Mar 28 11:12:41 2017_x000D_	65.392	36.5025	0.956691	0.0166974	2	33.7192	17.4339	43.5451	0.760006	36.97		9.44714	0
8409	Tue Mar 28 11:12:41 2017_x000D_	65.6913	36.6004	-2.01194	-0.0351149	2	33.7192	17.4339	43.5451	0.760006	37.2769		8.92053	0
8410	Tue Mar 28 11:12:41 2017_x000D_	65.9886	36.5949	-14.3296	-0.250098	2	33.7192	17.4339	43.5451	0.760006	37.5294		4.2936	0
8411	Tue Mar 28 11:12:41 2017_x000D_	65.8879	36.4932	-23.8311	-0.415932	2	33.7192	17.4339	43.5451	0.760006	37.3909		3.10225	0
8412	Tue Mar 28 11:12:41 2017_x000D_	65.8866	36.3898	-34.5974	-0.603838	2	33.7192	17.4339	43.5451	0.760006	37.3372		3.10818	23.6874
8413	Tue Mar 28 11:12:41 2017_x000D_	65.8855	36.2862	-53.2642	-0.929636	2	34.1267	18.1102	24.768	0.432284	36.5922		0.0127279	0
8414	Tue Mar 28 11:12:41 2017_x000D_	65.8858	36.2859	-60.9659	-1.06406	2	34.1267	18.1102	24.768	0.432284	36.5923		3.0967	0
8415	Tue Mar 28 11:12:41 2017_x000D_	65.888	36.3891	-72.2082	-1.26027	2	34.1267	18.1102	24.768	0.432284	36.6456		4.30417	0
8416	Tue Mar 28 11:12:41 2017_x000D_	65.9892	36.4908	-86.3761	-1.50755	2	34.1267	18.1102	24.768	0.432284	36.784		6.18379	23.5911
8417	Tue Mar 28 11:12:41 2017_x000D_	65.9925	36.6969	268.11	4.67941	2	34.7629	18.5724	43.9929	0.767821	36.108		9.28016	0
8418	Tue Mar 28 11:12:41 2017_x000D_	65.9974	37.0062	256.649	4.47938	2	34.7629	18.5724	43.9929	0.767821	36.2684		6.1837	0
8419	Tue Mar 28 11:12:41 2017_x000D_	66.0005	37.2123	251.34	4.3867	2	34.7629	18.5724	43.9929	0.767821	36.3763		17.8535	0
8420	Tue Mar 28 11:12:41 2017_x000D_	65.7109	37.7322	242.738	4.23657	2	34.7629	18.5724	43.9929	0.767821	36.3989		8.58376	9.26197
8421	Tue Mar 28 11:12:41 2017_x000D_	65.5157	37.9414	242.738	4.23658	2	34.9715	18.8	20.8162	0.363311	36.0464		12.7019	0
8422	Tue Mar 28 11:12:42 2017_x000D_	65.4229	38.3545	245.17	4.27903	2	34.9715	18.8	20.8162	0.363311	36.1893		22.0305	0
8423	Tue Mar 28 11:12:42 2017_x000D_	65.0359	38.9786	245.171	4.27904	2	34.9715	18.8	20.8162	0.363311	36.2083		9.72164	0
8424	Tue Mar 28 11:12:42 2017_x000D_	64.9415	39.2886	248.807	4.34251	2	34.9715	18.8	20.8162	0.363311	36.304		11.014	9.264
8425	Tue Mar 28 11:12:42 2017_x000D_	64.748	39.6006	247.709	4.32334	2	35.1802	19.0276	31.653	0.552449	36.0209		15.7046	0
8426	Tue Mar 28 11:12:42 2017_x000D_	64.6569	40.1161	251.343	4.38677	2	35.1802	19.0276	31.653	0.552449	36.2436		13.7045	0
8427	Tue Mar 28 11:12:42 2017_x000D_	64.4651	40.5307	251.344	4.38678	2	35.1802	19.0276	31.653	0.552449	36.3316		13.7003	0
8428	Tue Mar 28 11:12:42 2017_x000D_	64.2732	40.9451	256.66	4.47957	2	35.1802	19.0276	31.653	0.552449	36.425		12.6918	0
8429	Tue Mar 28 11:12:42 2017_x000D_	64.1806	41.3579	253.964	4.43251	2	35.1802	19.0276	31.653	0.552449	36.6014		15.6864	0
8430	Tue Mar 28 11:12:42 2017_x000D_	64.0896	41.8728	257.345	4.49152	2	35.1802	19.0276	32.6821	0.570409	36.8464		9.72363	0
8431	Tue Mar 28 11:12:42 2017_x000D_	63.9953	42.1829	253.964	4.4325	2	35.1802	19.0276	32.6821	0.570409	36.9659		12.6771	0
8432	Tue Mar 28 11:12:42 2017_x000D_	63.9027	42.5952	256.66	4.47957	2	35.1802	19.0276	32.6821	0.570409	37.1539		19.4226	0
8433	Tue Mar 28 11:12:42 2017_x000D_	63.7143	43.2146	256.661	4.47958	2	35.1802	19.0276	32.6821	0.570409	37.406		9.70841	9.26419
8434	Tue Mar 28 11:12:42 2017_x000D_	63.6201	43.5242	254.765	4.44649	2	35.3888	19.2553	20.8162	0.363311	37.2288		9.70841	0
8435	Tue Mar 28 11:12:42 2017_x000D_	63.5259	43.8338	256.661	4.47959	2	35.3888	19.2553	20.8162	0.363311	37.3604		21.7411	0
8436	Tue Mar 28 11:12:42 2017_x000D_	63.4384	44.5532	254.764	4.44647	2	35.3888	19.2553	20.8162	0.363311	37.7725		11.0016	0
8437	Tue Mar 28 11:12:42 2017_x000D_	63.2452	44.8649	253.963	4.4325	2	35.3888	19.2553	20.8162	0.363311	37.8395		19.4045	0
8438	Tue Mar 28 11:12:42 2017_x000D_	63.0569	45.4837	253.963	4.4325	2	35.3888	19.2553	20.8162	0.363311	38.1242		6.14485	0
8439	Tue Mar 28 11:12:42 2017_x000D_	63.0603	45.6885	253.963	4.43249	2	35.3888	19.2553	20.8162	0.363311	38.2678		12.6582	0
8440	Tue Mar 28 11:12:42 2017_x000D_	62.9679	46.1002	251.34	4.38671	2	35.3888	19.2553	20.8162	0.363311	38.4871		20.5135	0
8441	Tue Mar 28 11:12:42 2017_x000D_	62.6806	46.7207	253.964	4.4325	2	35.3888	19.2553	20.8162	0.363311	38.7194		9.21427	0
8442	Tue Mar 28 11:12:42 2017_x000D_	62.6857	47.0278	253.079	4.41707	2	35.3888	19.2553	20.8162	0.363311	38.9414		16.4856	6.56717
8443	Tue Mar 28 11:12:43 2017_x000D_	62.4959	47.5435	253.963	4.43249	2	35.6076	19.2621	43.3774	0.757078	39.0233		13.6722	0
8444	Tue Mar 28 11:12:43 2017_x000D_	62.3045	47.9571	253.964	4.43251	2	35.6076	19.2621	43.3774	0.757078	39.1935		19.3751	0
8445	Tue Mar 28 11:12:43 2017_x000D_	62.1166	48.575	253.964	4.43251	2	35.6076	19.2621	43.3774	0.757078	39.5218		12.2657	0
8446	Tue Mar 28 11:12:43 2017_x000D_	62.1234	48.9838	253.963	4.43248	2	35.6076	19.2621	43.3774	0.757078	39.8305		19.3665	6.63093
8447	Tue Mar 28 11:12:43 2017_x000D_	61.9355	49.6014	253.963	4.43249	2	35.5975	19.4829	25.3963	0.44325	40.0102		8.56914	0
8448	Tue Mar 28 11:12:43 2017_x000D_	61.7408	49.8104	253.964	4.43251	2	35.5975	19.4829	25.3963	0.44325	40.0403		12.2567	0
8449	Tue Mar 28 11:12:43 2017_x000D_	61.7477	50.2189	253.963	4.43249	2	35.5975	19.4829	25.3963	0.44325	40.3551		19.3542	0
8450	Tue Mar 28 11:12:43 2017_x000D_	61.5599	50.8361	253.963	4.43249	2	35.5975	19.4829	25.3963	0.44325	40.7071		9.67709	9.25976
8451	Tue Mar 28 11:12:43 2017_x000D_	61.466	51.1447	252.247	4.40255	2	35.8061	19.7104	4.36409	0.0761678	40.5777		9.67422	0
8452	Tue Mar 28 11:12:43 2017_x000D_	61.3721	51.4532	253.963	4.43249	2	35.8061	19.7104	4.36409	0.0761678	40.7581		19.3476	0
8453	Tue Mar 28 11:12:43 2017_x000D_	61.1844	52.0702	253.963	4.43249	2	35.8061	19.7104	4.36409	0.0761678	41.1244		6.82541	0
8454	Tue Mar 28 11:12:43 2017_x000D_	61.0889	52.2767	251.338	4.38667	2	35.8061	19.7104	4.36409	0.0761678	41.2284		19.3381	6.56426
8455	Tue Mar 28 11:12:43 2017_x000D_	60.9013	52.8934	251.338	4.38667	2	36.0248	19.7173	22.7147	0.396446	41.4668		12.6124	0
8456	Tue Mar 28 11:12:43 2017_x000D_	60.8092	53.3036	253.963	4.4325	2	36.0248	19.7173	22.7147	0.396446	41.7409		6.82269	0
8457	Tue Mar 28 11:12:43 2017_x000D_	60.7137	53.51	251.337	4.38666	2	36.0248	19.7173	22.7147	0.396446	41.8508		20.4584	0
8458	Tue Mar 28 11:12:43 2017_x000D_	60.4271	54.1288	253.965	4.43253	2	36.0248	19.7173	22.7147	0.396446	42.1856		12.2269	0
8459	Tue Mar 28 11:12:43 2017_x000D_	60.4342	54.5363	253.964	4.4325	2	36.0248	19.7173	22.7147	0.396446	42.5227		16.4343	21.0293
8460	Tue Mar 28 11:12:43 2017_x000D_	60.245	55.0504	254.768	4.44654	2	35.7759	20.3726	43.3091	0.755887	42.4416		9.16638	0
8461	Tue Mar 28 11:12:43 2017_x000D_	60.2503	55.3559	253.963	4.43249	2	35.7759	20.3726	43.3091	0.755887	42.6946		13.6332	0
8462	Tue Mar 28 11:12:43 2017_x000D_	60.0594	55.7683	253.964	4.43251	2	35.7759	20.3726	43.3091	0.755887	42.9249		6.8118	0
8463	Tue Mar 28 11:12:43 2017_x000D_	59.9639	55.9743	256.671	4.47975	2	35.7759	20.3726	43.3091	0.755887	43.0411		9.65438	33.8763
8464	Tue Mar 28 11:12:43 2017_x000D_	59.8703	56.2822	254.769	4.44655	2	35.5069	21.4693	53.762	0.938323	42.4913		0	0
8465	Tue Mar 28 11:12:44 2017_x000D_	59.8703	56.2822	254.769	4.44655	2	35.5069	21.4693	53.762	0.938323	42.4913		9.16038	0
8466	Tue Mar 28 11:12:44 2017_x000D_	59.8756	56.5875	253.963	4.4325	2	35.5069	21.4693	53.762	0.938323	42.7448		6.81054	0
8467	Tue Mar 28 11:12:44 2017_x000D_	59.7802	56.7935	256.671	4.47975	2	35.5069	21.4693	53.762	0.938323	42.8601		9.63891	21.0265
8468	Tue Mar 28 11:12:44 2017_x000D_	59.6864	57.1008	265.457	4.63309	2	35.258	22.1245	62.8488	1.09692	42.6625		0.0067082	0
8469	Tue Mar 28 11:12:44 2017_x000D_	59.6863	57.1006	-88.9844	-1.55307	2	35.258	22.1245	62.8488	1.09692	42.6623		4.28079	0
8470	Tue Mar 28 11:12:44 2017_x000D_	59.5886	57.2046	-74.5678	-1.30145	2	35.258	22.1245	62.8488	1.09692	42.6918		0.00948683	0
8471	Tue Mar 28 11:12:44 2017_x000D_	59.5883	57.2045	-69.1735	-1.2073	2	35.258	22.1245	62.8488	1.09692	42.6916		6.7459	0
8472	Tue Mar 28 11:12:44 2017_x000D_	59.6901	57.405	-54.2846	-0.947445	2	35.258	22.1245	62.8488	1.09692	42.9143		4.23643	21.0226
8473	Tue Mar 28 11:12:44 2017_x000D_	59.7908	57.504	-50.4008	-0.879661	2	35.0092	22.7796	103.013	1.79791	42.6604		0.0127279	0
8474	Tue Mar 28 11:12:44 2017_x000D_	59.7905	57.5043	-42.4584	-0.741038	2	35.0092	22.7796	103.013	1.79791	42.6605		6.76345	0
8475	Tue Mar 28 11:12:44 2017_x000D_	59.893	57.7051	-36.2123	-0.632024	2	35.0092	22.7796	103.013	1.79791	42.8835		8.46862	0
8476	Tue Mar 28 11:12:44 2017_x000D_	60.0943	57.903	-28.2397	-0.492876	2	35.0092	22.7796	103.013	1.79791	43.1615		2.96487	27.3914
8477	Tue Mar 28 11:12:44 2017_x000D_	60.1931	57.9006	-21.8691	-0.381688	2	34.7504	23.6552	103.013	1.79791	42.6624		9.38869	0
8478	Tue Mar 28 11:12:44 2017_x000D_	60.4917	57.9943	-12.8311	-0.223944	2	34.7504	23.6552	103.013	1.79791	42.9161		6.64989	0
8479	Tue Mar 28 11:12:44 2017_x000D_	60.6914	58.0905	-10.0249	-0.174967	2	34.7504	23.6552	103.013	1.79791	43.1129		18.024	0
8480	Tue Mar 28 11:12:44 2017_x000D_	61.2862	58.1752	-12.831	-0.223943	2	34.7504	23.6552	103.013	1.79791	43.5405		13.2717	0
8481	Tue Mar 28 11:12:44 2017_x000D_	61.6848	58.3671	-12.8276	-0.223884	2	34.7504	23.6552	103.013	1.79791	43.9361		12.2048	0
8482	Tue Mar 28 11:12:44 2017_x000D_	62.0815	58.4573	-15.5685	-0.271722	2	34.7504	23.6552	103.013	1.79791	44.2513		20.9224	0
8483	Tue Mar 28 11:12:44 2017_x000D_	62.7741	58.5391	-19.2005	-0.335112	2	34.7504	23.6552	103.013	1.79791	44.7461		6.62176	0
8484	Tue Mar 28 11:12:44 2017_x000D_	62.973	58.6348	-21.8821	-0.381915	2	34.7504	23.6552	103.013	1.79791	44.9454		25.2614	0
8485	Tue Mar 28 11:12:44 2017_x000D_	63.7666	58.9163	-24.4657	-0.427008	2	34.7504	23.6552	103.013	1.79791	45.6649		8.42619	13.2467
8486	Tue Mar 28 11:12:45 2017_x000D_	63.9669	59.1132	-24.4621	-0.426945	2	34.7303	24.0963	100.003	1.74538	45.6176		22.5003	0
8487	Tue Mar 28 11:12:45 2017_x000D_	64.6611	59.3971	-28.2714	-0.493428	2	34.7303	24.0963	100.003	1.74538	46.2817		12.1631	0
8488	Tue Mar 28 11:12:45 2017_x000D_	65.0564	59.4872	-25.7191	-0.448882	2	34.7303	24.0963	100.003	1.74538	46.6067		21.336	0
8489	Tue Mar 28 11:12:45 2017_x000D_	65.6527	59.8748	-25.7158	-0.448825	2	34.7303	24.0963	100.003	1.74538	47.2895		10.6551	0
8490	Tue Mar 28 11:12:45 2017_x000D_	65.9504	60.0685	-24.4604	-0.426914	2	34.7303	24.0963	100.926	1.7615	47.6308		12.1407	0
8491	Tue Mar 28 11:12:45 2017_x000D_	66.345	60.1583	-21.8763	-0.381814	2	34.7303	24.0963	100.926	1.7615	47.9579		6.58822	0
8492	Tue Mar 28 11:12:45 2017_x000D_	66.5429	60.2535	-24.4632	-0.426964	2	34.7303	24.0963	100.926	1.7615	48.16		19.7645	0
8493	Tue Mar 28 11:12:45 2017_x000D_	67.1364	60.5395	-21.8742	-0.381777	2	34.7303	24.0963	100.926	1.7615	48.7674		9.29401	9.38997
8494	Tue Mar 28 11:12:45 2017_x000D_	67.4321	60.6319	-18.2197	-0.317994	2	34.5017	24.3101	97.6551	1.7044	49.0274		18.5834	0
8495	Tue Mar 28 11:12:45 2017_x000D_	68.0234	60.8165	-18.22	-0.318	2	34.5017	24.3101	97.6551	1.7044	49.5623		13.1508	0
8496	Tue Mar 28 11:12:45 2017_x000D_	68.4183	61.0068	-18.2179	-0.317963	2	34.5017	24.3101	97.6551	1.7044	49.9698		15.8147	0
8497	Tue Mar 28 11:12:45 2017_x000D_	68.9111	61.194	-19.1828	-0.334802	2	34.5017	24.3101	97.6551	1.7044	50.4423		12.0856	6.62194
8498	Tue Mar 28 11:12:45 2017_x000D_	69.304	61.283	-21.8786	-0.381853	2	34.4916	24.5306	99.9722	1.74484	50.6225		6.56931	0
8499	Tue Mar 28 11:12:45 2017_x000D_	69.5012	61.3782	-19.1834	-0.334813	2	34.4916	24.5306	99.9722	1.74484	50.8273		19.676	0
8500	Tue Mar 28 11:12:45 2017_x000D_	70.0921	61.6628	-21.8764	-0.381815	2	34.4916	24.5306	99.9722	1.74484	51.4412		9.25696	0
8501	Tue Mar 28 11:12:45 2017_x000D_	70.3866	61.7549	-18.2145	-0.317903	2	34.4916	24.5306	99.9722	1.74484	51.7117		22.3025	0
8502	Tue Mar 28 11:12:45 2017_x000D_	71.0747	62.0363	-21.8771	-0.381827	2	34.4916	24.5306	99.9722	1.74484	52.3928		6.55189	6.6248
8503	Tue Mar 28 11:12:45 2017_x000D_	71.2714	62.1312	-19.1787	-0.334732	2	34.4816	24.7512	99.9722	1.74484	52.4476		12.0479	0
8504	Tue Mar 28 11:12:45 2017_x000D_	71.6631	62.2198	-21.8789	-0.381859	2	34.4816	24.7512	99.9722	1.74484	52.786		18.4762	0
8505	Tue Mar 28 11:12:45 2017_x000D_	72.251	62.4033	-21.8807	-0.381891	2	34.4816	24.7512	99.9722	1.74484	53.3311		13.0743	0
8506	Tue Mar 28 11:12:45 2017_x000D_	72.6436	62.5925	-21.8796	-0.381871	2	34.4816	24.7512	99.9722	1.74484	53.7429		18.4506	0
8507	Tue Mar 28 11:12:45 2017_x000D_	73.2307	62.7757	-21.8815	-0.381904	2	34.4816	24.7512	99.9722	1.74484	54.2896		10.5426	0
8508	Tue Mar 28 11:12:46 2017_x000D_	73.5251	62.9676	-20.81	-0.363204	2	34.4816	24.7512	99.9722	1.74484	54.6341		9.22207	0
8509	Tue Mar 28 11:12:46 2017_x000D_	73.8186	63.059	-24.4804	-0.427264	2	34.4816	24.7512	99.9722	1.74484	54.908		12.0128	0
8510	Tue Mar 28 11:12:46 2017_x000D_	74.2091	63.1476	-21.8821	-0.381915	2	34.4816	24.7512	99.9722	1.74484	55.25		13.0381	51.8102
8511	Tue Mar 28 11:12:46 2017_x000D_	74.6006	63.3363	-21.881	-0.381895	2	33.1198	25.8133	165.308	2.88517	55.9342		13.03	0
8512	Tue Mar 28 11:12:46 2017_x000D_	74.9918	63.525	-21.8799	-0.381877	2	33.1198	25.8133	165.308	2.88517	56.351		9.2031	0
8513	Tue Mar 28 11:12:46 2017_x000D_	75.2847	63.6162	-25.746	-0.449353	2	33.1198	25.8133	165.308	2.88517	56.6298		16.9892	0
8514	Tue Mar 28 11:12:46 2017_x000D_	75.7736	63.902	-21.8778	-0.38184	2	33.1198	25.8133	165.308	2.88517	57.1848		5.82878	0
8515	Tue Mar 28 11:12:46 2017_x000D_	75.9678	63.896	-21.8807	-0.381891	2	33.1198	25.8133	165.308	2.88517	57.3258		6.49963	68.1182
8516	Tue Mar 28 11:12:46 2017_x000D_	76.163	63.99	-24.485	-0.427344	2	31.1023	26.8551	160.522	2.80164	58.3906		6.50624	0
8517	Tue Mar 28 11:12:46 2017_x000D_	76.3583	64.0843	-21.8797	-0.381872	2	31.1023	26.8551	160.522	2.80164	58.6014		10.4985	0
8518	Tue Mar 28 11:12:46 2017_x000D_	76.6514	64.2755	-20.806	-0.363133	2	31.1023	26.8551	160.522	2.80164	58.9492		2.91739	0
8519	Tue Mar 28 11:12:46 2017_x000D_	76.7486	64.2725	-21.8786	-0.381854	2	31.1023	26.8551	160.522	2.80164	59.0224		15.6265	38.5997
8520	Tue Mar 28 11:12:46 2017_x000D_	77.2356	64.4573	-28.328	-0.494417	2	29.9792	27.4829	180	3.14159	60.0023		6.48891	0
8521	Tue Mar 28 11:12:46 2017_x000D_	77.4305	64.5511	-30.7852	-0.537302	2	29.9792	27.4829	180	3.14159	60.2136		5.83236	0
8522	Tue Mar 28 11:12:46 2017_x000D_	77.6248	64.5445	-46.7483	-0.815912	2	29.9792	27.4829	180	3.14159	60.3628		2.89331	0
8523	Tue Mar 28 11:12:46 2017_x000D_	77.5284	64.5474	-56.9838	-0.994556	2	29.9792	27.4829	180	3.14159	60.2885		6.51044	13.1252
8524	Tue Mar 28 11:12:46 2017_x000D_	77.724	64.6414	-75.7186	-1.32154	2	29.5419	27.4694	172.345	3.00799	60.8545		3.00325	0
8525	Tue Mar 28 11:12:46 2017_x000D_	77.7253	64.7415	-81.4927	-1.42232	2	29.5419	27.4694	172.345	3.00799	60.9167		3.02134	0
8526	Tue Mar 28 11:12:46 2017_x000D_	77.7268	64.8422	267.844	4.67476	2	29.5419	27.4694	172.345	3.00799	60.9796		6.6304	0
8527	Tue Mar 28 11:12:46 2017_x000D_	77.826	65.0397	254.511	4.44205	2	29.5419	27.4694	172.345	3.00799	61.1791		6.7431	0
8528	Tue Mar 28 11:12:46 2017_x000D_	77.7312	65.2435	245.012	4.27627	2	29.5419	27.4694	172.345	3.00799	61.2298		10.8371	6.62166
8529	Tue Mar 28 11:12:47 2017_x000D_	77.5405	65.5503	234.526	4.09325	2	29.532	27.6899	165.308	2.88517	61.141		6.73348	0
8530	Tue Mar 28 11:12:47 2017_x000D_	77.4456	65.7537	229.055	3.99776	2	29.532	27.6899	165.308	2.88517	61.1929		8.44445	0
8531	Tue Mar 28 11:12:47 2017_x000D_	77.2541	65.96	229.055	3.99776	2	29.532	27.6899	165.308	2.88517	61.1719		27.5931	0
8532	Tue Mar 28 11:12:47 2017_x000D_	76.6805	66.679	230.849	4.02907	2	29.532	27.6899	165.308	2.88517	61.1811		10.6921	13.1252
8533	Tue Mar 28 11:12:47 2017_x000D_	76.3921	66.8884	232.885	4.06461	2	29.0947	27.6765	165.308	2.88517	61.4379		13.451	0
8534	Tue Mar 28 11:12:47 2017_x000D_	76.2027	67.2948	232.885	4.06462	2	29.0947	27.6765	165.308	2.88517	61.553		19.1719	0
8535	Tue Mar 28 11:12:47 2017_x000D_	75.8208	67.8072	238.889	4.1694	2	29.0947	27.6765	165.308	2.88517	61.5938		8.44869	0
8536	Tue Mar 28 11:12:47 2017_x000D_	75.6292	68.0136	238.889	4.16941	2	29.0947	27.6765	165.308	2.88517	61.5836		17.5086	0
8537	Tue Mar 28 11:12:47 2017_x000D_	75.3442	68.5229	242.613	4.2344	2	29.0947	27.6765	171.363	2.99085	61.7045		8.44869	0
8538	Tue Mar 28 11:12:47 2017_x000D_	75.1526	68.7293	242.614	4.23441	2	29.0947	27.6765	171.363	2.99085	61.6982		19.0193	0
8539	Tue Mar 28 11:12:47 2017_x000D_	74.9657	69.3351	247.529	4.32019	2	29.0947	27.6765	171.363	2.99085	61.9644		6.72424	0
8540	Tue Mar 28 11:12:47 2017_x000D_	74.8711	69.5383	245.017	4.27636	2	29.0947	27.6765	171.363	2.99085	62.0314		20.1604	9.38792
8541	Tue Mar 28 11:12:47 2017_x000D_	74.5872	70.1474	247.529	4.3202	2	28.8661	27.8902	160.102	2.79431	62.2583		0	0
8542	Tue Mar 28 11:12:47 2017_x000D_	74.5872	70.1474	247.529	4.3202	2	28.8661	27.8902	160.102	2.79431	62.2583		20.1579	0
8543	Tue Mar 28 11:12:47 2017_x000D_	74.3035	70.7565	245.017	4.27636	2	28.8661	27.8902	160.102	2.79431	62.4666		19.0127	0
8544	Tue Mar 28 11:12:47 2017_x000D_	74.1167	71.3621	245.017	4.27635	2	28.8661	27.8902	160.102	2.79431	62.7489		10.8104	0
8545	Tue Mar 28 11:12:47 2017_x000D_	73.9264	71.6681	246.194	4.29689	2	28.8661	27.8902	160.102	2.79431	62.8246		9.50346	0
8546	Tue Mar 28 11:12:47 2017_x000D_	73.833	71.9708	247.529	4.3202	2	28.8661	27.8902	169.074	2.95089	62.9692		20.1484	0
8547	Tue Mar 28 11:12:47 2017_x000D_	73.5494	72.5796	245.017	4.27635	2	28.8661	27.8902	169.074	2.95089	63.196		9.49398	0
8548	Tue Mar 28 11:12:47 2017_x000D_	73.4561	72.882	248.619	4.33921	2	28.8661	27.8902	169.074	2.95089	63.3445		17.5004	0
8549	Tue Mar 28 11:12:47 2017_x000D_	73.1713	73.3911	245.017	4.27635	2	28.8661	27.8902	169.074	2.95089	63.5081		8.96772	14.7875
8550	Tue Mar 28 11:12:48 2017_x000D_	73.1751	73.69	246.193	4.29688	2	28.4188	28.0973	166.987	2.91448	63.8891		10.8104	0
8551	Tue Mar 28 11:12:48 2017_x000D_	72.9848	73.996	245.016	4.27634	2	28.4188	28.0973	166.987	2.91448	63.9751		20.139	0
8552	Tue Mar 28 11:12:48 2017_x000D_	72.7013	74.6045	242.611	4.23436	2	28.4188	28.0973	166.987	2.91448	64.2173		8.44445	0
8553	Tue Mar 28 11:12:48 2017_x000D_	72.5098	74.8108	242.611	4.23437	2	28.4188	28.0973	166.987	2.91448	64.2353		18.9833	29.2383
8554	Tue Mar 28 11:12:48 2017_x000D_	72.3234	75.4155	242.611	4.23436	2	27.5638	27.6295	219.572	3.83226	65.4746		8.44445	0
8555	Tue Mar 28 11:12:48 2017_x000D_	72.1319	75.6218	242.611	4.23436	2	27.5638	27.6295	219.572	3.83226	65.4949		8.44665	0
8556	Tue Mar 28 11:12:48 2017_x000D_	71.9404	75.8282	242.611	4.23437	2	27.5638	27.6295	219.572	3.83226	65.5164		13.4175	0
8557	Tue Mar 28 11:12:48 2017_x000D_	71.7515	76.2336	242.611	4.23437	2	27.5638	27.6295	219.572	3.83226	65.688		9.48647	0
8558	Tue Mar 28 11:12:48 2017_x000D_	71.6584	76.5358	243.73	4.25389	2	27.5638	27.6295	219.572	3.83226	65.8495		6.7121	60.4142
8559	Tue Mar 28 11:12:48 2017_x000D_	71.5639	76.7386	241.247	4.21055	2	26.3204	26.0454	238.283	4.15881	67.9469		10.7996	0
8560	Tue Mar 28 11:12:48 2017_x000D_	71.3738	77.0443	242.611	4.23437	2	26.3204	26.0454	238.283	4.15881	68.0492		5.97051	0
8561	Tue Mar 28 11:12:48 2017_x000D_	71.3764	77.2433	242.611	4.23436	2	26.3204	26.0454	238.283	4.15881	68.2002		10.8037	0
8562	Tue Mar 28 11:12:48 2017_x000D_	71.1862	77.5491	241.247	4.21055	2	26.3204	26.0454	238.283	4.15881	68.305		6.61358	37.0562
8563	Tue Mar 28 11:12:48 2017_x000D_	70.9934	77.656	242.612	4.23437	2	25.4845	25.136	246.853	4.30839	69.494		12.3552	0
8564	Tue Mar 28 11:12:48 2017_x000D_	70.9017	78.0575	240.314	4.19427	2	25.4845	25.136	246.853	4.30839	69.7381		6.71609	0
8565	Tue Mar 28 11:12:48 2017_x000D_	70.8071	78.2604	235.045	4.10231	2	25.4845	25.136	246.853	4.30839	69.8308		14.8832	0
8566	Tue Mar 28 11:12:48 2017_x000D_	70.4226	78.5739	229.066	3.99795	2	25.4845	25.136	246.853	4.30839	69.8215		5.97043	18.5313
8567	Tue Mar 28 11:12:48 2017_x000D_	70.425	78.7729	221.372	3.86366	2	25.0665	24.6812	245.232	4.28011	70.5925		4.22858	0
8568	Tue Mar 28 11:12:48 2017_x000D_	70.3291	78.8762	217.567	3.79726	2	25.0665	24.6812	245.232	4.28011	70.6102		6.63078	0
8569	Tue Mar 28 11:12:48 2017_x000D_	70.1357	78.9832	202.701	3.5378	2	25.0665	24.6812	245.232	4.28011	70.5687		2.92722	0
8570	Tue Mar 28 11:12:48 2017_x000D_	70.0382	78.987	196.488	3.42937	2	25.0665	24.6812	245.232	4.28011	70.5094		15.9053	0
8571	Tue Mar 28 11:12:48 2017_x000D_	69.5546	79.2043	179.455	3.13208	2	25.0665	24.6812	245.232	4.28011	70.3702		5.83922	14.7115
8572	Tue Mar 28 11:12:49 2017_x000D_	69.3601	79.2117	173.908	3.03528	2	24.8673	24.2331	225	3.92699	70.7266		6.50208	0
8573	Tue Mar 28 11:12:49 2017_x000D_	69.164	79.1194	165.852	2.89467	2	24.8673	24.2331	225	3.92699	70.5316		12.9828	0
8574	Tue Mar 28 11:12:49 2017_x000D_	68.7724	78.9352	153.644	2.6816	2	24.8673	24.2331	225	3.92699	70.1426		9.18336	0
8575	Tue Mar 28 11:12:49 2017_x000D_	68.4793	78.8469	149.855	2.61546	2	24.8673	24.2331	225	3.92699	69.8904		4.13479	9.26567
8576	Tue Mar 28 11:12:49 2017_x000D_	68.3806	78.7507	141.566	2.47078	2	24.6583	24.0057	246.853	4.30839	70.0618		14.5448	0
8577	Tue Mar 28 11:12:49 2017_x000D_	67.9873	78.4672	135.894	2.37179	2	24.6583	24.0057	246.853	4.30839	69.595		8.25703	0
8578	Tue Mar 28 11:12:49 2017_x000D_	67.7899	78.2754	128.141	2.23649	2	24.6583	24.0057	246.853	4.30839	69.322		19.7688	0
8579	Tue Mar 28 11:12:49 2017_x000D_	67.4891	77.6891	125.915	2.19762	2	24.6583	24.0057	246.853	4.30839	68.6759		16.5398	0
8580	Tue Mar 28 11:12:49 2017_x000D_	67.0933	77.3053	125.918	2.19768	2	24.6583	24.0057	246.853	4.30839	68.1291		21.208	0
8581	Tue Mar 28 11:12:49 2017_x000D_	66.6942	76.7218	125.917	2.19767	2	24.6583	24.0057	246.853	4.30839	67.4241		13.2106	0
8582	Tue Mar 28 11:12:49 2017_x000D_	66.493	76.3301	125.915	2.19763	2	24.6583	24.0057	246.853	4.30839	66.9924		22.9423	0
8583	Tue Mar 28 11:12:49 2017_x000D_	65.9955	75.7493	128.136	2.23639	2	24.6583	24.0057	246.853	4.30839	66.2281		10.6211	0
8584	Tue Mar 28 11:12:49 2017_x000D_	65.7956	75.4571	129.85	2.26631	2	24.6583	24.0057	246.853	4.30839	65.8751		8.29743	9.26991
8585	Tue Mar 28 11:12:49 2017_x000D_	65.5971	75.2645	129.851	2.26633	2	24.4492	23.7782	246.853	4.30839	65.9089		10.5526	0
8586	Tue Mar 28 11:12:49 2017_x000D_	65.3005	75.0754	131.983	2.30354	2	24.4492	23.7782	246.853	4.30839	65.5761		17.2327	0
8587	Tue Mar 28 11:12:49 2017_x000D_	64.9991	74.5864	135.867	2.37133	2	24.4492	23.7782	246.853	4.30839	65.0059		18.8634	0
8588	Tue Mar 28 11:12:49 2017_x000D_	64.5999	74.1006	137.881	2.40648	2	24.4492	23.7782	246.853	4.30839	64.3772		8.31655	9.39421
8589	Tue Mar 28 11:12:49 2017_x000D_	64.4009	73.9076	137.881	2.40647	2	24.6779	23.5643	277.25	4.83893	64.1277		9.26095	0
8590	Tue Mar 28 11:12:49 2017_x000D_	64.1054	73.8183	141.908	2.47675	2	24.6779	23.5643	277.25	4.83893	63.8748		16.65	0
8591	Tue Mar 28 11:12:49 2017_x000D_	63.7071	73.4318	141.905	2.47671	2	24.6779	23.5643	277.25	4.83893	63.3249		8.32928	0
8592	Tue Mar 28 11:12:49 2017_x000D_	63.5078	73.2385	141.904	2.47669	2	24.6779	23.5643	277.25	4.83893	63.0499		8.33137	44.626
8593	Tue Mar 28 11:12:50 2017_x000D_	63.3085	73.0451	141.903	2.47668	2	25.3935	22.2602	283.013	4.93951	63.3771		21.1848	0
8594	Tue Mar 28 11:12:50 2017_x000D_	62.7133	72.6651	141.906	2.47672	2	25.3935	22.2602	283.013	4.93951	62.717		10.6935	0
8595	Tue Mar 28 11:12:50 2017_x000D_	62.5119	72.371	139.763	2.43933	2	25.3935	22.2602	283.013	4.93951	62.3608		18.8514	0
8596	Tue Mar 28 11:12:50 2017_x000D_	62.0145	71.987	137.888	2.40659	2	25.3935	22.2602	283.013	4.93951	61.7564		8.35264	33.8815
8597	Tue Mar 28 11:12:50 2017_x000D_	61.8146	71.7932	137.887	2.40658	2	25.6616	21.1631	283.013	4.93951	62.2129		8.35897	0
8598	Tue Mar 28 11:12:50 2017_x000D_	61.6146	71.5992	137.887	2.40658	2	25.6616	21.1631	283.013	4.93951	61.9388		18.8951	0
8599	Tue Mar 28 11:12:50 2017_x000D_	61.1159	71.2145	139.764	2.43934	2	25.6616	21.1631	283.013	4.93951	61.3364		8.36537	0
8600	Tue Mar 28 11:12:50 2017_x000D_	60.9157	71.0204	139.763	2.43933	2	25.6616	21.1631	283.013	4.93951	61.0623		16.7434	0
8601	Tue Mar 28 11:12:50 2017_x000D_	60.5151	70.6318	139.762	2.4393	2	25.6616	21.1631	283.013	4.93951	60.5138		8.37385	21.0363
8602	Tue Mar 28 11:12:50 2017_x000D_	60.3147	70.4375	139.761	2.43929	2	25.9101	20.5074	277.655	4.846	60.6357		8.38018	0
8603	Tue Mar 28 11:12:50 2017_x000D_	60.1142	70.243	139.76	2.43928	2	25.9101	20.5074	277.655	4.846	60.3618		12.5723	0
8604	Tue Mar 28 11:12:50 2017_x000D_	59.8135	69.9511	135.878	2.37151	2	25.9101	20.5074	277.655	4.846	59.951		8.38658	0
8605	Tue Mar 28 11:12:50 2017_x000D_	59.6128	69.7565	135.878	2.37151	2	25.9101	20.5074	277.655	4.846	59.677		14.79	6.57017
8606	Tue Mar 28 11:12:50 2017_x000D_	59.2131	69.4679	137.888	2.4066	2	26.129	20.5142	277.655	4.846	59.0849		8.39506	0
8607	Tue Mar 28 11:12:50 2017_x000D_	59.0122	69.2731	137.888	2.40659	2	26.129	20.5142	277.655	4.846	58.811		3.02754	0
8608	Tue Mar 28 11:12:50 2017_x000D_	59.0103	69.1722	135.878	2.37151	2	26.129	20.5142	277.655	4.846	58.7263		14.805	0
8609	Tue Mar 28 11:12:50 2017_x000D_	58.6102	68.8833	137.887	2.40658	2	26.129	20.5142	277.655	4.846	58.2632		6.04896	6.63065
8610	Tue Mar 28 11:12:50 2017_x000D_	58.6066	68.6817	137.881	2.40648	2	26.1389	20.2934	280.926	4.90309	58.2716		8.89686	0
8611	Tue Mar 28 11:12:50 2017_x000D_	58.3102	68.6915	139.76	2.43926	2	26.1389	20.2934	280.926	4.90309	58.1151		21.0165	0
8612	Tue Mar 28 11:12:50 2017_x000D_	57.807	68.2041	148.202	2.58661	2	26.1389	20.2934	280.926	4.90309	57.4309		8.41648	0
8613	Tue Mar 28 11:12:50 2017_x000D_	57.6053	68.0091	155.935	2.72158	2	26.1389	20.2934	280.926	4.90309	57.157		4.18818	0
8614	Tue Mar 28 11:12:51 2017_x000D_	57.5048	67.9122	170.322	2.97268	2	26.1389	20.2934	280.926	4.90309	57.0208		5.93151	13.2642
8615	Tue Mar 28 11:12:51 2017_x000D_	57.3072	67.919	176.057	3.07278	2	26.1586	19.8517	283.013	4.93951	57.2774		11.86	0
8616	Tue Mar 28 11:12:51 2017_x000D_	56.9121	67.9326	193.395	3.37537	2	26.1586	19.8517	283.013	4.93951	57.075		2.95676	0
8617	Tue Mar 28 11:12:51 2017_x000D_	56.8136	67.936	199.676	3.48501	2	26.1586	19.8517	283.013	4.93951	57.0248		8.89686	0
8618	Tue Mar 28 11:12:51 2017_x000D_	56.5172	67.9458	211.242	3.68686	2	26.1586	19.8517	283.013	4.93951	56.8743		6.7812	6.57017
8619	Tue Mar 28 11:12:51 2017_x000D_	56.4224	68.151	217.38	3.794	2	26.3775	19.8585	280.926	4.90309	56.8758		10.8436	0
8620	Tue Mar 28 11:12:51 2017_x000D_	56.1295	68.3628	219.02	3.82262	2	26.3775	19.8585	280.926	4.90309	56.9021		21.6988	0
8621	Tue Mar 28 11:12:51 2017_x000D_	55.5433	68.7865	219.02	3.82261	2	26.3775	19.8585	280.926	4.90309	56.9613		10.8503	0
8622	Tue Mar 28 11:12:51 2017_x000D_	55.2502	68.9984	220.793	3.85357	2	26.3775	19.8585	280.926	4.90309	56.9944		23.5743	28.1974
8623	Tue Mar 28 11:12:51 2017_x000D_	54.6655	69.5234	215.083	3.7539	2	27.0639	19.2164	296.94	5.18259	57.3816		12.8211	0
8624	Tue Mar 28 11:12:51 2017_x000D_	54.3744	69.8363	219.02	3.82263	2	27.0639	19.2164	296.94	5.18259	57.5173		20.1502	0
8625	Tue Mar 28 11:12:51 2017_x000D_	53.7856	70.1595	216.676	3.78171	2	27.0639	19.2164	296.94	5.18259	57.5261		10.8653	0
8626	Tue Mar 28 11:12:51 2017_x000D_	53.4921	70.3717	215.083	3.75391	2	27.0639	19.2164	296.94	5.18259	57.5788		13.4383	0
8627	Tue Mar 28 11:12:51 2017_x000D_	53.0994	70.5872	215.083	3.7539	2	27.0639	19.2164	296.94	5.18259	57.5917		8.55657	53.4099
8628	Tue Mar 28 11:12:51 2017_x000D_	52.9051	70.796	215.083	3.75391	2	28.6359	18.3807	331.548	5.78661	57.7612		20.1662	0
8629	Tue Mar 28 11:12:51 2017_x000D_	52.3158	71.1194	212.655	3.71154	2	28.6359	18.3807	331.548	5.78661	57.811		10.8761	0
8630	Tue Mar 28 11:12:51 2017_x000D_	52.022	71.3318	211.25	3.68701	2	28.6359	18.3807	331.548	5.78661	57.8855		19.3348	0
8631	Tue Mar 28 11:12:51 2017_x000D_	51.5341	71.7529	212.657	3.71156	2	28.6359	18.3807	331.548	5.78661	58.0768		9.49087	35.5953
8632	Tue Mar 28 11:12:51 2017_x000D_	51.238	71.8643	208.768	3.64369	2	29.7502	17.9731	333.963	5.82876	58.0171		17.567	0
8633	Tue Mar 28 11:12:51 2017_x000D_	50.7478	72.1846	212.656	3.71155	2	29.7502	17.9731	333.963	5.82876	58.1359		13.4639	0
8634	Tue Mar 28 11:12:51 2017_x000D_	50.3544	72.4006	212.656	3.71154	2	29.7502	17.9731	333.963	5.82876	58.197		17.5737	0
8635	Tue Mar 28 11:12:51 2017_x000D_	49.864	72.721	216.673	3.78166	2	29.7502	17.9731	333.963	5.82876	58.3258		10.8893	23.9098
8636	Tue Mar 28 11:12:52 2017_x000D_	49.5698	72.9336	215.081	3.75387	2	30.4268	17.5519	335.232	5.8509	58.5968		10.8827	0
8637	Tue Mar 28 11:12:52 2017_x000D_	49.2758	73.1461	216.673	3.78165	2	30.4268	17.5519	335.232	5.8509	58.7026		6.73341	0
8638	Tue Mar 28 11:12:52 2017_x000D_	49.0791	73.2542	219.014	3.82251	2	30.4268	17.5519	335.232	5.8509	58.7423		19.3693	0
8639	Tue Mar 28 11:12:52 2017_x000D_	48.5902	73.6759	217.376	3.79393	2	30.4268	17.5519	335.232	5.8509	58.9899		17.5978	9.4005
8640	Tue Mar 28 11:12:52 2017_x000D_	48.0991	73.9967	216.673	3.78165	2	30.6556	17.3378	352.345	6.14958	59.2833		8.57134	0
8641	Tue Mar 28 11:12:52 2017_x000D_	47.9044	74.2058	216.673	3.78166	2	30.6556	17.3378	352.345	6.14958	59.4263		9.513	0
8642	Tue Mar 28 11:12:52 2017_x000D_	47.6077	74.3177	217.375	3.79391	2	30.6556	17.3378	352.345	6.14958	59.4482		19.3755	0
8643	Tue Mar 28 11:12:52 2017_x000D_	47.1187	74.7396	219.013	3.82249	2	30.6556	17.3378	352.345	6.14958	59.716		8.57353	0
8644	Tue Mar 28 11:12:52 2017_x000D_	46.924	74.9488	219.013	3.8225	2	30.6556	17.3378	352.345	6.14958	59.8639		10.9043	6.63379
8645	Tue Mar 28 11:12:52 2017_x000D_	46.6294	75.1617	217.376	3.79393	2	30.6456	17.5587	336.938	5.88067	59.7795		19.3839	0
8646	Tue Mar 28 11:12:52 2017_x000D_	46.1402	75.5838	219.013	3.8225	2	30.6456	17.5587	336.938	5.88067	60.0583		5.992	0
8647	Tue Mar 28 11:12:52 2017_x000D_	45.9406	75.5911	219.012	3.82248	2	30.6456	17.5587	336.938	5.88067	60.0141		17.1576	0
8648	Tue Mar 28 11:12:52 2017_x000D_	45.5509	76.0097	219.013	3.82249	2	30.6456	17.5587	336.938	5.88067	60.3215		10.9103	0
8649	Tue Mar 28 11:12:52 2017_x000D_	45.2562	76.2228	217.376	3.79393	2	30.6456	17.5587	336.853	5.87919	60.4562		17.6303	0
8650	Tue Mar 28 11:12:52 2017_x000D_	44.7642	76.5442	216.673	3.78166	2	30.6456	17.5587	336.853	5.87919	60.6517		8.57982	0
8651	Tue Mar 28 11:12:52 2017_x000D_	44.5693	76.7535	216.674	3.78167	2	30.6456	17.5587	336.853	5.87919	60.8103		6.75352	0
8652	Tue Mar 28 11:12:52 2017_x000D_	44.372	76.8619	219.012	3.82248	2	30.6456	17.5587	336.853	5.87919	60.871		6.7576	0
8653	Tue Mar 28 11:12:52 2017_x000D_	44.1746	76.9704	216.673	3.78166	2	30.6456	17.5587	336.853	5.87919	60.9326		15.1462	0
8654	Tue Mar 28 11:12:52 2017_x000D_	43.7823	77.2882	219.012	3.82247	2	30.6456	17.5587	336.853	5.87919	61.1571		6.76023	0
8655	Tue Mar 28 11:12:52 2017_x000D_	43.5848	77.3967	216.673	3.78166	2	30.6456	17.5587	336.853	5.87919	61.221		10.9235	0
8656	Tue Mar 28 11:12:52 2017_x000D_	43.2897	77.61	215.084	3.75392	2	30.6456	17.5587	336.853	5.87919	61.368		8.5883	0
8657	Tue Mar 28 11:12:53 2017_x000D_	43.0946	77.8195	215.085	3.75393	2	30.6456	17.5587	336.853	5.87919	61.5333		8.58625	0
8658	Tue Mar 28 11:12:53 2017_x000D_	42.8996	78.029	215.085	3.75395	2	30.6456	17.5587	315	5.49779	61.6994		6.00433	0
8659	Tue Mar 28 11:12:53 2017_x000D_	42.6996	78.0366	215.084	3.75392	2	30.6456	17.5587	315	5.49779	61.6675		15.1612	0
8660	Tue Mar 28 11:12:53 2017_x000D_	42.3069	78.3547	212.665	3.7117	2	30.6456	17.5587	315	5.49779	61.9043		10.9332	0
8661	Tue Mar 28 11:12:53 2017_x000D_	42.0114	78.568	206.202	3.59891	2	30.6456	17.5587	315	5.49779	62.059		4.30022	0
8662	Tue Mar 28 11:12:53 2017_x000D_	41.9135	78.6727	197.004	3.43837	2	30.6456	17.5587	336.938	5.88067	62.1441		9.03614	0
8663	Tue Mar 28 11:12:53 2017_x000D_	41.6125	78.6838	179.31	3.12955	2	30.6456	17.5587	336.938	5.88067	62.1011		3.00763	0
8664	Tue Mar 28 11:12:53 2017_x000D_	41.5123	78.6871	167.292	2.91979	2	30.6456	17.5587	336.938	5.88067	62.0868		9.4871	0
8665	Tue Mar 28 11:12:53 2017_x000D_	41.2092	78.5969	152.77	2.66634	2	30.6456	17.5587	336.938	5.88067	61.9456		6.00411	79.7454
8666	Tue Mar 28 11:12:53 2017_x000D_	41.0092	78.6043	144.84	2.52794	2	33.2516	18.0828	7.87115	0.137377	61.0167		6.73837	0
8667	Tue Mar 28 11:12:53 2017_x000D_	40.9039	78.4059	138.595	2.41893	2	33.2516	18.0828	7.87115	0.137377	60.8065		14.9815	0
8668	Tue Mar 28 11:12:53 2017_x000D_	40.496	78.1178	124.373	2.17072	2	33.2516	18.0828	7.87115	0.137377	60.4705		9.54929	0
8669	Tue Mar 28 11:12:53 2017_x000D_	40.3882	77.8183	120.492	2.10298	2	33.2516	18.0828	7.87115	0.137377	60.1603		8.48631	0
8670	Tue Mar 28 11:12:53 2017_x000D_	40.1828	77.6238	115.377	2.01371	2	33.2516	18.0828	7.87115	0.137377	59.9431		22.9917	73.2463
8671	Tue Mar 28 11:12:53 2017_x000D_	39.8637	76.927	111.63	1.94831	2	35.6378	18.5997	4.36409	0.0761678	58.4802		12.4874	0
8672	Tue Mar 28 11:12:53 2017_x000D_	39.7528	76.5258	114.242	1.99391	2	35.6378	18.5997	4.36409	0.0761678	58.0721		25.8467	0
8673	Tue Mar 28 11:12:53 2017_x000D_	39.4305	75.7268	116.76	2.03785	2	35.6378	18.5997	4.36409	0.0761678	57.2529		10.8768	0
8674	Tue Mar 28 11:12:53 2017_x000D_	39.2217	75.4304	117.985	2.05923	2	35.6378	18.5997	4.36409	0.0761678	56.9436		20.2933	26.9885
8675	Tue Mar 28 11:12:53 2017_x000D_	38.9042	74.8331	120.484	2.10284	2	36.5025	18.8479	7.56647	0.13206	56.0367		13.5346	0
8676	Tue Mar 28 11:12:53 2017_x000D_	38.6925	74.4347	120.483	2.10283	2	36.5025	18.8479	7.56647	0.13206	55.6299		9.59232	0
8677	Tue Mar 28 11:12:53 2017_x000D_	38.5838	74.134	124.35	2.17031	2	36.5025	18.8479	7.56647	0.13206	55.3253		19.3457	0
8678	Tue Mar 28 11:12:54 2017_x000D_	38.168	73.6411	125.964	2.19848	2	36.5025	18.8479	7.56647	0.13206	54.8185		6.78283	14.6184
8679	Tue Mar 28 11:12:54 2017_x000D_	38.0618	73.4415	128.338	2.23993	2	36.9297	19.0823	0	0	54.371		8.54775	0
8680	Tue Mar 28 11:12:54 2017_x000D_	37.855	73.2455	128.34	2.23995	2	36.9297	19.0823	0	0	54.1711		17.6704	0
8681	Tue Mar 28 11:12:54 2017_x000D_	37.5392	72.7483	132.409	2.31097	2	36.9297	19.0823	0	0	53.6695		10.9341	0
8682	Tue Mar 28 11:12:54 2017_x000D_	37.3295	72.4502	130.574	2.27895	2	36.9297	19.0823	0	0	53.3694		17.123	0
8683	Tue Mar 28 11:12:54 2017_x000D_	36.9153	72.0575	130.576	2.27899	2	36.9297	19.0823	0	0	52.9752		10.9351	0
8684	Tue Mar 28 11:12:54 2017_x000D_	36.7054	71.7595	132.407	2.31094	2	36.9297	19.0823	0	0	52.6777		19.4313	0
8685	Tue Mar 28 11:12:54 2017_x000D_	36.2879	71.2643	130.575	2.27896	2	36.9297	19.0823	0	0	52.1859		8.57732	0
8686	Tue Mar 28 11:12:54 2017_x000D_	36.0805	71.0675	130.576	2.27898	2	36.9297	19.0823	0	0	51.9921		8.58168	0
8687	Tue Mar 28 11:12:54 2017_x000D_	35.8729	70.8707	130.577	2.279	2	36.9297	19.0823	0	0	51.7992		10.9567	0
8688	Tue Mar 28 11:12:54 2017_x000D_	35.6626	70.5721	132.406	2.31092	2	36.9297	19.0823	0	0	51.5054		19.4697	0
8689	Tue Mar 28 11:12:54 2017_x000D_	35.2443	70.0759	130.576	2.27898	2	36.9297	19.0823	0	0	51.0214		13.6341	0
8690	Tue Mar 28 11:12:54 2017_x000D_	35.0308	69.6747	130.572	2.27891	2	36.9297	19.0823	0	0	50.628		8.59647	0
8691	Tue Mar 28 11:12:54 2017_x000D_	34.8229	69.4775	130.573	2.27893	2	36.9297	19.0823	0	0	50.4392		8.60495	6.56426
8692	Tue Mar 28 11:12:54 2017_x000D_	34.6148	69.2801	130.574	2.27895	2	37.1484	19.0892	0	0	50.2548		15.2281	0
8693	Tue Mar 28 11:12:54 2017_x000D_	34.3	68.8819	128.343	2.24	2	37.1484	19.0892	0	0	49.8741		15.2487	0
8694	Tue Mar 28 11:12:54 2017_x000D_	33.9846	68.4833	130.573	2.27893	2	37.1484	19.0892	0	0	49.4953		4.29714	0
8695	Tue Mar 28 11:12:54 2017_x000D_	33.8807	68.3847	130.138	2.27134	2	37.1484	19.0892	0	0	49.4037		8.61767	0
8696	Tue Mar 28 11:12:54 2017_x000D_	33.6723	68.187	130.139	2.27136	2	37.1484	19.0892	0	0	49.2207		4.32259	0
8697	Tue Mar 28 11:12:54 2017_x000D_	33.5678	68.0878	130.575	2.27896	2	37.1484	19.0892	0	0	49.1293		15.2576	0
8698	Tue Mar 28 11:12:54 2017_x000D_	33.2523	67.6889	128.346	2.24005	2	37.1484	19.0892	0	0	48.7556		3.06415	0
8699	Tue Mar 28 11:12:54 2017_x000D_	33.2495	67.5868	130.137	2.27132	2	37.1484	19.0892	0	0	48.6541		10.9914	0
8700	Tue Mar 28 11:12:55 2017_x000D_	32.9392	67.392	132.401	2.31083	2	37.1484	19.0892	0	0	48.4859		6.85147	0
8701	Tue Mar 28 11:12:55 2017_x000D_	32.8317	67.1905	134.516	2.34774	2	37.1484	19.0892	0	0	48.2946		17.2737	0
8702	Tue Mar 28 11:12:55 2017_x000D_	32.4138	66.7944	142.429	2.48586	2	37.1484	19.0892	0	0	47.9396		4.31228	0
8703	Tue Mar 28 11:12:55 2017_x000D_	32.3093	66.6957	151.109	2.63735	2	37.1484	19.0892	0	0	47.8518		4.31228	0
8704	Tue Mar 28 11:12:55 2017_x000D_	32.2048	66.597	160.394	2.7994	2	37.1484	19.0892	0	0	47.7643		4.3038	0
8705	Tue Mar 28 11:12:55 2017_x000D_	32.1005	66.4985	175.766	3.0677	2	37.1484	19.0892	0	0	47.6773		6.09052	0
8706	Tue Mar 28 11:12:55 2017_x000D_	31.8976	66.5054	187.882	3.27916	2	37.1484	19.0892	0	0	47.706		6.09032	0
8707	Tue Mar 28 11:12:55 2017_x000D_	31.6947	66.5121	199.468	3.48137	2	37.1484	19.0892	0	0	47.7355		4.3305	0
8708	Tue Mar 28 11:12:55 2017_x000D_	31.5965	66.6179	208.54	3.63972	2	37.1484	19.0892	0	0	47.8519		6.09003	78.8787
8709	Tue Mar 28 11:12:55 2017_x000D_	31.3936	66.6243	216.491	3.77848	2	38.8062	21.13	45.7704	0.798844	46.0942		6.82628	0
8710	Tue Mar 28 11:12:55 2017_x000D_	31.1937	66.733	226.966	3.96131	2	38.8062	21.13	45.7704	0.798844	46.234		6.87151	0
8711	Tue Mar 28 11:12:55 2017_x000D_	31.098	66.9411	229.08	3.99821	2	38.8062	21.13	45.7704	0.798844	46.4551		21.6863	0
8712	Tue Mar 28 11:12:55 2017_x000D_	30.6047	67.4695	233.282	4.07154	2	38.8062	21.13	45.7704	0.798844	47.0597		13.024	0
8713	Tue Mar 28 11:12:55 2017_x000D_	30.3084	67.7868	229.08	3.99821	2	38.8062	21.13	45.7704	0.798844	47.4244		11.0792	55.5189
8714	Tue Mar 28 11:12:55 2017_x000D_	30.114	68.1008	226.967	3.96132	2	40.0565	22.4944	65.232	1.13851	46.6776		21.7053	0
8715	Tue Mar 28 11:12:55 2017_x000D_	29.6202	68.6296	222.58	3.88476	2	40.0565	22.4944	65.232	1.13851	47.3009		8.68552	0
8716	Tue Mar 28 11:12:55 2017_x000D_	29.4226	68.8412	218.857	3.81977	2	40.0565	22.4944	65.232	1.13851	47.5511		22.11	0
8717	Tue Mar 28 11:12:55 2017_x000D_	28.8239	69.271	213.997	3.73495	2	40.0565	22.4944	65.232	1.13851	48.1064		11.0604	38.2623
8718	Tue Mar 28 11:12:55 2017_x000D_	28.5244	69.486	212.458	3.7081	2	40.6611	23.6174	45.4502	0.793255	47.4471		8.68347	0
8719	Tue Mar 28 11:12:55 2017_x000D_	28.3269	69.6976	212.459	3.70811	2	40.6611	23.6174	45.4502	0.793255	47.7024		20.5636	0
8720	Tue Mar 28 11:12:55 2017_x000D_	27.7248	70.0252	209.891	3.66329	2	40.6611	23.6174	45.4502	0.793255	48.1771		11.0646	0
8721	Tue Mar 28 11:12:56 2017_x000D_	27.4252	70.2403	208.56	3.64005	2	40.6611	23.6174	45.4502	0.793255	48.4653		11.0597	9.24926
8722	Tue Mar 28 11:12:56 2017_x000D_	27.1258	70.4554	209.892	3.66331	2	40.8694	23.8447	45	0.785398	48.5947		19.3866	0
8723	Tue Mar 28 11:12:56 2017_x000D_	26.5202	70.6809	209.891	3.66328	2	40.8694	23.8447	45	0.785398	48.985		6.8586	0
8724	Tue Mar 28 11:12:56 2017_x000D_	26.3194	70.7902	212.457	3.70807	2	40.8694	23.8447	45	0.785398	49.1486		22.1442	0
8725	Tue Mar 28 11:12:56 2017_x000D_	25.7198	71.2207	212.458	3.70808	2	40.8694	23.8447	45	0.785398	49.7393		6.86267	0
8726	Tue Mar 28 11:12:56 2017_x000D_	25.5189	71.3301	214.894	3.75061	2	40.8694	23.8447	45	0.785398	49.9049		16.5254	0
8727	Tue Mar 28 11:12:56 2017_x000D_	25.0149	71.5524	216.493	3.77852	2	40.8694	23.8447	45	0.785398	50.2732		11.0859	0
8728	Tue Mar 28 11:12:56 2017_x000D_	24.8204	71.8666	218.851	3.81968	2	40.8694	23.8447	45	0.785398	50.6327		16.5321	0
8729	Tue Mar 28 11:12:56 2017_x000D_	24.3162	72.089	220.636	3.85082	2	40.8694	23.8447	45	0.785398	51.0051		0	0
8730	Tue Mar 28 11:12:56 2017_x000D_	24.3162	72.089	220.636	3.85082	2	40.8694	23.8447	45	0.785398	51.0051		19.69	9.24502
8731	Tue Mar 28 11:12:56 2017_x000D_	23.8181	72.5164	218.85	3.81965	2	41.0776	24.0719	62.1204	1.08421	51.4272		8.69824	0
8732	Tue Mar 28 11:12:56 2017_x000D_	23.6202	72.7283	218.85	3.81966	2	41.0776	24.0719	62.1204	1.08421	51.6934		17.4007	0
8733	Tue Mar 28 11:12:56 2017_x000D_	23.2243	73.1522	218.851	3.81968	2	41.0776	24.0719	62.1204	1.08421	52.2266		11.0838	0
8734	Tue Mar 28 11:12:56 2017_x000D_	22.9242	73.3677	220.636	3.85083	2	41.0776	24.0719	62.1204	1.08421	52.5321		17.4029	0
8735	Tue Mar 28 11:12:56 2017_x000D_	22.5283	73.7917	220.637	3.85084	2	41.0776	24.0719	46.0457	0.803648	53.0673		9.72719	0
8736	Tue Mar 28 11:12:56 2017_x000D_	22.2245	73.905	216.496	3.77856	2	41.0776	24.0719	46.0457	0.803648	53.2802		19.7004	0
8737	Tue Mar 28 11:12:56 2017_x000D_	21.7262	74.3327	218.237	3.80895	2	41.0776	24.0719	46.0457	0.803648	53.8574		11.1012	0
8738	Tue Mar 28 11:12:56 2017_x000D_	21.4256	74.5485	216.496	3.77857	2	41.0776	24.0719	46.0457	0.803648	54.1672		8.70248	13.241
8739	Tue Mar 28 11:12:56 2017_x000D_	21.2276	74.7605	216.497	3.77858	2	41.0573	24.5128	45	0.785398	54.019		20.6486	0
8740	Tue Mar 28 11:12:56 2017_x000D_	20.6232	75.0898	218.85	3.81965	2	41.0573	24.5128	45	0.785398	54.5489		8.70672	0
8741	Tue Mar 28 11:12:56 2017_x000D_	20.4251	75.3019	218.85	3.81966	2	41.0573	24.5128	45	0.785398	54.8199		19.7154	0
8742	Tue Mar 28 11:12:56 2017_x000D_	19.9264	75.7299	220.635	3.85081	2	41.0573	24.5128	45	0.785398	55.4049		8.70877	0
8743	Tue Mar 28 11:12:57 2017_x000D_	19.7282	75.942	220.635	3.85081	2	41.0573	24.5128	45	0.785398	55.6767		15.4046	6.55518
8744	Tue Mar 28 11:12:57 2017_x000D_	19.3283	76.2641	218.237	3.80895	2	41.2757	24.5196	46.0457	0.803648	56.2066		6.88829	0
8745	Tue Mar 28 11:12:57 2017_x000D_	19.1267	76.374	220.635	3.8508	2	41.2757	24.5196	46.0457	0.803648	56.3867		6.88242	0
8746	Tue Mar 28 11:12:57 2017_x000D_	19.031	76.5825	218.852	3.81968	2	41.2757	24.5196	46.0457	0.803648	56.616		6.89356	0
8747	Tue Mar 28 11:12:57 2017_x000D_	18.8292	76.6924	216.498	3.77861	2	41.2757	24.5196	46.0457	0.803648	56.7965		13.7845	6.61908
8748	Tue Mar 28 11:12:57 2017_x000D_	18.4257	76.9122	216.498	3.7786	2	41.2655	24.74	59.245	1.03402	56.9526		8.71316	0
8749	Tue Mar 28 11:12:57 2017_x000D_	18.2275	77.1245	216.498	3.77861	2	41.2655	24.74	59.245	1.03402	57.2266		8.7152	0
8750	Tue Mar 28 11:12:57 2017_x000D_	18.0292	77.3368	216.499	3.77862	2	41.2655	24.74	59.245	1.03402	57.5009		6.16333	0
8751	Tue Mar 28 11:12:57 2017_x000D_	17.8239	77.3445	216.497	3.77859	2	41.2655	24.74	59.245	1.03402	57.5912		11.1228	0
8752	Tue Mar 28 11:12:57 2017_x000D_	17.5227	77.5607	214.9	3.75072	2	41.2655	24.74	59.245	1.03402	57.9115		6.87719	72.8067
8753	Tue Mar 28 11:12:57 2017_x000D_	17.4272	77.7691	216.499	3.77861	2	41.1534	27.1643	59.245	1.03402	55.8908		13.8087	0
8754	Tue Mar 28 11:12:57 2017_x000D_	17.023	77.9893	208.589	3.64057	2	41.1534	27.1643	59.245	1.03402	56.2624		3.0951	0
8755	Tue Mar 28 11:12:57 2017_x000D_	16.9199	77.9931	202.279	3.53043	2	41.1534	27.1643	59.245	1.03402	56.3101		0.00424264	0
8756	Tue Mar 28 11:12:57 2017_x000D_	16.9198	77.993	196.824	3.43523	2	41.1534	27.1643	59.245	1.03402	56.3101		3.0646	33.0803
8757	Tue Mar 28 11:12:57 2017_x000D_	16.9231	78.0951	188.134	3.28356	2	41.1025	28.2658	59.245	1.03402	55.3859		6.15504	0
8758	Tue Mar 28 11:12:57 2017_x000D_	17.1281	78.0868	170.303	2.97235	2	41.1025	28.2658	59.245	1.03402	55.2893		3.08859	0
8759	Tue Mar 28 11:12:57 2017_x000D_	17.0252	78.0901	158.25	2.76199	2	41.1025	28.2658	59.245	1.03402	55.3369		4.334	0
8760	Tue Mar 28 11:12:57 2017_x000D_	16.9264	78.1955	141.29	2.46598	2	41.1025	28.2658	59.245	1.03402	55.4748		6.15048	19.8452
8761	Tue Mar 28 11:12:57 2017_x000D_	16.9195	77.9906	133.091	2.32288	2	41.0719	28.9266	59.245	1.03402	54.6865		4.33209	0
8762	Tue Mar 28 11:12:57 2017_x000D_	16.814	77.892	116.07	2.02581	2	41.0719	28.9266	59.245	1.03402	54.6448		4.34745	0
8763	Tue Mar 28 11:12:57 2017_x000D_	16.7078	77.7934	112.317	1.9603	2	41.0719	28.9266	59.245	1.03402	54.6038		6.14149	0
8764	Tue Mar 28 11:12:58 2017_x000D_	16.7009	77.5888	106.807	1.86414	2	41.0719	28.9266	59.245	1.03402	54.4238		23.4093	13.229
8765	Tue Mar 28 11:12:58 2017_x000D_	16.3675	76.8833	103.362	1.80401	2	41.0516	29.3671	59.245	1.03402	53.5453		12.3045	0
8766	Tue Mar 28 11:12:58 2017_x000D_	16.3532	76.4734	103.36	1.80397	2	41.0516	29.3671	59.245	1.03402	53.1885		22.4066	0
8767	Tue Mar 28 11:12:58 2017_x000D_	16.122	75.7632	109.6	1.91289	2	41.0516	29.3671	59.245	1.03402	52.6696		12.6971	0
8768	Tue Mar 28 11:12:58 2017_x000D_	16.0045	75.3566	112.308	1.96015	2	41.0516	29.3671	59.245	1.03402	52.3678		22.4322	0
8769	Tue Mar 28 11:12:58 2017_x000D_	15.773	74.6456	118.664	2.07107	2	41.0516	29.3671	59.245	1.03402	51.857		8.73103	0
8770	Tue Mar 28 11:12:58 2017_x000D_	15.5597	74.4476	118.667	2.07113	2	41.0516	29.3671	59.245	1.03402	51.7889		9.24268	0
8771	Tue Mar 28 11:12:58 2017_x000D_	15.5489	74.1397	119.997	2.09434	2	41.0516	29.3671	59.245	1.03402	51.5264		20.7101	0
8772	Tue Mar 28 11:12:58 2017_x000D_	15.2177	73.534	122.569	2.13923	2	41.0516	29.3671	59.245	1.03402	51.1674		8.74155	0
8773	Tue Mar 28 11:12:58 2017_x000D_	15.0042	73.3357	122.571	2.13927	2	41.0516	29.3671	59.245	1.03402	51.1048		12.735	20.9901
8774	Tue Mar 28 11:12:58 2017_x000D_	14.8863	72.9279	125.009	2.18181	2	40.8027	30.021	59.245	1.03402	50.1265		19.8011	0
8775	Tue Mar 28 11:12:58 2017_x000D_	14.4552	72.4281	126.615	2.20984	2	40.8027	30.021	59.245	1.03402	49.9255		8.75631	0
8776	Tue Mar 28 11:12:58 2017_x000D_	14.2414	72.2294	126.616	2.20987	2	40.8027	30.021	59.245	1.03402	49.8703		18.0508	0
8777	Tue Mar 28 11:12:58 2017_x000D_	13.9132	71.7251	122.573	2.1393	2	40.8027	30.021	59.245	1.03402	49.6213		8.76683	0
8778	Tue Mar 28 11:12:58 2017_x000D_	13.6992	71.5261	122.575	2.13934	2	40.8027	30.021	59.245	1.03402	49.5709		20.7786	0
8779	Tue Mar 28 11:12:58 2017_x000D_	13.3669	70.9184	120.006	2.09451	2	40.8027	30.021	59.245	1.03402	49.2475		11.186	0
8780	Tue Mar 28 11:12:58 2017_x000D_	13.1489	70.6159	118.676	2.07129	2	40.8027	30.021	59.245	1.03402	49.119		9.28208	0
8781	Tue Mar 28 11:12:58 2017_x000D_	13.1377	70.3067	120.003	2.09444	2	40.8027	30.021	59.245	1.03402	48.8701		18.0966	0
8782	Tue Mar 28 11:12:58 2017_x000D_	12.8087	69.8011	116.072	2.02584	2	40.8027	30.021	59.245	1.03402	48.6428		8.79007	6.61308
8783	Tue Mar 28 11:12:58 2017_x000D_	12.5942	69.6015	116.075	2.0259	2	40.7925	30.2412	92.0848	1.60718	48.4188		12.7973	0
8784	Tue Mar 28 11:12:58 2017_x000D_	12.4754	69.1918	118.673	2.07123	2	40.7925	30.2412	92.0848	1.60718	48.1561		18.1132	0
8785	Tue Mar 28 11:12:59 2017_x000D_	12.146	68.6858	117.312	2.04749	2	40.7925	30.2412	92.0848	1.60718	47.9438		9.31528	0
8786	Tue Mar 28 11:12:59 2017_x000D_	12.1346	68.3755	116.071	2.02582	2	40.7925	30.2412	92.0848	1.60718	47.7022		22.4429	6.55208
8787	Tue Mar 28 11:12:59 2017_x000D_	11.6972	67.7686	116.075	2.0259	2	40.5742	30.2345	85.8688	1.49869	47.357		6.21119	0
8788	Tue Mar 28 11:12:59 2017_x000D_	11.6896	67.5617	116.073	2.02585	2	40.5742	30.2345	85.8688	1.49869	47.1979		13.9222	0
8789	Tue Mar 28 11:12:59 2017_x000D_	11.467	67.1545	116.073	2.02586	2	40.5742	30.2345	85.8688	1.49869	47.014		9.84199	0
8790	Tue Mar 28 11:12:59 2017_x000D_	11.3516	66.8474	119.997	2.09434	2	40.5742	30.2345	85.8688	1.49869	46.8451		6.96227	6.61295
8791	Tue Mar 28 11:12:59 2017_x000D_	11.2404	66.6437	117.308	2.04741	2	40.5641	30.4547	85.8688	1.49869	46.5781		16.7858	0
8792	Tue Mar 28 11:12:59 2017_x000D_	11.0136	66.1322	116.072	2.02584	2	40.5641	30.4547	85.8688	1.49869	46.3262		4.41529	0
8793	Tue Mar 28 11:12:59 2017_x000D_	10.9058	66.032	119.996	2.09433	2	40.5641	30.4547	85.8688	1.49869	46.318		13.953	0
8794	Tue Mar 28 11:12:59 2017_x000D_	10.6827	65.6239	119.996	2.09432	2	40.5641	30.4547	85.8688	1.49869	46.1494		6.22329	14.8515
8795	Tue Mar 28 11:12:59 2017_x000D_	10.675	65.4166	119.992	2.09426	2	40.3254	30.8884	115.962	2.02391	45.512		6.9922	0
8796	Tue Mar 28 11:12:59 2017_x000D_	10.4633	65.3191	118.67	2.07118	2	40.3254	30.8884	115.962	2.02391	45.5765		12.8525	0
8797	Tue Mar 28 11:12:59 2017_x000D_	10.3441	64.9076	116.074	2.02587	2	40.3254	30.8884	115.962	2.02391	45.3452		8.84709	0
8798	Tue Mar 28 11:12:59 2017_x000D_	10.1284	64.7065	116.077	2.02593	2	40.3254	30.8884	115.962	2.02391	45.3379		6.98382	0
8799	Tue Mar 28 11:12:59 2017_x000D_	10.0168	64.5022	113.375	1.97877	2	40.3254	30.8884	115.962	2.02391	45.2603		15.905	57.1149
8800	Tue Mar 28 11:12:59 2017_x000D_	9.8938	63.9865	104.032	1.8157	2	39.1629	32.3961	122.115	2.1313	43.0655		6.99052	0
8801	Tue Mar 28 11:12:59 2017_x000D_	9.7821	63.782	101.121	1.76489	2	39.1629	32.3961	122.115	2.1313	42.9919		9.34512	0
8802	Tue Mar 28 11:12:59 2017_x000D_	9.77083	63.4707	89.2739	1.55812	2	39.1629	32.3961	122.115	2.1313	42.7729		3.10705	0
8803	Tue Mar 28 11:12:59 2017_x000D_	9.76707	63.3672	83.1446	1.45115	2	39.1629	32.3961	122.115	2.1313	42.7004		12.4646	37.5159
8804	Tue Mar 28 11:12:59 2017_x000D_	9.75164	62.952	71.8371	1.25379	2	38.2492	33.2499	135	2.35619	41.1622		6.22646	0
8805	Tue Mar 28 11:12:59 2017_x000D_	9.74379	62.7446	64.1138	1.119	2	38.2492	33.2499	135	2.35619	41.0182		15.5365	0
8806	Tue Mar 28 11:12:59 2017_x000D_	10.0403	62.32	53.2685	0.929711	2	38.2492	33.2499	135	2.35619	40.5069		8.787	0
8807	Tue Mar 28 11:13:00 2017_x000D_	10.2405	62.1062	44.74	0.780859	2	38.2492	33.2499	135	2.35619	40.2141		4.3935	28.1363
8808	Tue Mar 28 11:13:00 2017_x000D_	10.3406	61.9993	40.4882	0.706653	2	37.564	33.8903	134.409	2.34587	39.1309		11.2083	0
8809	Tue Mar 28 11:13:00 2017_x000D_	10.6448	61.7824	33.7857	0.589672	2	37.564	33.8903	134.409	2.34587	38.7635		15.5366	0
8810	Tue Mar 28 11:13:00 2017_x000D_	11.0489	61.4585	22.9641	0.4008	2	37.564	33.8903	134.409	2.34587	38.2499		12.8269	0
8811	Tue Mar 28 11:13:00 2017_x000D_	11.4604	61.3424	12.9833	0.226601	2	37.564	33.8903	134.409	2.34587	37.8816		9.84891	0
8812	Tue Mar 28 11:13:00 2017_x000D_	11.7686	61.2293	10.6383	0.185674	2	37.564	33.8903	134.409	2.34587	37.5875		9.34608	14.8433
8813	Tue Mar 28 11:13:00 2017_x000D_	12.08	61.2201	4.51784	0.0788512	2	37.3255	34.3238	133.711	2.33369	36.8883		22.0295	0
8814	Tue Mar 28 11:13:00 2017_x000D_	12.8036	61.0951	1.65032	0.0288036	2	37.3255	34.3238	133.711	2.33369	36.3046		12.4641	0
8815	Tue Mar 28 11:13:00 2017_x000D_	13.2189	61.0832	1.65036	0.0288042	2	37.3255	34.3238	133.711	2.33369	36.0166		9.3369	0
8816	Tue Mar 28 11:13:00 2017_x000D_	13.53	61.0742	1.65036	0.0288042	2	37.3255	34.3238	133.711	2.33369	35.8024		21.798	13.1041
8817	Tue Mar 28 11:13:00 2017_x000D_	14.2563	61.0533	1.65039	0.0288048	2	36.8889	34.3105	134.23	2.34275	35.0344		9.85806	0
8818	Tue Mar 28 11:13:00 2017_x000D_	14.5709	61.1482	4.52133	0.0789121	2	36.8889	34.3105	134.23	2.34275	34.9049		18.8984	0
8819	Tue Mar 28 11:13:00 2017_x000D_	15.189	61.0266	7.37576	0.128731	2	36.8889	34.3105	134.23	2.34275	34.4185		9.33391	0
8820	Tue Mar 28 11:13:00 2017_x000D_	15.5	61.0176	7.67602	0.133972	2	36.8889	34.3105	134.23	2.34275	34.2163		12.4281	6.60995
8821	Tue Mar 28 11:13:00 2017_x000D_	15.9141	61.0057	7.67714	0.133991	2	36.8788	34.5306	139.406	2.4331	33.7705		15.8157	0
8822	Tue Mar 28 11:13:00 2017_x000D_	16.4278	60.8872	10.2079	0.178162	2	36.8788	34.5306	139.406	2.4331	33.3604		6.21261	0
8823	Tue Mar 28 11:13:00 2017_x000D_	16.6348	60.8812	10.2087	0.178176	2	36.8788	34.5306	139.406	2.4331	33.2291		9.80609	0
8824	Tue Mar 28 11:13:00 2017_x000D_	16.9417	60.7687	13.5813	0.237038	2	36.8788	34.5306	139.406	2.4331	32.9534		15.8157	0
8825	Tue Mar 28 11:13:00 2017_x000D_	17.4554	60.6502	17.237	0.300842	2	36.8788	34.5306	139.406	2.4331	32.55		9.29783	78.6878
8826	Tue Mar 28 11:13:00 2017_x000D_	17.7652	60.6413	16.4537	0.287172	2	35.2226	32.4967	188.872	3.29644	33.1192		19.584	0
8827	Tue Mar 28 11:13:00 2017_x000D_	18.378	60.4163	16.4528	0.287155	2	35.2226	32.4967	188.872	3.29644	32.6074		6.92213	0
8828	Tue Mar 28 11:13:01 2017_x000D_	18.5811	60.3068	19.2512	0.335996	2	35.2226	32.4967	188.872	3.29644	32.409		18.829	0
8829	Tue Mar 28 11:13:01 2017_x000D_	19.1969	60.1855	16.453	0.28716	2	35.2226	32.4967	188.872	3.29644	31.9921		13.8311	73.369
8830	Tue Mar 28 11:13:01 2017_x000D_	19.6026	59.9665	16.4508	0.287121	2	34.2308	30.2612	220.497	3.8484	33.1118		18.8137	0
8831	Tue Mar 28 11:13:01 2017_x000D_	20.2179	59.8453	13.5782	0.236985	2	34.2308	30.2612	220.497	3.8484	32.735		6.18545	0
8832	Tue Mar 28 11:13:01 2017_x000D_	20.424	59.8395	13.5792	0.237002	2	34.2308	30.2612	220.497	3.8484	32.6421		12.7445	0
8833	Tue Mar 28 11:13:01 2017_x000D_	20.8329	59.7243	16.4535	0.287168	2	34.2308	30.2612	220.497	3.8484	32.3663		19.5366	14.6783
8834	Tue Mar 28 11:13:01 2017_x000D_	21.4442	59.4998	16.4526	0.287152	2	34.0323	29.814	252.238	4.40239	32.2445		12.3589	0
8835	Tue Mar 28 11:13:01 2017_x000D_	21.856	59.4882	16.455	0.287194	2	34.0323	29.814	252.238	4.40239	32.0752		6.90222	0
8836	Tue Mar 28 11:13:01 2017_x000D_	22.0584	59.3788	13.5777	0.236976	2	34.0323	29.814	252.238	4.40239	31.8975		19.5176	0
8837	Tue Mar 28 11:13:01 2017_x000D_	22.6691	59.1545	13.5759	0.236944	2	34.0323	29.814	252.238	4.40239	31.4641		9.2526	0
8838	Tue Mar 28 11:13:01 2017_x000D_	22.9774	59.1459	12.9942	0.226792	2	34.0323	29.814	252.238	4.40239	31.346		21.81	14.6798
8839	Tue Mar 28 11:13:01 2017_x000D_	23.6938	59.0222	10.6392	0.185689	2	33.8339	29.3667	251.499	4.38949	31.3412		6.89673	0
8840	Tue Mar 28 11:13:01 2017_x000D_	23.8961	58.913	13.5772	0.236966	2	33.8339	29.3667	251.499	4.38949	31.1728		9.24352	0
8841	Tue Mar 28 11:13:01 2017_x000D_	24.2041	58.9045	12.9952	0.226809	2	33.8339	29.3667	251.499	4.38949	31.0679		19.4808	0
8842	Tue Mar 28 11:13:01 2017_x000D_	24.8136	58.6805	12.9932	0.226774	2	33.8339	29.3667	251.499	4.38949	30.6703		9.2496	41.6336
8843	Tue Mar 28 11:13:01 2017_x000D_	25.1218	58.6719	13.5784	0.236989	2	33.4569	28.0311	265.028	4.6256	31.7543		15.6898	0
8844	Tue Mar 28 11:13:01 2017_x000D_	25.6314	58.5543	15.7453	0.274807	2	33.4569	28.0311	265.028	4.6256	31.5104		9.73615	0
8845	Tue Mar 28 11:13:01 2017_x000D_	25.936	58.4423	13.5777	0.236976	2	33.4569	28.0311	265.028	4.6256	31.3274		12.6848	0
8846	Tue Mar 28 11:13:01 2017_x000D_	26.343	58.3277	16.4586	0.287256	2	33.4569	28.0311	265.028	4.6256	31.1206		6.87947	59.8423
8847	Tue Mar 28 11:13:01 2017_x000D_	26.5447	58.2186	13.5759	0.236943	2	33.3284	26.0405	263.411	4.5974	32.8854		15.3688	0
8848	Tue Mar 28 11:13:01 2017_x000D_	27.0568	58.2045	12.9942	0.226791	2	33.3284	26.0405	263.411	4.5974	32.7697		6.87683	0
8849	Tue Mar 28 11:13:01 2017_x000D_	27.2584	58.0954	10.1866	0.177789	2	33.3284	26.0405	263.411	4.5974	32.6246		9.72742	0
8850	Tue Mar 28 11:13:02 2017_x000D_	27.5628	57.9837	13.5761	0.236948	2	33.3284	26.0405	263.411	4.5974	32.4594		9.21045	46.7249
8851	Tue Mar 28 11:13:02 2017_x000D_	27.8697	57.9753	12.9932	0.226775	2	33.1799	24.4901	264.724	4.62031	33.9036		6.1433	0
8852	Tue Mar 28 11:13:02 2017_x000D_	28.0744	57.9697	12.9942	0.226792	2	33.1799	24.4901	264.724	4.62031	33.8666		9.21653	0
8853	Tue Mar 28 11:13:02 2017_x000D_	28.3815	57.9612	13.5802	0.237019	2	33.1799	24.4901	264.724	4.62031	33.8133		6.87255	0
8854	Tue Mar 28 11:13:02 2017_x000D_	28.5831	57.8524	16.4626	0.287326	2	33.1799	24.4901	264.724	4.62031	33.6775		12.6572	0
8855	Tue Mar 28 11:13:02 2017_x000D_	28.9892	57.738	19.2725	0.336369	2	33.1799	24.4901	264.724	4.62031	33.511		3.10099	6.6248
8856	Tue Mar 28 11:13:02 2017_x000D_	28.9929	57.8413	34.7812	0.607047	2	33.1899	24.2695	264.724	4.62031	33.8331		3.05192	0
8857	Tue Mar 28 11:13:02 2017_x000D_	28.8912	57.8438	44.802	0.781943	2	33.1899	24.2695	264.724	4.62031	33.8484		3.09159	0
8858	Tue Mar 28 11:13:02 2017_x000D_	28.8945	57.9468	55.0666	0.961094	2	33.1899	24.2695	264.724	4.62031	33.9501		6.17698	0
8859	Tue Mar 28 11:13:02 2017_x000D_	28.9009	58.1526	73.4316	1.28162	2	33.1899	24.2695	264.724	4.62031	34.1535		4.34658	6.6218
8860	Tue Mar 28 11:13:02 2017_x000D_	28.8017	58.2582	82.8216	1.44551	2	33.1999	24.049	264.724	4.62031	34.4908		4.34369	0
8861	Tue Mar 28 11:13:02 2017_x000D_	28.9066	58.358	97.3613	1.69927	2	33.1999	24.049	264.724	4.62031	34.5766		0.0152971	0
8862	Tue Mar 28 11:13:02 2017_x000D_	28.9061	58.3579	109.961	1.91918	2	33.1999	24.049	264.724	4.62031	34.5765		3.05542	0
8863	Tue Mar 28 11:13:02 2017_x000D_	29.0079	58.3548	118.019	2.05981	2	33.1999	24.049	264.724	4.62031	34.561		3.09199	6.6248
8864	Tue Mar 28 11:13:02 2017_x000D_	29.0042	58.2518	132.283	2.30877	2	33.2099	23.8284	264.724	4.62031	34.6794		3.08559	0
8865	Tue Mar 28 11:13:02 2017_x000D_	29.0009	58.149	142.687	2.49035	2	33.2099	23.8284	264.724	4.62031	34.5777		6.88228	0
8866	Tue Mar 28 11:13:02 2017_x000D_	28.7931	58.0518	153.47	2.67855	2	33.2099	23.8284	264.724	4.62031	34.5072		4.36914	0
8867	Tue Mar 28 11:13:02 2017_x000D_	28.6876	57.9514	157.419	2.74749	2	33.2099	23.8284	264.724	4.62031	34.4214		6.87795	0
8868	Tue Mar 28 11:13:02 2017_x000D_	28.4801	57.8539	160.145	2.79506	2	33.2099	23.8284	264.724	4.62031	34.3527		22.3951	0
8869	Tue Mar 28 11:13:02 2017_x000D_	27.7575	57.6665	153.474	2.67863	2	33.2099	23.8284	264.724	4.62031	34.2746		15.4483	0
8870	Tue Mar 28 11:13:02 2017_x000D_	27.3384	57.3673	150.897	2.63366	2	33.2099	23.8284	264.724	4.62031	34.049		24.8935	0
8871	Tue Mar 28 11:13:03 2017_x000D_	26.6085	56.9726	144.493	2.52188	2	33.2099	23.8284	264.724	4.62031	33.7952		9.74961	0
8872	Tue Mar 28 11:13:03 2017_x000D_	26.2978	56.8773	140.46	2.4515	2	33.2099	23.8284	264.724	4.62031	33.764		17.5334	0
8873	Tue Mar 28 11:13:03 2017_x000D_	25.8749	56.4739	132.323	2.30948	2	33.2099	23.8284	264.724	4.62031	33.4594		11.1956	0
8874	Tue Mar 28 11:13:03 2017_x000D_	25.66	56.1688	134.275	2.34355	2	33.2099	23.8284	264.724	4.62031	33.21		13.1665	0
8875	Tue Mar 28 11:13:03 2017_x000D_	25.3424	55.8659	130.083	2.27037	2	33.2099	23.8284	264.724	4.62031	32.9894		13.1815	0
8876	Tue Mar 28 11:13:03 2017_x000D_	25.0243	55.5628	130.516	2.27793	2	33.2099	23.8284	264.724	4.62031	32.7731		24.2827	57.1997
8877	Tue Mar 28 11:13:03 2017_x000D_	24.491	54.9539	128.309	2.23942	2	34.3734	22.3179	315	5.49779	34.0994		11.2231	0
8878	Tue Mar 28 11:13:03 2017_x000D_	24.2755	54.6481	130.084	2.27039	2	34.3734	22.3179	315	5.49779	33.8705		19.9482	0
8879	Tue Mar 28 11:13:03 2017_x000D_	23.8474	54.1393	128.309	2.23942	2	34.3734	22.3179	315	5.49779	33.5171		6.98047	0
8880	Tue Mar 28 11:13:03 2017_x000D_	23.7377	53.9341	130.513	2.27788	2	34.3734	22.3179	315	5.49779	33.3572		19.9606	51.9173
8881	Tue Mar 28 11:13:03 2017_x000D_	23.3092	53.4251	132.318	2.30938	2	35.527	21.0279	315	5.49779	34.6245		8.81659	0
8882	Tue Mar 28 11:13:03 2017_x000D_	23.0965	53.2223	132.318	2.30939	2	35.527	21.0279	315	5.49779	34.5108		18.216	0
8883	Tue Mar 28 11:13:03 2017_x000D_	22.7704	52.7101	136.367	2.38006	2	35.527	21.0279	315	5.49779	34.154		8.82507	0
8884	Tue Mar 28 11:13:03 2017_x000D_	22.5575	52.5071	136.367	2.38006	2	35.527	21.0279	315	5.49779	34.0463		11.2272	0
8885	Tue Mar 28 11:13:03 2017_x000D_	22.2415	52.3066	134.266	2.34339	2	35.527	21.0279	315	5.49779	33.9833		6.99936	37.577
8886	Tue Mar 28 11:13:03 2017_x000D_	22.1314	52.1009	136.367	2.38006	2	36.4419	20.1724	302.456	5.27886	34.9888		19.9807	0
8887	Tue Mar 28 11:13:03 2017_x000D_	21.6019	51.6969	134.267	2.34341	2	36.4419	20.1724	302.456	5.27886	34.8428		17.6905	0
8888	Tue Mar 28 11:13:03 2017_x000D_	21.1751	51.29	134.268	2.34342	2	36.4419	20.1724	302.456	5.27886	34.6609		8.85052	0
8889	Tue Mar 28 11:13:03 2017_x000D_	20.9616	51.0864	134.269	2.34343	2	36.4419	20.1724	302.456	5.27886	34.5733		24.4797	28.187
8890	Tue Mar 28 11:13:03 2017_x000D_	20.4237	50.4728	136.367	2.38006	2	37.1282	19.5307	278.637	4.86313	35.1632		8.86117	0
8891	Tue Mar 28 11:13:03 2017_x000D_	20.2099	50.269	136.367	2.38006	2	37.1282	19.5307	278.637	4.86313	35.0866		11.2737	0
8892	Tue Mar 28 11:13:04 2017_x000D_	19.8927	50.0675	134.271	2.34346	2	37.1282	19.5307	278.637	4.86313	35.0651		8.86966	0
8893	Tue Mar 28 11:13:04 2017_x000D_	19.6787	49.8635	134.271	2.34347	2	37.1282	19.5307	278.637	4.86313	34.9938		14.0538	14.8806
8894	Tue Mar 28 11:13:04 2017_x000D_	19.4576	49.4505	134.266	2.34339	2	37.3671	19.096	296.037	5.16682	35.2441		11.3372	0
8895	Tue Mar 28 11:13:04 2017_x000D_	19.2399	49.1416	132.322	2.30946	2	37.3671	19.096	296.037	5.16682	35.0904		15.6784	0
8896	Tue Mar 28 11:13:04 2017_x000D_	18.8148	48.8376	134.267	2.34341	2	37.3671	19.096	296.037	5.16682	35.0535		8.88662	0
8897	Tue Mar 28 11:13:04 2017_x000D_	18.6004	48.6332	134.268	2.34341	2	37.3671	19.096	296.037	5.16682	34.9948		14.082	0
8898	Tue Mar 28 11:13:04 2017_x000D_	18.3788	48.2194	134.263	2.34333	2	37.3671	19.096	296.037	5.16682	34.7668		8.89718	9.39421
8899	Tue Mar 28 11:13:04 2017_x000D_	18.1642	48.0147	134.263	2.34334	2	37.5958	18.8821	297.566	5.19351	35.0185		8.89935	0
8900	Tue Mar 28 11:13:04 2017_x000D_	17.9495	47.81	134.264	2.34335	2	37.5958	18.8821	297.566	5.19351	34.9686		7.01691	0
8901	Tue Mar 28 11:13:04 2017_x000D_	17.7382	47.7097	132.327	2.30955	2	37.5958	18.8821	297.566	5.19351	35.0051		3.13676	0
8902	Tue Mar 28 11:13:04 2017_x000D_	17.7347	47.6052	134.264	2.34335	2	37.5958	18.8821	297.566	5.19351	34.9211		8.90566	9.39845
8903	Tue Mar 28 11:13:04 2017_x000D_	17.5199	47.4003	134.265	2.34336	2	37.8246	18.6681	296.037	5.16682	35.1827		8.9099	0
8904	Tue Mar 28 11:13:04 2017_x000D_	17.305	47.1953	134.265	2.34337	2	37.8246	18.6681	296.037	5.16682	35.1405		13.3722	0
8905	Tue Mar 28 11:13:04 2017_x000D_	16.9825	46.8876	130.105	2.27075	2	37.8246	18.6681	296.037	5.16682	35.0818		3.14547	0
8906	Tue Mar 28 11:13:04 2017_x000D_	16.9793	46.7828	123.546	2.15629	2	37.8246	18.6681	296.037	5.16682	34.9995		3.10864	9.3964
8907	Tue Mar 28 11:13:04 2017_x000D_	16.8757	46.7849	112.958	1.97149	2	38.0534	18.4542	346.987	6.05607	35.3712		3.15876	0
8908	Tue Mar 28 11:13:04 2017_x000D_	16.8801	46.8901	94.9543	1.65727	2	38.0534	18.4542	346.987	6.05607	35.4529		3.14906	0
8909	Tue Mar 28 11:13:04 2017_x000D_	16.8839	46.995	89.1295	1.5556	2	38.0534	18.4542	346.987	6.05607	35.5348		3.11813	0
8910	Tue Mar 28 11:13:04 2017_x000D_	16.78	46.9978	79.512	1.38775	2	38.0534	18.4542	346.987	6.05607	35.5991		0.024	0
8911	Tue Mar 28 11:13:04 2017_x000D_	16.78	46.9986	59.9815	1.04687	2	38.0534	18.4542	346.987	6.05607	35.5997		3.13707	84.9846
8912	Tue Mar 28 11:13:04 2017_x000D_	16.7762	46.8941	53.2658	0.929664	2	40.321	16.7563	294.768	5.14467	38.2445		8.78276	0
8913	Tue Mar 28 11:13:04 2017_x000D_	16.9763	46.6804	36.2104	0.63199	2	40.321	16.7563	294.768	5.14467	37.953		3.1117	0
8914	Tue Mar 28 11:13:05 2017_x000D_	17.08	46.6782	29.4975	0.514829	2	40.321	16.7563	294.768	5.14467	37.8875		8.79167	0
8915	Tue Mar 28 11:13:05 2017_x000D_	17.28	46.464	16.1423	0.281737	2	40.321	16.7563	294.768	5.14467	37.5957		6.23253	61.3158
8916	Tue Mar 28 11:13:05 2017_x000D_	17.4877	46.4594	10.2952	0.179685	2	41.7042	15.2516	315	5.49779	39.5015		22.6253	0
8917	Tue Mar 28 11:13:05 2017_x000D_	18.2075	46.2343	9.84529	0.171833	2	41.7042	15.2516	315	5.49779	38.8847		0	0
8918	Tue Mar 28 11:13:05 2017_x000D_	18.2075	46.2343	9.84529	0.171833	2	41.7042	15.2516	315	5.49779	38.8847		28.1757	0
8919	Tue Mar 28 11:13:05 2017_x000D_	19.1384	46.1098	13.2501	0.231258	2	41.7042	15.2516	315	5.49779	38.2288		12.806	33.2733
8920	Tue Mar 28 11:13:05 2017_x000D_	19.5499	45.9963	16.1465	0.281809	2	42.401	14.3887	293.147	5.11638	39.0027		25.5996	0
8921	Tue Mar 28 11:13:05 2017_x000D_	20.3725	45.7694	21.7142	0.378984	2	42.401	14.3887	293.147	5.11638	38.3406		9.81249	0
8922	Tue Mar 28 11:13:05 2017_x000D_	20.6801	45.6582	25.5127	0.44528	2	42.401	14.3887	293.147	5.11638	38.0733		23.6129	0
8923	Tue Mar 28 11:13:05 2017_x000D_	21.395	45.3289	29.5122	0.515085	2	42.401	14.3887	293.147	5.11638	37.3972		6.93353	0
8924	Tue Mar 28 11:13:05 2017_x000D_	21.5988	45.2199	32.122	0.560635	2	42.401	14.3887	293.147	5.11638	37.1927		24.9867	9.39845
8925	Tue Mar 28 11:13:05 2017_x000D_	22.3098	44.7861	33.6867	0.587944	2	42.6298	14.1747	315	5.49779	36.7418		6.92824	0
8926	Tue Mar 28 11:13:05 2017_x000D_	22.5134	44.6771	36.2293	0.63232	2	42.6298	14.1747	315	5.49779	36.5386		15.501	0
8927	Tue Mar 28 11:13:05 2017_x000D_	22.9171	44.3546	38.6261	0.674152	2	42.6298	14.1747	315	5.49779	36.0474		15.4921	0
8928	Tue Mar 28 11:13:05 2017_x000D_	23.3205	44.0322	36.2288	0.632312	2	42.6298	14.1747	315	5.49779	35.5573		15.4968	9.40064
8929	Tue Mar 28 11:13:05 2017_x000D_	23.7241	43.7098	38.6261	0.674152	2	42.8587	13.9607	303.926	5.30451	35.3715		6.91889	0
8930	Tue Mar 28 11:13:05 2017_x000D_	23.9274	43.6009	36.2289	0.632313	2	42.8587	13.9607	303.926	5.30451	35.1701		19.8355	0
8931	Tue Mar 28 11:13:05 2017_x000D_	24.4306	43.172	34.5992	0.603871	2	42.8587	13.9607	303.926	5.30451	34.5383		11.1685	0
8932	Tue Mar 28 11:13:05 2017_x000D_	24.7341	42.9564	36.2284	0.632305	2	42.8587	13.9607	303.926	5.30451	34.1943		18.0336	6.63706
8933	Tue Mar 28 11:13:05 2017_x000D_	25.2403	42.6322	32.1185	0.560574	2	42.8689	13.7397	296.037	5.16682	33.8459		8.77414	0
8934	Tue Mar 28 11:13:05 2017_x000D_	25.4403	42.4188	32.1175	0.560556	2	42.8689	13.7397	296.037	5.16682	33.5596		6.91342	0
8935	Tue Mar 28 11:13:06 2017_x000D_	25.6435	42.3101	34.599	0.603866	2	42.8689	13.7397	296.037	5.16682	33.3614		20.7309	0
8936	Tue Mar 28 11:13:06 2017_x000D_	26.2528	41.9841	32.1184	0.560571	2	42.8689	13.7397	296.037	5.16682	32.7695		8.7699	0
8937	Tue Mar 28 11:13:06 2017_x000D_	26.4527	41.7708	32.1173	0.560553	2	42.8689	13.7397	296.037	5.16682	32.4844		13.8148	9.40064
8938	Tue Mar 28 11:13:06 2017_x000D_	26.8587	41.5535	32.1177	0.56056	2	43.0978	13.5257	315	5.49779	32.3924		13.8134	0
8939	Tue Mar 28 11:13:06 2017_x000D_	27.2647	41.3363	32.1182	0.560569	2	43.0978	13.5257	315	5.49779	32.0018		15.4621	0
8940	Tue Mar 28 11:13:06 2017_x000D_	27.6673	41.0145	29.5019	0.514906	2	43.0978	13.5257	315	5.49779	31.5236		12.7249	0
8941	Tue Mar 28 11:13:06 2017_x000D_	28.0763	40.9021	32.1191	0.560584	2	43.0978	13.5257	315	5.49779	31.2268		8.76361	9.40064
8942	Tue Mar 28 11:13:06 2017_x000D_	28.276	40.6889	32.118	0.560566	2	43.3267	13.3117	315	5.49779	31.2416		13.7986	0
8943	Tue Mar 28 11:13:06 2017_x000D_	28.6816	40.472	32.1185	0.560574	2	43.3267	13.3117	315	5.49779	30.8571		8.76361	0
8944	Tue Mar 28 11:13:06 2017_x000D_	28.8813	40.2588	32.1175	0.560556	2	43.3267	13.3117	315	5.49779	30.5748		13.796	0
8945	Tue Mar 28 11:13:06 2017_x000D_	29.2868	40.0419	32.1179	0.560563	2	43.3267	13.3117	315	5.49779	30.1931		8.75937	0
8946	Tue Mar 28 11:13:06 2017_x000D_	29.4864	39.8288	32.1169	0.560545	2	43.3267	13.3117	278.637	4.86313	29.9117		6.172	0
8947	Tue Mar 28 11:13:06 2017_x000D_	29.6921	39.8251	32.1184	0.560571	2	43.3267	13.3117	278.637	4.86313	29.8138		17.5187	0
8948	Tue Mar 28 11:13:06 2017_x000D_	30.0913	39.3989	32.1163	0.560536	2	43.3267	13.3117	278.637	4.86313	29.2527		6.172	0
8949	Tue Mar 28 11:13:06 2017_x000D_	30.297	39.3952	32.1178	0.560561	2	43.3267	13.3117	278.637	4.86313	29.1569		13.7811	6.56127
8950	Tue Mar 28 11:13:06 2017_x000D_	30.7021	39.1786	32.1182	0.560569	2	43.5453	13.3186	304.686	5.31777	28.8736		8.75732	0
8951	Tue Mar 28 11:13:06 2017_x000D_	30.9016	38.9655	32.1172	0.560551	2	43.5453	13.3186	304.686	5.31777	28.5942		6.16595	0
8952	Tue Mar 28 11:13:06 2017_x000D_	31.1071	38.9619	32.1187	0.560576	2	43.5453	13.3186	304.686	5.31777	28.5007		11.1253	0
8953	Tue Mar 28 11:13:06 2017_x000D_	31.4094	38.7471	33.687	0.587949	2	43.5453	13.3186	304.686	5.31777	28.176		8.75513	0
8954	Tue Mar 28 11:13:06 2017_x000D_	31.6089	38.5341	33.6862	0.587935	2	43.5453	13.3186	304.686	5.31777	27.898		16.5793	20.6808
8955	Tue Mar 28 11:13:06 2017_x000D_	32.1166	38.3158	40.454	0.706055	2	44.1909	13.5603	357.238	6.23497	27.5431		11.2042	0
8956	Tue Mar 28 11:13:07 2017_x000D_	32.3131	37.9982	42.74	0.745955	2	44.1909	13.5603	357.238	6.23497	27.1715		6.89066	0
8957	Tue Mar 28 11:13:07 2017_x000D_	32.5156	37.8898	49.019	0.855542	2	44.1909	13.5603	357.238	6.23497	26.9859		8.76156	0
8958	Tue Mar 28 11:13:07 2017_x000D_	32.7152	37.6766	57.4409	1.00253	2	44.1909	13.5603	357.238	6.23497	26.7074		6.88801	13.1225
8959	Tue Mar 28 11:13:07 2017_x000D_	32.9176	37.5682	64.0526	1.11793	2	44.6281	13.5741	357.238	6.23497	26.6993		6.3024	0
8960	Tue Mar 28 11:13:07 2017_x000D_	32.9118	37.3582	77.1071	1.34577	2	44.6281	13.5741	357.238	6.23497	26.5133		3.07565	0
8961	Tue Mar 28 11:13:07 2017_x000D_	33.0143	37.3561	85.7078	1.49588	2	44.6281	13.5741	357.238	6.23497	26.4663		3.15137	0
8962	Tue Mar 28 11:13:07 2017_x000D_	33.0112	37.2511	91.6024	1.59876	2	44.6281	13.5741	357.238	6.23497	26.3733		3.15156	14.793
8963	Tue Mar 28 11:13:07 2017_x000D_	33.0079	37.1461	103.229	1.80169	2	45.0756	13.367	355.918	6.21194	26.666		3.14247	0
8964	Tue Mar 28 11:13:07 2017_x000D_	33.0047	37.0414	109.624	1.9133	2	45.0756	13.367	355.918	6.21194	26.5741		12.9894	0
8965	Tue Mar 28 11:13:07 2017_x000D_	32.8896	36.624	125.356	2.18787	2	45.0756	13.367	355.918	6.21194	26.2562		8.85519	0
8966	Tue Mar 28 11:13:07 2017_x000D_	32.6781	36.4181	133.595	2.33167	2	45.0756	13.367	355.918	6.21194	26.1735		9.9561	0
8967	Tue Mar 28 11:13:07 2017_x000D_	32.5661	36.1057	146.09	2.54976	2	45.0756	13.367	355.918	6.21194	25.9526		6.157	6.56127
8968	Tue Mar 28 11:13:07 2017_x000D_	32.3609	36.1094	151.235	2.63955	2	45.2942	13.3739	355.918	6.21194	26.1567		6.96489	0
8969	Tue Mar 28 11:13:07 2017_x000D_	32.1521	36.0079	156.643	2.73394	2	45.2942	13.3739	355.918	6.21194	26.1727		4.43187	0
8970	Tue Mar 28 11:13:07 2017_x000D_	32.0462	35.9049	160.401	2.79953	2	45.2942	13.3739	355.918	6.21194	26.1372		12.7589	0
8971	Tue Mar 28 11:13:07 2017_x000D_	31.6323	35.8071	168.826	2.94657	2	45.2942	13.3739	355.918	6.21194	26.2659		19.6295	13.1195
8972	Tue Mar 28 11:13:07 2017_x000D_	31.0093	35.6071	168.823	2.94652	2	45.7313	13.3877	356.146	6.21593	26.6541		12.3525	0
8973	Tue Mar 28 11:13:07 2017_x000D_	30.5976	35.6136	168.826	2.94657	2	45.7313	13.3877	356.146	6.21593	26.889		12.793	0
8974	Tue Mar 28 11:13:07 2017_x000D_	30.1827	35.5151	165.938	2.89616	2	45.7313	13.3877	356.146	6.21593	27.0441		19.6665	0
8975	Tue Mar 28 11:13:07 2017_x000D_	29.5585	35.3148	165.936	2.89613	2	45.7313	13.3877	356.146	6.21593	27.2462		9.83463	0
8976	Tue Mar 28 11:13:07 2017_x000D_	29.2464	35.2145	162.212	2.83114	2	45.7313	13.3877	355.918	6.21194	27.3525		20.9603	0
8977	Tue Mar 28 11:13:07 2017_x000D_	28.6182	34.9087	159.378	2.78167	2	45.7313	13.3877	355.918	6.21194	27.4957		6.19274	0
8978	Tue Mar 28 11:13:08 2017_x000D_	28.4118	34.9119	159.381	2.78172	2	45.7313	13.3877	355.918	6.21194	27.6271		13.9821	0
8979	Tue Mar 28 11:13:08 2017_x000D_	27.9927	34.708	159.379	2.78169	2	45.7313	13.3877	355.918	6.21194	27.7347		20.9938	0
8980	Tue Mar 28 11:13:08 2017_x000D_	27.3635	34.4017	156.658	2.7342	2	45.7313	13.3877	355.918	6.21194	27.9099		9.29512	9.26032
8981	Tue Mar 28 11:13:08 2017_x000D_	27.0537	34.4065	155.423	2.71265	2	45.9396	13.6155	30.3881	0.530372	28.0881		18.3028	0
8982	Tue Mar 28 11:13:08 2017_x000D_	26.527	34.0986	159.377	2.78166	2	45.9396	13.6155	30.3881	0.530372	28.2207		14.0183	0
8983	Tue Mar 28 11:13:08 2017_x000D_	26.1068	33.8942	159.376	2.78163	2	45.9396	13.6155	30.3881	0.530372	28.3649		19.7708	0
8984	Tue Mar 28 11:13:08 2017_x000D_	25.4793	33.6928	159.377	2.78165	2	45.9396	13.6155	30.3881	0.530372	28.6657		8.94224	56.4383
8985	Tue Mar 28 11:13:08 2017_x000D_	25.2656	33.485	159.372	2.78157	2	46.96	15.196	74.7986	1.30548	28.3749		12.4333	0
8986	Tue Mar 28 11:13:08 2017_x000D_	24.8512	33.4911	159.378	2.78167	2	46.96	15.196	74.7986	1.30548	28.6969		8.94439	0
8987	Tue Mar 28 11:13:08 2017_x000D_	24.6374	33.2833	159.374	2.7816	2	46.96	15.196	74.7986	1.30548	28.7306		19.8126	0
8988	Tue Mar 28 11:13:08 2017_x000D_	24.0086	33.0814	159.375	2.78161	2	46.96	15.196	74.7986	1.30548	29.0973		7.02796	44.1123
8989	Tue Mar 28 11:13:08 2017_x000D_	23.7979	32.979	162.196	2.83086	2	47.5533	16.5414	67.2154	1.17313	28.888		19.8315	0
8990	Tue Mar 28 11:13:08 2017_x000D_	23.1685	32.7769	162.196	2.83086	2	47.5533	16.5414	67.2154	1.17313	29.2952		12.9187	0
8991	Tue Mar 28 11:13:08 2017_x000D_	22.7496	32.6771	159.377	2.78166	2	47.5533	16.5414	67.2154	1.17313	29.5903		19.86	0
8992	Tue Mar 28 11:13:08 2017_x000D_	22.1193	32.4747	159.378	2.78168	2	47.5533	16.5414	67.2154	1.17313	30.0126		8.97839	0
8993	Tue Mar 28 11:13:08 2017_x000D_	21.9046	32.2662	159.374	2.7816	2	47.5533	16.5414	67.2154	1.17313	30.0853		19.8818	20.8425
8994	Tue Mar 28 11:13:08 2017_x000D_	21.2736	32.0636	159.375	2.78162	2	47.7407	17.2104	70.1638	1.22459	30.35		12.9421	0
8995	Tue Mar 28 11:13:08 2017_x000D_	20.8539	31.9638	162.194	2.83082	2	47.7407	17.2104	70.1638	1.22459	30.6686		7.06682	0
8996	Tue Mar 28 11:13:08 2017_x000D_	20.6421	31.8607	159.376	2.78164	2	47.7407	17.2104	70.1638	1.22459	30.8053		19.9141	0
8997	Tue Mar 28 11:13:08 2017_x000D_	20.0101	31.6577	159.377	2.78166	2	47.7407	17.2104	70.1638	1.22459	31.2684		9.95234	14.6999
8998	Tue Mar 28 11:13:08 2017_x000D_	19.6942	31.5564	161.187	2.81325	2	47.9385	17.6587	71.4727	1.24743	31.4784		9.97692	0
8999	Tue Mar 28 11:13:09 2017_x000D_	19.3776	31.4546	159.379	2.78168	2	47.9385	17.6587	71.4727	1.24743	31.7183		19.9491	0
9000	Tue Mar 28 11:13:09 2017_x000D_	18.7445	31.2512	159.38	2.7817	2	47.9385	17.6587	71.4727	1.24743	32.2032		7.07499	0
9001	Tue Mar 28 11:13:09 2017_x000D_	18.5323	31.1483	162.192	2.83078	2	47.9385	17.6587	71.4727	1.24743	32.3526		19.9681	20.836
9002	Tue Mar 28 11:13:09 2017_x000D_	17.8986	30.9447	162.192	2.83078	2	48.1258	18.3275	67.2154	1.17313	32.7548		7.09234	0
9003	Tue Mar 28 11:13:09 2017_x000D_	17.686	30.8413	159.379	2.7817	2	48.1258	18.3275	67.2154	1.17313	32.9116		7.08841	0
9004	Tue Mar 28 11:13:09 2017_x000D_	17.4734	30.7382	162.189	2.83074	2	48.1258	18.3275	67.2154	1.17313	33.0695		13.0096	0
9005	Tue Mar 28 11:13:09 2017_x000D_	17.0516	30.6375	159.381	2.78172	2	48.1258	18.3275	67.2154	1.17313	33.4237		9.03589	0
9006	Tue Mar 28 11:13:09 2017_x000D_	16.8352	30.428	159.376	2.78164	2	48.1258	18.3275	67.2154	1.17313	33.5488		13.017	0
9007	Tue Mar 28 11:13:09 2017_x000D_	16.4131	30.3275	162.187	2.8307	2	48.1258	18.3275	63.9632	1.11637	33.9072		7.10845	0
9008	Tue Mar 28 11:13:09 2017_x000D_	16.2	30.2239	159.378	2.78166	2	48.1258	18.3275	63.9632	1.11637	34.0702		6.28256	0
9009	Tue Mar 28 11:13:09 2017_x000D_	15.9906	30.2267	159.38	2.78171	2	48.1258	18.3275	63.9632	1.11637	34.2675		9.04862	0
9010	Tue Mar 28 11:13:09 2017_x000D_	15.7739	30.0169	159.376	2.78164	2	48.1258	18.3275	63.9632	1.11637	34.3989		9.42669	47.0766
9011	Tue Mar 28 11:13:09 2017_x000D_	15.4597	30.0207	152.781	2.66653	2	49.3945	19.251	12.2526	0.213848	35.6028		7.11516	0
9012	Tue Mar 28 11:13:09 2017_x000D_	15.2464	29.917	150.242	2.62222	2	49.3945	19.251	12.2526	0.213848	35.7751		11.4964	0
9013	Tue Mar 28 11:13:09 2017_x000D_	14.925	29.7083	140.27	2.44817	2	49.3945	19.251	12.2526	0.213848	36.0208		3.14114	0
9014	Tue Mar 28 11:13:09 2017_x000D_	14.8203	29.7093	133.892	2.33686	2	49.3945	19.251	12.2526	0.213848	36.1213		3.19635	61.9287
9015	Tue Mar 28 11:13:09 2017_x000D_	14.8172	29.6028	119.284	2.0819	2	51.328	19.9741	4.95231	0.0864341	37.7591		4.42332	0
9016	Tue Mar 28 11:13:09 2017_x000D_	14.7165	29.7105	110.068	1.92104	2	51.328	19.9741	4.95231	0.0864341	37.884		3.18445	0
9017	Tue Mar 28 11:13:09 2017_x000D_	14.7133	29.6044	97.9133	1.70891	2	51.328	19.9741	4.95231	0.0864341	37.86		3.18164	0
9018	Tue Mar 28 11:13:09 2017_x000D_	14.7099	29.4984	86.3637	1.50733	2	51.328	19.9741	4.95231	0.0864341	37.8365		6.36377	26.9246
9019	Tue Mar 28 11:13:09 2017_x000D_	14.7026	29.2864	73.6948	1.28622	2	52.1906	20.2219	10.5716	0.18451	38.5683		7.0455	0
9020	Tue Mar 28 11:13:10 2017_x000D_	14.8	29.0727	65.5218	1.14357	2	52.1906	20.2219	10.5716	0.18451	38.4239		3.17915	0
9021	Tue Mar 28 11:13:10 2017_x000D_	14.7961	28.9668	55.7063	0.972259	2	52.1906	20.2219	10.5716	0.18451	38.4034		15.6944	0
9022	Tue Mar 28 11:13:10 2017_x000D_	15.0955	28.5378	44.6143	0.778667	2	52.1906	20.2219	10.5716	0.18451	38.0158		0.00948683	0
9023	Tue Mar 28 11:13:10 2017_x000D_	15.0952	28.5379	36.0303	0.628848	2	52.1906	20.2219	10.5716	0.18451	38.0161		11.2649	20.6331
9024	Tue Mar 28 11:13:10 2017_x000D_	15.402	28.3214	29.2381	0.510302	2	52.8348	20.4628	8.92614	0.155791	38.2488		13.9675	0
9025	Tue Mar 28 11:13:10 2017_x000D_	15.8135	28.1036	21.3556	0.372726	2	52.8348	20.4628	8.92614	0.155791	37.8016		9.88993	0
9026	Tue Mar 28 11:13:10 2017_x000D_	16.1242	27.9934	19.5183	0.340659	2	52.8348	20.4628	8.92614	0.155791	37.475		23.7921	0
9027	Tue Mar 28 11:13:10 2017_x000D_	16.8464	27.6657	21.355	0.372715	2	52.8348	20.4628	8.92614	0.155791	36.7021		12.89	9.23913
9028	Tue Mar 28 11:13:10 2017_x000D_	17.2614	27.5544	18.584	0.324351	2	53.0426	20.6901	0	0	36.4337		9.88792	0
9029	Tue Mar 28 11:13:10 2017_x000D_	17.5721	27.4444	22.41	0.391128	2	53.0426	20.6901	0	0	36.1079		22.7332	0
9030	Tue Mar 28 11:13:10 2017_x000D_	18.2969	27.2233	21.3573	0.372755	2	53.0426	20.6901	0	0	35.3546		11.2615	0
9031	Tue Mar 28 11:13:10 2017_x000D_	18.6037	27.007	22.4098	0.391125	2	53.0426	20.6901	0	0	35.0134		19.0148	6.54918
9032	Tue Mar 28 11:13:10 2017_x000D_	19.2273	26.8936	25.2011	0.439842	2	53.2608	20.6969	0	0	34.593		8.84815	0
9033	Tue Mar 28 11:13:10 2017_x000D_	19.4292	26.6786	25.1991	0.439808	2	53.2608	20.6969	0	0	34.3563		18.1858	0
9034	Tue Mar 28 11:13:10 2017_x000D_	19.9411	26.3539	29.2459	0.510437	2	53.2608	20.6969	0	0	33.7965		6.26441	0
9035	Tue Mar 28 11:13:10 2017_x000D_	20.1499	26.3515	29.2474	0.510463	2	53.2608	20.6969	0	0	33.5903		15.6	0
9036	Tue Mar 28 11:13:10 2017_x000D_	20.5571	26.0281	31.888	0.556551	2	53.2608	20.6969	0	0	33.1354		9.84816	6.54618
9037	Tue Mar 28 11:13:10 2017_x000D_	20.8665	25.9184	27.8761	0.48653	2	53.4789	20.7037	8.92614	0.155791	33.0267		11.2416	0
9038	Tue Mar 28 11:13:10 2017_x000D_	21.1727	25.7024	29.2464	0.510446	2	53.4789	20.7037	8.92614	0.155791	32.6906		8.84172	0
9039	Tue Mar 28 11:13:10 2017_x000D_	21.3745	25.4876	29.245	0.510422	2	53.4789	20.7037	8.92614	0.155791	32.4589		19.6943	0
9040	Tue Mar 28 11:13:10 2017_x000D_	21.9933	25.2684	29.2467	0.510452	2	53.4789	20.7037	8.92614	0.155791	31.8148		8.83543	92.7116
9041	Tue Mar 28 11:13:10 2017_x000D_	22.1949	25.0537	29.2454	0.510428	2	55.784	22.7621	45	0.785398	33.6672		13.9178	0
9042	Tue Mar 28 11:13:11 2017_x000D_	22.605	24.8368	29.2455	0.510431	2	55.784	22.7621	45	0.785398	33.2438		11.2217	0
9043	Tue Mar 28 11:13:11 2017_x000D_	22.9106	24.6211	27.873	0.486476	2	55.784	22.7621	45	0.785398	32.9259		13.9204	0
9044	Tue Mar 28 11:13:11 2017_x000D_	23.3208	24.4042	30.7489	0.536669	2	55.784	22.7621	45	0.785398	32.5047		9.82818	65.1711
9045	Tue Mar 28 11:13:11 2017_x000D_	23.6296	24.2948	26.4687	0.461967	2	57.4651	24.138	24.768	0.432284	33.8359		6.95547	0
9046	Tue Mar 28 11:13:11 2017_x000D_	23.8346	24.1865	29.246	0.51044	2	57.4651	24.138	24.768	0.432284	33.6305		16.7311	0
9047	Tue Mar 28 11:13:11 2017_x000D_	24.3481	23.9689	27.8746	0.486503	2	57.4651	24.138	24.768	0.432284	33.1174		8.83119	0
9048	Tue Mar 28 11:13:11 2017_x000D_	24.5496	23.7543	27.873	0.486476	2	57.4651	24.138	24.768	0.432284	32.9177		16.7338	46.9643
9049	Tue Mar 28 11:13:11 2017_x000D_	25.0632	23.5367	29.2465	0.510448	2	58.7307	25.0594	26.9146	0.469749	33.7019		6.94486	0
9050	Tue Mar 28 11:13:11 2017_x000D_	25.2678	23.4284	26.468	0.461953	2	58.7307	25.0594	26.9146	0.469749	33.5026		9.8167	0
9051	Tue Mar 28 11:13:11 2017_x000D_	25.5763	23.3193	27.8746	0.486503	2	58.7307	25.0594	26.9146	0.469749	33.2		8.82284	0
9052	Tue Mar 28 11:13:11 2017_x000D_	25.7775	23.1048	22.3929	0.39083	2	58.7307	25.0594	26.9146	0.469749	33.0111		6.94345	0
9053	Tue Mar 28 11:13:11 2017_x000D_	25.9821	22.9966	25.1895	0.43964	2	58.7307	25.0594	26.9146	0.469749	32.8135		6.9408	9.22439
9054	Tue Mar 28 11:13:11 2017_x000D_	26.1866	22.8884	22.3921	0.390815	2	58.9381	25.2864	31.9005	0.556768	32.8392		6.23429	0
9055	Tue Mar 28 11:13:11 2017_x000D_	26.3944	22.8864	22.3936	0.390841	2	58.9381	25.2864	31.9005	0.556768	32.6321		9.8167	0
9056	Tue Mar 28 11:13:11 2017_x000D_	26.7029	22.7773	26.4689	0.46197	2	58.9381	25.2864	31.9005	0.556768	32.3327		11.2123	0
9057	Tue Mar 28 11:13:11 2017_x000D_	27.0084	22.562	38.4816	0.67163	2	58.9381	25.2864	31.9005	0.556768	32.0457		0.0134164	14.5543
9058	Tue Mar 28 11:13:11 2017_x000D_	27.0088	22.5618	46.8069	0.816935	2	59.3633	25.52	24.768	0.432284	32.4895		9.97227	0
9059	Tue Mar 28 11:13:11 2017_x000D_	26.915	22.8807	64.1259	1.11921	2	59.3633	25.52	24.768	0.432284	32.5555		3.17854	0
9060	Tue Mar 28 11:13:11 2017_x000D_	26.9183	22.9866	70.7734	1.23523	2	59.3633	25.52	24.768	0.432284	32.5438		3.16328	0
9061	Tue Mar 28 11:13:11 2017_x000D_	26.9213	23.092	88.7818	1.54953	2	59.3633	25.52	24.768	0.432284	32.5327		3.10524	9.22015
9062	Tue Mar 28 11:13:11 2017_x000D_	27.0248	23.0907	97.5858	1.70319	2	59.5706	25.7469	14.6918	0.256421	32.654		4.51437	0
9063	Tue Mar 28 11:13:12 2017_x000D_	26.9174	22.9853	106.831	1.86456	2	59.5706	25.7469	14.6918	0.256421	32.7698		3.09315	0
9064	Tue Mar 28 11:13:12 2017_x000D_	27.0205	22.9843	122.815	2.14353	2	59.5706	25.7469	14.6918	0.256421	32.6671		3.18773	0
9065	Tue Mar 28 11:13:12 2017_x000D_	27.017	22.8781	129.288	2.25651	2	59.5706	25.7469	14.6918	0.256421	32.6798		3.18483	0
9066	Tue Mar 28 11:13:12 2017_x000D_	27.0134	22.772	135.48	2.36456	2	59.5706	25.7469	14.6918	0.256421	32.6928		13.5006	6.54009
9067	Tue Mar 28 11:13:12 2017_x000D_	26.6923	22.4567	144.073	2.51455	2	59.7885	25.7536	45	0.785398	33.26		7.06512	0
9068	Tue Mar 28 11:13:12 2017_x000D_	26.4813	22.3521	141.704	2.4732	2	59.7885	25.7536	45	0.785398	33.4804		22.8692	0
9069	Tue Mar 28 11:13:12 2017_x000D_	25.8448	21.9326	141.706	2.47324	2	59.7885	25.7536	45	0.785398	34.1581		13.5366	0
9070	Tue Mar 28 11:13:12 2017_x000D_	25.5232	21.6161	137.564	2.40094	2	59.7885	25.7536	45	0.785398	34.5142		20.3787	9.37959
9071	Tue Mar 28 11:13:12 2017_x000D_	24.9901	21.1951	135.49	2.36475	2	59.56	25.967	45	0.785398	34.8977		13.5663	0
9072	Tue Mar 28 11:13:12 2017_x000D_	24.6676	20.8781	135.49	2.36475	2	59.56	25.967	45	0.785398	35.2615		7.07316	0
9073	Tue Mar 28 11:13:12 2017_x000D_	24.4564	20.7733	129.311	2.25691	2	59.56	25.967	45	0.785398	35.4857		23.1423	0
9074	Tue Mar 28 11:13:12 2017_x000D_	24.0197	20.1374	129.309	2.25687	2	59.56	25.967	45	0.785398	36.0152		11.5723	14.6509
9075	Tue Mar 28 11:13:12 2017_x000D_	23.8015	19.8193	122.849	2.14411	2	59.7567	26.414	81.0738	1.41501	36.555		23.1723	0
9076	Tue Mar 28 11:13:12 2017_x000D_	23.3642	19.1826	122.849	2.14413	2	59.7567	26.414	81.0738	1.41501	37.104		9.06471	0
9077	Tue Mar 28 11:13:12 2017_x000D_	23.1488	18.9707	122.852	2.14417	2	59.7567	26.414	81.0738	1.41501	37.3569		11.5941	0
9078	Tue Mar 28 11:13:12 2017_x000D_	22.9299	18.6522	124.484	2.17266	2	59.7567	26.414	81.0738	1.41501	37.6359		21.6173	0
9079	Tue Mar 28 11:13:12 2017_x000D_	22.5961	18.0136	126.966	2.21597	2	59.7567	26.414	81.0738	1.41501	38.0983		9.08168	97.5944
9080	Tue Mar 28 11:13:12 2017_x000D_	22.3803	17.8013	126.967	2.216	2	60.6973	29.5282	75.1387	1.31142	40.0713		11.6232	0
9081	Tue Mar 28 11:13:12 2017_x000D_	22.161	17.4819	125.276	2.18647	2	60.6973	29.5282	75.1387	1.31142	40.3752		18.8081	0
9082	Tue Mar 28 11:13:12 2017_x000D_	21.8301	16.9494	129.298	2.25667	2	60.6973	29.5282	75.1387	1.31142	40.852		9.0944	0
9083	Tue Mar 28 11:13:12 2017_x000D_	21.614	16.7368	129.299	2.25669	2	60.6973	29.5282	75.1387	1.31142	41.1233		16.1201	74.9157
9084	Tue Mar 28 11:13:13 2017_x000D_	21.2865	16.3108	126.967	2.21599	2	61.2337	31.9671	76.9872	1.34368	42.9057		7.23269	0
9085	Tue Mar 28 11:13:13 2017_x000D_	21.1747	16.0972	129.296	2.25665	2	61.2337	31.9671	76.9872	1.34368	43.088		18.2164	0
9086	Tue Mar 28 11:13:13 2017_x000D_	20.7419	15.6713	129.299	2.25669	2	61.2337	31.9671	76.9872	1.34368	43.6479		9.11348	0
9087	Tue Mar 28 11:13:13 2017_x000D_	20.5254	15.4582	129.3	2.25671	2	61.2337	31.9671	76.9872	1.34368	43.9285		14.4734	14.6281
9088	Tue Mar 28 11:13:13 2017_x000D_	20.3018	15.0307	129.296	2.25665	2	61.4301	32.4134	79.0736	1.38009	44.6508		9.11982	0
9089	Tue Mar 28 11:13:13 2017_x000D_	20.0852	14.8174	129.298	2.25667	2	61.4301	32.4134	79.0736	1.38009	44.9335		9.12621	0
9090	Tue Mar 28 11:13:13 2017_x000D_	19.8684	14.604	129.299	2.25669	2	61.4301	32.4134	79.0736	1.38009	45.2167		4.56528	0
9091	Tue Mar 28 11:13:13 2017_x000D_	19.7598	14.4974	133.39	2.32809	2	61.4301	32.4134	79.0736	1.38009	45.3585		16.1801	13.2033
9092	Tue Mar 28 11:13:13 2017_x000D_	19.4311	14.0698	131.179	2.28951	2	61.4089	32.853	70.522	1.23084	45.9885		11.6898	0
9093	Tue Mar 28 11:13:13 2017_x000D_	19.2105	13.7486	129.298	2.25667	2	61.4089	32.853	70.522	1.23084	46.3215		7.24737	0
9094	Tue Mar 28 11:13:13 2017_x000D_	19.0986	13.5345	126.969	2.21603	2	61.4089	32.853	70.522	1.23084	46.512		9.14528	0
9095	Tue Mar 28 11:13:13 2017_x000D_	18.8814	13.3206	126.971	2.21606	2	61.4089	32.853	70.522	1.23084	46.7985		9.14742	0
9096	Tue Mar 28 11:13:13 2017_x000D_	18.6641	13.1067	126.972	2.21609	2	61.4089	32.853	70.522	1.23084	47.0854		9.14952	0
9097	Tue Mar 28 11:13:13 2017_x000D_	18.4468	12.8927	126.974	2.21611	2	61.4089	32.853	76.9872	1.34368	47.3725		7.26901	0
9098	Tue Mar 28 11:13:13 2017_x000D_	18.3343	12.6781	129.298	2.25667	2	61.4089	32.853	76.9872	1.34368	47.5652		11.704	0
9099	Tue Mar 28 11:13:13 2017_x000D_	18.1133	12.3566	131.174	2.28942	2	61.4089	32.853	76.9872	1.34368	47.9021		9.16225	0
9100	Tue Mar 28 11:13:13 2017_x000D_	17.8957	12.1423	131.175	2.28944	2	61.4089	32.853	76.9872	1.34368	48.1906		20.7976	6.60181
9101	Tue Mar 28 11:13:13 2017_x000D_	17.4564	11.606	137.494	2.39972	2	61.3982	33.0728	75.3081	1.31438	48.9051		3.16205	0
9102	Tue Mar 28 11:13:13 2017_x000D_	17.351	11.6066	143.953	2.51246	2	61.3982	33.0728	75.3081	1.31438	48.9995		4.42678	0
9103	Tue Mar 28 11:13:13 2017_x000D_	17.4524	11.4994	161.556	2.81969	2	61.3982	33.0728	75.3081	1.31438	48.9555		3.156	0
9104	Tue Mar 28 11:13:13 2017_x000D_	17.5576	11.4993	168.126	2.93436	2	61.3982	33.0728	75.3081	1.31438	48.8612		0.0174929	13.2035
9105	Tue Mar 28 11:13:13 2017_x000D_	17.5579	11.4998	180.2	3.14508	2	61.3769	33.5124	79.9968	1.39621	49.0373		3.22352	0
9106	Tue Mar 28 11:13:14 2017_x000D_	17.5546	11.3924	189.413	3.30589	2	61.3769	33.5124	79.9968	1.39621	49.0886		3.177	0
9107	Tue Mar 28 11:13:14 2017_x000D_	17.6605	11.3924	207.643	3.62405	2	61.3769	33.5124	79.9968	1.39621	48.9941		7.01933	0
9108	Tue Mar 28 11:13:14 2017_x000D_	17.8678	11.2839	213.292	3.72265	2	61.3769	33.5124	79.9968	1.39621	48.8584		3.24417	0
9109	Tue Mar 28 11:13:14 2017_x000D_	17.8649	11.1758	233.252	4.07101	2	61.3769	33.5124	79.9968	1.39621	48.9103		0.0108167	0
9110	Tue Mar 28 11:13:14 2017_x000D_	17.8651	11.1755	241.606	4.21683	2	61.3769	33.5124	81.3632	1.42006	48.9103		3.15602	0
9111	Tue Mar 28 11:13:14 2017_x000D_	17.7599	11.1751	257.399	4.49246	2	61.3769	33.5124	81.3632	1.42006	49.0041		0.0067082	0
9112	Tue Mar 28 11:13:14 2017_x000D_	17.7598	11.1749	263.115	4.59222	2	61.3769	33.5124	81.3632	1.42006	49.0042		7.09343	0
9113	Tue Mar 28 11:13:14 2017_x000D_	17.6614	11.3899	-82.2217	-1.43504	2	61.3769	33.5124	81.3632	1.42006	48.9944		6.45642	20.96
9114	Tue Mar 28 11:13:14 2017_x000D_	17.6684	11.605	-76.5219	-1.33556	2	61.1274	34.165	100.504	1.75413	48.9657		3.15304	0
9115	Tue Mar 28 11:13:14 2017_x000D_	17.7735	11.6045	-73.7654	-1.28745	2	61.1274	34.165	100.504	1.75413	48.8727		20.5552	0
9116	Tue Mar 28 11:13:14 2017_x000D_	18.0055	12.2492	-73.7666	-1.28747	2	61.1274	34.165	100.504	1.75413	48.3715		13.3736	0
9117	Tue Mar 28 11:13:14 2017_x000D_	18.1249	12.6787	-71.0798	-1.24058	2	61.1274	34.165	100.504	1.75413	48.0716		20.5393	92.3354
9118	Tue Mar 28 11:13:14 2017_x000D_	18.357	13.3228	-76.5293	-1.33569	2	59.9011	36.988	111.538	1.9467	47.8117		12.8982	0
9119	Tue Mar 28 11:13:14 2017_x000D_	18.3714	13.7525	-76.5269	-1.33565	2	59.9011	36.988	111.538	1.9467	47.5879		10.2554	0
9120	Tue Mar 28 11:13:14 2017_x000D_	18.4873	14.0741	-79.7833	-1.39248	2	59.9011	36.988	111.538	1.9467	47.3302		22.869	0
9121	Tue Mar 28 11:13:14 2017_x000D_	18.6175	14.8252	-82.2338	-1.43525	2	59.9011	36.988	111.538	1.9467	46.8564		10.2431	0
9122	Tue Mar 28 11:13:14 2017_x000D_	18.7333	15.1464	-85.3004	-1.48877	2	59.9011	36.988	111.538	1.9467	46.603		12.877	100.946
9123	Tue Mar 28 11:13:14 2017_x000D_	18.7475	15.5754	-85.2999	-1.48876	2	58.4473	40.0226	98.6368	1.72154	46.6234		19.3097	0
9124	Tue Mar 28 11:13:14 2017_x000D_	18.7689	16.2187	-85.2992	-1.48875	2	58.4473	40.0226	98.6368	1.72154	46.271		10.2316	0
9125	Tue Mar 28 11:13:14 2017_x000D_	18.8844	16.5396	-82.2346	-1.43526	2	58.4473	40.0226	98.6368	1.72154	46.0073		19.2917	0
9126	Tue Mar 28 11:13:14 2017_x000D_	18.9058	17.1823	-82.2329	-1.43524	2	58.4473	40.0226	98.6368	1.72154	45.6641		12.8561	23.8973
9127	Tue Mar 28 11:13:15 2017_x000D_	18.92	17.6106	-82.2318	-1.43522	2	57.9804	40.668	100.926	1.7615	45.3581		19.6174	0
9128	Tue Mar 28 11:13:15 2017_x000D_	19.0463	18.2522	-85.1549	-1.48623	2	57.9804	40.668	100.926	1.7615	44.9259		6.42353	0
9129	Tue Mar 28 11:13:15 2017_x000D_	19.0534	18.4662	-85.1547	-1.48623	2	57.9804	40.668	100.926	1.7615	44.8133		19.5921	0
9130	Tue Mar 28 11:13:15 2017_x000D_	19.1794	19.107	-82.2332	-1.43524	2	57.9804	40.668	100.926	1.7615	44.3891		12.835	9.36482
9131	Tue Mar 28 11:13:15 2017_x000D_	19.1935	19.5346	-82.2321	-1.43522	2	57.7522	40.881	97.6551	1.7044	44.0731		6.41754	0
9132	Tue Mar 28 11:13:15 2017_x000D_	19.2006	19.7484	-82.2316	-1.43521	2	57.7522	40.881	97.6551	1.7044	43.9638		19.5703	0
9133	Tue Mar 28 11:13:15 2017_x000D_	19.3264	20.3885	-79.3456	-1.38484	2	57.7522	40.881	97.6551	1.7044	43.5486		12.8231	0
9134	Tue Mar 28 11:13:15 2017_x000D_	19.3406	20.8157	-79.3438	-1.38481	2	57.7522	40.881	97.6551	1.7044	43.3367		13.2742	0
9135	Tue Mar 28 11:13:15 2017_x000D_	19.4595	21.2419	-82.2329	-1.43524	2	57.7522	40.881	97.6551	1.7044	43.0352		19.2195	14.8173
9136	Tue Mar 28 11:13:15 2017_x000D_	19.4807	21.8822	-82.2313	-1.43521	2	57.5135	41.3134	100.504	1.75413	42.7091		7.19397	0
9137	Tue Mar 28 11:13:15 2017_x000D_	19.5922	22.0945	-79.3441	-1.38482	2	57.5135	41.3134	100.504	1.75413	42.5134		19.2014	0
9138	Tue Mar 28 11:13:15 2017_x000D_	19.6133	22.7342	-79.3416	-1.38477	2	57.5135	41.3134	100.504	1.75413	42.2091		13.2532	0
9139	Tue Mar 28 11:13:15 2017_x000D_	19.7321	23.1597	-82.2332	-1.43524	2	57.5135	41.3134	100.504	1.75413	41.9165		9.59017	9.36058
9140	Tue Mar 28 11:13:15 2017_x000D_	19.7426	23.4792	-82.5238	-1.44031	2	57.2854	41.5263	97.6551	1.7044	41.6552		19.5038	0
9141	Tue Mar 28 11:13:15 2017_x000D_	19.8681	24.1171	-79.7723	-1.39229	2	57.2854	41.5263	97.6551	1.7044	41.2691		10.1636	0
9142	Tue Mar 28 11:13:15 2017_x000D_	19.9833	24.4357	-82.2351	-1.43527	2	57.2854	41.5263	97.6551	1.7044	41.0309		19.1684	0
9143	Tue Mar 28 11:13:15 2017_x000D_	20.0043	25.0743	-82.2335	-1.43524	2	57.2854	41.5263	97.6551	1.7044	40.7498		13.2145	0
9144	Tue Mar 28 11:13:15 2017_x000D_	20.1226	25.4986	-79.3413	-1.38477	2	57.2854	41.5263	97.6551	1.7044	40.4717		6.38445	0
9145	Tue Mar 28 11:13:15 2017_x000D_	20.1296	25.7113	-79.3404	-1.38475	2	57.2854	41.5263	97.6551	1.7044	40.3815		19.4709	0
9146	Tue Mar 28 11:13:15 2017_x000D_	20.255	26.3481	-82.2354	-1.43528	2	57.2854	41.5263	97.6551	1.7044	40.0203		7.16197	0
9147	Tue Mar 28 11:13:15 2017_x000D_	20.3663	26.5593	-79.3424	-1.38479	2	57.2854	41.5263	97.6551	1.7044	39.8376		19.1322	6.59253
9148	Tue Mar 28 11:13:15 2017_x000D_	20.3871	27.1967	-79.3399	-1.38474	2	57.2749	41.7458	97.8711	1.70817	39.6533		10.1239	0
9149	Tue Mar 28 11:13:16 2017_x000D_	20.502	27.514	-82.5295	-1.44041	2	57.2749	41.7458	97.8711	1.70817	39.4308		9.56309	0
9150	Tue Mar 28 11:13:16 2017_x000D_	20.5124	27.8326	-82.2368	-1.4353	2	57.2749	41.7458	97.8711	1.70817	39.3072		15.9236	0
9151	Tue Mar 28 11:13:16 2017_x000D_	20.5298	28.3631	-82.5274	-1.44037	2	57.2749	41.7458	97.8711	1.70817	39.1063		6.36936	0
9152	Tue Mar 28 11:13:16 2017_x000D_	20.5367	28.5753	-82.5269	-1.44037	2	57.2749	41.7458	97.8711	1.70817	39.0276		13.1769	6.58968
9153	Tue Mar 28 11:13:16 2017_x000D_	20.655	28.9983	-85.3188	-1.48909	2	57.2643	41.9652	97.8711	1.70817	38.8379		4.50608	0
9154	Tue Mar 28 11:13:16 2017_x000D_	20.7626	29.1031	-82.2387	-1.43534	2	57.2643	41.9652	97.8711	1.70817	38.7015		12.7297	0
9155	Tue Mar 28 11:13:16 2017_x000D_	20.7764	29.5272	-82.2376	-1.43532	2	57.2643	41.9652	97.8711	1.70817	38.5496		6.36037	0
9156	Tue Mar 28 11:13:16 2017_x000D_	20.7833	29.7391	-82.2371	-1.43531	2	57.2643	41.9652	97.8711	1.70817	38.4752		7.03185	76.9549
9157	Tue Mar 28 11:13:16 2017_x000D_	20.6859	29.9523	-79.3342	-1.38464	2	55.0252	43.2168	150.009	2.61816	36.8122		7.1392	0
9158	Tue Mar 28 11:13:16 2017_x000D_	20.7969	30.1628	-76.4864	-1.33494	2	55.0252	43.2168	150.009	2.61816	36.6331		10.0885	0
9159	Tue Mar 28 11:13:16 2017_x000D_	20.9111	30.4791	-67.355	-1.17557	2	55.0252	43.2168	150.009	2.61816	36.4146		3.17836	0
9160	Tue Mar 28 11:13:16 2017_x000D_	20.9142	30.585	-60.8757	-1.06248	2	55.0252	43.2168	150.009	2.61816	36.3748		4.51497	82.6262
9161	Tue Mar 28 11:13:16 2017_x000D_	20.8058	30.4806	-44.1648	-0.770822	2	52.5685	44.4619	157.215	2.74393	34.7037		7.06968	0
9162	Tue Mar 28 11:13:16 2017_x000D_	20.5937	30.3779	-33.8396	-0.590612	2	52.5685	44.4619	157.215	2.74393	34.9392		3.1327	0
9163	Tue Mar 28 11:13:16 2017_x000D_	20.4893	30.3801	-14.1516	-0.246992	2	52.5685	44.4619	157.215	2.74393	35.0339		3.19393	0
9164	Tue Mar 28 11:13:16 2017_x000D_	20.493	30.4865	-5.33871	-0.0931781	2	52.5685	44.4619	157.215	2.74393	34.9878		0.0234307	0
9165	Tue Mar 28 11:13:16 2017_x000D_	20.4935	30.4871	12.89	0.224974	2	52.5685	44.4619	157.215	2.74393	34.9871		0.0067082	50.1389
9166	Tue Mar 28 11:13:16 2017_x000D_	20.4937	30.4872	18.6651	0.325767	2	51.0136	45.0747	172.345	3.00799	33.8269		3.13824	0
9167	Tue Mar 28 11:13:16 2017_x000D_	20.5983	30.4859	25.2691	0.441029	2	51.0136	45.0747	172.345	3.00799	33.7331		6.97309	0
9168	Tue Mar 28 11:13:16 2017_x000D_	20.8037	30.3771	36.0858	0.629815	2	51.0136	45.0747	172.345	3.00799	33.5955		6.96779	0
9169	Tue Mar 28 11:13:16 2017_x000D_	21.0089	30.2683	42.3212	0.738644	2	51.0136	45.0747	172.345	3.00799	33.4591		8.82913	33.044
9170	Tue Mar 28 11:13:17 2017_x000D_	21.2103	30.0537	42.321	0.738641	2	50.1117	45.707	155.439	2.71291	32.8682		26.483	0
9171	Tue Mar 28 11:13:17 2017_x000D_	21.8145	29.4101	42.3205	0.738632	2	50.1117	45.707	155.439	2.71291	32.6546		11.2161	0
9172	Tue Mar 28 11:13:17 2017_x000D_	22.1198	29.1943	40.3352	0.703983	2	50.1117	45.707	155.439	2.71291	32.4995		26.7681	0
9173	Tue Mar 28 11:13:17 2017_x000D_	22.8311	28.6556	36.0835	0.629776	2	50.1117	45.707	155.439	2.71291	32.1711		13.2289	20.7896
9174	Tue Mar 28 11:13:17 2017_x000D_	23.1328	28.334	31.9343	0.557358	2	49.4482	45.907	159.184	2.77828	31.6435		8.82489	0
9175	Tue Mar 28 11:13:17 2017_x000D_	23.3341	28.1195	31.9332	0.557339	2	49.4482	45.907	159.184	2.77828	31.5965		20.8375	0
9176	Tue Mar 28 11:13:17 2017_x000D_	23.9478	27.7942	29.2956	0.511304	2	49.4482	45.907	159.184	2.77828	31.2785		11.2052	0
9177	Tue Mar 28 11:13:17 2017_x000D_	24.2528	27.5786	27.9258	0.487396	2	49.4482	45.907	159.184	2.77828	31.1567		26.5212	18.719
9178	Tue Mar 28 11:13:17 2017_x000D_	25.0739	27.251	25.2511	0.440714	2	48.9921	46.3328	149.346	2.60658	30.5973		6.93831	0
9179	Tue Mar 28 11:13:17 2017_x000D_	25.2782	27.1426	22.4613	0.392024	2	48.9921	46.3328	149.346	2.60658	30.5059		19.6188	0
9180	Tue Mar 28 11:13:17 2017_x000D_	25.8944	26.9236	22.462	0.392035	2	48.9921	46.3328	149.346	2.60658	30.1699		13.8698	0
9181	Tue Mar 28 11:13:17 2017_x000D_	26.3029	26.7071	22.4611	0.39202	2	48.9921	46.3328	149.346	2.60658	29.9995		18.0998	0
9182	Tue Mar 28 11:13:17 2017_x000D_	26.8121	26.3835	26.5249	0.462946	2	48.9921	46.3328	149.346	2.60658	29.8316		0	6.53391
9183	Tue Mar 28 11:13:17 2017_x000D_	26.8121	26.3835	26.5249	0.462946	2	48.7744	46.3263	164.506	2.87117	29.6658		20.7932	0
9184	Tue Mar 28 11:13:17 2017_x000D_	27.4245	26.0589	29.2985	0.511355	2	48.7744	46.3263	164.506	2.87117	29.4378		6.21938	0
9185	Tue Mar 28 11:13:17 2017_x000D_	27.6318	26.0566	29.3	0.511382	2	48.7744	46.3263	164.506	2.87117	29.2894		18.0839	0
9186	Tue Mar 28 11:13:17 2017_x000D_	28.1405	25.7332	33.5226	0.585079	2	48.7744	46.3263	164.506	2.87117	29.1519		8.80369	6.53382
9187	Tue Mar 28 11:13:17 2017_x000D_	28.3413	25.5192	33.5217	0.585064	2	48.5567	46.3199	150.009	2.61816	29.0057		18.068	0
9188	Tue Mar 28 11:13:17 2017_x000D_	28.8495	25.196	34.4462	0.601199	2	48.5567	46.3199	150.009	2.61816	28.8893		11.1819	0
9189	Tue Mar 28 11:13:17 2017_x000D_	29.1539	24.9809	36.0921	0.629926	2	48.5567	46.3199	150.009	2.61816	28.8413		20.7624	0
9190	Tue Mar 28 11:13:17 2017_x000D_	29.7654	24.6568	33.5226	0.58508	2	48.5567	46.3199	150.009	2.61816	28.6776		8.79945	19.6046
9191	Tue Mar 28 11:13:18 2017_x000D_	29.9661	24.4429	33.5217	0.585064	2	47.9035	46.3006	194.113	3.38791	28.2756		11.1686	0
9192	Tue Mar 28 11:13:18 2017_x000D_	30.2701	24.228	31.9383	0.557428	2	47.9035	46.3006	194.113	3.38791	28.2513		18.0556	0
9193	Tue Mar 28 11:13:18 2017_x000D_	30.778	23.9051	36.0931	0.629944	2	47.9035	46.3006	194.113	3.38791	28.1929		11.1644	0
9194	Tue Mar 28 11:13:18 2017_x000D_	31.0819	23.6903	34.4465	0.601204	2	47.9035	46.3006	194.113	3.38791	28.1814		9.77328	0
9195	Tue Mar 28 11:13:18 2017_x000D_	31.3889	23.5813	33.5226	0.58508	2	47.9035	46.3006	194.113	3.38791	28.0873		19.8506	35.0229
9196	Tue Mar 28 11:13:18 2017_x000D_	31.8931	23.1528	31.9376	0.557416	2	46.8353	45.8296	195.201	3.40691	27.1571		11.1669	0
9197	Tue Mar 28 11:13:18 2017_x000D_	32.1971	22.938	33.5214	0.585059	2	46.8353	45.8296	195.201	3.40691	27.1717		22.3139	0
9198	Tue Mar 28 11:13:18 2017_x000D_	32.8045	22.5087	33.5211	0.585054	2	46.8353	45.8296	195.201	3.40691	27.2163		11.1512	0
9199	Tue Mar 28 11:13:18 2017_x000D_	33.108	22.2941	31.9363	0.557394	2	46.8353	45.8296	195.201	3.40691	27.2463		11.1585	27.604
9200	Tue Mar 28 11:13:18 2017_x000D_	33.4118	22.0795	33.5208	0.585049	2	46.2128	45.152	184.195	3.21481	26.3857		22.3031	0
9201	Tue Mar 28 11:13:18 2017_x000D_	34.0189	21.6504	33.5206	0.585044	2	46.2128	45.152	184.195	3.21481	26.4767		11.1446	0
9202	Tue Mar 28 11:13:18 2017_x000D_	34.3222	21.4359	31.9351	0.557373	2	46.2128	45.152	184.195	3.21481	26.53		19.4951	0
9203	Tue Mar 28 11:13:18 2017_x000D_	34.9347	21.2188	31.9371	0.557407	2	46.2128	45.152	184.195	3.21481	26.4574		8.78249	14.5408
9204	Tue Mar 28 11:13:18 2017_x000D_	35.135	21.0053	31.9361	0.55739	2	45.7874	44.9197	194.8	3.39991	26.1796		20.6858	0
9205	Tue Mar 28 11:13:18 2017_x000D_	35.7443	20.6825	29.2889	0.511188	2	45.7874	44.9197	194.8	3.39991	26.2356		8.78044	0
9206	Tue Mar 28 11:13:18 2017_x000D_	35.9445	20.469	29.2875	0.511164	2	45.7874	44.9197	194.8	3.39991	26.3575		20.6777	0
9207	Tue Mar 28 11:13:18 2017_x000D_	36.5536	20.1464	31.9364	0.557395	2	45.7874	44.9197	194.8	3.39991	26.4382		8.77825	0
9208	Tue Mar 28 11:13:18 2017_x000D_	36.7538	19.933	31.9353	0.557376	2	45.7874	44.9197	194.8	3.39991	26.5696		8.77825	14.5423
9209	Tue Mar 28 11:13:18 2017_x000D_	36.954	19.7196	31.9343	0.557358	2	45.362	44.6873	205.853	3.59281	26.3454		9.2583	0
9210	Tue Mar 28 11:13:18 2017_x000D_	37.2626	19.7171	33.5229	0.585085	2	45.362	44.6873	205.853	3.59281	26.2509		17.9748	0
9211	Tue Mar 28 11:13:18 2017_x000D_	37.7682	19.3956	29.2869	0.511152	2	45.362	44.6873	205.853	3.59281	26.4071		8.77196	0
9212	Tue Mar 28 11:13:18 2017_x000D_	37.9682	19.1823	29.2855	0.511128	2	45.362	44.6873	205.853	3.59281	26.5551		13.769	73.4694
9213	Tue Mar 28 11:13:19 2017_x000D_	38.3738	18.9675	29.2856	0.511131	2	45.0391	42.2597	228.625	3.99026	24.2271		9.71902	0
9214	Tue Mar 28 11:13:19 2017_x000D_	38.6792	18.8594	30.4813	0.531999	2	45.0391	42.2597	228.625	3.99026	24.2492		13.7596	0
9215	Tue Mar 28 11:13:19 2017_x000D_	39.0845	18.6447	30.4816	0.532004	2	45.0391	42.2597	228.625	3.99026	24.3542		11.1236	0
9216	Tue Mar 28 11:13:19 2017_x000D_	39.3873	18.4307	31.937	0.557405	2	45.0391	42.2597	228.625	3.99026	24.4901		3.17803	54.1475
9217	Tue Mar 28 11:13:19 2017_x000D_	39.3846	18.3248	29.2847	0.511114	2	44.6853	40.4898	266.025	4.64301	22.79		13.7556	0
9218	Tue Mar 28 11:13:19 2017_x000D_	39.7898	18.1102	29.2848	0.511116	2	44.6853	40.4898	266.025	4.64301	22.9088		6.87779	0
9219	Tue Mar 28 11:13:19 2017_x000D_	39.9924	18.0029	31.9363	0.557394	2	44.6853	40.4898	266.025	4.64301	22.9714		9.70287	0
9220	Tue Mar 28 11:13:19 2017_x000D_	40.2973	17.895	27.9087	0.487099	2	44.6853	40.4898	266.025	4.64301	23.0169		8.76361	46.5421
9221	Tue Mar 28 11:13:19 2017_x000D_	40.497	17.6818	22.4045	0.391031	2	44.5391	38.9453	260.679	4.5497	21.6443		9.6964	0
9222	Tue Mar 28 11:13:19 2017_x000D_	40.8016	17.5737	12.6934	0.221542	2	44.5391	38.9453	260.679	4.5497	21.6959		3.09302	0
9223	Tue Mar 28 11:13:19 2017_x000D_	40.6985	17.5741	0.382593	0.00667751	2	44.5391	38.9453	260.679	4.5497	21.7136		3.19019	0
9224	Tue Mar 28 11:13:19 2017_x000D_	40.6956	17.4678	-8.40014	-0.14661	2	44.5391	38.9453	260.679	4.5497	21.8187		0.027	0
9225	Tue Mar 28 11:13:19 2017_x000D_	40.6956	17.4669	-26.7086	-0.466153	2	44.5391	38.9453	260.679	4.5497	21.8196		3.07502	20.7493
9226	Tue Mar 28 11:13:19 2017_x000D_	40.5931	17.4673	-33.0468	-0.576776	2	44.3518	38.2795	263.377	4.5968	21.1489		3.09309	0
9227	Tue Mar 28 11:13:19 2017_x000D_	40.6962	17.4665	-42.9206	-0.749106	2	44.3518	38.2795	263.377	4.5968	21.1316		6.98727	0
9228	Tue Mar 28 11:13:19 2017_x000D_	40.9045	17.5707	-57.6819	-1.00674	2	44.3518	38.2795	263.377	4.5968	20.9938		3.16312	0
9229	Tue Mar 28 11:13:19 2017_x000D_	40.9073	17.6761	-66.5521	-1.16155	2	44.3518	38.2795	263.377	4.5968	20.8893		9.53433	13.1993
9230	Tue Mar 28 11:13:19 2017_x000D_	40.9157	17.9938	-77.6611	-1.35544	2	44.3723	37.84	265.304	4.63042	20.145		7.10965	0
9231	Tue Mar 28 11:13:19 2017_x000D_	41.0236	18.2048	-80.3433	-1.40226	2	44.3723	37.84	265.304	4.63042	19.9187		22.484	0
9232	Tue Mar 28 11:13:19 2017_x000D_	41.1442	18.9445	-77.1034	-1.34571	2	44.3723	37.84	265.304	4.63042	19.1693		15.8538	0
9233	Tue Mar 28 11:13:19 2017_x000D_	41.1572	19.4728	-77.659	-1.3554	2	44.3723	37.84	265.304	4.63042	18.6465		10.0474	19.8036
9234	Tue Mar 28 11:13:20 2017_x000D_	41.2673	19.7891	-74.3468	-1.2976	2	44.4031	37.1806	265.304	4.63042	17.6719		23.1249	0
9235	Tue Mar 28 11:13:20 2017_x000D_	41.4902	20.527	-73.5937	-1.28445	2	44.4031	37.1806	265.304	4.63042	16.9064		10.0228	0
9236	Tue Mar 28 11:13:20 2017_x000D_	41.6001	20.8425	-71.6617	-1.25073	2	44.4031	37.1806	265.304	4.63042	16.5768		7.07878	0
9237	Tue Mar 28 11:13:20 2017_x000D_	41.7075	21.0526	-69.0549	-1.20524	2	44.4031	37.1806	265.304	4.63042	16.3517		17.0719	0
9238	Tue Mar 28 11:13:20 2017_x000D_	41.9249	21.5785	-68.0638	-1.18794	2	44.4031	37.1806	265.304	4.63042	15.7977		10.0133	13.2053
9239	Tue Mar 28 11:13:20 2017_x000D_	42.0347	21.8937	-66.5318	-1.1612	2	44.4236	36.7409	262.434	4.58033	15.0382		17.0558	0
9240	Tue Mar 28 11:13:20 2017_x000D_	42.2519	22.4191	-65.4384	-1.14212	2	44.4236	36.7409	262.434	4.58033	14.4855		7.0748	0
9241	Tue Mar 28 11:13:20 2017_x000D_	42.3594	22.629	-68.0641	-1.18794	2	44.4236	36.7409	262.434	4.58033	14.2621		20.0171	0
9242	Tue Mar 28 11:13:20 2017_x000D_	42.5789	23.2591	-68.0632	-1.18793	2	44.4236	36.7409	262.434	4.58033	13.6074		10.0001	9.21922
9243	Tue Mar 28 11:13:20 2017_x000D_	42.6888	23.5738	-71.6668	-1.25082	2	44.2158	36.5145	262.955	4.58943	13.0305		10.0028	0
9244	Tue Mar 28 11:13:20 2017_x000D_	42.7984	23.8887	-68.0621	-1.18791	2	44.2158	36.5145	262.955	4.58943	12.7051		19.9887	0
9245	Tue Mar 28 11:13:20 2017_x000D_	43.0176	24.5179	-68.0612	-1.18789	2	44.2158	36.5145	262.955	4.58943	12.0563		9.98683	0
9246	Tue Mar 28 11:13:20 2017_x000D_	43.1273	24.8322	-71.6675	-1.25083	2	44.2158	36.5145	262.955	4.58943	11.7329		19.9669	19.8094
9247	Tue Mar 28 11:13:20 2017_x000D_	43.3463	25.4607	-71.6678	-1.25084	2	44.2465	35.8549	264.062	4.60876	10.4331		11.336	0
9248	Tue Mar 28 11:13:20 2017_x000D_	43.5577	25.7739	-70.7902	-1.23552	2	44.2465	35.8549	264.062	4.60876	10.1045		9.44968	0
9249	Tue Mar 28 11:13:20 2017_x000D_	43.5652	26.0888	-71.668	-1.25084	2	44.2465	35.8549	264.062	4.60876	9.78984		22.9609	0
9250	Tue Mar 28 11:13:20 2017_x000D_	43.7864	26.8215	-70.7863	-1.23545	2	44.2465	35.8549	264.062	4.60876	9.04511		8.83109	0
9251	Tue Mar 28 11:13:20 2017_x000D_	43.9951	27.0291	-70.7902	-1.23552	2	44.2465	35.8549	264.062	4.60876	8.82938		12.5915	0
9252	Tue Mar 28 11:13:20 2017_x000D_	44.005	27.4487	-70.7863	-1.23545	2	44.2465	35.8549	264.062	4.60876	8.40967		16.9355	0
9253	Tue Mar 28 11:13:20 2017_x000D_	44.2209	27.9703	-71.669	-1.25086	2	44.2465	35.8549	264.062	4.60876	7.88464		14.0463	0
9254	Tue Mar 28 11:13:20 2017_x000D_	44.4342	28.3871	-71.6711	-1.2509	2	44.2465	35.8549	264.062	4.60876	7.47016		19.1367	0
9255	Tue Mar 28 11:13:21 2017_x000D_	44.5505	29.0143	-69.0491	-1.20513	2	44.2465	35.8549	264.062	4.60876	6.84735		9.94888	404.646
9256	Tue Mar 28 11:13:21 2017_x000D_	44.6598	29.3274	-70.7863	-1.23545	1	45.7459	22.4503	72.1237	1.2588	6.96234		19.8682	0
9257	Tue Mar 28 11:13:21 2017_x000D_	44.8777	29.9528	-70.7863	-1.23545	1	45.7459	22.4503	72.1237	1.2588	7.55257		11.2662	0
9258	Tue Mar 28 11:13:21 2017_x000D_	45.0882	30.2638	-71.672	-1.25091	1	45.7459	22.4503	72.1237	1.2588	7.84113		19.8464	0
9259	Tue Mar 28 11:13:21 2017_x000D_	45.3059	30.8885	-71.6724	-1.25092	1	45.7459	22.4503	72.1237	1.2588	8.44966		9.41648	77.0038
9260	Tue Mar 28 11:13:21 2017_x000D_	45.3131	31.2023	-70.7863	-1.23545	1	46.5059	24.902	78.5432	1.37084	6.41222		9.91377	0
9261	Tue Mar 28 11:13:21 2017_x000D_	45.422	31.5143	-74.3709	-1.29802	1	46.5059	24.902	78.5432	1.37084	6.70055		15.993	0
9262	Tue Mar 28 11:13:21 2017_x000D_	45.5354	32.0352	-70.7843	-1.23542	1	46.5059	24.902	78.5432	1.37084	7.19892		11.2396	0
9263	Tue Mar 28 11:13:21 2017_x000D_	45.7455	32.3454	-71.6711	-1.2509	1	46.5059	24.902	78.5432	1.37084	7.48214		9.40155	0
9264	Tue Mar 28 11:13:21 2017_x000D_	45.7528	32.6587	-70.7843	-1.23542	1	46.5059	24.902	78.5432	1.37084	7.79317		19.7951	70.7757
9265	Tue Mar 28 11:13:21 2017_x000D_	45.9699	33.2818	-70.7844	-1.23542	1	47.2756	27.1321	80.0279	1.39675	6.28678		11.2239	0
9266	Tue Mar 28 11:13:21 2017_x000D_	46.1798	33.5915	-71.6717	-1.25091	1	47.2756	27.1321	80.0279	1.39675	6.55169		12.905	0
9267	Tue Mar 28 11:13:21 2017_x000D_	46.2908	34.0071	-74.3757	-1.2981	1	47.2756	27.1321	80.0279	1.39675	6.94518		9.38642	0
9268	Tue Mar 28 11:13:21 2017_x000D_	46.2979	34.3199	-73.6147	-1.28482	1	47.2756	27.1321	80.0279	1.39675	7.25399		6.96748	80.6371
9269	Tue Mar 28 11:13:21 2017_x000D_	46.4038	34.5266	-70.7844	-1.23542	1	46.7155	29.761	130.665	2.28053	4.77578		15.9419	0
9270	Tue Mar 28 11:13:21 2017_x000D_	46.517	35.0458	-74.3739	-1.29807	1	46.7155	29.761	130.665	2.28053	5.28853		4.37208	0
9271	Tue Mar 28 11:13:21 2017_x000D_	46.6205	35.1484	-70.7844	-1.23542	1	46.7155	29.761	130.665	2.28053	5.38824		15.9302	0
9272	Tue Mar 28 11:13:21 2017_x000D_	46.7337	35.6672	-74.3751	-1.29809	1	46.7155	29.761	130.665	2.28053	5.90623		4.36995	98.239
9273	Tue Mar 28 11:13:21 2017_x000D_	46.8371	35.7698	-70.7843	-1.23542	2	43.4424	29.6608	276.244	4.82136	6.98884		12.8656	0
9274	Tue Mar 28 11:13:21 2017_x000D_	46.9475	36.1842	-68.0388	-1.1875	2	43.4424	29.6608	276.244	4.82136	7.40544		6.24459	0
9275	Tue Mar 28 11:13:21 2017_x000D_	46.9522	36.3923	-68.0365	-1.18746	2	43.4424	29.6608	276.244	4.82136	7.59156		11.1814	0
9276	Tue Mar 28 11:13:21 2017_x000D_	47.1612	36.7009	-61.5416	-1.0741	2	43.4424	29.6608	276.244	4.82136	7.96194		0.0108167	46.295
9277	Tue Mar 28 11:13:22 2017_x000D_	47.1609	36.7007	-56.6274	-0.988334	2	43.5141	28.1193	279.972	4.88644	9.32414		3.03659	0
9278	Tue Mar 28 11:13:22 2017_x000D_	47.0597	36.7027	-50.9534	-0.889305	2	43.5141	28.1193	279.972	4.88644	9.28687		3.02748	0
9279	Tue Mar 28 11:13:22 2017_x000D_	47.1606	36.7009	-48.7266	-0.85044	2	43.5141	28.1193	279.972	4.88644	9.32421		3.04853	0
9280	Tue Mar 28 11:13:22 2017_x000D_	47.059	36.7028	-38.7851	-0.676928	2	43.5141	28.1193	279.972	4.88644	9.2867		4.3636	0
9281	Tue Mar 28 11:13:22 2017_x000D_	47.1623	36.8052	-34.9021	-0.609157	2	43.5141	28.1193	279.972	4.88644	9.42095		3.03615	27.3611
9282	Tue Mar 28 11:13:22 2017_x000D_	47.2635	36.8042	-23.5478	-0.410987	2	43.7734	27.2449	284.692	4.96881	10.1765		6.95803	0
9283	Tue Mar 28 11:13:22 2017_x000D_	47.3691	37.0107	-16.9959	-0.296634	2	43.7734	27.2449	284.692	4.96881	10.4067		9.63892	0
9284	Tue Mar 28 11:13:22 2017_x000D_	47.6747	37.1099	-7.79591	-0.136064	2	43.7734	27.2449	284.692	4.96881	10.6084		6.06386	0
9285	Tue Mar 28 11:13:22 2017_x000D_	47.8768	37.1065	-7.79688	-0.136081	2	43.7734	27.2449	284.692	4.96881	10.6812		6.06676	20.6391
9286	Tue Mar 28 11:13:22 2017_x000D_	48.079	37.1033	-1.97728	-0.0345101	2	44.418	27.4853	325.085	5.6738	10.2912		18.1796	0
9287	Tue Mar 28 11:13:22 2017_x000D_	48.6849	37.0931	-1.97828	-0.0345275	2	44.418	27.4853	325.085	5.6738	10.5127		12.5192	0
9288	Tue Mar 28 11:13:22 2017_x000D_	49.0908	37.19	-4.90356	-0.0855832	2	44.418	27.4853	325.085	5.6738	10.7711		9.08829	0
9289	Tue Mar 28 11:13:22 2017_x000D_	49.3937	37.1849	-5.21124	-0.0909532	2	44.418	27.4853	325.085	5.6738	10.9014		21.4152	19.6503
9290	Tue Mar 28 11:13:22 2017_x000D_	50.1016	37.2768	-1.97405	-0.0344537	2	45.0727	27.5054	8.92614	0.155791	10.9895		18.1376	0
9291	Tue Mar 28 11:13:22 2017_x000D_	50.7061	37.2666	-1.97505	-0.0344711	2	45.0727	27.5054	8.92614	0.155791	11.2701		12.0887	0
9292	Tue Mar 28 11:13:22 2017_x000D_	51.109	37.2598	-1.97568	-0.034482	2	45.0727	27.5054	8.92614	0.155791	11.4711		12.0798	0
9293	Tue Mar 28 11:13:22 2017_x000D_	51.5116	37.2529	-1.9763	-0.034493	2	45.0727	27.5054	8.92614	0.155791	11.6822		6.03986	0
9294	Tue Mar 28 11:13:22 2017_x000D_	51.7129	37.2495	-1.97667	-0.0344994	2	45.0727	27.5054	8.92614	0.155791	11.7915		18.3892	9.23654
9295	Tue Mar 28 11:13:22 2017_x000D_	52.3187	37.343	0.975299	0.0170222	2	45.2807	27.7324	0	0	11.9121		12.0647	0
9296	Tue Mar 28 11:13:22 2017_x000D_	52.7208	37.3362	0.975327	0.0170227	2	45.2807	27.7324	0	0	12.1486		18.0896	0
9297	Tue Mar 28 11:13:22 2017_x000D_	53.3237	37.3259	0.975289	0.017022	2	45.2807	27.7324	0	0	12.519		9.04629	0
9298	Tue Mar 28 11:13:23 2017_x000D_	53.6252	37.3208	0.975283	0.0170219	2	45.2807	27.7324	0	0	12.7109		21.2983	26.9188
9299	Tue Mar 28 11:13:23 2017_x000D_	54.3257	37.2054	3.92605	0.0685225	2	46.1433	27.9795	0	0	12.3316		6.7861	0
9300	Tue Mar 28 11:13:23 2017_x000D_	54.5285	37.3056	6.8685	0.119878	2	46.1433	27.9795	0	0	12.5414		21.2869	0
9301	Tue Mar 28 11:13:23 2017_x000D_	55.2286	37.1901	4.08265	0.0712557	2	46.1433	27.9795	0	0	12.9375		9.0193	0
9302	Tue Mar 28 11:13:23 2017_x000D_	55.5292	37.185	3.92784	0.0685537	2	46.1433	27.9795	0	0	13.1467		12.0257	6.55208
9303	Tue Mar 28 11:13:23 2017_x000D_	55.93	37.1782	3.92842	0.0685638	2	46.3616	27.9862	8.92614	0.155791	13.2683		9.0103	0
9304	Tue Mar 28 11:13:23 2017_x000D_	56.2303	37.1731	3.78828	0.066118	2	46.3616	27.9862	8.92614	0.155791	13.483		21.2539	0
9305	Tue Mar 28 11:13:23 2017_x000D_	56.9293	37.0577	0.969064	0.0169134	2	46.3616	27.9862	8.92614	0.155791	13.9273		12.0077	0
9306	Tue Mar 28 11:13:23 2017_x000D_	57.3295	37.0509	0.969088	0.0169138	2	46.3616	27.9862	8.92614	0.155791	14.229		18.2656	0
9307	Tue Mar 28 11:13:23 2017_x000D_	57.9277	36.9375	3.92547	0.0685123	2	46.3616	27.9862	8.92614	0.155791	14.6253		8.9923	67.1056
9308	Tue Mar 28 11:13:23 2017_x000D_	58.2274	36.9324	3.78515	0.0660634	2	48.2735	29.1473	22.3557	0.390181	12.6368		20.991	0
9309	Tue Mar 28 11:13:23 2017_x000D_	58.927	36.9206	3.92692	0.0685377	2	48.2735	29.1473	22.3557	0.390181	13.1879		8.98325	0
9310	Tue Mar 28 11:13:23 2017_x000D_	59.2264	36.9156	3.78659	0.0660884	2	48.2735	29.1473	22.3557	0.390181	13.428		8.9923	0
9311	Tue Mar 28 11:13:23 2017_x000D_	59.5261	36.9105	3.9278	0.0685531	2	48.2735	29.1473	22.3557	0.390181	13.6707		21.1774	43.7085
9312	Tue Mar 28 11:13:23 2017_x000D_	60.2226	36.7956	6.59368	0.115081	2	49.551	29.8478	14.6918	0.256421	12.734		8.98325	0
9313	Tue Mar 28 11:13:23 2017_x000D_	60.522	36.7906	6.87415	0.119976	2	49.551	29.8478	14.6918	0.256421	12.9833		18.2096	0
9314	Tue Mar 28 11:13:23 2017_x000D_	61.1183	36.6772	3.92424	0.0684908	2	49.551	29.8478	14.6918	0.256421	13.4329		11.9567	0
9315	Tue Mar 28 11:13:23 2017_x000D_	61.5168	36.6705	3.92485	0.0685016	2	49.551	29.8478	14.6918	0.256421	13.7742		14.9331	37.9811
9316	Tue Mar 28 11:13:23 2017_x000D_	62.0145	36.6622	3.78463	0.0660543	2	50.6102	30.5413	16.6177	0.290034	12.9431		8.96825	0
9317	Tue Mar 28 11:13:23 2017_x000D_	62.3134	36.6572	3.92604	0.0685223	2	50.6102	30.5413	16.6177	0.290034	13.2049		11.9417	0
9318	Tue Mar 28 11:13:23 2017_x000D_	62.7114	36.6505	3.9266	0.0685321	2	50.6102	30.5413	16.6177	0.290034	13.5559		11.9328	0
9319	Tue Mar 28 11:13:23 2017_x000D_	63.1091	36.6436	-2.00776	-0.0350421	2	50.6102	30.5413	16.6177	0.290034	13.909		11.9326	56.023
9320	Tue Mar 28 11:13:24 2017_x000D_	63.5068	36.637	-2.0084	-0.0350532	2	52.0841	31.688	19.8977	0.347281	12.4487		11.9297	0
9321	Tue Mar 28 11:13:24 2017_x000D_	63.9044	36.6303	-2.00909	-0.0350652	2	52.0841	31.688	19.8977	0.347281	12.8119		8.94116	0
9322	Tue Mar 28 11:13:24 2017_x000D_	64.2024	36.6255	3.78777	0.066109	2	52.0841	31.688	19.8977	0.347281	13.0856		8.94426	0
9323	Tue Mar 28 11:13:24 2017_x000D_	64.5005	36.6205	3.92926	0.0685785	2	52.0841	31.688	19.8977	0.347281	13.3603		11.9176	0
9324	Tue Mar 28 11:13:24 2017_x000D_	64.8977	36.6139	3.92988	0.0685893	2	52.0841	31.688	19.8977	0.347281	13.7278		5.95582	72.773
9325	Tue Mar 28 11:13:24 2017_x000D_	65.0962	36.6106	3.93024	0.0685956	2	54.2112	32.8541	4.07771	0.0711695	11.515		11.9057	0
9326	Tue Mar 28 11:13:24 2017_x000D_	65.493	36.6039	3.9308	0.0686054	2	54.2112	32.8541	4.07771	0.0711695	11.8887		6.71164	0
9327	Tue Mar 28 11:13:24 2017_x000D_	65.6898	36.4975	0.956694	0.0166975	2	54.2112	32.8541	4.07771	0.0711695	12.0429		5.94982	0
9328	Tue Mar 28 11:13:24 2017_x000D_	65.8881	36.4942	0.956728	0.0166981	2	54.2112	32.8541	4.07771	0.0711695	12.2311		11.8909	93.3163
9329	Tue Mar 28 11:13:24 2017_x000D_	66.2844	36.4871	-10.7814	-0.18817	2	57.2294	33.6064	11.4568	0.199958	9.50218		0.0108167	0
9330	Tue Mar 28 11:13:24 2017_x000D_	66.2842	36.4868	-16.357	-0.285483	2	57.2294	33.6064	11.4568	0.199958	9.5019		3.10225	0
9331	Tue Mar 28 11:13:24 2017_x000D_	66.2829	36.3834	-26.5089	-0.462668	2	57.2294	33.6064	11.4568	0.199958	9.46983		4.29369	0
9332	Tue Mar 28 11:13:24 2017_x000D_	66.1825	36.2814	-43.2003	-0.753987	2	57.2294	33.6064	11.4568	0.199958	9.34418		2.96134	60.0574
9333	Tue Mar 28 11:13:24 2017_x000D_	66.0838	36.2829	-53.27	-0.929736	2	59.1681	34.1055	10.9264	0.190702	7.25038		4.31266	0
9334	Tue Mar 28 11:13:24 2017_x000D_	66.1822	36.1781	-69.5973	-1.2147	2	59.1681	34.1055	10.9264	0.190702	7.31391		3.09658	0
9335	Tue Mar 28 11:13:24 2017_x000D_	66.1842	36.2813	-80.9174	-1.41228	2	59.1681	34.1055	10.9264	0.190702	7.34573		2.98818	0
9336	Tue Mar 28 11:13:24 2017_x000D_	66.2838	36.2802	265.362	4.63143	2	59.1681	34.1055	10.9264	0.190702	7.4406		0	0
9337	Tue Mar 28 11:13:24 2017_x000D_	66.2838	36.2802	265.362	4.63143	2	59.1681	34.1055	10.9264	0.190702	7.4406		9.75608	80.5171
9338	Tue Mar 28 11:13:24 2017_x000D_	66.1894	36.5914	251.34	4.38671	2	61.7484	34.844	0	0	4.77241		6.87381	0
9339	Tue Mar 28 11:13:24 2017_x000D_	66.0933	36.7994	241.357	4.21247	2	61.7484	34.844	0	0	4.76463		6.86292	0
9340	Tue Mar 28 11:13:24 2017_x000D_	65.9972	37.007	238.963	4.17069	2	61.7484	34.844	0	0	4.76769		17.8509	0
9341	Tue Mar 28 11:13:25 2017_x000D_	65.7076	37.5268	235.058	4.10254	2	61.7484	34.844	0	0	4.78254		11.0156	221.21
9342	Tue Mar 28 11:13:25 2017_x000D_	65.514	37.8388	236.688	4.13098	1	69.003	33.5243	38.0239	0.663643	5.5487		12.8694	0
9343	Tue Mar 28 11:13:25 2017_x000D_	65.2214	38.1525	240.412	4.19598	1	69.003	33.5243	38.0239	0.663643	5.97668		20.5701	0
9344	Tue Mar 28 11:13:25 2017_x000D_	64.9335	38.7748	242.739	4.23659	1	69.003	33.5243	38.0239	0.663643	6.64293		11.0063	0
9345	Tue Mar 28 11:13:25 2017_x000D_	64.74	39.0865	248.81	4.34255	1	69.003	33.5243	38.0239	0.663643	7.00794		20.5674	27.3012
9346	Tue Mar 28 11:13:25 2017_x000D_	64.4521	39.7087	251.347	4.38683	1	68.7423	34.3962	73.4908	1.28266	6.8285		6.85223	0
9347	Tue Mar 28 11:13:25 2017_x000D_	64.3562	39.916	253.967	4.43256	1	68.7423	34.3962	73.4908	1.28266	7.05025		13.7084	0
9348	Tue Mar 28 11:13:25 2017_x000D_	64.1643	40.3307	253.968	4.43258	1	68.7423	34.3962	73.4908	1.28266	7.49509		18.7394	0
9349	Tue Mar 28 11:13:25 2017_x000D_	64.0748	40.9489	256.663	4.47962	1	68.7423	34.3962	73.4908	1.28266	8.04509		9.71989	164.63
9350	Tue Mar 28 11:13:25 2017_x000D_	63.9806	41.2589	254.768	4.44655	2	65.9227	29.6883	0	0	11.7325		18.727	0
9351	Tue Mar 28 11:13:25 2017_x000D_	63.8912	41.8767	257.348	4.49157	2	65.9227	29.6883	0	0	12.3565		11.0124	0
9352	Tue Mar 28 11:13:25 2017_x000D_	63.6978	42.1887	256.664	4.47964	2	65.9227	29.6883	0	0	12.6969		18.7232	0
9353	Tue Mar 28 11:13:25 2017_x000D_	63.6086	42.8064	253.966	4.43254	2	65.9227	29.6883	0	0	13.3206		12.6742	0
9354	Tue Mar 28 11:13:25 2017_x000D_	63.516	43.2186	256.663	4.47962	2	65.9227	29.6883	0	0	13.7427		9.70754	32.6614
9355	Tue Mar 28 11:13:25 2017_x000D_	63.4219	43.5282	254.768	4.44653	2	67.0109	29.7217	4.25038	0.0741832	14.2654		19.4168	0
9356	Tue Mar 28 11:13:25 2017_x000D_	63.2335	44.1474	254.768	4.44654	2	67.0109	29.7217	4.25038	0.0741832	14.9121		9.22922	0
9357	Tue Mar 28 11:13:25 2017_x000D_	63.2385	44.455	253.965	4.43252	2	67.0109	29.7217	4.25038	0.0741832	15.2086		19.4102	0
9358	Tue Mar 28 11:13:25 2017_x000D_	63.0502	45.074	253.965	4.43252	2	67.0109	29.7217	4.25038	0.0741832	15.855		10.9939	37.8834
9359	Tue Mar 28 11:13:25 2017_x000D_	62.857	45.3854	254.768	4.44655	2	68.0666	30.4146	23.1472	0.403995	15.8513		9.7018	0
9360	Tue Mar 28 11:13:25 2017_x000D_	62.7629	45.6948	256.666	4.47966	2	68.0666	30.4146	23.1472	0.403995	16.1745		18.6867	0
9361	Tue Mar 28 11:13:25 2017_x000D_	62.6739	46.3113	253.965	4.43253	2	68.0666	30.4146	23.1472	0.403995	16.7865		9.69032	0
9362	Tue Mar 28 11:13:26 2017_x000D_	62.5798	46.6203	257.351	4.49163	2	68.0666	30.4146	23.1472	0.403995	17.1093		9.70092	20.7402
9363	Tue Mar 28 11:13:26 2017_x000D_	62.4858	46.9297	253.965	4.43253	2	68.2517	31.0807	46.2894	0.807903	16.8652		19.3884	0
9364	Tue Mar 28 11:13:26 2017_x000D_	62.2977	47.548	253.965	4.43253	2	68.2517	31.0807	46.2894	0.807903	17.5106		13.6722	0
9365	Tue Mar 28 11:13:26 2017_x000D_	62.1063	47.9616	253.966	4.43255	2	68.2517	31.0807	46.2894	0.807903	17.9647		18.6596	0
9366	Tue Mar 28 11:13:26 2017_x000D_	62.0174	48.5772	256.667	4.47968	2	68.2517	31.0807	46.2894	0.807903	18.574		12.6423	0
9367	Tue Mar 28 11:13:26 2017_x000D_	61.9252	48.9884	253.965	4.43253	2	68.2517	31.0807	46.2894	0.807903	18.9924		19.3694	23.5181
9368	Tue Mar 28 11:13:26 2017_x000D_	61.7373	49.6061	253.965	4.43253	2	68.6544	31.7533	72.2385	1.2608	19.146		10.9857	0
9369	Tue Mar 28 11:13:26 2017_x000D_	61.5443	49.9173	253.082	4.41712	2	68.6544	31.7533	72.2385	1.2608	19.506		21.6678	0
9370	Tue Mar 28 11:13:26 2017_x000D_	61.4573	50.6343	256.668	4.4797	2	68.6544	31.7533	72.2385	1.2608	20.2062		6.82939	0
9371	Tue Mar 28 11:13:26 2017_x000D_	61.3617	50.8409	253.965	4.43253	2	68.6544	31.7533	72.2385	1.2608	20.4333		12.6241	79.5749
9372	Tue Mar 28 11:13:26 2017_x000D_	61.2696	51.2515	256.668	4.47971	2	68.3074	34.383	72.2385	1.2608	18.2778		6.82939	0
9373	Tue Mar 28 11:13:26 2017_x000D_	61.174	51.4581	253.965	4.43253	2	68.3074	34.383	72.2385	1.2608	18.5053		19.3476	0
9374	Tue Mar 28 11:13:26 2017_x000D_	60.9863	52.0751	253.966	4.43254	2	68.3074	34.383	72.2385	1.2608	19.147		12.2388	0
9375	Tue Mar 28 11:13:26 2017_x000D_	60.9933	52.483	253.964	4.43251	2	68.3074	34.383	72.2385	1.2608	19.5219		19.3381	61.0202
9376	Tue Mar 28 11:13:26 2017_x000D_	60.8057	53.0997	253.964	4.43251	2	67.7754	36.3462	100.926	1.7615	18.1454		10.9698	0
9377	Tue Mar 28 11:13:26 2017_x000D_	60.6129	53.4104	254.769	4.44656	2	67.7754	36.3462	100.926	1.7615	18.5064		15.5971	0
9378	Tue Mar 28 11:13:26 2017_x000D_	60.5226	53.9224	256.67	4.47973	2	67.7754	36.3462	100.926	1.7615	19.0138		6.82269	0
9379	Tue Mar 28 11:13:26 2017_x000D_	60.4271	54.1288	253.965	4.43253	2	67.7754	36.3462	100.926	1.7615	19.2411		6.11495	0
9380	Tue Mar 28 11:13:26 2017_x000D_	60.4307	54.3326	253.964	4.43252	2	67.7754	36.3462	100.926	1.7615	19.4282		13.6385	54.576
9381	Tue Mar 28 11:13:26 2017_x000D_	60.2396	54.7451	253.965	4.43253	2	67.2544	38.0892	99.9722	1.74484	18.0728		12.2209	0
9382	Tue Mar 28 11:13:26 2017_x000D_	60.2468	55.1524	253.964	4.43251	2	67.2544	38.0892	99.9722	1.74484	18.4461		13.6345	0
9383	Tue Mar 28 11:13:26 2017_x000D_	60.0558	55.5648	253.965	4.43252	2	67.2544	38.0892	99.9722	1.74484	18.9002		6.8118	0
9384	Tue Mar 28 11:13:27 2017_x000D_	59.9603	55.7708	256.672	4.47976	2	67.2544	38.0892	99.9722	1.74484	19.127		3.05148	46.7206
9385	Tue Mar 28 11:13:27 2017_x000D_	59.9621	55.8725	257.359	4.49176	2	66.9617	39.6188	94.9724	1.65758	17.6968		9.66012	0
9386	Tue Mar 28 11:13:27 2017_x000D_	59.8685	56.1806	253.965	4.43252	2	66.9617	39.6188	94.9724	1.65758	18.0168		6.8118	0
9387	Tue Mar 28 11:13:27 2017_x000D_	59.773	56.3866	256.672	4.47977	2	66.9617	39.6188	94.9724	1.65758	18.2438		6.10596	0
9388	Tue Mar 28 11:13:27 2017_x000D_	59.7766	56.5901	256.671	4.47976	2	66.9617	39.6188	94.9724	1.65758	18.4296		15.5581	59.7813
9389	Tue Mar 28 11:13:27 2017_x000D_	59.6864	57.1008	265.457	4.63309	2	66.6476	41.5866	99.6658	1.7395	17.0044		6.8049	0
9390	Tue Mar 28 11:13:27 2017_x000D_	59.5908	57.3065	-86.1919	-1.50433	2	66.6476	41.5866	99.6658	1.7395	17.2312		9.13909	0
9391	Tue Mar 28 11:13:27 2017_x000D_	59.5955	57.6111	-69.1691	-1.20723	2	66.6476	41.5866	99.6658	1.7395	17.5076		4.22581	0
9392	Tue Mar 28 11:13:27 2017_x000D_	59.6959	57.7099	-60.4255	-1.05462	2	66.6476	41.5866	99.6658	1.7395	17.5581		9.58395	93.3647
9393	Tue Mar 28 11:13:27 2017_x000D_	59.7995	58.0121	-44.4409	-0.77564	2	66.0627	44.6433	101.457	1.77075	14.7632		4.24485	0
9394	Tue Mar 28 11:13:27 2017_x000D_	59.9002	58.1115	-36.2002	-0.631812	2	66.0627	44.6433	101.457	1.77075	14.8111		8.47283	0
9395	Tue Mar 28 11:13:27 2017_x000D_	60.1015	58.3096	-23.0118	-0.401632	2	66.0627	44.6433	101.457	1.77075	14.9099		2.96795	0
9396	Tue Mar 28 11:13:27 2017_x000D_	60.2004	58.3071	-16.405	-0.286321	2	66.0627	44.6433	101.457	1.77075	14.8683		6.64989	0
9397	Tue Mar 28 11:13:27 2017_x000D_	60.4001	58.4033	-13.5438	-0.236384	2	66.0627	44.6433	101.457	1.77075	14.8796		9.37651	59.7207
9398	Tue Mar 28 11:13:27 2017_x000D_	60.6984	58.4966	-10.0114	-0.174732	2	65.7489	46.6091	101.457	1.77075	12.9159		23.8869	0
9399	Tue Mar 28 11:13:27 2017_x000D_	61.4907	58.5756	-12.8191	-0.223735	2	65.7489	46.6091	101.457	1.77075	12.7016		24.4102	0
9400	Tue Mar 28 11:13:27 2017_x000D_	62.2841	58.7561	-12.819	-0.223734	2	65.7489	46.6091	101.457	1.77075	12.6315		12.1924	0
9401	Tue Mar 28 11:13:27 2017_x000D_	62.6804	58.8462	-15.5609	-0.27159	2	65.7489	46.6091	101.457	1.77075	12.616		9.35486	46.6447
9402	Tue Mar 28 11:13:27 2017_x000D_	62.9781	58.939	-19.1892	-0.334915	2	65.4566	48.1362	95.5845	1.66826	11.0835		18.6943	0
9403	Tue Mar 28 11:13:27 2017_x000D_	63.5729	59.1248	-19.19	-0.334928	2	65.4566	48.1362	95.5845	1.66826	11.1489		12.1735	0
9404	Tue Mar 28 11:13:27 2017_x000D_	63.9686	59.2147	-21.876	-0.381808	2	65.4566	48.1362	95.5845	1.66826	11.178		13.222	0
9405	Tue Mar 28 11:13:28 2017_x000D_	64.3657	59.4059	-21.8749	-0.38179	2	65.4566	48.1362	95.5845	1.66826	11.3224		19.8169	19.7335
9406	Tue Mar 28 11:13:28 2017_x000D_	64.9609	59.6924	-24.4579	-0.426871	2	65.4245	48.7932	98.0538	1.71136	10.9091		10.6768	0
9407	Tue Mar 28 11:13:28 2017_x000D_	65.2594	59.8862	-25.7089	-0.448706	2	65.4245	48.7932	98.0538	1.71136	11.0942		11.804	0
9408	Tue Mar 28 11:13:28 2017_x000D_	65.6527	59.8748	-25.7158	-0.448825	2	65.4245	48.7932	98.0538	1.71136	11.0839		18.9615	0
9409	Tue Mar 28 11:13:28 2017_x000D_	66.15	60.2649	-24.4568	-0.426852	2	65.4245	48.7932	98.0538	1.71136	11.4946		19.7766	0
9410	Tue Mar 28 11:13:28 2017_x000D_	66.7439	60.551	-21.8684	-0.381676	2	65.4245	48.7932	98.0538	1.71136	11.8316		9.30368	19.7335
9411	Tue Mar 28 11:13:28 2017_x000D_	67.04	60.6432	-25.7123	-0.448765	2	65.3924	49.4502	98.0538	1.71136	11.3136		9.29204	0
9412	Tue Mar 28 11:13:28 2017_x000D_	67.3356	60.7357	-21.8703	-0.381709	2	65.3924	49.4502	98.0538	1.71136	11.4516		18.5853	0
9413	Tue Mar 28 11:13:28 2017_x000D_	67.927	60.9202	-21.872	-0.381739	2	65.3924	49.4502	98.0538	1.71136	11.7467		8.37732	0
9414	Tue Mar 28 11:13:28 2017_x000D_	68.1259	61.1162	-21.8681	-0.381671	2	65.3924	49.4502	98.0538	1.71136	11.982		12.1029	60.8478
9415	Tue Mar 28 11:13:28 2017_x000D_	68.5193	61.2056	-19.1776	-0.334712	2	64.8617	51.4078	103.013	1.79791	10.4582		19.7042	0
9416	Tue Mar 28 11:13:28 2017_x000D_	69.1111	61.4905	-21.8688	-0.381683	2	64.8617	51.4078	103.013	1.79791	10.9416		12.0876	0
9417	Tue Mar 28 11:13:28 2017_x000D_	69.504	61.5798	-19.1766	-0.334695	2	64.8617	51.4078	103.013	1.79791	11.1813		18.5284	0
9418	Tue Mar 28 11:13:28 2017_x000D_	70.0936	61.7637	-19.1772	-0.334706	2	64.8617	51.4078	103.013	1.79791	11.6025		10.5868	52.5866
9419	Tue Mar 28 11:13:28 2017_x000D_	70.3893	61.9563	-18.2075	-0.317782	2	64.7762	53.1586	103.013	1.79791	10.4358		21.306	0
9420	Tue Mar 28 11:13:28 2017_x000D_	71.0761	62.1371	-19.1762	-0.334687	2	64.7762	53.1586	103.013	1.79791	10.9682		6.54257	0
9421	Tue Mar 28 11:13:28 2017_x000D_	71.2726	62.2317	-21.8731	-0.381758	2	64.7762	53.1586	103.013	1.79791	11.159		13.0905	0
9422	Tue Mar 28 11:13:28 2017_x000D_	71.6657	62.4211	-21.8721	-0.38174	2	64.7762	53.1586	103.013	1.79791	11.5438		15.7312	0
9423	Tue Mar 28 11:13:28 2017_x000D_	72.1559	62.6073	-20.8045	-0.363108	2	64.7762	53.1586	103.013	1.79791	11.9891		12.0375	49.6206
9424	Tue Mar 28 11:13:28 2017_x000D_	72.5472	62.6961	-18.2066	-0.317765	2	65.3527	54.7089	45	0.785398	10.7497		9.23156	0
9425	Tue Mar 28 11:13:28 2017_x000D_	72.841	62.7876	-21.8756	-0.381801	2	65.3527	54.7089	45	0.785398	11.0154		17.048	0
9426	Tue Mar 28 11:13:29 2017_x000D_	73.3317	63.0742	-18.2025	-0.317693	2	65.3527	54.7089	45	0.785398	11.5604		9.22207	0
9427	Tue Mar 28 11:13:29 2017_x000D_	73.6252	63.1656	-21.8735	-0.381764	2	65.3527	54.7089	45	0.785398	11.83		18.4241	68.8048
9428	Tue Mar 28 11:13:29 2017_x000D_	74.2115	63.3484	-21.8753	-0.381797	2	67.014	56.2901	17.7615	0.309997	10.0809		10.5293	0
9429	Tue Mar 28 11:13:29 2017_x000D_	74.5055	63.5401	-20.8031	-0.363083	2	67.014	56.2901	17.7615	0.309997	10.4252		18.4014	0
9430	Tue Mar 28 11:13:29 2017_x000D_	75.0911	63.7226	-20.8045	-0.363108	2	67.014	56.2901	17.7615	0.309997	10.9764		8.75516	0
9431	Tue Mar 28 11:13:29 2017_x000D_	75.3828	63.7136	-21.8789	-0.381859	2	67.014	56.2901	17.7615	0.309997	11.1868		8.2966	46.6371
9432	Tue Mar 28 11:13:29 2017_x000D_	75.5794	63.9081	-21.8749	-0.381788	2	68.2728	57.2023	19.8977	0.347281	9.91737		18.3767	0
9433	Tue Mar 28 11:13:29 2017_x000D_	76.1642	64.0904	-21.8767	-0.38182	2	68.2728	57.2023	19.8977	0.347281	10.4747		6.49832	0
9434	Tue Mar 28 11:13:29 2017_x000D_	76.3594	64.1843	-24.4815	-0.427282	2	68.2728	57.2023	19.8977	0.347281	10.6837		12.9965	0
9435	Tue Mar 28 11:13:29 2017_x000D_	76.7496	64.3725	-24.4811	-0.427275	2	68.2728	57.2023	19.8977	0.347281	11.1026		6.49292	0
9436	Tue Mar 28 11:13:29 2017_x000D_	76.9446	64.4664	-26.9807	-0.470902	2	68.2728	57.2023	19.8977	0.347281	11.3123		6.49683	49.2749
9437	Tue Mar 28 11:13:29 2017_x000D_	77.1396	64.5606	-24.4808	-0.42727	2	69.7589	57.9018	16.2518	0.283647	9.94054		15.6188	0
9438	Tue Mar 28 11:13:29 2017_x000D_	77.6264	64.7452	-30.7826	-0.537257	2	69.7589	57.9018	16.2518	0.283647	10.4274		12.4056	0
9439	Tue Mar 28 11:13:29 2017_x000D_	77.9203	65.0361	-34.6904	-0.605461	2	69.7589	57.9018	16.2518	0.283647	10.8401		5.82017	0
9440	Tue Mar 28 11:13:29 2017_x000D_	78.1142	65.0297	-42.7163	-0.745541	2	69.7589	57.9018	16.2518	0.283647	10.9826		2.92988	23.3035
9441	Tue Mar 28 11:13:29 2017_x000D_	78.2118	65.0262	-60.8565	-1.06215	2	70.3879	58.3576	19.1586	0.334381	10.2803		3.00025	0
9442	Tue Mar 28 11:13:29 2017_x000D_	78.2131	65.1262	-67.0516	-1.17027	2	70.3879	58.3576	19.1586	0.334381	10.3464		9.42339	0
9443	Tue Mar 28 11:13:29 2017_x000D_	78.3139	65.4237	-86.6277	-1.51194	2	70.3879	58.3576	19.1586	0.334381	10.6184		3.00322	0
9444	Tue Mar 28 11:13:29 2017_x000D_	78.3151	65.5238	267.962	4.67683	2	70.3879	58.3576	19.1586	0.334381	10.6862		6.0244	68.785
9445	Tue Mar 28 11:13:29 2017_x000D_	78.3174	65.7246	251.111	4.38271	2	71.8191	60.1489	57.8853	1.01029	8.5625		6.0063	0
9446	Tue Mar 28 11:13:29 2017_x000D_	78.3194	65.9248	246.181	4.29666	2	71.8191	60.1489	57.8853	1.01029	8.69568		6.73494	0
9447	Tue Mar 28 11:13:29 2017_x000D_	78.2246	66.1283	236.647	4.13028	2	71.8191	60.1489	57.8853	1.01029	8.76263		10.8295	0
9448	Tue Mar 28 11:13:30 2017_x000D_	78.0339	66.4348	227.129	3.96415	2	71.8191	60.1489	57.8853	1.01029	8.83947		6.72279	59.6323
9449	Tue Mar 28 11:13:30 2017_x000D_	77.9392	66.6379	225.197	3.93042	2	73.0436	61.7147	45	0.785398	6.94297		23.8427	0
9450	Tue Mar 28 11:13:30 2017_x000D_	77.2658	67.06	223.392	3.89892	2	73.0436	61.7147	45	0.785398	6.8117		14.9797	0
9451	Tue Mar 28 11:13:30 2017_x000D_	76.9798	67.4693	225.196	3.93041	2	73.0436	61.7147	45	0.785398	6.97202		10.6963	0
9452	Tue Mar 28 11:13:30 2017_x000D_	76.6913	67.6788	223.392	3.89893	2	73.0436	61.7147	45	0.785398	6.99115		23.2425	0
9453	Tue Mar 28 11:13:30 2017_x000D_	76.1159	68.1976	229.057	3.9978	2	73.0436	61.7147	45	0.785398	7.17405		10.8171	41.4163
9454	Tue Mar 28 11:13:30 2017_x000D_	75.9255	68.5038	230.85	4.02909	2	73.856	62.8309	46.2894	0.807903	6.03859		19.1659	0
9455	Tue Mar 28 11:13:30 2017_x000D_	75.5438	69.0161	236.648	4.13029	2	73.856	62.8309	46.2894	0.807903	6.41135		10.698	0
9456	Tue Mar 28 11:13:30 2017_x000D_	75.2553	69.2257	238.889	4.16939	2	73.856	62.8309	46.2894	0.807903	6.54611		10.8171	0
9457	Tue Mar 28 11:13:30 2017_x000D_	75.0649	69.5319	240.316	4.19431	2	73.856	62.8309	46.2894	0.807903	6.80917		20.1551	23.27
9458	Tue Mar 28 11:13:30 2017_x000D_	74.7812	70.1409	242.612	4.23438	2	74.4842	63.2859	45	0.785398	6.86143		6.71609	0
9459	Tue Mar 28 11:13:30 2017_x000D_	74.6866	70.3438	245.016	4.27634	2	74.4842	63.2859	45	0.785398	7.0608		17.4993	0
9460	Tue Mar 28 11:13:30 2017_x000D_	74.4017	70.8528	248.617	4.33919	2	74.4842	63.2859	45	0.785398	7.56735		9.50919	0
9461	Tue Mar 28 11:13:30 2017_x000D_	74.3083	71.1557	245.016	4.27634	2	74.4842	63.2859	45	0.785398	7.87177		10.8104	26.6823
9462	Tue Mar 28 11:13:30 2017_x000D_	74.118	71.4617	246.193	4.29688	2	75.3398	63.5288	7.65515	0.133608	8.02644		16.1883	0
9463	Tue Mar 28 11:13:30 2017_x000D_	73.93	71.9675	245.016	4.27634	2	75.3398	63.5288	7.65515	0.133608	8.55565		20.1457	0
9464	Tue Mar 28 11:13:30 2017_x000D_	73.6464	72.5762	242.611	4.23437	2	75.3398	63.5288	7.65515	0.133608	9.20451		0	0
9465	Tue Mar 28 11:13:30 2017_x000D_	73.6464	72.5762	242.611	4.23437	2	75.3398	63.5288	7.65515	0.133608	9.20451		20.1403	0
9466	Tue Mar 28 11:13:30 2017_x000D_	73.3628	73.1847	245.016	4.27634	2	75.3398	63.5288	7.65515	0.133608	9.85621		8.44665	33.0168
9467	Tue Mar 28 11:13:30 2017_x000D_	73.1713	73.3911	245.017	4.27635	2	76.4118	63.7779	23.7659	0.414794	10.1447		18.9899	0
9468	Tue Mar 28 11:13:30 2017_x000D_	72.9848	73.996	245.016	4.27634	2	76.4118	63.7779	23.7659	0.414794	10.7775		6.71482	0
9469	Tue Mar 28 11:13:31 2017_x000D_	72.8903	74.1989	242.611	4.23436	2	76.4118	63.7779	23.7659	0.414794	10.9999		21.6167	0
9470	Tue Mar 28 11:13:31 2017_x000D_	72.5098	74.8108	242.611	4.23437	2	76.4118	63.7779	23.7659	0.414794	11.7026		5.97647	57.9994
9471	Tue Mar 28 11:13:31 2017_x000D_	72.5123	75.01	242.611	4.23436	2	77.1904	65.5475	46.1163	0.804882	10.5557		19.1683	0
9472	Tue Mar 28 11:13:31 2017_x000D_	72.1306	75.5224	241.247	4.21056	2	77.1904	65.5475	46.1163	0.804882	11.1848		8.95576	0
9473	Tue Mar 28 11:13:31 2017_x000D_	72.1345	75.8209	242.611	4.23435	2	77.1904	65.5475	46.1163	0.804882	11.4501		8.44665	0
9474	Tue Mar 28 11:13:31 2017_x000D_	71.943	76.0273	242.611	4.23436	2	77.1904	65.5475	46.1163	0.804882	11.7201		13.4148	47.3795
9475	Tue Mar 28 11:13:31 2017_x000D_	71.7541	76.4326	242.611	4.23436	2	77.5467	67.0861	81.0738	1.41501	10.996		8.44665	0
9476	Tue Mar 28 11:13:31 2017_x000D_	71.5626	76.639	242.611	4.23437	2	77.5467	67.0861	81.0738	1.41501	11.2724		6.7121	0
9477	Tue Mar 28 11:13:31 2017_x000D_	71.4681	76.8418	240.315	4.19428	2	77.5467	67.0861	81.0738	1.41501	11.4945		13.4135	0
9478	Tue Mar 28 11:13:31 2017_x000D_	71.2793	77.2471	240.314	4.19428	2	77.5467	67.0861	81.0738	1.41501	11.9384		6.70267	0
9479	Tue Mar 28 11:13:31 2017_x000D_	71.1849	77.4496	242.611	4.23436	2	77.5467	67.0861	81.0738	1.41501	12.1604		10.8063	20.5518
9480	Tue Mar 28 11:13:31 2017_x000D_	70.9947	77.7555	241.247	4.21055	2	77.7303	67.7461	75.3081	1.31438	12.0647		13.4175	0
9481	Tue Mar 28 11:13:31 2017_x000D_	70.8058	78.1609	236.647	4.13027	2	77.7303	67.7461	75.3081	1.31438	12.5067		0	0
9482	Tue Mar 28 11:13:31 2017_x000D_	70.8058	78.1609	236.647	4.13027	2	77.7303	67.7461	75.3081	1.31438	12.5067		9.48647	0
9483	Tue Mar 28 11:13:31 2017_x000D_	70.7127	78.4631	232.888	4.06465	2	77.7303	67.7461	75.3081	1.31438	12.8102		5.95868	111.257
9484	Tue Mar 28 11:13:31 2017_x000D_	70.7097	78.2645	225.215	3.93075	2	77.544	71.45	75.3081	1.31438	9.65117		9.29228	0
9485	Tue Mar 28 11:13:31 2017_x000D_	70.9991	78.1541	213.832	3.73207	2	77.544	71.45	75.3081	1.31438	9.36913		9.29549	0
9486	Tue Mar 28 11:13:31 2017_x000D_	71.2885	78.0434	205.3	3.58315	2	77.544	71.45	75.3081	1.31438	9.08869		9.29203	0
9487	Tue Mar 28 11:13:31 2017_x000D_	71.5777	77.9325	190.905	3.33192	2	77.544	71.45	75.3081	1.31438	8.8102		4.10086	33.4837
9488	Tue Mar 28 11:13:31 2017_x000D_	71.6756	78.0279	182.212	3.1802	2	77.2729	72.5327	100.003	1.74538	7.84391		0.00848528	0
9489	Tue Mar 28 11:13:31 2017_x000D_	71.6754	78.0277	176.63	3.08277	2	77.2729	72.5327	100.003	1.74538	7.84392		4.0968	0
9490	Tue Mar 28 11:13:32 2017_x000D_	71.7735	78.1227	162.335	2.83327	2	77.2729	72.5327	100.003	1.74538	7.84165		2.90879	0
9491	Tue Mar 28 11:13:32 2017_x000D_	71.6766	78.1261	156.066	2.72386	2	77.2729	72.5327	100.003	1.74538	7.91231		4.12411	104.444
9492	Tue Mar 28 11:13:32 2017_x000D_	71.5783	78.03	147.433	2.57319	2	73.8324	72.0002	101.743	1.77575	6.43735		6.46839	0
9493	Tue Mar 28 11:13:32 2017_x000D_	71.3833	77.938	141.86	2.47592	2	73.8324	72.0002	101.743	1.77575	6.42305		6.57824	0
9494	Tue Mar 28 11:13:32 2017_x000D_	71.2838	77.7426	135.787	2.36994	2	73.8324	72.0002	101.743	1.77575	6.28256		18.6133	0
9495	Tue Mar 28 11:13:32 2017_x000D_	70.7928	77.3633	137.685	2.40305	2	73.8324	72.0002	101.743	1.77575	6.16458		12.3515	0
9496	Tue Mar 28 11:13:32 2017_x000D_	70.4977	77.0762	137.815	2.40533	2	73.8324	72.0002	101.743	1.77575	6.07338		20.6234	53.3235
9497	Tue Mar 28 11:13:32 2017_x000D_	70.0048	76.597	141.852	2.47579	2	72.1222	71.5159	118.113	2.06146	5.50463		10.49	0
9498	Tue Mar 28 11:13:32 2017_x000D_	69.7101	76.4088	143.591	2.50613	2	72.1222	71.5159	118.113	2.06146	5.45515		12.3876	0
9499	Tue Mar 28 11:13:32 2017_x000D_	69.414	76.121	147.416	2.57289	2	72.1222	71.5159	118.113	2.06146	5.34241		16.9553	0
9500	Tue Mar 28 11:13:32 2017_x000D_	68.9234	75.8404	148.226	2.58703	2	72.1222	71.5159	118.113	2.06146	5.379		10.5091	38.9883
9501	Tue Mar 28 11:13:32 2017_x000D_	68.6282	75.6518	149.747	2.61358	2	70.8231	71.4795	123.576	2.15682	4.71441		21.0199	0
9502	Tue Mar 28 11:13:32 2017_x000D_	68.0378	75.2745	149.746	2.61357	2	70.8231	71.4795	123.576	2.15682	4.70743		8.28034	0
9503	Tue Mar 28 11:13:32 2017_x000D_	67.8399	75.0821	149.744	2.61352	2	70.8231	71.4795	123.576	2.15682	4.67741		19.5596	0
9504	Tue Mar 28 11:13:32 2017_x000D_	67.2502	74.804	147.418	2.57293	2	70.8231	71.4795	123.576	2.15682	4.88036		8.28882	12.9982
9505	Tue Mar 28 11:13:32 2017_x000D_	67.0521	74.6114	147.416	2.57289	2	70.39	71.4673	169.074	2.95089	4.58551		10.5282	0
9506	Tue Mar 28 11:13:32 2017_x000D_	66.7564	74.4224	145.845	2.54547	2	70.39	71.4673	169.074	2.95089	4.68355		21.0822	0
9507	Tue Mar 28 11:13:32 2017_x000D_	66.1643	74.0439	145.845	2.54548	2	70.39	71.4673	169.074	2.95089	4.94928		6.53674	0
9508	Tue Mar 28 11:13:32 2017_x000D_	65.9673	73.9508	143.6	2.50629	2	70.39	71.4673	169.074	2.95089	5.07228		8.30585	0
9509	Tue Mar 28 11:13:32 2017_x000D_	65.7687	73.7579	143.598	2.50627	2	70.39	71.4673	169.074	2.95089	5.15784		21.1172	6.50049
9510	Tue Mar 28 11:13:32 2017_x000D_	65.1756	73.3788	143.6	2.5063	2	70.1734	71.4613	180	3.14159	5.35302		8.31642	0
9511	Tue Mar 28 11:13:32 2017_x000D_	64.9768	73.1856	143.599	2.50627	2	70.1734	71.4613	180	3.14159	5.4752		21.1414	0
9512	Tue Mar 28 11:13:33 2017_x000D_	64.383	72.8061	143.601	2.5063	2	70.1734	71.4613	180	3.14159	5.94451		12.4939	0
9513	Tue Mar 28 11:13:33 2017_x000D_	64.0841	72.5161	147.409	2.57278	2	70.1734	71.4613	180	3.14159	6.17998		17.1079	9.32271
9514	Tue Mar 28 11:13:33 2017_x000D_	63.5893	72.2326	143.601	2.50631	2	70.4008	71.2495	180	3.14159	6.88208		14.6994	0
9515	Tue Mar 28 11:13:33 2017_x000D_	63.1921	71.9457	145.843	2.54544	2	70.4008	71.2495	180	3.14159	7.24224		6.56756	0
9516	Tue Mar 28 11:13:33 2017_x000D_	62.9942	71.8521	143.603	2.50634	2	70.4008	71.2495	180	3.14159	7.43107		8.34618	0
9517	Tue Mar 28 11:13:33 2017_x000D_	62.7946	71.6583	143.601	2.50632	2	70.4008	71.2495	180	3.14159	7.61718		23.0134	9.32271
9518	Tue Mar 28 11:13:33 2017_x000D_	62.1971	71.1772	145.84	2.54539	2	70.1734	71.4613	133.711	2.33369	7.98136		10.6122	0
9519	Tue Mar 28 11:13:33 2017_x000D_	61.8991	70.9866	144.149	2.51587	2	70.1734	71.4613	133.711	2.33369	8.28791		18.8983	0
9520	Tue Mar 28 11:13:33 2017_x000D_	61.4005	70.6016	145.839	2.54537	2	70.1734	71.4613	133.711	2.33369	8.81492		8.36954	0
9521	Tue Mar 28 11:13:33 2017_x000D_	61.2003	70.4073	145.837	2.54533	2	70.1734	71.4613	133.711	2.33369	9.03479		17.1875	0
9522	Tue Mar 28 11:13:33 2017_x000D_	60.7033	70.1223	141.877	2.47622	2	70.1734	71.4613	133.711	2.33369	9.56429		8.37594	6.54188
9523	Tue Mar 28 11:13:33 2017_x000D_	60.5029	69.9279	141.876	2.4762	2	70.1627	71.6791	143.918	2.51184	9.81725		14.7744	0
9524	Tue Mar 28 11:13:33 2017_x000D_	60.1037	69.6395	144.147	2.51584	2	70.1627	71.6791	143.918	2.51184	10.2637		8.38442	0
9525	Tue Mar 28 11:13:33 2017_x000D_	59.9031	69.4449	144.146	2.51582	2	70.1627	71.6791	143.918	2.51184	10.5		2.96555	0
9526	Tue Mar 28 11:13:33 2017_x000D_	59.8043	69.4481	145.837	2.54533	2	70.1627	71.6791	143.918	2.51184	10.5959		16.7816	18.6432
9527	Tue Mar 28 11:13:33 2017_x000D_	59.4028	69.0586	145.833	2.54526	2	69.708	72.1027	153.963	2.68717	10.7454		5.91931	0
9528	Tue Mar 28 11:13:33 2017_x000D_	59.2056	69.0652	145.837	2.54534	2	69.708	72.1027	153.963	2.68717	10.9328		6.04602	0
9529	Tue Mar 28 11:13:33 2017_x000D_	59.2019	68.8637	145.831	2.54523	2	69.708	72.1027	153.963	2.68717	10.9941		5.91931	0
9530	Tue Mar 28 11:13:33 2017_x000D_	59.0047	68.8703	145.835	2.54531	2	69.708	72.1027	153.963	2.68717	11.1807		6.60523	67.6313
9531	Tue Mar 28 11:13:33 2017_x000D_	58.8056	68.7763	148.2	2.58658	2	67.7051	73.1374	169.074	2.95089	9.91062		12.6065	0
9532	Tue Mar 28 11:13:33 2017_x000D_	58.5038	68.4839	152.137	2.6553	2	67.7051	73.1374	169.074	2.95089	10.3111		6.60923	0
9533	Tue Mar 28 11:13:34 2017_x000D_	58.3046	68.3898	154.688	2.69981	2	67.7051	73.1374	169.074	2.95089	10.5313		13.2335	0
9534	Tue Mar 28 11:13:34 2017_x000D_	57.9056	68.2017	167.534	2.92403	2	67.7051	73.1374	169.074	2.95089	10.9723		6.60795	0
9535	Tue Mar 28 11:13:34 2017_x000D_	57.7064	68.1077	176.062	3.07286	2	67.7051	73.1374	169.074	2.95089	11.1925		5.92851	49.9399
9536	Tue Mar 28 11:13:34 2017_x000D_	57.5089	68.1145	181.899	3.17473	2	66.1567	73.7486	169.074	2.95089	10.3212		11.857	0
9537	Tue Mar 28 11:13:34 2017_x000D_	57.1139	68.1281	198.849	3.47057	2	66.1567	73.7486	169.074	2.95089	10.6472		4.2647	0
9538	Tue Mar 28 11:13:34 2017_x000D_	57.0172	68.2323	202.402	3.53258	2	66.1567	73.7486	169.074	2.95089	10.6752		9.44066	0
9539	Tue Mar 28 11:13:34 2017_x000D_	56.7227	68.3432	211.248	3.68698	2	66.1567	73.7486	169.074	2.95089	10.8728		6.69438	35.2937
9540	Tue Mar 28 11:13:34 2017_x000D_	56.5271	68.4506	216.679	3.78177	2	65.0523	74.154	180	3.14159	10.2571		17.5221	0
9541	Tue Mar 28 11:13:34 2017_x000D_	56.0381	68.77	217.383	3.79405	2	65.0523	74.154	180	3.14159	10.4997		0	0
9542	Tue Mar 28 11:13:34 2017_x000D_	56.0381	68.77	217.383	3.79405	2	65.0523	74.154	180	3.14159	10.4997		25.64	0
9543	Tue Mar 28 11:13:34 2017_x000D_	55.4559	69.3957	217.385	3.79408	2	65.0523	74.154	180	3.14159	10.7113		20.1327	52.2914
9544	Tue Mar 28 11:13:34 2017_x000D_	54.8676	69.7186	215.086	3.75396	2	63.3297	73.8878	196.925	3.43699	9.43342		10.8503	0
9545	Tue Mar 28 11:13:34 2017_x000D_	54.5745	69.9305	216.679	3.78177	2	63.3297	73.8878	196.925	3.43699	9.608		10.8611	0
9546	Tue Mar 28 11:13:34 2017_x000D_	54.2811	70.1426	215.086	3.75397	2	63.3297	73.8878	196.925	3.43699	9.79304		21.7155	0
9547	Tue Mar 28 11:13:34 2017_x000D_	53.6945	70.5667	215.087	3.75397	2	63.3297	73.8878	196.925	3.43699	10.1915		6.71856	43.3165
9548	Tue Mar 28 11:13:34 2017_x000D_	53.4982	70.6745	212.659	3.7116	2	62.0613	73.1979	198.527	3.46496	8.92716		21.7263	0
9549	Tue Mar 28 11:13:34 2017_x000D_	52.9113	71.0988	212.659	3.71161	2	62.0613	73.1979	198.527	3.46496	9.38769		6.71856	0
9550	Tue Mar 28 11:13:34 2017_x000D_	52.715	71.2066	215.086	3.75396	2	62.0613	73.1979	198.527	3.46496	9.55608		13.4438	0
9551	Tue Mar 28 11:13:34 2017_x000D_	52.3222	71.4223	215.085	3.75395	2	62.0613	73.1979	198.527	3.46496	9.89964		21.7413	0
9552	Tue Mar 28 11:13:34 2017_x000D_	51.7349	71.8469	215.086	3.75395	2	62.0613	73.1979	198.527	3.46496	10.4144		8.55862	20.4564
9553	Tue Mar 28 11:13:34 2017_x000D_	51.5405	72.0557	215.086	3.75397	2	61.4216	72.9618	197.762	3.45159	9.92256		21.7497	0
9554	Tue Mar 28 11:13:35 2017_x000D_	50.953	72.4805	215.086	3.75397	2	61.4216	72.9618	197.762	3.45159	10.4797		8.56081	0
9555	Tue Mar 28 11:13:35 2017_x000D_	50.7586	72.6894	215.087	3.75398	2	61.4216	72.9618	197.762	3.45159	10.6665		18.9811	0
9556	Tue Mar 28 11:13:35 2017_x000D_	50.1665	72.9124	215.085	3.75395	2	61.4216	72.9618	197.762	3.45159	11.2552		15.1031	28.888
9557	Tue Mar 28 11:13:35 2017_x000D_	49.7754	73.2294	217.38	3.794	2	60.5757	72.5017	202.785	3.53926	10.8248		17.5828	0
9558	Tue Mar 28 11:13:35 2017_x000D_	49.2847	73.5499	216.677	3.78172	2	60.5757	72.5017	202.785	3.53926	11.3396		0	0
9559	Tue Mar 28 11:13:35 2017_x000D_	49.2847	73.5499	216.677	3.78172	2	60.5757	72.5017	202.785	3.53926	11.3396		19.367	0
9560	Tue Mar 28 11:13:35 2017_x000D_	48.7959	73.9716	215.086	3.75396	2	60.5757	72.5017	202.785	3.53926	11.8712		13.4762	28.8961
9561	Tue Mar 28 11:13:35 2017_x000D_	48.4022	74.1879	215.086	3.75395	2	59.7296	72.0414	184.972	3.22838	11.529		19.3755	0
9562	Tue Mar 28 11:13:35 2017_x000D_	47.9132	74.6098	213.621	3.72839	2	59.7296	72.0414	184.972	3.22838	12.0923		9.50527	0
9563	Tue Mar 28 11:13:35 2017_x000D_	47.6167	74.7215	212.662	3.71166	2	59.7296	72.0414	184.972	3.22838	12.4059		21.793	0
9564	Tue Mar 28 11:13:35 2017_x000D_	47.028	75.1471	212.663	3.71167	2	59.7296	72.0414	184.972	3.22838	13.0758		6.74419	0
9565	Tue Mar 28 11:13:35 2017_x000D_	46.831	75.2554	215.085	3.75395	2	59.7296	72.0414	184.972	3.22838	13.293		21.7996	39.4601
9566	Tue Mar 28 11:13:35 2017_x000D_	46.2421	75.6811	215.085	3.75395	2	58.4391	71.787	191.457	3.34155	12.8035		5.98912	0
9567	Tue Mar 28 11:13:35 2017_x000D_	46.0426	75.6885	215.084	3.75392	2	58.4391	71.787	191.457	3.34155	12.996		8.57982	0
9568	Tue Mar 28 11:13:35 2017_x000D_	45.8477	75.8978	215.085	3.75394	2	58.4391	71.787	191.457	3.34155	13.2455		19.3969	0
9569	Tue Mar 28 11:13:35 2017_x000D_	45.3581	76.3201	213.621	3.72839	2	58.4391	71.787	191.457	3.34155	13.8442		9.52248	65.29
9570	Tue Mar 28 11:13:35 2017_x000D_	45.0611	76.4321	212.663	3.71167	2	56.2807	71.5082	180	3.14159	12.2525		6.75089	0
9571	Tue Mar 28 11:13:35 2017_x000D_	44.8639	76.5405	215.084	3.75393	2	56.2807	71.5082	180	3.14159	12.4767		17.1618	0
9572	Tue Mar 28 11:13:35 2017_x000D_	44.4741	76.9592	215.086	3.75395	2	56.2807	71.5082	180	3.14159	13.0042		5.99822	0
9573	Tue Mar 28 11:13:35 2017_x000D_	44.2743	76.9667	215.084	3.75393	2	56.2807	71.5082	180	3.14159	13.189		17.1661	52.626
9574	Tue Mar 28 11:13:35 2017_x000D_	43.8844	77.3855	215.086	3.75396	2	54.5347	71.6776	180	3.14159	12.0834		8.99428	0
9575	Tue Mar 28 11:13:35 2017_x000D_	43.5848	77.3967	216.673	3.78166	2	54.5347	71.6776	180	3.14159	12.3535		6.80257	0
9576	Tue Mar 28 11:13:36 2017_x000D_	43.4896	77.6025	215.085	3.75394	2	54.5347	71.6776	180	3.14159	12.5339		13.5205	0
9577	Tue Mar 28 11:13:36 2017_x000D_	43.0946	77.8195	215.085	3.75393	2	54.5347	71.6776	180	3.14159	12.9846		4.28574	52.6349
9578	Tue Mar 28 11:13:36 2017_x000D_	42.9973	77.9241	219.012	3.82247	2	52.7884	71.847	180	3.14159	11.5237		9.54743	0
9579	Tue Mar 28 11:13:36 2017_x000D_	42.6996	78.0366	215.084	3.75392	2	52.7884	71.847	180	3.14159	11.8362		10.9605	0
9580	Tue Mar 28 11:13:36 2017_x000D_	42.5069	78.347	212.666	3.71173	2	52.7884	71.847	180	3.14159	12.1638		15.1728	0
9581	Tue Mar 28 11:13:36 2017_x000D_	42.1137	78.6651	202.481	3.53395	2	52.7884	71.847	180	3.14159	12.6663		3.01416	0
9582	Tue Mar 28 11:13:36 2017_x000D_	42.0133	78.6689	196.297	3.42603	2	52.7884	71.847	180	3.14159	12.7531		6.0161	59.1148
9583	Tue Mar 28 11:13:36 2017_x000D_	41.8129	78.6763	185.08	3.23026	2	50.8247	72.0105	175.028	3.05481	11.2092		6.02466	0
9584	Tue Mar 28 11:13:36 2017_x000D_	41.6122	78.6833	168.008	2.93229	2	50.8247	72.0105	175.028	3.05481	11.3753		6.00411	0
9585	Tue Mar 28 11:13:36 2017_x000D_	41.4122	78.6907	160.693	2.80463	2	50.8247	72.0105	175.028	3.05481	11.5421		6.7087	0
9586	Tue Mar 28 11:13:36 2017_x000D_	41.2092	78.5969	152.77	2.66634	2	50.8247	72.0105	175.028	3.05481	11.655		10.8037	71.6681
9587	Tue Mar 28 11:13:36 2017_x000D_	40.9039	78.4059	138.595	2.41893	2	48.4367	71.9436	180	3.14159	9.92494		6.0071	0
9588	Tue Mar 28 11:13:36 2017_x000D_	40.7038	78.4133	130.622	2.27979	2	48.4367	71.9436	180	3.14159	10.0824		13.4644	0
9589	Tue Mar 28 11:13:36 2017_x000D_	40.4937	78.0167	117.988	2.05928	2	48.4367	71.9436	180	3.14159	9.99869		9.55211	0
9590	Tue Mar 28 11:13:36 2017_x000D_	40.3859	77.7171	114.24	1.99386	2	48.4367	71.9436	180	3.14159	9.907		20.2234	46.2073
9591	Tue Mar 28 11:13:36 2017_x000D_	40.0696	77.1218	111.626	1.94825	2	46.9065	72.1192	169.997	2.967	8.47167		18.4335	0
9592	Tue Mar 28 11:13:36 2017_x000D_	39.9536	76.5184	114.236	1.9938	2	46.9065	72.1192	169.997	2.967	8.22774		10.866	0
9593	Tue Mar 28 11:13:36 2017_x000D_	39.745	76.2223	115.37	2.01359	2	46.9065	72.1192	169.997	2.967	8.25364		12.4939	0
9594	Tue Mar 28 11:13:36 2017_x000D_	39.634	75.8209	117.979	2.05912	2	46.9065	72.1192	169.997	2.967	8.16038		23.5487	0
9595	Tue Mar 28 11:13:36 2017_x000D_	39.1158	75.2313	120.485	2.10285	2	46.9065	72.1192	169.997	2.967	8.38929		9.58283	47.7069
9596	Tue Mar 28 11:13:36 2017_x000D_	39.0072	74.9309	124.353	2.17037	2	45.3658	72.513	180	3.14159	6.8028		20.304	0
9597	Tue Mar 28 11:13:37 2017_x000D_	38.6895	74.3333	126.677	2.21093	2	45.3658	72.513	180	3.14159	6.92001		8.53503	0
9598	Tue Mar 28 11:13:37 2017_x000D_	38.483	74.1376	126.679	2.21096	2	45.3658	72.513	180	3.14159	7.07193		17.6488	0
9599	Tue Mar 28 11:13:37 2017_x000D_	38.1676	73.641	130.579	2.27904	2	45.3658	72.513	180	3.14159	7.28605		8.54557	13.0371
9600	Tue Mar 28 11:13:37 2017_x000D_	37.9609	73.445	130.58	2.27906	2	44.9314	72.5009	169.074	2.95089	7.03414		19.3691	0
9601	Tue Mar 28 11:13:37 2017_x000D_	37.5446	72.9515	132.414	2.31105	2	44.9314	72.5009	169.074	2.95089	7.40053		8.55199	0
9602	Tue Mar 28 11:13:37 2017_x000D_	37.3377	72.7554	132.414	2.31107	2	44.9314	72.5009	169.074	2.95089	7.59796		10.9375	0
9603	Tue Mar 28 11:13:37 2017_x000D_	37.1278	72.4573	130.58	2.27905	2	44.9314	72.5009	169.074	2.95089	7.80372		17.1273	27.9867
9604	Tue Mar 28 11:13:37 2017_x000D_	36.7135	72.0645	130.582	2.27909	2	44.2491	73.1371	135	2.35619	7.61155		6.78937	0
9605	Tue Mar 28 11:13:37 2017_x000D_	36.6074	71.8646	128.344	2.24003	2	44.2491	73.1371	135	2.35619	7.74692		19.4202	0
9606	Tue Mar 28 11:13:37 2017_x000D_	36.19	71.3698	130.144	2.27144	2	44.2491	73.1371	135	2.35619	8.2506		8.57744	0
9607	Tue Mar 28 11:13:37 2017_x000D_	35.9825	71.1731	130.145	2.27146	2	44.2491	73.1371	135	2.35619	8.4967		17.7461	0
9608	Tue Mar 28 11:13:37 2017_x000D_	35.6653	70.6738	130.578	2.27902	2	44.2491	73.1371	135	2.35619	8.93026		8.58374	60.7841
9609	Tue Mar 28 11:13:37 2017_x000D_	35.4577	70.4769	130.579	2.27904	2	42.6675	74.4035	165.308	2.88517	8.20971		8.59222	0
9610	Tue Mar 28 11:13:37 2017_x000D_	35.2499	70.2798	130.58	2.27906	2	42.6675	74.4035	165.308	2.88517	8.4868		8.59222	0
9611	Tue Mar 28 11:13:37 2017_x000D_	35.0421	70.0827	130.581	2.27908	2	42.6675	74.4035	165.308	2.88517	8.76448		17.7528	0
9612	Tue Mar 28 11:13:37 2017_x000D_	34.7248	69.5832	130.143	2.27142	2	42.6675	74.4035	165.308	2.88517	9.29095		6.79275	52.6865
9613	Tue Mar 28 11:13:37 2017_x000D_	34.5195	69.4877	128.35	2.24013	2	40.9195	74.5732	180	3.14159	8.17449		13.6489	0
9614	Tue Mar 28 11:13:37 2017_x000D_	34.3057	69.0861	128.347	2.24008	2	40.9195	74.5732	180	3.14159	8.59364		8.60919	0
9615	Tue Mar 28 11:13:37 2017_x000D_	34.0975	68.8886	128.349	2.2401	2	40.9195	74.5732	180	3.14159	8.88		13.6597	0
9616	Tue Mar 28 11:13:37 2017_x000D_	33.8835	68.4867	128.346	2.24005	2	40.9195	74.5732	180	3.14159	9.30327		8.61767	45.9923
9617	Tue Mar 28 11:13:37 2017_x000D_	33.6751	68.289	128.347	2.24008	2	39.4087	74.3128	188.926	3.29738	8.31627		15.2534	0
9618	Tue Mar 28 11:13:37 2017_x000D_	33.3597	67.8902	125.982	2.1988	2	39.4087	74.3128	188.926	3.29738	8.82271		0	0
9619	Tue Mar 28 11:13:38 2017_x000D_	33.3597	67.8902	125.982	2.1988	2	39.4087	74.3128	188.926	3.29738	8.82271		8.62822	0
9620	Tue Mar 28 11:13:38 2017_x000D_	33.1511	67.6922	125.984	2.19883	2	39.4087	74.3128	188.926	3.29738	9.10988		13.6922	43.4718
9621	Tue Mar 28 11:13:38 2017_x000D_	32.9363	67.2895	130.574	2.27894	2	38.1349	73.622	221.266	3.86181	8.19305		3.04061	0
9622	Tue Mar 28 11:13:38 2017_x000D_	32.835	67.2928	128.349	2.2401	2	38.1349	73.622	221.266	3.86181	8.25516		15.2801	0
9623	Tue Mar 28 11:13:38 2017_x000D_	32.5188	66.8935	134.37	2.34519	2	38.1349	73.622	221.266	3.86181	8.76432		8.65171	0
9624	Tue Mar 28 11:13:38 2017_x000D_	32.3095	66.6951	138.48	2.41693	2	38.1349	73.622	221.266	3.86181	9.05081		4.31022	0
9625	Tue Mar 28 11:13:38 2017_x000D_	32.205	66.5965	147.039	2.56631	2	38.1349	73.622	221.266	3.86181	9.19355		8.63086	55.4378
9626	Tue Mar 28 11:13:38 2017_x000D_	31.9959	66.3989	166.165	2.90012	2	36.426	72.9188	205.853	3.59281	7.88257		3.04981	0
9627	Tue Mar 28 11:13:38 2017_x000D_	31.8943	66.4024	172.774	3.01548	2	36.426	72.9188	205.853	3.59281	7.93724		4.31434	0
9628	Tue Mar 28 11:13:38 2017_x000D_	31.7898	66.3036	181.82	3.17336	2	36.426	72.9188	205.853	3.59281	8.07807		9.13103	0
9629	Tue Mar 28 11:13:38 2017_x000D_	31.4856	66.3137	199.462	3.48128	2	36.426	72.9188	205.853	3.59281	8.24833		3.04351	63.8916
9630	Tue Mar 28 11:13:38 2017_x000D_	31.3842	66.3169	205.925	3.59406	2	34.509	71.991	197.191	3.44163	6.47764		11.0266	0
9631	Tue Mar 28 11:13:38 2017_x000D_	31.0858	66.5315	220.637	3.85085	2	34.509	71.991	197.191	3.44163	6.44395		3.04642	0
9632	Tue Mar 28 11:13:38 2017_x000D_	30.9843	66.5346	226.965	3.96128	2	34.509	71.991	197.191	3.44163	6.49583		13.0006	0
9633	Tue Mar 28 11:13:38 2017_x000D_	30.6885	66.8513	239.008	4.17147	2	34.509	71.991	197.191	3.44163	6.40412		6.87026	49.4312
9634	Tue Mar 28 11:13:38 2017_x000D_	30.5929	67.0594	241.433	4.2138	2	33.0163	71.2933	184.195	3.21481	4.8784		11.0808	0
9635	Tue Mar 28 11:13:38 2017_x000D_	30.3984	67.3734	239.902	4.18708	2	33.0163	71.2933	184.195	3.21481	4.71371		28.9916	0
9636	Tue Mar 28 11:13:38 2017_x000D_	29.9138	68.2095	237.413	4.14364	2	33.0163	71.2933	184.195	3.21481	4.37439		9.72788	0
9637	Tue Mar 28 11:13:38 2017_x000D_	29.821	68.5202	233.282	4.07154	2	33.0163	71.2933	184.195	3.21481	4.23084		15.3591	0
9638	Tue Mar 28 11:13:38 2017_x000D_	29.5278	68.9399	231.037	4.03236	2	33.0163	71.2933	184.195	3.21481	4.2081		21.7033	200.997
9639	Tue Mar 28 11:13:38 2017_x000D_	29.0341	69.4687	226.967	3.96133	1	30.0195	65.301	118.131	2.06177	4.28261		8.694	0
9640	Tue Mar 28 11:13:39 2017_x000D_	28.8363	69.6805	218.859	3.81982	1	30.0195	65.301	118.131	2.06177	4.53652		19.6497	0
9641	Tue Mar 28 11:13:39 2017_x000D_	28.3392	70.107	212.464	3.7082	1	30.0195	65.301	118.131	2.06177	5.09127		11.0514	0
9642	Tue Mar 28 11:13:39 2017_x000D_	28.04	70.3219	214.003	3.73505	1	30.0195	65.301	118.131	2.06177	5.39702		24.7269	177.608
9643	Tue Mar 28 11:13:39 2017_x000D_	27.3391	70.7556	212.464	3.7082	2	31.5033	71.0323	189.972	3.31564	4.17338		6.85717	0
9644	Tue Mar 28 11:13:39 2017_x000D_	27.1383	70.8648	209.898	3.66341	2	31.5033	71.0323	189.972	3.31564	4.36821		13.7146	0
9645	Tue Mar 28 11:13:39 2017_x000D_	26.7368	71.0834	209.898	3.66341	2	31.5033	71.0323	189.972	3.31564	4.76677		20.5787	0
9646	Tue Mar 28 11:13:39 2017_x000D_	26.1344	71.4115	212.463	3.70818	2	31.5033	71.0323	189.972	3.31564	5.38227		8.68976	6.53056
9647	Tue Mar 28 11:13:39 2017_x000D_	25.9367	71.6232	212.464	3.70819	2	31.7209	71.0384	189.972	3.31564	5.81369		19.401	0
9648	Tue Mar 28 11:13:39 2017_x000D_	25.3307	71.849	212.462	3.70816	2	31.7209	71.0384	189.972	3.31564	6.44141		8.694	0
9649	Tue Mar 28 11:13:39 2017_x000D_	25.1329	72.0608	212.463	3.70818	2	31.7209	71.0384	189.972	3.31564	6.66686		9.69875	0
9650	Tue Mar 28 11:13:39 2017_x000D_	24.83	72.1738	216.498	3.7786	2	31.7209	71.0384	189.972	3.31564	6.98381		17.388	0
9651	Tue Mar 28 11:13:39 2017_x000D_	24.4344	72.5974	216.499	3.77862	2	31.7209	71.0384	189.972	3.31564	7.45141		6.86674	26.9282
9652	Tue Mar 28 11:13:39 2017_x000D_	24.2334	72.7069	218.854	3.81972	2	31.543	70.1586	214.637	3.74612	7.74106		15.3704	0
9653	Tue Mar 28 11:13:39 2017_x000D_	23.8344	73.0283	216.499	3.77861	2	31.543	70.1586	214.637	3.74612	8.22543		11.0796	0
9654	Tue Mar 28 11:13:39 2017_x000D_	23.5344	73.2437	218.239	3.809	2	31.543	70.1586	214.637	3.74612	8.58228		9.71771	0
9655	Tue Mar 28 11:13:39 2017_x000D_	23.2309	73.3569	218.853	3.8197	2	31.543	70.1586	214.637	3.74612	8.90618		17.4009	29.1119
9656	Tue Mar 28 11:13:39 2017_x000D_	22.8351	73.7809	218.854	3.81972	2	31.1474	69.2725	252.238	4.40239	9.45621		6.87871	0
9657	Tue Mar 28 11:13:39 2017_x000D_	22.6337	73.8905	216.498	3.77861	2	31.1474	69.2725	252.238	4.40239	9.68551		22.1801	0
9658	Tue Mar 28 11:13:39 2017_x000D_	22.0332	74.3218	216.498	3.77861	2	31.1474	69.2725	252.238	4.40239	10.4194		8.70248	0
9659	Tue Mar 28 11:13:39 2017_x000D_	21.8352	74.5338	216.499	3.77862	2	31.1474	69.2725	252.238	4.40239	10.6957		17.4092	72.6045
9660	Tue Mar 28 11:13:39 2017_x000D_	21.4391	74.9579	216.5	3.77864	2	29.0201	68.1185	227.352	3.96804	10.2102		12.6794	0
9661	Tue Mar 28 11:13:40 2017_x000D_	21.033	75.075	218.852	3.8197	2	29.0201	68.1185	227.352	3.96804	10.5918		8.70453	0
9662	Tue Mar 28 11:13:40 2017_x000D_	20.8349	75.287	218.853	3.8197	2	29.0201	68.1185	227.352	3.96804	10.8805		15.3962	0
9663	Tue Mar 28 11:13:40 2017_x000D_	20.4352	75.6089	216.499	3.77862	2	29.0201	68.1185	227.352	3.96804	11.3933		8.70892	0
9664	Tue Mar 28 11:13:40 2017_x000D_	20.2371	75.8211	216.5	3.77863	2	29.0201	68.1185	227.352	3.96804	11.6821		11.1054	47.3774
9665	Tue Mar 28 11:13:40 2017_x000D_	19.9364	76.037	214.902	3.75075	2	27.5156	67.6384	188.054	3.28216	11.3129		16.5827	0
9666	Tue Mar 28 11:13:40 2017_x000D_	19.4308	76.2604	216.498	3.77861	2	27.5156	67.6384	188.054	3.28216	11.8196		6.89092	0
9667	Tue Mar 28 11:13:40 2017_x000D_	19.2291	76.3703	214.004	3.73507	2	27.5156	67.6384	188.054	3.28216	12.0379		15.4046	0
9668	Tue Mar 28 11:13:40 2017_x000D_	18.8292	76.6924	216.498	3.77861	2	27.5156	67.6384	188.054	3.28216	12.547		6.89356	33.2293
9669	Tue Mar 28 11:13:40 2017_x000D_	18.6274	76.8023	214.004	3.73507	2	26.4364	67.389	180	3.14159	12.2307		4.35972	0
9670	Tue Mar 28 11:13:40 2017_x000D_	18.5282	76.9085	214.901	3.75073	2	26.4364	67.389	180	3.14159	12.3758		15.4112	0
9671	Tue Mar 28 11:13:40 2017_x000D_	18.1281	77.2307	212.471	3.70832	2	26.4364	67.389	180	3.14159	12.8797		4.35139	0
9672	Tue Mar 28 11:13:40 2017_x000D_	18.0292	77.3368	216.499	3.77862	2	26.4364	67.389	180	3.14159	13.0246		13.7926	85.3525
9673	Tue Mar 28 11:13:40 2017_x000D_	17.6255	77.5568	216.498	3.7786	2	23.5947	67.5277	172.345	3.00799	11.6711		3.0709	0
9674	Tue Mar 28 11:13:40 2017_x000D_	17.6291	77.6591	218.851	3.81967	2	23.5947	67.5277	172.345	3.00799	11.7573		12.719	0
9675	Tue Mar 28 11:13:40 2017_x000D_	17.2218	77.7768	216.497	3.77859	2	23.5947	67.5277	172.345	3.00799	12.0689		3.0708	0
9676	Tue Mar 28 11:13:40 2017_x000D_	17.2253	77.8791	214.005	3.7351	2	23.5947	67.5277	172.345	3.00799	12.154		8.72778	64.8404
9677	Tue Mar 28 11:13:40 2017_x000D_	17.0266	78.0916	211.069	3.68384	2	21.5947	68.3471	148.543	2.59257	10.7621		3.10099	0
9678	Tue Mar 28 11:13:40 2017_x000D_	16.9233	78.0953	193.986	3.38569	2	21.5947	68.3471	148.543	2.59257	10.8097		9.24067	0
9679	Tue Mar 28 11:13:40 2017_x000D_	17.2311	78.0836	187.838	3.27839	2	21.5947	68.3471	148.543	2.59257	10.6696		0.0169706	0
9680	Tue Mar 28 11:13:40 2017_x000D_	17.2307	78.0832	176.462	3.07985	2	21.5947	68.3471	148.543	2.59257	10.6694		6.87375	0
9681	Tue Mar 28 11:13:40 2017_x000D_	17.4397	78.1771	160.958	2.80924	2	21.5947	68.3471	148.543	2.59257	10.6721		3.08549	44.1906
9682	Tue Mar 28 11:13:40 2017_x000D_	17.3369	78.1803	149.304	2.60584	2	20.2581	68.9662	160.522	2.80164	9.66608		0.0234307	0
9683	Tue Mar 28 11:13:41 2017_x000D_	17.3375	78.1798	133.085	2.32277	2	20.2581	68.9662	160.522	2.80164	9.66542		3.06801	0
9684	Tue Mar 28 11:13:41 2017_x000D_	17.2353	78.1835	122.596	2.13971	2	20.2581	68.9662	160.522	2.80164	9.70031		8.67999	0
9685	Tue Mar 28 11:13:41 2017_x000D_	17.0233	77.9866	109.597	1.91283	2	20.2581	68.9662	160.522	2.80164	9.58288		3.0706	38.4479
9686	Tue Mar 28 11:13:41 2017_x000D_	17.02	77.8843	103.351	1.80381	2	19.1394	69.5915	159.508	2.78394	8.55935		9.70471	0
9687	Tue Mar 28 11:13:41 2017_x000D_	16.9067	77.5813	101.004	1.76285	2	19.1394	69.5915	159.508	2.78394	8.29589		21.52	0
9688	Tue Mar 28 11:13:41 2017_x000D_	16.8818	76.8644	100.557	1.75505	2	19.1394	69.5915	159.508	2.78394	7.61524		12.3015	0
9689	Tue Mar 28 11:13:41 2017_x000D_	16.8675	76.4546	100.555	1.75502	2	19.1394	69.5915	159.508	2.78394	7.22936		28.3634	35.4356
9690	Tue Mar 28 11:13:41 2017_x000D_	16.6295	75.5396	106.792	1.86387	2	18.0304	69.9981	154.038	2.68848	5.71583		12.3165	0
9691	Tue Mar 28 11:13:41 2017_x000D_	16.6152	75.1293	106.789	1.86382	2	18.0304	69.9981	154.038	2.68848	5.32278		12.7021	0
9692	Tue Mar 28 11:13:41 2017_x000D_	16.4978	74.7225	109.579	1.91252	2	18.0304	69.9981	154.038	2.68848	4.96677		20.6831	0
9693	Tue Mar 28 11:13:41 2017_x000D_	16.1672	74.1175	112.289	1.95981	2	18.0304	69.9981	154.038	2.68848	4.52117		9.74754	0
9694	Tue Mar 28 11:13:41 2017_x000D_	16.0533	73.8132	116.034	2.02518	2	18.0304	69.9981	154.038	2.68848	4.29697		15.7254	18.6849
9695	Tue Mar 28 11:13:41 2017_x000D_	15.9322	73.3032	119.972	2.0939	2	17.5752	70.4232	153.963	2.68717	3.3157		8.73935	0
9696	Tue Mar 28 11:13:41 2017_x000D_	15.7188	73.1049	119.975	2.09395	2	17.5752	70.4232	153.963	2.68717	3.26155		9.75983	0
9697	Tue Mar 28 11:13:41 2017_x000D_	15.6048	72.8002	124.085	2.16569	2	17.5752	70.4232	153.963	2.68717	3.08749		18.0317	0
9698	Tue Mar 28 11:13:41 2017_x000D_	15.277	72.2964	124.985	2.1814	2	17.5752	70.4232	153.963	2.68717	2.96489		11.1428	20.8471
9699	Tue Mar 28 11:13:41 2017_x000D_	15.0598	71.9951	126.588	2.20938	2	17.3284	71.0728	140.548	2.45303	2.44891		18.0517	0
9700	Tue Mar 28 11:13:41 2017_x000D_	14.7317	71.4907	127.296	2.22173	2	17.3284	71.0728	140.548	2.45303	2.63011		8.75176	0
9701	Tue Mar 28 11:13:41 2017_x000D_	14.5182	71.2919	122.547	2.13886	2	17.3284	71.0728	140.548	2.45303	2.81873		18.0591	0
9702	Tue Mar 28 11:13:41 2017_x000D_	14.1898	70.7874	126.588	2.20937	2	17.3284	71.0728	140.548	2.45303	3.15155		11.1801	0
9703	Tue Mar 28 11:13:41 2017_x000D_	13.972	70.485	124.986	2.18141	2	17.3284	71.0728	140.548	2.45303	3.40748		6.92731	27.1572
9704	Tue Mar 28 11:13:42 2017_x000D_	13.8614	70.2823	122.548	2.13886	2	17.0721	71.941	100.003	1.74538	3.61385		22.3727	0
9705	Tue Mar 28 11:13:42 2017_x000D_	13.4255	69.6772	122.549	2.13889	2	17.0721	71.941	100.003	1.74538	4.29214		8.78364	0
9706	Tue Mar 28 11:13:42 2017_x000D_	13.2112	69.4777	122.552	2.13893	2	17.0721	71.941	100.003	1.74538	4.57978		9.80863	0
9707	Tue Mar 28 11:13:42 2017_x000D_	13.0963	69.1716	126.585	2.20932	2	17.0721	71.941	100.003	1.74538	4.84526		18.1158	23.8101
9708	Tue Mar 28 11:13:42 2017_x000D_	12.7672	68.6653	122.55	2.13889	2	16.6074	72.5844	114.22	1.99351	5.48694		11.2052	0
9709	Tue Mar 28 11:13:42 2017_x000D_	12.5488	68.3623	124.087	2.16572	2	16.6074	72.5844	114.22	1.99351	5.85648		19.9325	0
9710	Tue Mar 28 11:13:42 2017_x000D_	12.1154	67.8587	122.554	2.13896	2	16.6074	72.5844	114.22	1.99351	6.51999		6.20808	0
9711	Tue Mar 28 11:13:42 2017_x000D_	12.1079	67.6519	122.55	2.1389	2	16.6074	72.5844	114.22	1.99351	6.67646		19.9429	54.1531
9712	Tue Mar 28 11:13:42 2017_x000D_	11.6742	67.1481	124.088	2.16575	2	14.8446	72.9729	136.984	2.39082	6.63172		9.85323	0
9713	Tue Mar 28 11:13:42 2017_x000D_	11.5588	66.8406	124.982	2.18135	2	14.8446	72.9729	136.984	2.39082	6.95712		6.95964	0
9714	Tue Mar 28 11:13:42 2017_x000D_	11.4476	66.637	122.55	2.13891	2	14.8446	72.9729	136.984	2.39082	7.18911		13.9382	0
9715	Tue Mar 28 11:13:42 2017_x000D_	11.2248	66.2293	122.549	2.13889	2	14.8446	72.9729	136.984	2.39082	7.6537		8.83013	20.7922
9716	Tue Mar 28 11:13:42 2017_x000D_	11.0095	66.0286	122.552	2.13893	2	14.1811	73.1732	180	3.14159	7.81693		11.2485	0
9717	Tue Mar 28 11:13:42 2017_x000D_	10.7903	65.7244	124.086	2.1657	2	14.1811	73.1732	180	3.14159	8.18426		3.1162	0
9718	Tue Mar 28 11:13:42 2017_x000D_	10.7864	65.6206	122.551	2.13891	2	14.1811	73.1732	180	3.14159	8.28044		8.83861	0
9719	Tue Mar 28 11:13:42 2017_x000D_	10.5709	65.4197	122.553	2.13896	2	14.1811	73.1732	180	3.14159	8.5528		9.86622	0
9720	Tue Mar 28 11:13:42 2017_x000D_	10.4556	65.1117	118.667	2.07113	2	14.1811	73.1732	180	3.14159	8.88072		6.97712	0
9721	Tue Mar 28 11:13:42 2017_x000D_	10.3441	64.9076	116.074	2.02587	2	14.1811	73.1732	180	3.14159	9.11278		8.84709	0
9722	Tue Mar 28 11:13:42 2017_x000D_	10.1284	64.7065	116.077	2.02593	2	14.1811	73.1732	180	3.14159	9.38666		4.40417	0
9723	Tue Mar 28 11:13:42 2017_x000D_	10.0212	64.6062	101.118	1.76485	2	14.1811	73.1732	180	3.14159	9.52356		3.13021	0
9724	Tue Mar 28 11:13:42 2017_x000D_	10.1255	64.6033	92.1351	1.60806	2	14.1811	73.1732	180	3.14159	9.48109		4.40477	72.1766
9725	Tue Mar 28 11:13:43 2017_x000D_	10.0256	64.7109	76.5553	1.33614	2	11.7922	72.8878	210.899	3.68088	8.36556		4.40426	0
9726	Tue Mar 28 11:13:43 2017_x000D_	9.92551	64.8183	66.8213	1.16625	2	11.7922	72.8878	210.899	3.68088	8.28259		3.09571	0
9727	Tue Mar 28 11:13:43 2017_x000D_	9.92119	64.7152	46.8852	0.818301	2	11.7922	72.8878	210.899	3.68088	8.38404		3.1156	0
9728	Tue Mar 28 11:13:43 2017_x000D_	10.025	64.7122	40.5046	0.706938	2	11.7922	72.8878	210.899	3.68088	8.36441		6.93724	59.9605
9729	Tue Mar 28 11:13:43 2017_x000D_	10.1205	64.5016	25.7321	0.449109	2	10.3223	71.5335	246.451	4.30138	7.0348		6.95322	0
9730	Tue Mar 28 11:13:43 2017_x000D_	10.3244	64.3914	17.2694	0.301407	2	10.3223	71.5335	246.451	4.30138	7.1421		3.11257	0
9731	Tue Mar 28 11:13:43 2017_x000D_	10.4281	64.3881	10.7109	0.18694	2	10.3223	71.5335	246.451	4.30138	7.14618		6.9518	0
9732	Tue Mar 28 11:13:43 2017_x000D_	10.632	64.278	7.74504	0.135177	2	10.3223	71.5335	246.451	4.30138	7.26211		21.8261	0
9733	Tue Mar 28 11:13:43 2017_x000D_	11.3592	64.2559	7.44864	0.130003	2	10.3223	71.5335	246.451	4.30138	7.3511		9.35834	36.8085
9734	Tue Mar 28 11:13:43 2017_x000D_	11.671	64.2464	7.74794	0.135227	2	9.48742	70.6344	225	3.92699	6.75089		24.9236	0
9735	Tue Mar 28 11:13:43 2017_x000D_	12.5014	64.2211	7.75024	0.135267	2	9.48742	70.6344	225	3.92699	7.08622		12.822	0
9736	Tue Mar 28 11:13:43 2017_x000D_	12.9127	64.1049	10.7155	0.187021	2	9.48742	70.6344	225	3.92699	7.37339		18.6715	0
9737	Tue Mar 28 11:13:43 2017_x000D_	13.5348	64.0861	10.718	0.187064	2	9.48742	70.6344	225	3.92699	7.69815		9.8169	29.18
9738	Tue Mar 28 11:13:43 2017_x000D_	13.8419	63.9731	13.0586	0.227915	2	9.08873	69.7472	251.488	4.38929	7.47883		9.33426	0
9739	Tue Mar 28 11:13:43 2017_x000D_	14.1529	63.9637	13.6402	0.238066	2	9.08873	69.7472	251.488	4.38929	7.68731		19.6299	0
9740	Tue Mar 28 11:13:43 2017_x000D_	14.767	63.7378	19.293	0.336726	2	9.08873	69.7472	251.488	4.38929	8.26775		6.93696	0
9741	Tue Mar 28 11:13:43 2017_x000D_	14.9705	63.628	22.0019	0.384006	2	9.08873	69.7472	251.488	4.38929	8.48763		16.7033	18.4112
9742	Tue Mar 28 11:13:43 2017_x000D_	15.4808	63.4053	23.0317	0.401978	2	8.67111	69.2975	260.028	4.53834	9.00499		6.20979	0
9743	Tue Mar 28 11:13:43 2017_x000D_	15.6877	63.3991	23.0331	0.402003	2	8.67111	69.2975	260.028	4.53834	9.16644		13.8607	0
9744	Tue Mar 28 11:13:43 2017_x000D_	16.0942	63.1795	23.0323	0.401989	2	8.67111	69.2975	260.028	4.53834	9.61937		19.5987	0
9745	Tue Mar 28 11:13:43 2017_x000D_	16.7073	62.9539	23.0329	0.401999	2	8.67111	69.2975	260.028	4.53834	10.2382		20.7735	65.0355
9746	Tue Mar 28 11:13:43 2017_x000D_	17.3166	62.6249	25.7574	0.449551	2	9.62888	67.3527	297.243	5.18787	9.02514		0	0
9747	Tue Mar 28 11:13:44 2017_x000D_	17.3166	62.6249	25.7574	0.449551	2	9.62888	67.3527	297.243	5.18787	9.02514		19.5825	0
9748	Tue Mar 28 11:13:44 2017_x000D_	17.9292	62.3995	25.7585	0.449571	2	9.62888	67.3527	297.243	5.18787	9.66589		6.91706	0
9749	Tue Mar 28 11:13:44 2017_x000D_	18.132	62.2898	23.0318	0.401981	2	9.62888	67.3527	297.243	5.18787	9.89626		19.5692	0
9750	Tue Mar 28 11:13:44 2017_x000D_	18.7442	62.0646	23.0325	0.401993	2	9.62888	67.3527	297.243	5.18787	10.5382		8.75322	42.3338
9751	Tue Mar 28 11:13:44 2017_x000D_	18.9435	61.8515	23.0302	0.401953	2	10.5491	66.2829	284.692	4.96881	9.49227		19.5569	0
9752	Tue Mar 28 11:13:44 2017_x000D_	19.5553	61.6264	23.0308	0.401964	2	10.5491	66.2829	284.692	4.96881	10.1388		12.3772	0
9753	Tue Mar 28 11:13:44 2017_x000D_	19.9677	61.6144	23.0337	0.402013	2	10.5491	66.2829	284.692	4.96881	10.5121		19.788	0
9754	Tue Mar 28 11:13:44 2017_x000D_	20.4689	61.1856	21.9979	0.383936	2	10.5491	66.2829	284.692	4.96881	11.1528		9.27993	29.5492
9755	Tue Mar 28 11:13:44 2017_x000D_	20.7781	61.1766	23.032	0.401985	2	11.0235	65.4197	298.452	5.20896	10.6375		13.8138	0
9756	Tue Mar 28 11:13:44 2017_x000D_	21.1832	60.9577	23.0313	0.401972	2	11.0235	65.4197	298.452	5.20896	11.0963		6.90222	0
9757	Tue Mar 28 11:13:44 2017_x000D_	21.3856	60.8483	20.1969	0.352502	2	11.0235	65.4197	298.452	5.20896	11.3257		21.8239	0
9758	Tue Mar 28 11:13:44 2017_x000D_	22.1024	60.7242	22.0015	0.383999	2	11.0235	65.4197	298.452	5.20896	12.0329		6.89959	14.7772
9759	Tue Mar 28 11:13:44 2017_x000D_	22.3047	60.6148	19.2834	0.336558	2	11.2607	64.988	284.692	4.96881	11.8783		20.6957	0
9760	Tue Mar 28 11:13:44 2017_x000D_	22.9117	60.287	21.9995	0.383964	2	11.2607	64.988	284.692	4.96881	12.5636		9.75334	0
9761	Tue Mar 28 11:13:44 2017_x000D_	23.2168	60.1747	20.1969	0.352503	2	11.2607	64.988	284.692	4.96881	12.8886		18.7501	0
9762	Tue Mar 28 11:13:44 2017_x000D_	23.83	60.0538	23.0351	0.402039	2	11.2607	64.988	284.692	4.96881	13.5031		11.113	0
9763	Tue Mar 28 11:13:44 2017_x000D_	24.1313	59.8383	22.0003	0.383978	2	11.2607	64.988	284.692	4.96881	13.8626		9.74385	38.5533
9764	Tue Mar 28 11:13:44 2017_x000D_	24.4361	59.7261	20.1969	0.352503	2	11.9629	63.9117	297.566	5.19351	13.1567		20.6662	0
9765	Tue Mar 28 11:13:44 2017_x000D_	25.0422	59.3987	23.0327	0.401996	2	11.9629	63.9117	297.566	5.19351	13.836		9.23169	0
9766	Tue Mar 28 11:13:44 2017_x000D_	25.3498	59.39	22.0011	0.383992	2	11.9629	63.9117	297.566	5.19351	14.1299		16.5796	0
9767	Tue Mar 28 11:13:44 2017_x000D_	25.8563	59.1689	23.0348	0.402032	2	11.9629	63.9117	297.566	5.19351	14.6806		6.87947	47.6908
9768	Tue Mar 28 11:13:45 2017_x000D_	26.058	59.0598	20.1955	0.352478	2	12.893	62.6225	302.17	5.27386	13.6386		16.562	0
9769	Tue Mar 28 11:13:45 2017_x000D_	26.5639	58.8388	19.2776	0.336458	2	12.893	62.6225	302.17	5.27386	14.1848		9.72845	0
9770	Tue Mar 28 11:13:45 2017_x000D_	26.8683	58.727	23.0345	0.402028	2	12.893	62.6225	302.17	5.27386	14.5081		6.14938	0
9771	Tue Mar 28 11:13:45 2017_x000D_	27.0732	58.7213	23.036	0.402054	2	12.893	62.6225	302.17	5.27386	14.7071		13.7535	79.6507
9772	Tue Mar 28 11:13:45 2017_x000D_	27.4765	58.5033	23.0352	0.402039	2	14.725	60.7008	297.566	5.19351	12.9395		3.06715	0
9773	Tue Mar 28 11:13:45 2017_x000D_	27.5787	58.5005	22.0013	0.383996	2	14.725	60.7008	297.566	5.19351	13.0407		6.87277	0
9774	Tue Mar 28 11:13:45 2017_x000D_	27.7802	58.3915	19.2772	0.33645	2	14.725	60.7008	297.566	5.19351	13.2579		9.72	0
9775	Tue Mar 28 11:13:45 2017_x000D_	28.0843	58.2797	23.0358	0.40205	2	14.725	60.7008	297.566	5.19351	13.5769		4.35343	0
9776	Tue Mar 28 11:13:45 2017_x000D_	28.1833	58.1736	19.2756	0.336423	2	14.725	60.7008	297.566	5.19351	13.6935		9.71719	79.6677
9777	Tue Mar 28 11:13:45 2017_x000D_	28.4873	58.0618	23.0349	0.402035	2	16.5574	58.7787	315	5.49779	11.9514		6.14322	0
9778	Tue Mar 28 11:13:45 2017_x000D_	28.692	58.0563	28.396	0.495603	2	16.5574	58.7787	315	5.49779	12.1561		3.09131	0
9779	Tue Mar 28 11:13:45 2017_x000D_	28.795	58.0533	42.8313	0.747548	2	16.5574	58.7787	315	5.49779	12.2591		0.0127279	0
9780	Tue Mar 28 11:13:45 2017_x000D_	28.7953	58.053	51.0215	0.890493	2	16.5574	58.7787	315	5.49779	12.2594		6.89855	61.0112
9781	Tue Mar 28 11:13:45 2017_x000D_	28.6994	58.262	61.46	1.07268	2	17.9343	57.282	315	5.49779	10.8096		6.1738	0
9782	Tue Mar 28 11:13:45 2017_x000D_	28.7056	58.4677	79.9311	1.39506	2	17.9343	57.282	315	5.49779	10.8364		0.0067082	0
9783	Tue Mar 28 11:13:45 2017_x000D_	28.7055	58.4675	85.7603	1.4968	2	17.9343	57.282	315	5.49779	10.8362		3.04991	0
9784	Tue Mar 28 11:13:45 2017_x000D_	28.8071	58.4639	106.308	1.85542	2	17.9343	57.282	315	5.49779	10.9368		3.08191	51.6949
9785	Tue Mar 28 11:13:45 2017_x000D_	28.7044	58.4664	114.328	1.9954	2	19.0836	55.9981	315	5.49779	9.93239		6.18327	0
9786	Tue Mar 28 11:13:45 2017_x000D_	28.6977	58.2604	130.046	2.26973	2	19.0836	55.9981	315	5.49779	9.87669		3.10068	0
9787	Tue Mar 28 11:13:45 2017_x000D_	28.6943	58.1571	136.362	2.37996	2	19.0836	55.9981	315	5.49779	9.85022		3.0735	0
9788	Tue Mar 28 11:13:45 2017_x000D_	28.5919	58.1603	142.696	2.49052	2	19.0836	55.9981	315	5.49779	9.75104		6.88627	0
9789	Tue Mar 28 11:13:45 2017_x000D_	28.384	58.063	153.477	2.67868	2	19.0836	55.9981	315	5.49779	9.52687		8.73807	46.7915
9790	Tue Mar 28 11:13:46 2017_x000D_	28.1732	57.862	153.474	2.67862	2	20.2233	54.9333	313.993	5.48021	8.4722		11.1286	0
9791	Tue Mar 28 11:13:46 2017_x000D_	27.8597	57.6637	154.809	2.70192	2	20.2233	54.9333	313.993	5.48021	8.10985		23.4678	0
9792	Tue Mar 28 11:13:46 2017_x000D_	27.1335	57.3729	150.901	2.63372	2	20.2233	54.9333	313.993	5.48021	7.3282		13.1346	0
9793	Tue Mar 28 11:13:46 2017_x000D_	26.8167	57.0707	146.852	2.56305	2	20.2233	54.9333	313.993	5.48021	6.93119		22.2925	80.6729
9794	Tue Mar 28 11:13:46 2017_x000D_	26.189	56.673	138.499	2.41726	2	22.4738	53.4614	301.279	5.25831	4.91091		13.8188	0
9795	Tue Mar 28 11:13:46 2017_x000D_	25.7722	56.4769	138.504	2.41734	2	22.4738	53.4614	301.279	5.25831	4.46908		6.95735	0
9796	Tue Mar 28 11:13:46 2017_x000D_	25.6632	56.2722	132.324	2.30949	2	22.4738	53.4614	301.279	5.25831	4.25122		24.2551	0
9797	Tue Mar 28 11:13:46 2017_x000D_	25.1305	55.664	130.084	2.27039	2	22.4738	53.4614	301.279	5.25831	3.45101		13.1771	35.4838
9798	Tue Mar 28 11:13:46 2017_x000D_	24.8126	55.3609	125.966	2.19853	2	23.5844	53.0545	342.665	5.98063	2.61304		11.2148	0
9799	Tue Mar 28 11:13:46 2017_x000D_	24.5973	55.0553	127.697	2.22874	2	23.5844	53.0545	342.665	5.98063	2.24258		19.9356	0
9800	Tue Mar 28 11:13:46 2017_x000D_	24.1695	54.5468	125.968	2.19856	2	23.5844	53.0545	342.665	5.98063	1.6029		13.9447	0
9801	Tue Mar 28 11:13:46 2017_x000D_	23.9505	54.1368	125.966	2.19852	2	23.5844	53.0545	342.665	5.98063	1.14254		15.5917	54.2189
9802	Tue Mar 28 11:13:46 2017_x000D_	23.6283	53.729	128.306	2.23936	1	25.3496	52.6667	302.295	5.27604	2.02271		11.2447	0
9803	Tue Mar 28 11:13:46 2017_x000D_	23.4124	53.4226	130.079	2.27031	1	25.3496	52.6667	302.295	5.27604	2.07945		15.6086	0
9804	Tue Mar 28 11:13:46 2017_x000D_	23.0898	53.0144	132.314	2.30931	1	25.3496	52.6667	302.295	5.27604	2.28639		8.82083	0
9805	Tue Mar 28 11:13:46 2017_x000D_	22.877	52.8115	132.314	2.30932	1	25.3496	52.6667	302.295	5.27604	2.47684		15.6236	0
9806	Tue Mar 28 11:13:46 2017_x000D_	22.5541	52.4029	134.405	2.34582	1	25.3496	52.6667	302.295	5.27604	2.80792		8.83355	115.118
9807	Tue Mar 28 11:13:46 2017_x000D_	22.341	52.1997	134.406	2.34582	1	28.909	51.2331	302.295	5.27604	6.63875		6.95156	0
9808	Tue Mar 28 11:13:46 2017_x000D_	22.1314	52.1009	136.367	2.38006	1	28.909	51.2331	302.295	5.27604	6.83293		11.2747	0
9809	Tue Mar 28 11:13:46 2017_x000D_	21.9149	51.7937	138.469	2.41673	1	28.909	51.2331	302.295	5.27604	7.01653		15.6414	0
9810	Tue Mar 28 11:13:46 2017_x000D_	21.5918	51.3845	136.362	2.37996	1	28.909	51.2331	302.295	5.27604	7.31877		18.2037	39.2748
9811	Tue Mar 28 11:13:47 2017_x000D_	21.0647	51.0839	136.367	2.38006	1	30.2176	51.2714	311.993	5.44531	9.15482		11.3072	0
9812	Tue Mar 28 11:13:47 2017_x000D_	20.8476	50.7758	134.408	2.34587	1	30.2176	51.2714	311.993	5.44531	9.3831		11.2981	0
9813	Tue Mar 28 11:13:47 2017_x000D_	20.6306	50.468	136.362	2.37996	1	30.2176	51.2714	311.993	5.44531	9.6206		17.7265	0
9814	Tue Mar 28 11:13:47 2017_x000D_	20.203	50.0602	136.362	2.37996	1	30.2176	51.2714	311.993	5.44531	10.0876		8.86541	35.4715
9815	Tue Mar 28 11:13:47 2017_x000D_	19.9891	49.8563	136.362	2.37996	1	31.3278	50.8646	315	5.49779	11.3834		7.02071	0
9816	Tue Mar 28 11:13:47 2017_x000D_	19.8788	49.6499	134.26	2.34329	1	31.3278	50.8646	315	5.49779	11.5133		17.7477	0
9817	Tue Mar 28 11:13:47 2017_x000D_	19.4507	49.2416	134.261	2.3433	1	31.3278	50.8646	315	5.49779	11.9875		8.88238	0
9818	Tue Mar 28 11:13:47 2017_x000D_	19.2364	49.0373	134.261	2.34331	1	31.3278	50.8646	315	5.49779	12.2287		15.6777	0
9819	Tue Mar 28 11:13:47 2017_x000D_	18.8114	48.7332	136.362	2.37996	1	31.3278	50.8646	315	5.49779	12.6966		7.0412	28.0814
9820	Tue Mar 28 11:13:47 2017_x000D_	18.7004	48.5264	138.457	2.41653	1	32.0119	50.2257	315	5.49779	13.4195		15.7046	0
9821	Tue Mar 28 11:13:47 2017_x000D_	18.2748	48.2216	136.362	2.37996	1	32.0119	50.2257	315	5.49779	13.8825		7.03818	0
9822	Tue Mar 28 11:13:47 2017_x000D_	18.1642	48.0147	134.263	2.34334	1	32.0119	50.2257	315	5.49779	14.0231		8.89935	0
9823	Tue Mar 28 11:13:47 2017_x000D_	17.9495	47.81	134.264	2.34335	1	32.0119	50.2257	315	5.49779	14.2684		6.22953	14.8072
9824	Tue Mar 28 11:13:47 2017_x000D_	17.7419	47.8146	134.269	2.34344	1	32.2499	49.7933	290.492	5.07004	14.6423		14.1009	0
9825	Tue Mar 28 11:13:47 2017_x000D_	17.5199	47.4003	134.265	2.34336	1	32.2499	49.7933	290.492	5.07004	14.9231		8.9099	0
9826	Tue Mar 28 11:13:47 2017_x000D_	17.305	47.1953	134.265	2.34337	1	32.2499	49.7933	290.492	5.07004	15.169		8.91424	0
9827	Tue Mar 28 11:13:47 2017_x000D_	17.0899	46.9903	134.265	2.34337	1	32.2499	49.7933	290.492	5.07004	15.417		7.05301	9.35838
9828	Tue Mar 28 11:13:47 2017_x000D_	16.979	46.783	132.016	2.30412	1	32.4779	49.5804	283.013	4.93951	15.7493		8.91819	0
9829	Tue Mar 28 11:13:47 2017_x000D_	16.7641	46.5776	123.549	2.15633	1	32.4779	49.5804	283.013	4.93951	15.9981		3.10564	0
9830	Tue Mar 28 11:13:47 2017_x000D_	16.6606	46.5797	112.962	1.97155	1	32.4779	49.5804	283.013	4.93951	16.0994		3.16163	0
9831	Tue Mar 28 11:13:47 2017_x000D_	16.6649	46.685	94.959	1.65735	1	32.4779	49.5804	283.013	4.93951	16.0759		3.1119	0
9832	Tue Mar 28 11:13:48 2017_x000D_	16.5612	46.6875	86.01	1.50116	1	32.4779	49.5804	283.013	4.93951	16.1775		3.12352	38.0866
9833	Tue Mar 28 11:13:48 2017_x000D_	16.6653	46.6856	77.3037	1.3492	1	31.8734	48.464	250.102	4.36511	15.3117		3.12421	0
9834	Tue Mar 28 11:13:48 2017_x000D_	16.5612	46.6885	61.5342	1.07397	1	31.8734	48.464	250.102	4.36511	15.4148		3.11447	0
9835	Tue Mar 28 11:13:48 2017_x000D_	16.665	46.6867	50.9858	0.889871	1	31.8734	48.464	250.102	4.36511	15.3119		6.97051	0
9836	Tue Mar 28 11:13:48 2017_x000D_	16.7612	46.4752	36.207	0.631932	1	31.8734	48.464	250.102	4.36511	15.2425		3.1117	23.5394
9837	Tue Mar 28 11:13:48 2017_x000D_	16.8649	46.473	29.4932	0.514753	1	31.467	47.7928	251.488	4.38929	14.6616		8.79372	0
9838	Tue Mar 28 11:13:48 2017_x000D_	17.065	46.2588	16.1365	0.281635	1	31.467	47.7928	251.488	4.38929	14.4835		6.94978	0
9839	Tue Mar 28 11:13:48 2017_x000D_	17.2692	46.1494	13.2407	0.231093	1	31.467	47.7928	251.488	4.38929	14.2926		6.2384	0
9840	Tue Mar 28 11:13:48 2017_x000D_	17.4771	46.145	13.2417	0.231112	1	31.467	47.7928	251.488	4.38929	14.0866		12.4708	32.6323
9841	Tue Mar 28 11:13:48 2017_x000D_	17.8927	46.1362	13.2438	0.231149	1	30.8523	46.8954	244.147	4.26118	12.9818		26.5442	0
9842	Tue Mar 28 11:13:48 2017_x000D_	18.7129	45.8043	16.137	0.281644	1	30.8523	46.8954	244.147	4.26118	12.1883		9.82761	0
9843	Tue Mar 28 11:13:48 2017_x000D_	19.021	45.693	19.8847	0.347053	1	30.8523	46.8954	244.147	4.26118	11.8922		25.6112	0
9844	Tue Mar 28 11:13:48 2017_x000D_	19.844	45.4661	25.5032	0.445116	1	30.8523	46.8954	244.147	4.26118	11.1007		6.94024	6.59183
9845	Tue Mar 28 11:13:48 2017_x000D_	20.048	45.357	28.1484	0.491282	1	30.8623	46.6759	261.363	4.56165	10.8944		20.8087	0
9846	Tue Mar 28 11:13:48 2017_x000D_	20.6596	45.0298	30.6789	0.535449	1	30.8623	46.6759	261.363	4.56165	10.3346		9.80966	0
9847	Tue Mar 28 11:13:48 2017_x000D_	20.9671	44.9186	29.5035	0.514932	1	30.8623	46.6759	261.363	4.56165	10.05		22.3695	0
9848	Tue Mar 28 11:13:48 2017_x000D_	21.575	44.4868	34.5926	0.603754	1	30.8623	46.6759	261.363	4.56165	9.54181		8.78687	0
9849	Tue Mar 28 11:13:48 2017_x000D_	21.7753	44.2731	34.5918	0.603741	1	30.8623	46.6759	261.363	4.56165	9.39931		11.1818	47.5044
9850	Tue Mar 28 11:13:48 2017_x000D_	22.0792	44.0573	36.2207	0.63217	1	29.3547	46.1916	246.853	4.30839	7.58209		22.3521	0
9851	Tue Mar 28 11:13:48 2017_x000D_	22.6866	43.6258	36.2208	0.632172	1	29.3547	46.1916	246.853	4.30839	7.14471		6.92418	0
9852	Tue Mar 28 11:13:48 2017_x000D_	22.8901	43.5169	33.6772	0.587779	1	29.3547	46.1916	246.853	4.30839	6.99608		9.78968	0
9853	Tue Mar 28 11:13:48 2017_x000D_	23.197	43.406	34.593	0.603761	1	29.3547	46.1916	246.853	4.30839	6.75846		18.0612	39.7506
9854	Tue Mar 28 11:13:49 2017_x000D_	23.7041	43.0815	33.6784	0.587799	1	28.0551	45.9333	235.847	4.1163	5.2023		8.78057	0
9855	Tue Mar 28 11:13:49 2017_x000D_	23.9042	42.8679	33.6775	0.587784	1	28.0551	45.9333	235.847	4.1163	5.1601		18.0453	0
9856	Tue Mar 28 11:13:49 2017_x000D_	24.4108	42.5436	29.4977	0.514832	1	28.0551	45.9333	235.847	4.1163	4.97705		6.92012	0
9857	Tue Mar 28 11:13:49 2017_x000D_	24.6142	42.4348	32.1116	0.560453	1	28.0551	45.9333	235.847	4.1163	4.90707		9.77353	65.7511
9858	Tue Mar 28 11:13:49 2017_x000D_	24.9206	42.3241	28.1423	0.491175	1	25.8819	45.6491	235.847	4.1163	3.46117		19.8401	0
9859	Tue Mar 28 11:13:49 2017_x000D_	25.424	41.8952	29.4967	0.514815	1	25.8819	45.6491	235.847	4.1163	3.78172		13.8268	0
9860	Tue Mar 28 11:13:49 2017_x000D_	25.8304	41.6778	29.4969	0.514817	1	25.8819	45.6491	235.847	4.1163	3.97163		19.5394	0
9861	Tue Mar 28 11:13:49 2017_x000D_	26.443	41.4566	29.4986	0.514847	1	25.8819	45.6491	235.847	4.1163	4.22988		11.1445	0
9862	Tue Mar 28 11:13:49 2017_x000D_	26.7458	41.2414	28.1407	0.491149	1	25.8819	45.6491	235.847	4.1163	4.49156		19.8251	46.2494
9863	Tue Mar 28 11:13:49 2017_x000D_	27.2488	40.8128	29.496	0.514803	1	24.3632	45.3841	194.692	3.39801	5.40587		9.27158	0
9864	Tue Mar 28 11:13:49 2017_x000D_	27.5578	40.8071	28.1407	0.491148	1	24.3632	45.3841	194.692	3.39801	5.58161		13.8094	0
9865	Tue Mar 28 11:13:49 2017_x000D_	27.9637	40.59	28.1407	0.491149	1	24.3632	45.3841	194.692	3.39801	5.99558		11.1469	0
9866	Tue Mar 28 11:13:49 2017_x000D_	28.2666	40.3748	29.4979	0.514835	1	24.3632	45.3841	194.692	3.39801	6.35056		8.76361	27.691
9867	Tue Mar 28 11:13:49 2017_x000D_	28.4663	40.1616	29.4965	0.514812	1	23.7374	44.7056	261.074	4.5566	6.55823		9.26252	0
9868	Tue Mar 28 11:13:49 2017_x000D_	28.775	40.156	28.1408	0.491149	1	23.7374	44.7056	261.074	4.5566	6.78795		13.7986	0
9869	Tue Mar 28 11:13:49 2017_x000D_	29.1806	39.9391	28.1407	0.491148	1	23.7374	44.7056	261.074	4.5566	7.23519		8.75937	0
9870	Tue Mar 28 11:13:49 2017_x000D_	29.3802	39.726	28.1392	0.491122	1	23.7374	44.7056	261.074	4.5566	7.5258		16.6033	20.7619
9871	Tue Mar 28 11:13:49 2017_x000D_	29.8886	39.5073	29.4986	0.514848	1	23.5482	44.0399	263.377	4.5968	7.79392		4.37654	0
9872	Tue Mar 28 11:13:49 2017_x000D_	29.9883	39.4008	30.6778	0.535428	1	23.5482	44.0399	263.377	4.5968	7.93701		13.7852	0
9873	Tue Mar 28 11:13:49 2017_x000D_	30.3935	39.1841	30.678	0.535433	1	23.5482	44.0399	263.377	4.5968	8.39267		4.38283	0
9874	Tue Mar 28 11:13:49 2017_x000D_	30.4934	39.0775	29.4974	0.514826	1	23.5482	44.0399	263.377	4.5968	8.53588		6.89189	0
9875	Tue Mar 28 11:13:50 2017_x000D_	30.696	38.9692	32.1157	0.560525	1	23.5482	44.0399	263.377	4.5968	8.76373		9.73074	13.2011
9876	Tue Mar 28 11:13:50 2017_x000D_	31.0011	38.8591	28.1392	0.491121	1	23.5678	43.6003	263.274	4.595	8.81663		4.3827	0
9877	Tue Mar 28 11:13:50 2017_x000D_	31.1011	38.7526	32.1162	0.560533	1	23.5678	43.6003	263.274	4.595	8.95828		13.7758	0
9878	Tue Mar 28 11:13:50 2017_x000D_	31.506	38.536	32.1166	0.560541	1	23.5678	43.6003	263.274	4.595	9.41606		4.38064	0
9879	Tue Mar 28 11:13:50 2017_x000D_	31.6059	38.4295	36.2331	0.632387	1	23.5678	43.6003	263.274	4.595	9.55763		6.88924	19.8015
9880	Tue Mar 28 11:13:50 2017_x000D_	31.8084	38.3212	38.6344	0.674297	1	23.5971	42.9409	261.946	4.57182	9.42163		3.10284	0
9881	Tue Mar 28 11:13:50 2017_x000D_	31.9118	38.3188	57.4415	1.00254	1	23.5971	42.9409	261.946	4.57182	9.51305		4.36573	0
9882	Tue Mar 28 11:13:50 2017_x000D_	31.8122	38.4249	66.7443	1.16491	1	23.5971	42.9409	261.946	4.57182	9.37455		6.25742	0
9883	Tue Mar 28 11:13:50 2017_x000D_	31.818	38.6334	85.7289	1.49625	1	23.5971	42.9409	261.946	4.57182	9.28104		3.07565	27.3006
9884	Tue Mar 28 11:13:50 2017_x000D_	31.9205	38.6313	94.5808	1.65075	1	23.8547	42.0681	287.032	5.00965	8.76748		7.01389	0
9885	Tue Mar 28 11:13:50 2017_x000D_	32.0288	38.8385	103.267	1.80234	1	23.8547	42.0681	287.032	5.00965	8.78898		0.0276586	0
9886	Tue Mar 28 11:13:50 2017_x000D_	32.0279	38.8383	121.454	2.11977	1	23.8547	42.0681	287.032	5.00965	8.78822		3.12747	0
9887	Tue Mar 28 11:13:50 2017_x000D_	32.0247	38.7341	131.422	2.29374	1	23.8547	42.0681	287.032	5.00965	8.82408		3.13386	0
9888	Tue Mar 28 11:13:50 2017_x000D_	32.0211	38.6297	146.178	2.5513	1	23.8547	42.0681	287.032	5.00965	8.86074		3.08164	53.4774
9889	Tue Mar 28 11:13:50 2017_x000D_	31.9184	38.6318	152.786	2.66662	1	24.7971	40.555	298.452	5.20896	7.37642		4.41732	0
9890	Tue Mar 28 11:13:50 2017_x000D_	31.8124	38.5296	169.501	2.95834	1	24.7971	40.555	298.452	5.20896	7.30183		4.41269	0
9891	Tue Mar 28 11:13:50 2017_x000D_	31.7071	38.4269	171.868	2.99967	1	24.7971	40.555	298.452	5.20896	7.23028		9.7374	0
9892	Tue Mar 28 11:13:50 2017_x000D_	31.4018	38.5371	175.187	3.05758	1	24.7971	40.555	298.452	5.20896
9893	Tue Mar 28 11:13:50 2017_x000D_	31.0877	38.333	174.878	3.05219	1	25.7202	39.4814	315	5.49779
9894	Tue Mar 28 11:13:50 2017_x000D_	30.2651	38.347	168.918	2.94818	1	25.7202	39.4814	315	5.49779
9895	Tue Mar 28 11:13:50 2017_x000D_	29.8504	38.2492	166.031	2.89779	1	25.7202	39.4814	315	5.49779
9896	Tue Mar 28 11:13:51 2017_x000D_	29.1237	38.0517	159.476	2.78338	1	25.7202	39.4814	315	5.49779
9897	Tue Mar 28 11:13:51 2017_x000D_	28.8117	37.952	155.513	2.71422	2	31.8363	34.8186	313.505	5.4717
9898	Tue Mar 28 11:13:51 2017_x000D_	28.1837	37.6473	147.822	2.57998	2	31.8363	34.8186	313.505	5.4717
9899	Tue Mar 28 11:13:51 2017_x000D_	27.8683	37.4427	146.227	2.55214	2	31.8363	34.8186	313.505	5.4717
9900	Tue Mar 28 11:13:51 2017_x000D_	27.1302	36.9296	142.109	2.48027	2	31.8363	34.8186	313.505	5.4717
9901	Tue Mar 28 11:13:51 2017_x000D_	27.1302	36.9296	142.109	2.48027	2	29.4629	34.0854	254.844	4.44787
9902	Tue Mar 28 11:13:51 2017_x000D_	26.4977	36.5195	142.111	2.48031	2	29.4629	34.0854	254.844	4.44787
9903	Tue Mar 28 11:13:51 2017_x000D_	26.0747	36.211	144.495	2.52191	2	29.4629	34.0854	254.844	4.44787
9904	Tue Mar 28 11:13:51 2017_x000D_	25.5444	35.7985	146.224	2.5521	2	29.4629	34.0854	254.844	4.44787
9905	Tue Mar 28 11:13:51 2017_x000D_	25.2277	35.593	144.495	2.52191	2	29.4629	34.0854	254.844	4.44787
9906	Tue Mar 28 11:13:51 2017_x000D_	24.6967	35.1799	146.223	2.55207	2	26.8995	32.6846	210.899	3.68088
9907	Tue Mar 28 11:13:51 2017_x000D_	24.1686	34.8721	150.237	2.62213	2	26.8995	32.6846	210.899	3.68088
9908	Tue Mar 28 11:13:51 2017_x000D_	23.9547	34.6645	150.235	2.62209	2	26.8995	32.6846	210.899	3.68088
9909	Tue Mar 28 11:13:51 2017_x000D_	23.744	34.5624	152.79	2.66669	2	26.8995	32.6846	210.899	3.68088
9910	Tue Mar 28 11:13:51 2017_x000D_	23.53	34.3547	152.787	2.66664	1	27.0999	37.981	298.452	5.20896
9911	Tue Mar 28 11:13:51 2017_x000D_	22.9006	34.1532	152.791	2.6667	1	27.0999	37.981	298.452	5.20896
9912	Tue Mar 28 11:13:51 2017_x000D_	22.6897	34.051	155.477	2.71359	1	27.0999	37.981	298.452	5.20896
9913	Tue Mar 28 11:13:51 2017_x000D_	22.0562	33.7435	152.792	2.66672	1	27.0999	37.981	298.452	5.20896
9914	Tue Mar 28 11:13:51 2017_x000D_	21.8451	33.6412	155.476	2.71357	1	27.3678	36.8874	284.692	4.96881
9915	Tue Mar 28 11:13:51 2017_x000D_	21.2108	33.3333	152.792	2.66673	1	27.3678	36.8874	284.692	4.96881
9916	Tue Mar 28 11:13:51 2017_x000D_	20.9994	33.2309	155.475	2.71356	1	27.3678	36.8874	284.692	4.96881
9917	Tue Mar 28 11:13:51 2017_x000D_	20.3644	32.9227	152.793	2.66675	1	27.3678	36.8874	284.692	4.96881
9918	Tue Mar 28 11:13:52 2017_x000D_	20.1492	32.7141	152.79	2.66669	1	27.4171	35.787	284.692	4.96881
9919	Tue Mar 28 11:13:52 2017_x000D_	19.9409	32.7171	152.794	2.66675	1	27.4171	35.787	284.692	4.96881
9920	Tue Mar 28 11:13:52 2017_x000D_	19.3015	32.3028	152.791	2.6667	1	27.4171	35.787	284.692	4.96881
9921	Tue Mar 28 11:13:52 2017_x000D_	19.093	32.3057	152.794	2.66677	1	27.4171	35.787	284.692	4.96881
9922	Tue Mar 28 11:13:52 2017_x000D_	18.8773	32.0969	152.791	2.66671	1	27.4171	35.787	284.692	4.96881
9923	Tue Mar 28 11:13:52 2017_x000D_	18.244	31.8939	152.795	2.66678	1	27.0589	34.0126	262.345	4.57878
9924	Tue Mar 28 11:13:52 2017_x000D_	18.0281	31.6848	152.792	2.66673	1	27.0589	34.0126	262.345	4.57878
9925	Tue Mar 28 11:13:52 2017_x000D_	17.6031	31.4786	152.793	2.66673	1	27.0589	34.0126	262.345	4.57878
9926	Tue Mar 28 11:13:52 2017_x000D_	17.4989	31.4801	151.347	2.64151	1	27.0589	34.0126	262.345	4.57878
9927	Tue Mar 28 11:13:52 2017_x000D_	17.2826	31.2709	151.344	2.64145	1	26.8798	33.1251	261.074	4.5566
9928	Tue Mar 28 11:13:52 2017_x000D_	17.0663	31.0616	151.341	2.6414	1	26.8798	33.1251	261.074	4.5566
9929	Tue Mar 28 11:13:52 2017_x000D_	16.7487	30.9595	150.248	2.62232	1	26.8798	33.1251	261.074	4.5566
9930	Tue Mar 28 11:13:52 2017_x000D_	16.3267	30.8592	152.794	2.66675	1	26.8798	33.1251	261.074	4.5566
9931	Tue Mar 28 11:13:52 2017_x000D_	16.1101	30.6497	152.791	2.6667	1	26.7203	31.7968	261.074	4.5566
9932	Tue Mar 28 11:13:52 2017_x000D_	16.1101	30.6497	152.791	2.6667	1	26.7203	31.7968	261.074	4.5566
9933	Tue Mar 28 11:13:52 2017_x000D_	15.6839	30.4429	152.791	2.6667	1	26.7203	31.7968	261.074	4.5566
9934	Tue Mar 28 11:13:52 2017_x000D_	15.5757	30.3379	148.729	2.59581	1	26.7203	31.7968	261.074	4.5566
9935	Tue Mar 28 11:13:52 2017_x000D_	15.2578	30.2357	144.547	2.52281	1	26.7203	31.7968	261.074	4.5566
9936	Tue Mar 28 11:13:52 2017_x000D_	14.9361	30.027	138.047	2.40937	1	25.9244	30.0074	250.102	4.36511
9937	Tue Mar 28 11:13:52 2017_x000D_	14.7193	29.8168	129.778	2.26506	1	25.9244	30.0074	250.102	4.36511
9938	Tue Mar 28 11:13:52 2017_x000D_	14.6074	29.6054	119.29	2.08201	1	25.9244	30.0074	250.102	4.36511
9939	Tue Mar 28 11:13:53 2017_x000D_	14.3942	29.5018	112.82	1.96908	1	25.9244	30.0074	250.102	4.36511
9940	Tue Mar 28 11:13:53 2017_x000D_	14.391	29.3956	100.826	1.75975	1	24.8897	28.6513	242.143	4.22619
9941	Tue Mar 28 11:13:53 2017_x000D_	14.279	29.1845	92.0136	1.60594	1	24.8897	28.6513	242.143	4.22619
9942	Tue Mar 28 11:13:53 2017_x000D_	14.2754	29.0785	85.749	1.4966	1	24.8897	28.6513	242.143	4.22619
9943	Tue Mar 28 11:13:53 2017_x000D_	14.3692	28.7587	69.7411	1.21721	1	24.8897	28.6513	242.143	4.22619
9944	Tue Mar 28 11:13:53 2017_x000D_	14.4666	28.5448	61.5822	1.07481	1	23.6064	27.9496	190.003	3.31618
9945	Tue Mar 28 11:13:53 2017_x000D_	14.5677	28.4373	57.4811	1.00323	1	23.6064	27.9496	190.003	3.31618
9946	Tue Mar 28 11:13:53 2017_x000D_	14.8709	28.1147	44.6115	0.778618	1	23.6064	27.9496	190.003	3.31618
9947	Tue Mar 28 11:13:53 2017_x000D_	15.1739	27.7918	31.8693	0.556225	1	23.6064	27.9496	190.003	3.31618
9948	Tue Mar 28 11:13:53 2017_x000D_	15.3761	27.5765	26.4561	0.461747	1	23.6064	27.9496	190.003	3.31618
9949	Tue Mar 28 11:13:53 2017_x000D_	15.6867	27.4664	22.3965	0.390893	1	22.5318	27.4749	190.003	3.31618
9950	Tue Mar 28 11:13:53 2017_x000D_	16.4127	27.2449	15.7175	0.274322	1	22.5318	27.4749	190.003	3.31618
9951	Tue Mar 28 11:13:53 2017_x000D_	16.6187	27.1362	18.5712	0.324128	1	22.5318	27.4749	190.003	3.31618
9952	Tue Mar 28 11:13:53 2017_x000D_	17.0303	26.9185	18.5696	0.3241	1	22.5318	27.4749	190.003	3.31618
9953	Tue Mar 28 11:13:53 2017_x000D_	17.8605	26.6963	18.5707	0.32412	2	15.0604	22.8242	333.429	5.81943
9954	Tue Mar 28 11:13:53 2017_x000D_	18.1746	26.6927	19.507	0.340462	2	15.0604	22.8242	333.429	5.81943
9955	Tue Mar 28 11:13:53 2017_x000D_	18.7914	26.3666	22.3998	0.39095	2	15.0604	22.8242	333.429	5.81943
9956	Tue Mar 28 11:13:53 2017_x000D_	19.1048	26.3632	21.3472	0.37258	2	15.0604	22.8242	333.429	5.81943
9957	Tue Mar 28 11:13:53 2017_x000D_	19.4115	26.147	22.4004	0.390961	2	17.2903	22.0087	328.609	5.7353
9958	Tue Mar 28 11:13:53 2017_x000D_	19.8223	25.9297	22.3995	0.390946	2	17.2903	22.0087	328.609	5.7353
9959	Tue Mar 28 11:13:53 2017_x000D_	20.2367	25.8189	25.1914	0.439674	2	17.2903	22.0087	328.609	5.7353
9960	Tue Mar 28 11:13:53 2017_x000D_	20.6473	25.6018	25.1911	0.439667	2	17.2903	22.0087	328.609	5.7353
9961	Tue Mar 28 11:13:54 2017_x000D_	20.8526	25.4932	27.8699	0.486422	2	17.2903	22.0087	328.609	5.7353
9962	Tue Mar 28 11:13:54 2017_x000D_	21.1623	25.3835	26.4666	0.46193	2	19.3009	21.1864	337.27	5.88647
9963	Tue Mar 28 11:13:54 2017_x000D_	21.6735	25.0592	27.8699	0.486422	2	19.3009	21.1864	337.27	5.88647
9964	Tue Mar 28 11:13:54 2017_x000D_	21.983	24.9496	26.4662	0.461923	2	19.3009	21.1864	337.27	5.88647
9965	Tue Mar 28 11:13:54 2017_x000D_	22.4972	24.7316	25.191	0.439667	2	19.3009	21.1864	337.27	5.88647
9966	Tue Mar 28 11:13:54 2017_x000D_	22.6988	24.5169	25.1891	0.439633	1	17.516	26.8791	180	3.14159
9967	Tue Mar 28 11:13:54 2017_x000D_	23.2131	24.299	26.4656	0.461912	1	17.516	26.8791	180	3.14159
9968	Tue Mar 28 11:13:54 2017_x000D_	23.5219	24.1896	22.3957	0.390879	1	17.516	26.8791	180	3.14159
9969	Tue Mar 28 11:13:54 2017_x000D_	23.7269	24.0813	25.1899	0.439647	1	17.516	26.8791	180	3.14159
9970	Tue Mar 28 11:13:54 2017_x000D_	23.9317	23.9729	22.3948	0.390864	1	17.3452	25.7689	180	3.14159
9971	Tue Mar 28 11:13:54 2017_x000D_	24.5462	23.648	25.1891	0.439633	1	17.3452	25.7689	180	3.14159
9972	Tue Mar 28 11:13:54 2017_x000D_	24.9557	23.4315	25.1887	0.439626	1	17.3452	25.7689	180	3.14159
9973	Tue Mar 28 11:13:54 2017_x000D_	25.1636	23.4295	25.1903	0.439653	1	17.3452	25.7689	180	3.14159
9974	Tue Mar 28 11:13:54 2017_x000D_	25.365	23.215	25.1884	0.43962	1	17.4128	24.2238	180	3.14159
9975	Tue Mar 28 11:13:54 2017_x000D_	25.7743	22.9986	25.188	0.439613	1	17.4128	24.2238	180	3.14159
9976	Tue Mar 28 11:13:54 2017_x000D_	25.9821	22.9966	25.1895	0.43964	1	17.4128	24.2238	180	3.14159
9977	Tue Mar 28 11:13:54 2017_x000D_	26.1866	22.8884	22.3921	0.390815	1	17.4128	24.2238	180	3.14159
9978	Tue Mar 28 11:13:54 2017_x000D_	26.4952	22.7792	26.4674	0.461943	1	18.3954	21.8218	222.255	3.87909
9979	Tue Mar 28 11:13:54 2017_x000D_	26.6998	22.6711	29.2473	0.510461	1	18.3954	21.8218	222.255	3.87909
9980	Tue Mar 28 11:13:54 2017_x000D_	27.0052	22.4558	36.0542	0.629265	1	18.3954	21.8218	222.255	3.87909
9981	Tue Mar 28 11:13:54 2017_x000D_	27.0088	22.5618	46.8069	0.816935	1	18.3954	21.8218	222.255	3.87909
9982	Tue Mar 28 11:13:55 2017_x000D_	26.9118	22.7746	62.6591	1.09361	1	18.3954	21.8218	222.255	3.87909
9983	Tue Mar 28 11:13:55 2017_x000D_	26.8144	22.9874	73.5762	1.28415	1	19.1012	20.7378	280.926	4.90309
9984	Tue Mar 28 11:13:55 2017_x000D_	26.9213	23.092	88.7818	1.54953	1	19.1012	20.7378	280.926	4.90309
9985	Tue Mar 28 11:13:55 2017_x000D_	26.9209	23.0915	100.471	1.75355	1	19.1012	20.7378	280.926	4.90309
9986	Tue Mar 28 11:13:55 2017_x000D_	26.9174	22.9853	106.831	1.86456	1	19.1012	20.7378	280.926	4.90309
9987	Tue Mar 28 11:13:55 2017_x000D_	26.914	22.8791	113.478	1.98056	1	19.5782	19.8677	288.501	5.0353
9988	Tue Mar 28 11:13:55 2017_x000D_	27.0138	22.7721	131.18	2.28952	1	19.5782	19.8677	288.501	5.0353
9989	Tue Mar 28 11:13:55 2017_x000D_	26.9067	22.667	135.48	2.36456	1	19.5782	19.8677	288.501	5.0353
9990	Tue Mar 28 11:13:55 2017_x000D_	26.5882	22.4576	145.798	2.54466	1	19.5782	19.8677	288.501	5.0353
9991	Tue Mar 28 11:13:55 2017_x000D_	26.3772	22.353	143.469	2.50401	1	19.5782	19.8677	288.501	5.0353
9992	Tue Mar 28 11:13:55 2017_x000D_	25.8448	21.9326	141.706	2.47324	1	20.2841	18.7833	295.974	5.16572
9993	Tue Mar 28 11:13:55 2017_x000D_	25.5232	21.6161	137.564	2.40094	1	20.2841	18.7833	295.974	5.16572
9994	Tue Mar 28 11:13:55 2017_x000D_	24.99	21.1947	131.502	2.29514	1	20.2841	18.7833	295.974	5.16572
9995	Tue Mar 28 11:13:55 2017_x000D_	24.8795	20.9828	129.304	2.25679	1	20.2841	18.7833	295.974	5.16572
9996	Tue Mar 28 11:13:55 2017_x000D_	24.5574	20.6658	125.272	2.1864	1	21.6767	17.0563	315	5.49779
9997	Tue Mar 28 11:13:55 2017_x000D_	24.1207	20.0299	125.271	2.1864	1	21.6767	17.0563	315	5.49779
9998	Tue Mar 28 11:13:55 2017_x000D_	24.01	19.8177	122.843	2.14401	1	21.6767	17.0563	315	5.49779
9999	Tue Mar 28 11:13:55 2017_x000D_	23.5728	19.181	122.843	2.14402	1	21.6767	17.0563	315	5.49779
10000	Tue Mar 28 11:13:55 2017_x000D_	23.3575	18.9692	122.846	2.14406	1	22.8603	15.1009	298.452	5.20896
10001	Tue Mar 28 11:13:55 2017_x000D_	23.1353	18.5438	122.844	2.14404	1	22.8603	15.1009	298.452	5.20896
10002	Tue Mar 28 11:13:55 2017_x000D_	22.913	18.1181	122.843	2.14401	1	22.8603	15.1009	298.452	5.20896
10003	Tue Mar 28 11:13:56 2017_x000D_	22.6939	17.7989	121.353	2.11801	1	22.8603	15.1009	298.452	5.20896
10004	Tue Mar 28 11:13:56 2017_x000D_	22.5825	17.5862	126.957	2.21582	1	22.8603	15.1009	298.452	5.20896
10005	Tue Mar 28 11:13:56 2017_x000D_	22.2517	17.0535	127.552	2.22621	2	25.0415	15.3909	292.625	5.10728
10006	Tue Mar 28 11:13:56 2017_x000D_	22.0392	16.9481	129.292	2.25657	2	25.0415	15.3909	292.625	5.10728
10007	Tue Mar 28 11:13:56 2017_x000D_	21.7082	16.4153	133.386	2.32803	2	25.0415	15.3909	292.625	5.10728
10008	Tue Mar 28 11:13:56 2017_x000D_	21.492	16.2025	133.387	2.32803	2	25.0415	15.3909	292.625	5.10728
10009	Tue Mar 28 11:13:56 2017_x000D_	21.0559	15.6694	131.477	2.2947	1	23.2166	12.0109	247.419	4.31827
10010	Tue Mar 28 11:13:56 2017_x000D_	20.948	15.5632	131.173	2.28941	1	23.2166	12.0109	247.419	4.31827
10011	Tue Mar 28 11:13:56 2017_x000D_	20.7316	15.3501	131.174	2.28942	1	23.2166	12.0109	247.419	4.31827
10012	Tue Mar 28 11:13:56 2017_x000D_	20.6196	15.1363	133.383	2.32797	1	23.2166	12.0109	247.419	4.31827
10013	Tue Mar 28 11:13:56 2017_x000D_	20.1864	14.7097	133.384	2.32799	2	24.8028	15.8262	292.625	5.10728
10014	Tue Mar 28 11:13:56 2017_x000D_	19.9696	14.4963	133.384	2.32799	2	24.8028	15.8262	292.625	5.10728
10015	Tue Mar 28 11:13:56 2017_x000D_	19.7528	14.2828	133.385	2.328	2	24.8028	15.8262	292.625	5.10728
10016	Tue Mar 28 11:13:56 2017_x000D_	19.5359	14.0693	133.385	2.32801	2	24.8028	15.8262	292.625	5.10728
10017	Tue Mar 28 11:13:56 2017_x000D_	19.3118	13.6409	133.38	2.32792	2	24.8028	15.8262	292.625	5.10728
10018	Tue Mar 28 11:13:56 2017_x000D_	19.207	13.6415	131.175	2.28944	2	26.3558	15.4323	306.586	5.35094
10019	Tue Mar 28 11:13:56 2017_x000D_	18.9862	13.3201	129.294	2.25661	2	26.3558	15.4323	306.586	5.35094
