# Supplementary material for: Guppies Prefer to Follow Large (Robot) Leaders Irrespective of Own Size
Source: Front Bioeng Biotechnol. 2020 May 15;8:441. doi: 10.3389/fbioe.2020.00441 (PMC7243707; doi:10.3389/fbioe.2020.00441)
Supplement: Supplementary file 3 [file Data_Sheet_1.ZIP › Raw Data/ID62.xlsx]

## Sheet: tracking_data__170504T144717_2
Framenumber	Current timestamp	ID_Fish_1	Robo Position x	Robo Position y	Robo Angle deg	Robo Angle rad	ID_Fish_1	Fish Position x	Fish Position y	Fish Angle deg	Fish Angle rad	Distance_between_subjects	Mean_Distance (L300 bis L1500)	Velocity_Robo	Velocity_Fish	Mean_velocity_Robo
1467	1493902055	1	16.9894	79.6671	43.6276	0.761445	2	14.6672	77.0442	128.514	2.243	3.50317	41.3889	2.84104	20.0134	8.38191	6.17548
1468	1493902055	1	16.9889	79.5724	33.2514	0.580347	2	14.3341	76.4662	142.669	2.49004	4.08613		0	19.1048
1469	1493902055	1	16.9889	79.5724	33.2514	0.580347	2	14.1891	75.8461	154.582	2.69797	4.66092		3.12871	15.6453
1470	1493902055	1	17.0355	79.4791	28.1551	0.491399	2	14.1861	75.3246	164.958	2.87906	5.03775		0	0
1471	1493902056	1	17.0355	79.4791	28.1551	0.491399	2	14.1861	75.3246	164.958	2.87906	5.03775		0	35.6769
1472	1493902056	1	17.0355	79.4791	28.1551	0.491399	2	14.3206	74.143	173.312	3.02487	5.98704		0	5.91328
1473	1493902056	1	17.0355	79.4791	28.1551	0.491399	2	14.2723	73.9519	181.161	3.16186	6.17942		0	4.45222
1474	1493902056	1	17.0355	79.4791	28.1551	0.491399	2	14.3186	73.8109	188.602	3.29172	6.2857		0	5.6911
1475	1493902056	1	17.0355	79.4791	28.1551	0.491399	2	14.3175	73.6212	195.23	3.40741	6.45775		0	4.456
1476	1493902056	1	17.0355	79.4791	28.1551	0.491399	2	14.3639	73.4801	201.351	3.51423	6.567		0	5.6941
1477	1493902056	1	17.0355	79.4791	28.1551	0.491399	2	14.3628	73.2903	206.59	3.60567	6.74126		0	4.45222
1478	1493902056	1	17.0355	79.4791	28.1551	0.491399	2	14.4091	73.1493	192.448	3.35885	6.85305		0	6.27352
1479	1493902056	1	17.0355	79.4791	28.1551	0.491399	2	14.5023	72.9621	178.866	3.1218	6.99202		0	3.13676
1480	1493902057	1	17.0355	79.4791	28.1551	0.491399	2	14.5489	72.8685	166.215	2.901	7.0628		0	5.04307
1481	1493902057	1	17.0355	79.4791	28.1551	0.491399	2	14.6424	72.7288	154.35	2.69392	7.16195		0	2.85004
1482	1493902057	1	17.0355	79.4791	28.1551	0.491399	2	14.6419	72.6338	143.501	2.50456	7.25172		41.851	3.13676
1483	1493902057	1	18.0763	80.408	22.9823	0.401117	2	14.6885	72.5402	133.547	2.33083	8.56618		5.18716	3.94791
1484	1493902057	1	18.1711	80.5526	12.7625	0.222748	2	14.7823	72.4479	124.368	2.17063	8.78465		1.41903	3.13676
1485	1493902057	1	18.1714	80.5999	6.98628	0.121934	2	14.8289	72.3543	115.904	2.02291	8.89732		13.5927	1.97501
1486	1493902057	1	18.3148	81.0297	358.06	6.24932	2	14.8758	72.3081	108.206	1.88856	9.37513		1.41362	3.13676
1487	1493902057	1	18.3619	81.0311	350.175	6.11171	2	14.9224	72.2145	101.06	1.76383	9.46375		3.12132	0
1488	1493902058	1	18.2679	81.0757	358.882	6.26367	2	14.9224	72.2145	94.4368	1.64823	9.47171		9.21864	1.42503
1489	1493902058	1	18.4574	81.3176	25.9112	0.452236	2	14.9221	72.167	88.3313	1.54167	9.80978		4.43891	1.9729
1490	1493902058	1	18.411	81.4581	355.619	6.20673	2	14.969	72.1209	82.7058	1.44349	9.95142		9.21864	1.97501
1491	1493902058	1	18.6005	81.7	16.4861	0.287736	2	15.0159	72.0747	77.5222	1.35302	10.2711		4.25405	0
1492	1493902058	1	18.6012	81.8418	0.622787	0.0108697	2	15.0159	72.0747	72.762	1.26994	10.4044		5.1888	1.9729
1493	1493902058	1	18.6961	81.9864	346.583	6.04901	2	15.0628	72.0286	68.5332	1.19613	10.5999		2.03453	1.97501
1494	1493902058	1	18.7434	82.035	333.089	5.81349	2	15.1097	71.9824	64.7132	1.12946	10.6892		7.27907	1.42501
1495	1493902058	1	18.7916	82.2728	349.922	6.10728	2	15.1095	71.9349	61.0894	1.06621	10.9741		5.67006	1.41354
1496	1493902059	1	18.7925	82.4618	16.9507	0.295846	2	15.1566	71.9362	27.381	0.477889	11.1359		4.52901	1.97504
1497	1493902059	1	18.8403	82.605	1.47104	0.0256745	2	15.2036	71.8901	27.6653	0.482851	11.3152		5.67306	1.42503
1498	1493902059	1	18.8412	82.7941	346.229	6.04284	2	15.2033	71.8426	27.8453	0.485993	11.5399		5.67006	1.41654
1499	1493902059	1	18.8421	82.9831	337.56	5.89153	2	15.2505	71.8439	27.2416	0.475455	11.7039		2.83503	1.41654
1500	1493902059	1	18.8425	83.0776	325.085	5.67381	2	15.2033	71.8426	25.4198	0.443659	11.8097		2.03453	3.12661
1501	1493902059	1	18.8898	83.1262	319.721	5.58019	2	15.2974	71.7978	25.8043	0.45037	11.8844		4.25405	0
1502	1493902059	1	18.8905	83.268	314.766	5.49371	2	15.2974	71.7978	25.0148	0.436591	12.0198		9.92112	1.42503
1503	1493902059	1	18.8921	83.5987	310.701	5.42276	2	15.2971	71.7503	23.9655	0.418276	12.3818		4.25404	1.97501
1504	1493902059	1	18.8927	83.7405	304.715	5.31828	2	15.344	71.7041	23.7205	0.414001	12.5486		0	0
1505	1493902060	1	18.8927	83.7405	299.808	5.23263	2	15.344	71.7041	22.774	0.397482	12.5486		0	1.41654
1506	1493902060	1	18.8927	83.7405	295.758	5.16195	2	15.3912	71.7054	23.2063	0.405026	12.5341		0	1.42503
1507	1493902060	1	18.8927	83.7405	292.113	5.09834	2	15.3909	71.6579	22.4519	0.39186	12.5798		0	1.41354
1508	1493902060	1	18.8927	83.7405	271.508	4.7387	2	15.3438	71.6566	21.696	0.378666	12.5943		5.17888	1.97501
1509	1493902060	1	19.0344	83.8391	241.874	4.22149	2	15.3907	71.6104	22.829	0.398442	12.76		4.51255	0
1510	1493902060	1	19.1758	83.8904	249.668	4.35753	2	15.3907	71.6104	22.0357	0.384595	12.8501		0	1.41362
1511	1493902060	1	19.1758	83.8904	261.567	4.56521	2	15.4378	71.6118	20.8029	0.363078	12.835		3.21057	2.04308
1512	1493902060	1	19.1283	83.7945	225.678	3.93883	2	15.3904	71.5629	22.51	0.392874	12.79		0	0
1513	1493902061	1	19.1283	83.7945	229.301	4.00206	2	15.3904	71.5629	22.356	0.390186	12.79		1.41354	1.41662
1514	1493902061	1	19.0812	83.7932	235.357	4.10776	2	15.4376	71.5643	20.6229	0.359937	12.7602		4.42408	1.41662
1515	1493902061	1	19.2222	83.75	256.944	4.48452	2	15.3904	71.5629	22.0746	0.385274	12.7753		4.42321	1.9729
1516	1493902061	1	19.3632	83.7069	264.341	4.61361	2	15.4373	71.5168	17.7943	0.310569	12.8067		4.23779	1.9729
1517	1493902061	1	19.222	83.7028	228.695	3.99149	2	15.3904	71.5629	13.8261	0.241311	12.7302		1.96656	0
1518	1493902061	1	19.1752	83.7487	194.403	3.39297	2	15.3904	71.5629	9.40373	0.164126	12.76		15.291	0
1519	1493902061	1	18.797	83.407	189.711	3.31108	2	15.3904	71.5629	8.41811	0.146924	12.3243		11.5633	0
1520	1493902061	1	18.4666	83.2085	185.814	3.24307	2	15.3904	71.5629	7.62862	0.133145	12.045		1.41362	0
1521	1493902062	1	18.5137	83.2099	158.313	2.76309	2	15.3904	71.5629	4.93955	0.0862114	12.0585		1.96656	0
1522	1493902062	1	18.4669	83.2558	158.65	2.76896	2	15.3904	71.5629	3.36598	0.0587475	12.0909		12.8108	0
1523	1493902062	1	18.8443	83.4556	165.693	2.89188	2	15.3904	71.5629	2.4638	0.0430014	12.3841		7.69916	0
1524	1493902062	1	18.6085	83.3543	170.305	2.97238	2	15.3904	71.5629	0.749692	0.0130846	12.2227		11.3444	0
1525	1493902062	1	18.9849	83.318	175.707	3.06667	2	15.3904	71.5629	0.301221	0.0052573	12.2924		3.11732	1.41662
1526	1493902062	1	19.0788	83.2735	181.488	3.16757	2	15.4376	71.5643	358.411	6.25546	12.2623		4.42408	0
1527	1493902062	1	19.2198	83.2303	186.542	3.25577	2	15.4376	71.5643	357.545	6.24034	12.2638		3.12602	0
1528	1493902063	1	19.2664	83.1371	192.044	3.35179	2	15.4376	71.5643	357.523	6.23995	12.1897		1.9687	0
1529	1493902063	1	19.3133	83.0912	174.895	3.0525	2	15.4376	71.5643	357.523	6.23995	12.161		2.03453	0
1530	1493902063	1	19.266	83.0426	160.26	2.79707	2	15.4376	71.5643	357.063	6.23193	12.0999		7.52213	1.41654
1531	1493902063	1	19.5009	82.9549	147.912	2.58156	2	15.4848	71.5656	356.693	6.22547	12.0766		1.41362	1.42501
1532	1493902063	1	19.548	82.9563	136.989	2.3909	2	15.485	71.6131	355.282	6.20083	12.0489		9.35997	0
1533	1493902063	1	19.8299	82.8226	127.845	2.23131	2	15.485	71.6131	354.966	6.19533	12.0221		1.96656	0
1534	1493902063	1	19.8767	82.7767	119.882	2.09234	2	15.485	71.6131	354.076	6.17979	11.9964		8.9131	0
1535	1493902063	1	20.1113	82.5944	112.873	1.97001	2	15.485	71.6131	353.766	6.17439	11.916		5.0222	0
1536	1493902064	1	20.2522	82.504	106.882	1.86544	2	15.485	71.6131	352.324	6.14922	11.8886		6.96731	0
1537	1493902064	1	20.3926	82.319	102.002	1.78027	2	15.485	71.6131	352.146	6.14611	11.7771		5.9082	1.41654
1538	1493902064	1	20.5333	82.1812	97.4951	1.70161	2	15.5322	71.6144	353.482	6.16942	11.6905		10.0604	0
1539	1493902064	1	20.7204	81.9029	64.3348	1.12285	2	15.5322	71.6144	353.716	6.17351	11.5226		6.97152	0
1540	1493902064	1	20.8609	81.7178	65.8704	1.14966	2	15.5322	71.6144	353.702	6.17327	11.4225		8.14398	0
1541	1493902064	1	21.0012	81.4854	70.6461	1.23301	2	15.5322	71.6144	353.461	6.16905	11.2848		8.88254	1.41662
1542	1493902064	1	21.0942	81.2043	72.8234	1.27101	2	15.5794	71.6158	351.204	6.12966	11.0613		10.6729	0
1543	1493902064	1	21.2341	80.8772	77.2142	1.34764	2	15.5794	71.6158	351.376	6.13266	10.8512		10.0687	0
1544	1493902064	1	21.4214	80.5987	73.6303	1.28509	2	15.5794	71.6158	349.508	6.10006	10.7155		7.55465	0
1545	1493902065	1	21.5147	80.3648	75.0862	1.3105	2	15.5794	71.6158	349.073	6.09246	10.5723		11.6148	0
1546	1493902065	1	21.6074	79.9889	77.3661	1.35029	2	15.5794	71.6158	348.861	6.08877	10.3172		7.55632	1.42503
1547	1493902065	1	21.7006	79.7549	76.7066	1.33878	2	15.5791	71.5683	351.038	6.12677	10.2222		14.6907	1.42503
1548	1493902065	1	21.8401	79.2855	81.8349	1.42829	2	15.5794	71.6158	349.819	6.10549	9.90054		10.2502	1.41654
1549	1493902065	1	21.933	78.9567	82.2926	1.43628	2	15.6266	71.6171	349.46	6.09922	9.6768		15.7931	0
1550	1493902065	1	22.0252	78.4384	85.9391	1.49992	2	15.6266	71.6171	349.369	6.09764	9.35266		7.19967	1.42503
1551	1493902065	1	22.0714	78.2029	86.0218	1.50136	2	15.6263	71.5696	350.852	6.12353	9.24878		13.011	0
1552	1493902065	1	22.164	77.7792	85.918	1.49955	2	15.6263	71.5696	350.779	6.12224	9.01669		11.4163	1.41654
1553	1493902066	1	22.2096	77.4014	86.266	1.50563	2	15.6735	71.5709	349.772	6.10467	8.75873		11.4166	0
1554	1493902066	1	22.2553	77.0236	87.738	1.53132	2	15.6735	71.5709	351.142	6.12859	8.54705		10.0098	0
1555	1493902066	1	22.3011	76.6931	89.3331	1.55916	2	15.6735	71.5709	349.434	6.09878	8.37628		11.4226	1.41654
1556	1493902066	1	22.3468	76.3151	89.391	1.56017	2	15.7207	71.5722	349.228	6.09518	8.14864		10.0131	0
1557	1493902066	1	22.3927	75.9845	89.7929	1.56718	2	15.7207	71.5722	349.313	6.09665	7.999		8.60735	0
1558	1493902066	1	22.4387	75.7013	91.166	1.59115	2	15.7207	71.5722	349.153	6.09387	7.88549		12.8101	1.41362
1559	1493902066	1	22.437	75.2743	90.1389	1.57322	2	15.7678	71.5736	349.374	6.09773	7.62715		10.0161	0
1560	1493902066	1	22.4829	74.9436	91.2557	1.59271	2	15.7678	71.5736	349.133	6.09352	7.51329		12.8131	1.41654
1561	1493902067	1	22.4812	74.5165	92.0568	1.60669	2	15.815	71.5749	349.857	6.10615	7.28637		8.54406	1.42501
1562	1493902067	1	22.4801	74.2317	91.5022	1.59702	2	15.8148	71.5274	351.55	6.13571	7.19301		12.85	1.41354
1563	1493902067	1	22.5257	73.8058	92.4891	1.61424	2	15.8619	71.5287	351.784	6.13979	7.04212		8.54408	0
1564	1493902067	1	22.5245	73.521	92.3957	1.61261	2	15.8619	71.5287	350.562	6.11846	6.9541		14.2471	0
1565	1493902067	1	22.5227	73.0461	93.0245	1.62358	2	15.8619	71.5287	351.888	6.1416	6.83145		8.54706	1.42501
1566	1493902067	1	22.5216	72.7612	93.7728	1.63664	2	15.8617	71.4812	351.423	6.13348	6.78179		12.8251	1.41662
1567	1493902067	1	22.5199	72.3337	93.9804	1.64027	2	15.9089	71.4826	351.742	6.13905	6.66556		8.55306	0
1568	1493902067	1	22.5188	72.0486	94.7667	1.65399	2	15.9089	71.4826	350.518	6.11769	6.63409		8.55306	0
1569	1493902068	1	22.5177	71.7635	94.1954	1.64402	2	15.9089	71.4826	349.694	6.10331	6.61477		5.70305	1.42503
1570	1493902068	1	22.5169	71.5734	95.9551	1.67473	2	15.9086	71.4351	351.292	6.1312	6.60975		8.55306	1.41654
1571	1493902068	1	22.5158	71.2883	96.873	1.69075	2	15.9558	71.4364	350.942	6.12509	6.56167		12.9563	0
1572	1493902068	1	22.4669	70.8592	97.7977	1.70689	2	15.9558	71.4364	351.069	6.12731	6.53663		8.55906	0
1573	1493902068	1	22.4658	70.5739	97.1302	1.69524	2	15.9558	71.4364	350.407	6.11575	6.56689		8.71974	0
1574	1493902068	1	22.4174	70.2873	99.1335	1.73021	2	15.9558	71.4364	350.049	6.10951	6.56298		11.5468	0
1575	1493902068	1	22.3687	69.9055	100.146	1.74787	2	15.9558	71.4364	349.993	6.10853	6.5931		7.13406	1.97501
1576	1493902069	1	22.3677	69.6677	98.8695	1.7256	2	16.0027	71.3902	350.608	6.11926	6.59395		14.6369	0
1577	1493902069	1	22.2714	69.1894	98.4283	1.7179	2	16.0027	71.3902	350.349	6.11474	6.6438		15.8106	0
1578	1493902069	1	22.222	68.6647	97.5457	1.70249	2	16.0027	71.3902	350.441	6.11635	6.79029		10.1374	0
1579	1493902069	1	22.1734	68.3303	97.5908	1.70328	2	16.0027	71.3902	349.685	6.10316	6.88771		8.72862	0
1580	1493902069	1	22.125	68.0434	99.8708	1.74308	2	16.0027	71.3902	349.142	6.09367	6.97737		7.32612	0
1581	1493902069	1	22.0768	67.804	99.0371	1.72852	2	16.0027	71.3902	349.198	6.09466	7.05376		10.1404	0
1582	1493902069	1	22.0282	67.4695	98.9314	1.72668	2	16.0027	71.3902	348.675	6.08553	7.18878		8.73158	1.97501
1583	1493902070	1	21.9798	67.1825	101.01	1.76295	2	16.0496	71.344	349.4	6.09817	7.24468		8.73453	0
1584	1493902070	1	21.9314	66.8954	102.331	1.78601	2	16.0496	71.344	349.4	6.09817	7.37466		7.14306	2.04517
1585	1493902070	1	21.9304	66.6573	102.385	1.78695	2	16.0971	71.3929	348.917	6.08975	7.51354		10.4825	1.42503
1586	1493902070	1	21.8345	66.3213	103.009	1.79784	2	16.0968	71.3454	349.644	6.10244	7.62645		7.332	0
1587	1493902070	1	21.7863	66.0817	103.098	1.79939	2	16.0968	71.3454	349.898	6.10687	7.75093		8.73503	0
1588	1493902070	1	21.7378	65.7946	102.745	1.79324	2	16.0968	71.3454	349.712	6.10362	7.91405		7.33259	1.41662
1589	1493902070	1	21.6895	65.555	103.295	1.80283	2	16.0496	71.344	348.277	6.07858	8.08214		7.332	1.41662
1590	1493902071	1	21.6413	65.3154	103.241	1.80189	2	16.0968	71.3454	350.013	6.10888	8.1916		2.04732	0
1591	1493902071	1	21.6888	65.3644	106.211	1.85373	2	16.0968	71.3454	349.117	6.09324	8.18797		11.8731	0
1592	1493902071	1	21.5926	64.9805	104.497	1.82382	2	16.0968	71.3454	346.467	6.04699	8.40927		1.43101	0
1593	1493902071	1	21.5924	64.9328	105.066	1.83375	2	16.0968	71.3454	342.695	5.98115	8.4453		13.2664	2.04302
1594	1493902071	1	21.4961	64.5012	104.803	1.82916	2	16.1443	71.3942	340.546	5.94365	8.7267		7.33554	0
1595	1493902071	1	21.4478	64.2615	104.595	1.82553	2	16.1443	71.3942	339.418	5.92396	8.88834		1.43101	0
1596	1493902071	1	21.448	64.3092	104.842	1.82984	2	16.1443	71.3942	337.071	5.883	8.85022		8.74391	1.42501
1597	1493902071	1	21.3995	64.0218	102.021	1.78061	2	16.1445	71.4417	335.898	5.86253	9.0923		4.29304	1.41654
1598	1493902072	1	21.3989	63.8787	99.6637	1.73946	2	16.1917	71.443	333.653	5.82335	9.18333		4.56412	0
1599	1493902072	1	21.351	63.7343	101.131	1.76508	2	16.1917	71.443	332.97	5.81143	9.27591		1.43101	1.42503
1600	1493902072	1	21.3512	63.782	98.9275	1.72661	2	16.192	71.4905	330.572	5.76957	9.27568		1.41954	0
1601	1493902072	1	21.3039	63.7807	100.94	1.76174	2	16.192	71.4905	329.765	5.75548	9.25054		1.43101	0
1602	1493902072	1	21.3037	63.733	101.07	1.764	2	16.192	71.4905	329.364	5.74848	9.29023		7.77807	1.41354
1603	1493902072	1	21.2081	63.492	97.8814	1.70835	2	16.2391	71.4918	327.447	5.71502	9.41742		12.0847	1.42503
1604	1493902072	1	21.0678	63.8696	86.5245	1.51014	2	16.2394	71.5393	327.148	5.70981	9.06299		3.96488	0
1605	1493902073	1	20.9736	63.9623	80.2275	1.40023	2	16.2394	71.5393	327.037	5.70786	8.9344		5.72105	0
1606	1493902073	1	20.9728	63.7716	78.2684	1.36604	2	16.2394	71.5393	326.26	5.69432	9.09628		10.3219	0
1607	1493902073	1	20.8796	64.1028	67.2121	1.17307	2	16.2394	71.5393	326.43	5.69727	8.76544		2.86203	0
1608	1493902073	1	20.8792	64.0074	85.0722	1.48479	2	16.2394	71.5393	326.127	5.69199	8.84631		3.96698	2.04308
1609	1493902073	1	20.785	64.1002	61.1713	1.06764	2	16.2868	71.5882	323.86	5.65242	8.73521		3.15152	0
1610	1493902073	1	20.7381	64.1942	78.479	1.36972	2	16.2868	71.5882	323.868	5.65256	8.63049		1.98349	0
1611	1493902074	1	20.691	64.2406	93.9759	1.64019	2	16.2868	71.5882	323.795	5.65129	8.56646		1.97925	0
1612	1493902074	1	20.644	64.2869	107.802	1.88149	2	16.2868	71.5882	324.198	5.65833	8.5026		0	1.42503
1613	1493902074	1	20.644	64.2869	120.229	2.09839	2	16.2871	71.6357	323.366	5.6438	8.54327		0	1.41654
1614	1493902074	1	20.644	64.2869	113.413	1.97943	2	16.3343	71.637	322.339	5.62587	8.52042		2.04732	0
1615	1493902074	1	20.6915	64.3359	106.751	1.86315	2	16.3343	71.637	323.665	5.64903	8.50243		5.85074	1.42501
1616	1493902074	1	20.645	64.5253	100.006	1.74544	2	16.3345	71.6845	321.986	5.61971	8.35671		5.94623	0
1617	1493902074	1	20.7862	64.3862	93.5504	1.63276	2	16.3345	71.6845	321.986	5.61971	8.54885		3.21954	0
1618	1493902074	1	20.881	64.4365	87.3874	1.5252	2	16.3345	71.6845	323.087	5.63894	8.55594		26.0063	1.41654
1619	1493902075	1	21.7316	64.2693	93.6943	1.63527	2	16.3817	71.6858	321.128	5.60474	9.14472		13.3475	0
1620	1493902075	1	21.3065	64.4006	85.5432	1.49301	2	16.3817	71.6858	321.121	5.60462	8.79362		4.44945	0
1621	1493902075	1	21.4482	64.3568	77.8415	1.35859	2	16.3817	71.6858	320.891	5.6006	8.90975		5.90027	0
1622	1493902075	1	21.6376	64.4098	70.4138	1.22895	2	16.3817	71.6858	320.891	5.6006	8.97578		7.09468	0
1623	1493902075	1	21.874	64.4163	63.3384	1.10546	2	16.3817	71.6858	321.002	5.60253	9.11104		7.09768	0
1624	1493902075	1	22.1105	64.4228	56.6159	0.988134	2	16.3817	71.6858	321.002	5.60253	9.25042		7.28478	0
1625	1493902075	1	22.3472	64.477	50.2852	0.877642	2	16.3817	71.6858	321.913	5.61844	9.35703		8.68174	0
1626	1493902075	1	22.6312	64.5326	44.1233	0.770097	2	16.3817	71.6858	322.089	5.62151	9.49866		7.10068	0
1627	1493902076	1	22.8678	64.5391	38.4622	0.671292	2	16.3817	71.6858	322.311	5.6254	9.65116		10.084	1.41662
1628	1493902076	1	23.1991	64.5959	33.3459	0.581996	2	16.4289	71.6872	322.372	5.62645	9.80419		9.07174	0
1629	1493902076	1	23.4833	64.6992	28.4905	0.497253	2	16.4289	71.6872	321.626	5.61344	9.92959		8.68116	0
1630	1493902076	1	23.7673	64.7547	24.0402	0.419581	2	16.4289	71.6872	320.564	5.59489	10.0951		13.1806	0
1631	1493902076	1	24.1934	64.8618	20.1381	0.351476	2	16.4289	71.6872	320.27	5.58977	10.338		9.07072	0
1632	1493902076	1	24.4776	64.965	345.029	6.02188	2	16.4289	71.6872	320.57	5.595	10.4866		10.4274	0
1633	1493902076	1	24.8091	65.0695	342.236	5.97314	2	16.4289	71.6872	320.196	5.58848	10.6781		10.4283	0
1634	1493902076	1	25.1406	65.1741	342.127	5.97125	2	16.4289	71.6872	319.053	5.56853	10.8772		10.4274	1.41654
1635	1493902077	1	25.4721	65.2786	341.606	5.96216	2	16.4761	71.6885	320.17	5.58802	11.046		12.2671	0
1636	1493902077	1	25.8511	65.4321	341.175	5.95463	2	16.4761	71.6885	320.17	5.58802	11.2709		7.73658	0
1637	1493902077	1	26.088	65.534	339.163	5.91951	2	16.4761	71.6885	320.504	5.59385	11.4134		10.9446	0
1638	1493902077	1	26.4196	65.6861	338.756	5.9124	2	16.4761	71.6885	320.487	5.59355	11.6147		12.2644	0
1639	1493902077	1	26.7985	65.8396	337.366	5.88816	2	16.4761	71.6885	319.496	5.57626	11.8643		7.73658	0
1640	1493902077	1	27.0354	65.9415	337.042	5.8825	2	16.4761	71.6885	319.496	5.57626	12.0219		11.6209	0
1641	1493902077	1	27.3672	66.1414	336.146	5.86685	2	16.4761	71.6885	318.969	5.56706	12.2224		9.65455	0
1642	1493902077	1	27.6515	66.2922	334.865	5.8445	2	16.4761	71.6885	319.513	5.57656	12.4101		12.2644	0
1643	1493902078	1	28.0304	66.4457	334.78	5.84302	2	16.4761	71.6885	318.962	5.56694	12.6881		9.65455	0
1644	1493902078	1	28.3147	66.5965	334.342	5.83537	2	16.4761	71.6885	318.962	5.56694	12.8872		11.6168	0
1645	1493902078	1	28.6464	66.7963	333.286	5.81694	2	16.4761	71.6885	318.962	5.56694	13.1168		9.65331	0
1646	1493902078	1	28.9306	66.9472	331.515	5.78603	2	16.4761	71.6885	320.194	5.58844	13.3265		11.6168	0
1647	1493902078	1	29.2623	67.147	331.413	5.78425	2	16.4761	71.6885	319.89	5.58314	13.5688		8.40639	0
1648	1493902078	1	29.4993	67.2965	330.741	5.77251	2	16.4761	71.6885	319.286	5.5726	13.7438		12.8688	0
1649	1493902078	1	29.8782	67.4976	328.349	5.73077	2	16.4761	71.6885	319.262	5.57218	14.0421		12.4164	0
1650	1493902078	1	30.21	67.745	330.498	5.76829	2	16.4761	71.6885	319.262	5.57218	14.2888		9.6519	0
1651	1493902079	1	30.4942	67.8958	330.26	5.76413	2	16.4761	71.6885	319.262	5.57218	14.5221		12.414	0
1652	1493902079	1	30.8259	68.1432	328.872	5.73989	2	16.4761	71.6885	319.262	5.57218	14.7813		9.6519	0
1653	1493902079	1	31.1101	68.294	329.018	5.74246	2	16.4761	71.6885	319.051	5.5685	15.0225		13.5977	0
1654	1493902079	1	31.4891	68.5426	329.859	5.75713	2	16.4761	71.6885	319.286	5.5726	15.3391		11.6142	0
1655	1493902079	1	31.8207	68.7424	330.307	5.76494	2	16.4761	71.6885	316.958	5.53195	15.6249		12.4098	0
1656	1493902079	1	32.1523	68.9897	329.232	5.74619	2	16.4761	71.6885	316.958	5.53195	15.9068		11.6101	0
1657	1493902079	1	32.4838	69.1894	328.651	5.73605	2	16.4761	71.6885	316.958	5.53195	16.2016		0	0
1658	1493902079	1	32.4838	69.1894	328.316	5.7302	2	16.4761	71.6885	316.958	5.53195	16.2016		15.5953	0
1659	1493902080	1	32.9101	69.4869	334.051	5.83029	2	16.4761	71.6885	316.929	5.53145	16.5808		6.43502	2.04093
1660	1493902080	1	33.0996	69.5874	326.915	5.70574	2	16.5235	71.7373	316.145	5.51776	16.7149		27.188	0
1661	1493902080	1	33.8573	70.0846	328.115	5.72669	2	16.5235	71.7373	314.693	5.49242	17.4124		10.2155	0
1662	1493902080	1	34.0942	70.3292	327.118	5.70929	2	16.5235	71.7373	314.693	5.49242	17.627		13.5927	1.42503
1663	1493902080	1	34.473	70.5778	327.55	5.71683	2	16.5238	71.7848	312.984	5.4626	17.9897		10.3939	0
1664	1493902080	1	34.7571	70.7761	326.881	5.70516	2	16.5238	71.7848	299.165	5.22141	18.2612		9.23902	3.22265
1665	1493902080	1	34.9939	70.973	326.014	5.69002	2	16.5714	71.8811	291.908	5.09476	18.4449		10.3939	4.54799
1666	1493902081	1	35.278	71.1713	326.808	5.70387	2	16.6194	72.0249	290.002	5.0615	18.6781		14.4215	1.42501
1667	1493902081	1	35.6567	71.4674	328.271	5.72942	2	16.6196	72.0724	288.44	5.03422	19.0467		11.7932	3.22399
1668	1493902081	1	36.0353	71.5732	341.125	5.95376	2	16.6673	72.1687	285.475	4.98247	19.3772		10.3921	1.42503
1669	1493902081	1	36.3194	71.7714	333.157	5.81468	2	16.6676	72.2162	283.175	4.94233	19.6568		1.98143	2.85004
1670	1493902081	1	36.3666	71.7252	336.903	5.88007	2	16.6681	72.3112	282.807	4.93591	19.7072		6.43096	0
1671	1493902081	1	36.556	71.8256	344.239	6.0081	2	16.6681	72.3112	282.153	4.92449	19.8938		6.12506	2.85004
1672	1493902081	1	36.698	71.9723	339.02	5.91701	2	16.6686	72.4062	280.607	4.89752	20.0341		28.6616	0
1673	1493902081	1	37.3135	72.703	323.811	5.65157	2	16.6686	72.4062	279.427	4.87691	20.647		11.266	1.42501
1674	1493902082	1	37.5975	72.9487	323.696	5.64956	2	16.6688	72.4537	279.661	4.88101	20.9346		10.3872	2.04093
1675	1493902082	1	37.8814	73.1469	323.281	5.64231	2	16.7162	72.5025	278.882	4.86741	21.175		13.5844	1.41362
1676	1493902082	1	38.26	73.3953	324.964	5.6717	2	16.6691	72.5011	278.813	4.8662	21.6094		11.2637	2.04093
1677	1493902082	1	38.5439	73.641	325.329	5.67806	2	16.7165	72.5499	278.796	4.8659	21.8547		9.64114	1.97501
1678	1493902082	1	38.8278	73.7916	325.452	5.6802	2	16.6696	72.5961	278.725	4.86467	22.1904		3.21548	0
1679	1493902082	1	38.7331	73.7414	323.97	5.65435	2	16.6696	72.5961	278.367	4.85843	22.0932		23.965	2.04093
1680	1493902082	1	39.3955	74.1879	324.783	5.66853	2	16.717	72.6449	277.232	4.83861	22.7309		11.2617	1.42501
1681	1493902083	1	39.6794	74.4335	325.797	5.68624	2	16.7172	72.6924	277.492	4.84315	23.0281		7.2068	0
1682	1493902083	1	39.4901	74.2856	324.367	5.66128	2	16.7172	72.6924	277.343	4.84055	22.8286		29.974	0
1683	1493902083	1	40.2943	74.8785	326.129	5.69202	2	16.7172	72.6924	277.168	4.83749	23.6782		5.19238	1.42503
1684	1493902083	1	40.4362	74.9776	326.241	5.69397	2	16.7175	72.7399	276.759	4.83035	23.824		3.21283	0
1685	1493902083	1	40.3416	74.9274	325.218	5.67613	2	16.7175	72.7399	276.844	4.83184	23.7252		18.7669	0
1686	1493902083	1	40.8619	75.2747	325.797	5.68623	2	16.7175	72.7399	276.844	4.83184	24.2771		10.383	1.42201
1687	1493902083	1	41.1457	75.4728	325.801	5.6863	2	16.7177	72.7873	276.82	4.83142	24.5752		5.19066	1.42201
1688	1493902083	1	41.2876	75.5718	325.724	5.68496	2	16.7175	72.7399	276.18	4.82025	24.7328		4.07983	0
1689	1493902084	1	41.193	75.4741	325.378	5.67891	2	16.7175	72.7399	287.131	5.01138	24.6277		2.03884	5.19141
1690	1493902084	1	41.2403	75.5229	325.197	5.67576	2	16.8595	72.8388	317.277	5.53752	24.5281		10.3806	5.19141
1691	1493902084	1	41.524	75.721	325.17	5.67529	2	17.0015	72.9377	329.545	5.75164	24.6799		5.19066	5.19312
1692	1493902084	1	41.6659	75.82	324.667	5.66651	2	17.1435	73.0367	328.236	5.72879	24.6798		9.22596	4.52587
1693	1493902084	1	41.9023	76.0167	320.114	5.58704	2	17.2853	73.0882	330.069	5.7608	24.7906		5.19066	3.21143
1694	1493902084	1	42.0442	76.1157	324.264	5.65948	2	17.3799	73.1383	332.948	5.81104	24.8434		6.42566	4.52305
1695	1493902084	1	42.2334	76.2161	323.826	5.65183	2	17.5216	73.1898	335.431	5.85438	24.8964		0	3.21143
1696	1493902084	1	42.2334	76.2161	325.456	5.68028	2	17.6162	73.2399	332.948	5.81104	24.7965		9.22596	3.21143
1697	1493902085	1	42.4698	76.4128	328.234	5.72876	2	17.7108	73.29	334.17	5.83237	24.9552		9.22173	1.41662
1698	1493902085	1	42.7061	76.6094	327.573	5.71724	2	17.758	73.2914	333.237	5.81608	25.1678		7.20259	5.19141
1699	1493902085	1	42.8953	76.7572	327.622	5.71808	2	17.9	73.3903	335.731	5.85962	25.221		4.5269	1.41654
1700	1493902085	1	43.0371	76.8088	328.003	5.72473	2	17.9472	73.3916	336.838	5.87893	25.3215		0	3.21283
1701	1493902085	1	43.0371	76.8088	328.949	5.74124	2	18.0418	73.4418	337.858	5.89674	25.2211		14.8002	2.83008
1702	1493902085	1	43.4627	77.0583	332.67	5.80619	2	18.1361	73.4444	336.435	5.87191	25.5831		1.425	3.21283
1703	1493902085	1	43.4627	77.0108	334.047	5.83023	2	18.2307	73.4946	338.164	5.90207	25.4758		17.3406	1.41654
1704	1493902085	1	43.9828	77.263	327.884	5.72266	2	18.2779	73.4959	336.244	5.86856	25.9795		16.768	2.04093
1705	1493902086	1	43.4627	77.0583	341.859	5.96657	2	18.3253	73.5447	336.861	5.87934	25.3818		14.1304	2.83016
1706	1493902086	1	43.8882	77.2603	13.5995	0.237355	2	18.4196	73.5474	338.409	5.90636	25.7378		12.7762	0
1707	1493902086	1	43.4625	77.2482	353.511	6.16993	2	18.4196	73.5474	337.213	5.88547	25.3149		2.85	3.21143
1708	1493902086	1	43.4626	77.1532	358.81	6.26241	2	18.5142	73.5975	337.247	5.88607	25.2005		1.98148	1.41654
1709	1493902086	1	43.5099	77.1071	1.70144	0.0296957	2	18.5614	73.5988	339.047	5.91748	25.194		1.98363	1.41662
1710	1493902086	1	43.5573	77.061	7.5701	0.132123	2	18.6086	73.6002	338.854	5.91411	25.1876		1.98357	1.41354
1711	1493902086	1	43.6046	77.0148	11.4755	0.200285	2	18.6557	73.6015	338.381	5.90587	25.1813		1.98363	0
1712	1493902087	1	43.652	76.9687	18.3635	0.320504	2	18.6557	73.6015	338.138	5.90162	25.2221		3.14016	3.21143
1713	1493902087	1	43.7466	76.9239	24.5422	0.428343	2	18.7503	73.6516	338.774	5.91271	25.2096		1.98363	1.41662
1714	1493902087	1	43.794	76.8778	31.1643	0.54392	2	18.7975	73.653	338.903	5.91498	25.2037		5.05969	1.41654
1715	1493902087	1	43.936	76.7868	38.3497	0.669328	2	18.8447	73.6543	339.009	5.91682	25.2861		5.0606	2.04093
1716	1493902087	1	44.0781	76.6959	41.5669	0.725479	2	18.8921	73.7031	315.869	5.51295	25.3632		10.1203	8.16371
1717	1493902087	1	44.3622	76.514	47.4053	0.827379	2	19.0817	73.8983	337.128	5.88399	25.4155		7.01441	18.0088
1718	1493902087	1	44.5516	76.3769	49.0905	0.856791	2	19.602	74.1977	325.349	5.67841	25.0446		11.9059	18.7627
1719	1493902087	1	44.8359	76.1	52.1165	0.909604	2	20.1224	74.5446	340.927	5.95029	24.7624		7.93654	19.9752
1720	1493902088	1	45.0254	75.9154	54.1503	0.945101	2	20.69	74.8927	331.087	5.77856	24.3569		12.0907	17.5772
1721	1493902088	1	45.2625	75.5895	56.5947	0.987764	2	21.1632	75.2382	339.355	5.92287	24.1019		8.99515	17.3313
1722	1493902088	1	45.4522	75.3573	57.101	0.996601	2	21.6831	75.4901	336.147	5.86688	23.7695		10.9727	15.5676
1723	1493902088	1	45.6893	75.0788	58.3465	1.01834	2	22.1089	75.7867	333.788	5.82571	23.591		11.352	11.5854
1724	1493902088	1	45.8792	74.7515	59.6014	1.04024	2	22.4398	75.9858	336.671	5.87602	23.4719		10.1455	11.588
1725	1493902088	1	46.069	74.4716	61.3646	1.07102	2	22.7708	76.1849	338.095	5.90088	23.3611		9.45736	12.8404
1726	1493902088	1	46.2115	74.1904	61.8671	1.07978	2	23.149	76.3853	339.952	5.93328	23.1667		13.2845	9.62632
1727	1493902088	1	46.4489	73.8166	63.5449	1.10907	2	23.4325	76.5356	341.864	5.96665	23.1764		7.60818	8.3857
1728	1493902089	1	46.544	73.5815	63.907	1.11539	2	23.669	76.6846	341.238	5.95573	23.0845		14.5116	8.38316
1729	1493902089	1	46.7815	73.1601	65.8873	1.14995	2	23.9054	76.8336	340.631	5.94514	23.1692		6.30983	7.71255
1730	1493902089	1	46.8766	72.9725	66.6649	1.16352	2	24.1416	76.9351	342.536	5.97838	23.0777		13.9123	6.41755
1731	1493902089	1	47.0669	72.5496	68.3681	1.19325	2	24.3306	77.0353	342.625	5.97993	23.1746		8.95466	6.4202
1732	1493902089	1	47.1621	72.2667	70.118	1.22379	2	24.5197	77.1355	341.142	5.95405	23.16		8.95562	5.18477
1733	1493902089	1	47.2574	71.9838	69.4824	1.2127	2	24.6615	77.2343	340.143	5.93662	23.1979		12.6317	6.4202
1734	1493902089	1	47.4477	71.6082	71.8667	1.25431	2	24.8506	77.3345	339.277	5.92151	23.3114		8.95846	4.52024
1735	1493902089	1	47.543	71.3252	72.7667	1.27002	2	24.9922	77.386	338.71	5.91161	23.3511		11.705	5.18723
1736	1493902089	1	47.6385	70.9469	73.2335	1.27817	2	25.1341	77.4848	339.689	5.9287	23.4348		7.62156	3.20877
1737	1493902090	1	47.7338	70.7114	73.3204	1.27968	2	25.2286	77.5349	339.478	5.925	23.5169		11.708	4.52203
1738	1493902090	1	47.8293	70.333	74.5654	1.30141	2	25.3703	77.5863	340.071	5.93536	23.6012		8.9651	4.52305
1739	1493902090	1	47.9247	70.0498	75.0502	1.30987	2	25.512	77.6378	341.192	5.95492	23.6624		13.4477	1.41654
1740	1493902090	1	48.0678	69.625	76.4958	1.3351	2	25.5592	77.6391	340.217	5.93791	23.8927		8.66154	2.03884
1741	1493902090	1	48.1158	69.3403	76.4708	1.33467	2	25.6065	77.6879	340.065	5.93526	24.0073		10.335	3.20877
1742	1493902090	1	48.2113	69.0093	76.5148	1.33544	2	25.701	77.738	339.486	5.92514	24.1434		10.3379	1.41654
1743	1493902090	1	48.3068	68.6782	78.068	1.36254	2	25.7482	77.7393	340.737	5.94698	24.3104		11.4943	1.41662
1744	1493902091	1	48.355	68.2981	79.1927	1.38217	2	25.7954	77.7407	338.984	5.91639	24.456		8.97459	2.03668
1745	1493902091	1	48.4505	68.0146	79.3083	1.38419	2	25.8427	77.7894	340.758	5.94734	24.6305		14.5169	3.20877
1746	1493902091	1	48.5464	67.5403	80.555	1.40595	2	25.9372	77.8395	340.229	5.93812	24.8445		8.66746	1.41654
1747	1493902091	1	48.5944	67.2554	79.7525	1.39194	2	25.9844	77.8408	340.077	5.93547	24.9652		10.3474	0
1748	1493902091	1	48.69	66.924	79.2659	1.38345	2	25.9844	77.8408	339.596	5.92707	25.1937		14.5264	3.20877
1749	1493902091	1	48.786	66.4494	82.495	1.43981	2	26.0789	77.8909	341.492	5.96016	25.4268		10.0877	0
1750	1493902091	1	48.8341	66.1166	82.9231	1.44728	2	26.0789	77.8909	340.801	5.94811	25.621		7.26612	3.20877
1751	1493902091	1	48.8821	65.8792	82.7696	1.4446	2	26.1734	77.941	340.019	5.93445	25.7133		15.9379	0
1752	1493902092	1	48.9782	65.3567	83.8753	1.4639	2	26.1734	77.941	341.153	5.95424	26.0466		11.5155	1.41662
1753	1493902092	1	49.0265	64.9759	84.6137	1.47679	2	26.2206	77.9424	341.259	5.95609	26.2343		7.26906	2.03668
1754	1493902092	1	49.0745	64.7384	84.5282	1.4753	2	26.2679	77.9911	340.569	5.94404	26.3775		15.9503	1.41654
1755	1493902092	1	49.1707	64.2155	84.8693	1.48125	2	26.3151	77.9924	340.139	5.93655	26.6867		12.9427	0
1756	1493902092	1	49.2191	63.7868	85.5945	1.49391	2	26.3151	77.9924	340.143	5.93662	26.9517		5.94464	1.41662
1757	1493902092	1	49.1721	63.5943	84.7144	1.47855	2	26.3623	77.9938	339.037	5.91732	26.9747		14.5469	1.422
1758	1493902092	1	49.2681	63.119	84.9752	1.4831	2	26.3624	78.0412	339.039	5.91735	27.3376		10.3692	1.41654
1759	1493902092	1	49.3639	62.7869	85.9161	1.49952	2	26.4096	78.0425	339.551	5.92628	27.5614		5.73601	1.41662
1760	1493902093	1	49.3643	62.5957	85.8096	1.49766	2	26.4568	78.0439	339.217	5.92045	27.6297		13.1532	0
1761	1493902093	1	49.4603	62.1679	85.2269	1.48749	2	26.4568	78.0439	339.878	5.93199	27.9501		11.5308	0
1762	1493902093	1	49.5087	61.7866	86.5768	1.51105	2	26.4568	78.0439	340.856	5.94906	28.208		7.17602	1.41354
1763	1493902093	1	49.5093	61.5474	87.587	1.52868	2	26.5039	78.0452	339.877	5.93197	28.3095		12.9609	2.04093
1764	1493902093	1	49.5578	61.1181	85.6255	1.49445	2	26.5513	78.094	341.557	5.96129	28.5916		7.28142	1.41354
1765	1493902093	1	49.6059	60.8802	85.7311	1.49629	2	26.5984	78.0953	341.275	5.95638	28.7351		12.9669	0
1766	1493902093	1	49.6544	60.4507	87.2333	1.52251	2	26.5984	78.0953	341.42	5.9589	29.0329		10.05	0
1767	1493902093	1	49.6552	60.1157	87.4447	1.5262	2	26.5984	78.0953	341.219	5.95539	29.2384		8.701	0
1768	1493902094	1	49.7034	59.8297	87.9296	1.53466	2	26.5984	78.0953	341.492	5.96016	29.4529		4.30802	1.41662
1769	1493902094	1	49.7038	59.6861	88.1956	1.5393	2	26.6456	78.0967	341.891	5.96713	29.5065		17.2615	0
1770	1493902094	1	49.7527	59.1128	87.6193	1.52925	2	26.6456	78.0967	341.688	5.96358	29.9053		7.29024	0
1771	1493902094	1	49.8008	58.8746	88.8126	1.55007	2	26.6456	78.0967	342.047	5.96984	30.0941		5.95701	1.41654
1772	1493902094	1	49.7537	58.6817	87.8522	1.53331	2	26.6928	78.098	341.879	5.96691	30.1463		11.7785	3.12803
1773	1493902094	1	49.8497	58.301	88.2196	1.53972	2	26.787	78.0533	8.79251	0.153458	30.3651		4.31102	6.98484
1774	1493902094	1	49.8501	58.1573	89.2454	1.55763	2	26.9754	77.9165	14.7056	0.256661	30.2271		7.18802	10.2261
1775	1493902094	1	49.8506	57.9177	88.6644	1.54749	2	27.3054	77.8311	12.9126	0.225368	30.0804		8.71037	8.87662
1776	1493902095	1	49.8989	57.6314	88.5149	1.54488	2	27.5883	77.7444	18.9697	0.331084	30.0382		4.31402	7.54881
1777	1493902095	1	49.8985	57.7752	88.9728	1.55287	2	27.824	77.6563	23.774	0.414934	29.7076		12.939	8.15358
1778	1493902095	1	49.8996	57.3439	89.4232	1.56073	2	28.0596	77.5208	26.2675	0.458454	29.7337		7.19102	6.25877
1779	1493902095	1	49.9002	57.1042	89.7585	1.56658	2	28.2481	77.4314	27.1974	0.474684	29.6986		5.75401	6.26276
1780	1493902095	1	49.9006	56.9124	90.008	1.57094	2	28.4367	77.3419	27.6192	0.482045	29.6321		4.57752	5.03968
1781	1493902095	1	49.9478	57.0575	88.0623	1.53698	2	28.5781	77.2512	27.8696	0.486416	29.4015		18.6991	5.0404
1782	1493902095	1	49.9494	56.4342	87.7492	1.53151	2	28.7194	77.1603	28.6843	0.500636	29.6696		5.89363	5.0413
1783	1493902095	1	49.9974	56.2437	86.1486	1.50358	2	28.8608	77.0695	28.0006	0.488703	29.6727		10.1365	3.95227
1784	1493902096	1	50.0458	55.9093	82.7784	1.44476	2	28.955	76.9774	29.5821	0.516306	29.8108		4.31701	5.0413
1785	1493902096	1	50.0461	55.7654	79.9149	1.39478	2	29.0964	76.8866	29.6758	0.517941	29.7489		10.4055	5.04293
1786	1493902096	1	50.1421	55.4321	77.5264	1.35309	2	29.2378	76.7957	29.7286	0.518862	29.8897		2.87701	3.13074
1787	1493902096	1	50.1424	55.3362	75.1288	1.31124	2	29.3321	76.751	28.343	0.494678	29.8607		9.54854	3.95437
1788	1493902096	1	50.2859	55.0521	69.9313	1.22053	2	29.4263	76.6588	27.3506	0.477358	30.0329		4.5129	3.13345
1789	1493902096	1	50.3338	54.9095	66.6207	1.16275	2	29.5207	76.6141	27.8643	0.486324	30.0712		6.36614	3.95437
1790	1493902096	1	50.4295	54.7201	63.2606	1.10411	2	29.6149	76.5219	27.9629	0.488045	30.1424		6.36614	1.97718
1791	1493902097	1	50.5252	54.5307	59.9002	1.04546	2	29.662	76.4758	28.6583	0.500181	30.2797		7.09639	3.13202
1792	1493902097	1	50.6685	54.3425	57.0865	0.996348	2	29.7563	76.431	28.0819	0.490122	30.4175		7.09639	1.97718
1793	1493902097	1	50.8118	54.1543	52.8943	0.923179	2	29.8034	76.3849	28.2123	0.492398	30.5868		3.18239	3.95651
1794	1493902097	1	50.8596	54.0596	50.5755	0.882709	2	29.8977	76.2927	29.4194	0.513465	30.5567		10.0217	1.97718
1795	1493902097	1	51.0983	53.8259	45.3886	0.79218	2	29.9448	76.2466	28.6842	0.500633	30.8246		4.00742	1.97718
1796	1493902097	1	51.1938	53.7325	41.4361	0.723196	2	29.9919	76.2005	28.7485	0.501755	30.8923		9.07045	1.97718
1797	1493902098	1	51.4324	53.5468	37.7831	0.659439	2	30.039	76.1544	28.7727	0.502178	31.1252		7.08431	3.95651
1798	1493902098	1	51.6233	53.4078	33.7653	0.589315	2	30.1333	76.0622	28.8127	0.502876	31.2257		6.33769	3.14213
1799	1493902098	1	51.814	53.3169	30.7373	0.536468	2	30.1803	75.9686	32.8623	0.573556	31.3228		12.1889	11.6512
1800	1493902098	1	52.1481	53.0857	27.07	0.472461	2	30.274	75.5917	67.3404	1.17531	31.3847		10.8042	15.712
1801	1493902098	1	52.4819	52.9505	24.7314	0.431645	2	30.5091	75.1237	80.684	1.4082	31.2163		8.26451	17.4873
1802	1493902098	1	52.7205	52.8128	21.915	0.382488	2	30.6497	74.558	76.0445	1.32723	30.9834		7.64431	17.0068
1803	1493902099	1	52.959	52.7231	20.7164	0.361569	2	30.8849	74.0422	79.2418	1.38303	30.6883		10.807	17.4968
1804	1493902099	1	53.2929	52.5879	18.5294	0.323399	2	31.0256	73.4762	84.3531	1.47224	30.5312		7.64537	15.8502
1805	1493902099	1	53.5314	52.4981	16.3895	0.28605	2	31.1191	72.9562	84.7978	1.48	30.3454		16.2118	12.8675
1806	1493902099	1	54.0559	52.368	14.1627	0.247186	2	31.1655	72.5298	82.6733	1.44292	30.5036		8.66815	13.0627
1807	1493902099	1	54.342	52.3276	12.9554	0.226114	2	31.2593	72.1046	85.3744	1.49006	30.3964		10.353	11.4553
1808	1493902099	1	54.6759	52.2404	11.4106	0.199153	2	31.3058	71.7256	86.8077	1.51508	30.4275		11.7345	11.4586
1809	1493902099	1	55.0575	52.1545	9.33062	0.16285	2	31.3524	71.3465	86.9786	1.51806	30.5002		8.66815	9.99002
1810	1493902100	1	55.3436	52.1141	9.08367	0.15854	2	31.3518	71.0135	86.811	1.51514	30.5417		11.4984	8.63738
1811	1493902100	1	55.725	52.0762	6.43435	0.112301	2	31.3985	70.7294	86.4281	1.50845	30.6549		8.67112	8.56201
1812	1493902100	1	56.0112	52.0358	5.23103	0.0912988	2	31.398	70.444	86.5323	1.51027	30.7355		10.0116	8.64083
1813	1493902100	1	56.3448	52.0447	4.53471	0.0791456	2	31.4448	70.1598	86.8461	1.51575	30.7923		11.5043	7.13702
1814	1493902100	1	56.7264	52.0068	3.01029	0.0525395	2	31.4443	69.9219	87.6405	1.52962	30.9861		10.0116	7.14001
1815	1493902100	1	57.06	52.0158	2.46022	0.0429389	2	31.4439	69.6839	86.7978	1.51491	31.1183		8.67451	7.23611
1816	1493902101	1	57.3463	51.9753	2.47101	0.0431272	2	31.4908	69.4473	86.8474	1.51577	31.2054		12.8746	5.71501
1817	1493902101	1	57.7753	51.9868	0.587953	0.0102617	2	31.4904	69.2568	84.4755	1.47437	31.4507		4.29451	5.71201
1818	1493902101	1	57.9184	51.9906	359.497	6.27442	2	31.4901	69.0664	84.602	1.47658	31.4649		17.1691	5.84488
1819	1493902101	1	58.4905	52.0059	357.944	6.24731	2	31.537	68.8773	86.9966	1.51838	31.7984		10.0176	5.71501
1820	1493902101	1	58.8243	52.0149	358.623	6.25915	2	31.5367	68.6868	84.8115	1.48024	31.9776		11.4461	5.71501
1821	1493902101	1	59.2057	52.0251	356.72	6.22593	2	31.5363	68.4963	85.608	1.49414	32.2009		14.4169	4.284
1822	1493902102	1	59.6824	52.0859	356.083	6.21483	2	31.5361	68.3535	86.3514	1.50712	32.5092		8.58603	5.84779
1823	1493902102	1	59.9685	52.0935	356.478	6.22171	2	31.583	68.1643	85.2331	1.4876	32.6191		11.4492	4.47684
1824	1493902102	1	60.35	52.1038	352.702	6.1558	2	31.6301	68.0227	86.5402	1.51041	32.8366		7.33291	4.28701
1825	1493902102	1	60.5883	52.1582	348.89	6.08927	2	31.6298	67.8798	85.6711	1.49524	32.9509		12.9936	4.287
1826	1493902102	1	61.0173	52.2178	349.325	6.09687	2	31.6296	67.7369	85.489	1.49206	33.2337		8.73826	1.98353
1827	1493902102	1	61.3032	52.2735	349.406	6.09829	2	31.6768	67.6906	87.1865	1.52169	33.3978		1.43153	5.71801
1828	1493902103	1	61.3509	52.2748	351.052	6.12701	2	31.6765	67.5	85.307	1.48889	33.3523		12.9936	2.85901
1829	1493902103	1	61.7799	52.3344	350.44	6.11633	2	31.6763	67.4047	87.4118	1.52562	33.6651		20.309	3.15554
1830	1493902103	1	62.4472	52.4484	349.029	6.0917	2	31.7235	67.3107	85.4611	1.49158	34.1297		11.8731	4.28701
1831	1493902103	1	62.8284	52.5548	348.576	6.0838	2	31.7232	67.1678	86.0517	1.50189	34.3667		24.8109	1.98777
1832	1493902103	1	63.6386	52.7208	5.1524	0.0899264	2	31.7705	67.1214	87.5559	1.52814	34.9707		7.32999	4.28701
1833	1493902103	1	63.8768	52.7752	346.441	6.04654	2	31.7702	66.9785	87.2042	1.522	35.1079		12.9966	1.98777
1834	1493902104	1	64.3059	52.8348	357.777	6.24439	2	31.8175	66.9321	88.1671	1.53881	35.4151		1.43153	2.85901
1835	1493902104	1	64.2582	52.8335	349.217	6.09499	2	31.8173	66.8368	88.9411	1.55232	35.3342		5.93656	4.47684
1836	1493902104	1	64.4488	52.8867	348.555	6.08344	2	31.8644	66.6952	87.7638	1.53177	35.3895		11.8702	1.431
1837	1493902104	1	64.8299	52.9931	347.812	6.07046	2	31.8643	66.6475	88.0992	1.53762	35.6816		10.4872	3.15554
1838	1493902104	1	65.1633	53.0982	345.949	6.03795	2	31.9115	66.5535	87.95	1.53502	35.871		10.491	2.86201
1839	1493902104	1	65.4968	53.2034	346.075	6.04014	2	31.9113	66.4581	88.0953	1.53755	36.1064		9.11916	3.15554
1840	1493902104	1	65.7825	53.3072	346.146	6.04139	2	31.9585	66.3641	87.1419	1.52091	36.2567		8.74178	1.428
1841	1493902104	1	66.0685	53.363	344.984	6.0211	2	31.9584	66.3165	87.897	1.53409	36.4869		11.8694	2.862
1842	1493902105	1	66.4496	53.4693	345.131	6.02367	2	31.9583	66.2211	86.877	1.51629	36.7731		9.12018	1.98563
1843	1493902105	1	66.7353	53.5732	345.684	6.03332	2	32.0055	66.1747	87.9432	1.5349	36.9453		9.11916	4.29
1844	1493902105	1	67.021	53.677	344.135	6.00628	2	32.0053	66.0317	87.739	1.53133	37.1314		7.7752	1.431
1845	1493902105	1	67.259	53.7796	343.947	6.003	2	32.0052	65.984	88.9446	1.55238	37.3065		9.11916	1.98567
1846	1493902105	1	67.5447	53.8834	343.728	5.99919	2	32.0525	65.9377	88.0517	1.53679	37.4834		7.33358	2.86201
1847	1493902105	1	67.783	53.9379	344.392	6.01077	2	32.0523	65.8423	88.294	1.54102	37.6616		7.77401	1.431
1848	1493902105	1	68.021	54.0404	343.31	5.99189	2	32.0522	65.7946	89.3094	1.55874	37.8407		5.93656	1.98567
1849	1493902105	1	67.8304	53.9872	340.964	5.95094	2	32.0995	65.7483	87.8203	1.53275	37.6168		20.9782	2.86201
1850	1493902106	1	68.4973	54.1975	343.059	5.98751	2	32.0993	65.6529	88.9753	1.55291	38.1581		7.77125	1.98777
1851	1493902106	1	68.7352	54.3	342.405	5.9761	2	32.1466	65.6065	87.1393	1.52087	38.2957		7.77401	1.431
1852	1493902106	1	68.9732	54.4025	341.692	5.96365	2	32.1465	65.5588	86.7402	1.5139	38.4795		9.12018	1.431
1853	1493902106	1	69.2589	54.5064	342.677	5.98084	2	32.1464	65.5111	86.4741	1.50926	38.7097		4.55817	3.15554
1854	1493902106	1	69.4017	54.5583	341.665	5.96318	2	32.1936	65.4171	87.5039	1.52723	38.7602		5.93656	0
1855	1493902106	1	69.5923	54.6115	341.064	5.95269	2	32.1936	65.4171	88.187	1.53915	38.9284		7.77401	2.862
1856	1493902106	1	69.8303	54.714	340.704	5.94641	2	32.1935	65.3217	88.3751	1.54244	39.1031		3.23312	1.98777
1857	1493902107	1	69.9254	54.7647	341.226	5.95552	2	32.2408	65.2753	88.4638	1.54398	39.1229		4.55817	1.431
1858	1493902107	1	70.0682	54.8166	341.555	5.96127	2	32.2407	65.2276	88.761	1.54917	39.234		7.77401	1.431
1859	1493902107	1	70.3062	54.9191	341.257	5.95605	2	32.2406	65.1799	89.4354	1.56094	39.4243		4.55817	1.98777
1860	1493902107	1	70.449	54.971	342.501	5.97778	2	32.2879	65.1335	87.8501	1.53327	39.4911		9.12018	2.86201
1861	1493902107	1	70.7347	55.0749	344.391	6.01075	2	32.2877	65.0381	89.3221	1.55897	39.717		0	0
1862	1493902107	1	70.7347	55.0749	344.514	6.0129	2	32.2877	65.0381	88.3338	1.54172	39.717		1.43145	1.98777
1863	1493902107	1	70.7824	55.0761	344.38	6.01056	2	32.335	64.9917	88.4493	1.54373	39.7054		1.43453	1.431
1864	1493902108	1	70.8302	55.0774	344.543	6.01342	2	32.3349	64.944	88.7981	1.54982	39.7396		1.44003	1.431
1865	1493902108	1	70.8305	55.0294	347.094	6.05793	2	32.3348	64.8963	87.7349	1.53126	39.7401		1.44003	0
1866	1493902108	1	70.8302	55.0774	349.337	6.09707	2	32.3348	64.8963	87.7942	1.5323	39.7279		1.43453	3.15957
1867	1493902108	1	70.7824	55.0761	352.512	6.15249	2	32.3821	64.8022	87.19	1.52175	39.6129		1.44303	0
1868	1493902108	1	70.7821	55.1242	357.401	6.23782	2	32.3821	64.8022	86.6942	1.5131	39.6008		2.01332	1.431
1869	1493902108	1	70.734	55.171	0.63784	0.0111324	2	32.382	64.7545	87.8198	1.53275	39.5312		4.0224	1.41954
1870	1493902108	1	70.6379	55.2645	9.93206	0.173347	2	32.4293	64.7558	88.6337	1.54695	39.3698		1.44005	1.431
1871	1493902109	1	70.6375	55.3125	11.5288	0.201216	2	32.4293	64.7081	87.0426	1.51918	39.3465		1.44005	1.431
1872	1493902109	1	70.6379	55.2645	18.1056	0.316003	2	32.4292	64.6604	87.5934	1.52879	39.347		1.44005	1.98777
1873	1493902109	1	70.6375	55.3125	22.4405	0.391661	2	32.4765	64.614	88.266	1.54053	39.2782		0	1.431
1874	1493902109	1	70.6375	55.3125	23.8674	0.416565	2	32.4764	64.5663	87.3887	1.52522	39.2671		4.58147	1.431
1875	1493902109	1	70.5908	55.1671	35.2899	0.615925	2	32.4763	64.5186	87.1986	1.5219	39.2449		1.43153	1.42253
1876	1493902109	1	70.5431	55.1658	40.5531	0.707784	2	32.5237	64.5199	87.7292	1.53116	39.1532		5.14067	1.431
1877	1493902109	1	70.6396	55.0242	47.0326	0.820873	2	32.5236	64.4722	86.6048	1.51154	39.2695		6.03572	1.431
1878	1493902109	1	70.7838	54.8839	55.2666	0.964584	2	32.5235	64.4245	87.8506	1.53328	39.4319		1.44305	1.42253
1879	1493902110	1	70.7842	54.8358	58.6466	1.02358	2	32.5709	64.4258	87.8766	1.53374	39.3983		9.58369	1.431
1880	1493902110	1	70.9295	54.5513	66.0386	1.15259	2	32.5708	64.3781	87.6336	1.52949	39.5974		2.01117	0
1881	1493902110	1	70.9775	54.5045	67.9949	1.18673	2	32.5708	64.3781	88.3899	1.54269	39.6555		10.4395	1.434
1882	1493902110	1	71.0755	54.1706	74.2788	1.29641	2	32.5708	64.3303	88.3473	1.54195	39.8225		0	1.98777
1883	1493902110	1	71.0755	54.1706	75.9161	1.32499	2	32.6181	64.2839	87.2047	1.52201	39.7649		13.2406	0
1884	1493902110	1	71.1741	53.7404	82.7417	1.44411	2	32.6181	64.2839	88.1575	1.53864	39.9716		1.44303	0
1885	1493902110	1	71.1738	53.7885	83.1754	1.45168	2	32.6181	64.2839	88.7333	1.54869	39.9587		15.8704	1.431
1886	1493902111	1	71.1776	53.2595	89.6494	1.56468	2	32.618	64.2362	87.4598	1.52646	40.0915		4.32913	1.98777
1887	1493902111	1	71.1787	53.1152	90.7585	1.58403	2	32.6653	64.1898	88.1678	1.53882	40.074		8.66123	0
1888	1493902111	1	71.1808	52.8265	92.1941	1.60909	2	32.6653	64.1898	88.3154	1.54139	40.1568		10.1013	1.431
1889	1493902111	1	71.1833	52.4898	92.8983	1.62138	2	32.6652	64.1421	86.7679	1.51439	40.242		8.66423	0
1890	1493902111	1	71.1854	52.201	95.1481	1.66065	2	32.6652	64.1421	88.1269	1.5381	40.3286		8.80736	1.434
1891	1493902111	1	71.1397	51.911	96.4073	1.68262	2	32.6651	64.0943	87.8274	1.53288	40.3575		11.6674	0
1892	1493902111	1	71.0947	51.5247	97.798	1.7069	2	32.6651	64.0943	88.5659	1.54577	40.433		5.77818	1.42262
1893	1493902112	1	71.0962	51.3321	98.9725	1.7274	2	32.7125	64.0957	89.2184	1.55716	40.4502		14.7805	1.434
1894	1493902112	1	71.0041	50.8481	102.121	1.78234	2	32.7124	64.0479	87.7255	1.5311	40.503		8.81329	0
1895	1493902112	1	70.9584	50.5579	101.994	1.78012	2	32.7124	64.0479	87.8754	1.53372	40.5554		11.9618	0
1896	1493902112	1	70.8657	50.1701	103.918	1.81371	2	32.7124	64.0479	88.0944	1.53754	40.5989		8.81625	1.98777
1897	1493902112	1	70.82	49.8798	104.16	1.81794	2	32.7597	64.0015	88.7575	1.54911	40.5957		11.9654	1.431
1898	1493902112	1	70.7272	49.4919	104.982	1.83228	2	32.7597	63.9538	89.7646	1.56669	40.6285		10.2489	1.431
1899	1493902112	1	70.6818	49.1533	106.754	1.8632	2	32.7596	63.9061	87.7847	1.53213	40.6908		11.9683	1.434
1900	1493902112	1	70.589	48.7653	106.956	1.86674	2	32.7595	63.8583	88.4023	1.54291	40.7292		9.19333	1.434
1901	1493902113	1	70.4954	48.4735	107.98	1.8846	2	32.7596	63.9061	88.3443	1.5419	40.7695		12.4202	1.98987
1902	1493902113	1	70.3548	48.0841	108.403	1.89199	2	32.8069	63.8596	88.6547	1.54732	40.7273		10.5763	0
1903	1493902113	1	70.2616	47.7441	108.866	1.90006	2	32.8069	63.8596	88.3075	1.54126	40.7745		10.5792	2.86201
1904	1493902113	1	70.1684	47.404	108.811	1.8991	2	32.8067	63.7642	87.751	1.53154	40.7867		13.3894	0
1905	1493902113	1	70.0758	46.9674	109.735	1.91524	2	32.8067	63.7642	88.093	1.53751	40.8793		11.0823	0
1906	1493902113	1	69.9347	46.626	109.998	1.91983	2	32.8067	63.7642	88.4686	1.54407	40.8926		10.5821	1.434
1907	1493902113	1	69.8415	46.2858	110.788	1.93361	2	32.8067	63.7164	88.2777	1.54074	40.9317		12.4335	1.431
1908	1493902114	1	69.7007	45.896	111.908	1.95317	2	32.8066	63.6687	88.28	1.54078	40.9517		10.5886	0
1909	1493902114	1	69.6074	45.5556	112.611	1.96542	2	32.8066	63.6687	88.28	1.54078	41.0169		12.4363	1.42253
1910	1493902114	1	69.4666	45.1657	113.152	1.97487	2	32.854	63.67	89.1377	1.55575	41.0231		14.3454	1.431
1911	1493902114	1	69.2782	44.7262	113.205	1.97579	2	32.8539	63.6223	88.3913	1.54272	41.034		8.49749	0
1912	1493902114	1	69.1364	44.481	113.796	1.98612	2	32.8539	63.6223	88.0826	1.53733	41.0221		15.1918	1.431
1913	1493902114	1	68.9962	43.9944	114.19	1.993	2	32.8538	63.5746	88.4261	1.54333	41.1054		8.50158	0
1914	1493902114	1	68.8543	43.7491	114.51	1.99857	2	32.8538	63.5746	88.3107	1.54131	41.0985		14.3521	1.98987
1915	1493902114	1	68.6658	43.3094	114.628	2.00064	2	32.9011	63.5281	63.4271	1.10701	41.0842		11.1001	7.04231
1916	1493902115	1	68.5246	42.9674	114.654	2.00108	2	33.043	63.3411	71.0823	1.24062	40.9149		9.21231	10.7824
1917	1493902115	1	68.4308	42.675	115.483	2.01556	2	33.1847	63.0108	52.1635	0.910424	40.6919		11.7581	12.1263
1918	1493902115	1	68.2417	42.3317	115.143	2.00962	2	33.4212	62.683	58.7281	1.025	40.3317		7.84937	12.1263
1919	1493902115	1	68.1475	42.0876	115.892	2.0227	2	33.6577	62.3552	56.5356	0.986732	40.004		14.3631	11.3883
1920	1493902115	1	67.959	41.6475	116.037	2.02522	2	33.8469	62.0261	49.3726	0.861714	39.7357		8.50568	9.02248
1921	1493902115	1	67.817	41.4021	116.35	2.0307	2	34.0362	61.7924	53.7824	0.93868	39.4577		13.0488	10.1769
1922	1493902115	1	67.6281	41.0103	116.822	2.03892	2	34.2255	61.5109	55.7825	0.973588	39.1919		9.78959	8.23712
1923	1493902115	1	67.4863	40.7164	116.945	2.04107	2	34.3675	61.2759	53.3653	0.9314	38.9814		9.78828	10.1794
1924	1493902116	1	67.3446	40.4225	116.531	2.03385	2	34.5568	60.9943	51.1988	0.893588	38.7071		9.79099	9.0267
1925	1493902116	1	67.2029	40.1285	117.411	2.0492	2	34.7462	60.7605	52.3863	0.914313	38.4593		11.7703	7.05311
1926	1493902116	1	67.0135	39.7849	116.984	2.04175	2	34.8883	60.5732	51.4868	0.898614	38.2646		11.7715	6.33389
1927	1493902116	1	66.8242	39.4412	117.013	2.04227	2	34.983	60.3845	51.7113	0.902533	38.1115		11.1146	5.09053
1928	1493902116	1	66.6827	39.0988	115.969	2.02405	2	35.0777	60.2437	51.8548	0.905037	38.0261		10.532	7.0555
1929	1493902116	1	66.493	38.8034	116.781	2.03821	2	35.2198	60.0563	50.5498	0.88226	37.8114		11.777	7.0555
1930	1493902116	1	66.3035	38.4596	116.834	2.03913	2	35.3619	59.8689	51.1282	0.892356	37.6263		8.51498	5.09469
1931	1493902117	1	66.1614	38.2139	117.164	2.0449	2	35.4567	59.728	49.7544	0.868379	37.4918		11.7796	5.09302
1932	1493902117	1	65.9719	37.87	117.301	2.04729	2	35.5514	59.5871	50.9109	0.888563	37.377		11.124	5.09469
1933	1493902117	1	65.8303	37.5273	117.343	2.04801	2	35.6462	59.4462	52.749	0.920644	37.3031		9.35052	5.09718
1934	1493902117	1	65.6402	37.2803	118.005	2.05958	2	35.741	59.3052	53.0627	0.926118	37.1357		11.1268	4.49581
1935	1493902117	1	65.4986	36.9375	118.685	2.07145	2	35.7883	59.163	51.7125	0.902553	37.1036		8.52317	3.98612
1936	1493902117	1	65.3563	36.6916	118.953	2.07613	2	35.8831	59.0699	51.6184	0.900912	37.0062		13.7875	4.49676
1937	1493902117	1	65.1192	36.2979	119.298	2.08214	2	35.9305	58.9277	53.7444	0.938016	36.9336		5.27347	3.98612
1938	1493902118	1	65.0242	36.15	119.919	2.09299	2	36.0253	58.8346	52.5459	0.917099	36.8175		13.7916	5.09718
1939	1493902118	1	64.787	35.7562	117.885	2.05748	2	36.1201	58.6936	52.136	0.909946	36.714		7.87112	4.49866
1940	1493902118	1	64.6926	35.5114	117.331	2.04781	2	36.1674	58.5513	53.0551	0.925987	36.6678		10.5428	3.16896
1941	1493902118	1	64.5027	35.2157	118.537	2.06886	2	36.2148	58.4569	53.6856	0.936991	36.6109		9.80971	3.99037
1942	1493902118	1	64.3606	34.9212	118.949	2.07605	2	36.3097	58.3637	52.5567	0.917287	36.5569		7.31287	3.16896
1943	1493902118	1	64.218	34.7235	120.367	2.1008	2	36.3571	58.2693	52.4203	0.914908	36.4779		8.52987	3.16896
1944	1493902118	1	64.0756	34.4774	121.13	2.11412	2	36.4045	58.1749	51.7963	0.904015	36.4316		9.81241	3.17164
1945	1493902118	1	63.9335	34.1828	119.633	2.08799	2	36.4519	58.0804	51.788	0.903872	36.4189		5.27347	3.98612
1946	1493902119	1	63.8385	34.0349	120.641	2.10558	2	36.5467	57.9873	51.6044	0.900666	36.312		9.81511	3.17164
1947	1493902119	1	63.6964	33.7402	120.15	2.09702	2	36.5941	57.8928	51.9219	0.906207	36.3027		4.13329	3.17299
1948	1493902119	1	63.6011	33.6407	120.745	2.1074	2	36.6416	57.7983	52.0878	0.909103	36.1995		8.53247	1.99201
1949	1493902119	1	63.4587	33.3945	120.671	2.1061	2	36.689	57.7518	51.5149	0.899104	36.1925		4.62227	3.17164
1950	1493902119	1	63.4116	33.2478	120.379	2.101	2	36.7364	57.6573	51.2245	0.894036	36.1578		12.5878	3.17164
1951	1493902119	1	63.1738	32.9021	118.92	2.07554	2	36.7838	57.5628	50.022	0.873048	36.119		4.62513	1.99625
1952	1493902119	1	63.1267	32.7553	117.686	2.054	2	36.8313	57.5162	50.9458	0.889171	36.1186		7.31706	3.16896
1953	1493902119	1	62.984	32.5575	115.157	2.00988	2	36.8787	57.4218	49.6393	0.866369	36.0516		1.45503	3.17164
1954	1493902120	1	62.9843	32.509	115.357	2.01336	2	36.9261	57.3273	51.2094	0.893772	35.9858		0	1.437
1955	1493902120	1	62.9843	32.509	115.218	2.01093	2	36.9261	57.2794	49.2148	0.858961	35.9528		3.27394	3.17164
1956	1493902120	1	62.9369	32.4107	114.591	1.99999	2	36.9735	57.1849	52.1662	0.910472	35.8868		2.8779	1.99625
1957	1493902120	1	62.841	32.4083	111.081	1.93872	2	37.021	57.1383	50.5142	0.881639	35.7526		1.43753	1.99411
1958	1493902120	1	62.7931	32.407	111.331	1.94309	2	37.0684	57.0917	50.4855	0.881138	35.6524		1.43753	2.874
1959	1493902120	1	62.841	32.4083	102.844	1.79497	2	37.0684	56.9959	49.3267	0.860913	35.6199		5.96129	1.99411
1960	1493902120	1	62.6496	32.3549	100.969	1.76224	2	37.1158	56.9493	48.2532	0.842177	35.4522		7.15249	3.17164
1961	1493902121	1	62.842	32.2141	91.5691	1.59818	2	37.1632	56.8548	50.9966	0.890058	35.5888		3.27394	0
1962	1493902121	1	62.7946	32.1158	86.0491	1.50184	2	37.1632	56.8548	50.4277	0.880129	35.6228		4.0519	3.99251
1963	1493902121	1	62.891	32.0212	77.8802	1.35927	2	37.2582	56.7616	50.7664	0.886041	35.6248		3.224	1.437
1964	1493902121	1	62.9395	31.9253	72.6938	1.26875	2	37.2581	56.7137	51.0604	0.891173	35.6931		2.91304	3.17567
1965	1493902121	1	62.94	31.8282	70.0898	1.2233	2	37.3056	56.6191	50.5185	0.881714	35.6611		3.19756	1.437
1966	1493902121	1	63.0361	31.7821	64.3301	1.12277	2	37.3056	56.5712	49.4585	0.863213	35.729		8.3905	0
1967	1493902121	1	63.1812	31.543	61.6306	1.07566	2	37.3056	56.5712	50.3842	0.879369	35.9994		4.57269	3.17164
1968	1493902121	1	63.23	31.3986	58.1549	1.01499	2	37.353	56.4767	50.7441	0.885651	36.0351		8.39307	1.99625
1969	1493902122	1	63.3751	31.1594	53.4739	0.933295	2	37.4005	56.4301	51.0598	0.891162	36.2393		7.15734	1.99411
1970	1493902122	1	63.5677	31.0186	49.9605	0.871975	2	37.4479	56.3835	50.6897	0.884701	36.4091		7.7792	1.44
1971	1493902122	1	63.6649	30.7782	48.2771	0.842594	2	37.4479	56.3355	51.6402	0.901291	36.6129		10.1382	1.437
1972	1493902122	1	63.906	30.5414	46.2857	0.807837	2	37.4479	56.2876	50.6114	0.883335	36.9174		7.18696	1.99625
1973	1493902122	1	64.051	30.3507	44.5439	0.777438	2	37.4954	56.241	50.3086	0.87805	37.0878		7.15911	1.437
1974	1493902122	1	64.2436	30.2098	42.5345	0.742367	2	37.4953	56.1931	54.9017	0.958216	37.2908		12.1705	3.17567
1975	1493902122	1	64.5331	29.9256	39.5848	0.690886	2	37.5428	56.0985	67.2197	1.17321	37.5965		11.1944	6.34731
1976	1493902123	1	64.8223	29.6898	38.4917	0.671807	2	37.6377	55.9094	58.9388	1.02868	37.7686		10.1424	8.2613
1977	1493902123	1	65.0635	29.4529	37.3262	0.651465	2	37.7801	55.6737	62.9313	1.09836	37.8406		10.33	9.52566
1978	1493902123	1	65.3525	29.2657	35.3783	0.617467	2	37.9225	55.3899	69.3295	1.21003	37.8798		10.33	8.26386
1979	1493902123	1	65.6415	29.0785	33.615	0.586693	2	38.0649	55.1541	66.5048	1.16073	37.9527		13.2219	9.527
1980	1493902123	1	65.9792	28.7953	31.9554	0.557728	2	38.2074	54.8703	67.4043	1.17643	38.0943		8.3547	8.26798
1981	1493902123	1	66.22	28.6554	30.845	0.538347	2	38.3499	54.6344	69.8756	1.21956	38.1005		13.5185	7.6655
1982	1493902123	1	66.6054	28.4219	29.7729	0.519635	2	38.4449	54.3972	72.7438	1.26962	38.311		11.5544	6.35402
1983	1493902124	1	66.9426	28.2358	29.2635	0.510745	2	38.5399	54.2079	72.1878	1.25991	38.4872		10.3392	7.66829
1984	1493902124	1	67.2319	28.0485	28.8799	0.50405	2	38.6349	53.9706	71.6687	1.25085	38.5972		12.8184	5.89289
1985	1493902124	1	67.6171	27.8636	27.5328	0.480539	2	38.6824	53.78	71.0905	1.24076	38.8443		10.3433	5.108
1986	1493902124	1	67.9065	27.6762	27.9148	0.487205	2	38.7774	53.6387	72.3167	1.26217	39.0199		12.8224	5.89289
1987	1493902124	1	68.2918	27.4912	27.3305	0.477008	2	38.8249	53.4481	72.7211	1.26922	39.2691		9.6208	4.51194
1988	1493902124	1	68.5809	27.3524	26.569	0.463716	2	38.8724	53.3054	73.9142	1.29005	39.4481		10.9219	6.3567
1989	1493902124	1	68.918	27.2149	26.6074	0.464388	2	38.9674	53.116	72.0478	1.25747	39.5968		12.8291	3.1797
1990	1493902125	1	69.3035	27.0298	25.3141	0.441815	2	39.015	53.0213	72.4033	1.26368	39.9118		9.62351	4.51194
1991	1493902125	1	69.5927	26.891	24.4655	0.427003	2	39.0625	52.8786	72.4749	1.26493	40.093		25.0615	4.51194
1992	1493902125	1	70.3637	26.5694	13.576	0.236946	2	39.11	52.7359	71.9992	1.25662	40.7612		3.21097	4.32
1993	1493902125	1	70.2672	26.6157	23.4613	0.409477	2	39.11	52.5919	72.9471	1.27317	40.5652		23.1908	5.99931
1994	1493902125	1	70.99	26.3416	26.0096	0.453953	2	39.2526	52.4517	42.5463	0.742573	41.0974		15.4622	13.0325
1995	1493902125	1	71.4719	26.1588	31.6939	0.553163	2	39.5855	52.1726	54.4812	0.950877	41.1517		9.08247	22.1214
1996	1493902125	1	71.7609	26.0686	62.3966	1.08903	2	40.0611	51.6091	40.4346	0.705716	40.7087		12.2686	25.0447
1997	1493902126	1	72.1464	25.9321	57.9537	1.01148	2	40.632	51	55.1503	0.962554	40.2686		10.9353	23.0566
1998	1493902126	1	72.4839	25.7944	40.0309	0.698672	2	41.1556	50.4374	46.9834	0.820014	39.859		10.4632	23.0631
1999	1493902126	1	72.8211	25.7053	35.5221	0.619977	2	41.6793	49.8746	55.65	0.971276	39.4204		14.6704	22.1533
2000	1493902126	1	73.3026	25.6199	40.7091	0.710508	2	42.1556	49.3103	48.7541	0.85092	39.1327		4.07311	18.034
2001	1493902126	1	73.3995	25.5248	22.6522	0.395356	2	42.5843	48.8889	51.7087	0.902487	38.6711		17.7844	17.3422
2002	1493902126	1	73.9775	25.3931	25.212	0.440033	2	42.9179	48.4168	54.0335	0.943062	38.6625		9.0891	17.0825
2003	1493902126	1	74.2667	25.3028	23.9021	0.41717	2	43.2992	47.9939	53.4125	0.932224	38.391		13.6361	12.0347
2004	1493902127	1	74.7006	25.1674	23.4552	0.40937	2	43.5853	47.7127	50.6177	0.883445	38.4246		9.09196	13.0867
2005	1493902127	1	74.9899	25.0771	19.7845	0.345304	2	43.8714	47.3834	50.7744	0.88618	38.2875		10.469	13.089
2006	1493902127	1	75.3273	24.988	18.8164	0.328408	2	44.1575	47.054	50.4964	0.881329	38.1899		10.4719	10.0321
2007	1493902127	1	75.6648	24.8989	21.7775	0.380089	2	44.396	46.8196	52.2065	0.911176	38.1871		16.4024	11.0956
2008	1493902127	1	76.1951	24.7658	24.5828	0.429051	2	44.6346	46.537	54.0714	0.943723	38.3412		6.42865	9.10165
2009	1493902127	1	76.3883	24.6731	21.3381	0.37242	2	44.8255	46.3012	52.5102	0.916476	38.2621		13.2684	8.02736
2010	1493902127	1	76.822	24.5864	22.1199	0.386065	2	45.0163	46.1136	51.8062	0.904189	38.406		9.09858	8.0295
2011	1493902127	1	77.1115	24.496	15.5712	0.271769	2	45.2072	45.926	54.9776	0.959541	38.4334		11.8677	7.11369
2012	1493902128	1	77.4972	24.4081	19.1295	0.333873	2	45.3504	45.737	73.0797	1.27548	38.579		8.76233	7.33082
2013	1493902128	1	77.7863	24.3665	352.383	6.15024	2	45.3984	45.4974	87.1026	1.52023	38.6716		9.10144	5.91981
2014	1493902128	1	78.0759	24.2761	19.1466	0.334171	2	45.4464	45.306	94.4122	1.6478	38.8193		10.1883	2.892
2015	1493902128	1	78.4131	24.2357	2.72985	0.0476448	2	45.4465	45.2096	98.8041	1.72446	39.073		9.10055	4.53281
2016	1493902128	1	78.7027	24.1454	18.5877	0.324416	2	45.4944	45.0663	98.7043	1.72271	39.2489		8.7653	2.892
2017	1493902128	1	78.9919	24.1038	359.156	6.26846	2	45.4945	44.9699	100.836	1.75992	39.4648		5.93564	2.00684
2018	1493902128	1	79.1848	24.0598	18.2215	0.318025	2	45.5422	44.923	98.8835	1.72584	39.5866		8.76827	4.338
2019	1493902128	1	79.4741	24.0182	16.7951	0.29313	2	45.5424	44.7784	97.8724	1.70819	39.7787		7.34313	2.89201
2020	1493902129	1	79.7151	23.9754	12.4458	0.21722	2	45.5426	44.682	98.2269	1.71438	39.9565		7.75145	1.446
2021	1493902129	1	79.9567	23.8838	13.6759	0.238689	2	45.5426	44.6338	98.5584	1.72017	40.1857		10.1947	3.19579
2022	1493902129	1	80.2941	23.8433	16.715	0.291731	2	45.5904	44.5386	98.8059	1.72449	40.406		5.93856	1.446
2023	1493902129	1	80.4871	23.7993	16.5221	0.288365	2	45.5905	44.4904	98.8065	1.7245	40.5696		10.1943	2.892
2024	1493902129	1	80.8245	23.7589	11.6231	0.202861	2	45.5906	44.394	98.5298	1.71967	40.8318		2.8899	1.446
2025	1493902129	1	80.9208	23.7613	11.945	0.20848	2	45.5907	44.3458	98.0383	1.71109	40.8893		9.10717	1.446
2026	1493902129	1	81.2106	23.6709	14.5824	0.254512	2	45.5908	44.2976	97.8166	1.70722	41.161		4.33335	1.446
2027	1493902130	1	81.355	23.6745	11.5558	0.201687	2	45.5909	44.2494	98.1211	1.71254	41.2601		7.75532	1.42853
2028	1493902130	1	81.5967	23.5828	19.1151	0.333622	2	45.6385	44.2507	99.2302	1.73189	41.4747		5.77979	2.0602
2029	1493902130	1	81.7893	23.5876	10.7113	0.186948	2	45.5909	44.2012	102.982	1.79738	41.6563		13.6636	8.7412
2030	1493902130	1	82.2241	23.452	6.52639	0.113907	2	45.3049	44.1455	109.556	1.9121	42.3231		2.8899	13.6907
2031	1493902130	1	82.3204	23.4544	9.97457	0.174089	2	44.876	43.9896	115.641	2.01831	42.7057		8.40006	13.2694
2032	1493902130	1	82.5626	23.3139	28.1524	0.491353	2	44.447	43.8819	121.678	2.12368	43.311		2.04082	13.2657
2033	1493902130	1	82.514	23.3615	22.48	0.39235	2	44.0181	43.7743	126.593	2.20947	43.5731		0	11.8768
2034	1493902130	1	82.514	23.3615	22.48	0.39235	2	43.6368	43.6678	131.628	2.29735	43.8609		0	11.5715
2035	1493902131	1	82.514	23.3615	22.3402	0.38991	2	43.2555	43.6096	136.257	2.37813	44.1726		0	13.2686
2036	1493902131	1	82.514	23.3615	23.2393	0.405603	2	42.8265	43.502	140.295	2.44861	44.5055		2.0731	8.73826
2037	1493902131	1	82.4663	23.3115	26.6898	0.465825	2	42.5406	43.4463	175.536	3.06368	44.7155		1.44345	10.156
2038	1493902131	1	82.4182	23.3103	29.0295	0.50666	2	42.2069	43.3893	177.432	3.09676	44.9457		2.04506	10.1525
2039	1493902131	1	82.3695	23.358	29.1039	0.507959	2	41.8733	43.3324	178.202	3.1102	45.1544		2.92812	7.1515
2040	1493902131	1	82.3686	23.4556	27.492	0.479827	2	41.635	43.3261	178.98	3.12379	45.3218		4.3922	7.33291
2041	1493902131	1	82.37	23.3092	36.8757	0.643603	2	41.3967	43.2717	178.397	3.11362	45.5775		1.44645	7.33358
2042	1493902131	1	82.3218	23.308	49.7138	0.867669	2	41.1584	43.2172	177.55	3.09884	45.7253		11.2622	7.15142
2043	1493902132	1	82.0305	23.5448	54.047	0.943298	2	40.9201	43.211	177.842	3.10392	45.5722		16.9048	5.93656
2044	1493902132	1	82.3242	23.0639	71.6312	1.2502	2	40.7295	43.1578	178.518	3.11573	46.194		8.4529	5.71997
2045	1493902132	1	82.1774	23.3044	65.9632	1.15128	2	40.5389	43.1528	178.559	3.11644	46.1273		3.24552	5.93656
2046	1493902132	1	82.2265	23.208	70.8406	1.2364	2	40.3483	43.0996	177.6	3.09971	46.3623		14.8863	5.72297
2047	1493902132	1	82.3276	22.7222	77.3912	1.35073	2	40.1576	43.0946	177.607	3.09982	46.8331		7.32035	5.93656
2048	1493902132	1	82.33	22.4782	78.2173	1.36515	2	39.967	43.0414	177.927	3.10541	47.09		6.05643	4.56201
2049	1493902132	1	82.2837	22.2817	77.653	1.3553	2	39.8241	42.9894	177.526	3.09842	47.2401		5.85928	4.29144
2050	1493902132	1	82.2856	22.0864	86.3808	1.50763	2	39.6811	42.9857	178.923	3.12279	47.4544		8.79043	4.29151
2051	1493902133	1	82.2885	21.7934	98.4287	1.71791	2	39.5381	42.9819	179.479	3.1325	47.7132		7.48912	4.56099
2052	1493902133	1	82.2427	21.548	96.4267	1.68296	2	39.3952	42.93	178.67	3.11838	47.8863		10.3804	2.85998
2053	1493902133	1	82.1979	21.2049	96.8042	1.68955	2	39.2999	42.9275	178.852	3.12156	48.0844		9.29819	4.56483
2054	1493902133	1	82.1044	20.9094	86.3815	1.50764	2	39.1569	42.8755	178.17	3.10965	48.239		10.3833	2.85998
2055	1493902133	1	82.0596	20.5662	97.5056	1.70179	2	39.0616	42.873	176.458	3.07978	48.4399		9.30195	4.56099
2056	1493902133	1	81.966	20.2706	91.8123	1.60243	2	38.9187	42.8211	175.408	3.06145	48.5962		10.3863	6.18259
2057	1493902133	1	81.9212	19.9273	95.6667	1.6697	2	38.7757	42.6727	159.315	2.78057	48.7738		10.7057	24.5548
2058	1493902133	1	81.8281	19.5828	96.08	1.67691	2	37.9657	42.5551	171.986	3.00172	49.514		9.30391	29.3271
2059	1493902134	1	81.7346	19.2871	95.186	1.66131	2	37.0127	42.3373	180.932	3.15785	50.3126		11.2066	25.9737
2060	1493902134	1	81.5933	18.9413	101.74	1.7757	2	36.1551	42.2185	176.709	3.08416	51.0535		12.5729	32.9489
2061	1493902134	1	81.4524	18.5466	73.8488	1.2889	2	35.0595	42.1416	180.157	3.14434	52.0483		10.7144	33.0812
2062	1493902134	1	81.3593	18.2018	102.199	1.78372	2	33.9639	42.0166	173.045	3.02021	53.0421		6.06811	15.8263
2063	1493902134	1	81.4056	18.3987	113.677	1.98403	2	33.44	41.9547	183.409	3.2011	53.4377		11.2122	21.5258
2064	1493902134	1	81.2643	18.0527	115.415	2.01437	2	32.7256	41.8878	180.441	3.14929	54.0751		9.87343	17.1478
2065	1493902134	1	81.1225	17.7557	116.335	2.03043	2	32.1542	41.8729	182.877	3.1918	54.5851		11.2133	18.5734
2066	1493902134	1	80.9811	17.4097	115.716	2.01962	2	31.5353	41.8567	184.776	3.22495	55.1593		9.87743	15.7163
2067	1493902135	1	80.8392	17.1126	117.295	2.04718	2	31.0116	41.8431	184.218	3.21521	55.6272		9.87884	14.2879
2068	1493902135	1	80.6974	16.8154	118.853	2.07438	2	30.5355	41.8306	184.947	3.22793	56.0533		10.6143	11.4279
2069	1493902135	1	80.5073	16.517	119.094	2.07859	2	30.1547	41.8207	184.585	3.22161	56.353		10.6133	12.8969
2070	1493902135	1	80.3171	16.2187	121.894	2.12745	2	29.7264	41.8577	185.479	3.23722	56.7166		11.2217	11.4279
2071	1493902135	1	80.1757	15.8724	122.218	2.13311	2	29.3456	41.8478	185.687	3.24085	57.0826		10.6159	9.99941
2072	1493902135	1	79.9855	15.574	123.144	2.14926	2	29.0124	41.8391	186.433	3.25387	57.3421		10.6184	9.99641
2073	1493902135	1	79.7953	15.2755	121.905	2.12764	2	28.6793	41.8304	185.372	3.23535	57.6022		10.6209	8.57095
2074	1493902136	1	79.6051	14.9769	122.355	2.13549	2	28.3937	41.8229	185.93	3.2451	57.8214		9.42099	8.56788
2075	1493902136	1	79.4144	14.7274	123.495	2.15539	2	28.1082	41.8155	185.905	3.24466	58.018		11.8813	8.56795
2076	1493902136	1	79.2246	14.3798	123.998	2.16417	2	27.8227	41.808	186.328	3.25203	58.262		8.59376	7.13942
2077	1493902136	1	79.0821	14.1313	124.767	2.1776	2	27.5848	41.8018	186.149	3.24891	58.4605		10.6209	7.14242
2078	1493902136	1	78.8919	13.8327	125.562	2.19147	2	27.3468	41.7956	186.15	3.24893	58.6415		10.6267	7.13942
2079	1493902136	1	78.7015	13.534	126.558	2.20886	2	27.1089	41.7894	186.485	3.25478	58.8232		11.4952	5.71097
2080	1493902136	1	78.463	13.2341	126.844	2.21384	2	26.9186	41.7844	186.191	3.24965	58.9232		7.36616	5.71097
2081	1493902136	1	78.32	13.0345	126.906	2.21493	2	26.7283	41.7794	184.61	3.22206	59.0591		14.7299	5.93286
2082	1493902137	1	78.034	12.6354	126.522	2.20823	2	26.5378	41.7263	186.067	3.24749	59.1451		7.36616	4.28252
2083	1493902137	1	77.891	12.4358	127.342	2.22254	2	26.3951	41.7225	186.422	3.25368	59.2414		13.5739	7.13942
2084	1493902137	1	77.6045	12.0856	127.847	2.23135	2	26.1572	41.7163	187.191	3.26709	59.3701		7.36616	4.28244
2085	1493902137	1	77.4615	11.886	128.223	2.23792	2	26.0145	41.7126	187.247	3.26807	59.4678		12.6804	4.56099
2086	1493902137	1	77.2232	11.5369	129.36	2.25776	2	25.8716	41.6607	187.814	3.27797	59.5351		7.37034	4.28244
2087	1493902137	1	77.0801	11.3372	129.801	2.26545	2	25.7289	41.657	186.231	3.25034	59.6342		11.5036	4.28252
2088	1493902137	1	76.8414	11.0371	131.197	2.28981	2	25.5862	41.6532	186.337	3.25219	59.7029		7.37034	4.28244
2089	1493902138	1	76.6983	10.8374	130.274	2.2737	2	25.4435	41.6495	186.902	3.26206	59.8033		12.4834	3.23841
2090	1493902138	1	76.4113	10.5361	132.522	2.31295	2	25.3482	41.5988	185.554	3.23852	59.769		5.31875	4.28544
2091	1493902138	1	76.316	10.3866	133.348	2.32735	2	25.2054	41.5951	187.135	3.26612	59.8854		12.4877	4.28244
2092	1493902138	1	76.0289	10.0852	133.588	2.33155	2	25.0627	41.5914	187.729	3.27648	59.9182		1.47005	4.55817
2093	1493902138	1	76.0293	10.0362	134.383	2.34543	2	24.9199	41.5395	178.038	3.10735	60.0386		13.5851	12.9549
2094	1493902138	1	75.7426	9.68568	135.333	2.36201	2	24.5386	41.3368	175.478	3.06268	60.1967		3.26933	29.0027
2095	1493902138	1	75.6465	9.63429	135.471	2.36441	2	23.5868	41.1674	175.213	3.05804	60.865		11.5116	31.6195
2096	1493902138	1	75.4076	9.33401	136.15	2.37627	2	22.5401	41.0437	179.355	3.13034	61.648		0	28.9998
2097	1493902139	1	75.4076	9.33401	135.629	2.36717	2	21.5884	40.8743	180.946	3.15811	62.3803		10.4084	27.1962
2098	1493902139	1	75.1683	9.0828	136.241	2.37785	2	20.6847	40.8026	183.588	3.20422	63.0445		1.47305	22.8318
2099	1493902139	1	75.1687	9.0337	136.218	2.37745	2	19.9239	40.7827	182.962	3.19328	63.718		9.40665	19.9747
2100	1493902139	1	74.929	8.83156	138.502	2.41731	2	19.2583	40.7654	182.637	3.18762	64.1794		4.16306	18.5463
2101	1493902139	1	74.8333	8.73107	140.695	2.45558	2	18.6403	40.7493	183.555	3.20365	64.6747		11.4821	17.1178
2102	1493902139	1	74.5456	8.47865	143.851	2.51067	2	18.0699	40.7344	184.891	3.22695	65.038		4.16349	15.6893
2103	1493902139	1	74.4499	8.37814	144.607	2.52386	2	17.5471	40.7208	182.98	3.1936	65.4521		12.6261	12.8383
2104	1493902140	1	74.114	8.12456	150.388	2.62477	2	17.1193	40.7097	183.792	3.20777	65.652		2.08289	12.8354
2105	1493902140	1	74.0661	8.0743	152.811	2.66706	2	16.6916	40.6985	185.355	3.23505	66.0013		8.54497	10.0422
2106	1493902140	1	73.8259	7.92122	156.171	2.7257	2	16.3592	40.738	183.102	3.19574	66.1768		4.60994	12.8353
2107	1493902140	1	73.6815	7.86867	159.539	2.78448	2	15.9315	40.7269	184.215	3.21517	66.4434		12.0026	9.98141
2108	1493902140	1	73.2961	7.76126	164.911	2.87823	2	15.5989	40.7182	184.115	3.21341	66.4464		3.26961	9.98141
2109	1493902140	1	73.2	7.70985	167.715	2.92718	2	15.2663	40.7095	184.03	3.21193	66.673		12.0025	8.55588
2110	1493902140	1	72.8146	7.60245	173.218	3.02322	2	14.9812	40.7021	186.199	3.24979	66.6355		4.34522	8.55588
2111	1493902140	1	72.6698	7.59902	176.217	3.07557	2	14.6961	40.6947	186.38	3.25294	66.7553		8.83716	7.12743
2112	1493902141	1	72.3806	7.54302	178.518	3.11572	2	14.4586	40.6885	185.858	3.24383	66.7352		7.36401	8.6308
2113	1493902141	1	72.139	7.58642	183.578	3.20404	2	14.1738	40.7292	187.603	3.27429	66.7713		7.36691	5.7019
2114	1493902141	1	71.8973	7.62981	187.797	3.27767	2	13.9838	40.7243	185.831	3.24336	66.7025		5.79163	7.22964
2115	1493902141	1	71.7043	7.62523	189.692	3.31075	2	13.7465	40.7663	184.794	3.22526	66.764		7.36686	7.12743
2116	1493902141	1	71.4626	7.66861	193.689	3.38051	2	13.509	40.7601	176.094	3.07342	66.7358		7.76947	11.6904
2117	1493902141	1	71.2207	7.76111	196.947	3.43738	2	13.1754	40.5587	165.793	2.89363	66.6704		8.78879	25.9134
2118	1493902141	1	70.9308	7.80334	199.394	3.48008	2	12.3198	40.4401	169.423	2.957	67.0851		6.45427	25.0938
2119	1493902141	1	70.7371	7.89697	202.397	3.5325	2	11.5111	40.2264	178.378	3.11328	67.4753		12.3275	24.7527
2120	1493902142	1	70.3501	8.03511	203.835	3.55759	2	10.7028	40.0608	172.916	3.01796	67.7011		5.20659	21.95
2121	1493902142	1	70.2047	8.12987	205.66	3.58945	2	9.98952	39.8978	176.406	3.07886	68.0813		14.2074	18.8436
2122	1493902142	1	69.7692	8.31593	208.428	3.63775	2	9.37154	39.7854	177.181	3.0924	68.1044		3.22559	17.208
2123	1493902142	1	69.6724	8.36273	209.481	3.65613	2	8.80141	39.7224	177.736	3.10208	68.4741		13.6179	15.7878
2124	1493902142	1	69.2848	8.59899	212.252	3.70449	2	8.27879	39.6606	177.847	3.10401	68.4584		6.44809	14.369
2125	1493902142	1	69.0913	8.69256	213.17	3.72052	2	7.80366	39.6001	178.139	3.10911	68.64		12.42	12.9517
2126	1493902142	1	68.7521	8.92992	214.485	3.74346	2	7.37603	39.5408	178.328	3.11241	68.5861		6.45053	11.3973
2127	1493902143	1	68.5585	9.02347	215.966	3.76933	2	6.99625	39.5309	178.977	3.12373	68.7067		14.4392	11.5356
2128	1493902143	1	68.1708	9.30868	215.954	3.76911	2	6.61613	39.4729	178.241	3.11089	68.5482		6.13796	9.97204
2129	1493902143	1	68.0252	9.45242	218.96	3.82158	2	6.28384	39.4643	179.44	3.13182	68.6492		12.4129	8.7159
2130	1493902143	1	67.6862	9.68965	220.664	3.85132	2	5.99868	39.4087	177.421	3.09659	68.4731		7.21759	8.54688
2131	1493902143	1	67.4924	9.83221	220.744	3.85271	2	5.71388	39.4013	179.37	3.13059	68.4903		12.2719	8.7156
2132	1493902143	1	67.2013	10.1196	222.849	3.88945	2	5.42873	39.3457	179.902	3.13987	68.3375		9.24239	8.54628
2133	1493902143	1	66.9591	10.31	224.515	3.91852	2	5.14395	39.3383	179.089	3.12569	68.2917		11.2748	7.12143
2134	1493902143	1	66.6684	10.5482	225.036	3.92762	2	4.90665	39.3321	179.774	3.13765	68.1398		7.24745	5.6971
2135	1493902144	1	66.5227	10.7409	226.532	3.95373	2	4.71681	39.3272	179.525	3.1333	68.0966		14.3086	7.12113
2136	1493902144	1	66.1833	11.076	227.071	3.96314	2	4.47952	39.321	178.596	3.11708	67.8612		8.17362	5.92448
2137	1493902144	1	65.9894	11.2674	227.626	3.97282	2	4.28931	39.2679	178.183	3.10988	67.7564		12.2615	7.12075
2138	1493902144	1	65.6985	11.5545	228.885	3.9948	2	4.05203	39.2618	179.746	3.13716	67.5868		12.2572	4.27224
2139	1493902144	1	65.4078	11.8416	229.784	4.01049	2	3.90967	39.2581	180.026	3.14205	67.3326		10.2144	5.69628
2140	1493902144	1	65.1655	12.0808	229.957	4.01351	2	3.71986	39.2531	180.718	3.15412	67.1856		11.2972	4.27224
2141	1493902145	1	64.923	12.3689	230.743	4.02723	2	3.5775	39.2494	179.644	3.13538	66.9764		9.2316	5.92448
2142	1493902145	1	64.6811	12.5591	231.058	4.03272	2	3.38729	39.1963	178.667	3.11832	66.8317		13.3284	4.27194
2143	1493902145	1	64.3902	12.8949	232.541	4.05861	2	3.24494	39.1926	179.511	3.13306	66.5606		9.26277	2.84791
2144	1493902145	1	64.1962	13.1351	232.269	4.05386	2	3.15004	39.1902	179.682	3.13604	66.374		12.4547	4.55676
2145	1493902145	1	63.9536	13.472	233.306	4.07195	2	3.00729	39.1383	179.977	3.14119	66.1303		10.2059	4.27164
2146	1493902145	1	63.7115	13.711	234.628	4.09504	2	2.86495	39.1346	179.148	3.12671	65.9444		11.2888	2.84791
2147	1493902145	1	63.4692	13.9989	234.24	4.08826	2	2.77005	39.1322	178.669	3.11836	65.6968		11.2845	2.84769
2148	1493902145	1	63.227	14.2867	234.872	4.09929	2	2.67516	39.1297	177.136	3.09161	65.45		9.25433	3.23727
2149	1493902146	1	63.0332	14.5267	235.599	4.11198	2	2.57985	39.0791	177.394	3.09611	65.249		12.4457	2.84769
2150	1493902146	1	62.7907	14.8633	235.79	4.11531	2	2.48496	39.0766	177.709	3.10161	64.9851		8.4496	1.42366
2151	1493902146	1	62.6451	15.1044	237.324	4.14208	2	2.43752	39.0754	177.754	3.1024	64.804		11.2803	1.42403
2152	1493902146	1	62.403	15.3921	237.469	4.14462	2	2.39007	39.0741	177.982	3.10637	64.5166		11.278	2.06345
2153	1493902146	1	62.1609	15.6797	236.723	4.1316	2	2.34221	39.0247	176.882	3.08717	64.2127		7.22347	1.42366
2154	1493902146	1	62.0156	15.8717	237.255	4.14088	2	2.29477	39.0235	174.765	3.05023	64.0514		10.4331	1.42396
2155	1493902146	1	61.8217	16.1604	238.216	4.15766	2	2.24732	39.0223	176.686	3.08375	63.8104		8.44291	1.42373
2156	1493902147	1	61.6762	16.4013	239.142	4.17382	2	2.19988	39.021	176.018	3.07209	63.6324		11.68	1.42396
2157	1493902147	1	61.4821	16.7388	239	4.17134	2	2.15243	39.0198	175.97	3.07126	63.3755		6.11166	0
2158	1493902147	1	61.3371	16.8819	239.259	4.17586	2	2.15243	39.0198	176.018	3.07209	63.1895		10.4265	1.42366
2159	1493902147	1	61.1433	17.1704	239.196	4.17476	2	2.10499	39.0186	175.809	3.06844	62.9513		6.48417	4.27134
2160	1493902147	1	61.0462	17.3635	239.856	4.18628	2	1.96266	39.0149	205.305	3.58325	62.9257		7.22166	9.53185
2161	1493902147	1	60.901	17.5555	240.004	4.18887	2	1.82282	39.3002	239.849	4.18615	62.9529		6.48149	13.0097
2162	1493902147	1	60.8039	17.7485	240.925	4.20494	2	1.54112	39.6299	233.512	4.07555	63.1734		6.48417	15.3041
2163	1493902148	1	60.7068	17.9416	240.509	4.19767	2	1.26032	40.0558	255.015	4.45086	63.4265		9.23512	9.52501
2164	1493902148	1	60.5134	18.1811	240.722	4.20139	2	1.12059	40.3409	256.859	4.48303	63.3921		2.0344	9.52492
2165	1493902148	1	60.4651	18.2287	240.894	4.2044	2	0.980867	40.626	260.247	4.54216	63.5611		7.82206	10.255
2166	1493902148	1	60.3678	18.4706	240.998	4.20621	2	1.03126	40.9641	290.39	5.06826	63.4569		2.0344	11.9926
2167	1493902148	1	60.3195	18.5182	240.825	4.20319	2	1.12948	41.3516	287.121	5.01121	63.4415		3.24007	11.9867
2168	1493902148	1	60.271	18.6147	241.692	4.21831	2	1.22768	41.7389	288.425	5.03396	63.4101		10.4157	10.5903
2169	1493902148	1	60.0774	18.9029	240.332	4.19459	2	1.32545	42.0781	294.596	5.14166	63.1576		3.24142	11.7641
2170	1493902149	1	60.0288	18.9994	239.868	4.18649	2	1.51801	42.4197	302.992	5.2882	63.024		11.6625	8.50944
2171	1493902149	1	59.835	19.3364	234.823	4.09843	2	1.66231	42.6639	302.473	5.27914	62.6756		5.17567	9.78198
2172	1493902149	1	59.6904	19.4305	233.704	4.07891	2	1.80701	42.9561	300.283	5.24093	62.4815		4.39204	8.50898
2173	1493902149	1	59.6898	19.5769	230.344	4.02026	2	1.95128	43.2003	301.654	5.26486	62.3843		9.19605	5.26007
2174	1493902149	1	59.4487	19.7662	223.967	3.90897	2	2.04731	43.347	301.519	5.2625	62.0562		2.92804	7.29351
2175	1493902149	1	59.4482	19.8638	222.345	3.88065	2	2.19115	43.543	304.866	5.32092	61.9603		7.17814	5.26007
2176	1493902149	1	59.2554	20.0055	215.777	3.76602	2	2.28718	43.6897	305.585	5.33346	61.6954		3.20687	5.25975
2177	1493902150	1	59.1591	20.0519	211.586	3.69287	2	2.38319	43.8364	305.203	5.32679	61.5565		5.17152	4.1203
2178	1493902150	1	59.0146	20.1459	207.661	3.62437	2	2.4788	43.935	303.962	5.30514	61.3369		7.72448	5.25975
2179	1493902150	1	58.774	20.2376	202.458	3.53357	2	2.57481	44.0817	305.351	5.32937	61.0483		5.92168	5.25707
2180	1493902150	1	58.5816	20.2817	197.315	3.44379	2	2.67081	44.2283	304.542	5.31526	60.8232		6.41103	3.26021
2181	1493902150	1	58.3891	20.3745	193.766	3.38186	2	2.71901	44.3257	306.016	5.34099	60.6038		5.76472	4.11989
2182	1493902150	1	58.197	20.3698	188.149	3.28381	2	2.8146	44.4243	306.229	5.34471	60.3807		7.32298	3.25753
2183	1493902151	1	57.9567	20.4127	187.313	3.26923	2	2.8628	44.5216	307.297	5.36335	60.138		7.20525	4.11989
2184	1493902151	1	57.7166	20.4067	184.109	3.21331	2	2.95839	44.6202	307.392	5.36499	59.8728		8.64862	3.26008
2185	1493902151	1	57.4284	20.3996	180.266	3.14624	2	3.00658	44.7176	285.571	4.98415	59.6079		7.20517	13.0977
2186	1493902151	1	57.1883	20.3937	176.696	3.08393	2	3.05759	45.1512	281.73	4.91712	59.5237		10.2211	18.9225
2187	1493902151	1	56.8524	20.3367	172.834	3.01653	2	3.2993	45.7338	280.263	4.89151	59.2701		7.20517	19.0415
2188	1493902151	1	56.6123	20.3308	172.429	3.00946	2	3.39923	46.3606	281.378	4.91097	59.2383		11.649	18.3784
2189	1493902151	1	56.2284	20.2725	170.61	2.9777	2	3.59348	46.9416	284.335	4.96259	59.0057		8.79773	16.5449
2190	1493902152	1	55.9405	20.2167	169.042	2.95033	2	3.73992	47.4733	283.741	4.95222	58.8882		9.18477	15.1548
2191	1493902152	1	55.6528	20.112	166.762	2.91055	2	3.88593	47.9569	283.57	4.94923	58.7805		10.5593	13.3582
2192	1493902152	1	55.3171	20.0062	164.957	2.87904	2	3.98417	48.3912	284.957	4.97344	58.6581		7.38171	11.9519
2193	1493902152	1	55.0772	19.9515	163.034	2.84548	2	4.082	48.7774	285.943	4.99065	58.5785		11.9502	11.9519
2194	1493902152	1	54.6935	19.8445	161.939	2.82637	2	4.17982	49.1636	286.259	4.99617	58.4058		7.83272	11.0693
2195	1493902153	1	54.4538	19.741	160.569	2.80245	2	4.32457	49.503	286.863	5.00671	58.2985		13.7742	10.218
2196	1493902153	1	54.0223	19.5841	159.304	2.78037	2	4.37463	49.8399	286.132	4.99394	58.1404		6.51865	7.82272
2197	1493902153	1	53.8306	19.4818	158.193	2.76099	2	4.47124	50.0821	286.465	4.99975	58.0752		10.5622	10.5524
2198	1493902153	1	53.4948	19.376	156.728	2.73541	2	4.56861	50.4201	286.34	4.99758	57.944		11.0835	7.82261
2199	1493902153	1	53.1593	19.2213	156.46	2.73074	2	4.66521	50.6623	286.233	4.99571	57.7946		11.0849	5.96975
2200	1493902153	1	52.8237	19.0667	154.512	2.69674	2	4.71407	50.8552	285.612	4.98487	57.6632		9.77859	9.17339
2201	1493902153	1	52.5361	18.9133	153.491	2.67893	2	4.81103	51.1452	285.69	4.98623	57.5897		11.7677	4.5866
2202	1493902154	1	52.2007	18.7099	152.615	2.66363	2	4.8595	51.2902	285.655	4.98563	57.4688		11.0862	7.81937
2203	1493902154	1	51.8651	18.5552	151.988	2.65269	2	4.95606	51.5323	285.649	4.98552	57.3406		8.51722	5.96968
2204	1493902154	1	51.6255	18.4029	150.829	2.63247	2	5.00491	51.7252	285.806	4.98826	57.3049		11.7702	4.58366
2205	1493902154	1	51.29	18.1995	149.709	2.61292	2	5.05337	51.8701	286.068	4.99283	57.1973		7.83272	5.9696
2206	1493902154	1	51.0503	18.096	148.983	2.60024	2	5.10221	52.063	284.725	4.96939	57.14		10.5462	6.49842
2207	1493902155	1	50.7628	17.8937	147.988	2.58288	2	5.19837	52.2571	284.16	4.95953	57.0698		9.38427	4.58357
2208	1493902155	1	50.5232	17.6926	146.475	2.55647	2	5.24682	52.402	285.431	4.98171	57.0499		10.5462	5.96655
2209	1493902155	1	50.2357	17.4903	146.236	2.5523	2	5.29564	52.5948	285.961	4.99096	57.0257		10.5462	4.58357
2210	1493902155	1	49.9482	17.288	145.488	2.53924	2	5.34409	52.7397	285.687	4.98619	56.9767		9.38619	4.58347
2211	1493902155	1	49.7086	17.0868	144.12	2.51537	2	5.39253	52.8846	285.556	4.98389	56.9684		6.23175	3.24773
2212	1493902155	1	49.8523	17.2368	151.023	2.63585	2	5.4406	52.9816	284.091	4.95833	57.0096		25.1886	4.58338
2213	1493902156	1	49.1813	16.7321	143.729	2.50854	2	5.48903	53.1265	283.98	4.95638	56.8645		12.5934	3.24773
2214	1493902156	1	48.8458	16.4798	142.948	2.49491	2	5.5371	53.2235	284.495	4.96537	56.7956		26.0945	4.58338
2215	1493902156	1	48.1749	15.9262	131.855	2.30131	2	5.58553	53.3684	284.666	4.96836	56.7078		7.32457	3.24746
2216	1493902156	1	48.3666	16.0774	141.466	2.46905	2	5.63358	53.4654	283.115	4.94129	56.78		2.07725	3.2476
2217	1493902156	1	48.4145	16.1274	141.16	2.4637	2	5.68164	53.5624	283.244	4.94354	56.8109		24.0369	2.87109
2218	1493902156	1	47.7914	15.6237	140.727	2.45615	2	5.68238	53.6581	283.019	4.93961	56.7432		12.5976	4.58053
2219	1493902156	1	47.4558	15.3713	140.928	2.45966	2	5.73081	53.8029	281.129	4.90663	56.7271		12.4699	3.24746
2220	1493902157	1	47.1683	15.0711	140.506	2.4523	2	5.77886	53.8999	282.428	4.9293	56.7518		11.46	3.24733
2221	1493902157	1	46.8806	14.8198	139.55	2.43561	2	5.8269	53.9969	282.673	4.93358	56.7473		9.39042	1.43704
2222	1493902157	1	46.6409	14.6185	139.487	2.43451	2	5.82727	54.0448	280.864	4.902	56.7467		9.39042	3.24478
2223	1493902157	1	46.4012	14.4172	140.182	2.44664	2	5.87532	54.1417	282.641	4.93302	56.7484		14.5513	2.05303
2224	1493902157	1	46.0656	14.067	139.557	2.43573	2	5.92299	54.1908	282.79	4.93562	56.7569		6.52535	2.87109
2225	1493902157	1	45.8737	13.9646	140.203	2.44701	2	5.92373	54.2865	281.467	4.91252	56.7614		7.83823	2.05539
2226	1493902158	1	46.1136	14.0681	140.313	2.44892	2	5.97141	54.3357	283.016	4.93956	56.8584		9.39042	1.43404
2227	1493902158	1	45.8739	13.8668	135.28	2.36108	2	5.97177	54.3835	281.382	4.91105	56.8664		11.4642	3.24733
2228	1493902158	1	45.5861	13.6154	142.857	2.49333	2	6.01981	54.4805	282.656	4.93328	56.881		8.31541	2.86809
2229	1493902158	1	45.3944	13.4152	139.557	2.43573	2	6.02055	54.5761	281.413	4.91158	56.9607		7.33114	2.05518
2230	1493902158	1	45.2025	13.2639	138.431	2.41607	2	6.06822	54.6253	282.491	4.93041	56.9408		13.5758	1.43404
2231	1493902158	1	44.9148	12.9146	134.777	2.3523	2	6.06859	54.6731	280.758	4.90014	57.0333		6.23816	2.05282
2232	1493902159	1	44.771	12.7644	135.223	2.36009	2	6.11625	54.7222	281.425	4.91179	57.0495		14.5598	2.87109
2233	1493902159	1	44.4352	12.414	136.03	2.37417	2	6.11699	54.8179	281.971	4.92132	57.1522		4.16091	1.43404
2234	1493902159	1	44.3393	12.3138	137.806	2.40516	2	6.11736	54.8657	280.278	4.89177	57.1977		11.5031	2.05282
2235	1493902159	1	44.0995	12.0146	138.238	2.41271	2	6.16502	54.9148	283.589	4.94956	57.2665		10.4011	2.05303
2236	1493902159	1	43.8597	11.7642	135.294	2.36133	2	6.21269	54.9639	288.543	5.03603	57.3019		6.24448	3.24706
2237	1493902159	1	43.7157	11.6139	135.808	2.3703	2	6.26071	55.0609	289.999	5.06144	57.363		31.2118	1.43404
2238	1493902160	1	42.996	10.8626	136.157	2.37639	2	6.26108	55.1087	293.791	5.12761	57.508		7.33535	2.05282
2239	1493902160	1	42.804	10.7112	135.879	2.37153	2	6.30874	55.1578	295.63	5.15972	57.51		8.32597	2.05282
2240	1493902160	1	42.612	10.5108	135.3	2.36142	2	6.3564	55.2069	297.036	5.18426	57.5518		5.31835	2.05282
2241	1493902160	1	42.5161	10.3617	134.477	2.34706	2	6.40406	55.256	296.923	5.18229	57.6158		6.24448	2.87108
2242	1493902160	1	42.3721	10.2114	134.223	2.34263	2	6.40479	55.3517	297.473	5.19188	57.7174		3.30338	2.05282
2243	1493902160	1	42.3241	10.1123	133.745	2.3343	2	6.45245	55.4008	297.477	5.19195	57.7739		6.24469	2.05282
2244	1493902161	1	42.1801	9.96199	133.006	2.32139	2	6.50011	55.4499	297.641	5.19481	57.8119		8.32683	2.05261
2245	1493902161	1	41.9881	9.76155	134.077	2.34009	2	6.54776	55.499	298.174	5.20412	57.8613		4.16342	1.43404
2246	1493902161	1	41.8921	9.66133	134.84	2.3534	2	6.54813	55.5468	298.874	5.21634	57.9195		7.37661	1.41924
2247	1493902161	1	41.7481	9.46202	136.34	2.37959	2	6.59542	55.5481	298.136	5.20346	57.9624		1.44041	1.43404
2248	1493902161	1	41.7001	9.46087	136.921	2.38971	2	6.59578	55.5959	298.973	5.21807	57.972		0	2.05282
2249	1493902161	1	41.7001	9.46087	136.933	2.38994	2	6.64344	55.645	299.122	5.22066	57.9823		0	3.24424
2250	1493902161	1	41.7001	9.46087	136.933	2.38994	2	6.69145	55.7419	297.96	5.20039	58.0305		2.88383	1.43404
2251	1493902162	1	41.604	9.45857	139.22	2.42985	2	6.69181	55.7897	300.961	5.25276	58.0124		1.4688	1.41954
2252	1493902162	1	41.6041	9.40961	141.97	2.47784	2	6.73911	55.791	301.255	5.25789	58.0241		2.03265	2.05261
2253	1493902162	1	41.6521	9.36179	148.491	2.59166	2	6.78676	55.8401	301.798	5.26736	58.1019		4.53365	2.05261
2254	1493902162	1	41.7962	9.31626	152.201	2.6564	2	6.83441	55.8892	300.56	5.24576	58.2354		0	1.43404
2255	1493902162	1	41.7962	9.31626	153.161	2.67317	2	6.83477	55.937	301.807	5.26753	58.2735		11.4775	2.05261
2256	1493902162	1	42.0843	9.56799	167.365	2.92106	2	6.88242	55.9861	302.864	5.28598	58.2564		2.08171	1.41924
2257	1493902163	1	42.0363	9.51788	177.295	3.09438	2	6.92971	55.9874	301.869	5.26861	58.2399		21.706	3.15518
2258	1493902163	1	41.3158	9.45168	175.871	3.06953	2	6.88314	56.0817	270.85	4.72723	57.9652		18.8968	10.0413
2259	1493902163	1	40.6914	9.53468	179.616	3.1349	2	6.88565	56.4164	278.08	4.85341	57.799		4.53356	16.1221
2260	1493902163	1	40.5473	9.5802	188.851	3.29607	2	6.98415	56.9447	274.798	4.79613	58.0507		6.40702	15.8815
2261	1493902163	1	40.3552	9.67352	195.515	3.41238	2	7.03536	57.4716	276.824	4.83149	58.2655		8.73759	16.1161
2262	1493902164	1	40.6434	9.63146	195.586	3.41363	2	7.13383	57.9997	279.987	4.8867	58.842		2.03457	14.7035
2263	1493902164	1	40.5953	9.67927	199.729	3.48592	2	7.23192	58.4799	276.478	4.82545	59.1153		5.91466	11.5968
2264	1493902164	1	40.4032	9.72363	203.334	3.54885	2	7.28202	58.8632	276.369	4.82355	59.2597		4.53061	13.2961
2265	1493902164	1	40.2592	9.76914	205.919	3.59397	2	7.37972	59.2955	278.188	4.8553	59.4468		10.9119	11.5908
2266	1493902164	1	39.923	9.90795	210.953	3.68183	2	7.4298	59.6786	276.549	4.82669	59.4384		2.03223	8.75716
2267	1493902164	1	39.875	9.95575	212.66	3.71162	2	7.47917	59.9663	275.217	4.80344	59.5864		11.5495	11.5907
2268	1493902165	1	39.5389	10.1435	216.285	3.77489	2	7.52923	60.3494	275.895	4.81528	59.542		4.06446	8.75114
2269	1493902165	1	39.4429	10.2391	219.153	3.82494	2	7.57858	60.6369	274.353	4.78837	59.6261		13.2297	8.58923
2270	1493902165	1	39.1068	10.5246	222.366	3.88101	2	7.58069	60.9232	275.569	4.80959	59.4467		11.5462	7.34259
2271	1493902165	1	38.7708	10.7123	222.848	3.88943	2	7.62968	61.163	276.252	4.82151	59.2878		6.09245	7.34259
2272	1493902165	1	38.6269	10.8556	224.041	3.91025	2	7.67867	61.4028	275.987	4.81688	59.269		13.2252	7.15219
2273	1493902165	1	38.291	11.1411	225.139	3.92942	2	7.68041	61.6412	274.585	4.79242	59.0531		8.12256	7.34253
2274	1493902166	1	38.0991	11.3321	226.363	3.95079	2	7.72939	61.881	275.991	4.81695	58.9704		12.187	5.72115
2275	1493902166	1	37.8112	11.6187	227.517	3.97091	2	7.73079	62.0717	274.48	4.79058	58.7396		8.12043	4.56478
2276	1493902166	1	37.6194	11.8097	228.729	3.99207	2	7.77906	62.216	275.934	4.81595	58.5768		13.2543	4.29012
2277	1493902166	1	37.3317	12.145	228.952	3.99596	2	7.78011	62.359	274.533	4.79151	58.2644		8.11832	7.33953
2278	1493902166	1	37.1399	12.3359	231.38	4.03834	2	7.82908	62.5987	275.793	4.81349	58.1848		11.2295	2.85907
2279	1493902166	1	36.9002	12.6234	231.123	4.03386	2	7.82977	62.694	275.964	4.81649	57.8978		10.1463	5.72115
2280	1493902167	1	36.6605	12.862	232.688	4.06117	2	7.83116	62.8847	274.445	4.78997	57.7356		10.3923	3.23498
2281	1493902167	1	36.4689	13.1506	233.382	4.07328	2	7.87908	62.9813	274.02	4.78256	57.4498		10.1421	7.14919
2282	1493902167	1	36.2293	13.3891	235.092	4.10314	2	7.88082	63.2196	275.617	4.81042	57.3299		14.3868	3.14658
2283	1493902167	1	35.9419	13.773	236.55	4.12858	2	7.83429	63.3136	253.254	4.42012	56.9588		7.1922	7.59532
2284	1493902167	1	35.7982	13.9649	236.331	4.12475	2	7.7416	63.5492	253.719	4.42823	56.9717		12.3793	12.893
2285	1493902167	1	35.5588	14.301	236.213	4.12269	2	7.69753	63.9767	259.799	4.53434	56.9555		11.2187	12.058
2286	1493902168	1	35.3193	14.5882	236.905	4.13477	2	7.55871	64.3539	252.454	4.40616	56.9849		10.3815	10.2974
2287	1493902168	1	35.1279	14.8765	237.755	4.14961	2	7.46676	64.6846	256.061	4.46911	56.9736		11.2126	10.2972
2288	1493902168	1	34.8886	15.1636	238.4	4.16087	2	7.37483	65.0153	255.676	4.46238	56.9403		8.40585	8.93272
2289	1493902168	1	34.745	15.4042	238.425	4.1613	2	7.28256	65.2984	256.705	4.48035	56.9528		12.3685	8.92968
2290	1493902168	1	34.5058	15.74	238.597	4.16431	2	7.19031	65.5814	256.436	4.47565	56.8357		7.1838	7.2305
2291	1493902168	1	34.3623	15.9317	238.852	4.16876	2	7.1449	65.8181	255.4	4.45758	56.8282		14.8453	7.58585
2292	1493902168	1	34.1233	16.365	239.877	4.18664	2	7.05231	66.0534	256.984	4.48522	56.5842		7.1814	7.22749
2293	1493902169	1	33.9798	16.5566	239.811	4.18549	2	7.00691	66.29	258.359	4.50922	56.5769		12.3619	5.83375
2294	1493902169	1	33.7407	16.8922	239.852	4.18621	2	6.96116	66.479	263.167	4.59313	56.356		11.6145	5.83375
2295	1493902169	1	33.5496	17.2289	240.214	4.19253	2	6.91541	66.668	263.309	4.59561	56.157		8.39505	7.22744
2296	1493902169	1	33.4062	17.4692	240.453	4.19669	2	6.87002	66.9046	262.21	4.57642	56.1073		13.5684	8.62935
2297	1493902169	1	33.1674	17.8533	241.584	4.21643	2	6.825	67.1887	270.02	4.71273	55.9277		4.58218	8.55924
2298	1493902169	1	33.1197	17.9984	241.793	4.22009	2	6.82715	67.474	274.399	4.78917	56.028		9.67598	5.70916
2299	1493902169	1	32.9765	18.2874	241.893	4.22183	2	6.82859	67.6643	272.992	4.76461	55.873		14.3478	7.1312
2300	1493902170	1	32.6898	18.6702	243.251	4.24552	2	6.83038	67.902	273.265	4.76937	55.6101		4.57839	8.55924
2301	1493902170	1	32.6422	18.8152	244.052	4.25951	2	6.83253	68.1873	277.074	4.83585	55.7112		14.2172	7.1312
2302	1493902170	1	32.4514	19.249	243.283	4.24609	2	6.83432	68.425	276.839	4.83174	55.4483		7.1706	5.70316
2303	1493902170	1	32.3081	19.4403	244.747	4.27164	2	6.83575	68.6151	277.191	4.8379	55.3805		7.78033	7.31884
2304	1493902170	1	32.2128	19.6815	242.907	4.23953	2	6.8847	68.8541	277.89	4.85009	55.3124		10.3532	5.70316
2305	1493902170	1	32.0219	19.969	243.635	4.25224	2	6.88613	69.0442	277.006	4.83466	55.1378		4.57554	4.27812
2306	1493902171	1	31.9743	20.1139	244.691	4.27067	2	6.8872	69.1868	276.686	4.82909	55.1136		6.44259	5.92399
2307	1493902171	1	31.8789	20.3063	244.383	4.26528	2	6.93577	69.3782	279.044	4.87023	55.0474		6.44259	5.70016
2308	1493902171	1	31.7835	20.4987	245.061	4.27712	2	6.9372	69.5682	277.454	4.84249	55.0014		6.44126	4.55293
2309	1493902171	1	31.6882	20.6911	245.204	4.27961	2	6.98542	69.7121	278.436	4.85963	54.8934		5.17203	4.27512
2310	1493902171	1	31.5928	20.8347	246.715	4.30599	2	6.98649	69.8546	277.669	4.84624	54.8491		4.57554	4.27512
2311	1493902171	1	31.5452	20.9796	246.478	4.30186	2	6.98755	69.9971	278.583	4.86218	54.8251		2.91901	23.1475
2312	1493902172	1	31.5454	21.0769	247.343	4.31695	2	7.74042	69.8282	271.585	4.74005	54.2528		2.02163	61.8936
2313	1493902172	1	31.4976	21.1244	246.925	4.30965	2	9.62026	68.9781	282.282	4.92675	52.6174		4.57554	41.4274
2314	1493902172	1	31.45	21.2693	247.731	4.32372	2	10.9867	68.7787	288.563	5.03638	51.729		8.37344	29.4392
2315	1493902172	1	31.307	21.509	248.003	4.32846	2	11.9318	69.0428	293.698	5.12599	51.3309		3.2213	23.1723
2316	1493902172	1	31.2593	21.6052	246.052	4.29441	2	12.6414	69.3479	298.341	5.20703	51.2444		3.21728	17.3487
2317	1493902172	1	31.2117	21.7013	244.352	4.26474	2	13.1618	69.6001	302.327	5.2766	51.1869		1.43445	14.1386
2318	1493902173	1	31.2595	21.7025	244.446	4.26638	2	13.5876	69.8021	337.875	5.89702	51.2432		0	14.1386
2319	1493902173	1	31.2595	21.7025	243.738	4.25403	2	14.0134	70.0041	337.134	5.8841	51.2881		2.07292	10.9312
2320	1493902173	1	31.3074	21.7523	244.596	4.26901	2	14.3446	70.156	333.791	5.82575	51.2899		1.461	8.39237
2321	1493902173	1	31.3075	21.801	245.276	4.28087	2	14.5813	70.3051	333.571	5.82191	51.3071		0	9.64379
2322	1493902173	1	31.3075	21.801	245.276	4.28087	2	14.8653	70.4557	332.544	5.80399	51.3578		1.43745	6.42426
2323	1493902173	1	31.3554	21.8022	238.017	4.15419	2	15.0545	70.556	334.018	5.82971	51.4067		0	7.21205
2324	1493902174	1	31.3554	21.8022	235.264	4.10613	2	15.2441	70.7038	333.426	5.81939	51.4873		0	6.42831
2325	1493902174	1	31.3554	21.8022	233.887	4.0821	2	15.4334	70.8042	330.975	5.7766	51.5238		6.05228	5.19312
2326	1493902174	1	31.3072	21.6063	221.823	3.87155	2	15.5754	70.9032	329.767	5.75552	51.7462		12.2615	5.19558
2327	1493902174	1	30.9728	21.8413	201.744	3.5211	2	15.7175	71.0022	304.743	5.31876	51.4735		2.0195	7.75687
2328	1493902174	1	30.9251	21.8888	201.2	3.5116	2	15.8132	71.2424	282.208	4.92545	51.6154		12.7426	10.4619
2329	1493902174	1	31.3074	21.7037	197.635	3.44937	2	15.9094	71.5776	282.519	4.93089	52.1968		4.03901	10.9695
2330	1493902174	1	31.2119	21.7986	198.645	3.467	2	16.0527	71.914	280.584	4.89712	52.3579		11.5351	8.71237
2331	1493902175	1	30.8294	21.8378	185.449	3.2367	2	16.1014	72.2003	279.726	4.88214	52.4719		17.2449	10.1184
2332	1493902175	1	30.2556	21.8722	178.832	3.12121	2	16.1504	72.534	279.688	4.88148	52.5887		14.7205	5.91546
2333	1493902175	1	29.7772	21.7631	172.16	3.00475	2	16.1986	72.7252	279.054	4.87042	52.7401		2.0195	7.30672
2334	1493902175	1	29.7295	21.8106	174.106	3.03872	2	16.247	72.9639	279.671	4.88119	52.9003		11.0675	5.91546
2335	1493902175	1	29.3944	21.6563	167.603	2.92522	2	16.2952	73.1551	279.603	4.87999	53.1386		3.18395	5.91546
2336	1493902175	1	29.2989	21.7026	167.028	2.91518	2	16.3434	73.3463	278.14	4.85446	53.2439		2.8689	5.91546
2337	1493902175	1	29.3945	21.705	176.273	3.07655	2	16.3916	73.5375	278.66	4.86353	53.4386		4.03689	5.69408
2338	1493902175	1	29.2991	21.7999	179.049	3.12499	2	16.3926	73.7273	277.326	4.84025	53.5073		14.3152	3.2213
2339	1493902176	1	28.8683	21.5947	169.445	2.95738	2	16.4403	73.8235	276.968	4.834	53.6871		2.07509	5.69408
2340	1493902176	1	28.8204	21.5448	170.526	2.97624	2	16.4413	74.0133	276.172	4.82012	53.909		17.3198	4.54419
2341	1493902176	1	28.2465	21.482	167.824	2.92908	2	16.4892	74.157	276.899	4.8328	53.9712		5.30233	4.26905
2342	1493902176	1	28.1505	21.3336	170.064	2.96818	2	16.4899	74.2993	268.722	4.69009	54.2341		37.153	8.9063
2343	1493902176	1	26.9545	21.0122	158.054	2.75855	2	16.3971	74.5813	264.979	4.62476	54.5995		17.8442	19.9203
2344	1493902176	1	26.4754	20.6597	162.988	2.84468	2	16.4007	75.2453	268.368	4.68391	55.5075		11.9218	21.3338
2345	1493902176	1	26.0926	20.553	140.841	2.45815	2	16.3573	75.9551	273.833	4.77929	56.2509		12.5784	24.1661
2346	1493902176	1	25.7572	20.3014	148.532	2.59237	2	16.3145	76.7595	268.087	4.67901	57.2423		7.36057	19.9028
2347	1493902177	1	25.518	20.2468	122.408	2.13642	2	16.271	77.4215	273.853	4.77964	57.9176		15.8035	21.4085
2348	1493902177	1	25.0868	19.9442	141.083	2.46236	2	16.3219	78.1333	275.031	4.80019	58.8455		4.30336	21.3063
2349	1493902177	1	24.9434	19.9406	122.596	2.1397	2	16.3257	78.8435	276.581	4.82725	59.53		15.8035	9.94215
2350	1493902177	1	24.5122	19.638	147.321	2.57124	2	16.3275	79.1749	276.212	4.8208	60.0969		1.43445	26.0469
2351	1493902177	1	24.4644	19.6368	151.05	2.63631	2	16.4733	80.0308	276.059	4.81814	60.9204		17.0191	8.51412
2352	1493902177	1	23.9853	19.333	147.174	2.56867	2	16.4748	80.3146	282.293	4.92694	61.4424		8.5124	10.0823
2353	1493902177	1	23.7457	19.181	140.341	2.44941	2	16.5237	80.6471	276.289	4.82216	61.8889		15.0109	10.0819
2354	1493902178	1	23.3146	18.927	110.004	1.91994	2	16.5725	80.9796	276.778	4.83069	62.4178		8.30649	10.0789
2355	1493902178	1	23.1226	18.7275	112.94	1.97118	2	16.6213	81.312	277.625	4.84548	62.9213		13.7514	10.0764
2356	1493902178	1	22.6918	18.5709	100.193	1.7487	2	16.6702	81.6443	277.034	4.83516	63.3602		15.5866	8.67292
2357	1493902178	1	22.3081	18.2206	86.3543	1.50717	2	16.7187	81.9293	277.803	4.84858	63.9534		2.0195	5.89436
2358	1493902178	1	22.2604	18.2681	90.7987	1.58474	2	16.7668	82.1198	278.01	4.85219	64.0876		18.7604	8.50812
2359	1493902179	1	21.7808	17.8668	94.7657	1.65397	2	16.7683	82.4034	279.064	4.87059	64.731		3.25729	5.89072
2360	1493902179	1	21.685	17.8157	98.9317	1.72668	2	16.8163	82.5938	277.165	4.83744	64.9608		11.4484	4.25407
2361	1493902179	1	21.3972	17.5651	104.148	1.81773	2	16.8171	82.7356	277.3	4.8398	65.3312		9.38346	7.27379
2362	1493902179	1	21.1573	17.3644	108.064	1.88607	2	16.8654	82.9732	277.467	4.84271	65.749		1.46101	4.25405
2363	1493902179	1	21.1571	17.3157	143.022	2.49621	2	16.8661	83.115	277.449	4.84239	65.9391		17.8574	5.88854
2364	1493902179	1	20.6776	16.963	141.282	2.46584	2	16.9142	83.3053	277.185	4.8378	66.449		3.25994	4.25405
2365	1493902179	1	20.5817	16.9119	140.812	2.45763	2	16.9149	83.4471	277.89	4.8501	66.6362		9.38308	4.52332
2366	1493902180	1	20.3419	16.7111	143.541	2.50525	2	16.9627	83.5901	281.193	4.90774	66.9643		23.133	5.18629
2367	1493902180	1	19.7184	16.2574	132.381	2.31048	2	17.0576	83.7346	300.922	5.25208	67.5296		11.4549	7.19008
2368	1493902180	1	19.4304	16.0067	129.434	2.25906	2	17.1997	83.9276	308.93	5.39184	67.9575		13.5272	6.4171
2369	1493902180	1	19.0944	15.706	127.489	2.2251	2	17.2948	84.1192	306.831	5.35522	68.4369		7.32607	7.19008
2370	1493902180	1	18.9024	15.5551	133.039	2.32197	2	17.4369	84.3122	309.645	5.40432	68.7727		11.4549	5.18214
2371	1493902180	1	18.6144	15.3044	127.957	2.23327	2	17.5317	84.4566	317.311	5.53813	69.1607		11.4591	6.1036
2372	1493902180	1	18.3263	15.0536	131.821	2.30071	2	17.6736	84.6024	319.801	5.58159	69.5519		8.31498	4.06907
2373	1493902180	1	18.1341	14.8539	131.504	2.29517	2	17.7682	84.6996	320.417	5.59233	69.8467		10.5484	6.10145
2374	1493902181	1	17.8463	14.6519	138.765	2.42191	2	17.9101	84.8453	320.091	5.58663	70.1934		12.4756	5.1747
2375	1493902181	1	17.5579	14.3523	130.399	2.27588	2	18.0517	84.9438	321.316	5.60802	70.5932		10.5509	3.20788
2376	1493902181	1	17.27	14.1503	127.578	2.22666	2	18.0992	85.0396	320.562	5.59485	70.8941		10.3964	4.06697
2377	1493902181	1	17.0297	13.9006	130.244	2.27319	2	18.1937	85.1368	319.759	5.58085	71.2457		8.31922	4.06692
2378	1493902181	1	16.8374	13.7008	131.939	2.30277	2	18.2883	85.2339	319.455	5.57555	71.5478		8.31922	5.17641
2379	1493902181	1	16.6451	13.501	131.479	2.29474	2	18.4299	85.3325	320.448	5.59287	71.8537		11.4634	2.03238
2380	1493902181	1	16.3569	13.2501	132.614	2.31456	2	18.4772	85.381	321.034	5.6031	72.1621		7.32793	3.20207
2381	1493902182	1	16.1649	13.0991	126.783	2.21278	2	18.5715	85.431	319.288	5.57262	72.3719		1.43445	3.20519
2382	1493902182	1	16.2127	13.1003	139.725	2.43867	2	18.619	85.5267	319.137	5.57	72.4664		19.7681	3.20207
2383	1493902182	1	15.7321	12.6495	131.939	2.30277	2	18.7133	85.5767	320.69	5.59709	72.9881		8.52321	3.20332
2384	1493902182	1	15.4922	12.4973	129.864	2.26656	2	18.8077	85.6266	347.263	6.06088	73.2044		10.4027	5.86896
2385	1493902182	1	15.2517	12.2475	131.176	2.28945	2	18.9961	85.6793	346.96	6.05559	73.5272		5.31804	7.69522
2386	1493902182	1	15.1552	12.0988	131.906	2.30219	2	19.2318	85.7805	345.056	6.02237	73.7944		4.16065	7.2461
2387	1493902182	1	15.2514	12.1987	139.193	2.42937	2	19.4672	85.8346	352.375	6.1501	73.7565		20.8628	5.86896
2388	1493902182	1	14.7229	11.7467	129.157	2.25422	2	19.6556	85.8873	355.393	6.20277	74.3045		7.37479	7.24835
2389	1493902183	1	14.5783	11.5479	129.994	2.26882	2	19.8911	85.9413	355.28	6.20081	74.5829		7.33028	4.23479
2390	1493902183	1	14.3862	11.3969	127.055	2.21753	2	20.0322	85.9454	358.449	6.25611	74.762		4.16489	2.82716
2391	1493902183	1	14.2899	11.2969	127.138	2.21898	2	20.1264	85.9481	359.975	6.28275	74.879		4.16281	4.51075
2392	1493902183	1	14.1937	11.1969	125.42	2.18899	2	20.2677	85.9995	0.37313	0.00651234	75.0488		6.24205	2.82416
2393	1493902183	1	14.0494	11.047	125.42	2.18899	2	20.3618	86.0022	0.0120858	0.000210937	75.2205		4.16281	2.82416
2394	1493902183	1	13.9532	10.947	132.343	2.30983	2	20.4559	86.0049	358.545	6.25779	75.3391		8.32554	3.20207
2395	1493902183	1	13.7607	10.7471	128.271	2.23875	2	20.5502	86.0549	358.654	6.25968	75.6132		3.264	2.82716
2396	1493902184	1	13.6647	10.6959	131.883	2.3018	2	20.6444	86.0576	357.467	6.23898	75.6842		10.4069	2.82416
2397	1493902184	1	13.4241	10.446	135.512	2.36513	2	20.7385	86.0603	4.43327	0.0773751	75.9672		4.16489	6.23337
2398	1493902184	1	13.5204	10.546	143.381	2.50246	2	20.9263	85.9714	11.4321	0.199527	75.7881		2.08141	8.47257
2399	1493902184	1	13.4723	10.496	143.866	2.51093	2	21.2086	85.9796	359.448	6.27355	75.879		1.46403	9.8862
2400	1493902184	1	13.4726	10.5448	144.731	2.52604	2	21.538	85.9892	3.59556	0.0627543	75.8743		0	8.47557
2401	1493902184	1	13.4726	10.5448	144.712	2.5257	2	21.8204	85.9974	4.89827	0.0854909	75.913		11.0877	8.54605
2402	1493902184	1	13.1369	10.3902	141.773	2.4744	2	22.1026	85.9585	7.04754	0.123003	76.0983		1.43445	8.54646
2403	1493902184	1	13.1847	10.3914	149.137	2.60293	2	22.3848	85.9195	6.8491	0.119539	76.0864		11.0877	5.65132
2404	1493902185	1	13.5204	10.546	152.808	2.667	2	22.5731	85.9249	4.32855	0.0755474	75.9206		9.40229	5.65141
2405	1493902185	1	13.2801	10.3448	157.965	2.75701	2	22.7614	85.9304	2.49399	0.0435283	76.1779		1.43445	4.23779
2406	1493902185	1	13.3279	10.346	158.806	2.77169	2	22.9026	85.9345	4.48979	0.0783617	76.1925		9.12869	9.94319
2407	1493902185	1	13.0899	10.5356	172.273	3.00674	2	23.2319	85.8969	6.00107	0.104738	76.0407		0	5.65141
2408	1493902185	1	13.0899	10.5356	170.849	2.98188	2	23.4202	85.9024	4.9831	0.0869715	76.0715		4.04112	5.65141
2409	1493902185	1	12.9948	10.631	182.905	3.1923	2	23.6085	85.9079	4.92846	0.0860178	76.0215		6.44818	4.42607
2410	1493902185	1	12.9004	10.8241	193.655	3.37991	2	23.7496	85.8648	5.19478	0.090666	75.8209		1.43745	4.23779
2411	1493902186	1	12.8525	10.8229	185.648	3.24017	2	23.8908	85.8689	5.18369	0.0904724	75.8535		7.16532	4.23779
2412	1493902186	1	12.7103	11.0148	194.026	3.3864	2	24.032	85.873	6.81219	0.118895	75.7095		11.7635	3.12004
2413	1493902186	1	13.0923	10.9263	208.439	3.63795	2	24.126	85.8285	7.58778	0.132432	75.7105		4.50673	4.24078
2414	1493902186	1	12.9491	10.9717	212.141	3.70256	2	24.2673	85.8326	6.32914	0.110464	75.7117		4.04112	2.82425
2415	1493902186	1	12.854	11.0671	219.199	3.82574	2	24.3614	85.8354	7.08106	0.123588	75.6487		2.01738	2.82716
2416	1493902186	1	12.8065	11.1147	220.423	3.8471	2	24.4556	85.8381	7.24974	0.126532	75.626		12.117	3.12004
2417	1493902186	1	12.5214	11.4008	230.328	4.01998	2	24.5496	85.7936	7.15985	0.124963	75.3589		2.01738	2.82425
2418	1493902186	1	12.4739	11.4484	230.865	4.02936	2	24.6437	85.7964	6.28247	0.10965	75.3374		11.1331	4.24078
2419	1493902187	1	12.1885	11.6856	234.751	4.09719	2	24.785	85.8005	5.21489	0.0910169	75.1777		7.16291	1.41354
2420	1493902187	1	12.0463	11.8774	235.991	4.11882	2	24.8321	85.8018	6.96309	0.121529	75.022		11.17	3.11875
2421	1493902187	1	11.8091	12.1644	236.503	4.12776	2	24.9261	85.7574	6.82279	0.11908	74.7528		9.16344	5.1747
2422	1493902187	1	11.6194	12.4038	237.243	4.14067	2	25.0677	85.8559	341.823	5.96594	74.6731		9.15922	10.3771
2423	1493902187	1	11.4298	12.6431	238.048	4.15472	2	25.3976	85.9599	357.42	6.23815	74.6355		11.5888	11.438
2424	1493902187	1	11.2408	12.98	238.868	4.16903	2	25.7744	86.0181	348.181	6.0769	74.4701		9.15922	14.5032
2425	1493902187	1	11.0512	13.2193	239.267	4.176	2	26.2456	86.1262	352.804	6.1576	74.4734		9.65482	11.7466
2426	1493902187	1	10.9098	13.5084	241.967	4.22312	2	26.6227	86.2316	358.501	6.25702	74.4013		12.3203	14.248
2427	1493902187	1	10.6731	13.844	242.347	4.22975	2	27.0937	86.2926	358.147	6.25084	74.2862		11.578	11.4406
2428	1493902188	1	10.4843	14.1806	242.99	4.24097	2	27.4706	86.3507	356.325	6.21905	74.1421		9.65212	10.0402
2429	1493902188	1	10.3429	14.4696	243.775	4.25468	2	27.8004	86.4076	357.909	6.24669	74.0259		12.3119	9.89519
2430	1493902188	1	10.1064	14.805	245.187	4.27932	2	28.1301	86.4172	359.356	6.27194	73.8455		10.9763	8.48157
2431	1493902188	1	9.96536	15.1426	245.211	4.27974	2	28.4127	86.4254	359.887	6.28121	73.6311		8.36264	7.25487
2432	1493902188	1	9.82374	15.3827	246.136	4.29588	2	28.6484	86.4795	0.225953	0.00394362	73.5467		10.9753	7.06794
2433	1493902188	1	9.68279	15.7203	247.117	4.31301	2	28.8839	86.4863	359.813	6.27992	73.3247		11.5681	7.06803
2434	1493902188	1	9.49413	16.0566	247.237	4.3151	2	29.1194	86.4932	359.443	6.27346	73.1195		10.969	5.87474
2435	1493902189	1	9.35324	16.394	247.496	4.31962	2	29.308	86.5459	359.8	6.2797	72.9348		12.8543	4.24078
2436	1493902189	1	9.16497	16.7789	248.56	4.33819	2	29.4493	86.55	359.584	6.27592	72.6599		9.63831	4.24078
2437	1493902189	1	9.0238	17.0675	249.018	4.34618	2	29.5906	86.5541	359.774	6.27924	72.4664		12.848	5.65441
2438	1493902189	1	8.8356	17.4522	248.993	4.34575	2	29.779	86.5596	1.79411	0.0313131	72.2112		9.13152	4.24378
2439	1493902189	1	8.7422	17.7419	250.084	4.36479	2	29.9204	86.5637	1.96052	0.0342175	72.0066		12.8445	4.24078
2440	1493902189	1	8.55406	18.1265	249.932	4.36214	2	30.0617	86.5678	2.63603	0.0460073	71.7411		10.9561	4.42894
2441	1493902189	1	8.41333	18.4635	250.878	4.37864	2	30.2029	86.5247	2.27209	0.0396554	71.4641		9.12811	4.24378
2442	1493902189	1	8.31999	18.7531	250.887	4.3788	2	30.3443	86.5288	2.48713	0.0434086	71.2644		10.9529	2.82725
2443	1493902190	1	8.1793	19.09	250.913	4.37926	2	30.4385	86.5316	1.88249	0.0328557	71.02		12.3073	2.82716
2444	1493902190	1	8.03898	19.4755	250.86	4.37834	2	30.5327	86.5343	1.62557	0.0283715	70.7308		12.8317	4.24387
2445	1493902190	1	7.851	19.8597	252.006	4.39834	2	30.6741	86.5385	1.74693	0.0304896	70.4766		7.38665	2.82716
2446	1493902190	1	7.80507	20.1016	252.916	4.41422	2	30.7683	86.5412	1.77116	0.0309126	70.296		10.9463	2.82716
2447	1493902190	1	7.66447	20.4383	252.825	4.41264	2	30.8625	86.5439	5.79182	0.101086	70.0578		9.11863	3.12418
2448	1493902190	1	7.57123	20.7276	252.851	4.41309	2	30.9567	86.4995	12.5933	0.219794	69.8056		2.00953	3.12275
2449	1493902190	1	7.5239	20.775	254.87	4.44833	2	31.0508	86.455	19.891	0.347163	69.7666		15.0619	1.97299
2450	1493902191	1	7.38442	21.2573	252.623	4.4091	2	31.0979	86.4091	26.4867	0.46228	69.3332		1.43055	2.82725
2451	1493902191	1	7.33675	21.2561	253.899	4.43137	2	31.1921	86.4119	29.6359	0.517245	69.3856		18.225	3.12546
2452	1493902191	1	7.15036	21.8343	252.328	4.40395	2	31.2863	86.3674	31.6284	0.55202	68.8989		15.0554	3.93959
2453	1493902191	1	7.01097	22.3164	252.316	4.40374	2	31.3803	86.2757	33.3248	0.581627	68.4445		4.55466	3.12546
2454	1493902191	1	6.96439	22.4609	253.163	4.41852	2	31.4745	86.2312	35.6524	0.622252	68.3183		13.6609	1.41362
2455	1493902191	1	6.82468	22.8943	254.876	4.44842	2	31.5216	86.2326	37.2393	0.649948	67.9829		3.20302	3.12546
2456	1493902191	1	6.77775	22.9902	255.578	4.46067	2	31.6158	86.1881	36.0579	0.629329	67.9036		11.9042	1.97084
2457	1493902191	1	6.68536	23.3761	256.609	4.47867	2	31.6628	86.1422	38.1308	0.665507	67.5534		3.20288	3.12546
2458	1493902192	1	6.63844	23.472	256.455	4.47599	2	31.757	86.0977	38.6979	0.675406	67.4753		11.6873	1.97084
2459	1493902192	1	6.59371	23.859	257.101	4.48726	2	31.804	86.0518	40.2345	0.702224	67.1081		3.20006	3.94174
2460	1493902192	1	6.5468	23.9548	258.107	4.50481	2	31.8981	85.9601	40.0904	0.69971	66.9877		7.37125	1.41362
2461	1493902192	1	6.50099	24.1962	256.924	4.48418	2	31.9452	85.9615	42.3556	0.739244	66.8009		5.82317	1.97299
2462	1493902192	1	6.50246	24.3903	257.702	4.49776	2	31.9923	85.9156	42.5448	0.742546	66.5965		4.54858	1.97084
2463	1493902192	1	6.45592	24.5346	254.63	4.44413	2	32.0393	85.8697	42.9508	0.749632	66.4568		7.72913	1.9709
2464	1493902192	1	6.36249	24.7747	254.98	4.45023	2	32.0864	85.8239	43.4645	0.758599	66.2474		7.36819	1.97299
2465	1493902193	1	6.3167	25.016	257.255	4.48995	2	32.1335	85.778	45.1691	0.788349	66.0191		8.80009	1.97084
2466	1493902193	1	6.27129	25.3058	259.712	4.53283	2	32.1805	85.7321	45.3643	0.791757	65.7467		3.19979	0
2467	1493902193	1	6.2244	25.4016	261.447	4.56311	2	32.1805	85.7321	42.1027	0.734831	65.6772		5.81717	5.65741
2468	1493902193	1	6.22588	25.5955	263.381	4.59686	2	32.369	85.7376	38.455	0.671166	65.5785		0	9.90419
2469	1493902193	1	6.22588	25.5955	263.577	4.60028	2	32.699	85.7472	9.45193	0.164967	65.7195		2.91008	13.3021
2470	1493902193	1	6.22661	25.6925	266.712	4.65501	2	33.1231	85.6178	6.80148	0.118708	65.6846		1.45204	12.7692
2471	1493902193	1	6.22698	25.7409	267.237	4.66416	2	33.5473	85.5828	3.88423	0.0677926	65.7834		4.63736	11.3653
2472	1493902193	1	6.2757	25.8876	270.301	4.71764	2	33.9244	85.5465	8.56433	0.149476	65.7544		2.90708	11.587
2473	1493902194	1	6.27644	25.9845	270.73	4.72512	2	34.3015	85.463	7.71856	0.134714	65.7503		4.36212	8.56471
2474	1493902194	1	6.27754	26.1299	272.5	4.75603	2	34.5843	85.4239	6.17311	0.107741	65.7043		3.28373	9.96704
2475	1493902194	1	6.32589	26.2281	277.783	4.84823	2	34.9144	85.3863	6.00528	0.104812	65.7038		4.36212	8.56768
2476	1493902194	1	6.32699	26.3735	281.096	4.90606	2	35.1973	85.3472	7.21826	0.125982	65.6612		5.28995	7.17412
2477	1493902194	1	6.42331	26.5212	282.526	4.931	2	35.433	85.3068	8.62127	0.150469	65.5539		6.03536	7.17708
2478	1493902194	1	6.47239	26.7163	285.487	4.98269	2	35.6688	85.2664	9.14992	0.159696	65.4259		4.63147	8.57065
2479	1493902194	1	6.52109	26.8628	289.691	5.05606	2	35.9518	85.2273	9.01632	0.157365	65.365		6.03238	6.25363
2480	1493902195	1	6.57016	27.0578	292.455	5.10431	2	36.1403	85.1383	8.81287	0.153814	65.1747		6.56154	5.79823
2481	1493902195	1	6.66682	27.254	296.072	5.16744	2	36.329	85.0965	11.7745	0.205504	65.0046		6.56154	7.54743
2482	1493902195	1	6.76348	27.4502	297.996	5.20102	2	36.5648	85.0088	23.441	0.409122	64.816		5.28946	11.5942
2483	1493902195	1	6.85977	27.5979	302.117	5.27294	2	36.9421	84.9251	9.19806	0.160536	64.7407		9.83922	15.0977
2484	1493902195	1	7.00473	27.8921	304.92	5.32186	2	37.4138	84.7497	27.1055	0.47308	64.4787		6.21151	16.9248
2485	1493902195	1	7.1486	28.041	308.144	5.37814	2	37.9327	84.5283	17.6772	0.308526	64.331		8.55505	15.1015
2486	1493902195	1	7.29318	28.2868	312.246	5.44972	2	38.4045	84.3528	20.8713	0.364272	64.1195		7.33154	15.1054
2487	1493902196	1	7.43739	28.4841	313.146	5.46542	2	38.8764	84.1772	24.903	0.434639	63.9541		14.4892	12.5274
2488	1493902196	1	7.77302	28.8314	317.523	5.54182	2	39.254	83.9989	25.7387	0.449225	63.5178		6.21088	12.5274
2489	1493902196	1	7.91686	28.9803	318.817	5.56441	2	39.6316	83.8206	24.8114	0.433041	63.3505		10.3472	10.681
2490	1493902196	1	8.15656	29.2283	321.635	5.6136	2	39.9621	83.6882	22.7945	0.397839	63.0672		10.5081	9.39793
2491	1493902196	1	8.44349	29.4292	323.581	5.64755	2	40.2454	83.5545	21.0589	0.367548	62.7767		8.27732	9.39921
2492	1493902196	1	8.63523	29.6276	324.986	5.67207	2	40.5287	83.4207	22.2416	0.388189	62.5371		13.7329	7.55795
2493	1493902196	1	9.01765	29.8792	331.222	5.78091	2	40.7648	83.3328	20.7525	0.362199	62.1705		4.13825	6.26705
2494	1493902196	1	9.1135	29.9784	330.987	5.77682	2	40.9537	83.2436	20.1513	0.351706	62.0563		15.7595	8.88833
2495	1493902197	1	9.54382	30.2797	333.871	5.82714	2	41.2371	83.1572	18.8865	0.329632	61.6481		6.49077	6.26833
2496	1493902197	1	9.73484	30.3813	334.564	5.83924	2	41.426	83.0679	19.4388	0.33927	61.4834		15.7546	5.04656
2497	1493902197	1	10.1651	30.6824	337.478	5.89011	2	41.5678	82.9774	15.1674	0.264722	60.9992		7.7941	9.92209
2498	1493902197	1	10.4037	30.7852	338.042	5.89995	2	41.8984	82.9869	352.227	6.14753	60.9667		12.9805	12.8748
2499	1493902197	1	10.7857	30.9884	340.918	5.95014	2	42.3234	83.0465	358.839	6.26292	60.866		11.0315	11.3417
2500	1493902197	1	11.1198	31.142	341.891	5.96713	2	42.7013	83.0574	358.101	6.25003	60.7668		10.4976	11.3417
2501	1493902197	1	11.4535	31.2473	343.303	5.99176	2	43.0792	83.0683	356.978	6.23045	60.7092		12.3569	10.0638
2502	1493902197	1	11.8352	31.4021	344.477	6.01226	2	43.4098	83.1252	357.246	6.23512	60.599		11.0303	9.92518
2503	1493902198	1	12.1693	31.5556	345.546	6.03091	2	43.7405	83.1348	359.524	6.27488	60.4744		12.3541	8.50547
2504	1493902198	1	12.5509	31.7104	345.963	6.03819	2	44.0239	83.1429	0.863073	0.0150635	60.298		8.73826	7.08902
2505	1493902198	1	12.8368	31.7661	344.973	6.02092	2	44.2601	83.1498	358.924	6.26441	60.2305		10.4995	5.67231
2506	1493902198	1	13.1706	31.8713	347.053	6.05722	2	44.4491	83.1552	359.539	6.27514	60.0698		11.876	8.50856
2507	1493902198	1	13.5519	31.9777	348.784	6.08744	2	44.7326	83.1634	359.739	6.27863	59.9351		9.1353	7.08894
2508	1493902198	1	13.8381	32.0817	347.861	6.07131	2	44.9688	83.1702	0.222674	0.0038864	59.826		13.2665	5.6724
2509	1493902198	1	14.267	32.1894	349.374	6.09773	2	45.1578	83.1757	0.803978	0.0140321	59.6141		8.73769	5.67231
2510	1493902199	1	14.5529	32.245	349.917	6.1072	2	45.3468	83.1811	352.217	6.14735	59.521		11.8797	11.5736
2511	1493902199	1	14.9343	32.3515	351.154	6.1288	2	45.6773	83.3801	339.913	5.93261	59.5739		10.1491	17.6555
2512	1493902199	1	15.2678	32.4083	351.627	6.13704	2	46.2441	83.5385	345.131	6.02367	59.7815		5.93945	16.7479
2513	1493902199	1	15.4585	32.4615	350.988	6.12589	2	46.7636	83.7429	339.986	5.93388	60.0815		17.2489	18.0863
2514	1493902199	1	16.03	32.5245	353.625	6.17192	2	47.3303	83.9486	349.231	6.09523	60.2009		10.1491	16.282
2515	1493902199	1	16.3635	32.5813	354.077	6.17981	2	47.8498	84.1057	348.601	6.08423	60.3834		8.7412	13.153
2516	1493902199	1	16.6495	32.637	354.521	6.18755	2	48.275	84.2126	350.585	6.11885	60.4997		15.8286	13.1508
2517	1493902199	1	17.1735	32.6987	355.865	6.21102	2	48.7001	84.3196	351.702	6.13836	60.4867		5.85333	11.7713
2518	1493902200	1	17.3637	32.6552	358.23	6.25229	2	49.078	84.4252	354.783	6.19214	60.7119		16.0691	10.0668
2519	1493902200	1	17.8879	32.7653	357.794	6.24469	2	49.4087	84.4821	354.13	6.18074	60.5656		4.28836	8.66702
2520	1493902200	1	18.0308	32.7689	358.499	6.25699	2	49.6922	84.5377	354.486	6.18694	60.6832		11.5681	9.04406
2521	1493902200	1	18.412	32.827	357.598	6.24126	2	49.9756	84.6405	354.945	6.19496	60.6704		10.1525	8.51164
2522	1493902200	1	18.7456	32.8839	357.634	6.24189	2	50.2592	84.6488	356.288	6.21839	60.6029		10.1525	8.66644
2523	1493902200	1	19.0792	32.9408	357.556	6.24053	2	50.5427	84.7043	356.564	6.22321	60.5757		11.5681	7.27016
2524	1493902200	1	19.4604	32.9989	358.655	6.25971	2	50.7789	84.7585	357.587	6.24108	60.4971		8.5768	7.09193
2525	1493902201	1	19.7462	33.0062	357.749	6.24389	2	51.0152	84.7653	357.085	6.23231	60.4711		11.5676	7.27309
2526	1493902201	1	20.1274	33.0642	359.354	6.27191	2	51.2515	84.8195	356.853	6.22826	60.3931		2.85998	5.6754
2527	1493902201	1	20.2227	33.0667	359.411	6.27291	2	51.4406	84.825	355.575	6.20596	60.444		18.582	5.6724
2528	1493902201	1	20.8419	33.0825	1.33619	0.0233208	2	51.6296	84.8305	357.261	6.23537	60.2141		8.5768	5.8871
2529	1493902201	1	21.1277	33.0898	0.658222	0.0114881	2	51.8186	84.8833	357.348	6.23691	60.2038		12.9924	4.25578
2530	1493902201	1	21.5567	33.1491	1.6445	0.028702	2	51.9604	84.8874	356.225	6.21729	60.0103		7.14834	5.6754
2531	1493902201	1	21.7949	33.1552	0.546261	0.00953406	2	52.1495	84.8929	356.739	6.22627	59.9849		11.4367	4.25878
2532	1493902201	1	22.176	33.1649	0.523284	0.00913304	2	52.2914	84.897	357.633	6.24188	59.8594		8.5798	4.25578
2533	1493902202	1	22.4619	33.1722	0.848565	0.0148103	2	52.4332	84.9011	357.154	6.23351	59.7843		8.7412	4.25878
2534	1493902202	1	22.7479	33.2279	1.19731	0.0208971	2	52.5751	84.9052	357.161	6.23363	59.6675		11.4397	2.83616
2535	1493902202	1	23.1291	33.2376	1.07238	0.0187165	2	52.6696	84.9079	0.765947	0.0133683	59.5186		7.15134	4.25878
2536	1493902202	1	23.3674	33.2437	1.02741	0.0179316	2	52.8115	84.912	14.128	0.24658	59.4691		10.0082	5.05415
2537	1493902202	1	23.7009	33.2522	1.08311	0.0189039	2	52.9536	84.8215	20.7901	0.362856	59.2884		12.8712	4.45365
2538	1493902202	1	24.1298	33.2632	0.454081	0.00792521	2	53.0956	84.7782	25.5958	0.446731	59.1		7.15134	5.05668
2539	1493902202	1	24.3681	33.2693	2.29282	0.0400173	2	53.2378	84.6877	28.5066	0.497534	58.9687		5.71981	3.14031
2540	1493902203	1	24.5587	33.2741	3.84822	0.0671641	2	53.3325	84.6431	31.5802	0.551178	58.8787		11.4428	5.05829
2541	1493902203	1	24.94	33.2839	2.11909	0.0369851	2	53.4747	84.5525	34.5221	0.602524	58.6745		4.56765	3.14031
2542	1493902203	1	25.0831	33.3359	3.65531	0.0637972	2	53.5694	84.5079	35.8813	0.626247	58.5666		8.6622	3.96522
2543	1493902203	1	25.3689	33.2948	4.27396	0.0745947	2	53.6643	84.4159	39.8978	0.696348	58.4294		7.15134	3.96522
2544	1493902203	1	25.6072	33.3009	5.2833	0.0922109	2	53.7592	84.3239	41.2932	0.720702	58.2742		7.15434	3.96314
2545	1493902203	1	25.8456	33.307	5.29955	0.0924947	2	53.8541	84.232	43.0288	0.750994	58.1191		8.58279	1.41954
2546	1493902203	1	26.1316	33.3143	5.55298	0.0969178	2	53.9014	84.2333	42.01	0.733213	57.9992		5.71989	1.98369
2547	1493902203	1	26.3222	33.3192	4.16817	0.0727484	2	53.9489	84.1873	42.7603	0.746308	57.8861		7.26075	3.96314
2548	1493902204	1	26.5605	33.2769	4.24716	0.0741269	2	54.0438	84.0954	43.8476	0.765286	57.7741		4.29136	3.96522
2549	1493902204	1	26.7035	33.2805	4.38264	0.0764915	2	54.1387	84.0034	43.7874	0.764234	57.6672		5.72289	1.98154
2550	1493902204	1	26.8942	33.2854	4.27893	0.0746815	2	54.1861	83.9574	44.1007	0.769702	57.5543		2.85991	1.42262
2551	1493902204	1	26.9895	33.2878	4.70803	0.0821707	2	54.2335	83.9588	43.995	0.767858	57.5307		8.58587	3.1449
2552	1493902204	1	27.2756	33.2952	6.60934	0.115355	2	54.2811	83.8654	42.798	0.746966	57.3292		5.72281	2.83916
2553	1493902204	1	27.4663	33.3	3.50024	0.0610906	2	54.3757	83.8681	26.0651	0.454921	57.2822		1.42845	2.83924
2554	1493902204	1	27.5139	33.3012	2.62745	0.0458576	2	54.4703	83.8709	17.8666	0.311831	57.3057		8.66772	5.81938
2555	1493902204	1	27.7999	33.2602	2.28452	0.0398723	2	54.6597	83.829	18.5966	0.324572	57.2595		0	3.1443
2556	1493902205	1	27.7999	33.2602	2.33413	0.0407383	2	54.7545	83.7843	19.5214	0.340713	57.2646		0	4.45565
2557	1493902205	1	27.7999	33.2602	2.33413	0.0407383	2	54.8966	83.7411	19.4182	0.338911	57.2936		7.15434	4.45652
2558	1493902205	1	27.5615	33.2541	1.04025	0.0181557	2	55.0387	83.6978	20.1227	0.351207	57.4418		10.3497	1.98154
2559	1493902205	1	27.895	33.1658	1.56604	0.0273325	2	55.0861	83.6518	20.3922	0.355911	57.3428		1.452	4.45652
2560	1493902205	1	27.8949	33.1174	355.687	6.20791	2	55.2282	83.6085	20.0628	0.350162	57.4148		0	1.42262
2561	1493902205	1	27.8949	33.1174	355.691	6.20798	2	55.2756	83.6099	18.7918	0.327979	57.4386		2.90401	3.14159
2562	1493902205	1	27.8946	33.0206	348.322	6.07936	2	55.3703	83.5652	19.0707	0.332847	57.5297		3.24512	3.14574
2563	1493902205	1	27.7991	32.9698	342.733	5.98181	2	55.4652	83.5206	19.3151	0.337112	57.6264		0	1.41962
2564	1493902206	1	27.7991	32.9698	337.449	5.8896	2	55.5125	83.522	19.3253	0.337291	57.6503		2.06652	1.98369
2565	1493902206	1	27.7513	32.9202	330.11	5.7615	2	55.56	83.476	19.9053	0.347412	57.6993		1.452	3.1443
2566	1493902206	1	27.7512	32.8718	330.92	5.77565	2	55.6548	83.4313	20.7053	0.361376	57.7484		4.13512	1.41962
2567	1493902206	1	27.6555	32.7726	322.671	5.63168	2	55.7021	83.4327	20.4294	0.356561	57.9056		1.43145	3.1443
2568	1493902206	1	27.7032	32.7738	322.124	5.62213	2	55.7969	83.388	20.5671	0.358964	57.8883		3.24512	1.98369
2569	1493902206	1	27.6077	32.723	316.619	5.52604	2	55.8444	83.342	19.8662	0.34673	57.962		2.06652	2.83916
2570	1493902206	1	27.6555	32.7726	316.279	5.52011	2	55.939	83.3447	19.0425	0.332355	57.9439		3.24653	4.26178
2571	1493902206	1	27.56	32.7217	314.69	5.49237	2	56.081	83.3488	357.732	6.2436	58.1081		3.27641	5.8908
2572	1493902207	1	27.608	32.8198	297.766	5.197	2	56.2701	83.4017	0.0367018	0.000640567	58.1382		2.85991	11.4166
2573	1493902207	1	27.7033	32.8222	296.166	5.16907	2	56.6489	83.3652	1.4856	0.0259287	58.2447		11.8827	11.4859
2574	1493902207	1	27.609	33.2069	279.096	4.87115	2	57.0273	83.4235	354.615	6.1892	58.1992		3.24512	11.4859
2575	1493902207	1	27.7045	33.2577	278.375	4.85856	2	57.4057	83.4818	357.504	6.23963	58.3491		5.14124	9.94317
2576	1493902207	1	27.6096	33.4004	269.49	4.70349	2	57.737	83.4914	358.266	6.25292	58.4531		6.40099	8.52355
2577	1493902207	1	27.5147	33.5915	265.518	4.63416	2	58.021	83.4996	358.62	6.25909	58.4932		4.62298	8.52355
2578	1493902207	1	27.5628	33.7379	262.682	4.58467	2	58.305	83.5078	358.919	6.26432	58.4989		6.39697	7.10393
2579	1493902208	1	27.468	33.9289	257.106	4.48735	2	58.5417	83.5146	358.095	6.24994	58.5177		9.59814	7.27668
2580	1493902208	1	27.3258	34.2155	253.889	4.43119	2	58.7781	83.5689	357.998	6.24824	58.5235		4.62013	7.10393
2581	1493902208	1	27.3739	34.3618	252.119	4.4003	2	59.0148	83.5757	358.526	6.25747	58.5077		10.2816	5.6844
2582	1493902208	1	27.184	34.6471	246.225	4.29744	2	59.2042	83.5812	358.664	6.25987	58.4794		2.90101	7.10393
2583	1493902208	1	27.1843	34.7438	245.475	4.28435	2	59.4409	83.588	358.294	6.25341	58.5341		11.5103	4.26178
2584	1493902208	1	26.9946	35.0773	242.304	4.229	2	59.5829	83.5921	358.637	6.25939	58.4438		9.10619	5.6844
2585	1493902208	1	26.8047	35.3141	241.191	4.20959	2	59.7723	83.5976	358.415	6.25553	58.465		7.35091	4.26178
2586	1493902209	1	26.7578	35.5546	240.447	4.19658	2	59.9143	83.6017	0.759664	0.0132586	58.377		13.1018	4.26178
2587	1493902209	1	26.4729	35.8856	239.45	4.1792	2	60.0563	83.6058	0.759664	0.0132586	58.3529		7.1136	4.46226
2588	1493902209	1	26.3305	36.0752	239.119	4.17341	2	60.1986	83.5625	1.46875	0.0256345	58.3275		7.71292	4.26178
2589	1493902209	1	26.236	36.3143	237.528	4.14564	2	60.3406	83.5666	2.40631	0.0419981	58.2744		13.0953	2.84215
2590	1493902209	1	25.9512	36.6451	236.816	4.13322	2	60.4353	83.5693	2.31419	0.0403902	58.2326		5.13458	4.26477
2591	1493902209	1	25.8564	36.7876	236.455	4.12692	2	60.5774	83.5734	1.49181	0.0260369	58.262		9.09775	2.83916
2592	1493902209	1	25.6667	37.0242	233.999	4.08405	2	60.672	83.5761	1.06546	0.0185959	58.2447		12.0301	4.26477
2593	1493902209	1	25.3819	37.3065	232.855	4.06408	2	60.8141	83.5802	3.53185	0.0616423	58.2812		7.1094	2.84224
2594	1493902210	1	25.2396	37.496	232.717	4.06168	2	60.9088	83.583	4.13364	0.0721456	58.2778		11.0874	1.98793
2595	1493902210	1	25.0025	37.7795	232.104	4.05098	2	60.9564	83.5369	3.06037	0.0534136	58.193		3.16522	2.84224
2596	1493902210	1	24.9075	37.8254	232.01	4.04933	2	61.0511	83.5397	3.42704	0.0598132	58.2766		16.1944	4.26178
2597	1493902210	1	24.5757	38.2512	232.373	4.05567	2	61.1931	83.5438	6.0112	0.104915	58.2431		14.2062	1.42253
2598	1493902210	1	24.2914	38.6299	229.667	4.00845	2	61.2405	83.5451	4.12995	0.0720813	58.1602		14.1461	2.84224
2599	1493902210	1	23.9117	38.9095	229.896	4.01245	2	61.3352	83.5479	4.98099	0.0869347	58.2504		5.92353	4.52587
2600	1493902210	1	23.8648	39.1013	230.452	4.02214	2	61.477	83.5994	335.228	5.85084	58.2646		14.1444	8.37499
2601	1493902210	1	23.4851	39.3808	229.17	3.99977	2	61.6179	83.8404	322.331	5.62574	58.5727		8.01018	13.5511
2602	1493902210	1	23.2955	39.5688	228.427	3.9868	2	61.9955	84.0883	319.903	5.58336	58.9888		12.2182	12.2015
2603	1493902211	1	23.0589	39.9003	227.419	3.96922	2	62.2781	84.3808	301.353	5.25961	59.3014		18.1075	12.3606
2604	1493902211	1	22.5846	40.2736	226.88	3.9598	2	62.513	84.7193	303.377	5.29493	59.7469		3.16122	12.3623
2605	1493902211	1	22.4897	40.3194	226.05	3.94531	2	62.748	85.0578	307.087	5.35968	60.1852		8.00593	9.20227
2606	1493902211	1	22.6792	40.1315	223.178	3.8952	2	62.9361	85.3001	306.881	5.35609	60.5047		33.0222	9.20227
2607	1493902211	1	21.8737	40.8817	224.274	3.91432	2	63.1242	85.5424	307.8	5.37212	60.7962		23.0186	7.18268
2608	1493902211	1	21.3052	41.397	219.061	3.82334	2	63.2652	85.7359	307.163	5.361	61.0457		15.0207	7.18092
2609	1493902211	1	20.9263	41.7243	200.255	3.49511	2	63.4061	85.9294	308.76	5.38888	61.3076		11.0346	7.18511
2610	1493902212	1	21.2105	41.4908	224.418	3.91683	2	63.5471	86.123	309.613	5.40376	61.5176		15.0207	7.18268
2611	1493902212	1	20.8316	41.8181	223.577	3.90216	2	63.6881	86.3165	312.265	5.45006	61.7802		8.23354	5.17328
2612	1493902212	1	20.5946	41.9565	222.676	3.88643	2	63.7819	86.4612	313.155	5.46558	62.0146		13.0217	5.17743
2613	1493902212	1	20.2631	42.2367	220.68	3.8516	2	63.8758	86.606	314.634	5.49141	62.215		9.04272	5.17743
2614	1493902212	1	20.0263	42.4232	222.316	3.88015	2	63.9697	86.7508	313.85	5.47772	62.4176		5.08827	3.204
2615	1493902212	1	19.8842	42.5158	222.411	3.88181	2	64.0165	86.8468	314.432	5.48788	62.5532		15.0103	3.20612
2616	1493902212	1	19.5055	42.8428	221.772	3.87066	2	64.1109	86.8969	329.987	5.75936	62.6929		9.03851	3.20612
2617	1493902212	1	19.2688	43.0292	221.849	3.87199	2	64.2053	86.947	345.011	6.02158	62.8336		5.99491	2.83916
2618	1493902213	1	19.1269	43.1699	221.731	3.86994	2	64.2999	86.9497	351.894	6.14171	62.9068		13.3082	2.84224
2619	1493902213	1	18.748	43.4006	220.701	3.85196	2	64.3946	86.9525	354.544	6.18796	63.0903		24.028	4.52203
2620	1493902213	1	18.133	43.9137	222.657	3.8861	2	64.5363	87.0039	355.519	6.20497	63.3248		7.98683	2.84224
2621	1493902213	1	17.944	44.1012	203.133	3.54535	2	64.631	87.0067	356.256	6.21784	63.4079		12.1302	1.42262
2622	1493902213	1	17.6127	44.333	235.274	4.1063	2	64.6784	87.0081	356.59	6.22367	63.5322		7.04848	3.20612
2623	1493902213	1	17.4235	44.4723	214.297	3.74019	2	64.7728	87.0582	356.73	6.22612	63.6829		5.98853	3.14574
2624	1493902213	1	17.2818	44.6129	223.178	3.89519	2	64.8677	87.0136	358.106	6.25013	63.7357		11.3658	2.03251
2625	1493902213	1	16.9504	44.7965	220.555	3.8494	2	64.9148	87.0623	359.479	6.27408	63.9295		3.99236	3.14574
2626	1493902214	1	16.8559	44.8902	210.653	3.67658	2	65.0097	87.0177	0.320209	0.00558871	63.9806		8.21713	1.42262
2627	1493902214	1	16.6193	45.0282	232.988	4.06641	2	65.0571	87.0191	0.0714265	0.00124663	64.105		5.08248	1.41962
2628	1493902214	1	16.4773	45.1206	220.222	3.84359	2	65.1044	87.0205	359.649	6.27705	64.1888		10.1624	1.42253
2629	1493902214	1	16.7612	44.9358	218.008	3.80496	2	65.1518	87.0218	0.00782375	0.00013655	64.1318		3.15321	2.83924
2630	1493902214	1	16.6665	44.9814	216.643	3.78113	2	65.2464	87.0246	0.0822455	0.00143545	64.2467		10.1599	1.42262
2631	1493902214	1	16.3827	45.1662	216.681	3.78179	2	65.2938	87.026	0.49916	0.00871199	64.3781		3.99236	0
2632	1493902214	1	16.2882	45.2599	217.056	3.78834	2	65.2938	87.026	1.2578	0.0219528	64.3891		1.99406	1.41962
2633	1493902214	1	16.241	45.3067	215.814	3.76667	2	65.3411	87.0274	1.16161	0.0202739	64.4316		12.9959	1.42253
2634	1493902215	1	16.5718	45.027	212.232	3.70416	2	65.3885	87.0287	1.79231	0.0312816	64.3989		5.98642	2.83924
2635	1493902215	1	16.4301	45.1675	212.326	3.70578	2	65.4831	87.0315	5.11899	0.0893432	64.4887		9.45561	1.42203
2636	1493902215	1	16.1461	45.3042	220.868	3.85487	2	65.4834	86.9841	5.45758	0.0952527	64.5862		3.15321	0
2637	1493902215	1	16.0514	45.3498	221.501	3.86593	2	65.4834	86.9841	7.41148	0.129355	64.6292		0	3.14718
2638	1493902215	1	16.0514	45.3498	222.986	3.89184	2	65.5784	86.9396	9.6644	0.168676	64.6733		3.23436	1.42253
2639	1493902215	1	16.1466	45.4004	222.877	3.88994	2	65.6258	86.9409	11.0545	0.192938	64.605		1.44303	1.41901
2640	1493902215	1	16.1463	45.3523	225.113	3.92896	2	65.626	86.8936	13.4904	0.235452	64.6059		4.11808	1.42262
2641	1493902216	1	16.0509	45.2536	229.401	4.0038	2	65.6734	86.895	12.2937	0.214566	64.7796		4.12016	1.98585
2642	1493902216	1	15.9554	45.1549	234.901	4.09979	2	65.721	86.849	14.8997	0.260049	64.9231		4.46625	0
2643	1493902216	1	15.8133	45.1993	245.798	4.28999	2	65.721	86.849	16.5949	0.289635	65.0037		7.30805	1.42262
2644	1493902216	1	15.8594	44.9601	237.862	4.15147	2	65.7684	86.8504	17.4449	0.30447	65.1591		7.0698	1.41962
2645	1493902216	1	15.7181	45.1487	220.729	3.85245	2	65.8157	86.8518	17.9886	0.313961	65.1837		4.12016	1.98585
2646	1493902216	1	15.6226	45.05	224.395	3.91644	2	65.8633	86.8058	16.6585	0.290746	65.3274		17.7818	1.42262
2647	1493902216	1	15.3407	45.5714	209.195	3.65114	2	65.9107	86.8072	16.3036	0.284552	65.2512		4.55433	1.41962
2648	1493902216	1	15.4834	45.6232	214.427	3.74246	2	65.958	86.8086	17.6943	0.308824	65.1454		18.7443	1.988
2649	1493902217	1	15.4868	46.248	219.844	3.837	2	66.0057	86.7626	17.885	0.312152	64.7579		3.23436	2.84224
2650	1493902217	1	15.582	46.2986	224.129	3.91178	2	66.1004	86.7654	18.8198	0.328468	64.7277		6.17388	1.41954
2651	1493902217	1	15.7251	46.4465	230.062	4.01534	2	66.1477	86.7667	17.7236	0.309335	64.5613		13.0995	1.42262
2652	1493902217	1	15.6753	46.0127	235.21	4.10518	2	66.1951	86.7681	17.3666	0.303105	64.9096		6.51512	1.41962
2653	1493902217	1	15.7713	46.2075	240.52	4.19787	2	66.2424	86.7695	17.4808	0.305097	64.7503		3.25756	1.42203
2654	1493902217	1	15.8193	46.3049	245.638	4.2872	2	66.2427	86.7221	17.4053	0.30378	64.6225		7.83211	1.42262
2655	1493902217	1	15.9155	46.5476	250.86	4.37834	2	66.2901	86.7235	16.7417	0.292198	64.4337		4.59543	1.41962
2656	1493902217	1	15.9637	46.693	255.648	4.46189	2	66.3374	86.7249	16.391	0.286076	64.3433		7.8349	1.42262
2657	1493902218	1	16.0599	46.9358	260.7	4.55007	2	66.3848	86.7263	15.5728	0.271796	64.1551		8.23184	1.41954
2658	1493902218	1	16.2507	47.133	265.536	4.63447	2	66.4321	86.7276	16.5842	0.289449	63.9211		5.25215	1.42262
2659	1493902218	1	16.3464	47.2796	270.202	4.71591	2	66.4795	86.729	17.4766	0.305023	63.7933		10.5027	1.41962
2660	1493902218	1	16.5377	47.5728	274.756	4.7954	2	66.5268	86.7304	16.8946	0.294866	63.4998		6.17388	0
2661	1493902218	1	16.6808	47.7207	279.086	4.87096	2	66.5268	86.7304	16.8784	0.294583	63.296		13.4235	1.988
2662	1493902218	1	16.9673	48.0644	283.132	4.94158	2	66.5745	86.6844	17.0014	0.296731	62.8679		6.1718	1.42262
2663	1493902218	1	17.1103	48.2123	286.921	5.00772	2	66.6219	86.6858	16.4439	0.287	62.7025		11.3464	1.41962
2664	1493902218	1	17.3962	48.4599	322.804	5.63399	2	66.6692	86.6872	17.1978	0.300159	62.3631		13.3976	2.84215
2665	1493902219	1	17.7298	48.7568	324.791	5.66866	2	66.7639	86.6899	6.82025	0.119036	61.9941		5.22654	5.8908
2666	1493902219	1	17.8726	48.8566	324.979	5.67195	2	66.953	86.7428	353.616	6.17176	62.002		14.5105	8.6788
2667	1493902219	1	18.2535	49.1547	327.162	5.71005	2	67.2369	86.7984	357.665	6.24243	61.7772		6.17173	10.0821
2668	1493902219	1	18.3966	49.3025	328.477	5.73301	2	67.5681	86.8554	357.825	6.24523	61.8713		13.6626	7.10702
2669	1493902219	1	18.7772	49.5526	329.811	5.75629	2	67.8049	86.8623	356.951	6.22997	61.6095		7.25734	7.27894
2670	1493902219	1	18.9677	49.7017	329.491	5.75069	2	68.0414	86.9165	358.782	6.26193	61.5887		13.6609	5.6844
2671	1493902219	1	19.3483	49.9517	330.746	5.77261	2	68.2308	86.922	359.945	6.28222	61.2887		8.44203	5.89288
2672	1493902219	1	19.5862	50.102	330.695	5.77172	2	68.42	86.9748	0.416214	0.00726431	61.191		14.8897	5.68448
2673	1493902220	1	20.0142	50.3533	331.393	5.7839	2	68.6094	86.9804	2.34328	0.040898	60.8526		6.46201	5.68739
2674	1493902220	1	20.2044	50.4544	332.119	5.79657	2	68.7989	86.9859	1.91866	0.033487	60.7945		14.2095	4.26477
2675	1493902220	1	20.6322	50.6577	333.102	5.81372	2	68.941	86.99	2.24793	0.0392339	60.4465		7.25313	4.26477
2676	1493902220	1	20.8226	50.8067	334.062	5.83048	2	69.0831	86.9941	5.19664	0.0906984	60.3208		15.5212	4.46426
2677	1493902220	1	21.2978	51.0113	336.732	5.87709	2	69.2255	86.9509	20.7112	0.361478	59.9059		9.6909	1.988
2678	1493902220	1	21.5831	51.1628	339.414	5.92389	2	69.2732	86.9049	29.9566	0.522841	59.5973		12.3045	4.46426
2679	1493902220	1	21.9632	51.3169	340.168	5.93706	2	69.4156	86.8617	40.0383	0.6988	59.2888		10.9821	3.14907
2680	1493902221	1	22.2959	51.4696	341.536	5.96093	2	69.4637	86.7684	44.6533	0.779347	58.9136		9.68966	5.07348
2681	1493902221	1	22.5811	51.6212	341.397	5.9585	2	69.6065	86.6778	47.4971	0.82898	58.6545		10.9821	3.14845
2682	1493902221	1	22.9138	51.7739	341.555	5.96126	2	69.7015	86.6332	50.1115	0.874611	58.346		10.4596	1.988
2683	1493902221	1	23.2463	51.8788	340.791	5.94793	2	69.7492	86.5872	48.9326	0.854035	58.0275		10.9793	1.99016
2684	1493902221	1	23.5789	52.0315	342.719	5.98157	2	69.797	86.5412	51.074	0.891409	57.6804		9.09737	1.98592
2685	1493902221	1	23.8639	52.1351	340.963	5.95092	2	69.8447	86.4953	52.069	0.908775	57.4008		13.6479	1.988
2686	1493902221	1	24.2915	52.2904	342.221	5.97289	2	69.8924	86.4493	53.1367	0.92741	56.9761		4.54869	1.988
2687	1493902221	1	24.434	52.3422	340.619	5.94493	2	69.9401	86.4033	54.8703	0.957667	56.8416		15.0045	1.42262
2688	1493902222	1	24.909	52.4988	340.756	5.94731	2	69.9875	86.4047	57.5289	1.00407	56.4064		9.68419	1.988
2689	1493902222	1	25.1941	52.6502	343.74	5.99939	2	70.0352	86.3587	57.2469	0.999147	56.098		10.117	0
2690	1493902222	1	25.5265	52.7071	342.531	5.97829	2	70.0352	86.3587	58.9577	1.02901	55.7983		4.10959	1.988
2691	1493902222	1	25.6217	52.8056	340.789	5.9479	2	70.0829	86.3127	58.4339	1.01986	55.6734		15.0007	1.42203
2692	1493902222	1	26.0966	52.9621	340.6	5.94459	2	70.0832	86.2653	60.7738	1.0607	55.1718		9.09737	0
2693	1493902222	1	26.3816	53.0657	344.873	6.01918	2	70.0832	86.2653	60.2585	1.05171	54.8821		8.70824	1.42262
2694	1493902222	1	26.6665	53.1213	342.134	5.97137	2	70.1306	86.2667	61.4122	1.07184	54.6603		17.4305	1.42205
2695	1493902223	1	27.1892	53.375	343.619	5.99728	2	70.131	86.2193	62.8082	1.09621	54.0624		5.07846	1.988
2696	1493902223	1	27.3313	53.283	345.138	6.02379	2	70.1787	86.1733	64.3065	1.12236	54.0155		15.6622	0
2697	1493902223	1	27.7592	53.5821	345.258	6.02589	2	70.1787	86.1733	65.2361	1.13858	53.4939		3.22765	1.41903
2698	1493902223	1	27.8542	53.6326	344.997	6.02133	2	70.179	86.126	65.4381	1.14211	53.3593		13.2206	0
2699	1493902223	1	28.2816	53.74	344.708	6.0163	2	70.179	86.126	66.9959	1.1693	52.9551		1.42545	1.988
2700	1493902223	1	28.3291	53.7412	344.213	6.00765	2	70.2267	86.08	66.1241	1.15408	52.9264		20.6563	0
2701	1493902223	1	28.9468	54.0454	344.338	6.00984	2	70.2267	86.08	66.6474	1.16322	52.2518		3.16896	1.42205
2702	1493902223	1	28.994	53.9509	345.161	6.02419	2	70.2271	86.0326	68.7848	1.20052	52.2437		13.6501	0
2703	1493902224	1	29.3743	54.2007	344.368	6.01035	2	70.2271	86.0326	69.2002	1.20777	51.7902		8.62275	0
2704	1493902224	1	29.6589	54.1605	348.211	6.07743	2	70.2271	86.0326	68.895	1.20244	51.5908		6.49371	0
2705	1493902224	1	29.7543	54.3548	346.856	6.05378	2	70.2271	86.0326	73.3768	1.28067	51.3958		15.6686	1.42262
2706	1493902224	1	30.2764	54.3688	347.745	6.06929	2	70.1797	86.0312	92.0357	1.60633	50.939		3.17298	4.06509
2707	1493902224	1	30.2291	54.4634	346.786	6.05255	2	70.0856	85.9337	109.398	1.90935	50.7831		17.4165	3.20612
2708	1493902224	1	30.7989	54.5746	346.775	6.05237	2	69.9912	85.8836	120.512	2.10333	50.1626		1.99622	4.06509
2709	1493902224	1	30.7515	54.6213	347.162	6.05913	2	69.8971	85.7861	123.189	2.15005	50.0362		13.2199	3.20877
2710	1493902225	1	31.1789	54.7286	347.197	6.05973	2	69.8026	85.736	126.659	2.21061	49.5303		3.98823	3.20538
2711	1493902225	1	31.2737	54.6354	348.26	6.07829	2	69.7559	85.6399	127.016	2.21684	49.4182		9.29962	3.20753
2712	1493902225	1	31.464	54.8801	347.241	6.0605	2	69.6615	85.5897	127.583	2.22674	49.0115		5.08098	3.2067
2713	1493902225	1	31.6062	54.7881	347.104	6.05812	2	69.6147	85.4936	128.774	2.24753	48.8618		14.2028	3.20612
2714	1493902225	1	32.0338	54.9913	346.782	6.05249	2	69.5203	85.4435	130.022	2.2693	48.2967		5.98231	2.03467
2715	1493902225	1	32.1759	54.8514	347.272	6.06105	2	69.4732	85.3947	132.061	2.3049	48.2077		7.80934	2.03042
2716	1493902225	1	32.2713	55.0936	342.913	5.98496	2	69.4262	85.346	132.035	2.30444	47.9134		4.50341	2.03467
2717	1493902225	1	32.3185	54.9511	341.216	5.95534	2	69.3791	85.2972	134.107	2.34061	47.8996		1.437	2.03258
2718	1493902226	1	32.3185	54.9032	341.36	5.95785	2	69.3321	85.2484	133.296	2.32646	47.8627		0	3.20877
2719	1493902226	1	32.3185	54.9032	341.319	5.95714	2	69.2376	85.1983	133.436	2.32889	47.7579		0	2.03258
2720	1493902226	1	32.3185	54.9032	341.217	5.95536	2	69.1906	85.1495	132.964	2.32066	47.6906		0	1.41903
2721	1493902226	1	32.3185	54.9032	339.814	5.93088	2	69.1909	85.1022	133.826	2.3357	47.6608		2.87701	3.21018
2722	1493902226	1	32.3183	54.8073	330.295	5.76473	2	69.0964	85.052	133.941	2.33771	47.6169		1.99411	2.03042
2723	1493902226	1	32.3657	54.7607	321.449	5.61035	2	69.0494	85.0033	135.091	2.35779	47.5427		3.24688	2.03467
2724	1493902226	1	32.3181	54.6635	318.555	5.55984	2	69.0023	84.9545	142.289	2.48341	47.5739		3.17298	5.68739
2725	1493902227	1	32.3654	54.5689	311.323	5.43362	2	68.8128	84.949	177.179	3.09236	47.4485		0	10.088
2726	1493902227	1	32.3654	54.5689	310.938	5.4269	2	68.4814	84.892	172.38	3.0086	47.1578		3.24551	13.1748
2727	1493902227	1	32.3177	54.4718	305.497	5.33193	2	68.0555	84.7849	176.254	3.07621	46.8623		2.05163	12.9079
2728	1493902227	1	32.2702	54.4226	301.969	5.27035	2	67.6294	84.7252	179.107	3.126	46.5674		0	11.7903
2729	1493902227	1	32.2702	54.4226	302.102	5.27268	2	67.2509	84.6194	173.986	3.03663	46.2114		0	12.9079
2730	1493902227	1	32.2702	54.4226	301.998	5.27086	2	66.8248	84.5597	182.141	3.17896	45.8505		2.05163	14.3228
2731	1493902227	1	32.3177	54.4718	302.279	5.27576	2	66.3513	84.4986	178.481	3.11509	45.3861		2.84807	14.3198
2732	1493902228	1	32.2228	54.4692	290.5	5.07017	2	65.8779	84.4375	180.311	3.14702	45.064		5.75401	18.4847
2733	1493902228	1	32.2231	54.661	274.726	4.79488	2	65.262	84.4197	180.351	3.14772	44.4651		2.05372	17.3576
2734	1493902228	1	32.2707	54.7102	274.709	4.79458	2	64.6942	84.3085	182.206	3.1801	43.9015		12.4999	19.92
2735	1493902228	1	32.0327	54.3682	260.732	4.55064	2	64.0308	84.3367	183.712	3.20638	43.8405		21.57	19.9838
2736	1493902228	1	32.0339	55.0872	256.315	4.47354	2	63.368	84.2702	181.631	3.17006	42.8191		2.05163	18.4757
2737	1493902228	1	31.9864	55.038	255.789	4.46435	2	62.7524	84.2524	184.246	3.21571	42.4267		9.97053	17.0802
2738	1493902228	1	31.7495	55.2711	245.69	4.2881	2	62.1839	84.2833	180.613	3.15228	42.0471		18.8206	15.7298
2739	1493902228	1	31.6557	55.8914	231.357	4.03794	2	61.6633	84.2209	181.647	3.17034	41.2676		10.5349	14.2469
2740	1493902229	1	31.5601	55.5535	239.841	4.18602	2	61.1896	84.2546	182.311	3.18192	41.2512		4.58027	12.7883
2741	1493902229	1	31.6079	55.6985	239.286	4.17632	2	60.7635	84.2423	180.142	3.14407	40.8019		11.9646	14.2079
2742	1493902229	1	31.3236	55.9782	233.511	4.07553	2	60.2901	84.2286	178.741	3.11962	40.4616		4.57742	12.832
2743	1493902229	1	31.3714	56.1231	234.733	4.09687	2	59.8638	84.2636	204.055	3.56143	40.0463		15.9486	21.6308
2744	1493902229	1	30.9925	56.496	231.437	4.03935	2	59.1531	84.3852	188.059	3.28226	39.6337		7.06086	20.5473
2745	1493902229	1	30.8505	56.6837	233.076	4.06794	2	58.4897	84.5555	198.224	3.45967	39.2525		10.1902	19.1845
2746	1493902229	1	30.6613	56.9658	230.014	4.01451	2	57.8737	84.7272	189.724	3.3113	38.8743		7.28083	20.2283
2747	1493902230	1	30.7083	56.7277	229.787	4.01054	2	57.2107	84.85	190.39	3.32292	38.6425		9.03414	13.0198
2748	1493902230	1	30.519	56.9619	225	3.92699	2	56.7846	84.9324	190.4	3.3231	38.3697		6.33657	8.60334
2749	1493902230	1	30.4245	57.1508	220.252	3.84412	2	56.5005	84.9715	189.474	3.30695	38.1307		10.7391	7.09793
2750	1493902230	1	30.0928	57.2854	222.705	3.88694	2	56.264	84.9647	187.701	3.276	38.093		29.9612	7.2042
2751	1493902230	1	29.4306	58.033	223.624	3.90298	2	56.0273	85.0052	185.937	3.24521	37.8799		13.2777	5.6784
2752	1493902230	1	29.0518	58.2619	220.198	3.84317	2	55.8381	84.9997	186.695	3.25844	37.8473		7.03492	5.6784
2753	1493902230	1	28.8625	58.4003	220.852	3.85459	2	55.6489	84.9942	186.851	3.26117	37.7458		8.23761	4.45652
2754	1493902230	1	28.7208	58.6355	218.828	3.81927	2	55.5068	85.0375	186.038	3.24697	37.6106		8.23761	4.25886
2755	1493902231	1	28.8625	58.4003	212.238	3.70426	2	55.3649	85.0333	186.402	3.25333	37.5725		10.1437	4.25878
2756	1493902231	1	28.5785	58.5838	221.964	3.874	2	55.223	85.0292	188.244	3.28548	37.5405		9.95142	2.83916
2757	1493902231	1	28.3421	58.8165	212.753	3.71324	2	55.1284	85.0265	187.162	3.26659	37.4763		16.4067	3.14031
2758	1493902231	1	27.8688	59.0905	211.644	3.69388	2	55.0337	85.0711	186.743	3.25928	37.5889		6.29462	4.25878
2759	1493902231	1	27.6795	59.181	221.936	3.87351	2	54.8918	85.067	188.73	3.29395	37.5579		9.00416	4.25878
2760	1493902231	1	27.443	59.3658	209.63	3.65874	2	54.7499	85.0629	188.832	3.29574	37.4968		22.0239	2.83924
2761	1493902231	1	26.7806	59.6823	203.17	3.54599	2	54.6553	85.0601	188.079	3.2826	37.6966		4.30202	2.83916
2762	1493902232	1	26.781	59.8257	190.893	3.33171	2	54.5607	85.0574	188.073	3.28249	37.528		19.6219	3.14031
2763	1493902232	1	26.1658	60.0478	200.648	3.50197	2	54.466	85.102	188.281	3.28612	37.797		4.49013	2.83916
2764	1493902232	1	26.1188	60.1899	208.173	3.6333	2	54.3714	85.0993	189.898	3.31434	37.6655		20.1446	2.83924
2765	1493902232	1	25.5039	60.4597	193.837	3.38309	2	54.2768	85.0965	190.103	3.31792	37.8794		7.02235	2.83616
2766	1493902232	1	25.3149	60.5978	206.157	3.59812	2	54.1823	85.0938	190.437	3.32376	37.86		10.9704	2.83924
2767	1493902232	1	25.0315	60.8289	189.721	3.31125	2	54.0877	85.091	190.437	3.32376	37.8538		14.4107	1.41954
2768	1493902232	1	24.5583	60.9115	184.664	3.22299	2	54.0404	85.0897	189.778	3.31224	38.1285		8.19126	2.83924
2769	1493902232	1	24.322	61.0483	190.725	3.32878	2	53.9458	85.0869	189.769	3.31209	38.15		7.01815	2.83916
2770	1493902233	1	24.1331	61.1863	198.475	3.46405	2	53.8512	85.0842	190.083	3.31758	38.135		15.157	2.83624
2771	1493902233	1	23.6603	61.3644	185.812	3.24303	2	53.7567	85.0814	189.636	3.30977	38.3183		10.7084	1.41954
2772	1493902233	1	23.3295	61.4985	194.591	3.39625	2	53.7094	85.0801	190.064	3.31725	38.4582		5.06187	2.83924
2773	1493902233	1	23.1878	61.5901	192.192	3.35439	2	53.6148	85.0773	190.253	3.32053	38.4376		13.3607	2.83616
2774	1493902233	1	22.7623	61.7216	182.587	3.18675	2	53.5203	85.0746	190.227	3.32009	38.6189		11.6326	2.0346
2775	1493902233	1	22.384	61.8067	184.333	3.21722	2	53.4731	85.0259	191.167	3.33649	38.8029		8.98444	1.41962
2776	1493902233	1	22.1481	61.9912	180	3.14159	2	53.4258	85.0245	191.3	3.33881	38.8436		19.1569	2.83616
2777	1493902233	1	21.5337	62.1652	180	3.14159	2	53.3313	85.0218	191.296	3.33875	39.1601		1.98349	1.41962
2778	1493902234	1	21.4866	62.2116	188.545	3.29074	2	53.284	85.0204	191.208	3.33721	39.132		6.27991	1.41962
2779	1493902234	1	21.2977	62.3018	180	3.14159	2	53.2367	85.019	189.509	3.30756	39.194		17.8044	1.41954
2780	1493902234	1	20.7307	62.4771	201.207	3.51172	2	53.1894	85.0177	189.808	3.31277	39.5177		38.9322	2.83624
2781	1493902234	1	19.5506	63.017	205.782	3.59158	2	53.0949	85.0149	190.066	3.31728	40.1139		14.3889	1.41962
2782	1493902234	1	19.0781	63.0994	209.647	3.65903	2	53.0476	85.0135	189.948	3.31522	40.4247		6.2745	2.83916
2783	1493902234	1	18.8894	63.1896	230.748	4.02732	2	52.953	85.0108	174.386	3.04361	40.4536		9.41181	12.2282
2784	1493902234	1	18.6063	63.3248	230.146	4.01681	2	52.5752	84.8578	180.846	3.15636	40.2189		12.8046	19.878
2785	1493902234	1	18.181	63.3608	228.167	3.98227	2	51.9132	84.886	178.001	3.10671	40.0149		5.05105	21.2819
2786	1493902235	1	18.0396	63.4522	224.74	3.92245	2	51.2041	84.8655	186.254	3.25074	39.4767		12.8046	22.6985
2787	1493902235	1	17.6143	63.4882	225.773	3.94047	2	50.4478	84.8436	181.775	3.17257	39.1675		3.96274	22.7996
2788	1493902235	1	17.5202	63.5809	228.774	3.99286	2	49.6913	84.9163	186.836	3.2609	38.6028		14.6902	19.8689
2789	1493902235	1	17.0481	63.7109	230.099	4.01599	2	49.0296	84.9444	182.337	3.18239	38.3885		0	19.8563
2790	1493902235	1	17.0481	63.7109	220.493	3.84832	2	48.368	84.9253	183.813	3.20814	37.8284		12.9914	15.6239
2791	1493902235	1	16.6232	63.7945	221.974	3.87417	2	47.8482	84.9575	184.392	3.21824	37.721		1.98135	15.6241
2792	1493902235	1	16.5762	63.8409	201.348	3.51419	2	47.3284	84.9898	182.37	3.18296	37.3226		15.1208	15.5976
2793	1493902235	1	16.1045	64.0185	180.512	3.15054	2	46.8087	84.9747	182.227	3.18046	37.1741		0	14.2078
2794	1493902236	1	16.1045	64.0185	184.118	3.21347	2	46.3363	85.0083	181.893	3.17463	36.804		12.7984	12.7613
2795	1493902236	1	15.6794	64.0544	217.291	3.79244	2	45.9111	84.996	184.533	3.22071	36.7764		3.14884	11.3387
2796	1493902236	1	15.6327	64.1484	205.782	3.59157	2	45.5333	84.9851	181.843	3.17376	36.4447		8.67822	11.3892
2797	1493902236	1	15.3488	64.0929	203.699	3.55522	2	45.1554	85.0214	180.842	3.15628	36.4203		1.97922	9.92218
2798	1493902236	1	15.3019	64.1393	215.773	3.76595	2	44.8248	85.0118	181.777	3.17261	36.1561		8.88941	9.92218
2799	1493902236	1	15.0188	64.2268	207.795	3.62671	2	44.4942	85.0022	182.578	3.18659	36.0613		1.42803	8.58254
2800	1493902236	1	15.0191	64.2744	208.462	3.63834	2	44.2108	85.0413	181.354	3.16523	35.8248		8.50822	8.50556
2801	1493902236	1	14.7356	64.2666	216.625	3.78082	2	43.9274	85.0331	180.511	3.15051	35.8247		1.97925	12.7932
2802	1493902237	1	14.6886	64.3129	217.43	3.79486	2	43.5024	85.0681	204.955	3.57714	35.5108		11.9939	21.8456
2803	1493902237	1	14.3114	64.4454	208.442	3.63799	2	42.794	85.2367	186.885	3.26176	35.2638		1.43103	23.5587
2804	1493902237	1	14.3117	64.4931	208.222	3.63416	2	42.0386	85.4513	198.257	3.46024	34.7567		5.80215	27.3483
2805	1493902237	1	14.123	64.5355	221.06	3.85823	2	41.1417	85.6144	188.328	3.28695	34.2685		2.04732	23.204
2806	1493902237	1	14.1705	64.5845	201.404	3.51516	2	40.3865	85.7815	191.595	3.34397	33.7134		2.85606	21.8281
2807	1493902237	1	14.1711	64.6797	201.518	3.51716	2	39.6787	85.9501	187.957	3.28046	33.2125		0	19.9434
2808	1493902237	1	14.1711	64.6797	205.301	3.58317	2	39.0182	86.0254	186.313	3.25177	32.7569		1.97711	17.1435
2809	1493902238	1	14.218	64.6334	217.759	3.80061	2	38.4521	86.1034	184.536	3.22076	32.3767		0	15.7457
2810	1493902238	1	14.218	64.6334	216.51	3.77882	2	37.9333	86.1829	184.919	3.22744	32.0437		1.41954	12.778
2811	1493902238	1	14.2653	64.6347	233.933	4.0829	2	37.5088	86.2178	183.4	3.20094	31.7189		3.21954	14.1837
2812	1493902238	1	14.3601	64.685	226.763	3.95776	2	37.0372	86.2513	182.576	3.18655	31.2947		0	11.3238
2813	1493902238	1	14.3601	64.685	224.824	3.92391	2	36.6599	86.2403	182.354	3.18268	31.0147		1.43103	11.3683
2814	1493902238	1	14.3598	64.6373	226.027	3.94492	2	36.2827	86.2766	183.521	3.20305	30.8038		3.21954	11.3238
2815	1493902238	1	14.4546	64.6876	251.149	4.38337	2	35.9054	86.2656	168.418	2.93944	30.4261		1.43103	21.3163
2816	1493902238	1	14.4543	64.6399	253.739	4.42858	2	35.1981	86.1978	184.5	3.22013	29.9174		2.04732	29.7904
2817	1493902239	1	14.5018	64.6889	243.675	4.25294	2	34.208	86.1218	178.758	3.11992	29.1153		1.42803	29.7593
2818	1493902239	1	14.5015	64.6413	242.732	4.23647	2	33.2182	86.1875	183.858	3.20893	28.5404		1.42803	29.6991
2819	1493902239	1	14.5018	64.6889	238.915	4.16985	2	32.2284	86.2059	190.35	3.32223	27.8786		4.56032	28.3404
2820	1493902239	1	14.5499	64.8331	229.073	3.99809	2	31.2861	86.2729	184.947	3.22794	27.1986		14.8311	27.073
2821	1493902239	1	14.9764	65.0831	259.902	4.53615	2	30.3911	86.3885	189.134	3.30102	26.297		3.21548	24.1158
2822	1493902239	1	14.8817	65.0329	259.701	4.53264	2	29.5904	86.4597	185.13	3.23114	25.9895		8.43688	19.9072
2823	1493902239	1	15.0248	65.275	273.155	4.76746	2	28.9311	86.5349	184.69	3.22345	25.4041		5.20147	19.9043
2824	1493902239	1	15.167	65.3742	269.429	4.70243	2	28.2719	86.6101	186.047	3.24713	24.954		15.5494	18.5033
2825	1493902240	1	14.9754	64.8926	291.305	5.08422	2	27.6599	86.6867	184.672	3.22313	25.2166		6.46275	15.5668
2826	1493902240	1	15.0709	65.0857	296.26	5.17071	2	27.142	86.7188	182.744	3.18949	24.773		14.8921	14.1567
2827	1493902240	1	14.8323	64.6504	300.635	5.24706	2	26.6713	86.7523	182.627	3.18743	25.073		31.6892	14.1567
2828	1493902240	1	15.2628	65.615	307.775	5.37168	2	26.2006	86.7858	183.959	3.21068	23.8294		1.41954	11.3058
2829	1493902240	1	15.3101	65.6163	307.352	5.36431	2	25.8239	86.7748	183.689	3.20598	23.6267		14.2232	12.7481
2830	1493902240	1	15.5014	66.0501	315.025	5.49822	2	25.4004	86.8097	182.111	3.17843	22.9989		3.21954	11.3471
2831	1493902240	1	15.5962	66.1004	315.797	5.51169	2	25.0239	86.8459	181.108	3.16093	22.7872		12.4458	8.47566
2832	1493902240	1	15.8342	66.4402	320.406	5.59213	2	24.7415	86.8376	180.474	3.14987	22.2574		3.21689	8.47857
2833	1493902241	1	15.9289	66.4905	318.395	5.55704	2	24.459	86.8294	181.411	3.16622	22.0552		16.863	11.3441
2834	1493902241	1	16.2149	66.9744	321.836	5.61711	2	24.0826	86.8656	180.975	3.15861	21.3907		4.52972	7.06195
2835	1493902241	1	16.3568	67.026	321.147	5.60507	2	23.8473	86.8588	180.825	3.15599	21.2002		17.4203	7.15883
2836	1493902241	1	16.737	67.4649	322.41	5.62712	2	23.6121	86.8991	180.524	3.15074	20.6144		4.08825	8.47266
2837	1493902241	1	16.8319	67.5627	324.718	5.6674	2	23.3298	86.8908	180.588	3.15186	20.3911		11.2838	7.06495
2838	1493902241	1	17.1166	67.8085	325.287	5.67733	2	23.0944	86.884	181.801	3.17302	19.9902		11.2815	7.06203
2839	1493902241	1	17.4012	68.0543	329.389	5.74892	2	22.8591	86.8771	181.751	3.17215	19.5981		5.19901	7.06195
2840	1493902241	1	17.5433	68.1535	327.569	5.71716	2	22.6238	86.8703	177.966	3.1061	19.3941		17.3976	5.64841
2841	1493902242	1	17.9703	68.5459	328.573	5.73468	2	22.4356	86.8648	178.27	3.11139	18.8553		8.39971	4.42233
2842	1493902242	1	18.2071	68.6953	329.125	5.74432	2	22.2946	86.9078	184.693	3.2235	18.6656		11.6096	4.23479
2843	1493902242	1	18.5387	68.8948	331.448	5.78486	2	22.1535	86.9037	184.249	3.21575	18.3681		11.2773	5.65141
2844	1493902242	1	18.8232	69.1405	333.559	5.8217	2	21.9652	86.8982	183.66	3.20548	18.0335		7.27309	4.23479
2845	1493902242	1	19.0595	69.1947	332.961	5.81126	2	21.8241	86.8941	181.238	3.1632	17.914		17.6048	5.64841
2846	1493902242	1	19.5334	69.5408	336.806	5.87837	2	21.6359	86.8886	180.217	3.14538	17.4747		3.1306	4.23779
2847	1493902242	1	19.6276	69.4959	335.749	5.85993	2	21.4947	86.8845	179.33	3.12989	17.4886		14.4273	4.23479
2848	1493902242	1	20.0067	69.7918	337.715	5.89423	2	21.3536	86.8804	179.313	3.1296	17.1416		5.1973	4.23779
2849	1493902243	1	20.1488	69.8909	339.436	5.92428	2	21.2124	86.8763	179.519	3.13319	17.0187		14.1425	4.41946
2850	1493902243	1	20.5747	70.093	338.602	5.90972	2	21.0715	86.9193	178.717	3.11921	16.8336		7.72594	4.23779
2851	1493902243	1	20.8113	70.1947	338.014	5.89945	2	20.9303	86.9152	178.439	3.11435	16.7209		9.64379	4.23479
2852	1493902243	1	21.0953	70.3453	340.165	5.937	2	20.7892	86.9111	178.449	3.11452	16.5686		11.6029	2.82416
2853	1493902243	1	21.4267	70.5447	340.421	5.94146	2	20.6951	86.9084	177.977	3.10628	16.38		9.05559	4.23479
2854	1493902243	1	21.7104	70.6478	341.192	5.95493	2	20.554	86.9043	178.411	3.11386	16.2976		10.9312	2.82425
2855	1493902243	1	22.0416	70.7997	341.557	5.9613	2	20.4599	86.9015	178.282	3.1116	16.1793		9.05739	2.82416
2856	1493902244	1	22.3254	70.9027	342.358	5.97527	2	20.3658	86.8988	178.638	3.11782	16.1157		10.4122	4.23487
2857	1493902244	1	22.6564	71.0071	343.035	5.98708	2	20.2247	86.8946	178.759	3.11993	16.0725		7.72319	1.41354
2858	1493902244	1	22.8929	71.1088	342.425	5.97645	2	20.1776	86.8933	177.877	3.10454	16.0163		9.05739	2.82425
2859	1493902244	1	23.1767	71.2118	342.411	5.97619	2	20.0835	86.8905	177.687	3.10123	15.9809		8.39397	3.11461
2860	1493902244	1	23.4134	71.361	343.641	5.99766	2	19.9897	86.935	176.629	3.08276	15.9459		8.50539	2.82425
2861	1493902244	1	23.6968	71.369	342.45	5.97688	2	19.8956	86.9322	177.347	3.09528	16.0207		14.1398	2.82416
2862	1493902244	1	24.1226	71.5711	343.94	6.00289	2	19.8015	86.9295	176.15	3.0744	15.9547		2.83307	2.82425
2863	1493902245	1	24.217	71.5737	345.157	6.02412	2	19.7074	86.9267	176.564	3.08163	16.0016		10.9312	1.41054
2864	1493902245	1	24.5482	71.7256	345.56	6.03117	2	19.6604	86.9254	178.01	3.10685	15.9664		5.8908	1.41063
2865	1493902245	1	24.7373	71.7785	346.818	6.05311	2	19.6134	86.924	178.249	3.11104	15.9888		8.66939	4.23779
2866	1493902245	1	25.0209	71.834	346.883	6.05424	2	19.4722	86.9199	178.399	3.11365	16.074		9.63974	1.41063
2867	1493902245	1	25.3048	71.9845	347.935	6.07261	2	19.4252	86.9185	178.069	3.10789	16.0497		5.67223	2.82416
2868	1493902245	1	25.4938	71.9898	347.881	6.07168	2	19.3311	86.9158	177.86	3.10424	16.1482		9.64114	2.82125
2869	1493902245	1	25.7777	72.1404	348.671	6.08546	2	19.2371	86.913	177.922	3.10532	16.1558		3.13331	1.96446
2870	1493902245	1	25.872	72.0955	349.493	6.09981	2	19.1903	86.9588	177.262	3.0938	16.2961		9.64114	1.41362
2871	1493902246	1	26.1559	72.2461	350.024	6.10908	2	19.1432	86.9574	177.542	3.0987	16.2972		1.97928	1.41054
2872	1493902246	1	26.203	72.1999	350.649	6.11998	2	19.0962	86.9561	177.154	3.09192	16.3784		10.9284	2.82425
2873	1493902246	1	26.5341	72.3518	349.768	6.1046	2	19.0021	86.9533	174.651	3.04823	16.4297		3.13602	3.20066
2874	1493902246	1	26.6285	72.3069	348.901	6.08948	2	18.9078	86.9034	172.043	3.00272	16.5126		9.63974	2.82116
2875	1493902246	1	26.9124	72.4574	350.981	6.12577	2	18.8138	86.9007	171.329	2.99025	16.5589		4.44393	2.82425
2876	1493902246	1	27.054	72.4139	350.123	6.11079	2	18.7197	86.8979	170.778	2.98064	16.7107		10.9284	1.41063
2877	1493902246	1	27.3851	72.5658	350.464	6.11676	2	18.6727	86.8965	168.295	2.93731	16.7713		5.04869	2.82416
2878	1493902247	1	27.5266	72.4747	349.689	6.10323	2	18.5786	86.8938	166.518	2.90629	16.9699		2.85301	2.82416
2879	1493902247	1	27.5268	72.5698	347.26	6.06084	2	18.4845	86.8911	166.191	2.90058	16.937		7.27601	3.20207
2880	1493902247	1	27.7632	72.624	344.051	6.00482	2	18.3902	86.8411	164.442	2.87006	17.0288		1.41654	1.41054
2881	1493902247	1	27.8104	72.6253	344.092	6.00553	2	18.3432	86.8398	163.255	2.84933	17.0786		2.83316	2.82125
2882	1493902247	1	27.716	72.6226	344.134	6.00626	2	18.2492	86.837	162.925	2.84358	17.0783		1.41662	1.41354
2883	1493902247	1	27.7632	72.624	343.702	5.99873	2	18.2021	86.8357	164.323	2.86798	17.1285		1.428	3.20207
2884	1493902247	1	27.7631	72.5764	343.955	6.00314	2	18.1078	86.7857	161.906	2.8258	17.1793		1.41662	1.41054
2885	1493902247	1	27.8103	72.5778	340.081	5.93554	2	18.0608	86.7844	161.122	2.81212	17.2302		1.97928	1.41063
2886	1493902248	1	27.8574	72.5316	339.982	5.93381	2	18.0138	86.783	160.994	2.80987	17.3205		1.42501	3.20066
2887	1493902248	1	27.8576	72.5791	338.403	5.90625	2	17.9195	86.7331	162.395	2.83433	17.2946		1.42501	1.41063
2888	1493902248	1	27.8574	72.5316	334.842	5.8441	2	17.8725	86.7317	162.541	2.83687	17.3592		1.425	1.41362
2889	1493902248	1	27.8573	72.4841	331.241	5.78124	2	17.8254	86.7303	161.866	2.8251	17.4239		1.41954	2.82116
2890	1493902248	1	27.9046	72.4854	329.723	5.75476	2	17.7314	86.7276	160.056	2.7935	17.5024		1.41954	1.41362
2891	1493902248	1	27.8573	72.4841	330.018	5.7599	2	17.6843	86.7262	160.639	2.80368	17.5022		4.25269	2.03029
2892	1493902248	1	27.7156	72.4801	309.38	5.39971	2	17.6371	86.6777	159.329	2.78082	17.4111		9.92492	1.41362
2893	1493902248	1	28.0463	72.4894	303.531	5.29761	2	17.59	86.6763	158.98	2.77472	17.6239		13.3026	2.82116
2894	1493902249	1	27.7148	72.1949	299.465	5.22664	2	17.496	86.6736	159.718	2.7876	17.7216		11.2776	2.03453
2895	1493902249	1	27.9518	72.4867	290.306	5.0668	2	17.4487	86.625	158.326	2.7633	17.6127		1.41962	2.82116
2896	1493902249	1	27.9991	72.4881	294.368	5.1377	2	17.3547	86.6223	176.476	3.08008	17.694		4.54705	10.1831
2897	1493902249	1	28.0467	72.632	277.962	4.85136	2	17.026	86.707	183.299	3.19918	17.8763		7.30964	14.112
2898	1493902249	1	28.0946	72.8709	277.255	4.83901	2	16.5558	86.6933	179.499	3.13285	18.0056		7.21603	15.5226
2899	1493902249	1	28.2368	73.0649	273.359	4.77102	2	16.0386	86.6782	182.256	3.18097	18.2789		7.30964	12.7301
2900	1493902249	1	28.2847	73.3038	272.425	4.75472	2	15.6157	86.7131	179.173	3.12716	18.4476		5.83251	18.3439
2901	1493902249	1	28.2379	73.4925	264.933	4.62395	2	15.0045	86.6952	181.914	3.175	18.6932		5.20135	11.2847
2902	1493902250	1	28.3328	73.6376	249.309	4.35126	2	14.6285	86.6843	179.594	3.13451	18.9215		9.97503	9.8772
2903	1493902250	1	28.3336	73.9701	256.278	4.47289	2	14.2994	86.6747	182.439	3.18416	18.9305		5.82887	8.5312
2904	1493902250	1	28.2869	74.1587	264.56	4.61743	2	14.0177	86.7136	177.75	3.10232	19.0062		2.85001	8.46358
2905	1493902250	1	28.2871	74.2537	263.796	4.60412	2	13.7357	86.7054	178.631	3.11769	19.1517		10.0271	7.14404
2906	1493902250	1	28.2407	74.5847	251.597	4.3912	2	13.501	86.7457	175.359	3.06059	19.1089		7.5825	5.64241
2907	1493902250	1	28.1469	74.8194	253.003	4.41573	2	13.313	86.7402	175.412	3.06151	19.0302		10.279	4.23179
2908	1493902250	1	28.0533	75.149	252.919	4.41427	2	13.172	86.7361	176.485	3.08024	18.8604		7.57971	3.11062
2909	1493902250	1	27.9595	75.3836	251.707	4.39312	2	13.0783	86.7805	163.451	2.85277	18.7441		9.42235	1.41303
2910	1493902251	1	27.8186	75.6643	252.131	4.40052	2	13.078	86.7334	158.586	2.76784	18.4339		10.7099	4.24509
2911	1493902251	1	27.6779	75.9924	252	4.39824	2	13.0771	86.5919	152.617	2.66367	18.0425		9.41967	5.87982
2912	1493902251	1	27.537	76.273	252.353	4.40439	2	13.029	86.4019	146.792	2.562	17.694		8.17383	4.24509
2913	1493902251	1	27.3961	76.5062	250.537	4.3727	2	13.0281	86.2604	141.697	2.47308	17.3662		9.41565	2.83206
2914	1493902251	1	27.2553	76.7867	246.451	4.30138	2	13.0275	86.166	137.356	2.39731	17.0412		6.99674	2.82906
2915	1493902251	1	27.1142	76.9724	233.725	4.07927	2	13.0269	86.0717	132.974	2.32083	16.7705		11.2997	5.6611
2916	1493902251	1	26.9264	77.2989	255.903	4.46636	2	13.0258	85.883	103.516	1.8067	16.3375		8.9532	4.06692
2917	1493902251	1	26.7383	77.5306	249.455	4.35381	2	12.9312	85.7859	99.9426	1.74433	16.0868		12.0301	7.26617
2918	1493902252	1	26.5034	77.8556	241.384	4.21294	2	12.8827	85.5486	91.5751	1.59829	15.6431		8.1687	7.26263
2919	1493902252	1	26.3625	78.0886	240.846	4.20356	2	12.8343	85.3114	93.976	1.64019	15.3356		12.877	7.26911
2920	1493902252	1	26.0805	78.4122	241.081	4.20765	2	12.7858	85.074	91.981	1.60537	14.8704		8.94476	4.24509
2921	1493902252	1	25.8926	78.6437	241.081	4.20765	2	12.7849	84.9325	93.7066	1.63549	14.5383		11.8461	396.732
2922	1493902252	1	25.6104	78.9199	224.411	3.91672	2	24.953	79.7535	89.787	1.56708	1.06163		10.0829	10.9006
2923	1493902252	1	25.4227	79.1987	232.843	4.06388	2	24.7182	80.0308	86.1174	1.50303	1.09028		7.89177	10.8905
2924	1493902252	1	25.2347	79.3827	235.444	4.10927	2	24.4362	80.2594	51.189	0.893416	1.18584		10.9029	10.8964
2925	1493902252	1	24.9999	79.6601	233.361	4.07291	2	24.2015	80.5366	43.3333	0.756308	1.18562		8.93468	9.86047
2926	1493902253	1	24.7647	79.8428	227.326	3.96759	2	23.9666	80.7665	44.1902	0.771264	1.22073		8.15377	8.92389
2927	1493902253	1	24.6241	80.0754	225	3.92699	2	23.7317	80.949	54.3983	0.94943	1.24882		11.8355	10.8863
2928	1493902253	1	24.3422	80.3514	222.674	3.88639	2	23.4498	81.1775	55.4387	0.967588	1.21607		8.92626	7.88328
2929	1493902253	1	24.1072	80.5339	225	3.92699	2	23.262	81.3613	48.4357	0.845362	1.18277		9.85832	8.92205
2930	1493902253	1	23.8724	80.7638	216.596	3.7803	2	23.0271	81.5437	56.7729	0.990874	1.15012		7.88753	7.88328
2931	1493902253	1	23.6845	80.9477	213.615	3.72829	2	22.8393	81.7275	59.173	1.03276	1.14998		7.88328	6.96741
2932	1493902253	1	23.4967	81.1315	212.939	3.71648	2	22.6514	81.864	76.1217	1.32857	1.11852		31.5908	0
2933	1493902253	1	22.6983	81.8181	222.349	3.88072	2	22.6514	81.864	76.1217	1.32857	0.0656233		6.96565	0
2934	1493902254	1	22.5104	81.9545	224.277	3.91437	2	22.6514	81.864	76.1217	1.32857	0.167545		22.6715	5.03395
2935	1493902254	1	21.9472	82.4584	225.949	3.94355	2	22.7451	81.7248	92	1.6057	1.08389		8.1279	1.9708
2936	1493902254	1	21.7123	82.5934	217.054	3.78832	2	22.6982	81.7708	104.326	1.82084	1.28401		10.046	7.88118
2937	1493902254	1	21.4305	82.7743	220.554	3.84939	2	22.5104	81.9545	115.815	2.02136	1.35582		6.96322	11.9864
2938	1493902254	1	21.2427	82.9107	217.457	3.79534	2	22.1816	82.1815	125.661	2.1932	1.18881		8.1253	5.9061
2939	1493902254	1	21.0079	83.0457	224.06	3.91058	2	22.0409	82.3192	135.595	2.36658	1.26289		6.24136	5.02634
2940	1493902254	1	20.8199	83.1348	231.043	4.03246	2	21.8999	82.4097	135.595	2.36658	1.30083		6.95903	10.0476
2941	1493902254	1	20.6322	83.2711	230.044	4.01502	2	21.6181	82.5907	141.7	2.47313	1.19789		6.96079	10.8737
2942	1493902255	1	20.4445	83.4075	233.669	4.07829	2	21.3365	82.8189	148.428	2.59055	1.0687		6.23736	1.41362
2943	1493902255	1	20.2566	83.4965	234.863	4.09914	2	21.2894	82.8175	153.585	2.68056	1.23601		6.95903	6.23865
2944	1493902255	1	20.0689	83.6328	223.072	3.89334	2	21.1015	82.9066	158.35	2.76372	1.26239		4.42408	10.046
2945	1493902255	1	19.9279	83.676	228.453	3.98727	2	20.8197	83.0875	163.66	2.85641	1.06848		5.01967	11.9756
2946	1493902255	1	19.7871	83.7664	223.897	3.90775	2	20.4912	83.3143	180	3.14159	0.83675		8.1212	0
2947	1493902255	1	19.5524	83.9013	229.102	3.99858	2	20.4912	83.3143	180	3.14159	1.10721		5.01967	0
2948	1493902255	1	19.4116	83.9917	227.335	3.96774	2	20.4912	83.3143	180	3.14159	1.27452		8.1212	6.95903
2949	1493902255	1	19.1769	84.1266	222.112	3.87658	2	20.3035	83.4506	180	3.14159	1.31385		6.23465	8.91126
2950	1493902256	1	18.9891	84.2156	223.496	3.90074	2	20.0689	83.6328	180	3.14159	1.22704		5.77773	225.096
2951	1493902256	1	18.8011	84.2574	224.82	3.92386	2	13.0892	80.8793	188.741	3.29416	6.63607		6.23465	1.96656
2952	1493902256	1	18.6133	84.3464	216.696	3.78206	2	13.136	80.8334	177.941	3.10566	6.50707		7.51827	1.41903
2953	1493902256	1	18.3785	84.434	214.531	3.74428	2	13.1357	80.7861	185.606	3.23943	6.38703		0	1.41362
2954	1493902256	1	18.3785	84.434	220.885	3.85518	2	13.1828	80.7875	192.139	3.35347	6.34762		0	1.41903
2955	1493902256	1	18.3785	84.434	220.885	3.85518	2	13.1825	80.7402	197.181	3.44146	6.37515		0	0
2956	1493902256	1	18.3785	84.434	218.808	3.81891	2	13.1825	80.7402	202.099	3.5273	6.37515		0	0
2957	1493902257	1	18.3785	84.434	221.593	3.86754	2	13.1825	80.7402	206.327	3.60109	6.37515		3.93316	1.41903
2958	1493902257	1	18.2848	84.5257	207.265	3.61746	2	13.1822	80.6929	210.122	3.66732	6.38176		0	1.96656
2959	1493902257	1	18.2848	84.5257	207.569	3.62277	2	13.229	80.647	242.049	4.22454	6.37224		0	1.41903
2960	1493902257	1	18.2848	84.5257	205.563	3.58775	2	13.2287	80.5997	242.276	4.22852	6.40138		3.11732	0
2961	1493902257	1	18.3787	84.4812	184.364	3.21776	2	13.2287	80.5997	239.706	4.18366	6.44892		1.41054	0
2962	1493902257	1	18.3317	84.4799	178.169	3.10964	2	13.2287	80.5997	239.639	4.18249	6.41066		1.96656	1.96652
2963	1493902257	1	18.3785	84.434	173.98	3.03653	2	13.2754	80.5537	238.12	4.15598	6.4108		1.41601	0
2964	1493902257	1	18.3783	84.3868	191.131	3.33587	2	13.2754	80.5537	236.649	4.13031	6.38218		3.122	1.41901
2965	1493902258	1	18.4248	84.2937	185.172	3.23185	2	13.2752	80.5064	234.545	4.09358	6.39234		3.11461	0
2966	1493902258	1	18.331	84.3382	180.97	3.15853	2	13.2752	80.5064	234.428	4.09154	6.3438		8.56989	0
2967	1493902258	1	18.3766	84.0562	187.843	3.27848	2	13.2752	80.5064	233.953	4.08325	6.21493		3.11732	1.96442
2968	1493902258	1	18.2827	84.1007	179.732	3.13692	2	13.3219	80.4605	232.99	4.06645	6.1531		8.50509	0
2969	1493902258	1	18.2814	83.8172	186.798	3.26024	2	13.3219	80.4605	233.11	4.06855	5.98866		3.20332	0
2970	1493902258	1	18.187	83.7673	175.657	3.06579	2	13.3219	80.4605	232.88	4.06452	5.88253		11.5633	1.41903
2971	1493902258	1	18.5174	83.9658	171.001	2.98454	2	13.3216	80.4132	231.179	4.03483	6.29423		3.2119	0
2972	1493902258	1	18.4698	83.8699	166.587	2.90749	2	13.3216	80.4132	230.711	4.02666	6.20103		8.37819	0
2973	1493902258	1	18.3275	83.6296	161.841	2.82466	2	13.3216	80.4132	230.405	4.02133	5.95015		3.20788	0
2974	1493902259	1	18.28	83.5338	157.689	2.7522	2	13.3216	80.4132	229.605	4.00736	5.85866		9.05234	1.41362
2975	1493902259	1	18.1844	83.2476	153.438	2.67799	2	13.3687	80.4146	230.153	4.01692	5.5872		9.63035	0
2976	1493902259	1	18.0418	82.96	149.374	2.60706	2	13.3687	80.4146	229.79	4.01058	5.32136		10.4125	2.03668
2977	1493902259	1	17.946	82.6264	145.696	2.54287	2	13.3214	80.3659	229.229	4.00081	5.1475		10.9222	0
2978	1493902259	1	17.8032	82.2915	141.947	2.47743	2	13.3214	80.3659	227.79	3.97568	4.87796		2.83804	1.41063
2979	1493902259	1	17.8027	82.1969	111.185	1.94055	2	13.3684	80.3673	226.116	3.94647	4.79692		7.27673	2.03668
2980	1493902259	1	17.7544	81.9592	109.992	1.91972	2	13.3211	80.3186	229.128	3.99904	4.72713		14.5558	0
2981	1493902259	1	17.6579	81.4837	98.1765	1.7135	2	13.3211	80.3186	226.404	3.95149	4.49058		5.89436	0
2982	1493902260	1	17.6098	81.2932	100.402	1.75234	2	13.3211	80.3186	226.393	3.9513	4.39804		11.4884	1.41354
2983	1493902260	1	17.5608	80.9134	98.5453	1.71994	2	13.274	80.3173	227.436	3.96951	4.32805		7.27967	1.41903
2984	1493902260	1	17.5125	80.6756	89.7467	1.56638	2	13.2737	80.27	228.564	3.98919	4.25816		4.53186	1.41063
2985	1493902260	1	17.4647	80.5323	95.6393	1.66922	2	13.2267	80.2686	228.008	3.97948	4.2462		15.9624	0
2986	1493902260	1	17.3679	80.0091	94.7883	1.65437	2	13.2267	80.2686	228.972	3.99631	4.14932		0	1.41903
2987	1493902260	1	17.3679	80.0091	94.7883	1.65437	2	13.2264	80.2213	230.84	4.02892	4.14693		36.9185	1.41354
2988	1493902260	1	17.3616	78.7785	95.2733	1.66283	2	13.1793	80.22	229.881	4.01218	4.42375		5.68208	1.41903
2989	1493902260	1	17.3606	78.5891	92.6677	1.61736	2	13.179	80.1727	232.066	4.05031	4.47142		1.41901	1.41903
2990	1493902261	1	17.3604	78.5418	95.5155	1.66706	2	13.1787	80.1254	234.504	4.09287	4.47151		4.26307	1.41063
2991	1493902261	1	17.3596	78.3997	88.0964	1.53757	2	13.1317	80.124	234.053	4.085	4.566		28.4194	1.41903
2992	1493902261	1	17.3548	77.4524	91.5845	1.59845	2	13.1314	80.0767	234.984	4.10125	4.97233		7.19794	0
2993	1493902261	1	17.4007	77.2169	91.3429	1.59423	2	13.1314	80.0767	233.934	4.08292	5.13862		11.3731	2.03663
2994	1493902261	1	17.3988	76.8378	90.5324	1.58009	2	13.084	80.0281	236.169	4.12193	5.36615		8.59998	0
2995	1493902261	1	17.4445	76.5548	89.0233	1.55375	2	13.084	80.0281	237.016	4.1367	5.57474		12.7982	1.41903
2996	1493902261	1	17.4423	76.1282	88.5189	1.54495	2	13.0837	79.9808	239.222	4.17521	5.81721		10.0081	1.41362
2997	1493902262	1	17.4877	75.7977	87.2732	1.5232	2	13.0366	79.9794	237.973	4.15341	6.10728		10.0115	1.41901
2998	1493902262	1	17.5332	75.4671	86.1954	1.50439	2	13.0364	79.9321	238.688	4.16589	6.33699		8.5381	0
2999	1493902262	1	17.5318	75.1825	83.5508	1.45824	2	13.0364	79.9321	238.794	4.16774	6.53967		12.8359	2.03878
3000	1493902262	1	17.5767	74.757	86.2366	1.50511	2	12.989	79.8834	237.281	4.14134	6.87946		10.0145	0
3001	1493902262	1	17.6222	74.4263	85.477	1.49186	2	12.989	79.8834	238.403	4.16091	7.15866		11.4301	1.41903
3002	1493902262	1	17.6675	74.048	82.8447	1.44591	2	12.9887	79.8361	240.36	4.19507	7.44267		10.0174	1.41903
3003	1493902262	1	17.713	73.7172	83.6877	1.46063	2	12.9884	79.7888	239.288	4.17637	7.69325		11.4327	1.41354
3004	1493902262	1	17.7582	73.3388	83.0982	1.45034	2	12.9413	79.7875	238.382	4.16055	8.04912		10.0204	1.41901
3005	1493902263	1	17.8037	73.0079	83.4069	1.45572	2	12.9411	79.7402	238.766	4.16726	8.30474		11.6513	1.42203
3006	1493902263	1	17.8962	72.6307	85.3299	1.48929	2	12.9408	79.6928	243.1	4.24289	8.62724		14.2714	2.83806
3007	1493902263	1	17.941	72.1571	89.8613	1.56838	2	12.9402	79.5982	259.347	4.52646	8.96538		4.45694	4.53376
3008	1493902263	1	17.9875	72.016	83.4804	1.45701	2	12.8922	79.4549	261.038	4.55597	9.01661		15.6931	4.25707
3009	1493902263	1	18.0321	71.4948	87.5789	1.52854	2	12.8914	79.313	261.625	4.56622	9.35687		5.05139	4.26009
3010	1493902263	1	18.1258	71.3549	80.8751	1.41154	2	12.8905	79.171	243.796	4.25504	9.40743		11.445	4.25709
3011	1493902263	1	18.1711	70.9761	82.8265	1.44559	2	12.8896	79.0291	227.721	3.97449	9.63042		10.0327	4.26009
3012	1493902263	1	18.2167	70.6448	80.3866	1.40301	2	12.8887	78.8871	213.308	3.72292	9.81443		8.92528	4.26007
3013	1493902264	1	18.3097	70.3622	80.0585	1.39728	2	12.8879	78.7451	200.346	3.49669	9.98343		13.0537	2.84106
3014	1493902264	1	18.4021	69.937	80.6334	1.40732	2	12.8873	78.6504	188.532	3.29051	10.312		10.0386	2.83806
3015	1493902264	1	18.4477	69.6055	82.6894	1.4432	2	12.8867	78.5558	177.866	3.10435	10.5372		8.63008	2.84106
3016	1493902264	1	18.4935	69.3215	80.095	1.39792	2	12.8861	78.4611	168.366	2.93854	10.7226		12.0485	2.84106
3017	1493902264	1	18.6333	68.945	78.0966	1.36304	2	12.8855	78.3664	159.81	2.78922	11.0363		7.23148	4.44367
3018	1493902264	1	18.6794	68.7084	77.8652	1.359	2	12.9318	78.2257	151.896	2.65108	11.1182		10.045	4.26009
3019	1493902264	1	18.7251	68.3767	79.2103	1.38248	2	12.9309	78.0837	144.999	2.5307	11.3048		10.2956	4.26009
3020	1493902264	1	18.8179	68.0463	79.0702	1.38004	2	12.93	77.9417	138.798	2.42249	11.5146		8.9357	3.13005
3021	1493902265	1	18.9111	67.7634	79.5783	1.3889	2	12.9765	77.8483	133.239	2.32545	11.7015		7.23442	4.26309
3022	1493902265	1	18.9572	67.5267	78.2076	1.36498	2	12.9756	77.7062	128.184	2.23724	11.8069		11.6819	4.26007
3023	1493902265	1	19.0499	67.1485	79.4293	1.3863	2	12.9748	77.5642	123.485	2.15522	12.0579		8.93761	2.84106
3024	1493902265	1	19.143	66.8655	78.2588	1.36587	2	12.9742	77.4695	119.203	2.08049	12.2678		7.23794	3.13005
3025	1493902265	1	19.1892	66.6287	77.5776	1.35398	2	13.0207	77.3761	115.329	2.01288	12.3918		11.6848	2.84106
3026	1493902265	1	19.2819	66.2504	76.6822	1.33836	2	13.0201	77.2814	81.9266	1.42989	12.6844		7.60315	2.84404
3027	1493902265	1	19.3753	66.0148	77.849	1.35872	2	13.0196	77.1866	80.254	1.4007	12.8532		7.24089	3.13005
3028	1493902265	1	19.4215	65.7779	77.3287	1.34964	2	13.0661	77.0932	81.7425	1.42668	12.9779		8.94425	2.84106
3029	1493902266	1	19.5147	65.4947	75.5425	1.31847	2	13.0655	76.9985	82.6764	1.44298	13.1882		7.24089	2.84106
3030	1493902266	1	19.5609	65.2578	76.4583	1.33445	2	13.0649	76.9038	83.5635	1.45846	13.3352		5.84711	2.84406
3031	1493902266	1	19.6073	65.0685	77.0792	1.34529	2	13.0643	76.809	85.4382	1.49118	13.4406		7.60704	4.26307
3032	1493902266	1	19.7008	64.8328	75.998	1.32641	2	13.0635	76.6669	85.478	1.49187	13.5683		5.84711	3.13005
3033	1493902266	1	19.7472	64.6435	75.5774	1.31907	2	13.11	76.5735	84.719	1.47863	13.652		5.85002	7.74015
3034	1493902266	1	19.7936	64.4541	75.8002	1.32296	2	13.0143	76.3339	109.171	1.90539	13.678		5.85002	14.9754
3035	1493902266	1	19.84	64.2647	75.6283	1.31996	2	12.8701	75.856	96.4197	1.68284	13.5254		13.4297	17.1732
3036	1493902266	1	19.98	63.8395	80.25	1.40063	2	12.8195	75.2858	98.1974	1.71387	13.5015		1.98349	14.5982
3037	1493902267	1	19.9329	63.8859	73.0976	1.27579	2	12.7223	74.809	94.3529	1.64677	13.0884		9.45858	15.7627
3038	1493902267	1	20.0735	63.6037	68.918	1.20285	2	12.6719	74.286	92.5238	1.61485	12.996		7.24678	12.8072
3039	1493902267	1	20.1197	63.3666	72.9705	1.27358	2	12.6693	73.8591	92.6939	1.61781	12.8686		5.85002	11.5201
3040	1493902267	1	20.0733	63.556	70.1516	1.22438	2	12.6198	73.4783	90.6212	1.58164	12.4099		1.98349	12.8132
3041	1493902267	1	20.1204	63.5096	68.26	1.19136	2	12.6172	73.0512	89.9003	1.56906	12.1384		1.41954	12.8133
3042	1493902267	1	20.0731	63.5083	70.1409	1.22419	2	12.6145	72.6241	92.0799	1.6071	11.7783		1.43103	12.8162
3043	1493902267	1	20.0728	63.4606	65.4465	1.14226	2	12.6119	72.1969	89.263	1.55793	11.4886		5.72105	9.9722
3044	1493902267	1	20.072	63.2699	63.6062	1.11014	2	12.6098	71.8645	89.1088	1.55524	11.3821		1.43101	9.9722
3045	1493902268	1	20.0718	63.2222	59.9572	1.04645	2	12.6077	71.5321	92.2269	1.60966	11.1699		0	11.3972
3046	1493902268	1	20.0718	63.2222	58.6659	1.02391	2	12.6054	71.1522	91.0089	1.58841	10.8918		7.19594	11.4002
3047	1493902268	1	20.3081	63.181	39.8729	0.695913	2	12.603	70.7722	91.0089	1.58841	10.8164		5.22298	9.97818
3048	1493902268	1	20.2128	63.0353	35.14	0.613308	2	12.601	70.4396	91.5354	1.59759	10.619		4.09673	11.4032
3049	1493902268	1	20.3079	63.1333	30.9058	0.539408	2	12.5986	70.0595	90.5836	1.58098	10.3637		8.97365	9.9812
3050	1493902268	1	20.5435	62.949	20.7367	0.361924	2	12.5965	69.7268	89.5553	1.56304	10.4448		5.68114	9.98118
3051	1493902268	1	20.7328	62.9542	13.8137	0.241095	2	12.5945	69.3941	89.1783	1.55645	10.3781		4.25861	8.55917
3052	1493902268	1	20.8747	62.9581	11.4793	0.200352	2	12.5927	69.1088	89.5264	1.56253	10.3161		5.81159	8.7198
3053	1493902269	1	21.0637	62.9156	4.57375	0.079827	2	12.5437	68.8223	89.9667	1.57022	10.3672		4.26161	8.56215
3054	1493902269	1	21.2057	62.9195	2.60701	0.0455009	2	12.542	68.5369	92.0723	1.60696	10.3254		7.09768	8.55917
3055	1493902269	1	21.4422	62.926	0.175737	0.00306719	2	12.5402	68.2516	93.25	1.62752	10.3734		2.83907	5.70611
3056	1493902269	1	21.5368	62.9286	356.057	6.21436	2	12.539	68.0614	90.4135	1.57801	10.3589		10.0875	5.70911
3057	1493902269	1	21.8682	62.9855	355.4	6.2029	2	12.5378	67.8711	88.0736	1.53717	10.5321		7.10068	7.13714
3058	1493902269	1	22.1048	62.992	352.171	6.14654	2	12.5363	67.6332	85.9992	1.50097	10.6347		9.07354	5.7091
3059	1493902269	1	22.3891	63.0952	349.888	6.10669	2	12.5352	67.4429	86.6663	1.51261	10.7704		10.0875	4.28109
3060	1493902270	1	22.7205	63.1521	348.035	6.07436	2	12.5343	67.3002	85.8819	1.49892	10.9984		7.28771	8.56517
3061	1493902270	1	22.9573	63.2063	343.472	5.99472	2	12.5325	67.0147	89.5227	1.56247	11.0987		11.8026	5.83844
3062	1493902270	1	23.3362	63.3122	344.422	6.0113	2	12.5785	66.8256	88.264	1.5405	11.3169		9.07354	5.70911
3063	1493902270	1	23.6205	63.4154	344.387	6.01068	2	12.5773	66.6353	87.6053	1.529	11.503		10.4303	5.7121
3064	1493902270	1	23.9521	63.5199	343.447	5.99429	2	12.5762	66.4449	88.0029	1.53594	11.7459		9.07456	4.28409
3065	1493902270	1	24.2364	63.6232	342.682	5.98094	2	12.5753	66.3021	88.1343	1.53823	11.9649		10.9486	5.71511
3066	1493902270	1	24.5681	63.7754	341.832	5.96609	2	12.5741	66.1116	89.0097	1.55351	12.2194		9.07456	4.28409
3067	1493902270	1	24.8524	63.8787	341.692	5.96365	2	12.5732	65.9688	88.8826	1.55129	12.4558		10.9513	4.46647
3068	1493902271	1	25.1842	64.0309	338.119	5.90129	2	12.6195	65.8273	88.2957	1.54105	12.6925		7.73777	2.85904
3069	1493902271	1	25.4211	64.1329	337.762	5.89506	2	12.619	65.732	87.8924	1.53401	12.9016		11.6235	4.28409
3070	1493902271	1	25.753	64.3328	336.436	5.87191	2	12.6181	65.5892	87.6701	1.53013	13.1949		10.9486	5.71511
3071	1493902271	1	26.0847	64.485	335.469	5.85503	2	12.6169	65.3987	88.6987	1.54808	13.4988		7.73658	2.85606
3072	1493902271	1	26.3216	64.5869	335.029	5.84735	2	12.6163	65.3035	88.7362	1.54874	13.724		12.8796	2.85906
3073	1493902271	1	26.7008	64.7882	334.9	5.8451	2	12.6157	65.2082	89.4776	1.56168	14.0914		10.4088	4.47025
3074	1493902271	1	26.9853	64.9868	334.141	5.83186	2	12.6621	65.0666	87.9324	1.53471	14.3234		10.9486	4.28709
3075	1493902271	1	27.317	65.139	331.997	5.79443	2	12.6612	64.9237	89.2722	1.55809	14.6574		9.65861	2.85606
3076	1493902272	1	27.6014	65.2899	330.13	5.76185	2	12.6606	64.8285	89.2507	1.55772	14.9479		12.4206	2.85906
3077	1493902272	1	27.9333	65.5374	330.273	5.76435	2	12.66	64.7332	89.532	1.56263	15.2945		9.65861	2.85906
3078	1493902272	1	28.2177	65.6883	330.358	5.76583	2	12.6594	64.6379	89.4789	1.5617	15.5937		11.6209	2.85906
3079	1493902272	1	28.5495	65.8882	330.239	5.76375	2	12.6588	64.5426	89.3704	1.55981	15.9476		11.6184	2.85906
3080	1493902272	1	28.8812	66.0881	329.619	5.75293	2	12.6582	64.4473	89.2464	1.55764	16.3058		12.4206	1.42803
3081	1493902272	1	29.2131	66.3356	330.78	5.7732	2	12.6579	64.3997	89.2194	1.55717	16.668		11.6168	4.47025
3082	1493902272	1	29.5448	66.5354	331.367	5.78344	2	12.7043	64.2581	90.5629	1.58062	16.9938		11.6194	2.85906
3083	1493902272	1	29.8766	66.7352	328.812	5.73885	2	12.7037	64.1628	90.5629	1.58062	17.3645		12.4182	2.85906
3084	1493902273	1	30.2084	66.9827	327.772	5.72071	2	12.7031	64.0675	89.3831	1.56003	17.7464		14.83	1.43103
3085	1493902273	1	30.6348	67.2328	328.946	5.7412	2	12.7028	64.0198	90.1664	1.5737	18.2176		12.4164	2.85906
3086	1493902273	1	30.9666	67.4802	328.238	5.72883	2	12.7022	63.9245	90.3577	1.57704	18.6073		11.6142	1.43103
3087	1493902273	1	31.2982	67.68	328.925	5.74083	2	12.7019	63.8768	90.3426	1.57678	18.9812		12.414	2.85906
3088	1493902273	1	31.6299	67.9274	328.342	5.73065	2	12.7013	63.7815	90.1078	1.57268	19.3773		10.4022	1.97925
3089	1493902273	1	31.9142	68.1259	326.931	5.70603	2	12.7483	63.7352	90.5887	1.58107	19.6624		2.04308	4.29008
3090	1493902273	1	31.9616	68.1748	328.01	5.72486	2	12.7474	63.5922	89.7468	1.56638	19.7531		22.8117	0
3091	1493902274	1	32.5776	68.6206	327.218	5.71104	2	12.7474	63.5922	89.936	1.56968	20.4578		12.4116	2.86206
3092	1493902274	1	32.9092	68.868	327.348	5.7133	2	12.7468	63.4968	90.9884	1.58805	20.8656		12.4098	1.42803
3093	1493902274	1	33.2408	69.1153	326.955	5.70643	2	12.7465	63.4492	90.6426	1.58201	21.2631		12.4098	1.43103
3094	1493902274	1	33.5724	69.3626	326.649	5.70111	2	12.7462	63.4015	91.0139	1.58849	21.6625		12.4116	1.98135
3095	1493902274	1	33.904	69.61	326.741	5.70271	2	12.7932	63.3551	90.604	1.58134	22.0179		9.24324	1.42803
3096	1493902274	1	34.1409	69.807	325.876	5.68761	2	12.7929	63.3075	91.1881	1.59153	22.3155		10.3939	2.86206
3097	1493902274	1	34.425	70.0053	324.327	5.66057	2	12.7923	63.2121	91.1714	1.59124	22.6742		12.4074	1.42803
3098	1493902274	1	34.7565	70.2526	324.811	5.66903	2	12.792	63.1645	90.1392	1.57323	23.0799		10.3963	1.43103
3099	1493902274	1	35.0407	70.4509	325.307	5.67767	2	12.7917	63.1168	90.1392	1.57323	23.4266		10.2134	1.43103
3100	1493902275	1	35.2775	70.6955	324.987	5.67209	2	12.7914	63.0691	90.6556	1.58224	23.7442		9.24094	1.43103
3101	1493902275	1	35.5143	70.8925	323.795	5.65128	2	12.7911	63.0214	90.6556	1.58224	24.0478		1.41954	1.42803
3102	1493902275	1	35.5616	70.8938	323.973	5.65439	2	12.7908	62.9738	91.7676	1.60165	24.1088		23.98	1.43101
3103	1493902275	1	36.2244	71.3406	331.633	5.78809	2	12.7906	62.9261	91.5069	1.5971	24.8987		11.2722	1.43103
3104	1493902275	1	36.5085	71.5865	326.239	5.69395	2	12.7903	62.8784	92.1539	1.60839	25.2663		7.28186	1.97922
3105	1493902275	1	36.7451	71.6407	327.562	5.71703	2	12.8372	62.832	91.2256	1.59219	25.479		3.22539	1.43103
3106	1493902275	1	36.6977	71.5442	332.371	5.80097	2	12.8369	62.7843	91.3697	1.5947	25.418		9.67346	1.42803
3107	1493902275	1	36.8399	71.8336	308.28	5.38051	2	12.8366	62.7367	91.3697	1.5947	25.6693		5.89658	1.43103
3108	1493902276	1	37.0292	71.8865	300.268	5.24066	2	12.8363	62.689	91.0672	1.58942	25.8822		20.5232	0
3109	1493902276	1	37.4553	72.4217	322.622	5.63081	2	12.8363	62.689	91.0837	1.58971	26.473		12.399	2.86204
3110	1493902276	1	37.7866	72.6688	323.629	5.6484	2	12.8358	62.5936	91.6677	1.5999	26.9082		7.20865	1.43103
3111	1493902276	1	37.9759	72.8168	320.961	5.60183	2	12.8355	62.5459	96.3701	1.68198	27.1575		10.207	3.21954
3112	1493902276	1	38.2126	73.0612	320.25	5.58941	2	12.7407	62.4956	125.352	2.18781	27.5763		25.9675	8.1934
3113	1493902276	1	38.9224	73.5566	324.665	5.66647	2	12.5504	62.2997	129.147	2.25405	28.674		11.2637	7.24539
3114	1493902276	1	39.2063	73.8023	324.939	5.67126	2	12.4075	62.105	128.075	2.23532	29.2404		25.9609	9.2815
3115	1493902276	1	39.9159	74.2976	316.122	5.51738	2	12.2169	61.8613	133.49	2.32984	30.3627		11.2637	8.19346
3116	1493902277	1	40.1998	74.5433	302.63	5.28188	2	12.0267	61.6653	135.006	2.3563	30.9769		8.3889	7.24716
3117	1493902277	1	40.4363	74.6925	299.869	5.2337	2	11.8837	61.4706	134.912	2.35466	31.4654		11.2595	6.14614
3118	1493902277	1	40.7201	74.9381	305.653	5.33465	2	11.741	61.3236	133.623	2.33216	32.0179		8.15966	5.22878
3119	1493902277	1	40.9093	75.1335	329.138	5.74455	2	11.6455	61.1778	133.851	2.33614	32.4212		8.3905	6.14614
3120	1493902277	1	41.1458	75.2828	329.142	5.74462	2	11.5028	61.0308	134.48	2.34712	32.8911		9.22596	5.20811
3121	1493902277	1	41.3822	75.4795	305.019	5.32359	2	11.3604	60.9315	135.74	2.36911	33.3609		9.63709	6.15038
3122	1493902277	1	41.666	75.63	291.926	5.09507	2	11.2176	60.7844	135.649	2.36752	33.8747		4.5433	6.14614
3123	1493902278	1	41.7132	75.7739	296.195	5.16957	2	11.0749	60.6374	135.134	2.35853	34.1734		6.11874	4.10097
3124	1493902278	1	41.5714	75.6273	322.887	5.63544	2	10.9797	60.5393	135.277	2.36103	34.1101		4.07983	4.09673
3125	1493902278	1	41.666	75.725	323.948	5.65397	2	10.8846	60.4413	135.182	2.35937	34.3669		11.2572	5.21229
3126	1493902278	1	41.9497	75.9706	324.071	5.65611	2	10.7421	60.3419	136.593	2.38399	34.9023		3.21143	3.2374
3127	1493902278	1	42.0443	76.0207	323.453	5.64532	2	10.6942	60.2452	136.736	2.3865	35.0955		7.20208	3.21954
3128	1493902278	1	42.2334	76.1686	322.992	5.63728	2	10.5994	60.1949	135.354	2.36237	35.4382		11.2552	4.10097
3129	1493902278	1	41.9497	75.9231	320.249	5.58941	2	10.5042	60.0968	134.144	2.34126	35.2036		8.15542	4.09882
3130	1493902278	1	42.1388	76.1184	322.217	5.62374	2	10.409	59.9988	134.56	2.34852	35.5896		18.7627	2.05156
3131	1493902279	1	42.659	76.4656	323.392	5.64425	2	10.3614	59.9497	134.146	2.34129	36.2755		23.6214	4.09882
3132	1493902279	1	43.2735	76.9579	306.621	5.35155	2	10.2662	59.8517	135.845	2.37094	37.1767		10.3789	4.09888
3133	1493902279	1	43.5572	77.1559	299.009	5.2187	2	10.1711	59.7536	135.8	2.37016	37.6493		3.21283	2.04941
3134	1493902279	1	43.6518	77.2061	312.791	5.45924	2	10.1235	59.7046	136.043	2.37441	37.8213		7.19786	4.10097
3135	1493902279	1	43.8408	77.3539	320.775	5.59857	2	10.0283	59.6065	135.06	2.35724	38.1871		16.7686	2.04983
3136	1493902279	1	43.3681	77.0556	329.599	5.75258	2	9.98068	59.5575	134.933	2.35502	37.6949		17.3393	2.05156
3137	1493902279	1	43.8882	77.3077	322.984	5.63714	2	9.93308	59.5084	135.438	2.36384	38.3375		18.0066	2.04941
3138	1493902279	1	43.3681	77.0081	329.951	5.75874	2	9.88548	59.4594	134.646	2.35002	37.8027		1.41954	4.10097
3139	1493902280	1	43.4154	77.0094	330.25	5.76396	2	9.79028	59.3613	134.497	2.34742	37.975		3.21283	3.24036
3140	1493902280	1	43.51	77.0596	333.695	5.82407	2	9.74236	59.2645	133.447	2.3291	38.1696		1.98363	2.04941
3141	1493902280	1	43.4626	77.1057	339.742	5.92961	2	9.69476	59.2155	138.602	2.41907	38.2142		1.425	9.66638
3142	1493902280	1	43.4626	77.1532	345.034	6.02199	2	9.41012	59.0645	166.08	2.89864	38.5587		10.0786	13.6275
3143	1493902280	1	43.1315	77.0963	354.989	6.19572	2	9.03026	58.8154	148.539	2.5925	38.6922		12.8956	18.8388
3144	1493902280	1	43.5572	77.1559	337.022	5.88214	2	8.50788	58.4669	158.115	2.75963	39.7207		3.14016	16.5062
3145	1493902280	1	43.6518	77.1111	1.7407	0.0303809	2	8.08	58.121	144.339	2.51919	40.3234		2.847	17.6576
3146	1493902281	1	43.6519	77.0162	8.94827	0.156177	2	7.6048	57.7737	153.396	2.67726	40.8616		2.03884	17.6585
3147	1493902281	1	43.6992	77.065	11.6327	0.203028	2	7.12956	57.4264	149.327	2.60624	41.5092		1.98363	15.642
3148	1493902281	1	43.7466	77.0189	15.1089	0.263701	2	6.70192	57.1281	149.775	2.61407	42.047		9.91587	14.4783
3149	1493902281	1	43.9833	76.7882	31.2976	0.546246	2	6.32152	56.8311	154.092	2.68942	42.6227		2.03884	14.8604
3150	1493902281	1	44.0306	76.837	33.0229	0.576358	2	5.89418	56.5806	153.62	2.68117	43.1823		1.41962	14.4797
3151	1493902281	1	44.0779	76.8384	37.2606	0.65032	2	5.51372	56.2836	152.536	2.66225	43.7001		9.91802	11.6423
3152	1493902281	1	44.3147	76.6077	43.9892	0.767756	2	5.18127	56.0834	153.256	2.67483	44.1891		3.21143	11.3212
3153	1493902281	1	44.4093	76.6578	47.4163	0.827571	2	4.8957	55.8367	152.927	2.66908	44.6637		9.92017	9.67396
3154	1493902282	1	44.6462	76.4271	50.3262	0.878359	2	4.61088	55.6855	154.642	2.69901	45.0893		8.98181	10.4317
3155	1493902282	1	44.883	76.2439	54.9499	0.959057	2	4.32566	55.4866	153.983	2.6875	45.5605		5.07151	10.432
3156	1493902282	1	44.9779	76.104	55.9919	0.977243	2	4.04043	55.2877	155.415	2.71251	45.926		10.9662	7.24314
3157	1493902282	1	45.2149	75.8257	59.6113	1.04041	2	3.85014	55.1391	154.692	2.69988	46.2491		7.0239	8.4259
3158	1493902282	1	45.3571	75.6397	61.3132	1.07012	2	3.61256	54.9893	155.441	2.71296	46.573		10.745	8.42776
3159	1493902282	1	45.4996	75.3111	62.9368	1.09845	2	3.37497	54.8394	153.859	2.68534	46.8356		12.9489	9.30293
3160	1493902282	1	45.7841	74.9865	65.0026	1.13451	2	3.18385	54.5952	149.25	2.6049	47.2291		5.84124	16.4943
3161	1493902283	1	45.8317	74.7977	65.7662	1.14784	2	3.03759	54.0652	144.468	2.52145	47.5518		12.6116	16.9667
3162	1493902283	1	46.0217	74.4227	66.6625	1.16348	2	2.84402	53.5338	139.811	2.44016	47.9652		11.3546	14.7332
3163	1493902283	1	46.2116	74.0953	67.7326	1.18216	2	2.74539	53.0527	135.136	2.35856	48.2918		7.60818	16.1487
3164	1493902283	1	46.3067	73.8602	69.9769	1.22133	2	2.64634	52.5236	131.105	2.28822	48.595		8.94897	13.0558
3165	1493902283	1	46.4019	73.5775	69.2881	1.20931	2	2.59538	52.0914	96.0769	1.67686	48.792		12.6183	13.335
3166	1493902283	1	46.592	73.2023	70.3986	1.22869	2	2.49711	51.6579	95.2062	1.66166	49.0767		9.46407	11.6314
3167	1493902283	1	46.7346	72.9209	72.5571	1.26636	2	2.44653	51.2735	94.9706	1.65755	49.2955		10.3161	11.6344
3168	1493902283	1	46.8299	72.5905	72.9937	1.27398	2	2.39595	50.889	96.3448	1.68153	49.4503		10.319	10.2126
3169	1493902284	1	46.9252	72.26	74.2981	1.29675	2	2.34577	50.5523	96.5405	1.68495	49.5838		12.0886	10.0624
3170	1493902284	1	47.068	71.8832	76.7041	1.33874	2	2.34291	50.2169	97.0326	1.69354	49.6967		6.31387	8.79177
3171	1493902284	1	47.1632	71.6955	75.4581	1.31699	2	2.29313	49.9281	95.2981	1.66327	49.8713		10.3219	7.37727
3172	1493902284	1	47.2585	71.3649	74.9296	1.30777	2	2.24375	49.6872	96.6083	1.68613	49.9625		8.9613	10.2186
3173	1493902284	1	47.3538	71.0818	75.053	1.30992	2	2.19354	49.3503	98.3713	1.7169	50.1169		14.8051	5.75121
3174	1493902284	1	47.4969	70.6095	75.2374	1.31314	2	2.1919	49.1586	95.3042	1.66337	50.1267		8.96226	5.97645
3175	1493902284	1	47.5923	70.3264	76.4903	1.33501	2	2.14292	48.9655	96.7967	1.68942	50.2189		10.3284	8.63132
3176	1493902284	1	47.6877	69.9956	76.9988	1.34388	2	2.14045	48.6778	98.0115	1.71062	50.2892		10.335	5.97653
3177	1493902285	1	47.7832	69.6646	77.7943	1.35777	2	2.09146	48.4847	96.1361	1.67789	50.3619		12.1019	5.75421
3178	1493902285	1	47.9262	69.2874	78.0987	1.36308	2	2.08982	48.2929	97.5338	1.70229	50.4157		10.0759	5.97951
3179	1493902285	1	47.9743	68.955	78.8048	1.3754	2	2.04082	48.0997	97.7863	1.70669	50.4463		8.97079	5.75421
3180	1493902285	1	48.0697	68.6716	78.8634	1.37643	2	2.03917	47.9079	96.2046	1.67909	50.4969		15.9162	5.97951
3181	1493902285	1	48.1656	68.1498	79.5588	1.38856	2	1.99017	47.7147	98.1792	1.71355	50.4952		8.97363	4.31716
3182	1493902285	1	48.261	67.8663	78.5838	1.37155	2	1.98893	47.5708	97.1173	1.69502	50.5273		13.1197	5.75721
3183	1493902285	1	48.3568	67.4396	79.9798	1.39591	2	1.98728	47.3789	97.2084	1.69661	50.5229		8.66746	5.97958
3184	1493902285	1	48.4048	67.1547	80.2706	1.40099	2	1.93827	47.1857	97.0067	1.69309	50.5757		14.5228	2.88011
3185	1493902286	1	48.5007	66.6802	80.5579	1.406	2	1.93744	47.0897	96.7487	1.68858	50.5166		10.3503	2.88011
3186	1493902286	1	48.5963	66.3487	81.3924	1.42056	2	1.93661	46.9937	97.7412	1.70591	50.5148		11.7334	4.59353
3187	1493902286	1	48.6921	65.9695	82.4217	1.43853	2	1.88801	46.8485	94.567	1.65051	50.5592		11.7356	1.98874
3188	1493902286	1	48.7878	65.5902	82.6468	1.44246	2	1.93496	46.8017	94.9502	1.65719	50.4797		12.9367	3.2547
3189	1493902286	1	48.8362	65.1617	82.2652	1.4358	2	1.88677	46.7045	96.1242	1.67768	50.4472		10.3569	2.88011
3190	1493902286	1	48.9319	64.83	82.5104	1.44008	2	1.88594	46.6085	97.2695	1.69767	50.4514		11.5155	9.19284
3191	1493902286	1	48.9802	64.4492	83.4243	1.45603	2	1.78873	46.3179	123.978	2.16383	50.5547		10.3598	13.7867
3192	1493902286	1	49.0759	64.1174	83.1768	1.45171	2	1.64289	45.8821	113.369	1.97866	50.8175		12.946	17.5952
3193	1493902287	1	49.1244	63.6886	83.7032	1.4609	2	1.40144	45.3476	117.74	2.05495	51.1261		10.1	17.026
3194	1493902287	1	49.1726	63.3554	82.7818	1.44481	2	1.20731	44.8143	104.626	1.82607	51.4241		10.3664	17.032
3195	1493902287	1	49.2684	63.0234	83.1726	1.45164	2	1.01315	44.2808	112.622	1.96562	51.7673		11.5274	16.2099
3196	1493902287	1	49.3167	62.6422	84.2989	1.47129	2	0.913709	43.7497	85.1048	1.48536	51.9594		4.49868	17.4378
3197	1493902287	1	49.3646	62.5001	83.5814	1.45877	2	1.00338	43.1754	84.182	1.46925	52.0793		17.2403	17.3107
3198	1493902287	1	49.4134	61.9275	84.9505	1.48267	2	0.998289	42.5984	88.462	1.54395	52.131		11.5338	14.4276
3199	1493902287	1	49.4618	61.5461	85.1422	1.48601	2	0.994041	42.1175	90.3966	1.57772	52.2168		10.1124	12.9875
3200	1493902288	1	49.5101	61.2125	85.1488	1.48613	2	0.990217	41.6846	92.3882	1.61248	52.3022		11.5367	10.1044
3201	1493902288	1	49.5585	60.831	85.7269	1.49622	2	0.987243	41.3478	93.0481	1.624	52.3332		7.28436	10.2521
3202	1493902288	1	49.6066	60.593	85.849	1.49835	2	0.936853	41.0098	93.6574	1.63463	52.4619		11.487	8.66434
3203	1493902288	1	49.6075	60.2101	85.9576	1.50024	2	0.934299	40.721	92.4908	1.61427	52.43		5.88417	8.82824
3204	1493902288	1	49.6554	60.0199	86.3564	1.5072	2	0.884324	40.431	92.4774	1.61404	52.558		10.053	5.77523
3205	1493902288	1	49.6562	59.6848	86.0984	1.5027	2	0.88262	40.2385	92.1737	1.60874	52.5073		7.2873	5.99791
3206	1493902288	1	49.7043	59.4467	87.2071	1.52205	2	0.83349	40.0447	92.9802	1.62281	52.5813		10.056	7.41069
3207	1493902288	1	49.7051	59.1115	87.1821	1.52161	2	0.783928	39.8027	92.9724	1.62267	52.5938		7.29024	4.6088
3208	1493902289	1	49.7532	58.8733	87.1648	1.52131	2	0.735218	39.657	93.1182	1.62522	52.6501		7.18502	5.77823
3209	1493902289	1	49.7538	58.6338	87.0379	1.5191	2	0.733506	39.4644	92.742	1.61865
3210	1493902289	1	49.8021	58.3476	87.2618	1.52301	2	0.684362	39.2706	95.7981	1.67199
3211	1493902289	1	49.8501	58.1573	86.786	1.5147	2	0.636072	39.173	89.2104	1.55702
3212	1493902289	1	49.8506	57.9177	87.756	1.53163	2	0.72837	38.8865	73.5148	1.28307
3213	1493902289	1	49.8985	57.7752	86.4235	1.50837	2	0.771531	38.406	83.629	1.4596
3214	1493902289	1	49.8991	57.5356	87.4461	1.52622	2	0.862576	37.9748	74.284	1.2965
3215	1493902289	1	49.8995	57.3918	87.6892	1.53047	2	0.954067	37.5917	77.2336	1.34798
3216	1493902290	1	49.8999	57.2001	87.9652	1.53528	2	0.997692	37.1592	80.7161	1.40876
3217	1493902290	1	49.8997	57.2959	88.5206	1.54498	2	1.04175	36.7747	79.7303	1.39156
3218	1493902290	1	49.9483	56.8658	87.4238	1.52583	2	1.08624	36.4384	78.7801	1.37497
3219	1493902290	1	49.9488	56.674	86.5954	1.51137	2	1.17821	36.1033	79.3758	1.38537
3220	1493902290	1	49.997	56.3876	84.4952	1.47472	2	1.22314	35.8151	78.2175	1.36515
3221	1493902290	1	50.0449	56.2929	82.7359	1.44401	2	1.26724	35.4304	76.5146	1.33543
3222	1493902290	1	50.0452	56.1491	81.3065	1.41907	2	1.36051	35.2398	75.3283	1.31473
3223	1493902290	1	50.093	56.0544	77.7048	1.3562	2	1.40589	34.9998	75.5696	1.31894
3224	1493902291	1	50.0934	55.9105	74.7827	1.3052	2	1.45169	34.808	72.4397	1.26431
3225	1493902291	1	50.1411	55.8639	71.6553	1.25062	2	1.54456	34.5691	72.7502	1.26973
3226	1493902291	1	50.1891	55.6733	67.2402	1.17356	2	1.59038	34.3772	72.7001	1.26886
3227	1493902291	1	50.2844	55.6279	62.5822	1.09226	2	1.63578	34.1371	78.5074	1.37021
3228	1493902291	1	50.2847	55.5319	58.7669	1.02568	2	1.6816	33.9452	79.2896	1.38387
3229	1493902291	1	50.4278	55.3919	52.9416	0.924005	2	1.72784	33.8016	77.3624	1.35023
3230	1493902291	1	50.4756	55.2972	50.9887	0.889921	2	1.77409	33.6579	77.6605	1.35543
3231	1493902292	1	50.6664	55.1584	42.578	0.743126	2	1.77284	33.5131	76.1944	1.32984
3232	1493902292	1	50.7142	55.0637	39.8957	0.696311	2	1.81909	33.3694	78.2458	1.36565
3233	1493902292	1	50.905	54.9249	34.8709	0.608613	2	1.86535	33.2257	77.933	1.36019
3234	1493902292	1	51.0957	54.786	31.5688	0.550979	2	1.91161	33.0821	78.7296	1.37409
3235	1493902292	1	51.3341	54.6484	28.1285	0.490935	2	1.91078	32.9855	77.0123	1.34412
3236	1493902292	1	51.6678	54.5134	25.559	0.446088	2	1.95746	32.8901	76.8888	1.34196
3237	1493902292	1	51.954	54.3291	25.0975	0.438034	2	2.00414	32.7947	78.7916	1.37517
3238	1493902292	1	52.2401	54.1927	24.0926	0.420496	2	2.05041	32.651	79.0663	1.37997
3239	1493902293	1	52.5738	54.0577	22.4141	0.3912	2	2.04999	32.6026	76.9385	1.34283
3240	1493902293	1	52.86	53.9213	21.3661	0.372909	2	2.09627	32.4589	75.9715	1.32595
3241	1493902293	1	53.1938	53.7862	20.8196	0.363371	2	2.09585	32.4106	77.3263	1.3496
3242	1493902293	1	53.4799	53.6978	19.3028	0.336897	2	2.14213	32.2669	74.2994	1.29677
3243	1493902293	1	54.0044	53.5198	16.8647	0.294344	2	2.18924	32.2198	76.241	1.33066
3244	1493902293	1	54.2428	53.4782	16.1477	0.28183	2	2.23552	32.076	76.6365	1.33756
3245	1493902293	1	54.6244	53.3443	15.2413	0.26601	2	2.28222	31.9806	75.9892	1.32626
3246	1493902294	1	55.0535	53.2597	14.267	0.249005	2	2.28181	31.9322	76.3632	1.33279
3247	1493902294	1	55.2919	53.2181	12.1732	0.212463	2	2.32851	31.8368	76.127	1.32867
3248	1493902294	1	55.6734	53.1322	9.90127	0.17281	2	2.42274	31.7426	72.0798	1.25803
3249	1493902294	1	56.0071	53.0931	7.67804	0.134007	2	2.70627	31.5565	40.971	0.715078
3250	1493902294	1	56.3409	53.054	6.98082	0.121838	2	2.98863	31.2254	29.3015	0.511407
3251	1493902294	1	56.6747	53.0149	7.60319	0.132701	2	3.31979	31.0404	28.8283	0.503148
3252	1493902294	1	57.0085	52.9758	6.9426	0.121171	2	3.65059	30.8071	31.2065	0.544656
3253	1493902294	1	57.3423	52.9367	6.70482	0.117021	2	3.88674	30.6197	27.5764	0.481299
3254	1493902295	1	57.5806	52.9431	5.03017	0.087793	2	4.21802	30.4347	26.3669	0.46019
3255	1493902295	1	58.0098	52.9065	3.48983	0.060909	2	4.45463	30.2957	27.4685	0.479417
3256	1493902295	1	58.2958	52.9142	2.53262	0.0442025	2	4.73843	30.1094	28.5798	0.498811
3257	1493902295	1	58.6772	52.9244	0.949625	0.0165741	2	4.97508	29.9703	29.0912	0.507737
3258	1493902295	1	59.0586	52.9346	359.713	6.27818	2	5.21176	29.8312	29.4986	0.514847
3259	1493902295	1	59.3923	52.9436	1.02571	0.0179021	2	5.44846	29.692	28.947	0.50522
3260	1493902295	1	59.7737	52.9538	0.118883	0.00207489	2	5.63799	29.6001	28.8346	0.503259
3261	1493902295	1	60.1075	52.9627	359.742	6.27868	2	5.82716	29.4597	28.2604	0.493237
3262	1493902296	1	60.4412	52.9717	358.309	6.25367	2	5.96914	29.3666	29.7357	0.518985
3263	1493902296	1	60.9655	53.0338	358.042	6.24902	2	6.1587	29.2746	30.1474	0.526172
3264	1493902296	1	61.2514	53.0895	357.378	6.23743	2	6.30071	29.1814	29.2204	0.509993
3265	1493902296	1	61.6329	53.0998	356.948	6.22991	2	6.44272	29.0882	29.8794	0.521493
3266	1493902296	1	62.0142	53.1581	357.788	6.24458	2	6.58473	28.995	31.2639	0.545657
3267	1493902296	1	62.3955	53.2164	357.071	6.23206	2	6.72676	28.9018	31.6447	0.552303
3268	1493902296	1	62.7291	53.2734	356.255	6.21783	2	6.8688	28.8086	31.6682	0.552714
3269	1493902296	1	63.1104	53.3317	355.8	6.20987	2	7.0112	28.7638	30.7974	0.537516
3270	1493902297	1	63.4443	53.3406	353.054	6.16196	2	7.10567	28.6693	31.1522	0.543709
3271	1493902297	1	63.7779	53.3977	354.197	6.18191	2	7.24773	28.5761	30.4122	0.530793
3272	1493902297	1	64.159	53.504	353.849	6.17583	2	7.3422	28.4817	31.3943	0.547934
3273	1493902297	1	64.4926	53.5611	354.447	6.18627	2	7.48463	28.4368	32.3856	0.565236
3274	1493902297	1	64.874	53.6194	351.967	6.14298	2	7.57947	28.3908	31.7555	0.554238
3275	1493902297	1	65.2076	53.6764	351.062	6.12719	2	7.67396	28.2964	31.8063	0.555125
3276	1493902297	1	65.5413	53.7335	351.008	6.12625	2	7.72121	28.2492	33.3724	0.582458
3277	1493902298	1	65.9224	53.8398	351.988	6.14334	2	7.86366	28.2043	32.2632	0.563099
3278	1493902298	1	66.2561	53.8969	351.211	6.12979	2	7.95816	28.1099	32.6565	0.569963
3279	1493902298	1	66.6372	54.0033	351.839	6.14075	2	8.00577	28.1111	32.2604	0.563051
3280	1493902298	1	66.9232	54.059	351.643	6.13733	2	8.10063	28.065	32.9568	0.575205
3281	1493902298	1	67.2091	54.1148	350.009	6.10882	2	8.14788	28.0178	32.6029	0.569027
3282	1493902298	1	67.5425	54.2199	348.911	6.08964	2	8.24275	27.9718	32.4287	0.565987
3283	1493902298	1	67.8285	54.2756	346.333	6.04465	2	8.33727	27.8773	30.237	0.527734
3284	1493902298	1	68.1622	54.3327	347.181	6.05945	2	8.38488	27.8785	32.4994	0.567222
3285	1493902298	1	68.4002	54.4352	346.02	6.03919	2	8.47975	27.8325	33.2157	0.579724
3286	1493902299	1	68.6385	54.4897	345.725	6.03405	2	8.57429	27.738	34.8005	0.607382
3287	1493902299	1	68.9245	54.5455	345.136	6.02376	2	8.62156	27.6907	32.9204	0.57457
3288	1493902299	1	69.1151	54.5987	345.179	6.0245	2	8.71644	27.6447	32.9203	0.574568
3289	1493902299	1	69.3053	54.6999	346.006	6.03894	2	8.81133	27.5986	34.617	0.604181
3290	1493902299	1	69.4485	54.7038	345.025	6.02181	2	8.8586	27.5514	36.0179	0.628631
3291	1493902299	1	69.6864	54.8063	345.342	6.02735	2	8.90622	27.5526	35.4915	0.619443
3292	1493902299	1	69.877	54.8595	344.316	6.00944	2	8.9535	27.5053	33.9597	0.592709
3293	1493902299	1	70.1153	54.914	345.581	6.03153	2	9.04839	27.4593	33.6701	0.587654
3294	1493902300	1	70.3058	54.9672	346.128	6.04107	2	9.09601	27.4605	33.3585	0.582215
3295	1493902300	1	70.6392	55.0723	346.317	6.04437	2	9.14295	27.3648	32.7589	0.57175
3296	1493902300	1	70.8775	55.1268	348.584	6.08394	2	9.23819	27.3672	34.231	0.597444
3297	1493902300	1	71.0204	55.1787	347.854	6.0712	2	9.28548	27.3199	35.3057	0.616202
3298	1493902300	1	71.0681	55.18	348.756	6.08694	2	9.33276	27.2727	35.1199	0.612958
3299	1493902300	1	71.0681	55.18	347.932	6.07256	2	9.38005	27.2254	39.0625	0.68177
3300	1493902300	1	71.0681	55.18	347.932	6.07256	2	9.47497	27.1793	45.6017	0.7959
3301	1493902301	1	71.0681	55.18	347.976	6.07332	2	9.52226	27.1321	51.3591	0.896385
3302	1493902301	1	71.1639	55.1345	354.914	6.19441	2	9.52192	27.0836	53.6825	0.936937
3303	1493902301	1	71.212	55.0877	0.388156	0.0067746	2	9.61651	26.9891	55.239	0.964102
3304	1493902301	1	71.1639	55.1345	5.90053	0.102984	2	9.66381	26.9418	55.0836	0.961391
3305	1493902301	1	71.1636	55.1825	11.8271	0.206422	2	9.71111	26.8946	54.7585	0.955717
3306	1493902301	1	71.0674	55.2761	17.2536	0.301133	2	9.7584	26.8473	56.4881	0.985903
3307	1493902301	1	71.1148	55.3254	18.1661	0.317058	2	9.85301	26.7528	56.0239	0.977802
3308	1493902301	1	70.6365	55.4567	27.9192	0.487282	2	9.90031	26.7055	55.8859	0.975393
3309	1493902302	1	71.0681	55.18	45.9126	0.801326	2	9.94761	26.6582	55.1727	0.962945
3310	1493902302	1	71.0685	55.1319	33.1281	0.578195	2	9.99492	26.6109	56.9945	0.994742
3311	1493902302	1	70.9734	55.0813	39.939	0.697066	2	10.0422	26.5637	55.2386	0.964095
3312	1493902302	1	71.0214	55.0345	45.6886	0.797416	2	10.0895	26.5164	56.5495	0.986975
3313	1493902302	1	71.0695	54.9877	50.1393	0.875095	2	10.1368	26.4691	56.7129	0.989827
3314	1493902302	1	71.166	54.8461	59.3093	1.03514	2	10.1842	26.4218	57.4832	1.00327
3315	1493902302	1	71.3594	54.5148	65.0938	1.1361	2	10.2315	26.3745	57.6756	1.00663
3316	1493902303	1	71.4553	54.4693	68.1983	1.19028	2	10.2788	26.3273	56.6767	0.989196
3317	1493902303	1	71.5529	54.1834	72.5824	1.2668	2	10.3258	26.2315	57.3322	1.00064
3318	1493902303	1	71.6021	53.9924	75.2084	1.31263	2	10.3258	26.2315	58.1428	1.01478
3319	1493902303	1	71.7001	53.6583	78.7556	1.37454	2	10.3728	26.1357	57.8026	1.00885
3320	1493902303	1	71.7496	53.4191	81.219	1.41754	2	10.4201	26.0884	57.9191	1.01088
3321	1493902303	1	71.797	53.4685	85.6423	1.49474	2	10.4674	26.0411	57.7969	1.00875
3322	1493902303	1	71.8983	52.7014	85.802	1.49753	2	10.5147	25.9938	57.6846	1.00679
3323	1493902303	1	71.9475	52.5102	87.7459	1.53146	2	10.5147	25.9938	58.8095	1.02642
3324	1493902304	1	71.95	52.1734	89.1377	1.55575	2	10.562	25.9466	59.28	1.03463
3325	1493902304	1	71.9525	51.8365	91.6956	1.60039	2	10.6091	25.8508	58.276	1.01711
3326	1493902304	1	72.0028	51.5008	93.0765	1.62449	2	10.6091	25.8508	58.9859	1.0295
3327	1493902304	1	72.005	51.2119	94.2505	1.64498	2	10.6564	25.8035	58.6676	1.02394
3328	1493902304	1	71.9604	50.7773	96.9425	1.69197	2	10.7034	25.7077	58.1392	1.01472
3329	1493902304	1	71.9148	50.4871	97.8713	1.70818	2	10.7507	25.6604	59.7251	1.0424
3330	1493902304	1	71.9177	50.1017	100.189	1.74862	2	10.7507	25.6604	58.799	1.02624
3331	1493902304	1	71.8721	49.8114	101.338	1.76869	2	10.798	25.6131	58.34	1.01822
3332	1493902305	1	71.8275	49.3765	102.235	1.78434	2	10.798	25.6131	59.2082	1.03338
3333	1493902305	1	71.7344	49.0366	103.879	1.81303	2	10.8451	25.5173	58.4075	1.0194
3334	1493902305	1	71.6891	48.698	104.37	1.8216	2	10.8924	25.47	58.7877	1.02604
3335	1493902305	1	71.5967	48.2616	106.241	1.85426	2	10.8921	25.4215	59.9991	1.04718
3336	1493902305	1	71.5032	47.9698	106.495	1.85868	2	10.9394	25.3742	59.6293	1.04073
3337	1493902305	1	71.4104	47.5815	107.817	1.88177	2	10.9391	25.3256	59.363	1.03608
3338	1493902305	1	71.3173	47.2414	108.594	1.89532	2	10.9864	25.2783	64.4101	1.12417
3339	1493902305	1	71.1766	46.8517	109.664	1.91399	2	10.9375	25.0831	92.5506	1.61531
3340	1493902306	1	71.0835	46.5115	110.201	1.92338	2	10.983	24.7447	82.3992	1.43814
3341	1493902306	1	70.9424	46.17	110.839	1.93451	2	11.0754	24.3104	87.8452	1.53319
3342	1493902306	1	70.8492	45.8296	111.688	1.94933	2	11.1206	23.9233	87.208	1.52207
3343	1493902306	1	70.7081	45.488	111.539	1.94672	2	11.1658	23.5362	85.0186	1.48385
3344	1493902306	1	70.6149	45.1476	112.275	1.95957	2	11.2109	23.149	89.6355	1.56443
3345	1493902306	1	70.4735	44.8542	113.029	1.97272	2	11.2084	22.7605	89.6103	1.564
3346	1493902306	1	70.3323	44.5124	113.89	1.98776	2	11.2539	22.4217	86.9971	1.51839
3347	1493902307	1	70.0962	44.0715	117.919	2.05807	2	11.2517	22.0817	88.5066	1.54473
3348	1493902307	1	70.0022	43.8275	118.349	2.06558	2	11.2498	21.7902	89.6957	1.56549
3349	1493902307	1	69.861	43.4856	117.805	2.05608	2	11.248	21.4987	89.8476	1.56814
3350	1493902307	1	69.7192	43.2403	118.009	2.05965	2	11.2938	21.2083	88.5496	1.54548
3351	1493902307	1	69.5301	42.897	118.656	2.07094	2	11.2922	20.9653	88.1766	1.53897
3352	1493902307	1	69.4357	42.7012	119.386	2.08367	2	11.2906	20.7223	87.2038	1.52199
3353	1493902307	1	69.2473	42.2613	119.703	2.08922	2	11.3368	20.4804	87.8102	1.53258
3354	1493902307	1	69.105	42.0642	120.973	2.11137	2	11.3352	20.2374	88.4146	1.54313
3355	1493902307	1	68.8683	41.6712	122.011	2.12949	2	11.334	20.0429	88.1388	1.53831
3356	1493902308	1	68.7742	41.427	122.417	2.13658	2	11.3327	19.8484	95.9329	1.67434
3357	1493902308	1	68.49	40.9843	121.29	2.11691	2	11.1877	19.5531	119.573	2.08694
3358	1493902308	1	68.4434	40.7896	121.217	2.11563	2	10.9934	19.0133	110.421	1.92721
3359	1493902308	1	68.1115	40.2972	121.141	2.11431	2	10.7993	18.5222	115.844	2.02186
3360	1493902308	1	68.017	40.1012	121.21	2.11552	2	10.6535	18.1294	117.071	2.04327
3361	1493902308	1	67.7326	39.6583	122.894	2.14491	2	10.412	17.6855	114.579	1.99978
3362	1493902308	1	67.6384	39.4139	123.367	2.15317	2	10.2665	17.3413	114.038	1.99034
3363	1493902309	1	67.4012	39.0689	123.025	2.14719	2	10.121	16.997	116.142	2.02706
3364	1493902309	1	67.2591	38.8232	123.662	2.1583	2	9.97585	16.7013	116.406	2.03168
3365	1493902309	1	67.0697	38.4794	124.797	2.17811	2	9.78291	16.4045	116.783	2.03825
3366	1493902309	1	66.88	38.184	125.219	2.18548	2	9.6377	16.1088	115.869	2.02229
3367	1493902309	1	66.6905	37.8401	124.542	2.17367	2	9.54054	15.8629	116.132	2.02688
3368	1493902309	1	66.5484	37.5943	124.957	2.18091	2	9.39563	15.6159	117.306	2.04737
3369	1493902309	1	66.3586	37.2988	125.244	2.18591	2	9.29812	15.3212	91.4967	1.59692
3370	1493902309	1	66.1688	37.0032	125.072	2.18293	2	9.24668	14.7841	101.606	1.77337
3371	1493902309	1	66.0266	36.7573	125.64	2.19284	2	9.05159	14.1946	93.9744	1.64016
3372	1493902310	1	65.8368	36.4617	125.706	2.19399	2	8.95098	13.461	100.942	1.76177
3373	1493902310	1	65.6469	36.166	127.257	2.22105	2	8.80358	12.8723	99.752	1.741
3374	1493902310	1	65.4571	35.8703	127.484	2.22501	2	8.65615	12.2835	98.8152	1.72465
3375	1493902310	1	65.3148	35.6243	127.206	2.22017	2	8.5568	11.7444	101.324	1.76845
3376	1493902310	1	65.1725	35.3783	127.256	2.22104	2	8.40965	11.2041	98.9584	1.72715
3377	1493902310	1	64.9823	35.131	127.507	2.22541	2	8.31129	10.8113	98.4008	1.71742
3378	1493902310	1	64.84	34.8849	126.265	2.20374	2	8.26038	10.3708	99.6606	1.73941
3379	1493902311	1	64.6974	34.6873	126.551	2.20873	2	8.16199	9.97782	98.8445	1.72516
3380	1493902311	1	64.555	34.4412	125.771	2.19511	2	8.06394	9.63365	100.441	1.75303
3381	1493902311	1	64.46	34.2933	126.732	2.21189	2	8.01369	9.29058	99.5559	1.73758
3382	1493902311	1	64.3174	34.0956	125.748	2.19471	2	7.96377	8.99631	98.5026	1.71919
3383	1493902311	1	64.1277	33.7512	125.841	2.19633	2	7.9135	8.65314	98.3534	1.71659
3384	1493902311	1	64.0324	33.6517	125.891	2.19722	2	7.86393	8.40766	98.6827	1.72234
3385	1493902311	1	63.7941	33.4031	128.108	2.2359	2	7.814	8.11328	98.9725	1.7274
3386	1493902311	1	63.6996	33.1581	129.134	2.25381	2	7.76441	7.86775	98.0746	1.71172
3387	1493902312	1	63.6996	33.1581	128.07	2.23525	2	7.71482	7.62218	98.0746	1.71172
3388	1493902312	1	63.5096	32.8621	127.729	2.22929	2	7.71306	7.37774	98.8343	1.72498
3389	1493902312	1	63.3671	32.6158	127.694	2.22868	2	7.66381	7.18102	97.2865	1.69797
3390	1493902312	1	63.3197	32.5175	126.255	2.20357	2	7.61456	6.98429	97.325	1.69864
3391	1493902312	1	63.1765	32.4168	123.391	2.15357	2	7.56531	6.78754	98.1608	1.71323
3392	1493902312	1	63.0812	32.3173	123.765	2.16011	2	7.56389	6.59191	97.266	1.69761
3393	1493902312	1	63.1286	32.4156	123.494	2.15537	2	7.51463	6.39512	97.6136	1.70368
3394	1493902312	1	63.1286	32.4156	123.12	2.14885	2	7.51357	6.24838	99.1373	1.73027
3395	1493902313	1	63.0332	32.3161	119.282	2.08187	2	7.4643	6.05157	98.9859	1.72763
3396	1493902313	1	62.985	32.3634	110.857	1.93482	2	7.46323	5.9048	99.0023	1.72792
3397	1493902313	1	62.9848	32.4119	109.038	1.90308	2	7.41432	5.75689	97.6158	1.70372
3398	1493902313	1	62.9371	32.3622	107.728	1.88021	2	7.41325	5.6101	98.9574	1.72713
3399	1493902313	1	62.9848	32.4119	101.784	1.77647	2	7.36433	5.46217	98.7184	1.72296
3400	1493902313	1	62.9848	32.4119	95.1973	1.66151	2	7.36326	5.31536	100.005	1.74541
3401	1493902313	1	63.033	32.3646	91.0529	1.58917	2	7.31434	5.16741	98.2734	1.71519
3402	1493902313	1	62.9853	32.3148	83.0839	1.45009	2	7.31362	5.06953	97.954	1.70962
3403	1493902314	1	63.0812	32.3173	75.0162	1.30928	2	7.26469	4.92157	98.3278	1.71614
3404	1493902314	1	63.0817	32.2202	70.2849	1.2267	2	7.26398	4.82367	98.2073	1.71404
3405	1493902314	1	63.1296	32.2214	64.2571	1.1215	2	7.2629	4.67683	99.1841	1.73109
3406	1493902314	1	63.3221	32.0807	55.6905	0.971983	2	7.21397	4.52884	99.4964	1.73654
3407	1493902314	1	63.3709	31.9363	53.3587	0.931285	2	7.21361	4.47988	98.8949	1.72604
3408	1493902314	1	63.5157	31.7457	48.9649	0.854598	2	7.21289	4.38197	90.4325	1.57835
3409	1493902314	1	63.8044	31.5588	43.8489	0.765308	2	7.25931	4.18726	77.2037	1.34746
3410	1493902315	1	64.094	31.2262	43.6511	0.761856	2	7.30574	3.99253	74.2577	1.29604
3411	1493902315	1	64.2389	31.0356	42.8825	0.74844	2	7.35145	3.69984	68.8998	1.20253
3412	1493902315	1	64.4316	30.8948	41.2194	0.719414	2	7.39825	3.55405	64.8324	1.13154
3413	1493902315	1	64.9613	30.5195	38.764	0.676559	2	7.44469	3.35926	63.9227	1.11566
3414	1493902315	1	65.1058	30.426	40.2738	0.702911	2	7.539	3.16558	62.9073	1.09794
3415	1493902315	1	65.2988	30.2365	37.6179	0.656556	2	7.58581	3.01974	62.656	1.09355
3416	1493902315	1	65.6363	29.9534	35.3911	0.617691	2	7.6805	2.87502	60.9795	1.06429
3417	1493902315	1	66.1658	29.6751	36.9569	0.64502	2	7.72731	2.72917	59.9121	1.04566
3418	1493902316	1	66.1658	29.6751	37.591	0.656088	2	7.82201	2.58442	57.7213	1.00743
3419	1493902316	1	66.4551	29.4394	34.7625	0.60672	2	7.86884	2.43854	57.8997	1.01054
3420	1493902316	1	67.0334	29.065	35.45	0.618718	2	7.91602	2.34166	55.6229	0.970803
3421	1493902316	1	67.274	28.9738	33.7509	0.589064	2	7.9632	2.24477	50.4638	0.880759
3422	1493902316	1	67.5152	28.7853	33.3434	0.581953	2	8.05862	2.19801	46.7551	0.81603
3423	1493902316	1	67.7561	28.6454	31.5432	0.550533	2	8.39314	2.10785	43.0733	0.751771
3424	1493902316	1	68.2377	28.4143	30.7384	0.536487	2	8.6798	2.01657	39.3274	0.686392
3425	1493902316	1	68.4301	28.3705	31.6594	0.552561	2	9.01472	1.97541	35.4462	0.618652
3426	1493902317	1	69.0568	27.997	28.6533	0.500095	2	9.30209	1.98216	31.7243	0.553694
3427	1493902317	1	69.6347	27.7682	359.636	6.27683	2	9.54159	1.98777	358.614	6.259
3428	1493902317	1	69.7794	27.6745	10.5026	0.183305	2	9.73285	1.94325	359.296	6.2709
3429	1493902317	1	69.6827	27.7694	27.2578	0.475739	2	9.97236	1.94886	358.801	6.26226
3430	1493902317	1	69.5376	27.9118	21.9959	0.3839	2	10.1161	1.95223	358.247	6.25259
3431	1493902317	1	70.3084	27.5904	26.1564	0.456515	2	10.3077	1.95673	357.777	6.24438
3432	1493902317	1	70.598	27.403	25.031	0.436873	2	10.4514	1.9601	357.916	6.24682
3433	1493902317	1	70.4532	27.4967	20.1816	0.352235	2	10.5951	1.96347	357.409	6.23796
3434	1493902318	1	70.5973	27.5003	16.6442	0.290496	2	10.7392	2.01586	355.469	6.2041
3435	1493902318	1	71.1277	27.2215	13.4887	0.235423	2	10.8829	2.01923	357.701	6.24305
3436	1493902318	1	71.5612	27.0863	20.8457	0.363826	2	10.9787	2.02148	357.487	6.23933
3437	1493902318	1	71.8021	26.995	20.8197	0.363372	2	11.0745	2.02373	356.976	6.23041
3438	1493902318	1	72.0918	26.8075	11.052	0.192895	2	11.2182	2.0271	357.331	6.2366
3439	1493902318	1	73.2485	26.3981	25.2606	0.440881	2	11.3141	2.02934	354.336	6.18432
3440	1493902318	1	72.7664	26.5808	23.1663	0.404329	2	11.4102	2.08062	351.413	6.13331
3441	1493902318	1	73.3926	26.4017	10.4423	0.182253	2	11.5063	2.13189	357.344	6.23683
3442	1493902319	1	74.502	25.9422	28.538	0.498081	2	11.698	2.13638	353.058	6.16202
3443	1493902319	1	75.0805	25.7617	26.4968	0.462457	2	11.9388	2.33809	320.593	5.59541
3444	1493902319	1	75.2737	25.6691	25.654	0.447747	2	12.2751	2.49302	336.619	5.87511
3445	1493902319	1	75.6599	25.4837	26.7218	0.466383	2	12.6116	2.69697	327.124	5.7094
3446	1493902319	1	76.0451	25.4446	14.6087	0.25497	2	12.9003	2.89977	324.406	5.66195
3447	1493902319	1	76.2386	25.3032	20.4439	0.356813	2	13.189	3.10257	327.637	5.71835
3448	1493902319	1	76.7689	25.1701	29.1102	0.50807	2	13.4294	3.25522	326.272	5.69452
3449	1493902319	1	76.9617	25.1262	28.885	0.504138	2	13.6701	3.45687	324.365	5.66123
3450	1493902320	1	77.3482	24.9408	20.0764	0.3504	2	13.9108	3.65851	321.377	5.60909
3451	1493902320	1	77.6854	24.9004	8.00483	0.139711	2	14.1033	3.81002	321.7	5.61473
3452	1493902320	1	77.9272	24.7601	23.1621	0.404255	2	14.2479	3.96039	320.889	5.60057
3453	1493902320	1	78.3126	24.721	26.8448	0.46853	2	14.4403	4.11188	319.407	5.5747
3454	1493902320	1	78.5063	24.5795	23.8323	0.415953	2	14.5846	4.21325	318.672	5.56187
3455	1493902320	1	78.9398	24.5415	35.4723	0.619108	2	14.7292	4.3636	320.573	5.59505
3456	1493902320	1	79.1822	24.3524	57.6037	1.00537	2	14.8734	4.46496	317.788	5.54645
3457	1493902320	1	79.4709	24.3596	27.3152	0.47674	2	15.0177	4.56632	318.581	5.56029
3458	1493902321	1	79.7615	24.1717	10.9677	0.191423	2	15.1143	4.71552	318.26	5.55468
3459	1493902321	1	79.9054	24.224	36.886	0.643782	2	15.2586	4.81687	320.979	5.60214
3460	1493902321	1	80.2923	24.0385	36.1327	0.630634	2	15.3549	4.91709	319.896	5.58325
3461	1493902321	1	80.4367	24.0421	25.3728	0.442839	2	15.4513	5.0173	317.99	5.54998
3462	1493902321	1	80.7264	23.9517	21.6157	0.377266	2	15.5474	5.06854	317.362	5.53901
3463	1493902321	1	80.8227	23.9541	14.1572	0.24709	2	15.6437	5.16874	317.018	5.533
3464	1493902321	1	81.2092	23.8173	17.518	0.305747	2	15.7401	5.26895	317.378	5.5393
3465	1493902321	1	81.2574	23.8184	25.774	0.449841	2	15.7885	5.36802	317.856	5.54764
[truncated: 937 more rows]
