# Supplementary material for: Guppies Prefer to Follow Large (Robot) Leaders Irrespective of Own Size
Source: Front Bioeng Biotechnol. 2020 May 15;8:441. doi: 10.3389/fbioe.2020.00441 (PMC7243707; doi:10.3389/fbioe.2020.00441)
Supplement: Supplementary file 3 [file Data_Sheet_1.ZIP › Raw Data/ID61.xlsx]

## Sheet: tracking_data__170504T151522_2
Framenumber	Current timestamp	ID_Fish_1	Robo Position x	Robo Position y	Robo Angle deg	Robo Angle rad	ID_Fish_1	Fish Position x	Fish Position y	Fish Angle deg	Fish Angle rad	Distance_between_subjects	Mean_Distance (L300 bis L1500)	Velocity_Robo	Velocity_Fish	Mean_velocity_Robo
1744	1493903731	1	19.3129	72.9081	141.789	2.47468	2	19.3641	73.7639	118.545	2.069	0.85733	51.4514	0	11.3941	1.70446	9.37665
1745	1493903731	1	19.3129	72.9081	141.789	2.47468	2	19.3623	73.3841	83.8276	1.46307	0.478557		0	11.6491
1746	1493903731	1	19.3129	72.9081	141.789	2.47468	2	19.4549	73.007	83.3539	1.4548	0.173047		31.6727	8.61871
1747	1493903731	1	19.4969	71.8685	141.789	2.47468	2	19.5008	72.7234	83.401	1.45562	0.854909		0	13.0391
1748	1493903731	1	19.4969	71.8685	141.789	2.47468	2	19.5932	72.2987	81.2394	1.41789	0.440847		0	10.0301
1749	1493903732	1	19.4969	71.8685	141.789	2.47468	2	19.6389	71.9675	83.2533	1.45304	0.173104		0	11.4427
1750	1493903732	1	19.4969	71.8685	141.789	2.47468	2	19.6844	71.5888	79.8127	1.39299	0.336732		0	11.6615
1751	1493903732	1	19.4969	71.8685	141.789	2.47468	2	19.7771	71.2113	81.7934	1.42756	0.71444		0	10.0331
1752	1493903732	1	19.4969	71.8685	141.789	2.47468	2	19.8228	70.88	81.6554	1.42516	1.04084		67.811	10.0361
1753	1493903732	1	19.9116	69.6465	141.789	2.47468	2	19.8685	70.5486	80.2641	1.40087	0.903129		0	13.0573
1754	1493903732	1	19.9116	69.6465	141.789	2.47468	2	19.961	70.1233	79.6071	1.38941	0.479352		298.157	10.2906
1755	1493903732	1	12.9698	76.7589	141.789	2.47468	2	20.0539	69.7931	78.3467	1.36741	9.93513		0	11.6709
1756	1493903732	1	12.9698	76.7589	141.789	2.47468	2	20.1467	69.4153	77.7718	1.35737	10.2682		0	10.0424
1757	1493903733	1	12.9698	76.7589	141.789	2.47468	2	20.1925	69.0837	79.3845	1.38552	10.5393		0	11.676
1758	1493903733	1	12.9698	76.7589	135	2.35619	2	20.2852	68.7057	79.3092	1.38421	10.8798		1.41362	11.6767
1759	1493903733	1	13.0169	76.7603	135	2.35619	2	20.378	68.3277	79.9425	1.39526	11.1935		1.42201	11.6804
1760	1493903733	1	13.0167	76.7129	129.422	2.25883	2	20.4709	67.9496	80.6616	1.40781	11.5048		0	10.3001
1761	1493903733	1	13.0167	76.7129	124.401	2.17121	2	20.5639	67.6191	78.7621	1.37466	11.8177		0	8.63992
1762	1493903733	1	13.0167	76.7129	124.401	2.17121	2	20.6099	67.3348	79.5714	1.38878	12.0667		0	10.3067
1763	1493903733	1	13.0167	76.7129	124.401	2.17121	2	20.703	67.0041	80.7869	1.41	12.3831		2.03878	7.23794
1764	1493903733	1	12.9693	76.6642	139.508	2.43488	2	20.7492	66.7673	80.1596	1.39905	12.5887		1.41354	11.6891
1765	1493903734	1	13.0164	76.6655	139.508	2.43488	2	20.8421	66.3889	82.4374	1.4388	12.917		2.03878	8.64632
1766	1493903734	1	12.969	76.6168	135.105	2.35803	2	20.8882	66.1044	84.9259	1.48224	13.1615		0	8.64584
1767	1493903734	1	12.969	76.6168	131.142	2.28886	2	20.9342	65.8199	88.2612	1.54045	13.4171		1.41362	14.3206
1768	1493903734	1	13.0161	76.6182	131.142	2.28886	2	20.9795	65.3447	88.1063	1.53775	13.8024		0	7.24146
1769	1493903734	1	13.0161	76.6182	135.48	2.36458	2	21.0258	65.1078	89.6085	1.56396	14.023		2.04093	11.4818
1770	1493903734	1	12.9687	76.5694	164.653	2.87375	2	21.0714	64.7278	91.2658	1.59289	14.3484		5.90456	1.42801
1771	1493903734	1	12.9204	76.3786	195.859	3.41839	2	21.0716	64.7754	93.058	1.62417	14.1801		4.0797	11.4821
1772	1493903734	1	12.8256	76.2811	201.717	3.52062	2	21.1173	64.3954	94.9148	1.65658	14.4921		1.42203	14.4191
1773	1493903735	1	12.8253	76.2337	184.117	3.21344	2	21.068	63.9173	98.3592	1.71669	14.8201		1.96866	2.86203
1774	1493903735	1	12.8721	76.1877	210.891	3.68074	2	21.0676	63.8219	97.6855	1.70493	14.8351		1.42203	14.4253
1775	1493903735	1	12.8718	76.1403	212.617	3.71086	2	21.0182	63.3436	99.2563	1.73235	15.1697		3.12261	10.0171
1776	1493903735	1	12.9658	76.0956	214.566	3.74487	2	21.0168	63.0097	101.983	1.77994	15.3642		1.96866	5.94091
1777	1493903735	1	13.0126	76.0496	216.002	3.76995	2	20.9687	62.8176	104.003	1.81519	15.4397		1.97076	7.15806
1778	1493903735	1	13.0594	76.0035	216.525	3.77907	2	20.9677	62.579	105.103	1.8344	15.5807		1.42203	5.94091
1779	1493903735	1	13.0591	75.9561	234.511	4.093	2	20.9196	62.3869	106.385	1.85677	15.6815		3.94156	8.75328
1780	1493903735	1	13.1528	75.864	218.083	3.80626	2	20.871	62.0992	106.669	1.86172	15.781		1.97076	14.6864
1781	1493903736	1	13.1996	75.8179	200.092	3.49227	2	20.7743	61.6193	107.048	1.86835	16.0927		1.96866	7.34436
1782	1493903736	1	13.2464	75.7719	183.991	3.21124	2	20.726	61.3793	104.982	1.83227	16.2201		1.9729	10.0261
1783	1493903736	1	13.2933	75.7258	169.415	2.95684	2	20.7245	61.0451	99.982	1.74502	16.4544		1.42203	2.04732
1784	1493903736	1	13.293	75.6784	156.201	2.72622	2	20.677	60.9961	100.198	1.74878	16.4345		1.96866	10.1709
1785	1493903736	1	13.3398	75.6324	144.482	2.52168	2	20.7258	61.3316	101.477	1.7711	16.0955		0	9.28253
1786	1493903736	1	13.3398	75.6324	133.868	2.33644	2	20.5354	61.0877	88.2351	1.53999	16.2273		1.42203	3.96909
1787	1493903736	1	13.3395	75.585	142.236	2.48248	2	20.4412	61.1806	79.0615	1.37988	16.0599		1.41654	0
1788	1493903736	1	13.3867	75.5863	149.708	2.6129	2	20.4412	61.1806	73.7373	1.28696	16.0403		0	8.99707
1789	1493903737	1	13.3867	75.5863	156.494	2.73133	2	20.253	61.4141	61.9791	1.08174	15.7479		1.42203	0
1790	1493903737	1	13.3864	75.5389	162.588	2.83769	2	20.253	61.4141	79.1352	1.38117	15.7054		0	3.14131
1791	1493903737	1	13.3864	75.5389	167.969	2.93162	2	20.1585	61.4592	75.5044	1.3178	15.6237		0	5.05683
1792	1493903737	1	13.3864	75.5389	172.79	3.01575	2	20.017	61.5508	89.6553	1.56478	15.48		0	1.98349
1793	1493903737	1	13.3864	75.5389	177.1	3.09098	2	19.9699	61.5972	101.614	1.7735	15.418		0	1.98349
1794	1493903737	1	13.3864	75.5389	181.117	3.16109	2	20.017	61.5508	110.767	1.93325	15.48		0	1.98349
1795	1493903737	1	13.3864	75.5389	184.743	3.22437	2	19.9699	61.5972	118.424	2.06689	15.418		0	1.43101
1796	1493903737	1	13.3864	75.5389	217.493	3.79597	2	19.9697	61.5495	124.171	2.16719	15.461		1.42203	1.43101
1797	1493903738	1	13.3861	75.4915	216.825	3.78431	2	19.9699	61.5972	128.934	2.25032	15.3752		0	1.43101
1798	1493903738	1	13.3861	75.4915	216.685	3.78187	2	19.9697	61.5495	159.784	2.78876	15.4183		0	5.07385
1799	1493903738	1	13.3861	75.4915	216.798	3.78383	2	19.8757	61.6901	151.86	2.65045	15.251		0	2.83907
1800	1493903738	1	13.3861	75.4915	216.4	3.77689	2	19.9703	61.6927	143.621	2.50666	15.2892		0	0
1801	1493903738	1	13.3861	75.4915	216.499	3.77863	2	19.9703	61.6927	133.337	2.32718	15.2892		0	4.29605
1802	1493903738	1	13.3861	75.4915	216.751	3.78302	2	19.971	61.8359	122.354	2.13549	15.1604		1.42203	12.9497
1803	1493903738	1	13.3858	75.4441	215.769	3.76589	2	19.78	61.4488	125.522	2.19077	15.3868		1.97076	4.0968
1804	1493903738	1	13.339	75.4902	215.222	3.75633	2	19.875	61.5469	105.222	1.83648	15.3992		0	9.13583
1805	1493903739	1	13.339	75.4902	215.587	3.76271	2	19.971	61.8359	101.688	1.77479	15.1797		0	11.8884
1806	1493903739	1	13.339	75.4902	217.007	3.78749	2	20.0673	62.2203	99.6171	1.73865	14.8782		1.42503	15.8533
1807	1493903739	1	13.3387	75.4427	216.727	3.7826	2	20.117	62.7464	81.9088	1.42958	14.3924		0	14.6805
1808	1493903739	1	13.3387	75.4427	216.727	3.7826	2	20.2137	63.2261	66.3199	1.1575	14.0182		0	13.2736
1809	1493903739	1	13.3387	75.4427	216.55	3.77952	2	20.3102	63.6579	52.9468	0.924097	13.6925		0	15.057
1810	1493903739	1	13.3387	75.4427	216.527	3.77911	2	20.4542	64.1387	41.0659	0.716736	13.357		0	10.492
1811	1493903739	1	13.3387	75.4427	216.527	3.77911	2	20.5502	64.475	31.507	0.5499	13.1262		0	12.9336
1812	1493903739	1	13.3387	75.4427	216.727	3.7826	2	20.741	64.8616	23.636	0.412526	12.9133		0	23.3252
1813	1493903740	1	13.3387	75.4427	216.727	3.7826	2	21.1221	65.5393	16.2396	0.283434	12.596		0	10.4351
1814	1493903740	1	13.3387	75.4427	215.861	3.76749	2	21.3125	65.8304	10.236	0.178651	12.4891		1.41362	30.7349
1815	1493903740	1	13.3858	75.4441	215.545	3.76197	2	22.0717	66.5183	354.844	6.1932	12.4545		0	9.25017
1816	1493903740	1	13.3858	75.4441	215.768	3.76586	2	21.8345	66.3213	330.441	5.76728	12.4341		1.97076	11.6153
1817	1493903740	1	13.339	75.4902	215.558	3.7622	2	22.1662	66.521	336.768	5.87771	12.5844		0	12.87
1818	1493903740	1	13.339	75.4902	216.12	3.772	2	22.5452	66.722	345.132	6.02368	12.7136		0	7.73264
1819	1493903740	1	13.339	75.4902	215.83	3.76695	2	22.782	66.8238	348.215	6.0775	12.817		1.97076	14.5615
1820	1493903740	1	13.3858	75.4441	216.954	3.78657	2	23.2551	66.9323	353.339	6.16692	13.0328		0	7.09468
1821	1493903740	1	13.3858	75.4441	217.19	3.79068	2	23.4915	66.9388	359.678	6.27757	13.2085		0	12.773
1822	1493903741	1	13.3858	75.4441	217.102	3.78915	2	23.9171	66.9507	5.01075	0.087454	13.5295		0	5.67514
1823	1493903741	1	13.3858	75.4441	217.102	3.78915	2	24.1062	66.9559	9.74287	0.170045	13.6739		0	1.41954
1824	1493903741	1	13.3858	75.4441	218.265	3.80944	2	24.1535	66.9572	14.5354	0.25369	13.7102		1.41354	17.1789
1825	1493903741	1	13.4329	75.4454	218.774	3.81833	2	24.7206	66.8778	18.3746	0.320697	14.171		0	19.147
1826	1493903741	1	13.4329	75.4454	218.351	3.81094	2	25.3348	66.7043	19.2035	0.335164	14.7669		1.42203	16.0663
1827	1493903741	1	13.4326	75.398	217.488	3.79588	2	25.8547	66.5758	18.6011	0.324651	15.2361		0	17.438
1828	1493903741	1	13.4326	75.398	216.953	3.78655	2	26.4219	66.4487	17.3289	0.302447	15.7738		1.41662	16.0693
1829	1493903741	1	13.4798	75.3994	217.517	3.79638	2	26.9419	66.3202	13.6828	0.238811	16.2376		1.41662	14.3968
1830	1493903742	1	13.4326	75.398	217.953	3.80399	2	27.4147	66.238	13.2488	0.231236	16.7154		1.9708	11.6306
1831	1493903742	1	13.4795	75.352	218.676	3.81662	2	27.793	66.1532	11.5042	0.200785	17.0145		0	10.0029
1832	1493903742	1	13.4795	75.352	218.49	3.81337	2	28.1242	66.1147	8.40773	0.146743	17.3146		0	19.8914
1833	1493903742	1	13.4795	75.352	218.772	3.81829	2	28.7866	66.0854	3.80811	0.0664641	17.8935		1.97076	2.04523
1834	1493903742	1	13.5263	75.3059	219.271	3.82701	2	28.834	66.1344	357.89	6.24636	17.8449		0	18.5641
1835	1493903742	1	13.5263	75.3059	220.252	3.84412	2	29.4494	66.1992	354.1	6.18021	18.3433		1.41354	7.28771
1836	1493903742	1	13.5734	75.3072	219.74	3.83519	2	29.6862	66.2534	347.583	6.06647	18.4823		1.42203	7.73383
1837	1493903743	1	13.5731	75.2598	219.186	3.82551	2	29.923	66.3553	341.211	5.95526	18.6174		0	5.20147
1838	1493903743	1	13.5731	75.2598	219.996	3.83965	2	30.0652	66.4545	335.407	5.85395	18.6955		1.41662	6.43907
1839	1493903743	1	13.6203	75.2612	221.03	3.8577	2	30.2548	66.5551	327.775	5.72075	18.7751		0	6.43642
1840	1493903743	1	13.6203	75.2612	220.249	3.84407	2	30.4443	66.6557	321.264	5.60711	18.8971		1.97076	7.2341
1841	1493903743	1	13.6671	75.2151	221.655	3.8686	2	30.3019	66.4611	312.791	5.45922	18.7976		0	6.13563
1842	1493903743	1	13.6671	75.2151	220.99	3.85701	2	30.4442	66.608	307.657	5.36963	18.8561		0	21.5051
1843	1493903743	1	13.6671	75.2151	222.089	3.87618	2	30.9186	67.1454	304.851	5.32066	19.0456		1.9729	6.4588
1844	1493903744	1	13.714	75.169	220.267	3.84439	2	31.0136	67.3386	300.111	5.23792	18.9892		0	1.41954
1845	1493903744	1	13.714	75.169	220.087	3.84123	2	31.0609	67.3399	298.25	5.20544	19.0318		1.97076	3.2294
1846	1493903744	1	13.7608	75.1229	220.086	3.84123	2	31.1084	67.4365	289.906	5.05981	18.9742		0	8.43033
1847	1493903744	1	13.7608	75.1229	220.086	3.84123	2	31.2509	67.6787	291.141	5.08137	19.0084		0	4.5556
1848	1493903744	1	13.7608	75.1229	220.897	3.85537	2	31.2985	67.8229	278.074	4.8533	18.9963		0	12.3207
1849	1493903744	1	13.7608	75.1229	220.885	3.85517	2	31.4412	68.208	272.121	4.74941	18.9845		0	7.32317
1850	1493903745	1	13.7608	75.1229	220.681	3.85162	2	31.4889	68.4474	285.783	4.98786	18.9433		1.41362	15.8195
1851	1493903745	1	13.8079	75.1243	221.621	3.86802	2	31.5372	68.9725	285.783	4.98786	18.7663		0	14.3948
1852	1493903745	1	13.8079	75.1243	221.63	3.86818	2	31.5854	69.4499	267.238	4.66419	18.6611		1.42201	10.1374
1853	1493903745	1	13.8077	75.0769	222.053	3.87556	2	31.6333	69.7844	283.056	4.94026	18.5947		1.41354	16.0409
1854	1493903745	1	13.8548	75.0782	221.139	3.85961	2	31.7288	70.3105	277.959	4.8513	18.4989		0	16.0385
1855	1493903745	1	13.8548	75.0782	221.139	3.85961	2	31.8244	70.8365	280.43	4.89442	18.4634		1.41354	11.8455
1856	1493903745	1	13.8077	75.0769	221.423	3.86456	2	31.9196	71.2197	291.965	5.09576	18.5181		0	9.09886
1857	1493903746	1	13.8077	75.0769	221.136	3.85956	2	32.0147	71.5077	295.279	5.15359	18.5535		1.42201	15.5111
1858	1493903746	1	13.8079	75.1243	221.491	3.86575	2	32.2046	71.9886	294.081	5.13268	18.662		1.41654	10.97
1859	1493903746	1	13.8551	75.1256	220.706	3.85205	2	32.347	72.3254	302.456	5.27886	18.7027		1.42203	18.4893
1860	1493903746	1	13.8548	75.0782	221.286	3.86217	2	32.726	72.8114	323.047	5.63824	19.0069		1.42203	4.27801
1861	1493903746	1	13.8551	75.1256	221.788	3.87093	2	32.7263	72.954	322.311	5.62539	18.9957		0	15.3441
1862	1493903746	1	13.8551	75.1256	222.148	3.87721	2	33.0578	73.3435	335.704	5.85915	19.2852		0	8.39304
1863	1493903746	1	13.8551	75.1256	222.77	3.88807	2	33.2944	73.4928	328.412	5.73187	19.5078		0	30.1951
1864	1493903747	1	13.8551	75.1256	222.807	3.88871	2	34.1932	73.9458	342.339	5.97495	20.3723		0	7.72319
1865	1493903747	1	13.8551	75.1256	222.664	3.88621	2	34.4297	74.0475	348.038	6.07441	20.6028		0	4.25578
1866	1493903747	1	13.8551	75.1256	221.901	3.87291	2	34.2879	74.0434	354.279	6.18334	20.4614		1.42201	24.3716
1867	1493903747	1	13.8553	75.173	222.073	3.87591	2	35.0917	74.1612	0.0613178	0.0010702	21.2605		1.41354	4.25869
1868	1493903747	1	13.8082	75.1717	222.351	3.88075	2	35.2336	74.1652	2.1092	0.0368125	21.449		1.41354	12.8094
1869	1493903747	1	13.8553	75.173	222.665	3.88624	2	35.6591	74.1297	11.9992	0.209426	21.8287		0	5.81189
1870	1493903747	1	13.8553	75.173	221.167	3.8601	2	35.8482	74.0876	15.249	0.266145	22.0197		0	10.2545
1871	1493903748	1	13.8553	75.173	220.59	3.85002	2	36.1791	74.0019	22.8987	0.399657	22.3545		0	7.57163
1872	1493903748	1	13.8553	75.173	221.853	3.87207	2	36.4155	73.9135	29.9127	0.522075	22.5953		0	7.00888
1873	1493903748	1	13.8553	75.173	221.969	3.87408	2	36.6046	73.7763	35.7415	0.623807	22.7921		1.42203	9.41904
1874	1493903748	1	13.8556	75.2204	222.098	3.87634	2	36.8883	73.6418	40.6599	0.709649	23.0867		0	14.0195
1875	1493903748	1	13.8556	75.2204	221.42	3.86451	2	37.2665	73.3673	44.6283	0.77891	23.4841		0	12.9272
1876	1493903748	1	13.8556	75.2204	221.769	3.87059	2	37.5975	73.0914	44.8969	0.783599	23.8372		0	16.8892
1877	1493903748	1	13.8556	75.2204	221.797	3.87108	2	38.0232	72.723	43.9124	0.766416	24.2963		1.42203	15.9954
1878	1493903749	1	13.8559	75.2678	222.159	3.87741	2	38.449	72.4021	41.3368	0.721464	24.7595		0	14.0303
1879	1493903749	1	13.8559	75.2678	221.798	3.87111	2	38.8275	72.1274	39.1667	0.683587	25.1683		0	9.92634
1880	1493903749	1	13.8559	75.2678	221.88	3.87253	2	39.0642	71.8962	35.4214	0.61822	25.4328		0	10.7145
1881	1493903749	1	13.8559	75.2678	221.68	3.86904	2	39.3955	71.7628	29.0632	0.507248	25.779		0	6.28688
1882	1493903749	1	13.8559	75.2678	225.297	3.93217	2	39.5848	71.6729	21.3677	0.372936	25.9788		1.41354	5.06546
1883	1493903749	1	13.8088	75.2665	230.834	4.02882	2	39.7269	71.5817	16.1752	0.28231	26.1787		0	8.52338
1884	1493903750	1	13.8088	75.2665	233.887	4.08211	2	40.0109	71.5897	3.9854	0.0695583	26.4588		0	4.26169
1885	1493903750	1	13.8088	75.2665	237.093	4.13805	2	40.1529	71.5937	358.726	6.26094	26.5989		1.42203	5.68422
1886	1493903750	1	13.8085	75.2191	238.669	4.16557	2	40.3423	71.599	348.879	6.08908	26.7796		0	4.53254
1887	1493903750	1	13.8085	75.2191	239.686	4.18331	2	40.4843	71.6506	339.969	5.93358	26.9134		0	3.21689
1888	1493903750	1	13.8085	75.2191	241.655	4.21767	2	40.579	71.7009	333.978	5.82901	27.0007		0	12.2523
1889	1493903750	1	13.8085	75.2191	243.297	4.24633	2	40.295	71.4074	322.312	5.62541	26.7594		0	5.89947
1890	1493903750	1	13.8085	75.2191	242.659	4.23519	2	40.4844	71.4603	316.108	5.51713	26.9394		0	10.4246
1891	1493903750	1	13.8085	75.2191	243.987	4.25837	2	40.8158	71.5648	313.402	5.46989	27.2534		0	14.2933
1892	1493903751	1	13.8085	75.2191	244.135	4.26096	2	41.1471	71.9072	309.114	5.39505	27.5385		0	1.428
1893	1493903751	1	13.8085	75.2191	245.324	4.28171	2	41.1471	71.8596	288.203	5.03009	27.5442		1.41354	3.14415
1894	1493903751	1	13.7614	75.2178	245.87	4.29124	2	41.2418	71.8147	283.717	4.95179	27.6903		0	8.16606
1895	1493903751	1	13.7614	75.2178	245.418	4.28335	2	41.4311	72.0103	281.663	4.91595	27.855		0	10.9697
1896	1493903751	1	13.7614	75.2178	246.301	4.29877	2	41.573	72.3473	281.663	4.91595	27.9593		1.42503	3.22406
1897	1493903751	1	13.7611	75.1703	246.682	4.30541	2	41.6203	72.4438	281.663	4.91595	27.9923		0	5.91984
1898	1493903751	1	13.7611	75.1703	246.617	4.30427	2	41.6675	72.6354	281.663	4.91595	28.0213		0	39.8541
1899	1493903751	1	13.7611	75.1703	246.817	4.30778	2	41.2883	73.9086	263.726	4.60288	27.5561		0	3.96929
1900	1493903752	1	13.7611	75.1703	246.519	4.30257	2	41.1936	74.001	256.971	4.48499	27.4574		0	3.96929
1901	1493903752	1	13.7611	75.1703	246.519	4.30257	2	41.0989	74.0934	244.309	4.26399	27.359		0	3.14415
1902	1493903752	1	13.7611	75.1703	246.519	4.30257	2	41.0042	74.1383	242.218	4.2275	27.2626		0	5.95286
1903	1493903752	1	13.7611	75.1703	246.519	4.30257	2	40.8622	74.2769	234.059	4.08509	27.1158		0	10.9518
1904	1493903752	1	13.7611	75.1703	247.005	4.31105	2	40.5783	74.5064	242.758	4.23693	26.8254		0	12.0703
1905	1493903752	1	13.7611	75.1703	247.005	4.31105	2	40.247	74.7347	250.567	4.37323	26.4895		0	14.9131
1906	1493903752	1	13.7611	75.1703	247.618	4.32174	2	39.9158	75.1054	224.46	3.91757	26.1548		0	13.2573
1907	1493903752	1	13.7611	75.1703	247.618	4.32174	2	39.6793	75.4787	250.018	4.36363	25.92		1.41362	0
1908	1493903753	1	13.8082	75.1717	248.51	4.33732	2	39.6793	75.4787	252.44	4.40592	25.8729		1.42203	7.30318
1909	1493903753	1	13.8085	75.2191	247.976	4.328	2	39.7266	75.7175	243.193	4.24452	25.9229		0	4.275
1910	1493903753	1	13.8085	75.2191	248.226	4.33237	2	39.7266	75.86	258.995	4.52031	25.926		0	9.65471
1911	1493903753	1	13.8085	75.2191	249.269	4.35056	2	39.8684	76.1489	266.484	4.65103	26.0765		0	0
1912	1493903753	1	13.8085	75.2191	249.394	4.35274	2	39.8684	76.1489	271.359	4.73612	26.0765		0	15.3298
1913	1493903753	1	13.8085	75.2191	249.883	4.36129	2	40.1994	76.5382	275.926	4.81581	26.4238		0	5.1973
1914	1493903753	1	13.8085	75.2191	249.275	4.35067	2	40.1049	76.393	285.034	4.97478	26.3226		1.41354	11.5885
1915	1493903753	1	13.8556	75.2204	249.445	4.35363	2	40.4358	76.5923	281.405	4.91144	26.6156		0	1.41962
1916	1493903754	1	13.8556	75.2204	248.836	4.343	2	40.4831	76.5937	272.769	4.76071	26.6629		1.42203	16.4372
1917	1493903754	1	13.8559	75.2678	249.69	4.35792	2	40.1522	76.157	277.732	4.84734	26.3113		0	16.7711
1918	1493903754	1	13.8559	75.2678	249.478	4.35421	2	40.625	76.4553	282.474	4.93011	26.7954		0	10.9245
1919	1493903754	1	13.8559	75.2678	249.944	4.36234	2	40.294	76.3035	288.096	5.02822	26.4584		1.42203	12.7761
1920	1493903754	1	13.8556	75.2204	250.329	4.36906	2	40.7197	76.3155	294.521	5.14036	26.8864		0	1.98357
1921	1493903754	1	13.8556	75.2204	250.329	4.36906	2	40.6724	76.3617	300.595	5.24637	26.8411		1.42203	8.17998
1922	1493903754	1	13.8559	75.2678	250.469	4.3715	2	40.9089	76.226	307.093	5.35979	27.07		0	2.83907
1923	1493903755	1	13.8559	75.2678	250.379	4.36994	2	41.0035	76.2286	313.48	5.47125	27.1646		0	2.83916
1924	1493903755	1	13.8559	75.2678	250.851	4.37818	2	41.0981	76.2313	319.663	5.57916	27.2592		0	5.81482
1925	1493903755	1	13.8559	75.2678	251.005	4.38087	2	41.2873	76.1892	326.159	5.69255	27.4469		1.9708	5.81482
1926	1493903755	1	13.9028	75.2218	250.447	4.37113	2	41.4765	76.1471	332.604	5.80504	27.5892		1.42201	10.7083
1927	1493903755	1	13.903	75.2692	250.85	4.37815	2	41.8077	76.014	338.659	5.91071	27.9146		0	14.456
1928	1493903755	1	13.903	75.2692	250.336	4.36919	2	42.2336	75.7886	344.002	6.00397	28.3354		0	10.7111
1929	1493903755	1	13.903	75.2692	250.329	4.36907	2	42.5649	75.6555	348.684	6.08568	28.6645		0	13.2426
1930	1493903755	1	13.903	75.2692	250.558	4.37307	2	42.9436	75.4287	352.679	6.15541	29.041		0	10.7139
1931	1493903756	1	13.903	75.2692	250.813	4.37751	2	43.275	75.2956	25.0076	0.436464	29.372		0	10.1219
1932	1493903756	1	13.903	75.2692	250.831	4.37782	2	43.5591	75.1136	20.4579	0.357057	29.6565		0	7.10384
1933	1493903756	1	13.903	75.2692	251.608	4.39139	2	43.7958	75.1203	15.9528	0.278429	29.8932		0	5.06983
1934	1493903756	1	13.903	75.2692	251.395	4.38767	2	43.8906	74.9804	12.6634	0.221018	29.989		0	7.28186
1935	1493903756	1	13.903	75.2692	251.857	4.39574	2	44.1272	75.0346	3.27181	0.0571038	30.2251		0	2.83916
1936	1493903756	1	13.903	75.2692	251.992	4.3981	2	44.2218	75.0373	357.298	6.23603	30.3197		1.42203	1.98572
1937	1493903756	1	13.9033	75.3166	251.175	4.38382	2	44.2692	74.9911	354.389	6.18525	30.3676		0	5.19238
1938	1493903757	1	13.9033	75.3166	251.696	4.39293	2	44.4111	75.0902	343.687	5.99846	30.5086		0	1.425
1939	1493903757	1	13.9033	75.3166	252.267	4.40288	2	44.4112	75.0427	341.331	5.95736	30.5091		0	9.64255
1940	1493903757	1	13.9033	75.3166	252.454	4.40616	2	44.1273	74.892	333.808	5.82604	30.227		0	12.251
1941	1493903757	1	13.9033	75.3166	252.518	4.40727	2	44.5058	75.0453	329.004	5.74221	30.6037		0	2.84215
1942	1493903757	1	13.9033	75.3166	252.388	4.405	2	44.6005	75.048	327.684	5.71916	30.6984		1.41354	2.04099
1943	1493903757	1	13.9504	75.3179	252.88	4.41359	2	44.6478	75.0969	321.412	5.60969	30.6982		0	10.3848
1944	1493903758	1	13.9504	75.3179	253.084	4.41715	2	44.364	74.8987	320.792	5.59888	30.4165		0	20.4884
1945	1493903758	1	13.9504	75.3179	253.044	4.41645	2	44.8842	75.3412	321.777	5.61606	30.9338		0	3.21283
1946	1493903758	1	13.9504	75.3179	252.655	4.40966	2	44.9788	75.3914	325.934	5.68863	31.0285		0	2.84215
1947	1493903758	1	13.9504	75.3179	252.655	4.40966	2	44.8841	75.3887	331.208	5.78067	30.9338		0	2.04099
1948	1493903758	1	13.9504	75.3179	253.045	4.41647	2	44.9314	75.4376	333.827	5.82638	30.9812		0	3.21283
1949	1493903758	1	13.9504	75.3179	253.211	4.41937	2	45.026	75.4878	343.123	5.98862	31.0761		1.9708	23.2398
1950	1493903758	1	13.9973	75.2719	253.492	4.42426	2	45.7831	75.6518	355.48	6.2043	31.7881		0	1.98787
1951	1493903759	1	13.9973	75.2719	253.493	4.42429	2	45.8306	75.6056	0.205025	0.00357836	31.835		0	3.14287
1952	1493903759	1	13.9973	75.2719	252.74	4.41115	2	45.9253	75.5608	10.3801	0.181168	31.9293		1.42203	1.41954
1953	1493903759	1	13.9976	75.3193	253.008	4.41583	2	45.9726	75.5621	22.166	0.38687	31.9759		1.42203	0
1954	1493903759	1	13.9973	75.2719	252.553	4.40788	2	45.9726	75.5621	28.6675	0.500343	31.9766		1.97076	1.41954
1955	1493903759	1	14.0441	75.2258	253.997	4.43308	2	45.9253	75.5608	43.0311	0.751035	31.883		1.42203	3.97144
1956	1493903759	1	14.0444	75.2732	254.209	4.43678	2	46.0201	75.4684	48.9494	0.854328	31.9763		1.42203	4.47022
1957	1493903759	1	14.0441	75.2258	253.129	4.41793	2	46.0677	75.3272	60.9741	1.0642	32.0238		0	3.15156
1958	1493903760	1	14.0441	75.2258	253.624	4.42657	2	46.1152	75.2335	69.7538	1.21743	32.0711		1.41654	0
1959	1493903760	1	14.0913	75.2271	253.296	4.42085	2	46.1152	75.2335	76.4587	1.33446	32.0239		0	9.08851
1960	1493903760	1	14.0913	75.2271	253.646	4.42697	2	46.0209	74.9456	89.8463	1.56811	31.9308		0	4.278
1961	1493903760	1	14.0913	75.2271	255.136	4.45297	2	46.0207	75.0882	98.0311	1.71097	31.9297		1.97076	2.85
1962	1493903760	1	14.1381	75.181	253.913	4.43162	2	46.0208	74.9932	101.5	1.7715	31.8833		0	13.6309
1963	1493903760	1	14.1381	75.181	253.849	4.4305	2	45.8794	74.5614	115.121	2.00925	31.7473		0	2.03891
1964	1493903760	1	14.1381	75.181	254.088	4.43467	2	45.8322	74.5125	118.216	2.06326	31.7011		0	1.428
1965	1493903761	1	14.1381	75.181	254.543	4.44261	2	45.8322	74.4649	125.161	2.18447	31.7022		0	5.19982
1966	1493903761	1	14.1381	75.181	255.217	4.45438	2	45.7377	74.3196	132.75	2.31692	31.6113		0	1.425
1967	1493903761	1	14.1381	75.181	255.506	4.45942	2	45.7378	74.2721	139.106	2.42785	31.6128		1.42203	13.2954
1968	1493903761	1	14.1378	75.1336	254.391	4.43996	2	45.4068	73.9774	142.935	2.49469	31.2904		1.41662	4.54615
1969	1493903761	1	14.185	75.135	254.468	4.4413	2	45.3596	73.8334	143.179	2.49894	31.2018		1.42203	22.5268
1970	1493903761	1	14.1847	75.0876	256.006	4.46814	2	44.792	73.3418	140.519	2.45252	30.657		1.42203	16.3279
1971	1493903761	1	14.185	75.135	256.494	4.47667	2	44.4136	72.9506	135.145	2.35872	30.3074		1.42203	11.2752
1972	1493903762	1	14.1847	75.0876	255.049	4.45145	2	44.1771	72.6585	129.785	2.26518	30.0906		1.41354	8.16397
1973	1493903762	1	14.2318	75.0889	255.792	4.4644	2	43.9879	72.4629	126.064	2.20023	29.8717		1.42203	10.9701
1974	1493903762	1	14.2315	75.0415	256.35	4.47416	2	43.8462	72.1258	116.215	2.02833	29.7579		1.42203	9.09893
1975	1493903762	1	14.2318	75.0889	256.053	4.46896	2	43.7517	71.8376	107.857	1.88247	29.6984		0	9.098
1976	1493903762	1	14.2318	75.0889	256.427	4.47549	2	43.6573	71.5494	100.796	1.75923	29.6376		0	7.14
1977	1493903762	1	14.2318	75.0889	255.502	4.45935	2	43.6575	71.3114	92.8874	1.62119	29.6672		1.41654	7.14
1978	1493903762	1	14.279	75.0902	255.66	4.46211	2	43.6577	71.0734	85.8995	1.49923	29.652		0	5.84997
1979	1493903763	1	14.279	75.0902	255.814	4.46479	2	43.7053	70.8843	79.8336	1.39336	29.7254		1.42203	6.31248
1980	1493903763	1	14.2787	75.0428	256.734	4.48086	2	43.8002	70.6965	73.3224	1.27972	29.8397		0	4.48159
1981	1493903763	1	14.2787	75.0428	255.641	4.46178	2	43.8478	70.5549	62.7322	1.09488	29.9077		0	7.03764
1982	1493903763	1	14.2787	75.0428	256.177	4.47113	2	43.9901	70.3684	53.4605	0.933061	30.0769		0	7.03946
1983	1493903763	1	14.2787	75.0428	256.028	4.46852	2	44.1325	70.1819	47.7796	0.833911	30.2469		0	3.97563
1984	1493903763	1	14.2787	75.0428	256.185	4.47127	2	44.2273	70.0893	43.4492	0.758331	30.3555		1.41362	7.04185
1985	1493903764	1	14.3258	75.0442	256.151	4.47067	2	44.3697	69.9027	37.6739	0.657534	30.4807		0	7.0305
1986	1493903764	1	14.3258	75.0442	256.447	4.47584	2	44.5594	69.7651	32.9492	0.575072	30.691		0	8.20715
1987	1493903764	1	14.3258	75.0442	256.447	4.47584	2	44.7966	69.6288	25.3294	0.442081	30.9483		0	12.0513
1988	1493903764	1	14.3258	75.0442	256.368	4.47447	2	45.1759	69.4965	20.5574	0.358795	31.3449		1.42503	7.59726
1989	1493903764	1	14.3255	74.9967	256.919	4.48409	2	45.4131	69.4078	21.1081	0.368406	31.586		0	17.0319
1990	1493903764	1	14.3255	74.9967	256.983	4.48521	2	45.9349	69.1841	19.6853	0.343573	32.1394		0	13.8866
1991	1493903764	1	14.3255	74.9967	257.069	4.48671	2	46.3619	69.0054	22.7353	0.396805	32.5918		0	12.058
1992	1493903764	1	14.3255	74.9967	257.069	4.48671	2	46.7414	68.873	25.3491	0.442425	32.9892		0	14.5059
1993	1493903765	1	14.3255	74.9967	257.207	4.4891	2	47.1686	68.6465	27.9248	0.487379	33.4514		0	13.8932
1994	1493903765	1	14.3255	74.9967	257.207	4.4891	2	47.5958	68.4677	31.9031	0.556815	33.9049		0	15.2339
1995	1493903765	1	14.3255	74.9967	256.814	4.48225	2	48.0232	68.1935	37.2955	0.65093	34.3776		0	9.01678
1996	1493903765	1	14.3255	74.9967	257.074	4.48679	2	48.2607	68.0093	42.166	0.735936	34.6471		0	12.9856
1997	1493903765	1	14.3255	74.9967	257.074	4.48679	2	48.5934	67.7324	48.3487	0.843844	35.0294		0	11.0115
1998	1493903765	1	14.3255	74.9967	257.018	4.48581	2	48.8312	67.4528	53.6245	0.935924	35.3207		0	5.09314
1999	1493903765	1	14.3255	74.9967	256.63	4.47904	2	48.9265	67.3123	57.599	1.00529	35.444		0	16.4802
2000	1493903766	1	14.3255	74.9967	256.558	4.47778	2	49.2122	66.8431	67.2863	1.17437	35.8268		0	7.63771
2001	1493903766	1	14.3255	74.9967	256.971	4.48499	2	49.3077	66.6071	73.0177	1.2744	35.9742		0	4.49204
2002	1493903766	1	14.3255	74.9967	256.971	4.48499	2	49.3555	66.4652	76.9613	1.34323	36.054		3.13408	13.1262
2003	1493903766	1	14.3721	74.9032	256.753	4.48118	2	49.4514	66.0383	83.7665	1.462	36.1821		0	10.0911
2004	1493903766	1	14.3721	74.9032	256.753	4.48118	2	49.4996	65.7054	89.7848	1.56704	36.3117		1.42503	4.29902
2005	1493903766	1	14.3724	74.9507	256.486	4.47652	2	49.5	65.5621	92.6585	1.6172	36.3606		1.42503	13.008
2006	1493903766	1	14.3721	74.9032	256.445	4.47582	2	49.4535	65.131	99.7669	1.74126	36.417		1.42503	8.75037
2007	1493903767	1	14.3724	74.9507	256.899	4.48374	2	49.4067	64.8431	105.604	1.84313	36.4632		0	5.21818
2008	1493903767	1	14.3724	74.9507	256.845	4.48278	2	49.312	64.6972	108.266	1.8896	36.413		1.42503	12.3364
2009	1493903767	1	14.3721	74.9032	255.827	4.46503	2	49.1705	64.3111	114.657	2.00115	36.3747		1.41662	2.86801
2010	1493903767	1	14.4193	74.9046	256.226	4.47199	2	49.1707	64.2155	119.266	2.08159	36.3582		0	10.4372
2011	1493903767	1	14.4193	74.9046	256.442	4.47575	2	48.9814	63.9236	123.057	2.14774	36.2646		0	16.1702
2012	1493903767	1	14.4193	74.9046	256.218	4.47185	2	48.745	63.4392	125.404	2.1887	36.1899		0	9.27305
2013	1493903767	1	14.4193	74.9046	256.149	4.47064	2	48.5555	63.195	126.42	2.20644	36.0887		0	15.3941
2014	1493903768	1	14.4193	74.9046	255.81	4.46473	2	48.2239	62.8034	124.717	2.17673	35.9053		1.42503	21.3726
2015	1493903768	1	14.419	74.8571	255.547	4.46014	2	47.8926	62.1727	123.225	2.15067	35.7963		0	10.4439
2016	1493903768	1	14.419	74.8571	255.547	4.46014	2	47.7032	61.8806	122.33	2.13506	35.7243		1.41362	11.3172
2017	1493903768	1	14.4661	74.8585	256.607	4.47864	2	47.4662	61.5871	120.674	2.10615	35.5688		0	21.0243
2018	1493903768	1	14.4661	74.8585	256.372	4.47454	2	47.2774	60.9122	114.34	1.99561	35.6522		1.42203	7.79219
2019	1493903768	1	14.4658	74.8111	256.874	4.4833	2	47.1828	60.6703	111.436	1.94493	35.6422		0	12.9515
2020	1493903769	1	14.4658	74.8111	256.783	4.48172	2	46.9935	60.2823	107.984	1.88467	35.625		0	19.2567
2021	1493903769	1	14.4658	74.8111	256.896	4.48369	2	46.852	59.6562	105.161	1.8354	35.7566		0	7.35795
2022	1493903769	1	14.4658	74.8111	256.896	4.48369	2	46.8049	59.4155	102.845	1.79498	35.8168		1.9729	11.9096
2023	1493903769	1	14.5127	74.765	257.654	4.49691	2	46.7105	59.0299	97.1417	1.69544	35.837		1.42203	17.403
2024	1493903769	1	14.5124	74.7176	256.451	4.47591	2	46.8065	58.4578	91.9247	1.60439	36.1565		0	6.15074
2025	1493903769	1	14.5124	74.7176	256.513	4.477	2	46.6642	58.3102	90.4552	1.57874	36.0963		1.42501	14.891
2026	1493903769	1	14.5122	74.6701	256.591	4.47835	2	46.8076	57.835	82.296	1.43634	36.42		0	7.66275
2027	1493903770	1	14.5122	74.6701	256.603	4.47857	2	46.9031	57.5981	79.787	1.39255	36.6145		0	8.62801
2028	1493903770	1	14.5122	74.6701	256.545	4.47756	2	46.9036	57.3105	74.3298	1.2973	36.7499		0	11.0535
2029	1493903770	1	14.5122	74.6701	255.267	4.45526	2	47.1418	57.0294	68.0258	1.18727	37.0929		0	3.24155
2030	1493903770	1	14.5122	74.6701	255.425	4.458	2	47.0944	56.9323	65.0518	1.13537	37.0976		1.97076	12.0031
2031	1493903770	1	14.559	74.624	256.075	4.46935	2	47.3803	56.6524	55.8367	0.974534	37.4195		0	1.437
2032	1493903770	1	14.559	74.624	257.189	4.4888	2	47.3803	56.6045	55.1264	0.962137	37.4425		1.42203	9.06991
2033	1493903770	1	14.5587	74.5766	255.481	4.45898	2	47.571	56.3699	47.1445	0.822826	37.7001		0	3.16414
2034	1493903771	1	14.5587	74.5766	255.6	4.46107	2	47.6662	56.3245	44.2565	0.772422	37.8054		1.41654	9.06991
2035	1493903771	1	14.6059	74.5779	255.651	4.46195	2	47.8569	56.0899	37.7562	0.658971	38.0452		0	5.85454
2036	1493903771	1	14.6059	74.5779	256.116	4.47006	2	48.0473	56.0471	33.7903	0.589753	38.2324		0	4.51194
2037	1493903771	1	14.6059	74.5779	256.284	4.473	2	48.0951	55.9045	31.2706	0.545775	38.3435		1.42203	7.24773
2038	1493903771	1	14.6056	74.5305	256.798	4.48197	2	48.3331	55.863	26.7621	0.467086	38.5489		0	4.00313
2039	1493903771	1	14.6056	74.5305	256.991	4.48534	2	48.4284	55.7696	24.6983	0.431067	38.6776		1.42203	3.16685
2040	1493903772	1	14.6053	74.4831	273.167	4.76766	2	48.5237	55.7242	22.8254	0.398378	38.7602		5.91255	5.85454
2041	1493903772	1	14.5571	74.292	273.675	4.77653	2	48.7141	55.6814	18.8314	0.32867	38.898		4.26907	3.17837
2042	1493903772	1	14.5563	74.1497	273.864	4.77983	2	48.7618	55.5868	17.4447	0.304468	38.9178		5.6941	5.71105
2043	1493903772	1	14.5552	73.9599	274.084	4.78366	2	48.9521	55.5919	13.4476	0.234704	38.994		2.84406	4.4865
2044	1493903772	1	14.5546	73.8651	292.071	5.09761	2	49.095	55.5478	10.7353	0.187366	39.0968		4.27207	8.65288
2045	1493903772	1	14.5538	73.7227	308.263	5.38021	2	49.3806	55.5075	6.60516	0.115282	39.3027		2.84704	4.48364
2046	1493903772	1	14.5533	73.6278	322.847	5.63475	2	49.5234	55.4634	4.63525	0.0809004	39.4063		3.2213	7.31829
2047	1493903772	1	14.5056	73.5316	336.057	5.86529	2	49.7612	55.5178	1.15934	0.0202343	39.5911		2.84706	8.56811
2048	1493903773	1	14.505	73.4367	347.935	6.07262	2	50.0467	55.5255	359.654	6.27715	39.7998		2.84704	5.71405
2049	1493903773	1	14.5045	73.3418	358.685	6.26023	2	50.2371	55.5306	358.427	6.25573	39.9257		2.84706	10.0639
2050	1493903773	1	14.5039	73.2469	8.35442	0.145812	2	50.5703	55.4917	356.488	6.22189	40.1999		2.85004	16.0392
2051	1493903773	1	14.5034	73.1519	17.1926	0.300068	2	51.0935	55.6017	354.226	6.1824	40.5813		1.42203	7.14266
2052	1493903773	1	14.5031	73.1045	25.2122	0.440036	2	51.3315	55.6082	353.844	6.17575	40.7732		3.22399	9.99965
2053	1493903773	1	14.4554	73.0082	32.4202	0.56584	2	51.6647	55.6172	354.312	6.18391	41.0728		1.42203	4.55151
2054	1493903773	1	14.4551	72.9608	38.8615	0.678261	2	51.8073	55.669	354.013	6.1787	41.1606		1.42501	21.6881
2055	1493903774	1	14.4549	72.9133	44.678	0.779779	2	52.521	55.7842	355.802	6.20992	41.7425		1.42503	2.05163
2056	1493903774	1	14.4546	72.8658	49.8849	0.870655	2	52.4735	55.735	355.849	6.21074	41.7001		1.42203	24.5259
2057	1493903774	1	14.4543	72.8184	54.6894	0.954509	2	53.2825	55.8528	354.934	6.19477	42.3729		0	14.3901
2058	1493903774	1	14.4543	72.8184	59.0158	1.03002	2	53.7583	55.9136	356.27	6.21809	42.7852		1.42503	7.14558
2059	1493903774	1	14.454	72.7709	62.9227	1.09821	2	53.9964	55.92	358.045	6.24906	42.9832		0	9.99973
2060	1493903774	1	14.454	72.7709	97.9828	1.71012	2	54.3296	55.9291	358.214	6.25202	43.2864		3.22399	15.8181
2061	1493903774	1	14.4063	72.6746	97.4274	1.70043	2	54.8532	55.9912	0.0659077	0.00115031	43.7526		0	11.4312
2062	1493903775	1	14.4063	72.6746	97.4274	1.70043	2	55.2341	56.0015	2.61731	0.0456807	44.101		0	5.86105
2063	1493903775	1	14.4063	72.6746	97.2763	1.69779	2	55.4247	55.9586	1.56669	0.0273439	44.2937		1.42201	12.9758
2064	1493903775	1	14.4061	72.6272	96.5646	1.68537	2	55.8531	56.0182	4.72505	0.0824677	44.651		0	5.71705
2065	1493903775	1	14.4061	72.6272	96.41	1.68267	2	56.0436	56.0233	8.2114	0.143316	44.826		0	15.7527
2066	1493903775	1	14.4061	72.6272	96.4415	1.68322	2	56.5676	55.9895	6.06076	0.10578	45.3255		1.42503	1.42853
2067	1493903775	1	14.4058	72.5797	97.6337	1.70403	2	56.6152	55.9908	9.37488	0.163623	45.3522		0	17.1789
2068	1493903776	1	14.4058	72.5797	97.6337	1.70403	2	57.1869	55.9582	8.23749	0.143771	45.8966		0	8.57719
2069	1493903776	1	14.4058	72.5797	97.9855	1.71017	2	57.4727	55.966	11.3007	0.197235	46.1603		0	10.3485
2070	1493903776	1	14.4058	72.5797	97.9855	1.71017	2	57.8065	55.879	11.0509	0.192874	46.5031		0	14.3367
2071	1493903776	1	14.4058	72.5797	97.9855	1.71017	2	58.2831	55.8439	12.2306	0.213464	46.9607		0	11.4948
2072	1493903776	1	14.4058	72.5797	98.2631	1.71501	2	58.6644	55.8062	14.155	0.247051	47.3305		0	7.14858
2073	1493903776	1	14.4058	72.5797	98.2631	1.71501	2	58.9026	55.8126	15.1987	0.265267	47.551		1.41654	14.3399
2074	1493903777	1	14.3586	72.5784	98.4229	1.7178	2	59.3793	55.7774	15.6606	0.273329	48.0535		0	12.9162
2075	1493903777	1	14.3586	72.5784	98.3319	1.71622	2	59.8083	55.741	12.4126	0.216642	48.4683		0	10.3543
2076	1493903777	1	14.3586	72.5784	98.3319	1.71622	2	60.1423	55.654	11.487	0.200486	48.8117		0	14.3427
2077	1493903777	1	14.3586	72.5784	98.1425	1.71291	2	60.6191	55.6189	11.4952	0.20063	49.2713		0	23.0018
2078	1493903777	1	14.3586	72.5784	98.0577	1.71143	2	61.3821	55.5434	8.34789	0.145698	50.014		0	11.5007
2079	1493903777	1	14.3586	72.5784	98.0577	1.71143	2	61.7636	55.5057	8.32858	0.145361	50.3856		1.42503	10.0851
2080	1493903778	1	14.3583	72.5309	98.3435	1.71642	2	62.0975	55.4667	8.28194	0.144547	50.6973		0	11.504
2081	1493903778	1	14.3583	72.5309	98.5108	1.71934	2	62.4791	55.4289	7.85787	0.137146	51.0695		1.42501	11.5067
2082	1493903778	1	14.3581	72.4834	99.5127	1.73682	2	62.8608	55.3912	7.90702	0.138004	51.4262		0	11.4432
2083	1493903778	1	14.3581	72.4834	99.3897	1.73468	2	63.2421	55.4015	6.18775	0.107997	51.7826		1.42203	11.507
2084	1493903778	1	14.3578	72.436	99.0939	1.72952	2	63.6238	55.3637	3.8147	0.066579	52.1402		0	8.58619
2085	1493903778	1	14.3578	72.436	99.0939	1.72952	2	63.9099	55.3715	3.33902	0.0582768	52.4081		0	10.0884
2086	1493903779	1	14.3578	72.436	99.0744	1.72917	2	64.2439	55.3324	0.627295	0.0109484	52.7367		0	10.0176
2087	1493903779	1	14.3578	72.436	99.3897	1.73468	2	64.5777	55.3414	1.13013	0.0197245	53.0496		0	4.29151
2088	1493903779	1	14.3578	72.436	98.0632	1.71153	2	64.4347	55.3376	6.0936	0.106353	52.9155		0	10.0176
2089	1493903779	1	14.3578	72.436	98.3254	1.7161	2	64.7685	55.3466	358.656	6.25972	53.2286		0	14.4113
2090	1493903779	1	14.3578	72.436	98.7049	1.72272	2	65.245	55.4075	358.068	6.24947	53.6608		0	21.5478
2091	1493903779	1	14.3578	72.436	98.7598	1.72368	2	65.9601	55.4748	356.005	6.21346	54.3183		1.42503	11.4522
2092	1493903780	1	14.3575	72.3885	98.8615	1.72546	2	66.3417	55.4851	355.777	6.20948	54.6634		0	8.73531
2093	1493903780	1	14.3575	72.3885	98.8781	1.72575	2	66.6275	55.5408	354.806	6.19253	54.9181		1.97501	8.58911
2094	1493903780	1	14.4044	72.3423	98.9971	1.72783	2	66.9137	55.5485	355.821	6.21025	55.1295		0	12.9936
2095	1493903780	1	14.4044	72.3423	98.8753	1.7257	2	67.3427	55.6081	354.782	6.19212	55.5202		0	21.7246
2096	1493903780	1	14.4044	72.3423	98.6242	1.72132	2	68.0576	55.7235	349.829	6.10566	56.1681		1.42503	1.43153
2097	1493903780	1	14.4041	72.2948	98.7232	1.72305	2	68.0099	55.7222	353.588	6.17128	56.1091		1.42201	21.5538
2098	1493903780	1	14.4039	72.2474	98.8411	1.7251	2	68.7252	55.7895	5.78073	0.100893	56.7597		0	14.3182
2099	1493903781	1	14.4039	72.2474	98.6328	1.72147	2	68.2481	55.7767	353.677	6.17282	56.307		1.42503	1.43153
2100	1493903781	1	14.4036	72.1999	98.9418	1.72686	2	68.2958	55.778	353.987	6.17824	56.3387		0	27.2699
2101	1493903781	1	14.4036	72.1999	100.146	1.74789	2	69.2019	55.8505	355.553	6.20556	57.1853		1.42503	8.7412
2102	1493903781	1	14.4033	72.1524	100.242	1.74956	2	69.4879	55.9062	355.183	6.19911	57.4304		0	7.15766
2103	1493903781	1	14.4033	72.1524	99.9993	1.74532	2	69.7264	55.9127	357.771	6.24427	57.6574		0	2.86306
2104	1493903781	1	14.4033	72.1524	99.657	1.73934	2	69.631	55.9101	354.175	6.18153	57.5666		0	5.72904
2105	1493903781	1	14.4033	72.1524	99.5862	1.73811	2	69.8219	55.9152	356.03	6.2139	57.7483		1.42503	20.1259
2106	1493903782	1	14.403	72.1049	99.9059	1.74369	2	70.4895	55.9813	359.1	6.26747	58.3581		0	21.5032
2107	1493903782	1	14.403	72.1049	99.9059	1.74369	2	71.2057	55.9526	350.07	6.10987	59.0546		1.42501	10.1
2108	1493903782	1	14.4028	72.0574	99.9427	1.74433	2	70.8713	55.9916	359.934	6.28203	58.7095		0	21.5032
2109	1493903782	1	14.4028	72.0574	99.756	1.74107	2	71.5875	55.9629	6.54508	0.114233	59.4064		1.42203	4.50459
2110	1493903782	1	14.4025	72.01	99.9002	1.74359	2	71.731	55.9187	354.71	6.19085	59.544		1.42503	11.5216
2111	1493903782	1	14.4022	71.9625	99.9548	1.74454	2	72.1132	55.881	334.259	5.83392	59.9097		0	7.27832
2112	1493903782	1	14.4022	71.9625	99.9306	1.74412	2	72.3522	55.8393	348.199	6.07722	60.1511		0	6.36479
2113	1493903783	1	14.4022	71.9625	99.9137	1.74382	2	72.5439	55.7484	12.1282	0.211677	60.3602		0	0
2114	1493903783	1	14.4022	71.9625	100.119	1.74741	2	72.5439	55.7484	11.3168	0.197516	60.3602		1.42503	5.12711
2115	1493903783	1	14.4019	71.915	99.2703	1.73259	2	72.6878	55.6562	337.94	5.89817	60.5111		1.42501	19.3877
2116	1493903783	1	14.4017	71.8675	99.2913	1.73296	2	72.0658	55.8316	342.36	5.9753	59.8523		0	4.53008
2117	1493903783	1	14.4017	71.8675	99.2156	1.73164	2	72.017	55.9745	347.42	6.06362	59.7671		0	2.88008
2118	1493903783	1	14.4017	71.8675	99.2156	1.73164	2	72.0163	56.0705	352.818	6.15784	59.741		0	2.88308
2119	1493903783	1	14.4017	71.8675	99.4154	1.73513	2	72.0156	56.1666	358.423	6.25566	59.715		1.42503	2.00908
2120	1493903784	1	14.4014	71.82	98.5206	1.71951	2	72.0636	56.1199	4.82614	0.084232	59.7614		0	1.43153
2121	1493903784	1	14.4014	71.82	98.4458	1.7182	2	72.0159	56.1186	10.9346	0.190844	59.7157		1.42503	4.32313
2122	1493903784	1	14.4011	71.7725	98.3403	1.71636	2	72.017	55.9745	17.6702	0.308403	59.7425		0	2.01332
2123	1493903784	1	14.4011	71.7725	98.3403	1.71636	2	72.0651	55.9277	24.3022	0.424153	59.8013		0	1.43153
2124	1493903784	1	14.4011	71.7725	98.0522	1.71133	2	72.0174	55.9264	30.9399	0.540004	59.7556		1.42503	1.44305
2125	1493903784	1	14.4008	71.725	98.4793	1.71879	2	72.017	55.9745	37.4498	0.653622	59.7303		0	3.23312
2126	1493903784	1	14.4008	71.725	98.3739	1.71695	2	71.9219	55.9238	44.286	0.772936	59.6519		0	2.86598
2127	1493903785	1	14.4008	71.725	98.2778	1.71527	2	71.8264	55.9213	51.5925	0.900459	59.5605		0	1.44305
2128	1493903785	1	14.4008	71.725	98.2778	1.71527	2	71.8268	55.8732	58.9597	1.02904	59.5737		0	5.93367
2129	1493903785	1	14.4008	71.725	98.4038	1.71747	2	71.6363	55.82	66.8093	1.16604	59.4043		1.42501	5.22088
2130	1493903785	1	14.4006	71.6775	98.7155	1.72291	2	71.4938	55.7201	74.7566	1.30475	59.2813		0	9.28091
2131	1493903785	1	14.4006	71.6775	98.4425	1.71815	2	71.2566	55.5215	82.7873	1.44491	59.1069		1.42203	8.43924
2132	1493903785	1	14.4003	71.6301	98.529	1.71966	2	71.019	55.3709	90.68	1.58266	58.907		0	6.46482
2133	1493903786	1	14.4003	71.6301	98.5475	1.71998	2	70.8288	55.2696	98.35	1.71653	58.7524		0	20.3155
2134	1493903786	1	14.4003	71.6301	98.5641	1.72027	2	70.1613	55.1555	95.2975	1.66326	58.1438		1.42503	4.29751
2135	1493903786	1	14.4	71.5826	98.9422	1.72687	2	70.0181	55.1517	90.2826	1.57573	57.9944		0	5.72912
2136	1493903786	1	14.4	71.5826	98.6734	1.72218	2	69.8272	55.1465	88.9093	1.55176	57.8128		0	2.86606
2137	1493903786	1	14.4	71.5826	98.4759	1.71873	2	69.9227	55.1491	97.6253	1.70388	57.9036		2.04308	13.2636
2138	1493903786	1	14.3526	71.5337	98.8554	1.72535	2	69.4939	55.0414	105.268	1.83727	57.5548		0	12.9996
2139	1493903786	1	14.3526	71.5337	100.029	1.74584	2	69.0647	54.9818	111.967	1.9542	57.161		1.42503	10.4872
2140	1493903787	1	14.3523	71.4862	100.382	1.75199	2	68.7313	54.8767	117.536	2.05139	56.859		1.41662	13.6773
2141	1493903787	1	14.3995	71.4876	98.4785	1.71877	2	68.3028	54.721	121.966	2.1287	56.4507		0	12.3246
2142	1493903787	1	14.3995	71.4876	98.8685	1.72558	2	67.9221	54.5666	157.047	2.74098	56.1337		0	14.2268
2143	1493903787	1	14.3995	71.4876	98.7124	1.72286	2	67.4939	54.3628	151.043	2.6362	55.7878		1.42503	9.69918
2144	1493903787	1	14.3992	71.4401	98.6617	1.72197	2	67.2085	54.2109	144.185	2.51651	55.5488		0	6.46482
2145	1493903787	1	14.3992	71.4401	98.9411	1.72685	2	67.0183	54.1096	136.841	2.38832	55.3996		0	7.24924
2146	1493903788	1	14.3992	71.4401	98.9883	1.72767	2	66.8283	53.9603	129.283	2.25641	55.2662		1.42503	10.4727
2147	1493903788	1	14.3989	71.3926	98.4999	1.71915	2	66.6393	53.6668	120.788	2.10816	55.1658		0	7.26585
2148	1493903788	1	14.3989	71.3926	98.5051	1.71924	2	66.4973	53.4706	114.314	1.99516	55.0948		0	1.44003
2149	1493903788	1	14.3989	71.3926	98.489	1.71896	2	66.4976	53.4226	114.288	1.9947	55.1108		1.42503	17.3994
2150	1493903788	1	14.3986	71.3451	98.6733	1.72217	2	66.4535	52.8443	91.065	1.58938	55.2448		0	3.23312
2151	1493903788	1	14.3986	71.3451	98.489	1.71896	2	66.3584	52.7936	92.3695	1.61215	55.1723		1.42501	8.74599
2152	1493903789	1	14.3984	71.2976	97.9743	1.70997	2	66.4079	52.5063	83.4222	1.45599	55.3001		0	5.77211
2153	1493903789	1	14.3984	71.2976	98.087	1.71194	2	66.4091	52.3139	76.3222	1.33207	55.3669		0	5.91772
2154	1493903789	1	14.3984	71.2976	98.6344	1.7215	2	66.458	52.1228	71.8224	1.25354	55.4786		1.42503	5.92062
2155	1493903789	1	14.3981	71.2501	98.8601	1.72543	2	66.5069	51.9316	66.2692	1.15662	55.5746		0	8.32277
2156	1493903789	1	14.3981	71.2501	99.3865	1.73462	2	66.6516	51.6949	61.0933	1.06628	55.7928		1.42503	11.517
2157	1493903789	1	14.3978	71.2026	99.6727	1.73962	2	66.8447	51.3631	59.5241	1.03889	56.0739		0	16.6538
2158	1493903789	1	14.3978	71.2026	99.7149	1.74035	2	67.1343	50.8895	58.6327	1.02333	56.5134		0	12.7942
2159	1493903790	1	14.3978	71.2026	98.3744	1.71696	2	67.3277	50.5094	61.6499	1.07599	56.8312		0	17.9144
2160	1493903790	1	14.3978	71.2026	98.3388	1.71634	2	67.6177	49.9874	62.7739	1.09561	57.2926		2.85004	14.7224
2161	1493903790	1	14.3973	71.1076	98.3341	1.71625	2	67.8594	49.5603	64.2521	1.12141	57.641		1.41662	14.1099
2162	1493903790	1	14.3501	71.1062	98.4743	1.7187	2	68.0533	49.1318	67.2681	1.17405	58.0251		1.41662	2.05595
2163	1493903790	1	14.3973	71.1076	97.4452	1.70074	2	68.1008	49.1812	75.2178	1.3128	58.0072		1.42503	31.7853
2164	1493903790	1	14.397	71.0601	87.3382	1.52434	2	68.4419	48.1781	74.8442	1.30628	58.6893		3.13945	4.54144
2165	1493903791	1	14.4436	70.9664	79.8266	1.39324	2	68.4907	48.0348	78.5623	1.37117	58.7107		1.42503	21.8298
2166	1493903791	1	14.4433	70.9189	77.3807	1.35055	2	68.5911	47.3141	82.7945	1.44504	59.0692		3.14078	17.3913
2167	1493903791	1	14.49	70.8252	77.5619	1.35371	2	68.6428	46.7367	89.2233	1.55724	59.2687		1.42503	11.6949
2168	1493903791	1	14.4897	70.7777	76.2807	1.33135	2	68.5976	46.3495	95.6095	1.6687	59.3667		1.41654	3.25782
2169	1493903791	1	14.5369	70.779	74.9831	1.3087	2	68.5504	46.2517	96.6479	1.68682	59.3216		2.85006	17.6606
2170	1493903791	1	14.5363	70.684	73.7813	1.28773	2	68.4587	45.6702	106.321	1.85565	59.4417		0	11.9879
2171	1493903792	1	14.5363	70.684	73.3858	1.28082	2	68.3656	45.2816	111.13	1.93958	59.5221		3.14078	5.9936
2172	1493903792	1	14.583	70.5903	72.8246	1.27103	2	68.3191	45.0873	115.213	2.01085	59.4808		1.41354	8.49639
2173	1493903792	1	14.6301	70.5916	71.3484	1.24526	2	68.1772	44.8422	119.808	2.09104	59.4165		1.42501	15.0043
2174	1493903792	1	14.6299	70.5441	71.775	1.25271	2	67.9409	44.4014	127.714	2.22903	59.376		1.42503	6.51565
2175	1493903792	1	14.6296	70.4966	71.7185	1.25172	2	67.8465	44.2058	132.312	2.30929	59.3569		0	9.31204
2176	1493903792	1	14.6296	70.4966	71.634	1.25025	2	67.6087	44.0063	135.806	2.37025	59.2328		0	20.7135
2177	1493903793	1	14.6296	70.4966	70.5277	1.23094	2	67.1816	43.4638	139.181	2.42916	59.0973		1.97501	8.23888
2178	1493903793	1	14.6765	70.4504	70.4525	1.22963	2	66.9915	43.2656	142.163	2.48121	58.9565		0	9.31664
2179	1493903793	1	14.6765	70.4504	69.8456	1.21904	2	66.7535	43.0661	142.005	2.47845	58.838		0	20.6004
2180	1493903793	1	14.6765	70.4504	69.3964	1.2112	2	66.2782	42.5705	141.996	2.4783	58.6517		1.42803	7.27215
2181	1493903793	1	14.6762	70.4028	70.1107	1.22366	2	66.0877	42.4206	142.582	2.48852	58.5333		1.42501	16.4842
2182	1493903793	1	14.676	70.3553	69.3072	1.20964	2	65.7074	42.024	139.411	2.43318	58.3684		0	11.3691
2183	1493903794	1	14.676	70.3553	69.4014	1.21128	2	65.4218	41.7749	138.082	2.40998	58.2407		0	12.3658
2184	1493903794	1	14.676	70.3553	68.939	1.20321	2	65.1365	41.4774	135.604	2.36674	58.1394		1.41654	14.4281
2185	1493903794	1	14.7232	70.3566	69.094	1.20592	2	64.8036	41.1303	133.017	2.32158	57.9847		0	12.37
2186	1493903794	1	14.7232	70.3566	69.094	1.20592	2	64.5182	40.8327	129.867	2.26661	57.8896		0	12.5521
2187	1493903794	1	14.7232	70.3566	69.2851	1.20925	2	64.2809	40.4881	127.209	2.22022	57.8627		0	12.557
2188	1493903794	1	14.7232	70.3566	69.3004	1.20952	2	64.0436	40.1433	123.736	2.15961	57.839		0	12.5545
2189	1493903795	1	14.7232	70.3566	68.7487	1.19989	2	63.8063	39.7986	120.178	2.09751	57.8182		0	11.7717
2190	1493903795	1	14.7232	70.3566	68.8017	1.20082	2	63.6168	39.455	116.162	2.02741	57.8402		0	9.7949
2191	1493903795	1	14.7232	70.3566	68.8017	1.20082	2	63.4748	39.161	112.714	1.96724	57.8782		0	12.4678
2192	1493903795	1	14.7232	70.3566	68.704	1.19911	2	63.3334	38.7702	108.169	1.8879	57.9711		0	7.42873
2193	1493903795	1	14.7232	70.3566	68.704	1.19911	2	63.2868	38.527	104.372	1.82164	58.065		0	7.86273
2194	1493903795	1	14.7232	70.3566	68.704	1.19911	2	63.1924	38.2825	101.344	1.76879	58.1207		1.42503	14.622
2195	1493903796	1	14.7229	70.3091	67.2697	1.17408	2	63.1472	37.7972	94.7411	1.65354	58.3261		0	7.43111
2196	1493903796	1	14.7229	70.3091	67.2697	1.17408	2	63.1007	37.5539	93.2615	1.62772	58.4236		0	8.71512
2197	1493903796	1	14.7229	70.3091	67.2697	1.17408	2	63.1022	37.2634	90.3435	1.57679	58.5882		0	5.95915
2198	1493903796	1	14.7229	70.3091	67.6163	1.18013	2	63.1512	37.0709	86.4681	1.50915	58.7374		0	10.2431
2199	1493903796	1	14.7229	70.3091	67.4097	1.17652	2	63.2009	36.7331	84.4483	1.4739	58.97		0	7.2661
2200	1493903796	1	14.7229	70.3091	67.1403	1.17182	2	63.2022	36.4909	81.5977	1.42415	59.1093		0	11.6857
2201	1493903796	1	14.7229	70.3091	66.6297	1.16291	2	63.2522	36.1046	79.4654	1.38693	59.3721		0	11.9234
2202	1493903797	1	14.7229	70.3091	68.3891	1.19361	2	63.3501	35.7194	78.5311	1.37063	59.6746		1.42503	4.56321
2203	1493903797	1	14.7226	70.2616	68.73	1.19956	2	63.3014	35.8635	82.1189	1.43324	59.5242		0	10.5177
2204	1493903797	1	14.7226	70.2616	68.73	1.19956	2	63.3991	35.5268	86.777	1.51454	59.7989		0	13.3433
2205	1493903797	1	14.7226	70.2616	68.73	1.19956	2	63.4973	35.093	88.0323	1.53645	60.1315		1.97501	10.252
2206	1493903797	1	14.6757	70.3078	67.6475	1.18067	2	63.547	34.7549	92.0346	1.60631	60.4352		0	14.7706
2207	1493903797	1	14.6757	70.3078	67.4857	1.17785	2	63.6455	34.2725	88.2844	1.54085	60.7995		0	8.82042
2208	1493903798	1	14.6757	70.3078	67.4857	1.17785	2	63.6951	33.9827	89.8147	1.56756	61.0116		1.41654	24.8492
2209	1493903798	1	14.7229	70.3091	66.3049	1.15724	2	63.7955	33.1605	86.3766	1.50756	61.5479		0	1.45503
2210	1493903798	1	14.7229	70.3091	66.3049	1.15724	2	63.7952	33.209	88.7281	1.5486	61.5184		0	17.5563
2211	1493903798	1	14.7229	70.3091	66.3049	1.15724	2	63.7505	32.6255	91.1461	1.5908	61.8366		1.42503	13.2107
2212	1493903798	1	14.7226	70.2616	66.6826	1.16383	2	63.705	32.1875	95.4934	1.66667	62.0396		0	4.62604
2213	1493903798	1	14.7226	70.2616	66.6826	1.16383	2	63.7522	32.3343	102.673	1.79198	61.9869		0	2.02805
2214	1493903798	1	14.7226	70.2616	66.4577	1.15991	2	63.704	32.3817	105.002	1.83262	61.9198		1.42503	20.9254
2215	1493903798	1	14.7223	70.2141	66.7315	1.16468	2	63.5639	31.6984	107.581	1.87764	62.201		0	3.27394
2216	1493903799	1	14.7223	70.2141	66.7315	1.16468	2	63.5165	31.6001	111.637	1.94844	62.2247		0	3.25059
2217	1493903799	1	14.7223	70.2141	66.7315	1.16468	2	63.4209	31.5491	114.718	2.00221	62.1815		0	3.27394
2218	1493903799	1	14.7223	70.2141	66.7315	1.16468	2	63.3735	31.4508	121.258	2.11636	62.2056		1.42503	2.06877
2219	1493903799	1	14.7226	70.2616	66.6007	1.1624	2	63.3258	31.401	122.976	2.14633	62.2287		1.97501	1.44045
2220	1493903799	1	14.7695	70.2154	65.6651	1.14607	2	63.3738	31.4022	127.884	2.23199	62.2		0	4.13537
2221	1493903799	1	14.7695	70.2154	65.6651	1.14607	2	63.2784	31.3027	129.436	2.25909	62.1877		0	1.45803
2222	1493903800	1	14.7695	70.2154	65.5982	1.1449	2	63.2787	31.2541	131.746	2.29939	62.2184		1.42501	4.13537
2223	1493903800	1	14.7693	70.1679	66.0091	1.15208	2	63.1833	31.1546	133.163	2.32413	62.1768		0	2.91306
2224	1493903800	1	14.7693	70.1679	66.0852	1.1534	2	63.1839	31.0575	131.389	2.29316	62.2382		1.42803	2.06877
2225	1493903800	1	14.769	70.1203	64.4829	1.12544	2	63.1362	31.0077	128.966	2.25087	62.2027		0	1.43745
2226	1493903800	1	14.769	70.1203	64.4829	1.12544	2	63.0883	31.0065	126.206	2.20272	62.1663		0	7.88728
2227	1493903800	1	14.769	70.1203	64.1993	1.12049	2	62.9937	30.7612	114.944	2.00616	62.2476		0	2.8779
2228	1493903800	1	14.769	70.1203	64.2826	1.12194	2	62.8978	30.7588	114.334	1.9955	62.1748		1.41662	1.45803
2229	1493903800	1	14.8162	70.1217	64.6633	1.12859	2	62.8981	30.7102	105.942	1.84905	62.1702		0	3.27524
2230	1493903801	1	14.8162	70.1217	64.4325	1.12456	2	62.8506	30.6119	100.572	1.75532	62.1959		1.42803	2.06877
2231	1493903801	1	14.8159	70.0741	64.2736	1.12179	2	62.8983	30.6617	93.1404	1.62561	62.1712		0	2.06877
2232	1493903801	1	14.8159	70.0741	65.1444	1.13698	2	62.8506	30.6119	83.2768	1.45346	62.1659		0	3.27524
2233	1493903801	1	14.8159	70.0741	63.7105	1.11196	2	62.8981	30.7102	77.1937	1.34728	62.1403		0	4.57554
2234	1493903801	1	14.8159	70.0741	61.4152	1.0719	2	62.8493	30.8547	64.1939	1.12039	62.011		0	2.91304
2235	1493903801	1	14.8159	70.0741	57.6258	1.00576	2	62.8488	30.9518	60.241	1.0514	61.9493		1.97501	3.22532
2236	1493903802	1	14.8628	70.0279	55.5755	0.969976	2	62.8004	31.0478	49.4613	0.863263	61.7856		0	1.45503
2237	1493903802	1	14.8628	70.0279	53.6907	0.937079	2	62.8001	31.0963	41.7554	0.728769	61.7548		1.97501	1.43745
2238	1493903802	1	14.9097	69.9817	51.9499	0.906696	2	62.7522	31.0951	38.1553	0.665936	61.6528		0	10.1486
2239	1493903802	1	14.9097	69.9817	49.116	0.857236	2	62.4163	31.1352	29.5611	0.515938	61.3672		1.41654	15.8632
2240	1493903802	1	14.9569	69.983	46.6047	0.813405	2	62.9439	31.1	46.0447	0.803631	61.7628		1.42501	12.2296
2241	1493903802	1	14.9567	69.9355	45.6367	0.796511	2	63.3282	30.964	15.0248	0.262233	62.1175		1.41654	11.5328
2242	1493903802	1	15.0039	69.9368	44.5678	0.777855	2	62.9916	31.1497	1.22996	0.0214669	61.703		1.41662	2.02595
2243	1493903803	1	15.0511	69.9382	43.379	0.757106	2	63.0398	31.1024	358.189	6.25158	61.7344		0	8.72542
2244	1493903803	1	15.0511	69.9382	42.2504	0.737408	2	62.7519	31.1437	347.634	6.06735	61.4848		1.42803	20.2045
2245	1493903803	1	15.0508	69.8906	41.6333	0.726639	2	63.3738	31.4022	340.643	5.94534	61.7776		1.41662	14.9805
2246	1493903803	1	15.098	69.892	42.4084	0.740167	2	63.8039	31.6559	339.226	5.92062	61.9214		0	17.5523
2247	1493903803	1	15.098	69.892	39.5265	0.689867	2	64.3299	31.9121	342.312	5.97448	62.1792		0	13.7458
2248	1493903803	1	15.098	69.892	39.6183	0.69147	2	64.7605	32.0687	345.851	6.03623	62.4257		0	3.24918
2249	1493903803	1	15.098	69.892	40.3892	0.704925	2	64.8561	32.1196	349.288	6.09622	62.471		1.41654	23.8546
2250	1493903804	1	15.1452	69.8933	39.037	0.681325	2	65.622	32.3333	352.112	6.14552	62.9179		0	2.06877
2251	1493903804	1	15.1452	69.8933	37.2642	0.650383	2	65.6697	32.3831	354.835	6.19304	62.9265		0	25.967
2252	1493903804	1	15.1452	69.8933	38.3157	0.668735	2	66.5324	32.4535	359.032	6.2663	63.5797		0	1.43745
2253	1493903804	1	15.1452	69.8933	38.037	0.663871	2	66.4845	32.4523	2.74189	0.0478551	63.5417		1.41654	10.0712
2254	1493903804	1	15.1924	69.8946	37.0293	0.646284	2	66.8201	32.4608	6.21428	0.10846	63.7708		1.41654	5.75588
2255	1493903804	1	15.1452	69.8933	35.4535	0.61878	2	67.0119	32.4657	4.4169	0.0770895	63.9608		1.41654	10.1512
2256	1493903805	1	15.1924	69.8946	36.1794	0.631449	2	67.3479	32.4257	15.36	0.268083	64.2193		0	9.06172
2257	1493903805	1	15.1924	69.8946	36.1381	0.630728	2	67.6363	32.3359	15.3389	0.267715	64.506		1.41654	8.72796
2258	1493903805	1	15.2396	69.8959	36.5858	0.638542	2	67.9243	32.2947	24.082	0.42031	64.7266		0	14.106
2259	1493903805	1	15.2396	69.8959	36.4487	0.636149	2	68.3573	32.1114	37.807	0.659856	65.1856		0	9.60479
2260	1493903805	1	15.2396	69.8959	35.4693	0.619056	2	68.646	31.973	50.0455	0.873459	65.5011		0	10.3301
2261	1493903805	1	15.2396	69.8959	35.4625	0.618937	2	68.9352	31.7861	45.8699	0.800581	65.8451		0	13.2184
2262	1493903806	1	15.2396	69.8959	34.5543	0.603086	2	69.273	31.5032	68.1042	1.18864	66.2843		0	13.2204
2263	1493903806	1	15.2396	69.8959	34.5543	0.603086	2	69.6108	31.2202	64.2199	1.12085	66.7236		1.41654	9.20583
2264	1493903806	1	15.2868	69.8972	34.2149	0.597163	2	69.8045	30.9822	75.7711	1.32245	66.9818		0	34.8858
2265	1493903806	1	15.2868	69.8972	34.2653	0.598042	2	70.3876	29.9761	65.2244	1.13838	68.0426		0	22.611
2266	1493903806	1	15.2868	69.8972	33.5048	0.584768	2	70.7285	29.3039	58.9704	1.02923	68.7139		1.41662	10.3917
2267	1493903806	1	15.334	69.8986	33.9009	0.591682	2	70.9226	29.017	65.016	1.13474	69.0029		0	5.98538
2268	1493903807	1	15.334	69.8986	33.8463	0.590729	2	70.8732	29.2103	74.8013	1.30553	68.8487		0	16.1563
2269	1493903807	1	15.334	69.8986	33.9521	0.592577	2	71.1168	28.73	71.3717	1.24567	69.3295		0	14.8688
2270	1493903807	1	15.334	69.8986	33.8409	0.590636	2	71.3601	28.2982	61.3949	1.07154	69.7819		0	14.8729
2271	1493903807	1	15.334	69.8986	33.2531	0.580376	2	71.6035	27.8663	60.8605	1.06222	70.2351		1.97501	13.6151
2272	1493903807	1	15.3809	69.8524	33.4733	0.584219	2	71.8465	27.483	53.7285	0.937739	70.5941		0	17.6056
2273	1493903807	1	15.3809	69.8524	33.3913	0.582789	2	72.1864	27.0046	56.5547	0.987066	71.1533		0	17.3401
2274	1493903808	1	15.3809	69.8524	33.1872	0.579226	2	72.5742	26.576	40.4762	0.706443	71.7211		0	39.7143
2275	1493903808	1	15.3809	69.8524	33.4295	0.583455	2	73.4948	25.6247	26.5454	0.463305	73.0295		1.97711	14.3771
2276	1493903808	1	15.4278	69.8061	33.0984	0.577677	2	73.8817	25.3419	20.0124	0.349282	73.4433		0	14.3795
2277	1493903808	1	15.4278	69.8061	33.2747	0.580754	2	74.2687	25.0591	5.15593	0.0899879	73.9226		1.41662	10.4661
2278	1493903808	1	15.475	69.8075	33.0358	0.576583	2	74.606	24.97	22.9028	0.39973	74.2083		0	11.5879
2279	1493903808	1	15.475	69.8075	32.5568	0.568223	2	74.9442	24.7834	5.00536	0.0873601	74.5906		0	8.75893
2280	1493903808	1	15.475	69.8075	32.088	0.560042	2	75.2332	24.7419	7.54808	0.131739	74.8462		1.42801	10.9459
2281	1493903809	1	15.4748	69.7599	32.8723	0.57373	2	75.571	24.604	10.9586	0.191263	75.1705		1.41354	11.6157
2282	1493903809	1	15.5219	69.7612	32.0891	0.560061	2	75.9562	24.5648	38.1748	0.666275	75.4654		0	10.185
2283	1493903809	1	15.5219	69.7612	32.1753	0.561565	2	76.2933	24.5245	5.48315	0.095699	75.7596		0	8.66062
2284	1493903809	1	15.5219	69.7612	32.2706	0.563228	2	76.5819	24.5316	12.6274	0.22039	75.9871		0	7.21724
2285	1493903809	1	15.5219	69.7612	32.2867	0.56351	2	76.8224	24.5376	12.3586	0.215699	76.1769		0	8.81008
2286	1493903809	1	15.5219	69.7612	32.9796	0.575603	2	77.1107	24.5935	12.6518	0.220816	76.3761		0	11.5476
2287	1493903810	1	15.5219	69.7612	32.4444	0.566261	2	77.4955	24.6031	3.48748	0.060868	76.681		1.97714	11.6668
2288	1493903810	1	15.5689	69.715	31.9125	0.556978	2	77.88	24.6614	4.34409	0.0758187	76.8928		0	11.5506
2289	1493903810	1	15.5689	69.715	33.3578	0.582203	2	78.2649	24.671	16.5634	0.289086	77.1994		1.97501	10.2334
2290	1493903810	1	15.6158	69.6688	32.2496	0.562861	2	78.6012	24.7281	8.71132	0.152041	77.3746		0	11.6673
2291	1493903810	1	15.6158	69.6688	32.1413	0.560972	2	78.9857	24.7865	8.61083	0.150287	77.6541		0	10.2363
2292	1493903810	1	15.6158	69.6688	32.1064	0.560363	2	79.3221	24.8436	6.86817	0.119872	77.896		0	10.2369
2293	1493903811	1	15.6158	69.6688	31.2831	0.545993	2	79.6585	24.9008	358.157	6.25101	78.1386		0	14.4404
2294	1493903811	1	15.6158	69.6688	31.2831	0.545993	2	80.1397	24.9127	10.7303	0.187278	78.5267		0	10.2369
2295	1493903811	1	15.6158	69.6688	31.3166	0.546577	2	80.4761	24.9699	32.0088	0.558659	78.7709		1.97714	10.1101
2296	1493903811	1	15.6628	69.6226	31.8287	0.555516	2	80.813	24.9783	15.3518	0.26794	78.9789		0	8.7653
2297	1493903811	1	15.6628	69.6226	31.3902	0.547863	2	81.1022	24.9367	17.3276	0.302424	79.2411		1.41654	8.66669
2298	1493903811	1	15.6156	69.6213	30.9802	0.540706	2	81.391	24.9439	11.546	0.201515	79.514		0	8.76827
2299	1493903811	1	15.6156	69.6213	31.0581	0.542066	2	81.6803	24.9023	11.1829	0.195179	79.7768		1.41654	9.10431
2300	1493903812	1	15.6628	69.6226	30.84	0.538259	2	81.97	24.8119	16.6	0.289724	80.029		0	5.94082
2301	1493903812	1	15.6628	69.6226	30.8643	0.538683	2	82.1631	24.768	5.12238	0.0894024	80.2136		0	11.8771
2302	1493903812	1	15.6628	69.6226	29.7315	0.518912	2	82.5491	24.68	14.6932	0.256444	80.583		1.97501	3.22039
2303	1493903812	1	15.7097	69.5764	30.131	0.525884	2	82.6459	24.6336	12.6985	0.22163	80.6245		0	11.6103
2304	1493903812	1	15.7097	69.5764	30.4067	0.530697	2	82.9849	24.4469	11.206	0.195581	81.01		0	2.8899
2305	1493903812	1	15.7097	69.5764	30.4067	0.530697	2	83.0812	24.4493	21.7605	0.379792	81.0887		0	11.2622
2306	1493903813	1	15.7097	69.5764	30.4067	0.530697	2	83.3725	24.2125	27.2365	0.475366	81.4625		1.42503	4.08169
2307	1493903813	1	15.71	69.6239	30.4521	0.53149	2	83.4698	24.1174	13.4939	0.235513	81.6225		0	0
2308	1493903813	1	15.71	69.6239	30.6351	0.534683	2	83.4698	24.1174	21.5801	0.376644	81.6225		1.42503	1.46408
2309	1493903813	1	15.7097	69.5764	29.9703	0.52308	2	83.4703	24.0686	20.8276	0.36351	81.6239		1.42503	7.48267
2310	1493903813	1	15.71	69.6239	30.3467	0.52965	2	83.4246	23.8234	44.193	0.771313	81.7493		0	4.14414
2311	1493903813	1	15.71	69.6239	30.0298	0.524118	2	83.5199	23.9234	65.9345	1.15077	81.7724		0	5.29298
2312	1493903814	1	15.71	69.6239	30.0298	0.524118	2	83.4251	23.7746	73.3732	1.2806	81.7771		0	6.56973
2313	1493903814	1	15.71	69.6239	29.595	0.51653	2	83.3307	23.577	84.3374	1.47197	81.81		0	0
2314	1493903814	1	15.71	69.6239	30.0806	0.525006	2	83.3307	23.577	87.257	1.52292	81.81		0	26.5481
2315	1493903814	1	15.71	69.6239	30.1324	0.52591	2	83.4182	24.4576	107.474	1.87578	81.3904		0	18.5708
2316	1493903814	1	15.71	69.6239	31.1222	0.543184	2	83.2315	23.8674	90.7672	1.58419	81.5648		0	0
2317	1493903814	1	15.71	69.6239	30.8686	0.538759	2	83.2315	23.8674	124.442	2.17192	81.5648		1.42801	6.51865
2318	1493903815	1	15.7102	69.6715	30.6117	0.534275	2	83.0398	23.7651	138.958	2.42527	81.4903		0	4.64435
2319	1493903815	1	15.7102	69.6715	30.6117	0.534275	2	82.9931	23.6175	142.179	2.48149	81.535		0	7.83666
2320	1493903815	1	15.7102	69.6715	30.5584	0.533344	2	82.7533	23.5139	151.681	2.64734	81.396		0	5.26786
2321	1493903815	1	15.7102	69.6715	30.3837	0.530295	2	82.6098	23.4127	157.7	2.75238	81.3353		0	1.44645
2322	1493903815	1	15.7102	69.6715	30.3465	0.529647	2	82.658	23.4139	171.894	3.00011	81.3743		0	28.9538
2323	1493903815	1	15.7102	69.6715	29.9323	0.522418	2	81.7459	23.0984	167.237	2.91884	80.807		1.41662	17.9515
2324	1493903815	1	15.663	69.6701	30.3894	0.530394	2	81.1695	22.9377	168.481	2.94055	80.4675		0	10.5745
2325	1493903816	1	15.663	69.6701	30.3894	0.530394	2	80.8333	22.8318	169.033	2.95019	80.2558		0	13.1095
2326	1493903816	1	15.663	69.6701	30.3894	0.530394	2	80.4004	22.7722	165.931	2.89604	79.9396		0	18.9242
2327	1493903816	1	15.663	69.6701	30.6952	0.535732	2	79.8249	22.5139	164.615	2.87307	79.627		1.41662	7.83666
2328	1493903816	1	15.7102	69.6715	30.2349	0.527698	2	79.5851	22.4103	161.132	2.81228	79.4583		0	19.5602
2329	1493903816	1	15.7102	69.6715	30.2349	0.527698	2	79.01	22.1031	154.77	2.70125	79.1809		0	11.0889
2330	1493903816	1	15.7102	69.6715	30.2349	0.527698	2	78.6743	21.9484	152.256	2.65738	79.0062		0	13.7821
2331	1493903817	1	15.7102	69.6715	29.9573	0.522854	2	78.2913	21.6947	147.051	2.56653	78.8554		0	13.7805
2332	1493903817	1	15.7102	69.6715	29.9573	0.522854	2	77.9083	21.4411	144.059	2.51431	78.7069		0	9.78141
2333	1493903817	1	15.7102	69.6715	29.9573	0.522854	2	77.6207	21.2875	140.956	2.46015	78.5743		0	13.5346
2334	1493903817	1	15.7102	69.6715	30.2847	0.528567	2	77.3348	20.9385	133.306	2.32663	78.5652		1.97925	10.3698
2335	1493903817	1	15.7572	69.6252	30.8517	0.538463	2	77.0962	20.6884	130.201	2.27244	78.4684		0	11.4704
2336	1493903817	1	15.7572	69.6252	30.8386	0.538236	2	76.8579	20.3894	125.422	2.18902	78.4695		0	15.8978
2337	1493903818	1	15.7572	69.6252	30.1842	0.526814	2	76.5728	19.9427	119.366	2.08333	78.5295		0	8.57256
2338	1493903818	1	15.7572	69.6252	30.1842	0.526814	2	76.7151	20.1905	111.505	1.94613	78.4835		0	30.9272
2339	1493903818	1	15.7572	69.6252	31.0372	0.541701	2	76.2896	19.2515	108.758	1.89819	78.7508		0	12.1244
2340	1493903818	1	15.7572	69.6252	30.8513	0.538458	2	76.3826	19.6448	106.661	1.86158	78.5715		0	11.2073
2341	1493903818	1	15.7572	69.6252	30.8896	0.539125	2	76.241	19.2991	100.39	1.75213	78.6829		0	28.5455
2342	1493903818	1	15.7572	69.6252	30.0119	0.523806	2	76.0562	18.3657	98.2597	1.71496	79.1423		0	20.6135
2343	1493903819	1	15.7572	69.6252	30.3388	0.529512	2	76.0137	17.6799	84.4612	1.47413	79.556		0	10.2694
2344	1493903819	1	15.7572	69.6252	30.5162	0.532608	2	76.0166	17.3376	87.9942	1.53579	79.7821		0	6.50169
2345	1493903819	1	15.7572	69.6252	30.6616	0.535145	2	76.1146	17.1443	81.0891	1.41527	79.9829		0	11.8075
2346	1493903819	1	15.7572	69.6252	29.8193	0.520445	2	76.1661	16.7541	79.2072	1.38243	80.2782		1.97501	14.9172
2347	1493903819	1	15.8041	69.579	29.3032	0.511437	2	76.2665	16.2671	89.6622	1.5649	80.6093		0	8.81132
2348	1493903819	1	15.8041	69.579	30.2163	0.527374	2	76.269	15.9734	86.2052	1.50456	80.8057		0	13.2155
2349	1493903820	1	15.8041	69.579	29.8844	0.521581	2	76.2727	15.5329	82.3369	1.43705	81.1014		0	8.81432
2350	1493903820	1	15.8041	69.579	29.9924	0.523466	2	76.2752	15.2391	81.9487	1.43027	81.2993		0	13.2215
2351	1493903820	1	15.8041	69.579	30.1802	0.526744	2	76.2789	14.7984	85.1859	1.48677	81.5973		0	8.95556
2352	1493903820	1	15.8041	69.579	30.3814	0.530255	2	76.2332	14.5034	91.0896	1.58981	81.7618		1.42503	15.021
2353	1493903820	1	15.8038	69.5315	30.7317	0.53637	2	76.1408	14.0113	93.393	1.63002	81.9942		0	7.51437
2354	1493903820	1	15.8038	69.5315	30.4974	0.532279	2	76.0947	13.7651	73.3361	1.27996	82.1272		0	2.07735
2355	1493903821	1	15.8038	69.5315	30.7034	0.535875	2	76.0469	13.715	104.907	1.83098	82.1262		0	15.8851
2356	1493903821	1	15.8038	69.5315	30.7034	0.535875	2	75.8581	13.2203	95.8827	1.67347	82.3254		0	12.6015
2357	1493903821	1	15.8038	69.5315	30.5966	0.534012	2	75.7166	12.8248	97.257	1.69746	82.4936		0	3.29958
2358	1493903821	1	15.8038	69.5315	30.8053	0.537653	2	75.7641	12.924	118.329	2.06524	82.46		1.41654	9.89614
2359	1493903821	1	15.851	69.5328	30.4861	0.532083	2	75.6218	12.6264	122.192	2.13265	82.5281		0	9.4294
2360	1493903821	1	15.851	69.5328	30.2219	0.527472	2	75.4309	12.3767	127.315	2.22206	82.5626		0	7.94675
2361	1493903822	1	15.851	69.5328	29.8953	0.521772	2	75.3365	12.1292	130.558	2.27867	82.6662		0	11.5032
2362	1493903822	1	15.851	69.5328	29.8953	0.521772	2	75.0977	11.8292	135.089	2.35776	82.7035		0	8.31797
2363	1493903822	1	15.851	69.5328	29.8953	0.521772	2	74.9064	11.6285	138.527	2.41775	82.707		1.42501	14.5628
2364	1493903822	1	15.8508	69.4853	29.9066	0.521968	2	74.5715	11.2771	141.475	2.4692	82.682		0	12.4833
2365	1493903822	1	15.8508	69.4853	30.9687	0.540507	2	74.2844	10.9759	142.669	2.49004	82.6912		0	10.4039
2366	1493903822	1	15.8508	69.4853	31.1359	0.543423	2	74.0452	10.7248	143.625	2.50673	82.7006		0	12.4833
2367	1493903823	1	15.8508	69.4853	31.0543	0.542	2	73.7581	10.4236	142.993	2.49569	82.7136		0	9.40587
2368	1493903823	1	15.8508	69.4853	30.9225	0.539699	2	73.5184	10.2215	143.247	2.50014	82.6907		0	10.4049
2369	1493903823	1	15.8508	69.4853	30.7952	0.537477	2	73.2791	9.97045	141.278	2.46576	82.7045		0	7.33845
2370	1493903823	1	15.8508	69.4853	30.7952	0.537477	2	73.0873	9.81863	139.986	2.44322	82.6809		0	5.32087
2371	1493903823	1	15.8508	69.4853	30.9597	0.540348	2	72.9919	9.66911	137.135	2.39345	82.7229		1.41654	11.4773
2372	1493903823	1	15.898	69.4866	31.3058	0.546389	2	72.7043	9.41682	135.111	2.35813	82.6761		0	7.3738
2373	1493903824	1	15.898	69.4866	31.3058	0.546389	2	72.5611	9.21705	132.493	2.31243	82.7232		0	11.513
2374	1493903824	1	15.898	69.4866	32.0377	0.559163	2	72.3221	8.91679	128.43	2.24152	82.7791		0	5.32213
2375	1493903824	1	15.898	69.4866	32.1004	0.560258	2	72.2267	8.76722	126.814	2.21333	82.8237		0	8.61066
2376	1493903824	1	15.898	69.4866	31.713	0.553496	2	72.0838	8.5183	122.369	2.13574	82.9095		0	6.24758
2377	1493903824	1	15.898	69.4866	31.5718	0.551032	2	71.9401	8.36757	119.999	2.09438	82.9232		0	4.67319
2378	1493903824	1	15.898	69.4866	31.418	0.548348	2	71.8929	8.21912	116.006	2.02468	83.0008		1.41654	14.5552
2379	1493903825	1	15.9452	69.4879	31.6252	0.551964	2	71.7032	7.77257	114.503	1.99845	83.1729		1.41654	9.34896
2380	1493903825	1	15.898	69.4866	31.5424	0.550518	2	71.6088	7.47558	96.1316	1.67781	83.361		1.41654	9.44631
2381	1493903825	1	15.9452	69.4879	32.1412	0.56097	2	71.4176	7.2254	96.5317	1.6848	83.3895		0	8.33221
2382	1493903825	1	15.9452	69.4879	32.0164	0.558792	2	71.226	7.02433	102.651	1.7916	83.4126		0	7.37944
2383	1493903825	1	15.9452	69.4879	31.9443	0.557533	2	71.3693	7.22426	127.268	2.22124	83.3582		0	6.2491
2384	1493903825	1	15.9452	69.4879	31.6619	0.552604	2	71.2256	7.07346	134.985	2.35593	83.3756		0	13.084
2385	1493903826	1	15.9452	69.4879	31.5894	0.551338	2	70.841	6.8678	147.434	2.57321	83.2756		1.41654	7.8631
2386	1493903826	1	15.9924	69.4892	31.9702	0.557985	2	71.0816	6.97177	155.737	2.71812	83.3262		0	17.0786
2387	1493903826	1	15.9924	69.4892	32.2634	0.563103	2	70.5521	6.76268	159.234	2.77916	83.1347		0	2.89581
2388	1493903826	1	15.9924	69.4892	32.3446	0.56452	2	70.4556	6.7604	168.66	2.94367	83.0731		0	5.79162
2389	1493903826	1	15.9924	69.4892	32.1408	0.560962	2	70.2626	6.75583	172.602	3.01247	82.9502		0	4.09784
2390	1493903826	1	15.9924	69.4892	32.1408	0.560962	2	70.1654	6.8518	183.301	3.19921	82.814		0	1.47393
2391	1493903827	1	15.9924	69.4892	31.8285	0.555512	2	70.1657	6.80267	189.059	3.2997	82.8514		0	3.26181
2392	1493903827	1	15.9924	69.4892	32.4194	0.565825	2	70.1168	6.89978	201.426	3.51555	82.7459		0	1.47393
2393	1493903827	1	15.9924	69.4892	32.6178	0.569288	2	70.1165	6.94891	209.251	3.65212	82.7086		0	0
2394	1493903827	1	15.9924	69.4892	32.6178	0.569288	2	70.1165	6.94891	221.594	3.86754	82.7086		0	3.22868
2395	1493903827	1	15.9924	69.4892	32.3839	0.565206	2	70.0196	6.99574	234.161	4.08688	82.6098		0	4.67491
2396	1493903827	1	15.9924	69.4892	32.3839	0.565206	2	70.0668	7.14425	241.628	4.2172	82.5284		1.41654	6.04587
2397	1493903827	1	16.0396	69.4905	32.112	0.56046	2	70.0172	7.33958	254.231	4.43716	82.3184		0	4.4203
2398	1493903828	1	16.0396	69.4905	32.3186	0.564066	2	70.0162	7.48692	263.406	4.5973	82.2066		0	4.42
2399	1493903828	1	16.0396	69.4905	32.0274	0.558983	2	70.0152	7.63425	269.773	4.70843	82.0948		0	7.48357
2400	1493903828	1	16.0396	69.4905	32.7152	0.570987	2	69.9652	7.87864	278.777	4.86558	81.8779		0	14.8246
2401	1493903828	1	16.0396	69.4905	33.0082	0.576101	2	70.01	8.37076	282.922	4.93793	81.5379		1.41662	20.6162
2402	1493903828	1	16.0868	69.4919	32.4978	0.567194	2	70.0052	9.05795	283.197	4.94271	80.9905		0	13.2498
2403	1493903828	1	16.0868	69.4919	32.7803	0.572125	2	70.0022	9.4996	281.869	4.91954	80.6594		0	22.3147
2404	1493903829	1	16.0868	69.4919	32.5483	0.568076	2	70.0935	10.2378	277.69	4.8466	80.1734		1.41654	17.7404
2405	1493903829	1	16.134	69.4932	32.9168	0.574507	2	70.1376	10.8275	276.862	4.83216	79.7374		0	16.1794
2406	1493903829	1	16.134	69.4932	32.9168	0.574507	2	70.1338	11.3668	272.407	4.7544	79.3389		0	19.1484
2407	1493903829	1	16.134	69.4932	32.326	0.564195	2	70.0811	12.0029	268.784	4.69116	78.838		0	11.826
2408	1493903829	1	16.134	69.4932	33.5082	0.584829	2	70.0302	12.3938	265.597	4.63555	78.5184		0	14.9342
2409	1493903829	1	16.134	69.4932	33.3637	0.582306	2	69.9304	12.8815	261.208	4.55893	78.0957		0	10.6363
2410	1493903830	1	16.134	69.4932	33.5427	0.585431	2	69.8316	13.222	257.65	4.49684	77.781		0	13.848
2411	1493903830	1	16.134	69.4932	32.9762	0.575543	2	69.6841	13.6594	251.341	4.38673	77.363		0	9.75649
2412	1493903830	1	16.134	69.4932	32.9762	0.575543	2	69.5375	13.9497	246.724	4.30614	77.052		0	10.4565
2413	1493903830	1	16.134	69.4932	32.9762	0.575543	2	69.3428	14.2388	239.628	4.18229	76.7087		1.97714	9.26609
2414	1493903830	1	16.181	69.447	33.5935	0.586317	2	69.1485	14.4789	234.036	4.08469	76.3351		1.97711	8.46249
2415	1493903830	1	16.2279	69.4007	33.0031	0.576013	2	69.0024	14.7202	228.321	3.98496	75.9941		0	9.23312
2416	1493903831	1	16.2279	69.4007	33.1463	0.578513	2	68.7602	14.9101	220.999	3.85716	75.6893		0	8.1673
2417	1493903831	1	16.2279	69.4007	33.3703	0.582421	2	68.5663	15.1012	214.731	3.74776	75.4171		0	12.3905
2418	1493903831	1	16.2279	69.4007	33.2905	0.58103	2	68.2277	15.3377	207.726	3.6255	75.0119		0	7.34766
2419	1493903831	1	16.2279	69.4007	34.1352	0.595772	2	67.9866	15.3808	202.435	3.53315	74.8139		1.41662	10.3822
2420	1493903831	1	16.2751	69.4021	34.4968	0.602083	2	67.6965	15.5695	197.746	3.45132	74.4453		0	10.113
2421	1493903831	1	16.2751	69.4021	34.4516	0.601293	2	67.3595	15.5613	191.361	3.33988	74.2189		0	7.34471
2422	1493903832	1	16.2751	69.4021	34.2822	0.598337	2	67.1185	15.6044	187.116	3.26579	74.0219		0	10.1924
2423	1493903832	1	16.2751	69.4021	34.5939	0.603778	2	66.7812	15.6451	180.466	3.14972	73.761		1.97925	12.9998
2424	1493903832	1	16.3221	69.3558	34.1499	0.596028	2	66.348	15.6346	180.59	3.15189	73.4068		0	13.0559
2425	1493903832	1	16.3221	69.3558	34.4244	0.600819	2	65.9145	15.673	180.218	3.1454	73.0839		1.42801	15.8867
2426	1493903832	1	16.3223	69.4034	34.6394	0.604571	2	65.3851	15.6601	178.886	3.12214	72.7702		0	18.8014
2427	1493903832	1	16.3223	69.4034	34.3224	0.599038	2	64.7593	15.6939	184.59	3.22171	72.3246		0	11.5534
2428	1493903833	1	16.3223	69.4034	34.3224	0.599038	2	64.3743	15.6845	186.008	3.24646	72.0744		1.97925	16.0973
2429	1493903833	1	16.3693	69.3571	33.166	0.578857	2	63.8445	15.7695	188.469	3.2894	71.5928		0	14.68
2430	1493903833	1	16.3693	69.3571	33.8697	0.591139	2	63.3628	15.8556	194.653	3.39734	71.2095		0	9.09358
2431	1493903833	1	16.3693	69.3571	33.6563	0.587413	2	63.0736	15.9464	197.487	3.44679	70.9506		0	10.467
2432	1493903833	1	16.3693	69.3571	33.9151	0.591931	2	62.7364	16.036	200.589	3.50094	70.6615		0	10.9444
2433	1493903833	1	16.3693	69.3571	33.515	0.584947	2	62.3989	16.1745	205.713	3.59036	70.3357		1.41662	9.63662
2434	1493903833	1	16.4165	69.3585	33.5397	0.585378	2	62.1096	16.3141	209.052	3.64865	70.0112		0	9.2129
2435	1493903834	1	16.4165	69.3585	33.696	0.588106	2	61.8681	16.5038	216.582	3.78007	69.7099		0	9.2129
2436	1493903834	1	16.4165	69.3585	34.5205	0.602496	2	61.6266	16.6935	220.084	3.84119	69.4086		0	9.20869
2437	1493903834	1	16.4165	69.3585	34.5323	0.602702	2	61.3852	16.8831	223.418	3.89937	69.1075		0	9.20869
2438	1493903834	1	16.4165	69.3585	34.7267	0.606095	2	61.1438	17.0727	227.911	3.9778	68.8065		1.41654	10.4248
2439	1493903834	1	16.4637	69.3598	34.8399	0.608071	2	60.9501	17.3612	235.049	4.10237	68.4317		0	9.23934
2440	1493903834	1	16.4637	69.3598	34.9131	0.609348	2	60.7566	17.6008	238.129	4.15613	68.1238		0	7.21926
2441	1493903834	1	16.4637	69.3598	34.8084	0.607521	2	60.6114	17.7927	241.374	4.21277	67.8836		0	11.6692
2442	1493903835	1	16.4637	69.3598	35.1839	0.614075	2	60.4175	18.1299	246.896	4.30915	67.5014		0	7.81928
2443	1493903835	1	16.4637	69.3598	35.0031	0.610919	2	60.3202	18.3717	249.175	4.34892	67.2546		1.41654	9.72156
2444	1493903835	1	16.5109	69.3611	26.2093	0.457439	2	60.1746	18.6612	252.883	4.41364	66.9104		5.66623	6.00568
2445	1493903835	1	16.6997	69.3664	8.12966	0.141889	2	60.1256	18.8553	256.101	4.4698	66.6122		5.66923	9.19276
2446	1493903835	1	16.8886	69.3717	8.94958	0.1562	2	60.0281	19.1458	259.157	4.52314	66.2092		4.24961	4.39504
2447	1493903835	1	17.0302	69.3756	8.25074	0.144003	2	60.0275	19.2923	262.342	4.57874	66.0084		5.66923	6.00568
2448	1493903836	1	17.2191	69.3809	7.04871	0.123023	2	59.9785	19.4864	263.75	4.60331	65.7102		4.24969	7.43204
2449	1493903836	1	17.3607	69.3849	6.57792	0.114806	2	59.9293	19.7292	266.78	4.65619	65.4047		4.25269	5.85606
2450	1493903836	1	17.5024	69.3889	5.0479	0.0881025	2	59.9284	19.9244	268.432	4.68502	65.1667		4.52869	13.2257
2451	1493903836	1	17.6443	69.4404	4.58643	0.0800483	2	59.8783	20.3624	267.511	4.66895	64.7484		2.83307	10.3169
2452	1493903836	1	17.7387	69.443	5.14298	0.0897619	2	59.8287	20.7027	267.082	4.66146	64.3986		2.83316	10.3143
2453	1493903836	1	17.8331	69.4457	5.12762	0.0894939	2	59.779	21.0429	262.297	4.57795	64.0491		1.41654	5.99913
2454	1493903836	1	17.8803	69.447	5.37682	0.0938432	2	59.7301	21.2368	260.896	4.55349	63.8407		1.42503	0
2455	1493903836	1	17.8806	69.4945	4.64536	0.0810768	2	59.7301	21.2368	260.731	4.55062	63.8763		1.41662	3.25871
2456	1493903837	1	17.9278	69.4959	5.16874	0.0902116	2	59.8259	21.288	256.901	4.48376	63.8706		1.41654	2.0344
2457	1493903837	1	17.975	69.4972	5.93788	0.103635	2	59.8742	21.2404	245.34	4.282	63.9082		0	4.59164
2458	1493903837	1	17.975	69.4972	5.53375	0.0965821	2	59.9229	21.0953	236.488	4.12749	64.0497		1.41654	1.44038
2459	1493903837	1	18.0222	69.4985	5.08648	0.0887758	2	59.9709	21.0964	230.636	4.02536	64.0504		1.42803	2.07518
2460	1493903837	1	18.0225	69.5461	6.19117	0.108056	2	60.0187	21.1464	216.928	3.7861	64.0797		0	0
2461	1493903837	1	18.0225	69.5461	6.5439	0.114213	2	60.0187	21.1464	209.634	3.65881	64.0797		0	3.20687
2462	1493903837	1	18.0225	69.5461	6.05546	0.105688	2	60.115	21.1	199.061	3.47428	64.1779		0	0
2463	1493903838	1	18.0225	69.5461	5.94533	0.103766	2	60.115	21.1	194.74	3.39885	64.1779		0	2.0344
2464	1493903838	1	18.0225	69.5461	5.87146	0.102476	2	60.1633	21.0524	181.21	3.16271	64.2455		0	1.46401
2465	1493903838	1	18.0225	69.5461	5.29537	0.0924217	2	60.1635	21.0036	177.346	3.09527	64.2825		0	5.7648
2466	1493903838	1	18.0225	69.5461	5.29537	0.0924217	2	60.3556	21.0084	166.072	2.8985	64.405		1.41654	1.44045
2467	1493903838	1	18.0697	69.5474	3.75503	0.0655376	2	60.3076	21.0072	163.644	2.85612	64.3443		0	2.07301
2468	1493903838	1	18.0697	69.5474	3.75503	0.0655376	2	60.3554	21.0571	153.623	2.68122	64.3381		0	1.44045
2469	1493903838	1	18.0697	69.5474	3.88521	0.0678098	2	60.4034	21.0583	144.045	2.51405	64.3687		0	2.92504
2470	1493903839	1	18.0697	69.5474	3.88521	0.0678098	2	60.4039	20.9608	134.516	2.34775	64.4425		1.42501	5.30015
2471	1493903839	1	18.0699	69.5949	3.49248	0.0609552	2	60.3085	20.8121	122.628	2.14026	64.528		0	3.25871
2472	1493903839	1	18.0699	69.5949	4.24317	0.0740573	2	60.2127	20.7609	117.109	2.04394	64.5041		0	7.4864
2473	1493903839	1	18.0699	69.5949	4.14665	0.0723726	2	60.1658	20.5158	105.874	1.84785	64.6593		0	2.92504
2474	1493903839	1	18.0699	69.5949	4.20263	0.0733496	2	60.1663	20.4183	99.6301	1.73887	64.7336		1.41662	1.46401
2475	1493903839	1	18.1171	69.5963	3.98996	0.0696379	2	60.1665	20.3695	98.1501	1.71304	64.7413		1.41954	3.23739
2476	1493903839	1	18.1644	69.5976	4.04949	0.070677	2	60.215	20.2731	90.8737	1.58605	64.8164		0	7.81371
2477	1493903839	1	18.1644	69.5976	4.04949	0.070677	2	60.3123	20.0315	84.9465	1.4826	65.0634		1.41954	5.85308
2478	1493903840	1	18.1171	69.5963	3.66359	0.0639417	2	60.3113	20.2266	79.4823	1.38723	64.944		1.41954	14.8647
2479	1493903840	1	18.1644	69.5976	3.99021	0.0696422	2	60.4098	19.741	95.6934	1.67017	65.3479		0	35.33
2480	1493903840	1	18.1644	69.5976	4.1193	0.0718953	2	60.5596	18.5729	86.5876	1.51124	66.3391		0	33.7024
2481	1493903840	1	18.1644	69.5976	4.03682	0.0704557	2	60.565	17.4495	89.9537	1.56999	67.2104		0	16.2156
2482	1493903840	1	18.1644	69.5976	4.25841	0.0743233	2	60.5195	16.9109	94.6642	1.6522	67.6006		1.41654	16.4416
2483	1493903840	1	18.2116	69.5989	4.19926	0.073291	2	60.4259	16.3709	99.4522	1.73577	67.9358		0	13.9713
2484	1493903840	1	18.2116	69.5989	4.19926	0.073291	2	60.2838	15.9274	120.235	2.0985	68.196		0	9.42059
2485	1493903841	1	18.2116	69.5989	4.05941	0.0708501	2	60.0926	15.6783	107.477	1.87583	68.2748		1.41654	9.42241
2486	1493903841	1	18.2588	69.6002	3.07135	0.0536053	2	59.9013	15.4292	112.744	1.96775	68.3271		2.04308	9.31665
2487	1493903841	1	18.3062	69.6491	344.662	6.01548	2	59.9962	15.7249	124.89	2.17974	68.1607		9.64379	7.36097
2488	1493903841	1	18.5902	69.7997	350.677	6.12046	2	59.8528	15.5258	132.863	2.31889	68.1781		11.4732	9.42297
2489	1493903841	1	18.9682	69.8578	355.782	6.20956	2	59.6616	15.2766	141.636	2.47201	68.0813		10.0692	10.5563
2490	1493903841	1	19.299	69.9146	354.495	6.18711	2	59.3739	15.074	148.792	2.5969	67.9227		4.52869	11.7816
2491	1493903841	1	19.4409	69.9661	353.743	6.17398	2	59.0382	14.8702	157.304	2.74547	67.8491		10.0692	7.84493
2492	1493903842	1	19.7717	70.0229	355.084	6.19738	2	58.7981	14.7666	162.557	2.83716	67.6485		7.27309	10.2363
2493	1493903842	1	20.008	70.0771	355.532	6.20521	2	58.4617	14.7095	171.399	2.99148	67.4111		7.27309	8.81008
2494	1493903842	1	20.2443	70.1313	355.594	6.20628	2	58.1734	14.6536	176.584	3.08197	67.2041		7.27534	10.1009
2495	1493903842	1	20.4807	70.1854	355.2	6.19942	2	57.8368	14.6455	182.653	3.1879	66.934		5.66923	8.65755
2496	1493903842	1	20.6696	70.1907	356.491	6.22195	2	57.5483	14.6385	188.267	3.28589	66.679		5.8908	9.08499
2497	1493903842	1	20.8587	70.2436	356.444	6.22113	2	57.2594	14.7293	193.763	3.38181	66.3841		5.88999	7.3329
2498	1493903842	1	21.0478	70.2964	357.77	6.24427	2	57.0188	14.7724	200.17	3.49363	66.1576		4.25269	5.17895
2499	1493903842	1	21.1895	70.3004	357.814	6.24503	2	56.8742	14.8667	204.608	3.57108	65.9264		4.25269	7.73222
2500	1493903843	1	21.3312	70.3044	358.109	6.25018	2	56.6334	14.9586	209.939	3.66412	65.646		4.52869	7.18525
2501	1493903843	1	21.4731	70.3559	358.384	6.25498	2	56.4406	15.1007	215.037	3.7531	65.3901		2.83616	12.838
2502	1493903843	1	21.5676	70.3586	359.086	6.26723	2	56.0553	15.2869	217.751	3.80048	64.9792		2.83307	16.7418
2503	1493903843	1	21.662	70.3612	358.911	6.26419	2	55.5735	15.5685	215.146	3.755	64.4378		1.41954	14.3627
2504	1493903843	1	21.7093	70.3625	359.207	6.26934	2	55.188	15.8524	212.655	3.71153	63.9701		2.83316	16.0408
2505	1493903843	1	21.8037	70.3652	358.32	6.25386	2	54.7066	16.0851	209.473	3.656	63.4739		2.04093	14.7679
2506	1493903843	1	21.8511	70.414	358.912	6.26419	2	54.2734	16.3189	205.425	3.58534	63.0673		1.41962	15.4494
2507	1493903844	1	21.8984	70.4154	359.677	6.27755	2	53.7923	16.5026	200.301	3.49591	62.6403		2.83607	12.253
2508	1493903844	1	21.9929	70.418	0.00771447	0.000134643	2	53.4076	16.6398	196.781	3.43448	62.2814		1.41654	16.7879
2509	1493903844	1	22.0401	70.4193	359.604	6.27627	2	52.8786	16.8223	191.849	3.3484	61.8357		1.41662	13.0228
2510	1493903844	1	22.0873	70.4207	0.208358	0.00363654	2	52.4462	16.8606	186.996	3.26369	61.5658		1.41954	11.5294
2511	1493903844	1	22.1346	70.422	359.156	6.26846	2	52.062	16.8512	181.764	3.17238	61.3635		2.04308	10.086
2512	1493903844	1	22.182	70.4709	359.598	6.27618	2	51.7259	16.843	177.497	3.09791	61.2274		0	7.38464
2513	1493903844	1	22.182	70.4709	359.881	6.28111	2	51.4859	16.7883	171.967	3.0014	61.16		2.83607	2.07725
2514	1493903844	1	22.2765	70.4735	0.0685032	0.00119561	2	51.5338	16.8383	177.847	3.10402	61.096		0	21.1281
2515	1493903845	1	22.2765	70.4735	0.550714	0.00961178	2	50.8621	16.6266	164.044	2.86311	60.9641		1.41654	4.59328
2516	1493903845	1	22.3237	70.4748	359.194	6.26911	2	51.006	16.6789	164.673	2.87409	60.9645		1.42801	5.97654
2517	1493903845	1	22.3239	70.5224	359.706	6.27806	2	50.8141	16.6254	156.91	2.7386	60.9637		0	4.5961
2518	1493903845	1	22.3239	70.5224	359.629	6.27672	2	50.6701	16.5731	150.196	2.62141	60.9429		0	23.1428
2519	1493903845	1	22.3239	70.5224	0.138636	0.00241965	2	50.047	16.1183	144.769	2.5267	61.0604		1.41654	5.27521
2520	1493903845	1	22.3711	70.5237	0.375506	0.00655382	2	49.9032	16.0171	140.469	2.45165	61.0654		0	8.31117
2521	1493903845	1	22.3711	70.5237	0.367583	0.00641554	2	49.7116	15.817	135.513	2.36515	61.1582		1.41654	10.3884
2522	1493903846	1	22.4183	70.525	0.75532	0.0131828	2	49.4721	15.5669	130.617	2.2797	61.256		0	10.6243
2523	1493903846	1	22.4183	70.525	358.981	6.2654	2	49.2806	15.269	128.151	2.23666	61.4395		0	13.5613
2524	1493903846	1	22.4183	70.525	359.347	6.27179	2	48.9933	14.92	125.413	2.18887	61.6291		2.04517	20.0344
2525	1493903846	1	22.4658	70.5739	358.774	6.26178	2	48.6102	14.373	107.679	1.87936	61.9844		0	1.467
2526	1493903846	1	22.4658	70.5739	359.475	6.27402	2	48.6103	14.3241	123.1	2.1485	62.0288		0	22.4976
2527	1493903846	1	22.4658	70.5739	359.96	6.28248	2	48.2274	13.6793	104.539	1.82455	62.4552		0	11.4994
2528	1493903846	1	22.4658	70.5739	0.448426	0.0078265	2	47.9878	13.3801	109.421	1.90976	62.6299		1.41654	11.2334
2529	1493903847	1	22.513	70.5752	359.952	6.28234	2	47.8444	13.0342	101.62	1.77361	62.8701		0	10.6309
2530	1493903847	1	22.513	70.5752	0.0775736	0.00135392	2	47.6528	12.7361	101.203	1.76632	63.0664		0	9.89682
2531	1493903847	1	22.513	70.5752	0.194998	0.00340336	2	47.5092	12.4391	103.331	1.80347	63.282		1.41662	12.6802
2532	1493903847	1	22.5602	70.5766	0.335564	0.00585669	2	47.2696	12.0909	103.23	1.80171	63.4912		0	13.1989
2533	1493903847	1	22.5602	70.5766	0.478834	0.00835722	2	47.0781	11.6948	103.577	1.80776	63.7824		0	2.08149
2534	1493903847	1	22.5602	70.5766	0.820562	0.0143215	2	47.1261	11.7449	123.057	2.14775	63.7546		1.41954	14.7409
2535	1493903847	1	22.6075	70.5779	0.702263	0.0122568	2	46.8385	11.3465	124.134	2.16654	63.9961		0	7.33299
2536	1493903848	1	22.6075	70.5779	0.323215	0.00564116	2	47.0304	11.4979	124.688	2.17622	63.9291		0	11.8967
2537	1493903848	1	22.6075	70.5779	0.176447	0.00307959	2	46.8388	11.1507	128.823	2.24838	64.1775		1.41654	11.5083
2538	1493903848	1	22.6547	70.5792	0.323816	0.00565165	2	46.5991	10.8512	129.792	2.2653	64.3488		0	33.3999
2539	1493903848	1	22.6547	70.5792	0.0870266	0.0015189	2	45.8796	10.0016	136.317	2.37918	64.8771		0	20.8793
2540	1493903848	1	22.6547	70.5792	0.0840487	0.00146693	2	45.3516	9.54817	123.217	2.15054	65.1148		1.41954	1.4694
2541	1493903848	1	22.702	70.5805	359.811	6.27989	2	45.3516	9.49919	142.944	2.49485	65.1455		1.41662	10.4107
2542	1493903848	1	22.7492	70.5819	359.733	6.27852	2	45.1116	9.24854	146.446	2.55597	65.2829		1.41654	22.3521
2543	1493903848	1	22.7964	70.5832	359.002	6.26577	2	44.4874	8.84172	146.678	2.56001	65.4409		5.1973	1.4697
2544	1493903849	1	22.9385	70.6823	342.03	5.96955	2	44.4873	8.89071	152.861	2.66792	65.4412		10.4113	2.88383
2545	1493903849	1	23.2695	70.7866	350.432	6.11619	2	44.5834	8.89301	160.605	2.80309	65.4607		10.0722	8.53648
2546	1493903849	1	23.6004	70.8434	346.921	6.05492	2	44.3433	8.7403	168.692	2.94424	65.4757		10.4122	11.1091
2547	1493903849	1	23.9314	70.9478	346.977	6.05589	2	44.007	8.58529	168.329	2.93789	65.5142		9.05841	10.5784
2548	1493903849	1	24.2152	71.0509	347.112	6.05824	2	43.6707	8.47928	174.574	3.04689	65.5265		9.05739	7.84911
2549	1493903849	1	24.499	71.1539	347.021	6.05666	2	43.4305	8.37556	177.156	3.09196	65.5707		7.27601	7.39062
2550	1493903849	1	24.7354	71.2081	347.672	6.06802	2	43.1903	8.32084	181.863	3.1741	65.5392		7.72319	8.80991
2551	1493903849	1	24.9719	71.3098	346.408	6.04596	2	42.902	8.26497	183.768	3.20735	65.5449		6.42831	5.76764
2552	1493903850	1	25.1612	71.4102	346.908	6.05468	2	42.7098	8.26039	187.198	3.26722	65.5427		7.27534	8.65146
2553	1493903850	1	25.3976	71.4643	348.483	6.08218	2	42.4215	8.25352	192.988	3.36828	65.4631		5.8908	4.32722
2554	1493903850	1	25.5867	71.5172	348.828	6.08819	2	42.2773	8.25009	194.469	3.39413	65.4317		5.89288	5.76764
2555	1493903850	1	25.7759	71.57	348.896	6.08938	2	42.0851	8.24551	193.867	3.38362	65.391		4.52972	7.32494
2556	1493903850	1	25.9178	71.6216	349.094	6.09283	2	41.8448	8.28878	200.555	3.50035	65.3048		4.52587	10.1636
2557	1493903850	1	26.0596	71.6731	349.449	6.09903	2	41.5085	8.32976	198.507	3.46461	65.2001		3.21548	10.4437
2558	1493903850	1	26.1543	71.7233	349.725	6.10384	2	41.1722	8.41972	208.512	3.63921	65.0606		2.83607	26.3549
2559	1493903851	1	26.2488	71.7259	351.553	6.13575	2	40.3554	8.74313	208.716	3.64278	64.5432		2.04308	5.17001
2560	1493903851	1	26.2962	71.7748	350.062	6.10974	2	40.2113	8.83765	215.619	3.76325	64.4571		0	1.4691
2561	1493903851	1	26.2962	71.7748	350.871	6.12386	2	40.2113	8.88662	215.639	3.7636	64.4093		0	1.44041
2562	1493903851	1	26.2962	71.7748	349.812	6.10537	2	40.2593	8.88777	220.685	3.85168	64.4185		1.425	7.8271
2563	1493903851	1	26.2963	71.8223	349.873	6.10643	2	40.1632	9.13033	238.132	4.15619	64.2073		0	4.4073
2564	1493903851	1	26.2963	71.8223	350.254	6.11309	2	40.1632	9.27724	248.194	4.3318	64.0638		0	6.01589
2565	1493903851	1	26.2963	71.8223	350.343	6.11464	2	40.1152	9.47194	257.049	4.48635	63.8634		1.41654	1.44041
2566	1493903851	1	26.2491	71.821	351.898	6.14177	2	40.1632	9.47309	267.473	4.66829	63.8816		1.41654	8.8125
2567	1493903852	1	26.2963	71.8223	351.574	6.13613	2	40.1631	9.76684	273.383	4.77144	63.5859		1.97928	8.96224
2568	1493903852	1	26.2492	71.8685	349.804	6.10524	2	40.2111	10.0617	284.198	4.96019	63.3641		0	5.31997
2569	1493903852	1	26.2492	71.8685	350.652	6.12003	2	40.3071	10.2108	288.084	5.02801	63.24		0	7.51623
2570	1493903852	1	26.2492	71.8685	350.555	6.11834	2	40.3551	10.4567	297.564	5.19347	63.011		0	4.66675
2571	1493903852	1	26.2492	71.8685	350.302	6.11393	2	40.403	10.6047	300.202	5.23951	62.8775		1.41654	11.2431
2572	1493903852	1	26.202	71.8672	350.894	6.12426	2	40.547	10.9507	308.458	5.3836	62.5827		2.04308	10.6374
2573	1493903852	1	26.2494	71.9161	352.058	6.14457	2	40.739	11.2488	311.379	5.43459	62.3736		1.41962	15.9542
2574	1493903853	1	26.2021	71.9147	351.908	6.14196	2	41.0268	11.696	309.753	5.40621	62.0166		0	18.8734
2575	1493903853	1	26.2021	71.9147	352.309	6.14895	2	41.4107	12.1944	309.148	5.39565	61.6264		2.04308	13.5754
2576	1493903853	1	26.2495	71.9636	351.478	6.13446	2	41.6985	12.5436	307.297	5.36334	61.3955		1.41654	11.8918
2577	1493903853	1	26.2023	71.9623	351.042	6.12684	2	41.8903	12.8905	303.645	5.2996	61.1195		1.41654	12.6786
2578	1493903853	1	26.2495	71.9636	352.054	6.1445	2	42.1301	13.2385	301.006	5.25355	60.8345		0	11.2325
2579	1493903853	1	26.2495	71.9636	351.723	6.13872	2	42.2739	13.5842	295.817	5.16297	60.5387		1.42501	11.2285
2580	1493903853	1	26.2497	72.0111	350.654	6.12007	2	42.4176	13.9298	291.28	5.0838	60.2896		0	9.31923
2581	1493903853	1	26.2497	72.0111	350.557	6.11837	2	42.5134	14.2253	286.267	4.99629	60.0309		0	9.31831
2582	1493903854	1	26.2497	72.0111	351.844	6.14084	2	42.6091	14.5208	279.389	4.87626	59.7726		0	8.9447
2583	1493903854	1	26.2497	72.0111	351.784	6.13979	2	42.6569	14.8151	275.34	4.80559	59.5028		0	5.862
2584	1493903854	1	26.2497	72.0111	350.674	6.12042	2	42.6568	15.0105	268.066	4.67863	59.3149		1.425	6.00204
2585	1493903854	1	26.2498	72.0586	350.523	6.11779	2	42.6087	15.2047	261.728	4.56802	59.1606		1.41662	6.00277
2586	1493903854	1	26.297	72.06	352.271	6.14829	2	42.5605	15.3989	254.633	4.44418	58.949		1.41662	7.80591
2587	1493903854	1	26.2498	72.0586	351.941	6.14253	2	42.4644	15.6407	246.126	4.29571	58.7017		1.41662	3.23336
2588	1493903854	1	26.297	72.06	351.958	6.14282	2	42.4164	15.7372	238.974	4.17088	58.5841		1.41662	7.1952
2589	1493903854	1	26.2498	72.0586	351.691	6.13817	2	42.2724	15.929	230.884	4.02969	58.3717		1.41662	7.197
2590	1493903855	1	26.297	72.06	352.224	6.14747	2	42.1283	16.1208	222.719	3.88719	58.1363		1.42501	6.0861
2591	1493903855	1	26.2972	72.1075	350.901	6.12438	2	41.9844	16.2638	214.167	3.73791	58.0052		0	10.3187
2592	1493903855	1	26.2972	72.1075	352.167	6.14648	2	41.6965	16.452	206.398	3.60232	57.7466		0	7.30874
2593	1493903855	1	26.2972	72.1075	352.084	6.14503	2	41.4567	16.495	199.805	3.48725	57.6417		0	7.1961
2594	1493903855	1	26.2972	72.1075	351.741	6.13903	2	41.6965	16.5008	198.393	3.4626	57.6996		0	6.39743
2595	1493903855	1	26.2972	72.1075	351.567	6.136	2	41.5046	16.5938	192.904	3.36682	57.559		0	5.75573
2596	1493903855	1	26.2972	72.1075	350.366	6.11504	2	41.3128	16.5891	188.294	3.28635	57.5131		1.41654	2.028
2597	1493903856	1	26.3444	72.1088	350.515	6.11764	2	41.2648	16.6367	182.919	3.19254	57.4436		1.42501	8.63355
2598	1493903856	1	26.3446	72.1563	350.677	6.12047	2	40.9771	16.6297	176.893	3.08736	57.4222		1.41662	14.754
2599	1493903856	1	26.3918	72.1577	350.771	6.12212	2	40.4976	16.5204	176.374	3.07831	57.3976		0	13.345
2600	1493903856	1	26.3918	72.1577	350.764	6.12198	2	40.0661	16.4123	180	3.14159	57.398		0	16.1655
2601	1493903856	1	26.3918	72.1577	351.159	6.12888	2	39.5387	16.3018	180	3.14159	57.3822		0	11.6367
2602	1493903856	1	26.3918	72.1577	351.202	6.12963	2	39.1552	16.2436	180	3.14159	57.3523		0	17.3615
2603	1493903856	1	26.3918	72.1577	351.038	6.12677	2	38.5799	16.1808	188.944	3.2977	57.2884		0	17.3615
2604	1493903856	1	26.3918	72.1577	351.038	6.12677	2	38.0046	16.118	194.408	3.39306	57.2303		1.41954	17.2611
2605	1493903857	1	26.4391	72.159	351.961	6.14288	2	37.4294	16.104	188.445	3.28898	57.1222		0	10.1384
2606	1493903857	1	26.4391	72.159	351.414	6.13333	2	37.0939	16.1446	199.17	3.47618	57.0187		1.41654	12.9899
2607	1493903857	1	26.4863	72.1603	350.412	6.11584	2	36.6626	16.1829	203.398	3.54997	56.8949		0	12.9899
2608	1493903857	1	26.4863	72.1603	350.528	6.11788	2	36.2313	16.2212	201.866	3.52322	56.7816		0	13.5604
2609	1493903857	1	26.4863	72.1603	351.508	6.13498	2	35.8002	16.3571	208.594	3.64066	56.5751		2.04308	26.2172
2610	1493903857	1	26.5337	72.2092	343.682	5.99838	2	35.034	16.7774	213.708	3.72991	56.0798		6.12493	11.5135
2611	1493903857	1	26.6759	72.3557	326.223	5.69366	2	34.6988	16.9643	219.515	3.83127	55.9694		12.3997	7.14434
2612	1493903857	1	27.0073	72.6027	332	5.7945	2	34.5074	17.106	222.463	3.88271	56.0012		9.63709	17.2232
2613	1493903858	1	27.2911	72.7532	329.796	5.75603	2	34.0767	17.4856	229.924	4.01293	55.6826		10.2068	7.14255
2614	1493903858	1	27.528	72.9974	327.755	5.7204	2	33.8853	17.6272	234.659	4.09558	55.734		8.39143	10.364
2615	1493903858	1	27.7646	73.1466	327.677	5.71904	2	33.6942	17.915	237.33	4.14219	55.549		9.23288	13.57
2616	1493903858	1	28.0013	73.3433	328.82	5.73899	2	33.4553	18.2991	242.984	4.24086	55.3137		8.39143	8.39094
2617	1493903858	1	28.2379	73.4925	327.745	5.72022	2	33.312	18.5393	246.094	4.29516	55.187		7.20732	7.78423
2618	1493903858	1	28.4273	73.6403	326.298	5.69497	2	33.2166	18.7806	249.898	4.36154	55.0684		6.12075	7.78144
2619	1493903858	1	28.5693	73.7868	325.645	5.68358	2	33.1212	19.0218	252.246	4.40253	54.9538		5.19312	9.15772
2620	1493903858	1	28.7113	73.8858	326.893	5.70536	2	33.0259	19.3118	255.148	4.45318	54.7443		5.19312	8.8485
2621	1493903859	1	28.8533	73.9848	327.931	5.72348	2	32.9784	19.6029	258.361	4.50925	54.5381		6.12075	10.5519
2622	1493903859	1	28.9953	74.1313	329.731	5.75489	2	32.8832	19.9415	261.609	4.56594	54.3291		2.04093	7.30501
2623	1493903859	1	29.0427	74.1801	329.764	5.75546	2	32.8836	20.185	264.248	4.612	54.1315		0	3.2213
2624	1493903859	1	29.0427	74.1801	328.867	5.7398	2	32.8359	20.2812	265.152	4.62778	54.0322		2.03884	17.5497
2625	1493903859	1	29.09	74.2289	329.194	5.74552	2	32.7889	20.8643	265.237	4.62926	53.4926		1.425	10.2834
2626	1493903859	1	29.0901	74.2764	329.172	5.74513	2	32.7416	21.2038	266.37	4.64904	53.1981		1.42501	10.221
2627	1493903859	1	29.0903	74.3239	329.412	5.74932	2	32.7421	21.5445	265.653	4.63652	52.9056		2.03884	7.40442
2628	1493903860	1	29.1376	74.3727	329.638	5.75328	2	32.6946	21.7867	265.911	4.64103	52.7062		1.41654	10.218
2629	1493903860	1	29.0904	74.3714	330.036	5.76021	2	32.6951	22.1273	265.395	4.63201	52.3683		0	7.39795
2630	1493903860	1	29.0904	74.3714	331.286	5.78204	2	32.6477	22.3693	265.255	4.62957	52.1236		1.422	10.215
2631	1493903860	1	29.0905	74.4188	330.571	5.76955	2	32.6482	22.7098	263.551	4.59983	51.8312		0	8.83321
2632	1493903860	1	29.0905	74.4188	331.575	5.78707	2	32.6008	23.0004	262.302	4.57803	51.5381		0	10.277
2633	1493903860	1	29.0905	74.4188	332.351	5.80061	2	32.5536	23.3397	260.358	4.54411	51.1964		1.425	2.91901
2634	1493903860	1	29.0906	74.4663	332.298	5.79969	2	32.5534	23.2424	257.406	4.49258	51.3408		2.04308	17.9146
2635	1493903860	1	29.138	74.5152	333.239	5.81612	2	32.4109	23.8223	255.605	4.46116	50.7984		0	7.39501
2636	1493903861	1	29.138	74.5152	332.136	5.79687	2	32.3635	24.0642	251.215	4.38452	50.554		1.41962	2.916
2637	1493903861	1	29.0907	74.5138	332.831	5.809	2	32.3636	24.1614	250.243	4.36756	50.4587		2.04093	2.01739
2638	1493903861	1	29.1381	74.5626	332.983	5.81165	2	32.3159	24.2088	242.724	4.23633	50.454		1.41954	2.916
2639	1493903861	1	29.0908	74.5613	332.403	5.80152	2	32.316	24.306	241.729	4.21897	50.3587		0	1.43445
2640	1493903861	1	29.0908	74.5613	333.536	5.82131	2	32.2682	24.3048	233.429	4.0741	50.3568		1.425	3.28449
2641	1493903861	1	29.0909	74.6088	334.2	5.83289	2	32.3162	24.4032	228.946	3.99586	50.3091		1.41954	1.43445
2642	1493903861	1	29.1382	74.6101	332.424	5.80189	2	32.2684	24.402	221.44	3.86485	50.3056		1.41954	5.9686
2643	1493903861	1	29.0909	74.6088	333.11	5.81387	2	32.2209	24.5952	214.678	3.74683	50.1114		2.04093	2.07292
2644	1493903862	1	29.1383	74.6576	333.793	5.82578	2	32.173	24.5454	208.288	3.6353	50.204		0	5.1323
2645	1493903862	1	29.1383	74.6576	333.359	5.81821	2	32.0298	24.639	199.698	3.48539	50.1021		2.03884	2.07292
2646	1493903862	1	29.1856	74.7064	334.23	5.83341	2	31.9819	24.5892	194.476	3.39425	50.1951		1.41654	2.07076
2647	1493903862	1	29.1384	74.7051	334.562	5.83921	2	31.934	24.5395	182.167	3.17942	50.2434		0	2.01739
2648	1493903862	1	29.1384	74.7051	334.245	5.83367	2	31.8863	24.5869	180.26	3.14612	50.1935		1.41654	9.39701
2649	1493903862	1	29.1856	74.7064	332.957	5.81119	2	31.6947	24.3391	159.47	2.78327	50.4298		0	5.26341
2650	1493903862	1	29.1856	74.7064	334.095	5.83105	2	31.5511	24.2383	155.878	2.72058	50.5235		1.42501	8.56545
2651	1493903863	1	29.1858	74.7539	335.61	5.85749	2	31.4072	23.9917	130.418	2.27623	50.8108		0	4.37401
2652	1493903863	1	29.1858	74.7539	335.809	5.86097	2	31.4069	23.8459	129.024	2.2519	50.9564		0	5.29403
2653	1493903863	1	29.1858	74.7539	336.026	5.86477	2	31.3111	23.6977	138.858	2.42353	51.1004		0	7.39443
2654	1493903863	1	29.1858	74.7539	335.081	5.84826	2	31.3584	23.4558	125.216	2.18542	51.3441		1.41654	7.47028
2655	1493903863	1	29.233	74.7552	334.568	5.83931	2	31.3102	23.2115	124.107	2.16607	51.5855		0	4.642
2656	1493903863	1	29.233	74.7552	334.568	5.83931	2	31.3582	23.3586	108.702	1.8972	51.4405		0	20.4359
2657	1493903863	1	29.233	74.7552	334.401	5.83639	2	31.4048	22.679	138.89	2.42408	52.1215		0	3.28719
2658	1493903863	1	29.233	74.7552	334.401	5.83639	2	31.3568	22.5805	132.515	2.31283	52.2179		0	6.43589
2659	1493903864	1	29.233	74.7552	334.487	5.83791	2	31.4521	22.3883	124.772	2.17768	52.4139		0	10.277
2660	1493903864	1	29.233	74.7552	334.487	5.83791	2	31.4993	22.049	139.207	2.42963	52.7549		0	9.14445
2661	1493903864	1	29.233	74.7552	334.487	5.83791	2	31.5944	21.7594	130.631	2.27994	53.0484		0	17.5403
2662	1493903864	1	29.233	74.7552	334.399	5.83637	2	31.6412	21.1766	108.318	1.8905	53.6327		0	14.6331
2663	1493903864	1	29.233	74.7552	334.384	5.8361	2	31.6882	20.6911	113.233	1.97629	54.1198		0	14.607
2664	1493903864	1	29.233	74.7552	334.384	5.8361	2	31.6873	20.2042	126.371	2.20559	54.6062		1.425	6.05228
2665	1493903864	1	29.2331	74.8027	334.615	5.84013	2	31.6391	20.0083	93.6998	1.63537	54.8472		0	2.0195
2666	1493903864	1	29.2331	74.8027	334.546	5.83892	2	31.5914	20.0558	97.7949	1.70684	54.7977		1.41654	2.92201
2667	1493903865	1	29.2803	74.804	334.943	5.84586	2	31.5912	19.9584	103.119	1.79977	54.8943		1.41654	6.58109
2668	1493903865	1	29.2331	74.8027	334.82	5.84371	2	31.4951	19.7612	109.222	1.90628	55.088		0	5.3007
2669	1493903865	1	29.2331	74.8027	334.82	5.84371	2	31.3992	19.6128	117.819	2.05632	55.2324		0	15.6178
2670	1493903865	1	29.2331	74.8027	334.82	5.84371	2	31.0635	19.2149	121.693	2.12394	55.6179		0	6.22941
2671	1493903865	1	29.2331	74.8027	334.82	5.84371	2	30.9196	19.0652	128.301	2.23928	55.763		1.41654	11.9284
2672	1493903865	1	29.2803	74.804	335.125	5.84903	2	30.5366	18.9584	109.544	1.91191	55.8597		0	4.15225
2673	1493903865	1	29.2803	74.804	335.125	5.84903	2	30.4407	18.8586	111.34	1.94326	55.9574		0	8.61863
2674	1493903866	1	29.2803	74.804	335.125	5.84903	2	30.1535	18.8515	123.453	2.15467	55.9593		0	3.25588
2675	1493903866	1	29.2803	74.804	334.262	5.83397	2	30.0577	18.8005	141.147	2.46348	56.0089		0	11.4875
2676	1493903866	1	29.2803	74.804	334.262	5.83397	2	29.6749	18.7911	141.617	2.47168	56.0143		0	1.43445
2677	1493903866	1	29.2803	74.804	334.46	5.83742	2	29.6271	18.7899	147.992	2.58295	56.0152		2.04093	14.5775
2678	1493903866	1	29.3277	74.8528	334.987	5.84662	2	29.1488	18.8756	176.614	3.0825	55.9775		0	3.18665
2679	1493903866	1	29.3277	74.8528	334.904	5.84518	2	29.0532	18.9219	168.403	2.93919	55.9316		0	7.28754
2680	1493903866	1	29.3277	74.8528	334.654	5.84082	2	28.8141	18.9648	136.747	2.38668	55.8904		0	7.67469
2681	1493903866	1	29.3277	74.8528	334.781	5.84302	2	28.5752	19.0563	111.726	1.94999	55.8016		0	4.04113
2682	1493903867	1	29.3277	74.8528	334.781	5.84302	2	28.4797	19.1513	114.176	1.99275	55.708		0	5.13723
2683	1493903867	1	29.3277	74.8528	333.655	5.82339	2	28.3365	19.2452	123.983	2.16391	55.6164		0	6.06062
2684	1493903867	1	29.3277	74.8528	333.618	5.82274	2	28.4796	19.1026	133.032	2.32185	55.7567		0	17.2188
2685	1493903867	1	29.3277	74.8528	334.125	5.83157	2	27.954	19.3332	140.67	2.45515	55.5366		0	17.2121
2686	1493903867	1	29.3277	74.8528	334.26	5.83394	2	27.4286	19.5637	147.496	2.57428	55.3217		0	11.4856
2687	1493903867	1	29.3277	74.8528	334.233	5.83346	2	27.0943	19.7503	153.462	2.67842	55.1477		2.04099	19.105
2688	1493903867	1	29.375	74.9017	334.945	5.84589	2	26.5213	20.0282	159.011	2.77526	54.9477		0	17.6483
2689	1493903867	1	29.375	74.9017	334.945	5.84589	2	25.948	20.1601	163.693	2.85699	54.8488		0	10.8437
2690	1493903868	1	29.375	74.9017	335.232	5.8509	2	25.6138	20.2978	167.541	2.92414	54.7333		0	12.9535
2691	1493903868	1	29.375	74.9017	334.058	5.83041	2	25.1837	20.3359	180	3.14159	54.7265		0	10.1049
2692	1493903868	1	29.375	74.9017	334.084	5.83086	2	24.8493	20.3763	180	3.14159	54.7129		2.04093	12.9535
2693	1493903868	1	29.4224	74.9505	334.362	5.83571	2	24.4192	20.4144	180	3.14159	54.7651		1.41962	5.9584
2694	1493903868	1	29.3751	74.9491	335.195	5.85025	2	24.2279	20.361	180	3.14159	54.8302		1.41962	8.6881
2695	1493903868	1	29.4224	74.9505	333.879	5.82728	2	23.9413	20.4026	171.242	2.98874	54.8226		1.422	11.6066
2696	1493903868	1	29.4225	74.9979	334.146	5.83194	2	23.5588	20.3445	158.497	2.76629	54.9671		1.41662	6.51318
2697	1493903869	1	29.4697	74.9993	334.562	5.8392	2	23.3672	20.2424	180	3.14159	55.0959		0	7.35698
2698	1493903869	1	29.4697	74.9993	333.014	5.8122	2	23.1281	20.1879	166.944	2.91372	55.177		0	1.43445
2699	1493903869	1	29.4697	74.9993	333.486	5.82044	2	23.0803	20.1867	132.755	2.31702	55.1837		1.425	11.7573
2700	1493903869	1	29.4698	75.0468	333.986	5.82916	2	22.745	19.9838	125.29	2.18672	55.4721		0	0
2701	1493903869	1	29.4698	75.0468	334.987	5.84663	2	22.745	19.9838	125.29	2.18672	55.4721		2.04093	30.1326
2702	1493903869	1	29.5172	75.0956	324.391	5.66169	2	22.0731	19.2372	120.455	2.10234	56.3522		6.1186	33.0544
2703	1493903869	1	29.6592	75.242	322.506	5.62878	2	21.6866	18.2054	125.486	2.19015	57.5911		8.15953	7.92581
2704	1493903869	1	29.8486	75.4372	327.431	5.71475	2	21.59	17.9595	145.868	2.54588	58.068		6.4216	2.92202
2705	1493903870	1	30.0377	75.5375	326.906	5.70559	2	21.5896	17.8621	163.333	2.85071	58.2908		5.19971	11.8203
2706	1493903870	1	30.1325	75.6826	327.338	5.71312	2	21.5402	17.4712	133.826	2.33571	58.8421		4.07767	4.57466
2707	1493903870	1	30.2271	75.7802	329.235	5.74624	2	21.5874	17.3262	99.0694	1.72909	59.089		0	12.119
2708	1493903870	1	30.2271	75.7802	329.218	5.74595	2	21.4902	16.9341	110.792	1.93368	59.4911		0	16.1052
2709	1493903870	1	30.2271	75.7802	331.059	5.77806	2	21.5358	16.3992	97.3032	1.69826	60.0137		1.422	8.92982
2710	1493903870	1	30.2272	75.8276	331.105	5.77887	2	21.4868	16.1056	101.3	1.76802	60.3582		0	14.6281
2711	1493903870	1	30.2272	75.8276	330.586	5.76981	2	21.4848	15.618	93.7416	1.6361	60.841		0	14.7399
2712	1493903870	1	30.2272	75.8276	331.495	5.78569	2	21.435	15.1292	98.4161	1.71768	61.3319		0	14.9894
2713	1493903871	1	30.2272	75.8276	331.647	5.78834	2	21.3373	14.6392	100.422	1.7527	61.8308		0	17.8779
2714	1493903871	1	30.2272	75.8276	332.061	5.79557	2	21.2392	14.0514	120.367	2.10081	62.4266		1.41654	7.49791
2715	1493903871	1	30.18	75.8263	332.352	5.80063	2	21.1903	13.8063	122.854	2.1442	62.6681		0	15.3784
2716	1493903871	1	30.18	75.8263	331.563	5.78687	2	21.0447	13.3148	119.539	2.08634	63.1755		2.03884	11.2297
2717	1493903871	1	30.1327	75.7775	332.631	5.8055	2	20.8997	12.9697	129.855	2.26639	63.4828		0	12.6841
2718	1493903871	1	30.1327	75.7775	332.856	5.80943	2	20.659	12.6221	123.281	2.15166	63.862		0	14.7419
2719	1493903871	1	30.1327	75.7775	333.351	5.81808	2	20.3701	12.2246	125.306	2.187	64.2984		0	2.93102
2720	1493903872	1	30.1327	75.7775	333.625	5.82286	2	20.3697	12.1269	124.024	2.16463	64.395		2.04093	15.8352
2721	1493903872	1	30.0853	75.7287	333.775	5.82548	2	19.9377	11.8236	124.942	2.18065	64.7058		0	7.33399
2722	1493903872	1	30.0853	75.7287	334.175	5.83245	2	19.7456	11.6724	131.842	2.30108	64.8854		0	2.07933
2723	1493903872	1	30.0853	75.7287	333.965	5.82879	2	19.7936	11.7224	145.407	2.53783	64.8284		0	10.5585
2724	1493903872	1	30.0853	75.7287	334.229	5.8334	2	19.5056	11.5201	155.427	2.71271	65.0744		2.03884	7.83429
2725	1493903872	1	30.038	75.6799	334.299	5.83462	2	19.2658	11.4167	156.717	2.73523	65.1598		0	21.5955
2726	1493903872	1	30.038	75.6799	333.318	5.8175	2	18.5947	11.1563	155.274	2.71004	65.5305		0	1.43445
2727	1493903872	1	30.038	75.6799	333.066	5.81309	2	18.6425	11.1575	161.657	2.82144	65.521		1.41654	11.5393
2728	1493903873	1	30.0852	75.6812	333.895	5.82756	2	18.2599	11.1971	163.872	2.8601	65.5594		0	20.1058
2729	1493903873	1	30.0852	75.6812	333.984	5.82912	2	17.5899	11.181	150.988	2.63523	65.6994		2.03884	2.08141
2730	1493903873	1	30.0379	75.6324	334.325	5.83507	2	17.5418	11.131	136.406	2.38073	65.7007		1.41662	8.69577
2731	1493903873	1	30.0851	75.6338	333.44	5.81962	2	17.255	11.173	163.521	2.85398	65.7252		0	9.01828
2732	1493903873	1	30.0851	75.6338	333.001	5.81197	2	16.9684	11.2637	164.173	2.86536	65.6929		0	9.01919
2733	1493903873	1	30.0851	75.6338	332.946	5.811	2	16.6818	11.3545	159.926	2.79123	65.6618		0	14.8923
2734	1493903873	1	30.0851	75.6338	332.625	5.80541	2	16.2041	11.4895	156.026	2.72316	65.6291		0	3.18388
2735	1493903873	1	30.0851	75.6338	332.198	5.79795	2	16.1087	11.536	179.351	3.13027	65.6039		0	18.522
2736	1493903874	1	30.0851	75.6338	331.532	5.78632	2	16.6815	11.3056	204.771	3.57392	65.7098		0	13.1638
2737	1493903874	1	30.0851	75.6338	331.199	5.78051	2	16.2515	11.393	212.087	3.70162	65.7134		0	9.13151
2738	1493903874	1	30.0851	75.6338	331.177	5.78013	2	16.0133	11.5825	223.665	3.9037	65.5788		0	20.766
2739	1493903874	1	30.0851	75.6338	330.899	5.77527	2	15.3447	11.7617	220.026	3.84018	65.5509		0	7.67059
2740	1493903874	1	30.0851	75.6338	330.67	5.77129	2	15.1061	11.8536	188.957	3.29791	65.5155		1.425	14.0243
2741	1493903874	1	30.085	75.5863	331.616	5.7878	2	14.6767	12.0384	193.056	3.36947	65.3892		0	9.54893
2742	1493903874	1	30.085	75.5863	331.896	5.79268	2	14.3906	12.1779	225	3.92699	65.3218		0	9.54624
2743	1493903875	1	30.085	75.5863	332.026	5.79495	2	14.1046	12.3174	197.203	3.44185	65.2559		0	34.4248
2744	1493903875	1	30.085	75.5863	332.026	5.79495	2	12.9573	12.3385	182.981	3.19362	65.5259		0	5.13215
2745	1493903875	1	30.085	75.5863	331.366	5.78343	2	12.8145	12.4327	166.952	2.91387	65.4725		0	3.22274
2746	1493903875	1	30.085	75.5863	331.215	5.7808	2	12.8617	12.3362	182.542	3.18596	65.5532		0	7.94247
2747	1493903875	1	30.085	75.5863	331.108	5.77893	2	12.7646	12.0899	160.267	2.79719	65.8163		0	4.50297
2748	1493903875	1	30.085	75.5863	331.108	5.77893	2	12.6215	12.1352	159.48	2.78346	65.8105		0	1.46403
2749	1493903875	1	30.085	75.5863	331.108	5.77893	2	12.6212	12.0864	151.373	2.64195	65.8576		0	4.16065
2750	1493903875	1	30.085	75.5863	329.696	5.75428	2	12.525	11.9865	145.692	2.54281	65.9795		0	1.43438
2751	1493903876	1	30.085	75.5863	329.696	5.75428	2	12.4772	11.9854	138.557	2.41828	65.9933		1.425	1.46403
2752	1493903876	1	30.0851	75.6338	329.979	5.75922	2	12.4769	11.9366	137.252	2.39551	66.0862		0	2.87183
2753	1493903876	1	30.0851	75.6338	329.758	5.75536	2	12.3812	11.9343	139.449	2.43385	66.1139		0	1.43738
2754	1493903876	1	30.0851	75.6338	329.964	5.75895	2	12.4291	11.9354	135.261	2.36075	66.1001		0	9.43803
2755	1493903876	1	30.0851	75.6338	330.038	5.76024	2	12.2363	11.6868	128.11	2.23593	66.3913		0	6.52129
2756	1493903876	1	30.0851	75.6338	329.668	5.75379	2	12.0445	11.5845	132.169	2.30678	66.5415		0	5.96707
2757	1493903876	1	30.0851	75.6338	329.38	5.74876	2	11.8529	11.5311	130.114	2.27092	66.6451		0	3.30055
2758	1493903876	1	30.0851	75.6338	329.492	5.75071	2	11.9013	11.6299	149.652	2.61193	66.5368		1.422	10.191
2759	1493903877	1	30.0852	75.6812	329.611	5.7528	2	11.5664	11.573	142.422	2.48573	66.7294		0	4.50297
2760	1493903877	1	30.0852	75.6812	329.471	5.75035	2	11.4233	11.6183	161.026	2.81043	66.7257		1.41962	2.08133
2761	1493903877	1	30.1325	75.6826	330.392	5.76643	2	11.3751	11.5684	169.078	2.95096	66.8017		1.422	2.01738
2762	1493903877	1	30.1326	75.73	329.85	5.75698	2	11.3276	11.616	175.229	3.05833	66.8149		1.41954	9.11978
2763	1493903877	1	30.0853	75.7287	330.374	5.76612	2	11.0899	11.8055	184.49	3.21996	66.6858		0	6.44279
2764	1493903877	1	30.0853	75.7287	329.878	5.75745	2	10.9955	11.9984	151.883	2.65087	66.528		0	3.18118
2765	1493903877	1	30.0853	75.7287	330.306	5.76492	2	11.0908	11.9519	184.245	3.21568	66.5453		0	11.5244
2766	1493903878	1	30.0853	75.7287	330.705	5.77189	2	11.4729	11.9123	213.366	3.72394	66.4752		0	3.25994
2767	1493903878	1	30.0853	75.7287	330.954	5.77623	2	11.377	11.8612	230.878	4.02958	66.5512		0	2.92806
2768	1493903878	1	30.0853	75.7287	331.087	5.77856	2	11.3764	11.7636	234.226	4.08802	66.645		0	3.30055
2769	1493903878	1	30.0853	75.7287	330.557	5.76931	2	11.4248	11.8624	242.385	4.23042	66.5366		0	9.32369
2770	1493903878	1	30.0853	75.7287	329.343	5.74812	2	11.5223	12.1575	254.509	4.44202	66.226		0	3.18118
2771	1493903878	1	30.0853	75.7287	329.111	5.74407	2	11.427	12.204	263.278	4.59506	66.2082		2.83616	1.46403
2772	1493903878	1	30.1798	75.7314	350.035	6.10926	2	11.4273	12.2528	266.694	4.65468	66.1906		4.25269	5.2784
2773	1493903878	1	30.3215	75.7354	352.656	6.155	2	11.5713	12.3539	273.142	4.76722	66.0968		7.26949	3.25994
2774	1493903879	1	30.5577	75.7895	355.193	6.1993	2	11.6672	12.405	282.124	4.92399	66.1396		7.08885	4.16273
2775	1493903879	1	30.7939	75.7962	357.51	6.23973	2	11.7635	12.5049	293.905	5.1296	66.0904		4.52587	2.01739
2776	1493903879	1	30.9357	75.8477	358.309	6.25367	2	11.8109	12.4572	306.829	5.35518	66.2126		5.67231	15.3832
2777	1493903879	1	31.1247	75.8531	359.811	6.27988	2	11.9574	12.9486	307.114	5.36014	65.7599		4.25269	16.4893
2778	1493903879	1	31.2664	75.8571	359.403	6.27277	2	12.1994	13.4421	309.076	5.3944	65.2624		4.25269	9.39421
2779	1493903879	1	31.4081	75.8611	0.0959878	0.0016753	2	12.4396	13.643	305.817	5.33752	65.0453		2.83316	18.4782
2780	1493903879	1	31.5025	75.8638	0.215462	0.00376051	2	12.7296	14.1864	309.354	5.39924	64.4711		4.25578	6.59301
2781	1493903879	1	31.6443	75.8679	0.484516	0.00845641	2	12.8264	14.3837	302.981	5.28801	64.2995		4.25269	18.4715
2782	1493903880	1	31.786	75.8719	0.969979	0.0169293	2	13.1163	14.9269	295.518	5.15776	63.7405		4.25269	7.4938
2783	1493903880	1	31.9277	75.8759	1.02517	0.0178925	2	13.1655	15.1718	295.02	5.14908	63.5375		1.41654	18.4662
2784	1493903880	1	31.9749	75.8772	1.97148	0.0344087	2	13.4554	15.7148	286.752	5.00476	62.9483		2.83616	11.8259
2785	1493903880	1	32.0694	75.8799	1.97148	0.0344087	2	13.5055	16.1058	285.794	4.98804	62.5904		3.13345	13.1753
2786	1493903880	1	32.1638	75.8352	1.33818	0.0233557	2	13.6989	16.5001	277.589	4.84483	62.1418		4.25569	12.334
2787	1493903880	1	32.3056	75.8392	1.84206	0.03215	2	13.5579	16.8863	269.162	4.69777	61.8621		2.83616	6.58498
2788	1493903880	1	32.4001	75.8419	1.90039	0.033168	2	13.6545	17.0834	267.061	4.66109	61.6762		1.41654	8.36281
2789	1493903881	1	32.4473	75.8432	1.39304	0.0243131	2	13.5127	17.3234	259.027	4.52088	61.5068		1.41654	6.05733
2790	1493903881	1	32.4945	75.8445	3.40404	0.0594117	2	13.5616	17.5193	253.393	4.42254	61.3212		2.83616	6.35302
2791	1493903881	1	32.589	75.8472	2.62343	0.0457875	2	13.3712	17.612	243.946	4.25766	61.3242		1.97933	6.05733
2792	1493903881	1	32.6362	75.8011	2.84765	0.0497009	2	13.4201	17.8079	239.618	4.18212	61.0939		1.41654	8.0589
2793	1493903881	1	32.6834	75.8024	3.21531	0.0561177	2	13.2302	17.9979	229.057	3.99781	60.9901		2.83616	4.56811
2794	1493903881	1	32.7779	75.8051	4.18812	0.0730964	2	13.1834	18.1428	227.331	3.96767	60.9006		2.83616	10.072
2795	1493903881	1	32.8724	75.8078	4.41114	0.0769889	2	12.9461	18.3803	216.771	3.78336	60.7863		1.41962	2.8659
2796	1493903881	1	32.9197	75.8092	3.03614	0.0529906	2	12.8506	18.3779	213.799	3.7315	60.8369		1.98143	10.3588
2797	1493903882	1	32.9669	75.763	2.48956	0.043451	2	13.1842	18.2888	193.82	3.38279	60.7835		1.41662	12.702
2798	1493903882	1	33.0141	75.7644	3.16799	0.0552918	2	12.8035	18.4741	199.901	3.48893	60.7507		1.41954	7.10587
2799	1493903882	1	33.0614	75.7657	3.53073	0.0616228	2	12.6134	18.6154	186.983	3.26347	60.6982		1.41662	13.4872
2800	1493903882	1	33.1086	75.7671	2.80938	0.0490329	2	12.1847	18.7508	180	3.14159	60.7344		1.41954	12.1396
2801	1493903882	1	33.1559	75.7684	2.91095	0.0508057	2	11.8038	18.8874	192.91	3.36692	60.7566		1.425	11.7361
2802	1493903882	1	33.1558	75.7209	2.96685	0.0517814	2	11.4226	18.9753	180	3.14159	60.7651		1.41662	17.6038
2803	1493903882	1	33.203	75.7223	2.60887	0.0455334	2	10.8508	19.1071	191.781	3.34721	60.8679		0	19.3334
2804	1493903883	1	33.203	75.7223	2.82522	0.0493094	2	10.2318	19.2864	185.869	3.24403	60.9318		2.83907	6.34632
2805	1493903883	1	33.2976	75.7249	3.69282	0.0644519	2	10.0416	19.379	185.869	3.24403	60.9566		1.41662	19.776
2806	1493903883	1	33.3448	75.7263	3.49843	0.0610592	2	9.42301	19.6068	201.974	3.5251	61.0053		1.425	7.26014
2807	1493903883	1	33.3447	75.6788	2.81162	0.049072	2	9.18482	19.6496	208.376	3.63685	61.0162		1.41962	33.2661
2808	1493903883	1	33.392	75.6802	4.08416	0.0712821	2	8.3314	20.3576	221.106	3.85902	60.734		0	22.1107
2809	1493903883	1	33.392	75.6802	3.93018	0.0685946	2	7.81069	20.8792	207.715	3.62532	60.4777		1.41654	10.0493
2810	1493903883	1	33.4392	75.6815	4.33262	0.0756184	2	7.57406	21.1163	190.911	3.33202	60.3852		0	15.443
2811	1493903883	1	33.4392	75.6815	3.50679	0.0612051	2	7.29122	21.5464	198.581	3.46589	60.1193		1.41954	4.5577
2812	1493903884	1	33.4865	75.6828	3.8662	0.0674779	2	7.24462	21.691	202.003	3.52562	60.0312		0	10.5038
2813	1493903884	1	33.4865	75.6828	3.45412	0.0602857	2	7.1518	22.0286	205.732	3.59071	59.7686		1.422	8.8124
2814	1493903884	1	33.4864	75.6354	3.99936	0.069802	2	7.10629	22.3188	205.878	3.59324	59.4859		2.83616	10.5008
2815	1493903884	1	33.5809	75.6381	4.57408	0.0798327	2	7.01349	22.6563	182.998	3.19392	59.2697		0	6.04125
2816	1493903884	1	33.5809	75.6381	5.28873	0.0923058	2	7.06258	22.8516	197.346	3.44433	59.0731		0	0
2817	1493903884	1	33.5809	75.6381	5.27975	0.092149	2	7.06258	22.8516	204.866	3.57558	59.0731		1.41954	4.64315
2818	1493903884	1	33.6282	75.6394	4.21694	0.0735995	2	7.11131	22.9985	211.76	3.69591	58.9424		0	10.6743
2819	1493903884	1	33.6282	75.6394	4.12697	0.0720293	2	7.20913	23.3406	218.902	3.82056	58.5929		1.41654	4.36812
2820	1493903885	1	33.6754	75.6407	3.91231	0.0682828	2	7.2102	23.4862	225.448	3.93482	58.485		1.97933	8.56768
2821	1493903885	1	33.7226	75.5946	4.68945	0.0818464	2	7.35493	23.7324	231.874	4.04697	58.1803		1.41954	4.36812
2822	1493903885	1	33.7699	75.5959	5.73688	0.100127	2	7.356	23.878	237.902	4.15218	58.0727		1.41954	14.4616
2823	1493903885	1	33.7226	75.5946	5.65803	0.0987512	2	7.54976	24.3194	243.679	4.253	57.5688		6.42426	9.85105
2824	1493903885	1	33.9118	75.6949	348.19	6.07706	2	7.6948	24.614	248.748	4.34148	57.4159		10.0697	12.5379
2825	1493903885	1	34.2426	75.7518	354.783	6.19214	2	7.84053	25.0057	253.148	4.41827	57.2035		10.0722	13.1313
2826	1493903885	1	34.5735	75.8086	352.04	6.14426	2	8.03386	25.3984	256.891	4.4836	56.9696		8.66996	10.6647
2827	1493903886	1	34.8571	75.8642	351.582	6.13626	2	8.13156	25.7402	289.975	5.06102	56.8038		10.0722	11.1727
2828	1493903886	1	35.188	75.921	353.876	6.17631	2	8.27688	26.0831	286.78	5.00526	56.6394		8.66996	9.27073
2829	1493903886	1	35.4716	75.9766	352.082	6.14499	2	8.3742	26.3764	285.601	4.98468	56.5195		7.27534	9.26779
2830	1493903886	1	35.708	76.0307	350.096	6.11033	2	8.47151	26.6696	281.337	4.91025	56.3768		7.27601	10.3217
2831	1493903886	1	35.9444	76.0849	349.456	6.09917	2	8.52153	27.01	278.209	4.85566	56.2171		7.27309	7.89618
2832	1493903886	1	36.1807	76.1391	350.045	6.10943	2	8.61848	27.2547	275.85	4.81449	56.1192		5.88999	7.26618
2833	1493903886	1	36.3698	76.1919	350.684	6.1206	2	8.62019	27.4969	269.997	4.71234	56.0468		4.52869	5.94219
2834	1493903886	1	36.5117	76.2434	349.781	6.10484	2	8.57395	27.6895	268.819	4.69177	56.0178		5.67231	2.0718
2835	1493903887	1	36.7007	76.2488	351.579	6.13622	2	8.6219	27.7392	265.386	4.63185	56.05		3.21283	7.35996
2836	1493903887	1	36.7953	76.299	350.418	6.11594	2	8.576	27.9802	261.04	4.55601	55.9557		2.83616	7.35696
2837	1493903887	1	36.8898	76.3017	350.479	6.11701	2	8.53011	28.2211	258.707	4.51528	55.8213		0	10.2244
2838	1493903887	1	36.8898	76.3017	349.952	6.10781	2	8.4849	28.5589	260.355	4.54404	55.5537		0	10.1703
2839	1493903887	1	36.8898	76.3017	350.09	6.11022	2	8.48731	28.8979	265.803	4.63913	55.2614		0	6.02583
2840	1493903887	1	36.8898	76.3017	349.945	6.10769	2	8.53628	29.0927	271.226	4.73379	55.0692		1.41954	9.25859
2841	1493903887	1	36.9371	76.303	350.167	6.11157	2	8.63352	29.3856	278.504	4.86082	54.7936		1.425	6.02575
2842	1493903887	1	36.9371	76.2555	351.352	6.13225	2	8.68248	29.5804	285.298	4.97939	54.5609		0	5.28547
2843	1493903888	1	36.9371	76.2555	350.837	6.12327	2	8.77868	29.728	291.46	5.08693	54.3848		0	6.55457
2844	1493903888	1	36.9371	76.2555	349.922	6.10729	2	8.87522	29.924	302.754	5.28405	54.1671		0	3.27715
2845	1493903888	1	36.9371	76.2555	349.779	6.1048	2	8.92348	30.022	304.108	5.30768	54.0583		1.41662	6.20747
2846	1493903888	1	36.9843	76.2569	349.643	6.10243	2	9.06726	30.1708	320.84	5.59971	53.8822		0	1.45204
2847	1493903888	1	36.9843	76.2569	349.714	6.10365	2	9.0676	30.2192	322.903	5.63572	53.8406		1.41954	7.29406
2848	1493903888	1	37.0316	76.2582	348.8	6.08771	2	9.25895	30.3692	335.42	5.85418	53.6388		0	4.56765
2849	1493903888	1	37.0316	76.2582	349.652	6.10258	2	9.40205	30.4212	343.071	5.98773	53.5203		1.41962	5.71232
2850	1493903889	1	37.0789	76.2596	349.373	6.09771	2	9.5924	30.426	349.97	6.10813	53.4437		2.04099	5.71269
2851	1493903889	1	37.0316	76.2107	348.776	6.0873	2	9.78276	30.4309	1.27351	0.022227	53.2756		0	2.0038
2852	1493903889	1	37.0316	76.2107	348.081	6.07517	2	9.83002	30.3837	5.99131	0.104568	53.292		1.41962	4.47957
2853	1493903889	1	37.0789	76.2121	347.859	6.07129	2	9.97246	30.3389	17.2036	0.30026	53.2833		0	4.47957
2854	1493903889	1	37.0789	76.2121	348.046	6.07454	2	10.1149	30.2941	25.9683	0.453232	53.2496		0	5.09898
2855	1493903889	1	37.0789	76.2121	349.568	6.10112	2	10.2571	30.201	34.1589	0.596185	53.2581		1.41654	15.2436
2856	1493903889	1	37.1261	76.2134	349.167	6.09411	2	10.7317	30.0195	39.9719	0.697642	53.2028		0	12.1711
2857	1493903889	1	37.1261	76.2134	348.982	6.09088	2	11.0634	29.7859	38.8277	0.677671	53.2426		0	15.3019
2858	1493903890	1	37.1261	76.2134	349.428	6.09867	2	11.49	29.5063	37.0589	0.646799	53.28		2.03884	17.2738
2859	1493903890	1	37.0788	76.1646	347.888	6.07179	2	11.964	29.1794	34.6627	0.604979	53.2763		1.41962	13.3492
2860	1493903890	1	37.1261	76.166	348.103	6.07555	2	12.3434	28.9469	32.2146	0.562251	53.3275		0	18.4548
2861	1493903890	1	37.1261	76.166	348.088	6.07528	2	12.8652	28.6211	27.995	0.488605	53.377		0	10.7902
2862	1493903890	1	37.1261	76.166	347.872	6.07152	2	13.1978	28.4842	26.6585	0.465278	53.349		1.41954	13.9534
2863	1493903890	1	37.1734	76.1673	347.889	6.0718	2	13.6254	28.3012	18.5359	0.323513	53.3448		0	11.7109
2864	1493903890	1	37.1734	76.1673	347.889	6.0718	2	14.0059	28.214	13.8795	0.242243	53.2565		0	8.65712
2865	1493903890	1	37.1734	76.1673	348.868	6.0889	2	14.2915	28.1727	6.43921	0.112385	53.1701		0	2.00677
2866	1493903891	1	37.1734	76.1673	349.027	6.09167	2	14.3389	28.1255	359.599	6.27618	53.1924		0	10.1579
2867	1493903891	1	37.1734	76.1673	348.129	6.076	2	14.6727	28.1823	352.821	6.15789	52.9985		1.41954	11.574
2868	1493903891	1	37.2207	76.1686	349.021	6.09156	2	15.0541	28.2404	349.593	6.10155	52.806		0	8.74709
2869	1493903891	1	37.2207	76.1686	348.697	6.08591	2	15.3403	28.2961	342.914	5.98498	52.6358		0	6.20796
2870	1493903891	1	37.2207	76.1686	355.473	6.20417	2	15.484	28.445	337.324	5.88741	52.4407		6.27361	7.8008
2871	1493903891	1	37.4097	76.0791	355.359	6.20219	2	15.7228	28.5479	329.232	5.74617	52.245		14.1331	7.33024
2872	1493903891	1	37.8353	76.2811	344.676	6.01574	2	15.8668	28.7453	320.849	5.59987	52.3667		19.051	7.33943
2873	1493903892	1	38.4499	76.4409	342.335	5.97486	2	16.1053	28.7998	315.351	5.50391	52.6209		17.3406	6.5581
2874	1493903892	1	38.97	76.6931	344.06	6.00498	2	16.2017	28.996	311.24	5.43216	52.8527		17.6737	5.25333
2875	1493903892	1	39.5374	76.8516	342.142	5.9715	2	16.3451	29.0965	309.965	5.40991	53.0889		16.768	16.7077
2876	1493903892	1	40.0575	77.0563	340.382	5.94078	2	16.6809	29.5408	305.837	5.33787	52.9546		15.4397	13.5042
2877	1493903892	1	40.5303	77.2596	339.454	5.92459	2	16.9686	29.887	308.054	5.37655	52.9086		12.2404	14.4824
2878	1493903892	1	40.9085	77.4127	341.455	5.95952	2	17.3038	30.2344	309.857	5.40802	52.7539		12.8432	12.6063
2879	1493903892	1	41.2867	77.6133	337.138	5.88416	2	17.5437	30.5794	312.886	5.4609	52.687		15.5629	14.4803
2880	1493903892	1	41.7121	77.9102	337.454	5.88968	2	17.8789	30.9267	314.878	5.49566	52.6827		28.0794	15.5281
2881	1493903893	1	42.6104	78.1731	346.74	6.05175	2	18.2616	31.2752	320.101	5.58681	52.842		24.3716	10.3409
2882	1493903893	1	43.4142	78.2909	0.440967	0.00769633	2	18.501	31.5232	323.466	5.64554	52.9895		24.375	12.5394
2883	1493903893	1	44.2181	78.4088	358.284	6.25323	2	18.8356	31.7737	325.952	5.68894	53.0952		21.3787	12.5376
2884	1493903893	1	44.9275	78.4765	0.693356	0.0121013	2	19.1702	32.0241	329.443	5.74986	53.1156		17.1346	9.73271
2885	1493903893	1	45.4951	78.5401	358.305	6.2536	2	19.4566	32.1765	332.76	5.80777	53.1751		17.3482	12.9805
2886	1493903893	1	46.0626	78.6512	355.73	6.20865	2	19.8386	32.3797	339.38	5.92329	53.186		10.4122	9.13915
2887	1493903893	1	46.3936	78.7556	356.128	6.2156	2	20.1249	32.4838	344.339	6.00986	53.2083		5.88999	15.068
2888	1493903893	1	46.5827	78.8084	354.934	6.19477	2	20.6019	32.6411	347.941	6.07272	52.9757		2.83916	3.27102
2889	1493903894	1	46.6773	78.8111	356.115	6.21537	2	20.6499	32.739	351.101	6.12787	52.9156		4.52869	12.9924
2890	1493903894	1	46.8192	78.8626	355.85	6.21075	2	21.0789	32.7983	354.88	6.19382	52.7682		2.83924	15.8349
2891	1493903894	1	46.9138	78.8654	354.468	6.18664	2	21.6031	32.8601	359.444	6.27348	52.5083		3.20877	4.29136
2892	1493903894	1	47.0083	78.9155	355.541	6.20536	2	21.7461	32.8637	0.495718	0.00865191	52.5257		1.41962	11.571
2893	1493903894	1	47.0556	78.9169	355.728	6.20862	2	22.1274	32.9218	5.38389	0.0939667	52.316		0	4.28844
2894	1493903894	1	47.0556	78.9169	355.307	6.20128	2	22.2703	32.9255	5.86772	0.102411	52.2448		1.41954	11.4397
2895	1493903894	1	47.1029	78.9182	355.133	6.19825	2	22.6515	32.9352	10.0454	0.175326	52.0798		1.41962	10.073
2896	1493903895	1	47.1502	78.9196	356.219	6.2172	2	22.9849	32.8954	12.2504	0.21381	51.9826		0	8.65923
2897	1493903895	1	47.1502	78.9196	355.665	6.20753	2	23.2706	32.8543	15.7899	0.275586	51.8869		2.03884	12.9101
2898	1493903895	1	47.1975	78.9684	356.215	6.21712	2	23.6993	32.8168	16.4537	0.287172	51.7893		1.41954	14.5126
2899	1493903895	1	47.2448	78.9697	357.077	6.23216	2	24.1756	32.7322	14.7012	0.256584	51.673		1.41962	1.42845
2900	1493903895	1	47.2921	78.9711	357.712	6.24326	2	24.2232	32.7334	17.5045	0.305511	51.673		2.83916	8.66517
2901	1493903895	1	47.3867	78.9738	356.846	6.22813	2	24.5091	32.6923	18.3402	0.320097	51.6271		0	8.97796
2902	1493903895	1	47.3867	78.9738	356.939	6.22976	2	24.7947	32.6029	19.5461	0.341143	51.5816		2.03675	18.7402
2903	1493903895	1	47.4339	79.0226	356.476	6.22168	2	25.4141	32.5219	15.2119	0.265498	51.4508		1.41954	7.25833
2904	1493903896	1	47.4812	79.0239	357.332	6.23662	2	25.6523	32.4795	14.9971	0.261748	51.409		2.03884	11.4975
2905	1493903896	1	47.5285	79.0727	358.584	6.25848	2	26.0336	32.4409	12.3872	0.216198	51.3474		1.41962	12.6864
2906	1493903896	1	47.5758	79.0741	359.273	6.2705	2	26.4144	32.257	9.91209	0.172999	51.3775		1.41954	5.94523
2907	1493903896	1	47.6231	79.0754	359.743	6.2787	2	26.6053	32.3102	13.4418	0.234603	51.2712		1.41962	10.3497
2908	1493903896	1	47.6704	79.0768	0.160192	0.00279587	2	26.9388	32.2219	8.08969	0.141192	51.2365		3.20877	4.5715
2909	1493903896	1	47.7649	79.1269	359.495	6.27437	2	27.082	32.274	7.90065	0.137892	51.215		0	7.09462
2910	1493903896	1	47.7649	79.1269	0.845178	0.0147511	2	27.2723	32.1336	5.73535	0.100101	51.2671		3.21283	4.35602
2911	1493903896	1	47.8595	79.1771	342.349	5.97511	2	27.2727	32.2788	1.69453	0.029575	51.2178		9.2152	15.9268
2912	1493903897	1	48.0956	79.3736	333.681	5.82383	2	27.797	32.1954	359.969	6.28265	51.3597		8.38222	11.5037
2913	1493903897	1	48.3319	79.5227	336.976	5.88135	2	28.1785	32.1567	0.282671	0.00493353	51.4752		7.71925	1.452
2914	1493903897	1	48.5683	79.6243	339.733	5.92946	2	28.1786	32.2051	0.821846	0.0143439	51.6171		8.37969	14.3116
2915	1493903897	1	48.8045	79.7734	339.775	5.93019	2	28.6555	32.2172	355.304	6.20122	51.6486		6.41895	0
2916	1493903897	1	48.9935	79.8737	339.657	5.92814	2	28.6555	32.2172	356.111	6.2153	51.8148		6.4216	1.43145
2917	1493903897	1	49.1826	79.974	340.026	5.93458	2	28.6078	32.216	356.453	6.22128	52.0014		5.18402	0
2918	1493903897	1	49.3243	80.0729	340.624	5.94501	2	28.6078	32.216	356.614	6.22409	52.1484		5.8908	7.29237
2919	1493903898	1	49.5134	80.1258	341.701	5.9638	2	28.799	32.3661	339.076	5.91799	52.0584		3.20877	2.01103
2920	1493903898	1	49.6079	80.1759	342.091	5.97062	2	28.8466	32.3189	339.701	5.9289	52.1663		2.03675	0
2921	1493903898	1	49.6551	80.2247	342.885	5.98447	2	28.8466	32.3189	339.795	5.93055	52.2299		2.03675	0
2922	1493903898	1	49.7023	80.2735	343.513	5.99544	2	28.8466	32.3189	340.135	5.93648	52.2934		1.42253	1.452
2923	1493903898	1	49.7497	80.2748	343.554	5.99615	2	28.8467	32.3673	326.151	5.69241	52.2691		1.42501	4.29443
2924	1493903898	1	49.7495	80.3223	344.07	6.00515	2	28.9898	32.371	317.43	5.5402	52.2522		1.42253	1.45201
2925	1493903898	1	49.7969	80.3236	343.818	6.00075	2	28.9896	32.3226	316.446	5.52303	52.3167		1.42201	3.24777
2926	1493903898	1	49.7967	80.371	345.625	6.03229	2	29.0852	32.3734	302.884	5.28633	52.2756		1.42262	0
2927	1493903899	1	49.8441	80.3724	344.431	6.01145	2	29.0852	32.3734	302.712	5.28332	52.2957		1.42201	1.43145
2928	1493903899	1	49.8439	80.4198	345.422	6.02875	2	29.0375	32.3722	297.08	5.18502	52.3591		0	2.01103
2929	1493903899	1	49.8439	80.4198	344.329	6.00968	2	28.9899	32.4194	279.508	4.87834	52.3348		2.03675	10.9274
2930	1493903899	1	49.8911	80.4686	345.159	6.02415	2	29.1322	32.0841	277.036	4.83519	52.6497		0	1.43145
2931	1493903899	1	49.8911	80.4686	344.27	6.00865	2	29.0845	32.0829	276.53	4.82636	52.6696		1.422	19.2457
2932	1493903899	1	49.891	80.516	344.99	6.02121	2	28.9429	32.7086	254.377	4.43971	52.1955		0	4.13304
2933	1493903899	1	49.891	80.516	343.821	6.00081	2	29.0385	32.8078	255.198	4.45404	52.0663		2.03675	6.34656
2934	1493903900	1	49.9382	80.5648	345.161	6.0242	2	28.848	32.8998	247.986	4.32818	52.1224		0	4.13304
2935	1493903900	1	49.9382	80.5648	343.88	6.00183	2	28.9436	32.999	244.916	4.27459	51.9931		1.422	3.24512
2936	1493903900	1	49.9381	80.6122	345.042	6.02211	2	28.8481	32.9482	243.044	4.24192	52.1214		0	8.03988
2937	1493903900	1	49.9381	80.6122	345.758	6.03461	2	28.6578	33.1369	230.052	4.01516	52.0265		0	1.452
2938	1493903900	1	49.9381	80.6122	344.901	6.01965	2	28.6579	33.1853	230.129	4.01651	51.9823		0	7.09525
2939	1493903900	1	49.9381	80.6122	346.012	6.03905	2	28.4675	33.3256	223.895	3.9077	51.9327		1.422	4.54423
2940	1493903900	1	49.938	80.6596	344.656	6.01538	2	28.4202	33.4695	219.868	3.83742	51.8645		1.41962	9.51718
2941	1493903900	1	49.9853	80.661	345.583	6.03157	2	28.1345	33.6074	214.108	3.73688	51.8797		1.422	5.86503
2942	1493903901	1	49.9852	80.7084	343.896	6.00212	2	28.3251	33.5639	219.762	3.83558	51.8822		1.41962	12.2002
2943	1493903901	1	50.0325	80.7098	344.893	6.01952	2	27.992	33.7972	219.415	3.82951	51.8322		1.422	27.9662
2944	1493903901	1	50.0324	80.7572	345.319	6.02695	2	27.1829	34.2602	215.462	3.76051	51.808		1.41962	5.13874
2945	1493903901	1	49.9851	80.7558	344.519	6.01299	2	27.088	34.4028	215.584	3.76266	51.6999		1.41962	4.56765
2946	1493903901	1	50.0324	80.7572	345.56	6.03116	2	26.9449	34.3508	208.853	3.64517	51.8323		1.422	6.34255
2947	1493903901	1	50.0323	80.8046	344.312	6.00937	2	26.7545	34.4427	215.267	3.75712	51.8776		0	9.07878
2948	1493903901	1	50.0323	80.8046	343.927	6.00265	2	26.5168	34.63	213.399	3.72452	51.8177		0	14.5918
2949	1493903901	1	50.0323	80.8046	344.389	6.01072	2	26.0886	34.8607	218.575	3.81486	51.8087		2.03467	10.7967
2950	1493903902	1	50.0794	80.8534	344.815	6.01816	2	25.7556	34.9972	220.896	3.85536	51.908		1.41962	27.1262
2951	1493903902	1	50.0321	80.852	344.956	6.02062	2	25.1384	35.658	223.168	3.89502	51.5965		0	4.56765
2952	1493903902	1	50.0321	80.852	343.301	5.99174	2	24.9953	35.606	226.662	3.956	51.7111		0	21.1009
2953	1493903902	1	50.0321	80.852	343.387	5.99324	2	24.5208	36.1252	227.075	3.96321	51.4909		1.41962	13.0636
2954	1493903902	1	50.0794	80.8534	344.689	6.01595	2	24.1884	36.4065	227.649	3.97323	51.438		1.422	28.1152
2955	1493903902	1	50.0793	80.9008	343.826	6.0009	2	23.4765	37.016	224.699	3.92174	51.3185		0	7.07784
2956	1493903902	1	50.0793	80.9008	343.826	6.0009	2	23.6664	36.876	229.493	4.0054	51.3403		0	19.0562
2957	1493903903	1	50.0793	80.9008	343.469	5.99467	2	23.1919	37.2983	231.359	4.03797	51.2261		0	6.01399
2958	1493903903	1	50.0793	80.9008	344.736	6.01678	2	23.0496	37.4395	232.415	4.05641	51.1809		1.422	5.13043
2959	1493903903	1	50.0792	80.9482	345.099	6.02312	2	23.1443	37.2971	234.426	4.09151	51.2924		0	14.1497
2960	1493903903	1	50.0792	80.9482	343.851	6.00133	2	22.7646	37.5769	235.793	4.11536	51.2558		0	4.34403
2961	1493903903	1	50.0792	80.9482	344.391	6.01075	2	22.7651	37.7217	230.031	4.0148	51.1331		0	18.1192
2962	1493903903	1	50.0792	80.9482	343.408	5.9936	2	22.2907	38.0955	232.184	4.05237	51.074		0	22.4726
2963	1493903903	1	50.0792	80.9482	343.41	5.99364	2	21.8649	38.7118	232.598	4.0596	50.7933		2.03675	1.42853
2964	1493903903	1	50.1264	80.997	343.593	5.99682	2	21.8173	38.7105	230.07	4.01547	50.8877		0	9.05536
2965	1493903904	1	50.1264	80.997	343.829	6.00094	2	21.5802	38.8973	232.511	4.05807	50.8652		0	7.69735
2966	1493903904	1	50.1264	80.997	344.128	6.00616	2	21.4861	39.136	234.425	4.09149	50.7209		0	16.1204
2967	1493903904	1	50.1264	80.997	344.471	6.01216	2	21.0594	39.4626	225.945	3.94348	50.6951		0	4.00298
2968	1493903904	1	50.1264	80.997	344.471	6.01216	2	20.9646	39.5565	229.005	3.9969	50.6727		2.03675	14.1882
2969	1493903904	1	50.1736	81.0458	345.715	6.03386	2	20.6809	39.9349	229.894	4.0124	50.5957		0	12.1528
2970	1493903904	1	50.1736	81.0458	345.391	6.0282	2	20.3491	40.1673	229.131	3.99909	50.6019		1.41954	7.32801
2971	1493903904	1	50.2209	81.0471	343.896	6.00212	2	20.3026	40.4071	226.893	3.96003	50.465		2.03675	13.3232
2972	1493903905	1	50.2681	81.0959	333.085	5.81343	2	19.9233	40.6381	229.052	3.9977	50.5731		8.38364	8.29009
2973	1493903905	1	50.4094	81.337	313.544	5.47237	2	19.7817	40.8754	229.096	3.99848	50.7464		13.266	13.9966
2974	1493903905	1	50.7398	81.6309	324.34	5.66081	2	19.4505	41.204	228.064	3.98047	51.121		12.2141	7.06106
2975	1493903905	1	51.0229	81.9235	319.788	5.58135	2	19.261	41.3436	237.519	4.14548	51.532		10.1753	6.36747
2976	1493903905	1	51.2587	82.1673	319.502	5.57636	2	19.1668	41.5338	229.218	4.00061	51.7781		11.236	16.0951
2977	1493903905	1	51.5419	82.4124	322.585	5.63018	2	18.7407	41.8598	229.196	4.00022	52.1578		9.20675	7.0866
2978	1493903905	1	51.7778	82.6087	323.333	5.64323	2	18.599	42.0488	234.683	4.09599	52.4017		8.1406	11.0516
2979	1493903905	1	51.9665	82.8037	321.91	5.61839	2	18.3628	42.3315	230.61	4.0249	52.6043		8.13852	10.1749
2980	1493903906	1	52.1551	82.9987	322.287	5.62496	2	18.0786	42.5166	235.843	4.11623	52.9151		7.18759	5.90903
2981	1493903906	1	52.3439	83.1462	322.79	5.63376	2	18.0321	42.708	234.681	4.09596	53.0335		6.10601	15.0035
2982	1493903906	1	52.4854	83.2925	323.895	5.65304	2	17.6537	43.035	233.946	4.08313	53.2345		7.18799	5.08411
2983	1493903906	1	52.6267	83.486	297.437	5.19126	2	17.5117	43.1275	237.874	4.15169	53.4965		12.2408	13.3827
2984	1493903906	1	52.7674	83.869	295.128	5.15095	2	17.2761	43.5063	233.551	4.07623	53.7474		14.7812	13.0063
2985	1493903906	1	53.0025	84.302	295.332	5.15451	2	16.9451	43.7863	232.483	4.05759	54.2371		10.9182	1.44303
2986	1493903906	1	53.1433	84.6376	290.853	5.07634	2	16.9454	43.8344	238.823	4.16825	54.5453		11.7801	33.1169
2987	1493903907	1	53.2367	85.019	291.474	5.08718	2	16.2377	44.6816	233.329	4.07235	54.736		9.62128	7.98048
2988	1493903907	1	53.3776	85.3071	295.154	5.15141	2	16.0488	44.8689	234.699	4.09628	55.0335		5.89005	4.51582
2989	1493903907	1	53.4243	85.4978	299.04	5.21924	2	16.0021	45.012	234.164	4.08694	55.1319		4.52531	5.89957
2990	1493903907	1	53.4711	85.6412	300.327	5.24169	2	16.0485	44.8209	231.564	4.04155	55.3782		4.52246	1.99406
2991	1493903907	1	53.5179	85.7845	300.692	5.24807	2	16.0013	44.8677	239.832	4.18586	55.5129		2.83801	26.3069
2992	1493903907	1	53.5176	85.8791	301.268	5.25812	2	15.4831	45.5751	233.014	4.06685	55.4169		3.20663	13.3636
2993	1493903907	1	53.5646	85.9751	302.243	5.27514	2	15.7183	45.1968	234.236	4.08818	55.6346		2.84101	8.26437
2994	1493903907	1	53.5643	86.0698	302.397	5.27782	2	15.5772	45.4334	237.307	4.14179	55.6268		2.03035	5.07745
2995	1493903908	1	53.6114	86.1184	304.168	5.30874	2	15.4354	45.5258	231.732	4.04448	55.724		1.41901	7.97835
2996	1493903908	1	53.6112	86.1657	303.921	5.30442	2	15.2466	45.7131	236.617	4.12975	55.7517		2.84101	25.1502
2997	1493903908	1	53.6109	86.2604	303.599	5.29881	2	14.7284	46.3721	232.259	4.05368	55.7039		2.03251	7.065
2998	1493903908	1	53.658	86.3091	304.739	5.3187	2	14.5871	46.5605	234.278	4.08893	55.7359		0	1.44303
2999	1493903908	1	53.658	86.3091	305.34	5.32918	2	14.5874	46.6086	234.56	4.09385	55.7014		2.83801	1.42253
3000	1493903908	1	53.6577	86.4037	306.039	5.34139	2	14.54	46.6073	235.129	4.10378	55.8028		0	3.25756
3001	1493903908	1	53.6577	86.4037	306.126	5.3429	2	14.588	46.7047	236.679	4.13083	55.6997		0	12.6974
3002	1493903908	1	53.6577	86.4037	307.623	5.36903	2	14.7756	46.3253	238.857	4.16884	55.8399		1.419	11.9622
3003	1493903909	1	53.6576	86.451	307.34	5.3641	2	14.4925	46.6061	243.879	4.2565	55.8706		0	13.9952
3004	1493903909	1	53.6576	86.451	308.783	5.38928	2	14.3053	47.0334	224.916	3.92553	55.6987		1.41901	3.17168
3005	1493903909	1	53.6574	86.4983	308.247	5.37992	2	14.3521	46.9386	217.045	3.78815	55.7663		2.03251	16.019
3006	1493903909	1	53.7045	86.547	309.553	5.40272	2	14.444	46.4126	221.236	3.8613	56.1441		0	1.44003
3007	1493903909	1	53.7045	86.547	311.722	5.44058	2	14.4437	46.3646	225.359	3.93325	56.1786		1.419	2.05796
3008	1493903909	1	53.7044	86.5943	319.08	5.569	2	14.396	46.3153	229.572	4.00678	56.281		1.41654	18.7353
3009	1493903909	1	53.7516	86.5956	323.615	5.64815	2	14.3996	46.9398	246.203	4.29706	55.8674		1.41654	18.86
3010	1493903910	1	53.7044	86.5943	327.412	5.71442	2	14.4909	46.3178	249.857	4.36082	56.2129		2.03035	1.44003
3011	1493903910	1	53.7515	86.6429	331.479	5.7854	2	14.4912	46.3658	285.117	4.97623	56.246		2.03251	1.42253
3012	1493903910	1	53.7986	86.6916	333.719	5.82449	2	14.5386	46.3671	286.945	5.00813	56.2798		0	5.229
3013	1493903910	1	53.7986	86.6916	336.982	5.88145	2	14.6815	46.4669	302.09	5.27247	56.1086		2.03251	3.23436
3014	1493903910	1	53.8457	86.7403	338.835	5.91379	2	14.7767	46.5175	306.256	5.34518	56.0737		1.419	1.44301
3015	1493903910	1	53.8456	86.7876	341.787	5.96531	2	14.7769	46.5656	313.877	5.47819	56.0729		2.03251	5.9205
3016	1493903910	1	53.8927	86.8363	343.778	6.00007	2	14.967	46.6186	319.24	5.57179	55.9703		0	5.25466
3017	1493903910	1	53.8927	86.8363	345.386	6.02813	2	15.0627	46.7653	328.754	5.73784	55.7983		2.03035	4.11592
3018	1493903911	1	53.9398	86.8849	345.955	6.03805	2	15.1581	46.8639	332.269	5.79918	55.7288		3.20347	7.76613
3019	1493903911	1	54.0341	86.935	348.057	6.07474	2	15.3959	46.9662	341.136	5.95395	55.5915		1.419	4.55151
3020	1493903911	1	54.034	86.9823	348.974	6.09075	2	15.5385	47.018	346.094	6.04049	55.4892		1.41901	7.30952
3021	1493903911	1	54.0338	87.0296	351.405	6.13318	2	15.776	47.0724	350.263	6.11324	55.3194		1.41662	16.3809
3022	1493903911	1	53.9866	87.0282	1.44479	0.0252163	2	16.2987	47.2303	354.406	6.18556	54.811		1.41662	8.71118
3023	1493903911	1	54.0338	87.0296	9.45449	0.165012	2	16.5837	47.2859	355.213	6.19964	54.6083		2.83916	13.2235
3024	1493903911	1	54.1284	87.0323	15.8707	0.276996	2	17.0112	47.3933	352.554	6.15323	54.3041		1.41662	11.8418
3025	1493903912	1	54.1756	87.0337	17.2061	0.300303	2	17.3914	47.4994	351.96	6.14287	54.0004		0	12.9423
3026	1493903912	1	54.1756	87.0337	20.2288	0.353059	2	17.8187	47.5588	352.418	6.15085	53.6665		1.419	10.4654
3027	1493903912	1	54.1755	87.081	21.6992	0.378722	2	18.1514	47.6637	348.461	6.08179	53.3991		2.83616	13.2264
3028	1493903912	1	54.27	87.0837	22.5678	0.393882	2	18.579	47.7711	345.719	6.03393	53.0973		0	8.70767
3029	1493903912	1	54.27	87.0837	23.9242	0.417556	2	18.8639	47.8266	343.535	5.99582	52.865		1.41962	10.9913
3030	1493903912	1	54.3173	87.0851	25.0481	0.437173	2	19.1968	47.9796	340.287	5.93913	52.5613		1.41662	9.10583
3031	1493903912	1	54.3645	87.0865	26.7901	0.467575	2	19.4821	48.0832	336.587	5.87455	52.3263		1.41962	10.9873
3032	1493903912	1	54.4118	87.0879	28.5545	0.49837	2	19.8149	48.2361	332.766	5.80787	52.0231		0	8.44617
3033	1493903913	1	54.4118	87.0879	28.7765	0.502244	2	20.0529	48.3865	328.406	5.73176	51.7526		2.83616	5.22654
3034	1493903913	1	54.5063	87.0906	28.5785	0.498789	2	20.1957	48.4863	327.214	5.71096	51.6479		0	9.69495
3035	1493903913	1	54.5063	87.0906	29.8198	0.520454	2	20.4811	48.6379	322.539	5.62937	51.3451		1.41962	12.3414
3036	1493903913	1	54.5536	87.092	29.8091	0.520267	2	20.7671	48.9336	319.536	5.57696	50.9666		0	12.4794
3037	1493903913	1	54.5536	87.092	30.8687	0.53876	2	21.1004	49.1825	319.921	5.58367	50.5593		1.41962	13.3931
3038	1493903913	1	54.6009	87.0934	31.3546	0.547241	2	21.4338	49.4794	320.116	5.58708	50.1485		0	11.3441
3039	1493903913	1	54.6009	87.0934	32.0743	0.559802	2	21.7196	49.727	321.396	5.60942	49.7738		1.41954	12.3372
3040	1493903913	1	54.6482	87.0947	31.3022	0.546327	2	22.0055	50.0226	320.181	5.58821	49.3952		0	14.5081
3041	1493903914	1	54.6482	87.0947	32.1011	0.560269	2	22.3863	50.3207	323.029	5.63792	48.9199		1.97945	8.43949
3042	1493903914	1	54.6956	87.0488	32.3277	0.564224	2	22.6241	50.471	325.406	5.67941	48.6469		1.41901	17.6975
3043	1493903914	1	54.6954	87.0961	33.2283	0.579944	2	23.1	50.8196	327.445	5.71499	48.1067		1.9816	11.6631
3044	1493903914	1	54.7429	87.0502	32.3731	0.565016	2	23.4329	51.0204	330.892	5.77516	47.7332		0	6.45795
3045	1493903914	1	54.7429	87.0502	33.5532	0.585613	2	23.623	51.1214	330.756	5.77279	47.5324		0	19.7224
3046	1493903914	1	54.7429	87.0502	33.1127	0.577925	2	24.1464	51.5192	335.542	5.85631	46.8892		2.03251	3.2303
3047	1493903914	1	54.79	87.0989	34.172	0.596413	2	24.2415	51.5697	336.972	5.88127	46.8565		0	15.5212
3048	1493903915	1	54.79	87.0989	37.5337	0.655087	2	24.7167	51.7743	339.501	5.92541	46.3921		1.419	8.43789
3049	1493903915	1	54.7901	87.0516	52.4315	0.915103	2	24.9545	51.9245	344.08	6.00534	46.0877		1.9816	10.117
3050	1493903915	1	54.8376	87.0057	58.6807	1.02417	2	25.2869	51.9814	347.592	6.06663	45.8252		1.98154	14.8845
3051	1493903915	1	54.885	86.9597	62.1913	1.08544	2	25.7147	52.2327	349.449	6.09904	45.3527		1.9816	5.83471
3052	1493903915	1	54.9325	86.9138	62.6899	1.09414	2	25.9044	52.1898	351.867	6.14123	45.2591		1.97945	8.43789
3053	1493903915	1	54.9799	86.8679	64.4837	1.12545	2	26.1422	52.34	350.886	6.12411	44.9865		0	8.70824
3054	1493903915	1	54.9799	86.8679	63.7422	1.11251	2	26.4271	52.3956	352.588	6.15383	44.7616		3.13955	20.0355
3055	1493903915	1	55.0275	86.7747	65.8041	1.1485	2	27.0917	52.4614	354.368	6.18489	44.2472		1.41901	3.2482
3056	1493903916	1	55.0277	86.7274	67.5106	1.17828	2	27.1394	52.5586	355.429	6.20341	44.1051		1.41954	12.8206
3057	1493903916	1	55.075	86.7287	66.8254	1.16632	2	27.5666	52.5701	355.506	6.20476	43.858		1.419	11.5295
3058	1493903916	1	55.0751	86.6814	68.4376	1.19446	2	27.9465	52.6282	353.762	6.1743	43.5383		0	17.4194
3059	1493903916	1	55.0751	86.6814	69.3102	1.20969	2	28.5164	52.7394	357.422	6.23818	43.0978		1.41962	5.69905
3060	1493903916	1	55.1224	86.6828	69.6601	1.2158	2	28.7063	52.7445	354.547	6.188	43.0072		0	10.117
3061	1493903916	1	55.1224	86.6828	70.2581	1.22624	2	29.0387	52.8014	352.109	6.14546	42.7587		1.41901	18.2004
3062	1493903916	1	55.1226	86.6355	68.8611	1.20185	2	29.6089	53.0086	350.374	6.11518	42.2104		1.97945	4.55151
3063	1493903917	1	55.17	86.5896	69.8209	1.2186	2	29.4663	52.9568	351.12	6.1282	42.3302		1.419	7.12451
3064	1493903917	1	55.1699	86.6369	70.6536	1.23314	2	29.7037	52.9631	347.831	6.0708	42.2191		1.419	15.0082
3065	1493903917	1	55.17	86.5896	69.388	1.21105	2	30.1788	53.1198	343.44	5.99417	41.7707		0	12.9452
3066	1493903917	1	55.17	86.5896	70.118	1.22379	2	30.6062	53.1792	347.343	6.06229	41.4685		0	6.45795
3067	1493903917	1	55.17	86.5896	71.0813	1.2406	2	30.7963	53.2802	343.374	5.993	41.2746		0	10.9833
3068	1493903917	1	55.17	86.5896	70.9993	1.23917	2	31.129	53.433	339.589	5.92695	40.9552		0	9.6856
3069	1493903917	1	55.17	86.5896	70.753	1.23487	2	31.4141	53.5845	337.945	5.89824	40.6655		1.41954	1.99411
3070	1493903917	1	55.2173	86.5909	71.0499	1.24006	2	31.4615	53.5379	334.677	5.84121	40.7043		1.41901	14.883
3071	1493903918	1	55.2171	86.6382	70.9311	1.23798	2	31.8893	53.7891	332.27	5.79921	40.2896		0	1.99622
3072	1493903918	1	55.2171	86.6382	70.9311	1.23798	2	31.9367	53.7424	332.185	5.79772	40.3003		0	8.21286
3073	1493903918	1	55.2171	86.6382	71.3391	1.2451	2	32.1269	53.9393	328.012	5.72489	40.0297		0	4.55151
3074	1493903918	1	55.2171	86.6382	71.3741	1.24571	2	32.2695	53.9911	326.858	5.70475	39.9052		0	7.75786
3075	1493903918	1	55.2171	86.6382	71.8612	1.25421	2	32.507	54.0934	323.789	5.65119	39.6852		0	2.05372
3076	1493903918	1	55.2171	86.6382	71.5789	1.24929	2	32.5546	54.1426	323.302	5.64269	39.6176		0	10.2666
3077	1493903918	1	55.2171	86.6382	71.924	1.25531	2	32.7924	54.3887	317.757	5.5459	39.2797		0	1.42553
3078	1493903918	1	55.2171	86.6382	71.8328	1.25372	2	32.8399	54.39	318.19	5.55346	39.2516		0	9.30199
3079	1493903919	1	55.2171	86.6382	72.7153	1.26912	2	33.0302	54.6348	313.519	5.47194	38.942		0	4.54869
3080	1493903919	1	55.2171	86.6382	72.5619	1.26644	2	33.1727	54.6866	313.22	5.46673	38.8183		0	4.57933
3081	1493903919	1	55.2171	86.6382	72.2276	1.26061	2	33.2204	54.8316	308.159	5.3784	38.6719		0	4.2736
3082	1493903919	1	55.2171	86.6382	72.2276	1.26061	2	33.3628	54.8355	308.648	5.38692	38.5878		0	1.42553
3083	1493903919	1	55.2171	86.6382	72.2276	1.26061	2	33.3153	54.8342	308.701	5.38786	38.6158		1.422	1.42553
3084	1493903919	1	55.217	86.6856	72.8626	1.27169	2	33.2678	54.8329	305.851	5.33811	38.6828		0	3.2303
3085	1493903919	1	55.217	86.6856	72.8626	1.27169	2	33.3629	54.8834	299.264	5.22314	38.5873		0	4.46931
3086	1493903920	1	55.217	86.6856	72.7314	1.2694	2	33.5052	54.8393	300.225	5.23992	38.5433		0	1.42553
3087	1493903920	1	55.217	86.6856	72.7314	1.2694	2	33.5527	54.8406	293.312	5.11927	38.5155		0	1.42553
3088	1493903920	1	55.217	86.6856	72.7314	1.2694	2	33.6002	54.8419	293.41	5.12096	38.4878		0	1.99411
3089	1493903920	1	55.217	86.6856	73.4006	1.28108	2	33.5528	54.8885	284.927	4.97292	38.4759		0	3.15473
3090	1493903920	1	55.217	86.6856	72.9836	1.2738	2	33.6477	54.8432	285.16	4.97698	38.46		0	10.068
3091	1493903920	1	55.217	86.6856	73.5786	1.28419	2	33.6472	54.5076	277.219	4.83838	38.7386		0	1.99622
3092	1493903920	1	55.217	86.6856	73.5786	1.28419	2	33.5998	54.5543	293.876	5.1291	38.7263		0	5.2373
3093	1493903920	1	55.217	86.6856	73.622	1.28495	2	33.5047	54.4079	269.508	4.7038	38.9008		1.41654	1.44
3094	1493903921	1	55.2642	86.6869	74.4899	1.30009	2	33.5047	54.4559	282.122	4.92395	38.8885		0	5.754
3095	1493903921	1	55.2642	86.6869	73.1013	1.27586	2	33.5045	54.2641	258.184	4.50617	39.0477		0	22.5246
3096	1493903921	1	55.2642	86.6869	73.2675	1.27876	2	33.268	54.9767	274.682	4.79411	38.5924		0	7.06746
3097	1493903921	1	55.2642	86.6869	73.4723	1.28233	2	33.1259	55.1646	270.427	4.71985	38.5196		0	3.17164
3098	1493903921	1	55.2642	86.6869	73.4723	1.28233	2	33.0785	55.2591	266.05	4.64346	38.4696		1.41901	7.98066
3099	1493903921	1	55.2644	86.6396	73.4396	1.28176	2	32.8889	55.4457	261.57	4.56527	38.3891		1.41901	7.04573
3100	1493903921	1	55.2642	86.6869	74.904	1.30732	2	32.6993	55.5843	257.115	4.4875	38.4259		1.41962	8.21955
3101	1493903921	1	55.3115	86.6883	74.5522	1.30118	2	32.4622	55.7216	252.616	4.40898	38.4841		1.41901	18.9228
3102	1493903922	1	55.3117	86.641	73.8712	1.2893	2	31.8931	55.9936	219.151	3.82491	38.5706		0	12.6121
3103	1493903922	1	55.3117	86.641	74.3133	1.29701	2	31.5138	56.1749	236.417	4.12626	38.6591		0	7.60183
3104	1493903922	1	55.3117	86.641	75.1485	1.31159	2	31.2767	56.2643	210.694	3.6773	38.7353		1.41962	15.1998
3105	1493903922	1	55.359	86.6424	75.2206	1.31285	2	30.8026	56.443	186.081	3.24773	38.9233		0	8.93397
3106	1493903922	1	55.359	86.6424	75.6462	1.32028	2	30.5181	56.531	184.624	3.22229	39.0355		0	10.2919
3107	1493903922	1	55.359	86.6424	76.6713	1.33817	2	30.1862	56.6178	177.58	3.09936	39.1809		1.41901	13.3967
3108	1493903922	1	55.3592	86.5951	75.8529	1.32388	2	29.7596	56.7498	180.285	3.14657	39.3202		1.41654	8.9311
3109	1493903922	1	55.4064	86.5964	75.4557	1.31695	2	29.4752	56.8378	189.281	3.30357	39.4715		0	16.5169
3110	1493903923	1	55.4064	86.5964	76.4968	1.33512	2	28.954	57.0152	185.976	3.2459	39.6835		0	8.9311
3111	1493903923	1	55.4064	86.5964	77.1043	1.34572	2	28.6696	57.1032	192.778	3.36461	39.8084		0	13.88
3112	1493903923	1	55.4064	86.5964	75.569	1.31893	2	28.2433	57.283	196.499	3.42956	39.9639		1.41962	12.0528
3113	1493903923	1	55.4537	86.5978	76.9473	1.34298	2	27.8643	57.4163	214.201	3.73852	40.1589		0	10.7324
3114	1493903923	1	55.4537	86.5978	76.8833	1.34187	2	27.5328	57.5508	217.812	3.80154	40.2903		0	9.44393
3115	1493903923	1	55.4537	86.5978	76.8236	1.34083	2	27.2488	57.6866	206.692	3.60745	40.3903		0	12.5932
3116	1493903923	1	55.4537	86.5978	76.2434	1.3307	2	26.8701	57.8677	206.664	3.60697	40.527		2.03251	10.1428
3117	1493903924	1	55.5008	86.6465	75.238	1.31315	2	26.5862	58.0513	229.805	4.01085	40.6662		1.41901	11.3417
3118	1493903924	1	55.501	86.5992	76.4342	1.33403	2	26.255	58.2336	244.633	4.26964	40.7423		1.41901	9.00365
3119	1493903924	1	55.5012	86.5519	75.4229	1.31638	2	26.0186	58.4185	250.231	4.36736	40.7518		2.03251	12.0919
3120	1493903924	1	55.5483	86.6006	75.8354	1.32358	2	25.6876	58.6485	251.117	4.38281	40.9021		0	10.1378
3121	1493903924	1	55.5483	86.6006	76.7752	1.33998	2	25.4039	58.8321	244.771	4.27206	40.9851		0	12.0895
3122	1493903924	1	55.5483	86.6006	75.1714	1.31199	2	25.073	59.0621	239.366	4.17773	41.0745		1.98154	12.9527
3123	1493903924	1	55.5957	86.5546	76.0579	1.32746	2	24.7424	59.3398	235.419	4.10883	41.1409		0	12.087
3124	1493903924	1	55.5957	86.5546	76.8441	1.34118	2	24.4116	59.5698	241.335	4.21208	41.2387		0	12.0828
3125	1493903925	1	55.5957	86.5546	77.0703	1.34513	2	24.0809	59.7997	245.184	4.27927	41.3401		1.41962	9.93656
3126	1493903925	1	55.643	86.556	76.5551	1.33614	2	23.8449	60.0321	236.162	4.12181	41.4082		0	13.2509
3127	1493903925	1	55.643	86.556	76.9183	1.34248	2	23.4669	60.2606	241.123	4.20839	41.5542		1.41901	7.94669
3128	1493903925	1	55.6432	86.5087	77.5606	1.35369	2	23.2782	60.4465	236.424	4.12638	41.554		2.03251	10.1254
3129	1493903925	1	55.6903	86.5574	76.0845	1.32792	2	22.9948	60.6298	231.564	4.04155	41.7281		0	12.0762
3130	1493903925	1	55.6903	86.5574	76.1191	1.32853	2	22.6643	60.8596	237.602	4.14693	41.8461		0	10.1212
3131	1493903925	1	55.6903	86.5574	76.7382	1.33933	2	22.381	61.0428	242.876	4.23899	41.9584		1.98369	10.1187
3132	1493903925	1	55.7378	86.5114	75.1702	1.31197	2	22.0978	61.226	274.912	4.79812	42.0833		0	9.42652
3133	1493903926	1	55.7378	86.5114	75.1613	1.31181	2	21.8143	61.3615	271.074	4.73114	42.2294		1.42201	9.42252
3134	1493903926	1	55.7376	86.5588	76.6758	1.33824	2	21.5309	61.4969	265.842	4.63981	42.4052		1.42201	8.18197
3135	1493903926	1	55.7378	86.5114	76.8171	1.34071	2	21.2949	61.6336	243.332	4.24695	42.4879		1.41662	10.7056
3136	1493903926	1	55.785	86.5128	76.5791	1.33656	2	20.9642	61.7677	250.694	4.37544	42.7178		0	7.01089
3137	1493903926	1	55.785	86.5128	76.4528	1.33435	2	20.7756	61.9057	246.115	4.29552	42.7921		0	10.2569
3138	1493903926	1	55.785	86.5128	76.6401	1.33762	2	20.4448	61.9921	225.808	3.94109	43.0139		0	7.57128
3139	1493903927	1	55.785	86.5128	75.4768	1.31732	2	20.2086	62.081	228.352	3.98549	43.1578		1.41962	9.4171
3140	1493903927	1	55.8323	86.5142	76.0598	1.32749	2	19.9254	62.2164	239.269	4.17603	43.3554		1.41901	10.2562
3141	1493903927	1	55.8325	86.4669	76.9845	1.34363	2	19.5946	62.3027	220.977	3.85678	43.5556		1.41901	9.4131
3142	1493903927	1	55.8323	86.5142	77.2013	1.34742	2	19.3115	62.438	219.646	3.83355	43.7428		0	10.1095
3143	1493903927	1	55.8323	86.5142	77.0372	1.34455	2	19.0286	62.6211	200.225	3.49459	43.8793		1.9816	8.8989
3144	1493903927	1	55.8798	86.4683	77.1505	1.34653	2	18.7452	62.7087	184.946	3.22791	44.0851		0	10.695
3145	1493903928	1	55.8798	86.4683	75.7037	1.32128	2	18.4148	62.8426	186.742	3.25926	44.2922		0	8.89317
3146	1493903928	1	55.8798	86.4683	76.9905	1.34374	2	18.1316	62.9302	215.165	3.75534	44.4856		0	10.2503
3147	1493903928	1	55.8798	86.4683	76.816	1.34069	2	17.801	63.0165	208.372	3.63677	44.7212		1.41901	11.3
3148	1493903928	1	55.8796	86.5156	76.9154	1.34243	2	17.471	63.1981	193.712	3.38091	44.9325		1.98369	10.6934
3149	1493903928	1	55.9271	86.4696	78.4798	1.36973	2	17.1407	63.3321	186.389	3.2531	45.1634		0	7.18952
3150	1493903928	1	55.9271	86.4696	76.9052	1.34225	2	16.9046	63.3732	220.893	3.85531	45.3453		0	12.5423
3151	1493903929	1	55.9271	86.4696	76.9288	1.34266	2	16.5274	63.5535	186.117	3.24836	45.5794		0	6.27179
3152	1493903929	1	55.9271	86.4696	77.0545	1.34486	2	16.3388	63.6437	209.08	3.64913	45.6974		0	10.2438
3153	1493903929	1	55.9271	86.4696	76.9524	1.34307	2	16.0084	63.7299	203.151	3.54566	45.9412		1.41901	8.16598
3154	1493903929	1	55.9269	86.5169	77.0705	1.34513	2	15.7729	63.8664	211.026	3.68309	46.1019		0	8.88941
3155	1493903929	1	55.9269	86.5169	77.0705	1.34513	2	15.4898	63.9539	218.081	3.80623	46.306		1.9816	10.6828
3156	1493903929	1	55.9744	86.471	78.8455	1.37611	2	15.1598	64.0877	232.516	4.05817	46.5494		0	5.04601
3157	1493903930	1	55.9744	86.471	77.5359	1.35326	2	15.0186	64.1791	200.113	3.49262	46.6295		0	11.9939
3158	1493903930	1	55.9744	86.471	77.3082	1.34928	2	14.6414	64.3116	202.541	3.53501	46.8984		0	3.1359
3159	1493903930	1	55.9744	86.471	77.0948	1.34556	2	14.5471	64.3567	212.373	3.7066	46.9602		0	11.991
3160	1493903930	1	55.9744	86.471	77.156	1.34663	2	14.17	64.4892	219.207	3.82589	47.2314		0	3.1319
3161	1493903930	1	55.9744	86.471	77.2804	1.3488	2	14.0758	64.5342	218.052	3.80573	47.2939		0	6.26779
3162	1493903930	1	55.9744	86.471	76.2916	1.33154	2	13.8873	64.6243	202.632	3.53659	47.4194		1.41962	8.8828
3163	1493903931	1	56.0217	86.4724	76.4029	1.33348	2	13.6044	64.7117	203.764	3.55635	47.6734		0	3.12919
3164	1493903931	1	56.0217	86.4724	77.0715	1.34515	2	13.5103	64.7567	209.401	3.65474	47.7367		1.419	6.26509
3165	1493903931	1	56.0218	86.4251	76.8869	1.34193	2	13.3219	64.8468	202.637	3.53669	47.8425		0	1.41954
3166	1493903931	1	56.0218	86.4251	75.504	1.31779	2	13.2746	64.8455	204.054	3.56142	47.8853		2.03251	7.55232
3167	1493903931	1	56.0689	86.4738	75.5504	1.3186	2	13.039	64.9342	197.376	3.44487	48.1199		1.42201	2.83307
3168	1493903931	1	56.0691	86.4264	76.2916	1.33154	2	12.9446	64.9316	198.672	3.46748	48.1845		1.42201	3.95636
3169	1493903932	1	56.0689	86.4738	76.6117	1.33713	2	12.8507	65.0242	203.182	3.54619	48.2483		0	4.43996
3170	1493903932	1	56.0689	86.4738	76.2753	1.33126	2	12.7093	65.0679	202.843	3.54028	48.3556		1.98369	1.98135
3171	1493903932	1	56.1164	86.4278	62.9899	1.09938	2	12.6623	65.1143	210.275	3.66999	48.3996		4.45565	0
3172	1493903932	1	56.2585	86.3846	49.5658	0.865086	2	12.6623	65.1143	210.275	3.66999	48.5083		8.97665	0
3173	1493903932	1	56.4957	86.2022	53.9949	0.942388	2	12.6623	65.1143	209.714	3.6602	48.6422		8.97723	0
3174	1493903932	1	56.6858	85.9711	57.1966	0.998268	2	12.6623	65.1143	209.714	3.6602	48.7142		5.94683	1.98135
3175	1493903933	1	56.8282	85.8332	55.7895	0.973711	2	12.7093	65.0679	221.246	3.86148	48.7614		5.9469	4.56032
3176	1493903933	1	56.9707	85.6954	55.4027	0.96696	2	12.6612	64.9237	228.076	3.98067	48.9366		5.06082	3.23338
3177	1493903933	1	57.113	85.6048	54.9162	0.958469	2	12.709	65.0203	216.791	3.78372	48.9432		5.05921	1.41654
3178	1493903933	1	57.2553	85.5143	54.6101	0.953126	2	12.6618	65.019	226.371	3.95091	49.0779		5.95107	2.85906
3179	1493903933	1	57.3978	85.3763	56.015	0.977646	2	12.6612	64.9237	223.945	3.90858	49.1902		3.14302	1.43103
3180	1493903933	1	57.4926	85.3317	54.7598	0.955739	2	12.6615	64.9714	218.883	3.82024	49.2379		3.14302	0
3181	1493903934	1	57.5874	85.2871	53.0834	0.92648	2	12.6615	64.9714	218.883	3.82024	49.3058		3.96745	6.43502
3182	1493903934	1	57.6825	85.1952	52.9706	0.924512	2	12.851	65.0719	239.503	4.18011	49.1407		3.14302	1.97925
3183	1493903934	1	57.7773	85.1506	52.9152	0.923544	2	12.804	65.1182	261.973	4.57229	49.2331		5.06082	0
3184	1493903934	1	57.9196	85.06	53.8424	0.939727	2	12.804	65.1182	261.973	4.57229	49.3264		3.14574	1.41954
3185	1493903934	1	58.0145	85.0154	53.8695	0.940201	2	12.8513	65.1195	248.601	4.33891	49.3514		1.41962	3.23338
3186	1493903934	1	58.0618	85.0168	54.5219	0.951587	2	12.8991	65.2161	272.653	4.75869	49.3126		2.83916	1.41654
3187	1493903935	1	58.1564	85.0195	55.0146	0.960187	2	12.9463	65.2174	268.34	4.68342	49.3566		1.41962	4.09243
3188	1493903935	1	58.2037	85.0209	55.2394	0.96411	2	13.0414	65.3152	265.407	4.63222	49.2742		1.98369	2.83316
3189	1493903935	1	58.2512	84.9749	55.5126	0.968878	2	13.1358	65.3179	269.118	4.697	49.2118		1.41901	8.18492
3190	1493903935	1	58.251	85.0222	56.4445	0.985143	2	13.3259	65.5136	258.418	4.51024	48.9781		1.42262	1.42803
3191	1493903935	1	58.2984	85.0236	56.4445	0.985143	2	13.3262	65.5612	272.482	4.75571	49.0029		1.41962	6.43502
3192	1493903935	1	58.3457	85.025	57.2484	0.999174	2	13.5157	65.6617	267.976	4.67707	48.833		1.41962	4.09249
3193	1493903936	1	58.393	85.0264	56.5644	0.987236	2	13.6107	65.7596	264.076	4.60899	48.751		1.41954	7.77582
3194	1493903936	1	58.4403	85.0277	57.0946	0.996488	2	13.5148	65.5188	267.836	4.67462	48.9785		0	22.0849
3195	1493903936	1	58.4403	85.0277	58.1629	1.01513	2	13.8963	66.1484	268.545	4.687	48.3797		1.41962	11.6612
3196	1493903936	1	58.4876	85.0291	57.8192	1.00914	2	13.7054	65.8098	272.55	4.7569	48.7322		0	2.83307
3197	1493903936	1	58.4876	85.0291	58.1583	1.01505	2	13.611	65.8072	276.907	4.83294	48.82		2.03251	17.4103
3198	1493903936	1	58.5347	85.0778	58.6936	1.0244	2	14.0383	66.1999	281.043	4.90513	48.3353		0	12.2732
3199	1493903937	1	58.5347	85.0778	58.6323	1.02333	2	14.3233	66.4934	285.169	4.97714	47.9586		0	8.18283
3200	1493903937	1	58.5347	85.0778	59.0133	1.02998	2	14.5133	66.6891	289.036	5.04462	47.7077		1.42201	5.21545
3201	1493903937	1	58.5345	85.1252	59.0896	1.03131	2	14.6086	66.8345	292.754	5.10951	47.5819		1.98585	16.807
3202	1493903937	1	58.5821	85.0792	59.493	1.03835	2	15.0825	67.1333	296.391	5.173	47.056		0	7.21574
3203	1493903937	1	58.5821	85.0792	58.957	1.02899	2	15.2721	67.2813	331.194	5.78042	46.8244		1.41903	9.24825
3204	1493903937	1	58.5818	85.1265	59.5276	1.03895	2	15.5093	67.4782	331.417	5.78432	46.5479		0	12.4153
3205	1493903938	1	58.5818	85.1265	58.6947	1.02442	2	15.8412	67.7254	333.528	5.82117	46.1471		2.03467	6.43096
3206	1493903938	1	58.6289	85.1753	58.3951	1.01919	2	16.0306	67.8258	334.026	5.82984	45.9959		1.42203	14.1465
3207	1493903938	1	58.6292	85.1279	58.9118	1.02821	2	16.4566	68.028	336.72	5.87687	45.5075		0	11.6096
3208	1493903938	1	58.6292	85.1279	58.2911	1.01737	2	16.7882	68.2275	337.538	5.89114	45.1253		1.42203	9.64785
3209	1493903938	1	58.6289	85.1753	59.1803	1.03289	2	17.0723	68.3782	338.383	5.9059	44.8229		1.98585	15.4519
3210	1493903938	1	58.6765	85.1293	57.808	1.00894	2	17.5455	68.5816	340.173	5.93714	44.3349		1.41901	8.39811
3211	1493903939	1	58.6763	85.1766	58.345	1.01831	2	17.7823	68.7309	340.79	5.94792	44.077		1.41901	15.4531
3212	1493903939	1	58.6765	85.1293	58.3767	1.01887	2	18.2555	68.9344	340.007	5.93424	43.5446		1.41901	9.64644
3213	1493903939	1	58.6763	85.1766	59.1011	1.03151	2	18.5396	69.085	340.71	5.94652	43.2423		0	9.05841
3214	1493903939	1	58.6763	85.1766	59.1787	1.03286	2	18.8234	69.1881	340.252	5.93852	42.9405		0	12.8593
3215	1493903939	1	58.6763	85.1766	59.9495	1.04632	2	19.2021	69.3889	338.656	5.91067	42.5143		0	9.05739
3216	1493903939	1	58.6763	85.1766	60.0418	1.04793	2	19.4859	69.4919	338.049	5.90007	42.2125		0	12.8593
3217	1493903940	1	58.6763	85.1766	60.2294	1.0512	2	19.8646	69.6927	339.514	5.92564	41.7864		0	9.64379
3218	1493903940	1	58.6763	85.1766	60.0541	1.04814	2	20.1486	69.8433	340.539	5.94353	41.4668		1.42201	10.4122
3219	1493903940	1	58.6761	85.224	59.3893	1.03654	2	20.4796	69.9477	341.309	5.95697	41.138		0	12.8593
3220	1493903940	1	58.6761	85.224	59.675	1.04153	2	20.8583	70.1485	340.725	5.94677	40.7119		0	9.05739
3221	1493903940	1	58.6761	85.224	59.5602	1.03952	2	21.1421	70.2515	340.96	5.95087	40.4101		0	9.05841
3222	1493903940	1	58.6761	85.224	59.5478	1.0393	2	21.4259	70.3546	343.45	5.99434	40.1083		0	4.08401
3223	1493903941	1	58.6761	85.224	59.8868	1.04522	2	21.5207	70.4523	339.304	5.92198	39.9841		0	19.4652
3224	1493903941	1	58.6761	85.224	59.8868	1.04522	2	22.1355	70.6597	342.985	5.98621	39.3362		0	10.4122
3225	1493903941	1	58.6761	85.224	60.2466	1.0515	2	22.4665	70.7641	344.307	6.00929	38.99		1.98369	6.42831
3226	1493903941	1	58.7236	85.178	60.5432	1.05668	2	22.6558	70.8645	343.522	5.99559	38.8042		0	4.25261
3227	1493903941	1	58.7236	85.178	60.6592	1.0587	2	22.7975	70.8684	339.774	5.93017	38.671		1.98369	19.9731
3228	1493903941	1	58.6761	85.224	84.2377	1.47022	2	23.4125	71.1234	344.669	6.01561	37.9783		5.17907	4.52869
3229	1493903942	1	58.5821	85.0792	104.251	1.81953	2	23.5544	71.1749	346.125	6.04102	37.6865		5.1807	7.27309
3230	1493903942	1	58.488	84.9344	111.708	1.94967	2	23.7907	71.2291	347.069	6.0575	37.306		4.52438	13.5861
3231	1493903942	1	58.4413	84.791	113.084	1.97369	2	24.2164	71.3836	345.633	6.03243	36.7573		6.41602	8.66939
3232	1493903942	1	58.3475	84.5988	112.953	1.9714	2	24.5	71.4391	348.807	6.08783	36.3157		3.20801	7.27309
3233	1493903942	1	58.3006	84.5027	113.171	1.97521	2	24.7363	71.4933	348.158	6.0765	35.9973		4.52723	12.2471
3234	1493903942	1	58.2539	84.3592	114.791	2.00348	2	25.1147	71.6465	346.921	6.05491	35.4939		2.03251	7.27601
3235	1493903943	1	58.2068	84.3105	115.455	2.01507	2	25.3511	71.7007	348.291	6.07883	35.1924		3.20801	8.66939
3236	1493903943	1	58.1599	84.2144	115.314	2.01262	2	25.6347	71.7562	347.374	6.06282	34.8295		4.52723	5.89288
3237	1493903943	1	58.1132	84.0709	114.731	2.00244	2	25.8239	71.809	346.643	6.05006	34.5392		3.20801	10.4122
3238	1493903943	1	58.0663	83.9748	115.191	2.01046	2	26.1549	71.9134	347.889	6.0718	34.1147		3.20801	7.27309
3239	1493903943	1	58.0194	83.8787	115.027	2.0076	2	26.3912	71.9676	348.824	6.08814	33.7967		3.21202	7.27601
3240	1493903943	1	57.9724	83.7825	115.935	2.02345	2	26.6276	72.0218	346.182	6.04201	33.4785		3.20801	7.27534
3241	1493903944	1	57.9255	83.6864	115.881	2.02251	2	26.864	72.0759	346.462	6.04691	33.1605		1.42201	6.42831
3242	1493903944	1	57.9257	83.639	115.245	2.01141	2	27.0533	72.1763	345.583	6.03155	32.9317		3.20801	7.27601
3243	1493903944	1	57.8788	83.5429	115.38	2.01376	2	27.2897	72.2305	345.771	6.03485	32.6139		3.20801	5.88999
3244	1493903944	1	57.8319	83.4468	115.799	2.02108	2	27.4788	72.2833	345.829	6.03585	32.3409		1.42201	17.6745
3245	1493903944	1	57.8321	83.3994	116.46	2.03261	2	28.0462	72.4419	347.966	6.07315	31.7375		2.03675	2.83607
3246	1493903944	1	57.7849	83.3506	116.27	2.0293	2	28.1407	72.4445	346.941	6.05527	31.5867		1.42201	10.4122
3247	1493903945	1	57.7851	83.3032	115.886	2.02259	2	28.4717	72.5489	344.416	6.0112	31.2239		1.42201	1.41954
3248	1493903945	1	57.7853	83.2558	116.328	2.03031	2	28.519	72.5502	343.608	5.99709	31.1629		1.41954	4.52972
3249	1493903945	1	57.738	83.2545	116.101	2.02635	2	28.6609	72.6018	341.348	5.95764	30.967		1.42201	1.425
3250	1493903945	1	57.7382	83.2071	115.929	2.02334	2	28.661	72.6493	342.931	5.98527	30.9346		2.03467	1.425
3251	1493903945	1	57.6911	83.1583	116.491	2.03314	2	28.6609	72.6018	342.153	5.97169	30.89		1.42201	0
3252	1493903945	1	57.6913	83.1109	116.492	2.03317	2	28.6609	72.6018	341.478	5.95991	30.874		0	0
3253	1493903946	1	57.6913	83.1109	115.423	2.0145	2	28.6609	72.6018	341.265	5.9562	30.874		0	3.13602
3254	1493903946	1	57.6913	83.1109	115.119	2.0092	2	28.7553	72.5569	336.89	5.87985	30.8006		2.0346	2.04308
3255	1493903946	1	57.6441	83.0622	116.521	2.03368	2	28.7079	72.508	335.477	5.85517	30.8009		0	2.04308
3256	1493903946	1	57.6441	83.0622	116.338	2.03049	2	28.7553	72.5569	332.528	5.80371	30.7396		0	3.14481
3257	1493903946	1	57.6441	83.0622	116.838	2.03921	2	28.8023	72.4632	324.809	5.66898	30.7276		2.03467	13.3026
3258	1493903946	1	57.597	83.0134	116.845	2.03933	2	28.4708	72.1687	319.318	5.57316	31.0796		0	10.2069
3259	1493903946	1	57.597	83.0134	116.953	2.04122	2	28.7076	72.413	336.789	5.87808	30.7728		0	12.25
3260	1493903947	1	57.597	83.0134	116.641	2.03577	2	28.4234	72.1198	314.305	5.48566	31.1411		0	8.16592
3261	1493903947	1	57.597	83.0134	117.141	2.0445	2	28.2339	71.9244	331.217	5.78082	31.3872		1.41954	1.42801
3262	1493903947	1	57.5497	83.0121	117.061	2.0431	2	28.2337	71.8768	345.992	6.03869	31.3596		0	21.4588
3263	1493903947	1	57.5497	83.0121	116.935	2.04089	2	28.7548	72.3668	345.992	6.03869	30.6997		0	16.0219
3264	1493903947	1	57.5497	83.0121	118.127	2.0617	2	28.8506	72.8922	354.339	6.18438	30.4311		0	3.14481
3265	1493903948	1	57.5497	83.0121	116.927	2.04076	2	28.8036	72.9859	342.918	5.98505	30.4444		1.42262	0
3266	1493903948	1	57.5023	83.0107	116.768	2.03799	2	28.8036	72.9859	332.64	5.80566	30.3992		0	9.40549
3267	1493903948	1	57.5023	83.0107	116.45	2.03244	2	28.5204	73.1204	325.424	5.67972	30.623		1.42201	4.08401
3268	1493903948	1	57.5025	82.9633	117.482	2.05046	2	28.6152	73.2181	319.273	5.57237	30.4868		1.41962	9.40549
3269	1493903948	1	57.4552	82.9619	116.586	2.03481	2	28.332	73.3526	311.705	5.44027	30.6676		0	2.85001
3270	1493903948	1	57.4552	82.9619	116.123	2.02673	2	28.3323	73.4476	304.798	5.31972	30.6376		1.42201	8.97052
3271	1493903949	1	57.455	83.0093	116.474	2.03286	2	28.1439	73.6798	297.863	5.19869	30.76		1.42201	4.27502
3272	1493903949	1	57.4552	82.9619	117.383	2.04872	2	28.1443	73.8223	290.623	5.07233	30.7028		1.41954	9.89226
3273	1493903949	1	57.4079	82.9606	117.111	2.04397	2	27.9087	74.053	283.799	4.95323	30.8147		0	2.85001
3274	1493903949	1	57.4079	82.9606	117.337	2.04792	2	27.909	74.148	278.912	4.86794	30.7871		0	8.9552
3275	1493903949	1	57.4079	82.9606	117.681	2.05391	2	27.6734	74.3313	271.44	4.73751	30.9614		0	8.96397
3276	1493903949	1	57.4079	82.9606	117.332	2.04783	2	27.4851	74.5633	267.079	4.66141	31.0787		0	8.96208
3277	1493903950	1	57.4079	82.9606	117.269	2.04673	2	27.2969	74.7953	262.285	4.57774	31.1985		1.42262	9.88802
3278	1493903950	1	57.3605	82.9592	117.092	2.04364	2	27.0614	75.0259	257.444	4.49324	31.3205		1.42201	8.96019
3279	1493903950	1	57.3607	82.9118	118.08	2.06089	2	26.8733	75.2579	221.578	3.86727	31.4335		0	10.9263
3280	1493903950	1	57.3607	82.9118	117.966	2.0589	2	26.638	75.5359	247.014	4.31122	31.5957		1.42201	11.8567
3281	1493903950	1	57.3605	82.9592	117.695	2.05417	2	26.3557	75.8125	248.481	4.33682	31.8178		0	10.9244
3282	1493903950	1	57.3605	82.9592	117.004	2.04211	2	26.1205	76.0905	249.861	4.3609	31.9862		0	13.2149
3283	1493903951	1	57.3605	82.9592	117.039	2.04272	2	25.8857	76.4632	228.544	3.98884	32.1382		1.41962	7.90235
3284	1493903951	1	57.3132	82.9578	118.069	2.06069	2	25.6975	76.6475	226.063	3.94554	32.2393		1.42201	14.8555
3285	1493903951	1	57.3134	82.9104	117.589	2.05232	2	25.3684	77.0175	252.623	4.4091	32.484		0	6.99072
3286	1493903951	1	57.3134	82.9104	118.215	2.06325	2	25.2275	77.2031	258.165	4.50583	32.5895		1.41954	13.2066
3287	1493903951	1	57.2661	82.9091	117.812	2.05621	2	24.9929	77.5756	270.907	4.72822	32.7109		0	10.9094
3288	1493903951	1	57.2661	82.9091	117.692	2.05411	2	24.758	77.8532	268.269	4.68219	32.8989		0	8.16303
3289	1493903951	1	57.2661	82.9091	117.692	2.05411	2	24.6173	78.0861	264.048	4.60852	33.0031		0	8.94476
3290	1493903952	1	57.2661	82.9091	117.598	2.05248	2	24.4294	78.3176	237.3	4.14166	33.1562		0	8.94287
3291	1493903952	1	57.2661	82.9091	117.598	2.05248	2	24.2416	78.5491	243.132	4.24345	33.3111		0	13.9706
3292	1493903952	1	57.2661	82.9091	117.416	2.04929	2	23.96	78.92	240.38	4.19542	33.5441		0	5.91878
3293	1493903952	1	57.2661	82.9091	117.328	2.04776	2	23.8191	79.0581	240.169	4.19173	33.668		0	13.964
3294	1493903952	1	57.2661	82.9091	117.189	2.04533	2	23.5376	79.4288	245.593	4.2864	33.9076		0	5.91883
3295	1493903952	1	57.2661	82.9091	117.476	2.05034	2	23.3966	79.5668	235.338	4.10742	34.034		0	13.9622
3296	1493903953	1	57.2661	82.9091	117.316	2.04755	2	23.1152	79.9375	239.224	4.17524	34.2799		2.03675	5.02796
3297	1493903953	1	57.2189	82.8603	117.251	2.04641	2	22.9742	80.0281	250.095	4.36498	34.3616		0	9.85832
3298	1493903953	1	57.2189	82.8603	117.07	2.04326	2	22.7394	80.258	237.851	4.15129	34.5776		0	3.12403
3299	1493903953	1	57.2189	82.8603	117.07	2.04326	2	22.8335	80.2134	227.236	3.96602	34.4871		0	7.88748
3300	1493903953	1	57.2189	82.8603	117.07	2.04326	2	23.0213	80.0294	222.374	3.88115	34.3146		0	5.91668
3301	1493903953	1	57.2189	82.8603	117.07	2.04326	2	22.8804	80.1674	232.649	4.0605	34.4439		0	3.94374
3302	1493903954	1	57.2189	82.8603	116.699	2.03678	2	22.7865	80.2594	224.935	3.92586	34.5305		1.42201	3.13005
3303	1493903954	1	57.2191	82.8129	117.307	2.04739	2	22.7398	80.3527	190.785	3.32982	34.567		0	14.813
3304	1493903954	1	57.2191	82.8129	117.536	2.05138	2	22.3641	80.6731	180	3.14159	34.9206		0	5.91458
3305	1493903954	1	57.2191	82.8129	117.536	2.05138	2	22.2232	80.811	180	3.14159	35.0531		0	10.8817
3306	1493903954	1	57.2191	82.8129	117.536	2.05138	2	21.9415	81.0395	180	3.14159	35.3221		0	50.3115
3307	1493903954	1	57.2191	82.8129	117.475	2.05033	2	20.6743	82.138	185.661	3.24039	36.551		0	10.8713
3308	1493903955	1	57.2191	82.8129	117.198	2.0455	2	20.3928	82.3662	191.191	3.33691	36.829		1.41954	6.96079
3309	1493903955	1	57.1718	82.8116	116.99	2.04186	2	20.2051	82.5026	195.809	3.41751	36.968		0	14.7938
3310	1493903955	1	57.1718	82.8116	116.99	2.04186	2	19.8299	82.8226	201.641	3.51929	37.3419		1.42201	1.41354
3311	1493903955	1	57.172	82.7642	116.342	2.03055	2	19.7828	82.8213	207.166	3.61574	37.3892		0	16.7542
3312	1493903955	1	57.172	82.7642	117.058	2.04305	2	19.3608	83.1871	238.209	4.15754	37.8136		0	1.41354
3313	1493903955	1	57.172	82.7642	117.131	2.04432	2	19.3137	83.1858	235.357	4.10776	37.8606		0	11.9714
3314	1493903956	1	57.172	82.7642	117.223	2.04593	2	18.9853	83.4125	241.534	4.21557	38.1922		1.42201	3.93526
3315	1493903956	1	57.1722	82.7168	117.119	2.04412	2	18.8916	83.5043	235.785	4.11523	38.2887		0	7.86627
3316	1493903956	1	57.1722	82.7168	117.119	2.04412	2	18.7043	83.6878	238.472	4.16213	38.4802		0	8.90705
3317	1493903956	1	57.1722	82.7168	117.324	2.04769	2	18.4698	83.8699	242.155	4.2264	38.7196		1.42262	1.96656
3318	1493903956	1	57.1248	82.7154	116.732	2.03736	2	18.423	83.9158	239.815	4.18556	38.7204		1.42201	7.86627
3319	1493903956	1	57.125	82.668	117.701	2.05428	2	18.2357	84.0993	234.115	4.08607	38.9156		0	1.41362
3320	1493903957	1	57.125	82.668	116.6	2.03505	2	18.1886	84.0979	231.701	4.04395	38.9626		0	5.89757
3321	1493903957	1	57.125	82.668	116.834	2.03914	2	18.0482	84.2355	236.989	4.13623	39.1082		1.41962	1.9687
3322	1493903957	1	57.0777	82.6666	116.832	2.0391	2	18.0013	84.2814	238.662	4.16544	39.1098		0	5.89757
3323	1493903957	1	57.0777	82.6666	117.661	2.05356	2	17.8609	84.419	238.149	4.15648	39.2559		1.42201	1.41362
3324	1493903957	1	57.0779	82.6192	117.199	2.04551	2	17.8138	84.4176	237.682	4.14833	39.3053		2.03251	3.12334
3325	1493903957	1	57.0308	82.5705	115.643	2.01836	2	17.7672	84.5107	245.734	4.28887	39.3115		0	0
3326	1493903958	1	57.0308	82.5705	115.864	2.02222	2	17.7672	84.5107	240.1	4.19054	39.3115		0	7.86203
3327	1493903958	1	57.0308	82.5705	116.767	2.03796	2	17.58	84.6941	234.92	4.10013	39.5079		2.03675	0
3328	1493903958	1	56.9836	82.5217	117.613	2.05273	2	17.58	84.6941	234.92	4.10013	39.4634		1.42201	0
3329	1493903958	1	56.9838	82.4743	118.142	2.06197	2	17.58	84.6941	235.572	4.11151	39.4663		0	0
3330	1493903958	1	56.9838	82.4743	117.416	2.0493	2	17.58	84.6941	231.654	4.04313	39.4663		1.41962	1.41601
3331	1493903958	1	56.9365	82.4729	118.07	2.06071	2	17.5802	84.7413	238.875	4.16916	39.4216		1.42201	0
3332	1493903959	1	56.9367	82.4255	117.516	2.05103	2	17.5802	84.7413	236.132	4.12128	39.4246		2.0346	3.122
3333	1493903959	1	56.8895	82.3768	118.013	2.05972	2	17.5337	84.8344	239.688	4.18334	39.4325		0	1.41601
3334	1493903959	1	56.8895	82.3768	118.073	2.06077	2	17.5339	84.8816	228.631	3.99036	39.4352		2.03467	2.83204
3335	1493903959	1	56.8424	82.328	118.414	2.06672	2	17.5334	84.7872	220.13	3.84199	39.3858		0	0
3336	1493903959	1	56.8424	82.328	118.47	2.06769	2	17.5334	84.7872	219.703	3.83454	39.3858		1.42201	1.41601
3337	1493903959	1	56.8426	82.2806	117.828	2.05649	2	17.5332	84.74	208.653	3.64169	39.3863		1.42262	1.41903
3338	1493903960	1	56.7952	82.2792	117.789	2.05581	2	17.5329	84.6927	226.078	3.9458	39.3364		1.42201	0
3339	1493903960	1	56.7954	82.2318	117.507	2.05088	2	17.5329	84.6927	219.03	3.8228	39.3395		2.03251	3.12066
3340	1493903960	1	56.7483	82.1831	118.886	2.07495	2	17.5795	84.5997	193.411	3.37565	39.2433		0	0
3341	1493903960	1	56.7483	82.1831	119.481	2.08533	2	17.5795	84.5997	190.672	3.32785	39.2433		0	3.11732
3342	1493903960	1	56.7483	82.1831	121.181	2.11501	2	17.6734	84.5552	175.337	3.0602	39.1468		2.84224	0
3343	1493903960	1	56.6536	82.1803	132.652	2.31522	2	17.6734	84.5552	169.294	2.95473	39.0525		0	1.41603
3344	1493903961	1	56.6536	82.1803	140.757	2.45667	2	17.6731	84.508	155.562	2.71507	39.0499		3.20877	1.41354
3345	1493903961	1	56.5591	82.1302	145.066	2.53188	2	17.7202	84.5093	130.476	2.27724	38.9117		0	1.41601
3346	1493903961	1	56.5591	82.1302	148.254	2.58753	2	17.72	84.4621	113.003	1.97228	38.909		1.41962	0
3347	1493903961	1	56.5118	82.1288	149.029	2.60105	2	17.72	84.4621	105.424	1.84	38.8619		3.20877	0
3348	1493903961	1	56.4173	82.0787	150.006	2.6181	2	17.72	84.4621	127.015	2.21683	38.7706		2.03675	3.93101
3349	1493903961	1	56.3701	82.0299	151.684	2.64738	2	17.8136	84.3704	104.634	1.82621	38.6275		2.03467	0
3350	1493903962	1	56.323	81.9811	152.572	2.66289	2	17.8136	84.3704	128.885	2.24946	38.5835		1.41954	1.41054
3351	1493903962	1	56.2757	81.9798	152.788	2.66665	2	17.8606	84.3717	104.128	1.81737	38.4895		3.21018	13.1173
3352	1493903962	1	56.1812	81.9296	155.197	2.70869	2	18.2846	84.4785	135.924	2.37233	37.9822		1.42253	3.20207
3353	1493903962	1	56.1338	81.9283	155.15	2.70787	2	18.1903	84.4285	153.206	2.67396	38.0258		2.03467	5.66708
3354	1493903962	1	56.0867	81.8795	156.734	2.73552	2	18.1893	84.2396	168.126	2.93435	37.9708		3.20877	6.10151
3355	1493903962	1	55.9922	81.8294	156.64	2.73389	2	18.0475	84.0938	162.803	2.84145	38.0122		2.03675	4.43227
3356	1493903963	1	55.945	81.7806	155.909	2.72112	2	18.0938	83.9535	157.732	2.75294	37.9135		3.20877	3.20788
3357	1493903963	1	55.8505	81.7305	155.973	2.72224	2	18.0463	83.8577	152.473	2.66116	37.864		2.03467	4.25105
3358	1493903963	1	55.8034	81.6817	156.562	2.73252	2	18.0456	83.716	146.878	2.56351	37.8126		2.03675	5.89072
3359	1493903963	1	55.7562	81.6329	157.363	2.7465	2	17.9976	83.5256	141.572	2.47089	37.806		2.84215	8.667
3360	1493903963	1	55.6615	81.6302	158.407	2.76472	2	17.9491	83.2408	137.06	2.39216	37.7468		3.20753	7.08909
3361	1493903963	1	55.5671	81.58	158.413	2.76483	2	17.9479	83.0045	132.216	2.3076	37.6462		2.0346	4.25405
3362	1493903964	1	55.5199	81.5313	158.182	2.7608	2	17.9472	82.8627	128.29	2.23908	37.5963		2.03675	4.25105
3363	1493903964	1	55.4727	81.4825	157.797	2.75407	2	17.9465	82.721	123.733	2.15954	37.5466		2.03467	9.92712
3364	1493903964	1	55.4256	81.4337	157.518	2.74921	2	17.9449	82.3901	88.9973	1.5533	37.4929		1.42253	11.385
3365	1493903964	1	55.3782	81.4324	158.499	2.76633	2	17.9901	82.0133	95.6675	1.66971	37.3926		2.03467	9.93013
3366	1493903964	1	55.3311	81.3836	158.293	2.76274	2	17.9884	81.6823	95.6675	1.66971	37.3439		3.21018	9.98136
3367	1493903965	1	55.2366	81.3334	157.98	2.75727	2	18.0338	81.3527	95.6675	1.66971	37.2028		2.03675	0
3368	1493903965	1	55.1894	81.2846	157.192	2.74352	2	18.0338	81.3527	95.6675	1.66971	37.1557		2.0346	0
3369	1493903965	1	55.1422	81.2359	156.499	2.73143	2	18.0338	81.3527	95.6675	1.66971	37.1086		1.41962	0
3370	1493903965	1	55.0949	81.2345	157.164	2.74304	2	18.0338	81.3527	95.6675	1.66971	37.0613		2.03675	0
3371	1493903965	1	55.0477	81.1857	157.358	2.74642	2	18.0338	81.3527	95.6675	1.66971	37.0143		1.41954	61.4335
3372	1493903965	1	55.0004	81.1844	156.713	2.73515	2	18.5893	79.3817	90.7351	1.58363	36.4557		2.03675	5.68206
3373	1493903966	1	54.9532	81.1356	157.922	2.75626	2	18.5884	79.1923	65.1545	1.13716	36.4167		0	6.25875
3374	1493903966	1	54.9532	81.1356	157.244	2.74443	2	18.6817	79.0057	69.782	1.21793	36.334		2.03467	4.26305
3375	1493903966	1	54.9061	81.0868	157.885	2.75561	2	18.681	78.8636	83.256	1.45309	36.2933		2.03675	26.3052
3376	1493903966	1	54.8589	81.038	156.838	2.73733	2	18.9126	78.0179	93.1066	1.62502	36.0729		2.03675	7.19852
3377	1493903966	1	54.8117	80.9892	156.736	2.73556	2	18.9586	77.7824	81.3917	1.42055	35.9962		0	7.5619
3378	1493903966	1	54.8117	80.9892	157.06	2.74121	2	19.0518	77.5482	75.0399	1.30969	35.9251		3.20877	10.2543
3379	1493903967	1	54.7172	80.9391	156.803	2.73673	2	19.1445	77.2192	79.3147	1.3843	35.7667		0	13.012
3380	1493903967	1	54.7172	80.9391	157.713	2.75261	2	19.2368	76.7954	81.7369	1.42658	35.7215		2.03467	5.81655
3381	1493903967	1	54.6701	80.8903	157.052	2.74108	2	19.283	76.6071	79.8073	1.3929	35.6454		1.42201	15.8063
3382	1493903967	1	54.6699	80.9377	177.127	3.09144	2	19.3749	76.0883	85.2626	1.48811	35.6266		6.29787	7.56747
3383	1493903967	1	54.5745	81.1247	181.151	3.16167	2	19.4681	75.8539	83.6194	1.45943	35.4999		8.99114	12.8338
3384	1493903967	1	54.3844	81.3564	185.475	3.23715	2	19.5133	75.4285	86.7911	1.51479	35.3714		7.93893	7.20792
3385	1493903968	1	54.1944	81.5406	189.129	3.30092	2	19.5594	75.1927	85.7118	1.49595	35.2119		8.98635	15.8181
3386	1493903968	1	53.9571	81.7234	221.157	3.85991	2	19.6513	74.6735	88.8282	1.55034	35.0227		5.95309	7.11608
3387	1493903968	1	53.8147	81.8616	220.831	3.85422	2	19.6502	74.4363	89.6712	1.56506	34.9621		5.951	15.8216
3388	1493903968	1	53.6723	81.9997	221.662	3.86873	2	19.7422	73.917	88.695	1.54802	34.8795		5.06243	7.21381
3389	1493903968	1	53.53	82.0904	220.06	3.84077	2	19.7883	73.681	88.8436	1.55061	34.7738		5.06243	12.8488
3390	1493903968	1	53.3877	82.1811	219.51	3.83118	2	19.8335	73.2551	88.8994	1.55159	34.7211		5.06151	10.0272
3391	1493903969	1	53.2455	82.2719	219.721	3.83486	2	19.8792	72.924	88.1794	1.53902	34.651		5.06248	11.4367
3392	1493903969	1	53.1504	82.4113	220.563	3.84955	2	19.9247	72.5455	86.8857	1.51644	34.6595		6.28461	10.0301
3393	1493903969	1	52.9609	82.5006	212.765	3.71344	2	19.9704	72.2143	87.3619	1.52475	34.5569		8.60078	11.4427
3394	1493903969	1	52.6769	82.5398	194.29	3.391	2	20.0159	71.8356	87.1511	1.52107	34.3703		14.4621	8.62167
3395	1493903969	1	52.2504	82.7645	199.177	3.47629	2	20.0618	71.5519	89.4398	1.56102	34.0856		16.4777	14.2812
3396	1493903969	1	51.7296	82.939	197.798	3.45223	2	20.1069	71.078	89.7321	1.56612	33.7739		12.5665	9.9811
3397	1493903970	1	51.3507	83.1176	204.256	3.56494	2	20.1054	70.7453	89.5228	1.56247	33.6057		13.8443	12.867
3398	1493903970	1	50.9246	83.2948	205.197	3.58136	2	20.1507	70.3188	91.367	1.59465	33.3977		12.0225	11.452
3399	1493903970	1	50.5459	83.4259	203.513	3.55197	2	20.1963	69.9398	91.6177	1.59903	33.211		11.3124	8.56209
3400	1493903970	1	50.2145	83.6058	203.252	3.54741	2	20.195	69.6544	89.9171	1.56935	33.1031		12.0207	11.4546
3401	1493903970	1	49.8359	83.737	203.625	3.55392	2	20.2405	69.2753	95.0197	1.65841	32.9398		7.00387	11.4609
3402	1493903971	1	49.6465	83.8735	215.884	3.76788	2	20.2861	68.896	92.9543	1.62236	32.96		7.9219	11.4181
3403	1493903971	1	49.457	84.0574	232.613	4.05986	2	20.2844	68.5154	90.6185	1.58159	33.0544		7.00905	10.0484
3404	1493903971	1	49.3147	84.2427	237.957	4.15313	2	20.3302	68.1836	93.6292	1.63414	33.136		7.00485	12.8491
3405	1493903971	1	49.1725	84.4279	237.856	4.15137	2	20.3283	67.7553	89.8545	1.56826	33.3161		5.94037	9.9961
3406	1493903971	1	49.0304	84.5658	236.826	4.13339	2	20.3268	67.4221	90.8784	1.58613	33.4336		6.28037	10.0543
3407	1493903971	1	48.9355	84.7524	237.381	4.14308	2	20.3726	67.0901	89.3503	1.55946	33.5827		3.95883	11.4271
3408	1493903972	1	48.8408	84.8443	238.26	4.15841	2	20.3709	66.7092	90.6493	1.58213	33.7553		1.98154	11.4729
3409	1493903972	1	48.7934	84.8903	237.964	4.15325	2	20.4165	66.3295	88.026	1.53634	33.908		5.05246	10.0051
3410	1493903972	1	48.6986	85.0295	238.795	4.16775	2	20.415	65.996	90.1979	1.57425	34.0916		1.97945	8.64632
3411	1493903972	1	48.6512	85.0754	239.044	4.1721	2	20.4611	65.7115	89.1544	1.55604	34.2		3.1395	7.24089
3412	1493903972	1	48.6038	85.1687	238.936	4.17022	2	20.5073	65.4746	89.3825	1.56002	34.3114		3.14086	10.0632
3413	1493903972	1	48.5563	85.262	239.176	4.17442	2	20.5531	65.1423	87.5923	1.52877	34.4816		1.97729	7.14906
3414	1493903973	1	48.509	85.3079	239.496	4.18	2	20.5521	64.904	87.5009	1.52718	34.6108		3.14086	10.0632
3415	1493903973	1	48.4615	85.4012	238.739	4.16679	2	20.5979	64.5717	86.5142	1.50996	34.7886		1.97729	4.29004
3416	1493903973	1	48.4142	85.4471	239.413	4.17855	2	20.5973	64.4287	86.8564	1.51593	34.8648		1.97945	10.0692
3417	1493903973	1	48.3668	85.493	239.734	4.18415	2	20.6431	64.0962	86.4779	1.50932	35.0204		1.97938	4.29004
3418	1493903973	1	48.3195	85.539	233.49	4.07517	2	20.6425	63.9532	88.0639	1.537	35.0993		5.04909	7.24735
3419	1493903973	1	48.1776	85.6295	200.72	3.50323	2	20.6888	63.7161	87.1787	1.52156	35.1544		8.89607	4.29304
3420	1493903974	1	47.8939	85.7158	191.212	3.33728	2	20.6882	63.573	86.5192	1.51004	35.0778		10.2464	3.15286
3421	1493903974	1	47.5631	85.8008	189.324	3.30433	2	20.735	63.4789	84.8648	1.48117	34.9001		7.19237	7.25029
3422	1493903974	1	47.3268	85.8413	186.957	3.26302	2	20.7813	63.2417	83.4787	1.45698	34.8627		5.80701	5.72405
3423	1493903974	1	47.1378	85.8831	184.544	3.22091	2	20.7805	63.0509	82.2929	1.43628	34.8714		8.5851	5.85365
3424	1493903974	1	46.8543	85.9221	181.503	3.16783	2	20.827	62.8614	82.1463	1.43372	34.7738		5.66932	0
3425	1493903974	1	46.6654	85.9167	181.687	3.17103	2	20.827	62.8614	80.9785	1.41334	34.629		5.6694	0
3426	1493903975	1	46.4765	85.9112	181.412	3.16624	2	20.827	62.8614	80.9785	1.41334	34.4846		5.80701	2.04732
3427	1493903975	1	46.2875	85.953	181.989	3.17631	2	20.7795	62.8124	82.171	1.43415	34.4405		5.6694	1.41954
3428	1493903975	1	46.0986	85.9475	181.847	3.17383	2	20.7322	62.8111	77.1014	1.34567	34.3329		4.44417	1.43101
3429	1493903975	1	45.9569	85.9907	180.749	3.15466	2	20.732	62.7634	77.2635	1.3485	34.29		4.25287	1.43101
3430	1493903975	1	45.8152	85.9865	179.781	3.13777	2	20.7322	62.8111	71.3838	1.24588	34.1505		5.66932	5.20811
3431	1493903975	1	45.6263	85.9811	178.766	3.12006	2	20.5898	62.7118	63.1972	1.103	34.1802		4.25287	0
3432	1493903975	1	45.4846	85.9769	177.612	3.09991	2	20.5898	62.7118	46.6834	0.81478	34.0737		4.24978	1.41962
3433	1493903976	1	45.343	85.9728	177.32	3.09482	2	20.5425	62.7104	50.9428	0.88912	34.003		2.83616	2.04948
3434	1493903976	1	45.2485	85.9701	177.497	3.0979	2	20.59	62.7595	43.2811	0.755397	33.864		4.24978	1.98349
3435	1493903976	1	45.1069	85.966	177.933	3.10551	2	20.5429	62.8059	38.6434	0.674454	33.7606		2.83624	0
3436	1493903976	1	45.0124	85.9632	177.999	3.10666	2	20.5429	62.8059	38.387	0.66998	33.69		2.83316	1.41954
3437	1493903976	1	44.918	85.9605	177.238	3.09339	2	20.4956	62.8046	30.84	0.53826	33.6549		2.83325	1.41954
3438	1493903976	1	44.8236	85.9577	176.656	3.08323	2	20.5429	62.8059	28.6695	0.500376	33.5493		5.17813	0
3439	1493903977	1	44.682	85.859	154.792	2.70163	2	20.5429	62.8059	28.3254	0.494371	33.3788		10.3923	1.41954
3440	1493903977	1	44.3516	85.7549	166.226	2.90119	2	20.5902	62.8072	24.0389	0.419558	33.0333		15.9199	3.22219
3441	1493903977	1	43.8324	85.6452	158.349	2.76371	2	20.6851	62.8575	12.7686	0.222855	32.4819		16.0223	1.41954
3442	1493903977	1	43.3605	85.3951	152.803	2.66692	2	20.7324	62.8588	8.89915	0.155319	31.9361		13.5576	4.25861
3443	1493903977	1	42.9357	85.2409	156.63	2.73371	2	20.8743	62.8627	1.24767	0.0217759	31.4243		12.2215	5.20565
3444	1493903977	1	42.5581	85.088	158.69	2.76966	2	21.0166	62.962	355.021	6.19629	30.8804		12.2203	4.26161
3445	1493903978	1	42.1805	84.9352	157.393	2.74703	2	21.1586	62.9659	352.714	6.15602	30.4067		9.03842	2.83907
3446	1493903978	1	41.8973	84.8324	153.133	2.67268	2	21.2532	62.9685	345.718	6.03392	30.0701		11.5679	3.1542
3447	1493903978	1	41.5669	84.6336	152.328	2.65863	2	21.2063	63.0626	341.087	5.9531	29.6625		9.61556	10.4283
3448	1493903978	1	41.2837	84.4835	152.178	2.656	2	21.5378	63.1672	338.603	5.90973	29.0566		9.03842	6.44172
3449	1493903978	1	41.0005	84.3807	151.672	2.64718	2	21.7275	63.2678	333.624	5.82284	28.5868		8.36981	8.41052
3450	1493903979	1	40.7645	84.2319	152.093	2.65452	2	21.9646	63.4174	331.324	5.7827	28.0478		6.41084	8.41213
3451	1493903979	1	40.5757	84.1318	152.326	2.65858	2	22.2017	63.5671	327.734	5.72004	27.5774		3.20472	8.41306
3452	1493903979	1	40.4813	84.0818	152.921	2.66898	2	22.4389	63.7167	328.262	5.72926	27.2078		5.88132	12.4273
3453	1493903979	1	40.2925	84.029	152.692	2.66498	2	22.771	63.9643	326.185	5.693	26.6382		5.17813	10.4088
3454	1493903979	1	40.1509	83.9303	152.677	2.66471	2	23.0555	64.1629	327.745	5.72023	26.1343		3.20612	11.6235
3455	1493903979	1	40.0565	83.8802	152.977	2.66994	2	23.3874	64.3628	330.056	5.76056	25.6669		3.20472	5.20565
3456	1493903979	1	39.9621	83.8302	152.198	2.65635	2	23.5297	64.4621	327.469	5.71542	25.3997		3.20612	9.254
3457	1493903980	1	39.8677	83.7801	152.77	2.66635	2	23.7669	64.6593	329.604	5.75268	24.9968		1.41654	23.2444
3458	1493903980	1	39.8205	83.7788	151.698	2.64762	2	24.4306	65.0591	332.6	5.80496	24.2338		3.20612	13.6086
3459	1493903980	1	39.7261	83.7287	151.169	2.63839	2	24.8099	65.3079	334.798	5.84334	23.7027		1.41954	2.04732
3460	1493903980	1	39.6788	83.7274	151.465	2.64357	2	24.8574	65.3569	333.091	5.81354	23.604		3.20612	14.16
3461	1493903980	1	39.5844	83.6773	150.24	2.62218	2	25.2838	65.5593	335.634	5.85792	23.0818		2.0346	9.65596
3462	1493903981	1	39.5372	83.6286	149.685	2.61249	2	25.5681	65.7102	335.319	5.85242	22.7201		2.83316	21.8931
3463	1493903981	1	39.4428	83.6259	149.329	2.60628	2	26.2314	66.0145	340.386	5.94085	22.016		2.0346	10.9458
3464	1493903981	1	39.3956	83.5772	150.332	2.6238	2	26.563	66.1667	339.918	5.93269	21.6287		1.41654	5.20147
3465	1493903981	1	39.3484	83.5759	150.574	2.62802	2	26.7052	66.2659	338.537	5.90859	21.4356		2.0346	12.2644
3466	1493903981	1	39.3012	83.5272	150.093	2.61961	2	27.0841	66.4194	339.392	5.92351	21.0222		1.41662	10.9458
3467	1493903981	1	39.254	83.5258	150.135	2.62035	2	27.4157	66.5716	337.468	5.88993	20.6783		2.0346	10.9446
3468	1493903982	1	39.2068	83.4771	149.775	2.61407	2	27.7473	66.7237	334.954	5.84605	20.2977		2.83316	12.2616
3469	1493903982	1	39.1124	83.4744	150.561	2.62779	2	28.1261	66.8772	332.2	5.79798	19.9039		1.419	7.7354
3470	1493903982	1	39.1124	83.4271	149.597	2.61095	2	28.363	66.979	329.488	5.75064	19.6492		1.41662	10.9431
3471	1493903982	1	39.0652	83.4257	149.819	2.61484	2	28.6945	67.1312	329.414	5.74935	19.3148		1.41654	21.2609
3472	1493903982	1	39.018	83.4244	150.241	2.62219	2	29.3104	67.4818	331.786	5.79076	18.6656		1.422	6.43502
3473	1493903982	1	39.018	83.377	149.038	2.60121	2	29.4999	67.5823	329.665	5.75374	18.4409		0	11.6168
3474	1493903982	1	39.018	83.377	149.365	2.60691	2	29.8316	67.7821	328.982	5.74181	18.0995		1.41954	1.43101
3475	1493903983	1	38.9707	83.3757	148.851	2.59794	2	29.8314	67.7344	328.579	5.73478	18.1157		0	11.2852
3476	1493903983	1	38.9707	83.3757	148.902	2.59883	2	30.1159	67.9805	326.163	5.69262	17.7601		4.06919	9.6519
3477	1493903983	1	38.8763	83.2783	149.377	2.60711	2	30.4001	68.1313	325.649	5.68364	17.3573		1.41662	11.2787
3478	1493903983	1	38.8291	83.2769	150.1	2.61973	2	30.6844	68.3773	326.788	5.70353	16.9804		5.04312	12.414
3479	1493903983	1	38.6875	83.3675	154.809	2.70194	2	31.0161	68.6247	327.872	5.72244	16.6193		7.56303	11.6127
3480	1493903983	1	38.5932	83.6013	163.165	2.84777	2	31.3477	68.8244	330.763	5.77291	16.4576		13.2088	10.398
3481	1493903984	1	38.3572	83.973	170.393	2.97391	2	31.6319	69.0228	328.799	5.73863	16.3932		12.8809	11.2767
3482	1493903984	1	38.0742	84.2959	177.174	3.09228	2	31.9162	69.2687	326.671	5.70149	16.24		12.0265	11.6101
3483	1493903984	1	37.8384	84.6201	183.049	3.19481	2	32.2477	69.4684	328.596	5.73509	16.1502		10.0873	10.398
3484	1493903984	1	37.6497	84.8984	187.925	3.27992	2	32.5319	69.6668	334.226	5.83335	16.0684		10.9067	8.39971
3485	1493903984	1	37.414	85.1752	192.032	3.35159	2	32.7687	69.8162	331.282	5.78196	16.0461		6.98731	13.5952
3486	1493903984	1	37.2725	85.3602	226.506	3.95328	2	33.1476	70.0648	331.76	5.7903
3487	1493903985	1	37.1311	85.4506	226.018	3.94476	2	33.3844	70.2617	329.473	5.7504
3488	1493903985	1	36.9425	85.6342	225.16	3.92978	2	34.1892	70.665	334.389	5.8362
3489	1493903985	1	36.8482	85.726	225.817	3.94126	2	34.9467	71.0669	333.156	5.81467
3490	1493903985	1	36.7068	85.8164	204.433	3.56802	2	35.3254	71.2678	330.799	5.77353
3491	1493903985	1	36.3296	85.9	191.828	3.34802	2	35.6094	71.4661	322.123	5.6221
3492	1493903985	1	35.9996	86.0321	192.463	3.35912	2	36.0354	71.6683	355.809	6.21003
3493	1493903985	1	35.7167	86.1184	187.841	3.27844	2	35.9408	71.6656	339.047	5.91749
3494	1493903986	1	35.3867	86.1561	183.983	3.21112	2	36.1775	71.815	337.617	5.89252
3495	1493903986	1	35.1509	86.1492	180.591	3.1519	2	36.6033	71.827	337.043	5.88251
3496	1493903986	1	34.868	86.141	179.696	3.13629	2	37.3134	72.4177	328.986	5.7419
3497	1493903986	1	34.6323	86.1814	180.672	3.15332	2	36.982	72.123	320.109	5.58695
3498	1493903986	1	34.4438	86.1759	181.505	3.16786	2	37.1714	72.4137	331.575	5.78708
3499	1493903986	1	34.2552	86.1704	181.281	3.16395	2	37.4081	72.563	330.663	5.77116
3500	1493903987	1	34.0195	86.1635	180.609	3.15223	2	37.692	72.7137	329.551	5.75175
3501	1493903987	1	33.7838	86.1567	159.914	2.79102	2	38.0706	72.9621	327.989	5.72448
3502	1493903987	1	33.4535	85.9581	158.842	2.77231	2	38.2599	73.0625	330.188	5.76286
3503	1493903987	1	32.8876	85.7527	156.365	2.72909	2	38.5438	73.2607	326.481	5.69817
3504	1493903987	1	32.463	85.5513	153.132	2.67266	2	38.8277	73.4113	330.061	5.76065
3505	1493903987	1	32.0856	85.3514	156.075	2.72403	2	39.0643	73.5606	328.369	5.73112
3506	1493903988	1	31.661	85.15	157.182	2.74334	2	39.7267	74.0071	326.396	5.69669
3507	1493903988	1	31.3308	84.9987	156.764	2.73605	2	40.0579	74.2541	326.586	5.69999
3508	1493903988	1	31.0006	84.8473	154.986	2.70501	2	40.2944	74.4034	327.182	5.7104
3509	1493903988	1	30.7175	84.6974	152.886	2.66836	2	41.0513	74.9475	341.775	5.96509
3510	1493903988	1	30.4344	84.5474	151.67	2.64713	2	41.3351	75.1456	338.399	5.90617
3511	1493903988	1	30.1512	84.3974	151.434	2.64302	2	41.6188	75.3437	333.513	5.8209
3512	1493903988	1	29.9625	84.2974	152.4	2.65989	2	41.8553	75.5404	340.271	5.93885
3513	1493903989	1	29.7737	84.1974	152.745	2.6659	2	42.0918	75.6896	334.334	5.83523
3514	1493903989	1	29.5377	84.0487	153.126	2.67254	2	42.2809	75.885	330.253	5.764
3515	1493903989	1	29.3962	83.9974	152.122	2.65502	2	42.5173	76.0817	303.448	5.29616
3516	1493903989	1	29.2546	83.8987	152.035	2.65351	2	42.7064	76.277	310.177	5.41361
3517	1493903989	1	29.1602	83.8487	150.487	2.62649	2	42.9428	76.4737	316.398	5.52219
3518	1493903989	1	29.0658	83.7987	150.671	2.62971	2	43.1319	76.574	309.586	5.40329
3519	1493903990	1	29.0187	83.7973	151.459	2.64346	2	43.321	76.7693	304.193	5.30916
3520	1493903990	1	28.9716	83.796	149.275	2.60534	2	43.5101	76.9172	299.011	5.21872
3521	1493903990	1	28.8772	83.746	149.109	2.60244	2	43.6046	77.0623	280.359	4.89318
3522	1493903990	1	28.83	83.7446	149.377	2.60713	2	43.7937	77.1626	281.209	4.90802
3523	1493903990	1	28.7357	83.6946	148.597	2.5935	2	43.9827	77.3579	293.09	5.11538
3524	1493903990	1	28.6884	83.646	148.928	2.59929	2	43.9354	77.404	298.722	5.21369
3525	1493903991	1	28.6412	83.5973	148.577	2.59316	2	44.2663	77.6508	268.03	4.67801
3526	1493903991	1	28.4997	83.5932	170.775	2.98059	2	44.3135	77.6996	253.095	4.41735
3527	1493903991	1	28.0284	83.5796	170.052	2.96796	2	44.4553	77.846	262.863	4.58782
3528	1493903991	1	27.5097	83.47	175.438	3.06197	2	44.6443	77.9938	253.574	4.4257
3529	1493903991	1	26.9441	83.4064	175.292	3.05941	2	44.6443	77.9938	261.513	4.56426
3530	1493903991	1	26.3785	83.3428	171.069	2.98572	2	44.6443	77.9938	268.602	4.68799
3531	1493903992	1	25.9542	83.2832	169.059	2.95064	2	44.6443	77.9938	274.983	4.79935
3532	1493903992	1	25.4827	83.1751	169.473	2.95787	2	44.6443	77.9938	257.173	4.48852
3533	1493903992	1	25.1056	83.1169	167.472	2.92293	2	44.7863	77.903	227.245	3.96617
3534	1493903992	1	24.7757	83.0601	167.435	2.9223	2	44.7391	77.8541	260.711	4.55027
3535	1493903992	1	24.3984	82.9546	166.265	2.90187	2	44.7391	77.8541	279.601	4.87996
3536	1493903992	1	24.1627	82.9005	165.85	2.89463	2	44.7391	77.8541	249.696	4.35801
3537	1493903993	1	23.8799	82.8451	165.264	2.88441	2	44.6918	77.8053	254.832	4.44766
3538	1493903993	1	23.6913	82.7924	163.537	2.85426	2	44.6918	77.8053	248.026	4.32887
3539	1493903993	1	23.5499	82.7883	162.932	2.8437	2	44.219	77.6495	240.33	4.19456
3540	1493903993	1	23.4555	82.7383	161.234	2.81406	2	43.8406	77.5437	233.62	4.07744
3541	1493903993	1	23.3613	82.7356	160.963	2.80933	2	43.8406	77.5437	227.581	3.97204
3542	1493903993	1	23.3142	82.7342	158.718	2.77015	2	43.8406	77.5437	223.219	3.89591
3543	1493903993	1	23.22	82.7315	158.111	2.75955	2	44.1717	77.6006	219.461	3.83032
3544	1493903994	1	23.1729	82.7301	156.797	2.73662	2	44.1718	77.5532	192.882	3.36643
3545	1493903994	1	23.1256	82.6815	156.492	2.7313	2	44.1246	77.4094	203.505	3.55183
3546	1493903994	1	23.0787	82.7274	157.073	2.74145	2	44.1719	77.4108	206.306	3.60071
3547	1493903994	1	23.0787	82.7274	156.31	2.72813	2	44.2668	77.1761	221.424	3.86458
3548	1493903994	1	23.0316	82.7261	155.384	2.71197	2	44.314	77.2724	239.412	4.17852
3549	1493903994	1	22.9845	82.7247	154.677	2.69963	2	44.5981	77.0431	231.316	4.03723
3550	1493903995	1	22.9845	82.7247	155.199	2.70873	2	44.6455	76.997	213.368	3.72398
3551	1493903995	1	22.9374	82.7233	155.267	2.70992	2	44.8824	76.7663	197.825	3.4527
3552	1493903995	1	22.9374	82.7233	155.598	2.71569	2	44.9298	76.6726	183.943	3.21041
3553	1493903995	1	22.8902	82.722	154.435	2.6954	2	45.1669	76.3469	171.917	3.00051
3554	1493903995	1	22.8431	82.7206	154.262	2.69239	2	45.2618	76.1596	161.459	2.81799
3555	1493903995	1	22.8431	82.7206	153.11	2.67227	2	45.3567	75.9723	152.093	2.65452
3556	1493903995	1	22.8431	82.7206	152.626	2.66384	2	45.6413	75.5052	143.969	2.51273
3557	1493903996	1	22.8431	82.7206	151.777	2.64901	2	45.6415	75.3627	136.93	2.38987
3558	1493903996	1	22.8431	82.7206	151.597	2.64587	2	45.8789	74.9416	130.825	2.28333
3559	1493903996	1	22.8431	82.7206	151.242	2.63968	2	45.9741	74.6116	125.449	2.1895
3560	1493903996	1	22.8431	82.7206	151.252	2.63984	2	46.0691	74.4241	120.491	2.10296
3561	1493903996	1	22.8433	82.7679	152.293	2.65802	2	46.3067	73.8602	115.753	2.02027
3562	1493903996	1	22.8433	82.7679	151.077	2.63678	2	46.307	73.67	111.855	1.95224
3563	1493903997	1	22.8433	82.7679	151.001	2.63546	2	46.4498	73.2459	77.5793	1.35401
3564	1493903997	1	22.7962	82.7665	151.149	2.63805	2	46.5922	73.0596	74.371	1.29802
3565	1493903997	1	22.7962	82.7665	151.139	2.63788	2	46.7351	72.5878	77.9547	1.36057
3566	1493903997	1	22.7962	82.7665	150.681	2.62987	2	46.7832	72.2084	77.0891	1.34546
3567	1493903997	1	22.7962	82.7665	150.349	2.62409	2	46.9733	71.8806	79.7478	1.39186
3568	1493903997	1	22.7962	82.7665	151.124	2.63762	2	46.9259	71.8792	75.5939	1.31936
3569	1493903997	1	22.7962	82.7665	151.646	2.64671	2	47.1644	70.9813	79.97	1.39574
3570	1493903998	1	22.7491	82.7652	150.839	2.63264	2	47.2121	70.8397	80.4665	1.40441
3571	1493903998	1	22.7491	82.7652	151.753	2.64858	2	47.3551	70.3674	78.7726	1.37484
3572	1493903998	1	22.7491	82.7652	150.72	2.63057	2	47.4506	70.0366	80.0115	1.39646
3573	1493903998	1	22.7491	82.7652	150.72	2.63057	2	47.546	69.7057	79.5775	1.38889
3574	1493903998	1	22.7493	82.8124	150.885	2.63345	2	47.689	69.3284	79.5814	1.38896
3575	1493903998	1	22.7491	82.7652	151.282	2.64036	2	47.7845	68.9974	77.7611	1.35719
3576	1493903999	1	22.7491	82.7652	151.492	2.64404	2	47.8325	68.665	79.25	1.38317
3577	1493903999	1	22.7493	82.8124	151.65	2.6468	2	47.9751	68.526	75.7342	1.32181
3578	1493903999	1	22.7493	82.8124	151.506	2.64428	2	47.9281	68.2862	76.2709	1.33118
3579	1493903999	1	22.7022	82.8111	150.377	2.62457	2	48.0245	67.5258	76.5053	1.33527
3580	1493903999	1	22.702	82.7638	150.965	2.63484	2	48.2627	67.0553	78.716	1.37385
3581	1493903999	1	22.7022	82.8111	151.414	2.64267	2	48.2154	66.9586	76.6947	1.33857
3582	1493903999	1	22.7022	82.8111	151.982	2.65258	2	48.4065	66.3434	76.1585	1.32922
3583	1493904000	1	22.6549	82.7624	152.475	2.66118	2	48.454	66.3448	77.3433	1.3499
3584	1493904000	1	22.6078	82.7611	153.583	2.68053	2	48.5021	66.0119	74.2727	1.2963
3585	1493904000	1	22.6078	82.7611	153.462	2.67842	2	48.5983	65.4417	81.2283	1.4177
3586	1493904000	1	22.5607	82.7597	151.435	2.64305	2	48.5978	65.6804	80.2361	1.40038
3587	1493904000	1	22.5607	82.7597	151.261	2.63999	2	48.6457	65.443	79.383	1.38549
3588	1493904000	1	22.5607	82.7597	150.62	2.62882	2	48.6937	65.2055	79.9825	1.39596
3589	1493904001	1	22.5607	82.7597	150.33	2.62375	2	48.6458	65.3952	78.8581	1.37633
3590	1493904001	1	22.5136	82.7584	149.87	2.61572	2	48.6462	65.2042	80.5869	1.40651
3591	1493904001	1	22.4663	82.7097	140.275	2.44826	2	48.6462	65.2042	80.5869	1.40651
3592	1493904001	1	22.4186	82.5665	127.403	2.22361	2	48.6462	65.2042	81.7792	1.42732
3593	1493904001	1	22.1351	82.322	134.995	2.35611	2	48.6937	65.2055	91.9234	1.60437
3594	1493904001	1	21.8042	82.0287	133.202	2.32481	2	48.7884	65.3037	98.85	1.72526
3595	1493904002	1	21.5677	81.7855	129.266	2.25612	2	48.7884	65.3037	101.869	1.77794
3596	1493904002	1	21.3785	81.5909	127.703	2.22885	2	48.7884	65.3037	106.545	1.85956
3597	1493904002	1	21.1892	81.3962	128.108	2.2359	2	48.8828	65.5928	109.459	1.91041
3598	1493904002	1	21	81.2016	128.059	2.23505	2	48.8829	65.545	92.0489	1.60656
3599	1493904002	1	20.8581	81.0556	127.321	2.22216	2	48.9302	65.5941	119.978	2.09401
3600	1493904002	1	20.6221	80.9542	132.501	2.31258	2	48.8357	65.4005	123.56	2.15654
3601	1493904002	1	16.9911	79.9983	162.13	2.82971	2	48.8831	65.4495	128.527	2.24322
3602	1493904003	1	13.7724	77.066	158.192	2.76097	2	48.8357	65.4005	129.848	2.26627
3603	1493904003	1	12.7141	73.4809	150.103	2.6198	2	48.8357	65.4005	137.233	2.39517
3604	1493904003	1	13.4066	71.0797	141.601	2.4714	2	48.8357	65.4005	140.951	2.46006
3605	1493904003	1	14.2466	69.5354	133.552	2.33092	2	48.7881	65.4469	145.509	2.53961
3606	1493904003	1	14.9481	68.414	126.05	2.19998	2	48.5983	65.4417	155.114	2.70725
3607	1493904003	1	15.2753	67.8523	119.609	2.08757	2	48.5033	65.439	158.616	2.76838
3608	1493904004	1	15.3684	67.617	114.253	1.99409	2	48.456	65.39	165.267	2.88445
3609	1493904004	1	15.4613	67.3341	109.768	1.91581	2	48.3136	65.386	168.656	2.9436
3610	1493904004	1	15.4605	67.1914	73.8893	1.28961	2	48.0289	65.3304	176.674	3.08355
3611	1493904004	1	15.4605	67.1914	77.4098	1.35106	2	47.8865	65.3265	181.579	3.16915
3612	1493904004	1	15.5072	67.0975	77.9579	1.36062	2	48.1239	65.2853	181.975	3.17606
3613	1493904004	1	15.5542	67.0512	79.7516	1.39193	2	48.0292	65.1872	180.998	3.15901
3614	1493904005	1	15.5539	67.0036	80.5119	1.4052	2	47.8868	65.1832	185.11	3.23078
3615	1493904005	1	15.6014	67.0525	81.2682	1.4184	2	47.7444	65.1793	190.19	3.31945
3616	1493904005	1	15.6484	67.0062	82.8784	1.4465	2	47.317	65.263	202.181	3.52873
3617	1493904005	1	15.6953	66.96	86.503	1.50976	2	46.6998	65.4369	200.625	3.50157
3618	1493904005	1	15.6951	66.9124	111.284	1.94228	2	46.8424	65.2976	190.744	3.32911
3619	1493904005	1	15.6948	66.8648	121.373	2.11835	2	46.7	65.2937	188.141	3.28368
3620	1493904006	1	15.6946	66.8172	127.905	2.23236	2	46.4625	65.4303	201.376	3.51468
3621	1493904006	1	15.694	66.7219	130.385	2.27565	2	46.3201	65.4741	213.714	3.73001
3622	1493904006	1	15.741	66.6757	131.707	2.29872	2	45.3704	65.9729	220.028	3.84022
3623	1493904006	1	15.788	66.6294	133.367	2.32768	2	45.1804	66.1108	220.462	3.84779
3624	1493904006	1	15.8347	66.5355	133.819	2.33559	2	45.2279	66.1121	224.045	3.91032
3625	1493904006	1	15.8342	66.4402	136.942	2.39009	2	45.1329	66.1572	214.243	3.73925
3626	1493904007	1	15.8812	66.3939	140.132	2.44577	2	44.9431	66.1997	222.362	3.88095
3627	1493904007	1	15.8806	66.2987	141.006	2.46101	2	44.8007	66.2912	219.719	3.83483
3628	1493904007	1	15.9276	66.2524	140.038	2.44413	2	44.0412	66.8427	205.112	3.57988
3629	1493904007	1	15.9271	66.1572	141.134	2.46325	2	43.8988	66.9818	214.134	3.73735
3630	1493904007	1	15.9743	66.1585	141.796	2.4748	2	43.6615	67.166	215.586	3.76268
3631	1493904007	1	16.0213	66.1122	141.968	2.4778	2	42.7128	67.8549	217.111	3.7893
3632	1493904007	1	16.0213	66.1122	142.341	2.48432	2	42.3334	68.035	220.081	3.84113
3633	1493904008	1	16.0211	66.0646	142.461	2.48642	2	42.0963	68.2191	225.445	3.93475
3634	1493904008	1	15.9736	66.0156	142.349	2.48445	2	41.8593	68.4031	228.86	3.99436
3635	1493904008	1	16.0208	66.0169	142.72	2.49093	2	41.9067	68.3091	239.749	4.18441
3636	1493904008	1	16.0206	65.9693	142.509	2.48726	2	41.8593	68.4031	225.901	3.94271
3637	1493904008	1	15.9733	65.968	141.625	2.47183	2	41.717	68.5422	218.709	3.81719
3638	1493904008	1	16.0206	65.9693	141.497	2.46958	2	41.8593	68.4508	219.965	3.83911
3639	1493904009	1	16.0206	65.9693	141.371	2.46739	2	41.0535	69.0478	219.251	3.82665
3640	1493904009	1	15.9733	65.968	140.481	2.45186	2	40.6744	69.323	214.21	3.73867
3641	1493904009	1	15.9733	65.968	140.615	2.45419	2	40.3901	69.458	216.075	3.77121
3642	1493904009	1	15.9733	65.968	140.879	2.4588	2	39.9638	69.7318	186.744	3.2593
3643	1493904009	1	15.9733	65.968	141.247	2.46522	2	39.6796	69.8668	187.959	3.28051
3644	1493904009	1	15.9736	66.0156	140.087	2.44498	2	39.3955	70.0969	180	3.14159
3645	1493904010	1	15.9263	66.0143	139.545	2.43551	2	39.1114	70.2794	180	3.14159
3646	1493904010	1	15.9736	66.0156	139.042	2.42673	2	37.8807	71.0541	208.299	3.6355
3647	1493904010	1	15.9738	66.0632	139.049	2.42687	2	37.6914	71.1915	215.261	3.75702
3648	1493904010	1	15.9738	66.0632	138.867	2.42369	2	37.5021	71.2338	214.53	3.74425
3649	1493904010	1	15.9266	66.0619	137.589	2.40138	2	37.3128	71.3712	212.365	3.70646
3650	1493904010	1	15.9266	66.0619	136.244	2.3779	2	36.9817	71.5522	212.878	3.71542
3651	1493904011	1	15.9268	66.1096	137.009	2.39125	2	36.8397	71.5958	214.249	3.73935
3652	1493904011	1	15.9268	66.1096	136.38	2.38028	2	36.4141	71.8692	216.68	3.78178
3653	1493904011	1	15.9741	66.1109	135.77	2.36964	2	36.6505	71.638	210.152	3.66784
3654	1493904011	1	15.9271	66.1572	135.229	2.36019	2	36.4613	71.7279	216.884	3.78535
3655	1493904011	1	15.9271	66.1572	133.97	2.33822	2	36.2248	71.8639	218.034	3.80542
3656	1493904011	1	15.9271	66.1572	132.287	2.30885	2	36.3194	71.819	218.034	3.80542
3657	1493904011	1	15.8799	66.1559	130.968	2.28582	2	35.1847	72.5955	206.034	3.59598
3658	1493904012	1	15.9271	66.1572	128.498	2.24271	2	34.9484	72.7314	180	3.14159
3659	1493904012	1	15.9276	66.2524	127.734	2.22938	2	33.531	73.6895	186.4	3.2533
3660	1493904012	1	15.9276	66.2524	124.399	2.17117	2	33.2948	73.8253	192.791	3.36484
3661	1493904012	1	15.9276	66.2524	117.274	2.04682	2	32.9643	74.0535	207.705	3.62513
3662	1493904012	1	15.8801	66.2035	110.864	1.93494	2	32.681	74.2355	229.447	4.0046
3663	1493904012	1	15.8804	66.2511	107.33	1.87326	2	32.2561	74.5085	239.854	4.18625
3664	1493904012	1	15.8804	66.2511	103.928	1.81389	2	31.9729	74.6904	235.783	4.11519
3665	1493904013	1	15.8804	66.2511	102.661	1.79178	2	31.6897	74.8723	216.748	3.78297
3666	1493904013	1	15.8809	66.3463	100.555	1.75501	2	31.3593	75.0528	224.776	3.92308
3667	1493904013	1	15.8809	66.3463	97.199	1.69644	2	31.0291	75.2808	225.136	3.92936
3668	1493904013	1	15.8809	66.3463	95.4075	1.66517	2	30.6516	75.5075	238.924	4.17001
3669	1493904013	1	15.8809	66.3463	93.055	1.62412	2	30.3686	75.6893	221.697	3.86934
3670	1493904013	1	15.8809	66.3463	92.7142	1.61817	2	30.0856	75.871	223.839	3.90673
3671	1493904014	1	15.8337	66.345	91.4677	1.59641	2	29.7555	76.0515	217.681	3.79925
3672	1493904014	1	15.8334	66.2974	91.1037	1.59006	2	29.4727	76.2806	219.057	3.82327
3673	1493904014	1	15.8337	66.345	90.7048	1.5831	2	29.1426	76.461	216.21	3.77357
3674	1493904014	1	15.7864	66.3437	91.8747	1.60352	2	28.8127	76.6888	213.281	3.72246
3675	1493904014	1	15.7867	66.3913	91.8483	1.60306	2	28.5299	76.8704	213.281	3.72246
3676	1493904014	1	15.7864	66.3437	90.7771	1.58436	2	28.2471	77.0521	215.311	3.75789
3677	1493904015	1	15.7864	66.3437	90.4728	1.57905	2	27.9174	77.2797	219.273	3.82704
3678	1493904015	1	15.7864	66.3437	89.2418	1.55756	2	27.6347	77.4613	220.09	3.8413
3679	1493904015	1	15.7867	66.3913	88.479	1.54425	2	27.3521	77.6429	225.576	3.93705
3680	1493904015	1	15.7867	66.3913	88.5538	1.54556	2	26.9754	77.9165	247.961	4.32773
3681	1493904015	1	15.7867	66.3913	88.0425	1.53663	2	26.74	78.0994	252.005	4.39831
3682	1493904015	1	15.7867	66.3913	87.4996	1.52716	2	26.4576	78.3282	230.621	4.0251
3683	1493904015	1	15.7869	66.4389	89.1909	1.55667	2	26.1751	78.5097	241.889	4.22176
3684	1493904016	1	15.7397	66.4376	90.2196	1.57463	2	25.9399	78.6925	224.604	3.92009
3685	1493904016	1	15.7397	66.4376	90.3336	1.57662	2	25.6104	78.9199	229.217	4.0006
3686	1493904016	1	15.7397	66.4376	90.4451	1.57856	2	25.3282	79.1486	229.704	4.0091
3687	1493904016	1	15.7397	66.4376	90.424	1.5782	2	25.0461	79.3773	229.503	4.00558
3688	1493904016	1	15.7397	66.4376	90.3737	1.57732	2	24.7168	79.6047	230.927	4.03043
3689	1493904016	1	15.7397	66.4376	90.3737	1.57732	2	24.4817	79.7873	237.101	4.13819
3690	1493904017	1	15.74	66.4852	90.2196	1.57463	2	24.1053	80.0132	239.158	4.17409
3691	1493904017	1	15.74	66.4852	90.2196	1.57463	2	23.8703	80.1958	240.279	4.19366
3692	1493904017	1	15.74	66.4852	90.2196	1.57463	2	23.5414	80.4703	238.141	4.15635
3693	1493904017	1	15.74	66.4852	90.2196	1.57463	2	23.2591	80.6042	237.898	4.1521
3694	1493904017	1	15.74	66.4852	90.2196	1.57463	2	22.9772	80.8327	245.112	4.27801
3695	1493904017	1	15.74	66.4852	90.2196	1.57463	2	22.7422	80.9679	229.131	3.99909
3696	1493904017	1	15.74	66.4852	90.2196	1.57463	2	22.6013	81.1058	219.631	3.83329
3697	1493904018	1	15.74	66.4852	90.0614	1.57187	2	22.1315	81.4234	232.856	4.06411
3698	1493904018	1	15.74	66.4852	90.0614	1.57187	2	21.8496	81.6044	237.568	4.14635
3699	1493904018	1	15.74	66.4852	90.0614	1.57187	2	21.5677	81.7855	236.355	4.12517
3700	1493904018	1	15.74	66.4852	90.0614	1.57187	2	21.2858	81.9665	233.912	4.08253
3701	1493904018	1	15.74	66.4852	90.0614	1.57187	2	21.0511	82.1488	232.036	4.0498
3702	1493904018	1	15.74	66.4852	89.9739	1.57034	2	20.7694	82.3298	236.655	4.13041
3703	1493904018	1	15.7397	66.4376	90.228	1.57478	2	20.4876	82.5108	231.575	4.04175
3704	1493904018	1	15.7397	66.4376	90.228	1.57478	2	20.2061	82.739	229.125	3.99899
3705	1493904019	1	15.7397	66.4376	90.228	1.57478	2	19.9713	82.874	229.132	3.99911
3706	1493904019	1	15.7397	66.4376	90.228	1.57478	2	19.7366	83.009	229.838	4.01144
3707	1493904019	1	15.7397	66.4376	90.228	1.57478	2	19.5018	83.1439	219.923	3.83838
3708	1493904019	1	15.7394	66.39	89.0974	1.55504	2	19.2673	83.3261	225.052	3.9279
3709	1493904019	1	15.7394	66.39	89.0974	1.55504	2	19.0326	83.4611	223.996	3.90947
3710	1493904019	1	15.7394	66.39	89.0974	1.55504	2	18.845	83.5974	224.492	3.91813
3711	1493904020	1	15.7394	66.39	90.249	1.57514	2	18.5635	83.7782	224.214	3.91328
3712	1493904020	1	15.7394	66.39	90.6744	1.58257	2	18.4225	83.8213	228.153	3.98203
3713	1493904020	1	15.7397	66.4376	90.6781	1.58263	2	18.1879	83.9562	229.625	4.00772
3714	1493904020	1	15.7397	66.4376	91.397	1.59518	2	18.094	84.0007	233.26	4.07116
3715	1493904020	1	15.7397	66.4376	91.3987	1.59521	2	17.8129	84.2287	223.318	3.89763
3716	1493904020	1	15.7397	66.4376	91.6209	1.59909	2	17.8126	84.1815	229.423	4.00419
3717	1493904020	1	15.7397	66.4376	91.2154	1.59201	2	17.3906	84.4526	233.036	4.06725
3718	1493904021	1	15.6925	66.4363	91.1166	1.59028	2	17.2499	84.5429	232.408	4.05628
3719	1493904021	1	15.6925	66.4363	91.1166	1.59028	2	16.8277	84.7667	221.763	3.87049
3720	1493904021	1	15.6925	66.4363	91.2775	1.59309	2	16.5462	84.9001	224.483	3.91796
3721	1493904021	1	15.6925	66.4363	91.8225	1.6026	2	16.4056	84.9904	245.492	4.28464
3722	1493904021	1	15.6925	66.4363	91.7872	1.60199	2	16.4056	84.9904	245.492	4.28464
3723	1493904021	1	15.6927	66.4839	91.8177	1.60252	2	16.4056	84.9904	232.372	4.05566
3724	1493904021	1	15.6927	66.4839	91.8177	1.60252	2	16.4524	84.9446	220.723	3.85235
3725	1493904022	1	15.6927	66.4839	91.8177	1.60252	2	16.5462	84.9001	215.511	3.76137
3726	1493904022	1	15.6927	66.4839	91.6509	1.59961	2	16.546	84.8529	211.376	3.68921
3727	1493904022	1	15.6927	66.4839	91.6509	1.59961	2	16.6869	84.8098	213.617	3.72832
3728	1493904022	1	15.6927	66.4839	91.6509	1.59961	2	16.7339	84.8112	178.344	3.11268
3729	1493904022	1	15.6927	66.4839	91.4736	1.59652	2	16.9691	84.818	202.423	3.53294
3730	1493904022	1	15.6927	66.4839	91.4736	1.59652	2	16.9689	84.7708	218.652	3.8162
3731	1493904023	1	15.6927	66.4839	91.4736	1.59652	2	17.1103	84.8221	225.994	3.94434
3732	1493904023	1	15.6927	66.4839	91.2268	1.59221	2	17.1573	84.8235	212.126	3.7023
3733	1493904023	1	15.6927	66.4839	91.539	1.59766	2	17.2989	84.922	200.466	3.4988
3734	1493904023	1	15.6927	66.4839	91.539	1.59766	2	17.9597	85.366	200.466	3.4988
3735	1493904023	1	15.6927	66.4839	91.539	1.59766	2	18.054	85.4159	200.466	3.4988
3736	1493904023	1	15.6927	66.4839	90.9302	1.58703	2	17.4876	85.0219	186.588	3.25658
3737	1493904023	1	15.6455	66.4826	91.4992	1.59696	2	17.4873	84.9747	175.018	3.05464
3738	1493904024	1	15.6455	66.4826	91.4992	1.59696	2	17.4876	85.0219	167.048	2.91554
3739	1493904024	1	15.6455	66.4826	91.4992	1.59696	2	17.5814	84.9774	159.153	2.77774
3740	1493904024	1	15.6455	66.4826	91.4992	1.59696	2	17.6278	84.8371	163.531	2.85415
3741	1493904024	1	15.6455	66.4826	91.6429	1.59947	2	17.6275	84.7899	169.207	2.95321
3742	1493904024	1	15.6455	66.4826	91.6429	1.59947	2	18.0065	85.3201	163.012	2.84509
[truncated: 1,528 more rows]
