# Supplementary material for: Guppies Prefer to Follow Large (Robot) Leaders Irrespective of Own Size
Source: Front Bioeng Biotechnol. 2020 May 15;8:441. doi: 10.3389/fbioe.2020.00441 (PMC7243707; doi:10.3389/fbioe.2020.00441)
Supplement: Supplementary file 3 [file Data_Sheet_1.ZIP › Raw Data/ID60.xlsx]

## Sheet: ThuMar23164528201
Framenumber	Current timestamp	Robo Position x	Robo Position y	Robo Angle deg	Robo Angle rad	Fish ID	Fish Position x	Fish Position y	Fish Angle deg	Fish Angle rad	Distance_between_subjects	Mean_Distance (L300 bis L1500)	Velocity_Robo	Velocity_Fish	Mean_velocity_Robo		Fish ID	Fish Position x	Fish Position y	Fish Angle deg	Fish Angle rad	Fish ID	Fish Position x	Fish Position y	Fish Angle deg	Fish Angle rad	Fish ID	Fish Position x	Fish Position y	Fish Angle deg	Fish Angle rad	Fish ID	Fish Position x	Fish Position y	Fish Angle deg	Fish Angle rad
48526	Thu Mar 23 16:46:00 2017_x000D_	17.0622	12.3607	-75.8814	-1.32438	1	7.00527	5.72701	297.371	5.1901	12.0477	13.8316	0	0	11.5296	8.02153
48527	Thu Mar 23 16:46:00 2017_x000D_	17.0622	12.3607	-75.8814	-1.32438	1	7.00527	5.72701	297.371	5.1901	12.0477		0	6.59645
48528	Thu Mar 23 16:46:00 2017_x000D_	17.0622	12.3607	-75.8814	-1.32438	1	6.7855	5.72	302.14	5.27333	12.2356		3.22391	0
48529	Thu Mar 23 16:46:00 2017_x000D_	17.0659	12.4681	-76.5003	-1.33518	1	6.7855	5.72	302.14	5.27333	12.2973		9.68622	0
48530	Thu Mar 23 16:46:00 2017_x000D_	17.0765	12.7908	-70.1717	-1.22473	1	6.7855	5.72	302.14	5.27333	12.486		7.26496	0
48531	Thu Mar 23 16:46:00 2017_x000D_	17.1889	13.0053	-67.4563	-1.17734	1	6.7855	5.72	302.14	5.27333	12.7006		4.58004	6.59645
48532	Thu Mar 23 16:46:00 2017_x000D_	17.2976	13.1125	-63.6493	-1.11089	1	7.00527	5.72701	297.495	5.19226	12.668		10.2582	0
48533	Thu Mar 23 16:46:00 2017_x000D_	17.4135	13.4342	-62.3331	-1.08792	1	7.00527	5.72701	297.495	5.19226	12.9511		4.5907	0
48534	Thu Mar 23 16:46:00 2017_x000D_	17.5226	13.5415	-63.6496	-1.1109	1	7.00527	5.72701	297.495	5.19226	13.1027		6.45062	0
48535	Thu Mar 23 16:46:00 2017_x000D_	17.5298	13.7564	-63.6468	-1.11085	1	7.00527	5.72701	297.495	5.19226	13.2377		9.15169	0
48536	Thu Mar 23 16:46:00 2017_x000D_	17.7473	13.9703	-63.65	-1.1109	1	7.00527	5.72701	296.942	5.18262	13.5404		16.5087	0
48537	Thu Mar 23 16:46:00 2017_x000D_	17.8706	14.5066	-67.458	-1.17736	1	7.00527	5.72701	296.942	5.18262	13.9691		14.5085	0
48538	Thu Mar 23 16:46:00 2017_x000D_	18.0952	14.9349	-67.4593	-1.17739	1	7.00527	5.72701	296.942	5.18262	14.4143		7.25699	0
48539	Thu Mar 23 16:46:00 2017_x000D_	18.2076	15.1491	-70.1796	-1.22486	1	7.00527	5.72701	296.942	5.18262	14.6379		7.25433	0
48540	Thu Mar 23 16:46:00 2017_x000D_	18.32	15.3632	-72.9951	-1.274	1	7.00527	5.72701	296.942	5.18262	14.862		20.4785	0
48541	Thu Mar 23 16:46:00 2017_x000D_	18.5514	16.0054	-72.996	-1.27402	1	7.00527	5.72701	298.055	5.20204	15.4583		9.64734	0
48542	Thu Mar 23 16:46:01 2017_x000D_	18.5621	16.3268	-73.7493	-1.28717	1	7.00527	5.72701	298.055	5.20204	15.6817		19.6421	0
48543	Thu Mar 23 16:46:01 2017_x000D_	18.6886	16.9692	-76.5148	-1.33544	1	7.00527	5.72701	298.055	5.20204	16.2138		9.11783	0
48544	Thu Mar 23 16:46:01 2017_x000D_	18.9055	17.1821	-76.5192	-1.33551	1	7.00527	5.72701	298.055	5.20204	16.5177		9.64734	0
48545	Thu Mar 23 16:46:01 2017_x000D_	18.9162	17.5035	-75.8965	-1.32464	1	7.00527	5.72701	296.412	5.17337	16.7498		19.6174	0
48546	Thu Mar 23 16:46:01 2017_x000D_	19.0425	18.1451	-78.8731	-1.3766	1	7.00527	5.72701	296.412	5.17337	17.2946		9.62935	0
48547	Thu Mar 23 16:46:01 2017_x000D_	19.0532	18.4659	-79.3478	-1.38488	1	7.00527	5.72701	296.412	5.17337	17.5337		20.416	0
48548	Thu Mar 23 16:46:01 2017_x000D_	19.284	19.1061	-79.3507	-1.38493	1	7.00527	5.72701	296.412	5.17337	18.1595		12.8351	0
48549	Thu Mar 23 16:46:01 2017_x000D_	19.2982	19.5337	-79.349	-1.3849	1	7.00527	5.72701	296.412	5.17337	18.4862		19.2435	0
48550	Thu Mar 23 16:46:01 2017_x000D_	19.3194	20.1748	-79.3464	-1.38486	1	7.00527	5.72701	296.412	5.17337	18.9836		7.21548	0
48551	Thu Mar 23 16:46:01 2017_x000D_	19.4313	20.3877	-82.2351	-1.43527	1	7.00527	5.72701	296.412	5.17337	19.2183		13.2726	0
48552	Thu Mar 23 16:46:01 2017_x000D_	19.55	20.8139	-79.3493	-1.38491	1	7.00527	5.72701	296.412	5.17337	19.621		13.2734	0
48553	Thu Mar 23 16:46:01 2017_x000D_	19.6688	21.2401	-82.2381	-1.43533	1	7.00527	5.72701	296.412	5.17337	20.0255		19.2164	0
48554	Thu Mar 23 16:46:01 2017_x000D_	19.6899	21.8803	-82.2365	-1.4353	1	7.00527	5.72701	296.412	5.17337	20.5385		13.2545	0
48555	Thu Mar 23 16:46:01 2017_x000D_	19.8085	22.3059	-79.3487	-1.3849	1	7.00527	5.72701	296.412	5.17337	20.9471		19.5286	0
48556	Thu Mar 23 16:46:01 2017_x000D_	19.9342	22.9446	-82.2389	-1.43534	1	7.00527	5.72701	296.412	5.17337	21.5314		12.7929	0
48557	Thu Mar 23 16:46:01 2017_x000D_	19.9482	23.3708	-82.2379	-1.43532	1	7.00527	5.72701	296.412	5.17337	21.882		19.1834	0
48558	Thu Mar 23 16:46:01 2017_x000D_	19.9693	24.0099	-82.2362	-1.43529	1	7.00527	5.72701	296.412	5.17337	22.4127		12.7809	0
48559	Thu Mar 23 16:46:01 2017_x000D_	19.9833	24.4357	-82.2351	-1.43527	1	7.00527	5.72701	296.412	5.17337	22.7694		9.05232	0
48560	Thu Mar 23 16:46:01 2017_x000D_	20.1992	24.6465	-82.2398	-1.43535	1	7.00527	5.72701	296.412	5.17337	23.0657		25.5467	0
48561	Thu Mar 23 16:46:01 2017_x000D_	20.2271	25.4976	-82.2376	-1.43532	1	7.00527	5.72701	296.412	5.17337	23.7843		6.38146	0
48562	Thu Mar 23 16:46:01 2017_x000D_	20.2341	25.7102	-82.237	-1.43531	1	7.00527	5.72701	296.412	5.17337	23.9652		19.4709	0
48563	Thu Mar 23 16:46:02 2017_x000D_	20.3595	26.347	-85.1697	-1.48649	1	7.00527	5.72701	296.412	5.17337	24.5666		7.16323	0
48564	Thu Mar 23 16:46:02 2017_x000D_	20.4707	26.5583	-82.24	-1.43536	1	7.00527	5.72701	296.412	5.17337	24.8044		6.37546	0
48565	Thu Mar 23 16:46:02 2017_x000D_	20.4777	26.7707	-82.2395	-1.43535	1	7.00527	5.72701	296.412	5.17337	24.9869		19.1292	303.798
48566	Thu Mar 23 16:46:02 2017_x000D_	20.4985	27.408	-82.2378	-1.43532	1	13.2605	13.6907	317.044	5.53346	15.5098		9.55419	0
48567	Thu Mar 23 16:46:02 2017_x000D_	20.509	27.7263	-82.5289	-1.4404	1	13.2605	13.6907	317.044	5.53346	15.7968		16.2978	0
48568	Thu Mar 23 16:46:02 2017_x000D_	20.6305	28.2558	-79.341	-1.38476	1	13.2605	13.6907	317.044	5.53346	16.3236		6.36936	0
48569	Thu Mar 23 16:46:02 2017_x000D_	20.6374	28.468	-79.3401	-1.38475	1	13.2605	13.6907	317.044	5.53346	16.5163		7.15401	0
48570	Thu Mar 23 16:46:02 2017_x000D_	20.7487	28.6789	-82.2398	-1.43535	1	13.2605	13.6907	317.044	5.53346	16.7547		12.7328	23.6827
48571	Thu Mar 23 16:46:02 2017_x000D_	20.7626	29.1031	-82.2387	-1.43534	1	13.8996	14.1541	355.074	6.1972	16.4491		6.36637	0
48572	Thu Mar 23 16:46:02 2017_x000D_	20.7695	29.3152	-82.2381	-1.43533	1	13.8996	14.1541	355.074	6.1972	16.645		12.7237	0
48573	Thu Mar 23 16:46:02 2017_x000D_	20.7833	29.7391	-82.2371	-1.43531	1	13.8996	14.1541	355.074	6.1972	17.0375		6.36347	0
48574	Thu Mar 23 16:46:02 2017_x000D_	20.7903	29.9511	-82.2365	-1.4353	1	13.8996	14.1541	355.074	6.1972	17.2345		6.36037	23.7596
48575	Thu Mar 23 16:46:02 2017_x000D_	20.7972	30.163	-82.236	-1.43529	1	14.3096	14.8317	32.6821	0.570409	16.6475		7.13514	0
48576	Thu Mar 23 16:46:02 2017_x000D_	20.9081	30.3734	-79.3379	-1.38471	1	14.3096	14.8317	32.6821	0.570409	16.8844		7.02787	0
48577	Thu Mar 23 16:46:02 2017_x000D_	20.8108	30.5865	-76.4841	-1.3349	1	14.3096	14.8317	32.6821	0.570409	17.0435		4.48686	0
48578	Thu Mar 23 16:46:02 2017_x000D_	20.9177	30.6911	-59.4502	-1.0376	1	14.3096	14.8317	32.6821	0.570409	17.181		7.07491	9.29958
48579	Thu Mar 23 16:46:02 2017_x000D_	20.7056	30.588	-52.7175	-0.920094	1	14.5194	15.0599	36.0532	0.629246	16.715		7.14124	0
48580	Thu Mar 23 16:46:02 2017_x000D_	20.5937	30.3779	-33.8396	-0.590612	1	14.5194	15.0599	36.0532	0.629246	16.4784		4.42552	0
48581	Thu Mar 23 16:46:02 2017_x000D_	20.493	30.4857	-24.6065	-0.429465	1	14.5194	15.0599	36.0532	0.629246	16.542		7.07098	0
48582	Thu Mar 23 16:46:02 2017_x000D_	20.2809	30.3829	-14.1498	-0.246961	1	14.5194	15.0599	36.0532	0.629246	16.3704		3.20014	32.832
48583	Thu Mar 23 16:46:02 2017_x000D_	20.2848	30.4895	0.757989	0.0132294	1	15.3679	15.7511	45.7704	0.798844	15.5369		0.0127279	0
48584	Thu Mar 23 16:46:02 2017_x000D_	20.2851	30.4898	12.889	0.224955	1	15.3679	15.7511	45.7704	0.798844	15.5373		6.27348	0
48585	Thu Mar 23 16:46:03 2017_x000D_	20.4942	30.4872	26.5394	0.463199	1	15.3679	15.7511	45.7704	0.798844	15.6023		3.13528	0
48586	Thu Mar 23 16:46:03 2017_x000D_	20.5987	30.4858	33.52	0.585034	1	15.3679	15.7511	45.7704	0.798844	15.6356		7.03582	0
48587	Thu Mar 23 16:46:03 2017_x000D_	20.6962	30.2725	40.3344	0.703968	1	15.3679	15.7511	45.7704	0.798844	15.4681		11.236	23.7472
48588	Thu Mar 23 16:46:03 2017_x000D_	21.0021	30.0564	46.8105	0.816997	1	15.7776	16.4284	23.5492	0.411011	14.5951		8.82913	0
48589	Thu Mar 23 16:46:03 2017_x000D_	21.2035	29.8418	46.8105	0.816997	1	15.7776	16.4284	23.5492	0.411011	14.4693		17.6561	0
48590	Thu Mar 23 16:46:03 2017_x000D_	21.6063	29.4127	46.8105	0.816997	1	15.7776	16.4284	23.5492	0.411011	14.2326		13.2395	0
48591	Thu Mar 23 16:46:03 2017_x000D_	21.9083	29.0909	42.6392	0.744195	1	15.7776	16.4284	23.5492	0.411011	14.0686		19.9385	18.5864
48592	Thu Mar 23 16:46:03 2017_x000D_	22.4149	28.6607	36.0807	0.629728	1	16.1969	16.8845	45.1979	0.788852	13.317		8.82489	0
48593	Thu Mar 23 16:46:03 2017_x000D_	22.6162	28.4462	36.0801	0.629716	1	16.1969	16.8845	45.1979	0.788852	13.2242		9.82554	0
48594	Thu Mar 23 16:46:03 2017_x000D_	22.9248	28.3365	31.9328	0.557332	1	16.1969	16.8845	45.1979	0.788852	13.2821		8.82489	0
48595	Thu Mar 23 16:46:03 2017_x000D_	23.1261	28.122	31.9317	0.557314	1	16.1969	16.8845	45.1979	0.788852	13.2021		20.8416	0
48596	Thu Mar 23 16:46:03 2017_x000D_	23.7399	27.7966	29.294	0.511278	1	16.1969	16.8845	45.1979	0.788852	13.2654		11.206	23.7405
48597	Thu Mar 23 16:46:03 2017_x000D_	24.045	27.5811	27.9242	0.487369	1	16.6065	17.5616	45	0.785398	12.4788		20.8296	0
48598	Thu Mar 23 16:46:03 2017_x000D_	24.6584	27.2558	25.248	0.440661	1	16.6065	17.5616	45	0.785398	12.602		11.2084	0
48599	Thu Mar 23 16:46:03 2017_x000D_	24.9636	27.0403	26.5208	0.462875	1	16.6065	17.5616	45	0.785398	12.6367		18.1055	0
48600	Thu Mar 23 16:46:03 2017_x000D_	25.4729	26.7165	27.9227	0.487342	1	16.6065	17.5616	45	0.785398	12.7446		9.34859	14.6663
48601	Thu Mar 23 16:46:03 2017_x000D_	25.7845	26.713	29.2949	0.511293	1	17.0353	17.7964	32.1147	0.560507	12.4922		22.3938	0
48602	Thu Mar 23 16:46:03 2017_x000D_	26.3941	26.2822	29.2937	0.511272	1	17.0353	17.7964	32.1147	0.560507	12.6331		6.9355	0
48603	Thu Mar 23 16:46:03 2017_x000D_	26.5984	26.174	31.9343	0.557358	1	17.0353	17.7964	32.1147	0.560507	12.7137		11.1969	0
48604	Thu Mar 23 16:46:03 2017_x000D_	26.9032	25.9586	33.5162	0.584967	1	17.0353	17.7964	32.1147	0.560507	12.8061		16.6857	14.7447
48605	Thu Mar 23 16:46:03 2017_x000D_	27.4151	25.7411	31.9352	0.557374	1	17.2352	18.2454	43.9057	0.766299	12.6418		8.80793	0
48606	Thu Mar 23 16:46:04 2017_x000D_	27.616	25.527	31.9341	0.557355	1	17.2352	18.2454	43.9057	0.766299	12.68		11.191	0
48607	Thu Mar 23 16:46:04 2017_x000D_	27.9207	25.3118	33.5165	0.584973	1	17.2352	18.2454	43.9057	0.766299	12.8107		19.8871	0
48608	Thu Mar 23 16:46:04 2017_x000D_	28.4259	24.8826	31.9324	0.557326	1	17.2352	18.2454	43.9057	0.766299	13.0109		12.7663	0
48609	Thu Mar 23 16:46:04 2017_x000D_	28.8369	24.7723	29.2918	0.511239	1	17.2352	18.2454	43.9057	0.766299	13.3116		18.0648	9.28889
48610	Thu Mar 23 16:46:04 2017_x000D_	29.3451	24.4493	30.4825	0.532021	1	17.4448	18.4733	36.0532	0.629246	13.3165		11.1819	0
48611	Thu Mar 23 16:46:04 2017_x000D_	29.6495	24.2342	31.9338	0.55735	1	17.4448	18.4733	36.0532	0.629246	13.496		11.1777	0
48612	Thu Mar 23 16:46:04 2017_x000D_	29.9538	24.0192	33.517	0.584982	1	17.4448	18.4733	36.0532	0.629246	13.6833		20.7516	0
48613	Thu Mar 23 16:46:04 2017_x000D_	30.565	23.6953	30.7942	0.537459	1	17.4448	18.4733	36.0532	0.629246	14.1212		11.1644	35.3149
48614	Thu Mar 23 16:46:04 2017_x000D_	30.8689	23.4805	29.2898	0.511203	1	18.5213	18.9496	0	0	13.1527		22.3355	0
48615	Thu Mar 23 16:46:04 2017_x000D_	31.4769	23.0508	29.2886	0.511182	1	18.5213	18.9496	0	0	13.5892		12.7421	0
48616	Thu Mar 23 16:46:04 2017_x000D_	31.8872	22.941	31.935	0.557371	1	18.5213	18.9496	0	0	13.9491		19.8487	0
48617	Thu Mar 23 16:46:04 2017_x000D_	32.3914	22.5126	30.4807	0.531989	1	18.5213	18.9496	0	0	14.3204		19.8552	62.2104
48618	Thu Mar 23 16:46:04 2017_x000D_	32.8958	22.0841	31.9323	0.557324	1	20.4643	19.6741	9.97214	0.174047	12.6629		12.7232	0
48619	Thu Mar 23 16:46:04 2017_x000D_	33.3055	21.9745	29.2879	0.51117	1	20.4643	19.6741	9.97214	0.174047	13.0456		0	0
48620	Thu Mar 23 16:46:04 2017_x000D_	33.3055	21.9745	29.2879	0.51117	1	20.4643	19.6741	9.97214	0.174047	13.0456		20.7126	0
48621	Thu Mar 23 16:46:04 2017_x000D_	33.9156	21.6513	31.9347	0.557366	1	20.4643	19.6741	9.97214	0.174047	13.5958		8.78673	27.0433
48622	Thu Mar 23 16:46:04 2017_x000D_	34.116	21.4377	31.9337	0.557348	1	21.3309	19.9223	15.3447	0.267815	12.8746		20.7045	0
48623	Thu Mar 23 16:46:04 2017_x000D_	34.7259	21.1147	34.4457	0.60119	1	21.3309	19.9223	15.3447	0.267815	13.448		6.89667	0
48624	Thu Mar 23 16:46:04 2017_x000D_	34.929	21.007	31.9346	0.557364	1	21.3309	19.9223	15.3447	0.267815	13.6413		22.2839	0
48625	Thu Mar 23 16:46:04 2017_x000D_	35.5356	20.5783	31.934	0.557353	1	21.3309	19.9223	15.3447	0.267815	14.2198		11.1453	0
48626	Thu Mar 23 16:46:04 2017_x000D_	35.839	20.3639	33.5196	0.585028	1	21.3309	19.9223	15.3447	0.267815	14.5148		17.9898	65.7409
48627	Thu Mar 23 16:46:05 2017_x000D_	36.345	20.0421	29.2848	0.511116	1	23.5212	19.9906	355.922	6.21202	12.8239		9.73133	0
48628	Thu Mar 23 16:46:05 2017_x000D_	36.6508	19.9339	30.4798	0.531972	1	23.5212	19.9906	355.922	6.21202	13.1297		11.1386	0
48629	Thu Mar 23 16:46:05 2017_x000D_	36.954	19.7196	31.9343	0.557358	1	23.5212	19.9906	355.922	6.21202	13.4355		6.8859	0
48630	Thu Mar 23 16:46:05 2017_x000D_	37.1568	19.6121	29.2852	0.511122	1	23.5212	19.9906	355.922	6.21202	13.6409		22.2598	46.5714
48631	Thu Mar 23 16:46:05 2017_x000D_	37.7627	19.1838	29.284	0.511102	1	25.0639	19.8175	0	0	12.7146		6.16516	0
48632	Thu Mar 23 16:46:05 2017_x000D_	37.9682	19.1823	29.2855	0.511128	1	25.0639	19.8175	0	0	12.9199		17.9707	0
48633	Thu Mar 23 16:46:05 2017_x000D_	38.4737	18.8609	30.4798	0.531972	1	25.0639	19.8175	0	0	13.4439		15.442	0
48634	Thu Mar 23 16:46:05 2017_x000D_	38.8764	18.5403	27.9071	0.487072	1	25.0639	19.8175	0	0	13.8714		9.24626	33.608
48635	Thu Mar 23 16:46:05 2017_x000D_	39.1846	18.538	29.286	0.511137	1	26.1685	19.6308	0	0	13.0619		7.00628	0
48636	Thu Mar 23 16:46:05 2017_x000D_	39.2817	18.3256	27.9072	0.487072	1	26.1685	19.6308	0	0	13.178		6.16216	0
48637	Thu Mar 23 16:46:05 2017_x000D_	39.4871	18.3241	27.9087	0.487099	1	26.1685	19.6308	0	0	13.3825		13.7529	0
48638	Thu Mar 23 16:46:05 2017_x000D_	39.8922	18.1095	27.9087	0.487099	1	26.1685	19.6308	0	0	13.8078		4.38694	33.6051
48639	Thu Mar 23 16:46:05 2017_x000D_	39.9923	18.0029	26.4972	0.462463	1	27.273	19.4441	0	0	12.8007		9.7057	0
48640	Thu Mar 23 16:46:05 2017_x000D_	40.2973	17.895	27.9087	0.487099	1	27.273	19.4441	0	0	13.1161		11.103	0
48641	Thu Mar 23 16:46:05 2017_x000D_	40.5994	17.6812	21.342	0.372488	1	27.273	19.4441	0	0	13.4425		16.5246	0
48642	Thu Mar 23 16:46:05 2017_x000D_	41.1064	17.4659	14.921	0.26042	1	27.273	19.4441	0	0	13.9741		9.7057	0
48643	Thu Mar 23 16:46:05 2017_x000D_	41.4114	17.358	12.6915	0.221509	1	27.273	19.4441	0	0	14.2915		9.68791	73.6508
48644	Thu Mar 23 16:46:05 2017_x000D_	41.7157	17.2499	3.33302	0.0581722	1	29.7005	19.0775	0	0	12.1534		6.14119	0
48645	Thu Mar 23 16:46:05 2017_x000D_	41.9204	17.2483	-2.58155	-0.0450566	1	29.7005	19.0775	0	0	12.356		6.95642	0
48646	Thu Mar 23 16:46:05 2017_x000D_	42.1276	17.3524	-11.259	-0.196507	1	29.7005	19.0775	0	0	12.5463		9.21626	0
48647	Thu Mar 23 16:46:05 2017_x000D_	42.4348	17.3501	-17.6023	-0.307219	1	29.7005	19.0775	0	0	12.8509		12.7411	54.3749
48648	Thu Mar 23 16:46:05 2017_x000D_	42.8469	17.4528	-28.0825	-0.490132	1	31.4712	18.6905	4.5	0.0785398	11.4428		17.7958	0
48649	Thu Mar 23 16:46:06 2017_x000D_	43.2663	17.8723	-41.0361	-0.716216	1	31.4712	18.6905	4.5	0.0785398	11.8234		9.78662	0
48650	Thu Mar 23 16:46:06 2017_x000D_	43.5757	17.9757	-45.0658	-0.786546	1	31.4712	18.6905	4.5	0.0785398	12.1256		8.89682	0
48651	Thu Mar 23 16:46:06 2017_x000D_	43.7854	18.1854	-53.0226	-0.925418	1	31.4712	18.6905	4.5	0.0785398	12.3246		14.1803	19.7017
48652	Thu Mar 23 16:46:06 2017_x000D_	44.0003	18.6064	-65.5397	-1.14388	1	32.1276	18.7111	0	0	11.8732		7.0881	0
48653	Thu Mar 23 16:46:06 2017_x000D_	44.1076	18.8169	-68.1587	-1.18959	1	32.1276	18.7111	0	0	11.9805		11.3942	0
48654	Thu Mar 23 16:46:06 2017_x000D_	44.3195	19.1321	-74.4362	-1.29916	1	32.1276	18.7111	0	0	12.1992		15.8325	0
48655	Thu Mar 23 16:46:06 2017_x000D_	44.3321	19.6597	-80.4221	-1.40363	1	32.1276	18.7111	0	0	12.2413		10.0312	0
48656	Thu Mar 23 16:46:06 2017_x000D_	44.4417	19.9756	-82.8563	-1.44612	1	32.1276	18.7111	0	0	12.3789		22.4008	29.5926
48657	Thu Mar 23 16:46:06 2017_x000D_	44.561	20.7127	-85.8959	-1.49917	1	33.0228	18.2968	351.074	6.12739	11.7884		9.4916	0
48658	Thu Mar 23 16:46:06 2017_x000D_	44.5684	21.029	-85.7502	-1.49662	1	33.0228	18.2968	351.074	6.12739	11.8645		9.4796	0
48659	Thu Mar 23 16:46:06 2017_x000D_	44.5758	21.3449	-85.8952	-1.49915	1	33.0228	18.2968	351.074	6.12739	11.9483		22.128	0
48660	Thu Mar 23 16:46:06 2017_x000D_	44.593	22.0823	-85.749	-1.4966	1	33.0228	18.2968	351.074	6.12739	12.1737		9.98756	66.0893
48661	Thu Mar 23 16:46:06 2017_x000D_	44.7022	22.3968	-83.1436	-1.45113	1	35.2205	18.1444	0	0	10.3916		18.9471	0
48662	Thu Mar 23 16:46:06 2017_x000D_	44.7169	23.0282	-83.1421	-1.4511	1	35.2205	18.1444	0	0	10.6786		7.04785	0
48663	Thu Mar 23 16:46:06 2017_x000D_	44.8236	23.2375	-80.4192	-1.40358	1	35.2205	18.1444	0	0	10.8701		9.47353	0
48664	Thu Mar 23 16:46:06 2017_x000D_	44.8309	23.5532	-79.9911	-1.39611	1	35.2205	18.1444	0	0	11.0279		18.9261	40.0336
48665	Thu Mar 23 16:46:06 2017_x000D_	44.8456	24.1839	-79.9887	-1.39607	1	36.5428	17.9647	0	0	10.3738		9.97142	0
48666	Thu Mar 23 16:46:06 2017_x000D_	44.9546	24.4979	-77.7311	-1.35666	1	36.5428	17.9647	0	0	10.6509		16.1001	0
48667	Thu Mar 23 16:46:06 2017_x000D_	45.0687	25.0223	-79.9906	-1.3961	1	36.5428	17.9647	0	0	11.068		9.96292	0
48668	Thu Mar 23 16:46:06 2017_x000D_	45.1777	25.336	-77.7322	-1.35668	1	36.5428	17.9647	0	0	11.3533		22.3036	27.1736
48669	Thu Mar 23 16:46:06 2017_x000D_	45.2965	26.0699	-79.9917	-1.39612	1	37.4277	17.7713	6.7213	0.117309	11.4361		9.43754	0
48670	Thu Mar 23 16:46:07 2017_x000D_	45.3038	26.3844	-80.4179	-1.40356	1	37.4277	17.7713	6.7213	0.117309	11.6713		9.95812	0
48671	Thu Mar 23 16:46:07 2017_x000D_	45.4126	26.698	-77.1706	-1.34688	1	37.4277	17.7713	6.7213	0.117309	11.9768		19.1603	0
48672	Thu Mar 23 16:46:07 2017_x000D_	45.5289	27.326	-79.992	-1.39612	1	37.4277	17.7713	6.7213	0.117309	12.5268		12.9704	0
48673	Thu Mar 23 16:46:07 2017_x000D_	45.6401	27.7438	-77.1703	-1.34688	1	37.4277	17.7713	6.7213	0.117309	12.9188		9.42548	32.818
48674	Thu Mar 23 16:46:07 2017_x000D_	45.6473	28.0579	-77.7289	-1.35663	1	38.5211	17.8055	7.57035	0.132127	12.4858		22.2493	0
48675	Thu Mar 23 16:46:07 2017_x000D_	45.7659	28.79	-79.9914	-1.39611	1	38.5211	17.8055	7.57035	0.132127	13.1585		9.92214	0
48676	Thu Mar 23 16:46:07 2017_x000D_	45.8745	29.1024	-77.7289	-1.35663	1	38.5211	17.8055	7.57035	0.132127	13.4793		19.1145	0
48677	Thu Mar 23 16:46:07 2017_x000D_	45.9905	29.7289	-80.4211	-1.40361	1	38.5211	17.8055	7.57035	0.132127	14.0698		9.41948	13.1254
48678	Thu Mar 23 16:46:07 2017_x000D_	45.9977	30.0428	-79.9917	-1.39612	1	38.9584	17.8192	12.0829	0.210886	14.1056		19.8386	0
48679	Thu Mar 23 16:46:07 2017_x000D_	46.2149	30.6674	-79.9945	-1.39617	1	38.9584	17.8192	12.0829	0.210886	14.7558		9.40148	0
48680	Thu Mar 23 16:46:07 2017_x000D_	46.2221	30.9807	-80.4216	-1.40362	1	38.9584	17.8192	12.0829	0.210886	15.0328		9.91167	0
48681	Thu Mar 23 16:46:07 2017_x000D_	46.3305	31.2928	-77.1671	-1.34682	1	38.9584	17.8192	12.0829	0.210886	15.3586		19.075	32.8091
48682	Thu Mar 23 16:46:07 2017_x000D_	46.4463	31.918	-79.9948	-1.39617	1	40.0515	17.8535	7.56647	0.13206	15.45		6.26559	0
48683	Thu Mar 23 16:46:07 2017_x000D_	46.451	32.1268	-79.9939	-1.39616	1	40.0515	17.8535	7.56647	0.13206	15.6423		19.7932	0
48684	Thu Mar 23 16:46:07 2017_x000D_	46.6679	32.7499	-79.9967	-1.39621	1	40.0515	17.8535	7.56647	0.13206	16.2997		9.38342	0
48685	Thu Mar 23 16:46:07 2017_x000D_	46.675	33.0626	-80.4243	-1.40367	1	40.0515	17.8535	7.56647	0.13206	16.5888		18.7728	0
48686	Thu Mar 23 16:46:07 2017_x000D_	46.6891	33.6882	-80.4218	-1.40363	1	40.0515	17.8535	7.56647	0.13206	17.1696		6.25659	6.56117
48687	Thu Mar 23 16:46:07 2017_x000D_	46.6938	33.8967	-80.4211	-1.40361	1	40.2701	17.8603	14.3833	0.251035	17.2751		8.75267	0
48688	Thu Mar 23 16:46:07 2017_x000D_	46.9011	34.102	-80.4255	-1.40369	1	40.2701	17.8603	14.3833	0.251035	17.5432		9.38635	0
48689	Thu Mar 23 16:46:07 2017_x000D_	46.9081	34.4148	-79.9953	-1.39618	1	40.2701	17.8603	14.3833	0.251035	17.8358		12.5012	0
48690	Thu Mar 23 16:46:07 2017_x000D_	46.9175	34.8314	-79.9937	-1.39615	1	40.2701	17.8603	14.3833	0.251035	18.2265		6.24759	29.2293
48691	Thu Mar 23 16:46:07 2017_x000D_	46.9222	35.0396	-79.9929	-1.39614	1	41.1241	18.3293	31.4755	0.549351	17.6876		13.9296	0
48692	Thu Mar 23 16:46:08 2017_x000D_	47.134	35.4528	-79.9964	-1.3962	1	41.1241	18.3293	31.4755	0.549351	18.1475		6.24459	0
48693	Thu Mar 23 16:46:08 2017_x000D_	47.1387	35.6609	-79.9956	-1.39619	1	41.1241	18.3293	31.4755	0.549351	18.3456		9.36229	0
48694	Thu Mar 23 16:46:08 2017_x000D_	47.1456	35.9729	-80.4237	-1.40366	1	41.1241	18.3293	31.4755	0.549351	18.6428		3.12683	52.6782
48695	Thu Mar 23 16:46:08 2017_x000D_	47.148	36.0771	-79.9939	-1.39616	1	42.6131	19.26	25.6026	0.44685	17.4178		15.9081	0
48696	Thu Mar 23 16:46:08 2017_x000D_	47.2605	36.5953	-70.7882	-1.23549	1	42.6131	19.26	25.6026	0.44685	17.9474		0	0
48697	Thu Mar 23 16:46:08 2017_x000D_	47.2605	36.5953	-70.7882	-1.23549	1	42.6131	19.26	25.6026	0.44685	17.9474		16.7549	0
48698	Thu Mar 23 16:46:08 2017_x000D_	47.4737	37.1115	-59.0256	-1.03019	1	42.6131	19.26	25.6026	0.44685	18.5014		0.0108167	41.8496
48699	Thu Mar 23 16:46:08 2017_x000D_	47.4734	37.1117	-50.9557	-0.889345	1	43.6646	20.1767	31.653	0.552449	17.358		8.72079	0
48700	Thu Mar 23 16:46:08 2017_x000D_	47.6796	37.3166	-34.1854	-0.596648	1	43.6646	20.1767	31.653	0.552449	17.6039		6.95269	0
48701	Thu Mar 23 16:46:08 2017_x000D_	47.7852	37.5229	-27.5171	-0.480265	1	43.6646	20.1767	31.653	0.552449	17.8289		9.62366	0
48702	Thu Mar 23 16:46:08 2017_x000D_	48.0902	37.6223	-10.6293	-0.185516	1	43.6646	20.1767	31.653	0.552449	17.9982		6.8398	0
48703	Thu Mar 23 16:46:08 2017_x000D_	48.2947	37.7231	-1.95838	-0.0341802	1	43.6646	20.1767	31.653	0.552449	18.147		6.06971	23.5466
48704	Thu Mar 23 16:46:08 2017_x000D_	48.497	37.72	9.76159	0.170372	1	44.2994	20.6383	32.1147	0.560507	17.5899		9.5982	0
48705	Thu Mar 23 16:46:08 2017_x000D_	48.7978	37.611	13.214	0.230628	1	44.2994	20.6383	32.1147	0.560507	17.5587		6.06081	0
48706	Thu Mar 23 16:46:08 2017_x000D_	48.9998	37.6077	19.0061	0.331719	1	44.2994	20.6383	32.1147	0.560507	17.6084		19.17	0
48707	Thu Mar 23 16:46:08 2017_x000D_	49.6005	37.3898	19.0059	0.331716	1	44.2994	20.6383	32.1147	0.560507	17.5703		12.48	27.7443
48708	Thu Mar 23 16:46:08 2017_x000D_	50.0015	37.2791	16.1486	0.281847	1	44.9238	21.3205	32.6821	0.570409	16.7469		22.0263	0
48709	Thu Mar 23 16:46:08 2017_x000D_	50.7021	37.0595	9.75435	0.170246	1	44.9238	21.3205	32.6821	0.570409	16.7662		12.0887	0
48710	Thu Mar 23 16:46:08 2017_x000D_	51.105	37.0527	9.75598	0.170274	1	44.9238	21.3205	32.6821	0.570409	16.9029		12.4618	0
48711	Thu Mar 23 16:46:08 2017_x000D_	51.5054	36.9421	6.84869	0.119532	1	44.9238	21.3205	32.6821	0.570409	16.9515		21.1231	18.4946
48712	Thu Mar 23 16:46:08 2017_x000D_	52.2094	36.9301	0.962906	0.0168059	1	45.3401	21.7752	45	0.785398	16.6391		9.56616	0
48713	Thu Mar 23 16:46:09 2017_x000D_	52.5091	36.8212	-1.99077	-0.0347455	1	45.3401	21.7752	45	0.785398	16.6666		12.4689	0
48714	Thu Mar 23 16:46:09 2017_x000D_	52.9133	36.918	-4.92268	-0.0859169	1	45.3401	21.7752	45	0.785398	16.931		24.1144	0
48715	Thu Mar 23 16:46:09 2017_x000D_	53.717	36.9045	-4.92532	-0.085963	1	45.3401	21.7752	45	0.785398	17.2936		9.55732	0
48716	Thu Mar 23 16:46:09 2017_x000D_	54.02	37.0029	-7.41524	-0.12942	1	45.3401	21.7752	45	0.785398	17.5278		21.3226	14.5931
48717	Thu Mar 23 16:46:09 2017_x000D_	54.7248	37.0947	-4.92204	-0.0859059	1	45.7665	22.0093	44.3527	0.774101	17.5448		9.0193	0
48718	Thu Mar 23 16:46:09 2017_x000D_	55.0254	37.0896	-4.64434	-0.081059	1	45.7665	22.0093	44.3527	0.774101	17.6958		21.2984	0
48719	Thu Mar 23 16:46:09 2017_x000D_	55.7294	37.1813	-1.98311	-0.0346117	1	45.7665	22.0093	44.3527	0.774101	18.1507		9.5272	0
48720	Thu Mar 23 16:46:09 2017_x000D_	56.0279	37.0729	0.969111	0.0169142	1	45.7665	22.0093	44.3527	0.774101	18.2266		15.3573	9.24299
48721	Thu Mar 23 16:46:09 2017_x000D_	56.5309	37.168	3.92931	0.0685794	1	45.9746	22.2365	36.0532	0.629246	18.2862		12.0137	0
48722	Thu Mar 23 16:46:09 2017_x000D_	56.9313	37.1612	3.92988	0.0685894	1	45.9746	22.2365	36.0532	0.629246	18.5147		6.75552	0
48723	Thu Mar 23 16:46:09 2017_x000D_	57.1296	37.0545	6.87018	0.119907	1	45.9746	22.2365	36.0532	0.629246	18.5474		8.9983	0
48724	Thu Mar 23 16:46:09 2017_x000D_	57.4295	37.0494	6.5918	0.115049	1	45.9746	22.2365	36.0532	0.629246	18.7253		15.0082	32.6409
48725	Thu Mar 23 16:46:09 2017_x000D_	57.9297	37.0409	6.87243	0.119946	1	46.817	22.9251	23.1472	0.403995	17.9652		12.3863	0
48726	Thu Mar 23 16:46:09 2017_x000D_	58.3276	36.9307	3.92604	0.0685223	1	46.817	22.9251	23.1472	0.403995	18.1287		17.9846	0
48727	Thu Mar 23 16:46:09 2017_x000D_	58.927	36.9206	3.92692	0.0685377	1	46.817	22.9251	23.1472	0.403995	18.5075		17.9756	0
48728	Thu Mar 23 16:46:09 2017_x000D_	59.5261	36.9105	3.9278	0.0685531	1	46.817	22.9251	23.1472	0.403995	18.8974		8.97725	47.0481
48729	Thu Mar 23 16:46:09 2017_x000D_	59.8253	36.9055	3.78741	0.0661027	1	48.0854	23.8474	16.6005	0.289734	17.5596		8.9863	0
48730	Thu Mar 23 16:46:09 2017_x000D_	60.1248	36.9004	3.92868	0.0685684	1	48.0854	23.8474	16.6005	0.289734	17.7575		11.9687	0
48731	Thu Mar 23 16:46:09 2017_x000D_	60.5237	36.8937	3.92936	0.0685803	1	48.0854	23.8474	16.6005	0.289734	18.0255		15.266	0
48732	Thu Mar 23 16:46:09 2017_x000D_	61.0202	36.7822	6.59585	0.115119	1	48.0854	23.8474	16.6005	0.289734	18.2926		8.97725	0
48733	Thu Mar 23 16:46:09 2017_x000D_	61.3194	36.7772	6.87643	0.120016	1	48.0854	23.8474	16.6005	0.289734	18.5019		18.1943	35.1297
48734	Thu Mar 23 16:46:10 2017_x000D_	61.9152	36.6639	3.92547	0.0685124	1	49.1559	24.322	16.8895	0.294777	17.7517		8.95326	0
48735	Thu Mar 23 16:46:10 2017_x000D_	62.2136	36.6589	3.78489	0.0660587	1	49.1559	24.322	16.8895	0.294777	17.9639		17.9155	0
48736	Thu Mar 23 16:46:10 2017_x000D_	62.8107	36.6489	3.78569	0.0660728	1	49.1559	24.322	16.8895	0.294777	18.3958		8.95926	0
48737	Thu Mar 23 16:46:10 2017_x000D_	63.1093	36.6439	3.92721	0.0685428	1	49.1559	24.322	16.8895	0.294777	18.6152		15.2286	29.1579
48738	Thu Mar 23 16:46:10 2017_x000D_	63.6045	36.5323	0.956678	0.0166972	1	50.0079	24.7897	17.3351	0.302555	17.9654		9.4699	0
48739	Thu Mar 23 16:46:10 2017_x000D_	63.9045	36.6305	3.92845	0.0685644	1	50.0079	24.7897	17.3351	0.302555	18.2571		5.96182	0
48740	Thu Mar 23 16:46:10 2017_x000D_	64.1032	36.6272	3.92876	0.0685698	1	50.0079	24.7897	17.3351	0.302555	18.4066		9.45647	0
48741	Thu Mar 23 16:46:10 2017_x000D_	64.3993	36.5191	0.95669	0.0166974	1	50.0079	24.7897	17.3351	0.302555	18.5659		11.9177	33.2986
48742	Thu Mar 23 16:46:10 2017_x000D_	64.7965	36.5124	0.956722	0.0166979	1	51.0884	25.0437	14.8613	0.259378	17.873		4.29144	0
48743	Thu Mar 23 16:46:10 2017_x000D_	64.8975	36.6137	-2.01061	-0.0350918	1	51.0884	25.0437	14.8613	0.259378	18.0154		9.45159	0
48744	Thu Mar 23 16:46:10 2017_x000D_	65.1935	36.5058	0.956754	0.0166985	1	51.0884	25.0437	14.8613	0.259378	18.1751		6.70285	0
48745	Thu Mar 23 16:46:10 2017_x000D_	65.3935	36.6054	-1.87017	-0.0326405	1	51.0884	25.0437	14.8613	0.259378	18.3932		8.93526	0
48746	Thu Mar 23 16:46:10 2017_x000D_	65.6913	36.6004	-2.01194	-0.0351149	1	51.0884	25.0437	14.8613	0.259378	18.6226		5.94398	20.6233
48747	Thu Mar 23 16:46:10 2017_x000D_	65.8894	36.5968	-7.89466	-0.137788	1	51.7324	25.2842	14.6918	0.256421	18.1217		3.10247	0
48748	Thu Mar 23 16:46:10 2017_x000D_	65.8876	36.4934	-16.3528	-0.285411	1	51.7324	25.2842	14.6918	0.256421	18.0559		2.9671	0
48749	Thu Mar 23 16:46:10 2017_x000D_	65.7887	36.4942	-35.3109	-0.616292	1	51.7324	25.2842	14.6918	0.256421	17.979		6.18657	0
48750	Thu Mar 23 16:46:10 2017_x000D_	65.7859	36.288	-43.19	-0.753807	1	51.7324	25.2842	14.6918	0.256421	17.8489		2.96134	6.61636
48751	Thu Mar 23 16:46:10 2017_x000D_	65.6872	36.2895	-53.2585	-0.929535	1	51.722	25.5045	13.0128	0.227116	17.6449		4.31061	0
48752	Thu Mar 23 16:46:10 2017_x000D_	65.7855	36.1847	-69.5857	-1.2145	1	51.722	25.5045	13.0128	0.227116	17.6592		3.09664	0
48753	Thu Mar 23 16:46:10 2017_x000D_	65.7876	36.2879	-80.907	-1.41209	1	51.722	25.5045	13.0128	0.227116	17.7235		0.0234307	0
48754	Thu Mar 23 16:46:10 2017_x000D_	65.7881	36.2885	262.653	4.58416	1	51.722	25.5045	13.0128	0.227116	17.7243		3.10237	46.9917
48755	Thu Mar 23 16:46:10 2017_x000D_	65.7897	36.3919	256.654	4.47947	1	52.9888	26.4258	19.5554	0.341306	16.223		6.88198	0
48756	Thu Mar 23 16:46:11 2017_x000D_	65.6936	36.6002	241.359	4.2125	1	52.9888	26.4258	19.5554	0.341306	16.2767		6.18365	0
48757	Thu Mar 23 16:46:11 2017_x000D_	65.6966	36.8063	236.688	4.13099	1	52.9888	26.4258	19.5554	0.341306	16.4086		4.29831	0
48758	Thu Mar 23 16:46:11 2017_x000D_	65.5989	36.9111	232.859	4.06416	1	52.9888	26.4258	19.5554	0.341306	16.3999		22.0388	14.5663
48759	Thu Mar 23 16:46:11 2017_x000D_	65.2117	37.5354	232.859	4.06416	1	53.4144	26.6595	30.4648	0.53171	16.0456		12.8756	0
48760	Thu Mar 23 16:46:11 2017_x000D_	64.9189	37.8492	236.688	4.13099	1	53.4144	26.6595	30.4648	0.53171	16.0488		23.7827	0
48761	Thu Mar 23 16:46:11 2017_x000D_	64.4325	38.4752	238.964	4.17072	1	53.4144	26.6595	30.4648	0.53171	16.1558		11.0114	0
48762	Thu Mar 23 16:46:11 2017_x000D_	64.239	38.7871	245.177	4.27914	1	53.4144	26.6595	30.4648	0.53171	16.2558		23.3889	0
48763	Thu Mar 23 16:46:11 2017_x000D_	63.9528	39.5123	248.815	4.34265	1	53.4144	26.6595	30.4648	0.53171	16.6208		6.85349	29.5281
48764	Thu Mar 23 16:46:11 2017_x000D_	63.8568	39.7196	251.353	4.38694	1	54.3076	26.246	19.478	0.339955	16.5144		12.6983	0
48765	Thu Mar 23 16:46:11 2017_x000D_	63.7641	40.1326	253.973	4.43267	1	54.3076	26.246	19.478	0.339955	16.8007		9.72076	0
48766	Thu Mar 23 16:46:11 2017_x000D_	63.6698	40.4426	257.356	4.4917	1	54.3076	26.246	19.478	0.339955	17.0057		19.4473	0
48767	Thu Mar 23 16:46:11 2017_x000D_	63.4812	41.0628	257.356	4.49171	1	54.3076	26.246	19.478	0.339955	17.4268		9.72363	41.2181
48768	Thu Mar 23 16:46:11 2017_x000D_	63.3869	41.3729	259.436	4.52801	1	55.5947	26.7267	0	0	16.59		18.7381	0
48769	Thu Mar 23 16:46:11 2017_x000D_	63.2977	41.9911	256.671	4.47975	1	55.5947	26.7267	0	0	17.0979		9.71128	0
48770	Thu Mar 23 16:46:11 2017_x000D_	63.2035	42.3008	259.996	4.53779	1	55.5947	26.7267	0	0	17.3334		18.7292	0
48771	Thu Mar 23 16:46:11 2017_x000D_	63.1143	42.9187	257.356	4.4917	1	55.5947	26.7267	0	0	17.8529		9.71415	14.6534
48772	Thu Mar 23 16:46:11 2017_x000D_	63.0201	43.2285	259.436	4.52802	1	55.7916	27.1737	26.0212	0.454156	17.607		18.7169	0
48773	Thu Mar 23 16:46:11 2017_x000D_	62.931	43.846	256.67	4.47973	1	55.7916	27.1737	26.0212	0.454156	18.1366		13.695	0
48774	Thu Mar 23 16:46:11 2017_x000D_	62.7393	44.2603	256.671	4.47975	1	55.7916	27.1737	26.0212	0.454156	18.4451		9.22027	0
48775	Thu Mar 23 16:46:11 2017_x000D_	62.7444	44.5676	257.356	4.4917	1	55.7916	27.1737	26.0212	0.454156	18.732		9.71415	49.5918
48776	Thu Mar 23 16:46:11 2017_x000D_	62.6502	44.8774	253.97	4.43262	1	57.2857	27.881	21.2592	0.371043	17.8229		19.4093	0
48777	Thu Mar 23 16:46:12 2017_x000D_	62.462	45.4964	253.971	4.43262	1	57.2857	27.881	21.2592	0.371043	18.3602		22.3441	0
48778	Thu Mar 23 16:46:12 2017_x000D_	62.2756	46.2175	254.773	4.44663	1	57.2857	27.881	21.2592	0.371043	19.0033		9.69893	0
48779	Thu Mar 23 16:46:12 2017_x000D_	62.1815	46.5268	256.671	4.47976	1	57.2857	27.881	21.2592	0.371043	19.2778		12.2837	0
48780	Thu Mar 23 16:46:12 2017_x000D_	62.1883	46.9362	256.67	4.47973	1	57.2857	27.881	21.2592	0.371043	19.6758		19.3904	29.1069
48781	Thu Mar 23 16:46:12 2017_x000D_	62.0003	47.5546	256.67	4.47974	1	58.1362	28.3479	15.4191	0.269114	19.5915		10.9873	0
48782	Thu Mar 23 16:46:12 2017_x000D_	61.8072	47.8658	257.358	4.49175	1	58.1362	28.3479	15.4191	0.269114	19.8601		9.21127	0
48783	Thu Mar 23 16:46:12 2017_x000D_	61.8123	48.1728	256.671	4.47975	1	58.1362	28.3479	15.4191	0.269114	20.1628		19.378	0
48784	Thu Mar 23 16:46:12 2017_x000D_	61.6244	48.7908	256.671	4.47976	1	58.1362	28.3479	15.4191	0.269114	20.7384		12.2657	23.4643
48785	Thu Mar 23 16:46:12 2017_x000D_	61.6313	49.1996	256.67	4.47974	1	58.7687	28.808	21.2552	0.370973	20.5915		19.3694	0
48786	Thu Mar 23 16:46:12 2017_x000D_	61.4434	49.8173	256.671	4.47975	1	58.7687	28.808	21.2552	0.370973	21.1789		12.6358	0
48787	Thu Mar 23 16:46:12 2017_x000D_	61.3513	50.2283	253.968	4.43257	1	58.7687	28.808	21.2552	0.370973	21.5754		18.6379	0
48788	Thu Mar 23 16:46:12 2017_x000D_	61.2626	50.8432	256.67	4.47973	1	58.7687	28.808	21.2552	0.370973	22.1759		10.978	46.0703
48789	Thu Mar 23 16:46:12 2017_x000D_	61.0696	51.1541	257.358	4.49175	1	59.8049	29.9414	62.951	1.0987	21.2504		9.19038	0
48790	Thu Mar 23 16:46:12 2017_x000D_	61.0749	51.4604	256.67	4.47974	1	59.8049	29.9414	62.951	1.0987	21.5564		22.2764	0
48791	Thu Mar 23 16:46:12 2017_x000D_	60.889	52.1793	257.358	4.49174	1	59.8049	29.9414	62.951	1.0987	22.2643		9.67996	0
48792	Thu Mar 23 16:46:12 2017_x000D_	60.7951	52.488	253.966	4.43255	1	59.8049	29.9414	62.951	1.0987	22.5683		9.66187	0
48793	Thu Mar 23 16:46:12 2017_x000D_	60.7013	52.7961	257.358	4.49175	1	59.8049	29.9414	62.951	1.0987	22.8723		18.6188	61.6357
48794	Thu Mar 23 16:46:12 2017_x000D_	60.6129	53.4104	254.769	4.44656	1	60.8089	31.7339	65.232	1.13851	21.6774		9.66761	0
48795	Thu Mar 23 16:46:12 2017_x000D_	60.5191	53.7187	256.671	4.47975	1	60.8089	31.7339	65.232	1.13851	21.9867		19.3257	0
48796	Thu Mar 23 16:46:12 2017_x000D_	60.3316	54.335	256.671	4.47976	1	60.8089	31.7339	65.232	1.13851	22.6061		9.16338	0
48797	Thu Mar 23 16:46:12 2017_x000D_	60.3369	54.6404	257.358	4.49174	1	60.8089	31.7339	65.232	1.13851	22.9114		16.4456	23.5382
48798	Thu Mar 23 16:46:13 2017_x000D_	60.1477	55.1549	256.671	4.47975	1	61.2124	32.4068	54.4945	0.951109	22.773		6.10895	0
48799	Thu Mar 23 16:46:13 2017_x000D_	60.1513	55.3585	256.67	4.47974	1	61.2124	32.4068	54.4945	0.951109	22.9762		6.81997	0
48800	Thu Mar 23 16:46:13 2017_x000D_	60.0558	55.5648	253.965	4.43252	1	61.2124	32.4068	54.4945	0.951109	23.1869		13.6305	0
48801	Thu Mar 23 16:46:13 2017_x000D_	59.8649	55.9771	253.966	4.43254	1	61.2124	32.4068	54.4945	0.951109	23.6088		6.10596	38.0846
48802	Thu Mar 23 16:46:13 2017_x000D_	59.8685	56.1806	253.965	4.43252	1	61.8123	33.5256	57.5437	1.00433	22.7382		12.2089	0
48803	Thu Mar 23 16:46:13 2017_x000D_	59.8756	56.5875	253.963	4.4325	1	61.8123	33.5256	57.5437	1.00433	23.1431		5.94221	0
48804	Thu Mar 23 16:46:13 2017_x000D_	59.6776	56.5929	253.966	4.43254	1	61.8123	33.5256	57.5437	1.00433	23.1659		9.14843	0
48805	Thu Mar 23 16:46:13 2017_x000D_	59.683	56.8978	254.769	4.44656	1	61.8123	33.5256	57.5437	1.00433	23.469		19.2904	20.7393
48806	Thu Mar 23 16:46:13 2017_x000D_	59.4956	57.5129	265.46	4.63315	1	61.998	34.1915	57.5437	1.00433	23.4553		12.1848	0
48807	Thu Mar 23 16:46:13 2017_x000D_	59.5025	57.919	-83.4081	-1.45575	1	61.998	34.1915	57.5437	1.00433	23.8584		0	0
48808	Thu Mar 23 16:46:13 2017_x000D_	59.5025	57.919	-83.4081	-1.45575	1	61.998	34.1915	57.5437	1.00433	23.8584		6.09062	0
48809	Thu Mar 23 16:46:13 2017_x000D_	59.5054	58.122	-65.4662	-1.1426	1	61.998	34.1915	57.5437	1.00433	24.06		4.22581	0
48810	Thu Mar 23 16:46:13 2017_x000D_	59.6058	58.2208	-56.5766	-0.987447	1	61.998	34.1915	57.5437	1.00433	24.1481		10.8469	38.0671
48811	Thu Mar 23 16:46:13 2017_x000D_	59.8085	58.5202	-42.4307	-0.740556	1	62.5976	35.3098	75.1387	1.31142	23.3774		3.06038	0
48812	Thu Mar 23 16:46:13 2017_x000D_	59.8101	58.6222	-32.1439	-0.561017	1	62.5976	35.3098	75.1387	1.31142	23.4785		10.7374	0
48813	Thu Mar 23 16:46:13 2017_x000D_	60.1101	58.8174	-18.1993	-0.317638	1	62.5976	35.3098	75.1387	1.31142	23.6388		5.94213	0
48814	Thu Mar 23 16:46:13 2017_x000D_	60.3081	58.8121	-12.8019	-0.223436	1	62.5976	35.3098	75.1387	1.31142	23.6136		12.2315	74.8067
48815	Thu Mar 23 16:46:13 2017_x000D_	60.7056	58.9028	-4.23972	-0.0739971	1	63.133	37.7452	73.3903	1.2809	21.2964		11.8668	0
48816	Thu Mar 23 16:46:13 2017_x000D_	61.101	58.8916	-4.24099	-0.0740192	1	63.133	37.7452	73.3903	1.2809	21.2438		12.2113	0
48817	Thu Mar 23 16:46:13 2017_x000D_	61.4979	58.9819	-1.31103	-0.0228817	1	63.133	37.7452	73.3903	1.2809	21.2996		26.7904	0
48818	Thu Mar 23 16:46:13 2017_x000D_	62.3877	59.0576	-9.46135	-0.165132	1	63.133	37.7452	73.3903	1.2809	21.3254		14.811	43.8154
48819	Thu Mar 23 16:46:13 2017_x000D_	62.8812	59.0436	-10.006	-0.174637	1	63.7215	39.0819	70.1022	1.22351	19.9794		21.4996	0
48820	Thu Mar 23 16:46:14 2017_x000D_	63.5742	59.2262	-14.7799	-0.257958	1	63.7215	39.0819	70.1022	1.22351	20.1448		10.6943	0
48821	Thu Mar 23 16:46:14 2017_x000D_	63.8732	59.4203	-15.5527	-0.271445	1	63.7215	39.0819	70.1022	1.22351	20.339		15.054	0
48822	Thu Mar 23 16:46:14 2017_x000D_	64.3674	59.5073	-19.1863	-0.334865	1	63.7215	39.0819	70.1022	1.22351	20.4356		18.6508	27.0453
48823	Thu Mar 23 16:46:14 2017_x000D_	64.9609	59.6924	-24.4579	-0.426871	1	63.8963	39.9663	64.0384	1.11768	19.7548		13.2046	0
48824	Thu Mar 23 16:46:14 2017_x000D_	65.3575	59.8833	-24.4575	-0.426864	1	63.8963	39.9663	64.0384	1.11768	19.9705		9.32354	0
48825	Thu Mar 23 16:46:14 2017_x000D_	65.6542	59.9758	-28.2699	-0.493403	1	63.8963	39.9663	64.0384	1.11768	20.0866		22.4418	0
48826	Thu Mar 23 16:46:14 2017_x000D_	66.3465	60.2592	-24.4601	-0.426909	1	63.8963	39.9663	64.0384	1.11768	20.4403		10.6543	0
48827	Thu Mar 23 16:46:14 2017_x000D_	66.6443	60.4527	-25.7124	-0.448766	1	63.8963	39.9663	64.0384	1.11768	20.6699		19.7539	38.0122
48828	Thu Mar 23 16:46:14 2017_x000D_	67.2376	60.7383	-28.2728	-0.493454	1	64.4952	41.0829	65.232	1.13851	19.8458		10.6293	0
48829	Thu Mar 23 16:46:14 2017_x000D_	67.5346	60.9315	-26.9388	-0.470171	1	64.4952	41.0829	65.232	1.13851	20.08		19.7363	0
48830	Thu Mar 23 16:46:14 2017_x000D_	68.1273	61.217	-24.4551	-0.426822	1	64.4952	41.0829	65.232	1.13851	20.4591		9.2779	0
48831	Thu Mar 23 16:46:14 2017_x000D_	68.4225	61.3092	-20.8003	-0.363035	1	64.4952	41.0829	65.232	1.13851	20.6041		15.8147	35.2014
48832	Thu Mar 23 16:46:14 2017_x000D_	68.9153	61.4964	-21.8659	-0.381632	1	64.8765	42.1926	73.0408	1.2748	19.7218		9.26842	0
48833	Thu Mar 23 16:46:14 2017_x000D_	69.2102	61.5885	-18.2069	-0.31777	1	64.8765	42.1926	73.0408	1.2748	19.8742		10.6127	0
48834	Thu Mar 23 16:46:14 2017_x000D_	69.5068	61.7813	-19.1696	-0.334573	1	64.8765	42.1926	73.0408	1.2748	20.1285		8.79996	0
48835	Thu Mar 23 16:46:14 2017_x000D_	69.8	61.7725	-18.2073	-0.317777	1	64.8765	42.1926	73.0408	1.2748	20.1894		18.5189	64.306
48836	Thu Mar 23 16:46:14 2017_x000D_	70.3893	61.9563	-18.2075	-0.317782	1	65.6495	44.1919	68.7448	1.19982	18.3859		10.5968	0
48837	Thu Mar 23 16:46:14 2017_x000D_	70.6854	62.1489	-19.1711	-0.334599	1	65.6495	44.1919	68.7448	1.19982	18.6498		21.2812	0
48838	Thu Mar 23 16:46:14 2017_x000D_	71.3714	62.3295	-18.2059	-0.317752	1	65.6495	44.1919	68.7448	1.19982	19.0187		6.55058	0
48839	Thu Mar 23 16:46:14 2017_x000D_	71.5681	62.4243	-15.5231	-0.270929	1	65.6495	44.1919	68.7448	1.19982	19.169		18.4753	37.9693
48840	Thu Mar 23 16:46:14 2017_x000D_	72.156	62.6077	-15.5224	-0.270918	1	66.2478	45.3072	61.7	1.07687	18.2815		12.0319	0
48841	Thu Mar 23 16:46:15 2017_x000D_	72.5472	62.6961	-18.2066	-0.317765	1	66.2478	45.3072	61.7	1.07687	18.4948		8.32846	0
48842	Thu Mar 23 16:46:15 2017_x000D_	72.7447	62.8912	-18.2021	-0.317686	1	66.2478	45.3072	61.7	1.07687	18.7458		17.744	0
48843	Thu Mar 23 16:46:15 2017_x000D_	73.3304	62.9736	-20.8072	-0.363155	1	66.2478	45.3072	61.7	1.07687	19.0333		10.5543	0
48844	Thu Mar 23 16:46:15 2017_x000D_	73.6252	63.1656	-21.8735	-0.381764	1	66.2478	45.3072	61.7	1.07687	19.3222		8.75826	29.1526
48845	Thu Mar 23 16:46:15 2017_x000D_	73.917	63.1565	-20.8086	-0.363179	1	66.6393	46.1966	59.7495	1.04283	18.4554		17.0346	0
48846	Thu Mar 23 16:46:15 2017_x000D_	74.4073	63.4429	-19.1712	-0.3346	1	66.6393	46.1966	59.7495	1.04283	18.915		9.19648	0
48847	Thu Mar 23 16:46:15 2017_x000D_	74.7	63.534	-20.8058	-0.363131	1	66.6393	46.1966	59.7495	1.04283	19.1196		18.3994	0
48848	Thu Mar 23 16:46:15 2017_x000D_	75.2855	63.7166	-20.8073	-0.363156	1	66.6393	46.1966	59.7495	1.04283	19.5373		6.51294	29.1471
48849	Thu Mar 23 16:46:15 2017_x000D_	75.481	63.811	-18.2014	-0.317675	1	67.0308	47.0858	58.0995	1.01403	18.7387		14.825	0
48850	Thu Mar 23 16:46:15 2017_x000D_	75.9678	63.896	-21.8807	-0.381891	1	67.0308	47.0858	58.0995	1.01403	19.0382		8.29023	0
48851	Thu Mar 23 16:46:15 2017_x000D_	76.1642	64.0904	-21.8767	-0.38182	1	67.0308	47.0858	58.0995	1.01403	19.3022		5.82587	0
48852	Thu Mar 23 16:46:15 2017_x000D_	76.3583	64.0843	-21.8797	-0.381872	1	67.0308	47.0858	58.0995	1.01403	19.3895		12.9992	29.1404
48853	Thu Mar 23 16:46:15 2017_x000D_	76.7486	64.2725	-21.8786	-0.381854	1	67.4222	47.9748	63.9807	1.11667	18.7776		2.90249	0
48854	Thu Mar 23 16:46:15 2017_x000D_	76.8453	64.2694	-20.8087	-0.36318	1	67.4222	47.9748	63.9807	1.11667	18.8231		16.9605	0
48855	Thu Mar 23 16:46:15 2017_x000D_	77.3335	64.5545	-24.4839	-0.427325	1	67.4222	47.9748	63.9807	1.11667	19.3163		6.48621	0
48856	Thu Mar 23 16:46:15 2017_x000D_	77.5283	64.6483	-26.9846	-0.47097	1	67.4222	47.9748	63.9807	1.11667	19.4972		5.83236	0
48857	Thu Mar 23 16:46:15 2017_x000D_	77.7226	64.6417	-42.717	-0.745553	1	67.4222	47.9748	63.9807	1.11667	19.593		0.0127279	18.3417
48858	Thu Mar 23 16:46:15 2017_x000D_	77.7229	64.6414	-50.7419	-0.885613	1	67.8351	48.4257	46.0943	0.804497	18.9926		6.01227	0
48859	Thu Mar 23 16:46:15 2017_x000D_	77.721	64.441	-58.4733	-1.02055	1	67.8351	48.4257	46.0943	0.804497	18.8208		3.00943	0
48860	Thu Mar 23 16:46:15 2017_x000D_	77.7227	64.5413	-69.6267	-1.21522	1	67.8351	48.4257	46.0943	0.804497	18.9071		4.15362	0
48861	Thu Mar 23 16:46:15 2017_x000D_	77.8212	64.6386	-83.851	-1.46348	1	67.8351	48.4257	46.0943	0.804497	19.0415		3.00929	37.921
48862	Thu Mar 23 16:46:15 2017_x000D_	77.8226	64.7389	265.353	4.63129	1	68.4326	49.5396	57.3179	1.00039	17.8659		9.54162	0
48863	Thu Mar 23 16:46:16 2017_x000D_	77.7291	65.0429	252.019	4.39856	1	68.4326	49.5396	57.3179	1.00039	18.077		6.01833	0
48864	Thu Mar 23 16:46:16 2017_x000D_	77.7312	65.2435	245.012	4.27627	1	68.4326	49.5396	57.3179	1.00039	18.2504		8.46157	0
48865	Thu Mar 23 16:46:16 2017_x000D_	77.5394	65.4503	232.885	4.06461	1	68.4326	49.5396	57.3179	1.00039	18.3326		6.7295	61.3167
48866	Thu Mar 23 16:46:16 2017_x000D_	77.4446	65.6536	230.849	4.02907	1	69.4318	51.3226	66.9375	1.16828	16.419		21.1238	0
48867	Thu Mar 23 16:46:16 2017_x000D_	76.9655	66.1696	227.125	3.96407	1	69.4318	51.3226	66.9375	1.16828	16.649		8.44445	0
48868	Thu Mar 23 16:46:16 2017_x000D_	76.774	66.3759	227.125	3.96407	1	69.4318	51.3226	66.9375	1.16828	16.7484		14.988	0
48869	Thu Mar 23 16:46:16 2017_x000D_	76.4878	66.7854	229.055	3.99776	1	69.4318	51.3226	66.9375	1.16828	16.9966		23.2619	0
48870	Thu Mar 23 16:46:16 2017_x000D_	75.9118	67.3045	230.848	4.02906	1	69.4318	51.3226	66.9375	1.16828	17.2456		12.6666	29.1042
48871	Thu Mar 23 16:46:16 2017_x000D_	75.6245	67.6139	234.526	4.09325	1	69.8227	52.2105	57.8242	1.00922	16.4598		17.5112	0
48872	Thu Mar 23 16:46:16 2017_x000D_	75.3395	68.1233	238.13	4.15615	1	69.8227	52.2105	57.8242	1.00922	16.842		6.72152	0
48873	Thu Mar 23 16:46:16 2017_x000D_	75.2449	68.3264	240.318	4.19434	1	69.8227	52.2105	57.8242	1.00922	17.0036		19.1779	0
48874	Thu Mar 23 16:46:16 2017_x000D_	74.8628	68.8389	246.196	4.29693	1	69.8227	52.2105	57.8242	1.00922	17.3755		9.51868	27.4741
48875	Thu Mar 23 16:46:16 2017_x000D_	74.7693	69.1421	242.615	4.23443	1	70.4413	52.8858	64.3974	1.12395	16.8226		6.72152	0
48876	Thu Mar 23 16:46:16 2017_x000D_	74.6747	69.3452	245.019	4.27639	1	70.4413	52.8858	64.3974	1.12395	16.9951		8.44869	0
48877	Thu Mar 23 16:46:16 2017_x000D_	74.4831	69.5516	245.02	4.2764	1	70.4413	52.8858	64.3974	1.12395	17.1489		21.891	0
48878	Thu Mar 23 16:46:16 2017_x000D_	74.2975	70.2573	246.196	4.29693	1	70.4413	52.8858	64.3974	1.12395	17.7944		10.8212	23.4044
48879	Thu Mar 23 16:46:16 2017_x000D_	74.107	70.5636	245.019	4.27639	1	70.8428	53.5547	68.4123	1.19402	17.3193		17.5019	0
48880	Thu Mar 23 16:46:16 2017_x000D_	73.8221	71.0727	248.622	4.33926	1	70.8428	53.5547	68.4123	1.19402	17.7695		11.9769	0
48881	Thu Mar 23 16:46:16 2017_x000D_	73.827	71.4719	248.62	4.33924	1	70.8428	53.5547	68.4123	1.19402	18.164		17.5033	0
48882	Thu Mar 23 16:46:16 2017_x000D_	73.542	71.981	250.149	4.36592	1	70.8428	53.5547	68.4123	1.19402	18.6229		9.50258	52.8159
48883	Thu Mar 23 16:46:16 2017_x000D_	73.4487	72.2837	248.621	4.33925	1	70.9731	55.3104	81.8809	1.42909	17.1529		22.8812	0
48884	Thu Mar 23 16:46:17 2017_x000D_	73.1663	72.9922	250.149	4.36592	1	70.9731	55.3104	81.8809	1.42909	17.8173		6.71754	0
48885	Thu Mar 23 16:46:17 2017_x000D_	73.0718	73.1952	247.531	4.32023	1	70.9731	55.3104	81.8809	1.42909	18.0075		9.49684	0
48886	Thu Mar 23 16:46:17 2017_x000D_	72.9785	73.4977	246.195	4.29691	1	70.9731	55.3104	81.8809	1.42909	18.2975		10.813	0
48887	Thu Mar 23 16:46:17 2017_x000D_	72.7882	73.8038	245.018	4.27637	1	70.9731	55.3104	81.8809	1.42909	18.5823		16.1683	0
48888	Thu Mar 23 16:46:17 2017_x000D_	72.6005	74.309	246.195	4.29691	1	70.9731	55.3104	81.8809	1.42909	19.0682		10.813	0
48889	Thu Mar 23 16:46:17 2017_x000D_	72.4102	74.6151	245.018	4.27637	1	70.9731	55.3104	81.8809	1.42909	19.3581		18.9862	0
48890	Thu Mar 23 16:46:17 2017_x000D_	72.2238	75.2199	245.018	4.27636	1	70.9731	55.3104	81.8809	1.42909	19.9487		6.7121	0
48891	Thu Mar 23 16:46:17 2017_x000D_	72.1293	75.4227	242.612	4.23437	1	70.9731	55.3104	81.8809	1.42909	20.1455		17.4818	0
48892	Thu Mar 23 16:46:17 2017_x000D_	71.8447	75.9312	246.195	4.29692	1	70.9731	55.3104	81.8809	1.42909	20.6392		9.49309	0
48893	Thu Mar 23 16:46:17 2017_x000D_	71.7515	76.2336	242.611	4.23437	1	70.9731	55.3104	81.8809	1.42909	20.9377		5.97051	0
48894	Thu Mar 23 16:46:17 2017_x000D_	71.7541	76.4326	242.611	4.23436	1	70.9731	55.3104	81.8809	1.42909	21.1366		14.9706	0
48895	Thu Mar 23 16:46:17 2017_x000D_	71.4682	76.8416	245.017	4.27636	1	70.9731	55.3104	81.8809	1.42909	21.5369		6.70811	0
48896	Thu Mar 23 16:46:17 2017_x000D_	71.3738	77.0443	242.611	4.23437	1	70.9731	55.3104	81.8809	1.42909	21.7376		13.4148	0
48897	Thu Mar 23 16:46:17 2017_x000D_	71.1849	77.4496	242.611	4.23436	1	70.9731	55.3104	81.8809	1.42909	22.1402		6.70811	0
48898	Thu Mar 23 16:46:17 2017_x000D_	71.0905	77.6523	240.314	4.19427	1	70.9731	55.3104	81.8809	1.42909	22.3422		10.8063	0
48899	Thu Mar 23 16:46:17 2017_x000D_	70.9003	77.9582	238.886	4.16935	1	70.9731	55.3104	81.8809	1.42909	22.6479		6.70938	0
48900	Thu Mar 23 16:46:17 2017_x000D_	70.8058	78.1609	236.647	4.13027	1	70.9731	55.3104	81.8809	1.42909	22.8511		6.70811	0
48901	Thu Mar 23 16:46:17 2017_x000D_	70.7114	78.3636	234.526	4.09325	1	70.9731	55.3104	81.8809	1.42909	23.0547		6.71337	0
48902	Thu Mar 23 16:46:17 2017_x000D_	70.6168	78.5664	229.066	3.99796	1	70.9731	55.3104	81.8809	1.42909	23.2587		6.59086	0
48903	Thu Mar 23 16:46:17 2017_x000D_	70.8089	78.4598	211.485	3.69111	1	70.9731	55.3104	81.8809	1.42909	23.15		0.015	0
48904	Thu Mar 23 16:46:17 2017_x000D_	70.8084	78.4598	204.272	3.56523	1	70.9731	55.3104	81.8809	1.42909	23.15		2.89461	124.716
48905	Thu Mar 23 16:46:18 2017_x000D_	70.9048	78.4557	187.775	3.2773	1	70.7675	59.4625	81.8809	1.42909	18.9937		0.015	0
48906	Thu Mar 23 16:46:18 2017_x000D_	70.9045	78.4553	176.645	3.08303	1	70.7675	59.4625	81.8809	1.42909	18.9933		2.92039	0
48907	Thu Mar 23 16:46:18 2017_x000D_	70.8072	78.4583	159.758	2.78831	1	70.7675	59.4625	81.8809	1.42909	18.9958		2.91179	0
48908	Thu Mar 23 16:46:18 2017_x000D_	70.7102	78.4617	153.596	2.68075	1	70.7675	59.4625	81.8809	1.42909	18.9993		6.47481	13.1232
48909	Thu Mar 23 16:46:18 2017_x000D_	70.5152	78.3692	135.825	2.37059	1	70.7892	59.0256	81.8809	1.42909	19.3455		4.11782	0
48910	Thu Mar 23 16:46:18 2017_x000D_	70.4169	78.2734	131.921	2.30246	1	70.7892	59.0256	81.8809	1.42909	19.2514		6.47653	0
48911	Thu Mar 23 16:46:18 2017_x000D_	70.2216	78.1814	125.845	2.19641	1	70.7892	59.0256	81.8809	1.42909	19.1642		9.34678	0
48912	Thu Mar 23 16:46:18 2017_x000D_	70.1205	77.8867	122.004	2.12936	1	70.7892	59.0256	81.8809	1.42909	18.873		26.3295	0
48913	Thu Mar 23 16:46:18 2017_x000D_	69.7207	77.1054	122.001	2.12932	1	70.7892	59.0256	81.8809	1.42909	18.1113		12.3918	118.063
48914	Thu Mar 23 16:46:18 2017_x000D_	69.4246	76.8174	122.86	2.1443	1	70.5945	62.9562	81.8809	1.42909	13.9105		27.7231	0
48915	Thu Mar 23 16:46:18 2017_x000D_	68.9267	76.0389	128.058	2.23504	1	70.5945	62.9562	81.8809	1.42909	13.1886		10.591	0
48916	Thu Mar 23 16:46:18 2017_x000D_	68.7277	75.7473	129.774	2.26498	1	70.5945	62.9562	81.8809	1.42909	12.9266		18.7863	0
48917	Thu Mar 23 16:46:18 2017_x000D_	68.3306	75.2631	135.798	2.37012	1	70.5945	62.9562	81.8809	1.42909	12.5134		12.4195	13.111
48918	Thu Mar 23 16:46:18 2017_x000D_	68.0337	74.9746	139.703	2.43828	1	70.5729	63.3927	81.8809	1.42909	11.857		8.28034	0
48919	Thu Mar 23 16:46:18 2017_x000D_	67.8358	74.7822	139.702	2.43827	1	70.5729	63.3927	81.8809	1.42909	11.7138		20.721	0
48920	Thu Mar 23 16:46:18 2017_x000D_	67.3405	74.3008	143.58	2.50594	1	70.5729	63.3927	81.8809	1.42909	11.377		9.22763	0
48921	Thu Mar 23 16:46:18 2017_x000D_	67.0461	74.2117	147.403	2.57267	1	70.5729	63.3927	81.8809	1.42909	11.3793		18.8312	33.5478
48922	Thu Mar 23 16:46:18 2017_x000D_	66.6481	73.7263	149.722	2.61314	1	70.3022	64.4777	81.8809	1.42909	9.9443		12.0514	0
48923	Thu Mar 23 16:46:18 2017_x000D_	66.2557	73.6403	147.401	2.57263	1	70.3022	64.4777	81.8809	1.42909	10.0164		18.7712	0
48924	Thu Mar 23 16:46:18 2017_x000D_	65.7606	73.2577	148.853	2.59798	1	70.3022	64.4777	81.8809	1.42909	9.88507		9.23798	0
48925	Thu Mar 23 16:46:18 2017_x000D_	65.4659	73.1684	149.727	2.61322	1	70.3022	64.4777	81.8809	1.42909	9.94576		21.1312	6.55401
48926	Thu Mar 23 16:46:18 2017_x000D_	64.8725	72.7889	149.726	2.6132	1	70.2914	64.6959	81.8809	1.42909	9.73967		8.32491	0
48927	Thu Mar 23 16:46:19 2017_x000D_	64.6735	72.5955	149.723	2.61316	1	70.2914	64.6959	81.8809	1.42909	9.69353		12.0862	0
48928	Thu Mar 23 16:46:19 2017_x000D_	64.28	72.5091	147.405	2.57271	1	70.2914	64.6959	81.8809	1.42909	9.85815		10.6693	0
48929	Thu Mar 23 16:46:19 2017_x000D_	64.0793	72.2155	149.722	2.61314	1	70.2914	64.6959	81.8809	1.42909	9.7537		17.112	0
48930	Thu Mar 23 16:46:19 2017_x000D_	63.5844	71.9319	145.834	2.54528	1	70.2914	64.6959	81.8809	1.42909	9.86628		10.5998	35.3172
48931	Thu Mar 23 16:46:19 2017_x000D_	63.2867	71.7416	147.401	2.57263	1	69.1862	65.1014	110.757	1.93307	8.88236		18.848	0
48932	Thu Mar 23 16:46:19 2017_x000D_	62.7896	71.3574	145.833	2.54526	1	69.1862	65.1014	110.757	1.93307	8.94729		10.6147	0
48933	Thu Mar 23 16:46:19 2017_x000D_	62.4915	71.1668	147.399	2.5726	1	69.1862	65.1014	110.757	1.93307	9.03372		18.8696	0
48934	Thu Mar 23 16:46:19 2017_x000D_	61.9938	70.7822	145.832	2.54524	1	69.1862	65.1014	110.757	1.93307	9.16527		10.6297	32.5271
48935	Thu Mar 23 16:46:19 2017_x000D_	61.6953	70.5913	147.397	2.57256	1	68.1024	65.0706	122.55	2.13891	8.45749		6.58768	0
48936	Thu Mar 23 16:46:19 2017_x000D_	61.4968	70.4974	145.199	2.5342	1	68.1024	65.0706	122.55	2.13891	8.54892		17.1722	0
48937	Thu Mar 23 16:46:19 2017_x000D_	61.0001	70.2129	145.835	2.5453	1	68.1024	65.0706	122.55	2.13891	8.76846		8.37379	0
48938	Thu Mar 23 16:46:19 2017_x000D_	60.7998	70.0185	145.833	2.54527	1	68.1024	65.0706	122.55	2.13891	8.82098		10.6497	26.0236
48939	Thu Mar 23 16:46:19 2017_x000D_	60.5007	69.8273	147.397	2.57256	1	67.2353	65.0459	122.55	2.13891	8.25934		13.1902	0
48940	Thu Mar 23 16:46:19 2017_x000D_	60.1032	69.6394	147.399	2.5726	1	67.2353	65.0459	122.55	2.13891	8.48334		14.871	0
48941	Thu Mar 23 16:46:19 2017_x000D_	59.8007	69.2467	145.83	2.54522	1	67.2353	65.0459	122.55	2.13891	8.53932		8.88207	0
48942	Thu Mar 23 16:46:19 2017_x000D_	59.5048	69.2567	147.399	2.5726	1	67.2353	65.0459	122.55	2.13891	8.80292		6.68452	0
48943	Thu Mar 23 16:46:19 2017_x000D_	59.4028	69.0586	145.833	2.54526	1	67.2353	65.0459	122.55	2.13891	8.80056		10.673	32.5331
48944	Thu Mar 23 16:46:19 2017_x000D_	59.1031	68.8669	147.395	2.57252	1	66.1513	65.0151	122.55	2.13891	8.03203		6.60523	0
48945	Thu Mar 23 16:46:19 2017_x000D_	58.904	68.7729	149.708	2.6129	1	66.1513	65.0151	122.55	2.13891	8.1636		8.40139	0
48946	Thu Mar 23 16:46:19 2017_x000D_	58.703	68.5779	149.706	2.61286	1	66.1513	65.0151	122.55	2.13891	8.25656		17.2537	0
48947	Thu Mar 23 16:46:19 2017_x000D_	58.2038	68.2923	158.511	2.76654	1	66.1513	65.0151	122.55	2.13891	8.59667		2.96597	13.0133
48948	Thu Mar 23 16:46:20 2017_x000D_	58.105	68.2959	164.805	2.87638	1	65.7177	65.0027	122.55	2.13891	8.29448		12.1845	0
48949	Thu Mar 23 16:46:20 2017_x000D_	57.7083	68.2088	178.978	3.12376	1	65.7177	65.0027	122.55	2.13891	8.62726		6.61194	0
48950	Thu Mar 23 16:46:20 2017_x000D_	57.509	68.1147	187.718	3.27629	1	65.7177	65.0027	122.55	2.13891	8.7788		9.43155	0
48951	Thu Mar 23 16:46:20 2017_x000D_	57.2149	68.2258	202.403	3.5326	1	65.7177	65.0027	122.55	2.13891	9.09318		6.70108	19.5229
48952	Thu Mar 23 16:46:20 2017_x000D_	57.0191	68.3333	205.025	3.57835	1	65.0672	64.9842	122.55	2.13891	8.71713		2.95666	0
48953	Thu Mar 23 16:46:20 2017_x000D_	56.9206	68.3366	211.25	3.687	1	65.0672	64.9842	122.55	2.13891	8.80941		5.92811	0
48954	Thu Mar 23 16:46:20 2017_x000D_	56.7231	68.343	219.023	3.82268	1	65.0672	64.9842	122.55	2.13891	8.99475		12.8106	0
48955	Thu Mar 23 16:46:20 2017_x000D_	56.4323	68.6557	223.028	3.89257	1	65.0672	64.9842	122.55	2.13891	9.38304		10.8377	13.0162
48956	Thu Mar 23 16:46:20 2017_x000D_	56.1395	68.8673	229.006	3.9969	1	64.6335	64.9719	122.55	2.13891	9.34463		23.6403	0
48957	Thu Mar 23 16:46:20 2017_x000D_	55.6562	69.4897	223.029	3.89259	1	64.6335	64.9719	122.55	2.13891	10.05		8.54809	0
48958	Thu Mar 23 16:46:20 2017_x000D_	55.4621	69.6983	223.029	3.89259	1	64.6335	64.9719	122.55	2.13891	10.3176		25.9119	0
48959	Thu Mar 23 16:46:20 2017_x000D_	54.7787	70.2265	219.026	3.82272	1	64.6335	64.9719	122.55	2.13891	11.1682		10.9297	0
48960	Thu Mar 23 16:46:20 2017_x000D_	54.5865	70.536	216.685	3.78187	1	64.6335	64.9719	122.55	2.13891	11.4848		21.7173	26.0355
48961	Thu Mar 23 16:46:20 2017_x000D_	53.9999	70.9602	213.625	3.72847	1	63.766	64.9472	122.55	2.13891	11.4688		9.46524	0
48962	Thu Mar 23 16:46:20 2017_x000D_	53.7046	71.0713	212.665	3.71171	1	63.766	64.9472	122.55	2.13891	11.7786		12.8337	0
48963	Thu Mar 23 16:46:20 2017_x000D_	53.4131	71.3844	208.778	3.64387	1	63.766	64.9472	122.55	2.13891	12.191		13.4345	0
48964	Thu Mar 23 16:46:20 2017_x000D_	53.0206	71.6	208.778	3.64387	1	63.766	64.9472	122.55	2.13891	12.6382		18.9487	20.7239
48965	Thu Mar 23 16:46:20 2017_x000D_	52.4295	71.8226	208.777	3.64384	1	63.1047	65.1469	173.274	3.0242	12.5907		10.8719	0
48966	Thu Mar 23 16:46:20 2017_x000D_	52.1358	72.0349	207.56	3.62261	1	63.1047	65.1469	173.274	3.0242	12.9523		18.9621	0
48967	Thu Mar 23 16:46:20 2017_x000D_	51.5443	72.2577	207.559	3.62259	1	63.1047	65.1469	173.274	3.0242	13.5723		17.5603	0
48968	Thu Mar 23 16:46:20 2017_x000D_	51.0543	72.5779	211.258	3.68715	1	63.1047	65.1469	173.274	3.0242	14.1574		10.8712	19.5289
48969	Thu Mar 23 16:46:21 2017_x000D_	50.7607	72.7903	212.663	3.71167	1	62.454	65.1284	180	3.14159	13.9799		10.8827	0
48970	Thu Mar 23 16:46:21 2017_x000D_	50.4667	73.0028	211.259	3.68717	1	62.454	65.1284	180	3.14159	14.3423		9.48351	0
48971	Thu Mar 23 16:46:21 2017_x000D_	50.1709	73.1143	215.087	3.75398	1	62.454	65.1284	180	3.14159	14.6509		13.4639	0
48972	Thu Mar 23 16:46:21 2017_x000D_	49.7775	73.3303	215.087	3.75397	1	62.454	65.1284	180	3.14159	15.0985		13.4654	0
48973	Thu Mar 23 16:46:21 2017_x000D_	49.3841	73.5464	215.086	3.75396	1	62.454	65.1284	180	3.14159	15.5462		19.3582	33.337
48974	Thu Mar 23 16:46:21 2017_x000D_	48.8956	73.968	216.678	3.78174	1	61.3587	65.3159	180	3.14159	15.1719		10.8935	0
48975	Thu Mar 23 16:46:21 2017_x000D_	48.6013	74.1807	215.087	3.75398	1	61.3587	65.3159	180	3.14159	15.535		19.3712	0
48976	Thu Mar 23 16:46:21 2017_x000D_	48.1124	74.6025	213.622	3.72841	1	61.3587	65.3159	180	3.14159	16.1773		10.8886	0
48977	Thu Mar 23 16:46:21 2017_x000D_	47.8183	74.8152	215.088	3.75399	1	61.3587	65.3159	180	3.14159	16.5402		5.9799	49.9985
48978	Thu Mar 23 16:46:21 2017_x000D_	47.6191	74.8224	215.086	3.75397	1	59.8084	65.9276	161.323	2.81561	15.0896		10.8928	0
48979	Thu Mar 23 16:46:21 2017_x000D_	47.3249	75.0352	216.677	3.78172	1	59.8084	65.9276	161.323	2.81561	15.4527		21.7954	0
48980	Thu Mar 23 16:46:21 2017_x000D_	46.7361	75.4608	216.677	3.78172	1	59.8084	65.9276	161.323	2.81561	16.1792		10.9061	0
48981	Thu Mar 23 16:46:21 2017_x000D_	46.4415	75.6738	215.087	3.75397	1	59.8084	65.9276	161.323	2.81561	16.5427		15.1335	41.4609
48982	Thu Mar 23 16:46:21 2017_x000D_	46.0495	75.9913	212.665	3.71171	1	58.4854	66.3272	170.679	2.9789	15.7495		6.74419	0
48983	Thu Mar 23 16:46:21 2017_x000D_	45.8525	76.0996	215.087	3.75397	1	58.4854	66.3272	170.679	2.9789	15.9715		21.8146	0
48984	Thu Mar 23 16:46:21 2017_x000D_	45.2632	76.5256	215.087	3.75397	1	58.4854	66.3272	170.679	2.9789	16.6983		6.75352	0
48985	Thu Mar 23 16:46:21 2017_x000D_	45.0659	76.634	212.665	3.71171	1	58.4854	66.3272	170.679	2.9789	16.9208		21.8212	0
48986	Thu Mar 23 16:46:21 2017_x000D_	44.4764	77.0601	212.666	3.71172	1	58.4854	66.3272	170.679	2.9789	17.6479		6.75234	39.7493
48987	Thu Mar 23 16:46:21 2017_x000D_	44.2792	77.1686	215.086	3.75397	1	57.1729	66.5086	180	3.14159	16.7297		8.58186	0
48988	Thu Mar 23 16:46:21 2017_x000D_	44.0842	77.3779	215.087	3.75398	1	57.1729	66.5086	180	3.14159	17.0134		13.5126	0
48989	Thu Mar 23 16:46:21 2017_x000D_	43.6895	77.5949	215.086	3.75397	1	57.1729	66.5086	180	3.14159	17.4559		8.58406	0
48990	Thu Mar 23 16:46:21 2017_x000D_	43.4945	77.8043	215.087	3.75398	1	57.1729	66.5086	180	3.14159	17.7395		10.9144	26.9903
48991	Thu Mar 23 16:46:22 2017_x000D_	43.1997	78.0175	216.676	3.78171	1	56.2943	66.7022	180	3.14159	17.3062		3.00528	0
48992	Thu Mar 23 16:46:22 2017_x000D_	43.0996	78.0214	215.087	3.75397	1	56.2943	66.7022	180	3.14159	17.3846		15.1569	0
48993	Thu Mar 23 16:46:22 2017_x000D_	42.707	78.3394	212.668	3.71175	1	56.2943	66.7022	180	3.14159	17.8896		6.76548	0
48994	Thu Mar 23 16:46:22 2017_x000D_	42.5093	78.4479	210.118	3.66724	1	56.2943	66.7022	180	3.14159	18.1104		10.9277	20.7342
48995	Thu Mar 23 16:46:22 2017_x000D_	42.2141	78.6613	208.794	3.64415	1	55.6327	66.9021	180	3.14159	17.842		9.5576	0
48996	Thu Mar 23 16:46:22 2017_x000D_	41.916	78.7737	199.787	3.48694	1	55.6327	66.9021	180	3.14159	18.1406		6.78103	0
48997	Thu Mar 23 16:46:22 2017_x000D_	41.7176	78.882	184.949	3.22797	1	55.6327	66.9021	180	3.14159	18.3616		3.00773	0
48998	Thu Mar 23 16:46:22 2017_x000D_	41.6174	78.8854	173.589	3.0297	1	55.6327	66.9021	180	3.14159	18.4399		9.01804	0
48999	Thu Mar 23 16:46:22 2017_x000D_	41.317	78.8964	161.742	2.82293	1	55.6327	66.9021	180	3.14159	18.6763		9.48081	41.4704
49000	Thu Mar 23 16:46:22 2017_x000D_	41.014	78.8066	152.78	2.66652	1	54.3094	67.3018	180	3.14159	17.582		10.8037	0
49001	Thu Mar 23 16:46:22 2017_x000D_	40.7087	78.6156	138.605	2.41912	1	54.3094	67.3018	180	3.14159	17.6913		8.48826	0
49002	Thu Mar 23 16:46:22 2017_x000D_	40.5034	78.4209	130.628	2.27989	1	54.3094	67.3018	180	3.14159	17.7268		13.4658	0
49003	Thu Mar 23 16:46:22 2017_x000D_	40.2932	78.0243	117.994	2.05939	1	54.3094	67.3018	180	3.14159	17.6473		6.73572	53.9936
49004	Thu Mar 23 16:46:22 2017_x000D_	40.1879	77.826	115.38	2.01376	1	52.5518	67.6892	180	3.14159	15.9881		10.8577	0
49005	Thu Mar 23 16:46:22 2017_x000D_	39.9795	77.5301	114.249	1.99402	1	52.5518	67.6892	180	3.14159	15.9658		24.955	0
49006	Thu Mar 23 16:46:22 2017_x000D_	39.758	76.7283	114.245	1.99395	1	52.5518	67.6892	180	3.14159	15.6648		13.5037	0
49007	Thu Mar 23 16:46:22 2017_x000D_	39.5468	76.3308	114.246	1.99397	1	52.5518	67.6892	180	3.14159	15.6143		10.8702	33.3587
49008	Thu Mar 23 16:46:22 2017_x000D_	39.3381	76.0346	115.38	2.01376	1	51.4558	67.8769	180	3.14159	14.6078		20.2813	0
49009	Thu Mar 23 16:46:22 2017_x000D_	39.0207	75.4377	117.991	2.05933	1	51.4558	67.8769	180	3.14159	14.5533		12.5071	0
49010	Thu Mar 23 16:46:22 2017_x000D_	38.9095	75.0359	120.487	2.1029	1	51.4558	67.8769	180	3.14159	14.4451		15.1053	0
49011	Thu Mar 23 16:46:22 2017_x000D_	38.597	74.6411	122.876	2.14459	1	51.4558	67.8769	180	3.14159	14.5294		10.8943	33.3611
49012	Thu Mar 23 16:46:23 2017_x000D_	38.3879	74.3442	124.36	2.17048	1	50.3597	68.0645	180	3.14159	13.5188		6.77612	0
49013	Thu Mar 23 16:46:23 2017_x000D_	38.2818	74.1448	126.685	2.21106	1	50.3597	68.0645	180	3.14159	13.522		17.6529	0
49014	Thu Mar 23 16:46:23 2017_x000D_	37.9663	73.6481	130.585	2.27914	1	50.3597	68.0645	180	3.14159	13.5931		6.7733	0
49015	Thu Mar 23 16:46:23 2017_x000D_	37.8604	73.4487	128.344	2.24003	1	50.3597	68.0645	180	3.14159	13.6096		19.3822	0
49016	Thu Mar 23 16:46:23 2017_x000D_	37.4439	72.9548	126.683	2.21104	1	50.3597	68.0645	180	3.14159	13.8106		10.9201	13.0342
49017	Thu Mar 23 16:46:23 2017_x000D_	37.2343	72.6572	128.344	2.24003	1	49.9254	68.0522	180	3.14159	13.5007		17.123	0
49018	Thu Mar 23 16:46:23 2017_x000D_	36.8201	72.2645	128.347	2.24008	1	49.9254	68.0522	180	3.14159	13.7656		13.5884	0
49019	Thu Mar 23 16:46:23 2017_x000D_	36.6074	71.8646	128.344	2.24003	1	49.9254	68.0522	180	3.14159	13.8529		10.9185	0
49020	Thu Mar 23 16:46:23 2017_x000D_	36.2989	71.6715	130.584	2.27913	1	49.9254	68.0522	180	3.14159	14.099		17.7105	6.51857
49021	Thu Mar 23 16:46:23 2017_x000D_	35.9825	71.1731	130.145	2.27146	1	49.7082	68.0461	180	3.14159	14.0774		6.80841	0
49022	Thu Mar 23 16:46:23 2017_x000D_	35.8758	70.9728	132.41	2.31099	1	49.7082	68.0461	180	3.14159	14.1386		10.9233	0
49023	Thu Mar 23 16:46:23 2017_x000D_	35.5673	70.7794	130.147	2.2715	1	49.7082	68.0461	180	3.14159	14.4026		19.4651	0
49024	Thu Mar 23 16:46:23 2017_x000D_	35.149	70.2834	128.35	2.24013	1	49.7082	68.0461	180	3.14159	14.7301		8.59647	39.5348
49025	Thu Mar 23 16:46:23 2017_x000D_	34.9411	70.0862	128.351	2.24015	1	48.4153	67.791	194.692	3.39801	13.6683		21.9626	0
49026	Thu Mar 23 16:46:23 2017_x000D_	34.5195	69.4877	128.35	2.24013	1	48.4153	67.791	194.692	3.39801	13.999		6.82729	0
49027	Thu Mar 23 16:46:23 2017_x000D_	34.4124	69.2869	130.58	2.27905	1	48.4153	67.791	194.692	3.39801	14.0826		15.2323	0
49028	Thu Mar 23 16:46:23 2017_x000D_	34.0975	68.8886	128.349	2.2401	1	48.4153	67.791	194.692	3.39801	14.3598		8.61137	80.322
49029	Thu Mar 23 16:46:23 2017_x000D_	33.8892	68.6911	128.35	2.24013	1	45.839	67.0622	187.655	3.2752	12.0603		3.07323	0
49030	Thu Mar 23 16:46:23 2017_x000D_	33.8863	68.5887	126.692	2.21119	1	45.839	67.0622	187.655	3.2752	12.0498		8.61767	0
49031	Thu Mar 23 16:46:23 2017_x000D_	33.6779	68.391	126.694	2.21122	1	45.839	67.0622	187.655	3.2752	12.2335		13.6705	0
49032	Thu Mar 23 16:46:23 2017_x000D_	33.4637	67.9888	126.691	2.21118	1	45.839	67.0622	187.655	3.2752	12.4099		6.79965	0
49033	Thu Mar 23 16:46:24 2017_x000D_	33.2581	67.8934	128.35	2.24013	1	45.839	67.0622	187.655	3.2752	12.6083		13.6812	37.7769
49034	Thu Mar 23 16:46:24 2017_x000D_	33.0437	67.4909	128.347	2.24008	1	44.7831	66.3761	188.637	3.29233	11.7922		6.83912	0
49035	Thu Mar 23 16:46:24 2017_x000D_	32.9367	67.2896	125.982	2.1988	1	44.7831	66.3761	188.637	3.29233	11.8816		6.84882	0
49036	Thu Mar 23 16:46:24 2017_x000D_	32.8292	67.0882	128.344	2.24003	1	44.7831	66.3761	188.637	3.29233	11.9751		6.80889	0
49037	Thu Mar 23 16:46:24 2017_x000D_	32.6234	66.9925	130.14	2.27138	1	44.7831	66.3761	188.637	3.29233	12.1753		20.5546	34.9336
49038	Thu Mar 23 16:46:24 2017_x000D_	32.3007	66.3881	140.591	2.45377	1	43.7167	65.9084	188.926	3.29738	11.4261		6.10531	0
49039	Thu Mar 23 16:46:24 2017_x000D_	32.0973	66.3948	148.648	2.59439	1	43.7167	65.9084	188.926	3.29738	11.6296		4.31228	0
49040	Thu Mar 23 16:46:24 2017_x000D_	31.9928	66.2961	157.653	2.75156	1	43.7167	65.9084	188.926	3.29738	11.7303		6.81598	0
49041	Thu Mar 23 16:46:24 2017_x000D_	31.7866	66.2007	173.214	3.02315	1	43.7167	65.9084	188.926	3.29738	11.9337		6.81306	33.1621
49042	Thu Mar 23 16:46:24 2017_x000D_	31.5806	66.1051	181.814	3.17326	1	42.6398	65.659	193.013	3.36871	11.0682		6.07842	0
49043	Thu Mar 23 16:46:24 2017_x000D_	31.3781	66.1119	200.371	3.49714	1	42.6398	65.659	193.013	3.36871	11.2708		6.09912	0
49044	Thu Mar 23 16:46:24 2017_x000D_	31.1749	66.1184	205.92	3.59398	1	42.6398	65.659	193.013	3.36871	11.4741		4.33034	0
49045	Thu Mar 23 16:46:24 2017_x000D_	31.0766	66.2241	214.881	3.75039	1	42.6398	65.659	193.013	3.36871	11.577		6.83035	0
49046	Thu Mar 23 16:46:24 2017_x000D_	30.8766	66.3329	224.993	3.92688	1	42.6398	65.659	193.013	3.36871	11.7825		8.6728	18.3388
49047	Thu Mar 23 16:46:24 2017_x000D_	30.6793	66.5442	229.078	3.99817	1	42.2253	65.2097	202.715	3.53804	11.6229		4.33428	0
49048	Thu Mar 23 16:46:24 2017_x000D_	30.5807	66.6498	233.282	4.07153	1	42.2253	65.2097	202.715	3.53804	11.7333		23.9892	0
49049	Thu Mar 23 16:46:24 2017_x000D_	30.0899	67.2811	231.036	4.03234	1	42.2253	65.2097	202.715	3.53804	12.3109		13.7512	0
49050	Thu Mar 23 16:46:24 2017_x000D_	29.8985	67.6976	231.036	4.03235	1	42.2253	65.2097	202.715	3.53804	12.5754		21.7096	14.5023
49051	Thu Mar 23 16:46:24 2017_x000D_	29.4046	68.2265	226.965	3.96128	1	41.8006	64.9788	186.726	3.25898	12.8144		13.0283	0
49052	Thu Mar 23 16:46:24 2017_x000D_	29.1082	68.5439	222.89	3.89016	1	41.8006	64.9788	186.726	3.25898	13.1836		17.369	0
49053	Thu Mar 23 16:46:24 2017_x000D_	28.7131	68.9671	222.89	3.89016	1	41.8006	64.9788	186.726	3.25898	13.6817		11.0628	0
49054	Thu Mar 23 16:46:24 2017_x000D_	28.4135	69.1821	216.494	3.77854	1	41.8006	64.9788	186.726	3.25898	14.0315		22.1184	9.17374
49055	Thu Mar 23 16:46:25 2017_x000D_	27.8146	69.6121	216.494	3.77854	1	41.5933	64.754	190.133	3.31844	14.6101		8.68976	0
49056	Thu Mar 23 16:46:25 2017_x000D_	27.6169	69.8238	216.495	3.77855	1	41.5933	64.754	190.133	3.31844	14.8675		9.69279	0
49057	Thu Mar 23 16:46:25 2017_x000D_	27.3141	69.9365	212.454	3.70803	1	41.5933	64.754	190.133	3.31844	15.1906		8.68976	0
49058	Thu Mar 23 16:46:25 2017_x000D_	27.1164	70.1482	212.455	3.70805	1	41.5933	64.754	190.133	3.31844	15.4492		22.1334	50.077
49059	Thu Mar 23 16:46:25 2017_x000D_	26.5171	70.5785	212.456	3.70806	1	40.0405	65.3665	157.644	2.75141	14.493		20.5851	0
49060	Thu Mar 23 16:46:25 2017_x000D_	25.9144	70.9065	214.892	3.75058	1	40.0405	65.3665	157.644	2.75141	15.1736		11.0688	0
49061	Thu Mar 23 16:46:25 2017_x000D_	25.6147	71.1217	216.493	3.77852	1	40.0405	65.3665	157.644	2.75141	15.5315		6.86267	0
49062	Thu Mar 23 16:46:25 2017_x000D_	25.4138	71.2311	218.85	3.81965	1	40.0405	65.3665	157.644	2.75141	15.7586		15.3662	0
49063	Thu Mar 23 16:46:25 2017_x000D_	25.0149	71.5524	216.493	3.77852	1	40.0405	65.3665	157.644	2.75141	16.2491		8.694	50.0787
49064	Thu Mar 23 16:46:25 2017_x000D_	24.8171	71.7642	216.494	3.77853	1	38.4876	65.9789	160.102	2.79431	14.8443		13.7373	0
49065	Thu Mar 23 16:46:25 2017_x000D_	24.4149	71.9831	216.493	3.77852	1	38.4876	65.9789	160.102	2.79431	15.3		15.3681	0
49066	Thu Mar 23 16:46:25 2017_x000D_	24.016	72.3045	218.85	3.81965	1	38.4876	65.9789	160.102	2.79431	15.7937		11.082	0
49067	Thu Mar 23 16:46:25 2017_x000D_	23.7159	72.5199	220.635	3.85081	1	38.4876	65.9789	160.102	2.79431	16.1551		19.6943	67.8057
49068	Thu Mar 23 16:46:25 2017_x000D_	23.2177	72.9474	218.85	3.81965	1	36.4795	67.0162	160.102	2.79431	14.5277		11.0838	0
49069	Thu Mar 23 16:46:25 2017_x000D_	22.9176	73.1629	220.635	3.85081	1	36.4795	67.0162	160.102	2.79431	14.8898		19.7027	0
49070	Thu Mar 23 16:46:25 2017_x000D_	22.4192	73.5906	218.85	3.81965	1	36.4795	67.0162	160.102	2.79431	15.5214		11.0904	0
49071	Thu Mar 23 16:46:25 2017_x000D_	22.1189	73.8062	220.635	3.8508	1	36.4795	67.0162	160.102	2.79431	15.8849		11.097	58.8719
49072	Thu Mar 23 16:46:25 2017_x000D_	21.8184	74.0219	218.849	3.81964	1	34.6989	67.8411	154.464	2.6959	14.2867		8.70468	0
49073	Thu Mar 23 16:46:25 2017_x000D_	21.6204	74.234	218.85	3.81965	1	34.6989	67.8411	154.464	2.6959	14.5573		22.1958	0
49074	Thu Mar 23 16:46:25 2017_x000D_	21.0194	74.6655	218.849	3.81964	1	34.6989	67.8411	154.464	2.6959	15.2873		8.70672	0
49075	Thu Mar 23 16:46:25 2017_x000D_	20.8213	74.8776	218.85	3.81965	1	34.6989	67.8411	154.464	2.6959	15.5596		15.3962	41.5379
49076	Thu Mar 23 16:46:26 2017_x000D_	20.4216	75.1995	216.495	3.77856	1	33.3734	68.2413	153.091	2.67194	14.7026		13.7737	0
49077	Thu Mar 23 16:46:26 2017_x000D_	20.0184	75.4191	216.495	3.77855	1	33.3734	68.2413	153.091	2.67194	15.1617		15.398	0
49078	Thu Mar 23 16:46:26 2017_x000D_	19.6187	75.7411	218.849	3.81963	1	33.3734	68.2413	153.091	2.67194	15.6665		8.71096	0
49079	Thu Mar 23 16:46:26 2017_x000D_	19.4205	75.9533	218.849	3.81964	1	33.3734	68.2413	153.091	2.67194	15.9423		15.4088	0
49080	Thu Mar 23 16:46:26 2017_x000D_	19.0205	76.2755	216.496	3.77856	1	33.3734	68.2413	153.091	2.67194	16.4485		6.88949	41.5408
49081	Thu Mar 23 16:46:26 2017_x000D_	18.8188	76.3853	218.849	3.81963	1	32.0478	68.6415	154.878	2.70314	15.3288		8.71316	0
49082	Thu Mar 23 16:46:26 2017_x000D_	18.6206	76.5976	218.849	3.81964	1	32.0478	68.6415	154.878	2.70314	15.6073		13.7885	0
49083	Thu Mar 23 16:46:26 2017_x000D_	18.217	76.8175	218.848	3.81963	1	32.0478	68.6415	154.878	2.70314	16.0667		6.87719	0
49084	Thu Mar 23 16:46:26 2017_x000D_	18.1215	77.0259	220.633	3.85078	1	32.0478	68.6415	154.878	2.70314	16.2555		6.89356	47.5435
49085	Thu Mar 23 16:46:26 2017_x000D_	17.9197	77.1358	222.88	3.88999	1	30.7022	69.4787	169.074	2.95089	14.9005		8.7174	0
49086	Thu Mar 23 16:46:26 2017_x000D_	17.7214	77.3482	222.88	3.88999	1	30.7022	69.4787	169.074	2.95089	15.1799		6.89763	0
49087	Thu Mar 23 16:46:26 2017_x000D_	17.5195	77.4582	220.633	3.85076	1	30.7022	69.4787	169.074	2.95089	15.4096		13.0812	0
49088	Thu Mar 23 16:46:26 2017_x000D_	17.2218	77.7768	216.497	3.77859	1	30.7022	69.4787	169.074	2.95089	15.8297		8.71944	42.2484
49089	Thu Mar 23 16:46:26 2017_x000D_	17.0234	77.9892	216.498	3.7786	1	29.5744	70.3221	157.39	2.74698	14.7075		3.09221	0
49090	Thu Mar 23 16:46:26 2017_x000D_	16.9204	77.9931	209.915	3.6637	1	29.5744	70.3221	157.39	2.74698	14.7976		3.05648	0
49091	Thu Mar 23 16:46:26 2017_x000D_	17.0222	77.989	190.642	3.32733	1	29.5744	70.3221	157.39	2.74698	14.7085		6.87171	0
49092	Thu Mar 23 16:46:26 2017_x000D_	17.2309	78.0834	182.152	3.17915	1	29.5744	70.3221	157.39	2.74698	14.5808		3.0751	0
49093	Thu Mar 23 16:46:26 2017_x000D_	17.3333	78.0788	164.676	2.87414	1	29.5744	70.3221	157.39	2.74698	14.4918		3.05912	38.4196
49094	Thu Mar 23 16:46:26 2017_x000D_	17.3371	78.1807	154.315	2.6933	1	28.4565	70.9469	146.697	2.56034	13.2653		3.07623	0
49095	Thu Mar 23 16:46:26 2017_x000D_	17.2346	78.1836	135.205	2.35978	1	28.4565	70.9469	146.697	2.56034	13.3529		3.0705	0
49096	Thu Mar 23 16:46:26 2017_x000D_	17.2314	78.0813	129.026	2.25193	1	28.4565	70.9469	146.697	2.56034	13.3005		4.33209	0
49097	Thu Mar 23 16:46:27 2017_x000D_	17.1259	77.9827	112.307	1.96012	1	28.4565	70.9469	146.697	2.56034	13.3374		3.07359	47.5385
49098	Thu Mar 23 16:46:27 2017_x000D_	17.1226	77.8803	106.087	1.85157	1	27.1111	71.7841	158.16	2.76041	11.7019		6.86171	0
49099	Thu Mar 23 16:46:27 2017_x000D_	17.0129	77.6796	103.35	1.80379	1	27.1111	71.7841	158.16	2.76041	11.6932		6.13849	0
49100	Thu Mar 23 16:46:27 2017_x000D_	17.006	77.4751	97.7242	1.70561	1	27.1111	71.7841	158.16	2.76041	11.5974		24.783	0
49101	Thu Mar 23 16:46:27 2017_x000D_	16.8747	76.6595	100.556	1.75504	1	27.1111	71.7841	158.16	2.76041	11.3381		12.3015	56.7267
49102	Thu Mar 23 16:46:27 2017_x000D_	16.8604	76.2497	100.555	1.75501	1	25.5382	72.8336	147.544	2.57512	9.32598		25.3814	0
49103	Thu Mar 23 16:46:27 2017_x000D_	16.6259	75.4368	106.081	1.85147	1	25.5382	72.8336	147.544	2.57512	9.2847		15.6978	0
49104	Thu Mar 23 16:46:27 2017_x000D_	16.505	74.9277	109.581	1.91255	1	25.5382	72.8336	147.544	2.57512	9.27275		22.4332	0
49105	Thu Mar 23 16:46:27 2017_x000D_	16.2737	74.2166	116.034	2.02517	1	25.5382	72.8336	147.544	2.57512	9.36716		11.126	44.1583
49106	Thu Mar 23 16:46:27 2017_x000D_	16.0569	73.9157	114.904	2.00546	1	24.2026	73.4523	151.783	2.64911	8.15887		9.7514	0
49107	Thu Mar 23 16:46:27 2017_x000D_	15.9429	73.6113	118.642	2.0707	1	24.2026	73.4523	151.783	2.64911	8.26123		9.75421	0
49108	Thu Mar 23 16:46:27 2017_x000D_	15.8289	73.3068	122.547	2.13884	1	24.2026	73.4523	151.783	2.64911	8.37496		22.2737	0
49109	Thu Mar 23 16:46:27 2017_x000D_	15.3949	72.7044	122.548	2.13887	1	24.2026	73.4523	151.783	2.64911	8.8394		18.0241	0
49110	Thu Mar 23 16:46:27 2017_x000D_	15.0671	72.2009	126.592	2.20946	1	24.2026	73.4523	151.783	2.64911	9.22081		13.8307	32.9781
49111	Thu Mar 23 16:46:27 2017_x000D_	14.8461	71.7963	126.59	2.20942	1	23.3024	74.0832	153.963	2.68717	8.76008		8.75835	0
49112	Thu Mar 23 16:46:27 2017_x000D_	14.6323	71.5975	126.592	2.20945	1	23.3024	74.0832	153.963	2.68717	9.01939		17.5272	0
49113	Thu Mar 23 16:46:27 2017_x000D_	14.2045	71.1996	126.596	2.20951	1	23.3024	74.0832	153.963	2.68717	9.54395		19.5804	0
49114	Thu Mar 23 16:46:27 2017_x000D_	13.9758	70.5883	126.589	2.2094	1	23.3024	74.0832	153.963	2.68717	9.95991		6.94571	23.7667
49115	Thu Mar 23 16:46:27 2017_x000D_	13.7653	70.4919	124.992	2.18152	1	22.6298	74.5018	172.345	3.00799	9.72927		11.177	0
49116	Thu Mar 23 16:46:27 2017_x000D_	13.5474	70.1897	126.593	2.20947	1	22.6298	74.5018	172.345	3.00799	10.0541		9.80337	0
49117	Thu Mar 23 16:46:27 2017_x000D_	13.433	69.8836	122.553	2.13895	1	22.6298	74.5018	172.345	3.00799	10.2912		15.5195	0
49118	Thu Mar 23 16:46:27 2017_x000D_	13.1079	69.4812	119.99	2.09422	1	22.6298	74.5018	172.345	3.00799	10.7644		11.2035	29.4393
49119	Thu Mar 23 16:46:28 2017_x000D_	12.8896	69.1782	118.661	2.07102	1	21.7394	74.9143	162.374	2.83396	10.5462		18.1189	0
49120	Thu Mar 23 16:46:28 2017_x000D_	12.56	68.6721	122.556	2.139	1	21.7394	74.9143	162.374	2.83396	11.1007		9.82619	0
49121	Thu Mar 23 16:46:28 2017_x000D_	12.4453	68.3653	118.661	2.07102	1	21.7394	74.9143	162.374	2.83396	11.3697		16.7322	0
49122	Thu Mar 23 16:46:28 2017_x000D_	12.2193	67.8554	119.988	2.09419	1	21.7394	74.9143	162.374	2.83396	11.8516		11.2275	0
49123	Thu Mar 23 16:46:28 2017_x000D_	12.0006	67.5517	118.661	2.07102	1	21.7394	74.9143	162.374	2.83396	12.2087		11.2244	26.1431
49124	Thu Mar 23 16:46:28 2017_x000D_	11.7818	67.2482	119.991	2.09424	1	20.8683	74.8901	175.022	3.05471	11.8728		8.81741	0
49125	Thu Mar 23 16:46:28 2017_x000D_	11.5668	67.0478	119.994	2.09429	1	20.8683	74.8901	175.022	3.05471	12.1663		15.8729	0
49126	Thu Mar 23 16:46:28 2017_x000D_	11.4438	66.5332	121.142	2.11433	1	20.8683	74.8901	175.022	3.05471	12.596		11.2376	0
49127	Thu Mar 23 16:46:28 2017_x000D_	11.2248	66.2293	122.549	2.13889	1	20.8683	74.8901	175.022	3.05471	12.9617		13.9463	33.4381
49128	Thu Mar 23 16:46:28 2017_x000D_	11.0018	65.8214	122.548	2.13887	1	19.7697	75.0783	183.098	3.19567	12.7501		6.98048	0
49129	Thu Mar 23 16:46:28 2017_x000D_	10.7903	65.7244	124.086	2.1657	1	19.7697	75.0783	183.098	3.19567	12.9663		9.87043	0
49130	Thu Mar 23 16:46:28 2017_x000D_	10.6746	65.4164	124.979	2.18129	1	19.7697	75.0783	183.098	3.19567	13.2693		6.97568	0
49131	Thu Mar 23 16:46:28 2017_x000D_	10.5632	65.2123	122.55	2.13889	1	19.7697	75.0783	183.098	3.19567	13.4944		8.84285	26.1491
49132	Thu Mar 23 16:46:28 2017_x000D_	10.3476	65.0113	122.552	2.13894	1	18.8984	75.0541	181.324	3.1647	13.1899		6.22629	0
49133	Thu Mar 23 16:46:28 2017_x000D_	10.3399	64.8039	122.549	2.13887	1	18.8984	75.0541	181.324	3.1647	13.3534		6.98238	0
49134	Thu Mar 23 16:46:28 2017_x000D_	10.2284	64.5996	119.992	2.09425	1	18.8984	75.0541	181.324	3.1647	13.5818		15.6348	0
49135	Thu Mar 23 16:46:28 2017_x000D_	9.90127	64.1939	109.66	1.91393	1	18.8984	75.0541	181.324	3.1647	14.1029		6.98732	0
49136	Thu Mar 23 16:46:28 2017_x000D_	9.78961	63.9895	106.886	1.86551	1	18.8984	75.0541	181.324	3.1647	14.3316		6.22908	20.5788
49137	Thu Mar 23 16:46:28 2017_x000D_	9.7821	63.782	101.121	1.76489	1	18.2545	74.8176	196.925	3.43699	13.9128		3.10977	0
49138	Thu Mar 23 16:46:28 2017_x000D_	9.7786	63.6784	89.2737	1.55812	1	18.2545	74.8176	196.925	3.43699	13.9972		9.33632	0
49139	Thu Mar 23 16:46:28 2017_x000D_	9.76715	63.3674	77.3477	1.34997	1	18.2545	74.8176	196.925	3.43699	14.2528		6.23233	0
49140	Thu Mar 23 16:46:29 2017_x000D_	9.75941	63.1598	71.8363	1.25378	1	18.2545	74.8176	196.925	3.43699	14.4247		6.94074	55.8769
49141	Thu Mar 23 16:46:29 2017_x000D_	9.85563	62.9494	61.5256	1.07382	1	16.7774	73.683	225	3.92699	12.7719		6.95252	0
49142	Thu Mar 23 16:46:29 2017_x000D_	9.95192	62.7386	59.0677	1.03093	1	16.7774	73.683	225	3.92699	12.8983		15.5301	0
49143	Thu Mar 23 16:46:29 2017_x000D_	10.2482	62.3141	44.7409	0.780876	1	16.7774	73.683	225	3.92699	13.1104		6.95017	0
49144	Thu Mar 23 16:46:29 2017_x000D_	10.4522	62.2043	38.6872	0.675219	1	16.7774	73.683	225	3.92699	13.1061		15.5362	41.6347
49145	Thu Mar 23 16:46:29 2017_x000D_	10.8562	61.8803	22.9702	0.400906	1	15.9535	72.5662	225	3.92699	11.8394		9.83942	0
49146	Thu Mar 23 16:46:29 2017_x000D_	11.1641	61.7673	19.2286	0.335602	1	15.9535	72.5662	225	3.92699	11.8133		13.9077	0
49147	Thu Mar 23 16:46:29 2017_x000D_	11.572	61.547	7.67602	0.133972	1	15.9535	72.5662	225	3.92699	11.8583		9.88017	0
49148	Thu Mar 23 16:46:29 2017_x000D_	11.8874	61.6418	4.52919	0.0790493	1	15.9535	72.5662	225	3.92699	11.6566		22.0271	27.5774
49149	Thu Mar 23 16:46:29 2017_x000D_	12.6109	61.5167	1.66249	0.0290159	1	15.3283	71.8923	237.885	4.15188	10.7255		15.5736	0
49150	Thu Mar 23 16:46:29 2017_x000D_	13.1298	61.5016	1.66251	0.0290163	1	15.3283	71.8923	237.885	4.15188	10.6207		12.4582	0
49151	Thu Mar 23 16:46:29 2017_x000D_	13.5449	61.4896	1.66253	0.0290167	1	15.3283	71.8923	237.885	4.15188	10.5545		12.86	0
49152	Thu Mar 23 16:46:29 2017_x000D_	13.9636	61.5815	4.53214	0.0791008	1	15.3283	71.8923	237.885	4.15188	10.4007		21.9901	0
49153	Thu Mar 23 16:46:29 2017_x000D_	14.6859	61.4567	7.68481	0.134125	1	15.3283	71.8923	237.885	4.15188	10.4554		18.8961	41.3071
49154	Thu Mar 23 16:46:29 2017_x000D_	15.3039	61.335	10.6576	0.18601	1	14.9496	70.5685	262.18	4.57591	9.24029		12.4312	0
49155	Thu Mar 23 16:46:29 2017_x000D_	15.7181	61.323	10.6592	0.186039	1	14.9496	70.5685	262.18	4.57591	9.27738		12.7919	0
49156	Thu Mar 23 16:46:29 2017_x000D_	16.1285	61.2073	13.5869	0.237137	1	14.9496	70.5685	262.18	4.57591	9.43514		12.4221	0
49157	Thu Mar 23 16:46:29 2017_x000D_	16.5424	61.1954	13.589	0.237173	1	14.9496	70.5685	262.18	4.57591	9.50747		6.92883	59.3614
49158	Thu Mar 23 16:46:29 2017_x000D_	16.7457	61.0858	16.4569	0.287227	1	14.8175	68.5942	262.18	4.57591	7.75203		12.4132	0
49159	Thu Mar 23 16:46:29 2017_x000D_	17.1593	61.0738	16.4592	0.287268	1	14.8175	68.5942	262.18	4.57591	7.87658		19.5917	0
49160	Thu Mar 23 16:46:29 2017_x000D_	17.7723	60.8486	16.4583	0.287252	1	14.8175	68.5942	262.18	4.57591	8.29006		8.76156	0
49161	Thu Mar 23 16:46:29 2017_x000D_	17.9719	60.6354	16.4549	0.287192	1	14.8175	68.5942	262.18	4.57591	8.56112		24.7932	13.1375
49162	Thu Mar 23 16:46:30 2017_x000D_	18.798	60.6117	16.4597	0.287276	1	14.8366	68.1567	262.18	4.57591	8.52172		8.75527	0
49163	Thu Mar 23 16:46:30 2017_x000D_	18.9974	60.3986	16.4564	0.287218	1	14.8366	68.1567	262.18	4.57591	8.80343		19.5661	0
49164	Thu Mar 23 16:46:30 2017_x000D_	19.6096	60.1737	16.4554	0.287201	1	14.8366	68.1567	262.18	4.57591	9.30107		12.38	0
49165	Thu Mar 23 16:46:30 2017_x000D_	20.0221	60.162	16.4578	0.287244	1	14.8366	68.1567	262.18	4.57591	9.52915		19.5471	27.1774
49166	Thu Mar 23 16:46:30 2017_x000D_	20.6337	59.9373	16.4568	0.287226	1	15.0929	67.2878	262.18	4.57591	9.20491		0	0
49167	Thu Mar 23 16:46:30 2017_x000D_	20.6337	59.9373	16.4568	0.287226	1	15.0929	67.2878	262.18	4.57591	9.20491		18.7925	0
49168	Thu Mar 23 16:46:30 2017_x000D_	21.2483	59.8162	13.5834	0.237075	1	15.0929	67.2878	262.18	4.57591	9.68059		9.77305	0
49169	Thu Mar 23 16:46:30 2017_x000D_	21.5541	59.7039	17.2439	0.300962	1	15.0929	67.2878	262.18	4.57591	9.96306		18.7678	0
49170	Thu Mar 23 16:46:30 2017_x000D_	22.1679	59.583	13.0002	0.226896	1	15.0929	67.2878	262.18	4.57591	10.4604		9.76356	19.7138
49171	Thu Mar 23 16:46:30 2017_x000D_	22.4734	59.4708	16.4585	0.287256	1	15.1216	66.6313	262.18	4.57591	10.2626		24.8707	0
49172	Thu Mar 23 16:46:30 2017_x000D_	23.2927	59.3442	13.5838	0.237083	1	15.1216	66.6313	262.18	4.57591	10.9485		6.89673	0
49173	Thu Mar 23 16:46:30 2017_x000D_	23.495	59.235	16.46	0.287281	1	15.1216	66.6313	262.18	4.57591	11.1722		25.4128	0
49174	Thu Mar 23 16:46:30 2017_x000D_	24.3103	59.0051	16.4602	0.287285	1	15.1216	66.6313	262.18	4.57591	11.9412		6.89145	19.7138
49175	Thu Mar 23 16:46:30 2017_x000D_	24.5124	58.8959	13.5803	0.237021	1	15.1503	65.9748	262.18	4.57591	11.7371		12.3228	0
49176	Thu Mar 23 16:46:30 2017_x000D_	24.923	58.8844	13.5823	0.237056	1	15.1503	65.9748	262.18	4.57591	12.0739		19.4713	0
49177	Thu Mar 23 16:46:30 2017_x000D_	25.5322	58.6605	13.5806	0.237025	1	15.1503	65.9748	262.18	4.57591	12.6997		9.22852	0
49178	Thu Mar 23 16:46:30 2017_x000D_	25.8397	58.652	12.9982	0.226861	1	15.1503	65.9748	262.18	4.57591	12.9571		9.73334	62.3635
49179	Thu Mar 23 16:46:30 2017_x000D_	26.1442	58.54	10.6386	0.185679	1	16.3176	64.2547	302.17	5.27386	11.3675		15.6745	0
49180	Thu Mar 23 16:46:30 2017_x000D_	26.6533	58.4225	12.9972	0.226843	1	16.3176	64.2547	302.17	5.27386	11.8677		9.23152	0
49181	Thu Mar 23 16:46:30 2017_x000D_	26.9609	58.414	13.5828	0.237065	1	16.3176	64.2547	302.17	5.27386	12.1406		12.6683	0
49182	Thu Mar 23 16:46:30 2017_x000D_	27.3673	58.2993	10.6384	0.185674	1	16.3176	64.2547	302.17	5.27386	12.5524		6.87662	0
49183	Thu Mar 23 16:46:31 2017_x000D_	27.569	58.1904	13.581	0.237034	1	16.3176	64.2547	302.17	5.27386	12.7816		6.14638	42.3435
49184	Thu Mar 23 16:46:31 2017_x000D_	27.7738	58.1847	13.582	0.237051	1	17.2382	63.1848	295	5.14872	11.6619		12.2836	0
49185	Thu Mar 23 16:46:31 2017_x000D_	28.1831	58.1735	13.5841	0.237087	1	17.2382	63.1848	295	5.14872	12.0376		3.10031	0
49186	Thu Mar 23 16:46:31 2017_x000D_	28.1801	58.0702	16.4647	0.287364	1	17.2382	63.1848	295	5.14872	12.0783		15.6585	0
49187	Thu Mar 23 16:46:31 2017_x000D_	28.6887	57.9529	20.1928	0.352431	1	17.2382	63.1848	295	5.14872	12.5892		6.14322	33.0668
49188	Thu Mar 23 16:46:31 2017_x000D_	28.8934	57.9474	25.7719	0.449804	1	17.9311	62.3276	284.692	4.96881	11.805		3.08831	0
49189	Thu Mar 23 16:46:31 2017_x000D_	28.9963	57.9444	40.5679	0.708044	1	17.9311	62.3276	284.692	4.96881	11.9017		3.09168	0
49190	Thu Mar 23 16:46:31 2017_x000D_	28.9997	58.0474	51.0218	0.890499	1	17.9311	62.3276	284.692	4.96881	11.8674		4.334	0
49191	Thu Mar 23 16:46:31 2017_x000D_	28.9009	58.1528	67.9364	1.18571	1	17.9311	62.3276	284.692	4.96881	11.7374		4.35652	37.4015
49192	Thu Mar 23 16:46:31 2017_x000D_	29.0062	58.2528	77.0949	1.34556	1	18.8422	61.4766	303.11	5.29026	10.663		3.06992	0
49193	Thu Mar 23 16:46:31 2017_x000D_	28.9039	58.2553	85.7567	1.49674	1	18.8422	61.4766	303.11	5.29026	10.5648		4.34793	0
49194	Thu Mar 23 16:46:31 2017_x000D_	29.0089	58.3552	94.5393	1.65002	1	18.8422	61.4766	303.11	5.29026	10.6351		0.0218403	0
49195	Thu Mar 23 16:46:31 2017_x000D_	29.0082	58.355	112.748	1.96782	1	18.8422	61.4766	303.11	5.29026	10.6345		3.09758	42.3562
49196	Thu Mar 23 16:46:31 2017_x000D_	29.0049	58.2518	119.339	2.08286	1	19.7631	60.4064	303.11	5.29026	9.48963		4.38013	0
49197	Thu Mar 23 16:46:31 2017_x000D_	28.8988	58.1515	136.357	2.37987	1	19.7631	60.4064	303.11	5.29026	9.40987		3.09778	0
49198	Thu Mar 23 16:46:31 2017_x000D_	28.8953	58.0483	142.252	2.48277	1	19.7631	60.4064	303.11	5.29026	9.43174		4.34609	0
49199	Thu Mar 23 16:46:31 2017_x000D_	28.7901	57.9487	156.173	2.72574	1	19.7631	60.4064	303.11	5.29026	9.35559		4.36914	0
49200	Thu Mar 23 16:46:31 2017_x000D_	28.6846	57.8483	160.142	2.79501	1	19.7631	60.4064	303.11	5.29026	9.281		9.72801	38.5723
49201	Thu Mar 23 16:46:31 2017_x000D_	28.3745	57.7535	163.89	2.86042	1	20.466	59.3298	289.898	5.05967	8.06406		23.4528	0
49202	Thu Mar 23 16:46:31 2017_x000D_	27.6488	57.4628	160.142	2.795	1	20.466	59.3298	289.898	5.05967	7.42148		12.6934	0
49203	Thu Mar 23 16:46:31 2017_x000D_	27.2359	57.3704	157.42	2.7475	1	20.466	59.3298	289.898	5.05967	7.04775		24.8988	0
49204	Thu Mar 23 16:46:32 2017_x000D_	26.5058	56.9757	150.9	2.6337	1	20.466	59.3298	289.898	5.05967	6.48236		11.1515	33.0818
49205	Thu Mar 23 16:46:32 2017_x000D_	26.1919	56.7766	144.496	2.52193	1	21.1592	58.4722	296.037	5.16682	5.31066		22.3125	0
49206	Thu Mar 23 16:46:32 2017_x000D_	25.5636	56.3786	136.394	2.38052	1	21.1592	58.4722	296.037	5.16682	4.87667		11.1601	0
49207	Thu Mar 23 16:46:32 2017_x000D_	25.2493	56.1796	134.286	2.34374	1	21.1592	58.4722	296.037	5.16682	4.68881		13.1688	0
49208	Thu Mar 23 16:46:32 2017_x000D_	24.9315	55.8768	130.094	2.27057	1	21.1592	58.4722	296.037	5.16682	4.5789		26.7612	18.7081
49209	Thu Mar 23 16:46:32 2017_x000D_	24.3949	55.1642	125.974	2.19867	1	21.6149	58.0465	315	5.49779	4.0045		8.79548	0
49210	Thu Mar 23 16:46:32 2017_x000D_	24.1826	54.962	125.976	2.1987	1	21.6149	58.0465	315	5.49779	4.01338		13.9406	0
49211	Thu Mar 23 16:46:32 2017_x000D_	23.9637	54.5521	125.974	2.19866	1	21.6149	58.0465	315	5.49779	4.21043		20.9209	0
49212	Thu Mar 23 16:46:32 2017_x000D_	23.6353	53.9369	123.491	2.15533	1	21.6149	58.0465	315	5.49779	4.57939		11.2157	0
49213	Thu Mar 23 16:46:32 2017_x000D_	23.3195	53.7368	125.975	2.19869	1	21.6149	58.0465	315	5.49779	4.63456		20.9548	23.8606
49214	Thu Mar 23 16:46:32 2017_x000D_	22.9902	53.1208	128.31	2.23944	1	22.0804	57.4016	297.566	5.19351	4.37641		8.82083	0
49215	Thu Mar 23 16:46:32 2017_x000D_	22.7774	52.9179	128.312	2.23947	1	22.0804	57.4016	297.566	5.19351	4.53755		18.2242	0
49216	Thu Mar 23 16:46:32 2017_x000D_	22.4511	52.4055	132.316	2.30935	1	22.0804	57.4016	297.566	5.19351	5.00983		8.83138	0
49217	Thu Mar 23 16:46:32 2017_x000D_	22.2381	52.2023	132.317	2.30936	1	22.0804	57.4016	297.566	5.19351	5.20169		11.2723	6.58244
49218	Thu Mar 23 16:46:32 2017_x000D_	22.0216	51.8952	134.262	2.34331	1	22.0707	57.6208	291.84	5.09357	5.72581		13.26	0
49219	Thu Mar 23 16:46:32 2017_x000D_	21.7016	51.5903	138.468	2.41673	1	22.0707	57.6208	291.84	5.09357	6.04178		8.84204	0
49220	Thu Mar 23 16:46:32 2017_x000D_	21.4883	51.3869	138.468	2.41672	1	22.0707	57.6208	291.84	5.09357	6.26105		8.84845	0
49221	Thu Mar 23 16:46:32 2017_x000D_	21.2748	51.1834	138.468	2.41671	1	22.0707	57.6208	291.84	5.09357	6.48641		17.701	6.54573
49222	Thu Mar 23 16:46:32 2017_x000D_	20.8478	50.7762	138.467	2.4167	1	22.2888	57.6271	297.566	5.19351	7.00081		8.85693	0
49223	Thu Mar 23 16:46:32 2017_x000D_	20.6341	50.5725	138.466	2.41669	1	22.2888	57.6271	297.566	5.19351	7.24606		15.6751	0
49224	Thu Mar 23 16:46:32 2017_x000D_	20.3102	50.1625	136.362	2.37996	1	22.2888	57.6271	297.566	5.19351	7.72238		6.9888	0
49225	Thu Mar 23 16:46:32 2017_x000D_	20.0997	50.0627	134.265	2.34337	1	22.2888	57.6271	297.566	5.19351	7.87479		17.7393	9.35619
49226	Thu Mar 23 16:46:33 2017_x000D_	19.6717	49.6547	134.266	2.34338	1	22.5167	57.4142	289.898	5.05967	8.26462		8.87597	0
49227	Thu Mar 23 16:46:33 2017_x000D_	19.4576	49.4505	134.266	2.34339	1	22.5167	57.4142	289.898	5.05967	8.53104		8.87814	0
49228	Thu Mar 23 16:46:33 2017_x000D_	19.2434	49.2463	134.267	2.3434	1	22.5167	57.4142	289.898	5.05967	8.79938		15.7234	0
49229	Thu Mar 23 16:46:33 2017_x000D_	18.9183	48.8352	136.362	2.37996	1	22.5167	57.4142	289.898	5.05967	9.3031		8.88662	0
49230	Thu Mar 23 16:46:33 2017_x000D_	18.7039	48.6308	136.362	2.37996	1	22.5167	57.4142	289.898	5.05967	9.57526		6.99964	9.35619
49231	Thu Mar 23 16:46:33 2017_x000D_	18.493	48.531	138.462	2.41662	1	22.7446	57.2013	284.692	4.96881	9.65661		17.7902	0
49232	Thu Mar 23 16:46:33 2017_x000D_	18.0638	48.1218	138.462	2.41661	1	22.7446	57.2013	284.692	4.96881	10.215		3.14585	0
49233	Thu Mar 23 16:46:33 2017_x000D_	18.0602	48.017	136.362	2.37996	1	22.7446	57.2013	284.692	4.96881	10.3099		17.805	0
49234	Thu Mar 23 16:46:33 2017_x000D_	17.6307	47.6074	136.362	2.37996	1	22.7446	57.2013	284.692	4.96881	10.8717		3.11177	46.0745
49235	Thu Mar 23 16:46:33 2017_x000D_	17.527	47.6097	134.27	2.34345	1	22.8128	55.667	280.926	4.90309	9.63638		8.90783	0
49236	Thu Mar 23 16:46:33 2017_x000D_	17.3121	47.4048	134.27	2.34346	1	22.8128	55.667	280.926	4.90309	9.92581		11.3772	0
49237	Thu Mar 23 16:46:33 2017_x000D_	17.0935	47.0949	132.33	2.30959	1	22.8128	55.667	280.926	4.90309	10.3049		4.44755	0
49238	Thu Mar 23 16:46:33 2017_x000D_	16.9862	46.9926	132.021	2.30421	1	22.8128	55.667	280.926	4.90309	10.4496		13.3765	32.9214
49239	Thu Mar 23 16:46:33 2017_x000D_	16.6636	46.6848	127.738	2.22945	1	22.8615	54.5707	280.926	4.90309	10.03		3.15485	0
49240	Thu Mar 23 16:46:33 2017_x000D_	16.66	46.5797	126.017	2.1994	1	22.8615	54.5707	280.926	4.90309	10.1151		7.02091	0
49241	Thu Mar 23 16:46:33 2017_x000D_	16.4486	46.4793	119.511	2.08587	1	22.8615	54.5707	280.926	4.90309	10.3245		3.12663	0
49242	Thu Mar 23 16:46:33 2017_x000D_	16.5528	46.4772	116.854	2.03948	1	22.8615	54.5707	280.926	4.90309	10.2618		3.10864	13.171
49243	Thu Mar 23 16:46:33 2017_x000D_	16.4492	46.4793	106.554	1.85971	1	22.881	54.1321	280.926	4.90309	9.99667		0.0108167	0
49244	Thu Mar 23 16:46:33 2017_x000D_	16.4495	46.4795	100.858	1.7603	1	22.881	54.1321	280.926	4.90309	9.99632		0.00848528	0
49245	Thu Mar 23 16:46:33 2017_x000D_	16.4497	46.4797	94.9637	1.65743	1	22.881	54.1321	280.926	4.90309	9.99604		3.15196	0
49246	Thu Mar 23 16:46:33 2017_x000D_	16.446	46.3747	94.8146	1.65483	1	22.881	54.1321	280.926	4.90309	10.079		9.42227	0
49247	Thu Mar 23 16:46:34 2017_x000D_	16.4355	46.0608	77.3089	1.34929	1	22.881	54.1321	280.926	4.90309	10.3291		3.13986	46.4724
49248	Thu Mar 23 16:46:34 2017_x000D_	16.4319	45.9562	70.7976	1.23565	1	22.731	52.5903	261.681	4.5672	9.14822		9.89727	0
49249	Thu Mar 23 16:46:34 2017_x000D_	16.525	45.6397	61.5366	1.07402	1	22.731	52.5903	261.681	4.5672	9.31801		8.79945	0
49250	Thu Mar 23 16:46:34 2017_x000D_	16.7257	45.4258	53.2652	0.929653	1	22.731	52.5903	261.681	4.5672	9.34846		8.79754	0
49251	Thu Mar 23 16:46:34 2017_x000D_	16.9262	45.2118	44.6951	0.780077	1	22.731	52.5903	261.681	4.5672	9.38818		8.79754	14.6244
49252	Thu Mar 23 16:46:34 2017_x000D_	17.1267	44.9978	36.1959	0.631738	1	22.5322	52.1452	260.679	4.5497	8.96129		4.39774	0
49253	Thu Mar 23 16:46:34 2017_x000D_	17.2269	44.8908	32.0859	0.560005	1	22.5322	52.1452	260.679	4.5497	8.98735		11.2051	0
49254	Thu Mar 23 16:46:34 2017_x000D_	17.5314	44.6745	25.473	0.444588	1	22.5322	52.1452	260.679	4.5497	8.98996		9.82863	0
49255	Thu Mar 23 16:46:34 2017_x000D_	17.8395	44.5631	21.6735	0.378273	1	22.5322	52.1452	260.679	4.5497	8.91682		20.8421	27.0629
49256	Thu Mar 23 16:46:34 2017_x000D_	18.4522	44.2356	18.9279	0.330354	1	22.3529	51.2611	261.184	4.55852	8.03574		12.4675	0
49257	Thu Mar 23 16:46:34 2017_x000D_	18.8677	44.2272	18.9306	0.330402	1	22.3529	51.2611	261.184	4.55852	7.84999		19.6447	0
49258	Thu Mar 23 16:46:34 2017_x000D_	19.4836	44.0048	18.9304	0.330397	1	22.3529	51.2611	261.184	4.55852	7.803		13.8858	0
49259	Thu Mar 23 16:46:34 2017_x000D_	19.8918	43.7866	18.9288	0.33037	1	22.3529	51.2611	261.184	4.55852	7.86925		6.94147	0
49260	Thu Mar 23 16:46:34 2017_x000D_	20.0959	43.6776	21.6737	0.378277	1	22.3529	51.2611	261.184	4.55852	7.91224		9.34091	26.3598
49261	Thu Mar 23 16:46:34 2017_x000D_	20.4072	43.6713	22.7194	0.396528	1	22.3918	50.3833	262.345	4.57878	6.99926		20.8098	0
49262	Thu Mar 23 16:46:34 2017_x000D_	21.019	43.3444	25.4783	0.44468	1	22.3918	50.3833	262.345	4.57878	7.17152		6.22022	0
49263	Thu Mar 23 16:46:34 2017_x000D_	21.2263	43.3403	25.4798	0.444706	1	22.3918	50.3833	262.345	4.57878	7.13878		22.3702	0
49264	Thu Mar 23 16:46:34 2017_x000D_	21.8343	42.9086	25.4775	0.444667	1	22.3918	50.3833	262.345	4.57878	7.49546		6.21422	6.59156
49265	Thu Mar 23 16:46:34 2017_x000D_	22.0414	42.9045	25.479	0.444693	1	22.4016	50.1638	262.18	4.57591	7.26823		20.7911	0
49266	Thu Mar 23 16:46:34 2017_x000D_	22.6526	42.5778	28.1285	0.490935	1	22.4016	50.1638	262.18	4.57591	7.59015		9.79814	0
49267	Thu Mar 23 16:46:34 2017_x000D_	22.9598	42.4669	26.7404	0.466708	1	22.4016	50.1638	262.18	4.57591	7.71711		18.0621	0
49268	Thu Mar 23 16:46:35 2017_x000D_	23.467	42.1425	28.1285	0.490935	1	22.4016	50.1638	262.18	4.57591	8.09174		12.7657	20.7409
49269	Thu Mar 23 16:46:35 2017_x000D_	23.8773	42.0297	25.4791	0.444694	1	22.2125	49.4988	260.028	4.53834	7.65239		8.78057	0
49270	Thu Mar 23 16:46:35 2017_x000D_	24.0774	41.8161	25.4771	0.44466	1	22.2125	49.4988	260.028	4.53834	7.9058		12.7649	0
49271	Thu Mar 23 16:46:35 2017_x000D_	24.4877	41.7034	28.13	0.490962	1	22.2125	49.4988	260.028	4.53834	8.12064		20.7522	0
49272	Thu Mar 23 16:46:35 2017_x000D_	25.0977	41.3772	25.4779	0.444674	1	22.2125	49.4988	260.028	4.53834	8.61886		8.77633	0
49273	Thu Mar 23 16:46:35 2017_x000D_	25.2977	41.1637	25.476	0.44464	1	22.2125	49.4988	260.028	4.53834	8.88776		19.5535	0
49274	Thu Mar 23 16:46:35 2017_x000D_	25.9108	40.9425	25.4771	0.444659	1	22.2125	49.4988	260.028	4.53834	9.32136		6.91077	0
49275	Thu Mar 23 16:46:35 2017_x000D_	26.1139	40.8338	22.7114	0.396388	1	22.2125	49.4988	260.028	4.53834	9.5028		20.7334	0
49276	Thu Mar 23 16:46:35 2017_x000D_	26.7234	40.508	25.4764	0.444647	1	22.2125	49.4988	260.028	4.53834	10.059		12.3771	0
49277	Thu Mar 23 16:46:35 2017_x000D_	27.1359	40.5004	25.4794	0.444699	1	22.2125	49.4988	260.028	4.53834	10.2572		8.7699	52.7468
49278	Thu Mar 23 16:46:35 2017_x000D_	27.3358	40.2871	25.4775	0.444667	1	22.2904	47.7423	260.679	4.5497	9.002		19.5212	0
49279	Thu Mar 23 16:46:35 2017_x000D_	27.9479	40.0663	25.4786	0.444686	1	22.2904	47.7423	260.679	4.5497	9.53563		8.76785	0
49280	Thu Mar 23 16:46:35 2017_x000D_	28.1477	39.853	25.4768	0.444654	1	22.2904	47.7423	260.679	4.5497	9.82594		19.5079	0
49281	Thu Mar 23 16:46:35 2017_x000D_	28.7594	39.6324	25.4779	0.444673	1	22.2904	47.7423	260.679	4.5497	10.3739		8.76566	40.2088
49282	Thu Mar 23 16:46:35 2017_x000D_	28.9592	39.4192	25.476	0.44464	1	22.5672	46.4309	278.119	4.85409	9.48797		13.796	0
49283	Thu Mar 23 16:46:35 2017_x000D_	29.3647	39.2023	25.4756	0.444634	1	22.5672	46.4309	278.119	4.85409	9.92263		9.25942	0
49284	Thu Mar 23 16:46:35 2017_x000D_	29.6733	39.1969	24.3255	0.424559	1	22.5672	46.4309	278.119	4.85409	10.1404		6.8933	0
49285	Thu Mar 23 16:46:35 2017_x000D_	29.8759	39.0885	21.6607	0.378051	1	22.5672	46.4309	278.119	4.85409	10.3599		13.7878	48.1941
49286	Thu Mar 23 16:46:35 2017_x000D_	30.2812	38.8718	21.6596	0.378032	1	23.0723	44.9059	278.319	4.85758	9.40099		6.169	0
49287	Thu Mar 23 16:46:35 2017_x000D_	30.4868	38.8681	21.6611	0.378058	1	23.0723	44.9059	278.319	4.85758	9.5619		13.7838	0
49288	Thu Mar 23 16:46:35 2017_x000D_	30.892	38.6515	21.6601	0.37804	1	23.0723	44.9059	278.319	4.85758	10.0133		4.3827	0
49289	Thu Mar 23 16:46:35 2017_x000D_	30.992	38.545	25.4775	0.444666	1	23.0723	44.9059	278.319	4.85758	10.1579		6.88801	0
49290	Thu Mar 23 16:46:36 2017_x000D_	31.1944	38.4366	22.7065	0.396304	1	23.0723	44.9059	278.319	4.85758	10.3837		16.5876	33.7359
49291	Thu Mar 23 16:46:36 2017_x000D_	31.7024	38.2183	29.495	0.514785	1	23.3396	43.8136	279.321	4.87508	10.062		6.88783	0
49292	Thu Mar 23 16:46:36 2017_x000D_	31.9049	38.1101	32.1145	0.560504	1	23.3396	43.8136	279.321	4.87508	10.2905		6.18111	0
49293	Thu Mar 23 16:46:36 2017_x000D_	32.1109	38.1062	49.0184	0.855532	1	23.3396	43.8136	279.321	4.87508	10.4647		0.0127279	0
49294	Thu Mar 23 16:46:36 2017_x000D_	32.1112	38.1059	57.4414	1.00254	1	23.3396	43.8136	279.321	4.87508	10.4651		6.95366	23.9094
49295	Thu Mar 23 16:46:36 2017_x000D_	32.0146	38.3166	67.976	1.18641	1	23.8058	43.1672	282.335	4.92767	9.53482		4.40869	0
49296	Thu Mar 23 16:46:36 2017_x000D_	32.1202	38.4188	82.8074	1.44526	1	23.8058	43.1672	282.335	4.92767	9.57479		4.36971	0
49297	Thu Mar 23 16:46:36 2017_x000D_	32.0203	38.5248	91.6253	1.59916	1	23.8058	43.1672	282.335	4.92767	9.43557		4.39143	0
49298	Thu Mar 23 16:46:36 2017_x000D_	32.125	38.6271	111.416	1.94457	1	23.8058	43.1672	282.335	4.92767	9.47743		3.06942	53.4682
49299	Thu Mar 23 16:46:36 2017_x000D_	32.2273	38.6254	121.444	2.1196	1	24.7481	41.6544	313.993	5.48021	8.06928		3.13386	0
49300	Thu Mar 23 16:46:36 2017_x000D_	32.2237	38.521	135.755	2.36938	1	24.7481	41.6544	313.993	5.48021	8.10573		4.41294	0
49301	Thu Mar 23 16:46:36 2017_x000D_	32.118	38.4187	144.432	2.52081	1	24.7481	41.6544	313.993	5.48021	8.04892		0.00848528	0
49302	Thu Mar 23 16:46:36 2017_x000D_	32.1178	38.4189	152.776	2.66644	1	24.7481	41.6544	313.993	5.48021	8.04866		6.93972	0
49303	Thu Mar 23 16:46:36 2017_x000D_	31.9094	38.3185	168.907	2.94797	1	24.7481	41.6544	313.993	5.48021	7.90015		6.16295	42.4658
49304	Thu Mar 23 16:46:36 2017_x000D_	31.704	38.3221	168.908	2.948	1	25.671	40.5811	303.11	5.29026	6.44206		6.94485	0
49305	Thu Mar 23 16:46:36 2017_x000D_	31.4957	38.2211	171.863	2.99957	1	25.671	40.5811	303.11	5.29026	6.28464		24.9081	0
49306	Thu Mar 23 16:46:36 2017_x000D_	30.6704	38.1304	168.908	2.94801	1	25.671	40.5811	303.11	5.29026	5.56776		12.3438	0
49307	Thu Mar 23 16:46:36 2017_x000D_	30.259	38.1375	168.911	2.94806	1	25.671	40.5811	303.11	5.29026	5.19817		29.458	33.1684
49308	Thu Mar 23 16:46:36 2017_x000D_	29.3236	37.8388	165.234	2.88387	1	26.3657	39.721	297.566	5.19351	3.50597		12.7953	0
49309	Thu Mar 23 16:46:36 2017_x000D_	28.9085	37.7408	162.3	2.83267	1	26.3657	39.721	297.566	5.19351	3.22289		18.2298	0
49310	Thu Mar 23 16:46:36 2017_x000D_	28.3838	37.4343	152.806	2.66696	1	26.3657	39.721	297.566	5.19351	3.04987		12.8142	0
49311	Thu Mar 23 16:46:37 2017_x000D_	27.9681	37.3361	150.247	2.6223	1	26.3657	39.721	297.566	5.19351	2.87323		6.9864	160.324
49312	Thu Mar 23 16:46:37 2017_x000D_	27.7586	37.2344	147.817	2.5799	2	30.6645	36.5461	190.003	3.31618	2.9863		25.2194	0
49313	Thu Mar 23 16:46:37 2017_x000D_	27.0236	36.8264	146.226	2.55212	2	30.6645	36.5461	190.003	3.31618	3.65167		11.3876	0
49314	Thu Mar 23 16:46:37 2017_x000D_	26.8074	36.5144	143.878	2.51114	2	30.6645	36.5461	190.003	3.31618	3.85723		11.3059	0
49315	Thu Mar 23 16:46:37 2017_x000D_	26.4913	36.3092	142.106	2.48021	2	30.6645	36.5461	190.003	3.31618	4.17992		22.6403	47.5704
49316	Thu Mar 23 16:46:37 2017_x000D_	25.8581	35.8986	142.108	2.48025	2	29.1552	36.0599	208.451	3.63815	3.30104		9.87851	0
49317	Thu Mar 23 16:46:37 2017_x000D_	25.5444	35.7985	146.224	2.5521	2	29.1552	36.0599	208.451	3.63815	3.62025		17.8529	0
49318	Thu Mar 23 16:46:37 2017_x000D_	25.1174	35.384	146.22	2.55203	2	29.1552	36.0599	208.451	3.63815	4.09398		7.00661	0
49319	Thu Mar 23 16:46:37 2017_x000D_	24.9072	35.2822	148.706	2.59541	2	29.1552	36.0599	208.451	3.63815	4.3186		18.335	0
49320	Thu Mar 23 16:46:37 2017_x000D_	24.3792	34.9744	152.793	2.66674	2	29.1552	36.0599	208.451	3.63815	4.8978		8.93812	95.7142
49321	Thu Mar 23 16:46:37 2017_x000D_	24.1654	34.7669	152.79	2.66668	1	27.2888	38.6475	298.452	5.20896	4.98143		7.02133	0
49322	Thu Mar 23 16:46:37 2017_x000D_	23.9548	34.6648	155.478	2.71361	1	27.2888	38.6475	298.452	5.20896	5.19398		19.8099	0
49323	Thu Mar 23 16:46:37 2017_x000D_	23.3259	34.4635	155.481	2.71366	1	27.2888	38.6475	298.452	5.20896	5.76285		11.3751	0
49324	Thu Mar 23 16:46:37 2017_x000D_	23.0077	34.2573	156.715	2.7352	1	27.2888	38.6475	298.452	5.20896	6.13202		16.9082	6.60668
49325	Thu Mar 23 16:46:37 2017_x000D_	22.482	34.0541	155.48	2.71364	1	27.2987	38.4275	291.259	5.08343	6.50594		8.96155	0
49326	Thu Mar 23 16:46:37 2017_x000D_	22.2675	33.8462	155.477	2.71358	1	27.2987	38.4275	291.259	5.08343	6.8045		9.35802	0
49327	Thu Mar 23 16:46:37 2017_x000D_	21.9556	33.8508	156.717	2.73522	1	27.2987	38.4275	291.259	5.08343	7.03526		18.4054	0
49328	Thu Mar 23 16:46:37 2017_x000D_	21.4257	33.5416	152.796	2.66679	1	27.2987	38.4275	291.259	5.08343	7.63964		8.97852	0
49329	Thu Mar 23 16:46:37 2017_x000D_	21.2108	33.3333	152.792	2.66673	1	27.2987	38.4275	295	5.14872	7.9381		9.93714	0
49330	Thu Mar 23 16:46:37 2017_x000D_	20.8954	33.2321	148.718	2.59562	1	27.2987	38.4275	295	5.14872	8.24587		21.1686	0
49331	Thu Mar 23 16:46:37 2017_x000D_	20.2605	32.9242	151.345	2.64147	1	27.2987	38.4275	295	5.14872	8.93435		8.98916	0
49332	Thu Mar 23 16:46:37 2017_x000D_	20.0453	32.7157	151.342	2.64142	1	27.2987	38.4275	295	5.14872	9.23236		19.9199	14.8364
49333	Thu Mar 23 16:46:38 2017_x000D_	19.413	32.513	151.347	2.6415	1	27.5369	37.9941	295	5.14872	9.80001		8.9998	0
49334	Thu Mar 23 16:46:38 2017_x000D_	19.1975	32.3043	151.344	2.64145	1	27.5369	37.9941	295	5.14872	10.0955		20.3603	0
49335	Thu Mar 23 16:46:38 2017_x000D_	18.6615	31.888	152.788	2.66666	1	27.5369	37.9941	295	5.14872	10.773		6.2616	0
49336	Thu Mar 23 16:46:38 2017_x000D_	18.4528	31.8909	152.792	2.66672	1	27.5369	37.9941	295	5.14872	10.9439		14.162	0
49337	Thu Mar 23 16:46:38 2017_x000D_	18.0281	31.6848	152.792	2.66673	1	27.5369	37.9941	295	5.14872	11.4116		0	47.8911
49338	Thu Mar 23 16:46:38 2017_x000D_	18.0281	31.6848	152.792	2.66673	1	27.169	36.4407	261.184	4.55852	10.3041		14.1714	0
49339	Thu Mar 23 16:46:38 2017_x000D_	17.6031	31.4786	152.793	2.66673	1	27.169	36.4407	261.184	4.55852	10.7763		9.02532	0
49340	Thu Mar 23 16:46:38 2017_x000D_	17.3869	31.2694	152.789	2.66668	1	27.169	36.4407	261.184	4.55852	11.0649		14.1821	0
49341	Thu Mar 23 16:46:38 2017_x000D_	16.9616	31.063	152.79	2.66668	1	27.169	36.4407	261.184	4.55852	11.5374		7.10175	18.4882
49342	Thu Mar 23 16:46:38 2017_x000D_	16.7487	30.9595	150.248	2.62232	1	26.7516	35.9873	261.074	4.5566	11.1954		11.4724	0
49343	Thu Mar 23 16:46:38 2017_x000D_	16.4278	30.7515	148.725	2.59575	1	26.7516	35.9873	261.074	4.5566	11.5756		3.14728	0
49344	Thu Mar 23 16:46:38 2017_x000D_	16.3229	30.7529	150.249	2.62234	1	26.7516	35.9873	261.074	4.5566	11.6686		14.2063	0
49345	Thu Mar 23 16:46:38 2017_x000D_	15.8969	30.5461	150.25	2.62236	1	26.7516	35.9873	261.074	4.5566	12.1421		4.5105	44.0235
49346	Thu Mar 23 16:46:38 2017_x000D_	15.7889	30.4415	151.344	2.64145	1	26.155	34.6466	243.981	4.25827	11.1865		4.53394	0
49347	Thu Mar 23 16:46:38 2017_x000D_	15.6802	30.3365	150.247	2.62231	1	26.155	34.6466	243.981	4.25827	11.3269		18.5747	0
49348	Thu Mar 23 16:46:38 2017_x000D_	15.1454	30.0245	146.26	2.55272	1	26.155	34.6466	243.981	4.25827	11.9405		4.52741	0
49349	Thu Mar 23 16:46:38 2017_x000D_	15.0371	29.9194	142.178	2.48147	1	26.155	34.6466	243.981	4.25827	12.0811		6.27338	36.9914
49350	Thu Mar 23 16:46:38 2017_x000D_	14.828	29.9217	125.73	2.1944	1	25.3199	33.7394	245.232	4.28011	11.1649		4.54042	0
49351	Thu Mar 23 16:46:38 2017_x000D_	14.937	30.0267	116.661	2.03612	1	25.3199	33.7394	245.232	4.28011	11.0267		3.19126	0
49352	Thu Mar 23 16:46:38 2017_x000D_	14.941	30.133	110.066	1.92101	1	25.3199	33.7394	245.232	4.28011	10.9876		4.42393	0
49353	Thu Mar 23 16:46:38 2017_x000D_	14.8407	30.2411	89.0287	1.55384	1	25.3199	33.7394	245.232	4.28011	11.0477		3.21513	0
49354	Thu Mar 23 16:46:39 2017_x000D_	14.8446	30.3482	70.8663	1.23685	1	25.3199	33.7394	245.232	4.28011	11.0105		0	27.7537
49355	Thu Mar 23 16:46:39 2017_x000D_	14.8446	30.3482	70.8663	1.23685	1	24.6934	33.0587	233.974	4.08362	10.215		4.40788	0
49356	Thu Mar 23 16:46:39 2017_x000D_	14.9454	30.2413	53.2579	0.929526	1	24.6934	33.0587	233.974	4.08362	10.147		3.18515	0
49357	Thu Mar 23 16:46:39 2017_x000D_	14.9415	30.1352	46.7896	0.816633	1	24.6934	33.0587	233.974	4.08362	10.1807		13.2734	0
49358	Thu Mar 23 16:46:39 2017_x000D_	15.2443	29.8126	34.3979	0.600357	1	24.6934	33.0587	233.974	4.08362	9.99113		4.42113	27.758
49359	Thu Mar 23 16:46:39 2017_x000D_	15.345	29.705	25.2169	0.440117	1	24.0668	32.3779	237.318	4.14198	9.12218		9.8778	0
49360	Thu Mar 23 16:46:39 2017_x000D_	15.6552	29.5946	15.7642	0.275137	1	24.0668	32.3779	237.318	4.14198	8.86012		6.9865	0
49361	Thu Mar 23 16:46:39 2017_x000D_	15.861	29.4856	12.8416	0.224127	1	24.0668	32.3779	237.318	4.14198	8.70061		19.0457	0
49362	Thu Mar 23 16:46:39 2017_x000D_	16.4855	29.3714	9.86158	0.172117	1	24.0668	32.3779	237.318	4.14198	8.15568		15.9482	18.5074
49363	Thu Mar 23 16:46:39 2017_x000D_	17.005	29.2586	12.2503	0.213809	1	23.649	31.924	233.366	4.073	7.15871		9.42073	0
49364	Thu Mar 23 16:46:39 2017_x000D_	17.319	29.2547	12.8439	0.224169	1	23.649	31.924	233.366	4.073	6.86979		15.9511	0
49365	Thu Mar 23 16:46:39 2017_x000D_	17.8386	29.1419	16.5677	0.289161	1	23.649	31.924	233.366	4.073	6.44211		22.7235	0
49366	Thu Mar 23 16:46:39 2017_x000D_	18.563	28.9206	21.3906	0.373336	1	23.649	31.924	233.366	4.073	5.90659		9.87096	0
49367	Thu Mar 23 16:46:39 2017_x000D_	18.8731	28.8106	25.2292	0.440332	1	23.649	31.924	233.366	4.073	5.70109		19.9949	23.6479
49368	Thu Mar 23 16:46:39 2017_x000D_	19.3814	28.3795	31.9072	0.556885	1	23.2409	31.2496	225	3.92699	4.8097		9.86248	0
49369	Thu Mar 23 16:46:39 2017_x000D_	19.6912	28.2695	36.0588	0.629344	1	23.2409	31.2496	225	3.92699	4.6348		20.9004	0
49370	Thu Mar 23 16:46:39 2017_x000D_	20.3069	27.9435	38.482	0.671638	1	23.2409	31.2496	225	3.92699	4.42025		8.83967	0
49371	Thu Mar 23 16:46:39 2017_x000D_	20.5086	27.7287	38.4816	0.67163	1	23.2409	31.2496	225	3.92699	4.4567		11.2391	13.1311
49372	Thu Mar 23 16:46:39 2017_x000D_	20.8147	27.5127	40.3164	0.703654	1	22.8034	31.2363	237.318	4.14198	4.22139		22.4667	0
49373	Thu Mar 23 16:46:39 2017_x000D_	21.4265	27.0808	40.317	0.703665	1	22.8034	31.2363	237.318	4.14198	4.37767		8.83543	0
49374	Thu Mar 23 16:46:39 2017_x000D_	21.6281	26.8661	40.3167	0.70366	1	22.8034	31.2363	237.318	4.14198	4.52548		8.83543	0
49375	Thu Mar 23 16:46:40 2017_x000D_	21.8297	26.6514	40.3164	0.703654	1	22.8034	31.2363	237.318	4.14198	4.68715		17.6666	18.5181
49376	Thu Mar 23 16:46:40 2017_x000D_	22.2328	26.2221	40.3159	0.703645	1	22.3854	30.7821	238.1	4.15562	4.56255		11.2234	0
49377	Thu Mar 23 16:46:40 2017_x000D_	22.5384	26.0063	38.4807	0.671615	1	22.3854	30.7821	238.1	4.15562	4.77825		15.5737	0
49378	Thu Mar 23 16:46:40 2017_x000D_	22.9448	25.6833	36.0567	0.629309	1	22.3854	30.7821	238.1	4.15562	5.12939		8.83119	0
49379	Thu Mar 23 16:46:40 2017_x000D_	23.1463	25.4687	36.0561	0.629298	1	22.3854	30.7821	238.1	4.15562	5.36761		13.9058	9.25887
49380	Thu Mar 23 16:46:40 2017_x000D_	23.556	25.2519	36.0569	0.629311	1	22.1763	30.5551	239.48	4.17971	5.47974		11.215	0
49381	Thu Mar 23 16:46:40 2017_x000D_	23.8614	25.0363	34.4094	0.600558	1	22.1763	30.5551	239.48	4.17971	5.77033		8.82913	0
49382	Thu Mar 23 16:46:40 2017_x000D_	24.0628	24.8217	34.4086	0.600544	1	22.1763	30.5551	239.48	4.17971	6.03579		18.1324	0
49383	Thu Mar 23 16:46:40 2017_x000D_	24.5731	24.4978	33.4836	0.584399	1	22.1763	30.5551	239.48	4.17971	6.51426		8.82695	0
49384	Thu Mar 23 16:46:40 2017_x000D_	24.7745	24.2833	33.4827	0.584384	1	22.1763	30.5551	239.48	4.17971	6.78868		13.8924	46.8933
49385	Thu Mar 23 16:46:40 2017_x000D_	25.1838	24.0667	33.4833	0.584394	1	22.4635	29.0186	261.184	4.55852	5.6499		3.11414	0
49386	Thu Mar 23 16:46:40 2017_x000D_	25.2876	24.0657	31.8996	0.556754	1	22.4635	29.0186	261.184	4.55852	5.70147		15.5522	0
49387	Thu Mar 23 16:46:40 2017_x000D_	25.6934	23.7431	29.2541	0.51058	1	22.4635	29.0186	261.184	4.55852	6.18572		6.94345	0
49388	Thu Mar 23 16:46:40 2017_x000D_	25.898	23.6349	31.8991	0.556743	1	22.4635	29.0186	261.184	4.55852	6.38592		6.23432	6.6214
49389	Thu Mar 23 16:46:40 2017_x000D_	26.1058	23.6328	31.9006	0.55677	1	22.4732	28.7981	261.184	4.55852	6.31475		7.03855	0
49390	Thu Mar 23 16:46:40 2017_x000D_	26.2033	23.4194	33.4836	0.584399	1	22.4732	28.7981	261.184	4.55852	6.54554		9.81104	0
49391	Thu Mar 23 16:46:40 2017_x000D_	26.5116	23.3103	34.4104	0.600574	1	22.4732	28.7981	261.184	4.55852	6.81356		6.94751	0
49392	Thu Mar 23 16:46:40 2017_x000D_	26.7163	23.202	40.3211	0.703737	1	22.4732	28.7981	261.184	4.55852	7.02284		13.2351	33.8437
49393	Thu Mar 23 16:46:40 2017_x000D_	27.0183	22.8804	44.6411	0.779134	1	22.7409	27.7022	280.572	4.8969	6.44561		3.12017	0
49394	Thu Mar 23 16:46:40 2017_x000D_	27.1223	22.8793	50.9711	0.889613	1	22.7409	27.7022	280.572	4.8969	6.51591		0.025632	0
49395	Thu Mar 23 16:46:40 2017_x000D_	27.1226	22.8785	69.6455	1.21554	1	22.7409	27.7022	280.572	4.8969	6.5167		3.11433	0
49396	Thu Mar 23 16:46:40 2017_x000D_	27.2264	22.877	80.0528	1.39718	1	22.7409	27.7022	280.572	4.8969	6.58804		6.39326	0
49397	Thu Mar 23 16:46:41 2017_x000D_	27.2196	22.664	97.5795	1.70308	1	22.7409	27.7022	280.572	4.8969	6.74108		3.18763	19.8705
49398	Thu Mar 23 16:46:41 2017_x000D_	27.2162	22.5578	103.914	1.81364	1	22.7702	27.0405	275.607	4.81025	6.3136		0.0108167	0
49399	Thu Mar 23 16:46:41 2017_x000D_	27.2159	22.5576	109.641	1.9136	1	22.7702	27.0405	275.607	4.81025	6.31353		10.1242	0
49400	Thu Mar 23 16:46:41 2017_x000D_	27.1018	22.24	126.929	2.21533	1	22.7702	27.0405	275.607	4.81025	6.46588		3.18773	0
49401	Thu Mar 23 16:46:41 2017_x000D_	27.0983	22.1338	133.387	2.32803	1	22.7702	27.0405	275.607	4.81025	6.54279		3.11721	47.941
49402	Thu Mar 23 16:46:41 2017_x000D_	26.9944	22.135	139.777	2.43957	1	23.7043	25.7439	297.566	5.19351	4.88354		13.5219	0
49403	Thu Mar 23 16:46:41 2017_x000D_	26.6727	21.8193	152.332	2.6587	1	23.7043	25.7439	297.566	5.19351	4.92076		11.4267	0
49404	Thu Mar 23 16:46:41 2017_x000D_	26.3548	21.6095	150.879	2.63334	1	23.7043	25.7439	297.566	5.19351	4.91105		22.8941	0
49405	Thu Mar 23 16:46:41 2017_x000D_	25.7179	21.1891	145.778	2.54431	1	23.7043	25.7439	297.566	5.19351	4.98004		14.1504	38.7774
49406	Thu Mar 23 16:46:41 2017_x000D_	25.2952	20.9798	145.78	2.54435	1	24.4099	24.6609	298.452	5.20896	3.78606		27.3679	0
49407	Thu Mar 23 16:46:41 2017_x000D_	24.5502	20.4533	141.693	2.47302	1	24.4099	24.6609	298.452	5.20896	4.20994		13.5705	0
49408	Thu Mar 23 16:46:41 2017_x000D_	24.2278	20.136	137.556	2.4008	1	24.4099	24.6609	298.452	5.20896	4.52856		11.4699	0
49409	Thu Mar 23 16:46:41 2017_x000D_	23.9087	19.9254	135.485	2.36466	1	24.4099	24.6609	298.452	5.20896	4.76195		25.0611	28.1826
49410	Thu Mar 23 16:46:41 2017_x000D_	23.3672	19.2893	129.308	2.25685	1	25.096	24.0192	302.456	5.27886	5.03594		4.53124	0
49411	Thu Mar 23 16:46:41 2017_x000D_	23.2597	19.1832	125.279	2.18653	1	25.096	24.0192	302.456	5.27886	5.1729		23.1856	0
49412	Thu Mar 23 16:46:41 2017_x000D_	22.8222	18.5461	120.29	2.09946	1	25.096	24.0192	302.456	5.27886	5.92663		11.6107	0
49413	Thu Mar 23 16:46:41 2017_x000D_	22.6032	18.227	118.878	2.07482	1	25.096	24.0192	302.456	5.27886	6.30584		21.6321	0
49414	Thu Mar 23 16:46:41 2017_x000D_	22.2691	17.588	121.361	2.11816	1	25.096	24.0192	302.456	5.27886	7.02508		11.6157	29.7485
49415	Thu Mar 23 16:46:41 2017_x000D_	22.0498	17.2689	122.852	2.14417	1	25.5731	23.1499	284.692	4.96881	6.85564		9.08802	0
49416	Thu Mar 23 16:46:41 2017_x000D_	21.8339	17.0564	122.854	2.14421	1	25.5731	23.1499	284.692	4.96881	7.14929		7.22598	0
49417	Thu Mar 23 16:46:41 2017_x000D_	21.7222	16.843	125.275	2.18647	1	25.5731	23.1499	284.692	4.96881	7.38962		17.3865	0
49418	Thu Mar 23 16:46:42 2017_x000D_	21.4958	16.3095	126.961	2.21588	1	25.5731	23.1499	284.692	4.96881	7.96338		9.10075	33.1439
49419	Thu Mar 23 16:46:42 2017_x000D_	21.2796	16.0967	126.962	2.21591	1	25.6223	22.0462	280.926	4.90309	7.36584		16.1472	0
49420	Thu Mar 23 16:46:42 2017_x000D_	20.9514	15.6701	129.293	2.25659	1	25.6223	22.0462	280.926	4.90309	7.90392		6.42933	0
49421	Thu Mar 23 16:46:42 2017_x000D_	20.9445	15.4559	129.288	2.25651	1	25.6223	22.0462	280.926	4.90309	8.0817		16.0502	0
49422	Thu Mar 23 16:46:42 2017_x000D_	20.515	15.1369	131.175	2.28944	1	25.6223	22.0462	280.926	4.90309	8.59203		7.24079	46.414
49423	Thu Mar 23 16:46:42 2017_x000D_	20.403	14.9231	133.383	2.32798	1	25.6912	20.5006	280.926	4.90309	7.68593		9.12193	0
49424	Thu Mar 23 16:46:42 2017_x000D_	20.1864	14.7097	133.384	2.32799	1	25.6912	20.5006	280.926	4.90309	7.98983		11.5664	0
49425	Thu Mar 23 16:46:42 2017_x000D_	19.8649	14.4969	131.177	2.28948	1	25.6912	20.5006	280.926	4.90309	8.36601		7.25015	0
49426	Thu Mar 23 16:46:42 2017_x000D_	19.7528	14.2828	133.385	2.328	1	25.6912	20.5006	280.926	4.90309	8.598		16.182	0
49427	Thu Mar 23 16:46:42 2017_x000D_	19.424	13.8552	131.174	2.28942	1	25.6912	20.5006	280.926	4.90309	9.1345		7.159	19.8977
49428	Thu Mar 23 16:46:42 2017_x000D_	19.2105	13.7486	129.298	2.25667	1	25.7207	19.838	280.926	4.90309	8.91423		4.56952	0
49429	Thu Mar 23 16:46:42 2017_x000D_	19.1018	13.6419	133.386	2.32802	1	25.7207	19.838	280.926	4.90309	9.0665		14.515	0
49430	Thu Mar 23 16:46:42 2017_x000D_	18.8775	13.2132	133.381	2.32794	1	25.7207	19.838	280.926	4.90309	9.52457		3.14705	0
49431	Thu Mar 23 16:46:42 2017_x000D_	18.7726	13.2138	131.177	2.28946	1	25.7207	19.838	280.926	4.90309	9.5998		9.14952	46.8128
49432	Thu Mar 23 16:46:42 2017_x000D_	18.5553	12.9998	131.177	2.28948	1	25.5707	18.2848	280.926	4.90309	8.78334		7.25674	0
49433	Thu Mar 23 16:46:42 2017_x000D_	18.4433	12.7854	128.811	2.24818	1	25.5707	18.2848	280.926	4.90309	9.0024		4.58856	0
49434	Thu Mar 23 16:46:42 2017_x000D_	18.3343	12.6781	129.298	2.25667	1	25.5707	18.2848	280.926	4.90309	9.15427		11.704	0
49435	Thu Mar 23 16:46:42 2017_x000D_	18.1133	12.3566	131.174	2.28942	1	25.5707	18.2848	280.926	4.90309	9.52661		9.16225	20.8827
49436	Thu Mar 23 16:46:42 2017_x000D_	17.8957	12.1423	131.175	2.28944	1	25.3812	17.615	265.022	4.62551	9.27271		13.7488	0
49437	Thu Mar 23 16:46:42 2017_x000D_	17.5688	11.8211	143.955	2.51249	1	25.3812	17.615	265.022	4.62551	9.7264		3.156	0
49438	Thu Mar 23 16:46:42 2017_x000D_	17.674	11.821	150.723	2.63062	1	25.3812	17.615	265.022	4.62551	9.64217		7.18585	0
49439	Thu Mar 23 16:46:43 2017_x000D_	17.888	11.9286	167.493	2.9233	1	25.3812	17.615	265.022	4.62551	9.40655		4.43963	35.5339
49440	Thu Mar 23 16:46:43 2017_x000D_	17.9896	11.821	177.133	3.09156	1	24.9923	16.4962	252.665	4.40983	8.41993		3.22052	0
49441	Thu Mar 23 16:46:43 2017_x000D_	17.9863	11.7137	186.371	3.25278	1	24.9923	16.4962	252.665	4.40983	8.48271		4.59494	0
49442	Thu Mar 23 16:46:43 2017_x000D_	18.0955	11.8211	196.198	3.4243	1	24.9923	16.4962	252.665	4.40983	8.33201		8.90676	0
49443	Thu Mar 23 16:46:43 2017_x000D_	18.2994	11.6053	215.895	3.76808	1	24.9923	16.4962	252.665	4.40983	8.2895		0.0134164	0
49444	Thu Mar 23 16:46:43 2017_x000D_	18.2998	11.6051	224.554	3.91921	1	24.9923	16.4962	252.665	4.40983	8.2893		6.47712	53.1008
49445	Thu Mar 23 16:46:43 2017_x000D_	18.2931	11.3893	241.604	4.21679	1	24.1848	14.9211	249.94	4.36227	6.86919		0.027	0
49446	Thu Mar 23 16:46:43 2017_x000D_	18.2931	11.3884	260.223	4.54175	1	24.1848	14.9211	249.94	4.36227	6.86965		0.0067082	0
49447	Thu Mar 23 16:46:43 2017_x000D_	18.293	11.3882	266.024	4.64299	1	24.1848	14.9211	249.94	4.36227	6.86984		0.0067082	0
49448	Thu Mar 23 16:46:43 2017_x000D_	18.2929	11.388	-88.0888	-1.53744	1	24.1848	14.9211	249.94	4.36227	6.87003		4.44352	35.5586
49449	Thu Mar 23 16:46:43 2017_x000D_	18.1909	11.4954	-79.7876	-1.39256	1	23.7957	13.8015	254.347	4.43919	6.06068		3.23542	0
49450	Thu Mar 23 16:46:43 2017_x000D_	18.1941	11.6032	-66.4132	-1.15913	1	23.7957	13.8015	254.347	4.43919	6.01751		4.56945	0
49451	Thu Mar 23 16:46:43 2017_x000D_	18.3026	11.7101	-64.8908	-1.13256	1	23.7957	13.8015	254.347	4.43919	5.87776		17.5082	0
49452	Thu Mar 23 16:46:43 2017_x000D_	18.5309	12.2472	-63.6969	-1.11172	1	23.7957	13.8015	254.347	4.43919	5.48944		14.5284	29.4972
49453	Thu Mar 23 16:46:43 2017_x000D_	18.7554	12.6763	-63.6972	-1.11173	1	23.3966	12.9029	254.676	4.44494	4.64673		24.7321	0
49454	Thu Mar 23 16:46:43 2017_x000D_	19.0959	13.4271	-73.0327	-1.27466	1	23.3966	12.9029	254.676	4.44494	4.33253		9.14104	0
49455	Thu Mar 23 16:46:43 2017_x000D_	19.313	13.6409	-73.0369	-1.27473	1	23.3966	12.9029	254.676	4.44494	4.14975		13.3555	0
49456	Thu Mar 23 16:46:43 2017_x000D_	19.4323	14.0698	-75.9335	-1.32529	1	23.3966	12.9029	254.676	4.44494	4.13247		22.5424	0
49457	Thu Mar 23 16:46:43 2017_x000D_	19.4572	14.8208	-82.2545	-1.43561	1	23.3966	12.9029	254.676	4.44494	4.38146		13.3431	141.981
49458	Thu Mar 23 16:46:43 2017_x000D_	19.5764	15.2493	-85.1733	-1.48655	2	19.5671	10.122	301.491	5.26201	5.12731		12.871	0
49459	Thu Mar 23 16:46:43 2017_x000D_	19.5905	15.6781	-85.1728	-1.48655	2	19.5671	10.122	301.491	5.26201	5.55615		22.5092	0
49460	Thu Mar 23 16:46:43 2017_x000D_	19.6152	16.428	-85.3186	-1.48909	2	19.5671	10.122	301.491	5.26201	6.30618		19.2916	0
49461	Thu Mar 23 16:46:44 2017_x000D_	19.6365	17.0707	269.082	4.69637	2	19.5671	10.122	301.491	5.26201	6.94905		9.64424	112.144
49462	Thu Mar 23 16:46:44 2017_x000D_	19.6471	17.392	268.934	4.69379	1	23.017	11.5614	248.526	4.33759	6.7344		12.85	0
49463	Thu Mar 23 16:46:44 2017_x000D_	19.6612	17.8201	268.934	4.69378	1	23.017	11.5614	248.526	4.33759	7.1016		19.4379	0
49464	Thu Mar 23 16:46:44 2017_x000D_	19.5775	18.4626	-88.112	-1.53784	1	23.017	11.5614	248.526	4.33759	7.71082		10.1947	0
49465	Thu Mar 23 16:46:44 2017_x000D_	19.6927	18.7823	-85.3159	-1.48904	1	23.017	11.5614	248.526	4.33759	7.94936		9.63225	20.9177
49466	Thu Mar 23 16:46:44 2017_x000D_	19.7033	19.1032	-85.1687	-1.48647	1	22.8271	10.8905	254.965	4.44998	8.78673		12.8319	0
49467	Thu Mar 23 16:46:44 2017_x000D_	19.7173	19.5307	-85.1681	-1.48646	1	22.8271	10.8905	254.965	4.44998	9.18281		13.2813	0
49468	Thu Mar 23 16:46:44 2017_x000D_	19.836	19.9572	-82.2466	-1.43547	1	22.8271	10.8905	254.965	4.44998	9.54734		12.8229	0
49469	Thu Mar 23 16:46:44 2017_x000D_	19.85	20.3844	-82.2455	-1.43545	1	22.8271	10.8905	254.965	4.44998	9.94974		6.40854	14.7574
49470	Thu Mar 23 16:46:44 2017_x000D_	19.8571	20.5979	-82.2449	-1.43544	1	22.6275	10.4409	253.748	4.42874	10.528		12.8169	0
49471	Thu Mar 23 16:46:44 2017_x000D_	19.8711	21.0249	-82.2438	-1.43543	1	22.6275	10.4409	253.748	4.42874	10.937		19.2164	0
49472	Thu Mar 23 16:46:44 2017_x000D_	19.8922	21.6651	-82.2422	-1.4354	1	22.6275	10.4409	253.748	4.42874	11.5527		10.1785	0
49473	Thu Mar 23 16:46:44 2017_x000D_	20.0072	21.9843	-78.8786	-1.37669	1	22.6275	10.4409	253.748	4.42874	11.8371		19.5309	0
49474	Thu Mar 23 16:46:44 2017_x000D_	20.1328	22.6231	-81.9218	-1.42981	1	22.6275	10.4409	253.748	4.42874	12.435		9.59317	14.7614
49475	Thu Mar 23 16:46:44 2017_x000D_	20.1433	22.9427	-82.2441	-1.43543	1	22.4278	9.9912	260.028	4.53834	13.1514		9.58718	0
49476	Thu Mar 23 16:46:44 2017_x000D_	20.1538	23.2621	-82.5346	-1.4405	1	22.4278	9.9912	260.028	4.53834	13.4643		19.5097	0
49477	Thu Mar 23 16:46:44 2017_x000D_	20.2793	23.9002	-85.3198	-1.48911	1	22.4278	9.9912	260.028	4.53834	14.074		9.59317	0
49478	Thu Mar 23 16:46:44 2017_x000D_	20.2898	24.2198	-85.1723	-1.48654	1	22.4278	9.9912	260.028	4.53834	14.3883		19.1653	6.6482
49479	Thu Mar 23 16:46:44 2017_x000D_	20.3107	24.8583	-85.1715	-1.48652	1	22.4376	9.76981	255.035	4.4512	15.2377		9.57518	0
49480	Thu Mar 23 16:46:44 2017_x000D_	20.3212	25.1773	-85.3184	-1.48909	1	22.4376	9.76981	255.035	4.4512	15.5522		16.3343	0
49481	Thu Mar 23 16:46:44 2017_x000D_	20.4429	25.708	-82.2422	-1.4354	1	22.4376	9.76981	255.035	4.4512	16.0625		12.7628	0
49482	Thu Mar 23 16:46:45 2017_x000D_	20.4568	26.1332	-82.2411	-1.43538	1	22.4376	9.76981	255.035	4.4512	16.4828		6.37846	9.29813
49483	Thu Mar 23 16:46:45 2017_x000D_	20.4638	26.3457	-82.2406	-1.43537	1	22.2281	9.5414	261.074	4.5566	16.8967		19.4585	0
49484	Thu Mar 23 16:46:45 2017_x000D_	20.5891	26.9821	-85.1738	-1.48656	1	22.2281	9.5414	261.074	4.5566	17.5175		6.37536	0
49485	Thu Mar 23 16:46:45 2017_x000D_	20.596	27.1945	-85.1736	-1.48656	1	22.2281	9.5414	261.074	4.5566	17.7284		7.15792	0
49486	Thu Mar 23 16:46:45 2017_x000D_	20.7072	27.4056	-82.243	-1.43541	1	22.2281	9.5414	261.074	4.5566	17.9288		19.1142	0
49487	Thu Mar 23 16:46:45 2017_x000D_	20.728	28.0424	-82.2414	-1.43538	1	22.2281	9.5414	261.074	4.5566	18.5617		6.36936	6.64837
49488	Thu Mar 23 16:46:45 2017_x000D_	20.7349	28.2546	-82.2409	-1.43537	1	22.2378	9.32	225	3.92699	18.9942		12.7357	0
49489	Thu Mar 23 16:46:45 2017_x000D_	20.7487	28.6789	-82.2398	-1.43535	1	22.2378	9.32	225	3.92699	19.4161		7.15666	0
49490	Thu Mar 23 16:46:45 2017_x000D_	20.86	28.8899	-85.1765	-1.48661	1	22.2378	9.32	225	3.92699	19.6183		12.7297	0
49491	Thu Mar 23 16:46:45 2017_x000D_	20.8738	29.314	-85.1759	-1.4866	1	22.2378	9.32	225	3.92699	20.0405		0	37.6506
49492	Thu Mar 23 16:46:45 2017_x000D_	20.8738	29.314	-85.1759	-1.4866	1	21.3216	10.1777	166.191	2.90059	19.1415		12.7237	0
49493	Thu Mar 23 16:46:45 2017_x000D_	20.8876	29.7379	-85.1754	-1.48659	1	21.3216	10.1777	166.191	2.90059	19.565		6.36047	0
49494	Thu Mar 23 16:46:45 2017_x000D_	20.8946	29.9498	-85.1751	-1.48659	1	21.3216	10.1777	166.191	2.90059	19.7767		7.03185	0
49495	Thu Mar 23 16:46:45 2017_x000D_	20.7972	30.163	-82.236	-1.43529	1	21.3216	10.1777	166.191	2.90059	19.9922		13.1424	29.8163
49496	Thu Mar 23 16:46:45 2017_x000D_	20.9148	30.585	-73.6995	-1.2863	1	20.844	11.0493	135	2.35619	19.5358		4.4206	0
49497	Thu Mar 23 16:46:45 2017_x000D_	20.8137	30.6922	-64.7063	-1.12934	1	20.844	11.0493	135	2.35619	19.6429		7.14124	0
49498	Thu Mar 23 16:46:45 2017_x000D_	20.7018	30.4821	-46.2409	-0.807056	1	20.844	11.0493	135	2.35619	19.4333		0.0108167	0
49499	Thu Mar 23 16:46:45 2017_x000D_	20.7015	30.4823	-37.9325	-0.662047	1	20.844	11.0493	135	2.35619	19.4335		6.26165	18.82
49500	Thu Mar 23 16:46:45 2017_x000D_	20.4928	30.4853	-29.8348	-0.520715	1	20.386	11.478	114.768	2.00308	19.0076		3.16695	0
49501	Thu Mar 23 16:46:45 2017_x000D_	20.4891	30.3798	-19.6456	-0.342881	1	20.386	11.478	114.768	2.00308	18.9021		4.42833	0
49502	Thu Mar 23 16:46:45 2017_x000D_	20.3888	30.4881	0.757992	0.0132295	1	20.386	11.478	114.768	2.00308	19.0101		3.16945	0
49503	Thu Mar 23 16:46:45 2017_x000D_	20.3856	30.3825	9.4525	0.164977	1	20.386	11.478	114.768	2.00308	18.9045		4.52553	0
49504	Thu Mar 23 16:46:46 2017_x000D_	20.4942	30.4872	26.5394	0.463199	1	20.386	11.478	114.768	2.00308	19.0095		4.42279	18.8221
49505	Thu Mar 23 16:46:46 2017_x000D_	20.5953	30.3799	36.0844	0.629791	1	19.928	11.9068	135.77	2.36964	18.4851		3.14446	0
49506	Thu Mar 23 16:46:46 2017_x000D_	20.7001	30.3781	50.9705	0.889603	1	19.928	11.9068	135.77	2.36964	18.4874		4.41881	0
49507	Thu Mar 23 16:46:46 2017_x000D_	20.8009	30.2707	55.077	0.961275	1	19.928	11.9068	135.77	2.36964	18.3846		15.657	0
49508	Thu Mar 23 16:46:46 2017_x000D_	21.0997	29.8428	57.4687	1.00302	1	19.928	11.9068	135.77	2.36964	17.9742		15.6511	6.64551
49509	Thu Mar 23 16:46:46 2017_x000D_	21.3983	29.415	55.077	0.961275	1	19.9182	12.1281	135	2.35619	17.3501		14.06	0
49510	Thu Mar 23 16:46:46 2017_x000D_	21.5928	28.9886	51.2885	0.895153	1	19.9182	12.1281	135	2.35619	16.9435		26.4788	0
49511	Thu Mar 23 16:46:46 2017_x000D_	22.1969	28.3451	46.8091	0.816972	1	19.9182	12.1281	135	2.35619	16.3763		11.2143	0
49512	Thu Mar 23 16:46:46 2017_x000D_	22.5022	28.1294	40.3303	0.703896	1	19.9182	12.1281	135	2.35619	16.2086		11.2946	9.41103
49513	Thu Mar 23 16:46:46 2017_x000D_	22.6999	27.809	34.4297	0.600912	1	19.6892	12.3425	135	2.35619	15.7568		22.4328	0
49514	Thu Mar 23 16:46:46 2017_x000D_	23.3106	27.3775	29.2851	0.511122	1	19.6892	12.3425	135	2.35619	15.465		9.81888	0
49515	Thu Mar 23 16:46:46 2017_x000D_	23.619	27.2679	25.2403	0.440527	1	19.6892	12.3425	135	2.35619	15.4341		30.5814	0
49516	Thu Mar 23 16:46:46 2017_x000D_	24.541	26.8331	18.6189	0.324961	1	19.6892	12.3425	135	2.35619	15.2813		9.82454	0
49517	Thu Mar 23 16:46:46 2017_x000D_	24.8496	26.7235	22.4507	0.391839	1	19.6892	12.3425	135	2.35619	15.2788		13.8844	0
49518	Thu Mar 23 16:46:46 2017_x000D_	25.2586	26.5069	22.4498	0.391824	1	19.6892	12.3425	135	2.35619	15.22		25.5931	0
49519	Thu Mar 23 16:46:46 2017_x000D_	26.0825	26.2856	22.452	0.391861	1	19.6892	12.3425	135	2.35619	15.339		13.8724	0
49520	Thu Mar 23 16:46:46 2017_x000D_	26.4911	26.0691	22.4511	0.391846	1	19.6892	12.3425	135	2.35619	15.3194		19.6045	0
49521	Thu Mar 23 16:46:46 2017_x000D_	27.1069	25.8504	22.4518	0.391857	1	19.6892	12.3425	135	2.35619	15.4106		9.79508	47.0489
49522	Thu Mar 23 16:46:46 2017_x000D_	27.4146	25.7412	24.0823	0.420315	1	18.5443	13.4143	135	2.35619	15.1867		16.6857	0
49523	Thu Mar 23 16:46:46 2017_x000D_	27.9265	25.5237	25.2449	0.440607	1	18.5443	13.4143	135	2.35619	15.3187		11.191	0
49524	Thu Mar 23 16:46:46 2017_x000D_	28.2312	25.3085	26.5192	0.462848	1	18.5443	13.4143	135	2.35619	15.3398		9.7866	0
49525	Thu Mar 23 16:46:47 2017_x000D_	28.5386	25.1993	27.9242	0.487369	1	18.5443	13.4143	135	2.35619	15.4523		11.1843	14.8988
49526	Thu Mar 23 16:46:47 2017_x000D_	28.8431	24.9842	29.2947	0.511289	1	18.3056	13.8498	135	2.35619	15.3302		15.5175	0
49527	Thu Mar 23 16:46:47 2017_x000D_	29.2479	24.6622	31.9359	0.557387	1	18.3056	13.8498	135	2.35619	15.3832		12.7626	0
49528	Thu Mar 23 16:46:47 2017_x000D_	29.6588	24.552	34.4453	0.601184	1	18.3056	13.8498	135	2.35619	15.6023		18.0597	0
49529	Thu Mar 23 16:46:47 2017_x000D_	30.1668	24.229	33.5208	0.585049	1	18.3056	13.8498	135	2.35619	15.7612		11.1662	14.8171
49530	Thu Mar 23 16:46:47 2017_x000D_	30.4707	24.0141	31.9373	0.55741	1	17.8574	14.0573	134.23	2.34275	16.0696		15.502	0
49531	Thu Mar 23 16:46:47 2017_x000D_	30.875	23.6923	29.2927	0.511254	1	17.8574	14.0573	134.23	2.34275	16.1954		13.8281	0
49532	Thu Mar 23 16:46:47 2017_x000D_	31.2823	23.4765	29.2929	0.511257	1	17.8574	14.0573	134.23	2.34275	16.3997		20.7382	0
49533	Thu Mar 23 16:46:47 2017_x000D_	31.8931	23.1528	31.9376	0.557416	1	17.8574	14.0573	134.23	2.34275	16.7251		8.79302	0
49534	Thu Mar 23 16:46:47 2017_x000D_	32.0937	22.9391	31.9365	0.557397	1	17.8574	14.0573	134.23	2.34275	16.7797		11.1644	14.7529
49535	Thu Mar 23 16:46:47 2017_x000D_	32.3976	22.7243	33.5206	0.585044	1	18.0573	14.5066	76.9872	1.34368	16.528		22.3139	0
49536	Thu Mar 23 16:46:47 2017_x000D_	33.005	22.295	33.5202	0.585039	1	18.0573	14.5066	76.9872	1.34368	16.8551		9.75613	0
49537	Thu Mar 23 16:46:47 2017_x000D_	33.3115	22.1863	34.4467	0.601208	1	18.0573	14.5066	76.9872	1.34368	17.0783		11.2669	0
49538	Thu Mar 23 16:46:47 2017_x000D_	33.5089	21.8668	31.9343	0.557358	1	18.0573	14.5066	76.9872	1.34368	17.115		19.5084	46.4625
49539	Thu Mar 23 16:46:47 2017_x000D_	34.1218	21.6495	31.9362	0.557392	1	19.1051	15.6471	43.7106	0.762894	16.1719		13.7999	0
49540	Thu Mar 23 16:46:47 2017_x000D_	34.5283	21.4342	31.9367	0.5574	1	19.1051	15.6471	43.7106	0.762894	16.4732		15.4739	0
49541	Thu Mar 23 16:46:47 2017_x000D_	34.9318	21.1129	29.2886	0.511182	1	19.1051	15.6471	43.7106	0.762894	16.7439		13.7932	0
49542	Thu Mar 23 16:46:47 2017_x000D_	35.3381	20.8977	29.2888	0.511185	1	19.1051	15.6471	43.7106	0.762894	17.061		8.78044	18.5781
49543	Thu Mar 23 16:46:47 2017_x000D_	35.5383	20.6842	29.2874	0.511161	1	19.5241	16.1031	17.6929	0.308798	16.6566		20.6844	0
49544	Thu Mar 23 16:46:47 2017_x000D_	36.1476	20.3615	31.9359	0.557387	1	19.5241	16.1031	17.6929	0.308798	17.1603		6.89261	0
49545	Thu Mar 23 16:46:47 2017_x000D_	36.3506	20.2539	29.2877	0.511167	1	19.5241	16.1031	17.6929	0.308798	17.3309		20.671	0
49546	Thu Mar 23 16:46:48 2017_x000D_	36.9595	19.9314	31.9368	0.557403	1	19.5241	16.1031	17.6929	0.308798	17.8507		8.77825	0
49547	Thu Mar 23 16:46:48 2017_x000D_	37.1597	19.718	31.9357	0.557384	1	19.5241	16.1031	17.6929	0.308798	18.0023		22.2574	59.4933
49548	Thu Mar 23 16:46:48 2017_x000D_	37.7655	19.2897	31.9352	0.557374	1	21.4869	16.3862	7.81954	0.136477	16.5355		6.16816	0
49549	Thu Mar 23 16:46:48 2017_x000D_	37.9711	19.2882	31.9367	0.5574	1	21.4869	16.3862	7.81954	0.136477	16.7377		17.546	0
49550	Thu Mar 23 16:46:48 2017_x000D_	38.3712	18.8616	31.9345	0.557363	1	21.4869	16.3862	7.81954	0.136477	17.0648		9.72567	0
49551	Thu Mar 23 16:46:48 2017_x000D_	38.6768	18.7534	36.0987	0.630042	1	21.4869	16.3862	7.81954	0.136477	17.3521		6.87109	39.93
49552	Thu Mar 23 16:46:48 2017_x000D_	38.8792	18.6462	30.4801	0.531978	1	22.7918	16.6485	4.53853	0.0792124	16.211		11.1254	0
49553	Thu Mar 23 16:46:48 2017_x000D_	39.182	18.4321	31.9355	0.557379	1	22.7918	16.6485	4.53853	0.0792124	16.487		13.7556	0
49554	Thu Mar 23 16:46:48 2017_x000D_	39.5872	18.2175	31.9359	0.557387	1	22.7918	16.6485	4.53853	0.0792124	16.8685		6.87779	0
49555	Thu Mar 23 16:46:48 2017_x000D_	39.7898	18.1102	29.2848	0.511116	1	22.7918	16.6485	4.53853	0.0792124	17.0607		11.1079	0
49556	Thu Mar 23 16:46:48 2017_x000D_	40.0921	17.8964	27.9072	0.487072	1	22.7918	16.6485	4.53853	0.0792124	17.3452		6.87779	39.9242
49557	Thu Mar 23 16:46:48 2017_x000D_	40.2947	17.7891	30.4798	0.531972	1	24.0965	16.9108	0	0	16.222		8.76142	0
49558	Thu Mar 23 16:46:48 2017_x000D_	40.4944	17.576	25.2122	0.440037	1	24.0965	16.9108	0	0	16.4114		12.6525	0
49559	Thu Mar 23 16:46:48 2017_x000D_	40.9019	17.4673	22.4036	0.391016	1	24.0965	16.9108	0	0	16.8146		4.37654	0
49560	Thu Mar 23 16:46:48 2017_x000D_	41.0016	17.3608	18.5389	0.323565	1	24.0965	16.9108	0	0	16.9111		3.06015	32.8722
49561	Thu Mar 23 16:46:48 2017_x000D_	41.1036	17.3598	6.28375	0.109672	1	25.1917	16.9452	0	0	15.9173		4.46963	0
49562	Thu Mar 23 16:46:48 2017_x000D_	40.9984	17.2543	-2.73509	-0.0477363	1	25.1917	16.9452	0	0	15.8097		3.084	0
49563	Thu Mar 23 16:46:48 2017_x000D_	40.8956	17.2542	-21.3638	-0.372869	1	25.1917	16.9452	0	0	15.7069		4.3916	0
49564	Thu Mar 23 16:46:48 2017_x000D_	40.9955	17.1472	-30.631	-0.534611	1	25.1917	16.9452	0	0	15.8051		0.0127279	59.1591
49565	Thu Mar 23 16:46:48 2017_x000D_	40.9958	17.1469	-38.7754	-0.676758	1	27.1627	17.007	0	0	13.8338		6.16824	0
49566	Thu Mar 23 16:46:48 2017_x000D_	41.2014	17.1451	-55.2686	-0.964619	1	27.1627	17.007	0	0	14.0394		6.34715	0
49567	Thu Mar 23 16:46:48 2017_x000D_	41.2069	17.3566	-62.9612	-1.09888	1	27.1627	17.007	0	0	14.0486		6.36538	0
49568	Thu Mar 23 16:46:49 2017_x000D_	41.2127	17.5687	-73.6102	-1.28474	1	27.1627	17.007	0	0	14.0612		10.0617	60.791
49569	Thu Mar 23 16:46:49 2017_x000D_	41.3231	17.8854	-77.1147	-1.34591	1	29.1531	16.6269	0	0	12.2349		10.0579	0
49570	Thu Mar 23 16:46:49 2017_x000D_	41.4334	18.202	-80.3539	-1.40244	1	29.1531	16.6269	0	0	12.3809		29.3165	0
49571	Thu Mar 23 16:46:49 2017_x000D_	41.6616	19.1522	-79.9291	-1.39503	1	29.1531	16.6269	0	0	12.7609		10.0341	0
49572	Thu Mar 23 16:46:49 2017_x000D_	41.7715	19.4681	-77.6753	-1.35569	1	29.1531	16.6269	0	0	12.9343		22.45	0
49573	Thu Mar 23 16:46:49 2017_x000D_	41.8918	20.2067	-74.3608	-1.29784	1	29.1531	16.6269	0	0	13.2321		12.6728	54.3896
49574	Thu Mar 23 16:46:49 2017_x000D_	41.9021	20.629	-74.3578	-1.29779	1	30.9243	16.2399	0	0	11.8227		20.0465	0
49575	Thu Mar 23 16:46:49 2017_x000D_	42.1217	21.2601	-69.0646	-1.2054	1	30.9243	16.2399	0	0	12.2713		7.08281	0
49576	Thu Mar 23 16:46:49 2017_x000D_	42.2292	21.4703	-71.6736	-1.25094	1	30.9243	16.2399	0	0	12.4562		10.0218	0
49577	Thu Mar 23 16:46:49 2017_x000D_	42.339	21.7858	-68.0734	-1.1881	1	30.9243	16.2399	0	0	12.6906		20.0323	27.1912
49578	Thu Mar 23 16:46:49 2017_x000D_	42.5586	22.4164	-68.0724	-1.18809	1	31.8098	16.0465	0	0	12.4945		11.3643	0
49579	Thu Mar 23 16:46:49 2017_x000D_	42.7705	22.7304	-69.067	-1.20545	1	31.8098	16.0465	0	0	12.8379		9.48574	0
49580	Thu Mar 23 16:46:49 2017_x000D_	42.7781	23.0465	-68.0714	-1.18807	1	31.8098	16.0465	0	0	13.0117		18.386	0
49581	Thu Mar 23 16:46:49 2017_x000D_	43.0971	23.5698	-71.6784	-1.25102	1	31.8098	16.0465	0	0	13.5648		6.31678	46.5496
49582	Thu Mar 23 16:46:49 2017_x000D_	43.1021	23.7803	-71.6766	-1.25099	1	33.3518	15.8737	0	0	12.5532		19.9887	0
49583	Thu Mar 23 16:46:49 2017_x000D_	43.3213	24.4095	-71.6769	-1.251	1	33.3518	15.8737	0	0	13.1244		9.99717	0
49584	Thu Mar 23 16:46:49 2017_x000D_	43.4309	24.7242	-73.6134	-1.2848	1	33.3518	15.8737	0	0	13.4134		19.2049	0
49585	Thu Mar 23 16:46:49 2017_x000D_	43.5478	25.3536	-70.794	-1.23559	1	33.3518	15.8737	0	0	13.9222		11.3244	0
49586	Thu Mar 23 16:46:49 2017_x000D_	43.7591	25.6664	-71.6775	-1.25101	1	33.3518	15.8737	0	0	14.2902		9.4616	26.272
49587	Thu Mar 23 16:46:49 2017_x000D_	43.7665	25.9817	-70.7941	-1.23559	1	34.2271	15.9012	0	0	13.8786		21.117	0
49588	Thu Mar 23 16:46:49 2017_x000D_	44.0872	26.6083	-73.6163	-1.28485	1	34.2271	15.9012	0	0	14.5555		9.95159	0
49589	Thu Mar 23 16:46:50 2017_x000D_	44.1962	26.9216	-71.6781	-1.25102	1	34.2271	15.9012	0	0	14.8604		19.9156	0
49590	Thu Mar 23 16:46:50 2017_x000D_	44.4146	27.5485	-71.6784	-1.25102	1	34.2271	15.9012	0	0	15.474		12.5854	27.0046
49591	Thu Mar 23 16:46:50 2017_x000D_	44.4244	27.9679	-71.6748	-1.25096	1	35.0923	16.1496	18.5123	0.3231	15.0586		21.0674	0
49592	Thu Mar 23 16:46:50 2017_x000D_	44.7444	28.593	-74.3748	-1.29808	1	35.0923	16.1496	18.5123	0.3231	15.7481		9.9421	0
49593	Thu Mar 23 16:46:50 2017_x000D_	44.8533	28.906	-70.796	-1.23562	1	35.0923	16.1496	18.5123	0.3231	16.0625		9.42255	0
49594	Thu Mar 23 16:46:50 2017_x000D_	44.8606	29.22	-71.6754	-1.25097	1	35.0923	16.1496	18.5123	0.3231	16.3173		8.80142	58.5092
49595	Thu Mar 23 16:46:50 2017_x000D_	45.0688	29.4267	-71.6794	-1.25104	1	36.8019	17.0882	25.2211	0.44019	14.8519		22.2291	0
49596	Thu Mar 23 16:46:50 2017_x000D_	45.1875	30.1581	-73.6179	-1.28487	1	36.8019	17.0882	25.2211	0.44019	15.5287		9.91746	0
49597	Thu Mar 23 16:46:50 2017_x000D_	45.2962	30.4703	-71.676	-1.25098	1	36.8019	17.0882	25.2211	0.44019	15.8504		19.8387	0
49598	Thu Mar 23 16:46:50 2017_x000D_	45.5137	31.0948	-71.6763	-1.25099	1	36.8019	17.0882	25.2211	0.44019	16.4949		9.92227	41.9036
49599	Thu Mar 23 16:46:50 2017_x000D_	45.6226	31.4071	-73.6198	-1.28491	1	37.855	18.0058	24.5801	0.429004	15.4897		19.8208	0
49600	Thu Mar 23 16:46:50 2017_x000D_	45.84	32.031	-73.6207	-1.28492	1	37.855	18.0058	24.5801	0.429004	16.139		9.39242	0
49601	Thu Mar 23 16:46:50 2017_x000D_	45.8471	32.344	-74.3763	-1.29811	1	37.855	18.0058	24.5801	0.429004	16.4152		19.8018	0
49602	Thu Mar 23 16:46:50 2017_x000D_	46.0643	32.9673	-74.3775	-1.29813	1	37.855	18.0058	24.5801	0.429004	17.0657		6.25959	0
49603	Thu Mar 23 16:46:50 2017_x000D_	46.069	33.1759	-74.376	-1.29811	1	37.855	18.0058	24.5801	0.429004	17.2511		6.97685	29.2357
49604	Thu Mar 23 16:46:50 2017_x000D_	46.175	33.3829	-71.6735	-1.25094	1	38.7093	18.4747	35.5055	0.619687	16.6731		9.90047	0
49605	Thu Mar 23 16:46:50 2017_x000D_	46.2837	33.6945	-73.6194	-1.2849	1	38.7093	18.4747	35.5055	0.619687	17.0004		15.9465	0
49606	Thu Mar 23 16:46:50 2017_x000D_	46.3967	34.2139	-71.672	-1.25091	1	38.7093	18.4747	35.5055	0.619687	17.5162		13.943	0
49607	Thu Mar 23 16:46:50 2017_x000D_	46.6087	34.6275	-71.6742	-1.25095	1	38.7093	18.4747	35.5055	0.619687	17.9809		6.25059	29.2331
49608	Thu Mar 23 16:46:50 2017_x000D_	46.6134	34.8358	-71.6723	-1.25092	1	39.5635	18.9436	30.9689	0.54051	17.3857		6.97288	0
49609	Thu Mar 23 16:46:50 2017_x000D_	46.7195	35.0426	-74.3796	-1.29817	1	39.5635	18.9436	30.9689	0.54051	17.6178		12.4982	0
49610	Thu Mar 23 16:46:51 2017_x000D_	46.7289	35.4591	-74.3765	-1.29812	1	39.5635	18.9436	30.9689	0.54051	18.0029		8.7421	0
49611	Thu Mar 23 16:46:51 2017_x000D_	46.9361	35.664	-74.3807	-1.29819	1	39.5635	18.9436	30.9689	0.54051	18.2737		6.24453	38.1074
49612	Thu Mar 23 16:46:51 2017_x000D_	46.9407	35.8721	-74.3793	-1.29816	1	40.6259	19.6399	21.2592	0.371043	17.4173		6.24459	0
49613	Thu Mar 23 16:46:51 2017_x000D_	46.9454	36.0802	-74.3778	-1.29814	1	40.6259	19.6399	21.2592	0.371043	17.6131		12.8627	0
49614	Thu Mar 23 16:46:51 2017_x000D_	47.0558	36.4945	-71.6693	-1.25087	1	40.6259	19.6399	21.2592	0.371043	18.0394		16.7588	0
49615	Thu Mar 23 16:46:51 2017_x000D_	47.2691	37.0108	-60.4056	-1.05428	1	40.6259	19.6399	21.2592	0.371043	18.5979		3.12963	27.7609
49616	Thu Mar 23 16:46:51 2017_x000D_	47.2712	37.1151	-50.95	-0.889246	1	41.2509	20.3223	31.653	0.552449	17.8393		8.72292	0
49617	Thu Mar 23 16:46:51 2017_x000D_	47.4775	37.32	-34.1812	-0.596574	1	41.2509	20.3223	31.653	0.552449	18.1023		4.35936	0
49618	Thu Mar 23 16:46:51 2017_x000D_	47.5807	37.4223	-30.1103	-0.525525	1	41.2509	20.3223	31.653	0.552449	18.2339		6.84242	0
49619	Thu Mar 23 16:46:51 2017_x000D_	47.7851	37.5235	-14.1429	-0.24684	1	41.2509	20.3223	31.653	0.552449	18.4005		0	0
49620	Thu Mar 23 16:46:51 2017_x000D_	47.7851	37.5235	-14.1429	-0.24684	1	41.2509	20.3223	31.653	0.552449	18.4005		9.63699	65.3407
49621	Thu Mar 23 16:46:51 2017_x000D_	48.0906	37.6228	0.981476	0.01713	1	42.9375	21.7004	30.651	0.534961	16.7355		6.06381	0
49622	Thu Mar 23 16:46:51 2017_x000D_	48.2927	37.6195	6.8566	0.11967	1	42.9375	21.7004	30.651	0.534961	16.7957		9.6018	0
49623	Thu Mar 23 16:46:51 2017_x000D_	48.5937	37.5107	16.1448	0.28178	1	42.9375	21.7004	30.651	0.534961	16.7916		6.06381	0
49624	Thu Mar 23 16:46:51 2017_x000D_	48.7958	37.5074	21.771	0.379976	1	42.9375	21.7004	30.651	0.534961	16.8577		24.9744	41.8288
49625	Thu Mar 23 16:46:51 2017_x000D_	49.5983	37.286	21.7729	0.380008	1	43.9886	22.6165	26.9146	0.469749	15.7055		13.5821	0
49626	Thu Mar 23 16:46:51 2017_x000D_	49.997	37.0715	16.1441	0.281767	1	43.9886	22.6165	26.9146	0.469749	15.654		21.3737	0
49627	Thu Mar 23 16:46:51 2017_x000D_	50.7	36.9558	12.6134	0.220145	1	43.9886	22.6165	26.9146	0.469749	15.8322		13.5728	0
49628	Thu Mar 23 16:46:51 2017_x000D_	51.0984	36.7414	6.84185	0.119413	1	43.9886	22.6165	26.9146	0.469749	15.8134		12.0827	41.8161
49629	Thu Mar 23 16:46:51 2017_x000D_	51.5011	36.7347	6.84303	0.119433	1	45.0394	23.5323	24.5801	0.429004	14.6989		24.1475	0
49630	Thu Mar 23 16:46:51 2017_x000D_	52.3059	36.721	0.956699	0.0166975	1	45.0394	23.5323	24.5801	0.429004	15.058		12.4524	0
49631	Thu Mar 23 16:46:51 2017_x000D_	52.706	36.6105	-1.99748	-0.0348627	1	45.0394	23.5323	24.5801	0.429004	15.1597		21.3494	0
49632	Thu Mar 23 16:46:52 2017_x000D_	53.4117	36.7023	-5.23841	-0.0914275	1	45.0394	23.5323	24.5801	0.429004	15.6059		15.0621	0
49633	Thu Mar 23 16:46:52 2017_x000D_	53.9137	36.6939	-4.93261	-0.0860902	1	45.0394	23.5323	24.5801	0.429004	15.8739		9.03125	20.6478
49634	Thu Mar 23 16:46:52 2017_x000D_	54.2147	36.6889	-4.65504	-0.0812457	1	45.6842	23.773	19.8977	0.347281	15.4787		21.32	0
49635	Thu Mar 23 16:46:52 2017_x000D_	54.9194	36.7808	-1.99462	-0.0348127	1	45.6842	23.773	19.8977	0.347281	15.9528		12.0347	0
49636	Thu Mar 23 16:46:52 2017_x000D_	55.3205	36.7741	-1.99526	-0.0348238	1	45.6842	23.773	19.8977	0.347281	16.1829		6.01581	0
49637	Thu Mar 23 16:46:52 2017_x000D_	55.521	36.7708	-1.99557	-0.0348293	1	45.6842	23.773	19.8977	0.347281	16.3005		21.278	32.6329
49638	Thu Mar 23 16:46:52 2017_x000D_	56.2243	36.8626	0.962896	0.0168057	1	46.5265	24.4613	23.9515	0.418032	15.7429		9.02225	0
49639	Thu Mar 23 16:46:52 2017_x000D_	56.525	36.8576	0.962905	0.0168059	1	46.5265	24.4613	23.9515	0.418032	15.926		15.0112	0
49640	Thu Mar 23 16:46:52 2017_x000D_	57.0253	36.8491	0.962923	0.0168062	1	46.5265	24.4613	23.9515	0.418032	16.2383		9.01325	0
49641	Thu Mar 23 16:46:52 2017_x000D_	57.3257	36.8441	0.962947	0.0168066	1	46.5265	24.4613	23.9515	0.418032	16.4304		18.0055	29.1684
49642	Thu Mar 23 16:46:52 2017_x000D_	57.9258	36.834	0.962896	0.0168057	1	47.3789	24.929	18.1688	0.317105	15.9049		8.99225	0
49643	Thu Mar 23 16:46:52 2017_x000D_	58.2255	36.829	0.962883	0.0168055	1	47.3789	24.929	18.1688	0.317105	16.1015		15.002	0
49644	Thu Mar 23 16:46:52 2017_x000D_	58.7255	36.8208	6.86908	0.119888	1	47.3789	24.929	18.1688	0.317105	16.4366		11.9867	0
49645	Thu Mar 23 16:46:52 2017_x000D_	59.125	36.814	6.87019	0.119907	1	47.3789	24.929	18.1688	0.317105	16.71		5.99182	0
49646	Thu Mar 23 16:46:52 2017_x000D_	59.3247	36.8107	6.87075	0.119917	1	47.3789	24.929	18.1688	0.317105	16.8486		21.1784	52.572
49647	Thu Mar 23 16:46:52 2017_x000D_	60.0212	36.6956	3.78174	0.0660037	1	48.8651	25.8575	24.264	0.423486	15.5539		8.98625	0
49648	Thu Mar 23 16:46:52 2017_x000D_	60.3207	36.6906	3.92311	0.0684711	1	48.8651	25.8575	24.264	0.423486	15.7666		11.9687	0
49649	Thu Mar 23 16:46:52 2017_x000D_	60.7196	36.6839	3.92367	0.068481	1	48.8651	25.8575	24.264	0.423486	16.0543		17.9425	0
49650	Thu Mar 23 16:46:52 2017_x000D_	61.3176	36.6739	3.92455	0.0684963	1	48.8651	25.8575	24.264	0.423486	16.4942		9.47825	29.155
49651	Thu Mar 23 16:46:52 2017_x000D_	61.6144	36.5656	0.956722	0.0166979	1	49.7171	26.325	17.0466	0.297519	15.6976		17.9245	0
49652	Thu Mar 23 16:46:52 2017_x000D_	62.2118	36.5556	0.956694	0.0166975	1	49.7171	26.325	17.0466	0.297519	16.1488		8.96525	0
49653	Thu Mar 23 16:46:53 2017_x000D_	62.5106	36.5506	0.956694	0.0166975	1	49.7171	26.325	17.0466	0.297519	16.3779		8.95026	0
49654	Thu Mar 23 16:46:53 2017_x000D_	62.8089	36.5456	0.956665	0.0166969	1	49.7171	26.325	17.0466	0.297519	16.6089		14.9271	32.5963
49655	Thu Mar 23 16:46:53 2017_x000D_	63.3064	36.5373	0.956722	0.0166979	1	50.5584	27.0126	13.0128	0.227116	15.9132		5.96782	0
49656	Thu Mar 23 16:46:53 2017_x000D_	63.5053	36.534	0.956702	0.0166976	1	50.5584	27.0126	13.0128	0.227116	16.0711		14.9031	0
49657	Thu Mar 23 16:46:53 2017_x000D_	64.002	36.5257	0.956711	0.0166978	1	50.5584	27.0126	13.0128	0.227116	16.469		5.96182	0
49658	Thu Mar 23 16:46:53 2017_x000D_	64.2007	36.5224	0.956753	0.0166985	1	50.5584	27.0126	13.0128	0.227116	16.6298		5.95882	0
49659	Thu Mar 23 16:46:53 2017_x000D_	64.3993	36.5191	0.95669	0.0166974	1	50.5584	27.0126	13.0128	0.227116	16.7912		11.9177	20.6212
49660	Thu Mar 23 16:46:53 2017_x000D_	64.7965	36.5124	0.956722	0.0166979	1	51.2024	27.2529	21.84	0.38118	16.448		8.94121	0
49661	Thu Mar 23 16:46:53 2017_x000D_	65.0945	36.5075	0.956756	0.0166985	1	51.2024	27.2529	21.84	0.38118	16.6925		2.97044	0
49662	Thu Mar 23 16:46:53 2017_x000D_	65.1935	36.5058	0.956754	0.0166985	1	51.2024	27.2529	21.84	0.38118	16.774		5.95582	0
49663	Thu Mar 23 16:46:53 2017_x000D_	65.392	36.5025	0.956691	0.0166974	1	51.2024	27.2529	21.84	0.38118	16.9381		6.709	14.5674
49664	Thu Mar 23 16:46:53 2017_x000D_	65.5887	36.3961	-1.8769	-0.0327581	1	51.6281	27.4865	26.0368	0.454427	16.5614		15.1878	0
49665	Thu Mar 23 16:46:53 2017_x000D_	66.0861	36.4904	-10.78	-0.188146	1	51.6281	27.4865	26.0368	0.454427	17.0324		2.97655	0
49666	Thu Mar 23 16:46:53 2017_x000D_	66.1853	36.4885	-17.2091	-0.300356	1	51.6281	27.4865	26.0368	0.454427	17.1157		6.87459	0
49667	Thu Mar 23 16:46:53 2017_x000D_	66.0833	36.2833	-36.9967	-0.645715	1	51.6281	27.4865	26.0368	0.454427	16.9215		0.0108167	29.1349
49668	Thu Mar 23 16:46:53 2017_x000D_	66.0836	36.2831	-45.1767	-0.788483	1	52.4795	27.9537	22.1988	0.387443	15.9515		4.28524	0
49669	Thu Mar 23 16:46:53 2017_x000D_	65.9835	36.1812	-64.6007	-1.12749	1	52.4795	27.9537	22.1988	0.387443	15.813		2.99125	0
49670	Thu Mar 23 16:46:53 2017_x000D_	66.0832	36.1799	-72.2158	-1.2604	1	52.4795	27.9537	22.1988	0.387443	15.8975		3.08418	0
49671	Thu Mar 23 16:46:53 2017_x000D_	66.0821	36.0771	-83.635	-1.45971	1	52.4795	27.9537	22.1988	0.387443	15.8436		0.0067082	0
49672	Thu Mar 23 16:46:53 2017_x000D_	66.0822	36.0773	-89.1353	-1.5557	1	52.4795	27.9537	22.1988	0.387443	15.8438		6.19889	37.976
49673	Thu Mar 23 16:46:53 2017_x000D_	66.0857	36.2839	254.759	4.44638	1	53.5383	28.6475	23.4756	0.409727	14.6885		3.09933	0
49674	Thu Mar 23 16:46:54 2017_x000D_	66.0872	36.3872	248.807	4.34251	1	53.5383	28.6475	23.4756	0.409727	14.7437		11.0432	0
49675	Thu Mar 23 16:46:54 2017_x000D_	65.8933	36.7001	235.058	4.10254	1	53.5383	28.6475	23.4756	0.409727	14.7476		6.86292	0
49676	Thu Mar 23 16:46:54 2017_x000D_	65.7972	36.9077	232.859	4.06416	1	53.5383	28.6475	23.4756	0.409727	14.7821		19.5145	23.4782
49677	Thu Mar 23 16:46:54 2017_x000D_	65.4084	37.4292	231.055	4.03267	1	54.1713	29.1077	19.8977	0.347281	13.9828		12.8714	0
49678	Thu Mar 23 16:46:54 2017_x000D_	65.1157	37.7429	235.058	4.10254	1	54.1713	29.1077	19.8977	0.347281	13.9408		26.2579	0
49679	Thu Mar 23 16:46:54 2017_x000D_	64.631	38.4717	238.964	4.17071	1	54.1713	29.1077	19.8977	0.347281	14.0389		11.0114	0
49680	Thu Mar 23 16:46:54 2017_x000D_	64.4375	38.7836	245.175	4.27912	1	54.1713	29.1077	19.8977	0.347281	14.1074		13.7152	29.1174
49681	Thu Mar 23 16:46:54 2017_x000D_	64.2455	39.1985	245.175	4.27912	1	55.0222	29.5746	19.8362	0.346207	13.33		17.8389	0
49682	Thu Mar 23 16:46:54 2017_x000D_	63.956	39.7179	248.815	4.34263	1	55.0222	29.5746	19.8362	0.346207	13.5166		12.6953	0
49683	Thu Mar 23 16:46:54 2017_x000D_	63.8633	40.1308	251.352	4.38691	1	55.0222	29.5746	19.8362	0.346207	13.7695		16.5347	0
49684	Thu Mar 23 16:46:54 2017_x000D_	63.6731	40.6481	257.355	4.49169	1	55.0222	29.5746	19.8362	0.346207	14.0521		11.0165	29.1093
49685	Thu Mar 23 16:46:54 2017_x000D_	63.4796	40.9602	256.671	4.47976	1	55.8729	30.0413	28.4516	0.496574	13.3073		9.24422	0
49686	Thu Mar 23 16:46:54 2017_x000D_	63.4846	41.2683	257.356	4.4917	1	55.8729	30.0413	28.4516	0.496574	13.5641		22.3972	0
49687	Thu Mar 23 16:46:54 2017_x000D_	63.2977	41.9911	256.671	4.47975	1	55.8729	30.0413	28.4516	0.496574	14.0686		9.23822	0
49688	Thu Mar 23 16:46:54 2017_x000D_	63.3027	42.299	257.355	4.49169	1	55.8729	30.0413	28.4516	0.496574	14.3336		9.71702	0
49689	Thu Mar 23 16:46:54 2017_x000D_	63.2085	42.6089	259.435	4.528	1	55.8729	30.0413	28.4516	0.496574	14.5518		18.7232	9.21775
49690	Thu Mar 23 16:46:54 2017_x000D_	63.1193	43.2266	256.669	4.47972	1	56.0803	30.268	36.5059	0.637149	14.747		11.0022	0
49691	Thu Mar 23 16:46:54 2017_x000D_	62.9259	43.5382	257.356	4.49171	1	56.0803	30.268	36.5059	0.637149	14.9319		21.7615	0
49692	Thu Mar 23 16:46:54 2017_x000D_	62.8385	44.2583	253.97	4.43262	1	56.0803	30.268	36.5059	0.637149	15.5371		6.8428	0
49693	Thu Mar 23 16:46:54 2017_x000D_	62.7427	44.4653	256.67	4.47974	1	56.0803	30.268	36.5059	0.637149	15.6828		22.3543	41.7767
49694	Thu Mar 23 16:46:54 2017_x000D_	62.5561	45.1867	257.356	4.49171	1	56.8991	31.3944	54.4945	0.951109	14.9074		9.22627	0
49695	Thu Mar 23 16:46:54 2017_x000D_	62.5612	45.4942	256.669	4.47972	1	56.8991	31.3944	54.4945	0.951109	15.1942		22.3412	0
49696	Thu Mar 23 16:46:55 2017_x000D_	62.3748	46.2152	257.356	4.4917	1	56.8991	31.3944	54.4945	0.951109	15.8		0	0
49697	Thu Mar 23 16:46:55 2017_x000D_	62.3748	46.2152	257.356	4.4917	1	56.8991	31.3944	54.4945	0.951109	15.8		22.3419	41.7634
49698	Thu Mar 23 16:46:55 2017_x000D_	62.1883	46.9362	256.67	4.47973	1	57.7177	32.5204	68.7448	1.19982	15.0931		19.3904	0
49699	Thu Mar 23 16:46:55 2017_x000D_	62.0003	47.5546	256.67	4.47974	1	57.7177	32.5204	68.7448	1.19982	15.6323		6.83882	0
49700	Thu Mar 23 16:46:55 2017_x000D_	61.9046	47.7615	253.969	4.4326	1	57.7177	32.5204	68.7448	1.19982	15.8057		21.6949	0
49701	Thu Mar 23 16:46:55 2017_x000D_	61.8175	48.4794	257.356	4.49171	1	57.7177	32.5204	68.7448	1.19982	16.4772		9.69518	29.265
49702	Thu Mar 23 16:46:55 2017_x000D_	61.7235	48.7886	253.968	4.43258	1	58.111	33.4131	57.8242	1.00922	15.7942		12.6364	0
49703	Thu Mar 23 16:46:55 2017_x000D_	61.6313	49.1996	256.67	4.47974	1	58.111	33.4131	57.8242	1.00922	16.1742		19.3694	0
49704	Thu Mar 23 16:46:55 2017_x000D_	61.4434	49.8173	256.671	4.47975	1	58.111	33.4131	57.8242	1.00922	16.7393		12.6358	0
49705	Thu Mar 23 16:46:55 2017_x000D_	61.3513	50.2283	253.968	4.43257	1	58.111	33.4131	57.8242	1.00922	17.1246		12.6277	0
49706	Thu Mar 23 16:46:55 2017_x000D_	61.2591	50.639	256.67	4.47974	1	58.111	33.4131	57.8242	1.00922	17.5112		19.3562	32.6094
49707	Thu Mar 23 16:46:55 2017_x000D_	61.0714	51.2563	256.671	4.47975	1	58.722	34.3121	57.3179	1.00039	17.1063		12.627	0
49708	Thu Mar 23 16:46:55 2017_x000D_	60.9793	51.667	253.967	4.43256	1	58.722	34.3121	57.3179	1.00039	17.5011		19.3476	0
49709	Thu Mar 23 16:46:55 2017_x000D_	60.7916	52.284	253.967	4.43256	1	58.722	34.3121	57.3179	1.00039	18.0907		6.1209	0
49710	Thu Mar 23 16:46:55 2017_x000D_	60.7951	52.488	253.966	4.43255	1	58.722	34.3121	57.3179	1.00039	18.2937		19.3372	67.0426
49711	Thu Mar 23 16:46:55 2017_x000D_	60.6076	53.1047	253.967	4.43255	1	59.0517	36.5224	45	0.785398	16.6551		9.66187	0
49712	Thu Mar 23 16:46:55 2017_x000D_	60.5138	53.4128	257.359	4.49176	1	59.0517	36.5224	45	0.785398	16.9536		15.6	0
49713	Thu Mar 23 16:46:55 2017_x000D_	60.4235	53.9249	259.446	4.52818	1	59.0517	36.5224	45	0.785398	17.4565		0	0
49714	Thu Mar 23 16:46:55 2017_x000D_	60.4235	53.9249	259.446	4.52818	1	59.0517	36.5224	45	0.785398	17.4565		12.6081	59.6062
49715	Thu Mar 23 16:46:55 2017_x000D_	60.3316	54.335	256.671	4.47976	1	59.1741	38.5055	86.4069	1.50808	15.8718		9.16338	0
49716	Thu Mar 23 16:46:55 2017_x000D_	60.3369	54.6404	257.358	4.49174	1	59.1741	38.5055	86.4069	1.50808	16.1767		9.66673	0
49717	Thu Mar 23 16:46:56 2017_x000D_	60.2432	54.9487	253.965	4.43252	1	59.1741	38.5055	86.4069	1.50808	16.4779		13.6372	0
49718	Thu Mar 23 16:46:56 2017_x000D_	60.0522	55.3612	253.965	4.43253	1	59.1741	38.5055	86.4069	1.50808	16.8786		12.2149	52.7471
49719	Thu Mar 23 16:46:56 2017_x000D_	60.0594	55.7683	253.964	4.43251	1	59.0895	40.2617	86.4069	1.50808	15.5369		8.56066	0
49720	Thu Mar 23 16:46:56 2017_x000D_	59.8649	55.9771	253.966	4.43254	1	59.0895	40.2617	86.4069	1.50808	15.7345		12.2119	0
49721	Thu Mar 23 16:46:56 2017_x000D_	59.8721	56.3841	253.964	4.43251	1	59.0895	40.2617	86.4069	1.50808	16.1414		8.56066	0
49722	Thu Mar 23 16:46:56 2017_x000D_	59.6776	56.5929	253.966	4.43254	1	59.0895	40.2617	86.4069	1.50808	16.3418		3.05443	0
49723	Thu Mar 23 16:46:56 2017_x000D_	59.6793	56.6947	253.08	4.41708	1	59.0895	40.2617	86.4069	1.50808	16.4436		16.4153	26.3646
49724	Thu Mar 23 16:46:56 2017_x000D_	59.4903	57.2082	259.451	4.52827	1	59.0472	41.1395	86.4069	1.50808	16.0748		9.14238	0
49725	Thu Mar 23 16:46:56 2017_x000D_	59.4956	57.5129	265.46	4.63315	1	59.0472	41.1395	86.4069	1.50808	16.3795		6.0939	0
49726	Thu Mar 23 16:46:56 2017_x000D_	59.4991	57.716	-88.98	-1.55299	1	59.0472	41.1395	86.4069	1.50808	16.5827		9.13314	0
49727	Thu Mar 23 16:46:56 2017_x000D_	59.5039	58.0204	-71.8227	-1.25354	1	59.0472	41.1395	86.4069	1.50808	16.8871		3.04833	0
49728	Thu Mar 23 16:46:56 2017_x000D_	59.5054	58.122	-65.4662	-1.1426	1	59.0472	41.1395	86.4069	1.50808	16.9887		9.58492	0
49729	Thu Mar 23 16:46:56 2017_x000D_	59.6091	58.4242	-48.544	-0.847253	1	59.0472	41.1395	86.4069	1.50808	17.2938		3.04829	0
49730	Thu Mar 23 16:46:56 2017_x000D_	59.6105	58.5258	-42.4256	-0.740467	1	59.0472	41.1395	86.4069	1.50808	17.3954		8.46652	0
49731	Thu Mar 23 16:46:56 2017_x000D_	59.8118	58.7236	-34.4977	-0.602098	1	59.0472	41.1395	86.4069	1.50808	17.6007		13.2917	0
49732	Thu Mar 23 16:46:56 2017_x000D_	60.2109	58.916	-21.8349	-0.381091	1	59.0472	41.1395	86.4069	1.50808	17.8145		2.96795	0
49733	Thu Mar 23 16:46:56 2017_x000D_	60.3098	58.9135	-15.5362	-0.271157	1	59.0472	41.1395	86.4069	1.50808	17.8188		12.2308	0
49734	Thu Mar 23 16:46:56 2017_x000D_	60.7073	59.0041	-7.13608	-0.124548	1	59.0472	41.1395	86.4069	1.50808	17.9416		5.93621	0
49735	Thu Mar 23 16:46:56 2017_x000D_	60.9051	58.9987	-1.31003	-0.0228644	1	59.0472	41.1395	86.4069	1.50808	17.9556		26.8124	0
49736	Thu Mar 23 16:46:56 2017_x000D_	61.7956	59.0748	-3.95884	-0.0690948	1	59.0472	41.1395	86.4069	1.50808	18.1447		11.8518	0
49737	Thu Mar 23 16:46:56 2017_x000D_	62.1905	59.0635	-3.96006	-0.0691161	1	59.0472	41.1395	86.4069	1.50808	18.1975		12.1917	0
49738	Thu Mar 23 16:46:56 2017_x000D_	62.5868	59.1535	-6.72642	-0.117398	1	59.0472	41.1395	86.4069	1.50808	18.3585		20.9065	0
49739	Thu Mar 23 16:46:57 2017_x000D_	63.2789	59.235	-10.0018	-0.174565	1	59.0472	41.1395	86.4069	1.50808	18.5837		12.1764	0
49740	Thu Mar 23 16:46:57 2017_x000D_	63.6747	59.3249	-12.8105	-0.223585	1	59.0472	41.1395	86.4069	1.50808	18.7649		21.4894	164.688
49741	Thu Mar 23 16:46:57 2017_x000D_	64.3674	59.5073	-19.1863	-0.334865	1	59.0004	46.6289	86.4069	1.50808	13.952		12.1576	0
49742	Thu Mar 23 16:46:57 2017_x000D_	64.7626	59.597	-21.8738	-0.38177	1	59.0004	46.6289	86.4069	1.50808	14.1907		6.60164	0
49743	Thu Mar 23 16:46:57 2017_x000D_	64.9609	59.6924	-24.4579	-0.426871	1	59.0004	46.6289	86.4069	1.50808	14.3591		19.8022	0
49744	Thu Mar 23 16:46:57 2017_x000D_	65.5557	59.9786	-26.9371	-0.470142	1	59.0004	46.6289	86.4069	1.50808	14.8723		13.1925	59.2376
49745	Thu Mar 23 16:46:57 2017_x000D_	65.9519	60.1694	-26.9374	-0.470147	1	58.9054	48.6012	86.4069	1.50808	13.5453		19.7793	0
49746	Thu Mar 23 16:46:57 2017_x000D_	66.5459	60.4555	-24.4565	-0.426846	1	58.9054	48.6012	86.4069	1.50808	14.1033		10.6543	0
49747	Thu Mar 23 16:46:57 2017_x000D_	66.8437	60.649	-25.7089	-0.448706	1	58.9054	48.6012	86.4069	1.50808	14.428		10.636	0
49748	Thu Mar 23 16:46:57 2017_x000D_	67.1409	60.8423	-24.4525	-0.426777	1	58.9054	48.6012	86.4069	1.50808	14.7536		18.5853	46.9092
49749	Thu Mar 23 16:46:57 2017_x000D_	67.7323	61.0268	-24.4554	-0.426827	1	59.7114	49.9411	55.0156	0.960203	13.6831		6.58012	0
49750	Thu Mar 23 16:46:57 2017_x000D_	67.9299	61.122	-21.8652	-0.38162	1	59.7114	49.9411	55.0156	0.960203	13.8765		10.6201	0
49751	Thu Mar 23 16:46:57 2017_x000D_	68.2266	61.3151	-20.7977	-0.362987	1	59.7114	49.9411	55.0156	0.960203	14.2083		18.5569	0
49752	Thu Mar 23 16:46:57 2017_x000D_	68.8171	61.4993	-20.799	-0.363012	1	59.7114	49.9411	55.0156	0.960203	14.7141		9.28363	0
49753	Thu Mar 23 16:46:57 2017_x000D_	69.1125	61.5915	-19.1715	-0.334606	1	59.7114	49.9411	55.0156	0.960203	14.9704		18.5379	41.5894
49754	Thu Mar 23 16:46:57 2017_x000D_	69.7024	61.7755	-19.1722	-0.334618	1	60.5277	51.0616	53.9744	0.942032	14.1054		10.5918	0
49755	Thu Mar 23 16:46:57 2017_x000D_	69.9983	61.9681	-18.2028	-0.317698	1	60.5277	51.0616	53.9744	0.942032	14.4445		21.3147	0
49756	Thu Mar 23 16:46:57 2017_x000D_	70.6854	62.1489	-19.1711	-0.334599	1	60.5277	51.0616	53.9744	0.942032	15.0369		10.5785	0
49757	Thu Mar 23 16:46:57 2017_x000D_	70.9809	62.3413	-18.201	-0.317668	1	60.5277	51.0616	53.9744	0.942032	15.3786		8.79696	46.8757
49758	Thu Mar 23 16:46:57 2017_x000D_	71.274	62.3325	-19.1718	-0.334612	1	61.3332	52.4005	55.1753	0.96299	14.0522		21.2681	0
49759	Thu Mar 23 16:46:57 2017_x000D_	71.9596	62.5129	-18.2062	-0.317758	1	61.3332	52.4005	55.1753	0.96299	14.669		8.3327	0
49760	Thu Mar 23 16:46:58 2017_x000D_	72.1572	62.7081	-18.2018	-0.317681	1	61.3332	52.4005	55.1753	0.96299	14.9468		21.255	0
49761	Thu Mar 23 16:46:58 2017_x000D_	72.8424	62.8883	-19.1714	-0.334605	1	61.3332	52.4005	55.1753	0.96299	15.571		9.21259	27.5073
49762	Thu Mar 23 16:46:58 2017_x000D_	73.1356	62.9796	-20.8046	-0.363109	1	61.953	53.0762	54.5457	0.952002	14.9375		6.53176	0
49763	Thu Mar 23 16:46:58 2017_x000D_	73.3317	63.0742	-18.2025	-0.317693	1	61.953	53.0762	54.5457	0.952002	15.1471		18.4336	0
49764	Thu Mar 23 16:46:58 2017_x000D_	73.9183	63.2571	-18.2028	-0.317699	1	61.953	53.0762	54.5457	0.952002	15.7105		9.21259	0
49765	Thu Mar 23 16:46:58 2017_x000D_	74.2115	63.3484	-21.8753	-0.381797	1	61.953	53.0762	54.5457	0.952002	15.9934		18.4109	0
49766	Thu Mar 23 16:46:58 2017_x000D_	74.7974	63.531	-21.8771	-0.381827	1	61.953	53.0762	54.5457	0.952002	16.5614		10.5201	41.5504
49767	Thu Mar 23 16:46:58 2017_x000D_	75.0911	63.7226	-20.8045	-0.363108	1	62.7686	54.1956	36.6533	0.63972	15.5759		6.51565	0
49768	Thu Mar 23 16:46:58 2017_x000D_	75.2867	63.817	-18.199	-0.317632	1	62.7686	54.1956	36.6533	0.63972	15.7884		15.6666	0
49769	Thu Mar 23 16:46:58 2017_x000D_	75.7749	64.0024	-19.1682	-0.334548	1	62.7686	54.1956	36.6533	0.63972	16.2892		8.73427	0
49770	Thu Mar 23 16:46:58 2017_x000D_	76.0659	63.9933	-18.2017	-0.317679	1	62.7686	54.1956	36.6533	0.63972	16.5171		13.0032	41.5336
49771	Thu Mar 23 16:46:58 2017_x000D_	76.4563	64.1816	-18.1997	-0.317644	1	63.5838	55.3146	38.4737	0.671493	15.6309		6.49562	0
49772	Thu Mar 23 16:46:58 2017_x000D_	76.6514	64.2755	-20.806	-0.363133	1	63.5838	55.3146	38.4737	0.671493	15.8449		9.18592	0
49773	Thu Mar 23 16:46:58 2017_x000D_	76.9437	64.3667	-19.1697	-0.334574	1	63.5838	55.3146	38.4737	0.671493	16.1378		0	0
49774	Thu Mar 23 16:46:58 2017_x000D_	76.9437	64.3667	-19.1697	-0.334574	1	63.5838	55.3146	38.4737	0.671493	16.1378		18.3361	50.5599
49775	Thu Mar 23 16:46:58 2017_x000D_	77.5273	64.5483	-24.4872	-0.427382	1	64.833	56.4459	26.5475	0.463341	15.0597		12.9818	0
49776	Thu Mar 23 16:46:58 2017_x000D_	77.9172	64.736	-32.3136	-0.563979	1	64.833	56.4459	26.5475	0.463341	15.4894		2.90869	0
49777	Thu Mar 23 16:46:58 2017_x000D_	78.0141	64.7327	-38.6915	-0.675294	1	64.833	56.4459	26.5475	0.463341	15.5696		0.0127279	0
49778	Thu Mar 23 16:46:58 2017_x000D_	78.0144	64.7324	-46.7541	-0.816014	1	64.833	56.4459	26.5475	0.463341	15.5697		4.13234	0
49779	Thu Mar 23 16:46:58 2017_x000D_	77.9172	64.6348	-65.6651	-1.14607	1	64.833	56.4459	26.5475	0.463341	15.4355		2.92012	55.6478
49780	Thu Mar 23 16:46:58 2017_x000D_	78.0145	64.6321	-73.111	-1.27603	1	66.2986	57.5829	24.1864	0.422132	13.6731		4.15997	0
49781	Thu Mar 23 16:46:59 2017_x000D_	78.1131	64.7296	267.967	4.67691	1	66.2986	57.5829	24.1864	0.422132	13.8079		4.22908	0
49782	Thu Mar 23 16:46:59 2017_x000D_	78.0175	64.8332	259.694	4.53252	1	66.2986	57.5829	24.1864	0.422132	13.7804		3.01215	0
49783	Thu Mar 23 16:46:59 2017_x000D_	78.0185	64.9336	253.714	4.42814	1	66.2986	57.5829	24.1864	0.422132	13.8343		12.0306	61.0066
49784	Thu Mar 23 16:46:59 2017_x000D_	78.0226	65.3346	236.648	4.13029	1	67.9806	58.7258	22.2284	0.387959	12.0216		4.22858	0
49785	Thu Mar 23 16:46:59 2017_x000D_	77.9267	65.4379	232.886	4.06462	1	67.9806	58.7258	22.2284	0.387959	11.999		10.7071	0
49786	Thu Mar 23 16:46:59 2017_x000D_	77.6379	65.6476	219.134	3.82462	1	67.9806	58.7258	22.2284	0.387959	11.8817		6.7295	0
49787	Thu Mar 23 16:46:59 2017_x000D_	77.5431	65.8509	217.502	3.79612	1	67.9806	58.7258	22.2284	0.387959	11.9251		26.4037	43.3754
49788	Thu Mar 23 16:46:59 2017_x000D_	76.7725	66.2761	217.5	3.7961	1	69.2496	59.4187	19.8977	0.347281	10.1793		12.6688	0
49789	Thu Mar 23 16:46:59 2017_x000D_	76.4852	66.5856	221.327	3.86289	1	69.2496	59.4187	19.8977	0.347281	10.1842		27.4656	0
49790	Thu Mar 23 16:46:59 2017_x000D_	75.8136	67.2078	227.124	3.96406	1	69.2496	59.4187	19.8977	0.347281	10.1861		12.6688	0
49791	Thu Mar 23 16:46:59 2017_x000D_	75.5263	67.5173	230.848	4.02906	1	69.2496	59.4187	19.8977	0.347281	10.2462		10.7029	32.3114
49792	Thu Mar 23 16:46:59 2017_x000D_	75.2376	67.7269	232.885	4.06461	1	70.0846	60.099	25.1445	0.438854	9.20534		12.6708	0
49793	Thu Mar 23 16:46:59 2017_x000D_	74.9502	68.0364	236.65	4.13032	1	70.0846	60.099	25.1445	0.438854	9.31002		20.1713	0
49794	Thu Mar 23 16:46:59 2017_x000D_	74.6663	68.6459	238.891	4.16943	1	70.0846	60.099	25.1445	0.438854	9.6975		10.8171	0
49795	Thu Mar 23 16:46:59 2017_x000D_	74.4759	68.9521	245.022	4.27644	1	70.0846	60.099	25.1445	0.438854	9.88235		17.51	0
49796	Thu Mar 23 16:46:59 2017_x000D_	74.1908	69.4614	248.624	4.3393	1	70.0846	60.099	25.1445	0.438854	10.2233		12.3994	28.9071
49797	Thu Mar 23 16:46:59 2017_x000D_	74.0986	69.8643	251.14	4.38322	1	70.9303	60.5608	23.6835	0.413355	9.82819		19.0213	0
49798	Thu Mar 23 16:46:59 2017_x000D_	73.9118	70.4702	251.14	4.38322	1	70.9303	60.5608	23.6835	0.413355	10.3482		9.51493	0
49799	Thu Mar 23 16:46:59 2017_x000D_	73.8184	70.7733	247.533	4.32027	1	70.9303	60.5608	23.6835	0.413355	10.613		9.50346	0
49800	Thu Mar 23 16:46:59 2017_x000D_	73.725	71.076	251.14	4.38321	1	70.9303	60.5608	23.6835	0.413355	10.8802		20.1606	20.4601
49801	Thu Mar 23 16:46:59 2017_x000D_	73.4413	71.6852	248.623	4.33929	1	71.5698	60.7978	30.2383	0.527758	11.0471		12.39	0
49802	Thu Mar 23 16:46:59 2017_x000D_	73.3492	72.0878	246.197	4.29694	1	71.5698	60.7978	30.2383	0.527758	11.4294		16.1844	0
49803	Thu Mar 23 16:47:00 2017_x000D_	73.1613	72.5935	245.019	4.27639	1	71.5698	60.7978	30.2383	0.527758	11.9026		13.4336	0
49804	Thu Mar 23 16:47:00 2017_x000D_	72.9722	72.9994	245.019	4.27639	1	71.5698	60.7978	30.2383	0.527758	12.2819		20.1457	27.4205
49805	Thu Mar 23 16:47:00 2017_x000D_	72.6886	73.6081	242.613	4.2344	1	72.1875	61.4715	23.4756	0.409727	12.1469		6.7121	0
49806	Thu Mar 23 16:47:00 2017_x000D_	72.5941	73.8109	245.019	4.27639	1	72.1875	61.4715	23.4756	0.409727	12.3461		13.4269	0
49807	Thu Mar 23 16:47:00 2017_x000D_	72.4051	74.2166	245.019	4.27639	1	72.1875	61.4715	23.4756	0.409727	12.747		6.71482	0
49808	Thu Mar 23 16:47:00 2017_x000D_	72.3106	74.4195	242.613	4.2344	1	72.1875	61.4715	23.4756	0.409727	12.9486		17.4885	52.2785
49809	Thu Mar 23 16:47:00 2017_x000D_	72.0259	74.9282	246.197	4.29695	1	72.9784	63.0243	65.1664	1.13737	11.9419		10.813	0
49810	Thu Mar 23 16:47:00 2017_x000D_	71.8356	75.2343	245.02	4.2764	1	72.9784	63.0243	65.1664	1.13737	12.2634		13.4242	0
49811	Thu Mar 23 16:47:00 2017_x000D_	71.6466	75.6399	245.02	4.2764	1	72.9784	63.0243	65.1664	1.13737	12.6857		5.97351	0
49812	Thu Mar 23 16:47:00 2017_x000D_	71.6492	75.839	245.019	4.27639	1	72.9784	63.0243	65.1664	1.13737	12.8835		17.4818	0
49813	Thu Mar 23 16:47:00 2017_x000D_	71.3646	76.3475	248.625	4.33932	1	72.9784	63.0243	65.1664	1.13737	13.4206		5.97051	43.5263
49814	Thu Mar 23 16:47:00 2017_x000D_	71.3672	76.5465	248.624	4.33931	1	73.5632	64.3521	74.1059	1.29339	12.3906		13.4162	0
49815	Thu Mar 23 16:47:00 2017_x000D_	71.1784	76.9519	248.625	4.33932	1	73.5632	64.3521	74.1059	1.29339	12.8235		6.7121	0
49816	Thu Mar 23 16:47:00 2017_x000D_	71.0839	77.1547	246.197	4.29695	1	73.5632	64.3521	74.1059	1.29339	13.0405		6.70539	0
49817	Thu Mar 23 16:47:00 2017_x000D_	70.9895	77.3573	248.625	4.33932	1	73.5632	64.3521	74.1059	1.29339	13.2574		2.98825	33.2653
49818	Thu Mar 23 16:47:00 2017_x000D_	70.9908	77.4569	247.534	4.32028	1	73.7255	65.449	65.379	1.14108	12.3154		9.47986	0
49819	Thu Mar 23 16:47:00 2017_x000D_	70.8978	77.7589	246.196	4.29694	1	73.7255	65.449	65.379	1.14108	12.6305		8.44665	0
49820	Thu Mar 23 16:47:00 2017_x000D_	70.7063	77.9653	246.197	4.29695	1	73.7255	65.449	65.379	1.14108	12.8753		16.1616	0
49821	Thu Mar 23 16:47:00 2017_x000D_	70.5187	78.4703	240.315	4.19428	1	73.7255	65.449	65.379	1.14108	13.4104		6.7121	14.5017
49822	Thu Mar 23 16:47:00 2017_x000D_	70.4242	78.6731	235.045	4.10231	1	73.9203	65.8914	72.6648	1.26824	13.2512		14.9831	0
49823	Thu Mar 23 16:47:00 2017_x000D_	70.138	79.0824	225.216	3.93076	1	73.9203	65.8914	72.6648	1.26824	13.7225		4.22858	0
49824	Thu Mar 23 16:47:01 2017_x000D_	70.0421	79.1857	221.372	3.86367	1	73.9203	65.8914	72.6648	1.26824	13.8484		0.0123693	0
49825	Thu Mar 23 16:47:01 2017_x000D_	70.0417	79.1858	213.836	3.73214	1	73.9203	65.8914	72.6648	1.26824	13.8486		8.4589	0
49826	Thu Mar 23 16:47:01 2017_x000D_	69.8496	79.3922	201.771	3.52157	1	73.9203	65.8914	72.6648	1.26824	14.1011		5.83646	52.6587
49827	Thu Mar 23 16:47:01 2017_x000D_	69.6552	79.3998	196.495	3.42949	1	74.0499	67.6419	73.9947	1.29145	12.5524		14.9781	0
49828	Thu Mar 23 16:47:01 2017_x000D_	69.1701	79.5179	182.254	3.18093	1	74.0499	67.6419	73.9947	1.29145	12.8395		5.84499	0
49829	Thu Mar 23 16:47:01 2017_x000D_	68.9754	79.5251	171.189	2.98781	1	74.0499	67.6419	73.9947	1.29145	12.9213		14.5996	0
49830	Thu Mar 23 16:47:01 2017_x000D_	68.4891	79.5436	159.825	2.78948	1	74.0499	67.6419	73.9947	1.29145	13.1367		10.482	32.7407
49831	Thu Mar 23 16:47:01 2017_x000D_	68.1944	79.3559	153.668	2.68201	1	73.9955	68.7319	96.5887	1.68579	12.1046		12.9962	0
49832	Thu Mar 23 16:47:01 2017_x000D_	67.8024	79.1715	141.592	2.47124	1	73.9955	68.7319	96.5887	1.68579	12.1384		10.5727	0
49833	Thu Mar 23 16:47:01 2017_x000D_	67.6036	78.8805	135.915	2.37216	1	73.9955	68.7319	96.5887	1.68579	11.9938		6.49282	0
49834	Thu Mar 23 16:47:01 2017_x000D_	67.4077	78.7885	129.883	2.26689	1	73.9955	68.7319	96.5887	1.68579	12.0222		6.59718	27.1141
49835	Thu Mar 23 16:47:01 2017_x000D_	67.3074	78.5928	124.389	2.17101	1	73.7355	69.5975	98.0538	1.71136	11.056		27.7283	0
49836	Thu Mar 23 16:47:01 2017_x000D_	66.8084	77.8148	122.101	2.13107	1	73.7355	69.5975	98.0538	1.71136	10.7475		8.27419	0
49837	Thu Mar 23 16:47:01 2017_x000D_	66.6103	77.6229	122.103	2.13111	1	73.7355	69.5975	98.0538	1.71136	10.732		26.4105	0
49838	Thu Mar 23 16:47:01 2017_x000D_	66.2079	76.8399	122.101	2.13106	1	73.7355	69.5975	98.0538	1.71136	10.4459		8.28268	0
49839	Thu Mar 23 16:47:01 2017_x000D_	66.0096	76.6478	122.103	2.1311	1	73.7355	69.5975	98.0538	1.71136	10.4593		23.8037	46.4136
49840	Thu Mar 23 16:47:01 2017_x000D_	65.6078	75.9636	128.152	2.23667	1	73.4429	71.1167	98.0538	1.71136	9.2131		8.29534	0
49841	Thu Mar 23 16:47:01 2017_x000D_	65.4093	75.7711	128.153	2.23669	1	73.4429	71.1167	98.0538	1.71136	9.28451		10.6244	0
49842	Thu Mar 23 16:47:01 2017_x000D_	65.2092	75.4789	129.867	2.26661	1	73.4429	71.1167	98.0538	1.71136	9.31786		18.8556	0
49843	Thu Mar 23 16:47:01 2017_x000D_	64.8098	74.9936	135.883	2.3716	1	73.4429	71.1167	98.0538	1.71136	9.46366		8.30807	32.4878
49844	Thu Mar 23 16:47:01 2017_x000D_	64.611	74.8008	135.883	2.37161	1	72.3604	71.0863	164.206	2.86594	8.59364		14.7529	0
49845	Thu Mar 23 16:47:02 2017_x000D_	64.3108	74.4113	137.767	2.40449	1	72.3604	71.0863	164.206	2.86594	8.70929		6.54248	0
49846	Thu Mar 23 16:47:02 2017_x000D_	64.1134	74.3186	139.78	2.43963	1	72.3604	71.0863	164.206	2.86594	8.85781		20.804	0
49847	Thu Mar 23 16:47:02 2017_x000D_	63.6157	73.8357	135.883	2.37161	1	72.3604	71.0863	164.206	2.86594	9.16673		8.32719	26.9399
49848	Thu Mar 23 16:47:02 2017_x000D_	63.4164	73.6425	135.883	2.37161	1	71.4835	71.2798	173.274	3.0242	8.40598		8.32928	0
49849	Thu Mar 23 16:47:02 2017_x000D_	63.2171	73.4492	135.883	2.37161	1	71.4835	71.2798	173.274	3.0242	8.54632		20.8403	0
49850	Thu Mar 23 16:47:02 2017_x000D_	62.7182	72.9658	139.775	2.43954	1	71.4835	71.2798	173.274	3.0242	8.92598		8.342	0
49851	Thu Mar 23 16:47:02 2017_x000D_	62.5186	72.7722	139.774	2.43952	1	71.4835	71.2798	173.274	3.0242	9.08827		8.342	12.9981
49852	Thu Mar 23 16:47:02 2017_x000D_	62.319	72.5786	139.774	2.43951	1	71.0504	71.2677	173.274	3.0242	8.82926		18.8543	0
49853	Thu Mar 23 16:47:02 2017_x000D_	61.8214	72.1947	137.898	2.40678	1	71.0504	71.2677	173.274	3.0242	9.27544		12.5428	0
49854	Thu Mar 23 16:47:02 2017_x000D_	61.5212	71.9037	137.768	2.4045	1	71.0504	71.2677	173.274	3.0242	9.5504		18.8796	0
49855	Thu Mar 23 16:47:02 2017_x000D_	61.023	71.5192	135.888	2.3717	1	71.0504	71.2677	173.274	3.0242	10.0306		8.36328	0
49856	Thu Mar 23 16:47:02 2017_x000D_	60.8228	71.3252	135.888	2.3717	1	71.0504	71.2677	173.274	3.0242	10.2278		8.36961	12.9982
49857	Thu Mar 23 16:47:02 2017_x000D_	60.6225	71.131	135.888	2.3717	1	70.6173	71.2555	180	3.14159	9.99558		14.8447	0
49858	Thu Mar 23 16:47:02 2017_x000D_	60.3204	70.7391	133.879	2.33663	1	70.6173	71.2555	180	3.14159	10.3098		8.37601	0
49859	Thu Mar 23 16:47:02 2017_x000D_	60.1199	70.5448	133.879	2.33663	1	70.6173	71.2555	180	3.14159	10.5214		8.38018	0
49860	Thu Mar 23 16:47:02 2017_x000D_	59.9194	70.3503	133.88	2.33664	1	70.6173	71.2555	180	3.14159	10.7361		16.7668	12.9981
49861	Thu Mar 23 16:47:02 2017_x000D_	59.5181	69.9613	133.88	2.33665	1	70.1842	71.2434	173.411	3.0266	10.7429		6.69002	0
49862	Thu Mar 23 16:47:02 2017_x000D_	59.4157	69.7632	135.883	2.37161	1	70.1842	71.2434	173.411	3.0266	10.8698		12.5872	0
49863	Thu Mar 23 16:47:02 2017_x000D_	59.1146	69.471	132.014	2.30409	1	70.1842	71.2434	173.411	3.0266	11.2106		6.60124	0
49864	Thu Mar 23 16:47:02 2017_x000D_	58.9156	69.3771	133.881	2.33667	1	70.1842	71.2434	173.411	3.0266	11.4221		10.761	6.49758
49865	Thu Mar 23 16:47:02 2017_x000D_	58.7127	69.0813	132.016	2.30411	1	69.9677	71.2373	173.411	3.0266	11.4596		4.20292	0
49866	Thu Mar 23 16:47:02 2017_x000D_	58.612	68.9839	135.883	2.3716	1	69.9677	71.2373	173.411	3.0266	11.5771		14.8983	0
49867	Thu Mar 23 16:47:03 2017_x000D_	58.3084	68.5909	141.887	2.4764	1	69.9677	71.2373	173.411	3.0266	11.9559		10.6888	0
49868	Thu Mar 23 16:47:03 2017_x000D_	58.0082	68.399	143.61	2.50646	1	69.9677	71.2373	173.411	3.0266	12.2917		4.19667	13.0012
49869	Thu Mar 23 16:47:03 2017_x000D_	57.9075	68.3019	152.142	2.65537	1	69.5345	71.2251	169.496	2.95826	11.9888		10.6883	0
49870	Thu Mar 23 16:47:03 2017_x000D_	57.607	68.1105	165.576	2.88985	1	69.5345	71.2251	169.496	2.95826	12.3274		4.19221	0
49871	Thu Mar 23 16:47:03 2017_x000D_	57.5067	68.0132	173.173	3.02243	1	69.5345	71.2251	169.496	2.95826	12.4493		11.8541	0
49872	Thu Mar 23 16:47:03 2017_x000D_	57.1118	68.0269	190.58	3.32624	1	69.5345	71.2251	169.496	2.95826	12.8278		0.0067082	0
49873	Thu Mar 23 16:47:03 2017_x000D_	57.1119	68.0271	196.157	3.42359	1	69.5345	71.2251	169.496	2.95826	12.8276		16.0995	20.7009
49874	Thu Mar 23 16:47:03 2017_x000D_	56.6217	68.2455	207.539	3.62223	1	68.874	71.4248	169.997	2.967	12.6581		5.92821	0
49875	Thu Mar 23 16:47:03 2017_x000D_	56.4242	68.252	215.082	3.7539	1	68.874	71.4248	169.997	2.967	12.8477		10.8436	0
49876	Thu Mar 23 16:47:03 2017_x000D_	56.1313	68.4638	216.677	3.78172	1	68.874	71.4248	169.997	2.967	13.0822		10.9265	0
49877	Thu Mar 23 16:47:03 2017_x000D_	55.9393	68.7733	219.022	3.82265	1	68.874	71.4248	169.997	2.967	13.2037		26.839	6.50058
49878	Thu Mar 23 16:47:03 2017_x000D_	55.155	69.2037	219.02	3.82263	1	68.6574	71.4187	173.274	3.0242	13.6829		8.54809	0
49879	Thu Mar 23 16:47:03 2017_x000D_	54.9609	69.4123	219.021	3.82263	1	68.6574	71.4187	173.274	3.0242	13.8427		25.6506	0
49880	Thu Mar 23 16:47:03 2017_x000D_	54.3784	70.0382	219.022	3.82265	1	68.6574	71.4187	173.274	3.0242	14.3456		13.429	0
49881	Thu Mar 23 16:47:03 2017_x000D_	53.986	70.2536	219.021	3.82264	1	68.6574	71.4187	173.274	3.0242	14.7176		6.71856	19.5046
49882	Thu Mar 23 16:47:03 2017_x000D_	53.7897	70.3614	216.678	3.78175	1	68.0075	71.4005	223.711	3.90449	14.2557		19.3286	0
49883	Thu Mar 23 16:47:03 2017_x000D_	53.3019	70.7823	215.086	3.75396	1	68.0075	71.4005	223.711	3.90449	14.7186		21.7263	0
49884	Thu Mar 23 16:47:03 2017_x000D_	52.715	71.2066	215.086	3.75396	1	68.0075	71.4005	223.711	3.90449	15.2937		0	0
49885	Thu Mar 23 16:47:03 2017_x000D_	52.715	71.2066	215.086	3.75396	1	68.0075	71.4005	223.711	3.90449	15.2937		15.0904	0
49886	Thu Mar 23 16:47:03 2017_x000D_	52.3242	71.5233	212.66	3.71162	1	68.0075	71.4005	223.711	3.90449	15.6838		13.4465	50.4565
49887	Thu Mar 23 16:47:03 2017_x000D_	51.9313	71.739	212.66	3.71161	1	66.9887	70.0623	224.409	3.91667	15.1505		17.567	0
49888	Thu Mar 23 16:47:04 2017_x000D_	51.4411	72.0593	213.619	3.72835	1	66.9887	70.0623	224.409	3.91667	15.6753		10.8695	0
49889	Thu Mar 23 16:47:04 2017_x000D_	51.1475	72.2716	215.086	3.75395	1	66.9887	70.0623	224.409	3.91667	15.9945		20.1892	0
49890	Thu Mar 23 16:47:04 2017_x000D_	50.5576	72.5955	212.659	3.7116	1	66.9887	70.0623	224.409	3.91667	16.6252		6.7279	36.5297
49891	Thu Mar 23 16:47:04 2017_x000D_	50.361	72.7034	215.084	3.75393	1	66.1647	69.1658	211.717	3.69517	16.1948		21.763	0
49892	Thu Mar 23 16:47:04 2017_x000D_	49.7731	73.1284	215.085	3.75393	1	66.1647	69.1658	211.717	3.69517	16.8638		8.56505	0
49893	Thu Mar 23 16:47:04 2017_x000D_	49.5786	73.3374	215.085	3.75395	1	66.1647	69.1658	211.717	3.69517	17.1027		13.4695	0
49894	Thu Mar 23 16:47:04 2017_x000D_	49.1851	73.5536	215.085	3.75394	1	66.1647	69.1658	211.717	3.69517	17.5374		21.7762	34.8077
49895	Thu Mar 23 16:47:04 2017_x000D_	48.5968	73.9788	215.085	3.75394	1	65.1024	68.6992	180	3.14159	17.3294		6.73867	0
49896	Thu Mar 23 16:47:04 2017_x000D_	48.3999	74.0869	212.661	3.71163	1	65.1024	68.6992	180	3.14159	17.55		21.7863	0
49897	Thu Mar 23 16:47:04 2017_x000D_	47.8114	74.5124	212.661	3.71164	1	65.1024	68.6992	180	3.14159	18.242		6.74012	0
49898	Thu Mar 23 16:47:04 2017_x000D_	47.6145	74.6206	215.084	3.75393	1	65.1024	68.6992	180	3.14159	18.4632		10.8911	0
49899	Thu Mar 23 16:47:04 2017_x000D_	47.3203	74.8333	216.675	3.78169	1	65.1024	68.6992	180	3.14159	18.8104		21.7978	65.2562
49900	Thu Mar 23 16:47:04 2017_x000D_	46.7314	75.2589	216.675	3.78169	1	62.9452	68.4199	180	3.14159	17.5971		10.9061	0
49901	Thu Mar 23 16:47:04 2017_x000D_	46.4368	75.4719	215.085	3.75393	1	62.9452	68.4199	180	3.14159	17.9515		6.74419	0
49902	Thu Mar 23 16:47:04 2017_x000D_	46.2398	75.5802	217.377	3.79395	1	62.9452	68.4199	180	3.14159	18.1753		17.6194	0
49903	Thu Mar 23 16:47:04 2017_x000D_	45.7481	75.9014	216.674	3.78167	1	62.9452	68.4199	180	3.14159	18.754		10.9109	39.0486
49904	Thu Mar 23 16:47:04 2017_x000D_	45.4533	76.1144	215.084	3.75392	1	61.6441	68.3831	184.131	3.2137	17.942		17.1598	0
49905	Thu Mar 23 16:47:04 2017_x000D_	45.0636	76.5331	215.086	3.75395	1	61.6441	68.3831	184.131	3.2137	18.4753		8.98817	0
49906	Thu Mar 23 16:47:04 2017_x000D_	44.7642	76.5442	216.673	3.78166	1	61.6441	68.3831	184.131	3.2137	18.7493		19.4077	0
49907	Thu Mar 23 16:47:04 2017_x000D_	44.2743	76.9667	215.084	3.75393	1	61.6441	68.3831	184.131	3.2137	19.3749		8.58201	26.0324
49908	Thu Mar 23 16:47:04 2017_x000D_	44.0794	77.1761	215.085	3.75394	1	60.7767	68.3586	180	3.14159	18.8825		13.5137	0
49909	Thu Mar 23 16:47:04 2017_x000D_	43.6846	77.393	215.084	3.75393	1	60.7767	68.3586	180	3.14159	19.3329		8.58625	0
49910	Thu Mar 23 16:47:05 2017_x000D_	43.4896	77.6025	215.085	3.75394	1	60.7767	68.3586	180	3.14159	19.6034		2.99905	0
49911	Thu Mar 23 16:47:05 2017_x000D_	43.3897	77.6062	216.673	3.78167	1	60.7767	68.3586	180	3.14159	19.6933		10.9235	0
49912	Thu Mar 23 16:47:05 2017_x000D_	43.0946	77.8195	215.085	3.75393	1	60.7767	68.3586	180	3.14159	20.0541		6.7576	26.0384
49913	Thu Mar 23 16:47:05 2017_x000D_	42.8972	77.928	217.375	3.79392	1	59.9091	68.3341	180	3.14159	19.5307		8.59034	0
49914	Thu Mar 23 16:47:05 2017_x000D_	42.702	78.1375	212.665	3.71171	1	59.9091	68.3341	180	3.14159	19.8038		6.00733	0
49915	Thu Mar 23 16:47:05 2017_x000D_	42.5019	78.1451	212.664	3.71168	1	59.9091	68.3341	180	3.14159	19.9816		10.9325	0
49916	Thu Mar 23 16:47:05 2017_x000D_	42.2065	78.3585	206.2	3.59888	1	59.9091	68.3341	180	3.14159	20.3438		20.3113	62.1742
49917	Thu Mar 23 16:47:05 2017_x000D_	41.613	78.6843	196.295	3.42599	1	57.9252	68.9335	171.363	2.99085	19.0044		12.4393	0
49918	Thu Mar 23 16:47:05 2017_x000D_	41.215	78.8006	193.565	3.37835	1	57.9252	68.9335	171.363	2.99085	19.4059		6.77194	0
49919	Thu Mar 23 16:47:05 2017_x000D_	41.017	78.909	185.085	3.23034	1	57.9252	68.9335	171.363	2.99085	19.6316		24.0773	0
49920	Thu Mar 23 16:47:05 2017_x000D_	40.215	78.9394	173.596	3.02982	1	57.9252	68.9335	171.363	2.99085	20.3413		9.02737	38.3646
49921	Thu Mar 23 16:47:05 2017_x000D_	39.9143	78.9507	167.313	2.92016	1	56.8089	69.5574	163.041	2.8456	19.3303		20.1421	0
49922	Thu Mar 23 16:47:05 2017_x000D_	39.3043	78.6702	159.113	2.77705	1	56.8089	69.5574	163.041	2.8456	19.7346		9.03625	0
49923	Thu Mar 23 16:47:05 2017_x000D_	39.0033	78.6814	152.811	2.66705	1	56.8089	69.5574	163.041	2.8456	20.0072		21.6675	0
49924	Thu Mar 23 16:47:05 2017_x000D_	38.3904	78.2993	140.516	2.45246	1	56.8089	69.5574	163.041	2.8456	20.3878		10.8611	0
49925	Thu Mar 23 16:47:05 2017_x000D_	38.1818	78.0034	134.655	2.35017	1	56.8089	69.5574	163.041	2.8456	20.4525		6.71709	49.9957
49926	Thu Mar 23 16:47:05 2017_x000D_	37.9784	77.9098	128.441	2.24171	1	55.2587	70.1691	165.308	2.88517	18.9348		21.7557	0
49927	Thu Mar 23 16:47:05 2017_x000D_	37.5604	77.3172	120.567	2.10429	1	55.2587	70.1691	165.308	2.88517	19.0873		6.75335	0
49928	Thu Mar 23 16:47:05 2017_x000D_	37.4546	77.1185	118.064	2.06061	1	55.2587	70.1691	165.308	2.88517	19.1123		24.3637	0
49929	Thu Mar 23 16:47:05 2017_x000D_	37.0333	76.4242	111.707	1.94966	1	55.2587	70.1691	165.308	2.88517	19.2689		12.5087	14.6947
49930	Thu Mar 23 16:47:05 2017_x000D_	36.9219	76.0224	109.004	1.90249	1	54.8143	70.3751	165.308	2.88517	18.7625		12.5206	0
49931	Thu Mar 23 16:47:06 2017_x000D_	36.8101	75.6203	111.704	1.94961	1	54.8143	70.3751	165.308	2.88517	18.7527		22.1135	0
49932	Thu Mar 23 16:47:06 2017_x000D_	36.5894	74.917	110.767	1.93326	1	54.8143	70.3751	165.308	2.88517	18.7823		9.59052	0
49933	Thu Mar 23 16:47:06 2017_x000D_	36.4806	74.6164	109.003	1.90247	1	54.8143	70.3751	165.308	2.88517	18.8179		20.3529	29.3896
49934	Thu Mar 23 16:47:06 2017_x000D_	36.1615	74.0177	111.705	1.94961	1	53.9254	70.7869	169.074	2.95089	18.0553		12.1995	0
49935	Thu Mar 23 16:47:06 2017_x000D_	36.1504	73.6112	111.7	1.94954	1	53.9254	70.7869	169.074	2.95089	17.998		6.795	0
49936	Thu Mar 23 16:47:06 2017_x000D_	36.0439	73.4113	114.31	1.99509	1	53.9254	70.7869	169.074	2.95089	18.0731		17.6966	0
49937	Thu Mar 23 16:47:06 2017_x000D_	35.7271	72.9137	118.049	2.06034	1	53.9254	70.7869	169.074	2.95089	18.3222		6.10723	0
49938	Thu Mar 23 16:47:06 2017_x000D_	35.7216	72.7102	118.046	2.06029	1	53.9254	70.7869	169.074	2.95089	18.3051		12.568	45.5909
49939	Thu Mar 23 16:47:06 2017_x000D_	35.6093	72.3066	120.537	2.10377	1	52.4063	70.7443	180	3.14159	16.8695		15.1854	0
49940	Thu Mar 23 16:47:06 2017_x000D_	35.2949	71.9099	122.921	2.14537	1	52.4063	70.7443	180	3.14159	17.1511		17.721	0
49941	Thu Mar 23 16:47:06 2017_x000D_	34.978	71.4114	121.954	2.1285	1	52.4063	70.7443	180	3.14159	17.4411		6.81388	0
49942	Thu Mar 23 16:47:06 2017_x000D_	34.8711	71.211	124.399	2.17118	1	52.4063	70.7443	180	3.14159	17.5414		8.59027	52.4014
49943	Thu Mar 23 16:47:06 2017_x000D_	34.6632	71.0141	124.402	2.17122	1	50.6801	70.4774	196.306	3.42619	16.0259		17.7585	0
49944	Thu Mar 23 16:47:06 2017_x000D_	34.3457	70.5145	120.543	2.10388	1	50.6801	70.4774	196.306	3.42619	16.3344		8.59876	0
49945	Thu Mar 23 16:47:06 2017_x000D_	34.1376	70.3174	120.546	2.10392	1	50.6801	70.4774	196.306	3.42619	16.5433		9.18054	0
49946	Thu Mar 23 16:47:06 2017_x000D_	34.1291	70.0115	121.953	2.12849	1	50.6801	70.4774	196.306	3.42619	16.5576		19.5051	52.4166
49947	Thu Mar 23 16:47:06 2017_x000D_	33.7098	69.5146	120.545	2.1039	1	48.9534	70.2104	180	3.14159	15.2595		6.12847	0
49948	Thu Mar 23 16:47:06 2017_x000D_	33.704	69.3104	120.541	2.10384	1	48.9534	70.2104	180	3.14159	15.2759		15.2403	0
49949	Thu Mar 23 16:47:06 2017_x000D_	33.3888	68.912	118.055	2.06045	1	48.9534	70.2104	180	3.14159	15.6187		6.83806	0
49950	Thu Mar 23 16:47:06 2017_x000D_	33.2815	68.7109	120.543	2.10388	1	48.9534	70.2104	180	3.14159	15.7435		9.66945	41.0065
49951	Thu Mar 23 16:47:06 2017_x000D_	33.1716	68.4079	119.385	2.08365	1	47.671	69.7373	210.743	3.67816	14.5602		8.62409	0
49952	Thu Mar 23 16:47:07 2017_x000D_	32.963	68.2101	119.387	2.0837	1	47.671	69.7373	210.743	3.67816	14.7871		3.07323	0
49953	Thu Mar 23 16:47:07 2017_x000D_	32.9601	68.1077	118.055	2.06045	1	47.671	69.7373	210.743	3.67816	14.8009		8.62833	0
49954	Thu Mar 23 16:47:07 2017_x000D_	32.7514	67.9098	118.058	2.0605	1	47.671	69.7373	210.743	3.67816	15.0311		12.2809	0
49955	Thu Mar 23 16:47:07 2017_x000D_	32.7398	67.5006	118.052	2.0604	1	47.671	69.7373	210.743	3.67816	15.0978		6.80762	63.8158
49956	Thu Mar 23 16:47:07 2017_x000D_	32.534	67.405	119.387	2.08369	1	45.757	68.8091	200.06	3.49171	13.2973		16.5068	0
49957	Thu Mar 23 16:47:07 2017_x000D_	32.316	66.8998	125.991	2.19896	1	45.757	68.8091	200.06	3.49171	13.5759		0.0108167	0
49958	Thu Mar 23 16:47:07 2017_x000D_	32.3157	66.9	134.375	2.34529	1	45.757	68.8091	200.06	3.49171	13.5762		6.81217	0
49959	Thu Mar 23 16:47:07 2017_x000D_	32.5212	66.9966	153.703	2.68262	1	45.757	68.8091	200.06	3.49171	13.3593		3.04333	55.4148
49960	Thu Mar 23 16:47:07 2017_x000D_	32.6226	66.9936	160.402	2.79955	1	44.0493	68.105	194.815	3.40016	11.4806		3.05492	0
49961	Thu Mar 23 16:47:07 2017_x000D_	32.7244	66.9911	178.803	3.1207	1	44.0493	68.105	194.815	3.40016	11.3795		3.06407	0
49962	Thu Mar 23 16:47:07 2017_x000D_	32.7217	66.889	187.895	3.27939	1	44.0493	68.105	194.815	3.40016	11.3927		0.015	0
49963	Thu Mar 23 16:47:07 2017_x000D_	32.7221	66.8893	199.483	3.48163	1	44.0493	68.105	194.815	3.40016	11.3923		3.02552	34.9285
49964	Thu Mar 23 16:47:07 2017_x000D_	32.6213	66.8925	213.999	3.73499	1	42.983	67.6375	188.637	3.29233	10.3884		3.0527	0
49965	Thu Mar 23 16:47:07 2017_x000D_	32.723	66.8891	220.649	3.85105	1	42.983	67.6375	188.637	3.29233	10.2873		6.07467	0
49966	Thu Mar 23 16:47:07 2017_x000D_	32.5206	66.8951	237.41	4.14359	1	42.983	67.6375	188.637	3.29233	10.4887		6.14646	0
49967	Thu Mar 23 16:47:07 2017_x000D_	32.5264	67.0999	237.41	4.14358	1	42.983	67.6375	188.637	3.29233	10.4704		23.9597	0
49968	Thu Mar 23 16:47:07 2017_x000D_	32.0363	67.7305	235.063	4.10262	1	42.983	67.6375	188.637	3.29233	10.9471		11.0674	41.0578
49969	Thu Mar 23 16:47:07 2017_x000D_	31.842	68.0441	233.283	4.07156	1	41.699	67.1638	202.785	3.53926	9.89623		15.3459	0
49970	Thu Mar 23 16:47:07 2017_x000D_	31.549	68.4634	231.04	4.03241	1	41.699	67.1638	202.785	3.53926	10.2329		13.0115	0
49971	Thu Mar 23 16:47:07 2017_x000D_	31.2531	68.7805	226.973	3.96143	1	41.699	67.1638	202.785	3.53926	10.5703		19.6236	0
49972	Thu Mar 23 16:47:07 2017_x000D_	30.7568	69.2066	220.653	3.85113	1	41.699	67.1638	202.785	3.53926	11.1313		13.0156	20.5322
49973	Thu Mar 23 16:47:07 2017_x000D_	30.4607	69.5237	216.511	3.77884	1	41.0569	66.9269	195.753	3.41654	10.9098		22.0985	0
49974	Thu Mar 23 16:47:08 2017_x000D_	29.8624	69.9534	208.574	3.64031	1	41.0569	66.9269	195.753	3.41654	11.5964		9.66716	0
49975	Thu Mar 23 16:47:08 2017_x000D_	29.5604	70.0658	207.209	3.61649	1	41.0569	66.9269	195.753	3.41654	11.9173		23.3189	0
49976	Thu Mar 23 16:47:08 2017_x000D_	28.8571	70.3968	203.256	3.54748	1	41.0569	66.9269	195.753	3.41654	12.6837		13.6985	20.5361
49977	Thu Mar 23 16:47:08 2017_x000D_	28.4561	70.6152	203.257	3.5475	1	40.4147	66.6899	204.3	3.56571	12.5863		12.6134	0
49978	Thu Mar 23 16:47:08 2017_x000D_	28.052	70.7313	205.969	3.59484	1	40.4147	66.6899	204.3	3.56571	13.0065		8.68347	0
49979	Thu Mar 23 16:47:08 2017_x000D_	27.8545	70.9429	205.971	3.59487	1	40.4147	66.6899	204.3	3.56571	13.2607		23.3309	0
49980	Thu Mar 23 16:47:08 2017_x000D_	27.1509	71.2742	209.903	3.66351	1	40.4147	66.6899	204.3	3.56571	14.0337		17.883	52.7421
49981	Thu Mar 23 16:47:08 2017_x000D_	26.6508	71.5986	214.006	3.73511	1	38.6648	66.8592	168.543	2.94163	12.915		9.69489	0
49982	Thu Mar 23 16:47:08 2017_x000D_	26.348	71.7115	214.904	3.75078	1	38.6648	66.8592	168.543	2.94163	13.2381		6.86124	0
49983	Thu Mar 23 16:47:08 2017_x000D_	26.1471	71.8208	212.468	3.70826	1	38.6648	66.8592	168.543	2.94163	13.4652		17.8938	0
49984	Thu Mar 23 16:47:08 2017_x000D_	25.6467	72.1454	216.503	3.77869	1	38.6648	66.8592	168.543	2.94163	14.0504		8.69195	0
49985	Thu Mar 23 16:47:08 2017_x000D_	25.449	72.3572	216.503	3.7787	1	38.6648	66.8592	168.543	2.94163	14.3138		20.5894	41.5284
49986	Thu Mar 23 16:47:08 2017_x000D_	24.8463	72.6855	218.858	3.81979	1	37.3396	67.2593	164.965	2.87918	13.6208		8.694	0
49987	Thu Mar 23 16:47:08 2017_x000D_	24.6485	72.8973	218.858	3.8198	1	37.3396	67.2593	164.965	2.87918	13.8871		8.694	0
49988	Thu Mar 23 16:47:08 2017_x000D_	24.4507	73.1091	218.859	3.8198	1	37.3396	67.2593	164.965	2.87918	14.1543		20.6069	0
49989	Thu Mar 23 16:47:08 2017_x000D_	23.8475	73.4377	216.502	3.77868	1	37.3396	67.2593	164.965	2.87918	14.8395		8.69605	41.5313
49990	Thu Mar 23 16:47:08 2017_x000D_	23.6496	73.6495	216.503	3.77869	1	36.0143	67.6594	175.028	3.05481	13.7393		17.3944	0
49991	Thu Mar 23 16:47:08 2017_x000D_	23.2539	74.0733	216.504	3.77871	1	36.0143	67.6594	175.028	3.05481	14.2817		9.72157	0
49992	Thu Mar 23 16:47:08 2017_x000D_	22.9503	74.1866	212.472	3.70833	1	36.0143	67.6594	175.028	3.05481	14.6039		9.71209	0
49993	Thu Mar 23 16:47:08 2017_x000D_	22.647	74.2998	216.502	3.77868	1	36.0143	67.6594	175.028	3.05481	14.9258		19.7004	27.0427
49994	Thu Mar 23 16:47:08 2017_x000D_	22.1487	74.7275	214.904	3.75079	1	35.134	67.8534	163.694	2.857	14.6926		11.0855	0
49995	Thu Mar 23 16:47:09 2017_x000D_	21.8486	74.9431	216.503	3.77868	1	35.134	67.8534	163.694	2.857	15.0587		8.70248	0
49996	Thu Mar 23 16:47:09 2017_x000D_	21.6506	75.1551	216.503	3.77869	1	35.134	67.8534	163.694	2.857	15.3335		17.9463	0
49997	Thu Mar 23 16:47:09 2017_x000D_	21.1487	75.4806	212.473	3.70836	1	35.134	67.8534	163.694	2.857	15.9299		11.0963	0
49998	Thu Mar 23 16:47:09 2017_x000D_	20.8483	75.6964	214.008	3.73515	1	35.134	67.8534	163.694	2.857	16.2971		16.5787	27.0421
49999	Thu Mar 23 16:47:09 2017_x000D_	20.3428	75.9197	212.473	3.70834	1	34.2537	68.0473	162.786	2.84114	15.984		8.70672	0
50000	Thu Mar 23 16:47:09 2017_x000D_	20.1447	76.1318	212.474	3.70836	1	34.2537	68.0473	162.786	2.84114	16.2611		19.4747	0
50001	Thu Mar 23 16:47:09 2017_x000D_	19.5366	76.359	212.472	3.70833	1	34.2537	68.0473	162.786	2.84114	16.902		8.71096	0
50002	Thu Mar 23 16:47:09 2017_x000D_	19.3384	76.5712	212.473	3.70835	1	34.2537	68.0473	162.786	2.84114	17.1791		13.7792	33.4154
50003	Thu Mar 23 16:47:09 2017_x000D_	18.9351	76.791	212.472	3.70834	1	33.1558	68.2351	172.75	3.01505	16.5961		8.71096	0
50004	Thu Mar 23 16:47:09 2017_x000D_	18.7369	77.0032	212.473	3.70836	1	33.1558	68.2351	172.75	3.01505	16.8756		6.16022	0
50005	Thu Mar 23 16:47:09 2017_x000D_	18.5317	77.0108	212.472	3.70833	1	33.1558	68.2351	172.75	3.01505	17.0551		8.7152	0
50006	Thu Mar 23 16:47:09 2017_x000D_	18.3334	77.2231	212.473	3.70835	1	33.1558	68.2351	172.75	3.01505	17.3346		8.71316	56.1564
50007	Thu Mar 23 16:47:09 2017_x000D_	18.1352	77.4354	212.474	3.70837	1	31.3849	68.8416	162.385	2.83416	15.7927		6.16322	0
50008	Thu Mar 23 16:47:09 2017_x000D_	17.9299	77.443	212.472	3.70834	1	31.3849	68.8416	162.385	2.83416	15.9694		11.1138	0
50009	Thu Mar 23 16:47:09 2017_x000D_	17.629	77.6591	214.006	3.73511	1	31.3849	68.8416	162.385	2.83416	16.3393		3.08622	0
50010	Thu Mar 23 16:47:09 2017_x000D_	17.5262	77.663	212.472	3.70834	1	31.3849	68.8416	162.385	2.83416	16.428		15.4196	0
50011	Thu Mar 23 16:47:09 2017_x000D_	17.1259	77.9854	209.916	3.66372	1	31.3849	68.8416	162.385	2.83416	16.939		3.08922	68.5482
50012	Thu Mar 23 16:47:09 2017_x000D_	17.023	77.9893	208.589	3.64057	1	29.1786	69.4359	169.074	2.95089	14.8634		0.00424264	0
50013	Thu Mar 23 16:47:09 2017_x000D_	17.0229	77.9892	203.3	3.54825	1	29.1786	69.4359	169.074	2.95089	14.8634		9.23467	0
50014	Thu Mar 23 16:47:09 2017_x000D_	17.3305	77.9775	191.083	3.33503	1	29.1786	69.4359	169.074	2.95089	14.606		6.87047	0
50015	Thu Mar 23 16:47:09 2017_x000D_	17.5392	78.0718	182.152	3.17915	1	29.1786	69.4359	169.074	2.95089	14.4933		6.89404	50.0988
50016	Thu Mar 23 16:47:10 2017_x000D_	17.7408	77.9615	173.205	3.02299	1	27.6251	70.0486	171.074	2.9858	12.6615		4.32472	0
50017	Thu Mar 23 16:47:10 2017_x000D_	17.8468	78.0592	158.238	2.76178	1	27.6251	70.0486	171.074	2.9858	12.6406		3.08345	0
50018	Thu Mar 23 16:47:10 2017_x000D_	17.9495	78.0551	151.731	2.6482	1	27.6251	70.0486	171.074	2.9858	12.5587		4.33181	0
50019	Thu Mar 23 16:47:10 2017_x000D_	17.8507	78.1604	135.189	2.35949	1	27.6251	70.0486	171.074	2.9858	12.702		3.0705	50.0988
50020	Thu Mar 23 16:47:10 2017_x000D_	17.8475	78.0581	129.008	2.25162	1	26.0716	70.6613	153.549	2.67994	11.0611		6.8598	0
50021	Thu Mar 23 16:47:10 2017_x000D_	17.7383	77.8572	118.657	2.07096	1	26.0716	70.6613	153.549	2.67994	11.0102		4.34321	0
50022	Thu Mar 23 16:47:10 2017_x000D_	17.6322	77.7587	114.91	2.00557	1	26.0716	70.6613	153.549	2.67994	11.0271		6.86028	0
50023	Thu Mar 23 16:47:10 2017_x000D_	17.5226	77.558	112.29	1.95983	1	26.0716	70.6613	153.549	2.67994	10.9841		26.2521	0
50024	Thu Mar 23 16:47:10 2017_x000D_	17.1859	76.7503	114.91	2.00555	1	26.0716	70.6613	153.549	2.67994	10.7718		13.7502	53.1202
50025	Thu Mar 23 16:47:10 2017_x000D_	16.9661	76.3481	114.911	2.00557	1	24.5082	71.4926	163.736	2.85773	8.9699		19.4568	0
50026	Thu Mar 23 16:47:10 2017_x000D_	16.739	75.7406	114.909	2.00554	1	24.5082	71.4926	163.736	2.85773	8.85471		9.73139	0
50027	Thu Mar 23 16:47:10 2017_x000D_	16.6253	75.4368	118.651	2.07086	1	24.5082	71.4926	163.736	2.85773	8.81458		20.667	0
50028	Thu Mar 23 16:47:10 2017_x000D_	16.2949	74.8323	121.147	2.11442	1	24.5082	71.4926	163.736	2.85773	8.86633		11.1097	41.5598
50029	Thu Mar 23 16:47:10 2017_x000D_	16.0782	74.532	122.562	2.13911	1	23.182	71.893	169.496	2.95826	7.57815		6.8993	0
50030	Thu Mar 23 16:47:10 2017_x000D_	15.9679	74.3302	125.006	2.18176	1	23.182	71.893	169.496	2.95826	7.61467		8.73103	0
50031	Thu Mar 23 16:47:10 2017_x000D_	15.7546	74.1322	125.008	2.1818	1	23.182	71.893	169.496	2.95826	7.7576		22.2615	0
50032	Thu Mar 23 16:47:10 2017_x000D_	15.3206	73.5303	125.008	2.18181	1	23.182	71.893	169.496	2.95826	8.03009		6.89643	29.446
50033	Thu Mar 23 16:47:10 2017_x000D_	15.2105	73.3285	122.565	2.13916	1	22.2914	72.3056	172.345	3.00799	7.1544		20.7302	0
50034	Thu Mar 23 16:47:10 2017_x000D_	14.879	72.7222	125.005	2.18174	1	22.2914	72.3056	172.345	3.00799	7.4241		8.75207	0
50035	Thu Mar 23 16:47:10 2017_x000D_	14.6653	72.5236	125.007	2.18178	1	22.2914	72.3056	172.345	3.00799	7.62922		20.7422	0
50036	Thu Mar 23 16:47:10 2017_x000D_	14.3337	71.9169	122.564	2.13915	1	22.2914	72.3056	172.345	3.00799	7.96719		6.92493	0
50037	Thu Mar 23 16:47:10 2017_x000D_	14.2229	71.7144	125.003	2.18172	1	22.2914	72.3056	172.345	3.00799	8.09013		22.3253	20.5762
50038	Thu Mar 23 16:47:11 2017_x000D_	13.7879	71.1106	119.997	2.09435	1	21.6477	72.0688	200.492	3.49925	7.91799		6.93307	0
50039	Thu Mar 23 16:47:11 2017_x000D_	13.6769	70.9079	122.565	2.13916	1	21.6477	72.0688	200.492	3.49925	8.0549		11.1843	0
50040	Thu Mar 23 16:47:11 2017_x000D_	13.459	70.6054	121.155	2.11456	1	21.6477	72.0688	200.492	3.49925	8.31843		20.7999	0
50041	Thu Mar 23 16:47:11 2017_x000D_	13.1265	69.997	118.667	2.07113	1	21.6477	72.0688	200.492	3.49925	8.76945		11.1895	43.6023
50042	Thu Mar 23 16:47:11 2017_x000D_	12.9083	69.6945	119.999	2.09438	1	20.3696	71.3768	205.122	3.58005	7.6486		18.1198	0
50043	Thu Mar 23 16:47:11 2017_x000D_	12.5788	69.1883	121.156	2.11457	1	20.3696	71.3768	205.122	3.58005	8.09235		9.80828	0
50044	Thu Mar 23 16:47:11 2017_x000D_	12.4642	68.8821	119.999	2.09437	1	20.3696	71.3768	205.122	3.58005	8.28968		11.216	0
50045	Thu Mar 23 16:47:11 2017_x000D_	12.2456	68.5788	118.67	2.07118	1	20.3696	71.3768	205.122	3.58005	8.59233		16.7334	32.4848
50046	Thu Mar 23 16:47:11 2017_x000D_	12.0195	68.0689	119.998	2.09436	1	19.527	70.6967	204.768	3.57388	7.95411		11.2275	0
50047	Thu Mar 23 16:47:11 2017_x000D_	11.8008	67.7652	118.67	2.07118	1	19.527	70.6967	204.768	3.57388	8.26365		8.81551	0
50048	Thu Mar 23 16:47:11 2017_x000D_	11.5857	67.565	118.673	2.07123	1	19.527	70.6967	204.768	3.57388	8.5365		16.7563	0
50049	Thu Mar 23 16:47:11 2017_x000D_	11.3593	67.0544	120	2.09439	1	19.527	70.6967	204.768	3.57388	8.94302		6.21429	23.4297
50050	Thu Mar 23 16:47:11 2017_x000D_	11.3516	66.8474	119.997	2.09434	1	18.8926	70.2412	199.159	3.47597	8.2695		15.5902	0
50051	Thu Mar 23 16:47:11 2017_x000D_	11.0251	66.4431	117.311	2.04747	1	18.8926	70.2412	199.159	3.47597	8.73631		4.42566	0
50052	Thu Mar 23 16:47:11 2017_x000D_	10.9172	66.3425	118.673	2.07123	1	18.8926	70.2412	199.159	3.47597	8.87732		12.8364	0
50053	Thu Mar 23 16:47:11 2017_x000D_	10.7982	65.9315	116.075	2.0259	1	18.8926	70.2412	199.159	3.47597	9.17021		6.97999	0
50054	Thu Mar 23 16:47:11 2017_x000D_	10.6865	65.7274	118.67	2.07118	1	18.8926	70.2412	199.159	3.47597	9.3656		8.83861	20.6544
50055	Thu Mar 23 16:47:11 2017_x000D_	10.471	65.5265	118.673	2.07123	1	18.7035	69.5792	262.434	4.58033	9.17597		0	0
50056	Thu Mar 23 16:47:11 2017_x000D_	10.471	65.5265	118.673	2.07123	1	18.7035	69.5792	262.434	4.58033	9.17597		12.8525	0
50057	Thu Mar 23 16:47:11 2017_x000D_	10.3518	65.115	116.077	2.02592	1	18.7035	69.5792	262.434	4.58033	9.46995		6.98814	0
50058	Thu Mar 23 16:47:11 2017_x000D_	10.2399	64.9107	118.67	2.07118	1	18.7035	69.5792	262.434	4.58033	9.66579		16.8157	76.4428
50059	Thu Mar 23 16:47:12 2017_x000D_	10.0129	64.3982	112.351	1.9609	1	17.9374	67.149	261.681	4.5672	8.38836		3.10947	0
50060	Thu Mar 23 16:47:12 2017_x000D_	9.90931	64.4017	104.035	1.81575	1	17.9374	67.149	261.681	4.5672	8.48516		3.13186	0
50061	Thu Mar 23 16:47:12 2017_x000D_	9.91377	64.506	86.4138	1.50821	1	17.9374	67.149	261.681	4.5672	8.44773		6.95586	0
50062	Thu Mar 23 16:47:12 2017_x000D_	9.81765	64.717	78.0537	1.36229	1	17.9374	67.149	261.681	4.5672	8.47614		4.4095	41.3421
50063	Thu Mar 23 16:47:12 2017_x000D_	9.70965	64.6173	61.5226	1.07377	1	17.559	65.8239	262.955	4.58943	7.94155		4.42764	0
50064	Thu Mar 23 16:47:12 2017_x000D_	9.81736	64.7182	52.8322	0.922095	1	17.559	65.8239	262.955	4.58943	7.8202		3.10459	0
50065	Thu Mar 23 16:47:12 2017_x000D_	9.81313	64.6148	42.7716	0.746505	1	17.559	65.8239	262.955	4.58943	7.83967		4.37677	0
50066	Thu Mar 23 16:47:12 2017_x000D_	9.91252	64.508	25.7306	0.449084	1	17.559	65.8239	262.955	4.58943	7.75888		3.11188	41.3545
50067	Thu Mar 23 16:47:12 2017_x000D_	10.0162	64.5048	19.2751	0.336414	1	17.1805	64.4984	261.184	4.55852	7.1643		6.95223	0
50068	Thu Mar 23 16:47:12 2017_x000D_	10.2199	64.3943	4.75272	0.0829505	1	17.1805	64.4984	261.184	4.55852	6.96138		9.35534	0
50069	Thu Mar 23 16:47:12 2017_x000D_	10.5316	64.3848	4.60297	0.080337	1	17.1805	64.4984	261.184	4.55852	6.64987		21.8353	0
50070	Thu Mar 23 16:47:12 2017_x000D_	11.2591	64.3624	-1.26327	-0.0220482	1	17.1805	64.4984	261.184	4.55852	5.92296		12.4735	0
50071	Thu Mar 23 16:47:12 2017_x000D_	11.6747	64.35	4.75487	0.0829881	1	17.1805	64.4984	261.184	4.55852	5.5078		15.5742	27.0007
50072	Thu Mar 23 16:47:12 2017_x000D_	12.1936	64.3342	4.60526	0.080377	1	17.0008	63.6165	261.074	4.5566	4.86048		22.0095	0
50073	Thu Mar 23 16:47:12 2017_x000D_	12.9164	64.2085	7.7514	0.135287	1	17.0008	63.6165	261.074	4.5566	4.12708		15.881	0
50074	Thu Mar 23 16:47:12 2017_x000D_	13.4384	64.2965	10.2803	0.179425	1	17.0008	63.6165	261.074	4.5566	3.62672		9.82919	0
50075	Thu Mar 23 16:47:12 2017_x000D_	13.7459	64.1834	13.643	0.238115	1	17.0008	63.6165	261.074	4.5566	3.3039		18.8972	178.965
50076	Thu Mar 23 16:47:12 2017_x000D_	14.3638	64.061	16.5061	0.288085	2	11.2512	65.2069	1.98418	0.0346305	3.31683		12.8001	0
50077	Thu Mar 23 16:47:12 2017_x000D_	14.7744	63.945	19.2972	0.3368	2	11.2512	65.2069	1.98418	0.0346305	3.74237		15.8328	0
50078	Thu Mar 23 16:47:12 2017_x000D_	15.2885	63.8257	23.0376	0.402082	2	11.2512	65.2069	1.98418	0.0346305	4.26703		8.76375	0
50079	Thu Mar 23 16:47:12 2017_x000D_	15.4881	63.6124	23.0354	0.402043	2	11.2512	65.2069	1.98418	0.0346305	4.527		19.6064	0
50080	Thu Mar 23 16:47:13 2017_x000D_	16.1014	63.3866	23.036	0.402054	2	11.2512	65.2069	1.98418	0.0346305	5.18053		11.1636	239.472
50081	Thu Mar 23 16:47:13 2017_x000D_	16.4042	63.1703	22.0042	0.384045	1	17.5813	60.3439	280.572	4.8969	3.06172		9.31318	0
50082	Thu Mar 23 16:47:13 2017_x000D_	16.7145	63.161	23.0366	0.402064	1	17.5813	60.3439	280.572	4.8969	2.94744		8.7617	0
50083	Thu Mar 23 16:47:13 2017_x000D_	16.914	62.9477	23.0343	0.402025	1	17.5813	60.3439	280.572	4.8969	2.68795		19.5864	0
50084	Thu Mar 23 16:47:13 2017_x000D_	17.5267	62.7222	23.035	0.402036	1	17.5813	60.3439	280.572	4.8969	2.37893		19.5759	93.2565
50085	Thu Mar 23 16:47:13 2017_x000D_	18.1391	62.4969	23.0356	0.402047	1	18.1526	57.2883	279.666	4.88109	5.20862		13.8365	0
50086	Thu Mar 23 16:47:13 2017_x000D_	18.5449	62.2777	23.0347	0.402032	1	18.1526	57.2883	279.666	4.88109	5.0048		6.1917	0
50087	Thu Mar 23 16:47:13 2017_x000D_	18.7512	62.2716	23.0362	0.402057	1	18.1526	57.2883	279.666	4.88109	5.01912		24.9252	0
50088	Thu Mar 23 16:47:13 2017_x000D_	19.459	61.8365	22.0024	0.384014	1	18.1526	57.2883	279.666	4.88109	4.7321		9.28601	0
50089	Thu Mar 23 16:47:13 2017_x000D_	19.7684	61.8274	23.036	0.402054	1	18.1526	57.2883	279.666	4.88109	4.81812		11.1413	27.2305
50090	Thu Mar 23 16:47:13 2017_x000D_	20.0705	61.6114	22.0028	0.38402	1	18.4094	56.4177	275.79	4.81344	5.45287		19.5408	0
50091	Thu Mar 23 16:47:13 2017_x000D_	20.6818	61.3865	22.0032	0.384028	1	18.4094	56.4177	275.79	4.81344	5.46377		9.27693	0
50092	Thu Mar 23 16:47:13 2017_x000D_	20.9909	61.3775	23.0372	0.402075	1	18.4094	56.4177	275.79	4.81344	5.5914		20.7107	0
50093	Thu Mar 23 16:47:13 2017_x000D_	21.5982	61.0492	20.2023	0.352597	1	18.4094	56.4177	275.79	4.81344	5.6231		9.75512	121.526
50094	Thu Mar 23 16:47:13 2017_x000D_	21.9034	60.937	22.0039	0.384041	1	20.5288	52.9655	296.037	5.16682	8.08915		16.6198	0
50095	Thu Mar 23 16:47:13 2017_x000D_	22.4111	60.7153	23.0362	0.402058	1	20.5288	52.9655	296.037	5.16682	7.97511		12.7186	0
50096	Thu Mar 23 16:47:13 2017_x000D_	22.8191	60.6001	25.7674	0.449726	1	20.5288	52.9655	296.037	5.16682	7.97073		20.6866	0
50097	Thu Mar 23 16:47:13 2017_x000D_	23.4257	60.2722	23.036	0.402053	1	20.5288	52.9655	296.037	5.16682	7.86002		6.16446	0
50098	Thu Mar 23 16:47:13 2017_x000D_	23.6311	60.2664	23.0374	0.402079	1	20.5288	52.9655	296.037	5.16682	7.93268		8.73407	79.7336
50099	Thu Mar 23 16:47:13 2017_x000D_	23.83	60.0538	23.0351	0.402039	1	22.3626	51.0417	315	5.49779	9.13078		12.7004	0
50100	Thu Mar 23 16:47:13 2017_x000D_	24.2374	59.9387	20.1996	0.35255	1	22.3626	51.0417	315	5.49779	9.09239		19.4772	0
50101	Thu Mar 23 16:47:13 2017_x000D_	24.8467	59.7145	20.1996	0.35255	1	22.3626	51.0417	315	5.49779	9.02154		6.88739	0
50102	Thu Mar 23 16:47:14 2017_x000D_	25.0487	59.6054	23.0364	0.402061	1	22.3626	51.0417	315	5.49779	8.97508		19.4677	70.4057
50103	Thu Mar 23 16:47:14 2017_x000D_	25.6577	59.3813	23.037	0.402072	1	23.9688	49.3306	284.692	4.96881	10.1916		9.72104	0
50104	Thu Mar 23 16:47:14 2017_x000D_	25.9618	59.2694	19.2821	0.336535	1	23.9688	49.3306	284.692	4.96881	10.1367		19.4516	0
50105	Thu Mar 23 16:47:14 2017_x000D_	26.5703	59.0455	19.2818	0.33653	1	23.9688	49.3306	284.692	4.96881	10.0572		6.88068	0
50106	Thu Mar 23 16:47:14 2017_x000D_	26.7721	58.9365	22.0033	0.38403	1	23.9688	49.3306	284.692	4.96881	10.0066		9.72667	0
50107	Thu Mar 23 16:47:14 2017_x000D_	27.0764	58.8246	25.7719	0.449804	1	23.9688	49.3306	284.692	4.96881	9.98966		12.6683	101.149
50108	Thu Mar 23 16:47:14 2017_x000D_	27.4828	58.7099	23.0388	0.402104	1	25.8426	46.5276	284.692	4.96881	12.2922		6.87541	0
50109	Thu Mar 23 16:47:14 2017_x000D_	27.6844	58.6009	25.773	0.449824	1	25.8426	46.5276	284.692	4.96881	12.213		13.7467	0
50110	Thu Mar 23 16:47:14 2017_x000D_	28.0875	58.383	25.7726	0.449817	1	25.8426	46.5276	284.692	4.96881	12.0661		6.1403	0
50111	Thu Mar 23 16:47:14 2017_x000D_	28.2921	58.3774	25.7741	0.449843	1	25.8426	46.5276	284.692	4.96881	12.1003		8.71506	86.4305
50112	Thu Mar 23 16:47:14 2017_x000D_	28.4905	58.1652	25.7723	0.449811	1	27.4791	44.1565	284.692	4.96881	14.0452		9.71437	0
50113	Thu Mar 23 16:47:14 2017_x000D_	28.7944	58.0534	29.7393	0.519048	1	27.4791	44.1565	284.692	4.96881	13.959		9.71615	0
50114	Thu Mar 23 16:47:14 2017_x000D_	29.0984	57.9417	38.7701	0.676666	1	27.4791	44.1565	284.692	4.96881	13.88		0.0134164	0
50115	Thu Mar 23 16:47:14 2017_x000D_	29.0988	57.9415	46.93	0.819083	1	27.4791	44.1565	284.692	4.96881	13.8798		0.0108167	47.8108
50116	Thu Mar 23 16:47:14 2017_x000D_	29.099	57.9412	55.0665	0.961092	1	28.4116	42.8641	298.452	5.20896	15.0928		6.17998	0
50117	Thu Mar 23 16:47:14 2017_x000D_	29.1054	58.1471	67.9348	1.18569	1	28.4116	42.8641	298.452	5.20896	15.2987		4.34645	0
50118	Thu Mar 23 16:47:14 2017_x000D_	29.0061	58.2526	82.8181	1.44545	1	28.4116	42.8641	298.452	5.20896	15.4		3.06441	0
50119	Thu Mar 23 16:47:14 2017_x000D_	29.1082	58.2495	91.7033	1.60053	1	28.4116	42.8641	298.452	5.20896	15.4012		3.08484	0
50120	Thu Mar 23 16:47:14 2017_x000D_	29.1106	58.3523	109.955	1.91907	1	28.4116	42.8641	298.452	5.20896	15.504		3.10068	38.6689
50121	Thu Mar 23 16:47:14 2017_x000D_	29.1072	58.249	116.661	2.03612	1	29.1161	41.7847	291.255	5.08336	16.4643		6.19526	0
50122	Thu Mar 23 16:47:14 2017_x000D_	29.1005	58.0426	130.03	2.26945	1	29.1161	41.7847	291.255	5.08336	16.2579		6.89009	0
50123	Thu Mar 23 16:47:15 2017_x000D_	28.8926	57.945	136.351	2.37978	1	29.1161	41.7847	291.255	5.08336	16.1618		6.19507	0
50124	Thu Mar 23 16:47:15 2017_x000D_	28.8861	57.7386	144.467	2.52143	1	29.1161	41.7847	291.255	5.08336	15.9556		6.87795	53.4735
50125	Thu Mar 23 16:47:15 2017_x000D_	28.6786	57.6411	146.832	2.5627	1	30.0589	40.272	280.504	4.89572	17.4239		15.4249	0
50126	Thu Mar 23 16:47:15 2017_x000D_	28.2601	57.3424	149.337	2.60643	1	30.0589	40.272	280.504	4.89572	17.1649		13.7838	0
50127	Thu Mar 23 16:47:15 2017_x000D_	27.8444	57.1467	149.339	2.60645	1	30.0589	40.272	280.504	4.89572	17.0194		22.2791	0
50128	Thu Mar 23 16:47:15 2017_x000D_	27.2171	56.7492	144.473	2.52154	1	30.0589	40.272	280.504	4.89572	16.7205		11.135	75.5457
50129	Thu Mar 23 16:47:15 2017_x000D_	26.9036	56.5505	142.687	2.49035	1	30.8232	37.8726	278.816	4.86625	19.0847		19.8702	0
50130	Thu Mar 23 16:47:15 2017_x000D_	26.4774	56.0435	140.432	2.45101	1	30.8232	37.8726	278.816	4.86625	18.6834		9.75424	0
50131	Thu Mar 23 16:47:15 2017_x000D_	26.1666	55.948	136.367	2.38006	1	30.8232	37.8726	278.816	4.86625	18.6656		17.5504	0
50132	Thu Mar 23 16:47:15 2017_x000D_	25.7432	55.5443	136.367	2.38006	1	30.8232	37.8726	278.816	4.86625	18.3874		13.1706	61.0808
50133	Thu Mar 23 16:47:15 2017_x000D_	25.4256	55.2412	132.305	2.30916	1	31.3496	35.9058	283.013	4.93951	20.2225		8.78483	0
50134	Thu Mar 23 16:47:15 2017_x000D_	25.2136	55.0392	132.306	2.30918	1	31.3496	35.9058	283.013	4.93951	20.0932		19.9144	0
50135	Thu Mar 23 16:47:15 2017_x000D_	24.7863	54.5312	134.256	2.34322	1	31.3496	35.9058	283.013	4.93951	19.748		11.2354	0
50136	Thu Mar 23 16:47:15 2017_x000D_	24.5708	54.2249	132.303	2.30913	1	31.3496	35.9058	283.013	4.93951	19.5331		17.6013	0
50137	Thu Mar 23 16:47:15 2017_x000D_	24.1462	53.82	132.305	2.30916	1	31.3496	35.9058	283.013	4.93951	19.3082		8.8081	41.9533
50138	Thu Mar 23 16:47:15 2017_x000D_	23.9337	53.6174	132.306	2.30917	1	31.8462	34.5985	286.005	4.99173	20.5992		11.2388	0
50139	Thu Mar 23 16:47:15 2017_x000D_	23.718	53.3111	134.253	2.34316	1	31.8462	34.5985	286.005	4.99173	20.4017		19.9828	0
50140	Thu Mar 23 16:47:15 2017_x000D_	23.2893	52.8013	132.303	2.30913	1	31.8462	34.5985	286.005	4.99173	20.1137		8.82083	0
50141	Thu Mar 23 16:47:15 2017_x000D_	23.0765	52.5984	132.304	2.30914	1	31.8462	34.5985	286.005	4.99173	20.0226		13.2409	59.7648
50142	Thu Mar 23 16:47:15 2017_x000D_	22.757	52.2939	136.357	2.37987	1	31.7175	32.6105	260.679	4.5497	21.627		17.6607	0
50143	Thu Mar 23 16:47:15 2017_x000D_	22.331	51.8876	136.357	2.37987	1	31.7175	32.6105	260.679	4.5497	21.4409		8.83355	0
50144	Thu Mar 23 16:47:15 2017_x000D_	22.1179	51.6844	136.357	2.37987	1	31.7175	32.6105	260.679	4.5497	21.3534		17.6819	0
50145	Thu Mar 23 16:47:16 2017_x000D_	21.6914	51.2776	136.357	2.37987	1	31.7175	32.6105	260.679	4.5497	21.1892		8.84628	33.0668
50146	Thu Mar 23 16:47:16 2017_x000D_	21.478	51.0741	136.357	2.37987	1	31.7673	31.5094	264.605	4.61823	22.1054		17.7031	0
50147	Thu Mar 23 16:47:16 2017_x000D_	21.051	50.6668	136.357	2.37987	1	31.7673	31.5094	264.605	4.61823	21.951		8.85476	0
50148	Thu Mar 23 16:47:16 2017_x000D_	20.8374	50.4631	136.357	2.37987	1	31.7673	31.5094	264.605	4.61823	21.8793		22.1422	0
50149	Thu Mar 23 16:47:16 2017_x000D_	20.3033	49.9537	136.357	2.37987	1	31.7673	31.5094	264.605	4.61823	21.7167		8.86748	0
50150	Thu Mar 23 16:47:16 2017_x000D_	20.0894	49.7497	136.357	2.37987	1	31.7673	31.5094	264.605	4.61823	21.6583		8.87173	33.6231
50151	Thu Mar 23 16:47:16 2017_x000D_	19.8754	49.5456	136.357	2.37987	1	31.5986	30.4014	260.679	4.5497	22.4485		7.02902	0
50152	Thu Mar 23 16:47:16 2017_x000D_	19.7647	49.3391	138.454	2.41647	1	31.5986	30.4014	260.679	4.5497	22.3311		15.6746	0
50153	Thu Mar 23 16:47:16 2017_x000D_	19.3399	49.0349	136.357	2.37987	1	31.5986	30.4014	260.679	4.5497	22.3043		8.88445	0
50154	Thu Mar 23 16:47:16 2017_x000D_	19.1256	48.8305	136.357	2.37987	1	31.5986	30.4014	260.679	4.5497	22.2533		17.7753	6.61581
50155	Thu Mar 23 16:47:16 2017_x000D_	18.6968	48.4216	136.357	2.37987	1	31.6086	30.1811	260.679	4.5497	22.3479		6.99964	0
50156	Thu Mar 23 16:47:16 2017_x000D_	18.4859	48.3218	138.457	2.41653	1	31.6086	30.1811	260.679	4.5497	22.3895		13.3425	0
50157	Thu Mar 23 16:47:16 2017_x000D_	18.1642	48.0147	134.263	2.34334	1	31.6086	30.1811	260.679	4.5497	22.3336		8.89935	0
50158	Thu Mar 23 16:47:16 2017_x000D_	17.9495	47.81	134.264	2.34335	1	31.6086	30.1811	260.679	4.5497	22.3013		7.05319	53.2481
50159	Thu Mar 23 16:47:16 2017_x000D_	17.8384	47.6028	136.357	2.37987	1	31.4698	28.4116	260.679	4.5497	23.5397		13.349	0
50160	Thu Mar 23 16:47:16 2017_x000D_	17.5164	47.2957	136.357	2.37987	1	31.4698	28.4116	260.679	4.5497	23.4799		4.46669	0
50161	Thu Mar 23 16:47:16 2017_x000D_	17.4086	47.193	136.357	2.37987	1	31.4698	28.4116	260.679	4.5497	23.4618		11.331	0
50162	Thu Mar 23 16:47:16 2017_x000D_	17.0899	46.9903	134.265	2.34337	1	31.4698	28.4116	260.679	4.5497	23.4936		8.91838	0
50163	Thu Mar 23 16:47:16 2017_x000D_	16.8748	46.7851	134.266	2.34338	1	31.4698	28.4116	260.679	4.5497	23.4649		9.9827	18.5061
50164	Thu Mar 23 16:47:16 2017_x000D_	16.7602	46.4727	130.101	2.27069	1	31.0525	27.9573	237.318	4.14198	23.39		6.22346	0
50165	Thu Mar 23 16:47:16 2017_x000D_	16.5528	46.4772	116.854	2.03948	1	31.0525	27.9573	237.318	4.14198	23.5208		6.30157	0
50166	Thu Mar 23 16:47:17 2017_x000D_	16.5608	46.6871	97.9265	1.70914	1	31.0525	27.9573	237.318	4.14198	23.6815		0	0
50167	Thu Mar 23 16:47:17 2017_x000D_	16.5608	46.6871	97.9265	1.70914	1	31.0525	27.9573	237.318	4.14198	23.6815		0.0234307	44.0789
50168	Thu Mar 23 16:47:17 2017_x000D_	16.5613	46.6877	80.1548	1.39896	1	30.4563	26.6144	242.951	4.24029	24.4133		4.4128	0
50169	Thu Mar 23 16:47:17 2017_x000D_	16.4609	46.7952	70.7945	1.2356	1	30.4563	26.6144	242.951	4.24029	24.5588		6.27104	0
50170	Thu Mar 23 16:47:17 2017_x000D_	16.4534	46.5863	52.8267	0.922	1	30.4563	26.6144	242.951	4.24029	24.3918		3.11458	0
50171	Thu Mar 23 16:47:17 2017_x000D_	16.5572	46.5843	46.8491	0.817671	1	30.4563	26.6144	242.951	4.24029	24.3307		6.97349	37.0291
50172	Thu Mar 23 16:47:17 2017_x000D_	16.6532	46.3726	26.7515	0.466901	1	29.6213	25.7054	248.745	4.34142	24.3989		4.39993	0
50173	Thu Mar 23 16:47:17 2017_x000D_	16.7534	46.2655	22.7382	0.396856	1	29.6213	25.7054	248.745	4.34142	24.2549		15.8611	0
50174	Thu Mar 23 16:47:17 2017_x000D_	17.2692	46.1494	13.2407	0.231093	1	29.6213	25.7054	248.745	4.34142	23.8858		12.822	0
50175	Thu Mar 23 16:47:17 2017_x000D_	17.6812	46.0357	10.2854	0.179515	1	29.6213	25.7054	248.745	4.34142	23.5773		12.8233	27.7804
50176	Thu Mar 23 16:47:17 2017_x000D_	18.0933	45.9222	13.2399	0.231079	1	28.9949	25.0234	244.562	4.26841	23.5713		28.1816	0
50177	Thu Mar 23 16:47:17 2017_x000D_	19.0244	45.7977	16.9311	0.295504	1	28.9949	25.0234	244.562	4.26841	23.0431		13.8819	0
50178	Thu Mar 23 16:47:17 2017_x000D_	19.4324	45.5794	16.9291	0.295468	1	28.9949	25.0234	244.562	4.26841	22.6714		12.8052	0
50179	Thu Mar 23 16:47:17 2017_x000D_	19.8439	45.466	19.8861	0.347078	1	28.9949	25.0234	244.562	4.26841	22.3973		25.5951	0
50180	Thu Mar 23 16:47:17 2017_x000D_	20.6664	45.2393	25.5059	0.445161	1	28.9949	25.0234	244.562	4.26841	21.8643		18.0895	23.6648
50181	Thu Mar 23 16:47:17 2017_x000D_	21.1743	44.9143	29.505	0.514959	1	28.5872	24.3481	243.936	4.25749	21.8614		6.93353	0
50182	Thu Mar 23 16:47:17 2017_x000D_	21.3781	44.8053	32.1155	0.560522	1	28.5872	24.3481	243.936	4.25749	21.6903		13.8577	0
50183	Thu Mar 23 16:47:17 2017_x000D_	21.7854	44.5874	32.116	0.560529	1	28.5872	24.3481	243.936	4.25749	21.3517		11.1835	0
50184	Thu Mar 23 16:47:17 2017_x000D_	22.0893	44.3715	33.6807	0.587838	1	28.5872	24.3481	243.936	4.25749	21.0513		18.0653	23.6705
50185	Thu Mar 23 16:47:17 2017_x000D_	22.5965	44.0469	34.5953	0.603801	1	28.1793	23.6727	226.251	3.94883	21.1252		11.1769	0
50186	Thu Mar 23 16:47:17 2017_x000D_	22.9002	43.8311	36.2241	0.63223	1	28.1793	23.6727	226.251	3.94883	20.8382		18.0561	0
50187	Thu Mar 23 16:47:18 2017_x000D_	23.4071	43.5066	32.1152	0.560517	1	28.1793	23.6727	226.251	3.94883	20.3999		8.78057	0
50188	Thu Mar 23 16:47:18 2017_x000D_	23.6072	43.293	32.1142	0.560499	1	28.1793	23.6727	226.251	3.94883	20.146		20.7577	32.7266
50189	Thu Mar 23 16:47:18 2017_x000D_	24.2173	42.9666	29.502	0.514906	1	27.3337	22.9835	223.906	3.90789	20.2246		8.77838	0
50190	Thu Mar 23 16:47:18 2017_x000D_	24.4174	42.7531	29.5006	0.514883	1	27.3337	22.9835	223.906	3.90789	19.9835		20.751	0
50191	Thu Mar 23 16:47:18 2017_x000D_	25.0273	42.4268	32.1145	0.560504	1	27.3337	22.9835	223.906	3.90789	19.5796		6.91342	0
50192	Thu Mar 23 16:47:18 2017_x000D_	25.2305	42.3181	29.501	0.514889	1	27.3337	22.9835	223.906	3.90789	19.4487		12.7475	32.7309
50193	Thu Mar 23 16:47:18 2017_x000D_	25.6402	42.2054	32.1164	0.560538	1	26.488	22.2942	238.1	4.15562	19.9292		22.3088	0
50194	Thu Mar 23 16:47:18 2017_x000D_	26.2464	41.7747	32.1159	0.560527	1	26.488	22.2942	238.1	4.15562	19.482		6.90813	0
50195	Thu Mar 23 16:47:18 2017_x000D_	26.4494	41.666	29.5014	0.514897	1	26.488	22.2942	238.1	4.15562	19.3718		8.7699	0
50196	Thu Mar 23 16:47:18 2017_x000D_	26.6493	41.4527	29.5	0.514873	1	26.488	22.2942	238.1	4.15562	19.1592		20.7228	0
50197	Thu Mar 23 16:47:18 2017_x000D_	27.2584	41.1269	32.1157	0.560525	1	26.488	22.2942	238.1	4.15562	18.8485		6.90265	18.5422
50198	Thu Mar 23 16:47:18 2017_x000D_	27.4613	41.0184	29.5004	0.51488	1	26.0699	21.839	244.274	4.26338	19.2298		20.7108	0
50199	Thu Mar 23 16:47:18 2017_x000D_	28.07	40.6927	32.1166	0.560541	1	26.0699	21.839	244.274	4.26338	18.9595		8.76566	0
50200	Thu Mar 23 16:47:18 2017_x000D_	28.2698	40.4795	32.1155	0.560522	1	26.0699	21.839	244.274	4.26338	18.7699		12.7154	0
50201	Thu Mar 23 16:47:18 2017_x000D_	28.6785	40.3672	29.5009	0.514888	1	26.0699	21.839	244.274	4.26338	18.7109		15.4542	43.9185
50202	Thu Mar 23 16:47:18 2017_x000D_	29.081	40.0457	32.1164	0.560538	1	24.7859	21.1358	190.003	3.31618	19.3915		8.76156	0
50203	Thu Mar 23 16:47:18 2017_x000D_	29.2806	39.8325	32.1154	0.560519	1	24.7859	21.1358	190.003	3.31618	19.2294		16.6033	0
50204	Thu Mar 23 16:47:18 2017_x000D_	29.789	39.6138	33.6847	0.587909	1	24.7859	21.1358	190.003	3.31618	19.1433		8.75937	0
50205	Thu Mar 23 16:47:18 2017_x000D_	29.9886	39.4007	33.6839	0.587895	1	24.7859	21.1358	190.003	3.31618	18.9914		6.172	47.7083
50206	Thu Mar 23 16:47:18 2017_x000D_	30.1943	39.397	33.6853	0.58792	1	23.2728	20.6464	180	3.14159	19.9873		15.4453	0
50207	Thu Mar 23 16:47:18 2017_x000D_	30.5965	39.0756	36.2322	0.632372	1	23.2728	20.6464	180	3.14159	19.8311		6.88659	0
50208	Thu Mar 23 16:47:18 2017_x000D_	30.7989	38.9673	33.685	0.587914	1	23.2728	20.6464	180	3.14159	19.8065		11.1211	0
50209	Thu Mar 23 16:47:19 2017_x000D_	31.1011	38.7526	32.1162	0.560533	1	23.2728	20.6464	180	3.14159	19.726		6.88659	0
50210	Thu Mar 23 16:47:19 2017_x000D_	31.3035	38.6443	29.4977	0.514832	1	23.2728	20.6464	180	3.14159	19.7083		6.88924	19.7195
50211	Thu Mar 23 16:47:19 2017_x000D_	31.506	38.536	32.1166	0.560541	1	22.6158	20.626	190.133	3.31844	19.9951		4.37025	0
50212	Thu Mar 23 16:47:19 2017_x000D_	31.6055	38.4296	28.1377	0.491095	1	22.6158	20.626	190.133	3.31844	19.9445		3.08753	0
50213	Thu Mar 23 16:47:19 2017_x000D_	31.7084	38.4277	29.4979	0.514835	1	22.6158	20.626	190.133	3.31844	19.9894		3.09958	0
50214	Thu Mar 23 16:47:19 2017_x000D_	31.8117	38.4257	44.7299	0.780684	1	22.6158	20.626	190.133	3.31844	20.0348		4.36163	39.9124
50215	Thu Mar 23 16:47:19 2017_x000D_	31.7123	38.5318	57.4416	1.00254	1	21.3114	20.3642	180	3.14159	20.9342		3.11248	0
50216	Thu Mar 23 16:47:19 2017_x000D_	31.7155	38.6355	77.1197	1.34599	1	21.3114	20.3642	180	3.14159	21.0258		0.0067082	0
50217	Thu Mar 23 16:47:19 2017_x000D_	31.7154	38.6353	82.814	1.44538	1	21.3114	20.3642	180	3.14159	21.0256		3.12405	0
50218	Thu Mar 23 16:47:19 2017_x000D_	31.7181	38.7394	94.4385	1.64826	1	21.3114	20.3642	180	3.14159	21.1175		4.41269	39.9218
50219	Thu Mar 23 16:47:19 2017_x000D_	31.8234	38.8421	103.272	1.80244	1	20.0067	20.1023	180	3.14159	22.1543		3.14307	0
50220	Thu Mar 23 16:47:19 2017_x000D_	31.8196	38.7374	122.97	2.14622	1	20.0067	20.1023	180	3.14159	22.0638		0.0108167	0
50221	Thu Mar 23 16:47:19 2017_x000D_	31.8194	38.7377	131.427	2.29384	1	20.0067	20.1023	180	3.14159	22.064		6.27003	0
50222	Thu Mar 23 16:47:19 2017_x000D_	31.8129	38.5288	148.676	2.59489	1	20.0067	20.1023	180	3.14159	21.8843		3.08464	20.7339
50223	Thu Mar 23 16:47:19 2017_x000D_	31.7101	38.5309	155.489	2.71379	1	19.3591	19.8609	190.504	3.32493	22.3856		6.94242	0
50224	Thu Mar 23 16:47:19 2017_x000D_	31.5016	38.4305	171.869	2.99969	1	19.3591	19.8609	190.504	3.32493	22.1872		0.00848528	0
50225	Thu Mar 23 16:47:19 2017_x000D_	31.5018	38.4307	177.928	3.10542	1	19.3591	19.8609	190.504	3.32493	22.1874		15.7705	0
50226	Thu Mar 23 16:47:19 2017_x000D_	30.9849	38.335	180.994	3.15894	1	19.3591	19.8609	190.504	3.32493	21.8278		9.24742	0
50227	Thu Mar 23 16:47:19 2017_x000D_	30.6767	38.3404	180.994	3.15894	1	19.3591	19.8609	190.504	3.32493	21.6698		12.6999	52.9549
50228	Thu Mar 23 16:47:19 2017_x000D_	30.2684	38.4522	177.93	3.10546	1	17.6156	19.5852	180	3.14159	22.7169		31.0825	0
50229	Thu Mar 23 16:47:19 2017_x000D_	29.236	38.3649	168.925	2.9483	1	17.6156	19.5852	180	3.14159	22.0842		9.82536	0
50230	Thu Mar 23 16:47:20 2017_x000D_	28.924	38.2653	165.251	2.88418	1	17.6156	19.5852	180	3.14159	21.8363		22.6157	0
50231	Thu Mar 23 16:47:20 2017_x000D_	28.1965	38.0677	158.354	2.7638	1	17.6156	19.5852	180	3.14159	21.2969		11.296	46.4434
50232	Thu Mar 23 16:47:20 2017_x000D_	27.8806	37.8628	154.16	2.69059	1	16.091	19.3164	180	3.14159	21.9764		9.84148	0
50233	Thu Mar 23 16:47:20 2017_x000D_	27.5681	37.763	150.267	2.62266	1	16.091	19.3164	180	3.14159	21.7256		26.9667	0
50234	Thu Mar 23 16:47:20 2017_x000D_	26.8299	37.2501	146.242	2.55241	1	16.091	19.3164	180	3.14159	20.9031		9.85473	0
50235	Thu Mar 23 16:47:20 2017_x000D_	26.517	37.1501	142.129	2.48062	1	16.091	19.3164	180	3.14159	20.6577		11.3194	27.0651
50236	Thu Mar 23 16:47:20 2017_x000D_	26.2003	36.945	143.903	2.51159	1	15.2237	19.068	188.926	3.29738	20.9779		24.6413	0
50237	Thu Mar 23 16:47:20 2017_x000D_	25.6642	36.3227	142.125	2.48054	1	15.2237	19.068	188.926	3.29738	20.1675		14.0118	0
50238	Thu Mar 23 16:47:20 2017_x000D_	25.2439	36.119	142.128	2.4806	1	15.2237	19.068	188.926	3.29738	19.7773		18.3145	0
50239	Thu Mar 23 16:47:20 2017_x000D_	24.7164	35.8117	146.242	2.5524	1	15.2237	19.068	188.926	3.29738	19.2474		8.93179	0
50240	Thu Mar 23 16:47:20 2017_x000D_	24.5027	35.6044	146.24	2.55236	1	15.2237	19.068	188.926	3.29738	18.9619		20.1966	19.7437
50241	Thu Mar 23 16:47:20 2017_x000D_	23.9712	35.1912	147.828	2.58008	1	14.5659	19.0474	180	3.14159	18.6837		9.89085	0
50242	Thu Mar 23 16:47:20 2017_x000D_	23.6571	35.091	148.724	2.59572	1	14.5659	19.0474	180	3.14159	18.4404		17.8954	0
50243	Thu Mar 23 16:47:20 2017_x000D_	23.2289	34.6757	148.719	2.59564	1	14.5659	19.0474	180	3.14159	17.8687		7.02673	0
50244	Thu Mar 23 16:47:20 2017_x000D_	23.0181	34.5736	151.35	2.64155	1	14.5659	19.0474	180	3.14159	17.6777		9.92582	79.1842
50245	Thu Mar 23 16:47:20 2017_x000D_	22.703	34.4727	150.251	2.62238	1	11.9439	18.7442	188.054	3.28216	19.0563		15.7929	0
50246	Thu Mar 23 16:47:20 2017_x000D_	22.2776	34.1626	152.802	2.66689	1	11.9439	18.7442	188.054	3.28216	18.561		8.96371	0
50247	Thu Mar 23 16:47:20 2017_x000D_	22.063	33.9547	152.798	2.66684	1	11.9439	18.7442	188.054	3.28216	18.269		12.4724	0
50248	Thu Mar 23 16:47:20 2017_x000D_	21.6473	33.9609	152.805	2.66696	1	11.9439	18.7442	188.054	3.28216	18.0473		17.9465	20.7623
50249	Thu Mar 23 16:47:20 2017_x000D_	21.2177	33.5446	152.799	2.66685	1	11.2954	18.5025	186.623	3.25719	18.0199		12.9328	0
50250	Thu Mar 23 16:47:20 2017_x000D_	20.7982	33.4453	155.485	2.71373	1	11.2954	18.5025	186.623	3.25719	17.7085		18.4322	0
50251	Thu Mar 23 16:47:21 2017_x000D_	20.2675	33.1357	151.352	2.64159	1	11.2954	18.5025	186.623	3.25719	17.1648		11.4259	0
50252	Thu Mar 23 16:47:21 2017_x000D_	19.9478	32.9287	152.8	2.66687	1	11.2954	18.5025	186.623	3.25719	16.822		7.06821	0
50253	Thu Mar 23 16:47:21 2017_x000D_	19.7359	32.8257	150.253	2.6224	1	11.2954	18.5025	186.623	3.25719	16.6252		21.2008	46.0926
50254	Thu Mar 23 16:47:21 2017_x000D_	19.1	32.5174	152.801	2.66688	1	9.75973	18.4545	186.589	3.25659	16.8821		9.9656	0
50255	Thu Mar 23 16:47:21 2017_x000D_	18.7837	32.4159	148.733	2.59588	1	9.75973	18.4545	186.589	3.25659	16.6239		20.365	0
50256	Thu Mar 23 16:47:21 2017_x000D_	18.2475	31.9996	150.253	2.62242	1	9.75973	18.4545	186.589	3.25659	15.9847		11.4441	0
50257	Thu Mar 23 16:47:21 2017_x000D_	17.9274	31.7921	148.73	2.59582	1	9.75973	18.4545	186.589	3.25659	15.6398		14.1714	26.3423
50258	Thu Mar 23 16:47:21 2017_x000D_	17.5024	31.5859	148.731	2.59585	1	8.88208	18.4271	186.623	3.25719	15.731		9.02323	0
50259	Thu Mar 23 16:47:21 2017_x000D_	17.2862	31.3768	148.729	2.59581	1	8.88208	18.4271	186.623	3.25719	15.4377		9.02956	0
50260	Thu Mar 23 16:47:21 2017_x000D_	17.0699	31.1675	148.726	2.59576	1	8.88208	18.4271	186.623	3.25719	15.1446		7.09774	0
50261	Thu Mar 23 16:47:21 2017_x000D_	16.8571	31.0641	146.257	2.55267	1	8.88208	18.4271	186.623	3.25719	14.943		15.9316	33.5202
50262	Thu Mar 23 16:47:21 2017_x000D_	16.4278	30.7515	148.725	2.59575	1	7.79432	18.1717	184.972	3.22838	15.2574		6.27956	0
50263	Thu Mar 23 16:47:21 2017_x000D_	16.2185	30.7543	148.73	2.59582	1	7.79432	18.1717	184.972	3.22838	15.1423		15.9525	0
50264	Thu Mar 23 16:47:21 2017_x000D_	15.7887	30.4412	146.26	2.55271	1	7.79432	18.1717	184.972	3.22838	14.6441		3.18183	0
50265	Thu Mar 23 16:47:21 2017_x000D_	15.7851	30.3352	148.725	2.59574	1	7.79432	18.1717	184.972	3.22838	14.5535		14.217	33.5274
50266	Thu Mar 23 16:47:21 2017_x000D_	15.3588	30.1282	148.726	2.59576	1	6.70636	17.9161	187.045	3.26455	14.9666		7.11786	0
50267	Thu Mar 23 16:47:21 2017_x000D_	15.1454	30.0245	146.26	2.55272	1	6.70636	17.9161	187.045	3.26455	14.7591		9.05488	0
50268	Thu Mar 23 16:47:21 2017_x000D_	14.9287	29.8144	138.041	2.40927	1	6.70636	17.9161	187.045	3.26455
50269	Thu Mar 23 16:47:21 2017_x000D_	14.9327	29.9206	131.67	2.29807	1	6.70636	17.9161	187.045	3.26455
50270	Thu Mar 23 16:47:21 2017_x000D_	14.9367	30.0265	121.789	2.12563	1	6.70636	17.9161	187.045	3.26455
50271	Thu Mar 23 16:47:21 2017_x000D_	14.945	30.2392	103.671	1.8094	1	5.85653	17.225	241.818	4.22053
50272	Thu Mar 23 16:47:21 2017_x000D_	14.9452	30.2394	97.9097	1.70885	1	5.85653	17.225	241.818	4.22053
50273	Thu Mar 23 16:47:22 2017_x000D_	14.9456	30.2399	86.0628	1.50208	1	5.85653	17.225	241.818	4.22053
50274	Thu Mar 23 16:47:22 2017_x000D_	14.8446	30.3482	70.8663	1.23685	1	5.85653	17.225	241.818	4.22053
50275	Thu Mar 23 16:47:22 2017_x000D_	14.8445	30.3486	62.6973	1.09428	1	5.45502	16.3261	247.486	4.31945
50276	Thu Mar 23 16:47:22 2017_x000D_	14.8402	30.243	42.6101	0.743686	1	5.45502	16.3261	247.486	4.31945
50277	Thu Mar 23 16:47:22 2017_x000D_	14.9412	30.1354	38.4658	0.671356	1	5.45502	16.3261	247.486	4.31945
50278	Thu Mar 23 16:47:22 2017_x000D_	15.0419	30.0279	29.2584	0.510656	1	5.45502	16.3261	247.486	4.31945
50279	Thu Mar 23 16:47:22 2017_x000D_	15.2473	29.9189	18.6179	0.324944	1	5.03464	15.8697	250.781	4.37695
50280	Thu Mar 23 16:47:22 2017_x000D_	15.6626	29.8072	15.7689	0.275219	1	5.03464	15.8697	250.781	4.37695
50281	Thu Mar 23 16:47:22 2017_x000D_	16.2836	29.5866	15.7679	0.275202	1	5.03464	15.8697	250.781	4.37695
50282	Thu Mar 23 16:47:22 2017_x000D_	16.7023	29.5813	15.7704	0.275245	1	5.03464	15.8697	250.781	4.37695
50283	Thu Mar 23 16:47:22 2017_x000D_	17.2183	29.3622	16.5685	0.289175	1	5.03464	15.8697	250.781	4.37695
50284	Thu Mar 23 16:47:22 2017_x000D_	17.9431	29.1408	21.3901	0.373328	1	5.07218	14.9843	274.952	4.79882
50285	Thu Mar 23 16:47:22 2017_x000D_	18.6641	28.8131	25.2276	0.440305	1	5.07218	14.9843	274.952	4.79882
50286	Thu Mar 23 16:47:22 2017_x000D_	18.9742	28.7031	29.2702	0.510862	1	5.07218	14.9843	274.952	4.79882
50287	Thu Mar 23 16:47:22 2017_x000D_	19.1796	28.5944	31.9083	0.556904	1	5.07218	14.9843	274.952	4.79882
50288	Thu Mar 23 16:47:22 2017_x000D_	19.6878	28.1633	38.4799	0.671601	1	5.74977	14.5623	352.345	6.14958
50289	Thu Mar 23 16:47:22 2017_x000D_	19.8895	27.9485	38.4794	0.671593	1	5.74977	14.5623	352.345	6.14958
50290	Thu Mar 23 16:47:22 2017_x000D_	20.5017	27.5164	38.4799	0.671601	1	5.74977	14.5623	352.345	6.14958
50291	Thu Mar 23 16:47:22 2017_x000D_	20.8078	27.3004	40.315	0.703629	1	5.74977	14.5623	352.345	6.14958
50292	Thu Mar 23 16:47:22 2017_x000D_	21.0094	27.0856	40.3147	0.703624	1	6.40854	14.583	345.169	6.02433
50293	Thu Mar 23 16:47:22 2017_x000D_	21.4161	26.7623	37.8477	0.660567	1	6.40854	14.583	345.169	6.02433
50294	Thu Mar 23 16:47:23 2017_x000D_	21.7253	26.6527	38.4807	0.671615	1	6.40854	14.583	345.169	6.02433
50295	Thu Mar 23 16:47:23 2017_x000D_	21.9235	26.3318	36.0559	0.629294	1	6.40854	14.583	345.169	6.02433
50296	Thu Mar 23 16:47:23 2017_x000D_	22.3334	26.1148	36.0566	0.629307	1	6.84769	14.5968	0	0
50297	Thu Mar 23 16:47:23 2017_x000D_	22.535	25.9002	36.056	0.629295	1	6.84769	14.5968	0	0
50298	Thu Mar 23 16:47:23 2017_x000D_	22.7365	25.6855	36.0554	0.629285	1	6.84769	14.5968	0	0
50299	Thu Mar 23 16:47:23 2017_x000D_	23.1463	25.4687	36.0561	0.629298	1	6.84769	14.5968	0	0
50300	Thu Mar 23 16:47:23 2017_x000D_	23.452	25.2529	37.8483	0.660577	1	6.84769	14.5968	0	0
50301	Thu Mar 23 16:47:23 2017_x000D_	23.9589	24.8228	36.0556	0.629289	1	8.83304	14.4377	0	0
50302	Thu Mar 23 16:47:23 2017_x000D_	24.2643	24.6072	34.4079	0.60053	1	8.83304	14.4377	0	0
50303	Thu Mar 23 16:47:23 2017_x000D_	24.5698	24.3916	36.0558	0.629292	1	8.83304	14.4377	0	0
50304	Thu Mar 23 16:47:23 2017_x000D_	24.6703	24.2844	31.8977	0.55672	1	8.83304	14.4377	0	0
50305	Thu Mar 23 16:47:23 2017_x000D_	24.8751	24.1761	34.4077	0.600528	1	9.72056	14.244	349.074	6.09248
50306	Thu Mar 23 16:47:23 2017_x000D_	25.281	23.8534	31.8971	0.556709	1	9.72056	14.244	349.074	6.09248
50307	Thu Mar 23 16:47:23 2017_x000D_	25.5864	23.6378	33.4815	0.584363	1	9.72056	14.244	349.074	6.09248
50308	Thu Mar 23 16:47:23 2017_x000D_	25.8915	23.4225	31.8965	0.556699	1	9.72056	14.244	349.074	6.09248
50309	Thu Mar 23 16:47:23 2017_x000D_	26.0993	23.4205	31.898	0.556725	1	10.5985	14.2717	342.968	5.98592
50310	Thu Mar 23 16:47:23 2017_x000D_	26.4046	23.205	33.4827	0.584383	1	10.5985	14.2717	342.968	5.98592
50311	Thu Mar 23 16:47:23 2017_x000D_	26.6058	22.9907	33.4818	0.584368	1	10.5985	14.2717	342.968	5.98592
50312	Thu Mar 23 16:47:23 2017_x000D_	26.8103	22.8825	36.0569	0.629311	1	10.5985	14.2717	342.968	5.98592
50313	Thu Mar 23 16:47:23 2017_x000D_	27.2195	22.6661	44.641	0.779133	1	11.4954	13.8567	335	5.84685
50314	Thu Mar 23 16:47:23 2017_x000D_	27.1159	22.6669	50.9708	0.889608	1	11.4954	13.8567	335	5.84685
50315	Thu Mar 23 16:47:23 2017_x000D_	27.2231	22.7718	59.9925	1.04707	1	11.4954	13.8567	335	5.84685
50316	Thu Mar 23 16:47:24 2017_x000D_	27.1227	22.8781	77.2331	1.34797	1	11.4954	13.8567	335	5.84685
50317	Thu Mar 23 16:47:24 2017_x000D_	27.1224	22.8777	88.7777	1.54946	1	11.4954	13.8567	335	5.84685
50318	Thu Mar 23 16:47:24 2017_x000D_	27.2257	22.8762	103.294	1.80283	1	13.7473	12.5978	0	0
50319	Thu Mar 23 16:47:24 2017_x000D_	27.1183	22.7708	112.376	1.96132	1	13.7473	12.5978	0	0
50320	Thu Mar 23 16:47:24 2017_x000D_	27.1113	22.5584	125.237	2.18581	1	13.7473	12.5978	0	0
50321	Thu Mar 23 16:47:24 2017_x000D_	27.001	22.3473	131.17	2.28935	1	13.7473	12.5978	0	0
50322	Thu Mar 23 16:47:24 2017_x000D_	26.8939	22.2421	135.469	2.36438	1	14.4343	11.9545	280.926	4.90309
50323	Thu Mar 23 16:47:24 2017_x000D_	26.3614	21.8215	137.549	2.40068	1	14.4343	11.9545	280.926	4.90309
50324	Thu Mar 23 16:47:24 2017_x000D_	26.1406	21.398	137.543	2.40057	1	14.4343	11.9545	280.926	4.90309
50325	Thu Mar 23 16:47:24 2017_x000D_	25.5036	20.9778	137.547	2.40065	1	14.4343	11.9545	280.926	4.90309
50326	Thu Mar 23 16:47:24 2017_x000D_	25.289	20.7666	137.547	2.40064	1	14.9116	11.0828	277.25	4.83893
50327	Thu Mar 23 16:47:24 2017_x000D_	24.8565	20.2375	131.178	2.28949	1	14.9116	11.0828	277.25	4.83893
50328	Thu Mar 23 16:47:24 2017_x000D_	24.6416	20.0261	131.179	2.28951	1	14.9116	11.0828	277.25	4.83893
50329	Thu Mar 23 16:47:24 2017_x000D_	24.4299	19.921	129.293	2.25659	1	14.9116	11.0828	277.25	4.83893
50330	Thu Mar 23 16:47:24 2017_x000D_	24.2082	19.4963	129.29	2.25653	1	14.9116	11.0828	277.25	4.83893
50331	Thu Mar 23 16:47:24 2017_x000D_	23.7778	19.0728	129.292	2.25657	1	15.1503	10.6469	292.228	5.10035
50332	Thu Mar 23 16:47:24 2017_x000D_	23.6636	18.7534	125.259	2.18618	1	15.1503	10.6469	292.228	5.10035
50333	Thu Mar 23 16:47:24 2017_x000D_	23.2294	18.2229	126.953	2.21574	1	15.1503	10.6469	292.228	5.10035
50334	Thu Mar 23 16:47:24 2017_x000D_	23.0139	18.0107	126.954	2.21577	1	15.1503	10.6469	292.228	5.10035
50335	Thu Mar 23 16:47:24 2017_x000D_	22.6868	17.5855	129.288	2.25651	1	15.3986	9.9895	286.264	4.99625
50336	Thu Mar 23 16:47:24 2017_x000D_	22.4642	17.1593	129.285	2.25645	1	15.3986	9.9895	286.264	4.99625
50337	Thu Mar 23 16:47:25 2017_x000D_	22.2483	16.9468	129.286	2.25647	1	15.3986	9.9895	286.264	4.99625
50338	Thu Mar 23 16:47:25 2017_x000D_	22.0324	16.7342	129.287	2.25649	1	15.3986	9.9895	286.264	4.99625
50339	Thu Mar 23 16:47:25 2017_x000D_	21.6003	16.3088	129.29	2.25653	1	15.8857	8.896	289.898	5.05967
50340	Thu Mar 23 16:47:25 2017_x000D_	21.4885	16.0953	131.475	2.29468	1	15.8857	8.896	289.898	5.05967
50341	Thu Mar 23 16:47:25 2017_x000D_	21.1575	15.562	131.168	2.28931	1	15.8857	8.896	289.898	5.05967
50342	Thu Mar 23 16:47:25 2017_x000D_	20.9445	15.4559	129.288	2.25651	1	15.8857	8.896	289.898	5.05967
50343	Thu Mar 23 16:47:25 2017_x000D_	20.6126	14.922	133.378	2.32788	1	16.3535	8.2454	292.048	5.09721
50344	Thu Mar 23 16:47:25 2017_x000D_	20.2948	14.8163	129.292	2.25657	1	16.3535	8.2454	292.048	5.09721
50345	Thu Mar 23 16:47:25 2017_x000D_	19.9626	14.2818	133.379	2.3279	1	16.3535	8.2454	292.048	5.09721
50346	Thu Mar 23 16:47:25 2017_x000D_	19.8508	14.0678	131.168	2.28931	1	16.3535	8.2454	292.048	5.09721
50347	Thu Mar 23 16:47:25 2017_x000D_	19.6375	13.9617	133.215	2.32504	1	16.3535	8.2454	292.048	5.09721
50348	Thu Mar 23 16:47:25 2017_x000D_	19.3118	13.6409	133.38	2.32792	1	16.5923	7.8093	296.915	5.18214
50349	Thu Mar 23 16:47:25 2017_x000D_	19.0947	13.4271	133.381	2.32793	1	16.5923	7.8093	296.915	5.18214
