# Supplementary material for: Guppies Prefer to Follow Large (Robot) Leaders Irrespective of Own Size
Source: Front Bioeng Biotechnol. 2020 May 15;8:441. doi: 10.3389/fbioe.2020.00441 (PMC7243707; doi:10.3389/fbioe.2020.00441)
Supplement: Supplementary file 3 [file Data_Sheet_1.ZIP › Raw Data/ID59.xlsx]

## Sheet: ThuMar23163643201
Framenumber	Current timestamp	Robo Position x	Robo Position y	Robo Angle deg	Robo Angle rad	Fish ID	Fish Position x	Fish Position y	Fish Angle deg	Fish Angle rad	Distance_between_subjects	Mean_Distance (L300 bis L1500)	Velocity_Robo	Velocity_Fish	Mean_velocity_Robo		Fish ID	Fish Position x	Fish Position y	Fish Angle deg	Fish Angle rad	Fish ID	Fish Position x	Fish Position y	Fish Angle deg	Fish Angle rad	Fish ID	Fish Position x	Fish Position y	Fish Angle deg	Fish Angle rad	Fish ID	Fish Position x	Fish Position y	Fish Angle deg	Fish Angle rad
46681	Thu Mar 23 16:41:48 2017_x000D_	17.566	11.7126	-62.3633	-1.08844	1	6.62229	4.382	152.106	2.65474	13.172	39.0802	0	0	11.4178	10.4852
46682	Thu Mar 23 16:41:48 2017_x000D_	17.566	11.7126	-62.3633	-1.08844	1	6.62229	4.382	152.106	2.65474	13.172		0	0
46683	Thu Mar 23 16:41:48 2017_x000D_	17.566	11.7126	-62.3633	-1.08844	1	6.62229	4.382	152.106	2.65474	13.172		7.27837	0
46684	Thu Mar 23 16:41:49 2017_x000D_	17.6786	11.9275	-64.8701	-1.1322	1	6.62229	4.382	152.106	2.65474	13.3857		4.59491	0
46685	Thu Mar 23 16:41:49 2017_x000D_	17.7877	12.035	-66.3962	-1.15883	1	6.62229	4.382	152.106	2.65474	13.5364		9.68673	0
46686	Thu Mar 23 16:41:49 2017_x000D_	17.7988	12.3577	-73.006	-1.2742	1	6.62229	4.382	153.182	2.67353	13.7305		7.1684	0
46687	Thu Mar 23 16:41:49 2017_x000D_	18.0127	12.4642	-73.765	-1.28744	1	6.62229	4.382	153.182	2.67353	13.9665		9.68652	0
46688	Thu Mar 23 16:41:49 2017_x000D_	18.0236	12.7869	-73.0086	-1.27424	1	6.62229	4.382	153.182	2.67353	14.1645		23.6157	0
46689	Thu Mar 23 16:41:49 2017_x000D_	18.2589	13.5381	-73.7632	-1.28741	1	6.62229	4.382	153.182	2.67353	14.8069		13.3584	0
46690	Thu Mar 23 16:41:49 2017_x000D_	18.3782	13.9671	-71.0745	-1.24048	1	6.62229	4.382	144.394	2.52014	15.1682		23.5976	0
46691	Thu Mar 23 16:41:49 2017_x000D_	18.6134	14.7177	-70.1953	-1.22514	1	6.62229	4.382	144.394	2.52014	15.8308		14.4964	0
46692	Thu Mar 23 16:41:49 2017_x000D_	18.8377	15.1457	-70.1973	-1.22517	1	6.62229	4.382	144.394	2.52014	16.2811		13.3439	0
46693	Thu Mar 23 16:41:49 2017_x000D_	18.957	15.5742	-73.0108	-1.27428	1	6.62229	4.382	144.394	2.52014	16.6556		23.5445	0
46694	Thu Mar 23 16:41:49 2017_x000D_	19.1917	16.3231	-73.7665	-1.28747	1	6.62229	4.382	148.92	2.59914	17.3372		10.2364	0
46695	Thu Mar 23 16:41:49 2017_x000D_	19.3074	16.6441	-75.9128	-1.32493	1	6.62229	4.382	148.92	2.59914	17.6429		9.64115	0
46696	Thu Mar 23 16:41:49 2017_x000D_	19.3179	16.9653	-76.5316	-1.33573	1	6.62229	4.382	148.92	2.59914	17.8751		23.5187	0
46697	Thu Mar 23 16:41:49 2017_x000D_	19.5526	17.7133	-82.5377	-1.44056	1	6.62229	4.382	148.92	2.59914	18.5719		9.64125	0
46698	Thu Mar 23 16:41:49 2017_x000D_	19.5632	18.0345	-82.2463	-1.43547	1	6.62229	4.382	148.92	2.59914	18.8111		19.6009	0
46699	Thu Mar 23 16:41:49 2017_x000D_	19.6892	18.6756	-85.1692	-1.48648	1	6.62229	4.382	150.505	2.6268	19.3662		13.29	0
46700	Thu Mar 23 16:41:49 2017_x000D_	19.8079	19.1024	-82.2488	-1.43551	1	6.62229	4.382	150.505	2.6268	19.7624		19.2434	0
46701	Thu Mar 23 16:41:49 2017_x000D_	19.829	19.7435	-82.2471	-1.43548	1	6.62229	4.382	150.505	2.6268	20.2582		12.8259	0
46702	Thu Mar 23 16:41:49 2017_x000D_	19.843	20.1708	-82.2461	-1.43546	1	6.62229	4.382	150.505	2.6268	20.593		19.2284	0
46703	Thu Mar 23 16:41:49 2017_x000D_	19.8641	20.8114	-82.2444	-1.43544	1	6.62229	4.382	151.883	2.65086	21.1014		12.8169	0
46704	Thu Mar 23 16:41:49 2017_x000D_	19.8781	21.2384	-82.2433	-1.43542	1	6.62229	4.382	151.883	2.65086	21.4442		7.20612	0
46705	Thu Mar 23 16:41:49 2017_x000D_	19.9899	21.451	-85.1708	-1.48651	1	6.62229	4.382	151.883	2.65086	21.6805		12.8079	0
46706	Thu Mar 23 16:41:50 2017_x000D_	20.0039	21.8777	-85.1702	-1.4865	1	6.62229	4.382	151.883	2.65086	22.0265		19.2013	0
46707	Thu Mar 23 16:41:50 2017_x000D_	20.0249	22.5174	-85.1694	-1.48649	1	6.62229	4.382	155.804	2.7193	22.5504		12.7959	0
46708	Thu Mar 23 16:41:50 2017_x000D_	20.0389	22.9437	-85.1689	-1.48648	1	6.62229	4.382	155.804	2.7193	22.9029		20.326	0
46709	Thu Mar 23 16:41:50 2017_x000D_	20.2689	23.581	-85.1731	-1.48655	1	6.62229	4.382	155.804	2.7193	23.5549		6.39045	0
46710	Thu Mar 23 16:41:50 2017_x000D_	20.2759	23.7939	-85.1728	-1.48655	1	6.62229	4.382	155.804	2.7193	23.7327		19.1743	0
46711	Thu Mar 23 16:41:50 2017_x000D_	20.2968	24.4327	-85.172	-1.48653	1	6.62229	4.382	155.804	2.7193	24.2698		12.7748	0
46712	Thu Mar 23 16:41:50 2017_x000D_	20.3107	24.8583	-85.1715	-1.48652	1	6.62229	4.382	155.804	2.7193	24.6303		6.38745	0
46713	Thu Mar 23 16:41:50 2017_x000D_	20.3177	25.0711	-85.1713	-1.48652	1	6.62229	4.382	155.804	2.7193	24.8114		19.4727	0
46714	Thu Mar 23 16:41:50 2017_x000D_	20.4429	25.708	-82.2422	-1.4354	1	6.62229	4.382	155.804	2.7193	25.4127		9.57818	0
46715	Thu Mar 23 16:41:50 2017_x000D_	20.4534	26.0271	-81.9177	-1.42973	1	6.62229	4.382	155.804	2.7193	25.6868		22.3199	0
46716	Thu Mar 23 16:41:50 2017_x000D_	20.4777	26.7707	-82.2395	-1.43535	1	6.62229	4.382	155.804	2.7193	26.3292		6.37836	0
46717	Thu Mar 23 16:41:50 2017_x000D_	20.4846	26.9832	-82.2389	-1.43534	1	6.62229	4.382	155.804	2.7193	26.5137		19.4468	0
46718	Thu Mar 23 16:41:50 2017_x000D_	20.6099	27.6192	-85.1731	-1.48655	1	6.62229	4.382	155.804	2.7193	27.1223		6.37236	0
46719	Thu Mar 23 16:41:50 2017_x000D_	20.6168	27.8315	-85.1728	-1.48655	1	6.62229	4.382	155.804	2.7193	27.308		6.37246	0
46720	Thu Mar 23 16:41:50 2017_x000D_	20.6238	28.0438	-85.1726	-1.48654	1	6.62229	4.382	155.804	2.7193	27.4941		19.1052	0
46721	Thu Mar 23 16:41:50 2017_x000D_	20.6446	28.6803	-85.1718	-1.48653	1	6.62229	4.382	155.804	2.7193	28.0541		6.36936	0
46722	Thu Mar 23 16:41:50 2017_x000D_	20.6515	28.8925	-85.1715	-1.48652	1	6.62229	4.382	155.804	2.7193	28.2415		7.14325	0
46723	Thu Mar 23 16:41:50 2017_x000D_	20.7626	29.1031	-82.2387	-1.43534	1	6.62229	4.382	155.804	2.7193	28.4795		12.7297	0
46724	Thu Mar 23 16:41:50 2017_x000D_	20.7764	29.5272	-82.2376	-1.43532	1	6.62229	4.382	155.804	2.7193	28.8552		3.17574	0
46725	Thu Mar 23 16:41:50 2017_x000D_	20.7799	29.633	-82.5295	-1.44041	1	6.62229	4.382	155.804	2.7193	28.9491		12.7237	0
46726	Thu Mar 23 16:41:50 2017_x000D_	20.7937	30.0569	-82.5285	-1.44039	1	6.62229	4.382	155.804	2.7193	29.3263		10.0962	0
46727	Thu Mar 23 16:41:51 2017_x000D_	20.9081	30.3734	-79.3379	-1.38471	1	6.62229	4.382	155.804	2.7193	29.6587		9.52963	0
46728	Thu Mar 23 16:41:51 2017_x000D_	20.918	30.6909	-67.3527	-1.17553	1	6.62229	4.382	155.804	2.7193	29.942		0.0108167	0
46729	Thu Mar 23 16:41:51 2017_x000D_	20.9177	30.6911	-59.4502	-1.0376	1	6.62229	4.382	155.804	2.7193	29.9421		4.51266	0
46730	Thu Mar 23 16:41:51 2017_x000D_	20.8096	30.5865	-50.3695	-0.879114	1	6.62229	4.382	155.804	2.7193	29.7986		0.0108167	0
46731	Thu Mar 23 16:41:51 2017_x000D_	20.8093	30.5867	-42.0807	-0.734446	1	6.62229	4.382	155.804	2.7193	29.7986		7.07116	0
46732	Thu Mar 23 16:41:51 2017_x000D_	20.597	30.4843	-23.3744	-0.407961	1	6.62229	4.382	155.804	2.7193	29.6078		0.00948683	0
46733	Thu Mar 23 16:41:51 2017_x000D_	20.5971	30.4846	-17.8522	-0.31158	1	6.62229	4.382	155.804	2.7193	29.6081		3.20592	0
46734	Thu Mar 23 16:41:51 2017_x000D_	20.6008	30.5914	3.67447	0.0641315	1	6.62229	4.382	155.804	2.7193	29.7041		3.13521	0
46735	Thu Mar 23 16:41:51 2017_x000D_	20.7053	30.5902	9.91078	0.172976	1	6.62229	4.382	155.804	2.7193	29.7523		4.42254	0
46736	Thu Mar 23 16:41:51 2017_x000D_	20.8066	30.4831	25.2706	0.441056	1	6.62229	4.382	155.804	2.7193	29.7063		3.13528	0
46737	Thu Mar 23 16:41:51 2017_x000D_	20.9111	30.4817	31.9433	0.557516	1	6.62229	4.382	155.804	2.7193	29.7551		6.27069	0
46738	Thu Mar 23 16:41:51 2017_x000D_	21.1201	30.4786	48.9729	0.854738	1	6.62229	4.382	155.804	2.7193	29.8533		4.41881	0
46739	Thu Mar 23 16:41:51 2017_x000D_	21.2209	30.3712	53.2615	0.929588	1	6.62229	4.382	155.804	2.7193	29.8087		7.02663	0
46740	Thu Mar 23 16:41:51 2017_x000D_	21.3181	30.1581	50.9712	0.889616	1	6.62229	4.382	155.804	2.7193	29.6711		22.6021	0
46741	Thu Mar 23 16:41:51 2017_x000D_	21.714	29.5171	50.971	0.889612	1	6.62229	4.382	155.804	2.7193	29.3178		13.2351	0
46742	Thu Mar 23 16:41:51 2017_x000D_	22.016	29.1955	46.8112	0.81701	1	6.62229	4.382	155.804	2.7193	29.2006		24.4089	0
46743	Thu Mar 23 16:41:51 2017_x000D_	22.5157	28.5534	40.3332	0.703947	1	6.62229	4.382	155.804	2.7193	28.9285		11.2143	0
46744	Thu Mar 23 16:41:51 2017_x000D_	22.821	28.3377	38.5007	0.671964	1	6.62229	4.382	155.804	2.7193	28.9184		22.4171	0
46745	Thu Mar 23 16:41:51 2017_x000D_	23.4312	27.9064	30.4822	0.532015	1	6.62229	4.382	155.804	2.7193	28.9126		13.8913	0
46746	Thu Mar 23 16:41:51 2017_x000D_	23.8403	27.6895	25.2488	0.440674	1	6.62229	4.382	155.804	2.7193	28.9776		11.2143	0
46747	Thu Mar 23 16:41:51 2017_x000D_	24.1456	27.4738	26.5212	0.462882	1	6.62229	4.382	155.804	2.7193	28.9879		11.2035	0
46748	Thu Mar 23 16:41:51 2017_x000D_	24.4506	27.2583	25.2465	0.440634	1	6.62229	4.382	155.804	2.7193	29.003		25.6099	0
46749	Thu Mar 23 16:41:52 2017_x000D_	25.275	27.0367	25.2491	0.440681	1	6.62229	4.382	155.804	2.7193	29.3455		11.1944	0
46750	Thu Mar 23 16:41:52 2017_x000D_	25.5797	26.8213	24.0867	0.420392	1	6.62229	4.382	155.804	2.7193	29.3753		23.6248	0
46751	Thu Mar 23 16:41:52 2017_x000D_	26.2965	26.4952	22.4573	0.391953	1	6.62229	4.382	155.804	2.7193	29.5984		6.9355	0
46752	Thu Mar 23 16:41:52 2017_x000D_	26.5008	26.387	25.248	0.44066	1	6.62229	4.382	155.804	2.7193	29.6543		19.6027	0
46753	Thu Mar 23 16:41:52 2017_x000D_	27.1165	26.1682	25.2491	0.440681	1	6.62229	4.382	155.804	2.7193	29.9107		11.1952	0
46754	Thu Mar 23 16:41:52 2017_x000D_	27.4213	25.9529	26.5229	0.462912	1	6.62229	4.382	155.804	2.7193	29.965		19.594	0
46755	Thu Mar 23 16:41:52 2017_x000D_	28.0368	25.7344	31.9397	0.557452	1	6.62229	4.382	155.804	2.7193	30.2408		0	0
46756	Thu Mar 23 16:41:52 2017_x000D_	28.0368	25.7344	31.9397	0.557452	1	6.62229	4.382	155.804	2.7193	30.2408		15.5236	0
46757	Thu Mar 23 16:41:52 2017_x000D_	28.4417	25.4122	34.4455	0.601188	1	6.62229	4.382	155.804	2.7193	30.3044		18.0705	0
46758	Thu Mar 23 16:41:52 2017_x000D_	28.95	25.089	33.5214	0.585059	1	6.62229	4.382	155.804	2.7193	30.4517		6.92349	0
46759	Thu Mar 23 16:41:52 2017_x000D_	29.1539	24.9809	36.0921	0.629926	1	6.62229	4.382	155.804	2.7193	30.5285		11.1728	0
46760	Thu Mar 23 16:41:52 2017_x000D_	29.458	24.7659	34.4461	0.601197	1	6.62229	4.382	155.804	2.7193	30.61		18.0623	0
46761	Thu Mar 23 16:41:52 2017_x000D_	29.9661	24.4429	33.5217	0.585064	1	6.62229	4.382	155.804	2.7193	30.7794		8.79945	0
46762	Thu Mar 23 16:41:52 2017_x000D_	30.1668	24.229	33.5208	0.585049	1	6.62229	4.382	155.804	2.7193	30.7936		18.0489	305.016
46763	Thu Mar 23 16:41:52 2017_x000D_	30.6745	23.9062	34.4458	0.601192	1	10.3981	13.8221	180	3.14159	22.6456		11.1728	0
46764	Thu Mar 23 16:41:52 2017_x000D_	30.9786	23.6912	36.0925	0.629934	1	10.3981	13.8221	180	3.14159	22.8245		11.1627	0
46765	Thu Mar 23 16:41:52 2017_x000D_	31.2825	23.4765	34.4457	0.60119	1	10.3981	13.8221	180	3.14159	23.0079		18.0438	0
46766	Thu Mar 23 16:41:52 2017_x000D_	31.79	23.1537	33.5208	0.585049	1	10.3981	13.8221	180	3.14159	23.3386		11.1561	13.2934
46767	Thu Mar 23 16:41:52 2017_x000D_	32.0937	22.9391	31.9365	0.557397	1	10.379	14.2648	170	2.96705	23.3831		22.3181	0
46768	Thu Mar 23 16:41:52 2017_x000D_	32.7012	22.5097	31.9359	0.557386	1	10.379	14.2648	170	2.96705	23.7962		8.79097	0
46769	Thu Mar 23 16:41:52 2017_x000D_	32.9017	22.296	31.9349	0.557368	1	10.379	14.2648	170	2.96705	23.9118		13.812	0
46770	Thu Mar 23 16:41:53 2017_x000D_	33.3085	22.0804	31.9353	0.557376	1	10.379	14.2648	170	2.96705	24.2249		20.71	6.58825
46771	Thu Mar 23 16:41:53 2017_x000D_	33.9185	21.7572	29.2896	0.5112	1	10.5985	14.2717	138.891	2.4241	24.4919		6.90197	0
46772	Thu Mar 23 16:41:53 2017_x000D_	34.1218	21.6495	31.9362	0.557392	1	10.5985	14.2717	138.891	2.4241	24.6531		8.78673	0
46773	Thu Mar 23 16:41:53 2017_x000D_	34.3222	21.4359	31.9351	0.557373	1	10.5985	14.2717	138.891	2.4241	24.7818		20.6992	0
46774	Thu Mar 23 16:41:53 2017_x000D_	34.9319	21.1129	34.4471	0.601216	1	10.5985	14.2717	138.891	2.4241	25.2768		11.1428	0
46775	Thu Mar 23 16:41:53 2017_x000D_	35.2352	20.8985	30.794	0.537456	1	10.5985	14.2717	138.891	2.4241	25.5124		20.6884	9.30364
46776	Thu Mar 23 16:41:53 2017_x000D_	35.8446	20.5757	33.522	0.585069	1	10.8085	14.4999	82.7496	1.44425	25.7628		11.132	0
46777	Thu Mar 23 16:41:53 2017_x000D_	36.1476	20.3615	31.9359	0.557387	1	10.8085	14.4999	82.7496	1.44425	26.0082		22.2706	0
46778	Thu Mar 23 16:41:53 2017_x000D_	36.7538	19.933	31.9353	0.557376	1	10.8085	14.4999	82.7496	1.44425	26.5081		6.88856	0
46779	Thu Mar 23 16:41:53 2017_x000D_	36.9567	19.8255	29.2865	0.511147	1	10.8085	14.4999	82.7496	1.44425	26.685		20.6643	14.7645
46780	Thu Mar 23 16:41:53 2017_x000D_	37.5654	19.5031	31.9362	0.557392	1	11.0089	14.9494	82.7496	1.44425	26.9441		6.8859	0
46781	Thu Mar 23 16:41:53 2017_x000D_	37.7682	19.3956	29.2869	0.511152	1	11.0089	14.9494	82.7496	1.44425	27.1262		8.77196	0
46782	Thu Mar 23 16:41:53 2017_x000D_	37.9682	19.1823	29.2855	0.511128	1	11.0089	14.9494	82.7496	1.44425	27.2896		9.72185	0
46783	Thu Mar 23 16:41:53 2017_x000D_	38.2737	19.0742	30.481	0.531994	1	11.0089	14.9494	82.7496	1.44425	27.575		16.564	0
46784	Thu Mar 23 16:41:53 2017_x000D_	38.782	18.8586	31.9375	0.557415	1	11.0089	14.9494	71.4987	1.24789	28.0469		8.76977	0
46785	Thu Mar 23 16:41:53 2017_x000D_	38.982	18.6454	31.9365	0.557397	1	11.0089	14.9494	71.4987	1.24789	28.2162		13.7596	0
46786	Thu Mar 23 16:41:53 2017_x000D_	39.3873	18.4307	31.937	0.557405	1	11.0089	14.9494	71.4987	1.24789	28.5911		4.38078	0
46787	Thu Mar 23 16:41:53 2017_x000D_	39.4871	18.3241	27.9087	0.487099	1	11.0089	14.9494	71.4987	1.24789	28.6775		9.71802	46.5037
46788	Thu Mar 23 16:41:53 2017_x000D_	39.7925	18.2161	31.9374	0.557413	1	12.5354	15.219	50.0188	0.872993	27.4214		4.37873	0
46789	Thu Mar 23 16:41:53 2017_x000D_	39.8922	18.1095	27.9087	0.487099	1	12.5354	15.219	50.0188	0.872993	27.5091		4.38694	0
46790	Thu Mar 23 16:41:53 2017_x000D_	39.9923	18.0029	26.4972	0.462463	1	12.5354	15.219	50.0188	0.872993	27.5977		16.5345	0
46791	Thu Mar 23 16:41:54 2017_x000D_	40.4997	17.7877	25.2157	0.440097	1	12.5354	15.219	50.0188	0.872993	28.082		4.37654	0
46792	Thu Mar 23 16:41:54 2017_x000D_	40.5994	17.6812	21.342	0.372488	1	12.5354	15.219	50.0188	0.872993	28.1718		3.05421	39.5085
46793	Thu Mar 23 16:41:54 2017_x000D_	40.7012	17.68	3.34359	0.0583567	1	13.8517	15.2604	45.5776	0.79548	26.9583		4.46963	0
46794	Thu Mar 23 16:41:54 2017_x000D_	40.596	17.5745	-5.80764	-0.101362	1	13.8517	15.2604	45.5776	0.79548	26.8442		3.084	0
46795	Thu Mar 23 16:41:54 2017_x000D_	40.4932	17.5744	-24.0845	-0.420354	1	13.8517	15.2604	45.5776	0.79548	26.7418		3.07501	0
46796	Thu Mar 23 16:41:54 2017_x000D_	40.3907	17.5747	-30.6062	-0.53418	1	13.8517	15.2604	45.5776	0.79548	26.6397		4.41019	14.8985
46797	Thu Mar 23 16:41:54 2017_x000D_	40.4914	17.4676	-51.2015	-0.893635	1	14.0902	14.8248	6.24376	0.108974	26.5331		4.46326	0
46798	Thu Mar 23 16:41:54 2017_x000D_	40.5967	17.5727	-55.243	-0.964172	1	14.0902	14.8248	6.24376	0.108974	26.6486		3.17519	0
46799	Thu Mar 23 16:41:54 2017_x000D_	40.5996	17.6785	-61.6504	-1.076	1	14.0902	14.8248	6.24376	0.108974	26.6626		4.47387	0
46800	Thu Mar 23 16:41:54 2017_x000D_	40.7052	17.7838	-70.7882	-1.23549	1	14.0902	14.8248	6.24376	0.108974	26.779		9.52818	18.5969
46801	Thu Mar 23 16:41:54 2017_x000D_	40.7134	18.1013	-77.0971	-1.3456	1	13.6706	14.3685	10.9264	0.190702	27.2992		13.1213	0
46802	Thu Mar 23 16:41:54 2017_x000D_	40.8265	18.5238	-79.9104	-1.3947	1	13.6706	14.3685	10.9264	0.190702	27.472		23.1448	0
46803	Thu Mar 23 16:41:54 2017_x000D_	41.0497	19.2623	-80.3393	-1.40218	1	13.6706	14.3685	10.9264	0.190702	27.813		16.2045	0
46804	Thu Mar 23 16:41:54 2017_x000D_	41.165	19.79	-77.0988	-1.34563	1	13.6706	14.3685	10.9264	0.190702	28.0238		19.3136	9.41103
46805	Thu Mar 23 16:41:54 2017_x000D_	41.2829	20.4229	-74.3423	-1.29752	1	13.8996	14.1541	44.9269	0.784122	28.0917		13.0826	0
46806	Thu Mar 23 16:41:54 2017_x000D_	41.3955	20.8442	-71.6559	-1.25063	1	13.8996	14.1541	44.9269	0.784122	28.2981		10.0351	0
46807	Thu Mar 23 16:41:54 2017_x000D_	41.5055	21.1601	-68.0566	-1.18781	1	13.8996	14.1541	44.9269	0.784122	28.481		21.2323	0
46808	Thu Mar 23 16:41:54 2017_x000D_	41.8276	21.7903	-65.4345	-1.14205	1	13.8996	14.1541	44.9269	0.784122	28.9531		7.08151	0
46809	Thu Mar 23 16:41:54 2017_x000D_	41.9352	22.0004	-68.0592	-1.18786	1	13.8996	14.1541	44.9269	0.784122	29.1129		13.06	56.9398
46810	Thu Mar 23 16:41:54 2017_x000D_	42.0475	22.421	-65.4325	-1.14201	1	14.6346	12.4042	12.9613	0.226218	29.1857		20.0258	0
46811	Thu Mar 23 16:41:54 2017_x000D_	42.2673	23.0513	-65.4305	-1.14198	1	14.6346	12.4042	12.9613	0.226218	29.613		18.3916	0
46812	Thu Mar 23 16:41:54 2017_x000D_	42.5865	23.5747	-69.0525	-1.20519	1	14.6346	12.4042	12.9613	0.226218	30.1013		9.48281	0
46813	Thu Mar 23 16:41:55 2017_x000D_	42.5942	23.8907	-68.0562	-1.18781	1	14.6346	12.4042	12.9613	0.226218	30.2271		11.3485	33.8108
46814	Thu Mar 23 16:41:55 2017_x000D_	42.8059	24.2042	-69.0518	-1.20518	1	14.4631	11.2903	329.912	5.75806	31.1462		19.983	0
46815	Thu Mar 23 16:41:55 2017_x000D_	43.0251	24.8332	-69.0512	-1.20517	1	14.4631	11.2903	329.912	5.75806	31.6101		9.99631	0
46816	Thu Mar 23 16:41:55 2017_x000D_	43.1349	25.1478	-70.7844	-1.23542	1	14.4631	11.2903	329.912	5.75806	31.845		9.97155	0
46817	Thu Mar 23 16:41:55 2017_x000D_	43.2442	25.4617	-69.0506	-1.20516	1	14.4631	11.2903	329.912	5.75806	32.0808		21.1345	21.0791
46818	Thu Mar 23 16:41:55 2017_x000D_	43.5652	26.0888	-71.668	-1.25084	1	14.7114	10.633	304.82	5.32011	32.7326		9.45868	0
46819	Thu Mar 23 16:41:55 2017_x000D_	43.5727	26.404	-70.7843	-1.23542	1	14.7114	10.633	304.82	5.32011	32.8892		19.9327	0
46820	Thu Mar 23 16:41:55 2017_x000D_	43.7914	27.0314	-70.7843	-1.23542	1	14.7114	10.633	304.82	5.32011	33.3849		9.95257	0
46821	Thu Mar 23 16:41:55 2017_x000D_	43.9005	27.3447	-69.0488	-1.20513	1	14.7114	10.633	304.82	5.32011	33.6346		21.0862	0
46822	Thu Mar 23 16:41:55 2017_x000D_	44.2209	27.9703	-71.669	-1.25086	1	14.7114	10.633	304.82	5.32011	34.2256		9.44361	19.9504
46823	Thu Mar 23 16:41:55 2017_x000D_	44.2283	28.285	-70.7843	-1.23542	1	14.7402	9.96861	302.953	5.28752	34.7137		11.2904	0
46824	Thu Mar 23 16:41:55 2017_x000D_	44.4392	28.5967	-71.6693	-1.25086	1	14.7402	9.96861	302.953	5.28752	35.0576		9.43461	0
46825	Thu Mar 23 16:41:55 2017_x000D_	44.4466	28.9111	-70.7843	-1.23542	1	14.7402	9.96861	302.953	5.28752	35.2319		22.883	0
46826	Thu Mar 23 16:41:55 2017_x000D_	44.6671	29.6413	-71.6659	-1.25081	1	14.7402	9.96861	302.953	5.28752	35.8139		8.79929	24.0375
46827	Thu Mar 23 16:41:55 2017_x000D_	44.8752	29.848	-71.6699	-1.25088	1	15.208	9.3181	301.717	5.26596	36.078		19.8559	0
46828	Thu Mar 23 16:41:55 2017_x000D_	45.093	30.473	-71.6702	-1.25088	1	15.208	9.3181	301.717	5.26596	36.6148		9.41955	0
46829	Thu Mar 23 16:41:55 2017_x000D_	45.1003	30.7869	-70.7843	-1.23542	1	15.208	9.3181	301.717	5.26596	36.803		19.8379	0
46830	Thu Mar 23 16:41:55 2017_x000D_	45.318	31.4113	-70.7843	-1.23542	1	15.208	9.3181	301.717	5.26596	37.346		9.90231	29.8306
46831	Thu Mar 23 16:41:55 2017_x000D_	45.4266	31.723	-69.0444	-1.20505	1	15.6855	8.4459	301.9	5.26916	37.7671		16.0008	0
46832	Thu Mar 23 16:41:55 2017_x000D_	45.5403	32.2441	-70.7824	-1.23539	1	15.6855	8.4459	301.9	5.26916	38.1794		11.2355	0
46833	Thu Mar 23 16:41:55 2017_x000D_	45.7503	32.5542	-71.6693	-1.25086	1	15.6855	8.4459	301.9	5.26916	38.537		9.40155	0
46834	Thu Mar 23 16:41:56 2017_x000D_	45.7576	32.8675	-70.7824	-1.23539	1	15.6855	8.4459	301.9	5.26916	38.7395		16.833	0
46835	Thu Mar 23 16:41:56 2017_x000D_	45.9723	33.3859	-71.6678	-1.25084	1	15.6855	8.4459	301.9	5.26916	39.2338		11.2313	38.8868
46836	Thu Mar 23 16:41:56 2017_x000D_	46.1822	33.6959	-70.7863	-1.23545	1	16.3921	7.3592	335.232	5.8509	39.7627		15.9543	0
46837	Thu Mar 23 16:41:56 2017_x000D_	46.2955	34.2155	-74.3742	-1.29808	1	16.3921	7.3592	335.232	5.8509	40.193		6.97015	0
46838	Thu Mar 23 16:41:56 2017_x000D_	46.4014	34.4223	-71.6702	-1.25088	1	16.3921	7.3592	335.232	5.8509	40.41		9.38349	0
46839	Thu Mar 23 16:41:56 2017_x000D_	46.4086	34.735	-70.7824	-1.23539	1	16.3921	7.3592	335.232	5.8509	40.6254		16.8007	101.364
46840	Thu Mar 23 16:41:56 2017_x000D_	46.6229	35.2524	-71.6687	-1.25085	1	19.3227	5.6776	349.997	6.1086	40.2488		6.24759	0
46841	Thu Mar 23 16:41:56 2017_x000D_	46.6276	35.4606	-71.6668	-1.25082	1	19.3227	5.6776	349.997	6.1086	40.4053		6.96755	0
46842	Thu Mar 23 16:41:56 2017_x000D_	46.7337	35.6672	-74.3751	-1.29809	1	19.3227	5.6776	349.997	6.1086	40.6293		9.86905	0
46843	Thu Mar 23 16:41:56 2017_x000D_	46.8418	35.9779	-70.7824	-1.23539	1	19.3227	5.6776	349.997	6.1086	40.9318		3.11476	59.3144
46844	Thu Mar 23 16:41:56 2017_x000D_	46.8441	36.0817	-71.6672	-1.25083	1	21.1171	4.8474	353.274	6.16579	40.4655		16.7873	0
46845	Thu Mar 23 16:41:56 2017_x000D_	47.0582	36.5987	-70.7824	-1.23539	1	21.1171	4.8474	353.274	6.16579	41.001		6.2324	0
46846	Thu Mar 23 16:41:56 2017_x000D_	47.0626	36.8064	-65.3867	-1.14121	1	21.1171	4.8474	353.274	6.16579	41.1649		3.02134	0
46847	Thu Mar 23 16:41:56 2017_x000D_	47.1633	36.8049	-55.0481	-0.960771	1	21.1171	4.8474	353.274	6.16579	41.2273		3.12058	35.6642
46848	Thu Mar 23 16:41:56 2017_x000D_	47.1653	36.9089	-48.7217	-0.850355	1	22.2337	4.4394	344.773	6.01743	40.9372		0.0108167	0
46849	Thu Mar 23 16:41:56 2017_x000D_	47.165	36.9091	-40.5999	-0.708603	1	22.2337	4.4394	344.773	6.01743	40.9372		4.34686	0
46850	Thu Mar 23 16:41:56 2017_x000D_	47.066	37.0149	-36.5505	-0.637926	1	22.2337	4.4394	344.773	6.01743	40.961		6.84644	0
46851	Thu Mar 23 16:41:56 2017_x000D_	47.2705	37.1162	-20.7836	-0.362742	1	22.2337	4.4394	344.773	6.01743	41.1657		6.83574	0
46852	Thu Mar 23 16:41:56 2017_x000D_	47.4748	37.2171	-10.6389	-0.185683	1	22.2337	4.4394	344.773	6.01743	41.3702		6.06976	44.4824
46853	Thu Mar 23 16:41:56 2017_x000D_	47.6771	37.2139	-4.89896	-0.0855029	1	23.5794	3.8168	0	0	41.1833		4.37002	0
46854	Thu Mar 23 16:41:56 2017_x000D_	47.7808	37.3162	-2.12493	-0.037087	1	23.5794	3.8168	0	0	41.327		18.1855	0
46855	Thu Mar 23 16:41:57 2017_x000D_	48.3869	37.3062	4.07207	0.071071	1	23.5794	3.8168	0	0	41.6768		9.58872	0
46856	Thu Mar 23 16:41:57 2017_x000D_	48.6874	37.1973	6.84644	0.119493	1	23.5794	3.8168	0	0	41.7692		24.2195	105.626
46857	Thu Mar 23 16:41:57 2017_x000D_	49.4946	37.1836	6.84867	0.119532	1	27.0986	3.7081	4.97241	0.086785	40.2764		12.4829	0
46858	Thu Mar 23 16:41:57 2017_x000D_	49.8957	37.0729	3.91361	0.0683055	1	27.0986	3.7081	4.97241	0.086785	40.4094		12.0977	0
46859	Thu Mar 23 16:41:57 2017_x000D_	50.2989	37.0661	3.9142	0.0683156	1	27.0986	3.7081	4.97241	0.086785	40.6326		18.1376	0
46860	Thu Mar 23 16:41:57 2017_x000D_	50.9034	37.0559	3.91504	0.0683303	1	27.0986	3.7081	4.97241	0.086785	40.9725		12.0798	26.3296
46861	Thu Mar 23 16:41:57 2017_x000D_	51.306	37.0489	-1.98243	-0.0345999	1	27.9758	3.73631	4.97241	0.086785	40.6697		18.1196	0
46862	Thu Mar 23 16:41:57 2017_x000D_	51.9099	37.0387	-1.98338	-0.0346164	1	27.9758	3.73631	4.97241	0.086785	41.0109		6.03686	0
46863	Thu Mar 23 16:41:57 2017_x000D_	52.1111	37.0353	-1.98374	-0.0346229	1	27.9758	3.73631	4.97241	0.086785	41.1258		12.0677	0
46864	Thu Mar 23 16:41:57 2017_x000D_	52.5133	37.0286	-1.98437	-0.0346339	1	27.9758	3.73631	4.97241	0.086785	41.3578		18.3744	0
46865	Thu Mar 23 16:41:57 2017_x000D_	53.1186	37.1221	0.969132	0.0169145	1	27.9758	3.73631	4.97241	0.086785	41.7944		9.54899	0
46866	Thu Mar 23 16:41:57 2017_x000D_	53.4178	37.0135	3.7784	0.0659456	1	27.9758	3.73631	21.0278	0.367005	41.8887		9.04629	0
46867	Thu Mar 23 16:41:57 2017_x000D_	53.7193	37.0084	3.9192	0.0684029	1	27.9758	3.73631	21.0278	0.367005	42.0685		18.0745	0
46868	Thu Mar 23 16:41:57 2017_x000D_	54.3217	36.9983	3.92009	0.0684184	1	27.9758	3.73631	21.0278	0.367005	42.4319		12.0407	0
46869	Thu Mar 23 16:41:57 2017_x000D_	54.723	36.9915	3.92072	0.0684294	1	27.9758	3.73631	21.0278	0.367005	42.6769		18.3086	6.57944
46870	Thu Mar 23 16:41:57 2017_x000D_	55.3226	36.8778	0.962951	0.0168067	1	28.195	3.7434	21.0278	0.367005	42.8228		12.0317	0
46871	Thu Mar 23 16:41:57 2017_x000D_	55.7236	36.871	0.962918	0.0168061	1	28.195	3.7434	21.0278	0.367005	43.0727		18.0355	0
46872	Thu Mar 23 16:41:57 2017_x000D_	56.3247	36.8609	0.962867	0.0168052	1	28.195	3.7434	21.0278	0.367005	43.4517		12.0167	0
46873	Thu Mar 23 16:41:57 2017_x000D_	56.7252	36.8542	0.962889	0.0168056	1	28.195	3.7434	21.0278	0.367005	43.7069		18.0175	6.58245
46874	Thu Mar 23 16:41:57 2017_x000D_	57.3257	36.8441	0.962947	0.0168066	1	28.4143	3.7505	22.3456	0.390005	43.9438		12.4069	0
46875	Thu Mar 23 16:41:57 2017_x000D_	57.7278	36.9408	3.92515	0.0685069	1	28.4143	3.7505	22.3456	0.390005	44.2818		11.9987	0
46876	Thu Mar 23 16:41:57 2017_x000D_	58.1277	36.9341	3.92573	0.0685168	1	28.4143	3.7505	22.3456	0.390005	44.5425		17.9906	0
46877	Thu Mar 23 16:41:58 2017_x000D_	58.7273	36.924	3.92666	0.0685332	1	28.4143	3.7505	22.3456	0.390005	44.9373		12.374	20.7532
46878	Thu Mar 23 16:41:58 2017_x000D_	59.1248	36.8139	0.962901	0.0168058	1	29.0621	3.9932	16.925	0.295397	44.508		17.9726	0
46879	Thu Mar 23 16:41:58 2017_x000D_	59.7238	36.8038	0.962902	0.0168058	1	29.0621	3.9932	16.925	0.295397	44.9074		11.9747	0
46880	Thu Mar 23 16:41:58 2017_x000D_	60.1229	36.7971	0.962865	0.0168052	1	29.0621	3.9932	16.925	0.295397	45.176		11.9687	0
46881	Thu Mar 23 16:41:58 2017_x000D_	60.5218	36.7904	0.96294	0.0168065	1	29.0621	3.9932	16.925	0.295397	45.4463		17.9456	0
46882	Thu Mar 23 16:41:58 2017_x000D_	61.1199	36.7803	0.962885	0.0168055	1	29.0621	3.9932	16.925	0.295397	45.8552		11.9597	27.0652
46883	Thu Mar 23 16:41:58 2017_x000D_	61.5185	36.7736	0.962903	0.0168058	1	29.929	4.243	14.6118	0.255025	45.3446		8.95626	0
46884	Thu Mar 23 16:41:58 2017_x000D_	61.817	36.7686	0.962904	0.0168059	1	29.929	4.243	14.6118	0.255025	45.5495		18.1892	0
46885	Thu Mar 23 16:41:58 2017_x000D_	62.4161	36.8618	3.79112	0.0661676	1	29.929	4.243	14.6118	0.255025	46.0369		8.96226	0
46886	Thu Mar 23 16:41:58 2017_x000D_	62.7148	36.8568	3.93262	0.0686371	1	29.929	4.243	14.6118	0.255025	46.2447		17.9036	27.0616
46887	Thu Mar 23 16:41:58 2017_x000D_	63.3115	36.8467	3.93343	0.0686513	1	30.7958	4.49271	14.8313	0.258855	45.8699		8.94126	0
46888	Thu Mar 23 16:41:58 2017_x000D_	63.6095	36.8417	3.79285	0.0661977	1	30.7958	4.49271	14.8313	0.258855	46.0782		6.71834	0
46889	Thu Mar 23 16:41:58 2017_x000D_	63.8065	36.7352	0.962872	0.0168053	1	30.7958	4.49271	14.8313	0.258855	46.1442		15.2284	0
46890	Thu Mar 23 16:41:58 2017_x000D_	64.3052	36.8299	3.93498	0.0686783	1	30.7958	4.49271	14.8313	0.258855	46.5679		15.2113	56.0346
46891	Thu Mar 23 16:41:58 2017_x000D_	64.7999	36.7187	6.6061	0.115298	1	32.5189	5.2136	13.9687	0.243799	45.1069		5.95587	0
46892	Thu Mar 23 16:41:58 2017_x000D_	64.9984	36.7153	6.60669	0.115308	1	32.5189	5.2136	13.9687	0.243799	45.2468		9.45928	0
46893	Thu Mar 23 16:41:58 2017_x000D_	65.2946	36.6072	3.93055	0.068601	1	32.5189	5.2136	13.9687	0.243799	45.3851		2.97039	0
46894	Thu Mar 23 16:41:58 2017_x000D_	65.3936	36.6056	3.78943	0.066138	1	32.5189	5.2136	13.9687	0.243799	45.4555		15.1948	105.895
46895	Thu Mar 23 16:41:58 2017_x000D_	65.8912	36.7001	0.962921	0.0168062	1	35.7444	6.6474	13.7372	0.23976	42.5675		6.709	0
46896	Thu Mar 23 16:41:58 2017_x000D_	66.0879	36.5937	-2.01257	-0.0351259	1	35.7444	6.6474	13.7372	0.23976	42.6323		4.30098	0
46897	Thu Mar 23 16:41:58 2017_x000D_	66.1853	36.4885	-17.2091	-0.300356	1	35.7444	6.6474	13.7372	0.23976	42.6279		2.9733	0
46898	Thu Mar 23 16:41:59 2017_x000D_	66.0862	36.4899	-23.8342	-0.415985	1	35.7444	6.6474	13.7372	0.23976	42.5582		4.29583	0
46899	Thu Mar 23 16:41:59 2017_x000D_	65.9858	36.3878	-41.0716	-0.716834	1	35.7444	6.6474	13.7372	0.23976	42.415		3.10225	114.383
46900	Thu Mar 23 16:41:59 2017_x000D_	65.9845	36.2844	-51.0617	-0.891196	1	39.1763	8.3085	14.1695	0.247304	38.747		2.98844	0
46901	Thu Mar 23 16:41:59 2017_x000D_	66.0841	36.2827	-60.9719	-1.06416	1	39.1763	8.3085	14.1695	0.247304	38.8148		0.0247386	0
46902	Thu Mar 23 16:41:59 2017_x000D_	66.0849	36.2829	-78.2317	-1.3654	1	39.1763	8.3085	14.1695	0.247304	38.8155		2.96455	0
46903	Thu Mar 23 16:41:59 2017_x000D_	65.9861	36.2848	-86.3763	-1.50755	1	39.1763	8.3085	14.1695	0.247304	38.7484		6.87189	70.5046
46904	Thu Mar 23 16:41:59 2017_x000D_	66.0887	36.4896	259.967	4.53727	1	41.3238	9.26321	16.8895	0.294777	36.8046		4.30082	0
46905	Thu Mar 23 16:41:59 2017_x000D_	65.9912	36.5947	251.342	4.38674	1	41.3238	9.26321	16.8895	0.294777	36.817		6.1837	0
46906	Thu Mar 23 16:41:59 2017_x000D_	65.9943	36.8008	246.36	4.2998	1	41.3238	9.26321	16.8895	0.294777	36.9723		13.7313	0
46907	Thu Mar 23 16:41:59 2017_x000D_	65.8021	37.2162	238.963	4.17069	1	41.3238	9.26321	16.8895	0.294777	37.1558		11.0207	23.5989
46908	Thu Mar 23 16:41:59 2017_x000D_	65.6085	37.5284	237.386	4.14317	1	41.9596	9.7264	25.9307	0.452577	36.4996		26.262	0
46909	Thu Mar 23 16:41:59 2017_x000D_	65.1237	38.2573	236.688	4.13098	1	41.9596	9.7264	25.9307	0.452577	36.7503		6.85496	0
46910	Thu Mar 23 16:41:59 2017_x000D_	65.0278	38.4647	238.963	4.17069	1	41.9596	9.7264	25.9307	0.452577	36.8515		13.7152	0
46911	Thu Mar 23 16:41:59 2017_x000D_	64.8358	38.8796	238.963	4.17069	1	41.9596	9.7264	25.9307	0.452577	37.0571		21.4531	32.7344
46912	Thu Mar 23 16:41:59 2017_x000D_	64.348	39.4025	242.74	4.23661	1	42.8039	10.4176	18.5123	0.3231	36.1147		12.6953	0
46913	Thu Mar 23 16:41:59 2017_x000D_	64.2553	39.8154	245.174	4.27909	1	42.8039	10.4176	18.5123	0.3231	36.3922		17.8322	0
46914	Thu Mar 23 16:41:59 2017_x000D_	63.9659	40.3346	248.812	4.3426	1	42.8039	10.4176	18.5123	0.3231	36.645		9.72738	0
46915	Thu Mar 23 16:41:59 2017_x000D_	63.8715	40.6448	250.353	4.36948	1	42.8039	10.4176	18.5123	0.3231	36.8446		16.5291	0
46916	Thu Mar 23 16:41:59 2017_x000D_	63.6813	41.1619	256.668	4.4797	1	42.8039	10.4176	18.5123	0.3231	37.1629		9.71989	14.6271
46917	Thu Mar 23 16:41:59 2017_x000D_	63.5871	41.4719	254.773	4.44662	1	43.2311	10.6526	22.3456	0.390005	36.935		6.84951	0
46918	Thu Mar 23 16:41:59 2017_x000D_	63.4912	41.6791	257.354	4.49168	1	43.2311	10.6526	22.3456	0.390005	37.0556		18.7266	0
46919	Thu Mar 23 16:42:00 2017_x000D_	63.4019	42.2969	259.993	4.53773	1	43.2311	10.6526	22.3456	0.390005	37.5263		12.6852	0
46920	Thu Mar 23 16:42:00 2017_x000D_	63.3094	42.7095	257.353	4.49166	1	43.2311	10.6526	22.3456	0.390005	37.8257		9.71502	65.643
46921	Thu Mar 23 16:42:00 2017_x000D_	63.2151	43.0193	259.434	4.52797	1	44.4609	12.4624	34.5419	0.602869	35.8531		18.7198	0
46922	Thu Mar 23 16:42:00 2017_x000D_	63.126	43.6369	256.668	4.47969	1	44.4609	12.4624	34.5419	0.602869	36.335		9.70267	0
46923	Thu Mar 23 16:42:00 2017_x000D_	63.0318	43.9463	259.994	4.53776	1	44.4609	12.4624	34.5419	0.602869	36.5529		21.7526	0
46924	Thu Mar 23 16:42:00 2017_x000D_	62.9444	44.6661	256.667	4.47968	1	44.4609	12.4624	34.5419	0.602869	37.1311		9.22022	67.7012
46925	Thu Mar 23 16:42:00 2017_x000D_	62.9494	44.9734	257.351	4.49163	1	45.4612	14.4853	68.0327	1.1874	35.1477		22.3535	0
46926	Thu Mar 23 16:42:00 2017_x000D_	62.7629	45.6948	256.666	4.47966	1	45.4612	14.4853	68.0327	1.1874	35.6845		10.9914	0
46927	Thu Mar 23 16:42:00 2017_x000D_	62.5697	46.0061	257.353	4.49166	1	45.4612	14.4853	68.0327	1.1874	35.8645		9.22022	0
46928	Thu Mar 23 16:42:00 2017_x000D_	62.5747	46.3134	256.666	4.47967	1	45.4612	14.4853	68.0327	1.1874	36.1372		22.3288	20.8565
46929	Thu Mar 23 16:42:00 2017_x000D_	62.3884	47.034	257.353	4.49165	1	45.6489	15.1547	74.965	1.30839	36.007		9.7018	0
46930	Thu Mar 23 16:42:00 2017_x000D_	62.2943	47.3434	253.966	4.43255	1	45.6489	15.1547	74.965	1.30839	36.2378		6.83338	0
46931	Thu Mar 23 16:42:00 2017_x000D_	62.1986	47.5501	256.668	4.47969	1	45.6489	15.1547	74.965	1.30839	36.3779		18.6715	0
46932	Thu Mar 23 16:42:00 2017_x000D_	62.1097	48.1661	253.966	4.43254	1	45.6489	15.1547	74.965	1.30839	36.8878		13.6695	0
46933	Thu Mar 23 16:42:00 2017_x000D_	61.9183	48.5796	253.966	4.43255	1	45.6489	15.1547	74.965	1.30839	37.1741		18.6532	29.4133
46934	Thu Mar 23 16:42:00 2017_x000D_	61.8295	49.195	256.667	4.47969	1	46.0447	16.0517	66.2621	1.15649	36.7102		12.6394	0
46935	Thu Mar 23 16:42:00 2017_x000D_	61.7373	49.6061	253.965	4.43253	1	46.0447	16.0517	66.2621	1.15649	37.0426		6.82667	0
46936	Thu Mar 23 16:42:00 2017_x000D_	61.6417	49.8126	256.668	4.4797	1	46.0447	16.0517	66.2621	1.15649	37.1896		26.145	0
46937	Thu Mar 23 16:42:00 2017_x000D_	61.3582	50.6367	253.966	4.43255	1	46.0447	16.0517	66.2621	1.15649	37.8236		9.18738	23.6591
46938	Thu Mar 23 16:42:00 2017_x000D_	61.3635	50.9429	254.768	4.44654	1	46.4507	16.7278	70.1022	1.22351	37.3238		22.2888	0
46939	Thu Mar 23 16:42:00 2017_x000D_	61.1775	51.6622	253.965	4.43252	1	46.4507	16.7278	70.1022	1.22351	37.9116		6.82123	0
46940	Thu Mar 23 16:42:00 2017_x000D_	61.0819	51.8685	256.669	4.47972	1	46.4507	16.7278	70.1022	1.22351	38.065		18.6256	0
46941	Thu Mar 23 16:42:01 2017_x000D_	60.9933	52.483	253.964	4.43251	1	46.4507	16.7278	70.1022	1.22351	38.5995		13.6466	29.3999
46942	Thu Mar 23 16:42:01 2017_x000D_	60.8022	52.8958	253.965	4.43252	1	46.8463	17.6244	74.5809	1.30168	37.932		19.3352	0
46943	Thu Mar 23 16:42:01 2017_x000D_	60.6146	53.5124	253.965	4.43253	1	46.8463	17.6244	74.5809	1.30168	38.4385		0	0
46944	Thu Mar 23 16:42:01 2017_x000D_	60.6146	53.5124	253.965	4.43253	1	46.8463	17.6244	74.5809	1.30168	38.4385		16.4522	0
46945	Thu Mar 23 16:42:01 2017_x000D_	60.4253	54.0271	253.081	4.41709	1	46.8463	17.6244	74.5809	1.30168	38.8529		15.5901	0
46946	Thu Mar 23 16:42:01 2017_x000D_	60.3352	54.5389	251.338	4.38667	1	46.8463	17.6244	74.5809	1.30168	39.3018		6.81851	29.3944
46947	Thu Mar 23 16:42:01 2017_x000D_	60.2396	54.7451	253.965	4.43253	1	47.2419	18.5208	67.6544	1.18079	38.4856		6.10895	0
46948	Thu Mar 23 16:42:01 2017_x000D_	60.2432	54.9487	253.965	4.43252	1	47.2419	18.5208	67.6544	1.18079	38.6785		13.6372	0
46949	Thu Mar 23 16:42:01 2017_x000D_	60.0522	55.3612	253.965	4.43253	1	47.2419	18.5208	67.6544	1.18079	39.0041		12.5935	0
46950	Thu Mar 23 16:42:01 2017_x000D_	59.9603	55.7708	256.672	4.47976	1	47.2419	18.5208	67.6544	1.18079	39.3614		6.81871	92.8763
46951	Thu Mar 23 16:42:01 2017_x000D_	59.8649	55.9771	253.966	4.43254	1	47.3156	21.6158	85.0276	1.48401	36.5812		6.10596	0
46952	Thu Mar 23 16:42:01 2017_x000D_	59.8685	56.1806	253.965	4.43252	1	47.3156	21.6158	85.0276	1.48401	36.7736		6.8118	0
46953	Thu Mar 23 16:42:01 2017_x000D_	59.773	56.3866	256.672	4.47977	1	47.3156	21.6158	85.0276	1.48401	36.935		9.15143	0
46954	Thu Mar 23 16:42:01 2017_x000D_	59.7784	56.6916	257.359	4.49176	1	47.3156	21.6158	85.0276	1.48401	37.2241		6.8118	66.2106
46955	Thu Mar 23 16:42:01 2017_x000D_	59.6829	56.8976	260.011	4.53806	1	47.2123	23.8204	82.3448	1.43719	35.3499		6.81054	0
46956	Thu Mar 23 16:42:01 2017_x000D_	59.5875	57.1036	262.715	4.58525	1	47.2123	23.8204	82.3448	1.43719	35.5094		0.00848528	0
46957	Thu Mar 23 16:42:01 2017_x000D_	59.5873	57.1034	268.23	4.6815	1	47.2123	23.8204	82.3448	1.43719	35.5091		0.0067082	0
46958	Thu Mar 23 16:42:01 2017_x000D_	59.5872	57.1032	-86.1921	-1.50434	1	47.2123	23.8204	82.3448	1.43719	35.5089		3.05778	0
46959	Thu Mar 23 16:42:01 2017_x000D_	59.5849	57.0013	-74.5693	-1.30148	1	47.2123	23.8204	82.3448	1.43719	35.4126		0.00848528	39.7096
46960	Thu Mar 23 16:42:01 2017_x000D_	59.5847	57.0011	-69.1756	-1.20734	1	47.1503	25.1426	92.6701	1.6174	34.1991		3.05133	0
46961	Thu Mar 23 16:42:01 2017_x000D_	59.5862	57.1028	-62.9044	-1.09789	1	47.1503	25.1426	92.6701	1.6174	34.2944		0.018	0
46962	Thu Mar 23 16:42:02 2017_x000D_	59.5856	57.1028	-50.4044	-0.879722	1	47.1503	25.1426	92.6701	1.6174	34.2942		4.28559	0
46963	Thu Mar 23 16:42:02 2017_x000D_	59.4882	57.2073	-46.4458	-0.810631	1	47.1503	25.1426	92.6701	1.6174	34.3565		9.38476	21.0045
46964	Thu Mar 23 16:42:02 2017_x000D_	59.7866	57.3012	-34.5414	-0.602861	1	46.9011	25.7969	87.69	1.53048	34.0376		3.05453	0
46965	Thu Mar 23 16:42:02 2017_x000D_	59.7885	57.403	-32.1823	-0.561687	1	46.9011	25.7969	87.69	1.53048	34.1325		10.7533	0
46966	Thu Mar 23 16:42:02 2017_x000D_	60.089	57.5984	-25.7022	-0.448589	1	46.9011	25.7969	87.69	1.53048	34.4275		4.23429	0
46967	Thu Mar 23 16:42:02 2017_x000D_	60.1896	57.6974	-21.876	-0.381809	1	46.9011	25.7969	87.69	1.53048	34.5576		18.7729	26.4649
46968	Thu Mar 23 16:42:02 2017_x000D_	60.7868	57.8843	-16.4253	-0.286675	1	46.8599	26.6781	87.69	1.53048	34.1729		9.369	0
46969	Thu Mar 23 16:42:02 2017_x000D_	61.0849	57.9774	-18.2389	-0.318329	1	46.8599	26.6781	87.69	1.53048	34.3802		8.9044	0
46970	Thu Mar 23 16:42:02 2017_x000D_	61.3816	57.9692	-19.2034	-0.335162	1	46.8599	26.6781	87.69	1.53048	34.4966		13.2717	0
46971	Thu Mar 23 16:42:02 2017_x000D_	61.7802	58.1611	-19.2016	-0.335131	1	46.8599	26.6781	87.69	1.53048	34.8396		19.8934	1173.32
46972	Thu Mar 23 16:42:02 2017_x000D_	62.3777	58.4487	-21.8803	-0.381884	1	10.9513	11.179	87.69	1.53048			12.1924	0
46973	Thu Mar 23 16:42:02 2017_x000D_	62.774	58.5388	-24.4633	-0.426965	1	10.9513	11.179	87.69	1.53048			19.8732	0
46974	Thu Mar 23 16:42:02 2017_x000D_	63.3708	58.8263	-21.881	-0.381896	1	10.9513	11.179	87.69	1.53048			9.34627	0
46975	Thu Mar 23 16:42:02 2017_x000D_	63.6682	58.9191	-25.7157	-0.448824	1	10.9513	11.179	87.69	1.53048			23.8622	0
46976	Thu Mar 23 16:42:02 2017_x000D_	64.364	59.3045	-24.4618	-0.426939	1	10.9513	11.179	87.69	1.53048			13.2193	1181.9
46977	Thu Mar 23 16:42:02 2017_x000D_	64.761	59.4957	-24.4614	-0.426933	1	46.5798	27.9929	87.69	1.53048	36.3728		9.33571	0
46978	Thu Mar 23 16:42:02 2017_x000D_	65.058	59.5886	-23.0398	-0.40212	1	46.5798	27.9929	87.69	1.53048	36.6024		22.4546	0
46979	Thu Mar 23 16:42:02 2017_x000D_	65.7508	59.8719	-24.464	-0.426977	1	46.5798	27.9929	87.69	1.53048	37.1994		6.60154	0
46980	Thu Mar 23 16:42:02 2017_x000D_	65.949	59.9675	-21.8775	-0.381834	1	46.5798	27.9929	87.69	1.53048	37.3837		21.3094	13.2266
46981	Thu Mar 23 16:42:02 2017_x000D_	66.5445	60.3547	-21.8724	-0.381745	1	46.5591	28.4333	87.69	1.53048	37.6615		11.7861	0
46982	Thu Mar 23 16:42:02 2017_x000D_	66.9372	60.3432	-21.8782	-0.381847	1	46.5591	28.4333	87.69	1.53048	37.8617		21.2786	0
46983	Thu Mar 23 16:42:03 2017_x000D_	67.5318	60.7299	-21.8731	-0.381758	1	46.5591	28.4333	87.69	1.53048	38.5088		11.7711	0
46984	Thu Mar 23 16:42:03 2017_x000D_	67.924	60.7183	-21.8789	-0.381859	1	46.5591	28.4333	87.69	1.53048	38.7141		8.38156	43.9843
46985	Thu Mar 23 16:42:03 2017_x000D_	68.123	60.9144	-21.8749	-0.38179	1	47.1518	29.7743	82.1692	1.43412	37.5433		18.5644	0
46986	Thu Mar 23 16:42:03 2017_x000D_	68.7137	61.0988	-21.8767	-0.381821	1	47.1518	29.7743	82.1692	1.43412	38.0281		9.27593	0
46987	Thu Mar 23 16:42:03 2017_x000D_	69.0088	61.1911	-18.2183	-0.317969	1	47.1518	29.7743	82.1692	1.43412	38.272		19.6894	0
46988	Thu Mar 23 16:42:03 2017_x000D_	69.6001	61.4759	-20.81	-0.363203	1	47.1518	29.7743	82.1692	1.43412	38.8448		12.0811	40.0938
46989	Thu Mar 23 16:42:03 2017_x000D_	69.9928	61.5651	-18.2166	-0.317939	1	47.308	31.1016	98.0538	1.71136	37.9819		12.0703	0
46990	Thu Mar 23 16:42:03 2017_x000D_	70.3852	61.654	-20.8142	-0.363276	1	47.308	31.1016	98.0538	1.71136	38.2885		19.6611	0
46991	Thu Mar 23 16:42:03 2017_x000D_	70.9755	61.9387	-18.2148	-0.317909	1	47.308	31.1016	98.0538	1.71136	38.8726		12.0544	0
46992	Thu Mar 23 16:42:03 2017_x000D_	71.3674	62.0274	-20.8141	-0.363275	1	47.308	31.1016	98.0538	1.71136	39.1824		23.6209	0
46993	Thu Mar 23 16:42:03 2017_x000D_	72.056	62.4092	-21.8778	-0.38184	1	47.308	31.1016	98.0538	1.71136	39.9078		9.22296	19.8248
46994	Thu Mar 23 16:42:03 2017_x000D_	72.3495	62.5007	-23.3205	-0.40702	1	47.277	31.7617	98.0538	1.71136	39.6676		9.24283	0
46995	Thu Mar 23 16:42:03 2017_x000D_	72.6436	62.5925	-21.8796	-0.381871	1	47.277	31.7617	98.0538	1.71136	39.925		18.4506	0
46996	Thu Mar 23 16:42:03 2017_x000D_	73.2307	62.7757	-21.8815	-0.381904	1	47.277	31.7617	98.0538	1.71136	40.4409		10.5426	0
46997	Thu Mar 23 16:42:03 2017_x000D_	73.5251	62.9676	-20.81	-0.363204	1	47.277	31.7617	98.0538	1.71136	40.7771		18.4307	13.2175
46998	Thu Mar 23 16:42:03 2017_x000D_	74.1116	63.1505	-20.8114	-0.363227	1	47.2564	32.2018	98.0538	1.71136	40.9759		10.5452	0
46999	Thu Mar 23 16:42:03 2017_x000D_	74.4061	63.3424	-21.8782	-0.381847	1	47.2564	32.2018	98.0538	1.71136	41.314		6.51304	0
47000	Thu Mar 23 16:42:03 2017_x000D_	74.6017	63.4366	-24.4796	-0.427249	1	47.2564	32.2018	98.0538	1.71136	41.5136		18.4014	0
47001	Thu Mar 23 16:42:03 2017_x000D_	75.1873	63.6191	-24.4825	-0.427301	1	47.2564	32.2018	98.0538	1.71136	42.0379		6.51425	0
47002	Thu Mar 23 16:42:03 2017_x000D_	75.3828	63.7136	-21.8789	-0.381859	1	47.2564	32.2018	98.0538	1.71136	42.2385		16.9806	0
47003	Thu Mar 23 16:42:03 2017_x000D_	75.8716	63.999	-23.3212	-0.407031	1	47.2564	32.2018	98.0538	1.71136	42.7772		9.1963	0
47004	Thu Mar 23 16:42:03 2017_x000D_	76.1642	64.0904	-21.8767	-0.38182	1	47.2564	32.2018	98.0538	1.71136	43.0412		6.49832	0
47005	Thu Mar 23 16:42:04 2017_x000D_	76.3594	64.1843	-24.4815	-0.427282	1	47.2564	32.2018	98.0538	1.71136	43.2419		9.17733	0
47006	Thu Mar 23 16:42:04 2017_x000D_	76.6514	64.2755	-20.806	-0.363133	1	47.2564	32.2018	98.0538	1.71136	43.5062		6.49022	0
47007	Thu Mar 23 16:42:04 2017_x000D_	76.8463	64.3694	-23.3229	-0.407062	1	47.2564	32.2018	98.0538	1.71136	43.7072		15.6353	0
47008	Thu Mar 23 16:42:04 2017_x000D_	77.3335	64.5545	-24.4839	-0.427325	1	47.2564	32.2018	98.0538	1.71136	44.1739		10.4853	0
47009	Thu Mar 23 16:42:04 2017_x000D_	77.6264	64.7452	-30.7826	-0.537257	1	47.2564	32.2018	98.0538	1.71136	44.513		5.83236	0
47010	Thu Mar 23 16:42:04 2017_x000D_	77.8207	64.7386	-46.7486	-0.815918	1	47.2564	32.2018	98.0538	1.71136	44.641		0.0127279	33.5717
47011	Thu Mar 23 16:42:04 2017_x000D_	77.821	64.7383	-54.6609	-0.954012	1	47.4229	33.3084	98.0538	1.71136	43.7251		3.0031	0
47012	Thu Mar 23 16:42:04 2017_x000D_	77.8202	64.6382	-60.8512	-1.06205	1	47.4229	33.3084	98.0538	1.71136	43.6526		0.018	0
47013	Thu Mar 23 16:42:04 2017_x000D_	77.8208	64.6382	-73.1053	-1.27593	1	47.4229	33.3084	98.0538	1.71136	43.653		4.1536	0
47014	Thu Mar 23 16:42:04 2017_x000D_	77.9192	64.7356	-86.7511	-1.51409	1	47.4229	33.3084	98.0538	1.71136	43.7915		3.01829	23.8449
47015	Thu Mar 23 16:42:04 2017_x000D_	77.9206	64.8362	262.372	4.57926	1	46.7481	33.7284	113.147	1.97479	44.0388		9.53963	0
47016	Thu Mar 23 16:42:04 2017_x000D_	77.827	65.1401	248.607	4.33901	1	46.7481	33.7284	113.147	1.97479	44.1882		3.01215	0
47017	Thu Mar 23 16:42:04 2017_x000D_	77.828	65.2405	242.61	4.23434	1	46.7481	33.7284	113.147	1.97479	44.2603		10.8413	0
47018	Thu Mar 23 16:42:04 2017_x000D_	77.6372	65.5474	229.055	3.99776	1	46.7481	33.7284	113.147	1.97479	44.3462		6.72678	23.8475
47019	Thu Mar 23 16:42:04 2017_x000D_	77.5424	65.7506	227.125	3.96408	1	46.0732	34.1484	148.1	2.58482	44.5983		25.3396	0
47020	Thu Mar 23 16:42:04 2017_x000D_	76.9677	66.3696	227.125	3.96408	1	46.0732	34.1484	148.1	2.58482	44.6394		14.9838	0
47021	Thu Mar 23 16:42:04 2017_x000D_	76.6816	66.779	229.055	3.99777	1	46.0732	34.1484	148.1	2.58482	44.7396		13.2059	0
47022	Thu Mar 23 16:42:04 2017_x000D_	76.2962	66.9917	229.055	3.99776	1	46.0732	34.1484	148.1	2.58482	44.6331		12.6688	0
47023	Thu Mar 23 16:42:04 2017_x000D_	76.0089	67.3012	232.885	4.06461	1	46.0732	34.1484	148.1	2.58482	44.6683		24.2181	84.7247
47024	Thu Mar 23 16:42:04 2017_x000D_	75.6292	68.0136	238.889	4.16941	1	43.5071	32.969	197.762	3.45159	47.539		8.44869	0
47025	Thu Mar 23 16:42:04 2017_x000D_	75.4376	68.22	238.89	4.16941	1	43.5071	32.969	197.762	3.45159	47.5625		17.5086	0
47026	Thu Mar 23 16:42:05 2017_x000D_	75.1526	68.7293	242.614	4.23441	1	43.5071	32.969	197.762	3.45159	47.7518		14.9873	0
47027	Thu Mar 23 16:42:05 2017_x000D_	74.8663	69.1387	245.019	4.27638	1	43.5071	32.969	197.762	3.45159	47.8711		15.3232	212.944
47028	Thu Mar 23 16:42:05 2017_x000D_	74.7753	69.6413	248.618	4.33921	1	37.3292	29.4737	203.683	3.55495	54.9149		8.44869	0
47029	Thu Mar 23 16:42:05 2017_x000D_	74.5837	69.8477	248.619	4.33922	1	37.3292	29.4737	203.683	3.55495	54.9359		12.3936	0
47030	Thu Mar 23 16:42:05 2017_x000D_	74.4915	70.2504	251.135	4.38313	1	37.3292	29.4737	203.683	3.55495	55.1704		16.1911	0
47031	Thu Mar 23 16:42:05 2017_x000D_	74.3035	70.7563	250.146	4.36586	1	37.3292	29.4737	203.683	3.55495	55.4198		9.50633	169.424
47032	Thu Mar 23 16:42:05 2017_x000D_	74.2101	71.0591	248.618	4.33921	1	32.424	26.675	199.483	3.48164	60.9592		16.1872	0
47033	Thu Mar 23 16:42:05 2017_x000D_	74.0222	71.5649	247.529	4.32019	1	32.424	26.675	199.483	3.48164	61.2006		12.3907	0
47034	Thu Mar 23 16:42:05 2017_x000D_	73.93	71.9675	245.016	4.27634	1	32.424	26.675	199.483	3.48164	61.4342		8.44445	0
47035	Thu Mar 23 16:42:05 2017_x000D_	73.7385	72.1738	245.017	4.27635	1	32.424	26.675	199.483	3.48164	61.4575		14.9838	0
47036	Thu Mar 23 16:42:05 2017_x000D_	73.4524	72.5832	242.612	4.23439	1	32.424	26.675	199.483	3.48164	61.5702		18.9966	120.008
47037	Thu Mar 23 16:42:05 2017_x000D_	73.2658	73.1883	242.612	4.23438	1	29.0148	24.5823	184.972	3.22838	65.732		0	0
47038	Thu Mar 23 16:42:05 2017_x000D_	73.2658	73.1883	242.612	4.23438	1	29.0148	24.5823	184.972	3.22838	65.732		21.6234	0
47039	Thu Mar 23 16:42:05 2017_x000D_	72.8852	73.8004	242.612	4.23438	1	29.0148	24.5823	184.972	3.22838	65.932		6.70938	0
47040	Thu Mar 23 16:42:05 2017_x000D_	72.7907	74.0031	245.017	4.27636	1	29.0148	24.5823	184.972	3.22838	66.0208		20.139	124.206
47041	Thu Mar 23 16:42:05 2017_x000D_	72.5072	74.6116	242.612	4.23438	1	25.1353	23.1364	192.264	3.35564	69.9557		6.70811	0
47042	Thu Mar 23 16:42:05 2017_x000D_	72.4128	74.8143	245.017	4.27636	1	25.1353	23.1364	192.264	3.35564	70.0412		18.9833	0
47043	Thu Mar 23 16:42:05 2017_x000D_	72.2264	75.419	245.017	4.27635	1	25.1353	23.1364	192.264	3.35564	70.3636		6.7121	0
47044	Thu Mar 23 16:42:05 2017_x000D_	72.1319	75.6218	242.611	4.23436	1	25.1353	23.1364	192.264	3.35564	70.4514		21.6126	132.634
47045	Thu Mar 23 16:42:05 2017_x000D_	71.7515	76.2336	242.611	4.23437	1	21.0436	21.4618	195.035	3.404	74.6407		5.97051	0
47046	Thu Mar 23 16:42:05 2017_x000D_	71.7541	76.4326	242.611	4.23436	1	21.0436	21.4618	195.035	3.404	74.7887		8.44665	0
47047	Thu Mar 23 16:42:05 2017_x000D_	71.5626	76.639	242.611	4.23437	1	21.0436	21.4618	195.035	3.404	74.811		16.1588	0
47048	Thu Mar 23 16:42:06 2017_x000D_	71.375	77.1439	241.247	4.21055	1	21.0436	21.4618	195.035	3.404	75.0583		4.2223	116.202
47049	Thu Mar 23 16:42:06 2017_x000D_	71.2793	77.2471	240.314	4.19428	1	17.3675	20.2413	180	3.14159	78.4611		6.70267	0
47050	Thu Mar 23 16:42:06 2017_x000D_	71.1849	77.4496	242.611	4.23436	1	17.3675	20.2413	180	3.14159	78.5436		10.8063	0
47051	Thu Mar 23 16:42:06 2017_x000D_	70.9947	77.7555	241.247	4.21055	1	17.3675	20.2413	180	3.14159	78.6369		6.70811	0
47052	Thu Mar 23 16:42:06 2017_x000D_	70.9003	77.9582	238.886	4.16935	1	17.3675	20.2413	180	3.14159	78.721		6.70938	0
47053	Thu Mar 23 16:42:06 2017_x000D_	70.8058	78.1609	236.647	4.13027	1	17.3675	20.2413	180	3.14159	78.8057		4.22654	126.351
47054	Thu Mar 23 16:42:06 2017_x000D_	70.71	78.2642	232.887	4.06465	1	13.2311	19.4485	184.874	3.22665	82.2381		6.71337	0
47055	Thu Mar 23 16:42:06 2017_x000D_	70.6154	78.467	227.142	3.96438	1	13.2311	19.4485	184.874	3.22665	82.3173		2.8908	0
47056	Thu Mar 23 16:42:06 2017_x000D_	70.7117	78.4636	210.2	3.66868	1	13.2311	19.4485	184.874	3.22665	82.382		6.60717	0
47057	Thu Mar 23 16:42:06 2017_x000D_	70.9042	78.3566	202.695	3.5377	1	13.2311	19.4485	184.874	3.22665	82.44		0.0268328	86.4475
47058	Thu Mar 23 16:42:06 2017_x000D_	70.9034	78.3562	185.007	3.22898	1	10.3989	18.9173	180	3.14159	84.8161		4.09876	0
47059	Thu Mar 23 16:42:06 2017_x000D_	71.0013	78.4515	176.897	3.08744	1	10.3989	18.9173	180	3.14159	84.9528		2.90539	0
47060	Thu Mar 23 16:42:06 2017_x000D_	70.9045	78.4545	158.689	2.76964	1	10.3989	18.9173	180	3.14159	84.8858		4.12626	0
47061	Thu Mar 23 16:42:06 2017_x000D_	70.8061	78.3584	149.794	2.61441	1	10.3989	18.9173	180	3.14159	84.7483		5.82368	159.976
47062	Thu Mar 23 16:42:06 2017_x000D_	70.6121	78.3653	137.718	2.40363	1	5.42685	16.99	187.25	3.26814	89.5324		4.10504	0
47063	Thu Mar 23 16:42:06 2017_x000D_	70.5142	78.2697	129.783	2.26514	1	5.42685	16.99	187.25	3.26814	89.3956		6.58097	0
47064	Thu Mar 23 16:42:06 2017_x000D_	70.4145	78.0743	124.287	2.16922	1	5.42685	16.99	187.25	3.26814	89.189		10.5593	0
47065	Thu Mar 23 16:42:06 2017_x000D_	70.2162	77.7835	125.837	2.19626	1	5.42685	16.99	187.25	3.26814	88.8454		25.2055	121.477
47066	Thu Mar 23 16:42:06 2017_x000D_	69.7204	77.1052	126.466	2.20725	1	2.92248	13.8081	253.803	4.4297	92.0244		14.6417	0
47067	Thu Mar 23 16:42:06 2017_x000D_	69.4229	76.7183	131.91	2.30226	1	2.92248	13.8081	253.803	4.4297	91.5423		18.7586	0
47068	Thu Mar 23 16:42:06 2017_x000D_	69.0264	76.2348	137.698	2.40329	1	2.92248	13.8081	253.803	4.4297	90.9221		12.3876	0
47069	Thu Mar 23 16:42:07 2017_x000D_	68.7303	75.947	137.828	2.40556	1	2.92248	13.8081	253.803	4.4297	90.5092		18.784	0
47070	Thu Mar 23 16:42:07 2017_x000D_	68.3332	75.4629	143.593	2.50617	1	2.92248	13.8081	253.803	4.4297	89.8881		13.0268	66.9058
47071	Thu Mar 23 16:42:07 2017_x000D_	67.9404	75.2778	143.596	2.50622	1	3.23561	11.6	275.395	4.80655	90.7831		8.28034	0
47072	Thu Mar 23 16:42:07 2017_x000D_	67.7425	75.0854	143.594	2.5062	1	3.23561	11.6	275.395	4.80655	90.5071		19.553	0
47073	Thu Mar 23 16:42:07 2017_x000D_	67.1529	74.8076	145.848	2.54553	1	3.23561	11.6	275.395	4.80655	89.8923		12.4471	0
47074	Thu Mar 23 16:42:07 2017_x000D_	66.8553	74.5185	145.208	2.53436	1	3.23561	11.6	275.395	4.80655	89.4774		19.5799	33.9809
47075	Thu Mar 23 16:42:07 2017_x000D_	66.2649	74.2403	147.42	2.57297	1	3.50211	10.4991	265.636	4.63622	89.4545		8.3037	0
47076	Thu Mar 23 16:42:07 2017_x000D_	66.0664	74.0474	147.418	2.57293	1	3.50211	10.4991	265.636	4.63622	89.1778		21.1048	0
47077	Thu Mar 23 16:42:07 2017_x000D_	65.4736	73.6686	147.418	2.57293	1	3.50211	10.4991	265.636	4.63622	88.4921		10.5515	0
47078	Thu Mar 23 16:42:07 2017_x000D_	65.1773	73.4791	145.849	2.54554	1	3.50211	10.4991	265.636	4.63622	88.1494		8.31858	6.59614
47079	Thu Mar 23 16:42:07 2017_x000D_	64.9784	73.2859	145.847	2.54551	1	3.28235	10.4921	274.364	4.78856	88.031		21.1414	0
47080	Thu Mar 23 16:42:07 2017_x000D_	64.3846	72.9064	145.848	2.54552	1	3.28235	10.4921	274.364	4.78856	87.3443		8.32497	0
47081	Thu Mar 23 16:42:07 2017_x000D_	64.1855	72.7131	145.846	2.54549	1	3.28235	10.4921	274.364	4.78856	87.0669		10.5772	0
47082	Thu Mar 23 16:42:07 2017_x000D_	63.8885	72.5231	144.152	2.51592	1	3.28235	10.4921	274.364	4.78856	86.7234		18.8341	0
47083	Thu Mar 23 16:42:07 2017_x000D_	63.3916	72.1394	145.845	2.54547	1	3.28235	10.4921	274.364	4.78856	86.1018		12.5107	14.7916
47084	Thu Mar 23 16:42:07 2017_x000D_	63.0925	71.8488	141.872	2.47614	1	3.4834	10.9423	286.716	5.00414	85.2223		17.141	0
47085	Thu Mar 23 16:42:07 2017_x000D_	62.5966	71.565	145.844	2.54545	1	3.4834	10.9423	286.716	5.00414	84.6728		8.35042	0
47086	Thu Mar 23 16:42:07 2017_x000D_	62.3969	71.3711	145.842	2.54542	1	3.4834	10.9423	286.716	5.00414	84.3946		23.0406	0
47087	Thu Mar 23 16:42:07 2017_x000D_	61.7988	70.8893	143.6	2.5063	1	3.4834	10.9423	286.716	5.00414	83.6321		8.36315	19.9587
47088	Thu Mar 23 16:42:07 2017_x000D_	61.5988	70.6951	143.599	2.50627	1	3.45535	11.607	9.79395	0.170937	82.8979		10.6205	0
47089	Thu Mar 23 16:42:07 2017_x000D_	61.3006	70.5043	141.874	2.47617	1	3.45535	11.607	9.79395	0.170937	82.5528		10.6389	0
47090	Thu Mar 23 16:42:08 2017_x000D_	61.0018	70.3133	143.601	2.5063	1	3.45535	11.607	9.79395	0.170937	82.2072		16.7518	0
47091	Thu Mar 23 16:42:08 2017_x000D_	60.6011	69.9244	143.598	2.50625	1	3.45535	11.607	9.79395	0.170937	81.649		9.30985	19.9558
47092	Thu Mar 23 16:42:08 2017_x000D_	60.3042	69.8341	144.149	2.51587	1	3.42729	12.2716	59.0119	1.02995	80.9223		12.5851	0
47093	Thu Mar 23 16:42:08 2017_x000D_	60.0031	69.542	143.599	2.50628	1	3.42729	12.2716	59.0119	1.02995	80.5029		8.38651	0
47094	Thu Mar 23 16:42:08 2017_x000D_	59.8025	69.3473	143.598	2.50626	1	3.42729	12.2716	59.0119	1.02995	80.2234		13.2076	0
47095	Thu Mar 23 16:42:08 2017_x000D_	59.4045	69.1591	143.601	2.50632	1	3.42729	12.2716	59.0119	1.02995	79.81		8.39291	9.31537
47096	Thu Mar 23 16:42:08 2017_x000D_	59.2037	68.9643	143.6	2.50629	1	3.63765	12.5	99.4407	1.73557	79.22		8.39924	0
47097	Thu Mar 23 16:42:08 2017_x000D_	59.0028	68.7693	143.598	2.50627	1	3.63765	12.5	99.4407	1.73557	78.9401		6.60523	0
47098	Thu Mar 23 16:42:08 2017_x000D_	58.8037	68.6753	145.834	2.54528	1	3.63765	12.5	99.4407	1.73557	78.7335		4.20292	0
47099	Thu Mar 23 16:42:08 2017_x000D_	58.703	68.5779	149.706	2.61286	1	3.63765	12.5	99.4407	1.73557	78.5934		14.8176	0
47100	Thu Mar 23 16:42:08 2017_x000D_	58.3026	68.2887	152.134	2.65525	1	3.63765	12.5	99.4407	1.73557	78.1066		3.03359	14.7853
47101	Thu Mar 23 16:42:08 2017_x000D_	58.3046	68.3898	154.688	2.69981	1	3.83863	12.95	157.933	2.75645	77.7182		3.01566	0
47102	Thu Mar 23 16:42:08 2017_x000D_	58.3025	68.2893	164.803	2.87635	1	3.83863	12.95	157.933	2.75645	77.645		0.00948683	0
47103	Thu Mar 23 16:42:08 2017_x000D_	58.3026	68.2896	170.33	2.97282	1	3.83863	12.95	157.933	2.75645	77.6453		0.00848528	0
47104	Thu Mar 23 16:42:08 2017_x000D_	58.3028	68.2898	176.067	3.07294	1	3.83863	12.95	157.933	2.75645	77.6456		2.96597	19.781
47105	Thu Mar 23 16:42:08 2017_x000D_	58.204	68.2934	181.905	3.17484	1	4.49767	12.9708	76.2684	1.33114	77.1036		5.92541	0
47106	Thu Mar 23 16:42:08 2017_x000D_	58.0066	68.3001	187.45	3.27161	1	4.49767	12.9708	76.2684	1.33114	76.971		2.95376	0
47107	Thu Mar 23 16:42:08 2017_x000D_	57.9082	68.3035	193.409	3.37563	1	4.49767	12.9708	76.2684	1.33114	76.9051		8.88806	0
47108	Thu Mar 23 16:42:08 2017_x000D_	57.6121	68.3135	199.69	3.48524	1	4.49767	12.9708	76.2684	1.33114	76.707		0.0067082	19.9528
47109	Thu Mar 23 16:42:08 2017_x000D_	57.6123	68.3136	205.029	3.57843	1	4.52579	12.3063	18.6279	0.325118	77.1686		10.8322	0
47110	Thu Mar 23 16:42:08 2017_x000D_	57.3198	68.5253	211.255	3.6871	1	4.52579	12.3063	18.6279	0.325118	77.1219		2.96256	0
47111	Thu Mar 23 16:42:08 2017_x000D_	57.2211	68.5285	212.662	3.71165	1	4.52579	12.3063	18.6279	0.325118	77.0567		16.1011	0
47112	Thu Mar 23 16:42:09 2017_x000D_	56.7308	68.7468	219.027	3.82274	1	4.52579	12.3063	18.6279	0.325118	76.8823		8.54166	0
47113	Thu Mar 23 16:42:09 2017_x000D_	56.5368	68.9552	219.027	3.82274	1	4.52579	12.3063	18.6279	0.325118	76.9041		19.3006	20.9488
47114	Thu Mar 23 16:42:09 2017_x000D_	56.0498	69.3756	217.388	3.79414	1	4.33422	11.6348	324.878	5.67019	77.5145		0	0
47115	Thu Mar 23 16:42:09 2017_x000D_	56.0498	69.3756	217.388	3.79414	1	4.33422	11.6348	324.878	5.67019	77.5145		20.1234	0
47116	Thu Mar 23 16:42:09 2017_x000D_	55.4618	69.6984	215.09	3.75403	1	4.33422	11.6348	324.878	5.67019	77.3654		21.7023	0
47117	Thu Mar 23 16:42:09 2017_x000D_	54.8756	70.1223	215.09	3.75404	1	4.33422	11.6348	324.878	5.67019	77.2995		8.54809	9.31737
47118	Thu Mar 23 16:42:09 2017_x000D_	54.6815	70.3309	215.091	3.75405	1	4.12387	11.4063	291.374	5.08544	77.6414		10.8611	0
47119	Thu Mar 23 16:42:09 2017_x000D_	54.3881	70.543	213.624	3.72844	1	4.12387	11.4063	291.374	5.08544	77.6121		17.5345	0
47120	Thu Mar 23 16:42:09 2017_x000D_	53.8988	70.8627	212.664	3.71169	1	4.12387	11.4063	291.374	5.08544	77.541		13.4331	0
47121	Thu Mar 23 16:42:09 2017_x000D_	53.5063	71.0782	212.664	3.71168	1	4.12387	11.4063	291.374	5.08544	77.4555		15.0773	32.9945
47122	Thu Mar 23 16:42:09 2017_x000D_	53.1159	71.3947	215.091	3.75404	1	3.50211	10.4991	225	3.92699	78.5481		13.4371	0
47123	Thu Mar 23 16:42:09 2017_x000D_	52.7233	71.6103	215.09	3.75403	1	3.50211	10.4991	225	3.92699	78.4685		8.55657	0
47124	Thu Mar 23 16:42:09 2017_x000D_	52.529	71.8191	215.091	3.75405	1	3.50211	10.4991	225	3.92699	78.5097		21.7347	0
47125	Thu Mar 23 16:42:09 2017_x000D_	51.9419	72.2436	215.091	3.75405	1	3.50211	10.4991	225	3.92699	78.478		12.344	6.59584
47126	Thu Mar 23 16:42:09 2017_x000D_	51.5468	72.3585	212.664	3.71169	1	3.72186	10.5061	204.768	3.57388	78.1853		17.1174	0
47127	Thu Mar 23 16:42:09 2017_x000D_	51.1581	72.7762	212.666	3.71172	1	3.72186	10.5061	204.768	3.57388	78.28		13.4546	0
47128	Thu Mar 23 16:42:09 2017_x000D_	50.765	72.9921	212.666	3.71171	1	3.72186	10.5061	204.768	3.57388	78.2148		20.1854	0
47129	Thu Mar 23 16:42:09 2017_x000D_	50.1753	73.3161	215.089	3.75402	1	3.72186	10.5061	204.768	3.57388	78.1218		10.8761	0
47130	Thu Mar 23 16:42:09 2017_x000D_	49.8815	73.5285	216.68	3.78179	1	3.72186	10.5061	204.768	3.57388	78.1187		10.8869	29.5766
47131	Thu Mar 23 16:42:09 2017_x000D_	49.5874	73.7411	215.09	3.75402	1	4.12387	11.4063	242.023	4.22409	77.1528		8.56505	0
47132	Thu Mar 23 16:42:09 2017_x000D_	49.3929	73.9501	215.09	3.75403	1	4.12387	11.4063	242.023	4.22409	77.2076		20.2081	0
47133	Thu Mar 23 16:42:10 2017_x000D_	48.8025	74.2744	212.666	3.71172	1	4.12387	11.4063	242.023	4.22409	77.127		13.4735	0
47134	Thu Mar 23 16:42:10 2017_x000D_	48.4089	74.4907	212.665	3.71171	1	4.12387	11.4063	242.023	4.22409	77.0766		19.3735	13.3049
47135	Thu Mar 23 16:42:10 2017_x000D_	47.9199	74.9125	211.264	3.68725	1	4.10514	11.8494	271.295	4.73498	76.7899		10.8886	0
47136	Thu Mar 23 16:42:10 2017_x000D_	47.6258	75.1252	212.667	3.71174	1	4.10514	11.8494	271.295	4.73498	76.7976		19.0204	0
47137	Thu Mar 23 16:42:10 2017_x000D_	47.0326	75.349	212.665	3.71171	1	4.10514	11.8494	271.295	4.73498	76.6483		10.9019	0
47138	Thu Mar 23 16:42:10 2017_x000D_	46.7381	75.5619	211.263	3.68724	1	4.10514	11.8494	271.295	4.73498	76.6606		19.3797	13.1886
47139	Thu Mar 23 16:42:10 2017_x000D_	46.249	75.9839	212.667	3.71173	1	4.54454	11.8633	284.315	4.96223	76.49		9.52074	0
47140	Thu Mar 23 16:42:10 2017_x000D_	45.9521	76.096	213.623	3.72843	1	4.54454	11.8633	284.315	4.96223	76.4227		9.51862	0
47141	Thu Mar 23 16:42:10 2017_x000D_	45.6552	76.2079	212.665	3.7117	1	4.54454	11.8633	284.315	4.96223	76.3565		17.1576	0
47142	Thu Mar 23 16:42:10 2017_x000D_	45.2655	76.6265	212.667	3.71174	1	4.54454	11.8633	284.315	4.96223	76.5014		9.52741	6.59425
47143	Thu Mar 23 16:42:10 2017_x000D_	44.9684	76.7387	213.623	3.72842	1	4.76424	11.8702	316.836	5.52983	76.3171		17.6303	0
47144	Thu Mar 23 16:42:10 2017_x000D_	44.4764	77.0601	212.666	3.71172	1	4.76424	11.8702	316.836	5.52983	76.3333		6.75234	0
47145	Thu Mar 23 16:42:10 2017_x000D_	44.2792	77.1686	215.086	3.75397	1	4.76424	11.8702	316.836	5.52983	76.3237		8.58186	0
47146	Thu Mar 23 16:42:10 2017_x000D_	44.0842	77.3779	215.087	3.75398	1	4.76424	11.8702	316.836	5.52983	76.4023		13.5126	0
47147	Thu Mar 23 16:42:10 2017_x000D_	43.6895	77.5949	215.086	3.75397	1	4.76424	11.8702	316.836	5.52983	76.3866		6.76023	6.65097
47148	Thu Mar 23 16:42:10 2017_x000D_	43.492	77.7034	212.666	3.71172	1	4.75485	12.0917	346.663	6.0504	76.1936		6.7576	0
47149	Thu Mar 23 16:42:10 2017_x000D_	43.2946	77.8119	215.086	3.75396	1	4.75485	12.0917	346.663	6.0504	76.187		12.8844	0
47150	Thu Mar 23 16:42:10 2017_x000D_	43.0018	78.1261	211.267	3.6873	1	4.75485	12.0917	346.663	6.0504	76.311		2.99617	0
47151	Thu Mar 23 16:42:10 2017_x000D_	42.902	78.1299	212.667	3.71173	1	4.75485	12.0917	346.663	6.0504	76.2643		17.6585	0
47152	Thu Mar 23 16:42:10 2017_x000D_	42.4092	78.4518	208.793	3.64412	1	4.75485	12.0917	337.939	5.89815	76.2988		6.76693	0
47153	Thu Mar 23 16:42:10 2017_x000D_	42.2115	78.5604	206.204	3.59894	1	4.75485	12.0917	337.939	5.89815	76.2961		13.5453	0
47154	Thu Mar 23 16:42:10 2017_x000D_	41.8155	78.7773	187.948	3.28031	1	4.75485	12.0917	337.939	5.89815	76.2919		6.01621	0
47155	Thu Mar 23 16:42:11 2017_x000D_	41.6151	78.7848	182.2	3.17999	1	4.75485	12.0917	337.939	5.89815	76.2014		6.01888	9.31636
47156	Thu Mar 23 16:42:11 2017_x000D_	41.4146	78.792	170.774	2.98057	1	4.96515	12.3202	325.721	5.6849	75.8094		6.70452	0
47157	Thu Mar 23 16:42:11 2017_x000D_	41.2118	78.6981	155.301	2.71052	1	4.96515	12.3202	325.721	5.6849	75.6297		6.01899	0
47158	Thu Mar 23 16:42:11 2017_x000D_	41.0113	78.7054	150.366	2.62438	1	4.96515	12.3202	325.721	5.6849	75.5402		8.48184	0
47159	Thu Mar 23 16:42:11 2017_x000D_	40.8062	78.5108	142.586	2.48859	1	4.96515	12.3202	325.721	5.6849	75.2714		8.4838	6.59335
47160	Thu Mar 23 16:42:11 2017_x000D_	40.6012	78.316	126.707	2.21146	1	5.18482	12.3271	330.718	5.77211	74.8923		6.69676	0
47161	Thu Mar 23 16:42:11 2017_x000D_	40.3985	78.2225	120.499	2.1031	1	5.18482	12.3271	330.718	5.77211	74.7142		15.4202	0
47162	Thu Mar 23 16:42:11 2017_x000D_	40.2858	77.721	111.627	1.94826	1	5.18482	12.3271	330.718	5.77211	74.2189		10.8476	0
47163	Thu Mar 23 16:42:11 2017_x000D_	40.0777	77.4253	105.439	1.84026	1	5.18482	12.3271	330.718	5.77211	73.8599		27.9089	0
47164	Thu Mar 23 16:42:11 2017_x000D_	39.8536	76.5224	106.145	1.85257	1	5.18482	12.3271	330.718	5.77211	72.9586		12.4903	6.65097
47165	Thu Mar 23 16:42:11 2017_x000D_	39.7427	76.1211	108.924	1.90108	1	5.17543	12.5486	313.732	5.47566	72.3627		16.2941	0
47166	Thu Mar 23 16:42:11 2017_x000D_	39.5287	75.6219	108.099	1.88669	1	5.17543	12.5486	313.732	5.47566	71.8219		35.4522	0
47167	Thu Mar 23 16:42:11 2017_x000D_	39.0976	74.5216	114.235	1.99378	1	5.17543	12.5486	313.732	5.47566	70.6496		0	0
47168	Thu Mar 23 16:42:11 2017_x000D_	39.0976	74.5216	114.235	1.99378	1	5.17543	12.5486	313.732	5.47566	70.6496		23.0814	0
47169	Thu Mar 23 16:42:11 2017_x000D_	38.777	73.8222	122.855	2.14422	1	5.17543	12.5486	283.667	4.95092	69.8822		10.9016	0
47170	Thu Mar 23 16:42:11 2017_x000D_	38.5679	73.525	124.338	2.17011	1	5.17543	12.5486	283.667	4.95092	69.5211		17.658	0
47171	Thu Mar 23 16:42:11 2017_x000D_	38.2524	73.0281	128.324	2.23967	1	5.17543	12.5486	283.667	4.95092	68.9337		6.78548	0
47172	Thu Mar 23 16:42:11 2017_x000D_	38.1462	72.8284	130.561	2.27871	1	5.17543	12.5486	283.667	4.95092	68.7075		19.376	6.65097
47173	Thu Mar 23 16:42:11 2017_x000D_	37.7299	72.3346	132.393	2.3107	1	5.16604	12.7701	288.735	5.03938	67.8847		8.55612	0
47174	Thu Mar 23 16:42:11 2017_x000D_	37.523	72.1383	132.394	2.31071	1	5.16604	12.7701	288.735	5.03938	67.6133		6.79624	0
47175	Thu Mar 23 16:42:11 2017_x000D_	37.4166	71.9383	134.518	2.34778	1	5.16604	12.7701	288.735	5.03938	67.3868		8.56254	0
47176	Thu Mar 23 16:42:12 2017_x000D_	37.2095	71.7419	134.518	2.34779	1	5.16604	12.7701	288.735	5.03938	67.1152		17.1356	0
47177	Thu Mar 23 16:42:12 2017_x000D_	36.7951	71.3488	134.519	2.3478	1	5.16604	12.7701	288.735	5.03938	66.5722		8.57308	6.59305
47178	Thu Mar 23 16:42:12 2017_x000D_	36.5878	71.1521	134.519	2.34781	1	5.3857	12.777	281.016	4.90465	66.1908		17.1526	0
47179	Thu Mar 23 16:42:12 2017_x000D_	36.173	70.7586	134.52	2.34782	1	5.3857	12.777	281.016	4.90465	65.6485		8.58157	0
47180	Thu Mar 23 16:42:12 2017_x000D_	35.9655	70.5617	134.521	2.34783	1	5.3857	12.777	281.016	4.90465	65.3773		17.1738	0
47181	Thu Mar 23 16:42:12 2017_x000D_	35.5502	70.1677	134.521	2.34784	1	5.3857	12.777	281.016	4.90465	64.8351		10.9651	6.65098
47182	Thu Mar 23 16:42:12 2017_x000D_	35.3397	69.8689	136.506	2.38247	1	5.3763	12.9985	281.4	4.91136	64.281		6.81354	0
47183	Thu Mar 23 16:42:12 2017_x000D_	35.2332	69.6683	134.37	2.34519	1	5.3763	12.9985	281.4	4.91136	64.0539		10.985	0
47184	Thu Mar 23 16:42:12 2017_x000D_	35.0224	69.3689	132.393	2.3107	1	5.3763	12.9985	281.4	4.91136	63.6908		13.5736	0
47185	Thu Mar 23 16:42:12 2017_x000D_	34.6121	69.1782	132.4	2.31081	1	5.3763	12.9985	281.4	4.91136	63.3316		10.9958	6.65097
47186	Thu Mar 23 16:42:12 2017_x000D_	34.4011	68.8785	130.571	2.27889	1	5.36691	13.22	285.166	4.97708	62.7762		17.7951	0
47187	Thu Mar 23 16:42:12 2017_x000D_	34.0829	68.3779	134.514	2.3477	1	5.36691	13.22	285.166	4.97708	62.1852		12.9253	0
47188	Thu Mar 23 16:42:12 2017_x000D_	33.7705	68.0812	130.569	2.27886	1	5.36691	13.22	285.166	4.97708	61.778		8.61974	0
47189	Thu Mar 23 16:42:12 2017_x000D_	33.5621	67.8834	130.57	2.27888	1	5.36691	13.22	285.166	4.97708	61.5066		6.80092	9.41579
47190	Thu Mar 23 16:42:12 2017_x000D_	33.3565	67.7879	132.399	2.3108	1	5.59594	13.0054	279.407	4.87656	61.4147		13.6812	0
47191	Thu Mar 23 16:42:12 2017_x000D_	33.1421	67.3854	132.395	2.31073	1	5.59594	13.0054	279.407	4.87656	60.9588		0	0
47192	Thu Mar 23 16:42:12 2017_x000D_	33.1421	67.3854	132.395	2.31073	1	5.59594	13.0054	279.407	4.87656	60.9588		8.63246	0
47193	Thu Mar 23 16:42:12 2017_x000D_	32.9334	67.1873	132.396	2.31075	1	5.59594	13.0054	279.407	4.87656	60.6878		17.2737	0
47194	Thu Mar 23 16:42:12 2017_x000D_	32.5155	66.7912	140.597	2.45389	1	5.59594	13.0054	279.407	4.87656	60.1463		6.84212	6.65097
47195	Thu Mar 23 16:42:12 2017_x000D_	32.4081	66.59	147.034	2.56624	1	5.58655	13.2269	280.621	4.89777	59.7245		10.9961	0
47196	Thu Mar 23 16:42:12 2017_x000D_	32.0973	66.3957	166.951	2.91384	1	5.58655	13.2269	280.621	4.89777	59.4116		0.0108167	0
47197	Thu Mar 23 16:42:13 2017_x000D_	32.0975	66.396	172.773	3.01546	1	5.58655	13.2269	280.621	4.89777	59.412		9.14022	0
47198	Thu Mar 23 16:42:13 2017_x000D_	31.793	66.4063	190.418	3.32343	1	5.58655	13.2269	280.621	4.89777	59.286		3.04061	0
47199	Thu Mar 23 16:42:13 2017_x000D_	31.6917	66.4096	196.669	3.43253	1	5.58655	13.2269	276.838	4.83173	59.2442		4.314	0
47200	Thu Mar 23 16:42:13 2017_x000D_	31.5875	66.3105	205.926	3.59409	1	5.58655	13.2269	276.838	4.83173	59.1094		6.86776	0
47201	Thu Mar 23 16:42:13 2017_x000D_	31.4921	66.5186	212.445	3.70787	1	5.58655	13.2269	276.838	4.83173	59.2546		9.13645	0
47202	Thu Mar 23 16:42:13 2017_x000D_	31.1877	66.5281	226.965	3.96129	1	5.58655	13.2269	276.838	4.83173	59.1307		4.33428	13.299
47203	Thu Mar 23 16:42:13 2017_x000D_	31.0891	66.6337	231.037	4.03236	1	5.56775	13.6698	268.327	4.68319	58.7921		11.0658	0
47204	Thu Mar 23 16:42:13 2017_x000D_	30.8949	66.9473	237.413	4.14363	1	5.56775	13.6698	268.327	4.68319	58.9912		11.0741	0
47205	Thu Mar 23 16:42:13 2017_x000D_	30.7005	67.2611	239.007	4.17146	1	5.56775	13.6698	268.327	4.68319	59.1919		24.7783	0
47206	Thu Mar 23 16:42:13 2017_x000D_	30.3147	67.9914	237.412	4.14363	1	5.56775	13.6698	268.327	4.68319	59.6929		13.024	0
47207	Thu Mar 23 16:42:13 2017_x000D_	30.0184	68.3087	233.282	4.07154	1	5.56775	13.6698	268.327	4.68319	59.8602		24.7797	6.59185
47208	Thu Mar 23 16:42:13 2017_x000D_	29.6325	69.039	226.968	3.96134	1	5.78737	13.6767	259.373	4.52691	60.2791		11.0538	0
47209	Thu Mar 23 16:42:13 2017_x000D_	29.3332	69.2539	224.999	3.92698	1	5.78737	13.6767	259.373	4.52691	60.3592		8.68347	0
47210	Thu Mar 23 16:42:13 2017_x000D_	29.1357	69.4655	220.646	3.851	1	5.78737	13.6767	259.373	4.52691	60.4776		21.7074	0
47211	Thu Mar 23 16:42:13 2017_x000D_	28.6418	69.9943	216.503	3.7787	1	5.78737	13.6767	259.373	4.52691	60.7783		9.68717	0
47212	Thu Mar 23 16:42:13 2017_x000D_	28.3392	70.107	212.464	3.7082	1	5.78737	13.6767	266.407	4.64968	60.7698		8.68347	0
47213	Thu Mar 23 16:42:13 2017_x000D_	28.1417	70.3186	212.465	3.70822	1	5.78737	13.6767	266.407	4.64968	60.8935		23.3405	0
47214	Thu Mar 23 16:42:13 2017_x000D_	27.4377	70.6498	208.566	3.64015	1	5.78737	13.6767	266.407	4.64968	60.9481		11.058	0
47215	Thu Mar 23 16:42:13 2017_x000D_	27.1383	70.8648	209.898	3.66341	1	5.78737	13.6767	266.407	4.64968	61.0438		20.572	9.41374
47216	Thu Mar 23 16:42:13 2017_x000D_	26.5361	71.1928	212.463	3.70818	1	6.0164	13.4622	258.757	4.51617	61.2689		6.86124	0
47217	Thu Mar 23 16:42:13 2017_x000D_	26.3352	71.3021	209.897	3.6634	1	6.0164	13.4622	258.757	4.51617	61.305		9.70051	0
47218	Thu Mar 23 16:42:13 2017_x000D_	26.0322	71.415	211.053	3.68357	1	6.0164	13.4622	258.757	4.51617	61.312		19.664	0
47219	Thu Mar 23 16:42:14 2017_x000D_	25.5349	71.842	212.463	3.70819	1	6.0164	13.4622	258.757	4.51617	61.5563		6.86267	0
47220	Thu Mar 23 16:42:14 2017_x000D_	25.334	71.9514	214.899	3.75069	1	6.0164	13.4622	258.757	4.51617	61.5967		17.903	14.7747
47221	Thu Mar 23 16:42:14 2017_x000D_	24.8333	72.2761	218.854	3.81973	1	6.21719	13.9119	267.33	4.66579	61.2612		6.86938	0
47222	Thu Mar 23 16:42:14 2017_x000D_	24.6322	72.3856	216.498	3.77861	1	6.21719	13.9119	267.33	4.66579	61.3049		22.1592	0
47223	Thu Mar 23 16:42:14 2017_x000D_	24.0322	72.8164	216.498	3.7786	1	6.21719	13.9119	267.33	4.66579	61.5395		8.69619	0
47224	Thu Mar 23 16:42:14 2017_x000D_	23.8344	73.0283	216.499	3.77861	1	6.21719	13.9119	267.33	4.66579	61.6856		19.692	0
47225	Thu Mar 23 16:42:14 2017_x000D_	23.3363	73.4558	214.9	3.75071	1	6.21719	13.9119	264.714	4.62014	61.956		0	0
47226	Thu Mar 23 16:42:14 2017_x000D_	23.3363	73.4558	214.9	3.75071	1	6.21719	13.9119	264.714	4.62014	61.956		19.6877	0
47227	Thu Mar 23 16:42:14 2017_x000D_	22.8383	73.8832	216.5	3.77863	1	6.21719	13.9119	264.714	4.62014	62.232		12.6691	0
47228	Thu Mar 23 16:42:14 2017_x000D_	22.4325	74.0001	218.853	3.8197	1	6.21719	13.9119	264.714	4.62014	62.2377		17.4029	13.296
47229	Thu Mar 23 16:42:14 2017_x000D_	22.0366	74.4241	218.854	3.81972	1	6.19837	14.3547	256.82	4.48236	62.1223		6.88015	0
47230	Thu Mar 23 16:42:14 2017_x000D_	21.8352	74.5338	216.499	3.77862	1	6.19837	14.3547	256.82	4.48236	62.1774		22.1916	0
47231	Thu Mar 23 16:42:14 2017_x000D_	21.2343	74.9652	216.499	3.77862	1	6.19837	14.3547	256.82	4.48236	62.4477		8.70468	0
47232	Thu Mar 23 16:42:14 2017_x000D_	21.0363	75.1773	216.499	3.77863	1	6.19837	14.3547	256.82	4.48236	62.6063		20.6486	6.648
47233	Thu Mar 23 16:42:14 2017_x000D_	20.4319	75.5066	218.852	3.81969	1	6.18896	14.5761	265.028	4.6256	62.5731		8.70672	0
47234	Thu Mar 23 16:42:14 2017_x000D_	20.2338	75.7187	218.852	3.8197	1	6.18896	14.5761	265.028	4.6256	62.735		6.89092	0
47235	Thu Mar 23 16:42:14 2017_x000D_	20.0321	75.8286	216.499	3.77861	1	6.18896	14.5761	265.028	4.6256	62.7973		17.4177	0
47236	Thu Mar 23 16:42:14 2017_x000D_	19.6358	76.2529	216.5	3.77863	1	6.18896	14.5761	265.028	4.6256	63.1256		8.70892	0
47237	Thu Mar 23 16:42:14 2017_x000D_	19.4377	76.4651	216.5	3.77864	1	6.18896	14.5761	265.028	4.6256	63.2912		9.24033	9.3091
47238	Thu Mar 23 16:42:14 2017_x000D_	19.1299	76.4765	214.901	3.75073	1	6.39912	14.8044	263.377	4.5968	62.9724		15.3874	0
47239	Thu Mar 23 16:42:14 2017_x000D_	18.8362	76.897	216.5	3.77864	1	6.39912	14.8044	263.377	4.5968	63.3259		9.24644	0
47240	Thu Mar 23 16:42:15 2017_x000D_	18.5282	76.9085	214.901	3.75073	1	6.39912	14.8044	263.377	4.5968	63.2774		15.4112	0
47241	Thu Mar 23 16:42:15 2017_x000D_	18.1281	77.2307	212.471	3.70832	1	6.39912	14.8044	263.377	4.5968	63.5186		6.89236	19.938
47242	Thu Mar 23 16:42:15 2017_x000D_	17.9264	77.3407	214.901	3.75073	1	6.37088	15.4684	223.114	3.89408	62.9421		6.87719	0
47243	Thu Mar 23 16:42:15 2017_x000D_	17.8309	77.5491	216.499	3.77863	1	6.37088	15.4684	223.114	3.89408	63.1296		13.7926	0
47244	Thu Mar 23 16:42:15 2017_x000D_	17.4272	77.7691	216.499	3.77861	1	6.37088	15.4684	223.114	3.89408	63.2742		3.08622	0
47245	Thu Mar 23 16:42:15 2017_x000D_	17.3244	77.773	214.901	3.75073	1	6.37088	15.4684	223.114	3.89408	63.2601		13.0749	13.293
47246	Thu Mar 23 16:42:15 2017_x000D_	17.0269	78.0915	214.006	3.73512	1	6.35206	15.9111	159.019	2.77541	63.09		6.9096	0
47247	Thu Mar 23 16:42:15 2017_x000D_	16.8246	78.2016	208.591	3.64059	1	6.35206	15.9111	159.019	2.77541	63.1647		3.0981	0
47248	Thu Mar 23 16:42:15 2017_x000D_	16.7214	78.2054	196.828	3.43529	1	6.35206	15.9111	159.019	2.77541	63.1514		4.33474	0
47249	Thu Mar 23 16:42:15 2017_x000D_	16.8273	78.3037	187.843	3.27847	1	6.35206	15.9111	159.019	2.77541	63.2658		3.0751	53.4853
47250	Thu Mar 23 16:42:15 2017_x000D_	16.9297	78.2991	170.311	2.97249	1	6.49628	17.6881	125.215	2.18541	61.5024		4.33947	0
47251	Thu Mar 23 16:42:15 2017_x000D_	17.036	78.3972	160.97	2.80946	1	6.49628	17.6881	125.215	2.18541	61.6172		4.35578	0
47252	Thu Mar 23 16:42:15 2017_x000D_	16.9297	78.2983	151.756	2.64865	1	6.49628	17.6881	125.215	2.18541	61.5016		3.05912	0
47253	Thu Mar 23 16:42:15 2017_x000D_	16.9335	78.4002	141.296	2.46608	1	6.49628	17.6881	125.215	2.18541	61.6027		11.0734	0
47254	Thu Mar 23 16:42:15 2017_x000D_	16.7179	78.1006	126.67	2.21081	1	6.49628	17.6881	125.215	2.18541	61.2711		4.34745	59.772
47255	Thu Mar 23 16:42:15 2017_x000D_	16.6117	78.002	122.611	2.13996	1	6.41157	19.6787	86.4069	1.50808	59.2085		11.0769	0
47256	Thu Mar 23 16:42:15 2017_x000D_	16.3959	77.7024	108.782	1.89861	1	6.41157	19.6787	86.4069	1.50808	58.8765		9.70857	0
47257	Thu Mar 23 16:42:15 2017_x000D_	16.2825	77.3993	106.817	1.86432	1	6.41157	19.6787	86.4069	1.50808	58.5585		22.3895	0
47258	Thu Mar 23 16:42:15 2017_x000D_	16.0516	76.6896	106.108	1.85193	1	6.41157	19.6787	86.4069	1.50808	57.8202		15.6796	106.325
47259	Thu Mar 23 16:42:15 2017_x000D_	15.9308	76.1811	103.95	1.81428	1	6.48044	23.2222	86.3855	1.50771	53.7955		12.6942	0
47260	Thu Mar 23 16:42:15 2017_x000D_	15.8133	75.7746	106.817	1.86431	1	6.48044	23.2222	86.3855	1.50771	53.3747		25.4012	0
47261	Thu Mar 23 16:42:16 2017_x000D_	15.5785	74.9611	106.817	1.8643	1	6.48044	23.2222	86.3855	1.50771	52.5327		12.7103	0
47262	Thu Mar 23 16:42:16 2017_x000D_	15.4608	74.5541	109.607	1.913	1	6.48044	23.2222	86.3855	1.50771	52.1115		20.7049	87.0747
47263	Thu Mar 23 16:42:16 2017_x000D_	15.1296	73.9486	112.317	1.9603	1	6.79679	26.1074	85.8688	1.49869	48.5615		12.7256	0
47264	Thu Mar 23 16:42:16 2017_x000D_	15.0118	73.5411	114.93	2.0059	1	6.79679	26.1074	85.8688	1.49869	48.1398		16.6262	0
47265	Thu Mar 23 16:42:16 2017_x000D_	14.7873	73.0344	116.06	2.02563	1	6.79679	26.1074	85.8688	1.49869	47.6024		6.91559	0
47266	Thu Mar 23 16:42:16 2017_x000D_	14.6766	72.8322	118.667	2.07113	1	6.79679	26.1074	85.8688	1.49869	47.3846		11.1439	0
47267	Thu Mar 23 16:42:16 2017_x000D_	14.4592	72.531	120.002	2.09443	1	6.79679	26.1074	85.8688	1.49869	47.0517		12.7482	46.7928
47268	Thu Mar 23 16:42:16 2017_x000D_	14.3411	72.1228	122.568	2.13921	1	6.95017	27.6596	85.0477	1.48436	45.0733		11.1668	0
47269	Thu Mar 23 16:42:16 2017_x000D_	14.1235	71.8208	121.157	2.1146	1	6.95017	27.6596	85.0477	1.48436	44.74		11.1613	0
47270	Thu Mar 23 16:42:16 2017_x000D_	13.9058	71.5191	122.569	2.13924	1	6.95017	27.6596	85.0477	1.48436	44.4076		16.6813	0
47271	Thu Mar 23 16:42:16 2017_x000D_	13.6806	71.0107	121.156	2.11457	1	6.95017	27.6596	85.0477	1.48436	43.8705		6.92205	106.142
47272	Thu Mar 23 16:42:16 2017_x000D_	13.57	70.8082	118.667	2.07113	1	7.01878	31.197	85.0477	1.48436	40.1493		22.3714	0
47273	Thu Mar 23 16:42:16 2017_x000D_	13.1339	70.2033	118.67	2.07118	1	7.01878	31.197	85.0477	1.48436	39.4827		9.80196	0
47274	Thu Mar 23 16:42:16 2017_x000D_	13.0191	69.8974	122.565	2.13916	1	7.01878	31.197	85.0477	1.48436	39.1628		18.1057	0
47275	Thu Mar 23 16:42:16 2017_x000D_	12.69	69.3915	118.67	2.07118	1	7.01878	31.197	85.0477	1.48436	38.6132		9.81425	86.0793
47276	Thu Mar 23 16:42:16 2017_x000D_	12.5751	69.0852	122.563	2.13913	1	6.89646	34.0637	85.0477	1.48436	35.4789		8.79651	0
47277	Thu Mar 23 16:42:16 2017_x000D_	12.3604	68.8855	122.565	2.13917	1	6.89646	34.0637	85.0477	1.48436	35.2479		12.8006	0
47278	Thu Mar 23 16:42:16 2017_x000D_	12.2419	68.4756	119.998	2.09436	1	6.89646	34.0637	85.0477	1.48436	34.8246		19.9364	0
47279	Thu Mar 23 16:42:16 2017_x000D_	11.8083	67.972	118.673	2.07123	1	6.89646	34.0637	85.0477	1.48436	34.2622		19.6692	59.5651
47280	Thu Mar 23 16:42:16 2017_x000D_	11.5781	67.3581	118.67	2.07118	1	6.81182	36.0474	85.0477	1.48436	31.6714		6.9582	0
47281	Thu Mar 23 16:42:16 2017_x000D_	11.467	67.1545	116.073	2.02586	1	6.81182	36.0474	85.0477	1.48436	31.4535		9.84199	0
47282	Thu Mar 23 16:42:16 2017_x000D_	11.3516	66.8474	119.997	2.09434	1	6.81182	36.0474	85.0477	1.48436	31.1328		15.5902	0
47283	Thu Mar 23 16:42:17 2017_x000D_	11.0251	66.4431	117.311	2.04747	1	6.81182	36.0474	85.0477	1.48436	30.6863		6.97329	0
47284	Thu Mar 23 16:42:17 2017_x000D_	10.9135	66.2392	119.999	2.09438	1	6.81182	36.0474	85.0477	1.48436	30.4691		9.85779	46.3081
47285	Thu Mar 23 16:42:17 2017_x000D_	10.7982	65.9315	116.075	2.0259	1	6.74601	37.5896	85.0477	1.48436	28.6301		9.85709	0
47286	Thu Mar 23 16:42:17 2017_x000D_	10.6827	65.6239	119.996	2.09432	1	6.74601	37.5896	85.0477	1.48436	28.3094		4.41704	0
47287	Thu Mar 23 16:42:17 2017_x000D_	10.5751	65.5234	116.076	2.02591	1	6.74601	37.5896	85.0477	1.48436	28.195		9.86376	0
47288	Thu Mar 23 16:42:17 2017_x000D_	10.4595	65.2156	119.995	2.09431	1	6.74601	37.5896	85.0477	1.48436	27.8745		6.97712	33.0691
47289	Thu Mar 23 16:42:17 2017_x000D_	10.348	65.0115	117.31	2.04744	1	6.69902	38.6909	85.0477	1.48436	26.5723		11.2749	0
47290	Thu Mar 23 16:42:17 2017_x000D_	10.1284	64.7065	116.077	2.02593	1	6.69902	38.6909	85.0477	1.48436	26.2407		16.82	0
47291	Thu Mar 23 16:42:17 2017_x000D_	9.90127	64.1939	109.66	1.91393	1	6.69902	38.6909	85.0477	1.48436	25.7033		4.43919	0
47292	Thu Mar 23 16:42:17 2017_x000D_	10.0096	64.2947	100.675	1.75712	1	6.69902	38.6909	85.0477	1.48436	25.8169		4.40089	27.1725
47293	Thu Mar 23 16:42:17 2017_x000D_	9.90989	64.4023	86.1146	1.50298	1	6.88041	39.5783	83.274	1.45341	25.0082		3.11877	0
47294	Thu Mar 23 16:42:17 2017_x000D_	9.80599	64.4058	77.3439	1.34991	1	6.88041	39.5783	83.274	1.45341	24.9993		4.43634	0
47295	Thu Mar 23 16:42:17 2017_x000D_	9.91391	64.5069	68.0691	1.18803	1	6.88041	39.5783	83.274	1.45341	25.1125		3.13138	0
47296	Thu Mar 23 16:42:17 2017_x000D_	9.8096	64.5107	52.8321	0.922094	1	6.88041	39.5783	83.274	1.45341	25.1039		3.1076	0
47297	Thu Mar 23 16:42:17 2017_x000D_	9.80536	64.4072	42.7705	0.746485	1	6.88041	39.5783	83.274	1.45341	25.0006		3.10211	20.8152
47298	Thu Mar 23 16:42:17 2017_x000D_	9.90872	64.4042	28.342	0.494661	1	7.07117	40.2454	65.4012	1.14147	24.3249		3.11945	0
47299	Thu Mar 23 16:42:17 2017_x000D_	9.9046	64.3003	20.182	0.352242	1	7.07117	40.2454	65.4012	1.14147	24.2212		9.34953	0
47300	Thu Mar 23 16:42:17 2017_x000D_	10.2161	64.2906	7.74378	0.135154	1	7.07117	40.2454	65.4012	1.14147	24.25		6.95608	0
47301	Thu Mar 23 16:42:17 2017_x000D_	10.42	64.1802	-1.26825	-0.0221351	1	7.07117	40.2454	65.4012	1.14147	24.1679		15.5922	96.9178
47302	Thu Mar 23 16:42:17 2017_x000D_	10.9395	64.1644	-1.11886	-0.0195277	1	8.48107	43.1521	82.7496	1.44425	21.1556		0	0
47303	Thu Mar 23 16:42:17 2017_x000D_	10.9395	64.1644	-1.11886	-0.0195277	1	8.48107	43.1521	82.7496	1.44425	21.1556		28.2609	0
47304	Thu Mar 23 16:42:18 2017_x000D_	11.8785	64.2399	1.74147	0.0303943	1	8.48107	43.1521	82.7496	1.44425	21.3597		12.4676	0
47305	Thu Mar 23 16:42:18 2017_x000D_	12.2939	64.2274	7.74961	0.135256	1	8.48107	43.1521	82.7496	1.44425	21.4174		25.0854	47.8994
47306	Thu Mar 23 16:42:18 2017_x000D_	13.1201	64.0986	10.7163	0.187035	1	8.85268	44.7049	73.8999	1.2898	19.8577		12.8497	0
47307	Thu Mar 23 16:42:18 2017_x000D_	13.5386	64.1898	13.6419	0.238096	1	8.85268	44.7049	73.8999	1.2898	20.0404		25.6143	0
47308	Thu Mar 23 16:42:18 2017_x000D_	14.3602	63.9575	19.2945	0.336753	1	8.85268	44.7049	73.8999	1.2898	20.0249		6.93696	0
47309	Thu Mar 23 16:42:18 2017_x000D_	14.5637	63.8477	22.0029	0.384024	1	8.85268	44.7049	73.8999	1.2898	19.9765		23.6273	40.0703
47310	Thu Mar 23 16:42:18 2017_x000D_	15.2776	63.5151	25.7559	0.449525	1	9.01482	46.0307	81.0738	1.41501	18.5722		6.93432	0
47311	Thu Mar 23 16:42:18 2017_x000D_	15.481	63.4053	28.3705	0.495159	1	9.01482	46.0307	81.0738	1.41501	18.5388		12.7857	0
47312	Thu Mar 23 16:42:18 2017_x000D_	15.8911	63.2893	25.757	0.449544	1	9.01482	46.0307	81.0738	1.41501	18.578		20.7843	0
47313	Thu Mar 23 16:42:18 2017_x000D_	16.5007	62.9601	28.372	0.495185	1	9.01482	46.0307	81.0738	1.41501	18.5106		8.76156	0
47314	Thu Mar 23 16:42:18 2017_x000D_	16.7003	62.7469	28.3705	0.495158	1	9.01482	46.0307	81.0738	1.41501	18.3983		19.5892	23.6133
47315	Thu Mar 23 16:42:18 2017_x000D_	17.3131	62.5214	28.3719	0.495184	1	9.42399	46.7031	66.4753	1.16021	17.6764		6.92234	0
47316	Thu Mar 23 16:42:18 2017_x000D_	17.5161	62.4117	25.7555	0.449519	1	9.42399	46.7031	66.4753	1.16021	17.6704		8.75951	0
47317	Thu Mar 23 16:42:18 2017_x000D_	17.7156	62.1985	25.7537	0.449487	1	9.42399	46.7031	66.4753	1.16021	17.5744		18.8319	0
47318	Thu Mar 23 16:42:18 2017_x000D_	18.3314	62.0767	23.0296	0.401942	1	9.42399	46.7031	66.4753	1.16021	17.7677		6.91563	105.63
47319	Thu Mar 23 16:42:18 2017_x000D_	18.5342	61.9671	20.1983	0.352526	1	11.0409	49.8309	72.9682	1.27354	14.2631		13.8351	0
47320	Thu Mar 23 16:42:18 2017_x000D_	18.94	61.748	20.1969	0.352502	1	11.0409	49.8309	72.9682	1.27354	14.2973		16.6466	0
47321	Thu Mar 23 16:42:18 2017_x000D_	19.4485	61.5259	19.2816	0.336527	1	11.0409	49.8309	72.9682	1.27354	14.4035		12.3772	0
47322	Thu Mar 23 16:42:18 2017_x000D_	19.8609	61.5139	19.2842	0.336573	1	11.0409	49.8309	72.9682	1.27354	14.6385		16.6454	76.3243
47323	Thu Mar 23 16:42:18 2017_x000D_	20.3694	61.2919	20.1983	0.352526	1	12.2575	52.0653	75.0588	1.31002	12.2855		9.76282	0
47324	Thu Mar 23 16:42:18 2017_x000D_	20.6748	61.1795	16.4841	0.287702	1	12.2575	52.0653	75.0588	1.31002	12.4064		18.7907	0
47325	Thu Mar 23 16:42:19 2017_x000D_	21.2893	61.0582	19.2851	0.336589	1	12.2575	52.0653	75.0588	1.31002	12.7454		11.1378	0
47326	Thu Mar 23 16:42:19 2017_x000D_	21.5914	60.8424	20.1983	0.352526	1	12.2575	52.0653	75.0588	1.31002	12.8125		19.5179	43.9207
47327	Thu Mar 23 16:42:19 2017_x000D_	22.202	60.6178	20.1982	0.352526	1	12.856	53.4014	62.0862	1.08361	11.8078		0	0
47328	Thu Mar 23 16:42:19 2017_x000D_	22.202	60.6178	20.1982	0.352526	1	12.856	53.4014	62.0862	1.08361	11.8078		19.5095	0
47329	Thu Mar 23 16:42:19 2017_x000D_	22.8123	60.3932	20.1982	0.352526	1	12.856	53.4014	62.0862	1.08361	12.1661		12.7148	0
47330	Thu Mar 23 16:42:19 2017_x000D_	23.2202	60.2781	23.0345	0.402028	1	12.856	53.4014	62.0862	1.08361	12.4381		19.4923	0
47331	Thu Mar 23 16:42:19 2017_x000D_	23.83	60.0538	23.0351	0.402039	1	12.856	53.4014	62.0862	1.08361	12.8329		8.73202	115.396
47332	Thu Mar 23 16:42:19 2017_x000D_	24.0288	59.8412	23.0329	0.402	1	15.5809	56.1163	43.9057	0.766299	9.23265		19.4828	0
47333	Thu Mar 23 16:42:19 2017_x000D_	24.6383	59.617	23.0335	0.40201	1	15.5809	56.1163	43.9057	0.766299	9.71038		6.15846	0
47334	Thu Mar 23 16:42:19 2017_x000D_	24.8435	59.6112	23.035	0.402036	1	15.5809	56.1163	43.9057	0.766299	9.9		19.4705	0
47335	Thu Mar 23 16:42:19 2017_x000D_	25.4526	59.3871	23.0355	0.402046	1	15.5809	56.1163	43.9057	0.766299	10.3995		9.72207	97.7406
47336	Thu Mar 23 16:42:19 2017_x000D_	25.7567	59.2751	19.2807	0.336512	1	18.1141	58.1651	44.0986	0.769666	7.72279		8.72559	0
47337	Thu Mar 23 16:42:19 2017_x000D_	25.9554	59.0627	19.2778	0.336462	1	18.1141	58.1651	44.0986	0.769666	7.89251		18.7066	0
47338	Thu Mar 23 16:42:19 2017_x000D_	26.5672	58.9422	22.0019	0.384006	1	18.1141	58.1651	44.0986	0.769666	8.48874		6.87683	0
47339	Thu Mar 23 16:42:19 2017_x000D_	26.7688	58.8331	19.2789	0.336481	1	18.1141	58.1651	44.0986	0.769666	8.68044		16.5635	46.9634
47340	Thu Mar 23 16:42:19 2017_x000D_	27.2748	58.6122	20.1956	0.352479	1	19.3848	59.0794	32.0203	0.55886	7.90382		9.21053	0
47341	Thu Mar 23 16:42:19 2017_x000D_	27.5817	58.6037	19.28	0.336499	1	19.3848	59.0794	32.0203	0.55886	8.21069		13.7494	0
47342	Thu Mar 23 16:42:19 2017_x000D_	27.9849	58.3858	19.2785	0.336473	1	19.3848	59.0794	32.0203	0.55886	8.62802		6.1403	0
47343	Thu Mar 23 16:42:19 2017_x000D_	28.1895	58.3802	19.2798	0.336496	1	19.3848	59.0794	32.0203	0.55886	8.83242		4.36382	0
47344	Thu Mar 23 16:42:19 2017_x000D_	28.2889	58.274	23.0372	0.402075	1	19.3848	59.0794	32.0203	0.55886	8.94045		12.658	29.1274
47345	Thu Mar 23 16:42:19 2017_x000D_	28.695	58.1595	25.7737	0.449836	1	20.2381	59.5426	46.5409	0.812292	8.56925		6.86991	0
47346	Thu Mar 23 16:42:19 2017_x000D_	28.8965	58.0507	28.3974	0.495629	1	20.2381	59.5426	46.5409	0.812292	8.78599		11.0914	0
47347	Thu Mar 23 16:42:20 2017_x000D_	29.1972	57.8356	29.7394	0.519051	1	20.2381	59.5426	46.5409	0.812292	9.12027		6.15238	0
47348	Thu Mar 23 16:42:20 2017_x000D_	29.4022	57.8299	42.8331	0.747579	1	20.2381	59.5426	46.5409	0.812292	9.32277		0.0108167	13.0944
47349	Thu Mar 23 16:42:20 2017_x000D_	29.4025	57.8297	51.0222	0.890506	1	20.6744	59.5551	46.0943	0.804497	8.89701		4.33181	0
47350	Thu Mar 23 16:42:20 2017_x000D_	29.3037	57.935	67.9339	1.18567	1	20.6744	59.5551	46.0943	0.804497	8.78007		4.35435	0
47351	Thu Mar 23 16:42:20 2017_x000D_	29.4089	58.035	77.0899	1.34547	1	20.6744	59.5551	46.0943	0.804497	8.86579		3.07607	0
47352	Thu Mar 23 16:42:20 2017_x000D_	29.4116	58.1375	94.5294	1.64985	1	20.6744	59.5551	46.0943	0.804497	8.85145		3.10058	9.35414
47353	Thu Mar 23 16:42:20 2017_x000D_	29.4083	58.0342	100.576	1.75537	1	20.9023	59.3423	53.3467	0.931076	8.606		3.05542	0
47354	Thu Mar 23 16:42:20 2017_x000D_	29.5101	58.0311	109.039	1.90309	1	20.9023	59.3423	53.3467	0.931076	8.70709		4.37578	0
47355	Thu Mar 23 16:42:20 2017_x000D_	29.4042	57.9308	125.889	2.19718	1	20.9023	59.3423	53.3467	0.931076	8.61827		3.09768	0
47356	Thu Mar 23 16:42:20 2017_x000D_	29.4008	57.8276	132.262	2.30841	1	20.9023	59.3423	53.3467	0.931076	8.63243		6.91342	0
47357	Thu Mar 23 16:42:20 2017_x000D_	29.2921	57.6244	146.819	2.56247	1	20.9023	59.3423	55.2588	0.964448	8.56387		9.72227	0
47358	Thu Mar 23 16:42:20 2017_x000D_	28.9822	57.5296	150.873	2.63323	1	20.9023	59.3423	55.2588	0.964448	8.28074		8.73797	0
47359	Thu Mar 23 16:42:20 2017_x000D_	28.7715	57.3285	150.87	2.63319	1	20.9023	59.3423	55.2588	0.964448	8.12279		20.6631	0
47360	Thu Mar 23 16:42:20 2017_x000D_	28.1483	57.0352	153.447	2.67816	1	20.9023	59.3423	55.2588	0.964448	7.60442		15.4511	0
47361	Thu Mar 23 16:42:20 2017_x000D_	27.7293	56.7357	150.87	2.63318	1	20.9023	59.3423	55.2588	0.964448	7.30769		9.73814	6.57944
47362	Thu Mar 23 16:42:20 2017_x000D_	27.419	56.6404	146.826	2.5626	1	20.912	59.1232	55.1882	0.963215	6.96458		26.5984	0
47363	Thu Mar 23 16:42:20 2017_x000D_	26.6858	56.1419	142.68	2.49023	1	20.912	59.1232	55.1882	0.963215	6.49807		8.76776	0
47364	Thu Mar 23 16:42:20 2017_x000D_	26.4743	55.9402	142.678	2.49021	1	20.912	59.1232	55.1882	0.963215	6.40864		22.318	0
47365	Thu Mar 23 16:42:20 2017_x000D_	25.8461	55.5417	134.254	2.34318	1	20.912	59.1232	55.1882	0.963215	6.09692		11.2162	6.57944
47366	Thu Mar 23 16:42:20 2017_x000D_	25.631	55.2359	132.3	2.30907	1	20.9023	59.3423	60.3652	1.05357	6.26284		21.9638	0
47367	Thu Mar 23 16:42:20 2017_x000D_	25.1013	54.7305	128.287	2.23903	1	20.9023	59.3423	60.3652	1.05357	6.23701		11.2197	0
47368	Thu Mar 23 16:42:21 2017_x000D_	24.886	54.4247	130.062	2.27001	1	20.9023	59.3423	60.3652	1.05357	6.32872		8.79538	0
47369	Thu Mar 23 16:42:21 2017_x000D_	24.6738	54.2224	130.063	2.27003	1	20.9023	59.3423	60.3652	1.05357	6.35906		22.475	6.57944
47370	Thu Mar 23 16:42:21 2017_x000D_	24.2427	53.6097	130.061	2.26999	1	20.8926	59.5614	59.3462	1.03579	6.82978		8.80593	0
47371	Thu Mar 23 16:42:21 2017_x000D_	24.0303	53.4071	130.062	2.27001	1	20.8926	59.5614	59.3462	1.03579	6.90801		20.9492	0
47372	Thu Mar 23 16:42:21 2017_x000D_	23.7014	52.7911	132.292	2.30893	1	20.8926	59.5614	59.3462	1.03579	7.32982		6.94214	0
47373	Thu Mar 23 16:42:21 2017_x000D_	23.4921	52.6924	134.244	2.34299	1	20.8926	59.5614	59.3462	1.03579	7.34442		11.2654	0
47374	Thu Mar 23 16:42:21 2017_x000D_	23.276	52.3853	132.293	2.30896	1	20.8926	59.5614	59.3462	1.03579	7.56155		15.5735	68.0888
47375	Thu Mar 23 16:42:21 2017_x000D_	22.8537	52.0834	134.245	2.34301	1	19.7148	61.5015	118.901	2.07522	9.9274		9.89322	0
47376	Thu Mar 23 16:42:21 2017_x000D_	22.7404	51.7737	138.448	2.41638	1	19.7148	61.5015	118.901	2.07522	10.1875		19.9867	0
47377	Thu Mar 23 16:42:21 2017_x000D_	22.2108	51.3695	140.4	2.45044	1	19.7148	61.5015	118.901	2.07522	10.4349		8.83987	0
47378	Thu Mar 23 16:42:21 2017_x000D_	21.9976	51.1661	140.399	2.45043	1	19.7148	61.5015	118.901	2.07522	10.5845		8.84411	112.378
47379	Thu Mar 23 16:42:21 2017_x000D_	21.7843	50.9626	140.398	2.45042	1	17.8252	64.7359	114.545	1.99919	14.331		20.003	0
47380	Thu Mar 23 16:42:21 2017_x000D_	21.2544	50.5579	138.451	2.41642	1	17.8252	64.7359	114.545	1.99919	14.5868		11.2721	0
47381	Thu Mar 23 16:42:21 2017_x000D_	20.9372	50.3565	140.401	2.45046	1	17.8252	64.7359	114.545	1.99919	14.7123		17.7201	0
47382	Thu Mar 23 16:42:21 2017_x000D_	20.5098	49.9488	140.4	2.45043	1	17.8252	64.7359	114.545	1.99919	15.0288		8.86531	66.1074
47383	Thu Mar 23 16:42:21 2017_x000D_	20.296	49.7448	140.399	2.45042	1	16.4398	66.4495	107.762	1.88079	17.144		17.7435	0
47384	Thu Mar 23 16:42:21 2017_x000D_	19.868	49.3366	140.397	2.4504	1	16.4398	66.4495	107.762	1.88079	17.4529		8.8738	0
47385	Thu Mar 23 16:42:21 2017_x000D_	19.654	49.1324	140.397	2.45038	1	16.4398	66.4495	107.762	1.88079	17.6129		6.9995	0
47386	Thu Mar 23 16:42:21 2017_x000D_	19.4432	49.0324	138.308	2.41394	1	16.4398	66.4495	107.762	1.88079	17.6742		13.3086	189.525
47387	Thu Mar 23 16:42:21 2017_x000D_	19.1222	48.7262	138.453	2.41645	1	10.4546	68.4714	160.841	2.80721	21.5639		8.88869	0
47388	Thu Mar 23 16:42:21 2017_x000D_	18.9078	48.5217	138.452	2.41644	1	10.4546	68.4714	160.841	2.80721	21.6667		8.88869	0
47389	Thu Mar 23 16:42:22 2017_x000D_	18.6934	48.3172	138.452	2.41644	1	10.4546	68.4714	160.841	2.80721	21.7731		13.3425	0
47390	Thu Mar 23 16:42:22 2017_x000D_	18.3717	48.0101	134.258	2.34324	1	10.4546	68.4714	160.841	2.80721	21.9396		7.04649	0
47391	Thu Mar 23 16:42:22 2017_x000D_	18.2607	47.8031	136.351	2.37978	1	10.4546	68.4714	160.841	2.80721	22.0933		11.3176	174.926
47392	Thu Mar 23 16:42:22 2017_x000D_	17.9424	47.6006	134.259	2.34326	1	4.91369	70.2873	165.184	2.883	26.1617		7.05461	0
47393	Thu Mar 23 16:42:22 2017_x000D_	17.8312	47.3934	136.351	2.37978	1	4.91369	70.2873	165.184	2.883	26.2867		11.3243	0
47394	Thu Mar 23 16:42:22 2017_x000D_	17.5127	47.1908	134.26	2.34327	1	4.91369	70.2873	165.184	2.883	26.3094		4.45614	0
47395	Thu Mar 23 16:42:22 2017_x000D_	17.4051	47.0884	138.449	2.4164	1	4.91369	70.2873	165.184	2.883	26.3481		8.91414	33.0179
47396	Thu Mar 23 16:42:22 2017_x000D_	17.1901	46.8833	138.449	2.41639	1	4.0125	70.9191	115.856	2.02206	27.4111		3.14885	0
47397	Thu Mar 23 16:42:22 2017_x000D_	17.1865	46.7784	136.351	2.37978	1	4.0125	70.9191	115.856	2.02206	27.5014		15.7374	0
47398	Thu Mar 23 16:42:22 2017_x000D_	16.7602	46.4727	130.101	2.27069	1	4.0125	70.9191	115.856	2.02206	27.5705		4.46018	0
47399	Thu Mar 23 16:42:22 2017_x000D_	16.6527	46.37	126.013	2.19933	1	4.0125	70.9191	115.856	2.02206	27.6122		6.3018	23.5058
47400	Thu Mar 23 16:42:22 2017_x000D_	16.6609	46.5799	107.318	1.87306	1	4.42118	71.5876	71.3715	1.24567	27.8423		4.46886	0
47401	Thu Mar 23 16:42:22 2017_x000D_	16.7688	46.6826	97.9213	1.70905	1	4.42118	71.5876	71.3715	1.24567	27.7979		3.10913	0
47402	Thu Mar 23 16:42:22 2017_x000D_	16.6652	46.6854	83.0591	1.44966	1	4.42118	71.5876	71.3715	1.24567	27.7495		3.16395	0
47403	Thu Mar 23 16:42:22 2017_x000D_	16.6689	46.7908	70.7925	1.23556	1	4.42118	71.5876	71.3715	1.24567	27.6566		3.12721	26.9792
47404	Thu Mar 23 16:42:22 2017_x000D_	16.5647	46.7937	55.0742	0.961227	1	4.6022	72.4685	73.075	1.2754	28.3248		0.0108167	0
47405	Thu Mar 23 16:42:22 2017_x000D_	16.5644	46.7939	46.8498	0.817683	1	4.6022	72.4685	73.075	1.2754	28.3245		6.98095	0
47406	Thu Mar 23 16:42:22 2017_x000D_	16.661	46.5822	40.421	0.70548	1	4.6022	72.4685	73.075	1.2754	28.5572		4.38546	0
47407	Thu Mar 23 16:42:22 2017_x000D_	16.7606	46.4752	22.742	0.396923	1	4.6022	72.4685	73.075	1.2754	28.6963		3.10877	0
47408	Thu Mar 23 16:42:22 2017_x000D_	16.8642	46.4729	16.1399	0.281695	1	4.6022	72.4685	73.075	1.2754	28.7424		19.666	19.6979
47409	Thu Mar 23 16:42:22 2017_x000D_	17.4806	46.2498	10.2899	0.179592	1	4.57425	73.1245	77.118	1.34596	29.8131		9.3471	0
47410	Thu Mar 23 16:42:22 2017_x000D_	17.7921	46.2432	9.84371	0.171805	1	4.57425	73.1245	77.118	1.34596	29.9552		12.4649	0
47411	Thu Mar 23 16:42:23 2017_x000D_	18.2075	46.2343	9.84529	0.171833	1	4.57425	73.1245	77.118	1.34596	30.1488		28.1757	0
47412	Thu Mar 23 16:42:23 2017_x000D_	19.1384	46.1098	13.2501	0.231258	1	4.57425	73.1245	77.118	1.34596	30.6905		12.806	72.2034
47413	Thu Mar 23 16:42:23 2017_x000D_	19.5499	45.9963	16.1465	0.281809	1	4.47182	75.5291	84.6048	1.47663	33.1592		6.94024	0
47414	Thu Mar 23 16:42:23 2017_x000D_	19.7539	45.8872	18.97	0.33109	1	4.47182	75.5291	84.6048	1.47663	33.3494		22.5988	0
47415	Thu Mar 23 16:42:23 2017_x000D_	20.4729	45.6625	25.5112	0.445254	1	4.47182	75.5291	84.6048	1.47663	33.8829		12.7907	0
47416	Thu Mar 23 16:42:23 2017_x000D_	20.8839	45.5491	28.1575	0.491441	1	4.47182	75.5291	84.6048	1.47663	34.1783		18.0853	65.6065
47417	Thu Mar 23 16:42:23 2017_x000D_	21.3917	45.2242	32.1206	0.56061	1	4.37874	77.714	83.4113	1.4558	36.6746		8.78687	0
47418	Thu Mar 23 16:42:23 2017_x000D_	21.592	45.0105	32.1195	0.560592	1	4.37874	77.714	83.4113	1.4558	36.9569		18.0777	0
47419	Thu Mar 23 16:42:23 2017_x000D_	22.0995	44.6856	36.2266	0.632273	1	4.37874	77.714	83.4113	1.4558	37.482		13.851	0
47420	Thu Mar 23 16:42:23 2017_x000D_	22.5066	44.4678	36.2273	0.632286	1	4.37874	77.714	83.4113	1.4558	37.8673		15.5052	0
47421	Thu Mar 23 16:42:23 2017_x000D_	22.9104	44.1452	38.6244	0.674123	1	4.37874	77.714	83.4113	1.4558	38.3443		6.92012	85.3937
47422	Thu Mar 23 16:42:23 2017_x000D_	23.1138	44.0364	36.2274	0.632288	1	4.47588	80.5588	83.4113	1.4558	41.0031		13.8431	0
47423	Thu Mar 23 16:42:23 2017_x000D_	23.5206	43.8186	36.2282	0.632301	1	4.47588	80.5588	83.4113	1.4558	41.3829		19.8421	0
47424	Thu Mar 23 16:42:23 2017_x000D_	24.024	43.3896	34.5986	0.603859	1	4.47588	80.5588	83.4113	1.4558	41.9962		8.77852	0
47425	Thu Mar 23 16:42:23 2017_x000D_	24.224	43.176	34.5979	0.603846	1	4.47588	80.5588	83.4113	1.4558	42.2784		9.78301	39.7669
47426	Thu Mar 23 16:42:23 2017_x000D_	24.5307	43.0652	33.6841	0.587899	1	4.6381	81.8744	85.0477	1.48436	43.6104		19.8333	0
47427	Thu Mar 23 16:42:23 2017_x000D_	25.0338	42.6363	32.117	0.560548	1	4.6381	81.8744	85.0477	1.48436	44.2223		6.19622	0
47428	Thu Mar 23 16:42:23 2017_x000D_	25.2403	42.6322	32.1185	0.560574	1	4.6381	81.8744	85.0477	1.48436	44.3216		22.313	0
47429	Thu Mar 23 16:42:23 2017_x000D_	25.8466	42.2014	32.1179	0.560564	1	4.6381	81.8744	85.0477	1.48436	44.9861		8.7699	46.23
47430	Thu Mar 23 16:42:23 2017_x000D_	26.0465	41.9881	32.1169	0.560545	1	4.79097	83.4078	81.4436	1.42146	46.5552		6.90813	0
47431	Thu Mar 23 16:42:23 2017_x000D_	26.2495	41.8794	29.5028	0.51492	1	4.79097	83.4078	81.4436	1.42146	46.7448		20.7268	0
47432	Thu Mar 23 16:42:24 2017_x000D_	26.8587	41.5535	32.1177	0.56056	1	4.79097	83.4078	81.4436	1.42146	47.3156		13.8134	0
47433	Thu Mar 23 16:42:24 2017_x000D_	27.2647	41.3363	32.1182	0.560569	1	4.79097	83.4078	81.4436	1.42146	47.6978		13.8094	6.54269
47434	Thu Mar 23 16:42:24 2017_x000D_	27.6706	41.1192	32.1187	0.560577	1	4.57296	83.4019	81.8809	1.42909	48.1802		13.8041	0
47435	Thu Mar 23 16:42:24 2017_x000D_	28.0763	40.9021	32.1191	0.560584	1	4.57296	83.4019	81.8809	1.42909	48.5658		15.4579	0
47436	Thu Mar 23 16:42:24 2017_x000D_	28.4788	40.5804	29.5023	0.514912	1	4.57296	83.4019	81.8809	1.42909	49.0425		6.89859	0
47437	Thu Mar 23 16:42:24 2017_x000D_	28.6816	40.472	32.1185	0.560574	1	4.57296	83.4019	81.8809	1.42909	49.2362		13.8	0
47438	Thu Mar 23 16:42:24 2017_x000D_	29.0872	40.255	32.119	0.560582	1	4.57296	83.4019	81.8809	1.42909	49.6246		8.75937	9.18688
47439	Thu Mar 23 16:42:24 2017_x000D_	29.2868	40.0419	32.1179	0.560563	1	4.78166	83.626	10.6973	0.186703	50.0008		13.7892	0
47440	Thu Mar 23 16:42:24 2017_x000D_	29.6921	39.8251	32.1184	0.560571	1	4.78166	83.626	10.6973	0.186703	50.389		8.75937	0
47441	Thu Mar 23 16:42:24 2017_x000D_	29.8917	39.612	32.1173	0.560553	1	4.78166	83.626	10.6973	0.186703	50.6729		13.7892	0
47442	Thu Mar 23 16:42:24 2017_x000D_	30.297	39.3952	32.1178	0.560561	1	4.78166	83.626	10.6973	0.186703	51.0627		6.16895	6.55196
47443	Thu Mar 23 16:42:24 2017_x000D_	30.5026	39.3916	32.1193	0.560587	1	4.79097	83.4078	3.09829	0.0540754	50.9756		15.4429	0
47444	Thu Mar 23 16:42:24 2017_x000D_	30.9047	39.0702	34.603	0.603936	1	4.79097	83.4078	3.09829	0.0540754	51.4563		4.37859	0
47445	Thu Mar 23 16:42:24 2017_x000D_	31.0045	38.9637	33.6865	0.58794	1	4.79097	83.4078	3.09829	0.0540754	51.5987		11.1187	0
47446	Thu Mar 23 16:42:24 2017_x000D_	31.3066	38.749	32.1176	0.560558	1	4.79097	83.4078	3.09829	0.0540754	51.9373		3.08453	0
47447	Thu Mar 23 16:42:24 2017_x000D_	31.4094	38.7471	33.687	0.587949	1	4.79097	83.4078	3.09829	0.0540754	51.9915		6.88924	35.4601
47448	Thu Mar 23 16:42:24 2017_x000D_	31.6119	38.6388	36.2351	0.632422	1	5.27356	82.3288	282.882	4.93722	51.0149		11.1228	0
47449	Thu Mar 23 16:42:24 2017_x000D_	31.9141	38.424	38.0098	0.663397	1	5.27356	82.3288	282.882	4.93722	51.3551		8.75499	0
47450	Thu Mar 23 16:42:24 2017_x000D_	32.1137	38.2111	42.7402	0.745957	1	5.27356	82.3288	282.882	4.93722	51.6407		3.13647	0
47451	Thu Mar 23 16:42:24 2017_x000D_	32.1169	38.3156	49.0189	0.855541	1	5.27356	82.3288	282.882	4.93722	51.5531		3.12457	27.1144
47452	Thu Mar 23 16:42:24 2017_x000D_	32.1202	38.4197	64.0548	1.11797	1	5.52888	81.4618	295.536	5.15808	50.5937		3.1243	0
47453	Thu Mar 23 16:42:24 2017_x000D_	32.1232	38.5238	76.3428	1.33243	1	5.52888	81.4618	295.536	5.15808	50.5067		3.11798	0
47454	Thu Mar 23 16:42:25 2017_x000D_	32.1258	38.6277	94.576	1.65066	1	5.52888	81.4618	295.536	5.15808	50.4198		0.00848528	0
47455	Thu Mar 23 16:42:25 2017_x000D_	32.1256	38.6275	100.41	1.75249	1	5.52888	81.4618	295.536	5.15808	50.4199		4.41054	27.1176
47456	Thu Mar 23 16:42:25 2017_x000D_	32.2308	38.7302	109.663	1.91398	1	5.78424	80.5947	301.717	5.26596	49.5182		0.0271662	0
47457	Thu Mar 23 16:42:25 2017_x000D_	32.2299	38.7301	127.74	2.22948	1	5.78424	80.5947	301.717	5.26596	49.5179		3.12747	0
47458	Thu Mar 23 16:42:25 2017_x000D_	32.2267	38.6259	137.858	2.40607	1	5.78424	80.5947	301.717	5.26596	49.6043		4.42573	0
47459	Thu Mar 23 16:42:25 2017_x000D_	32.1206	38.5234	150.209	2.62164	1	5.78424	80.5947	301.717	5.26596	49.6346		4.41287	0
47460	Thu Mar 23 16:42:25 2017_x000D_	32.015	38.421	159.452	2.78297	1	5.78424	80.5947	301.717	5.26596	49.6656		6.16623	19.6679
47461	Thu Mar 23 16:42:25 2017_x000D_	31.8095	38.4251	172.317	3.00749	1	5.81224	79.9397	277.655	4.846	48.9828		6.94485	0
47462	Thu Mar 23 16:42:25 2017_x000D_	31.6012	38.3241	175.179	3.05746	1	5.81224	79.9397	277.655	4.846	48.9584		21.5733	0
47463	Thu Mar 23 16:42:25 2017_x000D_	30.8822	38.3366	174.878	3.0522	1	5.81224	79.9397	277.655	4.846	48.5728		19.6269	0
47464	Thu Mar 23 16:42:25 2017_x000D_	30.259	38.1375	168.911	2.94806	1	5.81224	79.9397	277.655	4.846	48.4259		12.3498	99.4288
47465	Thu Mar 23 16:42:25 2017_x000D_	29.8474	38.1446	168.914	2.94811	1	6.38857	76.6759	276.726	4.82978	45.1107		12.7888	0
47466	Thu Mar 23 16:42:25 2017_x000D_	29.4325	38.0467	166.028	2.89773	1	6.38857	76.6759	276.726	4.82978	44.9804		26.5732	0
47467	Thu Mar 23 16:42:25 2017_x000D_	28.5994	37.7458	155.51	2.71416	1	6.38857	76.6759	276.726	4.82978	44.8205		12.8077	0
47468	Thu Mar 23 16:42:25 2017_x000D_	28.1839	37.6477	152.816	2.66714	1	6.38857	76.6759	276.726	4.82978	44.7016		25.2089	73.5491
47469	Thu Mar 23 16:42:25 2017_x000D_	27.4493	37.2397	146.229	2.55219	1	6.9278	74.2843	276.623	4.82798	42.349		8.89779	0
47470	Thu Mar 23 16:42:25 2017_x000D_	27.2365	37.0331	146.228	2.55215	1	6.9278	74.2843	276.623	4.82798	42.4275		26.9935	0
47471	Thu Mar 23 16:42:25 2017_x000D_	26.4977	36.5195	142.111	2.48031	1	6.9278	74.2843	276.623	4.82798	42.5342		11.3068	0
47472	Thu Mar 23 16:42:25 2017_x000D_	26.1815	36.3144	140.192	2.44682	1	6.9278	74.2843	276.623	4.82798	42.5725		13.387	54.3124
47473	Thu Mar 23 16:42:25 2017_x000D_	25.8613	36.0036	139.882	2.4414	1	7.43914	72.5476	281.318	4.90993	40.9248		24.5927	0
47474	Thu Mar 23 16:42:25 2017_x000D_	25.2244	35.4875	142.11	2.48029	1	7.43914	72.5476	281.318	4.90993	41.1068		8.92964	0
47475	Thu Mar 23 16:42:26 2017_x000D_	25.0108	35.2802	142.109	2.48027	1	7.43914	72.5476	281.318	4.90993	41.2022		8.93388	0
47476	Thu Mar 23 16:42:26 2017_x000D_	24.7971	35.0728	142.108	2.48025	1	7.43914	72.5476	281.318	4.90993	41.2996		18.335	0
47477	Thu Mar 23 16:42:26 2017_x000D_	24.2691	34.765	146.219	2.552	1	7.43914	72.5476	281.318	4.90993	41.3615		11.4269	201.712
47478	Thu Mar 23 16:42:26 2017_x000D_	24.0519	34.4521	148.696	2.59524	1	6.19223	65.9405	268.235	4.68158	36.2007		18.3581	0
47479	Thu Mar 23 16:42:26 2017_x000D_	23.5233	34.1438	152.78	2.66652	1	6.19223	65.9405	268.235	4.68158	36.2132		6.22569	0
47480	Thu Mar 23 16:42:26 2017_x000D_	23.3158	34.1469	152.784	2.66658	1	6.19223	65.9405	268.235	4.68158	36.1116		18.3782	0
47481	Thu Mar 23 16:42:26 2017_x000D_	22.7866	33.8383	156.705	2.73501	1	6.19223	65.9405	268.235	4.68158	36.1376		11.3758	131.631
47482	Thu Mar 23 16:42:26 2017_x000D_	22.4685	33.6319	155.467	2.7134	1	6.16101	61.5529	268.235	4.68158	32.3344		7.03745	0
47483	Thu Mar 23 16:42:26 2017_x000D_	22.2574	33.5296	158.282	2.76254	1	6.16101	61.5529	268.235	4.68158	32.3172		21.1416	0
47484	Thu Mar 23 16:42:26 2017_x000D_	21.6235	33.2217	155.466	2.71339	1	6.16101	61.5529	268.235	4.68158	32.2761		6.24069	0
47485	Thu Mar 23 16:42:26 2017_x000D_	21.4155	33.2248	155.469	2.71345	1	6.16101	61.5529	268.235	4.68158	32.1742		22.8117	128.885
47486	Thu Mar 23 16:42:26 2017_x000D_	20.7775	32.8111	155.465	2.71338	1	5.24602	57.3553	254.965	4.44998	29.0456		6.24665	0
47487	Thu Mar 23 16:42:26 2017_x000D_	20.5693	32.8141	155.468	2.71343	1	5.24602	57.3553	254.965	4.44998	28.9322		21.19	0
47488	Thu Mar 23 16:42:26 2017_x000D_	19.9339	32.5056	152.787	2.66664	1	5.24602	57.3553	254.965	4.44998	28.8659		7.06158	0
47489	Thu Mar 23 16:42:26 2017_x000D_	19.7221	32.4029	155.467	2.71342	1	5.24602	57.3553	254.965	4.44998	28.8475		7.07491	153.549
47490	Thu Mar 23 16:42:26 2017_x000D_	19.51	32.2998	152.787	2.66664	1	3.70185	52.4755	262.434	4.58033	25.6312		14.1419	0
47491	Thu Mar 23 16:42:26 2017_x000D_	19.0859	32.094	152.788	2.66665	1	3.70185	52.4755	262.434	4.58033	25.5358		14.1526	0
47492	Thu Mar 23 16:42:26 2017_x000D_	18.6615	31.888	152.788	2.66666	1	3.70185	52.4755	262.434	4.58033	25.4487		15.8884	0
47493	Thu Mar 23 16:42:26 2017_x000D_	18.2334	31.5762	155.463	2.71333	1	3.70185	52.4755	262.434	4.58033	25.4548		9.97978	0
47494	Thu Mar 23 16:42:26 2017_x000D_	17.9167	31.4744	151.34	2.64138	1	3.70185	52.4755	262.434	4.58033	25.3596		11.4667	125.357
47495	Thu Mar 23 16:42:26 2017_x000D_	17.5959	31.2666	152.786	2.66661	1	3.87893	48.3007	275.286	4.80464	21.8704		14.1807	0
47496	Thu Mar 23 16:42:27 2017_x000D_	17.1707	31.0601	152.786	2.66662	1	3.87893	48.3007	275.286	4.80464	21.7695		9.03172	0
47497	Thu Mar 23 16:42:27 2017_x000D_	16.9543	30.8508	152.783	2.66657	1	3.87893	48.3007	275.286	4.80464	21.8051		14.1969	0
47498	Thu Mar 23 16:42:27 2017_x000D_	16.5286	30.6441	152.783	2.66657	1	3.87893	48.3007	275.286	4.80464	21.7203		7.10444	120.732
47499	Thu Mar 23 16:42:27 2017_x000D_	16.3156	30.5406	150.242	2.62222	1	4.70363	44.3617	276.623	4.82798	18.0516		7.09782	0
47500	Thu Mar 23 16:42:27 2017_x000D_	16.1027	30.4374	152.784	2.66658	1	4.70363	44.3617	276.623	4.82798	17.9951		9.04653	0
47501	Thu Mar 23 16:42:27 2017_x000D_	15.886	30.2277	152.781	2.66653	1	4.70363	44.3617	276.623	4.82798	18.0226		6.28256	0
47502	Thu Mar 23 16:42:27 2017_x000D_	15.6766	30.2305	152.784	2.66659	1	4.70363	44.3617	276.623	4.82798	17.8913		7.11516	92.8273
47503	Thu Mar 23 16:42:27 2017_x000D_	15.4633	30.1268	150.245	2.62226	1	5.05351	41.2873	286.1	4.99339	15.2617		13.5825	0
47504	Thu Mar 23 16:42:27 2017_x000D_	15.138	29.8119	146.254	2.55261	1	5.05351	41.2873	286.1	4.99339	15.2768		0.0108167	0
47505	Thu Mar 23 16:42:27 2017_x000D_	15.1383	29.8117	138.036	2.40918	1	5.05351	41.2873	286.1	4.99339	15.2772		7.03011	0
47506	Thu Mar 23 16:42:27 2017_x000D_	15.0417	30.0252	119.284	2.08191	1	5.05351	41.2873	286.1	4.99339	15.0532		4.52762	0
47507	Thu Mar 23 16:42:27 2017_x000D_	15.1503	30.13	115.449	2.01497	1	5.05351	41.2873	286.1	4.99339	15.0476		0.0216333	155.323
47508	Thu Mar 23 16:42:27 2017_x000D_	15.1509	30.1304	104.291	1.82022	1	7.01206	36.4946	284.382	4.96339	10.3317		4.42786	0
47509	Thu Mar 23 16:42:27 2017_x000D_	15.0503	30.2384	89.0244	1.55377	1	7.01206	36.4946	284.382	4.96339	10.1859		0.0134164	0
47510	Thu Mar 23 16:42:27 2017_x000D_	15.0505	30.2388	77.3776	1.35049	1	7.01206	36.4946	284.382	4.96339	10.1859		6.35788	0
47511	Thu Mar 23 16:42:27 2017_x000D_	15.0431	30.027	64.1729	1.12003	1	7.01206	36.4946	284.382	4.96339	10.3115		3.13514	101.153
47512	Thu Mar 23 16:42:27 2017_x000D_	15.1476	30.026	53.258	0.929527	1	8.4584	33.4488	300.654	5.2474	7.51405		7.03382	0
47513	Thu Mar 23 16:42:27 2017_x000D_	15.2445	29.8125	37.8334	0.660318	1	8.4584	33.4488	300.654	5.2474	7.69895		3.18526	0
47514	Thu Mar 23 16:42:27 2017_x000D_	15.2405	29.7064	31.8924	0.556628	1	8.4584	33.4488	300.654	5.2474	7.74612		9.87962	0
47515	Thu Mar 23 16:42:27 2017_x000D_	15.5508	29.5961	22.4335	0.391538	1	8.4584	33.4488	300.654	5.2474	8.07127		4.42537	95.1374
47516	Thu Mar 23 16:42:27 2017_x000D_	15.6516	29.4884	18.612	0.324841	1	9.89596	30.6221	286.264	4.99625	5.86623		22.7738	0
47517	Thu Mar 23 16:42:27 2017_x000D_	16.3776	29.2666	19.545	0.341124	1	9.89596	30.6221	286.264	4.99625	6.62186		15.9452	0
47518	Thu Mar 23 16:42:28 2017_x000D_	16.897	29.1538	15.7622	0.275103	1	9.89596	30.6221	286.264	4.99625	7.15335		22.7548	0
47519	Thu Mar 23 16:42:28 2017_x000D_	17.6224	28.9322	22.4368	0.391597	1	9.89596	30.6221	286.264	4.99625	7.90909		11.2499	0
47520	Thu Mar 23 16:42:28 2017_x000D_	17.9288	28.716	21.3822	0.373189	1	9.89596	30.6221	286.264	4.99625	8.25589		22.7358	159.757
47521	Thu Mar 23 16:42:28 2017_x000D_	18.6536	28.4946	27.8963	0.486883	1	11.6485	25.5935	287.032	5.00965	7.58207		11.2499	0
47522	Thu Mar 23 16:42:28 2017_x000D_	18.96	28.2784	29.2644	0.51076	1	11.6485	25.5935	287.032	5.00965	7.78888		18.1865	0
47523	Thu Mar 23 16:42:28 2017_x000D_	19.4718	27.9535	33.4845	0.584414	1	11.6485	25.5935	287.032	5.00965	8.17151		15.6018	0
47524	Thu Mar 23 16:42:28 2017_x000D_	19.879	27.63	36.0541	0.629263	1	11.6485	25.5935	287.032	5.00965	8.47871		6.96903	122.311
47525	Thu Mar 23 16:42:28 2017_x000D_	20.0843	27.5213	38.4773	0.671556	1	13.3452	21.8863	286.925	5.00779	8.78457		19.9818	0
47526	Thu Mar 23 16:42:28 2017_x000D_	20.5922	27.0904	40.3123	0.703583	1	13.3452	21.8863	286.925	5.00779	8.92198		11.2325	0
47527	Thu Mar 23 16:42:28 2017_x000D_	20.8981	26.8745	38.4773	0.671556	1	13.3452	21.8863	286.925	5.00779	9.05143		19.9776	0
47528	Thu Mar 23 16:42:28 2017_x000D_	21.4059	26.4437	40.3126	0.703588	1	13.3452	21.8863	286.925	5.00779	9.25985		4.41251	65.5583
47529	Thu Mar 23 16:42:28 2017_x000D_	21.5065	26.3364	36.0531	0.629246	1	14.3083	19.9247	290.492	5.07004	9.63971		13.9192	0
47530	Thu Mar 23 16:42:28 2017_x000D_	21.9166	26.1194	36.0539	0.629259	1	14.3083	19.9247	290.492	5.07004	9.81125		17.6709	0
47531	Thu Mar 23 16:42:28 2017_x000D_	22.3198	25.69	36.0526	0.629237	1	14.3083	19.9247	290.492	5.07004	9.8703		6.95422	0
47532	Thu Mar 23 16:42:28 2017_x000D_	22.5247	25.5816	33.4807	0.584348	1	14.3083	19.9247	290.492	5.07004	9.97546		8.83543	74.4451
47533	Thu Mar 23 16:42:28 2017_x000D_	22.7263	25.3669	33.4798	0.584332	1	15.5006	17.7484	280.926	4.90309	10.5001		16.7456	0
47534	Thu Mar 23 16:42:28 2017_x000D_	23.2402	25.149	31.8974	0.556714	1	15.5006	17.7484	280.926	4.90309	10.7084		8.83119	0
47535	Thu Mar 23 16:42:28 2017_x000D_	23.4417	24.9344	31.8963	0.556696	1	15.5006	17.7484	280.926	4.90309	10.7098		20.8506	0
47536	Thu Mar 23 16:42:28 2017_x000D_	24.056	24.6093	29.2534	0.510568	1	15.5006	17.7484	280.926	4.90309	10.9666		8.829	0
47537	Thu Mar 23 16:42:28 2017_x000D_	24.2575	24.3948	29.2521	0.510545	1	15.5006	17.7484	280.926	4.90309	10.9935		13.8977	53.6992
47538	Thu Mar 23 16:42:28 2017_x000D_	24.667	24.1782	29.2522	0.510548	1	16.4451	16.2279	292.798	5.11029	11.4371		6.94751	0
47539	Thu Mar 23 16:42:29 2017_x000D_	24.8717	24.0699	31.8966	0.556701	1	16.4451	16.2279	292.798	5.11029	11.5111		13.891	0
47540	Thu Mar 23 16:42:29 2017_x000D_	25.281	23.8534	31.8971	0.556709	1	16.4451	16.2279	292.798	5.11029	11.6714		6.94486	0
47541	Thu Mar 23 16:42:29 2017_x000D_	25.4856	23.7451	29.2526	0.510554	1	16.4451	16.2279	292.798	5.11029	11.7575		6.94345	50.7352
47542	Thu Mar 23 16:42:29 2017_x000D_	25.6902	23.6369	31.8976	0.556717	1	17.1705	14.7002	301.475	5.26174	12.3471		6.9408	0
47543	Thu Mar 23 16:42:29 2017_x000D_	25.8947	23.5287	29.2527	0.510556	1	17.1705	14.7002	301.475	5.26174	12.4119		6.94345	0
47544	Thu Mar 23 16:42:29 2017_x000D_	26.0993	23.4205	31.898	0.556725	1	17.1705	14.7002	301.475	5.26174	12.4807		6.93815	0
47545	Thu Mar 23 16:42:29 2017_x000D_	26.3037	23.3123	29.2529	0.51056	1	17.1705	14.7002	301.475	5.26174	12.5532		6.94345	42.635
47546	Thu Mar 23 16:42:29 2017_x000D_	26.5083	23.2041	31.8984	0.556733	1	18.096	13.6217	301.717	5.26596	12.751		11.2067	0
47547	Thu Mar 23 16:42:29 2017_x000D_	26.8135	22.9887	33.4833	0.584394	1	18.096	13.6217	301.717	5.26596	12.7959		6.95016	0
47548	Thu Mar 23 16:42:29 2017_x000D_	27.0183	22.8804	44.6411	0.779134	1	18.096	13.6217	301.717	5.26596	12.8581		0.0127279	0
47549	Thu Mar 23 16:42:29 2017_x000D_	27.0186	22.8801	53.2616	0.92959	1	18.096	13.6217	301.717	5.26596	12.8581		0.0108167	29.8055
47550	Thu Mar 23 16:42:29 2017_x000D_	27.0188	22.8798	61.544	1.07415	1	18.5734	12.7504	291.255	5.08336	13.1882		6.3479	0
47551	Thu Mar 23 16:42:29 2017_x000D_	27.0252	23.0913	80.0554	1.39723	1	18.5734	12.7504	291.255	5.08336	13.3554		0.0067082	0
47552	Thu Mar 23 16:42:29 2017_x000D_	27.0251	23.0911	85.8422	1.49823	1	18.5734	12.7504	291.255	5.08336	13.3552		3.19993	0
47553	Thu Mar 23 16:42:29 2017_x000D_	27.0214	22.9845	103.922	1.81378	1	18.5734	12.7504	291.255	5.08336	13.2705		3.09925	0
47554	Thu Mar 23 16:42:29 2017_x000D_	27.1247	22.9832	112.378	1.96136	1	18.5734	12.7504	291.255	5.08336	13.3355		10.1214	9.41103
47555	Thu Mar 23 16:42:29 2017_x000D_	27.0106	22.6657	129.284	2.25643	1	18.8024	12.536	304.341	5.31174	13.0378		0.0127279	0
47556	Thu Mar 23 16:42:29 2017_x000D_	27.0103	22.666	137.555	2.40079	1	18.8024	12.536	304.341	5.31174	13.0379		7.05851	0
47557	Thu Mar 23 16:42:29 2017_x000D_	26.7992	22.5621	148.274	2.58788	1	18.8024	12.536	304.341	5.31174	12.8246		4.50588	0
47558	Thu Mar 23 16:42:29 2017_x000D_	26.692	22.4569	152.352	2.65905	1	18.8024	12.536	304.341	5.31174	12.6756		7.05578	18.82
47559	Thu Mar 23 16:42:29 2017_x000D_	26.4811	22.3528	155.039	2.70594	1	19.2604	12.1073	313.711	5.47528	12.5343		9.0138	0
47560	Thu Mar 23 16:42:29 2017_x000D_	26.2669	22.1421	155.035	2.70587	1	19.2604	12.1073	313.711	5.47528	12.2388		28.2833	0
47561	Thu Mar 23 16:42:30 2017_x000D_	25.422	21.7238	149.8	2.61451	1	19.2604	12.1073	313.711	5.47528	11.4211		9.95555	0
47562	Thu Mar 23 16:42:30 2017_x000D_	25.1068	21.62	145.804	2.54475	1	19.2604	12.1073	313.711	5.47528	11.1657		22.9124	29.6383
47563	Thu Mar 23 16:42:30 2017_x000D_	24.4693	21.1994	137.578	2.40119	1	20.157	11.6924	0	0	10.4393		11.5691	0
47564	Thu Mar 23 16:42:30 2017_x000D_	24.251	20.8815	135.501	2.36493	1	20.157	11.6924	0	0	10.0598		22.6035	0
47565	Thu Mar 23 16:42:30 2017_x000D_	23.7138	20.3532	126.984	2.21628	1	20.157	11.6924	0	0	9.36271		11.5841	0
47566	Thu Mar 23 16:42:30 2017_x000D_	23.4952	20.0349	125.289	2.18671	1	20.157	11.6924	0	0	8.98559		10.1714	0
47567	Thu Mar 23 16:42:30 2017_x000D_	23.3809	19.7157	121.367	2.11825	1	20.157	11.6924	0	0	8.64678		27.6357	20.9089
47568	Thu Mar 23 16:42:30 2017_x000D_	22.8358	18.9731	120.297	2.09958	1	20.8245	11.4919	0	0	7.74685		11.6074	0
47569	Thu Mar 23 16:42:30 2017_x000D_	22.6167	18.6542	118.885	2.07493	1	20.8245	11.4919	0	0	7.38312		20.3782	0
47570	Thu Mar 23 16:42:30 2017_x000D_	22.3874	18.0148	118.881	2.07487	1	20.8245	11.4919	0	0	6.70752		14.4196	0
47571	Thu Mar 23 16:42:30 2017_x000D_	22.1648	17.5888	118.881	2.07486	1	20.8245	11.4919	0	0	6.24248		18.8056	19.744
47572	Thu Mar 23 16:42:30 2017_x000D_	21.8339	17.0564	122.854	2.14421	1	21.4823	11.5128	0	0	5.55474		9.0944	0
47573	Thu Mar 23 16:42:30 2017_x000D_	21.6178	16.8438	122.856	2.14424	1	21.4823	11.5128	0	0	5.33272		7.22598	0
47574	Thu Mar 23 16:42:30 2017_x000D_	21.5061	16.6304	125.277	2.1865	1	21.4823	11.5128	0	0	5.11766		17.3932	0
47575	Thu Mar 23 16:42:30 2017_x000D_	21.2796	16.0967	126.962	2.21591	1	21.4823	11.5128	0	0	4.58838		9.10499	6.64551
47576	Thu Mar 23 16:42:30 2017_x000D_	21.0633	15.8838	126.964	2.21594	1	21.4921	11.2915	0	0	4.61228		7.23674	0
47577	Thu Mar 23 16:42:30 2017_x000D_	20.9514	15.6701	129.293	2.25659	1	21.4921	11.2915	0	0	4.41186		11.6465	0
47578	Thu Mar 23 16:42:30 2017_x000D_	20.7316	15.3501	131.174	2.28942	1	21.4921	11.2915	0	0	4.12924		9.11772	0
47579	Thu Mar 23 16:42:30 2017_x000D_	20.515	15.1369	131.175	2.28944	1	21.4921	11.2915	0	0	3.9676		13.6914	6.58226
47580	Thu Mar 23 16:42:30 2017_x000D_	20.1898	14.8167	131.48	2.29476	1	21.7114	11.2984	0	0	3.83324		3.21162	0
47581	Thu Mar 23 16:42:30 2017_x000D_	20.1864	14.7097	133.384	2.32799	1	21.7114	11.2984	0	0	3.73666		18.2545	0
47582	Thu Mar 23 16:42:31 2017_x000D_	19.7528	14.2828	133.385	2.328	1	21.7114	11.2984	0	0	3.5697		3.14105	0
47583	Thu Mar 23 16:42:31 2017_x000D_	19.6481	14.2834	131.178	2.28949	1	21.7114	11.2984	0	0	3.6287		7.25154	0
47584	Thu Mar 23 16:42:31 2017_x000D_	19.5359	14.0693	133.385	2.32801	1	21.7114	11.2984	0	0	3.52288		9.13679	0
47585	Thu Mar 23 16:42:31 2017_x000D_	19.3189	13.8556	133.385	2.32801	1	21.7114	11.2984	0	0	3.5019		11.6939	0
47586	Thu Mar 23 16:42:31 2017_x000D_	19.0982	13.5343	131.479	2.29474	1	21.7114	11.2984	0	0	3.4392		4.55886	0
47587	Thu Mar 23 16:42:31 2017_x000D_	18.9899	13.4277	131.176	2.28945	1	21.7114	11.2984	0	0	3.4555		13.7211	0
47588	Thu Mar 23 16:42:31 2017_x000D_	18.6641	13.1067	126.972	2.21609	1	21.7114	11.2984	0	0	3.54344		7.26496	68.9923
47589	Thu Mar 23 16:42:31 2017_x000D_	18.5517	12.8922	129.296	2.25665	2	23.933	10.704	0	0	5.80918		11.6998	0
47590	Thu Mar 23 16:42:31 2017_x000D_	18.3308	12.5708	131.173	2.28941	2	23.933	10.704	0	0	5.90505		7.17644	0
47591	Thu Mar 23 16:42:31 2017_x000D_	18.1168	12.4639	129.299	2.25669	2	23.933	10.704	0	0	6.07663		14.5354	0
47592	Thu Mar 23 16:42:31 2017_x000D_	17.8918	12.0348	137.495	2.39973	2	23.933	10.704	0	0	6.18604		10.0987	39.4759
47593	Thu Mar 23 16:42:31 2017_x000D_	17.5724	11.9285	141.608	2.47152	2	25.2482	10.7458	0	0	7.76638		7.26774	0
47594	Thu Mar 23 16:42:31 2017_x000D_	17.4598	11.714	148.118	2.58516	2	25.2482	10.7458	0	0	7.84835		3.20892	0
47595	Thu Mar 23 16:42:31 2017_x000D_	17.4561	11.6071	164.474	2.87062	2	25.2482	10.7458	0	0	7.83956		3.156	0
47596	Thu Mar 23 16:42:31 2017_x000D_	17.5613	11.607	171.075	2.98582	2	25.2482	10.7458	0	0	7.73499		6.33	33.6371
47597	Thu Mar 23 16:42:31 2017_x000D_	17.7723	11.6069	189.42	3.306	2	26.3538	10.5592	0	0	8.64522		4.45429	0
47598	Thu Mar 23 16:42:31 2017_x000D_	17.8744	11.4991	199.207	3.47681	2	26.3538	10.5592	0	0	8.53133		4.45441	0
47599	Thu Mar 23 16:42:31 2017_x000D_	17.9764	11.3912	209.029	3.64824	2	26.3538	10.5592	0	0	8.41861		3.23809	0
47600	Thu Mar 23 16:42:31 2017_x000D_	17.9736	11.2833	228.922	3.99544	2	26.3538	10.5592	0	0	8.41143		0.0108167	0
47601	Thu Mar 23 16:42:31 2017_x000D_	17.9738	11.283	237.494	4.14505	2	26.3538	10.5592	0	0	8.4112		3.15301	26.3113
47602	Thu Mar 23 16:42:31 2017_x000D_	17.8687	11.2828	248.177	4.33151	2	27.2304	10.5871	0	0	9.38751		3.20872	0
47603	Thu Mar 23 16:42:32 2017_x000D_	17.8722	11.3897	266.032	4.64313	2	27.2304	10.5871	0	0	9.39255		4.44146	0
47604	Thu Mar 23 16:42:32 2017_x000D_	17.7703	11.4971	-85.2849	-1.4885	2	27.2304	10.5871	0	0	9.50377		6.45922	0
47605	Thu Mar 23 16:42:32 2017_x000D_	17.7771	11.7123	-73.0108	-1.27428	2	27.2304	10.5871	0	0	9.52003		7.26888	71.2527
47606	Thu Mar 23 16:42:32 2017_x000D_	17.8894	11.927	-70.2032	-1.22528	2	29.4611	9.77161	349.074	6.09248	11.7707		20.5467	0
47607	Thu Mar 23 16:42:32 2017_x000D_	18.1214	12.5714	-70.2032	-1.22528	2	29.4611	9.77161	349.074	6.09248	11.6802		14.5298	0
47608	Thu Mar 23 16:42:32 2017_x000D_	18.346	13.0005	-70.2052	-1.22531	2	29.4611	9.77161	349.074	6.09248	11.5746		26.7381	0
47609	Thu Mar 23 16:42:32 2017_x000D_	18.5851	13.8591	-75.9122	-1.32492	2	29.4611	9.77161	349.074	6.09248	11.6187		0	65.1911
47610	Thu Mar 23 16:42:32 2017_x000D_	18.5851	13.8591	-75.9122	-1.32492	2	31.4725	8.9492	340.164	5.93698	13.791		22.8597	0
47611	Thu Mar 23 16:42:32 2017_x000D_	18.7152	14.6099	-79.3578	-1.38506	2	31.4725	8.9492	340.164	5.93698	13.9568		13.3534	0
47612	Thu Mar 23 16:42:32 2017_x000D_	18.8346	15.0387	-82.2384	-1.43533	2	31.4725	8.9492	340.164	5.93698	14.0285		19.6592	0
47613	Thu Mar 23 16:42:32 2017_x000D_	18.961	15.6817	-85.158	-1.48629	2	31.4725	8.9492	340.164	5.93698	14.2079		22.6512	50.3986
47614	Thu Mar 23 16:42:32 2017_x000D_	18.8811	16.4325	-88.0981	-1.5376	2	33.0358	8.33411	343.399	5.99345	16.3077		9.65334	0
47615	Thu Mar 23 16:42:32 2017_x000D_	18.8918	16.7541	-88.0981	-1.5376	2	33.0358	8.33411	343.399	5.99345	16.4605		12.8591	0
47616	Thu Mar 23 16:42:32 2017_x000D_	18.906	17.1825	-88.098	-1.5376	2	33.0358	8.33411	343.399	5.99345	16.6717		19.6162	0
47617	Thu Mar 23 16:42:32 2017_x000D_	19.0321	17.8241	-85.1554	-1.48624	2	33.0358	8.33411	343.399	5.99345	16.9164		12.8501	0
47618	Thu Mar 23 16:42:32 2017_x000D_	19.0463	18.2522	-85.1549	-1.48623	2	33.0358	8.33411	343.399	5.99345	17.1486		6.42353	59.2458
47619	Thu Mar 23 16:42:32 2017_x000D_	19.0534	18.4662	-85.1547	-1.48623	2	34.8281	7.50481	351.074	6.12739	19.2092		19.5921	0
47620	Thu Mar 23 16:42:32 2017_x000D_	19.1794	19.107	-82.2332	-1.43524	2	34.8281	7.50481	351.074	6.12739	19.4806		6.41744	0
47621	Thu Mar 23 16:42:32 2017_x000D_	19.1864	19.3208	-82.2327	-1.43523	2	34.8281	7.50481	351.074	6.12739	19.6031		19.2496	0
47622	Thu Mar 23 16:42:32 2017_x000D_	19.2077	19.9621	-82.231	-1.4352	2	34.8281	7.50481	351.074	6.12739	19.9795		6.41454	41.7865
47623	Thu Mar 23 16:42:32 2017_x000D_	19.2148	20.1758	-82.2305	-1.43519	2	36.1621	7.1041	340.841	5.9488	21.4028		13.2755	0
47624	Thu Mar 23 16:42:32 2017_x000D_	19.3335	20.6021	-79.3447	-1.38483	2	36.1621	7.1041	340.841	5.9488	21.5731		19.2285	0
47625	Thu Mar 23 16:42:33 2017_x000D_	19.3547	21.2427	-79.3421	-1.38478	2	36.1621	7.1041	340.841	5.9488	21.9633		6.40854	0
47626	Thu Mar 23 16:42:33 2017_x000D_	19.3618	21.4562	-79.3413	-1.38477	2	36.1621	7.1041	340.841	5.9488	22.096		14.4015	79.9771
47627	Thu Mar 23 16:42:33 2017_x000D_	19.5852	21.8811	-79.345	-1.38483	2	38.6212	6.0746	351.074	6.12739	24.743		19.2074	0
47628	Thu Mar 23 16:42:33 2017_x000D_	19.6063	22.521	-79.3424	-1.38479	2	38.6212	6.0746	351.074	6.12739	25.1406		10.1703	0
47629	Thu Mar 23 16:42:33 2017_x000D_	19.7216	22.8398	-82.5253	-1.44034	2	38.6212	6.0746	351.074	6.12739	25.2639		16.3714	0
47630	Thu Mar 23 16:42:33 2017_x000D_	19.8436	23.3717	-79.3444	-1.38482	2	38.6212	6.0746	351.074	6.12739	25.5301		12.7899	0
47631	Thu Mar 23 16:42:33 2017_x000D_	19.8576	23.7978	-79.3427	-1.38479	2	38.6212	6.0746	351.074	6.12739	25.8106		19.505	50.3853
47632	Thu Mar 23 16:42:33 2017_x000D_	19.9833	24.4357	-82.2351	-1.43527	2	40.1841	5.4597	353.377	6.16759	27.7157		9.59017	0
47633	Thu Mar 23 16:42:33 2017_x000D_	19.9938	24.7552	-81.9108	-1.42961	2	40.1841	5.4597	353.377	6.16759	27.9278		22.6343	0
47634	Thu Mar 23 16:42:33 2017_x000D_	20.1226	25.4986	-79.3413	-1.38477	2	40.1841	5.4597	353.377	6.16759	28.3553		6.38445	0
47635	Thu Mar 23 16:42:33 2017_x000D_	20.1296	25.7113	-79.3404	-1.38475	2	40.1841	5.4597	353.377	6.16759	28.5011		12.7628	66.1256
47636	Thu Mar 23 16:42:33 2017_x000D_	20.1435	26.1365	-79.3387	-1.38472	2	42.3831	5.3086	0	0	30.4697		19.4656	0
47637	Thu Mar 23 16:42:33 2017_x000D_	20.269	26.7731	-82.2343	-1.43526	2	42.3831	5.3086	0	0	30.8181		6.37836	0
47638	Thu Mar 23 16:42:33 2017_x000D_	20.2759	26.9856	-82.2338	-1.43525	2	42.3831	5.3086	0	0	30.9616		19.4503	0
47639	Thu Mar 23 16:42:33 2017_x000D_	20.4013	27.6217	-85.1681	-1.48646	2	42.3831	5.3086	0	0	31.3221		7.15121	79.1866
47640	Thu Mar 23 16:42:33 2017_x000D_	20.5124	27.8326	-82.2368	-1.4353	2	45.0191	5.1717	0	0	33.3781		12.7418	0
47641	Thu Mar 23 16:42:33 2017_x000D_	20.5263	28.2571	-82.2357	-1.43528	2	45.0191	5.1717	0	0	33.6576		6.36946	0
47642	Thu Mar 23 16:42:33 2017_x000D_	20.5333	28.4693	-82.2351	-1.43527	2	45.0191	5.1717	0	0	33.7984		13.1716	0
47643	Thu Mar 23 16:42:33 2017_x000D_	20.6513	28.8922	-79.3384	-1.38472	2	45.0191	5.1717	0	0	34.0066		6.36637	0
47644	Thu Mar 23 16:42:33 2017_x000D_	20.6582	29.1043	-79.3376	-1.3847	2	45.0191	5.1717	0	0	34.15		9.5541	53.0438
47645	Thu Mar 23 16:42:33 2017_x000D_	20.6686	29.4226	-78.8577	-1.37633	2	46.7795	5.0066	357.387	6.23759	35.748		6.36347	0
47646	Thu Mar 23 16:42:34 2017_x000D_	20.6756	29.6346	-78.8568	-1.37631	2	46.7795	5.0066	357.387	6.23759	35.888		9.53601	0
47647	Thu Mar 23 16:42:34 2017_x000D_	20.6859	29.9523	-79.3342	-1.38464	2	46.7795	5.0066	357.387	6.23759	36.0994		7.1392	0
47648	Thu Mar 23 16:42:34 2017_x000D_	20.7969	30.1628	-76.4864	-1.33494	2	46.7795	5.0066	357.387	6.23759	36.1653		12.7206	46.529
47649	Thu Mar 23 16:42:34 2017_x000D_	20.8106	30.5866	-69.1157	-1.2063	2	48.3209	4.8346	0	0	37.6826		0.0228473	0
47650	Thu Mar 23 16:42:34 2017_x000D_	20.8099	30.5863	-58.3688	-1.01873	2	48.3209	4.8346	0	0	37.683		3.12942	0
47651	Thu Mar 23 16:42:34 2017_x000D_	20.7056	30.588	-52.7175	-0.920094	2	48.3209	4.8346	0	0	37.7603		7.14124	0
47652	Thu Mar 23 16:42:34 2017_x000D_	20.5937	30.3779	-33.8396	-0.590612	2	48.3209	4.8346	0	0	37.6996		4.42552	40.0372
47653	Thu Mar 23 16:42:34 2017_x000D_	20.493	30.4857	-24.6065	-0.429465	2	49.6434	4.6555	0	0	38.948		4.49569	0
47654	Thu Mar 23 16:42:34 2017_x000D_	20.3853	30.3815	-14.9347	-0.260659	2	49.6434	4.6555	0	0	38.9598		3.11764	0
47655	Thu Mar 23 16:42:34 2017_x000D_	20.2814	30.3836	3.82126	0.0666936	2	49.6434	4.6555	0	0	39.0392		3.18793	0
47656	Thu Mar 23 16:42:34 2017_x000D_	20.2851	30.4898	12.889	0.224955	2	49.6434	4.6555	0	0	39.1065		6.97684	39.3774
47657	Thu Mar 23 16:42:34 2017_x000D_	20.4908	30.3813	29.3044	0.511457	2	50.9553	4.6977	0	0	39.8464		3.13528	0
47658	Thu Mar 23 16:42:34 2017_x000D_	20.5953	30.3799	36.0844	0.629791	2	50.9553	4.6977	0	0	39.7656		6.97184	0
47659	Thu Mar 23 16:42:34 2017_x000D_	20.8006	30.271	46.8105	0.816997	2	50.9553	4.6977	0	0	39.5386		7.03731	0
47660	Thu Mar 23 16:42:34 2017_x000D_	20.898	30.0576	48.9714	0.854712	2	50.9553	4.6977	0	0	39.3264		6.95843	0
47661	Thu Mar 23 16:42:34 2017_x000D_	21.1029	29.9489	50.9706	0.889605	2	50.9553	4.6977	0	0	39.0997		28.8197	26.2485
47662	Thu Mar 23 16:42:34 2017_x000D_	21.7037	29.1993	48.9716	0.854715	2	51.8298	4.7258	1.40102	0.0244524	38.8141		8.82695	0
47663	Thu Mar 23 16:42:34 2017_x000D_	21.9051	28.9848	48.9716	0.854715	2	51.8298	4.7258	1.40102	0.0244524	38.5225		13.2373	0
47664	Thu Mar 23 16:42:34 2017_x000D_	22.2071	28.6631	44.6456	0.779213	2	51.8298	4.7258	1.40102	0.0244524	38.0854		22.0601	0
47665	Thu Mar 23 16:42:34 2017_x000D_	22.7103	28.1269	40.3314	0.703916	2	51.8298	4.7258	1.40102	0.0244524	37.3572		11.2143	20.6826
47666	Thu Mar 23 16:42:34 2017_x000D_	23.0156	27.9112	38.4986	0.671927	2	52.4752	4.9682	31.9005	0.556768	37.3396		19.932	0
47667	Thu Mar 23 16:42:35 2017_x000D_	23.522	27.4811	31.927	0.557232	2	52.4752	4.9682	31.9005	0.556768	36.6759		6.94626	0
47668	Thu Mar 23 16:42:35 2017_x000D_	23.7266	27.3727	29.2882	0.511176	2	52.4752	4.9682	31.9005	0.556768	36.4478		22.4203	0
47669	Thu Mar 23 16:42:35 2017_x000D_	24.337	26.9415	29.287	0.511155	2	52.4752	4.9682	31.9005	0.556768	35.7013		9.81323	9.40673
47670	Thu Mar 23 16:42:35 2017_x000D_	24.6452	26.8319	25.2411	0.44054	2	52.7042	4.75401	37.5084	0.654645	35.7035		13.8858	0
47671	Thu Mar 23 16:42:35 2017_x000D_	25.0542	26.6152	25.2407	0.440533	2	52.7042	4.75401	37.5084	0.654645	35.2482		16.7046	0
47672	Thu Mar 23 16:42:35 2017_x000D_	25.5667	26.3975	24.0794	0.420265	2	52.7042	4.75401	37.5084	0.654645	34.7114		11.206	0
47673	Thu Mar 23 16:42:35 2017_x000D_	25.8718	26.182	25.2399	0.44052	2	52.7042	4.75401	37.5084	0.654645	34.3386		19.614	9.26492
47674	Thu Mar 23 16:42:35 2017_x000D_	26.4879	25.9632	25.2411	0.44054	2	52.9123	4.9822	45.5733	0.795405	33.7409		11.1993	0
47675	Thu Mar 23 16:42:35 2017_x000D_	26.7928	25.7478	26.515	0.462775	2	52.9123	4.9822	45.5733	0.795405	33.3682		9.80073	0
47676	Thu Mar 23 16:42:35 2017_x000D_	27.1007	25.6386	27.9195	0.487288	2	52.9123	4.9822	45.5733	0.795405	33.0594		16.6912	0
47677	Thu Mar 23 16:42:35 2017_x000D_	27.6128	25.4211	29.2913	0.51123	2	52.9123	4.9822	45.5733	0.795405	32.524		8.80793	0
47678	Thu Mar 23 16:42:35 2017_x000D_	27.8137	25.207	29.2899	0.511206	2	52.9123	4.9822	45.5733	0.795405	32.2332		6.9302	0
47679	Thu Mar 23 16:42:35 2017_x000D_	28.0178	25.0988	31.932	0.557318	2	52.9123	4.9822	45.5733	0.795405	32.0065		20.7784	0
47680	Thu Mar 23 16:42:35 2017_x000D_	28.6298	24.7745	29.2903	0.511212	2	52.9123	4.9822	45.5733	0.795405	31.3269		6.92879	0
47681	Thu Mar 23 16:42:35 2017_x000D_	28.8339	24.6664	31.9329	0.557334	2	52.9123	4.9822	45.5733	0.795405	31.1004		19.8851	0
47682	Thu Mar 23 16:42:35 2017_x000D_	29.3391	24.2373	33.515	0.584947	2	52.9123	4.9822	45.5733	0.795405	30.4377		9.31246	6.64677
47683	Thu Mar 23 16:42:35 2017_x000D_	29.6495	24.2342	31.9338	0.55735	2	52.9018	5.20351	99.9722	1.74484	30.0472		22.3463	0
47684	Thu Mar 23 16:42:35 2017_x000D_	30.2578	23.8043	31.9332	0.557339	2	52.9018	5.20351	99.9722	1.74484	29.3043		11.176	0
47685	Thu Mar 23 16:42:35 2017_x000D_	30.5621	23.5894	33.5167	0.584977	2	52.9018	5.20351	99.9722	1.74484	28.9327		22.3373	0
47686	Thu Mar 23 16:42:35 2017_x000D_	31.1701	23.1596	33.5164	0.584972	2	52.9018	5.20351	99.9722	1.74484	28.1902		0	9.40468
47687	Thu Mar 23 16:42:35 2017_x000D_	31.1701	23.1596	33.5164	0.584972	2	52.6728	5.4176	94.1948	1.64401	27.8773		18.0381	0
47688	Thu Mar 23 16:42:35 2017_x000D_	31.6775	22.837	29.2872	0.511159	2	52.6728	5.4176	94.1948	1.64401	27.2807		11.1578	0
47689	Thu Mar 23 16:42:36 2017_x000D_	31.9812	22.6223	27.9134	0.48718	2	52.6728	5.4176	94.1948	1.64401	26.9099		18.0432	0
47690	Thu Mar 23 16:42:36 2017_x000D_	32.4888	22.2997	31.9319	0.557316	2	52.6728	5.4176	94.1948	1.64401	26.3135		12.729	0
47691	Thu Mar 23 16:42:36 2017_x000D_	32.8987	22.1901	29.2877	0.511167	2	52.6728	5.4176	94.1948	1.64401	25.9294		22.3073	13.1227
47692	Thu Mar 23 16:42:36 2017_x000D_	33.5059	21.7609	29.2865	0.511146	2	52.2356	5.4036	111.614	1.94803	24.8669		13.808	0
47693	Thu Mar 23 16:42:36 2017_x000D_	33.9126	21.5454	29.2867	0.51115	2	52.2356	5.4036	111.614	1.94803	24.4191		20.7072	0
47694	Thu Mar 23 16:42:36 2017_x000D_	34.5226	21.2224	31.9341	0.557355	2	52.2356	5.4036	111.614	1.94803	23.7484		8.78468	0
47695	Thu Mar 23 16:42:36 2017_x000D_	34.7229	21.0088	31.933	0.557337	2	52.2356	5.4036	111.614	1.94803	23.4567		9.73999	9.40714
47696	Thu Mar 23 16:42:36 2017_x000D_	35.0289	20.9003	27.9118	0.487153	2	52.0066	5.61781	106.925	1.86619	22.8429		20.6911	0
47697	Thu Mar 23 16:42:36 2017_x000D_	35.6384	20.5775	30.4804	0.531983	2	52.0066	5.61781	106.925	1.86619	22.1745		11.1453	0
47698	Thu Mar 23 16:42:36 2017_x000D_	35.9418	20.3631	31.9344	0.55736	2	52.0066	5.61781	106.925	1.86619	21.806		17.9856	0
47699	Thu Mar 23 16:42:36 2017_x000D_	36.4477	20.0414	27.9103	0.487126	2	52.0066	5.61781	106.925	1.86619	21.216		11.1386	6.56147
47700	Thu Mar 23 16:42:36 2017_x000D_	36.7509	19.8271	29.285	0.51112	2	51.788	5.6107	107.626	1.87843	20.6935		16.5747	0
47701	Thu Mar 23 16:42:36 2017_x000D_	37.2595	19.6113	27.9103	0.487126	2	51.788	5.6107	107.626	1.87843	20.1766		11.1327	0
47702	Thu Mar 23 16:42:36 2017_x000D_	37.5626	19.3972	29.2853	0.511125	2	51.788	5.6107	107.626	1.87843	19.8098		13.7704	0
47703	Thu Mar 23 16:42:36 2017_x000D_	37.9682	19.1823	29.2855	0.511128	2	51.788	5.6107	107.626	1.87843	19.3694		0	6.56135
47704	Thu Mar 23 16:42:36 2017_x000D_	37.9682	19.1823	29.2855	0.511128	2	51.5694	5.60371	112.785	1.96846	19.219		20.6535	0
47705	Thu Mar 23 16:42:36 2017_x000D_	38.5766	18.8601	31.9361	0.557389	2	51.5694	5.60371	112.785	1.96846	18.5619		6.88185	0
47706	Thu Mar 23 16:42:36 2017_x000D_	38.7793	18.7527	29.2858	0.511134	2	51.5694	5.60371	112.785	1.96846	18.3435		13.7596	0
47707	Thu Mar 23 16:42:36 2017_x000D_	39.1846	18.538	29.286	0.511137	2	51.5694	5.60371	112.785	1.96846	17.9075		4.38064	0
47708	Thu Mar 23 16:42:36 2017_x000D_	39.2845	18.4315	30.4804	0.531983	2	51.5694	5.60371	112.785	1.96846	17.7615		11.1212	6.64377
47709	Thu Mar 23 16:42:36 2017_x000D_	39.5872	18.2175	31.9359	0.557387	2	51.5799	5.3825	98.6368	1.72154	17.5659		6.87779	0
47710	Thu Mar 23 16:42:37 2017_x000D_	39.7898	18.1102	29.2848	0.511116	2	51.5799	5.3825	98.6368	1.72154	17.3494		8.76771	0
47711	Thu Mar 23 16:42:37 2017_x000D_	39.9897	17.897	29.2834	0.511092	2	51.5799	5.3825	98.6368	1.72154	17.0571		6.15614	0
47712	Thu Mar 23 16:42:37 2017_x000D_	40.1949	17.8956	29.285	0.511119	2	51.5799	5.3825	98.6368	1.72154	16.9173		3.07205	6.56136
47713	Thu Mar 23 16:42:37 2017_x000D_	40.2973	17.895	27.9087	0.487099	2	51.3613	5.3755	116.451	2.03245	16.7078		13.1422	0
47714	Thu Mar 23 16:42:37 2017_x000D_	40.5968	17.5753	24.0438	0.419644	2	51.3613	5.3755	116.451	2.03245	16.2699		9.70953	0
47715	Thu Mar 23 16:42:37 2017_x000D_	40.9019	17.4673	22.4036	0.391016	2	51.3613	5.3755	116.451	2.03245	15.9878		6.13514	0
47716	Thu Mar 23 16:42:37 2017_x000D_	41.1064	17.4659	14.921	0.26042	2	51.3613	5.3755	116.451	2.03245	15.8537		13.7383	6.56436
47717	Thu Mar 23 16:42:37 2017_x000D_	41.511	17.2514	9.20562	0.160668	2	51.1426	5.3685	123.728	2.15946	15.2961		6.86736	0
47718	Thu Mar 23 16:42:37 2017_x000D_	41.7131	17.1439	0.370028	0.00645821	2	51.1426	5.3685	123.728	2.15946	15.0856		11.2768	0
47719	Thu Mar 23 16:42:37 2017_x000D_	42.0254	17.3531	-11.8504	-0.206829	2	51.1426	5.3685	123.728	2.15946	15.0584		6.13821	0
47720	Thu Mar 23 16:42:37 2017_x000D_	42.23	17.3514	-17.6001	-0.30718	2	51.1426	5.3685	123.728	2.15946	14.934		3.07512	6.56146
47721	Thu Mar 23 16:42:37 2017_x000D_	42.3325	17.3505	-24.1189	-0.420954	2	50.924	5.3614	116.915	2.04055	14.7497		16.7193	0
47722	Thu Mar 23 16:42:37 2017_x000D_	42.8497	17.5581	-38.8063	-0.677297	2	50.924	5.3614	116.915	2.04055	14.6272		8.90318	0
47723	Thu Mar 23 16:42:37 2017_x000D_	43.0596	17.7679	-47.1394	-0.822737	2	50.924	5.3614	116.915	2.04055	14.6891		17.8	0
47724	Thu Mar 23 16:42:37 2017_x000D_	43.479	18.1876	-55.3128	-0.965391	2	50.924	5.3614	116.915	2.04055	14.8304		6.335	0
47725	Thu Mar 23 16:42:37 2017_x000D_	43.4843	18.3987	-63.012	-1.09977	2	50.924	5.3614	116.915	2.04055	15.0107		18.4604	0
47726	Thu Mar 23 16:42:37 2017_x000D_	43.8038	18.9246	-71.7418	-1.25213	2	50.924	5.3614	120.778	2.10797	15.3185		6.34392	0
47727	Thu Mar 23 16:42:37 2017_x000D_	43.809	19.136	-77.1738	-1.34694	2	50.924	5.3614	120.778	2.10797	15.5036		16.1814	0
47728	Thu Mar 23 16:42:37 2017_x000D_	43.9239	19.663	-85.8827	-1.49894	2	50.924	5.3614	120.778	2.10797	15.9229		9.50366	0
47729	Thu Mar 23 16:42:37 2017_x000D_	43.9314	19.9797	-85.7371	-1.49639	2	50.924	5.3614	120.778	2.10797	16.2047		10.0227	6.56136
47730	Thu Mar 23 16:42:37 2017_x000D_	44.041	20.2953	-88.6524	-1.54728	2	50.7054	5.3544	121.9	2.12756	16.3599		12.6545	0
47731	Thu Mar 23 16:42:38 2017_x000D_	44.0509	20.717	-88.6523	-1.54728	2	50.7054	5.3544	121.9	2.12756	16.7419		22.1432	0
47732	Thu Mar 23 16:42:38 2017_x000D_	44.0683	21.4549	-88.6523	-1.54727	2	50.7054	5.3544	121.9	2.12756	17.4149		10.0009	0
47733	Thu Mar 23 16:42:38 2017_x000D_	44.1777	21.7698	-85.8852	-1.49898	2	50.7054	5.3544	121.9	2.12756	17.6657		19.1608	14.9075
47734	Thu Mar 23 16:42:38 2017_x000D_	44.0904	22.4025	-83.1284	-1.45086	2	50.9449	4.91901	119.951	2.09355	18.7792		9.99988	0
47735	Thu Mar 23 16:42:38 2017_x000D_	44.1997	22.7174	-79.9786	-1.39589	2	50.9449	4.91901	119.951	2.09355	19.0337		18.9472	0
47736	Thu Mar 23 16:42:38 2017_x000D_	44.2145	23.3488	-79.9761	-1.39585	2	50.9449	4.91901	119.951	2.09355	19.6203		7.04922	0
47737	Thu Mar 23 16:42:38 2017_x000D_	44.3213	23.5581	-77.1605	-1.3467	2	50.9449	4.91901	119.951	2.09355	19.781		9.4616	0
47738	Thu Mar 23 16:42:38 2017_x000D_	44.3287	23.8734	-77.718	-1.35643	2	50.9449	4.91901	119.951	2.09355	20.0759		19.9676	14.9075
47739	Thu Mar 23 16:42:38 2017_x000D_	44.5472	24.5021	-77.7201	-1.35647	2	50.7054	5.3544	110.816	1.93411	20.1136		9.4646	0
47740	Thu Mar 23 16:42:38 2017_x000D_	44.5546	24.8175	-77.1591	-1.34668	2	50.7054	5.3544	110.816	1.93411	20.4119		6.30471	0
47741	Thu Mar 23 16:42:38 2017_x000D_	44.5595	25.0276	-77.1578	-1.34666	2	50.7054	5.3544	110.816	1.93411	20.6108		19.944	0
47742	Thu Mar 23 16:42:38 2017_x000D_	44.7779	25.6555	-77.1599	-1.34669	2	50.7054	5.3544	110.816	1.93411	21.1488		9.44654	0
47743	Thu Mar 23 16:42:38 2017_x000D_	44.7852	25.9703	-77.718	-1.35643	2	50.7054	5.3544	121.717	2.12437	21.4491		19.924	0
47744	Thu Mar 23 16:42:38 2017_x000D_	45.0033	26.5976	-77.7202	-1.35647	2	50.7054	5.3544	121.717	2.12437	21.9952		9.44661	0
47745	Thu Mar 23 16:42:38 2017_x000D_	45.0107	26.9124	-77.1585	-1.34667	2	50.7054	5.3544	121.717	2.12437	22.2975		19.905	0
47746	Thu Mar 23 16:42:38 2017_x000D_	45.2286	27.5391	-77.1605	-1.3467	2	50.7054	5.3544	121.717	2.12437	22.8507		12.5794	9.40912
47747	Thu Mar 23 16:42:38 2017_x000D_	45.2383	27.9583	-77.1582	-1.34666	2	50.4763	5.5686	106.925	1.86619	22.9942		7.01437	0
47748	Thu Mar 23 16:42:38 2017_x000D_	45.3447	28.1665	-74.3948	-1.29843	2	50.4763	5.5686	106.925	1.86619	23.1732		19.1367	0
47749	Thu Mar 23 16:42:38 2017_x000D_	45.461	28.7937	-77.159	-1.34668	2	50.4763	5.5686	106.925	1.86619	23.7604		12.9551	0
47750	Thu Mar 23 16:42:38 2017_x000D_	45.5721	29.211	-74.393	-1.2984	2	50.4763	5.5686	106.925	1.86619	24.1457		19.118	6.64333
47751	Thu Mar 23 16:42:38 2017_x000D_	45.6882	29.8376	-77.1588	-1.34667	2	50.4659	5.7898	114.545	1.99919	24.5178		12.9427	0
47752	Thu Mar 23 16:42:38 2017_x000D_	45.7992	30.2545	-74.3912	-1.29837	2	50.4659	5.7898	114.545	1.99919	24.9058		19.8339	0
47753	Thu Mar 23 16:42:39 2017_x000D_	46.0165	30.8789	-74.3924	-1.29839	2	50.4659	5.7898	114.545	1.99919	25.4806		9.91278	0
47754	Thu Mar 23 16:42:39 2017_x000D_	46.1253	31.1909	-77.7235	-1.35653	2	50.4659	5.7898	114.545	1.99919	25.7693		9.41041	0
47755	Thu Mar 23 16:42:39 2017_x000D_	46.1324	31.5045	-77.1605	-1.3467	2	50.4659	5.7898	114.545	1.99919	26.0773		9.90613	9.40714
47756	Thu Mar 23 16:42:39 2017_x000D_	46.2411	31.8163	-80.4184	-1.40357	2	50.2369	6.00401	107.762	1.88079	26.1197		19.0586	0
47757	Thu Mar 23 16:42:39 2017_x000D_	46.3566	32.441	-77.7223	-1.35651	2	50.2369	6.00401	107.762	1.88079	26.7202		9.90798	0
47758	Thu Mar 23 16:42:39 2017_x000D_	46.4652	32.7529	-79.9915	-1.39611	2	50.2369	6.00401	107.762	1.88079	27.0135		19.0433	0
47759	Thu Mar 23 16:42:39 2017_x000D_	46.5806	33.3771	-77.1611	-1.34672	2	50.2369	6.00401	107.762	1.88079	27.6162		6.25666	0
47760	Thu Mar 23 16:42:39 2017_x000D_	46.5854	33.5856	-77.1599	-1.34669	2	50.2369	6.00401	107.335	1.87335	27.8222		16.8146	0
47761	Thu Mar 23 16:42:39 2017_x000D_	46.7997	34.1035	-77.7245	-1.35655	2	50.2369	6.00401	107.335	1.87335	28.3089		9.38342	0
47762	Thu Mar 23 16:42:39 2017_x000D_	46.8068	34.4162	-77.1608	-1.34671	2	50.2369	6.00401	107.335	1.87335	28.6185		12.5012	0
47763	Thu Mar 23 16:42:39 2017_x000D_	46.8162	34.8328	-77.1585	-1.34667	2	50.2369	6.00401	107.335	1.87335	29.031		6.97151	14.9075
47764	Thu Mar 23 16:42:39 2017_x000D_	46.9222	35.0396	-79.9929	-1.39614	2	49.9974	6.4394	109.898	1.91808	28.7651		6.24759	0
47765	Thu Mar 23 16:42:39 2017_x000D_	46.9269	35.2478	-79.992	-1.39612	2	49.9974	6.4394	109.898	1.91808	28.9716		9.36535	0
47766	Thu Mar 23 16:42:39 2017_x000D_	46.9339	35.5599	-80.42	-1.40359	2	49.9974	6.4394	109.898	1.91808	29.2812		4.37208	0
47767	Thu Mar 23 16:42:39 2017_x000D_	47.0374	35.6625	-77.1593	-1.34668	2	49.9974	6.4394	109.898	1.91808	29.3726		6.24453	0
47768	Thu Mar 23 16:42:39 2017_x000D_	47.042	35.8706	-77.1582	-1.34666	2	49.9974	6.4394	108.629	1.89593	29.5792		12.8627	0
47769	Thu Mar 23 16:42:39 2017_x000D_	47.1524	36.2849	-74.3819	-1.29821	2	49.9974	6.4394	108.629	1.89593	29.9808		6.95139	0
47770	Thu Mar 23 16:42:39 2017_x000D_	47.2581	36.4911	-71.6751	-1.25097	2	49.9974	6.4394	108.629	1.89593	30.1763		9.85366	0
47771	Thu Mar 23 16:42:39 2017_x000D_	47.3655	36.8015	-55.0539	-0.960872	2	49.9974	6.4394	108.629	1.89593	30.476		3.12058	0
47772	Thu Mar 23 16:42:39 2017_x000D_	47.3675	36.9055	-48.7273	-0.850452	2	49.9974	6.4394	108.629	1.89593	30.5794		4.36144	0
47773	Thu Mar 23 16:42:39 2017_x000D_	47.4705	37.0081	-36.5597	-0.638086	2	49.9974	6.4394	98.9261	1.72659	30.673		8.73142	0
47774	Thu Mar 23 16:42:40 2017_x000D_	47.6771	37.2131	-23.5402	-0.410854	2	49.9974	6.4394	98.9261	1.72659	30.861		4.36782	0
47775	Thu Mar 23 16:42:40 2017_x000D_	47.7804	37.3157	-14.1498	-0.246961	2	49.9974	6.4394	98.9261	1.72659	30.9558		9.64078	0
47776	Thu Mar 23 16:42:40 2017_x000D_	48.086	37.4151	0.975283	0.0170219	2	49.9974	6.4394	98.9261	1.72659	31.0346		6.06381	0
47777	Thu Mar 23 16:42:40 2017_x000D_	48.2881	37.4118	6.85095	0.119572	2	49.9974	6.4394	97.6551	1.7044	31.0195		9.10319	0
47778	Thu Mar 23 16:42:40 2017_x000D_	48.5915	37.4069	18.9992	0.331598	2	49.9974	6.4394	97.6551	1.7044	30.9994		6.79961	0
47779	Thu Mar 23 16:42:40 2017_x000D_	48.7912	37.2997	21.7671	0.379907	2	49.9974	6.4394	97.6551	1.7044	30.8839		20.3885	0
47780	Thu Mar 23 16:42:40 2017_x000D_	49.3898	36.9779	18.996	0.331543	2	49.9974	6.4394	97.6551	1.7044	30.5445		0	9.26716
47781	Thu Mar 23 16:42:40 2017_x000D_	49.3898	36.9779	18.996	0.331543	2	50.2056	6.6676	97.6551	1.7044	30.3213		31.621	0
47782	Thu Mar 23 16:42:40 2017_x000D_	50.3914	36.6496	16.1372	0.281648	2	50.2056	6.6676	97.6551	1.7044	29.9826		12.4734	0
47783	Thu Mar 23 16:42:40 2017_x000D_	50.7922	36.539	13.1997	0.230377	2	50.2056	6.6676	97.6551	1.7044	29.8772		22.015	0
47784	Thu Mar 23 16:42:40 2017_x000D_	51.4925	36.3197	6.83173	0.119236	2	50.2056	6.6676	97.6551	1.7044	29.68		24.1534	6.64347
47785	Thu Mar 23 16:42:40 2017_x000D_	52.2975	36.3062	0.944323	0.0164815	2	50.2161	6.4464	95.3952	1.66496	29.9323		12.0706	0
47786	Thu Mar 23 16:42:40 2017_x000D_	52.6998	36.2996	0.944339	0.0164818	2	50.2161	6.4464	95.3952	1.66496	29.9563		6.77848	0
47787	Thu Mar 23 16:42:40 2017_x000D_	52.8987	36.1924	-2.01065	-0.0350924	2	50.2161	6.4464	95.3952	1.66496	29.8667		24.3286	0
47788	Thu Mar 23 16:42:40 2017_x000D_	53.7046	36.2828	-4.94517	-0.0863095	2	50.2161	6.4464	95.3952	1.66496	30.0396		12.0527	0
47789	Thu Mar 23 16:42:40 2017_x000D_	54.1063	36.2761	-4.94645	-0.0863318	2	50.2161	6.4464	95.3952	1.66496	30.0823		6.7861	0
47790	Thu Mar 23 16:42:40 2017_x000D_	54.3091	36.3763	-7.84953	-0.137	2	50.2161	6.4464	96.5887	1.68579	30.2085		21.3089	0
47791	Thu Mar 23 16:42:40 2017_x000D_	55.0134	36.4684	-4.66408	-0.0814035	2	50.2161	6.4464	96.5887	1.68579	30.4029		9.03425	0
47792	Thu Mar 23 16:42:40 2017_x000D_	55.3145	36.4634	-4.94377	-0.0862851	2	50.2161	6.4464	96.5887	1.68579	30.4469		18.3219	0
47793	Thu Mar 23 16:42:40 2017_x000D_	55.918	36.5571	-2.00262	-0.0349524	2	50.2161	6.4464	96.5887	1.68579	30.6458		12.0227	6.56136
47794	Thu Mar 23 16:42:40 2017_x000D_	56.3187	36.5504	-2.00331	-0.0349644	2	50.4347	6.4534	96.5887	1.68579	30.6668		6.00982	0
47795	Thu Mar 23 16:42:40 2017_x000D_	56.519	36.5471	-2.00363	-0.03497	2	50.4347	6.4534	96.5887	1.68579	30.7026		18.2973	0
47796	Thu Mar 23 16:42:41 2017_x000D_	57.1217	36.6406	0.956716	0.0166978	2	50.4347	6.4534	96.5887	1.68579	30.919		6.00382	0
47797	Thu Mar 23 16:42:41 2017_x000D_	57.3218	36.6373	0.956753	0.0166985	2	50.4347	6.4534	96.5887	1.68579	30.9597		12.0077	6.56136
47798	Thu Mar 23 16:42:41 2017_x000D_	57.722	36.6306	0.956716	0.0166979	2	50.6533	6.4604	84.4155	1.47333	30.9872		18.2621	0
47799	Thu Mar 23 16:42:41 2017_x000D_	58.3201	36.5173	3.91417	0.0683152	2	50.6533	6.4604	84.4155	1.47333	31.0193		8.98925	0
47800	Thu Mar 23 16:42:41 2017_x000D_	58.6197	36.5123	3.77383	0.0658658	2	50.6533	6.4604	84.4155	1.47333	31.0899		17.9845	0
47801	Thu Mar 23 16:42:41 2017_x000D_	59.2191	36.5023	3.77465	0.06588	2	50.6533	6.4604	84.4155	1.47333	31.2392		8.99225	0
47802	Thu Mar 23 16:42:41 2017_x000D_	59.5188	36.4973	3.91593	0.0683458	2	50.6533	6.4604	84.4155	1.47333	31.3179		21.1779	6.64347
47803	Thu Mar 23 16:42:41 2017_x000D_	60.2153	36.3823	0.950501	0.0165894	2	50.6428	6.6816	84.4155	1.47333	31.2052		8.9832	0
47804	Thu Mar 23 16:42:41 2017_x000D_	60.5147	36.3774	0.950512	0.0165896	2	50.6428	6.6816	84.4155	1.47333	31.2937		17.9485	0
47805	Thu Mar 23 16:42:41 2017_x000D_	61.1129	36.3674	0.950504	0.0165894	2	50.6428	6.6816	84.4155	1.47333	31.4781		8.96521	0
47806	Thu Mar 23 16:42:41 2017_x000D_	61.4117	36.3625	0.950543	0.0165901	2	50.6428	6.6816	84.4155	1.47333	31.5741		8.97125	9.26738
47807	Thu Mar 23 16:42:41 2017_x000D_	61.7107	36.3575	0.950552	0.0165903	2	50.851	6.90981	84.4155	1.47333	31.3863		14.933	0
47808	Thu Mar 23 16:42:41 2017_x000D_	62.2084	36.3493	0.950553	0.0165903	2	50.851	6.90981	84.4155	1.47333	31.5543		6.72298	0
47809	Thu Mar 23 16:42:41 2017_x000D_	62.4091	36.449	-1.87201	-0.0326727	2	50.851	6.90981	84.4155	1.47333	31.7199		17.9125	0
47810	Thu Mar 23 16:42:41 2017_x000D_	63.0061	36.4391	-1.87294	-0.0326889	2	50.851	6.90981	84.4155	1.47333	31.9331		8.95926	9.40714
47811	Thu Mar 23 16:42:41 2017_x000D_	63.3047	36.4341	-2.0145	-0.0351596	2	51.08	6.6956	83.274	1.45341	32.1531		5.96482	0
47812	Thu Mar 23 16:42:41 2017_x000D_	63.5035	36.4308	-2.01482	-0.0351652	2	51.08	6.6956	83.274	1.45341	32.2262		14.9031	0
47813	Thu Mar 23 16:42:41 2017_x000D_	64.0002	36.4225	-1.87446	-0.0327154	2	51.08	6.6956	83.274	1.45341	32.4133		8.95021	0
47814	Thu Mar 23 16:42:41 2017_x000D_	64.2985	36.4176	-2.01609	-0.0351873	2	51.08	6.6956	83.274	1.45341	32.5288		6.71358	14.7264
47815	Thu Mar 23 16:42:41 2017_x000D_	64.4988	36.5174	0.956709	0.0166977	2	51.2777	7.14491	83.274	1.45341	32.2109		11.9176	0
47816	Thu Mar 23 16:42:41 2017_x000D_	64.896	36.5108	0.956722	0.016698	2	51.2777	7.14491	83.274	1.45341	32.3699		5.95582	0
47817	Thu Mar 23 16:42:42 2017_x000D_	65.0945	36.5075	0.956756	0.0166985	2	51.2777	7.14491	83.274	1.45341	32.451		8.92626	0
47818	Thu Mar 23 16:42:42 2017_x000D_	65.392	36.5025	0.956691	0.0166974	2	51.2777	7.14491	83.274	1.45341	32.5742		9.45647	0
47819	Thu Mar 23 16:42:42 2017_x000D_	65.6881	36.3944	-2.01837	-0.0352272	2	51.2777	7.14491	83.274	1.45341	32.6066		12.2824	6.56135
47820	Thu Mar 23 16:42:42 2017_x000D_	66.0861	36.4904	-10.78	-0.188146	2	51.4963	7.1519	82.0799	1.43256	32.766		3.10247	0
47821	Thu Mar 23 16:42:42 2017_x000D_	66.0843	36.387	-19.0314	-0.332161	2	51.4963	7.1519	82.0799	1.43256	32.6726		3.11114	0
47822	Thu Mar 23 16:42:42 2017_x000D_	66.0833	36.2833	-36.9967	-0.645715	2	51.4963	7.1519	82.0799	1.43256	32.5794		4.28303	0
47823	Thu Mar 23 16:42:42 2017_x000D_	65.983	36.1817	-49.2541	-0.859647	2	51.4963	7.1519	82.0799	1.43256	32.4437		0.0127279	13.2838
47824	Thu Mar 23 16:42:42 2017_x000D_	65.9833	36.1814	-57.1851	-0.998069	2	51.4754	7.5942	83.377	1.4552	32.0579		0.018	0
47825	Thu Mar 23 16:42:42 2017_x000D_	65.9839	36.1814	-69.5916	-1.2146	2	51.4754	7.5942	83.377	1.4552	32.0581		4.30629	0
47826	Thu Mar 23 16:42:42 2017_x000D_	66.0852	36.2831	-83.6344	-1.4597	2	51.4754	7.5942	83.377	1.4552	32.1947		2.96755	0
47827	Thu Mar 23 16:42:42 2017_x000D_	65.9863	36.285	268.111	4.67941	2	51.4754	7.5942	83.377	1.4552	32.1516		6.87323	14.614
47828	Thu Mar 23 16:42:42 2017_x000D_	66.0888	36.4899	254.758	4.44637	2	51.9021	7.8292	73.075	1.2754	31.9797		2.97673	0
47829	Thu Mar 23 16:42:42 2017_x000D_	65.9896	36.4921	245.172	4.27906	2	51.9021	7.8292	73.075	1.2754	31.9377		9.74722	0
47830	Thu Mar 23 16:42:42 2017_x000D_	65.8949	36.8029	236.688	4.13098	2	51.9021	7.8292	73.075	1.2754	32.1757		9.7426	0
47831	Thu Mar 23 16:42:42 2017_x000D_	65.8004	37.1136	232.859	4.06416	2	51.9021	7.8292	73.075	1.2754	32.4151		8.58376	13.1167
47832	Thu Mar 23 16:42:42 2017_x000D_	65.6052	37.3228	232.859	4.06416	2	52.3391	7.8432	59.245	1.03402	32.327		28.0513	0
47833	Thu Mar 23 16:42:42 2017_x000D_	65.0214	38.0532	238.964	4.1707	2	52.3391	7.8432	59.245	1.03402	32.7641		11.0156	0
47834	Thu Mar 23 16:42:42 2017_x000D_	64.8278	38.3652	240.413	4.196	2	52.3391	7.8432	59.245	1.03402	32.9782		22.0321	0
47835	Thu Mar 23 16:42:42 2017_x000D_	64.4407	38.9893	245.175	4.27911	2	52.3391	7.8432	59.245	1.03402	33.4145		11.0089	0
47836	Thu Mar 23 16:42:42 2017_x000D_	64.2472	39.3011	251.35	4.38689	2	52.3391	7.8432	59.245	1.03402	33.6363		6.16879	6.55836
47837	Thu Mar 23 16:42:42 2017_x000D_	64.2505	39.5067	251.35	4.38688	2	52.5576	7.8502	58.2825	1.01722	33.747		23.3789	0
47838	Thu Mar 23 16:42:43 2017_x000D_	63.9642	40.2315	254.772	4.44661	2	52.5576	7.8502	58.2825	1.01722	34.3316		9.7265	0
47839	Thu Mar 23 16:42:43 2017_x000D_	63.8699	40.5417	256.667	4.47969	2	52.5576	7.8502	58.2825	1.01722	34.5934		21.7835	0
47840	Thu Mar 23 16:42:43 2017_x000D_	63.7822	41.2625	259.99	4.53768	2	52.5576	7.8502	58.2825	1.01722	35.2473		11.014	6.56136
47841	Thu Mar 23 16:42:43 2017_x000D_	63.5887	41.5745	259.432	4.52795	2	52.7762	7.8572	46.0943	0.804497	35.4086		9.23822	0
47842	Thu Mar 23 16:42:43 2017_x000D_	63.5937	41.8824	259.991	4.5377	2	52.7762	7.8572	46.0943	0.804497	35.7034		21.7801	0
47843	Thu Mar 23 16:42:43 2017_x000D_	63.5061	42.6031	256.666	4.47966	2	52.7762	7.8572	46.0943	0.804497	36.3649		9.70641	0
47844	Thu Mar 23 16:42:43 2017_x000D_	63.4118	42.9126	259.991	4.5377	2	52.7762	7.8572	46.0943	0.804497	36.6333		18.7169	0
47845	Thu Mar 23 16:42:43 2017_x000D_	63.3227	43.5301	257.351	4.49162	2	52.7762	7.8572	46.0943	0.804497	37.1993		9.71702	9.2609
47846	Thu Mar 23 16:42:43 2017_x000D_	63.2285	43.84	253.967	4.43256	2	52.9842	8.0853	54.779	0.956074	37.1933		19.4159	0
47847	Thu Mar 23 16:42:43 2017_x000D_	63.0402	44.4592	253.967	4.43256	2	52.9842	8.0853	54.779	0.956074	37.7384		12.67	0
47848	Thu Mar 23 16:42:43 2017_x000D_	62.9478	44.8713	251.344	4.38679	2	52.9842	8.0853	54.779	0.956074	38.1115		9.69606	0
47849	Thu Mar 23 16:42:43 2017_x000D_	62.8537	45.1805	254.769	4.44656	2	52.9842	8.0853	54.779	0.956074	38.3857		11.0032	14.6087
47850	Thu Mar 23 16:42:43 2017_x000D_	62.6604	45.4922	253.968	4.43258	2	53.4107	8.3203	52.8682	0.922723	38.3054		18.6838	0
47851	Thu Mar 23 16:42:43 2017_x000D_	62.5714	46.1086	256.667	4.47969	2	53.4107	8.3203	52.8682	0.922723	38.8828		22.3361	0
47852	Thu Mar 23 16:42:43 2017_x000D_	62.3849	46.8294	257.353	4.49166	2	53.4107	8.3203	52.8682	0.922723	39.541		9.70092	0
47853	Thu Mar 23 16:42:43 2017_x000D_	62.2909	47.1388	253.967	4.43256	2	53.4107	8.3203	52.8682	0.922723	39.8213		12.2777	27.774
47854	Thu Mar 23 16:42:43 2017_x000D_	62.2977	47.548	253.965	4.43253	2	54.0346	9.0043	64.4639	1.12511	39.4195		19.3818	0
47855	Thu Mar 23 16:42:43 2017_x000D_	62.1097	48.1661	253.966	4.43254	2	54.0346	9.0043	64.4639	1.12511	39.9857		8.57119	0
47856	Thu Mar 23 16:42:43 2017_x000D_	61.9149	48.3751	253.967	4.43256	2	54.0346	9.0043	64.4639	1.12511	40.1517		25.2823	0
47857	Thu Mar 23 16:42:43 2017_x000D_	61.7304	49.1974	253.967	4.43255	2	54.0346	9.0043	64.4639	1.12511	40.9232		6.1329	23.6707
47858	Thu Mar 23 16:42:43 2017_x000D_	61.7339	49.4018	253.966	4.43254	2	54.44	9.68121	54.9213	0.958557	40.3847		13.6628	0
47859	Thu Mar 23 16:42:43 2017_x000D_	61.5426	49.8151	253.967	4.43256	2	54.44	9.68121	54.9213	0.958557	40.7575		15.6188	0
47860	Thu Mar 23 16:42:44 2017_x000D_	61.4521	50.3278	257.356	4.4917	2	54.44	9.68121	54.9213	0.958557	41.247		9.6857	0
47861	Thu Mar 23 16:42:44 2017_x000D_	61.3582	50.6367	253.966	4.43255	2	54.44	9.68121	54.9213	0.958557	41.5357		19.3562	0
47862	Thu Mar 23 16:42:44 2017_x000D_	61.1705	51.254	253.966	4.43255	2	54.44	9.68121	54.9213	0.958557	42.1141		6.82395	58.8365
47863	Thu Mar 23 16:42:44 2017_x000D_	61.0749	51.4604	256.67	4.47974	2	55.2295	11.4765	78.9857	1.37856	40.4089		12.627	0
47864	Thu Mar 23 16:42:44 2017_x000D_	60.9828	51.8711	253.966	4.43255	2	55.2295	11.4765	78.9857	1.37856	40.8023		18.6197	0
47865	Thu Mar 23 16:42:44 2017_x000D_	60.8942	52.4854	256.669	4.47973	2	55.2295	11.4765	78.9857	1.37856	41.3983		13.6466	0
47866	Thu Mar 23 16:42:44 2017_x000D_	60.7031	52.8982	256.671	4.47975	2	55.2295	11.4765	78.9857	1.37856	41.7818		6.1179	58.8073
47867	Thu Mar 23 16:42:44 2017_x000D_	60.7066	53.1021	256.67	4.47974	2	56.0186	13.2709	70.1638	1.22459	40.1061		19.3343	0
47868	Thu Mar 23 16:42:44 2017_x000D_	60.5191	53.7187	256.671	4.47975	2	56.0186	13.2709	70.1638	1.22459	40.6974		6.1119	0
47869	Thu Mar 23 16:42:44 2017_x000D_	60.5226	53.9224	256.67	4.47973	2	56.0186	13.2709	70.1638	1.22459	40.9003		19.3257	0
47870	Thu Mar 23 16:42:44 2017_x000D_	60.3351	54.5387	256.67	4.47974	2	56.0186	13.2709	70.1638	1.22459	41.4929		6.11195	48.019
47871	Thu Mar 23 16:42:44 2017_x000D_	60.3387	54.7424	256.67	4.47973	2	56.3813	14.8299	97.5665	1.70286	40.1082		13.6372	0
47872	Thu Mar 23 16:42:44 2017_x000D_	60.1477	55.1549	256.671	4.47975	2	56.3813	14.8299	97.5665	1.70286	40.5005		6.81997	0
47873	Thu Mar 23 16:42:44 2017_x000D_	60.0522	55.3612	253.965	4.43253	2	56.3813	14.8299	97.5665	1.70286	40.6972		12.5987	0
47874	Thu Mar 23 16:42:44 2017_x000D_	59.9604	55.771	251.337	4.38666	2	56.3813	14.8299	97.5665	1.70286	41.0972		6.1059	69.4304
47875	Thu Mar 23 16:42:44 2017_x000D_	59.9639	55.9745	251.336	4.38665	2	55.6213	17.0159	97.5665	1.70286	39.1999		6.81326	0
47876	Thu Mar 23 16:42:44 2017_x000D_	59.8685	56.1806	253.965	4.43252	2	55.6213	17.0159	97.5665	1.70286	39.3943		6.81724	0
47877	Thu Mar 23 16:42:44 2017_x000D_	59.773	56.3868	251.337	4.38666	2	55.6213	17.0159	97.5665	1.70286	39.5892		6.81326	0
47878	Thu Mar 23 16:42:44 2017_x000D_	59.6776	56.5929	253.966	4.43254	2	55.6213	17.0159	97.5665	1.70286	39.7843		12.5876	0
47879	Thu Mar 23 16:42:44 2017_x000D_	59.5857	57.0023	256.673	4.47978	2	55.6213	17.0159	97.5665	1.70286	40.1824		3.03948	27.4042
47880	Thu Mar 23 16:42:44 2017_x000D_	59.5875	57.1036	262.715	4.58525	2	55.361	17.8915	96.5887	1.68579	39.4392		2.97402	0
47881	Thu Mar 23 16:42:45 2017_x000D_	59.4884	57.1062	265.461	4.63316	2	55.361	17.8915	96.5887	1.68579	39.4313		4.27742	0
47882	Thu Mar 23 16:42:45 2017_x000D_	59.5854	57.0017	-86.0456	-1.50178	2	55.361	17.8915	96.5887	1.68579	39.3377		3.06359	0
47883	Thu Mar 23 16:42:45 2017_x000D_	59.5834	56.8996	-80.6574	-1.40774	2	55.361	17.8915	96.5887	1.68579	39.236		3.05133	33.8659
47884	Thu Mar 23 16:42:45 2017_x000D_	59.5849	57.0013	-74.5693	-1.30148	2	55.0902	18.9874	96.5887	1.68579	38.2787		3.04525	0
47885	Thu Mar 23 16:42:45 2017_x000D_	59.5862	57.1028	-62.9044	-1.09789	2	55.0902	18.9874	96.5887	1.68579	38.3797		4.28559	0
47886	Thu Mar 23 16:42:45 2017_x000D_	59.4888	57.2073	-59.0242	-1.03017	2	55.0902	18.9874	96.5887	1.68579	38.4722		8.46434	0
47887	Thu Mar 23 16:42:45 2017_x000D_	59.6899	57.4052	-46.4461	-0.810638	2	55.0902	18.9874	96.5887	1.68579	38.6922		2.96787	6.6225
47888	Thu Mar 23 16:42:45 2017_x000D_	59.7888	57.4028	-40.3244	-0.703793	2	55.0797	19.2079	96.5887	1.68579	38.4841		3.05129	0
47889	Thu Mar 23 16:42:45 2017_x000D_	59.7902	57.5045	-34.5351	-0.602751	2	55.0797	19.2079	96.5887	1.68579	38.5852		10.7517	0
47890	Thu Mar 23 16:42:45 2017_x000D_	60.0907	57.6998	-28.2463	-0.492991	2	55.0797	19.2079	96.5887	1.68579	38.8167		6.6539	0
47891	Thu Mar 23 16:42:45 2017_x000D_	60.2905	57.7961	-25.6989	-0.44853	2	55.0797	19.2079	96.5887	1.68579	38.9384		10.7309	0
47892	Thu Mar 23 16:42:45 2017_x000D_	60.5905	57.9909	-24.4482	-0.426702	2	55.0797	19.2079	96.5887	1.68579	39.1726		19.931	0
47893	Thu Mar 23 16:42:45 2017_x000D_	61.1891	58.2791	-21.8699	-0.381701	2	55.0797	19.2079	96.5887	1.68579	39.546		13.2731	0
47894	Thu Mar 23 16:42:45 2017_x000D_	61.5878	58.4709	-21.8688	-0.381683	2	55.0797	19.2079	96.5887	1.68579	39.7987		18.7294	0
47895	Thu Mar 23 16:42:45 2017_x000D_	62.1837	58.6571	-21.8706	-0.381714	2	55.0797	19.2079	96.5887	1.68579	40.0837		9.36148	0
47896	Thu Mar 23 16:42:45 2017_x000D_	62.4816	58.75	-25.7022	-0.448589	2	55.0797	19.2079	96.5887	1.68579	40.2289		22.5388	6.62549
47897	Thu Mar 23 16:42:45 2017_x000D_	63.1769	59.0346	-21.8713	-0.381727	2	55.0692	19.4285	96.5887	1.68579	40.4274		6.61375	0
47898	Thu Mar 23 16:42:45 2017_x000D_	63.3756	59.1301	-24.4525	-0.426777	2	55.0692	19.4285	96.5887	1.68579	40.5612		19.8518	0
47899	Thu Mar 23 16:42:45 2017_x000D_	63.9718	59.4172	-21.8692	-0.381689	2	55.0692	19.4285	96.5887	1.68579	40.9677		13.222	0
47900	Thu Mar 23 16:42:45 2017_x000D_	64.3689	59.6084	-21.8681	-0.38167	2	55.0692	19.4285	96.5887	1.68579	41.2421		13.214	0
47901	Thu Mar 23 16:42:45 2017_x000D_	64.7658	59.7994	-21.867	-0.381652	2	55.0692	19.4285	96.5887	1.68579	41.5191		18.6489	0
47902	Thu Mar 23 16:42:46 2017_x000D_	65.3592	59.9846	-21.8688	-0.381682	2	55.0692	19.4285	96.5887	1.68579	41.8411		12.1472	0
47903	Thu Mar 23 16:42:46 2017_x000D_	65.754	60.0745	-19.1834	-0.334814	2	55.0692	19.4285	96.5887	1.68579	42.0269		19.7794	0
47904	Thu Mar 23 16:42:46 2017_x000D_	66.3481	60.3604	-21.8695	-0.381695	2	55.0692	19.4285	96.5887	1.68579	42.4574		9.30153	0
47905	Thu Mar 23 16:42:46 2017_x000D_	66.644	60.453	-18.2169	-0.317945	2	55.0692	19.4285	96.5887	1.68579	42.6261		9.30654	0
47906	Thu Mar 23 16:42:46 2017_x000D_	66.9402	60.5452	-21.8713	-0.381726	2	55.0692	19.4285	96.5887	1.68579	42.7961		22.4	0
47907	Thu Mar 23 16:42:46 2017_x000D_	67.6312	60.8281	-18.2152	-0.317915	2	55.0692	19.4285	96.5887	1.68579	43.2635		9.29419	0
47908	Thu Mar 23 16:42:46 2017_x000D_	67.927	60.9202	-21.872	-0.381739	2	55.0692	19.4285	96.5887	1.68579	43.4383		15.8102	0
47909	Thu Mar 23 16:42:46 2017_x000D_	68.4196	61.1075	-20.8072	-0.363155	2	55.0692	19.4285	96.5887	1.68579	43.765		19.7135	6.6225
47910	Thu Mar 23 16:42:46 2017_x000D_	69.0116	61.3927	-18.2114	-0.317849	2	55.0587	19.649	96.5887	1.68579	44.0139		12.0827	0
47911	Thu Mar 23 16:42:46 2017_x000D_	69.4044	61.4817	-20.8073	-0.363156	2	55.0587	19.649	96.5887	1.68579	44.2241		22.3398	0
47912	Thu Mar 23 16:42:46 2017_x000D_	70.0936	61.7637	-19.1772	-0.334706	2	55.0587	19.649	96.5887	1.68579	44.718		9.24766	0
47913	Thu Mar 23 16:42:46 2017_x000D_	70.3879	61.8554	-20.8073	-0.363155	2	55.0587	19.649	96.5887	1.68579	44.9039		21.3067	6.54918
47914	Thu Mar 23 16:42:46 2017_x000D_	71.0747	62.0363	-21.8771	-0.381827	2	55.2769	19.6558	94.1948	1.64401	45.2292		10.5735	0
47915	Thu Mar 23 16:42:46 2017_x000D_	71.37	62.2287	-20.8073	-0.363155	2	55.2769	19.6558	94.1948	1.64401	45.5131		21.2805	0
47916	Thu Mar 23 16:42:46 2017_x000D_	72.056	62.4092	-21.8778	-0.38184	2	55.2769	19.6558	94.1948	1.64401	45.9281		8.3327	0
47917	Thu Mar 23 16:42:46 2017_x000D_	72.2536	62.6044	-21.8739	-0.381771	2	55.2769	19.6558	94.1948	1.64401	46.1821		10.556	0
47918	Thu Mar 23 16:42:46 2017_x000D_	72.5484	62.7965	-20.8032	-0.363084	2	55.2769	19.6558	98.0538	1.71136	46.4696		11.6994	0
47919	Thu Mar 23 16:42:46 2017_x000D_	72.9382	62.7846	-20.8086	-0.363179	2	55.2769	19.6558	98.0538	1.71136	46.6049		15.7189	0
47920	Thu Mar 23 16:42:46 2017_x000D_	73.428	62.9707	-21.8775	-0.381834	2	55.2769	19.6558	98.0538	1.71136	46.9643		10.5385	0
47921	Thu Mar 23 16:42:46 2017_x000D_	73.7223	63.1625	-20.8059	-0.363132	2	55.2769	19.6558	98.0538	1.71136	47.2553		15.6999	0
47922	Thu Mar 23 16:42:46 2017_x000D_	74.2115	63.3484	-21.8753	-0.381797	2	55.2769	19.6558	98.0538	1.71136	47.6189		10.5293	0
47923	Thu Mar 23 16:42:46 2017_x000D_	74.5055	63.5401	-20.8031	-0.363083	2	55.2769	19.6558	98.0538	1.71136	47.9121		15.6827	0
47924	Thu Mar 23 16:42:47 2017_x000D_	74.9942	63.7257	-21.8731	-0.381758	2	55.2769	19.6558	98.0538	1.71136	48.2797		8.74326	0
47925	Thu Mar 23 16:42:47 2017_x000D_	75.2855	63.7166	-20.8073	-0.363156	2	55.2769	19.6558	98.0538	1.71136	48.3911		6.51294	0
47926	Thu Mar 23 16:42:47 2017_x000D_	75.481	63.811	-18.2014	-0.317675	2	55.2769	19.6558	98.0538	1.71136	48.5581		15.661	0
47927	Thu Mar 23 16:42:47 2017_x000D_	75.969	63.9964	-19.1708	-0.334594	2	55.2769	19.6558	98.0538	1.71136	48.9311		6.49963	0
47928	Thu Mar 23 16:42:47 2017_x000D_	76.1642	64.0904	-21.8767	-0.38182	2	55.2769	19.6558	98.0538	1.71136	49.099		15.6353	0
47929	Thu Mar 23 16:42:47 2017_x000D_	76.6514	64.2755	-20.806	-0.363133	2	55.2769	19.6558	98.0538	1.71136	49.4751		2.91739	0
47930	Thu Mar 23 16:42:47 2017_x000D_	76.7486	64.2725	-21.8786	-0.381854	2	55.2769	19.6558	98.0538	1.71136	49.5145		14.5703	13.2451
47931	Thu Mar 23 16:42:47 2017_x000D_	77.1396	64.5606	-24.4808	-0.42727	2	55.2558	20.0968	86.4334	1.50855	49.5573		11.6369	0
47932	Thu Mar 23 16:42:47 2017_x000D_	77.5273	64.5483	-24.4872	-0.427382	2	55.2558	20.0968	86.4334	1.50855	49.7188		8.26264	0
47933	Thu Mar 23 16:42:47 2017_x000D_	77.723	64.7421	-29.3769	-0.512724	2	55.2558	20.0968	86.4334	1.50855	49.9798		5.83246	0
47934	Thu Mar 23 16:42:47 2017_x000D_	77.9173	64.7354	-44.7378	-0.780821	2	55.2558	20.0968	86.4334	1.50855	50.0614		0.0108167	6.54918
47935	Thu Mar 23 16:42:47 2017_x000D_	77.9176	64.7352	-52.4547	-0.915506	2	55.474	20.1036	92.6701	1.6174	49.9569		6.61563	0
47936	Thu Mar 23 16:42:47 2017_x000D_	77.8191	64.5379	-62.1477	-1.08468	2	55.474	20.1036	92.6701	1.6174	49.7364		3.01554	0
47937	Thu Mar 23 16:42:47 2017_x000D_	77.821	64.6384	-78.3914	-1.36819	2	55.474	20.1036	92.6701	1.6174	49.8271		2.91721	0
47938	Thu Mar 23 16:42:47 2017_x000D_	77.9182	64.6356	-86.6192	-1.51179	2	55.474	20.1036	92.6701	1.6174	49.8682		9.4328	0
47939	Thu Mar 23 16:42:47 2017_x000D_	78.0185	64.9336	253.714	4.42814	2	55.474	20.1036	92.6701	1.6174	50.1795		4.23315	0
47940	Thu Mar 23 16:42:47 2017_x000D_	77.9227	65.0372	245.011	4.27626	2	55.474	20.1036	91.3241	1.59391	50.2292		8.46157	0
47941	Thu Mar 23 16:42:47 2017_x000D_	77.7309	65.244	232.885	4.06461	2	55.474	20.1036	91.3241	1.59391	50.3292		9.00945	0
47942	Thu Mar 23 16:42:47 2017_x000D_	77.7339	65.5443	227.125	3.96408	2	55.474	20.1036	91.3241	1.59391	50.6		6.59962	0
47943	Thu Mar 23 16:42:47 2017_x000D_	77.5413	65.6506	225.191	3.93032	2	55.474	20.1036	91.3241	1.59391	50.6112		10.7005	6.6195
47944	Thu Mar 23 16:42:47 2017_x000D_	77.2527	65.8602	223.385	3.89881	2	55.4635	20.324	91.3241	1.59391	50.4808		27.4614	0
47945	Thu Mar 23 16:42:48 2017_x000D_	76.5812	66.4823	225.19	3.93031	2	55.4635	20.324	91.3241	1.59391	50.7597		12.6666	0
47946	Thu Mar 23 16:42:48 2017_x000D_	76.2939	66.7917	229.054	3.99775	2	55.4635	20.324	91.3241	1.59391	50.923		25.3481	0
47947	Thu Mar 23 16:42:48 2017_x000D_	75.719	67.4109	229.054	3.99775	2	55.4635	20.324	91.3241	1.59391	51.2588		10.8155	0
47948	Thu Mar 23 16:42:48 2017_x000D_	75.5287	67.7171	235.046	4.10233	2	55.4635	20.324	91.3241	1.59391	51.4657		19.1851	0
47949	Thu Mar 23 16:42:48 2017_x000D_	75.1466	68.2299	236.65	4.13032	2	55.4635	20.324	91.3241	1.59391	51.7919		10.8145	0
47950	Thu Mar 23 16:42:48 2017_x000D_	74.9562	68.536	242.615	4.23444	2	55.4635	20.324	91.3241	1.59391	52.0035		20.1658	0
47951	Thu Mar 23 16:42:48 2017_x000D_	74.6723	69.1453	245.02	4.2764	2	55.4635	20.324	91.3241	1.59391	52.4642		8.45089	0
47952	Thu Mar 23 16:42:48 2017_x000D_	74.4807	69.3518	245.021	4.27642	2	55.4635	20.324	91.3241	1.59391	52.5869		9.50633	0
47953	Thu Mar 23 16:42:48 2017_x000D_	74.3873	69.6546	248.621	4.33926	2	55.4635	20.324	91.3241	1.59391	52.8358		20.1686	0
47954	Thu Mar 23 16:42:48 2017_x000D_	74.1034	70.264	246.197	4.29695	2	55.4635	20.324	91.3241	1.59391	53.3052		6.71609	0
47955	Thu Mar 23 16:42:48 2017_x000D_	74.0088	70.4669	248.622	4.33927	2	55.4635	20.324	91.3241	1.59391	53.4625		19.0175	0
47956	Thu Mar 23 16:42:48 2017_x000D_	73.8221	71.0727	248.622	4.33926	2	55.4635	20.324	91.3241	1.59391	53.9673		10.8196	20.813
47957	Thu Mar 23 16:42:48 2017_x000D_	73.6317	71.379	247.533	4.32026	2	55.6501	20.9922	91.3241	1.59391	53.4992		8.97969	0
47958	Thu Mar 23 16:42:48 2017_x000D_	73.6354	71.6783	248.621	4.33926	2	55.6501	20.9922	91.3241	1.59391	53.7824		20.1551	0
47959	Thu Mar 23 16:42:48 2017_x000D_	73.3517	72.2873	246.196	4.29693	2	55.6501	20.9922	91.3241	1.59391	54.2636		10.8171	0
47960	Thu Mar 23 16:42:48 2017_x000D_	73.1613	72.5935	245.019	4.27639	2	55.6501	20.9922	91.3241	1.59391	54.4916		6.7121	13.242
47961	Thu Mar 23 16:42:48 2017_x000D_	73.0668	72.7963	247.532	4.32026	2	55.6711	20.5513	91.3241	1.59391	55.065		19.0023	0
47962	Thu Mar 23 16:42:48 2017_x000D_	72.8802	73.4016	247.532	4.32025	2	55.6711	20.5513	91.3241	1.59391	55.5815		9.49596	0
47963	Thu Mar 23 16:42:48 2017_x000D_	72.787	73.7041	246.196	4.29692	2	55.6711	20.5513	91.3241	1.59391	55.8406		17.4952	0
47964	Thu Mar 23 16:42:48 2017_x000D_	72.5022	74.213	247.532	4.32025	2	55.6711	20.5513	91.3241	1.59391	56.2393		12.3747	0
47965	Thu Mar 23 16:42:48 2017_x000D_	72.4102	74.6151	245.018	4.27637	2	55.6711	20.5513	83.377	1.4552	56.5959		17.4859	0
47966	Thu Mar 23 16:42:49 2017_x000D_	72.1255	75.1237	248.623	4.33928	2	55.6711	20.5513	83.377	1.4552	56.9991		6.71482	0
47967	Thu Mar 23 16:42:49 2017_x000D_	72.031	75.3266	246.196	4.29693	2	55.6711	20.5513	83.377	1.4552	57.1662		16.1644	0
47968	Thu Mar 23 16:42:49 2017_x000D_	71.8434	75.8317	245.018	4.27637	2	55.6711	20.5513	83.377	1.4552	57.5974		0	0
47969	Thu Mar 23 16:42:49 2017_x000D_	71.8434	75.8317	245.018	4.27637	2	55.6711	20.5513	83.377	1.4552	57.5974		17.4859	6.54618
47970	Thu Mar 23 16:42:49 2017_x000D_	71.5587	76.3403	243.865	4.25625	2	55.8892	20.5581	82.4335	1.43874	57.9412		16.1616	0
47971	Thu Mar 23 16:42:49 2017_x000D_	71.3711	76.8453	242.612	4.23437	2	55.8892	20.5581	82.4335	1.43874	58.3775		4.21791	0
47972	Thu Mar 23 16:42:49 2017_x000D_	71.2754	76.9483	246.196	4.29694	2	55.8892	20.5581	82.4335	1.43874	58.4516		13.4229	0
47973	Thu Mar 23 16:42:49 2017_x000D_	71.0865	77.3539	243.731	4.2539	2	55.8892	20.5581	82.4335	1.43874	58.7939		4.22011	6.61964
47974	Thu Mar 23 16:42:49 2017_x000D_	70.9908	77.457	242.612	4.23438	2	55.8998	20.3377	82.4335	1.43874	59.0792		6.70539	0
47975	Thu Mar 23 16:42:49 2017_x000D_	70.8964	77.6596	245.019	4.27638	2	55.8998	20.3377	82.4335	1.43874	59.2511		13.4175	0
47976	Thu Mar 23 16:42:49 2017_x000D_	70.7075	78.065	240.315	4.19428	2	55.8998	20.3377	82.4335	1.43874	59.5962		9.48647	0
47977	Thu Mar 23 16:42:49 2017_x000D_	70.6144	78.3672	236.647	4.13027	2	55.8998	20.3377	82.4335	1.43874	59.866		0.0127279	6.61964
47978	Thu Mar 23 16:42:49 2017_x000D_	70.6141	78.3675	229.066	3.99795	2	55.8892	20.5581	78.5432	1.37084	59.6553		0.0216333	0
47979	Thu Mar 23 16:42:49 2017_x000D_	70.6135	78.3679	213.831	3.73206	2	55.8892	20.5581	78.5432	1.37084	59.6555		5.80936	0
47980	Thu Mar 23 16:42:49 2017_x000D_	70.807	78.3604	201.759	3.52136	2	55.8892	20.5581	78.5432	1.37084	59.6963		2.89474	0
47981	Thu Mar 23 16:42:49 2017_x000D_	70.9034	78.3562	185.007	3.22898	2	55.8892	20.5581	78.5432	1.37084	59.7164		2.97318	0
47982	Thu Mar 23 16:42:49 2017_x000D_	70.9045	78.4553	176.645	3.08303	2	55.8892	20.5581	78.5432	1.37084	59.8126		2.92039	14.675
47983	Thu Mar 23 16:42:49 2017_x000D_	70.8072	78.4583	159.758	2.78831	2	56.0863	21.0058	81.4436	1.42146	59.3085		4.12626	0
47984	Thu Mar 23 16:42:49 2017_x000D_	70.7088	78.3622	151.203	2.639	2	56.0863	21.0058	81.4436	1.42146	59.191		2.90249	0
47985	Thu Mar 23 16:42:49 2017_x000D_	70.6121	78.3653	137.718	2.40363	2	56.0863	21.0058	81.4436	1.42146	59.1702		0	0
47986	Thu Mar 23 16:42:49 2017_x000D_	70.6121	78.3653	137.718	2.40363	2	56.0863	21.0058	81.4436	1.42146	59.1702		12.3556	6.6195
47987	Thu Mar 23 16:42:49 2017_x000D_	70.3171	78.0779	126.47	2.20731	2	56.0968	20.7854	81.4436	1.42146	59.0309		10.5451	0
47988	Thu Mar 23 16:42:50 2017_x000D_	70.1192	77.7874	123.495	2.15539	2	56.0968	20.7854	81.4436	1.42146	58.7014		22.8337	0
47989	Thu Mar 23 16:42:50 2017_x000D_	69.6247	77.2088	125.842	2.19635	2	56.0968	20.7854	81.4436	1.42146	58.0224		13.1755	0
47990	Thu Mar 23 16:42:50 2017_x000D_	69.4247	76.8178	125.839	2.19631	2	56.0968	20.7854	81.4436	1.42146	57.5957		26.9853	0
47991	Thu Mar 23 16:42:50 2017_x000D_	68.8306	76.1424	131.912	2.3023	2	56.0968	20.7854	81.4436	1.42146	56.8027		10.591	0
47992	Thu Mar 23 16:42:50 2017_x000D_	68.6316	75.8508	133.787	2.33503	2	56.0968	20.7854	81.4436	1.42146	56.4741		18.7882	0
47993	Thu Mar 23 16:42:50 2017_x000D_	68.2344	75.3666	139.71	2.43839	2	56.0968	20.7854	81.4436	1.42146	55.9145		12.4174	0
47994	Thu Mar 23 16:42:50 2017_x000D_	67.9375	75.0782	143.59	2.50612	2	56.0968	20.7854	81.4436	1.42146	55.569		10.5266	0
47995	Thu Mar 23 16:42:50 2017_x000D_	67.6418	74.8893	145.203	2.53426	2	56.0968	20.7854	79.9968	1.39621	55.322		21.0424	0
47996	Thu Mar 23 16:42:50 2017_x000D_	67.0507	74.5117	149.74	2.61346	2	56.0968	20.7854	79.9968	1.39621	54.8316		8.29521	0
47997	Thu Mar 23 16:42:50 2017_x000D_	66.8524	74.319	149.738	2.61342	2	56.0968	20.7854	79.9968	1.39621	54.6034		13.0562	0
47998	Thu Mar 23 16:42:50 2017_x000D_	66.4588	74.1333	149.739	2.61344	2	56.0968	20.7854	79.9968	1.39621	54.3449		18.7477	0
47999	Thu Mar 23 16:42:50 2017_x000D_	65.9643	73.7512	148.218	2.58689	2	56.0968	20.7854	79.9968	1.39621	53.8771		17.0699	6.6195
48000	Thu Mar 23 16:42:50 2017_x000D_	65.4705	73.4685	147.412	2.57282	2	56.0863	21.0058	80.0279	1.39675	53.2954		13.083	0
48001	Thu Mar 23 16:42:50 2017_x000D_	65.0761	73.2824	147.414	2.57285	2	56.0863	21.0058	80.0279	1.39675	53.0439		8.31858	0
48002	Thu Mar 23 16:42:50 2017_x000D_	64.8772	73.0892	147.412	2.57282	2	56.0863	21.0058	80.0279	1.39675	52.8201		8.32282	0
48003	Thu Mar 23 16:42:50 2017_x000D_	64.6782	72.8959	147.409	2.57278	2	56.0863	21.0058	80.0279	1.39675	52.5966		19.66	0
48004	Thu Mar 23 16:42:50 2017_x000D_	64.0856	72.6161	145.209	2.53437	2	56.0863	21.0058	80.0279	1.39675	52.2265		6.63879	0
48005	Thu Mar 23 16:42:50 2017_x000D_	63.9846	72.4192	143.598	2.50625	2	56.0863	21.0058	80.0279	1.39675	52.0165		21.177	0
48006	Thu Mar 23 16:42:50 2017_x000D_	63.3899	72.0389	143.6	2.50628	2	56.0863	21.0058	80.0279	1.39675	51.5531		8.34194	0
48007	Thu Mar 23 16:42:50 2017_x000D_	63.1904	71.8452	143.598	2.50626	2	56.0863	21.0058	80.0279	1.39675	51.3334		21.2037	21.0126
48008	Thu Mar 23 16:42:50 2017_x000D_	62.5949	71.4645	143.6	2.50629	2	55.8366	21.6602	80.0279	1.39675	50.2607		8.35467	0
48009	Thu Mar 23 16:42:51 2017_x000D_	62.3951	71.2705	143.598	2.50627	2	55.8366	21.6602	80.0279	1.39675	50.0419		16.7136	0
48010	Thu Mar 23 16:42:51 2017_x000D_	61.9954	70.8824	143.596	2.50622	2	55.8366	21.6602	80.0279	1.39675	49.606		13.1581	0
48011	Thu Mar 23 16:42:51 2017_x000D_	61.5988	70.6951	143.599	2.50627	2	55.8366	21.6602	80.0279	1.39675	49.3723		6.57713	6.6195
48012	Thu Mar 23 16:42:51 2017_x000D_	61.4005	70.6016	145.839	2.54537	2	55.8471	21.4398	97.8711	1.70817	49.4745		8.36954	0
48013	Thu Mar 23 16:42:51 2017_x000D_	61.2003	70.4073	145.837	2.54533	2	55.8471	21.4398	97.8711	1.70817	49.2592		14.7646	0
48014	Thu Mar 23 16:42:51 2017_x000D_	60.8015	70.1189	143.599	2.50628	2	55.8471	21.4398	97.8711	1.70817	48.9306		8.37803	0
48015	Thu Mar 23 16:42:51 2017_x000D_	60.6011	69.9244	143.598	2.50625	2	55.8471	21.4398	97.8711	1.70817	48.7171		14.7702	0
48016	Thu Mar 23 16:42:51 2017_x000D_	60.202	69.6361	145.834	2.54528	2	55.8471	21.4398	97.8711	1.70817	48.3926		10.6605	6.54618
48017	Thu Mar 23 16:42:51 2017_x000D_	59.9026	69.4447	147.397	2.57256	2	55.629	21.433	104.692	1.82722	48.2015		13.1996	0
48018	Thu Mar 23 16:42:51 2017_x000D_	59.5048	69.2567	147.399	2.5726	2	55.629	21.433	104.692	1.82722	47.9805		8.395	0
48019	Thu Mar 23 16:42:51 2017_x000D_	59.304	69.0618	147.397	2.57256	2	55.629	21.433	104.692	1.82722	47.7704		6.6859	0
48020	Thu Mar 23 16:42:51 2017_x000D_	59.2019	68.8637	145.831	2.54523	2	55.629	21.433	104.692	1.82722	47.5651		13.2156	21.0126
48021	Thu Mar 23 16:42:51 2017_x000D_	58.8037	68.6753	145.834	2.54528	2	55.3793	22.0874	104.692	1.82722	46.7136		5.92531	0
48022	Thu Mar 23 16:42:51 2017_x000D_	58.6063	68.6819	145.838	2.54535	2	55.3793	22.0874	104.692	1.82722	46.7061		12.6107	0
48023	Thu Mar 23 16:42:51 2017_x000D_	58.3044	68.3894	149.707	2.61288	2	55.3793	22.0874	104.692	1.82722	46.3943		10.6815	0
48024	Thu Mar 23 16:42:51 2017_x000D_	58.0043	68.1978	155.935	2.72158	2	55.3793	22.0874	104.692	1.82722	46.1851		6.61465	6.54618
48025	Thu Mar 23 16:42:51 2017_x000D_	57.8049	68.1037	158.51	2.76652	2	55.1612	22.0806	97.6551	1.7044	46.099		5.93771	0
48026	Thu Mar 23 16:42:51 2017_x000D_	57.6071	68.1107	170.867	2.98219	2	55.1612	22.0806	97.6551	1.7044	46.095		3.01538	0
48027	Thu Mar 23 16:42:51 2017_x000D_	57.6055	68.0102	179.111	3.12608	2	55.1612	22.0806	97.6551	1.7044	45.9946		8.88527	0
48028	Thu Mar 23 16:42:51 2017_x000D_	57.3095	68.0204	190.58	3.32626	2	55.1612	22.0806	97.6551	1.7044	45.99		4.26706	0
48029	Thu Mar 23 16:42:51 2017_x000D_	57.2129	68.1248	199.683	3.48513	2	55.1612	22.0806	97.6551	1.7044	46.0899		4.19848	13.0923
48030	Thu Mar 23 16:42:51 2017_x000D_	57.1126	68.0272	208.759	3.64354	2	54.725	22.0671	133.993	2.33862	46.0221		9.43855	0
48031	Thu Mar 23 16:42:52 2017_x000D_	56.8181	68.1379	217.383	3.79404	2	54.725	22.0671	133.993	2.33862	46.1183		4.26674	0
48032	Thu Mar 23 16:42:52 2017_x000D_	56.7213	68.2421	221.226	3.86113	2	54.725	22.0671	133.993	2.33862	46.2181		19.2944	0
48033	Thu Mar 23 16:42:52 2017_x000D_	56.2344	68.6623	223.027	3.89256	2	54.725	22.0671	133.993	2.33862	46.6196		10.924	6.54618
48034	Thu Mar 23 16:42:52 2017_x000D_	56.0424	68.9717	225.112	3.92895	2	54.5069	22.0603	124.245	2.16848	46.9365		23.5572	0
48035	Thu Mar 23 16:42:52 2017_x000D_	55.4582	69.4964	223.028	3.89257	2	54.5069	22.0603	124.245	2.16848	47.4456		12.8274	0
48036	Thu Mar 23 16:42:52 2017_x000D_	55.1669	69.8094	219.025	3.82271	2	54.5069	22.0603	124.245	2.16848	47.7537		10.8569	0
48037	Thu Mar 23 16:42:52 2017_x000D_	54.8736	70.0214	217.386	3.79411	2	54.5069	22.0603	124.245	2.16848	47.9625		6.71186	6.54918
48038	Thu Mar 23 16:42:52 2017_x000D_	54.6775	70.1291	215.089	3.75401	2	54.2887	22.0535	122.692	2.14137	48.0772		25.9251	0
48039	Thu Mar 23 16:42:52 2017_x000D_	53.9937	70.6575	211.257	3.68712	2	54.2887	22.0535	122.692	2.14137	48.6049		6.71712	0
48040	Thu Mar 23 16:42:52 2017_x000D_	53.7974	70.7652	208.772	3.64377	2	54.2887	22.0535	122.692	2.14137	48.7142		21.7215	0
48041	Thu Mar 23 16:42:52 2017_x000D_	53.2107	71.1895	208.774	3.64379	2	54.2887	22.0535	122.692	2.14137	49.1478		12.328	0
48042	Thu Mar 23 16:42:52 2017_x000D_	52.8161	71.3042	211.256	3.68711	2	54.2887	22.0535	122.692	2.14137	49.2727		20.1676	13.0954
48043	Thu Mar 23 16:42:52 2017_x000D_	52.2268	71.6277	208.772	3.64376	2	53.8524	22.0399	135	2.35619	49.6144		13.4465	0
48044	Thu Mar 23 16:42:52 2017_x000D_	51.8339	71.8434	208.772	3.64377	2	53.8524	22.0399	135	2.35619	49.8444		20.1746	0
48045	Thu Mar 23 16:42:52 2017_x000D_	51.2445	72.1672	211.255	3.68709	2	53.8524	22.0399	135	2.35619	50.1951		0	0
48046	Thu Mar 23 16:42:52 2017_x000D_	51.2445	72.1672	211.255	3.68709	2	53.8524	22.0399	135	2.35619	50.1951		16.1708	14.7687
48047	Thu Mar 23 16:42:52 2017_x000D_	50.7521	72.3865	212.658	3.71159	2	53.4057	22.2468	135	2.35619	50.2099		21.7588	0
48048	Thu Mar 23 16:42:52 2017_x000D_	50.1643	72.8114	212.659	3.7116	2	53.4057	22.2468	135	2.35619	50.6684		6.73078	0
48049	Thu Mar 23 16:42:52 2017_x000D_	49.9677	72.9195	215.084	3.75392	2	53.4057	22.2468	135	2.35619	50.7892		19.352	0
48050	Thu Mar 23 16:42:52 2017_x000D_	49.4793	73.3409	216.676	3.78171	2	53.4057	22.2468	135	2.35619	51.2447		10.8911	0
48051	Thu Mar 23 16:42:52 2017_x000D_	49.1851	73.5536	215.085	3.75394	2	53.4057	22.2468	135	2.35619	51.4801		6.7346	14.7701
48052	Thu Mar 23 16:42:53 2017_x000D_	48.9883	73.6616	217.379	3.79397	2	52.9589	22.4536	135	2.35619	51.3617		21.778	0
48053	Thu Mar 23 16:42:53 2017_x000D_	48.4	74.0869	217.379	3.79397	2	52.9589	22.4536	135	2.35619	51.8342		8.56929	0
48054	Thu Mar 23 16:42:53 2017_x000D_	48.2054	74.296	217.379	3.79398	2	52.9589	22.4536	135	2.35619	52.0599		17.602	0
48055	Thu Mar 23 16:42:53 2017_x000D_	47.7142	74.6169	216.676	3.7817	2	52.9589	22.4536	135	2.35619	52.4263		10.8977	0
48056	Thu Mar 23 16:42:53 2017_x000D_	47.4198	74.8297	215.085	3.75394	2	52.9589	22.4536	135	2.35619	52.6682		8.57353	0
48057	Thu Mar 23 16:42:53 2017_x000D_	47.2251	75.0389	215.086	3.75396	2	52.9589	22.4536	135	2.35619	52.897		21.7971	0
48058	Thu Mar 23 16:42:53 2017_x000D_	46.6363	75.4646	215.086	3.75396	2	52.9589	22.4536	135	2.35619	53.3867		5.98901	0
48059	Thu Mar 23 16:42:53 2017_x000D_	46.4368	75.4719	215.085	3.75393	2	52.9589	22.4536	135	2.35619	53.418		19.3839	0
48060	Thu Mar 23 16:42:53 2017_x000D_	45.9476	75.894	216.675	3.7817	2	52.9589	22.4536	135	2.35619	53.8984		10.9085	14.7701
48061	Thu Mar 23 16:42:53 2017_x000D_	45.6529	76.107	215.085	3.75395	2	52.5121	22.6604	135	2.35619	53.8849		8.57777	0
48062	Thu Mar 23 16:42:53 2017_x000D_	45.4581	76.3163	215.086	3.75396	2	52.5121	22.6604	135	2.35619	54.1176		6.75089	0
48063	Thu Mar 23 16:42:53 2017_x000D_	45.2609	76.4247	217.378	3.79396	2	52.5121	22.6604	135	2.35619	54.2511		17.6261	0
48064	Thu Mar 23 16:42:53 2017_x000D_	44.769	76.746	216.675	3.78169	2	52.5121	22.6604	135	2.35619	54.6371		8.58201	14.7714
48065	Thu Mar 23 16:42:53 2017_x000D_	44.5741	76.9554	216.676	3.7817	2	52.0653	22.8673	152.757	2.66611	54.6044		16.2509	0
48066	Thu Mar 23 16:42:53 2017_x000D_	44.0794	77.1761	215.085	3.75394	2	52.0653	22.8673	152.757	2.66611	54.8928		8.58406	0
48067	Thu Mar 23 16:42:53 2017_x000D_	43.8844	77.3855	215.086	3.75396	2	52.0653	22.8673	152.757	2.66611	55.1286		15.1504	0
48068	Thu Mar 23 16:42:53 2017_x000D_	43.492	77.7034	212.666	3.71172	2	52.0653	22.8673	152.757	2.66611	55.5022		6.7576	26.1966
48069	Thu Mar 23 16:42:53 2017_x000D_	43.2946	77.8119	215.086	3.75396	2	51.1925	22.8402	180	3.14159	55.5362		13.5219	0
48070	Thu Mar 23 16:42:53 2017_x000D_	42.8996	78.029	215.085	3.75395	2	51.1925	22.8402	180	3.14159	55.8084		6.76286	0
48071	Thu Mar 23 16:42:53 2017_x000D_	42.702	78.1375	212.665	3.71171	2	51.1925	22.8402	180	3.14159	55.9453		3.02793	0
48072	Thu Mar 23 16:42:53 2017_x000D_	42.7045	78.2384	215.086	3.75396	2	51.1925	22.8402	180	3.14159	56.0447		16.275	0
48073	Thu Mar 23 16:42:54 2017_x000D_	42.2091	78.4595	208.791	3.6441	2	51.1925	22.8402	180	3.14159	56.3401		10.9332	39.298
48074	Thu Mar 23 16:42:54 2017_x000D_	41.9136	78.6728	202.479	3.53393	2	49.8832	22.7995	180	3.14159	56.4388		13.5377	0
48075	Thu Mar 23 16:42:54 2017_x000D_	41.518	78.8899	191.225	3.33751	2	49.8832	22.7995	180	3.14159	56.7108		4.29789	0
48076	Thu Mar 23 16:42:54 2017_x000D_	41.42	78.9944	182.206	3.18009	2	49.8832	22.7995	180	3.14159	56.8286		6.70891	0
48077	Thu Mar 23 16:42:54 2017_x000D_	41.2169	78.9008	173.591	3.02973	2	49.8832	22.7995	180	3.14159	56.7667		9.02671	19.6504
48078	Thu Mar 23 16:42:54 2017_x000D_	40.9162	78.9115	156.55	2.73232	2	49.2285	22.7792	170.028	2.96755	56.7444		4.23995	0
48079	Thu Mar 23 16:42:54 2017_x000D_	40.8136	78.8143	152.784	2.66659	2	49.2285	22.7792	170.028	2.96755	56.6634		6.70053	0
48080	Thu Mar 23 16:42:54 2017_x000D_	40.6109	78.7205	142.597	2.48878	2	49.2285	22.7792	170.028	2.96755	56.6012		12.7304	0
48081	Thu Mar 23 16:42:54 2017_x000D_	40.3029	78.4286	130.634	2.27999	2	49.2285	22.7792	170.028	2.96755	56.3606		4.23342	80.792
48082	Thu Mar 23 16:42:54 2017_x000D_	40.2006	78.3314	121.927	2.12803	2	46.6399	22.0364	180	3.14159	56.6621		13.4713	0
48083	Thu Mar 23 16:42:54 2017_x000D_	39.9902	77.9347	108.935	1.90127	2	46.6399	22.0364	180	3.14159	56.2924		9.55415	0
48084	Thu Mar 23 16:42:54 2017_x000D_	39.8822	77.6351	105.446	1.84039	2	46.6399	22.0364	180	3.14159	56.0079		24.955	0
48085	Thu Mar 23 16:42:54 2017_x000D_	39.6607	76.8333	105.446	1.84039	2	46.6399	22.0364	180	3.14159	55.2396		12.4882	105.508
48086	Thu Mar 23 16:42:54 2017_x000D_	39.5497	76.4321	108.106	1.88681	2	43.1662	21.4867	180	3.14159	55.0643		28.7188	0
48087	Thu Mar 23 16:42:54 2017_x000D_	39.2246	75.5317	111.633	1.94836	2	43.1662	21.4867	180	3.14159	54.1885		12.5063	0
48088	Thu Mar 23 16:42:54 2017_x000D_	39.1135	75.1299	114.243	1.99391	2	43.1662	21.4867	180	3.14159	53.7961		12.5137	0
48089	Thu Mar 23 16:42:54 2017_x000D_	39.0022	74.7279	116.758	2.03781	2	43.1662	21.4867	180	3.14159	53.4038		10.8901	0
48090	Thu Mar 23 16:42:54 2017_x000D_	38.7932	74.4311	117.982	2.05917	2	43.1662	21.4867	180	3.14159	53.1247		20.3174	105.566
48091	Thu Mar 23 16:42:54 2017_x000D_	38.4753	73.8331	120.479	2.10276	2	39.6906	20.9366	180	3.14159	52.9105		9.59796	0
48092	Thu Mar 23 16:42:54 2017_x000D_	38.3666	73.5322	124.344	2.17021	2	39.6906	20.9366	180	3.14159	52.6123		19.3711	0
48093	Thu Mar 23 16:42:54 2017_x000D_	37.9502	73.0387	130.571	2.27889	2	39.6906	20.9366	180	3.14159	52.1312		8.55199	0
48094	Thu Mar 23 16:42:54 2017_x000D_	37.7433	72.8426	130.572	2.27891	2	39.6906	20.9366	180	3.14159	51.9425		17.6796	124.748
48095	Thu Mar 23 16:42:55 2017_x000D_	37.4274	72.3451	134.528	2.34796	2	35.5471	20.5865	180	3.14159	51.7927		8.5583	0
48096	Thu Mar 23 16:42:55 2017_x000D_	37.2204	72.1488	134.529	2.34797	2	35.5471	20.5865	180	3.14159	51.5894		8.56254	0
48097	Thu Mar 23 16:42:55 2017_x000D_	37.0133	71.9524	134.529	2.34797	2	35.5471	20.5865	180	3.14159	51.3868		21.4221	0
48098	Thu Mar 23 16:42:55 2017_x000D_	36.4953	71.4609	130.574	2.27894	2	35.5471	20.5865	180	3.14159	50.8832		9.62947	131.299
48099	Thu Mar 23 16:42:55 2017_x000D_	36.386	71.1591	134.525	2.3479	2	31.1726	20.4502	180	3.14159	50.9762		19.4012	0
48100	Thu Mar 23 16:42:55 2017_x000D_	35.8702	70.769	132.405	2.3109	2	31.1726	20.4502	180	3.14159	50.5376		8.58374	0
48101	Thu Mar 23 16:42:55 2017_x000D_	35.6626	70.5721	132.406	2.31092	2	31.1726	20.4502	180	3.14159	50.3226		19.4697	0
48102	Thu Mar 23 16:42:55 2017_x000D_	35.2443	70.0759	130.576	2.27898	2	31.1726	20.4502	180	3.14159	49.7925		6.81089	0
48103	Thu Mar 23 16:42:55 2017_x000D_	35.1378	69.8754	128.341	2.23998	2	31.1726	20.4502	180	3.14159	49.584		17.1972	111.95
48104	Thu Mar 23 16:42:55 2017_x000D_	34.7219	69.4809	128.344	2.24003	2	27.4424	20.5551	180	3.14159	49.4644		6.12539	0
48105	Thu Mar 23 16:42:55 2017_x000D_	34.7162	69.2768	128.34	2.23995	2	27.4424	20.5551	180	3.14159	49.2617		10.9825	0
48106	Thu Mar 23 16:42:55 2017_x000D_	34.5054	68.9775	130.135	2.27128	2	27.4424	20.5551	180	3.14159	48.9348		8.60919	0
48107	Thu Mar 23 16:42:55 2017_x000D_	34.2972	68.78	130.136	2.2713	2	27.4424	20.5551	180	3.14159	48.7096		17.2267	151.903
48108	Thu Mar 23 16:42:55 2017_x000D_	33.8807	68.3847	130.138	2.27134	2	22.387	20.84	176.025	3.07222	48.9142		4.32053	0
48109	Thu Mar 23 16:42:55 2017_x000D_	33.7762	68.2856	130.574	2.27894	2	22.387	20.84	176.025	3.07222	48.7934		13.6691	0
48110	Thu Mar 23 16:42:55 2017_x000D_	33.5621	67.8834	130.57	2.27888	2	22.387	20.84	176.025	3.07222	48.3525		4.30139	0
48111	Thu Mar 23 16:42:55 2017_x000D_	33.4581	67.7847	130.136	2.2713	2	22.387	20.84	176.025	3.07222	48.2325		8.62615	102.456
48112	Thu Mar 23 16:42:55 2017_x000D_	33.2495	67.5868	130.137	2.27132	2	19.0624	21.6214	172.434	3.00953	48.105		4.32683	0
48113	Thu Mar 23 16:42:55 2017_x000D_	33.1449	67.4875	130.572	2.27892	2	19.0624	21.6214	172.434	3.00953	47.9793		4.30139	0
48114	Thu Mar 23 16:42:55 2017_x000D_	33.0409	67.3888	130.138	2.27134	2	19.0624	21.6214	172.434	3.00953	47.8545		16.5017	0
48115	Thu Mar 23 16:42:55 2017_x000D_	32.8231	66.8837	136.49	2.3822	2	19.0624	21.6214	172.434	3.00953	47.3078		9.63621	131.622
48116	Thu Mar 23 16:42:56 2017_x000D_	32.5155	66.7912	140.597	2.45389	2	14.8412	22.8175	162.238	2.8316	47.3927		15.2894	0
48117	Thu Mar 23 16:42:56 2017_x000D_	32.1988	66.3919	155.03	2.70579	2	14.8412	22.8175	162.238	2.8316	46.9043		4.34526	0
48118	Thu Mar 23 16:42:56 2017_x000D_	32.1002	66.498	164.148	2.86493	2	14.8412	22.8175	162.238	2.8316	46.9666		4.31434	0
48119	Thu Mar 23 16:42:56 2017_x000D_	31.9957	66.3992	173.219	3.02325	2	14.8412	22.8175	162.238	2.8316	46.8363		6.80636	0
48120	Thu Mar 23 16:42:56 2017_x000D_	31.7899	66.3037	187.575	3.27381	2	14.8412	22.8175	162.238	2.8316	46.6723		4.33269	100.781
48121	Thu Mar 23 16:42:56 2017_x000D_	31.6917	66.4096	196.669	3.43253	2	11.7152	24.0477	135	2.35619	46.8358		12.1862	0
48122	Thu Mar 23 16:42:56 2017_x000D_	31.2857	66.4226	209.87	3.66293	2	11.7152	24.0477	135	2.35619	46.6759		4.33034	0
48123	Thu Mar 23 16:42:56 2017_x000D_	31.1874	66.5283	218.85	3.81965	2	11.7152	24.0477	135	2.35619	46.7308		4.33223	0
48124	Thu Mar 23 16:42:56 2017_x000D_	31.0889	66.6339	222.889	3.89015	2	11.7152	24.0477	135	2.35619	46.7859		15.3151	122.592
48125	Thu Mar 23 16:42:56 2017_x000D_	30.6913	66.9541	229.079	3.99819	2	8.95164	27.0579	114.58	1.9998	45.4348		11.0766	0
48126	Thu Mar 23 16:42:56 2017_x000D_	30.4969	67.268	231.037	4.03235	2	8.95164	27.0579	114.58	1.9998	45.6185		19.6663	0
48127	Thu Mar 23 16:42:56 2017_x000D_	30.105	67.7935	229.08	3.9982	2	8.95164	27.0579	114.58	1.9998	45.9005		11.052	0
48128	Thu Mar 23 16:42:56 2017_x000D_	29.8057	68.0083	226.965	3.96129	2	8.95164	27.0579	114.58	1.9998	45.9546		21.7096	83.3229
48129	Thu Mar 23 16:42:56 2017_x000D_	29.3118	68.5372	222.891	3.89018	2	7.5325	29.4454	122.682	2.14121	44.7494		8.68347	0
48130	Thu Mar 23 16:42:56 2017_x000D_	29.1143	68.7488	222.891	3.89018	2	7.5325	29.4454	122.682	2.14121	44.8389		11.0782	0
48131	Thu Mar 23 16:42:56 2017_x000D_	28.9198	69.0627	220.642	3.85093	2	7.5325	29.4454	122.682	2.14121	45.0216		11.0597	0
48132	Thu Mar 23 16:42:56 2017_x000D_	28.6204	69.2778	218.855	3.81974	2	7.5325	29.4454	122.682	2.14121	45.0702		15.3409	0
48133	Thu Mar 23 16:42:56 2017_x000D_	28.2221	69.5985	216.497	3.77858	2	7.5325	29.4454	122.682	2.14121	45.17		11.0646	47.9388
48134	Thu Mar 23 16:42:56 2017_x000D_	27.9225	69.8136	214.895	3.75063	2	6.59922	30.7425	120.264	2.099	44.511		19.6471	0
48135	Thu Mar 23 16:42:56 2017_x000D_	27.4256	70.2402	216.497	3.77859	2	6.59922	30.7425	120.264	2.099	44.6521		6.8586	0
48136	Thu Mar 23 16:42:56 2017_x000D_	27.2248	70.3495	213.997	3.73495	2	6.59922	30.7425	120.264	2.099	44.6557		20.5758	0
48137	Thu Mar 23 16:42:57 2017_x000D_	26.6224	70.6774	216.496	3.77857	2	6.59922	30.7425	120.264	2.099	44.6735		8.68771	108.848
48138	Thu Mar 23 16:42:57 2017_x000D_	26.4248	70.8891	216.497	3.77858	2	7.32525	34.2974	82.4335	1.43874	41.2764		20.5851	0
48139	Thu Mar 23 16:42:57 2017_x000D_	25.8221	71.2171	218.852	3.8197	2	7.32525	34.2974	82.4335	1.43874	41.294		8.69195	0
48140	Thu Mar 23 16:42:57 2017_x000D_	25.6244	71.4289	218.853	3.8197	2	7.32525	34.2974	82.4335	1.43874	41.3957		8.694	0
48141	Thu Mar 23 16:42:57 2017_x000D_	25.4266	71.6407	218.853	3.81971	2	7.32525	34.2974	82.4335	1.43874	41.4992		22.1501	86.8578
48142	Thu Mar 23 16:42:57 2017_x000D_	24.8269	72.0714	218.853	3.8197	2	7.64092	37.1754	82.0799	1.43256	38.8984		6.87058	0
48143	Thu Mar 23 16:42:57 2017_x000D_	24.6257	72.1808	216.496	3.77857	2	7.64092	37.1754	82.0799	1.43256	38.9084		11.0838	0
48144	Thu Mar 23 16:42:57 2017_x000D_	24.3256	72.3963	214.896	3.75065	2	7.64092	37.1754	82.0799	1.43256	38.9729		19.6812	0
48145	Thu Mar 23 16:42:57 2017_x000D_	23.8278	72.8236	216.497	3.77858	2	7.64092	37.1754	82.0799	1.43256	39.1511		11.0862	59.7997
48146	Thu Mar 23 16:42:57 2017_x000D_	23.5276	73.0391	214.897	3.75066	2	7.77512	39.1642	84.7144	1.47854	37.3584		19.6877	0
48147	Thu Mar 23 16:42:57 2017_x000D_	23.0296	73.4665	216.497	3.77859	2	7.77512	39.1642	84.7144	1.47854	37.5413		13.751	0
48148	Thu Mar 23 16:42:57 2017_x000D_	22.6271	73.6858	216.496	3.77858	2	7.77512	39.1642	84.7144	1.47854	37.5809		6.87344	0
48149	Thu Mar 23 16:42:57 2017_x000D_	22.4259	73.7954	218.851	3.81968	2	7.77512	39.1642	84.7144	1.47854	37.6027		20.6376	0
48150	Thu Mar 23 16:42:57 2017_x000D_	21.8217	74.1243	216.495	3.77855	2	7.77512	39.1642	84.7144	1.47854	37.6765		8.70468	33.0542
48151	Thu Mar 23 16:42:57 2017_x000D_	21.6237	74.3364	216.496	3.77856	2	7.72802	40.265	84.7144	1.47854	36.7961		22.1958	0
48152	Thu Mar 23 16:42:57 2017_x000D_	21.0227	74.7679	216.496	3.77856	2	7.72802	40.265	84.7144	1.47854	36.9756		8.70672	0
48153	Thu Mar 23 16:42:57 2017_x000D_	20.8246	74.98	216.496	3.77857	2	7.72802	40.265	84.7144	1.47854	37.1033		19.7112	0
48154	Thu Mar 23 16:42:57 2017_x000D_	20.326	75.4079	218.236	3.80894	2	7.72802	40.265	84.7144	1.47854	37.3327		9.73877	13.2211
48155	Thu Mar 23 16:42:57 2017_x000D_	20.0219	75.5215	218.85	3.81965	2	7.70919	40.7053	84.7144	1.47854	36.9293		8.71096	0
48156	Thu Mar 23 16:42:57 2017_x000D_	19.8237	75.7337	218.85	3.81965	2	7.70919	40.7053	84.7144	1.47854	37.0641		8.70892	0
48157	Thu Mar 23 16:42:57 2017_x000D_	19.6256	75.9459	218.85	3.81966	2	7.70919	40.7053	84.7144	1.47854	37.2008		13.7778	0
48158	Thu Mar 23 16:42:57 2017_x000D_	19.2223	76.1656	218.85	3.81965	2	7.70919	40.7053	84.7144	1.47854	37.2825		17.424	0
48159	Thu Mar 23 16:42:58 2017_x000D_	18.8258	76.59	218.85	3.81966	2	7.70919	40.7053	84.7144	1.47854	37.5671		6.89499	0
48160	Thu Mar 23 16:42:58 2017_x000D_	18.624	76.7	216.497	3.77858	2	7.70919	40.7053	84.7144	1.47854	37.6132		6.89092	0
48161	Thu Mar 23 16:42:58 2017_x000D_	18.4223	76.8099	218.85	3.81965	2	7.70919	40.7053	84.7144	1.47854	37.6605		11.1096	0
48162	Thu Mar 23 16:42:58 2017_x000D_	18.1215	77.0259	220.633	3.85078	2	7.70919	40.7053	84.7144	1.47854	37.7836		6.8864	0
48163	Thu Mar 23 16:42:58 2017_x000D_	18.0257	77.2345	218.85	3.81966	2	7.70919	40.7053	84.7144	1.47854	37.958		13.7885	211.373
48164	Thu Mar 23 16:42:58 2017_x000D_	17.6221	77.4544	218.85	3.81965	2	7.6268	47.7506	84.7144	1.47854	31.3404		4.35548	0
48165	Thu Mar 23 16:42:58 2017_x000D_	17.523	77.5605	218.236	3.80894	2	7.6268	47.7506	84.7144	1.47854	31.4096		3.08922	0
48166	Thu Mar 23 16:42:58 2017_x000D_	17.4201	77.5644	216.497	3.77858	2	7.6268	47.7506	84.7144	1.47854	31.3811		15.4196	0
48167	Thu Mar 23 16:42:58 2017_x000D_	17.0198	77.8868	214.004	3.73508	2	7.6268	47.7506	84.7144	1.47854	31.5661		4.36601	79.3625
48168	Thu Mar 23 16:42:58 2017_x000D_	16.9204	77.9931	209.915	3.6637	2	7.73263	50.3939	84.4155	1.47333	29.0883		0.0182483	0
48169	Thu Mar 23 16:42:58 2017_x000D_	16.9198	77.993	196.824	3.43523	2	7.73263	50.3939	84.4155	1.47333	29.088		3.07434	0
48170	Thu Mar 23 16:42:58 2017_x000D_	17.0222	77.989	190.642	3.32733	2	7.73263	50.3939	84.4155	1.47333	29.1168		6.15768	0
48171	Thu Mar 23 16:42:58 2017_x000D_	17.2273	77.981	179.297	3.12933	2	7.73263	50.3939	84.4155	1.47333	29.1753		4.32675	46.1673
48172	Thu Mar 23 16:42:58 2017_x000D_	17.3333	78.0788	164.676	2.87414	2	7.66677	51.9314	83.274	1.45341	27.877		3.05912	0
48173	Thu Mar 23 16:42:58 2017_x000D_	17.3371	78.1807	154.315	2.6933	2	7.66677	51.9314	83.274	1.45341	27.9739		4.36865	0
48174	Thu Mar 23 16:42:58 2017_x000D_	17.4362	78.074	145.328	2.53645	2	7.66677	51.9314	83.274	1.45341	27.9084		6.1479	0
48175	Thu Mar 23 16:42:58 2017_x000D_	17.2314	78.0813	129.026	2.25193	2	7.66677	51.9314	83.274	1.45341	27.8442		0.0127279	116.32
48176	Thu Mar 23 16:42:58 2017_x000D_	17.2317	78.081	121.177	2.11494	2	8.59978	55.6948	78.5432	1.37084	23.9927		8.67999	0
48177	Thu Mar 23 16:42:58 2017_x000D_	17.0197	77.8841	108.766	1.89833	2	8.59978	55.6948	78.5432	1.37084	23.7331		6.88367	0
48178	Thu Mar 23 16:42:58 2017_x000D_	17.1155	77.6756	106.086	1.85154	2	8.59978	55.6948	78.5432	1.37084	23.5727		19.4207	0
48179	Thu Mar 23 16:42:58 2017_x000D_	16.8889	77.0692	100.558	1.75507	2	8.59978	55.6948	78.5432	1.37084	22.9254		12.6773	0
48180	Thu Mar 23 16:42:59 2017_x000D_	16.7717	76.6632	103.35	1.80379	2	8.59978	55.6948	78.5432	1.37084	22.5045		28.3612	86.4395
48181	Thu Mar 23 16:42:59 2017_x000D_	16.5336	75.7483	109.589	1.91268	2	8.91429	58.5589	84.7144	1.47854	18.8024		12.3135	0
48182	Thu Mar 23 16:42:59 2017_x000D_	16.5193	75.3381	109.585	1.91262	2	8.91429	58.5589	84.7144	1.47854	18.4222		6.8926	0
48183	Thu Mar 23 16:42:59 2017_x000D_	16.4091	75.1365	112.294	1.9599	2	8.91429	58.5589	84.7144	1.47854	18.1931		12.7029	0
48184	Thu Mar 23 16:42:59 2017_x000D_	16.2916	74.7297	114.909	2.00553	2	8.91429	58.5589	84.7144	1.47854	17.7741		20.6752	79.1671
48185	Thu Mar 23 16:42:59 2017_x000D_	15.961	74.125	119.985	2.09413	2	9.01961	61.1957	83.377	1.4552	14.6748		6.90074	0
48186	Thu Mar 23 16:42:59 2017_x000D_	15.8506	73.9232	122.557	2.13903	2	9.01961	61.1957	83.377	1.4552	14.4448		20.7072	0
48187	Thu Mar 23 16:42:59 2017_x000D_	15.5196	73.3175	124.998	2.18163	2	9.01961	61.1957	83.377	1.4552	13.7546		11.1337	0
48188	Thu Mar 23 16:42:59 2017_x000D_	15.3025	73.0165	126.603	2.20964	2	9.01961	61.1957	83.377	1.4552	13.3868		19.7997	79.122
48189	Thu Mar 23 16:42:59 2017_x000D_	14.8717	72.5165	125.001	2.18168	2	9.12487	63.831	84.6048	1.47663	10.4146		11.1487	0
48190	Thu Mar 23 16:42:59 2017_x000D_	14.6543	72.2151	126.604	2.20966	2	9.12487	63.831	84.6048	1.47663	10.0433		11.1627	0
48191	Thu Mar 23 16:42:59 2017_x000D_	14.4368	71.9132	125.001	2.18168	2	9.12487	63.831	84.6048	1.47663	9.67153		15.4783	0
48192	Thu Mar 23 16:42:59 2017_x000D_	14.1124	71.512	122.563	2.13913	2	9.12487	63.831	84.6048	1.47663	9.15823		13.847	65.985
48193	Thu Mar 23 16:42:59 2017_x000D_	13.891	71.107	122.562	2.13911	2	9.24892	66.027	83.4506	1.45649	6.88152		18.0733	0
48194	Thu Mar 23 16:42:59 2017_x000D_	13.5625	70.602	118.664	2.07107	2	9.24892	66.027	83.4506	1.45649	6.28789		8.77735	0
48195	Thu Mar 23 16:42:59 2017_x000D_	13.3483	70.4027	118.667	2.07113	2	9.24892	66.027	83.4506	1.45649	5.99597		9.28198	0
48196	Thu Mar 23 16:42:59 2017_x000D_	13.3372	70.0935	119.994	2.09428	2	9.24892	66.027	83.4506	1.45649	5.76632		20.8133	0
48197	Thu Mar 23 16:42:59 2017_x000D_	13.0045	69.4847	117.299	2.04726	2	9.24892	66.027	83.4506	1.45649	5.10491		11.2035	39.8812
48198	Thu Mar 23 16:42:59 2017_x000D_	12.7862	69.1817	116.064	2.02569	2	9.41063	67.3465	84.0624	1.46717	3.84219		20.8471	0
48199	Thu Mar 23 16:42:59 2017_x000D_	12.4528	68.572	118.664	2.07107	2	9.41063	67.3465	84.0624	1.46717	3.27973		6.94479	0
48200	Thu Mar 23 16:42:59 2017_x000D_	12.3419	68.3688	116.065	2.02572	2	9.41063	67.3465	84.0624	1.46717	3.10442		20.8686	0
48201	Thu Mar 23 16:43:00 2017_x000D_	12.0081	67.7585	118.664	2.07107	2	9.41063	67.3465	84.0624	1.46717	2.62994		6.96252	91.9782
48202	Thu Mar 23 16:43:00 2017_x000D_	11.8967	67.5549	121.147	2.11442	2	9.27866	70.4096	84.6048	1.47663	3.87343		9.82549	0
48203	Thu Mar 23 16:43:00 2017_x000D_	11.7818	67.2482	119.991	2.09424	2	9.27866	70.4096	84.6048	1.47663	4.03239		15.5898	0
48204	Thu Mar 23 16:43:00 2017_x000D_	11.4552	66.844	122.554	2.13897	2	9.27866	70.4096	84.6048	1.47663	4.17742		9.84621	0
48205	Thu Mar 23 16:43:00 2017_x000D_	11.3402	66.5366	118.664	2.07107	2	9.27866	70.4096	84.6048	1.47663	4.38749		15.6066	78.79
48206	Thu Mar 23 16:43:00 2017_x000D_	11.0132	66.132	121.148	2.11443	2	9.16561	73.0335	81.8809	1.42909	7.14453		6.96897	0
48207	Thu Mar 23 16:43:00 2017_x000D_	10.9019	65.9281	118.667	2.07113	2	9.16561	73.0335	81.8809	1.42909	7.31447		4.41529	0
48208	Thu Mar 23 16:43:00 2017_x000D_	10.7941	65.8279	122.554	2.13897	2	9.16561	73.0335	81.8809	1.42909	7.38733		13.9571	0
48209	Thu Mar 23 16:43:00 2017_x000D_	10.5709	65.4197	122.553	2.13896	2	9.16561	73.0335	81.8809	1.42909	7.7424		6.22629	0
48210	Thu Mar 23 16:43:00 2017_x000D_	10.5632	65.2123	122.55	2.13889	2	9.16561	73.0335	81.8809	1.42909	7.94509		8.84285	39.3785
48211	Thu Mar 23 16:43:00 2017_x000D_	10.3476	65.0113	122.552	2.13894	2	9.10911	74.3449	81.8809	1.42909	9.41541		6.97712	0
48212	Thu Mar 23 16:43:00 2017_x000D_	10.2361	64.8072	119.995	2.09431	2	9.10911	74.3449	81.8809	1.42909	9.60405		6.98238	0
48213	Thu Mar 23 16:43:00 2017_x000D_	10.1246	64.6029	117.31	2.04744	2	9.10911	74.3449	81.8809	1.42909	9.79478		4.41457	0
48214	Thu Mar 23 16:43:00 2017_x000D_	10.0173	64.5022	100.676	1.75713	2	9.10911	74.3449	81.8809	1.42909	9.88451		0.0108167	6.56109
48215	Thu Mar 23 16:43:00 2017_x000D_	10.0175	64.5025	95.0046	1.65814	2	9.09969	74.5634	82.4335	1.43874	10.1027		9.36692	0
48216	Thu Mar 23 16:43:00 2017_x000D_	10.0295	64.8145	77.3395	1.34983	2	9.09969	74.5634	82.4335	1.43874	9.79314		4.41391	0
48217	Thu Mar 23 16:43:00 2017_x000D_	9.92167	64.7144	68.0683	1.18802	2	9.09969	74.5634	82.4335	1.43874	9.88324		0.0125284	0
48218	Thu Mar 23 16:43:00 2017_x000D_	9.92155	64.7148	59.971	1.04669	2	9.09969	74.5634	82.4335	1.43874	9.88283		3.10168	20.8392
48219	Thu Mar 23 16:43:00 2017_x000D_	9.91725	64.6115	44.7495	0.781026	2	8.85337	75.2129	83.377	1.4552	10.6546		3.10772	0
48220	Thu Mar 23 16:43:00 2017_x000D_	10.0208	64.6086	34.7162	0.605912	2	8.85337	75.2129	83.377	1.4552	10.6684		6.94003	0
48221	Thu Mar 23 16:43:00 2017_x000D_	10.2242	64.4984	19.2766	0.336439	2	8.85337	75.2129	83.377	1.4552	10.8018		3.11943	0
48222	Thu Mar 23 16:43:00 2017_x000D_	10.2201	64.3945	10.71	0.186925	2	8.85337	75.2129	83.377	1.4552	10.9044		12.8405	0
48223	Thu Mar 23 16:43:01 2017_x000D_	10.6319	64.2778	1.74146	0.0303943	2	8.85337	75.2129	83.377	1.4552	11.0788		9.87127	6.56108
48224	Thu Mar 23 16:43:01 2017_x000D_	10.9472	64.3719	-1.11266	-0.0194195	2	8.84396	75.4314	81.9462	1.43023	11.2577		9.36134	0
48225	Thu Mar 23 16:43:01 2017_x000D_	11.2591	64.3624	-1.26327	-0.0220482	2	8.84396	75.4314	81.9462	1.43023	11.3294		15.5802	0
48226	Thu Mar 23 16:43:01 2017_x000D_	11.7782	64.3466	-1.11393	-0.0194418	2	8.84396	75.4314	81.9462	1.43023	11.4666		24.9233	0
48227	Thu Mar 23 16:43:01 2017_x000D_	12.6086	64.3216	4.60591	0.0803884	2	8.84396	75.4314	81.9462	1.43023	11.7303		12.4586	46.6878
48228	Thu Mar 23 16:43:01 2017_x000D_	13.0237	64.3091	10.2787	0.179397	2	7.70656	76.4936	135.198	2.35965	13.2941		21.9917	0
48229	Thu Mar 23 16:43:01 2017_x000D_	13.7459	64.1834	13.643	0.238115	2	7.70656	76.4936	135.198	2.35965	13.7118		12.8067	0
48230	Thu Mar 23 16:43:01 2017_x000D_	14.1567	64.0673	16.5049	0.288065	2	7.70656	76.4936	135.198	2.35965	14.0006		18.8907	0
48231	Thu Mar 23 16:43:01 2017_x000D_	14.7744	63.945	19.2972	0.3368	2	7.70656	76.4936	135.198	2.35965	14.4021		9.8169	0
48232	Thu Mar 23 16:43:01 2017_x000D_	15.0815	63.832	23.0362	0.402057	2	7.70656	76.4936	135.198	2.35965	14.6528		19.6176	42.2554
48233	Thu Mar 23 16:43:01 2017_x000D_	15.6952	63.6062	28.375	0.495237	2	6.57862	77.3372	133.906	2.3371	16.4819		6.9264	0
48234	Thu Mar 23 16:43:01 2017_x000D_	15.8983	63.4964	25.7604	0.449604	2	6.57862	77.3372	133.906	2.3371	16.686		13.8567	0
48235	Thu Mar 23 16:43:01 2017_x000D_	16.3047	63.2769	25.76	0.449597	2	6.57862	77.3372	133.906	2.3371	17.0965		8.76156	0
48236	Thu Mar 23 16:43:01 2017_x000D_	16.5043	63.0637	25.7581	0.449564	2	6.57862	77.3372	133.906	2.3371	17.3854		25.5496	20.7977
48237	Thu Mar 23 16:43:01 2017_x000D_	17.3238	62.8319	25.7608	0.44961	2	5.91496	77.5376	135	2.35619	18.6123		8.75527	0
48238	Thu Mar 23 16:43:01 2017_x000D_	17.5232	62.6188	25.7589	0.449577	2	5.91496	77.5376	135	2.35619	18.903		19.5769	0
48239	Thu Mar 23 16:43:01 2017_x000D_	18.1356	62.3934	25.76	0.449597	2	5.91496	77.5376	135	2.35619	19.46		9.77897	0
48240	Thu Mar 23 16:43:01 2017_x000D_	18.4415	62.2808	22.003	0.384024	2	5.91496	77.5376	135	2.35619	19.7404		16.6628	6.55799
48241	Thu Mar 23 16:43:01 2017_x000D_	18.9505	62.0585	23.0339	0.402017	2	5.9243	77.3192	126.026	2.19956	20.0642		11.1462	0
48242	Thu Mar 23 16:43:01 2017_x000D_	19.2528	61.8425	22.0009	0.383989	2	5.9243	77.3192	126.026	2.19956	20.4249		9.28901	0
48243	Thu Mar 23 16:43:01 2017_x000D_	19.5623	61.8334	23.0346	0.402029	2	5.9243	77.3192	126.026	2.19956	20.635		20.7294	0
48244	Thu Mar 23 16:43:02 2017_x000D_	20.1702	61.5049	20.201	0.352574	2	5.9243	77.3192	126.026	2.19956	21.2847		9.76845	36.7913
48245	Thu Mar 23 16:43:02 2017_x000D_	20.4758	61.3925	22.0017	0.384003	2	5.08908	76.4212	146.112	2.55013	21.5084		19.5313	0
48246	Thu Mar 23 16:43:02 2017_x000D_	21.0868	61.1677	22.0021	0.384009	2	5.08908	76.4212	146.112	2.55013	22.1042		11.142	0
48247	Thu Mar 23 16:43:02 2017_x000D_	21.389	60.9518	23.0327	0.401996	2	5.08908	76.4212	146.112	2.55013	22.472		19.5218	0
48248	Thu Mar 23 16:43:02 2017_x000D_	21.9997	60.7271	23.0333	0.402007	2	5.08908	76.4212	146.112	2.55013	23.0711		9.25577	0
48249	Thu Mar 23 16:43:02 2017_x000D_	22.3081	60.7183	22.003	0.384024	2	5.08908	76.4212	146.112	2.55013	23.304		11.1336	119.477
48250	Thu Mar 23 16:43:02 2017_x000D_	22.6101	60.5026	23.0339	0.402017	2	4.6022	72.4685	188.376	3.28778	21.621		9.74489	0
48251	Thu Mar 23 16:43:02 2017_x000D_	22.9149	60.3903	19.2831	0.336554	2	4.6022	72.4685	188.376	3.28778	21.9371		19.499	0
48252	Thu Mar 23 16:43:02 2017_x000D_	23.5249	60.1659	19.2829	0.33655	2	4.6022	72.4685	188.376	3.28778	22.5704		9.75127	0
48253	Thu Mar 23 16:43:02 2017_x000D_	23.83	60.0538	23.0351	0.402039	2	4.6022	72.4685	188.376	3.28778	22.8874		19.4839	100.194
48254	Thu Mar 23 16:43:02 2017_x000D_	24.4395	59.8295	23.0358	0.40205	2	4.08694	69.1687	180	3.14159	22.393		11.1089	0
48255	Thu Mar 23 16:43:02 2017_x000D_	24.7407	59.6141	22.0007	0.383985	2	4.08694	69.1687	180	3.14159	22.7567		19.4705	0
48256	Thu Mar 23 16:43:02 2017_x000D_	25.3498	59.39	22.0011	0.383992	2	4.08694	69.1687	180	3.14159	23.4037		9.24069	0
48257	Thu Mar 23 16:43:02 2017_x000D_	25.6577	59.3813	23.037	0.402072	2	4.08694	69.1687	180	3.14159	23.6874		13.7628	59.4234
48258	Thu Mar 23 16:43:02 2017_x000D_	26.0613	59.1632	23.0361	0.402057	2	3.95233	67.1925	180	3.14159	23.5218		11.0998	0
48259	Thu Mar 23 16:43:02 2017_x000D_	26.3622	58.9479	22.0005	0.383981	2	3.95233	67.1925	180	3.14159	23.8784		6.15238	0
48260	Thu Mar 23 16:43:02 2017_x000D_	26.5672	58.9422	22.0019	0.384006	2	3.95233	67.1925	180	3.14159	24.0728		16.5635	0
48261	Thu Mar 23 16:43:02 2017_x000D_	27.0732	58.7213	23.036	0.402054	2	3.95233	67.1925	180	3.14159	24.6239		6.87683	0
48262	Thu Mar 23 16:43:02 2017_x000D_	27.2748	58.6122	20.1956	0.352479	2	3.95233	67.1925	180	3.14159	24.8507		6.14338	73.0577
48263	Thu Mar 23 16:43:02 2017_x000D_	27.4795	58.6065	20.1969	0.352502	2	2.95307	64.9717	230.506	4.02308	25.3389		13.7494	0
48264	Thu Mar 23 16:43:02 2017_x000D_	27.8827	58.3886	20.1955	0.352479	2	2.95307	64.9717	230.506	4.02308	25.7842		9.71052	0
48265	Thu Mar 23 16:43:02 2017_x000D_	28.1865	58.2769	22.0017	0.384002	2	2.95307	64.9717	230.506	4.02308	26.1064		6.1403	0
48266	Thu Mar 23 16:43:03 2017_x000D_	28.3911	58.2713	22.0031	0.384027	2	2.95307	64.9717	230.506	4.02308	26.3057		4.36177	111.862
48267	Thu Mar 23 16:43:03 2017_x000D_	28.4904	58.1651	20.1955	0.352478	2	3.111	61.2463	272.762	4.7606	25.5658		6.87134	0
48268	Thu Mar 23 16:43:03 2017_x000D_	28.6919	58.0562	23.0364	0.40206	2	3.111	61.2463	272.762	4.7606	25.779		15.6556	0
48269	Thu Mar 23 16:43:03 2017_x000D_	29.2004	57.9389	32.3279	0.564228	2	3.111	61.2463	272.762	4.7606	26.2982		4.35958	0
48270	Thu Mar 23 16:43:03 2017_x000D_	29.2997	57.8328	36.3963	0.635235	2	3.111	61.2463	272.762	4.7606	26.4102		3.086	128.197
48271	Thu Mar 23 16:43:03 2017_x000D_	29.3034	57.9356	55.0664	0.96109	2	4.16225	57.1044	282.028	4.92231	25.1549		4.34262	0
48272	Thu Mar 23 16:43:03 2017_x000D_	29.2045	58.0413	64.0177	1.11732	2	4.16225	57.1044	282.028	4.92231	25.0598		3.07032	0
48273	Thu Mar 23 16:43:03 2017_x000D_	29.2075	58.1436	83.2527	1.45303	2	4.16225	57.1044	282.028	4.92231	25.0668		4.35631	0
48274	Thu Mar 23 16:43:03 2017_x000D_	29.3126	58.2438	91.6988	1.60045	2	4.16225	57.1044	282.028	4.92231	25.1761		3.10998	141.231
48275	Thu Mar 23 16:43:03 2017_x000D_	29.3089	58.1402	109.947	1.91893	2	5.23302	52.5201	274.046	4.783	24.7231		0.0134164	0
48276	Thu Mar 23 16:43:03 2017_x000D_	29.3085	58.14	115.425	2.01454	2	5.23302	52.5201	274.046	4.783	24.7227		6.19189	0
48277	Thu Mar 23 16:43:03 2017_x000D_	29.3022	57.9337	123.404	2.15381	2	5.23302	52.5201	274.046	4.783	24.6705		8.74687	0
48278	Thu Mar 23 16:43:03 2017_x000D_	29.0909	57.7328	136.341	2.37959	2	5.23302	52.5201	274.046	4.783	24.4207		6.91712	0
48279	Thu Mar 23 16:43:03 2017_x000D_	28.9825	57.5293	142.669	2.49004	2	5.23302	52.5201	274.046	4.783	24.272		4.36914	105.837
48280	Thu Mar 23 16:43:03 2017_x000D_	28.877	57.4289	146.821	2.56251	2	5.60147	49.0115	257.251	4.48987	24.7508		17.9779	0
48281	Thu Mar 23 16:43:03 2017_x000D_	28.356	57.1328	150.872	2.63321	2	5.60147	49.0115	257.251	4.48987	24.1604		8.74438	0
48282	Thu Mar 23 16:43:03 2017_x000D_	28.1451	56.9316	150.869	2.63316	2	5.60147	49.0115	257.251	4.48987	23.8944		23.4695	0
48283	Thu Mar 23 16:43:03 2017_x000D_	27.419	56.6404	146.826	2.5626	2	5.60147	49.0115	257.251	4.48987	23.1129		8.75711	179.875
48284	Thu Mar 23 16:43:03 2017_x000D_	27.2078	56.4389	146.824	2.56257	2	4.97866	43.0481	271.673	4.74159	25.9509		13.143	0
48285	Thu Mar 23 16:43:03 2017_x000D_	26.8909	56.1364	142.675	2.49014	2	4.97866	43.0481	271.673	4.74159	25.5235		18.0255	0
48286	Thu Mar 23 16:43:03 2017_x000D_	26.3687	55.8392	138.472	2.41678	2	4.97866	43.0481	271.673	4.74159	24.9228		11.2079	0
48287	Thu Mar 23 16:43:04 2017_x000D_	26.1538	55.5336	136.357	2.37987	2	4.97866	43.0481	271.673	4.74159	24.582		18.0486	105.884
48288	Thu Mar 23 16:43:04 2017_x000D_	25.631	55.2359	132.3	2.30907	2	4.90936	39.5193	262.955	4.58943	26.0077		11.2113	0
48289	Thu Mar 23 16:43:04 2017_x000D_	25.4159	54.9303	134.25	2.34311	2	4.90936	39.5193	262.955	4.58943	25.6518		11.2228	0
48290	Thu Mar 23 16:43:04 2017_x000D_	25.2007	54.6243	132.296	2.30901	2	4.90936	39.5193	262.955	4.58943	25.2962		17.5864	0
48291	Thu Mar 23 16:43:04 2017_x000D_	24.7765	54.2197	132.298	2.30903	2	4.90936	39.5193	262.955	4.58943	24.7145		11.228	0
48292	Thu Mar 23 16:43:04 2017_x000D_	24.561	53.9137	134.247	2.34305	2	4.90936	39.5193	262.955	4.58943	24.3595		24.2971	139.007
48293	Thu Mar 23 16:43:04 2017_x000D_	23.9271	53.4096	132.301	2.30909	2	4.88679	34.8858	262.955	4.58943	26.5643		9.87323	0
48294	Thu Mar 23 16:43:04 2017_x000D_	23.8141	53.1005	136.351	2.37978	2	4.88679	34.8858	262.955	4.58943	26.2682		9.79858	0
48295	Thu Mar 23 16:43:04 2017_x000D_	23.502	53.0042	132.302	2.30911	2	4.88679	34.8858	262.955	4.58943	25.977		18.2153	0
48296	Thu Mar 23 16:43:04 2017_x000D_	23.1761	52.4919	136.351	2.37978	2	4.88679	34.8858	262.955	4.58943	25.3865		8.8229	99.3204
48297	Thu Mar 23 16:43:04 2017_x000D_	22.9633	52.2889	136.351	2.37978	2	5.02724	31.5781	273.053	4.76568	27.3978		20.0016	0
48298	Thu Mar 23 16:43:04 2017_x000D_	22.5341	51.7787	138.453	2.41647	2	5.02724	31.5781	273.053	4.76568	26.7312		13.9202	0
48299	Thu Mar 23 16:43:04 2017_x000D_	22.1146	51.5804	138.458	2.41655	2	5.02724	31.5781	273.053	4.76568	26.3072		17.6841	0
48300	Thu Mar 23 16:43:04 2017_x000D_	21.688	51.1736	138.457	2.41653	2	5.02724	31.5781	273.053	4.76568	25.7209		8.84618	113.565
48301	Thu Mar 23 16:43:04 2017_x000D_	21.4747	50.97	138.457	2.41653	2	5.62513	27.8401	277.045	4.83535	28.0393		8.85052	0
48302	Thu Mar 23 16:43:04 2017_x000D_	21.2612	50.7664	138.456	2.41652	2	5.62513	27.8401	277.045	4.83535	27.7507		8.85052	0
48303	Thu Mar 23 16:43:04 2017_x000D_	21.0477	50.5628	138.456	2.41651	2	5.62513	27.8401	277.045	4.83535	27.4623		17.718	0
48304	Thu Mar 23 16:43:04 2017_x000D_	20.6203	50.1552	138.455	2.4165	2	5.62513	27.8401	277.045	4.83535	26.8853		8.86531	79.916
48305	Thu Mar 23 16:43:04 2017_x000D_	20.4065	49.9512	138.455	2.41649	2	5.95711	25.197	273.935	4.78107	28.6628		15.6579	0
48306	Thu Mar 23 16:43:04 2017_x000D_	19.9821	49.6474	136.357	2.37987	2	5.95711	25.197	273.935	4.78107	28.1873		8.87173	0
48307	Thu Mar 23 16:43:04 2017_x000D_	19.7681	49.4433	136.357	2.37987	2	5.95711	25.197	273.935	4.78107	27.9039		17.7519	0
48308	Thu Mar 23 16:43:05 2017_x000D_	19.3399	49.0349	136.357	2.37987	2	5.95711	25.197	273.935	4.78107	27.3376		8.88445	0
48309	Thu Mar 23 16:43:05 2017_x000D_	19.1256	48.8305	136.357	2.37987	2	5.95711	25.197	273.935	4.78107	27.0546		15.7201	74.303
48310	Thu Mar 23 16:43:05 2017_x000D_	18.8008	48.4193	134.257	2.34323	2	6.49926	22.7803	276.589	4.82738	28.4374		8.89086	0
48311	Thu Mar 23 16:43:05 2017_x000D_	18.5863	48.2148	134.258	2.34324	2	6.49926	22.7803	276.589	4.82738	28.1604		4.44766	0
48312	Thu Mar 23 16:43:05 2017_x000D_	18.4789	48.1126	138.451	2.41643	2	6.49926	22.7803	276.589	4.82738	28.0221		15.713	0
48313	Thu Mar 23 16:43:05 2017_x000D_	18.0531	47.8076	136.357	2.37987	2	6.49926	22.7803	276.589	4.82738	27.5655		7.04224	40.435
48314	Thu Mar 23 16:43:05 2017_x000D_	17.9424	47.6006	134.259	2.34326	2	6.77513	21.461	273.854	4.77965	28.4251		13.3597	0
48315	Thu Mar 23 16:43:05 2017_x000D_	17.62	47.2934	138.45	2.4164	2	6.77513	21.461	273.854	4.77965	28.0165		7.02091	0
48316	Thu Mar 23 16:43:05 2017_x000D_	17.4086	47.193	136.357	2.37987	2	6.77513	21.461	273.854	4.77965	27.8425		4.44538	0
48317	Thu Mar 23 16:43:05 2017_x000D_	17.3014	47.0907	136.357	2.37987	2	6.77513	21.461	273.854	4.77965	27.7071		17.8409	81.2569
48318	Thu Mar 23 16:43:05 2017_x000D_	16.8712	46.6801	132.326	2.30952	2	8.40539	19.298	336.853	5.87919	28.6609		7.05707	0
48319	Thu Mar 23 16:43:05 2017_x000D_	16.7602	46.4727	130.101	2.27069	2	8.40539	19.298	336.853	5.87919	28.43		8.91197	0
48320	Thu Mar 23 16:43:05 2017_x000D_	16.5453	46.2676	125.208	2.18528	2	8.40539	19.298	336.853	5.87919	28.1712		14.1342	0
48321	Thu Mar 23 16:43:05 2017_x000D_	16.323	45.8522	116.851	2.03944	2	8.40539	19.298	336.853	5.87919	27.7095		4.46442	0
48322	Thu Mar 23 16:43:05 2017_x000D_	16.2154	45.7494	112.964	1.9716	2	8.40539	19.298	336.853	5.87919	27.5803		9.9796	57.276
48323	Thu Mar 23 16:43:05 2017_x000D_	16.1011	45.437	97.9336	1.70926	2	9.56877	17.7842	327.885	5.72268	28.4139		0.00848528	0
48324	Thu Mar 23 16:43:05 2017_x000D_	16.1013	45.4372	91.9856	1.60545	2	9.56877	17.7842	327.885	5.72268	28.4141		6.28861	0
48325	Thu Mar 23 16:43:05 2017_x000D_	16.0942	45.2277	80.1661	1.39916	2	9.56877	17.7842	327.885	5.72268	28.2086		9.44656	0
48326	Thu Mar 23 16:43:05 2017_x000D_	16.0834	44.913	73.6257	1.28501	2	9.56877	17.7842	327.885	5.72268	27.9		9.8993	37.6299
48327	Thu Mar 23 16:43:05 2017_x000D_	16.1764	44.5964	59.0798	1.03114	2	10.4844	16.9269	315	5.49779	28.2489		8.80369	0
48328	Thu Mar 23 16:43:05 2017_x000D_	16.3772	44.3824	50.9823	0.889808	2	10.4844	16.9269	315	5.49779	28.0808		6.99186	0
48329	Thu Mar 23 16:43:05 2017_x000D_	16.4738	44.1703	44.6887	0.779964	2	10.4844	16.9269	315	5.49779	27.894		13.2038	0
48330	Thu Mar 23 16:43:06 2017_x000D_	16.7747	43.8491	32.0704	0.559734	2	10.4844	16.9269	315	5.49779	27.6473		9.35885	28.2246
48331	Thu Mar 23 16:43:06 2017_x000D_	17.0866	43.8429	25.4563	0.444296	2	11.1712	16.2839	332.434	5.80207	28.1867		6.9563	0
48332	Thu Mar 23 16:43:06 2017_x000D_	17.2911	43.7336	22.6973	0.396143	2	11.1712	16.2839	332.434	5.80207	28.1236		16.7361	0
48333	Thu Mar 23 16:43:06 2017_x000D_	17.8035	43.513	10.2227	0.178419	2	11.1712	16.2839	332.434	5.80207	28.0252		9.8284	0
48334	Thu Mar 23 16:43:06 2017_x000D_	18.1117	43.4019	12.5933	0.219794	2	11.1712	16.2839	332.434	5.80207	27.9921		22.0168	23.9371
48335	Thu Mar 23 16:43:06 2017_x000D_	18.8358	43.2824	10.2216	0.1784	2	11.8485	15.8621	327.544	5.71672	28.2966		9.34385	0
48336	Thu Mar 23 16:43:06 2017_x000D_	19.1472	43.2762	9.77448	0.170597	2	11.8485	15.8621	327.544	5.71672	28.3691		9.83122	0
48337	Thu Mar 23 16:43:06 2017_x000D_	19.4555	43.1651	13.1827	0.230081	2	11.8485	15.8621	327.544	5.71672	28.3429		25.6143	0
48338	Thu Mar 23 16:43:06 2017_x000D_	20.2788	42.9389	13.1819	0.230067	2	11.8485	15.8621	327.544	5.71672	28.3588		9.82174	0
48339	Thu Mar 23 16:43:06 2017_x000D_	20.5868	42.8279	16.8779	0.294575	2	11.8485	15.8621	327.544	5.71672	28.3463		18.8929	18.8178
48340	Thu Mar 23 16:43:06 2017_x000D_	21.2056	42.7109	19.8418	0.346305	2	12.3064	15.4334	333.458	5.81994	28.6925		9.3228	0
48341	Thu Mar 23 16:43:06 2017_x000D_	21.5163	42.7048	18.9182	0.330185	2	12.3064	15.4334	333.458	5.81994	28.7846		6.93335	0
48342	Thu Mar 23 16:43:06 2017_x000D_	21.7202	42.596	21.6656	0.378137	2	12.3064	15.4334	333.458	5.81994	28.7476		16.7002	0
48343	Thu Mar 23 16:43:06 2017_x000D_	22.2316	42.3761	22.71	0.396364	2	12.3064	15.4334	333.458	5.81994	28.7127		20.787	18.8178
48344	Thu Mar 23 16:43:06 2017_x000D_	22.8427	42.0495	25.4714	0.444561	2	12.7643	15.0047	315	5.49779	28.8617		0	0
48345	Thu Mar 23 16:43:06 2017_x000D_	22.8427	42.0495	25.4714	0.444561	2	12.7643	15.0047	315	5.49779	28.8617		13.8535	0
48346	Thu Mar 23 16:43:06 2017_x000D_	23.25	41.8319	25.4711	0.444555	2	12.7643	15.0047	315	5.49779	28.8036		12.4163	0
48347	Thu Mar 23 16:43:06 2017_x000D_	23.6638	41.824	25.4741	0.444607	2	12.7643	15.0047	315	5.49779	28.9495		15.4987	21.0685
48348	Thu Mar 23 16:43:06 2017_x000D_	24.0674	41.5015	22.708	0.39633	2	13.0124	14.3477	282.863	4.93689	29.3179		6.924	0
48349	Thu Mar 23 16:43:06 2017_x000D_	24.271	41.3928	25.4718	0.444567	2	13.0124	14.3477	282.863	4.93689	29.2949		19.5658	0
48350	Thu Mar 23 16:43:06 2017_x000D_	24.8845	41.1715	25.473	0.444587	2	13.0124	14.3477	282.863	4.93689	29.3336		13.8348	0
48351	Thu Mar 23 16:43:07 2017_x000D_	25.2912	40.9541	25.4726	0.44458	2	13.0124	14.3477	282.863	4.93689	29.3031		19.5535	54.9253
48352	Thu Mar 23 16:43:07 2017_x000D_	25.9043	40.7329	25.4737	0.444601	2	13.5278	12.5909	295.426	5.15616	30.7433		6.91342	0
48353	Thu Mar 23 16:43:07 2017_x000D_	26.1075	40.6242	22.7076	0.396323	2	13.5278	12.5909	295.426	5.15616	30.7265		9.76765	0
48354	Thu Mar 23 16:43:07 2017_x000D_	26.4138	40.5138	24.3228	0.424513	2	13.5278	12.5909	295.426	5.15616	30.7528		18.0329	0
48355	Thu Mar 23 16:43:07 2017_x000D_	26.9201	40.1898	22.7059	0.396293	2	13.5278	12.5909	295.426	5.15616	30.6766		12.377	0
48356	Thu Mar 23 16:43:07 2017_x000D_	27.3326	40.1823	22.7089	0.396345	2	13.5278	12.5909	295.426	5.15616	30.8522		22.2921	68.6357
48357	Thu Mar 23 16:43:07 2017_x000D_	27.9384	39.752	22.7057	0.39629	2	14.7114	10.633	274.972	4.79917	31.9823		6.18405	0
48358	Thu Mar 23 16:43:07 2017_x000D_	28.1445	39.7482	22.7072	0.396315	2	14.7114	10.633	274.972	4.79917	32.0647		13.8039	0
48359	Thu Mar 23 16:43:07 2017_x000D_	28.5503	39.5313	22.7063	0.3963	2	14.7114	10.633	274.972	4.79917	32.041		16.6061	0
48360	Thu Mar 23 16:43:07 2017_x000D_	29.0588	39.3126	21.6589	0.378019	2	14.7114	10.633	274.972	4.79917	32.0682		6.175	44.7359
48361	Thu Mar 23 16:43:07 2017_x000D_	29.2646	39.3089	21.6603	0.378044	2	15.4275	9.325	282.535	4.93117	33.0227		11.141	0
48362	Thu Mar 23 16:43:07 2017_x000D_	29.5674	39.0939	22.7062	0.396297	2	15.4275	9.325	282.535	4.93117	32.9564		15.7085	0
48363	Thu Mar 23 16:43:07 2017_x000D_	30.0785	38.9801	18.9023	0.329907	2	15.4275	9.325	282.535	4.93117	33.0768		4.38488	0
48364	Thu Mar 23 16:43:07 2017_x000D_	30.1785	38.8735	22.7067	0.396308	2	15.4275	9.325	282.535	4.93117	33.0258		16.586	42.176
48365	Thu Mar 23 16:43:07 2017_x000D_	30.6864	38.6551	21.6587	0.378016	2	15.9242	8.0098	279.845	4.88422	34.0155		6.16895	0
48366	Thu Mar 23 16:43:07 2017_x000D_	30.892	38.6515	21.6601	0.37804	2	15.9242	8.0098	279.845	4.88422	34.102		13.7785	0
48367	Thu Mar 23 16:43:07 2017_x000D_	31.297	38.4349	21.6591	0.378022	2	15.9242	8.0098	279.845	4.88422	34.0883		3.08747	0
48368	Thu Mar 23 16:43:07 2017_x000D_	31.3999	38.4331	22.7081	0.39633	2	15.9242	8.0098	279.845	4.88422	34.1332		13.7797	53.5646
48369	Thu Mar 23 16:43:07 2017_x000D_	31.805	38.2166	28.1362	0.491069	2	15.7818	6.23	268.089	4.67904	35.7755		9.73536	0
48370	Thu Mar 23 16:43:07 2017_x000D_	32.1103	38.1066	32.116	0.560531	2	15.7818	6.23	268.089	4.67904	35.8153		4.38064	0
48371	Thu Mar 23 16:43:07 2017_x000D_	32.2102	38.0001	36.2332	0.632389	2	15.7818	6.23	268.089	4.67904	35.7663		3.08753	0
48372	Thu Mar 23 16:43:08 2017_x000D_	32.3131	37.9982	42.74	0.745955	2	15.7818	6.23	268.089	4.67904	35.812		6.94049	0
48373	Thu Mar 23 16:43:08 2017_x000D_	32.2169	38.2086	61.4896	1.0732	2	15.7818	6.23	268.089	4.67904	35.9547		4.36573	48.2794
48374	Thu Mar 23 16:43:08 2017_x000D_	32.1173	38.3147	70.6703	1.23343	2	15.4101	4.6642	268.388	4.68425	37.5698		4.40438	0
48375	Thu Mar 23 16:43:08 2017_x000D_	32.2227	38.4169	85.7214	1.49612	2	15.4101	4.6642	268.388	4.68425	37.7082		6.26925	0
48376	Thu Mar 23 16:43:08 2017_x000D_	32.2283	38.6258	97.5075	1.70183	2	15.4101	4.6642	268.388	4.68425	37.8978		4.40206	0
48377	Thu Mar 23 16:43:08 2017_x000D_	32.3333	38.7283	112.415	1.96201	2	15.4101	4.6642	268.388	4.68425	38.0363		3.06642	21.1036
48378	Thu Mar 23 16:43:08 2017_x000D_	32.4355	38.7266	122.952	2.14591	2	15.6586	4.0061	335.537	5.85622	38.5613		4.43408	0
48379	Thu Mar 23 16:43:08 2017_x000D_	32.3294	38.6237	131.72	2.29894	2	15.6586	4.0061	335.537	5.85622	38.4226		0.0234307	0
48380	Thu Mar 23 16:43:08 2017_x000D_	32.3288	38.6242	147.771	2.57909	2	15.6586	4.0061	335.537	5.85622	38.4228		3.12405	0
48381	Thu Mar 23 16:43:08 2017_x000D_	32.3261	38.5201	155.479	2.71363	2	15.6586	4.0061	335.537	5.85622	38.3278		3.08164	14.8359
48382	Thu Mar 23 16:43:08 2017_x000D_	32.2234	38.5222	162.291	2.83251	2	16.1074	3.7984	346.992	6.05615	38.2814		9.7904	0
48383	Thu Mar 23 16:43:08 2017_x000D_	31.9124	38.4233	171.867	2.99965	2	16.1074	3.7984	346.992	6.05615	38.0616		6.15995	0
48384	Thu Mar 23 16:43:08 2017_x000D_	31.7071	38.4269	171.868	2.99967	2	16.1074	3.7984	346.992	6.05615	37.98		24.9018	0
48385	Thu Mar 23 16:43:08 2017_x000D_	30.882	38.3363	168.914	2.9481	2	16.1074	3.7984	346.992	6.05615	37.5653		13.9138	0
48386	Thu Mar 23 16:43:08 2017_x000D_	30.4647	38.1339	168.91	2.94803	2	16.1074	3.7984	346.992	6.05615	37.2164		22.5802	14.8359
48387	Thu Mar 23 16:43:08 2017_x000D_	29.7384	37.9364	162.298	2.83263	2	15.6586	4.0061	348.447	6.08155	36.7356		12.7888	0
48388	Thu Mar 23 16:43:08 2017_x000D_	29.3235	37.8385	159.466	2.78321	2	15.6586	4.0061	348.447	6.08155	36.4878		6.97569	0
48389	Thu Mar 23 16:43:08 2017_x000D_	29.1143	37.737	156.743	2.73569	2	15.6586	4.0061	348.447	6.08155	36.3157		20.915	0
48390	Thu Mar 23 16:43:08 2017_x000D_	28.4871	37.4326	151.345	2.64148	2	15.6586	4.0061	348.447	6.08155	35.8036		9.8481	13.3146
48391	Thu Mar 23 16:43:08 2017_x000D_	28.1744	37.3327	150.243	2.62223	2	15.6393	4.4495	320.533	5.59435	35.1914		20.9405	0
48392	Thu Mar 23 16:43:08 2017_x000D_	27.5464	37.028	144.488	2.52179	2	15.6393	4.4495	320.533	5.59435	34.6863		11.3077	0
48393	Thu Mar 23 16:43:08 2017_x000D_	27.2301	36.823	146.221	2.55204	2	15.6393	4.4495	320.533	5.59435	34.3859		22.2592	0
48394	Thu Mar 23 16:43:09 2017_x000D_	26.698	36.3059	142.101	2.48013	2	15.6393	4.4495	320.533	5.59435	33.7213		11.3226	6.66023
48395	Thu Mar 23 16:43:09 2017_x000D_	26.3813	36.1006	143.875	2.51108	2	15.6297	4.6713	356.086	6.21488	33.2174		6.9972	0
48396	Thu Mar 23 16:43:09 2017_x000D_	26.1714	35.9989	146.218	2.55198	2	15.6297	4.6713	356.086	6.21488	33.0537		15.7166	0
48397	Thu Mar 23 16:43:09 2017_x000D_	25.7482	35.6901	148.703	2.59535	2	15.6297	4.6713	356.086	6.21488	32.6274		18.3108	0
48398	Thu Mar 23 16:43:09 2017_x000D_	25.2209	35.3827	152.792	2.66673	2	15.6297	4.6713	356.086	6.21488	32.1742		8.92964	0
48399	Thu Mar 23 16:43:09 2017_x000D_	25.0073	35.1754	152.789	2.66667	2	15.6297	4.6713	356.086	6.21488	31.913		14.0319	6.65753
48400	Thu Mar 23 16:43:09 2017_x000D_	24.5865	34.9712	152.789	2.66668	2	15.6201	4.89301	34.224	0.597322	31.3862		14.0413	0
48401	Thu Mar 23 16:43:09 2017_x000D_	24.1654	34.7669	152.79	2.66668	2	15.6201	4.89301	34.224	0.597322	31.072		14.052	0
48402	Thu Mar 23 16:43:09 2017_x000D_	23.744	34.5624	152.79	2.66669	2	15.6201	4.89301	34.224	0.597322	30.7615		14.0547	0
48403	Thu Mar 23 16:43:09 2017_x000D_	23.3225	34.3579	152.791	2.6667	2	15.6201	4.89301	34.224	0.597322	30.455		14.0681	6.59145
48404	Thu Mar 23 16:43:09 2017_x000D_	22.9006	34.1532	152.791	2.6667	2	15.4005	4.8859	45	0.785398	30.213		8.95724	0
48405	Thu Mar 23 16:43:09 2017_x000D_	22.6863	33.9453	152.788	2.66665	2	15.4005	4.8859	45	0.785398	29.9588		12.911	0
48406	Thu Mar 23 16:43:09 2017_x000D_	22.2675	33.8462	155.477	2.71358	2	15.4005	4.8859	45	0.785398	29.7633		15.8174	0
48407	Thu Mar 23 16:43:09 2017_x000D_	21.8416	33.5354	152.789	2.66666	2	15.4005	4.8859	45	0.785398	29.3646		14.0949	6.65723
48408	Thu Mar 23 16:43:09 2017_x000D_	21.4189	33.3303	152.789	2.66667	2	15.3909	5.1076	28.1032	0.490494	28.8593		14.1057	0
48409	Thu Mar 23 16:43:09 2017_x000D_	20.9959	33.125	152.789	2.66668	2	15.3909	5.1076	28.1032	0.490494	28.5726		14.1124	0
48410	Thu Mar 23 16:43:09 2017_x000D_	20.5727	32.9196	152.79	2.66668	2	15.3909	5.1076	28.1032	0.490494	28.2906		18.4358	0
48411	Thu Mar 23 16:43:09 2017_x000D_	20.0418	32.6101	154.112	2.68977	2	15.3909	5.1076	28.1032	0.490494	27.893		9.96652	0
48412	Thu Mar 23 16:43:09 2017_x000D_	19.7255	32.5085	152.79	2.6667	2	15.3909	5.1076	28.1032	0.490494	27.7416		8.9998	6.59135
48413	Thu Mar 23 16:43:09 2017_x000D_	19.51	32.2998	152.787	2.66664	2	15.1713	5.1006	45.6199	0.796217	27.5431		7.0736	0
48414	Thu Mar 23 16:43:09 2017_x000D_	19.2979	32.1968	150.241	2.6222	2	15.1713	5.1006	45.6199	0.796217	27.4086		18.4698	0
48415	Thu Mar 23 16:43:10 2017_x000D_	18.7661	31.8866	151.338	2.64135	2	15.1713	5.1006	45.6199	0.796217	27.0261		9.98549	0
48416	Thu Mar 23 16:43:10 2017_x000D_	18.4492	31.7848	150.243	2.62224	2	15.1713	5.1006	45.6199	0.796217	26.8848		15.895	0
48417	Thu Mar 23 16:43:10 2017_x000D_	18.0209	31.4729	152.785	2.66661	2	15.1713	5.1006	46.4002	0.809837	26.5258		14.1727	0
48418	Thu Mar 23 16:43:10 2017_x000D_	17.5959	31.2666	152.786	2.66661	2	15.1713	5.1006	46.4002	0.809837	26.2781		14.1807	0
48419	Thu Mar 23 16:43:10 2017_x000D_	17.1707	31.0601	152.786	2.66662	2	15.1713	5.1006	46.4002	0.809837	26.0364		7.0898	0
48420	Thu Mar 23 16:43:10 2017_x000D_	16.958	30.9571	155.461	2.71331	2	15.1713	5.1006	46.4002	0.809837	25.9182		11.4816	6.65723
48421	Thu Mar 23 16:43:10 2017_x000D_	16.6368	30.749	156.69	2.73476	2	15.1617	5.3223	54.7134	0.954929	25.4695		0	0
48422	Thu Mar 23 16:43:10 2017_x000D_	16.6368	30.749	156.69	2.73476	2	15.1617	5.3223	54.7134	0.954929	25.4695		10.0025	0
48423	Thu Mar 23 16:43:10 2017_x000D_	16.3194	30.6469	152.787	2.66664	2	15.1617	5.3223	54.7134	0.954929
48424	Thu Mar 23 16:43:10 2017_x000D_	16.1101	30.6497	152.791	2.6667	2	15.1617	5.3223	54.7134	0.954929
48425	Thu Mar 23 16:43:10 2017_x000D_	15.8933	30.4401	152.787	2.66664	2	15.1521	5.54401	43.9544	0.767148
48426	Thu Mar 23 16:43:10 2017_x000D_	15.5757	30.3379	148.729	2.59581	2	15.1521	5.54401	43.9544	0.767148
48427	Thu Mar 23 16:43:10 2017_x000D_	15.1457	30.0242	138.042	2.40928	2	15.1521	5.54401	43.9544	0.767148
48428	Thu Mar 23 16:43:10 2017_x000D_	14.9287	29.8144	138.041	2.40927	2	15.1521	5.54401	43.9544	0.767148
48429	Thu Mar 23 16:43:10 2017_x000D_	14.6072	29.6056	127.431	2.22408	2	15.1521	5.54401	43.9544	0.767148
48430	Thu Mar 23 16:43:10 2017_x000D_	14.6	29.3928	119.287	2.08195	2	15.1521	5.54401	55.8371	0.974541
48431	Thu Mar 23 16:43:10 2017_x000D_	14.4915	29.2876	115.457	2.0151	2	15.1521	5.54401	55.8371	0.974541
48432	Thu Mar 23 16:43:10 2017_x000D_	14.3799	29.0767	101.305	1.7681	2	15.1521	5.54401	55.8371	0.974541
48433	Thu Mar 23 16:43:10 2017_x000D_	14.3763	28.9704	94.9767	1.65766	2	15.1521	5.54401	55.8371	0.974541
48434	Thu Mar 23 16:43:10 2017_x000D_	14.3692	28.7582	77.3917	1.35074	2	15.362	5.77271	46.6283	0.813817
48435	Thu Mar 23 16:43:10 2017_x000D_	14.3618	28.5456	71.9067	1.25501	2	15.362	5.77271	46.6283	0.813817
48436	Thu Mar 23 16:43:11 2017_x000D_	14.5603	28.2245	57.4814	1.00324	2	15.362	5.77271	46.6283	0.813817
48437	Thu Mar 23 16:43:11 2017_x000D_	14.6576	28.0105	51.2767	0.894948	2	15.362	5.77271	46.6283	0.813817
48438	Thu Mar 23 16:43:11 2017_x000D_	14.8598	27.7953	46.7816	0.816494	2	15.3524	5.9943	74.0373	1.2922
48439	Thu Mar 23 16:43:11 2017_x000D_	14.9571	27.5813	40.2834	0.703078	2	15.3524	5.9943	74.0373	1.2922
48440	Thu Mar 23 16:43:11 2017_x000D_	15.3687	27.3635	26.4528	0.461689	2	15.3524	5.9943	74.0373	1.2922
48441	Thu Mar 23 16:43:11 2017_x000D_	15.5743	27.2547	21.3382	0.372422	2	15.3524	5.9943	74.0373	1.2922
48442	Thu Mar 23 16:43:11 2017_x000D_	15.9898	27.1432	12.7871	0.223178	2	15.3524	5.9943	74.0373	1.2922
48443	Thu Mar 23 16:43:11 2017_x000D_	16.4052	27.0319	9.80241	0.171084	2	15.3139	6.88091	86.7528	1.51412
48444	Thu Mar 23 16:43:11 2017_x000D_	17.2394	26.9159	6.7743	0.118234	2	15.3139	6.88091	86.7528	1.51412
48445	Thu Mar 23 16:43:11 2017_x000D_	17.5497	26.806	9.34971	0.163183	2	15.3139	6.88091	86.7528	1.51412
48446	Thu Mar 23 16:43:11 2017_x000D_	18.2788	26.6914	12.7887	0.223206	2	15.3139	6.88091	86.7528	1.51412
48447	Thu Mar 23 16:43:11 2017_x000D_	18.5889	26.5816	14.9905	0.261634	2	15.0751	7.3171	87.69	1.53048
48448	Thu Mar 23 16:43:11 2017_x000D_	18.9027	26.5781	15.7182	0.274335	2	15.0751	7.3171	87.69	1.53048
48449	Thu Mar 23 16:43:11 2017_x000D_	19.213	26.4683	19.5099	0.340511	2	15.0751	7.3171	87.69	1.53048
48450	Thu Mar 23 16:43:11 2017_x000D_	19.8364	26.355	22.4072	0.39108	2	15.0751	7.3171	87.69	1.53048
48451	Thu Mar 23 16:43:11 2017_x000D_	20.0382	26.1401	22.4048	0.391038	2	15.0462	7.9818	87.69	1.53048
48452	Thu Mar 23 16:43:11 2017_x000D_	20.5536	25.9218	29.2447	0.510416	2	15.0462	7.9818	87.69	1.53048
48453	Thu Mar 23 16:43:11 2017_x000D_	20.8629	25.8121	25.1961	0.439754	2	15.0462	7.9818	87.69	1.53048
48454	Thu Mar 23 16:43:11 2017_x000D_	21.3745	25.4876	29.245	0.510422	2	15.0462	7.9818	87.69	1.53048
48455	Thu Mar 23 16:43:11 2017_x000D_	21.6837	25.378	25.1953	0.439741	2	15.0174	8.6465	87.69	1.53048
48456	Thu Mar 23 16:43:11 2017_x000D_	21.8889	25.2696	27.8746	0.486503	2	15.0174	8.6465	87.69	1.53048
48457	Thu Mar 23 16:43:11 2017_x000D_	22.504	24.9442	25.1945	0.439727	2	15.0174	8.6465	87.69	1.53048
48458	Thu Mar 23 16:43:12 2017_x000D_	22.709	24.8358	27.8746	0.486503	2	15.0174	8.6465	87.69	1.53048
48459	Thu Mar 23 16:43:12 2017_x000D_	23.015	24.62	29.2457	0.510434	2	15.0174	8.6465	87.69	1.53048
48460	Thu Mar 23 16:43:12 2017_x000D_	23.6331	24.4011	29.2474	0.510464	2	14.9982	9.0896	87.69	1.53048
48461	Thu Mar 23 16:43:12 2017_x000D_	24.0427	24.1844	29.2476	0.510466	2	14.9982	9.0896	87.69	1.53048
48462	Thu Mar 23 16:43:12 2017_x000D_	24.2442	23.9698	29.2462	0.510443	2	14.9982	9.0896	87.69	1.53048
48463	Thu Mar 23 16:43:12 2017_x000D_	24.7576	23.7523	27.8746	0.486503	2	14.9982	9.0896	87.69	1.53048
48464	Thu Mar 23 16:43:12 2017_x000D_	24.9622	23.644	25.1922	0.439687	2	14.9597	9.9755	87.69	1.53048
48465	Thu Mar 23 16:43:12 2017_x000D_	25.167	23.5358	27.8746	0.486503	2	14.9597	9.9755	87.69	1.53048
48466	Thu Mar 23 16:43:12 2017_x000D_	25.3716	23.4275	25.1918	0.43968	2	14.9597	9.9755	87.69	1.53048
48467	Thu Mar 23 16:43:12 2017_x000D_	25.677	23.212	26.4678	0.46195	2	14.9597	9.9755	87.69	1.53048
48468	Thu Mar 23 16:43:12 2017_x000D_	25.7808	23.211	25.1914	0.439674	2	14.9309	10.6399	86.9465	1.5175
48469	Thu Mar 23 16:43:12 2017_x000D_	26.0859	22.9957	24.0261	0.419334	2	14.9309	10.6399	86.9465	1.5175
48470	Thu Mar 23 16:43:12 2017_x000D_	26.1899	22.9947	25.1911	0.439667	2	14.9309	10.6399	86.9465	1.5175
48471	Thu Mar 23 16:43:12 2017_x000D_	26.7031	22.7773	31.8948	0.55667	2	14.9309	10.6399	86.9465	1.5175
48472	Thu Mar 23 16:43:12 2017_x000D_	26.8039	22.6701	36.0549	0.629276	2	14.9116	11.0828	86.4334	1.50855
48473	Thu Mar 23 16:43:12 2017_x000D_	26.8043	22.6699	44.6392	0.779102	2	14.9116	11.0828	86.4334	1.50855
48474	Thu Mar 23 16:43:12 2017_x000D_	26.8112	22.8817	61.5449	1.07416	2	14.9116	11.0828	86.4334	1.50855
48475	Thu Mar 23 16:43:12 2017_x000D_	26.7106	22.9885	70.7754	1.23526	2	14.9116	11.0828	86.4334	1.50855
48476	Thu Mar 23 16:43:12 2017_x000D_	26.8144	22.9872	79.4269	1.38626	2	14.9116	11.0828	86.4334	1.50855
48477	Thu Mar 23 16:43:12 2017_x000D_	26.8172	23.0926	97.5909	1.70328	2	14.902	11.3042	86.4334	1.50855
48478	Thu Mar 23 16:43:12 2017_x000D_	26.9174	22.9853	106.831	1.86456	2	14.902	11.3042	86.4334	1.50855
48479	Thu Mar 23 16:43:13 2017_x000D_	26.8129	22.9862	122.821	2.14363	2	14.902	11.3042	86.4334	1.50855
48480	Thu Mar 23 16:43:13 2017_x000D_	26.8094	22.8801	129.294	2.25661	2	14.902	11.3042	86.4334	1.50855
48481	Thu Mar 23 16:43:13 2017_x000D_	26.6987	22.6691	144.079	2.51466	2	14.8924	11.5256	86.4334	1.50855
48482	Thu Mar 23 16:43:13 2017_x000D_	26.5915	22.564	148.278	2.58795	2	14.8924	11.5256	86.4334	1.50855
48483	Thu Mar 23 16:43:13 2017_x000D_	26.4843	22.4588	152.356	2.65911	2	14.8924	11.5256	86.4334	1.50855
48484	Thu Mar 23 16:43:13 2017_x000D_	25.851	22.1455	149.806	2.6146	2	14.8924	11.5256	86.4334	1.50855
48485	Thu Mar 23 16:43:13 2017_x000D_	25.4286	21.9365	149.807	2.61462	2	14.8732	11.9684	86.4334	1.50855
48486	Thu Mar 23 16:43:13 2017_x000D_	24.7914	21.5162	141.718	2.47345	2	14.8732	11.9684	86.4334	1.50855
48487	Thu Mar 23 16:43:13 2017_x000D_	24.4693	21.1994	137.578	2.40119	2	14.8732	11.9684	86.4334	1.50855
48488	Thu Mar 23 16:43:13 2017_x000D_	23.828	20.6721	131.216	2.29015	2	14.8732	11.9684	86.4334	1.50855
48489	Thu Mar 23 16:43:13 2017_x000D_	23.7138	20.3532	126.984	2.21628	2	14.6538	11.9615	84.4155	1.47333
48490	Thu Mar 23 16:43:13 2017_x000D_	23.3911	20.0358	122.864	2.14439	2	14.6538	11.9615	84.4155	1.47333
48491	Thu Mar 23 16:43:13 2017_x000D_	23.1757	19.8241	122.867	2.14443	2	14.6538	11.9615	84.4155	1.47333
48492	Thu Mar 23 16:43:13 2017_x000D_	22.8391	19.0796	118.885	2.07494	2	14.6538	11.9615	84.4155	1.47333
48493	Thu Mar 23 16:43:13 2017_x000D_	22.6202	18.7611	120.3	2.09962	2	14.6538	11.9615	84.4155	1.47333
48494	Thu Mar 23 16:43:13 2017_x000D_	22.1819	18.1233	120.301	2.09966	2	14.6538	11.9615	84.4155	1.47333
48495	Thu Mar 23 16:43:13 2017_x000D_	22.0672	17.8033	116.28	2.02948	2	14.6538	11.9615	84.4155	1.47333
48496	Thu Mar 23 16:43:13 2017_x000D_	21.7363	17.271	120.3	2.09963	2	14.6538	11.9615	84.4155	1.47333
48497	Thu Mar 23 16:43:13 2017_x000D_	21.6212	16.9505	121.369	2.11829	2	14.6538	11.9615	84.4155	1.47333
48498	Thu Mar 23 16:43:13 2017_x000D_	21.2899	16.4176	125.279	2.18653	2	14.4151	12.3973	104.692	1.82722
48499	Thu Mar 23 16:43:13 2017_x000D_	21.0702	16.0979	126.968	2.21601	2	14.4151	12.3973	104.692	1.82722
48500	Thu Mar 23 16:43:13 2017_x000D_	20.8538	15.885	126.97	2.21604	2	14.4151	12.3973	104.692	1.82722
48501	Thu Mar 23 16:43:14 2017_x000D_	20.6304	15.4577	126.967	2.21599	2	14.4151	12.3973	104.692	1.82722
48502	Thu Mar 23 16:43:14 2017_x000D_	20.5185	15.2439	129.295	2.25663	2	12.8791	12.3487	169.997	2.967
48503	Thu Mar 23 16:43:14 2017_x000D_	20.3018	15.0307	129.296	2.25665	2	12.8791	12.3487	169.997	2.967
48504	Thu Mar 23 16:43:14 2017_x000D_	20.0852	14.8174	129.298	2.25667	2	12.8791	12.3487	169.997	2.967
48505	Thu Mar 23 16:43:14 2017_x000D_	20.0817	14.7103	131.177	2.28946	2	12.8791	12.3487	169.997	2.967
48506	Thu Mar 23 16:43:14 2017_x000D_	19.6481	14.2834	131.178	2.28949	2	12.8791	12.3487	169.997	2.967
48507	Thu Mar 23 16:43:14 2017_x000D_	19.6445	14.1759	129.295	2.25663	2	12.2111	12.5493	153.453	2.67826
48508	Thu Mar 23 16:43:14 2017_x000D_	19.4275	13.9623	129.296	2.25665	2	12.2111	12.5493	153.453	2.67826
48509	Thu Mar 23 16:43:14 2017_x000D_	19.2105	13.7486	129.298	2.25667	2	12.2111	12.5493	153.453	2.67826
48510	Thu Mar 23 16:43:14 2017_x000D_	18.9934	13.5349	129.299	2.25669	2	12.2111	12.5493	153.453	2.67826
