# Supplementary material for: Guppies Prefer to Follow Large (Robot) Leaders Irrespective of Own Size
Source: Front Bioeng Biotechnol. 2020 May 15;8:441. doi: 10.3389/fbioe.2020.00441 (PMC7243707; doi:10.3389/fbioe.2020.00441)
Supplement: Supplementary file 3 [file Data_Sheet_1.ZIP › Raw Data/ID58.xlsx]

## Sheet: ThuMar23162929201
Framenumber	Current timestamp	Robo Position x	Robo Position y	Robo Angle deg	Robo Angle rad	Fish ID	Fish Position x	Fish Position y	Fish Angle deg	Fish Angle rad	Distance_between_subjects	Mean_Distance (L300 bis L1500)	Velocity_Robo	Velocity_Fish	Mean_velocity_Robo		Fish ID	Fish Position x	Fish Position y	Fish Angle deg	Fish Angle rad	Fish ID	Fish Position x	Fish Position y	Fish Angle deg	Fish Angle rad	Fish ID	Fish Position x	Fish Position y	Fish Angle deg	Fish Angle rad	Fish ID	Fish Position x	Fish Position y	Fish Angle deg	Fish Angle rad
44818	Thu Mar 23 16:31:11 2017_x000D_	18.7364	12.1396	148.107	2.58496	1	6.7855	5.72	301.474	5.26171	13.566	10.3423	0	0	11.4031	11.625
44819	Thu Mar 23 16:31:11 2017_x000D_	18.7364	12.1396	148.107	2.58496	1	6.7855	5.72	301.226	5.25738	13.566		0	0
44820	Thu Mar 23 16:31:11 2017_x000D_	18.7364	12.1396	148.107	2.58496	1	6.7855	5.72	301.226	5.25738	13.566		3.22071	0
44821	Thu Mar 23 16:31:11 2017_x000D_	18.7329	12.0323	150.711	2.63041	1	6.7855	5.72	301.226	5.25738	13.5124		3.16201	0
44822	Thu Mar 23 16:31:11 2017_x000D_	18.6275	12.0326	152.155	2.65561	1	6.7855	5.72	301.226	5.25738	13.4195		4.57797	0
44823	Thu Mar 23 16:31:11 2017_x000D_	18.5187	11.9256	156.051	2.7236	1	6.7855	5.72	301.488	5.26196	13.2732		0.0308869	0
44824	Thu Mar 23 16:31:11 2017_x000D_	18.5192	11.9265	173.749	3.0325	1	6.7855	5.72	301.488	5.26196	13.274		3.15301	0
44825	Thu Mar 23 16:31:11 2017_x000D_	18.6243	11.9263	180.213	3.1453	1	6.7855	5.72	301.488	5.26196	13.3669		3.21443	0
44826	Thu Mar 23 16:31:11 2017_x000D_	18.6211	11.8192	195.393	3.41025	1	6.7855	5.72	301.488	5.26196	13.3147		4.45223	0
44827	Thu Mar 23 16:31:11 2017_x000D_	18.7231	11.7114	204.953	3.57711	1	6.7855	5.72	301.926	5.2696	13.3568		3.22934	0
44828	Thu Mar 23 16:31:11 2017_x000D_	18.72	11.6038	215.898	3.76813	1	6.7855	5.72	301.926	5.2696	13.3061		3.17109	0
44829	Thu Mar 23 16:31:11 2017_x000D_	18.8257	11.603	230.942	4.0307	1	6.7855	5.72	301.926	5.2696	13.4006		3.144	0
44830	Thu Mar 23 16:31:11 2017_x000D_	18.7209	11.603	241.602	4.21675	1	6.7855	5.72	301.926	5.2696	13.3065		3.21781	0
44831	Thu Mar 23 16:31:11 2017_x000D_	18.7245	11.7102	248.169	4.33137	1	6.7855	5.72	301.926	5.2696	13.3575		4.43309	0
44832	Thu Mar 23 16:31:12 2017_x000D_	18.6229	11.8175	263.099	4.59194	1	6.7855	5.72	300.117	5.23803	13.3155		7.09071	0
44833	Thu Mar 23 16:31:12 2017_x000D_	18.5245	12.0324	-82.2409	-1.43537	1	6.7855	5.72	300.117	5.23803	13.3286		3.15004	0
44834	Thu Mar 23 16:31:12 2017_x000D_	18.6295	12.0319	-79.3681	-1.38523	1	6.7855	5.72	300.117	5.23803	13.4209		9.68013	0
44835	Thu Mar 23 16:31:12 2017_x000D_	18.64	12.3544	-73.0292	-1.2746	1	6.7855	5.72	300.117	5.23803	13.5847		6.45362	0
44836	Thu Mar 23 16:31:12 2017_x000D_	18.6472	12.5694	-73.0276	-1.27457	1	6.7855	5.72	301.919	5.26948	13.6972		26.7341	0
44837	Thu Mar 23 16:31:12 2017_x000D_	18.8858	13.428	-73.027	-1.27456	1	6.7855	5.72	301.919	5.26948	14.3468		10.2544	0
44838	Thu Mar 23 16:31:12 2017_x000D_	19.0016	13.7496	-76.5437	-1.33594	1	6.7855	5.72	301.919	5.26948	14.6187		26.0561	0
44839	Thu Mar 23 16:31:12 2017_x000D_	19.1352	14.6078	-79.3686	-1.38524	1	6.7855	5.72	301.919	5.26948	15.2154		7.25154	0
44840	Thu Mar 23 16:31:12 2017_x000D_	19.2474	14.8219	-82.2493	-1.43552	1	6.7855	5.72	299.801	5.23251	15.4319		26.031	0
44841	Thu Mar 23 16:31:12 2017_x000D_	19.3807	15.6793	-85.1679	-1.48646	1	6.7855	5.72	299.801	5.23251	16.057		6.43553	0
44842	Thu Mar 23 16:31:12 2017_x000D_	19.3878	15.8937	-85.1676	-1.48646	1	6.7855	5.72	299.801	5.23251	16.1964		26.0039	0
44843	Thu Mar 23 16:31:12 2017_x000D_	19.521	16.7502	-88.112	-1.53784	1	6.7855	5.72	299.801	5.23251	16.8481		0	0
44844	Thu Mar 23 16:31:12 2017_x000D_	19.521	16.7502	-88.112	-1.53784	1	6.7855	5.72	299.801	5.23251	16.8481		19.2825	0
44845	Thu Mar 23 16:31:12 2017_x000D_	19.5422	17.3926	-88.112	-1.53784	1	6.7855	5.72	299.801	5.23251	17.2911		19.4494	0
44846	Thu Mar 23 16:31:12 2017_x000D_	19.4586	18.0355	268.938	4.69385	1	6.7855	5.72	299.801	5.23251	17.6714		12.8441	0
44847	Thu Mar 23 16:31:12 2017_x000D_	19.4728	18.4634	268.937	4.69384	1	6.7855	5.72	299.801	5.23251	17.9823		7.21801	0
44848	Thu Mar 23 16:31:12 2017_x000D_	19.5845	18.6765	-88.112	-1.53784	1	6.7855	5.72	299.801	5.23251	18.2122		19.426	0
44849	Thu Mar 23 16:31:12 2017_x000D_	19.5008	19.3186	-85.1635	-1.48638	1	6.7855	5.72	299.801	5.23251	18.6172		12.832	0
44850	Thu Mar 23 16:31:12 2017_x000D_	19.5149	19.7461	-85.163	-1.48637	1	6.7855	5.72	299.801	5.23251	18.9412		19.5674	0
44851	Thu Mar 23 16:31:12 2017_x000D_	19.6407	20.3861	-82.2403	-1.43536	1	6.7855	5.72	299.801	5.23251	19.5026		6.40844	0
44852	Thu Mar 23 16:31:12 2017_x000D_	19.6477	20.5996	-82.2398	-1.43535	1	6.7855	5.72	299.801	5.23251	19.6682		12.82	0
44853	Thu Mar 23 16:31:12 2017_x000D_	19.6618	21.0267	-82.2387	-1.43534	1	6.7855	5.72	299.801	5.23251	20.0024		16.3954	0
44854	Thu Mar 23 16:31:13 2017_x000D_	19.7839	21.5594	-78.8749	-1.37663	1	6.7855	5.72	299.801	5.23251	20.4901		9.60217	0
44855	Thu Mar 23 16:31:13 2017_x000D_	19.7944	21.8793	-79.3504	-1.38493	1	6.7855	5.72	299.801	5.23251	20.745		19.538	0
44856	Thu Mar 23 16:31:13 2017_x000D_	19.9202	22.5183	-82.24	-1.43536	1	6.7855	5.72	299.801	5.23251	21.3238		9.59317	0
44857	Thu Mar 23 16:31:13 2017_x000D_	19.9307	22.8379	-82.5305	-1.44043	1	6.7855	5.72	299.801	5.23251	21.5828		22.3921	0
44858	Thu Mar 23 16:31:13 2017_x000D_	19.9552	23.5839	-82.2373	-1.43531	1	6.7855	5.72	299.801	5.23251	22.1937		9.06081	0
44859	Thu Mar 23 16:31:13 2017_x000D_	20.1713	23.7949	-82.2419	-1.43539	1	6.7855	5.72	299.801	5.23251	22.4918		12.7808	0
44860	Thu Mar 23 16:31:13 2017_x000D_	20.1852	24.2207	-82.2409	-1.43537	1	6.7855	5.72	299.801	5.23251	22.8436		6.39045	306.607
44861	Thu Mar 23 16:31:13 2017_x000D_	20.1922	24.4336	-82.2403	-1.43536	1	14.8732	11.9684	316.152	5.5179	13.5526		19.1654	0
44862	Thu Mar 23 16:31:13 2017_x000D_	20.2132	25.0721	-82.2387	-1.43534	1	14.8732	11.9684	316.152	5.5179	14.15		13.2182	0
44863	Thu Mar 23 16:31:13 2017_x000D_	20.3316	25.4965	-85.1707	-1.48651	1	14.8732	11.9684	316.152	5.5179	14.5878		15.9536	0
44864	Thu Mar 23 16:31:13 2017_x000D_	20.3491	26.028	-85.3174	-1.48907	1	14.8732	11.9684	316.152	5.5179	15.0883		7.16323	0
44865	Thu Mar 23 16:31:13 2017_x000D_	20.4603	26.2393	-82.5326	-1.44047	1	14.8732	11.9684	316.152	5.5179	15.3256		19.1353	14.684
44866	Thu Mar 23 16:31:13 2017_x000D_	20.4812	26.8768	-82.531	-1.44044	1	15.3024	12.2037	8.63681	0.150741	15.5602		9.56909	0
44867	Thu Mar 23 16:31:13 2017_x000D_	20.4916	27.1956	-82.2384	-1.43533	1	15.3024	12.2037	8.63681	0.150741	15.8646		19.1202	0
44868	Thu Mar 23 16:31:13 2017_x000D_	20.5124	27.8326	-82.2368	-1.4353	1	15.3024	12.2037	8.63681	0.150741	16.4744		0	0
44869	Thu Mar 23 16:31:13 2017_x000D_	20.5124	27.8326	-82.2368	-1.4353	1	15.3024	12.2037	8.63681	0.150741	16.4744		13.1885	23.7657
44870	Thu Mar 23 16:31:13 2017_x000D_	20.6307	28.256	-85.1723	-1.48654	1	15.7123	12.8816	45	0.785398	16.142		7.14856	0
44871	Thu Mar 23 16:31:13 2017_x000D_	20.7418	28.4668	-82.2403	-1.43536	1	15.7123	12.8816	45	0.785398	16.3766		19.0992	0
44872	Thu Mar 23 16:31:13 2017_x000D_	20.7626	29.1031	-82.2387	-1.43534	1	15.7123	12.8816	45	0.785398	16.9895		6.36637	0
44873	Thu Mar 23 16:31:13 2017_x000D_	20.7695	29.3152	-82.2381	-1.43533	1	15.7123	12.8816	45	0.785398	17.1941		12.7237	29.3585
44874	Thu Mar 23 16:31:13 2017_x000D_	20.7833	29.7391	-82.2371	-1.43531	1	16.5705	13.3519	12.2731	0.214207	16.92		10.0993	0
44875	Thu Mar 23 16:31:14 2017_x000D_	20.898	30.0556	-85.3225	-1.48916	1	16.5705	13.3519	12.2731	0.214207	17.2552		3.18473	0
44876	Thu Mar 23 16:31:14 2017_x000D_	20.9015	30.1617	-85.1749	-1.48658	1	16.5705	13.3519	12.2731	0.214207	17.3588		13.0359	0
44877	Thu Mar 23 16:31:14 2017_x000D_	20.811	30.5867	-82.2349	-1.43527	1	16.5705	13.3519	12.2731	0.214207	17.7488		7.13389	0
44878	Thu Mar 23 16:31:14 2017_x000D_	20.922	30.797	-79.3362	-1.38468	1	16.5705	13.3519	12.2731	0.214207	17.9796		7.03264	61.0713
44879	Thu Mar 23 16:31:14 2017_x000D_	20.8241	31.01	-63.4948	-1.10819	1	16.9222	15.357	7.99968	0.139621	16.132		3.17904	0
44880	Thu Mar 23 16:31:14 2017_x000D_	20.8203	30.9041	-56.8614	-0.992418	1	16.9222	15.357	7.99968	0.139621	16.0283		7.13718	0
44881	Thu Mar 23 16:31:14 2017_x000D_	20.7085	30.6941	-37.9266	-0.661944	1	16.9222	15.357	7.99968	0.139621	15.7976		6.26169	0
44882	Thu Mar 23 16:31:14 2017_x000D_	20.4998	30.6972	-29.8282	-0.520601	1	16.9222	15.357	7.99968	0.139621	15.7519		3.1327	54.5771
44883	Thu Mar 23 16:31:14 2017_x000D_	20.3954	30.6994	-10.6854	-0.186496	1	17.2835	17.14	0	0	13.9119		3.11442	0
44884	Thu Mar 23 16:31:14 2017_x000D_	20.2916	30.7011	-5.3314	-0.0930504	1	17.2835	17.14	0	0	13.8907		3.13509	0
44885	Thu Mar 23 16:31:14 2017_x000D_	20.3961	30.7003	12.3023	0.214716	1	17.2835	17.14	0	0	13.9129		3.18538	0
44886	Thu Mar 23 16:31:14 2017_x000D_	20.4002	30.8064	22.4907	0.392536	1	17.2835	17.14	0	0	14.0173		4.42279	13.2786
44887	Thu Mar 23 16:31:14 2017_x000D_	20.5013	30.6991	31.9428	0.557507	1	17.2642	17.5822	0	0	13.5104		4.50418	0
44888	Thu Mar 23 16:31:14 2017_x000D_	20.6092	30.8035	36.0884	0.629861	1	17.2642	17.5822	0	0	13.6379		11.3117	0
44889	Thu Mar 23 16:31:14 2017_x000D_	20.8075	30.4828	46.8112	0.81701	1	17.2642	17.5822	0	0	13.3784		13.2373	0
44890	Thu Mar 23 16:31:14 2017_x000D_	21.1095	30.1611	42.6411	0.744227	1	17.2642	17.5822	0	0	13.1535		24.3407	40.2873
44891	Thu Mar 23 16:31:14 2017_x000D_	21.7171	29.6234	40.3358	0.703993	1	17.4254	18.9154	0	0	11.536		13.2395	0
44892	Thu Mar 23 16:31:14 2017_x000D_	22.0191	29.3016	40.7795	0.711736	1	17.4254	18.9154	0	0	11.3567		26.7633	0
44893	Thu Mar 23 16:31:14 2017_x000D_	22.7302	28.7629	31.9364	0.557395	1	17.4254	18.9154	0	0	11.1854		13.898	0
44894	Thu Mar 23 16:31:14 2017_x000D_	23.1395	28.5459	31.9368	0.557403	1	17.4254	18.9154	0	0	11.1981		11.207	0
44895	Thu Mar 23 16:31:14 2017_x000D_	23.4445	28.3302	25.2561	0.440801	1	17.4254	18.9154	0	0	11.1744		27.7826	14.7392
44896	Thu Mar 23 16:31:15 2017_x000D_	24.2627	27.8964	25.2553	0.440788	1	17.6253	19.3642	0	0	10.8099		9.8104	0
44897	Thu Mar 23 16:31:15 2017_x000D_	24.5708	27.7868	21.4131	0.373729	1	17.6253	19.3642	0	0	10.917		13.8819	0
44898	Thu Mar 23 16:31:15 2017_x000D_	24.9796	27.57	21.4121	0.373711	1	17.6253	19.3642	0	0	11.0191		26.5078	0
44899	Thu Mar 23 16:31:15 2017_x000D_	25.8003	27.2426	24.0954	0.420544	1	17.6253	19.3642	0	0	11.3534		9.8094	6.63638
44900	Thu Mar 23 16:31:15 2017_x000D_	26.1084	27.1331	22.4673	0.392128	1	17.6156	19.5852	0	0	11.3621		26.4861	0
44901	Thu Mar 23 16:31:15 2017_x000D_	26.9284	26.8059	25.258	0.440835	1	17.6156	19.5852	0	0	11.7842		8.80793	0
44902	Thu Mar 23 16:31:15 2017_x000D_	27.1293	26.5918	25.2561	0.440801	1	17.6156	19.5852	0	0	11.8154		9.80557	0
44903	Thu Mar 23 16:31:15 2017_x000D_	27.4373	26.4824	29.3043	0.511457	1	17.6156	19.5852	0	0	12.0015		19.5837	20.8884
44904	Thu Mar 23 16:31:15 2017_x000D_	28.0524	26.2638	29.306	0.511487	1	17.8058	20.255	7.53081	0.131438	11.8785		8.80574	0
44905	Thu Mar 23 16:31:15 2017_x000D_	28.2533	26.0498	29.3047	0.511463	1	17.8058	20.255	7.53081	0.131438	11.947		15.517	0
44906	Thu Mar 23 16:31:15 2017_x000D_	28.658	25.7277	31.9442	0.557531	1	17.8058	20.255	7.53081	0.131438	12.154		9.79325	0
44907	Thu Mar 23 16:31:15 2017_x000D_	28.9656	25.6184	36.0968	0.630008	1	17.8058	20.255	7.53081	0.131438	12.3817		17.6031	42.0744
44908	Thu Mar 23 16:31:15 2017_x000D_	29.3671	25.1905	36.0955	0.629985	1	18.6339	21.3869	42.5241	0.742186	11.3872		6.92349	0
44909	Thu Mar 23 16:31:15 2017_x000D_	29.571	25.0824	38.5172	0.672252	1	18.6339	21.3869	42.5241	0.742186	11.5446		20.753	0
44910	Thu Mar 23 16:31:15 2017_x000D_	30.1822	24.7584	36.097	0.630012	1	18.6339	21.3869	42.5241	0.742186	12.0304		8.7974	0
44911	Thu Mar 23 16:31:15 2017_x000D_	30.3828	24.5445	36.0964	0.630001	1	18.6339	21.3869	42.5241	0.742186	12.1658		11.1644	0
44912	Thu Mar 23 16:31:15 2017_x000D_	30.6867	24.3297	34.4502	0.60127	1	18.6339	21.3869	42.5241	0.742186	12.4069		11.1711	42.0594
44913	Thu Mar 23 16:31:15 2017_x000D_	30.9908	24.1148	36.0965	0.630003	1	19.4617	22.5184	45	0.785398	11.6391		19.8548	0
44914	Thu Mar 23 16:31:15 2017_x000D_	31.4951	23.6862	34.4493	0.601255	1	19.4617	22.5184	45	0.785398	12.0899		9.76945	0
44915	Thu Mar 23 16:31:15 2017_x000D_	31.802	23.5773	33.5255	0.585131	1	19.4617	22.5184	45	0.785398	12.3856		19.8464	0
44916	Thu Mar 23 16:31:15 2017_x000D_	32.3061	23.1489	31.9406	0.557468	1	19.4617	22.5184	45	0.785398	12.8599		13.8161	38.1978
44917	Thu Mar 23 16:31:15 2017_x000D_	32.713	22.9332	31.941	0.557476	1	20.5277	23.2147	10.5043	0.183335	12.1886		19.8467	0
44918	Thu Mar 23 16:31:16 2017_x000D_	33.2172	22.5049	33.5241	0.585105	1	20.5277	23.2147	10.5043	0.183335	12.7093		9.75331	0
44919	Thu Mar 23 16:31:16 2017_x000D_	33.5236	22.3962	34.4504	0.601272	1	20.5277	23.2147	10.5043	0.183335	13.0216		11.1561	0
44920	Thu Mar 23 16:31:16 2017_x000D_	33.8273	22.1816	36.0978	0.630025	1	20.5277	23.2147	10.5043	0.183335	13.3397		19.8272	79.1273
44921	Thu Mar 23 16:31:16 2017_x000D_	34.3309	21.7536	34.4494	0.601256	1	22.8875	24.3929	0	0	11.7438		11.1495	0
44922	Thu Mar 23 16:31:16 2017_x000D_	34.6344	21.5391	36.0973	0.630016	1	22.8875	24.3929	0	0	12.0886		18.0006	0
44923	Thu Mar 23 16:31:16 2017_x000D_	35.1407	21.2171	31.9386	0.557434	1	22.8875	24.3929	0	0	12.6581		13.7919	0
44924	Thu Mar 23 16:31:16 2017_x000D_	35.5469	21.0018	31.9391	0.557442	1	22.8875	24.3929	0	0	13.1057		8.7803	0
44925	Thu Mar 23 16:31:16 2017_x000D_	35.7472	20.7884	31.938	0.557424	1	22.8875	24.3929	0	0	13.3553		19.4762	27.0169
44926	Thu Mar 23 16:31:16 2017_x000D_	36.3591	20.5715	31.94	0.557457	1	23.7533	24.6407	0	0	13.2463		22.264	0
44927	Thu Mar 23 16:31:16 2017_x000D_	36.9651	20.1431	31.9394	0.557447	1	23.7533	24.6407	0	0	13.9564		8.7762	0
44928	Thu Mar 23 16:31:16 2017_x000D_	37.1652	19.9297	31.9383	0.557428	1	23.7533	24.6407	0	0	14.2152		11.1345	0
44929	Thu Mar 23 16:31:16 2017_x000D_	37.4683	19.7155	33.5243	0.58511	1	23.7533	24.6407	0	0	14.5725		9.24626	52.8791
44930	Thu Mar 23 16:31:16 2017_x000D_	37.7765	19.7132	31.9403	0.557463	1	25.4944	24.9154	7.65515	0.133608	13.3384		17.546	0
44931	Thu Mar 23 16:31:16 2017_x000D_	38.1766	19.2866	31.9382	0.557426	1	25.4944	24.9154	7.65515	0.133608	13.8752		6.16216	0
44932	Thu Mar 23 16:31:16 2017_x000D_	38.382	19.2851	31.9397	0.557453	1	25.4944	24.9154	7.65515	0.133608	14.0638		17.5417	0
44933	Thu Mar 23 16:31:16 2017_x000D_	38.782	18.8586	31.9375	0.557415	1	25.4944	24.9154	7.65515	0.133608	14.6029		6.16216	72.2384
44934	Thu Mar 23 16:31:16 2017_x000D_	38.9874	18.8571	31.939	0.557441	1	27.9012	24.9897	0	0	12.6694		15.442	0
44935	Thu Mar 23 16:31:16 2017_x000D_	39.3901	18.5365	34.4521	0.601302	1	27.9012	24.9897	0	0	13.1772		6.87514	0
44936	Thu Mar 23 16:31:16 2017_x000D_	39.5926	18.4292	31.9385	0.557432	1	27.9012	24.9897	0	0	13.4063		6.87779	0
44937	Thu Mar 23 16:31:16 2017_x000D_	39.7952	18.3219	34.4527	0.601314	1	27.9012	24.9897	0	0	13.6355		11.117	59.5513
44938	Thu Mar 23 16:31:16 2017_x000D_	40.0978	18.108	36.1024	0.630106	1	29.8798	24.8299	0	0	12.2308		4.37859	0
44939	Thu Mar 23 16:31:17 2017_x000D_	40.1976	18.0015	31.9378	0.55742	1	29.8798	24.8299	0	0	12.3727		17.9415	0
44940	Thu Mar 23 16:31:17 2017_x000D_	40.7022	17.6805	27.9087	0.487099	1	29.8798	24.8299	0	0	12.9707		6.14716	0
44941	Thu Mar 23 16:31:17 2017_x000D_	40.9071	17.679	22.4074	0.391083	1	29.8798	24.8299	0	0	13.1429		4.37463	0
44942	Thu Mar 23 16:31:17 2017_x000D_	41.0066	17.5724	12.6945	0.22156	1	29.8798	24.8299	0	0	13.2845		6.16505	108.675
44943	Thu Mar 23 16:31:17 2017_x000D_	40.8011	17.5732	-5.80833	-0.101374	1	33.4186	24.0557	0	0	9.82467		3.19019	0
44944	Thu Mar 23 16:31:17 2017_x000D_	40.7982	17.4669	-14.7514	-0.25746	1	33.4186	24.0557	0	0	9.89297		3.19888	0
44945	Thu Mar 23 16:31:17 2017_x000D_	40.7957	17.3603	-30.6205	-0.534429	1	33.4186	24.0557	0	0	9.96243		3.16312	0
44946	Thu Mar 23 16:31:17 2017_x000D_	40.7985	17.4657	-40.9881	-0.715378	1	33.4186	24.0557	0	0	9.89399		0.0108167	82.9038
44947	Thu Mar 23 16:31:17 2017_x000D_	40.7988	17.4655	-49.009	-0.855369	1	35.8837	22.8067	315	5.49779	7.25856		6.98727	0
44948	Thu Mar 23 16:31:17 2017_x000D_	41.0071	17.5697	-62.9523	-1.09872	1	35.8837	22.8067	315	5.49779	7.32635		3.17519	0
44949	Thu Mar 23 16:31:17 2017_x000D_	41.01	17.6755	-69.072	-1.20553	1	35.8837	22.8067	315	5.49779	7.25315		10.079	0
44950	Thu Mar 23 16:31:17 2017_x000D_	41.121	17.9926	-83.0683	-1.44981	1	35.8837	22.8067	315	5.49779	7.11371		7.10692	62.4771
44951	Thu Mar 23 16:31:17 2017_x000D_	41.2287	18.2036	-85.822	-1.49788	1	37.6829	21.7579	315	5.49779	5.02053		22.2218	0
44952	Thu Mar 23 16:31:17 2017_x000D_	41.247	18.9441	-85.6758	-1.49532	1	37.6829	21.7579	315	5.49779	4.54096		15.8537	0
44953	Thu Mar 23 16:31:17 2017_x000D_	41.2599	19.4724	-85.8205	-1.49785	1	37.6829	21.7579	315	5.49779	4.24481		10.0446	0
44954	Thu Mar 23 16:31:17 2017_x000D_	41.37	19.7886	-82.7807	-1.4448	1	37.6829	21.7579	315	5.49779	4.18005		12.9961	0
44955	Thu Mar 23 16:31:17 2017_x000D_	41.2779	20.2119	-79.9143	-1.39477	1	37.6829	21.7579	315	5.49779	3.91333		19.3013	240.128
44956	Thu Mar 23 16:31:17 2017_x000D_	41.3957	20.8444	-77.0985	-1.34562	2	43.2037	15.9623	63.9028	1.11532	5.20613		13.0797	0
44957	Thu Mar 23 16:31:17 2017_x000D_	41.5083	21.2656	-74.342	-1.29751	2	43.2037	15.9623	63.9028	1.11532	5.56771		16.1739	0
44958	Thu Mar 23 16:31:17 2017_x000D_	41.6234	21.7923	-70.7746	-1.23525	2	43.2037	15.9623	63.9028	1.11532	6.04038		8.8841	0
44959	Thu Mar 23 16:31:17 2017_x000D_	41.8331	22.0014	-70.7785	-1.23532	2	43.2037	15.9623	63.9028	1.11532	6.19268		16.1462	60.9093
44960	Thu Mar 23 16:31:17 2017_x000D_	41.948	22.5272	-69.0457	-1.20507	2	43.5486	17.9631	86.025	1.50142	4.83662		11.3801	0
44961	Thu Mar 23 16:31:18 2017_x000D_	42.1601	22.8417	-68.0559	-1.1878	2	43.5486	17.9631	86.025	1.50142	5.07234		17.0297	0
44962	Thu Mar 23 16:31:18 2017_x000D_	42.3772	23.3662	-69.0488	-1.20513	2	43.5486	17.9631	86.025	1.50142	5.52862		6.31685	0
44963	Thu Mar 23 16:31:18 2017_x000D_	42.3823	23.5767	-69.0466	-1.20509	2	43.5486	17.9631	86.025	1.50142	5.73348		11.3643	172.731
44964	Thu Mar 23 16:31:18 2017_x000D_	42.5942	23.8907	-68.0562	-1.18781	1	38.5978	20.9026	0	0	4.98999		19.9925	0
44965	Thu Mar 23 16:31:18 2017_x000D_	42.8135	24.52	-68.0553	-1.18779	1	38.5978	20.9026	0	0	5.55497		7.04927	0
44966	Thu Mar 23 16:31:18 2017_x000D_	42.9205	24.7292	-65.4272	-1.14192	1	38.5978	20.9026	0	0	5.77309		21.1506	0
44967	Thu Mar 23 16:31:18 2017_x000D_	43.2417	25.3568	-68.0579	-1.18783	1	38.5978	20.9026	0	0	6.43473		12.6126	0
44968	Thu Mar 23 16:31:18 2017_x000D_	43.2518	25.7771	-68.0533	-1.18775	1	38.5978	20.9026	0	0	6.73947		7.04797	18.7864
44969	Thu Mar 23 16:31:18 2017_x000D_	43.3589	25.9862	-70.7824	-1.23539	1	39.0552	20.4749	347.805	6.07034	6.99259		19.9451	0
44970	Thu Mar 23 16:31:18 2017_x000D_	43.5777	26.614	-70.7824	-1.23539	1	39.0552	20.4749	347.805	6.07034	7.62506		11.3103	0
44971	Thu Mar 23 16:31:18 2017_x000D_	43.7889	26.9263	-71.6665	-1.25082	1	39.0552	20.4749	347.805	6.07034	8.00178		12.5945	0
44972	Thu Mar 23 16:31:18 2017_x000D_	43.7988	27.346	-71.6629	-1.25075	1	39.0552	20.4749	347.805	6.07034	8.34948		22.6081	9.39216
44973	Thu Mar 23 16:31:18 2017_x000D_	44.2209	27.9703	-71.669	-1.25086	1	38.8265	20.6887	315	5.49779	9.06208		9.44361	0
44974	Thu Mar 23 16:31:18 2017_x000D_	44.2283	28.285	-70.7843	-1.23542	1	38.8265	20.6887	315	5.49779	9.32112		19.892	0
44975	Thu Mar 23 16:31:18 2017_x000D_	44.4466	28.9111	-70.7843	-1.23542	1	38.8265	20.6887	315	5.49779	9.95959		11.2795	0
44976	Thu Mar 23 16:31:18 2017_x000D_	44.6573	29.2225	-71.6696	-1.25087	1	38.8265	20.6887	315	5.49779	10.3356		19.1209	9.39216
44977	Thu Mar 23 16:31:18 2017_x000D_	44.7734	29.8492	-69.0463	-1.20509	1	39.0552	20.4749	0	0	10.9807		12.959	0
44978	Thu Mar 23 16:31:18 2017_x000D_	44.885	30.2665	-71.6662	-1.25081	1	39.0552	20.4749	0	0	11.3957		9.92695	0
44979	Thu Mar 23 16:31:18 2017_x000D_	44.9938	30.579	-68.0477	-1.18766	1	39.0552	20.4749	0	0	11.7201		9.92227	0
44980	Thu Mar 23 16:31:18 2017_x000D_	45.1027	30.8913	-71.6665	-1.25082	1	39.0552	20.4749	0	0	12.0447		16.8843	23.8923
44981	Thu Mar 23 16:31:18 2017_x000D_	45.318	31.4113	-70.7843	-1.23542	1	39.7313	20.054	0	0	12.657		12.9282	0
44982	Thu Mar 23 16:31:19 2017_x000D_	45.429	31.8277	-68.0457	-1.18762	1	39.7313	20.054	0	0	13.0799		19.8123	0
44983	Thu Mar 23 16:31:19 2017_x000D_	45.6464	32.4513	-68.0447	-1.1876	1	39.7313	20.054	0	0	13.7361		6.99301	0
44984	Thu Mar 23 16:31:19 2017_x000D_	45.7528	32.6587	-70.7843	-1.23542	1	39.7313	20.054	0	0	13.9691		16.8386	0
44985	Thu Mar 23 16:31:19 2017_x000D_	45.9675	33.1773	-71.6696	-1.25087	1	39.7313	20.054	0	0	14.5297		9.89467	46.2931
44986	Thu Mar 23 16:31:19 2017_x000D_	46.0759	33.4888	-68.0451	-1.18761	1	41.2509	20.3223	14.8613	0.259378	14.0227		16.8236	0
44987	Thu Mar 23 16:31:19 2017_x000D_	46.2905	34.0069	-69.0441	-1.20505	1	41.2509	20.3223	14.8613	0.259378	14.5831		9.89381	0
44988	Thu Mar 23 16:31:19 2017_x000D_	46.3991	34.3183	-70.7863	-1.23545	1	41.2509	20.3223	14.8613	0.259378	14.9128		6.25059	0
44989	Thu Mar 23 16:31:19 2017_x000D_	46.4038	34.5266	-70.7844	-1.23542	1	41.2509	20.3223	14.8613	0.259378	15.1101		16.8035	43.818
44990	Thu Mar 23 16:31:19 2017_x000D_	46.6181	35.0441	-71.6705	-1.25089	1	42.5313	21.0251	14.6918	0.256421	14.6025		6.97288	0
44991	Thu Mar 23 16:31:19 2017_x000D_	46.7242	35.2509	-74.3781	-1.29814	1	42.5313	21.0251	14.6918	0.256421	14.8308		12.8722	0
44992	Thu Mar 23 16:31:19 2017_x000D_	46.8347	35.6655	-71.6708	-1.25089	1	42.5313	21.0251	14.6918	0.256421	15.2598		6.96618	0
44993	Thu Mar 23 16:31:19 2017_x000D_	46.9407	35.8721	-74.3793	-1.29816	1	42.5313	21.0251	14.6918	0.256421	15.4879		0	49.7341
44994	Thu Mar 23 16:31:19 2017_x000D_	46.9407	35.8721	-74.3793	-1.29816	1	44.0297	21.7344	19.478	0.339955	14.4343		12.8656	0
44995	Thu Mar 23 16:31:19 2017_x000D_	47.0511	36.2865	-71.6711	-1.2509	1	44.0297	21.7344	19.478	0.339955	14.8625		9.86055	0
44996	Thu Mar 23 16:31:19 2017_x000D_	47.1592	36.5969	-68.0402	-1.18753	1	44.0297	21.7344	19.478	0.339955	15.1884		3.12058	0
44997	Thu Mar 23 16:31:19 2017_x000D_	47.1612	36.7009	-61.5416	-1.0741	1	44.0297	21.7344	19.478	0.339955	15.2906		9.85083	0
44998	Thu Mar 23 16:31:19 2017_x000D_	47.2686	37.0112	-44.6688	-0.779618	1	44.0297	21.7344	19.478	0.339955	15.6164		6.83438	29.1914
44999	Thu Mar 23 16:31:19 2017_x000D_	47.4728	37.1122	-34.1874	-0.596683	1	44.8827	22.2026	19.478	0.339955	15.1329		8.73355	0
45000	Thu Mar 23 16:31:19 2017_x000D_	47.6795	37.3172	-20.7821	-0.362715	1	44.8827	22.2026	19.478	0.339955	15.3712		3.02733	0
45001	Thu Mar 23 16:31:19 2017_x000D_	47.7804	37.3157	-14.1498	-0.246961	1	44.8827	22.2026	19.478	0.339955	15.3884		9.64078	0
45002	Thu Mar 23 16:31:19 2017_x000D_	48.086	37.4151	0.975283	0.0170219	1	44.8827	22.2026	19.478	0.339955	15.5461		3.03938	73.9425
45003	Thu Mar 23 16:31:20 2017_x000D_	48.1873	37.4135	7.15772	0.124926	1	46.5471	24.0205	49.0636	0.856321	13.4931		12.5044	0
45004	Thu Mar 23 16:31:20 2017_x000D_	48.5892	37.303	16.1402	0.281699	1	46.5471	24.0205	49.0636	0.856321	13.4386		12.1127	0
45005	Thu Mar 23 16:31:20 2017_x000D_	48.9929	37.2962	16.1426	0.281741	1	46.5471	24.0205	49.0636	0.856321	13.4991		12.4908	0
45006	Thu Mar 23 16:31:20 2017_x000D_	49.3943	37.1856	19.0003	0.331618	1	46.5471	24.0205	49.0636	0.856321	13.4695		12.4829	60.2754
45007	Thu Mar 23 16:31:20 2017_x000D_	49.7954	37.0749	16.1428	0.281745	1	47.7844	25.6035	70.522	1.23084	11.6463		23.0962	0
45008	Thu Mar 23 16:31:20 2017_x000D_	50.4941	36.7516	12.6073	0.220039	1	47.7844	25.6035	70.522	1.23084	11.4727		12.4697	0
45009	Thu Mar 23 16:31:20 2017_x000D_	50.8948	36.6411	9.74442	0.170072	1	47.7844	25.6035	70.522	1.23084	11.4675		24.1654	0
45010	Thu Mar 23 16:31:20 2017_x000D_	51.7002	36.6275	3.90435	0.0681438	1	47.7844	25.6035	70.522	1.23084	11.6988		12.4581	0
45011	Thu Mar 23 16:31:20 2017_x000D_	52.1005	36.517	0.950501	0.0165894	1	47.7844	25.6035	70.522	1.23084	11.736		18.3803	47.2055
45012	Thu Mar 23 16:31:20 2017_x000D_	52.706	36.6105	-1.99748	-0.0348627	1	48.5951	26.9521	65.232	1.13851	10.4969		12.0647	0
45013	Thu Mar 23 16:31:20 2017_x000D_	53.1081	36.6038	-1.99817	-0.0348747	1	48.5951	26.9521	65.232	1.13851	10.6547		9.56396	0
45014	Thu Mar 23 16:31:20 2017_x000D_	53.4113	36.7023	-4.6525	-0.0812015	1	48.5951	26.9521	65.232	1.13851	10.8748		21.0989	0
45015	Thu Mar 23 16:31:20 2017_x000D_	54.1145	36.6906	-4.93325	-0.0861014	1	48.5951	26.9521	65.232	1.13851	11.1938		9.02825	32.6927
45016	Thu Mar 23 16:31:20 2017_x000D_	54.4154	36.6856	-4.65563	-0.081256	1	49.2081	27.8531	81.3632	1.42006	10.2532		21.317	0
45017	Thu Mar 23 16:31:20 2017_x000D_	55.12	36.7775	-1.99494	-0.0348183	1	49.2081	27.8531	81.3632	1.42006	10.7049		9.0193	0
45018	Thu Mar 23 16:31:20 2017_x000D_	55.4206	36.7724	-1.85497	-0.0323753	1	49.2081	27.8531	81.3632	1.42006	10.8696		9.02825	0
45019	Thu Mar 23 16:31:20 2017_x000D_	55.7215	36.7674	-1.99589	-0.0348348	1	49.2081	27.8531	81.3632	1.42006	11.0403		18.3121	29.3216
45020	Thu Mar 23 16:31:20 2017_x000D_	56.3247	36.8609	0.962867	0.0168052	1	49.6029	28.7472	62.4339	1.08968	10.5364		6.00982	0
45021	Thu Mar 23 16:31:20 2017_x000D_	56.525	36.8576	0.962905	0.0168059	1	49.6029	28.7472	62.4339	1.08968	10.6627		18.2809	0
45022	Thu Mar 23 16:31:20 2017_x000D_	57.1237	36.7441	3.91829	0.068387	1	49.6029	28.7472	62.4339	1.08968	10.9778		12.0077	0
45023	Thu Mar 23 16:31:20 2017_x000D_	57.5239	36.7374	3.91891	0.068398	1	49.6029	28.7472	62.4339	1.08968	11.251		6.00382	76.323
45024	Thu Mar 23 16:31:20 2017_x000D_	57.724	36.7341	3.91923	0.0684034	1	50.8074	30.9881	61.5484	1.07422	8.99199		20.9909	0
45025	Thu Mar 23 16:31:21 2017_x000D_	58.4236	36.7224	3.77955	0.0659655	1	50.8074	30.9881	61.5484	1.07422	9.53356		8.9983	0
45026	Thu Mar 23 16:31:21 2017_x000D_	58.7235	36.7173	3.92073	0.0684296	1	50.8074	30.9881	61.5484	1.07422	9.77182		21.1932	0
45027	Thu Mar 23 16:31:21 2017_x000D_	59.4205	36.6022	0.956716	0.0166979	1	50.8074	30.9881	61.5484	1.07422	10.2812		8.99225	0
45028	Thu Mar 23 16:31:21 2017_x000D_	59.7202	36.5972	0.956747	0.0166984	1	50.8074	30.9881	61.5484	1.07422	10.5309		17.9605	99.809
45029	Thu Mar 23 16:31:21 2017_x000D_	60.3188	36.5872	0.956744	0.0166983	1	52.4157	33.9005	45	0.785398	8.3473		11.9686	0
45030	Thu Mar 23 16:31:21 2017_x000D_	60.7177	36.5806	0.956706	0.0166977	1	52.4157	33.9005	45	0.785398	8.72388		8.96525	0
45031	Thu Mar 23 16:31:21 2017_x000D_	61.0165	36.5756	0.956698	0.0166975	1	52.4157	33.9005	45	0.785398	9.00721		17.9395	0
45032	Thu Mar 23 16:31:21 2017_x000D_	61.6144	36.5656	0.956722	0.0166979	1	52.4157	33.9005	45	0.785398	9.577		8.97125	61.6386
45033	Thu Mar 23 16:31:21 2017_x000D_	61.9134	36.5606	0.956752	0.0166985	1	53.4215	35.6921	45	0.785398	8.5362		8.95326	0
45034	Thu Mar 23 16:31:21 2017_x000D_	62.2118	36.5556	0.956694	0.0166975	1	53.4215	35.6921	45	0.785398	8.83261		17.9155	0
45035	Thu Mar 23 16:31:21 2017_x000D_	62.8089	36.5456	0.956665	0.0166969	1	53.4215	35.6921	45	0.785398	9.42612		5.97082	0
45036	Thu Mar 23 16:31:21 2017_x000D_	63.0079	36.5423	0.956707	0.0166977	1	53.4215	35.6921	45	0.785398	9.62403		18.1685	36.8358
45037	Thu Mar 23 16:31:21 2017_x000D_	63.6029	36.4294	3.78092	0.0659894	1	54.251	36.5974	63.9632	1.11637	9.35341		5.96482	0
45038	Thu Mar 23 16:31:21 2017_x000D_	63.8017	36.4261	3.78122	0.0659947	1	54.251	36.5974	63.9632	1.11637	9.55224		18.1438	0
45039	Thu Mar 23 16:31:21 2017_x000D_	64.3993	36.5191	0.95669	0.0166974	1	54.251	36.5974	63.9632	1.11637	10.1486		6.71813	0
45040	Thu Mar 23 16:31:21 2017_x000D_	64.5964	36.4128	3.78237	0.0660148	1	54.251	36.5974	63.9632	1.11637	10.347		6.70553	0
45041	Thu Mar 23 16:31:21 2017_x000D_	64.7965	36.5124	0.956722	0.0166979	1	54.251	36.5974	63.9632	1.11637	10.5458		15.2156	64.0457
45042	Thu Mar 23 16:31:21 2017_x000D_	65.2913	36.401	-2.01768	-0.0352151	1	56.1688	37.5353	45	0.785398	9.19275		2.97039	0
45043	Thu Mar 23 16:31:21 2017_x000D_	65.3903	36.3994	-1.87661	-0.032753	1	56.1688	37.5353	45	0.785398	9.2912		15.1983	0
45044	Thu Mar 23 16:31:21 2017_x000D_	65.888	36.494	-4.97217	-0.0867807	1	56.1688	37.5353	45	0.785398	9.77482		4.29014	0
45045	Thu Mar 23 16:31:21 2017_x000D_	65.9853	36.3892	-7.48633	-0.130661	1	56.1688	37.5353	45	0.785398	9.88318		2.9763	78.5653
45046	Thu Mar 23 16:31:22 2017_x000D_	65.8861	36.3906	-13.6041	-0.237437	1	58.7706	37.8336	45	0.785398	7.26034		8.58084	0
45047	Thu Mar 23 16:31:22 2017_x000D_	65.6848	36.1874	-26.5055	-0.462609	1	58.7706	37.8336	45	0.785398	7.10747		6.70553	0
45048	Thu Mar 23 16:31:22 2017_x000D_	65.485	36.0872	-36.9891	-0.645582	1	58.7706	37.8336	45	0.785398	6.9378		4.28723	0
45049	Thu Mar 23 16:31:22 2017_x000D_	65.3844	35.9857	-41.0681	-0.716774	1	58.7706	37.8336	45	0.785398	6.8671		6.86252	52.2537
45050	Thu Mar 23 16:31:22 2017_x000D_	65.2827	35.7808	-59.5717	-1.03972	1	60.5116	37.8861	45	0.785398	5.21495		3.09025	0
45051	Thu Mar 23 16:31:22 2017_x000D_	65.2814	35.6778	-65.9375	-1.15083	1	60.5116	37.8861	45	0.785398	5.25619		2.95844	0
45052	Thu Mar 23 16:31:22 2017_x000D_	65.1828	35.6795	-80.894	-1.41187	1	60.5116	37.8861	45	0.785398	5.16616		2.98525	0
45053	Thu Mar 23 16:31:22 2017_x000D_	65.2823	35.6782	-89.1176	-1.5554	1	60.5116	37.8861	45	0.785398	5.25684		6.19884	39.1827
45054	Thu Mar 23 16:31:22 2017_x000D_	65.2857	35.8848	259.981	4.53753	1	61.8171	37.9254	45	0.785398	4.02433		3.09942	0
45055	Thu Mar 23 16:31:22 2017_x000D_	65.2874	35.9881	253.969	4.4326	1	61.8171	37.9254	45	0.785398	3.97443		11.0366	0
45056	Thu Mar 23 16:31:22 2017_x000D_	65.0936	36.3008	247.717	4.32348	1	61.8171	37.9254	45	0.785398	3.65715		9.74173	0
45057	Thu Mar 23 16:31:22 2017_x000D_	64.9992	36.6115	246.368	4.29993	1	61.8171	37.9254	45	0.785398	3.44269		12.7171	0
45058	Thu Mar 23 16:31:22 2017_x000D_	64.9063	37.0251	248.815	4.34265	1	61.8171	37.9254	45	0.785398	3.21772		11.0273	233.179
45059	Thu Mar 23 16:31:22 2017_x000D_	64.7126	37.3375	247.717	4.32347	2	68.7423	34.3962	313.491	5.47146	4.98896		23.3995	0
45060	Thu Mar 23 16:31:22 2017_x000D_	64.4262	38.063	251.353	4.38694	2	68.7423	34.3962	313.491	5.47146	5.6634		12.7077	0
45061	Thu Mar 23 16:31:22 2017_x000D_	64.3334	38.4763	253.972	4.43265	2	68.7423	34.3962	313.491	5.47146	6.00713		16.5453	0
45062	Thu Mar 23 16:31:22 2017_x000D_	64.143	38.9939	259.991	4.53769	2	68.7423	34.3962	313.491	5.47146	6.50326		12.3436	46.7547
45063	Thu Mar 23 16:31:22 2017_x000D_	64.1496	39.4053	259.989	4.53767	2	68.4493	35.9269	234.668	4.09573	5.53052		16.5509	0
45064	Thu Mar 23 16:31:22 2017_x000D_	63.9592	39.9231	259.431	4.52793	2	68.4493	35.9269	234.668	4.09573	6.01087		9.24722	0
45065	Thu Mar 23 16:31:22 2017_x000D_	63.9642	40.2313	259.99	4.53768	2	68.4493	35.9269	234.668	4.09573	6.21643		9.73224	0
45066	Thu Mar 23 16:31:22 2017_x000D_	63.8699	40.5417	256.667	4.47969	2	68.4493	35.9269	234.668	4.09573	6.50133		18.7389	60.9991
45067	Thu Mar 23 16:31:23 2017_x000D_	63.7805	41.1599	259.43	4.52791	2	67.9174	37.8894	164.105	2.86417	5.27353		9.71989	0
45068	Thu Mar 23 16:31:23 2017_x000D_	63.6863	41.4699	257.352	4.49164	2	67.9174	37.8894	164.105	2.86417	5.54276		18.7266	0
45069	Thu Mar 23 16:31:23 2017_x000D_	63.597	42.0877	259.991	4.53769	2	67.9174	37.8894	164.105	2.86417	6.02425		9.72276	0
45070	Thu Mar 23 16:31:23 2017_x000D_	63.5028	42.3978	256.666	4.47967	2	67.9174	37.8894	164.105	2.86417	6.30986		22.3761	67.4317
45071	Thu Mar 23 16:31:23 2017_x000D_	63.316	43.1199	257.352	4.49164	2	67.375	40.0707	94.3641	1.64696	5.07672		9.23522	0
45072	Thu Mar 23 16:31:23 2017_x000D_	63.321	43.4277	256.666	4.47966	2	67.375	40.0707	94.3641	1.64696	5.26349		22.3637	0
45073	Thu Mar 23 16:31:23 2017_x000D_	63.1343	44.1494	257.351	4.49163	2	67.375	40.0707	94.3641	1.64696	5.88382		0	0
45074	Thu Mar 23 16:31:23 2017_x000D_	63.1343	44.1494	257.351	4.49163	2	67.375	40.0707	94.3641	1.64696	5.88382		22.363	0
45075	Thu Mar 23 16:31:23 2017_x000D_	62.9477	44.8711	256.666	4.47967	2	67.375	40.0707	94.3641	1.64696	6.5303		9.21727	124.828
45076	Thu Mar 23 16:31:23 2017_x000D_	62.9528	45.1783	257.351	4.49161	1	63.7749	37.9844	45	0.785398	7.24072		19.4007	0
45077	Thu Mar 23 16:31:23 2017_x000D_	62.7646	45.797	257.351	4.49163	1	63.7749	37.9844	45	0.785398	7.87765		9.22022	0
45078	Thu Mar 23 16:31:23 2017_x000D_	62.7696	46.1043	256.664	4.47964	1	63.7749	37.9844	45	0.785398	8.18189		19.3941	0
45079	Thu Mar 23 16:31:23 2017_x000D_	62.5815	46.7228	256.665	4.47965	1	63.7749	37.9844	45	0.785398	8.81951		12.6547	46.0476
45080	Thu Mar 23 16:31:23 2017_x000D_	62.4892	47.1344	253.965	4.43252	1	65.2867	38.2498	21.2552	0.370973	9.31462		19.3855	0
45081	Thu Mar 23 16:31:23 2017_x000D_	62.3011	47.7526	253.965	4.43252	1	65.2867	38.2498	21.2552	0.370973	9.96077		9.19932	0
45082	Thu Mar 23 16:31:23 2017_x000D_	62.3063	48.0592	254.766	4.44651	1	65.2867	38.2498	21.2552	0.370973	10.2522		10.9939	0
45083	Thu Mar 23 16:31:23 2017_x000D_	62.1131	48.3706	253.965	4.43252	1	65.2867	38.2498	21.2552	0.370973	10.6067		22.3077	55.8264
45084	Thu Mar 23 16:31:23 2017_x000D_	61.9269	49.0905	254.767	4.44653	1	66.7551	39.3929	45	0.785398	10.833		9.19932	0
45085	Thu Mar 23 16:31:23 2017_x000D_	61.9321	49.3971	253.963	4.4325	1	66.7551	39.3929	45	0.785398	11.1061		19.3637	0
45086	Thu Mar 23 16:31:23 2017_x000D_	61.7442	50.0146	253.964	4.4325	1	66.7551	39.3929	45	0.785398	11.7443		12.6277	0
45087	Thu Mar 23 16:31:23 2017_x000D_	61.652	50.4253	256.666	4.47966	1	66.7551	39.3929	45	0.785398	12.1555		9.67622	0
45088	Thu Mar 23 16:31:23 2017_x000D_	61.5582	50.7339	254.766	4.44651	1	66.7551	39.3929	45	0.785398	12.475		19.3542	50.7756
45089	Thu Mar 23 16:31:24 2017_x000D_	61.3704	51.3511	254.767	4.44652	1	67.7774	40.7418	46.0071	0.802975	12.3938		9.18732	0
45090	Thu Mar 23 16:31:24 2017_x000D_	61.3756	51.6573	253.962	4.43248	1	67.7774	40.7418	46.0071	0.802975	12.6543		13.6506	0
45091	Thu Mar 23 16:31:24 2017_x000D_	61.1844	52.0702	253.963	4.43249	1	67.7774	40.7418	46.0071	0.802975	13.1073		19.3381	0
45092	Thu Mar 23 16:31:24 2017_x000D_	60.9968	52.6869	253.963	4.4325	1	67.7774	40.7418	46.0071	0.802975	13.7354		9.67622	20.6932
45093	Thu Mar 23 16:31:24 2017_x000D_	60.903	52.9955	250.339	4.36923	1	67.9624	41.4063	45.7704	0.798844	13.57		16.4466	0
45094	Thu Mar 23 16:31:24 2017_x000D_	60.7137	53.51	251.337	4.38666	1	67.9624	41.4063	45.7704	0.798844	14.1083		9.16638	0
45095	Thu Mar 23 16:31:24 2017_x000D_	60.719	53.8155	252.246	4.40253	1	67.9624	41.4063	45.7704	0.798844	14.3685		17.7611	0
45096	Thu Mar 23 16:31:24 2017_x000D_	60.4307	54.3326	253.964	4.43252	1	67.9624	41.4063	45.7704	0.798844	14.9605		12.2209	66.8904
45097	Thu Mar 23 16:31:24 2017_x000D_	60.4378	54.7399	253.963	4.43249	1	68.2892	43.6119	61.5484	1.07422	13.619		13.6372	0
45098	Thu Mar 23 16:31:24 2017_x000D_	60.2468	55.1524	253.964	4.43251	1	68.2892	43.6119	61.5484	1.07422	14.0664		6.1059	0
45099	Thu Mar 23 16:31:24 2017_x000D_	60.2503	55.3559	253.963	4.43249	1	68.2892	43.6119	61.5484	1.07422	14.2318		8.56286	0
45100	Thu Mar 23 16:31:24 2017_x000D_	60.0558	55.5648	253.965	4.43252	1	68.2892	43.6119	61.5484	1.07422	14.5142		12.2119	19.7518
45101	Thu Mar 23 16:31:24 2017_x000D_	60.063	55.9718	253.963	4.43249	1	68.2569	44.2695	61.5484	1.07422	14.2858		8.56066	0
45102	Thu Mar 23 16:31:24 2017_x000D_	59.8685	56.1806	253.965	4.43252	1	68.2569	44.2695	61.5484	1.07422	14.5684		6.10596	0
45103	Thu Mar 23 16:31:24 2017_x000D_	59.8721	56.3841	253.964	4.43251	1	68.2569	44.2695	61.5484	1.07422	14.7332		6.1029	0
45104	Thu Mar 23 16:31:24 2017_x000D_	59.8756	56.5875	253.963	4.4325	1	68.2569	44.2695	61.5484	1.07422	14.899		6.81054	0
45105	Thu Mar 23 16:31:24 2017_x000D_	59.7802	56.7935	256.671	4.47975	1	68.2569	44.2695	61.5484	1.07422	15.123		16.4164	66.2652
45106	Thu Mar 23 16:31:24 2017_x000D_	59.5911	57.307	262.715	4.58524	1	67.9319	46.4543	61.5484	1.07422	13.6876		6.0939	0
45107	Thu Mar 23 16:31:24 2017_x000D_	59.5946	57.5101	268.23	4.6815	1	67.9319	46.4543	61.5484	1.07422	13.8471		6.80616	0
45108	Thu Mar 23 16:31:24 2017_x000D_	59.4989	57.7158	-83.4087	-1.45576	1	67.9319	46.4543	61.5484	1.07422	14.069		4.22584	0
45109	Thu Mar 23 16:31:24 2017_x000D_	59.5994	57.8145	-74.5633	-1.30137	1	67.9319	46.4543	61.5484	1.07422	14.0885		9.57357	68.1447
45110	Thu Mar 23 16:31:25 2017_x000D_	59.7031	58.1163	-60.4189	-1.05451	1	66.7492	48.3936	109.478	1.91075	12.0074		6.74998	0
45111	Thu Mar 23 16:31:25 2017_x000D_	59.8052	58.3168	-50.3824	-0.879338	1	66.7492	48.3936	109.478	1.91075	12.1115		8.46428	0
45112	Thu Mar 23 16:31:25 2017_x000D_	60.0061	58.5149	-34.5083	-0.602284	1	66.7492	48.3936	109.478	1.91075	12.1618		4.23219	0
45113	Thu Mar 23 16:31:25 2017_x000D_	60.1067	58.6138	-30.6438	-0.534835	1	66.7492	48.3936	109.478	1.91075	12.1891		14.9162	65.4505
45114	Thu Mar 23 16:31:25 2017_x000D_	60.5076	58.9079	-15.5382	-0.271193	1	65.1538	49.8817	135	2.35619	10.1518		5.93621	0
45115	Thu Mar 23 16:31:25 2017_x000D_	60.7054	58.9025	-9.99783	-0.174495	1	65.1538	49.8817	135	2.35619	10.058		11.8725	0
45116	Thu Mar 23 16:31:25 2017_x000D_	61.101	58.8916	-4.24099	-0.0740192	1	65.1538	49.8817	135	2.35619	9.87945		8.88666	0
45117	Thu Mar 23 16:31:25 2017_x000D_	61.3971	58.8831	-3.96405	-0.0691857	1	65.1538	49.8817	135	2.35619	9.75387		11.8578	0
45118	Thu Mar 23 16:31:25 2017_x000D_	61.7922	58.8719	-3.96527	-0.0692071	1	65.1538	49.8817	135	2.35619	9.59813		24.39	60.9806
45119	Thu Mar 23 16:31:25 2017_x000D_	62.585	59.052	-9.46264	-0.165154	1	63.7758	51.376	109.478	1.91075	7.76782		8.88957	0
45120	Thu Mar 23 16:31:25 2017_x000D_	62.8812	59.0436	-10.006	-0.174637	1	63.7758	51.376	109.478	1.91075	7.71961		24.3558	0
45121	Thu Mar 23 16:31:25 2017_x000D_	63.6729	59.2234	-15.5575	-0.271529	1	63.7758	51.376	109.478	1.91075	7.84807		9.34538	0
45122	Thu Mar 23 16:31:25 2017_x000D_	63.9703	59.3161	-19.1882	-0.334897	1	63.7758	51.376	109.478	1.91075	7.94248		18.6603	37.3897
45123	Thu Mar 23 16:31:25 2017_x000D_	64.5641	59.5013	-24.4583	-0.426878	1	62.8644	52.2261	135	2.35619	7.47111		13.2126	0
45124	Thu Mar 23 16:31:25 2017_x000D_	64.9609	59.6924	-24.4579	-0.426871	1	62.8644	52.2261	135	2.35619	7.75506		10.6768	0
45125	Thu Mar 23 16:31:25 2017_x000D_	65.2594	59.8862	-25.7089	-0.448706	1	62.8644	52.2261	135	2.35619	8.02578		9.31119	0
45126	Thu Mar 23 16:31:25 2017_x000D_	65.5557	59.9786	-26.9371	-0.470142	1	62.8644	52.2261	135	2.35619	8.20636		23.8057	33.0727
45127	Thu Mar 23 16:31:25 2017_x000D_	66.2499	60.363	-28.2677	-0.493364	1	62.1702	53.0825	135	2.35619	8.34564		9.3035	0
45128	Thu Mar 23 16:31:25 2017_x000D_	66.5459	60.4555	-24.4565	-0.426846	1	62.1702	53.0825	135	2.35619	8.57367		21.2903	0
45129	Thu Mar 23 16:31:25 2017_x000D_	67.1409	60.8423	-24.4525	-0.426777	1	62.1702	53.0825	135	2.35619	9.21533		9.29115	0
45130	Thu Mar 23 16:31:25 2017_x000D_	67.4365	60.9347	-20.8004	-0.363035	1	62.1702	53.0825	135	2.35619	9.45468		18.5787	18.6938
45131	Thu Mar 23 16:31:25 2017_x000D_	68.0277	61.1191	-20.8018	-0.36306	1	61.7145	53.5075	116.037	2.02522	9.88903		8.37732	0
45132	Thu Mar 23 16:31:26 2017_x000D_	68.2266	61.3151	-20.7977	-0.362987	1	61.7145	53.5075	116.037	2.02522	10.1669		21.3649	0
45133	Thu Mar 23 16:31:26 2017_x000D_	68.9153	61.4964	-21.8659	-0.381632	1	61.7145	53.5075	116.037	2.02522	10.7552		6.568	0
45134	Thu Mar 23 16:31:26 2017_x000D_	69.1125	61.5915	-19.1715	-0.334606	1	61.7145	53.5075	116.037	2.02522	10.9582		10.601	0
45135	Thu Mar 23 16:31:26 2017_x000D_	69.4087	61.7842	-18.2024	-0.317692	1	61.7145	53.5075	116.037	2.02522	11.3006		18.5284	23.8461
45136	Thu Mar 23 16:31:26 2017_x000D_	69.9983	61.9681	-18.2028	-0.317698	1	61.2483	54.1513	133.993	2.33862	11.7331		8.80896	0
45137	Thu Mar 23 16:31:26 2017_x000D_	70.2918	61.9593	-19.1729	-0.33463	1	61.2483	54.1513	133.993	2.33862	11.9478		19.6518	0
45138	Thu Mar 23 16:31:26 2017_x000D_	70.882	62.2435	-21.8674	-0.381658	1	61.2483	54.1513	133.993	2.33862	12.5814		9.24658	0
45139	Thu Mar 23 16:31:26 2017_x000D_	71.1762	62.3354	-18.2034	-0.31771	1	61.2483	54.1513	133.993	2.33862	12.8663		9.24677	14.7841
45140	Thu Mar 23 16:31:26 2017_x000D_	71.4705	62.427	-21.8692	-0.381689	1	61.0099	54.5826	104.692	1.82722	13.0751		22.2602	0
45141	Thu Mar 23 16:31:26 2017_x000D_	72.1572	62.7081	-18.2018	-0.317681	1	61.0099	54.5826	104.692	1.82722	13.7944		8.78806	0
45142	Thu Mar 23 16:31:26 2017_x000D_	72.45	62.6992	-19.1733	-0.334637	1	61.0099	54.5826	104.692	1.82722	14.0269		10.5518	0
45143	Thu Mar 23 16:31:26 2017_x000D_	72.7447	62.8912	-18.2021	-0.317686	1	61.0099	54.5826	104.692	1.82722	14.3784		21.2368	41.2822
45144	Thu Mar 23 16:31:26 2017_x000D_	73.4293	63.0713	-19.1722	-0.334618	1	61.3806	55.9078	79.0736	1.38009	14.0174		10.5385	0
45145	Thu Mar 23 16:31:26 2017_x000D_	73.7236	63.2631	-18.2004	-0.317656	1	61.3806	55.9078	79.0736	1.38009	14.3684		18.4241	0
45146	Thu Mar 23 16:31:26 2017_x000D_	74.3099	63.4459	-18.2007	-0.317663	1	61.3806	55.9078	79.0736	1.38009	14.9663		5.83778	0
45147	Thu Mar 23 16:31:26 2017_x000D_	74.5044	63.4399	-18.2031	-0.317704	1	61.3806	55.9078	79.0736	1.38009	15.1316		15.6827	68.1566
45148	Thu Mar 23 16:31:26 2017_x000D_	74.9931	63.6255	-19.1718	-0.334611	1	61.9258	58.1133	76.9872	1.34368	14.1823		9.18789	0
45149	Thu Mar 23 16:31:26 2017_x000D_	75.2855	63.7166	-20.8073	-0.363156	1	61.9258	58.1133	76.9872	1.34368	14.4872		13.0153	0
45150	Thu Mar 23 16:31:26 2017_x000D_	75.6763	63.905	-20.8059	-0.363131	1	61.9258	58.1133	76.9872	1.34368	14.9205		5.82878	0
45151	Thu Mar 23 16:31:26 2017_x000D_	75.8705	63.899	-20.8087	-0.36318	1	61.9258	58.1133	76.9872	1.34368	15.0973		8.29023	0
45152	Thu Mar 23 16:31:26 2017_x000D_	76.0669	64.0934	-20.8045	-0.363107	1	61.9258	58.1133	76.9872	1.34368	15.3536		11.9701	41.2451
45153	Thu Mar 23 16:31:27 2017_x000D_	76.4561	64.1813	-23.3235	-0.407072	1	62.2962	59.4373	75.3081	1.31438	14.9335		6.50493	0
45154	Thu Mar 23 16:31:27 2017_x000D_	76.6514	64.2755	-20.806	-0.363133	1	62.2962	59.4373	75.3081	1.31438	15.1486		9.17751	0
45155	Thu Mar 23 16:31:27 2017_x000D_	76.9435	64.3664	-24.4843	-0.427331	1	62.2962	59.4373	75.3081	1.31438	15.4544		9.17751	0
45156	Thu Mar 23 16:31:27 2017_x000D_	77.2356	64.4573	-28.328	-0.494417	1	62.2962	59.4373	75.3081	1.31438	15.7603		12.9779	41.4237
45157	Thu Mar 23 16:31:27 2017_x000D_	77.6255	64.6447	-40.8313	-0.712641	1	63.3388	60.3426	19.478	0.339955	14.9204		0.0127279	0
45158	Thu Mar 23 16:31:27 2017_x000D_	77.6258	64.6444	-48.6164	-0.848516	1	63.3388	60.3426	19.478	0.339955	14.9206		3.00307	0
45159	Thu Mar 23 16:31:27 2017_x000D_	77.6251	64.5443	-54.6592	-0.953983	1	63.3388	60.3426	19.478	0.339955	14.8914		2.92058	0
45160	Thu Mar 23 16:31:27 2017_x000D_	77.7224	64.5411	-64.5486	-1.12659	1	63.3388	60.3426	19.478	0.339955	14.9838		6.01263	63.7302
45161	Thu Mar 23 16:31:27 2017_x000D_	77.7253	64.7415	-81.4927	-1.42232	1	65.2488	61.2725	0	0	12.9498		3.02134	0
45162	Thu Mar 23 16:31:27 2017_x000D_	77.7268	64.8422	267.844	4.67476	1	65.2488	61.2725	0	0	12.9786		9.42331	0
45163	Thu Mar 23 16:31:27 2017_x000D_	77.827	65.1399	253.715	4.42817	1	65.2488	61.2725	0	0	13.1593		6.73367	0
45164	Thu Mar 23 16:31:27 2017_x000D_	77.7323	65.3434	246.187	4.29677	1	65.2488	61.2725	0	0	13.1305		3.01215	0
45165	Thu Mar 23 16:31:27 2017_x000D_	77.7333	65.4438	240.315	4.19429	1	65.2488	61.2725	0	0	13.1629		10.8403	53.4454
45166	Thu Mar 23 16:31:27 2017_x000D_	77.5424	65.7506	227.125	3.96408	1	66.9626	61.759	0	0	11.3077		19.058	0
45167	Thu Mar 23 16:31:27 2017_x000D_	77.0622	66.1665	221.328	3.8629	1	66.9626	61.759	0	0	11.0194		14.8611	0
45168	Thu Mar 23 16:31:27 2017_x000D_	76.678	66.4792	223.386	3.89882	1	66.9626	61.759	0	0	10.8014		10.6938	0
45169	Thu Mar 23 16:31:27 2017_x000D_	76.3896	66.6887	225.19	3.93031	1	66.9626	61.759	0	0	10.6382		16.8972	26.7165
45170	Thu Mar 23 16:31:27 2017_x000D_	76.0063	67.1014	225.19	3.93031	1	67.8193	62.0022	0	0	9.64514		25.3396	0
45171	Thu Mar 23 16:31:27 2017_x000D_	75.4316	67.7204	232.885	4.06461	1	67.8193	62.0022	0	0	9.52076		10.8222	0
45172	Thu Mar 23 16:31:27 2017_x000D_	75.2412	68.0268	234.526	4.09326	1	67.8193	62.0022	0	0	9.55931		25.3459	0
45173	Thu Mar 23 16:31:27 2017_x000D_	74.6663	68.6459	238.891	4.16943	1	67.8193	62.0022	0	0	9.54045		9.51206	26.7136
45174	Thu Mar 23 16:31:28 2017_x000D_	74.5729	68.9489	242.616	4.23445	1	68.6759	62.2454	0	0	8.92813		17.51	0
45175	Thu Mar 23 16:31:28 2017_x000D_	74.2878	69.4582	246.198	4.29697	1	68.6759	62.2454	0	0	9.13881		9.51493	0
45176	Thu Mar 23 16:31:28 2017_x000D_	74.1944	69.7613	247.534	4.32028	1	68.6759	62.2454	0	0	9.3243		8.45073	0
45177	Thu Mar 23 16:31:28 2017_x000D_	74.0027	69.9677	247.534	4.32029	1	68.6759	62.2454	0	0	9.3813		12.3965	0
45178	Thu Mar 23 16:31:28 2017_x000D_	73.9105	70.3705	250.151	4.36595	1	68.6759	62.2454	0	0	9.66531		17.5086	19.52
45179	Thu Mar 23 16:31:28 2017_x000D_	73.6255	70.8798	248.624	4.33931	1	69.3263	62.264	0	0	9.62887		11.9799	0
45180	Thu Mar 23 16:31:28 2017_x000D_	73.6304	71.2791	248.623	4.33928	1	69.3263	62.264	0	0	9.98986		19.0109	0
45181	Thu Mar 23 16:31:28 2017_x000D_	73.4438	71.8847	248.622	4.33927	1	69.3263	62.264	0	0	10.4648		8.44869	0
45182	Thu Mar 23 16:31:28 2017_x000D_	73.2522	72.0911	248.623	4.33929	1	69.3263	62.264	0	0	10.5823		20.1551	46.1449
45183	Thu Mar 23 16:31:28 2017_x000D_	72.9685	72.7001	246.198	4.29696	1	70.8545	62.0892	0	0	10.8194		9.50258	0
45184	Thu Mar 23 16:31:28 2017_x000D_	72.8752	73.0028	247.533	4.32027	1	70.8545	62.0892	0	0	11.0991		6.71881	0
45185	Thu Mar 23 16:31:28 2017_x000D_	72.7806	73.2058	245.02	4.27641	1	70.8545	62.0892	0	0	11.2822		18.9957	0
45186	Thu Mar 23 16:31:28 2017_x000D_	72.5941	73.8109	245.019	4.27639	1	70.8545	62.0892	0	0	11.8501		10.8088	13.0133
45187	Thu Mar 23 16:31:28 2017_x000D_	72.4039	74.1169	246.197	4.29695	1	71.2881	62.1016	0	0	12.067		16.1749	0
45188	Thu Mar 23 16:31:28 2017_x000D_	72.2161	74.6223	245.019	4.27639	1	71.2881	62.1016	0	0	12.555		8.44869	0
45189	Thu Mar 23 16:31:28 2017_x000D_	72.0245	74.8287	245.02	4.2764	1	71.2881	62.1016	0	0	12.7484		18.9853	0
45190	Thu Mar 23 16:31:28 2017_x000D_	71.8382	75.4335	245.019	4.27639	1	71.2881	62.1016	0	0	13.3432		6.70938	55.2391
45191	Thu Mar 23 16:31:28 2017_x000D_	71.7437	75.6362	247.534	4.32028	1	72.9893	62.8061	26.9089	0.469649	12.8904		6.7121	0
45192	Thu Mar 23 16:31:28 2017_x000D_	71.6492	75.839	245.019	4.27639	1	72.9893	62.8061	26.9089	0.469649	13.1016		16.1577	0
45193	Thu Mar 23 16:31:28 2017_x000D_	71.4617	76.3439	246.197	4.29694	1	72.9893	62.8061	26.9089	0.469649	13.6237		6.70666	0
45194	Thu Mar 23 16:31:28 2017_x000D_	71.3672	76.5465	248.624	4.33931	1	72.9893	62.8061	26.9089	0.469649	13.8358		6.71083	0
45195	Thu Mar 23 16:31:28 2017_x000D_	71.2728	76.7493	246.197	4.29694	1	72.9893	62.8061	26.9089	0.469649	14.0485		10.8088	46.5425
45196	Thu Mar 23 16:31:29 2017_x000D_	71.0826	77.0553	245.019	4.27639	1	74.2458	63.7161	26.9089	0.469649	13.7091		6.70666	0
45197	Thu Mar 23 16:31:29 2017_x000D_	70.9881	77.2579	247.534	4.32029	1	74.2458	63.7161	26.9089	0.469649	13.9281		9.48272	0
45198	Thu Mar 23 16:31:29 2017_x000D_	70.8951	77.56	246.197	4.29695	1	74.2458	63.7161	26.9089	0.469649	14.2436		8.95576	0
45199	Thu Mar 23 16:31:29 2017_x000D_	70.899	77.8585	245.018	4.27637	1	74.2458	63.7161	26.9089	0.469649	14.533		10.7111	28.8681
45200	Thu Mar 23 16:31:29 2017_x000D_	70.6104	78.0687	242.612	4.23438	1	75.0904	64.1772	21.2592	0.371043	14.596		9.48647	0
45201	Thu Mar 23 16:31:29 2017_x000D_	70.5173	78.3709	238.887	4.16936	1	75.0904	64.1772	21.2592	0.371043	14.9122		2.99122	0
45202	Thu Mar 23 16:31:29 2017_x000D_	70.5185	78.4706	232.887	4.06465	1	75.0904	64.1772	21.2592	0.371043	15.0068		4.19703	0
45203	Thu Mar 23 16:31:29 2017_x000D_	70.6135	78.3679	213.831	3.73206	1	75.0904	64.1772	21.2592	0.371043	14.8801		5.80936	27.3886
45204	Thu Mar 23 16:31:29 2017_x000D_	70.807	78.3604	201.759	3.52136	1	75.7074	64.8501	0	0	14.3716		2.89474	0
45205	Thu Mar 23 16:31:29 2017_x000D_	70.9034	78.3562	185.007	3.22898	1	75.7074	64.8501	0	0	14.335		4.09876	0
45206	Thu Mar 23 16:31:29 2017_x000D_	71.0013	78.4515	176.897	3.08744	1	75.7074	64.8501	0	0	14.3925		2.99118	0
45207	Thu Mar 23 16:31:29 2017_x000D_	71.0002	78.3518	167.783	2.92836	1	75.7074	64.8501	0	0	14.2987		2.92021	0
45208	Thu Mar 23 16:31:29 2017_x000D_	70.9029	78.3546	151.2	2.63893	1	75.7074	64.8501	0	0	14.3337		0.0108167	65.6861
45209	Thu Mar 23 16:31:29 2017_x000D_	70.9032	78.3544	143.623	2.5067	1	75.8148	67.037	0	0	12.3372		6.46553	0
45210	Thu Mar 23 16:31:29 2017_x000D_	70.7084	78.2622	129.777	2.26504	1	75.8148	67.037	0	0	12.3321		4.11782	0
45211	Thu Mar 23 16:31:29 2017_x000D_	70.6101	78.1664	125.833	2.1962	1	75.8148	67.037	0	0	12.2863		10.5667	0
45212	Thu Mar 23 16:31:29 2017_x000D_	70.4118	77.8753	124.283	2.16915	1	75.8148	67.037	0	0	12.1104		23.6766	45.8313
45213	Thu Mar 23 16:31:29 2017_x000D_	70.0136	77.1939	125.83	2.19615	1	75.7384	68.5628	0	0	10.3571		16.5034	0
45214	Thu Mar 23 16:31:29 2017_x000D_	69.6192	76.8104	125.833	2.19621	1	75.7384	68.5628	0	0	10.2697		23.7244	0
45215	Thu Mar 23 16:31:29 2017_x000D_	69.2199	76.1278	131.901	2.3021	1	75.7384	68.5628	0	0	9.98599		14.6709	0
45216	Thu Mar 23 16:31:29 2017_x000D_	68.9221	75.7399	133.906	2.33711	1	75.7384	68.5628	0	0	9.89812		8.2697	27.1159
45217	Thu Mar 23 16:31:30 2017_x000D_	68.7245	75.5477	133.907	2.33711	1	75.4782	69.4284	0	0	9.11363		24.8262	0
45218	Thu Mar 23 16:31:30 2017_x000D_	68.131	74.971	141.459	2.46892	1	75.4782	69.4284	0	0	9.20336		6.51278	0
45219	Thu Mar 23 16:31:30 2017_x000D_	67.9346	74.8785	143.584	2.50601	1	75.4782	69.4284	0	0	9.30642		10.6084	0
45220	Thu Mar 23 16:31:30 2017_x000D_	67.7353	74.5864	145.829	2.54519	1	75.4782	69.4284	0	0	9.30363		17.0186	0
45221	Thu Mar 23 16:31:30 2017_x000D_	67.2429	74.3047	149.73	2.61328	1	75.4782	69.4284	0	0	9.57071		13.0522	14.7418
45222	Thu Mar 23 16:31:30 2017_x000D_	66.8494	74.1191	149.731	2.6133	1	75.24	69.8582	38.1541	0.665914	9.4105		16.5989	0
45223	Thu Mar 23 16:31:30 2017_x000D_	66.4527	73.7334	149.726	2.61321	1	75.24	69.8582	38.1541	0.665914	9.60384		10.554	0
45224	Thu Mar 23 16:31:30 2017_x000D_	66.1563	73.5439	151.127	2.63766	1	75.24	69.8582	38.1541	0.665914	9.80296		18.4872	0
45225	Thu Mar 23 16:31:30 2017_x000D_	65.5666	73.365	151.132	2.63775	1	75.24	69.8582	38.1541	0.665914	10.2894		10.5531	52.9658
45226	Thu Mar 23 16:31:30 2017_x000D_	65.2703	73.1754	149.73	2.61329	1	73.6811	70.687	69.06	1.20533	8.77119		19.6426	0
45227	Thu Mar 23 16:31:30 2017_x000D_	64.6782	72.8959	147.409	2.57278	1	73.6811	70.687	69.06	1.20533	9.26992		8.32491	0
45228	Thu Mar 23 16:31:30 2017_x000D_	64.4792	72.7025	147.407	2.57274	1	73.6811	70.687	69.06	1.20533	9.42004		8.32921	0
45229	Thu Mar 23 16:31:30 2017_x000D_	64.28	72.5091	147.405	2.57271	1	73.6811	70.687	69.06	1.20533	9.57605		18.8138	12.9951
45230	Thu Mar 23 16:31:30 2017_x000D_	63.7838	72.1256	145.836	2.54531	1	73.2481	70.6749	97.8719	1.70819	9.57484		13.1219	0
45231	Thu Mar 23 16:31:30 2017_x000D_	63.3883	71.9388	145.838	2.54536	1	73.2481	70.6749	97.8719	1.70819	9.94048		16.686	0
45232	Thu Mar 23 16:31:30 2017_x000D_	62.9893	71.5513	145.835	2.5453	1	73.2481	70.6749	97.8719	1.70819	10.2962		6.57427	0
45233	Thu Mar 23 16:31:30 2017_x000D_	62.7912	71.4576	143.595	2.50621	1	73.2481	70.6749	97.8719	1.70819	10.4862		13.142	0
45234	Thu Mar 23 16:31:30 2017_x000D_	62.3951	71.2705	143.598	2.50627	1	73.2481	70.6749	97.8719	1.70819	10.8693		16.7136	19.4927
45235	Thu Mar 23 16:31:30 2017_x000D_	61.9954	70.8824	143.596	2.50622	1	72.5986	70.6566	116.268	2.02925	10.6056		8.36106	0
45236	Thu Mar 23 16:31:30 2017_x000D_	61.7954	70.6883	143.594	2.50619	1	72.5986	70.6566	116.268	2.02925	10.8032		9.30611	0
45237	Thu Mar 23 16:31:30 2017_x000D_	61.4986	70.5981	147.401	2.57263	1	72.5986	70.6566	116.268	2.02925	11.1002		18.8996	0
45238	Thu Mar 23 16:31:31 2017_x000D_	61.0001	70.2129	145.835	2.5453	1	72.5986	70.6566	116.268	2.02925	11.607		8.37379	63.5695
45239	Thu Mar 23 16:31:31 2017_x000D_	60.7998	70.0185	145.833	2.54527	1	70.6929	69.7301	158.475	2.76591	9.8973		21.2893	0
45240	Thu Mar 23 16:31:31 2017_x000D_	60.202	69.6361	145.834	2.54528	1	70.6929	69.7301	158.475	2.76591	10.4913		6.59454	0
45241	Thu Mar 23 16:31:31 2017_x000D_	60.0032	69.5423	148.201	2.5866	1	70.6929	69.7301	158.475	2.76591	10.6913		14.7929	0
45242	Thu Mar 23 16:31:31 2017_x000D_	59.6036	69.2534	145.835	2.5453	1	70.6929	69.7301	158.475	2.76591	11.0995		8.39291	49.1794
45243	Thu Mar 23 16:31:31 2017_x000D_	59.4028	69.0586	145.833	2.54526	1	69.209	69.0334	225	3.92699	9.80623		5.91931	0
45244	Thu Mar 23 16:31:31 2017_x000D_	59.2056	69.0652	145.837	2.54534	1	69.209	69.0334	225	3.92699	10.0035		13.217	0
45245	Thu Mar 23 16:31:31 2017_x000D_	58.8073	68.8769	145.84	2.54539	1	69.209	69.0334	225	3.92699	10.4029		6.04896	0
45246	Thu Mar 23 16:31:31 2017_x000D_	58.8037	68.6753	145.834	2.54528	1	69.209	69.0334	225	3.92699	10.4115		6.60795	27.394
45247	Thu Mar 23 16:31:31 2017_x000D_	58.6045	68.5813	148.198	2.58655	1	68.5913	68.3609	188.637	3.29233	9.98923		21.3678	0
45248	Thu Mar 23 16:31:31 2017_x000D_	58.0043	68.1978	155.935	2.72158	1	68.5913	68.3609	188.637	3.29233	10.5883		2.96896	0
45249	Thu Mar 23 16:31:31 2017_x000D_	57.9054	68.2014	162.146	2.82998	1	68.5913	68.3609	188.637	3.29233	10.6871		10.6699	0
45250	Thu Mar 23 16:31:31 2017_x000D_	57.6055	68.0102	179.111	3.12608	1	68.5913	68.3609	188.637	3.29233	10.9914		5.92851	0
45251	Thu Mar 23 16:31:31 2017_x000D_	57.408	68.017	184.676	3.22321	1	68.5913	68.3609	188.637	3.29233	11.1886		8.88817	20.4482
45252	Thu Mar 23 16:31:31 2017_x000D_	57.1119	68.0271	196.157	3.42359	1	67.952	68.1245	180	3.14159	10.8405		8.89696	0
45253	Thu Mar 23 16:31:31 2017_x000D_	56.8155	68.037	202.397	3.53249	1	67.952	68.1245	180	3.14159	11.1368		4.26266	0
45254	Thu Mar 23 16:31:31 2017_x000D_	56.7189	68.1412	211.246	3.68693	1	67.952	68.1245	180	3.14159	11.2331		6.69175	0
45255	Thu Mar 23 16:31:31 2017_x000D_	56.5234	68.2486	221.225	3.86111	1	67.952	68.1245	180	3.14159	11.4293		9.44522	9.13408
45256	Thu Mar 23 16:31:31 2017_x000D_	56.2287	68.3594	225.111	3.92892	1	67.746	67.9003	225	3.92699	11.5264		17.6781	0
45257	Thu Mar 23 16:31:31 2017_x000D_	55.9416	68.874	229.005	3.99689	1	67.746	67.9003	225	3.92699	11.8445		15.067	0
45258	Thu Mar 23 16:31:31 2017_x000D_	55.5514	69.1902	227.059	3.96293	1	67.746	67.9003	225	3.92699	12.2626		10.8545	0
45259	Thu Mar 23 16:31:31 2017_x000D_	55.2582	69.4022	225.111	3.92893	1	67.746	67.9003	225	3.92699	12.5778		26.0681	14.441
45260	Thu Mar 23 16:31:32 2017_x000D_	54.7768	70.1256	221.227	3.86115	1	67.3233	67.67	180	3.14159	12.7845		6.71449	0
45261	Thu Mar 23 16:31:32 2017_x000D_	54.5806	70.2333	219.025	3.8227	1	67.3233	67.67	180	3.14159	12.998		10.8611	0
45262	Thu Mar 23 16:31:32 2017_x000D_	54.2872	70.4454	217.386	3.7941	1	67.3233	67.67	180	3.14159	13.3283		21.718	0
45263	Thu Mar 23 16:31:32 2017_x000D_	53.7005	70.8695	212.663	3.71167	1	67.3233	67.67	180	3.14159	13.9935		8.55233	23.2769
45264	Thu Mar 23 16:31:32 2017_x000D_	53.5063	71.0782	212.664	3.71168	1	66.6946	67.2153	191.014	3.33383	13.7424		17.552	0
45265	Thu Mar 23 16:31:32 2017_x000D_	53.0165	71.3982	208.775	3.64382	1	66.6946	67.2153	191.014	3.33383	14.3034		13.4398	0
45266	Thu Mar 23 16:31:32 2017_x000D_	52.6238	71.6138	208.775	3.64382	1	66.6946	67.2153	191.014	3.33383	14.7423		20.1638	0
45267	Thu Mar 23 16:31:32 2017_x000D_	52.0347	71.9374	211.258	3.68714	1	66.6946	67.2153	191.014	3.33383	15.4017		9.47858	0
45268	Thu Mar 23 16:31:32 2017_x000D_	51.739	72.0487	210.103	3.667	1	66.6946	67.2153	191.014	3.33383	15.7172		20.1772	66.5081
45269	Thu Mar 23 16:31:32 2017_x000D_	51.1495	72.3725	212.661	3.71164	1	64.7969	66.0692	208.452	3.63817	15.0327		8.56081	0
45270	Thu Mar 23 16:31:32 2017_x000D_	50.9551	72.5814	212.662	3.71166	1	64.7969	66.0692	208.452	3.63817	15.2972		10.8803	0
45271	Thu Mar 23 16:31:32 2017_x000D_	50.6612	72.7939	211.258	3.68715	1	64.7969	66.0692	208.452	3.63817	15.6537		20.1906	0
45272	Thu Mar 23 16:31:32 2017_x000D_	50.0713	73.1179	213.62	3.72838	1	64.7969	66.0692	208.452	3.63817	16.3257		10.8761	37.674
45273	Thu Mar 23 16:31:32 2017_x000D_	49.7775	73.3303	215.087	3.75397	1	63.7447	65.3837	180	3.14159	16.0696		8.56505	0
45274	Thu Mar 23 16:31:32 2017_x000D_	49.583	73.5393	215.087	3.75398	1	63.7447	65.3837	180	3.14159	16.3422		18.9955	0
45275	Thu Mar 23 16:31:32 2017_x000D_	48.9905	73.7626	215.085	3.75395	1	63.7447	65.3837	180	3.14159	16.9674		10.8845	0
45276	Thu Mar 23 16:31:32 2017_x000D_	48.6965	73.9752	216.676	3.78172	1	63.7447	65.3837	180	3.14159	17.3281		19.3712	28.9143
45277	Thu Mar 23 16:31:32 2017_x000D_	48.2076	74.397	215.086	3.75396	1	62.8984	64.9225	194.692	3.39801	17.481		8.57134	0
45278	Thu Mar 23 16:31:32 2017_x000D_	48.0129	74.6061	215.087	3.75398	1	62.8984	64.9225	194.692	3.39801	17.7581		13.4788	0
45279	Thu Mar 23 16:31:32 2017_x000D_	47.6191	74.8224	215.086	3.75397	1	62.8984	64.9225	194.692	3.39801	18.2062		13.4869	0
45280	Thu Mar 23 16:31:32 2017_x000D_	47.2251	75.0389	215.086	3.75396	1	62.8984	64.9225	194.692	3.39801	18.6546		15.127	0
45281	Thu Mar 23 16:31:33 2017_x000D_	46.8333	75.3563	212.664	3.71168	1	62.8984	64.9225	194.692	3.39801	19.156		15.1289	52.0831
45282	Thu Mar 23 16:31:33 2017_x000D_	46.4415	75.6738	215.087	3.75397	1	61.163	64.8731	169.997	2.967	18.2586		13.4936	0
45283	Thu Mar 23 16:31:33 2017_x000D_	46.0473	75.8904	215.086	3.75396	1	61.163	64.8731	169.997	2.967	18.7047		6.75208	0
45284	Thu Mar 23 16:31:33 2017_x000D_	45.85	75.9987	212.664	3.71169	1	61.163	64.8731	169.997	2.967	18.9279		17.6186	0
45285	Thu Mar 23 16:31:33 2017_x000D_	45.3584	76.32	216.675	3.78169	1	61.163	64.8731	169.997	2.967	19.5145		10.9127	62.1914
45286	Thu Mar 23 16:31:33 2017_x000D_	45.0636	76.5331	215.086	3.75395	1	59.1785	65.4725	180	3.14159	17.9323		17.1596	0
45287	Thu Mar 23 16:31:33 2017_x000D_	44.6738	76.9517	215.087	3.75398	1	59.1785	65.4725	180	3.14159	18.4975		9.52635	0
45288	Thu Mar 23 16:31:33 2017_x000D_	44.3767	77.0638	214.194	3.73838	1	59.1785	65.4725	180	3.14159	18.8003		9.53408	0
45289	Thu Mar 23 16:31:33 2017_x000D_	44.0794	77.1761	215.085	3.75394	1	59.1785	65.4725	180	3.14159	19.1038		15.1527	82.9285
45290	Thu Mar 23 16:31:33 2017_x000D_	43.6869	77.494	212.665	3.71171	1	56.5323	66.2718	165.308	2.88517	17.057		6.75497	0
45291	Thu Mar 23 16:31:33 2017_x000D_	43.4896	77.6025	215.085	3.75394	1	56.5323	66.2718	165.308	2.88517	17.2771		8.58406	0
45292	Thu Mar 23 16:31:33 2017_x000D_	43.2946	77.8119	215.086	3.75396	1	56.5323	66.2718	165.308	2.88517	17.5616		6.76286	0
45293	Thu Mar 23 16:31:33 2017_x000D_	43.097	77.9204	212.666	3.71172	1	56.5323	66.2718	165.308	2.88517	17.7819		8.58625	67.7279
45294	Thu Mar 23 16:31:33 2017_x000D_	42.902	78.1299	212.667	3.71173	1	54.5265	67.3079	151.548	2.64502	15.8822		6.76023	0
45295	Thu Mar 23 16:31:33 2017_x000D_	42.7045	78.2384	215.086	3.75396	1	54.5265	67.3079	151.548	2.64502	16.1008		6.7643	0
45296	Thu Mar 23 16:31:33 2017_x000D_	42.5069	78.347	212.666	3.71173	1	54.5265	67.3079	151.548	2.64502	16.3197		3.03059	0
45297	Thu Mar 23 16:31:33 2017_x000D_	42.5089	78.448	202.48	3.53394	1	54.5265	67.3079	151.548	2.64502	16.3867		3.031	0
45298	Thu Mar 23 16:31:33 2017_x000D_	42.5063	78.347	199.783	3.48687	1	54.5265	67.3079	151.548	2.64502	16.3201		8.99485	88.2009
45299	Thu Mar 23 16:31:33 2017_x000D_	42.8059	78.3353	187.94	3.28017	1	51.8589	68.5439	160.522	2.80164	13.3352		3.01394	0
45300	Thu Mar 23 16:31:33 2017_x000D_	42.7055	78.3389	182.188	3.17978	1	51.8589	68.5439	160.522	2.80164	13.4062		0.00848528	0
45301	Thu Mar 23 16:31:33 2017_x000D_	42.7053	78.3387	176.694	3.08389	1	51.8589	68.5439	160.522	2.80164	13.4062		6.00078	0
45302	Thu Mar 23 16:31:34 2017_x000D_	42.5054	78.3458	164.45	2.8702	1	51.8589	68.5439	160.522	2.80164	13.5486		0.0108167	62.1094
45303	Thu Mar 23 16:31:34 2017_x000D_	42.5052	78.3455	159.06	2.77613	1	50.0701	69.5862	151.548	2.64502	11.5738		6.68838	0
45304	Thu Mar 23 16:31:34 2017_x000D_	42.3029	78.2518	148.828	2.59754	1	50.0701	69.5862	151.548	2.64502	11.6371		3.00184	0
45305	Thu Mar 23 16:31:34 2017_x000D_	42.2029	78.2553	142.546	2.4879	1	50.0701	69.5862	151.548	2.64502	11.7067		4.23559	0
45306	Thu Mar 23 16:31:34 2017_x000D_	42.1005	78.1581	138.558	2.4183	1	50.0701	69.5862	151.548	2.64502	11.7044		12.7194	44.1017
45307	Thu Mar 23 16:31:34 2017_x000D_	41.7931	77.8661	126.663	2.21069	1	48.7363	70.2043	165.308	2.88517	10.3398		6.7262	0
45308	Thu Mar 23 16:31:34 2017_x000D_	41.6881	77.668	124.33	2.16996	1	48.7363	70.2043	165.308	2.88517	10.2657		10.8466	0
45309	Thu Mar 23 16:31:34 2017_x000D_	41.4802	77.3722	122.843	2.14401	1	48.7363	70.2043	165.308	2.88517	10.1995		13.4767	0
45310	Thu Mar 23 16:31:34 2017_x000D_	41.2696	76.9754	122.841	2.14399	1	48.7363	70.2043	165.308	2.88517	10.0797		21.7074	38.378
45311	Thu Mar 23 16:31:34 2017_x000D_	40.8534	76.3835	122.843	2.14401	1	47.6196	70.8284	151.548	2.64502	8.75446		10.8559	0
45312	Thu Mar 23 16:31:34 2017_x000D_	40.6451	76.0876	124.329	2.16994	1	47.6196	70.8284	151.548	2.64502	8.73515		12.7602	0
45313	Thu Mar 23 16:31:34 2017_x000D_	40.3363	75.7951	128.327	2.23972	1	47.6196	70.8284	151.548	2.64502	8.81559		17.6074	0
45314	Thu Mar 23 16:31:34 2017_x000D_	40.0219	75.2995	128.864	2.24911	1	47.6196	70.8284	151.548	2.64502	8.81566		10.8716	0
45315	Thu Mar 23 16:31:34 2017_x000D_	39.8134	75.0031	130.566	2.27881	1	47.6196	70.8284	151.548	2.64502	8.85239		8.5223	9.32885
45316	Thu Mar 23 16:31:34 2017_x000D_	39.6072	74.8077	130.567	2.27883	1	47.3922	71.0405	180	3.14159	8.64858		19.3165	0
45317	Thu Mar 23 16:31:34 2017_x000D_	39.1922	74.3154	132.403	2.31086	1	47.3922	71.0405	180	3.14159	8.82978		6.77206	0
45318	Thu Mar 23 16:31:34 2017_x000D_	39.0862	74.1161	134.53	2.348	1	47.3922	71.0405	180	3.14159	8.85714		19.3487	0
45319	Thu Mar 23 16:31:34 2017_x000D_	38.6706	73.6229	132.674	2.31559	1	47.3922	71.0405	180	3.14159	9.09588		8.54133	20.7399
45320	Thu Mar 23 16:31:34 2017_x000D_	38.464	73.427	132.674	2.3156	1	46.7304	71.2404	180	3.14159	8.55071		21.3523	0
45321	Thu Mar 23 16:31:34 2017_x000D_	37.9475	72.9373	132.402	2.31086	1	46.7304	71.2404	180	3.14159	8.94532		10.9257	0
45322	Thu Mar 23 16:31:34 2017_x000D_	37.738	72.6394	130.568	2.27883	1	46.7304	71.2404	180	3.14159	9.10057		8.5583	0
45323	Thu Mar 23 16:31:34 2017_x000D_	37.531	72.4431	130.569	2.27885	1	46.7304	71.2404	180	3.14159	9.27769		19.3929	9.33309
45324	Thu Mar 23 16:31:35 2017_x000D_	37.1143	71.9489	132.401	2.31083	1	46.5029	71.4526	166.987	2.91448	9.40171		10.9449	0
45325	Thu Mar 23 16:31:35 2017_x000D_	36.9044	71.6505	130.567	2.27883	1	46.5029	71.4526	166.987	2.91448	9.60054		8.57102	0
45326	Thu Mar 23 16:31:35 2017_x000D_	36.6971	71.4539	130.568	2.27885	1	46.5029	71.4526	166.987	2.91448	9.8058		19.4248	0
45327	Thu Mar 23 16:31:35 2017_x000D_	36.2797	70.9589	132.399	2.31079	1	46.5029	71.4526	166.987	2.91448	10.2351		8.5795	0
45328	Thu Mar 23 16:31:35 2017_x000D_	36.0722	70.7621	132.399	2.31081	1	46.5029	71.4526	166.987	2.91448	10.4535		19.4593	61.0679
45329	Thu Mar 23 16:31:35 2017_x000D_	35.6542	70.2661	130.569	2.27886	1	44.8164	70.3127	226.007	3.94457	9.16232		10.9633	0
45330	Thu Mar 23 16:31:35 2017_x000D_	35.4438	69.9673	132.397	2.31076	1	44.8164	70.3127	226.007	3.94457	9.37896		8.59222	0
45331	Thu Mar 23 16:31:35 2017_x000D_	35.236	69.7702	132.398	2.31077	1	44.8164	70.3127	226.007	3.94457	9.59575		17.1992	0
45332	Thu Mar 23 16:31:35 2017_x000D_	34.8201	69.3756	132.399	2.3108	1	44.8164	70.3127	226.007	3.94457	10.0401		8.60277	45.8044
45333	Thu Mar 23 16:31:35 2017_x000D_	34.6121	69.1782	132.4	2.31081	1	43.781	69.1906	212.682	3.712	9.16891		17.7862	0
45334	Thu Mar 23 16:31:35 2017_x000D_	34.2943	68.6777	128.338	2.23993	1	43.781	69.1906	212.682	3.712	9.50055		6.83524	0
45335	Thu Mar 23 16:31:35 2017_x000D_	34.1872	68.4766	130.567	2.27883	1	43.781	69.1906	212.682	3.712	9.62033		15.2109	0
45336	Thu Mar 23 16:31:35 2017_x000D_	33.7734	68.1836	132.398	2.31078	1	43.781	69.1906	212.682	3.712	10.0581		8.61974	50.5925
45337	Thu Mar 23 16:31:35 2017_x000D_	33.565	67.9858	132.399	2.31079	1	42.5279	68.062	192.273	3.3558	8.96322		13.6772	0
45338	Thu Mar 23 16:31:35 2017_x000D_	33.3507	67.5834	132.395	2.31072	1	42.5279	68.062	192.273	3.3558	9.18967		6.80092	0
45339	Thu Mar 23 16:31:35 2017_x000D_	33.1451	67.4879	134.369	2.34517	1	42.5279	68.062	192.273	3.3558	9.40035		4.32683	0
45340	Thu Mar 23 16:31:35 2017_x000D_	33.0405	67.3886	134.515	2.34774	1	42.5279	68.062	192.273	3.3558	9.51127		6.84053	0
45341	Thu Mar 23 16:31:35 2017_x000D_	32.9334	67.1873	132.396	2.31075	1	42.5279	68.062	192.273	3.3558	9.63429		12.9531	36.6668
45342	Thu Mar 23 16:31:35 2017_x000D_	32.6201	66.8902	136.495	2.38229	1	41.699	67.1638	241.031	4.20679	9.08302		6.85553	0
45343	Thu Mar 23 16:31:35 2017_x000D_	32.5125	66.6886	138.475	2.41684	1	41.699	67.1638	241.031	4.20679	9.19878		4.30804	0
45344	Thu Mar 23 16:31:35 2017_x000D_	32.4081	66.59	147.034	2.56624	1	41.699	67.1638	241.031	4.20679	9.3086		4.32031	0
45345	Thu Mar 23 16:31:36 2017_x000D_	32.5124	66.6893	151.106	2.63729	1	41.699	67.1638	241.031	4.20679	9.19885		3.04908	23.3695
45346	Thu Mar 23 16:31:36 2017_x000D_	32.614	66.6866	163.232	2.84894	1	41.067	66.7084	245.232	4.28011	8.45303		0.0108167	0
45347	Thu Mar 23 16:31:36 2017_x000D_	32.6137	66.6868	170.422	2.97442	1	41.067	66.7084	245.232	4.28011	8.45333		0.0108167	0
45348	Thu Mar 23 16:31:36 2017_x000D_	32.6139	66.6871	176.072	3.07304	1	41.067	66.7084	245.232	4.28011	8.45313		4.29921	0
45349	Thu Mar 23 16:31:36 2017_x000D_	32.51	66.5884	190.871	3.33133	1	41.067	66.7084	245.232	4.28011	8.55784		0.00848528	64.9345
45350	Thu Mar 23 16:31:36 2017_x000D_	32.5102	66.5886	196.678	3.43269	1	39.8432	64.9231	225	3.92699	7.51976		9.13373	0
45351	Thu Mar 23 16:31:36 2017_x000D_	32.2059	66.5984	203.214	3.54676	1	39.8432	64.9231	225	3.92699	7.81889		0.003	0
45352	Thu Mar 23 16:31:36 2017_x000D_	32.206	66.5984	208.545	3.63979	1	39.8432	64.9231	225	3.92699	7.81879		4.33019	0
45353	Thu Mar 23 16:31:36 2017_x000D_	32.1076	66.704	212.452	3.70799	1	39.8432	64.9231	225	3.92699	7.93795		6.82508	68.9607
45354	Thu Mar 23 16:31:36 2017_x000D_	31.9078	66.8128	222.894	3.89024	1	38.1735	63.3432	194.296	3.39111	7.1622		8.67075	0
45355	Thu Mar 23 16:31:36 2017_x000D_	31.7106	67.0241	222.895	3.89025	1	38.1735	63.3432	194.296	3.39111	7.43761		8.67499	0
45356	Thu Mar 23 16:31:36 2017_x000D_	31.5133	67.2355	222.895	3.89025	1	38.1735	63.3432	194.296	3.39111	7.71416		17.3498	0
45357	Thu Mar 23 16:31:36 2017_x000D_	31.1186	67.6582	222.895	3.89025	1	38.1735	63.3432	194.296	3.39111	8.26988		9.66997	0
45358	Thu Mar 23 16:31:36 2017_x000D_	30.8165	67.7706	218.857	3.81977	1	38.1735	63.3432	194.296	3.39111	8.58646		23.9471	58.0748
45359	Thu Mar 23 16:31:36 2017_x000D_	30.2213	68.3025	216.499	3.77861	1	36.4727	62.4187	180	3.14159	8.58482		8.67704	0
45360	Thu Mar 23 16:31:36 2017_x000D_	30.0239	68.5139	216.499	3.77862	1	36.4727	62.4187	180	3.14159	8.87347		20.5435	0
45361	Thu Mar 23 16:31:36 2017_x000D_	29.4224	68.8412	213.997	3.73495	1	36.4727	62.4187	180	3.14159	9.53705		11.0562	0
45362	Thu Mar 23 16:31:36 2017_x000D_	29.123	69.0561	212.458	3.70808	1	36.4727	62.4187	180	3.14159	9.90319		17.8655	34.9967
45363	Thu Mar 23 16:31:36 2017_x000D_	28.6234	69.3802	216.498	3.7786	1	35.4044	61.9501	180	3.14159	10.0592		11.0604	0
45364	Thu Mar 23 16:31:36 2017_x000D_	28.3239	69.5952	214.896	3.75064	1	35.4044	61.9501	180	3.14159	10.4202		11.0538	0
45365	Thu Mar 23 16:31:36 2017_x000D_	28.0246	69.8101	216.498	3.7786	1	35.4044	61.9501	180	3.14159	10.7815		20.5677	0
45366	Thu Mar 23 16:31:36 2017_x000D_	27.4224	70.1378	213.996	3.73494	1	35.4044	61.9501	180	3.14159	11.4346		8.68771	66.4368
45367	Thu Mar 23 16:31:37 2017_x000D_	27.2248	70.3495	213.997	3.73495	1	33.247	61.4502	180	3.14159	10.7454		9.69384	0
45368	Thu Mar 23 16:31:37 2017_x000D_	26.922	70.4623	214.895	3.75062	1	33.247	61.4502	180	3.14159	11.0102		19.6578	0
45369	Thu Mar 23 16:31:37 2017_x000D_	26.4248	70.8891	216.497	3.77858	1	33.247	61.4502	180	3.14159	11.6463		8.68976	0
45370	Thu Mar 23 16:31:37 2017_x000D_	26.2271	71.1008	216.497	3.77859	1	33.247	61.4502	180	3.14159	11.9337		20.5866	0
45371	Thu Mar 23 16:31:37 2017_x000D_	25.6244	71.4289	218.853	3.8197	1	33.247	61.4502	180	3.14159	12.557		8.694	19.607
45372	Thu Mar 23 16:31:37 2017_x000D_	25.4266	71.6407	218.853	3.81971	1	32.5937	61.4315	180	3.14159	12.4738		11.0688	0
45373	Thu Mar 23 16:31:37 2017_x000D_	25.1269	71.8559	220.639	3.85087	1	32.5937	61.4315	180	3.14159	12.8227		19.6835	0
45374	Thu Mar 23 16:31:37 2017_x000D_	24.629	72.2832	218.853	3.81971	1	32.5937	61.4315	180	3.14159	13.4609		6.86938	0
45375	Thu Mar 23 16:31:37 2017_x000D_	24.4279	72.3927	216.497	3.77858	1	32.5937	61.4315	180	3.14159	13.6685		22.1634	13.0734
45376	Thu Mar 23 16:31:37 2017_x000D_	23.8278	72.8236	216.497	3.77858	1	32.1581	61.419	180	3.14159	14.123		8.69824	0
45377	Thu Mar 23 16:31:37 2017_x000D_	23.6299	73.0355	216.497	3.77859	1	32.1581	61.419	180	3.14159	14.4109		13.7428	0
45378	Thu Mar 23 16:31:37 2017_x000D_	23.2276	73.2546	216.497	3.77858	1	32.1581	61.419	180	3.14159	14.8268		22.1784	0
45379	Thu Mar 23 16:31:37 2017_x000D_	22.6271	73.6858	216.496	3.77858	1	32.1581	61.419	180	3.14159	15.5343		8.70029	39.8775
45380	Thu Mar 23 16:31:37 2017_x000D_	22.4291	73.8977	216.497	3.77859	1	30.8413	61.6005	167.727	2.92739	14.8992		20.6337	0
45381	Thu Mar 23 16:31:37 2017_x000D_	21.8251	74.2267	218.851	3.81967	1	30.8413	61.6005	167.727	2.92739	15.5149		8.70468	0
45382	Thu Mar 23 16:31:37 2017_x000D_	21.6271	74.4388	218.851	3.81967	1	30.8413	61.6005	167.727	2.92739	15.8026		6.88278	0
45383	Thu Mar 23 16:31:37 2017_x000D_	21.4256	74.5485	216.496	3.77857	1	30.8413	61.6005	167.727	2.92739	16.0096		22.1958	79.5989
45384	Thu Mar 23 16:31:37 2017_x000D_	20.8246	74.98	216.496	3.77857	1	29.0096	63.5201	135	2.35619	14.0827		8.70672	0
45385	Thu Mar 23 16:31:37 2017_x000D_	20.6265	75.1921	216.497	3.77858	1	29.0096	63.5201	135	2.35619	14.3705		20.6553	0
45386	Thu Mar 23 16:31:37 2017_x000D_	20.0219	75.5215	218.85	3.81965	1	29.0096	63.5201	135	2.35619	14.9937		8.71096	0
45387	Thu Mar 23 16:31:37 2017_x000D_	19.8237	75.7337	218.85	3.81965	1	29.0096	63.5201	135	2.35619	15.2824		17.4199	74.757
45388	Thu Mar 23 16:31:38 2017_x000D_	19.4274	76.1581	218.851	3.81967	1	27.1881	65.2206	135	2.35619	13.4111		6.88949	0
45389	Thu Mar 23 16:31:38 2017_x000D_	19.2257	76.2679	216.497	3.77859	1	27.1881	65.2206	135	2.35619	13.6177		13.7818	0
45390	Thu Mar 23 16:31:38 2017_x000D_	18.8223	76.4877	216.496	3.77857	1	27.1881	65.2206	135	2.35619	14.0333		8.7152	0
45391	Thu Mar 23 16:31:38 2017_x000D_	18.624	76.7	216.497	3.77858	1	27.1881	65.2206	135	2.35619	14.322		8.71301	0
45392	Thu Mar 23 16:31:38 2017_x000D_	18.4257	76.9122	216.498	3.7786	1	27.1881	65.2206	135	2.35619	14.6107		13.7859	70.2476
45393	Thu Mar 23 16:31:38 2017_x000D_	18.0222	77.1321	216.497	3.77858	1	25.5847	66.9271	118.452	2.06737	12.7017		6.89499	0
45394	Thu Mar 23 16:31:38 2017_x000D_	17.8204	77.2421	218.849	3.81964	1	25.5847	66.9271	118.452	2.06737	12.9106		6.16622	0
45395	Thu Mar 23 16:31:38 2017_x000D_	17.615	77.2497	218.848	3.81962	1	25.5847	66.9271	118.452	2.06737	13.0412		11.1049	0
45396	Thu Mar 23 16:31:38 2017_x000D_	17.4201	77.5644	216.497	3.77858	1	25.5847	66.9271	118.452	2.06737	13.4094		4.35139	88.8798
45397	Thu Mar 23 16:31:38 2017_x000D_	17.3212	77.6705	220.633	3.85077	1	23.5265	69.0581	109.478	1.91075	10.615		13.0855	0
45398	Thu Mar 23 16:31:38 2017_x000D_	17.0234	77.9892	216.498	3.7786	1	23.5265	69.0581	109.478	1.91075	11.0478		6.90696	0
45399	Thu Mar 23 16:31:38 2017_x000D_	16.8212	78.0993	211.067	3.68382	1	23.5265	69.0581	109.478	1.91075	11.2563		0.006	0
45400	Thu Mar 23 16:31:38 2017_x000D_	16.821	78.0993	205.999	3.59536	1	23.5265	69.0581	109.478	1.91075	11.2564		3.06559	70.22
45401	Thu Mar 23 16:31:38 2017_x000D_	16.9231	78.0951	188.134	3.28356	1	21.9237	70.7639	135	2.35619	8.87426		3.06859	0
45402	Thu Mar 23 16:31:38 2017_x000D_	17.0253	78.0909	176.463	3.07986	1	21.9237	70.7639	135	2.35619	8.81358		3.04991	0
45403	Thu Mar 23 16:31:38 2017_x000D_	17.0289	78.1925	160.963	2.80934	1	21.9237	70.7639	135	2.35619	8.89624		3.08096	0
45404	Thu Mar 23 16:31:38 2017_x000D_	17.1315	78.188	149.308	2.60591	1	21.9237	70.7639	135	2.35619	8.83643		0.0108167	0
45405	Thu Mar 23 16:31:38 2017_x000D_	17.1318	78.1878	141.285	2.46589	1	21.9237	70.7639	135	2.35619	8.8361		6.86971	51.5831
45406	Thu Mar 23 16:31:38 2017_x000D_	16.9234	78.0929	126.664	2.2107	1	20.7763	72.0445	109.478	1.91075	7.17133		0.0108167	0
45407	Thu Mar 23 16:31:38 2017_x000D_	16.9237	78.0927	118.685	2.07145	1	20.7763	72.0445	109.478	1.91075	7.171		3.0706	0
45408	Thu Mar 23 16:31:38 2017_x000D_	16.9204	77.9904	112.313	1.96023	1	20.7763	72.0445	109.478	1.91075	7.08673		11.0654	0
45409	Thu Mar 23 16:31:39 2017_x000D_	16.7047	77.6912	100.566	1.7552	1	20.7763	72.0445	109.478	1.91075	6.96155		12.2924	60.8502
45410	Thu Mar 23 16:31:39 2017_x000D_	16.6905	77.2817	100.564	1.75517	1	19.1934	73.3128	135	2.35619	4.69219		24.7865	0
45411	Thu Mar 23 16:31:39 2017_x000D_	16.5591	76.466	97.7321	1.70575	1	19.1934	73.3128	135	2.35619	4.1088		12.6868	0
45412	Thu Mar 23 16:31:39 2017_x000D_	16.4418	76.0597	100.565	1.75518	1	19.1934	73.3128	135	2.35619	3.88803		27.8727	0
45413	Thu Mar 23 16:31:39 2017_x000D_	16.3066	75.1405	103.933	1.81397	1	19.1934	73.3128	135	2.35619	3.41674		12.3196	181.242
45414	Thu Mar 23 16:31:39 2017_x000D_	16.2922	74.7301	103.931	1.81393	2	16.983	78.9353	259.03	4.52093	4.26156		19.5007	0
45415	Thu Mar 23 16:31:39 2017_x000D_	16.0644	74.1213	109.585	1.91263	2	16.983	78.9353	259.03	4.52093	4.90086		12.7181	0
45416	Thu Mar 23 16:31:39 2017_x000D_	15.9468	73.714	112.29	1.95983	2	16.983	78.9353	259.03	4.52093	5.32313		9.75316	0
45417	Thu Mar 23 16:31:39 2017_x000D_	15.8329	73.4095	116.035	2.02519	2	16.983	78.9353	259.03	4.52093	5.64422		18.0066	0
45418	Thu Mar 23 16:31:39 2017_x000D_	15.5054	72.9065	119.978	2.094	2	16.983	78.9353	259.03	4.52093	6.20723		6.91008	91.8972
45419	Thu Mar 23 16:31:39 2017_x000D_	15.3949	72.7044	122.548	2.13887	2	16.8994	75.8732	266.169	4.64553	3.50782		12.7408	0
45420	Thu Mar 23 16:31:39 2017_x000D_	15.277	72.2964	124.985	2.1814	2	16.8994	75.8732	266.169	4.64553	3.92755		19.804	0
45421	Thu Mar 23 16:31:39 2017_x000D_	14.8461	71.7963	126.59	2.20942	2	16.8994	75.8732	266.169	4.64553	4.56477		19.83	0
45422	Thu Mar 23 16:31:39 2017_x000D_	14.4148	71.2954	124.989	2.18148	2	16.8994	75.8732	266.169	4.64553	5.2086		11.1644	56.7864
45423	Thu Mar 23 16:31:39 2017_x000D_	14.1972	70.9935	126.592	2.20944	1	18.0559	74.3747	135	2.35619	5.1305		8.77107	0
45424	Thu Mar 23 16:31:39 2017_x000D_	13.9831	70.7944	126.594	2.20948	1	18.0559	74.3747	135	2.35619	5.42275		9.7967	0
45425	Thu Mar 23 16:31:39 2017_x000D_	13.8688	70.4885	122.551	2.13893	1	18.0559	74.3747	135	2.35619	5.71265		18.0807	0
45426	Thu Mar 23 16:31:39 2017_x000D_	13.54	69.9834	126.589	2.2094	1	18.0559	74.3747	135	2.35619	6.29896		9.80723	14.723
45427	Thu Mar 23 16:31:39 2017_x000D_	13.4255	69.6772	122.549	2.13889	1	17.6106	74.581	135	2.35619	6.44688		17.5737	0
45428	Thu Mar 23 16:31:39 2017_x000D_	12.9967	69.2781	122.554	2.13898	1	17.6106	74.581	135	2.35619	7.02914		13.8872	0
45429	Thu Mar 23 16:31:39 2017_x000D_	12.7747	68.8719	122.553	2.13896	1	17.6106	74.581	135	2.35619	7.48196		22.4219	0
45430	Thu Mar 23 16:31:39 2017_x000D_	12.3378	68.2655	122.555	2.13898	1	17.6106	74.581	135	2.35619	8.22727		6.20808	36.75
45431	Thu Mar 23 16:31:40 2017_x000D_	12.3303	68.0587	122.551	2.13892	1	16.7774	73.683	182.146	3.17904	7.17004		8.80703	0
45432	Thu Mar 23 16:31:40 2017_x000D_	12.1154	67.8587	122.554	2.13896	1	16.7774	73.683	182.146	3.17904	7.46034		13.9154	0
45433	Thu Mar 23 16:31:40 2017_x000D_	11.8929	67.4517	122.552	2.13894	1	16.7774	73.683	182.146	3.17904	7.91754		15.5733	0
45434	Thu Mar 23 16:31:40 2017_x000D_	11.5668	67.0478	119.994	2.09429	1	16.7774	73.683	182.146	3.17904	8.4366		6.97066	0
45435	Thu Mar 23 16:31:40 2017_x000D_	11.4552	66.844	122.554	2.13897	1	16.7774	73.683	182.146	3.17904	8.66589		13.9356	35.1219
45436	Thu Mar 23 16:31:40 2017_x000D_	11.2324	66.4364	122.553	2.13895	1	16.3895	72.5784	218.169	3.80776	8.01997		6.96634	0
45437	Thu Mar 23 16:31:40 2017_x000D_	11.1211	66.2326	119.993	2.09427	1	16.3895	72.5784	218.169	3.80776	8.24774		13.9463	0
45438	Thu Mar 23 16:31:40 2017_x000D_	10.8981	65.8247	119.993	2.09427	1	16.3895	72.5784	218.169	3.80776	8.70448		6.97999	0
45439	Thu Mar 23 16:31:40 2017_x000D_	10.7864	65.6206	122.551	2.13891	1	16.3895	72.5784	218.169	3.80776	8.9334		11.2666	43.721
45440	Thu Mar 23 16:31:40 2017_x000D_	10.567	65.3158	121.147	2.11441	1	15.793	71.2487	262.345	4.57878	7.90635		4.4087	0
45441	Thu Mar 23 16:31:40 2017_x000D_	10.4595	65.2156	119.995	2.09431	1	15.793	71.2487	262.345	4.57878	8.05261		6.2264	0
45442	Thu Mar 23 16:31:40 2017_x000D_	10.4517	65.0082	119.992	2.09426	1	15.793	71.2487	262.345	4.57878	8.21421		13.2662	0
45443	Thu Mar 23 16:31:40 2017_x000D_	10.1284	64.7065	116.077	2.02593	1	15.793	71.2487	262.345	4.57878	8.65379		9.87675	66.7468
45444	Thu Mar 23 16:31:40 2017_x000D_	10.0129	64.3982	112.351	1.9609	1	15.4526	69.05	261.074	4.5566	7.15748		3.10658	0
45445	Thu Mar 23 16:31:40 2017_x000D_	10.0096	64.2947	100.675	1.75712	1	15.4526	69.05	261.074	4.5566	7.22766		3.13154	0
45446	Thu Mar 23 16:31:40 2017_x000D_	10.0138	64.399	89.1178	1.5554	1	15.4526	69.05	261.074	4.5566	7.15628		6.96257	0
45447	Thu Mar 23 16:31:40 2017_x000D_	9.9178	64.6103	74.5447	1.30105	1	15.4526	69.05	261.074	4.5566	7.09542		4.38475	60.351
45448	Thu Mar 23 16:31:40 2017_x000D_	10.0179	64.5038	65.4487	1.14229	1	15.1025	67.069	259.496	4.52905	5.69503		3.12816	0
45449	Thu Mar 23 16:31:40 2017_x000D_	9.91369	64.5074	55.072	0.961188	1	15.1025	67.069	259.496	4.52905	5.78667		0.0119097	0
45450	Thu Mar 23 16:31:40 2017_x000D_	9.91343	64.5077	46.8845	0.818289	1	15.1025	67.069	259.496	4.52905	5.78677		6.93662	0
45451	Thu Mar 23 16:31:40 2017_x000D_	10.0091	64.2972	32.2602	0.563047	1	15.1025	67.069	259.496	4.52905	5.79876		3.11239	0
45452	Thu Mar 23 16:31:41 2017_x000D_	10.1128	64.2941	25.7288	0.449052	1	15.1025	67.069	259.496	4.52905	5.70939		9.83334	49.7405
45453	Thu Mar 23 16:31:41 2017_x000D_	10.4203	64.1806	10.7057	0.186849	1	14.5149	65.5186	261.074	4.5566	4.30767		6.95586	0
45454	Thu Mar 23 16:31:41 2017_x000D_	10.6243	64.0704	7.73948	0.135079	1	14.5149	65.5186	261.074	4.5566	4.15139		15.5863	0
45455	Thu Mar 23 16:31:41 2017_x000D_	11.1436	64.0545	1.73546	0.0302895	1	14.5149	65.5186	261.074	4.5566	3.67549		9.36134	0
45456	Thu Mar 23 16:31:41 2017_x000D_	11.4555	64.045	1.73544	0.0302891	1	14.5149	65.5186	261.074	4.5566	3.3958		24.9324	67.2282
45457	Thu Mar 23 16:31:41 2017_x000D_	12.2862	64.0199	1.73536	0.0302877	1	15.0468	63.3417	280.003	4.88698	2.84269		12.8614	0
45458	Thu Mar 23 16:31:41 2017_x000D_	12.7051	64.1111	4.75062	0.0829139	1	15.0468	63.3417	280.003	4.88698	2.46486		9.82253	0
45459	Thu Mar 23 16:31:41 2017_x000D_	13.0124	63.9981	7.44742	0.129982	1	15.0468	63.3417	280.003	4.88698	2.13767		9.34617	0
45460	Thu Mar 23 16:31:41 2017_x000D_	13.3238	63.9888	13.636	0.237993	1	15.0468	63.3417	280.003	4.88698	1.84051		18.909	73.7205
45461	Thu Mar 23 16:31:41 2017_x000D_	13.9421	63.8664	16.4992	0.287965	1	15.5885	60.9448	280.003	4.88698	3.35356		15.8438	0
45462	Thu Mar 23 16:31:41 2017_x000D_	14.4566	63.7472	20.2037	0.352621	1	15.5885	60.9448	280.003	4.88698	3.02236		9.81023	0
45463	Thu Mar 23 16:31:41 2017_x000D_	14.7635	63.6343	22.0005	0.38398	1	15.5885	60.9448	280.003	4.88698	2.81319		11.1835	0
45464	Thu Mar 23 16:31:41 2017_x000D_	15.0669	63.4177	23.0287	0.401927	1	15.5885	60.9448	280.003	4.88698	2.52731		19.6148	0
45465	Thu Mar 23 16:31:41 2017_x000D_	15.6805	63.1919	23.0294	0.401939	1	15.5885	60.9448	280.003	4.88698	2.24898		6.20979	46.6175
45466	Thu Mar 23 16:31:41 2017_x000D_	15.8874	63.1857	23.0308	0.401963	1	15.8738	59.4173	280.003	4.88698	3.76842		13.8567	0
45467	Thu Mar 23 16:31:41 2017_x000D_	16.2938	62.9662	23.03	0.401949	1	15.8738	59.4173	280.003	4.88698	3.57367		16.6777	0
45468	Thu Mar 23 16:31:41 2017_x000D_	16.8033	62.7438	21.9993	0.38396	1	15.8738	59.4173	280.003	4.88698	3.45392		9.80356	0
45469	Thu Mar 23 16:31:41 2017_x000D_	17.11	62.631	25.7559	0.449525	1	15.8738	59.4173	280.003	4.88698	3.44326		20.7656	27.2231
45470	Thu Mar 23 16:31:41 2017_x000D_	17.719	62.302	23.029	0.401932	1	16.1304	58.5469	280.003	4.88698	4.07731		9.29201	0
45471	Thu Mar 23 16:31:41 2017_x000D_	18.0286	62.2929	22.0001	0.383974	1	16.1304	58.5469	280.003	4.88698	4.19949		11.1619	0
45472	Thu Mar 23 16:31:41 2017_x000D_	18.3314	62.0767	23.0296	0.401942	1	16.1304	58.5469	280.003	4.88698	4.15979		19.5664	0
45473	Thu Mar 23 16:31:41 2017_x000D_	18.9435	61.8515	23.0302	0.401953	1	16.1304	58.5469	280.003	4.88698	4.33981		12.7507	0
45474	Thu Mar 23 16:31:42 2017_x000D_	19.3525	61.7359	20.1996	0.35255	1	16.1304	58.5469	280.003	4.88698	4.53339		20.74	42.3757
45475	Thu Mar 23 16:31:42 2017_x000D_	19.9608	61.4074	23.03	0.40195	1	17.0516	57.4761	315	5.49779	4.89066		9.27085	0
45476	Thu Mar 23 16:31:42 2017_x000D_	20.2697	61.3985	22.0003	0.383977	1	17.0516	57.4761	315	5.49779	5.0736		12.7383	0
45477	Thu Mar 23 16:31:42 2017_x000D_	20.6783	61.283	19.2853	0.336592	1	17.0516	57.4761	315	5.49779	5.25789		19.5313	0
45478	Thu Mar 23 16:31:42 2017_x000D_	21.2893	61.0582	19.2851	0.336589	1	17.0516	57.4761	315	5.49779	5.54883		11.1378	56.1455
45479	Thu Mar 23 16:31:42 2017_x000D_	21.5914	60.8424	20.1983	0.352526	1	18.4191	56.1984	0	0	5.62408		19.5179	0
45480	Thu Mar 23 16:31:42 2017_x000D_	22.202	60.6178	20.1982	0.352526	1	18.4191	56.1984	0	0	5.81734		12.7214	0
45481	Thu Mar 23 16:31:42 2017_x000D_	22.6101	60.5026	23.0339	0.402017	1	18.4191	56.1984	0	0	6.00755		18.7542	0
45482	Thu Mar 23 16:31:42 2017_x000D_	23.2234	60.3815	20.201	0.352573	1	18.4191	56.1984	0	0	6.37021		8.73626	0
45483	Thu Mar 23 16:31:42 2017_x000D_	23.4223	60.1688	20.1983	0.352526	1	18.4191	56.1984	0	0	6.38718		9.24369	28.0749
45484	Thu Mar 23 16:31:42 2017_x000D_	23.7303	60.1601	19.2843	0.336574	1	19.1029	55.5595	315	5.49779	6.52521		19.4867	0
45485	Thu Mar 23 16:31:42 2017_x000D_	24.3399	59.9358	19.284	0.33657	1	19.1029	55.5595	315	5.49779	6.82482		13.7776	0
45486	Thu Mar 23 16:31:42 2017_x000D_	24.7439	59.7174	19.2825	0.336542	1	19.1029	55.5595	315	5.49779	7.00778		15.7028	0
45487	Thu Mar 23 16:31:42 2017_x000D_	25.2539	59.5996	23.0378	0.402086	1	19.1029	55.5595	315	5.49779	7.35916		11.1022	14.7513
45488	Thu Mar 23 16:31:42 2017_x000D_	25.5549	59.3843	22.0025	0.384017	1	19.5491	55.3529	315	5.49779	7.23338		9.23769	0
45489	Thu Mar 23 16:31:42 2017_x000D_	25.8627	59.3756	23.0385	0.402097	1	19.5491	55.3529	315	5.49779	7.48623		16.562	0
45490	Thu Mar 23 16:31:42 2017_x000D_	26.3686	59.1546	22.0044	0.384049	1	19.5491	55.3529	315	5.49779	7.80759		8.72354	0
45491	Thu Mar 23 16:31:42 2017_x000D_	26.5672	58.9422	22.0019	0.384006	1	19.5491	55.3529	315	5.49779	7.88269		15.375	42.3432
45492	Thu Mar 23 16:31:42 2017_x000D_	27.0795	58.9279	23.0397	0.402118	1	20.6792	54.5073	0	0	7.77853		6.90946	0
45493	Thu Mar 23 16:31:42 2017_x000D_	27.1754	58.7185	22.0023	0.384013	1	20.6792	54.5073	0	0	7.74176		6.14638	0
45494	Thu Mar 23 16:31:42 2017_x000D_	27.3802	58.7128	22.0038	0.384038	1	20.6792	54.5073	0	0	7.91136		13.7508	0
45495	Thu Mar 23 16:31:43 2017_x000D_	27.7834	58.4948	22.0027	0.38402	1	20.6792	54.5073	0	0	8.14677		3.07623	0
45496	Thu Mar 23 16:31:43 2017_x000D_	27.8859	58.4919	23.038	0.402089	1	20.6792	54.5073	0	0	8.2349		12.6609	42.3432
45497	Thu Mar 23 16:31:43 2017_x000D_	28.2921	58.3774	25.7741	0.449843	1	21.8093	53.6617	345.308	6.02676	8.01652		8.71506	0
45498	Thu Mar 23 16:31:43 2017_x000D_	28.4905	58.1652	25.7723	0.449811	1	21.8093	53.6617	345.308	6.02676	8.05729		6.13738	0
45499	Thu Mar 23 16:31:43 2017_x000D_	28.695	58.1595	25.7737	0.449836	1	21.8093	53.6617	345.308	6.02676	8.22454		11.0946	0
45500	Thu Mar 23 16:31:43 2017_x000D_	28.9959	57.9445	32.3264	0.564202	1	21.8093	53.6617	345.308	6.02676	8.36598		4.36914	44.2578
45501	Thu Mar 23 16:31:43 2017_x000D_	29.1014	58.0449	36.3969	0.635246	1	23.148	53.0418	0	0	7.7765		4.36253	0
45502	Thu Mar 23 16:31:43 2017_x000D_	28.9963	57.9444	40.5679	0.708044	1	23.148	53.0418	0	0	7.63139		4.36729	0
45503	Thu Mar 23 16:31:43 2017_x000D_	29.102	58.0445	53.2773	0.929864	1	23.148	53.0418	0	0	7.7767		3.06099	0
45504	Thu Mar 23 16:31:43 2017_x000D_	29	58.0471	59.0257	1.03019	1	23.148	53.0418	0	0	7.70058		3.0708	18.7209
45505	Thu Mar 23 16:31:43 2017_x000D_	29.1023	58.0436	74.3327	1.29735	1	23.604	52.6158	315	5.49779	7.72608		0.006	0
45506	Thu Mar 23 16:31:43 2017_x000D_	29.1023	58.0434	79.9261	1.39497	1	23.604	52.6158	315	5.49779	7.72594		4.36474	0
45507	Thu Mar 23 16:31:43 2017_x000D_	29.2011	57.9366	94.534	1.64993	1	23.604	52.6158	315	5.49779	7.72259		3.10058	0
45508	Thu Mar 23 16:31:43 2017_x000D_	29.1978	57.8333	100.58	1.75545	1	23.604	52.6158	315	5.49779	7.64937		6.93618	0
45509	Thu Mar 23 16:31:43 2017_x000D_	29.0888	57.6294	116.652	2.03597	1	23.604	52.6158	315	5.49779	7.43096		0	14.7525
45510	Thu Mar 23 16:31:43 2017_x000D_	29.0888	57.6294	116.652	2.03597	1	24.0502	52.4091	315	5.49779	7.25528		6.92806	0
45511	Thu Mar 23 16:31:43 2017_x000D_	28.98	57.4257	127.626	2.22749	1	24.0502	52.4091	315	5.49779	7.03343		4.3799	0
45512	Thu Mar 23 16:31:43 2017_x000D_	28.8741	57.3252	136.335	2.3795	1	24.0502	52.4091	315	5.49779	6.88753		11.1688	0
45513	Thu Mar 23 16:31:43 2017_x000D_	28.6599	57.0207	142.227	2.48234	1	24.0502	52.4091	315	5.49779	6.52044		8.73383	19.6464
45514	Thu Mar 23 16:31:43 2017_x000D_	28.4492	56.8198	146.811	2.56233	1	24.7048	52.4282	315	5.49779	5.77119		18.0013	0
45515	Thu Mar 23 16:31:43 2017_x000D_	27.9277	56.523	146.103	2.54998	1	24.7048	52.4282	315	5.49779	5.211		13.1218	0
45516	Thu Mar 23 16:31:44 2017_x000D_	27.6113	56.221	146.809	2.56231	1	24.7048	52.4282	315	5.49779	4.7784		23.4918	0
45517	Thu Mar 23 16:31:44 2017_x000D_	26.8846	55.9293	142.669	2.49004	1	24.7048	52.4282	315	5.49779	4.12422		11.1995	92.8141
45518	Thu Mar 23 16:31:44 2017_x000D_	26.6699	55.6239	140.416	2.45072	1	27.7788	52.0787	0	0	3.71458		11.1541	0
45519	Thu Mar 23 16:31:44 2017_x000D_	26.3559	55.4248	138.46	2.41659	1	27.7788	52.0787	0	0	3.63607		17.5546	0
45520	Thu Mar 23 16:31:44 2017_x000D_	25.9325	55.0209	138.46	2.41658	1	27.7788	52.0787	0	0	3.47352		13.1748	0
45521	Thu Mar 23 16:31:44 2017_x000D_	25.6149	54.7176	134.24	2.34292	1	27.7788	52.0787	0	0	3.41266		19.8805	46.3983
45522	Thu Mar 23 16:31:44 2017_x000D_	25.088	54.3157	136.351	2.37978	1	29.3155	51.9039	0	0	4.86709		8.79321	0
45523	Thu Mar 23 16:31:44 2017_x000D_	24.8759	54.1134	136.351	2.37978	1	29.3155	51.9039	0	0	4.95903		21.9998	0
45524	Thu Mar 23 16:31:44 2017_x000D_	24.3454	53.6071	132.295	2.30898	1	29.3155	51.9039	0	0	5.25384		11.2371	0
45525	Thu Mar 23 16:31:44 2017_x000D_	24.1298	53.3008	134.242	2.34297	1	29.3155	51.9039	0	0	5.37055		17.6246	0
45526	Thu Mar 23 16:31:44 2017_x000D_	23.7047	52.8953	134.243	2.34298	1	29.3155	51.9039	0	0	5.69771		0	33.4848
45527	Thu Mar 23 16:31:44 2017_x000D_	23.7047	52.8953	134.243	2.34298	1	30.4158	51.7164	0	0	6.81386		24.3787	0
45528	Thu Mar 23 16:31:44 2017_x000D_	23.1694	52.2839	136.346	2.37968	1	30.4158	51.7164	0	0	7.26859		8.82497	0
45529	Thu Mar 23 16:31:44 2017_x000D_	22.9566	52.0808	136.346	2.37968	1	30.4158	51.7164	0	0	7.4681		15.5818	0
45530	Thu Mar 23 16:31:44 2017_x000D_	22.5341	51.7787	138.453	2.41647	1	30.4158	51.7164	0	0	7.88195		8.83562	33.1109
45531	Thu Mar 23 16:31:44 2017_x000D_	22.321	51.5754	138.453	2.41646	1	31.1098	50.8582	315	5.49779	8.81801		17.6797	0
45532	Thu Mar 23 16:31:44 2017_x000D_	21.8946	51.1686	138.452	2.41644	1	31.1098	50.8582	315	5.49779	9.22043		8.84411	0
45533	Thu Mar 23 16:31:44 2017_x000D_	21.6813	50.9651	138.452	2.41644	1	31.1098	50.8582	315	5.49779	9.42911		17.6989	0
45534	Thu Mar 23 16:31:44 2017_x000D_	21.2544	50.5579	138.451	2.41642	1	31.1098	50.8582	315	5.49779	9.85997		14.028	47.7564
45535	Thu Mar 23 16:31:44 2017_x000D_	21.034	50.1455	138.445	2.41632	1	32.0417	49.5676	289.478	5.05234	11.0229		9.3175	0
45536	Thu Mar 23 16:31:44 2017_x000D_	20.7235	50.1527	140.4	2.45045	1	32.0417	49.5676	289.478	5.05234	11.3333		17.7264	0
45537	Thu Mar 23 16:31:44 2017_x000D_	20.296	49.7448	140.399	2.45042	1	32.0417	49.5676	289.478	5.05234	11.747		11.2778	0
45538	Thu Mar 23 16:31:45 2017_x000D_	19.9787	49.5432	138.454	2.41648	1	32.0417	49.5676	289.478	5.05234	12.063		7.03166	0
45539	Thu Mar 23 16:31:45 2017_x000D_	19.868	49.3366	140.397	2.4504	1	32.0417	49.5676	289.478	5.05234	12.1759		20.069	20.9244
45540	Thu Mar 23 16:31:45 2017_x000D_	19.3364	48.9305	138.453	2.41646	1	32.2897	48.9157	279.972	4.88644	12.9533		8.88021	0
45541	Thu Mar 23 16:31:45 2017_x000D_	19.1222	48.7262	138.453	2.41645	1	32.2897	48.9157	279.972	4.88644	13.1689		17.7774	0
45542	Thu Mar 23 16:31:45 2017_x000D_	18.6934	48.3172	138.452	2.41644	1	32.2897	48.9157	279.972	4.88644	13.6095		7.03818	0
45543	Thu Mar 23 16:31:45 2017_x000D_	18.5828	48.1103	136.351	2.37978	1	32.2897	48.9157	279.972	4.88644	13.7305		8.89293	43.8703
45544	Thu Mar 23 16:31:45 2017_x000D_	18.3683	47.9057	136.351	2.37978	1	31.6951	47.5797	255.308	4.45597	13.3308		13.3617	0
45545	Thu Mar 23 16:31:45 2017_x000D_	18.046	47.5983	136.351	2.37978	1	31.6951	47.5797	255.308	4.45597	13.6491		7.00763	0
45546	Thu Mar 23 16:31:45 2017_x000D_	17.8349	47.4983	138.45	2.41641	1	31.6951	47.5797	255.308	4.45597	13.8604		11.3731	0
45547	Thu Mar 23 16:31:45 2017_x000D_	17.6164	47.1885	136.351	2.37978	1	31.6951	47.5797	255.308	4.45597	14.0841		7.01434	41.7765
45548	Thu Mar 23 16:31:45 2017_x000D_	17.4051	47.0884	138.449	2.4164	1	30.8722	46.4563	257.727	4.49818	13.4819		11.3797	0
45549	Thu Mar 23 16:31:45 2017_x000D_	17.1865	46.7784	136.351	2.37978	1	30.8722	46.4563	257.727	4.49818	13.6895		7.05565	0
45550	Thu Mar 23 16:31:45 2017_x000D_	17.0756	46.571	134.255	2.3432	1	30.8722	46.4563	257.727	4.49818	13.7971		7.0289	0
45551	Thu Mar 23 16:31:45 2017_x000D_	16.864	46.4704	132.321	2.30943	1	30.8722	46.4563	257.727	4.49818	14.0082		3.09677	0
45552	Thu Mar 23 16:31:45 2017_x000D_	16.7608	46.4727	116.848	2.03938	1	30.8722	46.4563	257.727	4.49818	14.1114		3.14917	18.4391
45553	Thu Mar 23 16:31:45 2017_x000D_	16.7647	46.5776	110.185	1.92309	1	30.4557	46.0043	245.232	4.28011	13.703		3.1524	0
45554	Thu Mar 23 16:31:45 2017_x000D_	16.7688	46.6826	97.9213	1.70905	1	30.4557	46.0043	245.232	4.28011	13.7037		3.10913	0
45555	Thu Mar 23 16:31:45 2017_x000D_	16.6652	46.6854	83.0591	1.44966	1	30.4557	46.0043	245.232	4.28011	13.8073		0.0123693	0
45556	Thu Mar 23 16:31:45 2017_x000D_	16.6653	46.6858	71.8206	1.25351	1	30.4557	46.0043	245.232	4.28011	13.8072		3.11128	36.8908
45557	Thu Mar 23 16:31:45 2017_x000D_	16.769	46.6844	53.2658	0.929663	1	29.6224	45.1	233.314	4.0721	12.9507		3.14007	0
45558	Thu Mar 23 16:31:45 2017_x000D_	16.7652	46.5798	46.8498	0.817684	1	29.6224	45.1	233.314	4.0721	12.9421		4.38311	0
45559	Thu Mar 23 16:31:46 2017_x000D_	16.8649	46.473	29.4932	0.514753	1	29.6224	45.1	233.314	4.0721	12.8312		4.39788	0
45560	Thu Mar 23 16:31:46 2017_x000D_	16.965	46.3659	25.4957	0.444984	1	29.6224	45.1	233.314	4.0721	12.7205		4.39584	47.0025
45561	Thu Mar 23 16:31:46 2017_x000D_	17.065	46.2588	16.1365	0.281635	1	28.3524	44.1825	190.926	3.33229	11.4768		12.4709	0
45562	Thu Mar 23 16:31:46 2017_x000D_	17.4806	46.2498	10.2899	0.179592	1	28.3524	44.1825	190.926	3.33229	11.0666		12.8241	0
45563	Thu Mar 23 16:31:46 2017_x000D_	17.8927	46.1362	13.2438	0.231149	1	28.3524	44.1825	190.926	3.33229	10.6406		25.0858	0
45564	Thu Mar 23 16:31:46 2017_x000D_	18.7199	46.0139	16.1416	0.281724	1	28.3524	44.1825	190.926	3.33229	9.80505		12.8118	0
45565	Thu Mar 23 16:31:46 2017_x000D_	19.1316	45.9004	18.966	0.33102	1	28.3524	44.1825	190.926	3.33229	9.37946		9.82581	55.7556
45566	Thu Mar 23 16:31:46 2017_x000D_	19.4396	45.789	22.7497	0.397057	1	26.6353	43.4714	194.692	3.39801	7.55972		20.8154	0
45567	Thu Mar 23 16:31:46 2017_x000D_	20.0514	45.4617	25.5048	0.445142	1	26.6353	43.4714	194.692	3.39801	6.87816		22.595	0
45568	Thu Mar 23 16:31:46 2017_x000D_	20.7703	45.2371	32.1161	0.560532	1	26.6353	43.4714	194.692	3.39801	6.12502		13.1887	0
45569	Thu Mar 23 16:31:46 2017_x000D_	21.071	44.9164	36.2218	0.632189	1	26.6353	43.4714	194.692	3.39801	5.74887		8.78905	49.7009
45570	Thu Mar 23 16:31:46 2017_x000D_	21.2713	44.7026	36.2211	0.632177	1	25.136	42.7666	188.637	3.29233	4.3225		13.8604	0
45571	Thu Mar 23 16:31:46 2017_x000D_	21.6787	44.4847	36.2219	0.632191	1	25.136	42.7666	188.637	3.29233	3.86067		22.3562	0
45572	Thu Mar 23 16:31:46 2017_x000D_	22.2862	44.0531	36.222	0.632193	1	25.136	42.7666	188.637	3.29233	3.12673		8.78481	0
45573	Thu Mar 23 16:31:46 2017_x000D_	22.4864	43.8394	36.2214	0.632182	1	25.136	42.7666	188.637	3.29233	2.85855		20.7752	29.187
45574	Thu Mar 23 16:31:46 2017_x000D_	23.097	43.5127	33.6786	0.587803	1	24.2818	42.3009	188.637	3.29233	1.69476		8.78057	0
45575	Thu Mar 23 16:31:46 2017_x000D_	23.2971	43.2991	33.6778	0.587788	1	24.2818	42.3009	188.637	3.29233	1.40215		18.052	0
45576	Thu Mar 23 16:31:46 2017_x000D_	23.8039	42.9747	29.4989	0.514853	1	24.2818	42.3009	188.637	3.29233	0.826072		6.92277	0
45577	Thu Mar 23 16:31:46 2017_x000D_	24.0074	42.8659	32.1122	0.560463	1	24.2818	42.3009	188.637	3.29233	0.628109		9.77737	20.8382
45578	Thu Mar 23 16:31:46 2017_x000D_	24.3139	42.7551	28.1438	0.491202	2	23.6167	42.5012	289.052	5.04491	0.741993		11.1668	0
45579	Thu Mar 23 16:31:46 2017_x000D_	24.6174	42.5396	29.4993	0.514859	2	23.6167	42.5012	289.052	5.04491	1.00144		16.6486	0
45580	Thu Mar 23 16:31:47 2017_x000D_	25.1271	42.3201	28.1438	0.491202	2	23.6167	42.5012	289.052	5.04491	1.52122		11.1626	0
45581	Thu Mar 23 16:31:47 2017_x000D_	25.4305	42.1047	29.4996	0.514865	2	23.6167	42.5012	289.052	5.04491	1.85663		20.735	0
45582	Thu Mar 23 16:31:47 2017_x000D_	26.0399	41.7786	26.7536	0.466938	2	23.6167	42.5012	289.052	5.04491	2.52865		9.76585	76.3774
45583	Thu Mar 23 16:31:47 2017_x000D_	26.3461	41.6681	28.1438	0.491202	2	22.4032	40.2631	223.711	3.90449	4.18575		18.0278	0
45584	Thu Mar 23 16:31:47 2017_x000D_	26.8522	41.3441	26.7532	0.466931	2	22.4032	40.2631	223.711	3.90449	4.57845		9.76021	0
45585	Thu Mar 23 16:31:47 2017_x000D_	27.1582	41.2336	28.1438	0.491202	2	22.4032	40.2631	223.711	3.90449	4.85303		16.6274	0
45586	Thu Mar 23 16:31:47 2017_x000D_	27.6673	41.0145	29.5019	0.514906	2	22.4032	40.2631	223.711	3.90449	5.31746		8.76566	18.4835
45587	Thu Mar 23 16:31:47 2017_x000D_	27.8671	40.8013	29.5006	0.514882	2	21.9856	39.8101	225	3.92699	5.96444		11.1378	0
45588	Thu Mar 23 16:31:47 2017_x000D_	28.1697	40.5862	28.1422	0.491175	2	21.9856	39.8101	225	3.92699	6.23261		16.6179	0
45589	Thu Mar 23 16:31:47 2017_x000D_	28.6785	40.3672	29.5009	0.514888	2	21.9856	39.8101	225	3.92699	6.71605		6.89859	0
45590	Thu Mar 23 16:31:47 2017_x000D_	28.8813	40.2588	32.1175	0.560556	2	21.9856	39.8101	225	3.92699	6.91028		18.002	14.6664
45591	Thu Mar 23 16:31:47 2017_x000D_	29.3867	39.9353	30.9889	0.540858	2	21.7865	39.3636	226.289	3.9495	7.62167		6.88659	0
45592	Thu Mar 23 16:31:47 2017_x000D_	29.5891	39.827	30.6802	0.53547	2	21.7865	39.3636	226.289	3.9495	7.81635		16.6006	0
45593	Thu Mar 23 16:31:47 2017_x000D_	30.0974	39.6083	32.1188	0.560579	2	21.7865	39.3636	226.289	3.9495	8.3145		8.75937	0
45594	Thu Mar 23 16:31:47 2017_x000D_	30.297	39.3952	32.1178	0.560561	2	21.7865	39.3636	226.289	3.9495	8.51056		6.16895	14.6091
45595	Thu Mar 23 16:31:47 2017_x000D_	30.5026	39.3916	32.1193	0.560587	2	21.359	39.1304	242.434	4.23127	9.14733		8.75513	0
45596	Thu Mar 23 16:31:47 2017_x000D_	30.7021	39.1786	32.1182	0.560569	2	21.359	39.1304	242.434	4.23127	9.34322		13.7799	0
45597	Thu Mar 23 16:31:47 2017_x000D_	31.1071	38.9619	32.1187	0.560576	2	21.359	39.1304	242.434	4.23127	9.74956		4.37025	0
45598	Thu Mar 23 16:31:47 2017_x000D_	31.2066	38.8555	28.1407	0.491149	2	21.359	39.1304	242.434	4.23127	9.85144		13.1358	0
45599	Thu Mar 23 16:31:47 2017_x000D_	31.506	38.536	32.1166	0.560541	2	21.359	39.1304	242.434	4.23127	10.1644		6.16295	19.8224
45600	Thu Mar 23 16:31:47 2017_x000D_	31.7114	38.5324	32.1181	0.560566	2	21.3882	38.4703	280.926	4.90309	10.3234		9.73638	0
45601	Thu Mar 23 16:31:48 2017_x000D_	32.0167	38.4223	36.2359	0.632435	2	21.3882	38.4703	280.926	4.90309	10.6286		6.88518	0
45602	Thu Mar 23 16:31:48 2017_x000D_	32.2191	38.3141	38.6369	0.674342	2	21.3882	38.4703	280.926	4.90309	10.832		3.14804	0
45603	Thu Mar 23 16:31:48 2017_x000D_	32.2164	38.2092	44.7307	0.780697	2	21.3882	38.4703	280.926	4.90309	10.8313		3.13356	37.5134
45604	Thu Mar 23 16:31:48 2017_x000D_	32.2197	38.3136	55.0705	0.961162	2	22.3016	37.6163	315	5.49779	9.94258		3.11548	0
45605	Thu Mar 23 16:31:48 2017_x000D_	32.2229	38.4174	74.3616	1.29786	2	22.3016	37.6163	315	5.49779	9.95359		4.36317	0
45606	Thu Mar 23 16:31:48 2017_x000D_	32.123	38.5231	88.8146	1.55011	2	22.3016	37.6163	315	5.49779	9.86317		4.41269	0
45607	Thu Mar 23 16:31:48 2017_x000D_	32.2283	38.6258	97.5075	1.70183	2	22.3016	37.6163	315	5.49779	9.9779		3.1329	29.5537
45608	Thu Mar 23 16:31:48 2017_x000D_	32.2308	38.7302	109.663	1.91398	2	23.1956	37.2025	0	0	9.16344		3.05753	0
45609	Thu Mar 23 16:31:48 2017_x000D_	32.3327	38.7283	125.414	2.18889	2	23.1956	37.2025	0	0	9.26362		0.0127279	0
45610	Thu Mar 23 16:31:48 2017_x000D_	32.3324	38.7286	133.661	2.33283	2	23.1956	37.2025	0	0	9.26337		3.12167	0
45611	Thu Mar 23 16:31:48 2017_x000D_	32.329	38.6246	152.779	2.66649	2	23.1956	37.2025	0	0	9.24345		3.08164	0
45612	Thu Mar 23 16:31:48 2017_x000D_	32.2263	38.6267	159.456	2.78304	2	23.1956	37.2025	0	0	9.14231		0.00948683	33.1199
45613	Thu Mar 23 16:31:48 2017_x000D_	32.2264	38.627	165.235	2.88389	2	24.0994	36.5685	0	0	8.38365		9.78754	0
45614	Thu Mar 23 16:31:48 2017_x000D_	31.9155	38.5281	174.882	3.05226	2	24.0994	36.5685	0	0	8.05801		12.7503	0
45615	Thu Mar 23 16:31:48 2017_x000D_	31.5018	38.4307	177.928	3.10542	2	24.0994	36.5685	0	0	7.63304		24.9114	0
45616	Thu Mar 23 16:31:48 2017_x000D_	30.6764	38.3399	168.915	2.94812	2	24.0994	36.5685	0	0	6.81137		12.7764	66.2374
45617	Thu Mar 23 16:31:48 2017_x000D_	30.2619	38.2421	166.027	2.89772	2	25.9069	35.3005	0	0	5.25538		25.5682	0
45618	Thu Mar 23 16:31:48 2017_x000D_	29.4324	38.0464	160.503	2.80131	2	25.9069	35.3005	0	0	4.46868		12.783	0
45619	Thu Mar 23 16:31:48 2017_x000D_	29.0177	37.9485	155.51	2.71416	2	25.9069	35.3005	0	0	4.08521		19.6715	0
45620	Thu Mar 23 16:31:48 2017_x000D_	28.3931	37.7489	150.252	2.62239	2	25.9069	35.3005	0	0	3.48939		0	195.038
45621	Thu Mar 23 16:31:48 2017_x000D_	28.3931	37.7489	150.252	2.62239	1	32.1733	37.0322	242.669	4.23538	3.84754		24.4934	0
45622	Thu Mar 23 16:31:48 2017_x000D_	27.759	37.2346	144.49	2.52182	1	32.1733	37.0322	242.669	4.23538	4.41894		13.3551	0
45623	Thu Mar 23 16:31:49 2017_x000D_	27.4397	36.9244	143.876	2.51111	1	32.1733	37.0322	242.669	4.23538	4.73483		25.2317	0
45624	Thu Mar 23 16:31:49 2017_x000D_	26.7044	36.5161	142.107	2.48023	1	32.1733	37.0322	242.669	4.23538	5.4932		13.3659	0
45625	Thu Mar 23 16:31:49 2017_x000D_	26.3846	36.2059	146.22	2.55202	1	32.1733	37.0322	242.669	4.23538	5.84738		22.6444	159.37
45626	Thu Mar 23 16:31:49 2017_x000D_	25.7513	35.7952	146.22	2.55202	2	27.943	33.8189	315	5.49779	2.95115		14.0144	0
45627	Thu Mar 23 16:31:49 2017_x000D_	25.331	35.5913	146.222	2.55206	2	27.943	33.8189	315	5.49779	3.15657		17.8593	0
45628	Thu Mar 23 16:31:49 2017_x000D_	24.9038	35.1767	146.219	2.552	2	27.943	33.8189	315	5.49779	3.32872		9.89268	0
45629	Thu Mar 23 16:31:49 2017_x000D_	24.5897	35.0763	150.236	2.62211	2	27.943	33.8189	315	5.49779	3.5813		8.93603	0
45630	Thu Mar 23 16:31:49 2017_x000D_	24.3759	34.8689	150.233	2.62207	2	27.943	33.8189	315	5.49779	3.71843		11.3492	0
45631	Thu Mar 23 16:31:49 2017_x000D_	24.0586	34.6629	148.703	2.59536	2	27.943	33.8189	315	5.49779	3.97503		18.3566	0
45632	Thu Mar 23 16:31:49 2017_x000D_	23.53	34.3547	152.787	2.66664	2	27.943	33.8189	315	5.49779	4.44541		7.02673	0
45633	Thu Mar 23 16:31:49 2017_x000D_	23.3192	34.2526	155.474	2.71354	2	27.943	33.8189	315	5.49779	4.6441		20.2429	65.6751
45634	Thu Mar 23 16:31:49 2017_x000D_	22.7866	33.8383	156.705	2.73501	2	29.5422	32.3239	0	0	6.92326		9.34006	0
45635	Thu Mar 23 16:31:49 2017_x000D_	22.4753	33.843	155.473	2.71352	2	29.5422	32.3239	0	0	7.22833		19.8516	0
45636	Thu Mar 23 16:31:49 2017_x000D_	21.8451	33.6412	155.476	2.71357	2	29.5422	32.3239	0	0	7.80901		8.97428	0
45637	Thu Mar 23 16:31:49 2017_x000D_	21.6303	33.433	155.473	2.71351	2	29.5422	32.3239	0	0	7.98926		11.4034	9.38368
45638	Thu Mar 23 16:31:49 2017_x000D_	21.3113	33.2263	156.705	2.73502	2	29.7707	32.1103	315	5.49779	8.5327		16.9482	0
45639	Thu Mar 23 16:31:49 2017_x000D_	20.7844	33.0225	155.472	2.71349	2	29.7707	32.1103	315	5.49779	9.03248		7.0615	0
45640	Thu Mar 23 16:31:49 2017_x000D_	20.5727	32.9196	152.79	2.66668	2	29.7707	32.1103	315	5.49779	9.23354		21.182	0
45641	Thu Mar 23 16:31:49 2017_x000D_	19.9374	32.6115	155.471	2.71348	2	29.7707	32.1103	315	5.49779	9.84606		7.06821	0
45642	Thu Mar 23 16:31:49 2017_x000D_	19.7255	32.5085	152.79	2.6667	2	29.7707	32.1103	315	5.49779	10.0531		21.2062	33.0755
45643	Thu Mar 23 16:31:49 2017_x000D_	19.0895	32.2	155.47	2.71347	2	29.8203	31.0089	304.466	5.31394	10.7967		7.07761	0
45644	Thu Mar 23 16:31:50 2017_x000D_	18.8773	32.0969	152.791	2.66671	2	29.8203	31.0089	304.466	5.31394	10.997		11.4375	0
45645	Thu Mar 23 16:31:50 2017_x000D_	18.5574	31.8895	151.342	2.64141	2	29.8203	31.0089	304.466	5.31394	11.2973		17.0251	0
45646	Thu Mar 23 16:31:50 2017_x000D_	18.0281	31.6848	152.792	2.66673	2	29.8203	31.0089	304.466	5.31394	11.8116		9.02108	20.8135
45647	Thu Mar 23 16:31:50 2017_x000D_	17.812	31.4757	152.789	2.66667	2	29.6315	30.3413	261.363	4.56165	11.8738		7.09103	0
45648	Thu Mar 23 16:31:50 2017_x000D_	17.5994	31.3724	150.245	2.62228	2	29.6315	30.3413	261.363	4.56165	12.0762		17.0329	0
45649	Thu Mar 23 16:31:50 2017_x000D_	17.0699	31.1675	148.726	2.59576	2	29.6315	30.3413	261.363	4.56165	12.5887		4.51489	0
45650	Thu Mar 23 16:31:50 2017_x000D_	16.9616	31.063	152.79	2.66668	2	29.6315	30.3413	261.363	4.56165	12.6904		14.1956	14.6834
45651	Thu Mar 23 16:31:50 2017_x000D_	16.5359	30.8564	152.79	2.66669	2	29.4328	29.894	244.771	4.27206	12.9328		9.03804	0
45652	Thu Mar 23 16:31:50 2017_x000D_	16.3194	30.6469	152.787	2.66664	2	29.4328	29.894	244.771	4.27206	13.135		14.209	0
45653	Thu Mar 23 16:31:50 2017_x000D_	15.8933	30.4401	152.787	2.66664	2	29.4328	29.894	244.771	4.27206	13.5505		6.28256	0
45654	Thu Mar 23 16:31:50 2017_x000D_	15.6839	30.4429	152.791	2.6667	2	29.4328	29.894	244.771	4.27206	13.7599		7.16508	0
45655	Thu Mar 23 16:31:50 2017_x000D_	15.572	30.2319	151.341	2.6414	2	29.4328	29.894	244.771	4.27206	13.8649		14.2303	65.8644
45656	Thu Mar 23 16:31:50 2017_x000D_	15.1454	30.0245	146.26	2.55272	2	27.2562	29.6067	244.771	4.27206	12.118		7.11917	0
45657	Thu Mar 23 16:31:50 2017_x000D_	14.932	29.9207	143.939	2.5122	2	27.2562	29.6067	244.771	4.27206	12.3282		3.12014	0
45658	Thu Mar 23 16:31:50 2017_x000D_	14.828	29.9217	125.73	2.1944	2	27.2562	29.6067	244.771	4.27206	12.4322		4.54042	0
45659	Thu Mar 23 16:31:50 2017_x000D_	14.937	30.0267	116.661	2.03612	2	27.2562	29.6067	244.771	4.27206	12.3264		3.19126	52.5125
45660	Thu Mar 23 16:31:50 2017_x000D_	14.941	30.133	110.066	1.92101	2	25.5066	29.5532	244.771	4.27206	10.5815		3.12042	0
45661	Thu Mar 23 16:31:50 2017_x000D_	14.837	30.1347	89.1774	1.55644	2	25.5066	29.5532	244.771	4.27206	10.6854		3.20003	0
45662	Thu Mar 23 16:31:50 2017_x000D_	14.8408	30.2413	83.1257	1.45082	2	25.5066	29.5532	244.771	4.27206	10.688		3.16684	0
45663	Thu Mar 23 16:31:50 2017_x000D_	14.8372	30.1358	65.5184	1.14351	2	25.5066	29.5532	244.771	4.27206	10.6853		6.36708	33.3943
45664	Thu Mar 23 16:31:50 2017_x000D_	14.8296	29.9237	57.4791	1.0032	2	24.4228	29.2993	244.771	4.27206	9.6135		6.98369	0
45665	Thu Mar 23 16:31:50 2017_x000D_	15.0354	29.8149	50.9603	0.889425	2	24.4228	29.2993	244.771	4.27206	9.40155		7.03258	0
45666	Thu Mar 23 16:31:51 2017_x000D_	15.1322	29.6014	36.0404	0.629024	2	24.4228	29.2993	244.771	4.27206	9.29551		3.13524	0
45667	Thu Mar 23 16:31:51 2017_x000D_	15.2367	29.6001	29.2541	0.510581	2	24.4228	29.2993	244.771	4.27206	9.19102		13.2862	41.7384
45668	Thu Mar 23 16:31:51 2017_x000D_	15.5397	29.2771	19.5394	0.341026	2	23.0905	29.7001	233.794	4.08047	7.56264		9.87862	0
45669	Thu Mar 23 16:31:51 2017_x000D_	15.85	29.1669	15.756	0.274995	2	23.0905	29.7001	233.794	4.08047	7.26011		19.0486	0
45670	Thu Mar 23 16:31:51 2017_x000D_	16.4746	29.0527	12.8347	0.224007	2	23.0905	29.7001	233.794	4.08047	6.6475		12.8965	0
45671	Thu Mar 23 16:31:51 2017_x000D_	16.8898	28.9413	15.7575	0.275021	2	23.0905	29.7001	233.794	4.08047	6.24696		12.8908	0
45672	Thu Mar 23 16:31:51 2017_x000D_	17.3048	28.8299	18.61	0.324805	2	23.0905	29.7001	233.794	4.08047	5.85078		12.8842	71.6543
45673	Thu Mar 23 16:31:51 2017_x000D_	17.7196	28.7186	21.3807	0.373164	2	21.0629	30.9625	217.751	3.80047	4.0265		20.9405	0
45674	Thu Mar 23 16:31:51 2017_x000D_	18.3366	28.3922	26.491	0.462355	2	21.0629	30.9625	217.751	3.80047	3.74689		9.8653	0
45675	Thu Mar 23 16:31:51 2017_x000D_	18.6465	28.2822	27.8932	0.486828	2	21.0629	30.9625	217.751	3.80047	3.60874		16.7992	0
45676	Thu Mar 23 16:31:51 2017_x000D_	19.162	28.0635	34.4075	0.600524	2	21.0629	30.9625	217.751	3.80047	3.46664		6.96903	38.6064
45677	Thu Mar 23 16:31:51 2017_x000D_	19.3673	27.9548	31.902	0.556796	2	19.9396	31.5904	185.493	3.23746	3.68037		18.1824	0
45678	Thu Mar 23 16:31:51 2017_x000D_	19.879	27.63	36.0541	0.629263	2	19.9396	31.5904	185.493	3.23746	3.96086		8.84186	0
45679	Thu Mar 23 16:31:51 2017_x000D_	20.0807	27.4151	36.0535	0.629252	2	19.9396	31.5904	185.493	3.23746	4.17768		19.9753	0
45680	Thu Mar 23 16:31:51 2017_x000D_	20.5884	26.9843	34.4064	0.600505	2	19.9396	31.5904	185.493	3.23746	4.65157		9.85482	33.1408
45681	Thu Mar 23 16:31:51 2017_x000D_	20.898	26.8745	33.483	0.584389	2	19.0353	32.2249	165.308	2.88517	5.66537		6.96498	0
45682	Thu Mar 23 16:31:51 2017_x000D_	21.1032	26.7659	36.0544	0.629267	2	19.0353	32.2249	165.308	2.88517	5.83754		19.9646	0
45683	Thu Mar 23 16:31:51 2017_x000D_	21.6106	26.3353	34.407	0.600515	2	19.0353	32.2249	165.308	2.88517	6.42803		11.2349	0
45684	Thu Mar 23 16:31:51 2017_x000D_	21.9166	26.1194	36.0539	0.629259	2	19.0353	32.2249	165.308	2.88517	6.75122		13.9165	20.8715
45685	Thu Mar 23 16:31:51 2017_x000D_	22.3266	25.9024	36.0546	0.629272	2	18.3691	32.4254	160.522	2.80164	7.62964		11.2217	0
45686	Thu Mar 23 16:31:51 2017_x000D_	22.6322	25.6867	34.4075	0.600524	2	18.3691	32.4254	160.522	2.80164	7.97396		11.2308	0
45687	Thu Mar 23 16:31:52 2017_x000D_	22.9381	25.4709	36.0547	0.629274	2	18.3691	32.4254	160.522	2.80164	8.32111		18.1357	0
45688	Thu Mar 23 16:31:52 2017_x000D_	23.4484	25.1468	31.8989	0.556741	2	18.3691	32.4254	160.522	2.80164	8.87566		8.82695	0
45689	Thu Mar 23 16:31:52 2017_x000D_	23.6498	24.9323	31.8978	0.556722	2	18.3691	32.4254	160.522	2.80164	9.16692		8.83119	18.7715
45690	Thu Mar 23 16:31:52 2017_x000D_	23.8513	24.7177	31.8968	0.556704	2	17.9121	32.8528	135	2.35619	10.0724		19.6564	0
45691	Thu Mar 23 16:31:52 2017_x000D_	24.4689	24.4989	31.8988	0.556738	2	17.9121	32.8528	135	2.35619	10.6198		8.82695	0
45692	Thu Mar 23 16:31:52 2017_x000D_	24.6703	24.2844	31.8977	0.55672	2	17.9121	32.8528	135	2.35619	10.9129		13.895	0
45693	Thu Mar 23 16:31:52 2017_x000D_	25.0797	24.0678	31.8982	0.556728	2	17.9121	32.8528	135	2.35619	11.338		6.94611	14.6972
45694	Thu Mar 23 16:31:52 2017_x000D_	25.2844	23.9596	34.4084	0.60054	2	17.7125	32.4054	180	3.14159	11.3431		15.554	0
45695	Thu Mar 23 16:31:52 2017_x000D_	25.6902	23.6369	31.8976	0.556717	2	17.7125	32.4054	180	3.14159	11.8545		3.12317	0
45696	Thu Mar 23 16:31:52 2017_x000D_	25.7943	23.6358	33.483	0.584389	2	17.7125	32.4054	180	3.14159	11.9257		11.2001	0
45697	Thu Mar 23 16:31:52 2017_x000D_	26.0993	23.4205	31.898	0.556725	2	17.7125	32.4054	180	3.14159	12.2909		3.12017	33.8255
45698	Thu Mar 23 16:31:52 2017_x000D_	26.2033	23.4194	33.4836	0.584399	2	17.9797	31.31	180	3.14159	11.3969		7.03333	0
45699	Thu Mar 23 16:31:52 2017_x000D_	26.3006	23.2061	31.8969	0.556707	2	17.9797	31.31	180	3.14159	11.6151		6.23129	0
45700	Thu Mar 23 16:31:52 2017_x000D_	26.5083	23.2041	31.8984	0.556733	2	17.9797	31.31	180	3.14159	11.7662		15.5611	0
45701	Thu Mar 23 16:31:52 2017_x000D_	26.9144	22.8814	42.6305	0.744043	2	17.9797	31.31	180	3.14159	12.2829		0.0108167	0
45702	Thu Mar 23 16:31:52 2017_x000D_	26.9147	22.8812	50.9707	0.889607	2	17.9797	31.31	180	3.14159	12.2833		3.16974	23.9571
45703	Thu Mar 23 16:31:52 2017_x000D_	26.9182	22.9868	65.4619	1.14253	2	18.4464	30.662	207.753	3.62598	11.4315		4.39734	0
45704	Thu Mar 23 16:31:52 2017_x000D_	26.8177	23.0935	74.479	1.2999	2	18.4464	30.662	207.753	3.62598	11.2854		3.10242	0
45705	Thu Mar 23 16:31:52 2017_x000D_	26.9211	23.0918	94.6693	1.65229	2	18.4464	30.662	207.753	3.62598	11.3635		3.10225	0
45706	Thu Mar 23 16:31:52 2017_x000D_	27.0245	23.0905	103.301	1.80295	2	18.4464	30.662	207.753	3.62598	11.4417		4.51437	21.0019
45707	Thu Mar 23 16:31:52 2017_x000D_	26.9171	22.9851	112.384	1.96147	2	18.6943	30.0073	222.511	3.88356	10.8132		3.17894	0
45708	Thu Mar 23 16:31:53 2017_x000D_	26.9134	22.8792	126.948	2.21565	2	18.6943	30.0073	222.511	3.88356	10.8795		3.18783	0
45709	Thu Mar 23 16:31:53 2017_x000D_	26.9098	22.773	133.407	2.32839	2	18.6943	30.0073	222.511	3.88356	10.9467		4.50388	0
45710	Thu Mar 23 16:31:53 2017_x000D_	26.8024	22.6681	145.8	2.5447	2	18.6943	30.0073	222.511	3.88356	10.9364		7.05578	63.0245
45711	Thu Mar 23 16:31:53 2017_x000D_	26.5915	22.564	148.278	2.58795	2	19.4382	28.0426	229.208	4.00043	9.01026		18.4614	0
45712	Thu Mar 23 16:31:53 2017_x000D_	26.0622	22.2501	152.356	2.65911	2	19.4382	28.0426	229.208	4.00043	8.79946		16.9707	0
45713	Thu Mar 23 16:31:53 2017_x000D_	25.5361	22.0422	150.907	2.63383	2	19.4382	28.0426	229.208	4.00043	8.55507		15.9027	0
45714	Thu Mar 23 16:31:53 2017_x000D_	25.1102	21.7266	148.281	2.58799	2	19.4382	28.0426	229.208	4.00043	8.48902		7.08123	0
45715	Thu Mar 23 16:31:53 2017_x000D_	24.8987	21.6218	145.808	2.54483	2	19.4382	28.0426	229.208	4.00043	8.42874		24.8905	38.7674
45716	Thu Mar 23 16:31:53 2017_x000D_	24.2578	21.0949	139.812	2.44019	2	20.1435	26.9598	245.541	4.2855	7.16411		11.4741	0
45717	Thu Mar 23 16:31:53 2017_x000D_	23.9386	20.8842	133.438	2.32893	2	20.1435	26.9598	245.541	4.2855	7.1635		22.6226	0
45718	Thu Mar 23 16:31:53 2017_x000D_	23.4008	20.3556	129.331	2.25725	2	20.1435	26.9598	245.541	4.2855	7.36379		10.1676	0
45719	Thu Mar 23 16:31:53 2017_x000D_	23.2866	20.0365	125.295	2.18681	2	20.1435	26.9598	245.541	4.2855	7.60337		23.1698	33.8568
45720	Thu Mar 23 16:31:53 2017_x000D_	22.8493	19.3999	120.304	2.0997	2	20.411	25.8634	245.541	4.2855	6.90812		9.06474	0
45721	Thu Mar 23 16:31:53 2017_x000D_	22.6338	19.1881	120.306	2.09974	2	20.411	25.8634	245.541	4.2855	7.03566		23.2091	0
45722	Thu Mar 23 16:31:53 2017_x000D_	22.1955	18.5506	120.308	2.09977	2	20.411	25.8634	245.541	4.2855	7.52738		9.62596	0
45723	Thu Mar 23 16:31:53 2017_x000D_	22.1852	18.2299	118.89	2.07503	2	20.411	25.8634	245.541	4.2855	7.83697		11.6091	29.7416
45724	Thu Mar 23 16:31:53 2017_x000D_	21.966	17.911	120.304	2.0997	2	20.8878	24.9942	283.013	4.93951	7.16479		17.3798	0
45725	Thu Mar 23 16:31:53 2017_x000D_	21.7397	17.3777	118.89	2.07502	2	20.8878	24.9942	283.013	4.93951	7.66399		11.6216	0
45726	Thu Mar 23 16:31:53 2017_x000D_	21.5202	17.0585	120.303	2.09968	2	20.8878	24.9942	283.013	4.93951	7.96086		9.09651	0
45727	Thu Mar 23 16:31:53 2017_x000D_	21.3041	16.8458	120.305	2.09972	2	20.8878	24.9942	283.013	4.93951	8.15903		14.4574	0
45728	Thu Mar 23 16:31:53 2017_x000D_	21.0805	16.4189	125.285	2.18663	2	20.8878	24.9942	283.013	4.93951	8.57746		11.6374	53.3965
45729	Thu Mar 23 16:31:53 2017_x000D_	20.8608	16.0992	126.974	2.21611	2	22.4594	24.1587	345.308	6.02676	8.21651		14.4626	0
45730	Thu Mar 23 16:31:54 2017_x000D_	20.6374	15.672	126.971	2.21607	2	22.4594	24.1587	345.308	6.02676	8.68008		9.11562	0
45731	Thu Mar 23 16:31:54 2017_x000D_	20.4208	15.4589	126.973	2.21609	2	22.4594	24.1587	345.308	6.02676	8.93546		7.24344	0
45732	Thu Mar 23 16:31:54 2017_x000D_	20.3088	15.245	129.301	2.25673	2	22.4594	24.1587	345.308	6.02676	9.16947		13.6681	89.3412
45733	Thu Mar 23 16:31:54 2017_x000D_	19.9841	14.9254	128.816	2.24826	2	24.7368	22.2398	315	5.49779	8.72288		4.57373	0
45734	Thu Mar 23 16:31:54 2017_x000D_	19.8754	14.8185	129.303	2.25677	2	24.7368	22.2398	315	5.49779	8.8718		14.4908	0
45735	Thu Mar 23 16:31:54 2017_x000D_	19.6515	14.3905	129.3	2.25671	2	24.7368	22.2398	315	5.49779	9.35264		9.13045	0
45736	Thu Mar 23 16:31:54 2017_x000D_	19.4346	14.177	129.301	2.25673	2	24.7368	22.2398	315	5.49779	9.64998		9.13679	37.5874
45737	Thu Mar 23 16:31:54 2017_x000D_	19.2176	13.9633	129.302	2.25675	2	25.6518	21.3839	284.692	4.96881	9.82162		7.24737	0
45738	Thu Mar 23 16:31:54 2017_x000D_	19.1057	13.7492	126.974	2.21611	2	25.6518	21.3839	284.692	4.96881	10.0568		7.25825	0
45739	Thu Mar 23 16:31:54 2017_x000D_	18.9934	13.5349	129.299	2.25669	2	25.6518	21.3839	284.692	4.96881	10.2928		9.14528	0
45740	Thu Mar 23 16:31:54 2017_x000D_	18.7762	13.321	129.3	2.25671	2	25.6518	21.3839	284.692	4.96881	10.5964		7.25547	90.4766
45741	Thu Mar 23 16:31:54 2017_x000D_	18.6641	13.1067	126.972	2.21609	2	26.6557	18.54	279.972	4.88644	9.66366		9.14952	0
45742	Thu Mar 23 16:31:54 2017_x000D_	18.4468	12.8927	126.974	2.21611	2	26.6557	18.54	279.972	4.88644	9.96384		4.57587	0
45743	Thu Mar 23 16:31:54 2017_x000D_	18.338	12.7858	131.178	2.28949	2	26.6557	18.54	279.972	4.88644	10.1141		9.15801	0
45744	Thu Mar 23 16:31:54 2017_x000D_	18.1205	12.5716	131.179	2.28951	2	26.6557	18.54	279.972	4.88644	10.415		11.7174	0
45745	Thu Mar 23 16:31:54 2017_x000D_	17.899	12.2499	137.5	2.39983	2	26.6557	18.54	279.972	4.88644	10.7817		3.22071	27.4254
45746	Thu Mar 23 16:31:54 2017_x000D_	17.8955	12.1426	139.714	2.43847	2	26.9141	17.6631	279.972	4.88644	10.5741		3.144	0
45747	Thu Mar 23 16:31:54 2017_x000D_	18.0003	12.1427	154.837	2.70241	2	26.9141	17.6631	279.972	4.88644	10.4848		3.153	0
45748	Thu Mar 23 16:31:54 2017_x000D_	18.1054	12.1426	161.57	2.81993	2	26.9141	17.6631	279.972	4.88644	10.3956		10.094	0
45749	Thu Mar 23 16:31:54 2017_x000D_	18.4245	12.2493	171.091	2.9861	2	26.9141	17.6631	279.972	4.88644	10.0689		12.9352	0
45750	Thu Mar 23 16:31:54 2017_x000D_	18.8418	12.1408	186.385	3.25303	2	26.9141	17.6631	279.972	4.88644	9.78048		6.30903	0
45751	Thu Mar 23 16:31:55 2017_x000D_	19.0521	12.1401	192.45	3.35888	2	26.9141	17.6631	279.972	4.88644	9.60805		8.9024	0
45752	Thu Mar 23 16:31:55 2017_x000D_	19.256	11.9245	211.711	3.69506	2	26.9141	17.6631	279.972	4.88644	9.56964		7.00731	0
45753	Thu Mar 23 16:31:55 2017_x000D_	19.4629	11.8161	217.713	3.79981	2	26.9141	17.6631	279.972	4.88644	9.47142		4.45247	99.8704
45754	Thu Mar 23 16:31:55 2017_x000D_	19.5647	11.7081	226.745	3.95745	2	27.2813	14.3544	279.972	4.88644	8.15775		3.24442	0
45755	Thu Mar 23 16:31:55 2017_x000D_	19.5615	11.6	241.599	4.21669	2	27.2813	14.3544	279.972	4.88644	8.19646		4.45492	0
45756	Thu Mar 23 16:31:55 2017_x000D_	19.6631	11.4917	250.883	4.37874	2	27.2813	14.3544	279.972	4.88644	8.13831		4.43091	0
45757	Thu Mar 23 16:31:55 2017_x000D_	19.5615	11.5989	266	4.64257	2	27.2813	14.3544	279.972	4.88644	8.19683		7.09788	53.1292
45758	Thu Mar 23 16:31:55 2017_x000D_	19.4634	11.8142	268.94	4.69389	2	27.3605	12.5852	279.972	4.88644	7.93465		0.0067082	0
45759	Thu Mar 23 16:31:55 2017_x000D_	19.4633	11.814	-85.1775	-1.48663	2	27.3605	12.5852	279.972	4.88644	7.93477		4.56304	0
45760	Thu Mar 23 16:31:55 2017_x000D_	19.5715	11.9209	-75.9516	-1.32561	2	27.3605	12.5852	279.972	4.88644	7.81728		6.45352	0
45761	Thu Mar 23 16:31:55 2017_x000D_	19.5786	12.1359	-75.9504	-1.32558	2	27.3605	12.5852	279.972	4.88644	7.79486		19.6893	0
45762	Thu Mar 23 16:31:55 2017_x000D_	19.7046	12.78	-73.055	-1.27505	2	27.3605	12.5852	279.972	4.88644	7.65838		7.25952	13.2852
45763	Thu Mar 23 16:31:55 2017_x000D_	19.8168	12.9944	-75.951	-1.3256	2	27.3802	12.1428	279.972	4.88644	7.61119		23.5903	0
45764	Thu Mar 23 16:31:55 2017_x000D_	20.0515	13.7449	-82.2728	-1.43593	2	27.3802	12.1428	279.972	4.88644	7.50177		7.09142	0
45765	Thu Mar 23 16:31:55 2017_x000D_	19.9537	13.9601	-85.1847	-1.48675	2	27.3802	12.1428	279.972	4.88644	7.64562		10.2429	0
45766	Thu Mar 23 16:31:55 2017_x000D_	20.0692	14.2814	-88.1259	-1.53809	2	27.3802	12.1428	279.972	4.88644	7.61737		9.66214	14.9017
45767	Thu Mar 23 16:31:55 2017_x000D_	20.0797	14.6033	-88.1259	-1.53809	2	27.6191	11.7073	279.972	4.88644	8.07647		22.6581	0
45768	Thu Mar 23 16:31:55 2017_x000D_	19.9995	15.3543	269.075	4.69625	2	27.6191	11.7073	279.972	4.88644	8.44742		9.65624	0
45769	Thu Mar 23 16:31:55 2017_x000D_	20.0101	15.676	268.927	4.69367	2	27.6191	11.7073	279.972	4.88644	8.58181		19.2913	0
45770	Thu Mar 23 16:31:55 2017_x000D_	20.0311	16.3187	268.927	4.69366	2	27.6191	11.7073	279.972	4.88644	8.87934		12.859	0
45771	Thu Mar 23 16:31:55 2017_x000D_	20.0452	16.7471	268.926	4.69365	2	27.6191	11.7073	279.972	4.88644	9.09745		19.4472	0
45772	Thu Mar 23 16:31:56 2017_x000D_	19.9614	17.3899	-88.1213	-1.53801	2	27.6191	11.7073	279.972	4.88644	9.53584		12.8469	0
45773	Thu Mar 23 16:31:56 2017_x000D_	19.9754	17.8179	-88.1212	-1.53801	2	27.6191	11.7073	279.972	4.88644	9.78599		16.4283	0
45774	Thu Mar 23 16:31:56 2017_x000D_	20.0976	18.3517	-85.3262	-1.48922	2	27.6191	11.7073	279.972	4.88644	10.036		9.63215	6.64264
45775	Thu Mar 23 16:31:56 2017_x000D_	20.1081	18.6726	-85.179	-1.48665	2	27.6092	11.9285	279.972	4.88644	10.0871		6.41744	0
45776	Thu Mar 23 16:31:56 2017_x000D_	20.1151	18.8864	-85.1788	-1.48665	2	27.6092	11.9285	279.972	4.88644	10.2261		22.458	0
45777	Thu Mar 23 16:31:56 2017_x000D_	20.1396	19.6346	-85.0148	-1.48379	2	27.6092	11.9285	279.972	4.88644	10.7321		9.61116	0
45778	Thu Mar 23 16:31:56 2017_x000D_	20.1501	19.9548	-85.1775	-1.48663	2	27.6092	11.9285	279.972	4.88644	10.9572		19.5568	0
45779	Thu Mar 23 16:31:56 2017_x000D_	20.2756	20.5945	-82.2553	-1.43563	2	27.6092	11.9285	279.972	4.88644	11.3526		6.40844	6.57635
45780	Thu Mar 23 16:31:56 2017_x000D_	20.2826	20.808	-82.2548	-1.43562	2	27.8283	11.9355	315	5.49779	11.6473		12.8109	0
45781	Thu Mar 23 16:31:56 2017_x000D_	20.2966	21.2348	-82.2537	-1.4356	2	27.8283	11.9355	315	5.49779	11.9668		19.5421	0
45782	Thu Mar 23 16:31:56 2017_x000D_	20.4221	21.874	-85.1801	-1.48667	2	27.8283	11.9355	315	5.49779	12.3946		6.39945	0
45783	Thu Mar 23 16:31:56 2017_x000D_	20.4291	22.0872	-85.1798	-1.48667	2	27.8283	11.9355	315	5.49779	12.5621		12.7988	56.5842
45784	Thu Mar 23 16:31:56 2017_x000D_	20.443	22.5136	-85.1793	-1.48666	2	28.8541	13.5183	75.3081	1.31438	12.3151		19.1892	0
45785	Thu Mar 23 16:31:56 2017_x000D_	20.4639	23.1529	-85.1785	-1.48665	2	28.8541	13.5183	75.3081	1.31438	12.7758		12.7869	0
45786	Thu Mar 23 16:31:56 2017_x000D_	20.4779	23.5789	-85.178	-1.48664	2	28.8541	13.5183	75.3081	1.31438	13.0911		19.5033	0
45787	Thu Mar 23 16:31:56 2017_x000D_	20.6033	24.2168	-88.1305	-1.53817	2	28.8541	13.5183	75.3081	1.31438	13.5105		9.57808	58.9491
45788	Thu Mar 23 16:31:56 2017_x000D_	20.6137	24.5359	-88.1305	-1.53817	2	29.6506	15.3146	75.3081	1.31438	12.9112		19.1562	0
45789	Thu Mar 23 16:31:56 2017_x000D_	20.6345	25.1741	-88.1305	-1.53817	2	29.6506	15.3146	75.3081	1.31438	13.3604		10.1416	0
45790	Thu Mar 23 16:31:56 2017_x000D_	20.7492	25.4921	-85.1806	-1.48668	2	29.6506	15.3146	75.3081	1.31438	13.521		19.1442	0
45791	Thu Mar 23 16:31:56 2017_x000D_	20.77	26.1299	-85.1798	-1.48667	2	29.6506	15.3146	75.3081	1.31438	13.9941		6.37836	0
45792	Thu Mar 23 16:31:56 2017_x000D_	20.7769	26.3424	-85.1795	-1.48666	2	29.6506	15.3146	75.3081	1.31438	14.1547		12.7538	99.5326
45793	Thu Mar 23 16:31:56 2017_x000D_	20.7908	26.7673	-85.179	-1.48665	2	29.5015	18.629	100.003	1.74538	11.9209		19.1232	0
45794	Thu Mar 23 16:31:57 2017_x000D_	20.8116	27.4044	-85.1783	-1.48664	2	29.5015	18.629	100.003	1.74538	12.35		6.37536	0
45795	Thu Mar 23 16:31:57 2017_x000D_	20.8185	27.6168	-85.178	-1.48664	2	29.5015	18.629	100.003	1.74538	12.497		6.36936	0
45796	Thu Mar 23 16:31:57 2017_x000D_	20.8254	27.829	-85.1777	-1.48663	2	29.5015	18.629	100.003	1.74538	12.6457		19.4309	40.4183
45797	Thu Mar 23 16:31:57 2017_x000D_	20.9505	28.4645	-88.1351	-1.53825	2	29.2231	19.9472	103.013	1.79791	11.8735		6.36637	0
45798	Thu Mar 23 16:31:57 2017_x000D_	20.9574	28.6766	-88.1352	-1.53825	2	29.2231	19.9472	103.013	1.79791	12.0218		12.7297	0
45799	Thu Mar 23 16:31:57 2017_x000D_	20.9712	29.1007	-88.1352	-1.53825	2	29.2231	19.9472	103.013	1.79791	12.324		7.03755	0
45800	Thu Mar 23 16:31:57 2017_x000D_	20.874	29.3142	268.904	4.69326	2	29.2231	19.9472	103.013	1.79791	12.5478		6.36337	75.8062
45801	Thu Mar 23 16:31:57 2017_x000D_	20.8809	29.5262	268.904	4.69326	2	28.4575	22.3553	103.013	1.79791	10.432		6.36037	0
45802	Thu Mar 23 16:31:57 2017_x000D_	20.8878	29.7381	268.904	4.69326	2	28.4575	22.3553	103.013	1.79791	10.5738		6.36337	0
45803	Thu Mar 23 16:31:57 2017_x000D_	20.8947	29.9501	268.903	4.69325	2	28.4575	22.3553	103.013	1.79791	10.7181		6.35128	0
45804	Thu Mar 23 16:31:57 2017_x000D_	20.9015	30.1617	-85.1749	-1.48658	2	28.4575	22.3553	103.013	1.79791	10.8643		12.7115	0
45805	Thu Mar 23 16:31:57 2017_x000D_	20.9151	30.5852	-79.337	-1.38469	2	28.4575	22.3553	103.013	1.79791	11.1633		3.14724	13.2553
45806	Thu Mar 23 16:31:57 2017_x000D_	20.8102	30.5865	-63.5005	-1.10829	2	28.4377	22.7967	103.013	1.79791	10.9023		4.51475	0
45807	Thu Mar 23 16:31:57 2017_x000D_	20.7021	30.4818	-54.4236	-0.949871	2	28.4377	22.7967	103.013	1.79791	10.9041		0.0127279	0
45808	Thu Mar 23 16:31:57 2017_x000D_	20.7018	30.4821	-46.2409	-0.807056	2	28.4377	22.7967	103.013	1.79791	10.9046		3.14132	0
45809	Thu Mar 23 16:31:57 2017_x000D_	20.5971	30.4836	-36.1666	-0.631227	2	28.4377	22.7967	103.013	1.79791	10.9801		4.49384	40.3877
45810	Thu Mar 23 16:31:57 2017_x000D_	20.4891	30.3798	-19.6456	-0.342881	2	28.1595	24.1139	103.013	1.79791	9.90437		3.12358	0
45811	Thu Mar 23 16:31:57 2017_x000D_	20.385	30.3818	-7.89165	-0.137735	2	28.1595	24.1139	103.013	1.79791	9.98646		3.15007	0
45812	Thu Mar 23 16:31:57 2017_x000D_	20.49	30.3811	9.90455	0.172867	2	28.1595	24.1139	103.013	1.79791	9.9045		3.13824	0
45813	Thu Mar 23 16:31:57 2017_x000D_	20.5946	30.3798	16.6118	0.289931	2	28.1595	24.1139	103.013	1.79791	9.82289		9.85582	40.3813
45814	Thu Mar 23 16:31:57 2017_x000D_	20.9042	30.2699	31.9407	0.557471	2	27.8814	25.4309	103.013	1.79791	8.49101		3.13232	0
45815	Thu Mar 23 16:31:58 2017_x000D_	21.0086	30.2684	38.5045	0.67203	2	27.8814	25.4309	103.013	1.79791	8.40457		15.584	0
45816	Thu Mar 23 16:31:58 2017_x000D_	21.4152	29.9451	44.6478	0.779251	2	27.8814	25.4309	103.013	1.79791	7.88605		11.3019	0
45817	Thu Mar 23 16:31:58 2017_x000D_	21.6132	29.6246	46.8112	0.81701	2	27.8814	25.4309	103.013	1.79791	7.54171		11.2269	21.0128
45818	Thu Mar 23 16:31:58 2017_x000D_	21.9188	29.4086	48.9726	0.854733	2	27.633	26.0858	135	2.35619	6.61007		28.8052	0
45819	Thu Mar 23 16:31:58 2017_x000D_	22.5192	28.6593	42.6399	0.744207	2	27.633	26.0858	135	2.35619	5.72485		11.221	0
45820	Thu Mar 23 16:31:58 2017_x000D_	22.8247	28.4435	44.6473	0.779243	2	27.633	26.0858	135	2.35619	5.35523		13.231	0
45821	Thu Mar 23 16:31:58 2017_x000D_	23.1265	28.1219	40.3338	0.703957	2	27.633	26.0858	135	2.35619	4.94512		22.0538	0
45822	Thu Mar 23 16:31:58 2017_x000D_	23.6295	27.5858	36.079	0.629697	2	27.633	26.0858	135	2.35619	4.27528		9.81788	21.0128
45823	Thu Mar 23 16:31:58 2017_x000D_	23.9379	27.4763	31.9301	0.557285	2	27.3846	26.7407	100.003	1.74538	3.52432		24.3173	0
45824	Thu Mar 23 16:31:58 2017_x000D_	24.5449	26.9391	29.2886	0.511182	2	27.3846	26.7407	100.003	1.74538	2.84662		9.8094	0
45825	Thu Mar 23 16:31:58 2017_x000D_	24.853	26.8296	25.2426	0.440567	2	27.3846	26.7407	100.003	1.74538	2.53316		13.8832	0
45826	Thu Mar 23 16:31:58 2017_x000D_	25.2619	26.6129	25.2422	0.44056	2	27.3846	26.7407	100.003	1.74538	2.12654		19.6244	26.4895
45827	Thu Mar 23 16:31:58 2017_x000D_	25.8783	26.3939	25.2434	0.44058	2	27.3451	27.6228	101.014	1.76303	1.91356		11.1927	0
45828	Thu Mar 23 16:31:58 2017_x000D_	26.183	26.1786	24.0804	0.420282	2	27.3451	27.6228	101.014	1.76303	1.8537		22.5792	0
45829	Thu Mar 23 16:31:58 2017_x000D_	26.9028	25.9587	25.2442	0.440594	2	27.3451	27.6228	101.014	1.76303	1.72188		8.81217	0
45830	Thu Mar 23 16:31:58 2017_x000D_	27.1038	25.7445	25.2422	0.44056	2	27.3451	27.6228	101.014	1.76303	1.89374		19.595	42.0094
45831	Thu Mar 23 16:31:58 2017_x000D_	27.7193	25.5259	25.2434	0.44058	2	26.8485	28.9321	101.014	1.76303	3.51575		6.93144	0
45832	Thu Mar 23 16:31:58 2017_x000D_	27.9235	25.4178	27.9226	0.487342	2	26.8485	28.9321	101.014	1.76303	3.67504		11.1885	0
45833	Thu Mar 23 16:31:58 2017_x000D_	28.2281	25.2026	29.293	0.51126	2	26.8485	28.9321	101.014	1.76303	3.97649		16.6696	0
45834	Thu Mar 23 16:31:58 2017_x000D_	28.7395	24.9853	27.9226	0.487342	2	26.8485	28.9321	101.014	1.76303	4.37643		9.79225	21.0033
45835	Thu Mar 23 16:31:58 2017_x000D_	29.0471	24.8761	31.937	0.557405	2	26.6002	29.5867	103.013	1.79791	5.30821		8.8015	0
45836	Thu Mar 23 16:31:58 2017_x000D_	29.2479	24.6622	31.9359	0.557387	2	26.6002	29.5867	103.013	1.79791	5.59116		16.6656	0
45837	Thu Mar 23 16:31:59 2017_x000D_	29.7592	24.445	33.5203	0.585039	2	26.6002	29.5867	103.013	1.79791	6.0346		11.1686	0
45838	Thu Mar 23 16:31:59 2017_x000D_	30.0632	24.2301	31.9368	0.557402	2	26.6002	29.5867	103.013	1.79791	6.37852		19.8767	0
45839	Thu Mar 23 16:31:59 2017_x000D_	30.5682	23.8012	33.5191	0.585018	2	26.6002	29.5867	103.013	1.79791	7.01549		11.1644	33.6411
45840	Thu Mar 23 16:31:59 2017_x000D_	30.8721	23.5864	31.9352	0.557374	2	26.7696	30.6952	84.3229	1.47171	8.20765		20.7435	0
45841	Thu Mar 23 16:31:59 2017_x000D_	31.4831	23.2627	34.4449	0.601176	2	26.7696	30.6952	84.3229	1.47171	8.80109		8.79521	0
45842	Thu Mar 23 16:31:59 2017_x000D_	31.6837	23.0489	34.4441	0.601163	2	26.7696	30.6952	84.3229	1.47171	9.08924		11.1644	0
45843	Thu Mar 23 16:31:59 2017_x000D_	31.9876	22.8341	36.0914	0.629913	2	26.7696	30.6952	84.3229	1.47171	9.43528		20.7274	32.6819
45844	Thu Mar 23 16:31:59 2017_x000D_	32.5981	22.5106	33.5197	0.585029	2	27.6145	31.3829	55.9823	0.977076	10.1761		11.1536	0
45845	Thu Mar 23 16:31:59 2017_x000D_	32.9017	22.296	31.9349	0.557368	2	27.6145	31.3829	55.9823	0.977076	10.5131		8.79097	0
45846	Thu Mar 23 16:31:59 2017_x000D_	33.1022	22.0823	31.9338	0.55735	2	27.6145	31.3829	55.9823	0.977076	10.7989		22.3073	0
45847	Thu Mar 23 16:31:59 2017_x000D_	33.7094	21.6531	31.9332	0.557339	2	27.6145	31.3829	55.9823	0.977076	11.4812		8.78673	40.0153
45848	Thu Mar 23 16:31:59 2017_x000D_	33.9098	21.4395	31.9322	0.557321	2	28.9361	31.2026	0	0	10.957		19.5036	0
45849	Thu Mar 23 16:31:59 2017_x000D_	34.5226	21.2224	31.9341	0.557355	2	28.9361	31.2026	0	0	11.4374		13.7986	0
45850	Thu Mar 23 16:31:59 2017_x000D_	34.929	21.007	31.9346	0.557364	2	28.9361	31.2026	0	0	11.8265		20.6858	0
45851	Thu Mar 23 16:31:59 2017_x000D_	35.5383	20.6842	29.2874	0.511161	2	28.9361	31.2026	0	0	12.4188		8.78249	0
45852	Thu Mar 23 16:31:59 2017_x000D_	35.7386	20.4707	29.286	0.511137	2	28.9361	31.2026	0	0	12.7062		6.89791	75.5707
45853	Thu Mar 23 16:31:59 2017_x000D_	35.9418	20.3631	31.9344	0.55736	2	30.9729	29.7204	315	5.49779	10.5948		20.675	0
45854	Thu Mar 23 16:31:59 2017_x000D_	36.5508	20.0405	29.2864	0.511143	2	30.9729	29.7204	315	5.49779	11.172		6.89121	0
45855	Thu Mar 23 16:31:59 2017_x000D_	36.7538	19.933	31.9353	0.557376	2	30.9729	29.7204	315	5.49779	11.3671		22.264	0
45856	Thu Mar 23 16:31:59 2017_x000D_	37.3598	19.5046	31.9347	0.557366	2	30.9729	29.7204	315	5.49779	12.048		6.8845	75.5748
45857	Thu Mar 23 16:31:59 2017_x000D_	37.5626	19.3972	29.2853	0.511125	2	33.0098	28.2381	315	5.49779	9.94432		19.4524	0
45858	Thu Mar 23 16:32:00 2017_x000D_	38.1738	19.1807	29.287	0.511155	2	33.0098	28.2381	315	5.49779	10.4261		7.00628	0
45859	Thu Mar 23 16:32:00 2017_x000D_	38.2709	18.9683	27.9087	0.487099	2	33.0098	28.2381	315	5.49779	10.6587		9.7285	0
45860	Thu Mar 23 16:32:00 2017_x000D_	38.5766	18.8601	31.9361	0.557389	2	33.0098	28.2381	315	5.49779	10.9058		6.88185	79.882
45861	Thu Mar 23 16:32:00 2017_x000D_	38.7793	18.7527	29.2858	0.511134	2	35.0569	26.5353	340.522	5.94323	8.627		13.7596	0
45862	Thu Mar 23 16:32:00 2017_x000D_	39.1846	18.538	29.286	0.511137	2	35.0569	26.5353	340.522	5.94323	8.99971		8.76977	0
45863	Thu Mar 23 16:32:00 2017_x000D_	39.3846	18.3248	29.2847	0.511114	2	35.0569	26.5353	340.522	5.94323	9.28123		12.6641	0
45864	Thu Mar 23 16:32:00 2017_x000D_	39.7925	18.2161	31.9374	0.557413	2	35.0569	26.5353	340.522	5.94323	9.57262		4.37873	0
45865	Thu Mar 23 16:32:00 2017_x000D_	39.8922	18.1095	27.9087	0.487099	2	35.0569	26.5353	340.522	5.94323	9.71464		11.1195	61.158
45866	Thu Mar 23 16:32:00 2017_x000D_	40.1949	17.8956	29.285	0.511119	2	36.6471	25.2597	347.805	6.07034	8.17416		3.07205	0
45867	Thu Mar 23 16:32:00 2017_x000D_	40.2973	17.895	27.9087	0.487099	2	36.6471	25.2597	347.805	6.07034	8.21966		13.745	0
45868	Thu Mar 23 16:32:00 2017_x000D_	40.7021	17.6804	22.4059	0.391057	2	36.6471	25.2597	347.805	6.07034	8.59586		9.69722	0
45869	Thu Mar 23 16:32:00 2017_x000D_	41.0068	17.5725	18.5433	0.323641	2	36.6471	25.2597	347.805	6.07034	8.83742		3.09302	75.5965
45870	Thu Mar 23 16:32:00 2017_x000D_	40.9037	17.5729	6.28894	0.109763	2	38.6846	23.777	315	5.49779	6.58903		6.16504	0
45871	Thu Mar 23 16:32:00 2017_x000D_	40.6982	17.5736	-11.2425	-0.196218	2	38.6846	23.777	315	5.49779	6.52202		4.47388	0
45872	Thu Mar 23 16:32:00 2017_x000D_	40.593	17.4679	-20.3154	-0.354571	2	38.6846	23.777	315	5.49779	6.59141		0.0108167	0
45873	Thu Mar 23 16:32:00 2017_x000D_	40.5933	17.4677	-28.0434	-0.48945	2	38.6846	23.777	315	5.49779	6.59169		3.19862	0
45874	Thu Mar 23 16:32:00 2017_x000D_	40.5912	17.3611	-47.0843	-0.821775	2	38.6846	23.777	315	5.49779	6.6932		3.07815	65.7345
45875	Thu Mar 23 16:32:00 2017_x000D_	40.6938	17.3601	-52.9534	-0.924211	2	40.2852	22.2806	315	5.49779	4.93744		7.12457	0
45876	Thu Mar 23 16:32:00 2017_x000D_	40.8024	17.5713	-68.0779	-1.18818	2	40.2852	22.2806	315	5.49779	4.73762		3.17519	0
45877	Thu Mar 23 16:32:00 2017_x000D_	40.8053	17.6771	-74.3503	-1.29766	2	40.2852	22.2806	315	5.49779	4.63279		7.11095	0
45878	Thu Mar 23 16:32:00 2017_x000D_	40.9131	17.8882	-77.1037	-1.34571	2	40.2852	22.2806	315	5.49779	4.43705		12.7061	235.671
45879	Thu Mar 23 16:32:01 2017_x000D_	40.9238	18.3116	-82.7743	-1.44468	1	42.8177	14.8443	21.6222	0.377379	3.95083		10.0589	0
45880	Thu Mar 23 16:32:01 2017_x000D_	41.0342	18.6282	-85.8167	-1.49778	1	42.8177	14.8443	21.6222	0.377379	4.18315		22.4722	0
45881	Thu Mar 23 16:32:01 2017_x000D_	41.1548	19.3675	-82.7767	-1.44473	1	42.8177	14.8443	21.6222	0.377379	4.81919		12.999	0
45882	Thu Mar 23 16:32:01 2017_x000D_	41.0627	19.7909	-79.9107	-1.3947	1	42.8177	14.8443	21.6222	0.377379	5.2487		19.3136	29.4248
45883	Thu Mar 23 16:32:01 2017_x000D_	41.1806	20.4238	-77.0953	-1.34557	1	43.214	15.7415	76.9872	1.34368	5.10477		10.0389	0
45884	Thu Mar 23 16:32:01 2017_x000D_	41.2907	20.7398	-73.5865	-1.28433	1	43.214	15.7415	76.9872	1.34368	5.35557		19.2954	0
45885	Thu Mar 23 16:32:01 2017_x000D_	41.4085	21.3721	-70.7727	-1.23522	1	43.214	15.7415	76.9872	1.34368	5.91299		6.33185	0
45886	Thu Mar 23 16:32:01 2017_x000D_	41.4136	21.5831	-70.7707	-1.23518	1	43.214	15.7415	76.9872	1.34368	6.11275		11.3851	0
45887	Thu Mar 23 16:32:01 2017_x000D_	41.626	21.8976	-71.6525	-1.25057	1	43.214	15.7415	76.9872	1.34368	6.35762		7.06803	67.3997
45888	Thu Mar 23 16:32:01 2017_x000D_	41.7332	22.1074	-69.0441	-1.20505	1	43.5486	17.9631	84.6048	1.47663	4.52448		20.0352	0
45889	Thu Mar 23 16:32:01 2017_x000D_	41.9531	22.738	-69.0435	-1.20504	1	43.5486	17.9631	84.6048	1.47663	5.03441		10.0219	0
45890	Thu Mar 23 16:32:01 2017_x000D_	42.0632	23.0534	-70.7746	-1.23525	1	43.5486	17.9631	84.6048	1.47663	5.3026		19.249	0
45891	Thu Mar 23 16:32:01 2017_x000D_	42.1806	23.6842	-68.0467	-1.18764	1	43.5486	17.9631	84.6048	1.47663	5.88238		8.86714	56.2737
45892	Thu Mar 23 16:32:01 2017_x000D_	42.39	23.8928	-68.0504	-1.1877	1	44.122	19.7491	85.8052	1.49758	4.49111		23.0129	0
45893	Thu Mar 23 16:32:01 2017_x000D_	42.6119	24.6271	-69.0416	-1.205	1	44.122	19.7491	85.8052	1.49758	5.1064		11.3485	0
45894	Thu Mar 23 16:32:01 2017_x000D_	42.8236	24.9406	-68.0507	-1.18771	1	44.122	19.7491	85.8052	1.49758	5.3514		9.46175	0
45895	Thu Mar 23 16:32:01 2017_x000D_	42.8312	25.2559	-69.041	-1.20499	1	44.122	19.7491	85.8052	1.49758	5.65606		18.3598	90.159
45896	Thu Mar 23 16:32:01 2017_x000D_	43.15	25.7783	-70.7785	-1.23532	2	41.6369	21.4391	315	5.49779	4.59545		9.96871	0
45897	Thu Mar 23 16:32:01 2017_x000D_	43.2593	26.0921	-69.0441	-1.20505	2	41.6369	21.4391	315	5.49779	4.92774		19.9422	0
45898	Thu Mar 23 16:32:01 2017_x000D_	43.4781	26.7198	-69.0435	-1.20504	2	41.6369	21.4391	315	5.49779	5.59248		9.97734	0
45899	Thu Mar 23 16:32:01 2017_x000D_	43.5877	27.0338	-70.7785	-1.23532	2	41.6369	21.4391	315	5.49779	5.92506		12.9916	0
45900	Thu Mar 23 16:32:01 2017_x000D_	43.6994	27.4522	-68.0467	-1.18764	2	41.6369	21.4391	315	5.49779	6.35699		16.9394	6.55817
45901	Thu Mar 23 16:32:02 2017_x000D_	43.9154	27.9739	-69.0423	-1.20501	2	41.4184	21.4323	315	5.49779	7.00197		11.3045	0
45902	Thu Mar 23 16:32:02 2017_x000D_	44.1264	28.2861	-68.0493	-1.18769	2	41.4184	21.4323	315	5.49779	7.36939		9.94888	0
45903	Thu Mar 23 16:32:02 2017_x000D_	44.2357	28.5992	-71.6635	-1.25076	2	41.4184	21.4323	315	5.49779	7.70076		22.902	0
45904	Thu Mar 23 16:32:02 2017_x000D_	44.4564	29.33	-70.7804	-1.23535	2	41.4184	21.4323	315	5.49779	8.46186		9.92695	0
45905	Thu Mar 23 16:32:02 2017_x000D_	44.5652	29.6425	-69.0426	-1.20502	2	41.4184	21.4323	315	5.49779	8.7926		19.8635	0
45906	Thu Mar 23 16:32:02 2017_x000D_	44.7832	30.2677	-69.042	-1.20501	2	41.4184	21.4323	315	5.49779	9.45443		12.9553	0
45907	Thu Mar 23 16:32:02 2017_x000D_	44.8947	30.6849	-71.6626	-1.25075	2	41.4184	21.4323	315	5.49779	9.88409		19.8407	0
45908	Thu Mar 23 16:32:02 2017_x000D_	45.1124	31.3094	-71.6629	-1.25075	2	41.4184	21.4323	315	5.49779	10.5453		8.78659	19.6745
45909	Thu Mar 23 16:32:02 2017_x000D_	45.3204	31.5156	-71.6668	-1.25082	2	42.0739	21.4527	315	5.49779	10.5736		19.075	0
45910	Thu Mar 23 16:32:02 2017_x000D_	45.4362	32.1408	-69.0401	-1.20498	2	42.0739	21.4527	315	5.49779	11.2045		9.91661	0
45911	Thu Mar 23 16:32:02 2017_x000D_	45.5451	32.4529	-70.7805	-1.23535	2	42.0739	21.4527	315	5.49779	11.5349		9.89283	0
45912	Thu Mar 23 16:32:02 2017_x000D_	45.6536	32.7643	-69.0395	-1.20497	2	42.0739	21.4527	315	5.49779	11.8645		11.2404	46.2714
45913	Thu Mar 23 16:32:02 2017_x000D_	45.8636	33.0746	-68.0438	-1.18759	2	43.5928	21.7208	320.733	5.59785	11.5787		15.9643	0
45914	Thu Mar 23 16:32:02 2017_x000D_	45.9771	33.5945	-71.6659	-1.25081	2	43.5928	21.7208	320.733	5.59785	12.1107		6.97282	0
45915	Thu Mar 23 16:32:02 2017_x000D_	46.083	33.8014	-69.0404	-1.20498	2	43.5928	21.7208	320.733	5.59785	12.3346		16.8291	0
45916	Thu Mar 23 16:32:02 2017_x000D_	46.2976	34.3197	-68.0418	-1.18755	2	43.5928	21.7208	320.733	5.59785	12.886		9.87965	0
45917	Thu Mar 23 16:32:02 2017_x000D_	46.4062	34.6306	-71.6684	-1.25085	2	43.5928	21.7208	320.733	5.59785	13.2128		12.8838	46.2625
45918	Thu Mar 23 16:32:02 2017_x000D_	46.5167	35.0456	-69.0392	-1.20496	2	45.1114	21.9889	320.733	5.59785	13.1321		6.97425	0
45919	Thu Mar 23 16:32:02 2017_x000D_	46.6229	35.2524	-71.6687	-1.25085	2	45.1114	21.9889	320.733	5.59785	13.3493		6.96077	0
45920	Thu Mar 23 16:32:02 2017_x000D_	46.7287	35.4589	-69.0407	-1.20499	2	45.1114	21.9889	320.733	5.59785	13.5667		12.8766	0
45921	Thu Mar 23 16:32:02 2017_x000D_	46.8394	35.8736	-71.669	-1.25086	2	45.1114	21.9889	320.733	5.59785	13.9918		3.12983	14.5957
45922	Thu Mar 23 16:32:03 2017_x000D_	46.8418	35.9779	-70.7824	-1.23539	2	45.5379	22.223	329.261	5.74669	13.8166		13.9081	0
45923	Thu Mar 23 16:32:03 2017_x000D_	47.0532	36.3905	-65.392	-1.14131	2	45.5379	22.223	329.261	5.74669	14.2483		9.85956	0
45924	Thu Mar 23 16:32:03 2017_x000D_	47.1612	36.7009	-61.5416	-1.0741	2	45.5379	22.223	329.261	5.74669	14.5686		6.2324	0
45925	Thu Mar 23 16:32:03 2017_x000D_	47.1656	36.9086	-56.6236	-0.988267	2	45.5379	22.223	329.261	5.74669	14.7755		8.72291	78.6427
45926	Thu Mar 23 16:32:03 2017_x000D_	47.3718	37.1136	-40.5992	-0.708589	2	47.4202	24.0475	9.44485	0.164844	13.0662		6.95673	0
45927	Thu Mar 23 16:32:03 2017_x000D_	47.4775	37.32	-34.1812	-0.596574	2	47.4202	24.0475	9.44485	0.164844	13.2726		9.63029	0
45928	Thu Mar 23 16:32:03 2017_x000D_	47.7827	37.4195	-16.9863	-0.296468	2	47.4202	24.0475	9.44485	0.164844	13.3769		3.02733	0
45929	Thu Mar 23 16:32:03 2017_x000D_	47.8836	37.418	-10.6348	-0.185612	2	47.4202	24.0475	9.44485	0.164844	13.3785		4.37848	0
45930	Thu Mar 23 16:32:03 2017_x000D_	47.9874	37.5206	-2.11886	-0.0369811	2	47.4202	24.0475	9.44485	0.164844	13.485		9.09414	38.2172
45931	Thu Mar 23 16:32:03 2017_x000D_	48.2905	37.5158	9.75542	0.170264	2	48.0233	25.1696	45.7704	0.798844	12.3491		9.09434	0
45932	Thu Mar 23 16:32:03 2017_x000D_	48.5936	37.5106	10.2113	0.178221	2	48.0233	25.1696	45.7704	0.798844	12.3542		22.0598	0
45933	Thu Mar 23 16:32:03 2017_x000D_	49.2954	37.2911	15.4174	0.269085	2	48.0233	25.1696	45.7704	0.798844	12.1881		12.4829	0
45934	Thu Mar 23 16:32:03 2017_x000D_	49.6965	37.1804	12.6134	0.220145	2	48.0233	25.1696	45.7704	0.798844	12.1268		21.389	41.7712
45935	Thu Mar 23 16:32:03 2017_x000D_	50.4	37.0646	10.2082	0.178166	2	49.0729	26.0845	45	0.785398	11.06		9.56898	0
45936	Thu Mar 23 16:32:03 2017_x000D_	50.6998	36.9557	6.84642	0.119493	2	49.0729	26.0845	45	0.785398	10.9923		12.0887	0
45937	Thu Mar 23 16:32:03 2017_x000D_	51.1027	36.9489	6.84756	0.119512	2	49.0729	26.0845	45	0.785398	11.0524		12.0798	0
45938	Thu Mar 23 16:32:03 2017_x000D_	51.5053	36.9419	0.962923	0.0168062	2	49.0729	26.0845	45	0.785398	11.1265		18.1077	23.5979
45939	Thu Mar 23 16:32:03 2017_x000D_	52.1088	36.9315	-4.92008	-0.0858716	2	49.4781	26.7587	63.9632	1.11637	10.5074		12.0707	0
45940	Thu Mar 23 16:32:03 2017_x000D_	52.5111	36.9248	-4.92141	-0.0858947	2	49.4781	26.7587	63.9632	1.11637	10.6089		18.3705	0
45941	Thu Mar 23 16:32:03 2017_x000D_	53.1163	37.0181	-7.82319	-0.13654	2	49.4781	26.7587	63.9632	1.11637	10.8854		12.0557	0
45942	Thu Mar 23 16:32:03 2017_x000D_	53.5181	37.0114	-7.82523	-0.136576	2	49.4781	26.7587	63.9632	1.11637	11.02		21.3226	0
45943	Thu Mar 23 16:32:03 2017_x000D_	54.2229	37.1032	-4.64182	-0.0810151	2	49.4781	26.7587	63.9632	1.11637	11.3808		9.56774	41.8448
45944	Thu Mar 23 16:32:04 2017_x000D_	54.5262	37.2018	-1.98117	-0.0345779	2	50.2987	27.8866	46.0071	0.802975	10.2296		18.3168	0
45945	Thu Mar 23 16:32:04 2017_x000D_	55.1261	37.0882	0.969094	0.0169139	2	50.2987	27.8866	46.0071	0.802975	10.391		9.0193	0
45946	Thu Mar 23 16:32:04 2017_x000D_	55.4267	37.0831	0.969125	0.0169144	2	50.2987	27.8866	46.0071	0.802975	10.5296		9.5554	0
45947	Thu Mar 23 16:32:04 2017_x000D_	55.7296	37.1816	3.92815	0.0685592	2	50.2987	27.8866	46.0071	0.802975	10.7653		18.0326	68.6535
45948	Thu Mar 23 16:32:04 2017_x000D_	56.3306	37.1714	3.92899	0.0685739	2	50.849	30.1079	79.4957	1.38746	8.94097		6.75958	0
45949	Thu Mar 23 16:32:04 2017_x000D_	56.529	37.0646	6.8685	0.119878	2	50.849	30.1079	79.4957	1.38746	8.98098		18.2785	0
45950	Thu Mar 23 16:32:04 2017_x000D_	57.1276	36.951	3.92427	0.0684914	2	50.849	30.1079	79.4957	1.38746	9.28703		12.0047	0
45951	Thu Mar 23 16:32:04 2017_x000D_	57.5277	36.9442	3.92484	0.0685014	2	50.849	30.1079	79.4957	1.38746	9.5572		18.0026	62.3137
45952	Thu Mar 23 16:32:04 2017_x000D_	58.1277	36.9341	3.92573	0.0685168	2	51.4094	32.108	75.1387	1.31142	8.27205		11.9927	0
45953	Thu Mar 23 16:32:04 2017_x000D_	58.5274	36.9274	3.92635	0.0685277	2	51.4094	32.108	75.1387	1.31142	8.59608		11.9897	0
45954	Thu Mar 23 16:32:04 2017_x000D_	58.927	36.9206	3.92692	0.0685377	2	51.4094	32.108	75.1387	1.31142	8.92611		5.99482	0
45955	Thu Mar 23 16:32:04 2017_x000D_	59.1268	36.9173	3.92723	0.0685431	2	51.4094	32.108	75.1387	1.31142	9.09327		20.958	68.5815
45956	Thu Mar 23 16:32:04 2017_x000D_	59.8253	36.9055	3.78741	0.0661027	2	51.959	34.327	45	0.785398	8.27812		8.9863	0
45957	Thu Mar 23 16:32:04 2017_x000D_	60.1248	36.9004	3.92868	0.0685684	2	51.959	34.327	45	0.785398	8.5617		18.2155	0
45958	Thu Mar 23 16:32:04 2017_x000D_	60.7213	36.787	0.962922	0.0168062	2	51.959	34.327	45	0.785398	9.10107		11.9597	0
45959	Thu Mar 23 16:32:04 2017_x000D_	61.1199	36.7803	0.962885	0.0168055	2	51.959	34.327	45	0.785398	9.48371		17.9365	0
45960	Thu Mar 23 16:32:04 2017_x000D_	61.7177	36.7703	0.962885	0.0168055	2	51.959	34.327	45	0.785398	10.0599		8.95626	41.5025
45961	Thu Mar 23 16:32:04 2017_x000D_	62.0162	36.7653	0.962896	0.0168057	2	52.3323	35.6591	76.9872	1.34368	9.74688		17.9156	0
45962	Thu Mar 23 16:32:04 2017_x000D_	62.6133	36.7552	0.962924	0.0168062	2	52.3323	35.6591	76.9872	1.34368	10.3393		9.48363	0
45963	Thu Mar 23 16:32:04 2017_x000D_	62.9104	36.6472	3.92691	0.0685374	2	52.3323	35.6591	76.9872	1.34368	10.6241		8.94426	0
45964	Thu Mar 23 16:32:04 2017_x000D_	63.2085	36.6422	3.7863	0.0660834	2	52.3323	35.6591	76.9872	1.34368	10.9205		15.2378	38.0965
45965	Thu Mar 23 16:32:05 2017_x000D_	63.7075	36.737	6.88319	0.120134	2	52.9336	36.7776	62.4339	1.08968	10.774		6.71834	0
45966	Thu Mar 23 16:32:05 2017_x000D_	63.9045	36.6305	3.92845	0.0685644	2	52.9336	36.7776	62.4339	1.08968	10.9719		8.93826	0
45967	Thu Mar 23 16:32:05 2017_x000D_	64.2024	36.6255	3.78777	0.066109	2	52.9336	36.7776	62.4339	1.08968	11.2698		14.9031	0
45968	Thu Mar 23 16:32:05 2017_x000D_	64.6991	36.6172	3.92962	0.0685848	2	52.9336	36.7776	62.4339	1.08968	11.7666		5.95882	64.0592
45969	Thu Mar 23 16:32:05 2017_x000D_	64.8977	36.6139	3.92988	0.0685893	2	54.8519	37.7155	0	0	10.106		9.44801	0
45970	Thu Mar 23 16:32:05 2017_x000D_	65.1935	36.5058	0.956754	0.0166985	2	54.8519	37.7155	0	0	10.4121		5.95582	0
45971	Thu Mar 23 16:32:05 2017_x000D_	65.392	36.5025	0.956691	0.0166974	2	54.8519	37.7155	0	0	10.6097		5.95282	0
45972	Thu Mar 23 16:32:05 2017_x000D_	65.5904	36.4992	0.956733	0.0166981	2	54.8519	37.7155	0	0	10.8072		11.8968	0
45973	Thu Mar 23 16:32:05 2017_x000D_	65.9869	36.4923	-4.69197	-0.0818904	2	54.8519	37.7155	0	0	11.202		9.44144	47.3841
45974	Thu Mar 23 16:32:05 2017_x000D_	66.286	36.5902	-7.89674	-0.137824	2	56.355	38.2007	13.0128	0.227116	10.0607		3.10833	0
45975	Thu Mar 23 16:32:05 2017_x000D_	66.2845	36.4866	-23.8372	-0.416038	2	56.355	38.2007	13.0128	0.227116	10.0764		3.10547	0
45976	Thu Mar 23 16:32:05 2017_x000D_	66.2827	36.3831	-31.4763	-0.549365	2	56.355	38.2007	13.0128	0.227116	10.0927		2.94922	0
45977	Thu Mar 23 16:32:05 2017_x000D_	66.1844	36.3843	-49.255	-0.859662	2	56.355	38.2007	13.0128	0.227116	9.99582		3.09021	41.1388
45978	Thu Mar 23 16:32:05 2017_x000D_	66.1832	36.2813	-55.6077	-0.970537	2	57.6401	38.6792	0	0	8.87325		0.0247386	0
45979	Thu Mar 23 16:32:05 2017_x000D_	66.184	36.2811	-75.5984	-1.31944	2	57.6401	38.6792	0	0	8.87407		2.98226	0
45980	Thu Mar 23 16:32:05 2017_x000D_	66.2834	36.2798	-83.6395	-1.45978	2	57.6401	38.6792	0	0	8.97016		3.09652	0
45981	Thu Mar 23 16:32:05 2017_x000D_	66.2853	36.383	265.622	4.63597	2	57.6401	38.6792	0	0	8.94494		3.09942	13.0649
45982	Thu Mar 23 16:32:05 2017_x000D_	66.287	36.4863	259.963	4.53722	2	58.0754	38.6923	0	0	8.50275		6.1987	0
45983	Thu Mar 23 16:32:05 2017_x000D_	66.2901	36.6929	247.706	4.32329	2	58.0754	38.6923	0	0	8.45452		4.30051	0
45984	Thu Mar 23 16:32:05 2017_x000D_	66.1924	36.7978	238.963	4.17068	2	58.0754	38.6923	0	0	8.33516		12.88	0
45985	Thu Mar 23 16:32:05 2017_x000D_	65.8996	37.1118	235.058	4.10254	2	58.0754	38.6923	0	0	7.98224		13.7179	0
45986	Thu Mar 23 16:32:06 2017_x000D_	65.7076	37.5268	235.058	4.10254	2	58.0754	38.6923	0	0	7.72068		26.2529	39.1887
45987	Thu Mar 23 16:32:06 2017_x000D_	65.2229	38.2554	238.963	4.17069	2	59.3811	38.7316	0	0	5.86118		11.014	0
45988	Thu Mar 23 16:32:06 2017_x000D_	65.0294	38.5674	240.412	4.19597	2	59.3811	38.7316	0	0	5.65069		15.2468	0
45989	Thu Mar 23 16:32:06 2017_x000D_	64.7383	38.984	242.739	4.2366	2	59.3811	38.7316	0	0	5.36314		19.4501	0
45990	Thu Mar 23 16:32:06 2017_x000D_	64.5497	39.6043	247.711	4.32337	2	59.3811	38.7316	0	0	5.24176		11.0114	309.569
45991	Thu Mar 23 16:32:06 2017_x000D_	64.3562	39.9162	248.81	4.34256	1	69.319	35.9532	55.0887	0.961479	6.35096		19.4424	0
45992	Thu Mar 23 16:32:06 2017_x000D_	64.1675	40.5362	253.967	4.43256	1	69.319	35.9532	55.0887	0.961479	6.89506		11.0073	0
45993	Thu Mar 23 16:32:06 2017_x000D_	63.9741	40.848	254.77	4.44657	1	69.319	35.9532	55.0887	0.961479	7.24755		9.72451	0
45994	Thu Mar 23 16:32:06 2017_x000D_	63.8797	41.1581	256.665	4.47965	1	69.319	35.9532	55.0887	0.961479	7.52841		19.4378	0
45995	Thu Mar 23 16:32:06 2017_x000D_	63.6912	41.778	256.666	4.47966	1	69.319	35.9532	55.0887	0.961479	8.09941		9.23822	80.0849
45996	Thu Mar 23 16:32:06 2017_x000D_	63.6962	42.0859	257.35	4.4916	1	68.1133	38.3349	107.335	1.87335	5.79489		9.71789	0
45997	Thu Mar 23 16:32:06 2017_x000D_	63.6019	42.3958	259.43	4.5279	1	68.1133	38.3349	107.335	1.87335	6.0699		15.6853	0
45998	Thu Mar 23 16:32:06 2017_x000D_	63.5111	42.9107	257.35	4.4916	1	68.1133	38.3349	107.335	1.87335	6.48985		9.23817	0
45999	Thu Mar 23 16:32:06 2017_x000D_	63.516	43.2186	256.663	4.47962	1	68.1133	38.3349	107.335	1.87335	6.70714		19.4197	69.1036
46000	Thu Mar 23 16:32:06 2017_x000D_	63.3276	43.8379	256.664	4.47963	1	67.3534	40.5094	110.843	1.93458	5.2236		12.6729	0
46001	Thu Mar 23 16:32:06 2017_x000D_	63.2352	44.2501	253.966	4.43254	1	67.3534	40.5094	110.843	1.93458	5.56349		19.4102	0
46002	Thu Mar 23 16:32:06 2017_x000D_	63.0469	44.8691	253.966	4.43254	1	67.3534	40.5094	110.843	1.93458	6.12804		12.6589	0
46003	Thu Mar 23 16:32:06 2017_x000D_	62.9544	45.2808	256.664	4.47964	1	67.3534	40.5094	110.843	1.93458	6.4898		19.4027	0
46004	Thu Mar 23 16:32:06 2017_x000D_	62.7663	45.8996	256.665	4.47965	1	67.3534	40.5094	110.843	1.93458	7.07783		12.6582	135.666
46005	Thu Mar 23 16:32:06 2017_x000D_	62.6739	46.3113	253.965	4.43253	2	63.069	39.0623	0	0	7.25976		6.83736	0
46006	Thu Mar 23 16:32:06 2017_x000D_	62.5781	46.5181	256.666	4.47966	2	63.069	39.0623	0	0	7.47194		21.7132	0
46007	Thu Mar 23 16:32:06 2017_x000D_	62.4909	47.2366	254.767	4.44652	2	63.069	39.0623	0	0	8.19472		10.9939	0
46008	Thu Mar 23 16:32:07 2017_x000D_	62.2977	47.548	253.965	4.43253	2	63.069	39.0623	0	0	8.52068		12.2747	19.5838
46009	Thu Mar 23 16:32:07 2017_x000D_	62.3045	47.9571	253.964	4.43251	2	63.7215	39.0819	0	0	8.98761		19.3751	0
46010	Thu Mar 23 16:32:07 2017_x000D_	62.1166	48.575	253.964	4.43251	2	63.7215	39.0819	0	0	9.62781		13.6668	0
46011	Thu Mar 23 16:32:07 2017_x000D_	61.9252	48.9884	253.965	4.43253	2	63.7215	39.0819	0	0	10.068		19.3694	0
46012	Thu Mar 23 16:32:07 2017_x000D_	61.7373	49.6061	253.965	4.43253	2	63.7215	39.0819	0	0	10.7096		6.1299	52.322
46013	Thu Mar 23 16:32:07 2017_x000D_	61.7408	49.8104	253.964	4.43251	2	65.201	40.0054	21.84	0.38118	10.3976		13.66	0
46014	Thu Mar 23 16:32:07 2017_x000D_	61.5495	50.2236	253.965	4.43253	2	65.201	40.0054	21.84	0.38118	10.851		19.357	0
46015	Thu Mar 23 16:32:07 2017_x000D_	61.3617	50.8409	253.965	4.43253	2	65.201	40.0054	21.84	0.38118	11.4956		12.2508	0
46016	Thu Mar 23 16:32:07 2017_x000D_	61.3687	51.2492	253.964	4.4325	2	65.201	40.0054	21.84	0.38118	11.879		19.3476	0
46017	Thu Mar 23 16:32:07 2017_x000D_	61.181	51.8662	253.964	4.43251	2	65.201	40.0054	21.84	0.38118	12.5235		6.82123	52.2995
46018	Thu Mar 23 16:32:07 2017_x000D_	61.0854	52.0725	256.668	4.4797	2	66.6798	40.9286	28.4516	0.496574	12.4693		12.6211	0
46019	Thu Mar 23 16:32:07 2017_x000D_	60.9933	52.483	253.964	4.43251	2	66.6798	40.9286	28.4516	0.496574	12.8779		16.4522	0
46020	Thu Mar 23 16:32:07 2017_x000D_	60.804	52.9977	254.768	4.44654	2	66.6798	40.9286	28.4516	0.496574	13.4234		9.17833	0
46021	Thu Mar 23 16:32:07 2017_x000D_	60.8092	53.3036	253.963	4.4325	2	66.6798	40.9286	28.4516	0.496574	13.6969		19.3286	32.4328
46022	Thu Mar 23 16:32:07 2017_x000D_	60.6217	53.92	253.964	4.4325	2	67.517	41.6126	28.4516	0.496574	14.1073		8.56271	0
46023	Thu Mar 23 16:32:07 2017_x000D_	60.4271	54.1288	253.965	4.43253	2	67.517	41.6126	28.4516	0.496574	14.3848		12.2269	0
46024	Thu Mar 23 16:32:07 2017_x000D_	60.4342	54.5363	253.964	4.4325	2	67.517	41.6126	28.4516	0.496574	14.7373		13.6345	0
46025	Thu Mar 23 16:32:07 2017_x000D_	60.2432	54.9487	253.965	4.43252	2	67.517	41.6126	28.4516	0.496574	15.1908		6.11195	0
46026	Thu Mar 23 16:32:07 2017_x000D_	60.2468	55.1524	253.964	4.43251	2	67.517	41.6126	28.4516	0.496574	15.3682		13.6345	23.3781
46027	Thu Mar 23 16:32:07 2017_x000D_	60.0558	55.5648	253.965	4.43252	2	68.1474	42.0707	32.4563	0.566469	15.7342		6.10596	0
46028	Thu Mar 23 16:32:07 2017_x000D_	60.0594	55.7683	253.964	4.43251	2	68.1474	42.0707	32.4563	0.566469	15.9072		13.6305	0
46029	Thu Mar 23 16:32:08 2017_x000D_	59.8685	56.1806	253.965	4.43252	2	68.1474	42.0707	32.4563	0.566469	16.3594		6.10596	0
46030	Thu Mar 23 16:32:08 2017_x000D_	59.8721	56.3841	253.964	4.43251	2	68.1474	42.0707	32.4563	0.566469	16.5334		6.1029	46.4313
46031	Thu Mar 23 16:32:08 2017_x000D_	59.8756	56.5875	253.963	4.4325	2	68.2892	43.6119	57.0558	0.995812	15.4646		13.6223	0
46032	Thu Mar 23 16:32:08 2017_x000D_	59.6847	56.9995	259.448	4.52823	2	68.2892	43.6119	57.0558	0.995812	15.9143		6.80782	0
46033	Thu Mar 23 16:32:08 2017_x000D_	59.5893	57.2054	262.285	4.57774	2	68.2892	43.6119	57.0558	0.995812	16.1391		4.27697	0
46034	Thu Mar 23 16:32:08 2017_x000D_	59.492	57.3096	265.46	4.63315	2	68.2892	43.6119	57.0558	0.995812	16.2794		6.08171	46.667
46035	Thu Mar 23 16:32:08 2017_x000D_	59.4951	57.5123	-77.9314	-1.36016	2	67.9966	45.1397	57.0558	0.995812	15.0119		3.04833	0
46036	Thu Mar 23 16:32:08 2017_x000D_	59.4966	57.6139	-71.8263	-1.2536	2	67.9966	45.1397	57.0558	0.995812	15.0949		6.74726	0
46037	Thu Mar 23 16:32:08 2017_x000D_	59.5985	57.8144	-56.5842	-0.987581	2	67.9966	45.1397	57.0558	0.995812	15.2045		4.22367	0
46038	Thu Mar 23 16:32:08 2017_x000D_	59.6988	57.9132	-48.2857	-0.842744	2	67.9966	45.1397	57.0558	0.995812	15.2321		6.76471	88.1213
46039	Thu Mar 23 16:32:08 2017_x000D_	59.801	58.1142	-34.5165	-0.602426	2	67.205	47.9684	66.3695	1.15837	12.5601		2.96795	0
46040	Thu Mar 23 16:32:08 2017_x000D_	59.8999	58.1117	-28.2294	-0.492696	2	67.205	47.9684	66.3695	1.15837	12.5		6.76077	0
46041	Thu Mar 23 16:32:08 2017_x000D_	60.0024	58.3124	-21.8526	-0.3814	2	67.205	47.9684	66.3695	1.15837	12.6046		8.91007	0
46042	Thu Mar 23 16:32:08 2017_x000D_	60.2993	58.3046	-10.0155	-0.174803	2	67.205	47.9684	66.3695	1.15837	12.4308		6.64859	0
46043	Thu Mar 23 16:32:08 2017_x000D_	60.499	58.4007	-7.15505	-0.124879	2	67.205	47.9684	66.3695	1.15837	12.4017		23.897	35.6142
46044	Thu Mar 23 16:32:08 2017_x000D_	61.2916	58.4801	-4.25465	-0.0742577	2	66.717	49.0506	100.003	1.74538	10.8789		12.2077	0
46045	Thu Mar 23 16:32:08 2017_x000D_	61.6884	58.5703	-7.15438	-0.124867	2	66.717	49.0506	100.003	1.74538	10.7662		12.2012	0
46046	Thu Mar 23 16:32:08 2017_x000D_	62.085	58.6604	-10.014	-0.174778	2	66.717	49.0506	100.003	1.74538	10.6679		23.851	0
46047	Thu Mar 23 16:32:08 2017_x000D_	62.8761	58.7394	-12.8242	-0.223824	2	66.717	49.0506	100.003	1.74538	10.4223		12.183	60.8494
46048	Thu Mar 23 16:32:08 2017_x000D_	63.2721	58.8294	-15.5671	-0.271697	2	66.1861	51.0082	100.003	1.74538	8.34641		9.34913	0
46049	Thu Mar 23 16:32:08 2017_x000D_	63.5696	58.9222	-19.1969	-0.335049	2	66.1861	51.0082	100.003	1.74538	8.33531		22.5136	0
46050	Thu Mar 23 16:32:09 2017_x000D_	64.2642	59.2063	-23.0413	-0.402146	2	66.1861	51.0082	100.003	1.74538	8.42036		9.32443	0
46051	Thu Mar 23 16:32:09 2017_x000D_	64.5609	59.2989	-24.465	-0.426995	2	66.1861	51.0082	100.003	1.74538	8.44849		22.4841	20.8935
46052	Thu Mar 23 16:32:09 2017_x000D_	65.2546	59.5826	-28.2757	-0.493505	2	65.9368	51.6585	103.013	1.79791	7.95341		8.40919	0
46053	Thu Mar 23 16:32:09 2017_x000D_	65.4544	59.7792	-28.2728	-0.493454	2	65.9368	51.6585	103.013	1.79791	8.13502		19.798	0
46054	Thu Mar 23 16:32:09 2017_x000D_	66.0489	60.0657	-25.7157	-0.448824	2	65.9368	51.6585	103.013	1.79791	8.40795		12.1322	0
46055	Thu Mar 23 16:32:09 2017_x000D_	66.4433	60.1551	-28.278	-0.493544	2	65.9368	51.6585	103.013	1.79791	8.51168		21.2944	79.8797
46056	Thu Mar 23 16:32:09 2017_x000D_	67.0384	60.542	-28.2758	-0.493506	2	64.7334	54.0337	98.6368	1.72154	6.90442		9.29491	0
46057	Thu Mar 23 16:32:09 2017_x000D_	67.3341	60.6345	-24.4626	-0.426952	2	64.7334	54.0337	98.6368	1.72154	7.09466		8.3858	0
46058	Thu Mar 23 16:32:09 2017_x000D_	67.5332	60.8307	-24.459	-0.42689	2	64.7334	54.0337	98.6368	1.72154	7.35106		19.7363	0
46059	Thu Mar 23 16:32:09 2017_x000D_	68.1259	61.1162	-21.8681	-0.381671	2	64.7334	54.0337	98.6368	1.72154	7.85308		8.81486	0
46060	Thu Mar 23 16:32:09 2017_x000D_	68.4196	61.1075	-20.8072	-0.363155	2	64.7334	54.0337	98.6368	1.72154	7.97664		10.626	47.6826
46061	Thu Mar 23 16:32:09 2017_x000D_	68.7166	61.3005	-21.8699	-0.381701	2	63.801	55.3209	101.457	1.77075	7.74072		17.1443	0
46062	Thu Mar 23 16:32:09 2017_x000D_	69.2102	61.5885	-18.2069	-0.31777	2	63.801	55.3209	101.457	1.77075	8.27902		11.7472	0
46063	Thu Mar 23 16:32:09 2017_x000D_	69.6016	61.5768	-18.2117	-0.317855	2	63.801	55.3209	101.457	1.77075	8.53131		18.5256	0
46064	Thu Mar 23 16:32:09 2017_x000D_	70.1911	61.7607	-18.2121	-0.317861	2	63.801	55.3209	101.457	1.77075	9.07218		8.35394	65.8733
46065	Thu Mar 23 16:32:09 2017_x000D_	70.3893	61.9563	-18.2075	-0.317782	2	63.9114	57.5139	79.0736	1.38009	7.85481		11.7323	0
46066	Thu Mar 23 16:32:09 2017_x000D_	70.7802	61.9445	-18.2124	-0.317867	2	63.9114	57.5139	79.0736	1.38009	8.17378		21.1653	0
46067	Thu Mar 23 16:32:09 2017_x000D_	71.3714	62.3295	-18.2059	-0.317752	2	63.9114	57.5139	79.0736	1.38009	8.87928		8.79705	0
46068	Thu Mar 23 16:32:09 2017_x000D_	71.6645	62.3206	-19.177	-0.334701	2	63.9114	57.5139	79.0736	1.38009	9.12222		18.4753	41.2426
46069	Thu Mar 23 16:32:09 2017_x000D_	72.2524	62.504	-19.1777	-0.334714	2	64.2815	58.8379	45	0.785398	8.77357		12.0326	0
46070	Thu Mar 23 16:32:09 2017_x000D_	72.6436	62.5925	-21.8796	-0.381871	2	64.2815	58.8379	45	0.785398	9.16634		17.0536	0
46071	Thu Mar 23 16:32:09 2017_x000D_	73.1344	62.8793	-18.207	-0.317772	2	64.2815	58.8379	45	0.785398	9.73174		9.22494	0
46072	Thu Mar 23 16:32:10 2017_x000D_	73.428	62.9707	-21.8775	-0.381834	2	64.2815	58.8379	45	0.785398	10.0369		18.4307	54.9141
46073	Thu Mar 23 16:32:10 2017_x000D_	74.0145	63.1536	-21.8792	-0.381865	2	65.5192	60.1865	46.0071	0.802975	8.99854		0	0
46074	Thu Mar 23 16:32:10 2017_x000D_	74.0145	63.1536	-21.8792	-0.381865	2	65.5192	60.1865	46.0071	0.802975	8.99854		23.5192	0
46075	Thu Mar 23 16:32:10 2017_x000D_	74.7	63.534	-20.8058	-0.363131	2	65.5192	60.1865	46.0071	0.802975	9.77204		15.6771	0
46076	Thu Mar 23 16:32:10 2017_x000D_	75.1885	63.7196	-21.876	-0.381809	2	65.5192	60.1865	46.0071	0.802975	10.2946		5.83178	0
46077	Thu Mar 23 16:32:10 2017_x000D_	75.3828	63.7136	-21.8789	-0.381859	2	65.5192	60.1865	46.0071	0.802975	10.4753		10.5118	18.3004
46078	Thu Mar 23 16:32:10 2017_x000D_	75.6763	63.905	-20.8059	-0.363131	2	65.9317	60.6359	81.3632	1.42006	10.2783		15.6581	0
46079	Thu Mar 23 16:32:10 2017_x000D_	76.1642	64.0904	-21.8767	-0.38182	2	65.9317	60.6359	81.3632	1.42006	10.7999		5.82587	0
46080	Thu Mar 23 16:32:10 2017_x000D_	76.3583	64.0843	-21.8797	-0.381872	2	65.9317	60.6359	81.3632	1.42006	10.9821		12.9992	0
46081	Thu Mar 23 16:32:10 2017_x000D_	76.7486	64.2725	-21.8786	-0.381854	2	65.9317	60.6359	81.3632	1.42006	11.4118		6.49953	27.4431
46082	Thu Mar 23 16:32:10 2017_x000D_	76.9437	64.3667	-19.1697	-0.334574	2	66.5503	61.3098	13.0128	0.227116	10.8336		6.49022	0
46083	Thu Mar 23 16:32:10 2017_x000D_	77.1386	64.4606	-21.8775	-0.381835	2	66.5503	61.3098	13.0128	0.227116	11.0472		12.9764	0
46084	Thu Mar 23 16:32:10 2017_x000D_	77.5283	64.6483	-26.9846	-0.47097	2	66.5503	61.3098	13.0128	0.227116	11.4744		9.16803	0
46085	Thu Mar 23 16:32:10 2017_x000D_	77.8201	64.7391	-30.7866	-0.537327	2	66.5503	61.3098	13.0128	0.227116	11.78		2.91179	0
46086	Thu Mar 23 16:32:10 2017_x000D_	77.9171	64.7357	-36.9531	-0.644954	2	66.5503	61.3098	13.0128	0.227116	11.8719		4.12385	75.3593
46087	Thu Mar 23 16:32:10 2017_x000D_	77.82	64.6384	-52.9952	-0.92494	2	68.6543	62.6821	14.6918	0.256421	9.37215		3.01512	0
46088	Thu Mar 23 16:32:10 2017_x000D_	77.8191	64.5379	-62.1477	-1.08468	2	68.6543	62.6821	14.6918	0.256421	9.3508		4.16638	0
46089	Thu Mar 23 16:32:10 2017_x000D_	77.918	64.6354	-81.1076	-1.41559	2	68.6543	62.6821	14.6918	0.256421	9.46739		3.00622	0
46090	Thu Mar 23 16:32:10 2017_x000D_	77.9192	64.7356	-86.7511	-1.51409	2	68.6543	62.6821	14.6918	0.256421	9.48974		3.01829	69.6372
46091	Thu Mar 23 16:32:10 2017_x000D_	77.9206	64.8362	262.372	4.57926	2	70.7789	63.6171	21.84	0.38118	7.245		9.53963	0
46092	Thu Mar 23 16:32:10 2017_x000D_	77.827	65.1401	248.607	4.33901	2	70.7789	63.6171	21.84	0.38118	7.21077		3.01215	0
46093	Thu Mar 23 16:32:11 2017_x000D_	77.828	65.2405	242.61	4.23434	2	70.7789	63.6171	21.84	0.38118	7.23362		9.54119	0
46094	Thu Mar 23 16:32:11 2017_x000D_	77.7339	65.5443	227.125	3.96408	2	70.7789	63.6171	21.84	0.38118	7.21707		6.59962	72.1999
46095	Thu Mar 23 16:32:11 2017_x000D_	77.5413	65.6506	225.191	3.93032	2	72.8915	64.7699	11.4568	0.199958	4.73247		21.1195	0
46096	Thu Mar 23 16:32:11 2017_x000D_	77.0623	66.1665	225.316	3.9325	2	72.8915	64.7699	11.4568	0.199958	4.39842		12.6688	0
46097	Thu Mar 23 16:32:11 2017_x000D_	76.775	66.476	225.191	3.93032	2	72.8915	64.7699	11.4568	0.199958	4.24174		27.4614	0
46098	Thu Mar 23 16:32:11 2017_x000D_	76.1035	67.0981	230.848	4.02906	2	72.8915	64.7699	11.4568	0.199958	3.96705		12.6708	0
46099	Thu Mar 23 16:32:11 2017_x000D_	75.8161	67.4076	231.113	4.03368	2	72.8915	64.7699	11.4568	0.199958	3.93837		10.8238	266.37
46100	Thu Mar 23 16:32:11 2017_x000D_	75.6256	67.714	232.885	4.06461	1	81.758	65.2408	123.617	2.15752	6.61234		12.6686	0
46101	Thu Mar 23 16:32:11 2017_x000D_	75.3382	68.0234	236.65	4.13031	1	81.758	65.2408	123.617	2.15752	6.99691		17.5112	0
46102	Thu Mar 23 16:32:11 2017_x000D_	75.0532	68.5328	240.319	4.19435	1	81.758	65.2408	123.617	2.15752	7.46938		8.44429	0
46103	Thu Mar 23 16:32:11 2017_x000D_	74.8616	68.739	245.02	4.2764	1	81.758	65.2408	123.617	2.15752	7.7329		16.1977	80.5368
46104	Thu Mar 23 16:32:11 2017_x000D_	74.6735	69.2451	246.196	4.29693	1	80.1329	67.3776	125.336	2.18752	5.76997		6.72152	0
46105	Thu Mar 23 16:32:11 2017_x000D_	74.5789	69.4482	248.621	4.33925	1	80.1329	67.3776	125.336	2.18752	5.92742		19.0213	0
46106	Thu Mar 23 16:32:11 2017_x000D_	74.3921	70.0541	248.62	4.33924	1	80.1329	67.3776	125.336	2.18752	6.33407		13.4403	0
46107	Thu Mar 23 16:32:11 2017_x000D_	74.2029	70.4602	248.62	4.33924	1	80.1329	67.3776	125.336	2.18752	6.68336		8.44869	147.022
46108	Thu Mar 23 16:32:11 2017_x000D_	74.0113	70.6666	248.621	4.33926	2	76.3899	64.2142	315	5.49779	6.87686		19.0155	0
46109	Thu Mar 23 16:32:11 2017_x000D_	73.8245	71.2723	248.621	4.33925	2	76.3899	64.2142	315	5.49779	7.50986		6.72152	0
46110	Thu Mar 23 16:32:11 2017_x000D_	73.7299	71.4754	246.196	4.29693	2	76.3899	64.2142	315	5.49779	7.73309		19.008	0
46111	Thu Mar 23 16:32:11 2017_x000D_	73.5433	72.0809	246.195	4.29692	2	76.3899	64.2142	315	5.49779	8.36589		10.8171	27.9871
46112	Thu Mar 23 16:32:11 2017_x000D_	73.3529	72.3871	245.019	4.27638	2	77.0725	63.5783	315	5.49779	9.56192		5.98547	0
46113	Thu Mar 23 16:32:11 2017_x000D_	73.3554	72.5866	245.018	4.27637	2	77.0725	63.5783	315	5.49779	9.74507		21.6275	0
46114	Thu Mar 23 16:32:12 2017_x000D_	72.9747	73.1988	245.019	4.27638	2	77.0725	63.5783	315	5.49779	10.4569		9.49023	0
46115	Thu Mar 23 16:32:12 2017_x000D_	72.8815	73.5011	248.621	4.33926	2	77.0725	63.5783	315	5.49779	10.7716		17.5004	0
46116	Thu Mar 23 16:32:12 2017_x000D_	72.5967	74.0102	245.019	4.27638	2	77.0725	63.5783	315	5.49779	11.3515		9.49023	14.6813
46117	Thu Mar 23 16:32:12 2017_x000D_	72.5035	74.3125	248.622	4.33927	2	77.5165	63.3725	315	5.49779	12.0339		9.49971	0
46118	Thu Mar 23 16:32:12 2017_x000D_	72.4102	74.6151	245.018	4.27637	2	77.5165	63.3725	315	5.49779	12.3479		18.9862	0
46119	Thu Mar 23 16:32:12 2017_x000D_	72.2238	75.2199	245.018	4.27636	2	77.5165	63.3725	315	5.49779	12.9759		8.44445	0
46120	Thu Mar 23 16:32:12 2017_x000D_	72.0323	75.4262	245.018	4.27637	2	77.5165	63.3725	315	5.49779	13.2427		20.1323	18.6581
46121	Thu Mar 23 16:32:12 2017_x000D_	71.7489	76.0345	242.612	4.23438	2	77.9716	62.9486	315	5.49779	14.4901		6.70811	0
46122	Thu Mar 23 16:32:12 2017_x000D_	71.6545	76.2372	245.018	4.27637	2	77.9716	62.9486	315	5.49779	14.7137		20.1269	0
46123	Thu Mar 23 16:32:12 2017_x000D_	71.3711	76.8453	242.612	4.23437	2	77.9716	62.9486	315	5.49779	15.3846		5.97055	0
46124	Thu Mar 23 16:32:12 2017_x000D_	71.3738	77.0443	242.611	4.23437	2	77.9716	62.9486	315	5.49779	15.5634		8.44665	14.684
46125	Thu Mar 23 16:32:12 2017_x000D_	71.1823	77.2507	242.612	4.23437	2	78.4157	62.7428	315	5.49779	16.2111		2.98525	0
46126	Thu Mar 23 16:32:12 2017_x000D_	71.1836	77.3502	241.247	4.21055	2	78.4157	62.7428	315	5.49779	16.2997		13.4148	0
46127	Thu Mar 23 16:32:12 2017_x000D_	70.9947	77.7555	241.247	4.21055	2	78.4157	62.7428	315	5.49779	16.7467		6.70811	0
46128	Thu Mar 23 16:32:12 2017_x000D_	70.9003	77.9582	238.886	4.16935	2	78.4157	62.7428	315	5.49779	16.9703		12.6732	0
46129	Thu Mar 23 16:32:12 2017_x000D_	70.613	78.2679	235.045	4.10232	2	78.4157	62.7428	315	5.49779	17.3756		6.71862	6.55431
46130	Thu Mar 23 16:32:12 2017_x000D_	70.5182	78.4708	225.215	3.93075	2	78.4047	62.961	315	5.49779	17.3997		5.80902	0
46131	Thu Mar 23 16:32:12 2017_x000D_	70.7117	78.4636	210.2	3.66868	2	78.4047	62.961	315	5.49779	17.3064		4.21415	0
46132	Thu Mar 23 16:32:12 2017_x000D_	70.807	78.3604	201.759	3.52136	2	78.4047	62.961	315	5.49779	17.1717		2.89474	0
46133	Thu Mar 23 16:32:12 2017_x000D_	70.9034	78.3562	185.007	3.22898	2	78.4047	62.961	315	5.49779	17.1255		2.97318	9.329
46134	Thu Mar 23 16:32:12 2017_x000D_	70.9045	78.4553	176.645	3.08303	2	78.6322	62.749	315	5.49779	17.5044		2.99438	0
46135	Thu Mar 23 16:32:12 2017_x000D_	70.9029	78.3555	168.448	2.93998	2	78.6322	62.749	315	5.49779	17.4157		2.9053	0
46136	Thu Mar 23 16:32:13 2017_x000D_	70.8061	78.3584	149.794	2.61441	2	78.6322	62.749	315	5.49779	17.4614		2.91189	0
46137	Thu Mar 23 16:32:13 2017_x000D_	70.7091	78.3619	143.628	2.50678	2	78.6322	62.749	315	5.49779	17.5082		10.4622	20.8396
46138	Thu Mar 23 16:32:13 2017_x000D_	70.4155	78.1737	130.169	2.27189	2	78.3827	63.3973	319.794	5.58145	16.7874		4.11997	0
46139	Thu Mar 23 16:32:13 2017_x000D_	70.3171	78.0779	126.47	2.20731	2	78.3827	63.3973	319.794	5.58145	16.7503		19.731	0
46140	Thu Mar 23 16:32:13 2017_x000D_	70.0177	77.4923	124.287	2.16922	2	78.3827	63.3973	319.794	5.58145	16.3903		16.4992	0
46141	Thu Mar 23 16:32:13 2017_x000D_	69.6233	77.109	124.291	2.16929	2	78.3827	63.3973	319.794	5.58145	16.2708		13.1768	52.6747
46142	Thu Mar 23 16:32:13 2017_x000D_	69.4232	76.718	124.289	2.16925	2	78.5114	65.1484	319.794	5.58145	14.7123		12.3877	0
46143	Thu Mar 23 16:32:13 2017_x000D_	69.127	76.4303	128.061	2.23509	2	78.5114	65.1484	319.794	5.58145	14.6747		25.2516	0
46144	Thu Mar 23 16:32:13 2017_x000D_	68.6301	75.7509	131.908	2.30223	2	78.5114	65.1484	319.794	5.58145	14.4932		10.5959	0
46145	Thu Mar 23 16:32:13 2017_x000D_	68.4311	75.4591	133.782	2.33494	2	78.5114	65.1484	319.794	5.58145	14.4195		18.7989	0
46146	Thu Mar 23 16:32:13 2017_x000D_	68.0337	74.9746	139.703	2.43828	2	78.5114	65.1484	319.794	5.58145	14.3644		10.5241	29.4987
46147	Thu Mar 23 16:32:13 2017_x000D_	67.7381	74.7857	141.462	2.46899	2	78.0345	66.0083	353.083	6.16246	13.5299		16.565	0
46148	Thu Mar 23 16:32:13 2017_x000D_	67.3421	74.4009	145.831	2.54524	2	78.0345	66.0083	353.083	6.16246	13.5928		10.539	0
46149	Thu Mar 23 16:32:13 2017_x000D_	67.0461	74.2117	147.403	2.57267	2	78.0345	66.0083	353.083	6.16246	13.7128		19.5811	0
46150	Thu Mar 23 16:32:13 2017_x000D_	66.4557	73.9334	149.733	2.61333	2	78.0345	66.0083	353.083	6.16246	14.0312		0	75.0832
46151	Thu Mar 23 16:32:13 2017_x000D_	66.4557	73.9334	149.733	2.61333	2	76.0095	67.4791	61.8896	1.08018	11.5297		16.6073	0
46152	Thu Mar 23 16:32:13 2017_x000D_	66.0588	73.5475	149.728	2.61324	2	76.0095	67.4791	61.8896	1.08018	11.6551		12.0608	0
46153	Thu Mar 23 16:32:13 2017_x000D_	65.6661	73.4614	147.407	2.57274	2	76.0095	67.4791	61.8896	1.08018	11.9488		16.6286	0
46154	Thu Mar 23 16:32:13 2017_x000D_	65.2686	73.0751	147.403	2.57267	2	76.0095	67.4791	61.8896	1.08018	12.1112		10.5598	38.3296
46155	Thu Mar 23 16:32:13 2017_x000D_	64.9721	72.8854	145.834	2.54529	2	74.8942	68.1024	104.265	1.81977	11.0148		21.1471	0
46156	Thu Mar 23 16:32:13 2017_x000D_	64.3782	72.5057	145.835	2.5453	2	74.8942	68.1024	104.265	1.81977	11.4007		10.5864	0
46157	Thu Mar 23 16:32:14 2017_x000D_	64.0809	72.3156	147.403	2.57267	2	74.8942	68.1024	104.265	1.81977	11.6051		18.8246	0
46158	Thu Mar 23 16:32:14 2017_x000D_	63.5844	71.9319	145.834	2.54528	2	74.8942	68.1024	104.265	1.81977	11.9405		10.5998	44.0372
46159	Thu Mar 23 16:32:14 2017_x000D_	63.2867	71.7416	147.401	2.57263	2	73.5624	68.7197	180	3.14159	10.7108		8.34403	0
46160	Thu Mar 23 16:32:14 2017_x000D_	63.0872	71.5478	147.399	2.5726	2	73.5624	68.7197	180	3.14159	10.8503		21.2136	0
46161	Thu Mar 23 16:32:14 2017_x000D_	62.4915	71.1668	147.399	2.5726	2	73.5624	68.7197	180	3.14159	11.3381		10.6055	0
46162	Thu Mar 23 16:32:14 2017_x000D_	62.1937	70.9763	145.834	2.54528	2	73.5624	68.7197	180	3.14159	11.5905		18.8935	0
46163	Thu Mar 23 16:32:14 2017_x000D_	61.6953	70.5913	147.397	2.57256	2	73.5624	68.7197	180	3.14159	12.0138		8.8494	53.8885
46164	Thu Mar 23 16:32:14 2017_x000D_	61.4005	70.6016	145.839	2.54537	2	71.8083	69.1067	180	3.14159	10.5146		8.36954	0
46165	Thu Mar 23 16:32:14 2017_x000D_	61.2003	70.4073	145.837	2.54533	2	71.8083	69.1067	180	3.14159	10.6874		16.7454	0
46166	Thu Mar 23 16:32:14 2017_x000D_	60.7998	70.0185	145.833	2.54527	2	71.8083	69.1067	180	3.14159	11.0462		10.6497	0
46167	Thu Mar 23 16:32:14 2017_x000D_	60.5007	69.8273	147.397	2.57256	2	71.8083	69.1067	180	3.14159	11.3305		17.2005	97.5178
46168	Thu Mar 23 16:32:14 2017_x000D_	60.0032	69.5423	148.201	2.5866	2	68.559	69.015	180	3.14159	8.57203		6.60238	0
46169	Thu Mar 23 16:32:14 2017_x000D_	59.8043	69.4481	145.837	2.54533	2	68.559	69.015	180	3.14159	8.76541		8.38867	0
46170	Thu Mar 23 16:32:14 2017_x000D_	59.6036	69.2534	145.835	2.5453	2	68.559	69.015	180	3.14159	8.95857		13.2076	0
46171	Thu Mar 23 16:32:14 2017_x000D_	59.2056	69.0652	145.837	2.54534	2	68.559	69.015	180	3.14159	9.35353		6.04602	33.031
46172	Thu Mar 23 16:32:14 2017_x000D_	59.2019	68.8637	145.831	2.54523	2	67.4864	68.7664	188.637	3.29233	8.28507		13.2156	0
46173	Thu Mar 23 16:32:14 2017_x000D_	58.8037	68.6753	145.834	2.54528	2	67.4864	68.7664	188.637	3.29233	8.68318		0	0
46174	Thu Mar 23 16:32:14 2017_x000D_	58.8037	68.6753	145.834	2.54528	2	67.4864	68.7664	188.637	3.29233	8.68318		17.2608	0
46175	Thu Mar 23 16:32:14 2017_x000D_	58.3044	68.3894	149.707	2.61288	2	67.4864	68.7664	188.637	3.29233	9.18974		10.6815	0
46176	Thu Mar 23 16:32:14 2017_x000D_	58.0043	68.1978	155.935	2.72158	2	67.4864	68.7664	188.637	3.29233	9.49913		4.19451	52.0539
46177	Thu Mar 23 16:32:14 2017_x000D_	57.9037	68.1007	164.8	2.8763	2	66.0122	67.8513	199.898	3.48887	8.11233		9.34891	0
46178	Thu Mar 23 16:32:15 2017_x000D_	57.6055	68.0102	179.111	3.12608	2	66.0122	67.8513	199.898	3.48887	8.4082		5.92851	0
46179	Thu Mar 23 16:32:15 2017_x000D_	57.408	68.017	184.676	3.22321	2	66.0122	67.8513	199.898	3.48887	8.6058		5.93141	0
46180	Thu Mar 23 16:32:15 2017_x000D_	57.2104	68.0237	190.173	3.31915	2	66.0122	67.8513	199.898	3.48887	8.80349		9.42102	60.9271
46181	Thu Mar 23 16:32:15 2017_x000D_	56.9166	68.1346	206.153	3.59805	2	64.3313	66.7115	225	3.92699	7.55003		5.9343	0
46182	Thu Mar 23 16:32:15 2017_x000D_	56.7189	68.1412	211.246	3.68693	2	64.3313	66.7115	225	3.92699	7.74549		10.8255	0
46183	Thu Mar 23 16:32:15 2017_x000D_	56.4266	68.3528	225.112	3.92894	2	64.3313	66.7115	225	3.92699	8.0733		4.26659	0
46184	Thu Mar 23 16:32:15 2017_x000D_	56.3297	68.4569	229.005	3.99689	2	64.3313	66.7115	225	3.92699	8.18975		8.54385	59.576
46185	Thu Mar 23 16:32:15 2017_x000D_	56.1357	68.6654	229.005	3.99689	2	62.8772	65.359	190.926	3.33229	7.50867		25.64	0
46186	Thu Mar 23 16:32:15 2017_x000D_	55.5535	69.2911	229.005	3.99689	2	62.8772	65.359	190.926	3.33229	8.31252		10.9297	0
46187	Thu Mar 23 16:32:15 2017_x000D_	55.3613	69.6006	227.06	3.96294	2	62.8772	65.359	190.926	3.33229	8.63018		23.5699	0
46188	Thu Mar 23 16:32:15 2017_x000D_	54.7768	70.1256	221.227	3.86115	2	62.8772	65.359	190.926	3.33229	9.39877		10.9297	0
46189	Thu Mar 23 16:32:15 2017_x000D_	54.5846	70.4351	219.026	3.82273	2	62.8772	65.359	190.926	3.33229	9.72286		24.2456	100.619
46190	Thu Mar 23 16:32:15 2017_x000D_	53.8988	70.8627	212.664	3.71169	2	59.6653	64.3932	169.997	2.967	8.66643		8.55014	0
46191	Thu Mar 23 16:32:15 2017_x000D_	53.7046	71.0713	212.665	3.71171	2	59.6653	64.3932	169.997	2.967	8.95137		22.8541	0
46192	Thu Mar 23 16:32:15 2017_x000D_	53.0165	71.3982	208.775	3.64382	2	59.6653	64.3932	169.997	2.967	9.65798		13.4398	0
46193	Thu Mar 23 16:32:15 2017_x000D_	52.6238	71.6138	208.775	3.64382	2	59.6653	64.3932	169.997	2.967	10.0856		8.55657	52.6454
46194	Thu Mar 23 16:32:15 2017_x000D_	52.4295	71.8226	208.777	3.64384	2	57.9186	64.5621	180	3.14159	9.10193		13.4438	0
46195	Thu Mar 23 16:32:15 2017_x000D_	52.0367	72.0383	208.777	3.64384	2	57.9186	64.5621	180	3.14159	9.51264		18.9621	0
46196	Thu Mar 23 16:32:15 2017_x000D_	51.4452	72.2611	208.775	3.64382	2	57.9186	64.5621	180	3.14159	10.0588		8.56081	0
46197	Thu Mar 23 16:32:15 2017_x000D_	51.2508	72.47	208.777	3.64384	2	57.9186	64.5621	180	3.14159	10.3438		20.1813	52.6547
46198	Thu Mar 23 16:32:15 2017_x000D_	50.6612	72.7939	211.258	3.68715	2	56.1716	64.7311	165.308	2.88517	9.76592		6.73053	0
46199	Thu Mar 23 16:32:15 2017_x000D_	50.4645	72.9018	208.777	3.64384	2	56.1716	64.7311	165.308	2.88517	9.96651		16.1772	0
46200	Thu Mar 23 16:32:16 2017_x000D_	49.972	73.1214	215.086	3.75396	2	56.1716	64.7311	165.308	2.88517	10.4323		10.8761	0
46201	Thu Mar 23 16:32:16 2017_x000D_	49.6782	73.3338	216.677	3.78173	2	56.1716	64.7311	165.308	2.88517	10.7783		8.56505	14.7029
46202	Thu Mar 23 16:32:16 2017_x000D_	49.4837	73.5428	216.678	3.78174	2	55.7269	64.9371	180	3.14159	10.6318		20.2041	0
46203	Thu Mar 23 16:32:16 2017_x000D_	48.8934	73.867	219.017	3.82257	2	55.7269	64.9371	180	3.14159	11.2445		12.8591	0
46204	Thu Mar 23 16:32:16 2017_x000D_	48.6013	74.1807	215.087	3.75398	2	55.7269	64.9371	180	3.14159	11.6713		19.3647	0
46205	Thu Mar 23 16:32:16 2017_x000D_	48.1126	74.6024	216.678	3.78175	2	55.7269	64.9371	180	3.14159	12.3043		10.8953	0
46206	Thu Mar 23 16:32:16 2017_x000D_	47.8183	74.8152	215.088	3.75399	2	55.7269	64.9371	180	3.14159	12.654		6.74012	33.3577
46207	Thu Mar 23 16:32:16 2017_x000D_	47.6214	74.9234	217.381	3.79401	2	54.6309	65.1246	180	3.14159	12.0478		23.6423	0
46208	Thu Mar 23 16:32:16 2017_x000D_	47.035	75.4499	215.089	3.75401	2	54.6309	65.1246	180	3.14159	12.8183		5.98601	0
46209	Thu Mar 23 16:32:16 2017_x000D_	46.8356	75.4572	215.087	3.75398	2	54.6309	65.1246	180	3.14159	12.9433		19.3774	0
46210	Thu Mar 23 16:32:16 2017_x000D_	46.3466	75.8792	216.678	3.78174	2	54.6309	65.1246	180	3.14159	13.5754		10.9085	47.5044
46211	Thu Mar 23 16:32:16 2017_x000D_	46.0519	76.0922	215.088	3.754	2	53.2864	65.9611	180	3.14159	12.449		8.57573	0
46212	Thu Mar 23 16:32:16 2017_x000D_	45.8572	76.3015	215.089	3.75401	2	53.2864	65.9611	180	3.14159	12.7325		16.2269	0
46213	Thu Mar 23 16:32:16 2017_x000D_	45.3632	76.5218	216.677	3.78173	2	53.2864	65.9611	180	3.14159	13.2025		6.76286	0
46214	Thu Mar 23 16:32:16 2017_x000D_	45.1656	76.6303	211.264	3.68726	2	53.2864	65.9611	180	3.14159	13.4082		19.3924	56.6909
46215	Thu Mar 23 16:32:16 2017_x000D_	44.6762	77.0526	212.667	3.71175	2	51.7144	67.0098	135	2.35619	12.2635		5.99822	0
46216	Thu Mar 23 16:32:16 2017_x000D_	44.4764	77.0601	212.666	3.71172	2	51.7144	67.0098	135	2.35619	12.3854		17.164	0
46217	Thu Mar 23 16:32:16 2017_x000D_	44.0866	77.4789	212.668	3.71175	2	51.7144	67.0098	135	2.35619	12.9532		9.00338	0
46218	Thu Mar 23 16:32:16 2017_x000D_	43.7867	77.4902	211.265	3.68727	2	51.7144	67.0098	135	2.35619	13.1411		6.79335	107.392
46219	Thu Mar 23 16:32:16 2017_x000D_	43.6918	77.6958	212.667	3.71175	2	48.9947	69.3374	135	2.35619	9.89867		5.99833	0
46220	Thu Mar 23 16:32:16 2017_x000D_	43.492	77.7034	212.666	3.71172	2	48.9947	69.3374	135	2.35619	10.0135		15.1523	0
46221	Thu Mar 23 16:32:17 2017_x000D_	43.0996	78.0214	215.087	3.75397	2	48.9947	69.3374	135	2.35619	10.4959		6.76286	0
46222	Thu Mar 23 16:32:17 2017_x000D_	42.902	78.1299	212.667	3.71173	2	48.9947	69.3374	135	2.35619	10.6972		10.9259	0
46223	Thu Mar 23 16:32:17 2017_x000D_	42.6068	78.3432	211.266	3.6873	2	48.9947	69.3374	135	2.35619	11.0413		6.7643	70.1049
46224	Thu Mar 23 16:32:17 2017_x000D_	42.4092	78.4518	208.793	3.64412	2	47.1853	70.8162	135	2.35619	9.0063		17.6686	0
46225	Thu Mar 23 16:32:17 2017_x000D_	41.916	78.7737	199.787	3.48694	2	47.1853	70.8162	135	2.35619	9.54397		6.01332	0
46226	Thu Mar 23 16:32:17 2017_x000D_	41.7157	78.7813	194.147	3.38851	2	47.1853	70.8162	135	2.35619	9.66226		9.56004	0
46227	Thu Mar 23 16:32:17 2017_x000D_	41.4174	78.8934	179.316	3.12966	2	47.1853	70.8162	135	2.35619	9.92521		6.02188	23.7476
46228	Thu Mar 23 16:32:17 2017_x000D_	41.2168	78.9006	168.018	2.93247	2	46.5132	71.2344	135	2.35619	9.31786		3.00484	0
46229	Thu Mar 23 16:32:17 2017_x000D_	41.1167	78.9041	161.745	2.82298	2	46.5132	71.2344	135	2.35619	9.37798		12.37	0
46230	Thu Mar 23 16:32:17 2017_x000D_	40.7135	78.8178	146.53	2.55743	2	46.5132	71.2344	135	2.35619	9.54696		8.4862	0
46231	Thu Mar 23 16:32:17 2017_x000D_	40.5082	78.6232	138.611	2.41921	2	46.5132	71.2344	135	2.35619	9.52126		10.8372	74.6353
46232	Thu Mar 23 16:32:17 2017_x000D_	40.3007	78.3275	124.383	2.1709	2	44.6937	72.9311	135	2.35619	6.95842		4.24637	0
46233	Thu Mar 23 16:32:17 2017_x000D_	40.1979	78.2302	120.505	2.10321	2	44.6937	72.9311	135	2.35619	6.94929		17.5508	0
46234	Thu Mar 23 16:32:17 2017_x000D_	39.8845	77.7362	111.639	1.94847	2	44.6937	72.9311	135	2.35619	6.79834		9.55697	0
46235	Thu Mar 23 16:32:17 2017_x000D_	39.7765	77.4365	108.109	1.88686	2	44.6937	72.9311	135	2.35619	6.66914		16.2602	0
46236	Thu Mar 23 16:32:17 2017_x000D_	39.5628	76.9384	108.937	1.90131	2	44.6937	72.9311	135	2.35619	6.51034		12.1511	27.9845
46237	Thu Mar 23 16:32:17 2017_x000D_	39.5523	76.5335	108.934	1.90125	2	44.0115	73.5673	135	2.35619	5.35563		25.8506	0
46238	Thu Mar 23 16:32:17 2017_x000D_	39.2299	75.7344	111.635	1.94839	2	44.0115	73.5673	135	2.35619	5.24976		13.5212	0
46239	Thu Mar 23 16:32:17 2017_x000D_	39.0184	75.3364	111.636	1.94842	2	44.0115	73.5673	135	2.35619	5.29724		22.0805	0
46240	Thu Mar 23 16:32:17 2017_x000D_	38.7985	74.634	117.985	2.05923	2	44.0115	73.5673	135	2.35619	5.32102		10.9041	165.226
46241	Thu Mar 23 16:32:17 2017_x000D_	38.5894	74.3367	116.765	2.03793	1	41.6059	78.5217	260.953	4.55449	5.15883		22.1061	0
46242	Thu Mar 23 16:32:17 2017_x000D_	38.3692	73.6335	122.863	2.14437	1	41.6059	78.5217	260.953	4.55449	5.86266		8.54351	0
46243	Thu Mar 23 16:32:18 2017_x000D_	38.1625	73.4376	122.866	2.14441	1	41.6059	78.5217	260.953	4.55449	6.14045		17.6621	0
46244	Thu Mar 23 16:32:18 2017_x000D_	37.8469	72.9406	126.671	2.21083	1	41.6059	78.5217	260.953	4.55449	6.72895		10.9184	78.4851
46245	Thu Mar 23 16:32:18 2017_x000D_	37.6374	72.643	128.332	2.23982	1	40.6314	76.0938	249.028	4.34635	4.56859		6.79359	0
46246	Thu Mar 23 16:32:18 2017_x000D_	37.531	72.4431	130.569	2.27885	1	40.6314	76.0938	249.028	4.34635	4.78958		8.5583	0
46247	Thu Mar 23 16:32:18 2017_x000D_	37.324	72.2468	130.57	2.27887	1	40.6314	76.0938	249.028	4.34635	5.07329		17.1251	0
46248	Thu Mar 23 16:32:18 2017_x000D_	36.9098	71.854	130.572	2.27891	1	40.6314	76.0938	249.028	4.34635	5.64147		9.62281	157.268
46249	Thu Mar 23 16:32:18 2017_x000D_	36.8006	71.5524	134.524	2.34789	2	40.6571	70.8516	242.434	4.23127	3.91966		19.3862	0
46250	Thu Mar 23 16:32:18 2017_x000D_	36.2852	71.1626	132.404	2.31088	2	40.6571	70.8516	242.434	4.23127	4.38295		6.80841	0
46251	Thu Mar 23 16:32:18 2017_x000D_	36.1785	70.9623	134.525	2.34791	2	40.6571	70.8516	242.434	4.23127	4.47997		19.4054	0
46252	Thu Mar 23 16:32:18 2017_x000D_	35.6626	70.5721	132.406	2.31092	2	40.6571	70.8516	242.434	4.23127	5.00231		8.58798	0
46253	Thu Mar 23 16:32:18 2017_x000D_	35.4549	70.3751	132.407	2.31093	2	40.6571	70.8516	242.434	4.23127	5.22398		10.9766	32.4362
46254	Thu Mar 23 16:32:18 2017_x000D_	35.2443	70.0759	130.576	2.27898	2	40.0455	69.96	226.007	3.94457	4.8026		19.4755	0
46255	Thu Mar 23 16:32:18 2017_x000D_	34.8257	69.5797	132.404	2.31088	2	40.0455	69.96	226.007	3.94457	5.23364		4.30987	0
46256	Thu Mar 23 16:32:18 2017_x000D_	34.7215	69.4808	132.677	2.31565	2	40.0455	69.96	226.007	3.94457	5.34552		17.7687	0
46257	Thu Mar 23 16:32:18 2017_x000D_	34.404	68.9808	132.401	2.31083	2	40.0455	69.96	226.007	3.94457	5.72585		6.79674	23.4098
46258	Thu Mar 23 16:32:18 2017_x000D_	34.1986	68.8852	130.576	2.27899	2	39.641	69.2927	261.363	4.56165	5.45763		17.2269	0
46259	Thu Mar 23 16:32:18 2017_x000D_	33.782	68.49	130.579	2.27903	2	39.641	69.2927	261.363	4.56165	5.91373		6.82977	0
46260	Thu Mar 23 16:32:18 2017_x000D_	33.6751	68.289	128.347	2.24008	2	39.641	69.2927	261.363	4.56165	6.04974		6.84071	0
46261	Thu Mar 23 16:32:18 2017_x000D_	33.5678	68.0878	130.575	2.27896	2	39.641	69.2927	261.363	4.56165	6.19157		12.9233	18.3363
46262	Thu Mar 23 16:32:18 2017_x000D_	33.2553	67.7913	130.141	2.2714	2	39.2263	68.8437	225	3.92699	6.06303		4.32477	0
46263	Thu Mar 23 16:32:18 2017_x000D_	33.1507	67.6921	130.577	2.279	2	39.2263	68.8437	225	3.92699	6.18378		6.14047	0
46264	Thu Mar 23 16:32:19 2017_x000D_	33.1449	67.4875	130.572	2.27892	2	39.2263	68.8437	225	3.92699	6.23079		10.9796	0
46265	Thu Mar 23 16:32:19 2017_x000D_	32.835	67.2928	128.349	2.2401	2	39.2263	68.8437	225	3.92699	6.57678		9.69047	0
46266	Thu Mar 23 16:32:19 2017_x000D_	32.7247	66.9892	132.397	2.31076	2	39.2263	68.8437	225	3.92699	6.76092		17.2822	111.548
46267	Thu Mar 23 16:32:19 2017_x000D_	32.3066	66.5929	140.597	2.45388	2	39.3981	65.1294	225	3.92699	7.24094		4.31228	0
46268	Thu Mar 23 16:32:19 2017_x000D_	32.2021	66.4942	149.554	2.61022	2	39.3981	65.1294	225	3.92699	7.32428		4.31471	0
46269	Thu Mar 23 16:32:19 2017_x000D_	32.0973	66.3957	166.951	2.91384	2	39.3981	65.1294	225	3.92699	7.4098		6.09332	0
46270	Thu Mar 23 16:32:19 2017_x000D_	31.8943	66.4024	172.774	3.01548	2	39.3981	65.1294	225	3.92699	7.61101		4.31434	65.8678
46271	Thu Mar 23 16:32:19 2017_x000D_	31.7898	66.3036	181.82	3.17336	2	39.2816	62.9369	259.496	4.52905	8.21351		9.62673	0
46272	Thu Mar 23 16:32:19 2017_x000D_	31.4825	66.2112	196.664	3.43243	2	39.2816	62.9369	259.496	4.52905	8.45855		4.33034	0
46273	Thu Mar 23 16:32:19 2017_x000D_	31.3842	66.3169	205.925	3.59406	2	39.2816	62.9369	259.496	4.52905	8.5903		6.82915	0
46274	Thu Mar 23 16:32:19 2017_x000D_	31.1843	66.4258	216.488	3.77843	2	39.2816	62.9369	259.496	4.52905	8.81695		3.04342	26.272
46275	Thu Mar 23 16:32:19 2017_x000D_	31.0829	66.4289	222.888	3.89013	2	39.322	62.0621	281.014	4.90462	9.32479		6.83562	0
46276	Thu Mar 23 16:32:19 2017_x000D_	30.8827	66.5377	229.079	3.99818	2	39.322	62.0621	281.014	4.90462	9.55263		13.7405	0
46277	Thu Mar 23 16:32:19 2017_x000D_	30.6915	66.9539	237.413	4.14364	2	39.322	62.0621	281.014	4.90462	9.92045		8.67704	0
46278	Thu Mar 23 16:32:19 2017_x000D_	30.4941	67.1653	237.413	4.14364	2	39.322	62.0621	281.014	4.90462	10.1968		15.3633	32.8491
46279	Thu Mar 23 16:32:19 2017_x000D_	30.2008	67.5851	235.064	4.10263	2	39.3726	60.9683	281.014	4.90462	11.3095		21.7055	0
46280	Thu Mar 23 16:32:19 2017_x000D_	29.7071	68.114	231.037	4.03235	2	39.3726	60.9683	281.014	4.90462	12.0201		9.72788	0
46281	Thu Mar 23 16:32:19 2017_x000D_	29.6143	68.4247	226.966	3.9613	2	39.3726	60.9683	281.014	4.90462	12.281		21.7096	0
46282	Thu Mar 23 16:32:19 2017_x000D_	29.1204	68.9536	222.892	3.8902	2	39.3726	60.9683	281.014	4.90462	12.9951		13.0283	0
46283	Thu Mar 23 16:32:19 2017_x000D_	28.824	69.271	218.856	3.81976	2	39.3726	60.9683	281.014	4.90462	13.4241		19.6516	29.1445
46284	Thu Mar 23 16:32:19 2017_x000D_	28.3269	69.6976	212.459	3.70811	2	38.9777	60.0807	244.223	4.26249	14.3501		11.0538	0
46285	Thu Mar 23 16:32:20 2017_x000D_	28.0276	69.9125	213.998	3.73497	2	38.9777	60.0807	244.223	4.26249	14.7163		20.5744	0
46286	Thu Mar 23 16:32:20 2017_x000D_	27.4252	70.2403	208.56	3.64005	2	38.9777	60.0807	244.223	4.26249	15.3843		9.68436	0
46287	Thu Mar 23 16:32:20 2017_x000D_	27.1227	70.353	212.458	3.70809	2	38.9777	60.0807	244.223	4.26249	15.6863		8.68976	58.3121
46288	Thu Mar 23 16:32:20 2017_x000D_	26.925	70.5647	212.459	3.70811	2	38.1878	58.3047	248.16	4.33121	16.6481		13.7172	0
46289	Thu Mar 23 16:32:20 2017_x000D_	26.5234	70.7833	212.459	3.7081	2	38.1878	58.3047	248.16	4.33121	17.0814		17.8922	0
46290	Thu Mar 23 16:32:20 2017_x000D_	26.023	71.1078	216.496	3.77857	2	38.1878	58.3047	248.16	4.33121	17.6607		6.86387	0
46291	Thu Mar 23 16:32:20 2017_x000D_	25.822	71.2171	213.996	3.73494	2	38.1878	58.3047	248.16	4.33121	17.8786		20.5906	43.7524
46292	Thu Mar 23 16:32:20 2017_x000D_	25.2192	71.5453	216.494	3.77854	2	37.595	56.9722	225	3.92699	19.119		8.69619	0
46293	Thu Mar 23 16:32:20 2017_x000D_	25.0214	71.7572	216.495	3.77855	2	37.595	56.9722	225	3.92699	19.4085		17.908	0
46294	Thu Mar 23 16:32:20 2017_x000D_	24.5205	72.0819	220.637	3.85084	2	37.595	56.9722	225	3.92699	19.9811		11.0838	0
46295	Thu Mar 23 16:32:20 2017_x000D_	24.2204	72.2974	218.851	3.81967	2	37.595	56.9722	225	3.92699	20.3406		8.69824	0
46296	Thu Mar 23 16:32:20 2017_x000D_	24.0225	72.5093	218.851	3.81967	2	37.595	56.9722	225	3.92699	20.6304		19.6835	27.5787
46297	Thu Mar 23 16:32:20 2017_x000D_	23.5246	72.9366	220.637	3.85084	2	36.9719	56.2963	245.232	4.28011	21.3946		11.0904	0
46298	Thu Mar 23 16:32:20 2017_x000D_	23.2243	73.1522	218.851	3.81968	2	36.9719	56.2963	245.232	4.28011	21.7513		15.3788	0
46299	Thu Mar 23 16:32:20 2017_x000D_	22.8251	73.4738	216.496	3.77856	2	36.9719	56.2963	245.232	4.28011	22.2531		11.0928	0
46300	Thu Mar 23 16:32:20 2017_x000D_	22.5247	73.6894	214.897	3.75065	2	36.9719	56.2963	245.232	4.28011	22.6107		11.088	20.5774
46301	Thu Mar 23 16:32:20 2017_x000D_	22.2245	73.905	216.496	3.77856	2	36.3286	56.0583	225	3.92699	22.7471		17.4092	0
46302	Thu Mar 23 16:32:20 2017_x000D_	21.8284	74.3291	216.497	3.77858	2	36.3286	56.0583	225	3.92699	23.3255		12.6785	0
46303	Thu Mar 23 16:32:20 2017_x000D_	21.4223	74.4461	218.85	3.81965	2	36.3286	56.0583	225	3.92699	23.6708		17.4114	0
46304	Thu Mar 23 16:32:20 2017_x000D_	21.0262	74.8703	218.851	3.81967	2	36.3286	56.0583	225	3.92699	24.2498		8.70672	0
46305	Thu Mar 23 16:32:20 2017_x000D_	20.8281	75.0824	218.851	3.81968	2	36.3286	56.0583	225	3.92699	24.5394		12.6909	73.3285
46306	Thu Mar 23 16:32:20 2017_x000D_	20.4216	75.1995	216.495	3.77856	2	33.9123	56.4271	239.204	4.1749	23.1171		15.398	0
46307	Thu Mar 23 16:32:21 2017_x000D_	20.0219	75.5215	218.85	3.81965	2	33.9123	56.4271	239.204	4.1749	23.6123		8.71096	0
46308	Thu Mar 23 16:32:21 2017_x000D_	19.8237	75.7337	218.85	3.81965	2	33.9123	56.4271	239.204	4.1749	23.9005		15.4004	0
46309	Thu Mar 23 16:32:21 2017_x000D_	19.4239	76.0557	216.496	3.77858	2	33.9123	56.4271	239.204	4.1749	24.3966		6.88829	62.2534
46310	Thu Mar 23 16:32:21 2017_x000D_	19.2223	76.1656	218.85	3.81965	2	32.1194	57.4719	207.351	3.61896	22.711		19.7261	0
46311	Thu Mar 23 16:32:21 2017_x000D_	18.7233	76.5938	220.634	3.85078	2	32.1194	57.4719	207.351	3.61896	23.3474		8.71096	0
46312	Thu Mar 23 16:32:21 2017_x000D_	18.5251	76.806	220.634	3.85079	2	32.1194	57.4719	207.351	3.61896	23.635		6.16322	0
46313	Thu Mar 23 16:32:21 2017_x000D_	18.3198	76.8136	220.633	3.85077	2	32.1194	57.4719	207.351	3.61896	23.7598		6.8864	74.8077
46314	Thu Mar 23 16:32:21 2017_x000D_	18.224	77.0222	218.85	3.81965	2	30.2968	59.1737	177.723	3.10185	21.5481		13.7885	0
46315	Thu Mar 23 16:32:21 2017_x000D_	17.8204	77.2421	218.849	3.81964	2	30.2968	59.1737	177.723	3.10185	21.9574		4.35548	0
46316	Thu Mar 23 16:32:21 2017_x000D_	17.7213	77.3482	218.236	3.80893	2	30.2968	59.1737	177.723	3.10185	22.101		11.1228	0
46317	Thu Mar 23 16:32:21 2017_x000D_	17.4201	77.5644	216.497	3.77858	2	30.2968	59.1737	177.723	3.10185	22.4506		3.074	0
46318	Thu Mar 23 16:32:21 2017_x000D_	17.4238	77.6668	218.85	3.81965	2	30.2968	59.1737	177.723	3.10185	22.5324		13.8005	98.2515
46319	Thu Mar 23 16:32:21 2017_x000D_	17.0198	77.8868	214.004	3.73508	2	27.801	61.2943	135	2.35619	19.7875		6.91103	0
46320	Thu Mar 23 16:32:21 2017_x000D_	16.8175	77.997	208.588	3.64054	2	27.801	61.2943	135	2.35619	19.9904		6.88471	0
46321	Thu Mar 23 16:32:21 2017_x000D_	16.7214	78.2054	196.828	3.43529	2	27.801	61.2943	135	2.35619	20.2174		3.06859	0
46322	Thu Mar 23 16:32:21 2017_x000D_	16.8236	78.2012	185.005	3.22894	2	27.801	61.2943	135	2.35619	20.158		3.08633	84.13
46323	Thu Mar 23 16:32:21 2017_x000D_	16.9264	78.1972	179.154	3.12683	2	25.7513	63.2082	135	2.35619	17.3939		4.32065	0
46324	Thu Mar 23 16:32:21 2017_x000D_	17.0324	78.2947	158.257	2.76211	2	25.7513	63.2082	135	2.35619	17.4247		3.08289	0
46325	Thu Mar 23 16:32:21 2017_x000D_	16.9297	78.2983	151.756	2.64865	2	25.7513	63.2082	135	2.35619	17.4795		3.09131	0
46326	Thu Mar 23 16:32:21 2017_x000D_	16.9267	78.1953	133.096	2.32297	2	25.7513	63.2082	135	2.35619	17.3921		6.87815	84.1152
46327	Thu Mar 23 16:32:21 2017_x000D_	16.7179	78.1006	126.67	2.21081	2	23.7019	65.1217	135	2.35619	14.7387		0.0108167	0
46328	Thu Mar 23 16:32:22 2017_x000D_	16.7182	78.1004	118.691	2.07156	2	23.7019	65.1217	135	2.35619	14.7383		13.7299	0
46329	Thu Mar 23 16:32:22 2017_x000D_	16.4989	77.6987	106.103	1.85185	2	23.7019	65.1217	135	2.35619	14.4936		6.14149	0
46330	Thu Mar 23 16:32:22 2017_x000D_	16.492	77.4941	100.57	1.75528	2	23.7019	65.1217	135	2.35619	14.3199		6.86986	51.6217
46331	Thu Mar 23 16:32:22 2017_x000D_	16.3821	77.2932	97.7394	1.70587	2	22.5538	66.4034	135	2.35619	12.5171		30.9088	0
46332	Thu Mar 23 16:32:22 2017_x000D_	16.2433	76.2723	100.571	1.75529	2	22.5538	66.4034	135	2.35619	11.714		12.3106	0
46333	Thu Mar 23 16:32:22 2017_x000D_	16.2289	75.8622	100.569	1.75526	2	22.5538	66.4034	135	2.35619	11.3786		25.3992	0
46334	Thu Mar 23 16:32:22 2017_x000D_	15.994	75.0488	106.096	1.85172	2	22.5538	66.4034	135	2.35619	10.8524		12.7095	0
46335	Thu Mar 23 16:32:22 2017_x000D_	15.8764	74.6418	108.767	1.89835	2	22.5538	66.4034	135	2.35619	10.6047		19.4961	37.3742
46336	Thu Mar 23 16:32:22 2017_x000D_	15.6485	74.0332	116.049	2.02544	2	21.6432	67.2536	124.245	2.16848	9.04983		12.7218	0
46337	Thu Mar 23 16:32:22 2017_x000D_	15.5308	73.6258	118.654	2.07091	2	21.6432	67.2536	124.245	2.16848	8.82986		18.0058	0
46338	Thu Mar 23 16:32:22 2017_x000D_	15.2032	73.1229	122.561	2.1391	2	21.6432	67.2536	124.245	2.16848	8.71334		11.1494	0
46339	Thu Mar 23 16:32:22 2017_x000D_	14.9859	72.8214	121.15	2.11446	2	21.6432	67.2536	124.245	2.16848	8.67871		9.76755	28.0306
46340	Thu Mar 23 16:32:22 2017_x000D_	14.8717	72.5165	125.001	2.18168	2	20.9603	67.8913	135	2.35619	7.64614		11.1487	0
46341	Thu Mar 23 16:32:22 2017_x000D_	14.6543	72.2151	126.604	2.20966	2	20.9603	67.8913	135	2.35619	7.64597		18.0433	0
46342	Thu Mar 23 16:32:22 2017_x000D_	14.3264	71.7109	122.561	2.13909	2	20.9603	67.8913	135	2.35619	7.65493		9.78195	0
46343	Thu Mar 23 16:32:22 2017_x000D_	14.2119	71.4056	126.6	2.20959	2	20.9603	67.8913	135	2.35619	7.60863		19.8489	35.4384
46344	Thu Mar 23 16:32:22 2017_x000D_	13.7801	70.9043	125	2.18166	2	19.8512	68.2979	180	3.14159	6.60693		12.7647	0
46345	Thu Mar 23 16:32:22 2017_x000D_	13.6621	70.4955	122.558	2.13903	2	19.8512	68.2979	180	3.14159	6.56768		17.5611	0
46346	Thu Mar 23 16:32:22 2017_x000D_	13.2335	70.0968	122.563	2.13912	2	19.8512	68.2979	180	3.14159	6.85784		9.80723	0
46347	Thu Mar 23 16:32:22 2017_x000D_	13.119	69.7906	118.664	2.07107	2	19.8512	68.2979	180	3.14159	6.8957		8.78583	45.7921
46348	Thu Mar 23 16:32:22 2017_x000D_	12.9046	69.5911	118.667	2.07113	2	18.3254	68.255	180	3.14159	5.58303		19.6292	0
46349	Thu Mar 23 16:32:23 2017_x000D_	12.675	68.9784	118.664	2.07107	2	18.3254	68.255	180	3.14159	5.69652		8.79636	0
46350	Thu Mar 23 16:32:23 2017_x000D_	12.4604	68.7786	118.667	2.07113	2	18.3254	68.255	180	3.14159	5.88833		16.7267	0
46351	Thu Mar 23 16:32:23 2017_x000D_	12.2344	68.2689	119.995	2.09431	2	18.3254	68.255	180	3.14159	6.09102		11.2251	0
46352	Thu Mar 23 16:32:23 2017_x000D_	12.0157	67.9653	118.667	2.07112	2	18.3254	68.255	180	3.14159	6.31635		6.20819	13.0882
46353	Thu Mar 23 16:32:23 2017_x000D_	12.0081	67.7585	118.664	2.07107	2	17.8893	68.2427	180	3.14159	5.9011		16.7468	0
46354	Thu Mar 23 16:32:23 2017_x000D_	11.7818	67.2482	119.991	2.09424	2	17.8893	68.2427	180	3.14159	6.18794		13.9274	0
46355	Thu Mar 23 16:32:23 2017_x000D_	11.5592	66.8408	119.991	2.09423	2	17.8893	68.2427	180	3.14159	6.48348		0	0
46356	Thu Mar 23 16:32:23 2017_x000D_	11.5592	66.8408	119.991	2.09423	2	17.8893	68.2427	180	3.14159	6.48348		15.5982	82.7997
46357	Thu Mar 23 16:32:23 2017_x000D_	11.2324	66.4364	122.553	2.13895	2	16.0132	66.2184	242.434	4.23127	4.78577		6.96634	0
46358	Thu Mar 23 16:32:23 2017_x000D_	11.1211	66.2326	119.993	2.09427	2	16.0132	66.2184	242.434	4.23127	4.89212		6.97592	0
46359	Thu Mar 23 16:32:23 2017_x000D_	11.0095	66.0286	122.552	2.13893	2	16.0132	66.2184	242.434	4.23127	5.0073		8.83232	0
46360	Thu Mar 23 16:32:23 2017_x000D_	10.7941	65.8279	122.554	2.13897	2	16.0132	66.2184	242.434	4.23127	5.23369		13.9571	60.0353
46361	Thu Mar 23 16:32:23 2017_x000D_	10.5709	65.4197	122.553	2.13896	2	14.7713	64.6492	228.636	3.99046	4.27048		6.97568	0
46362	Thu Mar 23 16:32:23 2017_x000D_	10.4595	65.2156	119.995	2.09431	2	14.7713	64.6492	228.636	3.99046	4.34884		11.2725	0
46363	Thu Mar 23 16:32:23 2017_x000D_	10.2399	64.9107	118.67	2.07118	2	14.7713	64.6492	228.636	3.99046	4.53894		9.8606	0
46364	Thu Mar 23 16:32:23 2017_x000D_	10.1246	64.6029	117.31	2.04744	2	14.7713	64.6492	228.636	3.99046	4.64693		6.99579	46.0489
46365	Thu Mar 23 16:32:23 2017_x000D_	10.0129	64.3982	112.351	1.9609	2	13.7279	63.5234	225	3.92699	3.81661		3.11287	0
46366	Thu Mar 23 16:32:23 2017_x000D_	10.0093	64.2945	106.176	1.85312	2	13.7279	63.5234	225	3.92699	3.79771		6.22544	0
46367	Thu Mar 23 16:32:23 2017_x000D_	9.8019	64.3014	89.273	1.55811	2	13.7279	63.5234	225	3.92699	4.00234		4.44007	0
46368	Thu Mar 23 16:32:23 2017_x000D_	9.90999	64.4025	80.2113	1.39995	2	13.7279	63.5234	225	3.92699	3.91781		4.40926	0
46369	Thu Mar 23 16:32:23 2017_x000D_	9.80987	64.5101	65.45	1.14232	2	13.7279	63.5234	225	3.92699	4.04036		0.012816	23.5166
46370	Thu Mar 23 16:32:23 2017_x000D_	9.80972	64.5105	57.4505	1.0027	2	13.32	62.854	259.074	4.52169	3.8815		4.36882	0
46371	Thu Mar 23 16:32:24 2017_x000D_	9.90915	64.4041	36.3256	0.634001	2	13.32	62.854	259.074	4.52169	3.74656		6.22985	0
46372	Thu Mar 23 16:32:24 2017_x000D_	9.90096	64.1966	28.3389	0.494608	2	13.32	62.854	259.074	4.52169	3.6732		3.11359	0
46373	Thu Mar 23 16:32:24 2017_x000D_	10.0047	64.1935	21.9757	0.383548	2	13.32	62.854	259.074	4.52169	3.57568		9.34953	81.6362
46374	Thu Mar 23 16:32:24 2017_x000D_	10.3162	64.1838	10.2632	0.179126	2	14.0893	60.2438	280.926	4.90309	5.45526		6.23405	0
46375	Thu Mar 23 16:32:24 2017_x000D_	10.5239	64.1773	4.59714	0.0802352	2	14.0893	60.2438	280.926	4.90309	5.30891		22.0435	0
46376	Thu Mar 23 16:32:24 2017_x000D_	11.2478	64.0513	1.73545	0.0302894	2	14.0893	60.2438	280.926	4.90309	4.75091		15.5801	0
46377	Thu Mar 23 16:32:24 2017_x000D_	11.7669	64.0356	1.73541	0.0302885	2	14.0893	60.2438	280.926	4.90309	4.44649		12.8306	75.3007
46378	Thu Mar 23 16:32:24 2017_x000D_	12.1785	63.9194	4.59369	0.080175	2	14.8493	57.8516	284.692	4.96881	6.62958		28.0357	0
46379	Thu Mar 23 16:32:24 2017_x000D_	13.1126	63.8913	10.7111	0.186944	2	14.8493	57.8516	284.692	4.96881	6.28443		12.4496	0
46380	Thu Mar 23 16:32:24 2017_x000D_	13.5274	63.8788	10.7128	0.186973	2	14.8493	57.8516	284.692	4.96881	6.17046		22.6062	0
46381	Thu Mar 23 16:32:24 2017_x000D_	14.2453	63.6498	15.787	0.275535	2	14.8493	57.8516	284.692	4.96881	5.82957		9.33126	60.8819
46382	Thu Mar 23 16:32:24 2017_x000D_	14.5562	63.6404	16.4982	0.287948	2	15.3721	55.8907	279.972	4.88644	7.79253		9.81868	0
46383	Thu Mar 23 16:32:24 2017_x000D_	14.8634	63.5275	20.2023	0.352596	2	15.3721	55.8907	279.972	4.88644	7.65372		19.6233	0
46384	Thu Mar 23 16:32:24 2017_x000D_	15.4773	63.3017	25.7541	0.449493	2	15.3721	55.8907	279.972	4.88644	7.41175		13.8593	0
46385	Thu Mar 23 16:32:24 2017_x000D_	15.8838	63.0822	25.7537	0.449486	2	15.3721	55.8907	279.972	4.88644	7.20968		19.6053	0
46386	Thu Mar 23 16:32:24 2017_x000D_	16.4971	62.8565	25.7548	0.449506	2	15.3721	55.8907	279.972	4.88644	7.05606		8.75951	60.9037
46387	Thu Mar 23 16:32:24 2017_x000D_	16.6966	62.6433	25.7529	0.449473	2	15.8951	53.9291	283.013	4.93951	8.75098		19.592	0
46388	Thu Mar 23 16:32:24 2017_x000D_	17.3095	62.4178	25.754	0.449492	2	15.8951	53.9291	283.013	4.93951	8.60573		9.78563	0
46389	Thu Mar 23 16:32:24 2017_x000D_	17.6156	62.3051	21.9973	0.383925	2	15.8951	53.9291	283.013	4.93951	8.55088		11.1643	0
46390	Thu Mar 23 16:32:24 2017_x000D_	17.9185	62.0889	23.0267	0.401892	2	15.8951	53.9291	283.013	4.93951	8.40693		6.1977	90.0868
46391	Thu Mar 23 16:32:24 2017_x000D_	18.125	62.0828	23.0282	0.401917	2	17.7481	51.5661	315	5.49779	10.5235		19.5692	0
46392	Thu Mar 23 16:32:25 2017_x000D_	18.7372	61.8576	23.0288	0.401928	2	17.7481	51.5661	315	5.49779	10.3389		20.7455	0
46393	Thu Mar 23 16:32:25 2017_x000D_	19.3456	61.5289	20.1955	0.352479	2	17.7481	51.5661	315	5.49779	10.0901		9.77127	0
46394	Thu Mar 23 16:32:25 2017_x000D_	19.6513	61.4165	21.9961	0.383904	2	17.7481	51.5661	315	5.49779	10.0326		9.77897	56.1835
46395	Thu Mar 23 16:32:25 2017_x000D_	19.9572	61.3039	20.1956	0.352479	2	19.1164	50.2874	315	5.49779	11.0485		22.4895	0
46396	Thu Mar 23 16:32:25 2017_x000D_	20.6714	61.0761	19.2811	0.336519	2	19.1164	50.2874	315	5.49779	10.9002		6.91014	0
46397	Thu Mar 23 16:32:25 2017_x000D_	20.8741	60.9667	21.9969	0.383918	2	19.1164	50.2874	315	5.49779	10.823		19.5274	0
46398	Thu Mar 23 16:32:25 2017_x000D_	21.485	60.742	21.9973	0.383925	2	19.1164	50.2874	315	5.49779	10.7196		9.76563	0
46399	Thu Mar 23 16:32:25 2017_x000D_	21.7905	60.6296	20.1955	0.352478	2	19.1164	50.2874	315	5.49779	10.6823		13.803	42.3708
46400	Thu Mar 23 16:32:25 2017_x000D_	22.1953	60.4109	20.1942	0.352454	2	20.2472	49.4412	315	5.49779	11.1413		19.5085	0
46401	Thu Mar 23 16:32:25 2017_x000D_	22.8056	60.1864	20.1942	0.352455	2	20.2472	49.4412	315	5.49779	11.0456		9.24977	0
46402	Thu Mar 23 16:32:25 2017_x000D_	23.1138	60.1776	19.2803	0.336504	2	20.2472	49.4412	315	5.49779	11.1125		19.4951	0
46403	Thu Mar 23 16:32:25 2017_x000D_	23.7237	59.9533	19.28	0.3365	2	20.2472	49.4412	315	5.49779	11.0721		8.73407	28.0959
46404	Thu Mar 23 16:32:25 2017_x000D_	23.9226	59.7407	19.2771	0.336449	2	20.9314	48.8017	315	5.49779	11.3406		12.326	0
46405	Thu Mar 23 16:32:25 2017_x000D_	24.3333	59.729	19.2798	0.336496	2	20.9314	48.8017	315	5.49779	11.4446		16.5918	0
46406	Thu Mar 23 16:32:25 2017_x000D_	24.8402	59.5078	20.1955	0.352479	2	20.9314	48.8017	315	5.49779	11.3973		9.23169	0
46407	Thu Mar 23 16:32:25 2017_x000D_	25.1478	59.4991	19.2809	0.336515	2	20.9314	48.8017	315	5.49779	11.4984		19.4639	47.6765
46408	Thu Mar 23 16:32:25 2017_x000D_	25.7567	59.2751	19.2807	0.336512	2	22.2806	47.9619	345.308	6.02676	11.8352		8.72559	0
46409	Thu Mar 23 16:32:25 2017_x000D_	25.9554	59.0627	19.2778	0.336462	2	22.2806	47.9619	345.308	6.02676	11.6932		6.15238	0
46410	Thu Mar 23 16:32:25 2017_x000D_	26.1604	59.057	19.2791	0.336484	2	22.2806	47.9619	345.308	6.02676	11.7539		16.5702	0
46411	Thu Mar 23 16:32:25 2017_x000D_	26.6666	58.836	20.1955	0.352479	2	22.2806	47.9619	345.308	6.02676	11.7253		9.71719	0
46412	Thu Mar 23 16:32:25 2017_x000D_	26.9706	58.7242	22.0009	0.383988	2	22.2806	47.9619	345.308	6.02676	11.7398		13.7535	61.0334
46413	Thu Mar 23 16:32:25 2017_x000D_	27.3739	58.5062	21.9999	0.383972	2	23.8678	46.6892	345.308	6.02676	12.3262		6.14638	0
46414	Thu Mar 23 16:32:26 2017_x000D_	27.5787	58.5005	22.0013	0.383996	2	23.8678	46.6892	345.308	6.02676	12.3805		9.72282	0
46415	Thu Mar 23 16:32:26 2017_x000D_	27.8829	58.3887	25.7711	0.449791	2	23.8678	46.6892	345.308	6.02676	12.3693		6.87013	0
46416	Thu Mar 23 16:32:26 2017_x000D_	28.0843	58.2797	23.0358	0.40205	2	23.8678	46.6892	345.308	6.02676	12.3336		0	56.8989
46417	Thu Mar 23 16:32:26 2017_x000D_	28.0843	58.2797	23.0358	0.40205	2	25.4452	45.6361	315	5.49779	12.9161		16.5501	0
46418	Thu Mar 23 16:32:26 2017_x000D_	28.5899	58.059	29.7378	0.519022	2	25.4452	45.6361	315	5.49779	12.8147		6.87134	0
46419	Thu Mar 23 16:32:26 2017_x000D_	28.7914	57.9501	32.3249	0.564176	2	25.4452	45.6361	315	5.49779	12.7606		3.08831	0
46420	Thu Mar 23 16:32:26 2017_x000D_	28.8943	57.9471	46.9293	0.819071	2	25.4452	45.6361	315	5.49779	12.785		6.18898	33.0799
46421	Thu Mar 23 16:32:26 2017_x000D_	28.9007	58.1533	55.0665	0.961092	2	26.348	45.003	315	5.49779	13.3958		3.06085	0
46422	Thu Mar 23 16:32:26 2017_x000D_	28.7987	58.1557	65.3466	1.14051	2	26.348	45.003	315	5.49779	13.3791		6.17071	0
46423	Thu Mar 23 16:32:26 2017_x000D_	28.8048	58.3613	83.2594	1.45315	2	26.348	45.003	315	5.49779	13.5823		0.015	0
46424	Thu Mar 23 16:32:26 2017_x000D_	28.8045	58.3609	94.5443	1.65011	2	26.348	45.003	315	5.49779	13.5819		3.05841	28.1088
46425	Thu Mar 23 16:32:26 2017_x000D_	28.9064	58.3578	102.904	1.79602	2	27.0326	44.3633	315	5.49779	14.1194		3.10121	0
46426	Thu Mar 23 16:32:26 2017_x000D_	28.9025	58.2545	121.892	2.12742	2	27.0326	44.3633	315	5.49779	14.0165		4.36707	0
46427	Thu Mar 23 16:32:26 2017_x000D_	28.797	58.1542	125.911	2.19756	2	27.0326	44.3633	315	5.49779	13.9033		0.0216333	0
46428	Thu Mar 23 16:32:26 2017_x000D_	28.7964	58.1546	142.691	2.49044	2	27.0326	44.3633	315	5.49779	13.9036		4.36707	0
46429	Thu Mar 23 16:32:26 2017_x000D_	28.6909	58.0543	146.844	2.56292	2	27.0326	44.3633	315	5.49779	13.7911		19.7664	27.1235
46430	Thu Mar 23 16:32:26 2017_x000D_	28.1668	57.655	148.448	2.5909	2	27.9157	44.1695	315	5.49779	13.4878		13.7826	0
46431	Thu Mar 23 16:32:26 2017_x000D_	27.7511	57.4594	148.449	2.59093	2	27.9157	44.1695	315	5.49779	13.2909		15.45	0
46432	Thu Mar 23 16:32:26 2017_x000D_	27.332	57.1601	146.135	2.55054	2	27.9157	44.1695	315	5.49779	13.0037		13.7866	0
46433	Thu Mar 23 16:32:26 2017_x000D_	26.9162	56.9644	142.699	2.49056	2	27.9157	44.1695	315	5.49779	12.8339		24.1796	81.3668
46434	Thu Mar 23 16:32:26 2017_x000D_	26.285	56.4632	140.449	2.4513	2	30.5649	43.5882	0	0	13.5677		13.1516	0
46435	Thu Mar 23 16:32:27 2017_x000D_	25.9678	56.1606	136.378	2.38024	2	30.5649	43.5882	0	0	13.3865		21.9407	0
46436	Thu Mar 23 16:32:27 2017_x000D_	25.4385	55.6559	132.315	2.30933	2	30.5649	43.5882	0	0	13.1114		13.175	0
46437	Thu Mar 23 16:32:27 2017_x000D_	25.1207	55.3528	128.3	2.23926	2	30.5649	43.5882	0	0	12.9632		20.8858	46.4234
46438	Thu Mar 23 16:32:27 2017_x000D_	24.7931	54.7385	125.954	2.19832	2	32.1025	43.4139	0	0	13.4786		8.79331	0
46439	Thu Mar 23 16:32:27 2017_x000D_	24.5809	54.5363	125.956	2.19835	2	32.1025	43.4139	0	0	13.4269		22.47	0
46440	Thu Mar 23 16:32:27 2017_x000D_	24.1498	53.9238	125.956	2.19834	2	32.1025	43.4139	0	0	13.1797		13.9526	0
46441	Thu Mar 23 16:32:27 2017_x000D_	23.9308	53.5135	125.954	2.1983	2	32.1025	43.4139	0	0	12.9915		11.2148	13.1008
46442	Thu Mar 23 16:32:27 2017_x000D_	23.6151	53.3133	128.297	2.23921	2	32.539	43.4269	0	0	13.3183		18.2061	0
46443	Thu Mar 23 16:32:27 2017_x000D_	23.2893	52.8013	132.303	2.30913	2	32.539	43.4269	0	0	13.1695		8.82083	0
46444	Thu Mar 23 16:32:27 2017_x000D_	23.0765	52.5984	132.304	2.30914	2	32.539	43.4269	0	0	13.1778		18.2261	0
46445	Thu Mar 23 16:32:27 2017_x000D_	22.7504	52.0858	136.351	2.37978	2	32.539	43.4269	0	0	13.0688		6.95284	0
46446	Thu Mar 23 16:32:27 2017_x000D_	22.5408	51.9869	138.459	2.41656	2	32.539	43.4269	0	0	13.162		8.83355	52.905
46447	Thu Mar 23 16:32:27 2017_x000D_	22.3277	51.7837	138.458	2.41656	2	34.2945	43.2591	346.987	6.05607	14.6926		19.9933	0
46448	Thu Mar 23 16:32:27 2017_x000D_	21.7979	51.3794	140.41	2.45062	2	34.2945	43.2591	346.987	6.05607	14.9032		8.84421	0
46449	Thu Mar 23 16:32:27 2017_x000D_	21.5845	51.176	140.409	2.4506	2	34.2945	43.2591	346.987	6.05607	14.974		17.6989	0
46450	Thu Mar 23 16:32:27 2017_x000D_	21.1576	50.7688	140.408	2.45058	2	34.2945	43.2591	346.987	6.05607	15.1319		8.85259	20.8192
46451	Thu Mar 23 16:32:27 2017_x000D_	20.9441	50.5651	140.407	2.45056	2	34.959	43.059	0	0	15.8984		8.859	0
46452	Thu Mar 23 16:32:27 2017_x000D_	20.7304	50.3613	140.406	2.45055	2	34.959	43.059	0	0	15.993		17.7222	0
46453	Thu Mar 23 16:32:27 2017_x000D_	20.3029	49.9536	140.405	2.45052	2	34.959	43.059	0	0	16.1968		6.9888	0
46454	Thu Mar 23 16:32:27 2017_x000D_	20.0924	49.8538	138.315	2.41405	2	34.959	43.059	0	0	16.3458		17.7306	0
46455	Thu Mar 23 16:32:27 2017_x000D_	19.6648	49.4458	134.261	2.34329	2	34.959	43.059	0	0	16.5742		8.87597	0
46456	Thu Mar 23 16:32:28 2017_x000D_	19.4507	49.2416	134.261	2.3433	2	34.959	43.059	0	0	16.6953		17.7647	0
46457	Thu Mar 23 16:32:28 2017_x000D_	19.0222	48.8329	134.262	2.34331	2	34.959	43.059	0	0	16.9505		8.88662	0
46458	Thu Mar 23 16:32:28 2017_x000D_	18.8078	48.6285	134.262	2.34332	2	34.959	43.059	0	0	17.0845		7.04384	0
46459	Thu Mar 23 16:32:28 2017_x000D_	18.6968	48.4216	136.357	2.37987	2	34.959	43.059	0	0	17.1236		15.6927	0
46460	Thu Mar 23 16:32:28 2017_x000D_	18.2714	48.1172	138.456	2.41652	2	34.959	43.059	0	0	17.4374		4.44953	0
46461	Thu Mar 23 16:32:28 2017_x000D_	18.1642	48.0147	134.263	2.34334	2	34.959	43.059	0	0	17.5107		8.89935	0
46462	Thu Mar 23 16:32:28 2017_x000D_	17.9495	47.81	134.264	2.34335	2	34.959	43.059	0	0	17.6606		13.3555	0
46463	Thu Mar 23 16:32:28 2017_x000D_	17.6272	47.5029	138.455	2.4165	2	34.959	43.059	0	0	17.8924		7.04895	32.5688
46464	Thu Mar 23 16:32:28 2017_x000D_	17.5164	47.2957	136.357	2.37987	2	35.8014	43.7438	355.5	6.20465	18.6268		11.3427	0
46465	Thu Mar 23 16:32:28 2017_x000D_	17.1973	47.0929	138.454	2.41649	2	35.8014	43.7438	355.5	6.20465	18.9031		4.45594	0
46466	Thu Mar 23 16:32:28 2017_x000D_	17.0899	46.9903	134.265	2.34337	2	35.8014	43.7438	355.5	6.20465	18.9911		8.91838	0
46467	Thu Mar 23 16:32:28 2017_x000D_	16.8748	46.7851	134.266	2.34338	2	35.8014	43.7438	355.5	6.20465	19.1694		11.3762	0
46468	Thu Mar 23 16:32:28 2017_x000D_	16.6564	46.4751	127.734	2.22937	2	35.8014	43.7438	355.5	6.20465	19.3388		3.10864	77.2925
46469	Thu Mar 23 16:32:28 2017_x000D_	16.5528	46.4772	116.854	2.03948	2	34.3924	45.9008	51.0071	0.890242	17.8489		7.07249	0
46470	Thu Mar 23 16:32:28 2017_x000D_	16.6647	46.6847	100.853	1.76022	2	34.3924	45.9008	51.0071	0.890242	17.745		3.11198	0
46471	Thu Mar 23 16:32:28 2017_x000D_	16.561	46.6873	91.9763	1.60529	2	34.3924	45.9008	51.0071	0.890242	17.8487		0.015	0
46472	Thu Mar 23 16:32:28 2017_x000D_	16.5613	46.6877	80.1548	1.39896	2	34.3924	45.9008	51.0071	0.890242	17.8485		3.1243	61.0744
46473	Thu Mar 23 16:32:28 2017_x000D_	16.4572	46.6907	64.1198	1.1191	2	33.0138	47.3988	89.7747	1.56687	16.5717		3.13996	0
46474	Thu Mar 23 16:32:28 2017_x000D_	16.4535	46.5861	57.4586	1.00284	2	33.0138	47.3988	89.7747	1.56687	16.5802		6.2261	0
46475	Thu Mar 23 16:32:28 2017_x000D_	16.661	46.5822	40.421	0.70548	2	33.0138	47.3988	89.7747	1.56687	16.3732		6.29213	0
46476	Thu Mar 23 16:32:28 2017_x000D_	16.6534	46.3726	32.0991	0.560235	2	33.0138	47.3988	89.7747	1.56687	16.3926		3.1087	0
46477	Thu Mar 23 16:32:28 2017_x000D_	16.757	46.3704	25.4942	0.444957	2	33.0138	47.3988	89.7747	1.56687	16.2893		11.2037	61.0001
46478	Thu Mar 23 16:32:29 2017_x000D_	17.0613	46.1539	13.2396	0.231075	2	31.4273	48.6706	135	2.35619	14.5848		9.3501	0
46479	Thu Mar 23 16:32:29 2017_x000D_	17.3729	46.1473	12.6546	0.220865	2	31.4273	48.6706	135	2.35619	14.2791		22.0153	0
46480	Thu Mar 23 16:32:29 2017_x000D_	18.0968	46.0269	10.2871	0.179544	2	31.4273	48.6706	135	2.35619	13.5901		12.8175	0
46481	Thu Mar 23 16:32:29 2017_x000D_	18.5087	45.9134	13.242	0.231116	2	31.4273	48.6706	135	2.35619	13.2096		28.6562	37.4504
46482	Thu Mar 23 16:32:29 2017_x000D_	19.436	45.6842	19.8874	0.347101	2	30.515	49.5227	135	2.35619	11.7251		9.81249	0
46483	Thu Mar 23 16:32:29 2017_x000D_	19.7436	45.573	21.706	0.378841	2	30.515	49.5227	135	2.35619	11.4727		12.7994	0
46484	Thu Mar 23 16:32:29 2017_x000D_	20.1549	45.4596	24.3582	0.425131	2	30.515	49.5227	135	2.35619	11.1284		11.1926	0
46485	Thu Mar 23 16:32:29 2017_x000D_	20.4591	45.2436	25.5043	0.445135	2	30.515	49.5227	135	2.35619	10.9285		22.5884	0
46486	Thu Mar 23 16:32:29 2017_x000D_	21.1778	45.0191	32.1166	0.56054	2	30.515	49.5227	135	2.35619	10.3666		11.1853	70.9581
46487	Thu Mar 23 16:32:29 2017_x000D_	21.4817	44.8031	33.681	0.587844	2	28.2941	50.3364	180	3.14159	8.77646		17.5758	0
46488	Thu Mar 23 16:32:29 2017_x000D_	21.8824	44.3757	38.6198	0.674043	2	28.2941	50.3364	180	3.14159	8.75442		13.8551	0
46489	Thu Mar 23 16:32:29 2017_x000D_	22.2896	44.1578	38.6207	0.674058	2	28.2941	50.3364	180	3.14159	8.61563		19.8635	0
46490	Thu Mar 23 16:32:29 2017_x000D_	22.7936	43.7284	40.4369	0.705758	2	28.2941	50.3364	180	3.14159	8.59774		11.1703	54.2182
46491	Thu Mar 23 16:32:29 2017_x000D_	23.0971	43.5127	38.6206	0.674057	2	26.5289	50.7241	172.345	3.00799	7.98633		18.052	0
46492	Thu Mar 23 16:32:29 2017_x000D_	23.6039	43.1883	34.5936	0.603772	2	26.5289	50.7241	172.345	3.00799	8.08356		8.78262	0
46493	Thu Mar 23 16:32:29 2017_x000D_	23.8041	42.9747	34.5928	0.603759	2	26.5289	50.7241	172.345	3.00799	8.21448		13.835	0
46494	Thu Mar 23 16:32:29 2017_x000D_	24.2107	42.7571	29.4991	0.514856	2	26.5289	50.7241	172.345	3.00799	8.29742		19.8398	0
46495	Thu Mar 23 16:32:29 2017_x000D_	24.714	42.3281	28.1408	0.491149	2	26.5289	50.7241	172.345	3.00799	8.58992		6.19916	41.639
46496	Thu Mar 23 16:32:29 2017_x000D_	24.9206	42.3241	28.1423	0.491175	2	25.2	51.1247	168.986	2.94936	8.80503		20.7403	0
46497	Thu Mar 23 16:32:29 2017_x000D_	25.5302	41.998	25.4912	0.444905	2	25.2	51.1247	168.986	2.94936	9.13267		11.1619	0
46498	Thu Mar 23 16:32:29 2017_x000D_	25.8335	41.7825	26.752	0.466911	2	25.2	51.1247	168.986	2.94936	9.36365		16.634	0
46499	Thu Mar 23 16:32:30 2017_x000D_	26.3428	41.5633	25.4904	0.444891	2	25.2	51.1247	168.986	2.94936	9.62945		9.77533	35.1138
46500	Thu Mar 23 16:32:30 2017_x000D_	26.6493	41.4527	29.5	0.514873	2	24.1284	50.6539	221.364	3.86352	9.54028		11.1445	0
46501	Thu Mar 23 16:32:30 2017_x000D_	26.9521	41.2375	28.1422	0.491175	2	24.1284	50.6539	221.364	3.86352	9.83066		9.76405	0
46502	Thu Mar 23 16:32:30 2017_x000D_	27.2582	41.1269	26.753	0.466928	2	24.1284	50.6539	221.364	3.86352	10.0279		18.0128	0
46503	Thu Mar 23 16:32:30 2017_x000D_	27.7639	40.8032	28.1422	0.491175	2	24.1284	50.6539	221.364	3.86352	10.5002		8.76566	0
46504	Thu Mar 23 16:32:30 2017_x000D_	27.9637	40.59	28.1407	0.491149	2	24.1284	50.6539	221.364	3.86352	10.7699		16.6179	20.6354
46505	Thu Mar 23 16:32:30 2017_x000D_	28.4725	40.371	29.4994	0.514862	2	23.4833	50.4152	223.711	3.90449	11.2151		6.90124	0
46506	Thu Mar 23 16:32:30 2017_x000D_	28.6754	40.2626	32.116	0.560529	2	23.4833	50.4152	223.711	3.90449	11.4032		13.7986	0
46507	Thu Mar 23 16:32:30 2017_x000D_	29.081	40.0457	32.1164	0.560538	2	23.4833	50.4152	223.711	3.90449	11.7839		8.76156	0
46508	Thu Mar 23 16:32:30 2017_x000D_	29.2806	39.8325	32.1154	0.560519	2	23.4833	50.4152	223.711	3.90449	12.0666		19.4899	47.7742
46509	Thu Mar 23 16:32:30 2017_x000D_	29.8917	39.612	32.1173	0.560553	2	23.115	48.8659	228.734	3.99217	11.4699		4.38283	0
46510	Thu Mar 23 16:32:30 2017_x000D_	29.9916	39.5054	30.9881	0.540844	2	23.115	48.8659	228.734	3.99217	11.6149		4.37654	0
46511	Thu Mar 23 16:32:30 2017_x000D_	30.0913	39.3989	32.1163	0.560536	2	23.115	48.8659	228.734	3.99217	11.7598		13.7852	0
46512	Thu Mar 23 16:32:30 2017_x000D_	30.4965	39.1822	32.1167	0.560543	2	23.115	48.8659	228.734	3.99217	12.1762		6.88924	40.2013
46513	Thu Mar 23 16:32:30 2017_x000D_	30.699	39.0739	29.4989	0.514853	2	23.392	47.5548	233.911	4.08253	11.1945		4.37654	0
46514	Thu Mar 23 16:32:30 2017_x000D_	30.7987	38.9674	30.6784	0.535439	2	23.392	47.5548	233.911	4.08253	11.3403		9.7374	0
46515	Thu Mar 23 16:32:30 2017_x000D_	31.104	38.8572	29.4991	0.514856	2	23.392	47.5548	233.911	4.08253	11.6243		4.37435	0
46516	Thu Mar 23 16:32:30 2017_x000D_	31.2037	38.7508	30.6786	0.535443	2	23.392	47.5548	233.911	4.08253	11.77		13.7852	0
46517	Thu Mar 23 16:32:30 2017_x000D_	31.6089	38.5341	33.6862	0.587935	2	23.392	47.5548	233.911	4.08253	12.2021		6.88518	46.7284
46518	Thu Mar 23 16:32:30 2017_x000D_	31.8113	38.4259	36.2344	0.63241	2	23.6787	46.0238	233.911	4.08253	11.1296		3.14789	0
46519	Thu Mar 23 16:32:30 2017_x000D_	31.8088	38.321	46.8754	0.818129	2	23.6787	46.0238	233.911	4.08253	11.1996		9.86241	0
46520	Thu Mar 23 16:32:31 2017_x000D_	31.7154	38.6362	64.0564	1.118	2	23.6787	46.0238	233.911	4.08253	10.9163		0.0212132	0
46521	Thu Mar 23 16:32:31 2017_x000D_	31.7155	38.6355	77.1197	1.34599	2	23.6787	46.0238	233.911	4.08253	10.9168		7.00857	27.2854
46522	Thu Mar 23 16:32:31 2017_x000D_	31.8238	38.8425	91.6299	1.59924	2	23.9362	45.1515	278.926	4.86818	10.1004		0.0169706	0
46523	Thu Mar 23 16:32:31 2017_x000D_	31.8234	38.8421	103.272	1.80244	2	23.9362	45.1515	278.926	4.86818	10.1003		4.41269	0
46524	Thu Mar 23 16:32:31 2017_x000D_	31.9287	38.9448	112.429	1.96226	2	23.9362	45.1515	278.926	4.86818	10.1194		0.0284605	0
46525	Thu Mar 23 16:32:31 2017_x000D_	31.9278	38.9451	133.677	2.33311	2	23.9362	45.1515	278.926	4.86818	10.1186		4.42573	33.733
46526	Thu Mar 23 16:32:31 2017_x000D_	31.8217	38.8426	146.189	2.55148	2	24.2035	44.0593	278.926	4.86818	9.23314		4.41287	0
46527	Thu Mar 23 16:32:31 2017_x000D_	31.7161	38.7402	155.496	2.71391	2	24.2035	44.0593	278.926	4.86818	9.205		4.42559	0
46528	Thu Mar 23 16:32:31 2017_x000D_	31.6102	38.6375	159.464	2.78318	2	24.2035	44.0593	278.926	4.86818	9.17906		3.08158	0
46529	Thu Mar 23 16:32:31 2017_x000D_	31.5075	38.6395	166.03	2.89777	2	24.2035	44.0593	278.926	4.86818	9.0952		12.7555	26.3992
46530	Thu Mar 23 16:32:31 2017_x000D_	31.0936	38.5422	168.919	2.94819	2	24.2427	43.1802	278.926	4.86818	8.2732		12.762	0
46531	Thu Mar 23 16:32:31 2017_x000D_	30.6795	38.4448	171.874	2.99976	2	24.2427	43.1802	278.926	4.86818	7.99102		22.57	0
46532	Thu Mar 23 16:32:31 2017_x000D_	29.9535	38.2475	165.242	2.88401	2	24.2427	43.1802	278.926	4.86818	7.54618		12.7859	0
46533	Thu Mar 23 16:32:31 2017_x000D_	29.5387	38.1496	162.307	2.83279	2	24.2427	43.1802	278.926	4.86818	7.30442		19.6583	0
46534	Thu Mar 23 16:32:31 2017_x000D_	28.9145	37.9502	156.753	2.73586	2	24.2427	43.1802	278.926	4.86818	7.01275		12.7888	33.7454
46535	Thu Mar 23 16:32:31 2017_x000D_	28.4996	37.8523	151.359	2.64171	2	24.5101	42.0876	280.43	4.89442	5.81841		11.2976	0
46536	Thu Mar 23 16:32:31 2017_x000D_	28.1837	37.6473	147.822	2.57998	2	24.5101	42.0876	280.43	4.89442	5.76295		22.5637	0
46537	Thu Mar 23 16:32:31 2017_x000D_	27.5527	37.238	144.494	2.5219	2	24.5101	42.0876	280.43	4.89442	5.72504		11.3035	0
46538	Thu Mar 23 16:32:31 2017_x000D_	27.2365	37.0331	146.228	2.55215	2	24.5101	42.0876	280.43	4.89442	5.74293		13.353	19.8076
46539	Thu Mar 23 16:32:31 2017_x000D_	26.9173	36.7229	142.108	2.48025	2	24.5395	41.428	280.43	4.89442	5.2718		22.6228	0
46540	Thu Mar 23 16:32:31 2017_x000D_	26.2846	36.3126	142.11	2.48029	2	24.5395	41.428	280.43	4.89442	5.40488		8.91476	0
46541	Thu Mar 23 16:32:31 2017_x000D_	26.0714	36.1056	142.109	2.48027	2	24.5395	41.428	280.43	4.89442	5.53847		24.5843	0
46542	Thu Mar 23 16:32:32 2017_x000D_	25.4347	35.5897	144.49	2.52183	2	24.5395	41.428	280.43	4.89442	5.90653		16.8603	13.2071
46543	Thu Mar 23 16:32:32 2017_x000D_	24.9104	35.3873	146.225	2.5521	2	24.5591	40.9882	280.43	4.89442	5.61191		0	0
46544	Thu Mar 23 16:32:32 2017_x000D_	24.9104	35.3873	146.225	2.5521	2	24.5591	40.9882	280.43	4.89442	5.61191		15.7472	0
46545	Thu Mar 23 16:32:32 2017_x000D_	24.4863	35.078	148.708	2.59544	2	24.5591	40.9882	280.43	4.89442	5.91065		11.3576	0
46546	Thu Mar 23 16:32:32 2017_x000D_	24.1686	34.8721	150.237	2.62213	2	24.5591	40.9882	280.43	4.89442	6.12855		15.7664	0
46547	Thu Mar 23 16:32:32 2017_x000D_	23.744	34.5624	152.79	2.66669	2	24.5591	40.9882	280.43	4.89442	6.47729		7.02133	19.8106
46548	Thu Mar 23 16:32:32 2017_x000D_	23.5334	34.4603	155.478	2.7136	2	24.5885	40.3285	280.43	4.89442	5.9623		19.8223	0
46549	Thu Mar 23 16:32:32 2017_x000D_	22.9041	34.2589	155.481	2.71365	2	24.5885	40.3285	280.43	4.89442	6.29899		8.9594	0
46550	Thu Mar 23 16:32:32 2017_x000D_	22.6897	34.051	155.477	2.71359	2	24.5885	40.3285	280.43	4.89442	6.55839		11.3859	0
46551	Thu Mar 23 16:32:32 2017_x000D_	22.3712	33.8446	156.711	2.73512	2	24.5885	40.3285	280.43	4.89442	6.85255		16.9215	38.6865
46552	Thu Mar 23 16:32:32 2017_x000D_	21.8451	33.6412	155.476	2.71357	2	25.293	39.2484	284.692	4.96881	6.58245		7.05078	0
46553	Thu Mar 23 16:32:32 2017_x000D_	21.6337	33.5385	152.792	2.66672	2	25.293	39.2484	284.692	4.96881	6.78185		12.9269	0
46554	Thu Mar 23 16:32:32 2017_x000D_	21.2144	33.4392	155.479	2.71362	2	25.293	39.2484	284.692	4.96881	7.09801		15.8396	0
46555	Thu Mar 23 16:32:32 2017_x000D_	20.7878	33.1281	152.793	2.66674	2	25.293	39.2484	284.692	4.96881	7.59966		14.1178	57.081
46556	Thu Mar 23 16:32:32 2017_x000D_	20.3644	32.9227	152.793	2.66675	2	26.4543	37.7412	315	5.49779	7.76562		16.9672	0
46557	Thu Mar 23 16:32:32 2017_x000D_	19.8369	32.7187	151.346	2.64148	2	26.4543	37.7412	315	5.49779	8.30756		11.4342	0
46558	Thu Mar 23 16:32:32 2017_x000D_	19.517	32.5115	152.794	2.66676	2	26.4543	37.7412	315	5.49779	8.68769		18.4687	0
46559	Thu Mar 23 16:32:32 2017_x000D_	18.9853	32.2012	148.722	2.59569	2	26.4543	37.7412	315	5.49779	9.29933		7.07098	41.9424
46560	Thu Mar 23 16:32:32 2017_x000D_	18.7732	32.0984	151.345	2.64146	2	26.9504	36.4341	315	5.49779
46561	Thu Mar 23 16:32:32 2017_x000D_	18.4528	31.8909	152.792	2.66672	2	26.9504	36.4341	315	5.49779
46562	Thu Mar 23 16:32:32 2017_x000D_	18.0281	31.6848	152.792	2.66673	2	26.9504	36.4341	315	5.49779
46563	Thu Mar 23 16:32:33 2017_x000D_	17.7078	31.4772	151.343	2.64144	2	26.9504	36.4341	315	5.49779
46564	Thu Mar 23 16:32:33 2017_x000D_	17.2826	31.2709	151.344	2.64145	2	26.9504	36.4341	315	5.49779
46565	Thu Mar 23 16:32:33 2017_x000D_	17.1742	31.166	150.247	2.6223	2	27.0293	34.6731	315	5.49779
46566	Thu Mar 23 16:32:33 2017_x000D_	16.9616	31.063	152.79	2.66668	2	27.0293	34.6731	315	5.49779
46567	Thu Mar 23 16:32:33 2017_x000D_	16.5359	30.8564	152.79	2.66669	2	27.0293	34.6731	315	5.49779
46568	Thu Mar 23 16:32:33 2017_x000D_	16.3229	30.7529	150.249	2.62234	2	27.0293	34.6731	315	5.49779
46569	Thu Mar 23 16:32:33 2017_x000D_	16.0056	30.6511	151.347	2.6415	2	26.6611	33.1185	295.729	5.16145
46570	Thu Mar 23 16:32:33 2017_x000D_	15.8933	30.4401	152.787	2.66664	2	26.6611	33.1185	295.729	5.16145
46571	Thu Mar 23 16:32:33 2017_x000D_	15.6802	30.3365	150.247	2.62231	2	26.6611	33.1185	295.729	5.16145
46572	Thu Mar 23 16:32:33 2017_x000D_	15.3588	30.1282	148.726	2.59576	2	26.6611	33.1185	295.729	5.16145
46573	Thu Mar 23 16:32:33 2017_x000D_	15.0408	30.0259	144.545	2.52279	2	26.4721	32.4511	259.997	4.5378
46574	Thu Mar 23 16:32:33 2017_x000D_	15.0414	30.0254	127.428	2.22403	2	26.4721	32.4511	259.997	4.5378
46575	Thu Mar 23 16:32:33 2017_x000D_	15.0453	30.1313	117.988	2.05928	2	26.4721	32.4511	259.997	4.5378
46576	Thu Mar 23 16:32:33 2017_x000D_	15.0499	30.238	100.813	1.75953	2	26.4721	32.4511	259.997	4.5378
46577	Thu Mar 23 16:32:33 2017_x000D_	15.0503	30.2384	89.0244	1.55377	2	26.4721	32.4511	259.997	4.5378
46578	Thu Mar 23 16:32:33 2017_x000D_	14.9457	30.2401	80.2247	1.40019	2	26.084	31.3362	259.074	4.52169
46579	Thu Mar 23 16:32:33 2017_x000D_	14.9456	30.2409	61.5766	1.07471	2	26.084	31.3362	259.074	4.52169
46580	Thu Mar 23 16:32:33 2017_x000D_	14.9418	30.1349	55.0793	0.961315	2	26.084	31.3362	259.074	4.52169
46581	Thu Mar 23 16:32:33 2017_x000D_	15.0464	30.1338	48.9565	0.854452	2	26.084	31.3362	259.074	4.52169
46582	Thu Mar 23 16:32:33 2017_x000D_	15.1432	29.9202	33.4748	0.584245	2	25.2388	30.6485	234.684	4.09602
46583	Thu Mar 23 16:32:33 2017_x000D_	15.1392	29.814	27.8886	0.486747	2	25.2388	30.6485	234.684	4.09602
46584	Thu Mar 23 16:32:33 2017_x000D_	15.5538	29.7022	12.2534	0.213862	2	25.2388	30.6485	234.684	4.09602
46585	Thu Mar 23 16:32:34 2017_x000D_	15.8645	29.5918	9.86445	0.172167	2	25.2388	30.6485	234.684	4.09602
46586	Thu Mar 23 16:32:34 2017_x000D_	16.6985	29.475	12.8458	0.224201	2	23.9558	29.9472	180	3.14159
46587	Thu Mar 23 16:32:34 2017_x000D_	17.1135	29.3636	15.7682	0.275206	2	23.9558	29.9472	180	3.14159
46588	Thu Mar 23 16:32:34 2017_x000D_	17.6291	29.1446	15.0419	0.26253	2	23.9558	29.9472	180	3.14159
46589	Thu Mar 23 16:32:34 2017_x000D_	18.4587	28.9219	22.4428	0.391701	2	23.9558	29.9472	180	3.14159
46590	Thu Mar 23 16:32:34 2017_x000D_	18.8731	28.8106	25.2292	0.440332	2	22.8815	29.4729	180	3.14159
46591	Thu Mar 23 16:32:34 2017_x000D_	19.5936	28.4831	29.2719	0.510892	2	22.8815	29.4729	180	3.14159
46592	Thu Mar 23 16:32:34 2017_x000D_	19.7955	28.2683	34.414	0.600638	2	22.8815	29.4729	180	3.14159
46593	Thu Mar 23 16:32:34 2017_x000D_	20.3069	27.9435	38.482	0.671638	2	22.8815	29.4729	180	3.14159
46594	Thu Mar 23 16:32:34 2017_x000D_	20.613	27.7274	40.3167	0.70366	2	22.8815	29.4729	180	3.14159
46595	Thu Mar 23 16:32:34 2017_x000D_	20.9189	27.5115	38.4824	0.671645	2	21.807	28.9985	180	3.14159
46596	Thu Mar 23 16:32:34 2017_x000D_	21.2249	27.2955	40.3173	0.70367	2	21.807	28.9985	180	3.14159
46597	Thu Mar 23 16:32:34 2017_x000D_	21.7322	26.865	38.4824	0.671645	2	21.807	28.9985	180	3.14159
46598	Thu Mar 23 16:32:34 2017_x000D_	21.9338	26.6503	38.482	0.671638	2	21.807	28.9985	180	3.14159
46599	Thu Mar 23 16:32:34 2017_x000D_	22.3369	26.221	38.4812	0.671623	2	21.807	28.9985	180	3.14159
46600	Thu Mar 23 16:32:34 2017_x000D_	22.5418	26.1125	36.058	0.629331	2	21.807	28.9985	180	3.14159
46601	Thu Mar 23 16:32:34 2017_x000D_	22.9448	25.6833	36.0567	0.629309	2	21.807	28.9985	180	3.14159
46602	Thu Mar 23 16:32:34 2017_x000D_	23.153	25.681	36.0581	0.629333	2	21.807	28.9985	180	3.14159
46603	Thu Mar 23 16:32:34 2017_x000D_	23.4585	25.4654	34.411	0.600585	2	21.807	28.9985	180	3.14159
46604	Thu Mar 23 16:32:34 2017_x000D_	23.8647	25.1425	31.9019	0.556793	2	21.807	28.9985	180	3.14159
46605	Thu Mar 23 16:32:34 2017_x000D_	24.1736	25.033	36.059	0.629348	2	21.807	28.9985	180	3.14159
46606	Thu Mar 23 16:32:35 2017_x000D_	24.2709	24.8196	34.4101	0.60057	2	21.807	28.9985	180	3.14159
46607	Thu Mar 23 16:32:35 2017_x000D_	24.7844	24.6018	36.0591	0.629351	2	21.807	28.9985	180	3.14159
46608	Thu Mar 23 16:32:35 2017_x000D_	24.8817	24.3885	34.41	0.600567	2	21.1602	28.7579	180	3.14159
46609	Thu Mar 23 16:32:35 2017_x000D_	25.2909	24.1719	34.4106	0.600579	2	21.1602	28.7579	180	3.14159
46610	Thu Mar 23 16:32:35 2017_x000D_	25.3884	23.9585	36.0573	0.629318	2	21.1602	28.7579	180	3.14159
46611	Thu Mar 23 16:32:35 2017_x000D_	25.7976	23.742	36.058	0.629331	2	21.1602	28.7579	180	3.14159
46612	Thu Mar 23 16:32:35 2017_x000D_	25.9013	23.741	34.4105	0.600576	2	22.522	27.6955	229.457	4.00479
46613	Thu Mar 23 16:32:35 2017_x000D_	26.1026	23.5267	34.4097	0.600562	2	22.522	27.6955	229.457	4.00479
46614	Thu Mar 23 16:32:35 2017_x000D_	26.3039	23.3123	34.4089	0.600549	2	22.522	27.6955	229.457	4.00479
46615	Thu Mar 23 16:32:35 2017_x000D_	26.4079	23.3112	36.0581	0.629333	2	22.522	27.6955	229.457	4.00479
46616	Thu Mar 23 16:32:35 2017_x000D_	26.8136	22.9887	38.4837	0.671667	2	24.72	27.5421	253.436	4.42329
46617	Thu Mar 23 16:32:35 2017_x000D_	27.0183	22.8804	44.6411	0.779134	2	24.72	27.5421	253.436	4.42329
46618	Thu Mar 23 16:32:35 2017_x000D_	26.9149	22.8809	59.0856	1.03124	2	24.72	27.5421	253.436	4.42329
46619	Thu Mar 23 16:32:35 2017_x000D_	27.0221	22.9857	68.0659	1.18797	2	24.72	27.5421	253.436	4.42329
46620	Thu Mar 23 16:32:35 2017_x000D_	26.9215	23.0924	77.2353	1.34801	2	24.72	27.5421	253.436	4.42329
46621	Thu Mar 23 16:32:35 2017_x000D_	27.0251	23.0911	85.8422	1.49823	2	27.1362	27.3955	262.606	4.58334
46622	Thu Mar 23 16:32:35 2017_x000D_	27.0245	23.0905	103.301	1.80295	2	27.1362	27.3955	262.606	4.58334
46623	Thu Mar 23 16:32:35 2017_x000D_	27.0211	22.9843	109.651	1.91377	2	27.1362	27.3955	262.606	4.58334
46624	Thu Mar 23 16:32:35 2017_x000D_	27.0141	22.7719	122.811	2.14346	2	27.1362	27.3955	262.606	4.58334
46625	Thu Mar 23 16:32:35 2017_x000D_	26.9066	22.6666	131.486	2.29486	2	29.1244	27.015	271.244	4.7341
46626	Thu Mar 23 16:32:35 2017_x000D_	26.6922	22.4563	139.486	2.43448	2	29.1244	27.015	271.244	4.7341
46627	Thu Mar 23 16:32:36 2017_x000D_	26.4813	22.3521	141.704	2.4732	2	29.1244	27.015	271.244	4.7341
46628	Thu Mar 23 16:32:36 2017_x000D_	25.8448	21.9326	141.706	2.47324	2	29.1244	27.015	271.244	4.7341
46629	Thu Mar 23 16:32:36 2017_x000D_	25.6303	21.7217	141.705	2.47322	2	31.3708	25.7593	315	5.49779
46630	Thu Mar 23 16:32:36 2017_x000D_	25.3086	21.4052	137.563	2.40093	2	31.3708	25.7593	315	5.49779
46631	Thu Mar 23 16:32:36 2017_x000D_	24.772	20.8773	133.416	2.32855	2	31.3708	25.7593	315	5.49779
46632	Thu Mar 23 16:32:36 2017_x000D_	24.5571	20.666	133.417	2.32856	2	31.3708	25.7593	315	5.49779
46633	Thu Mar 23 16:32:36 2017_x000D_	24.0197	20.1374	129.309	2.25687	2	32.9613	24.4833	315	5.49779
46634	Thu Mar 23 16:32:36 2017_x000D_	23.8045	19.9259	129.31	2.25689	2	32.9613	24.4833	315	5.49779
46635	Thu Mar 23 16:32:36 2017_x000D_	23.6937	19.7136	126.971	2.21606	2	32.9613	24.4833	315	5.49779
46636	Thu Mar 23 16:32:36 2017_x000D_	23.2597	19.1832	125.279	2.18653	2	32.9613	24.4833	315	5.49779
46637	Thu Mar 23 16:32:36 2017_x000D_	23.1454	18.8642	124.482	2.17262	2	32.9613	24.4833	315	5.49779
46638	Thu Mar 23 16:32:36 2017_x000D_	22.9265	18.5453	122.85	2.14414	2	33.8859	23.4075	296.037	5.16682
46639	Thu Mar 23 16:32:36 2017_x000D_	22.5994	18.1202	125.276	2.18648	2	33.8859	23.4075	296.037	5.16682
46640	Thu Mar 23 16:32:36 2017_x000D_	22.3803	17.8013	126.967	2.216	2	33.8859	23.4075	296.037	5.16682
46641	Thu Mar 23 16:32:36 2017_x000D_	21.9451	17.2695	125.278	2.18651	2	33.8859	23.4075	296.037	5.16682
46642	Thu Mar 23 16:32:36 2017_x000D_	21.8339	17.0564	122.854	2.14421	2	34.572	22.766	315	5.49779
46643	Thu Mar 23 16:32:36 2017_x000D_	21.5027	16.5236	126.965	2.21596	2	34.572	22.766	315	5.49779
46644	Thu Mar 23 16:32:36 2017_x000D_	21.2865	16.3108	126.967	2.21599	2	34.572	22.766	315	5.49779
46645	Thu Mar 23 16:32:36 2017_x000D_	21.0668	15.9911	128.81	2.24816	2	34.572	22.766	315	5.49779
46646	Thu Mar 23 16:32:36 2017_x000D_	20.735	15.4571	129.294	2.25661	2	34.6523	21.0007	315	5.49779
46647	Thu Mar 23 16:32:36 2017_x000D_	20.522	15.3513	131.18	2.28952	2	34.6523	21.0007	315	5.49779
46648	Thu Mar 23 16:32:36 2017_x000D_	20.41	15.1374	133.388	2.32807	2	34.6523	21.0007	315	5.49779
46649	Thu Mar 23 16:32:37 2017_x000D_	20.0817	14.7103	131.177	2.28946	2	34.6523	21.0007	315	5.49779
46650	Thu Mar 23 16:32:37 2017_x000D_	19.8649	14.4969	131.177	2.28948	2	34.2752	19.6626	299.014	5.21879
46651	Thu Mar 23 16:32:37 2017_x000D_	19.6445	14.1759	129.295	2.25663	2	34.2752	19.6626	299.014	5.21879
46652	Thu Mar 23 16:32:37 2017_x000D_	19.4275	13.9623	129.296	2.25665	2	34.2752	19.6626	299.014	5.21879
46653	Thu Mar 23 16:32:37 2017_x000D_	19.207	13.6415	131.175	2.28944	2	34.2752	19.6626	299.014	5.21879
46654	Thu Mar 23 16:32:37 2017_x000D_	18.9934	13.5349	129.299	2.25669	2	34.2752	19.6626	299.014	5.21879
