# Supplementary material for: Guppies Prefer to Follow Large (Robot) Leaders Irrespective of Own Size
Source: Front Bioeng Biotechnol. 2020 May 15;8:441. doi: 10.3389/fbioe.2020.00441 (PMC7243707; doi:10.3389/fbioe.2020.00441)
Supplement: Supplementary file 3 [file Data_Sheet_1.ZIP › Raw Data/ID57.xlsx]

## Sheet: ThuMar23161737201
Framenumber	Current timestamp	Robo Position x	Robo Position y	Robo Angle deg	Robo Angle rad	Fish ID	Fish Position x	Fish Position y	Fish Angle deg	Fish Angle rad	Distance_between_subjects	Mean_Distance (L300 bis L1500)	Velocity_Robo	Velocity_Fish	Mean_velocity_Robo		Fish ID	Fish Position x	Fish Position y	Fish Angle deg	Fish Angle rad	Fish ID	Fish Position x	Fish Position y	Fish Angle deg	Fish Angle rad	Fish ID	Fish Position x	Fish Position y	Fish Angle deg	Fish Angle rad	Fish ID	Fish Position x	Fish Position y	Fish Angle deg	Fish Angle rad
42995	Thu Mar 23 16:23:49 2017_x000D_	18.3144	12.0334	-88.0888	-1.53744	1	15.1521	5.54401	180	3.14159	7.21889	12.1082	0	0	11.4586	10.6201
42996	Thu Mar 23 16:23:49 2017_x000D_	18.3144	12.0334	-88.0888	-1.53744	1	15.1521	5.54401	180	3.14159	7.21889		0	0
42997	Thu Mar 23 16:23:49 2017_x000D_	18.3144	12.0334	-88.0888	-1.53744	1	15.1521	5.54401	180	3.14159	7.21889		7.27293	0
42998	Thu Mar 23 16:23:49 2017_x000D_	18.4268	12.2482	268.961	4.69426	1	15.1521	5.54401	180	3.14159	7.46122		7.10086	0
42999	Thu Mar 23 16:23:49 2017_x000D_	18.3289	12.4637	266.022	4.64296	1	15.1521	5.54401	180	3.14159	7.61408		4.58007	0
43000	Thu Mar 23 16:23:49 2017_x000D_	18.4377	12.5708	263.536	4.59957	1	15.1521	5.54401	180	3.14159	7.75699		9.68332	0
43001	Thu Mar 23 16:23:49 2017_x000D_	18.4484	12.8934	263.099	4.59195	1	15.1521	5.54401	180	3.14159	8.05476		7.09391	0
43002	Thu Mar 23 16:23:49 2017_x000D_	18.3504	13.1086	266.021	4.64293	1	15.1521	5.54401	180	3.14159	8.21293		25.8926	0
43003	Thu Mar 23 16:23:50 2017_x000D_	18.274	13.9683	268.964	4.6943	1	15.1521	5.54401	180	3.14159	8.98415		13.1815	0
43004	Thu Mar 23 16:23:50 2017_x000D_	18.1832	14.3982	-88.0841	-1.53736	1	15.1521	5.54401	180	3.14159	9.35865		26.0472	0
43005	Thu Mar 23 16:23:50 2017_x000D_	18.3168	15.2561	-85.1437	-1.48604	1	15.1521	5.54401	180	3.14159	10.2147		13.341	0
43006	Thu Mar 23 16:23:50 2017_x000D_	18.4361	15.6845	-82.2264	-1.43512	1	15.1521	5.54401	180	3.14159	10.659		26.0166	0
43007	Thu Mar 23 16:23:50 2017_x000D_	18.5695	16.5414	-79.3447	-1.38483	1	15.1521	5.54401	180	3.14159	11.5161		0	146.448
43008	Thu Mar 23 16:23:50 2017_x000D_	18.5695	16.5414	-79.3447	-1.38483	2	12.5548	9.6773	134.197	2.34218	9.12647		25.7243	0
43009	Thu Mar 23 16:23:50 2017_x000D_	18.5981	17.3984	-79.3413	-1.38477	2	12.5548	9.6773	134.197	2.34218	9.80494		9.64734	0
43010	Thu Mar 23 16:23:50 2017_x000D_	18.6088	17.7198	-78.864	-1.37644	2	12.5548	9.6773	134.197	2.34218	10.0664		23.5073	0
43011	Thu Mar 23 16:23:50 2017_x000D_	18.8435	18.4674	-79.3424	-1.38479	2	12.5548	9.6773	134.197	2.34218	10.808		12.8441	0
43012	Thu Mar 23 16:23:50 2017_x000D_	18.8577	18.8953	-79.3407	-1.38476	2	12.5548	9.6773	134.197	2.34218	11.1668		23.4911	0
43013	Thu Mar 23 16:23:50 2017_x000D_	19.0922	19.6424	-78.8668	-1.37648	2	12.5548	9.6773	134.197	2.34218	11.9181		9.61726	0
43014	Thu Mar 23 16:23:50 2017_x000D_	19.1028	19.9628	-79.3419	-1.38478	2	12.5548	9.6773	134.197	2.34218	12.1929		19.578	0
43015	Thu Mar 23 16:23:50 2017_x000D_	19.2289	20.6031	-82.2294	-1.43517	2	12.5548	9.6773	134.197	2.34218	12.803		13.2697	0
43016	Thu Mar 23 16:23:50 2017_x000D_	19.3476	21.0292	-79.343	-1.3848	2	12.5548	9.6773	134.197	2.34218	13.2291		12.8171	0
43017	Thu Mar 23 16:23:50 2017_x000D_	19.3618	21.4562	-79.3413	-1.38477	2	12.5548	9.6773	134.197	2.34218	13.6043		6.40544	0
43018	Thu Mar 23 16:23:50 2017_x000D_	19.3688	21.6696	-79.3404	-1.38475	2	12.5548	9.6773	134.197	2.34218	13.793		25.8844	0
43019	Thu Mar 23 16:23:50 2017_x000D_	19.5018	22.5221	-82.2297	-1.43518	2	12.5548	9.6773	134.197	2.34218	14.6031		6.39955	0
43020	Thu Mar 23 16:23:50 2017_x000D_	19.5089	22.7353	-82.2291	-1.43517	2	12.5548	9.6773	134.197	2.34218	14.7943		20.3337	0
43021	Thu Mar 23 16:23:50 2017_x000D_	19.7391	23.3728	-82.2327	-1.43523	2	12.5548	9.6773	134.197	2.34218	15.4655		12.79	0
43022	Thu Mar 23 16:23:50 2017_x000D_	19.7532	23.7989	-82.2316	-1.43521	2	12.5548	9.6773	134.197	2.34218	15.8504		19.5003	0
43023	Thu Mar 23 16:23:50 2017_x000D_	19.8786	24.4367	-79.3401	-1.38475	2	12.5548	9.6773	134.197	2.34218	16.4766		6.39055	0
43024	Thu Mar 23 16:23:51 2017_x000D_	19.8857	24.6496	-79.3393	-1.38473	2	12.5548	9.6773	134.197	2.34218	16.6707		12.7779	0
43025	Thu Mar 23 16:23:51 2017_x000D_	19.8997	25.0753	-79.3376	-1.3847	2	12.5548	9.6773	134.197	2.34218	17.0601		13.2219	0
43026	Thu Mar 23 16:23:51 2017_x000D_	20.0182	25.4998	-82.2324	-1.43523	2	12.5548	9.6773	134.197	2.34218	17.4944		13.2087	0
43027	Thu Mar 23 16:23:51 2017_x000D_	20.1365	25.9239	-79.3396	-1.38474	2	12.5548	9.6773	134.197	2.34218	17.9286		19.1444	0
43028	Thu Mar 23 16:23:51 2017_x000D_	20.1575	26.5617	-79.337	-1.38469	2	12.5548	9.6773	134.197	2.34218	18.5171		6.37846	0
43029	Thu Mar 23 16:23:51 2017_x000D_	20.1645	26.7742	-79.3362	-1.38468	2	12.5548	9.6773	134.197	2.34218	18.7139		20.2542	0
43030	Thu Mar 23 16:23:51 2017_x000D_	20.3941	27.4091	-79.339	-1.38473	2	12.5548	9.6773	134.197	2.34218	19.3874		6.37246	0
43031	Thu Mar 23 16:23:51 2017_x000D_	20.4011	27.6214	-79.3382	-1.38471	2	12.5548	9.6773	134.197	2.34218	19.5846		13.1914	0
43032	Thu Mar 23 16:23:51 2017_x000D_	20.5194	28.0449	-82.2362	-1.43529	2	12.5548	9.6773	134.197	2.34218	20.0201		13.1774	0
43033	Thu Mar 23 16:23:51 2017_x000D_	20.6374	28.468	-79.3401	-1.38475	2	12.5548	9.6773	134.197	2.34218	20.4553		6.36646	0
43034	Thu Mar 23 16:23:51 2017_x000D_	20.6444	28.6801	-79.3393	-1.38473	2	12.5548	9.6773	134.197	2.34218	20.653		6.36637	0
43035	Thu Mar 23 16:23:51 2017_x000D_	20.6513	28.8922	-79.3384	-1.38472	2	12.5548	9.6773	134.197	2.34218	20.851		12.7328	0
43036	Thu Mar 23 16:23:51 2017_x000D_	20.6652	29.3164	-79.3367	-1.38469	2	12.5548	9.6773	134.197	2.34218	21.2479		7.14996	0
43037	Thu Mar 23 16:23:51 2017_x000D_	20.7764	29.5272	-82.2376	-1.43532	2	12.5548	9.6773	134.197	2.34218	21.4852		12.7238	0
43038	Thu Mar 23 16:23:51 2017_x000D_	20.7903	29.9511	-82.2365	-1.4353	2	12.5548	9.6773	134.197	2.34218	21.8827		3.17564	0
43039	Thu Mar 23 16:23:51 2017_x000D_	20.7937	30.0569	-82.5285	-1.44039	2	12.5548	9.6773	134.197	2.34218	21.982		15.8963	0
43040	Thu Mar 23 16:23:51 2017_x000D_	20.8108	30.5865	-76.4841	-1.3349	2	12.5548	9.6773	134.197	2.34218	22.4801		7.13249	0
43041	Thu Mar 23 16:23:51 2017_x000D_	20.9217	30.7968	-73.698	-1.28627	2	12.5548	9.6773	134.197	2.34218	22.7165		3.13528	0
43042	Thu Mar 23 16:23:51 2017_x000D_	20.8172	30.7982	-63.4976	-1.10824	2	12.5548	9.6773	134.197	2.34218	22.6795		0.0123693	0
43043	Thu Mar 23 16:23:51 2017_x000D_	20.8168	30.7981	-58.3652	-1.01867	2	12.5548	9.6773	134.197	2.34218	22.6793		7.14124	0
43044	Thu Mar 23 16:23:51 2017_x000D_	20.7049	30.588	-40.1479	-0.700713	2	12.5548	9.6773	134.197	2.34218	22.4428		7.06968	0
43045	Thu Mar 23 16:23:51 2017_x000D_	20.4928	30.4853	-29.8348	-0.520715	2	12.5548	9.6773	134.197	2.34218	22.2707		6.25299	0
43046	Thu Mar 23 16:23:52 2017_x000D_	20.2844	30.489	-11.2746	-0.196779	2	12.5548	9.6773	134.197	2.34218	22.2008		3.19104	0
43047	Thu Mar 23 16:23:52 2017_x000D_	20.2882	30.5953	-2.29864	-0.0401188	2	12.5548	9.6773	134.197	2.34218	22.3018		0.0212132	0
43048	Thu Mar 23 16:23:52 2017_x000D_	20.2887	30.5958	15.8147	0.276019	2	12.5548	9.6773	134.197	2.34218	22.3024		3.11732	0
43049	Thu Mar 23 16:23:52 2017_x000D_	20.1848	30.5973	22.4853	0.392443	2	12.5548	9.6773	134.197	2.34218	22.268		3.15332	0
43050	Thu Mar 23 16:23:52 2017_x000D_	20.2899	30.5958	42.6393	0.744196	2	12.5548	9.6773	134.197	2.34218	22.3028		3.12932	0
43051	Thu Mar 23 16:23:52 2017_x000D_	20.3942	30.5943	44.6462	0.779224	2	12.5548	9.6773	134.197	2.34218	22.3378		4.42086	0
43052	Thu Mar 23 16:23:52 2017_x000D_	20.4951	30.4869	48.9713	0.854711	2	12.5548	9.6773	134.197	2.34218	22.273		22.0813	0
43053	Thu Mar 23 16:23:52 2017_x000D_	20.9988	29.9502	53.2612	0.929583	2	12.5548	9.6773	134.197	2.34218	21.9611		15.6504	0
43054	Thu Mar 23 16:23:52 2017_x000D_	21.2975	29.5225	50.9703	0.8896	2	12.5548	9.6773	134.197	2.34218	21.6856		24.4173	0
43055	Thu Mar 23 16:23:52 2017_x000D_	21.7974	28.8802	44.6448	0.779199	2	12.5548	9.6773	134.197	2.34218	21.3114		13.2373	0
43056	Thu Mar 23 16:23:52 2017_x000D_	22.0994	28.5585	40.3309	0.703906	2	12.5548	9.6773	134.197	2.34218	21.1565		22.4279	0
43057	Thu Mar 23 16:23:52 2017_x000D_	22.7099	28.127	31.9287	0.557261	2	12.5548	9.6773	134.197	2.34218	21.0599		15.5643	0
43058	Thu Mar 23 16:23:52 2017_x000D_	23.1159	27.804	29.2894	0.511197	2	12.5548	9.6773	134.197	2.34218	20.9789		9.82171	0
43059	Thu Mar 23 16:23:52 2017_x000D_	23.4244	27.6944	25.2457	0.44062	2	12.5548	9.6773	134.197	2.34218	21.042		27.7865	0
43060	Thu Mar 23 16:23:52 2017_x000D_	24.2428	27.2607	25.2449	0.440607	2	12.5548	9.6773	134.197	2.34218	21.1136		6.94237	0
43061	Thu Mar 23 16:23:52 2017_x000D_	24.4472	27.1522	22.4554	0.39192	2	12.5548	9.6773	134.197	2.34218	21.1377		13.8858	0
43062	Thu Mar 23 16:23:52 2017_x000D_	24.8562	26.9355	22.4545	0.391905	2	12.5548	9.6773	134.197	2.34218	21.1936		22.5933	0
43063	Thu Mar 23 16:23:52 2017_x000D_	25.5764	26.7153	21.4006	0.373511	2	12.5548	9.6773	134.197	2.34218	21.4442		9.81687	0
43064	Thu Mar 23 16:23:52 2017_x000D_	25.8848	26.6059	25.2469	0.440641	2	12.5548	9.6773	134.197	2.34218	21.5468		20.8093	0
43065	Thu Mar 23 16:23:52 2017_x000D_	26.4977	26.2811	27.9242	0.487369	2	12.5548	9.6773	134.197	2.34218	21.6816		8.81217	198.37
43066	Thu Mar 23 16:23:52 2017_x000D_	26.6987	26.0669	27.9226	0.487342	2	15.0191	3.54131	134.197	2.34218	25.3735		16.6952	0
43067	Thu Mar 23 16:23:53 2017_x000D_	27.2109	25.8493	29.2941	0.511278	2	15.0191	3.54131	134.197	2.34218	25.4222		9.80274	0
43068	Thu Mar 23 16:23:53 2017_x000D_	27.5188	25.7399	33.5182	0.585003	2	15.0191	3.54131	134.197	2.34218	25.4759		6.93144	0
43069	Thu Mar 23 16:23:53 2017_x000D_	27.723	25.6318	36.0885	0.629863	2	15.0191	3.54131	134.197	2.34218	25.4829		17.6159	0
43070	Thu Mar 23 16:23:53 2017_x000D_	28.1248	25.2036	36.0872	0.629841	2	15.0191	3.54131	134.197	2.34218	25.3183		9.78559	0
43071	Thu Mar 23 16:23:53 2017_x000D_	28.4322	25.0945	31.935	0.557371	2	15.0191	3.54131	134.197	2.34218	25.386		19.8894	0
43072	Thu Mar 23 16:23:53 2017_x000D_	28.9375	24.6653	33.5167	0.584977	2	15.0191	3.54131	134.197	2.34218	25.2971		9.78559	0
43073	Thu Mar 23 16:23:53 2017_x000D_	29.2449	24.5562	34.4424	0.601133	2	15.0191	3.54131	134.197	2.34218	25.3771		11.1802	0
43074	Thu Mar 23 16:23:53 2017_x000D_	29.5493	24.3412	36.0889	0.62987	2	15.0191	3.54131	134.197	2.34218	25.3725		19.8721	6.59143
43075	Thu Mar 23 16:23:53 2017_x000D_	30.0541	23.9123	34.4415	0.601118	2	15.2387	3.5484	135	2.35619	25.183		12.7495	0
43076	Thu Mar 23 16:23:53 2017_x000D_	30.4646	23.8023	31.9347	0.557366	2	15.2387	3.5484	135	2.35619	25.3387		8.79945	0
43077	Thu Mar 23 16:23:53 2017_x000D_	30.6653	23.5884	31.9337	0.557347	2	15.2387	3.5484	135	2.35619	25.29		22.3355	0
43078	Thu Mar 23 16:23:53 2017_x000D_	31.2733	23.1587	31.9331	0.557337	2	15.2387	3.5484	135	2.35619	25.3313		11.1693	20.7928
43079	Thu Mar 23 16:23:53 2017_x000D_	31.5774	22.9439	33.517	0.584983	2	15.8878	3.7914	135	2.35619	24.7585		18.0356	0
43080	Thu Mar 23 16:23:53 2017_x000D_	32.0847	22.6213	29.2874	0.511161	2	15.8878	3.7914	135	2.35619	24.8376		12.7356	0
43081	Thu Mar 23 16:23:53 2017_x000D_	32.4948	22.5116	31.9344	0.557361	2	15.8878	3.7914	135	2.35619	25.0248		19.8422	0
43082	Thu Mar 23 16:23:53 2017_x000D_	32.9988	22.0833	30.4798	0.531973	2	15.8878	3.7914	135	2.35619	25.0476		9.76279	0
43083	Thu Mar 23 16:23:53 2017_x000D_	33.3055	21.9745	29.2879	0.51117	2	15.8878	3.7914	135	2.35619	25.1794		11.147	13.1828
43084	Thu Mar 23 16:23:53 2017_x000D_	33.6089	21.76	27.9134	0.48718	2	16.327	3.8055	135	2.35619	24.9204		11.1561	0
43085	Thu Mar 23 16:23:53 2017_x000D_	33.9126	21.5454	29.2867	0.51115	2	16.327	3.8055	135	2.35619	24.9791		20.7072	0
43086	Thu Mar 23 16:23:53 2017_x000D_	34.5226	21.2224	31.9341	0.557355	2	16.327	3.8055	135	2.35619	25.1879		6.89667	0
43087	Thu Mar 23 16:23:53 2017_x000D_	34.7257	21.1147	29.287	0.511155	2	16.327	3.8055	135	2.35619	25.261		22.2881	14.7006
43088	Thu Mar 23 16:23:54 2017_x000D_	35.3324	20.6859	29.2858	0.511134	2	16.7565	4.0414	136.223	2.37754	24.942		9.73899	0
43089	Thu Mar 23 16:23:54 2017_x000D_	35.6384	20.5775	30.4804	0.531983	2	16.7565	4.0414	136.223	2.37754	25.0992		17.999	0
43090	Thu Mar 23 16:23:54 2017_x000D_	36.1447	20.2556	29.2862	0.51114	2	16.7565	4.0414	136.223	2.37754	25.2745		9.73516	0
43091	Thu Mar 23 16:23:54 2017_x000D_	36.4506	20.1473	30.481	0.531994	2	16.7565	4.0414	136.223	2.37754	25.4413		17.9923	0
43092	Thu Mar 23 16:23:54 2017_x000D_	36.9567	19.8255	29.2865	0.511147	2	16.7565	4.0414	136.223	2.37754	25.6356		8.7762	9.42136
43093	Thu Mar 23 16:23:54 2017_x000D_	37.1568	19.6121	29.2852	0.511122	2	16.9857	3.82671	143.08	2.49721	25.6135		12.6867	0
43094	Thu Mar 23 16:23:54 2017_x000D_	37.5654	19.5031	31.9362	0.557392	2	16.9857	3.82671	143.08	2.49721	25.8703		13.7731	0
43095	Thu Mar 23 16:23:54 2017_x000D_	37.9711	19.2882	31.9367	0.5574	2	16.9857	3.82671	143.08	2.49721	26.0662		8.77196	0
43096	Thu Mar 23 16:23:54 2017_x000D_	38.1711	19.0749	31.9356	0.557382	2	16.9857	3.82671	143.08	2.49721	26.1023		13.7663	0
43097	Thu Mar 23 16:23:54 2017_x000D_	38.5766	18.8601	31.9361	0.557389	2	16.9857	3.82671	172.345	3.00799	26.3091		6.88185	0
43098	Thu Mar 23 16:23:54 2017_x000D_	38.7793	18.7527	29.2858	0.511134	2	16.9857	3.82671	172.345	3.00799	26.4149		13.7596	0
43099	Thu Mar 23 16:23:54 2017_x000D_	39.1846	18.538	29.286	0.511137	2	16.9857	3.82671	172.345	3.00799	26.6311		8.76977	0
43100	Thu Mar 23 16:23:54 2017_x000D_	39.3846	18.3248	29.2847	0.511114	2	16.9857	3.82671	172.345	3.00799	26.6816		12.6641	0
43101	Thu Mar 23 16:23:54 2017_x000D_	39.7925	18.2161	31.9374	0.557413	2	16.9857	3.82671	172.345	3.00799	26.9667		0	19.7682
43102	Thu Mar 23 16:23:54 2017_x000D_	39.7925	18.2161	31.9374	0.557413	2	17.6443	3.8479	180	3.14159	26.4005		8.76771	0
43103	Thu Mar 23 16:23:54 2017_x000D_	39.9924	18.0029	31.9363	0.557394	2	17.6443	3.8479	180	3.14159	26.4538		6.87514	0
43104	Thu Mar 23 16:23:54 2017_x000D_	40.1949	17.8956	29.285	0.511119	2	17.6443	3.8479	180	3.14159	26.5682		11.1038	0
43105	Thu Mar 23 16:23:54 2017_x000D_	40.4971	17.6819	27.9072	0.487072	2	17.6443	3.8479	180	3.14159	26.7139		9.70005	9.31288
43106	Thu Mar 23 16:23:54 2017_x000D_	40.8019	17.574	24.0453	0.419671	2	17.8542	4.07661	197.564	3.44814	26.6229		3.05418	0
43107	Thu Mar 23 16:23:54 2017_x000D_	40.9037	17.5729	6.28894	0.109763	2	17.8542	4.07661	197.564	3.44814	26.7101		6.98462	0
43108	Thu Mar 23 16:23:54 2017_x000D_	40.6958	17.4681	-2.57312	-0.0449094	2	17.8542	4.07661	197.564	3.44814	26.4777		0.0241868	0
43109	Thu Mar 23 16:23:54 2017_x000D_	40.6957	17.4673	-21.3541	-0.3727	2	17.8542	4.07661	197.564	3.44814	26.4772		0.0301496	33.5323
43110	Thu Mar 23 16:23:55 2017_x000D_	40.6958	17.4663	-39.1885	-0.683968	2	18.942	4.3336	195.225	3.40732	25.4105		0	0
43111	Thu Mar 23 16:23:55 2017_x000D_	40.6958	17.4663	-39.1885	-0.683968	2	18.942	4.3336	195.225	3.40732	25.4105		4.47604	0
43112	Thu Mar 23 16:23:55 2017_x000D_	40.8018	17.5713	-55.2488	-0.964274	2	18.942	4.3336	195.225	3.40732	25.5556		3.08709	0
43113	Thu Mar 23 16:23:55 2017_x000D_	40.9047	17.5705	-65.4636	-1.14256	2	18.942	4.3336	195.225	3.40732	25.6432		11.4467	0
43114	Thu Mar 23 16:23:55 2017_x000D_	41.1181	17.8868	-77.1092	-1.34581	2	18.942	4.3336	195.225	3.40732	25.9898		4.37435	20.7805
43115	Thu Mar 23 16:23:55 2017_x000D_	41.0184	17.9932	-80.344	-1.40227	2	19.5907	4.5765	212.7	3.71231	25.2815		4.47599	0
43116	Thu Mar 23 16:23:55 2017_x000D_	41.1238	18.0988	-88.5889	-1.54617	2	19.5907	4.5765	212.7	3.71231	25.4269		12.7059	0
43117	Thu Mar 23 16:23:55 2017_x000D_	41.1343	18.5222	265.58	4.63525	2	19.5907	4.5765	212.7	3.71231	25.6634		7.0048	0
43118	Thu Mar 23 16:23:55 2017_x000D_	41.0371	18.7345	262.696	4.58491	2	19.5907	4.5765	212.7	3.71231	25.6982		13.0043	33.523
43119	Thu Mar 23 16:23:55 2017_x000D_	40.9451	19.1581	265.583	4.6353	2	20.6782	4.8334	180	3.14159	24.8182		16.1963	0
43120	Thu Mar 23 16:23:55 2017_x000D_	41.0605	19.6855	268.638	4.68861	2	20.6782	4.8334	180	3.14159	25.2195		22.3499	0
43121	Thu Mar 23 16:23:55 2017_x000D_	40.9761	20.4257	-82.769	-1.44459	2	20.6782	4.8334	180	3.14159	25.5954		25.579	0
43122	Thu Mar 23 16:23:55 2017_x000D_	41.0992	21.2694	-79.9048	-1.3946	2	20.6782	4.8334	180	3.14159	26.2137		6.99242	0
43123	Thu Mar 23 16:23:55 2017_x000D_	41.0019	21.4812	-77.084	-1.34537	2	20.6782	4.8334	180	3.14159	26.2717		23.0859	0
43124	Thu Mar 23 16:23:55 2017_x000D_	41.2246	22.2178	-70.7591	-1.23498	2	20.6782	4.8334	180	3.14159	26.9142		10.0115	0
43125	Thu Mar 23 16:23:55 2017_x000D_	41.3345	22.5329	-69.028	-1.20477	2	20.6782	4.8334	180	3.14159	27.2021		11.3835	0
43126	Thu Mar 23 16:23:55 2017_x000D_	41.5468	22.8474	-68.0382	-1.18749	2	20.6782	4.8334	180	3.14159	27.5681		19.2589	13.1737
43127	Thu Mar 23 16:23:55 2017_x000D_	41.6644	23.4785	-65.4073	-1.14157	2	21.1171	4.8474	180	3.14159	27.7364		8.87138	0
43128	Thu Mar 23 16:23:55 2017_x000D_	41.8739	23.6872	-65.4106	-1.14163	2	21.1171	4.8474	180	3.14159	28.0318		14.1228	0
43129	Thu Mar 23 16:23:55 2017_x000D_	42.0885	24.1062	-65.4113	-1.14164	2	21.1171	4.8474	180	3.14159	28.4728		17.0119	0
43130	Thu Mar 23 16:23:55 2017_x000D_	42.3055	24.6301	-66.5052	-1.16073	2	21.1171	4.8474	180	3.14159	28.988		10.003	0
43131	Thu Mar 23 16:23:56 2017_x000D_	42.4154	24.9449	-68.0388	-1.1875	2	21.1171	4.8474	180	3.14159	29.2836		14.1053	13.1708
43132	Thu Mar 23 16:23:56 2017_x000D_	42.6297	25.3634	-68.0401	-1.18752	2	21.5559	4.8615	180	3.14159	29.4012		14.0959	0
43133	Thu Mar 23 16:23:56 2017_x000D_	42.8439	25.7816	-68.0415	-1.18755	2	21.5559	4.8615	180	3.14159	29.8468		19.9527	0
43134	Thu Mar 23 16:23:56 2017_x000D_	43.0629	26.4096	-68.0405	-1.18753	2	21.5559	4.8615	180	3.14159	30.4446		6.30486	0
43135	Thu Mar 23 16:23:56 2017_x000D_	43.068	26.6197	-68.0382	-1.18749	2	21.5559	4.8615	180	3.14159	30.5972		11.3145	13.1708
43136	Thu Mar 23 16:23:56 2017_x000D_	43.2793	26.9321	-69.0354	-1.2049	2	21.9947	4.8756	184.978	3.22848	30.6516		19.9281	0
43137	Thu Mar 23 16:23:56 2017_x000D_	43.4981	27.5593	-69.0348	-1.20489	2	21.9947	4.8756	184.978	3.22848	31.2561		11.3128	0
43138	Thu Mar 23 16:23:56 2017_x000D_	43.7093	27.8717	-68.0421	-1.18756	2	21.9947	4.8756	184.978	3.22848	31.6282		9.43461	0
43139	Thu Mar 23 16:23:56 2017_x000D_	43.7167	28.1861	-69.0342	-1.20487	2	21.9947	4.8756	184.978	3.22848	31.8626		22.9189	14.6847
43140	Thu Mar 23 16:23:56 2017_x000D_	43.9377	28.9174	-68.0365	-1.18746	2	22.4237	5.11131	221.607	3.86777	32.0871		8.81414	0
43141	Thu Mar 23 16:23:56 2017_x000D_	44.1462	29.1244	-68.0401	-1.18752	2	22.4237	5.11131	221.607	3.86777	32.3805		19.8768	0
43142	Thu Mar 23 16:23:56 2017_x000D_	44.3644	29.75	-68.0392	-1.18751	2	22.4237	5.11131	221.607	3.86777	32.9918		12.9619	0
43143	Thu Mar 23 16:23:56 2017_x000D_	44.476	30.1674	-70.7727	-1.23522	2	22.4237	5.11131	221.607	3.86777	33.3783		16.8921	0
43144	Thu Mar 23 16:23:56 2017_x000D_	44.6915	30.6876	-71.6567	-1.25065	2	22.4237	5.11131	221.607	3.86777	33.9117		9.92695	13.1708
43145	Thu Mar 23 16:23:56 2017_x000D_	44.8003	31.0001	-68.0372	-1.18747	2	22.8625	5.1254	249.432	4.3534	33.923		11.2546	0
43146	Thu Mar 23 16:23:56 2017_x000D_	45.0107	31.3107	-69.037	-1.20492	2	22.8625	5.1254	249.432	4.3534	34.296		19.8294	0
43147	Thu Mar 23 16:23:56 2017_x000D_	45.2284	31.9348	-69.0364	-1.20491	2	22.8625	5.1254	249.432	4.3534	34.9139		9.40755	0
43148	Thu Mar 23 16:23:56 2017_x000D_	45.2357	32.2483	-68.0352	-1.18744	2	22.8625	5.1254	249.432	4.3534	35.1598		19.8094	6.58245
43149	Thu Mar 23 16:23:56 2017_x000D_	45.4531	32.8718	-68.0343	-1.18742	2	23.0818	5.1325	249.432	4.3534	35.6363		8.77175	0
43150	Thu Mar 23 16:23:56 2017_x000D_	45.6608	33.0776	-68.0379	-1.18748	2	23.0818	5.1325	249.432	4.3534	35.9269		16.8303	0
43151	Thu Mar 23 16:23:56 2017_x000D_	45.8755	33.5959	-69.0367	-1.20492	2	23.0818	5.1325	249.432	4.3534	36.4653		6.25966	0
43152	Thu Mar 23 16:23:56 2017_x000D_	45.8803	33.8045	-69.0345	-1.20488	2	23.0818	5.1325	249.432	4.3534	36.6313		11.2288	65.1142
43153	Thu Mar 23 16:23:57 2017_x000D_	46.0902	34.1144	-68.0382	-1.18749	2	24.5484	6.73251	295.186	5.15197	34.8399		6.25366	0
43154	Thu Mar 23 16:23:57 2017_x000D_	46.095	34.3228	-68.0359	-1.18745	2	24.5484	6.73251	295.186	5.15197	35.0069		16.8113	0
43155	Thu Mar 23 16:23:57 2017_x000D_	46.3095	34.8405	-69.0355	-1.2049	2	24.5484	6.73251	295.186	5.15197	35.5472		11.2114	0
43156	Thu Mar 23 16:23:57 2017_x000D_	46.5191	35.1499	-68.0385	-1.1875	2	24.5484	6.73251	295.186	5.15197	35.9202		9.873	38.2704
43157	Thu Mar 23 16:23:57 2017_x000D_	46.6276	35.4606	-71.6668	-1.25082	2	25.6152	7.43201	335.566	5.85674	35.0303		9.87003	0
43158	Thu Mar 23 16:23:57 2017_x000D_	46.7358	35.7713	-68.0375	-1.18748	2	25.6152	7.43201	335.566	5.85674	35.344		9.36236	0
43159	Thu Mar 23 16:23:57 2017_x000D_	46.7428	36.0833	-69.0342	-1.20487	2	25.6152	7.43201	335.566	5.85674	35.5988		4.37846	0
43160	Thu Mar 23 16:23:57 2017_x000D_	46.8465	36.186	-70.7804	-1.23535	2	25.6152	7.43201	335.566	5.85674	35.743		13.9055	0
43161	Thu Mar 23 16:23:57 2017_x000D_	47.0579	36.5985	-65.3894	-1.14126	2	25.6152	7.43201	335.566	5.85674	36.2005		9.85673	32.8226
43162	Thu Mar 23 16:23:57 2017_x000D_	47.1659	36.9088	-61.5385	-1.07405	2	26.4624	8.12431	23.1472	0.403995	35.4568		3.12058	0
43163	Thu Mar 23 16:23:57 2017_x000D_	47.1679	37.0128	-55.0441	-0.9607	2	26.4624	8.12431	23.1472	0.403995	35.5424		4.35085	0
43164	Thu Mar 23 16:23:57 2017_x000D_	47.2708	37.115	-46.6276	-0.813805	2	26.4624	8.12431	23.1472	0.403995	35.6854		13.0929	0
43165	Thu Mar 23 16:23:57 2017_x000D_	47.5807	37.4223	-30.1103	-0.525525	2	26.4624	8.12431	23.1472	0.403995	36.1159		3.03029	14.7614
43166	Thu Mar 23 16:23:57 2017_x000D_	47.6817	37.4209	-23.5333	-0.410734	2	26.6619	8.5741	27.9212	0.487317	35.6927		11.0631	0
43167	Thu Mar 23 16:23:57 2017_x000D_	47.9895	37.624	-11.2212	-0.195847	2	26.6619	8.5741	27.9212	0.487317	36.0384		3.02729	0
43168	Thu Mar 23 16:23:57 2017_x000D_	48.0904	37.6226	-4.88711	-0.0852962	2	26.6619	8.5741	27.9212	0.487317	36.097		12.5431	0
43169	Thu Mar 23 16:23:57 2017_x000D_	48.497	37.72	9.76159	0.170372	2	26.6619	8.5741	27.9212	0.487317	36.4178		4.33824	39.9419
43170	Thu Mar 23 16:23:57 2017_x000D_	48.5959	37.6145	13.213	0.23061	2	27.967	8.8374	7.92011	0.138232	35.4072		6.06386	0
43171	Thu Mar 23 16:23:57 2017_x000D_	48.798	37.6111	19.0048	0.331696	2	27.967	8.8374	7.92011	0.138232	35.5226		22.0616	0
43172	Thu Mar 23 16:23:57 2017_x000D_	49.4998	37.3914	19.9385	0.347993	2	27.967	8.8374	7.92011	0.138232	35.763		10.9795	0
43173	Thu Mar 23 16:23:57 2017_x000D_	49.7977	37.1788	19.003	0.331665	2	27.967	8.8374	7.92011	0.138232	35.7745		25.8938	49.9321
43174	Thu Mar 23 16:23:58 2017_x000D_	50.5973	36.8538	16.143	0.281749	2	29.471	9.5503	7.65515	0.133608	34.5225		12.0917	0
43175	Thu Mar 23 16:23:58 2017_x000D_	51.0003	36.847	16.1455	0.281792	2	29.471	9.5503	7.65515	0.133608	34.7652		22.0093	0
43176	Thu Mar 23 16:23:58 2017_x000D_	51.7004	36.6277	9.74765	0.170129	2	29.471	9.5503	7.65515	0.133608	35.0333		12.4581	0
43177	Thu Mar 23 16:23:58 2017_x000D_	52.1007	36.5172	6.83907	0.119364	2	29.471	9.5503	7.65515	0.133608	35.2039		18.1016	0
43178	Thu Mar 23 16:23:58 2017_x000D_	52.704	36.507	0.950556	0.0165903	2	29.471	9.5503	7.65515	0.133608	35.587		12.0647	35.3008
43179	Thu Mar 23 16:23:58 2017_x000D_	53.1061	36.5003	0.950519	0.0165897	2	30.5465	10.0277	17.6929	0.308798	34.7812		12.0528	0
43180	Thu Mar 23 16:23:58 2017_x000D_	53.5078	36.4934	-4.93788	-0.0861823	2	30.5465	10.0277	17.6929	0.308798	35.0379		9.03724	0
43181	Thu Mar 23 16:23:58 2017_x000D_	53.809	36.4884	-4.66034	-0.0813384	2	30.5465	10.0277	17.6929	0.308798	35.2323		21.3323	0
43182	Thu Mar 23 16:23:58 2017_x000D_	54.5141	36.5804	-2.0004	-0.0349136	2	30.5465	10.0277	17.6929	0.308798	35.77		12.0407	80.011
43183	Thu Mar 23 16:23:58 2017_x000D_	54.9154	36.5737	-2.00103	-0.0349246	2	32.6666	11.6458	14.6918	0.256421	33.4127		18.0535	0
43184	Thu Mar 23 16:23:58 2017_x000D_	55.5171	36.5637	-2.00199	-0.0349413	2	32.6666	11.6458	14.6918	0.256421	33.809		9.01625	0
43185	Thu Mar 23 16:23:58 2017_x000D_	55.8176	36.5587	-1.86193	-0.0324968	2	32.6666	11.6458	14.6918	0.256421	34.0091		18.3096	0
43186	Thu Mar 23 16:23:58 2017_x000D_	56.4207	36.6523	0.956681	0.0166972	2	32.6666	11.6458	14.6918	0.256421	34.4903		9.01925	123.552
43187	Thu Mar 23 16:23:58 2017_x000D_	56.7213	36.6473	0.956698	0.0166975	2	36.0682	13.9675	16.9592	0.295994	30.6745		6.00687	0
43188	Thu Mar 23 16:23:58 2017_x000D_	56.9215	36.6439	0.956735	0.0166982	2	36.0682	13.9675	16.9592	0.295994	30.8071		21.0089	0
43189	Thu Mar 23 16:23:58 2017_x000D_	57.6217	36.6323	0.956739	0.0166982	2	36.0682	13.9675	16.9592	0.295994	31.2769		9.0103	0
43190	Thu Mar 23 16:23:58 2017_x000D_	57.922	36.6272	0.956698	0.0166975	2	36.0682	13.9675	16.9592	0.295994	31.481		11.9986	0
43191	Thu Mar 23 16:23:58 2017_x000D_	58.3219	36.6206	0.956716	0.0166978	2	36.0682	13.9675	16.9592	0.295994	31.7552		17.9876	81.9778
43192	Thu Mar 23 16:23:58 2017_x000D_	58.9214	36.6105	0.956714	0.0166978	2	38.4139	15.3692	20.4921	0.357655	29.5254		17.9755	0
43193	Thu Mar 23 16:23:58 2017_x000D_	59.5205	36.6005	0.956712	0.0166978	2	38.4139	15.3692	20.4921	0.357655	29.9375		11.9806	0
43194	Thu Mar 23 16:23:58 2017_x000D_	59.9198	36.5939	0.956728	0.0166981	2	38.4139	15.3692	20.4921	0.357655	30.2158		8.97425	0
43195	Thu Mar 23 16:23:59 2017_x000D_	60.2189	36.5889	0.956733	0.0166981	2	38.4139	15.3692	20.4921	0.357655	30.4259		8.98325	56.2761
43196	Thu Mar 23 16:23:59 2017_x000D_	60.5183	36.5839	0.956726	0.016698	2	39.8939	16.5218	11.5186	0.201037	28.7724		20.9309	0
43197	Thu Mar 23 16:23:59 2017_x000D_	61.2159	36.5722	0.956741	0.0166983	2	39.8939	16.5218	11.5186	0.201037	29.2685		8.97425	0
43198	Thu Mar 23 16:23:59 2017_x000D_	61.515	36.5672	0.956682	0.0166972	2	39.8939	16.5218	11.5186	0.201037	29.4837		17.9275	0
43199	Thu Mar 23 16:23:59 2017_x000D_	62.1125	36.5573	0.956733	0.0166981	2	39.8939	16.5218	11.5186	0.201037	29.918		8.95326	172.591
43200	Thu Mar 23 16:23:59 2017_x000D_	62.4109	36.5523	0.956737	0.0166982	2	44.3199	20.1971	23.0924	0.403038	24.388		17.9125	0
43201	Thu Mar 23 16:23:59 2017_x000D_	63.0079	36.5423	0.956707	0.0166977	2	44.3199	20.1971	23.0924	0.403038	24.8275		8.95626	0
43202	Thu Mar 23 16:23:59 2017_x000D_	63.3064	36.5373	0.956722	0.0166979	2	44.3199	20.1971	23.0924	0.403038	25.0497		14.9061	0
43203	Thu Mar 23 16:23:59 2017_x000D_	63.8032	36.529	0.956722	0.0166979	2	44.3199	20.1971	23.0924	0.403038	25.423		8.95026	0
43204	Thu Mar 23 16:23:59 2017_x000D_	64.1015	36.524	0.956751	0.0166985	2	44.3199	20.1971	23.0924	0.403038	25.6492		5.96182	103.235
43205	Thu Mar 23 16:23:59 2017_x000D_	64.3002	36.5207	0.956729	0.0166981	2	47.0663	22.2705	25.9411	0.452758	22.3624		14.8911	0
43206	Thu Mar 23 16:23:59 2017_x000D_	64.7965	36.5124	0.956722	0.0166979	2	47.0663	22.2705	25.9411	0.452758	22.7418		2.98539	0
43207	Thu Mar 23 16:23:59 2017_x000D_	64.896	36.5108	0.956722	0.016698	2	47.0663	22.2705	25.9411	0.452758	22.8185		5.95582	0
43208	Thu Mar 23 16:23:59 2017_x000D_	65.0945	36.5075	0.956756	0.0166985	2	47.0663	22.2705	25.9411	0.452758	22.9719		8.92626	64.2558
43209	Thu Mar 23 16:23:59 2017_x000D_	65.392	36.5025	0.956691	0.0166974	2	48.9895	23.2133	19.8977	0.347281	21.1103		5.94698	0
43210	Thu Mar 23 16:23:59 2017_x000D_	65.5902	36.4989	-4.69074	-0.0818689	2	48.9895	23.2133	19.8977	0.347281	21.2624		8.92936	0
43211	Thu Mar 23 16:23:59 2017_x000D_	65.8878	36.4937	-10.7786	-0.188121	2	48.9895	23.2133	19.8977	0.347281	21.4924		2.97373	0
43212	Thu Mar 23 16:23:59 2017_x000D_	65.9869	36.4915	-22.6734	-0.395725	2	48.9895	23.2133	19.8977	0.347281	21.569		4.29785	106.248
43213	Thu Mar 23 16:23:59 2017_x000D_	65.8861	36.3897	-31.4683	-0.549226	2	51.4934	25.718	36.0532	0.629246	17.9174		6.85717	0
43214	Thu Mar 23 16:23:59 2017_x000D_	65.7846	36.1849	-49.2486	-0.859551	2	51.4934	25.718	36.0532	0.629246	17.7142		0.0108167	0
43215	Thu Mar 23 16:23:59 2017_x000D_	65.7849	36.1847	-57.1793	-0.997966	2	51.4934	25.718	36.0532	0.629246	17.7144		0.0276586	0
43216	Thu Mar 23 16:23:59 2017_x000D_	65.7858	36.1849	-74.9034	-1.30731	2	51.4934	25.718	36.0532	0.629246	17.7152		4.2978	153.77
43217	Thu Mar 23 16:24:00 2017_x000D_	65.8869	36.2864	-83.6295	-1.45961	2	55.4896	28.9278	26.9146	0.469749	12.7379		2.9823	0
43218	Thu Mar 23 16:24:00 2017_x000D_	65.9863	36.285	268.111	4.67941	2	55.4896	28.9278	26.9146	0.469749	12.8183		6.87549	0
43219	Thu Mar 23 16:24:00 2017_x000D_	65.8905	36.4932	254.761	4.44641	2	55.4896	28.9278	26.9146	0.469749	12.8613		4.29149	0
43220	Thu Mar 23 16:24:00 2017_x000D_	65.9911	36.5949	246.361	4.29981	2	55.4896	28.9278	26.9146	0.469749	13.0025		11.0407	0
43221	Thu Mar 23 16:24:00 2017_x000D_	65.7972	36.9077	232.859	4.06416	2	55.4896	28.9278	26.9146	0.469749	13.0355		8.58171	104.926
43222	Thu Mar 23 16:24:00 2017_x000D_	65.6021	37.1169	232.859	4.06416	2	58.4557	30.7812	14.6918	0.256421	9.5505		8.58595	0
43223	Thu Mar 23 16:24:00 2017_x000D_	65.4069	37.3262	232.859	4.06416	2	58.4557	30.7812	14.6918	0.256421	9.54758		23.7827	0
43224	Thu Mar 23 16:24:00 2017_x000D_	64.9205	37.9522	235.058	4.10254	2	58.4557	30.7812	14.6918	0.256421	9.65489		12.8714	0
43225	Thu Mar 23 16:24:00 2017_x000D_	64.6278	38.2659	238.964	4.17071	2	58.4557	30.7812	14.6918	0.256421	9.70132		26.2595	64.0641
43226	Thu Mar 23 16:24:00 2017_x000D_	64.143	38.9947	242.742	4.23665	2	60.3734	31.7207	19.1586	0.334381	8.19274		12.7012	0
43227	Thu Mar 23 16:24:00 2017_x000D_	64.0503	39.4078	245.176	4.27913	2	60.3734	31.7207	19.1586	0.334381	8.52121		17.8337	0
43228	Thu Mar 23 16:24:00 2017_x000D_	63.7608	39.927	253.974	4.43269	2	60.3734	31.7207	19.1586	0.334381	8.87794		13.7139	0
43229	Thu Mar 23 16:24:00 2017_x000D_	63.5689	40.3419	253.975	4.4327	2	60.3734	31.7207	19.1586	0.334381	9.19436		6.1598	29.0758
43230	Thu Mar 23 16:24:00 2017_x000D_	63.5722	40.5472	259.435	4.528	2	61.2231	32.1869	16.9592	0.295994	8.68406		12.6976	0
43231	Thu Mar 23 16:24:00 2017_x000D_	63.4796	40.9602	256.671	4.47976	2	61.2231	32.1869	16.9592	0.295994	9.05884		18.7385	0
43232	Thu Mar 23 16:24:00 2017_x000D_	63.3903	41.5784	259.435	4.528	2	61.2231	32.1869	16.9592	0.295994	9.63831		22.3848	0
43233	Thu Mar 23 16:24:00 2017_x000D_	63.2035	42.3008	259.996	4.53779	2	61.2231	32.1869	16.9592	0.295994	10.306		12.3196	35.0173
43234	Thu Mar 23 16:24:00 2017_x000D_	63.2101	42.7114	259.995	4.53777	2	62.2903	32.6597	14.9651	0.261191	10.0937		6.85097	0
43235	Thu Mar 23 16:24:00 2017_x000D_	63.1143	42.9187	257.356	4.4917	2	62.2903	32.6597	14.9651	0.261191	10.292		19.4254	0
43236	Thu Mar 23 16:24:00 2017_x000D_	62.9259	43.5382	257.356	4.49171	2	62.2903	32.6597	14.9651	0.261191	10.8971		9.23527	0
43237	Thu Mar 23 16:24:00 2017_x000D_	62.931	43.846	256.67	4.47973	2	62.2903	32.6597	14.9651	0.261191	11.2046		19.4188	0
43238	Thu Mar 23 16:24:01 2017_x000D_	62.7427	44.4653	256.67	4.47974	2	62.2903	32.6597	14.9651	0.261191	11.8143		9.22022	23.4319
43239	Thu Mar 23 16:24:01 2017_x000D_	62.7477	44.7726	257.355	4.49169	2	62.9219	33.1192	7.65515	0.133608	11.6547		11.0057	0
43240	Thu Mar 23 16:24:01 2017_x000D_	62.5544	45.0844	256.671	4.47975	2	62.9219	33.1192	7.65515	0.133608	11.9708		18.6986	0
43241	Thu Mar 23 16:24:01 2017_x000D_	62.4654	45.7013	253.97	4.43261	2	62.9219	33.1192	7.65515	0.133608	12.5904		12.6553	0
43242	Thu Mar 23 16:24:01 2017_x000D_	62.373	46.1129	256.67	4.47973	2	62.9219	33.1192	7.65515	0.133608	13.0053		18.6863	60.0319
43243	Thu Mar 23 16:24:01 2017_x000D_	62.2841	46.7294	253.969	4.43259	2	64.1528	34.6969	75.1387	1.31142	12.1767		9.68944	0
43244	Thu Mar 23 16:24:01 2017_x000D_	62.1901	47.0384	257.356	4.4917	2	64.1528	34.6969	75.1387	1.31142	12.4966		22.3353	0
43245	Thu Mar 23 16:24:01 2017_x000D_	62.0037	47.7592	256.67	4.47973	2	64.1528	34.6969	75.1387	1.31142	13.2379		9.20232	0
43246	Thu Mar 23 16:24:01 2017_x000D_	62.0089	48.0659	257.355	4.49169	2	64.1528	34.6969	75.1387	1.31142	13.5398		10.9924	68.4661
43247	Thu Mar 23 16:24:01 2017_x000D_	61.8158	48.3773	256.67	4.47974	2	64.6985	36.9129	60.0094	1.04736	11.8213		12.2687	0
43248	Thu Mar 23 16:24:01 2017_x000D_	61.8226	48.7862	256.669	4.47971	2	64.6985	36.9129	60.0094	1.04736	12.2166		19.3723	0
43249	Thu Mar 23 16:24:01 2017_x000D_	61.6347	49.404	256.669	4.47972	2	64.6985	36.9129	60.0094	1.04736	12.8614		6.83212	0
43250	Thu Mar 23 16:24:01 2017_x000D_	61.5391	49.6107	253.967	4.43257	2	64.6985	36.9129	60.0094	1.04736	13.085		22.2982	0
43251	Thu Mar 23 16:24:01 2017_x000D_	61.353	50.3303	254.77	4.44658	2	64.6985	36.9129	60.0094	1.04736	13.8282		9.19332	49.8026
43252	Thu Mar 23 16:24:01 2017_x000D_	61.3582	50.6367	253.966	4.43255	2	65.276	38.4693	63.9788	1.11664	12.7826		20.4827	0
43253	Thu Mar 23 16:24:01 2017_x000D_	61.0714	51.2563	256.671	4.47975	2	65.276	38.4693	63.9788	1.11664	13.4605		12.627	0
43254	Thu Mar 23 16:24:01 2017_x000D_	60.9793	51.667	253.967	4.43256	2	65.276	38.4693	63.9788	1.11664	13.8795		18.6227	0
43255	Thu Mar 23 16:24:01 2017_x000D_	60.8907	52.2814	256.67	4.47974	2	65.276	38.4693	63.9788	1.11664	14.4915		0	35.2185
43256	Thu Mar 23 16:24:01 2017_x000D_	60.8907	52.2814	256.67	4.47974	2	65.6573	39.5796	57.3179	1.00039	13.5667		19.341	0
43257	Thu Mar 23 16:24:01 2017_x000D_	60.7031	52.8982	256.671	4.47975	2	65.6573	39.5796	57.3179	1.00039	14.2102		6.1179	0
43258	Thu Mar 23 16:24:01 2017_x000D_	60.7066	53.1021	256.67	4.47974	2	65.6573	39.5796	57.3179	1.00039	14.4003		19.3343	0
43259	Thu Mar 23 16:24:02 2017_x000D_	60.5191	53.7187	256.671	4.47975	2	65.6573	39.5796	57.3179	1.00039	15.0438		12.6088	20.7034
43260	Thu Mar 23 16:24:02 2017_x000D_	60.4271	54.1288	253.965	4.43253	2	65.8425	40.2444	70.8414	1.23642	14.9031		12.6029	0
43261	Thu Mar 23 16:24:02 2017_x000D_	60.3351	54.5387	256.67	4.47974	2	65.8425	40.2444	70.8414	1.23642	15.3186		6.82269	0
43262	Thu Mar 23 16:24:02 2017_x000D_	60.2396	54.7451	253.965	4.43253	2	65.8425	40.2444	70.8414	1.23642	15.5455		18.5917	0
43263	Thu Mar 23 16:24:02 2017_x000D_	60.1513	55.3585	256.67	4.47974	2	65.8425	40.2444	70.8414	1.23642	16.1501		6.81997	0
43264	Thu Mar 23 16:24:02 2017_x000D_	60.0558	55.5648	253.965	4.43252	2	65.8425	40.2444	70.8414	1.23642	16.3768		6.10596	114.047
43265	Thu Mar 23 16:24:02 2017_x000D_	60.0594	55.7683	253.964	4.43251	2	65.0082	43.9533	98.9261	1.72659	12.8096		10.9605	0
43266	Thu Mar 23 16:24:02 2017_x000D_	59.8667	56.0787	254.769	4.44656	2	65.0082	43.9533	98.9261	1.72659	13.1704		9.16343	0
43267	Thu Mar 23 16:24:02 2017_x000D_	59.8721	56.3841	253.964	4.43251	2	65.0082	43.9533	98.9261	1.72659	13.4501		6.8118	0
43268	Thu Mar 23 16:24:02 2017_x000D_	59.7766	56.5901	256.671	4.47976	2	65.0082	43.9533	98.9261	1.72659	13.6769		6.8118	60.9131
43269	Thu Mar 23 16:24:02 2017_x000D_	59.6811	56.7961	259.449	4.52824	2	64.4773	45.9131	100.003	1.74538	11.893		9.6429	0
43270	Thu Mar 23 16:24:02 2017_x000D_	59.5875	57.1036	262.715	4.58525	2	64.4773	45.9131	100.003	1.74538	12.2122		6.08781	0
43271	Thu Mar 23 16:24:02 2017_x000D_	59.5908	57.3065	-86.1919	-1.50433	2	64.4773	45.9131	100.003	1.74538	12.3971		0.0192094	0
43272	Thu Mar 23 16:24:02 2017_x000D_	59.5903	57.3061	-75.2616	-1.31356	2	64.4773	45.9131	100.003	1.74538	12.3969		0	79.3608
43273	Thu Mar 23 16:24:02 2017_x000D_	59.5903	57.3061	-75.2616	-1.31356	2	64.1318	48.5358	82.7496	1.44425	9.87641		0.015	0
43274	Thu Mar 23 16:24:02 2017_x000D_	59.5898	57.3061	-62.9014	-1.09784	2	64.1318	48.5358	82.7496	1.44425	9.87664		3.04865	0
43275	Thu Mar 23 16:24:02 2017_x000D_	59.5877	57.2045	-56.5957	-0.987782	2	64.1318	48.5358	82.7496	1.44425	9.7875		3.05721	0
43276	Thu Mar 23 16:24:02 2017_x000D_	59.5889	57.3064	-42.4587	-0.741044	2	64.1318	48.5358	82.7496	1.44425	9.87732		4.23853	33.6518
43277	Thu Mar 23 16:24:02 2017_x000D_	59.6896	57.4055	-38.4758	-0.67153	2	63.8612	49.6244	83.274	1.45341	8.8288		6.64971	0
43278	Thu Mar 23 16:24:02 2017_x000D_	59.8891	57.5021	-28.2493	-0.493042	2	63.8612	49.6244	83.274	1.45341	8.82246		6.81871	0
43279	Thu Mar 23 16:24:02 2017_x000D_	59.7937	57.7084	-21.8702	-0.381708	2	63.8612	49.6244	83.274	1.45341	9.04962		11.8843	0
43280	Thu Mar 23 16:24:02 2017_x000D_	60.1897	57.6977	-16.4257	-0.286682	2	63.8612	49.6244	83.274	1.45341	8.86894		9.38403	0
43281	Thu Mar 23 16:24:03 2017_x000D_	60.4882	57.7912	-12.8379	-0.224063	2	63.8612	49.6244	83.274	1.45341	8.83594		6.64058	20.6601
43282	Thu Mar 23 16:24:03 2017_x000D_	60.6877	57.8871	-15.5747	-0.27183	2	64.0464	50.2877	80.0279	1.39675	8.30853		24.4398	0
43283	Thu Mar 23 16:24:03 2017_x000D_	61.482	58.0681	-15.5761	-0.271854	2	64.0464	50.2877	80.0279	1.39675	8.19212		9.37097	0
43284	Thu Mar 23 16:24:03 2017_x000D_	61.7802	58.1611	-19.2016	-0.335131	2	64.0464	50.2877	80.0279	1.39675	8.19305		19.8934	0
43285	Thu Mar 23 16:24:03 2017_x000D_	62.3777	58.4487	-21.8803	-0.381884	2	64.0464	50.2877	80.0279	1.39675	8.32985		9.35862	19.7275
43286	Thu Mar 23 16:24:03 2017_x000D_	62.6755	58.5416	-25.7124	-0.448765	2	64.0143	50.9445	80.0279	1.39675	7.71416		18.7076	0
43287	Thu Mar 23 16:24:03 2017_x000D_	63.2707	58.7276	-25.7157	-0.448824	2	64.0143	50.9445	80.0279	1.39675	7.81854		13.2367	0
43288	Thu Mar 23 16:24:03 2017_x000D_	63.6682	58.9191	-25.7157	-0.448824	2	64.0143	50.9445	80.0279	1.39675	7.98211		21.3802	0
43289	Thu Mar 23 16:24:03 2017_x000D_	64.2658	59.3074	-25.7123	-0.448765	2	64.0143	50.9445	80.0279	1.39675	8.36668		0	38.5775
43290	Thu Mar 23 16:24:03 2017_x000D_	64.2658	59.3074	-25.7123	-0.448765	2	63.3094	52.02	94.9253	1.65676	7.34989		18.663	0
43291	Thu Mar 23 16:24:03 2017_x000D_	64.8596	59.4929	-25.7157	-0.448824	2	63.3094	52.02	94.9253	1.65676	7.632		10.6668	0
43292	Thu Mar 23 16:24:03 2017_x000D_	65.1577	59.6867	-24.4611	-0.426927	2	63.3094	52.02	94.9253	1.65676	7.88635		19.8034	0
43293	Thu Mar 23 16:24:03 2017_x000D_	65.7524	59.9732	-21.8746	-0.381783	2	63.3094	52.02	94.9253	1.65676	8.31995		5.90048	56.0793
43294	Thu Mar 23 16:24:03 2017_x000D_	65.949	59.9675	-21.8775	-0.381834	2	61.9424	53.295	117.566	2.05192	7.783		21.3094	0
43295	Thu Mar 23 16:24:03 2017_x000D_	66.5445	60.3547	-21.8724	-0.381745	2	61.9424	53.295	117.566	2.05192	8.42726		11.7861	0
43296	Thu Mar 23 16:24:03 2017_x000D_	66.9372	60.3432	-21.8782	-0.381847	2	61.9424	53.295	117.566	2.05192	8.63858		21.2786	0
43297	Thu Mar 23 16:24:03 2017_x000D_	67.5318	60.7299	-21.8731	-0.381758	2	61.9424	53.295	117.566	2.05192	9.30157		12.1153	0
43298	Thu Mar 23 16:24:03 2017_x000D_	67.9256	60.8194	-19.1838	-0.334821	2	61.9424	53.295	117.566	2.05192	9.61329		6.57211	14.7882
43299	Thu Mar 23 16:24:03 2017_x000D_	68.123	60.9144	-21.8749	-0.38179	2	61.7039	53.7264	124.044	2.16497	9.63702		12.1065	0
43300	Thu Mar 23 16:24:03 2017_x000D_	68.5165	61.0039	-19.1845	-0.334833	2	61.7039	53.7264	124.044	2.16497	9.96863		22.3454	0
43301	Thu Mar 23 16:24:03 2017_x000D_	69.2059	61.2859	-20.8114	-0.363227	2	61.7039	53.7264	124.044	2.16497	10.6502		9.28166	0
43302	Thu Mar 23 16:24:04 2017_x000D_	69.5012	61.3782	-19.1834	-0.334813	2	61.7039	53.7264	124.044	2.16497	10.9246		25.0308	9.34376
43303	Thu Mar 23 16:24:04 2017_x000D_	70.2876	61.657	-21.8793	-0.381865	2	61.4761	53.9388	121.9	2.12756	11.7138		8.35397	0
43304	Thu Mar 23 16:24:04 2017_x000D_	70.4859	61.8525	-21.8753	-0.381795	2	61.4761	53.9388	121.9	2.12756	11.9918		21.2886	0
43305	Thu Mar 23 16:24:04 2017_x000D_	71.1721	62.0333	-20.8114	-0.363227	2	61.4761	53.9388	121.9	2.12756	12.6307		10.586	0
43306	Thu Mar 23 16:24:04 2017_x000D_	71.4679	62.2257	-21.876	-0.381807	2	61.4761	53.9388	121.9	2.12756	12.9811		11.7144	6.57469
43307	Thu Mar 23 16:24:04 2017_x000D_	71.8582	62.2139	-21.8818	-0.381909	2	61.4655	54.1577	135	2.35619	13.1495		17.0665	0
43308	Thu Mar 23 16:24:04 2017_x000D_	72.3495	62.5007	-23.3205	-0.40702	2	61.4655	54.1577	135	2.35619	13.7138		10.5702	0
43309	Thu Mar 23 16:24:04 2017_x000D_	72.6448	62.6929	-24.4746	-0.427163	2	61.4655	54.1577	135	2.35619	14.0651		19.5967	0
43310	Thu Mar 23 16:24:04 2017_x000D_	73.2332	62.9766	-21.8746	-0.381783	2	61.4655	54.1577	135	2.35619	14.7055		9.20972	14.7814
43311	Thu Mar 23 16:24:04 2017_x000D_	73.5263	63.0679	-23.3185	-0.406984	2	61.2271	54.5889	135	2.35619	14.9387		9.22761	0
43312	Thu Mar 23 16:24:04 2017_x000D_	73.8199	63.1596	-21.8764	-0.381815	2	61.2271	54.5889	135	2.35619	15.2327		18.4212	0
43313	Thu Mar 23 16:24:04 2017_x000D_	74.4061	63.3424	-21.8782	-0.381847	2	61.2271	54.5889	135	2.35619	15.8212		10.5252	0
43314	Thu Mar 23 16:24:04 2017_x000D_	74.7	63.534	-20.8058	-0.363131	2	61.2271	54.5889	135	2.35619	16.172		13.026	0
43315	Thu Mar 23 16:24:04 2017_x000D_	75.0911	63.7226	-20.8045	-0.363108	2	61.2271	54.5889	135	2.35619	16.6023		9.20775	53.9069
43316	Thu Mar 23 16:24:04 2017_x000D_	75.3841	63.814	-19.1701	-0.334581	2	61.5765	56.3515	110.733	1.93266	15.6952		5.82878	0
43317	Thu Mar 23 16:24:04 2017_x000D_	75.5783	63.808	-19.1726	-0.334624	2	61.5765	56.3515	110.733	1.93266	15.8635		15.6487	0
43318	Thu Mar 23 16:24:04 2017_x000D_	76.0659	63.9933	-18.2017	-0.317679	2	61.5765	56.3515	110.733	1.93266	16.3811		6.49692	0
43319	Thu Mar 23 16:24:04 2017_x000D_	76.261	64.0873	-20.8073	-0.363156	2	61.5765	56.3515	110.733	1.93266	16.5975		13.0019	36.6432
43320	Thu Mar 23 16:24:04 2017_x000D_	76.6514	64.2755	-20.806	-0.363133	2	62.4025	57.2513	83.1686	1.45157	15.8862		5.81988	0
43321	Thu Mar 23 16:24:04 2017_x000D_	76.8453	64.2694	-20.8087	-0.36318	2	62.4025	57.2513	83.1686	1.45157	16.0577		10.5035	0
43322	Thu Mar 23 16:24:04 2017_x000D_	77.1386	64.4606	-21.8775	-0.381835	2	62.4025	57.2513	83.1686	1.45157	16.4051		9.17465	0
43323	Thu Mar 23 16:24:04 2017_x000D_	77.4306	64.5515	-25.7494	-0.449411	2	62.4025	57.2513	83.1686	1.45157	16.7074		6.48621	14.4776
43324	Thu Mar 23 16:24:05 2017_x000D_	77.6254	64.6453	-28.3288	-0.494431	2	62.8261	57.4825	58.0995	1.01403	16.4416		9.16467	0
43325	Thu Mar 23 16:24:05 2017_x000D_	77.9173	64.7354	-44.7378	-0.780821	2	62.8261	57.4825	58.0995	1.01403	16.7436		3.00307	0
43326	Thu Mar 23 16:24:05 2017_x000D_	77.9166	64.6353	-50.7475	-0.885712	2	62.8261	57.4825	58.0995	1.01403	16.6999		4.13445	0
43327	Thu Mar 23 16:24:05 2017_x000D_	77.8191	64.5379	-62.1477	-1.08468	2	62.8261	57.4825	58.0995	1.01403	16.5701		3.01554	0
43328	Thu Mar 23 16:24:05 2017_x000D_	77.821	64.6384	-78.3914	-1.36819	2	62.8261	57.4825	58.0995	1.01403	16.6149		2.91721	9.15767
43329	Thu Mar 23 16:24:05 2017_x000D_	77.9182	64.6356	-86.6192	-1.51179	2	63.0325	57.7074	57.3179	1.00039	16.419		6.63979	0
43330	Thu Mar 23 16:24:05 2017_x000D_	78.0175	64.8334	254.509	4.44202	2	63.0325	57.7074	57.3179	1.00039	16.5931		4.23315	0
43331	Thu Mar 23 16:24:05 2017_x000D_	77.9217	64.937	246.187	4.29677	2	63.0325	57.7074	57.3179	1.00039	16.5516		9.02442	0
43332	Thu Mar 23 16:24:05 2017_x000D_	77.9246	65.2378	232.885	4.06462	2	63.0325	57.7074	57.3179	1.00039	16.6878		6.60777	92.6706
43333	Thu Mar 23 16:24:05 2017_x000D_	77.7318	65.3443	227.125	3.96407	2	65.7897	59.1002	25.5361	0.445689	13.476		6.60225	0
43334	Thu Mar 23 16:24:05 2017_x000D_	77.5391	65.4506	225.19	3.9303	2	65.7897	59.1002	25.5361	0.445689	13.3557		23.3869	0
43335	Thu Mar 23 16:24:05 2017_x000D_	77.0612	66.0665	223.385	3.89881	2	65.7897	59.1002	25.5361	0.445689	13.2505		14.8592	0
43336	Thu Mar 23 16:24:05 2017_x000D_	76.677	66.3791	225.315	3.93249	2	65.7897	59.1002	25.5361	0.445689	13.0964		25.3396	84.1165
43337	Thu Mar 23 16:24:05 2017_x000D_	76.1023	66.9981	229.054	3.99775	2	68.339	60.2676	26.0368	0.454427	10.2747		12.6688	0
43338	Thu Mar 23 16:24:05 2017_x000D_	75.815	67.3076	232.885	4.06461	2	68.339	60.2676	26.0368	0.454427	10.269		12.6708	0
43339	Thu Mar 23 16:24:05 2017_x000D_	75.5276	67.6171	236.65	4.13032	2	68.339	60.2676	26.0368	0.454427	10.2806		21.6475	0
43340	Thu Mar 23 16:24:05 2017_x000D_	75.1466	68.2299	236.65	4.13032	2	68.339	60.2676	26.0368	0.454427	10.4758		6.71881	43.3658
43341	Thu Mar 23 16:24:05 2017_x000D_	75.052	68.4329	238.89	4.16942	2	69.6078	60.9602	19.8977	0.347281	9.24557		12.6708	0
43342	Thu Mar 23 16:24:05 2017_x000D_	74.7646	68.7424	242.616	4.23444	2	69.6078	60.9602	19.8977	0.347281	9.3357		17.5127	0
43343	Thu Mar 23 16:24:05 2017_x000D_	74.4795	69.2518	246.198	4.29696	2	69.6078	60.9602	19.8977	0.347281	9.61686		6.71881	0
43344	Thu Mar 23 16:24:05 2017_x000D_	74.3849	69.4548	248.622	4.33927	2	69.6078	60.9602	19.8977	0.347281	9.74571		19.025	0
43345	Thu Mar 23 16:24:06 2017_x000D_	74.198	70.0608	248.622	4.33927	2	69.6078	60.9602	19.8977	0.347281	10.1927		10.8222	52.0849
43346	Thu Mar 23 16:24:06 2017_x000D_	74.0076	70.3672	247.533	4.32027	2	71.0821	61.8771	24.5615	0.428678	8.98		19.0184	0
43347	Thu Mar 23 16:24:06 2017_x000D_	73.8208	70.973	247.532	4.32026	2	71.0821	61.8771	24.5615	0.428678	9.49926		9.50544	0
43348	Thu Mar 23 16:24:06 2017_x000D_	73.7275	71.2758	246.197	4.29694	2	71.0821	61.8771	24.5615	0.428678	9.7639		17.506	0
43349	Thu Mar 23 16:24:06 2017_x000D_	73.4425	71.785	247.533	4.32026	2	71.0821	61.8771	24.5615	0.428678	10.1852		0	68.6544
43350	Thu Mar 23 16:24:06 2017_x000D_	73.4425	71.785	247.533	4.32026	2	72.74	63.4546	25.122	0.438461	8.35997		21.872	0
43351	Thu Mar 23 16:24:06 2017_x000D_	73.2571	72.4901	248.622	4.33927	2	72.74	63.4546	25.122	0.438461	9.05028		8.44665	0
43352	Thu Mar 23 16:24:06 2017_x000D_	73.0656	72.6965	248.623	4.33928	2	72.74	63.4546	25.122	0.438461	9.24763		19.0023	0
43353	Thu Mar 23 16:24:06 2017_x000D_	72.879	73.3018	248.622	4.33928	2	72.74	63.4546	25.122	0.438461	9.84818		20.1457	52.0401
43354	Thu Mar 23 16:24:06 2017_x000D_	72.5954	73.9105	246.196	4.29694	2	74.2131	64.3706	25.1218	0.438458	9.67609		9.49596	0
43355	Thu Mar 23 16:24:06 2017_x000D_	72.5022	74.213	247.532	4.32025	2	74.2131	64.3706	25.1218	0.438458	9.99		6.71482	0
43356	Thu Mar 23 16:24:06 2017_x000D_	72.4077	74.4159	245.019	4.27638	2	74.2131	64.3706	25.1218	0.438458	10.2062		18.9871	0
43357	Thu Mar 23 16:24:06 2017_x000D_	72.2212	75.0207	245.018	4.27637	2	74.2131	64.3706	25.1218	0.438458	10.8348		8.44665	0
43358	Thu Mar 23 16:24:06 2017_x000D_	72.0297	75.2271	245.019	4.27638	2	74.2131	64.3706	25.1218	0.438458	11.0739		13.4202	32.2585
43359	Thu Mar 23 16:24:06 2017_x000D_	71.8408	75.6326	245.019	4.27638	2	75.0468	65.0497	27.049	0.472094	11.0579		13.4202	0
43360	Thu Mar 23 16:24:06 2017_x000D_	71.6519	76.0381	245.019	4.27638	2	75.0468	65.0497	27.049	0.472094	11.5009		9.48361	0
43361	Thu Mar 23 16:24:06 2017_x000D_	71.5588	76.3402	248.623	4.33929	2	75.0468	65.0497	27.049	0.472094	11.817		17.4885	0
43362	Thu Mar 23 16:24:06 2017_x000D_	71.2741	76.8489	245.019	4.27638	2	75.0468	65.0497	27.049	0.472094	12.3877		5.97051	36.5146
43363	Thu Mar 23 16:24:06 2017_x000D_	71.2767	77.0479	245.018	4.27637	2	75.8694	65.9468	19.1586	0.334381	12.0136		13.4135	0
43364	Thu Mar 23 16:24:06 2017_x000D_	71.0879	77.4532	245.018	4.27637	2	75.8694	65.9468	19.1586	0.334381	12.4603		8.44665	0
43365	Thu Mar 23 16:24:06 2017_x000D_	70.8964	77.6596	245.019	4.27638	2	75.8694	65.9468	19.1586	0.334381	12.7248		12.3588	0
43366	Thu Mar 23 16:24:07 2017_x000D_	70.8046	78.0612	242.612	4.23437	2	75.8694	65.9468	19.1586	0.334381	13.1305		0	0
43367	Thu Mar 23 16:24:07 2017_x000D_	70.8046	78.0612	242.612	4.23437	2	75.8694	65.9468	19.1586	0.334381	13.1305		16.1577	14.495
43368	Thu Mar 23 16:24:07 2017_x000D_	70.6171	78.5661	236.647	4.13027	2	76.0641	66.389	39.3651	0.687051	13.3398		5.83969	0
43369	Thu Mar 23 16:24:07 2017_x000D_	70.4226	78.5739	229.066	3.99795	2	76.0641	66.389	39.3651	0.687051	13.4275		5.80902	0
43370	Thu Mar 23 16:24:07 2017_x000D_	70.6161	78.5667	213.833	3.7321	2	76.0641	66.389	39.3651	0.687051	13.3408		4.21399	0
43371	Thu Mar 23 16:24:07 2017_x000D_	70.7115	78.4636	205.302	3.5832	2	76.0641	66.389	39.3651	0.687051	13.2078		2.88562	98.7842
43372	Thu Mar 23 16:24:07 2017_x000D_	70.8076	78.4595	187.525	3.27293	2	76.3331	69.6708	43.756	0.763687	10.3813		2.90973	0
43373	Thu Mar 23 16:24:07 2017_x000D_	70.9045	78.4553	176.645	3.08303	2	76.3331	69.6708	43.756	0.763687	10.3265		4.21103	0
43374	Thu Mar 23 16:24:07 2017_x000D_	70.8086	78.5578	162.36	2.83372	2	76.3331	69.6708	43.756	0.763687	10.4642		4.12626	0
43375	Thu Mar 23 16:24:07 2017_x000D_	70.7102	78.4617	153.596	2.68075	2	76.3331	69.6708	43.756	0.763687	10.4354		6.60398	33.4976
43376	Thu Mar 23 16:24:07 2017_x000D_	70.5176	78.5683	143.639	2.50697	2	76.0621	70.754	85.8688	1.49869	9.58148		9.34857	0
43377	Thu Mar 23 16:24:07 2017_x000D_	70.4169	78.2734	131.921	2.30246	2	76.0621	70.754	85.8688	1.49869	9.40264		4.11782	0
43378	Thu Mar 23 16:24:07 2017_x000D_	70.3186	78.1776	128.066	2.23518	2	76.0621	70.754	85.8688	1.49869	9.38603		18.7107	0
43379	Thu Mar 23 16:24:07 2017_x000D_	69.9234	77.6951	122.006	2.1294	2	76.0621	70.754	85.8688	1.49869	9.2662		13.1634	45.7954
43380	Thu Mar 23 16:24:07 2017_x000D_	69.7235	77.3045	122.005	2.12938	2	75.9857	72.2786	85.8688	1.49869	8.02962		14.6512	0
43381	Thu Mar 23 16:24:07 2017_x000D_	69.426	76.9172	124.293	2.16932	2	75.9857	72.2786	85.8688	1.49869	8.03407		25.2324	0
43382	Thu Mar 23 16:24:07 2017_x000D_	68.9295	76.2383	128.062	2.23511	2	75.9857	72.2786	85.8688	1.49869	8.0913		9.36966	0
43383	Thu Mar 23 16:24:07 2017_x000D_	68.8278	75.943	131.907	2.30221	2	75.9857	72.2786	85.8688	1.49869	8.04135		12.4047	0
43384	Thu Mar 23 16:24:07 2017_x000D_	68.5312	75.6549	135.803	2.37022	2	75.9857	72.2786	85.8688	1.49869	8.18346		20.6892	20.8056
43385	Thu Mar 23 16:24:07 2017_x000D_	68.0366	75.1743	139.709	2.43838	2	75.7365	72.9258	81.9462	1.43023	8.02148		8.28243	0
43386	Thu Mar 23 16:24:07 2017_x000D_	67.8387	74.9818	139.708	2.43837	2	75.7365	72.9258	81.9462	1.43023	8.16103		18.7104	0
43387	Thu Mar 23 16:24:07 2017_x000D_	67.345	74.6007	145.838	2.54535	2	75.7365	72.9258	81.9462	1.43023	8.55702		10.5349	0
43388	Thu Mar 23 16:24:08 2017_x000D_	67.0491	74.4116	147.409	2.57278	2	75.7365	72.9258	81.9462	1.43023	8.81354		16.5925	6.54218
43389	Thu Mar 23 16:24:08 2017_x000D_	66.6525	74.0261	147.405	2.57271	2	75.7256	73.1436	81.9462	1.43023	9.11592		13.0602	0
43390	Thu Mar 23 16:24:08 2017_x000D_	66.2588	73.8403	147.407	2.57274	2	75.7256	73.1436	81.9462	1.43023	9.4924		8.30585	0
43391	Thu Mar 23 16:24:08 2017_x000D_	66.0602	73.6474	147.405	2.57271	2	75.7256	73.1436	81.9462	1.43023	9.67852		21.1096	0
43392	Thu Mar 23 16:24:08 2017_x000D_	65.4674	73.2683	147.405	2.57271	2	75.7256	73.1436	81.9462	1.43023	10.259		13.087	13.0784
43393	Thu Mar 23 16:24:08 2017_x000D_	65.0729	73.0821	147.407	2.57274	2	75.7038	73.579	81.9462	1.43023	10.6425		8.31858	0
43394	Thu Mar 23 16:24:08 2017_x000D_	64.874	72.8889	147.405	2.57271	2	75.7038	73.579	81.9462	1.43023	10.8518		18.7988	0
43395	Thu Mar 23 16:24:08 2017_x000D_	64.3782	72.5057	145.835	2.5453	2	75.7038	73.579	81.9462	1.43023	11.3763		9.27653	0
43396	Thu Mar 23 16:24:08 2017_x000D_	64.0824	72.4156	145.203	2.53426	2	75.7038	73.579	81.9462	1.43023	11.6795		18.8204	12.9861
43397	Thu Mar 23 16:24:08 2017_x000D_	63.586	72.032	143.595	2.5062	2	75.2711	73.5669	113.165	1.9751	11.7855		10.5998	0
43398	Thu Mar 23 16:24:08 2017_x000D_	63.2883	71.8417	145.202	2.53425	2	75.2711	73.5669	113.165	1.9751	12.1064		18.8461	0
43399	Thu Mar 23 16:24:08 2017_x000D_	62.7912	71.4576	143.595	2.50621	2	75.2711	73.5669	113.165	1.9751	12.6569		10.6131	0
43400	Thu Mar 23 16:24:08 2017_x000D_	62.4931	71.2671	145.201	2.53424	2	75.2711	73.5669	113.165	1.9751	12.9833		10.5982	0
43401	Thu Mar 23 16:24:08 2017_x000D_	62.1954	71.0769	148.207	2.5867	2	75.2711	73.5669	113.165	1.9751	13.3107		17.1737	32.9824
43402	Thu Mar 23 16:24:08 2017_x000D_	61.6987	70.7923	147.403	2.57267	2	74.2	73.319	122.864	2.14438	12.7541		8.3653	0
43403	Thu Mar 23 16:24:08 2017_x000D_	61.4986	70.5981	147.401	2.57263	2	74.2	73.319	122.864	2.14438	12.9896		10.623	0
43404	Thu Mar 23 16:24:08 2017_x000D_	61.2003	70.4073	145.837	2.54533	2	74.2	73.319	122.864	2.14438	13.3218		21.2744	0
43405	Thu Mar 23 16:24:08 2017_x000D_	60.6029	70.0252	145.838	2.54535	2	74.2	73.319	122.864	2.14438	13.9904		6.59439	14.4168
43406	Thu Mar 23 16:24:08 2017_x000D_	60.4042	69.9312	143.602	2.50634	2	73.778	73.0891	139.715	2.43849	13.7416		16.7667	0
43407	Thu Mar 23 16:24:08 2017_x000D_	60.0031	69.542	143.599	2.50628	2	73.778	73.0891	139.715	2.43849	14.2243		6.59582	0
43408	Thu Mar 23 16:24:08 2017_x000D_	59.8043	69.4481	145.837	2.54533	2	73.778	73.0891	139.715	2.43849	14.4403		14.7995	0
43409	Thu Mar 23 16:24:09 2017_x000D_	59.4045	69.1591	143.601	2.50632	2	73.778	73.0891	139.715	2.43849	14.9011		8.39291	20.4177
43410	Thu Mar 23 16:24:09 2017_x000D_	59.2037	68.9643	143.6	2.50629	2	73.1396	72.8532	188.054	3.28216	14.4683		2.95366	0
43411	Thu Mar 23 16:24:09 2017_x000D_	59.1053	68.9676	141.88	2.47627	2	73.1396	72.8532	188.054	3.28216	14.5623		12.6001	0
43412	Thu Mar 23 16:24:09 2017_x000D_	58.8037	68.6753	145.834	2.54528	2	73.1396	72.8532	188.054	3.28216	14.9323		4.20063	0
43413	Thu Mar 23 16:24:09 2017_x000D_	58.7033	68.5777	141.878	2.47623	2	73.1396	72.8532	188.054	3.28216	15.0561		14.8291	0
43414	Thu Mar 23 16:24:09 2017_x000D_	58.3025	68.2884	147.393	2.57249	2	73.1396	72.8532	188.054	3.28216	15.5234		6.61322	12.9921
43415	Thu Mar 23 16:24:09 2017_x000D_	58.1032	68.1942	149.705	2.61284	2	72.7067	72.8411	185.584	3.23906	15.325		4.19667	0
43416	Thu Mar 23 16:24:09 2017_x000D_	58.0025	68.0971	158.507	2.76647	2	72.7067	72.8411	185.584	3.23906	15.4505		2.96597	0
43417	Thu Mar 23 16:24:09 2017_x000D_	57.9037	68.1007	164.8	2.8763	2	72.7067	72.8411	185.584	3.23906	15.5435		4.2625	0
43418	Thu Mar 23 16:24:09 2017_x000D_	58.0004	67.9966	168.187	2.93541	2	72.7067	72.8411	185.584	3.23906	15.4837		2.95397	14.4194
43419	Thu Mar 23 16:24:09 2017_x000D_	57.902	68.0002	173.171	3.0224	2	72.2846	72.6112	180	3.14159	15.1037		2.96308	0
43420	Thu Mar 23 16:24:09 2017_x000D_	57.8033	68.0039	184.677	3.22322	2	72.2846	72.6112	180	3.14159	15.1966		2.95376	0
43421	Thu Mar 23 16:24:09 2017_x000D_	57.7049	68.0073	190.582	3.32628	2	72.2846	72.6112	180	3.14159	15.2893		6.69872	0
43422	Thu Mar 23 16:24:09 2017_x000D_	57.5093	68.115	198.852	3.47062	2	72.2846	72.6112	180	3.14159	15.4443		2.95666	14.4235
43423	Thu Mar 23 16:24:09 2017_x000D_	57.4108	68.1183	205.024	3.57834	2	71.8624	72.3812	184.331	3.21718	15.0672		8.89386	0
43424	Thu Mar 23 16:24:09 2017_x000D_	57.1145	68.1281	211.249	3.68698	2	71.8624	72.3812	184.331	3.21718	15.3489		4.26674	0
43425	Thu Mar 23 16:24:09 2017_x000D_	57.0177	68.2323	215.087	3.75397	2	71.8624	72.3812	184.331	3.21718	15.4136		4.26674	0
43426	Thu Mar 23 16:24:09 2017_x000D_	56.9209	68.3365	219.025	3.8227	2	71.8624	72.3812	184.331	3.21718	15.4793		17.0835	72.9838
43427	Thu Mar 23 16:24:09 2017_x000D_	56.533	68.7534	219.025	3.82272	2	70.2166	70.5896	214.825	3.7494	13.8063		12.3007	0
43428	Thu Mar 23 16:24:09 2017_x000D_	56.1392	68.8676	221.227	3.86114	2	70.2166	70.5896	214.825	3.7494	14.1823		21.3691	0
43429	Thu Mar 23 16:24:09 2017_x000D_	55.6539	69.389	217.386	3.7941	2	70.2166	70.5896	214.825	3.7494	14.6121		6.71042	0
43430	Thu Mar 23 16:24:10 2017_x000D_	55.4578	69.4966	215.088	3.754	2	70.2166	70.5896	214.825	3.7494	14.7992		19.3114	0
43431	Thu Mar 23 16:24:10 2017_x000D_	54.9705	69.9172	213.621	3.72839	2	70.2166	70.5896	214.825	3.7494	15.2609		10.8478	45.6345
43432	Thu Mar 23 16:24:10 2017_x000D_	54.6775	70.1291	215.089	3.75401	2	69.1875	69.4694	199.159	3.47597	14.525		9.47086	0
43433	Thu Mar 23 16:24:10 2017_x000D_	54.382	70.2402	211.254	3.68709	2	69.1875	69.4694	199.159	3.47597	14.8256		21.7131	0
43434	Thu Mar 23 16:24:10 2017_x000D_	53.7955	70.6643	211.255	3.6871	2	69.1875	69.4694	199.159	3.47597	15.4383		10.8562	0
43435	Thu Mar 23 16:24:10 2017_x000D_	53.5023	70.8764	212.661	3.71164	2	69.1875	69.4694	199.159	3.47597	15.7482		9.47472	32.2634
43436	Thu Mar 23 16:24:10 2017_x000D_	53.2067	70.9876	213.62	3.72837	2	68.3531	68.7909	196.925	3.43699	15.3049		21.7281	0
43437	Thu Mar 23 16:24:10 2017_x000D_	52.6198	71.412	213.62	3.72838	2	68.3531	68.7909	196.925	3.43699	15.9501		10.8628	0
43438	Thu Mar 23 16:24:10 2017_x000D_	52.3264	71.6242	215.088	3.75399	2	68.3531	68.7909	196.925	3.43699	16.2752		21.7413	0
43439	Thu Mar 23 16:24:10 2017_x000D_	51.7391	72.0488	215.088	3.75399	2	68.3531	68.7909	196.925	3.43699	16.9304		6.72264	23.2668
43440	Thu Mar 23 16:24:10 2017_x000D_	51.5427	72.1567	217.383	3.79404	2	67.7246	68.3365	195.419	3.41071	16.6267		20.1825	0
43441	Thu Mar 23 16:24:10 2017_x000D_	50.953	72.4805	215.086	3.75397	2	67.7246	68.3365	195.419	3.41071	17.276		8.56081	0
43442	Thu Mar 23 16:24:10 2017_x000D_	50.7586	72.6894	215.087	3.75398	2	67.7246	68.3365	195.419	3.41071	17.5155		21.7563	0
43443	Thu Mar 23 16:24:10 2017_x000D_	50.1709	73.1143	215.087	3.75398	2	67.7246	68.3365	195.419	3.41071	18.1923		8.56286	26.6972
43444	Thu Mar 23 16:24:10 2017_x000D_	49.9764	73.3232	215.088	3.75399	2	66.8684	68.0939	187.655	3.2752	17.6829		13.4654	0
43445	Thu Mar 23 16:24:10 2017_x000D_	49.583	73.5393	215.087	3.75398	2	66.8684	68.0939	187.655	3.2752	18.1228		10.8869	0
43446	Thu Mar 23 16:24:10 2017_x000D_	49.2889	73.7519	213.622	3.7284	2	66.8684	68.0939	187.655	3.2752	18.4676		17.5886	0
43447	Thu Mar 23 16:24:10 2017_x000D_	48.7981	74.0726	212.663	3.71168	2	66.8684	68.0939	187.655	3.2752	19.0337		21.778	0
43448	Thu Mar 23 16:24:10 2017_x000D_	48.2098	74.4979	212.664	3.71169	2	66.8684	68.0939	187.655	3.2752	19.727		10.8977	14.4424
43449	Thu Mar 23 16:24:10 2017_x000D_	47.9154	74.7107	211.261	3.6872	2	66.4457	67.8635	186.726	3.25898	19.7549		9.49966	0
43450	Thu Mar 23 16:24:10 2017_x000D_	47.6191	74.8224	215.086	3.75397	2	66.4457	67.8635	186.726	3.25898	20.0716		19.3732	0
43451	Thu Mar 23 16:24:10 2017_x000D_	47.1302	75.2443	216.677	3.78173	2	66.4457	67.8635	186.726	3.25898	20.6776		8.98217	0
43452	Thu Mar 23 16:24:11 2017_x000D_	46.831	75.2554	215.085	3.75395	2	66.4457	67.8635	186.726	3.25898	20.9613		8.57353	14.4436
43453	Thu Mar 23 16:24:11 2017_x000D_	46.6363	75.4646	215.086	3.75396	2	66.0229	67.6332	190.504	3.32493	20.9086		21.8038	0
43454	Thu Mar 23 16:24:11 2017_x000D_	46.0473	75.8904	215.086	3.75396	2	66.0229	67.6332	190.504	3.32493	21.6149		8.57558	0
43455	Thu Mar 23 16:24:11 2017_x000D_	45.8525	76.0996	215.087	3.75397	2	66.0229	67.6332	190.504	3.32493	21.8752		20.2539	0
43456	Thu Mar 23 16:24:11 2017_x000D_	45.2608	76.4247	212.664	3.71169	2	66.0229	67.6332	190.504	3.32493	22.5467		8.57982	19.5168
43457	Thu Mar 23 16:24:11 2017_x000D_	45.0659	76.634	212.665	3.71171	2	65.3726	67.6148	191.014	3.33383	22.2195		9.51968	0
43458	Thu Mar 23 16:24:11 2017_x000D_	44.769	76.746	216.675	3.78169	2	65.3726	67.6148	191.014	3.33383	22.5364		17.6411	0
43459	Thu Mar 23 16:24:11 2017_x000D_	44.2767	77.0676	212.665	3.7117	2	65.3726	67.6148	191.014	3.33383	23.1169		8.58406	0
43460	Thu Mar 23 16:24:11 2017_x000D_	44.0817	77.277	212.666	3.71172	2	65.3726	67.6148	191.014	3.33383	23.3808		6.75497	0
43461	Thu Mar 23 16:24:11 2017_x000D_	43.8844	77.3855	215.086	3.75396	2	65.3726	67.6148	191.014	3.33383	23.6053		13.5152	46.1463
43462	Thu Mar 23 16:24:11 2017_x000D_	43.4896	77.6025	215.085	3.75394	2	63.8444	67.79	174.714	3.04934	22.5965		8.58406	0
43463	Thu Mar 23 16:24:11 2017_x000D_	43.2946	77.8119	215.086	3.75396	2	63.8444	67.79	174.714	3.04934	22.8633		13.5219	0
43464	Thu Mar 23 16:24:11 2017_x000D_	42.8996	78.029	215.085	3.75395	2	63.8444	67.79	174.714	3.04934	23.3136		6.76286	0
43465	Thu Mar 23 16:24:11 2017_x000D_	42.702	78.1375	212.665	3.71171	2	63.8444	67.79	174.714	3.04934	23.5387		8.5883	80.9189
43466	Thu Mar 23 16:24:11 2017_x000D_	42.5069	78.347	212.666	3.71173	2	61.2104	68.3709	163.573	2.8549	21.1977		8.58625	0
43467	Thu Mar 23 16:24:11 2017_x000D_	42.3119	78.5565	212.667	3.71174	2	61.2104	68.3709	163.573	2.8549	21.4686		16.2805	0
43468	Thu Mar 23 16:24:11 2017_x000D_	41.8163	78.7776	206.204	3.59894	2	61.2104	68.3709	163.573	2.8549	22.0098		6.78008	0
43469	Thu Mar 23 16:24:11 2017_x000D_	41.6181	78.8862	196.299	3.42607	2	61.2104	68.3709	163.573	2.8549	22.2358		6.77194	138.907
43470	Thu Mar 23 16:24:11 2017_x000D_	41.4201	78.9946	187.953	3.28039	2	56.7984	69.7756	169.074	2.95089	17.9299		6.02466	0
43471	Thu Mar 23 16:24:11 2017_x000D_	41.2194	79.0016	170.782	2.98071	2	56.7984	69.7756	169.074	2.95089	18.1059		6.70891	0
43472	Thu Mar 23 16:24:11 2017_x000D_	41.0163	78.908	162.694	2.83955	2	56.7984	69.7756	169.074	2.95089	18.2339		3.00484	0
43473	Thu Mar 23 16:24:12 2017_x000D_	40.9162	78.9115	156.55	2.73232	2	56.7984	69.7756	169.074	2.95089	18.3224		10.8037	91.3738
43474	Thu Mar 23 16:24:12 2017_x000D_	40.6109	78.7205	142.597	2.48878	2	53.9254	70.7869	162.238	2.8316	15.499		6.7301	0
43475	Thu Mar 23 16:24:12 2017_x000D_	40.506	78.5222	132.471	2.31206	2	53.9254	70.7869	162.238	2.8316	15.4892		12.7346	0
43476	Thu Mar 23 16:24:12 2017_x000D_	40.1979	78.2302	120.505	2.10321	2	53.9254	70.7869	162.238	2.8316	15.6156		4.24625	0
43477	Thu Mar 23 16:24:12 2017_x000D_	40.0952	78.1328	116.777	2.03814	2	53.9254	70.7869	162.238	2.8316	15.66		13.4728	0
43478	Thu Mar 23 16:24:12 2017_x000D_	39.8845	77.7362	111.639	1.94847	2	53.9254	70.7869	162.238	2.8316	15.6665		22.0229	100.002
43479	Thu Mar 23 16:24:12 2017_x000D_	39.6656	77.0355	110.701	1.9321	2	50.8247	72.0105	152.434	2.66047	12.2383		16.2697	0
43480	Thu Mar 23 16:24:12 2017_x000D_	39.4518	76.5371	111.638	1.94844	2	50.8247	72.0105	152.434	2.66047	12.2406		20.2692	0
43481	Thu Mar 23 16:24:12 2017_x000D_	39.1345	75.9406	114.253	1.99409	2	50.8247	72.0105	152.434	2.66047	12.3331		15.4685	0
43482	Thu Mar 23 16:24:12 2017_x000D_	39.0207	75.4377	117.991	2.05933	2	50.8247	72.0105	152.434	2.66047	12.2915		9.5913	123.44
43483	Thu Mar 23 16:24:12 2017_x000D_	38.9121	75.137	119.188	2.08021	2	47.0517	73.6521	165.308	2.88517	8.27394		24.3765	0
43484	Thu Mar 23 16:24:12 2017_x000D_	38.4913	74.4419	120.489	2.10294	2	47.0517	73.6521	165.308	2.88517	8.59676		6.77612	0
43485	Thu Mar 23 16:24:12 2017_x000D_	38.3852	74.2425	122.874	2.14456	2	47.0517	73.6521	165.308	2.88517	8.68659		16.326	0
43486	Thu Mar 23 16:24:12 2017_x000D_	38.1706	73.7424	124.354	2.17039	2	47.0517	73.6521	165.308	2.88517	8.88156		4.27193	44.091
43487	Thu Mar 23 16:24:12 2017_x000D_	38.0671	73.6446	128.343	2.24	2	45.7182	74.27	157.215	2.74393	7.67662		10.9191	0
43488	Thu Mar 23 16:24:12 2017_x000D_	37.8577	73.3469	126.68	2.21098	2	45.7182	74.27	157.215	2.74393	7.91452		17.672	0
43489	Thu Mar 23 16:24:12 2017_x000D_	37.5418	72.8497	130.578	2.27901	2	45.7182	74.27	157.215	2.74393	8.29884		10.8835	0
43490	Thu Mar 23 16:24:12 2017_x000D_	37.2343	72.6572	128.344	2.24003	2	45.7182	74.27	157.215	2.74393	8.63584		17.692	0
43491	Thu Mar 23 16:24:12 2017_x000D_	36.9181	72.1594	132.411	2.31101	2	45.7182	74.27	157.215	2.74393	9.04966		12.849	18.6535
43492	Thu Mar 23 16:24:12 2017_x000D_	36.6074	71.8646	128.344	2.24003	2	45.2635	74.6941	172.345	3.00799	9.10682		19.3963	0
43493	Thu Mar 23 16:24:12 2017_x000D_	36.0915	71.4749	130.585	2.27915	2	45.2635	74.6941	172.345	3.00799	9.72054		13.6085	0
43494	Thu Mar 23 16:24:13 2017_x000D_	35.8785	71.0744	130.582	2.27908	2	45.2635	74.6941	172.345	3.00799	10.0588		8.58168	0
43495	Thu Mar 23 16:24:13 2017_x000D_	35.6709	70.8776	130.583	2.2791	2	45.2635	74.6941	172.345	3.00799	10.3239		19.454	9.3268
43496	Thu Mar 23 16:24:13 2017_x000D_	35.2527	70.382	132.412	2.31103	2	45.0361	74.9061	153.963	2.68717	10.7788		8.59222	0
43497	Thu Mar 23 16:24:13 2017_x000D_	35.0449	70.1849	132.413	2.31104	2	45.0361	74.9061	153.963	2.68717	11.0505		10.9825	0
43498	Thu Mar 23 16:24:13 2017_x000D_	34.8341	69.8856	130.583	2.2791	2	45.0361	74.9061	153.963	2.68717	11.3704		17.2014	0
43499	Thu Mar 23 16:24:13 2017_x000D_	34.4181	69.491	130.585	2.27913	2	45.0361	74.9061	153.963	2.68717	11.9191		6.81901	14.6974
43500	Thu Mar 23 16:24:13 2017_x000D_	34.3114	69.2903	128.351	2.24015	2	44.5916	75.1121	157.644	2.75141	11.8142		15.244	0
43501	Thu Mar 23 16:24:13 2017_x000D_	33.996	68.8919	130.582	2.27909	2	44.5916	75.1121	157.644	2.75141	12.2865		6.82306	0
43502	Thu Mar 23 16:24:13 2017_x000D_	33.8892	68.6911	128.35	2.24013	2	44.5916	75.1121	157.644	2.75141	12.4808		11.0108	0
43503	Thu Mar 23 16:24:13 2017_x000D_	33.6779	68.391	126.694	2.21122	2	44.5916	75.1121	157.644	2.75141	12.8173		6.79567	33.3592
43504	Thu Mar 23 16:24:13 2017_x000D_	33.4724	68.2957	128.353	2.24018	2	43.4956	75.2999	172.345	3.00799	12.228		6.83242	0
43505	Thu Mar 23 16:24:13 2017_x000D_	33.3655	68.0946	125.986	2.19887	2	43.4956	75.2999	172.345	3.00799	12.4312		11.0209	0
43506	Thu Mar 23 16:24:13 2017_x000D_	33.1539	67.7943	124.381	2.17087	2	43.4956	75.2999	172.345	3.00799	12.7783		4.31422	0
43507	Thu Mar 23 16:24:13 2017_x000D_	33.0495	67.6954	128.351	2.24016	2	43.4956	75.2999	172.345	3.00799	12.9209		9.69022	0
43508	Thu Mar 23 16:24:13 2017_x000D_	32.9395	67.3917	124.38	2.17083	2	43.4956	75.2999	172.345	3.00799	13.1898		4.3164	47.2323
43509	Thu Mar 23 16:24:13 2017_x000D_	32.835	67.2928	128.349	2.2401	2	41.9956	74.8216	206.037	3.59602	11.8575		13.6909	0
43510	Thu Mar 23 16:24:13 2017_x000D_	32.6201	66.8902	136.495	2.38229	2	41.9956	74.8216	206.037	3.59602	12.2804		6.10241	0
43511	Thu Mar 23 16:24:13 2017_x000D_	32.4168	66.897	144.668	2.52494	2	41.9956	74.8216	206.037	3.59602	12.4319		3.06151	0
43512	Thu Mar 23 16:24:13 2017_x000D_	32.4136	66.795	155.04	2.70596	2	41.9956	74.8216	206.037	3.59602	12.4996		4.3101	81.1493
43513	Thu Mar 23 16:24:13 2017_x000D_	32.3092	66.6963	164.153	2.86501	2	39.6664	73.4462	197.762	3.45159	9.98447		6.80111	0
43514	Thu Mar 23 16:24:13 2017_x000D_	32.1035	66.601	178.791	3.1205	2	39.6664	73.4462	197.762	3.45159	10.2007		6.81034	0
43515	Thu Mar 23 16:24:13 2017_x000D_	31.8976	66.5054	187.882	3.27916	2	39.6664	73.4462	197.762	3.45159	10.4177		6.83083	0
43516	Thu Mar 23 16:24:14 2017_x000D_	31.6978	66.6146	202.181	3.52872	2	39.6664	73.4462	197.762	3.45159	10.4962		6.08712	55.4294
43517	Thu Mar 23 16:24:14 2017_x000D_	31.495	66.6211	209.875	3.663	2	37.9578	72.743	187.655	3.2752	8.90199		8.66242	0
43518	Thu Mar 23 16:24:14 2017_x000D_	31.2981	66.8323	222.892	3.89019	2	37.9578	72.743	187.655	3.2752	8.90438		0.0108167	0
43519	Thu Mar 23 16:24:14 2017_x000D_	31.2984	66.8321	231.038	4.03237	2	37.9578	72.743	187.655	3.2752	8.90429		17.3414	0
43520	Thu Mar 23 16:24:14 2017_x000D_	30.9039	67.2546	239.006	4.17145	2	37.9578	72.743	187.655	3.2752	8.93756		9.72127	32.3912
43521	Thu Mar 23 16:24:14 2017_x000D_	30.8112	67.5651	239.901	4.18706	2	37.1184	72.0639	190.926	3.33229	7.74726		8.68347	0
43522	Thu Mar 23 16:24:14 2017_x000D_	30.6137	67.7767	235.063	4.10263	2	37.1184	72.0639	190.926	3.33229	7.79046		11.0766	0
43523	Thu Mar 23 16:24:14 2017_x000D_	30.4193	68.0906	233.282	4.07154	2	37.1184	72.0639	190.926	3.33229	7.78878		22.159	0
43524	Thu Mar 23 16:24:14 2017_x000D_	30.0303	68.7185	224.854	3.92445	2	37.1184	72.0639	190.926	3.33229	7.83791		11.0538	0
43525	Thu Mar 23 16:24:14 2017_x000D_	29.731	68.9334	222.895	3.89025	2	37.1184	72.0639	190.926	3.33229	8.02332		19.6409	26.7982
43526	Thu Mar 23 16:24:14 2017_x000D_	29.2342	69.3598	216.502	3.77867	2	36.2587	71.8213	199.836	3.4878	7.44329		13.0261	0
43527	Thu Mar 23 16:24:14 2017_x000D_	28.9378	69.6771	212.463	3.70819	2	36.2587	71.8213	199.836	3.4878	7.62844		20.5516	0
43528	Thu Mar 23 16:24:14 2017_x000D_	28.3361	70.0046	209.896	3.66337	2	36.2587	71.8213	199.836	3.4878	8.12822		11.0622	0
43529	Thu Mar 23 16:24:14 2017_x000D_	28.0366	70.2197	208.564	3.64013	2	36.2587	71.8213	199.836	3.4878	8.37664		9.68331	14.4992
43530	Thu Mar 23 16:24:14 2017_x000D_	27.7341	70.3323	207.199	3.61631	2	35.8339	71.5908	202.785	3.53926	8.19699		23.3472	0
43531	Thu Mar 23 16:24:14 2017_x000D_	27.0299	70.6636	208.563	3.6401	2	35.8339	71.5908	202.785	3.53926	8.85269		11.0597	0
43532	Thu Mar 23 16:24:14 2017_x000D_	26.7305	70.8787	209.895	3.66336	2	35.8339	71.5908	202.785	3.53926	9.13121		19.3905	0
43533	Thu Mar 23 16:24:14 2017_x000D_	26.1248	71.1043	209.893	3.66333	2	35.8339	71.5908	202.785	3.53926	9.72128		6.86267	0
43534	Thu Mar 23 16:24:14 2017_x000D_	25.9239	71.2137	212.459	3.70811	2	35.8339	71.5908	202.785	3.53926	9.91717		17.8963	9.16899
43535	Thu Mar 23 16:24:14 2017_x000D_	25.4234	71.5383	216.496	3.77857	2	35.6264	71.3664	205.853	3.59281	10.2044		8.694	0
43536	Thu Mar 23 16:24:14 2017_x000D_	25.2256	71.7501	216.496	3.77857	2	35.6264	71.3664	205.853	3.59281	10.4079		17.9055	0
43537	Thu Mar 23 16:24:15 2017_x000D_	24.7248	72.0748	220.638	3.85086	2	35.6264	71.3664	205.853	3.59281	10.9246		0	0
43538	Thu Mar 23 16:24:15 2017_x000D_	24.7248	72.0748	220.638	3.85086	2	35.6264	71.3664	205.853	3.59281	10.9246		17.3902	9.16899
43539	Thu Mar 23 16:24:15 2017_x000D_	24.3292	72.4985	220.638	3.85087	2	35.4189	71.142	197.762	3.45159	11.1724		8.69824	0
43540	Thu Mar 23 16:24:15 2017_x000D_	24.1313	72.7104	220.639	3.85087	2	35.4189	71.142	197.762	3.45159	11.396		19.6877	0
43541	Thu Mar 23 16:24:15 2017_x000D_	23.6333	73.1378	218.854	3.81972	2	35.4189	71.142	197.762	3.45159	11.9534		19.6855	0
43542	Thu Mar 23 16:24:15 2017_x000D_	23.1354	73.5652	220.639	3.85087	2	35.4189	71.142	197.762	3.45159	12.5202		9.72438	26.8056
43543	Thu Mar 23 16:24:15 2017_x000D_	22.8317	73.6785	216.498	3.7786	2	34.559	70.8992	180	3.14159	12.0521		6.87344	0
43544	Thu Mar 23 16:24:15 2017_x000D_	22.6305	73.7881	218.852	3.8197	2	34.559	70.8992	180	3.14159	12.2733		19.6999	0
43545	Thu Mar 23 16:24:15 2017_x000D_	22.2378	74.3144	216.5	3.77863	2	34.559	70.8992	180	3.14159	12.7858		9.71876	0
43546	Thu Mar 23 16:24:15 2017_x000D_	21.9343	74.4277	220.638	3.85085	2	34.559	70.8992	180	3.14159	13.1085		11.0988	111.082
43547	Thu Mar 23 16:24:15 2017_x000D_	21.6338	74.6435	218.853	3.8197	2	30.8703	70.5771	180	3.14159	10.092		22.1909	0
43548	Thu Mar 23 16:24:15 2017_x000D_	21.033	75.075	218.852	3.8197	2	30.8703	70.5771	180	3.14159	10.8168		8.70453	0
43549	Thu Mar 23 16:24:15 2017_x000D_	20.8349	75.287	218.853	3.8197	2	30.8703	70.5771	180	3.14159	11.0857		17.4156	0
43550	Thu Mar 23 16:24:15 2017_x000D_	20.4387	75.7113	218.854	3.81972	2	30.8703	70.5771	180	3.14159	11.6266		12.6955	0
43551	Thu Mar 23 16:24:15 2017_x000D_	20.0321	75.8286	216.499	3.77861	2	30.8703	70.5771	180	3.14159	12.0435		17.4177	45.7199
43552	Thu Mar 23 16:24:15 2017_x000D_	19.6358	76.2529	216.5	3.77863	2	29.3469	70.5344	180	3.14159	11.2697		4.35753	0
43553	Thu Mar 23 16:24:15 2017_x000D_	19.5366	76.359	212.472	3.70833	2	29.3469	70.5344	180	3.14159	11.4091		9.73596	0
43554	Thu Mar 23 16:24:15 2017_x000D_	19.2326	76.4726	216.499	3.77862	2	29.3469	70.5344	180	3.14159	11.7287		4.36177	0
43555	Thu Mar 23 16:24:15 2017_x000D_	19.1333	76.5788	212.471	3.70832	2	29.3469	70.5344	180	3.14159	11.8681		17.9612	52.7848
43556	Thu Mar 23 16:24:15 2017_x000D_	18.631	76.9046	216.499	3.77862	2	27.5956	70.704	180	3.14159	10.9001		6.89499	0
43557	Thu Mar 23 16:24:15 2017_x000D_	18.4292	77.0146	214.005	3.73509	2	27.5956	70.704	180	3.14159	11.1286		15.4088	0
43558	Thu Mar 23 16:24:16 2017_x000D_	18.0292	77.3368	216.499	3.77862	2	27.5956	70.704	180	3.14159	11.6409		6.16333	0
43559	Thu Mar 23 16:24:16 2017_x000D_	17.8239	77.3445	216.497	3.77859	2	27.5956	70.704	180	3.14159	11.8145		8.71725	13.0671
43560	Thu Mar 23 16:24:16 2017_x000D_	17.6255	77.5568	216.498	3.7786	2	27.1602	70.6918	180	3.14159	11.749		8.7152	0
43561	Thu Mar 23 16:24:16 2017_x000D_	17.4272	77.7691	216.499	3.77861	2	27.1602	70.6918	180	3.14159	12.0341		15.4196	0
43562	Thu Mar 23 16:24:16 2017_x000D_	17.0269	78.0915	214.006	3.73512	2	27.1602	70.6918	180	3.14159	12.5475		6.9096	0
43563	Thu Mar 23 16:24:16 2017_x000D_	16.8246	78.2016	208.591	3.64059	2	27.1602	70.6918	180	3.14159	12.7758		4.36601	0
43564	Thu Mar 23 16:24:16 2017_x000D_	16.7252	78.3079	204.878	3.5758	2	27.1602	70.6918	180	3.14159	12.9188		0.0108167	54.1131
43565	Thu Mar 23 16:24:16 2017_x000D_	16.7249	78.3077	193.989	3.38576	2	25.3987	71.08	169.074	2.95089	11.2905		6.15504	0
43566	Thu Mar 23 16:24:16 2017_x000D_	16.9299	78.2994	176.172	3.07479	2	25.3987	71.08	169.074	2.95089	11.1284		0.0108167	0
43567	Thu Mar 23 16:24:16 2017_x000D_	16.9297	78.2991	170.311	2.97249	2	25.3987	71.08	169.074	2.95089	11.1283		0.024	0
43568	Thu Mar 23 16:24:16 2017_x000D_	16.9297	78.2983	151.756	2.64865	2	25.3987	71.08	169.074	2.95089	11.1278		3.05912	94.2308
43569	Thu Mar 23 16:24:16 2017_x000D_	16.9335	78.4002	141.296	2.46608	2	22.5092	72.3116	146.074	2.54947	8.25588		4.34495	0
43570	Thu Mar 23 16:24:16 2017_x000D_	16.8276	78.3014	129.042	2.25221	2	22.5092	72.3116	146.074	2.54947	8.2558		4.33458	0
43571	Thu Mar 23 16:24:16 2017_x000D_	16.7218	78.203	120.031	2.09494	2	22.5092	72.3116	146.074	2.54947	8.25849		6.15048	0
43572	Thu Mar 23 16:24:16 2017_x000D_	16.7149	77.9981	112.319	1.96034	2	22.5092	72.3116	146.074	2.54947	8.11851		9.70823	71.3185
43573	Thu Mar 23 16:24:16 2017_x000D_	16.6018	77.6949	103.361	1.80399	2	20.4908	73.5676	155.232	2.70931	5.67088		6.86579	0
43574	Thu Mar 23 16:24:16 2017_x000D_	16.492	77.4941	100.57	1.75528	2	20.4908	73.5676	155.232	2.70931	5.60427		25.3518	0
43575	Thu Mar 23 16:24:16 2017_x000D_	16.2576	76.6822	100.573	1.75532	2	20.4908	73.5676	155.232	2.70931	5.25554		12.3045	0
43576	Thu Mar 23 16:24:16 2017_x000D_	16.2433	76.2723	100.571	1.75529	2	20.4908	73.5676	155.232	2.70931	5.03554		12.6934	215.334
43577	Thu Mar 23 16:24:16 2017_x000D_	16.1259	75.8658	103.362	1.80401	1	16.9446	79.8082	246.831	4.30801	4.02651		24.8274	0
43578	Thu Mar 23 16:24:16 2017_x000D_	15.994	75.0488	106.096	1.85172	1	16.9446	79.8082	246.831	4.30801	4.8534		9.74473	0
43579	Thu Mar 23 16:24:16 2017_x000D_	15.8801	74.7446	109.597	1.91283	1	16.9446	79.8082	246.831	4.30801	5.17428		22.4445	0
43580	Thu Mar 23 16:24:17 2017_x000D_	15.6485	74.0332	116.049	2.02544	1	16.9446	79.8082	246.831	4.30801	5.91866		6.90482	0
43581	Thu Mar 23 16:24:17 2017_x000D_	15.538	73.8313	118.658	2.07096	1	16.9446	79.8082	246.831	4.30801	6.14018		9.75526	177.428
43582	Thu Mar 23 16:24:17 2017_x000D_	15.4239	73.5268	122.563	2.13912	2	19.363	74.411	157.215	2.74393	4.03712		22.279	0
43583	Thu Mar 23 16:24:17 2017_x000D_	14.9896	72.9244	122.564	2.13914	2	19.363	74.411	157.215	2.74393	4.61916		6.91415	0
43584	Thu Mar 23 16:24:17 2017_x000D_	14.879	72.7222	125.005	2.18174	2	19.363	74.411	157.215	2.74393	4.79148		20.7367	0
43585	Thu Mar 23 16:24:17 2017_x000D_	14.5476	72.1156	122.562	2.13911	2	19.363	74.411	157.215	2.74393	5.3345		11.1529	14.723
43586	Thu Mar 23 16:24:17 2017_x000D_	14.3301	71.8141	124.102	2.166	2	19.8083	74.2047	155.232	2.70931	5.97709		19.8424	0
43587	Thu Mar 23 16:24:17 2017_x000D_	13.8984	71.313	122.566	2.13918	2	19.8083	74.2047	155.232	2.70931	6.57943		11.1662	0
43588	Thu Mar 23 16:24:17 2017_x000D_	13.6807	71.0111	124.106	2.16605	2	19.8083	74.2047	155.232	2.70931	6.90989		9.28808	0
43589	Thu Mar 23 16:24:17 2017_x000D_	13.6695	70.7017	122.561	2.13909	2	19.8083	74.2047	155.232	2.70931	7.06795		8.77531	0
43590	Thu Mar 23 16:24:17 2017_x000D_	13.4553	70.5025	122.564	2.13914	2	19.8083	74.2047	135	2.35619	7.35302		18.0908	0
43591	Thu Mar 23 16:24:17 2017_x000D_	13.1265	69.997	118.667	2.07113	2	19.8083	74.2047	135	2.35619	7.89628		11.1895	0
43592	Thu Mar 23 16:24:17 2017_x000D_	12.9083	69.6945	119.999	2.09438	2	19.8083	74.2047	135	2.35619	8.24329		16.7188	0
43593	Thu Mar 23 16:24:17 2017_x000D_	12.6825	69.185	118.667	2.07113	2	19.8083	74.2047	135	2.35619	8.71633		16.72	0
43594	Thu Mar 23 16:24:17 2017_x000D_	12.4566	68.6755	119.995	2.09431	2	19.8083	74.2047	135	2.35619	9.19889		11.2167	0
43595	Thu Mar 23 16:24:17 2017_x000D_	12.2381	68.3721	118.667	2.07112	2	19.8083	74.2047	135	2.35619	9.55652		11.2136	0
43596	Thu Mar 23 16:24:17 2017_x000D_	12.0195	68.0689	119.998	2.09436	2	19.8083	74.2047	135	2.35619	9.91531		16.755	0
43597	Thu Mar 23 16:24:17 2017_x000D_	11.7932	67.5583	118.667	2.07113	2	19.8083	74.2047	135	2.35619	10.4123		6.96659	0
43598	Thu Mar 23 16:24:17 2017_x000D_	11.6817	67.3546	121.15	2.11446	2	19.8083	74.2047	135	2.35619	10.6285		6.95701	0
43599	Thu Mar 23 16:24:17 2017_x000D_	11.5705	67.1511	118.667	2.07113	2	19.8083	74.2047	155.232	2.70931	10.845		16.763	0
43600	Thu Mar 23 16:24:17 2017_x000D_	11.344	66.6403	119.993	2.09428	2	19.8083	74.2047	155.232	2.70931	11.3519		8.82384	0
43601	Thu Mar 23 16:24:18 2017_x000D_	11.1288	66.4398	119.996	2.09433	2	19.8083	74.2047	155.232	2.70931	11.6459		13.9437	0
43602	Thu Mar 23 16:24:18 2017_x000D_	10.9058	66.032	119.996	2.09433	2	19.8083	74.2047	155.232	2.70931	12.085		6.22329	47.4044
43603	Thu Mar 23 16:24:18 2017_x000D_	10.8981	65.8247	119.993	2.09427	2	18.3026	73.7254	192.23	3.35505	10.8281		11.2599	0
43604	Thu Mar 23 16:24:18 2017_x000D_	10.6788	65.5201	118.667	2.07113	2	18.3026	73.7254	192.23	3.35505	11.2004		8.84065	0
43605	Thu Mar 23 16:24:18 2017_x000D_	10.4633	65.3191	118.67	2.07118	2	18.3026	73.7254	192.23	3.35505	11.4944		3.10709	0
43606	Thu Mar 23 16:24:18 2017_x000D_	10.4595	65.2156	119.995	2.09431	2	18.3026	73.7254	192.23	3.35505	11.5729		9.86727	29.0725
43607	Thu Mar 23 16:24:18 2017_x000D_	10.3441	64.9076	116.074	2.02587	2	17.4503	73.2642	187.655	3.2752	10.9695		16.8129	0
43608	Thu Mar 23 16:24:18 2017_x000D_	10.1171	64.3952	109.656	1.91386	2	17.4503	73.2642	187.655	3.2752	11.508		0.00848528	0
43609	Thu Mar 23 16:24:18 2017_x000D_	10.1173	64.3954	104.029	1.81565	2	17.4503	73.2642	187.655	3.2752	11.5078		4.39205	0
43610	Thu Mar 23 16:24:18 2017_x000D_	10.0177	64.5027	89.2684	1.55803	2	17.4503	73.2642	187.655	3.2752	11.4894		3.13142	0
43611	Thu Mar 23 16:24:18 2017_x000D_	10.0218	64.607	77.3402	1.34984	2	17.4503	73.2642	187.655	3.2752	11.4074		3.12489	35.0387
43612	Thu Mar 23 16:24:18 2017_x000D_	9.91771	64.6109	61.5218	1.07376	2	16.3799	72.7969	187.655	3.2752	10.4293		0.013285	0
43613	Thu Mar 23 16:24:18 2017_x000D_	9.91752	64.6113	53.2693	0.929725	2	16.3799	72.7969	187.655	3.2752	10.4291		4.37203	0
43614	Thu Mar 23 16:24:18 2017_x000D_	10.017	64.5048	37.0403	0.646476	2	16.3799	72.7969	187.655	3.2752	10.4521		0	0
43615	Thu Mar 23 16:24:18 2017_x000D_	10.017	64.5048	37.0403	0.646476	2	16.3799	72.7969	187.655	3.2752	10.4521		4.38546	26.8757
43616	Thu Mar 23 16:24:18 2017_x000D_	10.1166	64.3978	23.009	0.401583	2	15.5176	72.554	191.014	3.33383	9.78235		6.94267	0
43617	Thu Mar 23 16:24:18 2017_x000D_	10.3201	64.2876	13.0467	0.227708	2	15.5176	72.554	191.014	3.33383	9.7646		9.84742	0
43618	Thu Mar 23 16:24:18 2017_x000D_	10.6281	64.1741	4.74756	0.0828606	2	15.5176	72.554	191.014	3.33383	9.70206		9.875	0
43619	Thu Mar 23 16:24:18 2017_x000D_	10.9435	64.2683	1.74154	0.0303957	2	15.5176	72.554	191.014	3.33383	9.46442		24.9416	20.5959
43620	Thu Mar 23 16:24:18 2017_x000D_	11.7745	64.243	1.74144	0.0303939	2	14.8732	72.3172	188.054	3.28216	8.64839		12.8278	0
43621	Thu Mar 23 16:24:18 2017_x000D_	12.186	64.1268	4.59947	0.080276	2	14.8732	72.3172	188.054	3.28216	8.61996		24.9173	0
43622	Thu Mar 23 16:24:18 2017_x000D_	13.0162	64.1018	10.2734	0.179305	2	14.8732	72.3172	188.054	3.28216	8.42266		12.4467	0
43623	Thu Mar 23 16:24:19 2017_x000D_	13.4309	64.0892	10.275	0.179332	2	14.8732	72.3172	188.054	3.28216	8.35346		9.82816	46.512
43624	Thu Mar 23 16:24:19 2017_x000D_	13.7384	63.9762	13.6381	0.238029	2	15.1581	70.7932	218.984	3.82199	6.96326		18.8996	0
43625	Thu Mar 23 16:24:19 2017_x000D_	14.3564	63.8539	16.5016	0.288007	2	15.1581	70.7932	218.984	3.82199	6.98546		12.801	0
43626	Thu Mar 23 16:24:19 2017_x000D_	14.767	63.7378	19.293	0.336726	2	15.1581	70.7932	218.984	3.82199	7.06623		15.8351	0
43627	Thu Mar 23 16:24:19 2017_x000D_	15.2812	63.6186	23.034	0.402018	2	15.1581	70.7932	218.984	3.82199	7.17566		12.7915	0
43628	Thu Mar 23 16:24:19 2017_x000D_	15.6915	63.5026	25.7588	0.449577	2	15.1581	70.7932	218.984	3.82199	7.31009		20.7831	60.7286
43629	Thu Mar 23 16:24:19 2017_x000D_	16.301	63.1733	23.0337	0.402014	2	15.6802	68.8374	239.126	4.17353	5.69802		6.92883	0
43630	Thu Mar 23 16:24:19 2017_x000D_	16.5043	63.0637	25.7581	0.449564	2	15.6802	68.8374	239.126	4.17353	5.83222		20.7737	0
43631	Thu Mar 23 16:24:19 2017_x000D_	17.1135	62.7345	23.0321	0.401986	2	15.6802	68.8374	239.126	4.17353	6.26895		12.7717	0
43632	Thu Mar 23 16:24:19 2017_x000D_	17.5232	62.6188	25.7589	0.449577	2	15.6802	68.8374	239.126	4.17353	6.48596		8.75951	20.8583
43633	Thu Mar 23 16:24:19 2017_x000D_	17.7227	62.4056	25.757	0.449545	2	15.927	68.1874	243.106	4.243	6.05423		9.78	0
43634	Thu Mar 23 16:24:19 2017_x000D_	18.0286	62.2929	22.0001	0.383974	2	15.927	68.1874	243.106	4.243	6.25794		19.5692	0
43635	Thu Mar 23 16:24:19 2017_x000D_	18.6408	62.0677	22.0005	0.383982	2	15.927	68.1874	243.106	4.243	6.69443		9.79023	0
43636	Thu Mar 23 16:24:19 2017_x000D_	18.9471	61.9551	25.7592	0.449583	2	15.927	68.1874	243.106	4.243	6.9255		20.7402	23.8282
43637	Thu Mar 23 16:24:19 2017_x000D_	19.5553	61.6264	23.0308	0.401964	2	16.3919	67.5434	279.666	4.88109	6.70954		12.7441	0
43638	Thu Mar 23 16:24:19 2017_x000D_	19.9641	61.5109	20.1996	0.352549	2	16.3919	67.5434	279.666	4.88109	7.01083		16.6375	0
43639	Thu Mar 23 16:24:19 2017_x000D_	20.4724	61.2891	24.6247	0.429781	2	16.3919	67.5434	279.666	4.88109	7.46771		9.7723	0
43640	Thu Mar 23 16:24:19 2017_x000D_	20.7781	61.1766	23.032	0.401985	2	16.3919	67.5434	279.666	4.88109	7.73142		11.1329	0
43641	Thu Mar 23 16:24:19 2017_x000D_	21.08	60.9608	21.9983	0.383942	2	16.3919	67.5434	279.666	4.88109	8.08139		9.77127	0
43642	Thu Mar 23 16:24:19 2017_x000D_	21.3857	60.8484	25.7604	0.449603	2	16.3919	67.5434	274.972	4.79917	8.35231		19.5218	0
43643	Thu Mar 23 16:24:19 2017_x000D_	21.9964	60.6237	25.7615	0.449623	2	16.3919	67.5434	274.972	4.79917	8.90464		9.74948	0
43644	Thu Mar 23 16:24:20 2017_x000D_	22.3014	60.5115	21.9991	0.383957	2	16.3919	67.5434	274.972	4.79917	9.1853		19.5085	0
43645	Thu Mar 23 16:24:20 2017_x000D_	22.9117	60.287	21.9995	0.383964	2	16.3919	67.5434	274.972	4.79917	9.75516		11.1287	14.7667
43646	Thu Mar 23 16:24:20 2017_x000D_	23.2135	60.0713	23.0308	0.401964	2	16.6291	67.1121	265.869	4.64029	9.63987		19.4951	0
43647	Thu Mar 23 16:24:20 2017_x000D_	23.8234	59.847	23.0314	0.401975	2	16.6291	67.1121	265.869	4.64029	10.2245		9.73719	0
43648	Thu Mar 23 16:24:20 2017_x000D_	24.128	59.7349	19.2785	0.336473	2	16.6291	67.1121	265.869	4.64029	10.5193		9.74845	0
43649	Thu Mar 23 16:24:20 2017_x000D_	24.433	59.6228	23.0321	0.401985	2	16.6291	67.1121	265.869	4.64029	10.8162		16.5808	6.57032
43650	Thu Mar 23 16:24:20 2017_x000D_	24.9395	59.4016	21.9983	0.383942	2	16.6387	66.8933	265.869	4.64029	11.1816		9.73719	0
43651	Thu Mar 23 16:24:20 2017_x000D_	25.2441	59.2895	20.1942	0.352455	2	16.6387	66.8933	265.869	4.64029	11.4835		16.5714	0
43652	Thu Mar 23 16:24:20 2017_x000D_	25.7503	59.0684	19.2765	0.336439	2	16.6387	66.8933	265.869	4.64029	12.0104		9.2346	0
43653	Thu Mar 23 16:24:20 2017_x000D_	26.058	59.0598	20.1955	0.352478	2	16.6387	66.8933	265.869	4.64029	12.251		16.562	35.5538
43654	Thu Mar 23 16:24:20 2017_x000D_	26.5639	58.8388	19.2776	0.336458	2	17.1229	65.8116	280.926	4.90309	11.7368		9.72667	0
43655	Thu Mar 23 16:24:20 2017_x000D_	26.8682	58.7269	17.2582	0.301212	2	17.1229	65.8116	280.926	4.90309	12.0484		15.6657	0
43656	Thu Mar 23 16:24:20 2017_x000D_	27.377	58.6094	19.2787	0.336477	2	17.1229	65.8116	280.926	4.90309	12.5307		6.87277	0
43657	Thu Mar 23 16:24:20 2017_x000D_	27.5785	58.5004	16.4702	0.28746	2	17.1229	65.8116	280.926	4.90309	12.7583		6.87662	0
43658	Thu Mar 23 16:24:20 2017_x000D_	27.7802	58.3915	19.2772	0.33645	2	17.1229	65.8116	280.926	4.90309	12.986		9.21961	100.91
43659	Thu Mar 23 16:24:20 2017_x000D_	28.0874	58.3829	20.1969	0.352502	2	18.9928	63.0156	314.23	5.48434	10.2065		4.35139	0
43660	Thu Mar 23 16:24:20 2017_x000D_	28.1863	58.2768	16.4693	0.287444	2	18.9928	63.0156	314.23	5.48434	10.343		9.21944	0
43661	Thu Mar 23 16:24:20 2017_x000D_	28.4935	58.2684	23.0386	0.4021	2	18.9928	63.0156	314.23	5.48434	10.6207		16.5434	0
43662	Thu Mar 23 16:24:20 2017_x000D_	28.9989	58.0478	29.7407	0.519074	2	18.9928	63.0156	314.23	5.48434	11.1714		3.07623	79.6313
43663	Thu Mar 23 16:24:20 2017_x000D_	29.1014	58.0449	36.3969	0.635246	2	20.8247	61.0947	297.566	5.19351	8.82072		4.32799	0
43664	Thu Mar 23 16:24:20 2017_x000D_	29.003	58.1504	57.4252	1.00226	2	20.8247	61.0947	297.566	5.19351	8.69215		4.3511	0
43665	Thu Mar 23 16:24:21 2017_x000D_	28.9039	58.2563	61.4591	1.07266	2	20.8247	61.0947	297.566	5.19351	8.56329		0.0182483	0
43666	Thu Mar 23 16:24:21 2017_x000D_	28.904	58.2557	74.3344	1.29738	2	20.8247	61.0947	297.566	5.19351	8.56359		4.34804	60.983
43667	Thu Mar 23 16:24:21 2017_x000D_	29.0091	58.3555	88.8713	1.5511	2	22.2013	59.599	315	5.49779	6.92044		3.09106	0
43668	Thu Mar 23 16:24:21 2017_x000D_	29.0118	58.4585	100.588	1.75559	2	22.2013	59.599	315	5.49779	6.90533		3.1132	0
43669	Thu Mar 23 16:24:21 2017_x000D_	29.0079	58.3548	118.019	2.05981	2	22.2013	59.599	315	5.49779	6.91938		0.0108167	0
43670	Thu Mar 23 16:24:21 2017_x000D_	29.0076	58.355	125.909	2.19753	2	22.2013	59.599	315	5.49779	6.91905		6.18327	42.3624
43671	Thu Mar 23 16:24:21 2017_x000D_	29.0009	58.149	142.687	2.49035	2	23.1224	58.5287	315	5.49779	5.89075		4.3649	0
43672	Thu Mar 23 16:24:21 2017_x000D_	28.8955	58.0487	146.84	2.56284	2	23.1224	58.5287	315	5.49779	5.79302		13.7735	0
43673	Thu Mar 23 16:24:21 2017_x000D_	28.4799	57.8536	154.805	2.70186	2	23.1224	58.5287	315	5.49779	5.39987		9.71852	0
43674	Thu Mar 23 16:24:21 2017_x000D_	28.1701	57.7589	156.176	2.72579	2	23.1224	58.5287	315	5.49779	5.10606		15.4392	0
43675	Thu Mar 23 16:24:21 2017_x000D_	27.7513	57.4598	153.467	2.67851	2	23.1224	58.5287	315	5.49779	4.75071		12.694	37.4142
43676	Thu Mar 23 16:24:21 2017_x000D_	27.3384	57.3673	150.897	2.63366	2	24.0338	57.6774	315	5.49779	3.31912		26.585	0
43677	Thu Mar 23 16:24:21 2017_x000D_	26.6054	56.8693	146.85	2.56301	2	24.0338	57.6774	315	5.49779	2.69558		11.1541	0
43678	Thu Mar 23 16:24:21 2017_x000D_	26.2914	56.6702	140.455	2.4514	2	24.0338	57.6774	315	5.49779	2.47209		21.9216	0
43679	Thu Mar 23 16:24:21 2017_x000D_	25.7625	56.166	136.383	2.38034	2	24.0338	57.6774	315	5.49779	2.29624		11.1601	137.686
43680	Thu Mar 23 16:24:21 2017_x000D_	25.4482	55.967	134.276	2.34355	1	28.6225	57.5904	56.5129	0.986336	3.56533		24.2746	0
43681	Thu Mar 23 16:24:21 2017_x000D_	24.9152	55.3582	128.306	2.23936	1	28.6225	57.5904	56.5129	0.986336	4.32745		8.78907	0
43682	Thu Mar 23 16:24:21 2017_x000D_	24.7031	55.1561	128.308	2.23939	1	28.6225	57.5904	56.5129	0.986336	4.61384		15.5562	0
43683	Thu Mar 23 16:24:21 2017_x000D_	24.3818	54.7491	125.966	2.19852	1	28.6225	57.5904	56.5129	0.986336	5.10456		19.944	165.642
43684	Thu Mar 23 16:24:21 2017_x000D_	23.9538	54.2404	124.379	2.17083	2	27.1146	52.2789	315	5.49779	3.71996		11.2364	0
43685	Thu Mar 23 16:24:21 2017_x000D_	23.7381	53.9342	125.968	2.19855	2	27.1146	52.2789	315	5.49779	3.76042		13.9581	0
43686	Thu Mar 23 16:24:21 2017_x000D_	23.5189	53.5238	125.965	2.19851	2	27.1146	52.2789	315	5.49779	3.80511		15.6044	0
43687	Thu Mar 23 16:24:22 2017_x000D_	23.1964	53.1157	128.305	2.23934	2	27.1146	52.2789	315	5.49779	4.00656		11.2556	0
43688	Thu Mar 23 16:24:22 2017_x000D_	22.9803	52.809	130.077	2.27027	2	27.1146	52.2789	315	5.49779	4.16815		15.6236	61.0448
43689	Thu Mar 23 16:24:22 2017_x000D_	22.6574	52.4004	132.31	2.30925	2	28.4925	50.7816	304.245	5.31008	6.05549		8.82931	0
43690	Thu Mar 23 16:24:22 2017_x000D_	22.4444	52.1973	132.311	2.30926	2	28.4925	50.7816	304.245	5.31008	6.21158		20.012	0
43691	Thu Mar 23 16:24:22 2017_x000D_	22.0149	51.6869	134.256	2.34322	2	28.4925	50.7816	304.245	5.31008	6.54056		7.00607	0
43692	Thu Mar 23 16:24:22 2017_x000D_	21.9047	51.481	136.357	2.37987	2	28.4925	50.7816	304.245	5.31008	6.62482		6.96226	59.7689
43693	Thu Mar 23 16:24:22 2017_x000D_	21.6948	51.382	138.463	2.41663	2	28.7995	48.8131	298.857	5.21605	7.55487		17.6946	0
43694	Thu Mar 23 16:24:22 2017_x000D_	21.268	50.9749	138.462	2.41662	2	28.7995	48.8131	298.857	5.21605	7.83562		8.85052	0
43695	Thu Mar 23 16:24:22 2017_x000D_	21.0545	50.7713	138.462	2.41661	2	28.7995	48.8131	298.857	5.21605	7.98872		8.85476	0
43696	Thu Mar 23 16:24:22 2017_x000D_	20.8409	50.5676	138.461	2.4166	2	28.7995	48.8131	298.857	5.21605	8.1497		17.7202	67.0128
43697	Thu Mar 23 16:24:22 2017_x000D_	20.4134	50.16	138.46	2.41659	2	28.4619	46.605	261.074	4.5566	8.79866		17.7328	0
43698	Thu Mar 23 16:24:22 2017_x000D_	19.9857	49.752	138.46	2.41658	2	28.4619	46.605	261.074	4.5566	9.04155		6.99151	0
43699	Thu Mar 23 16:24:22 2017_x000D_	19.7751	49.6522	136.362	2.37996	2	28.4619	46.605	261.074	4.5566	9.20575		8.8739	0
43700	Thu Mar 23 16:24:22 2017_x000D_	19.561	49.4481	136.362	2.37996	2	28.4619	46.605	261.074	4.5566	9.34394		8.87814	0
43701	Thu Mar 23 16:24:22 2017_x000D_	19.3468	49.2439	136.362	2.37996	2	28.4619	46.605	261.074	4.5566	9.48941		15.7117	43.9114
43702	Thu Mar 23 16:24:22 2017_x000D_	19.0222	48.8329	134.262	2.34331	2	27.8664	45.2679	254.206	4.43674	9.53568		8.88662	0
43703	Thu Mar 23 16:24:22 2017_x000D_	18.8078	48.6285	134.262	2.34332	2	27.8664	45.2679	254.206	4.43674	9.66188		13.3385	0
43704	Thu Mar 23 16:24:22 2017_x000D_	18.4859	48.3218	138.457	2.41653	2	27.8664	45.2679	254.206	4.43674	9.86509		7.0102	0
43705	Thu Mar 23 16:24:22 2017_x000D_	18.2748	48.2216	136.362	2.37996	2	27.8664	45.2679	254.206	4.43674	10.0361		15.7388	29.2849
43706	Thu Mar 23 16:24:22 2017_x000D_	17.9495	47.81	134.264	2.34335	2	27.4692	44.3762	254.206	4.43674	10.1201		7.05319	0
43707	Thu Mar 23 16:24:22 2017_x000D_	17.8384	47.6028	136.357	2.37987	2	27.4692	44.3762	254.206	4.43674	10.1569		11.3227	0
43708	Thu Mar 23 16:24:23 2017_x000D_	17.5199	47.4003	134.265	2.34336	2	27.4692	44.3762	254.206	4.43674	10.3987		0	0
43709	Thu Mar 23 16:24:23 2017_x000D_	17.5199	47.4003	134.265	2.34336	2	27.4692	44.3762	254.206	4.43674	10.3987		11.3682	20.7549
43710	Thu Mar 23 16:24:23 2017_x000D_	17.3014	47.0907	136.357	2.37987	2	27.2805	43.7106	260.028	4.53834	10.536		7.02362	0
43711	Thu Mar 23 16:24:23 2017_x000D_	17.0899	46.9903	134.265	2.34337	2	27.2805	43.7106	260.028	4.53834	10.7054		17.8344	0
43712	Thu Mar 23 16:24:23 2017_x000D_	16.66	46.5797	126.017	2.1994	2	27.2805	43.7106	260.028	4.53834	11.0012		3.14856	0
43713	Thu Mar 23 16:24:23 2017_x000D_	16.6567	46.4748	119.505	2.08576	2	27.2805	43.7106	260.028	4.53834	10.9775		6.30157	23.5775
43714	Thu Mar 23 16:24:23 2017_x000D_	16.6647	46.6847	100.853	1.76022	2	26.8733	43.0384	249.184	4.34908	10.8402		4.40227	0
43715	Thu Mar 23 16:24:23 2017_x000D_	16.5646	46.792	91.9763	1.60529	2	26.8733	43.0384	249.184	4.34908	10.9708		0.0284605	0
43716	Thu Mar 23 16:24:23 2017_x000D_	16.5649	46.7929	73.6137	1.2848	2	26.8733	43.0384	249.184	4.34908	10.9708		3.12052	0
43717	Thu Mar 23 16:24:23 2017_x000D_	16.6689	46.791	65.4579	1.14246	2	26.8733	43.0384	249.184	4.34908	10.8725		3.12705	0
43718	Thu Mar 23 16:24:23 2017_x000D_	16.5647	46.7937	55.0742	0.961227	2	26.8733	43.0384	249.184	4.34908	10.9713		0.0234307	61.9474
43719	Thu Mar 23 16:24:23 2017_x000D_	16.5641	46.7942	38.6056	0.673795	2	24.9372	42.3205	225.48	3.93536	9.4933		4.39774	0
43720	Thu Mar 23 16:24:23 2017_x000D_	16.6643	46.6872	34.5805	0.603543	2	24.9372	42.3205	225.48	3.93536	9.35462		6.93392	0
43721	Thu Mar 23 16:24:23 2017_x000D_	16.8679	46.5778	18.964	0.330985	2	24.9372	42.3205	225.48	3.93536	9.1235		6.95101	0
43722	Thu Mar 23 16:24:23 2017_x000D_	17.0722	46.4685	16.1412	0.281716	2	24.9372	42.3205	225.48	3.93536	8.8918		18.9291	49.7223
43723	Thu Mar 23 16:24:23 2017_x000D_	17.692	46.3503	13.2478	0.231217	2	23.4373	41.6153	190.572	3.3261	7.44505		13.8953	0
43724	Thu Mar 23 16:24:23 2017_x000D_	18.1004	46.1318	13.2449	0.231167	2	23.4373	41.6153	190.572	3.3261	6.99151		18.9186	0
43725	Thu Mar 23 16:24:23 2017_x000D_	18.7199	46.0139	16.1416	0.281724	2	23.4373	41.6153	190.572	3.3261	6.44993		12.4558	0
43726	Thu Mar 23 16:24:23 2017_x000D_	19.135	46.0051	16.1441	0.281767	2	23.4373	41.6153	190.572	3.3261	6.14655		23.6412	46.2874
43727	Thu Mar 23 16:24:23 2017_x000D_	19.8508	45.6755	19.8902	0.347149	2	21.9174	41.3498	180	3.14159	4.79401		12.7994	0
43728	Thu Mar 23 16:24:23 2017_x000D_	20.2621	45.5621	22.7518	0.397094	2	21.9174	41.3498	180	3.14159	4.52587		19.6193	0
43729	Thu Mar 23 16:24:24 2017_x000D_	20.8771	45.3397	28.1545	0.491388	2	21.9174	41.3498	180	3.14159	4.12329		8.78687	0
43730	Thu Mar 23 16:24:24 2017_x000D_	21.0774	45.126	28.1529	0.491361	2	21.9174	41.3498	180	3.14159	3.8685		16.6983	39.8141
43731	Thu Mar 23 16:24:24 2017_x000D_	21.5886	44.9058	34.5969	0.60383	2	20.6158	41.0907	191.014	3.33383	3.93717		9.8012	0
43732	Thu Mar 23 16:24:24 2017_x000D_	21.8958	44.7946	33.6839	0.587894	2	20.6158	41.0907	191.014	3.33383	3.91884		22.3521	0
43733	Thu Mar 23 16:24:24 2017_x000D_	22.5032	44.3631	33.6836	0.587889	2	20.6158	41.0907	191.014	3.33383	3.77768		6.92824	0
43734	Thu Mar 23 16:24:24 2017_x000D_	22.7068	44.2541	36.2267	0.632275	2	20.6158	41.0907	191.014	3.33383	3.79202		11.1661	0
43735	Thu Mar 23 16:24:24 2017_x000D_	23.0102	44.0385	34.5981	0.60385	2	20.6158	41.0907	191.014	3.33383	3.79772		19.857	26.9712
43736	Thu Mar 23 16:24:24 2017_x000D_	23.514	43.6092	36.2262	0.632267	2	19.7511	40.8446	184.972	3.22838	4.66931		11.1619	0
43737	Thu Mar 23 16:24:24 2017_x000D_	23.8173	43.3937	34.5972	0.603835	2	19.7511	40.8446	184.972	3.22838	4.79916		18.0536	0
43738	Thu Mar 23 16:24:24 2017_x000D_	24.3241	43.0692	33.6827	0.587874	2	19.7511	40.8446	184.972	3.22838	5.08539		11.1577	0
43739	Thu Mar 23 16:24:24 2017_x000D_	24.6273	42.8538	32.1166	0.56054	2	19.7511	40.8446	184.972	3.22838	5.27392		8.77633	14.7741
43740	Thu Mar 23 16:24:24 2017_x000D_	24.8273	42.6403	32.1156	0.560522	2	19.3042	41.0515	185.395	3.23576	5.74708		19.5537	0
43741	Thu Mar 23 16:24:24 2017_x000D_	25.4403	42.4188	32.1175	0.560556	2	19.3042	41.0515	185.395	3.23576	6.28659		8.77209	0
43742	Thu Mar 23 16:24:24 2017_x000D_	25.6402	42.2054	32.1164	0.560538	2	19.3042	41.0515	185.395	3.23576	6.44022		8.77209	0
43743	Thu Mar 23 16:24:24 2017_x000D_	25.8401	41.992	32.1154	0.56052	2	19.3042	41.0515	185.395	3.23576	6.60322		20.7321	13.1248
43744	Thu Mar 23 16:24:24 2017_x000D_	26.4495	41.6661	34.5981	0.60385	2	18.8669	41.0385	180	3.14159	7.60853		6.90813	0
43745	Thu Mar 23 16:24:24 2017_x000D_	26.6525	41.5574	32.1163	0.560534	2	18.8669	41.0385	180	3.14159	7.80287		22.298	0
43746	Thu Mar 23 16:24:24 2017_x000D_	27.2584	41.1269	32.1157	0.560525	2	18.8669	41.0385	180	3.14159	8.39197		8.76566	0
43747	Thu Mar 23 16:24:24 2017_x000D_	27.4582	40.9137	32.1147	0.560507	2	18.8669	41.0385	180	3.14159	8.59221		19.5148	23.5551
43748	Thu Mar 23 16:24:24 2017_x000D_	28.07	40.6927	32.1166	0.560541	2	18.2303	40.5789	197.831	3.45281	9.84036		8.76566	0
43749	Thu Mar 23 16:24:24 2017_x000D_	28.2698	40.4795	32.1155	0.560522	2	18.2303	40.5789	197.831	3.45281	10.04		20.696	0
43750	Thu Mar 23 16:24:24 2017_x000D_	28.8781	40.1541	29.4996	0.514865	2	18.2303	40.5789	197.831	3.45281	10.6563		6.90124	0
43751	Thu Mar 23 16:24:25 2017_x000D_	29.081	40.0457	32.1164	0.560538	2	18.2303	40.5789	197.831	3.45281	10.8638		8.76156	0
43752	Thu Mar 23 16:24:25 2017_x000D_	29.2806	39.8325	32.1154	0.560519	2	18.2303	40.5789	197.831	3.45281	11.0755		9.74022	27.7418
43753	Thu Mar 23 16:24:25 2017_x000D_	29.586	39.7223	28.1407	0.491148	2	17.6033	39.8992	248.386	4.33516	11.984		16.6006	0
43754	Thu Mar 23 16:24:25 2017_x000D_	30.0943	39.5036	29.5001	0.514874	2	17.6033	39.8992	248.386	4.33516	12.4973		8.75732	0
43755	Thu Mar 23 16:24:25 2017_x000D_	30.2938	39.2905	29.4987	0.51485	2	17.6033	39.8992	248.386	4.33516	12.7051		13.7838	0
43756	Thu Mar 23 16:24:25 2017_x000D_	30.699	39.0739	29.4989	0.514853	2	17.6033	39.8992	248.386	4.33516	13.1217		8.75513	9.25005
43757	Thu Mar 23 16:24:25 2017_x000D_	30.8985	38.8609	29.4976	0.514829	2	17.3942	39.6726	244.464	4.2667	13.5287		12.6949	0
43758	Thu Mar 23 16:24:25 2017_x000D_	31.3066	38.749	32.1176	0.560558	2	17.3942	39.6726	244.464	4.2667	13.943		6.88395	0
43759	Thu Mar 23 16:24:25 2017_x000D_	31.5089	38.6407	29.4992	0.514859	2	17.3942	39.6726	244.464	4.2667	14.1524		6.88924	0
43760	Thu Mar 23 16:24:25 2017_x000D_	31.7114	38.5324	32.1181	0.560566	2	17.3942	39.6726	244.464	4.2667	14.3625		11.1253	38.6999
43761	Thu Mar 23 16:24:25 2017_x000D_	32.0137	38.3176	33.6868	0.587945	2	18.0986	38.5919	258.025	4.50338	13.9178		6.88518	0
43762	Thu Mar 23 16:24:25 2017_x000D_	32.2161	38.2094	36.2352	0.632424	2	18.0986	38.5919	258.025	4.50338	14.1227		6.90813	0
43763	Thu Mar 23 16:24:25 2017_x000D_	32.4191	38.1007	55.0705	0.961162	2	18.0986	38.5919	258.025	4.50338	14.3289		3.13338	0
43764	Thu Mar 23 16:24:25 2017_x000D_	32.4222	38.2051	61.4889	1.07318	2	18.0986	38.5919	258.025	4.50338	14.3288		4.36355	0
43765	Thu Mar 23 16:24:25 2017_x000D_	32.3226	38.3111	70.6683	1.23339	2	18.0986	38.5919	258.025	4.50338	14.2268		3.11805	51.761
43766	Thu Mar 23 16:24:25 2017_x000D_	32.3253	38.415	88.6628	1.54746	2	19.4591	37.5308	281.084	4.90584	12.8965		3.13013	0
43767	Thu Mar 23 16:24:25 2017_x000D_	32.3281	38.5193	94.4237	1.648	2	19.4591	37.5308	281.084	4.90584	12.9069		7.00291	0
43768	Thu Mar 23 16:24:25 2017_x000D_	32.4358	38.7264	115.066	2.00829	2	19.4591	37.5308	281.084	4.90584	13.0317		3.13956	0
43769	Thu Mar 23 16:24:25 2017_x000D_	32.4325	38.6218	121.438	2.1195	2	19.4591	37.5308	281.084	4.90584	13.0192		3.06338	33.1224
43770	Thu Mar 23 16:24:25 2017_x000D_	32.5346	38.6202	131.714	2.29885	2	20.363	36.8968	315	5.49779	12.293		7.01694	0
43771	Thu Mar 23 16:24:25 2017_x000D_	32.4257	38.4132	146.164	2.55104	2	20.363	36.8968	315	5.49779	12.1576		3.08164	0
43772	Thu Mar 23 16:24:26 2017_x000D_	32.323	38.4153	152.772	2.66637	2	20.363	36.8968	315	5.49779	12.056		6.93701	0
43773	Thu Mar 23 16:24:26 2017_x000D_	32.1147	38.3149	168.905	2.94795	2	20.363	36.8968	315	5.49779	11.837		4.42129	33.1216
43774	Thu Mar 23 16:24:26 2017_x000D_	32.009	38.2122	172.309	3.00735	2	21.2668	36.2627	315	5.49779	10.9177		21.5672	0
43775	Thu Mar 23 16:24:26 2017_x000D_	31.2902	38.2246	171.864	2.99959	2	21.2668	36.2627	315	5.49779	10.2136		12.7677	0
43776	Thu Mar 23 16:24:26 2017_x000D_	30.876	38.1268	168.907	2.94798	2	21.2668	36.2627	315	5.49779	9.78834		12.7735	0
43777	Thu Mar 23 16:24:26 2017_x000D_	30.4616	38.029	166.019	2.89757	2	21.2668	36.2627	315	5.49779	9.36291		25.5689	0
43778	Thu Mar 23 16:24:26 2017_x000D_	29.6321	37.8332	160.494	2.80114	2	21.2668	36.2627	315	5.49779	8.51145		9.82056	33.1283
43779	Thu Mar 23 16:24:26 2017_x000D_	29.3203	37.7335	156.74	2.73563	2	22.1708	35.6285	315	5.49779	7.45294		13.9434	0
43780	Thu Mar 23 16:24:26 2017_x000D_	28.9021	37.5307	156.739	2.73562	2	22.1708	35.6285	315	5.49779	6.99491		19.6667	0
43781	Thu Mar 23 16:24:26 2017_x000D_	28.2777	37.331	148.706	2.59541	2	22.1708	35.6285	315	5.49779	6.33977		11.2943	0
43782	Thu Mar 23 16:24:26 2017_x000D_	27.9618	37.1262	150.24	2.62218	2	22.1708	35.6285	315	5.49779	5.98154		25.2156	18.7609
43783	Thu Mar 23 16:24:26 2017_x000D_	27.227	36.7181	148.707	2.59543	2	22.6276	35.2014	335.232	5.8509	4.84302		11.3067	0
43784	Thu Mar 23 16:24:26 2017_x000D_	26.911	36.5127	142.102	2.48015	2	22.6276	35.2014	335.232	5.8509	4.47962		22.2742	0
43785	Thu Mar 23 16:24:26 2017_x000D_	26.3782	35.9956	146.213	2.55191	2	22.6276	35.2014	335.232	5.8509	3.83376		11.3151	0
43786	Thu Mar 23 16:24:26 2017_x000D_	26.0618	35.7903	144.483	2.5217	2	22.6276	35.2014	335.232	5.8509	3.48433		11.3326	38.7207
43787	Thu Mar 23 16:24:26 2017_x000D_	25.7449	35.5847	146.214	2.55191	2	23.3325	34.1202	315	5.49779	2.82213		21.0278	0
43788	Thu Mar 23 16:24:26 2017_x000D_	25.1142	35.2789	148.702	2.59534	2	23.3325	34.1202	315	5.49779	2.12533		11.3484	0
43789	Thu Mar 23 16:24:26 2017_x000D_	24.7968	35.0731	150.232	2.62205	2	23.3325	34.1202	315	5.49779	1.74705		15.749	0
43790	Thu Mar 23 16:24:26 2017_x000D_	24.3727	34.7637	152.786	2.66662	2	23.3325	34.1202	315	5.49779	1.22316		14.0493	111.648
43791	Thu Mar 23 16:24:26 2017_x000D_	23.9514	34.5592	152.787	2.66663	1	27.0392	34.453	224.11	3.91146	3.08963		14.052	0
43792	Thu Mar 23 16:24:26 2017_x000D_	23.53	34.3547	152.787	2.66664	1	27.0392	34.453	224.11	3.91146	3.51058		8.953	0
43793	Thu Mar 23 16:24:26 2017_x000D_	23.3158	34.1469	152.784	2.66658	1	27.0392	34.453	224.11	3.91146	3.73596		7.02804	0
43794	Thu Mar 23 16:24:27 2017_x000D_	23.105	34.0447	155.471	2.71347	1	27.0392	34.453	224.11	3.91146	3.95533		12.9101	0
43795	Thu Mar 23 16:24:27 2017_x000D_	22.6863	33.9453	152.788	2.66665	1	27.0392	34.453	224.11	3.91146	4.38241		18.3942	141.82
43796	Thu Mar 23 16:24:27 2017_x000D_	22.1566	33.6365	156.707	2.73505	2	24.5925	30.4081	289.898	5.05967	4.04428		7.04808	0
43797	Thu Mar 23 16:24:27 2017_x000D_	21.9453	33.5338	154.112	2.68977	2	24.5925	30.4081	289.898	5.05967	4.09606		18.3998	0
43798	Thu Mar 23 16:24:27 2017_x000D_	21.4155	33.2248	155.469	2.71345	2	24.5925	30.4081	289.898	5.05967	4.24584		12.9392	0
43799	Thu Mar 23 16:24:27 2017_x000D_	20.9959	33.125	152.789	2.66668	2	24.5925	30.4081	289.898	5.05967	4.50745		21.1686	35.7737
43800	Thu Mar 23 16:24:27 2017_x000D_	20.361	32.8171	155.471	2.71349	2	25.079	29.3194	280.926	4.90309	5.87311		7.06551	0
43801	Thu Mar 23 16:24:27 2017_x000D_	20.1492	32.7141	152.79	2.66669	2	25.079	29.3194	280.926	4.90309	5.98556		21.1927	0
43802	Thu Mar 23 16:24:27 2017_x000D_	19.5136	32.4058	155.471	2.71347	2	25.079	29.3194	280.926	4.90309	6.36393		7.0736	0
43803	Thu Mar 23 16:24:27 2017_x000D_	19.3015	32.3028	152.791	2.6667	2	25.079	29.3194	280.926	4.90309	6.50232		11.4308	27.3702
43804	Thu Mar 23 16:24:27 2017_x000D_	18.9818	32.0955	151.341	2.6414	2	25.337	28.4443	298.176	5.20415	7.32938		11.4492	0
43805	Thu Mar 23 16:24:27 2017_x000D_	18.6615	31.888	152.788	2.66666	2	25.337	28.4443	298.176	5.20415	7.51142		14.1593	0
43806	Thu Mar 23 16:24:27 2017_x000D_	18.2369	31.6819	152.789	2.66666	2	25.337	28.4443	298.176	5.20415	7.80343		11.4467	0
43807	Thu Mar 23 16:24:27 2017_x000D_	17.9167	31.4744	151.34	2.64138	2	25.337	28.4443	298.176	5.20415	8.01513		17.0424	41.6719
43808	Thu Mar 23 16:24:27 2017_x000D_	17.3869	31.2694	152.789	2.66668	2	24.9585	27.1078	252.238	4.40239	8.63991		6.2706	0
43809	Thu Mar 23 16:24:27 2017_x000D_	17.1779	31.2723	152.793	2.66674	2	24.9585	27.1078	252.238	4.40239	8.82501		15.9208	0
43810	Thu Mar 23 16:24:27 2017_x000D_	16.7489	30.9599	155.465	2.71337	2	24.9585	27.1078	252.238	4.40239	9.06842		4.51892	0
43811	Thu Mar 23 16:24:27 2017_x000D_	16.6408	30.855	151.342	2.64142	2	24.9585	27.1078	252.238	4.40239	9.12281		10.0168	0
43812	Thu Mar 23 16:24:27 2017_x000D_	16.3229	30.7529	150.249	2.62234	2	24.9585	27.1078	252.238	4.40239	9.37338		7.09512	32.8009
43813	Thu Mar 23 16:24:27 2017_x000D_	16.1101	30.6497	152.791	2.6667	2	24.3413	26.2053	237.318	4.14198	9.35443		9.0466	0
43814	Thu Mar 23 16:24:27 2017_x000D_	15.8933	30.4401	152.787	2.66664	2	24.3413	26.2053	237.318	4.14198	9.44999		11.4858	0
43815	Thu Mar 23 16:24:28 2017_x000D_	15.572	30.2319	151.341	2.6414	2	24.3413	26.2053	237.318	4.14198	9.64957		7.11246	0
43816	Thu Mar 23 16:24:28 2017_x000D_	15.3588	30.1282	148.726	2.59576	2	24.3413	26.2053	237.318	4.14198	9.80176		13.0394	23.6741
43817	Thu Mar 23 16:24:28 2017_x000D_	14.9361	30.027	138.047	2.40937	2	23.933	25.53	250.102	4.36511	10.0582		0.0127279	0
43818	Thu Mar 23 16:24:28 2017_x000D_	14.9364	30.0267	129.777	2.26504	2	23.933	25.53	250.102	4.36511	10.0578		3.15932	0
43819	Thu Mar 23 16:24:28 2017_x000D_	15.0417	30.0252	119.284	2.08191	2	23.933	25.53	250.102	4.36511	9.96303		3.19126	0
43820	Thu Mar 23 16:24:28 2017_x000D_	15.0457	30.1315	112.809	1.96888	2	23.933	25.53	250.102	4.36511	10.0079		3.20372	18.5354
43821	Thu Mar 23 16:24:28 2017_x000D_	15.0501	30.2382	94.9634	1.65742	2	23.5148	25.0752	246.853	4.30839	9.91502		3.13541	0
43822	Thu Mar 23 16:24:28 2017_x000D_	14.9456	30.2399	86.0628	1.50208	2	23.5148	25.0752	246.853	4.30839	10.0053		0.0241868	0
43823	Thu Mar 23 16:24:28 2017_x000D_	14.9457	30.2407	66.8924	1.16749	2	23.5148	25.0752	246.853	4.30839	10.0056		3.14114	0
43824	Thu Mar 23 16:24:28 2017_x000D_	15.0504	30.2397	59.1049	1.03158	2	23.5148	25.0752	246.853	4.30839	9.91555		6.36441	0
43825	Thu Mar 23 16:24:28 2017_x000D_	15.0425	30.0277	42.6099	0.743683	2	23.5148	25.0752	246.853	4.30839	9.81362		3.13521	14.6325
43826	Thu Mar 23 16:24:28 2017_x000D_	15.147	30.0265	36.0444	0.629094	2	23.0869	24.8411	245.261	4.28062	9.48316		6.9706	0
43827	Thu Mar 23 16:24:28 2017_x000D_	15.3522	29.9175	19.5506	0.341222	2	23.0869	24.8411	245.261	4.28062	9.25178		4.42318	0
43828	Thu Mar 23 16:24:28 2017_x000D_	15.453	29.8099	15.7677	0.275198	2	23.0869	24.8411	245.261	4.28062	9.10853		6.9879	0
43829	Thu Mar 23 16:24:28 2017_x000D_	15.6588	29.7008	12.8455	0.224197	2	23.0869	24.8411	245.261	4.28062	8.87656		28.8436	43.9192
43830	Thu Mar 23 16:24:28 2017_x000D_	16.5937	29.4764	12.2534	0.213862	2	21.8026	24.1384	254.85	4.44797	7.45834		9.8871	0
43831	Thu Mar 23 16:24:28 2017_x000D_	16.9043	29.3662	15.7669	0.275185	2	21.8026	24.1384	254.85	4.44797	7.16402		28.8276	0
43832	Thu Mar 23 16:24:28 2017_x000D_	17.8387	29.142	22.4422	0.39169	2	21.8026	24.1384	254.85	4.44797	6.38346		12.544	0
43833	Thu Mar 23 16:24:28 2017_x000D_	18.2568	29.1368	22.4451	0.391742	2	21.8026	24.1384	254.85	4.44797	6.12835		20.9191	27.0256
43834	Thu Mar 23 16:24:28 2017_x000D_	18.8731	28.8106	25.2292	0.440332	2	20.9365	23.8906	230.947	4.03078	5.33517		11.2524	0
43835	Thu Mar 23 16:24:28 2017_x000D_	19.1796	28.5944	31.9083	0.556904	2	20.9365	23.8906	230.947	4.03078	5.0212		6.97168	0
43836	Thu Mar 23 16:24:29 2017_x000D_	19.385	28.4857	34.4134	0.600626	2	20.9365	23.8906	230.947	4.03078	4.84996		11.245	0
43837	Thu Mar 23 16:24:29 2017_x000D_	19.6912	28.2695	36.0588	0.629344	2	20.9365	23.8906	230.947	4.03078	4.55253		20.9004	39.9071
43838	Thu Mar 23 16:24:29 2017_x000D_	20.3069	27.9435	38.482	0.671638	2	19.6322	23.6292	230.947	4.03078	4.36674		8.83967	0
43839	Thu Mar 23 16:24:29 2017_x000D_	20.5086	27.7287	38.4816	0.67163	2	19.6322	23.6292	230.947	4.03078	4.19213		17.6771	0
43840	Thu Mar 23 16:24:29 2017_x000D_	20.912	27.2992	38.4807	0.671615	2	19.6322	23.6292	230.947	4.03078	3.88675		11.2367	0
43841	Thu Mar 23 16:24:29 2017_x000D_	21.218	27.0832	40.3159	0.703644	2	19.6322	23.6292	230.947	4.03078	3.80064		18.1506	0
43842	Thu Mar 23 16:24:29 2017_x000D_	21.7287	26.7588	36.0585	0.62934	2	19.6322	23.6292	230.947	4.03078	3.76692		6.96092	13.1463
43843	Thu Mar 23 16:24:29 2017_x000D_	21.9338	26.6503	38.482	0.671638	2	19.1942	23.6156	186.726	3.25898	4.08838		17.6666	0
43844	Thu Mar 23 16:24:29 2017_x000D_	22.3369	26.221	38.4812	0.671623	2	19.1942	23.6156	186.726	3.25898	4.08224		11.23	0
43845	Thu Mar 23 16:24:29 2017_x000D_	22.6427	26.0051	40.3167	0.70366	2	19.1942	23.6156	186.726	3.25898	4.19546		11.2199	0
43846	Thu Mar 23 16:24:29 2017_x000D_	22.9483	25.7895	38.4816	0.67163	2	19.1942	23.6156	186.726	3.25898	4.3381		6.95032	27.0379
43847	Thu Mar 23 16:24:29 2017_x000D_	23.153	25.681	36.0581	0.629333	2	18.3277	23.3677	180	3.14159	5.35116		19.9454	0
43848	Thu Mar 23 16:24:29 2017_x000D_	23.6599	25.2508	34.4102	0.600572	2	18.3277	23.3677	180	3.14159	5.65495		11.2241	0
43849	Thu Mar 23 16:24:29 2017_x000D_	23.9656	25.0351	36.0576	0.629324	2	18.3277	23.3677	180	3.14159	5.8793		15.5629	0
43850	Thu Mar 23 16:24:29 2017_x000D_	24.3717	24.7123	33.4845	0.584414	2	18.3277	23.3677	180	3.14159	6.19176		6.94751	0
43851	Thu Mar 23 16:24:29 2017_x000D_	24.5764	24.604	36.0578	0.629327	2	18.3277	23.3677	180	3.14159	6.36983		18.1182	20.729
43852	Thu Mar 23 16:24:29 2017_x000D_	25.0862	24.2802	31.9007	0.556773	2	17.6802	23.1265	198.271	3.46048	7.49532		8.82695	0
43853	Thu Mar 23 16:24:29 2017_x000D_	25.2876	24.0657	31.8996	0.556754	2	17.6802	23.1265	198.271	3.46048	7.66516		6.23429	0
43854	Thu Mar 23 16:24:29 2017_x000D_	25.4954	24.0637	31.9012	0.55678	2	17.6802	23.1265	198.271	3.46048	7.87119		17.6454	0
43855	Thu Mar 23 16:24:29 2017_x000D_	25.898	23.6349	31.8991	0.556743	2	17.6802	23.1265	198.271	3.46048	8.23351		3.12017	23.6313
43856	Thu Mar 23 16:24:29 2017_x000D_	26.002	23.6338	33.4845	0.584414	2	17.0422	22.6645	243.936	4.25749	9.01208		9.81204	0
43857	Thu Mar 23 16:24:29 2017_x000D_	26.3103	23.5246	34.4111	0.600588	2	17.0422	22.6645	243.936	4.25749	9.30792		7.0398	0
43858	Thu Mar 23 16:24:30 2017_x000D_	26.4079	23.3112	36.0581	0.629333	2	17.0422	22.6645	243.936	4.25749	9.388		9.81487	0
43859	Thu Mar 23 16:24:30 2017_x000D_	26.7163	23.202	40.3211	0.703737	2	17.0422	22.6645	243.936	4.25749	9.68902		6.9408	14.7297
43860	Thu Mar 23 16:24:30 2017_x000D_	26.9208	23.0938	42.6317	0.744064	2	16.8424	22.216	247.39	4.31777	10.1166		7.03855	0
43861	Thu Mar 23 16:24:30 2017_x000D_	27.0183	22.8804	44.6411	0.779134	2	16.8424	22.216	247.39	4.31777	10.1976		17.6497	0
43862	Thu Mar 23 16:24:30 2017_x000D_	27.421	22.4515	53.2616	0.929591	2	16.8424	22.216	247.39	4.31777	10.5812		11.2042	0
43863	Thu Mar 23 16:24:30 2017_x000D_	27.7261	22.2361	59.0845	1.03122	2	16.8424	22.216	247.39	4.31777	10.8837		7.04004	35.8339
43864	Thu Mar 23 16:24:30 2017_x000D_	27.8235	22.0226	61.5427	1.07412	2	17.3289	21.1251	315	5.49779	10.5329		20.0106	0
43865	Thu Mar 23 16:24:30 2017_x000D_	28.0121	21.3828	74.4703	1.29975	2	17.3289	21.1251	315	5.49779	10.6863		14.0801	0
43866	Thu Mar 23 16:24:30 2017_x000D_	28.2069	20.9558	80.0428	1.39701	2	17.3289	21.1251	315	5.49779	10.8793		19.3377	0
43867	Thu Mar 23 16:24:30 2017_x000D_	28.2916	20.3168	88.7547	1.54906	2	17.3289	21.1251	315	5.49779	10.9925		6.38989	0
43868	Thu Mar 23 16:24:30 2017_x000D_	28.2852	20.1039	94.6315	1.65163	2	17.3289	21.1251	315	5.49779	11.0038		16.3447	37.6041
43869	Thu Mar 23 16:24:30 2017_x000D_	28.165	19.5725	109.585	1.91261	2	18.2441	20.2686	298.452	5.20896	9.94529		10.1369	0
43870	Thu Mar 23 16:24:30 2017_x000D_	28.0516	19.2542	113.4	1.9792	2	18.2441	20.2686	298.452	5.20896	9.85982		7.1855	0
43871	Thu Mar 23 16:24:30 2017_x000D_	27.9409	19.0418	121.224	2.11576	2	18.2441	20.2686	298.452	5.20896	9.7741		10.1436	0
43872	Thu Mar 23 16:24:30 2017_x000D_	27.8274	18.7233	125.141	2.18412	2	18.2441	20.2686	298.452	5.20896	9.70709		13.545	33.2695
43873	Thu Mar 23 16:24:30 2017_x000D_	27.5058	18.4064	137.429	2.3986	2	18.9402	19.4053	284.692	4.96881	8.62365		11.5563	0
43874	Thu Mar 23 16:24:30 2017_x000D_	27.2884	18.0884	139.658	2.43749	2	18.9402	19.4053	284.692	4.96881	8.45143		14.1584	0
43875	Thu Mar 23 16:24:30 2017_x000D_	26.8658	17.8783	148.128	2.58532	2	18.9402	19.4053	284.692	4.96881	8.07136		11.4707	0
43876	Thu Mar 23 16:24:30 2017_x000D_	26.547	17.6672	149.652	2.61193	2	18.9402	19.4053	284.692	4.96881	7.80285		22.9455	33.276
43877	Thu Mar 23 16:24:30 2017_x000D_	25.9095	17.2446	149.651	2.6119	2	19.6364	18.5418	297.566	5.19351	6.40582		11.4757	0
43878	Thu Mar 23 16:24:30 2017_x000D_	25.5907	17.0332	148.127	2.5853	2	19.6364	18.5418	297.566	5.19351	6.14244		22.9805	0
43879	Thu Mar 23 16:24:31 2017_x000D_	24.9522	16.61	148.126	2.58528	2	19.6364	18.5418	297.566	5.19351	5.65593		10.002	0
43880	Thu Mar 23 16:24:31 2017_x000D_	24.6358	16.5049	147.24	2.56982	2	19.6364	18.5418	297.566	5.19351	5.39842		11.4973	0
43881	Thu Mar 23 16:24:31 2017_x000D_	24.3164	16.2931	145.659	2.54224	2	19.6364	18.5418	297.566	5.19351	5.19221		18.1568	24.0052
43882	Thu Mar 23 16:24:31 2017_x000D_	23.8856	15.868	145.656	2.54217	2	20.1039	17.8924	315	5.49779	4.28946		9.39316	0
43883	Thu Mar 23 16:24:31 2017_x000D_	23.5725	15.8698	143.946	2.51233	2	20.1039	17.8924	315	5.49779	4.01523		18.1759	0
43884	Thu Mar 23 16:24:31 2017_x000D_	23.1412	15.4443	143.942	2.51227	2	20.1039	17.8924	315	5.49779	3.90107		9.09431	0
43885	Thu Mar 23 16:24:31 2017_x000D_	22.9254	15.2314	143.941	2.51224	2	20.1039	17.8924	315	5.49779	3.87837		17.1142	207.567
43886	Thu Mar 23 16:24:31 2017_x000D_	22.3955	15.0201	145.661	2.54226	1	25.5584	13.6357	211.603	3.69317	3.45261		9.10493	0
43887	Thu Mar 23 16:24:31 2017_x000D_	22.1794	14.807	145.659	2.54222	1	25.5584	13.6357	211.603	3.69317	3.57625		9.10704	0
43888	Thu Mar 23 16:24:31 2017_x000D_	21.9633	14.5938	145.657	2.54219	1	25.5584	13.6357	211.603	3.69317	3.72058		9.10917	0
43889	Thu Mar 23 16:24:31 2017_x000D_	21.7471	14.3806	145.655	2.54216	1	25.5584	13.6357	211.603	3.69317	3.88341		14.2737	61.862
43890	Thu Mar 23 16:24:31 2017_x000D_	21.3213	14.1683	145.657	2.5422	1	23.8545	12.4743	210.755	3.67837	3.04742		9.1219	0
43891	Thu Mar 23 16:24:31 2017_x000D_	21.1048	13.9548	145.655	2.54216	1	23.8545	12.4743	210.755	3.67837	3.12294		18.6675	0
43892	Thu Mar 23 16:24:31 2017_x000D_	20.5706	13.6357	146.461	2.55622	1	23.8545	12.4743	210.755	3.67837	3.48322		4.57369	0
43893	Thu Mar 23 16:24:31 2017_x000D_	20.462	13.5287	145.656	2.54217	1	23.8545	12.4743	210.755	3.67837	3.55258		16.0903	0
43894	Thu Mar 23 16:24:31 2017_x000D_	20.0318	13.2084	143.34	2.50175	1	23.8545	12.4743	210.755	3.67837	3.89255		4.55669	144.088
43895	Thu Mar 23 16:24:31 2017_x000D_	19.9237	13.1017	143.942	2.51227	2	21.0486	16.3724	315	5.49779	3.45874		14.3153	0
43896	Thu Mar 23 16:24:31 2017_x000D_	19.4967	12.8887	143.945	2.51232	2	21.0486	16.3724	315	5.49779	3.81373		0	0
43897	Thu Mar 23 16:24:31 2017_x000D_	19.4967	12.8887	143.945	2.51232	2	21.0486	16.3724	315	5.49779	3.81373		13.7169	0
43898	Thu Mar 23 16:24:31 2017_x000D_	19.1709	12.5679	148.112	2.58504	2	21.0486	16.3724	315	5.49779	4.24264		4.57364	18.8095
43899	Thu Mar 23 16:24:31 2017_x000D_	19.0625	12.4607	143.942	2.51226	2	21.5064	15.944	315	5.49779	4.25512		10.0855	0
43900	Thu Mar 23 16:24:31 2017_x000D_	18.7435	12.3546	148.114	2.58507	2	21.5064	15.944	315	5.49779	4.52961		9.15587	0
43901	Thu Mar 23 16:24:32 2017_x000D_	18.5261	12.1404	148.111	2.58503	2	21.5064	15.944	315	5.49779	4.83214		9.15798	0
43902	Thu Mar 23 16:24:32 2017_x000D_	18.3087	11.9261	148.109	2.58499	2	21.5064	15.944	315	5.49779	5.13506		4.58011	18.8115
43903	Thu Mar 23 16:24:32 2017_x000D_	18.1998	11.8191	152.155	2.65561	2	21.9642	15.5155	315	5.49779	5.2758		10.0902	0
43904	Thu Mar 23 16:24:32 2017_x000D_	17.8806	11.7131	161.559	2.81973	2	21.9642	15.5155	315	5.49779	5.57979		4.43963	0
43905	Thu Mar 23 16:24:32 2017_x000D_	17.9822	11.6055	171.073	2.98578	2	21.9642	15.5155	315	5.49779	5.58072		3.21752	0
43906	Thu Mar 23 16:24:32 2017_x000D_	17.9789	11.4983	180.2	3.14508	2	21.9642	15.5155	315	5.49779	5.65867		6.327	0
43907	Thu Mar 23 16:24:32 2017_x000D_	18.1898	11.4981	198.266	3.46039	2	21.9642	15.5155	315	5.49779	5.51231		0.015	6.63951
43908	Thu Mar 23 16:24:32 2017_x000D_	18.1903	11.4981	206.232	3.59943	2	21.974	15.2944	296.037	5.16682	5.35988		8.92179	0
43909	Thu Mar 23 16:24:32 2017_x000D_	18.3944	11.2818	228.923	3.99546	2	21.974	15.2944	296.037	5.16682	5.37722		3.15904	0
43910	Thu Mar 23 16:24:32 2017_x000D_	18.4997	11.2813	235.083	4.10297	2	21.974	15.2944	296.037	5.16682	5.30808		4.58846	0
43911	Thu Mar 23 16:24:32 2017_x000D_	18.3911	11.1736	244.205	4.26218	2	21.974	15.2944	296.037	5.16682	5.4606		0.024	27.4467
43912	Thu Mar 23 16:24:32 2017_x000D_	18.3911	11.1728	263.104	4.59203	2	22.2322	14.4167	293.34	5.11976	5.02762		0.00948683	0
43913	Thu Mar 23 16:24:32 2017_x000D_	18.391	11.1725	268.962	4.69428	2	22.2322	14.4167	293.34	5.11976	5.02789		7.10037	0
43914	Thu Mar 23 16:24:32 2017_x000D_	18.2927	11.3878	-82.2373	-1.43531	2	22.2322	14.4167	293.34	5.11976	4.9693		10.2693	0
43915	Thu Mar 23 16:24:32 2017_x000D_	18.4083	11.71	-73.0282	-1.27458	2	22.2322	14.4167	293.34	5.11976	4.68492		13.3786	46.8808
43916	Thu Mar 23 16:24:32 2017_x000D_	18.5276	12.1397	-70.219	-1.22555	2	22.0814	12.8613	259.867	4.53554	3.62632		23.6289	0
43917	Thu Mar 23 16:24:32 2017_x000D_	18.7631	12.8913	-76.5428	-1.33592	2	22.0814	12.8613	259.867	4.53554	3.31844		13.3597	0
43918	Thu Mar 23 16:24:32 2017_x000D_	18.8822	13.3204	-73.782	-1.28774	2	22.0814	12.8613	259.867	4.53554	3.23197		26.7241	0
43919	Thu Mar 23 16:24:32 2017_x000D_	19.121	14.1786	-79.3704	-1.38527	2	22.0814	12.8613	259.867	4.53554	3.24025		12.8892	125.635
43920	Thu Mar 23 16:24:32 2017_x000D_	19.1354	14.608	-85.1643	-1.4864	1	19.3672	9.6721	267.387	4.66679	4.94134		19.6615	0
43921	Thu Mar 23 16:24:32 2017_x000D_	19.2617	15.2511	-88.1074	-1.53776	1	19.3672	9.6721	267.387	4.66679	5.58		13.1715	0
43922	Thu Mar 23 16:24:33 2017_x000D_	19.1711	15.6807	268.945	4.69397	1	19.3672	9.6721	267.387	4.66679	6.0118		12.868	0
43923	Thu Mar 23 16:24:33 2017_x000D_	19.1852	16.1094	268.944	4.69396	1	19.3672	9.6721	267.387	4.66679	6.43987		22.5154	102.724
43924	Thu Mar 23 16:24:33 2017_x000D_	19.2101	16.8595	268.779	4.69109	2	22.3691	11.3193	259.867	4.53554	6.37755		9.63825	0
43925	Thu Mar 23 16:24:33 2017_x000D_	19.2207	17.1806	268.943	4.69394	2	22.3691	11.3193	259.867	4.53554	6.65336		19.4549	0
43926	Thu Mar 23 16:24:33 2017_x000D_	19.1372	17.8237	265.999	4.64256	2	22.3691	11.3193	259.867	4.53554	7.26308		13.1457	0
43927	Thu Mar 23 16:24:33 2017_x000D_	19.0465	18.2524	268.946	4.694	2	22.3691	11.3193	259.867	4.53554	7.68814		7.2194	0
43928	Thu Mar 23 16:24:33 2017_x000D_	19.1583	18.4655	-88.1027	-1.53768	2	22.3691	11.3193	259.867	4.53554	7.83437		19.4345	19.9394
43929	Thu Mar 23 16:24:33 2017_x000D_	19.0747	19.1079	-85.1539	-1.48622	2	22.3984	10.6553	259.997	4.5378	9.08259		7.2127	0
43930	Thu Mar 23 16:24:33 2017_x000D_	19.1864	19.3208	-82.2327	-1.43523	2	22.3984	10.6553	259.997	4.5378	9.24164		12.8351	0
43931	Thu Mar 23 16:24:33 2017_x000D_	19.2006	19.7484	-82.2316	-1.43521	2	22.3984	10.6553	259.997	4.5378	9.639		19.5703	0
43932	Thu Mar 23 16:24:33 2017_x000D_	19.3264	20.3885	-79.3456	-1.38484	2	22.3984	10.6553	259.997	4.5378	10.2065		6.41154	6.6485
43933	Thu Mar 23 16:24:33 2017_x000D_	19.3335	20.6021	-79.3447	-1.38483	2	22.4082	10.4339	259.496	4.52905	10.6229		16.0288	0
43934	Thu Mar 23 16:24:33 2017_x000D_	19.3512	21.1361	-78.8659	-1.37647	2	22.4082	10.4339	259.496	4.52905	11.1302		9.60826	0
43935	Thu Mar 23 16:24:33 2017_x000D_	19.3618	21.4562	-79.3413	-1.38477	2	22.4082	10.4339	259.496	4.52905	11.4355		20.3583	0
43936	Thu Mar 23 16:24:33 2017_x000D_	19.5922	22.0945	-79.3441	-1.38482	2	22.4082	10.4339	259.496	4.52905	11.9958		6.40254	20.9089
43937	Thu Mar 23 16:24:33 2017_x000D_	19.5993	22.3078	-79.3433	-1.3848	2	21.7407	10.6344	213.49	3.72611	11.8682		19.5321	0
43938	Thu Mar 23 16:24:33 2017_x000D_	19.7251	22.9466	-82.2338	-1.43525	2	21.7407	10.6344	213.49	3.72611	12.4761		7.186	0
43939	Thu Mar 23 16:24:33 2017_x000D_	19.8366	23.1586	-79.3453	-1.38484	2	21.7407	10.6344	213.49	3.72611	12.6681		12.7929	0
43940	Thu Mar 23 16:24:33 2017_x000D_	19.8506	23.5848	-79.3436	-1.38481	2	21.7407	10.6344	213.49	3.72611	13.0876		6.39345	0
43941	Thu Mar 23 16:24:33 2017_x000D_	19.8576	23.7978	-79.3427	-1.38479	2	21.7407	10.6344	213.49	3.72611	13.2974		19.505	42.6519
43942	Thu Mar 23 16:24:33 2017_x000D_	19.9833	24.4357	-82.2351	-1.43527	2	20.8148	11.7133	168.028	2.93264	12.7495		13.2232	0
43943	Thu Mar 23 16:24:34 2017_x000D_	20.1016	24.8603	-79.3438	-1.38481	2	20.8148	11.7133	168.028	2.93264	13.1663		19.1594	0
43944	Thu Mar 23 16:24:34 2017_x000D_	20.1226	25.4986	-79.3413	-1.38477	2	20.8148	11.7133	168.028	2.93264	13.8027		7.17538	0
43945	Thu Mar 23 16:24:34 2017_x000D_	20.2341	25.7102	-82.237	-1.43531	2	20.8148	11.7133	168.028	2.93264	14.0089		22.332	24.0233
43946	Thu Mar 23 16:24:34 2017_x000D_	20.2585	26.4542	-82.5269	-1.44037	2	20.3471	12.3633	114.768	2.00308	14.0912		10.138	0
43947	Thu Mar 23 16:24:34 2017_x000D_	20.3734	26.772	-85.1692	-1.48648	2	20.3471	12.3633	114.768	2.00308	14.4087		6.37846	0
43948	Thu Mar 23 16:24:34 2017_x000D_	20.3804	26.9845	-85.1689	-1.48648	2	20.3471	12.3633	114.768	2.00308	14.6212		19.4397	0
43949	Thu Mar 23 16:24:34 2017_x000D_	20.5055	27.6203	-82.2373	-1.43531	2	20.3471	12.3633	114.768	2.00308	15.2578		6.37236	29.8043
43950	Thu Mar 23 16:24:34 2017_x000D_	20.5124	27.8326	-82.2368	-1.4353	2	19.8696	13.2345	114.768	2.00308	14.6122		19.1113	0
43951	Thu Mar 23 16:24:34 2017_x000D_	20.5333	28.4693	-82.2351	-1.43527	2	19.8696	13.2345	114.768	2.00308	15.2493		6.36936	0
43952	Thu Mar 23 16:24:34 2017_x000D_	20.5402	28.6815	-82.2346	-1.43526	2	19.8696	13.2345	114.768	2.00308	15.4615		6.36646	0
43953	Thu Mar 23 16:24:34 2017_x000D_	20.5472	28.8936	-82.234	-1.43525	2	19.8696	13.2345	114.768	2.00308	15.6738		13.1687	0
43954	Thu Mar 23 16:24:34 2017_x000D_	20.6652	29.3164	-79.3367	-1.38469	2	19.8696	13.2345	114.768	2.00308	16.1016		7.14996	29.8014
43955	Thu Mar 23 16:24:34 2017_x000D_	20.7764	29.5272	-82.2376	-1.43532	2	19.3923	14.1057	114.768	2.00308	15.4835		6.36037	0
43956	Thu Mar 23 16:24:34 2017_x000D_	20.7833	29.7391	-82.2371	-1.43531	2	19.3923	14.1057	114.768	2.00308	15.6952		7.03185	0
43957	Thu Mar 23 16:24:34 2017_x000D_	20.6859	29.9523	-79.3342	-1.38464	2	19.3923	14.1057	114.768	2.00308	15.8993		7.1392	0
43958	Thu Mar 23 16:24:34 2017_x000D_	20.7969	30.1628	-76.4864	-1.33494	2	19.3923	14.1057	114.768	2.00308	16.1184		16.2542	38.8466
43959	Thu Mar 23 16:24:34 2017_x000D_	20.918	30.6909	-67.3527	-1.17553	2	18.686	15.191	122.456	2.13727	15.6598		0.0134164	0
43960	Thu Mar 23 16:24:34 2017_x000D_	20.9176	30.6907	-62.1727	-1.08512	2	18.686	15.191	122.456	2.13727	15.6595		4.50449	0
43961	Thu Mar 23 16:24:34 2017_x000D_	20.8093	30.5867	-42.0807	-0.734446	2	18.686	15.191	122.456	2.13727	15.5414		6.25865	0
43962	Thu Mar 23 16:24:34 2017_x000D_	20.6007	30.5897	-33.8333	-0.590502	2	18.686	15.191	122.456	2.13727	15.5173		3.15485	74.3773
43963	Thu Mar 23 16:24:34 2017_x000D_	20.5971	30.4846	-17.8522	-0.31158	2	18.141	17.6096	106.264	1.85466	13.1072		6.25578	0
43964	Thu Mar 23 16:24:34 2017_x000D_	20.3886	30.4879	-5.03628	-0.0878996	2	18.141	17.6096	106.264	1.85466	13.073		0.00848528	0
43965	Thu Mar 23 16:24:35 2017_x000D_	20.3888	30.4881	0.757992	0.0132295	2	18.141	17.6096	106.264	1.85466	13.0732		3.18793	0
43966	Thu Mar 23 16:24:35 2017_x000D_	20.3925	30.5943	9.4579	0.165072	2	18.141	17.6096	106.264	1.85466	13.1785		3.15921	0
43967	Thu Mar 23 16:24:35 2017_x000D_	20.4978	30.5931	29.3072	0.511507	2	18.141	17.6096	106.264	1.85466	13.1957		4.41868	26.5514
43968	Thu Mar 23 16:24:35 2017_x000D_	20.5987	30.4858	33.52	0.585034	2	18.1023	18.4938	106.264	1.85466	12.2491		6.97184	0
43969	Thu Mar 23 16:24:35 2017_x000D_	20.804	30.3769	44.6471	0.779238	2	18.1023	18.4938	106.264	1.85466	12.1864		8.83119	0
43970	Thu Mar 23 16:24:35 2017_x000D_	21.0055	30.1623	44.647	0.779237	2	18.1023	18.4938	106.264	1.85466	12.0242		19.947	0
43971	Thu Mar 23 16:24:35 2017_x000D_	21.5123	29.7319	42.6407	0.744221	2	18.1023	18.4938	106.264	1.85466	11.7441		13.2352	93.2097
43972	Thu Mar 23 16:24:35 2017_x000D_	21.8142	29.4102	38.5028	0.672001	2	17.7478	21.5805	106.264	1.85466	8.82269		26.4767	0
43973	Thu Mar 23 16:24:35 2017_x000D_	22.4182	28.7667	33.5144	0.584937	2	17.7478	21.5805	106.264	1.85466	8.57054		9.82655	0
43974	Thu Mar 23 16:24:35 2017_x000D_	22.7268	28.6569	29.298	0.511346	2	17.7478	21.5805	106.264	1.85466	8.65251		9.81989	0
43975	Thu Mar 23 16:24:35 2017_x000D_	23.0352	28.5472	25.2565	0.440808	2	17.7478	21.5805	106.264	1.85466	8.74594		13.898	26.5303
43976	Thu Mar 23 16:24:35 2017_x000D_	23.4445	28.3302	25.2561	0.440801	2	17.7092	22.464	106.264	1.85466	8.20402		23.6446	0
43977	Thu Mar 23 16:24:35 2017_x000D_	24.1618	28.0036	21.4141	0.373747	2	17.7092	22.464	106.264	1.85466	8.50431		23.6461	0
43978	Thu Mar 23 16:24:35 2017_x000D_	24.8792	27.6771	19.5731	0.341614	2	17.7092	22.464	106.264	1.85466	8.86484		9.8094	0
43979	Thu Mar 23 16:24:35 2017_x000D_	25.1873	27.5676	21.4135	0.373737	2	17.7092	22.464	106.264	1.85466	9.05366		22.5913	33.8853
43980	Thu Mar 23 16:24:35 2017_x000D_	25.9074	27.3473	22.4696	0.392169	2	17.4418	23.5614	106.264	1.85466	9.27359		8.81217	0
43981	Thu Mar 23 16:24:35 2017_x000D_	26.1084	27.1331	22.4673	0.392128	2	17.4418	23.5614	106.264	1.85466	9.37374		12.7897	0
43982	Thu Mar 23 16:24:35 2017_x000D_	26.5201	27.0224	25.2583	0.440841	2	17.4418	23.5614	106.264	1.85466	9.71566		6.93285	0
43983	Thu Mar 23 16:24:35 2017_x000D_	26.7243	26.9142	27.935	0.487558	2	17.4418	23.5614	106.264	1.85466	9.86945		18.0931	0
43984	Thu Mar 23 16:24:35 2017_x000D_	27.2333	26.5907	31.9439	0.557526	2	17.4418	23.5614	106.264	1.85466	10.2494		11.1903	26.5184
43985	Thu Mar 23 16:24:35 2017_x000D_	27.5379	26.3754	33.5252	0.585125	2	17.4031	24.4445	106.264	1.85466	10.3171		13.8551	0
43986	Thu Mar 23 16:24:36 2017_x000D_	27.9459	26.159	33.5258	0.585136	2	17.4031	24.4445	106.264	1.85466	10.6813		6.9302	0
43987	Thu Mar 23 16:24:36 2017_x000D_	28.15	26.0508	36.0952	0.629981	2	17.4031	24.4445	106.264	1.85466	10.8663		19.8786	0
43988	Thu Mar 23 16:24:36 2017_x000D_	28.655	25.6218	34.4492	0.601252	2	17.4031	24.4445	106.264	1.85466	11.3133		11.1836	13.2576
43989	Thu Mar 23 16:24:36 2017_x000D_	28.9594	25.4066	36.0948	0.629973	2	17.3838	24.886	106.264	1.85466	11.5873		15.5151	0
43990	Thu Mar 23 16:24:36 2017_x000D_	29.3641	25.0846	38.5159	0.67223	2	17.3838	24.886	106.264	1.85466	11.9819		0	0
43991	Thu Mar 23 16:24:36 2017_x000D_	29.3641	25.0846	38.5159	0.67223	2	17.3838	24.886	106.264	1.85466	11.9819		20.7571	0
43992	Thu Mar 23 16:24:36 2017_x000D_	29.9754	24.7605	36.0957	0.629988	2	17.3838	24.886	106.264	1.85466	12.5922		11.1644	29.4418
43993	Thu Mar 23 16:24:36 2017_x000D_	30.2793	24.5457	34.4496	0.601259	2	17.7833	25.7824	86.113	1.50295	12.557		21.9965	0
43994	Thu Mar 23 16:24:36 2017_x000D_	30.781	24.011	33.5229	0.585085	2	17.7833	25.7824	86.113	1.50295	13.1179		9.76945	0
43995	Thu Mar 23 16:24:36 2017_x000D_	31.0879	23.9021	34.4487	0.601243	2	17.7833	25.7824	86.113	1.50295	13.4368		22.3289	0
43996	Thu Mar 23 16:24:36 2017_x000D_	31.6957	23.4725	34.4486	0.601241	2	17.7833	25.7824	86.113	1.50295	14.1029		11.1644	0
43997	Thu Mar 23 16:24:36 2017_x000D_	31.9996	23.2577	36.0954	0.629983	2	17.7833	25.7824	86.113	1.50295	14.4387		20.7262	38.1871
43998	Thu Mar 23 16:24:36 2017_x000D_	32.61	22.9341	33.5243	0.58511	2	18.8492	26.4782	55.1479	0.962512	14.2099		11.1495	0
43999	Thu Mar 23 16:24:36 2017_x000D_	32.9135	22.7196	31.94	0.557458	2	18.8492	26.4782	55.1479	0.962512	14.5579		8.78892	0
44000	Thu Mar 23 16:24:36 2017_x000D_	33.1139	22.5059	31.9389	0.557439	2	18.8492	26.4782	55.1479	0.962512	14.8075		20.714	0
44001	Thu Mar 23 16:24:36 2017_x000D_	33.724	22.1826	34.4496	0.601259	2	18.8492	26.4782	55.1479	0.962512	15.4826		8.78468	35.2677
44002	Thu Mar 23 16:24:36 2017_x000D_	33.9243	21.969	29.2925	0.511251	2	19.9246	26.9531	0	0	14.8604		20.7033	0
44003	Thu Mar 23 16:24:36 2017_x000D_	34.5341	21.6459	31.9392	0.557445	2	19.9246	26.9531	0	0	15.5436		13.7946	0
44004	Thu Mar 23 16:24:36 2017_x000D_	34.9404	21.4306	31.9396	0.557452	2	19.9246	26.9531	0	0	15.9991		8.78249	0
44005	Thu Mar 23 16:24:36 2017_x000D_	35.1407	21.2171	31.9386	0.557434	2	19.9246	26.9531	0	0	16.2613		20.6898	9.26752
44006	Thu Mar 23 16:24:36 2017_x000D_	35.7501	20.8942	34.4506	0.601277	2	20.1338	27.1804	15.7935	0.275649	16.834		11.1411	0
44007	Thu Mar 23 16:24:37 2017_x000D_	36.0534	20.6799	36.0989	0.630044	2	20.1338	27.1804	15.7935	0.275649	17.1956		8.78044	0
44008	Thu Mar 23 16:24:37 2017_x000D_	36.2536	20.4664	36.0983	0.630034	2	20.1338	27.1804	15.7935	0.275649	17.4621		17.9831	0
44009	Thu Mar 23 16:24:37 2017_x000D_	36.7594	20.1447	31.9379	0.557421	2	20.1338	27.1804	15.7935	0.275649	18.053		11.1345	94.3601
44010	Thu Mar 23 16:24:37 2017_x000D_	37.0625	19.9305	33.5238	0.5851	2	23.2275	26.6128	331.548	5.78661	15.3643		16.568	0
44011	Thu Mar 23 16:24:37 2017_x000D_	37.5709	19.7148	31.9387	0.557436	2	23.2275	26.6128	331.548	5.78661	15.9159		8.77401	0
44012	Thu Mar 23 16:24:37 2017_x000D_	37.771	19.5015	31.9377	0.557418	2	23.2275	26.6128	331.548	5.78661	16.189		15.4486	0
44013	Thu Mar 23 16:24:37 2017_x000D_	38.1739	19.1808	34.4501	0.601268	2	23.2275	26.6128	331.548	5.78661	16.6922		12.6722	0
44014	Thu Mar 23 16:24:37 2017_x000D_	38.582	19.0718	31.9386	0.557434	2	23.2275	26.6128	331.548	5.78661	17.1064		13.7623	71.1575
44015	Thu Mar 23 16:24:37 2017_x000D_	38.9874	18.8571	31.939	0.557441	2	25.455	25.7978	0	0	15.2085		8.76977	0
44016	Thu Mar 23 16:24:37 2017_x000D_	39.1874	18.6439	31.938	0.557423	2	25.455	25.7978	0	0	15.4841		8.76771	0
44017	Thu Mar 23 16:24:37 2017_x000D_	39.3873	18.4307	31.937	0.557405	2	25.455	25.7978	0	0	15.7602		13.7556	0
44018	Thu Mar 23 16:24:37 2017_x000D_	39.7925	18.2161	31.9374	0.557413	2	25.455	25.7978	0	0	16.2187		3.07507	109.451
44019	Thu Mar 23 16:24:37 2017_x000D_	39.895	18.2154	30.4822	0.532015	2	28.8059	24.3549	346.987	6.05607	12.6752		8.77401	0
44020	Thu Mar 23 16:24:37 2017_x000D_	40.0951	18.0021	33.5246	0.585115	2	28.8059	24.3549	346.987	6.05607	12.9539		11.1062	0
44021	Thu Mar 23 16:24:37 2017_x000D_	40.3974	17.7884	31.9368	0.557402	2	28.8059	24.3549	346.987	6.05607	13.3222		6.87514	0
44022	Thu Mar 23 16:24:37 2017_x000D_	40.5999	17.6811	29.2852	0.511122	2	28.8059	24.3549	346.987	6.05607	13.5513		13.7316	88.7442
44023	Thu Mar 23 16:24:37 2017_x000D_	41.0043	17.4667	21.341	0.37247	2	31.4904	23.1123	340.522	5.94323	11.0629		0.0134164	0
44024	Thu Mar 23 16:24:37 2017_x000D_	41.0039	17.4665	9.66719	0.168724	2	31.4904	23.1123	340.522	5.94323	11.0626		0.0067082	0
44025	Thu Mar 23 16:24:37 2017_x000D_	41.0038	17.4663	3.49359	0.0609747	2	31.4904	23.1123	340.522	5.94323	11.0626		6.16803	0
44026	Thu Mar 23 16:24:37 2017_x000D_	40.7982	17.4669	-14.7514	-0.25746	2	31.4904	23.1123	340.522	5.94323	10.886		4.3916	65.0947
44027	Thu Mar 23 16:24:37 2017_x000D_	40.8981	17.3599	-24.0975	-0.420581	2	33.4987	22.2908	0	0	8.89184		0.0234307	0
44028	Thu Mar 23 16:24:37 2017_x000D_	40.8987	17.3594	-40.6846	-0.710081	2	33.4987	22.2908	0	0	8.89262		3.07815	0
44029	Thu Mar 23 16:24:38 2017_x000D_	41.0013	17.3584	-47.0951	-0.821965	2	33.4987	22.2908	0	0	8.97873		7.10986	0
44030	Thu Mar 23 16:24:38 2017_x000D_	41.1098	17.5691	-65.4696	-1.14266	2	33.4987	22.2908	0	0	8.95675		0.0108167	0
44031	Thu Mar 23 16:24:38 2017_x000D_	41.1101	17.5693	-70.8018	-1.23573	2	33.4987	22.2908	0	0	8.9569		3.17811	50.3212
44032	Thu Mar 23 16:24:38 2017_x000D_	41.1129	17.6752	-77.1104	-1.34583	2	35.0595	21.6764	345.308	6.02676	7.25626		9.53425	0
44033	Thu Mar 23 16:24:38 2017_x000D_	41.1212	17.9929	-88.5889	-1.54617	2	35.0595	21.6764	345.308	6.02676	7.09312		10.0664	0
44034	Thu Mar 23 16:24:38 2017_x000D_	41.2315	18.3098	268.489	4.68602	2	35.0595	21.6764	345.308	6.02676	7.03048		12.6938	0
44035	Thu Mar 23 16:24:38 2017_x000D_	41.2419	18.7328	268.488	4.68601	2	35.0595	21.6764	345.308	6.02676	6.8474		28.5355	33.16
44036	Thu Mar 23 16:24:38 2017_x000D_	41.2651	19.6837	-85.8203	-1.49785	2	35.9643	21.0415	345.308	6.02676	5.47194		12.6818	0
44037	Thu Mar 23 16:24:38 2017_x000D_	41.2755	20.1063	-85.8198	-1.49784	2	35.9643	21.0415	345.308	6.02676	5.39291		22.1796	0
44038	Thu Mar 23 16:24:38 2017_x000D_	41.2935	20.8454	-79.9118	-1.39472	2	35.9643	21.0415	345.308	6.02676	5.33281		13.0797	0
44039	Thu Mar 23 16:24:38 2017_x000D_	41.4061	21.2666	-77.0962	-1.34558	2	35.9643	21.0415	345.308	6.02676	5.44645		23.0841	252.083
44040	Thu Mar 23 16:24:38 2017_x000D_	41.6286	22.0032	-70.7727	-1.23522	1	43.371	17.0732	85.8688	1.49869	5.22885		10.0105	0
44041	Thu Mar 23 16:24:38 2017_x000D_	41.7384	22.3183	-69.0419	-1.20501	1	43.371	17.0732	85.8688	1.49869	5.49331		10.019	0
44042	Thu Mar 23 16:24:38 2017_x000D_	41.8482	22.6337	-65.4239	-1.14186	1	43.371	17.0732	85.8688	1.49869	5.76525		20.0229	0
44043	Thu Mar 23 16:24:38 2017_x000D_	42.068	23.2639	-65.4219	-1.14183	1	43.371	17.0732	85.8688	1.49869	6.32634		11.3585	0
44044	Thu Mar 23 16:24:38 2017_x000D_	42.28	23.5776	-66.5176	-1.16095	1	43.371	17.0732	85.8688	1.49869	6.59526		17.0285	207.808
44045	Thu Mar 23 16:24:38 2017_x000D_	42.497	24.1021	-65.4232	-1.14185	2	37.3064	20.4203	345.308	6.02676	6.3638		13.0434	0
44046	Thu Mar 23 16:24:38 2017_x000D_	42.6094	24.5221	-68.0493	-1.18768	2	37.3064	20.4203	345.308	6.02676	6.70422		16.9974	0
44047	Thu Mar 23 16:24:38 2017_x000D_	42.8261	25.0456	-69.0432	-1.20503	2	37.3064	20.4203	345.308	6.02676	7.20142		9.99631	0
44048	Thu Mar 23 16:24:38 2017_x000D_	42.9359	25.3602	-70.7766	-1.23528	2	37.3064	20.4203	345.308	6.02676	7.48958		11.3303	6.56127
44049	Thu Mar 23 16:24:38 2017_x000D_	43.1474	25.6731	-71.6601	-1.25071	2	37.525	20.4272	345.308	6.02676	7.68966		19.1931	0
44050	Thu Mar 23 16:24:39 2017_x000D_	43.2643	26.3021	-69.042	-1.20501	2	37.525	20.4272	345.308	6.02676	8.21304		7.0453	0
44051	Thu Mar 23 16:24:39 2017_x000D_	43.3714	26.5111	-71.6586	-1.25068	2	37.525	20.4272	345.308	6.02676	8.43767		12.9974	0
44052	Thu Mar 23 16:24:39 2017_x000D_	43.4831	26.9297	-69.0414	-1.205	2	37.525	20.4272	345.308	6.02676	8.81938		16.965	9.3964
44053	Thu Mar 23 16:24:39 2017_x000D_	43.6994	27.4522	-68.0467	-1.18764	2	37.7538	20.2133	351.074	6.12739	9.36759		9.95554	0
44054	Thu Mar 23 16:24:39 2017_x000D_	43.8088	27.7655	-71.6592	-1.25069	2	37.7538	20.2133	351.074	6.12739	9.67981		22.9267	0
44055	Thu Mar 23 16:24:39 2017_x000D_	44.0297	28.4971	-70.7766	-1.23528	2	37.7538	20.2133	351.074	6.12739	10.3927		8.81626	0
44056	Thu Mar 23 16:24:39 2017_x000D_	44.2382	28.7042	-70.7804	-1.23535	2	37.7538	20.2133	351.074	6.12739	10.6838		22.8896	29.2261
44057	Thu Mar 23 16:24:39 2017_x000D_	44.4588	29.4346	-71.662	-1.25074	2	38.6079	20.6819	14.6918	0.256421	10.5282		9.93644	0
44058	Thu Mar 23 16:24:39 2017_x000D_	44.5677	29.7474	-68.0451	-1.18761	2	38.6079	20.6819	14.6918	0.256421	10.8491		9.92991	0
44059	Thu Mar 23 16:24:39 2017_x000D_	44.6768	30.0599	-71.6623	-1.25074	2	38.6079	20.6819	14.6918	0.256421	11.1704		9.9336	0
44060	Thu Mar 23 16:24:39 2017_x000D_	44.7857	30.3726	-68.0441	-1.18759	2	38.6079	20.6819	14.6918	0.256421	11.4924		19.8474	0
44061	Thu Mar 23 16:24:39 2017_x000D_	45.0035	30.9973	-68.0431	-1.18758	2	38.6079	20.6819	14.6918	0.256421	12.1372		9.91661	47.1258
44062	Thu Mar 23 16:24:39 2017_x000D_	45.1124	31.3094	-71.6629	-1.25075	2	39.8787	21.6053	8.92614	0.155791	11.0255		19.8284	0
44063	Thu Mar 23 16:24:39 2017_x000D_	45.33	31.9335	-71.6632	-1.25076	2	39.8787	21.6053	8.92614	0.155791	11.6785		9.90798	0
44064	Thu Mar 23 16:24:39 2017_x000D_	45.4386	32.2454	-68.0411	-1.18754	2	39.8787	21.6053	8.92614	0.155791	12.0052		22.8022	0
44065	Thu Mar 23 16:24:39 2017_x000D_	45.6584	32.973	-69.0373	-1.20493	2	39.8787	21.6053	8.92614	0.155791	12.7526		6.98897	23.5545
44066	Thu Mar 23 16:24:39 2017_x000D_	45.7647	33.1803	-71.6638	-1.25077	2	40.5139	22.0668	8.81582	0.153865	12.2915		19.7866	0
44067	Thu Mar 23 16:24:39 2017_x000D_	45.9818	33.8031	-71.6641	-1.25077	2	40.5139	22.0668	8.81582	0.153865	12.9475		6.97151	0
44068	Thu Mar 23 16:24:39 2017_x000D_	46.0878	34.0099	-69.0382	-1.20494	2	40.5139	22.0668	8.81582	0.153865	13.1798		6.98363	0
44069	Thu Mar 23 16:24:39 2017_x000D_	46.1941	34.217	-71.6662	-1.25081	2	40.5139	22.0668	8.81582	0.153865	13.4124		9.88235	35.1769
44070	Thu Mar 23 16:24:39 2017_x000D_	46.3024	34.5281	-68.0395	-1.18751	2	41.5859	22.5419	0	0	12.8808		13.943	0
44071	Thu Mar 23 16:24:40 2017_x000D_	46.5144	34.9417	-68.0408	-1.18754	2	41.5859	22.5419	0	0	13.3434		9.36842	0
44072	Thu Mar 23 16:24:40 2017_x000D_	46.5215	35.2539	-69.037	-1.20492	2	41.5859	22.5419	0	0	13.6365		8.74421	0
44073	Thu Mar 23 16:24:40 2017_x000D_	46.7287	35.4589	-69.0407	-1.20499	2	41.5859	22.5419	0	0	13.9031		3.12676	0
44074	Thu Mar 23 16:24:40 2017_x000D_	46.731	35.5631	-68.0398	-1.18752	2	41.5859	22.5419	0	0	14.0008		9.36542	29.2019
44075	Thu Mar 23 16:24:40 2017_x000D_	46.7381	35.8752	-69.0364	-1.20491	2	42.4393	23.0101	15.4027	0.268828	13.5643		6.8465	0
44076	Thu Mar 23 16:24:40 2017_x000D_	46.9428	35.9761	-68.0412	-1.18754	2	42.4393	23.0101	15.4027	0.268828	13.7258		9.85389	0
44077	Thu Mar 23 16:24:40 2017_x000D_	47.0508	36.2863	-66.4957	-1.16057	2	42.4393	23.0101	15.4027	0.268828	14.0543		15.9199	0
44078	Thu Mar 23 16:24:40 2017_x000D_	47.1633	36.8049	-55.0481	-0.960771	2	42.4393	23.0101	15.4027	0.268828	14.5812		6.94735	32.6506
44079	Thu Mar 23 16:24:40 2017_x000D_	47.2689	37.011	-52.7196	-0.920131	2	43.2822	23.6986	9.97214	0.174047	13.8965		8.72079	0
44080	Thu Mar 23 16:24:40 2017_x000D_	47.4751	37.2159	-36.5536	-0.63798	2	43.2822	23.6986	9.97214	0.174047	14.1527		4.37207	0
44081	Thu Mar 23 16:24:40 2017_x000D_	47.5785	37.3186	-27.5203	-0.480319	2	43.2822	23.6986	9.97214	0.174047	14.2815		13.6662	0
44082	Thu Mar 23 16:24:40 2017_x000D_	47.9871	37.52	-14.1447	-0.246872	2	43.2822	23.6986	9.97214	0.174047	14.6002		3.02729	23.6282
44083	Thu Mar 23 16:24:40 2017_x000D_	48.088	37.5186	-7.78448	-0.135865	2	43.6882	24.3735	42.8297	0.747519	13.8619		9.64748	0
44084	Thu Mar 23 16:24:40 2017_x000D_	48.3939	37.6178	7.16396	0.125035	2	43.6882	24.3735	42.8297	0.747519	14.0554		4.33004	0
44085	Thu Mar 23 16:24:40 2017_x000D_	48.4924	37.5123	9.75626	0.170279	2	43.6882	24.3735	42.8297	0.747519	13.9896		12.1187	0
44086	Thu Mar 23 16:24:40 2017_x000D_	48.8963	37.5056	15.4198	0.269126	2	43.6882	24.3735	42.8297	0.747519	14.1271		9.08834	56.1424
44087	Thu Mar 23 16:24:40 2017_x000D_	49.1992	37.5004	16.1484	0.281843	2	45.1652	25.5227	24.4055	0.425956	12.6388		23.1056	0
44088	Thu Mar 23 16:24:40 2017_x000D_	49.8982	37.177	12.6144	0.220162	2	45.1652	25.5227	24.4055	0.425956	12.5787		12.4771	0
44089	Thu Mar 23 16:24:40 2017_x000D_	50.2991	37.0663	9.75273	0.170217	2	45.1652	25.5227	24.4055	0.425956	12.6337		18.1317	0
44090	Thu Mar 23 16:24:40 2017_x000D_	50.9034	37.0559	3.91504	0.0683303	2	45.1652	25.5227	24.4055	0.425956	12.8818		12.4647	0
44091	Thu Mar 23 16:24:40 2017_x000D_	51.3039	36.9453	0.962883	0.0168055	2	45.1652	25.5227	24.4055	0.425956	12.9676		21.132	75.0789
44092	Thu Mar 23 16:24:40 2017_x000D_	52.0082	36.9335	0.962911	0.016806	2	45.7069	27.966	72.2385	1.2608	10.96		9.58586	0
44093	Thu Mar 23 16:24:41 2017_x000D_	52.3122	37.0319	-1.98406	-0.0346284	2	45.7069	27.966	72.2385	1.2608	11.217		12.0677	0
44094	Thu Mar 23 16:24:41 2017_x000D_	52.7144	37.0252	-1.98469	-0.0346394	2	45.7069	27.966	72.2385	1.2608	11.4531		21.099	0
44095	Thu Mar 23 16:24:41 2017_x000D_	53.4176	37.0133	-1.84549	-0.0322098	2	45.7069	27.966	72.2385	1.2608	11.8873		9.57159	54.2963
44096	Thu Mar 23 16:24:41 2017_x000D_	53.7211	37.1117	-4.91878	-0.0858489	2	46.061	29.7409	79.0736	1.38009	10.6304		18.0716	0
44097	Thu Mar 23 16:24:41 2017_x000D_	54.3234	37.1015	-4.92073	-0.0858829	2	46.061	29.7409	79.0736	1.38009	11.0655		12.0437	0
44098	Thu Mar 23 16:24:41 2017_x000D_	54.7248	37.0947	-4.92204	-0.0859059	2	46.061	29.7409	79.0736	1.38009	11.364		18.3265	0
44099	Thu Mar 23 16:24:41 2017_x000D_	55.3285	37.1881	-1.98242	-0.0345998	2	46.061	29.7409	79.0736	1.38009	11.889		9.0163	27.1405
44100	Thu Mar 23 16:24:41 2017_x000D_	55.629	37.183	-1.84245	-0.0321569	2	46.238	30.6281	63.9632	1.11637	11.4524		9.53848	0
44101	Thu Mar 23 16:24:41 2017_x000D_	55.9279	37.0746	0.969088	0.0169138	2	46.238	30.6281	63.9632	1.11637	11.6384		9.54113	0
44102	Thu Mar 23 16:24:41 2017_x000D_	56.2303	37.1731	3.78828	0.066118	2	46.238	30.6281	63.9632	1.11637	11.945		18.2839	0
44103	Thu Mar 23 16:24:41 2017_x000D_	56.8291	37.0596	6.59016	0.11502	2	46.238	30.6281	63.9632	1.11637	12.3909		9.0163	0
44104	Thu Mar 23 16:24:41 2017_x000D_	57.1296	37.0545	6.87018	0.119907	2	46.238	30.6281	63.9632	1.11637	12.6462		18.2673	47.1628
44105	Thu Mar 23 16:24:41 2017_x000D_	57.7278	36.9408	3.92515	0.0685069	2	47.0486	31.9751	58.3971	1.01922	11.7772		11.9987	0
44106	Thu Mar 23 16:24:41 2017_x000D_	58.1277	36.9341	3.92573	0.0685168	2	47.0486	31.9751	58.3971	1.01922	12.1383		17.9906	0
44107	Thu Mar 23 16:24:41 2017_x000D_	58.7273	36.924	3.92666	0.0685332	2	47.0486	31.9751	58.3971	1.01922	12.684		11.9867	0
44108	Thu Mar 23 16:24:41 2017_x000D_	59.1268	36.9173	3.92723	0.0685431	2	47.0486	31.9751	58.3971	1.01922	13.0502		17.9696	112.056
44109	Thu Mar 23 16:24:41 2017_x000D_	59.7257	36.9072	3.92812	0.0685586	2	49.9976	34.2675	10.9264	0.190702	10.0799		12.3695	0
44110	Thu Mar 23 16:24:41 2017_x000D_	60.1231	36.7973	6.87298	0.119956	2	49.9976	34.2675	10.9264	0.190702	10.4367		9.48773	0
44111	Thu Mar 23 16:24:41 2017_x000D_	60.4202	36.6889	3.78235	0.0660145	2	49.9976	34.2675	10.9264	0.190702	10.7002		17.9485	0
44112	Thu Mar 23 16:24:41 2017_x000D_	61.0184	36.6789	3.78316	0.0660286	2	49.9976	34.2675	10.9264	0.190702	11.2815		11.9597	81.5392
44113	Thu Mar 23 16:24:41 2017_x000D_	61.417	36.6722	3.78372	0.0660384	2	52.3323	35.6591	13.0128	0.227116	9.14101		8.97125	0
44114	Thu Mar 23 16:24:42 2017_x000D_	61.716	36.6672	3.92516	0.068507	2	52.3323	35.6591	13.0128	0.227116	9.4377		18.1853	0
44115	Thu Mar 23 16:24:42 2017_x000D_	62.315	36.7602	0.962938	0.0168064	2	52.3323	35.6591	13.0128	0.227116	10.0432		10.8818	0
44116	Thu Mar 23 16:24:42 2017_x000D_	62.6099	36.549	0.956676	0.0166971	2	52.3323	35.6591	13.0128	0.227116	10.3161		18.9436	0
44117	Thu Mar 23 16:24:42 2017_x000D_	63.2101	36.7452	0.962898	0.0168057	2	52.3323	35.6591	13.0128	0.227116	10.9319		6.72241	47.4144
44118	Thu Mar 23 16:24:42 2017_x000D_	63.4072	36.6386	-1.86709	-0.0325869	2	53.8363	36.1448	10.0032	0.174588	9.58363		9.4756	0
44119	Thu Mar 23 16:24:42 2017_x000D_	63.7074	36.7368	0.962915	0.016806	2	53.8363	36.1448	10.0032	0.174588	9.88884		15.2208	0
44120	Thu Mar 23 16:24:42 2017_x000D_	64.2024	36.6255	3.78777	0.066109	2	53.8363	36.1448	10.0032	0.174588	10.3772		5.95882	0
44121	Thu Mar 23 16:24:42 2017_x000D_	64.401	36.6222	3.78796	0.0661124	2	53.8363	36.1448	10.0032	0.174588	10.5755		11.9176	66.4583
44122	Thu Mar 23 16:24:42 2017_x000D_	64.7982	36.6156	3.78857	0.066123	2	55.9932	36.65	13.0128	0.227116	8.80507		5.95587	0
44123	Thu Mar 23 16:24:42 2017_x000D_	64.9967	36.6122	3.78887	0.0661283	2	55.9932	36.65	13.0128	0.227116	9.00358		11.9086	0
44124	Thu Mar 23 16:24:42 2017_x000D_	65.3936	36.6056	3.78943	0.066138	2	55.9932	36.65	13.0128	0.227116	9.4005		2.98244	0
44125	Thu Mar 23 16:24:42 2017_x000D_	65.493	36.6039	3.9308	0.0686054	2	55.9932	36.65	13.0128	0.227116	9.49991		17.8496	43.6046
44126	Thu Mar 23 16:24:42 2017_x000D_	66.0879	36.5937	-2.01257	-0.0351259	2	57.2679	37.3484	11.4568	0.199958	8.85223		5.94393	0
44127	Thu Mar 23 16:24:42 2017_x000D_	66.286	36.5902	-7.89674	-0.137824	2	57.2679	37.3484	11.4568	0.199958	9.04992		3.10247	0
44128	Thu Mar 23 16:24:42 2017_x000D_	66.2842	36.4868	-16.357	-0.285483	2	57.2679	37.3484	11.4568	0.199958	9.05737		0.0108167	0
44129	Thu Mar 23 16:24:42 2017_x000D_	66.2845	36.4866	-23.8372	-0.416038	2	57.2679	37.3484	11.4568	0.199958	9.05769		4.29583	0
44130	Thu Mar 23 16:24:42 2017_x000D_	66.1841	36.3845	-41.0765	-0.716921	2	57.2679	37.3484	11.4568	0.199958	8.96815		0.0108167	39.637
44131	Thu Mar 23 16:24:42 2017_x000D_	66.1844	36.3843	-49.255	-0.859662	2	58.5635	37.6074	10.5043	0.183335	7.71843		2.9946	0
44132	Thu Mar 23 16:24:42 2017_x000D_	66.2842	36.3823	-67.0586	-1.17039	2	58.5635	37.6074	10.5043	0.183335	7.81729		2.98825	0
44133	Thu Mar 23 16:24:42 2017_x000D_	66.3838	36.381	-74.9185	-1.30757	2	58.5635	37.6074	10.5043	0.183335	7.91588		3.10264	0
44134	Thu Mar 23 16:24:42 2017_x000D_	66.3859	36.4844	268.102	4.67926	2	58.5635	37.6074	10.5043	0.183335	7.9026		6.18075	47.3604
44135	Thu Mar 23 16:24:43 2017_x000D_	66.3891	36.6904	262.642	4.58396	2	60.0658	38.0925	7.92011	0.138232	6.47688		3.09937	0
44136	Thu Mar 23 16:24:43 2017_x000D_	66.3907	36.7937	256.645	4.4793	2	60.0658	38.0925	7.92011	0.138232	6.45688		11.0309	0
44137	Thu Mar 23 16:24:43 2017_x000D_	66.1971	37.1063	245.169	4.27901	2	60.0658	38.0925	7.92011	0.138232	6.21011		6.1807	0
44138	Thu Mar 23 16:24:43 2017_x000D_	66.2002	37.3123	240.41	4.19595	2	60.0658	38.0925	7.92011	0.138232	6.18382		19.5079	311.719
44139	Thu Mar 23 16:24:43 2017_x000D_	65.8115	37.8336	238.962	4.17067	1	70.0146	35.0947	35.2037	0.61442	5.01673		13.7124	0
44140	Thu Mar 23 16:24:43 2017_x000D_	65.6195	38.2484	238.962	4.17067	1	70.0146	35.0947	35.2037	0.61442	5.4095		9.72363	0
44141	Thu Mar 23 16:24:43 2017_x000D_	65.5252	38.5585	242.736	4.23655	1	70.0146	35.0947	35.2037	0.61442	5.67033		22.0228	0
44142	Thu Mar 23 16:24:43 2017_x000D_	65.1382	39.1823	247.707	4.32331	1	70.0146	35.0947	35.2037	0.61442	6.363		8.58171	20.9503
44143	Thu Mar 23 16:24:43 2017_x000D_	64.9431	39.3915	247.708	4.32332	1	69.7647	35.7468	57.139	0.997263	6.04414		15.7017	0
44144	Thu Mar 23 16:24:43 2017_x000D_	64.852	39.9069	251.342	4.38675	1	69.7647	35.7468	57.139	0.997263	6.43747		13.7084	0
44145	Thu Mar 23 16:24:43 2017_x000D_	64.6601	40.3216	251.343	4.38676	1	69.7647	35.7468	57.139	0.997263	6.85461		6.84951	0
44146	Thu Mar 23 16:24:43 2017_x000D_	64.5642	40.5288	253.962	4.43248	1	69.7647	35.7468	57.139	0.997263	7.06489		15.6928	0
44147	Thu Mar 23 16:24:43 2017_x000D_	64.4731	41.0439	257.342	4.49147	1	69.7647	35.7468	57.139	0.997263	7.48734		12.6888	86.1507
44148	Thu Mar 23 16:24:43 2017_x000D_	64.3805	41.4566	254.763	4.44645	1	68.548	38.348	109.898	1.91808	5.19918		18.7211	0
44149	Thu Mar 23 16:24:43 2017_x000D_	64.2911	42.0742	257.341	4.49145	1	68.548	38.348	109.898	1.91808	5.65736		11.0098	0
44150	Thu Mar 23 16:24:43 2017_x000D_	64.0977	42.3861	256.658	4.47953	1	68.548	38.348	109.898	1.91808	6.00928		18.7177	0
44151	Thu Mar 23 16:24:43 2017_x000D_	64.0084	43.0036	253.961	4.43245	1	68.548	38.348	109.898	1.91808	6.50251		9.70267	48.1827
44152	Thu Mar 23 16:24:43 2017_x000D_	63.9142	43.313	257.343	4.49148	1	68.0378	39.8709	98.9261	1.72659	5.37142		9.71415	0
44153	Thu Mar 23 16:24:43 2017_x000D_	63.82	43.6228	253.961	4.43245	1	68.0378	39.8709	98.9261	1.72659	5.64505		12.3016	0
44154	Thu Mar 23 16:24:43 2017_x000D_	63.8266	44.0328	253.959	4.43242	1	68.0378	39.8709	98.9261	1.72659	5.92078		20.5257	0
44155	Thu Mar 23 16:24:43 2017_x000D_	63.5392	44.6537	256.659	4.47954	1	68.0378	39.8709	98.9261	1.72659	6.56602		12.6648	125.184
44156	Thu Mar 23 16:24:43 2017_x000D_	63.4467	45.0656	253.96	4.43244	2	63.939	39.0885	0	0	5.99734		19.3979	0
44157	Thu Mar 23 16:24:44 2017_x000D_	63.2585	45.6842	253.96	4.43244	2	63.939	39.0885	0	0	6.63071		6.1448	0
44158	Thu Mar 23 16:24:44 2017_x000D_	63.2618	45.889	253.96	4.43243	2	63.939	39.0885	0	0	6.83413		25.3048	0
44159	Thu Mar 23 16:24:44 2017_x000D_	63.077	46.712	253.959	4.43242	2	63.939	39.0885	0	0	7.67208		8.57119	0
44160	Thu Mar 23 16:24:44 2017_x000D_	62.8822	46.921	253.961	4.43245	2	63.939	39.0885	0	0	7.90347		19.3826	26.1087
44161	Thu Mar 23 16:24:44 2017_x000D_	62.6941	47.5391	253.961	4.43245	2	64.8089	39.1146	7.56647	0.13206	8.68588		12.6459	0
44162	Thu Mar 23 16:24:44 2017_x000D_	62.6018	47.9504	251.337	4.38666	2	64.8089	39.1146	7.56647	0.13206	9.10729		6.83338	0
44163	Thu Mar 23 16:24:44 2017_x000D_	62.5061	48.1571	253.961	4.43245	2	64.8089	39.1146	7.56647	0.13206	9.33111		19.3703	0
44164	Thu Mar 23 16:24:44 2017_x000D_	62.3181	48.7748	253.961	4.43245	2	64.8089	39.1146	7.56647	0.13206	9.97615		12.6394	39.5853
44165	Thu Mar 23 16:24:44 2017_x000D_	62.2259	49.1859	251.337	4.38665	2	66.1028	39.3733	14.2556	0.248808	10.5507		6.83065	0
44166	Thu Mar 23 16:24:44 2017_x000D_	62.1302	49.3925	253.961	4.43246	2	66.1028	39.3733	14.2556	0.248808	10.778		26.145	0
44167	Thu Mar 23 16:24:44 2017_x000D_	61.8467	50.2166	251.337	4.38666	2	66.1028	39.3733	14.2556	0.248808	11.6487		19.3533	0
44168	Thu Mar 23 16:24:44 2017_x000D_	61.659	50.8338	251.337	4.38666	2	66.1028	39.3733	14.2556	0.248808	12.2919		6.82521	20.5373
44169	Thu Mar 23 16:24:44 2017_x000D_	61.5633	51.0402	253.962	4.43248	2	66.7443	39.6123	16.925	0.295397	12.5475		12.627	0
44170	Thu Mar 23 16:24:44 2017_x000D_	61.4712	51.4509	251.337	4.38665	2	66.7443	39.6123	16.925	0.295397	12.9599		13.6506	0
44171	Thu Mar 23 16:24:44 2017_x000D_	61.28	51.8638	251.337	4.38666	2	66.7443	39.6123	16.925	0.295397	13.4148		19.3438	0
44172	Thu Mar 23 16:24:44 2017_x000D_	61.0924	52.4807	251.337	4.38666	2	66.7443	39.6123	16.925	0.295397	14.0549		6.1179	64.2847
44173	Thu Mar 23 16:24:44 2017_x000D_	61.0959	52.6846	251.336	4.38665	2	68.1905	41.1935	79.0736	1.38009	13.5048		19.3323	0
44174	Thu Mar 23 16:24:44 2017_x000D_	60.9083	53.3011	251.336	4.38664	2	68.1905	41.1935	79.0736	1.38009	14.1289		6.82123	0
44175	Thu Mar 23 16:24:44 2017_x000D_	60.8127	53.5074	253.963	4.43248	2	68.1905	41.1935	79.0736	1.38009	14.3549		19.3257	0
44176	Thu Mar 23 16:24:44 2017_x000D_	60.6252	54.1237	253.963	4.43249	2	68.1905	41.1935	79.0736	1.38009	14.9808		6.11195	0
44177	Thu Mar 23 16:24:44 2017_x000D_	60.6288	54.3274	253.962	4.43247	2	68.1905	41.1935	79.0736	1.38009	15.1552		8.5649	60.4495
44178	Thu Mar 23 16:24:45 2017_x000D_	60.4342	54.5363	253.964	4.4325	2	68.5281	43.18	65.736	1.14731	13.9455		18.5951	0
44179	Thu Mar 23 16:24:45 2017_x000D_	60.3458	55.1498	251.335	4.38663	2	68.5281	43.18	65.736	1.14731	14.4992		6.10895	0
44180	Thu Mar 23 16:24:45 2017_x000D_	60.3494	55.3534	251.335	4.38662	2	68.5281	43.18	65.736	1.14731	14.6657		8.56066	0
44181	Thu Mar 23 16:24:45 2017_x000D_	60.1549	55.5622	251.336	4.38664	2	68.5281	43.18	65.736	1.14731	14.9476		12.5935	39.9111
44182	Thu Mar 23 16:24:45 2017_x000D_	60.063	55.9718	253.963	4.43249	2	68.6806	44.5016	80.0279	1.39675	14.3467		4.28574	0
44183	Thu Mar 23 16:24:45 2017_x000D_	59.9657	56.0764	250.337	4.3692	2	68.6806	44.5016	80.0279	1.39675	14.4888		9.64864	0
44184	Thu Mar 23 16:24:45 2017_x000D_	59.8721	56.3841	253.964	4.43251	2	68.6806	44.5016	80.0279	1.39675	14.7913		6.1029	0
44185	Thu Mar 23 16:24:45 2017_x000D_	59.8756	56.5875	253.963	4.4325	2	68.6806	44.5016	80.0279	1.39675	14.9532		16.4164	74.6148
44186	Thu Mar 23 16:24:45 2017_x000D_	59.6865	57.101	260.011	4.53804	2	69.2135	46.931	81.0738	1.41501	13.9353		12.1939	0
44187	Thu Mar 23 16:24:45 2017_x000D_	59.6936	57.5074	265.456	4.63308	2	69.2135	46.931	81.0738	1.41501	14.2299		6.8049	0
44188	Thu Mar 23 16:24:45 2017_x000D_	59.598	57.7131	-86.1914	-1.50432	2	69.2135	46.931	81.0738	1.41501	14.4469		6.73525	0
44189	Thu Mar 23 16:24:45 2017_x000D_	59.7	57.9131	-72.6426	-1.26785	2	69.2135	46.931	81.0738	1.41501	14.5297		6.81705	73.265
44190	Thu Mar 23 16:24:45 2017_x000D_	59.6043	58.1192	-62.8894	-1.09763	2	69.529	49.3527	80.0279	1.39675	13.242		10.8486	0
44191	Thu Mar 23 16:24:45 2017_x000D_	59.8071	58.4186	-48.5496	-0.847351	2	69.529	49.3527	80.0279	1.39675	13.2931		2.95303	0
44192	Thu Mar 23 16:24:45 2017_x000D_	59.9055	58.416	-38.4511	-0.671098	2	69.529	49.3527	80.0279	1.39675	13.2195		8.47283	0
44193	Thu Mar 23 16:24:45 2017_x000D_	60.1068	58.6141	-25.6686	-0.448001	2	69.529	49.3527	80.0279	1.39675	13.2118		6.6444	0
44194	Thu Mar 23 16:24:45 2017_x000D_	60.3062	58.7105	-15.5431	-0.271277	2	69.529	49.3527	80.0279	1.39675	13.1388		3.04853	47.5785
44195	Thu Mar 23 16:24:45 2017_x000D_	60.3081	58.8121	-12.8019	-0.223436	2	69.8875	50.8976	80.0279	1.39675	12.4259		8.90132	0
44196	Thu Mar 23 16:24:45 2017_x000D_	60.6047	58.804	-6.73024	-0.117465	2	69.8875	50.8976	80.0279	1.39675	12.1935		18.0244	0
44197	Thu Mar 23 16:24:45 2017_x000D_	61.1995	58.8888	-3.96342	-0.0691746	2	69.8875	50.8976	80.0279	1.39675	11.8043		11.8608	0
44198	Thu Mar 23 16:24:45 2017_x000D_	61.5947	58.8775	-3.96464	-0.069196	2	69.8875	50.8976	80.0279	1.39675	11.5087		26.8064	53.9141
44199	Thu Mar 23 16:24:45 2017_x000D_	62.485	58.9536	-7.14509	-0.124705	2	70.2351	52.6608	82.7496	1.44425	9.98315		11.8428	0
44200	Thu Mar 23 16:24:46 2017_x000D_	62.8796	58.9424	-7.14709	-0.12474	2	70.2351	52.6608	82.7496	1.44425	9.67274		24.3594	0
44201	Thu Mar 23 16:24:46 2017_x000D_	63.6714	59.1223	-12.8173	-0.223705	2	70.2351	52.6608	82.7496	1.44425	9.21049		12.1699	0
44202	Thu Mar 23 16:24:46 2017_x000D_	64.067	59.2121	-15.5616	-0.271602	2	70.2351	52.6608	82.7496	1.44425	8.99805		21.4843	13.141
44203	Thu Mar 23 16:24:46 2017_x000D_	64.7595	59.3946	-21.8807	-0.38189	2	70.2135	53.0983	73.0408	1.2748	8.33004		9.33016	0
44204	Thu Mar 23 16:24:46 2017_x000D_	65.0564	59.4872	-25.7191	-0.448882	2	70.2135	53.0983	73.0408	1.2748	8.21059		10.6642	0
44205	Thu Mar 23 16:24:46 2017_x000D_	65.3544	59.681	-24.4643	-0.426983	2	70.2135	53.0983	73.0408	1.2748	8.18186		12.1423	0
44206	Thu Mar 23 16:24:46 2017_x000D_	65.7491	59.7706	-26.9473	-0.470319	2	70.2135	53.0983	73.0408	1.2748	8.0281		23.8071	0
44207	Thu Mar 23 16:24:46 2017_x000D_	66.4433	60.1551	-28.278	-0.493544	2	70.2135	53.0983	73.0408	1.2748	8.0008		10.6443	14.5434
44208	Thu Mar 23 16:24:46 2017_x000D_	66.7407	60.3486	-26.9448	-0.470276	2	70.4088	53.542	79.8673	1.39395	7.73206		19.7605	0
44209	Thu Mar 23 16:24:46 2017_x000D_	67.3341	60.6345	-24.4626	-0.426952	2	70.4088	53.542	79.8673	1.39395	7.73029		9.29795	0
44210	Thu Mar 23 16:24:46 2017_x000D_	67.63	60.7267	-28.2801	-0.493582	2	70.4088	53.542	79.8673	1.39395	7.70335		17.1726	0
44211	Thu Mar 23 16:24:46 2017_x000D_	68.1244	61.0152	-24.4618	-0.426939	2	70.4088	53.542	79.8673	1.39395	7.81455		13.1455	6.51274
44212	Thu Mar 23 16:24:46 2017_x000D_	68.5192	61.2053	-24.4614	-0.426933	2	70.1918	53.5357	72.3854	1.26336	7.84986		6.57471	0
44213	Thu Mar 23 16:24:46 2017_x000D_	68.7166	61.3005	-21.8699	-0.381701	2	70.1918	53.5357	72.3854	1.26336	7.90369		21.338	0
44214	Thu Mar 23 16:24:46 2017_x000D_	69.4044	61.4817	-20.8073	-0.363156	2	70.1918	53.5357	72.3854	1.26336	7.98492		6.568	0
44215	Thu Mar 23 16:24:46 2017_x000D_	69.6016	61.5768	-18.2117	-0.317855	2	70.1918	53.5357	72.3854	1.26336	8.06273		19.6813	19.707
44216	Thu Mar 23 16:24:46 2017_x000D_	70.1926	61.8616	-15.5292	-0.271037	2	70.1594	54.1918	76.9872	1.34368	7.66987		12.0638	0
44217	Thu Mar 23 16:24:46 2017_x000D_	70.5848	61.9504	-18.21	-0.317825	2	70.1594	54.1918	76.9872	1.34368	7.77025		6.55589	0
44218	Thu Mar 23 16:24:46 2017_x000D_	70.7816	62.0454	-15.5286	-0.271025	2	70.1594	54.1918	76.9872	1.34368	7.87821		18.4971	0
44219	Thu Mar 23 16:24:46 2017_x000D_	71.3702	62.229	-15.5279	-0.271013	2	70.1594	54.1918	76.9872	1.34368	8.12789		12.0449	0
44220	Thu Mar 23 16:24:46 2017_x000D_	71.7618	62.3176	-18.2107	-0.317837	2	70.1594	54.1918	76.9872	1.34368	8.28229		18.4753	9.15582
44221	Thu Mar 23 16:24:47 2017_x000D_	72.3497	62.501	-18.2111	-0.317843	2	70.3656	54.4168	79.4957	1.38746	8.32412		9.23442	0
44222	Thu Mar 23 16:24:47 2017_x000D_	72.6436	62.5925	-21.8796	-0.381871	2	70.3656	54.4168	79.4957	1.38746	8.48713		10.5509	0
44223	Thu Mar 23 16:24:47 2017_x000D_	72.9382	62.7846	-20.8086	-0.363179	2	70.3656	54.4168	79.4957	1.38746	8.75433		15.7189	0
44224	Thu Mar 23 16:24:47 2017_x000D_	73.428	62.9707	-21.8775	-0.381834	2	70.3656	54.4168	79.4957	1.38746	9.08557		12.0137	19.7041
44225	Thu Mar 23 16:24:47 2017_x000D_	73.8186	63.059	-24.4804	-0.427264	2	70.3331	55.0728	74.2468	1.29585	8.71367		14.6393	0
44226	Thu Mar 23 16:24:47 2017_x000D_	74.2115	63.3484	-21.8753	-0.381797	2	70.3331	55.0728	74.2468	1.29585	9.13934		12.0013	0
44227	Thu Mar 23 16:24:47 2017_x000D_	74.6017	63.4366	-24.4796	-0.427249	2	70.3331	55.0728	74.2468	1.29585	9.39011		13.0287	0
44228	Thu Mar 23 16:24:47 2017_x000D_	74.9929	63.6252	-24.4793	-0.427244	2	70.3331	55.0728	74.2468	1.29585	9.73947		9.1963	33.3421
44229	Thu Mar 23 16:24:47 2017_x000D_	75.2855	63.7166	-20.8073	-0.363156	2	70.496	56.1722	83.274	1.45341	8.93629		8.2966	0
44230	Thu Mar 23 16:24:47 2017_x000D_	75.4821	63.9111	-20.8031	-0.363083	2	70.496	56.1722	83.274	1.45341	9.20607		8.74926	0
44231	Thu Mar 23 16:24:47 2017_x000D_	75.7736	63.902	-21.8778	-0.38184	2	70.496	56.1722	83.274	1.45341	9.35964		13.0099	0
44232	Thu Mar 23 16:24:47 2017_x000D_	76.1642	64.0904	-21.8767	-0.38182	2	70.496	56.1722	83.274	1.45341	9.73788		13.0019	0
44233	Thu Mar 23 16:24:47 2017_x000D_	76.5546	64.2786	-21.8756	-0.381802	2	70.496	56.1722	83.274	1.45341	10.1203		2.90549	39.7931
44234	Thu Mar 23 16:24:47 2017_x000D_	76.6514	64.2755	-20.806	-0.363133	2	70.648	57.4899	82.3448	1.43719	9.06009		9.18592	0
44235	Thu Mar 23 16:24:47 2017_x000D_	76.9437	64.3667	-19.1697	-0.334574	2	70.648	57.4899	82.3448	1.43719	9.32342		9.1623	0
44236	Thu Mar 23 16:24:47 2017_x000D_	77.2353	64.4575	-20.8073	-0.363156	2	70.648	57.4899	82.3448	1.43719	9.58853		9.17375	0
44237	Thu Mar 23 16:24:47 2017_x000D_	77.5273	64.5483	-24.4872	-0.427382	2	70.648	57.4899	82.3448	1.43719	9.85626		10.4844	55.6334
44238	Thu Mar 23 16:24:47 2017_x000D_	77.8201	64.7391	-30.7866	-0.537327	2	71.212	59.2565	71.3715	1.24567	8.58638		3.0181	0
44239	Thu Mar 23 16:24:47 2017_x000D_	77.8193	64.6385	-40.8363	-0.712728	2	71.212	59.2565	71.3715	1.24567	8.52187		0.0108167	0
44240	Thu Mar 23 16:24:47 2017_x000D_	77.8196	64.6383	-48.6219	-0.848613	2	71.212	59.2565	71.3715	1.24567	8.52198		3.00601	0
44241	Thu Mar 23 16:24:47 2017_x000D_	77.8194	64.5381	-67.0472	-1.17019	2	71.212	59.2565	71.3715	1.24567	8.4589		0.0108167	61.1644
44242	Thu Mar 23 16:24:48 2017_x000D_	77.8197	64.5383	-72.2926	-1.26174	2	72.2092	61.0348	58.0995	1.01403	6.61455		4.15997	0
44243	Thu Mar 23 16:24:48 2017_x000D_	77.9183	64.6358	267.84	4.67469	2	72.2092	61.0348	58.0995	1.01403	6.74989		2.90279	0
44244	Thu Mar 23 16:24:48 2017_x000D_	77.8216	64.6392	259.698	4.53258	2	72.2092	61.0348	58.0995	1.01403	6.67014		6.03033	0
44245	Thu Mar 23 16:24:48 2017_x000D_	77.8237	64.8402	242.611	4.23436	2	72.2092	61.0348	58.0995	1.01403	6.7826		3.00915	0
44246	Thu Mar 23 16:24:48 2017_x000D_	77.8247	64.9405	236.649	4.1303	2	72.2092	61.0348	58.0995	1.01403	6.8402		6.01527	41.4288
44247	Thu Mar 23 16:24:48 2017_x000D_	77.8266	65.141	229.055	3.99776	2	73.0219	62.1513	46.2511	0.807234	5.65893		2.91458	0
44248	Thu Mar 23 16:24:48 2017_x000D_	77.7295	65.1442	223.117	3.89413	2	73.0219	62.1513	46.2511	0.807234	5.57844		10.6963	0
44249	Thu Mar 23 16:24:48 2017_x000D_	77.441	65.3537	221.325	3.86285	2	73.0219	62.1513	46.2511	0.807234	5.45745		14.8592	0
44250	Thu Mar 23 16:24:48 2017_x000D_	77.0568	65.6663	223.383	3.89877	2	73.0219	62.1513	46.2511	0.807234	5.35123		23.2534	274.542
44251	Thu Mar 23 16:24:48 2017_x000D_	76.481	66.1852	229.053	3.99774	1	81.7802	64.8047	96.623	1.68639	5.47607		10.8222	0
44252	Thu Mar 23 16:24:48 2017_x000D_	76.2906	66.4916	230.848	4.02905	1	81.7802	64.8047	96.623	1.68639	5.74294		27.595	0
44253	Thu Mar 23 16:24:48 2017_x000D_	75.7169	67.2106	236.65	4.13032	1	81.7802	64.8047	96.623	1.68639	6.52319		9.51493	0
44254	Thu Mar 23 16:24:48 2017_x000D_	75.6235	67.5137	240.319	4.19435	1	81.7802	64.8047	96.623	1.68639	6.72634		19.1779	38.4756
44255	Thu Mar 23 16:24:48 2017_x000D_	75.2414	68.0262	246.196	4.29693	1	81.0757	65.8764	122.115	2.1313	6.21777		0	0
44256	Thu Mar 23 16:24:48 2017_x000D_	75.2414	68.0262	246.196	4.29693	1	81.0757	65.8764	122.115	2.1313	6.21777		20.1686	0
44257	Thu Mar 23 16:24:48 2017_x000D_	74.9575	68.6356	248.62	4.33924	1	81.0757	65.8764	122.115	2.1313	6.7116		20.1686	0
44258	Thu Mar 23 16:24:48 2017_x000D_	74.6736	69.245	251.136	4.38316	1	81.0757	65.8764	122.115	2.1313	7.23425		11.9858	71.3605
44259	Thu Mar 23 16:24:48 2017_x000D_	74.6783	69.6445	251.135	4.38313	1	79.6781	67.8012	106.925	1.86619	5.32877		10.8171	0
44260	Thu Mar 23 16:24:48 2017_x000D_	74.4879	69.9507	252.037	4.39888	1	79.6781	67.8012	106.925	1.86619	5.6177		21.891	0
44261	Thu Mar 23 16:24:48 2017_x000D_	74.3023	70.6564	251.135	4.38313	1	79.6781	67.8012	106.925	1.86619	6.08699		6.72152	0
44262	Thu Mar 23 16:24:48 2017_x000D_	74.2077	70.8595	248.619	4.33922	1	79.6781	67.8012	106.925	1.86619	6.26725		20.1579	0
44263	Thu Mar 23 16:24:48 2017_x000D_	73.924	71.4686	246.195	4.29691	1	79.6781	67.8012	106.925	1.86619	6.82345		9.50346	153.413
44264	Thu Mar 23 16:24:49 2017_x000D_	73.8306	71.7713	247.53	4.32021	2	75.0141	65.7041	74.131	1.29383	6.18155		6.71881	0
44265	Thu Mar 23 16:24:49 2017_x000D_	73.736	71.9743	245.017	4.27636	2	75.0141	65.7041	74.131	1.29383	6.39914		20.1512	0
44266	Thu Mar 23 16:24:49 2017_x000D_	73.4524	72.5832	242.612	4.23439	2	75.0141	65.7041	74.131	1.29383	7.05414		13.4309	0
44267	Thu Mar 23 16:24:49 2017_x000D_	73.2633	72.989	242.612	4.23438	2	75.0141	65.7041	74.131	1.29383	7.49233		16.1777	52.936
44268	Thu Mar 23 16:24:49 2017_x000D_	73.0755	73.4945	241.248	4.21057	2	74.7104	67.4423	84.6048	1.47663	6.26913		10.8079	0
44269	Thu Mar 23 16:24:49 2017_x000D_	72.8852	73.8004	242.612	4.23438	2	74.7104	67.4423	84.6048	1.47663	6.61489		14.9814	0
44270	Thu Mar 23 16:24:49 2017_x000D_	72.5991	74.2097	240.316	4.1943	2	74.7104	67.4423	84.6048	1.47663	7.0891		12.3682	0
44271	Thu Mar 23 16:24:49 2017_x000D_	72.5072	74.6116	242.612	4.23438	2	74.7104	67.4423	84.6048	1.47663	7.5002		13.4229	52.3794
44272	Thu Mar 23 16:24:49 2017_x000D_	72.3183	75.0172	242.612	4.23437	2	74.6232	69.1861	84.3929	1.47293	6.27011		0	0
44273	Thu Mar 23 16:24:49 2017_x000D_	72.3183	75.0172	242.612	4.23437	2	74.6232	69.1861	84.3929	1.47293	6.27011		21.6167	0
44274	Thu Mar 23 16:24:49 2017_x000D_	71.9378	75.6291	242.612	4.23438	2	74.6232	69.1861	84.3929	1.47293	6.98023		6.70539	0
44275	Thu Mar 23 16:24:49 2017_x000D_	71.8434	75.8317	245.018	4.27637	2	74.6232	69.1861	84.3929	1.47293	7.20356		14.9772	6.54517
44276	Thu Mar 23 16:24:49 2017_x000D_	71.5574	76.2409	242.612	4.23439	2	74.6123	69.404	84.3929	1.47293	7.48837		6.70539	0
44277	Thu Mar 23 16:24:49 2017_x000D_	71.463	76.4435	245.019	4.27638	2	74.6123	69.404	84.3929	1.47293	7.71185		13.4175	0
44278	Thu Mar 23 16:24:49 2017_x000D_	71.2741	76.8489	245.019	4.27638	2	74.6123	69.404	84.3929	1.47293	8.15905		9.49309	0
44279	Thu Mar 23 16:24:49 2017_x000D_	71.1809	77.1513	241.247	4.21056	2	74.6123	69.404	84.3929	1.47293	8.4732		10.7996	0
44280	Thu Mar 23 16:24:49 2017_x000D_	70.9908	77.457	242.612	4.23438	2	74.6123	69.404	84.3929	1.47293	8.82984		6.70539	52.3582
44281	Thu Mar 23 16:24:49 2017_x000D_	70.8964	77.6596	245.019	4.27638	2	74.5252	71.1471	84.3929	1.47293	7.45526		6.70938	0
44282	Thu Mar 23 16:24:49 2017_x000D_	70.8019	77.8623	242.612	4.23438	2	74.5252	71.1471	84.3929	1.47293	7.67834		6.70811	0
44283	Thu Mar 23 16:24:49 2017_x000D_	70.7075	78.065	240.315	4.19428	2	74.5252	71.1471	84.3929	1.47293	7.9014		9.48647	0
44284	Thu Mar 23 16:24:49 2017_x000D_	70.6144	78.3672	236.647	4.13027	2	74.5252	71.1471	84.3929	1.47293	8.21122		4.23078	26.1716
44285	Thu Mar 23 16:24:50 2017_x000D_	70.5185	78.4706	232.887	4.06465	2	74.4817	72.0184	84.3929	1.47293	7.57218		4.19703	0
44286	Thu Mar 23 16:24:50 2017_x000D_	70.6135	78.3679	213.831	3.73206	2	74.4817	72.0184	84.3929	1.47293	7.43499		6.4644	0
44287	Thu Mar 23 16:24:50 2017_x000D_	70.8084	78.4598	204.272	3.56523	2	74.4817	72.0184	84.3929	1.47293	7.41517		2.89461	0
44288	Thu Mar 23 16:24:50 2017_x000D_	70.9048	78.4557	187.775	3.2773	2	74.4817	72.0184	84.3929	1.47293	7.36431		0.015	47.5413
44289	Thu Mar 23 16:24:50 2017_x000D_	70.9045	78.4553	176.645	3.08303	2	73.5507	73.3008	121.717	2.12437	5.79407		0.00848528	0
44290	Thu Mar 23 16:24:50 2017_x000D_	70.9043	78.4551	171.143	2.98701	2	73.5507	73.3008	121.717	2.12437	5.79398		0.027	0
44291	Thu Mar 23 16:24:50 2017_x000D_	70.9043	78.4542	153.592	2.68069	2	73.5507	73.3008	121.717	2.12437	5.79318		2.91189	0
44292	Thu Mar 23 16:24:50 2017_x000D_	70.8073	78.4577	147.462	2.5737	2	73.5507	73.3008	121.717	2.12437	5.84122		8.23125	0
44293	Thu Mar 23 16:24:50 2017_x000D_	70.6111	78.2659	131.915	2.30236	2	73.5507	73.3008	121.717	2.12437	5.77005		4.11782	47.533
44294	Thu Mar 23 16:24:50 2017_x000D_	70.5128	78.1701	128.06	2.23508	2	72.6199	74.583	131.266	2.29102	4.16019		18.7046	0
44295	Thu Mar 23 16:24:50 2017_x000D_	70.1178	77.6877	122	2.1293	2	72.6199	74.583	131.266	2.29102	3.98744		17.1223	0
44296	Thu Mar 23 16:24:50 2017_x000D_	69.8192	77.2013	125.836	2.19625	2	72.6199	74.583	131.266	2.29102	3.83398		15.9127	0
44297	Thu Mar 23 16:24:50 2017_x000D_	69.6178	76.7106	124.283	2.16915	2	72.6199	74.583	131.266	2.29102	3.67958		26.9833	138.857
44298	Thu Mar 23 16:24:50 2017_x000D_	69.0238	76.0352	130.158	2.27168	1	74.5771	78.7774	225.45	3.93485	6.19345		10.5893	0
44299	Thu Mar 23 16:24:50 2017_x000D_	68.8249	75.7436	131.902	2.30213	1	74.5771	78.7774	225.45	3.93485	6.50321		27.026	0
44300	Thu Mar 23 16:24:50 2017_x000D_	68.23	75.0671	137.686	2.40307	1	74.5771	78.7774	225.45	3.93485	7.35201		10.6067	0
44301	Thu Mar 23 16:24:50 2017_x000D_	68.0308	74.775	139.698	2.43818	1	74.5771	78.7774	225.45	3.93485	7.67289		9.22102	86.6869
44302	Thu Mar 23 16:24:50 2017_x000D_	67.7366	74.686	143.582	2.50599	1	72.7388	76.548	231.129	4.03396	5.33751		20.721	0
44303	Thu Mar 23 16:24:50 2017_x000D_	67.2413	74.2046	147.399	2.5726	1	72.7388	76.548	231.129	4.03396	5.97612		13.0495	0
44304	Thu Mar 23 16:24:50 2017_x000D_	66.8479	74.019	147.401	2.57263	1	72.7388	76.548	231.129	4.03396	6.41081		14.6279	0
44305	Thu Mar 23 16:24:50 2017_x000D_	66.4527	73.7334	149.726	2.61321	1	72.7388	76.548	231.129	4.03396	6.88745		13.0669	0
44306	Thu Mar 23 16:24:51 2017_x000D_	66.0588	73.5475	149.728	2.61324	1	72.7388	76.548	231.129	4.03396	7.32294		8.30794	23.283
44307	Thu Mar 23 16:24:51 2017_x000D_	65.8602	73.3545	149.725	2.61319	2	72.3385	75.8831	100.003	1.74538	6.95429		19.6278	0
44308	Thu Mar 23 16:24:51 2017_x000D_	65.2686	73.0751	147.403	2.57267	2	72.3385	75.8831	100.003	1.74538	7.60712		8.31642	0
44309	Thu Mar 23 16:24:51 2017_x000D_	65.0698	72.8819	147.401	2.57263	2	72.3385	75.8831	100.003	1.74538	7.86392		8.32491	0
44310	Thu Mar 23 16:24:51 2017_x000D_	64.8708	72.6885	147.399	2.5726	2	72.3385	75.8831	100.003	1.74538	8.12232		19.6546	0
44311	Thu Mar 23 16:24:51 2017_x000D_	64.2784	72.4087	145.198	2.53419	2	72.3385	75.8831	100.003	1.74538	8.77705		20.8251	0
44312	Thu Mar 23 16:24:51 2017_x000D_	63.7805	71.925	145.83	2.54521	2	72.3385	75.8831	100.003	1.74538	9.42899		9.28602	0
44313	Thu Mar 23 16:24:51 2017_x000D_	63.4844	71.8348	145.197	2.53417	2	72.3385	75.8831	100.003	1.74538	9.7357		9.2673	0
44314	Thu Mar 23 16:24:51 2017_x000D_	63.1888	71.7451	145.837	2.54533	2	72.3385	75.8831	100.003	1.74538	10.0419		18.8617	155.926
44315	Thu Mar 23 16:24:51 2017_x000D_	62.6912	71.3608	147.401	2.57263	2	67.9216	73.1435	93.3536	1.62933	5.52586		8.35251	0
44316	Thu Mar 23 16:24:51 2017_x000D_	62.4915	71.1668	147.399	2.5726	2	67.9216	73.1435	93.3536	1.62933	5.7787		10.6055	0
44317	Thu Mar 23 16:24:51 2017_x000D_	62.1937	70.9763	145.834	2.54528	2	67.9216	73.1435	93.3536	1.62933	6.12418		18.8935	0
44318	Thu Mar 23 16:24:51 2017_x000D_	61.6953	70.5913	147.397	2.57256	2	67.9216	73.1435	93.3536	1.62933	6.72908		8.3653	122.406
44319	Thu Mar 23 16:24:51 2017_x000D_	61.4952	70.3971	147.395	2.57252	1	64.555	75.4487	142.804	2.49241	5.90602		15.8477	0
44320	Thu Mar 23 16:24:51 2017_x000D_	61.0001	70.2129	145.835	2.5453	1	64.555	75.4487	142.804	2.49241	6.32858		8.37379	0
44321	Thu Mar 23 16:24:51 2017_x000D_	60.7998	70.0185	145.833	2.54527	1	64.555	75.4487	142.804	2.49241	6.60217		18.9367	0
44322	Thu Mar 23 16:24:51 2017_x000D_	60.3002	69.6327	147.395	2.57252	1	64.555	75.4487	142.804	2.49241	7.20619		6.59182	0
44323	Thu Mar 23 16:24:51 2017_x000D_	60.1015	69.5389	149.71	2.61294	1	64.555	75.4487	142.804	2.49241	7.39996		6.60238	20.7017
44324	Thu Mar 23 16:24:51 2017_x000D_	59.9026	69.4447	147.397	2.57256	1	63.8945	75.6485	177.915	3.10521	7.37715		8.38867	0
44325	Thu Mar 23 16:24:51 2017_x000D_	59.7019	69.25	147.395	2.57252	1	63.8945	75.6485	177.915	3.10521	7.64975		13.2049	0
44326	Thu Mar 23 16:24:51 2017_x000D_	59.304	69.0618	147.397	2.57256	1	63.8945	75.6485	177.915	3.10521	8.02853		6.6859	0
44327	Thu Mar 23 16:24:51 2017_x000D_	59.2019	68.8637	145.831	2.54523	1	63.8945	75.6485	177.915	3.10521	8.24949		13.2156	19.5046
44328	Thu Mar 23 16:24:52 2017_x000D_	58.8037	68.6753	145.834	2.54528	1	63.2446	75.6304	180	3.14159	8.25197		6.60795	0
44329	Thu Mar 23 16:24:52 2017_x000D_	58.6045	68.5813	148.198	2.58655	1	63.2446	75.6304	180	3.14159	8.43921		10.6863	0
44330	Thu Mar 23 16:24:52 2017_x000D_	58.3044	68.3894	149.707	2.61288	1	63.2446	75.6304	180	3.14159	8.76571		8.40988	0
44331	Thu Mar 23 16:24:52 2017_x000D_	58.1032	68.1942	149.705	2.61284	1	63.2446	75.6304	180	3.14159	9.04052		4.19667	13.004
44332	Thu Mar 23 16:24:52 2017_x000D_	58.0025	68.0971	158.507	2.76647	1	62.8113	75.6184	180	3.14159	8.92718		2.96597	0
44333	Thu Mar 23 16:24:52 2017_x000D_	57.9037	68.1007	164.8	2.8763	1	62.8113	75.6184	180	3.14159	8.97777		5.93401	0
44334	Thu Mar 23 16:24:52 2017_x000D_	58.1014	68.0944	170.325	2.97273	1	62.8113	75.6184	180	3.14159	8.87658		4.19868	0
44335	Thu Mar 23 16:24:52 2017_x000D_	58.0008	67.9971	179.111	3.12607	1	62.8113	75.6184	180	3.14159	9.0125		0.00848528	0
44336	Thu Mar 23 16:24:52 2017_x000D_	58.001	67.9973	184.677	3.22322	1	62.8113	75.6184	180	3.14159	9.01222		4.2669	33.2961
44337	Thu Mar 23 16:24:52 2017_x000D_	57.9043	68.1016	187.719	3.27631	1	61.7174	75.806	180	3.14159	8.59637		5.92251	0
44338	Thu Mar 23 16:24:52 2017_x000D_	57.707	68.1084	198.853	3.47064	1	61.7174	75.806	180	3.14159	8.67965		5.92841	0
44339	Thu Mar 23 16:24:52 2017_x000D_	57.5095	68.1151	203.988	3.56027	1	61.7174	75.806	180	3.14159	8.76678		5.91921	0
44340	Thu Mar 23 16:24:52 2017_x000D_	57.3123	68.1216	211.25	3.68701	1	61.7174	75.806	180	3.14159	8.85748		6.70108	43.3134
44341	Thu Mar 23 16:24:52 2017_x000D_	57.1165	68.2291	213.618	3.72834	1	60.4489	75.1165	224.55	3.91913	7.65122		6.77974	0
44342	Thu Mar 23 16:24:52 2017_x000D_	57.0216	68.4342	215.089	3.754	1	60.4489	75.1165	224.55	3.91913	7.50996		17.5088	0
44343	Thu Mar 23 16:24:52 2017_x000D_	56.533	68.7534	219.025	3.82272	1	60.4489	75.1165	224.55	3.91913	7.4715		10.8503	0
44344	Thu Mar 23 16:24:52 2017_x000D_	56.2399	68.9653	217.386	3.7941	1	60.4489	75.1165	224.55	3.91913	7.45338		19.2964	32.3256
44345	Thu Mar 23 16:24:52 2017_x000D_	55.753	69.3856	219.025	3.82272	1	59.8409	74.2269	225.45	3.93485	6.33633		6.70779	0
44346	Thu Mar 23 16:24:52 2017_x000D_	55.557	69.4932	216.682	3.78182	1	59.8409	74.2269	225.45	3.93485	6.38433		19.3094	0
44347	Thu Mar 23 16:24:52 2017_x000D_	55.0697	69.9137	215.09	3.75402	1	59.8409	74.2269	225.45	3.93485	6.4318		13.4237	0
44348	Thu Mar 23 16:24:52 2017_x000D_	54.6775	70.1291	215.089	3.75401	1	59.8409	74.2269	225.45	3.93485	6.59186		17.5437	28.8918
44349	Thu Mar 23 16:24:53 2017_x000D_	54.1879	70.4489	211.256	3.6871	1	58.9948	73.7669	225	3.92699	5.84084		10.8545	0
44350	Thu Mar 23 16:24:53 2017_x000D_	53.8947	70.6609	212.662	3.71165	1	58.9948	73.7669	225	3.92699	5.97145		6.71186	0
44351	Thu Mar 23 16:24:53 2017_x000D_	53.6986	70.7686	215.089	3.75401	1	58.9948	73.7669	225	3.92699	6.08601		10.8653	0
44352	Thu Mar 23 16:24:53 2017_x000D_	53.4051	70.9808	213.621	3.72839	1	58.9948	73.7669	225	3.92699	6.24557		17.5479	0
44353	Thu Mar 23 16:24:53 2017_x000D_	52.9154	71.3007	212.662	3.71165	1	58.9948	73.7669	225	3.92699	6.56058		13.4398	0
44354	Thu Mar 23 16:24:53 2017_x000D_	52.5227	71.5163	212.661	3.71164	1	58.9948	73.7669	203.147	3.54559	6.85225		21.7389	0
44355	Thu Mar 23 16:24:53 2017_x000D_	51.9355	71.9409	212.662	3.71165	1	58.9948	73.7669	203.147	3.54559	7.29164		6.72264	0
44356	Thu Mar 23 16:24:53 2017_x000D_	51.7391	72.0488	215.088	3.75399	1	58.9948	73.7669	203.147	3.54559	7.45634		21.7438	0
44357	Thu Mar 23 16:24:53 2017_x000D_	51.1517	72.4734	215.088	3.75399	1	58.9948	73.7669	203.147	3.54559	7.94905		10.8712	0
44358	Thu Mar 23 16:24:53 2017_x000D_	50.8581	72.6858	216.679	3.78177	1	58.9948	73.7669	225.45	3.93485	8.20821		10.8803	0
44359	Thu Mar 23 16:24:53 2017_x000D_	50.5642	72.8983	215.088	3.75399	1	58.9948	73.7669	225.45	3.93485	8.47523		20.1933	0
44360	Thu Mar 23 16:24:53 2017_x000D_	49.9742	73.2223	212.662	3.71166	1	58.9948	73.7669	225.45	3.93485	9.03702		8.56286	0
44361	Thu Mar 23 16:24:53 2017_x000D_	49.7797	73.4312	212.663	3.71168	1	58.9948	73.7669	225.45	3.93485	9.22121		21.7689	6.50649
44362	Thu Mar 23 16:24:53 2017_x000D_	49.1917	73.8564	212.664	3.71168	1	58.778	73.7609	225	3.92699	9.58678		6.73604	0
44363	Thu Mar 23 16:24:53 2017_x000D_	48.9949	73.9645	215.087	3.75398	1	58.778	73.7609	225	3.92699	9.78522		20.2108	0
44364	Thu Mar 23 16:24:53 2017_x000D_	48.4044	74.2888	212.663	3.71167	1	58.778	73.7609	225	3.92699	10.387		13.4788	0
44365	Thu Mar 23 16:24:53 2017_x000D_	48.0106	74.5051	212.663	3.71166	1	58.778	73.7609	225	3.92699	10.7931		15.1181	14.4487
44366	Thu Mar 23 16:24:53 2017_x000D_	47.6191	74.8224	215.086	3.75397	1	58.3549	73.5308	225.857	3.94195	10.8132		0	0
44367	Thu Mar 23 16:24:53 2017_x000D_	47.6191	74.8224	215.086	3.75397	1	58.3549	73.5308	225.857	3.94195	10.8132		21.793	0
44368	Thu Mar 23 16:24:53 2017_x000D_	47.0304	75.248	215.087	3.75397	1	58.3549	73.5308	225.857	3.94195	11.454		13.491	0
44369	Thu Mar 23 16:24:53 2017_x000D_	46.6363	75.4646	215.086	3.75396	1	58.3549	73.5308	225.857	3.94195	11.8771		21.8038	0
44370	Thu Mar 23 16:24:53 2017_x000D_	46.0473	75.8904	215.086	3.75396	1	58.3549	73.5308	225.857	3.94195	12.5317		6.75208	23.2816
44371	Thu Mar 23 16:24:54 2017_x000D_	45.85	75.9987	212.664	3.71169	1	57.7255	73.0768	180	3.14159	12.2297		17.1533	0
44372	Thu Mar 23 16:24:54 2017_x000D_	45.4604	76.4172	212.666	3.71172	1	57.7255	73.0768	180	3.14159	12.7118		12.4014	0
44373	Thu Mar 23 16:24:54 2017_x000D_	45.0636	76.5331	215.086	3.75395	1	57.7255	73.0768	180	3.14159	13.1252		15.1443	0
44374	Thu Mar 23 16:24:54 2017_x000D_	44.6713	76.8508	212.665	3.7117	1	57.7255	73.0768	180	3.14159	13.5888		6.75089	91.2367
44375	Thu Mar 23 16:24:54 2017_x000D_	44.4741	76.9592	215.086	3.75395	1	54.6994	72.7739	180	3.14159	11.0487		8.58201	0
44376	Thu Mar 23 16:24:54 2017_x000D_	44.2792	77.1686	215.086	3.75397	1	54.6994	72.7739	180	3.14159	11.309		10.9103	0
44377	Thu Mar 23 16:24:54 2017_x000D_	43.9845	77.3817	216.675	3.7817	1	54.6994	72.7739	180	3.14159	11.6637		13.5164	0
44378	Thu Mar 23 16:24:54 2017_x000D_	43.5896	77.5986	216.675	3.78169	1	54.6994	72.7739	180	3.14159	12.1122		10.9211	19.5316
44379	Thu Mar 23 16:24:54 2017_x000D_	43.2946	77.8119	215.086	3.75396	1	54.0486	72.7557	180	3.14159	11.8833		8.58625	0
44380	Thu Mar 23 16:24:54 2017_x000D_	43.0996	78.0214	215.087	3.75397	1	54.0486	72.7557	180	3.14159	12.1494		6.00433	0
44381	Thu Mar 23 16:24:54 2017_x000D_	42.8996	78.029	215.085	3.75395	1	54.0486	72.7557	180	3.14159	12.3332		8.5861	0
44382	Thu Mar 23 16:24:54 2017_x000D_	42.7045	78.2384	215.086	3.75396	1	54.0486	72.7557	180	3.14159	12.5995		6.7643	0
44383	Thu Mar 23 16:24:54 2017_x000D_	42.5069	78.347	212.666	3.71173	1	54.0486	72.7557	180	3.14159	12.8247		9.55023	124.689
44384	Thu Mar 23 16:24:54 2017_x000D_	42.2091	78.4595	208.791	3.6441	1	49.9047	73.0766	162.385	2.83416	9.39137		15.1779	0
44385	Thu Mar 23 16:24:54 2017_x000D_	41.8156	78.7775	193.568	3.3784	1	49.9047	73.0766	162.385	2.83416	9.89615		6.01321	0
44386	Thu Mar 23 16:24:54 2017_x000D_	41.6153	78.785	187.948	3.2803	1	49.9047	73.0766	162.385	2.83416	10.0648		6.02466	0
44387	Thu Mar 23 16:24:54 2017_x000D_	41.4146	78.792	170.774	2.98057	1	49.9047	73.0766	162.385	2.83416	10.2346		6.01921	76.7742
44388	Thu Mar 23 16:24:54 2017_x000D_	41.2141	78.7995	165.316	2.8853	1	47.4757	73.8823	172.345	3.00799	7.96156		9.4756	0
44389	Thu Mar 23 16:24:54 2017_x000D_	40.9114	78.7093	148.87	2.59827	1	47.4757	73.8823	172.345	3.00799	8.148		6.69927	0
44390	Thu Mar 23 16:24:54 2017_x000D_	40.7087	78.6156	138.605	2.41912	1	47.4757	73.8823	172.345	3.00799	8.25811		8.48826	0
44391	Thu Mar 23 16:24:54 2017_x000D_	40.5034	78.4209	130.628	2.27989	1	47.4757	73.8823	172.345	3.00799	8.31937		15.0253	64.6862
44392	Thu Mar 23 16:24:55 2017_x000D_	40.1928	78.028	120.501	2.10315	1	45.4806	74.7001	172.345	3.00799	6.24786		9.55415	0
44393	Thu Mar 23 16:24:55 2017_x000D_	40.0848	77.7284	116.771	2.03804	1	45.4806	74.7001	172.345	3.00799	6.18751		13.485	0
44394	Thu Mar 23 16:24:55 2017_x000D_	39.8738	77.3315	116.771	2.03804	1	45.4806	74.7001	172.345	3.00799	6.19358		26.9968	0
44395	Thu Mar 23 16:24:55 2017_x000D_	39.4514	76.5369	116.772	2.03806	1	45.4806	74.7001	172.345	3.00799	6.30278		13.5051	35.3495
44396	Thu Mar 23 16:24:55 2017_x000D_	39.2401	76.1394	116.772	2.03806	1	44.3744	75.106	165.308	2.88517	5.23727		24.9995	0
44397	Thu Mar 23 16:24:55 2017_x000D_	39.0181	75.3362	116.767	2.03797	1	44.3744	75.106	165.308	2.88517	5.36124		10.8852	0
44398	Thu Mar 23 16:24:55 2017_x000D_	38.8091	75.0396	117.991	2.05934	1	44.3744	75.106	165.308	2.88517	5.5657		20.3081	0
44399	Thu Mar 23 16:24:55 2017_x000D_	38.4913	74.4419	120.489	2.10294	1	44.3744	75.106	165.308	2.88517	5.92046		10.896	0
44400	Thu Mar 23 16:24:55 2017_x000D_	38.2821	74.145	121.907	2.12768	1	44.3744	75.106	165.308	2.88517	6.16763		9.60846	20.7351
44401	Thu Mar 23 16:24:55 2017_x000D_	38.1732	73.8438	122.873	2.14454	1	43.7128	75.306	159.508	2.78394	5.72933		19.3584	0
44402	Thu Mar 23 16:24:55 2017_x000D_	37.7571	73.3506	124.358	2.17046	1	43.7128	75.306	159.508	2.78394	6.26849		6.78688	0
44403	Thu Mar 23 16:24:55 2017_x000D_	37.6508	73.1509	126.681	2.21101	1	43.7128	75.306	159.508	2.78394	6.43368		17.6771	0
44404	Thu Mar 23 16:24:55 2017_x000D_	37.3349	72.6535	130.579	2.27903	1	43.7128	75.306	159.508	2.78394	6.90749		8.55841	6.51857
44405	Thu Mar 23 16:24:55 2017_x000D_	37.1278	72.4573	130.58	2.27905	1	43.4956	75.2999	135	2.35619	6.97347		17.1273	0
44406	Thu Mar 23 16:24:55 2017_x000D_	36.7135	72.0645	130.582	2.27909	1	43.4956	75.2999	135	2.35619	7.5143		8.56678	0
44407	Thu Mar 23 16:24:55 2017_x000D_	36.5063	71.868	130.583	2.27911	1	43.4956	75.2999	135	2.35619	7.78641		10.941	0
44408	Thu Mar 23 16:24:55 2017_x000D_	36.2962	71.5699	132.413	2.31105	1	43.4956	75.2999	135	2.35619	8.10828		17.1527	6.51849
44409	Thu Mar 23 16:24:55 2017_x000D_	35.8813	71.1765	132.415	2.31107	1	43.2784	75.2939	165.308	2.88517	8.46582		8.58168	0
44410	Thu Mar 23 16:24:55 2017_x000D_	35.6737	70.9797	132.415	2.31109	1	43.2784	75.2939	165.308	2.88517	8.74321		8.58374	0
44411	Thu Mar 23 16:24:55 2017_x000D_	35.4661	70.7828	132.416	2.3111	1	43.2784	75.2939	165.308	2.88517	9.0212		17.1783	0
44412	Thu Mar 23 16:24:55 2017_x000D_	35.0505	70.3889	132.418	2.31113	1	43.2784	75.2939	165.308	2.88517	9.57901		8.59222	0
44413	Thu Mar 23 16:24:56 2017_x000D_	34.8427	70.1918	132.419	2.31114	1	43.2784	75.2939	165.308	2.88517	9.85862		12.8979	9.32461
44414	Thu Mar 23 16:24:56 2017_x000D_	34.5308	69.8959	128.359	2.24028	1	43.0511	75.5059	153.963	2.68717	10.2014		12.6088	0
44415	Thu Mar 23 16:24:56 2017_x000D_	34.4181	69.491	130.585	2.27913	1	43.0511	75.5059	153.963	2.68717	10.5218		12.9084	0
44416	Thu Mar 23 16:24:56 2017_x000D_	34.106	69.1948	126.698	2.21131	1	43.0511	75.5059	153.963	2.68717	10.9474		10.9926	0
44417	Thu Mar 23 16:24:56 2017_x000D_	33.8949	68.8953	128.354	2.24021	1	43.0511	75.5059	153.963	2.68717	11.2932		8.61343	39.7781
44418	Thu Mar 23 16:24:56 2017_x000D_	33.6866	68.6977	128.356	2.24023	1	41.7377	75.6878	180	3.14159	10.6622		15.2487	0
44419	Thu Mar 23 16:24:56 2017_x000D_	33.3712	68.2991	125.99	2.19894	1	41.7377	75.6878	180	3.14159	11.162		4.32259	0
44420	Thu Mar 23 16:24:56 2017_x000D_	33.2667	68.1999	126.701	2.21135	1	41.7377	75.6878	180	3.14159	11.306		6.83383	0
44421	Thu Mar 23 16:24:56 2017_x000D_	33.1597	67.9988	124.385	2.17093	1	41.7377	75.6878	180	3.14159	11.5197		13.6812	71.7156
44422	Thu Mar 23 16:24:56 2017_x000D_	32.9453	67.5963	124.383	2.1709	1	39.3481	75.6215	188.926	3.29738	10.2664		3.04071	0
44423	Thu Mar 23 16:24:56 2017_x000D_	32.844	67.5997	121.947	2.12837	1	39.3481	75.6215	188.926	3.29738	10.3273		13.6989	0
44424	Thu Mar 23 16:24:56 2017_x000D_	32.6291	67.1968	126.698	2.2113	1	39.3481	75.6215	188.926	3.29738	10.7759		3.06424	0
44425	Thu Mar 23 16:24:56 2017_x000D_	32.6262	67.0947	128.35	2.24013	1	39.3481	75.6215	188.926	3.29738	10.8577		3.08206	45.9977
44426	Thu Mar 23 16:24:56 2017_x000D_	32.6289	67.1974	138.633	2.4196	1	37.8371	75.3612	188.054	3.28216	9.68364		0	0
44427	Thu Mar 23 16:24:56 2017_x000D_	32.6289	67.1974	138.633	2.4196	1	37.8371	75.3612	188.054	3.28216	9.68364		9.61957	0
44428	Thu Mar 23 16:24:56 2017_x000D_	32.9358	67.2903	151.117	2.63749	1	37.8371	75.3612	188.054	3.28216	9.44257		6.08666	0
44429	Thu Mar 23 16:24:56 2017_x000D_	33.1386	67.2843	164.165	2.86522	1	37.8371	75.3612	188.054	3.28216	9.3441		0.00948683	0
44430	Thu Mar 23 16:24:56 2017_x000D_	33.1387	67.2846	169.854	2.96452	1	37.8371	75.3612	188.054	3.28216	9.34379		3.0825	33.1459
44431	Thu Mar 23 16:24:56 2017_x000D_	33.1419	67.3873	178.815	3.12091	1	36.7605	75.1129	180	3.14159	8.53107		4.30368	0
44432	Thu Mar 23 16:24:56 2017_x000D_	33.0377	67.2887	193.244	3.37274	1	36.7605	75.1129	180	3.14159	8.66472		3.03471	0
44433	Thu Mar 23 16:24:56 2017_x000D_	32.9366	67.2921	199.492	3.4818	1	36.7605	75.1129	180	3.14159	8.70558		9.63976	0
44434	Thu Mar 23 16:24:56 2017_x000D_	32.6355	67.4043	208.56	3.64005	1	36.7605	75.1129	180	3.14159	8.74289		3.04052	6.52457
44435	Thu Mar 23 16:24:57 2017_x000D_	32.5342	67.4075	209.893	3.66333	1	36.5431	75.1068	180	3.14159	8.68047		3.04061	0
44436	Thu Mar 23 16:24:57 2017_x000D_	32.4329	67.4108	216.505	3.77873	1	36.5431	75.1068	180	3.14159	8.7248		8.65599	0
44437	Thu Mar 23 16:24:57 2017_x000D_	32.2361	67.6218	224.859	3.92453	1	36.5431	75.1068	180	3.14159	8.63571		8.67075	0
44438	Thu Mar 23 16:24:57 2017_x000D_	32.0389	67.8331	224.859	3.92453	1	36.5431	75.1068	180	3.14159	8.55538		19.6152	85.5914
44439	Thu Mar 23 16:24:57 2017_x000D_	31.5428	68.259	222.901	3.89035	1	33.7369	74.5919	180	3.14159	6.70222		8.67295	0
44440	Thu Mar 23 16:24:57 2017_x000D_	31.3456	68.4704	222.901	3.89035	1	33.7369	74.5919	180	3.14159	6.57199		19.6217	0
44441	Thu Mar 23 16:24:57 2017_x000D_	30.8493	68.8964	216.508	3.77878	1	33.7369	74.5919	180	3.14159	6.38568		11.0472	0
44442	Thu Mar 23 16:24:57 2017_x000D_	30.5502	69.1112	214.907	3.75083	1	33.7369	74.5919	180	3.14159	6.33981		6.84519	0
44443	Thu Mar 23 16:24:57 2017_x000D_	30.3498	69.2203	212.469	3.70828	1	33.7369	74.5919	180	3.14159	6.35032		17.8597	65.483
44444	Thu Mar 23 16:24:57 2017_x000D_	29.8503	69.5442	208.568	3.64021	1	31.572	74.3132	180	3.14159	5.07027		13.6904	0
44445	Thu Mar 23 16:24:57 2017_x000D_	29.4495	69.7624	208.568	3.64021	1	31.572	74.3132	180	3.14159	5.02143		8.67923	0
44446	Thu Mar 23 16:24:57 2017_x000D_	29.2521	69.9739	208.57	3.64023	1	31.572	74.3132	180	3.14159	4.92051		19.3526	0
44447	Thu Mar 23 16:24:57 2017_x000D_	28.6476	70.1991	208.569	3.64021	1	31.572	74.3132	180	3.14159	5.04757		11.0514	33.1794
44448	Thu Mar 23 16:24:57 2017_x000D_	28.3484	70.414	209.901	3.66347	1	30.4943	74.0647	184.972	3.22838	4.23468		19.3659	0
44449	Thu Mar 23 16:24:57 2017_x000D_	27.7435	70.6394	209.899	3.66344	1	30.4943	74.0647	184.972	3.22838	4.39313		6.8519	0
44450	Thu Mar 23 16:24:57 2017_x000D_	27.5429	70.7486	212.466	3.70822	1	30.4943	74.0647	184.972	3.22838	4.43929		15.3423	0
44451	Thu Mar 23 16:24:57 2017_x000D_	27.1447	71.0695	214.903	3.75076	1	30.4943	74.0647	184.972	3.22838	4.49344		11.0597	13.058
44452	Thu Mar 23 16:24:57 2017_x000D_	26.8453	71.2846	216.503	3.77869	1	30.0592	74.0526	184.195	3.21481	4.24158		6.8586	0
44453	Thu Mar 23 16:24:57 2017_x000D_	26.6445	71.3939	214.004	3.73507	1	30.0592	74.0526	184.195	3.21481	4.32769		20.5787	0
44454	Thu Mar 23 16:24:57 2017_x000D_	26.0421	71.722	216.502	3.77867	1	30.0592	74.0526	184.195	3.21481	4.64422		8.68976	0
44455	Thu Mar 23 16:24:57 2017_x000D_	25.8444	71.9337	216.502	3.77868	1	30.0592	74.0526	184.195	3.21481	4.71744		22.1435	14.7136
44456	Thu Mar 23 16:24:58 2017_x000D_	25.2449	72.3643	216.502	3.77867	1	29.6142	74.2588	185.584	3.23906	4.76234		8.68976	0
44457	Thu Mar 23 16:24:58 2017_x000D_	25.0472	72.576	216.503	3.77869	1	29.6142	74.2588	185.584	3.23906	4.86717		22.1543	0
44458	Thu Mar 23 16:24:58 2017_x000D_	24.4474	73.0068	216.503	3.77868	1	29.6142	74.2588	185.584	3.23906	5.31633		9.71385	0
44459	Thu Mar 23 16:24:58 2017_x000D_	24.144	73.1199	212.468	3.70827	1	29.6142	74.2588	185.584	3.23906	5.5875		22.1651	0
44460	Thu Mar 23 16:24:58 2017_x000D_	23.5439	73.5509	212.469	3.70828	1	29.6142	74.2588	185.584	3.23906	6.11144		0	0
44461	Thu Mar 23 16:24:58 2017_x000D_	23.5439	73.5509	212.469	3.70828	1	29.6142	74.2588	185.584	3.23906	6.11144		17.9155	0
44462	Thu Mar 23 16:24:58 2017_x000D_	23.0429	73.8759	216.501	3.77866	1	29.6142	74.2588	185.584	3.23906	6.58245		11.0946	0
44463	Thu Mar 23 16:24:58 2017_x000D_	22.7425	74.0916	214.902	3.75075	1	29.6142	74.2588	185.584	3.23906	6.87373		22.1759	0
44464	Thu Mar 23 16:24:58 2017_x000D_	22.1421	74.5228	214.902	3.75075	1	29.6142	74.2588	185.584	3.23906	7.47676		9.72438	0
44465	Thu Mar 23 16:24:58 2017_x000D_	21.8384	74.6361	214.004	3.73508	1	29.6142	74.2588	185.584	3.23906	7.78495		19.7069	0
44466	Thu Mar 23 16:24:58 2017_x000D_	21.3399	75.0639	212.47	3.7083	1	29.6142	74.2588	185.584	3.23906	8.31338		11.0922	0
44467	Thu Mar 23 16:24:58 2017_x000D_	21.0396	75.2796	214.005	3.73509	1	29.6142	74.2588	185.584	3.23906	8.63515		17.952	0
44468	Thu Mar 23 16:24:58 2017_x000D_	20.5376	75.6053	214.902	3.75075	1	29.6142	74.2588	185.584	3.23906	9.17593		11.0988	14.7136
44469	Thu Mar 23 16:24:58 2017_x000D_	20.2371	75.8211	216.5	3.77863	1	29.1692	74.465	180	3.14159	9.03446		6.88685	0
44470	Thu Mar 23 16:24:58 2017_x000D_	20.0355	75.9309	214.005	3.73509	1	29.1692	74.465	180	3.14159	9.25059		6.88422	0
44471	Thu Mar 23 16:24:58 2017_x000D_	19.834	76.0407	216.499	3.77862	1	29.1692	74.465	180	3.14159	9.46725		19.7261	0
44472	Thu Mar 23 16:24:58 2017_x000D_	19.335	76.4689	214.902	3.75075	1	29.1692	74.465	180	3.14159	10.0363		16.5894	78.5288
44473	Thu Mar 23 16:24:58 2017_x000D_	18.8292	76.6924	216.498	3.77861	1	26.5678	74.174	181.673	3.17079	8.13808		6.88242	0
44474	Thu Mar 23 16:24:58 2017_x000D_	18.7335	76.9009	214.902	3.75075	1	26.5678	74.174	181.673	3.17079	8.29531		6.89356	0
44475	Thu Mar 23 16:24:58 2017_x000D_	18.5317	77.0108	212.472	3.70833	1	26.5678	74.174	181.673	3.17079	8.52211		13.7885	0
44476	Thu Mar 23 16:24:58 2017_x000D_	18.1281	77.2307	212.471	3.70832	1	26.5678	74.174	181.673	3.17079	8.97619		6.89236	0
44477	Thu Mar 23 16:24:59 2017_x000D_	17.9264	77.3407	214.901	3.75073	1	26.5678	74.174	181.673	3.17079	9.20336		6.87719	45.7286
44478	Thu Mar 23 16:24:59 2017_x000D_	17.8309	77.5491	216.499	3.77863	1	25.0441	74.1317	180	3.14159	7.98178		9.75878	0
44479	Thu Mar 23 16:24:59 2017_x000D_	17.5262	77.663	212.472	3.70834	1	25.0441	74.1317	180	3.14159	8.30596		4.35343	0
44480	Thu Mar 23 16:24:59 2017_x000D_	17.4272	77.7691	216.499	3.77861	1	25.0441	74.1317	180	3.14159	8.44084		9.76159	0
44481	Thu Mar 23 16:24:59 2017_x000D_	17.1224	77.883	212.472	3.70833	1	25.0441	74.1317	180	3.14159	8.76502		4.36601	59.277
44482	Thu Mar 23 16:24:59 2017_x000D_	17.023	77.9893	208.589	3.64057	1	23.075	74.2955	180	3.14159	7.09019		4.3656	0
44483	Thu Mar 23 16:24:59 2017_x000D_	16.9233	78.0953	193.986	3.38569	1	23.075	74.2955	180	3.14159	7.23062		4.3305	0
44484	Thu Mar 23 16:24:59 2017_x000D_	17.0291	78.1935	185.005	3.22895	1	23.075	74.2955	180	3.14159	7.19356		6.89404	0
44485	Thu Mar 23 16:24:59 2017_x000D_	17.2307	78.0832	176.462	3.07985	1	23.075	74.2955	180	3.14159	6.96437		4.32692	0
44486	Thu Mar 23 16:24:59 2017_x000D_	17.3368	78.1809	161.984	2.82715	1	23.075	74.2955	180	3.14159	6.92988		3.05912	39.8621
44487	Thu Mar 23 16:24:59 2017_x000D_	17.3406	78.2828	151.749	2.64851	1	21.7588	74.4776	180	3.14159	5.83096		3.08269	0
44488	Thu Mar 23 16:24:59 2017_x000D_	17.3372	78.1801	141.28	2.46581	1	21.7588	74.4776	180	3.14159	5.76707		6.86698	0
44489	Thu Mar 23 16:24:59 2017_x000D_	17.1289	78.0852	126.658	2.2106	1	21.7588	74.4776	180	3.14159	5.86948		0.0108167	0
44490	Thu Mar 23 16:24:59 2017_x000D_	17.1292	78.085	118.679	2.07134	1	21.7588	74.4776	180	3.14159	5.86912		11.0612	46.3279
44491	Thu Mar 23 16:24:59 2017_x000D_	16.9136	77.7859	106.803	1.86406	1	20.2246	74.6536	169.074	2.95089	4.55785		6.15048	0
44492	Thu Mar 23 16:24:59 2017_x000D_	16.9067	77.581	100.157	1.74808	1	20.2246	74.6536	169.074	2.95089	4.42472		21.721	0
44493	Thu Mar 23 16:24:59 2017_x000D_	16.7791	76.8683	97.7279	1.70567	1	20.2246	74.6536	169.074	2.95089	4.0959		18.709	0
44494	Thu Mar 23 16:24:59 2017_x000D_	16.6547	76.2572	100.56	1.7551	1	20.2246	74.6536	169.074	2.95089	3.91353		12.3075	185.822
44495	Thu Mar 23 16:24:59 2017_x000D_	16.6404	75.8472	100.558	1.75507	2	17.1528	80.0323	223.991	3.90938	4.21635		25.3946	0
44496	Thu Mar 23 16:24:59 2017_x000D_	16.4057	75.0339	106.084	1.85152	2	17.1528	80.0323	223.991	3.90938	5.05393		15.3964	0
44497	Thu Mar 23 16:24:59 2017_x000D_	16.3878	74.521	106.79	1.86384	2	17.1528	80.0323	223.991	3.90938	5.56414		12.7078	0
44498	Thu Mar 23 16:24:59 2017_x000D_	16.2704	74.114	109.579	1.91252	2	17.1528	80.0323	223.991	3.90938	5.98372		23.49	60.1961
44499	Thu Mar 23 16:25:00 2017_x000D_	15.936	73.406	113.315	1.97771	2	16.8035	78.0564	262.169	4.57572	4.73062		19.5291	0
44500	Thu Mar 23 16:25:00 2017_x000D_	15.7079	72.7963	118.636	2.07059	2	16.8035	78.0564	262.169	4.57572	5.37299		11.1344	0
44501	Thu Mar 23 16:25:00 2017_x000D_	15.4909	72.4952	119.971	2.09389	2	16.8035	78.0564	262.169	4.57572	5.71401		6.91678	0
44502	Thu Mar 23 16:25:00 2017_x000D_	15.3803	72.2929	122.541	2.13874	2	16.8035	78.0564	262.169	4.57572	5.93662		18.0291	0
44503	Thu Mar 23 16:25:00 2017_x000D_	15.0525	71.7892	126.584	2.20931	2	16.8035	78.0564	262.169	4.57572	6.50721		8.75615	109.828
44504	Thu Mar 23 16:25:00 2017_x000D_	14.8388	71.5904	126.586	2.20934	1	18.8984	75.0541	190.709	3.3285	5.33644		13.84	0
44505	Thu Mar 23 16:25:00 2017_x000D_	14.6177	71.1855	126.584	2.20931	1	18.8984	75.0541	190.709	3.3285	5.76979		17.5335	0
44506	Thu Mar 23 16:25:00 2017_x000D_	14.1898	70.7874	126.588	2.20937	1	18.8984	75.0541	190.709	3.3285	6.35418		6.93163	0
44507	Thu Mar 23 16:25:00 2017_x000D_	14.0789	70.5847	128.945	2.25051	1	18.8984	75.0541	190.709	3.3285	6.57291		18.0767	14.7495
44508	Thu Mar 23 16:25:00 2017_x000D_	13.7505	70.0795	124.984	2.18138	1	19.1355	74.6234	261.687	4.5673	7.04594		8.78159	0
44509	Thu Mar 23 16:25:00 2017_x000D_	13.5362	69.8801	124.986	2.18142	1	19.1355	74.6234	261.687	4.5673	7.33833		9.7967	0
44510	Thu Mar 23 16:25:00 2017_x000D_	13.4219	69.5742	124.085	2.16569	1	19.1355	74.6234	261.687	4.5673	7.62494		19.896	0
44511	Thu Mar 23 16:25:00 2017_x000D_	12.9892	69.0716	122.551	2.13891	1	19.1355	74.6234	261.687	4.5673	8.28248		6.93809	6.53656
44512	Thu Mar 23 16:25:00 2017_x000D_	12.8784	68.8686	119.986	2.09416	1	18.9177	74.6173	292.623	5.10724	8.33791		13.8965	0
44513	Thu Mar 23 16:25:00 2017_x000D_	12.6563	68.4621	119.986	2.09415	1	18.9177	74.6173	292.623	5.10724	8.78018		18.144	0
44514	Thu Mar 23 16:25:00 2017_x000D_	12.3264	67.9552	121.142	2.11432	1	18.9177	74.6173	292.623	5.10724	9.3717		9.82057	0
44515	Thu Mar 23 16:25:00 2017_x000D_	12.2117	67.6486	119.985	2.09414	1	18.9177	74.6173	292.623	5.10724	9.67126		15.5748	37.8804
44516	Thu Mar 23 16:25:00 2017_x000D_	11.8854	67.2448	122.549	2.13888	1	17.8573	73.9318	273.636	4.77584	8.96546		9.84094	0
44517	Thu Mar 23 16:25:00 2017_x000D_	11.7701	66.9377	126.575	2.20916	1	17.8573	73.9318	273.636	4.77584	9.27208		15.5799	0
44518	Thu Mar 23 16:25:00 2017_x000D_	11.4439	66.5336	124.083	2.16565	1	17.8573	73.9318	273.636	4.77584	9.79107		6.97329	0
44519	Thu Mar 23 16:25:00 2017_x000D_	11.3323	66.3297	126.575	2.20915	1	17.8573	73.9318	273.636	4.77584	10.0184		13.9437	0
44520	Thu Mar 23 16:25:01 2017_x000D_	11.1093	65.9219	126.573	2.20911	1	17.8573	73.9318	273.636	4.77584	10.4735		8.83217	18.3772
44521	Thu Mar 23 16:25:01 2017_x000D_	10.894	65.7211	126.575	2.20914	1	17.4407	73.4827	202.785	3.53926	10.1539		6.97305	0
44522	Thu Mar 23 16:25:01 2017_x000D_	10.7826	65.5171	124.082	2.16564	1	17.4407	73.4827	202.785	3.53926	10.3818		11.2666	0
44523	Thu Mar 23 16:25:01 2017_x000D_	10.5632	65.2123	122.55	2.13889	1	17.4407	73.4827	202.785	3.53926	10.7564		6.22629	0
44524	Thu Mar 23 16:25:01 2017_x000D_	10.5555	65.0049	122.546	2.13883	1	17.4407	73.4827	202.785	3.53926	10.9215		15.6249	23.4269
44525	Thu Mar 23 16:25:01 2017_x000D_	10.2284	64.5996	119.992	2.09425	1	16.8062	73.0275	196.889	3.43637	10.691		6.99316	0
44526	Thu Mar 23 16:25:01 2017_x000D_	10.1167	64.395	114.949	2.00623	1	16.8062	73.0275	196.889	3.43637	10.9211		4.40198	0
44527	Thu Mar 23 16:25:01 2017_x000D_	10.0096	64.2947	100.675	1.75712	1	16.8062	73.0275	196.889	3.43637	11.066		3.13154	0
44528	Thu Mar 23 16:25:01 2017_x000D_	10.0138	64.399	89.1178	1.5554	1	16.8062	73.0275	196.889	3.43637	10.9812		0.0108167	32.4908
44529	Thu Mar 23 16:25:01 2017_x000D_	10.014	64.3993	83.1381	1.45103	1	15.9631	72.3477	203.147	3.54559	9.92818		3.12017	0
44530	Thu Mar 23 16:25:01 2017_x000D_	9.91005	64.4027	74.5455	1.30106	1	15.9631	72.3477	203.147	3.54559	9.98811		3.11633	0
44531	Thu Mar 23 16:25:01 2017_x000D_	10.0139	64.4003	59.065	1.03088	1	15.9631	72.3477	203.147	3.54559	9.92744		4.42453	0
44532	Thu Mar 23 16:25:01 2017_x000D_	9.90568	64.3001	46.8838	0.818277	1	15.9631	72.3477	203.147	3.54559	10.0725		6.936	0
44533	Thu Mar 23 16:25:01 2017_x000D_	10.0013	64.0896	32.2578	0.563005	1	15.9631	72.3477	203.147	3.54559	10.1852		6.23078	106.557
44534	Thu Mar 23 16:25:01 2017_x000D_	10.2089	64.0834	24.593	0.429228	1	15.4621	68.8313	180	3.14159	7.08087		6.9508	0
44535	Thu Mar 23 16:25:01 2017_x000D_	10.4126	63.973	10.7004	0.186756	1	15.4621	68.8313	180	3.14159	7.00718		9.35244	0
44536	Thu Mar 23 16:25:01 2017_x000D_	10.7242	63.9634	4.59163	0.0801391	1	15.4621	68.8313	180	3.14159	6.79295		15.5983	0
44537	Thu Mar 23 16:25:01 2017_x000D_	11.2439	63.9475	-1.27581	-0.0222671	1	15.4621	68.8313	180	3.14159	6.45327		0	66.7858
44538	Thu Mar 23 16:25:01 2017_x000D_	11.2439	63.9475	-1.27581	-0.0222671	1	15.1216	66.6313	188.208	3.28485	4.71586		24.9355	0
44539	Thu Mar 23 16:25:01 2017_x000D_	12.0747	63.9223	-1.27713	-0.0222902	1	15.1216	66.6313	188.208	3.28485	4.07704		12.4645	0
44540	Thu Mar 23 16:25:01 2017_x000D_	12.49	63.91	4.74454	0.0828079	1	15.1216	66.6313	188.208	3.28485	3.7856		25.0849	0
44541	Thu Mar 23 16:25:02 2017_x000D_	13.3162	63.7813	7.74151	0.135115	1	15.1216	66.6313	188.208	3.28485	3.37372		12.4437	140.397
44542	Thu Mar 23 16:25:02 2017_x000D_	13.7308	63.7688	7.74266	0.135135	2	10.8336	64.7566	9.47316	0.165338	3.06097		24.8812	0
44543	Thu Mar 23 16:25:02 2017_x000D_	14.5598	63.7439	13.6373	0.238017	2	10.8336	64.7566	9.47316	0.165338	3.86136		6.93554	0
44544	Thu Mar 23 16:25:02 2017_x000D_	14.7633	63.6342	16.4994	0.287969	2	10.8336	64.7566	9.47316	0.165338	4.08685		18.8848	0
44545	Thu Mar 23 16:25:02 2017_x000D_	15.3808	63.5119	19.2928	0.336724	2	10.8336	64.7566	9.47316	0.165338	4.71448		12.7878	102.089
44546	Thu Mar 23 16:25:02 2017_x000D_	15.791	63.396	22.0037	0.384038	2	14.1453	63.9738	324.449	5.6627	1.74419		11.1769	0
44547	Thu Mar 23 16:25:02 2017_x000D_	16.0942	63.1795	23.0323	0.401989	2	14.1453	63.9738	324.449	5.6627	2.10455		19.6033	0
44548	Thu Mar 23 16:25:02 2017_x000D_	16.7075	62.954	28.3735	0.49521	2	14.1453	63.9738	324.449	5.6627	2.75769		6.92377	0
44549	Thu Mar 23 16:25:02 2017_x000D_	16.9105	62.8442	25.7578	0.449558	2	14.1453	63.9738	324.449	5.6627	2.98703		19.5853	0
44550	Thu Mar 23 16:25:02 2017_x000D_	17.5232	62.6188	25.7589	0.449577	2	14.1453	63.9738	324.449	5.6627	3.63954		13.8433	93.2003
44551	Thu Mar 23 16:25:02 2017_x000D_	17.9292	62.3995	25.7585	0.449571	2	14.7155	60.9199	261.074	4.5566	3.53795		6.91706	0
44552	Thu Mar 23 16:25:02 2017_x000D_	18.132	62.2898	23.0318	0.401981	2	14.7155	60.9199	261.074	4.5566	3.68091		19.5692	0
44553	Thu Mar 23 16:25:02 2017_x000D_	18.7442	62.0646	23.0325	0.401993	2	14.7155	60.9199	261.074	4.5566	4.18817		11.1479	0
44554	Thu Mar 23 16:25:02 2017_x000D_	19.0465	61.8485	21.9995	0.383964	2	14.7155	60.9199	261.074	4.5566	4.42943		9.78178	41.413
44555	Thu Mar 23 16:25:02 2017_x000D_	19.3525	61.7359	20.1996	0.35255	2	14.3362	59.5926	250.102	4.36511	5.455		22.4999	0
44556	Thu Mar 23 16:25:02 2017_x000D_	20.067	61.5079	19.2856	0.336597	2	14.3362	59.5926	250.102	4.36511	6.04239		6.91014	0
44557	Thu Mar 23 16:25:02 2017_x000D_	20.2697	61.3985	22.0003	0.383977	2	14.3362	59.5926	250.102	4.36511	6.20223		19.5362	0
44558	Thu Mar 23 16:25:02 2017_x000D_	20.8808	61.1735	16.4853	0.287724	2	14.3362	59.5926	250.102	4.36511	6.73283		12.7338	27.0354
44559	Thu Mar 23 16:25:02 2017_x000D_	21.2893	61.0582	19.2851	0.336589	2	14.1561	58.7096	262.75	4.58585	7.50989		19.5218	0
44560	Thu Mar 23 16:25:02 2017_x000D_	21.9	60.8335	19.2849	0.336585	2	14.1561	58.7096	262.75	4.58585	8.02988		9.76178	0
44561	Thu Mar 23 16:25:02 2017_x000D_	22.2054	60.7212	23.0347	0.402032	2	14.1561	58.7096	262.75	4.58585	8.29685		19.5085	0
44562	Thu Mar 23 16:25:02 2017_x000D_	22.8157	60.4967	23.0353	0.402043	2	14.1561	58.7096	262.75	4.58585	8.84208		11.1197	18.4394
44563	Thu Mar 23 16:25:03 2017_x000D_	23.1172	60.2811	22.0009	0.383989	2	13.7385	58.2586	260.679	4.5497	9.5943		9.25885	0
44564	Thu Mar 23 16:25:03 2017_x000D_	23.4257	60.2722	23.036	0.402053	2	13.7385	58.2586	260.679	4.5497	9.89426		19.4895	0
44565	Thu Mar 23 16:25:03 2017_x000D_	24.0354	60.0479	23.0366	0.402064	2	13.7385	58.2586	260.679	4.5497	10.4512		9.73437	0
44566	Thu Mar 23 16:25:03 2017_x000D_	24.3399	59.9358	19.284	0.33657	2	13.7385	58.2586	260.679	4.5497	10.7333		8.72997	0
44567	Thu Mar 23 16:25:03 2017_x000D_	24.5386	59.7232	19.2812	0.33652	2	13.7385	58.2586	260.679	4.5497	10.899		15.7058	71.5966
44568	Thu Mar 23 16:25:03 2017_x000D_	25.0487	59.6054	23.0364	0.402061	2	15.1346	56.323	335.232	5.8509	10.4433		9.72874	0
44569	Thu Mar 23 16:25:03 2017_x000D_	25.353	59.4933	19.2823	0.336539	2	15.1346	56.323	335.232	5.8509	10.6989		17.9636	0
44570	Thu Mar 23 16:25:03 2017_x000D_	25.8563	59.1689	23.0348	0.402032	2	15.1346	56.323	335.232	5.8509	11.093		12.3048	0
44571	Thu Mar 23 16:25:03 2017_x000D_	26.2663	59.1574	23.0376	0.402082	2	15.1346	56.323	335.232	5.8509	11.4869		6.88068	51.66
44572	Thu Mar 23 16:25:03 2017_x000D_	26.4681	59.0484	25.7707	0.449784	2	16.4927	55.2643	315	5.49779	10.669		19.4449	0
44573	Thu Mar 23 16:25:03 2017_x000D_	27.0764	58.8246	25.7719	0.449804	2	16.4927	55.2643	315	5.49779	11.1665		6.87541	0
44574	Thu Mar 23 16:25:03 2017_x000D_	27.278	58.7156	23.0374	0.402079	2	16.4927	55.2643	315	5.49779	11.3241		13.7508	0
44575	Thu Mar 23 16:25:03 2017_x000D_	27.6812	58.4976	23.0366	0.402065	2	16.4927	55.2643	315	5.49779	11.6463		6.87662	42.3474
44576	Thu Mar 23 16:25:03 2017_x000D_	27.8829	58.3887	25.7711	0.449791	2	17.6229	54.4186	332.434	5.80207	11.0013		6.87013	0
44577	Thu Mar 23 16:25:03 2017_x000D_	28.0843	58.2797	23.0358	0.40205	2	17.6229	54.4186	332.434	5.80207	11.1512		12.6609	0
44578	Thu Mar 23 16:25:03 2017_x000D_	28.4905	58.1652	25.7723	0.449811	2	17.6229	54.4186	332.434	5.80207	11.4953		3.10349	0
44579	Thu Mar 23 16:25:03 2017_x000D_	28.4873	58.0618	23.0349	0.402035	2	17.6229	54.4186	332.434	5.80207	11.459		12.6572	0
44580	Thu Mar 23 16:25:03 2017_x000D_	28.8934	57.9474	25.7719	0.449804	2	17.6229	54.4186	332.434	5.80207	11.81		6.87134	42.3498
44581	Thu Mar 23 16:25:03 2017_x000D_	29.0949	57.8385	28.396	0.495603	2	18.7532	53.5729	345.308	6.02676	11.1869		3.07615	0
44582	Thu Mar 23 16:25:03 2017_x000D_	29.1974	57.8357	34.7826	0.607071	2	18.7532	53.5729	345.308	6.02676	11.2806		6.18636	0
44583	Thu Mar 23 16:25:03 2017_x000D_	29.2042	58.0418	51.0222	0.890505	2	18.7532	53.5729	345.308	6.02676	11.3664		3.06085	0
44584	Thu Mar 23 16:25:04 2017_x000D_	29.1022	58.0442	61.4588	1.07266	2	18.7532	53.5729	345.308	6.02676	11.2736		6.17989	79.6834
44585	Thu Mar 23 16:25:04 2017_x000D_	29.1085	58.2501	74.3319	1.29734	2	20.7956	51.8748	315	5.49779	10.4761		0.0134164	0
44586	Thu Mar 23 16:25:04 2017_x000D_	29.1083	58.2497	85.7528	1.49667	2	20.7956	51.8748	315	5.49779	10.4757		0.0234307	0
44587	Thu Mar 23 16:25:04 2017_x000D_	29.1078	58.2491	103.471	1.80591	2	20.7956	51.8748	315	5.49779	10.4749		4.3495	0
44588	Thu Mar 23 16:25:04 2017_x000D_	29.2065	58.1429	112.739	1.96768	2	20.7956	51.8748	315	5.49779	10.4896		0.0108167	0
44589	Thu Mar 23 16:25:04 2017_x000D_	29.2062	58.1427	118.009	2.05965	2	20.7956	51.8748	315	5.49779	10.4893		6.92173	75.4143
44590	Thu Mar 23 16:25:04 2017_x000D_	29.0971	57.9394	136.346	2.37968	2	22.8285	50.3961	332.434	5.80207	9.80799		3.07041	0
44591	Thu Mar 23 16:25:04 2017_x000D_	28.9948	57.9425	142.681	2.49025	2	22.8285	50.3961	332.434	5.80207	9.74533		3.09778	0
44592	Thu Mar 23 16:25:04 2017_x000D_	28.9913	57.8393	148.437	2.59072	2	22.8285	50.3961	332.434	5.80207	9.6634		4.35652	0
44593	Thu Mar 23 16:25:04 2017_x000D_	28.886	57.7393	157.41	2.74732	2	22.8285	50.3961	332.434	5.80207	9.51924		6.88195	66.1356
44594	Thu Mar 23 16:25:04 2017_x000D_	28.6784	57.6417	160.135	2.79489	2	24.6334	49.1303	335.232	5.8509	9.42369		19.4622	0
44595	Thu Mar 23 16:25:04 2017_x000D_	28.0582	57.4514	154.799	2.70175	2	24.6334	49.1303	335.232	5.8509	8.99833		11.1226	0
44596	Thu Mar 23 16:25:04 2017_x000D_	27.745	57.253	153.461	2.67839	2	24.6334	49.1303	335.232	5.8509	8.69829		23.4829	0
44597	Thu Mar 23 16:25:04 2017_x000D_	27.0185	56.9616	144.484	2.52172	2	24.6334	49.1303	335.232	5.8509	8.18645		13.1389	33.0715
44598	Thu Mar 23 16:25:04 2017_x000D_	26.7016	56.6593	140.445	2.45122	2	25.536	48.4974	332.434	5.80207	8.24471		4.38166	0
44599	Thu Mar 23 16:25:04 2017_x000D_	26.596	56.5584	136.372	2.38015	2	25.536	48.4974	332.434	5.80207	8.13039		26.6208	0
44600	Thu Mar 23 16:25:04 2017_x000D_	25.8621	56.0596	132.314	2.30931	2	25.536	48.4974	332.434	5.80207	7.56923		13.9096	0
44601	Thu Mar 23 16:25:04 2017_x000D_	25.6439	55.6505	132.31	2.30924	2	25.536	48.4974	332.434	5.80207	7.15391		13.1707	0
44602	Thu Mar 23 16:25:04 2017_x000D_	25.3262	55.3475	128.294	2.23916	2	25.536	48.4974	332.434	5.80207	6.85331		22.4401	42.3642
44603	Thu Mar 23 16:25:04 2017_x000D_	24.8957	54.7358	128.293	2.23914	2	26.6666	47.6513	328.192	5.72803	7.30248		8.79114	0
44604	Thu Mar 23 16:25:04 2017_x000D_	24.6836	54.5336	128.294	2.23916	2	26.6666	47.6513	328.192	5.72803	7.16229		22.47	0
44605	Thu Mar 23 16:25:04 2017_x000D_	24.2525	53.9211	128.293	2.23914	2	26.6666	47.6513	328.192	5.72803	6.7185		11.2347	0
44606	Thu Mar 23 16:25:05 2017_x000D_	24.0369	53.6149	130.067	2.27009	2	26.6666	47.6513	328.192	5.72803	6.51766		22.4976	98.4422
44607	Thu Mar 23 16:25:05 2017_x000D_	23.6052	53.0017	130.064	2.27005	2	27.896	44.6089	279.666	4.88109	9.42603		4.40948	0
44608	Thu Mar 23 16:25:05 2017_x000D_	23.4987	52.9004	134.249	2.34308	2	27.896	44.6089	279.666	4.88109	9.38537		8.81866	0
44609	Thu Mar 23 16:25:05 2017_x000D_	23.286	52.6975	134.249	2.34309	2	27.896	44.6089	279.666	4.88109	9.31008		19.9615	0
44610	Thu Mar 23 16:25:05 2017_x000D_	22.757	52.2939	136.357	2.37987	2	27.896	44.6089	279.666	4.88109	9.24492		6.99795	59.3878
44611	Thu Mar 23 16:25:05 2017_x000D_	22.647	52.0882	138.314	2.41403	2	27.9848	42.6313	244.464	4.2667	10.8593		15.5867	0
44612	Thu Mar 23 16:25:05 2017_x000D_	22.2243	51.7861	140.411	2.45064	2	27.9848	42.6313	244.464	4.2667	10.8164		8.83779	0
44613	Thu Mar 23 16:25:05 2017_x000D_	22.0111	51.5828	140.411	2.45063	2	27.9848	42.6313	244.464	4.2667	10.7617		17.6841	0
44614	Thu Mar 23 16:25:05 2017_x000D_	21.5845	51.176	140.409	2.4506	2	27.9848	42.6313	244.464	4.2667	10.6759		8.84835	82.0646
44615	Thu Mar 23 16:25:05 2017_x000D_	21.3711	50.9724	140.408	2.45059	2	26.7829	40.174	235.74	4.11444	12.0786		8.85052	0
44616	Thu Mar 23 16:25:05 2017_x000D_	21.1576	50.7688	140.408	2.45058	2	26.7829	40.174	235.74	4.11444	11.9956		20.0203	0
44617	Thu Mar 23 16:25:05 2017_x000D_	20.6272	50.3638	138.461	2.4166	2	26.7829	40.174	235.74	4.11444	11.9048		8.86117	0
44618	Thu Mar 23 16:25:05 2017_x000D_	20.4134	50.16	138.46	2.41659	2	26.7829	40.174	235.74	4.11444	11.8444		8.86531	0
44619	Thu Mar 23 16:25:05 2017_x000D_	20.1996	49.956	138.46	2.41658	2	26.7829	40.174	235.74	4.11444	11.791		15.6901	46.1904
44620	Thu Mar 23 16:25:05 2017_x000D_	19.8754	49.5456	136.357	2.37987	2	25.7398	39.0415	238.1	4.15562	12.0303		11.2937	0
44621	Thu Mar 23 16:25:05 2017_x000D_	19.5576	49.3438	138.459	2.41656	2	25.7398	39.0415	238.1	4.15562	12.0149		13.3192	0
44622	Thu Mar 23 16:25:05 2017_x000D_	19.2364	49.0373	134.261	2.34331	2	25.7398	39.0415	238.1	4.15562	11.9252		11.3323	0
44623	Thu Mar 23 16:25:05 2017_x000D_	19.0187	48.7286	136.357	2.37987	2	25.7398	39.0415	238.1	4.15562	11.7904		7.00349	27.7213
44624	Thu Mar 23 16:25:05 2017_x000D_	18.8078	48.6285	134.262	2.34332	2	25.1137	38.3619	245.232	4.28011	12.0485		20.1411	0
44625	Thu Mar 23 16:25:05 2017_x000D_	18.3753	48.115	136.357	2.37987	2	25.1137	38.3619	245.232	4.28011	11.8545		7.01149	0
44626	Thu Mar 23 16:25:05 2017_x000D_	18.1642	48.0147	134.263	2.34334	2	25.1137	38.3619	245.232	4.28011	11.8942		15.7552	0
44627	Thu Mar 23 16:25:06 2017_x000D_	17.8384	47.6028	136.357	2.37987	2	25.1137	38.3619	245.232	4.28011	11.7611		4.44124	32.6527
44628	Thu Mar 23 16:25:06 2017_x000D_	17.7312	47.5007	136.357	2.37987	2	24.269	37.6755	223.711	3.90449	11.8016		13.3744	0
44629	Thu Mar 23 16:25:06 2017_x000D_	17.4086	47.193	136.357	2.37987	2	24.269	37.6755	223.711	3.90449	11.7323		4.44538	0
44630	Thu Mar 23 16:25:06 2017_x000D_	17.3014	47.0907	136.357	2.37987	2	24.269	37.6755	223.711	3.90449	11.713		4.46659	0
44631	Thu Mar 23 16:25:06 2017_x000D_	17.1937	46.9879	136.357	2.37987	2	24.269	37.6755	223.711	3.90449	11.6953		3.11483	0
44632	Thu Mar 23 16:25:06 2017_x000D_	17.0899	46.9903	134.265	2.34337	2	24.269	37.6755	223.711	3.90449	11.7603		15.7862	32.7313
44633	Thu Mar 23 16:25:06 2017_x000D_	16.7637	46.5774	128.34	2.23995	2	23.6524	36.7754	246.853	4.30839	11.9805		4.44727	0
44634	Thu Mar 23 16:25:06 2017_x000D_	16.6567	46.4748	119.505	2.08576	2	23.6524	36.7754	246.853	4.30839	11.959		6.30157	0
44635	Thu Mar 23 16:25:06 2017_x000D_	16.6647	46.6847	100.853	1.76022	2	23.6524	36.7754	246.853	4.30839	12.1253		0.0108167	0
44636	Thu Mar 23 16:25:06 2017_x000D_	16.6649	46.685	94.959	1.65735	2	23.6524	36.7754	246.853	4.30839	12.1254		3.17027	23.5548
44637	Thu Mar 23 16:25:06 2017_x000D_	16.6689	46.7906	76.5235	1.33559	2	23.0161	36.3154	225	3.92699	12.2481		3.1209	0
44638	Thu Mar 23 16:25:06 2017_x000D_	16.5649	46.7931	68.0729	1.1881	2	23.0161	36.3154	225	3.92699	12.3045		0.0283019	0
44639	Thu Mar 23 16:25:06 2017_x000D_	16.5644	46.7939	46.8498	0.817683	2	23.0161	36.3154	225	3.92699	12.3054		4.39761	0
44640	Thu Mar 23 16:25:06 2017_x000D_	16.6647	46.687	42.7087	0.745407	2	23.0161	36.3154	225	3.92699	12.1618		3.14341	23.559
44641	Thu Mar 23 16:25:06 2017_x000D_	16.6606	46.5823	32.1016	0.560279	2	22.3797	35.8553	242.434	4.23127	12.1563		6.22047	0
44642	Thu Mar 23 16:25:06 2017_x000D_	16.8679	46.5778	18.964	0.330985	2	22.3797	35.8553	242.434	4.23127	12.0562		6.95101	0
44643	Thu Mar 23 16:25:06 2017_x000D_	17.0722	46.4685	16.1412	0.281716	2	22.3797	35.8553	242.434	4.23127	11.8663		25.6449	0
44644	Thu Mar 23 16:25:06 2017_x000D_	17.8962	46.241	10.2916	0.179622	2	22.3797	35.8553	242.434	4.23127	11.3121		12.8183	27.751
44645	Thu Mar 23 16:25:06 2017_x000D_	18.3081	46.1274	13.2459	0.231184	2	21.7529	35.175	225	3.92699	11.4814		12.8147	0
44646	Thu Mar 23 16:25:06 2017_x000D_	18.7199	46.0139	16.1416	0.281724	2	21.7529	35.175	225	3.92699	11.2553		28.6503	0
44647	Thu Mar 23 16:25:06 2017_x000D_	19.647	45.7847	22.7512	0.397083	2	21.7529	35.175	225	3.92699	10.8167		13.8752	0
44648	Thu Mar 23 16:25:07 2017_x000D_	20.0548	45.5665	22.7504	0.397069	2	21.7529	35.175	225	3.92699	10.5293		12.7965	0
44649	Thu Mar 23 16:25:07 2017_x000D_	20.466	45.4531	25.5078	0.445195	2	21.7529	35.175	225	3.92699	10.3584		18.092	43.8545
44650	Thu Mar 23 16:25:07 2017_x000D_	20.974	45.1281	29.5063	0.514982	2	20.4698	34.4746	198.501	3.4645	10.6654		12.787	0
44651	Thu Mar 23 16:25:07 2017_x000D_	21.3849	45.0148	32.1181	0.560566	2	20.4698	34.4746	198.501	3.4645	10.5798		18.0803	0
44652	Thu Mar 23 16:25:07 2017_x000D_	21.8925	44.6899	36.2252	0.632249	2	20.4698	34.4746	198.501	3.4645	10.3139		11.1727	0
44653	Thu Mar 23 16:25:07 2017_x000D_	22.1961	44.4742	34.5968	0.603828	2	20.4698	34.4746	198.501	3.4645	10.1475		19.8655	35.2258
44654	Thu Mar 23 16:25:07 2017_x000D_	22.7001	44.0447	36.2247	0.632241	2	19.3954	34.0009	194.692	3.39801	10.5735		11.1661	0
44655	Thu Mar 23 16:25:07 2017_x000D_	23.0035	43.8291	34.5959	0.603813	2	19.3954	34.0009	194.692	3.39801	10.4696		20.7658	0
44656	Thu Mar 23 16:25:07 2017_x000D_	23.6138	43.5025	32.1167	0.560543	2	19.3954	34.0009	194.692	3.39801	10.3959		8.78057	0
44657	Thu Mar 23 16:25:07 2017_x000D_	23.8139	43.2889	32.1157	0.560525	2	19.3954	34.0009	194.692	3.39801	10.2854		13.8402	39.8641
44658	Thu Mar 23 16:25:07 2017_x000D_	24.2207	43.0713	32.1162	0.560533	2	18.0923	33.7408	180	3.14159	11.1631		15.4879	0
44659	Thu Mar 23 16:25:07 2017_x000D_	24.624	42.749	29.5021	0.514909	2	18.0923	33.7408	180	3.14159	11.127		12.7504	0
44660	Thu Mar 23 16:25:07 2017_x000D_	25.0338	42.6363	32.117	0.560548	2	18.0923	33.7408	180	3.14159	11.2834		8.77633	0
44661	Thu Mar 23 16:25:07 2017_x000D_	25.2338	42.4228	32.116	0.56053	2	18.0923	33.7408	180	3.14159	11.2418		19.5471	0
44662	Thu Mar 23 16:25:07 2017_x000D_	25.8466	42.2014	32.1179	0.560564	2	18.0923	33.7408	180	3.14159	11.4765		8.7699	19.704
44663	Thu Mar 23 16:25:07 2017_x000D_	26.0465	41.9881	32.1169	0.560545	2	17.4358	33.7209	191.014	3.33383	11.9369		18.0228	0
44664	Thu Mar 23 16:25:07 2017_x000D_	26.5524	41.6641	28.1453	0.491227	2	17.4358	33.7209	191.014	3.33383	12.0916		9.76969	0
44665	Thu Mar 23 16:25:07 2017_x000D_	26.8587	41.5535	32.1177	0.56056	2	17.4358	33.7209	191.014	3.33383	12.2532		6.90671	0
44666	Thu Mar 23 16:25:07 2017_x000D_	27.0617	41.4449	29.5031	0.514926	2	17.4358	33.7209	191.014	3.33383	12.3417		22.2889	20.9896
44667	Thu Mar 23 16:25:07 2017_x000D_	27.6673	41.0145	29.5019	0.514906	2	17.188	34.3752	180	3.14159	12.4055		9.75637	0
44668	Thu Mar 23 16:25:07 2017_x000D_	27.9732	40.9041	30.6817	0.535496	2	17.188	34.3752	180	3.14159	12.6074		20.7	0
44669	Thu Mar 23 16:25:08 2017_x000D_	28.5816	40.5786	28.1453	0.491228	2	17.188	34.3752	180	3.14159	12.9729		11.1403	0
44670	Thu Mar 23 16:25:08 2017_x000D_	28.8843	40.3635	29.5024	0.514915	2	17.188	34.3752	180	3.14159	13.1401		17.9954	40.1406
44671	Thu Mar 23 16:25:08 2017_x000D_	29.3895	40.0401	30.6814	0.535491	2	17.349	35.7035	145.984	2.5479	12.7976		9.7479	0
44672	Thu Mar 23 16:25:08 2017_x000D_	29.6951	39.9297	29.5028	0.514921	2	17.349	35.7035	145.984	2.5479	13.0494		6.89595	0
44673	Thu Mar 23 16:25:08 2017_x000D_	29.8978	39.8213	32.1198	0.560597	2	17.349	35.7035	145.984	2.5479	13.2071		15.4429	0
44674	Thu Mar 23 16:25:08 2017_x000D_	30.2999	39.4999	29.5016	0.514901	2	17.349	35.7035	145.984	2.5479	13.4959		6.89453	29.3699
44675	Thu Mar 23 16:25:08 2017_x000D_	30.5026	39.3916	32.1193	0.560587	2	17.748	36.5975	115.288	2.01215	13.0571		6.88801	0
44676	Thu Mar 23 16:25:08 2017_x000D_	30.705	39.2832	29.5018	0.514903	2	17.748	36.5975	115.288	2.01215	13.2324		13.7838	0
44677	Thu Mar 23 16:25:08 2017_x000D_	31.1102	39.0666	34.6044	0.60396	2	17.748	36.5975	115.288	2.01215	13.5884		6.88395	0
44678	Thu Mar 23 16:25:08 2017_x000D_	31.3125	38.9583	32.1202	0.560602	2	17.748	36.5975	115.288	2.01215	13.7684		8.75513	0
44679	Thu Mar 23 16:25:08 2017_x000D_	31.512	38.7453	32.1191	0.560584	2	17.748	36.5975	115.288	2.01215	13.9306		6.88783	14.6837
44680	Thu Mar 23 16:25:08 2017_x000D_	31.7145	38.6371	34.6043	0.603958	2	17.9474	37.0445	81.0738	1.41501	13.8589		13.1337	0
44681	Thu Mar 23 16:25:08 2017_x000D_	32.0138	38.3176	38.6357	0.67432	2	17.9474	37.0445	81.0738	1.41501	14.1239		6.8933	0
44682	Thu Mar 23 16:25:08 2017_x000D_	32.2164	38.2092	44.7307	0.780697	2	17.9474	37.0445	81.0738	1.41501	14.3165		3.08753	0
44683	Thu Mar 23 16:25:08 2017_x000D_	32.3193	38.2073	51.0005	0.890127	2	17.9474	37.0445	81.0738	1.41501	14.4189		4.35288	27.1559
44684	Thu Mar 23 16:25:08 2017_x000D_	32.2199	38.313	67.9744	1.18638	2	18.1275	37.9316	81.0738	1.41501	14.0976		3.07864	0
44685	Thu Mar 23 16:25:08 2017_x000D_	32.3225	38.3109	76.3408	1.3324	2	18.1275	37.9316	81.0738	1.41501	14.2001		3.13321	0
44686	Thu Mar 23 16:25:08 2017_x000D_	32.3254	38.4153	82.8038	1.4452	2	18.1275	37.9316	81.0738	1.41501	14.2061		0.025807	0
44687	Thu Mar 23 16:25:08 2017_x000D_	32.3249	38.4146	100.404	1.75238	2	18.1275	37.9316	81.0738	1.41501	14.2056		3.1359	14.6783
44688	Thu Mar 23 16:25:08 2017_x000D_	32.3274	38.5191	112.412	1.96197	2	18.3269	38.3784	76.4251	1.33387	14.0012		6.28203	0
44689	Thu Mar 23 16:25:08 2017_x000D_	32.3209	38.3098	125.406	2.18874	2	18.3269	38.3784	76.4251	1.33387	13.9942		8.8491	0
44690	Thu Mar 23 16:25:08 2017_x000D_	32.1091	38.1045	142.031	2.4789	2	18.3269	38.3784	76.4251	1.33387	13.7849		7.02477	0
44691	Thu Mar 23 16:25:09 2017_x000D_	32.0004	37.8971	148.653	2.59448	2	18.3269	38.3784	76.4251	1.33387	13.682		3.08464	35.2091
44692	Thu Mar 23 16:25:09 2017_x000D_	31.8976	37.8992	155.465	2.71338	2	19.401	38.8514	63.7209	1.11214	12.5328		4.42762	0
44693	Thu Mar 23 16:25:09 2017_x000D_	31.7918	37.7963	159.434	2.78265	2	19.401	38.8514	63.7209	1.11214	12.4356		19.6004	0
44694	Thu Mar 23 16:25:09 2017_x000D_	31.1694	37.5976	165.21	2.88345	2	19.401	38.8514	63.7209	1.11214	11.835		15.788	0
44695	Thu Mar 23 16:25:09 2017_x000D_	30.652	37.5014	163.191	2.84821	2	19.401	38.8514	63.7209	1.11214	11.3317		19.6345	0
44696	Thu Mar 23 16:25:09 2017_x000D_	30.0286	37.3021	163.19	2.84821	2	19.401	38.8514	63.7209	1.11214	10.7399		11.2609	91.8623
44697	Thu Mar 23 16:25:09 2017_x000D_	29.7139	37.0975	162.27	2.83215	2	22.4617	38.9432	63.7209	1.11214	7.48338		22.611	0
44698	Thu Mar 23 16:25:09 2017_x000D_	28.9867	36.8994	155.476	2.71357	2	22.4617	38.9432	63.7209	1.11214	6.8376		9.84616	0
44699	Thu Mar 23 16:25:09 2017_x000D_	28.6741	36.7994	154.112	2.68977	2	22.4617	38.9432	63.7209	1.11214	6.57189		11.2809	0
44700	Thu Mar 23 16:25:09 2017_x000D_	28.3588	36.5945	152.779	2.6665	2	22.4617	38.9432	63.7209	1.11214	6.34761		20.9605	26.2408
44701	Thu Mar 23 16:25:09 2017_x000D_	27.7303	36.2893	150.218	2.62179	2	23.336	38.9694	63.7209	1.11214	5.14712		8.90197	0
44702	Thu Mar 23 16:25:09 2017_x000D_	27.5175	36.0825	150.215	2.62174	2	23.336	38.9694	63.7209	1.11214	5.08125		11.3009	0
44703	Thu Mar 23 16:25:09 2017_x000D_	27.2016	35.8773	148.681	2.59498	2	23.336	38.9694	63.7209	1.11214	4.95015		16.8235	0
44704	Thu Mar 23 16:25:09 2017_x000D_	26.6785	35.6752	150.217	2.62179	2	23.336	38.9694	63.7209	1.11214	4.69298		11.3142	20.6683
44705	Thu Mar 23 16:25:09 2017_x000D_	26.3622	35.4698	148.684	2.59503	2	23.9819	39.2091	63.7209	1.11214	4.43263		18.3005	0
44706	Thu Mar 23 16:25:09 2017_x000D_	25.8353	35.1624	152.775	2.66642	2	23.9819	39.2091	63.7209	1.11214	4.45094		7.01454	0
44707	Thu Mar 23 16:25:09 2017_x000D_	25.625	35.0602	150.217	2.62178	2	23.9819	39.2091	63.7209	1.11214	4.46242		21.0344	0
44708	Thu Mar 23 16:25:09 2017_x000D_	24.9942	34.7541	152.776	2.66644	2	23.9819	39.2091	63.7209	1.11214	4.56856		8.93806	19.6768
44709	Thu Mar 23 16:25:09 2017_x000D_	24.7805	34.5465	152.772	2.66638	2	24.6375	39.2287	56.5568	0.987103	4.68438		9.89931	0
44710	Thu Mar 23 16:25:09 2017_x000D_	24.4662	34.446	156.701	2.73494	2	24.6375	39.2287	56.5568	0.987103	4.78577		11.3492	0
44711	Thu Mar 23 16:25:09 2017_x000D_	24.1489	34.24	155.461	2.71331	2	24.6375	39.2287	56.5568	0.987103	5.01257		19.8118	0
44712	Thu Mar 23 16:25:10 2017_x000D_	23.52	34.0385	155.464	2.71336	2	24.6375	39.2287	56.5568	0.987103	5.30914		11.3784	0
44713	Thu Mar 23 16:25:10 2017_x000D_	23.2018	33.8321	156.698	2.7349	2	24.6375	39.2287	56.5568	0.987103	5.58431		19.8374	27.1433
44714	Thu Mar 23 16:25:10 2017_x000D_	22.5721	33.6303	156.701	2.73494	2	25.5213	39.035	24.5848	0.429085	6.15699		11.38	0
44715	Thu Mar 23 16:25:10 2017_x000D_	22.2539	33.4238	155.463	2.71334	2	25.5213	39.035	24.5848	0.429085	6.49319		16.9405	0
44716	Thu Mar 23 16:25:10 2017_x000D_	21.7272	33.2202	156.699	2.73492	2	25.5213	39.035	24.5848	0.429085	6.94313		11.3924	0
44717	Thu Mar 23 16:25:10 2017_x000D_	21.4087	33.0134	155.462	2.71333	2	25.5213	39.035	24.5848	0.429085	7.29199		6.24369	42.4128
44718	Thu Mar 23 16:25:10 2017_x000D_	21.2006	33.0165	155.465	2.71338	2	26.6531	38.1878	352.04	6.14425	7.51479		21.1645	0
44719	Thu Mar 23 16:25:10 2017_x000D_	20.5659	32.7085	158.277	2.76246	2	26.6531	38.1878	352.04	6.14425	8.19004		7.0642	0
44720	Thu Mar 23 16:25:10 2017_x000D_	20.3541	32.6056	155.465	2.71337	2	26.6531	38.1878	352.04	6.14425	8.41655		19.9113	0
44721	Thu Mar 23 16:25:10 2017_x000D_	19.7221	32.4029	155.467	2.71342	2	26.6531	38.1878	352.04	6.14425	9.02795		8.9998	35.7247
44722	Thu Mar 23 16:25:10 2017_x000D_	19.5066	32.1942	155.464	2.71336	2	27.1394	37.1008	276.726	4.82978	9.07383		21.2248	0
44723	Thu Mar 23 16:25:10 2017_x000D_	18.8702	31.8851	152.785	2.66659	2	27.1394	37.1008	276.726	4.82978	9.77667		7.07098	0
44724	Thu Mar 23 16:25:10 2017_x000D_	18.6581	31.7823	155.463	2.71334	2	27.1394	37.1008	276.726	4.82978	10.0109		7.08432	0
44725	Thu Mar 23 16:25:10 2017_x000D_	18.4457	31.6791	152.785	2.6666	2	27.1394	37.1008	276.726	4.82978	10.2457		11.4458	0
44726	Thu Mar 23 16:25:10 2017_x000D_	18.1256	31.4715	151.336	2.64131	2	27.1394	37.1008	276.726	4.82978	10.6272		17.0385	54.6598
44727	Thu Mar 23 16:25:10 2017_x000D_	17.5959	31.2666	152.786	2.66661	2	27.6554	35.3534	276.726	4.82978	10.858		7.08571	0
44728	Thu Mar 23 16:25:10 2017_x000D_	17.3834	31.1635	155.462	2.71332	2	27.6554	35.3534	276.726	4.82978	11.0937		15.9285	0
44729	Thu Mar 23 16:25:10 2017_x000D_	16.9543	30.8508	152.783	2.66657	2	27.6554	35.3534	276.726	4.82978	11.6098		6.27656	0
44730	Thu Mar 23 16:25:10 2017_x000D_	16.7451	30.8536	152.787	2.66663	2	27.6554	35.3534	276.726	4.82978	11.8018		11.4841	72.9327
44731	Thu Mar 23 16:25:10 2017_x000D_	16.4238	30.6455	154.106	2.68965	2	27.5454	32.9248	262.345	4.57878	11.3528		4.5105	0
44732	Thu Mar 23 16:25:10 2017_x000D_	16.3158	30.5409	155.457	2.71324	2	27.5454	32.9248	262.345	4.57878	11.4798		13.0307	0
44733	Thu Mar 23 16:25:10 2017_x000D_	15.8933	30.4401	152.787	2.66664	2	27.5454	32.9248	262.345	4.57878	11.9141		3.18173	0
44734	Thu Mar 23 16:25:11 2017_x000D_	15.8898	30.3341	155.457	2.71324	2	27.5454	32.9248	262.345	4.57878	11.94		7.11115	62.4396
44735	Thu Mar 23 16:25:11 2017_x000D_	15.6766	30.2305	152.784	2.66659	2	26.9784	30.9222	263.377	4.5968	11.3229		3.14114	0
44736	Thu Mar 23 16:25:11 2017_x000D_	15.5719	30.2315	146.258	2.55268	2	26.9784	30.9222	263.377	4.5968	11.4274		4.52553	0
44737	Thu Mar 23 16:25:11 2017_x000D_	15.6805	30.3362	142.176	2.48143	2	26.9784	30.9222	263.377	4.5968
44738	Thu Mar 23 16:25:11 2017_x000D_	15.8939	30.4396	135.957	2.3729	2	26.9784	30.9222	263.377	4.5968
44739	Thu Mar 23 16:25:11 2017_x000D_	16.2267	30.9659	123.271	2.15148	2	26.6002	29.5867	261.184	4.55852
44740	Thu Mar 23 16:25:11 2017_x000D_	16.2306	31.072	116.639	2.03573	2	26.6002	29.5867	261.184	4.55852
44741	Thu Mar 23 16:25:11 2017_x000D_	16.3432	31.2829	100.785	1.75903	2	26.6002	29.5867	261.184	4.55852
44742	Thu Mar 23 16:25:11 2017_x000D_	16.2462	31.4969	91.9717	1.60521	2	26.6002	29.5867	261.184	4.55852
44743	Thu Mar 23 16:25:11 2017_x000D_	16.351	31.4958	83.0968	1.45031	2	26.6002	29.5867	261.184	4.55852
44744	Thu Mar 23 16:25:11 2017_x000D_	16.2502	31.6039	68.1247	1.189	2	26.2317	28.0302	258.543	4.51243
44745	Thu Mar 23 16:25:11 2017_x000D_	16.2464	31.4981	61.5686	1.07457	2	26.2317	28.0302	258.543	4.51243
44746	Thu Mar 23 16:25:11 2017_x000D_	16.3471	31.3911	48.9627	0.85456	2	26.2317	28.0302	258.543	4.51243
44747	Thu Mar 23 16:25:11 2017_x000D_	16.4479	31.2837	44.6322	0.778979	2	26.2317	28.0302	258.543	4.51243
44748	Thu Mar 23 16:25:11 2017_x000D_	16.7502	30.9614	31.9183	0.55708	2	25.8434	26.9142	263.459	4.59823
44749	Thu Mar 23 16:25:11 2017_x000D_	16.851	30.854	27.9165	0.487234	2	25.8434	26.9142	263.459	4.59823
44750	Thu Mar 23 16:25:11 2017_x000D_	17.4674	30.5273	25.2461	0.440627	2	25.8434	26.9142	263.459	4.59823
44751	Thu Mar 23 16:25:11 2017_x000D_	17.7776	30.417	29.2843	0.511108	2	25.8434	26.9142	263.459	4.59823
44752	Thu Mar 23 16:25:11 2017_x000D_	18.1883	30.1994	29.2844	0.51111	2	25.6542	26.2458	255.084	4.45206
44753	Thu Mar 23 16:25:11 2017_x000D_	18.3938	30.0906	31.9201	0.557111	2	25.6542	26.2458	255.084	4.45206
44754	Thu Mar 23 16:25:11 2017_x000D_	19.0097	29.7643	34.4238	0.600809	2	25.6542	26.2458	255.084	4.45206
44755	Thu Mar 23 16:25:12 2017_x000D_	19.3159	29.548	36.068	0.629506	2	25.6542	26.2458	255.084	4.45206
44756	Thu Mar 23 16:25:12 2017_x000D_	19.8239	29.117	42.6289	0.744015	2	25.6542	26.2458	255.084	4.45206
44757	Thu Mar 23 16:25:12 2017_x000D_	19.8169	28.9049	42.6277	0.743994	2	25.0862	24.2399	254.965	4.44998
44758	Thu Mar 23 16:25:12 2017_x000D_	20.3282	28.58	46.8033	0.816872	2	25.0862	24.2399	254.965	4.44998
44759	Thu Mar 23 16:25:12 2017_x000D_	20.5298	28.3653	46.8033	0.816872	2	25.0862	24.2399	254.965	4.44998
44760	Thu Mar 23 16:25:12 2017_x000D_	20.8356	28.1494	44.7868	0.781677	2	25.0862	24.2399	254.965	4.44998
44761	Thu Mar 23 16:25:12 2017_x000D_	21.2386	27.7201	40.3203	0.703721	2	24.2892	22.447	244.799	4.27255
44762	Thu Mar 23 16:25:12 2017_x000D_	21.4402	27.5054	40.32	0.703716	2	24.2892	22.447	244.799	4.27255
44763	Thu Mar 23 16:25:12 2017_x000D_	21.9474	27.0749	38.4854	0.671697	2	24.2892	22.447	244.799	4.27255
44764	Thu Mar 23 16:25:12 2017_x000D_	22.149	26.8603	38.485	0.67169	2	24.2892	22.447	244.799	4.27255
44765	Thu Mar 23 16:25:12 2017_x000D_	22.6563	26.4298	40.3197	0.703711	2	23.6716	21.5434	239.085	4.17283
44766	Thu Mar 23 16:25:12 2017_x000D_	22.8577	26.2152	40.3194	0.703706	2	23.6716	21.5434	239.085	4.17283
44767	Thu Mar 23 16:25:12 2017_x000D_	23.066	26.2129	40.3206	0.703727	2	23.6716	21.5434	239.085	4.17283
44768	Thu Mar 23 16:25:12 2017_x000D_	23.5728	25.7827	38.4854	0.671697	2	23.6716	21.5434	239.085	4.17283
44769	Thu Mar 23 16:25:12 2017_x000D_	23.6703	25.5692	40.3197	0.703711	2	23.6716	21.5434	239.085	4.17283
44770	Thu Mar 23 16:25:12 2017_x000D_	23.9756	25.3536	38.4845	0.671682	2	22.8446	20.4119	245.42	4.28338
44771	Thu Mar 23 16:25:12 2017_x000D_	24.3817	25.0308	36.0604	0.629372	2	22.8446	20.4119	245.42	4.28338
44772	Thu Mar 23 16:25:12 2017_x000D_	24.5864	24.9225	38.485	0.67169	2	22.8446	20.4119	245.42	4.28338
44773	Thu Mar 23 16:25:12 2017_x000D_	25.0932	24.4924	40.3205	0.703726	2	22.8446	20.4119	245.42	4.28338
44774	Thu Mar 23 16:25:12 2017_x000D_	25.1937	24.3853	36.0599	0.629364	2	22.7233	18.1957	278.926	4.86818
44775	Thu Mar 23 16:25:12 2017_x000D_	25.499	24.1697	37.8524	0.66065	2	22.7233	18.1957	278.926	4.86818
44776	Thu Mar 23 16:25:12 2017_x000D_	25.8041	23.9544	36.06	0.629366	2	22.7233	18.1957	278.926	4.86818
44777	Thu Mar 23 16:25:13 2017_x000D_	26.1094	23.7389	37.8528	0.660656	2	22.7233	18.1957	278.926	4.86818
44778	Thu Mar 23 16:25:13 2017_x000D_	26.2066	23.5256	36.0587	0.629344	2	23.0109	16.6554	276.726	4.82978
44779	Thu Mar 23 16:25:13 2017_x000D_	26.6155	23.3092	36.0595	0.629358	2	23.0109	16.6554	276.726	4.82978
44780	Thu Mar 23 16:25:13 2017_x000D_	26.7163	23.202	40.3211	0.703737	2	23.0109	16.6554	276.726	4.82978
44781	Thu Mar 23 16:25:13 2017_x000D_	27.122	22.8795	42.6315	0.744061	2	23.0109	16.6554	276.726	4.82978
44782	Thu Mar 23 16:25:13 2017_x000D_	27.3232	22.6652	42.6314	0.744058	2	23.279	15.5569	277.871	4.84977
44783	Thu Mar 23 16:25:13 2017_x000D_	27.8296	22.2354	53.2618	0.929593	2	23.279	15.5569	277.871	4.84977
44784	Thu Mar 23 16:25:13 2017_x000D_	27.924	21.9157	57.4657	1.00297	2	23.279	15.5569	277.871	4.84977
44785	Thu Mar 23 16:25:13 2017_x000D_	28.3233	21.3805	69.6396	1.21544	2	23.279	15.5569	277.871	4.84977
44786	Thu Mar 23 16:25:13 2017_x000D_	28.4176	21.0606	73.5643	1.28394	2	23.5275	14.9004	279.321	4.87508
44787	Thu Mar 23 16:25:13 2017_x000D_	28.6156	20.7398	80.037	1.39691	2	23.5275	14.9004	279.321	4.87508
44788	Thu Mar 23 16:25:13 2017_x000D_	28.6972	19.9943	88.8934	1.55148	2	23.5275	14.9004	279.321	4.87508
44789	Thu Mar 23 16:25:13 2017_x000D_	28.6876	19.6753	94.6212	1.65145	2	23.5275	14.9004	279.321	4.87508
44790	Thu Mar 23 16:25:13 2017_x000D_	28.5676	19.1438	109.569	1.91234	2	23.5275	14.9004	279.321	4.87508
44791	Thu Mar 23 16:25:13 2017_x000D_	28.4511	18.7188	112.29	1.95983	2	23.7957	13.8015	278.319	4.85758
44792	Thu Mar 23 16:25:13 2017_x000D_	28.2302	18.2944	125.121	2.18378	2	23.7957	13.8015	278.319	4.85758
44793	Thu Mar 23 16:25:13 2017_x000D_	28.1199	18.0821	127.412	2.22376	2	23.7957	13.8015	278.319	4.85758
44794	Thu Mar 23 16:25:13 2017_x000D_	27.9055	17.8707	135.331	2.36197	2	23.7957	13.8015	278.319	4.85758
44795	Thu Mar 23 16:25:13 2017_x000D_	27.6914	17.6593	139.637	2.43712	2	23.8153	13.3592	277.655	4.846
44796	Thu Mar 23 16:25:13 2017_x000D_	27.2657	17.3424	145.63	2.54173	2	23.8153	13.3592	277.655	4.846
44797	Thu Mar 23 16:25:13 2017_x000D_	27.1583	17.2365	149.628	2.6115	2	23.8153	13.3592	277.655	4.846
44798	Thu Mar 23 16:25:14 2017_x000D_	26.5245	16.9207	152.178	2.65601	2	23.8153	13.3592	277.655	4.846
44799	Thu Mar 23 16:25:14 2017_x000D_	26.3098	16.7086	152.175	2.65595	2	23.8153	13.3592	277.655	4.846
44800	Thu Mar 23 16:25:14 2017_x000D_	25.5679	16.286	150.725	2.63064	2	24.0541	12.9237	284.844	4.97146
44801	Thu Mar 23 16:25:14 2017_x000D_	25.2516	16.1808	149.63	2.61153	2	24.0541	12.9237	284.844	4.97146
44802	Thu Mar 23 16:25:14 2017_x000D_	24.7172	15.7565	148.104	2.5849	2	24.0541	12.9237	284.844	4.97146
44803	Thu Mar 23 16:25:14 2017_x000D_	24.3978	15.5445	146.442	2.55589	2	24.0541	12.9237	284.844	4.97146
44804	Thu Mar 23 16:25:14 2017_x000D_	24.0778	15.3323	148.103	2.58489	1	27.3011	13.9122	203.147	3.54559
44805	Thu Mar 23 16:25:14 2017_x000D_	23.8655	15.2263	145.637	2.54184	1	27.3011	13.9122	203.147	3.54559
44806	Thu Mar 23 16:25:14 2017_x000D_	23.2287	14.9088	148.106	2.58494	1	27.3011	13.9122	203.147	3.54559
44807	Thu Mar 23 16:25:14 2017_x000D_	23.0128	14.6958	148.104	2.5849	1	27.3011	13.9122	203.147	3.54559
44808	Thu Mar 23 16:25:14 2017_x000D_	22.581	14.2695	148.099	2.58482	1	24.9798	11.8452	246.913	4.30944
44809	Thu Mar 23 16:25:14 2017_x000D_	21.9462	14.0582	148.105	2.58492	1	24.9798	11.8452	246.913	4.30944
44810	Thu Mar 23 16:25:14 2017_x000D_	21.73	13.8448	148.102	2.58487	1	24.9798	11.8452	246.913	4.30944
44811	Thu Mar 23 16:25:14 2017_x000D_	21.5171	13.7388	150.716	2.63049	1	24.9798	11.8452	246.913	4.30944
44812	Thu Mar 23 16:25:14 2017_x000D_	21.1957	13.5257	152.159	2.65568	1	24.9082	8.5182	279.666	4.88109
44813	Thu Mar 23 16:25:14 2017_x000D_	20.7695	13.313	152.16	2.65569	1	24.9082	8.5182	279.666	4.88109
44814	Thu Mar 23 16:25:14 2017_x000D_	20.5528	13.0993	152.157	2.65563	1	24.9082	8.5182	279.666	4.88109
44815	Thu Mar 23 16:25:14 2017_x000D_	20.1262	12.8863	152.157	2.65564	1	24.9082	8.5182	279.666	4.88109
44816	Thu Mar 23 16:25:14 2017_x000D_	19.9127	12.7796	149.621	2.61138	1	24.9082	8.5182	279.666	4.88109
44817	Thu Mar 23 16:25:14 2017_x000D_	19.5946	12.6738	150.716	2.6305	1	25.1767	7.418	278.926	4.86818
