# Supplementary material for: Guppies Prefer to Follow Large (Robot) Leaders Irrespective of Own Size
Source: Front Bioeng Biotechnol. 2020 May 15;8:441. doi: 10.3389/fbioe.2020.00441 (PMC7243707; doi:10.3389/fbioe.2020.00441)
Supplement: Supplementary file 3 [file Data_Sheet_1.ZIP › Raw Data/ID56.xlsx]

## Sheet: tracking_data__170504T142506_2
Framenumber	Current timestamp	ID_Fish_1	Robo Position x	Robo Position y	Robo Angle deg	Robo Angle rad	ID_Fish_1	Fish Position x	Fish Position y	Fish Angle deg	Fish Angle rad	Distance_between_subjects	Mean_Distance (L300 bis L1500)	Velocity_Robo	Velocity_Fish	Mean_velocity_Robo
2415	1493900783	1	18.2874	85.0451	252.163	4.40108	2	18.0648	78.0884	204.548	3.57004	6.96026	62.5832	41.3153	21.8743	12.6361	9.21555
2416	1493900783	1	16.9243	85.2415	247.251	4.31534	2	17.9199	77.3738	204.548	3.57004	7.93044		18.6878	3.94156
2417	1493900783	1	16.3614	85.5083	243.733	4.25394	2	18.0136	77.2817	193.619	3.37929	8.39087		12.4786	11.3731
2418	1493900784	1	16.1753	85.8803	251.06	4.38183	2	18.0118	76.9026	182.978	3.19358	9.16361		0	0
2419	1493900784	1	16.1753	85.8803	251.06	4.38183	2	18.0118	76.9026	182.978	3.19358	9.16361		0	0
2420	1493900784	1	16.1753	85.8803	251.06	4.38183	2	18.0118	76.9026	182.978	3.19358	9.16361		31.8107	0
2421	1493900784	1	15.6632	86.8088	225.373	3.9335	2	18.0118	76.9026	182.978	3.19358	10.1808		0	0
2422	1493900784	1	15.6632	86.8088	260.455	4.5458	2	18.0118	76.9026	182.978	3.19358	10.1808		4.41372	0
2423	1493900784	1	15.5225	86.8518	240.856	4.20373	2	18.0118	76.9026	182.978	3.19358	10.2559		0	84.3207
2424	1493900784	1	15.5225	86.8518	241.369	4.21269	2	18.3752	74.1155	171.798	2.99844	13.0519		3.11333	14.4241
2425	1493900784	1	15.4287	86.8962	242.526	4.23287	2	18.4673	73.6436	162.974	2.84443	13.5965		1.41054	10.0204
2426	1493900785	1	15.3817	86.8949	243.217	4.24495	2	18.5128	73.3127	155.228	2.70924	13.9384		1.96236	8.61527
2427	1493900785	1	15.3349	86.9406	240.935	4.20511	2	18.5586	73.0292	147.872	2.58085	14.28		0	0
2428	1493900785	1	15.3349	86.9406	240.935	4.20511	2	18.5586	73.0292	147.872	2.58085	14.28		0	0
2429	1493900785	1	15.3349	86.9406	240.935	4.20511	2	18.5586	73.0292	147.872	2.58085	14.28		0	0
2430	1493900785	1	15.3349	86.9406	240.935	4.20511	2	18.5586	73.0292	147.872	2.58085	14.28		0	0
2431	1493900785	1	15.3349	86.9406	240.935	4.20511	2	18.5586	73.0292	147.872	2.58085	14.28		0	0
2432	1493900785	1	15.3349	86.9406	240.935	4.20511	2	18.5586	73.0292	147.872	2.58085	14.28		0	0
2433	1493900785	1	15.3349	86.9406	240.935	4.20511	2	18.5586	73.0292	147.872	2.58085	14.28		0	79.1969
2434	1493900786	1	15.3349	86.9406	240.935	4.20511	2	19.0181	70.4296	141.231	2.46494	16.9168		0	7.13108
2435	1493900786	1	15.3349	86.9406	240.935	4.20511	2	19.017	70.1919	135.529	2.36543	17.1487		0	15.8511
2436	1493900786	1	15.3349	86.9406	240.935	4.20511	2	19.109	69.6716	131.197	2.28982	17.6766		0	7.22853
2437	1493900786	1	15.3349	86.9406	240.935	4.20511	2	19.1551	69.4351	127.07	2.2178	17.9175		0	10.042
2438	1493900786	1	15.3349	86.9406	240.935	4.20511	2	19.2008	69.1035	123.214	2.15049	18.2512		0	14.2959
2439	1493900786	1	15.3349	86.9406	240.935	4.20511	2	19.2458	68.6291	89.2196	1.55718	18.7245		0	10.045
2440	1493900786	1	15.3349	86.9406	240.935	4.20511	2	19.2915	68.2974	90.2209	1.57465	19.0584		0	17.1332
2441	1493900786	1	15.3349	86.9406	240.935	4.20511	2	19.2888	67.7263	86.5818	1.51114	19.6169		0	7.23442
2442	1493900787	1	15.3349	86.9406	240.935	4.20511	2	19.3349	67.4896	87.9127	1.53437	19.858		16.3326	13.0726
2443	1493900787	1	14.8189	87.1142	257.288	4.49052	2	19.4275	67.0638	83.7214	1.46121	20.5732		20.3999	8.63944
2444	1493900787	1	14.6741	86.4498	261.244	4.55956	2	19.4734	66.7795	86.503	1.50976	20.2473		17.312	10.0569
2445	1493900787	1	14.4361	85.9241	246.64	4.30468	2	19.5191	66.4474	89.4323	1.56089	20.1291		12.8302	7.23794
2446	1493900787	1	14.2458	85.5411	233.376	4.07317	2	19.5653	66.2106	84.0897	1.46764	20.0491		11.5748	8.64537
2447	1493900787	1	14.0558	85.2053	221.219	3.861	2	19.6112	65.9261	84.9805	1.48319	20.0636		6.41574	14.3171
2448	1493900787	1	13.9606	85.0138	209.896	3.66337	2	19.6563	65.451	88.7144	1.54836	20.3751		2.03453	11.4788
2449	1493900787	1	13.9133	84.9652	199.354	3.47938	2	19.7019	65.0711	87.7961	1.53233	20.7191		1.41601	4.47498
2450	1493900787	1	13.9131	84.918	189.533	3.30797	2	19.7485	64.9294	86.7285	1.5137	20.823		2.83206	13.0872
2451	1493900788	1	13.9125	84.8236	180.528	3.1508	2	19.8411	64.5031	87.1223	1.52057	21.1677		0	8.58309
2452	1493900788	1	13.9125	84.8236	172.536	3.01132	2	19.8398	64.217	87.6297	1.52943	21.4421		0	14.4906
2453	1493900788	1	13.9125	84.8236	165.188	2.88308	2	19.9322	63.7429	88.3269	1.5416	21.9233		3.20921	8.65817
2454	1493900788	1	13.9601	84.9194	158.373	2.76413	2	19.9783	63.458	85.5633	1.49336	22.2892		2.83204	11.4874
2455	1493900788	1	13.9606	85.0138	152.166	2.6558	2	20.0238	63.0778	88.7356	1.54873	22.7585		1.41603	1.43103
2456	1493900788	1	13.9609	85.061	146.748	2.56123	2	20.0241	63.1255	86.0403	1.50169	22.758		0	7.25267
2457	1493900788	1	13.9609	85.061	142.104	2.48018	2	20.0703	62.8882	93.0251	1.62359	22.9991		2.83206	7.15508
2458	1493900789	1	13.9615	85.1554	137.921	2.40717	2	20.0692	62.6497	93.3855	1.62988	23.3197		3.20653	8.66113
2459	1493900789	1	14.0091	85.2511	134.176	2.34181	2	20.1153	62.3647	89.4173	1.56063	23.687		0	12.918
2460	1493900789	1	14.0091	85.2511	100.682	1.75723	2	20.1607	61.9365	88.3502	1.542	24.1125		1.41601	2.86503
2461	1493900789	1	14.0093	85.2983	101.123	1.76494	2	20.1611	62.032	96.1384	1.67793	24.0659		0	15.7689
2462	1493900789	1	14.0093	85.2983	101.795	1.77666	2	20.2061	61.5083	87.7794	1.53204	24.5838		1.41054	5.85877
2463	1493900789	1	13.9623	85.297	103.523	1.80682	2	20.2525	61.3186	86.7899	1.51477	24.7897		1.41603	5.73005
2464	1493900789	1	13.9626	85.3442	104.586	1.82537	2	20.2517	61.1276	87.1791	1.52156	25.0199		0	1.43401
2465	1493900789	1	13.9626	85.3442	105.606	1.84317	2	20.2519	61.1754	86.9887	1.51824	24.9737		0	12.927
2466	1493900790	1	13.9626	85.3442	106.06	1.85109	2	20.2973	60.7469	87.079	1.51982	25.3999		1.41303	5.73005
2467	1493900790	1	13.9629	85.3913	106.222	1.85393	2	20.2965	60.5559	87.5152	1.52743	25.6303		0	7.25913
2468	1493900790	1	13.9629	85.3913	106.592	1.86039	2	20.3428	60.3184	85.7354	1.49636	25.8719		0	4.29905
2469	1493900790	1	13.9629	85.3913	107.032	1.86806	2	20.3421	60.1751	85.8105	1.49768	26.0106		0	5.86239
2470	1493900790	1	13.9629	85.3913	107.2	1.87099	2	20.3886	59.9853	85.9462	1.50004	26.206		1.41054	3.15689
2471	1493900790	1	13.9159	85.39	107.735	1.88034	2	20.4355	59.8911	84.222	1.46995	26.3192		0	1.41954
2472	1493900790	1	13.9159	85.39	107.918	1.88352	2	20.3882	59.8898	84.5374	1.47546	26.3088		0	1.41954
2473	1493900791	1	13.9159	85.39	107.688	1.87951	2	20.4355	59.8911	86.3613	1.50729	26.3192		1.41601	7.01508
2474	1493900791	1	13.9161	85.4372	107.673	1.87924	2	20.2468	60.0292	70.1614	1.22455	26.1848		0	10.1527
2475	1493900791	1	13.9161	85.4372	106.656	1.86151	2	20.0588	60.3106	61.3166	1.07018	25.8666		0	5.95682
2476	1493900791	1	13.9161	85.4372	106.416	1.85731	2	19.9174	60.45	57.2057	0.998428	25.6978		0	5.07634
2477	1493900791	1	13.9161	85.4372	105.675	1.84438	2	19.8234	60.5907	74.0333	1.29213	25.5391		1.41603	12.0671
2478	1493900791	1	13.9164	85.4844	106.394	1.85693	2	19.4932	60.8204	88.1689	1.53884	25.2866		0	3.1386
2479	1493900791	1	13.9164	85.4844	100.447	1.75313	2	19.3988	60.8655	100.27	1.75005	25.222		2.03453	1.9856
2480	1493900791	1	13.8691	85.4358	90.8696	1.58597	2	19.3517	60.912	110.543	1.92934	25.1292		4.24807	1.41954
2481	1493900791	1	13.8683	85.2942	77.3334	1.34972	2	19.3044	60.9107	119.976	2.09398	24.9821		3.11797	1.98349
2482	1493900792	1	13.9147	85.2012	71.5342	1.24851	2	19.2573	60.9571	127.494	2.2252	24.8258		1.41603	0
2483	1493900792	1	13.915	85.2484	68.3151	1.19232	2	19.2573	60.9571	133.959	2.33802	24.8718		0	0
2484	1493900792	1	13.915	85.2484	64.315	1.12251	2	19.2573	60.9571	139.01	2.42618	24.8718		0	1.41954
2485	1493900792	1	13.915	85.2484	62.5962	1.09251	2	19.3046	60.9584	174.685	3.04883	24.8808		0	1.41954
2486	1493900792	1	13.915	85.2484	60.3577	1.05344	2	19.2573	60.9571	166.478	2.90558	24.8718		0	2.04948
2487	1493900792	1	13.915	85.2484	59.6892	1.04177	2	19.3048	61.0062	158.45	2.76547	24.8341		1.96231	0
2488	1493900792	1	13.8683	85.2942	57.3496	1.00094	2	19.3048	61.0062	162.118	2.82949	24.889		1.41063	3.23876
2489	1493900792	1	13.9153	85.2956	56.6104	0.988038	2	19.3526	61.103	148.658	2.59457	24.7961		1.96231	12.4356
2490	1493900793	1	13.8686	85.3414	56.5977	0.987816	2	19.6849	61.3508	144.507	2.52212	24.6856		1.41354	10.2429
2491	1493900793	1	13.8215	85.3401	56.2467	0.98169	2	19.9226	61.5959	162.012	2.82764	24.5155		1.41601	15.3874
2492	1493900793	1	13.8213	85.2929	56.6205	0.988214	2	20.3026	61.9404	178.108	3.10856	24.2352		0	8.41466
2493	1493900793	1	13.8213	85.2929	57.7297	1.00757	2	20.5398	62.0901	193.677	3.38031	24.1559		1.96446	12.2903
2494	1493900793	1	13.7745	85.3387	56.789	0.991155	2	20.8249	62.3843	207.102	3.61462	24.0128		0	10.4138
2495	1493900793	1	13.7745	85.3387	56.4549	0.985325	2	21.1096	62.5829	219.481	3.83067	23.9088		0	16.4866
2496	1493900793	1	13.7745	85.3387	55.6959	0.972078	2	21.5368	62.9286	230.776	4.0278	23.7164		0	7.28838
2497	1493900794	1	13.7745	85.3387	55.116	0.961956	2	21.7736	62.9829	242.047	4.22452	23.7438		1.41063	13.6152
2498	1493900794	1	13.7275	85.3373	54.4896	0.951023	2	22.1531	63.2318	251.994	4.39812	23.6568		0	14.8434
2499	1493900794	1	13.7275	85.3373	54.0229	0.942877	2	22.5799	63.4821	261.006	4.55541	23.58		0	15.4743
2500	1493900794	1	13.7275	85.3373	53.7895	0.938803	2	23.0537	63.686	269.664	4.70653	23.5745		0	14.8419
2501	1493900794	1	13.7275	85.3373	54.3819	0.949144	2	23.4805	63.9362	276.517	4.82613	23.5187		0	9.07072
2502	1493900794	1	13.7275	85.3373	54.2729	0.94724	2	23.7647	64.0394	283.031	4.93983	23.5446		1.41054	12.8781
2503	1493900794	1	13.6805	85.336	55.0405	0.960637	2	24.1439	64.2406	288.762	5.03984	23.5478		1.41303	10.4312
2504	1493900794	1	13.6808	85.3831	54.3798	0.949106	2	24.4755	64.3452	294.041	5.13198	23.6457		1.41303	10.9486
2505	1493900795	1	13.6805	85.336	54.1267	0.94469	2	24.8072	64.4974	298.792	5.21491	23.6231		0	7.73658
2506	1493900795	1	13.6805	85.336	53.7215	0.937618	2	25.0441	64.5993	302.689	5.28292	23.6462		1.41303	10.9486
2507	1493900795	1	13.6808	85.3831	53.6623	0.936583	2	25.3758	64.7515	336.331	5.87009	23.7157		0	9.65861
2508	1493900795	1	13.6808	85.3831	54.0021	0.942514	2	25.6602	64.9024	336.72	5.87686	23.7269		1.41303	9.65596
2509	1493900795	1	13.6805	85.336	54.0501	0.943353	2	25.9445	65.0533	335.615	5.85759	23.7022		0	9.65861
2510	1493900795	1	13.6805	85.336	53.7569	0.938235	2	26.2289	65.2042	334	5.82939	23.7224		0	10.9486
2511	1493900795	1	13.6805	85.336	53.1596	0.92781	2	26.5606	65.3564	334.452	5.83728	23.7714		0	6.43642
2512	1493900795	1	13.6805	85.336	53.1059	0.926873	2	26.7501	65.457	328.971	5.74162	23.7905		1.41063	11.6194
2513	1493900796	1	13.6335	85.3346	52.9503	0.924157	2	27.0819	65.6568	327.521	5.71632	23.8343		1.96231	8.40799
2514	1493900796	1	13.6802	85.2888	52.9912	0.924871	2	27.3189	65.8064	326.235	5.69387	23.7819		1.41603	14.8352
2515	1493900796	1	13.6805	85.336	52.5924	0.91791	2	27.7455	66.0565	334.523	5.83852	23.8647		2.03453	7.22128
2516	1493900796	1	13.6332	85.2874	52.7894	0.921348	2	27.9351	66.2048	327.345	5.71324	23.8472		0	7.73658
2517	1493900796	1	13.6332	85.2874	52.9496	0.924144	2	28.172	66.3067	328.75	5.73777	23.9091		0	11.6168
2518	1493900796	1	13.6332	85.2874	52.5568	0.91729	2	28.5037	66.5065	328.503	5.73346	23.9552		0	11.6168
2519	1493900796	1	13.6332	85.2874	52.2599	0.912107	2	28.8354	66.7063	337.008	5.8819	24.0076		1.96231	16.091
2520	1493900796	1	13.6799	85.2416	51.4102	0.897278	2	29.3092	66.9577	340.312	5.93956	24.0536		0	18.8035
2521	1493900796	1	13.6799	85.2416	51.9674	0.907003	2	29.8305	67.3057	332.908	5.81034	24.1358		0	7.73383
2522	1493900797	1	13.6799	85.2416	51.9896	0.90739	2	30.0673	67.4076	330.532	5.76887	24.2198		0	17.6137
2523	1493900797	1	13.6799	85.2416	51.7032	0.902391	2	30.5412	67.7542	324.391	5.66169	24.2922		1.41063	9.0679
2524	1493900797	1	13.6329	85.2402	52.0352	0.908186	2	30.8253	67.8574	326.044	5.69054	24.4487		0	9.24747
2525	1493900797	1	13.6329	85.2402	51.5816	0.900268	2	31.0623	68.0545	332.209	5.79813	24.4772		0	4.4543
2526	1493900797	1	13.6329	85.2402	51.2342	0.894206	2	31.2042	68.0108	332.199	5.79796	24.609		0	9.6519
2527	1493900797	1	13.6329	85.2402	51.4713	0.898344	2	31.4884	68.1616	328.516	5.73369	24.7082		0	15.6012
2528	1493900797	1	13.6329	85.2402	51.4448	0.897881	2	31.9148	68.4593	332.427	5.80194	24.8159		0	7.10076
2529	1493900797	1	13.6329	85.2402	51.054	0.89106	2	32.1514	68.4659	333.97	5.82888	24.9862		0	16.8036
2530	1493900798	1	13.6329	85.2402	51.0266	0.890581	2	32.6251	68.7648	333.269	5.81663	25.1424		0	4.08831
2531	1493900798	1	13.6329	85.2402	51.1957	0.893533	2	32.7199	68.8627	328.489	5.73322	25.1503		1.41063	12.4098
2532	1493900798	1	13.5859	85.2388	52.0449	0.908355	2	33.0515	69.11	330.244	5.76384	25.2794		0	10.9418
2533	1493900798	1	13.5859	85.2388	52.0012	0.907593	2	33.383	69.2621	334.132	5.8317	25.4397		0	8.40131
2534	1493900798	1	13.5859	85.2388	52.9381	0.923945	2	33.6198	69.4116	332.925	5.81063	25.5315		0	14.8218
2535	1493900798	1	13.5859	85.2388	52.1933	0.910944	2	34.046	69.6615	336.672	5.87604	25.7151		0	9.64925
2536	1493900798	1	13.5859	85.2388	51.9435	0.906585	2	34.3301	69.8123	334.011	5.82959	25.8515		1.41054	10.3963
2537	1493900798	1	13.5389	85.2375	51.6123	0.900805	2	34.6143	70.0106	332.538	5.80388	26.0006		0	11.6101
2538	1493900799	1	13.5389	85.2375	51.7163	0.90262	2	34.9458	70.2103	334.445	5.83716	26.1548		0	9.6452
2539	1493900799	1	13.5389	85.2375	52.1969	0.911007	2	35.2298	70.361	333.461	5.82	26.3022		1.96231	12.8647
2540	1493900799	1	13.5856	85.1917	52.1273	0.909793	2	35.6086	70.562	336.403	5.87135	26.4394		1.41063	12.8647
2541	1493900799	1	13.5386	85.1903	52.5665	0.917459	2	35.9874	70.763	343.584	5.99668	26.6851		0	22.5073
2542	1493900799	1	13.5386	85.1903	52.6925	0.919658	2	36.6501	71.1147	335.846	5.86162	27.0604		0	7.72988
2543	1493900799	1	13.5386	85.1903	52.1993	0.91105	2	36.8868	71.2165	345.525	6.03055	27.2104		0	6.43237
2544	1493900799	1	13.5386	85.1903	51.9647	0.906955	2	37.0762	71.317	352.764	6.15689	27.3219		1.41603	7.28186
2545	1493900799	1	13.5383	85.1431	51.0483	0.890961	2	37.3128	71.3712	330.553	5.76924	27.4753		0	6.43237
2546	1493900800	1	13.5383	85.1431	51.4864	0.898607	2	37.5022	71.4717	324.701	5.6671	27.5894		0	21.9849
2547	1493900800	1	13.5383	85.1431	51.3819	0.896783	2	38.1176	71.8696	327.634	5.71829	27.9343		0	13.1748
2548	1493900800	1	13.5383	85.1431	52.031	0.908113	2	38.5435	71.9767	335.792	5.86068	28.2598		0	10.4237
2549	1493900800	1	13.5383	85.1431	52.2617	0.91214	2	38.8749	72.0811	338.18	5.90235	28.5054		0	5.92056
2550	1493900800	1	13.5383	85.1431	52.316	0.913086	2	38.9222	72.2727	326.014	5.69001	28.4603		0	17.3581
2551	1493900800	1	13.5383	85.1431	52.0358	0.908195	2	39.4428	72.5252	334.651	5.84076	28.8141		0	20.5014
2552	1493900800	1	13.5383	85.1431	51.7997	0.904075	2	39.9634	72.9679	329.376	5.74869	29.095		1.96231	3.22406
2553	1493900800	1	13.585	85.0973	50.4734	0.880926	2	39.9161	72.8714	334.202	5.83292	29.031		0	16.0723
2554	1493900801	1	13.585	85.0973	48.2189	0.841578	2	40.3893	73.1226	336.013	5.86454	29.3575		1.96231	4.53254
2555	1493900801	1	13.5383	85.1431	47.1031	0.822104	2	40.2473	73.071	338.402	5.90622	29.3105		1.96231	19.2863
2556	1493900801	1	13.585	85.0973	45.6081	0.796011	2	40.8152	73.3723	333.213	5.81566	29.6472		1.96231	7.20865
2557	1493900801	1	13.5383	85.1431	44.9899	0.785223	2	41.0045	73.5203	332.744	5.80749	29.8242		1.96231	9.64114
2558	1493900801	1	13.585	85.0973	43.7801	0.764107	2	41.2884	73.6709	331.541	5.78649	29.9673		1.41603	5.19238
2559	1493900801	1	13.5853	85.1445	42.9258	0.749197	2	41.4303	73.77	331.146	5.77959	30.0786		0	9.64255
2560	1493900801	1	13.5853	85.1445	42.577	0.743109	2	41.7142	73.9207	331.58	5.78717	30.2855		1.41063	6.42831
2561	1493900802	1	13.5383	85.1431	42.0859	0.734537	2	41.9035	74.0211	331.572	5.78702	30.4677		1.96231	4.52869
2562	1493900802	1	13.585	85.0973	40.8493	0.712954	2	42.0454	74.0726	330.744	5.77258	30.5211		0	5.19484
2563	1493900802	1	13.585	85.0973	40.5696	0.708072	2	42.1874	74.1717	330.415	5.76683	30.6181		0	6.42566
2564	1493900802	1	13.585	85.0973	39.9505	0.697268	2	42.3766	74.2721	330.981	5.77671	30.7594		0	9.06123
2565	1493900802	1	13.585	85.0973	39.3916	0.687514	2	42.6605	74.3752	334.26	5.83394	30.9895		1.41603	2.84207
2566	1493900802	1	13.5853	85.1445	38.5912	0.673544	2	42.5658	74.3726	338.231	5.90324	30.9177		0	10.4208
2567	1493900802	1	13.5853	85.1445	37.6664	0.657403	2	42.8971	74.477	341.812	5.96574	31.1926		1.41603	7.72713
2568	1493900802	1	13.585	85.0973	36.9821	0.645459	2	43.1337	74.5788	349.94	6.1076	31.365		2.03238	3.21283
2569	1493900802	1	13.6323	85.1458	36.6969	0.640483	2	43.2283	74.629	344.307	6.00928	31.409		1.96446	7.28186
2570	1493900803	1	13.6791	85.1	36.4562	0.636281	2	43.4649	74.6832	351.432	6.13364	31.5548		0	2.83916
2571	1493900803	1	13.6791	85.1	35.9057	0.626673	2	43.5595	74.6859	358.261	6.25284	31.6432		1.96231	7.28478
2572	1493900803	1	13.7258	85.0542	36.4757	0.63662	2	43.7962	74.7401	0.295265	0.00515335	31.7901		1.96231	4.4554
2573	1493900803	1	13.6791	85.1	36.3468	0.634371	2	43.9382	74.6966	4.13094	0.0720984	31.9976		0	12.8273
2574	1493900803	1	13.6791	85.1	35.8059	0.624931	2	44.3643	74.6611	5.66409	0.0988571	32.4122		0	4.45827
2575	1493900803	1	13.6791	85.1	35.6786	0.622708	2	44.5064	74.6176	9.29347	0.162202	32.5608		1.96446	4.47211
2576	1493900803	1	13.6323	85.1458	36.3636	0.634664	2	44.5539	74.4763	28.2141	0.492428	32.7106		3.11333	8.19077
2577	1493900803	1	13.7261	85.1014	34.5496	0.603004	2	44.7907	74.3404	44.3359	0.773807	32.8757		1.41603	3.14686
2578	1493900804	1	13.7258	85.0542	34.1364	0.595793	2	44.8855	74.2955	46.9168	0.818853	32.9648		1.41054	8.19337
2579	1493900804	1	13.7728	85.0555	34.0142	0.593659	2	45.1224	74.1596	51.0222	0.890505	33.1891		0	10.1327
2580	1493900804	1	13.7728	85.0555	33.6733	0.587711	2	45.4068	73.9774	50.9498	0.889241	33.5177		1.96442	3.97144
2581	1493900804	1	13.7261	85.1014	34.7078	0.605766	2	45.5016	73.885	58.6584	1.02378	33.697		0	10.977
2582	1493900804	1	13.7261	85.1014	34.9107	0.609307	2	45.7388	73.6064	58.5587	1.02204	34.0139		1.96442	6.30848
2583	1493900804	1	13.7728	85.0555	34.9794	0.610506	2	45.8338	73.4188	70.4864	1.23022	34.1075		0	13.9071
2584	1493900804	1	13.7728	85.0555	35.0539	0.611805	2	46.0239	72.996	73.3315	1.27988	34.432		0	11.6948
2585	1493900804	1	13.7728	85.0555	34.936	0.609749	2	46.1192	72.618	77.3898	1.35071	34.6552		0	10.3161
2586	1493900805	1	13.7728	85.0555	34.9001	0.609121	2	46.2145	72.2876	85.3779	1.49012	34.8638		0	10.319
2587	1493900805	1	13.7728	85.0555	34.6254	0.604326	2	46.3098	71.9571	85.2319	1.48758	35.0746		0	12.8937
2588	1493900805	1	13.7728	85.0555	34.6254	0.604326	2	46.3578	71.53	85.1702	1.4865	35.2806		0	6.31519
2589	1493900805	1	13.7728	85.0555	34.7313	0.606175	2	46.4529	71.3422	81.9287	1.42993	35.4407		0	20.1267
2590	1493900805	1	13.7728	85.0555	35.4497	0.618715	2	46.5488	70.6782	80.4535	1.40418	35.7907		0	10.0631
2591	1493900805	1	13.7728	85.0555	35.2035	0.614418	2	46.5967	70.3462	85.3866	1.49028	35.969		0	13.1001
2592	1493900805	1	13.7728	85.0555	35.2035	0.614418	2	46.6922	69.9201	81.4492	1.42156	36.2321		0	10.0725
2593	1493900805	1	13.7728	85.0555	35.7027	0.62313	2	46.7402	69.5878	82.753	1.44431	36.4156		1.41603	10.0695
2594	1493900805	1	13.7731	85.1027	35.9492	0.627433	2	46.7882	69.2556	84.9261	1.48224	36.6214		0	10.0725
2595	1493900806	1	13.7731	85.1027	35.9936	0.628207	2	46.8362	68.9233	85.0183	1.48385	36.8095		0	13.1089
2596	1493900806	1	13.7731	85.1027	36.0011	0.628337	2	46.9317	68.4969	83.1679	1.45155	37.0843		0	5.86016
2597	1493900806	1	13.7731	85.1027	36.0679	0.629503	2	46.9795	68.3075	79.6716	1.39053	37.2121		0	5.86016
2598	1493900806	1	13.7731	85.1027	35.6825	0.622777	2	47.0273	68.1181	78.7616	1.37465	37.3406		0	14.5158
2599	1493900806	1	13.7731	85.1027	35.6825	0.622777	2	47.123	67.6438	81.1154	1.41573	37.6434		0	10.34
2600	1493900806	1	13.7731	85.1027	35.5177	0.6199	2	47.2184	67.3126	78.0784	1.36273	37.8824		1.96446	11.729
2601	1493900806	1	13.8199	85.0569	35.473	0.61912	2	47.314	66.9335	65.7334	1.14726	38.083		0	11.5029
2602	1493900807	1	13.8199	85.0569	35.3466	0.616914	2	47.3621	66.5531	75.1126	1.31096	38.3076		0	11.729
2603	1493900807	1	13.8199	85.0569	35.4822	0.619282	2	47.4577	66.174	76.3161	1.33197	38.5755		0	13.1278
2604	1493900807	1	13.8199	85.0569	35.7842	0.624553	2	47.5534	65.747	80.2167	1.40005	38.8693		0	0
2605	1493900807	1	13.8199	85.0569	35.7842	0.624553	2	47.5534	65.747	81.6292	1.4247	38.8693		0	18.9989
2606	1493900807	1	13.8199	85.0569	36.0238	0.628734	2	47.697	65.1302	78.9933	1.37869	39.3031		1.41601	7.26847
2607	1493900807	1	13.8201	85.1041	36.4763	0.636631	2	47.7449	64.8927	72.8662	1.27175	39.4891		1.41063	8.67633
2608	1493900807	1	13.7731	85.1027	35.6312	0.621882	2	47.7929	64.6075	72.6973	1.26881	39.7165		0	11.5181
2609	1493900807	1	13.7731	85.1027	35.5306	0.620126	2	47.8411	64.2266	87.0807	1.51984	39.9555		3.11333	17.6169
2610	1493900808	1	13.8669	85.0583	35.5259	0.620043	2	47.9847	63.6572	77.1002	1.34565	40.2745		0	10.3618
2611	1493900808	1	13.8669	85.0583	36.7858	0.642034	2	48.0803	63.3253	78.283	1.3663	40.5325		0	10.103
2612	1493900808	1	13.8669	85.0583	37.1742	0.648812	2	48.1285	62.992	76.8006	1.34042	40.7527		0	10.103
2613	1493900808	1	13.8669	85.0583	37.1871	0.649038	2	48.1767	62.6587	76.2648	1.33107	40.9744		1.41603	11.7531
2614	1493900808	1	13.8672	85.1055	37.2745	0.650562	2	48.2724	62.2788	75.1871	1.31226	41.2889		1.96442	5.87835
2615	1493900808	1	13.9139	85.0596	37.2725	0.650528	2	48.3203	62.0888	72.3084	1.26202	41.3698		1.41603	10.044
2616	1493900808	1	13.9142	85.1068	37.2009	0.649278	2	48.321	61.754	72.3084	1.26202	41.5834		1.96231	8.69162
2617	1493900809	1	13.9609	85.061	36.5957	0.638716	2	48.3691	61.4683	86.8927	1.51656	41.7198		1.41063	10.109
2618	1493900809	1	14.0079	85.0624	36.4672	0.636472	2	48.4173	61.1348	87.3546	1.52463	41.9111		0	11.7625
2619	1493900809	1	14.0079	85.0624	36.8122	0.642495	2	48.5131	60.7546	86.0787	1.50236	42.2076		0	10.1153
2620	1493900809	1	14.0079	85.0624	36.5107	0.637232	2	48.5614	60.4209	87.5883	1.5287	42.4399		1.41354	19.047
2621	1493900809	1	14.055	85.0637	37.5489	0.655352	2	48.7052	59.8025	78.4091	1.3685	42.8808		1.96231	5.8849
2622	1493900809	1	14.1017	85.0179	36.7079	0.640674	2	48.7532	59.6123	79.3737	1.38533	42.9671		1.41063	15.9857
2623	1493900809	1	14.1487	85.0193	37.0868	0.647287	2	48.8494	59.0882	78.0548	1.36231	43.3193		0	8.62202
2624	1493900809	1	14.1487	85.0193	37.2711	0.650504	2	48.85	58.8008	80.0503	1.39714	43.4924		1.96656	11.7749
2625	1493900810	1	14.1955	84.9734	37.7355	0.658609	2	48.9459	58.4202	80.1667	1.39917	43.734		1.41063	8.70691
2626	1493900810	1	14.2425	84.9748	37.461	0.653817	2	48.9941	58.134	79.1615	1.38163	43.9102		0	11.5516
2627	1493900810	1	14.2425	84.9748	37.8356	0.660356	2	49.0425	57.752	80.8167	1.41052	44.1828		1.41063	7.29612
2628	1493900810	1	14.2895	84.9762	38.0647	0.664354	2	49.0906	57.5136	81.6123	1.4244	44.3318		1.96656	2.87401
2629	1493900810	1	14.3363	84.9303	37.2805	0.650667	2	49.0908	57.4178	88.9	1.5516	44.3262		1.41063	8.70987
2630	1493900810	1	14.3833	84.9317	36.8246	0.642711	2	49.139	57.1315	90.4068	1.5779	44.5063		1.96231	14.4172
2631	1493900810	1	14.43	84.8859	37.0947	0.647425	2	49.1877	56.6534	89.0032	1.5534	44.7791		0	2.0005
2632	1493900810	1	14.43	84.8859	37.9002	0.661483	2	49.2353	56.6067	90.4068	1.5779	44.8455		1.41354	10.1336
2633	1493900811	1	14.4771	84.8872	38.6857	0.675193	2	49.2837	56.2724	88.6166	1.54665	45.0589		0	13.1919
2634	1493900811	1	14.4771	84.8872	38.5051	0.672041	2	49.3798	55.8433	83.376	1.45519	45.4065		1.41063	10.074
2635	1493900811	1	14.5241	84.8886	38.1816	0.666395	2	49.3806	55.5075	80.3338	1.40209	45.5875		1.41603	5.89653
2636	1493900811	1	14.5238	84.8414	38.5849	0.673433	2	49.4286	55.3169	78.1025	1.36315	45.717		1.41362	7.302
2637	1493900811	1	14.5709	84.8428	38.7183	0.675762	2	49.4767	55.0783	81.5235	1.42285	45.8731		0	7.30259
2638	1493900811	1	14.5709	84.8428	38.7971	0.677138	2	49.5249	54.8397	79.4025	1.38583	46.0648		0	2.87701
2639	1493900811	1	14.5709	84.8428	39.5338	0.689995	2	49.5247	54.9356	84.7541	1.47924	46.0023		0	5.75701
2640	1493900811	1	14.5709	84.8428	39.6385	0.691822	2	49.5251	54.7437	86.2891	1.50603	46.1276		3.1119	7.30494
2641	1493900812	1	14.6646	84.7983	39.6347	0.691755	2	49.5732	54.505	90.6979	1.58298	46.2201		0	0
2642	1493900812	1	14.6646	84.7983	39.0776	0.682032	2	49.5732	54.505	86.8927	1.51656	46.2201		1.41603	16.3065
2643	1493900812	1	14.6649	84.8455	39.3022	0.685953	2	49.7173	53.9809	77.3487	1.34999	46.7043		1.41063	8.72516
2644	1493900812	1	14.7119	84.8469	39.225	0.684606	2	49.7656	53.6941	76.2099	1.33011	46.8963		1.41601	6.36747
2645	1493900812	1	14.7117	84.7997	38.416	0.670486	2	49.8612	53.5046	75.3193	1.31457	47.0624		1.41054	13.5577
2646	1493900812	1	14.7587	84.801	38.4179	0.670518	2	50.0051	53.0762	74.0742	1.29284	47.4212		1.96231	2.00264
2647	1493900812	1	14.8054	84.7552	37.7378	0.658649	2	50.0528	53.0295	68.7191	1.19937	47.4226		0	3.18643
2648	1493900812	1	14.8054	84.7552	38.208	0.666855	2	50.1007	52.9347	62.1227	1.08425	47.5216		3.11461	2.00474
2649	1493900813	1	14.8992	84.7107	38.3828	0.669906	2	50.1484	52.8879	54.3804	0.949117	47.4889		1.96231	5.12303
2650	1493900813	1	14.8525	84.7565	38.5409	0.672665	2	50.244	52.7464	44.3909	0.774767	47.7201		1.41063	5.12552
2651	1493900813	1	14.8995	84.7579	38.3927	0.670079	2	50.3396	52.6048	36.7482	0.641377	47.8521		1.96446	5.10692
2652	1493900813	1	14.9463	84.7121	38.4957	0.671876	2	50.4827	52.5126	28.5214	0.497792	47.9546		1.41054	6.33899
2653	1493900813	1	14.9933	84.7134	38.3117	0.668665	2	50.6734	52.4216	18.8914	0.329717	48.1231		0	7.14858
2654	1493900813	1	14.9933	84.7134	38.9294	0.679445	2	50.9116	52.428	10.8009	0.188512	48.2957		0	3.23436
2655	1493900813	1	14.9933	84.7134	40.0277	0.698615	2	50.8164	52.3774	12.4917	0.218022	48.2588		0	11.5596
2656	1493900813	1	14.9933	84.7134	39.961	0.697452	2	51.1973	52.4356	0.776056	0.0135447	48.5035		0	4.28852
2657	1493900814	1	14.9933	84.7134	40.5666	0.708021	2	51.3402	52.4394	356.731	6.22613	48.6077		1.41063	10.4786
2658	1493900814	1	15.0403	84.7148	40.5541	0.707802	2	51.6733	52.5445	346.505	6.04766	48.7535		0	10.4806
2659	1493900814	1	15.0403	84.7148	40.6641	0.709723	2	52.0065	52.6495	345.293	6.0265	48.9355		1.41603	12.9783
2660	1493900814	1	15.0406	84.762	41.4693	0.723777	2	52.435	52.709	343.476	5.99478	49.2518		0	14.6489
2661	1493900814	1	15.0406	84.762	41.3834	0.722276	2	52.911	52.8179	344.537	6.0133	49.5438		0	16.4093
2662	1493900814	1	15.0406	84.762	41.2978	0.720782	2	53.4346	52.9761	344.803	6.01795	49.8442		0	10.4777
2663	1493900814	1	15.0406	84.762	41.3545	0.721773	2	53.7677	53.0811	347.084	6.05776	50.0347		0	18.6738
2664	1493900814	1	15.0406	84.762	41.2578	0.720084	2	54.3868	53.1457	349.187	6.09446	50.4749		0	11.563
2665	1493900815	1	15.0406	84.762	41.6444	0.726831	2	54.7678	53.204	350.297	6.11383	50.7362		1.41063	11.4371
2666	1493900815	1	15.0876	84.7634	41.9059	0.731396	2	55.1489	53.2142	353.977	6.17807	50.9927		0	15.7317
2667	1493900815	1	15.0876	84.7634	41.4996	0.724305	2	55.6731	53.2283	357.383	6.2375	51.3969		0	10.1442
2668	1493900815	1	15.0876	84.7634	41.6405	0.726763	2	56.0064	53.2853	0.369059	0.00644129	51.6258		1.41603	14.3402
2669	1493900815	1	15.0879	84.8106	41.9972	0.732989	2	56.4831	53.25	1.10213	0.0192358	52.0541		1.96656	11.4402
2670	1493900815	1	15.1347	84.7647	42.1494	0.735645	2	56.8643	53.2603	0.704148	0.0122897	52.2866		0	12.9227
2671	1493900815	1	15.1347	84.7647	42.1494	0.735645	2	57.2935	53.2237	0.756003	0.0131947	52.6517		0	14.3431
2672	1493900815	1	15.1347	84.7647	42.172	0.73604	2	57.7703	53.1884	4.11244	0.0717756	53.0552		0	7.15158
2673	1493900816	1	15.1347	84.7647	42.9152	0.749012	2	58.0086	53.1948	1.67524	0.0292384	53.2431		1.41601	3.17355
2674	1493900816	1	15.1349	84.8119	43.0576	0.751496	2	58.1041	53.1493	11.0281	0.192477	53.3748		1.96446	24.3208
2675	1493900816	1	15.1817	84.7661	45.4823	0.793816	2	58.9145	53.1711	359.74	6.27865	53.9518		0	3.17355
2676	1493900816	1	15.1817	84.7661	54.2238	0.946384	2	59.01	53.1256	0.261005	0.0045554	54.0559		5.01979	14.3092
2677	1493900816	1	15.275	84.6272	65.7865	1.14819	2	59.4868	53.1384	358.777	6.26184	54.2792		2.03453	8.58303
2678	1493900816	1	15.2277	84.5786	68.0316	1.18737	2	59.7728	53.146	358.542	6.25773	54.5186		2.83206	4.55817
2679	1493900816	1	15.2271	84.4842	69.2517	1.20867	2	59.63	53.0941	4.5514	0.079437	54.3779		4.43227	22.9704
2680	1493900816	1	15.2734	84.3439	70.3429	1.22772	2	60.3926	53.1627	355.928	6.21211	54.8453		1.41603	4.29451
2681	1493900817	1	15.2731	84.2967	70.6274	1.23268	2	60.5357	53.1665	357.794	6.24468	54.9344		1.41603	10.0146
2682	1493900817	1	15.2728	84.2495	71.054	1.24013	2	60.8694	53.1754	355.413	6.20313	55.1783		1.41601	7.33066
2683	1493900817	1	15.2726	84.2023	72.0372	1.25729	2	61.1076	53.2299	353.926	6.17718	55.3185		3.122	7.15758
2684	1493900817	1	15.3191	84.1092	72.8088	1.27075	2	61.3461	53.2363	351.747	6.13914	55.4222		1.41603	15.7407
2685	1493900817	1	15.3188	84.062	73.4516	1.28197	2	61.8706	53.2504	354.289	6.18351	55.8249		1.41063	7.15758
2686	1493900817	1	15.2718	84.0606	74.1935	1.29492	2	62.1091	53.2568	353.638	6.17214	56.059		3.122	7.32999
2687	1493900817	1	15.3183	83.9675	74.5149	1.30053	2	62.3473	53.3112	353.594	6.17139	56.1385		0	12.8806
2688	1493900817	1	15.3183	83.9675	75.5494	1.31859	2	62.7765	53.3227	350.939	6.12504	56.4923		0	8.73883
2689	1493900818	1	15.3183	83.9675	76.2392	1.33062	2	63.0624	53.3785	353.55	6.17061	56.7026		2.83204	10.0944
2690	1493900818	1	15.3178	83.8731	77.5116	1.35283	2	63.3966	53.3394	354.362	6.18478	56.9551		0	12.9932
2691	1493900818	1	15.3178	83.8731	78.1039	1.36317	2	63.8256	53.3989	354.848	6.19326	57.286		0	2.86306
2692	1493900818	1	15.3178	83.8731	78.6316	1.37238	2	63.921	53.4015	350.405	6.11572	57.3654		0	17.209
2693	1493900818	1	15.3178	83.8731	78.324	1.36701	2	64.4937	53.3688	353.769	6.17443	57.8687		0	11.8702
2694	1493900818	1	15.3178	83.8731	79.1797	1.38195	2	64.8748	53.4752	354.507	6.18731	58.1372		3.122	4.5026
2695	1493900818	1	15.3643	83.78	80.8714	1.41147	2	65.0182	53.4309	353.771	6.17446	58.1943		0	15.8453
2696	1493900818	1	15.3643	83.78	80.853	1.41115	2	65.5427	53.4931	355.914	6.21187	58.6103		1.41603	4.29751
2697	1493900819	1	15.3646	83.8272	81.4193	1.42103	2	65.6859	53.4969	353.276	6.16583	58.7551		1.41603	15.7497
2698	1493900819	1	15.3643	83.78	81.3734	1.42023	2	66.2107	53.511	353.927	6.17718	59.1741		0	7.16057
2699	1493900819	1	15.3643	83.78	81.4075	1.42083	2	66.4493	53.5174	352.49	6.15211	59.3759		0	10.0236
2700	1493900819	1	15.3643	83.78	81.5542	1.42339	2	66.7833	53.5264	354.187	6.18174	59.659		2.83504	8.5951
2701	1493900819	1	15.3638	83.6855	82.7753	1.4447	2	67.0697	53.5341	354.88	6.19382	59.8549		1.41601	8.59203
2702	1493900819	1	15.364	83.7327	83.5247	1.45778	2	67.356	53.5417	355.457	6.20389	60.1221		1.41601	5.87861
2703	1493900819	1	15.3638	83.6855	83.2538	1.45305	2	67.5472	53.4988	355.328	6.20164	60.2855		0	14.4232
2704	1493900819	1	15.3638	83.6855	83.1706	1.4516	2	68.0241	53.5597	355.52	6.20499	60.6685		0	2.01332
2705	1493900820	1	15.3638	83.6855	83.244	1.45288	2	68.0722	53.5129	354.072	6.17972	60.7335		1.96442	17.277
2706	1493900820	1	15.4105	83.6396	82.2169	1.43496	2	68.6446	53.5763	355.282	6.20085	61.1365		1.41601	1.44305
2707	1493900820	1	15.4103	83.5924	83.5722	1.45861	2	68.645	53.5282	353.217	6.1648	61.1375		0	12.8927
2708	1493900820	1	15.4103	83.5924	83.6791	1.46048	2	69.0746	53.5398	355.517	6.20494	61.5062		0	5.93656
2709	1493900820	1	15.4103	83.5924	83.068	1.44981	2	69.2652	53.593	355.947	6.21244	61.6467		0	8.5951
2710	1493900820	1	15.4103	83.5924	83.0447	1.4494	2	69.5516	53.6007	353.543	6.17048	61.8933		1.41603	10.1037
2711	1493900820	1	15.41	83.5452	83.3224	1.45425	2	69.8861	53.5615	355.265	6.20054	62.1825		3.122	4.56201
2712	1493900820	1	15.4565	83.4521	81.5721	1.4237	2	70.029	53.6135	355.562	6.20573	62.1973		0	7.27832
2713	1493900821	1	15.4565	83.4521	82.2573	1.43566	2	70.268	53.5718	354.7	6.19069	62.427		0	1.43453
2714	1493900821	1	15.4565	83.4521	82.1801	1.43431	2	70.3158	53.5731	355.865	6.21102	62.4684		1.41901	1.44303
2715	1493900821	1	15.4563	83.4048	83.0556	1.44959	2	70.3161	53.525	355.862	6.21096	62.4692		0	4.50834
2716	1493900821	1	15.4563	83.4048	82.9136	1.44711	2	70.4597	53.4807	9.41182	0.164267	62.6165		0	17.1932
2717	1493900821	1	15.4563	83.4048	82.7106	1.44357	2	71.0326	53.4961	0.539923	0.00942343	63.113		1.41603	3.18439
2718	1493900821	1	15.456	83.3576	82.859	1.44616	2	71.1285	53.4506	1.2236	0.0213558	63.197		0	1.43145
2719	1493900821	1	15.456	83.3576	82.1037	1.43298	2	71.1762	53.4518	1.40894	0.0245907	63.2384		3.122	4.50834
2720	1493900821	1	15.5025	83.2645	83.0166	1.44891	2	71.0326	53.4961	9.64481	0.168334	63.0059		0	22.2269
2721	1493900822	1	15.5025	83.2645	83.123	1.45077	2	70.4562	53.9616	33.2663	0.580607	62.2782		0	1.43153
2722	1493900822	1	15.5025	83.2645	82.9694	1.44809	2	70.4085	53.9603	16.0239	0.279669	62.2367		1.41603	4.50745
2723	1493900822	1	15.5028	83.3117	83.2775	1.45347	2	70.5521	53.9161	0.698389	0.0121892	62.4061		1.41603	1.44303
2724	1493900822	1	15.5025	83.2645	83.6194	1.45943	2	70.5524	53.868	5.42103	0.0946149	62.4071		0	14.0865
2725	1493900822	1	15.5025	83.2645	83.8751	1.4639	2	70.3584	54.2956	10.5157	0.183533	62.0352		1.96656	1.43453
2726	1493900822	1	15.4557	83.3104	84.755	1.47925	2	70.3106	54.2943	357.272	6.23557	62.0564		0	6.39314
2727	1493900822	1	15.4557	83.3104	84.755	1.47925	2	70.4075	54.1045	345.526	6.03057	62.2309		0	4.52912
2728	1493900822	1	15.4557	83.3104	84.755	1.47925	2	70.4562	53.9616	335.394	5.85373	62.3411		0	5.23598
2729	1493900823	1	15.4557	83.3104	84.6062	1.47666	2	70.3618	53.8148	327.005	5.70732	62.3271		0	15.9637
2730	1493900823	1	15.4557	83.3104	84.5162	1.47509	2	70.3178	53.2845	340.467	5.94228	62.5412		0	5.97248
2731	1493900823	1	15.4557	83.3104	83.7658	1.46199	2	70.2714	53.0909	340.467	5.94228	62.5938		0	13.0344
2732	1493900823	1	15.4557	83.3104	83.7658	1.46199	2	70.2206	53.5224	352.68	6.15543	62.342		0	5.97248
2733	1493900823	1	15.4557	83.3104	83.5496	1.45822	2	70.1742	53.3288	346.344	6.04485	62.394		0	26.4132
2734	1493900823	1	15.4557	83.3104	83.5496	1.45822	2	70.0371	52.4591	346.344	6.04485	62.6971		0	8.8044
2735	1493900823	1	15.4557	83.3104	83.5496	1.45822	2	70.0828	52.749	359.222	6.26961	62.5949		0	29.8828
2736	1493900823	1	15.4557	83.3104	83.5689	1.45855	2	69.8508	51.7803	359.222	6.26961	62.8727		0	24.3188
2737	1493900824	1	15.4557	83.3104	83.3908	1.45544	2	70.0842	52.5566	359.222	6.26961	62.6903		0	9.17528
2738	1493900824	1	15.4557	83.3104	83.4352	1.45622	2	69.9907	52.2654	359.222	6.26961	62.7524		0	13.7682
2739	1493900824	1	15.4557	83.3104	83.2285	1.45261	2	69.8505	51.8284	359.222	6.26961	62.8483		0	9.17813
2740	1493900824	1	15.4557	83.3104	83.2285	1.45261	2	69.757	51.5371	359.222	6.26961	62.914		0	40.8657
2741	1493900824	1	15.4557	83.3104	83.0968	1.45031	2	69.3839	50.227	10.0192	0.174869	63.2674		0	11.9639
2742	1493900824	1	15.4557	83.3104	83.0968	1.45031	2	69.2909	49.8392	19.536	0.340967	63.392		1.41901	9.1867
2743	1493900824	1	15.4555	83.2631	83.6164	1.45938	2	69.1974	49.5476	28.2968	0.493872	63.4423		0	10.5684
2744	1493900825	1	15.4555	83.2631	83.3374	1.45451	2	69.1041	49.2079	36.1121	0.630275	63.5447		0	11.9719
2745	1493900825	1	15.4555	83.2631	83.3374	1.45451	2	69.0112	48.8198	42.8783	0.748368	63.6754		0	12.4194
2746	1493900825	1	15.4555	83.2631	83.3374	1.45451	2	68.8704	48.4305	49.0718	0.856464	63.7688		0	7.82934
2747	1493900825	1	15.4555	83.2631	83.1045	1.45045	2	68.7765	48.187	54.5369	0.951849	63.8237		0	13.3841
2748	1493900825	1	15.4555	83.2631	83.1045	1.45045	2	68.6838	47.7506	59.4986	1.03845	63.9874		1.41603	9.19333
2749	1493900825	1	15.4552	83.2159	82.7507	1.44427	2	68.5902	47.4588	63.8222	1.11391	64.0461		1.41901	7.83601
2750	1493900825	1	15.455	83.1686	82.5265	1.44036	2	68.4962	47.2151	67.9954	1.18674	64.0783		0	13.387
2751	1493900825	1	15.455	83.1686	82.583	1.44135	2	68.4035	46.7786	71.6638	1.25077	64.2478		0	9.19711
2752	1493900826	1	15.455	83.1686	82.4	1.43815	2	68.3098	46.4867	101.442	1.77051	64.3366		0	10.5865
2753	1493900826	1	15.455	83.1686	83.1408	1.45108	2	68.2164	46.1464	104.918	1.83116	64.4547		1.41603	9.19996
2754	1493900826	1	15.4547	83.1214	82.7553	1.44435	2	68.1227	45.8544	105.709	1.84496	64.5194		1.41903	9.19996
2755	1493900826	1	15.4544	83.0741	83.7771	1.46219	2	68.029	45.5624	105.332	1.8384	64.585		2.83204	13.8033
2756	1493900826	1	15.4539	82.9797	84.1836	1.46928	2	67.8884	45.1243	107.712	1.87993	64.6715		1.41903	4.6033
2757	1493900826	1	15.4536	82.9324	83.7227	1.46124	2	67.8415	44.9782	115.259	2.01165	64.6917		2.83504	17.0384
2758	1493900826	1	15.4531	82.8379	83.2328	1.45269	2	67.6537	44.4422	106.927	1.86623	64.8007		3.12334	9.20659
2759	1493900826	1	15.4997	82.7448	82.3519	1.43731	2	67.5599	44.15	109.004	1.90247	64.806		1.41903	4.60615
2760	1493900827	1	15.4994	82.6975	82.6933	1.44327	2	67.513	44.0038	113.893	1.98781	64.8276		1.41603	23.9918
2761	1493900827	1	15.4991	82.6503	83.4546	1.45656	2	67.3266	43.2261	102.26	1.78477	65.118		1.41901	8.50158
2762	1493900827	1	15.4989	82.603	83.6821	1.46053	2	67.1847	42.9808	105.737	1.84546	65.1256		4.25407	2.90106
2763	1493900827	1	15.4981	82.4612	83.7959	1.46251	2	67.1853	42.8841	114.626	2.0006	65.0993		1.96656	19.8076
2764	1493900827	1	15.5449	82.4153	82.5161	1.44018	2	66.9979	42.251	106.231	1.85407	65.2731		1.41603	13.8251
2765	1493900827	1	15.5446	82.3681	82.4202	1.4385	2	66.8571	41.8122	103.807	1.81178	65.4045		1.41901	9.21608
2766	1493900827	1	15.5444	82.3208	82.1422	1.43365	2	66.7632	41.5197	105.398	1.83954	65.4835		1.41903	12.0061
2767	1493900827	1	15.5441	82.2735	82.0588	1.4322	2	66.67	41.1305	105.352	1.83874	65.6247		5.79763	10.6084
2768	1493900828	1	15.5901	82.0858	82.0555	1.43214	2	66.5764	40.7895	103.815	1.81191	65.6124		1.41603	12.4601
2769	1493900828	1	15.5898	82.0386	82.0672	1.43234	2	66.4352	40.3989	103.421	1.80504	65.72		1.41901	15.2211
2770	1493900828	1	15.5896	81.9913	82.0657	1.43232	2	66.2946	39.9114	103.686	1.80967	65.8917		0	12.463
2771	1493900828	1	15.5896	81.9913	81.9993	1.43116	2	66.1534	39.5207	103.924	1.81382	66.0337		1.41903	13.4336
2772	1493900828	1	15.5893	81.944	80.8266	1.41069	2	66.0603	39.0827	103.971	1.81463	66.2149		3.12334	9.22842
2773	1493900828	1	15.6359	81.8509	81.232	1.41777	2	65.9663	38.7898	102.334	1.78607	66.2375		1.41903	9.79499
2774	1493900828	1	15.6356	81.8036	81.5935	1.42408	2	65.8245	38.4957	107.933	1.88379	66.291		1.41903	19.4512
2775	1493900829	1	15.6353	81.7563	80.6883	1.40828	2	65.6846	37.8626	98.8736	1.72567	66.5702		3.12602	10.2981
2776	1493900829	1	15.6819	81.6631	80.7621	1.40957	2	65.6388	37.5224	103.032	1.79824	66.664		1.41903	11.1252
2777	1493900829	1	15.6816	81.6158	80.5429	1.40574	2	65.4971	37.1797	103.415	1.80494	66.7544		0	12.0308
2778	1493900829	1	15.6816	81.6158	80.8299	1.41075	2	65.4037	36.7897	102.332	1.78603	66.9452		3.12602	10.6273
2779	1493900829	1	15.7282	81.5226	79.7427	1.39177	2	65.3099	36.4481	101.655	1.77422	67.0079		0	9.23505
2780	1493900829	1	15.7282	81.5226	79.825	1.39321	2	65.2158	36.155	100.554	1.75499	67.136		1.41903	12.0374
2781	1493900830	1	15.7279	81.4753	80.2127	1.39998	2	65.1223	35.7648	102.025	1.78068	67.2998		3.12602	6.01904
2782	1493900830	1	15.7745	81.3821	79.889	1.39433	2	65.0755	35.5697	101.616	1.77354	67.3006		1.41603	13.8593
2783	1493900830	1	15.7742	81.3349	79.5482	1.38838	2	64.9344	35.1298	99.9322	1.74415	67.4658		0	10.6339
2784	1493900830	1	15.7742	81.3349	79.5462	1.38834	2	64.8405	34.788	98.9461	1.72693	67.6322		2.83804	10.636
2785	1493900830	1	15.7737	81.2403	80.6445	1.40751	2	64.7467	34.4461	98.9506	1.72701	67.7352		0	10.6368
2786	1493900830	1	15.7737	81.2403	79.3499	1.38492	2	64.6528	34.1042	103.58	1.80781	67.9042		1.96656	10.6397
2787	1493900831	1	15.8205	81.1944	79.6118	1.38949	2	64.5589	33.7622	98.4568	1.7184	68.0092		0	10.6397
2788	1493900831	1	15.8205	81.1944	79.9679	1.3957	2	64.465	33.4202	100.073	1.74661	68.1811		2.83804	10.6426
2789	1493900831	1	15.82	81.0998	79.8759	1.3941	2	64.3711	33.0781	93.9917	1.64047	68.2883		1.41354	4.36808
2790	1493900831	1	15.8671	81.1011	79.7059	1.39113	2	64.372	32.9325	97.8762	1.70826	68.3589		1.41903	9.81912
2791	1493900831	1	15.8668	81.0538	79.3821	1.38548	2	64.2298	32.6377	100.872	1.76055	68.4332		2.83504	7.87952
2792	1493900831	1	15.8663	80.9593	79.3399	1.38474	2	64.1354	32.3926	103.65	1.80904	68.4736		0	9.25402
2793	1493900831	1	15.8663	80.9593	79.6276	1.38976	2	64.0411	32.0989	102.48	1.78861	68.616		1.41354	6.02487
2794	1493900832	1	15.9134	80.9606	79.3409	1.38476	2	63.9943	31.9036	100.759	1.75857	68.6903		1.41903	4.62513
2795	1493900832	1	15.9131	80.9133	79.4281	1.38628	2	64.0414	32.0504	113.663	1.9838	68.5851		0	18.0841
2796	1493900832	1	15.9131	80.9133	78.8252	1.37576	2	63.9009	31.4642	101.923	1.77889	68.906		1.96656	3.27664
2797	1493900832	1	15.9599	80.8674	78.7491	1.37443	2	63.8535	31.3658	100.933	1.76162	68.8782		1.41901	3.27394
2798	1493900832	1	15.9597	80.8201	85.0093	1.48369	2	63.8061	31.2675	104.095	1.81681	68.8821		6.10999	2.91304
2799	1493900832	1	15.8177	80.6741	110.814	1.93407	2	63.8066	31.1704	103.309	1.80308	68.946		7.19847	6.55058
2800	1493900832	1	15.6754	80.4809	111.671	1.94903	2	63.7118	30.9737	103.387	1.80445	68.9816		7.72957	8.88722
2801	1493900832	1	15.5799	80.2416	111.839	1.95195	2	63.6655	30.6811	102.672	1.79196	69.0541		7.20089	6.03141
2802	1493900833	1	15.4376	80.0483	110.757	1.93308	2	63.6186	30.4856	101.731	1.77554	69.1221		6.42649	7.4582
2803	1493900833	1	15.3424	79.8564	111.193	1.94069	2	63.572	30.2414	96.552	1.68515	69.1935		5.19295	2.91304
2804	1493900833	1	15.2474	79.7117	111.559	1.94707	2	63.5725	30.1443	94.5792	1.65072	69.226		7.72957	7.4003
2805	1493900833	1	15.1519	79.4724	111.402	1.94433	2	63.6218	29.9026	88.5702	1.54584	69.3289		4.07331	3.22667
2806	1493900833	1	15.0572	79.3751	110.56	1.92963	2	63.6703	29.8066	83.6094	1.45926	69.4282		3.21459	4.57838
2807	1493900833	1	15.0096	79.2791	111.257	1.9418	2	63.7191	29.662	76.5307	1.33571	69.5304		4.07755	3.22667
2808	1493900833	1	14.9148	79.1817	112.019	1.95511	2	63.7676	29.566	72.4474	1.26445	69.6298		4.53281	4.05614
2809	1493900834	1	14.8669	79.0384	111.534	1.94663	2	63.8641	29.4713	62.924	1.09823	69.6966		2.03668	3.22667
2810	1493900834	1	14.8196	78.9897	111.504	1.94612	2	63.9126	29.3753	52.8533	0.922464	69.7976		4.53281	4.05611
2811	1493900834	1	14.7717	78.8464	110.813	1.93406	2	64.009	29.2805	47.4122	0.827498	69.8648		3.21861	4.05825
2812	1493900834	1	14.724	78.7503	110.509	1.92875	2	64.1055	29.1857	38.2781	0.668079	69.9656		3.21459	4.05825
2813	1493900834	1	14.6764	78.6543	110.532	1.92914	2	64.202	29.0909	30.5852	0.533813	70.0665		2.03878	6.40583
2814	1493900834	1	14.629	78.6056	111.42	1.94465	2	64.3945	28.9985	23.4266	0.408872	70.2671		2.84104	10.1549
2815	1493900834	1	14.6285	78.5109	111.578	1.9474	2	64.7306	28.9583	17.3955	0.303609	70.4676		2.03878	13.5944
2816	1493900834	1	14.5811	78.4622	112.393	1.96163	2	65.1632	28.8234	9.08646	0.158589	70.87		1.41903	14.6369
2817	1493900835	1	14.5808	78.4149	112.491	1.96334	2	65.6436	28.7382	7.64067	0.133355	71.2403		2.03668	14.6369
2818	1493900835	1	14.5335	78.3662	112.754	1.96792	2	66.124	28.653	8.77492	0.153151	71.6448		0	19.1467
2819	1493900835	1	14.5335	78.3662	112.42	1.9621	2	66.7488	28.5228	7.17736	0.125269	72.1859		1.41903	14.6428
2820	1493900835	1	14.5332	78.3189	112.86	1.96978	2	67.2294	28.4376	8.33049	0.145395	72.5606		0	13.6038
2821	1493900835	1	14.5332	78.3189	113.175	1.97527	2	67.6623	28.3026	10.9841	0.191709	72.968		0	9.07299
2822	1493900835	1	14.5332	78.3189	113.44	1.97991	2	67.951	28.2125	17.8089	0.310823	73.2401		2.03878	16.7847
2823	1493900835	1	14.4858	78.2702	113.864	1.9873	2	68.4803	28.0312	14.1377	0.24675	73.752		1.42201	11.8394
2824	1493900835	1	14.4856	78.2228	113.501	1.98097	2	68.8651	27.9436	17.1317	0.299004	74.0616		2.03878	12.8251
2825	1493900836	1	14.4382	78.1741	112.75	1.96786	2	69.2505	27.7586	15.7737	0.275303	74.4722		0	12.2591
2826	1493900836	1	14.4382	78.1741	112.191	1.95811	2	69.6357	27.6222	19.4364	0.339229	74.8482		1.41362	6.09696
2827	1493900836	1	14.4853	78.1755	113.411	1.97939	2	69.7808	27.4799	25.4119	0.443521	75.0176		1.41362	5.92034
2828	1493900836	1	14.4382	78.1741	112.993	1.9721	2	69.9732	27.436	25.3136	0.441806	75.2229		5.90091	21.1814
2829	1493900836	1	14.39	77.9834	114.85	2.0045	2	70.6	27.111	26.0954	0.45545	75.8127		3.11861	9.62751
2830	1493900836	1	14.2961	78.028	118.777	2.07306	2	70.8893	26.9721	22.7254	0.396633	76.22		13.1319	13.5411
2831	1493900836	1	13.8716	77.9212	123.848	2.16155	2	71.2754	26.7383	25.2642	0.440943	76.9083		17.0686	12.8372
2832	1493900836	1	13.3062	77.8577	128.793	2.24786	2	71.6612	26.5532	23.5051	0.410241	77.7011		8.48148	10.3541
2833	1493900837	1	13.0236	77.8496	133.187	2.32455	2	71.9509	26.3656	25.4122	0.443526	78.2498		7.2542	5.17832
2834	1493900837	1	12.7879	77.7956	136.903	2.3894	2	72.0958	26.2718	34.2267	0.597369	78.5629		4.51921	15.4678
2835	1493900837	1	12.6463	77.7442	168.382	2.93882	2	72.5779	26.089	20.6214	0.359912	79.1205		3.20877	8.37328
2836	1493900837	1	12.5518	77.6941	168.371	2.93864	2	72.8193	25.9489	23.2659	0.406067	79.4339		1.41354	9.08534
2837	1493900837	1	12.5047	77.6928	166.841	2.91192	2	73.1084	25.8587	20.7372	0.361932	79.747		4.51639	11.5812
2838	1493900837	1	12.3632	77.6414	167.225	2.91862	2	73.4464	25.6722	19.876	0.346902	80.1995		2.82716	10.9392
2839	1493900837	1	12.269	77.6387	168.82	2.94646	2	73.784	25.5344	17.7629	0.310022	80.6161		3.20737	5.92912
2840	1493900837	1	12.1745	77.5887	169.986	2.96682	2	73.9767	25.4905	17.5397	0.306125	80.8315		3.20877	12.8506
2841	1493900838	1	12.08	77.5386	171.226	2.98845	2	74.3629	25.3052	15.641	0.272987	81.2865		4.51921	9.09196
2842	1493900838	1	11.9384	77.4872	172.771	3.01542	2	74.6522	25.2149	15.6986	0.273992	81.642		4.51537	7.73917
2843	1493900838	1	11.7969	77.4359	173.043	3.02017	2	74.8934	25.1234	16.8268	0.293683	81.962		2.03878	12.2809
2844	1493900838	1	11.7495	77.3872	175.551	3.06395	2	75.2793	24.9868	16.1299	0.28152	82.3519		1.41362	12.2819
2845	1493900838	1	11.7024	77.3858	175.829	3.0688	2	75.6652	24.8501	14.8334	0.258892	82.7722		3.20737	7.74197
2846	1493900838	1	11.6079	77.3358	175.137	3.05671	2	75.9065	24.7586	15.7338	0.274607	83.0582		1.41362	13.6418
2847	1493900838	1	11.5608	77.3344	171.774	2.99802	2	76.3406	24.6232	16.9439	0.295727	83.5158		4.07755	9.09572
2848	1493900838	1	11.466	77.237	170.607	2.97765	2	76.63	24.5328	16.7054	0.291564	83.8098		3.20737	9.09769
2849	1493900839	1	11.3715	77.187	171.679	2.99637	2	76.9195	24.4425	16.3777	0.285845	84.134		7.19942	9.64633
2850	1493900839	1	11.1822	77.0395	147.612	2.57632	2	77.2094	24.3034	17.2575	0.301201	84.5026		5.19711	10.4756
2851	1493900839	1	11.0871	76.8947	147.317	2.57117	2	77.547	24.2142	16.9507	0.295845	84.8066		10.3727	10.9542
2852	1493900839	1	10.8033	76.6972	149.835	2.61512	2	77.8851	24.0763	17.129	0.298957	85.258		12.3805	11.8713
2853	1493900839	1	10.4721	76.451	150.309	2.62339	2	78.2709	23.9883	16.4083	0.286378	85.7264		10.3745	12.2942
2854	1493900839	1	10.1883	76.2534	151.723	2.64807	2	78.6572	23.8515	19.349	0.337704	86.2204		7.20037	10.9581
2855	1493900839	1	9.99896	76.1059	153.366	2.67674	2	78.9954	23.7135	16.9483	0.295803	86.6341		8.38072	9.10431
2856	1493900839	1	9.76253	75.9571	154.907	2.70364	2	79.2851	23.6231	18.5683	0.324078	87.0186		6.41667	9.10431
2857	1493900840	1	9.57351	75.857	155.778	2.71883	2	79.5748	23.5327	18.977	0.33121	87.3957		4.51921	12.297
2858	1493900840	1	9.43191	75.8056	155.955	2.72193	2	79.9612	23.3959	18.8945	0.329771	87.8701		7.20084	9.65575
2859	1493900840	1	9.24255	75.6581	161.404	2.81703	2	80.2514	23.2567	16.9816	0.296385	88.2506		8.64819	10.4879
2860	1493900840	1	8.95967	75.6026	164.223	2.86624	2	80.5894	23.1674	18.3184	0.319717	88.7709		7.70916	7.75145
2861	1493900840	1	8.72355	75.5012	160.19	2.79585	2	80.831	23.0758	18.5293	0.323397	89.151		6.41861	7.75532
2862	1493900840	1	8.53451	75.401	162.56	2.83721	2	81.0727	22.9841	18.8284	0.328617	89.4948		12.8484	7.75426
2863	1493900840	1	8.11037	75.3416	171.534	2.99382	2	81.3144	22.8925	18.2304	0.31818	90.0541		13.1313	10.9676
2864	1493900840	1	7.68589	75.2348	160.668	2.80419	2	81.6529	22.7544	18.8672	0.329294	90.6935		11.7555	7.75532
2865	1493900841	1	7.30851	75.1293	166.723	2.90986	2	81.8946	22.6627	20.2913	0.35415	91.1912		14.5135	5.1958
2866	1493900841	1	6.83696	75.0212	172.337	3.00785	2	82.04	22.5686	17.5282	0.305925	91.6885		15.659	5.94441
2867	1493900841	1	6.3187	74.9591	176.054	3.07272	2	82.2332	22.5246	19.704	0.3439	92.2626		9.89052	5.1958
2868	1493900841	1	5.98915	74.9497	177.452	3.09711	2	82.3786	22.4305	20.4043	0.356123	92.7017		10.0424	2.8929
2869	1493900841	1	5.65924	74.893	175.942	3.07076	2	82.475	22.4329	20.5863	0.359299	93.02		9.88962	11.6173
2870	1493900841	1	5.32972	74.8836	173.386	3.02615	2	82.8141	22.2459	23.5577	0.411159	93.6726		7.15466	6.44207
2871	1493900841	1	5.09473	74.9243	173.204	3.02297	2	83.0077	22.153	23.7585	0.414664	94.1023		4.2383	10.3966
2872	1493900842	1	4.95351	74.9203	172.651	3.01333	2	83.2987	21.9648	27.7905	0.485036	94.5635		4.42097	8.17391
2873	1493900842	1	4.81268	74.9637	172.955	3.01864	2	83.4934	21.7742	35.814	0.625072	94.9725		2.82536	0
2874	1493900842	1	4.71854	74.961	174.307	3.04223	2	83.4934	21.7742	35.5599	0.620638	95.049		0	6.01675
2875	1493900842	1	4.71854	74.961	174.737	3.04973	2	83.5435	21.58	48.4318	0.845295	95.1993		1.96841	3.24955
2876	1493900842	1	4.67185	75.0071	175.418	3.06163	2	83.5927	21.4835	52.7518	0.920693	95.3587		2.82536	5.22631
2877	1493900842	1	4.57771	75.0044	174.746	3.04989	2	83.6906	21.3394	58.1832	1.01549	95.597		1.42205	4.39823
2878	1493900842	1	4.5781	75.0518	175.946	3.07084	2	83.6921	21.1928	65.7414	1.1474	95.7069		1.41272	4.3982
2879	1493900842	1	4.53103	75.0504	176.878	3.0871	2	83.6935	21.0462	71.2452	1.24346	95.8288		1.42205	4.39523
2880	1493900843	1	4.53141	75.0978	178.354	3.11287	2	83.695	20.8997	76.4253	1.33387	95.9391		1.41264	4.65007
2881	1493900843	1	4.48434	75.0965	178.041	3.1074	2	83.6483	20.7519	85.3603	1.48982	96.0222		0	6.57786
2882	1493900843	1	4.48434	75.0965	178.499	3.1154	2	83.5539	20.554	88.4919	1.54448	96.0566		0	11.8378
2883	1493900843	1	4.48434	75.0965	178.499	3.1154	2	83.5096	20.1619	103.885	1.81314	96.2435		0	5.22711
2884	1493900843	1	4.48434	75.0965	177.909	3.10509	2	83.4118	20.3061	105.473	1.84085	96.0809		0	5.30126
2885	1493900843	1	4.48434	75.0965	177.909	3.10509	2	83.3168	20.1571	114.048	1.99051	96.088		1.41242	6.06158
2886	1493900843	1	4.43728	75.0951	177.897	3.10489	2	83.2706	19.9604	123.403	2.15378	96.2005		0	11.8571
2887	1493900843	1	4.43728	75.0951	177.897	3.10489	2	83.0812	19.6135	128.334	2.23985	96.2449		2.04197	15.9031
2888	1493900844	1	4.48473	75.1439	199.439	3.48086	2	82.7964	19.1664	133.968	2.33818	96.2611		3.22035	12.6479
2889	1493900844	1	4.53256	75.24	232.634	4.06023	2	82.5587	18.8182	133.563	2.33111	96.2886		7.55097	16.7576
2890	1493900844	1	4.44035	75.4742	246.457	4.30149	2	82.2256	18.3698	134.083	2.34019	96.4959		7.19361	11.4779
2891	1493900844	1	4.39521	75.7097	246.108	4.29539	2	81.9874	18.0704	133.751	2.33439	96.6584		7.19356	12.6504
2892	1493900844	1	4.35008	75.9452	242.898	4.23936	2	81.7497	17.7221	133.509	2.33017	96.8537		4.43993	14.5353
2893	1493900844	1	4.30418	76.0859	242.941	4.24013	2	81.4155	17.3713	133.561	2.33108	96.9204		6.25437	10.6117
2894	1493900844	1	4.21161	76.2727	244.992	4.27591	2	81.2254	17.073	130.386	2.27566	97.1377		4.43984	11.4821
2895	1493900845	1	4.16572	76.4134	246.588	4.30378	2	80.9871	16.7735	128.648	2.24533	97.2545		5.02359	12.6571
2896	1493900845	1	4.07279	76.5527	246.499	4.30222	2	80.7493	16.425	127.561	2.22636	97.4404		1.96777	7.35534
2897	1493900845	1	4.02613	76.5988	248.752	4.34154	2	80.6065	16.2257	127.334	2.2224	97.5165		2.84109	10.6184
2898	1493900845	1	4.0269	76.6935	249.465	4.35399	2	80.4163	15.9272	125.22	2.1855	97.6109		5.02342	7.93233
2899	1493900845	1	3.93398	76.8328	248.492	4.337	2	80.3222	15.6801	123.667	2.15839	97.851		0	10.6184
2900	1493900845	1	3.93398	76.8328	249.184	4.34907	2	80.132	15.3816	121.36	2.11814	97.8897		1.41905	8.58966
2901	1493900845	1	3.93437	76.8801	249.844	4.3606	2	79.9896	15.1332	119.789	2.09072	97.9647		1.42205	9.88684
2902	1493900845	1	3.93476	76.9275	251.097	4.38247	2	79.8476	14.8358	119.255	2.0814	98.0721		0	13.8981
2903	1493900845	1	3.93476	76.9275	249.923	4.36199	2	79.61	14.4381	117.803	2.05605	98.1411		1.41905	0
2904	1493900846	1	3.93515	76.9748	249.77	4.3593	2	79.61	14.4381	133.577	2.33135	98.1709		1.41905	17.814
2905	1493900846	1	3.93476	76.9275	249.169	4.34881	2	79.3738	13.8933	114.763	2.00298	98.3075		3.12416	15.9372
2906	1493900846	1	3.8885	77.0208	248.141	4.33087	2	79.0883	13.4453	118.702	2.07175	98.4726		0	7.94181
2907	1493900846	1	3.8885	77.0208	248.861	4.34344	2	78.9941	13.1979	117.651	2.0534	98.5607		1.96545	7.36616
2908	1493900846	1	3.93515	76.9748	248.656	4.33986	2	78.8511	12.9983	120.673	2.10613	98.5159		1.42205	13.1918
2909	1493900846	1	3.93554	77.0222	248.786	4.34213	2	78.6616	12.6015	120.241	2.09859	98.6611		1.41182	11.8906
2910	1493900846	1	3.8885	77.0208	247.827	4.32539	2	78.4717	12.2536	119.167	2.07985	98.7798		0	2.04927
2911	1493900846	1	3.8885	77.0208	247.081	4.31238	2	78.5204	12.2057	136.265	2.37828	98.848		1.41905	13.9115
2912	1493900847	1	3.88811	76.9735	252.712	4.41066	2	78.2826	11.8076	111.647	1.94861	98.8996		1.41212	10.6317
2913	1493900847	1	3.84106	76.9721	269.82	4.70924	2	78.0922	11.5087	138.7	2.42077	98.9883		1.42205	13.2012
2914	1493900847	1	3.84145	77.0195	287.199	5.01257	2	77.9026	11.1116	126.468	2.20728	99.1408		4.53586	19.8032
2915	1493900847	1	3.88967	77.1628	296.043	5.16692	2	77.6182	10.5159	116.528	2.03379	99.3866		4.07666	8.60455
2916	1493900847	1	3.79481	77.0655	299.14	5.22098	2	77.4755	10.2671	116.266	2.02922	99.4529		1.41905	13.922
2917	1493900847	1	3.7952	77.1128	302.279	5.27577	2	77.2376	9.86865	118.052	2.06039	99.5769		1.41905	3.30153
2918	1493900847	1	3.79481	77.0655	302.5	5.27963	2	77.1902	9.76933	119.436	2.08455	99.5774		1.41182	15.9621
2919	1493900848	1	3.74777	77.0641	304.671	5.3175	2	76.9043	9.3206	122.799	2.14325	99.7049		2.0394	3.30234
2920	1493900848	1	3.7952	77.1128	311.879	5.44331	2	76.8569	9.22125	118.932	2.07576	99.736		2.0394	8.60845
2921	1493900848	1	3.74777	77.0641	320.486	5.59353	2	76.7142	8.9723	123.964	2.16358	99.8028		1.41905	10.6433
2922	1493900848	1	3.74737	77.0168	326.148	5.69236	2	76.5236	8.67307	118.862	2.07454	99.8361		2.82356	6.60706
2923	1493900848	1	3.84145	77.0195	329.197	5.74558	2	76.4287	8.47433	122.376	2.13587	99.8366		1.42205	7.37721
2924	1493900848	1	3.84106	76.9721	331.432	5.78458	2	76.2855	8.27442	121.508	2.12072	99.8377		1.41905	9.34681
2925	1493900848	1	3.84067	76.9248	352.887	6.15903	2	76.1914	7.97741	117.493	2.05065	99.9418		10.6178	7.37794
2926	1493900849	1	4.16882	76.7922	19.0748	0.332919	2	76.0482	7.77747	119.258	2.08144	99.6478		6.94985	2.08332
2927	1493900849	1	4.35585	76.6555	20.2662	0.353711	2	76.0003	7.72719	117.822	2.05639	99.4185		10.6204	10.6485
2928	1493900849	1	4.68405	76.5228	11.0345	0.192588	2	75.8096	7.42782	116.736	2.03742	99.1613		7.51432	2.08332
2929	1493900849	1	4.91856	76.4348	11.953	0.208619	2	75.7617	7.37754	117.853	2.05693	98.9326		5.77435	6.60977
2930	1493900849	1	5.1064	76.3928	15.7011	0.274037	2	75.6668	7.1787	117.183	2.04523	98.8401		5.01496	8.61638
2931	1493900849	1	5.24682	76.3021	21.4783	0.374867	2	75.5239	6.92956	118.396	2.06639	98.7493		8.11368	8.33188
2932	1493900849	1	5.481	76.1668	22.2359	0.388089	2	75.3324	6.72841	122.221	2.13315	98.4932		5.01547	6.25084
2933	1493900849	1	5.62144	76.0761	21.6358	0.377616	2	75.1887	6.57753	126.082	2.20055	98.3344		6.23221	5.32643
2934	1493900850	1	5.80896	75.9867	20.4401	0.356747	2	75.0933	6.42779	127.783	2.23023	98.1772		5.90145	1.47455
2935	1493900850	1	5.94905	75.8486	19.6867	0.343598	2	75.0929	6.47694	131.303	2.29167	97.9454		5.01647	2.05158
2936	1493900850	1	6.08953	75.7579	19.6427	0.34283	2	75.1416	6.42893	141.914	2.47686	97.8504		3.11638	5.28945
2937	1493900850	1	6.1833	75.7132	18.2886	0.319196	2	74.9976	6.32719	135	2.35619	97.7232		3.11665	0
2938	1493900850	1	6.27708	75.6685	18.4311	0.321684	2	74.9976	6.32719	135	2.35619	97.6254		0	1.47485
2939	1493900850	1	6.27708	75.6685	17.191	0.300039	2	74.9972	6.37635	135	2.35619	97.5903		1.41272	18.9197
2940	1493900850	1	6.23001	75.6671	16.4067	0.286351	2	75.6246	6.44035	139.719	2.43856	98.0202		2.82536	17.3899
2941	1493900851	1	6.32415	75.6698	15.4282	0.269273	2	75.0451	6.42664	139.719	2.43856	97.5561		1.41264	12.4717
2942	1493900851	1	6.27708	75.6685	16.087	0.280772	2	75.4302	6.58324	144.923	2.52937	97.7493		0	3.26585
2943	1493900851	1	6.27708	75.6685	15.9629	0.278606	2	75.3811	6.6804	149.592	2.61088	97.6459		1.96884	2.08354
2944	1493900851	1	6.32379	75.6224	15.2651	0.266426	2	75.429	6.73069	154.463	2.69589	97.5787		0	4.67629
2945	1493900851	1	6.32379	75.6224	15.4278	0.269265	2	75.4761	6.87928	160.33	2.79829	97.5072		2.82566	0
2946	1493900851	1	6.41794	75.6251	14.888	0.259844	2	75.4761	6.87928	166.619	2.90806	97.4424		0	12.5177
2947	1493900851	1	6.41794	75.6251	14.7612	0.257632	2	75.2318	7.21754	173.795	3.0333	97.0306		0	11.3094
2948	1493900851	1	6.41794	75.6251	14.6618	0.255896	2	74.9401	7.45634	180.119	3.14368	96.6554		1.41272	17.7586
2949	1493900852	1	6.46501	75.6265	15.5766	0.271863	2	74.5982	7.93957	186.233	3.25039	96.0398		3.11692	15.4261
2950	1493900852	1	6.5588	75.5818	5.24685	0.0915748	2	74.2572	8.32444	191.712	3.34601	95.4286		13.5552	13.3797
2951	1493900852	1	6.98355	75.7359	1.58896	0.0277325	2	73.9649	8.66129	196.288	3.42587	94.7919		28.3001	14.5276
2952	1493900852	1	7.92444	75.668	358.933	6.26456	2	73.6723	9.04715	200.271	3.49539	93.6008		25.4364	11.3319
2953	1493900852	1	8.77198	75.692	1.14106	0.0199153	2	73.4288	9.33592	235.605	4.11209	92.6479		28.352	13.3732
2954	1493900852	1	9.71413	75.7662	358.452	6.25617	2	73.1366	9.67257	236.811	4.13313	91.6012		24.0298	11.3275
2955	1493900852	1	10.5148	75.789	355.575	6.20595	2	72.8932	9.96123	232.955	4.06583	90.6883		20.3886	10.2393
2956	1493900852	1	11.1751	75.9499	348.195	6.07716	2	72.6501	10.2008	229.744	4.00979	90.0118		20.3915	9.25368
2957	1493900853	1	11.8355	76.1108	349.973	6.10818	2	72.4075	10.3913	220.09	3.8413	89.3757		15.904	10.2335
2958	1493900853	1	12.3542	76.2203	339.752	5.92979	2	72.1645	10.6307	219.137	3.82465	88.7652		23.4669	9.25368
2959	1493900853	1	12.9227	76.7576	335.773	5.86034	2	71.9219	10.8212	215.203	3.756	88.4789		38.7969	12.418
2960	1493900853	1	13.7763	77.7291	307.474	5.36643	2	71.5826	11.0583	217.796	3.80125	88.2415		35.8043	10.2314
2961	1493900853	1	14.5351	78.6503	311.633	5.43901	2	71.3397	11.2977	216.792	3.78373	88.1087		28.6037	13.6097
2962	1493900853	1	15.1514	79.3778	305.993	5.34059	2	70.9522	11.5336	212.525	3.70925	87.844		27.6722	2.04289
2963	1493900853	1	15.7204	80.1038	303.953	5.30498	2	70.9037	11.5814	218.501	3.81357	87.9802		25.9498	20.8042
2964	1493900853	1	16.1951	80.8269	301.244	5.2577	2	70.3225	11.9597	211.667	3.69429	87.5926		22.7552	2.04502
2965	1493900854	1	16.6221	81.4538	299.997	5.23593	2	70.2739	12.0075	210.965	3.68203	87.7571		19.9758	15.6002
2966	1493900854	1	16.9546	82.0307	299.309	5.22393	2	69.8381	12.2912	218.273	3.80959	87.5229		18.7499	9.66615
2967	1493900854	1	17.2868	82.5601	295.994	5.16606	2	69.5479	12.4312	213.205	3.72112	87.4602		16.7646	11.6173
2968	1493900854	1	17.5716	83.0409	293.369	5.12025	2	69.2093	12.6191	212.988	3.71735	87.3252		17.3338	12.403
2969	1493900854	1	17.8096	83.5674	291.925	5.09506	2	68.8704	12.8559	213.086	3.71905	87.22		15.6062	6.13076
2970	1493900854	1	17.7651	84.0857	287.136	5.01146	2	68.7249	12.9994	214.52	3.74409	87.4652		28.3548	18.0483
2971	1493900854	1	17.4403	84.9733	251.178	4.38389	2	68.193	13.2805	211.627	3.69359	87.839		27.5817	6.12866
2972	1493900854	1	17.2097	85.8633	254.975	4.45015	2	68.0475	13.4239	211.391	3.68946	88.4983		24.8422	11.2668
2973	1493900855	1	16.9787	86.6585	254.951	4.44974	2	67.7569	13.6618	215.026	3.75291	88.921		16.3717	7.20394
2974	1493900855	1	16.7934	87.1718	252.734	4.41104	2	67.5634	13.804	218.212	3.80852	89.2212		34.0653	8.39874
2975	1493900855	1	16.423	88.2452	255.425	4.458	2	67.3216	13.9451	216.55	3.7795	90.062		6.39868	12.3922
2976	1493900855	1	16.2345	88.1454	226.081	3.94585	2	66.983	14.1817	216.269	3.77461	89.6997		5.64241	9.23025
2977	1493900855	1	16.0465	88.1399	226.437	3.95207	2	66.741	14.3717	214.708	3.74736	89.508		6.22395	10.3838
2978	1493900855	1	15.859	88.2287	227.246	3.9662	2	66.4509	14.5605	217.991	3.80466	89.3675		3.19801	9.22604
2979	1493900855	1	15.7648	88.1788	231.895	4.04733	2	66.209	14.7504	218.197	3.80826	89.0862		2.82116	5.19064
2980	1493900856	1	15.6708	88.1761	233.793	4.08046	2	66.064	14.8448	224.521	3.91862	88.9773		1.41603	17.5725
2981	1493900856	1	15.6705	88.1289	235.544	4.11101	2	65.5806	15.1756	214.523	3.74412	88.3923		1.41054	1.44345
2982	1493900856	1	15.6235	88.1276	243.038	4.24182	2	65.6287	15.1768	225.819	3.94128	88.444		2.03029	11.2518
2983	1493900856	1	15.5763	88.0791	247.205	4.31454	2	65.3385	15.4144	227.274	3.96668	88.0706		15.0394	16.0785
2984	1493900856	1	15.8559	87.663	239.262	4.17592	2	64.8558	15.6473	215.862	3.76751	87.1048		0	6.11803
2985	1493900856	1	15.8559	87.663	221.83	3.87167	2	64.7106	15.7905	215.653	3.76386	86.9048		10.6315	10.373
2986	1493900856	1	15.9951	87.3371	206.682	3.60728	2	64.4208	15.9791	215.559	3.76221	86.2381		9.35124	11.2476
2987	1493900856	1	15.8557	87.6159	192.773	3.36453	2	64.1307	16.2166	215.304	3.75776	86.1878		0	4.07729
2988	1493900856	1	15.8557	87.6159	180.331	3.14736	2	64.0339	16.312	214.565	3.74487	86.0545		1.41603	13.5639
2989	1493900857	1	15.8554	87.5687	187.064	3.26488	2	63.6477	16.5471	215.983	3.76962	85.6047		1.41301	5.18397
2990	1493900857	1	15.8552	87.5216	193.124	3.37065	2	63.5029	16.6414	214.536	3.74436	85.4067		1.41603	7.19136
2991	1493900857	1	15.8549	87.4744	198.488	3.46426	2	63.3097	16.7833	215.012	3.75267	85.1422		3.11663	6.42845
2992	1493900857	1	15.9014	87.3815	209.59	3.65803	2	63.1167	16.8764	216.188	3.77319	84.8543		31.3522	7.19072
2993	1493900857	1	14.8684	87.5399	209.59	3.65803	2	62.9236	17.0184	213.863	3.73262	85.3381		9.92795	7.19136
2994	1493900857	1	14.5396	87.5774	196.054	3.42179	2	62.7304	17.1603	213.678	3.72938	85.3283		9.33185	3.21087
2995	1493900857	1	14.2585	87.7106	206.064	3.5965	2	62.634	17.2068	214.708	3.74736	85.5042		9.33185	7.19136
2996	1493900858	1	13.9774	87.8438	206.347	3.60144	2	62.4408	17.3487	215.168	3.7554	85.5468		9.33057	7.18894
2997	1493900858	1	13.6963	87.9769	204.281	3.56538	2	62.2477	17.4906	212.043	3.70085	85.5895		4.23179	11.5808
2998	1493900858	1	13.5553	87.9728	198.806	3.46982	2	61.9101	17.6778	209.669	3.65941	85.3204		5.17053	9.63261
2999	1493900858	1	13.4138	87.8744	190.319	3.3217	2	61.6209	17.8173	207.09	3.61441	85.0407		4.06267	5.92528
3000	1493900858	1	13.3193	87.7774	185.108	3.23075	2	61.4284	17.8615	199.16	3.476	84.8688		5.17299	2.07518
3001	1493900858	1	13.1777	87.679	180.202	3.14512	2	61.4762	17.9115	203.181	3.54618	84.8543		5.86237	10.4605
3002	1493900858	1	12.9895	87.6264	192.706	3.36336	2	61.1392	18.001	195.873	3.41862	84.6528		3.20066	8.65462
3003	1493900858	1	12.8952	87.5765	197.372	3.44479	2	60.8508	17.9939	186.459	3.25433	84.5073		1.41063	4.32727
3004	1493900859	1	12.8482	87.5751	193.404	3.37554	2	60.7066	17.9904	183.949	3.21051	84.4539		3.19801	2.8839
3005	1493900859	1	12.754	87.5252	190.513	3.32507	2	60.6105	17.988	177.36	3.09552	84.4137		3.10933	2.07725
3006	1493900859	1	12.8477	87.4809	186.178	3.24941	2	60.5626	17.938	171.566	2.99439	84.3382		1.40754	15.6749
3007	1493900859	1	12.8946	87.4822	185.332	3.23466	2	60.0829	17.7309	158.275	2.76241	84.2139		1.40754	4.15243
3008	1493900859	1	12.8477	87.4809	187.656	3.27521	2	60.1786	17.8309	155.197	2.70871	84.2101		1.96017	11.7759
3009	1493900859	1	12.8943	87.4351	190.045	3.3169	2	59.843	17.6273	145.646	2.542	84.1267		5.76829	8.30702
3010	1493900859	1	13.082	87.3934	194.372	3.39243	2	59.6516	17.4272	140.306	2.44881	84.0476		2.03238	12.5922
3011	1493900860	1	13.0347	87.3449	193.317	3.37402	2	59.3163	17.1747	139.217	2.4298	84.0586		0	15.5934
3012	1493900860	1	13.0347	87.3449	193.122	3.37062	2	58.9333	16.8233	137.512	2.40004	84.1426		3.11062	13.5233
3013	1493900860	1	13.1284	87.3005	197.206	3.4419	2	58.5981	16.5219	136.563	2.38348	84.1255		3.92253	15.5956
3014	1493900860	1	13.2218	87.209	203.878	3.55835	2	58.215	16.1705	137.999	2.40854	84.0884		1.96231	11.4552
3015	1493900860	1	13.2685	87.1632	186.07	3.24753	2	57.9276	15.9191	139.729	2.43872	84.0842		3.92677	14.5453
3016	1493900860	1	13.362	87.0716	170.422	2.97442	2	57.5925	15.5687	140.772	2.45693	84.0774		6.94209	11.4571
3017	1493900860	1	13.5018	86.8872	158.455	2.76556	2	57.3051	15.3172	141.743	2.47389	83.9106		3.92463	13.5276
3018	1493900861	1	13.5952	86.7956	152.435	2.66049	2	56.9698	15.0157	143.514	2.50479	83.8672		5.17299	12.603
3019	1493900861	1	13.7368	86.894	130.621	2.27976	2	56.6342	14.763	145.855	2.54565	83.923		5.86607	8.52551
3020	1493900861	1	13.9251	86.9467	113.969	1.98913	2	56.3944	14.6105	147.017	2.56593	83.8819		5.64233	8.52551
3021	1493900861	1	14.1131	86.9521	99.191	1.73121	2	56.1546	14.458	148.584	2.59328	83.8026		2.82125	13.803
3022	1493900861	1	14.2071	86.9549	85.8074	1.49762	2	55.7709	14.2041	151.379	2.64206	83.7868		4.50973	10.5588
3023	1493900861	1	14.3484	87.0062	73.345	1.28011	2	55.4831	14.0015	154.989	2.70507	83.7959		1.41603	9.79218
3024	1493900861	1	14.3481	86.959	61.921	1.08073	2	55.1952	13.8477	156.932	2.73898	83.7481		1.41063	17.0552
3025	1493900862	1	14.3951	86.9604	51.6432	0.901344	2	54.7155	13.5426	152.881	2.66828	83.761		1.41054	13.0562
3026	1493900862	1	14.4421	86.9617	42.5746	0.743066	2	54.3316	13.3376	154.101	2.68958	83.7358		0	8.52965
3027	1493900862	1	14.4421	86.9617	34.6267	0.60435	2	54.0917	13.185	154.303	2.6931	83.7561		0	13.8055
3028	1493900862	1	14.4421	86.9617	27.5466	0.480778	2	53.7079	12.9311	153.139	2.67278	83.7994		2.03238	8.52965
3029	1493900862	1	14.3948	86.9132	21.3343	0.372354	2	53.468	12.7785	152.272	2.65765	83.8014		3.20066	7.84612
3030	1493900862	1	14.4891	86.9631	15.3869	0.268553	2	53.2279	12.6748	152.687	2.66489	83.7821		0	14.6655
3031	1493900862	1	14.4891	86.9631	9.86711	0.172214	2	52.8442	12.3719	149.804	2.61457	83.8747		0	7.84493
3032	1493900862	1	14.4891	86.9631	4.61725	0.0805862	2	52.6041	12.2683	149.348	2.60661	83.8574		1.41603	12.6114
3033	1493900863	1	14.4894	87.0103	359.782	6.27939	2	52.2683	12.0154	147.777	2.57919	83.9731		1.41054	11.7908
3034	1493900863	1	14.5364	87.0116	355.412	6.20311	2	51.9323	11.8115	147.793	2.57947	83.9852		1.41601	8.53218
3035	1493900863	1	14.5366	87.0588	351.41	6.13326	2	51.6923	11.6589	147	2.56563	84.0577		1.41303	13.8096
3036	1493900863	1	14.5369	87.1059	317.156	5.53542	2	51.3084	11.4049	146.673	2.55992	84.1593		10.3542	7.33485
3037	1493900863	1	14.7265	87.3943	322.746	5.63298	2	51.1165	11.2534	146.487	2.55668	84.39		36.779	12.6138
3038	1493900863	1	15.9479	87.2886	326.942	5.70621	2	50.7806	11.0005	146.262	2.55276	83.8641		11.2878	12.6138
3039	1493900863	1	16.324	87.2996	358.784	6.26196	2	50.4447	10.7476	145.041	2.53144	83.8119		11.4228	7.33721
3040	1493900863	1	16.7003	87.3577	351.081	6.12751	2	50.2527	10.5961	143.897	2.51148	83.7741		8.63348	12.6156
3041	1493900864	1	16.9827	87.4131	347.965	6.07314	2	49.9168	10.3431	144.457	2.52125	83.8119		11.7313	10.5696
3042	1493900864	1	17.3593	87.5184	348.094	6.07539	2	49.6287	10.1403	144.337	2.51915	83.8373		7.24251	9.40235
3043	1493900864	1	17.5946	87.5724	353.017	6.1613	2	49.3888	9.93862	143.329	2.50156	83.892		25.7186	8.53632
3044	1493900864	1	18.3953	87.8787	356.711	6.22579	2	49.1487	9.78592	143.879	2.51117	83.9301		2.82416	11.4753
3045	1493900864	1	18.4894	87.8814	345.726	6.03406	2	48.8608	9.53407	143.722	2.50843	84.0281		9.01664	10.5706
3046	1493900864	1	18.7719	87.984	348.147	6.07631	2	48.5727	9.33121	144.941	2.52969	84.1091		11.7342	8.5368
3047	1493900864	1	19.1486	88.0893	0	0	2	48.3326	9.17848	144.872	2.52849	84.1346		2.03029	12.621
3048	1493900864	1	19.1958	88.1378	354.427	6.18592	2	47.9965	8.92545	146.313	2.55364	84.2857		2.03029	8.53696
3049	1493900864	1	19.1486	88.0893	14.7959	0.258238	2	47.7564	8.77271	145.504	2.53953	84.318		15.5694	10.5713
3050	1493900865	1	19.6177	87.8673	15.0714	0.263045	2	47.4683	8.56981	145.738	2.5436	84.0461		32.4935	10.5741
3051	1493900865	1	20.699	87.8046	0	0	2	47.1801	8.36689	147.004	2.5657	83.7353		12.7359	8.53729
3052	1493900865	1	21.1221	87.7698	0	0	2	46.94	8.21413	146.957	2.56489	83.6401		2.82425	9.80432
3053	1493900865	1	21.2162	87.7726	0	0	2	46.6517	8.06022	146.853	2.56307	83.6721		23.0762	11.8013
3054	1493900865	1	21.923	88.0761	13.0563	0.227875	2	46.3154	7.85614	147.67	2.57733	83.8465		24.8437	6.24881
3055	1493900865	1	22.7235	88.2882	351.973	6.14308	2	46.1714	7.70564	147.851	2.58048	83.9247		7.05895	6.5364
3056	1493900865	1	22.9587	88.295	354.51	6.18736	2	45.9792	7.60302	148.401	2.59008	83.9115		10.0308	5.28724
3057	1493900866	1	23.2882	88.3518	355.302	6.20119	2	45.8351	7.50155	146.878	2.56351	83.9352		8.63348	9.8021
3058	1493900866	1	23.5706	88.4072	353.101	6.16278	2	45.5469	7.34761	149.506	2.60937	83.9858		11.4321	7.34489
3059	1493900866	1	23.9472	88.4654	354.953	6.1951	2	45.3547	7.19595	147.41	2.5728	84.0417		8.63643	6.53654
3060	1493900866	1	24.2297	88.5208	358.157	6.25102	2	45.1625	7.09332	148.566	2.59296	84.0751		9.88328	6.53654
3061	1493900866	1	24.559	88.5305	1.1189	0.0195286	2	44.9703	6.99069	147.673	2.57738	84.0557		11.2998	8.54062
3062	1493900866	1	24.9355	88.5415	359.601	6.27622	2	44.7301	6.83788	148.073	2.58437	84.0673		10.0308	6.53668
3063	1493900866	1	25.265	88.5983	354.858	6.19344	2	44.5379	6.73524	148.578	2.59318	84.1012		10.0338	6.53933
3064	1493900866	1	25.5946	88.6551	353.974	6.17801	2	44.3456	6.6326	147.98	2.58273	84.1385		10.0338	5.28776
3065	1493900867	1	25.9242	88.7119	356.03	6.2139	2	44.2015	6.5311	150.5	2.62672	84.1887		9.8862	2.08323
3066	1493900867	1	26.2536	88.7215	355.857	6.21087	2	44.1535	6.48092	149.555	2.61023	84.166		7.06203	17.0844
3067	1493900867	1	26.4889	88.7284	355.717	6.20844	2	43.673	6.17526	150.318	2.62355	84.3227		0	8.65743
3068	1493900867	1	26.4889	88.7284	355.717	6.20844	2	43.3845	6.16843	154.851	2.70266	84.2711		0	9.80795
3069	1493900867	1	26.4889	88.7284	355.717	6.20844	2	43.0961	6.01445	156.456	2.73067	84.3647		0	7.85269
3070	1493900867	1	26.4889	88.7284	355.717	6.20844	2	42.8558	5.91066	159.031	2.77562	84.4195		0	0
3071	1493900867	1	26.4889	88.7284	355.717	6.20844	2	42.8558	5.91066	160.807	2.80661	84.4195		0	9.08065
3072	1493900867	1	26.4889	88.7284	355.717	6.20844	2	42.5672	6.00193	169.267	2.95427	84.2744		0	2.08323
3073	1493900868	1	26.4889	88.7284	355.717	6.20844	2	42.5192	5.95175	174.981	3.054	84.3146		0	7.32837
3074	1493900868	1	26.4889	88.7284	355.717	6.20844	2	42.2788	5.99511	178.889	3.1222	84.2266		0	4.07316
3075	1493900868	1	26.4889	88.7284	355.717	6.20844	2	42.1826	6.09092	185.878	3.24419	84.1145		79.208	2.88681
3076	1493900868	1	29.1244	88.5698	17.56	0.306479	2	42.0864	6.08864	191.142	3.33606	83.4934		25.697	4.61129
3077	1493900868	1	29.9241	88.2629	24.6555	0.43032	2	42.0383	6.23463	202.671	3.53728	82.918		38.1182	3.20887
3078	1493900868	1	31.1479	87.9212	356.551	6.22299	2	41.9421	6.28139	212.481	3.70849	82.3503		12.7568	5.2163
3079	1493900868	1	31.5717	87.8864	7.07128	0.123417	2	41.8459	6.42623	217.994	3.80472	82.1055		17.1163	4.07273
3080	1493900868	1	32.1369	87.8085	5.31731	0.0928046	2	41.7497	6.52202	230.017	4.01456	81.8529		15.5756	2.03626
3081	1493900868	1	32.6551	87.7765	3.2629	0.0569484	2	41.7016	6.56991	235.255	4.10597	81.7089		16.984	4.07252
3082	1493900869	1	33.2204	87.7458	6.87137	0.119928	2	41.6054	6.66569	244.505	4.26742	81.5125		14.1717	6.49169
3083	1493900869	1	33.6916	87.7123	7.96691	0.139049	2	41.5092	6.85952	247.057	4.31196	81.2298		11.359	14.9238
3084	1493900869	1	34.0685	87.6761	11.1738	0.195019	2	41.2687	7.29498	249.686	4.35785	80.703		14.3413	14.4383
3085	1493900869	1	34.5397	87.5955	7.92415	0.138303	2	40.9802	7.6802	249.524	4.35501	80.1744		11.3623	7.21752
3086	1493900869	1	34.9167	87.5592	8.44065	0.147317	2	40.836	7.87278	244.999	4.27603	79.906		11.9666	12.9732
3087	1493900869	1	35.2936	87.4286	25.3399	0.442264	2	40.6438	8.26016	244.999	4.27603	79.349		20.4375	20.2587
3088	1493900869	1	35.9534	87.259	5.76417	0.100604	2	40.4034	8.89121	248.13	4.33068	78.494		27.5974	11.6702
3089	1493900870	1	36.849	87.0489	14.3393	0.250267	2	40.2112	9.22942	248.846	4.34317	77.8921		27.6055	11.6669
3090	1493900870	1	37.7449	86.8389	6.53809	0.114111	2	40.0191	9.56756	243.022	4.24153	77.3048		27.1032	11.6656
3091	1493900870	1	38.6409	86.7232	2.60884	0.0455329	2	39.827	9.90565	238.773	4.16737	76.8267		19.9404	8.43029
3092	1493900870	1	39.3013	86.6479	2.24116	0.0391156	2	39.6829	10.1469	235.633	4.11257	76.502		19.8205	12.4093
3093	1493900870	1	39.9617	86.6672	359.733	6.27852	2	39.4429	10.4838	235.07	4.10275	76.1852		16.9932	11.2441
3094	1493900870	1	40.5279	86.6837	0	0	2	39.2028	10.7716	231.567	4.0416	75.9237		14.16	10.4048
3095	1493900870	1	40.9997	86.6974	3.11414	0.054352	2	39.0109	11.0605	228.796	3.99325	75.663		12.8629	12.4044
3096	1493900870	1	41.4243	86.757	3.53425	0.0616843	2	38.7709	11.3972	230.018	4.01457	75.4065		12.7464	8.12256
3097	1493900871	1	41.849	86.7694	4.73869	0.0827057	2	38.579	11.5882	228.658	3.99084	75.2523		11.3298	11.2379
3098	1493900871	1	42.2265	86.7804	355.049	6.19678	2	38.3391	11.8759	230.712	4.02669	75.0053		11.5597	13.2563
3099	1493900871	1	42.5567	86.979	323.409	5.64455	2	38.0513	12.2112	227.588	3.97215	74.9034		18.3935	7.1988
3100	1493900871	1	43.0283	87.3708	328.867	5.73981	2	37.9075	12.4033	230.302	4.01953	75.1422		17.519	11.2314
3101	1493900871	1	43.4999	87.7152	326.729	5.7025	2	37.6677	12.6908	231.649	4.04304	75.2507		13.5337	9.21207
3102	1493900871	1	43.8772	87.9625	324.862	5.66991	2	37.4759	12.9306	233.125	4.0688	75.3045		13.2391	10.1463
3103	1493900871	1	44.2072	88.2555	319.375	5.57414	2	37.2362	13.1692	232.723	4.06177	75.4092		12.1884	9.20785
3104	1493900871	1	44.49	88.5472	315.935	5.51411	2	37.0445	13.4089	233.916	4.08261	75.5063		0	8.41254
3105	1493900872	1	44.49	88.5472	315.935	5.51411	2	36.9008	13.6497	234.267	4.08873	75.281		0	12.3828
3106	1493900872	1	44.49	88.5472	315.935	5.51411	2	36.6612	13.9858	235.03	4.10204	74.9713		0	8.11195
3107	1493900872	1	44.49	88.5472	315.935	5.51411	2	36.4696	14.1766	234.082	4.08551	74.8018		0	9.69608
3108	1493900872	1	44.49	88.5472	315.935	5.51411	2	36.3259	14.4661	238.216	4.15765	74.5296		0	13.2394
3109	1493900872	1	44.49	88.5472	315.935	5.51411	2	36.0385	14.801	234.96	4.10083	74.2289		0	7.188
3110	1493900872	1	44.49	88.5472	315.935	5.51411	2	35.8949	14.9928	233.915	4.08259	74.0549		0	6.46003
3111	1493900872	1	44.49	88.5472	315.935	5.51411	2	35.7992	15.1857	236.648	4.13029	73.8745		0	14.3736
3112	1493900873	1	44.49	88.5472	315.935	5.51411	2	35.512	15.5692	234.964	4.1009	73.5282		0	4.05386
3113	1493900873	1	44.49	88.5472	315.935	5.51411	2	35.4162	15.6645	230.647	4.02554	73.4454		0	9.68804
3114	1493900873	1	44.49	88.5472	315.935	5.51411	2	35.2727	15.9538	236.131	4.12126	73.1762		0	10.3765
3115	1493900873	1	44.49	88.5472	315.935	5.51411	2	35.0813	16.2419	237.584	4.14663	72.9149		0	1.43738
3116	1493900873	1	44.49	88.5472	315.935	5.51411	2	35.0334	16.2408	235.753	4.11467	72.9222		0	15.5594
3117	1493900873	1	44.49	88.5472	315.935	5.51411	2	34.7464	16.6728	231.676	4.04352	72.5318		0	5.18701
3118	1493900873	1	44.49	88.5472	315.935	5.51411	2	34.6507	16.8168	234.268	4.08875	72.4021		0	2.02586
3119	1493900873	1	44.49	88.5472	315.935	5.51411	2	34.6029	16.8645	236.477	4.12731	72.3613		0	7.179
3120	1493900873	1	44.49	88.5472	315.935	5.51411	2	34.4594	17.056	237.819	4.15072	72.1914		0	10.3724
3121	1493900874	1	44.49	88.5472	315.935	5.51411	2	34.2681	17.344	234.19	4.08739	71.9332		0	2.02374
3122	1493900874	1	44.49	88.5472	315.935	5.51411	2	34.2203	17.3916	231.467	4.03987	71.8929		0	11.1995
3123	1493900874	1	44.49	88.5472	315.935	5.51411	2	33.9812	17.6783	232.115	4.05118	71.6438		2131.33	5.18285
3124	1493900874	1	33.5511	18.3502	321.081	5.60392	2	33.8856	17.8222	232.811	4.06332			10.1166	7.1772
3125	1493900874	1	33.312	18.588	321.081	5.60392	2	33.7422	18.0137	234.263	4.08866	0.71756		0	8.39094
3126	1493900874	1	33.312	18.588	321.081	5.60392	2	33.5989	18.2539	235.858	4.1165			2155.4	6.07124
3127	1493900874	1	49.6354	88.5558	325.947	5.68885	2	33.4554	18.3966	237.282	4.14136	72.0007		25.7519	1.461
3128	1493900875	1	50.4858	88.4389	330.04	5.76029	2	33.4555	18.4453	238.409	4.16102	72.0357		2143.32	4.0475
3129	1493900875	1	32.8342	19.2097	0	0	2	33.3598	18.5404	232.399	4.05612			2143.91	15.2236
3130	1493900875	1	51.5257	88.1857	342.89	5.98456	2	33.0253	18.922	234.974	4.10107	71.6919		15.7774	9.18021
3131	1493900875	1	52.0456	88.1064	6.97669	0.121766	2	32.8342	19.161	232.1	4.05091	71.572		17.1761	10.1124
3132	1493900875	1	52.6128	88.0284	6.59445	0.115095	2	32.5952	19.3987	231.281	4.03661	71.4894		11.6222	11.1845
3133	1493900875	1	52.9911	87.9449	8.48652	0.148118	2	32.3564	19.685	227.639	3.97304	71.3106		12.8049	13.4536
3134	1493900875	1	53.4165	87.91	8.49723	0.148305	2	31.9739	19.9191	219.552	3.83191	71.292		13.0034	9.13678
3135	1493900875	1	53.8421	87.8279	6.23911	0.108893	2	31.735	20.108	216.368	3.77633	71.237		14.2166	8.3126
3136	1493900876	1	54.3148	87.7944	3.91852	0.068391	2	31.496	20.2482	210.102	3.66696	71.2965		8.59104	9.56126
3137	1493900876	1	54.5985	87.7554	5.20347	0.0908176	2	31.2092	20.3872	204.049	3.56133	71.3129		12.8109	9.02039
3138	1493900876	1	55.0241	87.7205	5.17049	0.0902421	2	30.9224	20.4775	197.949	3.45487	71.4319		7.19778	9.02235
3139	1493900876	1	55.2606	87.6801	6.65953	0.116231	2	30.6355	20.5677	187.35	3.26988	71.4875		11.4008	0
3140	1493900876	1	55.6389	87.6439	2.42907	0.0423953	2	30.6355	20.5677	192.97	3.36796	71.5848		11.3508	15.8193
3141	1493900876	1	56.0171	87.6549	2.66575	0.0465261	2	30.1094	20.6034	177.068	3.09041	71.8826		10.2609	10.047
3142	1493900876	1	56.3484	87.5699	15.9851	0.278992	2	29.7746	20.5952	172.243	3.0062	72.054		17.191	5.96129
3143	1493900877	1	56.9161	87.4919	5.63656	0.0983764	2	29.5832	20.5418	169.644	2.96085	72.3146		18.5959	8.77417
3144	1493900877	1	57.5312	87.4152	6.36657	0.111118	2	29.2961	20.486	162.322	2.83305	72.6412		14.4044	7.82089
3145	1493900877	1	58.0045	87.3344	9.76155	0.170371	2	29.0567	20.3828	158.374	2.76414	72.9417		18.5989	4.58483
3146	1493900877	1	58.6197	87.2577	4.68333	0.0817396	2	28.9131	20.3305	152.439	2.66057	73.2238		15.6449	7.31529
3147	1493900877	1	59.1402	87.2255	5.97115	0.104216	2	28.7214	20.1798	148.604	2.59364	73.6236		14.4074	7.82208
3148	1493900877	1	59.6136	87.1447	6.39501	0.111614	2	28.482	20.0765	144.537	2.52264	73.9413		12.8231	6.22517
3149	1493900877	1	60.0396	87.1097	6.47374	0.112988	2	28.3382	19.9269	140.122	2.44559	74.2867		11.4101	11.4419
3150	1493900877	1	60.4182	87.0734	5.03798	0.0879294	2	28.0506	19.6764	136.448	2.38146	74.7664		11.4161	10.3773
3151	1493900878	1	60.797	87.0371	5.03801	0.0879299	2	27.8108	19.4271	133.345	2.3273	75.2277		12.8228	13.5122
3152	1493900878	1	61.223	87.0022	4.70514	0.0821201	2	27.4752	19.1267	131.657	2.29785	75.8024		11.3598	12.4567
3153	1493900878	1	61.6015	87.0132	5.67868	0.0991117	2	27.1874	18.8274	131.356	2.29259	76.3782		7.2096	10.3816
3154	1493900878	1	61.8384	86.9728	5.44919	0.0951063	2	26.9475	18.578	132.473	2.31208	76.7804		10.0091	13.5538
3155	1493900878	1	62.1699	86.9351	5.08744	0.0887925	2	26.6595	18.2299	131.937	2.30273	77.3395		8.60631	13.5538
3156	1493900878	1	62.4541	86.896	4.32491	0.075484	2	26.3715	17.8818	132.005	2.30392	77.8776		8.52064	6.23149
3157	1493900878	1	62.738	86.9043	2.93522	0.0512292	2	26.2275	17.7321	133.584	2.33148	78.2164		8.52364	12.4609
3158	1493900878	1	63.022	86.9126	8.73254	0.152412	2	25.9396	17.4327	132.297	2.30902	78.7563		8.9199	19.7403
3159	1493900879	1	63.3065	86.8262	18.0858	0.315657	2	25.4598	16.9824	134.725	2.35139	79.4388		24.2505	8.58704
3160	1493900879	1	64.1117	86.7549	355.509	6.2048	2	25.3155	16.7352	133.332	2.32708	80.0494		18.4698	9.42226
3161	1493900879	1	64.7271	86.7728	0.465474	0.00812405	2	25.1233	16.4868	133.801	2.33527	80.6758		19.9109	7.32321
3162	1493900879	1	65.3902	86.7447	357.691	6.24289	2	24.9315	16.3358	135.014	2.35644	81.2054		18.5594	14.5444
3163	1493900879	1	66.0054	86.8099	354.556	6.18817	2	24.5954	15.9864	136.26	2.37819	82.0412		15.7301	8.31506
3164	1493900879	1	66.526	86.8724	355.003	6.19596	2	24.4033	15.7866	136.011	2.37385	82.6288		15.7272	9.38538
3165	1493900879	1	67.0465	86.9349	356.203	6.21691	2	24.1634	15.5858	136.843	2.38837	83.2445		14.214	11.4566
3166	1493900879	1	67.5201	86.9487	357.793	6.24466	2	23.8755	15.3349	138.567	2.41844	83.8653		14.3168	8.3129
3167	1493900880	1	67.9934	87.0098	357.531	6.2401	2	23.6834	15.1352	137.572	2.40108	84.4354		12.7914	18.7094
3168	1493900880	1	68.4196	87.0222	356.823	6.22774	2	23.2511	14.6857	136.323	2.37929	85.2805		10.085	6.2379
3169	1493900880	1	68.7509	87.0792	355.707	6.20826	2	23.107	14.5358	136.166	2.37655	85.7083		10.0821	9.38961
3170	1493900880	1	69.0821	87.1362	356.96	6.23013	2	22.867	14.3349	136.601	2.38414	86.2315		11.3718	17.6831
3171	1493900880	1	69.461	87.1472	359.089	6.26729	2	22.4348	13.9341	135.377	2.36277	87.0151		8.52964	10.3986
3172	1493900880	1	69.7452	87.1555	359.486	6.27422	2	22.1946	13.6842	135.413	2.3634	87.5162		9.95217	5.31478
3173	1493900880	1	70.0768	87.1651	0.608334	0.0106174	2	22.0983	13.5355	134.312	2.34418	87.882		9.95517	13.7955
3174	1493900880	1	70.4085	87.1747	0.622432	0.0108635	2	21.7145	13.2822	136.267	2.37831	88.4941		7.10702	15.612
3175	1493900881	1	70.6453	87.1816	359.747	6.27877	2	21.3302	12.9313	134.492	2.34733	89.1352		8.53263	5.31729
3176	1493900881	1	70.9296	87.1899	359.477	6.27405	2	21.2339	12.7825	133.419	2.3286	89.4769		7.11001	13.5399
3177	1493900881	1	71.1665	87.1968	7.00352	0.122235	2	20.8976	12.4815	135.077	2.35753	90.0519		7.5991	14.5614
3178	1493900881	1	71.4041	87.109	9.09107	0.158669	2	20.5612	12.1316	134.61	2.34938	90.5903		24.2492	4.16281
3179	1493900881	1	72.2093	87.1798	356.406	6.22045	2	20.465	12.0316	134.741	2.35168	91.2399		20.2725	12.6078
3180	1493900881	1	72.8738	87.057	9.36729	0.16349	2	20.1289	11.7793	136.649	2.38497	91.9171		21.354	11.5088
3181	1493900881	1	73.5851	87.0303	4.11676	0.0718509	2	19.8883	11.4805	134.943	2.3552	92.6883		18.5192	6.24422
3182	1493900881	1	74.2017	87.0008	7.80886	0.13629	2	19.744	11.3305	136.288	2.37868	93.2289		18.6528	14.6661
3183	1493900882	1	74.8187	86.924	8.79183	0.153446	2	19.3598	11.0282	134.523	2.34788	93.9993		17.104	4.16281
3184	1493900882	1	75.388	86.8932	7.54103	0.131616	2	19.2636	10.9282	134.961	2.35551	94.4491		14.2706	10.561
3185	1493900882	1	75.8625	86.8596	7.27687	0.127005	2	18.9755	10.7259	136.135	2.37601	95.0393		15.6898	15.6663
3186	1493900882	1	76.3845	86.8274	8.09346	0.141257	2	18.6386	10.3269	137.194	2.39449	95.8484		13.064	7.37722
3187	1493900882	1	76.8121	86.745	10.046	0.175336	2	18.494	10.128	135.618	2.36699	96.2869		10.0359	6.52394
3188	1493900882	1	77.1445	86.7073	11.4569	0.19996	2	18.3021	10.0257	134.292	2.34383	96.6566		14.4587	14.5754
3189	1493900882	1	77.6196	86.6263	11.9211	0.208063	2	17.9653	9.67554	135.94	2.3726	97.3656		10.0363	7.33691
3190	1493900882	1	77.952	86.5885	12.8889	0.224953	2	17.7731	9.52431	136.179	2.37678	97.7772		10.3082	10.4121
3191	1493900883	1	78.2849	86.5034	11.7527	0.205124	2	17.5325	9.27417	137.407	2.3982	98.2609		10.0393	7.33709
3192	1493900883	1	78.6174	86.4656	12.0359	0.210066	2	17.3403	9.12293	134.189	2.34204	98.6751		8.63009	11.4784
3193	1493900883	1	78.9024	86.4265	11.8395	0.206639	2	17.0518	8.87161	132.981	2.32096	99.1981		10.3111	10.6499
3194	1493900883	1	79.2354	86.3414	12.4509	0.217309	2	16.8588	8.57366	133.274	2.32608	99.6928		5.84281	4.16454
3195	1493900883	1	79.4256	86.2995	15.5052	0.270617	2	16.7626	8.47358	132.569	2.31376	99.9176		7.23427	6.52772
3196	1493900883	1	79.6633	86.2589	11.4306	0.199502	2	16.5706	8.3712	136.419	2.38095	100.236		14.338	7.34019
3197	1493900883	1	80.1373	86.3201	342.533	5.97833	2	16.3783	8.21992	136.232	2.3777	100.821		15.4381	9.40728
3198	1493900883	1	80.61	86.5235	347.987	6.07351	2	16.1379	8.01858	137.595	2.40149	101.586		17.6926	10.4168
3199	1493900883	1	81.178	86.6822	350.38	6.11529	2	15.8972	7.76832	136.678	2.38548	102.416		13.1843	6.25184
3200	1493900884	1	81.6042	86.7894	350.159	6.11143	2	15.7527	7.61816	137.034	2.39169	102.978		13.5871	4.16541
3201	1493900884	1	82.0299	86.944	348.463	6.08182	2	15.6565	7.51804	137.111	2.39303	103.508		10.919	3.26651
3202	1493900884	1	82.3607	87.0958	348.927	6.08993	2	15.5604	7.46685	137.119	2.39317	103.938		11.796	7.34094
3203	1493900884	1	82.7394	87.2016	353.163	6.16386	2	15.3681	7.31553	140.566	2.45335	104.502		11.796	10.5723
3204	1493900884	1	83.1181	87.3074	353.978	6.17809	2	15.0797	7.113	143.151	2.49846	105.168		8.68821	11.4837
3205	1493900884	1	83.4023	87.3631	355.6	6.20638	2	14.7911	6.86153	143.304	2.50112	105.773		5.89947	11.4861
3206	1493900884	1	83.5917	87.416	356.407	6.22048	2	14.5024	6.61005	148.998	2.60051	106.315		5.89658	1.46793
3207	1493900885	1	83.781	87.4689	357.277	6.23566	2	14.5027	6.65898	148.07	2.5843	106.441		5.89947	0
3208	1493900885	1	83.9704	87.5218	358.887	6.26376	2	14.5027	6.65898	149.99	2.61782	106.605		5.69639	5.14379
3209	1493900885	1	84.1602	87.5273	358.731	6.26105	2	14.6458	6.56453	168.381	2.9388	106.711		4.52972	0
3210	1493900885	1	84.3021	87.5789	0.124538	0.0021736	2	14.6458	6.56453	170.293	2.97217	106.843		2.85115	3.18881
3211	1493900885	1	84.3971	87.5816	1.1197	0.0195424	2	14.7413	6.51786	176.539	3.0812	106.88		1.42262	2.02374
3212	1493900885	1	84.4445	87.583	1.29592	0.022618	2	14.7889	6.47006	182.976	3.19354	106.917		2.85124	0
3213	1493900885	1	84.5395	87.5858	1.87222	0.0326764	2	14.7889	6.47006	183.958	3.21068	106.981		1.42262	2.08522
3214	1493900885	1	84.5869	87.5872	1.633	0.0285012	2	14.8371	6.52014	194.301	3.3912	106.943		1.42553	5.32761
3215	1493900885	1	84.6344	87.5885	1.779	0.0310494	2	14.9336	6.66922	208.375	3.63683	106.799		2.84824	2.93616
3216	1493900886	1	84.7293	87.5913	2.04464	0.0356857	2	14.9342	6.76709	214.003	3.73506	106.789		1.42562	4.40377
3217	1493900886	1	84.7768	87.5927	1.4553	0.0253999	2	14.935	6.91388	225.344	3.933	106.71		1.42562	3.26665
3218	1493900886	1	84.8243	87.5941	0.0443789	0.000774558	2	15.0311	6.96508	237.936	4.15276	106.64		1.41908	1.46791
3219	1493900886	1	84.8238	87.6414	0.399467	0.00697201	2	15.0313	7.01401	243.495	4.24979	106.638		2.84824	7.80231
3220	1493900886	1	84.9187	87.6442	0.472304	0.00824326	2	14.9369	7.25635	254.615	4.44388	106.582		3.20753	18.0054
3221	1493900886	1	85.0131	87.6944	0.414357	0.00723189	2	14.7966	7.8399	260.596	4.54826	106.335		1.42553	12.383
3222	1493900886	1	85.0606	87.6957	1.19152	0.020796	2	14.6552	8.22769	262.288	4.57778	106.17		0	13.7653
3223	1493900886	1	85.0606	87.6957	1.35578	0.0236627	2	14.5141	8.6643	259.118	4.52246	105.938		2.84824	11.7773
3224	1493900887	1	85.1555	87.6985	2.04256	0.0356495	2	14.4685	9.05422	256.997	4.48544	105.743		1.42562	20.1674
3225	1493900887	1	85.203	87.6999	1.99623	0.0348408	2	14.2329	9.68383	252.919	4.41428	105.467		1.42562	11.0096
3226	1493900887	1	85.2505	87.7013	2.52434	0.044058	2	14.0913	10.0224	253.64	4.42686	105.345		1.42253	8.86897
3227	1493900887	1	85.2979	87.7026	2.24141	0.0391199	2	14.0451	10.3144	250.331	4.3691	105.195		0	12.3671
3228	1493900887	1	85.2979	87.7026	1.98902	0.0347149	2	13.9039	10.7017	251.585	4.39099	105.006		2.03258	18.7874
3229	1493900887	1	85.3449	87.7514	1.22234	0.0213339	2	13.6682	11.2819	247.461	4.319	104.81		4.27386	1.46703
3230	1493900887	1	85.4873	87.7556	4.76412	0.0831496	2	13.6685	11.3308	245.873	4.29129	104.875		1.99449	8.38136
3231	1493900887	1	85.5353	87.7096	20.0371	0.349713	2	13.5265	11.5714	239.06	4.17238	104.796		1.42208	14.8171
3232	1493900888	1	85.5358	87.6622	26.7488	0.466855	2	13.29	12.005	238.913	4.16982	104.611		5.09029	3.22137
3233	1493900888	1	85.6792	87.5715	27.2022	0.474768	2	13.2427	12.1014	235.475	4.10981	104.608		3.16204	22.5498
3234	1493900888	1	85.7747	87.5269	25.1802	0.439478	2	12.9122	12.7765	238.205	4.15746	104.387		2.84824	13.1799
3235	1493900888	1	85.8696	87.5297	24.3023	0.424155	2	12.6275	13.1111	238.743	4.16686	104.415		4.47948	5.17046
3236	1493900888	1	86.0125	87.4864	22.9807	0.401089	2	12.5328	13.2551	238.216	4.15765	104.449		5.09282	12.8802
3237	1493900888	1	86.156	87.3957	25.7415	0.449273	2	12.344	13.6407	236.887	4.13446	104.346		2.85124	14.3144
3238	1493900888	1	86.251	87.3985	28.0725	0.489958	2	12.0597	14.0239	238.331	4.15965	104.346		1.99449	1.46403
3239	1493900888	1	86.299	87.3525	31.9242	0.557183	2	12.0594	13.9751	235.593	4.11187	104.383		1.42262	19.9504
3240	1493900889	1	86.3464	87.3539	34.4139	0.600637	2	11.7286	14.552	238.588	4.16415	104.249		1.42208	1.43438
3241	1493900889	1	86.3469	87.3065	36.7098	0.640706	2	11.6808	14.5509	233.73	4.07937	104.252		1.42553	14.7889
3242	1493900889	1	86.3944	87.3078	37.8807	0.661143	2	11.4448	14.9837	240.99	4.20607	104.155		3.16204	16.7318
3243	1493900889	1	86.4899	87.2632	37.4166	0.653043	2	11.1613	15.464	240.186	4.19203	104.065		1.99449	2.92206
3244	1493900889	1	86.5379	87.2172	37.9361	0.66211	2	11.1607	15.3666	238.263	4.15848	104.136		0	17.4005
3245	1493900889	1	86.5379	87.2172	37.7345	0.658591	2	10.9253	15.8967	241.156	4.20897	103.942		2.85115	7.1455
3246	1493900889	1	86.6329	87.2199	37.0913	0.647365	2	10.7834	16.088	245.126	4.27825	103.985		1.99449	8.36386
3247	1493900890	1	86.6809	87.1739	37.5294	0.655012	2	10.6417	16.3281	241.727	4.21893	103.928		3.16204	7.765
3248	1493900890	1	86.7764	87.1293	41.2549	0.720034	2	10.5478	16.5693	254.617	4.44391	103.873		3.15991	10.3193
3249	1493900890	1	86.8249	87.0358	75.3612	1.3153	2	10.3588	16.8567	235.016	4.1018	103.789		14.2689	17.9863
3250	1493900890	1	86.8776	86.5631	84.6295	1.47706	2	10.0759	17.3853	246.204	4.29707	103.364		11.6834	12.8494
3251	1493900890	1	86.9768	86.1865	80.4015	1.40327	2	9.8876	17.77	250.094	4.36496	103.071		10.0387	3.21025
3252	1493900890	1	87.0279	85.8558	79.6688	1.39048	2	9.84053	17.8661	246.884	4.30893	102.862		8.95543	12.8461
3253	1493900890	1	87.1261	85.5739	81.396	1.42063	2	9.65227	18.2507	246.932	4.30978	102.638		7.23191	8.35306
3254	1493900890	1	87.1762	85.3381	83.78	1.46224	2	9.51077	18.4905	246.932	4.30978	102.472		8.63403	5.15599
3255	1493900891	1	87.2269	85.0548	86.6212	1.51182	2	9.41634	18.6341	247.111	4.31291	102.304		8.63645	6.41984
3256	1493900891	1	87.2775	84.7714	87.5384	1.52783	2	9.32225	18.8263	242.589	4.23398	102.107		7.11946	11.5527
3257	1493900891	1	87.2802	84.5341	87.3768	1.52501	2	9.13375	19.1621	242.772	4.23717	101.884		5.84749	3.20972
3258	1493900891	1	87.3298	84.3456	87.2927	1.52355	2	9.08672	19.2582	242.208	4.22733	101.776		4.27227	9.62648
3259	1493900891	1	87.3314	84.2032	86.9783	1.51806	2	8.94563	19.5464	253.942	4.43212	101.611		5.85039	11.5489
3260	1493900891	1	87.381	84.0146	87.04	1.51913	2	8.75721	19.8821	245.694	4.28817	101.463		4.27227	5.15249
3261	1493900891	1	87.3826	83.8722	88.2213	1.53975	2	8.66284	20.0256	246.268	4.29819	101.357		5.69735	11.5455
3262	1493900891	1	87.3847	83.6823	88.7604	1.54916	2	8.47447	20.3612	236.925	4.13512	101.175		4.27527	3.20663
3263	1493900892	1	87.3863	83.5398	89.2252	1.55727	2	8.42747	20.4572	240.584	4.19897	101.064		7.24133	8.34029
3264	1493900892	1	87.4365	83.3037	87.9643	1.53527	2	8.28613	20.6966	238.375	4.16043	100.918		1.42208	1.45804
3265	1493900892	1	87.437	83.2563	87.1842	1.52165	2	8.28648	20.7452	240.267	4.19345	100.859		7.12543	12.2761
3266	1493900892	1	87.4396	83.0188	102.295	1.78539	2	8.05049	21.0795	242.418	4.231	100.693		10.924	5.14899
3267	1493900892	1	87.3007	82.6822	103.719	1.81023	2	7.95618	21.2229	239.076	4.17266	100.363		14.351	5.95699
3268	1493900892	1	87.2585	82.2057	92.4061	1.61279	2	7.90991	21.416	247.056	4.31195	99.9579		17.1927	12.8224
3269	1493900892	1	87.2172	81.6341	95.8658	1.67317	2	7.72202	21.7999	254.228	4.43711	99.4968		14.3572	1.43055
3270	1493900893	1	87.1749	81.1574	90.4169	1.57807	2	7.67435	21.7987	252.44	4.40592	99.2159		14.3113	1.43055
3271	1493900893	1	87.2278	80.6833	87.8613	1.53347	2	7.72202	21.7999	261.956	4.572	98.9365		14.2689	3.20611
3272	1493900893	1	87.233	80.2077	90.1329	1.57312	2	7.67506	21.8959	262.49	4.58132	98.6394		11.5274	9.15202
3273	1493900893	1	87.1897	79.8259	94.3484	1.64669	2	7.38834	21.7917	271.893	4.74543	98.6723		11.5337	0
3274	1493900893	1	87.1463	79.4439	95.7062	1.67039	2	7.38834	21.7917	268.022	4.67786	98.4129		10.1181	1.45804
3275	1493900893	1	87.1024	79.1095	95.2061	1.66166	2	7.38798	21.7431	277.617	4.84534	98.2105		8.56554	2.07347
3276	1493900893	1	87.1056	78.824	94.0247	1.64104	2	7.43601	21.7928	280.422	4.8943	97.9786		10.1211	3.25297
3277	1493900893	1	87.0617	78.4895	92.7147	1.61818	2	7.5317	21.8438	292.621	5.1072	97.641		9.99662	4.14868
3278	1493900893	1	87.0654	78.1563	91.6012	1.59874	2	7.62774	21.9433	291.563	5.08874	97.3152		7.14343	4.57601
3279	1493900894	1	87.068	77.9182	91.7712	1.60171	2	7.7711	21.9954	299.038	5.2192	97.0328		8.71288	4.01863
3280	1493900894	1	87.0235	77.6312	92.6476	1.61701	2	7.86574	21.9006	313.762	5.47617	96.8083		7.14346	1.45804
3281	1493900894	1	87.0262	77.3931	92.9368	1.62205	2	7.86539	21.852	319.413	5.5748	96.7018		10.0026	6.33776
3282	1493900894	1	87.0298	77.0597	92.0439	1.60647	2	8.05537	21.7596	338.056	5.9002	96.4109		7.14346	4.57629
3283	1493900894	1	87.0325	76.8216	91.2409	1.59245	2	8.19874	21.8117	338.478	5.90756	96.1293		4.28724	8.58414
3284	1493900894	1	87.034	76.6787	91.3121	1.5937	2	8.48479	21.8188	354.102	6.18025	95.8102		5.71835	20.3327
3285	1493900894	1	87.0361	76.4881	90.1068	1.57266	2	9.15294	21.9325	359.655	6.27716	95.09		5.71535	13.2928
3286	1493900894	1	87.0382	76.2976	90.4599	1.57882	2	9.58272	22.0403	358.429	6.25577	94.5685		5.71835	16.0985
3287	1493900895	1	87.0403	76.107	90.4664	1.57894	2	10.1079	22.1505	2.25449	0.0393483	93.9675		4.29027	17.5054
3288	1493900895	1	87.0419	75.964	88.43	1.54339	2	10.6807	22.2618	355.506	6.20476	93.3539		2.85919	11.5859
3289	1493900895	1	87.043	75.8687	88.3493	1.54199	2	11.0625	22.3199	357.393	6.23768	92.9543		4.49712	13.2934
3290	1493900895	1	87.0922	75.7271	89.2601	1.55788	2	11.4923	22.4277	351.497	6.13477	92.4996		4.29024	14.6964
3291	1493900895	1	87.0937	75.5841	89.6903	1.56539	2	11.9699	22.5367	350.57	6.1186	91.9653		4.29027	9.15145
3292	1493900895	1	87.0953	75.4411	89.6226	1.56421	2	12.2566	22.6409	346.529	6.04807	91.5898		2.85919	11.5854
3293	1493900895	1	87.0964	75.3458	89.9048	1.56913	2	12.6384	22.6989	336.987	5.88152	91.1904		4.29024	10.5223
3294	1493900896	1	87.0979	75.2028	72.653	1.26803	2	12.9729	22.8044	337.767	5.89515	90.775		8.27406	2.86283
3295	1493900896	1	87.2434	74.9685	73.4923	1.28268	2	13.0683	22.8067	347.072	6.05755	90.6796		23.0202	9.15248
3296	1493900896	1	87.3471	74.2082	87.8134	1.53263	2	13.355	22.911	348.132	6.07606	90.0346		14.5455	14.3032
3297	1493900896	1	87.4477	73.7339	77.3539	1.35008	2	13.7855	23.1159	337.221	5.88562	89.3773		16.2492	11.0529
3298	1493900896	1	87.5965	73.2131	77.9305	1.36014	2	14.1202	23.2699	336.83	5.87879	88.8431		16.2521	7.80868
3299	1493900896	1	87.7453	72.6922	76.2296	1.33046	2	14.3592	23.373	335.52	5.85593	88.4189		14.8797	11.0529
3300	1493900896	1	87.8936	72.2189	73.7385	1.28698	2	14.6939	23.527	339.67	5.92835	87.9153		12.1667	18.8618
3301	1493900896	1	88.0408	71.841	72.9568	1.27334	2	15.2677	23.784	343.856	6.00142	87.2089		11.7677	0
3302	1493900897	1	88.1404	71.4616	75.3221	1.31462	2	15.2677	23.784	340.901	5.94985	87.0838		13.1638	15.6162
3303	1493900897	1	88.2406	71.0344	78.0689	1.36256	2	15.7457	23.9901	329.607	5.75273	86.4215		11.7684	13.759
3304	1493900897	1	88.3403	70.655	77.5128	1.35285	2	16.1287	24.2424	332.36	5.80078	85.8408		11.533	5.94892
3305	1493900897	1	88.3923	70.2741	77.4574	1.35189	2	16.3197	24.2957	336.925	5.88045	85.4896		10.3914	12.3797
3306	1493900897	1	88.4914	69.9422	72.6674	1.26829	2	16.7021	24.4508	335.988	5.8641	84.9892		7.2866	13.0034
3307	1493900897	1	88.5418	69.7046	75.6134	1.3197	2	17.0847	24.6545	335.685	5.8588	84.4727		9.02553	10.5185
3308	1493900897	1	88.6405	69.4204	73.568	1.284	2	17.4191	24.7599	336.304	5.86961	84.0657		16.2834	11.0529
3309	1493900897	1	88.7896	68.8985	88.3776	1.54248	2	17.7538	24.9139	337.258	5.88627	83.5508		2.01137	10.5185
3310	1493900898	1	88.7413	68.945	77.523	1.35303	2	18.0882	25.0193	334.879	5.84474	83.1945		0	11.0502
3311	1493900898	1	88.7413	68.945	77.523	1.35303	2	18.4228	25.1733	336.23	5.86832	82.8291		0	9.75018
3312	1493900898	1	88.7413	68.945	77.523	1.35303	2	18.7097	25.326	336.479	5.87267	82.5048		15.781	12.3808
3313	1493900898	1	88.7473	68.419	112.476	1.96307	2	19.0921	25.4812	335.201	5.85036	81.826		31.6543	3.24918
3314	1493900898	1	88.3288	67.4504	78.3367	1.36723	2	19.1877	25.5321	328.442	5.7324	80.8556		14.3559	15.0898
3315	1493900898	1	88.3342	66.9719	92.0881	1.60724	2	19.6654	25.6896	330.074	5.76087	80.1226		20.3526	9.75159
3316	1493900898	1	88.2463	66.2992	91.8755	1.60353	2	19.9523	25.8424	333.513	5.8209	79.3777		17.2361	13.7286
3317	1493900898	1	88.2528	65.7247	87.5627	1.52826	2	20.3824	25.9987	338.197	5.90265	78.6419		20.1444	14.2938
3318	1493900899	1	88.3081	65.0555	87.1903	1.52176	2	20.8126	26.2035	337.472	5.89	77.8789		18.6852	9.15248
3319	1493900899	1	88.3151	64.4327	89.5755	1.56339	2	21.0993	26.3078	337.051	5.88266	77.2753		14.3739	9.14863
3320	1493900899	1	88.3205	63.9536	92.0714	1.60695	2	21.3859	26.412	337.316	5.88727	76.7438		14.4737	15.0898
3321	1493900899	1	88.2782	63.473	96.8293	1.68999	2	21.8636	26.5695	336.972	5.88127	75.9787		11.6172	12.3769
3322	1493900899	1	88.2348	63.0882	96.4679	1.68368	2	22.2459	26.7246	338.294	5.90435	75.3448		10.1928	4.57714
3323	1493900899	1	88.1908	62.7513	95.3715	1.66455	2	22.3893	26.7767	337.206	5.88535	74.9934		10.1958	12.3741
3324	1493900899	1	88.1468	62.4143	94.4092	1.64775	2	22.7715	26.9318	333.337	5.81782	74.3837		11.6235	7.34821
3325	1493900899	1	88.1033	62.0293	91.7646	1.6016	2	23.0103	26.9863	333.39	5.81875	73.9264		8.77514	18.8535
3326	1493900900	1	88.0588	61.7402	92.4041	1.61276	2	23.5838	27.2433	339.952	5.93328	73.1236		8.63453	10.1703
3327	1493900900	1	88.062	61.4524	94.7404	1.65353	2	23.918	27.3002	340.76	5.94739	72.6693		8.77811	11.0462
3328	1493900900	1	88.0175	61.1632	94.9102	1.6565	2	24.2525	27.4541	337.823	5.89612	72.1268		7.36141	10.5185
3329	1493900900	1	87.9724	60.922	95.0282	1.65855	2	24.5869	27.5595	337.907	5.89759	71.6294		5.95817	4.29736
3330	1493900900	1	87.9268	60.7287	96.0679	1.6767	2	24.7301	27.5631	339.834	5.93123	71.3707		7.36436	14.2911
3331	1493900900	1	87.8817	60.4874	95.5487	1.66764	2	25.1602	27.7679	340.291	5.93919	70.7429		7.20042	4.29736
3332	1493900900	1	87.8843	60.2474	93.1303	1.62543	2	25.3034	27.7715	337.078	5.88312	70.5057		8.64057	17.5376
3333	1493900900	1	87.8876	59.9594	93.3971	1.63009	2	25.8291	28.0272	332.311	5.79992	69.792		4.57404	1.455
3334	1493900901	1	87.8414	59.8141	92.2774	1.61054	2	25.829	27.9787	334.821	5.84373	69.7067		7.3673	18.3001
3335	1493900901	1	87.7963	59.5727	116.106	2.02643	2	26.4023	28.1871	344.299	6.00915	68.9513		16.9011	1.43145
3336	1493900901	1	87.5148	59.0847	104.05	1.81601	2	26.45	28.1883	340.409	5.94127	68.4361		28.0678	16.9473
3337	1493900901	1	87.3337	58.1668	102.59	1.79054	2	26.9755	28.3956	344.355	6.01013	67.3011		22.894	1.43445
3338	1493900901	1	87.1026	57.4395	97.2995	1.6982	2	27.0233	28.3968	342.322	5.97464	66.7308		23.2983	9.14863
3339	1493900901	1	87.0154	56.6678	94.1614	1.64343	2	27.3099	28.501	339.544	5.92615	66.016		20.4463	4.29736
3340	1493900901	1	86.9271	55.992	93.8815	1.63854	2	27.4531	28.5046	339.886	5.93213	65.5188		17.3996	9.74753
3341	1493900901	1	86.8856	55.4135	93.978	1.64023	2	27.7399	28.6573	342.36	5.97531	64.9162		15.9648	2.86291
3342	1493900902	1	86.8436	54.883	91.9883	1.6055	2	27.8353	28.6597	339.924	5.93279	64.5728		14.5313	12.3769
3343	1493900902	1	86.801	54.4005	91.7584	1.60149	2	28.2176	28.8148	344.002	6.00396	63.9269		14.4398	4.14152
3344	1493900902	1	86.8062	53.9192	91.8886	1.60376	2	28.1218	28.7154	341.677	5.96339	63.8678		12.9998	11.7342
3345	1493900902	1	86.811	53.4859	92.8064	1.61978	2	28.4565	28.9178	338.392	5.90605	63.3154		11.6689	7.34528
3346	1493900902	1	86.7673	53.0994	92.7971	1.61962	2	28.6952	28.9723	336.509	5.8732	62.8847		10.1166	9.74753
3347	1493900902	1	86.771	52.7622	93.8526	1.63804	2	28.982	29.125	335.837	5.86146	62.4363		10.2382	9.74488
3348	1493900902	1	86.7268	52.4238	94.6741	1.65237	2	29.2687	29.2777	333.553	5.8216	61.9449		10.2412	2.06868
3349	1493900902	1	86.6826	52.0853	94.201	1.64412	2	29.2209	29.228	330.136	5.76195	61.841		10.1196	3.27509
3350	1493900903	1	86.6863	51.748	92.7496	1.61879	2	29.2688	29.3261	326.444	5.69753	61.6402		8.81506	2.8659
3351	1493900903	1	86.6415	51.4576	92.0824	1.60714	2	29.3643	29.3285	327.718	5.71977	61.4034		7.23045	7.37325
3352	1493900903	1	86.6442	51.2166	92.8735	1.62095	2	29.4115	29.0873	318.362	5.55646	61.3619		10.1226	1.43445
3353	1493900903	1	86.6478	50.8792	93.205	1.62673	2	29.3637	29.0861	311.434	5.43555	61.2895		5.98291	1.43145
3354	1493900903	1	86.602	50.6851	93.9863	1.64037	2	29.316	29.0849	294.44	5.13895	61.223		8.67953	1.455
3355	1493900903	1	86.6052	50.3958	93.6316	1.63418	2	29.3159	29.0364	295.559	5.15848	61.1415		5.78434	4.55657
3356	1493900903	1	86.6073	50.203	93.9929	1.64049	2	29.2685	29.1807	274.451	4.79006	61.0711		7.3979	0
3357	1493900903	1	86.562	49.9606	93.9202	1.63922	2	29.2685	29.1807	272.959	4.76404	60.9455		4.34127	7.80474
3358	1493900904	1	86.5636	49.8159	92.99	1.62298	2	29.0296	29.0777	276.315	4.82261	61.1575		7.3979	3.20788
3359	1493900904	1	86.5183	49.5735	92.4355	1.6133	2	28.9821	29.1735	254.112	4.43509	61.0457		4.34127	2.01103
3360	1493900904	1	86.5199	49.4288	92.1297	1.60797	2	28.9345	29.2207	247.919	4.327	61.0282		4.34423	3.20788
3361	1493900904	1	86.5214	49.284	92.999	1.62314	2	28.887	29.3165	242.046	4.2245	60.9953		7.23642	0
3362	1493900904	1	86.524	49.0428	92.9814	1.62283	2	28.887	29.3165	235.887	4.117	60.9192		2.89519	6.03731
3363	1493900904	1	86.5251	48.9463	93.7491	1.63623	2	28.7442	29.4583	227.758	3.97513	60.9788		8.82395	0
3364	1493900904	1	86.4803	48.6556	82.4753	1.43947	2	28.7442	29.4583	219.868	3.83742	60.844		9.64029	13.9948
3365	1493900904	1	86.6272	48.3698	71.812	1.25336	2	28.3151	29.6413	208.263	3.63487	61.2459		19.248	10.2413
3366	1493900905	1	86.7777	47.7461	86.8344	1.51555	2	28.0293	29.828	206.219	3.5992	61.4201		18.8638	14.6176
3367	1493900905	1	86.8325	47.1197	85.1358	1.4859	2	27.6005	30.0594	207.297	3.61802	61.64		14.7277	14.6149
3368	1493900905	1	86.9336	46.6393	84.0999	1.46782	2	27.1718	30.2908	208.073	3.63155	61.9576		14.7312	10.2355
3369	1493900905	1	87.0348	46.1588	84.6564	1.47753	2	26.8861	30.4773	210.74	3.6781	62.1593		13.1037	16.1877
3370	1493900905	1	87.0875	45.7252	86.9896	1.51825	2	26.4578	30.8055	215.969	3.76937	62.4384		14.5478	13.0948
3371	1493900905	1	87.1407	45.2432	87.2936	1.52356	2	26.1248	31.0877	220.726	3.85239	62.6364		11.6705	9.08907
3372	1493900905	1	87.1929	44.8577	87.0549	1.51939	2	25.8869	31.2753	222.442	3.88235	62.7926		7.37002	12.0598
3373	1493900905	1	87.2435	44.6173	87.6973	1.53061	2	25.6017	31.5586	226.667	3.95609	63.0098		11.6047	14.0666
3374	1493900906	1	87.2478	44.2305	86.9692	1.5179	2	25.269	31.889	230.666	4.02587	63.1956		7.3759	8.0356
3375	1493900906	1	87.2984	43.9899	86.6737	1.51274	2	25.079	32.0778	232.984	4.06633	63.3494		8.80153	14.244
3376	1493900906	1	87.3495	43.701	86.8968	1.51664	2	24.7942	32.4577	234.841	4.09876	63.5577		7.25445	13.1089
3377	1493900906	1	87.3522	43.4592	86.9616	1.51777	2	24.5094	32.7891	235.896	4.11717	63.7422		8.80501	12.2538
3378	1493900906	1	87.4034	43.1702	87.4657	1.52657	2	24.2723	33.1217	237.185	4.13965	63.9258		8.70953	2.0089
3379	1493900906	1	87.4066	42.8799	87.9971	1.53584	2	24.2248	33.1689	232.395	4.05606	63.9237		5.80834	16.2236
3380	1493900906	1	87.4087	42.6863	88.4805	1.54428	2	23.8927	33.5957	233.428	4.07408	64.1632		7.25745	10.275
3381	1493900906	1	87.4114	42.4444	88.1015	1.53766	2	23.7032	33.881	227.752	3.97501	64.2812		5.96448	23.3291
3382	1493900907	1	87.4615	42.252	88.8552	1.55082	2	23.2291	34.4974	232.456	4.05713	64.6988		5.80834	7.71461
3383	1493900907	1	87.4636	42.0584	88.8397	1.55055	2	23.1347	34.7366	232.407	4.05627	64.7442		5.80837	6.01822
3384	1493900907	1	87.4658	41.8648	87.6245	1.52934	2	22.9924	34.878	231.236	4.03583	64.8509		5.81134	14.039
3385	1493900907	1	87.4679	41.6711	87.3227	1.52407	2	22.6603	35.2077	231.853	4.0466	65.1291		4.56909	6.0161
3386	1493900907	1	87.5175	41.5271	87.0739	1.51973	2	22.518	35.349	229.29	4.00187	65.2924		4.35626	6.0161
3387	1493900907	1	87.5191	41.3819	87.5468	1.52798	2	22.3757	35.4903	228.965	3.9962	65.4093		7.26345	10.0275
3388	1493900907	1	87.5218	41.1398	88.2502	1.54026	2	22.1385	35.7258	226.614	3.95516	65.6071		2.90715	14.0326
3389	1493900908	1	87.5228	41.0429	88.6428	1.54711	2	21.8066	36.0554	225.169	3.92993	65.9052		6.00627	5.12876
3390	1493900908	1	87.477	40.848	88.8048	1.54994	2	21.712	36.1978	223.6	3.90256	65.9292		2.03029	6.01397
3391	1493900908	1	87.5255	40.8008	83.1302	1.4509	2	21.5698	36.3391	224.354	3.91572	66.1064		9.14101	13.0528
3392	1493900908	1	87.6247	40.5127	75.6892	1.32103	2	21.2377	36.6202	224.268	3.91421	66.501		21.9523	9.06093
3393	1493900908	1	87.7288	39.7884	94.2265	1.64456	2	21.0006	36.8073	222.383	3.88131	66.7948		21.8083	8.0144
3394	1493900908	1	87.7368	39.0615	90.145	1.57333	2	20.811	36.9955	222.413	3.88184	66.9577		18.9423	11.0511
3395	1493900908	1	87.7919	38.4325	91.1112	1.59019	2	20.5265	37.2295	223.07	3.8933	67.2762		16.003	10.0148
3396	1493900908	1	87.7978	37.8991	91.4251	1.59567	2	20.2896	37.4647	223.118	3.89415	67.5096		18.9192	9.05486
3397	1493900908	1	87.8048	37.2685	89.8111	1.5675	2	20.0526	37.6516	223.808	3.90619	67.7533		14.5539	6.00762
3398	1493900909	1	87.8102	36.7834	87.1459	1.52098	2	19.9105	37.7927	224.118	3.9116	67.9072		16.0596	15.039
3399	1493900909	1	87.8641	36.2508	88.2088	1.53953	2	19.5314	38.1207	223.193	3.89545	68.3583		11.6497	8.00592
3400	1493900909	1	87.8684	35.8625	87.9444	1.53492	2	19.342	38.3087	224.313	3.915	68.57		13.1674	12.0089
3401	1493900909	1	87.9214	35.4268	90.151	1.57343	2	19.058	38.5908	223.094	3.89373	68.936		10.1976	9.05065
3402	1493900909	1	87.9251	35.0869	90.1615	1.57361	2	18.8211	38.7776	222.301	3.87988	69.2025		11.7673	10.0042
3403	1493900909	1	87.8814	34.6971	90.1041	1.57261	2	18.5845	39.0126	221.922	3.87328	69.4311		8.74253	5.09242
3404	1493900909	1	87.8846	34.4057	90.037	1.57144	2	18.4423	39.1053	223.968	3.90897	69.6011		10.2826	9.04644
3405	1493900909	1	87.9365	34.0669	88.0056	1.53599	2	18.2055	39.292	224.412	3.91674	69.9265		10.2036	10.0021
3406	1493900910	1	87.9403	33.7268	88.0891	1.53744	2	17.9689	39.5269	223.768	3.90548	70.2114		5.83234	7.99955
3407	1493900910	1	87.9424	33.5324	89.6391	1.5645	2	17.7797	39.7148	223.839	3.90672	70.4346		10.2066	9.04644
3408	1493900910	1	87.9462	33.1922	89.3719	1.55983	2	17.5429	39.9015	222.828	3.88909	70.7223		7.29045	7.99742
3409	1493900910	1	87.9489	32.9492	89.3673	1.55975	2	17.3538	40.0894	224.232	3.91358	70.9553		7.29345	9.99573
3410	1493900910	1	87.9516	32.7061	90.0212	1.57117	2	17.1173	40.3241	224.333	3.91535	71.2428		5.83237	5.997
3411	1493900910	1	87.9538	32.5117	90.0854	1.57229	2	16.9755	40.465	225.386	3.93372	71.4225		7.29345	9.03987
3412	1493900910	1	87.9565	32.2686	90.0708	1.57203	2	16.7389	40.6516	226.632	3.95548	71.7093		7.29645	5.11379
3413	1493900910	1	87.9592	32.0254	89.0627	1.55444	2	16.6446	40.7936	228.438	3.98699	71.8516		10.3338	7.05864
3414	1493900911	1	87.9149	31.6838	99.2615	1.73244	2	16.4552	40.9332	225.26	3.93153	72.0558		7.29594	1.99829
3415	1493900911	1	87.7241	31.533	115.601	2.01762	2	16.408	40.9802	224.92	3.9256	71.9391		21.3115	5.11379
3416	1493900911	1	87.5392	30.8471	104.191	1.81848	2	16.3137	41.1222	223.568	3.902	71.9628		20.9748	7.05623
3417	1493900911	1	87.2575	30.2072	122.098	2.13101	2	16.1244	41.2618	224.404	3.91658	71.987		17.8775	9.98723
3418	1493900911	1	86.926	29.712	130.454	2.27686	2	15.8882	41.4964	227.381	3.96854	72.0086		15.8472	3.99447
3419	1493900911	1	86.642	29.2666	134.56	2.34852	2	15.7937	41.5902	229.185	4.00003	71.9121		14.48	12.1879
3420	1493900911	1	86.3089	28.9173	136.821	2.38797	2	15.558	41.9211	232.263	4.05375	71.936		15.5398	5.11213
3421	1493900911	1	85.9275	28.5668	138.683	2.42047	2	15.4638	42.0631	235.276	4.10634	71.7446		10.3465	6.36212
3422	1493900912	1	85.6895	28.3172	138.039	2.40923	2	15.3698	42.2532	239.53	4.18058	71.6873		9.35321	0
3423	1493900912	1	85.451	28.1164	138.744	2.42154	2	15.3698	42.2532	238.863	4.16895	71.4928		11.4162	0
3424	1493900912	1	85.1648	27.8656	139.447	2.4338	2	15.3698	42.2532	245.95	4.29263	71.2625		6.21083	11.0416
3425	1493900912	1	85.0219	27.7158	140.021	2.44384	2	15.134	42.5358	256.944	4.48451	71.4419		7.30251	0
3426	1493900912	1	84.8309	27.5649	140.356	2.44967	2	15.134	42.5358	256.944	4.48451	71.2866		4.1399	0
3427	1493900912	1	84.7357	27.465	140.476	2.45178	2	15.134	42.5358	256.944	4.48451	71.2146		3.25729	4.46911
3428	1493900912	1	84.6399	27.4139	141.011	2.46111	2	15.2762	42.4914	225	3.92699	70.9835		4.1399	5.23489
3429	1493900913	1	84.5447	27.314	140.808	2.45756	2	15.4192	42.5914	228.952	3.99597	70.7936		0	13.5532
3430	1493900913	1	84.5447	27.314	139.721	2.4386	2	15.5593	42.1619	234.899	4.09976	70.5652		3.25465	13.8119
3431	1493900913	1	84.449	27.2629	139.414	2.43322	2	15.7042	42.5989	256.944	4.48451	70.4347		4.1398	19.3892
3432	1493900913	1	84.3537	27.1631	139.618	2.4368	2	15.5582	41.9693	262.265	4.57738	70.3708		0	6.47401
3433	1493900913	1	84.3537	27.1631	139.582	2.43617	2	15.7488	42.0705	249.359	4.35213	70.2059		2.07103	2.85099
3434	1493900913	1	84.3061	27.1131	139.56	2.43578	2	15.8438	42.073	256.368	4.47447	70.0777		2.07093	7.77401
3435	1493900913	1	84.2584	27.0632	139.824	2.44038	2	16.0818	42.1755	263.785	4.60391	69.8314		2.06886	4.27652
3436	1493900913	1	84.2108	27.0133	139.995	2.44338	2	16.2243	42.1793	271.15	4.73245	69.6575		2.07103	7.13043
3437	1493900914	1	84.1632	26.9633	139.85	2.44083	2	16.4619	42.1855	278.194	4.85541	69.3915		2.06886	7.77401
3438	1493900914	1	84.1156	26.9134	139.24	2.43019	2	16.6999	42.288	284.957	4.97345	69.1466		0	18.2288
3439	1493900914	1	84.1156	26.9134	138.854	2.42347	2	17.271	42.4955	291.461	5.08695	68.6367		1.44645	14.633
3440	1493900914	1	84.0674	26.9122	138.367	2.41496	2	17.7465	42.6042	298.041	5.2018	68.152		1.46108	15.0329
3441	1493900914	1	84.0679	26.8635	138.638	2.41969	2	18.2224	42.7611	302.741	5.28382	67.7375		0	13.2388
3442	1493900914	1	84.0679	26.8635	138.861	2.42358	2	18.6504	42.8686	307.807	5.37224	67.347		0	15.0329
3443	1493900914	1	84.0679	26.8635	139.378	2.4326	2	19.1263	43.0255	311.784	5.44166	66.9225		2.07103	18.226
3444	1493900914	1	84.0203	26.8135	140.96	2.46021	2	19.6973	43.233	341.278	5.95643	66.3856		0	11.0034
3445	1493900915	1	84.0203	26.8135	141.527	2.47012	2	20.0306	43.3861	330.962	5.77638	66.1009		1.44345	12.9441
3446	1493900915	1	83.9722	26.8123	142.973	2.49535	2	20.4116	43.5886	332.38	5.80113	65.7373		1.44645	6.47277
3447	1493900915	1	83.924	26.8111	144.006	2.51338	2	20.6021	43.6899	326.952	5.70639	65.5329		1.46108	14.2336
3448	1493900915	1	83.9245	26.7624	143.795	2.5097	2	21.0306	43.8936	329.143	5.74463	65.1853		2.07093	9.70713
3449	1493900915	1	83.9722	26.8123	144.286	2.51826	2	21.3163	44.0455	325.921	5.6884	64.9827		0	9.31046
3450	1493900915	1	83.9722	26.8123	144.286	2.51826	2	21.5547	44.2442	326.456	5.69773	64.806		3.25729	16.9064
3451	1493900915	1	83.8764	26.7612	145.527	2.53993	2	22.031	44.5454	322.885	5.63541	64.3516		0	13.6833
3452	1493900915	1	83.8764	26.7612	145.76	2.54399	2	22.4121	44.796	322.537	5.62933	64.0556		0	11.3585
3453	1493900916	1	83.8764	26.7612	145.895	2.54635	2	22.6981	45.0441	323.34	5.64334	63.8518		0	11.6822
3454	1493900916	1	83.8764	26.7612	145.821	2.54506	2	23.0315	45.2453	324.382	5.66154	63.5906		2.06886	9.30623
3455	1493900916	1	83.8288	26.7113	145.429	2.53822	2	23.2698	45.4439	323.018	5.63772	63.3901		0	12.4914
3456	1493900916	1	83.8288	26.7113	145.547	2.54027	2	23.6033	45.6932	321.626	5.61343	63.146		0	6.46871
3457	1493900916	1	83.8288	26.7113	144.395	2.52016	2	23.7937	45.7944	324.971	5.67182	62.9951		2.0731	7.2634
3458	1493900916	1	83.7811	26.6613	144.437	2.52091	2	23.9843	45.9437	324.391	5.66168	62.8289		1.44345	15.6914
3459	1493900916	1	83.733	26.6601	144.474	2.52154	2	24.4129	46.2435	325.182	5.6755	62.4691		2.06886	7.2634
3460	1493900916	1	83.6854	26.6102	145.185	2.53396	2	24.6035	46.3928	325.857	5.68727	62.3059		2.0731	5.22998
3461	1493900917	1	83.6377	26.5602	144.891	2.52882	2	24.7463	46.4928	325.051	5.67321	62.1732		1.44345	16.8981
3462	1493900917	1	83.5896	26.559	144.244	2.51753	2	25.2224	46.7938	326.47	5.69797	61.7752		1.46108	11.6781
3463	1493900917	1	83.5901	26.5103	143.193	2.49918	2	25.5557	46.9949	328.663	5.73625	61.5436		0	8.44777
3464	1493900917	1	83.5901	26.5103	142.415	2.48562	2	25.7937	47.1454	325.803	5.68634	61.3696		3.28087	8.44777
3465	1493900917	1	83.543	26.4116	142.517	2.48739	2	26.0317	47.2959	330.567	5.76948	61.1858		1.44645	11.6755
3466	1493900917	1	83.4948	26.4104	143.614	2.50654	2	26.3649	47.497	326.574	5.69979	60.8972		0	5.22826
3467	1493900917	1	83.4948	26.4104	145.091	2.53231	2	26.5077	47.5969	324.338	5.66077	60.798		4.59328	8.44777
3468	1493900917	1	83.3509	26.3581	146.789	2.56195	2	26.7457	47.7474	324.81	5.669	60.5116		2.07103	11.6755
3469	1493900918	1	83.3033	26.3081	145.282	2.53566	2	27.0789	47.9485	326.507	5.69862	60.2452		3.25729	11.6729
3470	1493900918	1	83.2075	26.257	140.918	2.45949	2	27.412	48.1496	327.178	5.71033	59.9368		2.06886	10.994
3471	1493900918	1	83.1599	26.2071	140.237	2.4476	2	27.745	48.3026	328.66	5.7362	59.6575		8.5071	9.69901
3472	1493900918	1	82.9207	26.0548	170.759	2.98031	2	28.0305	48.4543	330.011	5.75977	59.2847		20.3853	10.4565
3473	1493900918	1	82.246	26.1355	194.636	3.39704	2	28.3161	48.6541	326.453	5.69768	58.4425		17.8114	9.69636
3474	1493900918	1	81.6671	26.2673	194.825	3.40034	2	28.6015	48.8058	327.08	5.70863	57.6536		19.5755	4.55433
3475	1493900918	1	81.0397	26.4466	200.891	3.50622	2	28.7442	48.8576	328.146	5.72724	56.8953		16.8368	16.1624
3476	1493900918	1	80.5087	26.6283	196.925	3.43699	2	29.2199	49.1105	329.361	5.74844	55.9999		16.4097	11.6714
3477	1493900918	1	79.9781	26.7612	197.338	3.4442	2	29.553	49.3115	329.044	5.7429	55.2377		14.1584	10.4523
3478	1493900919	1	79.5435	26.9452	198.546	3.46528	2	29.8385	49.5112	327.124	5.70939	54.5876		13.6438	8.44363
3479	1493900919	1	79.1093	27.0805	199.344	3.47921	2	30.0764	49.6616	327.03	5.70775	53.9827		11.5902	8.44523
3480	1493900919	1	78.7709	27.2669	199.197	3.47665	2	30.3143	49.8121	327.088	5.70877	53.4446		12.2827	7.76337
3481	1493900919	1	78.3849	27.4034	198.91	3.47164	2	30.552	49.9144	329.272	5.74688	52.8652		12.8534	8.44523
3482	1493900919	1	77.9985	27.5885	198.015	3.45601	2	30.7899	50.0649	329.996	5.75952	52.2861		10.9425	8.44363
3483	1493900919	1	77.6607	27.7261	199.785	3.48691	2	31.0278	50.2153	331.64	5.78821	51.7725		9.63833	9.69231
3484	1493900919	1	77.371	27.865	201.476	3.51642	2	31.3131	50.3669	331.367	5.78345	51.2608		7.73704	7.25683
3485	1493900919	1	77.1298	27.9563	202.99	3.54285	2	31.5035	50.5161	328.206	5.72827	50.899		8.37696	0
3486	1493900920	1	76.8882	28.0963	203.327	3.54873	2	31.5035	50.5161	325.053	5.67325	50.6203		8.37696	4.55151
3487	1493900920	1	76.6466	28.2363	202.771	3.53901	2	31.6461	50.5679	329.296	5.7473	50.2369		7.73424	8.4411
3488	1493900920	1	76.4055	28.3276	201.097	3.5098	2	31.8839	50.7183	334.157	5.83214	49.8349		8.37696	2.05588
3489	1493900920	1	76.1639	28.4676	199.728	3.48592	2	31.9315	50.7676	326.884	5.70521	49.5358		6.42065	8.44363
3490	1493900920	1	75.9709	28.5601	200.361	3.49696	2	32.1694	50.918	329.791	5.75594	49.1777		9.63032	5.22408
3491	1493900920	1	75.6814	28.6988	199.609	3.48384	2	32.3121	51.0178	327.069	5.70842	48.7753		6.42335	17.6962
3492	1493900920	1	75.4883	28.7913	201.49	3.51666	2	32.7878	51.3666	320.105	5.58688	48.3009		6.42065	2.05588
3493	1493900920	1	75.2953	28.8838	201.535	3.51745	2	32.7402	51.3173	320.145	5.58758	48.1061		4.06467	7.25261
3494	1493900921	1	75.1985	28.9786	201.404	3.51516	2	32.5499	51.1682	320.546	5.59459	48.0758		6.42065	11.6647
3495	1493900921	1	75.0055	29.0711	200.145	3.49319	2	32.8828	51.3691	315.114	5.49978	47.6605		4.54034	3.15731
3496	1493900921	1	74.861	29.1161	199.955	3.48988	2	32.9777	51.3236	294.116	5.13329	47.4066		6.42065	12.4047
3497	1493900921	1	74.668	29.2086	199.791	3.48702	2	33.1209	51.7115	273.949	4.78131	47.2498		6.41665	6.16763
3498	1493900921	1	74.4751	29.301	199.6	3.48367	2	32.9781	51.5636	286.279	4.99652	47.0917		5.17669	18.723
3499	1493900921	1	74.3302	29.3947	201.13	3.51038	2	32.9772	50.9395	282.025	4.92226	46.6288		5.17506	10.1455
3500	1493900921	1	74.1853	29.4883	202.095	3.52722	2	32.9302	51.2744	298.146	5.20363	46.6542		5.17417	5.2258
3501	1493900922	1	74.0405	29.582	202.127	3.52779	2	32.7875	51.1745	293.72	5.12637	46.5623		7.73037	1.42845
3502	1493900922	1	73.7995	29.6732	199.764	3.48655	2	32.7399	51.1733	289.339	5.04992	46.3481		5.17254	0
3503	1493900922	1	73.6547	29.7668	199.133	3.47553	2	32.7399	51.1733	284.953	4.97336	46.1764		4.54034	2.85107
3504	1493900922	1	73.5102	29.8118	199.781	3.48683	2	32.6449	51.1707	279.748	4.88252	46.1105		6.41394	3.15731
3505	1493900922	1	73.3174	29.9042	200.88	3.50603	2	32.55	51.2162	274.427	4.78966	46.002		4.06467	3.15873
3506	1493900922	1	73.2206	29.999	204.771	3.57393	2	32.455	51.2616	268.728	4.69019	45.9775		3.20697	5.70197
3507	1493900922	1	73.1242	30.0452	203.852	3.55788	2	32.265	51.2566	262.451	4.58063	46.0369		11.5634	7.23347
3508	1493900922	1	72.7866	30.2312	195.928	3.41959	2	32.0275	51.2982	255.966	4.46744	45.8816		10.4514	15.8639
3509	1493900923	1	72.4497	30.3199	199.774	3.48672	2	31.5051	51.3802	249.437	4.3535	46.0434		10.3426	13.9142
3510	1493900923	1	72.1602	30.5071	208.392	3.63712	2	31.0779	51.5608	243.565	4.25101	46.1629		12.339	14.7749
3511	1493900923	1	71.8223	30.7416	199.865	3.48831	2	30.6032	51.692	238.449	4.16171	46.2378		16.7846	14.7757
3512	1493900923	1	71.2929	30.9226	203.894	3.55863	2	30.1285	51.8233	233.92	4.08267	46.1665		14.3418	10.7547
3513	1493900923	1	70.9068	31.2045	211.188	3.68593	2	29.7964	51.9583	230.07	4.01548	46.052		13.519	12.0747
3514	1493900923	1	70.5212	31.4377	211.362	3.68895	2	29.4168	52.0921	198.547	3.4653	46.0019		15.2458	13.9008
3515	1493900923	1	70.1349	31.7679	246.719	4.30606	2	28.99	52.2725	198.024	3.45618	45.9711		22.4981	7.04927
3516	1493900923	1	69.9379	32.4915	267.191	4.66337	2	28.8004	52.4113	202.915	3.54154	45.7066		20.7648	10.1669
3517	1493900924	1	69.7892	33.1675	264.589	4.61795	2	28.516	52.5956	207.874	3.62809	45.6172		20.4071	13.2962
3518	1493900924	1	69.7366	33.8457	268.405	4.68455	2	28.1369	52.8252	212.304	3.70541	45.7248		17.4997	6.30663
3519	1493900924	1	69.6846	34.4267	266.315	4.64807	2	27.9473	52.916	212.868	3.71525	45.6493		14.5954	11.9645
3520	1493900924	1	69.6333	34.9105	266	4.64257	2	27.6633	53.196	214.6	3.74547	45.7803		17.4907	14.5114
3521	1493900924	1	69.5813	35.4912	267.661	4.67157	2	27.2368	53.4242	215.747	3.7655	45.9853		14.5444	7.04266
3522	1493900924	1	69.5779	35.976	267.937	4.67638	2	27.0474	53.5629	214.618	3.74579	46.0233		11.6969	12.9881
3523	1493900924	1	69.5273	36.3626	266.31	4.64799	2	26.7161	53.8416	215.599	3.76291	46.2419		13.0833	13.288
3524	1493900924	1	69.5243	36.7987	264.135	4.61002	2	26.3372	54.071	213.16	3.72034	46.513		13.1361	8.21067
3525	1493900925	1	69.4734	37.2336	265.673	4.63687	2	26.1005	54.2084	212.913	3.71603	46.5763		11.6253	9.01392
3526	1493900925	1	69.4707	37.6211	267.972	4.67699	2	25.8639	54.3936	212.519	3.70916	46.7212		11.6253	9.01577
3527	1493900925	1	69.4681	38.0086	267.424	4.66742	2	25.6273	54.5789	211.307	3.688	46.8678		11.6223	10.1503
3528	1493900925	1	69.4654	38.396	263.411	4.59739	2	25.3433	54.7628	210.713	3.67763	47.0599		13.1241	8.20657
3529	1493900925	1	69.4145	38.8305	269.512	4.70388	2	25.1067	54.9001	209.463	3.65583	47.1319		13.176	8.20916
3530	1493900925	1	69.4594	39.2674	279.234	4.87356	2	24.87	55.0374	207.3	3.61806	47.296		21.8539	14.4912
3531	1493900925	1	69.5023	39.9946	265.402	4.63214	2	24.4441	55.2653	206.054	3.59632	47.5756		20.3195	8.20657
3532	1493900925	1	69.4976	40.6719	273.039	4.76543	2	24.2075	55.4026	205.951	3.59452	47.6255		21.836	8.20247
3533	1493900926	1	69.5405	41.3985	268.77	4.69092	2	23.971	55.5398	206.192	3.59873	47.7133		21.7565	13.272
3534	1493900926	1	69.5354	42.1237	270.119	4.71446	2	23.5926	55.769	204.59	3.57076	47.9264		18.933	15.1791
3535	1493900926	1	69.5789	42.7533	273.246	4.76905	2	23.1192	55.9476	202.99	3.54283	48.2969		15.9454	4.45982
3536	1493900926	1	69.5753	43.2848	269.899	4.71063	2	22.9772	55.9916	202.154	3.52826	48.2995		17.3914	13.2654
3537	1493900926	1	69.5713	43.8645	270.725	4.72504	2	22.599	56.2207	204.706	3.57279	48.5703		17.4735	13.3795
3538	1493900926	1	69.6151	44.4453	273.108	4.76663	2	22.173	56.3527	202.367	3.53196	48.9136		14.4844	5.06928
3539	1493900926	1	69.6117	44.9281	273.694	4.77686	2	22.0312	56.4446	201.167	3.51102	48.9544		11.5863	14.4778
3540	1493900926	1	69.6091	45.3143	273.437	4.77238	2	21.6057	56.6723	202.911	3.54146	49.3288		11.7005	10.2708
3541	1493900927	1	69.6542	45.7017	271.504	4.73864	2	21.2745	56.759	203.622	3.55388	49.6272		13.0293	10.1328
3542	1493900927	1	69.6512	46.136	269.629	4.70591	2	20.991	56.9426	202.865	3.54067	49.8457		8.68221	9.43311
3543	1493900927	1	69.6492	46.4254	269.74	4.70784	2	20.7074	57.0784	200.899	3.50635	50.0878		13.0263	15.7196
3544	1493900927	1	69.6462	46.8596	272.102	4.74908	2	20.2348	57.3047	202.85	3.5404	50.5033		8.68223	4.45696
3545	1493900927	1	69.6441	47.149	272.453	4.7552	2	20.0929	57.3487	201.965	3.52496	50.5901		10.1282	11.3286
3546	1493900927	1	69.6418	47.4866	270.749	4.72545	2	19.7622	57.531	201.93	3.52434	50.8809		8.67921	19.6042
3547	1493900927	1	69.6398	47.7759	269.371	4.70141	2	19.1477	57.7533	200.057	3.49166	51.4684		10.1223	5.083
3548	1493900927	1	69.6374	48.1133	271.342	4.73581	2	19.0536	57.8942	204.528	3.56968	51.5207		10.2523	8.18648
3549	1493900928	1	69.6829	48.452	294.431	5.13878	2	18.8176	58.0312	203.932	3.55929	51.7594		14.5529	12.569
3550	1493900928	1	69.967	48.8452	298.457	5.20906	2	18.4397	58.2121	203.161	3.54583	52.3718		23.4813	9.42511
3551	1493900928	1	70.2486	49.5755	285.52	4.98327	2	18.1563	58.3477	204.66	3.57199	52.8257		20.24	10.7062
3552	1493900928	1	70.4831	50.2081	287.438	5.01673	2	17.8257	58.4821	203.43	3.55053	53.3035		21.1307	10.7051
3553	1493900928	1	70.6693	50.8874	283.384	4.94598	2	17.4951	58.6164	204.146	3.56301	53.733		16.9938	6.2825
3554	1493900928	1	70.8566	51.422	283.115	4.9413	2	17.3062	58.7068	203.438	3.55066	54.0436		13.3646	10.1169
3555	1493900928	1	70.949	51.8578	284.914	4.97268	2	17.0232	58.8902	204.005	3.56055	54.3824		15.1453	8.90156
3556	1493900928	1	71.0888	52.3429	286.921	5.00772	2	16.7398	58.9781	202.344	3.53157	54.7525		12.3994	5.05683
3557	1493900929	1	71.2293	52.7316	289.086	5.0455	2	16.5983	59.0697	204.014	3.56072	54.9974		9.17436	13.2345
3558	1493900929	1	71.3227	53.0228	290.565	5.07132	2	16.221	59.2983	204.552	3.5701	55.4579		9.17345	4.45034
3559	1493900929	1	71.416	53.314	289.997	5.0614	2	16.0793	59.3422	202.416	3.53283	55.6641		14.2942	8.17828
3560	1493900929	1	71.6038	53.7519	288.307	5.0319	2	15.8435	59.479	202.553	3.53522	56.0536		7.81426	9.41569
3561	1493900929	1	71.6976	53.9949	288.167	5.02947	2	15.5604	59.6145	202.881	3.54094	56.4178		9.17059	3.13719
3562	1493900929	1	71.7909	54.286	290.673	5.0732	2	15.4661	59.6597	203.939	3.55941	56.5806		7.3782	8.97684
3563	1493900929	1	71.8369	54.5276	291.814	5.09311	2	15.2306	59.8443	204.324	3.56612	56.8554		8.46551	4.44658
3564	1493900929	1	71.9783	54.7718	288.482	5.03497	2	15.089	59.8881	202.528	3.53477	57.1189		9.16773	7.00782
3565	1493900930	1	72.0716	55.0628	282.782	4.93548	2	14.9006	60.0262	204.779	3.57406	57.386		11.6488	5.81224
3566	1493900930	1	72.1164	55.4485	289.224	5.04791	2	14.7116	60.0688	204.475	3.56875	57.5904		10.4694	10.9453
3567	1493900930	1	72.3052	55.742	297.229	5.18762	2	14.4292	60.2998	206.488	3.60389	58.0552		21.5408	8.17159
3568	1493900930	1	72.5387	56.421	282.508	4.93069	2	14.1936	60.4365	210.667	3.67683	58.4831		24	7.92963
3569	1493900930	1	72.8673	57.1504	309.599	5.40352	2	14.0056	60.6223	213.131	3.71984	58.964		26.1507	1.98135
3570	1493900930	1	73.3389	57.8835	303.348	5.29442	2	13.9586	60.6687	219.063	3.82336	59.4456		24.1341	1.43101
3571	1493900930	1	73.763	58.5671	310.008	5.41066	2	13.9588	60.7164	219.186	3.82552	59.8428		21.7497	2.04732
3572	1493900930	1	74.1878	59.1546	310.034	5.41111	2	13.9113	60.6674	228.114	3.98135	60.2955		19.7152	5.94675
3573	1493900931	1	74.5652	59.6926	308.743	5.38858	2	13.8628	60.4752	246.844	4.30825	60.7074		18.5626	1.41954
3574	1493900931	1	74.9429	60.1827	312.023	5.44584	2	13.9101	60.4765	246.84	4.30818	61.0335		18.556	0
3575	1493900931	1	75.3205	60.6726	313.147	5.46544	2	13.9101	60.4765	251.204	4.38433	61.4107		17.4454	2.86504
3576	1493900931	1	75.6985	61.1145	310.935	5.42683	2	13.9096	60.381	259.107	4.52227	61.7933		12.2913	1.43103
3577	1493900931	1	75.9823	61.41	309.077	5.39441	2	13.9099	60.4287	262.055	4.57373	62.0802		14.4856	7.02301
3578	1493900931	1	76.2652	61.8013	307.956	5.37485	2	14.0506	60.2416	269.302	4.70021	62.2341		12.2849	7.2539
3579	1493900931	1	76.5489	62.0966	309.17	5.39604	2	14.0965	60.0042	271.147	4.73241	62.4874		11.3125	1.98135
3580	1493900931	1	76.7849	62.3907	310.2	5.41401	2	14.1435	59.9578	255.504	4.45938	62.6886		11.3082	11.3259
3581	1493900932	1	77.0208	62.6847	311.489	5.4365	2	14.3817	60.2507	241.317	4.21178	62.6864		11.3101	8.89405
3582	1493900932	1	77.2568	62.9787	312.002	5.44546	2	14.6649	60.163	241.317	4.21178	62.6552		8.18573	16.1938
3583	1493900932	1	77.4458	63.1755	311.638	5.43911	2	14.9041	60.6469	241.317	4.21178	62.5928		9.27078	1.43103
3584	1493900932	1	77.6344	63.4203	310.346	5.41656	2	14.9044	60.6946	241.317	4.21178	62.7892		8.1878	11.8945
3585	1493900932	1	77.8235	63.6171	311.887	5.44346	2	15.1865	60.416	241.317	4.21178	62.7187		9.2684	11.8026
3586	1493900932	1	78.0121	63.8618	312.829	5.4599	2	14.8076	60.3101	251.107	4.38264	63.3042		8.18573	13.6127
3587	1493900932	1	78.2011	64.0586	313.549	5.47246	2	15.2341	60.465	261.807	4.56939	63.0695		7.2341	16.1084
3588	1493900932	1	78.3424	64.254	314.723	5.49296	2	15.7084	60.7167	271.118	4.73191	62.7338		10.2332	15.4799
3589	1493900933	1	78.5787	64.5	314.819	5.49462	2	16.1824	60.9206	279.499	4.87818	62.4989		5.21435	14.1707
3590	1493900933	1	78.6727	64.6462	313.438	5.47053	2	16.6091	61.1232	285.629	4.98517	62.1635		7.22767	16.807
3591	1493900933	1	78.8621	64.7951	312.636	5.45652	2	17.1304	61.3284	290.943	5.07791	61.829		7.2341	10.4303
3592	1493900933	1	79.0034	64.9905	312.455	5.45337	2	17.462	61.4329	296.312	5.17162	61.6441		7.2341	10.9553
3593	1493900933	1	79.1447	65.1859	316.38	5.52188	2	17.7939	61.5852	300.499	5.2447	61.4564		5.20761	12.8822
3594	1493900933	1	79.2868	65.2856	324.124	5.65703	2	18.1732	61.7865	304.228	5.30979	61.2137		11.2909	9.66267
3595	1493900933	1	79.5706	65.5328	303.054	5.28928	2	18.4577	61.9375	333.014	5.8122	61.2186		20.5583	14.1694
3596	1493900934	1	79.9948	66.071	316.471	5.52346	2	18.8844	62.14	338.086	5.90071	61.2367		22.5776	9.66267
3597	1493900934	1	80.5623	66.5653	327.654	5.71865	2	19.1689	62.291	331.444	5.78479	61.542		20.8253	9.66126
3598	1493900934	1	81.1307	66.9638	326.794	5.70364	2	19.4534	62.4419	327.176	5.71029	61.8428		17.6264	9.26245
3599	1493900934	1	81.6041	67.3118	330.476	5.7679	2	19.6908	62.6393	329.909	5.758	62.0894		16.8279	9.26053
3600	1493900934	1	82.078	67.6119	333.207	5.81556	2	19.9282	62.8366	329.159	5.7449	62.333		14.8489	8.41213
3601	1493900934	1	82.5046	67.8629	333.948	5.8285	2	20.1653	62.9863	325.235	5.67643	62.5297		12.4224	12.4297
3602	1493900934	1	82.8359	68.1113	333.339	5.81787	2	20.4975	63.2339	330.929	5.7758	62.5289		14.1879	11.2959
3603	1493900934	1	83.263	68.3144	333.638	5.82308	2	20.7823	63.4802	330.626	5.77051	62.6674		11.6277	9.26053
3604	1493900935	1	83.5947	68.5149	334.341	5.83535	2	21.0197	63.6775	330.868	5.77473	62.7617		9.6683	13.3365
3605	1493900935	1	83.8792	68.6663	335.167	5.84976	2	21.352	63.9728	331.408	5.78417	62.7031		7.21924	10.4096
3606	1493900935	1	84.0684	68.815	335.674	5.85861	2	21.6366	64.1713	328.387	5.73144	62.6043		6.44595	10.2345
3607	1493900935	1	84.2581	68.9159	335.732	5.85963	2	21.874	64.4163	328.278	5.72954	62.5462		6.44595	9.25631
3608	1493900935	1	84.4478	69.0168	335.714	5.85931	2	22.1113	64.6135	328.391	5.73151	62.4918		4.54869	8.41052
3609	1493900935	1	84.5903	69.0686	334.766	5.84276	2	22.3484	64.7631	320.002	5.58509	62.3906		7.21924	19.6437
3610	1493900935	1	84.7795	69.2173	334.389	5.83618	2	22.8701	65.1588	322.323	5.6256	62.0423		3.22094	5.20565
3611	1493900936	1	84.8743	69.2677	333.551	5.82156	2	23.0124	65.2581	322.73	5.63271	61.9917		3.22235	4.53536
3612	1493900936	1	84.9691	69.3182	334.651	5.84077	2	23.1545	65.3097	322.678	5.6318	61.9444		3.22359	6.13772
3613	1493900936	1	85.064	69.3686	335.395	5.85374	2	23.2969	65.4566	325.973	5.68931	61.8909		5.20344	8.18504
3614	1493900936	1	85.206	69.4682	337.025	5.88219	2	23.4868	65.6525	326.337	5.69565	61.837		3.22094	9.65455
3615	1493900936	1	85.3008	69.5186	337.687	5.89375	2	23.7711	65.8033	336.161	5.86712	61.6418		3.22235	13.6061
3616	1493900936	1	85.3956	69.5691	336.832	5.87883	2	24.1503	66.0521	329.654	5.75354	61.3462		4.08438	2.04517
3617	1493900936	1	85.4899	69.6673	336.083	5.86576	2	24.1978	66.101	326.27	5.69448	61.3958		2.04323	10.4047
3618	1493900936	1	85.5371	69.7164	336.739	5.87721	2	24.4822	66.2995	332.109	5.7964	61.1504		3.22235	7.2218
3619	1493900937	1	85.6319	69.7669	337.326	5.88744	2	24.6719	66.4477	331.561	5.78682	61.0503		2.04323	10.4029
3620	1493900937	1	85.6791	69.816	338.061	5.90027	2	24.9563	66.6461	321.291	5.60758	60.8055		4.54766	6.13772
3621	1493900937	1	85.8216	69.8677	338.826	5.91362	2	25.0987	66.793	322.789	5.63372	60.8007		3.22235	7.21944
3622	1493900937	1	85.9164	69.9182	338.638	5.91035	2	25.2883	66.9412	322.784	5.63365	60.7011		2.04323	10.4029
3623	1493900937	1	85.9636	69.9673	338.804	5.91324	2	25.5727	67.1396	327.171	5.7102	60.4571		4.08438	6.43502
3624	1493900937	1	86.0579	70.0655	310.434	5.41809	2	25.7622	67.2401	333.404	5.81899	60.3619		9.10911	7.21944
3625	1493900937	1	86.1501	70.3548	281.768	4.91778	2	25.9518	67.3883	322.617	5.63073	60.2713		11.8638	3.21548
3626	1493900937	1	86.2413	70.7396	273.399	4.77172	2	26.0465	67.4385	322.745	5.63296	60.2852		7.16742	6.13772
3627	1493900938	1	86.2387	70.9785	274.282	4.78713	2	26.1889	67.5854	325.969	5.68923	60.1456		7.16142	4.53151
3628	1493900938	1	86.2361	71.2172	277.588	4.84483	2	26.3309	67.6369	330.576	5.76963	60.0121		8.74002	5.20147
3629	1493900938	1	86.2807	71.5051	280.438	4.89456	2	26.4731	67.7361	333.656	5.8234	59.9262		7.32547	10.4005
3630	1493900938	1	86.3257	71.7451	280.518	4.89597	2	26.7574	67.9345	335.685	5.85881	59.6901		7.32897	5.19901
3631	1493900938	1	86.3708	71.9852	279.611	4.88013	2	26.8995	68.0337	333.404	5.81899	59.6024		5.92898	10.4005
3632	1493900938	1	86.4164	72.1775	277.648	4.84588	2	27.1838	68.2321	332.401	5.80149	59.3639		8.73364	2.04517
3633	1493900938	1	86.4609	72.4652	274.323	4.78784	2	27.2313	68.281	325.11	5.67424	59.3772		5.72735	1.41954
3634	1493900938	1	86.4588	72.6561	277.085	4.83605	2	27.184	68.2797	322.141	5.62243	59.4361		10.4689	1.41954
3635	1493900938	1	86.5505	72.9928	283.683	4.95121	2	27.2313	68.281	322.026	5.62041	59.506		11.5635	4.44856
3636	1493900939	1	86.5939	73.3758	271.261	4.73441	2	27.373	68.2373	311.143	5.43047	59.4434		14.3586	5.93
3637	1493900939	1	86.5411	73.8515	263.841	4.60489	2	27.4208	68.4291	300.605	5.24656	59.3684		15.7802	9.11023
3638	1493900939	1	86.4878	74.3748	266.484	4.65102	2	27.5162	68.7174	282.637	4.93295	59.2423		11.4427	8.73008
3639	1493900939	1	86.4836	74.7562	267.81	4.67417	2	27.4681	68.4304	292.583	5.10654	59.3536		12.9296	1.42801
3640	1493900939	1	86.4313	75.184	267.19	4.66335	2	27.4683	68.478	275.793	4.81349	59.3431		10.0866	14.4752
3641	1493900939	1	86.3801	75.5163	266.607	4.65317	2	27.375	68.9514	261.102	4.55709	59.3692		10.0056	1.98139
3642	1493900939	1	86.3765	75.8498	265.796	4.63902	2	27.3279	68.9977	256.634	4.47911	59.4448		7.26775	1.98353
3643	1493900940	1	86.3263	76.0868	265.791	4.63893	2	27.2807	69.044	251.973	4.39777	59.4641		8.66947	3.13602
3644	1493900940	1	86.2756	76.3713	267.479	4.6684	2	27.1863	69.0889	245.42	4.28339	59.5364		8.5745	1.98353
3645	1493900940	1	86.2725	76.6571	268.576	4.68753	2	27.1391	69.1352	237.463	4.14451	59.6099		5.71535	7.00447
3646	1493900940	1	86.2704	76.8476	268.62	4.6883	2	26.9504	69.2727	224.525	3.91871	59.8017		7.14643	10.1032
3647	1493900940	1	86.2678	77.0858	259.726	4.53308	2	26.6673	69.4551	211.503	3.69143	60.087		8.98759	10.1032
3648	1493900940	1	86.1695	77.3688	258.313	4.50841	2	26.3842	69.6375	211.972	3.69961	60.2831		17.3266	15.9655
3649	1493900940	1	86.0682	77.9374	271.896	4.74549	2	25.9598	69.9586	212.146	3.70265	60.6356		15.7089	15.9613
3650	1493900940	1	86.0625	78.461	268.34	4.68341	2	25.5355	70.2796	211.741	3.69557	61.0774		15.7441	12.9058
3651	1493900941	1	86.0093	78.9831	264.742	4.62061	2	25.2056	70.5557	217.038	3.78803	61.3849		12.9024	13.857
3652	1493900941	1	85.9571	79.41	268.295	4.68264	2	24.876	70.8793	222.352	3.88077	61.6739		15.7381	8.95889
3653	1493900941	1	85.9039	79.9319	271.042	4.73057	2	24.6404	71.0628	223.373	3.89859	61.9022		11.4127	12.9101
3654	1493900941	1	85.8998	80.3123	270.33	4.71814	2	24.3581	71.3876	229.725	4.00945	62.1855		9.98755	5.0564
3655	1493900941	1	85.8963	80.6452	268.96	4.69424	2	24.2641	71.5275	233.193	4.06999	62.303		12.8348	14.0114
3656	1493900941	1	85.8916	81.073	270.808	4.7265	2	23.9821	71.8998	237.27	4.14115	62.5854		9.98455	10.9336
3657	1493900941	1	85.8881	81.4058	275.056	4.80063	2	23.7469	72.1782	238.12	4.15598	62.8226		10.1062	11.3176
3658	1493900941	1	85.932	81.7398	274.76	4.79546	2	23.5593	72.5055	238.752	4.16701	63.0526		9.97858	14.0042
3659	1493900942	1	85.9284	82.0724	271.139	4.73227	2	23.2773	72.8775	241.559	4.21599	63.3222		9.97855	9.42234
3660	1493900942	1	85.9249	82.405	271.722	4.74244	2	23.1368	73.1584	239.82	4.18564	63.4653		10.1032	16.3559
3661	1493900942	1	85.9688	82.7389	275.632	4.81069	2	22.8553	73.6253	239.586	4.18157	63.7681		10.1002	8.17587
3662	1493900942	1	86.0127	83.0727	273.277	4.76958	2	22.7146	73.8587	239.026	4.17179	63.9652		10.0506	13.2177
3663	1493900942	1	85.9616	83.4038	266.244	4.64683	2	22.4801	74.2317	239.401	4.17833	64.1407		15.7582	8.95453
3664	1493900942	1	86.0035	83.9274	276.221	4.82097	2	22.2923	74.4637	239.636	4.18244	64.4102		12.9222	6.2762
3665	1493900942	1	86.0464	84.356	277.556	4.84427	2	22.1987	74.6508	238.673	4.16563	64.5811		14.5737	12.037
3666	1493900942	1	86.1363	84.8334	275.221	4.80352	2	21.9641	74.9763	237.493	4.14503	64.9248		12.916	6.2762
3667	1493900943	1	86.1791	85.2618	275.663	4.81123	2	21.8705	75.1634	237.831	4.15093	65.0966		12.9133	12.0345
3668	1493900943	1	86.222	85.6901	279.192	4.87282	2	21.6359	75.4888	235.97	4.11845	65.3868		10.0883	8.16506
3669	1493900943	1	86.2659	86.0235	280.748	4.89998	2	21.4954	75.7219	236.95	4.13556	65.5846		7.28069	6.98948
3670	1493900943	1	86.3108	86.262	282.249	4.92617	2	21.3547	75.9076	235.24	4.10572	65.7762		4.52649	6.98709
3671	1493900943	1	86.3568	86.4057	285.842	4.98888	2	21.214	76.0932	235.61	4.11217	65.954		2.0305	10.0895
3672	1493900943	1	86.4037	86.4545	289.099	5.04573	2	21.0265	76.3724	236.053	4.1199	66.15		0	5.92088
3673	1493900943	1	86.4037	86.4545	291.753	5.09205	2	20.8856	76.5106	234.84	4.09874	66.2684		3.20547	10.0828
3674	1493900943	1	86.4502	86.5507	291.179	5.08204	2	20.6982	76.7896	233.851	4.08147	66.4726		2.03258	8.94143
3675	1493900944	1	86.4972	86.5995	290.146	5.06399	2	20.5106	77.0212	233.098	4.06833	66.6781		2.84419	5.03121
3676	1493900944	1	86.4961	86.6943	288.79	5.04034	2	20.3696	77.112	232.944	4.06564	66.8172		1.42208	12.0195
3677	1493900944	1	86.4956	86.7417	287.818	5.02338	2	20.1353	77.437	230.986	4.03146	67.0095		3.20547	3.9437
3678	1493900944	1	86.5421	86.8379	287.257	5.01358	2	20.0415	77.5291	231.128	4.03394	67.149		1.42211	6.98289
3679	1493900944	1	86.5415	86.8853	287.681	5.02097	2	19.9009	77.7146	230.721	4.02684	67.2687		0	6.97094
3680	1493900944	1	86.5415	86.8853	289.501	5.05275	2	19.713	77.8513	229.031	3.99735	67.4364		2.03258	16.3085
3681	1493900944	1	86.5885	86.9341	290.822	5.07581	2	19.4324	78.3169	228.19	3.98267	67.7067		1.42562	1.41654
3682	1493900944	1	86.541	86.9327	292.23	5.10038	2	19.3852	78.3156	228.47	3.98756	67.7064		0	6.97869
3683	1493900945	1	86.541	86.9327	290.002	5.0615	2	19.2447	78.501	229.059	3.99784	67.8225		0	5.9124
3684	1493900945	1	86.541	86.9327	287.695	5.02123	2	19.104	78.639	230.47	4.02247	67.9451		1.42553	6.97869
3685	1493900945	1	86.4935	86.9314	283.972	4.95624	2	18.9635	78.8244	230.664	4.02585	68.0149		1.42562	3.93946
3686	1493900945	1	86.446	86.93	282.683	4.93376	2	18.8698	78.9164	230.681	4.02614	68.0497		2.0305	8.93066
3687	1493900945	1	86.3991	86.8812	264.78	4.62129	2	18.6824	79.1477	232.692	4.06124	68.1569		5.09282	3.9416
3688	1493900945	1	86.2556	86.9719	260.21	4.54151	2	18.5886	79.2397	233.254	4.07105	68.1073		5.17836	6.97448
3689	1493900945	1	86.1142	86.8729	253.733	4.42848	2	18.4482	79.425	232.223	4.05306	68.0747		8.55054	5.90815
3690	1493900945	1	85.8293	86.8647	246.663	4.30508	2	18.3076	79.5629	233.033	4.06719	67.9154		5.90027	7.87895
3691	1493900946	1	85.6399	86.8117	239.93	4.18757	2	18.1201	79.7468	230.331	4.02003	67.8884		3.20877	10.8848
3692	1493900946	1	85.5454	86.7616	233.754	4.07978	2	17.886	80.024	229.917	4.01282	67.994		5.90027	8.91679
3693	1493900946	1	85.356	86.7086	228.214	3.98309	2	17.6514	80.2065	225.971	3.94394	68.0161		3.20877	9.84551
3694	1493900946	1	85.2615	86.6585	223.317	3.89762	2	17.4171	80.4363	223.145	3.89462	68.1291		3.20753	3.93736
3695	1493900946	1	85.1671	86.6083	218.881	3.8202	2	17.3234	80.5282	219.781	3.83591	68.1156		4.27377	1.41901
3696	1493900946	1	85.0247	86.6042	215.069	3.75367	2	17.3232	80.4809	218.78	3.81842	67.9778		2.03258	1.41901
3697	1493900946	1	84.9777	86.5554	181.749	3.17212	2	17.3234	80.5282	214.96	3.75177	67.9222		3.21018	3.21459
3698	1493900946	1	84.8832	86.5052	180.364	3.14795	2	17.371	80.6242	202.494	3.53418	67.7679		2.03258	6.23993
3699	1493900947	1	84.8362	86.4564	181.146	3.1616	2	17.1831	80.7134	176.426	3.07922	67.8964		4.27377	7.15984
3700	1493900947	1	84.6938	86.4523	182.474	3.18478	2	17.4183	80.6729	182.273	3.18127	67.5233		1.42208	2.03663
3701	1493900947	1	84.6943	86.4049	182.865	3.1916	2	17.4657	80.7215	177.39	3.09605	67.4684		1.42562	1.41362
3702	1493900947	1	84.6468	86.4035	185.906	3.24467	2	17.5128	80.7229	169.415	2.95686	67.3739		1.42562	3.20472
3703	1493900947	1	84.6943	86.4049	210.785	3.67889	2	17.6072	80.7729	151.85	2.65027	67.3231		2.84416	3.20472
3704	1493900947	1	84.6933	86.4997	233.385	4.07334	2	17.5128	80.7229	156.425	2.73013	67.4284		2.84416	3.93736
3705	1493900947	1	84.6923	86.5945	243.701	4.25338	2	17.6065	80.631	142.544	2.48786	67.3503		2.84416	7.191
3706	1493900947	1	84.6913	86.6893	250.073	4.36459	2	17.7956	80.7783	135.674	2.36795	67.1563		4.47531	4.25707
3707	1493900948	1	84.6423	86.8302	257.998	4.50291	2	17.7948	80.6364	152.346	2.65894	67.1338		3.20547	1.9708
3708	1493900948	1	84.6888	86.9264	259.815	4.53463	2	17.8417	80.5904	148.478	2.59143	67.1467		4.26624	4.43891
3709	1493900948	1	84.6873	87.0686	260.966	4.55472	2	17.8881	80.4499	144.176	2.51634	67.1263		3.20547	5.80418
3710	1493900948	1	84.7338	87.1648	260.181	4.54102	2	17.9342	80.262	139.63	2.437	67.1553		0	5.0331
3711	1493900948	1	84.7338	87.1648	259.812	4.53457	2	18.0277	80.1227	134.458	2.34674	67.0768		2.84416	3.13005
3712	1493900948	1	84.7328	87.2596	259.597	4.53082	2	18.0744	80.0294	129.392	2.25831	67.0494		0	7.55132
3713	1493900948	1	84.7328	87.2596	258.917	4.51895	2	18.1674	79.7955	124.153	2.16689	66.9826		1.42208	7.55243
3714	1493900948	1	84.7323	87.307	257.95	4.50208	2	18.2605	79.5616	118.631	2.0705	66.9215		1.41908	11.6149
3715	1493900949	1	84.7318	87.3543	258.091	4.50453	2	18.3528	79.1856	113.826	1.98663	66.8797		1.42208	10.2456
3716	1493900949	1	84.7313	87.4017	257.409	4.49263	2	18.4455	78.8569	109.432	1.90995	66.8343		2.84416	11.6214
3717	1493900949	1	84.7303	87.4965	247.569	4.32089	2	18.5379	78.4807	105.107	1.83447	66.8036		1.42262	9.99663
3718	1493900949	1	84.6829	87.4951	216.406	3.77699	2	18.5834	78.1506	100.97	1.76226	66.7567		3.16331	15.7934
3719	1493900949	1	84.5874	87.5398	202.233	3.52964	2	18.6751	77.6322	80.7126	1.4087	66.6528		5.8451	4.44839
3720	1493900949	1	84.3971	87.5816	194.773	3.39944	2	18.7216	77.4914	74.5281	1.30076	66.4461		8.63901	8.5975
3721	1493900949	1	84.1118	87.6207	189.78	3.31228	2	18.7674	77.2085	80.235	1.40036	66.1688		5.69639	9.95412
3722	1493900950	1	83.922	87.6152	189.14	3.30111	2	18.7658	76.8767	87.7633	1.53176	66.0352		4.27377	10.0055
3723	1493900950	1	83.7796	87.6111	191.436	3.34119	2	18.8113	76.5463	92.7725	1.61919	65.9038		3.15932	7.11008
3724	1493900950	1	83.6842	87.6557	191.914	3.34953	2	18.8102	76.3093	97.0634	1.69408	65.8588		2.84824	10.0089
3725	1493900950	1	83.5893	87.6529	193.487	3.37699	2	18.8558	75.9788	91.0214	1.58862	65.7777		1.42553	11.3821
3726	1493900950	1	83.5418	87.6516	194.72	3.3985	2	18.8539	75.5994	97.1753	1.69603	65.8011		2.84824	8.69954
3727	1493900950	1	83.4469	87.6488	195.665	3.41499	2	18.8054	75.3135	93.1493	1.62576	65.8079		1.42208	14.4153
3728	1493900950	1	83.4464	87.6962	196.1	3.42259	2	18.8975	74.8419	96.7282	1.68823	65.8164		2.84824	8.5381
3729	1493900950	1	83.3515	87.6934	195.095	3.40506	2	18.8961	74.5573	98.4074	1.71753	65.7804		1.42562	8.54109
3730	1493900951	1	83.304	87.692	195.931	3.41963	2	18.8948	74.2726	101.439	1.77044	65.7923		1.99233	11.3911
3731	1493900951	1	83.2561	87.738	195.154	3.40608	2	18.893	73.8929	93.6943	1.63527	65.8354		1.42553	8.61231
3732	1493900951	1	83.2086	87.7367	194.028	3.38643	2	18.9388	73.6095	93.6943	1.63527	65.8041		1.42262	11.3941
3733	1493900951	1	83.1612	87.7353	193.643	3.37971	2	18.937	73.2297	93.6943	1.63527	65.8419		0	21.6468
3734	1493900951	1	83.1612	87.7353	194.866	3.40105	2	19.0752	72.5215	93.6943	1.63527	65.8671		1.99233	3.14078
3735	1493900951	1	83.1133	87.7813	194.549	3.39552	2	19.0285	72.6152	93.6943	1.63527	65.8549		1.42562	0
3736	1493900951	1	83.0658	87.7799	195.139	3.40582	2	19.0285	72.6152	93.6943	1.63527	65.8084		1.99233	37.1567
3737	1493900952	1	83.0179	87.8259	194.805	3.39999	2	19.1642	71.3841	81.9353	1.43004	65.9365		1.42262	2.85003
3738	1493900952	1	83.0653	87.8273	196.217	3.42464	2	19.1638	71.2891	84.0078	1.46621	66.0069		1.42262	3.14212
3739	1493900952	1	83.0179	87.8259	185.724	3.24149	2	19.2106	71.1954	85.5751	1.49357	65.9389		11.796	21.4827
3740	1493900952	1	82.6392	87.7201	169.803	2.96362	2	19.16	70.4811	85.5751	1.49357	65.7784		14.338	8.92337
3741	1493900952	1	82.1652	87.6589	179.817	3.1384	2	19.2531	70.1986	81.8938	1.42932	65.2901		10.0969	7.22559
3742	1493900952	1	81.8335	87.6019	182.145	3.17903	2	19.2992	69.9622	90.0755	1.57211	64.9746		12.8155	11.4546
3743	1493900952	1	81.4065	87.5894	183.252	3.19835	2	19.3447	69.5831	92.165	1.60858	64.6212		9.96716	11.4572
3744	1493900952	1	81.0744	87.5798	182.121	3.17862	2	19.3901	69.2039	91.6268	1.59919	64.3632		8.63306	9.9871
3745	1493900953	1	80.7893	87.6189	181.922	3.17514	2	19.3886	68.871	91.3793	1.59487	64.1991		8.54163	13.0661
3746	1493900953	1	80.5047	87.6106	182.799	3.19044	2	19.4811	68.4454	85.9238	1.49965	63.9624		7.11901	12.8786
3747	1493900953	1	80.2675	87.6037	183.017	3.19425	2	19.5263	68.0185	86.4232	1.50837	63.8206		7.11601	10.0514
3748	1493900953	1	80.0304	87.5968	182.8	3.19047	2	19.5721	67.6866	88.1423	1.53837	63.6524		5.69639	12.8846
3749	1493900953	1	79.8406	87.5913	181.783	3.17271	2	19.6173	67.2595	87.1517	1.52108	63.5628		8.54163	8.63992
3750	1493900953	1	79.556	87.583	179.948	3.14069	2	19.6633	66.9752	88.7564	1.54909	63.3389		5.89658	12.8908
3751	1493900953	1	79.3667	87.5301	178.991	3.12398	2	19.7086	66.5479	91.065	1.58938	63.2403		2.84524	20.1142
3752	1493900954	1	79.2719	87.5273	181.813	3.17323	2	19.8001	65.8837	86.6504	1.51233	63.2878		3.1566	4.55843
3753	1493900954	1	79.1766	87.5719	184.943	3.22787	2	19.7522	65.7395	87.2334	1.52251	63.3081		14.3317	8.9471
3754	1493900954	1	78.7028	87.5108	161.31	2.81538	2	19.8454	65.4562	87.4305	1.52595	62.8538		18.1102	8.57709
3755	1493900954	1	78.1354	87.3047	165.144	2.8823	2	19.8441	65.1703	85.7663	1.4969	62.3523		20.4621	12.9001
3756	1493900954	1	77.4727	87.1433	174.595	3.04726	2	19.8895	64.7427	86.5896	1.51127	61.7868		17.1654	8.65177
3757	1493900954	1	76.9041	87.0794	177.706	3.10156	2	19.9355	64.458	87.1819	1.52161	61.2956		14.232	1.42801
3758	1493900954	1	76.4299	87.0656	179.263	3.12873	2	19.9353	64.4104	93.7799	1.63677	60.8679		12.9142	11.7
3759	1493900954	1	76.0036	87.0058	180.481	3.14998	2	20.0281	64.0316	87.3712	1.52492	60.5068		12.856	15.7569
3760	1493900955	1	75.5765	87.0408	179.732	3.13691	2	20.0731	63.5083	87.0923	1.52005	60.286		11.5012	8.65473
3761	1493900955	1	75.1976	86.9824	178.936	3.12302	2	20.1191	63.2235	90.3732	1.57731	59.9844		9.96116	10.0722
3762	1493900955	1	74.8657	86.9728	178.102	3.10846	2	20.1649	62.8909	87.9621	1.53523	59.7672		9.95825	10.0751
3763	1493900955	1	74.5339	86.9631	178.024	3.1071	2	20.2107	62.5582	87.2205	1.52229	59.5534		8.53555	4.29304
3764	1493900955	1	74.2495	86.9549	178.742	3.11964	2	20.2101	62.4151	85.8802	1.49889	59.3503		9.96125	3.15689
3765	1493900955	1	73.9176	86.9452	182.085	3.17798	2	20.257	62.3209	85.6886	1.49555	59.0408		10.027	5.72706
3766	1493900955	1	73.5855	86.9829	181.906	3.17486	2	20.2561	62.13	88.5495	1.54548	58.8361		8.68174	12.918
3767	1493900956	1	73.3015	86.9273	159.98	2.79218	2	20.3015	61.7018	89.6757	1.56514	58.6969		21.2859	7.16106
3768	1493900956	1	72.6398	86.6712	173.845	3.03416	2	20.3005	61.4631	86.9296	1.51721	58.0935		25.8221	4.29604
3769	1493900956	1	71.7874	86.5517	179.139	3.12657	2	20.2999	61.3199	88.9213	1.55197	57.3377		22.8291	11.5026
3770	1493900956	1	71.0296	86.4823	180.014	3.14185	2	20.3455	60.9392	88.3623	1.54221	56.7567		18.4878	2.86503
3771	1493900956	1	70.4136	86.4644	183.453	3.20187	2	20.3451	60.8437	87.999	1.53587	56.243		18.5102	2.86503
3772	1493900956	1	69.7973	86.4939	185.694	3.24098	2	20.3447	60.7482	87.7892	1.53221	55.753		15.6748	7.25561
3773	1493900956	1	69.2758	86.5261	184.867	3.22654	2	20.3909	60.5108	86.0496	1.50185	55.3763		14.2557	5.86239
3774	1493900956	1	68.8018	86.5597	186.83	3.26079	2	20.4374	60.321	84.4155	1.47333	55.0235		11.6615	7.16406
3775	1493900957	1	68.4222	86.6434	187.492	3.27235	2	20.4364	60.0822	87.0357	1.51906	54.8465		11.3718	8.97177
3776	1493900957	1	68.0433	86.6324	186.114	3.24831	2	20.5298	59.7981	82.6863	1.44315	54.5675		8.61523	0
3777	1493900957	1	67.7588	86.6715	182.161	3.17931	2	20.5298	59.7981	81.6228	1.42459	54.3393		8.52964	0
3778	1493900957	1	67.4746	86.6632	181.741	3.17198	2	20.5298	59.7981	82.9953	1.44854	54.0883		8.52955	3.23876
3779	1493900957	1	67.1904	86.655	182.532	3.18578	2	20.482	59.7013	73.4078	1.28121	53.9275		8.52664	3.22094
3780	1493900957	1	66.9063	86.6467	184.421	3.21875	2	20.3872	59.6509	61.6402	1.07582	53.7848		8.61226	1.98773
3781	1493900957	1	66.6219	86.6858	187.07	3.26499	2	20.34	59.6974	51.3012	0.895375	53.576		2.84515	3.1399
3782	1493900957	1	66.5271	86.6831	187.634	3.27482	2	20.2456	59.7426	43.7329	0.763282	53.5515		4.46139	1.43403
3783	1493900958	1	66.3848	86.7263	185.903	3.24463	2	20.2453	59.6948	33.2936	0.581083	53.4748		7.10702	4.4532
3784	1493900958	1	66.148	86.7194	184.991	3.22871	2	20.1035	59.7387	22.7993	0.397923	53.3672		7.21256	2.86804
3785	1493900958	1	65.911	86.7598	194.442	3.39365	2	20.104	59.8343	20.9051	0.364864	53.1344		5.06841	3.23743
3786	1493900958	1	65.7684	86.8504	192.867	3.36616	2	20.1517	59.9311	6.05989	0.105765	52.9673		18.495	1.43401
3787	1493900958	1	65.1526	86.8798	176.546	3.0813	2	20.1515	59.8833	353.419	6.16832	52.4777		15.6276	0
3788	1493900958	1	64.6319	86.8647	180.633	3.15263	2	20.1515	59.8833	343.776	6.00003	52.0241		17.077	7.23443
3789	1493900958	1	64.0635	86.8955	181.09	3.16063	2	20.3415	60.0318	349.352	6.09734	51.3154		11.3628	4.26161
3790	1493900958	1	63.6849	86.8845	179.916	3.14013	2	20.1995	60.0279	336.899	5.87999	51.1102		15.6276	11.3086
3791	1493900959	1	63.1642	86.8694	180.609	3.15222	2	20.4846	60.2745	326.298	5.69498	50.2875		7.10102	12.2967
3792	1493900959	1	62.9276	86.8625	180.833	3.15613	2	20.7698	60.5689	318.187	5.55341	49.6853		12.896	13.6235
3793	1493900959	1	62.5019	86.8028	182.478	3.18483	2	21.1495	60.818	325.047	5.67315	48.8388		8.6059	17.4372
3794	1493900959	1	62.2177	86.8418	182.681	3.18838	2	21.5771	61.2117	324.535	5.6642	48.0475		8.52055	14.4623
3795	1493900959	1	61.9338	86.8336	183.004	3.19402	2	21.9569	61.5086	326.357	5.69601	47.3234		8.52364	12.2903
3796	1493900959	1	61.6498	86.8253	183.703	3.20623	2	22.242	61.8028	322.556	5.62967	46.6808		5.6784	11.6317
3797	1493900959	1	61.4606	86.8198	183.754	3.2071	2	22.5741	62.0029	329.22	5.74597	46.1307		7.10102	15.3852
3798	1493900959	1	61.224	86.8129	184.624	3.22229	2	22.954	62.3474	326.617	5.70055	45.422		4.26178	13.6169
3799	1493900960	1	61.082	86.8088	185.021	3.22923	2	23.3335	62.5964	333.513	5.8209	44.8463		5.82166	10.4155
3800	1493900960	1	60.8925	86.8506	186.555	3.25599	2	23.6182	62.7951	335.267	5.85151	44.3626		5.6784	14.845
3801	1493900960	1	60.7033	86.8451	164.761	2.87563	2	24.045	63.0455	335.997	5.86425	43.7064		16.0292	14.1707
3802	1493900960	1	60.2313	86.5947	159.002	2.77511	2	24.4717	63.2481	338.699	5.91141	42.7061		26.3161	12.8808
3803	1493900960	1	59.3806	86.3807	172.678	3.0138	2	24.851	63.4493	342.471	5.97725	41.4505		18.7443	10.9498
3804	1493900960	1	58.766	86.2682	176.006	3.07189	2	25.1827	63.6016	343.872	6.00169	40.5168		21.3766	12.8822
3805	1493900961	1	58.0567	86.2002	180.161	3.1444	2	25.562	63.8029	339.891	5.93221	39.4657		18.5471	10.9513
3806	1493900961	1	57.4419	86.1351	181.512	3.16798	2	25.8938	63.9551	335.258	5.85136	38.5647		12.8168	10.9498
3807	1493900961	1	57.0161	86.17	181.677	3.17087	2	26.2255	64.1074	335.489	5.85539	37.879		15.6156	8.41052
3808	1493900961	1	56.4958	86.1549	179.843	3.13886	2	26.4626	64.257	335.406	5.85394	37.1687		9.93418	10.9513
3809	1493900961	1	56.1648	86.1453	179.564	3.13399	2	26.7944	64.4092	335.627	5.85779	36.5387		12.7734	10.9498
3810	1493900961	1	55.7392	86.1329	179.852	3.13901	2	27.1261	64.5615	336.316	5.86982	35.8334		10.0002	6.43907
3811	1493900961	1	55.408	86.1706	180.635	3.15268	2	27.3157	64.6621	332.383	5.80118	35.3807		8.51455	12.8781
3812	1493900961	1	55.1243	86.1624	180.88	3.15695	2	27.6949	64.8633	340.309	5.93952	34.7279		9.93418	9.66002
3813	1493900962	1	54.7933	86.1528	180.78	3.15521	2	27.9793	65.0143	336.011	5.86449	34.1442		8.59402	5.20319
3814	1493900962	1	54.5095	86.1918	181.986	3.17625	2	28.1215	65.1136	328.851	5.73952	33.773		8.66644	8.41052
3815	1493900962	1	54.226	86.1363	170.636	2.97815	2	28.3586	65.2632	323.208	5.64105	33.2387		11.7713	6.43642
3816	1493900962	1	53.8481	86.0307	172.852	3.01683	2	28.5481	65.3638	322.349	5.62606	32.6682		22.7077	18.0539
3817	1493900962	1	53.0916	86.056	190.084	3.3176	2	29.0695	65.6643	335.764	5.86019	31.51		19.9914	18.8102
3818	1493900962	1	52.4295	86.1314	192.464	3.35913	2	29.591	66.0124	330.65	5.77094	30.4363		18.816	10.4064
3819	1493900962	1	51.8147	86.2555	190.875	3.33139	2	29.8754	66.211	327.644	5.71846	29.7172		14.3926	10.4047
3820	1493900963	1	51.3418	86.3363	191.89	3.3491	2	30.1598	66.4095	328.83	5.73916	29.0819		13.0016	12.4182
3821	1493900963	1	50.9163	86.4186	191.871	3.34878	2	30.4916	66.657	327.6	5.7177	28.4199		13.001	0
3822	1493900963	1	50.4908	86.5008	193.139	3.37092	2	30.4916	66.657	331.923	5.79314	28.1735		11.6199	18.0498
3823	1493900963	1	50.1126	86.5844	192.544	3.36053	2	31.0129	66.9574	330.681	5.77148	27.3865		8.58807	2.04523
3824	1493900963	1	49.829	86.6234	193.613	3.37919	2	31.0603	67.0064	331.379	5.78365	27.1494		8.58848	12.4182
3825	1493900963	1	49.5454	86.6625	195.35	3.40949	2	31.3921	67.2539	333.379	5.81855	26.5751		8.8932	12.414
3826	1493900963	1	49.2618	86.7488	198.221	3.45961	2	31.7238	67.5013	331.143	5.77954	26.0393		8.58807	11.6168
3827	1493900963	1	48.9782	86.7878	180.297	3.14677	2	32.0555	67.7011	331.27	5.78175	25.5084		21.5282	10.4022
3828	1493900964	1	48.2699	86.6726	182.332	3.18229	2	32.3398	67.8996	330.417	5.76687	24.621		18.5661	13.5994
3829	1493900964	1	47.6558	86.7493	187.977	3.28083	2	32.7188	68.1483	330.42	5.76691	23.8561		19.9702	16.8052
3830	1493900964	1	46.9944	86.8246	187.594	3.27413	2	33.1925	68.4473	330.967	5.77647	22.983		19.9642	12.8714
3831	1493900964	1	46.3332	86.8999	190.263	3.32071	2	33.5715	68.6484	339.858	5.93165	22.2706		14.6809	9.24516
3832	1493900964	1	45.8609	87.028	193.278	3.37333	2	33.8084	68.8455	329.736	5.75498	21.8144		14.3749	12.8647
3833	1493900964	1	45.3886	87.1088	192.456	3.35899	2	34.1872	69.0465	328.608	5.73529	21.2537		13.3279	12.2644
3834	1493900964	1	44.9636	87.2382	191.815	3.34781	2	34.5661	69.2	339.904	5.93245	20.8203		12.7897	21.2516
3835	1493900964	1	44.5387	87.273	189.457	3.30665	2	35.1817	69.5505	329.495	5.75077	20.041		12.9833	11.6101
3836	1493900965	1	44.1138	87.3552	190.649	3.32746	2	35.5132	69.7502	344.258	6.00843	19.5935		8.57618	4.08831
3837	1493900965	1	43.8306	87.3942	191.393	3.34043	2	35.608	69.8481	331.175	5.78009	19.3772		9.97598	12.4056
3838	1493900965	1	43.5002	87.4318	193.482	3.37689	2	35.9395	70.0953	330.047	5.7604	18.9134		8.57618	6.12931
3839	1493900965	1	43.217	87.4708	195.209	3.40704	2	36.0816	70.2421	328.756	5.73787	18.6478		12.7837	11.6101
3840	1493900965	1	42.7923	87.5056	174.534	3.04619	2	36.4131	70.4418	328.608	5.73529	18.2172		15.9134	23.9842
3841	1493900965	1	42.2733	87.396	179.756	3.13733	2	37.076	70.8887	331.032	5.77759	17.3062		21.246	3.21424
3842	1493900965	1	41.5656	87.4226	183.513	3.20291	2	37.1706	70.939	333.5	5.82067	17.0595		18.4231	7.72988
3843	1493900965	1	40.9522	87.452	183.971	3.2109	2	37.4073	71.0408	343.098	5.98818	16.7897		15.5968	16.4477
3844	1493900966	1	40.4333	87.4841	188.213	3.28494	2	37.8334	71.3858	331.162	5.77987	16.3069		12.971	6.43237
3845	1493900966	1	40.0088	87.5662	190.133	3.31845	2	38.0228	71.4863	329.256	5.7466	16.2021		12.7777	8.39717
3846	1493900966	1	39.5843	87.601	188.939	3.2976	2	38.2595	71.6357	326.582	5.69993	16.0202		17.1371	18.7819
3847	1493900966	1	39.0184	87.6789	185.043	3.22961	2	38.7802	71.9833	333.565	5.8218	15.6974		11.3713	6.42972
3848	1493900966	1	38.6411	87.7152	185.489	3.23739	2	38.9695	72.0838	330.651	5.77095	15.6348		12.7374	1.428
3849	1493900966	1	38.2167	87.7028	189.723	3.31129	2	38.9695	72.1314	328.803	5.7387	15.5896		7.17361	2.04308
3850	1493900966	1	37.981	87.7431	193.246	3.37278	2	39.0169	72.1803	324.241	5.65908	15.5972		9.96704	16.7902
3851	1493900966	1	37.6509	87.7807	193.862	3.38354	2	39.4902	72.479	339.296	5.92183	15.4118		7.17361	7.20865
3852	1493900967	1	37.4152	87.821	193.987	3.38572	2	39.6795	72.627	331.847	5.79183	15.3618		7.17412	9.64255
3853	1493900967	1	37.1795	87.8614	193.663	3.38006	2	39.9634	72.7777	332.626	5.80542	15.3385		7.53971	9.64379
3854	1493900967	1	36.9439	87.9489	193.696	3.38063	2	40.2474	72.9283	337.095	5.88343	15.3796		7.07703	7.72713
3855	1493900967	1	36.7081	87.942	192.551	3.36065	2	40.484	73.0301	339.168	5.9196	15.3825		7.17116	16.7877
3856	1493900967	1	36.4725	87.9824	191.876	3.34887	2	40.9572	73.3288	332.689	5.80653	15.3245		7.17361	8.39304
3857	1493900967	1	36.2368	88.0227	193.635	3.37956	2	41.1938	73.4781	333.988	5.82918	15.3661		4.43181	6.42831
3858	1493900967	1	36.0955	88.0658	195.341	3.40935	2	41.0045	73.3777	330.079	5.76097	15.4867		14.2599	6.42831
3859	1493900968	1	35.6241	88.0048	167.778	2.92827	2	41.1938	73.4781	329.795	5.75601	15.5578		13.5443	5.19238
3860	1493900968	1	35.1997	87.8508	172.999	3.01941	2	41.3357	73.5772	328.006	5.72479	15.5366		22.6296	8.39304
3861	1493900968	1	34.4457	87.8288	181.321	3.16465	2	41.5723	73.7265	330.71	5.77198	15.8007		21.2161	12.858
3862	1493900968	1	33.7388	87.8081	181.979	3.17613	2	41.9509	73.9274	332.507	5.80333	16.128		18.396	4.52869
3863	1493900968	1	33.1263	87.8374	186.544	3.25581	2	42.0928	73.9789	332.481	5.80289	16.5062		19.9132	2.04099
3864	1493900968	1	32.4668	87.9126	186.258	3.25081	2	42.1401	74.0278	337.223	5.88565	16.9222		14.3324	15.4531
3865	1493900968	1	31.9959	87.9932	184.796	3.22531	2	42.6133	74.2313	337.128	5.884	17.3816		21.2099	6.42566
3866	1493900968	1	31.2894	88.0197	182.919	3.19254	2	42.8025	74.3317	339.739	5.92957	17.8861		2.82716	2.84215
3867	1493900969	1	31.1952	88.017	180	3.14159	2	42.8972	74.3344	341.579	5.96169	18.0042		24.1093	0
3868	1493900969	1	30.3947	88.088	180	3.14159	2	42.8972	74.3344	341.605	5.96212	18.5869		10.2064	0
3869	1493900969	1	30.0652	88.1727	180	3.14159	2	42.8972	74.3344	342.461	5.97707	18.8722		5.65441	0
3870	1493900969	1	29.8768	88.1672	180	3.14159	2	42.8972	74.3344	342.461	5.97707	18.9968		5.65441	11.328
3871	1493900969	1	29.6884	88.1617	185.929	3.24507	2	42.5657	74.5152	17.092	0.298311	18.763		8.552	3.14016
3872	1493900969	1	29.406	88.2006	183.661	3.20549	2	42.4711	74.56	20.9924	0.366386	18.8882		9.94915	3.97144
3873	1493900969	1	29.0765	88.2382	184.268	3.21608	2	42.3763	74.6524	3.49248	0.0609553	19.0121		5.65141	1.98357
3874	1493900969	1	28.8882	88.2327	185.323	3.23449	2	42.329	74.6986	348.895	6.08937	19.0742		7.16128	3.14287
3875	1493900970	1	28.6529	88.2729	182.879	3.19185	2	42.2343	74.7434	335.424	5.85425	19.1703		5.65441	1.41954
3876	1493900970	1	28.4645	88.2674	183.998	3.21137	2	42.2816	74.7447	323.328	5.64314	19.3333		5.65141	3.21283
3877	1493900970	1	28.2762	88.2619	184.213	3.21513	2	42.187	74.6945	313.553	5.47253	19.4315		4.42607	2.85
3878	1493900970	1	28.1351	88.305	185.405	3.23593	2	42.1871	74.5995	304.822	5.32014	19.629		8.47866	0
3879	1493900970	1	27.8526	88.2967	182.478	3.18484	2	42.1871	74.5995	297.523	5.19275	19.8265		4.42607	3.22137
3880	1493900970	1	27.7115	88.3398	184.144	3.21392	2	42.1398	74.5031	291.819	5.09321	19.9908		7.15832	6.30041
3881	1493900970	1	27.4763	88.38	184.172	3.21441	2	42.2346	74.3157	286.954	5.0083	20.3866		2.82716	13.0698
3882	1493900971	1	27.3821	88.3773	185.541	3.2383	2	42.3295	73.8905	255.109	4.4525	20.8157		5.65141	7.23375
3883	1493900971	1	27.1938	88.3718	186.18	3.24946	2	42.377	73.6541	273.032	4.76531	21.1457		5.77936	12.8778
3884	1493900971	1	27.0057	88.4134	183.719	3.2065	2	42.4247	73.2275	290.196	5.06488	21.6416		4.23779	16.5437
3885	1493900971	1	26.8645	88.4093	183.363	3.20028	2	42.6144	72.7097	305.188	5.32653	22.2382		2.82716	10.7537
3886	1493900971	1	26.7703	88.4066	183.384	3.20065	2	42.7567	72.3807	318.305	5.55547	22.6361		4.23787	11.6927
3887	1493900971	1	26.6291	88.4024	185.964	3.24568	2	42.8517	72.0027	330.103	5.76138	23.0678		7.15883	3.15556
3888	1493900971	1	26.3939	88.4427	183.313	3.19941	2	42.8991	71.9088	339.96	5.93342	23.3622		2.82425	27.8583
3889	1493900971	1	26.2998	88.4399	185.489	3.23739	2	43.1367	71.0111	0	0	24.2331		2.82416	10.0589
3890	1493900972	1	26.2057	88.4372	185.601	3.23935	2	43.0891	71.343	7.07463	0.123476	24.0263		3.11875	11.6956
3891	1493900972	1	26.1117	88.4816	187.543	3.27324	2	43.1841	70.9649	13.5707	0.236853	24.4602		2.82716	13.9183
3892	1493900972	1	26.0175	88.4789	187.832	3.27828	2	43.374	70.5416	19.1481	0.334197	24.9599		4.23487	7.6154
3893	1493900972	1	25.8764	88.4747	187.093	3.26539	2	43.469	70.3062	24.0482	0.419721	25.2902		4.23779	10.7659
3894	1493900972	1	25.7352	88.4706	191.406	3.34066	2	43.6114	69.9768	28.5316	0.497971	25.7212		7.52179	12.0948
3895	1493900972	1	25.5002	88.558	203.389	3.5498	2	43.754	69.5997	32.5934	0.568862	26.3176		2.03029	6.31515
3896	1493900972	1	25.453	88.5095	184.513	3.22037	2	43.8489	69.4118	36.3503	0.634432	26.5166		14.4945	12.1005
3897	1493900972	1	24.9821	88.4014	163.342	2.85085	2	43.9915	69.0345	70.4977	1.23042	27.1373		11.2164	12.6384
3898	1493900973	1	24.6989	88.1573	153.427	2.67781	2	44.1815	68.6585	70.5255	1.2309	27.564		23.6774	14.814
3899	1493900973	1	23.9919	87.8065	157.1	2.74191	2	44.3243	68.1858	72.0719	1.25789	28.2556		3.20066	4.48348
3900	1493900973	1	23.8976	87.7566	177.556	3.09893	2	44.3718	68.0441	71.3736	1.2457	28.4214		6.40273	24.7172
3901	1493900973	1	23.709	87.6567	171.875	2.99978	2	44.7046	67.2904	71.9116	1.25509	29.2507		4.50973	5.0881
3902	1493900973	1	23.5677	87.6054	170.067	2.96822	2	44.7996	67.1499	70.0522	1.22264	29.4826		6.40133	13.4628
3903	1493900973	1	23.3791	87.5056	168.353	2.93831	2	44.9425	66.7245	70.6339	1.23279	29.9472		5.17224	10.786
3904	1493900973	1	23.2376	87.4071	163.299	2.85011	2	45.0852	66.3945	69.8148	1.2185	30.3125		7.17837	8.97741
3905	1493900973	1	23.0488	87.2601	167.809	2.92881	2	45.1804	66.1108	69.4645	1.21238	30.6121		15.8834	12.1177
3906	1493900974	1	22.5308	87.1506	172.899	3.01766	2	45.3233	65.733	69.2149	1.20803	31.2764		15.3877	13.4713
3907	1493900974	1	22.0595	86.9482	159.195	2.77848	2	45.4662	65.3073	70.4938	1.23035	31.8779		11.554	8.24287
3908	1493900974	1	21.7294	86.7498	151.279	2.64031	2	45.6089	65.0725	71.1389	1.24161	32.2511		8.36088	10.3515
3909	1493900974	1	21.4935	86.6014	151.494	2.64406	2	45.7043	64.7409	72.1276	1.25886	32.6197		11.2207	15.7894
3910	1493900974	1	21.2102	86.3572	158.709	2.76999	2	45.7525	64.2168	90.8503	1.58564	33.0533		12.8041	9.02467
3911	1493900974	1	20.833	86.1575	166.338	2.90314	2	45.9901	64.0323	71.567	1.24908	33.5023		9.0251	8.68175
3912	1493900974	1	20.5502	86.0549	169.295	2.95475	2	46.038	63.7469	72.9535	1.27328	33.8714		7.69364	11.5174
3913	1493900974	1	20.3146	85.9536	168.562	2.94197	2	46.086	63.366	77.5762	1.35396	34.269		7.69522	12.6746
3914	1493900975	1	20.0789	85.8524	169.579	2.95971	2	46.2765	62.9889	76.9558	1.34313	34.7715		4.51255	7.64771
3915	1493900975	1	19.9375	85.8011	168.81	2.9463	2	46.3719	62.7525	76.7059	1.33877	35.0716		6.40273	21.6204
3916	1493900975	1	19.7489	85.7012	168.97	2.94909	2	46.6579	62.091	71.618	1.24997	35.7985		5.87185	7.65049
3917	1493900975	1	19.5604	85.6485	171.07	2.98574	2	46.7533	61.8545	70.8314	1.23624	36.1332		5.86896	5.87761
3918	1493900975	1	19.372	85.5958	173.008	3.01956	2	46.8011	61.6645	69.8517	1.21914	36.4014		4.51255	6.34199
3919	1493900975	1	19.2306	85.5445	174.505	3.04569	2	46.8964	61.4758	67.6008	1.17986	36.6701		4.23479	9.00018
3920	1493900975	1	19.0895	85.5404	174.797	3.05078	2	46.9919	61.1914	66.4139	1.15914	37.0327		5.86896	14.8709
3921	1493900975	1	18.9011	85.4877	175.487	3.06282	2	47.1353	60.7169	69.0858	1.20577	37.5601		4.51255	9.51767
3922	1493900976	1	18.7597	85.4364	175.937	3.07068	2	47.2783	60.4337	68.2721	1.19157	37.9268		2.82416	13.5093
3923	1493900976	1	18.6656	85.4337	175.688	3.06634	2	47.4216	60.0068	69.3146	1.20977	38.3853		2.82416	7.28376
3924	1493900976	1	18.5715	85.431	174.818	3.05115	2	47.4696	59.7688	71.3356	1.24504	38.6478		5.86896	7.65996
3925	1493900976	1	18.3831	85.3783	175.377	3.0609	2	47.5651	59.532	71.6347	1.25026	38.9823		2.82416	19.3879
3926	1493900976	1	18.289	85.3756	174.876	3.05217	2	47.7564	58.9147	71.964	1.25601	39.6044		2.82425	5.88707
3927	1493900976	1	18.1949	85.3728	176.249	3.07613	2	47.8043	58.7244	73.1209	1.2762	39.8353		4.23479	12.164
3928	1493900976	1	18.0538	85.3687	177.57	3.09919	2	47.9476	58.3451	74.2426	1.29578	40.2978		2.82416	14.8927
3929	1493900977	1	17.9597	85.366	179.345	3.13015	2	48.0912	57.8699	78.5563	1.37107	40.7915		1.41362	5.88998
3930	1493900977	1	17.9126	85.3646	179.701	3.13637	2	48.1391	57.6795	73.5766	1.28415	40.9891		4.23479	9.01631
3931	1493900977	1	17.7715	85.3605	180.072	3.14284	2	48.2348	57.3946	70.8695	1.23691	41.3534		1.41063	10.3952
3932	1493900977	1	17.7245	85.3591	179.753	3.13728	2	48.3306	57.0616	65.6879	1.14647	41.6831		1.41354	3.17704
3933	1493900977	1	17.6774	85.3578	177.702	3.10148	2	48.3784	56.9671	64.9538	1.13366	41.8161		1.41063	9.5378
3934	1493900977	1	17.6304	85.3564	175.972	3.07128	2	48.5217	56.6833	66.3399	1.15785	42.1476		2.82416	14.9051
3935	1493900977	1	17.5363	85.3537	174.883	3.05228	2	48.6654	56.2077	72.1884	1.25993	42.644		3.20207	9.02484
3936	1493900978	1	17.442	85.3037	160.483	2.80095	2	48.7611	55.9225	72.2324	1.26069	42.9435		3.11333	7.67334
3937	1493900978	1	17.5358	85.2593	155.546	2.71479	2	48.8568	55.6853	71.3545	1.24537	43.077		12.7472	7.302
3938	1493900978	1	17.5337	84.8344	148.901	2.59882	2	48.9049	55.4467	74.9886	1.3088	42.9859		9.96907	1.44
3939	1493900978	1	17.579	84.5052	142.684	2.49031	2	48.905	55.3987	77.3832	1.35059	42.761		8.56741	7.67612
3940	1493900978	1	17.6247	84.2233	137.093	2.39272	2	49.0007	55.1614	79.1124	1.38077	42.7674		9.97204	10.4047
3941	1493900978	1	17.67	83.894	132.095	2.30549	2	49.0966	54.8281	83.4605	1.45666	42.8072		8.5021	9.02864
3942	1493900978	1	17.6686	83.6106	127.562	2.22638	2	49.1924	54.5428	76.2955	1.33161	42.8799		7.18027	2.00474
3943	1493900978	1	17.7145	83.3757	123.41	2.15391	2	49.2401	54.496	82.1817	1.43434	42.754		7.18027	4.51574
3944	1493900979	1	17.7604	83.1408	119.45	2.0848	2	49.288	54.3533	82.1817	1.43434	42.6932		4.43512	12.1907
3945	1493900979	1	17.8067	83.0004	85.7484	1.49659	2	49.4317	53.9732	70.979	1.23882	42.9269		10.0696	10.1484
3946	1493900979	1	17.758	82.6683	92.1268	1.60792	2	49.4801	53.6384	75.1847	1.31222	43.0003		9.92713	6.01002
3947	1493900979	1	17.7563	82.3374	83.6358	1.45972	2	49.6232	53.4982	69.0898	1.20584	42.9791		14.3664	13.5567
3948	1493900979	1	17.8481	81.8674	88.5758	1.54594	2	49.767	53.0698	68.2231	1.19072	42.9897		17.3518	6.36882
3949	1493900979	1	17.7511	81.2972	102.608	1.79084	2	49.8627	52.8803	64.5816	1.12716	42.8798		24.6318	6.01426
3950	1493900979	1	17.6058	80.4891	96.7035	1.6878	2	50.0059	52.74	58.4391	1.01995	42.6589		18.7659	1.42853
3951	1493900980	1	17.5084	79.8712	101.984	1.77996	2	49.9583	52.7387	53.2116	0.928718	42.2986		16.3193	5.10692
3952	1493900980	1	17.3645	79.3466	102.844	1.79496	2	50.1014	52.6465	42.2943	0.738175	42.2445		16.3259	9.08912
3953	1493900980	1	17.2205	78.8218	99.375	1.73442	2	50.2925	52.4114	29.4503	0.514005	42.3234		20.4761	4.48739
3954	1493900980	1	17.0757	78.1548	97.585	1.70318	2	50.4354	52.3672	19.6094	0.342249	42.1648		14.5805	8.98139
3955	1493900980	1	16.979	77.6785	100.042	1.74607	2	50.7214	52.2787	11.5784	0.202081	42.2339		13.1916	5.86398
3956	1493900980	1	16.8825	77.2495	102.16	1.78302	2	50.9121	52.2358	6.26182	0.109289	42.2339		13.6146	8.57403
3957	1493900980	1	16.7389	76.819	100.747	1.75837	2	51.1978	52.2434	358.038	6.24894	42.3246		10.0997	11.7257
3958	1493900981	1	16.6901	76.4859	99.211	1.73156	2	51.5791	52.1575	353.64	6.17219	42.5337		11.8156	10.4815
3959	1493900981	1	16.5938	76.104	97.3411	1.69892	2	51.9123	52.2626	350.537	6.11802	42.6123		10.1001	7.1485
3960	1493900981	1	16.5449	75.7709	98.4456	1.7182	2	52.1505	52.2689	350.463	6.11673	42.6627		9.08269	10.0056
3961	1493900981	1	16.4491	75.4837	99.7085	1.74024	2	52.4839	52.2779	348.316	6.07927	42.8604		10.106	15.7256
3962	1493900981	1	16.4002	75.1504	99.6362	1.73898	2	53.0079	52.2919	350.136	6.11102	43.1583		5.90964	14.6541
3963	1493900981	1	16.352	74.9594	99.599	1.73833	2	53.4841	52.4007	348.825	6.08814	43.4475		8.70004	14.4024
3964	1493900981	1	16.3034	74.6735	98.2202	1.71427	2	53.9603	52.4616	348.088	6.07529	43.7197		10.1094	13.2541
3965	1493900981	1	16.2544	74.3401	98.313	1.71589	2	54.3888	52.5692	348.753	6.08689	43.9113		6.44126	12.9843
3966	1493900981	1	16.1591	74.1477	106.923	1.86616	2	54.8175	52.6287	349.269	6.0959	44.2441		7.20548	10.1471
3967	1493900982	1	15.9697	74	112.005	1.95486	2	55.1509	52.6857	350.475	6.11694	44.6034		32.8069	8.58011
3968	1493900982	1	15.0237	73.4514	115.887	2.02261	2	55.4368	52.6934	351.311	6.13153	45.4325		27.1557	11.4401
3969	1493900982	1	14.2665	72.9554	119.499	2.08566	2	55.818	52.7036	351.112	6.12806	46.224		25.1663	14.3031
3970	1493900982	1	13.5567	72.5083	150.649	2.62933	2	56.2946	52.7163	354.033	6.17904	47.0983		21.2253	7.32773
3971	1493900982	1	12.9416	72.1587	151.158	2.6382	2	56.5327	52.7708	352.161	6.14637	47.7082		19.2714	12.8716
3972	1493900982	1	12.374	71.8579	153.055	2.67131	2	56.9616	52.7823	356.054	6.21431	48.4967		17.3407	15.7346
3973	1493900982	1	11.8538	71.6059	154.824	2.7022	2	57.4859	52.7963	0.0255549	0.000446018	49.3568		17.342	7.15158
3974	1493900982	1	11.3336	71.3538	153.125	2.67254	2	57.7242	52.8027	357.473	6.23908	49.9623		14.1318	8.58311
3975	1493900983	1	10.908	71.1519	153.497	2.67903	2	58.0102	52.8104	354.74	6.19138	50.5473		12.2404	11.4461
3976	1493900983	1	10.5298	70.9988	152.836	2.66749	2	58.3916	52.8206	356.112	6.21533	51.1976		11.5973	12.8746
3977	1493900983	1	10.1985	70.7996	151.695	2.64757	2	58.8206	52.8321	357.71	6.24322	51.8357		10.4027	5.72305
3978	1493900983	1	9.8678	70.6953	151.541	2.64489	2	59.0113	52.8372	354.672	6.19019	52.2876		9.6378	10.0176
3979	1493900983	1	9.58392	70.5449	152.1	2.65464	2	59.3451	52.8461	355.43	6.20342	52.815		6.42585	14.3062
3980	1493900983	1	9.39466	70.4446	152.333	2.6587	2	59.8218	52.8589	356.173	6.21638	53.4056		7.71952	5.93367
3981	1493900983	1	9.15825	70.343	151.332	2.64125	2	60.0123	52.9121	354.296	6.18362	53.7584		3.21363	8.58611
3982	1493900983	1	9.06362	70.2928	150.427	2.62545	2	60.2984	52.9198	352.91	6.15945	54.1001		5.19607	10.0176
3983	1493900984	1	8.9215	70.1938	150.407	2.6251	2	60.6322	52.9287	353.588	6.17127	54.5168		3.21249	14.4143
3984	1493900984	1	8.82686	70.1437	148.877	2.5984	2	61.1088	52.9896	354.403	6.18551	55.0242		3.21363	7.15758
3985	1493900984	1	8.73223	70.0935	148.792	2.5969	2	61.3473	52.996	350.105	6.11049	55.3233		3.21249	10.0176
3986	1493900984	1	8.63759	70.0434	148.67	2.59477	2	61.6811	53.0049	354.023	6.17886	55.7129		3.21363	17.2681
3987	1493900984	1	8.54296	69.9932	148.155	2.58578	2	62.2532	53.0683	352.299	6.14878	56.3138		3.21249	10.0176
3988	1493900984	1	8.44832	69.9431	148.049	2.58395	2	62.587	53.0773	351.471	6.13432	56.705		2.04496	7.15758
3989	1493900984	1	8.40083	69.8942	148.533	2.59238	2	62.8255	53.0837	353.937	6.17737	56.9617		2.83008	10.0206
3990	1493900985	1	8.30653	69.8916	152.105	2.65473	2	63.1594	53.0926	350.957	6.12535	57.3676		7.07497	14.3152
3991	1493900985	1	8.07079	69.885	184.478	3.21974	2	63.6364	53.1054	352.364	6.14991	58.0439		12.9505	3.17897
3992	1493900985	1	7.64718	69.9681	180.576	3.15164	2	63.7321	53.0599	4.0628	0.0709092	58.5782		11.458	15.8449
3993	1493900985	1	7.26969	69.91	172.546	3.0115	2	64.2566	53.122	355.328	6.20165	59.4083		9.90355	8.58911
3994	1493900985	1	6.9397	69.9008	172.741	3.0149	2	64.5428	53.1297	354.891	6.19402	59.9949		11.4575	12.8866
3995	1493900985	1	6.56223	69.8427	173.976	3.03646	2	64.9722	53.1412	356.33	6.21912	60.7508		8.55637	5.93656
3996	1493900985	1	6.27978	69.8823	176.903	3.08755	2	65.1628	53.1944	353.243	6.16525	61.2021		8.48769	13.1473
3997	1493900985	1	5.99697	69.8743	178.081	3.10811	2	65.5928	53.1098	355.372	6.20241	61.9089		5.78503	8.7412
3998	1493900986	1	5.80881	69.9165	180.09	3.14317	2	65.8788	53.1655	353.59	6.1713	62.3618		7.07227	11.4552
3999	1493900986	1	5.57316	69.9099	180.648	3.15291	2	66.2605	53.1758	354.726	6.19113	62.9522		5.78473	8.59502
4000	1493900986	1	5.38501	69.9521	181.193	3.16241	2	66.5469	53.1834	355.073	6.19719	63.419		5.78415	8.74178
4001	1493900986	1	5.19688	69.9943	182.123	3.17865	2	66.8329	53.2392	355.019	6.19625	63.8728		4.42761	10.0236
4002	1493900986	1	5.05588	70.0379	182.524	3.18564	2	67.1669	53.2481	355.572	6.2059	64.3403		3.9415	8.74472
4003	1493900986	1	4.96238	70.1302	183.432	3.20149	2	67.453	53.3039	355.292	6.20101	64.7163		4.24271	10.0266
4004	1493900986	1	4.82101	70.1263	184.211	3.21509	2	67.7871	53.3129	353.584	6.1712	65.1722		3.12011	6.36194
4005	1493900986	1	4.72715	70.1711	183.248	3.19828	2	67.9786	53.2218	355.476	6.20423	65.483		4.42616	5.93656
4006	1493900987	1	4.58617	70.2146	182.076	3.17783	2	68.1692	53.275	353.125	6.1632	65.8008		4.24241	8.5951
4007	1493900987	1	4.44481	70.2107	181.429	3.16653	2	68.4556	53.2827	352.971	6.1605	66.2113		2.82836	12.8926
4008	1493900987	1	4.35057	70.208	180.488	3.15011	2	68.8852	53.2942	354.601	6.18896	66.7143		3.12113	10.0296
4009	1493900987	1	4.25672	70.2529	181.039	3.15972	2	69.2194	53.3032	356.602	6.22388	67.1375		6.96347	2.05171
4010	1493900987	1	4.06942	70.39	214.888	3.7505	2	69.2668	53.3525	353.321	6.16661	67.3868		12.8548	10.0296
4011	1493900987	1	3.78947	70.7144	228.629	3.99033	2	69.601	53.3615	356.031	6.21391	68.0609		12.8537	5.72904
4012	1493900987	1	3.50958	71.0388	224.99	3.92682	2	69.7919	53.3666	355.425	6.20334	68.5978		12.8502	4.30059
4013	1493900987	1	3.22975	71.3631	220.66	3.85125	2	69.9352	53.3705	355.967	6.21279	69.0894		10.871	11.4611
4014	1493900988	1	2.94916	71.5924	221.605	3.86773	2	70.3171	53.3807	355.766	6.20928	69.7861		11.8126	11.4641
4015	1493900988	1	2.66902	71.8691	224.707	3.92189	2	70.6991	53.3909	358.238	6.25244	70.4949		12.845	10.1063
4016	1493900988	1	2.38934	72.1933	229.822	4.01116	2	71.0337	53.3518	0.63295	0.0110471	71.1832		12.8313	7.28127
4017	1493900988	1	2.34592	72.6188	233.734	4.07944	2	71.2728	53.3101	3.36609	0.0587494	71.5803		8.4161	3.18168
4018	1493900988	1	2.48918	72.86	237.545	4.14593	2	71.3686	53.2646	3.35828	0.058613	71.6125		10.4512	0
4019	1493900988	1	2.58617	73.1946	269.113	4.6969	2	71.3686	53.2646	3.73511	0.06519	71.6116		2.8441	2.05388
4020	1493900988	1	2.58698	73.2894	265.569	4.63506	2	71.3212	53.2152	12.7397	0.22235	71.6056		7.30205	19.1794
4021	1493900988	1	2.63607	73.5278	264.932	4.62394	2	71.0305	53.7846	40.3818	0.704795	71.187		4.26615	6.03997
4022	1493900989	1	2.63728	73.67	263.807	4.6043	2	71.1748	53.6442	46.4463	0.81064	71.4033		3.2237	5.13125
4023	1493900989	1	2.68516	73.7662	264.802	4.62167	2	71.3188	53.5519	46.7625	0.816159	71.5485		1.42205	1.44305
4024	1493900989	1	2.68556	73.8136	265.756	4.63831	2	71.3184	53.6	57.2312	0.998873	71.5476		3.22101	2.01332
4025	1493900989	1	2.73344	73.9097	266.422	4.64994	2	71.2703	53.6468	58.907	1.02812	71.4695		4.26615	1.44305
4026	1493900989	1	2.73464	74.0519	265.912	4.64104	2	71.2707	53.5987	61.6525	1.07604	71.5229		3.22088	6.49282
4027	1493900989	1	2.78251	74.148	266.608	4.65319	2	71.1766	53.4038	73.027	1.27456	71.4708		1.42205	4.56201
4028	1493900989	1	2.78211	74.1006	265.542	4.63458	2	71.0337	53.3518	79.2951	1.38396	71.3358		1.42205	3.24841
4029	1493900989	1	2.78251	74.148	264.641	4.61885	2	70.9866	53.2543	84.1432	1.46858	71.3326		0	4.56099
4030	1493900990	1	2.78251	74.148	264.483	4.6161	2	70.8437	53.2024	89.9159	1.56933	71.2113		1.42205	2.86606
4031	1493900990	1	2.78292	74.1954	264.768	4.62108	2	70.7482	53.1998	96.3645	1.68188	71.1343		0	3.23171
4032	1493900990	1	2.78292	74.1954	264.685	4.61962	2	70.6531	53.1492	104.847	1.82992	71.0585		1.96567	1.44305
4033	1493900990	1	2.82958	74.1494	263.186	4.59347	2	70.6527	53.1973	107.777	1.88106	70.9857		0	6.16163
4034	1493900990	1	2.82958	74.1494	262.646	4.58403	2	70.5105	53.0491	112.96	1.97153	70.8938		1.42205	1.43145
4035	1493900990	1	2.82998	74.1968	262.239	4.57694	2	70.4628	53.0479	133.01	2.32146	70.8624		1.96799	9.30498
4036	1493900990	1	2.87665	74.1507	266.38	4.64921	2	70.2735	52.8022	133.008	2.32143	70.6972		9.66506	5.9754
4037	1493900990	1	3.02024	74.4391	293.853	5.12871	2	70.2271	52.6085	126.353	2.20528	70.6635		5.18773	11.3467
4038	1493900991	1	3.16223	74.5378	303.896	5.30399	2	69.9904	52.3135	131.254	2.29082	70.4267		7.21667	15.7229
4039	1493900991	1	3.30501	74.7314	306.129	5.34297	2	69.7069	51.8727	135.046	2.357	70.2263		4.07985	11.0617
4040	1493900991	1	3.39992	74.8288	306.511	5.34962	2	69.5659	51.532	124.316	2.16972	70.1475		6.12203	14.9655
4041	1493900991	1	3.54229	74.975	304.556	5.31551	2	69.3301	51.0924	113.323	1.97786	69.9887		5.20041	11.0645
4042	1493900991	1	3.63759	75.1198	303.179	5.29147	2	69.1891	50.7516	110.239	1.92404	69.9343		3.22061	12.4089
4043	1493900991	1	3.68544	75.2159	303.977	5.3054	2	69.0485	50.3626	105.73	1.84533	69.9287		2.03982	13.7757
4044	1493900991	1	3.73289	75.2646	303.678	5.30018	2	68.9081	49.9254	101.96	1.77954	69.9277		2.03982	11.07
4045	1493900992	1	3.78034	75.3133	304.105	5.30763	2	68.7671	49.5844	103.365	1.80406	69.8946		3.22048	7.39701
4046	1493900992	1	3.82818	75.4094	304.769	5.31923	2	68.7209	49.3422	115.666	2.01876	69.9326		2.03982	10.5713
4047	1493900992	1	3.87563	75.4581	304.843	5.32051	2	68.6276	49.0024	109.626	1.91334	69.948		1.42205	19.7573
4048	1493900992	1	3.87602	75.5055	306.072	5.34196	2	68.4407	48.3709	100.982	1.76246	70.0349		1.42205	4.33808
4049	1493900992	1	3.87563	75.4581	306.452	5.3486	2	68.4416	48.2263	111.704	1.9496	70.0738		2.03982	17.9604
4050	1493900992	1	3.92308	75.5068	304.903	5.32156	2	68.3021	47.6441	98.4687	1.7186	70.1498		2.03982	10.2556
4051	1493900992	1	3.87563	75.4581	292.65	5.10771	2	68.2565	47.3053	99.3879	1.73465	70.2672		3.22048	12.4279
4052	1493900993	1	3.82779	75.362	276.431	4.82464	2	68.1157	46.9157	100.342	1.75129	70.3003		3.12712	7.4029
4053	1493900993	1	3.78151	75.4554	267.452	4.66791	2	68.0695	46.6733	100.415	1.75257	70.4369		1.42205	15.6731
4054	1493900993	1	3.7819	75.5028	265.695	4.63725	2	67.8814	46.1859	101.781	1.77641	70.4856		0	7.40585
4055	1493900993	1	3.7819	75.5028	267.098	4.66173	2	67.8352	45.9434	102.693	1.79232	70.5449		0	4.60044
4056	1493900993	1	3.7819	75.5028	267.039	4.66071	2	67.7883	45.7974	112.611	1.96542	70.5637		2.03982	12.4345
4057	1493900993	1	3.82935	75.5515	267.307	4.6654	2	67.6474	45.4076	113.688	1.98422	70.579		0	8.83497
4058	1493900993	1	3.82935	75.5515	267.113	4.662	2	67.6015	45.1167	111.386	1.94406	70.6623		1.42205	13.807
4059	1493900993	1	3.82974	75.5989	264.631	4.61868	2	67.4608	44.6785	120.537	2.10377	70.7459		0	17.0423
4060	1493900994	1	3.82974	75.5989	261.849	4.57013	2	67.2729	44.1424	106.505	1.85886	70.8135		1.42205	8.83793
4061	1493900994	1	3.82935	75.5515	260.243	4.54209	2	67.227	43.8514	106.932	1.86632	70.8813		1.41242	5.99722
4062	1493900994	1	3.87641	75.5529	257.544	4.49499	2	67.1804	43.657	115.943	2.02359	70.8854		1.42205	21.6538
4063	1493900994	1	3.87602	75.5055	248.137	4.33081	2	66.9455	42.9745	107.86	1.88251	70.965		4.44269	11.7135
4064	1493900994	1	3.92191	75.3647	229.713	4.00924	2	66.9001	42.5867	101.856	1.77771	70.9975		3.93386	10.5997
4065	1493900994	1	4.01525	75.2726	212.688	3.71211	2	66.8065	42.246	102.133	1.78255	70.9471		1.96588	13.8222
4066	1493900994	1	4.06192	75.2266	206.131	3.59767	2	66.6657	41.8073	101.57	1.77274	70.9654		3.12725	10.2828
4067	1493900994	1	4.10821	75.1332	201.983	3.52527	2	66.62	41.4676	98.5101	1.71933	71.0007		4.41923	11.1063
4068	1493900995	1	3.96741	75.1765	219.319	3.82783	2	66.4785	41.1255	99.1858	1.73112	71.1836		1.41905	13.4241
4069	1493900995	1	3.96702	75.1292	193.982	3.38562	2	66.3855	40.6878	100.285	1.75031	71.2901		0	10.6084
4070	1493900995	1	3.96702	75.1292	195.01	3.40357	2	66.2919	40.3468	100.103	1.74714	71.3737		2.04197	12.0156
4071	1493900995	1	3.91957	75.0804	193.984	3.38566	2	66.1986	39.9573	100.833	1.75988	71.5004		1.41242	12.0163
4072	1493900995	1	3.96663	75.0818	195.458	3.41138	2	66.1052	39.5678	100.889	1.76084	71.5713		1.41242	12.0192
4073	1493900995	1	3.91957	75.0804	194.828	3.4004	2	66.0118	39.1782	102.411	1.78741	71.7246		1.96609	5.26265
4074	1493900995	1	3.96625	75.0344	187.852	3.27864	2	65.917	39.0306	107.32	1.87308	71.6531		2.04003	9.22842
4075	1493900995	1	3.91879	74.9857	173.388	3.02619	2	65.823	38.7377	113.937	1.98858	71.736		2.03982	24.0478
4076	1493900996	1	3.87134	74.937	162.289	2.83247	2	65.6361	37.9582	101.402	1.7698	71.9883		1.41234	10.2981
4077	1493900996	1	3.9184	74.9383	157.773	2.75366	2	65.5903	37.618	101.115	1.76479	72.0849		1.42205	2.02385
4078	1493900996	1	3.91801	74.8909	153.54	2.67978	2	65.5421	37.6652	110.009	1.92001	71.995		0	10.2981
4079	1493900996	1	3.91801	74.8909	151.805	2.6495	2	65.4963	37.325	109.757	1.91561	72.1324		1.42205	31.4903
4080	1493900996	1	3.91762	74.8435	151.046	2.63626	2	65.2629	36.3016	97.6488	1.70429	72.4481		1.42205	5.27347
4081	1493900996	1	3.91723	74.7961	150.195	2.62139	2	65.1679	36.1537	97.8966	1.70862	72.4215		0	7.43701
4082	1493900996	1	3.91723	74.7961	150.664	2.62958	2	65.1214	35.9102	97.3801	1.6996	72.5125		1.41272	1.43745
4083	1493900996	1	3.9643	74.7975	150.52	2.62708	2	65.0735	35.909	111.815	1.95154	72.4338		2.04003	20.8936
4084	1493900997	1	3.91684	74.7488	149.668	2.61221	2	64.9338	35.2267	100.588	1.75559	72.6985		0	7.43995
4085	1493900997	1	3.91684	74.7488	149.01	2.60071	2	64.8873	34.9831	99.9082	1.74373	72.7922		1.41264	13.0823
4086	1493900997	1	3.96391	74.7501	133.925	2.33743	2	64.6979	34.5903	103.114	1.79967	72.8109		0	10.636
4087	1493900997	1	3.96391	74.7501	114.89	2.0052	2	64.6041	34.2484	101.623	1.77365	72.922		2.8441	9.24454
4088	1493900997	1	3.96313	74.6553	102.464	1.78833	2	64.5099	33.955	101.865	1.77788	72.955		9.95133	12.0468
4089	1493900997	1	3.96041	74.3236	94.8447	1.65535	2	64.4163	33.5645	102.67	1.79193	72.9124		1.41264	7.8778
4090	1493900997	1	4.00748	74.3249	93.8334	1.6377	2	64.3218	33.3195	101.462	1.77085	72.9333		2.8441	3.27124
4091	1493900997	1	4.0067	74.2301	94.0834	1.64206	2	64.3692	33.4177	114.521	1.99876	72.8648		1.42205	18.4976
4092	1493900998	1	4.00631	74.1827	94.54	1.65003	2	64.1808	32.8306	102.2	1.78372	73.0135		3.13007	16.6691
4093	1493900998	1	4.05261	74.0892	96.573	1.68552	2	64.04	32.2931	92.3091	1.6111	73.1122		2.8441	1.45501
4094	1493900998	1	4.05183	73.9944	97.924	1.7091	2	64.0398	32.3416	102.399	1.78719	73.0309		0	7.8806
4095	1493900998	1	4.05183	73.9944	97.6022	1.70348	2	63.9453	32.0965	100.006	1.74543	73.0935		1.42205	6.02849
4096	1493900998	1	4.05145	73.947	98.22	1.71426	2	63.8984	31.9011	100.926	1.76148	73.1404		2.8441	9.25311
4097	1493900998	1	4.05067	73.8522	99.2754	1.73268	2	63.8042	31.6074	99.7492	1.74095	73.1786		4.08242	1.45801
4098	1493900998	1	3.95574	73.7547	104.501	1.82389	2	63.8044	31.5588	102.343	1.78623	73.2281		7.30169	7.8834
4099	1493900998	1	3.90671	73.5163	97.9624	1.70977	2	63.7099	31.3136	100.636	1.75642	73.1949		10.1071	4.62798
4100	1493900999	1	3.8569	73.1831	93.6051	1.63372	2	63.6628	31.1667	100.191	1.74867	73.0898		8.53829	4.6289
4101	1493900999	1	3.85455	72.8985	97.9017	1.70871	2	63.6156	31.0198	99.98	1.74498	72.974		7.75041	4.62798
4102	1493900999	1	3.75843	72.6587	98.6667	1.72206	2	63.5685	30.8729	100.999	1.76276	72.9609		7.30475	9.25688
4103	1493900999	1	3.70938	72.4202	94.9159	1.65659	2	63.4742	30.5791	106.348	1.85612	72.9555		9.96334	1.45803
4104	1493900999	1	3.70663	72.0881	92.1955	1.60912	2	63.4745	30.5305	112.44	1.96244	72.7958		8.70731	19.2214
4105	1493900999	1	3.65718	71.8021	94.9511	1.65721	2	63.382	29.8965	96.4023	1.68254	72.9598		7.30775	5.97734
4106	1493900999	1	3.60812	71.5635	98.5217	1.71953	2	63.4311	29.7034	92.9813	1.62283	73.0141		8.71031	4.37407
4107	1493900999	1	3.55866	71.2774	99.2995	1.7331	2	63.4319	29.5576	86.5137	1.50995	72.975		7.30787	3.22667
4108	1493901000	1	3.50958	71.0388	96.5873	1.68577	2	63.4804	29.4616	84.0456	1.46687	72.9737		8.54429	5.18874
4109	1493901000	1	3.50722	70.754	94.3816	1.64727	2	63.5771	29.3182	76.8212	1.34078	72.9748		8.71337	3.22667
4110	1493901000	1	3.45774	70.4678	94.5947	1.65099	2	63.6256	29.2222	70.5781	1.23182	72.9477		5.7002	4.05825
4111	1493901000	1	3.45616	70.2778	94.7949	1.65448	2	63.7221	29.1274	63.038	1.10022	72.9749		5.91914	5.18874
4112	1493901000	1	3.40746	70.0866	95.43	1.66557	2	63.8188	28.984	53.1882	0.928309	73.0681		7.12525	5.19042
4113	1493901000	1	3.40548	69.8491	96.3213	1.68112	2	63.9156	28.8406	44.4125	0.775145	73.097		4.55085	5.16247
4114	1493901001	1	3.35718	69.7053	97.0506	1.69385	2	64.06	28.747	36.8917	0.643882	73.2285		5.92205	6.40583
4115	1493901001	1	3.30848	69.514	97.2806	1.69787	2	64.2525	28.6546	29.5655	0.516015	73.3735		4.27515	5.16662
4116	1493901001	1	3.30729	69.3715	95.3004	1.66331	2	64.397	28.5609	23.8935	0.41702	73.4674		10.0246	9.0635
4117	1493901001	1	3.35163	69.0403	62.6284	1.09307	2	64.6854	28.4709	13.1823	0.230075	73.5371		13.8335	5.91383
4118	1493901001	1	3.53658	68.6179	71.035	1.23979	2	64.8776	28.4271	7.73659	0.135029	73.335		20.5502	4.31835
4119	1493901001	1	3.71962	67.9578	76.8026	1.34046	2	65.0215	28.4307	3.30227	0.0576355	72.9405		18.8715	10.1575
4120	1493901002	1	3.85595	67.3437	74.51	1.30044	2	65.3577	28.3906	0.765428	0.0133592	72.7998		15.8468	14.4478
4121	1493901002	1	3.94596	66.8232	76.05	1.32732	2	65.8379	28.354	0.793705	0.0138528	72.8731		13.0524	13.0155
4122	1493901002	1	4.03676	66.3977	75.7658	1.32236	2	66.2701	28.3162	0.337148	0.00588435	72.9602		11.6655	17.3162
4123	1493901002	1	4.12797	66.0197	75.0868	1.31051	2	66.8463	28.2821	2.06726	0.0360805	73.1964		13.3855	14.6433
4124	1493901002	1	4.26599	65.5954	73.4955	1.28274	2	67.3269	28.1968	4.69399	0.0819256	73.3167		13.0587	7.20233
4125	1493901002	1	4.35685	65.1697	73.3484	1.28017	2	67.5669	28.2029	3.8924	0.0679352	73.2261		10.7212	14.9787
4126	1493901003	1	4.49569	64.8404	72.2844	1.2616	2	68.0479	28.069	9.18823	0.160365	73.4236		10.2951	11.8364
4127	1493901003	1	4.58736	64.5097	72.9127	1.27257	2	68.4326	27.9814	7.21023	0.125842	73.5563		8.93086	7.72582
4128	1493901003	1	4.67943	64.2266	73.7421	1.28704	2	68.6734	27.8901	11.5407	0.201422	73.5906		10.0023	6.41253
4129	1493901003	1	4.67676	63.8932	81.7571	1.42693	2	68.8661	27.7976	23.8047	0.41547	73.6421		11.678	16.3675
4130	1493901003	1	4.76809	63.5148	66.6495	1.16325	2	69.3953	27.6649	19.3753	0.338164	73.9046		19.6501	10.3433
4131	1493901003	1	4.99914	62.9019	80.1905	1.39959	2	69.6847	27.4775	22.5286	0.393198	73.7503		25.9373	3.20827
4132	1493901004	1	5.13396	62.0479	77.9274	1.36009	2	69.7811	27.4312	29.3185	0.511704	73.3319		23.7185	17.9763
4133	1493901004	1	5.36403	61.2915	78.3413	1.36731	2	70.3115	27.1524	27.9143	0.487197	73.3734		21.5494	14.7706
4134	1493901004	1	5.45287	60.5787	81.574	1.42373	2	70.7455	26.9199	27.6054	0.481805	73.4578		18.725	10.9325
4135	1493901004	1	5.54248	59.961	80.9762	1.4133	2	71.0829	26.7822	30.4886	0.532126	73.4601		16.1691	13.5411
4136	1493901004	1	5.68011	59.4399	78.7006	1.37358	2	71.469	26.5484	27.5494	0.480828	73.5529		15.9079	15.5324
4137	1493901004	1	5.77052	58.9174	78.2821	1.36628	2	71.9036	26.267	31.523	0.550181	73.7539		14.5051	7.18314
4138	1493901005	1	5.86133	58.4425	78.3039	1.36666	2	72.0969	26.1257	34.8372	0.608024	73.6989		13.1077	16.0522
4139	1493901005	1	5.95252	58.0152	78.4704	1.36957	2	72.5793	25.8942	24.8117	0.433046	73.9654		12.9254	9.63422
4140	1493901005	1	5.99647	57.5866	78.552	1.37099	2	72.8688	25.7552	25.4836	0.444772	74.0618		11.7149	13.5519
4141	1493901005	1	6.08807	57.207	78.9783	1.37843	2	73.2552	25.5212	25.296	0.441499	74.2658		10.0855	9.63562
4142	1493901005	1	6.13277	56.8738	77.4773	1.35223	2	73.5448	25.3823	20.9359	0.3654	74.4049		10.3353	11.5853
4143	1493901005	1	6.22477	56.5418	77.5279	1.35312	2	73.8829	25.1957	20.8243	0.363452	74.5668		8.67111	5.92912
4144	1493901006	1	6.26985	56.2563	75.6386	1.32014	2	74.0756	25.1518	19.8558	0.346548	74.5997		7.26319	11.5853
4145	1493901006	1	6.31531	56.0185	75.8031	1.32301	2	74.4137	24.9652	18.5837	0.324347	74.8445		7.2603	9.09196
4146	1493901006	1	6.36078	55.7808	75.8293	1.32347	2	74.703	24.8749	16.0024	0.279294	75.0056		8.97101	9.09196
4147	1493901006	1	6.45318	55.4964	76.7877	1.3402	2	74.9923	24.7846	14.5994	0.254807	75.1054		7.2633	12.2809
4148	1493901006	1	6.49866	55.2586	77.0979	1.34561	2	75.3782	24.648	14.5007	0.253085	75.3751		6.31573	7.74197
4149	1493901006	1	6.5918	55.0698	76.9498	1.34303	2	75.6195	24.5565	14.2094	0.248001	75.4711		5.86362	9.09572
4150	1493901006	1	6.63765	54.8798	70.0176	1.22204	2	75.9089	24.4661	14.8161	0.258589	75.6538		12.9467	14.1607
4151	1493901007	1	6.68171	54.4505	100.107	1.74721	2	76.3435	24.2819	11.3777	0.198579	75.9138		26.094	7.34018
4152	1493901007	1	6.58057	53.5866	90.1851	1.57403	2	76.5844	24.2391	12.5613	0.219237	75.9066		28.8076	9.64633
4153	1493901007	1	6.526	52.6279	93.3285	1.62889	2	76.8743	24.1	13.4131	0.234103	75.9126		26.1181	11.8683
4154	1493901007	1	6.4248	51.7632	90.5854	1.58101	2	77.26	24.012	13.8847	0.242334	76.0773		24.5237	7.34313
4155	1493901007	1	6.37126	50.9475	88.6565	1.54735	2	77.501	23.9692	14.84	0.259007	76.0741		21.664	16.0857
4156	1493901007	1	6.31844	50.2273	88.4704	1.5441	2	77.9844	23.7372	16.3893	0.286047	76.4051		18.6995	8.76233
4157	1493901008	1	6.31369	49.604	89.9484	1.5699	2	78.2735	23.6956	16.8789	0.294592
4158	1493901008	1	6.26194	49.0273	91.4891	1.59679	2	78.6117	23.5576	17.2096	0.300365
4159	1493901008	1	6.21091	48.5464	91.7084	1.60061	2	78.9495	23.4684	16.8858	0.294714
4160	1493901008	1	6.1595	48.0173	89.1579	1.5561	2	79.2873	23.3792	16.7349	0.29208
4161	1493901008	1	6.15619	47.5854	87.773	1.53193	2	79.577	23.2888	17.289	0.30175
4162	1493901008	1	6.15362	47.2495	87.8969	1.53409	2	79.8186	23.1971	14.9766	0.26139
4163	1493901009	1	6.10329	46.8642	88.8762	1.55118	2	80.1084	23.1067	18.2324	0.318216
4164	1493901009	1	6.10072	46.5281	89.2815	1.55826	2	80.4949	22.9698	17.0969	0.298398
4165	1493901009	1	6.09851	46.2399	89.2973	1.55853	2	80.7366	22.8782	16.5458	0.288778
4166	1493901009	1	6.0963	45.9518	89.0997	1.55508	2	80.9778	22.8353	16.7893	0.293029
4167	1493901009	1	6.09483	45.7597	88.9498	1.55247	2	81.2195	22.7437	17.7505	0.309804
4168	1493901010	1	6.09298	45.5195	88.1762	1.53896	2	81.5093	22.6532	17.9153	0.312681
4169	1493901010	1	6.13891	45.3286	85.4929	1.49213	2	81.7024	22.6091	17.1817	0.299877
4170	1493901010	1	6.13744	45.1364	86.7272	1.51367	2	81.896	22.5163	16.9684	0.296154
4171	1493901010	1	6.04042	44.8456	116.221	2.02843	2	82.1378	22.4246	16.614	0.289968
4172	1493901010	1	5.70373	44.212	106.782	1.8637	2	82.2828	22.3793	17.413	0.303914
4173	1493901010	1	5.41288	43.3873	106.12	1.85215	2	82.3796	22.3329	17.313	0.302169
4174	1493901011	1	5.17011	42.6597	105.096	1.83427	2	82.6695	22.2424	17.6701	0.308402
4175	1493901011	1	4.92841	42.0762	105.519	1.84166	2	82.9119	22.1018	20.7803	0.362684
4176	1493901011	1	4.73447	41.542	105.096	1.83427	2	83.2029	21.9136	24.1542	0.42157
4177	1493901011	1	4.58793	41.0088	103.412	1.80488	2	83.3479	21.8683	25.864	0.451411
4178	1493901011	1	4.39469	40.5706	104.942	1.83159	2	83.5907	21.6789	29.8195	0.520448
4179	1493901011	1	4.29669	40.183	106.979	1.86713	2	83.785	21.5371	34.1152	0.595422
4180	1493901012	1	4.15163	39.8422	107.328	1.87323	2	84.0279	21.3477	38.2123	0.666931
4181	1493901012	1	4.05399	39.5026	107.508	1.87637	2	84.1258	21.2035	43.2638	0.755096
4182	1493901012	1	3.95634	39.163	106.97	1.86698	2	84.2723	21.0116	48.3991	0.844724
4183	1493901012	1	3.85946	38.9196	103.999	1.81512	2	84.4681	20.7232	57.689	1.00686
4184	1493901012	1	3.76257	38.6763	101.615	1.77352	2	84.5665	20.5301	63.8912	1.11511
4185	1493901012	1	3.71274	38.3859	100.602	1.75584	2	84.6665	20.1903	71.7891	1.25296
4186	1493901013	1	3.6637	38.1919	102.08	1.78163	2	84.7654	19.9482	75.1276	1.31122
4187	1493901013	1	3.61465	37.9979	102.061	1.7813	2	84.8659	19.5595	79.5708	1.38877
4188	1493901013	1	3.56599	37.8521	103.069	1.79889	2	84.87	19.1683	86.7403	1.5139
4189	1493901013	1	3.51654	37.6099	103.389	1.80448	2	84.873	18.8748	87.8831	1.53385
4190	1493901013	1	3.46788	37.464	103.437	1.80532	2	84.8283	18.5313	93.9237	1.63928
4191	1493901013	1	3.41921	37.3181	100.578	1.75542	2	84.7796	18.579	107.097	1.8692
4192	1493901013	1	3.51177	37.0313	95.3487	1.66415	2	84.7827	18.2855	115.522	2.01625
4193	1493901014	1	3.79663	37.0387	103.711	1.81009	2	84.7359	18.1375	118.955	2.07616
4194	1493901014	1	4.46173	37.1041	92.911	1.6216	2	84.5948	17.7915	131.945	2.30287
4195	1493901014	1	5.03152	37.1188	83.7449	1.46162	2	84.3099	17.344	125.508	2.19052
4196	1493901014	1	5.5535	37.0841	75.6703	1.3207	2	84.12	17.0456	131.943	2.30284
4197	1493901014	1	6.07589	37.0975	68.1333	1.18915	2	84.2165	17.0479	124.51	2.17311
4198	1493901015	1	6.45584	37.1074	61.2471	1.06896	2	83.6446	16.3485	137.721	2.40369
4199	1493901015	1	6.83581	37.1172	55.0722	0.961192	2	83.4063	16.0488	137.599	2.40155
4200	1493901015	1	7.21615	37.1752	49.6429	0.866432	2	83.1203	15.699	137.879	2.40645
4201	1493901015	1	7.50115	37.1826	44.7996	0.781901	2	82.8337	15.3981	137.231	2.39513
4202	1493901015	1	7.83366	37.1912	40.4341	0.705708	2	82.6904	15.2477	146.726	2.56085
4203	1493901015	1	8.11868	37.1985	36.532	0.637603	2	82.3566	14.8476	145.178	2.53383
4204	1493901015	1	8.40371	37.2059	0.915255	0.0159742	2	82.1177	14.5968	146.549	2.55777
4205	1493901016	1	8.64125	37.212	0.0422479	0.000737365	2	81.8793	14.2969	138.012	2.40877
4206	1493901016	1	8.9263	37.2194	357.864	6.24591	2	81.6409	13.9971	134.839	2.35338
4207	1493901016	1	9.21137	37.2268	8.63525	0.150714	2	81.402	13.7462	135.52	2.36528
4208	1493901016	1	9.54263	37.0424	8.20178	0.143148	2	81.2108	13.5455	135.047	2.35702
4209	1493901016	1	10.7781	37.0743	3.16258	0.0551974	2	81.0197	13.3448	140.666	2.45509
4210	1493901016	1	12.1089	37.1087	354.607	6.18907	2	80.8768	13.1452	137.364	2.39745
4211	1493901016	1	13.3452	37.1888	352.84	6.15822	2	80.6382	12.8452	137.816	2.40534
4212	1493901017	1	14.3917	37.3124	351.582	6.13626	2	80.3519	12.495	131.555	2.29606
4213	1493901017	1	15.3434	37.4817	353.307	6.16637	2	80.1611	12.2452	129.539	2.26089
4214	1493901017	1	16.2002	37.6485	350.189	6.11196	2	79.9704	11.9953	131.697	2.29854
4215	1493901017	1	16.9618	37.813	347.815	6.07052	2	79.7318	11.6952	129.38	2.25811
4216	1493901017	1	17.6762	38.0244	349.064	6.09231	2	79.5409	11.4453	130.096	2.2706
4217	1493901017	1	18.2952	38.1851	349.187	6.09447	2	79.3023	11.1451	130.096	2.2706
4218	1493901017	1	18.9142	38.3459	348.578	6.08383	2	79.111	10.9443	129.843	2.26619
4219	1493901018	1	19.4378	38.4559	346.921	6.05491	2	78.9206	10.6452	128.945	2.25051
4220	1493901018	1	19.9142	38.613	347.542	6.06576	2	78.7297	10.3952	129.233	2.25554
4221	1493901018	1	20.3903	38.7218	350.006	6.10875	2	78.5383	10.1943	130.405	2.276
4222	1493901018	1	20.914	38.8318	331.854	5.79195	2	78.2517	9.84377	129.065	2.25262
4223	1493901018	1	21.582	39.3314	338.117	5.90125	2	78.2043	9.74444	137.667	2.40274
4224	1493901018	1	22.7259	39.8916	333.676	5.82375	2	77.9655	9.44411	134.141	2.3412
4225	1493901019	1	23.8696	40.4517	338.8	5.91318	2	77.7267	9.14376	129.356	2.25768
4226	1493901019	1	24.8228	40.9586	335.341	5.85281	2	77.5353	8.94274	130.022	2.26932
4227	1493901019	1	25.6804	41.3665	337.468	5.88994	2	77.2482	8.64119	130.25	2.27329
4228	1493901019	1	26.4904	41.7732	337.035	5.88238	2	77.1054	8.39217	129.445	2.25925
4229	1493901019	1	27.1573	42.0798	335.296	5.85201	2	77.0093	8.34076	129.014	2.25172
4230	1493901019	1	27.8244	42.4345	334.705	5.84171	2	76.8187	8.04144	130.725	2.28158
4231	1493901019	1	28.4437	42.7398	336.057	5.86529	2	76.6751	7.89062	131.057	2.28737
4232	1493901020	1	29.0153	43.0438	317.54	5.54212	2	76.5797	7.74095	129.631	2.26248
4233	1493901020	1	29.5881	43.8294	307.775	5.37169	2	76.3882	7.53983	128.722	2.24662
4234	1493901020	1	30.4464	44.7668	307.319	5.36373	2	76.1971	7.28957	128.249	2.23837
4235	1493901020	1	31.2569	45.7508	314.299	5.48555	2	76.1971	7.28957	129.593	2.26183
4236	1493901020	1	32.0194	46.5407	312.095	5.44709	2	76.0056	7.08843	128.581	2.24416
4237	1493901020	1	32.6865	47.3279	309.916	5.40906	2	75.8141	6.88728	133.454	2.32921
4238	1493901021	1	33.3058	48.0656	310.056	5.4115	2	75.6226	6.68611	133.682	2.33319
4239	1493901021	1	33.7821	48.7032	308.266	5.38026	2	75.4789	6.53523	137.309	2.3965
4240	1493901021	1	34.306	49.3419	307.489	5.3667	2	75.239	6.3329	141.118	2.46298
4241	1493901021	1	34.6869	49.8325	308.322	5.38123	2	75.239	6.3329	140.742	2.45641
4242	1493901021	1	35.1153	50.3723	309.971	5.41001	2	75.239	6.3329	140.904	2.45923
4243	1493901021	1	35.4961	50.8628	308.869	5.39078	2	75.239	6.3329	140.904	2.45923
4244	1493901022	1	35.7816	51.2546	307.028	5.35865	2	75.239	6.3329	142.531	2.48763
4245	1493901022	1	36.0672	51.6463	308.602	5.38613	2	75.3843	6.28717	176.54	3.0812
4246	1493901022	1	36.4002	52.0873	313.288	5.4679	2	75.4809	6.28945	175.649	3.06565
4247	1493901022	1	36.7332	52.5282	294.833	5.14581	2	75.336	6.28603	185.265	3.23348
4248	1493901022	1	37.2089	53.2127	323.339	5.64333	2	75.336	6.28603	180	3.14159
4249	1493901022	1	38.017	53.954	312.557	5.45515	2	75.1907	6.33176	183.557	3.20367
4250	1493901023	1	38.8726	54.7923	324.893	5.67045	2	75.1424	6.33062	184.9	3.22711
4251	1493901023	1	39.6804	55.5812	318.845	5.56489	2	74.8998	6.47237	195.286	3.40839
4252	1493901023	1	40.5356	56.2754	322.522	5.62907	2	74.8511	6.52038	201.952	3.52474
4253	1493901023	1	41.2005	56.9163	315.098	5.4995	2	74.7541	6.56725	211.42	3.68997
4254	1493901023	1	41.8179	57.5079	315.946	5.5143	2	74.5598	6.71012	211.124	3.68481
4255	1493901023	1	42.3402	58.0011	320.035	5.58567	2	74.5111	6.75812	224.24	3.91373
4256	1493901024	1	42.9573	58.5446	315.07	5.49901	2	74.3655	6.85298	226.546	3.95398
4257	1493901024	1	43.3845	59.035	311.816	5.44222	2	73.9282	7.18665	230.534	4.02358
4258	1493901024	1	43.7641	59.4284	313.965	5.47972	2	73.6853	7.37744	227.922	3.97799
4259	1493901024	1	44.1912	59.8229	317.151	5.53533	2	73.2965	7.71215	226.882	3.95984
4260	1493901024	1	44.5707	60.2161	317.22	5.53653	2	73.1023	7.85491	227.326	3.96758
4261	1493901024	1	44.9977	60.6584	313.792	5.4767	2	72.5677	8.33338	224.507	3.91838
4262	1493901025	1	45.2822	61.0011	314.557	5.49006	2	72.4701	8.47839	220.558	3.84947
4263	1493901025	1	45.5668	61.2959	317.288	5.53772	2	72.3729	8.57429	221.074	3.85848
4264	1493901025	1	45.8514	61.5428	320.75	5.59814	2	71.8864	9.10278	217.331	3.79315
4265	1493901025	1	46.0884	61.7885	318.659	5.56165	2	71.7899	9.10048	219.065	3.8234
4266	1493901025	1	46.4203	62.1323	294.803	5.14528	2	71.5959	9.24313	221.06	3.85822
4267	1493901025	1	46.9415	62.8638	322.558	5.62969	2	71.3526	9.53182	220.278	3.84458
4268	1493901025	1	47.6525	63.5525	308.454	5.38354	2	71.0132	9.7691	220.194	3.8431
4269	1493901026	1	48.4106	64.3857	319.821	5.58193	2	70.8192	9.91168	217.957	3.80406
4270	1493901026	1	49.1211	65.1696	310.215	5.41427	2	70.5281	10.1501	218.997	3.82222
4271	1493901026	1	49.6894	65.7584	315.829	5.51225	2	70.3339	10.3417	219.127	3.82449
4272	1493901026	1	50.2575	66.3948	311.302	5.43324	2	69.9943	10.6279	219.992	3.83959
4273	1493901026	1	50.7308	66.933	308.612	5.3863	2	69.7519	10.8182	219.832	3.8368
4274	1493901026	1	51.1091	67.4684	309.933	5.40934	2	69.4124	11.1043	221.477	3.8655
4275	1493901027	1	51.5824	67.9587	314.541	5.48977	2	69.1701	11.2947	219.111	3.82422
4276	1493901027	1	51.9609	68.3986	311.305	5.4333	2	68.8307	11.5807	221.743	3.87015
4277	1493901027	1	52.3393	68.8384	307.138	5.36057	2	68.5885	11.771	224.318	3.91509
4278	1493901027	1	52.6701	69.2768	312.065	5.44657	2	68.3456	12.0592	222.247	3.87894
4279	1493901027	1	53.0011	69.6675	317.139	5.53512	2	68.0549	12.2973	223.302	3.89735
4280	1493901027	1	53.4266	70.1561	300.036	5.23662	2	67.8127	12.4875	229.286	4.00179
4281	1493901027	1	53.8045	70.6909	316.691	5.5273	2	67.5703	12.7266	225.985	3.94418
4282	1493901028	1	54.372	71.231	309.669	5.40474	2	67.2315	12.9634	223.748	3.90513
4283	1493901028	1	54.9862	71.9629	319.056	5.56858	2	66.8925	13.2491	222.049	3.87548
4284	1493901028	1	55.6481	72.6006	315.382	5.50445	2	66.6502	13.4882	221.931	3.87343
4285	1493901028	1	56.2151	73.188	313.682	5.47478	2	66.3597	13.726	221.621	3.86801
4286	1493901028	1	56.7822	73.7276	317.297	5.53787	2	66.0693	13.9638	223.579	3.90219
4287	1493901028	1	57.2546	74.2169	319.23	5.57162	2	65.8756	14.155	225.131	3.92927
4288	1493901029	1	57.7271	74.6586	314.404	5.48738	2	65.5368	14.4405	223.823	3.90644
4289	1493901029	1	58.1521	75.0988	314.253	5.48474	2	65.3431	14.6316	222.871	3.88983
4290	1493901029	1	58.5296	75.5376	318.556	5.55984	2	65.0047	14.8681	224.61	3.92018
4291	1493901029	1	58.9075	75.8813	321.359	5.60876	2	64.8595	15.0113	224.492	3.91813
4292	1493901029	1	59.2855	76.1774	321.226	5.60645	2	64.569	15.2979	223.892	3.90765
4293	1493901029	1	59.6159	76.5196	318.173	5.55317	2	64.3757	15.44	225.323	3.93263
4294	1493901030	1	59.9465	76.8143	320.289	5.59009	2	64.0856	15.6775	223.051	3.89298
4295	1493901030	1	60.2771	77.109	326.83	5.70426	2	63.8923	15.8195	224.044	3.9103
4296	1493901030	1	60.5606	77.3072	323.415	5.64465	2	63.6988	16.0105	228.138	3.98176
4297	1493901030	1	60.9383	77.6507	308.984	5.39278	2	63.5536	16.1537	227.712	3.97432
4298	1493901030	1	61.3629	78.0905	337.392	5.88861	2	63.2639	16.3422	224.039	3.91021
4299	1493901030	1	62.1198	78.4447	337.548	5.89133	2	63.0705	16.5331	221.597	3.8676
4300	1493901031	1	62.7342	78.8423	336.311	5.86974	2	62.9254	16.6762	222.345	3.88065
4301	1493901031	1	63.5384	79.1979	339.499	5.92537	2	62.7322	16.8182	221.583	3.86736
4302	1493901031	1	64.1058	79.4991	335.364	5.85321	2	62.5874	16.9124	220.989	3.85699
4303	1493901031	1	64.626	79.7515	333.388	5.81872	2	62.4907	17.0078	227.718	3.97443
4304	1493901031	1	65.1934	80.0527	337.315	5.88726	2	62.3459	17.102	224.085	3.91102
4305	1493901031	1	65.6661	80.3037	340.864	5.94921	2	62.0081	17.3382	218.866	3.81993
4306	1493901032	1	66.1865	80.5085	338.87	5.9144	2	61.7667	17.5277	217.859	3.80235
4307	1493901032	1	66.5647	80.7093	337.412	5.88895	2	61.5736	17.6696	215.762	3.76575
4308	1493901032	1	66.9903	80.9115	341.817	5.96583	2	61.4291	17.7149	211.155	3.68534
4309	1493901032	1	67.511	81.0688	345.261	6.02595	2	61.4291	17.7149	208.688	3.64229
4310	1493901032	1	67.9366	81.271	330.073	5.76087	2	61.381	17.7138	207.424	3.62024
4311	1493901032	1	68.4089	81.5694	343.361	5.99278	2	61.5736	17.6696	213.929	3.73377
4312	1493901033	1	69.1664	81.781	343.079	5.98786	2	61.3808	17.7626	205.246	3.58223
4313	1493901033	1	69.9225	82.1825	338.509	5.90809	2	61.4286	17.8126	208.816	3.64453
4314	1493901033	1	70.5848	82.4389	340.552	5.94375	2	61.2839	17.9068	198.785	3.46945
4315	1493901033	1	71.2467	82.7427	335.592	5.85719	2	61.2839	17.9068	189.702	3.31093
4316	1493901033	1	71.8612	83.0451	335.665	5.85846	2	61.1399	17.8544	188.076	3.28255
4317	1493901033	1	72.3811	83.2973	340.189	5.93742	2	60.996	17.8021	183.191	3.19728
4318	1493901034	1	72.9485	83.5509	341.679	5.96342	2	60.9962	17.7532	180	3.14159
4319	1493901034	1	73.4687	83.7557	340.726	5.9468	2	60.9001	17.7509	180	3.14159
4320	1493901034	1	73.8467	83.9564	340.192	5.93746	2	60.852	17.7497	165.632	2.89082
4321	1493901034	1	74.2721	84.1584	340.705	5.94642	2	60.2765	17.4425	153.009	2.67052
4322	1493901034	1	74.6978	84.3131	342.329	5.97477	2	60.1326	17.3901	149.934	2.61684
4323	1493901034	1	75.0761	84.4663	341.94	5.96798	2	59.797	17.1865	148.2	2.58657
4324	1493901035	1	75.407	84.6182	339.615	5.9274	2	59.5573	17.034	146.914	2.56413
4325	1493901035	1	75.7378	84.77	335.468	5.85503	2	59.2217	16.8304	145.672	2.54246
4326	1493901035	1	76.0213	84.9205	336.68	5.87618	2	58.9339	16.6767	146.531	2.55745
4327	1493901035	1	76.3521	85.0724	341.641	5.96277	2	58.6466	16.4254	147.309	2.57102
4328	1493901035	1	76.6834	85.1768	347.435	6.06388	2	58.3109	16.2217	148.107	2.58496
4329	1493901035	1	76.9672	85.2799	346.372	6.04533	2	57.9755	15.9691	149.923	2.61665
4330	1493901036	1	77.251	85.3829	345.031	6.02192	2	57.5919	15.7153	150.983	2.63516
4331	1493901036	1	77.5348	85.486	346.005	6.03893	2	57.3524	15.514	151.221	2.6393
4332	1493901036	1	77.8669	85.4956	12.0526	0.210357	2	57.0645	15.3603	149.846	2.61531
4333	1493901036	1	78.3417	85.4619	10.0903	0.176109	2	57.0167	15.3102	147.961	2.5824
4334	1493901036	1	78.8167	85.4283	8.96608	0.156488	2	56.4413	14.9051	149.382	2.6072
4335	1493901036	1	79.1967	85.3918	12.5606	0.219224	2	56.1056	14.7013	148.695	2.59521
4336	1493901037	1	79.6247	85.3094	13.0274	0.227371	2	55.77	14.4486	149.319	2.60612
4337	1493901037	1	79.9573	85.2715	9.77942	0.170683	2	55.4822	14.246	148.691	2.59514
4338	1493901037	1	80.29	85.2337	5.34507	0.0932891	2	55.0985	13.9922	148.901	2.59881
4339	1493901037	1	80.6222	85.2434	4.01288	0.070038	2	54.8106	13.8384	147.905	2.58143
4340	1493901037	1	80.8596	85.2502	3.49707	0.0610353	2	54.4749	13.5857	147.612	2.57631
4341	1493901038	1	81.1444	85.2585	2.31148	0.040343	2	54.1872	13.3831	148.721	2.59567
4342	1493901038	1	81.3347	85.2165	2.66922	0.0465867	2	53.8994	13.1804	149.75	2.61363
4343	1493901038	1	81.4771	85.2206	4.21823	0.0736219	2	53.4673	12.9742	150.611	2.62865
4344	1493901038	1	81.7145	85.2275	5.4964	0.0959303	2	53.3236	12.824	148.956	2.59978
4345	1493901038	1	81.9048	85.1856	6.94473	0.121208	2	52.8918	12.5199	149.157	2.60328
4346	1493901038	1	81.9998	85.1883	7.29285	0.127284	2	52.7	12.3685	147.804	2.57966
4347	1493901039	1	82.1901	85.1464	7.41358	0.129391	2	52.268	12.1133	147.286	2.57062
4348	1493901039	1	82.3326	85.1505	6.50932	0.113609	2	52.0761	11.9619	147.928	2.58182
4349	1493901039	1	82.4275	85.1533	6.03462	0.105324	2	51.6443	11.6578	147.929	2.58185
4350	1493901039	1	82.5225	85.156	5.66341	0.0988452	2	51.4522	11.5552	148.778	2.59666
4351	1493901039	1	82.6174	85.1587	6.32176	0.110336	2	51.0683	11.3012	149.352	2.60668
4352	1493901039	1	82.6649	85.1601	5.68259	0.0991799	2	50.8284	11.0996	148.081	2.5845
4353	1493901040	1	82.8078	85.1168	4.58266	0.0799825	2	50.4443	10.8945	149.655	2.61197
4354	1493901040	1	82.8553	85.1182	5.63565	0.0983607	2	50.2044	10.6929	147.316	2.57116
4355	1493901040	1	82.9503	85.1209	6.57183	0.1147	2	49.8204	10.4388	149.02	2.60089
4356	1493901040	1	83.0457	85.0762	7.38301	0.128858	2	49.5803	10.2861	147.932	2.58191
4357	1493901040	1	83.0932	85.0776	7.87325	0.137414	2	49.2442	10.0821	147.388	2.5724
4358	1493901040	1	83.1407	85.079	8.9845	0.156809	2	48.9562	9.87929	147.303	2.57093
4359	1493901041	1	83.2356	85.0817	9.68082	0.168962	2	48.5721	9.62516	147.925	2.58177
4360	1493901041	1	83.2831	85.0831	9.63366	0.168139	2	48.3801	9.47359	146.744	2.56117
4361	1493901041	1	83.3311	85.037	9.79114	0.170888	2	47.9959	9.21944	147.504	2.57443
4362	1493901041	1	83.3786	85.0384	8.08439	0.141099	2	47.7558	9.06671	147.856	2.58057
4363	1493901041	1	83.426	85.0398	7.74749	0.135219	2	47.3236	8.81139	146.962	2.56498
4364	1493901041	1	83.4735	85.0412	7.59963	0.132639	2	47.1315	8.65979	145.89	2.54627
4365	1493901042	1	83.5685	85.0439	7.09658	0.123859	2	46.6992	8.40445	150.202	2.62152
4366	1493901042	1	83.5685	85.0439	6.18649	0.107975	2	46.5551	8.30299	148.148	2.58568
4367	1493901042	1	83.616	85.0453	5.91129	0.103172	2	46.1709	8.04877	148.154	2.58577
4368	1493901042	1	83.7114	85.0006	6.79905	0.118666	2	46.0749	7.94845	147.974	2.58263
4369	1493901042	1	83.7114	85.0006	6.89478	0.120337	2	45.6425	7.69307	149.98	2.61764
4370	1493901042	1	83.8064	85.0033	7.57933	0.132284	2	45.5465	7.59274	148.69	2.59513
4371	1493901043	1	83.8539	85.0047	7.88238	0.137573	2	45.2582	7.43881	149.511	2.60946
4372	1493901043	1	83.9019	84.9586	8.64943	0.150961	2	45.1141	7.33733	149.363	2.60687
4373	1493901043	1	83.9494	84.96	8.17135	0.142617	2	44.8739	7.18453	148.08	2.58448
4374	1493901043	1	84.0919	84.9641	4.60976	0.0804555	2	44.7298	7.08305	148.982	2.60022
4375	1493901043	1	84.2343	84.9682	359.772	6.2792	2	44.5376	6.93139	148.246	2.58738
4376	1493901043	1	84.3763	85.0198	1.01235	0.0176689	2	44.3935	6.8299	147.85	2.58046
4377	1493901044	1	84.5188	85.0239	5.35496	0.0934617	2	44.2014	6.67822	147.62	2.57646
4378	1493901044	1	84.6618	84.9806	11.1002	0.193735	2	44.1533	6.62804	147.01	2.5658
4379	1493901044	1	84.8522	84.9386	10.8914	0.19009	2	43.865	6.47408	148.551	2.5927
4380	1493901044	1	84.9952	84.8953	11.4193	0.199304	2	43.5766	6.32012	150.785	2.63169
4381	1493901044	1	85.2332	84.8547	12.6462	0.220718	2	43.2403	6.11596	153.024	2.67077
4382	1493901044	1	85.3767	84.7639	44.4509	0.775815	2	42.9519	5.96199	155.175	2.70831
4383	1493901045	1	85.4738	84.5769	71.575	1.24922	2	42.9038	5.96085	158.192	2.76097
4384	1493901045	1	85.5723	84.2474	75.325	1.31467	2	42.6634	5.95516	164.112	2.8643
4385	1493901045	1	85.6709	83.9178	75.2264	1.31295	2	42.6153	6.00307	168.43	2.93967
4386	1493901045	1	85.769	83.6357	74.1498	1.29416	2	42.3749	6.04643	177.388	3.09601
4387	1493901045	1	85.8191	83.3997	75.7066	1.32133	2	42.2306	6.09206	181.971	3.17599
4388	1493901045	1	85.8691	83.1636	78.7351	1.37419	2	42.471	6.14679	197.1	3.44004
4389	1493901046	1	85.9197	82.88	81.5545	1.4234	2	42.3748	6.19356	204.775	3.574
4390	1493901046	1	85.9693	82.6914	82.3129	1.43663	2	41.9901	6.38061	208.364	3.63664
4391	1493901046	1	85.9714	82.5014	81.2726	1.41847	2	41.9901	6.38061	217.259	3.79189
4392	1493901046	1	86.0209	82.3127	79.5858	1.38903	2	41.942	6.47754	221.609	3.86781
4393	1493901046	1	86.0705	82.124	84.124	1.46824	2	41.7977	6.62122	233.867	4.08174
4394	1493901046	1	86.0261	81.8376	100.165	1.7482	2	41.7496	6.71814	241.6	4.21671
4395	1493901047	1	85.9356	81.4071	87.8819	1.53383	2	41.6534	6.86294	242.468	4.23187
4396	1493901047	1	85.9893	80.8381	86.0641	1.5021	2	41.5091	7.15364	250.959	4.38006
4397	1493901047	1	85.9955	80.2675	88.4854	1.54436	2	41.3647	7.59133	252.842	4.41293
4398	1493901047	1	86.0011	79.7443	86.6095	1.51162	2	41.1242	8.07563	254.326	4.43883
4399	1493901047	1	86.0062	79.2686	86.4942	1.50961	2	40.98	8.41514	249.944	4.36235
4400	1493901047	1	86.0584	78.8418	89.1009	1.5551	2	40.7396	8.99718	252.52	4.4073
4401	1493901048	1	86.0631	78.4134	89.3955	1.56025	2	40.5954	9.28757	248.452	4.3363
4402	1493901048	1	86.0677	77.985	88.6797	1.54775	2	40.3552	9.77143	246.472	4.30175
4403	1493901048	1	86.0713	77.6518	85.762	1.49683	2	40.2591	10.0139	243.52	4.25022
4404	1493901048	1	86.0744	77.3661	84.1115	1.46802	2	40.067	10.4009	238.703	4.16615
4405	1493901048	1	86.1256	77.0341	85.0247	1.48396	2	39.9709	10.5943	240.583	4.19897
4406	1493901048	1	86.1768	76.702	86.0577	1.50199	2	39.6349	11.0266	236.405	4.12604
4407	1493901049	1	86.1798	76.4162	87.7248	1.53109	2	39.5869	11.1233	235.264	4.10614
4408	1493901049	1	86.1824	76.178	87.6832	1.53036	2	39.2029	11.5543	229.087	3.99832
4409	1493901049	1	86.186	75.8445	85.132	1.48583	2	39.0589	11.7954	232.721	4.06176
4410	1493901049	1	86.1881	75.6538	82.9968	1.44857	2	38.771	12.1308	228.825	3.99375
4411	1493901049	1	86.2383	75.4169	84.7541	1.47924	2	38.6271	12.3229	230.404	4.02132
4412	1493901049	1	86.2404	75.2262	83.3852	1.45535	2	38.2914	12.657	231.258	4.03621
4413	1493901050	1	86.2424	75.0356	83.7366	1.46148	2	38.1475	12.8491	232.32	4.05475
[truncated: 602 more rows]
