# Supplementary material for: Guppies Prefer to Follow Large (Robot) Leaders Irrespective of Own Size
Source: Front Bioeng Biotechnol. 2020 May 15;8:441. doi: 10.3389/fbioe.2020.00441 (PMC7243707; doi:10.3389/fbioe.2020.00441)
Supplement: Supplementary file 3 [file Data_Sheet_1.ZIP › Raw Data/ID55.xlsx]

## Sheet: ThuMar23151355201
Framenumber	Current timestamp	Robo Position x	Robo Position y	Robo Angle deg	Robo Angle rad	Fish ID	Fish Position x	Fish Position y	Fish Angle deg	Fish Angle rad	Distance_between_subjects	Mean_Distance (L300 bis L1500)	Velocity_Robo	Velocity_Fish	Mean_velocity_Robo		Fish ID	Fish Position x	Fish Position y	Fish Angle deg	Fish Angle rad	Fish ID	Fish Position x	Fish Position y	Fish Angle deg	Fish Angle rad	Fish ID	Fish Position x	Fish Position y	Fish Angle deg	Fish Angle rad	Fish ID	Fish Position x	Fish Position y	Fish Angle deg	Fish Angle rad
34327	Thu Mar 23 15:17:09 2017_x000D_	18.3343	12.6781	129.298	2.25667	2	73.9549	56.4914	180	3.14159		61.2612	3.15902	0	11.5729	12.5067
34328	Thu Mar 23 15:17:09 2017_x000D_	18.4396	12.6777	126.97	2.21604	2	73.9549	56.4914	180	3.14159			3.15902	0
34329	Thu Mar 23 15:17:09 2017_x000D_	18.3343	12.6781	129.298	2.25667	2	73.9549	56.4914	180	3.14159			0	0
34330	Thu Mar 23 15:17:09 2017_x000D_	18.3343	12.6781	129.298	2.25667	2	73.9549	56.4914	180	3.14159			4.58011	0
34331	Thu Mar 23 15:17:09 2017_x000D_	18.2254	12.5711	133.382	2.32796	2	73.9549	56.4914	180	3.14159			9.15811	0
34332	Thu Mar 23 15:17:09 2017_x000D_	18.0076	12.3572	141.61	2.47157	2	73.9549	56.4914	180	3.14159			4.43745	0
34333	Thu Mar 23 15:17:09 2017_x000D_	18.1092	12.2497	150.729	2.63072	2	73.9549	56.4914	180	3.14159			7.18047	0
34334	Thu Mar 23 15:17:09 2017_x000D_	18.3231	12.3571	167.504	2.92349	2	73.9549	56.4914	180	3.14159			3.21502	0
34335	Thu Mar 23 15:17:09 2017_x000D_	18.3193	12.25	177.299	3.09445	2	73.9549	56.4914	180	3.14159			3.16501	0
34336	Thu Mar 23 15:17:09 2017_x000D_	18.4248	12.2498	183.308	3.19933	2	73.9549	56.4914	180	3.14159			0.015	0
34337	Thu Mar 23 15:17:09 2017_x000D_	18.4252	12.2501	195.401	3.4104	2	73.9549	56.4914	180	3.14159			7.01782	0
34338	Thu Mar 23 15:17:09 2017_x000D_	18.6326	12.1419	211.709	3.69503	2	73.9549	56.4914	180	3.14159			7.17536	2127.74
34339	Thu Mar 23 15:19:59 2017_x000D_	18.4196	12.0331	268.961	4.69426	1	21.6093	8.6348	0	0	4.66075		0	0
34340	Thu Mar 23 15:19:59 2017_x000D_	18.4196	12.0331	268.961	4.69426	1	21.6093	8.6348	0	0	4.66075		0	0
34341	Thu Mar 23 15:19:59 2017_x000D_	18.4196	12.0331	268.961	4.69426	1	21.6093	8.6348	0	0	4.66075		3.22381	0
34342	Thu Mar 23 15:19:59 2017_x000D_	18.4232	12.1405	269.109	4.69683	1	21.6093	8.6348	0	0	4.73721		9.69252	61.1411
34343	Thu Mar 23 15:19:59 2017_x000D_	18.4341	12.4634	263.101	4.59197	1	21.2584	6.6272	319.654	5.57901	6.48366		3.22381	0
34344	Thu Mar 23 15:19:59 2017_x000D_	18.4377	12.5708	263.536	4.59957	1	21.2584	6.6272	319.654	5.57901	6.57896		10.0974	0
34345	Thu Mar 23 15:19:59 2017_x000D_	18.3434	12.8939	260.218	4.54167	1	21.2584	6.6272	319.654	5.57901	6.91149		6.45052	0
34346	Thu Mar 23 15:20:00 2017_x000D_	18.3505	13.1088	260.218	4.54166	1	21.2584	6.6272	319.654	5.57901	7.10401		25.8869	0
34347	Thu Mar 23 15:20:00 2017_x000D_	18.274	13.9683	268.964	4.6943	1	21.2584	6.6272	319.654	5.57901	7.92454		13.1815	29.5509
34348	Thu Mar 23 15:20:00 2017_x000D_	18.1832	14.3982	-88.0841	-1.53736	1	20.8587	5.72691	295.378	5.15532	9.07467		12.8891	0
34349	Thu Mar 23 15:20:00 2017_x000D_	18.1975	14.8276	-88.0842	-1.53736	1	20.8587	5.72691	295.378	5.15532	9.4818		12.877	0
34350	Thu Mar 23 15:20:00 2017_x000D_	18.2117	15.2566	-82.2223	-1.43505	1	20.8587	5.72691	295.378	5.15532	9.89048		26.0294	0
34351	Thu Mar 23 15:20:00 2017_x000D_	18.3453	16.1139	-79.341	-1.38476	1	20.8587	5.72691	295.378	5.15532	10.6868		26.0078	79.3782
34352	Thu Mar 23 15:20:00 2017_x000D_	18.4787	16.9705	-76.5092	-1.33534	1	18.4933	4.54121	189.972	3.31564	12.4293		13.3274	0
34353	Thu Mar 23 15:20:00 2017_x000D_	18.5981	17.3984	-79.3413	-1.38477	1	18.4933	4.54121	189.972	3.31564	12.8576		13.3126	0
34354	Thu Mar 23 15:20:00 2017_x000D_	18.7171	17.8259	-76.5101	-1.33535	1	18.4933	4.54121	189.972	3.31564	13.2866		23.513	0
34355	Thu Mar 23 15:20:00 2017_x000D_	18.9518	18.5737	-75.8902	-1.32453	1	18.4933	4.54121	189.972	3.31564	14.04		9.62925	79.4186
34356	Thu Mar 23 15:20:00 2017_x000D_	18.9624	18.8945	-76.5098	-1.33535	1	16.1267	3.3549	216.407	3.77701	15.7962		22.7724	0
34357	Thu Mar 23 15:20:00 2017_x000D_	19.0922	19.6424	-78.8668	-1.37648	1	16.1267	3.3549	216.407	3.77701	16.5553		10.189	0
34358	Thu Mar 23 15:20:00 2017_x000D_	19.2074	19.9619	-76.5095	-1.33534	1	16.1267	3.3549	216.407	3.77701	16.8903		13.2866	0
34359	Thu Mar 23 15:20:00 2017_x000D_	19.3264	20.3885	-79.3456	-1.38484	1	16.1267	3.3549	216.407	3.77701	17.3315		19.2315	9.31464
34360	Thu Mar 23 15:20:00 2017_x000D_	19.3476	21.0292	-79.343	-1.3848	1	15.9168	3.12611	238.381	4.16053	18.2289		7.21017	0
34361	Thu Mar 23 15:20:00 2017_x000D_	19.4595	21.2419	-82.2329	-1.43524	1	15.9168	3.12611	238.381	4.16053	18.4589		22.4252	0
34362	Thu Mar 23 15:20:00 2017_x000D_	19.4842	21.989	-81.9079	-1.42956	1	15.9168	3.12611	238.381	4.16053	19.1973		10.1759	0
34363	Thu Mar 23 15:20:00 2017_x000D_	19.5995	22.308	-85.1598	-1.48632	1	15.9168	3.12611	238.381	4.16053	19.5322		19.2014	0
34364	Thu Mar 23 15:20:00 2017_x000D_	19.6206	22.9477	-85.1591	-1.48631	1	15.9168	3.12611	238.381	4.16053	20.1647		13.2392	0
34365	Thu Mar 23 15:20:00 2017_x000D_	19.7391	23.3728	-82.2327	-1.43523	1	15.9168	3.12611	238.381	4.16053	20.6043		6.39655	0
34366	Thu Mar 23 15:20:00 2017_x000D_	19.7462	23.5859	-82.2321	-1.43522	1	15.9168	3.12611	238.381	4.16053	20.8151		13.2326	0
34367	Thu Mar 23 15:20:01 2017_x000D_	19.8646	24.0108	-79.3419	-1.38478	1	15.9168	3.12611	238.381	4.16053	21.2545		19.1745	0
34368	Thu Mar 23 15:20:01 2017_x000D_	19.8857	24.6496	-79.3393	-1.38473	1	15.9168	3.12611	238.381	4.16053	21.8864		6.38745	0
34369	Thu Mar 23 15:20:01 2017_x000D_	19.8927	24.8624	-79.3384	-1.38472	1	15.9168	3.12611	238.381	4.16053	22.0969		19.4891	0
34370	Thu Mar 23 15:20:01 2017_x000D_	20.0182	25.4998	-82.2324	-1.43523	1	15.9168	3.12611	238.381	4.16053	22.7465		10.1313	0
34371	Thu Mar 23 15:20:01 2017_x000D_	20.133	25.8174	-79.7712	-1.39227	1	15.9168	3.12611	238.381	4.16053	23.0797		19.1444	0
34372	Thu Mar 23 15:20:01 2017_x000D_	20.154	26.4552	-79.7688	-1.39223	1	15.9168	3.12611	238.381	4.16053	23.7108		9.57518	51.984
34373	Thu Mar 23 15:20:01 2017_x000D_	20.1645	26.7742	-79.3362	-1.38468	1	14.551	4.1925	221.155	3.85989	23.269		17.256	0
34374	Thu Mar 23 15:20:01 2017_x000D_	20.3906	27.3031	-78.8613	-1.37639	1	14.551	4.1925	221.155	3.85989	23.837		9.55419	0
34375	Thu Mar 23 15:20:01 2017_x000D_	20.4011	27.6214	-79.3382	-1.38471	1	14.551	4.1925	221.155	3.85989	24.1482		7.16197	0
34376	Thu Mar 23 15:20:01 2017_x000D_	20.5124	27.8326	-82.2368	-1.4353	1	14.551	4.1925	221.155	3.85989	24.3802		12.7418	35.9439
34377	Thu Mar 23 15:20:01 2017_x000D_	20.5263	28.2571	-82.2357	-1.43528	1	14.0638	5.2871	180	3.14159	23.8618		6.36946	0
34378	Thu Mar 23 15:20:01 2017_x000D_	20.5333	28.4693	-82.2351	-1.43527	1	14.0638	5.2871	180	3.14159	24.068		9.5481	0
34379	Thu Mar 23 15:20:01 2017_x000D_	20.5437	28.7874	-82.5264	-1.44036	1	14.0638	5.2871	180	3.14159	24.3773		10.1085	0
34380	Thu Mar 23 15:20:01 2017_x000D_	20.6582	29.1043	-79.3376	-1.3847	1	14.0638	5.2871	180	3.14159	24.7133		12.7298	0
34381	Thu Mar 23 15:20:01 2017_x000D_	20.6721	29.5284	-79.3358	-1.38467	1	14.0638	5.2871	180	3.14159	25.1259		6.36337	14.9239
34382	Thu Mar 23 15:20:01 2017_x000D_	20.679	29.7404	-79.335	-1.38466	1	14.3026	4.8507	180	3.14159	25.6935		3.12924	0
34383	Thu Mar 23 15:20:01 2017_x000D_	20.7833	29.7391	-82.2371	-1.43531	1	14.3026	4.8507	180	3.14159	25.7183		6.36347	0
34384	Thu Mar 23 15:20:01 2017_x000D_	20.7903	29.9511	-82.2365	-1.4353	1	14.3026	4.8507	180	3.14159	25.9253		12.7207	0
34385	Thu Mar 23 15:20:01 2017_x000D_	20.8041	30.3749	-82.2354	-1.43528	1	14.3026	4.8507	180	3.14159	26.3392		7.02912	20.9652
34386	Thu Mar 23 15:20:01 2017_x000D_	20.7067	30.588	-79.3316	-1.3846	1	14.1118	4.17841	164.865	2.87743	27.2206		9.5456	0
34387	Thu Mar 23 15:20:01 2017_x000D_	20.6958	30.27	-67.3513	-1.1755	1	14.1118	4.17841	164.865	2.87743	26.9095		4.50411	0
34388	Thu Mar 23 15:20:01 2017_x000D_	20.588	30.1655	-63.5001	-1.10829	1	14.1118	4.17841	164.865	2.87743	26.7819		15.9736	0
34389	Thu Mar 23 15:20:02 2017_x000D_	20.2606	29.7456	-48.1698	-0.840722	1	14.1118	4.17841	164.865	2.87743	26.2962		7.14075	0
34390	Thu Mar 23 15:20:02 2017_x000D_	20.1493	29.5352	-42.0929	-0.73466	1	14.1118	4.17841	164.865	2.87743	26.0657		6.2676	0
34391	Thu Mar 23 15:20:02 2017_x000D_	19.9404	29.5381	-33.8517	-0.590824	1	14.1118	4.17841	172.146	3.00451	26.0209		4.49993	0
34392	Thu Mar 23 15:20:02 2017_x000D_	19.8326	29.4338	-24.6309	-0.429891	1	14.1118	4.17841	172.146	3.00451	25.8952		7.07238	0
34393	Thu Mar 23 15:20:02 2017_x000D_	19.6204	29.3311	-8.36801	-0.146049	1	14.1118	4.17841	172.146	3.00451	25.7488		0.00948683	0
34394	Thu Mar 23 15:20:02 2017_x000D_	19.6205	29.3314	-2.33633	-0.0407767	1	14.1118	4.17841	172.146	3.00451	25.7491		3.19725	6.66053
34395	Thu Mar 23 15:20:02 2017_x000D_	19.6245	29.4379	12.8606	0.22446	1	14.1214	3.9566	172.013	3.0022	26.0688		4.42266	0
34396	Thu Mar 23 15:20:02 2017_x000D_	19.7257	29.3307	22.4594	0.391991	1	14.1214	3.9566	172.013	3.0022	25.9856		3.14424	0
34397	Thu Mar 23 15:20:02 2017_x000D_	19.8305	29.3294	34.4252	0.600832	1	14.1214	3.9566	172.013	3.0022	26.0072		0.0134164	0
34398	Thu Mar 23 15:20:02 2017_x000D_	19.8309	29.3292	42.6301	0.744036	1	14.1214	3.9566	172.013	3.0022	26.0071		11.2384	20.9658
34399	Thu Mar 23 15:20:02 2017_x000D_	20.1369	29.1131	44.6386	0.779091	1	14.3122	4.62891	182.525	3.18565	25.1675		11.2318	0
34400	Thu Mar 23 15:20:02 2017_x000D_	20.4427	28.8971	42.6308	0.744048	1	14.3122	4.62891	182.525	3.18565	25.0305		11.3111	0
34401	Thu Mar 23 15:20:02 2017_x000D_	20.6408	28.5763	40.3226	0.703762	1	14.3122	4.62891	182.525	3.18565	24.7695		11.2276	0
34402	Thu Mar 23 15:20:02 2017_x000D_	20.9465	28.3604	38.4892	0.671764	1	14.3122	4.62891	182.525	3.18565	24.6414		19.9558	6.59136
34403	Thu Mar 23 15:20:02 2017_x000D_	21.4536	27.9299	31.9171	0.557059	1	14.0926	4.6219	176.649	3.08311	24.4427		25.0803	0
34404	Thu Mar 23 15:20:02 2017_x000D_	22.1688	27.497	25.233	0.440399	1	14.0926	4.6219	176.649	3.08311	24.2589		9.82837	0
34405	Thu Mar 23 15:20:02 2017_x000D_	22.4775	27.3873	21.3905	0.373335	1	14.0926	4.6219	176.649	3.08311	24.2605		11.2276	0
34406	Thu Mar 23 15:20:02 2017_x000D_	22.7832	27.1714	22.4434	0.391712	1	14.0926	4.6219	176.649	3.08311	24.1662		25.6476	0
34407	Thu Mar 23 15:20:02 2017_x000D_	23.6089	26.9498	22.4456	0.391749	1	14.0926	4.6219	176.649	3.08311	24.2713		13.8966	6.65723
34408	Thu Mar 23 15:20:02 2017_x000D_	24.0182	26.7329	22.4447	0.391734	1	14.1022	4.4002	239.245	4.17561	24.4351		9.8197	0
34409	Thu Mar 23 15:20:02 2017_x000D_	24.3267	26.6235	24.0739	0.420169	1	14.1022	4.4002	239.245	4.17561	24.4625		23.6491	0
34410	Thu Mar 23 15:20:03 2017_x000D_	25.0443	26.2972	22.4445	0.39173	1	14.1022	4.4002	239.245	4.17561	24.4787		6.94221	0
34411	Thu Mar 23 15:20:03 2017_x000D_	25.2488	26.1889	25.2353	0.44044	1	14.1022	4.4002	239.245	4.17561	24.4744		16.7141	6.59444
34412	Thu Mar 23 15:20:03 2017_x000D_	25.7616	25.9711	26.5106	0.462697	1	13.8825	4.3931	236.248	4.12331	24.6317		9.80739	0
34413	Thu Mar 23 15:20:03 2017_x000D_	26.0697	25.8618	27.9149	0.487207	1	13.8825	4.3931	236.248	4.12331	24.6867		18.1064	0
34414	Thu Mar 23 15:20:03 2017_x000D_	26.5791	25.5381	31.9266	0.557224	1	13.8825	4.3931	236.248	4.12331	24.664		8.81423	0
34415	Thu Mar 23 15:20:03 2017_x000D_	26.7802	25.3239	31.9256	0.557206	1	13.8825	4.3931	236.248	4.12331	24.5855		16.694	0
34416	Thu Mar 23 15:20:03 2017_x000D_	27.2924	25.1064	33.5097	0.584855	1	13.8825	4.3931	235.817	4.11578	24.6752		11.1885	0
34417	Thu Mar 23 15:20:03 2017_x000D_	27.597	24.8912	31.9264	0.557222	1	13.8825	4.3931	235.817	4.11578	24.6629		8.80793	0
34418	Thu Mar 23 15:20:03 2017_x000D_	27.7979	24.6771	31.9254	0.557203	1	13.8825	4.3931	235.817	4.11578	24.5984		8.80998	0
34419	Thu Mar 23 15:20:03 2017_x000D_	27.9989	24.463	31.9244	0.557185	1	13.8825	4.3931	235.817	4.11578	24.5372		19.5863	0
34420	Thu Mar 23 15:20:03 2017_x000D_	28.6142	24.2447	31.9263	0.557219	1	13.8825	4.3931	226.076	3.94577	24.7206		11.1885	0
34421	Thu Mar 23 15:20:03 2017_x000D_	28.9188	24.0295	33.5097	0.584855	1	13.8825	4.3931	226.076	3.94577	24.7321		18.0623	0
34422	Thu Mar 23 15:20:03 2017_x000D_	29.4269	23.7065	29.2819	0.511066	1	13.8825	4.3931	226.076	3.94577	24.7918		11.1753	0
34423	Thu Mar 23 15:20:03 2017_x000D_	29.7311	23.4915	27.9087	0.487099	1	13.8825	4.3931	226.076	3.94577	24.8179		22.3512	0
34424	Thu Mar 23 15:20:03 2017_x000D_	30.3396	23.0616	27.9072	0.487072	1	13.8825	4.3931	226.076	3.94577	24.8867		9.31243	0
34425	Thu Mar 23 15:20:03 2017_x000D_	30.65	23.0586	29.2824	0.511075	1	13.8825	4.3931	226.251	3.94883	25.0908		11.1669	0
34426	Thu Mar 23 15:20:03 2017_x000D_	30.954	22.8438	27.9087	0.487099	1	13.8825	4.3931	226.251	3.94883	25.1369		24.9496	0
34427	Thu Mar 23 15:20:03 2017_x000D_	31.6655	22.4132	29.2814	0.511057	1	13.8825	4.3931	226.251	3.94883	25.3172		6.19826	0
34428	Thu Mar 23 15:20:03 2017_x000D_	31.8721	22.4113	29.2829	0.511084	1	13.8825	4.3931	226.251	3.94883	25.4614		24.927	0
34429	Thu Mar 23 15:20:03 2017_x000D_	32.5829	21.981	27.9087	0.487099	1	13.8825	4.3931	226.094	3.94609	25.6718		11.1652	0
34430	Thu Mar 23 15:20:03 2017_x000D_	32.8869	21.7663	29.2819	0.511065	1	13.8825	4.3931	226.094	3.94609	25.7487		6.19224	0
34431	Thu Mar 23 15:20:04 2017_x000D_	33.0933	21.7645	29.2834	0.511092	1	13.8825	4.3931	226.094	3.94609	25.9002		22.3097	0
34432	Thu Mar 23 15:20:04 2017_x000D_	33.7006	21.3353	29.2822	0.511071	1	13.8825	4.3931	226.094	3.94609	26.0729		11.1453	6.65723
34433	Thu Mar 23 15:20:04 2017_x000D_	34.004	21.1209	27.9072	0.487072	1	13.8729	4.6148	225	3.92699	26.0329		19.5036	0
34434	Thu Mar 23 15:20:04 2017_x000D_	34.6168	20.9038	27.9087	0.487099	1	13.8729	4.6148	225	3.92699	26.375		11.1495	0
34435	Thu Mar 23 15:20:04 2017_x000D_	34.9203	20.6893	29.2827	0.51108	1	13.8729	4.6148	225	3.92699	26.4836		11.1404	0
34436	Thu Mar 23 15:20:04 2017_x000D_	35.2235	20.4749	27.9072	0.487072	1	13.8729	4.6148	225	3.92699	26.5968		19.4865	0
34437	Thu Mar 23 15:20:04 2017_x000D_	35.8358	20.2581	27.9087	0.487099	1	13.8729	4.6148	225	3.92699	26.9645		8.78044	6.65723
34438	Thu Mar 23 15:20:04 2017_x000D_	36.036	20.0446	27.9071	0.487072	1	13.8825	4.3931	224.55	3.91913	27.1247		20.675	0
34439	Thu Mar 23 15:20:04 2017_x000D_	36.645	19.722	25.2176	0.440131	1	13.8825	4.3931	224.55	3.91913	27.4428		9.74082	0
34440	Thu Mar 23 15:20:04 2017_x000D_	36.9511	19.6137	29.2836	0.511095	1	13.8825	4.3931	224.55	3.91913	27.6374		20.6657	0
34441	Thu Mar 23 15:20:04 2017_x000D_	37.5598	19.2912	26.4984	0.462484	1	13.8825	4.3931	224.55	3.91913	27.9744		9.72185	6.59144
34442	Thu Mar 23 15:20:04 2017_x000D_	37.8653	19.1831	27.9087	0.487099	1	13.6629	4.386	225	3.92699	28.3674		8.77401	0
34443	Thu Mar 23 15:20:04 2017_x000D_	38.0654	18.9698	27.9072	0.487072	1	13.6629	4.386	225	3.92699	28.4283		6.88185	0
34444	Thu Mar 23 15:20:04 2017_x000D_	38.2681	18.8624	25.2161	0.440104	1	13.6629	4.386	225	3.92699	28.5479		17.9774	0
34445	Thu Mar 23 15:20:04 2017_x000D_	38.7738	18.5409	29.2829	0.511083	1	13.6629	4.386	225	3.92699	28.8257		9.24021	0
34446	Thu Mar 23 15:20:04 2017_x000D_	39.0818	18.5388	27.9087	0.487098	1	13.6629	4.386	233.947	4.08314	29.0933		13.7596	0
34447	Thu Mar 23 15:20:04 2017_x000D_	39.4871	18.3241	27.9087	0.487099	1	13.6629	4.386	233.947	4.08314	29.3455		7.01275	0
34448	Thu Mar 23 15:20:04 2017_x000D_	39.5845	18.1116	29.2833	0.51109	1	13.6629	4.386	233.947	4.08314	29.3312		13.7556	0
34449	Thu Mar 23 15:20:04 2017_x000D_	39.9897	17.897	29.2834	0.511092	1	13.6629	4.386	233.947	4.08314	29.5913		6.15614	0
34450	Thu Mar 23 15:20:04 2017_x000D_	40.1949	17.8956	29.285	0.511119	1	13.6629	4.386	233.947	4.08314	29.7734		11.1038	9.31689
34451	Thu Mar 23 15:20:04 2017_x000D_	40.4971	17.6819	27.9072	0.487072	1	13.8729	4.6148	225	3.92699	29.658		6.87249	0
34452	Thu Mar 23 15:20:04 2017_x000D_	40.6995	17.5746	25.2138	0.440064	1	13.8729	4.6148	225	3.92699	29.793		6.87249	0
34453	Thu Mar 23 15:20:05 2017_x000D_	40.9019	17.4673	22.4036	0.391016	1	13.8729	4.6148	225	3.92699	29.9291		16.5223	0
34454	Thu Mar 23 15:20:05 2017_x000D_	41.4089	17.2522	15.6521	0.273182	1	13.8729	4.6148	225	3.92699	30.2974		6.14416	0
34455	Thu Mar 23 15:20:05 2017_x000D_	41.6137	17.2507	9.66434	0.168675	1	13.8729	4.6148	199.335	3.47905	30.4831		3.05715	0
34456	Thu Mar 23 15:20:05 2017_x000D_	41.7156	17.2497	-2.58124	-0.0450511	1	13.8729	4.6148	199.335	3.47905	30.5754		9.21926	0
34457	Thu Mar 23 15:20:05 2017_x000D_	42.0229	17.2474	-8.86695	-0.154757	1	13.8729	4.6148	199.335	3.47905	30.8546		9.21331	0
34458	Thu Mar 23 15:20:05 2017_x000D_	42.33	17.2449	-21.3827	-0.373199	1	13.8729	4.6148	199.335	3.47905	31.134		8.89894	6.59444
34459	Thu Mar 23 15:20:05 2017_x000D_	42.5397	17.4547	-26.7391	-0.466685	1	14.0926	4.6219	194.8	3.39991	31.2077		6.15019	0
34460	Thu Mar 23 15:20:05 2017_x000D_	42.7447	17.4531	-34.6873	-0.605407	1	14.0926	4.6219	194.8	3.39991	31.394		8.90742	0
34461	Thu Mar 23 15:20:05 2017_x000D_	42.9547	17.663	-42.9715	-0.749994	1	14.0926	4.6219	194.8	3.39991	31.6716		13.3537	0
34462	Thu Mar 23 15:20:05 2017_x000D_	43.2695	17.9777	-55.311	-0.96536	1	14.0926	4.6219	194.8	3.39991	32.0885		7.09481	6.65753
34463	Thu Mar 23 15:20:05 2017_x000D_	43.3769	18.1884	-57.7418	-1.00778	1	14.083	4.84361	209.575	3.65777	32.1903		18.4553	0
34464	Thu Mar 23 15:20:05 2017_x000D_	43.6964	18.7141	-69.1376	-1.20668	1	14.083	4.84361	209.575	3.65777	32.7008		7.09754	0
34465	Thu Mar 23 15:20:05 2017_x000D_	43.804	18.9248	-77.1749	-1.34696	1	14.083	4.84361	209.575	3.65777	32.888		19.3039	0
34466	Thu Mar 23 15:20:05 2017_x000D_	43.9212	19.5575	-79.9859	-1.39602	1	14.083	4.84361	209.575	3.65777	33.2689		10.0237	0
34467	Thu Mar 23 15:20:05 2017_x000D_	44.0309	19.8731	-83.1345	-1.45097	1	14.083	4.84361	209.575	3.65777	33.5076		22.1611	0
34468	Thu Mar 23 15:20:05 2017_x000D_	44.0483	20.6116	-82.8446	-1.44591	1	14.083	4.84361	210.755	3.67837	33.8607		0	0
34469	Thu Mar 23 15:20:05 2017_x000D_	44.0483	20.6116	-82.8446	-1.44591	1	14.083	4.84361	210.755	3.67837	33.8607		22.3855	0
34470	Thu Mar 23 15:20:05 2017_x000D_	44.1675	21.3482	-80.4105	-1.40343	1	14.083	4.84361	210.755	3.67837	34.3144		9.48867	0
34471	Thu Mar 23 15:20:05 2017_x000D_	44.175	21.6644	-79.9828	-1.39596	1	14.083	4.84361	210.755	3.67837	34.4742		20.0102	6.65753
34472	Thu Mar 23 15:20:05 2017_x000D_	44.3938	22.2945	-79.9856	-1.39601	1	14.0926	4.6219	210.899	3.68088	35.0782		12.6334	0
34473	Thu Mar 23 15:20:05 2017_x000D_	44.4036	22.7155	-79.9839	-1.39598	1	14.0926	4.6219	210.899	3.68088	35.3006		16.1118	0
34474	Thu Mar 23 15:20:06 2017_x000D_	44.5177	23.2403	-77.7267	-1.35659	1	14.0926	4.6219	210.899	3.68088	35.6698		9.4766	0
34475	Thu Mar 23 15:20:06 2017_x000D_	44.5251	23.5561	-77.166	-1.3468	1	14.0926	4.6219	210.899	3.68088	35.8419		19.9704	0
34476	Thu Mar 23 15:20:06 2017_x000D_	44.7436	24.1849	-77.168	-1.34684	1	14.0926	4.6219	210.778	3.67877	36.362		9.96859	0
34477	Thu Mar 23 15:20:06 2017_x000D_	44.8526	24.4988	-75.0933	-1.31063	1	14.0926	4.6219	210.778	3.67877	36.6233		9.98571	0
34478	Thu Mar 23 15:20:06 2017_x000D_	44.9619	24.8132	-77.17	-1.34687	1	14.0926	4.6219	210.778	3.67877	36.8863		18.9081	0
34479	Thu Mar 23 15:20:06 2017_x000D_	44.9766	25.4433	-77.1666	-1.34681	1	14.0926	4.6219	210.778	3.67877	37.2472		14.0689	0
34480	Thu Mar 23 15:20:06 2017_x000D_	45.1898	25.861	-77.1697	-1.34687	1	14.0926	4.6219	210.778	3.67877	37.6581		18.8901	0
34481	Thu Mar 23 15:20:06 2017_x000D_	45.2044	26.4905	-77.1663	-1.34681	1	14.0926	4.6219	210.778	3.67877	38.0287		8.81834	0
34482	Thu Mar 23 15:20:06 2017_x000D_	45.4126	26.698	-77.1706	-1.34688	1	14.0926	4.6219	210.778	3.67877	38.3184		12.5854	0
34483	Thu Mar 23 15:20:06 2017_x000D_	45.4223	27.1174	-77.1683	-1.34684	1	14.0926	4.6219	210.778	3.67877	38.5694		16.0513	0
34484	Thu Mar 23 15:20:06 2017_x000D_	45.5361	27.6402	-80.4185	-1.40357	1	14.0926	4.6219	210.778	3.67877	38.9684		12.9675	0
34485	Thu Mar 23 15:20:06 2017_x000D_	45.6473	28.0579	-77.7289	-1.35663	1	14.0926	4.6219	210.899	3.68088	39.3058		9.43447	0
34486	Thu Mar 23 15:20:06 2017_x000D_	45.6545	28.3723	-77.1668	-1.34682	1	14.0926	4.6219	210.899	3.68088	39.4998		19.1303	0
34487	Thu Mar 23 15:20:06 2017_x000D_	45.7707	28.9993	-79.9906	-1.3961	1	14.0926	4.6219	210.899	3.68088	39.972		12.9514	0
34488	Thu Mar 23 15:20:06 2017_x000D_	45.8817	29.4165	-77.1666	-1.34681	1	14.0926	4.6219	210.899	3.68088	40.3152		19.1086	6.65753
34489	Thu Mar 23 15:20:06 2017_x000D_	45.9977	30.0428	-79.9917	-1.39612	1	14.083	4.84361	224.143	3.91203	40.6638		9.91266	0
34490	Thu Mar 23 15:20:06 2017_x000D_	46.1062	30.3549	-77.7278	-1.35661	1	14.083	4.84361	224.143	3.91203	40.9428		19.0933	0
34491	Thu Mar 23 15:20:06 2017_x000D_	46.2221	30.9807	-80.4216	-1.40362	1	14.083	4.84361	224.143	3.91203	41.4255		9.91167	0
34492	Thu Mar 23 15:20:06 2017_x000D_	46.3305	31.2928	-77.1671	-1.34682	1	14.083	4.84361	224.143	3.91203	41.7068		19.075	0
34493	Thu Mar 23 15:20:06 2017_x000D_	46.4463	31.918	-79.9948	-1.39617	1	14.083	4.84361	224.143	3.91203	42.1949		12.5282	9.42156
34494	Thu Mar 23 15:20:06 2017_x000D_	46.4558	32.3355	-79.9931	-1.39614	1	14.3122	4.62891	209.617	3.65851	42.4366		6.26259	0
34495	Thu Mar 23 15:20:07 2017_x000D_	46.4605	32.5442	-79.9922	-1.39613	1	14.3122	4.62891	209.617	3.65851	42.5767		19.7865	0
34496	Thu Mar 23 15:20:07 2017_x000D_	46.6773	33.1671	-79.9951	-1.39618	1	14.3122	4.62891	209.617	3.65851	43.1501		9.38042	0
34497	Thu Mar 23 15:20:07 2017_x000D_	46.6844	33.4797	-80.4226	-1.40364	1	14.3122	4.62891	209.617	3.65851	43.3627		6.25659	6.65993
34498	Thu Mar 23 15:20:07 2017_x000D_	46.6891	33.6882	-80.4218	-1.40363	1	14.3026	4.8507	203.11	3.54495	43.3646		16.8229	0
34499	Thu Mar 23 15:20:07 2017_x000D_	46.9034	34.2064	-79.9962	-1.3962	1	14.3026	4.8507	203.11	3.54495	43.8699		6.25359	0
34500	Thu Mar 23 15:20:07 2017_x000D_	46.9081	34.4148	-79.9953	-1.39618	1	14.3026	4.8507	203.11	3.54495	44.0131		12.5012	0
34501	Thu Mar 23 15:20:07 2017_x000D_	46.9175	34.8314	-79.9937	-1.39615	1	14.3026	4.8507	203.11	3.54495	44.3009		6.24759	0
34502	Thu Mar 23 15:20:07 2017_x000D_	46.9222	35.0396	-79.9929	-1.39614	1	14.3026	4.8507	203.11	3.54495	44.4456		6.24759	13.1828
34503	Thu Mar 23 15:20:07 2017_x000D_	46.9269	35.2478	-79.992	-1.39612	1	14.7418	4.8648	209.444	3.65548	44.2607		13.9269	0
34504	Thu Mar 23 15:20:07 2017_x000D_	47.1387	35.6609	-79.9956	-1.39619	1	14.7418	4.8648	209.444	3.65548	44.6985		3.11776	0
34505	Thu Mar 23 15:20:07 2017_x000D_	47.141	35.7648	-80.4245	-1.40367	1	14.7418	4.8648	209.444	3.65548	44.7718		9.37135	0
34506	Thu Mar 23 15:20:07 2017_x000D_	47.148	36.0771	-79.9939	-1.39616	1	14.7418	4.8648	209.444	3.65548	44.993		6.2354	6.58835
34507	Thu Mar 23 15:20:07 2017_x000D_	47.1524	36.2849	-74.3819	-1.29821	1	14.9613	4.8718	213.154	3.72024	44.9783		15.9075	0
34508	Thu Mar 23 15:20:07 2017_x000D_	47.2648	36.8031	-65.3927	-1.14132	1	14.9613	4.8718	213.154	3.72024	45.4216		4.35087	0
34509	Thu Mar 23 15:20:07 2017_x000D_	47.3678	36.9052	-56.6294	-0.98837	1	14.9613	4.8718	213.154	3.72024	45.5667		6.24433	0
34510	Thu Mar 23 15:20:07 2017_x000D_	47.3721	37.1133	-48.7226	-0.850369	1	14.9613	4.8718	213.154	3.72024	45.7162		8.72079	0
34511	Thu Mar 23 15:20:07 2017_x000D_	47.5783	37.3182	-32.5713	-0.568477	1	14.9613	4.8718	213.154	3.72024	46.0069		4.37207	0
34512	Thu Mar 23 15:20:07 2017_x000D_	47.6817	37.4209	-23.5333	-0.410734	1	14.9613	4.8718	215.823	3.76682	46.1527		12.5364	0
34513	Thu Mar 23 15:20:07 2017_x000D_	48.088	37.5186	-7.78448	-0.135865	1	14.9613	4.8718	215.823	3.76682	46.5101		0.00848528	0
34514	Thu Mar 23 15:20:07 2017_x000D_	48.0882	37.5188	-1.96449	-0.0342869	1	14.9613	4.8718	215.823	3.76682	46.5104		6.06376	0
34515	Thu Mar 23 15:20:07 2017_x000D_	48.2903	37.5156	3.92309	0.0684708	1	14.9613	4.8718	215.823	3.76682	46.6523		9.10319	9.31689
34516	Thu Mar 23 15:20:07 2017_x000D_	48.5937	37.5107	16.1448	0.28178	1	15.1713	5.1006	204.834	3.57503	46.5561		6.79961	0
34517	Thu Mar 23 15:20:08 2017_x000D_	48.7934	37.4035	19.0005	0.331621	1	15.1713	5.1006	204.834	3.57503	46.6253		24.9765	0
34518	Thu Mar 23 15:20:08 2017_x000D_	49.596	37.1822	19.0017	0.331641	1	15.1713	5.1006	204.834	3.57503	47.0562		12.48	0
34519	Thu Mar 23 15:20:08 2017_x000D_	49.997	37.0715	16.1441	0.281767	1	15.1713	5.1006	204.834	3.57503	47.2754		15.4176	0
34520	Thu Mar 23 15:20:08 2017_x000D_	50.4985	36.9592	12.6124	0.220127	1	15.1713	5.1006	202.968	3.54247	47.5708		24.9381	0
34521	Thu Mar 23 15:20:08 2017_x000D_	51.2998	36.738	6.84247	0.119424	1	15.1713	5.1006	202.968	3.54247	48.0228		12.0768	0
34522	Thu Mar 23 15:20:08 2017_x000D_	51.7023	36.7311	0.956749	0.0166984	1	15.1713	5.1006	202.968	3.54247	48.3219		24.3334	0
34523	Thu Mar 23 15:20:08 2017_x000D_	52.5049	36.6139	-1.99722	-0.0348581	1	15.1713	5.1006	202.968	3.54247	48.8558		12.4689	0
34524	Thu Mar 23 15:20:08 2017_x000D_	52.9091	36.7107	-4.92932	-0.0860329	1	15.1713	5.1006	202.968	3.54247	49.2274		12.0617	6.65693
34525	Thu Mar 23 15:20:08 2017_x000D_	53.3111	36.704	-4.93065	-0.086056	1	15.1809	4.87891	215.154	3.75515	49.6664		18.3532	0
34526	Thu Mar 23 15:20:08 2017_x000D_	53.9157	36.7974	-7.83402	-0.136729	1	15.1809	4.87891	215.154	3.75515	50.1914		12.0467	0
34527	Thu Mar 23 15:20:08 2017_x000D_	54.3172	36.7907	-7.83601	-0.136764	1	15.1809	4.87891	215.154	3.75515	50.4976		18.3392	0
34528	Thu Mar 23 15:20:08 2017_x000D_	54.9213	36.8843	-4.92928	-0.0860322	1	15.1809	4.87891	215.154	3.75515	51.0259		12.0377	0
34529	Thu Mar 23 15:20:08 2017_x000D_	55.3225	36.8775	-4.93066	-0.0860563	1	15.1809	4.87891	216.026	3.77036	51.3348		6.77936	0
34530	Thu Mar 23 15:20:08 2017_x000D_	55.525	36.9778	-1.98916	-0.0347173	1	15.1809	4.87891	216.026	3.77036	51.5557		18.2986	0
34531	Thu Mar 23 15:20:08 2017_x000D_	56.1243	36.8643	0.962939	0.0168065	1	15.1809	4.87891	216.026	3.77036	51.956		9.53828	0
34532	Thu Mar 23 15:20:08 2017_x000D_	56.4266	36.9628	3.78264	0.0660195	1	15.1809	4.87891	216.026	3.77036	52.255		15.0262	6.59134
34533	Thu Mar 23 15:20:08 2017_x000D_	56.9274	36.9543	3.92395	0.0684859	1	15.4005	4.8859	225.624	3.93789	52.4678		6.00682	0
34534	Thu Mar 23 15:20:08 2017_x000D_	57.1276	36.951	3.92427	0.0684914	1	15.4005	4.8859	225.624	3.93789	52.6243		18.2686	0
34535	Thu Mar 23 15:20:08 2017_x000D_	57.7259	36.8376	6.86623	0.119838	1	15.4005	4.8859	225.624	3.93789	53.0316		12.0017	0
34536	Thu Mar 23 15:20:08 2017_x000D_	58.1259	36.8308	6.86735	0.119858	1	15.4005	4.8859	225.624	3.93789	53.3473		5.99782	14.7906
34537	Thu Mar 23 15:20:08 2017_x000D_	58.3258	36.8275	6.86791	0.119868	1	15.6008	5.3364	284.436	4.96435	53.0765		18.2455	0
34538	Thu Mar 23 15:20:09 2017_x000D_	58.9233	36.714	3.92099	0.0684341	1	15.6008	5.3364	284.436	4.96435	53.492		11.9867	0
34539	Thu Mar 23 15:20:09 2017_x000D_	59.3228	36.7073	3.92155	0.068444	1	15.6008	5.3364	284.436	4.96435	53.8121		8.98025	0
34540	Thu Mar 23 15:20:09 2017_x000D_	59.6221	36.7023	3.78123	0.0659949	1	15.6008	5.3364	284.436	4.96435	54.0527		17.9605	0
34541	Thu Mar 23 15:20:09 2017_x000D_	60.2207	36.6923	3.78204	0.0660091	1	15.6008	5.3364	284.436	4.96435	54.5356		8.9833	19.9688
34542	Thu Mar 23 15:20:09 2017_x000D_	60.5201	36.6872	3.92336	0.0684756	1	15.5719	6.0014	185.36	3.23515	54.4239		20.9309	0
34543	Thu Mar 23 15:20:09 2017_x000D_	61.2177	36.6756	3.78347	0.0660339	1	15.5719	6.0014	185.36	3.23515	54.995		8.9743	0
34544	Thu Mar 23 15:20:09 2017_x000D_	61.5168	36.6705	3.92485	0.0685016	1	15.5719	6.0014	185.36	3.23515	55.2406		15.2491	0
34545	Thu Mar 23 15:20:09 2017_x000D_	62.0127	36.5589	0.956756	0.0166985	1	15.5719	6.0014	185.36	3.23515	55.5923		8.96825	0
34546	Thu Mar 23 15:20:09 2017_x000D_	62.3116	36.5539	0.956713	0.0166978	1	15.5719	6.0014	210.888	3.6807	55.8395		8.95021	0
34547	Thu Mar 23 15:20:09 2017_x000D_	62.6099	36.549	0.956676	0.0166971	1	15.5719	6.0014	210.888	3.6807	56.0868		17.9095	0
34548	Thu Mar 23 15:20:09 2017_x000D_	63.2068	36.539	0.956699	0.0166975	1	15.5719	6.0014	210.888	3.6807	56.5829		5.96482	0
34549	Thu Mar 23 15:20:09 2017_x000D_	63.4056	36.5357	0.956741	0.0166983	1	15.5719	6.0014	210.888	3.6807	56.7486		18.1632	0
34550	Thu Mar 23 15:20:09 2017_x000D_	64.0004	36.4227	3.78147	0.065999	1	15.5719	6.0014	266.385	4.6493	57.1907		5.96182	0
34551	Thu Mar 23 15:20:09 2017_x000D_	64.1991	36.4194	3.78177	0.0660043	1	15.5719	6.0014	266.385	4.6493	57.3573		9.45948	0
34552	Thu Mar 23 15:20:09 2017_x000D_	64.4988	36.5174	0.956709	0.0166977	1	15.5719	6.0014	266.385	4.6493	57.6634		11.9176	0
34553	Thu Mar 23 15:20:09 2017_x000D_	64.896	36.5108	0.956722	0.016698	1	15.5719	6.0014	266.385	4.6493	57.9973		8.92626	0
34554	Thu Mar 23 15:20:09 2017_x000D_	65.1935	36.5058	0.956754	0.0166985	1	15.5719	6.0014	265.028	4.6256	58.2479		6.71164	0
34555	Thu Mar 23 15:20:09 2017_x000D_	65.3903	36.3994	-1.87661	-0.032753	1	15.5719	6.0014	265.028	4.6256	58.3602		8.93526	0
34556	Thu Mar 23 15:20:09 2017_x000D_	65.6881	36.3944	-2.01837	-0.0352272	1	15.5719	6.0014	265.028	4.6256	58.612		6.70016	0
34557	Thu Mar 23 15:20:09 2017_x000D_	65.888	36.494	-4.97217	-0.0867807	1	15.5719	6.0014	265.028	4.6256	58.8346		5.94398	0
34558	Thu Mar 23 15:20:09 2017_x000D_	66.0861	36.4904	-10.78	-0.188146	1	15.5719	6.0014	265.028	4.6256	59.0022		3.10247	9.31044
34559	Thu Mar 23 15:20:09 2017_x000D_	66.0843	36.387	-19.0314	-0.332161	1	15.7818	6.23	261.946	4.57182	58.6497		13.4084	0
34560	Thu Mar 23 15:20:10 2017_x000D_	65.6846	36.187	-31.4709	-0.54927	1	15.7818	6.23	261.946	4.57182	58.204		6.18957	0
34561	Thu Mar 23 15:20:10 2017_x000D_	65.6818	35.9807	-39.2422	-0.684906	1	15.7818	6.23	261.946	4.57182	58.0957		6.69211	0
34562	Thu Mar 23 15:20:10 2017_x000D_	65.4824	35.8807	-53.2613	-0.929585	1	15.7818	6.23	261.946	4.57182	57.8733		0.0127279	6.65753
34563	Thu Mar 23 15:20:10 2017_x000D_	65.4827	35.8804	-60.9607	-1.06397	1	15.7722	6.45171	263.411	4.5974	57.7683		0.0108167	0
34564	Thu Mar 23 15:20:10 2017_x000D_	65.483	35.8806	-65.9407	-1.15088	1	15.7722	6.45171	263.411	4.5974	57.7687		4.29992	0
34565	Thu Mar 23 15:20:10 2017_x000D_	65.5842	35.9821	-74.8992	-1.30724	1	15.7722	6.45171	263.411	4.5974	57.9075		3.09958	0
34566	Thu Mar 23 15:20:10 2017_x000D_	65.5862	36.0854	-86.3672	-1.50739	1	15.7722	6.45171	263.411	4.5974	57.962		6.18684	0
34567	Thu Mar 23 15:20:10 2017_x000D_	65.5896	36.2916	268.119	4.67956	1	15.7722	6.45171	263.411	4.5974	58.0706		12.3675	0
34568	Thu Mar 23 15:20:10 2017_x000D_	65.596	36.7038	262.655	4.5842	1	15.7722	6.45171	263.411	4.5974	58.2889		3.09937	0
34569	Thu Mar 23 15:20:10 2017_x000D_	65.5976	36.8071	256.656	4.47949	1	15.7722	6.45171	263.411	4.5974	58.344		19.4777	0
34570	Thu Mar 23 15:20:10 2017_x000D_	65.4088	37.4283	251.345	4.3868	1	15.7722	6.45171	263.411	4.5974	58.5093		6.85748	0
34571	Thu Mar 23 15:20:10 2017_x000D_	65.3127	37.6357	253.963	4.4325	1	15.7722	6.45171	263.411	4.5974	58.538		12.7106	0
34572	Thu Mar 23 15:20:10 2017_x000D_	65.2199	38.0491	251.345	4.38679	1	15.7722	6.45171	263.411	4.5974	58.6811		23.3845	0
34573	Thu Mar 23 15:20:10 2017_x000D_	64.9336	38.7741	254.765	4.44649	1	15.7722	6.45171	263.411	4.5974	58.8352		9.73599	0
34574	Thu Mar 23 15:20:10 2017_x000D_	64.8392	39.0846	251.345	4.3868	1	15.7722	6.45171	263.411	4.5974	58.9277		21.7961	0
34575	Thu Mar 23 15:20:10 2017_x000D_	64.7513	39.8058	254.764	4.44646	1	15.7722	6.45171	263.411	4.5974	59.2575		11.0156	0
34576	Thu Mar 23 15:20:10 2017_x000D_	64.5577	40.1178	253.964	4.43251	1	15.7722	6.45171	265.869	4.64029	59.2742		9.71789	0
34577	Thu Mar 23 15:20:10 2017_x000D_	64.4634	40.4277	257.344	4.4915	1	15.7722	6.45171	265.869	4.64029	59.3734		19.4415	0
34578	Thu Mar 23 15:20:10 2017_x000D_	64.2748	41.0477	257.345	4.49152	1	15.7722	6.45171	265.869	4.64029	59.5767		19.4349	0
34579	Thu Mar 23 15:20:10 2017_x000D_	64.0863	41.6675	257.346	4.49153	1	15.7722	6.45171	265.869	4.64029	59.7863		0	0
34580	Thu Mar 23 15:20:10 2017_x000D_	64.0863	41.6675	257.346	4.49153	1	15.7722	6.45171	267.69	4.67207	59.7863		18.7296	0
34581	Thu Mar 23 15:20:11 2017_x000D_	63.997	42.2854	254.765	4.44648	1	15.7722	6.45171	267.69	4.67207	60.0807		9.23817	0
34582	Thu Mar 23 15:20:11 2017_x000D_	64.0019	42.5933	253.962	4.43248	1	15.7722	6.45171	267.69	4.67207	60.2687		19.4234	0
34583	Thu Mar 23 15:20:11 2017_x000D_	63.8134	43.2127	253.962	4.43248	1	15.7722	6.45171	267.69	4.67207	60.4924		13.6883	6.65407
34584	Thu Mar 23 15:20:11 2017_x000D_	63.6218	43.6268	253.963	4.43249	1	15.7625	6.6733	263.411	4.5974	60.4655		19.4168	0
34585	Thu Mar 23 15:20:11 2017_x000D_	63.4334	44.246	253.963	4.43249	1	15.7625	6.6733	263.411	4.5974	60.6978		6.14785	0
34586	Thu Mar 23 15:20:11 2017_x000D_	63.4368	44.4509	253.962	4.43248	1	15.7625	6.6733	263.411	4.5974	60.8275		22.3485	0
34587	Thu Mar 23 15:20:11 2017_x000D_	63.2502	45.1721	254.764	4.44647	1	15.7625	6.6733	263.411	4.5974	61.133		11.0006	0
34588	Thu Mar 23 15:20:11 2017_x000D_	63.0569	45.4837	253.963	4.4325	1	15.7625	6.6733	263.411	4.5974	61.1801		12.2866	0
34589	Thu Mar 23 15:20:11 2017_x000D_	63.0636	45.8932	253.962	4.43247	1	15.7625	6.6733	263.411	4.5974	61.4459		20.5204	0
34590	Thu Mar 23 15:20:11 2017_x000D_	62.7764	46.514	251.34	4.38672	1	15.7625	6.6733	263.411	4.5974	61.6246		9.68745	0
34591	Thu Mar 23 15:20:11 2017_x000D_	62.6823	46.8229	254.766	4.4465	1	15.7625	6.6733	263.411	4.5974	61.7532		9.70092	0
34592	Thu Mar 23 15:20:11 2017_x000D_	62.5883	47.1323	251.34	4.38672	1	15.7625	6.6733	263.411	4.5974	61.8837		19.3826	13.3085
34593	Thu Mar 23 15:20:11 2017_x000D_	62.4002	47.7504	251.34	4.38671	1	15.7433	7.1165	265.022	4.62551	61.8707		12.643	0
34594	Thu Mar 23 15:20:11 2017_x000D_	62.3079	48.1616	253.963	4.43249	1	15.7433	7.1165	265.022	4.62551	62.0722		26.1602	0
34595	Thu Mar 23 15:20:11 2017_x000D_	62.0243	48.9862	251.34	4.3867	1	15.7433	7.1165	265.022	4.62551	62.41		6.83065	0
34596	Thu Mar 23 15:20:11 2017_x000D_	61.9286	49.1928	253.964	4.43251	1	15.7433	7.1165	265.022	4.62551	62.478		12.6394	6.65437
34597	Thu Mar 23 15:20:11 2017_x000D_	61.8364	49.6039	251.339	4.3867	1	15.7336	7.3381	282.21	4.9255	62.5449		20.4867	0
34598	Thu Mar 23 15:20:11 2017_x000D_	61.5495	50.2236	253.965	4.43253	1	15.7336	7.3381	282.21	4.9255	62.7556		12.2537	0
34599	Thu Mar 23 15:20:11 2017_x000D_	61.5564	50.632	253.964	4.4325	1	15.7336	7.3381	282.21	4.9255	63.0404		19.3533	0
34600	Thu Mar 23 15:20:11 2017_x000D_	61.3687	51.2492	253.964	4.4325	1	15.7336	7.3381	282.21	4.9255	63.3305		13.6533	0
34601	Thu Mar 23 15:20:11 2017_x000D_	61.1775	51.6622	253.965	4.43252	1	15.7336	7.3381	282.21	4.9255	63.4805		15.6035	14.7824
34602	Thu Mar 23 15:20:12 2017_x000D_	61.0871	52.1744	257.355	4.49169	1	15.9339	7.7883	325.448	5.68014	63.3162		9.67622	0
34603	Thu Mar 23 15:20:12 2017_x000D_	60.9933	52.483	253.964	4.43251	1	15.9339	7.7883	325.448	5.68014	63.4663		19.3381	0
34604	Thu Mar 23 15:20:12 2017_x000D_	60.8057	53.0997	253.964	4.43251	1	15.9339	7.7883	325.448	5.68014	63.7699		6.1179	0
34605	Thu Mar 23 15:20:12 2017_x000D_	60.8092	53.3036	253.963	4.4325	1	15.9339	7.7883	325.448	5.68014	63.9174		12.6059	6.65137
34606	Thu Mar 23 15:20:12 2017_x000D_	60.7172	53.7136	256.668	4.4797	1	15.9242	8.0098	21.4104	0.373681	63.9941		9.66099	0
34607	Thu Mar 23 15:20:12 2017_x000D_	60.6235	54.0217	254.767	4.44652	1	15.9242	8.0098	21.4104	0.373681	64.1492		16.4494	0
34608	Thu Mar 23 15:20:12 2017_x000D_	60.4342	54.5363	253.964	4.4325	1	15.9242	8.0098	21.4104	0.373681	64.3883		6.10895	0
34609	Thu Mar 23 15:20:12 2017_x000D_	60.4378	54.7399	253.963	4.43249	1	15.9242	8.0098	21.4104	0.373681	64.5381		19.3171	9.31044
34610	Thu Mar 23 15:20:12 2017_x000D_	60.2503	55.3559	253.963	4.43249	1	16.1341	8.2384	50.2538	0.877094	64.5469		6.10895	0
34611	Thu Mar 23 15:20:12 2017_x000D_	60.2539	55.5595	253.962	4.43248	1	16.1341	8.2384	50.2538	0.877094	64.6981		13.6305	0
34612	Thu Mar 23 15:20:12 2017_x000D_	60.063	55.9718	253.963	4.43249	1	16.1341	8.2384	50.2538	0.877094	64.8708		0	0
34613	Thu Mar 23 15:20:12 2017_x000D_	60.063	55.9718	253.963	4.43249	1	16.1341	8.2384	50.2538	0.877094	64.8708		6.81724	13.3056
34614	Thu Mar 23 15:20:12 2017_x000D_	59.9675	56.178	251.336	4.38664	1	16.1148	8.6815	85.0477	1.48436	64.645		6.10596	0
34615	Thu Mar 23 15:20:12 2017_x000D_	59.9711	56.3815	251.335	4.38662	1	16.1148	8.6815	85.0477	1.48436	64.7971		6.8118	0
34616	Thu Mar 23 15:20:12 2017_x000D_	59.8756	56.5875	253.963	4.4325	1	16.1148	8.6815	85.0477	1.48436	64.8845		16.4164	0
34617	Thu Mar 23 15:20:12 2017_x000D_	59.6865	57.101	260.011	4.53804	1	16.1148	8.6815	85.0477	1.48436	65.1379		6.08785	0
34618	Thu Mar 23 15:20:12 2017_x000D_	59.6899	57.3039	-88.9844	-1.55307	1	16.1148	8.6815	85.0477	1.48436	65.2911		0.00848528	9.41732
34619	Thu Mar 23 15:20:12 2017_x000D_	59.6897	57.3037	-83.4147	-1.45586	1	16.3439	8.4669	83.2787	1.45349	65.2985		9.13609	0
34620	Thu Mar 23 15:20:12 2017_x000D_	59.6944	57.6082	-66.5955	-1.16231	1	16.3439	8.4669	83.2787	1.45349	65.5296		3.05133	0
34621	Thu Mar 23 15:20:12 2017_x000D_	59.6959	57.7099	-60.4255	-1.05462	1	16.3439	8.4669	83.2787	1.45349	65.6069		6.75392	0
34622	Thu Mar 23 15:20:12 2017_x000D_	59.7977	57.9107	-42.4474	-0.740846	1	16.3439	8.4669	83.2787	1.45349	65.8249		8.46862	42.1745
34623	Thu Mar 23 15:20:12 2017_x000D_	59.999	58.1086	-34.5208	-0.602502	1	15.8471	9.78201	104.965	1.83199	65.4588		2.96487	0
34624	Thu Mar 23 15:20:13 2017_x000D_	60.0978	58.1062	-28.2331	-0.49276	1	15.8471	9.78201	104.965	1.83199	65.5237		10.7533	0
34625	Thu Mar 23 15:20:13 2017_x000D_	60.3983	58.3016	-16.4072	-0.286359	1	15.8471	9.78201	104.965	1.83199	65.8708		9.37651	0
34626	Thu Mar 23 15:20:13 2017_x000D_	60.6966	58.3949	-12.8191	-0.223735	1	15.8471	9.78201	104.965	1.83199	66.1414		18.7559	24.0328
34627	Thu Mar 23 15:20:13 2017_x000D_	61.2933	58.5815	-7.15237	-0.124832	1	15.3794	10.4324	106.1	1.8518	66.5314		18.0083	0
34628	Thu Mar 23 15:20:13 2017_x000D_	61.8876	58.666	-10.0127	-0.174754	1	15.3794	10.4324	106.1	1.8518	67.0037		23.8537	0
34629	Thu Mar 23 15:20:13 2017_x000D_	62.6788	58.7449	-12.8225	-0.223795	1	15.3794	10.4324	106.1	1.8518	67.6116		15.0762	0
34630	Thu Mar 23 15:20:13 2017_x000D_	63.1737	58.8322	-16.4169	-0.28653	1	15.3794	10.4324	106.1	1.8518	68.0208		10.6909	21.0791
34631	Thu Mar 23 15:20:13 2017_x000D_	63.4725	59.0264	-15.5623	-0.271614	1	15.1311	11.0897	106.89	1.86557	68.0795		27.2229	0
34632	Thu Mar 23 15:20:13 2017_x000D_	64.3625	59.2034	-21.8818	-0.381909	1	15.1311	11.0897	106.89	1.86557	68.8379		13.2193	0
34633	Thu Mar 23 15:20:13 2017_x000D_	64.7595	59.3946	-21.8807	-0.38189	1	15.1311	11.0897	106.89	1.86557	69.2556		9.33016	0
34634	Thu Mar 23 15:20:13 2017_x000D_	65.0564	59.4872	-25.7191	-0.448882	1	15.1311	11.0897	106.89	1.86557	69.5331		19.8008	0
34635	Thu Mar 23 15:20:13 2017_x000D_	65.6511	59.7735	-28.2765	-0.493518	1	15.1311	11.0897	106.89	1.86557	70.1597		13.1938	9.41527
34636	Thu Mar 23 15:20:13 2017_x000D_	66.0473	59.9644	-28.2772	-0.493531	1	14.902	11.3042	97.6551	1.7044	70.595		21.3052	0
34637	Thu Mar 23 15:20:13 2017_x000D_	66.6427	60.3515	-28.2751	-0.493493	1	14.902	11.3042	97.6551	1.7044	71.2933		13.175	0
34638	Thu Mar 23 15:20:13 2017_x000D_	67.0384	60.542	-28.2758	-0.493506	1	14.902	11.3042	97.6551	1.7044	71.7117		19.7511	0
34639	Thu Mar 23 15:20:13 2017_x000D_	67.6315	60.8278	-25.7157	-0.448824	1	14.902	11.3042	97.6551	1.7044	72.3394		10.6268	6.64824
34640	Thu Mar 23 15:20:13 2017_x000D_	67.9284	61.021	-24.4586	-0.426884	1	14.8924	11.5256	106.427	1.85749	72.5439		5.88257	0
34641	Thu Mar 23 15:20:13 2017_x000D_	68.1244	61.0152	-24.4618	-0.426939	1	14.8924	11.5256	106.427	1.85749	72.6833		19.7202	0
34642	Thu Mar 23 15:20:13 2017_x000D_	68.7166	61.3005	-21.8699	-0.381701	1	14.8924	11.5256	106.427	1.85749	73.3116		9.27218	0
34643	Thu Mar 23 15:20:13 2017_x000D_	69.0116	61.3927	-18.2114	-0.317849	1	14.8924	11.5256	106.427	1.85749	73.5909		8.3667	46.6599
34644	Thu Mar 23 15:20:13 2017_x000D_	69.2102	61.5885	-18.2069	-0.31777	1	13.3467	11.6984	166.235	2.90134	74.8983		18.535	0
34645	Thu Mar 23 15:20:14 2017_x000D_	69.8	61.7725	-18.2073	-0.317777	1	13.3467	11.6984	166.235	2.90134	75.4612		8.81196	0
34646	Thu Mar 23 15:20:14 2017_x000D_	70.0936	61.7637	-19.1772	-0.334706	1	13.3467	11.6984	166.235	2.90134	75.6753		18.5132	0
34647	Thu Mar 23 15:20:14 2017_x000D_	70.6827	61.9475	-19.178	-0.334719	1	13.3467	11.6984	166.235	2.90134	76.239		10.5801	0
34648	Thu Mar 23 15:20:14 2017_x000D_	70.9782	62.14	-18.208	-0.317789	1	13.3467	11.6984	166.235	2.90134	76.5882		12.0593	20.9232
34649	Thu Mar 23 15:20:14 2017_x000D_	71.3702	62.229	-15.5279	-0.271013	1	12.6787	11.8989	169.074	2.95089	77.3163		18.4755	0
34650	Thu Mar 23 15:20:14 2017_x000D_	71.9582	62.4121	-20.8086	-0.363179	1	12.6787	11.8989	169.074	2.95089	77.8822		9.24658	0
34651	Thu Mar 23 15:20:14 2017_x000D_	72.2524	62.504	-19.1777	-0.334714	1	12.6787	11.8989	169.074	2.95089	78.1659		19.6008	0
34652	Thu Mar 23 15:20:14 2017_x000D_	72.841	62.7876	-21.8756	-0.381801	1	12.6787	11.8989	169.074	2.95089	78.7982		9.22189	18.8284
34653	Thu Mar 23 15:20:14 2017_x000D_	73.1344	62.8793	-18.207	-0.317772	1	12.2206	12.3279	173.377	3.026	79.1577		22.2178	0
34654	Thu Mar 23 15:20:14 2017_x000D_	73.8199	63.1596	-21.8764	-0.381815	1	12.2206	12.3279	173.377	3.026	79.8645		9.20864	0
34655	Thu Mar 23 15:20:14 2017_x000D_	74.1129	63.2511	-18.2052	-0.31774	1	12.2206	12.3279	173.377	3.026	80.1488		18.4146	0
34656	Thu Mar 23 15:20:14 2017_x000D_	74.6989	63.4338	-18.2055	-0.317746	1	12.2206	12.3279	173.377	3.026	80.7177		9.2031	38.7005
34657	Thu Mar 23 15:20:14 2017_x000D_	74.9918	63.525	-21.8799	-0.381877	1	11.0946	12.9574	150.054	2.61893	81.4858		9.18789	0
34658	Thu Mar 23 15:20:14 2017_x000D_	75.2842	63.6161	-23.3257	-0.40711	1	11.0946	12.9574	150.054	2.61893	81.7717		6.51565	0
34659	Thu Mar 23 15:20:14 2017_x000D_	75.4798	63.7105	-20.81	-0.363203	1	11.0946	12.9574	150.054	2.61893	81.9837		15.662	0
34660	Thu Mar 23 15:20:14 2017_x000D_	75.9678	63.896	-21.8807	-0.381891	1	11.0946	12.9574	150.054	2.61893	82.482		13.0059	53.4963
34661	Thu Mar 23 15:20:14 2017_x000D_	76.3583	64.0843	-21.8797	-0.381872	1	9.52003	13.7944	164.206	2.86594	83.6447		6.49562	0
34662	Thu Mar 23 15:20:14 2017_x000D_	76.5534	64.1782	-24.4846	-0.427337	1	9.52003	13.7944	164.206	2.86594	83.857		5.82278	0
34663	Thu Mar 23 15:20:14 2017_x000D_	76.7474	64.1722	-24.4879	-0.427395	1	9.52003	13.7944	164.206	2.86594	84.0086		10.6253	0
34664	Thu Mar 23 15:20:14 2017_x000D_	76.9446	64.4664	-26.9807	-0.470902	1	9.52003	13.7944	164.206	2.86594	84.3429		8.73427	0
34665	Thu Mar 23 15:20:14 2017_x000D_	77.2356	64.4573	-28.328	-0.494417	1	9.52003	13.7944	164.206	2.86594	84.5703		10.4736	56.5686
34666	Thu Mar 23 15:20:14 2017_x000D_	77.5281	64.6479	-31.6582	-0.552539	1	7.73536	14.4031	174.829	3.05135	85.9975		14.5729	0
34667	Thu Mar 23 15:20:15 2017_x000D_	77.9195	64.9356	-44.7324	-0.780728	1	7.73536	14.4031	174.829	3.05135	86.4832		2.92068	0
34668	Thu Mar 23 15:20:15 2017_x000D_	78.0168	64.9323	-54.6627	-0.954043	1	7.73536	14.4031	174.829	3.05135	86.5603		6.62644	0
34669	Thu Mar 23 15:20:15 2017_x000D_	78.1165	65.1294	-69.632	-1.21531	1	7.73536	14.4031	174.829	3.05135	86.7563		4.143	65.9066
34670	Thu Mar 23 15:20:15 2017_x000D_	78.2147	65.2265	-78.3988	-1.36832	1	5.53956	14.334	175.304	3.05963	88.7227		12.304	0
34671	Thu Mar 23 15:20:15 2017_x000D_	78.3161	65.6239	267.831	4.67453	1	5.53956	14.334	175.304	3.05963	89.0341		6.72842	0
34672	Thu Mar 23 15:20:15 2017_x000D_	78.2216	65.8273	259.688	4.53241	1	5.53956	14.334	175.304	3.05963	89.0743		12.4284	0
34673	Thu Mar 23 15:20:15 2017_x000D_	78.129	66.2311	245.007	4.27617	1	5.53956	14.334	175.304	3.05963	89.233		0	6.59155
34674	Thu Mar 23 15:20:15 2017_x000D_	78.129	66.2311	245.007	4.27617	1	5.31995	14.3271	180	3.14159	89.4158		16.2093	0
34675	Thu Mar 23 15:20:15 2017_x000D_	77.9406	66.7375	234.526	4.09325	1	5.31995	14.3271	180	3.14159	89.5579		6.60107	0
34676	Thu Mar 23 15:20:15 2017_x000D_	77.748	66.8439	232.886	4.06463	1	5.31995	14.3271	180	3.14159	89.4642		25.7894	0
34677	Thu Mar 23 15:20:15 2017_x000D_	77.2715	67.5594	229.059	3.99783	1	5.31995	14.3271	180	3.14159	89.5025		8.44445	0
34678	Thu Mar 23 15:20:15 2017_x000D_	77.08	67.7657	229.059	3.99783	1	5.31995	14.3271	180	3.14159	89.4717		27.5763	6.59185
34679	Thu Mar 23 15:20:15 2017_x000D_	76.5068	68.4843	230.851	4.02911	1	5.10033	14.3202	175.869	3.06949	89.625		12.6624	0
34680	Thu Mar 23 15:20:15 2017_x000D_	76.2196	68.7936	231.115	4.03372	1	5.10033	14.3202	175.869	3.06949	89.584		19.1701	0
34681	Thu Mar 23 15:20:15 2017_x000D_	75.8378	69.306	232.886	4.06463	1	5.10033	14.3202	175.869	3.06949	89.5948		10.6914	0
34682	Thu Mar 23 15:20:15 2017_x000D_	75.5495	69.5155	235.046	4.10232	1	5.10033	14.3202	175.869	3.06949	89.4964		10.813	14.7783
34683	Thu Mar 23 15:20:15 2017_x000D_	75.3592	69.8216	236.648	4.13029	1	4.89947	13.8704	195.218	3.4072	89.9728		8.44445	0
34684	Thu Mar 23 15:20:15 2017_x000D_	75.1677	70.0279	236.648	4.13029	1	4.89947	13.8704	195.218	3.4072	89.9516		17.4993	0
34685	Thu Mar 23 15:20:15 2017_x000D_	74.8828	70.5369	240.315	4.19429	1	4.89947	13.8704	195.218	3.4072	90.0486		14.9789	0
34686	Thu Mar 23 15:20:15 2017_x000D_	74.5967	70.9461	242.611	4.23436	1	4.89947	13.8704	195.218	3.4072	90.0852		11.9709	35.634
34687	Thu Mar 23 15:20:15 2017_x000D_	74.6015	71.3451	242.61	4.23434	1	4.50704	12.7493	250.841	4.37801	91.3603		10.6974	0
34688	Thu Mar 23 15:20:16 2017_x000D_	74.3131	71.5548	245.015	4.27632	1	4.50704	12.7493	250.841	4.37801	91.2742		20.1497	0
34689	Thu Mar 23 15:20:16 2017_x000D_	74.0294	72.1636	242.611	4.23436	1	4.50704	12.7493	250.841	4.37801	91.4517		6.70938	0
34690	Thu Mar 23 15:20:16 2017_x000D_	73.9349	72.3663	245.015	4.27632	1	4.50704	12.7493	250.841	4.37801	91.5118		9.50633	0
34691	Thu Mar 23 15:20:16 2017_x000D_	73.8415	72.6691	241.247	4.21055	1	4.50704	12.7493	250.841	4.37801	91.6387		19.1635	6.65096
34692	Thu Mar 23 15:20:16 2017_x000D_	73.4598	73.1813	242.611	4.23436	1	4.51642	12.5278	261.363	4.56165	91.8261		12.3747	0
34693	Thu Mar 23 15:20:16 2017_x000D_	73.3678	73.5834	245.015	4.27632	1	4.51642	12.5278	261.363	4.56165	92.0234		20.1363	0
34694	Thu Mar 23 15:20:16 2017_x000D_	73.0843	74.1918	242.61	4.23435	1	4.51642	12.5278	261.363	4.56165	92.2172		8.44665	0
34695	Thu Mar 23 15:20:16 2017_x000D_	72.8928	74.3982	242.611	4.23435	1	4.51642	12.5278	261.363	4.56165	92.2132		21.6142	0
34696	Thu Mar 23 15:20:16 2017_x000D_	72.5123	75.01	242.611	4.23436	1	4.51642	12.5278	255.059	4.45162	92.3443		8.96472	0
34697	Thu Mar 23 15:20:16 2017_x000D_	72.5161	75.3088	241.246	4.21054	1	4.51642	12.5278	255.059	4.45162	92.5495		10.8037	0
34698	Thu Mar 23 15:20:16 2017_x000D_	72.3259	75.6146	242.61	4.23435	1	4.51642	12.5278	255.059	4.45162	92.6179		17.4885	0
34699	Thu Mar 23 15:20:16 2017_x000D_	72.0412	76.1233	238.886	4.16935	1	4.51642	12.5278	255.059	4.45162	92.7577		8.44241	6.59365
34700	Thu Mar 23 15:20:16 2017_x000D_	71.8498	76.3296	238.886	4.16935	1	4.29674	12.5209	286.252	4.99604	92.9245		5.97051	0
34701	Thu Mar 23 15:20:16 2017_x000D_	71.8524	76.5286	238.886	4.16935	1	4.29674	12.5209	286.252	4.99604	93.0632		14.9747	0
34702	Thu Mar 23 15:20:16 2017_x000D_	71.5664	76.9377	236.647	4.13027	1	4.29674	12.5209	286.252	4.99604	93.1382		6.70413	0
34703	Thu Mar 23 15:20:16 2017_x000D_	71.4721	77.1403	238.886	4.16935	1	4.29674	12.5209	286.252	4.99604	93.2105		10.8012	9.41623
34704	Thu Mar 23 15:20:16 2017_x000D_	71.2819	77.446	240.314	4.19427	1	4.52579	12.3063	318.179	5.55328	93.2714		8.44241	0
34705	Thu Mar 23 15:20:16 2017_x000D_	71.0905	77.6523	240.314	4.19427	1	4.52579	12.3063	318.179	5.55328	93.2789		10.8063	0
34706	Thu Mar 23 15:20:16 2017_x000D_	70.9003	77.9582	238.886	4.16935	1	4.52579	12.3063	318.179	5.55328	93.3582		0	0
34707	Thu Mar 23 15:20:16 2017_x000D_	70.9003	77.9582	238.886	4.16935	1	4.52579	12.3063	318.179	5.55328	93.3582		9.48736	0
34708	Thu Mar 23 15:20:16 2017_x000D_	70.8071	78.2604	235.045	4.10231	1	4.52579	12.3063	318.179	5.55328	93.5048		10.8203	18.6303
34709	Thu Mar 23 15:20:17 2017_x000D_	70.6165	78.5666	221.371	3.86366	1	4.94638	12.7632	11.4436	0.199729	92.9659		6.60164	0
34710	Thu Mar 23 15:20:17 2017_x000D_	70.8089	78.4598	211.485	3.69111	1	4.94638	12.7632	11.4436	0.199729	93.0264		2.90624	0
34711	Thu Mar 23 15:20:17 2017_x000D_	70.9057	78.456	205.303	3.58322	1	4.94638	12.7632	11.4436	0.199729	93.0923		5.80072	0
34712	Thu Mar 23 15:20:17 2017_x000D_	71.0989	78.4482	187.776	3.27731	1	4.94638	12.7632	11.4436	0.199729	93.2238		0.015	38.343
34713	Thu Mar 23 15:20:17 2017_x000D_	71.0986	78.4478	176.644	3.08302	1	6.0164	13.4622	17.7649	0.310055	91.9718		2.9203	0
34714	Thu Mar 23 15:20:17 2017_x000D_	71.0013	78.4507	159.756	2.78826	1	6.0164	13.4622	17.7649	0.310055	91.9051		4.12626	0
34715	Thu Mar 23 15:20:17 2017_x000D_	70.9029	78.3546	151.2	2.63893	1	6.0164	13.4622	17.7649	0.310055	91.7675		5.8088	0
34716	Thu Mar 23 15:20:17 2017_x000D_	70.7094	78.3616	135.819	2.37049	1	6.0164	13.4622	17.7649	0.310055	91.6358		6.58097	14.6998
34717	Thu Mar 23 15:20:17 2017_x000D_	70.6097	78.1662	130.164	2.27179	1	6.4462	13.6975	17.3351	0.302555	90.957		4.11782	0
34718	Thu Mar 23 15:20:17 2017_x000D_	70.5114	78.0704	126.464	2.20721	1	6.4462	13.6975	17.3351	0.302555	90.8197		22.8067	0
34719	Thu Mar 23 15:20:17 2017_x000D_	70.0177	77.4923	124.287	2.16922	1	6.4462	13.6975	17.3351	0.302555	90.0617		13.1661	0
34720	Thu Mar 23 15:20:17 2017_x000D_	69.8178	77.1016	124.285	2.16918	1	6.4462	13.6975	17.3351	0.302555	89.644		30.2942	0
34721	Thu Mar 23 15:20:17 2017_x000D_	69.3188	76.2237	128.051	2.23491	1	6.4462	13.6975	17.3351	0.302555	88.6707		10.5025	13.1822
34722	Thu Mar 23 15:20:17 2017_x000D_	69.0238	76.0352	130.158	2.27168	1	6.88539	13.7113	7.92011	0.138232	88.0082		22.8805	0
34723	Thu Mar 23 15:20:17 2017_x000D_	68.5283	75.4554	135.798	2.37012	1	6.88539	13.7113	7.92011	0.138232	87.2478		10.6001	0
34724	Thu Mar 23 15:20:17 2017_x000D_	68.3292	75.1635	137.816	2.40535	1	6.88539	13.7113	7.92011	0.138232	86.9006		10.5216	0
34725	Thu Mar 23 15:20:17 2017_x000D_	68.0337	74.9746	139.703	2.43828	1	6.88539	13.7113	7.92011	0.138232	86.5581		10.6084	52.7218
34726	Thu Mar 23 15:20:17 2017_x000D_	67.8344	74.6825	141.846	2.47568	1	8.64191	13.7667	0	0	84.9381		18.7262	0
34727	Thu Mar 23 15:20:17 2017_x000D_	67.3405	74.3008	143.58	2.50594	1	8.64191	13.7667	0	0	84.3202		10.5275	0
34728	Thu Mar 23 15:20:17 2017_x000D_	67.0447	74.112	149.727	2.61323	1	8.64191	13.7667	0	0	83.9788		16.5967	0
34729	Thu Mar 23 15:20:17 2017_x000D_	66.6481	73.7263	149.722	2.61314	1	8.64191	13.7667	0	0	83.4258		13.0642	134.714
34730	Thu Mar 23 15:20:17 2017_x000D_	66.2543	73.5404	149.724	2.61317	1	13.0698	13.0197	350.645	6.11992	80.5689		15.7455	0
34731	Thu Mar 23 15:20:18 2017_x000D_	65.7622	73.3579	151.128	2.63768	1	13.0698	13.0197	350.645	6.11992	80.1073		10.5515	0
34732	Thu Mar 23 15:20:18 2017_x000D_	65.4659	73.1684	149.727	2.61322	1	13.0698	13.0197	350.645	6.11992	79.7698		21.1312	0
34733	Thu Mar 23 15:20:18 2017_x000D_	64.8725	72.7889	149.726	2.6132	1	13.0698	13.0197	350.645	6.11992	79.0941		10.5664	185.258
34734	Thu Mar 23 15:20:18 2017_x000D_	64.5758	72.5991	148.208	2.58672	1	17.0119	8.2664	287.762	5.02239	80.0064		9.27566	0
34735	Thu Mar 23 15:20:18 2017_x000D_	64.28	72.5091	147.405	2.57271	1	17.0119	8.2664	287.762	5.02239	79.7584		18.8138	0
34736	Thu Mar 23 15:20:18 2017_x000D_	63.7838	72.1256	145.836	2.54531	1	17.0119	8.2664	287.762	5.02239	79.1556		8.33979	0
34737	Thu Mar 23 15:20:18 2017_x000D_	63.5844	71.9319	145.834	2.54528	1	17.0119	8.2664	287.762	5.02239	78.8815		21.192	0
34738	Thu Mar 23 15:20:18 2017_x000D_	62.9893	71.5513	145.835	2.5453	1	17.0119	8.2664	287.762	5.02239	78.2234		8.35042	97.1097
34739	Thu Mar 23 15:20:18 2017_x000D_	62.7896	71.3574	145.833	2.54526	1	18.0252	5.1921	248.456	4.33638	79.8855		10.6147	0
34740	Thu Mar 23 15:20:18 2017_x000D_	62.4915	71.1668	147.399	2.5726	1	18.0252	5.1921	248.456	4.33638	79.5607		18.8696	0
34741	Thu Mar 23 15:20:18 2017_x000D_	61.9938	70.7822	145.832	2.54524	1	18.0252	5.1921	248.456	4.33638	78.9639		8.36315	0
34742	Thu Mar 23 15:20:18 2017_x000D_	61.7938	70.588	145.83	2.54521	1	18.0252	5.1921	248.456	4.33638	78.6913		8.86118	127.204
34743	Thu Mar 23 15:20:18 2017_x000D_	61.4986	70.5981	147.401	2.57263	1	16.2135	1.35851	242.434	4.23127	82.7337		18.8996	0
34744	Thu Mar 23 15:20:18 2017_x000D_	61.0001	70.2129	145.835	2.5453	1	16.2135	1.35851	242.434	4.23127	82.1387		8.37379	0
34745	Thu Mar 23 15:20:18 2017_x000D_	60.7998	70.0185	145.833	2.54527	1	16.2135	1.35851	242.434	4.23127	81.8666		16.7581	0
34746	Thu Mar 23 15:20:18 2017_x000D_	60.399	69.6294	145.83	2.54521	1	16.2135	1.35851	242.434	4.23127	81.322		10.6564	19.9865
34747	Thu Mar 23 15:20:18 2017_x000D_	60.0997	69.4381	147.393	2.57249	1	16.1846	2.0241	242.434	4.23127	80.4561		15.881	0
34748	Thu Mar 23 15:20:18 2017_x000D_	59.6036	69.2534	145.835	2.5453	1	16.1846	2.0241	242.434	4.23127	80.0312		8.39291	0
34749	Thu Mar 23 15:20:18 2017_x000D_	59.4028	69.0586	145.833	2.54526	1	16.1846	2.0241	242.434	4.23127	79.7586		8.39715	0
34750	Thu Mar 23 15:20:18 2017_x000D_	59.2019	68.8637	145.831	2.54523	1	16.1846	2.0241	242.434	4.23127	79.486		6.61037	0
34751	Thu Mar 23 15:20:18 2017_x000D_	59.0028	68.7693	143.598	2.50627	1	16.1846	2.0241	242.434	4.23127	79.2989		6.60523	9.31932
34752	Thu Mar 23 15:20:19 2017_x000D_	58.8037	68.6753	145.834	2.54528	1	16.3946	2.25301	225	3.92699	78.8064		4.20292	0
34753	Thu Mar 23 15:20:19 2017_x000D_	58.703	68.5779	149.706	2.61286	1	16.3946	2.25301	225	3.92699	78.6701		18.987	0
34754	Thu Mar 23 15:20:19 2017_x000D_	58.2019	68.1913	155.932	2.72153	1	16.3946	2.25301	225	3.92699	78.075		8.90016	0
34755	Thu Mar 23 15:20:19 2017_x000D_	57.9054	68.2014	162.146	2.82998	1	16.3946	2.25301	225	3.92699	77.9252		9.34517	59.6318
34756	Thu Mar 23 15:20:19 2017_x000D_	57.6073	68.111	176.339	3.0777	1	14.4275	1.9674	225	3.92699	78.9903		4.19006	0
34757	Thu Mar 23 15:20:19 2017_x000D_	57.5071	68.0137	184.815	3.22563	1	14.4275	1.9674	225	3.92699	78.8541		11.8628	0
34758	Thu Mar 23 15:20:19 2017_x000D_	57.1119	68.0271	196.157	3.42359	1	14.4275	1.9674	225	3.92699	78.6501		4.26486	0
34759	Thu Mar 23 15:20:19 2017_x000D_	57.0153	68.1314	205.021	3.57829	1	14.4275	1.9674	225	3.92699	78.6854		2.95966	27.2739
34760	Thu Mar 23 15:20:19 2017_x000D_	56.9167	68.1347	211.247	3.68696	1	13.5392	2.1609	180	3.14159	78.9566		13.3955	0
34761	Thu Mar 23 15:20:19 2017_x000D_	56.5253	68.3496	219.022	3.82266	1	13.5392	2.1609	180	3.14159	78.9224		6.77974	0
34762	Thu Mar 23 15:20:19 2017_x000D_	56.4304	68.5547	225.112	3.92895	1	13.5392	2.1609	180	3.14159	79.043		23.5507	0
34763	Thu Mar 23 15:20:19 2017_x000D_	55.8464	69.0793	227.06	3.96294	1	13.5392	2.1609	180	3.14159	79.1705		12.8147	13.1889
34764	Thu Mar 23 15:20:19 2017_x000D_	55.5554	69.392	227.06	3.96294	1	13.0998	2.14671	180	3.14159	79.5261		12.8274	0
34765	Thu Mar 23 15:20:19 2017_x000D_	55.2641	69.705	223.028	3.89257	1	13.0998	2.14671	180	3.14159	79.6364		25.6421	0
34766	Thu Mar 23 15:20:19 2017_x000D_	54.6818	70.3307	223.028	3.89258	1	13.0998	2.14671	180	3.14159	79.8631		10.8586	0
34767	Thu Mar 23 15:20:19 2017_x000D_	54.3885	70.5428	221.228	3.86116	1	13.0998	2.14671	180	3.14159	79.8923		10.8635	0
34768	Thu Mar 23 15:20:19 2017_x000D_	54.095	70.7549	215.091	3.75405	1	13.0998	2.14671	180	3.14159	79.923		17.1004	18.6445
34769	Thu Mar 23 15:20:19 2017_x000D_	53.7067	71.1722	215.093	3.75408	1	13.52	2.60461	165.793	2.89363	79.4763		9.47578	0
34770	Thu Mar 23 15:20:19 2017_x000D_	53.4111	71.2835	211.26	3.68718	1	13.52	2.60461	165.793	2.89363	79.4235		20.1557	0
34771	Thu Mar 23 15:20:19 2017_x000D_	52.8222	71.6069	208.777	3.64384	1	13.52	2.60461	165.793	2.89363	79.4102		13.4412	0
34772	Thu Mar 23 15:20:19 2017_x000D_	52.4295	71.8226	208.777	3.64384	1	13.52	2.60461	165.793	2.89363	79.4045		21.7347	19.7802
34773	Thu Mar 23 15:20:20 2017_x000D_	51.8424	72.2471	208.778	3.64387	1	14.179	2.6258	186.061	3.24738	79.1559		6.72527	0
34774	Thu Mar 23 15:20:20 2017_x000D_	51.6459	72.355	206.179	3.5985	1	14.179	2.6258	186.061	3.24738	79.1576		20.1772	0
34775	Thu Mar 23 15:20:20 2017_x000D_	51.0564	72.6788	208.778	3.64387	1	14.179	2.6258	186.061	3.24738	79.1667		9.4807	0
34776	Thu Mar 23 15:20:20 2017_x000D_	50.7607	72.7903	212.663	3.71167	1	14.179	2.6258	186.061	3.24738	79.1282		9.49474	14.7073
34777	Thu Mar 23 15:20:20 2017_x000D_	50.4645	72.9018	208.777	3.64384	1	14.6087	2.8618	246.535	4.30285	78.6844		17.5728	0
34778	Thu Mar 23 15:20:20 2017_x000D_	49.9742	73.2223	212.662	3.71166	1	14.6087	2.8618	246.535	4.30285	78.7485		13.468	0
34779	Thu Mar 23 15:20:20 2017_x000D_	49.5807	73.4384	212.662	3.71165	1	14.6087	2.8618	246.535	4.30285	78.7661		8.56505	0
34780	Thu Mar 23 15:20:20 2017_x000D_	49.3862	73.6474	212.663	3.71167	1	14.6087	2.8618	246.535	4.30285	78.8675		20.2041	0
34781	Thu Mar 23 15:20:20 2017_x000D_	48.7959	73.9716	215.086	3.75396	1	14.6087	2.8618	246.535	4.30285	78.901		8.56929	9.42156
34782	Thu Mar 23 15:20:20 2017_x000D_	48.6013	74.1807	215.087	3.75398	1	14.8379	2.6471	278.566	4.86189	79.1013		20.2148	0
34783	Thu Mar 23 15:20:20 2017_x000D_	48.0107	74.5051	217.38	3.79399	1	14.8379	2.6471	278.566	4.86189	79.1455		10.9481	0
34784	Thu Mar 23 15:20:20 2017_x000D_	47.8183	74.8152	215.088	3.75399	1	14.8379	2.6471	278.566	4.86189	79.347		9.50247	0
34785	Thu Mar 23 15:20:20 2017_x000D_	47.5219	74.9269	219.017	3.82256	1	14.8379	2.6471	278.566	4.86189	79.326		17.1449	46.697
34786	Thu Mar 23 15:20:20 2017_x000D_	47.1325	75.3452	219.018	3.82258	1	16.3849	2.4748	311.364	5.43432	79.0918		9.51968	0
34787	Thu Mar 23 15:20:20 2017_x000D_	46.8356	75.4572	215.087	3.75398	1	16.3849	2.4748	311.364	5.43432	79.0802		19.3774	0
34788	Thu Mar 23 15:20:20 2017_x000D_	46.3466	75.8792	216.678	3.78174	1	16.3849	2.4748	311.364	5.43432	79.2837		10.9085	0
34789	Thu Mar 23 15:20:20 2017_x000D_	46.0519	76.0922	215.088	3.754	1	16.3849	2.4748	311.364	5.43432	79.3704		15.1354	69.0866
34790	Thu Mar 23 15:20:20 2017_x000D_	45.6599	76.4098	212.667	3.71174	1	18.6097	1.8802	349.074	6.09248	79.2867		12.3977	0
34791	Thu Mar 23 15:20:20 2017_x000D_	45.2632	76.5256	215.087	3.75397	1	18.6097	1.8802	349.074	6.09248	79.2612		8.57777	0
34792	Thu Mar 23 15:20:20 2017_x000D_	45.0684	76.7349	215.088	3.75399	1	18.6097	1.8802	349.074	6.09248	79.3933		15.142	0
34793	Thu Mar 23 15:20:20 2017_x000D_	44.6762	77.0526	212.667	3.71175	1	18.6097	1.8802	349.074	6.09248	79.5635		6.75497	52.7165
34794	Thu Mar 23 15:20:20 2017_x000D_	44.4789	77.1611	215.088	3.75399	1	20.366	1.937	0	0	78.9943		6.75615	0
34795	Thu Mar 23 15:20:21 2017_x000D_	44.2815	77.2695	212.667	3.71174	1	20.366	1.937	0	0	79.0376		13.5111	0
34796	Thu Mar 23 15:20:21 2017_x000D_	43.8868	77.4864	212.667	3.71173	1	20.366	1.937	0	0	79.1261		6.76023	0
34797	Thu Mar 23 15:20:21 2017_x000D_	43.6893	77.5949	210.115	3.6672	1	20.366	1.937	0	0	79.1713		15.1481	0
34798	Thu Mar 23 15:20:21 2017_x000D_	43.297	77.9128	212.667	3.71174	1	20.366	1.937	0	0	79.3609		3.00528	80.3223
34799	Thu Mar 23 15:20:21 2017_x000D_	43.1969	77.9167	211.266	3.68728	1	23.0193	1.57851	0	0	78.9598		10.9169	0
34800	Thu Mar 23 15:20:21 2017_x000D_	42.902	78.1299	212.667	3.71173	1	23.0193	1.57851	0	0	79.0913		8.58625	0
34801	Thu Mar 23 15:20:21 2017_x000D_	42.707	78.3394	212.668	3.71175	1	23.0193	1.57851	0	0	79.2454		6.00733	0
34802	Thu Mar 23 15:20:21 2017_x000D_	42.5069	78.347	212.666	3.71173	1	23.0193	1.57851	0	0	79.2033		20.306	73.8179
34803	Thu Mar 23 15:20:21 2017_x000D_	41.9136	78.6728	202.479	3.53393	1	25.4526	1.21301	0	0	79.1895		4.30226	0
34804	Thu Mar 23 15:20:21 2017_x000D_	41.8156	78.7775	193.568	3.3784	1	25.4526	1.21301	0	0	79.2717		9.03603	0
34805	Thu Mar 23 15:20:21 2017_x000D_	41.5146	78.7885	176.71	3.08417	1	25.4526	1.21301	0	0	79.2209		3.00184	0
34806	Thu Mar 23 15:20:21 2017_x000D_	41.4146	78.792	170.774	2.98057	1	25.4526	1.21301	0	0	79.2041		12.026	46.6516
34807	Thu Mar 23 15:20:21 2017_x000D_	41.014	78.8066	152.78	2.66652	1	26.9981	1.0409	0	0	79.0187		4.24201	0
34808	Thu Mar 23 15:20:21 2017_x000D_	40.9114	78.7093	148.87	2.59827	1	26.9981	1.0409	0	0	78.9048		6.69927	0
34809	Thu Mar 23 15:20:21 2017_x000D_	40.7087	78.6156	138.605	2.41912	1	26.9981	1.0409	0	0	78.777		9.54907	0
34810	Thu Mar 23 15:20:21 2017_x000D_	40.6012	78.316	126.707	2.21146	1	26.9981	1.0409	0	0	78.4633		6.69676	0
34811	Thu Mar 23 15:20:21 2017_x000D_	40.3985	78.2225	120.499	2.1031	1	26.9981	1.0409	0	0	78.3363		4.24419	46.6423
34812	Thu Mar 23 15:20:21 2017_x000D_	40.2958	78.1252	116.771	2.03803	1	28.5433	0.868904	8.92614	0.155791	78.1451		15.4238	0
34813	Thu Mar 23 15:20:21 2017_x000D_	40.183	77.6236	108.099	1.88669	1	28.5433	0.868904	8.92614	0.155791	77.6322		12.475	0
34814	Thu Mar 23 15:20:21 2017_x000D_	40.0722	77.2228	110.691	1.93193	1	28.5433	0.868904	8.92614	0.155791	77.2194		23.0009	0
34815	Thu Mar 23 15:20:21 2017_x000D_	39.7528	76.5258	114.242	1.99391	1	28.5433	0.868904	8.92614	0.155791	76.4828		12.4911	97.5719
34816	Thu Mar 23 15:20:22 2017_x000D_	39.6418	76.1245	116.76	2.03785	1	31.5632	2.0765	0	0	74.4874		24.3497	0
34817	Thu Mar 23 15:20:22 2017_x000D_	39.2214	75.4302	122.872	2.14453	1	31.5632	2.0765	0	0	73.7524		10.881	0
34818	Thu Mar 23 15:20:22 2017_x000D_	39.0125	75.1337	124.357	2.17044	1	31.5632	2.0765	0	0	73.436		9.58283	0
34819	Thu Mar 23 15:20:22 2017_x000D_	38.9039	74.8333	128.346	2.24005	1	31.5632	2.0765	0	0	73.1262		8.52872	112.443
34820	Thu Mar 23 15:20:22 2017_x000D_	38.6975	74.6378	128.347	2.24008	1	35.2687	2.64	14.6918	0.256421	72.0794		23.5956	0
34821	Thu Mar 23 15:20:22 2017_x000D_	38.1783	74.047	130.589	2.2792	1	35.2687	2.64	14.6918	0.256421	71.4663		9.59616	0
34822	Thu Mar 23 15:20:22 2017_x000D_	38.0695	73.7462	134.548	2.3483	1	35.2687	2.64	14.6918	0.256421	71.1613		19.3261	0
34823	Thu Mar 23 15:20:22 2017_x000D_	37.5554	73.358	132.423	2.31123	1	35.2687	2.64	14.6918	0.256421	70.755		6.78688	139.228
34824	Thu Mar 23 15:20:22 2017_x000D_	37.4491	73.1583	134.549	2.34832	1	39.8379	3.4529	0	0	69.7463		23.6427	0
34825	Thu Mar 23 15:20:22 2017_x000D_	36.929	72.5662	132.421	2.31118	1	39.8379	3.4529	0	0	69.1745		8.56265	0
34826	Thu Mar 23 15:20:22 2017_x000D_	36.7218	72.3699	132.422	2.31119	1	39.8379	3.4529	0	0	68.9874		17.7047	0
34827	Thu Mar 23 15:20:22 2017_x000D_	36.4056	71.8716	128.35	2.24013	1	39.8379	3.4529	0	0	68.5047		8.5732	0
34828	Thu Mar 23 15:20:22 2017_x000D_	36.1982	71.675	128.351	2.24015	1	39.8379	3.4529	0	0	68.3191		8.5732	96.121
34829	Thu Mar 23 15:20:22 2017_x000D_	35.9908	71.4784	128.353	2.24018	1	42.9438	2.666	0	0	69.1628		17.7296	0
34830	Thu Mar 23 15:20:22 2017_x000D_	35.674	70.9795	124.372	2.17069	1	42.9438	2.666	0	0	68.6992		10.9584	0
34831	Thu Mar 23 15:20:22 2017_x000D_	35.4636	70.6809	125.98	2.19876	1	42.9438	2.666	0	0	68.425		10.9741	0
34832	Thu Mar 23 15:20:22 2017_x000D_	35.253	70.3818	124.372	2.1707	1	42.9438	2.666	0	0	68.1511		17.1887	65.9034
34833	Thu Mar 23 15:20:22 2017_x000D_	34.8373	69.9875	124.376	2.17077	1	44.5479	1.1651	0	0	69.5041		16.43	0
34834	Thu Mar 23 15:20:22 2017_x000D_	34.6209	69.4844	125.979	2.19875	1	44.5479	1.1651	0	0	69.0367		8.60495	0
34835	Thu Mar 23 15:20:22 2017_x000D_	34.4128	69.287	125.981	2.19878	1	44.5479	1.1651	0	0	68.8717		9.67612	0
34836	Thu Mar 23 15:20:22 2017_x000D_	34.3028	68.9838	126.688	2.21113	1	44.5479	1.1651	0	0	68.5882		6.78896	23.9355
34837	Thu Mar 23 15:20:23 2017_x000D_	34.0975	68.8886	128.349	2.2401	1	45.2252	0.743401	348.986	6.09095	69.0478		13.6597	0
34838	Thu Mar 23 15:20:23 2017_x000D_	33.8835	68.4867	128.346	2.24005	1	45.2252	0.743401	348.986	6.09095	68.6862		8.61767	0
34839	Thu Mar 23 15:20:23 2017_x000D_	33.6751	68.289	128.347	2.24008	1	45.2252	0.743401	348.986	6.09095	68.526		8.62191	0
34840	Thu Mar 23 15:20:23 2017_x000D_	33.4666	68.0912	128.348	2.2401	1	45.2252	0.743401	348.986	6.09095	68.3666		6.13438	0
34841	Thu Mar 23 15:20:23 2017_x000D_	33.4609	67.8868	128.344	2.24003	1	45.2252	0.743401	348.986	6.09095	68.1662		12.938	35.2609
34842	Thu Mar 23 15:20:23 2017_x000D_	33.1482	67.5898	124.378	2.1708	1	46.2988	1.2218	0	0	67.6583		6.84741	0
34843	Thu Mar 23 15:20:23 2017_x000D_	33.0408	67.3884	126.69	2.21117	1	46.2988	1.2218	0	0	67.4818		4.30563	0
34844	Thu Mar 23 15:20:23 2017_x000D_	32.9367	67.2896	125.982	2.1988	1	46.2988	1.2218	0	0	67.4055		6.84882	0
34845	Thu Mar 23 15:20:23 2017_x000D_	32.8292	67.0882	128.344	2.24003	1	46.2988	1.2218	0	0	67.2296		15.2824	65.6775
34846	Thu Mar 23 15:20:23 2017_x000D_	32.513	66.6888	134.365	2.3451	1	48.4869	1.2927	0	0	67.3188		6.85818	0
34847	Thu Mar 23 15:20:23 2017_x000D_	32.4054	66.4871	136.49	2.38219	1	48.4869	1.2927	0	0	67.1485		19.5548	0
34848	Thu Mar 23 15:20:23 2017_x000D_	31.8856	66.0938	142.857	2.49332	1	48.4869	1.2927	0	0	66.8938		6.83172	0
34849	Thu Mar 23 15:20:23 2017_x000D_	31.6791	65.9978	148.643	2.59431	1	48.4869	1.2927	0	0	66.8525		17.806	47.6619
34850	Thu Mar 23 15:20:23 2017_x000D_	31.1618	65.7068	157.644	2.75141	1	49.9974	1.7851	0	0	66.6391		9.65058	0
34851	Thu Mar 23 15:20:23 2017_x000D_	30.8537	65.6143	166.934	2.91356	1	49.9974	1.7851	0	0	66.6382		9.65719	0
34852	Thu Mar 23 15:20:23 2017_x000D_	30.5454	65.5217	176.04	3.07247	1	49.9974	1.7851	0	0	66.6388		12.5903	0
34853	Thu Mar 23 15:20:23 2017_x000D_	30.1354	65.4321	184.677	3.22322	1	49.9974	1.7851	0	0	66.6741		3.04371	0
34854	Thu Mar 23 15:20:23 2017_x000D_	30.034	65.4355	190.83	3.33062	1	49.9974	1.7851	0	0	66.7077		15.5892	105.661
34855	Thu Mar 23 15:20:23 2017_x000D_	29.5281	65.5542	200.347	3.49672	1	53.4753	2.341	0	0	67.5972		6.84926	0
34856	Thu Mar 23 15:20:23 2017_x000D_	29.3276	65.6634	208.509	3.63917	1	53.4753	2.341	0	0	67.7705		9.67913	0
34857	Thu Mar 23 15:20:23 2017_x000D_	29.0251	65.7756	212.418	3.7074	1	53.4753	2.341	0	0	67.9835		8.68143	0
34858	Thu Mar 23 15:20:23 2017_x000D_	28.8277	65.9872	220.621	3.85056	1	53.4753	2.341	0	0	68.2521		11.0569	59.3259
34859	Thu Mar 23 15:20:24 2017_x000D_	28.5282	66.202	226.955	3.96111	1	55.4322	2.6259	0	0	69.0344		15.3498	0
34860	Thu Mar 23 15:20:24 2017_x000D_	28.1296	66.5228	228.926	3.99551	1	55.4322	2.6259	0	0	69.4856		15.3766	0
34861	Thu Mar 23 15:20:24 2017_x000D_	27.8361	66.943	231.032	4.03227	1	55.4322	2.6259	0	0	69.9874		8.694	0
34862	Thu Mar 23 15:20:24 2017_x000D_	27.6383	67.1548	231.032	4.03227	1	55.4322	2.6259	0	0	70.2601		19.6963	125.114
34863	Thu Mar 23 15:20:24 2017_x000D_	27.2458	67.6811	229.072	3.99806	1	59.5626	3.2025	0	0	72.124		13.0431	0
34864	Thu Mar 23 15:20:24 2017_x000D_	26.949	67.9988	228.926	3.99552	1	59.5626	3.2025	0	0	72.5411		19.6981	0
34865	Thu Mar 23 15:20:24 2017_x000D_	26.5564	68.5251	226.956	3.96112	1	59.5626	3.2025	0	0	73.1878		8.694	0
34866	Thu Mar 23 15:20:24 2017_x000D_	26.3586	68.7369	226.956	3.96112	1	59.5626	3.2025	0	0	73.4661		19.6838	45.8909
34867	Thu Mar 23 15:20:24 2017_x000D_	25.8606	69.1641	224.984	3.92671	1	61.0915	3.2519	0	0	74.7371		11.0983	0
34868	Thu Mar 23 15:20:24 2017_x000D_	25.6658	69.4786	222.878	3.88995	1	61.0915	3.2519	0	0	75.1063		22.1581	0
34869	Thu Mar 23 15:20:24 2017_x000D_	25.0657	69.9092	222.877	3.88993	1	61.0915	3.2519	0	0	75.7697		8.70029	0
34870	Thu Mar 23 15:20:24 2017_x000D_	24.8677	70.1211	222.877	3.88994	1	61.0915	3.2519	0	0	76.0503		8.70043	0
34871	Thu Mar 23 15:20:24 2017_x000D_	24.6698	70.3331	222.877	3.88994	1	61.0915	3.2519	0	0	76.331		8.70029	91.7608
34872	Thu Mar 23 15:20:24 2017_x000D_	24.4718	70.545	222.877	3.88994	1	64.1486	3.3506	351.074	6.12739	78.0342		19.69	0
34873	Thu Mar 23 15:20:24 2017_x000D_	23.9737	70.9724	224.838	3.92416	1	64.1486	3.3506	351.074	6.12739	78.6558		11.0911	0
34874	Thu Mar 23 15:20:24 2017_x000D_	23.6733	71.1879	222.877	3.88993	1	64.1486	3.3506	351.074	6.12739	78.9946		19.6943	0
34875	Thu Mar 23 15:20:24 2017_x000D_	23.1751	71.6154	224.837	3.92415	1	64.1486	3.3506	351.074	6.12739	79.6173		8.70672	92.0713
34876	Thu Mar 23 15:20:24 2017_x000D_	22.977	71.8275	224.837	3.92415	1	67.2152	3.2282	0	0	81.6265		21.7647	0
34877	Thu Mar 23 15:20:24 2017_x000D_	22.4818	72.3577	224.983	3.9267	1	67.2152	3.2282	0	0	82.3405		8.70453	0
34878	Thu Mar 23 15:20:24 2017_x000D_	22.2837	72.5697	224.983	3.9267	1	67.2152	3.2282	0	0	82.6262		11.0928	0
34879	Thu Mar 23 15:20:24 2017_x000D_	21.9833	72.7853	226.954	3.96109	1	67.2152	3.2282	0	0	82.9706		19.7173	52.9291
34880	Thu Mar 23 15:20:25 2017_x000D_	21.5903	73.3121	224.838	3.92416	1	68.9718	3.0635	0	0	84.7341		8.70672	0
34881	Thu Mar 23 15:20:25 2017_x000D_	21.3922	73.5242	224.838	3.92416	1	68.9718	3.0635	0	0	85.0208		11.1054	0
34882	Thu Mar 23 15:20:25 2017_x000D_	21.0915	73.7401	222.878	3.88995	1	68.9718	3.0635	0	0	85.3681		17.4177	0
34883	Thu Mar 23 15:20:25 2017_x000D_	20.6952	74.1644	222.878	3.88995	1	68.9718	3.0635	0	0	85.9417		11.0995	0
34884	Thu Mar 23 15:20:25 2017_x000D_	20.3946	74.3801	224.837	3.92415	1	68.9718	3.0635	0	0	86.2891		17.4241	78.578
34885	Thu Mar 23 15:20:25 2017_x000D_	19.9982	74.8046	224.837	3.92415	1	71.5897	3.1481	0	0	88.2969		8.71301	0
34886	Thu Mar 23 15:20:25 2017_x000D_	19.7999	75.0168	224.837	3.92415	1	71.5897	3.1481	0	0	88.585		15.4004	0
34887	Thu Mar 23 15:20:25 2017_x000D_	19.4001	75.3388	226.953	3.96108	1	71.5897	3.1481	0	0	89.08		8.7152	0
34888	Thu Mar 23 15:20:25 2017_x000D_	19.2018	75.5511	226.953	3.96108	1	71.5897	3.1481	0	0	89.3683		8.71301	104.828
34889	Thu Mar 23 15:20:25 2017_x000D_	19.0035	75.7633	226.953	3.96108	1	75.068	3.4818	0	0	91.4759		15.413	0
34890	Thu Mar 23 15:20:25 2017_x000D_	18.6034	76.0856	224.837	3.92414	1	75.068	3.4818	0	0	91.9759		8.7152	0
34891	Thu Mar 23 15:20:25 2017_x000D_	18.4051	76.2979	224.837	3.92415	1	75.068	3.4818	0	0	92.2652		15.4041	0
34892	Thu Mar 23 15:20:25 2017_x000D_	18.111	76.7188	222.879	3.88997	1	75.068	3.4818	0	0	92.778		6.16322	59.1486
34893	Thu Mar 23 15:20:25 2017_x000D_	17.9057	76.7264	222.878	3.88995	1	77.019	3.7662	0	0	93.9019		15.3982	0
34894	Thu Mar 23 15:20:25 2017_x000D_	17.6118	77.1472	224.837	3.92415	1	77.019	3.7662	0	0	94.4139		3.08622	0
34895	Thu Mar 23 15:20:25 2017_x000D_	17.509	77.1511	222.878	3.88996	1	77.019	3.7662	0	0	94.4817		8.71725	0
34896	Thu Mar 23 15:20:25 2017_x000D_	17.3106	77.3634	222.878	3.88996	1	77.019	3.7662	0	0	94.7715		13.0855	65.8671
34897	Thu Mar 23 15:20:25 2017_x000D_	17.0128	77.6821	218.848	3.81961	1	79.2094	3.6156	0	0	96.7174		8.71944	0
34898	Thu Mar 23 15:20:25 2017_x000D_	16.8144	77.8945	218.848	3.81962	1	79.2094	3.6156	0	0	97.0077		4.37832	0
34899	Thu Mar 23 15:20:25 2017_x000D_	16.7144	78.0008	202.277	3.5304	1	79.2094	3.6156	0	0	97.1534		3.07135	0
34900	Thu Mar 23 15:20:25 2017_x000D_	16.8167	77.9968	190.641	3.32732	1	79.2094	3.6156	0	0	97.0846		3.0807	0
34901	Thu Mar 23 15:20:26 2017_x000D_	16.9193	77.9925	179.148	3.12672	1	79.2094	3.6156	0	0	97.0154		4.33099	77.1301
34902	Thu Mar 23 15:20:26 2017_x000D_	17.0254	78.0904	163.771	2.85835	1	81.6507	2.8093	0	0	99.2153		3.08096	0
34903	Thu Mar 23 15:20:26 2017_x000D_	17.128	78.0859	151.746	2.64847	1	81.6507	2.8093	0	0	99.1451		6.1479	0
34904	Thu Mar 23 15:20:26 2017_x000D_	16.9232	78.0932	135.065	2.35732	1	81.6507	2.8093	0	0	99.284		3.08569	0
34905	Thu Mar 23 15:20:26 2017_x000D_	16.9198	77.9904	125.052	2.18257	1	81.6507	2.8093	0	0	99.2083		3.0735	0
34906	Thu Mar 23 15:20:26 2017_x000D_	16.9166	77.888	118.682	2.07139	1	81.6507	2.8093	0	0	99.1328		6.86624	0
34907	Thu Mar 23 15:20:26 2017_x000D_	16.7081	77.7936	106.809	1.86417	1	81.6507	2.8093	0	0	99.1977		9.717	0
34908	Thu Mar 23 15:20:26 2017_x000D_	16.5947	77.4902	103.36	1.80397	1	81.6507	2.8093	0	0	99.043		21.7279	0
34909	Thu Mar 23 15:20:26 2017_x000D_	16.4669	76.7773	101.011	1.76298	1	81.6507	2.8093	0	0	98.591		15.6919	39.9073
34910	Thu Mar 23 15:20:26 2017_x000D_	16.346	76.2684	103.359	1.80395	1	82.9689	2.63071	0	0	99.3032		24.8175	0
34911	Thu Mar 23 15:20:26 2017_x000D_	16.2143	75.4517	106.093	1.85167	1	82.9689	2.63071	0	0	98.788		12.7	0
34912	Thu Mar 23 15:20:26 2017_x000D_	16.0968	75.045	108.765	1.8983	1	82.9689	2.63071	0	0	98.5683		15.7079	0
34913	Thu Mar 23 15:20:26 2017_x000D_	15.9757	74.5356	112.299	1.95999	1	82.9689	2.63071	0	0	98.2772		20.6953	6.53736
34914	Thu Mar 23 15:20:26 2017_x000D_	15.6448	73.9303	114.917	2.00567	1	83.1867	2.6377	0	0	98.2066		9.75421	0
34915	Thu Mar 23 15:20:26 2017_x000D_	15.5308	73.6258	118.654	2.07091	1	83.1867	2.6377	0	0	98.0644		9.75807	0
34916	Thu Mar 23 15:20:26 2017_x000D_	15.4167	73.3212	122.559	2.13906	1	83.1867	2.6377	0	0	97.9231		22.2831	0
34917	Thu Mar 23 15:20:26 2017_x000D_	14.9823	72.7187	122.56	2.13908	1	83.1867	2.6377	0	0	97.7915		6.91415	0
34918	Thu Mar 23 15:20:26 2017_x000D_	14.8717	72.5165	125.001	2.18168	1	83.1867	2.6377	0	0	97.724		22.3114	0
34919	Thu Mar 23 15:20:26 2017_x000D_	14.4368	71.9132	125.001	2.18168	1	83.1867	2.6377	0	0	97.5994		8.76055	0
34920	Thu Mar 23 15:20:26 2017_x000D_	14.2229	71.7144	125.003	2.18172	1	83.1867	2.6377	0	0	97.6094		20.7649	0
34921	Thu Mar 23 15:20:26 2017_x000D_	13.891	71.107	122.562	2.13911	1	83.1867	2.6377	0	0	97.4163		8.77107	0
34922	Thu Mar 23 15:20:26 2017_x000D_	13.6769	70.9079	122.565	2.13916	1	83.1867	2.6377	0	0	97.4291		6.9357	20.5925
34923	Thu Mar 23 15:20:27 2017_x000D_	13.5659	70.7051	125.002	2.18169	1	83.829	2.87981	8.92614	0.155791	97.6585		20.7958	0
34924	Thu Mar 23 15:20:27 2017_x000D_	13.2335	70.0968	122.563	2.13912	1	83.829	2.87981	8.92614	0.155791	97.4774		8.78379	0
34925	Thu Mar 23 15:20:27 2017_x000D_	13.0191	69.8974	122.565	2.13916	1	83.829	2.87981	8.92614	0.155791	97.4956		9.81004	0
34926	Thu Mar 23 15:20:27 2017_x000D_	12.9046	69.5911	118.667	2.07113	1	83.829	2.87981	8.92614	0.155791	97.3687		18.1023	14.556
34927	Thu Mar 23 15:20:27 2017_x000D_	12.5754	69.0854	117.306	2.04737	1	84.2535	3.1148	30.755	0.536776	97.416		11.2143	0
34928	Thu Mar 23 15:20:27 2017_x000D_	12.3569	68.7821	116.07	2.02581	1	84.2535	3.1148	30.755	0.536776	97.372		19.6482	0
34929	Thu Mar 23 15:20:27 2017_x000D_	12.1271	68.1688	116.068	2.02578	1	84.2535	3.1148	30.755	0.536776	97.13		8.80703	0
34930	Thu Mar 23 15:20:27 2017_x000D_	11.9122	67.9688	116.072	2.02584	1	84.2535	3.1148	30.755	0.536776	97.1561		6.96252	0
34931	Thu Mar 23 15:20:27 2017_x000D_	11.8008	67.7652	118.67	2.07118	1	84.2535	3.1148	30.755	0.536776	97.1034		19.6759	13.0719
34932	Thu Mar 23 15:20:27 2017_x000D_	11.5705	67.1511	118.667	2.07113	1	84.689	3.12891	25.7023	0.44859	97.1862		6.95964	0
34933	Thu Mar 23 15:20:27 2017_x000D_	11.4593	66.9475	116.07	2.02581	1	84.689	3.12891	25.7023	0.44859	97.136		13.9329	0
34934	Thu Mar 23 15:20:27 2017_x000D_	11.2365	66.54	116.071	2.02582	1	84.689	3.12891	25.7023	0.44859	97.0373		9.85042	0
34935	Thu Mar 23 15:20:27 2017_x000D_	11.1211	66.2326	119.993	2.09427	1	84.689	3.12891	25.7023	0.44859	96.9243		13.9463	48.0109
34936	Thu Mar 23 15:20:27 2017_x000D_	10.8981	65.8247	119.993	2.09427	1	85.0462	4.6889	0	0	96.1016		6.97999	0
34937	Thu Mar 23 15:20:27 2017_x000D_	10.7864	65.6206	122.551	2.13891	1	85.0462	4.6889	0	0	96.0583		13.9597	0
34938	Thu Mar 23 15:20:27 2017_x000D_	10.5632	65.2123	122.55	2.13889	1	85.0462	4.6889	0	0	95.9729		0	0
34939	Thu Mar 23 15:20:27 2017_x000D_	10.5632	65.2123	122.55	2.13889	1	85.0462	4.6889	0	0	95.9729		8.84285	40.2053
34940	Thu Mar 23 15:20:27 2017_x000D_	10.3476	65.0113	122.552	2.13894	1	85.1967	6.0206	0	0	95.3011		6.97712	0
34941	Thu Mar 23 15:20:27 2017_x000D_	10.2361	64.8072	119.995	2.09431	1	85.1967	6.0206	0	0	95.2626		16.8184	0
34942	Thu Mar 23 15:20:27 2017_x000D_	10.0091	64.2946	113.373	1.97872	1	85.1967	6.0206	0	0	95.1264		3.11643	0
34943	Thu Mar 23 15:20:27 2017_x000D_	10.0132	64.3984	106.883	1.86546	1	85.1967	6.0206	0	0	95.1868		3.13191	33.6689
34944	Thu Mar 23 15:20:28 2017_x000D_	10.0177	64.5027	89.2684	1.55803	1	85.3583	7.1312	10.1457	0.177075	94.6979		4.4016	0
34945	Thu Mar 23 15:20:28 2017_x000D_	9.91774	64.6101	80.2106	1.39994	1	85.3583	7.1312	10.1457	0.177075	94.8425		3.12279	0
34946	Thu Mar 23 15:20:28 2017_x000D_	9.81372	64.614	64.1083	1.1189	1	85.3583	7.1312	10.1457	0.177075	94.9276		3.12504	0
34947	Thu Mar 23 15:20:28 2017_x000D_	9.81748	64.7181	57.4503	1.0027	1	85.3583	7.1312	10.1457	0.177075	94.9877		6.22362	0
34948	Thu Mar 23 15:20:28 2017_x000D_	9.80949	64.5108	49.02	0.855561	1	85.3583	7.1312	10.1457	0.177075	94.8685		6.93459	79.9217
34949	Thu Mar 23 15:20:28 2017_x000D_	10.0129	64.401	29.6809	0.518029	1	85.0063	9.7719	0	0	92.7812		3.11248	0
34950	Thu Mar 23 15:20:28 2017_x000D_	10.1166	64.3978	23.009	0.401583	1	85.0063	9.7719	0	0	92.6955		6.94767	0
34951	Thu Mar 23 15:20:28 2017_x000D_	10.2125	64.187	16.4822	0.287669	1	85.0063	9.7719	0	0	92.4939		9.34653	0
34952	Thu Mar 23 15:20:28 2017_x000D_	10.5239	64.1773	4.59714	0.0802352	1	85.0063	9.7719	0	0	92.2365		12.4797	59.6206
34953	Thu Mar 23 15:20:28 2017_x000D_	10.9397	64.1647	4.59774	0.0802456	1	84.9056	11.7567	0	0	90.6507		24.9445	0
34954	Thu Mar 23 15:20:28 2017_x000D_	11.7708	64.1394	4.59888	0.0802656	1	84.9056	11.7567	0	0	89.9591		15.8737	0
34955	Thu Mar 23 15:20:28 2017_x000D_	12.2863	64.0201	7.7441	0.13516	1	84.9056	11.7567	0	0	89.4708		12.4587	0
34956	Thu Mar 23 15:20:28 2017_x000D_	12.7014	64.0075	7.7453	0.135181	1	84.9056	11.7567	0	0	89.1268		25.079	39.732
34957	Thu Mar 23 15:20:28 2017_x000D_	13.5274	63.8788	10.7128	0.186973	1	84.8385	13.0794	0	0	87.5549		12.8096	0
34958	Thu Mar 23 15:20:28 2017_x000D_	13.9383	63.7627	13.6343	0.237963	1	84.8385	13.0794	0	0	87.1529		22.609	0
34959	Thu Mar 23 15:20:28 2017_x000D_	14.6563	63.5337	20.201	0.352573	1	84.8385	13.0794	0	0	86.436		9.31918	0
34960	Thu Mar 23 15:20:28 2017_x000D_	14.9668	63.5244	19.2901	0.336676	1	84.8385	13.0794	0	0	86.1786		16.7088	40.1305
34961	Thu Mar 23 15:20:28 2017_x000D_	15.4773	63.3017	25.7541	0.449493	1	84.9889	14.4086	0	0	84.9847		13.8593	0
34962	Thu Mar 23 15:20:28 2017_x000D_	15.8838	63.0822	25.7537	0.449486	1	84.9889	14.4086	0	0	84.5259		13.8593	0
34963	Thu Mar 23 15:20:28 2017_x000D_	16.2903	62.8627	25.7533	0.449479	1	84.9889	14.4086	0	0	84.0672		13.8526	0
34964	Thu Mar 23 15:20:28 2017_x000D_	16.6966	62.6433	25.7529	0.449473	1	84.9889	14.4086	0	0	83.6088		6.20379	0
34965	Thu Mar 23 15:20:29 2017_x000D_	16.9033	62.6371	25.7544	0.449499	1	84.9889	14.4086	0	0	83.4364		20.7709	47.8902
34966	Thu Mar 23 15:20:29 2017_x000D_	17.5125	62.3081	23.0275	0.401907	1	85.3455	15.9646	0	0	82.1525		6.9197	0
34967	Thu Mar 23 15:20:29 2017_x000D_	17.7154	62.1984	20.1969	0.352503	1	85.3455	15.9646	0	0	81.9231		9.78638	0
34968	Thu Mar 23 15:20:29 2017_x000D_	18.0216	62.0859	21.9963	0.383908	1	85.3455	15.9646	0	0	81.6069		16.6683	0
34969	Thu Mar 23 15:20:29 2017_x000D_	18.5308	61.8636	23.0273	0.401903	1	85.3455	15.9646	0	0	81.0612		12.7565	83.0791
34970	Thu Mar 23 15:20:29 2017_x000D_	18.94	61.748	20.1969	0.352502	1	86.0808	18.6345	0	0	79.7914		19.5569	0
34971	Thu Mar 23 15:20:29 2017_x000D_	19.5518	61.5229	20.1969	0.352502	1	86.0808	18.6345	0	0	79.1551		6.91421	0
34972	Thu Mar 23 15:20:29 2017_x000D_	19.7546	61.4134	23.0286	0.401924	1	86.0808	18.6345	0	0	78.9253		12.7412	0
34973	Thu Mar 23 15:20:29 2017_x000D_	20.1633	61.2979	20.1969	0.352502	1	86.0808	18.6345	0	0	78.5193		20.7292	47.8407
34974	Thu Mar 23 15:20:29 2017_x000D_	20.7713	60.9696	23.0284	0.401921	1	86.437	20.1889	0	0	77.2984		6.17954	0
34975	Thu Mar 23 15:20:29 2017_x000D_	20.9772	60.9637	23.0298	0.401945	1	86.437	20.1889	0	0	77.1205		22.4734	0
34976	Thu Mar 23 15:20:29 2017_x000D_	21.6909	60.7361	21.9987	0.38395	1	86.437	20.1889	0	0	76.3946		11.1378	0
34977	Thu Mar 23 15:20:29 2017_x000D_	21.993	60.5203	23.0296	0.401942	1	86.437	20.1889	0	0	76.024		9.75052	0
34978	Thu Mar 23 15:20:29 2017_x000D_	22.298	60.408	19.2791	0.336485	1	86.437	20.1889	0	0	75.7059		19.5085	33.0487
34979	Thu Mar 23 15:20:29 2017_x000D_	22.9083	60.1835	19.2789	0.336481	1	86.381	21.2891	0	0	74.4416		11.1287	0
34980	Thu Mar 23 15:20:29 2017_x000D_	23.2101	59.9678	20.1928	0.352431	1	86.381	21.2891	0	0	74.0716		19.4951	0
34981	Thu Mar 23 15:20:29 2017_x000D_	23.82	59.7435	20.1928	0.352431	1	86.381	21.2891	0	0	73.4345		9.2436	0
34982	Thu Mar 23 15:20:29 2017_x000D_	24.128	59.7349	19.2785	0.336473	1	86.381	21.2891	0	0	73.1677		9.74845	138.726
34983	Thu Mar 23 15:20:29 2017_x000D_	24.433	59.6228	23.0321	0.401985	1	86.1457	25.9073	0	0	70.3221		17.9618	0
34984	Thu Mar 23 15:20:29 2017_x000D_	24.9361	59.2982	19.2754	0.336419	1	86.1457	25.9073	0	0	69.7249		12.3169	0
34985	Thu Mar 23 15:20:29 2017_x000D_	25.3465	59.2866	19.278	0.336465	1	86.1457	25.9073	0	0	69.3594		16.5796	0
34986	Thu Mar 23 15:20:29 2017_x000D_	25.853	59.0655	20.1942	0.352455	1	86.1457	25.9073	0	0	68.809		6.15238	52.8115
34987	Thu Mar 23 15:20:30 2017_x000D_	26.058	59.0598	20.1955	0.352478	1	86.0561	27.6654	0	0	67.7154		16.562	0
34988	Thu Mar 23 15:20:30 2017_x000D_	26.5639	58.8388	19.2776	0.336458	1	86.0561	27.6654	0	0	67.1647		11.1054	0
34989	Thu Mar 23 15:20:30 2017_x000D_	26.8651	58.6236	20.1928	0.352431	1	86.0561	27.6654	0	0	66.7981		9.21653	0
34990	Thu Mar 23 15:20:30 2017_x000D_	27.1722	58.6151	19.2774	0.336454	1	86.0561	27.6654	0	0	66.5222		6.14638	0
34991	Thu Mar 23 15:20:30 2017_x000D_	27.377	58.6094	19.2787	0.336477	1	86.0561	27.6654	0	0	66.3383		13.7494	40.2588
34992	Thu Mar 23 15:20:30 2017_x000D_	27.7802	58.3915	19.2772	0.33645	1	85.7718	28.9769	0	0	65.025		11.0963	0
34993	Thu Mar 23 15:20:30 2017_x000D_	28.0811	58.1764	20.1929	0.352432	1	85.7718	28.9769	0	0	64.6593		6.14338	0
34994	Thu Mar 23 15:20:30 2017_x000D_	28.2858	58.1707	20.1942	0.352455	1	85.7718	28.9769	0	0	64.4742		12.658	0
34995	Thu Mar 23 15:20:30 2017_x000D_	28.6919	58.0562	23.0364	0.40206	1	85.7718	28.9769	0	0	64.0603		6.86991	120.715
34996	Thu Mar 23 15:20:30 2017_x000D_	28.8934	57.9474	25.7719	0.449804	1	84.9193	32.9094	10.4692	0.182722	61.3661		6.87134	0
34997	Thu Mar 23 15:20:30 2017_x000D_	29.0949	57.8385	28.396	0.495603	1	84.9193	32.9094	10.4692	0.182722	61.1377		6.15854	0
34998	Thu Mar 23 15:20:30 2017_x000D_	29.3001	57.8326	44.8037	0.781973	1	84.9193	32.9094	10.4692	0.182722	60.948		4.347	0
34999	Thu Mar 23 15:20:30 2017_x000D_	29.2012	57.9385	52.8433	0.922289	1	84.9193	32.9094	10.4692	0.182722	61.0816		4.34467	85.6856
35000	Thu Mar 23 15:20:30 2017_x000D_	29.1022	58.0442	61.4588	1.07266	1	84.7742	35.7619	10.4692	0.182722	59.9656		6.1738	0
35001	Thu Mar 23 15:20:30 2017_x000D_	29.1084	58.2499	79.9254	1.39496	1	84.7742	35.7619	10.4692	0.182722	60.0366		3.06151	0
35002	Thu Mar 23 15:20:30 2017_x000D_	29.2104	58.2467	88.7182	1.54843	1	84.7742	35.7619	10.4692	0.182722	59.9408		0.0254558	0
35003	Thu Mar 23 15:20:30 2017_x000D_	29.2098	58.2461	106.295	1.85519	1	84.7742	35.7619	10.4692	0.182722	59.9412		4.3473	0
35004	Thu Mar 23 15:20:30 2017_x000D_	29.3085	58.14	115.425	2.01454	1	84.7742	35.7619	10.4692	0.182722	59.8099		8.74252	52.706
35005	Thu Mar 23 15:20:30 2017_x000D_	29.0974	57.9391	128.246	2.23832	1	84.685	37.5165	10.4692	0.182722	59.2205		0.0127279	0
35006	Thu Mar 23 15:20:30 2017_x000D_	29.0971	57.9394	136.346	2.37968	1	84.685	37.5165	10.4692	0.182722	59.2209		6.91853	0
35007	Thu Mar 23 15:20:30 2017_x000D_	28.9886	57.7359	142.675	2.49014	1	84.685	37.5165	10.4692	0.182722	59.253		3.07041	0
35008	Thu Mar 23 15:20:31 2017_x000D_	28.8863	57.739	149.338	2.60644	1	84.685	37.5165	10.4692	0.182722	59.3502		11.1136	39.516
35009	Thu Mar 23 15:20:31 2017_x000D_	28.5732	57.541	156.163	2.72556	1	84.6181	38.832	10.4692	0.182722	59.0852		11.1276	0
35010	Thu Mar 23 15:20:31 2017_x000D_	28.2598	57.3426	157.405	2.74724	1	84.6181	38.832	10.4692	0.182722	59.3203		24.8696	0
35011	Thu Mar 23 15:20:31 2017_x000D_	27.5307	56.9481	150.88	2.63336	1	84.6181	38.832	10.4692	0.182722	59.8929		9.73814	0
35012	Thu Mar 23 15:20:31 2017_x000D_	27.2204	56.8528	146.837	2.56279	1	84.6181	38.832	10.4692	0.182722	60.1602		26.6017	33.4262
35013	Thu Mar 23 15:20:31 2017_x000D_	26.487	56.3544	142.69	2.49042	1	84.7792	39.9345	17.3296	0.302459	60.5607		11.1573	0
35014	Thu Mar 23 15:20:31 2017_x000D_	26.173	56.1551	136.373	2.38015	1	84.7792	39.9345	17.3296	0.302459	60.8095		21.9342	0
35015	Thu Mar 23 15:20:31 2017_x000D_	25.6439	55.6505	132.31	2.30924	1	84.7792	39.9345	17.3296	0.302459	61.188		13.1707	0
35016	Thu Mar 23 15:20:31 2017_x000D_	25.3262	55.3475	128.294	2.23916	1	84.7792	39.9345	17.3296	0.302459	61.4184		11.2113	0
35017	Thu Mar 23 15:20:31 2017_x000D_	25.1111	55.0419	130.07	2.27015	1	84.7792	39.9345	17.3296	0.302459	61.5509		25.1169	100.228
35018	Thu Mar 23 15:20:31 2017_x000D_	24.677	54.326	128.29	2.23908	1	85.2625	43.2403	0	0	61.5914		11.1865	0
35019	Thu Mar 23 15:20:31 2017_x000D_	24.3621	54.1263	125.954	2.19831	1	85.2625	43.2403	0	0	61.8657		9.86272	0
35020	Thu Mar 23 15:20:31 2017_x000D_	24.2493	53.8175	130.066	2.27007	1	85.2625	43.2403	0	0	61.9232		19.9636	0
35021	Thu Mar 23 15:20:31 2017_x000D_	23.821	53.3082	128.292	2.23911	1	85.2625	43.2403	0	0	62.2609		11.2455	46.3631
35022	Thu Mar 23 15:20:31 2017_x000D_	23.6052	53.0017	130.064	2.27005	1	85.4012	44.7795	0	0	62.3406		17.6481	0
35023	Thu Mar 23 15:20:31 2017_x000D_	23.1794	52.5958	134.394	2.34562	1	85.4012	44.7795	0	0	62.7108		11.2605	0
35024	Thu Mar 23 15:20:31 2017_x000D_	22.9633	52.2889	136.351	2.37978	1	85.4012	44.7795	0	0	62.8879		6.94885	0
35025	Thu Mar 23 15:20:31 2017_x000D_	22.7538	52.1901	138.459	2.41657	1	85.4012	44.7795	0	0	63.0842		17.6649	0
35026	Thu Mar 23 15:20:31 2017_x000D_	22.3277	51.7837	138.458	2.41656	1	85.4012	44.7795	0	0	63.4612		7.00201	0
35027	Thu Mar 23 15:20:31 2017_x000D_	22.2176	51.5779	140.406	2.45054	1	85.4012	44.7795	0	0	63.5483		17.684	0
35028	Thu Mar 23 15:20:31 2017_x000D_	21.7911	51.171	140.404	2.45052	1	85.4012	44.7795	0	0	63.9304		8.84411	0
35029	Thu Mar 23 15:20:31 2017_x000D_	21.5778	50.9675	140.403	2.4505	1	85.4012	44.7795	0	0	64.1227		18.1974	65.9346
35030	Thu Mar 23 15:20:32 2017_x000D_	21.051	50.6668	136.357	2.37987	1	85.5064	46.9748	0	0	64.5611		8.85476	0
35031	Thu Mar 23 15:20:32 2017_x000D_	20.8374	50.4631	136.357	2.37987	1	85.5064	46.9748	0	0	64.763		8.859	0
35032	Thu Mar 23 15:20:32 2017_x000D_	20.6237	50.2593	136.357	2.37987	1	85.5064	46.9748	0	0	64.9658		8.86324	0
35033	Thu Mar 23 15:20:32 2017_x000D_	20.4099	50.0554	136.357	2.37987	1	85.5064	46.9748	0	0	65.1694		17.735	0
35034	Thu Mar 23 15:20:32 2017_x000D_	19.9821	49.6474	136.357	2.37987	1	85.5064	46.9748	0	0	65.5788		8.87173	92.6328
35035	Thu Mar 23 15:20:32 2017_x000D_	19.7681	49.4433	136.357	2.37987	1	85.7835	50.0501	0	0	66.0182		15.6652	0
35036	Thu Mar 23 15:20:32 2017_x000D_	19.3434	49.1395	138.458	2.41656	1	85.7835	50.0501	0	0	66.4463		8.88021	0
35037	Thu Mar 23 15:20:32 2017_x000D_	19.1292	48.9352	138.458	2.41655	1	85.7835	50.0501	0	0	66.6636		17.7732	0
35038	Thu Mar 23 15:20:32 2017_x000D_	18.7004	48.5264	138.457	2.41653	1	85.7835	50.0501	0	0	67.1004		8.89293	46.2938
35039	Thu Mar 23 15:20:32 2017_x000D_	18.4859	48.3218	138.457	2.41653	1	85.922	51.587	0	0	67.5151		13.3425	0
35040	Thu Mar 23 15:20:32 2017_x000D_	18.1642	48.0147	134.263	2.34334	1	85.922	51.587	0	0	67.8519		4.44983	0
35041	Thu Mar 23 15:20:32 2017_x000D_	18.0567	47.9125	138.456	2.41651	1	85.922	51.587	0	0	67.9647		8.90142	0
35042	Thu Mar 23 15:20:32 2017_x000D_	17.842	47.7077	138.456	2.41651	1	85.922	51.587	0	0	68.1904		13.3574	85.4489
35043	Thu Mar 23 15:20:32 2017_x000D_	17.5199	47.4003	134.265	2.34336	1	85.9935	54.4344	0	0	68.8339		4.45614	0
35044	Thu Mar 23 15:20:32 2017_x000D_	17.4123	47.2979	138.455	2.41649	1	85.9935	54.4344	0	0	68.9515		4.45377	0
35045	Thu Mar 23 15:20:32 2017_x000D_	17.305	47.1953	134.265	2.34337	1	85.9935	54.4344	0	0	69.0689		8.91424	0
35046	Thu Mar 23 15:20:32 2017_x000D_	17.0899	46.9903	134.265	2.34337	1	85.9935	54.4344	0	0	69.3046		13.3764	33.3058
35047	Thu Mar 23 15:20:32 2017_x000D_	16.7674	46.6824	130.106	2.27077	1	86.1542	55.5329	0	0	69.949		3.14556	0
35048	Thu Mar 23 15:20:32 2017_x000D_	16.7641	46.5776	123.549	2.15633	1	86.1542	55.5329	0	0	69.9656		4.44943	0
35049	Thu Mar 23 15:20:32 2017_x000D_	16.657	46.475	114.073	1.99095	1	86.1542	55.5329	0	0	70.085		3.14917	0
35050	Thu Mar 23 15:20:32 2017_x000D_	16.6609	46.5799	107.318	1.87306	1	86.1542	55.5329	0	0	70.0676		3.16151	0
35051	Thu Mar 23 15:20:33 2017_x000D_	16.6651	46.6852	88.9849	1.55308	1	86.1542	55.5329	0	0	70.0501		3.1149	97.5246
35052	Thu Mar 23 15:20:33 2017_x000D_	16.5613	46.6877	80.1548	1.39896	1	84.4938	58.3277	49.0684	0.856404	68.9225		0.0241868	0
35053	Thu Mar 23 15:20:33 2017_x000D_	16.5612	46.6885	61.5342	1.07397	1	84.4938	58.3277	49.0684	0.856404	68.9225		3.13696	0
35054	Thu Mar 23 15:20:33 2017_x000D_	16.5575	46.584	55.0743	0.961228	1	84.4938	58.3277	49.0684	0.856404	68.9439		6.92806	0
35055	Thu Mar 23 15:20:33 2017_x000D_	16.7612	46.4752	36.207	0.631932	1	84.4938	58.3277	49.0684	0.856404	68.7618		6.29524	51.5703
35056	Thu Mar 23 15:20:33 2017_x000D_	16.7535	46.2655	28.1362	0.491069	1	83.3447	59.6062	89.1768	1.55643	67.9144		9.82221	0
35057	Thu Mar 23 15:20:33 2017_x000D_	17.0613	46.1539	13.2396	0.231075	1	83.3447	59.6062	89.1768	1.55643	67.6347		6.94978	0
35058	Thu Mar 23 15:20:33 2017_x000D_	17.2655	46.0445	10.2838	0.179486	1	83.3447	59.6062	89.1768	1.55643	67.4565		6.23253	0
35059	Thu Mar 23 15:20:33 2017_x000D_	17.4732	46.0399	4.2553	0.0742689	1	83.3447	59.6062	89.1768	1.55643	67.254		12.4738	23.7311
35060	Thu Mar 23 15:20:33 2017_x000D_	17.8889	46.0311	4.25591	0.0742796	1	82.673	60.024	124.245	2.16848	66.2781		28.1778	0
35061	Thu Mar 23 15:20:33 2017_x000D_	18.8199	45.9068	12.6567	0.220901	1	82.673	60.024	124.245	2.16848	65.3951		15.5734	0
35062	Thu Mar 23 15:20:33 2017_x000D_	19.3389	45.8959	13.2461	0.231189	1	82.673	60.024	124.245	2.16848	64.8908		25.6054	0
35063	Thu Mar 23 15:20:33 2017_x000D_	20.1617	45.669	18.9685	0.331063	1	82.673	60.024	124.245	2.16848	64.1384		11.1902	0
35064	Thu Mar 23 15:20:33 2017_x000D_	20.4658	45.453	19.8902	0.34715	1	82.673	60.024	124.245	2.16848	63.8909		22.5884	14.7607
35065	Thu Mar 23 15:20:33 2017_x000D_	21.1845	45.2285	26.7688	0.467203	1	82.4344	60.4543	135	2.35619	63.114		11.1793	0
35066	Thu Mar 23 15:20:33 2017_x000D_	21.4883	45.0127	30.685	0.535554	1	82.4344	60.4543	135	2.35619	62.8719		9.80684	0
35067	Thu Mar 23 15:20:33 2017_x000D_	21.7957	44.9015	34.5984	0.603856	1	82.4344	60.4543	135	2.35619	62.6014		19.8655	0
35068	Thu Mar 23 15:20:33 2017_x000D_	22.2997	44.472	36.2259	0.632262	1	82.4344	60.4543	135	2.35619	62.2223		13.8524	6.49766
35069	Thu Mar 23 15:20:33 2017_x000D_	22.7068	44.2541	36.2267	0.632275	1	82.2179	60.4481	135	2.35619	61.6751		8.78057	0
35070	Thu Mar 23 15:20:33 2017_x000D_	22.9069	44.0405	36.2261	0.632264	1	82.2179	60.4481	135	2.35619	61.5386		22.3412	0
35071	Thu Mar 23 15:20:33 2017_x000D_	23.514	43.6092	36.2262	0.632267	1	82.2179	60.4481	135	2.35619	61.0712		11.1619	0
35072	Thu Mar 23 15:20:34 2017_x000D_	23.8173	43.3937	34.5972	0.603835	1	82.2179	60.4481	135	2.35619	60.8398		18.0536	0
35073	Thu Mar 23 15:20:34 2017_x000D_	24.3241	43.0692	33.6827	0.587874	1	82.2179	60.4481	135.523	2.36533	60.446		11.1577	0
35074	Thu Mar 23 15:20:34 2017_x000D_	24.6273	42.8538	32.1166	0.56054	1	82.2179	60.4481	135.523	2.36533	60.2182		13.8309	0
35075	Thu Mar 23 15:20:34 2017_x000D_	25.0338	42.6363	32.117	0.560548	1	82.2179	60.4481	135.523	2.36533	59.8939		8.77633	0
35076	Thu Mar 23 15:20:34 2017_x000D_	25.2338	42.4228	32.116	0.56053	1	82.2179	60.4481	135.523	2.36533	59.767		13.8268	0
35077	Thu Mar 23 15:20:34 2017_x000D_	25.6402	42.2054	32.1164	0.560538	1	82.2179	60.4481	135.523	2.36533	59.446		13.8228	9.33119
35078	Thu Mar 23 15:20:34 2017_x000D_	26.0465	41.9881	32.1169	0.560545	1	81.9903	60.6601	154.147	2.69038	58.9776		8.77209	0
35079	Thu Mar 23 15:20:34 2017_x000D_	26.2464	41.7747	32.1159	0.560527	1	81.9903	60.6601	154.147	2.69038	58.8561		19.5309	0
35080	Thu Mar 23 15:20:34 2017_x000D_	26.8587	41.5535	32.1177	0.56056	1	81.9903	60.6601	154.147	2.69038	58.3486		8.7699	0
35081	Thu Mar 23 15:20:34 2017_x000D_	27.0586	41.3402	32.1167	0.560542	1	81.9903	60.6601	154.147	2.69038	58.2301		18.0103	6.49775
35082	Thu Mar 23 15:20:34 2017_x000D_	27.5642	41.0165	28.1438	0.491201	1	81.7738	60.6538	136.289	2.3787	57.6568		9.76303	0
35083	Thu Mar 23 15:20:34 2017_x000D_	27.8703	40.906	32.1176	0.560558	1	81.7738	60.6538	136.289	2.3787	57.407		6.90142	0
35084	Thu Mar 23 15:20:34 2017_x000D_	28.0731	40.7974	29.5021	0.514909	1	81.7738	60.6538	136.289	2.3787	57.2542		18.002	0
35085	Thu Mar 23 15:20:34 2017_x000D_	28.5785	40.4739	30.6808	0.53548	1	81.7738	60.6538	136.289	2.3787	56.8944		11.1427	9.33324
35086	Thu Mar 23 15:20:34 2017_x000D_	28.8813	40.2588	32.1175	0.560556	1	81.5462	60.8659	147.885	2.58109	56.553		20.6893	0
35087	Thu Mar 23 15:20:34 2017_x000D_	29.4894	39.9335	29.5013	0.514894	1	81.5462	60.8659	147.885	2.58109	56.1077		6.89595	0
35088	Thu Mar 23 15:20:34 2017_x000D_	29.6921	39.8251	32.1184	0.560571	1	81.5462	60.8659	147.885	2.58109	55.9604		8.75937	0
35089	Thu Mar 23 15:20:34 2017_x000D_	29.8917	39.612	32.1173	0.560553	1	81.5462	60.8659	147.885	2.58109	55.8562		16.5872	64.9889
35090	Thu Mar 23 15:20:34 2017_x000D_	30.3996	39.3935	30.6808	0.535481	1	79.3808	60.8036	187.871	3.27897	53.4561		8.75732	0
35091	Thu Mar 23 15:20:34 2017_x000D_	30.5991	39.1804	30.6796	0.53546	1	79.3808	60.8036	187.871	3.27897	53.3593		11.1319	0
35092	Thu Mar 23 15:20:34 2017_x000D_	30.9016	38.9655	32.1172	0.560551	1	79.3808	60.8036	187.871	3.27897	53.1708		6.16595	0
35093	Thu Mar 23 15:20:34 2017_x000D_	31.1071	38.9619	32.1187	0.560576	1	79.3808	60.8036	187.871	3.27897	52.985		8.75294	0
35094	Thu Mar 23 15:20:35 2017_x000D_	31.3066	38.749	32.1176	0.560558	1	79.3808	60.8036	187.871	3.27897	52.8917		6.163	94.1766
35095	Thu Mar 23 15:20:35 2017_x000D_	31.512	38.7453	32.1191	0.560584	1	76.3921	59.8432	184.952	3.22803	49.5918		8.75089	0
35096	Thu Mar 23 15:20:35 2017_x000D_	31.7114	38.5324	32.1181	0.560566	1	76.3921	59.8432	184.952	3.22803	49.5027		9.73638	0
35097	Thu Mar 23 15:20:35 2017_x000D_	32.0167	38.4223	36.2359	0.632435	1	76.3921	59.8432	184.952	3.22803	49.2751		3.09664	0
35098	Thu Mar 23 15:20:35 2017_x000D_	32.1199	38.4202	51.0005	0.890126	1	76.3921	59.8432	184.952	3.22803	49.1831		3.11557	37.6511
35099	Thu Mar 23 15:20:35 2017_x000D_	32.1232	38.524	70.6695	1.23342	1	75.3414	59.1568	197.615	3.44903	47.8908		4.3656	0
35100	Thu Mar 23 15:20:35 2017_x000D_	32.0235	38.63	79.9344	1.39512	1	75.3414	59.1568	197.615	3.44903	47.9353		4.40856	0
35101	Thu Mar 23 15:20:35 2017_x000D_	32.1289	38.7324	88.8144	1.5501	1	75.3414	59.1568	197.615	3.44903	47.7962		3.12683	0
35102	Thu Mar 23 15:20:35 2017_x000D_	32.1313	38.8366	106.056	1.85103	1	75.3414	59.1568	197.615	3.44903	47.7496		3.06648	49.2251
35103	Thu Mar 23 15:20:35 2017_x000D_	32.2335	38.8348	116.287	2.02959	1	73.8569	58.4578	192.068	3.35223	46.0171		4.43408	0
35104	Thu Mar 23 15:20:35 2017_x000D_	32.1274	38.7319	125.42	2.18899	1	73.8569	58.4578	192.068	3.35223	46.1569		0.0212132	0
35105	Thu Mar 23 15:20:35 2017_x000D_	32.1269	38.7324	142.048	2.47921	1	73.8569	58.4578	192.068	3.35223	46.1572		6.27285	0
35106	Thu Mar 23 15:20:35 2017_x000D_	32.1206	38.5234	150.209	2.62164	1	73.8569	58.4578	192.068	3.35223	46.2526		6.16323	0
35107	Thu Mar 23 15:20:35 2017_x000D_	31.9152	38.5275	163.212	2.84859	1	73.8569	58.4578	192.068	3.35223	46.4362		6.94354	34.8243
35108	Thu Mar 23 15:20:35 2017_x000D_	31.7069	38.4266	166.021	2.89762	1	72.7947	57.9896	195.941	3.41982	45.5073		18.7909	0
35109	Thu Mar 23 15:20:35 2017_x000D_	31.0876	38.3328	168.912	2.94807	1	72.7947	57.9896	195.941	3.41982	46.1072		12.7706	0
35110	Thu Mar 23 15:20:35 2017_x000D_	30.6733	38.235	166.024	2.89766	1	72.7947	57.9896	195.941	3.41982	46.5237		12.7764	0
35111	Thu Mar 23 15:20:35 2017_x000D_	30.2588	38.1372	163.216	2.84865	1	72.7947	57.9896	195.941	3.41982	46.9406		26.5399	34.8322
35112	Thu Mar 23 15:20:35 2017_x000D_	29.4267	37.8368	158.33	2.76338	1	71.7323	57.5212	193.969	3.38539	46.6609		9.83862	0
35113	Thu Mar 23 15:20:35 2017_x000D_	29.1143	37.737	156.743	2.73569	1	71.7323	57.5212	193.969	3.38539	46.9863		9.82719	0
35114	Thu Mar 23 15:20:35 2017_x000D_	28.8023	37.6372	152.805	2.66696	1	71.7323	57.5212	193.969	3.38539	47.3113		22.5727	0
35115	Thu Mar 23 15:20:36 2017_x000D_	28.1712	37.2275	147.809	2.57976	1	71.7323	57.5212	193.969	3.38539	48.0563		11.2826	57.8336
35116	Thu Mar 23 15:20:36 2017_x000D_	27.8557	37.0228	146.215	2.55193	1	70.0406	56.5968	195.327	3.4091	46.5049		22.5961	0
35117	Thu Mar 23 15:20:36 2017_x000D_	27.2238	36.6129	146.215	2.55193	1	70.0406	56.5968	195.327	3.4091	47.2508		11.3018	0
35118	Thu Mar 23 15:20:36 2017_x000D_	26.9078	36.4078	144.483	2.52171	1	70.0406	56.5968	195.327	3.4091	47.6239		8.90836	0
35119	Thu Mar 23 15:20:36 2017_x000D_	26.6948	36.2009	144.481	2.52168	1	70.0406	56.5968	195.327	3.4091	47.9046		20.1416	99.1153
35120	Thu Mar 23 15:20:36 2017_x000D_	26.165	35.7885	146.211	2.55187	1	68.445	53.7038	180	3.14159	45.919		11.3192	0
35121	Thu Mar 23 15:20:36 2017_x000D_	25.8485	35.5831	144.481	2.52167	1	68.445	53.7038	180	3.14159	46.2906		18.3082	0
35122	Thu Mar 23 15:20:36 2017_x000D_	25.3213	35.2757	148.698	2.59527	1	68.445	53.7038	180	3.14159	46.8961		7.00792	0
35123	Thu Mar 23 15:20:36 2017_x000D_	25.1111	35.1738	151.332	2.64125	1	68.445	53.7038	180	3.14159	47.1295		18.3324	0
35124	Thu Mar 23 15:20:36 2017_x000D_	24.5832	34.866	155.475	2.71356	1	68.445	53.7038	180	3.14159	47.7359		7.02125	79.0009
35125	Thu Mar 23 15:20:36 2017_x000D_	24.3727	34.7637	152.786	2.66662	1	68.3572	51.0719	196.137	3.42324	46.9105		11.3634	0
35126	Thu Mar 23 15:20:36 2017_x000D_	24.0549	34.5576	154.112	2.68977	1	68.3572	51.0719	196.137	3.42324	47.2802		9.89268	0
35127	Thu Mar 23 15:20:36 2017_x000D_	23.7408	34.4572	155.475	2.71354	1	68.3572	51.0719	196.137	3.42324	47.6096		21.0961	0
35128	Thu Mar 23 15:20:36 2017_x000D_	23.1082	34.1501	152.787	2.66664	1	68.3572	51.0719	196.137	3.42324	48.3096		7.02804	85.6032
35129	Thu Mar 23 15:20:36 2017_x000D_	22.8974	34.0479	155.474	2.71353	1	68.2802	48.2195	180	3.14159	47.544		22.7659	0
35130	Thu Mar 23 15:20:36 2017_x000D_	22.2607	33.635	155.47	2.71346	1	68.2802	48.2195	180	3.14159	48.2753		9.35802	0
35131	Thu Mar 23 15:20:36 2017_x000D_	21.9488	33.6396	156.71	2.7351	1	68.2802	48.2195	180	3.14159	48.5713		22.7926	0
35132	Thu Mar 23 15:20:36 2017_x000D_	21.3113	33.2263	156.705	2.73502	1	68.2802	48.2195	180	3.14159	49.3039		7.04269	118.502
35133	Thu Mar 23 15:20:36 2017_x000D_	21.1002	33.1236	151.337	2.64132	1	68.2569	44.2695	180	3.14159	48.456		16.9672	0
35134	Thu Mar 23 15:20:36 2017_x000D_	20.5727	32.9196	152.79	2.66668	1	68.2569	44.2695	180	3.14159	49.0164		14.1218	0
35135	Thu Mar 23 15:20:36 2017_x000D_	20.1492	32.7141	152.79	2.66669	1	68.2569	44.2695	180	3.14159	49.476		7.06027	0
35136	Thu Mar 23 15:20:36 2017_x000D_	19.9374	32.6115	155.471	2.71348	1	68.2569	44.2695	180	3.14159	49.706		21.2061	0
35137	Thu Mar 23 15:20:37 2017_x000D_	19.3015	32.3028	152.791	2.6667	1	68.2569	44.2695	180	3.14159	50.3968		9.00404	79.166
35138	Thu Mar 23 15:20:37 2017_x000D_	19.0859	32.094	152.788	2.66665	1	68.1689	41.6321	203.535	3.55235	50.0012		7.07098	0
35139	Thu Mar 23 15:20:37 2017_x000D_	18.8738	31.9912	155.467	2.7134	1	68.1689	41.6321	203.535	3.55235	50.229		21.2409	0
35140	Thu Mar 23 15:20:37 2017_x000D_	18.2369	31.6819	152.789	2.66666	1	68.1689	41.6321	203.535	3.55235	50.9138		7.07769	0
35141	Thu Mar 23 15:20:37 2017_x000D_	18.0246	31.579	155.466	2.71339	1	68.1689	41.6321	203.535	3.55235	51.1421		14.1821	32.9377
35142	Thu Mar 23 15:20:37 2017_x000D_	17.5994	31.3724	150.245	2.62228	1	68.2228	40.5355	225.908	3.94283	51.446		7.0844	0
35143	Thu Mar 23 15:20:37 2017_x000D_	17.3869	31.2694	152.789	2.66668	1	68.2228	40.5355	225.908	3.94283	51.6735		7.09504	0
35144	Thu Mar 23 15:20:37 2017_x000D_	17.1742	31.166	150.247	2.6223	1	68.2228	40.5355	225.908	3.94283	51.9013		15.9232	0
35145	Thu Mar 23 15:20:37 2017_x000D_	16.7451	30.8536	152.787	2.66663	1	68.2228	40.5355	225.908	3.94283	52.3803		6.27656	125.637
35146	Thu Mar 23 15:20:37 2017_x000D_	16.5359	30.8564	152.79	2.66669	1	69.7214	36.6249	279.321	4.87508	53.4974		14.1996	0
35147	Thu Mar 23 15:20:37 2017_x000D_	16.1101	30.6497	152.791	2.6667	1	69.7214	36.6249	279.321	4.87508	53.9433		7.16102	0
35148	Thu Mar 23 15:20:37 2017_x000D_	15.9983	30.4388	151.34	2.64138	1	69.7214	36.6249	279.321	4.87508	54.0781		13.0344	0
35149	Thu Mar 23 15:20:37 2017_x000D_	15.5757	30.3379	148.729	2.59581	1	69.7214	36.6249	279.321	4.87508	54.5095		9.05084	0
35150	Thu Mar 23 15:20:37 2017_x000D_	15.3588	30.1282	148.726	2.59576	1	69.7214	36.6249	279.321	4.87508	54.7494		7.11786	54.5852
35151	Thu Mar 23 15:20:37 2017_x000D_	15.1454	30.0245	146.26	2.55272	1	70.2428	34.8817	283.684	4.95122	55.3111		3.17063	0
35152	Thu Mar 23 15:20:37 2017_x000D_	15.1497	30.1301	128.028	2.2345	1	70.2428	34.8817	283.684	4.95122	55.2976		3.19473	0
35153	Thu Mar 23 15:20:37 2017_x000D_	15.1541	30.2365	116.658	2.03606	1	70.2428	34.8817	283.684	4.95122	55.2842		3.12632	0
35154	Thu Mar 23 15:20:37 2017_x000D_	15.0499	30.238	100.813	1.75953	1	70.2428	34.8817	283.684	4.95122	55.3879		3.19737	75.5239
35155	Thu Mar 23 15:20:37 2017_x000D_	15.054	30.3445	89.1728	1.55636	1	71.0144	32.4854	283.073	4.94055	56.0013		3.20003	0
35156	Thu Mar 23 15:20:37 2017_x000D_	15.0578	30.4511	83.1215	1.45074	1	71.0144	32.4854	283.073	4.94055	55.9936		0.0271662	0
35157	Thu Mar 23 15:20:37 2017_x000D_	15.0579	30.452	64.1717	1.12001	1	71.0144	32.4854	283.073	4.94055	55.9934		3.18204	0
35158	Thu Mar 23 15:20:38 2017_x000D_	15.0541	30.346	57.4783	1.00319	1	71.0144	32.4854	283.073	4.94055	56.0012		7.02588	125.198
35159	Thu Mar 23 15:20:38 2017_x000D_	15.1508	30.1327	38.4671	0.671378	1	73.3631	29.0358	305.505	5.33208	58.2226		3.13524	0
35160	Thu Mar 23 15:20:38 2017_x000D_	15.2553	30.1314	31.8975	0.556717	1	73.3631	29.0358	305.505	5.33208	58.1181		7.0445	0
35161	Thu Mar 23 15:20:38 2017_x000D_	15.3524	29.9176	25.2203	0.440178	1	73.3631	29.0358	305.505	5.33208	58.0174		9.8778	0
35162	Thu Mar 23 15:20:38 2017_x000D_	15.6626	29.8072	15.7689	0.275219	1	73.3631	29.0358	305.505	5.33208	57.7057		6.28552	81.0107
35163	Thu Mar 23 15:20:38 2017_x000D_	15.8721	29.8045	15.7701	0.275241	1	74.9947	26.8841	293.147	5.11638	59.1947		28.8479	0
35164	Thu Mar 23 15:20:38 2017_x000D_	16.8071	29.5799	16.5705	0.28921	1	74.9947	26.8841	293.147	5.11638	58.25		13.9582	0
35165	Thu Mar 23 15:20:38 2017_x000D_	17.2183	29.3622	16.5685	0.289175	1	74.9947	26.8841	293.147	5.11638	57.8295		9.87096	0
35166	Thu Mar 23 15:20:38 2017_x000D_	17.5284	29.2522	18.62	0.32498	1	74.9947	26.8841	293.147	5.11638	57.5151		28.8123	0
35167	Thu Mar 23 15:20:38 2017_x000D_	18.4623	29.0281	25.2296	0.440339	1	74.9947	26.8841	293.147	5.11638	56.573		9.87196	61.1619
35168	Thu Mar 23 15:20:38 2017_x000D_	18.7724	28.918	29.2716	0.510886	1	76.3763	25.3849	314.409	5.48746	57.7121		20.9112	0
35169	Thu Mar 23 15:20:38 2017_x000D_	19.3884	28.5918	31.9097	0.55693	1	76.3763	25.3849	314.409	5.48746	57.0781		8.84172	0
35170	Thu Mar 23 15:20:38 2017_x000D_	19.5902	28.377	31.9087	0.556911	1	76.3763	25.3849	314.409	5.48746	56.8649		9.86248	0
35171	Thu Mar 23 15:20:38 2017_x000D_	19.9	28.267	36.0602	0.629368	1	76.3763	25.3849	314.409	5.48746	56.5498		18.1748	42.4981
35172	Thu Mar 23 15:20:38 2017_x000D_	20.4114	27.9422	40.317	0.703665	1	77.3012	24.3119	314.409	5.48746	57.0055		8.83762	0
35173	Thu Mar 23 15:20:38 2017_x000D_	20.613	27.7274	40.3167	0.70366	1	77.3012	24.3119	314.409	5.48746	56.791		19.9669	0
35174	Thu Mar 23 15:20:38 2017_x000D_	21.1205	27.2968	38.482	0.671638	1	77.3012	24.3119	314.409	5.48746	56.2599		11.2367	0
35175	Thu Mar 23 15:20:38 2017_x000D_	21.4265	27.0808	40.317	0.703665	1	77.3012	24.3119	314.409	5.48746	55.9433		17.6709	93.7692
35176	Thu Mar 23 15:20:38 2017_x000D_	21.8297	26.6514	40.3164	0.703654	1	79.5862	22.1792	335.232	5.8509	57.9294		11.2234	0
35177	Thu Mar 23 15:20:38 2017_x000D_	22.1353	26.4356	38.4816	0.67163	1	79.5862	22.1792	335.232	5.8509	57.6084		8.83324	0
35178	Thu Mar 23 15:20:38 2017_x000D_	22.3369	26.221	38.4812	0.671623	1	79.5862	22.1792	335.232	5.8509	57.3918		15.5756	0
35179	Thu Mar 23 15:20:39 2017_x000D_	22.7433	25.8979	36.0574	0.62932	1	79.5862	22.1792	335.232	5.8509	56.9644		8.83119	0
35180	Thu Mar 23 15:20:39 2017_x000D_	22.9448	25.6833	36.0567	0.629309	1	79.5862	22.1792	335.232	5.8509	56.7497		6.95687	77.0234
35181	Thu Mar 23 15:20:39 2017_x000D_	23.1498	25.5749	38.4811	0.671623	1	81.8273	20.9265	343.803	6.00049	58.8613		15.569	0
35182	Thu Mar 23 15:20:39 2017_x000D_	23.556	25.2519	36.0569	0.629311	1	81.8273	20.9265	343.803	6.00049	58.4316		8.83119	0
35183	Thu Mar 23 15:20:39 2017_x000D_	23.7575	25.0373	36.0563	0.6293	1	81.8273	20.9265	343.803	6.00049	58.2151		16.7295	0
35184	Thu Mar 23 15:20:39 2017_x000D_	24.2709	24.8196	34.4101	0.60057	1	81.8273	20.9265	343.803	6.00049	57.6879		11.2175	33.0872
35185	Thu Mar 23 15:20:39 2017_x000D_	24.5764	24.604	36.0578	0.629327	1	82.7304	20.2934	331.901	5.79277	58.3135		13.2352	0
35186	Thu Mar 23 15:20:39 2017_x000D_	24.8783	24.2823	31.8992	0.556746	1	82.7304	20.2934	331.901	5.79277	57.9895		9.82818	0
35187	Thu Mar 23 15:20:39 2017_x000D_	25.1871	24.1729	36.0579	0.629329	1	82.7304	20.2934	331.901	5.79277	57.6739		8.82271	0
35188	Thu Mar 23 15:20:39 2017_x000D_	25.3884	23.9585	36.0573	0.629318	1	82.7304	20.2934	331.901	5.79277	57.459		13.8883	33.0872
35189	Thu Mar 23 15:20:39 2017_x000D_	25.7976	23.742	36.058	0.629331	1	83.6335	19.6603	351.363	6.13244	57.9798		7.03209	0
35190	Thu Mar 23 15:20:39 2017_x000D_	25.8948	23.5287	34.4083	0.600538	1	83.6335	19.6603	351.363	6.13244	57.8681		11.2109	0
35191	Thu Mar 23 15:20:39 2017_x000D_	26.2001	23.3132	36.0567	0.629309	1	83.6335	19.6603	351.363	6.13244	57.5494		3.11412	0
35192	Thu Mar 23 15:20:39 2017_x000D_	26.3039	23.3123	34.4089	0.600549	1	83.6335	19.6603	351.363	6.13244	57.4458		3.12017	6.52519
35193	Thu Mar 23 15:20:39 2017_x000D_	26.4079	23.3112	36.0581	0.629333	1	83.8509	19.6671	334.251	5.83378	57.5585		13.2351	0
35194	Thu Mar 23 15:20:39 2017_x000D_	26.7099	22.9896	40.3197	0.703711	1	83.8509	19.6671	334.251	5.83378	57.2375		6.9408	0
35195	Thu Mar 23 15:20:39 2017_x000D_	26.9144	22.8814	42.6305	0.744043	1	83.8509	19.6671	334.251	5.83378	57.0272		0.0108167	0
35196	Thu Mar 23 15:20:39 2017_x000D_	26.9147	22.8812	50.9707	0.889607	1	83.8509	19.6671	334.251	5.83378	57.0268		3.16384	0
35197	Thu Mar 23 15:20:39 2017_x000D_	26.9183	22.9866	70.7734	1.23523	1	83.8509	19.6671	334.251	5.83378	57.0293		0.0067082	53.4332
35198	Thu Mar 23 15:20:39 2017_x000D_	26.9182	22.9864	76.4628	1.33453	1	84.1576	17.9126	351.594	6.13647	57.4638		4.42189	0
35199	Thu Mar 23 15:20:39 2017_x000D_	27.0184	22.8783	97.5852	1.70318	1	84.1576	17.9126	351.594	6.13647	57.3546		0.0108167	0
35200	Thu Mar 23 15:20:39 2017_x000D_	27.0181	22.8781	103.3	1.80293	1	84.1576	17.9126	351.594	6.13647	57.3548		6.38166	0
35201	Thu Mar 23 15:20:40 2017_x000D_	27.0109	22.6655	121.314	2.11733	1	84.1576	17.9126	351.594	6.13647	57.344		3.18783	46.8937
35202	Thu Mar 23 15:20:40 2017_x000D_	27.0073	22.5593	127.538	2.22596	1	84.4533	16.3777	0	0	57.7776		4.4911	0
35203	Thu Mar 23 15:20:40 2017_x000D_	26.9003	22.4546	135.474	2.36447	1	84.4533	16.3777	0	0	57.8729		3.18783	0
35204	Thu Mar 23 15:20:40 2017_x000D_	26.8967	22.3484	141.695	2.47304	1	84.4533	16.3777	0	0	57.8655		14.1263	0
35205	Thu Mar 23 15:20:40 2017_x000D_	26.4745	22.1399	149.794	2.6144	1	84.4533	16.3777	0	0	58.2644		11.4267	0
35206	Thu Mar 23 15:20:40 2017_x000D_	26.1566	21.9301	148.267	2.58775	1	84.4533	16.3777	0	0	58.5605		24.8667	80.2437
35207	Thu Mar 23 15:20:40 2017_x000D_	25.5164	21.4036	145.789	2.54449	1	84.1523	13.7199	350.003	6.1087	59.1372		12.9588	0
35208	Thu Mar 23 15:20:40 2017_x000D_	25.0969	21.3006	143.466	2.50396	1	84.1523	13.7199	350.003	6.1087	59.54		24.892	0
35209	Thu Mar 23 15:20:40 2017_x000D_	24.4561	20.7735	137.567	2.401	1	84.1523	13.7199	350.003	6.1087	60.1115		11.564	0
35210	Thu Mar 23 15:20:40 2017_x000D_	24.2381	20.4556	131.2	2.28987	1	84.1523	13.7199	350.003	6.1087	60.2916		20.5361	27.1579
35211	Thu Mar 23 15:20:40 2017_x000D_	23.8045	19.9259	129.31	2.25689	1	83.9794	12.8313	333.229	5.81594	60.5917		11.5773	0
35212	Thu Mar 23 15:20:40 2017_x000D_	23.5863	19.6076	122.851	2.14415	1	83.9794	12.8313	333.229	5.81594	60.7721		9.0605	0
35213	Thu Mar 23 15:20:40 2017_x000D_	23.3709	19.3959	122.853	2.14419	1	83.9794	12.8313	333.229	5.81594	60.963		23.189	0
35214	Thu Mar 23 15:20:40 2017_x000D_	22.9332	18.7588	122.854	2.1442	1	83.9794	12.8313	333.229	5.81594	61.3333		14.4048	113.127
35215	Thu Mar 23 15:20:40 2017_x000D_	22.7109	18.3332	122.852	2.14418	1	83.734	9.06841	333.229	5.81594	61.7224		23.2239	0
35216	Thu Mar 23 15:20:40 2017_x000D_	22.2726	17.6951	122.853	2.14419	1	83.734	9.06841	333.229	5.81594	62.0639		7.21927	0
35217	Thu Mar 23 15:20:40 2017_x000D_	22.161	17.4819	125.276	2.18647	1	83.734	9.06841	333.229	5.81594	62.1452		18.7967	0
35218	Thu Mar 23 15:20:40 2017_x000D_	21.8305	16.9496	124.482	2.17262	1	83.734	9.06841	333.229	5.81594	62.4032		9.0944	39.7711
35219	Thu Mar 23 15:20:40 2017_x000D_	21.6144	16.737	124.484	2.17266	1	83.801	7.7444	333.229	5.81594	62.8334		7.22598	0
35220	Thu Mar 23 15:20:40 2017_x000D_	21.5027	16.5236	126.965	2.21596	1	83.801	7.7444	333.229	5.81594	62.9139		9.10075	0
35221	Thu Mar 23 15:20:40 2017_x000D_	21.2865	16.3108	126.967	2.21599	1	83.801	7.7444	333.229	5.81594	63.0987		16.143	0
35222	Thu Mar 23 15:20:41 2017_x000D_	20.9584	15.8843	129.298	2.25667	1	83.801	7.7444	333.229	5.81594	63.3676		6.42943	0
35223	Thu Mar 23 15:20:41 2017_x000D_	20.9514	15.6701	129.293	2.25659	1	83.801	7.7444	333.229	5.81594	63.3474		18.2248	79.5688
35224	Thu Mar 23 15:20:41 2017_x000D_	20.5185	15.2439	129.295	2.25663	1	83.9351	5.0955	344.067	6.0051	64.2235		9.11986	0
35225	Thu Mar 23 15:20:41 2017_x000D_	20.3018	15.0307	129.296	2.25665	1	83.9351	5.0955	344.067	6.0051	64.4042		11.6615	0
35226	Thu Mar 23 15:20:41 2017_x000D_	20.0817	14.7103	131.177	2.28946	1	83.9351	5.0955	344.067	6.0051	64.5732		9.12621	0
35227	Thu Mar 23 15:20:41 2017_x000D_	19.8649	14.4969	131.177	2.28948	1	83.9351	5.0955	344.067	6.0051	64.7563		7.25015	42.1212
35228	Thu Mar 23 15:20:41 2017_x000D_	19.7528	14.2828	133.385	2.328	1	84.4377	3.7845	338.049	5.90007	65.5313		14.4975	0
35229	Thu Mar 23 15:20:41 2017_x000D_	19.5288	13.8546	133.38	2.32792	1	84.4377	3.7845	338.049	5.90007	65.6854		9.44112	0
35230	Thu Mar 23 15:20:41 2017_x000D_	19.2141	13.8562	131.18	2.28952	1	84.4377	3.7845	338.049	5.90007	65.9966		14.5083	0
35231	Thu Mar 23 15:20:41 2017_x000D_	18.9899	13.4277	131.176	2.28945	1	84.4377	3.7845	338.049	5.90007	66.1544		7.1657	13.271
35232	Thu Mar 23 15:20:41 2017_x000D_	18.7762	13.321	129.3	2.25671	1	84.4601	3.3427	285.035	4.9748	66.4375		6.44762	0
35233	Thu Mar 23 15:20:41 2017_x000D_	18.769	13.1062	129.295	2.25663	1	84.4601	3.3427	285.035	4.9748	66.4127		9.14952	0
35234	Thu Mar 23 15:20:41 2017_x000D_	18.5517	12.8922	129.296	2.25665	1	84.4601	3.3427	285.035	4.9748	66.5966		9.15376	0
35235	Thu Mar 23 15:20:41 2017_x000D_	18.3343	12.6781	129.298	2.25667	1	84.4601	3.3427	285.035	4.9748	66.7815		11.704	6.53737
35236	Thu Mar 23 15:20:41 2017_x000D_	18.1133	12.3566	131.174	2.28942	1	84.2423	3.3357	274.952	4.79882	66.7415		13.7424	0
35237	Thu Mar 23 15:20:41 2017_x000D_	17.7868	12.0353	135.437	2.36382	1	84.2423	3.3357	274.952	4.79882	67.0225		4.58435	0
35238	Thu Mar 23 15:20:41 2017_x000D_	17.6778	11.9282	139.713	2.43845	1	84.2423	3.3357	274.952	4.79882	67.1168		7.26523	0
35239	Thu Mar 23 15:20:41 2017_x000D_	17.565	11.7139	154.829	2.70228	1	84.2423	3.3357	274.952	4.79882	67.2016		4.59272	0
35240	Thu Mar 23 15:20:41 2017_x000D_	17.6738	11.8216	164.48	2.87071	1	84.2423	3.3357	274.952	4.79882	67.1072		9.48001	27.0959
35241	Thu Mar 23 15:20:41 2017_x000D_	17.9898	11.8212	183.295	3.19911	1	83.3599	3.5284	231.417	4.03899	65.894		3.22062	0
35242	Thu Mar 23 15:20:41 2017_x000D_	17.9864	11.7139	192.434	3.35861	1	83.3599	3.5284	231.417	4.03899	65.884		4.45647	0
35243	Thu Mar 23 15:20:42 2017_x000D_	18.0885	11.606	202.131	3.52785	1	83.3599	3.5284	231.417	4.03899	65.7693		3.18004	0
35244	Thu Mar 23 15:20:42 2017_x000D_	18.1945	11.6055	222.525	3.8838	1	83.3599	3.5284	231.417	4.03899	65.6641		6.46531	14.7715
35245	Thu Mar 23 15:20:42 2017_x000D_	18.1876	11.3901	230.941	4.03067	1	82.9131	3.73531	225.343	3.93298	65.1766		3.20325	0
35246	Thu Mar 23 15:20:42 2017_x000D_	18.1916	11.4968	250.897	4.37899	1	82.9131	3.73531	225.343	3.93298	65.1852		3.2388	0
35247	Thu Mar 23 15:20:42 2017_x000D_	18.188	11.3889	257.393	4.49235	1	82.9131	3.73531	225.343	3.93298	65.176		7.0964	0
35248	Thu Mar 23 15:20:42 2017_x000D_	18.0898	11.6041	266.027	4.64305	1	82.9131	3.73531	225.343	3.93298	65.2991		6.44732	13.0748
35249	Thu Mar 23 15:20:42 2017_x000D_	18.0967	11.8189	-82.231	-1.4352	1	82.4775	3.72121	238.347	4.15994	64.8881		7.10061	0
35250	Thu Mar 23 15:20:42 2017_x000D_	17.9986	12.0343	-79.3518	-1.38495	1	82.4775	3.72121	238.347	4.15994	65.0126		10.2665	0
35251	Thu Mar 23 15:20:42 2017_x000D_	18.1142	12.3564	-70.2052	-1.22531	1	82.4775	3.72121	238.347	4.15994	64.94		10.2713	0
35252	Thu Mar 23 15:20:42 2017_x000D_	18.23	12.6786	-66.4008	-1.15891	1	82.4775	3.72121	238.347	4.15994	64.8689		21.7921	0
35253	Thu Mar 23 15:20:42 2017_x000D_	18.567	13.3221	-69.2382	-1.20844	1	82.4775	3.72121	238.347	4.15994	64.6276		10.2582	14.9009
35254	Thu Mar 23 15:20:42 2017_x000D_	18.6829	13.6438	-73.0196	-1.27443	1	82.7176	3.2864	261.681	4.5672	64.8669		13.3592	0
35255	Thu Mar 23 15:20:42 2017_x000D_	18.8023	14.0728	-75.9166	-1.32499	1	82.7176	3.2864	261.681	4.5672	64.8191		6.44452	0
35256	Thu Mar 23 15:20:42 2017_x000D_	18.8094	14.2875	-75.9153	-1.32497	1	82.7176	3.2864	261.681	4.5672	64.8481		23.5824	0
35257	Thu Mar 23 15:20:42 2017_x000D_	19.0445	15.0376	-82.2436	-1.43542	1	82.7176	3.2864	261.681	4.5672	64.7484		19.6562	14.6887
35258	Thu Mar 23 15:20:42 2017_x000D_	19.1709	15.6805	-85.163	-1.48637	1	82.5221	2.8375	261.074	4.5566	64.6399		7.08745	0
35259	Thu Mar 23 15:20:42 2017_x000D_	19.0732	15.8956	-88.1027	-1.53768	1	82.5221	2.8375	261.074	4.5566	64.7787		19.2976	0
35260	Thu Mar 23 15:20:42 2017_x000D_	19.0945	16.5385	-88.1027	-1.53768	1	82.5221	2.8375	261.074	4.5566	64.8905		13.3176	0
35261	Thu Mar 23 15:20:42 2017_x000D_	19.2134	16.9662	-85.1614	-1.48635	1	82.5221	2.8375	261.074	4.5566	64.8661		12.8561	19.6182
35262	Thu Mar 23 15:20:42 2017_x000D_	19.2276	17.3945	-85.1609	-1.48634	1	81.8685	2.81641	230.738	4.02713	64.3149		19.4468	0
35263	Thu Mar 23 15:20:42 2017_x000D_	19.1439	18.0373	-82.2359	-1.43529	1	81.8685	2.81641	230.738	4.02713	64.545		6.42353	0
35264	Thu Mar 23 15:20:42 2017_x000D_	19.151	18.2513	-82.2354	-1.43528	1	81.8685	2.81641	230.738	4.02713	64.5889		10.2213	0
35265	Thu Mar 23 15:20:43 2017_x000D_	19.2666	18.5718	-84.9964	-1.48347	1	81.8685	2.81641	230.738	4.02713	64.5541		22.4642	14.5603
35266	Thu Mar 23 15:20:43 2017_x000D_	19.2913	19.3202	-85.1586	-1.4863	1	81.4439	2.58131	187.566	3.27365	64.3672		7.21004	0
35267	Thu Mar 23 15:20:43 2017_x000D_	19.403	19.533	-82.2373	-1.43531	1	81.4439	2.58131	187.566	3.27365	64.3151		12.8321	0
35268	Thu Mar 23 15:20:43 2017_x000D_	19.4172	19.9605	-82.2362	-1.43529	1	81.4439	2.58131	187.566	3.27365	64.4154		19.2344	0
35269	Thu Mar 23 15:20:43 2017_x000D_	19.4383	20.6013	-82.2346	-1.43526	1	81.4439	2.58131	187.566	3.27365	64.571		19.5627	13.0809
35270	Thu Mar 23 15:20:43 2017_x000D_	19.5643	21.2411	-85.1611	-1.48634	1	81.0081	2.5672	180	3.14159	64.2188		6.40844	0
35271	Thu Mar 23 15:20:43 2017_x000D_	19.5713	21.4546	-85.1609	-1.48634	1	81.0081	2.5672	180	3.14159	64.2745		13.2574	0
35272	Thu Mar 23 15:20:43 2017_x000D_	19.6899	21.8803	-82.2365	-1.4353	1	81.0081	2.5672	180	3.14159	64.2878		6.40254	0
35273	Thu Mar 23 15:20:43 2017_x000D_	19.697	22.0936	-82.2359	-1.43529	1	81.0081	2.5672	180	3.14159	64.3454		22.6855	0
35274	Thu Mar 23 15:20:43 2017_x000D_	19.826	22.8387	-79.7771	-1.39237	1	81.0081	2.5672	180	3.14159	64.453		9.60227	27.1053
35275	Thu Mar 23 15:20:43 2017_x000D_	19.8366	23.1586	-79.3453	-1.38484	1	80.1254	2.76	180	3.14159	63.6462		19.5162	0
35276	Thu Mar 23 15:20:43 2017_x000D_	19.9622	23.7969	-82.2368	-1.4353	1	80.1254	2.76	180	3.14159	63.7351		12.784	0
35277	Thu Mar 23 15:20:43 2017_x000D_	19.9763	24.2228	-82.2357	-1.43528	1	80.1254	2.76	180	3.14159	63.8637		19.1714	0
35278	Thu Mar 23 15:20:43 2017_x000D_	19.9973	24.8615	-82.234	-1.43525	1	80.1254	2.76	180	3.14159	64.0614		7.17259	52.3294
35279	Thu Mar 23 15:20:43 2017_x000D_	20.1086	25.0731	-79.343	-1.3848	1	78.382	2.70361	180	3.14159	62.4194		19.4803	0
35280	Thu Mar 23 15:20:43 2017_x000D_	20.2341	25.7102	-82.237	-1.43531	1	78.382	2.70361	180	3.14159	62.5338		12.7659	0
35281	Thu Mar 23 15:20:43 2017_x000D_	20.2481	26.1355	-82.236	-1.43529	1	78.382	2.70361	180	3.14159	62.6786		6.38136	0
35282	Thu Mar 23 15:20:43 2017_x000D_	20.255	26.3481	-82.2354	-1.43528	1	78.382	2.70361	180	3.14159	62.752		20.2598	39.2575
35283	Thu Mar 23 15:20:43 2017_x000D_	20.4846	26.9832	-82.2389	-1.43534	1	77.0741	2.6613	180	3.14159	61.5949		12.7508	0
35284	Thu Mar 23 15:20:43 2017_x000D_	20.4985	27.408	-82.2378	-1.43532	1	77.0741	2.6613	180	3.14159	61.7511		6.37246	0
35285	Thu Mar 23 15:20:43 2017_x000D_	20.5055	27.6203	-82.2373	-1.43531	1	77.0741	2.6613	180	3.14159	61.8301		13.184	0
35286	Thu Mar 23 15:20:44 2017_x000D_	20.6236	28.0436	-79.3418	-1.38478	1	77.0741	2.6613	180	3.14159	61.8944		6.36936	0
35287	Thu Mar 23 15:20:44 2017_x000D_	20.6305	28.2558	-79.341	-1.38476	1	77.0741	2.6613	180	3.14159	61.9755		12.7358	87.7098
35288	Thu Mar 23 15:20:44 2017_x000D_	20.6444	28.6801	-79.3393	-1.38473	1	74.2068	3.2326	180	3.14159	59.3001		7.15666	0
35289	Thu Mar 23 15:20:44 2017_x000D_	20.7557	28.8911	-82.2392	-1.43535	1	74.2068	3.2326	180	3.14159	59.2906		6.36337	0
35290	Thu Mar 23 15:20:44 2017_x000D_	20.7626	29.1031	-82.2387	-1.43534	1	74.2068	3.2326	180	3.14159	59.3765		12.7297	0
35291	Thu Mar 23 15:20:44 2017_x000D_	20.7764	29.5272	-82.2376	-1.43532	1	74.2068	3.2326	180	3.14159	59.5501		6.36037	65.906
35292	Thu Mar 23 15:20:44 2017_x000D_	20.7833	29.7391	-82.2371	-1.43531	1	72.0151	3.3832	180	3.14159	57.6136		12.7238	0
35293	Thu Mar 23 15:20:44 2017_x000D_	20.7972	30.163	-82.236	-1.43529	1	72.0151	3.3832	180	3.14159	57.7965		7.13514	0
35294	Thu Mar 23 15:20:44 2017_x000D_	20.9081	30.3734	-79.3379	-1.38471	1	72.0151	3.3832	180	3.14159	57.7962		9.53591	0
35295	Thu Mar 23 15:20:44 2017_x000D_	20.9183	30.6911	-72.937	-1.27299	1	72.0151	3.3832	180	3.14159	57.9362		3.18538	105.828
35296	Thu Mar 23 15:20:44 2017_x000D_	20.9142	30.585	-60.8757	-1.06248	1	68.5029	3.7126	180	3.14159	54.6517		7.08039	0
35297	Thu Mar 23 15:20:44 2017_x000D_	20.7018	30.4821	-46.2409	-0.807056	1	68.5029	3.7126	180	3.14159	54.7864		0	0
35298	Thu Mar 23 15:20:44 2017_x000D_	20.7018	30.4821	-46.2409	-0.807056	1	68.5029	3.7126	180	3.14159	54.7864		6.26493	0
35299	Thu Mar 23 15:20:44 2017_x000D_	20.493	30.4857	-24.6065	-0.429465	1	68.5029	3.7126	180	3.14159	54.9704		3.1327	0
35300	Thu Mar 23 15:20:44 2017_x000D_	20.3886	30.4879	-5.03628	-0.0878996	1	68.5029	3.7126	180	3.14159	55.0627		0.00848528	72.0524
35301	Thu Mar 23 15:20:44 2017_x000D_	20.3888	30.4881	0.757992	0.0132295	1	66.1024	3.6352	180	3.14159	53.0171		3.14114	0
35302	Thu Mar 23 15:20:44 2017_x000D_	20.4935	30.4871	12.89	0.224974	1	66.1024	3.6352	180	3.14159	52.9263		4.42461	0
35303	Thu Mar 23 15:20:44 2017_x000D_	20.5949	30.38	27.9381	0.487613	1	66.1024	3.6352	180	3.14159	52.7846		3.13528	0
35304	Thu Mar 23 15:20:44 2017_x000D_	20.6994	30.3786	34.442	0.601126	1	66.1024	3.6352	180	3.14159	52.6939		13.9262	39.3115
35305	Thu Mar 23 15:20:44 2017_x000D_	21.1095	30.1611	42.6411	0.744227	1	64.7927	3.5929	185.395	3.23576	51.1282		11.2293	0
35306	Thu Mar 23 15:20:44 2017_x000D_	21.4152	29.9451	44.6478	0.779251	1	64.7927	3.5929	185.395	3.23576	50.7548		14.0627	0
35307	Thu Mar 23 15:20:45 2017_x000D_	21.6097	29.5186	44.6468	0.779233	1	64.7927	3.5929	185.395	3.23576	50.3678		26.7747	0
35308	Thu Mar 23 15:20:45 2017_x000D_	22.3212	28.9798	40.335	0.703978	1	64.7927	3.5929	185.395	3.23576	49.4805		13.2332	65.7595
35309	Thu Mar 23 15:20:45 2017_x000D_	22.623	28.6581	36.0821	0.629752	1	62.6202	3.3013	175.461	3.06238	47.3576		24.3257	0
35310	Thu Mar 23 15:20:45 2017_x000D_	23.2302	28.1207	33.5132	0.584916	1	62.6202	3.3013	175.461	3.06238	46.5572		9.82271	0
35311	Thu Mar 23 15:20:45 2017_x000D_	23.5387	28.011	29.2954	0.511301	1	62.6202	3.3013	175.461	3.06238	46.2378		25.0443	0
35312	Thu Mar 23 15:20:45 2017_x000D_	24.2528	27.5786	27.9258	0.487396	1	62.6202	3.3013	175.461	3.06238	45.4031		12.805	59.4715
35313	Thu Mar 23 15:20:45 2017_x000D_	24.665	27.4678	25.2514	0.440721	1	60.6441	3.459	180	3.14159	43.2541		22.4088	0
35314	Thu Mar 23 15:20:45 2017_x000D_	25.275	27.0367	25.2491	0.440681	1	60.6441	3.459	180	3.14159	42.5074		0	0
35315	Thu Mar 23 15:20:45 2017_x000D_	25.275	27.0367	25.2491	0.440681	1	60.6441	3.459	180	3.14159	42.5074		19.6216	0
35316	Thu Mar 23 15:20:45 2017_x000D_	25.8913	26.8177	25.2503	0.440701	1	60.6441	3.459	180	3.14159	41.8735		11.1993	0
35317	Thu Mar 23 15:20:45 2017_x000D_	26.1962	26.6023	26.5235	0.462923	1	60.6441	3.459	180	3.14159	41.5002		19.6083	54.3099
35318	Thu Mar 23 15:20:45 2017_x000D_	26.8121	26.3835	26.5249	0.462946	1	58.8754	3.845	169.997	2.967	39.1923		6.93285	0
35319	Thu Mar 23 15:20:45 2017_x000D_	27.0163	26.2753	29.2983	0.511353	1	58.8754	3.845	169.997	2.967	38.9631		20.7932	0
35320	Thu Mar 23 15:20:45 2017_x000D_	27.6287	25.9507	31.9392	0.557444	1	58.8754	3.845	169.997	2.967	38.2756		8.80793	0
35321	Thu Mar 23 15:20:45 2017_x000D_	27.8296	25.7366	31.9382	0.557426	1	58.8754	3.845	169.997	2.967	37.9879		6.92879	105.242
35322	Thu Mar 23 15:20:45 2017_x000D_	28.0337	25.6285	34.4449	0.601177	1	55.369	3.95351	176.025	3.07222	34.8859		18.0747	0
35323	Thu Mar 23 15:20:45 2017_x000D_	28.5421	25.3052	33.5208	0.585049	1	55.369	3.95351	176.025	3.07222	34.2867		9.7866	0
35324	Thu Mar 23 15:20:45 2017_x000D_	28.8495	25.196	34.4462	0.601199	1	55.369	3.95351	176.025	3.07222	33.9783		19.8851	0
35325	Thu Mar 23 15:20:45 2017_x000D_	29.3547	24.7669	36.0915	0.629916	1	55.369	3.95351	176.025	3.07222	33.3158		8.8015	59.5168
35326	Thu Mar 23 15:20:45 2017_x000D_	29.5555	24.553	36.0909	0.629905	1	53.3914	4.1114	180	3.14159	31.4008		9.77328	0
35327	Thu Mar 23 15:20:45 2017_x000D_	29.8625	24.444	31.9379	0.557421	1	53.3914	4.1114	180	3.14159	31.097		22.3439	0
35328	Thu Mar 23 15:20:45 2017_x000D_	30.4707	24.0141	31.9373	0.55741	1	53.3914	4.1114	180	3.14159	30.3558		6.91803	0
35329	Thu Mar 23 15:20:46 2017_x000D_	30.6745	23.9062	34.4458	0.601192	1	53.3914	4.1114	180	3.14159	30.1312		22.3355	0
35330	Thu Mar 23 15:20:46 2017_x000D_	31.2825	23.4765	34.4457	0.60119	1	53.3914	4.1114	180	3.14159	29.3907		9.77045	92.0109
35331	Thu Mar 23 15:20:46 2017_x000D_	31.5894	23.3675	33.5217	0.585065	1	50.3411	3.7915	180	3.14159	27.108		13.1865	0
35332	Thu Mar 23 15:20:46 2017_x000D_	31.8901	23.0469	29.2917	0.511236	1	50.3411	3.7915	180	3.14159	26.6685		20.7301	0
35333	Thu Mar 23 15:20:46 2017_x000D_	32.5007	22.7234	31.937	0.557405	1	50.3411	3.7915	180	3.14159	26.0134		13.8147	0
35334	Thu Mar 23 15:20:46 2017_x000D_	32.9076	22.5078	31.9374	0.557413	1	50.3411	3.7915	180	3.14159	25.5779		22.3073	59.3581
35335	Thu Mar 23 15:20:46 2017_x000D_	33.5148	22.0786	31.9368	0.557402	1	48.3831	3.50671	181.29	3.16412	23.7904		8.78673	0
35336	Thu Mar 23 15:20:46 2017_x000D_	33.7152	21.865	31.9358	0.557384	1	48.3831	3.50671	181.29	3.16412	23.4984		13.8053	0
35337	Thu Mar 23 15:20:46 2017_x000D_	34.1218	21.6495	31.9362	0.557392	1	48.3831	3.50671	181.29	3.16412	23.0769		20.6992	0
35338	Thu Mar 23 15:20:46 2017_x000D_	34.7315	21.3265	29.2899	0.511206	1	48.3831	3.50671	181.29	3.16412	22.448		6.89932	112.238
35339	Thu Mar 23 15:20:46 2017_x000D_	34.9347	21.2188	31.9371	0.557407	1	44.6844	2.9439	180	3.14159	20.713		22.2839	0
35340	Thu Mar 23 15:20:46 2017_x000D_	35.5413	20.7901	31.9365	0.557397	1	44.6844	2.9439	180	3.14159	20.052		11.1428	0
35341	Thu Mar 23 15:20:46 2017_x000D_	35.8446	20.5757	33.522	0.585069	1	44.6844	2.9439	180	3.14159	19.7237		9.73516	0
35342	Thu Mar 23 15:20:46 2017_x000D_	36.1505	20.4674	34.4491	0.60125	1	44.6844	2.9439	180	3.14159	19.491		15.4589	59.4035
35343	Thu Mar 23 15:20:46 2017_x000D_	36.5536	20.1464	31.9364	0.557395	1	42.7249	2.65891	186.589	3.25659	18.5445		13.7798	0
35344	Thu Mar 23 15:20:46 2017_x000D_	36.9595	19.9314	31.9368	0.557403	1	42.7249	2.65891	186.589	3.25659	18.2093		15.4547	0
35345	Thu Mar 23 15:20:46 2017_x000D_	37.3625	19.6105	29.2867	0.511149	1	42.7249	2.65891	186.589	3.25659	17.7795		6.88715	0
35346	Thu Mar 23 15:20:46 2017_x000D_	37.5654	19.5031	31.9362	0.557392	1	42.7249	2.65891	186.589	3.25659	17.6167		20.6563	0
35347	Thu Mar 23 15:20:46 2017_x000D_	38.1738	19.1807	29.287	0.511155	1	42.7249	2.65891	186.589	3.25659	17.1372		6.8831	92.004
35348	Thu Mar 23 15:20:46 2017_x000D_	38.3766	19.0734	31.9371	0.557408	1	39.6597	2.55991	180	3.14159	16.5633		8.77196	0
35349	Thu Mar 23 15:20:46 2017_x000D_	38.5766	18.8601	31.9361	0.557389	1	39.6597	2.55991	180	3.14159	16.3361		13.7623	0
35350	Thu Mar 23 15:20:47 2017_x000D_	38.982	18.6454	31.9365	0.557397	1	39.6597	2.55991	180	3.14159	16.0998		8.77196	0
35351	Thu Mar 23 15:20:47 2017_x000D_	39.182	18.4321	31.9355	0.557379	1	39.6597	2.55991	180	3.14159	15.8794		6.15914	79.0791
35352	Thu Mar 23 15:20:47 2017_x000D_	39.3873	18.4307	31.937	0.557405	1	37.0416	2.2535	190.003	3.31618	16.3464		8.76771	0
35353	Thu Mar 23 15:20:47 2017_x000D_	39.5872	18.2175	31.9359	0.557387	1	37.0416	2.2535	190.003	3.31618	16.1657		6.87779	0
35354	Thu Mar 23 15:20:47 2017_x000D_	39.7898	18.1102	29.2848	0.511116	1	37.0416	2.2535	190.003	3.31618	16.0931		11.1079	0
35355	Thu Mar 23 15:20:47 2017_x000D_	40.0921	17.8964	27.9072	0.487072	1	37.0416	2.2535	190.003	3.31618	15.9376		6.15614	33.4593
35356	Thu Mar 23 15:20:47 2017_x000D_	40.2973	17.895	27.9087	0.487099	1	35.9563	1.99651	180	3.14159	16.4805		13.745	0
35357	Thu Mar 23 15:20:47 2017_x000D_	40.7021	17.6804	22.4059	0.391057	1	35.9563	1.99651	180	3.14159	16.3862		4.37654	0
35358	Thu Mar 23 15:20:47 2017_x000D_	40.8018	17.5739	18.5419	0.323617	1	35.9563	1.99651	180	3.14159	16.3136		3.08705	0
35359	Thu Mar 23 15:20:47 2017_x000D_	40.6989	17.5745	12.0925	0.211055	1	35.9563	1.99651	180	3.14159	16.2839		9.2401	92.4131
35360	Thu Mar 23 15:20:47 2017_x000D_	40.3909	17.5759	-5.80695	-0.10135	1	32.8783	2.119	180	3.14159	17.1859		6.16209	0
35361	Thu Mar 23 15:20:47 2017_x000D_	40.1855	17.577	-11.8304	-0.206479	1	32.8783	2.119	180	3.14159	17.0981		4.48449	0
35362	Thu Mar 23 15:20:47 2017_x000D_	40.0801	17.471	-26.6985	-0.465976	1	32.8783	2.119	180	3.14159	16.9573		3.18981	0
35363	Thu Mar 23 15:20:47 2017_x000D_	40.0777	17.3647	-36.977	-0.64537	1	32.8783	2.119	180	3.14159	16.8601		0.0234307	0
35364	Thu Mar 23 15:20:47 2017_x000D_	40.0783	17.3642	-52.9361	-0.923909	1	32.8783	2.119	180	3.14159	16.8599		0.0134164	0
35365	Thu Mar 23 15:20:47 2017_x000D_	40.0787	17.3644	-57.6618	-1.00639	1	32.8783	2.119	180	3.14159	16.8602		6.16219	0
35366	Thu Mar 23 15:20:47 2017_x000D_	40.2841	17.3628	-65.4484	-1.14229	1	32.8783	2.119	180	3.14159	16.9475		3.17827	0
35367	Thu Mar 23 15:20:47 2017_x000D_	40.2871	17.4687	-71.6562	-1.25064	1	32.8783	2.119	180	3.14159	17.0442		12.7151	0
35368	Thu Mar 23 15:20:47 2017_x000D_	40.2979	17.8924	-77.0872	-1.34542	1	32.8783	2.119	180	3.14159	17.4313		7.11368	125.119
35369	Thu Mar 23 15:20:47 2017_x000D_	40.4059	18.1035	-79.9014	-1.39454	1	28.7229	1.7628	180	3.14159	20.0876		19.3477	0
35370	Thu Mar 23 15:20:47 2017_x000D_	40.5241	18.7375	-77.088	-1.34544	1	28.7229	1.7628	180	3.14159	20.6739		12.6939	0
35371	Thu Mar 23 15:20:48 2017_x000D_	40.5346	19.1605	-77.0857	-1.3454	1	28.7229	1.7628	180	3.14159	21.0285		20.094	0
35372	Thu Mar 23 15:20:48 2017_x000D_	40.755	19.793	-71.6476	-1.25049	1	28.7229	1.7628	180	3.14159	21.6762		10.0484	0
35373	Thu Mar 23 15:20:48 2017_x000D_	40.8652	20.1093	-68.0503	-1.1877	1	28.7229	1.7628	180	3.14159	22.0007		20.0808	46.08
35374	Thu Mar 23 15:20:48 2017_x000D_	41.0857	20.7413	-68.0494	-1.18769	1	27.1877	1.7132	184.5	3.22013	23.5632		7.08145	0
35375	Thu Mar 23 15:20:48 2017_x000D_	41.1931	20.9515	-65.4271	-1.14192	1	27.1877	1.7132	184.5	3.22013	23.7963		13.0879	0
35376	Thu Mar 23 15:20:48 2017_x000D_	41.306	21.3729	-68.0484	-1.18767	1	27.1877	1.7132	184.5	3.22013	24.2039		17.062	0
35377	Thu Mar 23 15:20:48 2017_x000D_	41.5235	21.8984	-69.0404	-1.20498	1	27.1877	1.7132	184.5	3.22013	24.758		11.3884	6.58245
35378	Thu Mar 23 15:20:48 2017_x000D_	41.7358	22.2131	-68.051	-1.18771	1	26.9684	1.7061	188.926	3.29738	25.2708		8.87986	0
35379	Thu Mar 23 15:20:48 2017_x000D_	41.9455	22.422	-68.0546	-1.18778	1	26.9684	1.7061	188.926	3.29738	25.5629		20.0276	0
35380	Thu Mar 23 15:20:48 2017_x000D_	42.1652	23.0524	-68.0536	-1.18776	1	26.9684	1.7061	188.926	3.29738	26.2032		12.6398	0
35381	Thu Mar 23 15:20:48 2017_x000D_	42.1755	23.4736	-68.049	-1.18768	1	26.9684	1.7061	188.926	3.29738	26.5533		20.0068	35.363
35382	Thu Mar 23 15:20:48 2017_x000D_	42.3951	24.1033	-68.048	-1.18766	1	25.8913	1.2272	184.195	3.21481	28.208		8.85865	0
35383	Thu Mar 23 15:20:48 2017_x000D_	42.6043	24.3117	-68.0516	-1.18773	1	25.8913	1.2272	184.195	3.21481	28.4994		9.99065	0
35384	Thu Mar 23 15:20:48 2017_x000D_	42.7141	24.6261	-71.6577	-1.25066	1	25.8913	1.2272	184.195	3.21481	28.8187		19.9783	0
35385	Thu Mar 23 15:20:48 2017_x000D_	42.9334	25.2549	-71.658	-1.25067	1	25.8913	1.2272	184.195	3.21481	29.4578		9.98387	65.2684
35386	Thu Mar 23 15:20:48 2017_x000D_	43.0428	25.5692	-68.0497	-1.18769	1	23.8774	2.0503	174.416	3.04413	30.3389		19.9555	0
35387	Thu Mar 23 15:20:48 2017_x000D_	43.2618	26.1973	-68.0487	-1.18767	1	23.8774	2.0503	174.416	3.04413	30.965		11.317	0
35388	Thu Mar 23 15:20:48 2017_x000D_	43.4731	26.5098	-69.0457	-1.20507	1	23.8774	2.0503	174.416	3.04413	31.341		22.9589	0
35389	Thu Mar 23 15:20:48 2017_x000D_	43.6944	27.2424	-68.049	-1.18768	1	23.8774	2.0503	174.416	3.04413	32.0524		9.95837	0
35390	Thu Mar 23 15:20:48 2017_x000D_	43.8038	27.5558	-71.6611	-1.25072	1	23.8774	2.0503	174.416	3.04413	32.3665		19.9109	47.9176
35391	Thu Mar 23 15:20:48 2017_x000D_	44.0223	28.1825	-71.6613	-1.25073	1	22.5216	2.89471	172.345	3.00799	33.1927		0	0
35392	Thu Mar 23 15:20:48 2017_x000D_	44.0223	28.1825	-71.6613	-1.25073	1	22.5216	2.89471	172.345	3.00799	33.1927		19.8948	0
35393	Thu Mar 23 15:20:49 2017_x000D_	44.2406	28.8087	-71.6616	-1.25073	1	22.5216	2.89471	172.345	3.00799	33.812		9.94592	0
35394	Thu Mar 23 15:20:49 2017_x000D_	44.3496	29.1218	-68.0461	-1.18763	1	22.5216	2.89471	172.345	3.00799	34.1222		19.8758	68.3288
35395	Thu Mar 23 15:20:49 2017_x000D_	44.5677	29.7474	-68.0451	-1.18761	1	20.4978	3.93961	175.028	3.05481	35.2903		8.7993	0
35396	Thu Mar 23 15:20:49 2017_x000D_	44.7759	29.954	-68.0487	-1.18767	1	20.4978	3.93961	175.028	3.05481	35.5833		19.8569	0
35397	Thu Mar 23 15:20:49 2017_x000D_	44.9938	30.579	-68.0477	-1.18766	1	20.4978	3.93961	175.028	3.05481	36.1899		9.92227	0
35398	Thu Mar 23 15:20:49 2017_x000D_	45.1027	30.8913	-71.6665	-1.25082	1	20.4978	3.93961	175.028	3.05481	36.4938		19.8351	27.2533
35399	Thu Mar 23 15:20:49 2017_x000D_	45.3204	31.5156	-71.6668	-1.25082	1	19.6102	4.1331	174.714	3.04934	37.5608		9.91364	0
35400	Thu Mar 23 15:20:49 2017_x000D_	45.429	31.8277	-68.0457	-1.18762	1	19.6102	4.1331	174.714	3.04934	37.8629		9.90712	0
35401	Thu Mar 23 15:20:49 2017_x000D_	45.5378	32.1395	-71.6671	-1.25083	1	19.6102	4.1331	174.714	3.04934	38.1654		19.8056	0
35402	Thu Mar 23 15:20:49 2017_x000D_	45.7551	32.7629	-71.6674	-1.25083	1	19.6102	4.1331	174.714	3.04934	38.7714		6.26266	0
35403	Thu Mar 23 15:20:49 2017_x000D_	45.7599	32.9716	-71.6656	-1.2508	1	19.6102	4.1331	174.714	3.04934	38.929		19.7905	48.1503
35404	Thu Mar 23 15:20:49 2017_x000D_	45.9771	33.5945	-71.6659	-1.25081	1	18.0543	4.5271	180	3.14159	40.3063		6.97282	0
35405	Thu Mar 23 15:20:49 2017_x000D_	46.083	33.8014	-69.0404	-1.20498	1	18.0543	4.5271	180	3.14159	40.5289		16.8291	0
35406	Thu Mar 23 15:20:49 2017_x000D_	46.2976	34.3197	-68.0418	-1.18755	1	18.0543	4.5271	180	3.14159	41.0522		6.97692	0
35407	Thu Mar 23 15:20:49 2017_x000D_	46.4038	34.5266	-70.7844	-1.23542	1	18.0543	4.5271	180	3.14159	41.2755		9.37442	13.1768
35408	Thu Mar 23 15:20:49 2017_x000D_	46.4109	34.839	-71.6665	-1.25082	1	17.6153	4.513	180	3.14159	41.8193		8.74632	0
35409	Thu Mar 23 15:20:49 2017_x000D_	46.6181	35.0441	-71.6705	-1.25089	1	17.6153	4.513	180	3.14159	42.1107		12.4982	0
35410	Thu Mar 23 15:20:49 2017_x000D_	46.6276	35.4606	-71.6668	-1.25082	1	17.6153	4.513	180	3.14159	42.4201		8.73996	0
35411	Thu Mar 23 15:20:49 2017_x000D_	46.8347	35.6655	-71.6708	-1.25089	1	17.6153	4.513	180	3.14159	42.7113		9.37442	14.7855
35412	Thu Mar 23 15:20:49 2017_x000D_	46.8418	35.9779	-70.7824	-1.23539	1	17.8154	4.9634	180	3.14159	42.4786		3.11476	0
35413	Thu Mar 23 15:20:49 2017_x000D_	46.8441	36.0817	-71.6672	-1.25083	1	17.8154	4.9634	180	3.14159	42.556		16.7784	0
35414	Thu Mar 23 15:20:50 2017_x000D_	47.0579	36.5985	-65.3894	-1.14126	1	17.8154	4.9634	180	3.14159	43.0802		6.94735	0
35415	Thu Mar 23 15:20:50 2017_x000D_	47.1635	36.8046	-62.8445	-1.09684	1	17.8154	4.9634	180	3.14159	43.3033		11.1772	46.976
35416	Thu Mar 23 15:20:50 2017_x000D_	47.3721	37.1133	-48.7226	-0.850369	1	17.9671	6.5219	153.865	2.68545	42.4322		6.2444	0
35417	Thu Mar 23 15:20:50 2017_x000D_	47.3765	37.3214	-40.5935	-0.70849	1	17.9671	6.5219	153.865	2.68545	42.5855		6.05476	0
35418	Thu Mar 23 15:20:50 2017_x000D_	47.5783	37.3182	-32.5713	-0.568477	1	17.9671	6.5219	153.865	2.68545	42.7228		8.73142	0
35419	Thu Mar 23 15:20:50 2017_x000D_	47.7849	37.5232	-19.733	-0.344406	1	17.9671	6.5219	153.865	2.68545	43.0137		6.84249	0
35420	Thu Mar 23 15:20:50 2017_x000D_	47.9895	37.624	-11.2212	-0.195847	1	17.9671	6.5219	153.865	2.68545	43.2283		9.08819	93.1311
35421	Thu Mar 23 15:20:50 2017_x000D_	48.2924	37.6191	-4.88774	-0.0853072	1	17.8316	9.62331	95.6071	1.66866	41.3718		12.5329	0
35422	Thu Mar 23 15:20:50 2017_x000D_	48.6987	37.7163	3.92962	0.0685848	1	17.8316	9.62331	95.6071	1.66866	41.7372		12.4908	0
35423	Thu Mar 23 15:20:50 2017_x000D_	49.1001	37.6057	6.85888	0.11971	1	17.8316	9.62331	95.6071	1.66866	41.9611		18.1587	0
35424	Thu Mar 23 15:20:50 2017_x000D_	49.7053	37.5953	6.86059	0.11974	1	17.8316	9.62331	95.6071	1.66866	42.4071		12.4784	81.0119
35425	Thu Mar 23 15:20:50 2017_x000D_	50.1063	37.4848	9.76267	0.170391	1	17.2768	12.2661	94.9523	1.65723	41.3976		12.0948	0
35426	Thu Mar 23 15:20:50 2017_x000D_	50.5094	37.4779	9.76431	0.170419	1	17.2768	12.2661	94.9523	1.65723	41.7138		24.3559	0
35427	Thu Mar 23 15:20:50 2017_x000D_	51.3127	37.3603	6.85944	0.11972	1	17.2768	12.2661	94.9523	1.65723	42.2867		12.4618	0
35428	Thu Mar 23 15:20:50 2017_x000D_	51.7131	37.2497	3.9222	0.0684554	1	17.2768	12.2661	94.9523	1.65723	42.5446		18.1076	67.8994
35429	Thu Mar 23 15:20:50 2017_x000D_	52.3166	37.2395	3.92305	0.0684702	1	16.7415	14.4652	96.726	1.68819	42.2405		12.4682	0
35430	Thu Mar 23 15:20:50 2017_x000D_	52.7208	37.3362	0.975327	0.0170227	1	16.7415	14.4652	96.726	1.68819	42.6332		6.77584	0
35431	Thu Mar 23 15:20:50 2017_x000D_	52.9196	37.229	-1.97855	-0.0345322	1	16.7415	14.4652	96.726	1.68819	42.744		21.093	0
35432	Thu Mar 23 15:20:50 2017_x000D_	53.6226	37.2171	-1.83941	-0.0321038	1	16.7415	14.4652	96.726	1.68819	43.3343		9.04629	48.0323
35433	Thu Mar 23 15:20:50 2017_x000D_	53.9241	37.212	-1.98017	-0.0345606	1	15.8065	15.7649	106.618	1.86084	43.737		21.3103	0
35434	Thu Mar 23 15:20:50 2017_x000D_	54.6285	37.3037	0.975291	0.017022	1	15.8065	15.7649	106.618	1.86084	44.3967		9.0343	0
35435	Thu Mar 23 15:20:50 2017_x000D_	54.9296	37.2986	0.97529	0.017022	1	15.8065	15.7649	106.618	1.86084	44.6578		9.0163	0
35436	Thu Mar 23 15:20:51 2017_x000D_	55.2301	37.2935	0.975282	0.0170219	1	15.8065	15.7649	106.618	1.86084	44.9188		18.305	0
35437	Thu Mar 23 15:20:51 2017_x000D_	55.8296	37.1799	3.78772	0.0661081	1	15.8065	15.7649	106.618	1.86084	45.3922		9.0223	139.947
35438	Thu Mar 23 15:20:51 2017_x000D_	56.1303	37.1748	3.92873	0.0685693	1	11.7532	18.074	160.841	2.80721	48.3132		18.0266	0
35439	Thu Mar 23 15:20:51 2017_x000D_	56.7311	37.1646	3.92957	0.0685839	1	11.7532	18.074	160.841	2.80721	48.8617		9.51874	0
35440	Thu Mar 23 15:20:51 2017_x000D_	57.0293	37.0562	6.5907	0.115029	1	11.7532	18.074	160.841	2.80721	49.0943		21.015	0
35441	Thu Mar 23 15:20:51 2017_x000D_	57.7297	37.0443	6.87191	0.119937	1	11.7532	18.074	160.841	2.80721	49.7364		9.50849	50.4271
35442	Thu Mar 23 15:20:51 2017_x000D_	58.0275	36.9358	3.7849	0.0660589	1	10.189	18.6894	169.074	2.95089	51.2001		9.0043	0
35443	Thu Mar 23 15:20:51 2017_x000D_	58.3276	36.9307	3.92604	0.0685223	1	10.189	18.6894	169.074	2.95089	51.4788		11.9927	0
35444	Thu Mar 23 15:20:51 2017_x000D_	58.7273	36.924	3.92666	0.0685332	1	10.189	18.6894	169.074	2.95089	51.8504		20.967	0
35445	Thu Mar 23 15:20:51 2017_x000D_	59.4261	36.9122	3.7869	0.0660938	1	10.189	18.6894	169.074	2.95089	52.5011		8.98925	0
35446	Thu Mar 23 15:20:51 2017_x000D_	59.7257	36.9072	3.92812	0.0685586	1	10.189	18.6894	169.074	2.95089	52.7804		17.9606	33.2064
35447	Thu Mar 23 15:20:51 2017_x000D_	60.3243	36.8971	3.92905	0.0685748	1	9.28301	19.3253	147.318	2.57118	53.9813		11.9657	0
35448	Thu Mar 23 15:20:51 2017_x000D_	60.7231	36.8903	3.92962	0.0685848	1	9.28301	19.3253	147.318	2.57118	54.3563		17.9425	0
35449	Thu Mar 23 15:20:51 2017_x000D_	61.3211	36.8803	3.9305	0.0686001	1	9.28301	19.3253	147.318	2.57118	54.9194		5.97687	0
35450	Thu Mar 23 15:20:51 2017_x000D_	61.5203	36.8769	3.93075	0.0686045	1	9.28301	19.3253	147.318	2.57118	55.1071		17.9246	39.5132
35451	Thu Mar 23 15:20:51 2017_x000D_	62.1177	36.8668	3.93168	0.0686208	1	7.96654	19.2843	180	3.14159	56.9341		10.886	0
35452	Thu Mar 23 15:20:51 2017_x000D_	62.4127	36.6555	3.78519	0.0660641	1	7.96654	19.2843	180	3.14159	57.1502		9.48415	0
35453	Thu Mar 23 15:20:51 2017_x000D_	62.7132	36.7537	6.88037	0.120085	1	7.96654	19.2843	180	3.14159	57.4663		18.1702	0
35454	Thu Mar 23 15:20:51 2017_x000D_	63.3082	36.6405	3.92753	0.0685483	1	7.96654	19.2843	180	3.14159	57.9995		5.96482	52.6943
35455	Thu Mar 23 15:20:51 2017_x000D_	63.507	36.6372	3.92784	0.0685537	1	6.21092	19.2295	180	3.14159	59.8821		14.9031	0
35456	Thu Mar 23 15:20:51 2017_x000D_	64.0037	36.6289	3.78747	0.0661037	1	6.21092	19.2295	180	3.14159	60.3552		9.4614	0
35457	Thu Mar 23 15:20:52 2017_x000D_	64.3035	36.7268	0.962913	0.016806	1	6.21092	19.2295	180	3.14159	60.6704		5.95882	0
35458	Thu Mar 23 15:20:52 2017_x000D_	64.5021	36.7235	0.962893	0.0168057	1	6.21092	19.2295	180	3.14159	60.8597		11.9147	27.1026
35459	Thu Mar 23 15:20:52 2017_x000D_	64.8992	36.7168	0.962909	0.0168059	1	5.34235	18.981	176.025	3.07222	62.1416		6.71407	0
35460	Thu Mar 23 15:20:52 2017_x000D_	65.0962	36.6106	3.93024	0.0685956	1	5.34235	18.981	176.025	3.07222	62.3003		9.43573	0
35461	Thu Mar 23 15:20:52 2017_x000D_	65.3951	36.7085	0.962957	0.0168068	1	5.34235	18.981	176.025	3.07222	62.6147		18.1225	0
35462	Thu Mar 23 15:20:52 2017_x000D_	65.9885	36.5954	-1.87109	-0.0326568	1	5.34235	18.981	176.025	3.07222	63.1524		8.92636	0
35463	Thu Mar 23 15:20:52 2017_x000D_	66.286	36.5902	-7.89674	-0.137824	1	5.34235	18.981	176.025	3.07222	63.4367		3.10833	38.3124
35464	Thu Mar 23 15:20:52 2017_x000D_	66.2845	36.4866	-23.8372	-0.416038	1	4.27283	18.2831	210.64	3.67637	64.6283		0.025632	0
35465	Thu Mar 23 15:20:52 2017_x000D_	66.2842	36.4858	-33.772	-0.589433	1	4.27283	18.2831	210.64	3.67637	64.6278		6.85046	0
35466	Thu Mar 23 15:20:52 2017_x000D_	66.1828	36.2812	-51.0674	-0.891295	1	4.27283	18.2831	210.64	3.67637	64.4731		4.27452	0
35467	Thu Mar 23 15:20:52 2017_x000D_	66.0826	36.1799	-59.5884	-1.04001	1	4.27283	18.2831	210.64	3.67637	64.3486		4.2978	55.8415
35468	Thu Mar 23 15:20:52 2017_x000D_	66.184	36.2811	-75.5984	-1.31944	1	3.01143	16.9143	262.129	4.57501	66.0746		0	0
35469	Thu Mar 23 15:20:52 2017_x000D_	66.184	36.2811	-75.5984	-1.31944	1	3.01143	16.9143	262.129	4.57501	66.0746		0.0254558	0
35470	Thu Mar 23 15:20:52 2017_x000D_	66.1846	36.2817	268.107	4.67934	1	3.01143	16.9143	262.129	4.57501	66.0753		3.09942	0
35471	Thu Mar 23 15:20:52 2017_x000D_	66.1863	36.385	257.955	4.50216	1	3.01143	16.9143	262.129	4.57501	66.1073		6.1987	47.0583
35472	Thu Mar 23 15:20:52 2017_x000D_	66.1894	36.5916	246.359	4.29978	1	3.29644	15.3718	255.308	4.45597	66.3762		4.29627	0
35473	Thu Mar 23 15:20:52 2017_x000D_	66.0918	36.6964	242.738	4.23658	1	3.29644	15.3718	255.308	4.45597	66.3174		6.87633	0
35474	Thu Mar 23 15:20:52 2017_x000D_	65.9955	36.9044	232.859	4.06416	1	3.29644	15.3718	255.308	4.45597	66.2935		4.29612	0
35475	Thu Mar 23 15:20:52 2017_x000D_	65.8978	37.0091	228.958	3.99607	1	3.29644	15.3718	255.308	4.45597	66.2352		13.7179	6.64791
35476	Thu Mar 23 15:20:52 2017_x000D_	65.7058	37.4241	228.958	3.99608	1	3.30578	15.1504	262.129	4.57501	66.2562		10.862	0
35477	Thu Mar 23 15:20:52 2017_x000D_	65.4115	37.635	231.055	4.03267	1	3.30578	15.1504	262.129	4.57501	66.0506		12.8694	0
35478	Thu Mar 23 15:20:53 2017_x000D_	65.1189	37.9487	235.058	4.10254	1	3.30578	15.1504	262.129	4.57501	65.8834		20.5634	0
35479	Thu Mar 23 15:20:53 2017_x000D_	64.8311	38.5708	245.174	4.27909	1	3.30578	15.1504	262.129	4.57501	65.8322		6.85349	0
35480	Thu Mar 23 15:20:53 2017_x000D_	64.7351	38.7781	247.712	4.32339	1	3.30578	15.1504	262.129	4.57501	65.8166		19.5031	6.59275
35481	Thu Mar 23 15:20:53 2017_x000D_	64.3464	39.2992	253.969	4.4326	1	3.52543	15.1573	263.377	4.5968	65.4372		12.3375	0
35482	Thu Mar 23 15:20:53 2017_x000D_	64.3529	39.7104	253.968	4.43258	1	3.52543	15.1573	263.377	4.5968	65.596		26.255	0
35483	Thu Mar 23 15:20:53 2017_x000D_	64.0683	40.538	256.665	4.47964	1	3.52543	15.1573	263.377	4.5968	65.6477		9.24417	0
35484	Thu Mar 23 15:20:53 2017_x000D_	64.0732	40.8461	257.349	4.49158	1	3.52543	15.1573	263.377	4.5968	65.7719		12.6859	33.3094
35485	Thu Mar 23 15:20:53 2017_x000D_	63.9806	41.2587	259.987	4.53762	1	4.22179	14.2925	302.682	5.2828	65.5614		9.7265	0
35486	Thu Mar 23 15:20:53 2017_x000D_	63.8863	41.5689	256.664	4.47963	1	4.22179	14.2925	302.682	5.2828	65.6038		19.4349	0
35487	Thu Mar 23 15:20:53 2017_x000D_	63.6978	42.1887	256.664	4.47964	1	4.22179	14.2925	302.682	5.2828	65.6932		9.23222	0
35488	Thu Mar 23 15:20:53 2017_x000D_	63.7028	42.4964	257.348	4.49158	1	4.22179	14.2925	302.682	5.2828	65.8289		22.379	14.9049
35489	Thu Mar 23 15:20:53 2017_x000D_	63.516	43.2186	256.663	4.47962	1	4.46018	13.8566	304.889	5.32131	65.9524		9.70754	0
35490	Thu Mar 23 15:20:53 2017_x000D_	63.4219	43.5282	254.768	4.44653	1	4.46018	13.8566	304.889	5.32131	66.0067		22.3696	0
35491	Thu Mar 23 15:20:53 2017_x000D_	63.2352	44.2501	253.966	4.43254	1	4.46018	13.8566	304.889	5.32131	66.1685		6.1478	0
35492	Thu Mar 23 15:20:53 2017_x000D_	63.2385	44.455	253.965	4.43252	1	4.46018	13.8566	304.889	5.32131	66.2658		19.4102	0
35493	Thu Mar 23 15:20:53 2017_x000D_	63.0502	45.074	253.965	4.43252	1	4.46018	13.8566	304.889	5.32131	66.3876		13.6816	6.59285
35494	Thu Mar 23 15:20:53 2017_x000D_	62.8587	45.4879	253.966	4.43254	1	4.24053	13.8496	263.274	4.595	66.6113		6.84553	0
35495	Thu Mar 23 15:20:53 2017_x000D_	62.7629	45.695	251.344	4.38677	1	4.24053	13.8496	263.274	4.595	66.6258		26.1858	0
35496	Thu Mar 23 15:20:53 2017_x000D_	62.479	46.5204	253.967	4.43256	1	4.24053	13.8496	263.274	4.595	66.7765		6.14185	0
35497	Thu Mar 23 15:20:53 2017_x000D_	62.4824	46.7251	253.966	4.43254	1	4.24053	13.8496	263.274	4.595	66.8798		12.2807	9.41352
35498	Thu Mar 23 15:20:53 2017_x000D_	62.4892	47.1344	253.965	4.43252	1	4.46955	13.6351	262.345	4.57878	66.9961		20.5068	0
35499	Thu Mar 23 15:20:53 2017_x000D_	62.202	47.7547	256.667	4.47968	1	4.46955	13.6351	262.345	4.57878	67.061		12.6488	0
35500	Thu Mar 23 15:20:54 2017_x000D_	62.1097	48.1661	253.966	4.43254	1	4.46955	13.6351	262.345	4.57878	67.1921		19.3751	0
35501	Thu Mar 23 15:20:54 2017_x000D_	61.9218	48.784	253.966	4.43254	1	4.46955	13.6351	262.345	4.57878	67.3514		12.2657	20.9397
35502	Thu Mar 23 15:20:54 2017_x000D_	61.9286	49.1928	253.964	4.43251	1	4.66107	14.3063	225.871	3.94219	67.057		10.9806	0
35503	Thu Mar 23 15:20:54 2017_x000D_	61.7356	49.5038	254.768	4.44655	1	4.66107	14.3063	225.871	3.94219	67.0549		22.3041	0
35504	Thu Mar 23 15:20:54 2017_x000D_	61.5495	50.2236	253.965	4.43253	1	4.66107	14.3063	225.871	3.94219	67.2781		6.1269	0
35505	Thu Mar 23 15:20:54 2017_x000D_	61.553	50.4278	253.964	4.43252	1	4.66107	14.3063	225.871	3.94219	67.3903		19.357	0
35506	Thu Mar 23 15:20:54 2017_x000D_	61.3652	51.0451	253.965	4.43252	1	4.66107	14.3063	229.775	4.01034	67.5655		12.6218	0
35507	Thu Mar 23 15:20:54 2017_x000D_	61.273	51.4556	256.668	4.47969	1	4.66107	14.3063	229.775	4.01034	67.7125		19.3438	0
35508	Thu Mar 23 15:20:54 2017_x000D_	61.0854	52.0725	256.668	4.4797	1	4.66107	14.3063	229.775	4.01034	67.8969		9.67048	0
35509	Thu Mar 23 15:20:54 2017_x000D_	60.9916	52.3809	254.768	4.44654	1	4.66107	14.3063	229.775	4.01034	67.9912		16.4589	0
35510	Thu Mar 23 15:20:54 2017_x000D_	60.8022	52.8958	253.965	4.43252	1	4.66107	14.3063	229.775	4.01034	68.1247		0	6.64795
35511	Thu Mar 23 15:20:54 2017_x000D_	60.8022	52.8958	253.965	4.43252	1	4.6517	14.5277	202.452	3.53346	68.0073		19.3352	0
35512	Thu Mar 23 15:20:54 2017_x000D_	60.6146	53.5124	253.965	4.43253	1	4.6517	14.5277	202.452	3.53346	68.203		19.3286	0
35513	Thu Mar 23 15:20:54 2017_x000D_	60.4271	54.1288	253.965	4.43253	1	4.6517	14.5277	202.452	3.53346	68.4043		6.11495	0
35514	Thu Mar 23 15:20:54 2017_x000D_	60.4307	54.3326	253.964	4.43252	1	4.6517	14.5277	202.452	3.53346	68.5254		12.2209	0
35515	Thu Mar 23 15:20:54 2017_x000D_	60.4378	54.7399	253.963	4.43249	1	4.6517	14.5277	149.452	2.60843	68.7685		13.6372	0
35516	Thu Mar 23 15:20:54 2017_x000D_	60.2468	55.1524	253.964	4.43251	1	4.6517	14.5277	149.452	2.60843	68.8562		6.81452	0
35517	Thu Mar 23 15:20:54 2017_x000D_	60.1513	55.3585	256.67	4.47974	1	4.6517	14.5277	149.452	2.60843	68.9011		12.5993	0
35518	Thu Mar 23 15:20:54 2017_x000D_	60.0594	55.7683	253.964	4.43251	1	4.6517	14.5277	149.452	2.60843	69.071		6.10596	19.9439
35519	Thu Mar 23 15:20:54 2017_x000D_	60.063	55.9718	253.963	4.43249	1	4.62357	15.1919	104.811	1.8293	68.8225		8.56066	0
35520	Thu Mar 23 15:20:54 2017_x000D_	59.8685	56.1806	253.965	4.43252	1	4.62357	15.1919	104.811	1.8293	68.7901		6.10596	0
35521	Thu Mar 23 15:20:55 2017_x000D_	59.8721	56.3841	253.964	4.43251	1	4.62357	15.1919	104.811	1.8293	68.9144		6.1029	0
35522	Thu Mar 23 15:20:55 2017_x000D_	59.8756	56.5875	253.963	4.4325	1	4.62357	15.1919	104.811	1.8293	69.039		13.6223	0
35523	Thu Mar 23 15:20:55 2017_x000D_	59.6847	56.9995	259.448	4.52823	1	4.62357	15.1919	104.811	1.8293	69.1347		9.6429	13.2929
35524	Thu Mar 23 15:20:55 2017_x000D_	59.5911	57.307	262.715	4.58524	1	4.60483	15.6346	104.811	1.8293	68.9933		6.0939	0
35525	Thu Mar 23 15:20:55 2017_x000D_	59.5946	57.5101	268.23	4.6815	1	4.60483	15.6346	104.811	1.8293	69.119		9.13314	0
35526	Thu Mar 23 15:20:55 2017_x000D_	59.5994	57.8145	-74.5633	-1.30137	1	4.60483	15.6346	104.811	1.8293	69.3076		9.136	0
35527	Thu Mar 23 15:20:55 2017_x000D_	59.6039	58.119	-58.0508	-1.01318	1	4.60483	15.6346	104.811	1.8293	69.4969		0	40.4846
35528	Thu Mar 23 15:20:55 2017_x000D_	59.6039	58.119	-58.0508	-1.01318	1	4.32902	16.9556	104.811	1.8293	68.9183		8.46641	0
35529	Thu Mar 23 15:20:55 2017_x000D_	59.8049	58.3171	-42.4363	-0.740653	1	4.32902	16.9556	104.811	1.8293	69.1979		6.7581	0
35530	Thu Mar 23 15:20:55 2017_x000D_	59.9074	58.5177	-36.1879	-0.631598	1	4.32902	16.9556	104.811	1.8293	69.4		10.7391	0
35531	Thu Mar 23 15:20:55 2017_x000D_	60.2074	58.713	-21.8418	-0.381211	1	4.32902	16.9556	104.811	1.8293	69.7572		6.64459	53.1445
35532	Thu Mar 23 15:20:55 2017_x000D_	60.407	58.809	-19.1632	-0.33446	1	4.25411	18.7255	93.6145	1.63388	68.9916		10.7434	0
35533	Thu Mar 23 15:20:55 2017_x000D_	60.7073	59.0041	-7.13608	-0.124548	1	4.25411	18.7255	93.6145	1.63388	69.3493		5.93621	0
35534	Thu Mar 23 15:20:55 2017_x000D_	60.9051	58.9987	-1.31003	-0.0228644	1	4.25411	18.7255	93.6145	1.63388	69.5073		18.0181	0
35535	Thu Mar 23 15:20:55 2017_x000D_	61.4997	59.0834	1.63206	0.0284849	1	4.25411	18.7255	93.6145	1.63388	70.0415		12.271	33.9272
35536	Thu Mar 23 15:20:55 2017_x000D_	61.8929	58.9707	-1.31158	-0.0228914	1	3.98778	19.8246	96.8376	1.69013	69.8958		14.805	0
35537	Thu Mar 23 15:20:55 2017_x000D_	62.3862	58.9566	-1.17253	-0.0204645	1	3.98778	19.8246	96.8376	1.69013	70.2971		15.0816	0
35538	Thu Mar 23 15:20:55 2017_x000D_	62.8813	59.0438	-4.24037	-0.0740084	1	3.98778	19.8246	96.8376	1.69013	70.7573		20.6996	0
35539	Thu Mar 23 15:20:55 2017_x000D_	63.571	59.0239	-9.46904	-0.165266	1	3.98778	19.8246	96.8376	1.69013	71.3214		21.4996	0
35540	Thu Mar 23 15:20:55 2017_x000D_	64.264	59.2065	-15.5637	-0.271637	1	3.98778	19.8246	96.8376	1.69013	72.0011		9.33678	89.947
35541	Thu Mar 23 15:20:55 2017_x000D_	64.5611	59.2992	-19.1958	-0.33503	1	4.74399	22.7259	77.465	1.35202	70.112		12.1582	0
35542	Thu Mar 23 15:20:55 2017_x000D_	64.9563	59.389	-21.8836	-0.381941	1	4.74399	22.7259	77.465	1.35202	70.4961		23.8229	0
35543	Thu Mar 23 15:20:56 2017_x000D_	65.6511	59.7735	-28.2765	-0.493518	1	4.74399	22.7259	77.465	1.35202	71.2896		13.1938	0
35544	Thu Mar 23 15:20:56 2017_x000D_	66.0473	59.9644	-28.2772	-0.493531	1	4.74399	22.7259	77.465	1.35202	71.7273		6.59093	71.1018
35545	Thu Mar 23 15:20:56 2017_x000D_	66.2453	60.0596	-30.7148	-0.536074	1	5.5278	24.9626	83.274	1.45341	70.1314		26.3567	0
35546	Thu Mar 23 15:20:56 2017_x000D_	67.0368	60.4409	-30.7177	-0.536125	1	5.5278	24.9626	83.274	1.45341	71.0075		10.7653	0
35547	Thu Mar 23 15:20:56 2017_x000D_	67.2376	60.7383	-28.2728	-0.493454	1	5.5278	24.9626	83.274	1.45341	71.3302		23.736	0
35548	Thu Mar 23 15:20:56 2017_x000D_	67.9297	61.1217	-26.9392	-0.470178	1	5.5278	24.9626	83.274	1.45341	72.1213		10.6327	104.388
35549	Thu Mar 23 15:20:56 2017_x000D_	68.2269	61.3148	-28.2713	-0.493428	1	6.48343	28.3084	82.0799	1.43256	70.012		17.1536	0
35550	Thu Mar 23 15:20:56 2017_x000D_	68.7208	61.6029	-24.4511	-0.426753	1	6.48343	28.3084	82.0799	1.43256	70.5834		11.7532	0
35551	Thu Mar 23 15:20:56 2017_x000D_	69.1124	61.5912	-24.4575	-0.426865	1	6.48343	28.3084	82.0799	1.43256	70.9234		14.7319	0
35552	Thu Mar 23 15:20:56 2017_x000D_	69.5081	61.882	-21.8609	-0.381544	1	6.48343	28.3084	82.0799	1.43256	71.4094		13.1187	0
35553	Thu Mar 23 15:20:56 2017_x000D_	69.9021	62.0717	-21.8598	-0.381526	1	6.48343	28.3084	82.0799	1.43256	71.8463		6.55999	88.1337
35554	Thu Mar 23 15:20:56 2017_x000D_	70.0991	62.1666	-19.1635	-0.334467	1	7.01878	31.197	83.377	1.4552	70.2726		10.5851	0
35555	Thu Mar 23 15:20:56 2017_x000D_	70.3948	62.3591	-18.1938	-0.317542	1	7.01878	31.197	83.377	1.4552	70.6229		17.8	0
35556	Thu Mar 23 15:20:56 2017_x000D_	70.9823	62.4421	-15.5169	-0.27082	1	7.01878	31.197	83.377	1.4552	71.187		6.54528	0
35557	Thu Mar 23 15:20:56 2017_x000D_	71.1789	62.5367	-18.1966	-0.31759	1	7.01878	31.197	83.377	1.4552	71.4052		21.276	60.8741
35558	Thu Mar 23 15:20:56 2017_x000D_	71.8648	62.717	-19.1656	-0.334503	1	7.37233	33.1951	74.2065	1.29515	70.9283		9.23424	0
35559	Thu Mar 23 15:20:56 2017_x000D_	72.1586	62.8088	-15.5155	-0.270797	1	7.37233	33.1951	74.2065	1.29515	71.2336		18.4583	0
35560	Thu Mar 23 15:20:56 2017_x000D_	72.746	62.9919	-15.5148	-0.270784	1	7.37233	33.1951	74.2065	1.29515	71.844		9.2278	0
35561	Thu Mar 23 15:20:56 2017_x000D_	73.0397	63.0833	-19.1672	-0.33453	1	7.37233	33.1951	74.2065	1.29515	72.1492		10.5452	73.0212
35562	Thu Mar 23 15:20:56 2017_x000D_	73.3342	63.2752	-18.1955	-0.317572	1	7.48782	35.6264	98.8158	1.72466	71.4157		18.4289	0
35563	Thu Mar 23 15:20:56 2017_x000D_	73.9207	63.4579	-18.1959	-0.317579	1	7.48782	35.6264	98.8158	1.72466	72.0272		12.0042	0
35564	Thu Mar 23 15:20:57 2017_x000D_	74.311	63.5461	-20.8004	-0.363036	1	7.48782	35.6264	98.8158	1.72466	72.4213		18.408	0
35565	Thu Mar 23 15:20:57 2017_x000D_	74.8968	63.7287	-20.8018	-0.36306	1	7.48782	35.6264	98.8158	1.72466	73.0323		6.51565	0
35566	Thu Mar 23 15:20:57 2017_x000D_	75.0924	63.8231	-18.1966	-0.31759	1	7.48782	35.6264	98.8158	1.72466	73.2491		6.50633	145.504
35567	Thu Mar 23 15:20:57 2017_x000D_	75.2878	63.9172	-20.8004	-0.363035	1	7.28072	40.4721	98.8158	1.72466	71.9349		17.6897	0
35568	Thu Mar 23 15:20:57 2017_x000D_	75.8717	63.9994	-18.1994	-0.317639	1	7.28072	40.4721	98.8158	1.72466	72.5138		6.49963	0
35569	Thu Mar 23 15:20:57 2017_x000D_	76.0669	64.0934	-20.8045	-0.363107	1	7.28072	40.4721	98.8158	1.72466	72.729		14.5937	0
35570	Thu Mar 23 15:20:57 2017_x000D_	76.4585	64.382	-18.1927	-0.317523	1	7.28072	40.4721	98.8158	1.72466	73.1932		5.82288	52.8722
35571	Thu Mar 23 15:20:57 2017_x000D_	76.6525	64.3759	-18.1953	-0.317567	1	7.20547	42.2329	98.8158	1.72466	72.8917		0	0
35572	Thu Mar 23 15:20:57 2017_x000D_	76.6525	64.3759	-18.1953	-0.317567	1	7.20547	42.2329	98.8158	1.72466	72.8917		18.3418	0
35573	Thu Mar 23 15:20:57 2017_x000D_	77.2363	64.5575	-23.3222	-0.407049	1	7.20547	42.2329	98.8158	1.72466	73.5031		9.17375	0
35574	Thu Mar 23 15:20:57 2017_x000D_	77.5283	64.6483	-26.9846	-0.47097	1	7.20547	42.2329	98.8158	1.72466	73.8089		12.9805	59.907
35575	Thu Mar 23 15:20:57 2017_x000D_	77.9182	64.8359	-34.6967	-0.605571	1	6.90197	44.2066	105.753	1.84574	73.9518		12.4014	0
35576	Thu Mar 23 15:20:57 2017_x000D_	78.212	65.1267	-38.6845	-0.675172	1	6.90197	44.2066	105.753	1.84574	74.3153		14.5416	0
35577	Thu Mar 23 15:20:57 2017_x000D_	78.6024	65.414	-48.6247	-0.848661	1	6.90197	44.2066	105.753	1.84574	74.771		6.48491	0
35578	Thu Mar 23 15:20:57 2017_x000D_	78.7972	65.5077	-54.6735	-0.954233	1	6.90197	44.2066	105.753	1.84574	74.9844		8.99758	111.045
35579	Thu Mar 23 15:20:57 2017_x000D_	78.8006	65.8076	-60.8611	-1.06223	1	5.65765	47.6927	97.2504	1.69734	75.3528		10.6012	0
35580	Thu Mar 23 15:20:57 2017_x000D_	78.9974	66.1011	-67.0626	-1.17046	1	5.65765	47.6927	97.2504	1.69734	75.6147		15.9595	0
35581	Thu Mar 23 15:20:57 2017_x000D_	79.1963	66.5945	-78.4181	-1.36865	1	5.65765	47.6927	97.2504	1.69734	75.929		9.38632	0
35582	Thu Mar 23 15:20:57 2017_x000D_	79.2962	66.891	-86.7811	-1.51462	1	5.65765	47.6927	97.2504	1.69734	76.1		20.9802	0
35583	Thu Mar 23 15:20:57 2017_x000D_	79.3036	67.5903	262.341	4.57871	1	5.65765	47.6927	97.2504	1.69734	76.2866		6.72026	69.1221
35584	Thu Mar 23 15:20:57 2017_x000D_	79.2091	67.7934	254.483	4.44157	1	4.90769	49.8713	100.504	1.75413	76.4323		19.0133	0
35585	Thu Mar 23 15:20:58 2017_x000D_	79.0219	68.3989	247.499	4.31968	1	4.90769	49.8713	100.504	1.75413	76.3949		9.5081	0
35586	Thu Mar 23 15:20:58 2017_x000D_	78.9283	68.7017	238.88	4.16924	1	4.90769	49.8713	100.504	1.75413	76.3782		19.1527	0
35587	Thu Mar 23 15:20:58 2017_x000D_	78.5468	69.2136	232.888	4.06467	1	4.90769	49.8713	100.504	1.75413	76.137		6.71337	27.2768
35588	Thu Mar 23 15:20:58 2017_x000D_	78.4522	69.4164	230.856	4.0292	1	4.65154	50.7437	96.5409	1.68496	76.1263		12.6518	0
35589	Thu Mar 23 15:20:58 2017_x000D_	78.1653	69.7255	227.14	3.96435	1	4.65154	50.7437	96.5409	1.68496	75.9248		10.8022	0
35590	Thu Mar 23 15:20:58 2017_x000D_	77.9752	70.0313	225.211	3.93068	1	4.65154	50.7437	96.5409	1.68496	75.818		23.2147	0
35591	Thu Mar 23 15:20:58 2017_x000D_	77.4006	70.5496	227.14	3.96435	1	4.65154	50.7437	96.5409	1.68496	75.3969		10.8037	65.8934
35592	Thu Mar 23 15:20:58 2017_x000D_	77.2104	70.8554	225.212	3.93068	1	6.8296	51.0273	91.2961	1.59342	73.1205		23.2209	0
35593	Thu Mar 23 15:20:58 2017_x000D_	76.6357	71.3739	227.14	3.96435	1	6.8296	51.0273	91.2961	1.59342	72.7109		6.70539	0
35594	Thu Mar 23 15:20:58 2017_x000D_	76.5413	71.5765	229.066	3.99795	1	6.8296	51.0273	91.2961	1.59342	72.6773		21.37	0
35595	Thu Mar 23 15:20:58 2017_x000D_	75.9653	71.9956	229.065	3.99794	1	6.8296	51.0273	91.2961	1.59342	72.2455		10.7996	0
35596	Thu Mar 23 15:20:58 2017_x000D_	75.7752	72.3013	230.855	4.02918	1	6.8296	51.0273	91.2961	1.59342	72.1532		6.70267	72.5856
35597	Thu Mar 23 15:20:58 2017_x000D_	75.6808	72.5038	232.888	4.06466	1	9.24451	50.878	58.5518	1.02192	69.8674		16.8741	0
35598	Thu Mar 23 15:20:58 2017_x000D_	75.2982	72.9161	232.888	4.06466	1	9.24451	50.878	58.5518	1.02192	69.6331		8.43817	0
35599	Thu Mar 23 15:20:58 2017_x000D_	75.1069	73.1223	232.888	4.06466	1	9.24451	50.878	58.5518	1.02192	69.5174		21.5992	0
35600	Thu Mar 23 15:20:58 2017_x000D_	74.7267	73.7337	232.888	4.06466	1	9.24451	50.878	58.5518	1.02192	69.3563		8.43817	65.6137
35601	Thu Mar 23 15:20:58 2017_x000D_	74.5354	73.9399	232.888	4.06466	1	11.4307	50.9419	37.7989	0.659715	67.1648		8.43817	0
35602	Thu Mar 23 15:20:58 2017_x000D_	74.3441	74.1461	232.888	4.06466	1	11.4307	50.9419	37.7989	0.659715	67.0562		19.1485	0
35603	Thu Mar 23 15:20:58 2017_x000D_	73.9627	74.6579	234.526	4.09325	1	11.4307	50.9419	37.7989	0.659715	66.8782		9.49199	0
35604	Thu Mar 23 15:20:58 2017_x000D_	73.8693	74.9602	230.856	4.02919	1	11.4307	50.9419	37.7989	0.659715	66.8989		16.8784	184.974
35605	Thu Mar 23 15:20:58 2017_x000D_	73.4866	75.3726	230.856	4.02919	1	17.5778	50.4621	346.031	6.03939	61.2072		8.43817	0
35606	Thu Mar 23 15:20:58 2017_x000D_	73.2953	75.5788	230.856	4.02919	1	17.5778	50.4621	346.031	6.03939	61.117		8.44241	0
35607	Thu Mar 23 15:20:59 2017_x000D_	73.1039	75.7851	230.856	4.02919	1	17.5778	50.4621	346.031	6.03939	61.0279		16.8806	0
35608	Thu Mar 23 15:20:59 2017_x000D_	72.7212	76.1976	230.856	4.02919	1	17.5778	50.4621	346.031	6.03939	60.8532		9.48074	110.401
35609	Thu Mar 23 15:20:59 2017_x000D_	72.6281	76.4996	231.12	4.0338	1	21.1207	49.4668	347.464	6.0644	58.1703		16.8826	0
35610	Thu Mar 23 15:20:59 2017_x000D_	72.2453	76.9121	231.12	4.0338	1	21.1207	49.4668	347.464	6.0644	58.0256		8.44241	0
35611	Thu Mar 23 15:20:59 2017_x000D_	72.0539	77.1184	231.12	4.0338	1	21.1207	49.4668	347.464	6.0644	57.9552		10.7955	0
35612	Thu Mar 23 15:20:59 2017_x000D_	71.8639	77.424	232.888	4.06466	1	21.1207	49.4668	347.464	6.0644	57.9351		8.44241	0
35613	Thu Mar 23 15:20:59 2017_x000D_	71.6725	77.6303	232.888	4.06466	1	21.1207	49.4668	347.464	6.0644	57.8677		4.22654	186.029
35614	Thu Mar 23 15:20:59 2017_x000D_	71.5767	77.7336	229.067	3.99797	1	26.706	46.773	332.434	5.80207	54.5155		8.44241	0
35615	Thu Mar 23 15:20:59 2017_x000D_	71.3853	77.9399	229.067	3.99797	1	26.706	46.773	332.434	5.80207	54.4758		8.44445	0
35616	Thu Mar 23 15:20:59 2017_x000D_	71.1938	78.1462	229.067	3.99797	1	26.706	46.773	332.434	5.80207	54.4375		14.9723	0
35617	Thu Mar 23 15:20:59 2017_x000D_	70.9078	78.5552	223.155	3.89479	1	26.706	46.773	332.434	5.80207	54.4418		4.22639	128.387
35618	Thu Mar 23 15:20:59 2017_x000D_	70.8119	78.6584	219.192	3.82562	1	30.3069	44.4604	307.121	5.36028	53.0109		4.23895	0
35619	Thu Mar 23 15:20:59 2017_x000D_	70.7156	78.7618	207.809	3.62695	1	30.3069	44.4604	307.121	5.36028	53.0042		2.90624	0
35620	Thu Mar 23 15:20:59 2017_x000D_	70.8124	78.758	201.766	3.52149	1	30.3069	44.4604	307.121	5.36028	53.0756		2.92988	0
35621	Thu Mar 23 15:20:59 2017_x000D_	70.7148	78.7615	190.516	3.32513	1	30.3069	44.4604	307.121	5.36028	53.0034		2.90336	188.445
35622	Thu Mar 23 15:20:59 2017_x000D_	70.8115	78.7576	184.892	3.22697	1	34.4548	39.7432	297.566	5.19351	53.3285		2.91189	0
35623	Thu Mar 23 15:20:59 2017_x000D_	70.7145	78.7611	179.441	3.13183	1	34.4548	39.7432	297.566	5.19351	53.265		2.97318	0
35624	Thu Mar 23 15:20:59 2017_x000D_	70.7156	78.8602	171.158	2.98726	1	34.4548	39.7432	297.566	5.19351	53.3384		4.12416	0
35625	Thu Mar 23 15:20:59 2017_x000D_	70.6172	78.7642	162.369	2.83388	1	34.4548	39.7432	297.566	5.19351	53.2011		5.836	114.133
35626	Thu Mar 23 15:20:59 2017_x000D_	70.4228	78.7714	157.264	2.74477	1	36.778	36.7305	315	5.49779	53.8462		10.459	0
35627	Thu Mar 23 15:20:59 2017_x000D_	70.1292	78.5834	143.648	2.50713	1	36.778	36.7305	315	5.49779	53.5161		6.49138	0
35628	Thu Mar 23 15:21:00 2017_x000D_	69.9334	78.4913	141.521	2.47	1	36.778	36.7305	315	5.49779	53.3221		10.5584	0
35629	Thu Mar 23 15:21:00 2017_x000D_	69.7353	78.2004	135.841	2.37086	1	36.778	36.7305	315	5.49779	52.9711		10.4693	0
35630	Thu Mar 23 15:21:00 2017_x000D_	69.4411	78.0127	133.821	2.33562	1	36.778	36.7305	315	5.49779	52.6412		10.4852	169.114
35631	Thu Mar 23 15:21:00 2017_x000D_	69.1464	77.8248	135.846	2.37096	1	40.6806	32.6627	315	5.49779	53.3846		21.1595	0
35632	Thu Mar 23 15:21:00 2017_x000D_	68.7487	77.2423	135.84	2.37086	1	40.6806	32.6627	315	5.49779	52.6798		10.5001	0
35633	Thu Mar 23 15:21:00 2017_x000D_	68.4536	77.0541	137.736	2.40394	1	40.6806	32.6627	315	5.49779	52.3635		12.3856	0
35634	Thu Mar 23 15:21:00 2017_x000D_	68.1574	76.7665	137.866	2.40621	1	40.6806	32.6627	315	5.49779	51.9627		18.6875	121.938
35635	Thu Mar 23 15:21:00 2017_x000D_	67.6642	76.386	139.753	2.43915	1	43.6504	29.8876	300.595	5.24637	52.3332		8.27406	0
35636	Thu Mar 23 15:21:00 2017_x000D_	67.4663	76.1939	139.752	2.43914	1	43.6504	29.8876	300.595	5.24637	52.0718		16.5587	0
35637	Thu Mar 23 15:21:00 2017_x000D_	67.0703	75.8094	139.751	2.43911	1	43.6504	29.8876	300.595	5.24637	51.549		12.4282	0
35638	Thu Mar 23 15:21:00 2017_x000D_	66.7729	75.521	143.63	2.50681	1	43.6504	29.8876	300.595	5.24637	51.1572		6.52747	98.6623
35639	Thu Mar 23 15:21:00 2017_x000D_	66.5761	75.4282	141.509	2.4698	1	45.9457	27.5323	315	5.49779	52.1501		22.8541	0
35640	Thu Mar 23 15:21:00 2017_x000D_	65.9826	74.9506	143.63	2.50682	1	45.9457	27.5323	315	5.49779	51.4779		8.29952	0
35641	Thu Mar 23 15:21:00 2017_x000D_	65.7841	74.7579	143.629	2.50679	1	45.9457	27.5323	315	5.49779	51.2232		20.7614	0
35642	Thu Mar 23 15:21:00 2017_x000D_	65.2877	74.2757	139.75	2.4391	1	45.9457	27.5323	315	5.49779	50.5871		13.0792	0
35643	Thu Mar 23 15:21:00 2017_x000D_	64.8933	74.0899	139.754	2.43918	1	45.9457	27.5323	315	5.49779	50.2655		16.633	146.261
35644	Thu Mar 23 15:21:00 2017_x000D_	64.4954	73.7038	139.753	2.43915	1	49.1766	23.8812	315	5.49779	52.1244		14.6659	0
35645	Thu Mar 23 15:21:00 2017_x000D_	64.099	73.4177	141.896	2.47655	1	49.1766	23.8812	315	5.49779	51.7353		18.9083	0
35646	Thu Mar 23 15:21:00 2017_x000D_	63.6989	72.9307	139.75	2.4391	1	49.1766	23.8812	315	5.49779	51.1542		13.1153	0
35647	Thu Mar 23 15:21:00 2017_x000D_	63.3035	72.7442	139.755	2.43918	1	49.1766	23.8812	315	5.49779	50.8642		8.33776	118.307
35648	Thu Mar 23 15:21:00 2017_x000D_	63.104	72.5507	139.754	2.43916	1	51.7228	20.8698	315	5.49779	52.9193		8.33985	0
35649	Thu Mar 23 15:21:01 2017_x000D_	62.9045	72.3571	139.753	2.43915	1	51.7228	20.8698	315	5.49779	52.6875		25.0408	0
35650	Thu Mar 23 15:21:01 2017_x000D_	62.3055	71.7758	139.751	2.43911	1	51.7228	20.8698	315	5.49779	51.9944		8.35258	0
35651	Thu Mar 23 15:21:01 2017_x000D_	62.1057	71.5819	139.75	2.4391	1	51.7228	20.8698	315	5.49779	51.7641		18.8725	99.7209
35652	Thu Mar 23 15:21:01 2017_x000D_	61.6078	71.1974	137.876	2.40639	1	53.8124	18.2847	302.456	5.27886	53.4838		10.629	0
35653	Thu Mar 23 15:21:01 2017_x000D_	61.3092	71.0067	139.753	2.43915	1	53.8124	18.2847	302.456	5.27886	53.2523		16.737	0
35654	Thu Mar 23 15:21:01 2017_x000D_	60.9088	70.6182	139.752	2.43913	1	53.8124	18.2847	302.456	5.27886	52.8124		8.3717	0
35655	Thu Mar 23 15:21:01 2017_x000D_	60.7085	70.4239	139.751	2.43911	1	53.8124	18.2847	302.456	5.27886	52.5933		8.37594	145.718
35656	Thu Mar 23 15:21:01 2017_x000D_	60.5081	70.2295	139.75	2.4391	1	57.2543	14.8574	313.993	5.48021	55.4676		16.7604	0
35657	Thu Mar 23 15:21:01 2017_x000D_	60.1071	69.8405	139.749	2.43908	1	57.2543	14.8574	313.993	5.48021	55.0571		6.59182	0
35658	Thu Mar 23 15:21:01 2017_x000D_	59.9084	69.7467	141.884	2.47635	1	57.2543	14.8574	313.993	5.48021	54.9534		14.7935	0
35659	Thu Mar 23 15:21:01 2017_x000D_	59.5087	69.4579	139.752	2.43914	1	57.2543	14.8574	313.993	5.48021	54.647		8.39291	0
35660	Thu Mar 23 15:21:01 2017_x000D_	59.3079	69.2631	139.752	2.43913	1	57.2543	14.8574	313.993	5.48021	54.4444		10.7485	89.43
35661	Thu Mar 23 15:21:01 2017_x000D_	59.1053	68.9676	141.88	2.47627	1	59.3242	12.7122	310.005	5.41061	56.2558		5.92241	0
35662	Thu Mar 23 15:21:01 2017_x000D_	58.908	68.9743	141.885	2.47635	1	59.3242	12.7122	310.005	5.41061	56.2636		8.40139	0
35663	Thu Mar 23 15:21:01 2017_x000D_	58.707	68.7793	141.883	2.47633	1	59.3242	12.7122	310.005	5.41061	56.0705		12.6086	0
35664	Thu Mar 23 15:21:01 2017_x000D_	58.4051	68.4869	145.836	2.54532	1	59.3242	12.7122	310.005	5.41061	55.7823		6.60923	104.782
35665	Thu Mar 23 15:21:01 2017_x000D_	58.2059	68.3928	148.2	2.58658	1	62.2568	10.8151	340.102	5.9359	57.72		4.20716	0
35666	Thu Mar 23 15:21:01 2017_x000D_	58.1051	68.2953	152.138	2.65531	1	62.2568	10.8151	340.102	5.9359	57.6299		0.0182483	0
35667	Thu Mar 23 15:21:01 2017_x000D_	58.105	68.2959	164.805	2.87638	1	62.2568	10.8151	340.102	5.9359	57.6305		0.00948683	0
35668	Thu Mar 23 15:21:01 2017_x000D_	58.1051	68.2962	170.332	2.97285	1	62.2568	10.8151	340.102	5.9359	57.6308		4.19868	97.6419
35669	Thu Mar 23 15:21:01 2017_x000D_	58.0045	68.1989	179.117	3.12618	1	65.168	9.3597	336.81	5.87845	59.2737		0.00848528	0
35670	Thu Mar 23 15:21:01 2017_x000D_	58.0047	68.1991	184.683	3.22333	1	65.168	9.3597	336.81	5.87845	59.2738		9.43049	0
35671	Thu Mar 23 15:21:02 2017_x000D_	57.7106	68.3101	193.408	3.37561	1	65.168	9.3597	336.81	5.87845	59.4202		5.92841	0
35672	Thu Mar 23 15:21:02 2017_x000D_	57.5131	68.3168	198.856	3.47069	1	65.168	9.3597	336.81	5.87845	59.452		4.20279	0
35673	Thu Mar 23 15:21:02 2017_x000D_	57.4126	68.2192	202.405	3.53262	1	65.168	9.3597	336.81	5.87845	59.3682		4.2647	109.335
35674	Thu Mar 23 15:21:02 2017_x000D_	57.3159	68.3234	206.159	3.59815	1	68.5153	7.91821	343.736	5.99932	61.4346		13.3995	0
35675	Thu Mar 23 15:21:02 2017_x000D_	56.9244	68.5384	211.252	3.68705	1	68.5153	7.91821	343.736	5.99932	61.7184		4.26674	0
35676	Thu Mar 23 15:21:02 2017_x000D_	56.8276	68.6426	215.089	3.75402	1	68.5153	7.91821	343.736	5.99932	61.8389		18.8999	0
35677	Thu Mar 23 15:21:02 2017_x000D_	56.2379	68.8643	215.087	3.75398	1	68.5153	7.91821	343.736	5.99932	62.1704		8.54385	112.408
35678	Thu Mar 23 15:21:02 2017_x000D_	56.0439	69.0728	215.088	3.754	1	71.8733	6.25591	352.75	6.15664	64.7806		21.6981	0
35679	Thu Mar 23 15:21:02 2017_x000D_	55.4578	69.4966	215.088	3.754	1	71.8733	6.25591	352.75	6.15664	65.3365		8.54605	0
35680	Thu Mar 23 15:21:02 2017_x000D_	55.2638	69.7052	215.089	3.75401	1	71.8733	6.25591	352.75	6.15664	65.5873		21.7047	0
35681	Thu Mar 23 15:21:02 2017_x000D_	54.6775	70.1291	215.089	3.75401	1	71.8733	6.25591	352.75	6.15664	66.1474		9.47086	71.0434
35682	Thu Mar 23 15:21:02 2017_x000D_	54.382	70.2402	211.254	3.68709	1	74.0973	5.44241	341.488	5.96009	67.7307		10.852	0
35683	Thu Mar 23 15:21:02 2017_x000D_	54.0889	70.4522	212.661	3.71163	1	74.0973	5.44241	341.488	5.96009	68.0192		21.7173	0
35684	Thu Mar 23 15:21:02 2017_x000D_	53.5023	70.8764	212.661	3.71164	1	74.0973	5.44241	341.488	5.96009	68.5986		9.47472	0
35685	Thu Mar 23 15:21:02 2017_x000D_	53.2067	70.9876	213.62	3.72837	1	74.0973	5.44241	341.488	5.96009	68.7938		10.8604	56.3249
35686	Thu Mar 23 15:21:02 2017_x000D_	52.9134	71.1998	215.087	3.75398	1	75.8741	4.8358	357.387	6.23759	70.2237		20.165	0
35687	Thu Mar 23 15:21:02 2017_x000D_	52.3242	71.5233	212.66	3.71162	1	75.8741	4.8358	357.387	6.23759	70.7235		8.55657	0
35688	Thu Mar 23 15:21:02 2017_x000D_	52.1299	71.7321	212.661	3.71164	1	75.8741	4.8358	357.387	6.23759	70.9852		20.1717	0
35689	Thu Mar 23 15:21:02 2017_x000D_	51.5405	72.0557	215.086	3.75397	1	75.8741	4.8358	357.387	6.23759	71.4887		13.452	0
35690	Thu Mar 23 15:21:02 2017_x000D_	51.1475	72.2716	215.086	3.75395	1	75.8741	4.8358	357.387	6.23759	71.8261		8.56286	45.7947
35691	Thu Mar 23 15:21:02 2017_x000D_	50.953	72.4805	215.086	3.75397	1	77.3998	4.8849	0	0	72.5851		21.7521	0
35692	Thu Mar 23 15:21:03 2017_x000D_	50.3654	72.9053	215.086	3.75397	1	77.3998	4.8849	0	0	73.1959		8.56505	0
35693	Thu Mar 23 15:21:03 2017_x000D_	50.1709	73.1143	215.087	3.75398	1	77.3998	4.8849	0	0	73.462		20.2	0
35694	Thu Mar 23 15:21:03 2017_x000D_	49.5807	73.4384	212.662	3.71165	1	77.3998	4.8849	0	0	73.983		8.56505	65.4039
35695	Thu Mar 23 15:21:03 2017_x000D_	49.3862	73.6474	212.663	3.71167	1	79.5788	4.9551	0	0	75.0348		20.2041	0
35696	Thu Mar 23 15:21:03 2017_x000D_	48.7959	73.9716	215.086	3.75396	1	79.5788	4.9551	0	0	75.5703		10.8845	0
35697	Thu Mar 23 15:21:03 2017_x000D_	48.5019	74.1842	216.677	3.78173	1	79.5788	4.9551	0	0	75.8844		21.7821	0
35698	Thu Mar 23 15:21:03 2017_x000D_	47.9135	74.6096	216.677	3.78172	1	79.5788	4.9551	0	0	76.5143		10.8977	6.54037
35699	Thu Mar 23 15:21:03 2017_x000D_	47.6191	74.8224	215.086	3.75397	1	79.3609	4.9481	0	0	76.7461		8.57353	0
35700	Thu Mar 23 15:21:03 2017_x000D_	47.4244	75.0316	215.087	3.75398	1	79.3609	4.9481	0	0	77.0171		12.3865	0
35701	Thu Mar 23 15:21:03 2017_x000D_	47.028	75.1471	212.663	3.71167	1	79.3609	4.9481	0	0	77.2872		15.1265	0
35702	Thu Mar 23 15:21:03 2017_x000D_	46.6363	75.4646	215.086	3.75396	1	79.3609	4.9481	0	0	77.7398		13.4922	0
35703	Thu Mar 23 15:21:03 2017_x000D_	46.2421	75.6811	215.085	3.75395	1	79.3609	4.9481	0	0	78.1026		19.3969	65.6055
35704	Thu Mar 23 15:21:03 2017_x000D_	45.7525	76.1034	213.622	3.7284	1	81.5283	5.23911	0	0	79.383		10.8994	0
35705	Thu Mar 23 15:21:03 2017_x000D_	45.4581	76.3163	215.086	3.75396	1	81.5283	5.23911	0	0	79.7059		19.0527	0
35706	Thu Mar 23 15:21:03 2017_x000D_	44.8639	76.5405	215.084	3.75393	1	81.5283	5.23911	0	0	80.1758		8.57982	0
35707	Thu Mar 23 15:21:03 2017_x000D_	44.669	76.7498	215.085	3.75394	1	81.5283	5.23911	0	0	80.4511		8.58201	6.53736
35708	Thu Mar 23 15:21:03 2017_x000D_	44.4741	76.9592	215.086	3.75395	1	81.7461	5.2461	0	0	80.8206		15.1485	0
35709	Thu Mar 23 15:21:03 2017_x000D_	44.0817	77.277	212.666	3.71172	1	81.7461	5.2461	0	0	81.2838		6.75497	0
35710	Thu Mar 23 15:21:03 2017_x000D_	43.8844	77.3855	215.086	3.75396	1	81.7461	5.2461	0	0	81.4715		13.5152	0
35711	Thu Mar 23 15:21:03 2017_x000D_	43.4896	77.6025	215.085	3.75394	1	81.7461	5.2461	0	0	81.8475		6.76286	6.53738
35712	Thu Mar 23 15:21:03 2017_x000D_	43.292	77.711	212.665	3.7117	1	81.9639	5.25311	0	0	82.132		6.7576	0
35713	Thu Mar 23 15:21:04 2017_x000D_	43.0946	77.8195	215.085	3.75393	1	81.9639	5.25311	0	0	82.3207		8.58625	0
35714	Thu Mar 23 15:21:04 2017_x000D_	42.8996	78.029	215.085	3.75395	1	81.9639	5.25311	0	0	82.5975		13.5245	0
35715	Thu Mar 23 15:21:04 2017_x000D_	42.5045	78.2461	215.085	3.75394	1	81.9639	5.25311	0	0	82.976		0	0
35716	Thu Mar 23 15:21:04 2017_x000D_	42.5045	78.2461	215.085	3.75394	1	81.9639	5.25311	0	0	82.976		17.6661	0
35717	Thu Mar 23 15:21:04 2017_x000D_	42.0114	78.568	206.202	3.59891	1	81.9639	5.25311	0	0	83.4942		4.30022	0
35718	Thu Mar 23 15:21:04 2017_x000D_	41.9135	78.6727	197.004	3.43837	1	81.9639	5.25311	0	0	83.633		9.56285	0
35719	Thu Mar 23 15:21:04 2017_x000D_	41.6151	78.7848	182.2	3.17999	1	81.9639	5.25311	0	0	83.8745		4.25497	0
35720	Thu Mar 23 15:21:04 2017_x000D_	41.512	78.6874	173.988	3.03666	1	81.9639	5.25311	0	0	83.8388		9.01172	32.684
35721	Thu Mar 23 15:21:04 2017_x000D_	41.2118	78.6981	155.301	2.71052	1	83.0528	5.2882	0	0	84.4966		3.00484	0
35722	Thu Mar 23 15:21:04 2017_x000D_	41.1117	78.7016	148.866	2.5982	1	83.0528	5.2882	0	0	84.5493		4.25038	0
35723	Thu Mar 23 15:21:04 2017_x000D_	41.009	78.604	140.462	2.45153	1	83.0528	5.2882	0	0	84.5156		12.7153	0
35724	Thu Mar 23 15:21:04 2017_x000D_	40.7016	78.3122	124.371	2.17069	1	83.0528	5.2882	0	0	84.4164		4.24201	44.0362
35725	Thu Mar 23 15:21:04 2017_x000D_	40.599	78.2149	120.493	2.10299	1	83.6391	6.6339	74.7734	1.30504	83.5242		4.23559	0
35726	Thu Mar 23 15:21:04 2017_x000D_	40.4966	78.1177	111.625	1.94823	1	83.6391	6.6339	74.7734	1.30504	83.4938		16.246	0
35727	Thu Mar 23 15:21:04 2017_x000D_	40.2834	77.6199	105.435	1.84019	1	83.6391	6.6339	74.7734	1.30504	83.1789		12.4742	0
35728	Thu Mar 23 15:21:04 2017_x000D_	40.1727	77.2191	108.096	1.88663	1	83.6391	6.6339	74.7734	1.30504	82.8951		24.9608	41.6395
35729	Thu Mar 23 15:21:04 2017_x000D_	39.9512	76.4171	108.095	1.88661	1	84.0075	7.9721	81.0738	1.41501	81.3983		12.4903	0
35730	Thu Mar 23 15:21:04 2017_x000D_	39.8403	76.0158	110.685	1.93181	1	84.0075	7.9721	81.0738	1.41501	81.1214		25.8556	0
35731	Thu Mar 23 15:21:04 2017_x000D_	39.5177	75.2166	120.473	2.10264	1	84.0075	7.9721	81.0738	1.41501	80.6298		8.5223	0
35732	Thu Mar 23 15:21:04 2017_x000D_	39.3115	75.0212	120.475	2.10269	1	84.0075	7.9721	81.0738	1.41501	80.5811		9.58181	0
35733	Thu Mar 23 15:21:04 2017_x000D_	39.203	74.7208	124.343	2.1702	1	84.0075	7.9721	81.0738	1.41501	80.3917		24.3873	86.1472
35734	Thu Mar 23 15:21:04 2017_x000D_	38.782	74.0254	130.571	2.2789	1	83.8623	10.84	81.1842	1.41693	77.6185		8.53709	0
35735	Thu Mar 23 15:21:05 2017_x000D_	38.5755	73.8296	130.573	2.27892	1	83.8623	10.84	81.1842	1.41693	77.5795		19.3522	0
35736	Thu Mar 23 15:21:05 2017_x000D_	38.1596	73.3365	132.407	2.31093	1	83.8623	10.84	81.1842	1.41693	77.4245		10.8861	0
35737	Thu Mar 23 15:21:05 2017_x000D_	37.852	73.144	134.538	2.34813	1	83.8623	10.84	81.1842	1.41693	77.4515		21.8475	59.8422
35738	Thu Mar 23 15:21:05 2017_x000D_	37.4328	72.5485	134.533	2.34805	1	83.9794	12.8313	81.1842	1.41693	75.7148		8.5583	0
35739	Thu Mar 23 15:21:05 2017_x000D_	37.2258	72.3522	134.534	2.34806	1	83.9794	12.8313	81.1842	1.41693	75.6878		8.56254	0
35740	Thu Mar 23 15:21:05 2017_x000D_	37.0187	72.1558	134.534	2.34806	1	83.9794	12.8313	81.1842	1.41693	75.6618		19.4186	0
35741	Thu Mar 23 15:21:05 2017_x000D_	36.6015	71.6609	132.681	2.31571	1	83.9794	12.8313	81.1842	1.41693	75.5353		6.79342	53.2451
35742	Thu Mar 23 15:21:05 2017_x000D_	36.4953	71.4609	130.574	2.27894	1	84.1076	14.6015	83.377	1.4552	74.1615		8.5732	0
35743	Thu Mar 23 15:21:05 2017_x000D_	36.2879	71.2643	130.575	2.27896	1	84.1076	14.6015	83.377	1.4552	74.1444		17.159	0
35744	Thu Mar 23 15:21:05 2017_x000D_	35.8729	70.8707	130.577	2.279	1	84.1076	14.6015	83.377	1.4552	74.1135		8.58374	0
35745	Thu Mar 23 15:21:05 2017_x000D_	35.6653	70.6738	130.578	2.27902	1	84.1076	14.6015	83.377	1.4552	74.0997		20.4275	13.2379
35746	Thu Mar 23 15:21:05 2017_x000D_	35.3456	70.0726	128.34	2.23995	1	84.0853	15.0422	55.1753	0.96299	73.5112		8.59429	0
35747	Thu Mar 23 15:21:05 2017_x000D_	35.1378	69.8754	128.341	2.23998	1	84.0853	15.0422	55.1753	0.96299	73.502		17.1972	0
35748	Thu Mar 23 15:21:05 2017_x000D_	34.7219	69.4809	128.344	2.24003	1	84.0853	15.0422	55.1753	0.96299	73.4869		8.60288	0
35749	Thu Mar 23 15:21:05 2017_x000D_	34.5138	69.2836	128.346	2.24005	1	84.0853	15.0422	55.1753	0.96299	73.481		9.66279	0
35750	Thu Mar 23 15:21:05 2017_x000D_	34.404	68.9808	132.401	2.31083	1	84.0853	15.0422	55.1753	0.96299	73.3321		17.2226	14.6466
35751	Thu Mar 23 15:21:05 2017_x000D_	33.9875	68.5857	132.402	2.31085	1	84.2805	15.4897	45	0.785398	73.1339		6.82836	0
35752	Thu Mar 23 15:21:05 2017_x000D_	33.8807	68.3847	130.138	2.27134	1	84.2805	15.4897	45	0.785398	73.0618		4.32053	0
35753	Thu Mar 23 15:21:05 2017_x000D_	33.7762	68.2856	130.574	2.27894	1	84.2805	15.4897	45	0.785398	73.0622		15.2516	0
35754	Thu Mar 23 15:21:05 2017_x000D_	33.4609	67.8868	128.344	2.24003	1	84.2805	15.4897	45	0.785398	72.9938		8.62615	60.7175
35755	Thu Mar 23 15:21:05 2017_x000D_	33.2523	67.6889	128.346	2.24005	1	84.6149	17.4858	45	0.785398	71.8225		8.62822	0
35756	Thu Mar 23 15:21:06 2017_x000D_	33.0437	67.4909	128.347	2.24008	1	84.6149	17.4858	45	0.785398	71.8338		6.14047	0
35757	Thu Mar 23 15:21:06 2017_x000D_	33.0379	67.2863	128.343	2.24	1	84.6149	17.4858	45	0.785398	71.6957		12.9509	0
35758	Thu Mar 23 15:21:06 2017_x000D_	32.7247	66.9892	132.397	2.31076	1	84.6149	17.4858	45	0.785398	71.716		0	59.7548
35759	Thu Mar 23 15:21:06 2017_x000D_	32.7247	66.9892	132.397	2.31076	1	84.7317	19.4742	76.9872	1.34368	70.4443		15.2974	0
35760	Thu Mar 23 15:21:06 2017_x000D_	32.4082	66.5894	134.511	2.34767	1	84.7317	19.4742	76.9872	1.34368	70.4102		12.9599	0
35761	Thu Mar 23 15:21:06 2017_x000D_	32.0944	66.2925	151.1	2.63719	1	84.7317	19.4742	76.9872	1.34368	70.446		6.84882	0
35762	Thu Mar 23 15:21:06 2017_x000D_	31.9869	66.0911	157.646	2.75144	1	84.7317	19.4742	76.9872	1.34368	70.3928		9.14343	56.9006
35763	Thu Mar 23 15:21:06 2017_x000D_	31.6823	66.1016	175.754	3.06749	1	83.1541	20.5271	106.827	1.86448	68.7487		4.31858	0
35764	Thu Mar 23 15:21:06 2017_x000D_	31.5777	66.0027	184.697	3.22356	1	83.1541	20.5271	106.827	1.86448	68.7616		9.65134	0
35765	Thu Mar 23 15:21:06 2017_x000D_	31.2763	66.1152	199.457	3.48118	1	83.1541	20.5271	106.827	1.86448	69.0622		6.09912	0
35766	Thu Mar 23 15:21:06 2017_x000D_	31.0731	66.1217	204.786	3.5742	1	83.1541	20.5271	106.827	1.86448	69.2192		3.03443	0
35767	Thu Mar 23 15:21:06 2017_x000D_	30.972	66.1248	213.979	3.73464	1	83.1541	20.5271	106.827	1.86448	69.2973		3.04642	70.8866
35768	Thu Mar 23 15:21:06 2017_x000D_	30.8705	66.1279	220.633	3.85078	1	80.9353	21.3396	154.038	2.68848	67.175		15.3151	0
35769	Thu Mar 23 15:21:06 2017_x000D_	30.4729	66.4481	231.036	4.03233	1	80.9353	21.3396	154.038	2.68848	67.6848		6.87424	0
35770	Thu Mar 23 15:21:06 2017_x000D_	30.3772	66.6563	233.282	4.07153	1	80.9353	21.3396	154.038	2.68848	67.895		22.1616	0
35771	Thu Mar 23 15:21:06 2017_x000D_	29.9882	67.2843	233.282	4.07153	1	80.9353	21.3396	154.038	2.68848	68.6041		11.0555	29.4891
35772	Thu Mar 23 15:21:06 2017_x000D_	29.6889	67.4993	231.036	4.03233	1	80.0433	21.7526	164.965	2.87918	68.0318		26.4384	0
35773	Thu Mar 23 15:21:06 2017_x000D_	29.201	68.2332	226.964	3.96127	1	80.0433	21.7526	164.965	2.87918	68.8868		8.68128	0
35774	Thu Mar 23 15:21:06 2017_x000D_	29.0035	68.4447	226.964	3.96127	1	80.0433	21.7526	164.965	2.87918	69.1752		19.6559	0
35775	Thu Mar 23 15:21:06 2017_x000D_	28.5063	68.8714	220.638	3.85086	1	80.0433	21.7526	164.965	2.87918	69.8301		13.0346	139.974
35776	Thu Mar 23 15:21:06 2017_x000D_	28.2097	69.1889	216.493	3.77852	1	75.7806	19.8555	199.836	3.4878	68.533		8.68347	0
35777	Thu Mar 23 15:21:07 2017_x000D_	28.0122	69.4005	216.494	3.77853	1	75.7806	19.8555	199.836	3.4878	68.8224		20.5703	0
35778	Thu Mar 23 15:21:07 2017_x000D_	27.4099	69.7282	213.992	3.73486	1	75.7806	19.8555	199.836	3.4878	69.4767		11.0712	0
35779	Thu Mar 23 15:21:07 2017_x000D_	27.1101	69.9434	212.453	3.708	1	75.7806	19.8555	199.836	3.4878	69.8399		11.0604	0
35780	Thu Mar 23 15:21:07 2017_x000D_	26.8106	70.1584	213.992	3.73487	1	75.7806	19.8555	199.836	3.4878	70.2029		20.5825	90.3252
35781	Thu Mar 23 15:21:07 2017_x000D_	26.208	70.4864	216.491	3.77849	1	73.2451	18.2318	200.492	3.49925	70.3067		11.0754	0
35782	Thu Mar 23 15:21:07 2017_x000D_	25.9081	70.7017	214.89	3.75054	1	73.2451	18.2318	200.492	3.49925	70.6674		19.6708	0
35783	Thu Mar 23 15:21:07 2017_x000D_	25.4105	71.1287	216.492	3.7785	1	73.2451	18.2318	200.492	3.49925	71.3178		6.86267	0
35784	Thu Mar 23 15:21:07 2017_x000D_	25.2096	71.2381	218.849	3.81963	1	73.2451	18.2318	200.492	3.49925	71.5337		8.69605	83.3836
35785	Thu Mar 23 15:21:07 2017_x000D_	25.0117	71.4499	218.849	3.81964	1	71.1545	16.4002	224.635	3.92061	71.8305		19.4161	0
35786	Thu Mar 23 15:21:07 2017_x000D_	24.4052	71.6758	218.847	3.8196	1	71.1545	16.4002	224.635	3.92061	72.394		8.70043	0
35787	Thu Mar 23 15:21:07 2017_x000D_	24.2073	71.8878	218.848	3.81961	1	71.1545	16.4002	224.635	3.92061	72.6837		19.6835	0
35788	Thu Mar 23 15:21:07 2017_x000D_	23.7094	72.3151	220.634	3.85079	1	71.1545	16.4002	224.635	3.92061	73.3315		8.70029	115.485
35789	Thu Mar 23 15:21:07 2017_x000D_	23.5114	72.527	220.634	3.85079	1	68.6808	13.4507	236.272	4.12373	74.3659		19.6985	0
35790	Thu Mar 23 15:21:07 2017_x000D_	23.0131	72.9546	218.848	3.81963	1	68.6808	13.4507	236.272	4.12373	75.0084		11.0838	0
35791	Thu Mar 23 15:21:07 2017_x000D_	22.713	73.1701	220.634	3.85079	1	68.6808	13.4507	236.272	4.12373	75.3621		17.4072	0
35792	Thu Mar 23 15:21:07 2017_x000D_	22.317	73.5942	220.634	3.8508	1	68.6808	13.4507	236.272	4.12373	75.9397		0	0
35793	Thu Mar 23 15:21:07 2017_x000D_	22.317	73.5942	220.634	3.8508	1	68.6808	13.4507	236.272	4.12373	75.9397		19.7073	83.751
35794	Thu Mar 23 15:21:07 2017_x000D_	21.8184	74.0219	218.849	3.81964	1	67.0448	11.1886	254.799	4.44708	77.4174		11.0922	0
35795	Thu Mar 23 15:21:07 2017_x000D_	21.5181	74.2376	220.634	3.85079	1	67.0448	11.1886	254.799	4.44708	77.768		17.4134	0
35796	Thu Mar 23 15:21:07 2017_x000D_	21.1219	74.6618	220.635	3.8508	1	67.0448	11.1886	254.799	4.44708	78.3439		8.70468	0
35797	Thu Mar 23 15:21:07 2017_x000D_	20.9239	74.8739	220.635	3.85081	1	67.0448	11.1886	254.799	4.44708	78.6318		22.2024	138.231
35798	Thu Mar 23 15:21:07 2017_x000D_	20.3227	75.3055	220.634	3.85079	1	65.2862	6.9297	263.274	4.595	81.835		6.88949	0
35799	Thu Mar 23 15:21:08 2017_x000D_	20.121	75.4153	218.235	3.80892	1	65.2862	6.9297	263.274	4.595	82.0376		15.398	0
35800	Thu Mar 23 15:21:08 2017_x000D_	19.7213	75.7373	220.634	3.85079	1	65.2862	6.9297	263.274	4.595	82.5266		11.1096	0
35801	Thu Mar 23 15:21:08 2017_x000D_	19.4205	75.9533	218.849	3.81964	1	65.2862	6.9297	263.274	4.595	82.8729		6.89356	77.1774
35802	Thu Mar 23 15:21:08 2017_x000D_	19.2187	76.0632	216.495	3.77855	1	64.5315	4.47031	251.234	4.38487	84.7278		17.4241	0
35803	Thu Mar 23 15:21:08 2017_x000D_	18.8223	76.4877	216.496	3.77857	1	64.5315	4.47031	251.234	4.38487	85.2985		6.89092	0
35804	Thu Mar 23 15:21:08 2017_x000D_	18.6206	76.5976	218.849	3.81964	1	64.5315	4.47031	251.234	4.38487	85.4995		13.7885	0
35805	Thu Mar 23 15:21:08 2017_x000D_	18.217	76.8175	218.848	3.81963	1	64.5315	4.47031	251.234	4.38487	85.902		6.87719	38.3134
35806	Thu Mar 23 15:21:08 2017_x000D_	18.1215	77.0259	220.633	3.85078	1	63.9302	3.34361	263.377	4.5968	86.7613		8.7152	0
35807	Thu Mar 23 15:21:08 2017_x000D_	17.9232	77.2382	220.634	3.85078	1	63.9302	3.34361	263.377	4.5968	87.0463		11.1204	0
35808	Thu Mar 23 15:21:08 2017_x000D_	17.6221	77.4544	218.85	3.81965	1	63.9302	3.34361	263.377	4.5968	87.3891		4.35343	0
35809	Thu Mar 23 15:21:08 2017_x000D_	17.5231	77.5605	222.88	3.88999	1	63.9302	3.34361	263.377	4.5968	87.5315		6.89763	0
35810	Thu Mar 23 15:21:08 2017_x000D_	17.3212	77.6705	220.633	3.85077	1	63.9302	3.34361	263.377	4.5968	87.7319		17.4472	13.288
35811	Thu Mar 23 15:21:08 2017_x000D_	16.9241	78.0954	212.473	3.70835	1	63.9517	2.9012	214.984	3.75219	88.6891		3.09521	0
35812	Thu Mar 23 15:21:08 2017_x000D_	16.821	78.0993	205.999	3.59536	1	63.9517	2.9012	214.984	3.75219	88.7472		6.14269	0
35813	Thu Mar 23 15:21:08 2017_x000D_	17.0256	78.0913	187.838	3.27838	1	63.9517	2.9012	214.984	3.75219	88.6319		3.0807	0
35814	Thu Mar 23 15:21:08 2017_x000D_	17.1282	78.087	176.165	3.07466	1	63.9517	2.9012	214.984	3.75219	88.574		4.32895	35.1608
35815	Thu Mar 23 15:21:08 2017_x000D_	17.2343	78.1848	160.961	2.80929	1	62.8814	2.4236	187.25	3.26814	88.4501		0.0189737	0
35816	Thu Mar 23 15:21:08 2017_x000D_	17.2345	78.1842	147.701	2.57786	1	62.8814	2.4236	187.25	3.26814	88.4495		3.07369	0
35817	Thu Mar 23 15:21:08 2017_x000D_	17.1321	78.1876	133.09	2.32287	1	62.8814	2.4236	187.25	3.26814	88.5053		0.0127279	0
35818	Thu Mar 23 15:21:08 2017_x000D_	17.1324	78.1873	125.05	2.18253	1	62.8814	2.4236	187.25	3.26814	88.5049		4.33458	13.1109
35819	Thu Mar 23 15:21:08 2017_x000D_	17.0266	78.0889	116.067	2.02575	1	62.4446	2.4094	187.25	3.26814	88.262		6.86411	0
35820	Thu Mar 23 15:21:09 2017_x000D_	16.9171	77.888	106.093	1.85167	1	62.4446	2.4094	187.25	3.26814	88.1463		6.86171	0
35821	Thu Mar 23 15:21:09 2017_x000D_	16.8074	77.6873	103.355	1.80389	1	62.4446	2.4094	187.25	3.26814	88.0313		12.6633	0
35822	Thu Mar 23 15:21:09 2017_x000D_	16.6905	77.2817	100.564	1.75517	1	62.4446	2.4094	187.25	3.26814	87.7456		27.8426	13.1108
35823	Thu Mar 23 15:21:09 2017_x000D_	16.5554	76.3635	103.935	1.814	1	62.0078	2.3953	187.25	3.26814	86.8171		15.3905	0
35824	Thu Mar 23 15:21:09 2017_x000D_	16.5374	75.8508	103.351	1.80381	1	62.0078	2.3953	187.25	3.26814	86.3902		22.4142	0
35825	Thu Mar 23 15:21:09 2017_x000D_	16.3063	75.1403	109.589	1.91269	1	62.0078	2.3953	187.25	3.26814	85.9096		12.7029	0
35826	Thu Mar 23 15:21:09 2017_x000D_	16.1888	74.7335	112.295	1.95992	1	62.0078	2.3953	187.25	3.26814	85.6282		9.74473	0
35827	Thu Mar 23 15:21:09 2017_x000D_	16.0749	74.4293	116.043	2.02532	1	62.0078	2.3953	187.25	3.26814	85.4326		19.4986	18.814
35828	Thu Mar 23 15:21:09 2017_x000D_	15.8473	73.8205	116.04	2.02529	1	61.5497	2.8236	135	2.35619	84.435		11.1368	0
35829	Thu Mar 23 15:21:09 2017_x000D_	15.6303	73.5193	114.911	2.00558	1	61.5497	2.8236	135	2.35619	84.2999		19.519	0
35830	Thu Mar 23 15:21:09 2017_x000D_	15.4021	72.91	122.552	2.13893	1	61.5497	2.8236	135	2.35619	83.9149		8.74563	0
35831	Thu Mar 23 15:21:09 2017_x000D_	15.1886	72.7115	122.554	2.13898	1	61.5497	2.8236	135	2.35619	83.867		18.0257	42.5238
35832	Thu Mar 23 15:21:09 2017_x000D_	14.8607	72.208	126.598	2.20956	1	60.415	3.6731	136.289	2.3787	82.2935		9.77669	0
35833	Thu Mar 23 15:21:09 2017_x000D_	14.7467	71.9027	122.552	2.13894	1	60.415	3.6731	136.289	2.3787	82.1028		17.5209	0
35834	Thu Mar 23 15:21:09 2017_x000D_	14.319	71.505	122.557	2.13902	1	60.415	3.6731	136.289	2.3787	82.0122		12.7606	0
35835	Thu Mar 23 15:21:09 2017_x000D_	14.2008	71.0964	124.992	2.18151	1	60.415	3.6731	136.289	2.3787	81.7414		8.76887	92.959
35836	Thu Mar 23 15:21:09 2017_x000D_	13.9868	70.8973	124.994	2.18155	1	57.3355	4.01691	176.385	3.07851	79.7		12.7647	0
35837	Thu Mar 23 15:21:09 2017_x000D_	13.8688	70.4885	122.551	2.13893	1	57.3355	4.01691	176.385	3.07851	79.4218		17.5547	0
35838	Thu Mar 23 15:21:09 2017_x000D_	13.4404	70.0899	122.556	2.13901	1	57.3355	4.01691	176.385	3.07851	79.3248		11.1951	0
35839	Thu Mar 23 15:21:09 2017_x000D_	13.2223	69.7871	121.148	2.11443	1	57.3355	4.01691	176.385	3.07851	79.194		16.7027	0
35840	Thu Mar 23 15:21:09 2017_x000D_	12.9967	69.2781	122.554	2.13898	1	57.3355	4.01691	176.385	3.07851	78.8984		13.8872	59.0257
35841	Thu Mar 23 15:21:09 2017_x000D_	12.7747	68.8719	122.553	2.13896	1	55.369	3.95351	176.385	3.07851	77.6445		15.5429	0
35842	Thu Mar 23 15:21:10 2017_x000D_	12.4491	68.4689	119.992	2.09426	1	55.369	3.95351	176.385	3.07851	77.4878		9.83602	0
35843	Thu Mar 23 15:21:10 2017_x000D_	12.334	68.1619	121.145	2.11438	1	55.369	3.95351	176.385	3.07851	77.2964		9.81776	0
35844	Thu Mar 23 15:21:10 2017_x000D_	12.2193	67.8554	119.988	2.09419	1	55.369	3.95351	176.385	3.07851	77.1061		8.80908	86.1217
35845	Thu Mar 23 15:21:10 2017_x000D_	12.0044	67.6553	119.991	2.09424	1	52.5484	3.4194	180	3.14159	75.961		13.9195	0
35846	Thu Mar 23 15:21:10 2017_x000D_	11.7818	67.2482	119.991	2.09424	1	52.5484	3.4194	180	3.14159	75.7366		11.2408	0
35847	Thu Mar 23 15:21:10 2017_x000D_	11.5629	66.9441	118.664	2.07107	1	52.5484	3.4194	180	3.14159	75.5989		18.1739	0
35848	Thu Mar 23 15:21:10 2017_x000D_	11.2324	66.4364	122.553	2.13895	1	52.5484	3.4194	180	3.14159	75.3535		6.21718	78.9406
35849	Thu Mar 23 15:21:10 2017_x000D_	11.2248	66.2293	122.549	2.13889	1	49.9349	3.1134	180	3.14159	74.0411		13.9463	0
35850	Thu Mar 23 15:21:10 2017_x000D_	11.0018	65.8214	122.548	2.13887	1	49.9349	3.1134	180	3.14159	73.8111		8.83437	0
35851	Thu Mar 23 15:21:10 2017_x000D_	10.7864	65.6206	122.551	2.13891	1	49.9349	3.1134	180	3.14159	73.7547		8.83861	0
35852	Thu Mar 23 15:21:10 2017_x000D_	10.5709	65.4197	122.553	2.13896	1	49.9349	3.1134	180	3.14159	73.6994		6.22629	59.0858
35853	Thu Mar 23 15:21:10 2017_x000D_	10.5632	65.2123	122.55	2.13889	1	47.9664	3.0498	180	3.14159	72.5477		8.84285	0
35854	Thu Mar 23 15:21:10 2017_x000D_	10.3476	65.0113	122.552	2.13894	1	47.9664	3.0498	180	3.14159	72.4873		9.87008	0
35855	Thu Mar 23 15:21:10 2017_x000D_	10.2322	64.7032	118.667	2.07113	1	47.9664	3.0498	180	3.14159	72.2842		6.97975	0
35856	Thu Mar 23 15:21:10 2017_x000D_	10.1207	64.499	116.075	2.02588	1	47.9664	3.0498	180	3.14159	72.1686		4.40622	0
35857	Thu Mar 23 15:21:10 2017_x000D_	10.0135	64.3986	101.118	1.76483	1	47.9664	3.0498	180	3.14159	72.1394		4.39358	108.026
35858	Thu Mar 23 15:21:10 2017_x000D_	9.91361	64.5057	92.1398	1.60814	1	44.5068	2.0511	190.504	3.32493	71.3951		6.23851	0
35859	Thu Mar 23 15:21:10 2017_x000D_	9.92152	64.7135	86.4134	1.5082	1	44.5068	2.0511	190.504	3.32493	71.5732		0.0273724	0
35860	Thu Mar 23 15:21:10 2017_x000D_	9.92167	64.7144	68.0683	1.18802	1	44.5068	2.0511	190.504	3.32493	71.5739		3.12767	0
35861	Thu Mar 23 15:21:10 2017_x000D_	9.81748	64.7181	57.4503	1.0027	1	44.5068	2.0511	190.504	3.32493	71.6275		6.92768	47.698
35862	Thu Mar 23 15:21:10 2017_x000D_	9.91309	64.5079	38.7017	0.675472	1	42.9951	1.5585	180	3.14159	71.1129		3.11269	0
35863	Thu Mar 23 15:21:11 2017_x000D_	10.0168	64.5048	32.2627	0.563091	1	42.9951	1.5585	180	3.14159	71.062		4.38955	0
35864	Thu Mar 23 15:21:11 2017_x000D_	10.1166	64.3978	23.009	0.401583	1	42.9951	1.5585	180	3.14159	70.9209		9.83793	0
35865	Thu Mar 23 15:21:11 2017_x000D_	10.4243	64.2844	13.6266	0.237828	1	42.9951	1.5585	180	3.14159	70.6781		6.23396	115.21
35866	Thu Mar 23 15:21:11 2017_x000D_	10.632	64.278	7.74504	0.135177	1	39.2319	2.3243	171.074	2.9858	68.2365		22.0258	0
35867	Thu Mar 23 15:21:11 2017_x000D_	11.3553	64.152	4.59828	0.0802551	1	39.2319	2.3243	171.074	2.9858	67.8216		12.4707	0
35868	Thu Mar 23 15:21:11 2017_x000D_	11.7708	64.1394	4.59888	0.0802656	1	39.2319	2.3243	171.074	2.9858	67.6404		28.197	0
35869	Thu Mar 23 15:21:11 2017_x000D_	12.7014	64.0075	7.7453	0.135181	1	39.2319	2.3243	171.074	2.9858	67.1467		12.8191	83.597
35870	Thu Mar 23 15:21:11 2017_x000D_	13.1126	63.8913	10.7111	0.186944	1	36.563	3.1255	163.573	2.8549	65.1337		9.33117	0
35871	Thu Mar 23 15:21:11 2017_x000D_	13.4235	63.882	10.2698	0.179241	1	36.563	3.1255	163.573	2.8549	65.0138		9.82816	0
35872	Thu Mar 23 15:21:11 2017_x000D_	13.731	63.769	13.6333	0.237945	1	36.563	3.1255	163.573	2.8549	64.7992		25.0548	0
35873	Thu Mar 23 15:21:11 2017_x000D_	14.5562	63.6404	16.4982	0.287948	1	36.563	3.1255	163.573	2.8549	64.3922		6.93696	0
35874	Thu Mar 23 15:21:11 2017_x000D_	14.7597	63.5306	19.2888	0.336654	1	36.563	3.1255	163.573	2.8549	64.2196		19.6222	41.8037
35875	Thu Mar 23 15:21:11 2017_x000D_	15.3736	63.3049	24.6193	0.429688	1	35.2284	3.5262	173.459	3.02743	62.9897		9.81127	0
35876	Thu Mar 23 15:21:11 2017_x000D_	15.6805	63.1919	23.0294	0.401939	1	35.2284	3.5262	173.459	3.02743	62.7863		20.7896	0
35877	Thu Mar 23 15:21:11 2017_x000D_	16.2903	62.8627	25.7533	0.449479	1	35.2284	3.5262	173.459	3.02743	62.2854		11.1727	0
35878	Thu Mar 23 15:21:11 2017_x000D_	16.5934	62.6463	26.9972	0.47119	1	35.2284	3.5262	173.459	3.02743	61.9875		9.3011	97.8861
35879	Thu Mar 23 15:21:11 2017_x000D_	16.9033	62.6371	25.7544	0.449499	1	32.3098	4.985	160.164	2.79539	59.6752		19.5882	0
35880	Thu Mar 23 15:21:11 2017_x000D_	17.5161	62.4117	25.7555	0.449519	1	32.3098	4.985	160.164	2.79539	59.3016		8.75951	0
35881	Thu Mar 23 15:21:11 2017_x000D_	17.7156	62.1985	25.7537	0.449487	1	32.3098	4.985	160.164	2.79539	59.0455		20.7575	0
35882	Thu Mar 23 15:21:11 2017_x000D_	18.3244	61.8697	23.0259	0.401878	1	32.3098	4.985	160.164	2.79539	58.5787		9.28601	71.2736
35883	Thu Mar 23 15:21:11 2017_x000D_	18.6338	61.8606	21.9967	0.383915	1	30.0784	5.80061	165.831	2.89429	57.2163		11.1577	0
35884	Thu Mar 23 15:21:12 2017_x000D_	18.9365	61.6445	23.0265	0.401888	1	30.0784	5.80061	165.831	2.89429	56.9446		18.816	0
35885	Thu Mar 23 15:21:12 2017_x000D_	19.5518	61.5229	20.1969	0.352502	1	30.0784	5.80061	165.831	2.89429	56.7079		19.5474	0
35886	Thu Mar 23 15:21:12 2017_x000D_	20.1633	61.2979	20.1969	0.352502	1	30.0784	5.80061	165.831	2.89429	56.376		0	0
35887	Thu Mar 23 15:21:12 2017_x000D_	20.1633	61.2979	20.1969	0.352502	1	30.0784	5.80061	165.831	2.89429	56.376		19.5397	86.7232
35888	Thu Mar 23 15:21:12 2017_x000D_	20.7746	61.0731	20.1969	0.352502	1	27.2091	6.15231	180	3.14159	55.2964		11.1347	0
35889	Thu Mar 23 15:21:12 2017_x000D_	21.0765	60.8572	19.2796	0.336493	1	27.2091	6.15231	180	3.14159	55.0476		18.7866	0
35890	Thu Mar 23 15:21:12 2017_x000D_	21.6909	60.7361	21.9987	0.38395	1	27.2091	6.15231	180	3.14159	54.862		11.1378	0
35891	Thu Mar 23 15:21:12 2017_x000D_	21.993	60.5203	23.0296	0.401942	1	27.2091	6.15231	180	3.14159	54.6176		19.5123	92.1413
35892	Thu Mar 23 15:21:12 2017_x000D_	22.6034	60.2957	23.0303	0.401954	1	24.1393	6.0539	173.274	3.0242	54.2635		9.74667	0
35893	Thu Mar 23 15:21:12 2017_x000D_	22.9083	60.1835	19.2789	0.336481	1	24.1393	6.0539	173.274	3.0242	54.1436		16.6092	0
35894	Thu Mar 23 15:21:12 2017_x000D_	23.4157	59.962	20.1942	0.352455	1	24.1393	6.0539	173.274	3.0242	53.913		9.73822	0
35895	Thu Mar 23 15:21:12 2017_x000D_	23.7203	59.8498	16.4748	0.28754	1	24.1393	6.0539	173.274	3.0242	53.7975		12.7074	46.6436
35896	Thu Mar 23 15:21:12 2017_x000D_	24.128	59.7349	19.2785	0.336473	1	22.5941	6.2263	172.43	3.00947	53.5306		19.48	0
35897	Thu Mar 23 15:21:12 2017_x000D_	24.7374	59.5107	19.2783	0.33647	1	22.5941	6.2263	172.43	3.00947	53.3275		6.89003	0
35898	Thu Mar 23 15:21:12 2017_x000D_	24.9395	59.4016	21.9983	0.383942	1	22.5941	6.2263	172.43	3.00947	53.227		19.4667	0
35899	Thu Mar 23 15:21:12 2017_x000D_	25.5485	59.1776	21.9987	0.38395	1	22.5941	6.2263	172.43	3.00947	53.0337		6.88354	0
35900	Thu Mar 23 15:21:12 2017_x000D_	25.7503	59.0684	19.2765	0.336439	1	22.5941	6.2263	172.43	3.00947	52.9363		9.2346	91.4771
35901	Thu Mar 23 15:21:12 2017_x000D_	26.058	59.0598	20.1955	0.352478	1	19.7907	5.0268	199.836	3.4878	54.3953		13.7628	0
35902	Thu Mar 23 15:21:12 2017_x000D_	26.4616	58.8417	20.1942	0.352455	1	19.7907	5.0268	199.836	3.4878	54.2268		6.15238	0
35903	Thu Mar 23 15:21:12 2017_x000D_	26.6666	58.836	20.1955	0.352479	1	19.7907	5.0268	199.836	3.4878	54.2467		9.71719	0
35904	Thu Mar 23 15:21:12 2017_x000D_	26.9706	58.7242	22.0009	0.383988	1	19.7907	5.0268	199.836	3.4878	54.1753		9.72489	64.7117
35905	Thu Mar 23 15:21:12 2017_x000D_	27.2748	58.6122	20.1956	0.352479	1	17.8542	4.07661	196.427	3.42829	55.3433		6.87662	0
35906	Thu Mar 23 15:21:13 2017_x000D_	27.4765	58.5033	23.0352	0.402039	1	17.8542	4.07661	196.427	3.42829	55.2707		9.70874	0
35907	Thu Mar 23 15:21:13 2017_x000D_	27.7802	58.3915	19.2772	0.33645	1	17.8542	4.07661	196.427	3.42829	55.2144		6.87398	0
35908	Thu Mar 23 15:21:13 2017_x000D_	27.9818	58.2826	22.0003	0.383978	1	17.8542	4.07661	196.427	3.42829	55.144		3.07623	29.3972
35909	Thu Mar 23 15:21:13 2017_x000D_	28.0843	58.2797	23.0358	0.40205	1	16.9953	3.6049	180	3.14159	55.788		9.70592	0
35910	Thu Mar 23 15:21:13 2017_x000D_	28.3879	58.1679	19.2769	0.336446	1	16.9953	3.6049	180	3.14159	55.7397		6.1403	0
35911	Thu Mar 23 15:21:13 2017_x000D_	28.5925	58.1623	19.2782	0.336468	1	16.9953	3.6049	180	3.14159	55.7764		11.0928	0
35912	Thu Mar 23 15:21:13 2017_x000D_	28.8934	57.9474	25.7719	0.449804	1	16.9953	3.6049	180	3.14159	55.6298		3.07623	0
35913	Thu Mar 23 15:21:13 2017_x000D_	28.9959	57.9445	32.3264	0.564202	1	16.9953	3.6049	180	3.14159	55.649		3.0891	0
35914	Thu Mar 23 15:21:13 2017_x000D_	28.9997	58.0474	51.0218	0.890499	1	16.9953	3.6049	180	3.14159	55.7503		4.34262	0
35915	Thu Mar 23 15:21:13 2017_x000D_	28.9008	58.1531	59.9236	1.04586	1	16.9953	3.6049	180	3.14159	55.8323		6.18889	0
35916	Thu Mar 23 15:21:13 2017_x000D_	28.9071	58.3593	67.9357	1.1857	1	16.9953	3.6049	180	3.14159	56.0351		3.07623	0
35917	Thu Mar 23 15:21:13 2017_x000D_	28.91	58.4618	85.7563	1.49673	1	16.9953	3.6049	180	3.14159	56.1359		0.015	73.8612
35918	Thu Mar 23 15:21:13 2017_x000D_	28.9097	58.4614	97.6569	1.70443	1	14.5606	3.9708	166.866	2.91237	56.3482		3.1132	0
35919	Thu Mar 23 15:21:13 2017_x000D_	28.9058	58.3577	115.44	2.0148	1	14.5606	3.9708	166.866	2.91237	56.247		3.05507	0
35920	Thu Mar 23 15:21:13 2017_x000D_	29.0076	58.355	125.909	2.19753	1	14.5606	3.9708	166.866	2.91237	56.2704		3.09768	0
35921	Thu Mar 23 15:21:13 2017_x000D_	29.0042	58.2518	132.283	2.30877	1	14.5606	3.9708	166.866	2.91237	56.1698		3.07969	59.6957
35922	Thu Mar 23 15:21:13 2017_x000D_	28.9016	58.2552	146.846	2.56295	1	13.6054	5.7164	140.483	2.4519	54.7202		6.91588	0
35923	Thu Mar 23 15:21:13 2017_x000D_	28.7931	58.0518	153.47	2.67855	1	13.6054	5.7164	140.483	2.4519	54.4946		11.1193	0
35924	Thu Mar 23 15:21:13 2017_x000D_	28.4799	57.8536	154.805	2.70186	1	13.6054	5.7164	140.483	2.4519	54.2175		23.4489	0
35925	Thu Mar 23 15:21:13 2017_x000D_	27.7543	57.563	150.896	2.63363	1	13.6054	5.7164	140.483	2.4519	53.7425		24.8801	96.536
35926	Thu Mar 23 15:21:13 2017_x000D_	27.0248	57.1685	144.49	2.52183	1	14.3493	8.8471	133.519	2.33035	49.9562		11.1359	0
35927	Thu Mar 23 15:21:14 2017_x000D_	26.7112	56.9699	142.703	2.49064	1	14.3493	8.8471	133.519	2.33035	49.6852		15.4741	0
35928	Thu Mar 23 15:21:14 2017_x000D_	26.2914	56.6702	140.455	2.4514	1	14.3493	8.8471	133.519	2.33035	49.2916		17.5354	0
35929	Thu Mar 23 15:21:14 2017_x000D_	25.8685	56.2667	132.319	2.30939	1	14.3493	8.8471	133.519	2.33035	48.7987		13.1602	0
35930	Thu Mar 23 15:21:14 2017_x000D_	25.551	55.964	128.302	2.23929	1	14.3493	8.8471	133.519	2.33035	48.4302		15.5327	79.8059
35931	Thu Mar 23 15:21:14 2017_x000D_	25.2302	55.5576	125.959	2.19839	1	14.2341	11.5048	99.3214	1.73348	45.4044		22.4393	0
35932	Thu Mar 23 15:21:14 2017_x000D_	24.7996	54.946	125.958	2.19839	1	14.2341	11.5048	99.3214	1.73348	44.7076		13.9325	0
35933	Thu Mar 23 15:21:14 2017_x000D_	24.5809	54.5363	125.956	2.19835	1	14.2341	11.5048	99.3214	1.73348	44.258		22.47	0
35934	Thu Mar 23 15:21:14 2017_x000D_	24.1498	53.9238	125.956	2.19834	1	14.2341	11.5048	99.3214	1.73348	43.5625		8.80603	27.4692
35935	Thu Mar 23 15:21:14 2017_x000D_	23.9373	53.7213	125.958	2.19837	1	13.9763	12.3834	106.528	1.85926	42.5211		18.1936	0
35936	Thu Mar 23 15:21:14 2017_x000D_	23.6118	53.2096	130.069	2.27013	1	13.9763	12.3834	106.528	1.85926	41.9478		8.81442	0
35937	Thu Mar 23 15:21:14 2017_x000D_	23.3992	53.0068	130.07	2.27015	1	13.9763	12.3834	106.528	1.85926	41.7019		13.9742	0
35938	Thu Mar 23 15:21:14 2017_x000D_	23.1798	52.5959	130.067	2.27009	1	13.9763	12.3834	106.528	1.85926	41.2523		4.41372	68.2979
35939	Thu Mar 23 15:21:14 2017_x000D_	23.0732	52.4945	134.249	2.34309	1	11.9534	13.4278	162.238	2.8316	40.6184		19.9657	0
35940	Thu Mar 23 15:21:14 2017_x000D_	22.5441	52.0908	136.357	2.37987	1	11.9534	13.4278	162.238	2.8316	40.0873		3.11857	0
35941	Thu Mar 23 15:21:14 2017_x000D_	22.5408	51.9869	138.459	2.41656	1	11.9534	13.4278	162.238	2.8316	39.9862		19.9873	0
35942	Thu Mar 23 15:21:14 2017_x000D_	22.0111	51.5828	140.411	2.45063	1	11.9534	13.4278	162.238	2.8316	39.4583		8.83987	29.6478
35943	Thu Mar 23 15:21:14 2017_x000D_	21.7979	51.3794	140.41	2.45062	1	11.0565	13.8428	164.581	2.87248	39.0432		17.6926	0
35944	Thu Mar 23 15:21:14 2017_x000D_	21.3711	50.9724	140.408	2.45059	1	11.0565	13.8428	164.581	2.87248	38.5357		11.2521	0
35945	Thu Mar 23 15:21:14 2017_x000D_	21.0545	50.7713	138.462	2.41661	1	11.0565	13.8428	164.581	2.87248	38.258		20.0341	0
35946	Thu Mar 23 15:21:14 2017_x000D_	20.5236	50.3662	140.411	2.45064	1	11.0565	13.8428	164.581	2.87248	37.7304		7.014	0
35947	Thu Mar 23 15:21:14 2017_x000D_	20.4134	50.16	138.46	2.41659	1	11.0565	13.8428	164.581	2.87248	37.5032		11.2829	81.7556
35948	Thu Mar 23 15:21:15 2017_x000D_	20.0959	49.9584	140.41	2.45061	1	8.39399	14.4239	177.989	3.1065	37.4117		15.6901	0
35949	Thu Mar 23 15:21:15 2017_x000D_	19.7717	49.548	138.459	2.41657	1	8.39399	14.4239	177.989	3.1065	36.9209		11.2979	0
35950	Thu Mar 23 15:21:15 2017_x000D_	19.4538	49.3461	140.407	2.45057	1	8.39399	14.4239	177.989	3.1065	36.6317		8.86739	0
35951	Thu Mar 23 15:21:15 2017_x000D_	19.24	49.142	136.362	2.37996	1	8.39399	14.4239	177.989	3.1065	36.3728		15.6879	65.9013
35952	Thu Mar 23 15:21:15 2017_x000D_	18.8148	48.8376	134.267	2.34341	1	6.19837	14.3547	180	3.14159	36.7185		17.7796	0
35953	Thu Mar 23 15:21:15 2017_x000D_	18.3859	48.4286	134.268	2.34342	1	6.19837	14.3547	180	3.14159	36.1879		8.8951	0
35954	Thu Mar 23 15:21:15 2017_x000D_	18.1713	48.224	134.269	2.34343	1	6.19837	14.3547	180	3.14159	35.9233		7.04791	0
35955	Thu Mar 23 15:21:15 2017_x000D_	18.0602	48.017	136.362	2.37996	1	6.19837	14.3547	180	3.14159	35.6911		7.04224	68.6647
35956	Thu Mar 23 15:21:15 2017_x000D_	17.9495	47.81	134.264	2.34335	1	4.03023	13.6213	224.474	3.91781	36.9136		14.0272	0
35957	Thu Mar 23 15:21:15 2017_x000D_	17.527	47.6097	134.27	2.34345	1	4.03023	13.6213	224.474	3.91781	36.5701		6.28561	0
35958	Thu Mar 23 15:21:15 2017_x000D_	17.5199	47.4003	134.265	2.34336	1	4.03023	13.6213	224.474	3.91781	36.373		8.9099	0
35959	Thu Mar 23 15:21:15 2017_x000D_	17.305	47.1953	134.265	2.34337	1	4.03023	13.6213	224.474	3.91781	36.1031		6.23846	56.7604
35960	Thu Mar 23 15:21:15 2017_x000D_	17.0971	47.1998	134.271	2.34346	1	2.99719	12.0362	247.215	4.31472	37.8852		11.3814	0
35961	Thu Mar 23 15:21:15 2017_x000D_	16.8784	46.8898	132.33	2.3096	1	2.99719	12.0362	247.215	4.31472	37.5161		8.90773	0
35962	Thu Mar 23 15:21:15 2017_x000D_	16.6636	46.6848	127.738	2.22945	1	2.99719	12.0362	247.215	4.31472	37.2464		3.1469	0
35963	Thu Mar 23 15:21:15 2017_x000D_	16.6681	46.7896	107.32	1.87309	1	2.99719	12.0362	247.215	4.31472	37.3456		0	0
35964	Thu Mar 23 15:21:15 2017_x000D_	16.6681	46.7896	107.32	1.87309	1	2.99719	12.0362	247.215	4.31472	37.3456		3.15228	9.41689
35965	Thu Mar 23 15:21:15 2017_x000D_	16.6721	46.8946	94.9593	1.65735	1	3.22627	11.8216	226.363	3.95077	37.562		0.015	0
35966	Thu Mar 23 15:21:15 2017_x000D_	16.6724	46.895	83.0586	1.44965	1	3.22627	11.8216	226.363	3.95077	37.5625		0.0271662	0
35967	Thu Mar 23 15:21:15 2017_x000D_	16.6725	46.8959	64.1181	1.11907	1	3.22627	11.8216	226.363	3.95077	37.5634		0.0108167	0
35968	Thu Mar 23 15:21:15 2017_x000D_	16.6723	46.8962	55.6963	0.972083	1	3.22627	11.8216	226.363	3.95077	37.5636		6.28036	9.31778
35969	Thu Mar 23 15:21:15 2017_x000D_	16.6645	46.687	37.9801	0.662878	1	3.43664	12.0501	219.028	3.82276	37.0768		6.9443	0
35970	Thu Mar 23 15:21:16 2017_x000D_	16.8686	46.5778	32.1031	0.560305	1	3.43664	12.0501	219.028	3.82276	37.0483		6.9325	0
35971	Thu Mar 23 15:21:16 2017_x000D_	17.0722	46.4685	16.1412	0.281716	1	3.43664	12.0501	219.028	3.82276	37.021		3.10583	0
35972	Thu Mar 23 15:21:16 2017_x000D_	17.1757	46.4661	9.84662	0.171856	1	3.43664	12.0501	219.028	3.82276	37.057		9.83914	0
35973	Thu Mar 23 15:21:16 2017_x000D_	17.4841	46.3545	7.29315	0.127289	1	3.43664	12.0501	220.995	3.85709	37.0692		21.812	0
35974	Thu Mar 23 15:21:16 2017_x000D_	18.211	46.339	6.99329	0.122056	1	3.43664	12.0501	220.995	3.85709	37.3364		15.8585	0
35975	Thu Mar 23 15:21:16 2017_x000D_	18.7268	46.2233	10.2949	0.179681	1	3.43664	12.0501	220.995	3.85709	37.4379		25.065	0
35976	Thu Mar 23 15:21:16 2017_x000D_	19.5533	46.101	13.2522	0.231294	1	3.43664	12.0501	220.995	3.85709	37.6724		15.841	0
35977	Thu Mar 23 15:21:16 2017_x000D_	20.0685	45.9853	16.9419	0.295692	1	3.43664	12.0501	220.995	3.85709	37.7918		12.4378	6.65393
35978	Thu Mar 23 15:21:16 2017_x000D_	20.483	45.9765	16.9444	0.295736	1	3.446	11.8285	170.839	2.98171	38.1621		22.5741	0
35979	Thu Mar 23 15:21:16 2017_x000D_	21.2012	45.752	21.7199	0.379084	1	3.446	11.8285	170.839	2.98171	38.289		9.80684	0
35980	Thu Mar 23 15:21:16 2017_x000D_	21.5086	45.6408	25.5187	0.445386	1	3.446	11.8285	170.839	2.98171	38.3344		11.1811	0
35981	Thu Mar 23 15:21:16 2017_x000D_	21.8124	45.4249	26.7766	0.467339	1	3.446	11.8285	170.839	2.98171	38.2889		19.5947	53.2073
35982	Thu Mar 23 15:21:16 2017_x000D_	22.4266	45.2027	32.128	0.560739	1	3.3712	13.6005	180	3.14159	36.9027		8.78057	0
35983	Thu Mar 23 15:21:16 2017_x000D_	22.6267	44.9891	32.127	0.560722	1	3.3712	13.6005	180	3.14159	36.8242		19.859	0
35984	Thu Mar 23 15:21:16 2017_x000D_	23.1305	44.5597	38.629	0.674203	1	3.3712	13.6005	180	3.14159	36.7274		8.77838	0
35985	Thu Mar 23 15:21:16 2017_x000D_	23.3306	44.3462	38.6286	0.674196	1	3.3712	13.6005	180	3.14159	36.6562		22.3322	33.9597
35986	Thu Mar 23 15:21:16 2017_x000D_	23.9374	43.915	38.629	0.674203	1	3.10481	14.7007	180	3.14159	35.8814		8.77633	0
35987	Thu Mar 23 15:21:16 2017_x000D_	24.1374	43.7015	38.6286	0.674196	1	3.10481	14.7007	180	3.14159	35.8248		22.3255	0
35988	Thu Mar 23 15:21:16 2017_x000D_	24.744	43.2704	38.629	0.674204	1	3.10481	14.7007	180	3.14159	35.8397		9.76789	0
35989	Thu Mar 23 15:21:16 2017_x000D_	25.0502	43.1597	34.6035	0.603946	1	3.10481	14.7007	180	3.14159	35.9377		8.77209	0
35990	Thu Mar 23 15:21:16 2017_x000D_	25.2501	42.9463	34.6027	0.603932	1	3.10481	14.7007	180	3.14159	35.8919		19.8355	6.64791
35991	Thu Mar 23 15:21:17 2017_x000D_	25.7533	42.5174	36.2313	0.632355	1	3.09547	14.9221	180	3.14159	35.7054		11.1486	0
35992	Thu Mar 23 15:21:17 2017_x000D_	26.0562	42.3021	34.6018	0.603916	1	3.09547	14.9221	180	3.14159	35.7332		20.7242	0
35993	Thu Mar 23 15:21:17 2017_x000D_	26.6653	41.9762	32.1213	0.560622	1	3.09547	14.9221	180	3.14159	35.8812		6.90936	0
35994	Thu Mar 23 15:21:17 2017_x000D_	26.8684	41.8676	34.6031	0.603938	1	3.09547	14.9221	180	3.14159	35.9334		19.8183	67.6197
35995	Thu Mar 23 15:21:17 2017_x000D_	27.3711	41.439	36.2322	0.632372	1	3.4413	17.1494	195.262	3.40796	34.0972		8.76566	0
35996	Thu Mar 23 15:21:17 2017_x000D_	27.5709	41.2258	36.2317	0.632362	1	3.4413	17.1494	195.262	3.40796	34.0868		9.75174	0
35997	Thu Mar 23 15:21:17 2017_x000D_	27.8766	41.1153	32.1201	0.560602	1	3.4413	17.1494	195.262	3.40796	34.2264		8.76361	0
35998	Thu Mar 23 15:21:17 2017_x000D_	28.0763	40.9021	32.1191	0.560584	1	3.4413	17.1494	195.262	3.40796	34.221		13.8027	0
35999	Thu Mar 23 15:21:17 2017_x000D_	28.482	40.6851	32.1196	0.560592	1	3.4413	17.1494	195.262	3.40796	34.3652		11.1403	66.4282
36000	Thu Mar 23 15:21:17 2017_x000D_	28.7847	40.47	33.6867	0.587945	1	3.34787	19.3617	195.262	3.40796	33.0544		17.9954	0
36001	Thu Mar 23 15:21:17 2017_x000D_	29.2899	40.1466	34.6026	0.603929	1	3.34787	19.3617	195.262	3.40796	33.2416		6.8933	0
36002	Thu Mar 23 15:21:17 2017_x000D_	29.4925	40.0382	32.1194	0.560589	1	3.34787	19.3617	195.262	3.40796	33.3326		15.4518	0
36003	Thu Mar 23 15:21:17 2017_x000D_	29.8949	39.7167	34.6025	0.603927	1	3.34787	19.3617	195.262	3.40796	33.4525		6.89066	39.8455
36004	Thu Mar 23 15:21:17 2017_x000D_	30.0974	39.6083	32.1188	0.560579	1	3.29183	20.6887	180	3.14159	32.8099		15.4453	0
36005	Thu Mar 23 15:21:17 2017_x000D_	30.4996	39.2869	34.6023	0.603924	1	3.29183	20.6887	180	3.14159	32.9569		6.88924	0
36006	Thu Mar 23 15:21:17 2017_x000D_	30.7021	39.1786	32.1182	0.560569	1	3.29183	20.6887	180	3.14159	33.0636		6.8933	0
36007	Thu Mar 23 15:21:17 2017_x000D_	30.9047	39.0702	34.603	0.603936	1	3.29183	20.6887	180	3.14159	33.1715		4.37859	0
36008	Thu Mar 23 15:21:17 2017_x000D_	31.0045	38.9637	33.6865	0.58794	1	3.29183	20.6887	180	3.14159	33.1959		11.1187	19.9167
36009	Thu Mar 23 15:21:17 2017_x000D_	31.3066	38.749	32.1176	0.560558	1	3.26382	21.352	180	3.14159	33.0008		9.7374	0
36010	Thu Mar 23 15:21:17 2017_x000D_	31.6119	38.6388	36.2351	0.632422	1	3.26382	21.352	180	3.14159	33.2031		13.1378	0
36011	Thu Mar 23 15:21:17 2017_x000D_	31.9114	38.3193	44.8778	0.783266	1	3.26382	21.352	180	3.14159	33.2952		4.36163	0
36012	Thu Mar 23 15:21:17 2017_x000D_	31.812	38.4254	53.2707	0.929748	1	3.26382	21.352	180	3.14159	33.2641		3.11848	19.9137
36013	Thu Mar 23 15:21:18 2017_x000D_	31.8152	38.5293	73.4654	1.28221	1	3.23581	22.0152	168.83	2.94664	33.0075		3.13021	0
36014	Thu Mar 23 15:21:18 2017_x000D_	31.8181	38.6336	79.9376	1.39517	1	3.23581	22.0152	168.83	2.94664	33.0623		6.26933	0
36015	Thu Mar 23 15:21:18 2017_x000D_	31.8238	38.8425	91.6299	1.59924	1	3.23581	22.0152	168.83	2.94664	33.1727		4.40635	0
36016	Thu Mar 23 15:21:18 2017_x000D_	31.929	38.945	106.826	1.86447	1	3.23581	22.0152	168.83	2.94664	33.3154		3.06665	13.2748
36017	Thu Mar 23 15:21:18 2017_x000D_	32.0312	38.9429	115.081	2.00854	1	3.21714	22.4573	135	2.35619	33.1968		0.0313209	0
36018	Thu Mar 23 15:21:18 2017_x000D_	32.0302	38.9432	135.771	2.36966	1	3.21714	22.4573	135	2.35619	33.196		4.41287	0
36019	Thu Mar 23 15:21:18 2017_x000D_	31.9246	38.8408	144.449	2.5211	1	3.21714	22.4573	135	2.35619	33.0536		0.0127279	0
36020	Thu Mar 23 15:21:18 2017_x000D_	31.9243	38.8411	152.792	2.66673	1	3.21714	22.4573	135	2.35619	33.0534		4.41287	13.1748
36021	Thu Mar 23 15:21:18 2017_x000D_	31.8187	38.7387	162.303	2.83271	1	3.65609	22.4709	144.074	2.51457	32.5234		9.79885	0
36022	Thu Mar 23 15:21:18 2017_x000D_	31.5075	38.6395	166.03	2.89777	1	3.65609	22.4709	144.074	2.51457	32.2044		19.6024	0
36023	Thu Mar 23 15:21:18 2017_x000D_	30.885	38.4409	166.029	2.89775	1	3.65609	22.4709	144.074	2.51457	31.5667		12.7728	0
36024	Thu Mar 23 15:21:18 2017_x000D_	30.4706	38.3432	163.22	2.84874	1	3.65609	22.4709	144.074	2.51457	31.16		15.781	0
36025	Thu Mar 23 15:21:18 2017_x000D_	29.9534	38.2472	159.472	2.78331	1	3.65609	22.4709	144.074	2.51457	30.6666		20.9016	29.502
36026	Thu Mar 23 15:21:18 2017_x000D_	29.3265	37.9432	156.747	2.73575	1	4.0576	23.3686	167.436	2.92231	29.1708		11.2742	0
36027	Thu Mar 23 15:21:18 2017_x000D_	29.0114	37.7384	150.24	2.62219	1	4.0576	23.3686	167.436	2.92231	28.7955		23.7236	0
36028	Thu Mar 23 15:21:18 2017_x000D_	28.2808	37.4358	146.219	2.55199	1	4.0576	23.3686	167.436	2.92231	28.0116		11.2826	0
36029	Thu Mar 23 15:21:18 2017_x000D_	27.9653	37.2311	144.485	2.52174	1	4.0576	23.3686	167.436	2.92231	27.636		24.5253	56.417
36030	Thu Mar 23 15:21:18 2017_x000D_	27.3304	36.7161	142.098	2.48008	1	4.64095	25.1564	137.042	2.39183	25.4644		8.90203	0
36031	Thu Mar 23 15:21:18 2017_x000D_	27.1175	36.5094	142.097	2.48006	1	4.64095	25.1564	137.042	2.39183	25.1811		13.9876	0
36032	Thu Mar 23 15:21:18 2017_x000D_	26.698	36.3059	142.101	2.48013	1	4.64095	25.1564	137.042	2.39183	24.7149		8.91052	0
36033	Thu Mar 23 15:21:18 2017_x000D_	26.4849	36.099	142.1	2.48011	1	4.64095	25.1564	137.042	2.39183	24.4315		22.2933	115.445
36034	Thu Mar 23 15:21:19 2017_x000D_	25.9517	35.5814	146.209	2.55184	1	5.35895	28.937	126.094	2.20075	21.6381		8.92109	0
36035	Thu Mar 23 15:21:19 2017_x000D_	25.7384	35.3742	146.208	2.5518	1	5.35895	28.937	126.094	2.20075	21.3719		18.3164	0
36036	Thu Mar 23 15:21:19 2017_x000D_	25.211	35.0666	150.225	2.62191	1	5.35895	28.937	126.094	2.20075	20.7768		7.01062	0
36037	Thu Mar 23 15:21:19 2017_x000D_	25.0007	34.9647	152.782	2.66655	1	5.35895	28.937	126.094	2.20075	20.5458		15.7466	0
36038	Thu Mar 23 15:21:19 2017_x000D_	24.5767	34.6553	155.469	2.71344	1	5.35895	28.937	126.094	2.20075	20.0505		11.3609	59.9177
36039	Thu Mar 23 15:21:19 2017_x000D_	24.259	34.4492	156.704	2.735	1	5.4938	30.9297	117.573	2.05204	19.0924		19.808	0
36040	Thu Mar 23 15:21:19 2017_x000D_	23.6302	34.2478	156.706	2.73504	1	5.4938	30.9297	117.573	2.05204	18.4374		11.3625	0
36041	Thu Mar 23 15:21:19 2017_x000D_	23.3125	34.0416	155.467	2.71342	1	5.4938	30.9297	117.573	2.05204	18.0884		6.22569	0
36042	Thu Mar 23 15:21:19 2017_x000D_	23.105	34.0447	155.471	2.71347	1	5.4938	30.9297	117.573	2.05204	17.8846		16.9204	99.3326
36043	Thu Mar 23 15:21:19 2017_x000D_	22.5789	33.8414	156.708	2.73506	1	5.35318	34.2378	99.6658	1.7395	17.2303		11.3784	0
36044	Thu Mar 23 15:21:19 2017_x000D_	22.2607	33.635	155.47	2.71346	1	5.35318	34.2378	99.6658	1.7395	16.9183		16.9377	0
36045	Thu Mar 23 15:21:19 2017_x000D_	21.7341	33.4314	156.706	2.73504	1	5.35318	34.2378	99.6658	1.7395	16.4008		11.3917	0
36046	Thu Mar 23 15:21:19 2017_x000D_	21.4155	33.2248	155.469	2.71345	1	5.35318	34.2378	99.6658	1.7395	16.0942		21.1645	94.9637
36047	Thu Mar 23 15:21:19 2017_x000D_	20.7809	32.9166	152.786	2.66662	1	4.56476	37.3035	97.8711	1.70817	16.7991		8.98707	0
36048	Thu Mar 23 15:21:19 2017_x000D_	20.5657	32.7082	152.783	2.66657	1	4.56476	37.3035	97.8711	1.70817	16.6477		7.05487	0
36049	Thu Mar 23 15:21:19 2017_x000D_	20.3541	32.6056	155.465	2.71337	1	4.56476	37.3035	97.8711	1.70817	16.4734		12.9581	0
36050	Thu Mar 23 15:21:19 2017_x000D_	19.9339	32.5056	152.787	2.66664	1	4.56476	37.3035	97.8711	1.70817	16.1006		18.4549	40.3103
36051	Thu Mar 23 15:21:19 2017_x000D_	19.4025	32.1957	154.109	2.68971	1	4.2896	38.6187	98.1191	1.7125	16.4212		9.976	0
36052	Thu Mar 23 15:21:19 2017_x000D_	19.0859	32.094	152.788	2.66665	1	4.2896	38.6187	98.1191	1.7125	16.171		22.8866	0
36053	Thu Mar 23 15:21:19 2017_x000D_	18.4457	31.6791	152.785	2.6666	1	4.2896	38.6187	98.1191	1.7125	15.7656		6.26456	0
36054	Thu Mar 23 15:21:19 2017_x000D_	18.2369	31.6819	152.789	2.66666	1	4.2896	38.6187	98.1191	1.7125	15.5771		18.0378	0
36055	Thu Mar 23 15:21:20 2017_x000D_	17.8049	31.2637	152.782	2.66655	1	4.2896	38.6187	98.1191	1.7125	15.387		6.2706	40.3011
36056	Thu Mar 23 15:21:20 2017_x000D_	17.5959	31.2666	152.786	2.66661	1	4.0145	39.9336	101.457	1.77075	16.1112		14.1807	0
36057	Thu Mar 23 15:21:20 2017_x000D_	17.1707	31.0601	152.786	2.66662	1	4.0145	39.9336	101.457	1.77075	15.869		9.03172	0
36058	Thu Mar 23 15:21:20 2017_x000D_	16.9543	30.8508	152.783	2.66657	1	4.0145	39.9336	101.457	1.77075	15.8094		6.27656	0
36059	Thu Mar 23 15:21:20 2017_x000D_	16.7451	30.8536	152.787	2.66663	1	4.0145	39.9336	101.457	1.77075	15.637		11.4724	13.2239
36060	Thu Mar 23 15:21:20 2017_x000D_	16.4242	30.6456	151.339	2.64137	1	3.99583	40.374	95.832	1.67258	15.7831		3.14424	0
36061	Thu Mar 23 15:21:20 2017_x000D_	16.3194	30.6469	152.787	2.66664	1	3.99583	40.374	95.832	1.67258	15.6999		9.04236	0
36062	Thu Mar 23 15:21:20 2017_x000D_	16.1027	30.4374	152.784	2.66658	1	3.99583	40.374	95.832	1.67258	15.6624		9.04653	0
36063	Thu Mar 23 15:21:20 2017_x000D_	15.886	30.2277	152.781	2.66653	1	3.99583	40.374	95.832	1.67258	15.6309		6.28256	88.13
36064	Thu Mar 23 15:21:20 2017_x000D_	15.6766	30.2305	152.784	2.66659	1	5.19761	43.0546	58.347	1.01835	16.561		10.0091	0
36065	Thu Mar 23 15:21:20 2017_x000D_	15.3591	30.128	140.271	2.4482	1	5.19761	43.0546	58.347	1.01835	16.4424		0.0108167	0
36066	Thu Mar 23 15:21:20 2017_x000D_	15.3593	30.1277	131.663	2.29796	1	5.19761	43.0546	58.347	1.01835	16.4428		0.0108167	0
36067	Thu Mar 23 15:21:20 2017_x000D_	15.3596	30.1275	123.28	2.15163	1	5.19761	43.0546	58.347	1.01835	16.4431		3.19186	0
36068	Thu Mar 23 15:21:20 2017_x000D_	15.3641	30.2338	103.66	1.80921	1	5.19761	43.0546	58.347	1.01835	16.3625		4.42332	52.8935
36069	Thu Mar 23 15:21:20 2017_x000D_	15.2634	30.3415	94.8107	1.65476	1	6.00769	44.6206	83.274	1.45341
36070	Thu Mar 23 15:21:20 2017_x000D_	15.2675	30.4485	77.374	1.35043	1	6.00769	44.6206	83.274	1.45341
36071	Thu Mar 23 15:21:20 2017_x000D_	15.2675	30.449	69.7273	1.21697	1	6.00769	44.6206	83.274	1.45341
36072	Thu Mar 23 15:21:20 2017_x000D_	15.2634	30.3435	48.9575	0.85447	1	6.00769	44.6206	83.274	1.45341
36073	Thu Mar 23 15:21:20 2017_x000D_	15.3643	30.2361	44.6229	0.778817	1	6.49535	48.5976	85.0276	1.48401
36074	Thu Mar 23 15:21:20 2017_x000D_	15.364	30.2362	36.0478	0.629153	1	6.49535	48.5976	85.0276	1.48401
36075	Thu Mar 23 15:21:20 2017_x000D_	15.4611	30.0224	29.2615	0.51071	1	6.49535	48.5976	85.0276	1.48401
36076	Thu Mar 23 15:21:20 2017_x000D_	15.8722	29.8046	21.3874	0.373281	1	6.49535	48.5976	85.0276	1.48401
36077	Thu Mar 23 15:21:21 2017_x000D_	16.2873	29.6929	18.6205	0.324988	1	7.03892	51.2534	80.0279	1.39675
36078	Thu Mar 23 15:21:21 2017_x000D_	17.0093	29.365	22.44	0.391652	1	7.03892	51.2534	80.0279	1.39675
36079	Thu Mar 23 15:21:21 2017_x000D_	17.4241	29.2535	25.2253	0.440265	1	7.03892	51.2534	80.0279	1.39675
36080	Thu Mar 23 15:21:21 2017_x000D_	18.1455	28.9258	29.267	0.510805	1	7.03892	51.2534	80.0279	1.39675
36081	Thu Mar 23 15:21:21 2017_x000D_	18.56	28.8144	31.9063	0.556869	1	7.03892	51.2534	80.0279	1.39675
36082	Thu Mar 23 15:21:21 2017_x000D_	19.0684	28.3832	38.4778	0.671564	1	7.75373	55.0112	85.0477	1.48436
36083	Thu Mar 23 15:21:21 2017_x000D_	19.2702	28.1684	38.4773	0.671556	1	7.75373	55.0112	85.0477	1.48436
36084	Thu Mar 23 15:21:21 2017_x000D_	19.5765	27.9522	40.3123	0.703583	1	7.75373	55.0112	85.0477	1.48436
36085	Thu Mar 23 15:21:21 2017_x000D_	20.1888	27.52	40.3129	0.703593	1	7.75373	55.0112	85.0477	1.48436
36086	Thu Mar 23 15:21:21 2017_x000D_	20.3905	27.3052	40.3126	0.703588	1	7.85944	57.6502	85.0477	1.48436
36087	Thu Mar 23 15:21:21 2017_x000D_	20.8981	26.8745	38.4773	0.671556	1	7.85944	57.6502	85.0477	1.48436
36088	Thu Mar 23 15:21:21 2017_x000D_	21.2042	26.6585	40.3129	0.703593	1	7.85944	57.6502	85.0477	1.48436
36089	Thu Mar 23 15:21:21 2017_x000D_	21.4059	26.4437	40.3126	0.703588	1	7.85944	57.6502	85.0477	1.48436
36090	Thu Mar 23 15:21:21 2017_x000D_	21.9166	26.1194	36.0539	0.629259	1	7.79362	59.1853	85.0477	1.48436
36091	Thu Mar 23 15:21:21 2017_x000D_	22.1182	25.9047	36.0532	0.629248	1	7.79362	59.1853	85.0477	1.48436
36092	Thu Mar 23 15:21:21 2017_x000D_	22.3232	25.7962	33.4815	0.584363	1	7.79362	59.1853	85.0477	1.48436
36093	Thu Mar 23 15:21:21 2017_x000D_	22.8303	25.3659	31.8969	0.556706	1	7.79362	59.1853	85.0477	1.48436
36094	Thu Mar 23 15:21:21 2017_x000D_	23.0386	25.3636	31.8985	0.556733	1	7.74662	60.2815	85.0477	1.48436
36095	Thu Mar 23 15:21:21 2017_x000D_	23.4449	25.0406	29.2546	0.510589	1	7.74662	60.2815	85.0477	1.48436
36096	Thu Mar 23 15:21:21 2017_x000D_	23.6464	24.826	29.2533	0.510566	1	7.74662	60.2815	85.0477	1.48436
36097	Thu Mar 23 15:21:21 2017_x000D_	24.2641	24.6072	29.255	0.510596	1	7.74662	60.2815	85.0477	1.48436
36098	Thu Mar 23 15:21:22 2017_x000D_	24.4689	24.4989	31.8988	0.556738	1	6.54174	62.8802	106.601	1.86053
36099	Thu Mar 23 15:21:22 2017_x000D_	24.8783	24.2823	31.8992	0.556746	1	6.54174	62.8802	106.601	1.86053
36100	Thu Mar 23 15:21:22 2017_x000D_	25.0797	24.0678	31.8982	0.556728	1	6.54174	62.8802	106.601	1.86053
36101	Thu Mar 23 15:21:22 2017_x000D_	25.2876	24.0657	31.8996	0.556754	1	6.54174	62.8802	106.601	1.86053
36102	Thu Mar 23 15:21:22 2017_x000D_	25.3851	23.8523	33.4824	0.584378	1	6.54174	62.8802	106.601	1.86053
36103	Thu Mar 23 15:21:22 2017_x000D_	25.6902	23.6369	31.8976	0.556717	1	5.31868	65.9158	98.9261	1.72659
36104	Thu Mar 23 15:21:22 2017_x000D_	25.898	23.6349	31.8991	0.556743	1	5.31868	65.9158	98.9261	1.72659
36105	Thu Mar 23 15:21:22 2017_x000D_	26.2033	23.4194	33.4836	0.584399	1	5.31868	65.9158	98.9261	1.72659
36106	Thu Mar 23 15:21:22 2017_x000D_	26.3039	23.3123	34.4089	0.600549	1	5.31868	65.9158	98.9261	1.72659
36107	Thu Mar 23 15:21:22 2017_x000D_	26.6091	23.0969	36.0575	0.629322	1	4.80725	67.655	98.1191	1.7125
36108	Thu Mar 23 15:21:22 2017_x000D_	26.8136	22.9887	38.4837	0.671667	1	4.80725	67.655	98.1191	1.7125
36109	Thu Mar 23 15:21:22 2017_x000D_	27.1188	22.7733	40.3206	0.703727	1	4.80725	67.655	98.1191	1.7125
36110	Thu Mar 23 15:21:22 2017_x000D_	27.1193	22.7728	57.4661	1.00297	1	4.80725	67.655	98.1191	1.7125
36111	Thu Mar 23 15:21:22 2017_x000D_	27.1226	22.8787	64.1248	1.11919	1	4.54228	68.7433	105.753	1.84574
36112	Thu Mar 23 15:21:22 2017_x000D_	27.129	23.0902	82.9275	1.44736	1	4.54228	68.7433	105.753	1.84574
36113	Thu Mar 23 15:21:22 2017_x000D_	27.1287	23.0898	94.6644	1.65221	1	4.54228	68.7433	105.753	1.84574
36114	Thu Mar 23 15:21:22 2017_x000D_	27.1311	23.1955	112.38	1.9614	1	4.54228	68.7433	105.753	1.84574
36115	Thu Mar 23 15:21:22 2017_x000D_	27.1276	23.0894	118.825	2.07389	1	4.54228	68.7433	105.753	1.84574
36116	Thu Mar 23 15:21:22 2017_x000D_	27.1274	23.0896	126.946	2.21563	1	4.29598	69.3937	106.1	1.8518
36117	Thu Mar 23 15:21:22 2017_x000D_	27.1235	22.9837	141.708	2.47326	1	4.29598	69.3937	106.1	1.8518
36118	Thu Mar 23 15:21:22 2017_x000D_	26.9128	22.8796	144.081	2.51469	1	4.29598	69.3937	106.1	1.8518
36119	Thu Mar 23 15:21:23 2017_x000D_	26.6987	22.6691	144.079	2.51466	1	4.29598	69.3937	106.1	1.8518
36120	Thu Mar 23 15:21:23 2017_x000D_	26.0592	22.1433	141.708	2.47326	1	3.74769	72.0067	98.9261	1.72659
36121	Thu Mar 23 15:21:23 2017_x000D_	25.6335	21.8279	139.493	2.43462	1	3.74769	72.0067	98.9261	1.72659
36122	Thu Mar 23 15:21:23 2017_x000D_	24.9933	21.3013	133.421	2.32863	1	3.74769	72.0067	98.9261	1.72659
36123	Thu Mar 23 15:21:23 2017_x000D_	24.8795	20.9828	129.304	2.25679	1	3.74769	72.0067	98.9261	1.72659
36124	Thu Mar 23 15:21:23 2017_x000D_	24.3424	20.4545	125.274	2.18644	1	3.4272	74.4059	98.9261	1.72659
36125	Thu Mar 23 15:21:23 2017_x000D_	24.1211	20.0301	120.278	2.09924	1	3.4272	74.4059	98.9261	1.72659
36126	Thu Mar 23 15:21:23 2017_x000D_	23.9059	19.8186	120.28	2.09929	1	3.4272	74.4059	98.9261	1.72659
36127	Thu Mar 23 15:21:23 2017_x000D_	23.684	19.3936	120.28	2.09928	1	3.4272	74.4059	98.9261	1.72659
36128	Thu Mar 23 15:21:23 2017_x000D_	23.3507	18.7557	122.842	2.144	1	3.4272	74.4059	98.9261	1.72659
36129	Thu Mar 23 15:21:23 2017_x000D_	23.1353	18.5438	122.844	2.14404	1	4.2071	76.6156	71.3715	1.24567
36130	Thu Mar 23 15:21:23 2017_x000D_	22.8016	17.9052	125.266	2.18631	1	4.2071	76.6156	71.3715	1.24567
36131	Thu Mar 23 15:21:23 2017_x000D_	22.5893	17.7999	126.962	2.2159	1	4.2071	76.6156	71.3715	1.24567
36132	Thu Mar 23 15:21:23 2017_x000D_	22.3667	17.3739	126.959	2.21585	1	4.2071	76.6156	71.3715	1.24567
36133	Thu Mar 23 15:21:23 2017_x000D_	22.2552	17.1607	129.291	2.25655	1	4.98655	78.824	85.8052	1.49758
36134	Thu Mar 23 15:21:23 2017_x000D_	21.8232	16.7355	129.293	2.25659	1	4.98655	78.824	85.8052	1.49758
36135	Thu Mar 23 15:21:23 2017_x000D_	21.6071	16.5228	129.294	2.25661	1	4.98655	78.824	85.8052	1.49758
36136	Thu Mar 23 15:21:23 2017_x000D_	21.6003	16.3088	129.29	2.25653	1	4.98655	78.824	85.8052	1.49758
36137	Thu Mar 23 15:21:23 2017_x000D_	21.3807	15.9892	131.172	2.28938	1	5.37612	79.9278	83.377	1.4552
36138	Thu Mar 23 15:21:23 2017_x000D_	20.948	15.5632	131.173	2.28941	1	5.37612	79.9278	83.377	1.4552
36139	Thu Mar 23 15:21:23 2017_x000D_	20.6196	15.1363	133.383	2.32797	1	5.37612	79.9278	83.377	1.4552
36140	Thu Mar 23 15:21:23 2017_x000D_	20.403	14.9231	133.383	2.32798	1	5.37612	79.9278	83.377	1.4552
36141	Thu Mar 23 15:21:24 2017_x000D_	20.1898	14.8167	131.48	2.29476	1	5.09281	81.4499	94.1948	1.64401
36142	Thu Mar 23 15:21:24 2017_x000D_	19.8649	14.4969	131.177	2.28948	1	5.09281	81.4499	94.1948	1.64401
36143	Thu Mar 23 15:21:24 2017_x000D_	19.7528	14.2828	133.385	2.328	1	5.09281	81.4499	94.1948	1.64401
36144	Thu Mar 23 15:21:24 2017_x000D_	19.641	14.0688	131.173	2.28941	1	5.09281	81.4499	94.1948	1.64401
36145	Thu Mar 23 15:21:24 2017_x000D_	19.2105	13.7486	129.298	2.25667	1	5.09281	81.4499	94.1948	1.64401
36146	Thu Mar 23 15:21:24 2017_x000D_	19.2034	13.5339	129.293	2.25659	1	5.08349	81.6681	94.1948	1.64401
