# Supplementary material for: Guppies Prefer to Follow Large (Robot) Leaders Irrespective of Own Size
Source: Front Bioeng Biotechnol. 2020 May 15;8:441. doi: 10.3389/fbioe.2020.00441 (PMC7243707; doi:10.3389/fbioe.2020.00441)
Supplement: Supplementary file 3 [file Data_Sheet_1.ZIP › Raw Data/ID54.xlsx]

## Sheet: ThuMar23150759201
Framenumber	Current timestamp	Robo Position x	Robo Position y	Robo Angle deg	Robo Angle rad	Fish ID	Fish Position x	Fish Position y	Fish Angle deg	Fish Angle rad	Distance_between_subjects	Mean_Distance (L300 bis L1500)	Velocity_Robo	Velocity_Fish	Mean_velocity_Robo		Fish ID	Fish Position x	Fish Position y	Fish Angle deg	Fish Angle rad	Fish ID	Fish Position x	Fish Position y	Fish Angle deg	Fish Angle rad	Fish ID	Fish Position x	Fish Position y	Fish Angle deg	Fish Angle rad	Fish ID	Fish Position x	Fish Position y	Fish Angle deg	Fish Angle rad
32505	Thu Mar 23 15:12:09 2017_x000D_	18.3308	12.5708	131.173	2.28941	2	18.9091	10.101	224.23	3.91355	2.5366	27.5787	0	0	11.5321	22.1802
32506	Thu Mar 23 15:12:09 2017_x000D_	18.3308	12.5708	131.173	2.28941	2	18.9091	10.101	224.23	3.91355	2.5366		3.16201	0
32507	Thu Mar 23 15:12:09 2017_x000D_	18.2254	12.5711	133.382	2.32796	2	18.9091	10.101	224.23	3.91355	2.56297		3.22071	0
32508	Thu Mar 23 15:12:09 2017_x000D_	18.2219	12.4638	135.437	2.36382	2	18.9091	10.101	224.23	3.91355	2.4607		7.27166	0
32509	Thu Mar 23 15:12:09 2017_x000D_	18.1094	12.2491	137.495	2.39974	2	18.9091	10.101	224.23	3.91355	2.29213		9.16236	0
32510	Thu Mar 23 15:12:09 2017_x000D_	17.8915	12.0351	145.663	2.54231	2	18.9091	10.101	224.23	3.91355	2.18546		3.15907	0
32511	Thu Mar 23 15:12:09 2017_x000D_	17.7862	12.0358	152.169	2.65585	2	18.9091	10.101	224.23	3.91355	2.23704		6.312	0
32512	Thu Mar 23 15:12:09 2017_x000D_	17.9966	12.0358	171.086	2.98602	2	18.9091	10.101	224.23	3.91355	2.13918		7.00568	0
32513	Thu Mar 23 15:12:09 2017_x000D_	18.2037	11.9279	180.213	3.1453	2	18.9091	10.101	224.23	3.91355	1.95835		0.0212132	0
32514	Thu Mar 23 15:12:09 2017_x000D_	18.2042	11.9284	198.275	3.46054	2	18.9091	10.101	224.23	3.91355	1.95864		3.16502	140.019
32515	Thu Mar 23 15:12:09 2017_x000D_	18.3097	11.928	204.953	3.57711	1	19.1439	14.7624	13.479	0.235253	2.95461		3.22934	0
32516	Thu Mar 23 15:12:09 2017_x000D_	18.3066	11.8204	215.897	3.76811	1	19.1439	14.7624	13.479	0.235253	3.05883		8.91561	0
32517	Thu Mar 23 15:12:09 2017_x000D_	18.5104	11.6041	233.252	4.07102	1	19.1439	14.7624	13.479	0.235253	3.22121		8.88168	0
32518	Thu Mar 23 15:12:09 2017_x000D_	18.3074	11.8196	241.603	4.21677	1	19.1439	14.7624	13.479	0.235253	3.05938		4.45697	0
32519	Thu Mar 23 15:12:09 2017_x000D_	18.4091	11.7113	250.895	4.37894	1	19.1439	14.7624	13.479	0.235253	3.13833		4.43297	93.4459
32520	Thu Mar 23 15:12:10 2017_x000D_	18.3074	11.8185	266.023	4.64298	1	21.0096	17.2567	17.626	0.307632	6.07255		0.00848528	0
32521	Thu Mar 23 15:12:10 2017_x000D_	18.3072	11.8183	-88.0888	-1.53744	1	21.0096	17.2567	17.626	0.307632	6.07282		7.09468	0
32522	Thu Mar 23 15:12:10 2017_x000D_	18.2087	12.0333	-73.7738	-1.2876	1	21.0096	17.2567	17.626	0.307632	5.92697		10.2713	0
32523	Thu Mar 23 15:12:10 2017_x000D_	18.3245	12.3555	-70.2111	-1.22541	1	21.0096	17.2567	17.626	0.307632	5.58852		20.5352	9.28704
32524	Thu Mar 23 15:12:10 2017_x000D_	18.5562	12.9996	-70.2111	-1.22541	1	21.219	17.4847	25.7264	0.44901	5.216		13.3715	0
32525	Thu Mar 23 15:12:10 2017_x000D_	18.6757	13.429	-73.0212	-1.27446	1	21.219	17.4847	25.7264	0.44901	4.78718		10.2554	0
32526	Thu Mar 23 15:12:10 2017_x000D_	18.7916	13.7506	-76.5381	-1.33584	1	21.219	17.4847	25.7264	0.44901	4.45374		10.2611	0
32527	Thu Mar 23 15:12:10 2017_x000D_	18.9075	14.0724	-78.8904	-1.3769	1	21.219	17.4847	25.7264	0.44901	4.12151		22.8527	268.84
32528	Thu Mar 23 15:12:10 2017_x000D_	19.0374	14.823	-82.2441	-1.43543	2	17.8509	9.1804	224.23	3.91355	5.766		12.8862	0
32529	Thu Mar 23 15:12:10 2017_x000D_	19.0518	15.2523	-88.1027	-1.53768	2	17.8509	9.1804	224.23	3.91355	6.18952		25.7422	0
32530	Thu Mar 23 15:12:10 2017_x000D_	19.0803	16.1099	-88.1027	-1.53768	2	17.8509	9.1804	224.23	3.91355	7.03771		9.65624	0
32531	Thu Mar 23 15:12:10 2017_x000D_	19.0909	16.4316	-88.1027	-1.53768	2	17.8509	9.1804	224.23	3.91355	7.35646		22.5003	91.6568
32532	Thu Mar 23 15:12:10 2017_x000D_	19.1157	17.1812	-88.1027	-1.53768	2	19.2701	11.886	224.23	3.91355	5.29745		12.8531	0
32533	Thu Mar 23 15:12:10 2017_x000D_	19.1299	17.6094	-88.1027	-1.53768	2	19.2701	11.886	224.23	3.91355	5.72512		19.4464	0
32534	Thu Mar 23 15:12:10 2017_x000D_	19.0463	18.2522	-85.1549	-1.48623	2	19.2701	11.886	224.23	3.91355	6.37013		12.8441	0
32535	Thu Mar 23 15:12:10 2017_x000D_	19.0605	18.6801	-85.1544	-1.48622	2	19.2701	11.886	224.23	3.91355	6.79733		7.21675	0
32536	Thu Mar 23 15:12:10 2017_x000D_	19.1723	18.8931	-82.2338	-1.43525	2	19.2701	11.886	224.23	3.91355	7.00778		19.2555	255.573
32537	Thu Mar 23 15:12:10 2017_x000D_	19.1935	19.5346	-82.2321	-1.43522	1	23.7794	19.1138	1.32406	0.0231091	4.60517		6.41754	0
32538	Thu Mar 23 15:12:10 2017_x000D_	19.2006	19.7484	-82.2316	-1.43521	1	23.7794	19.1138	1.32406	0.0231091	4.62257		12.8291	0
32539	Thu Mar 23 15:12:10 2017_x000D_	19.2148	20.1758	-82.2305	-1.43519	1	23.7794	19.1138	1.32406	0.0231091	4.68651		19.5645	0
32540	Thu Mar 23 15:12:10 2017_x000D_	19.3406	20.8157	-79.3438	-1.38481	1	23.7794	19.1138	1.32406	0.0231091	4.75388		6.40844	78.8695
32541	Thu Mar 23 15:12:10 2017_x000D_	19.3476	21.0292	-79.343	-1.3848	1	26.4071	19.1959	0	0	7.29366		19.5568	0
32542	Thu Mar 23 15:12:11 2017_x000D_	19.4736	21.6688	-82.2318	-1.43522	1	26.4071	19.1959	0	0	7.36129		13.2574	0
32543	Thu Mar 23 15:12:11 2017_x000D_	19.5922	22.0945	-79.3441	-1.38482	1	26.4071	19.1959	0	0	7.40572		6.40254	0
32544	Thu Mar 23 15:12:11 2017_x000D_	19.5993	22.3078	-79.3433	-1.3848	1	26.4071	19.1959	0	0	7.48532		26.4982	45.9974
32545	Thu Mar 23 15:12:11 2017_x000D_	19.8366	23.1586	-79.3453	-1.38484	1	27.9396	19.2437	358.892	6.26385	8.99917		6.39645	0
32546	Thu Mar 23 15:12:11 2017_x000D_	19.8436	23.3717	-79.3444	-1.38482	1	27.9396	19.2437	358.892	6.26385	9.08766		12.7899	0
32547	Thu Mar 23 15:12:11 2017_x000D_	19.8576	23.7978	-79.3427	-1.38479	1	27.9396	19.2437	358.892	6.26385	9.27677		19.505	0
32548	Thu Mar 23 15:12:11 2017_x000D_	19.9833	24.4357	-82.2351	-1.43527	1	27.9396	19.2437	358.892	6.26385	9.5005		12.7809	0
32549	Thu Mar 23 15:12:11 2017_x000D_	19.9973	24.8615	-82.234	-1.43525	1	27.9396	19.2437	358.892	6.26385	9.7283		13.2145	32.848
32550	Thu Mar 23 15:12:11 2017_x000D_	20.1156	25.2858	-79.3422	-1.38478	1	29.034	19.2779	1.10762	0.0193316	10.7533		19.1533	0
32551	Thu Mar 23 15:12:11 2017_x000D_	20.1365	25.9239	-79.3396	-1.38474	1	29.034	19.2779	1.10762	0.0193316	11.1056		0	0
32552	Thu Mar 23 15:12:11 2017_x000D_	20.1365	25.9239	-79.3396	-1.38474	1	29.034	19.2779	1.10762	0.0193316	11.1056		20.2703	0
32553	Thu Mar 23 15:12:11 2017_x000D_	20.3663	26.5593	-79.3424	-1.38479	1	29.034	19.2779	1.10762	0.0193316	11.3202		6.37836	26.2748
32554	Thu Mar 23 15:12:11 2017_x000D_	20.3732	26.7718	-79.3416	-1.38477	1	29.9094	19.3052	0	0	12.1115		19.4526	0
32555	Thu Mar 23 15:12:11 2017_x000D_	20.4985	27.408	-82.2378	-1.43532	1	29.9094	19.3052	0	0	12.4186		6.37246	0
32556	Thu Mar 23 15:12:11 2017_x000D_	20.5055	27.6203	-82.2373	-1.43531	1	29.9094	19.3052	0	0	12.5529		12.7448	0
32557	Thu Mar 23 15:12:11 2017_x000D_	20.5194	28.0449	-82.2362	-1.43529	1	29.9094	19.3052	0	0	12.8279		9.5511	0
32558	Thu Mar 23 15:12:11 2017_x000D_	20.5298	28.3631	-82.5274	-1.44037	1	29.9094	19.3052	0	0	13.0393		17.2289	9.27027
32559	Thu Mar 23 15:12:11 2017_x000D_	20.7557	28.8911	-82.2392	-1.43535	1	30.1183	19.5329	356.753	6.22651	13.2376		0	0
32560	Thu Mar 23 15:12:11 2017_x000D_	20.7557	28.8911	-82.2392	-1.43535	1	30.1183	19.5329	356.753	6.22651	13.2376		9.542	0
32561	Thu Mar 23 15:12:11 2017_x000D_	20.766	29.209	-82.5305	-1.44043	1	30.1183	19.5329	356.753	6.22651	13.4571		9.5511	0
32562	Thu Mar 23 15:12:11 2017_x000D_	20.7764	29.5272	-82.2376	-1.43532	1	30.1183	19.5329	356.753	6.22651	13.6805		6.36037	19.7046
32563	Thu Mar 23 15:12:12 2017_x000D_	20.7833	29.7391	-82.2371	-1.43531	1	30.7748	19.5534	0	0	14.2681		6.36347	0
32564	Thu Mar 23 15:12:12 2017_x000D_	20.7903	29.9511	-82.2365	-1.4353	1	30.7748	19.5534	0	0	14.4154		13.1453	0
32565	Thu Mar 23 15:12:12 2017_x000D_	20.9079	30.3732	-73.701	-1.28633	1	30.7748	19.5534	0	0	14.6432		3.13828	0
32566	Thu Mar 23 15:12:12 2017_x000D_	20.8033	30.3746	-63.5033	-1.10834	1	30.7748	19.5534	0	0	14.7149		7.15183	6.56717
32567	Thu Mar 23 15:12:12 2017_x000D_	20.6914	30.1641	-48.1713	-0.840749	1	30.9936	19.5602	0	0	14.7844		6.2616	0
32568	Thu Mar 23 15:12:12 2017_x000D_	20.4827	30.167	-40.1544	-0.700826	1	30.9936	19.5602	0	0	14.9326		0.0218403	0
32569	Thu Mar 23 15:12:12 2017_x000D_	20.4825	30.1677	-27.2972	-0.476425	1	30.9936	19.5602	0	0	14.9333		4.49592	0
32570	Thu Mar 23 15:12:12 2017_x000D_	20.3745	30.0638	-10.7059	-0.186854	1	30.9936	19.5602	0	0	14.9362		3.19104	0
32571	Thu Mar 23 15:12:12 2017_x000D_	20.3783	30.1701	-2.15913	-0.0376839	1	30.9936	19.5602	0	0	15.0085		3.14709	9.27027
32572	Thu Mar 23 15:12:12 2017_x000D_	20.4832	30.1693	15.8066	0.275877	1	31.2025	19.7879	0	0	14.9224		3.13824	0
32573	Thu Mar 23 15:12:12 2017_x000D_	20.5878	30.168	22.4807	0.392362	1	31.2025	19.7879	0	0	14.8465		4.43321	0
32574	Thu Mar 23 15:12:12 2017_x000D_	20.6893	30.0606	40.3329	0.703942	1	31.2025	19.7879	0	0	14.6988		3.13232	0
32575	Thu Mar 23 15:12:12 2017_x000D_	20.7937	30.0591	46.8098	0.816985	1	31.2025	19.7879	0	0	14.6233		15.5878	0
32576	Thu Mar 23 15:12:12 2017_x000D_	21.2003	29.7356	53.2612	0.929583	1	31.2025	19.7879	1.40102	0.0244524	14.1068		14.0627	0
32577	Thu Mar 23 15:12:12 2017_x000D_	21.3948	29.3091	53.2611	0.929582	1	31.2025	19.7879	1.40102	0.0244524	13.6691		13.2393	0
32578	Thu Mar 23 15:12:12 2017_x000D_	21.6969	28.9874	48.971	0.854706	1	31.2025	19.7879	1.40102	0.0244524	13.2283		11.2185	0
32579	Thu Mar 23 15:12:12 2017_x000D_	22.0023	28.7716	46.8098	0.816985	1	31.2025	19.7879	1.40102	0.0244524	12.8589		26.9402	0
32580	Thu Mar 23 15:12:12 2017_x000D_	22.4989	28.0234	42.6364	0.744145	1	31.2025	19.7879	357.788	6.24458	11.9823		13.9006	0
32581	Thu Mar 23 15:12:12 2017_x000D_	22.9083	27.8064	37.8657	0.660881	1	31.2025	19.7879	357.788	6.24458	11.5365		22.4196	0
32582	Thu Mar 23 15:12:12 2017_x000D_	23.5186	27.3751	29.2867	0.511149	1	31.2025	19.7879	357.788	6.24458	10.7985		11.2077	0
32583	Thu Mar 23 15:12:12 2017_x000D_	23.8237	27.1595	27.9165	0.487234	1	31.2025	19.7879	357.788	6.24458	10.4301		22.4196	9.26603
32584	Thu Mar 23 15:12:13 2017_x000D_	24.434	26.7282	22.4477	0.391787	1	31.4113	20.0155	357.613	6.24152	9.6821		12.8092	0
32585	Thu Mar 23 15:12:13 2017_x000D_	24.8464	26.6176	25.2392	0.440507	1	31.4113	20.0155	357.613	6.24152	9.31051		9.8094	0
32586	Thu Mar 23 15:12:13 2017_x000D_	25.1545	26.5081	21.3937	0.373391	1	31.4113	20.0155	357.613	6.24152	9.01673		23.6384	0
32587	Thu Mar 23 15:12:13 2017_x000D_	25.8718	26.182	25.2399	0.44052	1	31.4113	20.0155	357.613	6.24152	8.28926		6.93425	0
32588	Thu Mar 23 15:12:13 2017_x000D_	26.076	26.0737	22.4481	0.391794	1	31.4113	20.0155	357.613	6.24152	8.07262		22.5878	20.6981
32589	Thu Mar 23 15:12:13 2017_x000D_	26.7961	25.8538	29.291	0.511224	1	32.0577	20.2567	45.551	0.795015	7.68192		8.81217	0
32590	Thu Mar 23 15:12:13 2017_x000D_	26.9971	25.6396	29.2896	0.5112	1	32.0577	20.2567	45.551	0.795015	7.38819		12.7845	0
32591	Thu Mar 23 15:12:13 2017_x000D_	27.4087	25.5292	31.9326	0.557329	1	32.0577	20.2567	45.551	0.795015	7.0294		15.5283	0
32592	Thu Mar 23 15:12:13 2017_x000D_	27.8138	25.207	34.439	0.601074	1	32.0577	20.2567	45.551	0.795015	6.52044		11.1927	32.8063
32593	Thu Mar 23 15:12:13 2017_x000D_	28.1185	24.9917	36.0852	0.629806	1	32.6739	21.1601	61.7729	1.07814	5.95255		19.8851	0
32594	Thu Mar 23 15:12:13 2017_x000D_	28.6237	24.5626	34.4381	0.601058	1	32.6739	21.1601	61.7729	1.07814	5.28972		9.32449	0
32595	Thu Mar 23 15:12:13 2017_x000D_	28.9345	24.5594	36.0868	0.629833	1	32.6739	21.1601	61.7729	1.07814	5.05355		19.9873	0
32596	Thu Mar 23 15:12:13 2017_x000D_	29.3329	24.0254	33.5126	0.584906	1	32.6739	21.1601	61.7729	1.07814	4.40139		9.31243	9.26603
32597	Thu Mar 23 15:12:13 2017_x000D_	29.6433	24.0224	31.9312	0.557305	1	32.8827	21.3877	54.7134	0.954929	4.17557		8.80369	0
32598	Thu Mar 23 15:12:13 2017_x000D_	29.8441	23.8084	31.9302	0.557287	1	32.8827	21.3877	54.7134	0.954929	3.88496		18.0505	0
32599	Thu Mar 23 15:12:13 2017_x000D_	30.3518	23.4855	27.9133	0.48718	1	32.8827	21.3877	54.7134	0.954929	3.28728		11.176	0
32600	Thu Mar 23 15:12:13 2017_x000D_	30.6561	23.2706	29.2853	0.511125	1	32.8827	21.3877	54.7134	0.954929	2.916		20.7502	39.843
32601	Thu Mar 23 15:12:13 2017_x000D_	31.2673	22.9468	31.9305	0.557292	1	34.1848	21.6492	22.6981	0.396156	3.19305		12.7392	0
32602	Thu Mar 23 15:12:13 2017_x000D_	31.6775	22.837	29.2872	0.511159	1	34.1848	21.6492	22.6981	0.396156	2.77442		8.79521	0
32603	Thu Mar 23 15:12:13 2017_x000D_	31.8781	22.6232	29.2858	0.511134	1	34.1848	21.6492	22.6981	0.396156	2.50391		13.8214	0
32604	Thu Mar 23 15:12:13 2017_x000D_	32.2852	22.4075	29.286	0.511137	1	34.1848	21.6492	22.6981	0.396156	2.04536		15.4941	0
32605	Thu Mar 23 15:12:13 2017_x000D_	32.6894	22.086	31.9308	0.557298	1	34.1848	21.6492	22.6981	0.396156	1.55789		13.8147	102.302
32606	Thu Mar 23 15:12:14 2017_x000D_	33.0963	21.8704	31.9312	0.557305	1	37.175	23.2885	30.8462	0.538368	4.31819		16.6137	0
32607	Thu Mar 23 15:12:14 2017_x000D_	33.6061	21.6541	30.4789	0.531956	1	37.175	23.2885	30.8462	0.538368	3.92534		13.1843	0
32608	Thu Mar 23 15:12:14 2017_x000D_	33.9068	21.3336	29.2838	0.511098	1	37.175	23.2885	30.8462	0.538368	3.80825		16.607	0
32609	Thu Mar 23 15:12:14 2017_x000D_	34.4164	21.1174	27.9103	0.487126	1	37.175	23.2885	30.8462	0.538368	3.51049		11.1519	56.2092
32610	Thu Mar 23 15:12:14 2017_x000D_	34.72	20.9029	29.2841	0.511104	1	38.6542	24.4385	30.4001	0.530582	5.28946		16.5947	0
32611	Thu Mar 23 15:12:14 2017_x000D_	35.2292	20.6868	27.9103	0.487126	1	38.6542	24.4385	30.4001	0.530582	5.07995		11.1477	0
32612	Thu Mar 23 15:12:14 2017_x000D_	35.5327	20.4724	29.2845	0.51111	1	38.6542	24.4385	30.4001	0.530582	5.04715		11.1362	0
32613	Thu Mar 23 15:12:14 2017_x000D_	35.8358	20.2581	27.9087	0.487099	1	38.6542	24.4385	30.4001	0.530582	5.04174		16.5936	41.8325
32614	Thu Mar 23 15:12:14 2017_x000D_	36.345	20.0421	29.2848	0.511116	1	39.7059	25.3541	36.0256	0.628765	6.28594		9.73133	0
32615	Thu Mar 23 15:12:14 2017_x000D_	36.6508	19.9339	30.4798	0.531972	1	39.7059	25.3541	36.0256	0.628765	6.22191		19.8145	0
32616	Thu Mar 23 15:12:14 2017_x000D_	37.1541	19.5062	31.9332	0.557339	1	39.7059	25.3541	36.0256	0.628765	6.38041		6.8859	0
32617	Thu Mar 23 15:12:14 2017_x000D_	37.3569	19.3987	29.2838	0.511099	1	39.7059	25.3541	36.0256	0.628765	6.40192		11.1236	0
32618	Thu Mar 23 15:12:14 2017_x000D_	37.6597	19.1847	27.9072	0.487072	1	39.7059	25.3541	36.0256	0.628765	6.49988		16.5735	32.6519
32619	Thu Mar 23 15:12:14 2017_x000D_	38.1683	18.969	29.2841	0.511105	1	40.5491	26.0423	30.6402	0.534773	7.46323		6.88715	0
32620	Thu Mar 23 15:12:14 2017_x000D_	38.3712	18.8616	31.9345	0.557363	1	40.5491	26.0423	30.6402	0.534773	7.50371		9.71336	0
32621	Thu Mar 23 15:12:14 2017_x000D_	38.6764	18.7535	27.9087	0.487098	1	40.5491	26.0423	30.6402	0.534773	7.52553		13.7623	0
32622	Thu Mar 23 15:12:14 2017_x000D_	39.0818	18.5388	27.9087	0.487098	1	40.5491	26.0423	30.6402	0.534773	7.64562		8.76771	14.5981
32623	Thu Mar 23 15:12:14 2017_x000D_	39.2817	18.3256	27.9072	0.487072	1	40.9758	26.2762	32.1147	0.560507	8.12908		13.7582	0
32624	Thu Mar 23 15:12:14 2017_x000D_	39.687	18.111	27.9072	0.487072	1	40.9758	26.2762	32.1147	0.560507	8.26629		4.39118	0
32625	Thu Mar 23 15:12:14 2017_x000D_	39.7872	18.0043	31.9349	0.557368	1	40.9758	26.2762	32.1147	0.560507	8.35686		12.6583	0
32626	Thu Mar 23 15:12:14 2017_x000D_	40.1949	17.8956	29.285	0.511119	1	40.9758	26.2762	32.1147	0.560507	8.4169		4.37859	27.7242
32627	Thu Mar 23 15:12:15 2017_x000D_	40.2947	17.7891	30.4798	0.531972	1	41.6003	26.9574	31.5623	0.550867	9.26079		13.7436	0
32628	Thu Mar 23 15:12:15 2017_x000D_	40.6995	17.5746	25.2138	0.440064	1	41.6003	26.9574	31.5623	0.550867	9.42594		0	0
32629	Thu Mar 23 15:12:15 2017_x000D_	40.6995	17.5746	25.2138	0.440064	1	41.6003	26.9574	31.5623	0.550867	9.42594		8.75366	0
32630	Thu Mar 23 15:12:15 2017_x000D_	40.8985	17.3612	6.28316	0.109662	1	41.6003	26.9574	31.5623	0.550867	9.62183		6.16803	26.2144
32631	Thu Mar 23 15:12:15 2017_x000D_	40.6929	17.3618	-11.2494	-0.196339	1	42.4737	26.9843	344.131	6.00622	9.7859		3.07502	0
32632	Thu Mar 23 15:12:15 2017_x000D_	40.5904	17.3622	-17.5825	-0.306872	1	42.4737	26.9843	344.131	6.00622	9.80467		3.08437	0
32633	Thu Mar 23 15:12:15 2017_x000D_	40.6932	17.3606	-36.9907	-0.645609	1	42.4737	26.9843	344.131	6.00622	9.78702		0.0108167	0
32634	Thu Mar 23 15:12:15 2017_x000D_	40.6935	17.3604	-45.0076	-0.785531	1	42.4737	26.9843	344.131	6.00622	9.78716		3.09009	0
32635	Thu Mar 23 15:12:15 2017_x000D_	40.7965	17.3596	-55.2529	-0.964345	1	42.4737	26.9843	344.131	6.00622	9.76974		0.0182483	26.2113
32636	Thu Mar 23 15:12:15 2017_x000D_	40.7971	17.3595	-68.0802	-1.18822	1	43.347	27.0111	300.304	5.24129	9.98275		3.17819	0
32637	Thu Mar 23 15:12:15 2017_x000D_	40.8	17.4654	-74.3518	-1.29768	1	43.347	27.0111	300.304	5.24129	9.87966		7.12306	0
32638	Thu Mar 23 15:12:15 2017_x000D_	40.9081	17.6768	-82.7759	-1.44471	1	43.347	27.0111	300.304	5.24129	9.64766		16.2246	0
32639	Thu Mar 23 15:12:15 2017_x000D_	41.0238	18.2051	-85.8171	-1.49779	1	43.347	27.0111	300.304	5.24129	9.1073		12.6968	28.1534
32640	Thu Mar 23 15:12:15 2017_x000D_	41.0342	18.6282	-85.8167	-1.49778	1	44.0327	26.3704	337.824	5.89613	8.30257		25.5097	0
32641	Thu Mar 23 15:12:15 2017_x000D_	40.9526	19.4746	-83.0597	-1.44967	1	44.0327	26.3704	337.824	5.89613	7.55242		10.0474	0
32642	Thu Mar 23 15:12:15 2017_x000D_	41.0627	19.7909	-79.9107	-1.3947	1	44.0327	26.3704	337.824	5.89613	7.21878		19.3136	0
32643	Thu Mar 23 15:12:15 2017_x000D_	41.1806	20.4238	-77.0953	-1.34557	1	44.0327	26.3704	337.824	5.89613	6.59519		12.6758	20.8373
32644	Thu Mar 23 15:12:15 2017_x000D_	41.191	20.8462	-77.093	-1.34553	1	44.6978	26.1702	342.809	5.98314	6.37516		14.1576	0
32645	Thu Mar 23 15:12:15 2017_x000D_	41.4058	21.2664	-71.6522	-1.25057	1	44.6978	26.1702	342.809	5.98314	5.90631		0	0
32646	Thu Mar 23 15:12:15 2017_x000D_	41.4058	21.2664	-71.6522	-1.25057	1	44.6978	26.1702	342.809	5.98314	5.90631		19.286	0
32647	Thu Mar 23 15:12:15 2017_x000D_	41.5235	21.8984	-69.0404	-1.20498	1	44.6978	26.1702	342.809	5.98314	5.32207		10.0228	6.55208
32648	Thu Mar 23 15:12:16 2017_x000D_	41.6334	22.2139	-65.4232	-1.14185	1	44.9161	26.1769	345.388	6.02816	5.14602		21.2217	0
32649	Thu Mar 23 15:12:16 2017_x000D_	41.9557	22.8436	-68.05	-1.1877	1	44.9161	26.1769	345.388	6.02816	4.45812		7.06269	0
32650	Thu Mar 23 15:12:16 2017_x000D_	42.0629	23.0532	-65.4245	-1.14187	1	44.9161	26.1769	345.388	6.02816	4.23063		20.0134	0
32651	Thu Mar 23 15:12:16 2017_x000D_	42.2826	23.6831	-65.4225	-1.14184	1	44.9161	26.1769	345.388	6.02816	3.62689		10.0001	0
32652	Thu Mar 23 15:12:16 2017_x000D_	42.3925	23.9978	-69.0423	-1.20501	1	44.9161	26.1769	345.388	6.02816	3.33422		19.9935	168.238
32653	Thu Mar 23 15:12:16 2017_x000D_	42.6119	24.6271	-69.0416	-1.205	2	44.081	20.6315	70.522	1.23084	4.25712		8.85442	0
32654	Thu Mar 23 15:12:16 2017_x000D_	42.8211	24.8353	-69.0454	-1.20507	2	44.081	20.6315	70.522	1.23084	4.38854		13.031	0
32655	Thu Mar 23 15:12:16 2017_x000D_	42.9334	25.2549	-71.658	-1.25067	2	44.081	20.6315	70.522	1.23084	4.7637		9.98387	0
32656	Thu Mar 23 15:12:16 2017_x000D_	43.0428	25.5692	-68.0497	-1.18769	2	44.081	20.6315	70.522	1.23084	5.04567		19.9555	47.9902
32657	Thu Mar 23 15:12:16 2017_x000D_	43.2618	26.1973	-68.0487	-1.18767	2	44.4459	22.189	71.4877	1.2477	4.17954		19.9432	0
32658	Thu Mar 23 15:12:16 2017_x000D_	43.4807	26.825	-68.0477	-1.18766	2	44.4459	22.189	71.4877	1.2477	4.73541		13.0026	0
32659	Thu Mar 23 15:12:16 2017_x000D_	43.5927	27.2437	-70.7766	-1.23528	2	44.4459	22.189	71.4877	1.2477	5.1262		11.3037	0
32660	Thu Mar 23 15:12:16 2017_x000D_	43.8038	27.5558	-71.6611	-1.25072	2	44.4459	22.189	71.4877	1.2477	5.40507		19.9109	106.232
32661	Thu Mar 23 15:12:16 2017_x000D_	44.0223	28.1825	-71.6613	-1.25073	2	45.6018	25.5361	79.8866	1.39428	3.08192		9.95257	0
32662	Thu Mar 23 15:12:16 2017_x000D_	44.1314	28.4958	-68.0471	-1.18765	2	45.6018	25.5361	79.8866	1.39428	3.30483		9.94223	0
32663	Thu Mar 23 15:12:16 2017_x000D_	44.2406	28.8087	-71.6616	-1.25073	2	45.6018	25.5361	79.8866	1.39428	3.5444		16.926	0
32664	Thu Mar 23 15:12:16 2017_x000D_	44.4564	29.33	-70.7804	-1.23535	2	45.6018	25.5361	79.8866	1.39428	3.96303		12.9595	0
32665	Thu Mar 23 15:12:16 2017_x000D_	44.5677	29.7474	-68.0451	-1.18761	2	45.6018	25.5361	79.8866	1.39428	4.33641		19.8635	14.674
32666	Thu Mar 23 15:12:16 2017_x000D_	44.7857	30.3726	-68.0441	-1.18759	2	45.7995	25.9835	82.6676	1.44282	4.50466		11.2613	0
32667	Thu Mar 23 15:12:16 2017_x000D_	44.9962	30.6834	-69.0435	-1.20504	2	45.7995	25.9835	82.6676	1.44282	4.76806		19.8397	0
32668	Thu Mar 23 15:12:16 2017_x000D_	45.2138	31.3079	-69.0429	-1.20503	2	45.7995	25.9835	82.6676	1.44282	5.35652		9.92326	0
32669	Thu Mar 23 15:12:16 2017_x000D_	45.3228	31.6202	-70.7824	-1.23539	2	45.7995	25.9835	82.6676	1.44282	5.65682		19.8217	75.0848
32670	Thu Mar 23 15:12:17 2017_x000D_	45.5403	32.2441	-70.7824	-1.23539	1	47.6282	24.2747	320.728	5.59775	8.23837		9.39248	0
32671	Thu Mar 23 15:12:17 2017_x000D_	45.5475	32.5571	-71.6635	-1.25076	1	47.6282	24.2747	320.728	5.59775	8.53976		6.99164	0
32672	Thu Mar 23 15:12:17 2017_x000D_	45.6538	32.7645	-74.3677	-1.29796	1	47.6282	24.2747	320.728	5.59775	8.71636		6.98089	0
32673	Thu Mar 23 15:12:17 2017_x000D_	45.7599	32.9716	-71.6656	-1.2508	1	47.6282	24.2747	320.728	5.59775	8.89531		19.7905	39.7186
32674	Thu Mar 23 15:12:17 2017_x000D_	45.9771	33.5945	-71.6659	-1.25081	1	47.6902	22.9522	320.728	5.59775	10.7793		6.25959	0
32675	Thu Mar 23 15:12:17 2017_x000D_	45.9818	33.8031	-71.6641	-1.25077	1	47.6902	22.9522	320.728	5.59775	10.9846		16.8303	0
32676	Thu Mar 23 15:12:17 2017_x000D_	46.1965	34.3214	-70.7805	-1.23535	1	47.6902	22.9522	320.728	5.59775	11.4669		9.87003	0
32677	Thu Mar 23 15:12:17 2017_x000D_	46.3047	34.6321	-69.0376	-1.20493	1	47.6902	22.9522	320.728	5.59775	11.7618		6.97692	39.7276
32678	Thu Mar 23 15:12:17 2017_x000D_	46.4109	34.839	-71.6665	-1.25082	1	47.7522	21.6294	320.728	5.59775	13.2775		15.9406	0
32679	Thu Mar 23 15:12:17 2017_x000D_	46.5239	35.3582	-68.0362	-1.18746	1	47.7522	21.6294	320.728	5.59775	13.7836		8.73996	0
32680	Thu Mar 23 15:12:17 2017_x000D_	46.731	35.5631	-68.0398	-1.18752	1	47.7522	21.6294	320.728	5.59775	13.9711		9.36542	0
32681	Thu Mar 23 15:12:17 2017_x000D_	46.7381	35.8752	-69.0364	-1.20491	1	47.7522	21.6294	320.728	5.59775	14.2818		8.73572	0
32682	Thu Mar 23 15:12:17 2017_x000D_	46.9451	36.08	-69.0401	-1.20498	1	47.7522	21.6294	320.728	5.59775	14.4731		3.12683	26.4921
32683	Thu Mar 23 15:12:17 2017_x000D_	46.9475	36.1842	-68.0388	-1.1875	1	47.7936	20.7473	320.728	5.59775	15.4601		9.85106	0
32684	Thu Mar 23 15:12:17 2017_x000D_	47.0555	36.4943	-66.4932	-1.16053	1	47.7936	20.7473	320.728	5.59775	15.7643		6.96207	0
32685	Thu Mar 23 15:12:17 2017_x000D_	47.1612	36.7009	-61.5416	-1.0741	1	47.7936	20.7473	320.728	5.59775	15.9661		12.8567	0
32686	Thu Mar 23 15:12:17 2017_x000D_	47.2712	37.1151	-50.95	-0.889246	1	47.7936	20.7473	320.728	5.59775	16.3761		6.82365	33.1233
32687	Thu Mar 23 15:12:17 2017_x000D_	47.4751	37.2159	-36.5536	-0.63798	1	47.8453	19.6444	320.728	5.59775	17.5754		6.95536	0
32688	Thu Mar 23 15:12:17 2017_x000D_	47.5807	37.4223	-30.1103	-0.525525	1	47.8453	19.6444	320.728	5.59775	17.7799		6.05476	0
32689	Thu Mar 23 15:12:17 2017_x000D_	47.7825	37.4191	-22.3889	-0.39076	1	47.8453	19.6444	320.728	5.59775	17.7748		4.36782	0
32690	Thu Mar 23 15:12:17 2017_x000D_	47.8858	37.5217	-13.4209	-0.234238	1	47.8453	19.6444	320.728	5.59775	17.8773		9.65219	0
32691	Thu Mar 23 15:12:18 2017_x000D_	48.1918	37.6211	0.98147	0.0171299	1	47.8453	19.6444	320.728	5.59775	17.98		3.02738	0
32692	Thu Mar 23 15:12:18 2017_x000D_	48.2927	37.6195	6.8566	0.11967	1	47.8453	19.6444	320.728	5.59775	17.9807		15.1551	0
32693	Thu Mar 23 15:12:18 2017_x000D_	48.7978	37.611	13.214	0.230628	1	47.8453	19.6444	320.728	5.59775	17.9918		9.58308	0
32694	Thu Mar 23 15:12:18 2017_x000D_	49.0981	37.5021	15.421	0.269147	1	47.8453	19.6444	320.728	5.59775	17.9016		24.3915	0
32695	Thu Mar 23 15:12:18 2017_x000D_	49.9026	37.3845	12.6195	0.220251	1	47.8453	19.6444	320.728	5.59775	17.859		13.5834	0
32696	Thu Mar 23 15:12:18 2017_x000D_	50.3014	37.1701	12.6164	0.220198	1	47.8453	19.6444	320.728	5.59775	17.697		12.4705	0
32697	Thu Mar 23 15:12:18 2017_x000D_	50.7021	37.0595	9.75435	0.170246	1	47.8453	19.6444	320.728	5.59775	17.6479		12.0887	0
32698	Thu Mar 23 15:12:18 2017_x000D_	51.105	37.0527	9.75598	0.170274	1	47.8453	19.6444	320.728	5.59775	17.7109		18.1167	0
32699	Thu Mar 23 15:12:18 2017_x000D_	51.7088	37.0423	3.91625	0.0683515	1	47.8453	19.6444	320.728	5.59775	17.8217		12.4553	33.67
32700	Thu Mar 23 15:12:18 2017_x000D_	52.109	36.9318	0.962877	0.0168054	1	47.6787	18.5345	320.728	5.59775	18.9232		18.0987	0
32701	Thu Mar 23 15:12:18 2017_x000D_	52.7122	36.9214	-4.92204	-0.0859058	1	47.6787	18.5345	320.728	5.59775	19.0634		12.0647	0
32702	Thu Mar 23 15:12:18 2017_x000D_	53.1143	36.9146	-4.92336	-0.0859289	1	47.6787	18.5345	320.728	5.59775	19.167		18.0835	0
32703	Thu Mar 23 15:12:18 2017_x000D_	53.717	36.9045	-4.92532	-0.085963	1	47.6787	18.5345	320.728	5.59775	19.337		12.4586	14.8783
32704	Thu Mar 23 15:12:18 2017_x000D_	54.1208	37.0015	-1.9869	-0.0346779	1	47.9178	18.1	300.383	5.24267	19.8933		21.3006	0
32705	Thu Mar 23 15:12:18 2017_x000D_	54.8249	37.093	-4.64375	-0.0810487	1	47.9178	18.1	300.383	5.24267	20.21		9.54514	0
32706	Thu Mar 23 15:12:18 2017_x000D_	55.124	36.9845	-1.98853	-0.0347063	1	47.9178	18.1	300.383	5.24267	20.2127		9.55062	0
32707	Thu Mar 23 15:12:18 2017_x000D_	55.4267	37.0831	0.969125	0.0169144	1	47.9178	18.1	300.383	5.24267	20.4143		18.0386	38.7978
32708	Thu Mar 23 15:12:18 2017_x000D_	56.0279	37.0729	0.969111	0.0169142	1	48.6248	17.0171	315	5.49779	21.3785		9.54969	0
32709	Thu Mar 23 15:12:18 2017_x000D_	56.3306	37.1714	3.92899	0.0685739	1	48.6248	17.0171	315	5.49779	21.5772		9.52156	0
32710	Thu Mar 23 15:12:18 2017_x000D_	56.6289	37.063	6.58962	0.11501	1	48.6248	17.0171	315	5.49779	21.5848		18.0176	0
32711	Thu Mar 23 15:12:18 2017_x000D_	57.2294	37.0528	6.59125	0.115039	1	48.6248	17.0171	315	5.49779	21.8052		9.52361	23.9879
32712	Thu Mar 23 15:12:18 2017_x000D_	57.5277	36.9442	3.92484	0.0685014	1	49.0927	16.3687	316.007	5.51536	22.2374		18.0026	0
32713	Thu Mar 23 15:12:19 2017_x000D_	58.1277	36.9341	3.92573	0.0685168	1	49.0927	16.3687	316.007	5.51536	22.4626		11.9927	0
32714	Thu Mar 23 15:12:19 2017_x000D_	58.5274	36.9274	3.92635	0.0685277	1	49.0927	16.3687	316.007	5.51536	22.6202		5.99787	0
32715	Thu Mar 23 15:12:19 2017_x000D_	58.7273	36.924	3.92666	0.0685332	1	49.0927	16.3687	316.007	5.51536	22.7012		20.967	0
32716	Thu Mar 23 15:12:19 2017_x000D_	59.4261	36.9122	3.7869	0.0660938	1	49.0927	16.3687	316.007	5.51536	22.996		8.98925	9.3964
32717	Thu Mar 23 15:12:19 2017_x000D_	59.7257	36.9072	3.92812	0.0685586	1	49.3215	16.1548	315	5.49779	23.2144		17.9606	0
32718	Thu Mar 23 15:12:19 2017_x000D_	60.3243	36.8971	3.92905	0.0685748	1	49.3215	16.1548	315	5.49779	23.4799		9.48491	0
32719	Thu Mar 23 15:12:19 2017_x000D_	60.6213	36.7887	0.9629	0.0168058	1	49.3215	16.1548	315	5.49779	23.5254		20.9399	0
32720	Thu Mar 23 15:12:19 2017_x000D_	61.3192	36.777	0.962867	0.0168052	1	49.3215	16.1548	315	5.49779	23.8583		8.96231	9.39435
32721	Thu Mar 23 15:12:19 2017_x000D_	61.6179	36.7719	0.962912	0.016806	1	49.5503	15.941	315	5.49779	24.0739		8.96825	0
32722	Thu Mar 23 15:12:19 2017_x000D_	61.9168	36.7669	0.962921	0.0168061	1	49.5503	15.941	315	5.49779	24.2208		17.9185	0
32723	Thu Mar 23 15:12:19 2017_x000D_	62.514	36.7569	0.962919	0.0168061	1	49.5503	15.941	315	5.49779	24.5226		9.47235	0
32724	Thu Mar 23 15:12:19 2017_x000D_	62.8107	36.6489	3.78569	0.0660728	1	49.5503	15.941	315	5.49779	24.5897		8.95926	9.3964
32725	Thu Mar 23 15:12:19 2017_x000D_	63.1093	36.6439	3.92721	0.0685428	1	49.7791	15.7271	315	5.49779	24.8034		14.9091	0
32726	Thu Mar 23 15:12:19 2017_x000D_	63.6062	36.6355	3.78686	0.0660931	1	49.7791	15.7271	315	5.49779	25.0669		8.95026	0
32727	Thu Mar 23 15:12:19 2017_x000D_	63.9045	36.6305	3.92845	0.0685644	1	49.7791	15.7271	315	5.49779	25.2285		14.8971	0
32728	Thu Mar 23 15:12:19 2017_x000D_	64.401	36.6222	3.78796	0.0661124	1	49.7791	15.7271	315	5.49779	25.503		5.95882	0
32729	Thu Mar 23 15:12:19 2017_x000D_	64.5996	36.6189	3.78826	0.0661177	1	49.7791	15.7271	315	5.49779	25.6147		11.9147	9.3964
32730	Thu Mar 23 15:12:19 2017_x000D_	64.9967	36.6122	3.78887	0.0661283	1	50.0079	15.5132	315	5.49779	25.8811		2.98539	0
32731	Thu Mar 23 15:12:19 2017_x000D_	65.0962	36.6106	3.93024	0.0685956	1	50.0079	15.5132	315	5.49779	25.9376		5.95287	0
32732	Thu Mar 23 15:12:19 2017_x000D_	65.2946	36.6072	3.93055	0.068601	1	50.0079	15.5132	315	5.49779	26.0507		14.8702	0
32733	Thu Mar 23 15:12:19 2017_x000D_	65.7902	36.5987	-1.8708	-0.0326517	1	50.0079	15.5132	315	5.49779	26.3378		9.45544	9.24982
32734	Thu Mar 23 15:12:20 2017_x000D_	66.0863	36.4907	-4.97286	-0.0867927	1	50.2159	15.7408	324.488	5.66338	26.1233		4.27447	0
32735	Thu Mar 23 15:12:20 2017_x000D_	66.1869	36.5916	-14.3314	-0.250131	1	50.2159	15.7408	324.488	5.66338	26.2646		6.87994	0
32736	Thu Mar 23 15:12:20 2017_x000D_	66.0845	36.3864	-31.4723	-0.549296	1	50.2159	15.7408	324.488	5.66338	26.0395		4.28528	0
32737	Thu Mar 23 15:12:20 2017_x000D_	65.9845	36.2844	-51.0617	-0.891196	1	50.2159	15.7408	324.488	5.66338	25.8976		3.09021	23.5433
32738	Thu Mar 23 15:12:20 2017_x000D_	65.9833	36.1814	-57.1851	-0.998069	1	50.8502	16.2029	14.075	0.245655	25.0629		0.018	0
32739	Thu Mar 23 15:12:20 2017_x000D_	65.9839	36.1814	-69.5916	-1.2146	1	50.8502	16.2029	14.075	0.245655	25.0633		0.00848528	0
32740	Thu Mar 23 15:12:20 2017_x000D_	65.9841	36.1816	-74.9088	-1.30741	1	50.8502	16.2029	14.075	0.245655	25.0636		3.1027	0
32741	Thu Mar 23 15:12:20 2017_x000D_	65.9863	36.285	268.111	4.67941	1	50.8502	16.2029	14.075	0.245655	25.1474		2.97926	0
32742	Thu Mar 23 15:12:20 2017_x000D_	66.0856	36.2837	259.967	4.53728	1	50.8502	16.2029	14.075	0.245655	25.2063		6.18674	14.5962
32743	Thu Mar 23 15:12:20 2017_x000D_	66.0888	36.4899	254.758	4.44637	1	51.2765	16.4374	15.7935	0.275649	24.93		6.87654	0
32744	Thu Mar 23 15:12:20 2017_x000D_	65.9927	36.698	245.172	4.27905	1	51.2765	16.4374	15.7935	0.275649	25.0411		16.5642	0
32745	Thu Mar 23 15:12:20 2017_x000D_	65.8021	37.2162	238.963	4.17069	1	51.2765	16.4374	15.7935	0.275649	25.3525		8.58595	0
32746	Thu Mar 23 15:12:20 2017_x000D_	65.6069	37.4255	238.963	4.17069	1	51.2765	16.4374	15.7935	0.275649	25.4138		15.2468	20.6485
32747	Thu Mar 23 15:12:20 2017_x000D_	65.3158	37.8421	241.357	4.21248	1	51.9211	16.6787	7.25039	0.126543	25.0461		24.6865	0
32748	Thu Mar 23 15:12:20 2017_x000D_	64.9303	38.5691	242.739	4.2366	1	51.9211	16.6787	7.25039	0.126543	25.4643		13.7084	0
32749	Thu Mar 23 15:12:20 2017_x000D_	64.7384	38.9838	247.711	4.32337	1	51.9211	16.6787	7.25039	0.126543	25.7255		17.8363	0
32750	Thu Mar 23 15:12:20 2017_x000D_	64.4489	39.5031	251.348	4.38684	1	51.9211	16.6787	7.25039	0.126543	26.0365		13.7112	18.4891
32751	Thu Mar 23 15:12:20 2017_x000D_	64.257	39.9179	251.348	4.38685	1	52.3368	17.1337	17.1911	0.300041	25.714		9.71789	0
32752	Thu Mar 23 15:12:20 2017_x000D_	64.1627	40.2278	254.77	4.44657	1	52.3368	17.1337	17.1911	0.300041	25.9459		18.7423	0
32753	Thu Mar 23 15:12:20 2017_x000D_	64.0732	40.8461	257.349	4.49158	1	52.3368	17.1337	17.1911	0.300041	26.4579		9.72563	0
32754	Thu Mar 23 15:12:20 2017_x000D_	63.979	41.1563	253.967	4.43257	1	52.3368	17.1337	17.1911	0.300041	26.6951		19.4387	9.24558
32755	Thu Mar 23 15:12:21 2017_x000D_	63.7904	41.7762	253.967	4.43257	1	52.5447	17.3612	15.4191	0.269114	26.8804		9.23522	0
32756	Thu Mar 23 15:12:21 2017_x000D_	63.7954	42.084	254.768	4.44654	1	52.5447	17.3612	15.4191	0.269114	27.1624		11.0124	0
32757	Thu Mar 23 15:12:21 2017_x000D_	63.602	42.396	253.968	4.43257	1	52.5447	17.3612	15.4191	0.269114	27.368		21.7563	0
32758	Thu Mar 23 15:12:21 2017_x000D_	63.5144	43.1159	257.349	4.49159	1	52.5447	17.3612	15.4191	0.269114	27.9936		9.71702	0
32759	Thu Mar 23 15:12:21 2017_x000D_	63.4202	43.4258	253.966	4.43255	1	52.5447	17.3612	15.4191	0.269114	28.2425		12.6713	20.6418
32760	Thu Mar 23 15:12:21 2017_x000D_	63.3276	43.8379	256.664	4.47963	1	53.1891	17.6024	7.25039	0.126543	28.1263		16.5091	0
32761	Thu Mar 23 15:12:21 2017_x000D_	63.1377	44.3544	257.351	4.49161	1	53.1891	17.6024	7.25039	0.126543	28.542		9.71041	0
32762	Thu Mar 23 15:12:21 2017_x000D_	63.0436	44.6641	253.966	4.43255	1	53.1891	17.6024	7.25039	0.126543	28.8001		22.3514	0
32763	Thu Mar 23 15:12:21 2017_x000D_	62.857	45.3854	254.768	4.44655	1	53.1891	17.6024	7.25039	0.126543	29.4171		9.22022	6.62549
32764	Thu Mar 23 15:12:21 2017_x000D_	62.862	45.6927	253.965	4.43253	1	53.1786	17.823	12.5003	0.218171	29.504		23.3182	0
32765	Thu Mar 23 15:12:21 2017_x000D_	62.5764	46.4156	257.352	4.49164	1	53.1786	17.823	12.5003	0.218171	30.0974		9.70379	0
32766	Thu Mar 23 15:12:21 2017_x000D_	62.4824	46.7251	253.966	4.43254	1	53.1786	17.823	12.5003	0.218171	30.3627		12.6495	0
32767	Thu Mar 23 15:12:21 2017_x000D_	62.39	47.1365	256.666	4.47967	1	53.1786	17.823	12.5003	0.218171	30.7267		18.6744	46.2049
32768	Thu Mar 23 15:12:21 2017_x000D_	62.3011	47.7526	253.965	4.43252	1	54.2174	18.9601	58.3971	1.01922	29.9058		12.64	0
32769	Thu Mar 23 15:12:21 2017_x000D_	62.2088	48.1637	256.665	4.47966	1	54.2174	18.9601	58.3971	1.01922	30.2773		19.3751	0
32770	Thu Mar 23 15:12:21 2017_x000D_	62.0209	48.7816	256.666	4.47967	1	54.2174	18.9601	58.3971	1.01922	30.8256		12.643	0
32771	Thu Mar 23 15:12:21 2017_x000D_	61.9286	49.1928	253.964	4.43251	1	54.2174	18.9601	58.3971	1.01922	31.2006		19.3657	60.2771
32772	Thu Mar 23 15:12:21 2017_x000D_	61.7408	49.8104	253.964	4.43251	1	55.453	20.5445	57.9796	1.01194	29.9337		9.67422	0
32773	Thu Mar 23 15:12:21 2017_x000D_	61.6469	50.1189	257.353	4.49166	1	55.453	20.5445	57.9796	1.01194	30.216		9.6857	0
32774	Thu Mar 23 15:12:21 2017_x000D_	61.553	50.4278	253.964	4.43252	1	55.453	20.5445	57.9796	1.01194	30.4995		12.6247	0
32775	Thu Mar 23 15:12:21 2017_x000D_	61.4608	50.8384	256.667	4.47968	1	55.453	20.5445	57.9796	1.01194	30.8839		18.635	0
32776	Thu Mar 23 15:12:21 2017_x000D_	61.3721	51.4532	253.963	4.43249	1	55.453	20.5445	57.9796	1.01194	31.4704		8.5671	27.7008
32777	Thu Mar 23 15:12:22 2017_x000D_	61.1775	51.6622	253.965	4.43252	1	56.0758	21.2262	32.1147	0.560507	30.8606		19.3447	0
32778	Thu Mar 23 15:12:22 2017_x000D_	60.9898	52.2791	253.965	4.43252	1	56.0758	21.2262	32.1147	0.560507	31.4393		12.2358	0
32779	Thu Mar 23 15:12:22 2017_x000D_	60.9968	52.6869	253.963	4.4325	1	56.0758	21.2262	32.1147	0.560507	31.8432		16.4494	0
32780	Thu Mar 23 15:12:22 2017_x000D_	60.8075	53.2015	254.767	4.44653	1	56.0758	21.2262	32.1147	0.560507	32.3235		10.9764	23.604
32781	Thu Mar 23 15:12:22 2017_x000D_	60.6146	53.5124	253.965	4.43253	1	56.4804	21.901	32.6821	0.570409	31.8806		18.3418	0
32782	Thu Mar 23 15:12:22 2017_x000D_	60.6252	54.1237	253.963	4.43249	1	56.4804	21.901	32.6821	0.570409	32.4882		8.56286	0
32783	Thu Mar 23 15:12:22 2017_x000D_	60.4307	54.3326	253.964	4.43252	1	56.4804	21.901	32.6821	0.570409	32.6713		6.1119	0
32784	Thu Mar 23 15:12:22 2017_x000D_	60.4342	54.5363	253.964	4.4325	1	56.4804	21.901	32.6821	0.570409	32.8739		16.4343	18.4595
32785	Thu Mar 23 15:12:22 2017_x000D_	60.245	55.0504	254.768	4.44654	1	56.8954	22.3553	45	0.785398	32.8662		6.10895	0
32786	Thu Mar 23 15:12:22 2017_x000D_	60.2486	55.254	254.767	4.44653	1	56.8954	22.3553	45	0.785398	33.0691		8.56271	0
32787	Thu Mar 23 15:12:22 2017_x000D_	60.054	55.4628	254.769	4.44656	1	56.8954	22.3553	45	0.785398	33.2578		9.16643	0
32788	Thu Mar 23 15:12:22 2017_x000D_	60.0594	55.7683	253.964	4.43251	1	56.8954	22.3553	45	0.785398	33.5625		6.81724	0
32789	Thu Mar 23 15:12:22 2017_x000D_	59.9639	55.9745	251.336	4.38665	1	56.8954	22.3553	45	0.785398	33.7589		12.5928	68.6966
32790	Thu Mar 23 15:12:22 2017_x000D_	59.8721	56.3841	253.964	4.43251	1	57.444	24.5785	67.4186	1.17668	31.8981		6.1029	0
32791	Thu Mar 23 15:12:22 2017_x000D_	59.8756	56.5875	253.963	4.4325	1	57.444	24.5785	67.4186	1.17668	32.1012		10.9529	0
32792	Thu Mar 23 15:12:22 2017_x000D_	59.6829	56.8976	260.011	4.53806	1	57.444	24.5785	67.4186	1.17668	32.3966		6.10296	0
32793	Thu Mar 23 15:12:22 2017_x000D_	59.6865	57.101	260.011	4.53804	1	57.444	24.5785	67.4186	1.17668	32.5997		6.80364	89.4301
32794	Thu Mar 23 15:12:22 2017_x000D_	59.591	57.3067	268.23	4.6815	1	58.1785	27.4676	74.7751	1.30507	29.8725		6.08167	0
32795	Thu Mar 23 15:12:22 2017_x000D_	59.594	57.5094	-75.2601	-1.31354	1	58.1785	27.4676	74.7751	1.30507	30.0751		6.1058	0
32796	Thu Mar 23 15:12:22 2017_x000D_	59.5973	57.7129	-68.1557	-1.18954	1	58.1785	27.4676	74.7751	1.30507	30.2786		6.09354	0
32797	Thu Mar 23 15:12:22 2017_x000D_	59.6	57.916	-50.3859	-0.8794	1	58.1785	27.4676	74.7751	1.30507	30.4816		8.46862	105.963
32798	Thu Mar 23 15:12:23 2017_x000D_	59.8013	58.1139	-42.4418	-0.740749	1	59.3269	30.8078	86.4069	1.50808	27.3102		10.7432	0
32799	Thu Mar 23 15:12:23 2017_x000D_	60.1014	58.3093	-28.2265	-0.492645	1	59.3269	30.8078	86.4069	1.50808	27.5124		4.24064	0
32800	Thu Mar 23 15:12:23 2017_x000D_	60.2021	58.4085	-19.1744	-0.334657	1	59.3269	30.8078	86.4069	1.50808	27.6146		4.23219	0
32801	Thu Mar 23 15:12:23 2017_x000D_	60.3027	58.5074	-15.5499	-0.271398	1	59.3269	30.8078	86.4069	1.50808	27.7168		12.2322	100.135
32802	Thu Mar 23 15:12:23 2017_x000D_	60.7002	58.5982	-7.14942	-0.124781	1	58.7326	34.0923	55.5324	0.969224	24.5848		8.90132	0
32803	Thu Mar 23 15:12:23 2017_x000D_	60.9968	58.5901	-1.18297	-0.0206467	1	58.7326	34.0923	55.5324	0.969224	24.6022		11.8608	0
32804	Thu Mar 23 15:12:23 2017_x000D_	61.392	58.5789	-1.18358	-0.0206573	1	58.7326	34.0923	55.5324	0.969224	24.6306		24.4059	0
32805	Thu Mar 23 15:12:23 2017_x000D_	62.1853	58.7592	-6.73783	-0.117597	1	58.7326	34.0923	55.5324	0.969224	24.9074		9.43013	0
32806	Thu Mar 23 15:12:23 2017_x000D_	62.4798	58.6493	-10.0168	-0.174826	1	58.7326	34.0923	55.5324	0.969224	24.8413		24.3754	53.0854
32807	Thu Mar 23 15:12:23 2017_x000D_	63.2721	58.8294	-15.5671	-0.271697	1	58.8657	35.8568	83.4766	1.45694	23.3914		13.2288	0
32808	Thu Mar 23 15:12:23 2017_x000D_	63.6695	59.0205	-20.8169	-0.363323	1	58.8657	35.8568	83.4766	1.45694	23.6566		9.34538	0
32809	Thu Mar 23 15:12:23 2017_x000D_	63.9669	59.1132	-24.4621	-0.426945	1	58.8657	35.8568	83.4766	1.45694	23.8093		22.5003	0
32810	Thu Mar 23 15:12:23 2017_x000D_	64.6611	59.3971	-28.2714	-0.493428	1	58.8657	35.8568	83.4766	1.45694	24.2432		13.2126	170.112
32811	Thu Mar 23 15:12:23 2017_x000D_	65.0579	59.5882	-28.2721	-0.493441	1	60.7875	41.1916	84.0624	1.46717	18.8857		25.4689	0
32812	Thu Mar 23 15:12:23 2017_x000D_	65.7542	60.0739	-32.2169	-0.562291	1	60.7875	41.1916	84.0624	1.46717	19.5246		10.6509	0
32813	Thu Mar 23 15:12:23 2017_x000D_	66.0518	60.2675	-30.7044	-0.535893	1	60.7875	41.1916	84.0624	1.46717	19.789		19.7793	0
32814	Thu Mar 23 15:12:23 2017_x000D_	66.6458	60.5536	-28.2684	-0.493377	1	60.7875	41.1916	84.0624	1.46717	20.2289		13.171	92.9121
32815	Thu Mar 23 15:12:23 2017_x000D_	67.0414	60.744	-28.2691	-0.493389	1	61.0739	44.2754	83.4506	1.45649	17.5164		10.6409	0
32816	Thu Mar 23 15:12:23 2017_x000D_	67.3386	60.9376	-21.8634	-0.381588	1	61.0739	44.2754	83.4506	1.45649	17.801		12.1104	0
32817	Thu Mar 23 15:12:23 2017_x000D_	67.7323	61.0268	-24.4554	-0.426827	1	61.0739	44.2754	83.4506	1.45649	18.0262		17.167	0
32818	Thu Mar 23 15:12:23 2017_x000D_	68.2266	61.3151	-20.7977	-0.362987	1	61.0739	44.2754	83.4506	1.45649	18.4801		6.57471	0
32819	Thu Mar 23 15:12:24 2017_x000D_	68.424	61.4103	-18.2041	-0.317722	1	61.0739	44.2754	83.4506	1.45649	18.6448		19.7095	66.8835
32820	Thu Mar 23 15:12:24 2017_x000D_	69.0159	61.6954	-15.5238	-0.270941	1	61.4025	46.4805	85.0477	1.48436	17.0134		11.7503	0
32821	Thu Mar 23 15:12:24 2017_x000D_	69.4074	61.6836	-15.5279	-0.271013	1	61.4025	46.4805	85.0477	1.48436	17.1818		18.5284	0
32822	Thu Mar 23 15:12:24 2017_x000D_	69.997	61.8675	-15.5272	-0.271001	1	61.4025	46.4805	85.0477	1.48436	17.6246		6.55469	0
32823	Thu Mar 23 15:12:24 2017_x000D_	70.1939	61.9622	-18.2052	-0.31774	1	61.4025	46.4805	85.0477	1.48436	17.8037		18.5095	55.8208
32824	Thu Mar 23 15:12:24 2017_x000D_	70.7829	62.1459	-18.2056	-0.317747	1	61.9695	48.2527	82.4335	1.43874	16.4529		13.0972	0
32825	Thu Mar 23 15:12:24 2017_x000D_	71.1762	62.3354	-18.2034	-0.31771	1	61.9695	48.2527	82.4335	1.43874	16.8252		5.85867	0
32826	Thu Mar 23 15:12:24 2017_x000D_	71.3714	62.3295	-18.2059	-0.317752	1	61.9695	48.2527	82.4335	1.43874	16.9278		18.4839	0
32827	Thu Mar 23 15:12:24 2017_x000D_	71.9596	62.5129	-18.2062	-0.317758	1	61.9695	48.2527	82.4335	1.43874	17.4114		13.0743	53.9787
32828	Thu Mar 23 15:12:24 2017_x000D_	72.3522	62.7021	-18.2042	-0.317723	1	62.3191	50.0177	73.694	1.2862	16.1727		9.23442	0
32829	Thu Mar 23 15:12:24 2017_x000D_	72.6461	62.7936	-21.8728	-0.381752	1	62.3191	50.0177	73.694	1.2862	16.4277		18.4488	0
32830	Thu Mar 23 15:12:24 2017_x000D_	73.2332	62.9766	-21.8746	-0.381783	1	62.3191	50.0177	73.694	1.2862	16.9426		9.21902	0
32831	Thu Mar 23 15:12:24 2017_x000D_	73.5265	63.0683	-18.2048	-0.317734	1	62.3191	50.0177	73.694	1.2862	17.2024		17.0326	41.3189
32832	Thu Mar 23 15:12:24 2017_x000D_	74.0169	63.3544	-21.8725	-0.381746	1	62.6897	51.3442	76.4384	1.3341	16.5091		18.4175	0
32833	Thu Mar 23 15:12:24 2017_x000D_	74.603	63.5371	-21.8741	-0.381775	1	62.6897	51.3442	76.4384	1.3341	17.0468		0	0
32834	Thu Mar 23 15:12:24 2017_x000D_	74.603	63.5371	-21.8741	-0.381775	1	62.6897	51.3442	76.4384	1.3341	17.0468		18.3985	0
32835	Thu Mar 23 15:12:24 2017_x000D_	75.1885	63.7196	-21.876	-0.381809	1	62.6897	51.3442	76.4384	1.3341	17.5889		9.19343	0
32836	Thu Mar 23 15:12:24 2017_x000D_	75.481	63.811	-18.2014	-0.317675	1	62.6897	51.3442	76.4384	1.3341	17.8616		15.661	26.9711
32837	Thu Mar 23 15:12:24 2017_x000D_	75.969	63.9964	-19.1708	-0.334594	1	62.8644	52.2261	82.4335	1.43874	17.6145		9.17465	0
32838	Thu Mar 23 15:12:24 2017_x000D_	76.261	64.0873	-20.8073	-0.363156	1	62.8644	52.2261	82.4335	1.43874	17.8929		13.0019	0
32839	Thu Mar 23 15:12:24 2017_x000D_	76.6514	64.2755	-20.806	-0.363133	1	62.8644	52.2261	82.4335	1.43874	18.3104		6.50083	0
32840	Thu Mar 23 15:12:24 2017_x000D_	76.8465	64.3698	-18.1976	-0.317608	1	62.8644	52.2261	82.4335	1.43874	18.5194		9.17662	20.6485
32841	Thu Mar 23 15:12:25 2017_x000D_	77.1386	64.4606	-21.8775	-0.381835	1	63.0496	52.889	85.0276	1.48401	18.2319		6.49022	0
32842	Thu Mar 23 15:12:25 2017_x000D_	77.3335	64.5545	-24.4839	-0.427325	1	63.0496	52.889	85.0276	1.48401	18.4422		9.17089	0
32843	Thu Mar 23 15:12:25 2017_x000D_	77.6254	64.6453	-28.3288	-0.494431	1	63.0496	52.889	85.0276	1.48401	18.726		2.90879	0
32844	Thu Mar 23 15:12:25 2017_x000D_	77.7223	64.6419	-34.6984	-0.605601	1	63.0496	52.889	85.0276	1.48401	18.7994		0.0234307	9.16633
32845	Thu Mar 23 15:12:25 2017_x000D_	77.7229	64.6414	-50.7419	-0.885613	1	63.2561	53.1142	81.0738	1.41501	18.4977		6.01227	0
32846	Thu Mar 23 15:12:25 2017_x000D_	77.721	64.441	-58.4733	-1.02055	1	63.2561	53.1142	81.0738	1.41501	18.372		0.0271662	0
32847	Thu Mar 23 15:12:25 2017_x000D_	77.7219	64.4411	-75.7201	-1.32156	1	63.2561	53.1142	81.0738	1.41501	18.3728		3.01234	0
32848	Thu Mar 23 15:12:25 2017_x000D_	77.7234	64.5415	-86.7467	-1.51402	1	63.2561	53.1142	81.0738	1.41501	18.436		3.02729	46.0023
32849	Thu Mar 23 15:12:25 2017_x000D_	77.7248	64.6424	257.076	4.48682	1	63.1816	54.6458	95.3952	1.66496	17.6476		6.63039	0
32850	Thu Mar 23 15:12:25 2017_x000D_	77.8238	64.84	247.521	4.32005	1	63.1816	54.6458	95.3952	1.66496	17.8414		0.0067082	0
32851	Thu Mar 23 15:12:25 2017_x000D_	77.8237	64.8402	242.611	4.23436	1	63.1816	54.6458	95.3952	1.66496	17.8414		8.45733	0
32852	Thu Mar 23 15:12:25 2017_x000D_	77.632	65.0469	235.046	4.10233	1	63.1816	54.6458	95.3952	1.66496	17.8044		6.73747	0
32853	Thu Mar 23 15:12:25 2017_x000D_	77.537	65.2504	225.189	3.93029	1	63.1816	54.6458	95.3952	1.66496	17.8476		21.1258	53.0824
32854	Thu Mar 23 15:12:25 2017_x000D_	77.0578	65.7664	221.325	3.86286	1	62.8793	56.3892	97.5665	1.70286	16.9989		14.8611	0
32855	Thu Mar 23 15:12:25 2017_x000D_	76.6736	66.0791	223.384	3.89878	1	62.8793	56.3892	97.5665	1.70286	16.8575		23.2557	0
32856	Thu Mar 23 15:12:25 2017_x000D_	76.0977	66.598	229.053	3.99773	1	62.8793	56.3892	97.5665	1.70286	16.7017		12.6688	0
32857	Thu Mar 23 15:12:25 2017_x000D_	75.8104	66.9075	232.885	4.06461	1	62.8793	56.3892	97.5665	1.70286	16.6688		25.8069	33.6031
32858	Thu Mar 23 15:12:25 2017_x000D_	75.3336	67.6235	236.65	4.13032	1	62.609	57.4762	95.3952	1.66496	16.2752		6.72152	0
32859	Thu Mar 23 15:12:25 2017_x000D_	75.239	67.8266	238.891	4.16943	1	62.609	57.4762	95.3952	1.66496	16.3294		10.8238	0
32860	Thu Mar 23 15:12:25 2017_x000D_	75.0485	68.133	240.319	4.19436	1	62.609	57.4762	95.3952	1.66496	16.3801		8.44429	0
32861	Thu Mar 23 15:12:25 2017_x000D_	74.8569	68.3392	245.021	4.27642	1	62.609	57.4762	95.3952	1.66496	16.3712		20.1725	27.1854
32862	Thu Mar 23 15:12:26 2017_x000D_	74.5729	68.9487	247.533	4.32027	1	62.3494	58.3444	99.3214	1.73348	16.1822		10.8196	0
32863	Thu Mar 23 15:12:26 2017_x000D_	74.3825	69.255	248.623	4.33929	1	62.3494	58.3444	99.3214	1.73348	16.2431		19.025	0
32864	Thu Mar 23 15:12:26 2017_x000D_	74.1956	69.861	248.622	4.33928	1	62.3494	58.3444	99.3214	1.73348	16.5216		9.50633	0
32865	Thu Mar 23 15:12:26 2017_x000D_	74.1022	70.1638	252.041	4.39894	1	62.3494	58.3444	99.3214	1.73348	16.6681		22.9057	19.6973
32866	Thu Mar 23 15:12:26 2017_x000D_	73.8196	70.8731	248.622	4.33928	1	62.3175	59.0002	98.9261	1.72659	16.5307		5.98847	0
32867	Thu Mar 23 15:12:26 2017_x000D_	73.8221	71.0727	248.622	4.33926	1	62.3175	59.0002	98.9261	1.72659	16.6764		10.8196	0
32868	Thu Mar 23 15:12:26 2017_x000D_	73.6317	71.379	247.533	4.32026	1	62.3175	59.0002	98.9261	1.72659	16.7704		20.1591	0
32869	Thu Mar 23 15:12:26 2017_x000D_	73.3479	71.9881	245.02	4.2764	1	62.3175	59.0002	98.9261	1.72659	17.0398		13.4336	0
32870	Thu Mar 23 15:12:26 2017_x000D_	73.1588	72.394	245.02	4.27641	1	62.3175	59.0002	98.9261	1.72659	17.2316		6.72152	27.1768
32871	Thu Mar 23 15:12:26 2017_x000D_	73.0642	72.5971	242.614	4.23442	1	62.0579	59.8681	97.6551	1.7044	16.8275		20.1457	0
32872	Thu Mar 23 15:12:26 2017_x000D_	72.7806	73.2058	245.02	4.27641	1	62.0579	59.8681	97.6551	1.7044	17.1135		12.3806	0
32873	Thu Mar 23 15:12:26 2017_x000D_	72.6886	73.6081	242.613	4.2344	1	62.0579	59.8681	97.6551	1.7044	17.3724		16.8975	0
32874	Thu Mar 23 15:12:26 2017_x000D_	72.3055	74.021	242.614	4.23442	1	62.0579	59.8681	97.6551	1.7044	17.4733		12.3718	6.51266
32875	Thu Mar 23 15:12:26 2017_x000D_	72.2135	74.423	245.02	4.27641	1	61.8409	59.8619	97.6551	1.7044	17.8778		19.1701	0
32876	Thu Mar 23 15:12:26 2017_x000D_	71.8317	74.9354	246.199	4.29698	1	61.8409	59.8619	97.6551	1.7044	18.0839		8.96776	0
32877	Thu Mar 23 15:12:26 2017_x000D_	71.8356	75.2343	245.02	4.2764	1	61.8409	59.8619	97.6551	1.7044	18.3359		6.6133	0
32878	Thu Mar 23 15:12:26 2017_x000D_	71.6427	75.341	246.199	4.29698	1	61.8409	59.8619	97.6551	1.7044	18.3215		16.17	0
32879	Thu Mar 23 15:12:26 2017_x000D_	71.4551	75.8463	245.021	4.27641	1	61.8409	59.8619	97.6551	1.7044	18.653		6.70938	52.4988
32880	Thu Mar 23 15:12:26 2017_x000D_	71.3606	76.049	247.535	4.32031	1	61.756	61.6098	110.492	1.92845	17.3418		12.3617	0
32881	Thu Mar 23 15:12:26 2017_x000D_	71.2688	76.4507	250.155	4.36603	1	61.756	61.6098	110.492	1.92845	17.628		4.2223	0
32882	Thu Mar 23 15:12:26 2017_x000D_	71.1731	76.5539	248.626	4.33934	1	61.756	61.6098	110.492	1.92845	17.6637		6.70666	0
32883	Thu Mar 23 15:12:26 2017_x000D_	71.0786	76.7565	251.147	4.38334	1	61.756	61.6098	110.492	1.92845	17.7858		13.4175	32.8017
32884	Thu Mar 23 15:12:27 2017_x000D_	70.8897	77.1619	251.148	4.38335	1	61.7029	62.7019	110.492	1.92845	17.1315		5.97055	0
32885	Thu Mar 23 15:12:27 2017_x000D_	70.8924	77.3609	251.147	4.38334	1	61.7029	62.7019	110.492	1.92845	17.3012		5.96755	0
32886	Thu Mar 23 15:12:27 2017_x000D_	70.8951	77.5598	251.146	4.38333	1	61.7029	62.7019	110.492	1.92845	17.4715		13.4135	0
32887	Thu Mar 23 15:12:27 2017_x000D_	70.7063	77.9651	251.147	4.38334	1	61.7029	62.7019	110.492	1.92845	17.7208		6.70811	72.5645
32888	Thu Mar 23 15:12:27 2017_x000D_	70.6119	78.1678	248.625	4.33933	1	61.3693	65.0976	110.492	1.92845	16.008		16.1616	0
32889	Thu Mar 23 15:12:27 2017_x000D_	70.4243	78.6728	242.612	4.23437	1	61.3693	65.0976	110.492	1.92845	16.3181		0.00948683	0
32890	Thu Mar 23 15:12:27 2017_x000D_	70.4242	78.6731	235.045	4.10231	1	61.3693	65.0976	110.492	1.92845	16.3183		4.11126	0
32891	Thu Mar 23 15:12:27 2017_x000D_	70.5219	78.7692	215.291	3.75753	1	61.3693	65.0976	110.492	1.92845	16.4524		4.20568	0
32892	Thu Mar 23 15:12:27 2017_x000D_	70.617	78.6662	204.275	3.56526	1	61.3693	65.0976	110.492	1.92845	16.4203		4.09022	39.3342
32893	Thu Mar 23 15:12:27 2017_x000D_	70.7146	78.7614	185.018	3.22917	1	61.3058	66.4072	83.274	1.45341	15.5291		0.00948683	0
32894	Thu Mar 23 15:12:27 2017_x000D_	70.7145	78.7611	179.441	3.13183	1	61.3058	66.4072	83.274	1.45341	15.5288		0.0174929	0
32895	Thu Mar 23 15:12:27 2017_x000D_	70.7142	78.7606	168.463	2.94024	1	61.3058	66.4072	83.274	1.45341	15.5282		0.0271662	0
32896	Thu Mar 23 15:12:27 2017_x000D_	70.7141	78.7597	151.216	2.63922	1	61.3058	66.4072	83.274	1.45341	15.5274		0.0134164	75.5977
32897	Thu Mar 23 15:12:27 2017_x000D_	70.7145	78.7595	143.64	2.50699	1	62.5009	68.6257	58.347	1.01835	13.0444		2.91179	0
32898	Thu Mar 23 15:12:27 2017_x000D_	70.6175	78.7629	137.729	2.40382	1	62.5009	68.6257	58.347	1.01835	12.9862		12.3493	0
32899	Thu Mar 23 15:12:27 2017_x000D_	70.3226	78.4757	126.478	2.20746	1	62.5009	68.6257	58.347	1.01835	12.5778		10.5543	0
32900	Thu Mar 23 15:12:27 2017_x000D_	70.1243	78.1851	128.072	2.23528	1	62.5009	68.6257	58.347	1.01835	12.227		29.2639	50.5011
32901	Thu Mar 23 15:12:27 2017_x000D_	69.5301	77.4115	128.072	2.23527	1	63.5211	69.9647	55.9111	0.975832	9.56885		10.5718	0
32902	Thu Mar 23 15:12:27 2017_x000D_	69.3315	77.1204	129.789	2.26525	1	63.5211	69.9647	55.9111	0.975832	9.21763		14.6572	0
32903	Thu Mar 23 15:12:27 2017_x000D_	69.0338	76.733	131.921	2.30246	1	63.5211	69.9647	55.9111	0.975832	8.72925		24.7946	0
32904	Thu Mar 23 15:12:27 2017_x000D_	68.4408	76.1573	139.727	2.4387	1	63.5211	69.9647	55.9111	0.975832	7.90897		8.26976	54.8014
32905	Thu Mar 23 15:12:28 2017_x000D_	68.2431	75.9652	139.727	2.43869	1	64.7576	71.3093	43.8809	0.765866	5.81602		22.8194	0
32906	Thu Mar 23 15:12:28 2017_x000D_	67.6506	75.4882	145.221	2.53459	1	64.7576	71.3093	43.8809	0.765866	5.08258		14.5944	0
32907	Thu Mar 23 15:12:28 2017_x000D_	67.2562	75.2034	147.431	2.57315	1	64.7576	71.3093	43.8809	0.765866	4.62677		8.28888	0
32908	Thu Mar 23 15:12:28 2017_x000D_	67.058	75.0109	147.428	2.57311	1	64.7576	71.3093	43.8809	0.765866	4.35817		21.064	0
32909	Thu Mar 23 15:12:28 2017_x000D_	66.4663	74.6329	147.429	2.57311	1	64.7576	71.3093	43.8809	0.765866	3.73711		13.0604	266.907
32910	Thu Mar 23 15:12:28 2017_x000D_	66.0725	74.4473	147.431	2.57315	2	71.6352	76.9532	184.108	3.21329	6.10108		8.30161	0
32911	Thu Mar 23 15:12:28 2017_x000D_	65.874	74.2545	147.428	2.57311	2	71.6352	76.9532	184.108	3.21329	6.36195		21.1057	0
32912	Thu Mar 23 15:12:28 2017_x000D_	65.2811	73.8758	147.428	2.57311	2	71.6352	76.9532	184.108	3.21329	7.0601		10.5524	0
32913	Thu Mar 23 15:12:28 2017_x000D_	64.9847	73.6864	145.859	2.54572	2	71.6352	76.9532	184.108	3.21329	7.40953		17.0885	78.6389
32914	Thu Mar 23 15:12:28 2017_x000D_	64.4903	73.4035	145.225	2.53465	2	69.5464	75.3695	180	3.14159	5.42488		10.5673	0
32915	Thu Mar 23 15:12:28 2017_x000D_	64.1935	73.2138	143.617	2.50659	2	69.5464	75.3695	180	3.14159	5.77067		16.6563	0
32916	Thu Mar 23 15:12:28 2017_x000D_	63.7951	72.8271	143.614	2.50655	2	69.5464	75.3695	180	3.14159	6.28818		9.26618	0
32917	Thu Mar 23 15:12:28 2017_x000D_	63.4996	72.7372	139.75	2.43909	2	69.5464	75.3695	180	3.14159	6.59491		18.9206	9.11695
32918	Thu Mar 23 15:12:28 2017_x000D_	63.0991	72.25	141.884	2.47635	2	69.3407	75.1458	202.715	3.53804	6.88064		14.7137	0
32919	Thu Mar 23 15:12:28 2017_x000D_	62.7016	71.9627	139.747	2.43904	2	69.3407	75.1458	202.715	3.53804	7.36273		8.34833	0
32920	Thu Mar 23 15:12:28 2017_x000D_	62.5019	71.7689	139.746	2.43903	2	69.3407	75.1458	202.715	3.53804	7.6271		18.8754	0
32921	Thu Mar 23 15:12:28 2017_x000D_	62.0038	71.3845	141.497	2.46959	2	69.3407	75.1458	202.715	3.53804	8.24485		8.35682	504.459
32922	Thu Mar 23 15:12:28 2017_x000D_	61.8039	71.1905	141.496	2.46957	2	72.5454	58.6387	180	3.14159	16.5205		10.6147	0
32923	Thu Mar 23 15:12:28 2017_x000D_	61.5058	70.9999	139.748	2.43906	2	72.5454	58.6387	180	3.14159	16.5732		14.745	0
32924	Thu Mar 23 15:12:28 2017_x000D_	61.1073	70.7122	141.885	2.47636	2	72.5454	58.6387	180	3.14159	16.6313		16.7433	0
32925	Thu Mar 23 15:12:28 2017_x000D_	60.7068	70.3235	141.883	2.47632	2	72.5454	58.6387	180	3.14159	16.6339		10.6481	0
32926	Thu Mar 23 15:12:29 2017_x000D_	60.4077	70.1324	143.608	2.50644	2	72.5454	58.6387	180	3.14159	16.7161		8.38018	0
32927	Thu Mar 23 15:12:29 2017_x000D_	60.2072	69.9379	143.607	2.50641	2	72.5454	58.6387	180	3.14159	16.7303		6.67644	0
32928	Thu Mar 23 15:12:29 2017_x000D_	60.1054	69.74	141.879	2.47626	2	72.5454	58.6387	180	3.14159	16.6731		13.1956	0
32929	Thu Mar 23 15:12:29 2017_x000D_	59.7077	69.5521	141.883	2.47633	2	72.5454	58.6387	180	3.14159	16.8496		8.39076	0
32930	Thu Mar 23 15:12:29 2017_x000D_	59.507	69.3573	141.882	2.47631	2	72.5454	58.6387	180	3.14159	16.8786		12.6042	455.961
32931	Thu Mar 23 15:12:29 2017_x000D_	59.2054	69.0648	141.494	2.46954	1	63.4786	70.8368	262.928	4.58896	4.62604		6.60124	0
32932	Thu Mar 23 15:12:29 2017_x000D_	59.0064	68.9709	143.604	2.50637	1	63.4786	70.8368	262.928	4.58896	4.84584		10.6638	0
32933	Thu Mar 23 15:12:29 2017_x000D_	58.707	68.7793	141.883	2.47633	1	63.4786	70.8368	262.928	4.58896	5.19629		6.70078	0
32934	Thu Mar 23 15:12:29 2017_x000D_	58.6044	68.5809	143.602	2.50632	1	63.4786	70.8368	262.928	4.58896	5.37093		6.61066	46.561
32935	Thu Mar 23 15:12:29 2017_x000D_	58.4051	68.4869	145.836	2.54532	1	62.2204	69.9281	223.309	3.89748	4.07843		18.9954	0
32936	Thu Mar 23 15:12:29 2017_x000D_	57.9038	68.1001	152.135	2.65526	1	62.2204	69.9281	223.309	3.89748	4.68771		6.62152	0
32937	Thu Mar 23 15:12:29 2017_x000D_	57.7041	68.0061	162.142	2.8299	1	62.2204	69.9281	223.309	3.89748	4.90826		6.61865	0
32938	Thu Mar 23 15:12:29 2017_x000D_	57.5046	67.9119	164.797	2.87625	1	62.2204	69.9281	223.309	3.89748	5.12873		8.89469	274.332
32939	Thu Mar 23 15:12:29 2017_x000D_	57.2083	67.9225	181.893	3.17463	2	54.8794	64.4756	216.86	3.78493	4.15992		4.19639	0
32940	Thu Mar 23 15:12:29 2017_x000D_	57.108	67.825	190.574	3.32615	2	54.8794	64.4756	216.86	3.78493	4.02308		9.43611	0
32941	Thu Mar 23 15:12:29 2017_x000D_	56.8137	67.936	205.016	3.57821	2	54.8794	64.4756	216.86	3.78493	3.96433		8.89986	0
32942	Thu Mar 23 15:12:29 2017_x000D_	56.5172	67.9458	211.242	3.68686	2	54.8794	64.4756	216.86	3.78493	3.83727		10.828	0
32943	Thu Mar 23 15:12:29 2017_x000D_	56.2248	68.1574	225.11	3.92891	2	54.8794	64.4756	216.86	3.78493	3.91992		4.26878	45.9255
32944	Thu Mar 23 15:12:29 2017_x000D_	56.1279	68.2616	229.004	3.99688	2	54.9526	62.9465	216.86	3.78493	5.44349		6.781	0
32945	Thu Mar 23 15:12:29 2017_x000D_	56.0329	68.4667	231.081	4.03313	2	54.9526	62.9465	216.86	3.78493	5.62491		21.8603	0
32946	Thu Mar 23 15:12:29 2017_x000D_	55.6486	69.0858	231.081	4.03313	2	54.9526	62.9465	216.86	3.78493	6.17863		10.8527	0
32947	Thu Mar 23 15:12:29 2017_x000D_	55.3554	69.2977	229.004	3.99688	2	54.9526	62.9465	216.86	3.78493	6.36396		12.8274	52.5029
32948	Thu Mar 23 15:12:30 2017_x000D_	55.0641	69.6107	225.111	3.92893	2	55.0362	61.1984	222.98	3.89173	8.41235		23.6469	0
32949	Thu Mar 23 15:12:30 2017_x000D_	54.5807	70.2333	223.296	3.89724	2	55.0362	61.1984	222.98	3.89173	9.04637		23.5721	0
32950	Thu Mar 23 15:12:30 2017_x000D_	53.9961	70.7583	216.683	3.78183	2	55.0362	61.1984	222.98	3.89173	9.61631		10.8635	0
32951	Thu Mar 23 15:12:30 2017_x000D_	53.7026	70.9704	215.091	3.75404	2	55.0362	61.1984	222.98	3.89173	9.86258		17.552	32.8247
32952	Thu Mar 23 15:12:30 2017_x000D_	53.2128	71.2904	211.259	3.68716	2	55.0886	60.1055	228.732	3.99213	11.3411		6.71856	0
32953	Thu Mar 23 15:12:30 2017_x000D_	53.0165	71.3982	208.775	3.64382	2	55.0886	60.1055	228.732	3.99213	11.4812		13.4398	0
32954	Thu Mar 23 15:12:30 2017_x000D_	52.6238	71.6138	208.775	3.64382	2	55.0886	60.1055	228.732	3.99213	11.7693		10.8719	0
32955	Thu Mar 23 15:12:30 2017_x000D_	52.3301	71.8261	207.559	3.62259	2	55.0886	60.1055	228.732	3.99213	12.0408		21.7982	0
32956	Thu Mar 23 15:12:30 2017_x000D_	51.6396	72.0523	208.774	3.64379	2	55.0886	60.1055	228.732	3.99213	12.4347		8.55862	19.6994
32957	Thu Mar 23 15:12:30 2017_x000D_	51.4452	72.2611	208.775	3.64382	2	55.1199	59.4496	228.732	3.99213	13.3281		20.1813	0
32958	Thu Mar 23 15:12:30 2017_x000D_	50.8556	72.585	211.257	3.68713	2	55.1199	59.4496	228.732	3.99213	13.8102		9.48526	0
32959	Thu Mar 23 15:12:30 2017_x000D_	50.5597	72.6964	210.103	3.66699	2	55.1199	59.4496	228.732	3.99213	14.0098		15.0989	0
32960	Thu Mar 23 15:12:30 2017_x000D_	50.1687	73.0133	212.661	3.71164	2	55.1199	59.4496	228.732	3.99213	14.4391		12.3601	19.7025
32961	Thu Mar 23 15:12:30 2017_x000D_	49.7731	73.1284	215.085	3.75393	2	55.1513	58.7936	228.732	3.99213	15.3105		8.56505	0
32962	Thu Mar 23 15:12:30 2017_x000D_	49.5786	73.3374	215.085	3.75395	2	55.1513	58.7936	228.732	3.99213	15.5749		19.3582	0
32963	Thu Mar 23 15:12:30 2017_x000D_	49.0901	73.759	216.677	3.78173	2	55.1513	58.7936	228.732	3.99213	16.1462		9.50247	0
32964	Thu Mar 23 15:12:30 2017_x000D_	48.7937	73.8707	217.379	3.79398	2	55.1513	58.7936	228.732	3.99213	16.3627		17.5911	13.1341
32965	Thu Mar 23 15:12:30 2017_x000D_	48.3028	74.1914	216.676	3.7817	2	55.1723	58.3563	228.732	3.99213	17.261		10.8977	0
32966	Thu Mar 23 15:12:30 2017_x000D_	48.0084	74.4042	215.085	3.75394	2	55.1723	58.3563	228.732	3.99213	17.5743		8.57134	0
32967	Thu Mar 23 15:12:30 2017_x000D_	47.8137	74.6133	215.086	3.75395	2	55.1723	58.3563	228.732	3.99213	17.8449		21.7905	0
32968	Thu Mar 23 15:12:30 2017_x000D_	47.2251	75.0389	215.086	3.75396	2	55.1723	58.3563	228.732	3.99213	18.4788		8.57134	23.4256
32969	Thu Mar 23 15:12:31 2017_x000D_	47.0304	75.248	215.087	3.75397	2	54.7691	57.6876	245.85	4.2909	19.19		20.2364	0
32970	Thu Mar 23 15:12:31 2017_x000D_	46.4392	75.5728	217.378	3.79397	2	54.7691	57.6876	245.85	4.2909	19.7299		6.74682	0
32971	Thu Mar 23 15:12:31 2017_x000D_	46.2421	75.6811	215.085	3.75395	2	54.7691	57.6876	245.85	4.2909	19.9117		10.9019	0
32972	Thu Mar 23 15:12:31 2017_x000D_	45.9476	75.894	216.675	3.7817	2	54.7691	57.6876	245.85	4.2909	20.231		19.3947	0
32973	Thu Mar 23 15:12:31 2017_x000D_	45.4581	76.3163	215.086	3.75396	2	54.7691	57.6876	245.85	4.2909	20.826		8.57982	37.9165
32974	Thu Mar 23 15:12:31 2017_x000D_	45.2632	76.5256	215.087	3.75397	2	54.1695	56.575	254.799	4.44708	21.8483		16.2336	0
32975	Thu Mar 23 15:12:31 2017_x000D_	44.769	76.746	216.675	3.78169	2	54.1695	56.575	254.799	4.44708	22.254		10.9169	0
32976	Thu Mar 23 15:12:31 2017_x000D_	44.4741	76.9592	215.086	3.75395	2	54.1695	56.575	254.799	4.44708	22.5725		6.75615	0
32977	Thu Mar 23 15:12:31 2017_x000D_	44.2767	77.0676	212.665	3.7117	2	54.1695	56.575	254.799	4.44708	22.7555		15.1481	18.3445
32978	Thu Mar 23 15:12:31 2017_x000D_	43.8844	77.3855	215.086	3.75396	2	53.7557	56.1248	233.974	4.08362	23.4406		6.76023	0
32979	Thu Mar 23 15:12:31 2017_x000D_	43.6869	77.494	212.665	3.71171	2	53.7557	56.1248	233.974	4.08362	23.6225		13.5178	0
32980	Thu Mar 23 15:12:31 2017_x000D_	43.292	77.711	212.665	3.7117	2	53.7557	56.1248	233.974	4.08362	23.9886		6.7576	0
32981	Thu Mar 23 15:12:31 2017_x000D_	43.0946	77.8195	215.085	3.75393	2	53.7557	56.1248	233.974	4.08362	24.1727		6.79985	23.4405
32982	Thu Mar 23 15:12:31 2017_x000D_	42.9994	78.0252	213.623	3.72842	2	53.3522	55.4557	239.93	4.18756	24.8307		9.53689	0
32983	Thu Mar 23 15:12:31 2017_x000D_	42.702	78.1375	212.665	3.71171	2	53.3522	55.4557	239.93	4.18756	25.0577		8.5883	0
32984	Thu Mar 23 15:12:31 2017_x000D_	42.5069	78.347	212.666	3.71173	2	53.3522	55.4557	239.93	4.18756	25.3305		17.6661	0
32985	Thu Mar 23 15:12:31 2017_x000D_	42.0138	78.6689	203.503	3.55179	2	53.3522	55.4557	239.93	4.18756	25.8343		9.55304	0
32986	Thu Mar 23 15:12:31 2017_x000D_	41.7159	78.7814	199.786	3.48692	2	53.3522	55.4557	239.93	4.18756	26.0671		6.03697	18.3509
32987	Thu Mar 23 15:12:31 2017_x000D_	41.5148	78.7887	182.2	3.17999	2	52.9383	55.0053	238.75	4.16698	26.3846		0	0
32988	Thu Mar 23 15:12:31 2017_x000D_	41.5148	78.7887	182.2	3.17999	2	52.9383	55.0053	238.75	4.16698	26.3846		9.02682	0
32989	Thu Mar 23 15:12:31 2017_x000D_	41.2141	78.7995	165.316	2.8853	2	52.9383	55.0053	238.75	4.16698	26.5259		6.7559	0
32990	Thu Mar 23 15:12:32 2017_x000D_	41.0166	78.9077	155.311	2.71069	2	52.9383	55.0053	238.75	4.16698	26.7105		12.7323	9.17647
32991	Thu Mar 23 15:12:32 2017_x000D_	40.7087	78.6156	138.605	2.41912	2	52.7313	54.7801	231.556	4.04141	26.696		4.24625	0
32992	Thu Mar 23 15:12:32 2017_x000D_	40.606	78.5182	134.605	2.34929	2	52.7313	54.7801	231.556	4.04141	26.6556		14.9847	0
32993	Thu Mar 23 15:12:32 2017_x000D_	40.1979	78.2302	120.505	2.10321	2	52.7313	54.7801	231.556	4.04141	26.5893		9.55313	0
32994	Thu Mar 23 15:12:32 2017_x000D_	40.09	77.9306	116.774	2.03809	2	52.7313	54.7801	231.556	4.04141	26.377		15.4267	18.3529
32995	Thu Mar 23 15:12:32 2017_x000D_	39.9772	77.4289	108.104	1.88676	2	52.3173	54.3297	239.247	4.17565	26.1888		10.8545	0
32996	Thu Mar 23 15:12:32 2017_x000D_	39.7687	77.1332	108.933	1.90124	2	52.3173	54.3297	239.247	4.17565	26.0282		9.114	0
32997	Thu Mar 23 15:12:32 2017_x000D_	39.7609	76.8295	108.104	1.88677	2	52.3173	54.3297	239.247	4.17565	25.7663		25.8439	0
32998	Thu Mar 23 15:12:32 2017_x000D_	39.4386	76.0306	110.697	1.93202	2	52.3173	54.3297	239.247	4.17565	25.2347		12.4976	9.17868
32999	Thu Mar 23 15:12:32 2017_x000D_	39.3275	75.6291	113.209	1.97587	2	52.1103	54.1044	240.963	4.2056	25.0342		20.2772	0
33000	Thu Mar 23 15:12:32 2017_x000D_	39.0102	75.0323	117.985	2.05923	2	52.1103	54.1044	240.963	4.2056	24.6899		9.58283	0
33001	Thu Mar 23 15:12:32 2017_x000D_	38.9016	74.7319	121.9	2.12755	2	52.1103	54.1044	240.963	4.2056	24.4942		20.3134	0
33002	Thu Mar 23 15:12:32 2017_x000D_	38.5838	74.134	124.35	2.17031	2	52.1103	54.1044	240.963	4.2056	24.1692		8.53503	0
33003	Thu Mar 23 15:12:32 2017_x000D_	38.3773	73.9383	124.352	2.17035	2	52.1103	54.1044	240.963	4.2056	24.1242		6.78018	26.8055
33004	Thu Mar 23 15:12:32 2017_x000D_	38.2711	73.7388	126.676	2.21092	2	51.2508	53.8602	185.395	3.23576	23.7409		9.59898	0
33005	Thu Mar 23 15:12:32 2017_x000D_	38.1623	73.4379	130.575	2.27896	2	51.2508	53.8602	185.395	3.23576	23.5498		17.0976	0
33006	Thu Mar 23 15:12:32 2017_x000D_	37.7487	73.0458	130.577	2.279	2	51.2508	53.8602	185.395	3.23576	23.4605		8.55199	0
33007	Thu Mar 23 15:12:32 2017_x000D_	37.5418	72.8497	130.578	2.27901	2	51.2508	53.8602	185.395	3.23576	23.4209		19.3841	26.8064
33008	Thu Mar 23 15:12:32 2017_x000D_	37.1252	72.3558	132.41	2.311	2	50.3913	53.6159	187.655	3.2752	22.9603		8.56254	0
33009	Thu Mar 23 15:12:32 2017_x000D_	36.9181	72.1594	132.411	2.31101	2	50.3913	53.6159	187.655	3.2752	22.9214		19.4206	0
33010	Thu Mar 23 15:12:32 2017_x000D_	36.5008	71.6645	130.579	2.27903	2	50.3913	53.6159	187.655	3.2752	22.7749		8.5732	0
33011	Thu Mar 23 15:12:32 2017_x000D_	36.2934	71.4679	130.58	2.27904	2	50.3913	53.6159	187.655	3.2752	22.7474		17.1548	26.1141
33012	Thu Mar 23 15:12:33 2017_x000D_	35.8785	71.0744	130.582	2.27908	2	49.5212	53.5905	185.395	3.23576	22.1768		8.58168	0
33013	Thu Mar 23 15:12:33 2017_x000D_	35.6709	70.8776	130.583	2.2791	2	49.5212	53.5905	185.395	3.23576	22.1512		13.6167	0
33014	Thu Mar 23 15:12:33 2017_x000D_	35.4577	70.4769	130.579	2.27904	2	49.5212	53.5905	185.395	3.23576	21.9757		15.2024	0
33015	Thu Mar 23 15:12:33 2017_x000D_	35.1434	70.0794	128.346	2.24005	2	49.5212	53.5905	185.395	3.23576	21.877		8.59647	19.5863
33016	Thu Mar 23 15:12:33 2017_x000D_	34.9355	69.8822	128.347	2.24008	2	48.8686	53.5715	183.615	3.20468	21.4516		17.1993	0
33017	Thu Mar 23 15:12:33 2017_x000D_	34.5195	69.4877	128.35	2.24013	2	48.8686	53.5715	183.615	3.20468	21.4295		6.82729	0
33018	Thu Mar 23 15:12:33 2017_x000D_	34.4124	69.2869	130.58	2.27905	2	48.8686	53.5715	183.615	3.20468	21.3531		6.82166	0
33019	Thu Mar 23 15:12:33 2017_x000D_	34.3057	69.0861	128.347	2.24008	2	48.8686	53.5715	183.615	3.20468	21.2786		21.995	0
33020	Thu Mar 23 15:12:33 2017_x000D_	33.8835	68.4867	128.346	2.24005	2	48.8686	53.5715	183.615	3.20468	21.1428		6.08432	19.5863
33021	Thu Mar 23 15:12:33 2017_x000D_	33.6808	68.4934	128.351	2.24016	2	48.216	53.5525	183.593	3.2043	20.8447		6.13438	0
33022	Thu Mar 23 15:12:33 2017_x000D_	33.6751	68.289	128.347	2.24008	2	48.216	53.5525	183.593	3.2043	20.7027		17.2438	0
33023	Thu Mar 23 15:12:33 2017_x000D_	33.2581	67.8934	128.35	2.24013	2	48.216	53.5525	183.593	3.2043	20.722		6.13747	0
33024	Thu Mar 23 15:12:33 2017_x000D_	33.2523	67.6889	128.346	2.24005	2	48.216	53.5525	183.593	3.2043	20.5852		15.2689	6.53074
33025	Thu Mar 23 15:12:33 2017_x000D_	32.9367	67.2896	125.982	2.1988	2	47.9984	53.5462	183.615	3.20468	20.3896		3.05251	0
33026	Thu Mar 23 15:12:33 2017_x000D_	32.835	67.2928	128.349	2.2401	2	47.9984	53.5462	183.615	3.20468	20.467		8.63464	0
33027	Thu Mar 23 15:12:33 2017_x000D_	32.6262	67.0947	128.35	2.24013	2	47.9984	53.5462	183.615	3.20468	20.4906		9.69431	0
33028	Thu Mar 23 15:12:33 2017_x000D_	32.5158	66.791	132.398	2.31077	2	47.9984	53.5462	183.615	3.20468	20.3749		17.2885	46.2993
33029	Thu Mar 23 15:12:33 2017_x000D_	32.0976	66.3945	140.596	2.45386	2	46.465	53.7208	166.393	2.90411	19.1584		6.14082	0
33030	Thu Mar 23 15:12:33 2017_x000D_	32.0914	66.1899	148.641	2.59428	2	46.465	53.7208	166.393	2.90411	19.0284		3.04981	0
33031	Thu Mar 23 15:12:33 2017_x000D_	31.9898	66.1934	155.027	2.70573	2	46.465	53.7208	166.393	2.90411	19.1075		4.31652	0
33032	Thu Mar 23 15:12:33 2017_x000D_	31.8852	66.0946	164.137	2.86472	2	46.465	53.7208	166.393	2.90411	19.1228		9.14343	0
33033	Thu Mar 23 15:12:34 2017_x000D_	31.5806	66.1051	181.814	3.17326	2	46.465	53.7208	166.393	2.90411	19.3628		3.04061	46.3056
33034	Thu Mar 23 15:12:34 2017_x000D_	31.4793	66.1084	187.87	3.27895	2	44.9314	53.8955	180	3.14159	18.169		9.13693	0
33035	Thu Mar 23 15:12:34 2017_x000D_	31.1749	66.1184	205.92	3.59398	2	44.9314	53.8955	180	3.14159	18.4022		3.04351	0
33036	Thu Mar 23 15:12:34 2017_x000D_	31.0735	66.1216	212.438	3.70774	2	44.9314	53.8955	180	3.14159	18.4802		11.0255	0
33037	Thu Mar 23 15:12:34 2017_x000D_	30.775	66.336	226.963	3.96126	2	44.9314	53.8955	180	3.14159	18.8459		4.33852	52.7873
33038	Thu Mar 23 15:12:34 2017_x000D_	30.6763	66.4417	231.036	4.03234	2	43.1799	54.0639	180	3.14159	17.594		4.33428	0
33039	Thu Mar 23 15:12:34 2017_x000D_	30.5777	66.5473	235.064	4.10264	2	43.1799	54.0639	180	3.14159	17.7384		15.355	0
33040	Thu Mar 23 15:12:34 2017_x000D_	30.2846	66.9669	237.414	4.14365	2	43.1799	54.0639	180	3.14159	18.2422		15.3633	0
33041	Thu Mar 23 15:12:34 2017_x000D_	29.9913	67.3867	235.064	4.10264	2	43.1799	54.0639	180	3.14159	18.7466		26.4368	33.4336
33042	Thu Mar 23 15:12:34 2017_x000D_	29.5035	68.1206	231.036	4.03234	2	42.0813	54.2512	180	3.14159	18.7233		8.68347	0
33043	Thu Mar 23 15:12:34 2017_x000D_	29.306	68.3322	231.036	4.03234	2	42.0813	54.2512	180	3.14159	19.0127		19.6765	0
33044	Thu Mar 23 15:12:34 2017_x000D_	28.9138	68.8579	224.996	3.92692	2	42.0813	54.2512	180	3.14159	19.6657		8.68552	0
33045	Thu Mar 23 15:12:34 2017_x000D_	28.7162	69.0695	220.641	3.85091	2	42.0813	54.2512	180	3.14159	19.9551		11.0628	6.53373
33046	Thu Mar 23 15:12:34 2017_x000D_	28.4166	69.2845	218.854	3.81972	2	41.8636	54.2449	180	3.14159	20.1745		17.8864	0
33047	Thu Mar 23 15:12:34 2017_x000D_	27.9163	69.6088	214.893	3.7506	2	41.8636	54.2449	180	3.14159	20.7503		8.68552	0
33048	Thu Mar 23 15:12:34 2017_x000D_	27.7187	69.8204	214.894	3.75061	2	41.8636	54.2449	180	3.14159	21.0398		15.347	0
33049	Thu Mar 23 15:12:34 2017_x000D_	27.3203	70.1413	212.457	3.70807	2	41.8636	54.2449	180	3.14159	21.5454		19.3838	0
33050	Thu Mar 23 15:12:34 2017_x000D_	26.7148	70.3668	212.455	3.70804	2	41.8636	54.2449	180	3.14159	22.1224		8.68976	33.44
33051	Thu Mar 23 15:12:34 2017_x000D_	26.5171	70.5785	212.456	3.70806	2	40.7648	54.4323	180	3.14159	21.5336		17.8947	0
33052	Thu Mar 23 15:12:34 2017_x000D_	26.0166	70.903	216.494	3.77853	2	40.7648	54.4323	180	3.14159	22.1087		8.68976	0
33053	Thu Mar 23 15:12:34 2017_x000D_	25.8189	71.1147	216.495	3.77854	2	40.7648	54.4323	180	3.14159	22.3983		13.7306	0
33054	Thu Mar 23 15:12:35 2017_x000D_	25.4169	71.3335	216.494	3.77853	2	40.7648	54.4323	180	3.14159	22.83		11.0796	50.1317
33055	Thu Mar 23 15:12:35 2017_x000D_	25.1169	71.5489	214.893	3.75059	2	39.2102	55.0452	155.379	2.71187	21.7024		11.073	0
33056	Thu Mar 23 15:12:35 2017_x000D_	24.8171	71.7642	216.494	3.77853	2	39.2102	55.0452	155.379	2.71187	22.061		15.3662	0
33057	Thu Mar 23 15:12:35 2017_x000D_	24.4182	72.0855	218.85	3.81966	2	39.2102	55.0452	155.379	2.71187	22.5649		11.0772	0
33058	Thu Mar 23 15:12:35 2017_x000D_	24.1183	72.3009	220.636	3.85083	2	39.2102	55.0452	155.379	2.71187	22.9243		8.69824	67.8821
33059	Thu Mar 23 15:12:35 2017_x000D_	23.9204	72.5128	220.636	3.85083	2	37.1998	56.0836	157.215	2.74393	21.1249		22.17	0
33060	Thu Mar 23 15:12:35 2017_x000D_	23.3201	72.9438	220.636	3.85082	2	37.1998	56.0836	157.215	2.74393	21.8383		8.69824	0
33061	Thu Mar 23 15:12:35 2017_x000D_	23.1222	73.1557	220.636	3.85083	2	37.1998	56.0836	157.215	2.74393	22.1277		22.1808	0
33062	Thu Mar 23 15:12:35 2017_x000D_	22.5216	73.5869	220.635	3.85081	2	37.1998	56.0836	157.215	2.74393	22.8433		11.0946	0
33063	Thu Mar 23 15:12:35 2017_x000D_	22.2212	73.8026	218.85	3.81965	2	37.1998	56.0836	157.215	2.74393	23.2018		17.4092	44.2027
33064	Thu Mar 23 15:12:35 2017_x000D_	21.8251	74.2267	218.851	3.81967	2	35.8628	56.7028	159.508	2.78394	22.4532		12.6814	0
33065	Thu Mar 23 15:12:35 2017_x000D_	21.4189	74.3437	216.494	3.77854	2	35.8628	56.7028	159.508	2.78394	22.7997		8.70672	0
33066	Thu Mar 23 15:12:35 2017_x000D_	21.2208	74.5558	216.495	3.77855	2	35.8628	56.7028	159.508	2.78394	23.0893		17.4134	0
33067	Thu Mar 23 15:12:35 2017_x000D_	20.8246	74.98	216.496	3.77857	2	35.8628	56.7028	159.508	2.78394	23.6686		13.767	71.3942
33068	Thu Mar 23 15:12:35 2017_x000D_	20.4216	75.1995	216.495	3.77856	2	33.8423	57.9602	198.538	3.46514	21.8474		6.88422	0
33069	Thu Mar 23 15:12:35 2017_x000D_	20.2201	75.3093	218.849	3.81964	2	33.8423	57.9602	198.538	3.46514	22.058		17.4219	0
33070	Thu Mar 23 15:12:35 2017_x000D_	19.8237	75.7337	218.85	3.81965	2	33.8423	57.9602	198.538	3.46514	22.6367		12.7012	0
33071	Thu Mar 23 15:12:35 2017_x000D_	19.4169	75.851	216.495	3.77854	2	33.8423	57.9602	198.538	3.46514	22.982		13.0623	86.0319
33072	Thu Mar 23 15:12:35 2017_x000D_	19.1198	76.1693	220.633	3.85077	2	31.3763	59.424	122.854	2.14421	20.7516		11.1145	0
33073	Thu Mar 23 15:12:35 2017_x000D_	18.8188	76.3853	218.849	3.81963	2	31.3763	59.424	122.854	2.14421	21.1039		8.71316	0
33074	Thu Mar 23 15:12:35 2017_x000D_	18.6206	76.5976	218.849	3.81964	2	31.3763	59.424	122.854	2.14421	21.3925		13.7885	0
33075	Thu Mar 23 15:12:35 2017_x000D_	18.217	76.8175	218.848	3.81963	2	31.3763	59.424	122.854	2.14421	21.8106		8.7152	64.857
33076	Thu Mar 23 15:12:36 2017_x000D_	18.0187	77.0298	218.849	3.81963	2	29.3757	60.2434	165.388	2.88657	20.2673		13.0686	0
33077	Thu Mar 23 15:12:36 2017_x000D_	17.7214	77.3482	222.88	3.88999	2	29.3757	60.2434	165.388	2.88657	20.6978		6.89763	0
33078	Thu Mar 23 15:12:36 2017_x000D_	17.5195	77.4582	220.633	3.85076	2	29.3757	60.2434	165.388	2.88657	20.9026		11.1228	0
33079	Thu Mar 23 15:12:36 2017_x000D_	17.2183	77.6744	218.849	3.81963	2	29.3757	60.2434	165.388	2.88657	21.2519		6.9017	0
33080	Thu Mar 23 15:12:36 2017_x000D_	17.0163	77.7845	216.496	3.77857	2	29.3757	60.2434	165.388	2.88657	21.458		15.41	108.319
33081	Thu Mar 23 15:12:36 2017_x000D_	16.722	78.2055	209.916	3.66372	2	26.4443	62.3514	109.478	1.91075	18.5977		0	0
33082	Thu Mar 23 15:12:36 2017_x000D_	16.722	78.2055	209.916	3.66372	2	26.4443	62.3514	109.478	1.91075	18.5977		0.0247386	0
33083	Thu Mar 23 15:12:36 2017_x000D_	16.7212	78.2053	191.086	3.33507	2	26.4443	62.3514	109.478	1.91075	18.598		6.89667	0
33084	Thu Mar 23 15:12:36 2017_x000D_	16.9229	78.095	182.152	3.17915	2	26.4443	62.3514	109.478	1.91075	18.3989		6.84185	56.8746
33085	Thu Mar 23 15:12:36 2017_x000D_	17.0325	78.295	163.778	2.85847	2	25.2861	63.8523	121.9	2.12756	16.6347		3.08645	0
33086	Thu Mar 23 15:12:36 2017_x000D_	17.1353	78.2909	157.017	2.74047	2	25.2861	63.8523	121.9	2.12756	16.5804		0.03	0
33087	Thu Mar 23 15:12:36 2017_x000D_	17.1353	78.2899	139.172	2.42901	2	25.2861	63.8523	121.9	2.12756	16.5795		3.06801	0
33088	Thu Mar 23 15:12:36 2017_x000D_	17.0331	78.2936	129.036	2.25211	2	25.2861	63.8523	121.9	2.12756	16.6332		3.07632	98.2545
33089	Thu Mar 23 15:12:36 2017_x000D_	17.0301	78.1911	114.934	2.00598	2	22.9994	66.197	134.409	2.34587	13.3974		0.0108167	0
33090	Thu Mar 23 15:12:36 2017_x000D_	17.0304	78.1913	109.599	1.91287	2	22.9994	66.197	134.409	2.34587	13.3975		11.0713	0
33091	Thu Mar 23 15:12:36 2017_x000D_	16.8145	77.892	103.356	1.80391	2	22.9994	66.197	134.409	2.34587	13.2297		18.4402	0
33092	Thu Mar 23 15:12:36 2017_x000D_	16.7931	77.2777	103.353	1.80385	2	22.9994	66.197	134.409	2.34587	12.7004		12.6744	51.6132
33093	Thu Mar 23 15:12:36 2017_x000D_	16.6759	76.8718	106.092	1.85165	2	21.8515	67.4785	124.245	2.16848	10.7248		13.7558	0
33094	Thu Mar 23 15:12:36 2017_x000D_	16.4559	76.4695	106.094	1.8517	2	21.8515	67.4785	124.245	2.16848	10.4857		25.3716	0
33095	Thu Mar 23 15:12:36 2017_x000D_	16.2212	75.657	113.335	1.97806	2	21.8515	67.4785	124.245	2.16848	9.92916		22.4217	0
33096	Thu Mar 23 15:12:36 2017_x000D_	15.9899	74.9463	119.998	2.09436	2	21.8515	67.4785	124.245	2.16848	9.49349		9.75526	0
33097	Thu Mar 23 15:12:37 2017_x000D_	15.8758	74.6418	121.156	2.11457	2	21.8515	67.4785	124.245	2.16848	9.32855		19.7519	46.7156
33098	Thu Mar 23 15:12:37 2017_x000D_	15.4457	74.1433	122.573	2.13931	2	20.7133	68.5412	121.9	2.12756	7.68968		0	0
33099	Thu Mar 23 15:12:37 2017_x000D_	15.4457	74.1433	122.573	2.13931	2	20.7133	68.5412	121.9	2.12756	7.68968		27.6121	0
33100	Thu Mar 23 15:12:37 2017_x000D_	15.0042	73.3357	122.571	2.13927	2	20.7133	68.5412	121.9	2.12756	7.45527		8.74579	0
33101	Thu Mar 23 15:12:37 2017_x000D_	14.7906	73.1373	122.574	2.13931	2	20.7133	68.5412	121.9	2.12756	7.49683		22.2975	23.8184
33102	Thu Mar 23 15:12:37 2017_x000D_	14.3558	72.5345	122.575	2.13934	2	20.2484	69.1848	136.251	2.37803	6.77814		6.92229	0
33103	Thu Mar 23 15:12:37 2017_x000D_	14.245	72.3321	125.015	2.18192	2	20.2484	69.1848	136.251	2.37803	6.77837		20.753	0
33104	Thu Mar 23 15:12:37 2017_x000D_	13.9132	71.7251	122.573	2.1393	2	20.2484	69.1848	136.251	2.37803	6.82553		8.76683	0
33105	Thu Mar 23 15:12:37 2017_x000D_	13.6992	71.5261	122.575	2.13934	2	20.2484	69.1848	136.251	2.37803	6.95512		18.0699	27.0762
33106	Thu Mar 23 15:12:37 2017_x000D_	13.3706	71.0213	118.676	2.07129	2	19.367	69.379	197.762	3.45159	6.21723		9.78651	0
33107	Thu Mar 23 15:12:37 2017_x000D_	13.2562	70.7158	117.311	2.04746	2	19.367	69.379	197.762	3.45159	6.25531		9.81039	0
33108	Thu Mar 23 15:12:37 2017_x000D_	13.1414	70.4096	118.673	2.07123	2	19.367	69.379	197.762	3.45159	6.31033		20.8054	0
33109	Thu Mar 23 15:12:37 2017_x000D_	12.8087	69.8011	116.072	2.02584	2	19.367	69.379	197.762	3.45159	6.57187		6.94648	0
33110	Thu Mar 23 15:12:37 2017_x000D_	12.6975	69.598	118.673	2.07123	2	19.367	69.379	197.762	3.45159	6.67309		20.8308	37.9125
33111	Thu Mar 23 15:12:37 2017_x000D_	12.3645	68.9887	116.073	2.02586	2	18.3061	68.6923	204.15	3.56309	5.94899		6.95318	0
33112	Thu Mar 23 15:12:37 2017_x000D_	12.2532	68.7854	118.673	2.07123	2	18.3061	68.6923	204.15	3.56309	6.05362		12.8014	0
33113	Thu Mar 23 15:12:37 2017_x000D_	12.1346	68.3755	116.071	2.02582	2	18.3061	68.6923	204.15	3.56309	6.17963		13.9061	0
33114	Thu Mar 23 15:12:37 2017_x000D_	11.9122	67.9688	116.072	2.02584	2	18.3061	68.6923	204.15	3.56309	6.4347		13.9195	35.0581
33115	Thu Mar 23 15:12:37 2017_x000D_	11.6896	67.5617	116.073	2.02585	2	17.2353	68.2243	211.098	3.68436	5.58514		8.81332	0
33116	Thu Mar 23 15:12:37 2017_x000D_	11.4746	67.3615	116.076	2.02591	2	17.2353	68.2243	211.098	3.68436	5.82495		16.7614	0
33117	Thu Mar 23 15:12:37 2017_x000D_	11.248	66.8508	117.311	2.04746	2	17.2353	68.2243	211.098	3.68436	6.14282		9.33038	0
33118	Thu Mar 23 15:12:37 2017_x000D_	11.2365	66.54	116.071	2.02582	2	17.2353	68.2243	211.098	3.68436	6.23077		15.6048	23.4513
33119	Thu Mar 23 15:12:38 2017_x000D_	10.9096	66.1354	118.67	2.07118	2	16.6003	67.7684	209.008	3.64787	5.92037		6.22329	0
33120	Thu Mar 23 15:12:38 2017_x000D_	10.9019	65.9281	118.667	2.07113	2	16.6003	67.7684	209.008	3.64787	5.98819		11.2485	0
33121	Thu Mar 23 15:12:38 2017_x000D_	10.6827	65.6239	119.996	2.09432	2	16.6003	67.7684	209.008	3.64787	6.29419		8.83861	0
33122	Thu Mar 23 15:12:38 2017_x000D_	10.4672	65.423	119.999	2.09437	2	16.6003	67.7684	209.008	3.64787	6.56626		9.34548	18.4009
33123	Thu Mar 23 15:12:38 2017_x000D_	10.4556	65.1117	118.667	2.07113	2	16.1834	67.3185	210.755	3.67837	6.13821		6.98991	0
33124	Thu Mar 23 15:12:38 2017_x000D_	10.2438	65.0146	119.998	2.09436	2	16.1834	67.3185	210.755	3.67837	6.37078		9.87008	0
33125	Thu Mar 23 15:12:38 2017_x000D_	10.1284	64.7065	116.077	2.02593	2	16.1834	67.3185	210.755	3.67837	6.59436		9.86798	0
33126	Thu Mar 23 15:12:38 2017_x000D_	10.0132	64.3984	106.883	1.86546	2	16.1834	67.3185	210.755	3.67837	6.8263		3.11287	0
33127	Thu Mar 23 15:12:38 2017_x000D_	10.0096	64.2947	100.675	1.75712	2	16.1834	67.3185	210.755	3.67837	6.87453		6.96046	14.5552
33128	Thu Mar 23 15:12:38 2017_x000D_	9.91377	64.506	86.4138	1.50821	2	15.7568	67.0874	213.343	3.72354	6.38785		3.10101	0
33129	Thu Mar 23 15:12:38 2017_x000D_	9.91005	64.4027	74.5455	1.30106	2	15.7568	67.0874	213.343	3.72354	6.43367		3.12814	0
33130	Thu Mar 23 15:12:38 2017_x000D_	9.91391	64.5069	68.0691	1.18803	2	15.7568	67.0874	213.343	3.72354	6.38736		6.20891	0
33131	Thu Mar 23 15:12:38 2017_x000D_	9.90568	64.3001	46.8838	0.818277	2	15.7568	67.0874	213.343	3.72354	6.4811		6.9437	72.4842
33132	Thu Mar 23 15:12:38 2017_x000D_	10.0017	64.0895	40.5003	0.706864	2	15.6439	64.6739	180	3.14159	5.67238		3.11539	0
33133	Thu Mar 23 15:12:38 2017_x000D_	10.1055	64.0864	33.8066	0.590037	2	15.6439	64.6739	180	3.14159	5.56947		6.94124	0
33134	Thu Mar 23 15:12:38 2017_x000D_	10.309	63.9763	17.2604	0.301251	2	15.6439	64.6739	180	3.14159	5.38032		3.10958	0
33135	Thu Mar 23 15:12:38 2017_x000D_	10.4126	63.973	10.7004	0.186756	2	15.6439	64.6739	180	3.14159	5.27805		12.8355	52.9018
33136	Thu Mar 23 15:12:38 2017_x000D_	10.8242	63.8562	-4.2673	-0.0744783	2	15.5023	62.9162	188.46	3.28926	4.77161		9.35234	0
33137	Thu Mar 23 15:12:38 2017_x000D_	11.1358	63.8467	-3.9707	-0.0693019	2	15.5023	62.9162	188.46	3.28926	4.46454		25.7462	0
33138	Thu Mar 23 15:12:38 2017_x000D_	11.9744	64.0291	-3.9668	-0.0692338	2	15.5023	62.9162	188.46	3.28926	3.69927		15.5859	0
33139	Thu Mar 23 15:12:38 2017_x000D_	12.4937	64.0136	1.73545	0.0302893	2	15.5023	62.9162	188.46	3.28926	3.20249		28.0089	182.828
33140	Thu Mar 23 15:12:39 2017_x000D_	13.4269	63.9853	1.73545	0.0302894	1	9.93211	65.3887	306.633	5.35175	3.76604		15.5649	0
33141	Thu Mar 23 15:12:39 2017_x000D_	13.9455	63.9698	7.74875	0.135241	1	9.93211	65.3887	306.633	5.35175	4.25683		12.4377	0
33142	Thu Mar 23 15:12:39 2017_x000D_	14.3599	63.9572	7.74995	0.135262	1	9.93211	65.3887	306.633	5.35175	4.65344		12.4346	0
33143	Thu Mar 23 15:12:39 2017_x000D_	14.7742	63.9448	13.6432	0.238119	1	9.93211	65.3887	306.633	5.35175	5.05279		21.9547	0
33144	Thu Mar 23 15:12:39 2017_x000D_	15.4952	63.8194	17.2913	0.30179	1	9.93211	65.3887	306.633	5.35175	5.7802		9.80075	219.834
33145	Thu Mar 23 15:12:39 2017_x000D_	15.8018	63.7066	19.2996	0.336842	2	15.1807	60.2751	195.754	3.41655	3.48726		23.6057	0
33146	Thu Mar 23 15:12:39 2017_x000D_	16.515	63.3742	23.0388	0.402104	2	15.1807	60.2751	195.754	3.41655	3.37413		6.92762	0
33147	Thu Mar 23 15:12:39 2017_x000D_	16.7182	63.2645	25.763	0.449649	2	15.1807	60.2751	195.754	3.41655	3.36161		20.7709	0
33148	Thu Mar 23 15:12:39 2017_x000D_	17.3274	62.9355	28.378	0.495289	2	15.1807	60.2751	195.754	3.41655	3.41849		12.3985	56.4732
33149	Thu Mar 23 15:12:39 2017_x000D_	17.7405	62.9232	28.381	0.495341	2	15.9122	58.5406	219.931	3.83852	4.74867		8.75746	0
33150	Thu Mar 23 15:12:39 2017_x000D_	17.9399	62.71	28.3795	0.495315	2	15.9122	58.5406	219.931	3.83852	4.63632		9.78845	0
33151	Thu Mar 23 15:12:39 2017_x000D_	18.2461	62.5973	27.0092	0.471399	2	15.9122	58.5406	219.931	3.83852	4.68016		20.7469	0
33152	Thu Mar 23 15:12:39 2017_x000D_	18.8545	62.2685	24.1726	0.421891	2	15.9122	58.5406	219.931	3.83852	4.74914		9.77793	0
33153	Thu Mar 23 15:12:39 2017_x000D_	19.1604	62.156	25.7641	0.449668	2	15.9122	58.5406	219.931	3.83852	4.86024		15.4608	90.0235
33154	Thu Mar 23 15:12:39 2017_x000D_	19.5623	61.8334	23.0346	0.402029	2	17.7642	56.1795	263.859	4.6052	5.93294		12.3743	0
33155	Thu Mar 23 15:12:39 2017_x000D_	19.9746	61.8213	23.0374	0.402079	2	17.7642	56.1795	263.859	4.6052	6.05935		20.7227	0
33156	Thu Mar 23 15:12:39 2017_x000D_	20.5823	61.4929	20.2037	0.352621	2	17.7642	56.1795	263.859	4.6052	6.01447		9.26793	0
33157	Thu Mar 23 15:12:39 2017_x000D_	20.8911	61.4839	19.2909	0.336689	2	17.7642	56.1795	263.859	4.6052	6.15745		16.632	56.154
33158	Thu Mar 23 15:12:39 2017_x000D_	21.3992	61.2621	20.205	0.352644	2	19.1319	54.9016	316.007	5.51536	6.75253		11.128	0
33159	Thu Mar 23 15:12:39 2017_x000D_	21.7009	61.0463	19.2877	0.336635	2	19.1319	54.9016	316.007	5.51536	6.66011		9.26793	0
33160	Thu Mar 23 15:12:39 2017_x000D_	22.0097	61.0373	20.205	0.352644	2	19.1319	54.9016	316.007	5.51536	6.77706		20.6998	0
33161	Thu Mar 23 15:12:40 2017_x000D_	22.6168	60.7094	23.0376	0.402082	2	19.1319	54.9016	316.007	5.51536	6.77311		9.24977	0
33162	Thu Mar 23 15:12:40 2017_x000D_	22.925	60.7006	22.0072	0.384097	2	19.1319	54.9016	316.007	5.51536	6.92936		11.1287	37.4353
33163	Thu Mar 23 15:12:40 2017_x000D_	23.2268	60.4849	23.0382	0.402093	2	20.0437	54.0497	327.318	5.71278	7.17941		19.4933	0
33164	Thu Mar 23 15:12:40 2017_x000D_	23.8366	60.2605	23.0389	0.402104	2	20.0437	54.0497	327.318	5.71278	7.27737		6.89145	0
33165	Thu Mar 23 15:12:40 2017_x000D_	24.0387	60.1513	25.7696	0.449765	2	20.0437	54.0497	327.318	5.71278	7.29312		19.48	0
33166	Thu Mar 23 15:12:40 2017_x000D_	24.6481	59.9271	25.7707	0.449784	2	20.0437	54.0497	327.318	5.71278	7.46621		6.88618	33.0582
33167	Thu Mar 23 15:12:40 2017_x000D_	24.85	59.8179	23.0386	0.4021	2	20.9459	53.417	336.853	5.87919	7.49757		11.1064	0
33168	Thu Mar 23 15:12:40 2017_x000D_	25.1511	59.6025	22.0036	0.384034	2	20.9459	53.417	336.853	5.87919	7.47958		16.5836	0
33169	Thu Mar 23 15:12:40 2017_x000D_	25.6577	59.3813	23.037	0.402072	2	20.9459	53.417	336.853	5.87919	7.60092		9.22261	0
33170	Thu Mar 23 15:12:40 2017_x000D_	25.965	59.3727	22.0054	0.384067	2	20.9459	53.417	336.853	5.87919	7.78856		16.5702	0
33171	Thu Mar 23 15:12:40 2017_x000D_	26.4712	59.1517	23.0391	0.402107	2	20.9459	53.417	336.853	5.87919	7.9634		11.098	33.0607
33172	Thu Mar 23 15:12:40 2017_x000D_	26.7721	58.9365	22.0033	0.38403	2	21.8482	52.7843	294.58	5.14139	7.88		15.372	0
33173	Thu Mar 23 15:12:40 2017_x000D_	27.2843	58.9222	23.0411	0.402143	2	21.8482	52.7843	294.58	5.14139	8.19909		8.7193	0
33174	Thu Mar 23 15:12:40 2017_x000D_	27.4828	58.7099	23.0388	0.402104	2	21.8482	52.7843	294.58	5.14139	8.17689		13.7482	0
33175	Thu Mar 23 15:12:40 2017_x000D_	27.8859	58.4919	23.038	0.402089	2	21.8482	52.7843	294.58	5.14139	8.30846		6.1403	80.8482
33176	Thu Mar 23 15:12:40 2017_x000D_	28.0905	58.4863	23.0395	0.402115	2	23.4736	50.6347	301.9	5.26916	9.10842		6.14338	0
33177	Thu Mar 23 15:12:40 2017_x000D_	28.2952	58.4806	23.0409	0.402139	2	23.4736	50.6347	301.9	5.26916	9.20902		6.90673	0
33178	Thu Mar 23 15:12:40 2017_x000D_	28.3911	58.2713	22.0031	0.384027	2	23.4736	50.6347	301.9	5.26916	9.08292		12.6675	0
33179	Thu Mar 23 15:12:40 2017_x000D_	28.7975	58.1567	27.0234	0.471647	2	23.4736	50.6347	301.9	5.26916	9.21544		9.70207	0
33180	Thu Mar 23 15:12:40 2017_x000D_	29.101	58.045	28.3989	0.495655	2	23.4736	50.6347	301.9	5.26916	9.30485		13.7453	71.6588
33181	Thu Mar 23 15:12:40 2017_x000D_	29.5041	57.8272	36.3976	0.635258	2	24.8713	48.6977	293.147	5.11638	10.2377		11.0897	0
33182	Thu Mar 23 15:12:40 2017_x000D_	29.8048	57.6122	42.834	0.747595	2	24.8713	48.6977	293.147	5.11638	10.1886		6.92243	0
33183	Thu Mar 23 15:12:41 2017_x000D_	29.9013	57.4026	53.2775	0.929868	2	24.8713	48.6977	293.147	5.11638	10.0537		4.35972	0
33184	Thu Mar 23 15:12:41 2017_x000D_	30.0005	57.2964	57.4244	1.00225	2	24.8713	48.6977	293.147	5.11638	10.0123		3.0705	37.4607
33185	Thu Mar 23 15:12:41 2017_x000D_	30.1028	57.2932	67.9296	1.18559	2	25.7837	47.8452	294.768	5.14467	10.3884		11.1403	0
33186	Thu Mar 23 15:12:41 2017_x000D_	30.298	56.9773	79.9103	1.3947	2	25.7837	47.8452	294.768	5.14467	10.187		3.06984	0
33187	Thu Mar 23 15:12:41 2017_x000D_	30.1957	56.9797	88.6982	1.54808	2	25.7837	47.8452	294.768	5.14467	10.1442		12.7773	0
33188	Thu Mar 23 15:12:41 2017_x000D_	30.2852	56.5633	103.428	1.80516	2	25.7837	47.8452	294.768	5.14467	9.81166		6.93848	0
33189	Thu Mar 23 15:12:41 2017_x000D_	30.1766	56.3591	111.674	1.94909	2	25.7837	47.8452	294.768	5.14467	9.5804		12.7904	33.1314
33190	Thu Mar 23 15:12:41 2017_x000D_	30.0618	55.9485	121.817	2.1261	2	26.4778	46.9862	297.243	5.18787	9.65235		4.37969	0
33191	Thu Mar 23 15:12:41 2017_x000D_	29.9561	55.8478	130.387	2.27569	2	26.4778	46.9862	297.243	5.18787	9.5198		11.1612	0
33192	Thu Mar 23 15:12:41 2017_x000D_	29.7422	55.5434	140.341	2.44942	2	26.4778	46.9862	297.243	5.18787	9.15871		4.37318	0
33193	Thu Mar 23 15:12:41 2017_x000D_	29.6368	55.4427	144.382	2.51994	2	26.4778	46.9862	297.243	5.18787	9.02727		9.72315	38.6472
33194	Thu Mar 23 15:12:41 2017_x000D_	29.3269	55.3478	153.373	2.67686	2	27.1819	45.9074	296.019	5.16651	9.68102		8.75258	0
33195	Thu Mar 23 15:12:41 2017_x000D_	29.1161	55.1461	153.369	2.6768	2	27.1819	45.9074	296.019	5.16651	9.439		16.5966	0
33196	Thu Mar 23 15:12:41 2017_x000D_	28.5979	54.9524	154.708	2.70016	2	27.1819	45.9074	296.019	5.16651	9.15517		24.8934	0
33197	Thu Mar 23 15:12:41 2017_x000D_	27.8686	54.5566	153.371	2.67682	2	27.1819	45.9074	296.019	5.16651	8.67642		6.90974	0
33198	Thu Mar 23 15:12:41 2017_x000D_	27.6604	54.4581	150.798	2.63193	2	27.1819	45.9074	296.019	5.16651	8.56408		13.8196	90.1616
33199	Thu Mar 23 15:12:41 2017_x000D_	27.2439	54.2613	150.799	2.63194	2	29.0369	43.5428	305.599	5.33371	10.8674		18.043	0
33200	Thu Mar 23 15:12:41 2017_x000D_	26.7216	53.9631	146.758	2.5614	2	29.0369	43.5428	305.599	5.33371	10.6744		6.92316	0
33201	Thu Mar 23 15:12:41 2017_x000D_	26.513	53.8644	144.402	2.52028	2	29.0369	43.5428	305.599	5.33371	10.6257		11.1672	0
33202	Thu Mar 23 15:12:41 2017_x000D_	26.1988	53.6648	142.618	2.48915	2	29.0369	43.5428	305.599	5.33371	10.5124		17.5818	62.5565
33203	Thu Mar 23 15:12:41 2017_x000D_	25.7751	53.2599	142.615	2.48911	2	30.2077	41.8173	300.778	5.24957	12.2711		6.93386	0
33204	Thu Mar 23 15:12:42 2017_x000D_	25.5662	53.161	140.372	2.44995	2	30.2077	41.8173	300.778	5.24957	12.2566		17.5988	0
33205	Thu Mar 23 15:12:42 2017_x000D_	25.142	52.7558	140.371	2.44993	2	30.2077	41.8173	300.778	5.24957	12.0545		11.1945	0
33206	Thu Mar 23 15:12:42 2017_x000D_	24.8271	52.5556	138.419	2.41586	2	30.2077	41.8173	300.778	5.24957	12.0109		11.2428	0
33207	Thu Mar 23 15:12:42 2017_x000D_	24.6116	52.249	140.68	2.45533	2	30.2077	41.8173	300.778	5.24957	11.8379		17.6306	42.4609
33208	Thu Mar 23 15:12:42 2017_x000D_	24.1867	51.843	140.678	2.4553	2	31.1307	40.7443	294.768	5.14467	13.092		11.2263	0
33209	Thu Mar 23 15:12:42 2017_x000D_	23.8708	51.6424	142.611	2.48902	2	31.1307	40.7443	294.768	5.14467	13.0948		8.82487	0
33210	Thu Mar 23 15:12:42 2017_x000D_	23.6581	51.4392	142.609	2.489	2	31.1307	40.7443	294.768	5.14467	13.0469		17.6582	0
33211	Thu Mar 23 15:12:42 2017_x000D_	23.2325	51.0326	142.607	2.48896	2	31.1307	40.7443	294.768	5.14467	12.9704		11.2429	38.6772
33212	Thu Mar 23 15:12:42 2017_x000D_	22.9162	50.8316	144.388	2.52005	2	31.8354	39.6647	295.853	5.1636	14.2917		19.9845	0
33213	Thu Mar 23 15:12:42 2017_x000D_	22.387	50.427	142.608	2.48898	2	31.8354	39.6647	295.853	5.1636	14.3213		8.84401	0
33214	Thu Mar 23 15:12:42 2017_x000D_	22.1738	50.2234	142.607	2.48896	2	31.8354	39.6647	295.853	5.1636	14.312		22.5189	0
33215	Thu Mar 23 15:12:42 2017_x000D_	21.5404	49.8206	142.609	2.489	2	31.8354	39.6647	295.853	5.1636	14.4613		8.85673	28.1193
33216	Thu Mar 23 15:12:42 2017_x000D_	21.3269	49.6167	142.608	2.48898	2	32.5202	39.0247	295.536	5.15808	15.4104		20.0474	0
33217	Thu Mar 23 15:12:42 2017_x000D_	20.7959	49.211	144.385	2.51999	2	32.5202	39.0247	295.536	5.15808	15.5313		6.97952	0
33218	Thu Mar 23 15:12:42 2017_x000D_	20.5856	49.1115	146.732	2.56096	2	32.5202	39.0247	295.536	5.15808	15.6262		6.99008	0
33219	Thu Mar 23 15:12:42 2017_x000D_	20.3751	49.0116	144.388	2.52005	2	32.5202	39.0247	295.536	5.15808	15.7239		11.3229	0
33220	Thu Mar 23 15:12:42 2017_x000D_	20.1578	48.703	146.728	2.56089	2	32.5202	39.0247	295.536	5.15808	15.7003		18.2506	46.2296
33221	Thu Mar 23 15:12:42 2017_x000D_	19.6297	48.401	142.611	2.48902	2	32.5901	37.4853	263.704	4.6025	16.9447		17.773	0
33222	Thu Mar 23 15:12:42 2017_x000D_	19.2011	47.992	142.608	2.48898	2	32.5901	37.4853	263.704	4.6025	17.0193		6.99821	0
33223	Thu Mar 23 15:12:42 2017_x000D_	18.9903	47.8921	144.995	2.53064	2	32.5901	37.4853	263.704	4.6025	17.1247		8.89283	0
33224	Thu Mar 23 15:12:42 2017_x000D_	18.7759	47.6874	144.994	2.53061	2	32.5901	37.4853	263.704	4.6025	17.1731		14.0151	59.7225
33225	Thu Mar 23 15:12:43 2017_x000D_	18.3538	47.4872	144.996	2.53066	2	32.4616	35.4987	268.676	4.68928	18.5136		8.90142	0
33226	Thu Mar 23 15:12:43 2017_x000D_	18.1391	47.2824	144.995	2.53064	2	32.4616	35.4987	268.676	4.68928	18.547		4.45397	0
33227	Thu Mar 23 15:12:43 2017_x000D_	18.0316	47.18	149.208	2.60418	2	32.4616	35.4987	268.676	4.68928	18.5655		7.0182	0
33228	Thu Mar 23 15:12:43 2017_x000D_	17.8203	47.0796	146.725	2.56084	2	32.4616	35.4987	268.676	4.68928	18.6678		8.9099	53.1848
33229	Thu Mar 23 15:12:43 2017_x000D_	17.6054	46.8746	146.723	2.56081	2	32.323	33.7313	263.377	4.5968	19.7321		18.322	0
33230	Thu Mar 23 15:12:43 2017_x000D_	17.0753	46.5713	142.614	2.48909	2	32.323	33.7313	263.377	4.5968	19.9338		4.46008	0
33231	Thu Mar 23 15:12:43 2017_x000D_	16.9679	46.4685	138.443	2.41629	2	32.323	33.7313	263.377	4.5968	19.9503		0.00848528	0
33232	Thu Mar 23 15:12:43 2017_x000D_	16.9681	46.4683	130.095	2.27059	2	32.323	33.7313	263.377	4.5968	19.95		3.1469	35.382
33233	Thu Mar 23 15:12:43 2017_x000D_	16.9726	46.5731	110.179	1.92298	2	31.936	32.6172	264.829	4.62214	20.4614		4.39598	0
33234	Thu Mar 23 15:12:43 2017_x000D_	16.8727	46.6803	100.848	1.76013	2	31.936	32.6172	264.829	4.62214	20.6076		0.0234307	0
33235	Thu Mar 23 15:12:43 2017_x000D_	16.8732	46.6809	83.0555	1.44959	2	31.936	32.6172	264.829	4.62214	20.6077		4.41075	0
33236	Thu Mar 23 15:12:43 2017_x000D_	16.7729	46.7884	73.6113	1.28476	2	31.936	32.6172	264.829	4.62214	20.7543		4.39323	0
33237	Thu Mar 23 15:12:43 2017_x000D_	16.8732	46.6817	64.1176	1.11906	2	31.936	32.6172	264.829	4.62214	20.6082		3.12819	47.9308
33238	Thu Mar 23 15:12:43 2017_x000D_	16.8693	46.5775	48.9981	0.855178	2	31.5687	31.0623	257.5	4.49422	21.3727		4.38926	0
33239	Thu Mar 23 15:12:43 2017_x000D_	16.9693	46.4707	40.8624	0.713184	2	31.5687	31.0623	257.5	4.49422	21.2264		11.1978	0
33240	Thu Mar 23 15:12:43 2017_x000D_	17.2735	46.2544	29.4933	0.514756	2	31.5687	31.0623	257.5	4.49422	20.8603		6.2234	0
33241	Thu Mar 23 15:12:43 2017_x000D_	17.4809	46.25	21.7019	0.378769	2	31.5687	31.0623	257.5	4.49422	20.7155		8.80164	89.5707
33242	Thu Mar 23 15:12:43 2017_x000D_	17.6816	46.036	21.6994	0.378726	2	30.8239	28.171	257.962	4.50229	22.1783		26.5465	0
33243	Thu Mar 23 15:12:43 2017_x000D_	18.5018	45.7039	18.9577	0.330875	2	30.8239	28.171	257.962	4.50229	21.4298		15.8556	0
33244	Thu Mar 23 15:12:43 2017_x000D_	19.0175	45.5882	22.743	0.396941	2	30.8239	28.171	257.962	4.50229	21.0416		22.6017	0
33245	Thu Mar 23 15:12:43 2017_x000D_	19.7366	45.3635	21.7021	0.378773	2	30.8239	28.171	257.962	4.50229	20.4575		13.8752	88.0243
33246	Thu Mar 23 15:12:43 2017_x000D_	20.1444	45.1453	21.701	0.378754	2	30.2973	25.2845	262.08	4.57416	22.3054		23.6265	0
33247	Thu Mar 23 15:12:44 2017_x000D_	20.8598	44.816	25.5006	0.445069	2	30.2973	25.2845	262.08	4.57416	21.6921		6.93618	0
33248	Thu Mar 23 15:12:44 2017_x000D_	21.0637	44.707	28.1468	0.491255	2	30.2973	25.2845	262.08	4.57416	21.5056		11.186	0
33249	Thu Mar 23 15:12:44 2017_x000D_	21.3677	44.4911	29.5008	0.514885	2	30.2973	25.2845	262.08	4.57416	21.1809		20.7939	56.2783
33250	Thu Mar 23 15:12:44 2017_x000D_	21.9789	44.1642	32.1125	0.560468	2	29.7206	23.4994	254.247	4.43744	22.0673		8.78481	0
33251	Thu Mar 23 15:12:44 2017_x000D_	22.1791	43.9505	32.1114	0.56045	2	29.7206	23.4994	254.247	4.43744	21.7973		19.5899	0
33252	Thu Mar 23 15:12:44 2017_x000D_	22.7932	43.7285	32.1133	0.560483	2	29.7206	23.4994	254.247	4.43744	21.3824		8.78262	0
33253	Thu Mar 23 15:12:44 2017_x000D_	22.9934	43.5149	32.1123	0.560465	2	29.7206	23.4994	254.247	4.43744	21.1158		6.20828	0
33254	Thu Mar 23 15:12:44 2017_x000D_	23.2003	43.5107	32.1138	0.560492	2	29.7206	23.4994	254.247	4.43744	21.0468		22.3371	48.0378
33255	Thu Mar 23 15:12:44 2017_x000D_	23.8073	43.0795	32.1132	0.560481	2	29.3526	21.941	260.679	4.5497	21.8538		6.91748	0
33256	Thu Mar 23 15:12:44 2017_x000D_	24.0106	42.9707	29.5004	0.51488	2	29.3526	21.941	260.679	4.5497	21.6976		20.7604	0
33257	Thu Mar 23 15:12:44 2017_x000D_	24.6208	42.6443	32.1141	0.560496	2	29.3526	21.941	260.679	4.5497	21.2372		8.77633	0
33258	Thu Mar 23 15:12:44 2017_x000D_	24.8208	42.4308	32.113	0.560478	2	29.3526	21.941	260.679	4.5497	20.985		22.3196	27.2294
33259	Thu Mar 23 15:12:44 2017_x000D_	25.4273	41.9999	32.1124	0.560468	2	29.1735	21.0512	263.377	4.5968	21.281		12.3863	0
33260	Thu Mar 23 15:12:44 2017_x000D_	25.8401	41.992	32.1154	0.56052	2	29.1735	21.0512	263.377	4.5968	21.2044		11.2201	0
33261	Thu Mar 23 15:12:44 2017_x000D_	26.0368	41.6739	29.4984	0.514844	2	29.1735	21.0512	263.377	4.5968	20.8599		6.912	0
33262	Thu Mar 23 15:12:44 2017_x000D_	26.24	41.5653	32.1133	0.560483	2	29.1735	21.0512	263.377	4.5968	20.7228		20.7242	18.5381
33263	Thu Mar 23 15:12:44 2017_x000D_	26.8491	41.2394	29.4988	0.51485	2	28.7556	20.596	263.377	4.5968	20.7312		11.1445	0
33264	Thu Mar 23 15:12:44 2017_x000D_	27.1519	41.0242	28.1407	0.491148	2	28.7556	20.596	263.377	4.5968	20.4911		16.6274	0
33265	Thu Mar 23 15:12:44 2017_x000D_	27.661	40.8051	29.499	0.514855	2	28.7556	20.596	263.377	4.5968	20.2387		13.8067	0
33266	Thu Mar 23 15:12:44 2017_x000D_	28.0668	40.588	29.4992	0.514859	2	28.7556	20.596	263.377	4.5968	20.0039		18.0046	0
33267	Thu Mar 23 15:12:44 2017_x000D_	28.5723	40.2645	30.678	0.535433	2	28.7556	20.596	263.377	4.5968	19.6694		9.75354	27.2388
33268	Thu Mar 23 15:12:45 2017_x000D_	28.8781	40.1541	29.4996	0.514865	2	28.5764	19.7059	255.221	4.45444	20.4504		15.4561	0
33269	Thu Mar 23 15:12:45 2017_x000D_	29.2806	39.8325	32.1154	0.560519	2	28.5764	19.7059	255.221	4.45444	20.1389		6.89595	0
33270	Thu Mar 23 15:12:45 2017_x000D_	29.4833	39.7241	29.4984	0.514844	2	28.5764	19.7059	255.221	4.45444	20.0387		11.127	0
33271	Thu Mar 23 15:12:45 2017_x000D_	29.7856	39.5092	28.1392	0.491122	2	28.5764	19.7059	255.221	4.45444	19.8402		13.7892	38.3481
33272	Thu Mar 23 15:12:45 2017_x000D_	30.1909	39.2924	28.1392	0.491121	2	27.9693	18.581	255.112	4.45255	20.8302		6.16895	0
33273	Thu Mar 23 15:12:45 2017_x000D_	30.3965	39.2888	28.1407	0.491149	2	27.9693	18.581	255.112	4.45255	20.8496		8.75732	0
33274	Thu Mar 23 15:12:45 2017_x000D_	30.596	39.0757	28.1392	0.491122	2	27.9693	18.581	255.112	4.45255	20.6623		11.1302	0
33275	Thu Mar 23 15:12:45 2017_x000D_	30.8985	38.8609	29.4976	0.514829	2	27.9693	18.581	255.112	4.45255	20.4904		6.166	67.7745
33276	Thu Mar 23 15:12:45 2017_x000D_	31.104	38.8572	29.4991	0.514856	2	26.9635	16.5581	249.269	4.35057	22.6802		8.75294	0
33277	Thu Mar 23 15:12:45 2017_x000D_	31.3035	38.6443	29.4977	0.514832	2	26.9635	16.5581	249.269	4.35057	22.5086		6.88924	0
33278	Thu Mar 23 15:12:45 2017_x000D_	31.506	38.536	32.1166	0.560541	2	26.9635	16.5581	249.269	4.35057	22.4424		6.16295	0
33279	Thu Mar 23 15:12:45 2017_x000D_	31.7114	38.5324	32.1181	0.560566	2	26.9635	16.5581	249.269	4.35057	22.4814		15.4457	50.2377
33280	Thu Mar 23 15:12:45 2017_x000D_	32.1137	38.2111	42.7402	0.745957	2	26.3756	14.9901	246.46	4.30155	23.9195		3.14812	0
33281	Thu Mar 23 15:12:45 2017_x000D_	32.1109	38.1062	49.0184	0.855532	2	26.3756	14.9901	246.46	4.30155	23.817		6.26394	0
33282	Thu Mar 23 15:12:45 2017_x000D_	32.1173	38.3149	65.3837	1.14116	2	26.3756	14.9901	246.46	4.30155	24.0211		3.12421	0
33283	Thu Mar 23 15:12:45 2017_x000D_	32.1202	38.419	77.1147	1.34591	2	26.3756	14.9901	246.46	4.30155	24.1229		3.11798	0
33284	Thu Mar 23 15:12:45 2017_x000D_	32.1228	38.5229	94.4285	1.64809	2	26.3756	14.9901	246.46	4.30155	24.2244		4.41269	42.0864
33285	Thu Mar 23 15:12:45 2017_x000D_	32.2281	38.6256	103.26	1.80223	2	25.5486	13.8569	249.141	4.34833	25.6535		0.0247386	0
33286	Thu Mar 23 15:12:45 2017_x000D_	32.2273	38.6254	121.444	2.1196	2	25.5486	13.8569	249.141	4.34833	25.6531		0	0
33287	Thu Mar 23 15:12:45 2017_x000D_	32.2273	38.6254	121.444	2.1196	2	25.5486	13.8569	249.141	4.34833	25.6531		0.0234307	0
33288	Thu Mar 23 15:12:45 2017_x000D_	32.2267	38.6259	137.858	2.40607	2	25.5486	13.8569	249.141	4.34833	25.6535		0.0108167	29.4948
33289	Thu Mar 23 15:12:45 2017_x000D_	32.2264	38.6261	146.174	2.55122	2	25.1497	12.9583	254.799	4.44708	26.6255		8.83631	0
33290	Thu Mar 23 15:12:46 2017_x000D_	32.015	38.421	159.452	2.78297	2	25.1497	12.9583	254.799	4.44708	26.372		4.42553	0
33291	Thu Mar 23 15:12:46 2017_x000D_	31.9092	38.3182	163.205	2.84847	2	25.1497	12.9583	254.799	4.44708	26.2453		3.07577	0
33292	Thu Mar 23 15:12:46 2017_x000D_	31.8067	38.3205	175.179	3.05745	2	25.1497	12.9583	254.799	4.44708	26.2213		3.07259	33.7798
33293	Thu Mar 23 15:12:46 2017_x000D_	31.7043	38.3225	180.994	3.15894	2	24.9798	11.8452	262.43	4.58026	27.3179		15.4164	0
33294	Thu Mar 23 15:12:46 2017_x000D_	31.1905	38.3315	180.994	3.15894	2	24.9798	11.8452	262.43	4.58026	27.2047		9.80445	0
33295	Thu Mar 23 15:12:46 2017_x000D_	30.8792	38.232	177.922	3.10533	2	24.9798	11.8452	262.43	4.58026	27.0382		15.7124	0
33296	Thu Mar 23 15:12:46 2017_x000D_	30.3679	38.3455	175.183	3.05753	2	24.9798	11.8452	262.43	4.58026	27.0425		9.81107	0
33297	Thu Mar 23 15:12:46 2017_x000D_	30.0564	38.2459	171.87	2.9997	2	24.9798	11.8452	262.43	4.58026	26.8844		25.5848	59.8101
33298	Thu Mar 23 15:12:46 2017_x000D_	29.2264	38.0499	160.506	2.80135	2	25.0684	9.8535	262.43	4.58026	28.5013		19.6526	0
33299	Thu Mar 23 15:12:46 2017_x000D_	28.6024	37.8505	152.816	2.66714	2	25.0684	9.8535	262.43	4.58026	28.2192		13.9515	0
33300	Thu Mar 23 15:12:46 2017_x000D_	28.1839	37.6477	152.816	2.66714	2	25.0684	9.8535	262.43	4.58026	27.9683		25.2089	0
33301	Thu Mar 23 15:12:46 2017_x000D_	27.4493	37.2397	146.229	2.55219	2	25.0684	9.8535	262.43	4.58026	27.4895		11.2918	46.5369
33302	Thu Mar 23 15:12:46 2017_x000D_	27.1335	37.0349	144.497	2.52195	2	25.1373	8.3038	275.171	4.80264	28.8004		13.3552	0
33303	Thu Mar 23 15:12:46 2017_x000D_	26.814	36.7249	148.715	2.59557	2	25.1373	8.3038	275.171	4.80264	28.4705		12.8397	0
33304	Thu Mar 23 15:12:46 2017_x000D_	26.3975	36.6264	146.232	2.55223	2	25.1373	8.3038	275.171	4.80264	28.3506		26.7422	0
33305	Thu Mar 23 15:12:46 2017_x000D_	25.7578	36.0056	146.226	2.55213	2	25.1373	8.3038	275.171	4.80264	27.7087		8.92115	33.9773
33306	Thu Mar 23 15:12:46 2017_x000D_	25.5444	35.7985	146.224	2.5521	2	25.4058	7.20351	275.607	4.81025	28.5953		21.0264	0
33307	Thu Mar 23 15:12:46 2017_x000D_	24.9137	35.4928	148.713	2.59552	2	25.4058	7.20351	275.607	4.81025	28.2936		8.93173	0
33308	Thu Mar 23 15:12:46 2017_x000D_	24.7001	35.2854	148.71	2.59548	2	25.4058	7.20351	275.607	4.81025	28.0908		16.8793	0
33309	Thu Mar 23 15:12:46 2017_x000D_	24.1752	35.0828	150.244	2.62225	2	25.4058	7.20351	275.607	4.81025	27.9064		8.94027	61.3234
33310	Thu Mar 23 15:12:46 2017_x000D_	23.9613	34.8753	150.241	2.6222	2	26.9997	5.92371	340.102	5.9359	29.1106		18.3432	0
33311	Thu Mar 23 15:12:47 2017_x000D_	23.4331	34.5673	151.342	2.64142	2	26.9997	5.92371	340.102	5.9359	28.8648		11.3767	0
33312	Thu Mar 23 15:12:47 2017_x000D_	23.1149	34.361	152.794	2.66676	2	26.9997	5.92371	340.102	5.9359	28.7014		7.02673	0
33313	Thu Mar 23 15:12:47 2017_x000D_	22.9041	34.2589	155.481	2.71365	2	26.9997	5.92371	340.102	5.9359	28.6297		18.3946	0
33314	Thu Mar 23 15:12:47 2017_x000D_	22.3745	33.9499	154.119	2.68989	2	26.9997	5.92371	340.102	5.9359	28.4053		9.91451	57.1554
33315	Thu Mar 23 15:12:47 2017_x000D_	22.0597	33.8493	155.48	2.71363	2	28.5839	4.8654	352.75	6.15664	29.7091		7.04808	0
33316	Thu Mar 23 15:12:47 2017_x000D_	21.8484	33.7466	152.795	2.66678	2	28.5839	4.8654	352.75	6.15664	29.6562		22.7951	0
33317	Thu Mar 23 15:12:47 2017_x000D_	21.2108	33.3333	152.792	2.66673	2	28.5839	4.8654	352.75	6.15664	29.4072		6.24069	0
33318	Thu Mar 23 15:12:47 2017_x000D_	21.0028	33.3364	152.796	2.66679	2	28.5839	4.8654	352.75	6.15664	29.463		22.8217	67.2923
33319	Thu Mar 23 15:12:47 2017_x000D_	20.3644	32.9227	152.793	2.66675	2	30.7958	4.49271	357.387	6.23759	30.2833		7.06551	0
33320	Thu Mar 23 15:12:47 2017_x000D_	20.1526	32.8197	150.245	2.62227	2	30.7958	4.49271	357.387	6.23759	30.2605		12.9524	0
33321	Thu Mar 23 15:12:47 2017_x000D_	19.7325	32.7201	152.797	2.66681	2	30.7958	4.49271	357.387	6.23759	30.318		15.8727	0
33322	Thu Mar 23 15:12:47 2017_x000D_	19.3049	32.4085	150.247	2.62231	2	30.7958	4.49271	357.387	6.23759	30.1883		9.00404	79.2944
33323	Thu Mar 23 15:12:47 2017_x000D_	19.0893	32.1997	150.245	2.62226	2	33.4354	4.3558	0	0	31.3224		21.2236	0
33324	Thu Mar 23 15:12:47 2017_x000D_	18.4528	31.8909	152.792	2.66672	2	33.4354	4.3558	0	0	31.3474		7.08432	0
33325	Thu Mar 23 15:12:47 2017_x000D_	18.2404	31.7877	150.247	2.6223	2	33.4354	4.3558	0	0	31.3592		18.495	0
33326	Thu Mar 23 15:12:47 2017_x000D_	17.7078	31.4772	151.343	2.64144	2	33.4354	4.3558	0	0	31.3517		10.0007	65.7579
33327	Thu Mar 23 15:12:47 2017_x000D_	17.3904	31.3753	150.249	2.62234	2	35.6262	4.4262	0	0	32.5392		7.0844	0
33328	Thu Mar 23 15:12:47 2017_x000D_	17.1779	31.2723	152.793	2.66674	2	35.6262	4.4262	0	0	32.5738		11.4658	0
33329	Thu Mar 23 15:12:47 2017_x000D_	16.8572	31.0644	151.345	2.64147	2	35.6262	4.4262	0	0	32.5863		9.0338	0
33330	Thu Mar 23 15:12:47 2017_x000D_	16.6408	30.855	151.342	2.64142	2	35.6262	4.4262	0	0	32.5412		3.14728	0
33331	Thu Mar 23 15:12:47 2017_x000D_	16.5359	30.8564	152.79	2.66669	2	35.6262	4.4262	0	0	32.6036		14.1996	92.3595
33332	Thu Mar 23 15:12:48 2017_x000D_	16.1101	30.6497	152.791	2.6667	2	38.7024	4.30341	0	0	34.7065		6.28256	0
33333	Thu Mar 23 15:12:48 2017_x000D_	15.9007	30.6525	152.794	2.66676	2	38.7024	4.30341	0	0	34.8453		13.5698	0
33334	Thu Mar 23 15:12:48 2017_x000D_	15.5757	30.3379	148.729	2.59581	2	38.7024	4.30341	0	0	34.823		7.11385	0
33335	Thu Mar 23 15:12:48 2017_x000D_	15.3624	30.2343	146.262	2.55276	2	38.7024	4.30341	0	0	34.8879		7.11101	59.1456
33336	Thu Mar 23 15:12:48 2017_x000D_	15.1494	30.1303	135.968	2.37309	2	40.6729	4.36681	0	0	36.2658		3.12921	0
33337	Thu Mar 23 15:12:48 2017_x000D_	15.0451	30.1315	125.728	2.19437	2	40.6729	4.36681	0	0	36.3401		3.18826	0
33338	Thu Mar 23 15:12:48 2017_x000D_	15.0491	30.2377	119.288	2.08196	2	40.6729	4.36681	0	0	36.4127		6.38874	0
33339	Thu Mar 23 15:12:48 2017_x000D_	15.0573	30.4505	100.814	1.75954	2	40.6729	4.36681	0	0	36.5584		3.15317	19.7113
33340	Thu Mar 23 15:12:48 2017_x000D_	15.1624	30.4494	91.9949	1.60561	2	41.3296	4.388	0	0	36.9313		3.13841	0
33341	Thu Mar 23 15:12:48 2017_x000D_	15.0578	30.4511	83.1215	1.45074	2	41.3296	4.388	0	0	37.0067		0.0271662	0
33342	Thu Mar 23 15:12:48 2017_x000D_	15.0579	30.452	64.1717	1.12001	2	41.3296	4.388	0	0	37.0072		0.0108167	0
33343	Thu Mar 23 15:12:48 2017_x000D_	15.0577	30.4523	55.7054	0.972243	2	41.3296	4.388	0	0	37.0076		4.40609	0
33344	Thu Mar 23 15:12:48 2017_x000D_	15.1582	30.3452	38.4688	0.671408	2	41.3296	4.388	0	0	36.8608		7.0445	79.2045
33345	Thu Mar 23 15:12:48 2017_x000D_	15.2553	30.1314	31.8975	0.556717	2	43.9662	4.25111	0	0	38.6537		3.12928	0
33346	Thu Mar 23 15:12:48 2017_x000D_	15.3596	30.13	19.5548	0.341296	2	43.9662	4.25111	0	0	38.5753		9.87962	0
33347	Thu Mar 23 15:12:48 2017_x000D_	15.6699	30.0197	15.7736	0.275301	2	43.9662	4.25111	0	0	38.2714		6.98525	0
33348	Thu Mar 23 15:12:48 2017_x000D_	15.8756	29.9106	12.8516	0.224303	2	43.9662	4.25111	0	0	38.0459		31.9175	54.013
33349	Thu Mar 23 15:12:48 2017_x000D_	16.9153	29.6849	18.6246	0.32506	2	45.6961	4.75011	6.62297	0.115593	38.0799		13.9555	0
33350	Thu Mar 23 15:12:48 2017_x000D_	17.3264	29.4672	18.623	0.325032	2	45.6961	4.75011	6.62297	0.115593	37.6268		22.7433	0
33351	Thu Mar 23 15:12:48 2017_x000D_	18.0514	29.2456	25.23	0.440346	2	45.6961	4.75011	6.62297	0.115593	36.9359		13.9474	0
33352	Thu Mar 23 15:12:48 2017_x000D_	18.4623	29.0281	25.2296	0.440339	2	45.6961	4.75011	6.62297	0.115593	36.4843		22.7243	73.2425
33353	Thu Mar 23 15:12:49 2017_x000D_	19.1867	28.8067	31.9108	0.556949	2	48.0815	5.2701	5.99629	0.104655	37.2677		8.84186	0
33354	Thu Mar 23 15:12:49 2017_x000D_	19.3884	28.5918	31.9097	0.55693	2	48.0815	5.2701	5.99629	0.104655	36.9756		9.8653	0
33355	Thu Mar 23 15:12:49 2017_x000D_	19.6983	28.4818	36.0608	0.629379	2	48.0815	5.2701	5.99629	0.104655	36.6659		15.5948	0
33356	Thu Mar 23 15:12:49 2017_x000D_	20.1052	28.1583	38.4824	0.671645	2	48.0815	5.2701	5.99629	0.104655	36.1461		17.6793	0
33357	Thu Mar 23 15:12:49 2017_x000D_	20.5086	27.7287	38.4816	0.67163	2	48.0815	5.2701	5.99629	0.104655	35.562		11.2391	59.345
33358	Thu Mar 23 15:12:49 2017_x000D_	20.8147	27.5127	40.3164	0.703654	2	50.0391	5.5546	0	0	36.5544		19.9646	0
33359	Thu Mar 23 15:12:49 2017_x000D_	21.3221	27.0821	38.4816	0.67163	2	50.0391	5.5546	0	0	35.8901		8.83543	0
33360	Thu Mar 23 15:12:49 2017_x000D_	21.5237	26.8674	38.4812	0.671623	2	50.0391	5.5546	0	0	35.6		18.1573	0
33361	Thu Mar 23 15:12:49 2017_x000D_	22.0346	26.5429	37.8498	0.660604	2	50.0391	5.5546	0	0	34.9966		8.83324	33.3787
33362	Thu Mar 23 15:12:49 2017_x000D_	22.2362	26.3283	37.8493	0.660596	2	51.1218	5.81091	0	0	35.4308		18.1423	0
33363	Thu Mar 23 15:12:49 2017_x000D_	22.7467	26.0041	38.482	0.671638	2	51.1218	5.81091	0	0	34.8269		6.95562	0
33364	Thu Mar 23 15:12:49 2017_x000D_	22.9516	25.8956	36.0588	0.629344	2	51.1218	5.81091	0	0	34.597		8.82913	0
33365	Thu Mar 23 15:12:49 2017_x000D_	23.153	25.681	36.0581	0.629333	2	51.1218	5.81091	0	0	34.3085		8.829	59.3173
33366	Thu Mar 23 15:12:49 2017_x000D_	23.3545	25.4665	36.0575	0.629322	2	53.0785	6.0952	0	0	35.4791		13.9031	0
33367	Thu Mar 23 15:12:49 2017_x000D_	23.7641	25.2497	36.0583	0.629336	2	53.0785	6.0952	0	0	35.0176		13.8991	0
33368	Thu Mar 23 15:12:49 2017_x000D_	24.1736	25.033	36.059	0.629348	2	53.0785	6.0952	0	0	34.5562		17.6539	0
33369	Thu Mar 23 15:12:49 2017_x000D_	24.5764	24.604	36.0578	0.629327	2	53.0785	6.0952	0	0	33.9845		6.24035	98.7043
33370	Thu Mar 23 15:12:49 2017_x000D_	24.7844	24.6018	36.0591	0.629351	2	56.3666	5.9793	0	0	36.6638		17.6497	0
33371	Thu Mar 23 15:12:49 2017_x000D_	25.1871	24.1729	36.0579	0.629329	2	56.3666	5.9793	0	0	36.0994		6.9408	0
33372	Thu Mar 23 15:12:49 2017_x000D_	25.3916	24.0647	33.4848	0.58442	2	56.3666	5.9793	0	0	35.8683		6.94751	0
33373	Thu Mar 23 15:12:49 2017_x000D_	25.5963	23.9564	36.0586	0.629342	2	56.3666	5.9793	0	0	35.6369		11.2018	0
33374	Thu Mar 23 15:12:49 2017_x000D_	25.9013	23.741	34.4105	0.600576	2	56.3666	5.9793	0	0	35.2649		8.82052	79.0578
33375	Thu Mar 23 15:12:50 2017_x000D_	26.1026	23.5267	34.4097	0.600562	2	58.9983	5.8424	356.385	6.2201	37.3478		11.2109	0
33376	Thu Mar 23 15:12:50 2017_x000D_	26.4079	23.3112	36.0581	0.629333	2	58.9983	5.8424	356.385	6.2201	36.9769		6.22829	0
33377	Thu Mar 23 15:12:50 2017_x000D_	26.6155	23.3092	36.0595	0.629358	2	58.9983	5.8424	356.385	6.2201	36.7931		11.3034	0
33378	Thu Mar 23 15:12:50 2017_x000D_	26.8136	22.9887	38.4837	0.671667	2	58.9983	5.8424	356.385	6.2201	36.4671		9.81487	52.437
33379	Thu Mar 23 15:12:50 2017_x000D_	27.122	22.8795	42.6315	0.744061	2	60.7453	5.89851	0	0	37.668		7.03855	0
33380	Thu Mar 23 15:12:50 2017_x000D_	27.2195	22.6661	44.641	0.779133	2	60.7453	5.89851	0	0	37.4851		0.0127279	0
33381	Thu Mar 23 15:12:50 2017_x000D_	27.2198	22.6658	53.2616	0.92959	2	60.7453	5.89851	0	0	37.4847		4.4912	0
33382	Thu Mar 23 15:12:50 2017_x000D_	27.327	22.7703	70.7701	1.23517	2	60.7453	5.89851	0	0	37.4358		3.11407	26.2125
33383	Thu Mar 23 15:12:50 2017_x000D_	27.2232	22.771	79.4213	1.38616	2	61.6186	5.92651	0	0	38.2986		3.21182	0
33384	Thu Mar 23 15:12:50 2017_x000D_	27.2196	22.664	97.5795	1.70308	2	61.6186	5.92651	0	0	38.2549		4.40432	0
33385	Thu Mar 23 15:12:50 2017_x000D_	27.3198	22.5567	106.817	1.8643	2	61.6186	5.92651	0	0	38.1179		4.5229	0
33386	Thu Mar 23 15:12:50 2017_x000D_	27.2121	22.4512	121.305	2.11717	2	61.6186	5.92651	0	0	38.169		0.0108167	0
33387	Thu Mar 23 15:12:50 2017_x000D_	27.2118	22.4514	129.274	2.25625	2	61.6186	5.92651	0	0	38.1694		7.14689	26.2126
33388	Thu Mar 23 15:12:50 2017_x000D_	27.1012	22.2404	144.058	2.51428	2	62.4919	5.95461	0	0	38.958		4.50164	0
33389	Thu Mar 23 15:12:50 2017_x000D_	26.9941	22.1353	148.257	2.58758	2	62.4919	5.95461	0	0	39.0116		7.05844	0
33390	Thu Mar 23 15:12:50 2017_x000D_	26.7832	22.031	150.885	2.63344	2	62.4919	5.95461	0	0	39.1607		22.8675	0
33391	Thu Mar 23 15:12:50 2017_x000D_	26.1469	21.6113	150.883	2.6334	2	62.4919	5.95461	0	0	39.5739		14.1477	0
33392	Thu Mar 23 15:12:50 2017_x000D_	25.7244	21.4018	145.784	2.54442	2	62.4919	5.95461	0	0	39.8806		9.02652	0
33393	Thu Mar 23 15:12:50 2017_x000D_	25.5099	21.1908	145.782	2.54438	2	62.4919	5.95461	0	0	39.9976		22.9091	0
33394	Thu Mar 23 15:12:50 2017_x000D_	24.8726	20.7701	137.557	2.40082	2	62.4919	5.95461	0	0	40.4316		22.6055	0
33395	Thu Mar 23 15:12:50 2017_x000D_	24.3355	20.2416	133.412	2.32848	2	62.4919	5.95461	0	0	40.7435		13.5727	1578.35
33396	Thu Mar 23 15:12:51 2017_x000D_	24.013	19.9243	129.304	2.25679	2	76.1118	56.7728	0	0			11.5865	0
33397	Thu Mar 23 15:12:51 2017_x000D_	23.7944	19.6059	127.564	2.22641	2	76.1118	56.7728	0	0			11.5699	0
33398	Thu Mar 23 15:12:51 2017_x000D_	23.5762	19.2879	124.478	2.17255	2	76.1118	56.7728	0	0			20.5684	0
33399	Thu Mar 23 15:12:51 2017_x000D_	23.142	18.7573	122.848	2.1441	2	76.1118	56.7728	0	0			14.4048	1517.34
33400	Thu Mar 23 15:12:51 2017_x000D_	22.9197	18.3317	122.846	2.14407	2	65.2647	7.3716	334.187	5.83266	43.7404		16.0914	0
33401	Thu Mar 23 15:12:51 2017_x000D_	22.5926	17.9066	125.272	2.18641	2	65.2647	7.3716	334.187	5.83266	43.9533		13.2799	0
33402	Thu Mar 23 15:12:51 2017_x000D_	22.4748	17.4799	122.843	2.14402	2	65.2647	7.3716	334.187	5.83266	43.9676		16.1088	0
33403	Thu Mar 23 15:12:51 2017_x000D_	22.1474	17.0543	125.268	2.18633	2	65.2647	7.3716	334.187	5.83266	44.1911		9.09227	0
33404	Thu Mar 23 15:12:51 2017_x000D_	21.9314	16.8417	125.269	2.18636	2	65.2647	7.3716	334.187	5.83266	44.356		16.1148	54.4566
33405	Thu Mar 23 15:12:51 2017_x000D_	21.6038	16.416	131.176	2.28945	2	65.615	9.1527	350.505	6.11746	44.6065		9.10075	0
33406	Thu Mar 23 15:12:51 2017_x000D_	21.3876	16.2032	131.177	2.28946	2	65.615	9.1527	350.505	6.11746	44.7859		7.23003	0
33407	Thu Mar 23 15:12:51 2017_x000D_	21.2758	15.9897	133.387	2.32804	2	65.615	9.1527	350.505	6.11746	44.8632		16.1375	0
33408	Thu Mar 23 15:12:51 2017_x000D_	20.948	15.5632	131.173	2.28941	2	65.615	9.1527	350.505	6.11746	45.1247		9.11134	48.0273
33409	Thu Mar 23 15:12:51 2017_x000D_	20.7316	15.3501	131.174	2.28942	2	65.9759	10.7124	0	0	45.4814		9.11772	0
33410	Thu Mar 23 15:12:51 2017_x000D_	20.515	15.1369	131.175	2.28944	2	65.9759	10.7124	0	0	45.6757		16.1688	0
33411	Thu Mar 23 15:12:51 2017_x000D_	20.1864	14.7097	133.384	2.32799	2	65.9759	10.7124	0	0	45.9636		7.23662	0
33412	Thu Mar 23 15:12:51 2017_x000D_	20.0747	14.4959	131.172	2.28938	2	65.9759	10.7124	0	0	46.0569		11.5814	33.1503
33413	Thu Mar 23 15:12:51 2017_x000D_	19.7528	14.2828	133.385	2.328	2	65.9221	11.8161	29.3185	0.511704	46.2351		7.24332	0
33414	Thu Mar 23 15:12:51 2017_x000D_	19.641	14.0688	131.173	2.28941	2	65.9221	11.8161	29.3185	0.511704	46.3359		7.2542	0
33415	Thu Mar 23 15:12:51 2017_x000D_	19.5288	13.8546	133.38	2.32792	2	65.9221	11.8161	29.3185	0.511704	46.4381		13.7062	0
33416	Thu Mar 23 15:12:51 2017_x000D_	19.2034	13.5339	129.293	2.25659	2	65.9221	11.8161	29.3185	0.511704	46.7503		7.15364	0
33417	Thu Mar 23 15:12:51 2017_x000D_	18.9899	13.4277	131.176	2.28945	2	65.9221	11.8161	29.3185	0.511704	46.9599		11.7023	20.8325
33418	Thu Mar 23 15:12:52 2017_x000D_	18.769	13.1062	129.295	2.25663	2	66.1079	12.4852	83.377	1.4552	47.343		9.14952	0
33419	Thu Mar 23 15:12:52 2017_x000D_	18.5517	12.8922	129.296	2.25665	2	66.1079	12.4852	83.377	1.4552	47.5579		10.2649	0
33420	Thu Mar 23 15:12:52 2017_x000D_	18.4357	12.5703	133.377	2.32786	2	66.1079	12.4852	83.377	1.4552	47.6723		3.14704	0
33421	Thu Mar 23 15:12:52 2017_x000D_	18.3308	12.5708	131.173	2.28941	2	66.1079	12.4852	83.377	1.4552	47.7772		7.27166	81.206
33422	Thu Mar 23 15:12:52 2017_x000D_	18.2183	12.3561	133.377	2.32787	2	64.4741	14.6434	135	2.35619	46.3123		18.3267	0
33423	Thu Mar 23 15:12:52 2017_x000D_	17.7828	11.9277	141.603	2.47144	2	64.4741	14.6434	135	2.35619	46.7702		7.17242	0
33424	Thu Mar 23 15:12:52 2017_x000D_	17.5688	11.8211	143.955	2.51249	2	64.4741	14.6434	135	2.35619	46.9901		4.58435	0
33425	Thu Mar 23 15:12:52 2017_x000D_	17.4598	11.714	148.118	2.58516	2	64.4741	14.6434	135	2.35619	47.1055		16.1534	70.5304
33426	Thu Mar 23 15:12:52 2017_x000D_	17.0275	11.393	158.75	2.7707	2	62.6548	16.1325	134.23	2.34275	45.8728		3.16207	0
33427	Thu Mar 23 15:12:52 2017_x000D_	16.9221	11.3937	165.256	2.88425	2	62.6548	16.1325	134.23	2.34275	45.9776		7.16706	0
33428	Thu Mar 23 15:12:52 2017_x000D_	16.7082	11.2873	180.194	3.14497	2	62.6548	16.1325	134.23	2.34275	46.2014		3.16205	0
33429	Thu Mar 23 15:12:52 2017_x000D_	16.6028	11.2879	186.048	3.24716	2	62.6548	16.1325	134.23	2.34275	46.3061		7.16302	51.9089
33430	Thu Mar 23 15:12:52 2017_x000D_	16.3892	11.1812	202.111	3.52751	2	61.5005	17.4215	121.9	2.12756	45.5409		3.15302	0
33431	Thu Mar 23 15:12:52 2017_x000D_	16.2841	11.1816	209.013	3.64797	2	61.5005	17.4215	121.9	2.12756	45.6449		3.17102	0
33432	Thu Mar 23 15:12:52 2017_x000D_	16.3898	11.1812	215.878	3.76779	2	61.5005	17.4215	121.9	2.12756	45.5403		6.31502	0
33433	Thu Mar 23 15:12:52 2017_x000D_	16.1793	11.1817	224.543	3.91901	2	61.5005	17.4215	121.9	2.12756	45.7487		7.09168	0
33434	Thu Mar 23 15:12:52 2017_x000D_	16.0817	11.397	239.131	4.17363	2	61.5005	17.4215	121.9	2.12756	45.8166		10.0908	66.4771
33435	Thu Mar 23 15:12:52 2017_x000D_	15.9875	11.7199	253.739	4.42858	2	60.107	19.1444	115.603	2.01765	44.7398		4.44375	0
33436	Thu Mar 23 15:12:52 2017_x000D_	15.8857	11.8275	263.146	4.59276	2	60.107	19.1444	115.603	2.01765	44.8225		6.45661	0
33437	Thu Mar 23 15:12:52 2017_x000D_	15.8929	12.0426	269.013	4.69517	2	60.107	19.1444	115.603	2.01765	44.7808		10.1057	0
33438	Thu Mar 23 15:12:52 2017_x000D_	15.7983	12.3659	-81.8505	-1.42856	2	60.107	19.1444	115.603	2.01765	44.8242		7.26496	95.8761
33439	Thu Mar 23 15:12:53 2017_x000D_	15.9107	12.5804	-72.9522	-1.27326	2	58.2354	21.7349	109.898	1.91808	43.3034		12.9163	0
33440	Thu Mar 23 15:12:53 2017_x000D_	15.9252	13.0107	-67.4203	-1.17671	2	58.2354	21.7349	109.898	1.91808	43.2003		11.7299	0
33441	Thu Mar 23 15:12:53 2017_x000D_	16.147	13.3327	-66.3332	-1.15773	2	58.2354	21.7349	109.898	1.91808	42.9189		11.7159	0
33442	Thu Mar 23 15:12:53 2017_x000D_	16.3687	13.6542	-67.4253	-1.17679	2	58.2354	21.7349	109.898	1.91808	42.6394		23.6324	62.7041
33443	Thu Mar 23 15:12:53 2017_x000D_	16.6049	14.4057	-66.3329	-1.15773	2	57.0607	23.4637	94.1948	1.64401	41.4574		10.2623	0
33444	Thu Mar 23 15:12:53 2017_x000D_	16.7212	14.7274	-70.1421	-1.22421	2	57.0607	23.4637	94.1948	1.64401	41.2747		21.7792	0
33445	Thu Mar 23 15:12:53 2017_x000D_	17.0588	15.3701	-72.9603	-1.2734	2	57.0607	23.4637	94.1948	1.64401	40.8125		9.65954	0
33446	Thu Mar 23 15:12:53 2017_x000D_	17.0697	15.6919	-73.7134	-1.28654	2	57.0607	23.4637	94.1948	1.64401	40.7392		19.6691	44.577
33447	Thu Mar 23 15:12:53 2017_x000D_	17.1968	16.3351	-76.4791	-1.33481	2	56.3434	24.765	115.122	2.00925	40.044		7.25041	0
33448	Thu Mar 23 15:12:53 2017_x000D_	17.3093	16.549	-79.3122	-1.38426	2	56.3434	24.765	115.122	2.00925	39.8894		12.8744	0
33449	Thu Mar 23 15:12:53 2017_x000D_	17.3238	16.9779	-79.3105	-1.38423	2	56.3434	24.765	115.122	2.00925	39.789		9.1285	0
33450	Thu Mar 23 15:12:53 2017_x000D_	17.5411	17.1909	-79.315	-1.38431	2	56.3434	24.765	115.122	2.00925	39.5346		22.5188	0
33451	Thu Mar 23 15:12:53 2017_x000D_	17.5664	17.9411	-78.8359	-1.37595	2	56.3434	24.765	115.122	2.00925	39.3729		9.63855	73.8182
33452	Thu Mar 23 15:12:53 2017_x000D_	17.5773	18.2622	-79.3108	-1.38423	2	54.1105	25.7988	129.056	2.25245	37.3025		19.6127	0
33453	Thu Mar 23 15:12:53 2017_x000D_	17.7038	18.9036	-76.4761	-1.33476	2	54.1105	25.7988	129.056	2.25245	37.0539		10.2244	0
33454	Thu Mar 23 15:12:53 2017_x000D_	17.8197	19.2241	-78.8359	-1.37595	2	54.1105	25.7988	129.056	2.25245	36.8816		16.4316	0
33455	Thu Mar 23 15:12:53 2017_x000D_	17.9424	19.7579	-76.477	-1.33478	2	54.1105	25.7988	129.056	2.25245	36.6691		9.63245	68.0324
33456	Thu Mar 23 15:12:53 2017_x000D_	17.9532	20.0788	-75.8532	-1.32389	2	52.0956	26.8394	160.186	2.79576	34.8053		20.4041	0
33457	Thu Mar 23 15:12:53 2017_x000D_	18.1845	20.7184	-75.855	-1.32392	2	52.0956	26.8394	160.186	2.79576	34.4591		0	0
33458	Thu Mar 23 15:12:53 2017_x000D_	18.1845	20.7184	-75.855	-1.32392	2	52.0956	26.8394	160.186	2.79576	34.4591		19.5662	0
33459	Thu Mar 23 15:12:53 2017_x000D_	18.3106	21.3583	-72.9441	-1.27312	2	52.0956	26.8394	160.186	2.79576	34.2267		10.1903	41.6491
33460	Thu Mar 23 15:12:53 2017_x000D_	18.4262	21.6777	-76.4776	-1.33479	2	50.7662	27.2395	162.665	2.83904	32.8148		19.5485	0
33461	Thu Mar 23 15:12:54 2017_x000D_	18.5523	22.317	-73.701	-1.28633	2	50.7662	27.2395	162.665	2.83904	32.5878		10.1893	0
33462	Thu Mar 23 15:12:54 2017_x000D_	18.6678	22.6364	-75.855	-1.32392	2	50.7662	27.2395	162.665	2.83904	32.4268		23.4054	0
33463	Thu Mar 23 15:12:54 2017_x000D_	18.902	23.3806	-76.4794	-1.33482	2	50.7662	27.2395	162.665	2.83904	32.097		13.2437	0
33464	Thu Mar 23 15:12:54 2017_x000D_	19.0207	23.8058	-73.7019	-1.28634	2	50.7662	27.2395	162.665	2.83904	31.9307		19.5156	53.2878
33465	Thu Mar 23 15:12:54 2017_x000D_	19.1467	24.444	-76.4791	-1.33481	2	49.1978	28.0733	166.987	2.91448	30.2695		10.157	0
33466	Thu Mar 23 15:12:54 2017_x000D_	19.2618	24.7624	-72.9415	-1.27307	2	49.1978	28.0733	166.987	2.91448	30.1185		9.58118	0
33467	Thu Mar 23 15:12:54 2017_x000D_	19.2723	25.0816	-73.6986	-1.28628	2	49.1978	28.0733	166.987	2.91448	30.0747		20.297	0
33468	Thu Mar 23 15:12:54 2017_x000D_	19.5025	25.7178	-73.6998	-1.2863	2	49.1978	28.0733	166.987	2.91448	29.7886		7.18084	45.8346
33469	Thu Mar 23 15:12:54 2017_x000D_	19.6142	25.9295	-76.482	-1.33486	2	47.6707	28.0264	180	3.14159	28.1348		19.465	0
33470	Thu Mar 23 15:12:54 2017_x000D_	19.7396	26.5661	-73.6995	-1.2863	2	47.6707	28.0264	180	3.14159	27.9692		6.38146	0
33471	Thu Mar 23 15:12:54 2017_x000D_	19.7466	26.7787	-73.698	-1.28627	2	47.6707	28.0264	180	3.14159	27.952		10.1429	0
33472	Thu Mar 23 15:12:54 2017_x000D_	19.8617	27.0966	-75.8569	-1.32395	2	47.6707	28.0264	180	3.14159	27.8245		16.2992	78.5921
33473	Thu Mar 23 15:12:54 2017_x000D_	19.9834	27.6261	-73.6977	-1.28627	2	45.0522	27.9459	180	3.14159	25.0708		13.1959	0
33474	Thu Mar 23 15:12:54 2017_x000D_	20.1019	28.0497	-76.4814	-1.33485	2	45.0522	27.9459	180	3.14159	24.9505		0	0
33475	Thu Mar 23 15:12:54 2017_x000D_	20.1019	28.0497	-76.4814	-1.33485	2	45.0522	27.9459	180	3.14159	24.9505		17.2395	0
33476	Thu Mar 23 15:12:54 2017_x000D_	20.328	28.578	-75.8595	-1.324	2	45.0522	27.9459	180	3.14159	24.7323		12.7358	58.9598
33477	Thu Mar 23 15:12:54 2017_x000D_	20.3419	29.0023	-75.8569	-1.32395	2	43.0878	27.8856	180	3.14159	22.7733		7.1459	0
33478	Thu Mar 23 15:12:54 2017_x000D_	20.453	29.213	-72.9367	-1.27299	2	43.0878	27.8856	180	3.14159	22.6737		6.36337	0
33479	Thu Mar 23 15:12:54 2017_x000D_	20.4599	29.425	-72.9351	-1.27296	2	43.0878	27.8856	180	3.14159	22.6802		10.1031	0
33480	Thu Mar 23 15:12:54 2017_x000D_	20.5747	29.7416	-76.4832	-1.33488	2	43.0878	27.8856	180	3.14159	22.5895		6.36337	0
33481	Thu Mar 23 15:12:54 2017_x000D_	20.5816	29.9536	-76.482	-1.33486	2	43.0878	27.8856	180	3.14159	22.601		16.2571	118.05
33482	Thu Mar 23 15:12:55 2017_x000D_	20.7027	30.4818	-67.349	-1.17546	2	39.1676	27.5445	180	3.14159	18.6971		7.13654	0
33483	Thu Mar 23 15:12:55 2017_x000D_	20.8137	30.6922	-64.7063	-1.12934	2	39.1676	27.5445	180	3.14159	18.6219		0.0108167	0
33484	Thu Mar 23 15:12:55 2017_x000D_	20.8134	30.6924	-56.8651	-0.992484	2	39.1676	27.5445	180	3.14159	18.6222		3.13832	0
33485	Thu Mar 23 15:12:55 2017_x000D_	20.7088	30.6939	-46.2358	-0.806967	2	39.1676	27.5445	180	3.14159	18.7255		7.07517	85.3944
33486	Thu Mar 23 15:12:55 2017_x000D_	20.4964	30.5914	-27.2838	-0.476192	2	36.3378	27.2368	180	3.14159	16.1927		0.027	0
33487	Thu Mar 23 15:12:55 2017_x000D_	20.4964	30.5923	-8.33167	-0.145415	2	36.3378	27.2368	180	3.14159	16.1929		3.12637	0
33488	Thu Mar 23 15:12:55 2017_x000D_	20.3922	30.5939	-2.14622	-0.0374586	2	36.3378	27.2368	180	3.14159	16.2952		3.14114	0
33489	Thu Mar 23 15:12:55 2017_x000D_	20.4969	30.5929	9.90993	0.172961	2	36.3378	27.2368	180	3.14159	16.1925		4.52114	78.7062
33490	Thu Mar 23 15:12:55 2017_x000D_	20.6052	30.6977	25.2726	0.441089	2	33.7155	27.1562	180	3.14159	13.5802		3.13528	0
33491	Thu Mar 23 15:12:55 2017_x000D_	20.7097	30.6963	31.9443	0.557534	2	33.7155	27.1562	180	3.14159	13.479		3.18427	0
33492	Thu Mar 23 15:12:55 2017_x000D_	20.7067	30.5902	42.6414	0.744232	2	33.7155	27.1562	180	3.14159	13.4544		6.96513	0
33493	Thu Mar 23 15:12:55 2017_x000D_	20.9118	30.4814	48.9724	0.854729	2	33.7155	27.1562	180	3.14159	13.2284		15.6487	0
33494	Thu Mar 23 15:12:55 2017_x000D_	21.2104	30.0537	46.8112	0.81701	2	33.7155	27.1562	180	3.14159	12.8364		24.3384	72.1691
33495	Thu Mar 23 15:12:55 2017_x000D_	21.8179	29.516	44.6477	0.779249	2	31.311	27.0823	180	3.14159	9.80009		13.2352	0
33496	Thu Mar 23 15:12:55 2017_x000D_	22.1198	29.1943	40.3352	0.703983	2	31.311	27.0823	180	3.14159	9.43073		22.0601	0
33497	Thu Mar 23 15:12:55 2017_x000D_	22.623	28.6581	36.0821	0.629752	2	31.311	27.0823	180	3.14159	8.82975		11.2094	0
33498	Thu Mar 23 15:12:55 2017_x000D_	22.9281	28.4424	29.2966	0.511323	2	31.311	27.0823	180	3.14159	8.49252		23.6528	59.0649
33499	Thu Mar 23 15:12:55 2017_x000D_	23.6457	28.1158	25.2541	0.440768	2	29.3431	27.0218	184.972	3.22838	5.80148		13.8913	0
33500	Thu Mar 23 15:12:55 2017_x000D_	24.0548	27.8989	25.2537	0.440761	2	29.3431	27.0218	184.972	3.22838	5.36054		13.8872	0
33501	Thu Mar 23 15:12:55 2017_x000D_	24.4638	27.6821	25.2534	0.440755	2	29.3431	27.0218	184.972	3.22838	4.92378		13.8846	0
33502	Thu Mar 23 15:12:55 2017_x000D_	24.8727	27.4653	25.253	0.440748	2	29.3431	27.0218	184.972	3.22838	4.49235		19.6255	39.3847
33503	Thu Mar 23 15:12:56 2017_x000D_	25.4891	27.2462	25.2541	0.440768	2	28.0309	26.9814	188.054	3.28216	2.55556		13.8738	0
33504	Thu Mar 23 15:12:56 2017_x000D_	25.8977	27.0296	25.2538	0.440761	2	28.0309	26.9814	188.054	3.28216	2.13374		16.703	0
33505	Thu Mar 23 15:12:56 2017_x000D_	26.4101	26.8118	26.5284	0.463007	2	28.0309	26.9814	188.054	3.28216	1.62965		11.1878	0
33506	Thu Mar 23 15:12:56 2017_x000D_	26.7146	26.5965	25.253	0.440748	2	28.0309	26.9814	188.054	3.28216	1.37142		16.6979	1696.87
33507	Thu Mar 23 15:12:56 2017_x000D_	27.2269	26.3789	31.9413	0.557481	1	76.1118	56.7728	0	0			8.80793	0
33508	Thu Mar 23 15:12:56 2017_x000D_	27.4278	26.1648	31.9403	0.557463	1	76.1118	56.7728	0	0			6.9302	0
33509	Thu Mar 23 15:12:56 2017_x000D_	27.6319	26.0566	34.4464	0.601204	1	76.1118	56.7728	0	0			9.79709	0
33510	Thu Mar 23 15:12:56 2017_x000D_	27.9396	25.9472	33.5235	0.585095	1	76.1118	56.7728	0	0			22.3638	0
33511	Thu Mar 23 15:12:56 2017_x000D_	28.5484	25.517	33.5232	0.58509	1	76.1118	56.7728	0	0			15.5194	0
33512	Thu Mar 23 15:12:56 2017_x000D_	28.9532	25.1949	36.0928	0.629938	1	76.1118	56.7728	0	0			11.1728	0
33513	Thu Mar 23 15:12:56 2017_x000D_	29.2573	24.9799	34.4468	0.601211	1	76.1118	56.7728	0	0			19.8809	0
33514	Thu Mar 23 15:12:56 2017_x000D_	29.7624	24.5509	36.0923	0.629929	1	76.1118	56.7728	0	0			6.20432	0
33515	Thu Mar 23 15:12:56 2017_x000D_	29.9692	24.5488	36.0936	0.629953	1	76.1118	56.7728	0	0			24.2445	0
33516	Thu Mar 23 15:12:56 2017_x000D_	30.5742	24.013	33.5214	0.585059	1	76.1118	56.7728	0	0			9.77228	0
33517	Thu Mar 23 15:12:56 2017_x000D_	30.8812	23.9041	34.4473	0.601218	1	76.1118	56.7728	0	0			11.1711	0
33518	Thu Mar 23 15:12:56 2017_x000D_	31.1853	23.6892	36.0939	0.629957	1	76.1118	56.7728	0	0			8.79521	0
33519	Thu Mar 23 15:12:56 2017_x000D_	31.3859	23.4754	36.0933	0.629946	1	76.1118	56.7728	0	0			18.033	1695.57
33520	Thu Mar 23 15:12:56 2017_x000D_	31.8931	23.1528	31.9376	0.557416	1	27.5539	27.8499	0	0	6.39464		11.1669	0
33521	Thu Mar 23 15:12:56 2017_x000D_	32.1971	22.938	33.5214	0.585059	1	27.5539	27.8499	0	0	6.75915		24.9177	0
33522	Thu Mar 23 15:12:56 2017_x000D_	32.9076	22.5078	31.9374	0.557413	1	27.5539	27.8499	0	0	7.56308		6.90337	0
33523	Thu Mar 23 15:12:56 2017_x000D_	33.1109	22.4	29.2922	0.511245	1	27.5539	27.8499	0	0	7.78342		22.3073	20.8649
33524	Thu Mar 23 15:12:56 2017_x000D_	33.7181	21.9708	29.291	0.511224	1	26.8879	28.0503	342.436	5.97664	9.14396		6.90197	0
33525	Thu Mar 23 15:12:57 2017_x000D_	33.9214	21.8631	31.9373	0.55741	1	26.8879	28.0503	342.436	5.97664	9.36758		13.8039	0
33526	Thu Mar 23 15:12:57 2017_x000D_	34.328	21.6477	31.9377	0.557418	1	26.8879	28.0503	342.436	5.97664	9.81572		22.2898	0
33527	Thu Mar 23 15:12:57 2017_x000D_	34.9347	21.2188	31.9371	0.557407	1	26.8879	28.0503	342.436	5.97664	10.5556		6.89791	0
33528	Thu Mar 23 15:12:57 2017_x000D_	35.1379	21.1112	34.4485	0.601241	1	26.8879	28.0503	342.436	5.97664	10.7802		13.7879	13.1282
33529	Thu Mar 23 15:12:57 2017_x000D_	35.544	20.896	29.2903	0.511212	1	26.4505	28.0369	342.436	5.97664	11.5622		15.4678	0
33530	Thu Mar 23 15:12:57 2017_x000D_	35.9474	20.5749	31.9369	0.557405	1	26.4505	28.0369	342.436	5.97664	12.0778		11.132	0
33531	Thu Mar 23 15:12:57 2017_x000D_	36.2504	20.3607	30.4822	0.532015	1	26.4505	28.0369	342.436	5.97664	12.4484		16.588	0
33532	Thu Mar 23 15:12:57 2017_x000D_	36.7594	20.1447	31.9379	0.557421	1	26.4505	28.0369	342.436	5.97664	12.9831		13.7771	13.1312
33533	Thu Mar 23 15:12:57 2017_x000D_	37.1652	19.9297	31.9383	0.557428	1	26.013	28.0234	313.243	5.46712	13.7797		17.548	0
33534	Thu Mar 23 15:12:57 2017_x000D_	37.5654	19.5031	31.9362	0.557392	1	26.013	28.0234	313.243	5.46712	14.3546		0	0
33535	Thu Mar 23 15:12:57 2017_x000D_	37.5654	19.5031	31.9362	0.557392	1	26.013	28.0234	313.243	5.46712	14.3546		19.4524	0
33536	Thu Mar 23 15:12:57 2017_x000D_	38.1766	19.2866	31.9382	0.557426	1	26.013	28.0234	313.243	5.46712	14.9761		15.442	41.3902
33537	Thu Mar 23 15:12:57 2017_x000D_	38.5793	18.966	29.2872	0.511158	1	24.72	27.5421	282.999	4.93926	16.2981		6.88185	0
33538	Thu Mar 23 15:12:57 2017_x000D_	38.782	18.8586	31.9375	0.557415	1	24.72	27.5421	282.999	4.93926	16.527		13.7623	0
33539	Thu Mar 23 15:12:57 2017_x000D_	39.1874	18.6439	31.938	0.557423	1	24.72	27.5421	282.999	4.93926	16.9848		8.76771	0
33540	Thu Mar 23 15:12:57 2017_x000D_	39.3873	18.4307	31.937	0.557405	1	24.72	27.5421	282.999	4.93926	17.2669		6.15916	0
33541	Thu Mar 23 15:12:57 2017_x000D_	39.5926	18.4292	31.9385	0.557432	1	24.72	27.5421	282.999	4.93926	17.4425		8.76553	29.2555
33542	Thu Mar 23 15:12:57 2017_x000D_	39.7925	18.2161	31.9374	0.557413	1	23.8644	27.0742	242.683	4.23562	18.2255		6.87514	0
33543	Thu Mar 23 15:12:57 2017_x000D_	39.995	18.1088	29.2863	0.511143	1	23.8644	27.0742	242.683	4.23562	18.4547		6.87779	0
33544	Thu Mar 23 15:12:57 2017_x000D_	40.1976	18.0015	31.9378	0.55742	1	23.8644	27.0742	242.683	4.23562	18.6839		11.103	0
33545	Thu Mar 23 15:12:57 2017_x000D_	40.4997	17.7877	25.2157	0.440097	1	23.8644	27.0742	242.683	4.23562	19.0518		4.37654	29.2636
33546	Thu Mar 23 15:12:58 2017_x000D_	40.5994	17.6812	21.342	0.372488	1	23.0086	26.6061	202.785	3.53926	19.7254		3.05421	0
33547	Thu Mar 23 15:12:58 2017_x000D_	40.7012	17.68	3.34359	0.0583567	1	23.0086	26.6061	202.785	3.53926	19.8167		6.15911	0
33548	Thu Mar 23 15:12:58 2017_x000D_	40.4959	17.6812	-2.56627	-0.0447899	1	23.0086	26.6061	202.785	3.53926	19.6331		3.20502	0
33549	Thu Mar 23 15:12:58 2017_x000D_	40.4932	17.5744	-24.0845	-0.420354	1	23.0086	26.6061	202.785	3.53926	19.6795		3.07501	14.6325
33550	Thu Mar 23 15:12:58 2017_x000D_	40.3907	17.5747	-30.6062	-0.53418	1	22.5807	26.372	196.197	3.42428	19.8643		4.41019	0
33551	Thu Mar 23 15:12:58 2017_x000D_	40.4914	17.4676	-51.2015	-0.893635	1	22.5807	26.372	196.197	3.42428	20.002		3.17519	0
33552	Thu Mar 23 15:12:58 2017_x000D_	40.4943	17.5734	-57.67	-1.00653	1	22.5807	26.372	196.197	3.42428	19.9578		3.08115	0
33553	Thu Mar 23 15:12:58 2017_x000D_	40.597	17.5724	-62.9403	-1.09852	1	22.5807	26.372	196.197	3.42428	20.0504		10.0828	14.6378
33554	Thu Mar 23 15:12:58 2017_x000D_	40.7081	17.8896	-77.0982	-1.34562	1	22.1526	26.1379	197.626	3.44922	20.3062		10.0627	0
33555	Thu Mar 23 15:12:58 2017_x000D_	40.8186	18.2063	-80.338	-1.40216	1	22.1526	26.1379	197.626	3.44922	20.2813		9.52795	0
33556	Thu Mar 23 15:12:58 2017_x000D_	40.8265	18.5238	-79.9104	-1.3947	1	22.1526	26.1379	197.626	3.44922	20.1665		33.189	0
33557	Thu Mar 23 15:12:58 2017_x000D_	41.1598	19.5787	-77.1	-1.34565	1	22.1526	26.1379	197.626	3.44922	20.1071		12.6818	0
33558	Thu Mar 23 15:12:58 2017_x000D_	41.1702	20.0013	-77.0976	-1.34561	1	22.1526	26.1379	197.626	3.44922	19.9832		23.1146	9.26549
33559	Thu Mar 23 15:12:58 2017_x000D_	41.3929	20.7389	-70.7785	-1.23532	1	21.9435	25.9106	203.54	3.55244	20.1252		10.0228	0
33560	Thu Mar 23 15:12:58 2017_x000D_	41.5028	21.0544	-69.0491	-1.20513	1	21.9435	25.9106	203.54	3.55244	20.1531		10.0294	0
33561	Thu Mar 23 15:12:58 2017_x000D_	41.6128	21.3701	-65.4338	-1.14203	1	21.9435	25.9106	203.54	3.55244	20.1866		21.2391	0
33562	Thu Mar 23 15:12:58 2017_x000D_	41.9352	22.0004	-68.0592	-1.18786	1	21.9435	25.9106	203.54	3.55244	20.3705		13.06	14.6392
33563	Thu Mar 23 15:12:58 2017_x000D_	42.0475	22.421	-65.4325	-1.14201	1	21.5154	25.6764	205.536	3.58728	20.7886		20.0258	0
33564	Thu Mar 23 15:12:58 2017_x000D_	42.2673	23.0513	-65.4305	-1.14198	1	21.5154	25.6764	205.536	3.58728	20.9173		8.86925	0
33565	Thu Mar 23 15:12:58 2017_x000D_	42.4767	23.26	-65.4338	-1.14204	1	21.5154	25.6764	205.536	3.58728	21.1001		20.0106	0
33566	Thu Mar 23 15:12:58 2017_x000D_	42.6964	23.8898	-70.7843	-1.23542	1	21.5154	25.6764	205.536	3.58728	21.2562		9.98768	14.6378
33567	Thu Mar 23 15:12:59 2017_x000D_	42.8059	24.2042	-69.0518	-1.20518	1	21.0873	25.4423	210.755	3.67837	21.7539		10.002	0
33568	Thu Mar 23 15:12:59 2017_x000D_	42.9157	24.519	-70.7843	-1.23542	1	21.0873	25.4423	210.755	3.67837	21.8479		11.3394	0
33569	Thu Mar 23 15:12:59 2017_x000D_	43.1273	24.8322	-71.6675	-1.25083	1	21.0873	25.4423	210.755	3.67837	22.0484		19.9669	0
33570	Thu Mar 23 15:12:59 2017_x000D_	43.3463	25.4607	-71.6678	-1.25084	1	21.0873	25.4423	210.755	3.67837	22.259		22.9798	35.4859
33571	Thu Mar 23 15:12:59 2017_x000D_	43.5677	26.194	-70.7863	-1.23545	1	20.6981	24.3253	264.714	4.62014	22.9458		9.44668	0
33572	Thu Mar 23 15:12:59 2017_x000D_	43.5752	26.5088	-71.6644	-1.25078	1	20.6981	24.3253	264.714	4.62014	22.9811		8.83109	0
33573	Thu Mar 23 15:12:59 2017_x000D_	43.7839	26.7164	-71.6684	-1.25085	1	20.6981	24.3253	264.714	4.62014	23.2093		22.2976	0
33574	Thu Mar 23 15:12:59 2017_x000D_	43.9033	27.45	-73.6042	-1.28464	1	20.6981	24.3253	264.714	4.62014	23.4146		7.02244	0
33575	Thu Mar 23 15:12:59 2017_x000D_	44.0099	27.6584	-70.7844	-1.23542	1	20.6981	24.3253	264.714	4.62014	23.5489		19.9071	33.7079
33576	Thu Mar 23 15:12:59 2017_x000D_	44.2283	28.285	-70.7843	-1.23542	1	20.5277	23.2147	263.756	4.60341	24.2369		12.9727	0
33577	Thu Mar 23 15:12:59 2017_x000D_	44.3398	28.7028	-68.0506	-1.18771	1	20.5277	23.2147	263.756	4.60341	24.4364		9.94223	0
33578	Thu Mar 23 15:12:59 2017_x000D_	44.449	29.0157	-71.6656	-1.2508	1	20.5277	23.2147	263.756	4.60341	24.6146		19.8758	0
33579	Thu Mar 23 15:12:59 2017_x000D_	44.6671	29.6413	-71.6659	-1.25081	1	20.5277	23.2147	263.756	4.60341	24.9802		11.2803	27.2412
33580	Thu Mar 23 15:12:59 2017_x000D_	44.8777	29.9528	-70.7863	-1.23545	1	20.3476	22.3247	264.062	4.60876	25.6888		22.8545	0
33581	Thu Mar 23 15:12:59 2017_x000D_	45.0979	30.6821	-71.6683	-1.25085	1	20.3476	22.3247	264.062	4.60876	26.1232		6.27765	0
33582	Thu Mar 23 15:12:59 2017_x000D_	45.1027	30.8913	-71.6665	-1.25082	1	20.3476	22.3247	264.062	4.60876	26.1955		13.9994	0
33583	Thu Mar 23 15:12:59 2017_x000D_	45.3155	31.3066	-71.6687	-1.25085	1	20.3476	22.3247	264.062	4.60876	26.5343		16.8737	48.0903
33584	Thu Mar 23 15:12:59 2017_x000D_	45.5306	31.8263	-70.7863	-1.23545	1	19.9775	20.765	246.355	4.2997	27.8444		9.39848	0
33585	Thu Mar 23 15:12:59 2017_x000D_	45.5378	32.1395	-71.6671	-1.25083	1	19.9775	20.765	246.355	4.2997	27.9769		6.26565	0
33586	Thu Mar 23 15:12:59 2017_x000D_	45.5426	32.3483	-71.6653	-1.2508	1	19.9775	20.765	246.355	4.2997	28.0668		11.2463	0
33587	Thu Mar 23 15:12:59 2017_x000D_	45.7528	32.6587	-70.7843	-1.23542	1	19.9775	20.765	246.355	4.2997	28.3871		16.8386	0
33588	Thu Mar 23 15:12:59 2017_x000D_	45.9675	33.1773	-71.6696	-1.25087	1	19.9775	20.765	246.355	4.2997	28.8018		15.9683	47.4306
33589	Thu Mar 23 15:13:00 2017_x000D_	46.0807	33.6974	-68.0428	-1.18757	1	19.1594	19.4121	253.748	4.42874	30.4766		9.88532	0
33590	Thu Mar 23 15:13:00 2017_x000D_	46.1893	34.0085	-71.6681	-1.25084	1	19.1594	19.4121	253.748	4.42874	30.7192		13.9497	0
33591	Thu Mar 23 15:13:00 2017_x000D_	46.4014	34.4223	-71.6702	-1.25088	1	19.1594	19.4121	253.748	4.42874	31.1036		6.25066	0
33592	Thu Mar 23 15:13:00 2017_x000D_	46.4062	34.6306	-71.6684	-1.25085	1	19.1594	19.4121	253.748	4.42874	31.2088		11.2163	29.4787
33593	Thu Mar 23 15:13:00 2017_x000D_	46.6158	34.9402	-70.7863	-1.23545	1	18.7598	18.5144	246.355	4.2997	32.3383		12.4982	0
33594	Thu Mar 23 15:13:00 2017_x000D_	46.6253	35.3567	-70.7824	-1.23539	1	18.7598	18.5144	246.355	4.2997	32.5599		6.95673	0
33595	Thu Mar 23 15:13:00 2017_x000D_	46.731	35.5631	-68.0398	-1.18752	1	18.7598	18.5144	246.355	4.2997	32.7574		6.97021	0
33596	Thu Mar 23 15:13:00 2017_x000D_	46.8371	35.7698	-70.7843	-1.23542	1	18.7598	18.5144	246.355	4.2997	32.9558		9.35936	23.7266
33597	Thu Mar 23 15:13:00 2017_x000D_	46.8441	36.0817	-71.6672	-1.25083	1	18.3506	17.8376	249.902	4.3616	33.8338		8.73572	0
33598	Thu Mar 23 15:13:00 2017_x000D_	47.0511	36.2865	-71.6711	-1.2509	1	18.3506	17.8376	249.902	4.3616	34.1186		9.86055	0
33599	Thu Mar 23 15:13:00 2017_x000D_	47.1592	36.5969	-68.0402	-1.18753	1	18.3506	17.8376	249.902	4.3616	34.378		6.95002	0
33600	Thu Mar 23 15:13:00 2017_x000D_	47.2648	36.8031	-65.3927	-1.14132	1	18.3506	17.8376	249.902	4.3616	34.5792		4.3444	33.7631
33601	Thu Mar 23 15:13:00 2017_x000D_	47.1656	36.9086	-56.6236	-0.988267	1	18.1798	16.7252	272.31	4.75271	35.3206		4.36367	0
33602	Thu Mar 23 15:13:00 2017_x000D_	47.062	36.8065	-52.7182	-0.920106	1	18.1798	16.7252	272.31	4.75271	35.1773		0.0108167	0
33603	Thu Mar 23 15:13:00 2017_x000D_	47.0617	36.8067	-44.6689	-0.779619	1	18.1798	16.7252	272.31	4.75271	35.1771		3.13263	0
33604	Thu Mar 23 15:13:00 2017_x000D_	47.0638	36.9111	-34.185	-0.596641	1	18.1798	16.7252	272.31	4.75271	35.2386		3.03029	0
33605	Thu Mar 23 15:13:00 2017_x000D_	47.1648	36.9097	-27.5266	-0.480429	1	18.1798	16.7252	272.31	4.75271	35.3206		4.3742	59.7691
33606	Thu Mar 23 15:13:00 2017_x000D_	47.2683	37.0124	-17.9216	-0.312791	1	18.2669	14.7348	272.31	4.75271	36.5701		3.03033	0
33607	Thu Mar 23 15:13:00 2017_x000D_	47.3693	37.0109	-11.2374	-0.196129	1	18.2669	14.7348	272.31	4.75271	36.6493		4.3636	0
33608	Thu Mar 23 15:13:00 2017_x000D_	47.4726	37.1133	-7.79489	-0.136047	1	18.2669	14.7348	272.31	4.75271	36.7936		6.06976	0
33609	Thu Mar 23 15:13:00 2017_x000D_	47.6749	37.1101	-1.97665	-0.0344991	1	18.2669	14.7348	272.31	4.75271	36.9525		6.06676	2145.2
33610	Thu Mar 23 15:13:01 2017_x000D_	47.8771	37.1069	3.91059	0.0682527	1	76.1118	56.7728	272.31	4.75271	34.4085		12.1247	0
33611	Thu Mar 23 15:13:01 2017_x000D_	48.2812	37.1001	3.91123	0.0682638	1	76.1118	56.7728	272.31	4.75271	34.0816		12.1187	0
33612	Thu Mar 23 15:13:01 2017_x000D_	48.6851	37.0933	3.91181	0.068274	1	76.1118	56.7728	272.31	4.75271	33.7566		9.59616	0
33613	Thu Mar 23 15:13:01 2017_x000D_	48.9859	36.9845	7.14882	0.12477	1	76.1118	56.7728	272.31	4.75271	33.5766		21.1771	2184.9
33614	Thu Mar 23 15:13:01 2017_x000D_	49.6917	36.9724	0.962893	0.0168057	1	18.6024	12.0865	272.31	4.75271	39.8228		6.05186	0
33615	Thu Mar 23 15:13:01 2017_x000D_	49.8934	36.969	0.962933	0.0168063	1	18.6024	12.0865	272.31	4.75271	39.9783		24.1924	0
33616	Thu Mar 23 15:13:01 2017_x000D_	50.6997	36.9555	0.962929	0.0168063	1	18.6024	12.0865	272.31	4.75271	40.6042		12.0857	0
33617	Thu Mar 23 15:13:01 2017_x000D_	51.1025	36.9487	0.962899	0.0168058	1	18.6024	12.0865	272.31	4.75271	40.9193		18.1256	33.2359
33618	Thu Mar 23 15:13:01 2017_x000D_	51.7066	36.9385	0.962907	0.0168059	1	18.6509	10.9797	283.765	4.95264	42.0302		12.0737	0
33619	Thu Mar 23 15:13:01 2017_x000D_	52.109	36.9318	0.962877	0.0168054	1	18.6509	10.9797	283.765	4.95264	42.3433		6.03686	0
33620	Thu Mar 23 15:13:01 2017_x000D_	52.3102	36.9284	0.962916	0.0168061	1	18.6509	10.9797	283.765	4.95264	42.5004		12.0677	0
33621	Thu Mar 23 15:13:01 2017_x000D_	52.7124	36.9216	0.962886	0.0168055	1	18.6509	10.9797	283.765	4.95264	42.8155		18.0925	0
33622	Thu Mar 23 15:13:01 2017_x000D_	53.3154	36.9115	0.962893	0.0168057	1	18.6509	10.9797	283.765	4.95264	43.2907		12.0557	50.7779
33623	Thu Mar 23 15:13:01 2017_x000D_	53.7172	36.9047	0.962916	0.0168061	1	19.3769	9.45071	291.96	5.09566	43.9656		18.0715	0
33624	Thu Mar 23 15:13:01 2017_x000D_	54.3195	36.8946	0.962868	0.0168052	1	19.3769	9.45071	291.96	5.09566	44.4314		9.02825	0
33625	Thu Mar 23 15:13:01 2017_x000D_	54.6204	36.8896	0.962893	0.0168057	1	19.3769	9.45071	291.96	5.09566	44.6654		21.069	0
33626	Thu Mar 23 15:13:01 2017_x000D_	55.3226	36.8778	0.962951	0.0168067	1	19.3769	9.45071	291.96	5.09566	45.2144		6.01586	44.7349
33627	Thu Mar 23 15:13:01 2017_x000D_	55.5231	36.8744	0.96288	0.0168054	1	20.0933	8.14291	285.035	4.9748	45.6154		24.2455	0
33628	Thu Mar 23 15:13:01 2017_x000D_	56.3228	36.7576	3.91709	0.0683662	1	20.0933	8.14291	285.035	4.9748	46.1668		9.0073	0
33629	Thu Mar 23 15:13:01 2017_x000D_	56.623	36.7525	3.77694	0.06592	1	20.0933	8.14291	285.035	4.9748	46.3997		9.01925	0
33630	Thu Mar 23 15:13:01 2017_x000D_	56.9236	36.7475	3.91803	0.0683825	1	20.0933	8.14291	285.035	4.9748	46.6336		24.0154	38.8894
33631	Thu Mar 23 15:13:02 2017_x000D_	57.724	36.7341	3.91923	0.0684034	1	20.8002	7.0563	277.655	4.846	47.3723		8.99225	0
33632	Thu Mar 23 15:13:02 2017_x000D_	58.0237	36.7291	3.77894	0.0659549	1	20.8002	7.0563	277.655	4.846	47.6032		12.3863	0
33633	Thu Mar 23 15:13:02 2017_x000D_	58.4216	36.6189	0.956758	0.0166986	1	20.8002	7.0563	277.655	4.846	47.8468		20.9909	0
33634	Thu Mar 23 15:13:02 2017_x000D_	59.1212	36.6072	0.956695	0.0166975	1	20.8002	7.0563	277.655	4.846	48.3917		9.49841	0
33635	Thu Mar 23 15:13:02 2017_x000D_	59.4222	36.7054	-1.86106	-0.0324816	1	20.8002	7.0563	277.655	4.846	48.6901		20.9669	70.7297
33636	Thu Mar 23 15:13:02 2017_x000D_	60.121	36.6937	-2.00296	-0.0349583	1	22.6235	5.5616	312.466	5.45355	48.7367		11.9717	0
33637	Thu Mar 23 15:13:02 2017_x000D_	60.52	36.687	-2.00354	-0.0349684	1	22.6235	5.5616	312.466	5.45355	49.0401		8.96825	0
33638	Thu Mar 23 15:13:02 2017_x000D_	60.8189	36.682	-1.86315	-0.0325181	1	22.6235	5.5616	312.466	5.45355	49.2683		21.1671	0
33639	Thu Mar 23 15:13:02 2017_x000D_	61.5185	36.7736	0.962903	0.0168058	1	22.6235	5.5616	312.466	5.45355	49.8699		9.47901	50.4477
33640	Thu Mar 23 15:13:02 2017_x000D_	61.8154	36.6655	3.78433	0.066049	1	24.1884	4.94611	345.831	6.03588	49.2129		17.9215	0
33641	Thu Mar 23 15:13:02 2017_x000D_	62.4127	36.6555	3.78519	0.0660641	1	24.1884	4.94611	345.831	6.03588	49.6647		8.96226	0
33642	Thu Mar 23 15:13:02 2017_x000D_	62.7114	36.6505	3.9266	0.0685321	1	24.1884	4.94611	345.831	6.03588	49.8918		17.9065	0
33643	Thu Mar 23 15:13:02 2017_x000D_	63.3082	36.6405	3.92753	0.0685483	1	24.1884	4.94611	345.831	6.03588	50.3477		8.94126	72.7945
33644	Thu Mar 23 15:13:02 2017_x000D_	63.6062	36.6355	3.78686	0.0660931	1	26.6106	4.802	0	0	48.8062		14.9121	0
33645	Thu Mar 23 15:13:02 2017_x000D_	64.1032	36.6272	3.92876	0.0685698	1	26.6106	4.802	0	0	49.1786		6.71834	0
33646	Thu Mar 23 15:13:02 2017_x000D_	64.3002	36.5207	0.956729	0.0166981	1	26.6106	4.802	0	0	49.2603		5.95882	0
33647	Thu Mar 23 15:13:02 2017_x000D_	64.4988	36.5174	0.956709	0.0166977	1	26.6106	4.802	0	0	49.4103		5.95882	0
33648	Thu Mar 23 15:13:02 2017_x000D_	64.6974	36.5141	0.956742	0.0166983	1	26.6106	4.802	0	0	49.5607		11.9146	72.6102
33649	Thu Mar 23 15:13:02 2017_x000D_	65.0945	36.5075	0.956756	0.0166985	1	29.0124	5.10101	7.92011	0.138232	47.836		5.95582	0
33650	Thu Mar 23 15:13:02 2017_x000D_	65.293	36.5042	0.956736	0.0166982	1	29.0124	5.10101	7.92011	0.138232	47.9838		14.8702	0
33651	Thu Mar 23 15:13:02 2017_x000D_	65.7886	36.4956	-4.69139	-0.0818801	1	29.0124	5.10101	7.92011	0.138232	48.354		8.93221	0
33652	Thu Mar 23 15:13:02 2017_x000D_	66.0863	36.4907	-4.97286	-0.0867927	1	29.0124	5.10101	7.92011	0.138232	48.5776		18.0916	60.5151
33653	Thu Mar 23 15:13:03 2017_x000D_	66.6822	36.5833	-13.6041	-0.237437	1	30.965	5.6073	0	0	47.2782		2.97361	0
33654	Thu Mar 23 15:13:03 2017_x000D_	66.7813	36.5813	-19.9966	-0.349006	1	30.965	5.6073	0	0	47.3518		2.97655	0
33655	Thu Mar 23 15:13:03 2017_x000D_	66.8805	36.5794	-26.5123	-0.462727	1	30.965	5.6073	0	0	47.4257		6.6908	0
33656	Thu Mar 23 15:13:03 2017_x000D_	67.0803	36.6785	-37.0074	-0.645902	1	30.965	5.6073	0	0	47.6417		6.6908	46.4322
33657	Thu Mar 23 15:13:03 2017_x000D_	67.2801	36.7776	-47.1705	-0.82328	1	32.4889	5.87791	5.17076	0.0902468	46.5319		8.56803	0
33658	Thu Mar 23 15:13:03 2017_x000D_	67.4817	36.9799	-59.6159	-1.04049	1	32.4889	5.87791	5.17076	0.0902468	46.817		8.55531	0
33659	Thu Mar 23 15:13:03 2017_x000D_	67.6829	37.182	-67.0899	-1.17094	1	32.4889	5.87791	5.17076	0.0902468	47.1016		9.25307	0
33660	Thu Mar 23 15:13:03 2017_x000D_	67.6876	37.4904	-73.0514	-1.27499	1	32.4889	5.87791	5.17076	0.0902468	47.3107		12.6978	47.7409
33661	Thu Mar 23 15:13:03 2017_x000D_	67.7931	37.9003	-86.4168	-1.50826	1	34.0023	6.3699	0	0	46.2167		6.1717	0
33662	Thu Mar 23 15:13:03 2017_x000D_	67.7962	38.106	268.072	4.67873	1	34.0023	6.3699	0	0	46.3595		6.1717	0
33663	Thu Mar 23 15:13:03 2017_x000D_	67.7993	38.3117	262.613	4.58346	1	34.0023	6.3699	0	0	46.5029		15.7121	0
33664	Thu Mar 23 15:13:03 2017_x000D_	67.7079	38.8274	253.93	4.43192	1	34.0023	6.3699	0	0	46.7927		6.16566	0
33665	Thu Mar 23 15:13:03 2017_x000D_	67.7109	39.0329	248.784	4.3421	1	34.0023	6.3699	0	0	46.9376		17.8229	13.1498
33666	Thu Mar 23 15:13:03 2017_x000D_	67.4216	39.5518	245.154	4.27875	1	34.4404	6.384	0	0	46.7746		13.6896	0
33667	Thu Mar 23 15:13:03 2017_x000D_	67.2299	39.9659	245.154	4.27875	1	34.4404	6.384	0	0	46.935		19.4223	0
33668	Thu Mar 23 15:13:03 2017_x000D_	67.0412	40.5852	245.154	4.27874	1	34.4404	6.384	0	0	47.2497		13.6881	0
33669	Thu Mar 23 15:13:03 2017_x000D_	66.8494	40.9992	245.154	4.27874	1	34.4404	6.384	0	0	47.4189		20.527	26.2934
33670	Thu Mar 23 15:13:03 2017_x000D_	66.5619	41.6201	247.688	4.32297	1	35.3164	6.412	353.459	6.16903	47.0733		10.9898	0
33671	Thu Mar 23 15:13:03 2017_x000D_	66.3688	41.9314	248.786	4.34213	1	35.3164	6.412	353.459	6.16903	47.1792		9.71016	0
33672	Thu Mar 23 15:13:03 2017_x000D_	66.2744	42.241	245.154	4.27874	1	35.3164	6.412	353.459	6.16903	47.351		9.69693	0
33673	Thu Mar 23 15:13:03 2017_x000D_	66.1802	42.5502	248.786	4.34213	1	35.3164	6.412	353.459	6.16903	47.5241		20.523	92.3449
33674	Thu Mar 23 15:13:04 2017_x000D_	65.8928	43.171	246.341	4.29946	1	38.3921	6.2889	17.2345	0.300799	46.0063		10.9939	0
33675	Thu Mar 23 15:13:04 2017_x000D_	65.6996	43.4824	245.153	4.27874	1	38.3921	6.2889	17.2345	0.300799	46.1417		23.3137	0
33676	Thu Mar 23 15:13:04 2017_x000D_	65.4139	44.2051	248.787	4.34215	1	38.3921	6.2889	17.2345	0.300799	46.5598		9.70267	0
33677	Thu Mar 23 15:13:04 2017_x000D_	65.3197	44.5145	245.153	4.27873	1	38.3921	6.2889	17.2345	0.300799	46.7578		19.3872	48.0536
33678	Thu Mar 23 15:13:04 2017_x000D_	65.1314	45.1327	245.152	4.27871	1	39.9448	5.8954	32.7624	0.571811	46.6254		10.9822	0
33679	Thu Mar 23 15:13:04 2017_x000D_	64.9383	45.4437	246.341	4.29946	1	39.9448	5.8954	32.7624	0.571811	46.784		10.9898	0
33680	Thu Mar 23 15:13:04 2017_x000D_	64.7452	45.755	245.153	4.27873	1	39.9448	5.8954	32.7624	0.571811	46.9452		20.4974	0
33681	Thu Mar 23 15:13:04 2017_x000D_	64.4581	46.375	247.689	4.32299	1	39.9448	5.8954	32.7624	0.571811	47.3234		12.6472	0
33682	Thu Mar 23 15:13:04 2017_x000D_	64.3656	46.7863	245.152	4.27871	1	39.9448	5.8954	32.7624	0.571811	47.6282		20.4907	45.9896
33683	Thu Mar 23 15:13:04 2017_x000D_	64.0786	47.4061	247.689	4.32298	1	41.477	5.9445	17.5022	0.305471	47.2218		6.83338	0
33684	Thu Mar 23 15:13:04 2017_x000D_	63.9829	47.6128	245.152	4.27871	1	41.477	5.9445	17.5022	0.305471	47.3578		12.6319	0
33685	Thu Mar 23 15:13:04 2017_x000D_	63.8905	48.0236	247.688	4.32297	1	41.477	5.9445	17.5022	0.305471	47.6762		20.4907	0
33686	Thu Mar 23 15:13:04 2017_x000D_	63.6035	48.6434	245.152	4.2787	1	41.477	5.9445	17.5022	0.305471	48.0914		20.4813	56.467
33687	Thu Mar 23 15:13:04 2017_x000D_	63.3166	49.2629	247.689	4.32298	1	43.2584	5.3367	44.2684	0.772629	48.2892		6.82939	0
33688	Thu Mar 23 15:13:04 2017_x000D_	63.221	49.4695	245.152	4.2787	1	43.2584	5.3367	44.2684	0.772629	48.4377		13.6519	0
33689	Thu Mar 23 15:13:04 2017_x000D_	63.0297	49.8824	245.152	4.2787	1	43.2584	5.3367	44.2684	0.772629	48.7363		10.9723	0
33690	Thu Mar 23 15:13:04 2017_x000D_	62.8369	50.1932	246.341	4.29946	1	43.2584	5.3367	44.2684	0.772629	48.9431		19.3464	73.639
33691	Thu Mar 23 15:13:04 2017_x000D_	62.649	50.8101	246.34	4.29945	1	45.6857	4.97141	353.411	6.16819	48.8768		10.9749	0
33692	Thu Mar 23 15:13:04 2017_x000D_	62.4562	51.121	245.152	4.2787	1	45.6857	4.97141	353.411	6.16819	49.1023		20.4691	0
33693	Thu Mar 23 15:13:04 2017_x000D_	62.1694	51.7401	247.69	4.323	1	45.6857	4.97141	353.411	6.16819	49.5885		6.82269	0
33694	Thu Mar 23 15:13:04 2017_x000D_	62.0739	51.9465	245.152	4.2787	1	45.6857	4.97141	353.411	6.16819	49.7517		20.4624	67.1775
33695	Thu Mar 23 15:13:05 2017_x000D_	61.7872	52.5654	247.69	4.32301	1	47.8938	4.59921	355.918	6.21194	49.9378		6.1149	0
33696	Thu Mar 23 15:13:05 2017_x000D_	61.7907	52.7692	247.689	4.323	1	47.8938	4.59921	355.918	6.21194	50.1345		13.6412	0
33697	Thu Mar 23 15:13:05 2017_x000D_	61.5996	53.1818	247.69	4.323	1	47.8938	4.59921	355.918	6.21194	50.4789		19.3237	0
33698	Thu Mar 23 15:13:05 2017_x000D_	61.412	53.798	247.689	4.32299	1	47.8938	4.59921	355.918	6.21194	51.0222		10.9631	0
33699	Thu Mar 23 15:13:05 2017_x000D_	61.2193	54.1085	248.79	4.3422	1	47.8938	4.59921	355.918	6.21194	51.2712		6.81997	111.876
33700	Thu Mar 23 15:13:05 2017_x000D_	61.1238	54.3148	246.34	4.29945	1	51.6216	4.4976	0	0	50.7153		17.7518	0
33701	Thu Mar 23 15:13:05 2017_x000D_	60.8356	54.8316	247.69	4.32301	1	51.6216	4.4976	0	0	51.1704		6.1089	0
33702	Thu Mar 23 15:13:05 2017_x000D_	60.8391	55.0352	247.69	4.323	1	51.6216	4.4976	0	0	51.3713		13.6318	0
33703	Thu Mar 23 15:13:05 2017_x000D_	60.6481	55.4475	247.69	4.323	1	51.6216	4.4976	0	0	51.7433		9.65438	1731.83
33704	Thu Mar 23 15:13:05 2017_x000D_	60.5545	55.7554	246.34	4.29944	1	76.1118	56.7728	353.377	6.16759			10.9631	0
33705	Thu Mar 23 15:13:05 2017_x000D_	60.3618	56.0659	245.15	4.27868	1	76.1118	56.7728	353.377	6.16759			6.1059	0
33706	Thu Mar 23 15:13:05 2017_x000D_	60.3653	56.2694	245.15	4.27867	1	76.1118	56.7728	353.377	6.16759			8.55642	0
33707	Thu Mar 23 15:13:05 2017_x000D_	60.1709	56.4781	245.15	4.27868	1	76.1118	56.7728	353.377	6.16759			6.81724	1695.8
33708	Thu Mar 23 15:13:05 2017_x000D_	60.0754	56.6843	242.718	4.23622	1	56.4721	3.7675	276.428	4.82458	53.0393		6.81054	0
33709	Thu Mar 23 15:13:05 2017_x000D_	59.98	56.8903	245.15	4.27868	1	56.4721	3.7675	276.428	4.82458	53.2385		12.5694	0
33710	Thu Mar 23 15:13:05 2017_x000D_	59.8882	57.2991	254.765	4.44648	1	56.4721	3.7675	276.428	4.82458	53.6405		2.97387	0
33711	Thu Mar 23 15:13:05 2017_x000D_	59.7891	57.3015	262.711	4.58518	1	56.4721	3.7675	276.428	4.82458	53.6367		2.9886	52.9862
33712	Thu Mar 23 15:13:05 2017_x000D_	59.6895	57.3035	-77.9379	-1.36027	1	58.2306	3.6027	255.404	4.45765	53.7206		3.05159	0
33713	Thu Mar 23 15:13:05 2017_x000D_	59.6875	57.2018	-71.8357	-1.25377	1	58.2306	3.6027	255.404	4.45765	53.6189		3.04521	0
33714	Thu Mar 23 15:13:05 2017_x000D_	59.6887	57.3033	-60.4321	-1.05474	1	58.2306	3.6027	255.404	4.45765	53.7204		0.0108167	0
33715	Thu Mar 23 15:13:05 2017_x000D_	59.6884	57.3035	-52.6328	-0.918616	1	58.2306	3.6027	255.404	4.45765	53.7206		10.8585	0
33716	Thu Mar 23 15:13:05 2017_x000D_	59.8912	57.6033	-38.4747	-0.67151	1	58.2306	3.6027	255.404	4.45765	54.0261		4.24274	67.105
33717	Thu Mar 23 15:13:06 2017_x000D_	59.9919	57.7026	-29.6865	-0.518127	1	60.4363	3.2308	306.434	5.34828	54.4736		5.93582	0
33718	Thu Mar 23 15:13:06 2017_x000D_	60.1897	57.6977	-16.4257	-0.286682	1	60.4363	3.2308	306.434	5.34828	54.4675		6.76077	0
33719	Thu Mar 23 15:13:06 2017_x000D_	60.2922	57.8984	-10.029	-0.175039	1	60.4363	3.2308	306.434	5.34828	54.6678		11.8784	0
33720	Thu Mar 23 15:13:06 2017_x000D_	60.688	57.8876	-4.27222	-0.0745643	1	60.4363	3.2308	306.434	5.34828	54.6574		11.8696	39.9947
33721	Thu Mar 23 15:13:06 2017_x000D_	61.0835	57.8766	-4.2735	-0.0745866	1	61.7574	3.0519	0	0	54.8288		12.2149	0
33722	Thu Mar 23 15:13:06 2017_x000D_	61.4805	57.967	-7.17336	-0.125199	1	61.7574	3.0519	0	0	54.9158		23.8725	0
33723	Thu Mar 23 15:13:06 2017_x000D_	62.2723	58.0462	-10.0357	-0.175156	1	61.7574	3.0519	0	0	54.9967		5.91856	0
33724	Thu Mar 23 15:13:06 2017_x000D_	62.4695	58.0404	-15.5864	-0.272034	1	61.7574	3.0519	0	0	54.9931		12.1967	0
33725	Thu Mar 23 15:13:06 2017_x000D_	62.8659	58.1307	-18.2538	-0.318589	1	61.7574	3.0519	0	0	55.09		18.7095	39.3265
33726	Thu Mar 23 15:13:06 2017_x000D_	63.4612	58.3166	-25.7325	-0.449118	1	63.0676	3.0942	5.60708	0.0978619	55.2238		19.8531	0
33727	Thu Mar 23 15:13:06 2017_x000D_	64.0574	58.6038	-28.2867	-0.493697	1	63.0676	3.0942	5.60708	0.0978619	55.5184		13.2273	0
33728	Thu Mar 23 15:13:06 2017_x000D_	64.4546	58.7952	-28.2875	-0.49371	1	63.0676	3.0942	5.60708	0.0978619	55.7183		13.2219	0
33729	Thu Mar 23 15:13:06 2017_x000D_	64.8516	58.9866	-28.2883	-0.493724	1	63.0676	3.0942	5.60708	0.0978619	55.9209		21.3485	32.7681
33730	Thu Mar 23 15:13:06 2017_x000D_	65.4482	59.3745	-28.286	-0.493684	1	64.1593	3.1295	0	0	56.2598		13.2018	0
33731	Thu Mar 23 15:13:06 2017_x000D_	65.8446	59.5656	-28.2867	-0.493697	1	64.1593	3.1295	0	0	56.4613		8.40491	0
33732	Thu Mar 23 15:13:06 2017_x000D_	66.0442	59.7622	-28.2838	-0.493646	1	64.1593	3.1295	0	0	56.6641		22.4335	0
33733	Thu Mar 23 15:13:06 2017_x000D_	66.7362	60.0456	-24.4732	-0.427138	1	64.1593	3.1295	0	0	56.9744		6.59483	58.9717
33734	Thu Mar 23 15:13:06 2017_x000D_	66.9342	60.1411	-21.885	-0.381965	1	66.124	3.1929	0	0	56.954		18.5975	0
33735	Thu Mar 23 15:13:06 2017_x000D_	67.5259	60.326	-21.8868	-0.381997	1	66.124	3.1929	0	0	57.1503		10.6284	0
33736	Thu Mar 23 15:13:06 2017_x000D_	67.8228	60.5193	-20.8196	-0.363371	1	66.124	3.1929	0	0	57.3516		19.7362	0
33737	Thu Mar 23 15:13:06 2017_x000D_	68.4154	60.805	-18.2248	-0.318083	1	66.124	3.1929	0	0	57.6576		9.28184	26.2037
33738	Thu Mar 23 15:13:07 2017_x000D_	68.7108	60.897	-21.8836	-0.38194	1	66.997	3.2211	0	0	57.7014		18.5558	0
33739	Thu Mar 23 15:13:07 2017_x000D_	69.3012	61.0814	-21.8854	-0.381972	1	66.997	3.2211	0	0	57.9062		0	0
33740	Thu Mar 23 15:13:07 2017_x000D_	69.3012	61.0814	-21.8854	-0.381972	1	66.997	3.2211	0	0	57.9062		18.5368	0
33741	Thu Mar 23 15:13:07 2017_x000D_	69.891	61.2656	-21.8872	-0.382004	1	66.997	3.2211	0	0	58.1166		10.5934	0
33742	Thu Mar 23 15:13:07 2017_x000D_	70.1869	61.4583	-20.8183	-0.363348	1	66.997	3.2211	0	0	58.3245		15.7807	98.2413
33743	Thu Mar 23 15:13:07 2017_x000D_	70.6786	61.6452	-21.885	-0.381966	1	70.27	3.3269	357.387	6.23759	58.3197		13.1025	0
33744	Thu Mar 23 15:13:07 2017_x000D_	71.072	61.8349	-21.8839	-0.381947	1	70.27	3.3269	357.387	6.23759	58.5135		18.4951	0
33745	Thu Mar 23 15:13:07 2017_x000D_	71.6605	62.0186	-21.8857	-0.381977	1	70.27	3.3269	357.387	6.23759	58.7082		6.53857	0
33746	Thu Mar 23 15:13:07 2017_x000D_	71.8569	62.1131	-24.4822	-0.427294	1	70.27	3.3269	357.387	6.23759	58.8076		19.6221	65.4731
33747	Thu Mar 23 15:13:07 2017_x000D_	72.446	62.3973	-21.8836	-0.38194	1	72.4513	3.3973	0	0	59		12.0303	0
33748	Thu Mar 23 15:13:07 2017_x000D_	72.8371	62.4859	-24.4846	-0.427338	1	72.4513	3.3973	0	0	59.0899		6.53847	0
33749	Thu Mar 23 15:13:07 2017_x000D_	73.0334	62.5806	-21.8854	-0.381973	1	72.4513	3.3973	0	0	59.1862		22.2179	0
33750	Thu Mar 23 15:13:07 2017_x000D_	73.7187	62.8614	-18.2141	-0.317897	1	72.4513	3.3973	0	0	59.4776		9.21831	85.4592
33751	Thu Mar 23 15:13:07 2017_x000D_	74.0121	62.9527	-21.8861	-0.381984	1	75.297	3.26791	0	0	59.6986		21.0745	0
33752	Thu Mar 23 15:13:07 2017_x000D_	74.6006	63.3363	-21.881	-0.381895	1	75.297	3.26791	0	0	60.0724		8.74617	0
33753	Thu Mar 23 15:13:07 2017_x000D_	74.892	63.3273	-20.8156	-0.3633	1	75.297	3.26791	0	0	60.0608		17.0074	0
33754	Thu Mar 23 15:13:07 2017_x000D_	75.3816	63.6131	-24.4858	-0.427357	1	75.297	3.26791	0	0	60.3452		11.6607	59.3785
33755	Thu Mar 23 15:13:07 2017_x000D_	75.7701	63.601	-24.4922	-0.427469	1	77.27	3.11031	356.723	6.22599	60.5093		8.29447	0
33756	Thu Mar 23 15:13:07 2017_x000D_	75.9666	63.7955	-24.4887	-0.427408	1	77.27	3.11031	356.723	6.22599	60.6992		8.29234	0
33757	Thu Mar 23 15:13:07 2017_x000D_	76.163	63.99	-24.485	-0.427344	1	77.27	3.11031	356.723	6.22599	60.8898		14.8126	0
33758	Thu Mar 23 15:13:07 2017_x000D_	76.6494	64.0749	-28.3302	-0.494455	1	77.27	3.11031	356.723	6.22599	60.9677		8.28385	0
33759	Thu Mar 23 15:13:07 2017_x000D_	76.8456	64.2692	-28.3272	-0.494403	1	77.27	3.11031	356.723	6.22599	61.1604		12.9897	58.8787
33760	Thu Mar 23 15:13:08 2017_x000D_	77.2356	64.4573	-28.328	-0.494417	1	79.2316	3.17371	357.387	6.23759	61.3161		6.48891	0
33761	Thu Mar 23 15:13:08 2017_x000D_	77.4305	64.5511	-30.7852	-0.537302	1	79.2316	3.17371	357.387	6.23759	61.4038		10.4828	0
33762	Thu Mar 23 15:13:08 2017_x000D_	77.7233	64.7418	-36.9484	-0.644871	1	79.2316	3.17371	357.387	6.23759	61.5866		16.9411	0
33763	Thu Mar 23 15:13:08 2017_x000D_	78.2111	65.0263	-48.6233	-0.848636	1	79.2316	3.17371	357.387	6.23759	61.861		4.14528	26.1617
33764	Thu Mar 23 15:13:08 2017_x000D_	78.3098	65.123	-64.5581	-1.12675	1	80.1032	3.2019	357.238	6.23497	61.9471		4.143	0
33765	Thu Mar 23 15:13:08 2017_x000D_	78.408	65.2201	-73.1171	-1.27613	1	80.1032	3.2019	357.238	6.23497	62.0414		6.62236	0
33766	Thu Mar 23 15:13:08 2017_x000D_	78.5072	65.4173	-81.1199	-1.41581	1	80.1032	3.2019	357.238	6.23497	62.2359		6.0064	0
33767	Thu Mar 23 15:13:08 2017_x000D_	78.5095	65.6175	-86.632	-1.51201	1	80.1032	3.2019	357.238	6.23497	62.4359		12.0158	60.1004
33768	Thu Mar 23 15:13:08 2017_x000D_	78.514	66.018	257.06	4.48654	1	82.0418	3.7071	18.7312	0.326921	62.4107		4.22891	0
33769	Thu Mar 23 15:13:08 2017_x000D_	78.4183	66.1215	248.598	4.33886	1	82.0418	3.7071	18.7312	0.326921	62.5195		13.4577	0
33770	Thu Mar 23 15:13:08 2017_x000D_	78.2288	66.5281	236.647	4.13027	1	82.0418	3.7071	18.7312	0.326921	62.9366		6.00324	0
33771	Thu Mar 23 15:13:08 2017_x000D_	78.2306	66.7282	229.059	3.99784	1	82.0418	3.7071	18.7312	0.326921	63.1362		16.8869	37.9643
33772	Thu Mar 23 15:13:08 2017_x000D_	77.8477	67.1408	225.323	3.93263	1	83.0975	4.4049	31.6428	0.552271	62.9552		12.6581	0
33773	Thu Mar 23 15:13:08 2017_x000D_	77.5606	67.45	225.198	3.93045	1	83.0975	4.4049	31.6428	0.552271	63.2878		10.6914	0
33774	Thu Mar 23 15:13:08 2017_x000D_	77.2723	67.6595	223.395	3.89898	1	83.0975	4.4049	31.6428	0.552271	63.5223		25.3186	0
33775	Thu Mar 23 15:13:08 2017_x000D_	76.6982	68.2781	227.131	3.96418	1	83.0975	4.4049	31.6428	0.552271	64.193		10.813	0
33776	Thu Mar 23 15:13:08 2017_x000D_	76.5079	68.5842	229.059	3.99783	1	83.0975	4.4049	31.6428	0.552271	64.5167		21.1026	65.3973
33777	Thu Mar 23 15:13:08 2017_x000D_	76.0293	69.0997	232.886	4.06463	1	84.3146	6.2134	47.0338	0.820894	63.4297		8.44445	0
33778	Thu Mar 23 15:13:08 2017_x000D_	75.8378	69.306	232.886	4.06463	1	84.3146	6.2134	47.0338	0.820894	63.6595		10.6914	0
33779	Thu Mar 23 15:13:08 2017_x000D_	75.5495	69.5155	235.046	4.10232	1	84.3146	6.2134	47.0338	0.820894	63.906		16.1816	0
33780	Thu Mar 23 15:13:08 2017_x000D_	75.3616	70.0211	241.246	4.21054	1	84.3146	6.2134	47.0338	0.820894	64.4327		10.8104	46.7477
33781	Thu Mar 23 15:13:09 2017_x000D_	75.1713	70.3271	242.61	4.23434	1	84.4541	7.7654	54.7725	0.955961	63.2466		14.9789	0
33782	Thu Mar 23 15:13:09 2017_x000D_	74.8852	70.7363	245.014	4.2763	1	84.4541	7.7654	54.7725	0.955961	63.6938		13.4309	0
33783	Thu Mar 23 15:13:09 2017_x000D_	74.6961	71.1421	245.014	4.2763	1	84.4541	7.7654	54.7725	0.955961	64.1235		6.71881	0
33784	Thu Mar 23 15:13:09 2017_x000D_	74.6015	71.3451	242.61	4.23434	1	84.4541	7.7654	54.7725	0.955961	64.3386		20.143	0
33785	Thu Mar 23 15:13:09 2017_x000D_	74.3179	71.9537	245.014	4.2763	1	84.4541	7.7654	54.7725	0.955961	64.9837		12.3848	53.2989
33786	Thu Mar 23 15:13:09 2017_x000D_	74.2257	72.3561	242.609	4.23433	1	84.5823	9.5374	94.3739	1.64714	63.6667		19.1659	0
33787	Thu Mar 23 15:13:09 2017_x000D_	73.844	72.8684	241.246	4.21054	1	84.5823	9.5374	94.3739	1.64714	64.2349		8.96769	0
33788	Thu Mar 23 15:13:09 2017_x000D_	73.8477	73.1673	242.609	4.23433	1	84.5823	9.5374	94.3739	1.64714	64.529		19.1701	0
33789	Thu Mar 23 15:13:09 2017_x000D_	73.4659	73.6797	241.246	4.21054	1	84.5823	9.5374	94.3739	1.64714	65.0985		10.8037	73.2858
33790	Thu Mar 23 15:13:09 2017_x000D_	73.2757	73.9855	242.61	4.23434	1	84.2417	11.9564	91.401	1.59525	62.991		6.71482	0
33791	Thu Mar 23 15:13:09 2017_x000D_	73.1812	74.1884	240.314	4.19427	1	84.2417	11.9564	91.401	1.59525	63.2073		10.8088	0
33792	Thu Mar 23 15:13:09 2017_x000D_	72.991	74.4944	238.886	4.16935	1	84.2417	11.9564	91.401	1.59525	63.542		18.9813	0
33793	Thu Mar 23 15:13:09 2017_x000D_	72.8045	75.099	238.886	4.16934	1	84.2417	11.9564	91.401	1.59525	64.1701		8.44241	72.8344
33794	Thu Mar 23 15:13:09 2017_x000D_	72.6131	75.3053	238.886	4.16935	1	84.1188	14.3811	88.3268	1.54159	62.0011		16.8889	0
33795	Thu Mar 23 15:13:09 2017_x000D_	72.2301	75.7179	238.886	4.16935	1	84.1188	14.3811	88.3268	1.54159	62.4784		5.97351	0
33796	Thu Mar 23 15:13:09 2017_x000D_	72.2327	75.917	238.886	4.16935	1	84.1188	14.3811	88.3268	1.54159	62.6733		16.8869	0
33797	Thu Mar 23 15:13:09 2017_x000D_	71.8498	76.3296	238.886	4.16935	1	84.1188	14.3811	88.3268	1.54159	63.1518		5.97051	0
33798	Thu Mar 23 15:13:09 2017_x000D_	71.8524	76.5286	238.886	4.16935	1	84.1188	14.3811	88.3268	1.54159	63.3465		13.4148	46.3314
33799	Thu Mar 23 15:13:09 2017_x000D_	71.6635	76.9339	238.886	4.16934	1	84.0406	15.9235	91.3241	1.59391	62.2532		8.44461	0
33800	Thu Mar 23 15:13:09 2017_x000D_	71.4721	77.1403	238.886	4.16935	1	84.0406	15.9235	91.3241	1.59391	62.4937		5.96751	0
33801	Thu Mar 23 15:13:09 2017_x000D_	71.4747	77.3392	238.886	4.16934	1	84.0406	15.9235	91.3241	1.59391	62.688		14.9706	0
33802	Thu Mar 23 15:13:10 2017_x000D_	71.1888	77.7482	236.647	4.13026	1	84.0406	15.9235	91.3241	1.59391	63.1464		2.91212	52.9278
33803	Thu Mar 23 15:13:10 2017_x000D_	71.0918	77.7519	238.886	4.16935	1	83.9513	17.6855	93.8376	1.63777	61.4275		6.70666	0
33804	Thu Mar 23 15:13:10 2017_x000D_	70.9973	77.9545	236.647	4.13027	1	83.9513	17.6855	93.8376	1.63777	61.6454		10.8063	0
33805	Thu Mar 23 15:13:10 2017_x000D_	70.8071	78.2604	235.045	4.10231	1	83.9513	17.6855	93.8376	1.63777	61.9846		10.8104	0
33806	Thu Mar 23 15:13:10 2017_x000D_	70.6168	78.5664	229.066	3.99796	1	83.9513	17.6855	93.8376	1.63777	62.3241		4.11348	66.1356
33807	Thu Mar 23 15:13:10 2017_x000D_	70.7148	78.6623	217.568	3.79728	1	83.8398	19.8872	93.8376	1.63777	60.2227		2.97955	0
33808	Thu Mar 23 15:13:10 2017_x000D_	70.7129	78.563	207.806	3.6269	1	83.8398	19.8872	93.8376	1.63777	60.1262		4.21839	0
33809	Thu Mar 23 15:13:10 2017_x000D_	70.8083	78.4597	199.162	3.47603	1	83.8398	19.8872	93.8376	1.63777	60.0046		6.55005	0
33810	Thu Mar 23 15:13:10 2017_x000D_	70.9073	78.6543	182.23	3.18051	1	83.8398	19.8872	93.8376	1.63777	60.1733		0.0174929	52.8859
33811	Thu Mar 23 15:13:10 2017_x000D_	70.907	78.6538	171.15	2.98712	1	83.7505	21.6478	93.8376	1.63777	58.4349		5.82647	0
33812	Thu Mar 23 15:13:10 2017_x000D_	70.7129	78.6605	153.602	2.68087	1	83.7505	21.6478	93.8376	1.63777	58.4844		2.99418	0
33813	Thu Mar 23 15:13:10 2017_x000D_	70.7118	78.5607	143.634	2.50689	1	83.7505	21.6478	93.8376	1.63777	58.3874		10.4606	0
33814	Thu Mar 23 15:13:10 2017_x000D_	70.4182	78.3726	130.174	2.27197	1	83.7505	21.6478	93.8376	1.63777	58.2705		2.98515	0
33815	Thu Mar 23 15:13:10 2017_x000D_	70.4172	78.2731	124.291	2.16929	1	83.7505	21.6478	93.8376	1.63777	58.1739		14.6168	53.1404
33816	Thu Mar 23 15:13:10 2017_x000D_	70.1208	77.8864	114.752	2.00279	1	83.8787	23.4145	86.9465	1.5175	56.1825		0	0
33817	Thu Mar 23 15:13:10 2017_x000D_	70.1208	77.8864	114.752	2.00279	1	83.8787	23.4145	86.9465	1.5175	56.1825		26.3256	0
33818	Thu Mar 23 15:13:10 2017_x000D_	69.7207	77.1054	122.001	2.12932	1	83.8787	23.4145	86.9465	1.5175	55.5262		27.7199	0
33819	Thu Mar 23 15:13:10 2017_x000D_	69.223	76.3269	124.287	2.16922	1	83.8787	23.4145	86.9465	1.5175	54.9046		12.3961	79.4015
33820	Thu Mar 23 15:13:10 2017_x000D_	68.9267	76.0389	128.058	2.23504	1	83.9622	26.0599	93.0534	1.62409	52.1916		15.1721	0
33821	Thu Mar 23 15:13:10 2017_x000D_	68.8221	75.5441	131.897	2.30204	1	83.9622	26.0599	93.0534	1.62409	51.7485		22.8101	0
33822	Thu Mar 23 15:13:10 2017_x000D_	68.23	75.0671	137.686	2.40307	1	83.9622	26.0599	93.0534	1.62409	51.4705		10.5142	0
33823	Thu Mar 23 15:13:10 2017_x000D_	67.9346	74.8785	143.584	2.50601	1	83.9622	26.0599	93.0534	1.62409	51.3823		20.7147	46.2174
33824	Thu Mar 23 15:13:11 2017_x000D_	67.4394	74.3973	147.401	2.57263	1	83.8841	27.5985	78.5404	1.37079	49.604		8.29091	0
33825	Thu Mar 23 15:13:11 2017_x000D_	67.2413	74.2046	147.399	2.5726	1	83.8841	27.5985	78.5404	1.37079	49.4885		13.0495	0
33826	Thu Mar 23 15:13:11 2017_x000D_	66.8479	74.019	147.401	2.57263	1	83.8841	27.5985	78.5404	1.37079	49.4479		19.5891	0
33827	Thu Mar 23 15:13:11 2017_x000D_	66.2573	73.7405	149.73	2.61328	1	83.8841	27.5985	78.5404	1.37079	49.3942		13.0696	67.0128
33828	Thu Mar 23 15:13:11 2017_x000D_	65.8633	73.5546	149.732	2.61331	1	84.207	29.8088	84.6048	1.47663	47.4361		18.7819	0
33829	Thu Mar 23 15:13:11 2017_x000D_	65.3679	73.1718	151.129	2.6377	1	84.207	29.8088	84.6048	1.47663	47.2786		10.5581	0
33830	Thu Mar 23 15:13:11 2017_x000D_	65.0714	72.9822	149.728	2.61325	1	84.207	29.8088	84.6048	1.47663	47.2241		14.6764	0
33831	Thu Mar 23 15:13:11 2017_x000D_	64.675	72.6955	147.403	2.57267	1	84.207	29.8088	84.6048	1.47663	47.125		10.569	0
33832	Thu Mar 23 15:13:11 2017_x000D_	64.3782	72.5057	145.835	2.5453	1	84.207	29.8088	84.6048	1.47663	47.0766		14.6914	46.5076
33833	Thu Mar 23 15:13:11 2017_x000D_	63.9814	72.2187	143.592	2.50615	1	84.3461	31.3528	104.8	1.82911	45.659		13.1179	0
33834	Thu Mar 23 15:13:11 2017_x000D_	63.586	72.032	143.595	2.5062	1	84.3461	31.3528	104.8	1.82911	45.6703		8.33979	0
33835	Thu Mar 23 15:13:11 2017_x000D_	63.3866	71.8383	143.593	2.50618	1	84.3461	31.3528	104.8	1.82911	45.5892		8.34194	0
33836	Thu Mar 23 15:13:11 2017_x000D_	63.1871	71.6446	143.592	2.50615	1	84.3461	31.3528	104.8	1.82911	45.5097		21.2095	72.9553
33837	Thu Mar 23 15:13:11 2017_x000D_	62.5915	71.2637	143.594	2.50618	1	84.0064	33.7608	94.3739	1.64714	43.1864		8.35251	0
33838	Thu Mar 23 15:13:11 2017_x000D_	62.3918	71.0697	143.592	2.50616	1	84.0064	33.7608	94.3739	1.64714	43.1178		17.1626	0
33839	Thu Mar 23 15:13:11 2017_x000D_	61.8953	70.7855	147.399	2.5726	1	84.0064	33.7608	94.3739	1.64714	43.1246		8.36315	0
33840	Thu Mar 23 15:13:11 2017_x000D_	61.6953	70.5913	147.397	2.57256	1	84.0064	33.7608	94.3739	1.64714	43.0612		17.1682	53.2651
33841	Thu Mar 23 15:13:11 2017_x000D_	61.1987	70.3069	148.202	2.58661	1	83.7002	35.5097	93.6145	1.63388	41.4387		8.37379	0
33842	Thu Mar 23 15:13:11 2017_x000D_	60.9984	70.1125	148.2	2.58657	1	83.7002	35.5097	93.6145	1.63388	41.3851		6.59167	0
33843	Thu Mar 23 15:13:11 2017_x000D_	60.7998	70.0185	145.833	2.54527	1	83.7002	35.5097	93.6145	1.63388	41.416		16.7581	0
33844	Thu Mar 23 15:13:11 2017_x000D_	60.399	69.6294	145.83	2.54521	1	83.7002	35.5097	93.6145	1.63388	41.3171		9.33431	0
33845	Thu Mar 23 15:13:12 2017_x000D_	60.1014	69.5386	145.199	2.5342	1	83.7002	35.5097	93.6145	1.63388	41.411		14.7713	46.7124
33846	Thu Mar 23 15:13:12 2017_x000D_	59.7024	69.2501	144.144	2.51579	1	83.4053	37.0386	101.422	1.77015	39.9926		6.69269	0
33847	Thu Mar 23 15:13:12 2017_x000D_	59.6	69.0519	145.829	2.54519	1	83.4053	37.0386	101.422	1.77015	39.8942		5.91941	0
33848	Thu Mar 23 15:13:12 2017_x000D_	59.4028	69.0586	145.833	2.54526	1	83.4053	37.0386	101.422	1.77015	40.0175		13.2116	0
33849	Thu Mar 23 15:13:12 2017_x000D_	59.0047	68.8703	145.835	2.54531	1	83.4053	37.0386	101.422	1.77015	40.1079		6.69811	65.8655
33850	Thu Mar 23 15:13:12 2017_x000D_	58.9021	68.672	147.393	2.57248	1	83.2941	39.2313	87.69	1.53048	38.2325		6.60652	0
33851	Thu Mar 23 15:13:12 2017_x000D_	58.703	68.5779	149.706	2.61286	1	83.2941	39.2313	87.69	1.53048	38.2877		18.987	0
33852	Thu Mar 23 15:13:12 2017_x000D_	58.2019	68.1913	155.932	2.72153	1	83.2941	39.2313	87.69	1.53048	38.3184		9.34978	0
33853	Thu Mar 23 15:13:12 2017_x000D_	57.9037	68.1007	164.8	2.8763	1	83.2941	39.2313	87.69	1.53048	38.4463		9.34891	59.2511
33854	Thu Mar 23 15:13:12 2017_x000D_	57.6055	68.0102	179.111	3.12608	1	83.194	41.2038	95.5845	1.66826	37.0588		5.92851	0
33855	Thu Mar 23 15:13:12 2017_x000D_	57.408	68.017	184.676	3.22321	1	83.194	41.2038	95.5845	1.66826	37.2003		8.88817	0
33856	Thu Mar 23 15:13:12 2017_x000D_	57.1119	68.0271	196.157	3.42359	1	83.194	41.2038	95.5845	1.66826	37.4134		6.68794	0
33857	Thu Mar 23 15:13:12 2017_x000D_	56.9166	68.1346	206.153	3.59805	1	83.194	41.2038	95.5845	1.66826	37.6267		8.89396	46.0702
33858	Thu Mar 23 15:13:12 2017_x000D_	56.6203	68.1445	217.382	3.79402	1	83.1162	42.7375	76.2242	1.33036	36.709		6.69557	0
33859	Thu Mar 23 15:13:12 2017_x000D_	56.4246	68.2518	223.026	3.89254	1	83.1162	42.7375	76.2242	1.33036	36.9245		6.77974	0
33860	Thu Mar 23 15:13:12 2017_x000D_	56.3297	68.4569	229.005	3.99689	1	83.1162	42.7375	76.2242	1.33036	37.1349		10.8503	0
33861	Thu Mar 23 15:13:12 2017_x000D_	56.0366	68.6688	227.059	3.96293	1	83.1162	42.7375	76.2242	1.33036	37.4932		27.899	0
33862	Thu Mar 23 15:13:12 2017_x000D_	55.4563	69.3955	225.112	3.92894	1	83.1162	42.7375	76.2242	1.33036	38.4151		8.5459	73.2555
33863	Thu Mar 23 15:13:12 2017_x000D_	55.2622	69.604	225.112	3.92894	1	83.4277	45.1594	87.9892	1.5357	37.2939		27.8305	0
33864	Thu Mar 23 15:13:12 2017_x000D_	54.5806	70.2333	219.025	3.8227	1	83.4277	45.1594	87.9892	1.5357	38.2211		8.54809	0
33865	Thu Mar 23 15:13:12 2017_x000D_	54.3865	70.4419	219.025	3.82271	1	83.4277	45.1594	87.9892	1.5357	38.5045		21.7288	0
33866	Thu Mar 23 15:13:13 2017_x000D_	53.7995	70.8662	211.258	3.68715	1	83.4277	45.1594	87.9892	1.5357	39.2259		10.8545	60.3225
33867	Thu Mar 23 15:13:13 2017_x000D_	53.5063	71.0782	212.664	3.71168	1	83.7612	47.1423	88.6759	1.54769	38.5783		10.8653	0
33868	Thu Mar 23 15:13:13 2017_x000D_	53.2128	71.2904	211.259	3.68716	1	83.7612	47.1423	88.6759	1.54769	38.9402		20.1583	0
33869	Thu Mar 23 15:13:13 2017_x000D_	52.6238	71.6138	208.775	3.64382	1	83.7612	47.1423	88.6759	1.54769	39.6029		13.4438	0
33870	Thu Mar 23 15:13:13 2017_x000D_	52.231	71.8295	208.775	3.64382	1	83.7612	47.1423	88.6759	1.54769	40.0451		20.1679	32.8654
33871	Thu Mar 23 15:13:13 2017_x000D_	51.6418	72.1532	211.258	3.68714	1	83.7056	48.2364	88.6759	1.54769	40.0013		10.8695	0
33872	Thu Mar 23 15:13:13 2017_x000D_	51.3482	72.3655	212.663	3.71166	1	83.7056	48.2364	88.6759	1.54769	40.3635		16.1787	0
33873	Thu Mar 23 15:13:13 2017_x000D_	50.8556	72.585	211.257	3.68713	1	83.7056	48.2364	88.6759	1.54769	40.8898		10.8719	0
33874	Thu Mar 23 15:13:13 2017_x000D_	50.5619	72.7973	212.662	3.71165	1	83.7056	48.2364	88.6759	1.54769	41.2522		8.56301	0
33875	Thu Mar 23 15:13:13 2017_x000D_	50.3675	73.0063	212.663	3.71166	1	83.7056	48.2364	88.6759	1.54769	41.5328		20.1933	52.8283
33876	Thu Mar 23 15:13:13 2017_x000D_	49.7775	73.3303	215.087	3.75397	1	83.8334	49.9927	79.3883	1.38559	41.285		6.73604	0
33877	Thu Mar 23 15:13:13 2017_x000D_	49.5807	73.4384	212.662	3.71165	1	83.8334	49.9927	79.3883	1.38559	41.5084		8.56505	0
33878	Thu Mar 23 15:13:13 2017_x000D_	49.3862	73.6474	212.663	3.71167	1	83.8334	49.9927	79.3883	1.38559	41.787		20.2041	0
33879	Thu Mar 23 15:13:13 2017_x000D_	48.7959	73.9716	215.086	3.75396	1	83.8334	49.9927	79.3883	1.38559	42.4572		8.56929	66.6828
33880	Thu Mar 23 15:13:13 2017_x000D_	48.6013	74.1807	215.087	3.75398	1	84.1555	52.192	87.3299	1.52419	41.8044		21.7821	0
33881	Thu Mar 23 15:13:13 2017_x000D_	48.0129	74.6061	215.087	3.75398	1	84.1555	52.192	87.3299	1.52419	42.5286		8.56929	0
33882	Thu Mar 23 15:13:13 2017_x000D_	47.8183	74.8152	215.088	3.75399	1	84.1555	52.192	87.3299	1.52419	42.8042		19.0193	0
33883	Thu Mar 23 15:13:13 2017_x000D_	47.2251	75.0389	215.086	3.75396	1	84.1555	52.192	87.3299	1.52419	43.4262		8.57134	59.0862
33884	Thu Mar 23 15:13:13 2017_x000D_	47.0304	75.248	215.087	3.75397	1	84.0555	54.159	81.9462	1.43023	42.6099		10.8953	0
33885	Thu Mar 23 15:13:13 2017_x000D_	46.7361	75.4608	216.677	3.78172	1	84.0555	54.159	81.9462	1.43023	42.971		10.9061	0
33886	Thu Mar 23 15:13:13 2017_x000D_	46.4415	75.6738	215.087	3.75397	1	84.0555	54.159	81.9462	1.43023	43.3324		15.1335	0
33887	Thu Mar 23 15:13:13 2017_x000D_	46.0495	75.9913	212.665	3.71171	1	84.0555	54.159	81.9462	1.43023	43.8304		9.51406	32.8174
33888	Thu Mar 23 15:13:14 2017_x000D_	45.7528	76.1033	216.676	3.78171	1	83.9999	55.2515	81.9462	1.43023	43.5619		19.3969	0
33889	Thu Mar 23 15:13:14 2017_x000D_	45.2632	76.5256	215.087	3.75397	1	83.9999	55.2515	81.9462	1.43023	44.1941		8.57777	0
33890	Thu Mar 23 15:13:14 2017_x000D_	45.0684	76.7349	215.088	3.75399	1	83.9999	55.2515	81.9462	1.43023	44.4657		19.0566	0
33891	Thu Mar 23 15:13:14 2017_x000D_	44.4741	76.9592	215.086	3.75395	1	83.9999	55.2515	81.9462	1.43023	45.0945		8.58201	0
33892	Thu Mar 23 15:13:14 2017_x000D_	44.2792	77.1686	215.086	3.75397	1	83.9999	55.2515	81.9462	1.43023	45.3662		15.1485	241.004
33893	Thu Mar 23 15:13:14 2017_x000D_	43.8868	77.4864	212.667	3.71173	2	76.1118	56.7728	239.517	4.18037	38.308		0	0
33894	Thu Mar 23 15:13:14 2017_x000D_	43.8868	77.4864	212.667	3.71173	2	76.1118	56.7728	239.517	4.18037	38.308		13.5152	0
33895	Thu Mar 23 15:13:14 2017_x000D_	43.492	77.7034	212.666	3.71172	2	76.1118	56.7728	239.517	4.18037	38.7575		13.5205	0
33896	Thu Mar 23 15:13:14 2017_x000D_	43.097	77.9204	212.666	3.71172	2	76.1118	56.7728	239.517	4.18037	39.2071		6.79985	0
33897	Thu Mar 23 15:13:14 2017_x000D_	43.0018	78.1261	211.267	3.6873	2	76.1118	56.7728	239.517	4.18037	39.3984		9.53689	0
33898	Thu Mar 23 15:13:14 2017_x000D_	42.7044	78.2384	210.116	3.66722	2	76.1118	56.7728	239.517	4.18037	39.7093		4.29627	0
33899	Thu Mar 23 15:13:14 2017_x000D_	42.6068	78.3432	211.266	3.6873	2	76.1118	56.7728	239.517	4.18037	39.8481		13.5312	0
33900	Thu Mar 23 15:13:14 2017_x000D_	42.2115	78.5604	206.204	3.59894	2	76.1118	56.7728	239.517	4.18037	40.298		9.55198	0
33901	Thu Mar 23 15:13:14 2017_x000D_	41.9136	78.6728	202.479	3.53393	2	76.1118	56.7728	239.517	4.18037	40.6094		6.77075	0
33902	Thu Mar 23 15:13:14 2017_x000D_	41.7157	78.7813	194.147	3.38851	2	76.1118	56.7728	239.517	4.18037	40.8346		3.01404	0
33903	Thu Mar 23 15:13:14 2017_x000D_	41.6153	78.785	187.948	3.2803	2	76.1118	56.7728	239.517	4.18037	40.9212		12.0381	0
33904	Thu Mar 23 15:13:14 2017_x000D_	41.2143	78.7997	170.776	2.9806	2	76.1118	56.7728	239.517	4.18037	41.2677		3.00494	0
33905	Thu Mar 23 15:13:14 2017_x000D_	41.1142	78.8033	164.479	2.8707	2	76.1118	56.7728	239.517	4.18037	41.3543		12.37	0
33906	Thu Mar 23 15:13:14 2017_x000D_	40.711	78.717	148.874	2.59834	2	76.1118	56.7728	239.517	4.18037	41.6505		4.25462	0
33907	Thu Mar 23 15:13:14 2017_x000D_	40.6082	78.6193	140.472	2.4517	2	76.1118	56.7728	239.517	4.18037	41.6866		12.7303	0
33908	Thu Mar 23 15:13:14 2017_x000D_	40.3003	78.3273	128.925	2.25017	2	76.1118	56.7728	239.517	4.18037	41.7978		4.23353	0
33909	Thu Mar 23 15:13:15 2017_x000D_	40.1979	78.2302	120.505	2.10321	2	76.1118	56.7728	239.517	4.18037	41.8357		21.6937	284.252
33910	Thu Mar 23 15:13:15 2017_x000D_	39.7815	77.639	115.389	2.01392	1	83.1672	63.0972	180	3.14159	45.7579		12.4829	0
33911	Thu Mar 23 15:13:15 2017_x000D_	39.6708	77.2379	110.703	1.93213	1	83.1672	63.0972	180	3.14159	45.7373		13.4984	0
33912	Thu Mar 23 15:13:15 2017_x000D_	39.4596	76.8406	110.705	1.93217	1	83.1672	63.0972	180	3.14159	45.8174		15.4502	0
33913	Thu Mar 23 15:13:15 2017_x000D_	39.3459	76.3383	114.252	1.99407	1	83.1672	63.0972	180	3.14159	45.7781		25.8612	284.252
33914	Thu Mar 23 15:13:15 2017_x000D_	39.0233	75.5389	116.77	2.03802	2	76.1118	56.7728	239.517	4.18037	41.5659		10.881	0
33915	Thu Mar 23 15:13:15 2017_x000D_	38.8144	75.2424	117.994	2.05939	2	76.1118	56.7728	239.517	4.18037	41.62		24.3878	0
33916	Thu Mar 23 15:13:15 2017_x000D_	38.3932	74.5471	124.363	2.17055	2	76.1118	56.7728	239.517	4.18037	41.6967		10.9075	0
33917	Thu Mar 23 15:13:15 2017_x000D_	38.1839	74.2498	122.88	2.14467	2	76.1118	56.7728	239.517	4.18037	41.7609		23.0933	0
33918	Thu Mar 23 15:13:15 2017_x000D_	37.863	73.5501	126.684	2.21105	2	76.1118	56.7728	239.517	4.18037	41.7666		8.54775	0
33919	Thu Mar 23 15:13:15 2017_x000D_	37.6562	73.3541	126.686	2.21108	2	76.1118	56.7728	239.517	4.18037	41.8781		10.9159	0
33920	Thu Mar 23 15:13:15 2017_x000D_	37.4467	73.0566	128.347	2.24008	2	76.1118	56.7728	239.517	4.18037	41.9542		19.3949	0
33921	Thu Mar 23 15:13:15 2017_x000D_	37.0299	72.5624	126.687	2.2111	2	76.1118	56.7728	239.517	4.18037	42.151		10.9309	0
33922	Thu Mar 23 15:13:15 2017_x000D_	36.8201	72.2645	128.347	2.24008	2	76.1118	56.7728	239.517	4.18037	42.2354		15.1695	0
33923	Thu Mar 23 15:13:15 2017_x000D_	36.5063	71.868	130.583	2.27911	2	76.1118	56.7728	239.517	4.18037	42.3847		8.57113	0
33924	Thu Mar 23 15:13:15 2017_x000D_	36.2989	71.6715	130.584	2.27913	2	76.1118	56.7728	239.517	4.18037	42.5093		20.3993	0
33925	Thu Mar 23 15:13:15 2017_x000D_	35.9797	71.0711	128.344	2.24003	2	76.1118	56.7728	239.517	4.18037	42.6031		8.58374	0
33926	Thu Mar 23 15:13:15 2017_x000D_	35.7721	70.8742	128.346	2.24005	2	76.1118	56.7728	239.517	4.18037	42.7334		8.58168	0
33927	Thu Mar 23 15:13:15 2017_x000D_	35.5645	70.6774	128.347	2.24008	2	76.1118	56.7728	239.517	4.18037	42.8652		8.58798	0
33928	Thu Mar 23 15:13:15 2017_x000D_	35.3568	70.4804	128.348	2.2401	2	76.1118	56.7728	239.517	4.18037	42.9985		13.6274	0
33929	Thu Mar 23 15:13:15 2017_x000D_	35.1434	70.0794	128.346	2.24005	2	76.1118	56.7728	239.517	4.18037	43.0752		8.59647	0
33930	Thu Mar 23 15:13:15 2017_x000D_	34.9355	69.8822	128.347	2.24008	2	76.1118	56.7728	239.517	4.18037	43.2128		19.4928	0
33931	Thu Mar 23 15:13:16 2017_x000D_	34.5166	69.3855	126.691	2.21117	2	76.1118	56.7728	239.517	4.18037	43.4654		3.05815	0
33932	Thu Mar 23 15:13:16 2017_x000D_	34.5138	69.2836	128.346	2.24005	2	76.1118	56.7728	239.517	4.18037	43.4386		17.2162	0
33933	Thu Mar 23 15:13:16 2017_x000D_	34.0975	68.8886	128.349	2.2401	2	76.1118	56.7728	239.517	4.18037	43.7264		8.61137	0
33934	Thu Mar 23 15:13:16 2017_x000D_	33.8892	68.6911	128.35	2.24013	2	76.1118	56.7728	239.517	4.18037	43.8725		13.6664	0
33935	Thu Mar 23 15:13:16 2017_x000D_	33.6751	68.289	128.347	2.24008	2	76.1118	56.7728	239.517	4.18037	43.9715		6.13438	0
33936	Thu Mar 23 15:13:16 2017_x000D_	33.6694	68.0846	128.343	2.24	2	76.1118	56.7728	239.517	4.18037	43.924		8.62191	0
33937	Thu Mar 23 15:13:16 2017_x000D_	33.4609	67.8868	128.344	2.24003	2	76.1118	56.7728	239.517	4.18037	44.0752		6.8087	0
33938	Thu Mar 23 15:13:16 2017_x000D_	33.2552	67.7909	126.693	2.21121	2	76.1118	56.7728	239.517	4.18037	44.2503		11.0118	0
33939	Thu Mar 23 15:13:16 2017_x000D_	33.0437	67.4909	128.347	2.24008	2	76.1118	56.7728	239.517	4.18037	44.3817		6.14047	0
33940	Thu Mar 23 15:13:16 2017_x000D_	33.0379	67.2863	128.343	2.24	2	76.1118	56.7728	239.517	4.18037	44.3384		12.9509	0
33941	Thu Mar 23 15:13:16 2017_x000D_	32.7247	66.9892	132.397	2.31076	2	76.1118	56.7728	239.517	4.18037	44.5737		12.9595	0
33942	Thu Mar 23 15:13:16 2017_x000D_	32.4112	66.692	136.495	2.38229	2	76.1118	56.7728	239.517	4.18037	44.8122		12.9577	0
33943	Thu Mar 23 15:13:16 2017_x000D_	32.0975	66.3951	153.69	2.68239	2	76.1118	56.7728	239.517	4.18037	45.0538		3.05291	0
33944	Thu Mar 23 15:13:16 2017_x000D_	31.9958	66.3987	160.39	2.79933	2	76.1118	56.7728	239.517	4.18037	45.154		4.31434	0
33945	Thu Mar 23 15:13:16 2017_x000D_	31.8913	66.2999	169.829	2.96408	2	76.1118	56.7728	239.517	4.18037	45.2351		9.14322	0
33946	Thu Mar 23 15:13:16 2017_x000D_	31.5867	66.3102	187.575	3.2738	2	76.1118	56.7728	239.517	4.18037	45.5351		3.04071	0
33947	Thu Mar 23 15:13:16 2017_x000D_	31.4854	66.3136	193.794	3.38235	2	76.1118	56.7728	239.517	4.18037	45.6349		9.13673	0
33948	Thu Mar 23 15:13:16 2017_x000D_	31.181	66.3234	211.028	3.68313	2	76.1118	56.7728	239.517	4.18037	45.9346		4.3261	0
33949	Thu Mar 23 15:13:16 2017_x000D_	31.0828	66.429	218.232	3.80887	2	76.1118	56.7728	239.517	4.18037	46.0527		6.83155	0
33950	Thu Mar 23 15:13:16 2017_x000D_	30.8827	66.5377	229.079	3.99818	2	76.1118	56.7728	239.517	4.18037	46.2712		3.04642	0
33951	Thu Mar 23 15:13:16 2017_x000D_	30.7812	66.5408	235.064	4.10263	2	76.1118	56.7728	239.517	4.18037	46.3711		17.9159	0
33952	Thu Mar 23 15:13:17 2017_x000D_	30.4911	67.0628	239.008	4.17147	2	76.1118	56.7728	239.517	4.18037	46.7668		11.0808	0
33953	Thu Mar 23 15:13:17 2017_x000D_	30.2966	67.3768	237.413	4.14364	2	76.1118	56.7728	239.517	4.18037	47.0263		13.7485	0
33954	Thu Mar 23 15:13:17 2017_x000D_	30.1052	67.7932	237.413	4.14364	2	76.1118	56.7728	239.517	4.18037	47.3081		23.9958	0
33955	Thu Mar 23 15:13:17 2017_x000D_	29.6143	68.4247	226.966	3.9613	2	76.1118	56.7728	239.517	4.18037	47.9352		8.68128	0
33956	Thu Mar 23 15:13:17 2017_x000D_	29.4168	68.6362	226.966	3.9613	2	76.1118	56.7728	239.517	4.18037	48.1785		13.0283	0
33957	Thu Mar 23 15:13:17 2017_x000D_	29.1204	68.9536	222.892	3.8902	2	76.1118	56.7728	239.517	4.18037	48.5444		21.7096	0
33958	Thu Mar 23 15:13:17 2017_x000D_	28.6265	69.4825	218.856	3.81977	2	76.1118	56.7728	239.517	4.18037	49.1568		13.7038	0
33959	Thu Mar 23 15:13:17 2017_x000D_	28.2253	69.7009	218.856	3.81975	2	76.1118	56.7728	239.517	4.18037	49.6009		19.6581	0
33960	Thu Mar 23 15:13:17 2017_x000D_	27.728	70.1276	212.46	3.70812	2	76.1118	56.7728	239.517	4.18037	50.1931		13.7105	0
33961	Thu Mar 23 15:13:17 2017_x000D_	27.3266	70.3461	212.459	3.70811	2	76.1118	56.7728	239.517	4.18037	50.6382		8.68771	0
33962	Thu Mar 23 15:13:17 2017_x000D_	27.129	70.5578	212.46	3.70813	2	76.1118	56.7728	239.517	4.18037	50.8856		12.6344	0
33963	Thu Mar 23 15:13:17 2017_x000D_	26.7242	70.674	209.892	3.66331	2	76.1118	56.7728	239.517	4.18037	51.3067		22.1358	0
33964	Thu Mar 23 15:13:17 2017_x000D_	26.1248	71.1043	209.893	3.66333	2	76.1118	56.7728	239.517	4.18037	52.0009		11.0778	0
33965	Thu Mar 23 15:13:17 2017_x000D_	25.8248	71.3196	208.563	3.6401	2	76.1118	56.7728	239.517	4.18037	52.3488		17.898	0
33966	Thu Mar 23 15:13:17 2017_x000D_	25.3243	71.6443	212.46	3.70812	2	76.1118	56.7728	239.517	4.18037	52.92		19.4105	0
33967	Thu Mar 23 15:13:17 2017_x000D_	24.718	71.8702	212.458	3.70809	2	76.1118	56.7728	239.517	4.18037	53.5654		9.70332	0
33968	Thu Mar 23 15:13:17 2017_x000D_	24.4149	71.9831	216.493	3.77852	2	76.1118	56.7728	239.517	4.18037	53.8881		8.69824	0
33969	Thu Mar 23 15:13:17 2017_x000D_	24.217	72.195	216.494	3.77853	2	76.1118	56.7728	239.517	4.18037	54.1379		15.3681	0
33970	Thu Mar 23 15:13:17 2017_x000D_	23.8181	72.5164	218.85	3.81965	2	76.1118	56.7728	239.517	4.18037	54.6122		11.082	0
33971	Thu Mar 23 15:13:17 2017_x000D_	23.518	72.7318	220.635	3.85081	2	76.1118	56.7728	239.517	4.18037	54.9618		8.70043	0
33972	Thu Mar 23 15:13:17 2017_x000D_	23.3201	72.9438	220.636	3.85082	2	76.1118	56.7728	239.517	4.18037	55.2129		17.4007	0
33973	Thu Mar 23 15:13:18 2017_x000D_	22.9242	73.3677	220.636	3.85083	2	76.1118	56.7728	239.517	4.18037	55.7163		8.70043	0
33974	Thu Mar 23 15:13:18 2017_x000D_	22.7263	73.5797	220.637	3.85083	2	76.1118	56.7728	239.517	4.18037	55.9686		19.7027	0
33975	Thu Mar 23 15:13:18 2017_x000D_	22.2279	74.0074	218.852	3.81968	2	76.1118	56.7728	239.517	4.18037	56.573		9.72052	0
33976	Thu Mar 23 15:13:18 2017_x000D_	21.9243	74.1206	222.884	3.89006	2	76.1118	56.7728	239.517	4.18037	56.8967		17.4072	0
33977	Thu Mar 23 15:13:18 2017_x000D_	21.5283	74.5447	222.884	3.89006	2	76.1118	56.7728	239.517	4.18037	57.4038		6.88278	546.431
33978	Thu Mar 23 15:13:18 2017_x000D_	21.3268	74.6544	220.636	3.85082	2	79.9859	74.5704	246.956	4.3102	58.6592		11.103	0
33979	Thu Mar 23 15:13:18 2017_x000D_	21.0262	74.8703	218.851	3.81967	2	79.9859	74.5704	246.956	4.3102	58.9605		8.70672	0
33980	Thu Mar 23 15:13:18 2017_x000D_	20.8281	75.0824	218.851	3.81968	2	79.9859	74.5704	246.956	4.3102	59.16		19.7112	0
33981	Thu Mar 23 15:13:18 2017_x000D_	20.3295	75.5103	220.636	3.85082	2	79.9859	74.5704	246.956	4.3102	59.6638		11.1054	0
33982	Thu Mar 23 15:13:18 2017_x000D_	20.0288	75.7262	218.851	3.81967	2	79.9859	74.5704	246.956	4.3102	59.9682		15.4004	546.431
33983	Thu Mar 23 15:13:18 2017_x000D_	19.629	76.0482	216.498	3.7786	2	76.1118	56.7728	235.651	4.11289	59.6812		15.4023	0
33984	Thu Mar 23 15:13:18 2017_x000D_	19.2292	76.3703	218.851	3.81967	2	76.1118	56.7728	235.651	4.11289	60.1639		11.112	0
33985	Thu Mar 23 15:13:18 2017_x000D_	18.9283	76.5863	217.205	3.79093	2	76.1118	56.7728	235.651	4.11289	60.5188		4.35548	0
33986	Thu Mar 23 15:13:18 2017_x000D_	18.8292	76.6924	216.498	3.77861	2	76.1118	56.7728	235.651	4.11289	60.6472		13.7845	0
33987	Thu Mar 23 15:13:18 2017_x000D_	18.4257	76.9122	216.498	3.7786	2	76.1118	56.7728	221.878	3.8725	61.1006		8.71316	0
33988	Thu Mar 23 15:13:18 2017_x000D_	18.2275	77.1245	216.498	3.77861	2	76.1118	56.7728	221.878	3.8725	61.3578		6.16322	0
33989	Thu Mar 23 15:13:18 2017_x000D_	18.0222	77.1321	216.497	3.77858	2	76.1118	56.7728	221.878	3.8725	61.5541		11.1204	0
33990	Thu Mar 23 15:13:18 2017_x000D_	17.7211	77.3483	214.9	3.75071	2	76.1118	56.7728	221.878	3.8725	61.9098		6.88117	0
33991	Thu Mar 23 15:13:18 2017_x000D_	17.6255	77.5568	216.498	3.7786	2	76.1118	56.7728	221.878	3.8725	62.0695		6.16622	0
33992	Thu Mar 23 15:13:18 2017_x000D_	17.4201	77.5644	216.497	3.77858	2	76.1118	56.7728	221.878	3.8725	62.2656		11.1034	0
33993	Thu Mar 23 15:13:18 2017_x000D_	17.2253	77.8791	214.005	3.7351	2	76.1118	56.7728	221.878	3.8725	62.5547		13.8113	0
33994	Thu Mar 23 15:13:19 2017_x000D_	16.821	78.0993	205.999	3.59536	2	76.1118	56.7728	221.878	3.8725	63.0097		3.0951	0
33995	Thu Mar 23 15:13:19 2017_x000D_	16.7179	78.1031	199.593	3.48356	2	76.1118	56.7728	221.878	3.8725	63.108		3.0951	0
33996	Thu Mar 23 15:13:19 2017_x000D_	16.6148	78.1069	193.408	3.37561	2	76.1118	56.7728	227.219	3.96572	63.2063		4.3552	0
33997	Thu Mar 23 15:13:19 2017_x000D_	16.5155	78.2128	185.154	3.23155	2	76.1118	56.7728	227.219	3.96572	63.3356		6.18088	0
33998	Thu Mar 23 15:13:19 2017_x000D_	16.3096	78.2201	173.219	3.02323	2	76.1118	56.7728	227.219	3.96572	63.5318		6.90099	0
33999	Thu Mar 23 15:13:19 2017_x000D_	16.1001	78.1251	164.689	2.87436	2	76.1118	56.7728	227.219	3.96572	63.6971		9.74845	0
34000	Thu Mar 23 15:13:19 2017_x000D_	15.7883	78.0336	147.724	2.57828	2	76.1118	56.7728	227.219	3.96572	63.9605		11.1151	0
34001	Thu Mar 23 15:13:19 2017_x000D_	15.4724	77.84	141.314	2.46639	2	76.1118	56.7728	227.219	3.96572	64.1947		11.0894	0
34002	Thu Mar 23 15:13:19 2017_x000D_	15.2563	77.5401	126.699	2.21132	2	76.1118	56.7728	227.219	3.96572	64.3014		8.71203	0
34003	Thu Mar 23 15:13:19 2017_x000D_	15.0434	77.3426	118.728	2.0722	2	76.1118	56.7728	227.219	3.96572	64.4396		12.6851	688.619
34004	Thu Mar 23 15:13:19 2017_x000D_	14.9263	76.9363	108.817	1.89921	2	76.912	79.7128	221.036	3.8578	62.0479		0	0
34005	Thu Mar 23 15:13:19 2017_x000D_	14.9263	76.9363	108.817	1.89921	2	76.912	79.7128	221.036	3.8578	62.0479		19.4659	0
34006	Thu Mar 23 15:13:19 2017_x000D_	14.6986	76.3287	103.404	1.80474	2	76.912	79.7128	221.036	3.8578	62.3054		24.8318	0
34007	Thu Mar 23 15:13:19 2017_x000D_	14.5664	75.5116	100.611	1.756	2	76.912	79.7128	221.036	3.8578	62.487		9.74789	688.619
34008	Thu Mar 23 15:13:19 2017_x000D_	14.4522	75.2074	103.984	1.81487	2	76.1118	56.7728	221.036	3.8578	64.3564		15.7275	0
34009	Thu Mar 23 15:13:19 2017_x000D_	14.3308	74.6974	100.613	1.75604	2	76.1118	56.7728	221.036	3.8578	64.3287		21.8146	0
34010	Thu Mar 23 15:13:19 2017_x000D_	14.2017	73.9818	103.983	1.81484	2	76.1118	56.7728	221.036	3.8578	64.2574		12.733	0
34011	Thu Mar 23 15:13:19 2017_x000D_	14.0837	73.5741	106.847	1.86483	2	76.1118	56.7728	221.036	3.8578	64.2633		19.5439	0
34012	Thu Mar 23 15:13:19 2017_x000D_	13.855	72.9641	106.848	1.86485	2	76.1118	56.7728	221.036	3.8578	64.3278		12.7491	707.456
34013	Thu Mar 23 15:13:19 2017_x000D_	13.7368	72.5559	109.636	1.91351	2	74.501	80.2996	251.151	4.38341	61.2556		6.92374	0
34014	Thu Mar 23 15:13:19 2017_x000D_	13.6259	72.3535	112.341	1.96073	2	74.501	80.2996	251.151	4.38341	61.3915		15.7696	0
34015	Thu Mar 23 15:13:19 2017_x000D_	13.5039	71.8422	116.081	2.02599	2	74.501	80.2996	251.151	4.38341	61.5806		6.93044	0
34016	Thu Mar 23 15:13:20 2017_x000D_	13.3929	71.6396	118.685	2.07145	2	74.501	80.2996	251.151	4.38341	61.7187		19.5846	707.456
34017	Thu Mar 23 15:13:20 2017_x000D_	13.1638	71.0283	118.682	2.07139	2	76.1118	56.7728	251.151	4.38341	64.542		8.7797	0
34018	Thu Mar 23 15:13:20 2017_x000D_	12.9494	70.8291	118.685	2.07145	2	76.1118	56.7728	251.151	4.38341	64.7076		19.6046	0
34019	Thu Mar 23 15:13:20 2017_x000D_	12.72	70.2172	118.682	2.07139	2	76.1118	56.7728	251.151	4.38341	64.8018		8.78803	0
34020	Thu Mar 23 15:13:20 2017_x000D_	12.5055	70.0177	118.685	2.07145	2	76.1118	56.7728	251.151	4.38341	64.9707		18.0989	0
34021	Thu Mar 23 15:13:20 2017_x000D_	12.1762	69.5122	117.324	2.04769	2	76.1118	56.7728	259.455	4.52835	65.1924		0	0
34022	Thu Mar 23 15:13:20 2017_x000D_	12.1762	69.5122	117.324	2.04769	2	76.1118	56.7728	259.455	4.52835	65.1924		16.7334	0
34023	Thu Mar 23 15:13:20 2017_x000D_	11.9501	69.0023	116.085	2.02607	2	76.1118	56.7728	259.455	4.52835	65.3168		6.20219	0
34024	Thu Mar 23 15:13:20 2017_x000D_	11.9425	68.7957	116.083	2.02603	2	76.1118	56.7728	259.455	4.52835	65.2859		19.6541	732.538
34025	Thu Mar 23 15:13:20 2017_x000D_	11.7124	68.1823	116.081	2.02599	2	72.3058	80.8923	257.29	4.49056	61.9121		8.81332	0
34026	Thu Mar 23 15:13:20 2017_x000D_	11.4974	67.9821	116.084	2.02605	2	72.3058	80.8923	257.29	4.49056	62.1638		16.7614	0
34027	Thu Mar 23 15:13:20 2017_x000D_	11.2708	67.4714	114.957	2.00637	2	72.3058	80.8923	257.29	4.49056	62.4931		9.83216	0
34028	Thu Mar 23 15:13:20 2017_x000D_	11.1558	67.1645	113.375	1.97877	2	72.3058	80.8923	257.29	4.49056	62.672		13.9344	0
34029	Thu Mar 23 15:13:20 2017_x000D_	10.9329	66.757	113.377	1.9788	2	72.3058	80.8923	257.29	4.49056	62.9797		6.97473	732.538
34030	Thu Mar 23 15:13:20 2017_x000D_	10.8212	66.5531	116.083	2.02604	2	76.1118	56.7728	267.202	4.66355	66.0191		6.96634	0
34031	Thu Mar 23 15:13:20 2017_x000D_	10.7099	66.3493	113.378	1.97882	2	76.1118	56.7728	267.202	4.66355	66.0993		16.7977	0
34032	Thu Mar 23 15:13:20 2017_x000D_	10.4828	65.8375	112.355	1.96096	2	76.1118	56.7728	267.202	4.66355	66.2521		9.33038	0
34033	Thu Mar 23 15:13:20 2017_x000D_	10.4713	65.5267	113.375	1.97876	2	76.1118	56.7728	267.202	4.66355	66.2216		11.2683	750.336
34034	Thu Mar 23 15:13:20 2017_x000D_	10.2518	65.2219	112.354	1.96095	2	71.2027	81.2975	254.771	4.44659	63.0352		6.22928	0
34035	Thu Mar 23 15:13:20 2017_x000D_	10.2441	65.0144	112.352	1.96091	2	71.2027	81.2975	254.771	4.44659	63.0959		3.10709	0
34036	Thu Mar 23 15:13:20 2017_x000D_	10.2403	64.9109	113.374	1.97874	2	71.2027	81.2975	254.771	4.44659	63.1263		18.2292	0
34037	Thu Mar 23 15:13:21 2017_x000D_	9.90903	64.4015	109.662	1.91397	2	71.2027	81.2975	254.771	4.44659	63.5798		6.98454	12.9829
34038	Thu Mar 23 15:13:21 2017_x000D_	9.79738	64.1972	106.887	1.86553	2	70.7701	81.2856	264.009	4.60783	63.3221		0.00984073	0
34039	Thu Mar 23 15:13:21 2017_x000D_	9.79764	64.1974	101.122	1.76492	2	70.7701	81.2856	264.009	4.60783	63.3218		3.12877	0
34040	Thu Mar 23 15:13:21 2017_x000D_	9.80203	64.3016	83.5857	1.45885	2	70.7701	81.2856	264.009	4.60783	63.2895		4.40584	0
34041	Thu Mar 23 15:13:21 2017_x000D_	9.70197	64.4091	74.548	1.30111	2	70.7701	81.2856	264.009	4.60783	63.3572		3.08947	0
34042	Thu Mar 23 15:13:21 2017_x000D_	9.69785	64.3062	55.0722	0.961191	2	70.7701	81.2856	264.009	4.60783	63.3886		0.00984073	752.642
34043	Thu Mar 23 15:13:21 2017_x000D_	9.69759	64.3064	46.8831	0.818264	2	76.1118	56.7728	255.111	4.45253	66.8401		4.37642	0
34044	Thu Mar 23 15:13:21 2017_x000D_	9.79707	64.1997	29.6765	0.517953	2	76.1118	56.7728	255.111	4.45253	66.7293		4.38914	0
34045	Thu Mar 23 15:13:21 2017_x000D_	9.89685	64.0927	20.1778	0.35217	2	76.1118	56.7728	255.111	4.45253	66.6183		6.94399	0
34046	Thu Mar 23 15:13:21 2017_x000D_	10.1004	63.9825	10.2572	0.179022	2	76.1118	56.7728	255.111	4.45253	66.404		6.24005	0
34047	Thu Mar 23 15:13:21 2017_x000D_	10.3083	63.976	4.59103	0.0801286	2	76.1118	56.7728	261.756	4.5685	66.1966		6.23705	0
34048	Thu Mar 23 15:13:21 2017_x000D_	10.5161	63.9695	-1.12457	-0.0196274	2	76.1118	56.7728	261.756	4.5685	65.9893		12.4797	0
34049	Thu Mar 23 15:13:21 2017_x000D_	10.9319	63.9569	-1.12521	-0.0196386	2	76.1118	56.7728	261.756	4.5685	65.5746		24.9502	0
34050	Thu Mar 23 15:13:21 2017_x000D_	11.7632	63.932	4.59304	0.0801637	2	76.1118	56.7728	261.756	4.5685	64.7456		9.84327	769.336
34051	Thu Mar 23 15:13:21 2017_x000D_	12.0712	63.8189	7.73807	0.135055	2	70.0996	81.7026	260.368	4.54429	60.7217		21.8017	0
34052	Thu Mar 23 15:13:21 2017_x000D_	12.7976	63.7972	13.0487	0.227743	2	70.0996	81.7026	260.368	4.54429	60.0343		9.83483	0
34053	Thu Mar 23 15:13:21 2017_x000D_	13.1053	63.6841	16.4898	0.287802	2	70.0996	81.7026	260.368	4.54429	59.7747		21.7928	0
34054	Thu Mar 23 15:13:21 2017_x000D_	13.8314	63.6623	23.0238	0.401841	2	70.0996	81.7026	260.368	4.54429	59.0894		11.1786	769.336
34055	Thu Mar 23 15:13:21 2017_x000D_	14.1346	63.4457	21.9924	0.38384	2	76.1118	56.7728	260.368	4.54429	62.3354		9.82431	0
34056	Thu Mar 23 15:13:21 2017_x000D_	14.442	63.3328	25.7466	0.449364	2	76.1118	56.7728	260.368	4.54429	62.0177		23.6191	0
34057	Thu Mar 23 15:13:21 2017_x000D_	15.1556	63.0002	21.9918	0.38383	2	76.1118	56.7728	260.368	4.54429	61.2735		11.1817	0
34058	Thu Mar 23 15:13:21 2017_x000D_	15.459	62.7837	23.0206	0.401785	2	76.1118	56.7728	260.368	4.54429	60.9499		9.31009	0
34059	Thu Mar 23 15:13:22 2017_x000D_	15.7692	62.7745	21.9922	0.383837	2	76.1118	56.7728	260.368	4.54429	60.6403		20.7869	0
34060	Thu Mar 23 15:13:22 2017_x000D_	16.3789	62.4453	19.2785	0.336474	2	76.1118	56.7728	260.455	4.5458	60.0016		13.8552	0
34061	Thu Mar 23 15:13:22 2017_x000D_	16.7853	62.2259	19.277	0.336446	2	76.1118	56.7728	260.455	4.5458	59.5766		15.809	0
34062	Thu Mar 23 15:13:22 2017_x000D_	17.2987	62.1071	23.0224	0.401817	2	76.1118	56.7728	260.455	4.5458	59.0545		9.78563	0
34063	Thu Mar 23 15:13:22 2017_x000D_	17.6048	61.9944	19.2781	0.336466	2	76.1118	56.7728	260.455	4.5458	58.7395		22.5455	0
34064	Thu Mar 23 15:13:22 2017_x000D_	18.3208	61.7661	20.1928	0.352431	2	76.1118	56.7728	259.881	4.53579	58.0063		11.1504	0
34065	Thu Mar 23 15:13:22 2017_x000D_	18.6232	61.55	19.2763	0.336434	2	76.1118	56.7728	259.881	4.53579	57.6867		9.29801	0
34066	Thu Mar 23 15:13:22 2017_x000D_	18.933	61.5409	20.1929	0.352432	2	76.1118	56.7728	259.881	4.53579	57.3773		19.5559	0
34067	Thu Mar 23 15:13:22 2017_x000D_	19.5448	61.3159	20.1928	0.352432	2	76.1118	56.7728	259.881	4.53579	56.7491		9.76949	792.723
34068	Thu Mar 23 15:13:22 2017_x000D_	19.8504	61.2034	16.4793	0.287619	2	68.5637	82.0959	260.021	4.53822	53.0045		19.5464	0
34069	Thu Mar 23 15:13:22 2017_x000D_	20.4619	60.9785	16.4784	0.287602	2	68.5637	82.0959	260.021	4.53822	52.5331		9.7769	0
34070	Thu Mar 23 15:13:22 2017_x000D_	20.7678	60.8661	20.1928	0.352431	2	68.5637	82.0959	260.021	4.53822	52.2987		19.5302	0
34071	Thu Mar 23 15:13:22 2017_x000D_	21.3788	60.6414	20.1928	0.352432	2	68.5637	82.0959	260.021	4.53822	51.8335		9.75897	0
34072	Thu Mar 23 15:13:22 2017_x000D_	21.6841	60.5291	21.9948	0.383882	2	68.5637	82.0959	260.021	4.53822	51.6026		12.7214	12.9858
34073	Thu Mar 23 15:13:22 2017_x000D_	22.0922	60.4139	19.2778	0.336462	2	68.131	82.0841	239.592	4.18167	50.8839		6.90344	0
34074	Thu Mar 23 15:13:22 2017_x000D_	22.2947	60.3046	21.9952	0.38389	2	68.131	82.0841	239.592	4.18167	50.7475		22.461	0
34075	Thu Mar 23 15:13:22 2017_x000D_	23.008	60.0771	23.0294	0.401938	2	68.131	82.0841	239.592	4.18167	50.2035		9.74	0
34076	Thu Mar 23 15:13:22 2017_x000D_	23.3127	59.965	19.2774	0.336454	2	68.131	82.0841	239.592	4.18167	49.9793		19.4951	32.4692
34077	Thu Mar 23 15:13:22 2017_x000D_	23.9226	59.7407	19.2771	0.336449	2	67.0491	82.0544	190.824	3.33051	48.5571		9.74845	0
34078	Thu Mar 23 15:13:22 2017_x000D_	24.2276	59.6286	23.0306	0.401959	2	67.0491	82.0544	190.824	3.33051	48.3384		19.4782	0
34079	Thu Mar 23 15:13:22 2017_x000D_	24.8369	59.4043	17.2592	0.30123	2	67.0491	82.0544	190.824	3.33051	47.9051		9.72948	0
34080	Thu Mar 23 15:13:23 2017_x000D_	25.1413	59.2924	19.2767	0.336442	2	67.0491	82.0544	190.824	3.33051	47.6904		16.5824	45.464
34081	Thu Mar 23 15:13:23 2017_x000D_	25.6479	59.0713	20.1928	0.352431	2	65.5342	82.0129	183.854	3.20885	46.0134		9.22861	0
34082	Thu Mar 23 15:13:23 2017_x000D_	25.9554	59.0627	19.2778	0.336462	2	65.5342	82.0129	183.854	3.20885	45.7514		11.1096	0
34083	Thu Mar 23 15:13:23 2017_x000D_	26.2567	58.8474	20.1928	0.352431	2	65.5342	82.0129	183.854	3.20885	45.6		15.6716	0
34084	Thu Mar 23 15:13:23 2017_x000D_	26.7657	58.7299	21.9995	0.383964	2	65.5342	82.0129	183.854	3.20885	45.2227		6.87947	45.7984
34085	Thu Mar 23 15:13:23 2017_x000D_	26.9674	58.6208	19.2761	0.336431	2	64.0297	81.754	183.975	3.21097	43.6893		15.6745	0
34086	Thu Mar 23 15:13:23 2017_x000D_	27.4765	58.5033	23.0352	0.402039	2	64.0297	81.754	183.975	3.21097	43.3213		4.35563	0
34087	Thu Mar 23 15:13:23 2017_x000D_	27.5755	58.3971	19.2759	0.336427	2	64.0297	81.754	183.975	3.21097	43.295		6.87398	0
34088	Thu Mar 23 15:13:23 2017_x000D_	27.7771	58.2882	21.9989	0.383954	2	64.0297	81.754	183.975	3.21097	43.1844		9.21953	0
34089	Thu Mar 23 15:13:23 2017_x000D_	28.0843	58.2797	23.0358	0.40205	2	64.0297	81.754	183.975	3.21097	42.9315		8.71506	20.4256
34090	Thu Mar 23 15:13:23 2017_x000D_	28.2827	58.0675	23.0335	0.40201	2	63.3908	81.5187	192.791	3.36484	42.2201		6.14038	0
34091	Thu Mar 23 15:13:23 2017_x000D_	28.4873	58.0618	23.0349	0.402035	2	63.3908	81.5187	192.791	3.36484	42.0533		9.71897	0
34092	Thu Mar 23 15:13:23 2017_x000D_	28.7914	57.9501	32.3249	0.564176	2	63.3908	81.5187	192.791	3.36484	41.864		3.07915	0
34093	Thu Mar 23 15:13:23 2017_x000D_	28.894	57.9473	38.7688	0.676644	2	63.3908	81.5187	192.791	3.36484	41.7809		6.88537	74.5172
34094	Thu Mar 23 15:13:23 2017_x000D_	28.7985	58.156	57.4255	1.00226	2	60.9773	82.1059	177.238	3.09338	40.1133		0.0108167	0
34095	Thu Mar 23 15:13:23 2017_x000D_	28.7987	58.1557	65.3466	1.14051	2	60.9773	82.1059	177.238	3.09338	40.1133		6.17071	0
34096	Thu Mar 23 15:13:23 2017_x000D_	28.8048	58.3613	83.2594	1.45315	2	60.9773	82.1059	177.238	3.09338	39.9859		3.06141	0
34097	Thu Mar 23 15:13:23 2017_x000D_	28.9068	58.3582	91.7079	1.60061	2	60.9773	82.1059	177.238	3.09338	39.9058		0.0228473	46.1014
34098	Thu Mar 23 15:13:23 2017_x000D_	28.9061	58.3579	109.961	1.91918	2	59.4507	82.2819	173.411	3.0266	38.7986		4.34934	0
34099	Thu Mar 23 15:13:23 2017_x000D_	29.0049	58.2518	119.339	2.08286	2	59.4507	82.2819	173.411	3.0266	38.7865		6.14913	0
34100	Thu Mar 23 15:13:23 2017_x000D_	28.8	58.2572	124.319	2.16978	2	59.4507	82.2819	173.411	3.0266	38.9442		3.08559	0
34101	Thu Mar 23 15:13:24 2017_x000D_	28.7967	58.1544	134.244	2.343	2	59.4507	82.2819	173.411	3.0266	39.0103		6.92683	0
34102	Thu Mar 23 15:13:24 2017_x000D_	28.6878	57.9508	144.478	2.52161	2	59.4507	82.2819	173.411	3.0266	39.2219		13.7641	46.1047
34103	Thu Mar 23 15:13:24 2017_x000D_	28.2725	57.7558	149.35	2.60665	2	57.924	82.458	176.385	3.07851	38.5929		11.1276	0
34104	Thu Mar 23 15:13:24 2017_x000D_	27.9591	57.5574	150.892	2.63357	2	57.924	82.458	176.385	3.07851	38.9607		11.1226	0
34105	Thu Mar 23 15:13:24 2017_x000D_	27.6459	57.359	149.349	2.60664	2	57.924	82.458	176.385	3.07851	39.3284		22.2801	0
34106	Thu Mar 23 15:13:24 2017_x000D_	27.0185	56.9616	144.484	2.52172	2	57.924	82.458	176.385	3.07851	40.0652		11.1359	45.8467
34107	Thu Mar 23 15:13:24 2017_x000D_	26.7049	56.763	142.697	2.49054	2	56.4179	82.1989	180	3.14159	39.1133		6.91133	0
34108	Thu Mar 23 15:13:24 2017_x000D_	26.4965	56.6648	140.45	2.45131	2	56.4179	82.1989	180	3.14159	39.3355		21.9173	0
34109	Thu Mar 23 15:13:24 2017_x000D_	25.9678	56.1606	136.378	2.38024	2	56.4179	82.1989	180	3.14159	40.065		8.77635	0
34110	Thu Mar 23 15:13:24 2017_x000D_	25.756	55.9588	136.378	2.38024	2	56.4179	82.1989	180	3.14159	40.3571		19.8875	78.8651
34111	Thu Mar 23 15:13:24 2017_x000D_	25.3295	55.4513	130.074	2.27021	2	53.8383	81.6925	185.171	3.23184	38.7473		8.78266	0
34112	Thu Mar 23 15:13:24 2017_x000D_	25.1176	55.2493	130.075	2.27023	2	53.8383	81.6925	185.171	3.23184	39.04		11.2263	0
34113	Thu Mar 23 15:13:24 2017_x000D_	24.9022	54.9433	128.297	2.23921	2	53.8383	81.6925	185.171	3.23184	39.4058		22.4568	0
34114	Thu Mar 23 15:13:24 2017_x000D_	24.4713	54.3312	128.296	2.23919	2	53.8383	81.6925	185.171	3.23184	40.138		8.79962	59.7361
34115	Thu Mar 23 15:13:24 2017_x000D_	24.259	54.1288	128.297	2.23921	2	51.908	81.2038	184.978	3.22848	38.6978		11.2322	0
34116	Thu Mar 23 15:13:24 2017_x000D_	24.0434	53.8227	130.071	2.27017	2	51.908	81.2038	184.978	3.22848	39.0661		19.9548	0
34117	Thu Mar 23 15:13:24 2017_x000D_	23.6152	53.3137	131.996	2.30377	2	51.908	81.2038	184.978	3.22848	39.7283		8.81659	0
34118	Thu Mar 23 15:13:24 2017_x000D_	23.4025	53.1109	131.997	2.30378	2	51.908	81.2038	184.978	3.22848	40.0222		15.6109	0
34119	Thu Mar 23 15:13:24 2017_x000D_	23.0799	52.7026	134.254	2.34318	2	51.908	81.2038	184.978	3.22848	40.5386		8.8229	85.3499
34120	Thu Mar 23 15:13:24 2017_x000D_	22.8671	52.4996	134.255	2.34319	2	49.1096	80.691	186.549	3.2559	38.5152		19.9747	0
34121	Thu Mar 23 15:13:24 2017_x000D_	22.3377	52.0958	136.362	2.37996	2	49.1096	80.691	186.549	3.2559	39.1717		8.83355	0
34122	Thu Mar 23 15:13:24 2017_x000D_	22.1246	51.8926	136.362	2.37996	2	49.1096	80.691	186.549	3.2559	39.4657		15.647	0
34123	Thu Mar 23 15:13:25 2017_x000D_	21.8012	51.4834	138.318	2.4141	2	49.1096	80.691	186.549	3.2559	39.9854		11.2438	66.1494
34124	Thu Mar 23 15:13:25 2017_x000D_	21.4848	51.2825	136.362	2.37996	2	46.9609	80.196	191.016	3.33385	38.536		8.84628	0
34125	Thu Mar 23 15:13:25 2017_x000D_	21.2714	51.079	136.362	2.37996	2	46.9609	80.196	191.016	3.33385	38.8298		8.85052	0
34126	Thu Mar 23 15:13:25 2017_x000D_	21.0579	50.8754	136.362	2.37996	2	46.9609	80.196	191.016	3.33385	39.1237		17.7117	0
34127	Thu Mar 23 15:13:25 2017_x000D_	20.6306	50.468	136.362	2.37996	2	46.9609	80.196	191.016	3.33385	39.7119		20.0777	65.3266
34128	Thu Mar 23 15:13:25 2017_x000D_	20.1996	49.956	138.46	2.41658	2	44.8011	79.9185	183.615	3.20468	38.7684		8.86748	0
34129	Thu Mar 23 15:13:25 2017_x000D_	19.9857	49.752	138.46	2.41658	2	44.8011	79.9185	183.615	3.20468	39.0618		8.86966	0
34130	Thu Mar 23 15:13:25 2017_x000D_	19.7717	49.548	138.459	2.41657	2	44.8011	79.9185	183.615	3.20468	39.3553		17.7562	0
34131	Thu Mar 23 15:13:25 2017_x000D_	19.3434	49.1395	138.458	2.41656	2	44.8011	79.9185	183.615	3.20468	39.943		6.99821	0
34132	Thu Mar 23 15:13:25 2017_x000D_	19.1326	49.0396	136.362	2.37996	2	44.8011	79.9185	183.615	3.20468	40.1544		8.88445	33.0944
34133	Thu Mar 23 15:13:25 2017_x000D_	18.9183	48.8352	136.362	2.37996	2	43.7261	79.6709	185.395	3.23576	39.5761		15.7238	0
34134	Thu Mar 23 15:13:25 2017_x000D_	18.5933	48.424	134.263	2.34333	2	43.7261	79.6709	185.395	3.23576	40.1002		8.89293	0
34135	Thu Mar 23 15:13:25 2017_x000D_	18.3788	48.2194	134.263	2.34333	2	43.7261	79.6709	185.395	3.23576	40.3941		15.7112	0
34136	Thu Mar 23 15:13:25 2017_x000D_	17.953	47.9145	132.327	2.30954	2	43.7261	79.6709	185.395	3.23576	40.8989		3.13676	33.1009
34137	Thu Mar 23 15:13:25 2017_x000D_	17.9495	47.81	134.264	2.34335	2	42.6509	79.4232	192.715	3.3635	40.1192		17.8092	0
34138	Thu Mar 23 15:13:25 2017_x000D_	17.5199	47.4003	134.265	2.34336	2	42.6509	79.4232	192.715	3.3635	40.7067		8.9099	0
34139	Thu Mar 23 15:13:25 2017_x000D_	17.305	47.1953	134.265	2.34337	2	42.6509	79.4232	192.715	3.3635	41.0006		11.3814	0
34140	Thu Mar 23 15:13:25 2017_x000D_	17.0863	46.8853	132.325	2.3095	2	42.6509	79.4232	192.715	3.3635	41.3795		8.90556	60.3304
34141	Thu Mar 23 15:13:25 2017_x000D_	16.8716	46.6803	127.732	2.22934	2	40.6765	79.8052	165.927	2.89597	40.7913		8.92055	0
34142	Thu Mar 23 15:13:25 2017_x000D_	16.6564	46.4751	127.734	2.22937	2	40.6765	79.8052	165.927	2.89597	41.0836		7.07312	0
34143	Thu Mar 23 15:13:25 2017_x000D_	16.5452	46.2672	122.033	2.12988	2	40.6765	79.8052	165.927	2.89597	41.3173		11.387	0
34144	Thu Mar 23 15:13:26 2017_x000D_	16.3266	45.9569	115.634	2.01819	2	40.6765	79.8052	165.927	2.89597	41.6968		7.05565	80.9933
34145	Thu Mar 23 15:13:26 2017_x000D_	16.2157	45.7495	107.324	1.87315	2	38.0402	80.3872	180	3.14159	40.9399		6.29731	0
34146	Thu Mar 23 15:13:26 2017_x000D_	16.2089	45.5397	94.8186	1.6549	2	38.0402	80.3872	180	3.14159	41.1212		3.13976	0
34147	Thu Mar 23 15:13:26 2017_x000D_	16.2054	45.4351	88.995	1.55325	2	38.0402	80.3872	180	3.14159	41.2117		12.5923	0
34148	Thu Mar 23 15:13:26 2017_x000D_	16.1911	45.0156	77.3156	1.34941	2	38.0402	80.3872	180	3.14159	41.5756		3.14286	0
34149	Thu Mar 23 15:13:26 2017_x000D_	16.1875	44.9109	70.8036	1.23576	2	38.0402	80.3872	180	3.14159	41.6666		9.9059	26.9988
34150	Thu Mar 23 15:13:26 2017_x000D_	16.2806	44.5941	61.5399	1.07407	2	37.1614	80.5812	174.829	3.05135	41.6062		13.2013	0
34151	Thu Mar 23 15:13:26 2017_x000D_	16.5817	44.2732	48.9922	0.855074	2	37.1614	80.5812	174.829	3.05135	41.7348		4.40198	0
34152	Thu Mar 23 15:13:26 2017_x000D_	16.682	44.1661	44.6895	0.779979	2	37.1614	80.5812	174.829	3.05135	41.7788		13.2016	0
34153	Thu Mar 23 15:13:26 2017_x000D_	16.9829	43.845	32.0718	0.559759	2	37.1614	80.5812	174.829	3.05135	41.9132		11.2093	46.2242
34154	Thu Mar 23 15:13:26 2017_x000D_	17.2875	43.6286	25.4544	0.444264	2	35.6307	80.7574	173.411	3.0266	41.4128		4.39993	0
34155	Thu Mar 23 15:13:26 2017_x000D_	17.3877	43.5215	21.651	0.377882	2	35.6307	80.7574	173.411	3.0266	41.4647		19.6722	0
34156	Thu Mar 23 15:13:26 2017_x000D_	18.0045	43.2989	16.0779	0.280613	2	35.6307	80.7574	173.411	3.0266	41.3983		12.4764	0
34157	Thu Mar 23 15:13:26 2017_x000D_	18.4203	43.2907	16.0803	0.280655	2	35.6307	80.7574	173.411	3.0266	41.2305		20.8433	39.1227
34158	Thu Mar 23 15:13:26 2017_x000D_	19.0331	42.9633	13.1756	0.229958	2	34.3271	80.7217	176.025	3.07222	40.7382		12.4644	0
34159	Thu Mar 23 15:13:26 2017_x000D_	19.4485	42.9552	13.1777	0.229994	2	34.3271	80.7217	176.025	3.07222	40.5916		9.33779	0
34160	Thu Mar 23 15:13:26 2017_x000D_	19.7597	42.9491	12.5912	0.219759	2	34.3271	80.7217	176.025	3.07222	40.4843		22.6144	0
34161	Thu Mar 23 15:13:26 2017_x000D_	20.4794	42.7249	13.1779	0.229999	2	34.3271	80.7217	176.025	3.07222	40.4415		6.94006	0
34162	Thu Mar 23 15:13:26 2017_x000D_	20.6835	42.616	16.0799	0.280647	2	34.3271	80.7217	176.025	3.07222	40.4746		18.8894	91.6639
34163	Thu Mar 23 15:13:26 2017_x000D_	21.3022	42.4991	18.9126	0.330087	2	31.2746	80.8562	180	3.14159	39.6323		12.4404	0
34164	Thu Mar 23 15:13:26 2017_x000D_	21.7168	42.491	18.9153	0.330134	2	31.2746	80.8562	180	3.14159	39.5378		18.0871	0
34165	Thu Mar 23 15:13:27 2017_x000D_	22.2248	42.1663	22.7062	0.396297	2	31.2746	80.8562	180	3.14159	39.7342		6.21416	0
34166	Thu Mar 23 15:13:27 2017_x000D_	22.4319	42.1623	22.7076	0.396323	2	31.2746	80.8562	180	3.14159	39.6915		13.8575	52.1926
34167	Thu Mar 23 15:13:27 2017_x000D_	22.8393	41.9446	22.7068	0.396308	2	29.5355	80.8085	185.584	3.23906	39.4366		16.6746	0
34168	Thu Mar 23 15:13:27 2017_x000D_	23.3499	41.725	21.6616	0.378066	2	29.5355	80.8085	185.584	3.23906	39.57		9.79893	0
34169	Thu Mar 23 15:13:27 2017_x000D_	23.6572	41.6143	25.4707	0.444548	2	29.5355	80.8085	185.584	3.23906	39.6326		8.78481	0
34170	Thu Mar 23 15:13:27 2017_x000D_	23.8574	41.4006	25.4688	0.444514	2	29.5355	80.8085	185.584	3.23906	39.8149		19.5753	52.7271
34171	Thu Mar 23 15:13:27 2017_x000D_	24.4712	41.1792	25.47	0.444535	2	27.7862	80.9788	180	3.14159	39.9374		11.171	0
34172	Thu Mar 23 15:13:27 2017_x000D_	24.7748	40.9636	26.7315	0.466553	2	27.7862	80.9788	180	3.14159	40.1284		16.6506	0
34173	Thu Mar 23 15:13:27 2017_x000D_	25.2847	40.7444	25.4692	0.444521	2	27.7862	80.9788	180	3.14159	40.3121		6.91606	0
34174	Thu Mar 23 15:13:27 2017_x000D_	25.488	40.6357	22.7032	0.396246	2	27.7862	80.9788	180	3.14159	40.4085		19.5496	0
34175	Thu Mar 23 15:13:27 2017_x000D_	26.101	40.4146	22.7038	0.396256	2	27.7862	80.9788	180	3.14159	40.5992		0	32.6312
34176	Thu Mar 23 15:13:27 2017_x000D_	26.101	40.4146	22.7038	0.396256	2	26.6989	80.9491	180	3.14159	40.5389		19.543	0
34177	Thu Mar 23 15:13:27 2017_x000D_	26.7138	40.1936	22.7045	0.396268	2	26.6989	80.9491	180	3.14159	40.7555		19.5307	0
34178	Thu Mar 23 15:13:27 2017_x000D_	27.3262	39.9727	22.7051	0.396278	2	26.6989	80.9491	180	3.14159	40.9812		8.7699	0
34179	Thu Mar 23 15:13:27 2017_x000D_	27.5261	39.7594	22.7028	0.396238	2	26.6989	80.9491	180	3.14159	41.198		9.27447	39.1647
34180	Thu Mar 23 15:13:27 2017_x000D_	27.8352	39.7539	21.658	0.378004	2	25.3939	80.9133	176.407	3.07888	41.2317		16.625	0
34181	Thu Mar 23 15:13:27 2017_x000D_	28.3443	39.535	22.7049	0.396275	2	25.3939	80.9133	176.407	3.07888	41.4834		9.74688	0
34182	Thu Mar 23 15:13:27 2017_x000D_	28.6499	39.4247	18.9014	0.329891	2	25.3939	80.9133	176.407	3.07888	41.6162		16.6155	0
34183	Thu Mar 23 15:13:27 2017_x000D_	29.1587	39.2059	19.8294	0.346088	2	25.3939	80.9133	176.407	3.07888	41.877		6.89982	20.7569
34184	Thu Mar 23 15:13:27 2017_x000D_	29.3616	39.0976	22.7047	0.396272	2	24.7316	81.1135	181.324	3.1647	42.2702		9.74124	0
34185	Thu Mar 23 15:13:27 2017_x000D_	29.667	38.9873	18.8996	0.32986	2	24.7316	81.1135	181.324	3.1647	42.4143		15.7202	0
34186	Thu Mar 23 15:13:27 2017_x000D_	30.1785	38.8735	22.7067	0.396308	2	24.7316	81.1135	181.324	3.1647	42.5897		8.75937	0
34187	Thu Mar 23 15:13:28 2017_x000D_	30.3781	38.6604	22.7045	0.396268	2	24.7316	81.1135	181.324	3.1647	42.827		13.7838	41.0898
34188	Thu Mar 23 15:13:28 2017_x000D_	30.7833	38.4438	22.7036	0.396253	2	23.4458	80.6416	202.785	3.53926	42.831		6.16895	0
34189	Thu Mar 23 15:13:28 2017_x000D_	30.9889	38.4402	22.7051	0.396279	2	23.4458	80.6416	202.785	3.53926	42.8702		6.16595	0
34190	Thu Mar 23 15:13:28 2017_x000D_	31.1944	38.4366	22.7065	0.396304	2	23.4458	80.6416	202.785	3.53926	42.9104		11.1187	0
34191	Thu Mar 23 15:13:28 2017_x000D_	31.4965	38.2219	21.6566	0.377978	2	23.4458	80.6416	202.785	3.53926	43.1769		16.5836	0
34192	Thu Mar 23 15:13:28 2017_x000D_	32.0044	38.0037	28.1346	0.491042	2	23.4458	80.6416	202.785	3.53926	43.4884		4.38064	47.3373
34193	Thu Mar 23 15:13:28 2017_x000D_	32.1043	37.8972	32.1135	0.560486	2	21.942	80.1637	205.122	3.58005	43.471		3.13666	0
34194	Thu Mar 23 15:13:28 2017_x000D_	32.1077	38.0017	42.739	0.745936	2	21.942	80.1637	205.122	3.58005	43.3702		0.0108167	0
34195	Thu Mar 23 15:13:28 2017_x000D_	32.108	38.0015	50.9999	0.890116	2	21.942	80.1637	205.122	3.58005	43.3705		9.85953	0
34196	Thu Mar 23 15:13:28 2017_x000D_	32.0146	38.3166	67.976	1.18641	2	21.942	80.1637	205.122	3.58005	43.0423		4.3656	43.545
34197	Thu Mar 23 15:13:28 2017_x000D_	31.9149	38.4226	77.1176	1.34596	2	20.6651	79.4735	202.335	3.5314	42.5645		4.3959	0
34198	Thu Mar 23 15:13:28 2017_x000D_	32.0201	38.5246	97.2202	1.69681	2	20.6651	79.4735	202.335	3.5314	42.4941		4.41054	0
34199	Thu Mar 23 15:13:28 2017_x000D_	32.1253	38.6273	106.055	1.851	2	20.6651	79.4735	202.335	3.5314	42.4234		3.13863	0
34200	Thu Mar 23 15:13:28 2017_x000D_	32.1274	38.7319	125.42	2.18899	2	20.6651	79.4735	202.335	3.5314	42.3233		3.13956	29.0359
34201	Thu Mar 23 15:13:28 2017_x000D_	32.1241	38.6273	131.725	2.29904	2	19.8137	79.0132	201.458	3.5161	42.2205		3.08171	0
34202	Thu Mar 23 15:13:28 2017_x000D_	32.0214	38.6295	137.863	2.40616	2	19.8137	79.0132	201.458	3.5161	42.1885		9.94198	0
34203	Thu Mar 23 15:13:28 2017_x000D_	31.9094	38.3176	150.206	2.62159	2	19.8137	79.0132	201.458	3.5161	42.4551		3.08464	0
34204	Thu Mar 23 15:13:28 2017_x000D_	31.8066	38.3197	156.724	2.73535	2	19.8137	79.0132	201.458	3.5161	42.4239		3.08464	0
34205	Thu Mar 23 15:13:28 2017_x000D_	31.7038	38.3218	163.207	2.84851	2	19.8137	79.0132	201.458	3.5161	42.393		13.8924	20.5644
34206	Thu Mar 23 15:13:28 2017_x000D_	31.2871	38.1198	168.904	2.94793	2	19.1702	78.777	205.962	3.59471	42.4244		6.16589	0
34207	Thu Mar 23 15:13:28 2017_x000D_	31.0816	38.1233	168.905	2.94796	2	19.1702	78.777	205.962	3.59471	42.3628		21.8579	0
34208	Thu Mar 23 15:13:29 2017_x000D_	30.3589	38.0308	165.231	2.88383	2	19.1702	78.777	205.962	3.59471	42.2545		9.82342	0
34209	Thu Mar 23 15:13:29 2017_x000D_	30.047	37.9311	163.211	2.84857	2	19.1702	78.777	205.962	3.59471	42.2693		9.81679	23.4007
34210	Thu Mar 23 15:13:29 2017_x000D_	29.7353	37.8315	159.461	2.78312	2	18.5362	78.3226	213.752	3.73067	42.0113		20.9136	0
34211	Thu Mar 23 15:13:29 2017_x000D_	29.1081	37.5272	156.736	2.73557	2	18.5362	78.3226	213.752	3.73067	42.143		9.82719	0
34212	Thu Mar 23 15:13:29 2017_x000D_	28.7961	37.4274	152.799	2.66684	2	18.5362	78.3226	213.752	3.73067	42.1626		20.9405	0
34213	Thu Mar 23 15:13:29 2017_x000D_	28.1681	37.1227	150.236	2.62211	2	18.5362	78.3226	213.752	3.73067	42.3108		11.2843	18.3579
34214	Thu Mar 23 15:13:29 2017_x000D_	27.8526	36.9179	148.701	2.59533	2	18.1199	77.8741	211.142	3.68513	42.0967		20.1074	0
34215	Thu Mar 23 15:13:29 2017_x000D_	27.3237	36.5062	150.232	2.62204	2	18.1199	77.8741	211.142	3.68513	42.3794		11.2992	0
34216	Thu Mar 23 15:13:29 2017_x000D_	27.0078	36.3011	148.698	2.59527	2	18.1199	77.8741	211.142	3.68513	42.5125		20.9941	0
34217	Thu Mar 23 15:13:29 2017_x000D_	26.3782	35.9956	146.213	2.55191	2	18.1199	77.8741	211.142	3.68513	42.685		11.3935	58.2166
34218	Thu Mar 23 15:13:29 2017_x000D_	26.1618	35.6835	148.695	2.59521	2	17.3255	76.1036	255.221	4.45444	41.3747		9.31316	0
34219	Thu Mar 23 15:13:29 2017_x000D_	25.8514	35.6884	150.233	2.62205	2	17.3255	76.1036	255.221	4.45444	41.3047		8.92324	0
34220	Thu Mar 23 15:13:29 2017_x000D_	25.638	35.4812	150.23	2.62201	2	17.3255	76.1036	255.221	4.45444	41.4642		21.0278	0
34221	Thu Mar 23 15:13:29 2017_x000D_	25.0073	35.1754	152.789	2.66667	2	17.3255	76.1036	255.221	4.45444	41.6429		8.93597	0
34222	Thu Mar 23 15:13:29 2017_x000D_	24.7936	34.9679	152.786	2.66662	2	17.3255	76.1036	255.221	4.45444	41.8081		21.0559	35.1011
34223	Thu Mar 23 15:13:29 2017_x000D_	24.1621	34.6616	155.475	2.71355	2	16.9377	74.9997	258.232	4.50699	40.9799		8.94236	0
34224	Thu Mar 23 15:13:29 2017_x000D_	23.9482	34.454	155.471	2.71349	2	16.9377	74.9997	258.232	4.50699	41.1473		19.8137	0
34225	Thu Mar 23 15:13:29 2017_x000D_	23.3192	34.2526	155.474	2.71354	2	16.9377	74.9997	258.232	4.50699	41.2438		8.95509	0
34226	Thu Mar 23 15:13:29 2017_x000D_	23.105	34.0447	155.471	2.71347	2	16.9377	74.9997	258.232	4.50699	41.4168		12.9101	33.3379
34227	Thu Mar 23 15:13:29 2017_x000D_	22.6863	33.9453	152.788	2.66665	2	16.7678	73.9015	261.881	4.57068	40.3922		15.8012	0
34228	Thu Mar 23 15:13:29 2017_x000D_	22.2607	33.635	155.47	2.71346	2	16.7678	73.9015	261.881	4.57068	40.6394		12.9232	0
34229	Thu Mar 23 15:13:29 2017_x000D_	21.8416	33.5354	152.789	2.66666	2	16.7678	73.9015	261.881	4.57068	40.6837		7.04415	0
34230	Thu Mar 23 15:13:30 2017_x000D_	21.6303	33.433	155.473	2.71351	2	16.7678	73.9015	261.881	4.57068	40.7596		21.1564	26.9442
34231	Thu Mar 23 15:13:30 2017_x000D_	20.9959	33.125	152.789	2.66668	2	16.5882	73.0215	265.048	4.62596	40.1392		8.98276	0
34232	Thu Mar 23 15:13:30 2017_x000D_	20.7809	32.9166	152.786	2.66662	2	16.5882	73.0215	265.048	4.62596	40.3235		21.1766	0
34233	Thu Mar 23 15:13:30 2017_x000D_	20.1458	32.6085	155.468	2.71342	2	16.5882	73.0215	265.048	4.62596	40.5693		12.961	0
34234	Thu Mar 23 15:13:30 2017_x000D_	19.7255	32.5085	152.79	2.6667	2	16.5882	73.0215	265.048	4.62596	40.6343		8.9998	47.9645
34235	Thu Mar 23 15:13:30 2017_x000D_	19.51	32.2998	152.787	2.66664	2	17.0913	71.5039	294.768	5.14467	39.2786		21.2195	0
34236	Thu Mar 23 15:13:30 2017_x000D_	18.8737	31.9909	150.242	2.62221	2	17.0913	71.5039	294.768	5.14467	39.5532		7.07499	0
34237	Thu Mar 23 15:13:30 2017_x000D_	18.6615	31.888	152.788	2.66666	2	17.0913	71.5039	294.768	5.14467	39.647		18.4929	0
34238	Thu Mar 23 15:13:30 2017_x000D_	18.1291	31.5773	148.719	2.59564	2	17.0913	71.5039	294.768	5.14467	39.9401		7.08039	0
34239	Thu Mar 23 15:13:30 2017_x000D_	17.9167	31.4744	151.34	2.64138	2	17.0913	71.5039	294.768	5.14467	40.038		18.5289	62.3087
34240	Thu Mar 23 15:13:30 2017_x000D_	17.3832	31.1632	150.243	2.62223	2	18.258	69.7856	294.768	5.14467	38.6323		7.08571	0
34241	Thu Mar 23 15:13:30 2017_x000D_	17.1707	31.0601	152.786	2.66662	2	18.258	69.7856	294.768	5.14467	38.7408		14.1915	0
34242	Thu Mar 23 15:13:30 2017_x000D_	16.7451	30.8536	152.787	2.66663	2	18.258	69.7856	294.768	5.14467	38.9614		9.03804	0
34243	Thu Mar 23 15:13:30 2017_x000D_	16.5286	30.6441	152.783	2.66657	2	18.258	69.7856	294.768	5.14467	39.1797		6.27656	42.3045
34244	Thu Mar 23 15:13:30 2017_x000D_	16.3194	30.6469	152.787	2.66664	2	19.178	68.7169	296.941	5.1826	38.1772		14.209	0
34245	Thu Mar 23 15:13:30 2017_x000D_	15.8933	30.4401	152.787	2.66664	2	19.178	68.7169	296.941	5.1826	38.4175		3.18173	0
34246	Thu Mar 23 15:13:30 2017_x000D_	15.8898	30.3341	155.457	2.71324	2	19.178	68.7169	296.941	5.1826	38.5234		7.11115	0
34247	Thu Mar 23 15:13:30 2017_x000D_	15.6766	30.2305	152.784	2.66659	2	19.178	68.7169	296.941	5.1826
34248	Thu Mar 23 15:13:30 2017_x000D_	15.355	30.0218	146.256	2.55265	2	19.8899	67.4231	313.711	5.47528
34249	Thu Mar 23 15:13:30 2017_x000D_	15.2507	30.023	135.963	2.373	2	19.8899	67.4231	313.711	5.47528
34250	Thu Mar 23 15:13:30 2017_x000D_	15.2587	30.235	119.282	2.08186	2	19.8899	67.4231	313.711	5.47528
34251	Thu Mar 23 15:13:31 2017_x000D_	15.3639	30.2335	109.167	1.90533	2	19.8899	67.4231	313.711	5.47528
34252	Thu Mar 23 15:13:31 2017_x000D_	15.2595	30.2352	100.808	1.75943	2	19.8899	67.4231	313.711	5.47528
34253	Thu Mar 23 15:13:31 2017_x000D_	15.26	30.2359	83.1184	1.45069	2	20.3452	66.998	301.97	5.27038
34254	Thu Mar 23 15:13:31 2017_x000D_	15.159	30.3439	73.6859	1.28606	2	20.3452	66.998	301.97	5.27038
34255	Thu Mar 23 15:13:31 2017_x000D_	15.2599	30.2371	55.7054	0.972242	2	20.3452	66.998	301.97	5.27038
34256	Thu Mar 23 15:13:31 2017_x000D_	15.3607	30.1298	46.791	0.816658	2	20.3452	66.998	301.97	5.27038
34257	Thu Mar 23 15:13:31 2017_x000D_	15.4575	29.9162	31.8965	0.556699	2	21.0379	66.1415	294.768	5.14467
34258	Thu Mar 23 15:13:31 2017_x000D_	15.6632	29.8072	29.2601	0.510686	2	21.0379	66.1415	294.768	5.14467
34259	Thu Mar 23 15:13:31 2017_x000D_	16.1792	29.588	22.4379	0.391615	2	21.0379	66.1415	294.768	5.14467
34260	Thu Mar 23 15:13:31 2017_x000D_	16.5907	29.3703	22.4371	0.391601	2	21.0379	66.1415	294.768	5.14467
34261	Thu Mar 23 15:13:31 2017_x000D_	17.1065	29.1513	21.3843	0.373226	2	21.5029	65.4975	315	5.49779
34262	Thu Mar 23 15:13:31 2017_x000D_	17.4169	29.0411	25.2219	0.440204	2	21.5029	65.4975	315	5.49779
34263	Thu Mar 23 15:13:31 2017_x000D_	18.2425	28.7121	22.4375	0.391608	2	21.5029	65.4975	315	5.49779
34264	Thu Mar 23 15:13:31 2017_x000D_	18.657	28.6008	25.2242	0.440245	2	21.5029	65.4975	315	5.49779
34265	Thu Mar 23 15:13:31 2017_x000D_	19.3743	28.1672	31.9046	0.556841	1	76.1118	56.7728	235.479	4.10989
34266	Thu Mar 23 15:13:31 2017_x000D_	19.6804	27.9511	30.4547	0.531535	1	76.1118	56.7728	235.479	4.10989
34267	Thu Mar 23 15:13:31 2017_x000D_	20.2964	27.625	36.0569	0.629312	1	76.1118	56.7728	235.479	4.10989
34268	Thu Mar 23 15:13:31 2017_x000D_	20.4981	27.4103	36.0563	0.6293	1	76.1118	56.7728	235.479	4.10989
34269	Thu Mar 23 15:13:31 2017_x000D_	20.9084	27.1931	36.057	0.629313	1	76.1118	56.7728	235.479	4.10989
34270	Thu Mar 23 15:13:31 2017_x000D_	21.3117	26.7636	36.0557	0.629291	1	76.1118	56.7728	235.479	4.10989
34271	Thu Mar 23 15:13:31 2017_x000D_	21.5202	26.7612	36.0571	0.629316	1	76.1118	56.7728	235.479	4.10989
34272	Thu Mar 23 15:13:32 2017_x000D_	21.9269	26.438	38.4803	0.671608	1	76.1118	56.7728	235.479	4.10989
34273	Thu Mar 23 15:13:32 2017_x000D_	22.3334	26.1148	36.0566	0.629307	1	76.1118	56.7728	235.479	4.10989
34274	Thu Mar 23 15:13:32 2017_x000D_	22.535	25.9002	36.056	0.629295	1	76.1118	56.7728	243.432	4.24868
34275	Thu Mar 23 15:13:32 2017_x000D_	22.9448	25.6833	36.0567	0.629309	1	76.1118	56.7728	243.432	4.24868
34276	Thu Mar 23 15:13:32 2017_x000D_	23.1463	25.4687	36.0561	0.629298	1	76.1118	56.7728	243.432	4.24868
34277	Thu Mar 23 15:13:32 2017_x000D_	23.6533	25.0385	34.408	0.600533	1	76.1118	56.7728	243.432	4.24868
34278	Thu Mar 23 15:13:32 2017_x000D_	23.9656	25.0351	36.0576	0.629324	2	22.6609	63.9967	294.768	5.14467
34279	Thu Mar 23 15:13:32 2017_x000D_	24.167	24.8206	36.057	0.629313	2	22.6609	63.9967	294.768	5.14467
34280	Thu Mar 23 15:13:32 2017_x000D_	24.5731	24.4978	33.4836	0.584399	2	22.6609	63.9967	294.768	5.14467
34281	Thu Mar 23 15:13:32 2017_x000D_	24.7778	24.3895	36.0571	0.629316	2	22.6609	63.9967	294.768	5.14467
34282	Thu Mar 23 15:13:32 2017_x000D_	25.1838	24.0667	33.4833	0.584394	2	22.6609	63.9967	294.768	5.14467
34283	Thu Mar 23 15:13:32 2017_x000D_	25.2844	23.9596	34.4084	0.60054	2	22.8983	63.5652	293.147	5.11638
34284	Thu Mar 23 15:13:32 2017_x000D_	25.6935	23.7431	34.4091	0.600551	2	22.8983	63.5652	293.147	5.11638
34285	Thu Mar 23 15:13:32 2017_x000D_	25.7943	23.6358	33.483	0.584389	2	22.8983	63.5652	293.147	5.11638
34286	Thu Mar 23 15:13:32 2017_x000D_	25.8948	23.5287	34.4083	0.600538	2	22.8983	63.5652	293.147	5.11638
34287	Thu Mar 23 15:13:32 2017_x000D_	26.1026	23.5267	34.4097	0.600562	2	23.1163	63.5714	301.717	5.26596
34288	Thu Mar 23 15:13:32 2017_x000D_	26.3039	23.3123	34.4089	0.600549	2	23.1163	63.5714	301.717	5.26596
34289	Thu Mar 23 15:13:32 2017_x000D_	26.7132	23.0958	42.6307	0.744045	2	23.1163	63.5714	301.717	5.26596
34290	Thu Mar 23 15:13:32 2017_x000D_	26.814	22.9885	46.8076	0.816947	2	23.1163	63.5714	301.717	5.26596
34291	Thu Mar 23 15:13:32 2017_x000D_	26.8142	22.9882	55.0766	0.961269	2	23.3538	63.1399	284.692	4.96881
34292	Thu Mar 23 15:13:32 2017_x000D_	26.8209	23.1998	73.5754	1.28413	2	23.3538	63.1399	284.692	4.96881
34293	Thu Mar 23 15:13:32 2017_x000D_	26.8176	23.0933	80.0586	1.39729	2	23.3538	63.1399	284.692	4.96881
34294	Thu Mar 23 15:13:33 2017_x000D_	26.9209	23.0915	100.471	1.75355	2	23.3538	63.1399	284.692	4.96881
34295	Thu Mar 23 15:13:33 2017_x000D_	26.9174	22.9853	106.831	1.86456	2	23.3538	63.1399	294.768	5.14467
34296	Thu Mar 23 15:13:33 2017_x000D_	26.8068	22.7736	115.013	2.00736	2	23.3538	63.1399	294.768	5.14467
34297	Thu Mar 23 15:13:33 2017_x000D_	26.696	22.5623	125.249	2.18601	2	23.3538	63.1399	294.768	5.14467
34298	Thu Mar 23 15:13:33 2017_x000D_	26.6926	22.4565	135.48	2.36456	2	23.3538	63.1399	294.768	5.14467
34299	Thu Mar 23 15:13:33 2017_x000D_	26.5818	22.2451	145.792	2.54455	2	23.5815	62.9272	304.074	5.3071
34300	Thu Mar 23 15:13:33 2017_x000D_	26.2667	22.1417	149.798	2.61447	2	23.5815	62.9272	304.074	5.3071
34301	Thu Mar 23 15:13:33 2017_x000D_	26.0524	21.931	149.795	2.61442	2	23.5815	62.9272	304.074	5.3071
34302	Thu Mar 23 15:13:33 2017_x000D_	25.3083	21.4054	145.793	2.54457	2	23.5815	62.9272	304.074	5.3071
34303	Thu Mar 23 15:13:33 2017_x000D_	24.8855	21.1961	145.795	2.54461	2	23.5815	62.9272	304.074	5.3071
34304	Thu Mar 23 15:13:33 2017_x000D_	24.5634	20.8793	141.705	2.47322	2	23.819	62.4956	315	5.49779
34305	Thu Mar 23 15:13:33 2017_x000D_	24.0293	20.4572	135.495	2.36484	2	23.819	62.4956	315	5.49779
34306	Thu Mar 23 15:13:33 2017_x000D_	23.7101	20.2466	133.428	2.32876	2	23.819	62.4956	315	5.49779
34307	Thu Mar 23 15:13:33 2017_x000D_	23.2765	19.7168	126.983	2.21626	2	23.819	62.4956	315	5.49779
34308	Thu Mar 23 15:13:33 2017_x000D_	23.1622	19.3975	122.859	2.1443	2	23.8288	62.2767	314.23	5.48434
34309	Thu Mar 23 15:13:33 2017_x000D_	22.7244	18.7603	122.86	2.14431	2	23.8288	62.2767	314.23	5.48434
34310	Thu Mar 23 15:13:33 2017_x000D_	22.6099	18.4406	118.882	2.07487	2	23.8288	62.2767	314.23	5.48434
34311	Thu Mar 23 15:13:33 2017_x000D_	22.3942	18.2285	118.884	2.07492	2	23.8288	62.2767	314.23	5.48434
34312	Thu Mar 23 15:13:33 2017_x000D_	22.1751	17.9096	120.298	2.0996	2	23.8288	62.2767	314.23	5.48434
34313	Thu Mar 23 15:13:33 2017_x000D_	21.8441	17.377	121.37	2.1183	2	24.0468	62.283	302.682	5.2828
34314	Thu Mar 23 15:13:33 2017_x000D_	21.8339	17.0564	122.854	2.14421	2	24.0468	62.283	302.682	5.2828
34315	Thu Mar 23 15:13:34 2017_x000D_	21.5027	16.5236	126.965	2.21596	2	24.0468	62.283	302.682	5.2828
34316	Thu Mar 23 15:13:34 2017_x000D_	21.0702	16.0979	126.968	2.21601	2	24.0468	62.283	302.682	5.2828
34317	Thu Mar 23 15:13:34 2017_x000D_	20.9584	15.8843	129.298	2.25667	2	24.2843	61.8514	293.147	5.11638
34318	Thu Mar 23 15:13:34 2017_x000D_	20.8504	15.7781	128.811	2.24818	2	24.2843	61.8514	293.147	5.11638
34319	Thu Mar 23 15:13:34 2017_x000D_	20.522	15.3513	131.18	2.28952	2	24.2843	61.8514	293.147	5.11638
34320	Thu Mar 23 15:13:34 2017_x000D_	20.4104	15.1376	128.809	2.24814	2	24.2843	61.8514	293.147	5.11638
34321	Thu Mar 23 15:13:34 2017_x000D_	20.3018	15.0307	129.296	2.25665	2	24.5023	61.8576	301.9	5.26916
34322	Thu Mar 23 15:13:34 2017_x000D_	19.8684	14.604	129.299	2.25669	2	24.5023	61.8576	301.9	5.26916
34323	Thu Mar 23 15:13:34 2017_x000D_	19.7566	14.3901	126.969	2.21603	2	24.5023	61.8576	301.9	5.26916
34324	Thu Mar 23 15:13:34 2017_x000D_	19.4311	14.0698	131.179	2.28951	2	24.5023	61.8576	301.9	5.26916
34325	Thu Mar 23 15:13:34 2017_x000D_	19.3189	13.8556	133.385	2.32801	2	24.5023	61.8576	301.9	5.26916
34326	Thu Mar 23 15:13:34 2017_x000D_	18.9934	13.5349	129.299	2.25669	2	24.5023	61.8576	302.682	5.2828
