# Supplementary material for: Guppies Prefer to Follow Large (Robot) Leaders Irrespective of Own Size
Source: Front Bioeng Biotechnol. 2020 May 15;8:441. doi: 10.3389/fbioe.2020.00441 (PMC7243707; doi:10.3389/fbioe.2020.00441)
Supplement: Supplementary file 3 [file Data_Sheet_1.ZIP › Raw Data/ID53.xlsx]

## Sheet: ThuMar23145832201
Framenumber	Current timestamp	Robo Position x	Robo Position y	Robo Angle deg	Robo Angle rad	Fish ID	Fish Position x	Fish Position y	Fish Angle deg	Fish Angle rad	Distance_between_subjects	Mean_Distance (L300 bis L1500)	Velocity_Robo	Velocity_Fish	Mean_velocity_Robo		Fish ID	Fish Position x	Fish Position y	Fish Angle deg	Fish Angle rad	Fish ID	Fish Position x	Fish Position y	Fish Angle deg	Fish Angle rad	Fish ID	Fish Position x	Fish Position y	Fish Angle deg	Fish Angle rad	Fish ID	Fish Position x	Fish Position y	Fish Angle deg	Fish Angle rad
30685	Thu Mar 23 15:02:06 2017_x000D_	17.865	11.1744	266.032	4.64314	1	2.13543	1.126	308.459	5.38363	18.6652	14.2671	0	0	11.5002	11.5909
30686	Thu Mar 23 15:02:06 2017_x000D_	17.865	11.1744	266.032	4.64314	1	2.13543	1.126	308.459	5.38363	18.6652		0	0
30687	Thu Mar 23 15:02:06 2017_x000D_	17.865	11.1744	266.032	4.64314	1	2.13543	1.126	308.459	5.38363	18.6652		3.15901	18.8595
30688	Thu Mar 23 15:02:06 2017_x000D_	17.9703	11.1742	263.111	4.59216	1	1.67675	1.5559	290.741	5.07438	18.9207		7.10756	0
30689	Thu Mar 23 15:02:06 2017_x000D_	17.8723	11.3899	260.23	4.54187	1	1.67675	1.5559	290.741	5.07438	18.9474		16.3679	0
30690	Thu Mar 23 15:02:06 2017_x000D_	17.7852	11.9285	256.62	4.47887	1	1.67675	1.5559	290.741	5.07438	19.1591		4.58218	0
30691	Thu Mar 23 15:02:06 2017_x000D_	17.894	12.0357	254.624	4.44403	1	1.67675	1.5559	290.741	5.07438	19.3087		11.4062	0
30692	Thu Mar 23 15:02:06 2017_x000D_	17.6944	12.3593	253.717	4.4282	1	1.67675	1.5559	291.319	5.08448	19.3204		23.2683	0
30693	Thu Mar 23 15:02:06 2017_x000D_	17.5093	13.1125	260.231	4.54188	1	1.67675	1.5559	291.319	5.08448	19.6016		13.1933	0
30694	Thu Mar 23 15:02:06 2017_x000D_	17.4185	13.5428	263.116	4.59224	1	1.67675	1.5559	291.319	5.08448	19.7861		19.3368	0
30695	Thu Mar 23 15:02:07 2017_x000D_	17.44	14.187	-85.1253	-1.48572	1	1.67675	1.5559	291.319	5.08448	20.1996		13.1845	6.60404
30696	Thu Mar 23 15:02:07 2017_x000D_	17.3492	14.617	-82.2032	-1.43472	1	1.89677	1.563	300.163	5.23883	20.2283		26.7026	0
30697	Thu Mar 23 15:02:07 2017_x000D_	17.5882	15.4744	-76.495	-1.33509	1	1.89677	1.563	300.163	5.23883	20.9702		10.2487	0
30698	Thu Mar 23 15:02:07 2017_x000D_	17.704	15.7958	-72.9744	-1.27364	1	1.89677	1.563	300.163	5.23883	21.2707		26.6795	0
30699	Thu Mar 23 15:02:07 2017_x000D_	17.943	16.6524	-72.9738	-1.27363	1	1.89677	1.563	300.163	5.23883	22.0266		13.3258	0
30700	Thu Mar 23 15:02:07 2017_x000D_	18.0622	17.0803	-70.1559	-1.22445	1	1.89677	1.563	300.163	5.23883	22.4078		13.3282	24.0774
30701	Thu Mar 23 15:02:07 2017_x000D_	18.1817	17.5082	-72.9731	-1.27362	1	2.36478	0.911003	311.502	5.43673	22.9269		20.4465	0
30702	Thu Mar 23 15:02:07 2017_x000D_	18.413	18.1493	-72.9741	-1.27364	1	2.36478	0.911003	311.502	5.43673	23.5522		12.8502	0
30703	Thu Mar 23 15:02:07 2017_x000D_	18.4273	18.5774	-72.9709	-1.27358	1	2.36478	0.911003	311.502	5.43673	23.8769		10.211	0
30704	Thu Mar 23 15:02:07 2017_x000D_	18.543	18.8975	-76.4986	-1.33515	1	2.36478	0.911003	311.502	5.43673	24.1919		19.6003	0
30705	Thu Mar 23 15:02:07 2017_x000D_	18.6694	19.5385	-79.3327	-1.38462	1	2.36478	0.911003	311.502	5.43673	24.7553		9.63235	0
30706	Thu Mar 23 15:02:07 2017_x000D_	18.6801	19.8594	-78.855	-1.37628	1	2.36478	0.911003	311.502	5.43673	25.0046		20.386	0
30707	Thu Mar 23 15:02:07 2017_x000D_	18.911	20.4985	-79.7645	-1.39215	1	2.36478	0.911003	311.502	5.43673	25.6407		9.62336	0
30708	Thu Mar 23 15:02:07 2017_x000D_	18.9217	20.8191	-79.333	-1.38462	1	2.36478	0.911003	311.502	5.43673	25.8933		10.1929	0
30709	Thu Mar 23 15:02:07 2017_x000D_	19.037	21.1387	-75.8752	-1.32427	1	2.36478	0.911003	311.502	5.43673	26.213		19.5568	0
30710	Thu Mar 23 15:02:07 2017_x000D_	19.163	21.7783	-78.8577	-1.37633	1	2.36478	0.911003	311.502	5.43673	26.7885		9.60227	0
30711	Thu Mar 23 15:02:07 2017_x000D_	19.1736	22.0982	-79.3333	-1.38463	1	2.36478	0.911003	311.502	5.43673	27.045		13.2627	0
30712	Thu Mar 23 15:02:07 2017_x000D_	19.2925	22.524	-82.2244	-1.43509	1	2.36478	0.911003	311.502	5.43673	27.453		19.5256	0
30713	Thu Mar 23 15:02:07 2017_x000D_	19.4182	23.1626	-79.3344	-1.38465	1	2.36478	0.911003	311.502	5.43673	28.0348		6.39655	0
30714	Thu Mar 23 15:02:07 2017_x000D_	19.4253	23.3757	-79.3336	-1.38463	1	2.36478	0.911003	311.502	5.43673	28.2086		25.8479	0
30715	Thu Mar 23 15:02:07 2017_x000D_	19.5581	24.227	-82.2253	-1.4351	1	2.36478	0.911003	311.502	5.43673	28.9697		6.39355	0
30716	Thu Mar 23 15:02:08 2017_x000D_	19.5652	24.44	-82.2247	-1.43509	1	2.36478	0.911003	311.502	5.43673	29.1456		19.4891	0
30717	Thu Mar 23 15:02:08 2017_x000D_	19.6907	25.0774	-79.3322	-1.38461	1	2.36478	0.911003	311.502	5.43673	29.7355		12.7749	0
30718	Thu Mar 23 15:02:08 2017_x000D_	19.7047	25.503	-79.3305	-1.38458	1	2.36478	0.911003	311.502	5.43673	30.0905		7.17944	0
30719	Thu Mar 23 15:02:08 2017_x000D_	19.8163	25.7147	-82.2266	-1.43513	1	2.36478	0.911003	311.502	5.43673	30.3279		19.4679	0
30720	Thu Mar 23 15:02:08 2017_x000D_	19.9417	26.3514	-79.3324	-1.38461	1	2.36478	0.911003	311.502	5.43673	30.9219		6.38146	0
30721	Thu Mar 23 15:02:08 2017_x000D_	19.9487	26.564	-79.3316	-1.3846	1	2.36478	0.911003	311.502	5.43673	31.101		19.1354	0
30722	Thu Mar 23 15:02:08 2017_x000D_	19.9697	27.2015	-79.329	-1.38455	1	2.36478	0.911003	311.502	5.43673	31.6405		7.15792	0
30723	Thu Mar 23 15:02:08 2017_x000D_	20.0809	27.4126	-76.485	-1.33491	1	2.36478	0.911003	311.502	5.43673	31.8778		13.1959	0
30724	Thu Mar 23 15:02:08 2017_x000D_	20.1994	27.8362	-79.3318	-1.3846	1	2.36478	0.911003	311.502	5.43673	32.2961		10.1208	0
30725	Thu Mar 23 15:02:08 2017_x000D_	20.314	28.1535	-75.862	-1.32404	1	2.36478	0.911003	311.502	5.43673	32.624		9.5512	0
30726	Thu Mar 23 15:02:08 2017_x000D_	20.3245	28.4717	-76.4847	-1.33491	1	2.36478	0.911003	311.502	5.43673	32.896		12.7358	0
30727	Thu Mar 23 15:02:08 2017_x000D_	20.3384	28.896	-76.4823	-1.33487	1	2.36478	0.911003	311.502	5.43673	33.2598		9.01651	0
30728	Thu Mar 23 15:02:08 2017_x000D_	20.5539	29.1055	-76.4868	-1.33495	1	2.36478	0.911003	311.502	5.43673	33.5526		6.36637	0
30729	Thu Mar 23 15:02:08 2017_x000D_	20.5608	29.3176	-76.4855	-1.33492	1	2.36478	0.911003	311.502	5.43673	33.7347		13.1703	0
30730	Thu Mar 23 15:02:08 2017_x000D_	20.679	29.7404	-79.335	-1.38466	1	2.36478	0.911003	311.502	5.43673	34.1547		6.36037	0
30731	Thu Mar 23 15:02:08 2017_x000D_	20.6859	29.9523	-79.3342	-1.38464	1	2.36478	0.911003	311.502	5.43673	34.3374		15.8993	0
30732	Thu Mar 23 15:02:08 2017_x000D_	20.703	30.482	-72.9328	-1.27292	1	2.36478	0.911003	311.502	5.43673	34.7956		7.13654	0
30733	Thu Mar 23 15:02:08 2017_x000D_	20.814	30.6924	-70.0947	-1.22338	1	2.36478	0.911003	311.502	5.43673	35.0329		4.48686	0
30734	Thu Mar 23 15:02:08 2017_x000D_	20.9209	30.797	-52.7191	-0.920121	1	2.36478	0.911003	311.502	5.43673	35.1782		7.07491	0
30735	Thu Mar 23 15:02:08 2017_x000D_	20.7088	30.6939	-46.2358	-0.806967	1	2.36478	0.911003	311.502	5.43673	34.9789		3.14137	0
30736	Thu Mar 23 15:02:08 2017_x000D_	20.6041	30.6955	-36.1605	-0.63112	1	2.36478	0.911003	311.502	5.43673	34.9255		4.49361	0
30737	Thu Mar 23 15:02:08 2017_x000D_	20.4964	30.5914	-27.2838	-0.476192	1	2.36478	0.911003	311.502	5.43673	34.7805		0.027	0
30738	Thu Mar 23 15:02:09 2017_x000D_	20.4964	30.5923	-8.33167	-0.145415	1	2.36478	0.911003	311.502	5.43673	34.7812		7.08819	610.256
30739	Thu Mar 23 15:02:09 2017_x000D_	20.7087	30.696	6.8863	0.120189	1	16.474	15.5644	311.502	5.43673	15.713		3.17245	0
30740	Thu Mar 23 15:02:09 2017_x000D_	20.7055	30.5903	15.8172	0.276062	1	16.474	15.5644	311.502	5.43673	15.6104		3.13524	0
30741	Thu Mar 23 15:02:09 2017_x000D_	20.81	30.589	22.4898	0.392521	1	16.474	15.5644	311.502	5.43673	15.6378		9.38781	0
30742	Thu Mar 23 15:02:09 2017_x000D_	21.1229	30.5849	34.4471	0.601215	1	16.474	15.5644	311.502	5.43673	15.7235		6.96513	0
30743	Thu Mar 23 15:02:09 2017_x000D_	21.328	30.4761	40.3393	0.704054	1	16.474	15.5644	311.502	5.43673	15.6818		4.42086	0
30744	Thu Mar 23 15:02:09 2017_x000D_	21.4289	30.3687	44.6497	0.779284	1	16.474	15.5644	311.502	5.43673	15.6115		20.0275	0
30745	Thu Mar 23 15:02:09 2017_x000D_	21.8282	29.8337	46.8127	0.817035	1	16.474	15.5644	311.502	5.43673	15.2407		11.2977	0
30746	Thu Mar 23 15:02:09 2017_x000D_	22.0261	29.5133	44.6485	0.779264	1	16.474	15.5644	311.502	5.43673	15.0132		26.4745	0
30747	Thu Mar 23 15:02:09 2017_x000D_	22.6301	28.8699	44.6484	0.779261	1	16.474	15.5644	311.502	5.43673	14.6606		11.2119	6.58226
30748	Thu Mar 23 15:02:09 2017_x000D_	22.9353	28.6542	42.642	0.744244	1	16.6933	15.5713	311.502	5.43673	14.4957		19.9278	0
30749	Thu Mar 23 15:02:09 2017_x000D_	23.4416	28.2242	36.0836	0.629778	1	16.6933	15.5713	311.502	5.43673	14.34		8.82271	0
30750	Thu Mar 23 15:02:09 2017_x000D_	23.6429	28.0098	36.083	0.629767	1	16.6933	15.5713	311.502	5.43673	14.2483		9.81706	0
30751	Thu Mar 23 15:02:09 2017_x000D_	23.9512	27.9001	31.9351	0.557373	1	16.6933	15.5713	311.502	5.43673	14.3065		22.0432	0
30752	Thu Mar 23 15:02:09 2017_x000D_	24.454	27.3643	27.9242	0.487369	1	16.6933	15.5713	311.502	5.43673	14.1175		12.8057	0
30753	Thu Mar 23 15:02:09 2017_x000D_	24.8662	27.2534	25.2495	0.440687	1	16.6933	15.5713	311.502	5.43673	14.2572		8.81641	0
30754	Thu Mar 23 15:02:09 2017_x000D_	25.0673	27.0391	25.2476	0.440654	1	16.6933	15.5713	311.502	5.43673	14.1998		22.5962	0
30755	Thu Mar 23 15:02:09 2017_x000D_	25.7876	26.8189	26.5237	0.462926	1	16.6933	15.5713	311.502	5.43673	14.4643		11.1944	6.58226
30756	Thu Mar 23 15:02:09 2017_x000D_	26.0923	26.6035	25.2484	0.440667	1	16.9126	15.5782	311.502	5.43673	14.3466		19.6083	0
30757	Thu Mar 23 15:02:09 2017_x000D_	26.7082	26.3847	25.2495	0.440688	1	16.9126	15.5782	311.502	5.43673	14.5854		11.1969	0
30758	Thu Mar 23 15:02:09 2017_x000D_	27.013	26.1693	26.5231	0.462916	1	16.9126	15.5782	311.502	5.43673	14.6352		18.0823	0
30759	Thu Mar 23 15:02:10 2017_x000D_	27.5217	25.846	27.9257	0.487396	1	16.9126	15.5782	311.502	5.43673	14.7642		9.80274	0
30760	Thu Mar 23 15:02:10 2017_x000D_	27.8296	25.7366	31.9382	0.557426	1	16.9126	15.5782	311.502	5.43673	14.9122		6.21635	23.7457
30761	Thu Mar 23 15:02:10 2017_x000D_	28.0368	25.7344	31.9397	0.557452	1	17.3222	16.2555	330.46	5.76762	14.3057		19.8894	0
30762	Thu Mar 23 15:02:10 2017_x000D_	28.5421	25.3052	33.5208	0.585049	1	17.3222	16.2555	330.46	5.76762	14.4147		8.80793	0
30763	Thu Mar 23 15:02:10 2017_x000D_	28.743	25.0911	33.52	0.585034	1	17.3222	16.2555	330.46	5.76762	14.4396		9.78276	0
30764	Thu Mar 23 15:02:10 2017_x000D_	29.0503	24.982	34.4454	0.601186	1	17.3222	16.2555	330.46	5.76762	14.6185		18.0664	91.3583
30765	Thu Mar 23 15:02:10 2017_x000D_	29.5585	24.6589	33.5211	0.585054	1	20.1233	17.4503	0	0	11.8738		8.79945	0
30766	Thu Mar 23 15:02:10 2017_x000D_	29.7592	24.445	33.5203	0.585039	1	20.1233	17.4503	0	0	11.907		18.0556	0
30767	Thu Mar 23 15:02:10 2017_x000D_	30.2671	24.1221	34.4452	0.601182	1	20.1233	17.4503	0	0	12.1412		11.1753	0
30768	Thu Mar 23 15:02:10 2017_x000D_	30.5713	23.9071	36.0918	0.62992	1	20.1233	17.4503	0	0	12.2821		9.76662	49.928
30769	Thu Mar 23 15:02:10 2017_x000D_	30.8781	23.7982	31.9377	0.557418	1	21.628	18.1614	0	0	10.8323		22.3313	0
30770	Thu Mar 23 15:02:10 2017_x000D_	31.486	23.3686	31.9371	0.557408	1	21.628	18.1614	0	0	11.1488		11.1686	0
30771	Thu Mar 23 15:02:10 2017_x000D_	31.79	23.1537	33.5208	0.585049	1	21.628	18.1614	0	0	11.3221		24.9244	0
30772	Thu Mar 23 15:02:10 2017_x000D_	32.5007	22.7234	31.937	0.557405	1	21.628	18.1614	0	0	11.791		8.79097	0
30773	Thu Mar 23 15:02:10 2017_x000D_	32.7012	22.5097	31.9359	0.557386	1	21.628	18.1614	0	0	11.8964		22.3114	20.7304
30774	Thu Mar 23 15:02:10 2017_x000D_	33.3085	22.0804	31.9353	0.557376	1	22.2754	18.403	17.7929	0.310544	11.6298		13.8066	0
30775	Thu Mar 23 15:02:10 2017_x000D_	33.7152	21.865	31.9358	0.557384	1	22.2754	18.403	17.7929	0.310544	11.9522		16.6148	0
30776	Thu Mar 23 15:02:10 2017_x000D_	34.225	21.6486	33.522	0.585069	1	22.2754	18.403	17.7929	0.310544	12.3825		11.1428	0
30777	Thu Mar 23 15:02:10 2017_x000D_	34.5283	21.4342	31.9367	0.5574	1	22.2754	18.403	17.7929	0.310544	12.6223		8.78673	29.3046
30778	Thu Mar 23 15:02:10 2017_x000D_	34.7287	21.2206	31.9356	0.557381	1	23.1321	18.8723	13.0481	0.227733	11.832		20.6898	0
30779	Thu Mar 23 15:02:10 2017_x000D_	35.3381	20.8977	29.2888	0.511185	1	23.1321	18.8723	13.0481	0.227733	12.3729		8.78044	0
30780	Thu Mar 23 15:02:11 2017_x000D_	35.5383	20.6842	29.2874	0.511161	1	23.1321	18.8723	13.0481	0.227733	12.5378		12.7035	0
30781	Thu Mar 23 15:02:11 2017_x000D_	35.9474	20.5749	31.9369	0.557405	1	23.1321	18.8723	13.0481	0.227733	12.9279		15.4612	66.8875
30782	Thu Mar 23 15:02:11 2017_x000D_	36.3506	20.2539	29.2877	0.511167	1	25.3025	19.3826	12.0378	0.2101	11.0824		13.7798	0
30783	Thu Mar 23 15:02:11 2017_x000D_	36.7565	20.0389	29.2879	0.511171	1	25.3025	19.3826	12.0378	0.2101	11.4728		15.4594	0
30784	Thu Mar 23 15:02:11 2017_x000D_	37.1597	19.718	31.9357	0.557384	1	25.3025	19.3826	12.0378	0.2101	11.8619		13.7731	0
30785	Thu Mar 23 15:02:11 2017_x000D_	37.5654	19.5031	31.9362	0.557392	1	25.3025	19.3826	12.0378	0.2101	12.2635		6.16819	101.72
30786	Thu Mar 23 15:02:11 2017_x000D_	37.771	19.5015	31.9377	0.557418	1	28.5467	20.3684	14.2556	0.248808	9.26495		17.546	0
30787	Thu Mar 23 15:02:11 2017_x000D_	38.1711	19.0749	31.9356	0.557382	1	28.5467	20.3684	14.2556	0.248808	9.71093		6.88185	0
30788	Thu Mar 23 15:02:11 2017_x000D_	38.3738	18.9675	29.2856	0.511131	1	28.5467	20.3684	14.2556	0.248808	9.92645		15.4463	0
30789	Thu Mar 23 15:02:11 2017_x000D_	38.7766	18.6468	31.935	0.557371	1	28.5467	20.3684	14.2556	0.248808	10.3738		12.3243	0
30790	Thu Mar 23 15:02:11 2017_x000D_	39.1874	18.6439	31.938	0.557423	1	28.5467	20.3684	14.2556	0.248808	10.7795		8.76771	52.8701
30791	Thu Mar 23 15:02:11 2017_x000D_	39.3873	18.4307	31.937	0.557405	1	30.2874	20.6437	4.19481	0.0732133	9.36512		8.76771	0
30792	Thu Mar 23 15:02:11 2017_x000D_	39.5872	18.2175	31.9359	0.557387	1	30.2874	20.6437	4.19481	0.0732133	9.61107		6.15914	0
30793	Thu Mar 23 15:02:11 2017_x000D_	39.7925	18.2161	31.9374	0.557413	1	30.2874	20.6437	4.19481	0.0732133	9.81021		15.4331	0
30794	Thu Mar 23 15:02:11 2017_x000D_	40.1949	17.8956	29.285	0.511119	1	30.2874	20.6437	4.19481	0.0732133	10.2816		4.37859	118.185
30795	Thu Mar 23 15:02:11 2017_x000D_	40.2947	17.7891	30.4798	0.531972	1	34.225	20.7664	40.7085	0.710497	6.76059		6.87109	0
30796	Thu Mar 23 15:02:11 2017_x000D_	40.4971	17.6819	27.9072	0.487072	1	34.225	20.7664	40.7085	0.710497	6.98952		12.6496	0
30797	Thu Mar 23 15:02:11 2017_x000D_	40.9045	17.5732	19.4859	0.340094	1	34.225	20.7664	40.7085	0.710497	7.40353		3.18454	0
30798	Thu Mar 23 15:02:11 2017_x000D_	40.9012	17.4671	9.20862	0.160721	1	34.225	20.7664	40.7085	0.710497	7.44695		6.16804	106.028
30799	Thu Mar 23 15:02:11 2017_x000D_	40.6956	17.4678	-8.40014	-0.14661	1	37.7436	20.434	8.31784	0.145174	4.18481		4.47175	0
30800	Thu Mar 23 15:02:11 2017_x000D_	40.5904	17.3622	-17.5825	-0.306872	1	37.7436	20.434	8.31784	0.145174	4.18811		4.40432	0
30801	Thu Mar 23 15:02:12 2017_x000D_	40.6906	17.2549	-34.6504	-0.604763	1	37.7436	20.434	8.31784	0.145174	4.33491		0.0108167	0
30802	Thu Mar 23 15:02:12 2017_x000D_	40.6909	17.2547	-42.9262	-0.749203	1	37.7436	20.434	8.31784	0.145174	4.33527		3.1632	0
30803	Thu Mar 23 15:02:12 2017_x000D_	40.6938	17.3601	-52.9534	-0.924211	1	37.7436	20.434	8.31784	0.145174	4.26058		3.09905	26.2447
30804	Thu Mar 23 15:02:12 2017_x000D_	40.7971	17.3595	-68.0802	-1.18822	1	38.618	20.4612	8.73118	0.152388	3.79065		3.17819	0
30805	Thu Mar 23 15:02:12 2017_x000D_	40.8	17.4654	-74.3518	-1.29768	1	38.618	20.4612	8.73118	0.152388	3.7062		13.1381	0
30806	Thu Mar 23 15:02:12 2017_x000D_	40.9134	17.8884	-82.7754	-1.4447	1	38.618	20.4612	8.73118	0.152388	3.44792		6.35906	0
30807	Thu Mar 23 15:02:12 2017_x000D_	40.9188	18.1003	-88.5843	-1.54609	1	38.618	20.4612	8.73118	0.152388	3.29659		9.51888	201.155
30808	Thu Mar 23 15:02:12 2017_x000D_	40.9266	18.4175	-88.5843	-1.54609	2	42.5889	15.0583	24.768	0.432284	3.74799		25.3786	0
30809	Thu Mar 23 15:02:12 2017_x000D_	40.9473	19.2632	-83.0602	-1.44967	2	42.5889	15.0583	24.768	0.432284	4.51398		10.0513	0
30810	Thu Mar 23 15:02:12 2017_x000D_	41.0575	19.5796	-79.9115	-1.39472	2	42.5889	15.0583	24.768	0.432284	4.77361		22.445	0
30811	Thu Mar 23 15:02:12 2017_x000D_	41.178	20.318	-77.6546	-1.35533	2	42.5889	15.0583	24.768	0.432284	5.44565		10.0389	27.2358
30812	Thu Mar 23 15:02:12 2017_x000D_	41.2881	20.634	-74.3408	-1.29749	2	42.7666	15.9486	81.3632	1.42006	4.91314		6.33792	0
30813	Thu Mar 23 15:02:12 2017_x000D_	41.2933	20.8452	-74.3393	-1.29747	2	42.7666	15.9486	81.3632	1.42006	5.11344		19.2919	0
30814	Thu Mar 23 15:02:12 2017_x000D_	41.411	21.4774	-71.6503	-1.25053	2	42.7666	15.9486	81.3632	1.42006	5.69256		10.0294	0
30815	Thu Mar 23 15:02:12 2017_x000D_	41.521	21.7931	-68.0497	-1.18769	2	42.7666	15.9486	81.3632	1.42006	5.97576		20.0419	73.9095
30816	Thu Mar 23 15:02:12 2017_x000D_	41.741	22.4239	-68.0487	-1.18767	2	43.091	18.3908	76.9872	1.34368	4.25305		8.87774	0
30817	Thu Mar 23 15:02:12 2017_x000D_	41.9506	22.6328	-68.0523	-1.18774	2	43.091	18.3908	76.9872	1.34368	4.39262		12.6488	0
30818	Thu Mar 23 15:02:12 2017_x000D_	41.9609	23.0543	-68.0477	-1.18766	2	43.091	18.3908	76.9872	1.34368	4.79847		17.0269	0
30819	Thu Mar 23 15:02:12 2017_x000D_	42.178	23.5787	-69.0407	-1.20499	2	43.091	18.3908	76.9872	1.34368	5.26763		11.3685	0
30820	Thu Mar 23 15:02:12 2017_x000D_	42.39	23.8928	-68.0504	-1.1877	2	43.091	18.3908	76.9872	1.34368	5.54648		9.99631	121.419
30821	Thu Mar 23 15:02:12 2017_x000D_	42.4998	24.2074	-71.6556	-1.25063	1	39.3043	19.8196	12.1048	0.211268	5.42808		18.3726	0
30822	Thu Mar 23 15:02:12 2017_x000D_	42.8186	24.7303	-68.0529	-1.18775	1	39.3043	19.8196	12.1048	0.211268	6.03865		12.6216	0
30823	Thu Mar 23 15:02:13 2017_x000D_	42.8287	25.1509	-68.0484	-1.18767	1	39.3043	19.8196	12.1048	0.211268	6.39094		21.1466	0
30824	Thu Mar 23 15:02:13 2017_x000D_	43.15	25.7783	-70.7785	-1.23532	1	39.3043	19.8196	12.1048	0.211268	7.09193		9.96871	13.1194
30825	Thu Mar 23 15:02:13 2017_x000D_	43.2593	26.0921	-69.0441	-1.20505	1	39.7414	19.8333	12.0378	0.2101	7.17971		19.9422	0
30826	Thu Mar 23 15:02:13 2017_x000D_	43.4781	26.7198	-69.0435	-1.20504	1	39.7414	19.8333	12.0378	0.2101	7.83497		11.3219	0
30827	Thu Mar 23 15:02:13 2017_x000D_	43.6894	27.0325	-68.0513	-1.18772	1	39.7414	19.8333	12.0378	0.2101	8.21068		19.9204	0
30828	Thu Mar 23 15:02:13 2017_x000D_	43.908	27.6595	-68.0503	-1.1877	1	39.7414	19.8333	12.0378	0.2101	8.86623		12.5885	6.56117
30829	Thu Mar 23 15:02:13 2017_x000D_	43.9179	28.079	-68.0457	-1.18762	1	39.96	19.8401	3.85368	0.0672595	9.14027		8.81626	0
30830	Thu Mar 23 15:02:13 2017_x000D_	44.1264	28.2861	-68.0493	-1.18769	1	39.96	19.8401	3.85368	0.0672595	9.41774		19.1507	0
30831	Thu Mar 23 15:02:13 2017_x000D_	44.2431	28.9137	-70.7785	-1.23532	1	39.96	19.8401	3.85368	0.0672595	10.0337		11.2812	0
30832	Thu Mar 23 15:02:13 2017_x000D_	44.4539	29.2251	-71.6638	-1.25077	1	39.96	19.8401	3.85368	0.0672595	10.4054		12.9676	33.3654
30833	Thu Mar 23 15:02:13 2017_x000D_	44.5655	29.6427	-74.3617	-1.29786	1	41.0426	20.0949	23.7224	0.414035	10.177		19.8663	0
30834	Thu Mar 23 15:02:13 2017_x000D_	44.7835	30.268	-74.3629	-1.29788	1	41.0426	20.0949	23.7224	0.414035	10.8391		9.92695	0
30835	Thu Mar 23 15:02:13 2017_x000D_	44.8923	30.5805	-70.7804	-1.23535	1	41.0426	20.0949	23.7224	0.414035	11.17		22.8422	0
30836	Thu Mar 23 15:02:13 2017_x000D_	45.1124	31.3094	-71.6629	-1.25075	1	41.0426	20.0949	23.7224	0.414035	11.9301		6.99431	0
30837	Thu Mar 23 15:02:13 2017_x000D_	45.2187	31.5169	-69.0407	-1.20499	1	41.0426	20.0949	23.7224	0.414035	12.1615		12.9363	114.24
30838	Thu Mar 23 15:02:13 2017_x000D_	45.33	31.9335	-71.6632	-1.25076	1	44.2275	22.1823	57.4412	1.00254	9.81333		16.8653	0
30839	Thu Mar 23 15:02:13 2017_x000D_	45.5451	32.4529	-70.7805	-1.23535	1	44.2275	22.1823	57.4412	1.00254	10.3548		9.89283	0
30840	Thu Mar 23 15:02:13 2017_x000D_	45.6536	32.7643	-69.0395	-1.20497	1	44.2275	22.1823	57.4412	1.00254	10.6777		16.848	0
30841	Thu Mar 23 15:02:13 2017_x000D_	45.8684	33.2832	-68.0415	-1.18755	1	44.2275	22.1823	57.4412	1.00254	11.2215		9.89197	69.5337
30842	Thu Mar 23 15:02:13 2017_x000D_	45.9771	33.5945	-71.6659	-1.25081	1	45.6739	23.9934	52.9765	0.924615	9.60589		13.9564	0
30843	Thu Mar 23 15:02:13 2017_x000D_	46.1893	34.0085	-71.6681	-1.25084	1	45.6739	23.9934	52.9765	0.924615	10.0284		9.88519	0
30844	Thu Mar 23 15:02:14 2017_x000D_	46.2976	34.3197	-68.0418	-1.18755	1	45.6739	23.9934	52.9765	0.924615	10.3451		3.12083	0
30845	Thu Mar 23 15:02:14 2017_x000D_	46.3	34.4237	-69.0398	-1.20497	1	45.6739	23.9934	52.9765	0.924615	10.4491		11.218	60.2838
30846	Thu Mar 23 15:02:14 2017_x000D_	46.5097	34.7333	-68.0431	-1.18758	1	46.9114	25.5766	45.5315	0.794675	9.16551		15.622	0
30847	Thu Mar 23 15:02:14 2017_x000D_	46.5215	35.2539	-69.037	-1.20492	1	46.9114	25.5766	45.5315	0.794675	9.68515		4.3827	0
30848	Thu Mar 23 15:02:14 2017_x000D_	46.6253	35.3567	-70.7824	-1.23539	1	46.9114	25.5766	45.5315	0.794675	9.78428		13.9269	0
30849	Thu Mar 23 15:02:14 2017_x000D_	46.8371	35.7698	-70.7843	-1.23542	1	46.9114	25.5766	45.5315	0.794675	10.1935		3.11476	0
30850	Thu Mar 23 15:02:14 2017_x000D_	46.8394	35.8736	-71.669	-1.25086	1	46.9114	25.5766	45.5315	0.794675	10.2973		13.9202	36.9403
30851	Thu Mar 23 15:02:14 2017_x000D_	47.0511	36.2865	-71.6711	-1.2509	1	47.743	26.4847	38.5123	0.672167	9.82619		19.7173	0
30852	Thu Mar 23 15:02:14 2017_x000D_	47.2672	36.9072	-64.1805	-1.12016	1	47.743	26.4847	38.5123	0.672167	10.4334		6.23234	0
30853	Thu Mar 23 15:02:14 2017_x000D_	47.2715	37.1149	-59.0197	-1.03009	1	47.743	26.4847	38.5123	0.672167	10.6407		8.72508	0
30854	Thu Mar 23 15:02:14 2017_x000D_	47.4781	37.3196	-50.9512	-0.889265	1	47.743	26.4847	38.5123	0.672167	10.8381		3.11752	36.9318
30855	Thu Mar 23 15:02:14 2017_x000D_	47.48	37.4235	-44.6636	-0.779526	1	48.5744	27.3926	38.5123	0.672167	10.0904		11.0531	0
30856	Thu Mar 23 15:02:14 2017_x000D_	47.7874	37.6266	-30.1077	-0.525478	1	48.5744	27.3926	38.5123	0.672167	10.2642		4.36995	0
30857	Thu Mar 23 15:02:14 2017_x000D_	47.8908	37.7292	-20.7709	-0.362521	1	48.5744	27.3926	38.5123	0.672167	10.3592		3.02729	0
30858	Thu Mar 23 15:02:14 2017_x000D_	47.9917	37.7278	-14.1378	-0.246751	1	48.5744	27.3926	38.5123	0.672167	10.3516		9.62851	79.269
30859	Thu Mar 23 15:02:14 2017_x000D_	48.297	37.8268	-4.88117	-0.0851926	1	49.551	29.8478	77.6921	1.35598	8.07694		6.83445	0
30860	Thu Mar 23 15:02:14 2017_x000D_	48.5014	37.9274	3.93528	0.0686836	1	49.551	29.8478	77.6921	1.35598	8.14749		6.79942	0
30861	Thu Mar 23 15:02:14 2017_x000D_	48.7012	37.8204	12.6234	0.22032	1	49.551	29.8478	77.6921	1.35598	8.01776		9.59538	0
30862	Thu Mar 23 15:02:14 2017_x000D_	49.0019	37.7114	16.1518	0.281902	1	49.551	29.8478	77.6921	1.35598	7.88275		9.07629	68.628
30863	Thu Mar 23 15:02:14 2017_x000D_	49.3044	37.7063	15.4268	0.269249	1	50.1014	32.0682	85.0276	1.48401	5.69415		24.9629	0
30864	Thu Mar 23 15:02:14 2017_x000D_	50.1065	37.4849	15.4268	0.269248	1	50.1014	32.0682	85.0276	1.48401	5.4167		12.4742	0
30865	Thu Mar 23 15:02:14 2017_x000D_	50.5073	37.3742	12.6225	0.220304	1	50.1014	32.0682	85.0276	1.48401	5.3215		19.1446	0
30866	Thu Mar 23 15:02:15 2017_x000D_	51.1071	37.1563	6.85321	0.119611	1	50.1014	32.0682	85.0276	1.48401	5.18654		12.0797	0
30867	Thu Mar 23 15:02:15 2017_x000D_	51.5097	37.1495	6.85434	0.119631	1	50.1014	32.0682	85.0276	1.48401	5.27285		24.1445	14.6433
30868	Thu Mar 23 15:02:15 2017_x000D_	52.3144	37.1357	0.96908	0.0169136	1	50.2986	32.5147	77.118	1.34596	5.04154		12.0677	0
30869	Thu Mar 23 15:02:15 2017_x000D_	52.7166	37.1289	0.969105	0.0169141	1	50.2986	32.5147	77.118	1.34596	5.20937		18.0867	0
30870	Thu Mar 23 15:02:15 2017_x000D_	53.3194	37.1185	-4.91745	-0.0858257	1	50.2986	32.5147	77.118	1.34596	5.50638		12.0527	0
30871	Thu Mar 23 15:02:15 2017_x000D_	53.7211	37.1117	-4.91878	-0.0858489	1	50.2986	32.5147	77.118	1.34596	5.73114		12.455	14.646
30872	Thu Mar 23 15:02:15 2017_x000D_	54.1248	37.2086	-1.98049	-0.034566	1	50.4958	32.9613	74.5059	1.30037	5.58652		12.0437	0
30873	Thu Mar 23 15:02:15 2017_x000D_	54.5262	37.2018	-1.98117	-0.0345779	1	50.4958	32.9613	74.5059	1.30037	5.8503		18.0566	0
30874	Thu Mar 23 15:02:15 2017_x000D_	55.128	37.1916	-1.98211	-0.0345943	1	50.4958	32.9613	74.5059	1.30037	6.27317		9.01935	0
30875	Thu Mar 23 15:02:15 2017_x000D_	55.4286	37.1864	-1.84211	-0.032151	1	50.4958	32.9613	74.5059	1.30037	6.49492		18.3116	9.21738
30876	Thu Mar 23 15:02:15 2017_x000D_	56.0318	37.2798	0.97532	0.0170225	1	50.7034	33.1878	68.0089	1.18698	6.71836		9.53566	0
30877	Thu Mar 23 15:02:15 2017_x000D_	56.3306	37.1714	3.92899	0.0685739	1	50.7034	33.1878	68.0089	1.18698	6.89452		18.0236	0
30878	Thu Mar 23 15:02:15 2017_x000D_	56.9313	37.1612	3.92988	0.0685894	1	50.7034	33.1878	68.0089	1.18698	7.38747		6.00387	0
30879	Thu Mar 23 15:02:15 2017_x000D_	57.1314	37.1578	3.9302	0.0685949	1	50.7034	33.1878	68.0089	1.18698	7.55514		12.3971	14.6433
30880	Thu Mar 23 15:02:15 2017_x000D_	57.5297	37.0477	6.8713	0.119927	1	50.9006	33.6343	68.9212	1.2029	7.45629		17.9996	0
30881	Thu Mar 23 15:02:15 2017_x000D_	58.1296	37.0376	6.87298	0.119956	1	50.9006	33.6343	68.9212	1.2029	7.99005		11.9957	0
30882	Thu Mar 23 15:02:15 2017_x000D_	58.5294	37.0308	6.87416	0.119977	1	50.9006	33.6343	68.9212	1.2029	8.35074		18.2426	0
30883	Thu Mar 23 15:02:15 2017_x000D_	59.1268	36.9173	3.92723	0.0685431	1	50.9006	33.6343	68.9212	1.2029	8.85711		11.9807	0
30884	Thu Mar 23 15:02:15 2017_x000D_	59.5261	36.9105	3.9278	0.0685531	1	50.9006	33.6343	68.9212	1.2029	9.22674		17.9636	37.9479
30885	Thu Mar 23 15:02:15 2017_x000D_	60.1248	36.9004	3.92868	0.0685684	1	51.959	34.327	44.8867	0.783421	8.5617		11.9687	0
30886	Thu Mar 23 15:02:15 2017_x000D_	60.5237	36.8937	3.92936	0.0685803	1	51.959	34.327	44.8867	0.783421	8.94103		8.96825	0
30887	Thu Mar 23 15:02:16 2017_x000D_	60.8226	36.8887	3.78889	0.0661285	1	51.959	34.327	44.8867	0.783421	9.22636		8.9773	0
30888	Thu Mar 23 15:02:16 2017_x000D_	61.1218	36.8836	3.93018	0.0685946	1	51.959	34.327	44.8867	0.783421	9.51279		18.1973	99.7287
30889	Thu Mar 23 15:02:16 2017_x000D_	61.7177	36.7703	0.962885	0.0168055	1	55.1956	35.0855	5.42935	0.0947601	6.7362		8.95626	0
30890	Thu Mar 23 15:02:16 2017_x000D_	62.0162	36.7653	0.962896	0.0168057	1	55.1956	35.0855	5.42935	0.0947601	7.02441		14.9361	0
30891	Thu Mar 23 15:02:16 2017_x000D_	62.514	36.7569	0.962919	0.0168061	1	55.1956	35.0855	5.42935	0.0947601	7.50683		9.47235	0
30892	Thu Mar 23 15:02:16 2017_x000D_	62.8107	36.6489	3.78569	0.0660728	1	55.1956	35.0855	5.42935	0.0947601	7.77393		15.2437	78.432
30893	Thu Mar 23 15:02:16 2017_x000D_	63.3099	36.7437	6.88203	0.120114	1	57.8088	35.1647	0	0	5.72323		8.94126	0
30894	Thu Mar 23 15:02:16 2017_x000D_	63.6079	36.7387	6.60288	0.115242	1	57.8088	35.1647	0	0	6.00891		15.2309	0
30895	Thu Mar 23 15:02:16 2017_x000D_	64.1032	36.6272	3.92876	0.0685698	1	57.8088	35.1647	0	0	6.46207		8.93526	0
30896	Thu Mar 23 15:02:16 2017_x000D_	64.401	36.6222	3.78796	0.0661124	1	57.8088	35.1647	0	0	6.7514		5.95882	0
30897	Thu Mar 23 15:02:16 2017_x000D_	64.5996	36.6189	3.78826	0.0661177	1	57.8088	35.1647	0	0	6.94476		11.9147	98.1107
30898	Thu Mar 23 15:02:16 2017_x000D_	64.9967	36.6122	3.78887	0.0661283	1	61.0636	35.4833	0	0	4.09191		6.71164	0
30899	Thu Mar 23 15:02:16 2017_x000D_	65.1935	36.5058	0.956754	0.0166985	1	61.0636	35.4833	0	0	4.2546		11.9086	0
30900	Thu Mar 23 15:02:16 2017_x000D_	65.5904	36.4992	0.956733	0.0166981	1	61.0636	35.4833	0	0	4.63939		8.92936	0
30901	Thu Mar 23 15:02:16 2017_x000D_	65.888	36.494	-4.97217	-0.0867807	1	61.0636	35.4833	0	0	4.92913		8.91726	19.596
30902	Thu Mar 23 15:02:16 2017_x000D_	66.1852	36.489	-4.69267	-0.0819026	1	61.7165	35.5031	11.0143	0.192236	4.57616		0.0241868	0
30903	Thu Mar 23 15:02:16 2017_x000D_	66.1851	36.4882	-22.6763	-0.395777	1	61.7165	35.5031	11.0143	0.192236	4.57589		3.10225	0
30904	Thu Mar 23 15:02:16 2017_x000D_	66.1838	36.3848	-32.9757	-0.575534	1	61.7165	35.5031	11.0143	0.192236	4.55348		2.97026	0
30905	Thu Mar 23 15:02:16 2017_x000D_	66.0848	36.3861	-39.24	-0.684868	1	61.7165	35.5031	11.0143	0.192236	4.45665		3.10207	242.165
30906	Thu Mar 23 15:02:16 2017_x000D_	66.0841	36.2827	-60.9719	-1.06416	2	69.7863	35.3077	0	0	3.82843		4.30213	0
30907	Thu Mar 23 15:02:16 2017_x000D_	66.1822	36.1781	-69.5973	-1.2147	2	69.7863	35.3077	0	0	3.70771		3.1027	0
30908	Thu Mar 23 15:02:17 2017_x000D_	66.1844	36.2815	-86.3811	-1.50764	2	69.7863	35.3077	0	0	3.73122		6.86518	0
30909	Thu Mar 23 15:02:17 2017_x000D_	66.2869	36.4861	265.361	4.63143	2	69.7863	35.3077	0	0	3.69248		6.87402	9.19048
30910	Thu Mar 23 15:02:17 2017_x000D_	66.191	36.6942	252.246	4.40253	2	69.5797	35.0815	19.8977	0.347281	3.75288		6.18965	0
30911	Thu Mar 23 15:02:17 2017_x000D_	66.194	36.9005	245.17	4.27902	2	69.5797	35.0815	19.8977	0.347281	3.8434		15.2517	0
30912	Thu Mar 23 15:02:17 2017_x000D_	65.9029	37.3173	242.738	4.23657	2	69.5797	35.0815	19.8977	0.347281	4.30322		9.73773	0
30913	Thu Mar 23 15:02:17 2017_x000D_	65.8083	37.6278	238.962	4.17068	2	69.5797	35.0815	19.8977	0.347281	4.55051		15.2451	0
30914	Thu Mar 23 15:02:17 2017_x000D_	65.5173	38.0444	241.356	4.21246	2	69.5797	35.0815	19.8977	0.347281	5.02811		24.6812	13.1889
30915	Thu Mar 23 15:02:17 2017_x000D_	65.1318	38.7712	242.738	4.23657	2	69.5581	35.5206	0	0	5.49168		15.2468	0
30916	Thu Mar 23 15:02:17 2017_x000D_	64.8407	39.1878	245.172	4.27905	2	69.5581	35.5206	0	0	5.97513		6.85223	0
30917	Thu Mar 23 15:02:17 2017_x000D_	64.7448	39.3951	247.71	4.32335	2	69.5581	35.5206	0	0	6.17896		23.375	0
30918	Thu Mar 23 15:02:17 2017_x000D_	64.4586	40.1198	251.345	4.38681	2	69.5581	35.5206	0	0	6.86713		6.85077	50.4806
30919	Thu Mar 23 15:02:17 2017_x000D_	64.3626	40.327	253.966	4.43254	2	68.8302	37.0377	20.3222	0.354689	5.54788		18.736	0
30920	Thu Mar 23 15:02:17 2017_x000D_	64.2732	40.9451	256.66	4.47957	2	68.8302	37.0377	20.3222	0.354689	6.00283		11.0073	0
30921	Thu Mar 23 15:02:17 2017_x000D_	64.0798	41.2569	257.347	4.49155	2	68.8302	37.0377	20.3222	0.354689	6.35358		9.24412	0
30922	Thu Mar 23 15:02:17 2017_x000D_	64.0846	41.565	256.661	4.47958	2	68.8302	37.0377	20.3222	0.354689	6.55875		19.432	123.268
30923	Thu Mar 23 15:02:17 2017_x000D_	63.8961	42.1847	256.662	4.47959	1	64.9803	35.6019	7.65515	0.133608	6.67149		9.23522	0
30924	Thu Mar 23 15:02:17 2017_x000D_	63.9011	42.4925	257.346	4.49153	1	64.9803	35.6019	7.65515	0.133608	6.9746		19.4226	0
30925	Thu Mar 23 15:02:17 2017_x000D_	63.7127	43.1119	257.346	4.49154	1	64.9803	35.6019	7.65515	0.133608	7.61623		9.23517	0
30926	Thu Mar 23 15:02:17 2017_x000D_	63.7176	43.4197	256.66	4.47956	1	64.9803	35.6019	7.65515	0.133608	7.91912		19.4139	0
30927	Thu Mar 23 15:02:17 2017_x000D_	63.5292	44.0388	256.661	4.47957	1	64.9803	35.6019	15.3236	0.267447	8.56078		9.70467	0
30928	Thu Mar 23 15:02:17 2017_x000D_	63.4351	44.3483	254.765	4.44648	1	64.9803	35.6019	15.3236	0.267447	8.88184		12.6618	0
30929	Thu Mar 23 15:02:17 2017_x000D_	63.3426	44.7601	257.346	4.49154	1	64.9803	35.6019	15.3236	0.267447	9.30348		16.5091	0
30930	Thu Mar 23 15:02:18 2017_x000D_	63.1527	45.2766	256.662	4.47959	1	64.9803	35.6019	15.3236	0.267447	9.84581		12.6641	0
30931	Thu Mar 23 15:02:18 2017_x000D_	63.0603	45.6885	253.963	4.43249	1	64.9803	35.6019	15.3236	0.267447	10.2677		13.6789	20.5499
30932	Thu Mar 23 15:02:18 2017_x000D_	62.8688	46.1023	253.964	4.4325	1	65.6221	35.8413	7.65515	0.133608	10.624		18.6812	0
30933	Thu Mar 23 15:02:18 2017_x000D_	62.7797	46.7186	251.34	4.38671	1	65.6221	35.8413	7.65515	0.133608	11.2425		12.6488	0
30934	Thu Mar 23 15:02:18 2017_x000D_	62.6874	47.13	253.962	4.43248	1	65.6221	35.8413	7.65515	0.133608	11.6639		19.3826	0
30935	Thu Mar 23 15:02:18 2017_x000D_	62.4993	47.7481	253.962	4.43248	1	65.6221	35.8413	7.65515	0.133608	12.3095		8.57119	41.6792
30936	Thu Mar 23 15:02:18 2017_x000D_	62.3045	47.9571	253.964	4.43251	1	66.4384	36.9655	82.3448	1.43719	11.7433		24.736	0
30937	Thu Mar 23 15:02:18 2017_x000D_	62.2191	48.7772	251.338	4.38668	1	66.4384	36.9655	82.3448	1.43719	12.5427		8.57119	0
30938	Thu Mar 23 15:02:18 2017_x000D_	62.0243	48.9862	251.34	4.3867	1	66.4384	36.9655	82.3448	1.43719	12.8055		12.6335	0
30939	Thu Mar 23 15:02:18 2017_x000D_	61.9321	49.3971	253.963	4.4325	1	66.4384	36.9655	82.3448	1.43719	13.2231		6.12985	67.1716
30940	Thu Mar 23 15:02:18 2017_x000D_	61.9355	49.6014	253.963	4.43249	1	67.4288	38.9736	82.3448	1.43719	11.9635		26.1393	0
30941	Thu Mar 23 15:02:18 2017_x000D_	61.652	50.4253	256.666	4.47966	1	67.4288	38.9736	82.3448	1.43719	12.8263		18.6379	0
30942	Thu Mar 23 15:02:18 2017_x000D_	61.5633	51.0402	253.962	4.43248	1	67.4288	38.9736	82.3448	1.43719	13.4167		8.5671	0
30943	Thu Mar 23 15:02:18 2017_x000D_	61.3687	51.2492	253.964	4.4325	1	67.4288	38.9736	82.3448	1.43719	13.69		12.6241	0
30944	Thu Mar 23 15:02:18 2017_x000D_	61.2766	51.6598	251.338	4.38668	1	67.4288	38.9736	82.3448	1.43719	14.0993		19.3447	52.9974
30945	Thu Mar 23 15:02:18 2017_x000D_	61.0889	52.2767	251.338	4.38667	1	67.56	40.7353	83.274	1.45341	13.2317		6.82123	0
30946	Thu Mar 23 15:02:18 2017_x000D_	60.9933	52.483	253.964	4.43251	1	67.56	40.7353	83.274	1.45341	13.4585		19.3381	0
30947	Thu Mar 23 15:02:18 2017_x000D_	60.8057	53.0997	253.964	4.43251	1	67.56	40.7353	83.274	1.45341	14.089		12.6146	0
30948	Thu Mar 23 15:02:18 2017_x000D_	60.7137	53.51	251.337	4.38666	1	67.56	40.7353	83.274	1.45341	14.4936		6.81724	92.8783
30949	Thu Mar 23 15:02:18 2017_x000D_	60.6182	53.7162	253.964	4.43251	1	67.8439	43.8182	83.377	1.4552	12.2548		19.3286	0
30950	Thu Mar 23 15:02:18 2017_x000D_	60.4307	54.3326	253.964	4.43252	1	67.8439	43.8182	83.377	1.4552	12.865		6.1119	0
30951	Thu Mar 23 15:02:19 2017_x000D_	60.4342	54.5363	253.964	4.4325	1	67.8439	43.8182	83.377	1.4552	13.03		13.6345	0
30952	Thu Mar 23 15:02:19 2017_x000D_	60.2432	54.9487	253.965	4.43252	1	67.8439	43.8182	83.377	1.4552	13.4781		12.2179	86.3014
30953	Thu Mar 23 15:02:19 2017_x000D_	60.2503	55.3559	253.963	4.43249	1	68.1384	46.6798	84.7144	1.47854	11.7259		6.70561	0
30954	Thu Mar 23 15:02:19 2017_x000D_	60.054	55.4628	254.769	4.44656	1	68.1384	46.6798	84.7144	1.47854	11.9373		12.2149	0
30955	Thu Mar 23 15:02:19 2017_x000D_	60.0612	55.8699	254.768	4.44653	1	68.1384	46.6798	84.7144	1.47854	12.2352		4.28135	0
30956	Thu Mar 23 15:02:19 2017_x000D_	59.9639	55.9743	256.671	4.47975	1	68.1384	46.6798	84.7144	1.47854	12.3778		12.5987	79.079
30957	Thu Mar 23 15:02:19 2017_x000D_	59.8721	56.3841	253.964	4.43251	1	68.2263	49.3143	83.274	1.45341	10.9442		6.8118	0
30958	Thu Mar 23 15:02:19 2017_x000D_	59.7766	56.5901	256.671	4.47976	1	68.2263	49.3143	83.274	1.45341	11.1505		6.10296	0
30959	Thu Mar 23 15:02:19 2017_x000D_	59.7802	56.7935	256.671	4.47975	1	68.2263	49.3143	83.274	1.45341	11.2816		10.9529	0
30960	Thu Mar 23 15:02:19 2017_x000D_	59.5875	57.1036	262.715	4.58525	1	68.2263	49.3143	83.274	1.45341	11.6319		4.23013	0
30961	Thu Mar 23 15:02:19 2017_x000D_	59.6882	57.2023	265.719	4.63768	1	68.2263	49.3143	83.274	1.45341	11.6241		4.25344	68.9644
30962	Thu Mar 23 15:02:19 2017_x000D_	59.587	57.103	-80.6566	-1.40772	1	67.4673	51.4842	104.692	1.82722	9.67833		0.0108167	0
30963	Thu Mar 23 15:02:19 2017_x000D_	59.5867	57.1028	-75.263	-1.31359	1	67.4673	51.4842	104.692	1.82722	9.67846		0.015	0
30964	Thu Mar 23 15:02:19 2017_x000D_	59.5862	57.1028	-62.9044	-1.09789	1	67.4673	51.4842	104.692	1.82722	9.67886		0	0
30965	Thu Mar 23 15:02:19 2017_x000D_	59.5862	57.1028	-62.9044	-1.09789	1	67.4673	51.4842	104.692	1.82722	9.67886		0.018	42.3456
30966	Thu Mar 23 15:02:19 2017_x000D_	59.5856	57.1028	-50.4044	-0.879722	1	66.5452	52.5529	112.798	1.96869	8.3149		4.23853	0
30967	Thu Mar 23 15:02:19 2017_x000D_	59.6863	57.2019	-46.4512	-0.810727	1	66.5452	52.5529	112.798	1.96869	8.28599		6.76738	0
30968	Thu Mar 23 15:02:19 2017_x000D_	59.7885	57.403	-32.1823	-0.561687	1	66.5452	52.5529	112.798	1.96869	8.31724		4.2364	0
30969	Thu Mar 23 15:02:19 2017_x000D_	59.8891	57.5021	-28.2493	-0.493042	1	66.5452	52.5529	112.798	1.96869	8.29447		6.6511	38.5608
30970	Thu Mar 23 15:02:19 2017_x000D_	60.0887	57.5986	-18.2407	-0.31836	1	65.8404	53.6278	107.191	1.87084	6.98923		0.00948683	0
30971	Thu Mar 23 15:02:19 2017_x000D_	60.0888	57.5989	-12.8413	-0.224123	1	65.8404	53.6278	107.191	1.87084	6.98932		12.238	0
30972	Thu Mar 23 15:02:20 2017_x000D_	60.4865	57.6897	-10.0371	-0.175181	1	65.8404	53.6278	107.191	1.87084	6.72036		11.8726	0
30973	Thu Mar 23 15:02:20 2017_x000D_	60.8821	57.6787	-10.0398	-0.175228	1	65.8404	53.6278	107.191	1.87084	6.4027		12.2185	0
30974	Thu Mar 23 15:02:20 2017_x000D_	61.2792	57.7692	-12.8447	-0.224183	1	65.8404	53.6278	107.191	1.87084	6.16082		18.0155	23.8455
30975	Thu Mar 23 15:02:20 2017_x000D_	61.8737	57.854	-15.5871	-0.272047	1	65.3741	54.2715	108.766	1.89832	5.0087		10.7284	0
30976	Thu Mar 23 15:02:20 2017_x000D_	62.1736	58.0488	-16.4336	-0.286821	1	65.3741	54.2715	108.766	1.89832	4.95088		12.1989	0
30977	Thu Mar 23 15:02:20 2017_x000D_	62.5701	58.139	-19.2117	-0.335308	1	65.3741	54.2715	108.766	1.89832	4.77703		15.9401	0
30978	Thu Mar 23 15:02:20 2017_x000D_	63.0668	58.3277	-25.7258	-0.449	1	65.3741	54.2715	108.766	1.89832	4.66652		19.8598	14.7803
30979	Thu Mar 23 15:02:20 2017_x000D_	63.6632	58.615	-28.2795	-0.49357	1	65.1356	54.7026	105.201	1.83611	4.18029		13.2327	0
30980	Thu Mar 23 15:02:20 2017_x000D_	64.0606	58.8064	-28.2802	-0.493583	1	65.1356	54.7026	105.201	1.83611	4.24226		10.6817	0
30981	Thu Mar 23 15:02:20 2017_x000D_	64.3591	59.0005	-26.9494	-0.470356	1	65.1356	54.7026	105.201	1.83611	4.36748		10.6909	0
30982	Thu Mar 23 15:02:20 2017_x000D_	64.6579	59.1947	-28.278	-0.493543	1	65.1356	54.7026	105.201	1.83611	4.51743		22.4764	9.34376
30983	Thu Mar 23 15:02:20 2017_x000D_	65.3512	59.4787	-24.4711	-0.427101	1	64.9078	54.915	104.612	1.82582	4.58519		8.40919	0
30984	Thu Mar 23 15:02:20 2017_x000D_	65.551	59.6753	-24.4675	-0.427039	1	64.9078	54.915	104.612	1.82582	4.80356		19.798	0
30985	Thu Mar 23 15:02:20 2017_x000D_	66.1455	59.9618	-21.8803	-0.381884	1	64.9078	54.915	104.612	1.82582	5.19635		12.1299	0
30986	Thu Mar 23 15:02:20 2017_x000D_	66.5398	60.0513	-24.47	-0.427082	1	64.9078	54.915	104.612	1.82582	5.38934		19.7712	6.56885
30987	Thu Mar 23 15:02:20 2017_x000D_	67.1335	60.3374	-21.8811	-0.381897	1	64.9185	54.6963	105.794	1.84645	6.06038		8.39005	0
30988	Thu Mar 23 15:02:20 2017_x000D_	67.3327	60.5337	-21.8771	-0.381828	1	64.9185	54.6963	105.794	1.84645	6.31693		11.7741	0
30989	Thu Mar 23 15:02:20 2017_x000D_	67.725	60.5222	-21.8828	-0.381927	1	64.9185	54.6963	105.794	1.84645	6.46665		21.2586	0
30990	Thu Mar 23 15:02:20 2017_x000D_	68.319	60.9086	-21.8778	-0.38184	1	64.9185	54.6963	105.794	1.84645	7.0821		9.27969	0
30991	Thu Mar 23 15:02:20 2017_x000D_	68.6142	61.001	-18.2204	-0.318005	1	64.9185	54.6963	105.794	1.84645	7.30804		19.7015	6.56885
30992	Thu Mar 23 15:02:20 2017_x000D_	69.2059	61.2859	-20.8114	-0.363227	1	64.9078	54.915	97.2504	1.69734	7.68518		8.81786	0
30993	Thu Mar 23 15:02:20 2017_x000D_	69.4997	61.2772	-21.8814	-0.381903	1	64.9078	54.915	97.2504	1.69734	7.84622		23.6693	0
30994	Thu Mar 23 15:02:21 2017_x000D_	70.1897	61.6598	-20.8114	-0.363228	1	64.9078	54.915	97.2504	1.69734	8.56684		8.80587	0
30995	Thu Mar 23 15:02:21 2017_x000D_	70.4831	61.6511	-21.8822	-0.381916	1	64.9078	54.915	97.2504	1.69734	8.74408		13.1079	0
30996	Thu Mar 23 15:02:21 2017_x000D_	70.8767	61.8408	-21.8811	-0.381897	1	64.9078	54.915	80.6127	1.40696	9.143		19.6397	0
30997	Thu Mar 23 15:02:21 2017_x000D_	71.4665	62.1249	-24.4757	-0.427182	1	64.9078	54.915	80.6127	1.40696	9.74675		9.23799	0
30998	Thu Mar 23 15:02:21 2017_x000D_	71.7604	62.2168	-20.8128	-0.363251	1	64.9078	54.915	80.6127	1.40696	10.0137		10.581	0
30999	Thu Mar 23 15:02:21 2017_x000D_	72.056	62.4092	-21.8778	-0.38184	1	64.9078	54.915	80.6127	1.40696	10.3566		18.4658	54.9532
31000	Thu Mar 23 15:02:21 2017_x000D_	72.6436	62.5925	-21.8796	-0.381871	1	66.1459	56.265	32.1147	0.560507	9.06958		10.5509	0
31001	Thu Mar 23 15:02:21 2017_x000D_	72.9382	62.7846	-20.8086	-0.363179	1	66.1459	56.265	32.1147	0.560507	9.41491		22.2245	0
31002	Thu Mar 23 15:02:21 2017_x000D_	73.6239	63.065	-24.4772	-0.427207	1	66.1459	56.265	32.1147	0.560507	10.1074		6.52906	0
31003	Thu Mar 23 15:02:21 2017_x000D_	73.8199	63.1596	-21.8764	-0.381815	1	66.1459	56.265	32.1147	0.560507	10.3163		18.4212	81.0523
31004	Thu Mar 23 15:02:21 2017_x000D_	74.4061	63.3424	-21.8782	-0.381847	1	68.4682	57.6457	15.869	0.276966	8.22867		10.5252	0
31005	Thu Mar 23 15:02:21 2017_x000D_	74.7	63.534	-20.8058	-0.363131	1	68.4682	57.6457	15.869	0.276966	8.57365		15.6771	0
31006	Thu Mar 23 15:02:21 2017_x000D_	75.1885	63.7196	-21.876	-0.381809	1	68.4682	57.6457	15.869	0.276966	9.0584		9.18413	0
31007	Thu Mar 23 15:02:21 2017_x000D_	75.4808	63.8106	-23.3218	-0.407042	1	68.4682	57.6457	15.869	0.276966	9.33716		6.51294	0
31008	Thu Mar 23 15:02:21 2017_x000D_	75.6763	63.905	-20.8059	-0.363131	1	68.4682	57.6457	15.869	0.276966	9.54649		6.50233	66.5618
31009	Thu Mar 23 15:02:21 2017_x000D_	75.8716	63.999	-23.3212	-0.407031	1	70.3663	58.7946	26.0639	0.4549	7.57589		15.6543	0
31010	Thu Mar 23 15:02:21 2017_x000D_	76.3594	64.1843	-24.4815	-0.427282	1	70.3663	58.7946	26.0639	0.4549	8.06016		6.50354	0
31011	Thu Mar 23 15:02:21 2017_x000D_	76.5546	64.2786	-21.8756	-0.381802	1	70.3663	58.7946	26.0639	0.4549	8.26857		12.9924	0
31012	Thu Mar 23 15:02:21 2017_x000D_	76.9447	64.4667	-21.8746	-0.381783	1	70.3663	58.7946	26.0639	0.4549	8.68608		2.90249	43.3622
31013	Thu Mar 23 15:02:21 2017_x000D_	77.0414	64.4636	-20.8045	-0.363108	1	71.6348	59.4875	34.1629	0.596255	7.34799		14.7968	0
31014	Thu Mar 23 15:02:21 2017_x000D_	77.5273	64.5483	-24.4872	-0.427382	1	71.6348	59.4875	34.1629	0.596255	7.76745		8.26264	0
31015	Thu Mar 23 15:02:22 2017_x000D_	77.723	64.7421	-29.3769	-0.512724	1	71.6348	59.4875	34.1629	0.596255	8.0422		4.13665	0
31016	Thu Mar 23 15:02:22 2017_x000D_	77.8211	64.839	-33.1186	-0.578029	1	71.6348	59.4875	34.1629	0.596255	8.17978		6.02117	107.479
31017	Thu Mar 23 15:02:22 2017_x000D_	77.8196	64.6383	-48.6219	-0.848613	1	74.5713	61.5399	25.7264	0.44901	4.48905		6.61697	0
31018	Thu Mar 23 15:02:22 2017_x000D_	77.721	64.441	-58.4733	-1.02055	1	74.5713	61.5399	25.7264	0.44901	4.28217		4.14727	0
31019	Thu Mar 23 15:02:22 2017_x000D_	77.8194	64.5381	-67.0472	-1.17019	1	74.5713	61.5399	25.7264	0.44901	4.42033		4.16424	0
31020	Thu Mar 23 15:02:22 2017_x000D_	77.9182	64.6356	-86.6192	-1.51179	1	74.5713	61.5399	25.7264	0.44901	4.55907		2.90279	0
31021	Thu Mar 23 15:02:22 2017_x000D_	77.8215	64.639	265.093	4.62674	1	74.5713	61.5399	25.7264	0.44901	4.4909		9.03058	245.823
31022	Thu Mar 23 15:02:22 2017_x000D_	77.8249	64.94	248.608	4.33902	2	81.9855	65.0289	18.5123	0.3231	4.16155		3.01215	0
31023	Thu Mar 23 15:02:22 2017_x000D_	77.8259	65.0404	242.61	4.23435	2	81.9855	65.0289	18.5123	0.3231	4.15962		9.54406	0
31024	Thu Mar 23 15:02:22 2017_x000D_	77.7318	65.3443	227.125	3.96407	2	81.9855	65.0289	18.5123	0.3231	4.26538		5.82317	0
31025	Thu Mar 23 15:02:22 2017_x000D_	77.5378	65.3507	219.66	3.83379	2	81.9855	65.0289	18.5123	0.3231	4.45933		8.44649	6.55147
31026	Thu Mar 23 15:02:22 2017_x000D_	77.3462	65.557	219.661	3.8338	2	81.9744	65.247	70.522	1.23084	4.63857		27.4636	0
31027	Thu Mar 23 15:02:22 2017_x000D_	76.6746	66.1791	221.326	3.86287	2	81.9744	65.247	70.522	1.23084	5.38114		13.2086	0
31028	Thu Mar 23 15:02:22 2017_x000D_	76.2891	66.3918	221.325	3.86285	2	81.9744	65.247	70.522	1.23084	5.79941		27.4721	0
31029	Thu Mar 23 15:02:22 2017_x000D_	75.6173	67.0141	227.123	3.96404	2	81.9744	65.247	70.522	1.23084	6.59813		12.673	12.9893
31030	Thu Mar 23 15:02:22 2017_x000D_	75.3299	67.3237	230.847	4.02904	2	81.5416	65.2346	114.768	2.00308	6.55359		24.2261	0
31031	Thu Mar 23 15:02:22 2017_x000D_	74.9502	68.0364	236.65	4.13032	2	81.5416	65.2346	114.768	2.00308	7.16217		8.44649	0
31032	Thu Mar 23 15:02:22 2017_x000D_	74.7586	68.2427	241.253	4.21065	2	81.5416	65.2346	114.768	2.00308	7.42009		10.8238	0
31033	Thu Mar 23 15:02:22 2017_x000D_	74.5681	68.5491	242.617	4.23447	2	81.5416	65.2346	114.768	2.00308	7.72111		10.8145	0
31034	Thu Mar 23 15:02:22 2017_x000D_	74.3777	68.8552	248.624	4.33931	2	81.5416	65.2346	114.768	2.00308	8.02684		20.1698	94.0915
31035	Thu Mar 23 15:02:22 2017_x000D_	74.0937	69.4646	251.142	4.38325	1	78.5553	64.276	63.8899	1.11509	6.84306		5.99747	0
31036	Thu Mar 23 15:02:22 2017_x000D_	74.0962	69.6645	251.141	4.38323	1	78.5553	64.276	63.8899	1.11509	6.99425		19.025	0
31037	Thu Mar 23 15:02:23 2017_x000D_	73.9093	70.2705	251.141	4.38323	1	78.5553	64.276	63.8899	1.11509	7.58415		13.443	0
31038	Thu Mar 23 15:02:23 2017_x000D_	73.7201	70.6767	251.141	4.38324	1	78.5553	64.276	63.8899	1.11509	8.02173		19.0146	9.32695
31039	Thu Mar 23 15:02:23 2017_x000D_	73.5334	71.2824	251.141	4.38324	1	78.7828	64.0641	134.986	2.35595	8.92525		6.72424	0
31040	Thu Mar 23 15:02:23 2017_x000D_	73.4388	71.4856	248.623	4.3393	1	78.7828	64.0641	134.986	2.35595	9.14533		19.008	0
31041	Thu Mar 23 15:02:23 2017_x000D_	73.2522	72.0911	248.623	4.33929	1	78.7828	64.0641	134.986	2.35595	9.74783		9.50919	0
31042	Thu Mar 23 15:02:23 2017_x000D_	73.1588	72.394	245.02	4.27641	1	78.7828	64.0641	134.986	2.35595	10.0507		6.71482	6.55431
31043	Thu Mar 23 15:02:23 2017_x000D_	73.0643	72.5969	247.533	4.32027	1	78.7938	63.8459	173.375	3.02596	10.4598		13.4336	0
31044	Thu Mar 23 15:02:23 2017_x000D_	72.8752	73.0028	247.533	4.32027	1	78.7938	63.8459	173.375	3.02596	10.9031		17.4993	0
31045	Thu Mar 23 15:02:23 2017_x000D_	72.5903	73.5118	246.198	4.29696	1	78.7938	63.8459	173.375	3.02596	11.4853		18.9948	0
31046	Thu Mar 23 15:02:23 2017_x000D_	72.4039	74.1169	246.197	4.29695	1	78.7938	63.8459	173.375	3.02596	12.0965		8.44869	9.12615
31047	Thu Mar 23 15:02:23 2017_x000D_	72.2123	74.3233	246.198	4.29696	1	78.9993	64.0702	217.48	3.79575	12.2959		11.956	0
31048	Thu Mar 23 15:02:23 2017_x000D_	72.2174	74.7218	246.196	4.29694	1	78.9993	64.0702	217.48	3.79575	12.6274		19.1725	0
31049	Thu Mar 23 15:02:23 2017_x000D_	71.8356	75.2343	245.02	4.2764	1	78.9993	64.0702	217.48	3.79575	13.2648		8.95876	0
31050	Thu Mar 23 15:02:23 2017_x000D_	71.8395	75.5329	246.197	4.29694	1	78.9993	64.0702	217.48	3.79575	13.515		8.44665	0
31051	Thu Mar 23 15:02:23 2017_x000D_	71.648	75.7393	246.197	4.29696	1	78.9993	64.0702	217.48	3.79575	13.7916		16.1683	28.9961
31052	Thu Mar 23 15:02:23 2017_x000D_	71.4603	76.2445	245.019	4.27639	1	79.3883	64.955	211.808	3.69674	13.7951		9.48074	0
31053	Thu Mar 23 15:02:23 2017_x000D_	71.3672	76.5465	248.624	4.33931	1	79.3883	64.955	211.808	3.69674	14.0961		4.22874	0
31054	Thu Mar 23 15:02:23 2017_x000D_	71.2714	76.6499	245.019	4.27639	1	79.3883	64.955	211.808	3.69674	14.2357		12.3581	0
31055	Thu Mar 23 15:02:23 2017_x000D_	71.1797	77.0515	247.534	4.32028	1	79.3883	64.955	211.808	3.69674	14.6187		13.4175	85.1282
31056	Thu Mar 23 15:02:23 2017_x000D_	70.9908	77.4569	247.534	4.32028	1	79.2453	67.789	199.794	3.48707	12.7124		4.22011	0
31057	Thu Mar 23 15:02:23 2017_x000D_	70.8951	77.56	246.197	4.29695	1	79.2453	67.789	199.794	3.48707	12.8529		9.48361	0
31058	Thu Mar 23 15:02:24 2017_x000D_	70.802	77.8621	247.534	4.32028	1	79.2453	67.789	199.794	3.48707	13.1437		0	0
31059	Thu Mar 23 15:02:24 2017_x000D_	70.802	77.8621	247.534	4.32028	1	79.2453	67.789	199.794	3.48707	13.1437		8.45309	60.6009
31060	Thu Mar 23 15:02:24 2017_x000D_	70.6104	78.0687	242.612	4.23438	1	78.7136	69.7378	151.63	2.64644	11.6218		18.9729	0
31061	Thu Mar 23 15:02:24 2017_x000D_	70.4242	78.6731	235.045	4.10231	1	78.7136	69.7378	151.63	2.64644	12.1883		4.22858	0
31062	Thu Mar 23 15:02:24 2017_x000D_	70.3283	78.7764	231.119	4.03379	1	78.7136	69.7378	151.63	2.64644	12.3292		8.45309	0
31063	Thu Mar 23 15:02:24 2017_x000D_	70.1367	78.983	227.142	3.96438	1	78.7136	69.7378	151.63	2.64644	12.611		8.46125	0
31064	Thu Mar 23 15:02:24 2017_x000D_	69.9447	79.1896	215.291	3.75754	1	78.7136	69.7378	151.63	2.64644	12.893		4.22639	106.381
31065	Thu Mar 23 15:02:24 2017_x000D_	69.8488	79.2928	211.488	3.69116	1	77.2511	72.9682	109.467	1.91056	9.73625		9.34141	0
31066	Thu Mar 23 15:02:24 2017_x000D_	69.5578	79.4036	195.846	3.41816	1	77.2511	72.9682	109.467	1.91056	10.03		6.62	0
31067	Thu Mar 23 15:02:24 2017_x000D_	69.3647	79.5104	187.798	3.2777	1	77.2511	72.9682	109.467	1.91056	10.2467		5.84233	0
31068	Thu Mar 23 15:02:24 2017_x000D_	69.1701	79.5179	182.254	3.18093	1	77.2511	72.9682	109.467	1.91056	10.402		11.6844	77.0114
31069	Thu Mar 23 15:02:24 2017_x000D_	68.7809	79.5327	171.19	2.98784	1	76.2655	75.3385	104.612	1.82582	8.57966		9.1871	0
31070	Thu Mar 23 15:02:24 2017_x000D_	68.4877	79.4443	162.416	2.8347	1	76.2655	75.3385	104.612	1.82582	8.79499		12.9909	0
31071	Thu Mar 23 15:02:24 2017_x000D_	68.0958	79.2601	149.876	2.61583	1	76.2655	75.3385	104.612	1.82582	9.06217		9.19457	0
31072	Thu Mar 23 15:02:24 2017_x000D_	67.8024	79.1715	141.592	2.47124	1	76.2655	75.3385	104.612	1.82582	9.29064		6.48883	35.4348
31073	Thu Mar 23 15:02:24 2017_x000D_	67.6066	79.0796	135.92	2.37226	1	75.7783	76.4145	111.659	1.94882	8.59531		16.5186	0
31074	Thu Mar 23 15:02:24 2017_x000D_	67.2113	78.6963	128.167	2.23694	1	75.7783	76.4145	111.659	1.94882	8.86567		10.581	0
31075	Thu Mar 23 15:02:24 2017_x000D_	67.0123	78.4051	122.106	2.13115	1	75.7783	76.4145	111.659	1.94882	8.98917		13.1878	0
31076	Thu Mar 23 15:02:24 2017_x000D_	66.8114	78.0141	122.105	2.13113	1	75.7783	76.4145	111.659	1.94882	9.10846		21.1998	20.7894
31077	Thu Mar 23 15:02:24 2017_x000D_	66.4122	77.431	122.106	2.13115	1	75.5293	77.0612	102.882	1.79563	9.1246		13.2052	0
31078	Thu Mar 23 15:02:24 2017_x000D_	66.211	77.0395	122.105	2.13113	1	75.5293	77.0612	102.882	1.79563	9.31833		22.5462	0
31079	Thu Mar 23 15:02:25 2017_x000D_	65.9072	76.3521	125.932	2.19793	1	75.5293	77.0612	102.882	1.79563	9.64819		8.28901	0
31080	Thu Mar 23 15:02:25 2017_x000D_	65.7088	76.1598	125.934	2.19796	1	75.5293	77.0612	102.882	1.79563	9.86178		22.9632	0
31081	Thu Mar 23 15:02:25 2017_x000D_	65.2107	75.5786	128.155	2.23672	1	75.5293	77.0612	102.882	1.79563	10.4246		9.40116	23.7508
31082	Thu Mar 23 15:02:25 2017_x000D_	65.1081	75.2825	131.994	2.30372	1	75.0641	77.7018	113.809	1.98633	10.2457		16.6098	0
31083	Thu Mar 23 15:02:25 2017_x000D_	64.7106	74.8971	131.995	2.30375	1	75.0641	77.7018	113.809	1.98633	10.7267		6.63224	0
31084	Thu Mar 23 15:02:25 2017_x000D_	64.6093	74.7006	133.996	2.33867	1	75.0641	77.7018	113.809	1.98633	10.877		10.6444	0
31085	Thu Mar 23 15:02:25 2017_x000D_	64.4089	74.4078	135.878	2.37151	1	75.0641	77.7018	113.809	1.98633	11.1527		21.1367	52.4865
31086	Thu Mar 23 15:02:25 2017_x000D_	63.8149	74.0289	135.883	2.37161	1	73.3228	77.8715	140.565	2.45332	10.255		8.32503	0
31087	Thu Mar 23 15:02:25 2017_x000D_	63.6157	73.8357	135.883	2.37161	1	73.3228	77.8715	140.565	2.45332	10.5126		10.6628	0
31088	Thu Mar 23 15:02:25 2017_x000D_	63.4148	73.5425	137.896	2.40673	1	73.3228	77.8715	140.565	2.45332	10.8124		16.6628	0
31089	Thu Mar 23 15:02:25 2017_x000D_	63.0161	73.1558	137.895	2.40672	1	73.3228	77.8715	140.565	2.45332	11.3343		10.6	83.9776
31090	Thu Mar 23 15:02:25 2017_x000D_	62.7182	72.9658	139.775	2.43954	1	71.0184	76.2823	174.936	3.05321	8.93826		16.684	0
31091	Thu Mar 23 15:02:25 2017_x000D_	62.319	72.5786	139.774	2.43951	1	71.0184	76.2823	174.936	3.05321	9.455		12.5214	0
31092	Thu Mar 23 15:02:25 2017_x000D_	62.0195	72.2879	135.883	2.37161	1	71.0184	76.2823	174.936	3.05321	9.84558		8.35055	0
31093	Thu Mar 23 15:02:25 2017_x000D_	61.8196	72.0942	135.883	2.37161	1	71.0184	76.2823	174.936	3.05321	10.1073		8.35473	54.6976
31094	Thu Mar 23 15:02:25 2017_x000D_	61.6197	71.9003	135.883	2.37161	1	69.7844	74.9401	224.599	3.92	8.71222		20.889	0
31095	Thu Mar 23 15:02:25 2017_x000D_	61.1198	71.4156	135.883	2.3716	1	69.7844	74.9401	224.599	3.92	9.354		18.9947	0
31096	Thu Mar 23 15:02:25 2017_x000D_	60.7176	70.9266	133.873	2.33652	1	69.7844	74.9401	224.599	3.92	9.91539		8.37385	0
31097	Thu Mar 23 15:02:25 2017_x000D_	60.5172	70.7323	133.873	2.33653	1	69.7844	74.9401	224.599	3.92	10.1777		6.6779	0
31098	Thu Mar 23 15:02:25 2017_x000D_	60.4151	70.5345	135.878	2.37151	1	69.7844	74.9401	224.599	3.92	10.3534		14.7673	41.3327
31099	Thu Mar 23 15:02:25 2017_x000D_	60.0159	70.2465	137.889	2.40662	1	68.9722	73.8272	216.025	3.77035	9.64555		16.7688	0
31100	Thu Mar 23 15:02:25 2017_x000D_	59.6147	69.8573	137.889	2.40661	1	68.9722	73.8272	216.025	3.77035	10.1648		6.6038	0
31101	Thu Mar 23 15:02:26 2017_x000D_	59.4157	69.7632	135.883	2.37161	1	68.9722	73.8272	216.025	3.77035	10.3847		8.39082	0
31102	Thu Mar 23 15:02:26 2017_x000D_	59.2149	69.5685	135.883	2.37161	1	68.9722	73.8272	216.025	3.77035	10.6462		6.69407	54.7402
31103	Thu Mar 23 15:02:26 2017_x000D_	59.1124	69.3703	137.758	2.40433	1	67.7373	72.4839	216.146	3.77247	9.1697		10.6621	0
31104	Thu Mar 23 15:02:26 2017_x000D_	58.813	69.1788	135.883	2.37161	1	67.7373	72.4839	216.146	3.77247	9.51666		8.3993	0
31105	Thu Mar 23 15:02:26 2017_x000D_	58.612	68.9839	135.883	2.3716	1	67.7373	72.4839	216.146	3.77247	9.77349		12.6065	0
31106	Thu Mar 23 15:02:26 2017_x000D_	58.3102	68.6915	139.76	2.43926	1	67.7373	72.4839	216.146	3.77247	10.1613		8.40779	50.3865
31107	Thu Mar 23 15:02:26 2017_x000D_	58.109	68.4964	139.759	2.43925	1	66.4911	71.3579	213.055	3.7185	8.85708		0.0127279	0
31108	Thu Mar 23 15:02:26 2017_x000D_	58.1087	68.4967	147.403	2.57267	1	66.4911	71.3579	213.055	3.7185	8.85726		0.00948683	0
31109	Thu Mar 23 15:02:26 2017_x000D_	58.1088	68.497	152.145	2.65543	1	66.4911	71.3579	213.055	3.7185	8.85707		2.96237	0
31110	Thu Mar 23 15:02:26 2017_x000D_	58.2075	68.494	158.518	2.76666	1	66.4911	71.3579	213.055	3.7185	8.7647		3.01266	0
31111	Thu Mar 23 15:02:26 2017_x000D_	58.2054	68.3936	168.199	2.93562	1	66.4911	71.3579	213.055	3.7185	8.79999		0.0108167	32.2624
31112	Thu Mar 23 15:02:26 2017_x000D_	58.2056	68.3939	173.593	3.02977	1	65.6565	70.6797	208.517	3.63932	7.79364		5.91973	0
31113	Thu Mar 23 15:02:26 2017_x000D_	58.0084	68.4009	184.689	3.22343	1	65.6565	70.6797	208.517	3.63932	7.98037		2.95387	0
31114	Thu Mar 23 15:02:26 2017_x000D_	57.91	68.4044	190.593	3.32648	1	65.6565	70.6797	208.517	3.63932	8.07374		5.92841	0
31115	Thu Mar 23 15:02:26 2017_x000D_	57.7125	68.4111	196.17	3.42381	1	65.6565	70.6797	208.517	3.63932	8.26158		9.42944	32.2731
31116	Thu Mar 23 15:02:26 2017_x000D_	57.4184	68.522	205.031	3.57846	1	64.8216	70.0013	206.715	3.60786	7.54955		4.26455	0
31117	Thu Mar 23 15:02:26 2017_x000D_	57.3216	68.6261	208.77	3.64372	1	64.8216	70.0013	206.715	3.60786	7.62504		20.1047	0
31118	Thu Mar 23 15:02:26 2017_x000D_	56.7342	68.9487	211.256	3.68711	1	64.8216	70.0013	206.715	3.60786	8.15561		5.9374	0
31119	Thu Mar 23 15:02:26 2017_x000D_	56.5364	68.9554	211.255	3.68709	1	64.8216	70.0013	206.715	3.60786	8.35095		10.837	67.9587
31120	Thu Mar 23 15:02:26 2017_x000D_	56.2437	69.1671	212.662	3.71165	1	64.278	67.8022	241.53	4.21549	8.14941		21.6939	0
31121	Thu Mar 23 15:02:26 2017_x000D_	55.6577	69.5908	212.662	3.71166	1	64.278	67.8022	241.53	4.21549	8.8039		9.46138	0
31122	Thu Mar 23 15:02:27 2017_x000D_	55.3625	69.7018	208.77	3.64372	1	64.278	67.8022	241.53	4.21549	9.11563		21.7047	0
31123	Thu Mar 23 15:02:27 2017_x000D_	54.7762	70.1257	208.771	3.64374	1	64.278	67.8022	241.53	4.21549	9.78176		6.70923	49.4822
31124	Thu Mar 23 15:02:27 2017_x000D_	54.5802	70.2334	211.256	3.68711	1	63.7021	66.2566	224.696	3.92168	9.95108		13.4278	0
31125	Thu Mar 23 15:02:27 2017_x000D_	54.1879	70.4489	211.256	3.6871	1	63.7021	66.2566	224.696	3.92168	10.3969		17.5345	0
31126	Thu Mar 23 15:02:27 2017_x000D_	53.6986	70.7686	215.089	3.75401	1	63.7021	66.2566	224.696	3.92168	10.974		12.33	0
31127	Thu Mar 23 15:02:27 2017_x000D_	53.3039	70.8832	212.66	3.71162	1	63.7021	66.2566	224.696	3.92168	11.381		8.55233	0
31128	Thu Mar 23 15:02:27 2017_x000D_	53.1097	71.0919	212.661	3.71163	1	63.7021	66.2566	224.696	3.92168	11.6438		21.7305	32.3065
31129	Thu Mar 23 15:02:27 2017_x000D_	52.5227	71.5163	212.661	3.71164	1	62.8665	65.5773	204.599	3.57092	11.9275		13.4453	0
31130	Thu Mar 23 15:02:27 2017_x000D_	52.1299	71.7321	212.661	3.71164	1	62.8665	65.5773	204.599	3.57092	12.3756		21.7413	0
31131	Thu Mar 23 15:02:27 2017_x000D_	51.5426	72.1567	212.662	3.71165	1	62.8665	65.5773	204.599	3.57092	13.0965		10.8785	0
31132	Thu Mar 23 15:02:27 2017_x000D_	51.2487	72.3691	211.257	3.68713	1	62.8665	65.5773	204.599	3.57092	13.4574		20.1799	52.3601
31133	Thu Mar 23 15:02:27 2017_x000D_	50.6591	72.6929	213.62	3.72837	1	61.1418	65.3097	174.605	3.04743	12.8218		10.8736	0
31134	Thu Mar 23 15:02:27 2017_x000D_	50.3654	72.9053	215.086	3.75397	1	61.1418	65.3097	174.605	3.04743	13.1842		21.763	0
31135	Thu Mar 23 15:02:27 2017_x000D_	49.7775	73.3303	215.087	3.75397	1	61.1418	65.3097	174.605	3.04743	13.9096		6.73078	0
31136	Thu Mar 23 15:02:27 2017_x000D_	49.5809	73.4384	217.381	3.79401	1	61.1418	65.3097	174.605	3.04743	14.1326		8.56914	56.0483
31137	Thu Mar 23 15:02:27 2017_x000D_	49.3862	73.6474	212.663	3.71167	1	59.3744	65.9153	165.2	2.88328	12.6313		12.3638	0
31138	Thu Mar 23 15:02:27 2017_x000D_	48.9905	73.7626	215.085	3.75395	1	59.3744	65.9153	165.2	2.88328	13.0156		19.3605	0
31139	Thu Mar 23 15:02:27 2017_x000D_	48.5019	74.1842	216.677	3.78173	1	59.3744	65.9153	165.2	2.88328	13.6596		10.8953	0
31140	Thu Mar 23 15:02:27 2017_x000D_	48.2076	74.397	215.086	3.75396	1	59.3744	65.9153	165.2	2.88328	14.0227		21.7846	0
31141	Thu Mar 23 15:02:27 2017_x000D_	47.6191	74.8224	215.086	3.75397	1	59.3744	65.9153	165.2	2.88328	14.7487		10.8928	44.091
31142	Thu Mar 23 15:02:27 2017_x000D_	47.3249	75.0352	216.677	3.78172	1	58.0409	66.5332	165.388	2.88657	13.6791		19.3842	0
31143	Thu Mar 23 15:02:28 2017_x000D_	46.8356	75.4572	215.087	3.75398	1	58.0409	66.5332	165.388	2.88657	14.3247		9.50739	0
31144	Thu Mar 23 15:02:28 2017_x000D_	46.5391	75.5691	219.016	3.82254	1	58.0409	66.5332	165.388	2.88657	14.6267		9.52248	0
31145	Thu Mar 23 15:02:28 2017_x000D_	46.2421	75.6811	215.085	3.75395	1	58.0409	66.5332	165.388	2.88657	14.9297		17.1533	133.316
31146	Thu Mar 23 15:02:28 2017_x000D_	45.8525	76.0996	215.087	3.75397	1	54.2363	68.8295	150.461	2.62604	11.097		8.57982	0
31147	Thu Mar 23 15:02:28 2017_x000D_	45.6576	76.3089	215.088	3.75399	1	54.2363	68.8295	150.461	2.62604	11.3814		20.2539	0
31148	Thu Mar 23 15:02:28 2017_x000D_	45.0659	76.634	212.665	3.71171	1	54.2363	68.8295	150.461	2.62604	12.0419		10.9127	0
31149	Thu Mar 23 15:02:28 2017_x000D_	44.7711	76.8471	211.264	3.68726	1	54.2363	68.8295	150.461	2.62604	12.4045		16.2403	0
31150	Thu Mar 23 15:02:28 2017_x000D_	44.2767	77.0676	212.665	3.7117	1	54.2363	68.8295	150.461	2.62604	12.9252		8.58406	108.084
31151	Thu Mar 23 15:02:28 2017_x000D_	44.0817	77.277	212.666	3.71172	1	51.3106	70.932	147.98	2.58273	9.61852		6.75497	0
31152	Thu Mar 23 15:02:28 2017_x000D_	43.8844	77.3855	215.086	3.75396	1	51.3106	70.932	147.98	2.58273	9.8385		13.5152	0
31153	Thu Mar 23 15:02:28 2017_x000D_	43.4896	77.6025	215.085	3.75394	1	51.3106	70.932	147.98	2.58273	10.2793		4.28983	0
31154	Thu Mar 23 15:02:28 2017_x000D_	43.3921	77.7071	214.193	3.73838	1	51.3106	70.932	147.98	2.58273	10.4214		6.7576	60.7803
31155	Thu Mar 23 15:02:28 2017_x000D_	43.1947	77.8156	216.674	3.78168	1	49.729	72.1982	141.526	2.4701	8.61698		10.9253	0
31156	Thu Mar 23 15:02:28 2017_x000D_	42.8996	78.029	215.085	3.75395	1	49.729	72.1982	141.526	2.4701	8.97992		3.02786	0
31157	Thu Mar 23 15:02:28 2017_x000D_	42.902	78.1299	212.667	3.71173	1	49.729	72.1982	141.526	2.4701	9.04395		13.5245	0
31158	Thu Mar 23 15:02:28 2017_x000D_	42.5069	78.347	212.666	3.71173	1	49.729	72.1982	141.526	2.4701	9.48507		9.55198	47.4787
31159	Thu Mar 23 15:02:28 2017_x000D_	42.209	78.4594	203.5	3.55175	1	48.3852	73.0342	136.094	2.37529	8.2206		10.9363	0
31160	Thu Mar 23 15:02:28 2017_x000D_	41.9133	78.6726	191.222	3.33745	1	48.3852	73.0342	136.094	2.37529	8.58353		3.01404	0
31161	Thu Mar 23 15:02:28 2017_x000D_	41.8129	78.6763	185.08	3.23026	1	48.3852	73.0342	136.094	2.37529	8.66189		6.02188	0
31162	Thu Mar 23 15:02:28 2017_x000D_	41.6123	78.6835	173.582	3.02958	1	48.3852	73.0342	136.094	2.37529	8.81968		3.00194	38.3686
31163	Thu Mar 23 15:02:28 2017_x000D_	41.5123	78.6871	167.292	2.91979	1	47.2688	73.6582	145.699	2.54293	7.64376		9.4871	0
31164	Thu Mar 23 15:02:28 2017_x000D_	41.2092	78.5969	152.77	2.66634	1	47.2688	73.6582	145.699	2.54293	7.81726		14.9867	0
31165	Thu Mar 23 15:02:29 2017_x000D_	40.8013	78.3085	134.594	2.34911	1	47.2688	73.6582	145.699	2.54293	7.96579		4.24201	0
31166	Thu Mar 23 15:02:29 2017_x000D_	40.6987	78.2112	130.618	2.27971	1	47.2688	73.6582	145.699	2.54293	7.9935		8.48826	0
31167	Thu Mar 23 15:02:29 2017_x000D_	40.4934	78.0165	122.884	2.14473	1	47.2688	73.6582	145.699	2.54293	8.0561		20.2153	23.7368
31168	Thu Mar 23 15:02:29 2017_x000D_	40.1773	77.4214	120.491	2.10297	1	46.597	74.0762	146.715	2.56066	7.23899		13.4917	0
31169	Thu Mar 23 15:02:29 2017_x000D_	39.9662	77.0243	120.491	2.10296	1	46.597	74.0762	146.715	2.56066	7.25664		17.5807	0
31170	Thu Mar 23 15:02:29 2017_x000D_	39.6522	76.5295	116.766	2.03795	1	46.597	74.0762	146.715	2.56066	7.36539		23.0106	0
31171	Thu Mar 23 15:02:29 2017_x000D_	39.3329	75.8321	115.377	2.01371	1	46.597	74.0762	146.715	2.56066	7.47331		12.5042	23.7378
31172	Thu Mar 23 15:02:29 2017_x000D_	39.2217	75.4304	117.985	2.05923	1	45.9251	74.4941	146.198	2.55163	6.76847		20.2933	0
31173	Thu Mar 23 15:02:29 2017_x000D_	38.9042	74.8331	120.484	2.10284	1	45.9251	74.4941	146.198	2.55163	7.02908		13.5346	0
31174	Thu Mar 23 15:02:29 2017_x000D_	38.6925	74.4347	120.483	2.10283	1	45.9251	74.4941	146.198	2.55163	7.23284		17.6405	0
31175	Thu Mar 23 15:02:29 2017_x000D_	38.3773	73.9383	124.352	2.17035	1	45.9251	74.4941	146.198	2.55163	7.56824		8.54351	14.6974
31176	Thu Mar 23 15:02:29 2017_x000D_	38.1706	73.7424	124.354	2.17039	1	45.4806	74.7001	144.705	2.52558	7.37247		17.6596	0
31177	Thu Mar 23 15:02:29 2017_x000D_	37.855	73.2455	128.34	2.23995	1	45.4806	74.7001	144.705	2.52558	7.76309		8.54775	0
31178	Thu Mar 23 15:02:29 2017_x000D_	37.6482	73.0495	128.341	2.23998	1	45.4806	74.7001	144.705	2.52558	8.00443		9.60948	0
31179	Thu Mar 23 15:02:29 2017_x000D_	37.5392	72.7483	132.409	2.31097	1	45.4806	74.7001	144.705	2.52558	8.17774		8.55623	14.6974
31180	Thu Mar 23 15:02:29 2017_x000D_	37.3322	72.5521	132.41	2.31098	1	45.0361	74.9061	144.422	2.52064	8.05552		17.1208	0
31181	Thu Mar 23 15:02:29 2017_x000D_	36.9181	72.1594	132.411	2.31101	1	45.0361	74.9061	144.422	2.52064	8.57008		8.56471	0
31182	Thu Mar 23 15:02:29 2017_x000D_	36.7109	71.963	132.412	2.31102	1	45.0361	74.9061	144.422	2.52064	8.83011		21.8942	0
31183	Thu Mar 23 15:02:29 2017_x000D_	36.2907	71.3663	132.408	2.31096	1	45.0361	74.9061	144.422	2.52064	9.43463		8.57526	0
31184	Thu Mar 23 15:02:29 2017_x000D_	36.0833	71.1696	132.409	2.31098	1	45.0361	74.9061	144.422	2.52064	9.70124		17.1632	9.3268
31185	Thu Mar 23 15:02:29 2017_x000D_	35.6682	70.7759	132.411	2.311	1	44.8087	75.1181	137.604	2.40163	10.1195		8.58592	0
31186	Thu Mar 23 15:02:30 2017_x000D_	35.4605	70.579	132.411	2.31102	1	44.8087	75.1181	137.604	2.40163	10.3919		8.59016	0
31187	Thu Mar 23 15:02:30 2017_x000D_	35.2527	70.382	132.412	2.31103	1	44.8087	75.1181	137.604	2.40163	10.6653		17.7588	0
31188	Thu Mar 23 15:02:30 2017_x000D_	34.9355	69.8822	128.347	2.24008	1	44.8087	75.1181	137.604	2.40163	11.1756		8.59864	14.6974
31189	Thu Mar 23 15:02:30 2017_x000D_	34.7275	69.685	128.348	2.2401	1	44.3642	75.3241	158.66	2.76914	11.1654		17.2057	0
31190	Thu Mar 23 15:02:30 2017_x000D_	34.3114	69.2903	128.351	2.24015	1	44.3642	75.3241	158.66	2.76914	11.7246		6.83135	0
31191	Thu Mar 23 15:02:30 2017_x000D_	34.2042	69.0894	130.581	2.27907	1	44.3642	75.3241	158.66	2.76914	11.9204		6.82166	0
31192	Thu Mar 23 15:02:30 2017_x000D_	34.0975	68.8886	128.349	2.2401	1	44.3642	75.3241	158.66	2.76914	12.117		17.229	66.6422
31193	Thu Mar 23 15:02:30 2017_x000D_	33.6808	68.4934	128.351	2.24016	1	42.4605	74.1793	213.168	3.72048	10.46		6.82977	0
31194	Thu Mar 23 15:02:30 2017_x000D_	33.5739	68.2924	125.984	2.19884	1	42.4605	74.1793	213.168	3.72048	10.6596		15.2656	0
31195	Thu Mar 23 15:02:30 2017_x000D_	33.2581	67.8934	128.35	2.24013	1	42.4605	74.1793	213.168	3.72048	11.1444		6.13747	0
31196	Thu Mar 23 15:02:30 2017_x000D_	33.2523	67.6889	128.346	2.24005	1	42.4605	74.1793	213.168	3.72048	11.2657		6.81142	52.2037
31197	Thu Mar 23 15:02:30 2017_x000D_	33.0465	67.593	126.695	2.21124	1	40.9803	73.2644	200.032	3.49122	9.75243		11.0167	0
31198	Thu Mar 23 15:02:30 2017_x000D_	32.835	67.2928	128.349	2.2401	1	40.9803	73.2644	200.032	3.49122	10.0998		11.0209	0
31199	Thu Mar 23 15:02:30 2017_x000D_	32.6234	66.9925	130.14	2.27138	1	40.9803	73.2644	200.032	3.49122	10.4487		19.5858	0
31200	Thu Mar 23 15:02:30 2017_x000D_	32.2023	66.4936	136.495	2.38229	1	40.9803	73.2644	200.032	3.49122	11.0859		8.6477	0
31201	Thu Mar 23 15:02:30 2017_x000D_	31.9929	66.2955	144.659	2.52478	1	40.9803	73.2644	200.032	3.49122	11.3727		4.31471	41.4619
31202	Thu Mar 23 15:02:30 2017_x000D_	31.8881	66.197	161.418	2.81728	1	39.9342	72.3612	201.458	3.5161	10.1359		4.31858	0
31203	Thu Mar 23 15:02:30 2017_x000D_	31.7835	66.0981	170.407	2.97416	1	39.9342	72.3612	201.458	3.5161	10.2791		6.09062	0
31204	Thu Mar 23 15:02:30 2017_x000D_	31.5806	66.1051	181.814	3.17326	1	39.9342	72.3612	201.458	3.5161	10.4365		3.04061	0
31205	Thu Mar 23 15:02:30 2017_x000D_	31.4793	66.1084	187.87	3.27895	1	39.9342	72.3612	201.458	3.5161	10.5158		9.13693	32.3842
31206	Thu Mar 23 15:02:30 2017_x000D_	31.1749	66.1184	205.92	3.59398	1	39.0951	71.6821	190.378	3.32272	9.67907		3.04351	0
31207	Thu Mar 23 15:02:30 2017_x000D_	31.0735	66.1216	212.438	3.70774	1	39.0951	71.6821	190.378	3.32272	9.76039		6.86128	0
31208	Thu Mar 23 15:02:31 2017_x000D_	30.9784	66.3296	226.964	3.96127	1	39.0951	71.6821	190.378	3.32272	9.72266		4.33428	0
31209	Thu Mar 23 15:02:31 2017_x000D_	30.8798	66.4352	231.036	4.03234	1	39.0951	71.6821	190.378	3.32272	9.74788		11.0335	106.282
31210	Thu Mar 23 15:02:31 2017_x000D_	30.5809	66.6495	241.434	4.21382	1	36.3691	69.4194	235.817	4.11578	6.41682		13.7525	0
31211	Thu Mar 23 15:02:31 2017_x000D_	30.3894	67.066	241.434	4.21382	1	36.3691	69.4194	235.817	4.11578	6.42614		23.9874	0
31212	Thu Mar 23 15:02:31 2017_x000D_	29.8987	67.6973	239.008	4.17148	1	36.3691	69.4194	235.817	4.11578	6.69565		9.73076	0
31213	Thu Mar 23 15:02:31 2017_x000D_	29.8059	68.0081	235.064	4.10263	1	36.3691	69.4194	235.817	4.11578	6.71322		17.9226	0
31214	Thu Mar 23 15:02:31 2017_x000D_	29.5157	68.5303	231.037	4.03235	1	36.3691	69.4194	235.817	4.11578	6.91083		21.7096	13.1207
31215	Thu Mar 23 15:02:31 2017_x000D_	29.0218	69.0592	226.966	3.96131	1	36.3891	68.9825	233.937	4.08298	7.3677		11.0622	0
31216	Thu Mar 23 15:02:31 2017_x000D_	28.7223	69.2743	220.642	3.85093	1	36.3891	68.9825	233.937	4.08298	7.67235		6.87549	0
31217	Thu Mar 23 15:02:31 2017_x000D_	28.6265	69.4825	218.856	3.81977	1	36.3891	68.9825	233.937	4.08298	7.77869		22.1184	0
31218	Thu Mar 23 15:02:31 2017_x000D_	28.0276	69.9125	213.998	3.73497	1	36.3891	68.9825	233.937	4.08298	8.41306		11.0646	6.559
31219	Thu Mar 23 15:02:31 2017_x000D_	27.728	70.1276	212.46	3.70812	1	36.3992	68.7641	223.6	3.90255	8.77775		20.5691	0
31220	Thu Mar 23 15:02:31 2017_x000D_	27.1258	70.4554	209.892	3.66331	1	36.3992	68.7641	223.6	3.90255	9.42637		8.68757	0
31221	Thu Mar 23 15:02:31 2017_x000D_	26.9281	70.667	209.894	3.66333	1	36.3992	68.7641	223.6	3.90255	9.66037		12.6324	0
31222	Thu Mar 23 15:02:31 2017_x000D_	26.5234	70.7833	212.459	3.7081	1	36.3992	68.7641	223.6	3.90255	10.0801		19.662	32.4688
31223	Thu Mar 23 15:02:31 2017_x000D_	26.0261	71.2102	213.998	3.73496	1	35.7867	67.8718	243.723	4.25377	10.3157		9.1944	0
31224	Thu Mar 23 15:02:31 2017_x000D_	25.7198	71.2207	212.458	3.70808	1	35.7867	67.8718	243.723	4.25377	10.6093		17.8989	0
31225	Thu Mar 23 15:02:31 2017_x000D_	25.2192	71.5453	216.494	3.77854	1	35.7867	67.8718	243.723	4.25377	11.1878		8.69619	0
31226	Thu Mar 23 15:02:31 2017_x000D_	25.0214	71.7572	216.495	3.77855	1	35.7867	67.8718	243.723	4.25377	11.445		17.908	95.8263
31227	Thu Mar 23 15:02:31 2017_x000D_	24.5205	72.0819	220.637	3.85084	1	33.0278	66.262	184.972	3.22838	10.3075		11.0838	0
31228	Thu Mar 23 15:02:31 2017_x000D_	24.2204	72.2974	218.851	3.81967	1	33.0278	66.262	184.972	3.22838	10.6769		17.3965	0
31229	Thu Mar 23 15:02:32 2017_x000D_	23.8246	72.7212	218.852	3.81968	1	33.0278	66.262	184.972	3.22838	11.2437		11.0796	0
31230	Thu Mar 23 15:02:32 2017_x000D_	23.5246	72.9366	220.637	3.85084	1	33.0278	66.262	184.972	3.22838	11.613		11.0904	0
31231	Thu Mar 23 15:02:32 2017_x000D_	23.2243	73.1522	218.851	3.81968	1	33.0278	66.262	184.972	3.22838	11.9826		8.70043	53.6714
31232	Thu Mar 23 15:02:32 2017_x000D_	23.0264	73.3642	218.852	3.81968	1	31.3062	65.7754	180	3.14159	11.2314		19.692	0
31233	Thu Mar 23 15:02:32 2017_x000D_	22.5283	73.7917	220.637	3.85084	1	31.3062	65.7754	180	3.14159	11.8875		9.72719	0
31234	Thu Mar 23 15:02:32 2017_x000D_	22.2245	73.905	216.496	3.77856	1	31.3062	65.7754	180	3.14159	12.1888		17.4092	0
31235	Thu Mar 23 15:02:32 2017_x000D_	21.8284	74.3291	216.497	3.77858	1	31.3062	65.7754	180	3.14159	12.7669		9.72052	39.2108
31236	Thu Mar 23 15:02:32 2017_x000D_	21.5248	74.4423	220.635	3.85082	1	29.9997	65.7383	155.42	2.71259	12.1484		22.1951	0
31237	Thu Mar 23 15:02:32 2017_x000D_	20.9239	74.8739	220.635	3.85081	1	29.9997	65.7383	155.42	2.71259	12.8775		8.70672	0
31238	Thu Mar 23 15:02:32 2017_x000D_	20.7258	75.086	220.635	3.85081	1	29.9997	65.7383	155.42	2.71259	13.1676		8.70877	0
31239	Thu Mar 23 15:02:32 2017_x000D_	20.5276	75.2981	220.635	3.85082	1	29.9997	65.7383	155.42	2.71259	13.4577		19.7196	103.083
31240	Thu Mar 23 15:02:32 2017_x000D_	20.0288	75.7262	218.851	3.81967	1	26.8819	67.1826	153.085	2.67184	10.9525		6.88949	0
31241	Thu Mar 23 15:02:32 2017_x000D_	19.8271	75.836	216.497	3.77859	1	26.8819	67.1826	153.085	2.67184	11.1647		17.4199	0
31242	Thu Mar 23 15:02:32 2017_x000D_	19.4308	76.2604	216.498	3.77861	1	26.8819	67.1826	153.085	2.67184	11.7442		6.88829	0
31243	Thu Mar 23 15:02:32 2017_x000D_	19.2292	76.3703	218.851	3.81967	1	26.8819	67.1826	153.085	2.67184	11.9573		15.4069	84.5329
31244	Thu Mar 23 15:02:32 2017_x000D_	18.8292	76.6924	216.498	3.77861	1	24.6254	68.8702	135	2.35619	9.73564		9.7493	0
31245	Thu Mar 23 15:02:32 2017_x000D_	18.5248	76.8062	217.204	3.79092	1	24.6254	68.8702	135	2.35619	10.0099		4.35329	0
31246	Thu Mar 23 15:02:32 2017_x000D_	18.4257	76.9122	216.498	3.7786	1	24.6254	68.8702	135	2.35619	10.1543		13.7859	0
31247	Thu Mar 23 15:02:32 2017_x000D_	18.0222	77.1321	216.497	3.77858	1	24.6254	68.8702	135	2.35619	10.5764		6.8864	0
31248	Thu Mar 23 15:02:32 2017_x000D_	17.9264	77.3407	214.901	3.75073	1	24.6254	68.8702	135	2.35619	10.7994		3.07711	65.3774
31249	Thu Mar 23 15:02:32 2017_x000D_	17.8239	77.3445	216.497	3.77859	1	23.0324	70.3573	135.591	2.36652	8.7149		11.1228	0
31250	Thu Mar 23 15:02:33 2017_x000D_	17.5227	77.5607	214.9	3.75072	1	23.0324	70.3573	135.591	2.36652	9.06895		3.08	0
31251	Thu Mar 23 15:02:33 2017_x000D_	17.4201	77.5644	216.497	3.77858	1	23.0324	70.3573	135.591	2.36652	9.13456		8.7174	0
31252	Thu Mar 23 15:02:33 2017_x000D_	17.2218	77.7768	216.497	3.77859	1	23.0324	70.3573	135.591	2.36652	9.42401		11.1295	98.1759
31253	Thu Mar 23 15:02:33 2017_x000D_	16.9204	77.9931	209.915	3.6637	1	20.7473	72.6999	133.711	2.33369	6.5317		3.06723	0
31254	Thu Mar 23 15:02:33 2017_x000D_	16.9233	78.0953	193.986	3.38569	1	20.7473	72.6999	133.711	2.33369	6.61312		4.35389	0
31255	Thu Mar 23 15:02:33 2017_x000D_	17.022	77.9889	184.999	3.22885	1	20.7473	72.6999	133.711	2.33369	6.46926		6.87047	0
31256	Thu Mar 23 15:02:33 2017_x000D_	17.2307	78.0832	176.462	3.07985	1	20.7473	72.6999	133.711	2.33369	6.43012		0.00948683	108.207
31257	Thu Mar 23 15:02:33 2017_x000D_	17.2306	78.0829	170.88	2.98241	1	17.8188	74.8055	148.1	2.58482	3.32976		0.0268328	0
31258	Thu Mar 23 15:02:33 2017_x000D_	17.231	78.0821	150.203	2.62154	1	17.8188	74.8055	148.1	2.58482	3.32891		3.07623	0
31259	Thu Mar 23 15:02:33 2017_x000D_	17.1285	78.085	131.261	2.29094	1	17.8188	74.8055	148.1	2.58482	3.35136		3.0705	0
31260	Thu Mar 23 15:02:33 2017_x000D_	17.1253	77.9827	125.046	2.18246	1	17.8188	74.8055	148.1	2.58482	3.25201		4.33458	0
31261	Thu Mar 23 15:02:33 2017_x000D_	17.0195	77.8843	116.064	2.0257	1	17.8188	74.8055	148.1	2.58482	3.18086		6.86674	167.62
31262	Thu Mar 23 15:02:33 2017_x000D_	16.91	77.6833	106.092	1.85165	2	16.4899	80.2325	180	3.14159	2.58358		6.13839	0
31263	Thu Mar 23 15:02:33 2017_x000D_	16.9032	77.4788	100.559	1.75509	2	16.4899	80.2325	180	3.14159	2.78454		12.667	0
31264	Thu Mar 23 15:02:33 2017_x000D_	16.7862	77.0731	97.7284	1.70568	2	16.4899	80.2325	180	3.14159	3.17326		24.7929	0
31265	Thu Mar 23 15:02:33 2017_x000D_	16.6547	76.2572	100.56	1.7551	2	16.4899	80.2325	180	3.14159	3.97871		12.6897	9.32885
31266	Thu Mar 23 15:02:33 2017_x000D_	16.5374	75.8508	103.351	1.80381	2	16.7173	80.0204	224.23	3.91355	4.17348		25.3946	0
31267	Thu Mar 23 15:02:33 2017_x000D_	16.3027	75.0375	108.759	1.8982	2	16.7173	80.0204	224.23	3.91355	5.00012		9.23369	0
31268	Thu Mar 23 15:02:33 2017_x000D_	16.2919	74.7299	109.585	1.91262	2	16.7173	80.0204	224.23	3.91355	5.30758		22.4398	0
31269	Thu Mar 23 15:02:33 2017_x000D_	16.0605	74.0186	116.037	2.02523	2	16.7173	80.0204	224.23	3.91355	6.03763		12.7181	68.0964
31270	Thu Mar 23 15:02:33 2017_x000D_	15.9429	73.6113	118.642	2.0707	2	16.1596	77.8201	260.028	4.53834	4.21437		8.73715	0
31271	Thu Mar 23 15:02:33 2017_x000D_	15.7296	73.413	118.645	2.07075	2	16.1596	77.8201	260.028	4.53834	4.42803		18.0066	0
31272	Thu Mar 23 15:02:34 2017_x000D_	15.4021	72.91	122.552	2.13893	2	16.1596	77.8201	260.028	4.53834	4.96819		12.7342	0
31273	Thu Mar 23 15:02:34 2017_x000D_	15.2843	72.5022	124.989	2.18146	2	16.1596	77.8201	260.028	4.53834	5.38945		8.74987	0
31274	Thu Mar 23 15:02:34 2017_x000D_	15.0707	72.3036	124.991	2.1815	2	16.1596	77.8201	260.028	4.53834	5.62294		19.8082	180.306
31275	Thu Mar 23 15:02:34 2017_x000D_	14.6397	71.8034	126.596	2.20952	1	10.3326	76.3475	165.388	2.88657	6.26099		11.1668	0
31276	Thu Mar 23 15:02:34 2017_x000D_	14.4221	71.5014	124.993	2.18155	1	10.3326	76.3475	165.388	2.88657	6.34103		18.0491	0
31277	Thu Mar 23 15:02:34 2017_x000D_	14.094	70.9971	124.093	2.16584	1	10.3326	76.3475	165.388	2.88657	6.54025		9.80267	0
31278	Thu Mar 23 15:02:34 2017_x000D_	13.9794	70.6911	124.99	2.18148	1	10.3326	76.3475	165.388	2.88657	6.73008		15.4979	52.3503
31279	Thu Mar 23 15:02:34 2017_x000D_	13.6547	70.2893	122.554	2.13897	1	8.58826	76.2992	244.274	4.26338	7.86052		8.78159	0
31280	Thu Mar 23 15:02:34 2017_x000D_	13.4404	70.0899	122.556	2.13901	1	8.58826	76.2992	244.274	4.26338	7.88027		13.8738	0
31281	Thu Mar 23 15:02:34 2017_x000D_	13.2186	69.6841	122.555	2.13899	1	8.58826	76.2992	244.274	4.26338	8.07463		16.7148	0
31282	Thu Mar 23 15:02:34 2017_x000D_	12.9929	69.1747	121.144	2.11436	1	8.58826	76.2992	244.274	4.26338	8.37612		13.1798	41.6542
31283	Thu Mar 23 15:02:34 2017_x000D_	12.6713	68.8754	119.992	2.09426	1	7.76286	75.1827	237.885	4.15188	7.99217		13.898	0
31284	Thu Mar 23 15:02:34 2017_x000D_	12.4491	68.4689	119.992	2.09426	1	7.76286	75.1827	237.885	4.15188	8.18755		13.9047	0
31285	Thu Mar 23 15:02:34 2017_x000D_	12.2268	68.0622	119.992	2.09425	1	7.76286	75.1827	237.885	4.15188	8.40406		18.1573	0
31286	Thu Mar 23 15:02:34 2017_x000D_	11.8967	67.5549	121.147	2.11442	1	7.76286	75.1827	237.885	4.15188	8.67594		9.82549	18.3978
31287	Thu Mar 23 15:02:34 2017_x000D_	11.7818	67.2482	119.991	2.09424	1	7.34536	74.7335	237.885	4.15188	8.70125		8.81741	0
31288	Thu Mar 23 15:02:34 2017_x000D_	11.5668	67.0478	119.994	2.09429	1	7.34536	74.7335	237.885	4.15188	8.76873		13.9329	0
31289	Thu Mar 23 15:02:34 2017_x000D_	11.344	66.6403	119.993	2.09428	1	7.34536	74.7335	237.885	4.15188	9.02713		6.97329	0
31290	Thu Mar 23 15:02:34 2017_x000D_	11.2324	66.4364	122.553	2.13895	1	7.34536	74.7335	237.885	4.15188	9.16248		6.96634	9.1993
31291	Thu Mar 23 15:02:34 2017_x000D_	11.1211	66.2326	119.993	2.09427	1	7.13659	74.5089	237.885	4.15188	9.1855		16.7925	0
31292	Thu Mar 23 15:02:34 2017_x000D_	10.8942	65.7209	118.664	2.07107	1	7.13659	74.5089	237.885	4.15188	9.55764		4.41733	0
31293	Thu Mar 23 15:02:35 2017_x000D_	10.7864	65.6206	122.551	2.13891	1	7.13659	74.5089	237.885	4.15188	9.60849		13.9597	0
31294	Thu Mar 23 15:02:35 2017_x000D_	10.5632	65.2123	122.55	2.13889	1	7.13659	74.5089	237.885	4.15188	9.908		6.97712	0
31295	Thu Mar 23 15:02:35 2017_x000D_	10.4517	65.0082	119.992	2.09426	1	7.13659	74.5089	237.885	4.15188	10.0625		8.84285	9.19971
31296	Thu Mar 23 15:02:35 2017_x000D_	10.2361	64.8072	119.995	2.09431	1	6.9278	74.2843	237.885	4.15188	10.0379		9.87289	0
31297	Thu Mar 23 15:02:35 2017_x000D_	10.1207	64.499	116.075	2.02588	1	6.9278	74.2843	237.885	4.15188	10.293		6.98645	0
31298	Thu Mar 23 15:02:35 2017_x000D_	10.0091	64.2946	113.373	1.97872	1	6.9278	74.2843	237.885	4.15188	10.4541		9.87759	0
31299	Thu Mar 23 15:02:35 2017_x000D_	9.89352	63.9863	109.658	1.9139	1	6.9278	74.2843	237.885	4.15188	10.7165		16.8332	6.54736
31300	Thu Mar 23 15:02:35 2017_x000D_	9.66621	63.4733	103.457	1.80567	1	6.70964	74.2782	245.854	4.29097	11.2021		3.10691	0
31301	Thu Mar 23 15:02:35 2017_x000D_	9.66258	63.3698	98.1588	1.7132	1	6.70964	74.2782	245.854	4.29097	11.301		6.226	0
31302	Thu Mar 23 15:02:35 2017_x000D_	9.65514	63.1624	86.1211	1.5031	1	6.70964	74.2782	245.854	4.29097	11.4994		3.11605	0
31303	Thu Mar 23 15:02:35 2017_x000D_	9.65137	63.0586	80.8004	1.41023	1	6.70964	74.2782	245.854	4.29097	11.5988		9.33658	56.3421
31304	Thu Mar 23 15:02:35 2017_x000D_	9.63969	62.7476	66.8298	1.1664	1	7.43914	72.5476	280.926	4.90309	10.044		6.94929	0
31305	Thu Mar 23 15:02:35 2017_x000D_	9.73594	62.5369	59.0686	1.03094	1	7.43914	72.5476	280.926	4.90309	10.2708		13.1795	0
31306	Thu Mar 23 15:02:35 2017_x000D_	10.0363	62.2163	46.8775	0.818166	1	7.43914	72.5476	280.926	4.90309	10.6527		6.95289	0
31307	Thu Mar 23 15:02:35 2017_x000D_	10.1324	62.0054	40.4871	0.706633	1	7.43914	72.5476	280.926	4.90309	10.8808		6.95159	0
31308	Thu Mar 23 15:02:35 2017_x000D_	10.3364	61.8955	34.6908	0.605469	1	7.43914	72.5476	280.926	4.90309	11.0391		18.1311	29.5238
31309	Thu Mar 23 15:02:35 2017_x000D_	10.8446	61.5684	20.1356	0.351433	1	7.91306	71.6851	277.25	4.83893	10.5329		9.83942	0
31310	Thu Mar 23 15:02:35 2017_x000D_	11.1525	61.4554	16.4291	0.286742	1	7.91306	71.6851	277.25	4.83893	10.7304		12.8393	0
31311	Thu Mar 23 15:02:35 2017_x000D_	11.5644	61.3392	7.67047	0.133875	1	7.91306	71.6851	277.25	4.83893	10.9713		12.4734	0
31312	Thu Mar 23 15:02:35 2017_x000D_	11.98	61.327	1.65648	0.028911	1	7.91306	71.6851	277.25	4.83893	11.1279		21.8192	20.851
31313	Thu Mar 23 15:02:35 2017_x000D_	12.707	61.3059	1.65646	0.0289107	1	8.15944	71.0352	286.252	4.99604	10.7396		12.4642	0
31314	Thu Mar 23 15:02:36 2017_x000D_	13.1223	61.2939	1.65643	0.0289101	1	8.15944	71.0352	286.252	4.99604	10.9327		12.8237	0
31315	Thu Mar 23 15:02:36 2017_x000D_	13.5338	61.1782	4.5199	0.0788871	1	8.15944	71.0352	286.252	4.99604	11.2269		12.4552	0
31316	Thu Mar 23 15:02:36 2017_x000D_	13.9488	61.1662	4.52046	0.0788969	1	8.15944	71.0352	286.252	4.99604	11.4418		21.7891	35.539
31317	Thu Mar 23 15:02:36 2017_x000D_	14.6748	61.1452	4.67219	0.0815451	1	8.64288	69.9537	296.037	5.16682	10.6758		12.8055	0
31318	Thu Mar 23 15:02:36 2017_x000D_	15.0857	61.0296	7.67484	0.133951	1	8.64288	69.9537	296.037	5.16682	11.0068		18.9292	0
31319	Thu Mar 23 15:02:36 2017_x000D_	15.7108	61.1155	10.654	0.185947	1	8.64288	69.9537	296.037	5.16682	11.3168		8.77223	0
31320	Thu Mar 23 15:02:36 2017_x000D_	15.9106	60.902	10.6496	0.18587	1	8.64288	69.9537	296.037	5.16682	11.6083		12.7932	0
31321	Thu Mar 23 15:02:36 2017_x000D_	16.3211	60.7865	13.5782	0.236984	1	8.64288	69.9537	296.037	5.16682	11.958		18.6257	14.7645
31322	Thu Mar 23 15:02:36 2017_x000D_	16.9417	60.7687	13.5813	0.237038	1	8.87993	69.5224	288.512	5.03549	11.9004		15.8157	0
31323	Thu Mar 23 15:02:36 2017_x000D_	17.4554	60.6502	17.237	0.300842	1	8.87993	69.5224	288.512	5.03549	12.3391		0	0
31324	Thu Mar 23 15:02:36 2017_x000D_	17.4554	60.6502	17.237	0.300842	1	8.87993	69.5224	288.512	5.03549	12.3391		19.5879	0
31325	Thu Mar 23 15:02:36 2017_x000D_	18.0683	60.4251	17.2362	0.300828	1	8.87993	69.5224	288.512	5.03549	12.9301		9.29475	14.7699
31326	Thu Mar 23 15:02:36 2017_x000D_	18.378	60.4163	16.4528	0.287155	1	9.11699	69.0909	284.831	4.97124	12.6892		19.5728	0
31327	Thu Mar 23 15:02:36 2017_x000D_	18.9904	60.1913	16.4518	0.287139	1	9.11699	69.0909	284.831	4.97124	13.2924		19.5651	0
31328	Thu Mar 23 15:02:36 2017_x000D_	19.6026	59.9665	16.4508	0.287121	1	9.11699	69.0909	284.831	4.97124	13.8997		12.7491	0
31329	Thu Mar 23 15:02:36 2017_x000D_	20.0116	59.8511	13.5772	0.236966	1	9.11699	69.0909	284.831	4.97124	14.2852		9.27967	85.8318
31330	Thu Mar 23 15:02:36 2017_x000D_	20.3208	59.8424	12.9962	0.226827	1	10.3214	66.4957	277.566	4.84445	12.0106		22.501	0
31331	Thu Mar 23 15:02:36 2017_x000D_	21.0355	59.6149	13.5774	0.23697	1	10.3214	66.4957	277.566	4.84445	12.7333		6.18245	0
31332	Thu Mar 23 15:02:36 2017_x000D_	21.2415	59.6091	13.5784	0.236989	1	10.3214	66.4957	277.566	4.84445	12.9102		13.8109	0
31333	Thu Mar 23 15:02:36 2017_x000D_	21.6466	59.3904	13.5756	0.23694	1	10.3214	66.4957	277.566	4.84445	13.3696		18.5354	77.284
31334	Thu Mar 23 15:02:36 2017_x000D_	22.2642	59.373	13.5787	0.236993	1	11.2986	64.1121	289.836	5.0586	11.9459		9.75408	0
31335	Thu Mar 23 15:02:36 2017_x000D_	22.5694	59.2609	15.7419	0.274747	1	11.2986	64.1121	289.836	5.0586	12.2705		21.8189	0
31336	Thu Mar 23 15:02:37 2017_x000D_	23.2861	59.1372	13.579	0.236998	1	11.2986	64.1121	289.836	5.0586	12.9788		8.73626	0
31337	Thu Mar 23 15:02:37 2017_x000D_	23.485	58.9245	13.5751	0.236931	1	11.2986	64.1121	289.836	5.0586	13.2446		12.3378	0
31338	Thu Mar 23 15:02:37 2017_x000D_	23.8961	58.913	13.5772	0.236966	1	11.2986	64.1121	289.836	5.0586	13.6282		18.4961	80.7378
31339	Thu Mar 23 15:02:37 2017_x000D_	24.5124	58.8959	13.5803	0.237021	1	12.9216	61.9653	327.318	5.71278	11.9903		8.73202	0
31340	Thu Mar 23 15:02:37 2017_x000D_	24.7112	58.6833	13.5764	0.236953	1	12.9216	61.9653	327.318	5.71278	12.2379		12.3227	0
31341	Thu Mar 23 15:02:37 2017_x000D_	25.1218	58.6719	13.5784	0.236989	1	12.9216	61.9653	327.318	5.71278	12.6369		15.6846	0
31342	Thu Mar 23 15:02:37 2017_x000D_	25.6312	58.5542	10.1908	0.177862	1	12.9216	61.9653	327.318	5.71278	13.1594		9.74075	113.666
31343	Thu Mar 23 15:02:37 2017_x000D_	25.936	58.4423	13.5777	0.236976	1	16.0729	59.8618	327.544	5.71672	9.96472		12.3077	0
31344	Thu Mar 23 15:02:37 2017_x000D_	26.3461	58.431	13.5797	0.237011	1	16.0729	59.8618	327.544	5.71672	10.3724		11.098	0
31345	Thu Mar 23 15:02:37 2017_x000D_	26.647	58.2158	12.9922	0.226756	1	16.0729	59.8618	327.544	5.71672	10.7014		15.3779	0
31346	Thu Mar 23 15:02:37 2017_x000D_	27.1594	58.2016	13.5789	0.236997	1	16.0729	59.8618	327.544	5.71672	11.2101		6.1493	66.0855
31347	Thu Mar 23 15:02:37 2017_x000D_	27.3643	58.196	13.58	0.237016	1	17.8766	58.5972	329.983	5.75928	9.49618		12.6654	0
31348	Thu Mar 23 15:02:37 2017_x000D_	27.7706	58.0813	10.6347	0.185611	1	17.8766	58.5972	329.983	5.75928	9.90744		6.87255	0
31349	Thu Mar 23 15:02:37 2017_x000D_	27.9722	57.9725	13.5782	0.236985	1	17.8766	58.5972	329.983	5.75928	10.1149		0	0
31350	Thu Mar 23 15:02:37 2017_x000D_	27.9722	57.9725	13.5782	0.236985	1	17.8766	58.5972	329.983	5.75928	10.1149		12.2837	53.214
31351	Thu Mar 23 15:02:37 2017_x000D_	28.3815	57.9612	13.5802	0.237019	1	19.4428	57.7645	327.728	5.71994	8.94086		6.87255	0
31352	Thu Mar 23 15:02:37 2017_x000D_	28.5831	57.8524	16.4626	0.287326	1	19.4428	57.7645	327.728	5.71994	9.14072		6.87134	0
31353	Thu Mar 23 15:02:37 2017_x000D_	28.7846	57.7435	19.2712	0.336346	1	19.4428	57.7645	327.728	5.71994	9.34182		6.15821	0
31354	Thu Mar 23 15:02:37 2017_x000D_	28.9898	57.738	32.3239	0.564159	1	19.4428	57.7645	327.728	5.71994	9.54704		3.09478	0
31355	Thu Mar 23 15:02:37 2017_x000D_	28.9933	57.8411	42.8312	0.747545	1	19.4428	57.7645	327.728	5.71994	9.55081		3.08579	109.918
31356	Thu Mar 23 15:02:37 2017_x000D_	28.9968	57.9439	57.4254	1.00226	1	22.5849	55.8799	335.232	5.8509	6.73592		3.07359	0
31357	Thu Mar 23 15:02:38 2017_x000D_	29.0992	57.9406	67.9355	1.1857	1	22.5849	55.8799	335.232	5.8509	6.83247		0.006	0
31358	Thu Mar 23 15:02:38 2017_x000D_	29.0992	57.9404	73.43	1.2816	1	22.5849	55.8799	335.232	5.8509	6.83241		4.34877	0
31359	Thu Mar 23 15:02:38 2017_x000D_	29	58.0461	82.8186	1.44546	1	22.5849	55.8799	335.232	5.8509	6.77096		3.04991	86.1075
31360	Thu Mar 23 15:02:38 2017_x000D_	29.1016	58.0425	103.47	1.80589	1	25.053	54.4147	335.232	5.8509	5.43618		6.19816	0
31361	Thu Mar 23 15:02:38 2017_x000D_	29.095	57.836	116.655	2.03602	1	25.053	54.4147	335.232	5.8509	5.29557		4.37773	0
31362	Thu Mar 23 15:02:38 2017_x000D_	28.9892	57.7355	125.897	2.19731	1	25.053	54.4147	335.232	5.8509	5.14989		3.09499	0
31363	Thu Mar 23 15:02:38 2017_x000D_	28.9855	57.6324	140.419	2.45077	1	25.053	54.4147	335.232	5.8509	5.08116		6.91853	62.2992
31364	Thu Mar 23 15:02:38 2017_x000D_	28.877	57.4289	146.821	2.56251	1	26.8472	53.3691	329.757	5.75534	4.53895		3.07341	0
31365	Thu Mar 23 15:02:38 2017_x000D_	28.7746	57.432	153.45	2.6782	1	26.8472	53.3691	329.757	5.75534	4.49689		11.1152	0
31366	Thu Mar 23 15:02:38 2017_x000D_	28.4615	57.2339	160.124	2.7947	1	26.8472	53.3691	329.757	5.75534	4.18839		9.74388	0
31367	Thu Mar 23 15:02:38 2017_x000D_	28.151	57.1386	158.534	2.76694	1	26.8472	53.3691	329.757	5.75534	3.98861		11.1216	47.6399
31368	Thu Mar 23 15:02:38 2017_x000D_	27.8379	56.9401	157.398	2.7471	1	28.1954	52.53	334.878	5.84472	4.42457		23.4868	0
31369	Thu Mar 23 15:02:38 2017_x000D_	27.1113	56.6486	148.436	2.5907	1	28.1954	52.53	334.878	5.84472	4.25889		13.1408	0
31370	Thu Mar 23 15:02:38 2017_x000D_	26.7945	56.3461	144.47	2.52148	1	28.1954	52.53	334.878	5.84472	4.06511		22.304	0
31371	Thu Mar 23 15:02:38 2017_x000D_	26.1666	55.948	136.367	2.38006	1	28.1954	52.53	334.878	5.84472	3.97476		6.9166	0
31372	Thu Mar 23 15:02:38 2017_x000D_	25.9581	55.8496	134.405	2.34581	1	28.1954	52.53	334.878	5.84472	4.00316		22.4074	44.2417
31373	Thu Mar 23 15:02:38 2017_x000D_	25.5285	55.2386	130.063	2.27003	1	29.5336	51.9103	335.439	5.85451	5.20753		13.177	0
31374	Thu Mar 23 15:02:38 2017_x000D_	25.2107	54.9354	125.946	2.19818	1	29.5336	51.9103	335.439	5.85451	5.27624		15.5622	0
31375	Thu Mar 23 15:02:38 2017_x000D_	24.8892	54.5283	128.289	2.23906	1	29.5336	51.9103	335.439	5.85451	5.33145		22.4641	0
31376	Thu Mar 23 15:02:38 2017_x000D_	24.4583	53.9159	128.287	2.23903	1	29.5336	51.9103	335.439	5.85451	5.45721		8.80386	29.4971
31377	Thu Mar 23 15:02:38 2017_x000D_	24.2459	53.7134	128.289	2.23906	1	30.4258	51.4971	329.222	5.74601	6.5653		22.4801	0
31378	Thu Mar 23 15:02:39 2017_x000D_	23.8145	53.1007	131.986	2.30359	1	30.4258	51.4971	329.222	5.74601	6.803		11.2595	0
31379	Thu Mar 23 15:02:39 2017_x000D_	23.5986	52.7937	130.06	2.26997	1	30.4258	51.4971	329.222	5.74601	6.94923		17.6523	0
31380	Thu Mar 23 15:02:39 2017_x000D_	23.1727	52.3877	134.389	2.34553	1	30.4258	51.4971	329.222	5.74601	7.30757		8.81452	23.8166
31381	Thu Mar 23 15:02:39 2017_x000D_	22.96	52.185	138.454	2.41648	1	31.0998	51.0776	343.748	5.99954	8.21478		8.82714	0
31382	Thu Mar 23 15:02:39 2017_x000D_	22.7471	51.9819	138.454	2.41647	1	31.0998	51.0776	343.748	5.99954	8.40151		17.667	0
31383	Thu Mar 23 15:02:39 2017_x000D_	22.321	51.5754	138.453	2.41646	1	31.0998	51.0776	343.748	5.99954	8.7929		8.83779	0
31384	Thu Mar 23 15:02:39 2017_x000D_	22.1078	51.3721	138.452	2.41645	1	31.0998	51.0776	343.748	5.99954	8.99682		8.84194	0
31385	Thu Mar 23 15:02:39 2017_x000D_	21.8946	51.1686	138.452	2.41644	1	31.0998	51.0776	343.748	5.99954	9.20565		20.0125	35.6403
31386	Thu Mar 23 15:02:39 2017_x000D_	21.3643	50.7639	140.403	2.45049	1	31.5857	49.9935	318.887	5.56563	10.2504		4.41352	0
31387	Thu Mar 23 15:02:39 2017_x000D_	21.2579	50.6623	140.713	2.4559	1	31.5857	49.9935	318.887	5.56563	10.3494		17.7116	0
31388	Thu Mar 23 15:02:39 2017_x000D_	20.8307	50.2548	140.711	2.45588	1	31.5857	49.9935	318.887	5.56563	10.7582		6.98352	0
31389	Thu Mar 23 15:02:39 2017_x000D_	20.6203	50.1552	138.455	2.4165	1	31.5857	49.9935	318.887	5.56563	10.9666		17.7286	27.0541
31390	Thu Mar 23 15:02:39 2017_x000D_	20.1927	49.7473	138.455	2.41649	1	31.4074	49.1095	309.498	5.40176	11.2328		8.87173	0
31391	Thu Mar 23 15:02:39 2017_x000D_	19.9787	49.5432	138.454	2.41648	1	31.4074	49.1095	309.498	5.40176	11.4369		8.87173	0
31392	Thu Mar 23 15:02:39 2017_x000D_	19.7647	49.3391	138.454	2.41647	1	31.4074	49.1095	309.498	5.40176	11.645		17.7582	0
31393	Thu Mar 23 15:02:39 2017_x000D_	19.3364	48.9305	138.453	2.41646	1	31.4074	49.1095	309.498	5.40176	12.0723		8.88021	87.0806
31394	Thu Mar 23 15:02:39 2017_x000D_	19.1222	48.7262	138.453	2.41645	1	28.6011	48.3677	257.806	4.49957	9.48568		7.00349	0
31395	Thu Mar 23 15:02:39 2017_x000D_	18.9113	48.6261	136.357	2.37987	1	28.6011	48.3677	257.806	4.49957	9.69324		15.691	0
31396	Thu Mar 23 15:02:39 2017_x000D_	18.4859	48.3218	138.457	2.41653	1	28.6011	48.3677	257.806	4.49957	10.1153		8.89293	0
31397	Thu Mar 23 15:02:39 2017_x000D_	18.2714	48.1172	138.456	2.41652	1	28.6011	48.3677	257.806	4.49957	10.3327		11.3532	73.0454
31398	Thu Mar 23 15:02:39 2017_x000D_	18.0532	47.808	140.706	2.45579	1	26.2202	47.858	182.613	3.18719	8.16715		7.0142	0
31399	Thu Mar 23 15:02:39 2017_x000D_	17.842	47.7077	138.456	2.41651	1	26.2202	47.858	182.613	3.18719	8.37955		15.7262	0
31400	Thu Mar 23 15:02:40 2017_x000D_	17.4158	47.4025	136.362	2.37996	1	26.2202	47.858	182.613	3.18719	8.81617		7.04895	0
31401	Thu Mar 23 15:02:40 2017_x000D_	17.305	47.1953	134.265	2.34337	1	26.2202	47.858	182.613	3.18719	8.9398		4.45831	0
31402	Thu Mar 23 15:02:40 2017_x000D_	17.1973	47.0929	138.454	2.41649	1	26.2202	47.858	182.613	3.18719	9.05528		17.8323	33.315
31403	Thu Mar 23 15:02:40 2017_x000D_	16.7674	46.6824	130.106	2.27077	1	25.1386	47.6063	184.952	3.22803	8.42203		7.05442	0
31404	Thu Mar 23 15:02:40 2017_x000D_	16.6564	46.4751	127.734	2.22937	1	25.1386	47.6063	184.952	3.22803	8.5573		3.09952	0
31405	Thu Mar 23 15:02:40 2017_x000D_	16.5531	46.477	109.294	1.90753	1	25.1386	47.6063	184.952	3.22803	8.65945		3.1089	0
31406	Thu Mar 23 15:02:40 2017_x000D_	16.4495	46.4795	100.858	1.7603	1	25.1386	47.6063	184.952	3.22803	8.76186		3.14906	52.7379
31407	Thu Mar 23 15:02:40 2017_x000D_	16.4533	46.5844	94.8149	1.65483	1	23.4017	47.3352	155.401	2.71226	6.98885		0.0284605	0
31408	Thu Mar 23 15:02:40 2017_x000D_	16.4536	46.5853	76.5271	1.33565	1	23.4017	47.3352	155.401	2.71226	6.98845		0.0123693	0
31409	Thu Mar 23 15:02:40 2017_x000D_	16.4537	46.5857	65.4599	1.14249	1	23.4017	47.3352	155.401	2.71226	6.98831		0.0134164	0
31410	Thu Mar 23 15:02:40 2017_x000D_	16.4535	46.5861	57.4586	1.00284	1	23.4017	47.3352	155.401	2.71226	6.98846		6.96654	47.678
31411	Thu Mar 23 15:02:40 2017_x000D_	16.5496	46.3747	38.6023	0.673737	1	22.0525	48.1751	174.829	3.05135	5.78994		6.98516	0
31412	Thu Mar 23 15:02:40 2017_x000D_	16.6461	46.1628	32.0966	0.560191	1	22.0525	48.1751	174.829	3.05135	5.76875		6.2234	0
31413	Thu Mar 23 15:02:40 2017_x000D_	16.8535	46.1584	18.9555	0.330836	1	22.0525	48.1751	174.829	3.05135	5.57644		9.82683	0
31414	Thu Mar 23 15:02:40 2017_x000D_	17.1615	46.0469	15.4151	0.269044	1	22.0525	48.1751	174.829	3.05135	5.33396		23.6762	0
31415	Thu Mar 23 15:02:40 2017_x000D_	17.8784	45.7169	13.2338	0.230974	1	22.0525	48.1751	174.829	3.05135	4.84416		15.8673	59.4572
31416	Thu Mar 23 15:02:40 2017_x000D_	18.3945	45.6012	16.9228	0.295359	1	20.0772	48.3368	180	3.14159	3.2117		28.1659	0
31417	Thu Mar 23 15:02:40 2017_x000D_	19.3251	45.4769	18.9588	0.330894	1	20.0772	48.3368	180	3.14159	2.95714		11.1992	0
31418	Thu Mar 23 15:02:40 2017_x000D_	19.6295	45.2608	19.8805	0.346981	1	20.0772	48.3368	180	3.14159	3.10841		12.8023	0
31419	Thu Mar 23 15:02:40 2017_x000D_	20.0409	45.1474	22.7428	0.396937	1	20.0772	48.3368	180	3.14159	3.18961		6.93883	13.1126
31420	Thu Mar 23 15:02:40 2017_x000D_	20.2449	45.0384	25.4995	0.445049	1	19.6403	48.324	176.025	3.07222	3.34076		20.8073	0
31421	Thu Mar 23 15:02:41 2017_x000D_	20.8565	44.7113	28.1453	0.491228	1	19.6403	48.324	176.025	3.07222	3.81192		12.7841	0
31422	Thu Mar 23 15:02:41 2017_x000D_	21.2673	44.598	25.5002	0.445063	1	19.6403	48.324	176.025	3.07222	4.06574		16.6998	0
31423	Thu Mar 23 15:02:41 2017_x000D_	21.7786	44.3779	32.1135	0.560486	1	19.6403	48.324	176.025	3.07222	4.48821		8.78687	6.55781
31424	Thu Mar 23 15:02:41 2017_x000D_	21.9789	44.1642	32.1125	0.560468	1	19.8588	48.3304	176.902	3.08752	4.67462		20.7845	0
31425	Thu Mar 23 15:02:41 2017_x000D_	22.5898	43.8374	34.5931	0.603763	1	19.8588	48.3304	176.902	3.08752	5.25789		8.78481	0
31426	Thu Mar 23 15:02:41 2017_x000D_	22.79	43.6237	34.5923	0.60375	1	19.8588	48.3304	176.902	3.08752	5.54481		11.1752	0
31427	Thu Mar 23 15:02:41 2017_x000D_	23.0937	43.408	36.2215	0.632185	1	19.8588	48.3304	176.902	3.08752	5.89021		18.052	0
31428	Thu Mar 23 15:02:41 2017_x000D_	23.6005	43.0836	32.1117	0.560455	1	19.8588	48.3304	176.902	3.08752	6.44432		13.8443	0
31429	Thu Mar 23 15:02:41 2017_x000D_	24.0074	42.8659	32.1122	0.560463	1	19.8588	48.3304	176.902	3.08752	6.86088		15.4903	0
31430	Thu Mar 23 15:02:41 2017_x000D_	24.4108	42.5436	29.4977	0.514832	1	19.8588	48.3304	176.902	3.08752	7.36259		13.8335	0
31431	Thu Mar 23 15:02:41 2017_x000D_	24.8174	42.3261	29.4979	0.514836	1	19.8588	48.3304	176.902	3.08752	7.78713		6.19916	0
31432	Thu Mar 23 15:02:41 2017_x000D_	25.024	42.3221	29.4994	0.514861	1	19.8588	48.3304	176.902	3.08752	7.92332		22.3172	27.0889
31433	Thu Mar 23 15:02:41 2017_x000D_	25.6304	41.8912	29.4982	0.514842	1	19.6791	47.4455	223.245	3.89636	8.14053		8.77414	0
31434	Thu Mar 23 15:02:41 2017_x000D_	25.8304	41.6778	29.4969	0.514817	1	19.6791	47.4455	223.245	3.89636	8.43237		9.76585	0
31435	Thu Mar 23 15:02:41 2017_x000D_	26.1366	41.5673	30.6762	0.535401	1	19.6791	47.4455	223.245	3.89636	8.73227		18.0329	0
31436	Thu Mar 23 15:02:41 2017_x000D_	26.6429	41.2433	29.4972	0.514824	1	19.6791	47.4455	223.245	3.89636	9.32533		9.76303	13.1947
31437	Thu Mar 23 15:02:41 2017_x000D_	26.949	41.1328	30.6769	0.535412	1	19.6984	47.0061	247.349	4.31705	9.33096		18.0211	0
31438	Thu Mar 23 15:02:41 2017_x000D_	27.4549	40.8089	29.4976	0.51483	1	19.6984	47.0061	247.349	4.31705	9.92817		11.1403	0
31439	Thu Mar 23 15:02:41 2017_x000D_	27.7576	40.5938	28.1392	0.491122	1	19.6984	47.0061	247.349	4.31705	10.2989		13.8053	0
31440	Thu Mar 23 15:02:41 2017_x000D_	28.1634	40.3768	28.1392	0.491121	1	19.6984	47.0061	247.349	4.31705	10.7519		9.76303	68.2466
31441	Thu Mar 23 15:02:41 2017_x000D_	28.4695	40.2663	32.1145	0.560504	1	20.8781	45.061	313.906	5.47869	8.97878		6.89595	0
31442	Thu Mar 23 15:02:41 2017_x000D_	28.6722	40.1579	29.498	0.514838	1	20.8781	45.061	313.906	5.47869	9.20806		18.002	0
31443	Thu Mar 23 15:02:42 2017_x000D_	29.1776	39.8344	30.6771	0.535417	1	20.8781	45.061	313.906	5.47869	9.80811		9.7497	0
31444	Thu Mar 23 15:02:42 2017_x000D_	29.4833	39.7241	29.4984	0.514844	1	20.8781	45.061	313.906	5.47869	10.1258		11.127	0
31445	Thu Mar 23 15:02:42 2017_x000D_	29.7856	39.5092	28.1392	0.491122	1	20.8781	45.061	313.906	5.47869	10.496		13.7892	70.404
31446	Thu Mar 23 15:02:42 2017_x000D_	30.1909	39.2924	28.1392	0.491121	1	22.694	43.5744	329.426	5.74956	8.6336		6.16895	0
31447	Thu Mar 23 15:02:42 2017_x000D_	30.3965	39.2888	28.1407	0.491149	1	22.694	43.5744	329.426	5.74956	8.81447		13.7825	0
31448	Thu Mar 23 15:02:42 2017_x000D_	30.8016	39.0721	28.1408	0.491149	1	22.694	43.5744	329.426	5.74956	9.27383		6.97105	0
31449	Thu Mar 23 15:02:42 2017_x000D_	30.8985	38.8609	29.4976	0.514829	1	22.694	43.5744	329.426	5.74956	9.46208		6.89189	90.0133
31450	Thu Mar 23 15:02:42 2017_x000D_	31.1011	38.7526	32.1162	0.560533	1	25.1752	41.8873	315.468	5.50595	6.70393		6.16595	0
31451	Thu Mar 23 15:02:42 2017_x000D_	31.3066	38.749	32.1176	0.560558	1	25.1752	41.8873	315.468	5.50595	6.88789		8.75308	0
31452	Thu Mar 23 15:02:42 2017_x000D_	31.506	38.536	32.1166	0.560541	1	25.1752	41.8873	315.468	5.50595	7.16312		9.73638	0
31453	Thu Mar 23 15:02:42 2017_x000D_	31.8113	38.4259	36.2344	0.63241	1	25.1752	41.8873	315.468	5.50595	7.48459		6.97503	51.7933
31454	Thu Mar 23 15:02:42 2017_x000D_	31.9083	38.2146	42.7392	0.74594	1	26.3264	40.6007	327.056	5.7082	6.07051		6.17822	0
31455	Thu Mar 23 15:02:42 2017_x000D_	32.1142	38.2105	59.0484	1.03059	1	26.3264	40.6007	327.056	5.7082	6.26192		4.36573	0
31456	Thu Mar 23 15:02:42 2017_x000D_	32.0146	38.3166	67.976	1.18641	1	26.3264	40.6007	327.056	5.7082	6.12966		6.25442	0
31457	Thu Mar 23 15:02:42 2017_x000D_	32.0204	38.525	86.0186	1.50131	1	26.3264	40.6007	327.056	5.7082	6.06054		3.13297	42.4044
31458	Thu Mar 23 15:02:42 2017_x000D_	32.023	38.6294	97.5126	1.70192	1	27.458	39.7537	322.492	5.62854	4.70141		3.13912	0
31459	Thu Mar 23 15:02:42 2017_x000D_	32.0258	38.734	103.892	1.81326	1	27.458	39.7537	322.492	5.62854	4.68023		6.13606	0
31460	Thu Mar 23 15:02:42 2017_x000D_	32.2303	38.7302	122.958	2.14602	1	27.458	39.7537	322.492	5.62854	4.88082		3.13956	0
31461	Thu Mar 23 15:02:42 2017_x000D_	32.227	38.6256	129.5	2.2602	1	27.458	39.7537	322.492	5.62854	4.90061		3.09658	0
31462	Thu Mar 23 15:02:42 2017_x000D_	32.1238	38.6276	139.807	2.4401	1	27.458	39.7537	322.492	5.62854	4.79977		3.1183	23.9177
31463	Thu Mar 23 15:02:42 2017_x000D_	32.1208	38.5237	155.483	2.71368	1	27.9244	39.1071	323.974	5.65442	4.23676		4.42344	0
31464	Thu Mar 23 15:02:43 2017_x000D_	32.015	38.421	159.452	2.78297	1	27.9244	39.1071	323.974	5.65442	4.14774		6.93832	0
31465	Thu Mar 23 15:02:43 2017_x000D_	31.8067	38.3205	175.179	3.05745	1	27.9244	39.1071	323.974	5.65442	3.96119		4.37463	0
31466	Thu Mar 23 15:02:43 2017_x000D_	31.7072	38.4271	177.927	3.10542	1	27.9244	39.1071	323.974	5.65442	3.84343		21.8444	37.503
31467	Thu Mar 23 15:02:43 2017_x000D_	30.9849	38.335	180.994	3.15894	1	28.8377	38.2535	328.1	5.72642	2.14875		15.4222	0
31468	Thu Mar 23 15:02:43 2017_x000D_	30.4709	38.3437	174.88	3.05223	1	28.8377	38.2535	328.1	5.72642	1.63569		12.7764	0
31469	Thu Mar 23 15:02:43 2017_x000D_	30.0564	38.2459	171.87	2.9997	1	28.8377	38.2535	328.1	5.72642	1.21872		12.3557	0
31470	Thu Mar 23 15:02:43 2017_x000D_	29.6446	38.2528	166.033	2.89782	1	28.8377	38.2535	328.1	5.72642	0.8069		22.5976	110.429
31471	Thu Mar 23 15:02:43 2017_x000D_	28.9177	38.0553	159.479	2.78343	2	32.3817	37.2587	180	3.14159	3.55442		22.6194	0
31472	Thu Mar 23 15:02:43 2017_x000D_	28.1901	37.8576	152.823	2.66726	2	32.3817	37.2587	180	3.14159	4.23417		11.2875	0
31473	Thu Mar 23 15:02:43 2017_x000D_	27.8746	37.6526	146.233	2.55226	2	32.3817	37.2587	180	3.14159	4.52428		11.2835	0
31474	Thu Mar 23 15:02:43 2017_x000D_	27.559	37.448	144.5	2.52201	2	32.3817	37.2587	180	3.14159	4.82641		24.5327	19.6619
31475	Thu Mar 23 15:02:43 2017_x000D_	26.9237	36.9331	142.114	2.48035	2	31.7266	37.239	180	3.14159	4.81263		11.3143	0
31476	Thu Mar 23 15:02:43 2017_x000D_	26.6072	36.728	143.888	2.51132	2	31.7266	37.239	180	3.14159	5.14484		24.5608	0
31477	Thu Mar 23 15:02:43 2017_x000D_	25.9711	36.2126	146.228	2.55217	2	31.7266	37.239	180	3.14159	5.8463		8.91691	0
31478	Thu Mar 23 15:02:43 2017_x000D_	25.7578	36.0056	146.226	2.55213	2	31.7266	37.239	180	3.14159	6.0949		11.3218	0
31479	Thu Mar 23 15:02:43 2017_x000D_	25.4412	35.8002	144.496	2.52194	2	31.7266	37.239	180	3.14159	6.44798		18.316	171.863
31480	Thu Mar 23 15:02:43 2017_x000D_	24.9137	35.4928	148.713	2.59552	1	31.9858	31.5161	320.039	5.58574	8.11349		8.93173	0
31481	Thu Mar 23 15:02:43 2017_x000D_	24.7001	35.2854	148.71	2.59548	1	31.9858	31.5161	320.039	5.58574	8.20299		16.8793	0
31482	Thu Mar 23 15:02:43 2017_x000D_	24.1752	35.0828	150.244	2.62225	1	31.9858	31.5161	320.039	5.58574	8.58643		8.9297	0
31483	Thu Mar 23 15:02:43 2017_x000D_	23.9615	34.8756	155.485	2.71372	1	31.9858	31.5161	320.039	5.58574	8.69917		21.084	71.8505
31484	Thu Mar 23 15:02:43 2017_x000D_	23.3292	34.5688	152.797	2.66681	1	33.3868	29.5736	313.711	5.47528	11.2298		7.02673	0
31485	Thu Mar 23 15:02:44 2017_x000D_	23.1184	34.4667	155.484	2.71371	1	33.3868	29.5736	313.711	5.47528	11.3746		11.3818	0
31486	Thu Mar 23 15:02:44 2017_x000D_	22.8	34.2604	156.718	2.73525	1	33.3868	29.5736	313.711	5.47528	11.5778		9.91439	0
31487	Thu Mar 23 15:02:44 2017_x000D_	22.4853	34.1595	152.798	2.66683	1	33.3868	29.5736	313.711	5.47528	11.8268		21.1177	37.5432
31488	Thu Mar 23 15:02:44 2017_x000D_	21.8519	33.8524	155.483	2.71369	1	34.301	28.719	297.566	5.19351	13.466		7.05078	0
31489	Thu Mar 23 15:02:44 2017_x000D_	21.6405	33.7497	152.799	2.66684	1	34.301	28.719	297.566	5.19351	13.6234		21.1538	0
31490	Thu Mar 23 15:02:44 2017_x000D_	21.0061	33.4419	150.249	2.62234	1	34.301	28.719	297.566	5.19351	14.1089		11.3984	0
31491	Thu Mar 23 15:02:44 2017_x000D_	20.6873	33.2352	148.722	2.59569	1	34.301	28.719	297.566	5.19351	14.3433		18.441	18.7694
31492	Thu Mar 23 15:02:44 2017_x000D_	20.1562	32.9257	152.797	2.66681	1	34.758	28.2917	312.835	5.46	15.3195		9.95326	0
31493	Thu Mar 23 15:02:44 2017_x000D_	19.8403	32.8243	148.726	2.59575	1	34.758	28.2917	312.835	5.46	15.5911		18.4637	0
31494	Thu Mar 23 15:02:44 2017_x000D_	19.3085	32.5145	152.798	2.66682	1	34.758	28.2917	312.835	5.46	16.0162		9.00188	0
31495	Thu Mar 23 15:02:44 2017_x000D_	19.093	32.3057	152.794	2.66677	1	34.758	28.2917	312.835	5.46	16.1711		11.4333	0
31496	Thu Mar 23 15:02:44 2017_x000D_	18.7732	32.0984	151.345	2.64146	1	34.758	28.2917	312.835	5.46	16.4318		17.0202	20.816
31497	Thu Mar 23 15:02:44 2017_x000D_	18.244	31.8939	152.795	2.66678	1	34.5696	27.6239	253.748	4.42874	16.8748		9.01677	0
31498	Thu Mar 23 15:02:44 2017_x000D_	18.0281	31.6848	152.792	2.66673	1	34.5696	27.6239	253.748	4.42874	17.0327		17.0223	0
31499	Thu Mar 23 15:02:44 2017_x000D_	17.4989	31.4801	151.347	2.64151	1	34.5696	27.6239	253.748	4.42874	17.5008		7.09373	0
31500	Thu Mar 23 15:02:44 2017_x000D_	17.2862	31.3768	148.729	2.59581	1	34.5696	27.6239	253.748	4.42874	17.6862		9.02956	38.2552
31501	Thu Mar 23 15:02:44 2017_x000D_	17.0699	31.1675	148.726	2.59576	1	33.9642	26.5016	234.846	4.09884	17.5268		14.1915	0
31502	Thu Mar 23 15:02:44 2017_x000D_	16.6443	30.961	148.728	2.59579	1	33.9642	26.5016	234.846	4.09884	17.8848		4.51913	0
31503	Thu Mar 23 15:02:44 2017_x000D_	16.5359	30.8564	152.79	2.66669	1	33.9642	26.5016	234.846	4.09884	17.9641		7.10444	0
31504	Thu Mar 23 15:02:44 2017_x000D_	16.3229	30.7529	150.249	2.62234	1	33.9642	26.5016	234.846	4.09884	18.1463		11.4766	18.5063
31505	Thu Mar 23 15:02:44 2017_x000D_	16.0019	30.5448	148.727	2.59578	1	33.547	26.0472	244.223	4.26249	18.1124		3.15024	0
31506	Thu Mar 23 15:02:44 2017_x000D_	15.8969	30.5461	150.25	2.62236	1	33.547	26.0472	244.223	4.26249	18.2144		13.5698	0
31507	Thu Mar 23 15:02:45 2017_x000D_	15.5719	30.2315	146.258	2.55268	1	33.547	26.0472	244.223	4.26249	18.4557		3.13528	0
31508	Thu Mar 23 15:02:45 2017_x000D_	15.4674	30.2329	144.542	2.52274	1	33.547	26.0472	244.223	4.26249	18.5578		7.16294	0
31509	Thu Mar 23 15:02:45 2017_x000D_	15.5799	30.4435	129.769	2.2649	1	33.547	26.0472	244.223	4.26249	18.4971		3.18526	65.8548
31510	Thu Mar 23 15:02:45 2017_x000D_	15.5839	30.5496	123.281	2.15166	1	31.3708	25.7593	210.844	3.67992	16.4977		9.04675	0
31511	Thu Mar 23 15:02:45 2017_x000D_	15.8009	30.759	115.439	2.01479	1	31.3708	25.7593	210.844	3.67992	16.3529		7.04749	0
31512	Thu Mar 23 15:02:45 2017_x000D_	15.704	30.973	107.21	1.87117	1	31.3708	25.7593	210.844	3.67992	16.5116		10.1411	0
31513	Thu Mar 23 15:02:45 2017_x000D_	15.8203	31.2904	91.9809	1.60537	1	31.3708	25.7593	210.844	3.67992	16.5049		0.0067082	27.1661
31514	Thu Mar 23 15:02:45 2017_x000D_	15.8204	31.2906	86.0447	1.50176	1	30.4862	25.9529	180	3.14159	15.6069		4.43634	0
31515	Thu Mar 23 15:02:45 2017_x000D_	15.7196	31.3988	70.8541	1.23664	1	30.4862	25.9529	180	3.14159	15.7388		3.17605	0
31516	Thu Mar 23 15:02:45 2017_x000D_	15.7158	31.293	64.1657	1.1199	1	30.4862	25.9529	180	3.14159	15.7061		4.40377	0
31517	Thu Mar 23 15:02:45 2017_x000D_	15.8164	31.1861	46.7961	0.816745	1	30.4862	25.9529	180	3.14159	15.5753		4.42086	72.604
31518	Thu Mar 23 15:02:45 2017_x000D_	15.9173	31.0787	42.62	0.74386	1	28.0705	26.0993	180	3.14159	13.1337		6.96779	0
31519	Thu Mar 23 15:02:45 2017_x000D_	16.1225	30.9699	31.9138	0.557	1	28.0705	26.0993	180	3.14159	12.9026		4.41908	0
31520	Thu Mar 23 15:02:45 2017_x000D_	16.2231	30.8623	22.4609	0.392017	1	28.0705	26.0993	180	3.14159	12.769		6.98244	0
31521	Thu Mar 23 15:02:45 2017_x000D_	16.4288	30.7534	25.2419	0.440553	1	28.0705	26.0993	180	3.14159	12.5375		20.9367	33.5824
31522	Thu Mar 23 15:02:45 2017_x000D_	17.0455	30.4267	22.4592	0.391987	1	26.9668	26.2862	180	3.14159	10.7506		12.8836	0
31523	Thu Mar 23 15:02:45 2017_x000D_	17.4602	30.3151	25.2426	0.440567	1	26.9668	26.2862	180	3.14159	10.3251		26.656	0
31524	Thu Mar 23 15:02:45 2017_x000D_	18.2855	29.9859	27.9149	0.487207	1	26.9668	26.2862	180	3.14159	9.43678		13.2711	0
31525	Thu Mar 23 15:02:45 2017_x000D_	18.5884	29.6635	31.9165	0.557048	1	26.9668	26.2862	180	3.14159	9.03348		18.1856	0
31526	Thu Mar 23 15:02:45 2017_x000D_	19.1001	29.3385	36.0647	0.629447	1	26.9668	26.2862	180	3.14159	8.4381		9.86348	33.5824
31527	Thu Mar 23 15:02:45 2017_x000D_	19.4099	29.2284	40.32	0.703716	1	25.8631	26.4731	174.416	3.04413	7.0168		11.2367	0
31528	Thu Mar 23 15:02:46 2017_x000D_	19.7159	29.0124	38.4867	0.671719	1	25.8631	26.4731	174.416	3.04413	6.65102		8.83762	0
31529	Thu Mar 23 15:02:46 2017_x000D_	19.9175	28.7976	38.4862	0.671711	1	25.8631	26.4731	174.416	3.04413	6.38384		22.1023	0
31530	Thu Mar 23 15:02:46 2017_x000D_	20.4219	28.2606	42.6273	0.743986	1	25.8631	26.4731	174.416	3.04413	5.72729		11.2384	13.1342
31531	Thu Mar 23 15:02:46 2017_x000D_	20.7279	28.0445	44.6365	0.779054	1	25.4255	26.4596	177.387	3.096	4.95776		19.9646	0
31532	Thu Mar 23 15:02:46 2017_x000D_	21.2353	27.6139	42.6278	0.743996	1	25.4255	26.4596	177.387	3.096	4.34628		8.83543	0
31533	Thu Mar 23 15:02:46 2017_x000D_	21.4369	27.3992	42.6276	0.743993	1	25.4255	26.4596	177.387	3.096	4.09778		8.83337	0
31534	Thu Mar 23 15:02:46 2017_x000D_	21.6384	27.1845	42.6275	0.74399	1	25.4255	26.4596	177.387	3.096	3.85585		18.1449	13.1342
31535	Thu Mar 23 15:02:46 2017_x000D_	22.149	26.8603	38.485	0.67169	1	25.8631	26.4731	176.025	3.07222	3.73423		17.6646	0
31536	Thu Mar 23 15:02:46 2017_x000D_	22.552	26.431	38.4841	0.671675	1	25.8631	26.4731	176.025	3.07222	3.31137		6.95297	0
31537	Thu Mar 23 15:02:46 2017_x000D_	22.7568	26.3225	36.0614	0.62939	1	25.8631	26.4731	176.025	3.07222	3.10995		11.2175	0
31538	Thu Mar 23 15:02:46 2017_x000D_	23.0623	26.1069	34.4148	0.600652	1	25.8631	26.4731	176.025	3.07222	2.82464		11.2234	0
31539	Thu Mar 23 15:02:46 2017_x000D_	23.3679	25.8911	36.0615	0.629392	1	25.8631	26.4731	176.025	3.07222	2.56218		15.5695	94.2942
31540	Thu Mar 23 15:02:46 2017_x000D_	23.7742	25.5682	38.485	0.67169	1	28.3585	24.562	212.207	3.70371	4.69343		8.82913	0
31541	Thu Mar 23 15:02:46 2017_x000D_	23.9756	25.3536	38.4845	0.671682	1	28.3585	24.562	212.207	3.70371	4.45381		16.7362	0
31542	Thu Mar 23 15:02:46 2017_x000D_	24.4892	25.1358	40.3214	0.703742	1	28.3585	24.562	212.207	3.70371	3.91161		8.82489	0
31543	Thu Mar 23 15:02:46 2017_x000D_	24.6905	24.9213	40.3212	0.703737	1	28.3585	24.562	212.207	3.70371	3.68556		17.6497	123.344
31544	Thu Mar 23 15:02:46 2017_x000D_	25.0932	24.4924	40.3205	0.703726	1	31.7491	22.2365	247.558	4.3207	7.02781		4.40609	0
31545	Thu Mar 23 15:02:46 2017_x000D_	25.1937	24.3853	36.0599	0.629364	1	31.7491	22.2365	247.558	4.3207	6.89859		9.82253	0
31546	Thu Mar 23 15:02:46 2017_x000D_	25.5023	24.2759	40.3214	0.703742	1	31.7491	22.2365	247.558	4.3207	6.57128		13.2288	0
31547	Thu Mar 23 15:02:46 2017_x000D_	25.8041	23.9544	36.06	0.629366	1	31.7491	22.2365	247.558	4.3207	6.18823		4.41662	60.1112
31548	Thu Mar 23 15:02:46 2017_x000D_	25.9049	23.8471	40.3209	0.703732	1	32.0577	20.2567	259.074	4.52169	7.12376		13.2308	0
31549	Thu Mar 23 15:02:47 2017_x000D_	26.2068	23.5256	40.7654	0.71149	1	32.0577	20.2567	259.074	4.52169	6.70214		4.41251	0
31550	Thu Mar 23 15:02:47 2017_x000D_	26.3074	23.4183	40.3202	0.703721	1	32.0577	20.2567	259.074	4.52169	6.56214		6.23129	0
31551	Thu Mar 23 15:02:47 2017_x000D_	26.5151	23.4163	40.3214	0.703742	1	32.0577	20.2567	259.074	4.52169	6.37993		15.6563	0
31552	Thu Mar 23 15:02:47 2017_x000D_	26.814	22.9885	46.8076	0.816947	1	32.0577	20.2567	259.074	4.52169	5.91262		9.81204	29.4308
31553	Thu Mar 23 15:02:47 2017_x000D_	27.1223	22.8793	50.9711	0.889613	1	31.66	19.3599	253.399	4.42266	5.74255		10.0193	0
31554	Thu Mar 23 15:02:47 2017_x000D_	27.2169	22.559	68.0658	1.18797	1	31.66	19.3599	253.399	4.42266	5.47498		4.41908	0
31555	Thu Mar 23 15:02:47 2017_x000D_	27.3175	22.4514	77.2318	1.34795	1	31.66	19.3599	253.399	4.42266	5.33054		7.04301	0
31556	Thu Mar 23 15:02:47 2017_x000D_	27.4147	22.2377	85.8359	1.49812	1	31.66	19.3599	253.399	4.42266	5.12877		6.39016	20.8655
31557	Thu Mar 23 15:02:47 2017_x000D_	27.408	22.0248	97.5727	1.70297	1	31.4712	18.6905	251.488	4.38929	5.25615		3.18763	0
31558	Thu Mar 23 15:02:47 2017_x000D_	27.4046	21.9186	103.905	1.81348	1	31.4712	18.6905	251.488	4.38929	5.1921		10.1412	0
31559	Thu Mar 23 15:02:47 2017_x000D_	27.2905	21.6004	118.797	2.07339	1	31.4712	18.6905	251.488	4.38929	5.0937		6.37208	0
31560	Thu Mar 23 15:02:47 2017_x000D_	27.2839	21.3881	126.906	2.21493	1	31.4712	18.6905	251.488	4.38929	4.98102		11.4408	13.2644
31561	Thu Mar 23 15:02:47 2017_x000D_	26.9655	21.1782	137.517	2.40012	1	31.4911	18.2488	252.238	4.40239	5.39096		7.15474	0
31562	Thu Mar 23 15:02:47 2017_x000D_	26.8551	20.9668	144.026	2.51372	1	31.4911	18.2488	252.238	4.40239	5.37401		3.12309	0
31563	Thu Mar 23 15:02:47 2017_x000D_	26.751	20.9676	145.75	2.54382	1	31.4911	18.2488	252.238	4.40239	5.46447		22.8866	0
31564	Thu Mar 23 15:02:47 2017_x000D_	26.1144	20.5472	145.751	2.54383	1	31.4911	18.2488	252.238	4.40239	5.84735		11.445	6.63379
31565	Thu Mar 23 15:02:47 2017_x000D_	25.7961	20.3369	144.03	2.51379	1	31.5011	18.0279	252.809	4.41235	6.15455		11.5665	0
31566	Thu Mar 23 15:02:47 2017_x000D_	25.5781	20.0189	141.658	2.47239	1	31.5011	18.0279	252.809	4.41235	6.24868		22.929	0
31567	Thu Mar 23 15:02:47 2017_x000D_	24.9404	19.5976	141.66	2.47244	1	31.5011	18.0279	252.809	4.41235	6.74587		7.07852	0
31568	Thu Mar 23 15:02:47 2017_x000D_	24.7291	19.4926	135.453	2.3641	1	31.5011	18.0279	252.809	4.41235	6.92859		20.5458	0
31569	Thu Mar 23 15:02:47 2017_x000D_	24.2956	18.9624	133.381	2.32795	1	31.5011	18.0279	252.809	4.41235	7.26585		11.4791	6.63079
31570	Thu Mar 23 15:02:47 2017_x000D_	23.9764	18.7514	131.167	2.2893	1	31.5111	17.8071	245.42	4.28338	7.59364		20.5712	0
31571	Thu Mar 23 15:02:48 2017_x000D_	23.5423	18.2206	129.279	2.25635	1	31.5111	17.8071	245.42	4.28338	7.97952		9.06891	0
31572	Thu Mar 23 15:02:48 2017_x000D_	23.3269	18.0085	129.28	2.25637	1	31.5111	17.8071	245.42	4.28338	8.18668		7.2003	0
31573	Thu Mar 23 15:02:48 2017_x000D_	23.2159	17.7957	126.944	2.21559	1	31.5111	17.8071	245.42	4.28338	8.29521		23.2238	6.56717
31574	Thu Mar 23 15:02:48 2017_x000D_	22.7779	17.1574	126.943	2.21557	1	31.7299	17.8139	234.664	4.09566	8.97604		7.21788	0
31575	Thu Mar 23 15:02:48 2017_x000D_	22.6664	16.9442	129.275	2.25627	1	31.7299	17.8139	234.664	4.09566	9.10513		16.001	0
31576	Thu Mar 23 15:02:48 2017_x000D_	22.2382	16.6262	131.164	2.28924	1	31.7299	17.8139	234.664	4.09566	9.56572		9.09437	0
31577	Thu Mar 23 15:02:48 2017_x000D_	22.0222	16.4135	131.165	2.28925	1	31.7299	17.8139	234.664	4.09566	9.80819		16.1304	6.63379
31578	Thu Mar 23 15:02:48 2017_x000D_	21.6944	15.9873	133.376	2.32785	1	31.7399	17.593	233.947	4.08314	10.173		11.6382	0
31579	Thu Mar 23 15:02:48 2017_x000D_	21.4748	15.6675	135.437	2.36382	1	31.7399	17.593	233.947	4.08314	10.4441		7.13351	0
31580	Thu Mar 23 15:02:48 2017_x000D_	21.262	15.5614	133.377	2.32786	1	31.7399	17.593	233.947	4.08314	10.673		7.23674	0
31581	Thu Mar 23 15:02:48 2017_x000D_	21.1501	15.3477	135.437	2.36382	1	31.7399	17.593	233.947	4.08314	10.8252		16.1465	14.7243
31582	Thu Mar 23 15:02:48 2017_x000D_	20.8222	14.9209	133.372	2.32779	1	31.541	17.1443	247.021	4.31133	10.947		9.11769	0
31583	Thu Mar 23 15:02:48 2017_x000D_	20.6057	14.7076	133.373	2.3278	1	31.541	17.1443	247.021	4.31133	11.2035		18.2481	0
31584	Thu Mar 23 15:02:48 2017_x000D_	20.1723	14.2808	133.374	2.32781	1	31.541	17.1443	247.021	4.31133	11.7238		9.12828	0
31585	Thu Mar 23 15:02:48 2017_x000D_	19.9556	14.0672	133.374	2.32782	1	31.541	17.1443	247.021	4.31133	11.9871		11.674	0
31586	Thu Mar 23 15:02:48 2017_x000D_	19.7352	13.7465	135.432	2.36373	1	31.541	17.1443	247.021	4.31133	12.285		7.159	75.3529
31587	Thu Mar 23 15:02:48 2017_x000D_	19.5217	13.6399	133.375	2.32783	1	30.9941	14.6928	248.456	4.33638	11.5206		13.7084	0
31588	Thu Mar 23 15:02:48 2017_x000D_	19.196	13.3194	137.497	2.39978	1	30.9941	14.6928	248.456	4.33638	11.8778		4.57153	0
31589	Thu Mar 23 15:02:48 2017_x000D_	19.0876	13.2123	133.376	2.32784	1	30.9941	14.6928	248.456	4.33638	11.9982		7.2623	0
31590	Thu Mar 23 15:02:48 2017_x000D_	18.9752	12.9979	135.432	2.36373	1	30.9941	14.6928	248.456	4.33638	12.1378		11.593	67.8068
31591	Thu Mar 23 15:02:48 2017_x000D_	18.6531	12.7844	133.376	2.32786	1	29.9889	12.6684	253.798	4.42962	11.3364		7.26901	0
31592	Thu Mar 23 15:02:49 2017_x000D_	18.5406	12.5698	135.432	2.36373	1	29.9889	12.6684	253.798	4.42962	11.4487		4.56521	0
31593	Thu Mar 23 15:02:49 2017_x000D_	18.4322	12.463	135.432	2.36373	1	29.9889	12.6684	253.798	4.42962	11.5585		11.6171	0
31594	Thu Mar 23 15:02:49 2017_x000D_	18.1094	12.2491	137.495	2.39974	1	29.9889	12.6684	253.798	4.42962	11.8869		9.16225	44.2334
31595	Thu Mar 23 15:02:49 2017_x000D_	17.8918	12.0348	137.495	2.39973	1	29.3915	11.3204	244.397	4.26554	11.5219		11.7125	0
31596	Thu Mar 23 15:02:49 2017_x000D_	17.6703	11.7133	148.114	2.58508	1	29.3915	11.3204	244.397	4.26554	11.7278		0.0108167	0
31597	Thu Mar 23 15:02:49 2017_x000D_	17.67	11.7135	156.056	2.72369	1	29.3915	11.3204	244.397	4.26554	11.7281		3.15901	0
31598	Thu Mar 23 15:02:49 2017_x000D_	17.7753	11.7137	168.132	2.93445	1	29.3915	11.3204	244.397	4.26554	11.6229		7.00823	27.8582
31599	Thu Mar 23 15:02:49 2017_x000D_	17.9826	11.606	183.289	3.199	1	28.7641	10.6358	249.573	4.35587	10.8251		3.23901	0
31600	Thu Mar 23 15:02:49 2017_x000D_	17.9864	11.7139	192.434	3.35861	1	28.7641	10.6358	249.573	4.35587	10.8315		8.91088	0
31601	Thu Mar 23 15:02:49 2017_x000D_	18.1905	11.4981	211.699	3.69484	1	28.7641	10.6358	249.573	4.35587	10.6087		0.0123693	0
31602	Thu Mar 23 15:02:49 2017_x000D_	18.1909	11.498	220.193	3.8431	1	28.7641	10.6358	249.573	4.35587	10.6083		7.12867	0
31603	Thu Mar 23 15:02:49 2017_x000D_	18.2895	11.2818	240.041	4.1895	1	28.7641	10.6358	249.573	4.35587	10.4945		0.0123693	20.91
31604	Thu Mar 23 15:02:49 2017_x000D_	18.2896	11.2814	248.174	4.33145	1	28.5748	9.965	247.801	4.32495	10.3691		0.006	0
31605	Thu Mar 23 15:02:49 2017_x000D_	18.2896	11.2812	253.714	4.42815	1	28.5748	9.965	247.801	4.32495	10.3691		3.21162	0
31606	Thu Mar 23 15:02:49 2017_x000D_	18.293	11.3882	266.024	4.64299	1	28.5748	9.965	247.801	4.32495	10.3798		3.16801	0
31607	Thu Mar 23 15:02:49 2017_x000D_	18.1874	11.388	-79.3598	-1.38509	1	28.5748	9.965	247.801	4.32495	10.4844		0.0108167	18.5792
31608	Thu Mar 23 15:02:49 2017_x000D_	18.1871	11.3878	-73.7784	-1.28768	1	28.1564	9.5084	247.39	4.31777	10.1449		13.3865	0
31609	Thu Mar 23 15:02:49 2017_x000D_	18.3063	11.8178	-63.6965	-1.11171	1	28.1564	9.5084	247.39	4.31777	10.1172		7.27698	0
31610	Thu Mar 23 15:02:49 2017_x000D_	18.4188	12.0327	-66.4142	-1.15915	1	28.1564	9.5084	247.39	4.31777	10.0595		24.7391	0
31611	Thu Mar 23 15:02:49 2017_x000D_	18.7592	12.7838	-70.219	-1.22555	1	28.1564	9.5084	247.39	4.31777	9.95166		13.3715	49.943
31612	Thu Mar 23 15:02:49 2017_x000D_	18.8787	13.2132	-73.0286	-1.27459	1	26.652	8.7955	187.655	3.2752	8.94093		20.5211	0
31613	Thu Mar 23 15:02:50 2017_x000D_	19.1104	13.8568	-78.8967	-1.37701	1	26.652	8.7955	187.655	3.2752	9.08254		10.2477	0
31614	Thu Mar 23 15:02:50 2017_x000D_	19.2261	14.1782	-82.251	-1.43555	1	26.652	8.7955	187.655	3.2752	9.17156		13.3518	0
31615	Thu Mar 23 15:02:50 2017_x000D_	19.3453	14.607	-85.1692	-1.48648	1	26.652	8.7955	187.655	3.2752	9.33603		19.4851	20.7461
31616	Thu Mar 23 15:02:50 2017_x000D_	19.2617	15.2511	-88.1074	-1.53776	1	26.0043	8.5532	180	3.14159	9.50392		12.8741	0
31617	Thu Mar 23 15:02:50 2017_x000D_	19.2759	15.68	-88.1073	-1.53776	1	26.0043	8.5532	180	3.14159	9.80116		13.3336	0
31618	Thu Mar 23 15:02:50 2017_x000D_	19.395	16.1082	268.94	4.69389	1	26.0043	8.5532	180	3.14159	10.038		19.4617	0
31619	Thu Mar 23 15:02:50 2017_x000D_	19.3113	16.7515	-88.1074	-1.53776	1	26.0043	8.5532	180	3.14159	10.5834		6.42953	0
31620	Thu Mar 23 15:02:50 2017_x000D_	19.3184	16.9657	-88.1074	-1.53776	1	26.0043	8.5532	180	3.14159	10.7458		19.2825	6.57935
31621	Thu Mar 23 15:02:50 2017_x000D_	19.3396	17.6081	-88.1073	-1.53776	1	25.7851	8.5462	180	3.14159	11.1204		12.8471	0
31622	Thu Mar 23 15:02:50 2017_x000D_	19.3538	18.0361	-88.1073	-1.53776	1	25.7851	8.5462	180	3.14159	11.4638		6.42343	0
31623	Thu Mar 23 15:02:50 2017_x000D_	19.3608	18.2501	-88.1073	-1.53776	1	25.7851	8.5462	180	3.14159	11.6378		19.2553	0
31624	Thu Mar 23 15:02:50 2017_x000D_	19.3818	18.8916	-82.239	-1.43534	1	25.7851	8.5462	180	3.14159	12.1667		6.42053	20.908
31625	Thu Mar 23 15:02:50 2017_x000D_	19.3889	19.1055	-82.2384	-1.43533	1	25.1176	8.7466	135	2.35619	11.8374		19.2495	0
31626	Thu Mar 23 15:02:50 2017_x000D_	19.4101	19.7468	-82.2367	-1.4353	1	25.1176	8.7466	135	2.35619	12.3927		13.2784	0
31627	Thu Mar 23 15:02:50 2017_x000D_	19.5288	20.1732	-79.3518	-1.38495	1	25.1176	8.7466	135	2.35619	12.7201		19.5686	0
31628	Thu Mar 23 15:02:50 2017_x000D_	19.6548	20.8132	-82.2392	-1.43535	1	25.1176	8.7466	135	2.35619	13.2456		6.40844	0
31629	Thu Mar 23 15:02:50 2017_x000D_	19.6618	21.0267	-82.2387	-1.43534	1	25.1176	8.7466	135	2.35619	13.4375		13.2631	57.3252
31630	Thu Mar 23 15:02:50 2017_x000D_	19.7804	21.4526	-79.3521	-1.38496	1	23.9527	10.2613	111.255	1.94177	11.9438		19.5438	0
31631	Thu Mar 23 15:02:50 2017_x000D_	19.9062	22.0918	-82.2411	-1.43538	1	23.9527	10.2613	111.255	1.94177	12.5034		12.8019	0
31632	Thu Mar 23 15:02:50 2017_x000D_	19.9202	22.5183	-82.24	-1.43536	1	23.9527	10.2613	111.255	1.94177	12.9033		6.39945	0
31633	Thu Mar 23 15:02:50 2017_x000D_	19.9272	22.7315	-82.2395	-1.43535	1	23.9527	10.2613	111.255	1.94177	13.1038		25.5858	29.8124
31634	Thu Mar 23 15:02:50 2017_x000D_	19.9552	23.5839	-82.2373	-1.43531	1	23.475	11.1327	109.836	1.917	12.9391		19.5079	0
31635	Thu Mar 23 15:02:51 2017_x000D_	20.0809	24.2219	-85.1674	-1.48645	1	23.475	11.1327	109.836	1.917	13.5221		6.39035	0
31636	Thu Mar 23 15:02:51 2017_x000D_	20.0878	24.4348	-85.1671	-1.48645	1	23.475	11.1327	109.836	1.917	13.7266		13.2211	0
31637	Thu Mar 23 15:02:51 2017_x000D_	20.2062	24.8593	-82.2392	-1.43535	1	23.475	11.1327	109.836	1.917	14.1104		19.1593	29.8084
31638	Thu Mar 23 15:02:51 2017_x000D_	20.2271	25.4976	-82.2376	-1.43532	1	22.9974	12.004	109.159	1.90518	13.775		6.38146	0
31639	Thu Mar 23 15:02:51 2017_x000D_	20.2341	25.7102	-82.237	-1.43531	1	22.9974	12.004	109.159	1.90518	13.982		12.7659	0
31640	Thu Mar 23 15:02:51 2017_x000D_	20.2481	26.1355	-82.236	-1.43529	1	22.9974	12.004	109.159	1.90518	14.3965		14.3346	0
31641	Thu Mar 23 15:02:51 2017_x000D_	20.4707	26.5583	-82.24	-1.43536	1	22.9974	12.004	109.159	1.90518	14.772		9.56019	0
31642	Thu Mar 23 15:02:51 2017_x000D_	20.4812	26.8768	-82.531	-1.44044	1	22.9974	12.004	109.159	1.90518	15.0841		15.9444	38.855
31643	Thu Mar 23 15:02:51 2017_x000D_	20.4985	27.408	-82.2378	-1.43532	1	22.2909	13.0895	105.794	1.84645	14.4303		12.7448	0
31644	Thu Mar 23 15:02:51 2017_x000D_	20.5124	27.8326	-82.2368	-1.4353	1	22.2909	13.0895	105.794	1.84645	14.85		12.7418	0
31645	Thu Mar 23 15:02:51 2017_x000D_	20.5263	28.2571	-82.2357	-1.43528	1	22.2909	13.0895	105.794	1.84645	15.2699		7.15121	0
31646	Thu Mar 23 15:02:51 2017_x000D_	20.6374	28.468	-79.3401	-1.38475	1	22.2909	13.0895	105.794	1.84645	15.4671		7.15401	86.8549
31647	Thu Mar 23 15:02:51 2017_x000D_	20.7487	28.6789	-82.2398	-1.43535	1	20.6492	15.4742	118.901	2.07522	13.2051		12.7328	0
31648	Thu Mar 23 15:02:51 2017_x000D_	20.7626	29.1031	-82.2387	-1.43534	1	20.6492	15.4742	118.901	2.07522	13.6294		3.17864	0
31649	Thu Mar 23 15:02:51 2017_x000D_	20.766	29.209	-82.5305	-1.44043	1	20.6492	15.4742	118.901	2.07522	13.7353		3.18773	0
31650	Thu Mar 23 15:02:51 2017_x000D_	20.7695	29.3152	-82.2381	-1.43533	1	20.6492	15.4742	118.901	2.07522	13.8415		12.7237	98.332
31651	Thu Mar 23 15:02:51 2017_x000D_	20.7833	29.7391	-82.2371	-1.43531	1	18.9887	18.3002	109.898	1.91808	11.5788		6.36347	0
31652	Thu Mar 23 15:02:51 2017_x000D_	20.7903	29.9511	-82.2365	-1.4353	1	18.9887	18.3002	109.898	1.91808	11.7894		9.53301	0
31653	Thu Mar 23 15:02:51 2017_x000D_	20.8006	30.2687	-82.5279	-1.44038	1	18.9887	18.3002	109.898	1.91808	12.1049		9.53891	0
31654	Thu Mar 23 15:02:51 2017_x000D_	20.8108	30.5865	-76.4841	-1.3349	1	18.9887	18.3002	109.898	1.91808	12.4207		0.0276586	35.8513
31655	Thu Mar 23 15:02:51 2017_x000D_	20.8099	30.5863	-58.3688	-1.01873	1	18.5019	19.3916	115.476	2.01543	11.4301		9.00613	0
31656	Thu Mar 23 15:02:52 2017_x000D_	20.5943	30.3774	-50.3684	-0.879094	1	18.5019	19.3916	115.476	2.01543	11.1833		0.0108167	0
31657	Thu Mar 23 15:02:52 2017_x000D_	20.594	30.3776	-42.0811	-0.734453	1	18.5019	19.3916	115.476	2.01543	11.1834		0.0127279	0
31658	Thu Mar 23 15:02:52 2017_x000D_	20.5937	30.3779	-33.8396	-0.590612	1	18.5019	19.3916	115.476	2.01543	11.1837		6.25293	0
31659	Thu Mar 23 15:02:52 2017_x000D_	20.3853	30.3815	-14.9347	-0.260659	1	18.5019	19.3916	115.476	2.01543	11.1501		3.16684	44.6547
31660	Thu Mar 23 15:02:52 2017_x000D_	20.3817	30.276	-5.04289	-0.0880151	1	17.7865	20.6969	107.762	1.88079	9.92443		7.16632	0
31661	Thu Mar 23 15:02:52 2017_x000D_	20.4935	30.4871	12.89	0.224974	1	17.7865	20.6969	107.762	1.88079	10.1576		4.42266	0
31662	Thu Mar 23 15:02:52 2017_x000D_	20.5947	30.3799	22.4845	0.392429	1	17.7865	20.6969	107.762	1.88079	10.082		0.018	0
31663	Thu Mar 23 15:02:52 2017_x000D_	20.5953	30.3799	36.0844	0.629791	1	17.7865	20.6969	107.762	1.88079	10.0822		6.26165	29.7641
31664	Thu Mar 23 15:02:52 2017_x000D_	20.804	30.3769	44.6471	0.779238	1	17.3096	21.5669	106.925	1.86619	9.47771		13.25	0
31665	Thu Mar 23 15:02:52 2017_x000D_	21.1063	30.0549	48.9719	0.854722	1	17.3096	21.5669	106.925	1.86619	9.29844		11.3034	0
31666	Thu Mar 23 15:02:52 2017_x000D_	21.3044	29.7344	50.9706	0.889605	1	17.3096	21.5669	106.925	1.86619	9.09211		11.3003	0
31667	Thu Mar 23 15:02:52 2017_x000D_	21.5023	29.4139	48.9715	0.854714	1	17.3096	21.5669	106.925	1.86619	8.89686		24.3322	21.0376
31668	Thu Mar 23 15:02:52 2017_x000D_	22.1097	28.8764	42.6391	0.744192	1	17.0615	22.2228	115.201	2.01064	8.35193		11.3003	0
31669	Thu Mar 23 15:02:52 2017_x000D_	22.3076	28.5559	40.332	0.703927	1	17.0615	22.2228	115.201	2.01064	8.22373		22.4238	0
31670	Thu Mar 23 15:02:52 2017_x000D_	22.918	28.1245	31.9302	0.557287	1	17.0615	22.2228	115.201	2.01064	8.31436		15.5625	0
31671	Thu Mar 23 15:02:52 2017_x000D_	23.324	27.8016	29.291	0.511224	1	17.0615	22.2228	115.201	2.01064	8.38701		6.94767	0
31672	Thu Mar 23 15:02:52 2017_x000D_	23.5286	27.6931	26.5198	0.462859	1	17.0615	22.2228	115.201	2.01064	8.47039		25.0469	14.8787
31673	Thu Mar 23 15:02:52 2017_x000D_	24.2428	27.2607	25.2449	0.440607	1	16.8231	22.6577	113.674	1.98398	8.73153		12.8057	0
31674	Thu Mar 23 15:02:52 2017_x000D_	24.655	27.1498	22.4569	0.391946	1	16.8231	22.6577	113.674	1.98398	9.02871		12.8071	0
31675	Thu Mar 23 15:02:52 2017_x000D_	25.0673	27.0391	25.2476	0.440654	1	16.8231	22.6577	113.674	1.98398	9.33614		22.4028	0
31676	Thu Mar 23 15:02:52 2017_x000D_	25.6772	26.6082	25.2453	0.440614	1	16.8231	22.6577	113.674	1.98398	9.69544		19.615	27.4108
31677	Thu Mar 23 15:02:52 2017_x000D_	26.2933	26.3893	25.2465	0.440634	1	16.5654	23.5343	65.8543	1.14937	10.1382		6.93815	0
31678	Thu Mar 23 15:02:53 2017_x000D_	26.4977	26.2811	27.9242	0.487369	1	16.5654	23.5343	65.8543	1.14937	10.3051		11.1969	0
31679	Thu Mar 23 15:02:53 2017_x000D_	26.8025	26.0657	29.2939	0.511275	1	16.5654	23.5343	65.8543	1.14937	10.5454		13.8657	0
31680	Thu Mar 23 15:02:53 2017_x000D_	27.2109	25.8493	29.2941	0.511278	1	16.5654	23.5343	65.8543	1.14937	10.8943		6.93285	20.7307
31681	Thu Mar 23 15:02:53 2017_x000D_	27.4151	25.7411	31.9352	0.557374	1	17.213	23.7754	35.5782	0.620957	10.3897		22.3721	0
31682	Thu Mar 23 15:02:53 2017_x000D_	28.0241	25.3107	31.9346	0.557363	1	17.213	23.7754	35.5782	0.620957	10.9196		6.92879	0
31683	Thu Mar 23 15:02:53 2017_x000D_	28.2282	25.2026	34.4419	0.601124	1	17.213	23.7754	35.5782	0.620957	11.1073		9.79608	0
31684	Thu Mar 23 15:02:53 2017_x000D_	28.5359	25.0933	33.5185	0.585008	1	17.213	23.7754	35.5782	0.620957	11.3993		8.80369	23.6271
31685	Thu Mar 23 15:02:53 2017_x000D_	28.7367	24.8793	33.5176	0.584993	1	17.8509	24.2373	20.5039	0.357861	10.9047		18.0664	0
31686	Thu Mar 23 15:02:53 2017_x000D_	29.2449	24.5562	34.4424	0.601133	1	17.8509	24.2373	20.5039	0.357861	11.3985		13.2055	0
31687	Thu Mar 23 15:02:53 2017_x000D_	29.5461	24.2352	33.5165	0.584972	1	17.8509	24.2373	20.5039	0.357861	11.6952		16.655	0
31688	Thu Mar 23 15:02:53 2017_x000D_	30.0571	24.0182	31.9343	0.557358	1	17.8509	24.2373	20.5039	0.357861	12.2082		11.1669	0
31689	Thu Mar 23 15:02:53 2017_x000D_	30.3611	23.8034	30.4819	0.53201	1	17.8509	24.2373	20.5039	0.357861	12.5177		18.0531	72.3105
31690	Thu Mar 23 15:02:53 2017_x000D_	30.8689	23.4805	29.2898	0.511203	1	20.2601	24.3117	0	0	10.6413		13.8322	0
31691	Thu Mar 23 15:02:53 2017_x000D_	31.2763	23.2646	29.2899	0.511206	1	20.2601	24.3117	0	0	11.0659		8.79521	0
31692	Thu Mar 23 15:02:53 2017_x000D_	31.4769	23.0508	29.2886	0.511182	1	20.2601	24.3117	0	0	11.2874		23.5351	0
31693	Thu Mar 23 15:02:53 2017_x000D_	32.1911	22.7262	33.5191	0.585019	1	20.2601	24.3117	0	0	12.0359		11.1561	73.6674
31694	Thu Mar 23 15:02:53 2017_x000D_	32.4948	22.5116	31.9344	0.557361	1	22.6881	23.9447	350.028	6.10914	9.91086		20.7234	0
31695	Thu Mar 23 15:02:53 2017_x000D_	33.1052	22.1882	34.4453	0.601184	1	22.6881	23.9447	350.028	6.10914	10.5641		8.78687	0
31696	Thu Mar 23 15:02:53 2017_x000D_	33.3055	21.9745	29.2879	0.51117	1	22.6881	23.9447	350.028	6.10914	10.7987		20.7126	0
31697	Thu Mar 23 15:02:53 2017_x000D_	33.9156	21.6513	31.9347	0.557366	1	22.6881	23.9447	350.028	6.10914	11.4593		13.8039	59.5929
31698	Thu Mar 23 15:02:53 2017_x000D_	34.3222	21.4359	31.9351	0.557373	1	24.6681	23.785	0	0	9.93579		22.2923	0
31699	Thu Mar 23 15:02:54 2017_x000D_	34.929	21.007	31.9346	0.557364	1	24.6681	23.785	0	0	10.6303		8.78249	0
31700	Thu Mar 23 15:02:54 2017_x000D_	35.1293	20.7935	31.9335	0.557345	1	24.6681	23.785	0	0	10.8805		13.7932	0
31701	Thu Mar 23 15:02:54 2017_x000D_	35.5356	20.5783	31.934	0.557353	1	24.6681	23.785	0	0	11.3307		17.9939	46.5483
31702	Thu Mar 23 15:02:54 2017_x000D_	36.0417	20.2564	27.9103	0.487126	1	26.21	23.6117	353.274	6.16579	10.3885		9.74182	0
31703	Thu Mar 23 15:02:54 2017_x000D_	36.3478	20.148	31.9349	0.557368	1	26.21	23.6117	353.274	6.16579	10.7132		6.89121	0
31704	Thu Mar 23 15:02:54 2017_x000D_	36.5508	20.0405	29.2864	0.511143	1	26.21	23.6117	353.274	6.16579	10.9401		22.264	0
31705	Thu Mar 23 15:02:54 2017_x000D_	37.1568	19.6121	29.2852	0.511122	1	26.21	23.6117	353.274	6.16579	11.6546		6.89121	0
31706	Thu Mar 23 15:02:54 2017_x000D_	37.3598	19.5046	31.9347	0.557366	1	26.21	23.6117	353.274	6.16579	11.8822		9.72002	106.773
31707	Thu Mar 23 15:02:54 2017_x000D_	37.6652	19.3964	27.9103	0.487126	1	29.3526	21.941	349.074	6.09248	8.69335		17.9824	0
31708	Thu Mar 23 15:02:54 2017_x000D_	38.1711	19.0749	31.9356	0.557382	1	29.3526	21.941	349.074	6.09248	9.27257		6.88185	0
31709	Thu Mar 23 15:02:54 2017_x000D_	38.3738	18.9675	29.2856	0.511131	1	29.3526	21.941	349.074	6.09248	9.49862		15.4463	0
31710	Thu Mar 23 15:02:54 2017_x000D_	38.7766	18.6468	31.935	0.557371	1	29.3526	21.941	349.074	6.09248	9.98316		9.71236	71.6975
31711	Thu Mar 23 15:02:54 2017_x000D_	39.0818	18.5388	27.9087	0.487098	1	31.3814	20.6778	338.16	5.902	7.99196		6.88044	0
31712	Thu Mar 23 15:02:54 2017_x000D_	39.2845	18.4315	30.4804	0.531983	1	31.3814	20.6778	338.16	5.902	8.21613		11.1212	0
31713	Thu Mar 23 15:02:54 2017_x000D_	39.5872	18.2175	31.9359	0.557387	1	31.3814	20.6778	338.16	5.902	8.56669		6.87779	0
31714	Thu Mar 23 15:02:54 2017_x000D_	39.7898	18.1102	29.2848	0.511116	1	31.3814	20.6778	338.16	5.902	8.79169		13.7529	62.508
31715	Thu Mar 23 15:02:54 2017_x000D_	40.1949	17.8956	29.285	0.511119	1	33.1815	19.6285	342.238	5.97319	7.22431		3.17496	0
31716	Thu Mar 23 15:02:54 2017_x000D_	40.1923	17.7898	31.9353	0.557376	1	33.1815	19.6285	342.238	5.97319	7.24791		6.15314	0
31717	Thu Mar 23 15:02:54 2017_x000D_	40.3974	17.7884	31.9368	0.557402	1	33.1815	19.6285	342.238	5.97319	7.44682		11.103	0
31718	Thu Mar 23 15:02:54 2017_x000D_	40.6995	17.5746	25.2138	0.440064	1	33.1815	19.6285	342.238	5.97319	7.79351		6.87249	0
31719	Thu Mar 23 15:02:54 2017_x000D_	40.9019	17.4673	22.4036	0.391016	1	33.1815	19.6285	342.238	5.97319	8.01719		6.85676	38.6239
31720	Thu Mar 23 15:02:55 2017_x000D_	41.1036	17.3598	6.28375	0.109672	1	34.3053	19.0003	338.745	5.91221	6.99343		3.08101	0
31721	Thu Mar 23 15:02:55 2017_x000D_	41.0009	17.3601	-5.81576	-0.101504	1	34.3053	19.0003	338.745	5.91221	6.89357		4.48025	0
31722	Thu Mar 23 15:02:55 2017_x000D_	40.8956	17.2542	-21.3638	-0.372869	1	34.3053	19.0003	338.745	5.91221	6.81769		3.07815	0
31723	Thu Mar 23 15:02:55 2017_x000D_	40.9982	17.2532	-28.0572	-0.489691	1	34.3053	19.0003	338.745	5.91221	6.91717		4.45269	51.9409
31724	Thu Mar 23 15:02:55 2017_x000D_	41.1036	17.3577	-45.0182	-0.785715	1	35.4593	17.7096	297.566	5.19351	5.65526		4.47388	0
31725	Thu Mar 23 15:02:55 2017_x000D_	41.2093	17.4629	-53.5653	-0.934891	1	35.4593	17.7096	297.566	5.19351	5.75529		4.46114	0
31726	Thu Mar 23 15:02:55 2017_x000D_	41.3145	17.568	-57.6937	-1.00695	1	35.4593	17.7096	297.566	5.19351	5.85691		6.34407	0
31727	Thu Mar 23 15:02:55 2017_x000D_	41.3199	17.7794	-65.4729	-1.14272	1	35.4593	17.7096	297.566	5.19351	5.86102		11.4425	53.6707
31728	Thu Mar 23 15:02:55 2017_x000D_	41.5332	18.0956	-77.1191	-1.34598	1	36.4049	16.1909	302.456	5.27886	5.47059		7.10424	0
31729	Thu Mar 23 15:02:55 2017_x000D_	41.6409	18.3065	-79.9326	-1.39509	1	36.4049	16.1909	302.456	5.27886	5.64725		16.1039	0
31730	Thu Mar 23 15:02:55 2017_x000D_	41.5515	18.8358	-83.0763	-1.44996	1	36.4049	16.1909	302.456	5.27886	5.78645		14.1884	0
31731	Thu Mar 23 15:02:55 2017_x000D_	41.7666	19.257	-83.0804	-1.45003	1	36.4049	16.1909	302.456	5.27886	6.17647		25.5925	37.6002
31732	Thu Mar 23 15:02:55 2017_x000D_	41.8894	20.1012	-80.3573	-1.4025	1	37.3203	15.3348	313.711	5.47528	6.60267		9.50988	0
31733	Thu Mar 23 15:02:55 2017_x000D_	41.8972	20.4181	-79.9294	-1.39503	1	37.3203	15.3348	313.711	5.47528	6.84017		13.0782	0
31734	Thu Mar 23 15:02:55 2017_x000D_	42.0096	20.8393	-77.115	-1.34591	1	37.3203	15.3348	313.711	5.47528	7.23112		19.2849	0
31735	Thu Mar 23 15:02:55 2017_x000D_	42.1271	21.4713	-74.3575	-1.29778	1	37.3203	15.3348	313.711	5.47528	7.795		12.6578	0
31736	Thu Mar 23 15:02:55 2017_x000D_	42.1374	21.8931	-74.3545	-1.29773	1	37.3203	15.3348	313.711	5.47528	8.13731		7.06667	24.0031
31737	Thu Mar 23 15:02:55 2017_x000D_	42.2445	22.1029	-71.6681	-1.25084	1	37.7881	14.6857	315	5.49779	8.653		20.0276	0
31738	Thu Mar 23 15:02:55 2017_x000D_	42.4642	22.7333	-71.6684	-1.25085	1	37.7881	14.6857	315	5.49779	9.30751		20.0143	0
31739	Thu Mar 23 15:02:55 2017_x000D_	42.6837	23.3633	-71.6687	-1.25085	1	37.7881	14.6857	315	5.49779	9.96331		7.05462	0
31740	Thu Mar 23 15:02:55 2017_x000D_	42.7907	23.5727	-69.0584	-1.2053	1	37.7881	14.6857	315	5.49779	10.1983		13.0463	14.89
31741	Thu Mar 23 15:02:55 2017_x000D_	42.9031	23.9928	-71.669	-1.25086	1	38.0271	14.2507	315	5.49779	10.8942		19.9858	0
31742	Thu Mar 23 15:02:56 2017_x000D_	43.1223	24.6219	-71.6693	-1.25086	1	38.0271	14.2507	315	5.49779	11.5552		6.31078	0
31743	Thu Mar 23 15:02:56 2017_x000D_	43.1273	24.8322	-71.6675	-1.25083	1	38.0271	14.2507	315	5.49779	11.7465		11.3427	0
31744	Thu Mar 23 15:02:56 2017_x000D_	43.3388	25.1456	-70.7902	-1.23552	1	38.0271	14.2507	315	5.49779	12.1208		19.9602	52.5201
31745	Thu Mar 23 15:02:56 2017_x000D_	43.5577	25.7739	-70.7902	-1.23552	1	39.7769	14.3059	13.7372	0.23976	12.0752		13.004	0
31746	Thu Mar 23 15:02:56 2017_x000D_	43.6695	26.1927	-68.0605	-1.18788	1	39.7769	14.3059	13.7372	0.23976	12.5079		16.96	0
31747	Thu Mar 23 15:02:56 2017_x000D_	43.8856	26.7151	-69.0553	-1.20524	1	39.7769	14.3059	13.7372	0.23976	13.0717		9.97635	0
31748	Thu Mar 23 15:02:56 2017_x000D_	43.9951	27.0291	-70.7902	-1.23552	1	39.7769	14.3059	13.7372	0.23976	13.4042		19.9156	41.3764
31749	Thu Mar 23 15:02:56 2017_x000D_	44.2135	27.656	-70.7902	-1.23552	1	41.0687	14.7891	15.2266	0.265754	13.2456		9.43161	0
31750	Thu Mar 23 15:02:56 2017_x000D_	44.2209	27.9703	-71.669	-1.25086	1	41.0687	14.7891	15.2266	0.265754	13.5529		11.3028	0
31751	Thu Mar 23 15:02:56 2017_x000D_	44.4318	28.2825	-70.7902	-1.23552	1	41.0687	14.7891	15.2266	0.265754	13.9062		9.94506	0
31752	Thu Mar 23 15:02:56 2017_x000D_	44.541	28.5955	-74.3691	-1.29799	1	41.0687	14.7891	15.2266	0.265754	14.2363		19.1308	0
31753	Thu Mar 23 15:02:56 2017_x000D_	44.6573	29.2225	-71.6696	-1.25087	1	41.0687	14.7891	15.2266	0.265754	14.8728		12.9676	35.2107
31754	Thu Mar 23 15:02:56 2017_x000D_	44.7689	29.6401	-74.3674	-1.29796	1	42.1414	15.2654	14.6118	0.255025	14.6129		19.8615	0
31755	Thu Mar 23 15:02:56 2017_x000D_	44.9867	30.2653	-74.3685	-1.29798	1	42.1414	15.2654	14.6118	0.255025	15.2674		6.99965	0
31756	Thu Mar 23 15:02:56 2017_x000D_	45.093	30.473	-71.6702	-1.25088	1	42.1414	15.2654	14.6118	0.255025	15.4914		22.8537	0
31757	Thu Mar 23 15:02:56 2017_x000D_	45.3131	31.2023	-70.7863	-1.23545	1	42.1414	15.2654	14.6118	0.255025	16.2494		11.248	29.2321
31758	Thu Mar 23 15:02:56 2017_x000D_	45.5234	31.5127	-71.6727	-1.25092	1	42.9954	15.7346	15.869	0.276966	15.9793		19.8198	0
31759	Thu Mar 23 15:02:56 2017_x000D_	45.7407	32.1366	-71.6729	-1.25093	1	42.9954	15.7346	15.869	0.276966	16.6302		12.5313	0
31760	Thu Mar 23 15:02:56 2017_x000D_	45.7503	32.5542	-71.6693	-1.25086	1	42.9954	15.7346	15.869	0.276966	17.0437		6.99034	0
31761	Thu Mar 23 15:02:56 2017_x000D_	45.8567	32.7615	-74.3733	-1.29806	1	42.9954	15.7346	15.869	0.276966	17.2656		19.0503	43.8363
31762	Thu Mar 23 15:02:56 2017_x000D_	45.9723	33.3859	-71.6678	-1.25084	1	44.276	16.4383	28.8114	0.502854	17.0323		8.76327	0
31763	Thu Mar 23 15:02:57 2017_x000D_	46.1798	33.5915	-71.6717	-1.25091	1	44.276	16.4383	28.8114	0.502854	17.2585		9.38948	0
31764	Thu Mar 23 15:02:57 2017_x000D_	46.187	33.9044	-70.7844	-1.23542	1	44.276	16.4383	28.8114	0.502854	17.5703		16.8157	0
31765	Thu Mar 23 15:02:57 2017_x000D_	46.4014	34.4223	-71.6702	-1.25088	1	44.276	16.4383	28.8114	0.502854	18.1092		16.8157	0
31766	Thu Mar 23 15:02:57 2017_x000D_	46.6158	34.9402	-70.7863	-1.23545	1	44.276	16.4383	28.8114	0.502854	18.6493		6.24759	69.5131
31767	Thu Mar 23 15:02:57 2017_x000D_	46.6205	35.1484	-70.7844	-1.23542	1	45.9519	18.0384	38.4737	0.671493	17.1231		4.37424	0
31768	Thu Mar 23 15:02:57 2017_x000D_	46.7242	35.2509	-74.3781	-1.29814	1	45.9519	18.0384	38.4737	0.671493	17.2298		6.24759	0
31769	Thu Mar 23 15:02:57 2017_x000D_	46.7289	35.4591	-74.3765	-1.29812	1	45.9519	18.0384	38.4737	0.671493	17.438		12.8693	0
31770	Thu Mar 23 15:02:57 2017_x000D_	46.8394	35.8736	-71.669	-1.25086	1	45.9519	18.0384	38.4737	0.671493	17.8573		3.03933	88.0358
31771	Thu Mar 23 15:02:57 2017_x000D_	46.9407	35.8721	-74.3793	-1.29816	1	47.8143	20.3062	54.9852	0.959673	15.5904		15.9218	0
31772	Thu Mar 23 15:02:57 2017_x000D_	47.0535	36.3907	-70.7843	-1.23542	1	47.8143	20.3062	54.9852	0.959673	16.1025		6.2354	0
31773	Thu Mar 23 15:02:57 2017_x000D_	47.0579	36.5985	-65.3894	-1.14126	1	47.8143	20.3062	54.9852	0.959673	16.3098		13.9	0
31774	Thu Mar 23 15:02:57 2017_x000D_	47.2689	37.011	-52.7196	-0.920131	1	47.8143	20.3062	54.9852	0.959673	16.7137		0.0108167	100.074
31775	Thu Mar 23 15:02:57 2017_x000D_	47.2686	37.0112	-44.6688	-0.779618	1	49.426	23.2268	72.9682	1.27354	13.9522		13.095	0
31776	Thu Mar 23 15:02:57 2017_x000D_	47.5785	37.3186	-27.5203	-0.480319	1	49.426	23.2268	72.9682	1.27354	14.2124		3.03029	0
31777	Thu Mar 23 15:02:57 2017_x000D_	47.6795	37.3172	-20.7821	-0.362715	1	49.426	23.2268	72.9682	1.27354	14.1982		4.35936	0
31778	Thu Mar 23 15:02:57 2017_x000D_	47.7827	37.4195	-16.9863	-0.296468	1	49.426	23.2268	72.9682	1.27354	14.2875		9.63699	73.3614
31779	Thu Mar 23 15:02:57 2017_x000D_	48.0882	37.5188	-1.96449	-0.0342869	1	50.4131	25.4641	85.8052	1.49758	12.2768		6.06376	0
31780	Thu Mar 23 15:02:57 2017_x000D_	48.2903	37.5156	3.92309	0.0684708	1	50.4131	25.4641	85.8052	1.49758	12.237		6.06381	0
31781	Thu Mar 23 15:02:57 2017_x000D_	48.4924	37.5123	9.75626	0.170279	1	50.4131	25.4641	85.8052	1.49758	12.2003		12.1187	0
31782	Thu Mar 23 15:02:57 2017_x000D_	48.8963	37.5056	15.4198	0.269126	1	50.4131	25.4641	85.8052	1.49758	12.1367		10.9952	0
31783	Thu Mar 23 15:02:57 2017_x000D_	49.1947	37.2928	16.1438	0.281762	1	50.4131	25.4641	85.8052	1.49758	11.8913		21.389	56.1421
31784	Thu Mar 23 15:02:58 2017_x000D_	49.8982	37.177	12.6144	0.220162	1	50.9843	27.2462	67.2154	1.17313	9.99002		12.4771	0
31785	Thu Mar 23 15:02:58 2017_x000D_	50.2991	37.0663	9.75273	0.170217	1	50.9843	27.2462	67.2154	1.17313	9.84398		12.0917	0
31786	Thu Mar 23 15:02:58 2017_x000D_	50.7021	37.0595	9.75435	0.170246	1	50.9843	27.2462	67.2154	1.17313	9.81736		19.1408	0
31787	Thu Mar 23 15:02:58 2017_x000D_	51.3018	36.8417	3.90973	0.0682376	1	50.9843	27.2462	67.2154	1.17313	9.60075		12.0827	38.1713
31788	Thu Mar 23 15:02:58 2017_x000D_	51.7045	36.8349	3.9103	0.0682477	1	51.5864	28.3671	69.9399	1.22068	8.46862		18.3627	0
31789	Thu Mar 23 15:02:58 2017_x000D_	52.3059	36.721	0.956699	0.0166975	1	51.5864	28.3671	69.9399	1.22068	8.38483		12.4725	0
31790	Thu Mar 23 15:02:58 2017_x000D_	52.7102	36.8179	-1.99109	-0.034751	1	51.5864	28.3671	69.9399	1.22068	8.52519		18.0925	0
31791	Thu Mar 23 15:02:58 2017_x000D_	53.3132	36.8078	-1.99209	-0.0347685	1	51.5864	28.3671	69.9399	1.22068	8.61552		12.0557	14.6582
31792	Thu Mar 23 15:02:58 2017_x000D_	53.715	36.801	-1.99267	-0.0347786	1	51.7837	28.8141	66.8528	1.1668	8.21709		12.0527	0
31793	Thu Mar 23 15:02:58 2017_x000D_	54.1167	36.7943	-1.9933	-0.0347897	1	51.7837	28.8141	66.8528	1.1668	8.31423		6.02186	0
31794	Thu Mar 23 15:02:58 2017_x000D_	54.3174	36.7909	-1.99367	-0.0347962	1	51.7837	28.8141	66.8528	1.1668	8.36953		21.3051	0
31795	Thu Mar 23 15:02:58 2017_x000D_	55.0216	36.8828	0.962933	0.0168064	1	51.7837	28.8141	66.8528	1.1668	8.69413		9.03125	0
31796	Thu Mar 23 15:02:58 2017_x000D_	55.3226	36.8778	0.962951	0.0168067	1	51.7837	28.8141	66.8528	1.1668	8.80608		18.0446	18.448
31797	Thu Mar 23 15:02:58 2017_x000D_	55.924	36.8676	0.962901	0.0168058	1	52.1989	29.2677	58.2825	1.01722	8.46374		6.00982	0
31798	Thu Mar 23 15:02:58 2017_x000D_	56.1243	36.8643	0.962939	0.0168065	1	52.1989	29.2677	58.2825	1.01722	8.55085		18.0295	0
31799	Thu Mar 23 15:02:58 2017_x000D_	56.7252	36.8542	0.962889	0.0168056	1	52.1989	29.2677	58.2825	1.01722	8.83416		9.0043	0
31800	Thu Mar 23 15:02:58 2017_x000D_	57.0253	36.8491	0.962923	0.0168062	1	52.1989	29.2677	58.2825	1.01722	8.98731		21.0179	23.5721
31801	Thu Mar 23 15:02:58 2017_x000D_	57.7258	36.8374	0.962913	0.016806	1	52.6036	29.9412	71.4877	1.2477	8.59037		9.52024	0
31802	Thu Mar 23 15:02:58 2017_x000D_	58.0275	36.9358	3.7849	0.0660589	1	52.6036	29.9412	71.4877	1.2477	8.85116		9.0043	0
31803	Thu Mar 23 15:02:58 2017_x000D_	58.3276	36.9307	3.92604	0.0685223	1	52.6036	29.9412	71.4877	1.2477	9.03423		21.8667	0
31804	Thu Mar 23 15:02:58 2017_x000D_	59.023	36.7123	3.78036	0.0659798	1	52.6036	29.9412	71.4877	1.2477	9.33041		8.99525	70.653
31805	Thu Mar 23 15:02:58 2017_x000D_	59.3228	36.7073	3.92155	0.068444	1	53.3709	32.1678	83.377	1.4552	7.48546		20.9549	0
31806	Thu Mar 23 15:02:59 2017_x000D_	60.0212	36.6956	3.78174	0.0660037	1	53.3709	32.1678	83.377	1.4552	8.04534		8.98625	0
31807	Thu Mar 23 15:02:59 2017_x000D_	60.3207	36.6906	3.92311	0.0684711	1	53.3709	32.1678	83.377	1.4552	8.29189		17.9485	0
31808	Thu Mar 23 15:02:59 2017_x000D_	60.9189	36.6806	3.92393	0.0684854	1	53.3709	32.1678	83.377	1.4552	8.79418		12.3529	95.6416
31809	Thu Mar 23 15:02:59 2017_x000D_	61.3157	36.5706	0.956702	0.0166976	1	54.096	35.2723	75.1995	1.31248	7.33551		5.97987	0
31810	Thu Mar 23 15:02:59 2017_x000D_	61.515	36.5672	0.956682	0.0166972	1	54.096	35.2723	75.1995	1.31248	7.53116		8.95921	0
31811	Thu Mar 23 15:02:59 2017_x000D_	61.8136	36.5623	0.956712	0.0166978	1	54.096	35.2723	75.1995	1.31248	7.82467		17.9215	0
31812	Thu Mar 23 15:02:59 2017_x000D_	62.4109	36.5523	0.956737	0.0166982	1	54.096	35.2723	75.1995	1.31248	8.41285		8.96226	0
31813	Thu Mar 23 15:02:59 2017_x000D_	62.7096	36.5473	0.956673	0.0166971	1	54.096	35.2723	75.1995	1.31248	8.70745		17.9065	35.2824
31814	Thu Mar 23 15:02:59 2017_x000D_	63.3064	36.5373	0.956722	0.0166979	1	54.4792	36.3842	70.5115	1.23066	8.82853		5.96782	0
31815	Thu Mar 23 15:02:59 2017_x000D_	63.5053	36.534	0.956702	0.0166976	1	54.4792	36.3842	70.5115	1.23066	9.02734		8.93826	0
31816	Thu Mar 23 15:02:59 2017_x000D_	63.8032	36.529	0.956722	0.0166979	1	54.4792	36.3842	70.5115	1.23066	9.32512		14.9121	0
31817	Thu Mar 23 15:02:59 2017_x000D_	64.3002	36.5207	0.956729	0.0166981	1	54.4792	36.3842	70.5115	1.23066	9.82195		11.9176	64.4374
31818	Thu Mar 23 15:02:59 2017_x000D_	64.6974	36.5141	0.956742	0.0166983	1	55.9301	37.968	0	0	8.88703		5.95882	0
31819	Thu Mar 23 15:02:59 2017_x000D_	64.896	36.5108	0.956722	0.016698	1	55.9301	37.968	0	0	9.08355		5.95582	0
31820	Thu Mar 23 15:02:59 2017_x000D_	65.0945	36.5075	0.956756	0.0166985	1	55.9301	37.968	0	0	9.28005		5.95582	0
31821	Thu Mar 23 15:02:59 2017_x000D_	65.293	36.5042	0.956736	0.0166982	1	55.9301	37.968	0	0	9.47663		14.8702	84.9355
31822	Thu Mar 23 15:02:59 2017_x000D_	65.7886	36.4956	-4.69139	-0.0818801	1	58.76	38.0532	357.33	6.23658	7.19912		8.93221	0
31823	Thu Mar 23 15:02:59 2017_x000D_	66.0863	36.4907	-4.97286	-0.0867927	1	58.76	38.0532	357.33	6.23658	7.49107		2.96495	0
31824	Thu Mar 23 15:02:59 2017_x000D_	66.1851	36.4882	-22.6763	-0.395777	1	58.76	38.0532	357.33	6.23658	7.58824		4.30286	0
31825	Thu Mar 23 15:02:59 2017_x000D_	66.2827	36.3831	-31.4763	-0.549365	1	58.76	38.0532	357.33	6.23658	7.70586		8.57029	52.2537
31826	Thu Mar 23 15:02:59 2017_x000D_	66.0819	36.1799	-47.1532	-0.822978	1	60.501	38.1056	0	0	5.90379		0.021	0
31827	Thu Mar 23 15:03:00 2017_x000D_	66.0826	36.1799	-59.5884	-1.04001	1	60.501	38.1056	0	0	5.90445		0.0108167	0
31828	Thu Mar 23 15:03:00 2017_x000D_	66.0829	36.1797	-67.0552	-1.17033	1	60.501	38.1056	0	0	5.9048		4.31265	0
31829	Thu Mar 23 15:03:00 2017_x000D_	66.1844	36.2815	-86.3811	-1.50764	1	60.501	38.1056	0	0	5.96895		0.00848528	0
31830	Thu Mar 23 15:03:00 2017_x000D_	66.1846	36.2817	268.107	4.67934	1	60.501	38.1056	0	0	5.96908		9.29212	45.7107
31831	Thu Mar 23 15:03:00 2017_x000D_	66.1894	36.5914	251.34	4.38671	1	62.024	38.1515	0	0	4.44797		3.09633	0
31832	Thu Mar 23 15:03:00 2017_x000D_	66.1909	36.6946	245.17	4.27903	1	62.024	38.1515	0	0	4.41425		16.5632	0
31833	Thu Mar 23 15:03:00 2017_x000D_	66.0004	37.2128	238.962	4.17068	1	62.024	38.1515	0	0	4.0857		10.862	0
31834	Thu Mar 23 15:03:00 2017_x000D_	65.7061	37.4237	241.357	4.21247	1	62.024	38.1515	0	0	3.75334		13.7152	245.511
31835	Thu Mar 23 15:03:00 2017_x000D_	65.5141	37.8386	241.357	4.21247	2	69.7755	35.5272	41.2725	0.720341	4.8479		24.6798	0
31836	Thu Mar 23 15:03:00 2017_x000D_	65.1287	38.5654	247.709	4.32334	2	69.7755	35.5272	41.2725	0.720341	5.55188		11.013	0
31837	Thu Mar 23 15:03:00 2017_x000D_	64.9351	38.8773	248.809	4.34253	2	69.7755	35.5272	41.2725	0.720341	5.88665		12.6983	0
31838	Thu Mar 23 15:03:00 2017_x000D_	64.8424	39.2903	251.344	4.38679	2	69.7755	35.5272	41.2725	0.720341	6.20455		20.5619	0
31839	Thu Mar 23 15:03:00 2017_x000D_	64.5545	39.9123	253.965	4.43252	2	69.7755	35.5272	41.2725	0.720341	6.81821		9.71789	42.4383
31840	Thu Mar 23 15:03:00 2017_x000D_	64.4602	40.2222	257.345	4.49152	2	68.8518	36.5986	66.1102	1.15384	5.69356		22.4008	0
31841	Thu Mar 23 15:03:00 2017_x000D_	64.2732	40.9451	256.66	4.47957	2	68.8518	36.5986	66.1102	1.15384	6.31313		9.24117	0
31842	Thu Mar 23 15:03:00 2017_x000D_	64.2781	41.2531	257.344	4.4915	2	68.8518	36.5986	66.1102	1.15384	6.52557		9.71789	0
31843	Thu Mar 23 15:03:00 2017_x000D_	64.1838	41.563	259.423	4.52778	2	68.8518	36.5986	66.1102	1.15384	6.81436		18.73	75.4689
31844	Thu Mar 23 15:03:00 2017_x000D_	64.0944	42.1809	256.659	4.47954	2	68.0809	38.9932	135	2.35619	5.10427		12.6794	0
31845	Thu Mar 23 15:03:00 2017_x000D_	64.0019	42.5933	253.962	4.43248	2	68.0809	38.9932	135	2.35619	5.44049		19.4234	0
31846	Thu Mar 23 15:03:00 2017_x000D_	63.8134	43.2127	253.962	4.43248	2	68.0809	38.9932	135	2.35619	6.00131		6.84825	0
31847	Thu Mar 23 15:03:00 2017_x000D_	63.7176	43.4199	251.341	4.38674	2	68.0809	38.9932	135	2.35619	6.21563		23.3343	151.038
31848	Thu Mar 23 15:03:01 2017_x000D_	63.4318	44.1433	254.765	4.44649	1	63.1117	38.1843	0	0	5.96759		9.22922	0
31849	Thu Mar 23 15:03:01 2017_x000D_	63.4368	44.4509	253.962	4.43248	1	63.1117	38.1843	0	0	6.27503		6.84553	0
31850	Thu Mar 23 15:03:01 2017_x000D_	63.341	44.658	251.341	4.38673	1	63.1117	38.1843	0	0	6.47776		20.523	0
31851	Thu Mar 23 15:03:01 2017_x000D_	63.0536	45.2788	253.964	4.43251	1	63.1117	38.1843	0	0	7.09474		12.2926	0
31852	Thu Mar 23 15:03:01 2017_x000D_	63.0603	45.6885	253.963	4.43249	1	63.1117	38.1843	0	0	7.50438		25.3106	0
31853	Thu Mar 23 15:03:01 2017_x000D_	62.8755	46.5117	253.962	4.43247	1	63.1117	38.1843	0	0	8.33075		8.57323	0
31854	Thu Mar 23 15:03:01 2017_x000D_	62.6806	46.7207	253.964	4.4325	1	63.1117	38.1843	0	0	8.54728		12.2807	0
31855	Thu Mar 23 15:03:01 2017_x000D_	62.6874	47.13	253.962	4.43248	1	63.1117	38.1843	0	0	8.95576		19.3826	0
31856	Thu Mar 23 15:03:01 2017_x000D_	62.4993	47.7481	253.962	4.43248	1	63.1117	38.1843	0	0	9.58339		13.6695	0
31857	Thu Mar 23 15:03:01 2017_x000D_	62.3079	48.1616	253.963	4.43249	1	63.1117	38.1843	12.0378	0.2101	10.0096		6.13285	0
31858	Thu Mar 23 15:03:01 2017_x000D_	62.3113	48.366	253.962	4.43248	1	63.1117	38.1843	12.0378	0.2101	10.2131		26.1602	0
31859	Thu Mar 23 15:03:01 2017_x000D_	62.0277	49.1906	251.339	4.38669	1	63.1117	38.1843	12.0378	0.2101	11.0596		6.82667	0
31860	Thu Mar 23 15:03:01 2017_x000D_	61.9321	49.3971	253.963	4.4325	1	63.1117	38.1843	12.0378	0.2101	11.2747		19.3637	66.8283
31861	Thu Mar 23 15:03:01 2017_x000D_	61.7442	50.0146	253.964	4.4325	1	65.0157	39.3406	43.9544	0.767148	11.1641		12.6335	0
31862	Thu Mar 23 15:03:01 2017_x000D_	61.652	50.4255	251.338	4.38668	1	65.0157	39.3406	43.9544	0.767148	11.584		6.82667	0
31863	Thu Mar 23 15:03:01 2017_x000D_	61.5564	50.632	253.964	4.4325	1	65.0157	39.3406	43.9544	0.767148	11.8094		25.2488	0
31864	Thu Mar 23 15:03:01 2017_x000D_	61.3721	51.4532	253.963	4.43249	1	65.0157	39.3406	43.9544	0.767148	12.6488		6.1239	0
31865	Thu Mar 23 15:03:01 2017_x000D_	61.3756	51.6573	253.962	4.43248	1	65.0157	39.3406	43.9544	0.767148	12.8433		19.3418	36.7479
31866	Thu Mar 23 15:03:01 2017_x000D_	61.1879	52.2741	253.962	4.43248	1	65.8425	40.2444	45.4378	0.793039	12.8988		13.6466	0
31867	Thu Mar 23 15:03:01 2017_x000D_	60.9968	52.6869	253.963	4.4325	1	65.8425	40.2444	45.4378	0.793039	13.3528		16.4494	0
31868	Thu Mar 23 15:03:01 2017_x000D_	60.8075	53.2015	254.767	4.44653	1	65.8425	40.2444	45.4378	0.793039	13.901		9.17833	0
31869	Thu Mar 23 15:03:01 2017_x000D_	60.8127	53.5074	253.963	4.43248	1	65.8425	40.2444	45.4378	0.793039	14.1847		19.3257	36.7394
31870	Thu Mar 23 15:03:02 2017_x000D_	60.6252	54.1237	253.963	4.43249	1	66.6691	41.148	46.3626	0.80918	14.3142		6.82269	0
31871	Thu Mar 23 15:03:02 2017_x000D_	60.5297	54.3301	251.336	4.38665	1	66.6691	41.148	46.3626	0.80918	14.5417		6.81724	0
31872	Thu Mar 23 15:03:02 2017_x000D_	60.4342	54.5363	253.964	4.4325	1	66.6691	41.148	46.3626	0.80918	14.7689		6.10895	0
31873	Thu Mar 23 15:03:02 2017_x000D_	60.4378	54.7399	253.963	4.43249	1	66.6691	41.148	46.3626	0.80918	14.9522		13.6372	55.9667
31874	Thu Mar 23 15:03:02 2017_x000D_	60.2468	55.1524	253.964	4.43251	1	67.6805	42.7156	72.9682	1.27354	14.4891		6.1059	0
31875	Thu Mar 23 15:03:02 2017_x000D_	60.2503	55.3559	253.963	4.43249	1	67.6805	42.7156	72.9682	1.27354	14.6624		16.4304	0
31876	Thu Mar 23 15:03:02 2017_x000D_	60.0612	55.8699	254.768	4.44653	1	67.6805	42.7156	72.9682	1.27354	15.2016		9.16338	0
31877	Thu Mar 23 15:03:02 2017_x000D_	60.0665	56.1753	253.962	4.43248	1	67.6805	42.7156	72.9682	1.27354	15.464		8.55862	99.3574
31878	Thu Mar 23 15:03:02 2017_x000D_	59.8721	56.3841	253.964	4.43251	1	69.2783	45.6166	46.1269	0.805066	14.2974		6.1029	0
31879	Thu Mar 23 15:03:02 2017_x000D_	59.8756	56.5875	253.963	4.4325	1	69.2783	45.6166	46.1269	0.805066	14.4489		6.10296	0
31880	Thu Mar 23 15:03:02 2017_x000D_	59.8792	56.7909	253.963	4.43248	1	69.2783	45.6166	46.1269	0.805066	14.6016		2.97119	0
31881	Thu Mar 23 15:03:02 2017_x000D_	59.7802	56.7937	251.336	4.38663	1	69.2783	45.6166	46.1269	0.805066	14.6677		15.5547	0
31882	Thu Mar 23 15:03:02 2017_x000D_	59.6901	57.3043	260.01	4.53803	1	69.2783	45.6166	46.1269	0.805066	15.1174		12.5714	74.0334
31883	Thu Mar 23 15:03:02 2017_x000D_	59.598	57.7131	-86.1914	-1.50432	1	70.701	47.633	46.0943	0.804497	14.9962		2.97994	0
31884	Thu Mar 23 15:03:02 2017_x000D_	59.4987	57.7156	-77.9303	-1.36014	1	70.701	47.633	46.0943	0.804497	15.0715		6.74458	0
31885	Thu Mar 23 15:03:02 2017_x000D_	59.6006	57.916	-62.8925	-1.09768	1	70.701	47.633	46.0943	0.804497	15.1314		6.09666	0
31886	Thu Mar 23 15:03:02 2017_x000D_	59.6036	58.1192	-50.3813	-0.87932	1	70.701	47.633	46.0943	0.804497	15.268		4.23643	46.852
31887	Thu Mar 23 15:03:02 2017_x000D_	59.7043	58.2182	-46.4258	-0.810283	1	71.5043	48.9723	66.8528	1.1668	14.9909		4.22999	0
31888	Thu Mar 23 15:03:02 2017_x000D_	59.8046	58.3173	-34.5102	-0.602317	1	71.5043	48.9723	66.8528	1.1668	14.9737		8.47707	0
31889	Thu Mar 23 15:03:02 2017_x000D_	60.006	58.5155	-21.8458	-0.381281	1	71.5043	48.9723	66.8528	1.1668	14.9427		2.96495	0
31890	Thu Mar 23 15:03:02 2017_x000D_	60.1048	58.513	-15.5479	-0.271361	1	71.5043	48.9723	66.8528	1.1668	14.8652		12.238	32.8752
31891	Thu Mar 23 15:03:03 2017_x000D_	60.5025	58.6038	-7.14841	-0.124763	1	71.4501	50.0668	77.7816	1.35754	13.8827		9.37275	0
31892	Thu Mar 23 15:03:03 2017_x000D_	60.8007	58.697	-3.96872	-0.0692672	1	71.4501	50.0668	77.7816	1.35754	13.7073		23.8839	0
31893	Thu Mar 23 15:03:03 2017_x000D_	61.5929	58.776	-6.73492	-0.117546	1	71.4501	50.0668	77.7816	1.35754	13.1535		11.8548	0
31894	Thu Mar 23 15:03:03 2017_x000D_	61.9879	58.7648	-6.73685	-0.11758	1	71.4501	50.0668	77.7816	1.35754	12.8526		27.2688	60.8843
31895	Thu Mar 23 15:03:03 2017_x000D_	62.8794	58.9421	-12.8173	-0.223705	1	69.8659	51.3353	147.885	2.58109	10.3283		9.352	0
31896	Thu Mar 23 15:03:03 2017_x000D_	63.177	59.0349	-16.41	-0.286409	1	69.8659	51.3353	147.885	2.58109	10.1993		8.86867	0
31897	Thu Mar 23 15:03:03 2017_x000D_	63.4725	59.0264	-15.5623	-0.271614	1	69.8659	51.3353	147.885	2.58109	10.0014		9.34913	0
31898	Thu Mar 23 15:03:03 2017_x000D_	63.77	59.1192	-19.1925	-0.334972	1	69.8659	51.3353	147.885	2.58109	9.88681		22.5058	0
31899	Thu Mar 23 15:03:03 2017_x000D_	64.4644	59.4031	-23.0375	-0.402081	1	69.8659	51.3353	147.885	2.58109	9.70905		10.6635	85.9672
31900	Thu Mar 23 15:03:03 2017_x000D_	64.7625	59.5967	-26.9364	-0.470129	1	67.0224	51.6903	180	3.14159	8.22304		22.4735	0
31901	Thu Mar 23 15:03:03 2017_x000D_	65.4559	59.8802	-30.7055	-0.535911	1	67.0224	51.6903	180	3.14159	8.33837		12.1501	0
31902	Thu Mar 23 15:03:03 2017_x000D_	65.8508	59.9701	-28.2735	-0.493466	1	67.0224	51.6903	180	3.14159	8.36228		21.3103	0
31903	Thu Mar 23 15:03:03 2017_x000D_	66.4464	60.3572	-28.2714	-0.493428	1	67.0224	51.6903	180	3.14159	8.68602		10.6401	93.7228
31904	Thu Mar 23 15:03:03 2017_x000D_	66.7437	60.5506	-26.9382	-0.47016	1	63.9503	52.2579	171.074	2.9858	8.75054		10.6502	0
31905	Thu Mar 23 15:03:03 2017_x000D_	67.0414	60.744	-28.2691	-0.493389	1	63.9503	52.2579	171.074	2.9858	9.03154		22.3961	0
31906	Thu Mar 23 15:03:03 2017_x000D_	67.7323	61.0268	-24.4554	-0.426827	1	63.9503	52.2579	171.074	2.9858	9.54972		6.58012	0
31907	Thu Mar 23 15:03:03 2017_x000D_	67.9299	61.122	-21.8652	-0.38162	1	63.9503	52.2579	171.074	2.9858	9.71645		17.1618	68.4693
31908	Thu Mar 23 15:03:03 2017_x000D_	68.424	61.4103	-18.2041	-0.317722	1	61.7464	52.851	172.75	3.01505	10.856		9.28382	0
31909	Thu Mar 23 15:03:03 2017_x000D_	68.7195	61.5022	-21.8631	-0.381583	1	61.7464	52.851	172.75	3.01505	11.1116		9.26931	0
31910	Thu Mar 23 15:03:03 2017_x000D_	69.0144	61.5944	-18.2045	-0.317729	1	61.7464	52.851	172.75	3.01505	11.3697		18.5408	0
31911	Thu Mar 23 15:03:03 2017_x000D_	69.6044	61.7784	-18.2048	-0.317735	1	61.7464	52.851	172.75	3.01505	11.8931		21.3241	0
31912	Thu Mar 23 15:03:03 2017_x000D_	70.2918	61.9593	-19.1729	-0.33463	1	61.7464	52.851	172.75	3.01505	12.4894		10.5851	44.1449
31913	Thu Mar 23 15:03:04 2017_x000D_	70.5875	62.1518	-18.2031	-0.317704	1	60.4112	53.4695	159.508	2.78394	13.3768		13.0999	0
31914	Thu Mar 23 15:03:04 2017_x000D_	70.9809	62.3413	-18.201	-0.317668	1	60.4112	53.4695	159.508	2.78394	13.7995		5.86167	0
31915	Thu Mar 23 15:03:04 2017_x000D_	71.1762	62.3354	-18.2034	-0.31771	1	60.4112	53.4695	159.508	2.78394	13.9459		18.4867	0
31916	Thu Mar 23 15:03:04 2017_x000D_	71.7645	62.5188	-18.2038	-0.317717	1	60.4112	53.4695	159.508	2.78394	14.5185		10.5626	35.3854
31917	Thu Mar 23 15:03:04 2017_x000D_	72.0595	62.711	-17.3152	-0.302208	1	59.3038	53.8756	155.7	2.71748	15.5168		15.734	0
31918	Thu Mar 23 15:03:04 2017_x000D_	72.5498	62.8972	-18.1997	-0.317644	1	59.3038	53.8756	155.7	2.71748	16.0264		8.78206	0
31919	Thu Mar 23 15:03:04 2017_x000D_	72.8424	62.8883	-19.1714	-0.334605	1	59.3038	53.8756	155.7	2.71748	16.2641		18.4431	0
31920	Thu Mar 23 15:03:04 2017_x000D_	73.4293	63.0713	-19.1722	-0.334618	1	59.3038	53.8756	155.7	2.71748	16.855		10.5385	35.3844
31921	Thu Mar 23 15:03:04 2017_x000D_	73.7236	63.2631	-18.2004	-0.317656	1	58.1964	54.2816	202.206	3.52916	17.9377		5.84377	0
31922	Thu Mar 23 15:03:04 2017_x000D_	73.9183	63.2571	-18.2028	-0.317699	1	58.1964	54.2816	202.206	3.52916	18.1035		18.4184	0
31923	Thu Mar 23 15:03:04 2017_x000D_	74.5044	63.4399	-18.2031	-0.317704	1	58.1964	54.2816	202.206	3.52916	18.7036		9.20507	0
31924	Thu Mar 23 15:03:04 2017_x000D_	74.7974	63.531	-21.8771	-0.381827	1	58.1964	54.2816	202.206	3.52916	19.0038		10.5201	0
31925	Thu Mar 23 15:03:04 2017_x000D_	75.0911	63.7226	-20.8045	-0.363108	1	58.1964	54.2816	202.206	3.52916	19.3536		13.022	131.399
31926	Thu Mar 23 15:03:04 2017_x000D_	75.4821	63.9111	-20.8031	-0.363083	1	54.1402	52.6289	184.195	3.21481	24.1405		15.661	0
31927	Thu Mar 23 15:03:04 2017_x000D_	75.9701	64.0965	-21.8738	-0.38177	1	54.1402	52.6289	184.195	3.21481	24.6587		8.73136	0
31928	Thu Mar 23 15:03:04 2017_x000D_	76.261	64.0873	-20.8073	-0.363156	1	54.1402	52.6289	184.195	3.21481	24.9123		8.28812	0
31929	Thu Mar 23 15:03:04 2017_x000D_	76.4574	64.2816	-20.8031	-0.363082	1	54.1402	52.6289	184.195	3.21481	25.1762		11.9691	72.7525
31930	Thu Mar 23 15:03:04 2017_x000D_	76.8465	64.3698	-18.1976	-0.317608	1	51.7689	52.121	180	3.14159	27.9091		6.48891	0
31931	Thu Mar 23 15:03:04 2017_x000D_	77.0414	64.4636	-20.8045	-0.363108	1	51.7689	52.121	180	3.14159	28.1254		9.17751	0
31932	Thu Mar 23 15:03:04 2017_x000D_	77.3335	64.5545	-24.4839	-0.427325	1	51.7689	52.121	180	3.14159	28.4278		12.9697	0
31933	Thu Mar 23 15:03:04 2017_x000D_	77.723	64.7421	-29.3769	-0.512724	1	51.7689	52.121	180	3.14159	28.8601		5.82616	72.7772
31934	Thu Mar 23 15:03:05 2017_x000D_	77.9171	64.7357	-36.9531	-0.644954	1	49.3968	51.6129	186.589	3.25659	31.3945		4.12385	0
31935	Thu Mar 23 15:03:05 2017_x000D_	77.82	64.6384	-52.9952	-0.92494	1	49.3968	51.6129	186.589	3.25659	31.2657		6.61697	0
31936	Thu Mar 23 15:03:05 2017_x000D_	77.7214	64.4411	-63.3365	-1.10543	1	49.3968	51.6129	186.589	3.25659	31.0941		4.1473	0
31937	Thu Mar 23 15:03:05 2017_x000D_	77.8199	64.5381	-78.9057	-1.37717	1	49.3968	51.6129	186.589	3.25659	31.2239		0.0169706	39.6182
31938	Thu Mar 23 15:03:05 2017_x000D_	77.8203	64.5385	-89.3903	-1.56015	1	48.1015	51.3556	184.972	3.22838	32.5115		4.15145	0
31939	Thu Mar 23 15:03:05 2017_x000D_	77.9185	64.636	262.373	4.57927	1	48.1015	51.3556	184.972	3.22838	32.6408		2.90579	0
31940	Thu Mar 23 15:03:05 2017_x000D_	77.8217	64.6394	254.512	4.44208	1	48.1015	51.3556	184.972	3.22838	32.5538		9.54713	0
31941	Thu Mar 23 15:03:05 2017_x000D_	77.7279	64.9435	238.889	4.1694	1	48.1015	51.3556	184.972	3.22838	32.5938		3.01212	0
31942	Thu Mar 23 15:03:05 2017_x000D_	77.7288	65.0439	232.885	4.06461	1	48.1015	51.3556	184.972	3.22838	32.6366		12.6856	47.3544
31943	Thu Mar 23 15:03:05 2017_x000D_	77.441	65.3537	221.325	3.86285	1	46.5987	50.8727	185.584	3.23906	34.0727		8.44649	0
31944	Thu Mar 23 15:03:05 2017_x000D_	77.2494	65.56	221.325	3.86285	1	46.5987	50.8727	185.584	3.23906	33.988		23.2575	0
31945	Thu Mar 23 15:03:05 2017_x000D_	76.6736	66.0791	223.384	3.89878	1	46.5987	50.8727	185.584	3.23906	33.7007		13.2112	0
31946	Thu Mar 23 15:03:05 2017_x000D_	76.288	66.2918	223.383	3.89876	1	46.5987	50.8727	185.584	3.23906	33.4545		27.5955	6.58026
31947	Thu Mar 23 15:03:05 2017_x000D_	75.7144	67.0109	229.053	3.99773	1	46.609	50.6536	180	3.14159	33.3869		12.6708	0
31948	Thu Mar 23 15:03:05 2017_x000D_	75.427	67.3204	232.885	4.0646	1	46.609	50.6536	180	3.14159	33.2905		12.6708	0
31949	Thu Mar 23 15:03:05 2017_x000D_	75.1396	67.6299	236.65	4.13032	1	46.609	50.6536	180	3.14159	33.1992		19.1845	0
31950	Thu Mar 23 15:03:05 2017_x000D_	74.7574	68.1426	242.617	4.23447	1	46.609	50.6536	180	3.14159	33.1391		8.45293	23.4185
31951	Thu Mar 23 15:03:05 2017_x000D_	74.5657	68.3491	242.618	4.23448	1	45.9765	50.1961	187.237	3.26791	33.8655		21.8997	0
31952	Thu Mar 23 15:03:05 2017_x000D_	74.3801	69.0551	248.624	4.3393	1	45.9765	50.1961	187.237	3.26791	34.0944		8.45293	0
31953	Thu Mar 23 15:03:05 2017_x000D_	74.1884	69.2616	248.625	4.33932	1	45.9765	50.1961	187.237	3.26791	34.05		12.3994	0
31954	Thu Mar 23 15:03:05 2017_x000D_	74.0962	69.6645	251.141	4.38323	1	45.9765	50.1961	187.237	3.26791	34.2014		17.5153	0
31955	Thu Mar 23 15:03:06 2017_x000D_	73.8111	70.174	249.621	4.35671	1	45.9765	50.1961	187.237	3.26791	34.262		8.99165	90.6196
31956	Thu Mar 23 15:03:06 2017_x000D_	73.8147	70.4737	248.624	4.3393	1	44.5753	47.5201	213.484	3.72599	37.1727		13.4403	0
31957	Thu Mar 23 15:03:06 2017_x000D_	73.6255	70.8798	248.624	4.33931	1	44.5753	47.5201	213.484	3.72599	37.2772		16.1957	0
31958	Thu Mar 23 15:03:06 2017_x000D_	73.4376	71.3859	247.534	4.32029	1	44.5753	47.5201	213.484	3.72599	37.4514		10.8145	0
31959	Thu Mar 23 15:03:06 2017_x000D_	73.2472	71.692	248.624	4.33932	1	44.5753	47.5201	213.484	3.72599	37.5014		19.0089	76.1067
31960	Thu Mar 23 15:03:06 2017_x000D_	73.0605	72.2975	248.624	4.33931	1	43.3706	45.2875	233.974	4.08362	40.1376		6.72026	0
31961	Thu Mar 23 15:03:06 2017_x000D_	72.966	72.5006	246.198	4.29697	1	43.3706	45.2875	233.974	4.08362	40.205		20.1484	0
31962	Thu Mar 23 15:03:06 2017_x000D_	72.6824	73.1094	248.625	4.33932	1	43.3706	45.2875	233.974	4.08362	40.4134		5.98247	0
31963	Thu Mar 23 15:03:06 2017_x000D_	72.6849	73.3088	248.624	4.3393	1	43.3706	45.2875	233.974	4.08362	40.5527		21.6275	47.0518
31964	Thu Mar 23 15:03:06 2017_x000D_	72.3042	73.921	248.625	4.33933	1	42.5602	43.9447	225.89	3.94252	42.2289		0	0
31965	Thu Mar 23 15:03:06 2017_x000D_	72.3042	73.921	248.625	4.33933	1	42.5602	43.9447	225.89	3.94252	42.2289		18.9919	0
31966	Thu Mar 23 15:03:06 2017_x000D_	72.1178	74.526	248.625	4.33932	1	42.5602	43.9447	225.89	3.94252	42.5308		8.97072	0
31967	Thu Mar 23 15:03:06 2017_x000D_	72.1216	74.825	247.533	4.32027	1	42.5602	43.9447	225.89	3.94252	42.7489		17.4911	46.0543
31968	Thu Mar 23 15:03:06 2017_x000D_	71.8369	75.3338	246.197	4.29695	1	41.5213	42.8145	238.438	4.16152	44.4583		16.1683	0
31969	Thu Mar 23 15:03:06 2017_x000D_	71.6492	75.839	245.019	4.27639	1	41.5213	42.8145	238.438	4.16152	44.7024		6.70811	0
31970	Thu Mar 23 15:03:06 2017_x000D_	71.5548	76.0417	247.534	4.32028	1	41.5213	42.8145	238.438	4.16152	44.789		6.7121	0
31971	Thu Mar 23 15:03:06 2017_x000D_	71.4603	76.2445	245.019	4.27639	1	41.5213	42.8145	238.438	4.16152	44.8766		16.1549	0
31972	Thu Mar 23 15:03:06 2017_x000D_	71.2728	76.7493	246.197	4.29694	1	41.5213	42.8145	238.438	4.16152	45.1301		6.70539	53.7726
31973	Thu Mar 23 15:03:06 2017_x000D_	71.1784	76.9519	248.625	4.33932	1	39.7975	42.3233	228.879	3.9947	46.7322		6.7121	0
31974	Thu Mar 23 15:03:06 2017_x000D_	71.0839	77.1547	246.197	4.29695	1	39.7975	42.3233	228.879	3.9947	46.8195		9.48647	0
31975	Thu Mar 23 15:03:06 2017_x000D_	70.9908	77.4569	247.534	4.32028	1	39.7975	42.3233	228.879	3.9947	46.9829		4.22011	0
31976	Thu Mar 23 15:03:06 2017_x000D_	70.8951	77.56	246.197	4.29695	1	39.7975	42.3233	228.879	3.9947	46.9967		16.1577	78.5449
31977	Thu Mar 23 15:03:07 2017_x000D_	70.7076	78.0649	245.019	4.27638	1	37.1805	42.2453	181.401	3.16605	49.0623		9.48736	0
31978	Thu Mar 23 15:03:07 2017_x000D_	70.6144	78.3671	241.247	4.21056	1	37.1805	42.2453	181.401	3.16605	49.22		2.91847	0
31979	Thu Mar 23 15:03:07 2017_x000D_	70.5172	78.3711	234.526	4.09325	1	37.1805	42.2453	181.401	3.16605	49.157		5.8088	0
31980	Thu Mar 23 15:03:07 2017_x000D_	70.7107	78.3641	215.288	3.75749	1	37.1805	42.2453	181.401	3.16605	49.2833		4.10285	39.2815
31981	Thu Mar 23 15:03:07 2017_x000D_	70.8084	78.4598	204.272	3.56523	1	35.8717	42.2062	180	3.14159	50.3478		2.98534	0
31982	Thu Mar 23 15:03:07 2017_x000D_	70.8069	78.3603	196.479	3.42921	1	35.8717	42.2062	180	3.14159	50.2751		4.08604	0
31983	Thu Mar 23 15:03:07 2017_x000D_	70.9045	78.4553	176.645	3.08303	1	35.8717	42.2062	180	3.14159	50.4113		2.99438	0
31984	Thu Mar 23 15:03:07 2017_x000D_	70.9029	78.3555	168.448	2.93998	1	35.8717	42.2062	180	3.14159	50.3384		0.027	0
31985	Thu Mar 23 15:03:07 2017_x000D_	70.9029	78.3546	151.2	2.63893	1	35.8717	42.2062	180	3.14159	50.3378		0.0108167	39.2874
31986	Thu Mar 23 15:03:07 2017_x000D_	70.9032	78.3544	143.623	2.5067	1	34.5627	42.1672	180	3.14159	51.2849		6.46553	0
31987	Thu Mar 23 15:03:07 2017_x000D_	70.7084	78.2622	129.777	2.26504	1	34.5627	42.1672	180	3.14159	51.0819		2.91179	0
31988	Thu Mar 23 15:03:07 2017_x000D_	70.6114	78.2656	124.285	2.16918	1	34.5627	42.1672	180	3.14159	51.0157		15.8797	0
31989	Thu Mar 23 15:03:07 2017_x000D_	70.4107	77.7758	118.289	2.06453	1	34.5627	42.1672	180	3.14159	50.5277		10.5593	26.1956
31990	Thu Mar 23 15:03:07 2017_x000D_	70.2124	77.485	119.596	2.08734	1	33.6899	42.1412	180	3.14159	50.824		17.1341	0
31991	Thu Mar 23 15:03:07 2017_x000D_	69.9137	76.9982	120.619	2.1052	1	33.6899	42.1412	180	3.14159	50.271		13.162	0
31992	Thu Mar 23 15:03:07 2017_x000D_	69.7139	76.6076	123.484	2.1552	1	33.6899	42.1412	180	3.14159	49.8564		25.245	0
31993	Thu Mar 23 15:03:07 2017_x000D_	69.2171	75.9284	131.896	2.30202	1	33.6899	42.1412	180	3.14159	49.0281		12.3983	19.6467
31994	Thu Mar 23 15:03:07 2017_x000D_	68.9207	75.6404	135.793	2.37003	1	33.0353	42.1217	180	3.14159	49.1046		21.2035	0
31995	Thu Mar 23 15:03:07 2017_x000D_	68.5223	75.0566	143.576	2.50587	1	33.0353	42.1217	180	3.14159	48.4152		10.5216	0
31996	Thu Mar 23 15:03:07 2017_x000D_	68.2268	74.8677	145.189	2.53403	1	33.0353	42.1217	180	3.14159	48.0702		21.0307	0
31997	Thu Mar 23 15:03:07 2017_x000D_	67.6361	74.4902	149.728	2.61325	1	33.0353	42.1217	180	3.14159	47.3807		10.5349	0
31998	Thu Mar 23 15:03:08 2017_x000D_	67.3402	74.3011	151.13	2.63772	1	33.0353	42.1217	180	3.14159	47.0355		10.5248	19.6498
31999	Thu Mar 23 15:03:08 2017_x000D_	67.0447	74.112	149.727	2.61323	1	32.3806	42.1021	180	3.14159	47.183		19.5824	0
32000	Thu Mar 23 15:03:08 2017_x000D_	66.4543	73.8336	152.176	2.65596	1	32.3806	42.1021	180	3.14159	46.5608		10.554	0
32001	Thu Mar 23 15:03:08 2017_x000D_	66.1579	73.6441	153.51	2.67925	1	32.3806	42.1021	180	3.14159	46.2148		17.0554	0
32002	Thu Mar 23 15:03:08 2017_x000D_	65.6646	73.3615	149.729	2.61326	1	32.3806	42.1021	180	3.14159	45.6615		13.0803	38.5339
32003	Thu Mar 23 15:03:08 2017_x000D_	65.2703	73.1754	149.73	2.61329	1	31.2594	42.7288	155.439	2.71291	45.648		14.6705	0
32004	Thu Mar 23 15:03:08 2017_x000D_	64.874	72.8889	147.405	2.57271	1	31.2594	42.7288	155.439	2.71291	45.1616		10.5664	0
32005	Thu Mar 23 15:03:08 2017_x000D_	64.5773	72.6991	145.837	2.54533	1	31.2594	42.7288	155.439	2.71291	44.8141		8.32706	0
32006	Thu Mar 23 15:03:08 2017_x000D_	64.3782	72.5057	145.835	2.5453	1	31.2594	42.7288	155.439	2.71291	44.5367		19.6693	86.1882
32007	Thu Mar 23 15:03:08 2017_x000D_	63.7854	72.2256	143.596	2.50623	1	28.789	44.1954	144.835	2.52785	44.8379		8.3377	0
32008	Thu Mar 23 15:03:08 2017_x000D_	63.586	72.032	143.595	2.5062	1	28.789	44.1954	144.835	2.52785	44.5613		10.5881	0
32009	Thu Mar 23 15:03:08 2017_x000D_	63.2887	71.8418	141.868	2.47606	1	28.789	44.1954	144.835	2.52785	44.2103		18.8575	0
32010	Thu Mar 23 15:03:08 2017_x000D_	62.7912	71.4576	143.595	2.50621	1	28.789	44.1954	144.835	2.52785	43.5818		8.35042	62.3558
32011	Thu Mar 23 15:03:08 2017_x000D_	62.5915	71.2637	143.594	2.50618	1	26.9932	45.242	147.885	2.58109	44.095		18.8809	0
32012	Thu Mar 23 15:03:08 2017_x000D_	62.0934	70.879	145.198	2.53418	1	26.9932	45.242	147.885	2.58109	43.4658		9.28714	0
32013	Thu Mar 23 15:03:08 2017_x000D_	61.7972	70.789	145.836	2.54532	1	26.9932	45.242	147.885	2.58109	43.1737		16.7305	0
32014	Thu Mar 23 15:03:08 2017_x000D_	61.3971	70.4005	145.833	2.54526	1	26.9932	45.242	147.885	2.58109	42.6213		8.36954	0
32015	Thu Mar 23 15:03:08 2017_x000D_	61.1969	70.2062	145.831	2.54523	1	26.9932	45.242	147.885	2.58109	42.3451		9.31646	47.6806
32016	Thu Mar 23 15:03:08 2017_x000D_	60.8998	70.1158	149.714	2.613	1	25.6439	46.0819	168.319	2.93771	42.6686		6.59439	0
32017	Thu Mar 23 15:03:08 2017_x000D_	60.7011	70.0218	147.399	2.5726	1	25.6439	46.0819	168.319	2.93771	42.4515		18.923	0
32018	Thu Mar 23 15:03:08 2017_x000D_	60.202	69.6361	145.834	2.54528	1	25.6439	46.0819	168.319	2.93771	41.8218		8.38442	0
32019	Thu Mar 23 15:03:08 2017_x000D_	60.0014	69.4415	145.832	2.54525	1	25.6439	46.0819	168.319	2.93771	41.5465		13.2009	86.0236
32020	Thu Mar 23 15:03:09 2017_x000D_	59.6036	69.2534	145.835	2.5453	1	22.8246	45.5586	180	3.14159	43.7509		14.8037	0
32021	Thu Mar 23 15:03:09 2017_x000D_	59.2037	68.9643	143.6	2.50629	1	22.8246	45.5586	180	3.14159	43.2581		6.68856	0
32022	Thu Mar 23 15:03:09 2017_x000D_	59.1016	68.7661	141.874	2.47617	1	22.8246	45.5586	180	3.14159	43.0652		5.92231	0
32023	Thu Mar 23 15:03:09 2017_x000D_	58.9043	68.7727	141.879	2.47625	1	22.8246	45.5586	180	3.14159	42.9027		12.6043	65.9873
32024	Thu Mar 23 15:03:09 2017_x000D_	58.6026	68.4803	145.832	2.54525	1	20.6305	45.7137	180	3.14159	44.2741		8.40772	0
32025	Thu Mar 23 15:03:09 2017_x000D_	58.4015	68.2851	145.83	2.54521	1	20.6305	45.7137	180	3.14159	44.0013		9.35527	0
32026	Thu Mar 23 15:03:09 2017_x000D_	58.1032	68.1942	149.705	2.61284	1	20.6305	45.7137	180	3.14159	43.6987		18.9965	0
32027	Thu Mar 23 15:03:09 2017_x000D_	57.6017	67.8076	161.177	2.81307	1	20.6305	45.7137	180	3.14159	43.0698		5.9434	39.3472
32028	Thu Mar 23 15:03:09 2017_x000D_	57.4037	67.8143	168.185	2.93538	1	19.3195	45.6749	177.387	3.096	44.0518		9.3403	0
32029	Thu Mar 23 15:03:09 2017_x000D_	57.1058	67.7238	181.887	3.17453	1	19.3195	45.6749	177.387	3.096	43.7488		5.93141	0
32030	Thu Mar 23 15:03:09 2017_x000D_	56.9082	67.7305	187.705	3.27607	1	19.3195	45.6749	177.387	3.096	43.5816		9.43892	0
32031	Thu Mar 23 15:03:09 2017_x000D_	56.6138	67.8415	202.391	3.5324	1	19.3195	45.6749	177.387	3.096	43.3846		2.95966	0
32032	Thu Mar 23 15:03:09 2017_x000D_	56.5152	67.8448	208.752	3.64341	1	19.3195	45.6749	177.387	3.096	43.3016		8.90286	27.1417
32033	Thu Mar 23 15:03:09 2017_x000D_	56.2186	67.8546	215.077	3.7538	1	18.4358	45.8688	174.062	3.03796	43.714		6.78246	0
32034	Thu Mar 23 15:03:09 2017_x000D_	56.1237	68.0598	221.222	3.86105	1	18.4358	45.8688	174.062	3.03796	43.7358		10.8335	0
32035	Thu Mar 23 15:03:09 2017_x000D_	55.831	68.2713	231.08	4.03312	1	18.4358	45.8688	174.062	3.03796	43.5921		8.54809	0
32036	Thu Mar 23 15:03:09 2017_x000D_	55.6369	68.4799	231.08	4.03311	1	18.4358	45.8688	174.062	3.03796	43.5337		23.6487	26.2374
32037	Thu Mar 23 15:03:09 2017_x000D_	55.1534	69.1025	229.004	3.99687	1	17.5616	45.843	174.004	3.03694	44.2057		15.1519	0
32038	Thu Mar 23 15:03:09 2017_x000D_	54.8641	69.5165	227.058	3.96291	1	17.5616	45.843	174.004	3.03694	44.1804		25.6548	0
32039	Thu Mar 23 15:03:09 2017_x000D_	54.2815	70.1425	223.025	3.89253	1	17.5616	45.843	174.004	3.03694	44.032		10.8611	0
32040	Thu Mar 23 15:03:09 2017_x000D_	53.9881	70.3546	221.225	3.8611	1	17.5616	45.843	174.004	3.03694	43.9057		8.55438	27.1446
32041	Thu Mar 23 15:03:10 2017_x000D_	53.7938	70.5633	216.68	3.78178	1	16.6778	46.0369	174.605	3.04743	44.4875		20.1636	0
32042	Thu Mar 23 15:03:10 2017_x000D_	53.2046	70.8867	211.254	3.68707	1	16.6778	46.0369	174.605	3.04743	44.1783		10.9364	0
32043	Thu Mar 23 15:03:10 2017_x000D_	53.0123	71.1964	208.772	3.64377	1	16.6778	46.0369	174.605	3.04743	44.195		25.6217	0
32044	Thu Mar 23 15:03:10 2017_x000D_	52.2247	71.5267	206.17	3.59835	1	16.6778	46.0369	174.605	3.04743	43.7414		8.55862	0
32045	Thu Mar 23 15:03:10 2017_x000D_	52.0303	71.7355	206.172	3.59838	1	16.6778	46.0369	174.605	3.04743	43.706		12.3412	13.1217
32046	Thu Mar 23 15:03:10 2017_x000D_	51.6353	71.8504	208.771	3.64374	1	16.2406	46.024	176.385	3.07851	43.8154		20.1772	0
32047	Thu Mar 23 15:03:10 2017_x000D_	51.0458	72.1742	211.253	3.68706	1	16.2406	46.024	176.385	3.07851	43.5343		10.8719	0
32048	Thu Mar 23 15:03:10 2017_x000D_	50.7521	72.3865	212.658	3.71159	1	16.2406	46.024	176.385	3.07851	43.4284		20.1906	0
32049	Thu Mar 23 15:03:10 2017_x000D_	50.1622	72.7105	215.083	3.75391	1	16.2406	46.024	176.385	3.07851	43.1607		6.73197	6.55781
32050	Thu Mar 23 15:03:10 2017_x000D_	49.9655	72.8185	217.378	3.79396	1	16.0221	46.0176	177.387	3.096	43.2486		8.56505	0
32051	Thu Mar 23 15:03:10 2017_x000D_	49.771	73.0275	217.378	3.79397	1	16.0221	46.0176	177.387	3.096	43.2264		17.5828	0
32052	Thu Mar 23 15:03:10 2017_x000D_	49.2803	73.348	216.675	3.78168	1	16.0221	46.0176	177.387	3.096	43.0472		6.73604	0
32053	Thu Mar 23 15:03:10 2017_x000D_	49.0835	73.4561	219.015	3.82253	1	16.0221	46.0176	177.387	3.096	42.9643		19.3712	9.37096
32054	Thu Mar 23 15:03:10 2017_x000D_	48.5946	73.8779	217.378	3.79396	1	15.7939	46.2309	165.2	2.88328	42.898		10.8845	0
32055	Thu Mar 23 15:03:10 2017_x000D_	48.3006	74.0905	219.015	3.82254	1	15.7939	46.2309	165.2	2.88328	42.8117		19.3777	0
32056	Thu Mar 23 15:03:10 2017_x000D_	47.8115	74.5124	217.378	3.79397	1	15.7939	46.2309	165.2	2.88328	42.7197		6.74275	0
32057	Thu Mar 23 15:03:10 2017_x000D_	47.6145	74.6206	215.084	3.75393	1	15.7939	46.2309	165.2	2.88328	42.6442		8.57134	0
32058	Thu Mar 23 15:03:10 2017_x000D_	47.4198	74.8297	215.085	3.75394	1	15.7939	46.2309	165.2	2.88328	42.6391		10.8935	33.0949
32059	Thu Mar 23 15:03:10 2017_x000D_	47.1255	75.0424	216.676	3.7817	1	14.8907	46.8643	148.1	2.58482	42.8146		19.3859	0
32060	Thu Mar 23 15:03:10 2017_x000D_	46.6363	75.4646	215.086	3.75396	1	14.8907	46.8643	148.1	2.58482	42.7289		16.2217	0
32061	Thu Mar 23 15:03:10 2017_x000D_	46.1424	75.6847	216.675	3.78169	1	14.8907	46.8643	148.1	2.58482	42.5122		8.57777	0
32062	Thu Mar 23 15:03:11 2017_x000D_	45.9476	75.894	216.675	3.7817	1	14.8907	46.8643	148.1	2.58482	42.5118		10.9085	23.8506
32063	Thu Mar 23 15:03:11 2017_x000D_	45.6529	76.107	215.085	3.75395	1	14.2158	47.2845	143.974	2.51283	42.6501		17.1576	0
32064	Thu Mar 23 15:03:11 2017_x000D_	45.2632	76.5256	215.087	3.75397	1	14.2158	47.2845	143.974	2.51283	42.6495		8.98517	0
32065	Thu Mar 23 15:03:11 2017_x000D_	44.9639	76.5367	216.674	3.78168	1	14.2158	47.2845	143.974	2.51283	42.4398		17.1618	0
32066	Thu Mar 23 15:03:11 2017_x000D_	44.5741	76.9554	216.676	3.7817	1	14.2158	47.2845	143.974	2.51283	42.4498		9.00039	29.5388
32067	Thu Mar 23 15:03:11 2017_x000D_	44.2743	76.9667	215.084	3.75393	1	13.3223	47.6982	145.259	2.53524	42.599		8.58201	0
32068	Thu Mar 23 15:03:11 2017_x000D_	44.0794	77.1761	215.085	3.75394	1	13.3223	47.6982	145.259	2.53524	42.6022		15.1527	0
32069	Thu Mar 23 15:03:11 2017_x000D_	43.6869	77.494	212.665	3.71171	1	13.3223	47.6982	145.259	2.53524	42.5417		6.75497	0
32070	Thu Mar 23 15:03:11 2017_x000D_	43.4896	77.6025	215.085	3.75394	1	13.3223	47.6982	145.259	2.53524	42.4774		13.5205	18.7397
32071	Thu Mar 23 15:03:11 2017_x000D_	43.0946	77.8195	215.085	3.75393	1	12.866	48.1248	148.066	2.58423	42.3739		6.79335	0
32072	Thu Mar 23 15:03:11 2017_x000D_	42.9997	78.0251	216.675	3.78169	1	12.866	48.1248	148.066	2.58423	42.4508		6.7576	0
32073	Thu Mar 23 15:03:11 2017_x000D_	42.8023	78.1336	219.012	3.82248	1	12.866	48.1248	148.066	2.58423	42.3876		10.9325	0
32074	Thu Mar 23 15:03:11 2017_x000D_	42.5069	78.347	212.666	3.71173	1	12.866	48.1248	148.066	2.58423	42.3316		15.1612	0
32075	Thu Mar 23 15:03:11 2017_x000D_	42.1142	78.6651	210.117	3.66724	1	12.866	48.1248	148.066	2.58423	42.2867		6.78008	14.7701
32076	Thu Mar 23 15:03:11 2017_x000D_	41.916	78.7737	199.787	3.48694	1	12.4192	48.3316	148.585	2.59329	42.3885		9.5611	0
32077	Thu Mar 23 15:03:11 2017_x000D_	41.6177	78.8859	185.086	3.23036	1	12.4192	48.3316	148.585	2.59329	42.2625		6.01888	0
32078	Thu Mar 23 15:03:11 2017_x000D_	41.4172	78.8931	173.59	3.02971	1	12.4192	48.3316	148.585	2.59329	42.1294		9.48625	0
32079	Thu Mar 23 15:03:11 2017_x000D_	41.1141	78.803	159.094	2.77672	1	12.4192	48.3316	148.585	2.59329	41.8557		3.00494	6.56081
32080	Thu Mar 23 15:03:11 2017_x000D_	41.014	78.8066	152.78	2.66652	1	12.2006	48.3252	155.401	2.71226	41.9443		10.8037	0
32081	Thu Mar 23 15:03:11 2017_x000D_	40.7087	78.6156	138.605	2.41912	1	12.2006	48.3252	155.401	2.71226	41.5959		8.48826	0
32082	Thu Mar 23 15:03:11 2017_x000D_	40.5034	78.4209	130.628	2.27989	1	12.2006	48.3252	155.401	2.71226	41.3134		13.4658	0
32083	Thu Mar 23 15:03:12 2017_x000D_	40.2932	78.0243	117.994	2.05939	1	12.2006	48.3252	155.401	2.71226	40.8807		9.55313	6.59716
32084	Thu Mar 23 15:03:12 2017_x000D_	40.1853	77.7247	114.246	1.99396	1	12.1911	48.5449	148.1	2.58482	40.4368		8.49709	0
32085	Thu Mar 23 15:03:12 2017_x000D_	39.9795	77.5301	114.249	1.99402	1	12.1911	48.5449	148.1	2.58482	40.1539		13.4917	0
32086	Thu Mar 23 15:03:12 2017_x000D_	39.7684	77.133	114.25	1.99404	1	12.1911	48.5449	148.1	2.58482	39.7214		24.9673	0
32087	Thu Mar 23 15:03:12 2017_x000D_	39.5468	76.3308	114.246	1.99397	1	12.1911	48.5449	148.1	2.58482	38.9922		23.0277	54.5535
32088	Thu Mar 23 15:03:12 2017_x000D_	39.227	75.633	117.988	2.05928	1	11.6778	50.2894	95.2757	1.66288	37.4334		8.52242	0
32089	Thu Mar 23 15:03:12 2017_x000D_	39.0207	75.4377	117.991	2.05933	1	11.6778	50.2894	95.2757	1.66288	37.1493		12.5071	0
32090	Thu Mar 23 15:03:12 2017_x000D_	38.9095	75.0359	120.487	2.1029	1	11.6778	50.2894	95.2757	1.66288	36.7961		17.6288	0
32091	Thu Mar 23 15:03:12 2017_x000D_	38.5944	74.5399	124.357	2.17045	1	11.6778	50.2894	95.2757	1.66288	36.2297		8.53503	0
32092	Thu Mar 23 15:03:12 2017_x000D_	38.3879	74.3442	124.36	2.17048	1	11.6778	50.2894	95.2757	1.66288	35.9453		9.59334	59.7966
32093	Thu Mar 23 15:03:12 2017_x000D_	38.2791	74.0435	128.346	2.24005	1	11.3738	52.2593	91.401	1.59525	34.6186		17.0828	0
32094	Thu Mar 23 15:03:12 2017_x000D_	37.8658	73.6518	128.349	2.2401	1	11.3738	52.2593	91.401	1.59525	34.0509		8.54569	0
32095	Thu Mar 23 15:03:12 2017_x000D_	37.659	73.4559	128.35	2.24013	1	11.3738	52.2593	91.401	1.59525	33.767		21.8468	0
32096	Thu Mar 23 15:03:12 2017_x000D_	37.2397	72.8605	128.349	2.24011	1	11.3738	52.2593	91.401	1.59525	33.0674		8.5583	26.3677
32097	Thu Mar 23 15:03:12 2017_x000D_	37.0327	72.6642	128.35	2.24013	1	11.3358	53.1374	91.401	1.59525	32.2742		21.8726	0
32098	Thu Mar 23 15:03:12 2017_x000D_	36.6129	72.0681	128.348	2.2401	1	11.3358	53.1374	91.401	1.59525	31.5801		6.80171	0
32099	Thu Mar 23 15:03:12 2017_x000D_	36.5063	71.868	130.583	2.27911	1	11.3358	53.1374	91.401	1.59525	31.375		10.9067	0
32100	Thu Mar 23 15:03:12 2017_x000D_	36.1982	71.675	128.351	2.24015	1	11.3358	53.1374	91.401	1.59525	31.0126		20.4117	40.1737
32101	Thu Mar 23 15:03:12 2017_x000D_	35.8785	71.0744	130.582	2.27908	1	11.0604	54.4479	91.401	1.59525	29.8727		10.9192	0
32102	Thu Mar 23 15:03:12 2017_x000D_	35.5701	70.8811	128.351	2.24016	1	11.0604	54.4479	91.401	1.59525	29.5089		6.81388	0
32103	Thu Mar 23 15:03:12 2017_x000D_	35.4632	70.6807	130.584	2.27912	1	11.0604	54.4479	91.401	1.59525	29.3087		21.4752	0
32104	Thu Mar 23 15:03:12 2017_x000D_	34.9439	70.188	126.696	2.21126	1	11.0604	54.4479	91.401	1.59525	28.6037		9.17746	0
32105	Thu Mar 23 15:03:13 2017_x000D_	34.9355	69.8822	128.347	2.24008	1	11.0604	54.4479	91.401	1.59525	28.4295		17.1993	46.4875
32106	Thu Mar 23 15:03:13 2017_x000D_	34.5195	69.4877	128.35	2.24013	1	11.2125	55.99	91.401	1.59525	26.9333		10.9958	0
32107	Thu Mar 23 15:03:13 2017_x000D_	34.3085	69.188	126.693	2.2112	1	11.2125	55.99	91.401	1.59525	26.601		15.2342	0
32108	Thu Mar 23 15:03:13 2017_x000D_	33.9935	68.7897	124.377	2.17079	1	11.2125	55.99	91.401	1.59525	26.1306		6.834	0
32109	Thu Mar 23 15:03:13 2017_x000D_	33.8863	68.5887	126.692	2.21119	1	11.2125	55.99	91.401	1.59525	25.9389		10.9992	29.597
32110	Thu Mar 23 15:03:13 2017_x000D_	33.6751	68.289	128.347	2.24008	1	10.7377	56.8548	95.1708	1.66104	25.6294		11.0149	0
32111	Thu Mar 23 15:03:13 2017_x000D_	33.4637	67.9888	126.691	2.21118	1	10.7377	56.8548	95.1708	1.66104	25.3069		8.62398	0
32112	Thu Mar 23 15:03:13 2017_x000D_	33.2552	67.7909	126.693	2.21121	1	10.7377	56.8548	95.1708	1.66104	25.0327		3.06124	0
32113	Thu Mar 23 15:03:13 2017_x000D_	33.2523	67.6889	128.346	2.24005	1	10.7377	56.8548	95.1708	1.66104	24.9857		8.62822	99.0698
32114	Thu Mar 23 15:03:13 2017_x000D_	33.0437	67.4909	128.347	2.24008	1	10.3773	60.1374	95.9963	1.67545	23.8294		8.63246	0
32115	Thu Mar 23 15:03:13 2017_x000D_	32.835	67.2928	128.349	2.2401	1	10.3773	60.1374	95.9963	1.67545	23.5701		13.6909	0
32116	Thu Mar 23 15:03:13 2017_x000D_	32.6201	66.8902	136.495	2.38229	1	10.3773	60.1374	95.9963	1.67545	23.2453		8.63888	0
32117	Thu Mar 23 15:03:13 2017_x000D_	32.4112	66.692	136.495	2.38229	1	10.3773	60.1374	95.9963	1.67545	22.9882		12.9577	65.8002
32118	Thu Mar 23 15:03:13 2017_x000D_	32.0975	66.3951	153.69	2.68239	1	10.2827	62.3287	84.6048	1.47663	22.1906		3.05291	0
32119	Thu Mar 23 15:03:13 2017_x000D_	31.9958	66.3987	160.39	2.79933	1	10.2827	62.3287	84.6048	1.47663	22.0913		4.31434	0
32120	Thu Mar 23 15:03:13 2017_x000D_	31.8913	66.2999	169.829	2.96408	1	10.2827	62.3287	84.6048	1.47663	21.9705		9.63736	0
32121	Thu Mar 23 15:03:13 2017_x000D_	31.5836	66.2076	184.702	3.22367	1	10.2827	62.3287	84.6048	1.47663	21.6512		3.03771	0
32122	Thu Mar 23 15:03:13 2017_x000D_	31.4824	66.211	190.857	3.33108	1	10.2827	62.3287	84.6048	1.47663	21.5523		12.5804	46.0448
32123	Thu Mar 23 15:03:13 2017_x000D_	31.0793	66.3266	207.165	3.61571	1	10.2165	63.8621	93.8501	1.63799	21.0079		4.33034	0
32124	Thu Mar 23 15:03:13 2017_x000D_	30.981	66.4323	216.487	3.7784	1	10.2165	63.8621	93.8501	1.63799	20.923		6.83155	0
32125	Thu Mar 23 15:03:13 2017_x000D_	30.7809	66.541	226.964	3.96127	1	10.2165	63.8621	93.8501	1.63799	20.7382		6.83562	0
32126	Thu Mar 23 15:03:14 2017_x000D_	30.5807	66.6498	233.282	4.07153	1	10.2165	63.8621	93.8501	1.63799	20.5541		6.87424	32.8775
32127	Thu Mar 23 15:03:14 2017_x000D_	30.485	66.858	235.677	4.11334	1	10.1693	64.957	84.0037	1.46614	20.4044		8.68128	0
32128	Thu Mar 23 15:03:14 2017_x000D_	30.2875	67.0695	235.677	4.11334	1	10.1693	64.957	84.0037	1.46614	20.2288		22.1641	0
32129	Thu Mar 23 15:03:14 2017_x000D_	29.8985	67.6976	231.036	4.03235	1	10.1693	64.957	84.0037	1.46614	19.9186		11.0808	0
32130	Thu Mar 23 15:03:14 2017_x000D_	29.704	68.0116	229.079	3.99819	1	10.1693	64.957	84.0037	1.46614	19.7721		23.9685	33.423
32131	Thu Mar 23 15:03:14 2017_x000D_	29.1082	68.5439	222.89	3.89016	1	10.3403	66.0579	82.4296	1.43867	18.9318		11.0808	0
32132	Thu Mar 23 15:03:14 2017_x000D_	28.9137	68.8579	220.641	3.8509	1	10.3403	66.0579	82.4296	1.43867	18.7833		17.8823	0
32133	Thu Mar 23 15:03:14 2017_x000D_	28.4135	69.1821	216.494	3.77854	1	10.3403	66.0579	82.4296	1.43867	18.3412		11.0646	0
32134	Thu Mar 23 15:03:14 2017_x000D_	28.1139	69.3972	214.892	3.75058	1	10.3403	66.0579	82.4296	1.43867	18.0846		20.5662	26.9996
32135	Thu Mar 23 15:03:14 2017_x000D_	27.5117	69.7248	212.453	3.70801	1	10.5208	66.9396	85.918	1.49955	17.2177		0	0
32136	Thu Mar 23 15:03:14 2017_x000D_	27.5117	69.7248	212.453	3.70801	1	10.5208	66.9396	85.918	1.49955	17.2177		22.1334	0
32137	Thu Mar 23 15:03:14 2017_x000D_	26.9124	70.1551	212.454	3.70802	1	10.5208	66.9396	85.918	1.49955	16.704		22.1358	0
32138	Thu Mar 23 15:03:14 2017_x000D_	26.313	70.5854	212.455	3.70803	1	10.5208	66.9396	85.918	1.49955	16.2076		8.69195	0
32139	Thu Mar 23 15:03:14 2017_x000D_	26.1153	70.7972	212.456	3.70805	1	10.5208	66.9396	85.918	1.49955	16.0645		9.69279	6.57018
32140	Thu Mar 23 15:03:14 2017_x000D_	25.8125	70.9099	216.493	3.77851	1	10.5113	67.1584	85.0477	1.48436	15.7544		22.1508	0
32141	Thu Mar 23 15:03:14 2017_x000D_	25.2127	71.3405	216.493	3.77851	1	10.5113	67.1584	85.0477	1.48436	15.2847		6.86531	0
32142	Thu Mar 23 15:03:14 2017_x000D_	25.0117	71.4499	218.849	3.81964	1	10.5113	67.1584	85.0477	1.48436	15.1221		17.3902	0
32143	Thu Mar 23 15:03:14 2017_x000D_	24.6161	71.8736	218.85	3.81965	1	10.5113	67.1584	85.0477	1.48436	14.8721		9.70999	13.1432
32144	Thu Mar 23 15:03:14 2017_x000D_	24.3128	71.9866	218.234	3.80891	1	10.4924	67.5961	77.7143	1.35637	14.501		6.86938	0
32145	Thu Mar 23 15:03:14 2017_x000D_	24.1117	72.0961	220.635	3.8508	1	10.4924	67.5961	77.7143	1.35637	14.3435		19.69	0
32146	Thu Mar 23 15:03:14 2017_x000D_	23.6136	72.5235	218.849	3.81963	1	10.4924	67.5961	77.7143	1.35637	14.0159		8.70043	0
32147	Thu Mar 23 15:03:14 2017_x000D_	23.4157	72.7355	218.849	3.81964	1	10.4924	67.5961	77.7143	1.35637	13.9077		19.69	0
32148	Thu Mar 23 15:03:15 2017_x000D_	22.9176	73.1629	220.635	3.85081	1	10.4924	67.5961	77.7143	1.35637	13.6152		11.0946	20.6774
32149	Thu Mar 23 15:03:15 2017_x000D_	22.6172	73.3786	218.849	3.81964	1	10.6822	68.2587	82.9549	1.44784	12.9868		19.6985	0
32150	Thu Mar 23 15:03:15 2017_x000D_	22.1189	73.8062	220.635	3.8508	1	10.6822	68.2587	82.9549	1.44784	12.7111		8.70248	0
32151	Thu Mar 23 15:03:15 2017_x000D_	21.9209	74.0182	220.635	3.85081	1	10.6822	68.2587	82.9549	1.44784	12.6285		11.0988	0
32152	Thu Mar 23 15:03:15 2017_x000D_	21.6204	74.234	218.85	3.81965	1	10.6822	68.2587	82.9549	1.44784	12.4639		19.7069	6.57005
32153	Thu Mar 23 15:03:15 2017_x000D_	21.1219	74.6618	220.635	3.8508	1	10.6728	68.4775	33.8256	0.590367	12.142		8.70468	0
32154	Thu Mar 23 15:03:15 2017_x000D_	20.9239	74.8739	220.635	3.85081	1	10.6728	68.4775	33.8256	0.590367	12.083		8.70672	0
32155	Thu Mar 23 15:03:15 2017_x000D_	20.7258	75.086	220.635	3.85081	1	10.6728	68.4775	33.8256	0.590367	12.0306		19.72	0
32156	Thu Mar 23 15:03:15 2017_x000D_	20.2269	75.514	218.851	3.81967	1	10.6728	68.4775	33.8256	0.590367	11.8656		8.70892	36.8179
32157	Thu Mar 23 15:03:15 2017_x000D_	20.0288	75.7262	218.851	3.81967	1	11.5076	69.3771	36.1591	0.631095	10.6265		13.7751	0
32158	Thu Mar 23 15:03:15 2017_x000D_	19.6256	75.9459	218.85	3.81966	1	11.5076	69.3771	36.1591	0.631095	10.4428		11.1037	0
32159	Thu Mar 23 15:03:15 2017_x000D_	19.3249	76.1617	220.634	3.85079	1	11.5076	69.3771	36.1591	0.631095	10.3509		17.972	0
32160	Thu Mar 23 15:03:15 2017_x000D_	18.8223	76.4877	216.496	3.77857	1	11.5076	69.3771	36.1591	0.631095	10.2012		4.35343	0
32161	Thu Mar 23 15:03:15 2017_x000D_	18.7233	76.5938	220.634	3.85078	1	11.5076	69.3771	36.1591	0.631095	10.2052		11.1162	27.6069
32162	Thu Mar 23 15:03:15 2017_x000D_	18.4223	76.8099	218.85	3.81965	1	12.1336	70.0516	43.7958	0.76438	9.2316		11.1008	0
32163	Thu Mar 23 15:03:15 2017_x000D_	18.2275	77.1245	216.498	3.77861	1	12.1336	70.0516	43.7958	0.76438	9.33603		6.89499	0
32164	Thu Mar 23 15:03:15 2017_x000D_	18.0257	77.2345	218.85	3.81966	1	12.1336	70.0516	43.7958	0.76438	9.29037		13.7885	0
32165	Thu Mar 23 15:03:15 2017_x000D_	17.6221	77.4544	218.85	3.81965	1	12.1336	70.0516	43.7958	0.76438	9.21548		6.90026	14.5565
32166	Thu Mar 23 15:03:15 2017_x000D_	17.4201	77.5644	216.497	3.77858	1	12.5603	70.2826	35.8353	0.625445	8.75456		8.7174	0
32167	Thu Mar 23 15:03:15 2017_x000D_	17.2218	77.7768	216.497	3.77859	1	12.5603	70.2826	35.8353	0.625445	8.82568		9.7644	0
32168	Thu Mar 23 15:03:15 2017_x000D_	16.9169	77.8907	212.47	3.7083	1	12.5603	70.2826	35.8353	0.625445	8.76716		11.1075	0
32169	Thu Mar 23 15:03:16 2017_x000D_	16.722	78.2055	209.916	3.66372	1	12.5603	70.2826	35.8353	0.625445	8.94942		0	23.4534
32170	Thu Mar 23 15:03:16 2017_x000D_	16.722	78.2055	209.916	3.66372	1	13.1956	70.7382	28.8901	0.504227	8.25809		9.26454	0
32171	Thu Mar 23 15:03:16 2017_x000D_	16.4134	78.2171	203.299	3.54824	1	13.1956	70.7382	28.8901	0.504227	8.14176		3.0708	0
32172	Thu Mar 23 15:03:16 2017_x000D_	16.4169	78.3194	200.5	3.49939	1	13.1956	70.7382	28.8901	0.504227	8.23719		0.0218403	0
32173	Thu Mar 23 15:03:16 2017_x000D_	16.4162	78.3192	187.841	3.27845	1	13.1956	70.7382	28.8901	0.504227	8.23674		0.00848528	43.6517
32174	Thu Mar 23 15:03:16 2017_x000D_	16.416	78.319	182.158	3.17925	1	14.4753	71.4307	21.9351	0.38284	7.15647		6.18078	0
32175	Thu Mar 23 15:03:16 2017_x000D_	16.2101	78.3262	170.893	2.98265	1	14.4753	71.4307	21.9351	0.38284	7.11038		3.08589	0
32176	Thu Mar 23 15:03:16 2017_x000D_	16.1073	78.3298	164.696	2.87448	1	14.4753	71.4307	21.9351	0.38284	7.0895		12.7166	0
32177	Thu Mar 23 15:03:16 2017_x000D_	15.6925	78.2425	154.343	2.69379	1	14.4753	71.4307	21.9351	0.38284	6.9197		4.35798	0
32178	Thu Mar 23 15:03:16 2017_x000D_	15.5861	78.1436	145.369	2.53717	1	14.4753	71.4307	21.9351	0.38284	6.80418		4.35389	55.9195
32179	Thu Mar 23 15:03:16 2017_x000D_	15.4797	78.0449	141.32	2.46649	1	15.9535	72.5662	35.2241	0.614776	5.49915		8.70779	0
32180	Thu Mar 23 15:03:16 2017_x000D_	15.2669	77.8475	133.132	2.32358	1	15.9535	72.5662	35.2241	0.614776	5.32574		13.0556	0
32181	Thu Mar 23 15:03:16 2017_x000D_	14.9477	77.5517	124.197	2.16764	1	15.9535	72.5662	35.2241	0.614776	5.08595		6.88734	0
32182	Thu Mar 23 15:03:16 2017_x000D_	14.8375	77.3503	118.734	2.07231	1	15.9535	72.5662	35.2241	0.614776	4.91254		16.5747	46.8628
32183	Thu Mar 23 15:03:16 2017_x000D_	14.6134	76.8453	112.366	1.96116	1	17.2228	73.4767	34.7521	0.606538	4.26104		4.36017	0
32184	Thu Mar 23 15:03:16 2017_x000D_	14.5069	76.7464	108.827	1.89938	1	17.2228	73.4767	34.7521	0.606538	4.25054		19.4737	0
32185	Thu Mar 23 15:03:16 2017_x000D_	14.279	76.1386	103.414	1.80491	1	17.2228	73.4767	34.7521	0.606538	3.96884		9.2369	0
32186	Thu Mar 23 15:03:16 2017_x000D_	14.268	75.8309	103.994	1.81503	1	17.2228	73.4767	34.7521	0.606538	3.77798		9.75245	27.5625
32187	Thu Mar 23 15:03:16 2017_x000D_	14.1539	75.5265	100.622	1.75619	1	17.8477	74.1502	45.4441	0.79315	3.94187		21.8028	0
32188	Thu Mar 23 15:03:16 2017_x000D_	14.0248	74.8113	103.993	1.81502	1	17.8477	74.1502	45.4441	0.79315	3.87964		9.76685	0
32189	Thu Mar 23 15:03:16 2017_x000D_	13.9104	74.5065	106.15	1.85266	1	17.8477	74.1502	45.4441	0.79315	3.95339		18.7803	0
32190	Thu Mar 23 15:03:17 2017_x000D_	13.7849	73.8932	108.82	1.89926	1	17.8477	74.1502	45.4441	0.79315	4.07092		9.25499	0
32191	Thu Mar 23 15:03:17 2017_x000D_	13.7738	73.5849	109.645	1.91367	1	17.8477	74.1502	45.4441	0.79315	4.11293		20.7497	23.4185
32192	Thu Mar 23 15:03:17 2017_x000D_	13.4415	72.9783	112.354	1.96095	1	18.482	74.6052	45	0.785398	5.29655		9.26399	0
32193	Thu Mar 23 15:03:17 2017_x000D_	13.4304	72.6697	113.378	1.97883	1	18.482	74.6052	45	0.785398	5.4097		11.1697	0
32194	Thu Mar 23 15:03:17 2017_x000D_	13.2125	72.3678	112.354	1.96094	1	18.482	74.6052	45	0.785398	5.72482		16.6634	0
32195	Thu Mar 23 15:03:17 2017_x000D_	12.9872	71.8601	113.381	1.97887	1	18.482	74.6052	45	0.785398	6.14234		9.28819	20.6305
32196	Thu Mar 23 15:03:17 2017_x000D_	12.9759	71.5507	112.351	1.96089	1	18.671	75.2664	77.2507	1.34828	6.80004		11.1756	0
32197	Thu Mar 23 15:03:17 2017_x000D_	12.7578	71.2487	113.38	1.97886	1	18.671	75.2664	77.2507	1.34828	7.14898		16.6956	0
32198	Thu Mar 23 15:03:17 2017_x000D_	12.5321	70.74	112.354	1.96094	1	18.671	75.2664	77.2507	1.34828	7.62721		11.1889	0
32199	Thu Mar 23 15:03:17 2017_x000D_	12.3138	70.4376	113.383	1.9789	1	18.671	75.2664	77.2507	1.34828	7.98319		18.8615	39.9842
32200	Thu Mar 23 15:03:17 2017_x000D_	12.1875	69.8217	116.09	2.02616	1	18.3954	76.5704	93.0534	1.62409	9.16968		6.93833	0
32201	Thu Mar 23 15:03:17 2017_x000D_	12.0765	69.6188	113.379	1.97884	1	18.3954	76.5704	93.0534	1.62409	9.39432		19.6408	0
32202	Thu Mar 23 15:03:17 2017_x000D_	11.8466	69.0058	113.378	1.97882	1	18.3954	76.5704	93.0534	1.62409	10.0055		11.222	0
32203	Thu Mar 23 15:03:17 2017_x000D_	11.6278	68.7024	112.356	1.96098	1	18.3954	76.5704	93.0534	1.62409	10.3781		9.30318	0
32204	Thu Mar 23 15:03:17 2017_x000D_	11.6165	68.3925	113.377	1.97881	1	18.3954	76.5704	93.0534	1.62409	10.6222		11.231	26.2215
32205	Thu Mar 23 15:03:17 2017_x000D_	11.3976	68.0888	112.355	1.96097	1	18.3569	77.4436	93.0534	1.62409	11.6595		16.7493	0
32206	Thu Mar 23 15:03:17 2017_x000D_	11.1711	67.5785	113.38	1.97886	1	18.3569	77.4436	93.0534	1.62409	12.2047		6.21418	0
32207	Thu Mar 23 15:03:17 2017_x000D_	11.1635	67.3715	113.378	1.97881	1	18.3569	77.4436	93.0534	1.62409	12.3771		16.7748	0
32208	Thu Mar 23 15:03:17 2017_x000D_	10.9367	66.8604	112.354	1.96094	1	18.3569	77.4436	93.0534	1.62409	12.9253		6.21729	44.1596
32209	Thu Mar 23 15:03:17 2017_x000D_	10.929	66.6533	112.352	1.96091	1	17.0213	78.0624	107.645	1.87875	12.9338		16.7776	0
32210	Thu Mar 23 15:03:17 2017_x000D_	10.7022	66.1421	113.376	1.97878	1	17.0213	78.0624	107.645	1.87875	13.4916		4.42771	0
32211	Thu Mar 23 15:03:17 2017_x000D_	10.5943	66.0414	114.957	2.00638	1	17.0213	78.0624	107.645	1.87875	13.6312		9.84936	0
32212	Thu Mar 23 15:03:18 2017_x000D_	10.479	65.734	113.377	1.9788	1	17.0213	78.0624	107.645	1.87875	13.9568		9.87324	39.2219
32213	Thu Mar 23 15:03:18 2017_x000D_	10.3633	65.4259	114.955	2.00635	1	15.7144	78.0264	115.242	2.01134	13.6897		4.40885	0
32214	Thu Mar 23 15:03:18 2017_x000D_	10.2557	65.3258	113.378	1.97883	1	15.7144	78.0264	115.242	2.01134	13.824		12.8562	0
32215	Thu Mar 23 15:03:18 2017_x000D_	10.1364	64.9142	110.568	1.92978	1	15.7144	78.0264	115.242	2.01134	14.2493		9.87394	0
32216	Thu Mar 23 15:03:18 2017_x000D_	10.0209	64.606	106.884	1.86548	1	15.7144	78.0264	115.242	2.01134	14.5782		4.40614	20.5795
32217	Thu Mar 23 15:03:18 2017_x000D_	9.91361	64.5057	92.1398	1.60814	1	15.0704	77.7901	122.074	2.13059	14.2502		6.95772	0
32218	Thu Mar 23 15:03:18 2017_x000D_	9.81756	64.7168	83.5846	1.45883	1	15.0704	77.7901	122.074	2.13059	14.0891		3.1313	0
32219	Thu Mar 23 15:03:18 2017_x000D_	9.82156	64.8211	71.8299	1.25367	1	15.0704	77.7901	122.074	2.13059	13.9909		3.09242	0
32220	Thu Mar 23 15:03:18 2017_x000D_	9.81748	64.7181	57.4503	1.0027	1	15.0704	77.7901	122.074	2.13059	14.088		0.0111606	0
32221	Thu Mar 23 15:03:18 2017_x000D_	9.81726	64.7184	49.0205	0.855569	1	15.0704	77.7901	122.074	2.13059	14.0878		4.37969	58.1453
32222	Thu Mar 23 15:03:18 2017_x000D_	9.9169	64.6117	36.3275	0.634035	1	13.3653	76.8686	149.344	2.60654	12.7328		6.93998	0
32223	Thu Mar 23 15:03:18 2017_x000D_	10.0124	64.401	21.9794	0.383613	1	13.3653	76.8686	149.344	2.60654	12.9106		3.11248	0
32224	Thu Mar 23 15:03:18 2017_x000D_	10.1161	64.3978	15.7778	0.275374	1	13.3653	76.8686	149.344	2.60654	12.8871		9.84386	0
32225	Thu Mar 23 15:03:18 2017_x000D_	10.4239	64.2841	1.74143	0.0303936	1	13.3653	76.8686	149.344	2.60654	12.9237		6.23705	83.2151
32226	Thu Mar 23 15:03:18 2017_x000D_	10.6317	64.2776	-4.25366	-0.0742404	1	11.2614	75.0609	185.384	3.23556	10.8017		25.7531	0
32227	Thu Mar 23 15:03:18 2017_x000D_	11.4706	64.4597	-4.24986	-0.074174	1	11.2614	75.0609	185.384	3.23556	10.6033		15.8656	0
32228	Thu Mar 23 15:03:18 2017_x000D_	11.9858	64.3403	-1.11428	-0.0194478	1	11.2614	75.0609	185.384	3.23556	10.745		12.8637	0
32229	Thu Mar 23 15:03:18 2017_x000D_	12.4048	64.4314	1.74754	0.0305003	1	11.2614	75.0609	185.384	3.23556	10.6908		15.5742	32.5053
32230	Thu Mar 23 15:03:18 2017_x000D_	12.9237	64.4156	1.74756	0.0305007	1	10.4176	74.3812	209.008	3.64787	10.2759		24.8934	0
32231	Thu Mar 23 15:03:18 2017_x000D_	13.7531	64.3905	7.75916	0.135423	1	10.4176	74.3812	209.008	3.64787	10.5328		12.8067	0
32232	Thu Mar 23 15:03:18 2017_x000D_	14.1639	64.2744	10.7256	0.187198	1	10.4176	74.3812	209.008	3.64787	10.7788		21.763	0
32233	Thu Mar 23 15:03:19 2017_x000D_	14.889	64.2524	17.2965	0.301881	1	10.4176	74.3812	209.008	3.64787	11.0719		9.8046	27.5899
32234	Thu Mar 23 15:03:19 2017_x000D_	15.1957	64.1395	19.3041	0.33692	1	9.79168	73.7074	224.142	3.91202	10.9885		22.5833	0
32235	Thu Mar 23 15:03:19 2017_x000D_	15.9128	63.9105	25.767	0.449719	1	9.79168	73.7074	224.142	3.91202	11.5519		6.9264	0
32236	Thu Mar 23 15:03:19 2017_x000D_	16.1159	63.8007	23.0433	0.402182	1	9.79168	73.7074	224.142	3.91202	11.7532		26.47	0
32237	Thu Mar 23 15:03:19 2017_x000D_	16.932	63.4653	25.7678	0.449734	1	9.79168	73.7074	224.142	3.91202	12.4854		6.92498	0
32238	Thu Mar 23 15:03:19 2017_x000D_	17.1351	63.3556	28.3825	0.495368	1	9.79168	73.7074	224.142	3.91202	12.6919		13.8433	6.54556
32239	Thu Mar 23 15:03:19 2017_x000D_	17.5411	63.1363	28.3825	0.495369	1	9.57358	73.7013	231.76	4.04498	13.2326		20.7562	0
32240	Thu Mar 23 15:03:19 2017_x000D_	18.1498	62.8074	25.7667	0.449713	1	9.57358	73.7013	231.76	4.04498	13.8647		8.75322	0
32241	Thu Mar 23 15:03:19 2017_x000D_	18.3491	62.5943	25.7649	0.449682	1	9.57358	73.7013	231.76	4.04498	14.1554		19.5646	0
32242	Thu Mar 23 15:03:19 2017_x000D_	18.9611	62.369	25.7659	0.4497	1	9.57358	73.7013	231.76	4.04498	14.7155		6.913	9.19766
32243	Thu Mar 23 15:03:19 2017_x000D_	19.1638	62.2594	23.0391	0.402108	1	9.36489	73.4767	234.711	4.09648	14.8945		19.5513	0
32244	Thu Mar 23 15:03:19 2017_x000D_	19.7754	62.0343	23.0397	0.402118	1	9.36489	73.4767	234.711	4.09648	15.4696		11.1371	0
32245	Thu Mar 23 15:03:19 2017_x000D_	20.0774	61.8184	22.0066	0.384088	1	9.36489	73.4767	234.711	4.09648	15.8327		19.539	0
32246	Thu Mar 23 15:03:19 2017_x000D_	20.6886	61.5934	22.007	0.384094	1	9.36489	73.4767	234.711	4.09648	16.4146		0	52.5157
32247	Thu Mar 23 15:03:19 2017_x000D_	20.6886	61.5934	22.007	0.384094	1	9.44028	71.7278	276.623	4.82798	15.1404		19.5285	0
32248	Thu Mar 23 15:03:19 2017_x000D_	21.2995	61.3686	22.0073	0.384101	1	9.44028	71.7278	276.623	4.82798	15.7466		9.76845	0
32249	Thu Mar 23 15:03:19 2017_x000D_	21.6051	61.2562	25.7685	0.449746	1	9.44028	71.7278	276.623	4.82798	16.0511		20.704	0
32250	Thu Mar 23 15:03:19 2017_x000D_	22.2122	60.928	23.0384	0.402096	1	9.44028	71.7278	276.623	4.82798	16.726		6.17054	0
32251	Thu Mar 23 15:03:19 2017_x000D_	22.4178	60.9221	23.0398	0.402121	1	9.44028	71.7278	276.623	4.82798	16.8872		19.5028	60.7307
32252	Thu Mar 23 15:03:19 2017_x000D_	23.0279	60.6976	23.0405	0.402132	1	9.96152	69.7717	279.972	4.88644	15.9082		13.791	0
32253	Thu Mar 23 15:03:19 2017_x000D_	23.4323	60.479	23.0397	0.402118	1	9.96152	69.7717	279.972	4.88644	16.3651		19.4867	0
32254	Thu Mar 23 15:03:20 2017_x000D_	24.0419	60.2547	23.0403	0.402129	1	9.96152	69.7717	279.972	4.88644	16.995		8.73202	0
32255	Thu Mar 23 15:03:20 2017_x000D_	24.2407	60.0421	23.038	0.402089	1	9.96152	69.7717	279.972	4.88644	17.2789		9.23769	41.7195
32256	Thu Mar 23 15:03:20 2017_x000D_	24.5485	60.0334	22.007	0.384094	1	10.4546	68.4714	277.25	4.83893	16.4267		16.5875	0
32257	Thu Mar 23 15:03:20 2017_x000D_	25.0552	59.8121	23.0401	0.402126	1	10.4546	68.4714	277.25	4.83893	16.9753		13.7709	0
32258	Thu Mar 23 15:03:20 2017_x000D_	25.459	59.5938	23.0393	0.402112	1	10.4546	68.4714	277.25	4.83893	17.434		12.6872	0
32259	Thu Mar 23 15:03:20 2017_x000D_	25.866	59.4789	25.773	0.449824	1	10.4546	68.4714	277.25	4.83893	17.8431		8.72354	85.8409
32260	Thu Mar 23 15:03:20 2017_x000D_	26.0646	59.2665	25.7711	0.449791	1	11.6593	65.876	277.655	4.846	15.8492		12.6749	0
32261	Thu Mar 23 15:03:20 2017_x000D_	26.4712	59.1517	23.0391	0.402107	1	11.6593	65.876	277.655	4.846	16.2668		12.6778	0
32262	Thu Mar 23 15:03:20 2017_x000D_	26.8779	59.0369	25.7737	0.449836	1	11.6593	65.876	277.655	4.846	16.6847		8.7193	0
32263	Thu Mar 23 15:03:20 2017_x000D_	27.0764	58.8246	25.7719	0.449804	1	11.6593	65.876	277.655	4.846	16.9531		6.14638	73.8863
32264	Thu Mar 23 15:03:20 2017_x000D_	27.2812	58.8189	25.7734	0.449831	1	12.8455	63.7176	284.453	4.96463	15.2442		13.7508	0
32265	Thu Mar 23 15:03:20 2017_x000D_	27.6844	58.6009	25.773	0.449824	1	12.8455	63.7176	284.453	4.96463	15.6963		8.71711	0
32266	Thu Mar 23 15:03:20 2017_x000D_	27.8829	58.3887	25.7711	0.449791	1	12.8455	63.7176	284.453	4.96463	15.9537		12.2807	0
32267	Thu Mar 23 15:03:20 2017_x000D_	28.2921	58.3774	25.7741	0.449843	1	12.8455	63.7176	284.453	4.96463	16.3437		8.71506	0
32268	Thu Mar 23 15:03:20 2017_x000D_	28.4905	58.1652	25.7723	0.449811	1	12.8455	63.7176	284.453	4.96463	16.6011		6.13738	73.9117
32269	Thu Mar 23 15:03:20 2017_x000D_	28.695	58.1595	25.7737	0.449836	1	14.032	61.5584	285.327	4.97989	15.0518		8.71287	0
32270	Thu Mar 23 15:03:20 2017_x000D_	28.8934	57.9474	25.7719	0.449804	1	14.032	61.5584	285.327	4.97989	15.2938		9.71156	0
32271	Thu Mar 23 15:03:20 2017_x000D_	29.1972	57.8356	29.7394	0.519051	1	14.032	61.5584	285.327	4.97989	15.6155		3.08831	0
32272	Thu Mar 23 15:03:20 2017_x000D_	29.3001	57.8326	44.8037	0.781973	1	14.032	61.5584	285.327	4.97989	15.7161		0.00848528	41.7787
32273	Thu Mar 23 15:03:20 2017_x000D_	29.3003	57.8324	53.2773	0.929865	1	14.5259	60.2563	278.816	4.86625	14.9719		6.89458	0
32274	Thu Mar 23 15:03:20 2017_x000D_	29.2045	58.0413	64.0177	1.11732	1	14.5259	60.2563	278.816	4.86625	14.8448		6.17671	0
32275	Thu Mar 23 15:03:20 2017_x000D_	29.2106	58.2471	77.092	1.34551	1	14.5259	60.2563	278.816	4.86625	14.8215		3.08223	0
32276	Thu Mar 23 15:03:21 2017_x000D_	29.2135	58.3498	88.867	1.55102	1	14.5259	60.2563	278.816	4.86625	14.8108		4.33708	42.3676
32277	Thu Mar 23 15:03:21 2017_x000D_	29.318	58.4497	109.049	1.90326	1	15.4468	59.1856	298.316	5.2066	13.8907		3.10058	0
32278	Thu Mar 23 15:03:21 2017_x000D_	29.3147	58.3464	115.428	2.01459	1	15.4468	59.1856	298.316	5.2066	13.8933		4.37807	0
32279	Thu Mar 23 15:03:21 2017_x000D_	29.2086	58.2462	132.277	2.30867	1	15.4468	59.1856	298.316	5.2066	13.7938		3.09768	0
32280	Thu Mar 23 15:03:21 2017_x000D_	29.2052	58.143	138.32	2.41414	1	15.4468	59.1856	298.316	5.2066	13.7978		3.07041	38.4989
32281	Thu Mar 23 15:03:21 2017_x000D_	29.1029	58.1461	144.475	2.52156	1	16.567	58.5595	328.524	5.73383	12.5427		13.0882	0
32282	Thu Mar 23 15:03:21 2017_x000D_	28.787	57.8452	153.463	2.67844	1	16.567	58.5595	328.524	5.73383	12.2409		11.1235	0
32283	Thu Mar 23 15:03:21 2017_x000D_	28.4737	57.6469	154.799	2.70175	1	16.567	58.5595	328.524	5.73383	11.9416		20.6738	0
32284	Thu Mar 23 15:03:21 2017_x000D_	27.8502	57.3534	152.302	2.65817	1	16.567	58.5595	328.524	5.73383	11.3475		16.5854	0
32285	Thu Mar 23 15:03:21 2017_x000D_	27.3321	57.1605	150.891	2.63354	1	16.567	58.5595	328.524	5.73383	10.8556		18.005	38.5004
32286	Thu Mar 23 15:03:21 2017_x000D_	26.8104	56.8638	146.845	2.56294	1	17.6872	57.9333	329.222	5.74601	9.18567		15.4741	0
32287	Thu Mar 23 15:03:21 2017_x000D_	26.3906	56.5641	144.485	2.52175	1	17.6872	57.9333	329.222	5.74601	8.81044		11.1467	0
32288	Thu Mar 23 15:03:21 2017_x000D_	26.0767	56.3653	142.7	2.49058	1	17.6872	57.9333	329.222	5.74601	8.53477		19.8444	0
32289	Thu Mar 23 15:03:21 2017_x000D_	25.5507	55.9642	136.383	2.38034	1	17.6872	57.9333	329.222	5.74601	8.10629		6.95065	23.8166
32290	Thu Mar 23 15:03:21 2017_x000D_	25.4418	55.7597	134.271	2.34346	1	18.3612	57.5138	342.543	5.97851	7.29464		21.9577	0
32291	Thu Mar 23 15:03:21 2017_x000D_	24.912	55.2547	130.08	2.27033	1	18.3612	57.5138	342.543	5.97851	6.92939		11.2288	0
32292	Thu Mar 23 15:03:21 2017_x000D_	24.6966	54.9486	128.303	2.23931	1	18.3612	57.5138	342.543	5.97851	6.83502		8.79331	0
32293	Thu Mar 23 15:03:21 2017_x000D_	24.4844	54.7464	128.305	2.23934	1	18.3612	57.5138	342.543	5.97851	6.71953		22.4669	6.55173
32294	Thu Mar 23 15:03:21 2017_x000D_	24.0532	54.1341	128.303	2.23931	1	18.5795	57.5201	335.379	5.85347	6.43633		6.97218	0
32295	Thu Mar 23 15:03:21 2017_x000D_	23.9439	53.929	125.962	2.19845	1	18.5795	57.5201	335.379	5.85347	6.45545		18.1911	0
32296	Thu Mar 23 15:03:21 2017_x000D_	23.6184	53.4174	130.074	2.27021	1	18.5795	57.5201	335.379	5.85347	6.4979		11.2173	0
32297	Thu Mar 23 15:03:22 2017_x000D_	23.3026	53.2172	132.313	2.3093	1	18.5795	57.5201	335.379	5.85347	6.38926		8.81876	0
32298	Thu Mar 23 15:03:22 2017_x000D_	23.0898	53.0144	132.314	2.30931	1	18.5795	57.5201	335.379	5.85347	6.37528		11.2556	0
32299	Thu Mar 23 15:03:22 2017_x000D_	22.8737	52.7077	134.26	2.34328	1	18.5795	57.5201	334.004	5.82947	6.44976		15.6259	0
32300	Thu Mar 23 15:03:22 2017_x000D_	22.5508	52.299	136.362	2.37996	1	18.5795	57.5201	334.004	5.82947	6.55981		11.2288	0
32301	Thu Mar 23 15:03:22 2017_x000D_	22.2348	52.0984	134.261	2.3433	1	18.5795	57.5201	334.004	5.82947	6.53881		18.2459	0
32302	Thu Mar 23 15:03:22 2017_x000D_	21.9081	51.5854	138.463	2.41664	1	18.5795	57.5201	334.004	5.82947	6.80443		13.9309	9.35619
32303	Thu Mar 23 15:03:22 2017_x000D_	21.4883	51.3869	138.468	2.41672	1	18.3516	57.733	352.345	6.14958	7.07897		17.6969	0
32304	Thu Mar 23 15:03:22 2017_x000D_	21.0613	50.9799	138.467	2.41671	1	18.3516	57.733	352.345	6.14958	7.27646		8.85259	0
32305	Thu Mar 23 15:03:22 2017_x000D_	20.8478	50.7762	138.467	2.4167	1	18.3516	57.733	352.345	6.14958	7.39108		17.7181	0
32306	Thu Mar 23 15:03:22 2017_x000D_	20.4203	50.3687	138.466	2.41669	1	18.3516	57.733	352.345	6.14958	7.64934		8.86324	6.54873
32307	Thu Mar 23 15:03:22 2017_x000D_	20.2065	50.1648	138.466	2.41668	1	18.5698	57.7393	7.92011	0.138232	7.74931		11.3222	0
32308	Thu Mar 23 15:03:22 2017_x000D_	19.9891	49.8563	136.362	2.37996	1	18.5698	57.7393	7.92011	0.138232	8.00975		11.2804	0
32309	Thu Mar 23 15:03:22 2017_x000D_	19.6717	49.6547	134.266	2.34338	1	18.5698	57.7393	7.92011	0.138232	8.15935		11.3354	0
32310	Thu Mar 23 15:03:22 2017_x000D_	19.4541	49.3458	132.322	2.30945	1	18.5698	57.7393	7.92011	0.138232	8.43995		6.99037	73.0316
32311	Thu Mar 23 15:03:22 2017_x000D_	19.2434	49.2463	134.267	2.3434	1	20.9507	58.2468	353.411	6.16819	9.161		20.133	0
32312	Thu Mar 23 15:03:22 2017_x000D_	18.8112	48.7329	132.324	2.30948	1	20.9507	58.2468	353.411	6.16819	9.7515		13.3363	0
32313	Thu Mar 23 15:03:22 2017_x000D_	18.4894	48.4262	136.362	2.37996	1	20.9507	58.2468	353.411	6.16819	10.1243		7.03553	0
32314	Thu Mar 23 15:03:22 2017_x000D_	18.3788	48.2194	134.263	2.34333	1	20.9507	58.2468	353.411	6.16819	10.352		8.89718	0
32315	Thu Mar 23 15:03:22 2017_x000D_	18.1642	48.0147	134.263	2.34334	1	20.9507	58.2468	353.411	6.16819	10.6047		8.89935	39.2833
32316	Thu Mar 23 15:03:22 2017_x000D_	17.9495	47.81	134.264	2.34335	1	22.2596	58.2845	0	0	11.3266		15.7636	0
32317	Thu Mar 23 15:03:22 2017_x000D_	17.6235	47.3979	136.357	2.37987	1	22.2596	58.2845	0	0	11.8326		3.10883	0
32318	Thu Mar 23 15:03:22 2017_x000D_	17.5199	47.4003	134.265	2.34336	1	22.2596	58.2845	0	0	11.8714		8.9099	0
32319	Thu Mar 23 15:03:23 2017_x000D_	17.305	47.1953	134.265	2.34337	1	22.2596	58.2845	0	0	12.1457		8.91424	32.7316
32320	Thu Mar 23 15:03:23 2017_x000D_	17.0899	46.9903	134.265	2.34337	1	23.3502	58.3159	0	0	12.9407		13.3764	0
32321	Thu Mar 23 15:03:23 2017_x000D_	16.7674	46.6824	130.106	2.27077	1	23.3502	58.3159	0	0	13.3668		7.05442	0
32322	Thu Mar 23 15:03:23 2017_x000D_	16.6564	46.4751	127.734	2.22937	1	23.3502	58.3159	0	0	13.6019		4.38531	0
32323	Thu Mar 23 15:03:23 2017_x000D_	16.5567	46.582	110.191	1.92319	1	23.3502	58.3159	0	0	13.5586		0	61.0022
32324	Thu Mar 23 15:03:23 2017_x000D_	16.5567	46.582	110.191	1.92319	1	24.7272	56.8197	292.228	5.10035	13.0984		3.16163	0
32325	Thu Mar 23 15:03:23 2017_x000D_	16.561	46.6873	91.9763	1.60529	1	24.7272	56.8197	292.228	5.10035	13.0135		3.12652	0
32326	Thu Mar 23 15:03:23 2017_x000D_	16.6652	46.6854	83.0591	1.44966	1	24.7272	56.8197	292.228	5.10035	12.9499		0.024	0
32327	Thu Mar 23 15:03:23 2017_x000D_	16.6652	46.6862	64.1187	1.11908	1	24.7272	56.8197	292.228	5.10035	12.9493		3.12705	79.9299
32328	Thu Mar 23 15:03:23 2017_x000D_	16.561	46.6889	53.2656	0.92966	1	25.9256	54.4401	300.654	5.2474	12.1563		8.78481	0
32329	Thu Mar 23 15:03:23 2017_x000D_	16.7612	46.4752	36.207	0.631932	1	25.9256	54.4401	300.654	5.2474	12.1419		0.0152971	0
32330	Thu Mar 23 15:03:23 2017_x000D_	16.7607	46.4753	28.1392	0.491122	1	25.9256	54.4401	300.654	5.2474	12.1422		11.2037	0
32331	Thu Mar 23 15:03:23 2017_x000D_	17.065	46.2588	16.1365	0.281635	1	25.9256	54.4401	300.654	5.2474	12.06		3.10877	0
32332	Thu Mar 23 15:03:23 2017_x000D_	17.1686	46.2565	9.84128	0.171763	1	25.9256	54.4401	300.654	5.2474	11.9857		9.83632	53.3708
32333	Thu Mar 23 15:03:23 2017_x000D_	17.4769	46.1449	7.2875	0.127191	1	26.8669	52.9305	280.926	4.90309	11.5852		24.9357	0
32334	Thu Mar 23 15:03:23 2017_x000D_	18.3079	46.1272	7.2899	0.127233	1	26.8669	52.9305	280.926	4.90309	10.9335		12.4618	0
32335	Thu Mar 23 15:03:23 2017_x000D_	18.7232	46.1184	7.2911	0.127254	1	26.8669	52.9305	280.926	4.90309	10.6172		28.6467	0
32336	Thu Mar 23 15:03:23 2017_x000D_	19.6502	45.8893	13.8972	0.242551	1	26.8669	52.9305	280.926	4.90309	10.0826		15.8286	29.6048
32337	Thu Mar 23 15:03:23 2017_x000D_	20.165	45.7737	16.1455	0.281792	1	27.3426	52.0659	290.309	5.06684	9.54514		9.81915	0
32338	Thu Mar 23 15:03:23 2017_x000D_	20.4728	45.6624	19.8943	0.347222	1	27.3426	52.0659	290.309	5.06684	9.39143		21.9414	0
32339	Thu Mar 23 15:03:23 2017_x000D_	21.1943	45.5426	21.716	0.379016	1	27.3426	52.0659	290.309	5.06684	8.9641		22.3702	0
32340	Thu Mar 23 15:03:24 2017_x000D_	21.8023	45.1109	29.5124	0.515088	1	27.3426	52.0659	290.309	5.06684	8.89196		0	33.6813
32341	Thu Mar 23 15:03:24 2017_x000D_	21.8023	45.1109	29.5124	0.515088	1	27.61	50.9755	295.996	5.1661	8.25366		19.5947	0
32342	Thu Mar 23 15:03:24 2017_x000D_	22.4165	44.8887	34.6026	0.603929	1	27.61	50.9755	295.996	5.1661	8.00135		8.78262	0
32343	Thu Mar 23 15:03:24 2017_x000D_	22.6167	44.6751	34.6018	0.603916	1	27.61	50.9755	295.996	5.1661	8.03916		19.8567	0
32344	Thu Mar 23 15:03:24 2017_x000D_	23.1204	44.2457	36.2294	0.632322	1	27.61	50.9755	295.996	5.1661	8.08991		12.7673	0
32345	Thu Mar 23 15:03:24 2017_x000D_	23.5307	44.1327	38.6282	0.674189	1	27.61	50.9755	295.996	5.1661	7.96647		19.8482	18.7229
32346	Thu Mar 23 15:03:24 2017_x000D_	24.0342	43.7035	40.4438	0.705878	1	28.066	50.5494	278.926	4.86818	7.94492		8.77633	0
32347	Thu Mar 23 15:03:24 2017_x000D_	24.2342	43.49	40.4436	0.705873	1	28.066	50.5494	278.926	4.86818	8.0323		19.8355	0
32348	Thu Mar 23 15:03:24 2017_x000D_	24.7374	43.0611	38.6273	0.674174	1	28.066	50.5494	278.926	4.86818	8.19477		6.91483	0
32349	Thu Mar 23 15:03:24 2017_x000D_	24.9406	42.9523	36.2298	0.632329	1	28.066	50.5494	278.926	4.86818	8.21487		11.1528	27.2583
32350	Thu Mar 23 15:03:24 2017_x000D_	25.2436	42.7369	34.6005	0.603893	1	28.3237	49.6781	285.753	4.98733	7.5939		8.77414	0
32351	Thu Mar 23 15:03:24 2017_x000D_	25.4436	42.5235	34.5998	0.60388	1	28.3237	49.6781	285.753	4.98733	7.71254		20.7323	0
32352	Thu Mar 23 15:03:24 2017_x000D_	26.0529	42.1974	32.1194	0.560589	1	28.3237	49.6781	285.753	4.98733	7.81776		19.8163	0
32353	Thu Mar 23 15:03:24 2017_x000D_	26.5556	41.7689	30.682	0.535501	1	28.3237	49.6781	285.753	4.98733	8.10442		9.77071	9.36043
32354	Thu Mar 23 15:03:24 2017_x000D_	26.8619	41.6582	29.5044	0.51495	1	28.5517	49.4651	287.457	5.01706	7.98768		6.90671	0
32355	Thu Mar 23 15:03:24 2017_x000D_	27.0649	41.5496	32.1193	0.560587	1	28.5517	49.4651	287.457	5.01706	8.05393		22.2914	0
32356	Thu Mar 23 15:03:24 2017_x000D_	27.6706	41.1192	32.1187	0.560577	1	28.5517	49.4651	287.457	5.01706	8.39228		6.18111	0
32357	Thu Mar 23 15:03:24 2017_x000D_	27.8766	41.1153	32.1201	0.560602	1	28.5517	49.4651	287.457	5.01706	8.37705		8.76361	20.9251
32358	Thu Mar 23 15:03:24 2017_x000D_	28.0763	40.9021	32.1191	0.560584	1	28.7995	48.8131	277.655	4.846	7.94399		22.2764	0
32359	Thu Mar 23 15:03:24 2017_x000D_	28.6816	40.472	32.1185	0.560574	1	28.7995	48.8131	277.655	4.846	8.34193		6.17805	0
32360	Thu Mar 23 15:03:24 2017_x000D_	28.8875	40.4682	32.12	0.5606	1	28.7995	48.8131	277.655	4.846	8.34536		17.523	0
32361	Thu Mar 23 15:03:25 2017_x000D_	29.2868	40.0419	32.1179	0.560563	1	28.7995	48.8131	277.655	4.846	8.78473		6.172	0
32362	Thu Mar 23 15:03:25 2017_x000D_	29.4925	40.0382	32.1194	0.560589	1	28.7995	48.8131	277.655	4.846	8.80222		17.9979	6.54882
32363	Thu Mar 23 15:03:25 2017_x000D_	29.9978	39.7148	36.2341	0.632405	1	29.0177	48.8195	284.831	4.97124	9.1573		4.37449	0
32364	Thu Mar 23 15:03:25 2017_x000D_	30.0974	39.6083	32.1188	0.560579	1	29.0177	48.8195	284.831	4.97124	9.27426		17.9912	0
32365	Thu Mar 23 15:03:25 2017_x000D_	30.6025	39.285	36.2342	0.632406	1	29.0177	48.8195	284.831	4.97124	9.66531		8.75513	0
32366	Thu Mar 23 15:03:25 2017_x000D_	30.802	39.072	36.2336	0.632395	1	29.0177	48.8195	284.831	4.97124	9.90946		6.166	9.36263
32367	Thu Mar 23 15:03:25 2017_x000D_	31.0075	39.0683	36.235	0.63242	1	29.2458	48.6065	287.762	5.02239	9.69953		13.1252	0
32368	Thu Mar 23 15:03:25 2017_x000D_	31.3066	38.749	32.1176	0.560558	1	29.2458	48.6065	287.762	5.02239	10.0706		6.88924	0
32369	Thu Mar 23 15:03:25 2017_x000D_	31.5091	38.6407	34.6029	0.603934	1	29.2458	48.6065	287.762	5.02239	10.2196		4.38078	0
32370	Thu Mar 23 15:03:25 2017_x000D_	31.6089	38.5341	33.6862	0.587935	1	29.2458	48.6065	287.762	5.02239	10.3459		17.9788	6.54882
32371	Thu Mar 23 15:03:25 2017_x000D_	32.1137	38.2111	42.7402	0.745957	1	29.464	48.6129	277.655	4.846	10.734		3.13647	0
32372	Thu Mar 23 15:03:25 2017_x000D_	32.1169	38.3156	49.0189	0.855541	1	29.464	48.6129	277.655	4.846	10.6335		6.94026	0
32373	Thu Mar 23 15:03:25 2017_x000D_	32.0205	38.5259	67.9753	1.18639	1	29.464	48.6129	277.655	4.846	10.4059		3.1243	0
32374	Thu Mar 23 15:03:25 2017_x000D_	32.0235	38.63	79.9344	1.39512	1	29.464	48.6129	277.655	4.846	10.3058		3.13013	6.59169
32375	Thu Mar 23 15:03:25 2017_x000D_	32.0263	38.7343	86.0182	1.5013	1	29.4739	48.3934	286.264	4.99625	9.99064		3.1269	0
32376	Thu Mar 23 15:03:25 2017_x000D_	32.0288	38.8385	103.267	1.80234	1	29.4739	48.3934	286.264	4.99625	9.89058		4.41054	0
32377	Thu Mar 23 15:03:25 2017_x000D_	32.134	38.9412	112.423	1.96215	1	29.4739	48.3934	286.264	4.99625	9.81938		3.14018	0
32378	Thu Mar 23 15:03:25 2017_x000D_	32.1301	38.8366	131.73	2.29913	1	29.4739	48.3934	286.264	4.99625	9.91906		3.12747	0
32379	Thu Mar 23 15:03:25 2017_x000D_	32.1269	38.7324	142.048	2.47921	1	29.4739	48.3934	286.264	4.99625	10.0186		0.0127279	20.9289
32380	Thu Mar 23 15:03:25 2017_x000D_	32.1266	38.7327	150.215	2.62175	1	29.7218	47.7413	277.655	4.846	9.32405		6.16629	0
32381	Thu Mar 23 15:03:25 2017_x000D_	31.9211	38.7369	163.219	2.84871	1	29.7218	47.7413	277.655	4.846	9.2691		6.94084	0
32382	Thu Mar 23 15:03:25 2017_x000D_	31.7129	38.636	166.028	2.89774	1	29.7218	47.7413	277.655	4.846	9.32046		18.7909	0
32383	Thu Mar 23 15:03:26 2017_x000D_	31.0936	38.5422	168.919	2.94819	1	29.7218	47.7413	277.655	4.846	9.30082		12.767	13.0947
32384	Thu Mar 23 15:03:26 2017_x000D_	30.6794	38.4445	166.031	2.89778	1	30.1581	47.7542	296.14	5.16862	9.32428		12.7764	0
32385	Thu Mar 23 15:03:26 2017_x000D_	30.2649	38.3467	163.223	2.84877	1	30.1581	47.7542	296.14	5.16862	9.40811		26.5379	0
32386	Thu Mar 23 15:03:26 2017_x000D_	29.4328	38.0465	158.337	2.7635	1	30.1581	47.7542	296.14	5.16862	9.73476		13.946	0
32387	Thu Mar 23 15:03:26 2017_x000D_	29.0146	37.8435	152.809	2.66701	1	30.1581	47.7542	296.14	5.16862	9.97645		20.9284	41.6344
32388	Thu Mar 23 15:03:26 2017_x000D_	28.3869	37.5391	150.245	2.62228	1	31.4869	47.3538	352.345	6.14958	10.2926		11.2785	0
32389	Thu Mar 23 15:03:26 2017_x000D_	28.0715	37.3345	148.71	2.59548	1	31.4869	47.3538	352.345	6.14958	10.5854		25.2186	0
32390	Thu Mar 23 15:03:26 2017_x000D_	27.3367	36.9262	142.104	2.48019	1	31.4869	47.3538	352.345	6.14958	11.2231		11.3726	0
32391	Thu Mar 23 15:03:26 2017_x000D_	27.1208	36.6146	144.485	2.52173	1	31.4869	47.3538	352.345	6.14958	11.5928		11.3234	0
32392	Thu Mar 23 15:03:26 2017_x000D_	26.8042	36.4091	141.672	2.47264	1	31.4869	47.3538	352.345	6.14958	11.9044		13.353	41.6344
32393	Thu Mar 23 15:03:26 2017_x000D_	26.4849	36.099	142.1	2.48011	1	32.8157	46.9534	349.074	6.09248	12.5657		20.1482	0
32394	Thu Mar 23 15:03:26 2017_x000D_	25.9549	35.6865	143.871	2.51103	1	32.8157	46.9534	349.074	6.09248	13.1914		21.0183	0
32395	Thu Mar 23 15:03:26 2017_x000D_	25.3245	35.3808	146.216	2.55195	1	32.8157	46.9534	349.074	6.09248	13.7856		11.4102	0
32396	Thu Mar 23 15:03:26 2017_x000D_	25.1077	35.0683	148.696	2.59523	1	32.8157	46.9534	349.074	6.09248	14.1658		6.21374	20.8143
32397	Thu Mar 23 15:03:26 2017_x000D_	24.9006	35.0715	148.7	2.5953	1	33.48	46.7532	333.963	5.82876	14.4937		18.3324	0
32398	Thu Mar 23 15:03:26 2017_x000D_	24.3727	34.7637	152.786	2.66662	1	33.48	46.7532	333.963	5.82876	15.0563		8.94236	0
32399	Thu Mar 23 15:03:26 2017_x000D_	24.1588	34.5561	152.783	2.66657	1	33.48	46.7532	333.963	5.82876	15.351		21.0773	0
32400	Thu Mar 23 15:03:26 2017_x000D_	23.5267	34.2494	155.471	2.71348	1	33.48	46.7532	333.963	5.82876	15.9817		0	38.6405
32401	Thu Mar 23 15:03:26 2017_x000D_	23.5267	34.2494	155.471	2.71348	1	34.1843	45.6748	325.297	5.67751	15.6245		19.8232	0
32402	Thu Mar 23 15:03:26 2017_x000D_	22.8974	34.0479	155.474	2.71353	1	34.1843	45.6748	325.297	5.67751	16.2043		8.96149	0
32403	Thu Mar 23 15:03:26 2017_x000D_	22.683	33.8399	155.47	2.71347	1	34.1843	45.6748	325.297	5.67751	16.5029		21.1296	0
32404	Thu Mar 23 15:03:27 2017_x000D_	22.0494	33.5323	152.785	2.6666	1	34.1843	45.6748	325.297	5.67751	17.1667		15.8138	88.2623
32405	Thu Mar 23 15:03:27 2017_x000D_	21.6235	33.2217	155.466	2.71339	1	34.969	42.8393	316.714	5.52771	16.4499		12.9355	0
32406	Thu Mar 23 15:03:27 2017_x000D_	21.204	33.122	152.786	2.66662	1	34.969	42.8393	316.714	5.52771	16.8494		7.05086	0
32407	Thu Mar 23 15:03:27 2017_x000D_	20.9925	33.0195	155.469	2.71344	1	34.969	42.8393	316.714	5.52771	17.0813		21.1766	0
32408	Thu Mar 23 15:03:27 2017_x000D_	20.3575	32.7112	152.787	2.66663	1	34.969	42.8393	316.714	5.52771	17.7785		8.9934	0
32409	Thu Mar 23 15:03:27 2017_x000D_	20.1422	32.5026	152.783	2.66657	1	34.969	42.8393	316.714	5.52771	18.0743		19.9179	40.2276
32410	Thu Mar 23 15:03:27 2017_x000D_	19.51	32.2998	152.787	2.66664	1	35.2474	41.5276	276.244	4.82136	18.2433		11.4384	0
32411	Thu Mar 23 15:03:27 2017_x000D_	19.19	32.0925	154.109	2.68971	1	35.2474	41.5276	276.244	4.82136	18.6242		9.96091	0
32412	Thu Mar 23 15:03:27 2017_x000D_	18.8738	31.9912	155.467	2.7134	1	35.2474	41.5276	276.244	4.82136	18.9483		15.8937	0
32413	Thu Mar 23 15:03:27 2017_x000D_	18.4457	31.6791	152.785	2.6666	1	35.2474	41.5276	276.244	4.82136	19.4754		9.98274	26.4004
32414	Thu Mar 23 15:03:27 2017_x000D_	18.1288	31.5776	156.696	2.73486	1	35.2875	40.6485	276.244	4.82136	19.4088		18.5104	0
32415	Thu Mar 23 15:03:27 2017_x000D_	17.5959	31.2666	152.786	2.66661	1	35.2875	40.6485	276.244	4.82136	20.0253		6.27056	0
32416	Thu Mar 23 15:03:27 2017_x000D_	17.3869	31.2694	152.789	2.66668	1	35.2875	40.6485	276.244	4.82136	20.2089		15.9166	0
32417	Thu Mar 23 15:03:27 2017_x000D_	16.958	30.9571	155.461	2.71331	1	35.2875	40.6485	276.244	4.82136	20.7339		9.99681	53.315
32418	Thu Mar 23 15:03:27 2017_x000D_	16.6408	30.855	151.342	2.64142	1	35.5861	38.8966	280.572	4.8969	20.5813		4.5297	0
32419	Thu Mar 23 15:03:27 2017_x000D_	16.5322	30.7501	150.245	2.62227	1	35.5861	38.8966	280.572	4.8969	20.7224		7.09512	0
32420	Thu Mar 23 15:03:27 2017_x000D_	16.3194	30.6469	152.787	2.66664	1	35.5861	38.8966	280.572	4.8969	20.9586		14.209	0
32421	Thu Mar 23 15:03:27 2017_x000D_	15.8933	30.4401	152.787	2.66664	1	35.5861	38.8966	280.572	4.8969	21.4317		4.52108	47.1609
32422	Thu Mar 23 15:03:27 2017_x000D_	15.7851	30.3352	148.725	2.59574	1	34.7733	37.551	245.401	4.28306	20.313		14.217	0
32423	Thu Mar 23 15:03:27 2017_x000D_	15.3588	30.1282	148.726	2.59576	1	34.7733	37.551	245.401	4.28306	20.7851		4.52747	0
32424	Thu Mar 23 15:03:27 2017_x000D_	15.2504	30.0232	144.54	2.52271	1	34.7733	37.551	245.401	4.28306	20.9239		3.13209	0
32425	Thu Mar 23 15:03:28 2017_x000D_	15.146	30.024	129.771	2.26494	1	34.7733	37.551	245.401	4.28306	21.0211		7.17635	0
32426	Thu Mar 23 15:03:28 2017_x000D_	15.2587	30.235	119.282	2.08186	1	34.7733	37.551	245.401	4.28306	20.8409		3.13224	50.9568
32427	Thu Mar 23 15:03:28 2017_x000D_	15.1543	30.2363	109.173	1.90543	1	33.5135	36.4117	237.324	4.14209
32428	Thu Mar 23 15:03:28 2017_x000D_	15.1587	30.343	91.9949	1.60561	1	33.5135	36.4117	237.324	4.14209
32429	Thu Mar 23 15:03:28 2017_x000D_	15.1626	30.4496	86.0583	1.502	1	33.5135	36.4117	237.324	4.14209
32430	Thu Mar 23 15:03:28 2017_x000D_	15.159	30.3441	68.1376	1.18922	1	33.5135	36.4117	237.324	4.14209
32431	Thu Mar 23 15:03:28 2017_x000D_	15.1588	30.3447	55.0791	0.961312	1	32.4815	35.0585	240.963	4.2056
32432	Thu Mar 23 15:03:28 2017_x000D_	15.256	30.1311	48.957	0.854461	1	32.4815	35.0585	240.963	4.2056
32433	Thu Mar 23 15:03:28 2017_x000D_	15.4575	29.9162	31.8965	0.556699	1	32.4815	35.0585	240.963	4.2056
32434	Thu Mar 23 15:03:28 2017_x000D_	15.5619	29.9149	25.2219	0.440204	1	32.4815	35.0585	240.963	4.2056
32435	Thu Mar 23 15:03:28 2017_x000D_	15.6627	29.8073	21.386	0.373255	1	31.8562	34.3784	239.362	4.17765
32436	Thu Mar 23 15:03:28 2017_x000D_	16.0777	29.6955	12.8477	0.224234	1	31.8562	34.3784	239.362	4.17765
32437	Thu Mar 23 15:03:28 2017_x000D_	16.4929	29.584	15.7691	0.275223	1	31.8562	34.3784	239.362	4.17765
32438	Thu Mar 23 15:03:28 2017_x000D_	17.2148	29.2561	19.5506	0.341222	1	31.8562	34.3784	239.362	4.17765
32439	Thu Mar 23 15:03:28 2017_x000D_	17.5284	29.2522	18.62	0.32498	1	31.8562	34.3784	239.362	4.17765
32440	Thu Mar 23 15:03:28 2017_x000D_	18.3545	28.9232	29.2685	0.510832	1	31.8662	34.1583	243.339	4.24708
32441	Thu Mar 23 15:03:28 2017_x000D_	18.56	28.8144	31.9063	0.556869	1	31.8662	34.1583	243.339	4.24708
32442	Thu Mar 23 15:03:28 2017_x000D_	19.1761	28.4882	34.4119	0.600601	1	31.8662	34.1583	243.339	4.24708
32443	Thu Mar 23 15:03:28 2017_x000D_	19.4825	28.272	36.0574	0.62932	1	31.8662	34.1583	243.339	4.24708
32444	Thu Mar 23 15:03:28 2017_x000D_	19.6842	28.0572	36.0568	0.629309	1	31.4392	33.9249	250.841	4.37801
32445	Thu Mar 23 15:03:28 2017_x000D_	20.2964	27.625	36.0569	0.629312	1	31.4392	33.9249	250.841	4.37801
32446	Thu Mar 23 15:03:28 2017_x000D_	20.4981	27.4103	36.0563	0.6293	1	31.4392	33.9249	250.841	4.37801
32447	Thu Mar 23 15:03:29 2017_x000D_	20.8043	27.1942	37.8473	0.660561	1	31.4392	33.9249	250.841	4.37801
32448	Thu Mar 23 15:03:29 2017_x000D_	21.2111	26.8709	40.3144	0.703619	1	31.2307	33.6981	239.992	4.18866
32449	Thu Mar 23 15:03:29 2017_x000D_	21.5169	26.655	38.4795	0.671593	1	31.2307	33.6981	239.992	4.18866
32450	Thu Mar 23 15:03:29 2017_x000D_	21.9235	26.3318	36.0559	0.629294	1	31.2307	33.6981	239.992	4.18866
32451	Thu Mar 23 15:03:29 2017_x000D_	22.125	26.1171	36.0553	0.629283	1	31.2307	33.6981	239.992	4.18866
32452	Thu Mar 23 15:03:29 2017_x000D_	22.434	26.0076	31.9016	0.556788	1	31.0321	33.2512	236.992	4.13629
32453	Thu Mar 23 15:03:29 2017_x000D_	22.9414	25.5771	33.4836	0.584399	1	31.0321	33.2512	236.992	4.13629
32454	Thu Mar 23 15:03:29 2017_x000D_	23.1429	25.3625	33.4827	0.584384	1	31.0321	33.2512	236.992	4.13629
32455	Thu Mar 23 15:03:29 2017_x000D_	23.6565	25.1447	31.9004	0.556767	1	31.0321	33.2512	236.992	4.13629
32456	Thu Mar 23 15:03:29 2017_x000D_	23.9622	24.929	33.4839	0.584404	1	31.0321	33.2512	236.992	4.13629
32457	Thu Mar 23 15:03:29 2017_x000D_	24.3684	24.6061	36.0564	0.629303	1	30.8236	33.0244	236.351	4.1251
32458	Thu Mar 23 15:03:29 2017_x000D_	24.6769	24.4968	31.9003	0.556765	1	30.8236	33.0244	236.351	4.1251
32459	Thu Mar 23 15:03:29 2017_x000D_	24.7778	24.3895	36.0571	0.629316	1	30.8236	33.0244	236.351	4.1251
32460	Thu Mar 23 15:03:29 2017_x000D_	25.1838	24.0667	33.4833	0.584394	1	30.8236	33.0244	236.351	4.1251
32461	Thu Mar 23 15:03:29 2017_x000D_	25.3884	23.9585	36.0573	0.629318	1	30.6051	33.0177	245.85	4.2909
32462	Thu Mar 23 15:03:29 2017_x000D_	25.5898	23.744	36.0566	0.629307	1	30.6051	33.0177	245.85	4.2909
32463	Thu Mar 23 15:03:29 2017_x000D_	25.8948	23.5287	34.4083	0.600538	1	30.6051	33.0177	245.85	4.2909
32464	Thu Mar 23 15:03:29 2017_x000D_	26.0993	23.4205	31.898	0.556725	1	30.6051	33.0177	245.85	4.2909
32465	Thu Mar 23 15:03:29 2017_x000D_	26.3006	23.2061	31.8969	0.556707	1	30.3965	32.7909	243.87	4.25634
32466	Thu Mar 23 15:03:29 2017_x000D_	26.5083	23.2041	31.8984	0.556733	1	30.3965	32.7909	243.87	4.25634
32467	Thu Mar 23 15:03:29 2017_x000D_	26.8103	22.8825	36.0569	0.629311	1	30.3965	32.7909	243.87	4.25634
32468	Thu Mar 23 15:03:30 2017_x000D_	27.0151	22.7742	42.3098	0.738445	1	30.3965	32.7909	243.87	4.25634
32469	Thu Mar 23 15:03:30 2017_x000D_	27.1191	22.7731	48.9711	0.854707	1	29.5422	32.3239	205.137	3.58031
32470	Thu Mar 23 15:03:30 2017_x000D_	26.9149	22.8809	59.0856	1.03124	1	29.5422	32.3239	205.137	3.58031
32471	Thu Mar 23 15:03:30 2017_x000D_	26.9215	23.0924	77.2353	1.34801	1	29.5422	32.3239	205.137	3.58031
32472	Thu Mar 23 15:03:30 2017_x000D_	27.0315	23.3034	85.8418	1.49822	1	29.5422	32.3239	205.137	3.58031
32473	Thu Mar 23 15:03:30 2017_x000D_	27.0278	23.1968	103.923	1.8138	1	29.5422	32.3239	205.137	3.58031
32474	Thu Mar 23 15:03:30 2017_x000D_	27.1311	23.1955	112.38	1.9614	1	28.0518	31.3962	197.793	3.45214
32475	Thu Mar 23 15:03:30 2017_x000D_	27.0234	23.0905	129.293	2.25659	1	28.0518	31.3962	197.793	3.45214
32476	Thu Mar 23 15:03:30 2017_x000D_	27.0198	22.9843	135.485	2.36466	1	28.0518	31.3962	197.793	3.45214
32477	Thu Mar 23 15:03:30 2017_x000D_	26.5947	22.67	145.805	2.54477	1	28.0518	31.3962	197.793	3.45214
32478	Thu Mar 23 15:03:30 2017_x000D_	26.2735	22.354	141.709	2.47329	1	27.197	30.9289	200.8	3.50463
32479	Thu Mar 23 15:03:30 2017_x000D_	25.9555	22.1443	139.802	2.44	1	27.197	30.9289	200.8	3.50463
32480	Thu Mar 23 15:03:30 2017_x000D_	25.3152	21.618	137.569	2.40103	1	27.197	30.9289	200.8	3.50463
32481	Thu Mar 23 15:03:30 2017_x000D_	24.8894	21.3023	131.202	2.28991	1	27.197	30.9289	200.8	3.50463
32482	Thu Mar 23 15:03:30 2017_x000D_	24.3458	20.5612	126.971	2.21605	1	26.5608	30.4682	204.15	3.56309
32483	Thu Mar 23 15:03:30 2017_x000D_	24.0233	20.244	122.85	2.14414	1	26.5608	30.4682	204.15	3.56309
32484	Thu Mar 23 15:03:30 2017_x000D_	23.6873	19.5001	118.867	2.07463	1	26.5608	30.4682	204.15	3.56309
32485	Thu Mar 23 15:03:30 2017_x000D_	23.4653	19.075	118.867	2.07462	1	26.5608	30.4682	204.15	3.56309
32486	Thu Mar 23 15:03:30 2017_x000D_	23.3544	18.8625	116.258	2.02909	1	26.5608	30.4682	204.15	3.56309
32487	Thu Mar 23 15:03:30 2017_x000D_	23.1322	18.437	116.259	2.0291	1	25.9145	30.2278	211.476	3.69094
32488	Thu Mar 23 15:03:30 2017_x000D_	22.7985	17.7983	118.866	2.0746	1	25.9145	30.2278	211.476	3.69094
32489	Thu Mar 23 15:03:30 2017_x000D_	22.6841	17.4788	117.576	2.05209	1	25.9145	30.2278	211.476	3.69094
32490	Thu Mar 23 15:03:31 2017_x000D_	22.35	16.8393	120.275	2.0992	1	25.9145	30.2278	211.476	3.69094
32491	Thu Mar 23 15:03:31 2017_x000D_	22.2384	16.626	122.835	2.14387	1	25.2781	29.7669	210.094	3.66683
32492	Thu Mar 23 15:03:31 2017_x000D_	21.9075	16.093	126.945	2.21561	1	25.2781	29.7669	210.094	3.66683
32493	Thu Mar 23 15:03:31 2017_x000D_	21.6913	15.8802	126.946	2.21563	1	25.2781	29.7669	210.094	3.66683
32494	Thu Mar 23 15:03:31 2017_x000D_	21.3633	15.4536	129.277	2.25631	1	25.2781	29.7669	210.094	3.66683
32495	Thu Mar 23 15:03:31 2017_x000D_	21.255	15.3472	133.372	2.32778	1	25.546	28.6714	219.876	3.83756
32496	Thu Mar 23 15:03:31 2017_x000D_	21.1432	15.1334	135.432	2.36373	1	25.546	28.6714	219.876	3.83756
32497	Thu Mar 23 15:03:31 2017_x000D_	20.7138	14.8143	137.5	2.39982	1	25.546	28.6714	219.876	3.83756
32498	Thu Mar 23 15:03:31 2017_x000D_	20.6022	14.6006	135.432	2.36373	1	25.546	28.6714	219.876	3.83756
32499	Thu Mar 23 15:03:31 2017_x000D_	20.3887	14.4944	141.617	2.47169	1	25.605	27.3485	219.876	3.83756
32500	Thu Mar 23 15:03:31 2017_x000D_	20.0638	14.1741	137.499	2.3998	1	25.605	27.3485	219.876	3.83756
32501	Thu Mar 23 15:03:31 2017_x000D_	19.847	13.9606	137.498	2.3998	1	25.605	27.3485	219.876	3.83756
32502	Thu Mar 23 15:03:31 2017_x000D_	19.4167	13.6407	139.72	2.43857	1	25.605	27.3485	219.876	3.83756
32503	Thu Mar 23 15:03:31 2017_x000D_	19.4131	13.5332	137.497	2.39978	1	25.605	27.3485	219.876	3.83756
32504	Thu Mar 23 15:03:31 2017_x000D_	19.196	13.3194	137.497	2.39978	1	25.6443	26.4663	269.053	4.69586
