# Supplementary material for: Guppies Prefer to Follow Large (Robot) Leaders Irrespective of Own Size
Source: Front Bioeng Biotechnol. 2020 May 15;8:441. doi: 10.3389/fbioe.2020.00441 (PMC7243707; doi:10.3389/fbioe.2020.00441)
Supplement: Supplementary file 3 [file Data_Sheet_1.ZIP › Raw Data/ID52.xlsx]

## Sheet: ThuMar23142658201
Framenumber	Current timestamp	Robo Position x	Robo Position y	Robo Angle deg	Robo Angle rad	Fish ID	Fish Position x	Fish Position y	Fish Angle deg	Fish Angle rad	Distance_between_subjects	Mean_Distance (L300 bis L1500)	Velocity_Robo	Velocity_Fish	Mean_velocity_Robo		Fish ID	Fish Position x	Fish Position y	Fish Angle deg	Fish Angle rad	Fish ID	Fish Position x	Fish Position y	Fish Angle deg	Fish Angle rad	Fish ID	Fish Position x	Fish Position y	Fish Angle deg	Fish Angle rad	Fish ID	Fish Position x	Fish Position y	Fish Angle deg	Fish Angle rad
23220	Thu Mar 23 14:27:31 2017_x000D_	17.843	10.528	-82.2291	-1.43517	2	33.0707	55.7446	276.623	4.82798	47.7119	48.5171	3.16201	0	11.5014	12.0947
23221	Thu Mar 23 14:27:31 2017_x000D_	17.7376	10.5282	-79.3524	-1.38496	2	33.0707	55.7446	276.623	4.82798	47.7454		0	0
23222	Thu Mar 23 14:27:31 2017_x000D_	17.7376	10.5282	-79.3524	-1.38496	2	33.0707	55.7446	276.623	4.82798	47.7454		6.47181	0
23223	Thu Mar 23 14:27:31 2017_x000D_	17.745	10.7438	-85.1393	-1.48596	2	33.0707	55.7446	276.623	4.82798	47.5389		6.46271	0
23224	Thu Mar 23 14:27:31 2017_x000D_	17.7523	10.9591	-85.1391	-1.48596	2	33.0707	55.7446	276.623	4.82798	47.3328		6.46881	0
23225	Thu Mar 23 14:27:31 2017_x000D_	17.7597	11.1746	268.975	4.6945	2	33.0707	55.7446	276.623	4.82798	47.1265		0	0
23226	Thu Mar 23 14:27:31 2017_x000D_	17.7597	11.1746	268.975	4.6945	2	33.0707	55.7446	276.623	4.82798	47.1265		16.158	0
23227	Thu Mar 23 14:27:31 2017_x000D_	17.7777	11.7129	268.811	4.69164	2	33.0707	55.7446	276.623	4.82798	46.6119		10.0925	0
23228	Thu Mar 23 14:27:32 2017_x000D_	17.6833	12.0358	-88.0748	-1.5372	2	33.0707	55.7446	276.623	4.82798	46.3382		26.0985	0
23229	Thu Mar 23 14:27:32 2017_x000D_	17.8171	12.8954	-79.343	-1.3848	2	33.0707	55.7446	276.623	4.82798	45.4833		9.68342	0
23230	Thu Mar 23 14:27:32 2017_x000D_	17.8279	13.218	-78.8667	-1.37648	2	33.0707	55.7446	276.623	4.82798	45.1758		26.0782	0
23231	Thu Mar 23 14:27:32 2017_x000D_	17.9618	14.0769	-75.894	-1.3246	2	33.0707	55.7446	276.623	4.82798	44.3224		13.3555	0
23232	Thu Mar 23 14:27:32 2017_x000D_	18.0811	14.5058	-72.9957	-1.27402	2	33.0707	55.7446	276.623	4.82798	43.8785		20.4985	0
23233	Thu Mar 23 14:27:32 2017_x000D_	18.3128	15.1486	-72.9967	-1.27403	2	33.0707	55.7446	276.623	4.82798	43.1953		13.3402	0
23234	Thu Mar 23 14:27:32 2017_x000D_	18.432	15.577	-70.1815	-1.2249	2	33.0707	55.7446	276.623	4.82798	42.7519		13.3418	0
23235	Thu Mar 23 14:27:32 2017_x000D_	18.5514	16.0054	-72.996	-1.27402	2	33.0707	55.7446	276.623	4.82798	42.3086		20.4662	0
23236	Thu Mar 23 14:27:32 2017_x000D_	18.7827	16.6472	-72.997	-1.27404	2	33.0707	55.7446	276.623	4.82798	41.6264		14.4723	0
23237	Thu Mar 23 14:27:32 2017_x000D_	19.0068	17.0744	-72.9996	-1.27408	2	33.0707	55.7446	276.623	4.82798	41.1482		9.63825	0
23238	Thu Mar 23 14:27:32 2017_x000D_	19.0174	17.3955	-73.7532	-1.28724	2	33.0707	55.7446	276.623	4.82798	40.843		17.4211	0
23239	Thu Mar 23 14:27:32 2017_x000D_	19.2451	17.9297	-78.8795	-1.37671	2	33.0707	55.7446	276.623	4.82798	40.2631		9.62925	0
23240	Thu Mar 23 14:27:32 2017_x000D_	19.2557	18.2505	-79.3541	-1.38499	2	33.0707	55.7446	276.623	4.82798	39.9583		20.416	0
23241	Thu Mar 23 14:27:32 2017_x000D_	19.4865	18.8907	-79.357	-1.38504	2	33.0707	55.7446	276.623	4.82798	39.2777		12.838	0
23242	Thu Mar 23 14:27:32 2017_x000D_	19.5006	19.3184	-79.3552	-1.38501	2	33.0707	55.7446	276.623	4.82798	38.8718		7.21814	0
23243	Thu Mar 23 14:27:32 2017_x000D_	19.6125	19.5314	-82.2425	-1.4354	2	33.0707	55.7446	276.623	4.82798	38.6331		25.655	0
23244	Thu Mar 23 14:27:32 2017_x000D_	19.6407	20.3861	-82.2403	-1.43536	2	33.0707	55.7446	276.623	4.82798	37.8231		6.40844	1447.72
23245	Thu Mar 23 14:27:32 2017_x000D_	19.6477	20.5996	-82.2398	-1.43535	2	12.8982	11.9059	276.623	4.82798	11.0062		19.5621	0
23246	Thu Mar 23 14:27:32 2017_x000D_	19.7736	21.2394	-85.1661	-1.48643	2	12.8982	11.9059	276.623	4.82798	11.5925		10.1701	0
23247	Thu Mar 23 14:27:32 2017_x000D_	19.8886	21.5583	-82.5336	-1.44048	2	12.8982	11.9059	276.623	4.82798	11.9178		19.2074	0
23248	Thu Mar 23 14:27:32 2017_x000D_	19.9097	22.1982	-82.5321	-1.44046	2	12.8982	11.9059	276.623	4.82798	12.4536		9.60816	0
23249	Thu Mar 23 14:27:32 2017_x000D_	19.9202	22.5183	-82.24	-1.43536	2	12.8982	11.9059	276.623	4.82798	12.7252		19.1923	6.64811
23250	Thu Mar 23 14:27:33 2017_x000D_	19.9412	23.1577	-82.2384	-1.43533	2	12.9077	11.6845	315	5.49779	13.4575		12.7929	0
23251	Thu Mar 23 14:27:33 2017_x000D_	19.9552	23.5839	-82.2373	-1.43531	2	12.9077	11.6845	315	5.49779	13.8298		10.158	0
23252	Thu Mar 23 14:27:33 2017_x000D_	20.0704	23.9023	-85.3149	-1.48903	2	12.9077	11.6845	315	5.49779	14.1626		9.59317	0
23253	Thu Mar 23 14:27:33 2017_x000D_	20.0809	24.2219	-85.1674	-1.48645	2	12.9077	11.6845	315	5.49779	14.4444		19.1683	0
23254	Thu Mar 23 14:27:33 2017_x000D_	20.1018	24.8605	-85.1666	-1.48644	2	12.9077	11.6845	315	5.49779	15.0121		9.57518	0
23255	Thu Mar 23 14:27:33 2017_x000D_	20.1123	25.1795	-85.3134	-1.489	2	12.9077	11.6845	315	5.49779	15.2978		16.3349	0
23256	Thu Mar 23 14:27:33 2017_x000D_	20.2341	25.7102	-82.237	-1.43531	2	12.9077	11.6845	315	5.49779	15.8239		12.7659	0
23257	Thu Mar 23 14:27:33 2017_x000D_	20.2481	26.1355	-82.236	-1.43529	2	12.9077	11.6845	315	5.49779	16.2084		19.1383	0
23258	Thu Mar 23 14:27:33 2017_x000D_	20.269	26.7731	-82.2343	-1.43526	2	12.9077	11.6845	315	5.49779	16.7885		9.03121	0
23259	Thu Mar 23 14:27:33 2017_x000D_	20.4846	26.9832	-82.2389	-1.43534	2	12.9077	11.6845	315	5.49779	17.0722		9.55719	0
23260	Thu Mar 23 14:27:33 2017_x000D_	20.4951	27.3016	-82.53	-1.44042	2	12.9077	11.6845	315	5.49779	17.3627		15.9385	0
23261	Thu Mar 23 14:27:33 2017_x000D_	20.5124	27.8326	-82.2368	-1.4353	2	12.9077	11.6845	315	5.49779	17.8492		9.5511	0
23262	Thu Mar 23 14:27:33 2017_x000D_	20.5228	28.1508	-82.5279	-1.44038	2	12.9077	11.6845	315	5.49779	18.1419		9.56019	0
23263	Thu Mar 23 14:27:33 2017_x000D_	20.5333	28.4693	-82.2351	-1.43527	2	12.9077	11.6845	315	5.49779	18.4358		13.1819	0
23264	Thu Mar 23 14:27:33 2017_x000D_	20.6515	28.8925	-85.1715	-1.48652	2	12.9077	11.6845	315	5.49779	18.8701		13.1658	0
23265	Thu Mar 23 14:27:33 2017_x000D_	20.7695	29.3152	-82.2381	-1.43533	2	12.9077	11.6845	315	5.49779	19.3041		6.36337	0
23266	Thu Mar 23 14:27:33 2017_x000D_	20.7764	29.5272	-82.2376	-1.43532	2	12.9077	11.6845	315	5.49779	19.5007		6.36037	28.2394
23267	Thu Mar 23 14:27:33 2017_x000D_	20.7833	29.7391	-82.2371	-1.43531	2	12.2206	12.3279	315	5.49779	19.4028		6.36347	0
23268	Thu Mar 23 14:27:33 2017_x000D_	20.7903	29.9511	-82.2365	-1.4353	2	12.2206	12.3279	315	5.49779	19.5964		12.7115	0
23269	Thu Mar 23 14:27:33 2017_x000D_	20.8039	30.3746	-76.4852	-1.33492	2	12.2206	12.3279	315	5.49779	19.9839		7.13514	0
23270	Thu Mar 23 14:27:33 2017_x000D_	20.9148	30.585	-73.6995	-1.2863	2	12.2206	12.3279	315	5.49779	20.2215		6.35681	14.9038
23271	Thu Mar 23 14:27:34 2017_x000D_	20.9211	30.7968	-60.8725	-1.06243	2	11.9821	12.7637	17.9832	0.313866	20.1271		3.13832	0
23272	Thu Mar 23 14:27:34 2017_x000D_	20.8165	30.7983	-50.365	-0.879034	2	11.9821	12.7637	17.9832	0.313866	20.0822		7.07908	0
23273	Thu Mar 23 14:27:34 2017_x000D_	20.6041	30.6955	-36.1605	-0.63112	2	11.9821	12.7637	17.9832	0.313866	19.8969		3.12609	0
23274	Thu Mar 23 14:27:34 2017_x000D_	20.7083	30.6947	-24.603	-0.429403	2	11.9821	12.7637	17.9832	0.313866	19.9416		6.24993	0
23275	Thu Mar 23 14:27:34 2017_x000D_	20.5	30.6983	-5.33208	-0.0930624	2	11.9821	12.7637	336.003	5.86436	19.8546		0.0108167	0
23276	Thu Mar 23 14:27:34 2017_x000D_	20.5002	30.6986	0.764203	0.0133379	2	11.9821	12.7637	336.003	5.86436	19.8549		0.0127279	0
23277	Thu Mar 23 14:27:34 2017_x000D_	20.5005	30.6989	12.895	0.225061	2	11.9821	12.7637	336.003	5.86436	19.8553		3.13524	0
23278	Thu Mar 23 14:27:34 2017_x000D_	20.605	30.6976	19.6025	0.342128	2	11.9821	12.7637	336.003	5.86436	19.8992		3.14124	9.41308
23279	Thu Mar 23 14:27:34 2017_x000D_	20.7097	30.6963	31.9443	0.557534	2	11.7531	12.9782	286.925	5.00779	19.8533		6.27069	0
23280	Thu Mar 23 14:27:34 2017_x000D_	20.9187	30.6932	48.9729	0.854738	2	11.7531	12.9782	286.925	5.00779	19.9457		7.03333	0
23281	Thu Mar 23 14:27:34 2017_x000D_	21.016	30.4799	51.2894	0.89517	2	11.7531	12.9782	286.925	5.00779	19.8018		8.83337	0
23282	Thu Mar 23 14:27:34 2017_x000D_	21.2175	30.2652	55.0769	0.961273	2	11.7531	12.9782	286.925	5.00779	19.7083		26.936	0
23283	Thu Mar 23 14:27:34 2017_x000D_	21.714	29.5171	50.971	0.889612	2	11.7531	12.9782	286.925	5.00779	19.3069		11.2977	9.41322
23284	Thu Mar 23 14:27:34 2017_x000D_	21.9119	29.1967	48.9721	0.854724	2	11.524	13.1926	264.927	4.62386	19.0798		17.6539	0
23285	Thu Mar 23 14:27:34 2017_x000D_	22.3147	28.7677	48.9722	0.854725	2	11.524	13.1926	264.927	4.62386	18.9479		20.0191	0
23286	Thu Mar 23 14:27:34 2017_x000D_	22.7138	28.2329	42.6386	0.744184	2	11.524	13.1926	264.927	4.62386	18.7463		11.2094	0
23287	Thu Mar 23 14:27:34 2017_x000D_	23.0189	28.0172	36.0789	0.629695	2	11.524	13.1926	264.927	4.62386	18.759		24.3238	24.0247
23288	Thu Mar 23 14:27:34 2017_x000D_	23.6261	27.4799	33.5091	0.584844	2	11.0565	13.8428	3.66206	0.0639149	18.5463		9.81888	0
23289	Thu Mar 23 14:27:34 2017_x000D_	23.9345	27.3703	29.2898	0.511203	2	11.0565	13.8428	3.66206	0.0639149	18.6772		23.6421	0
23290	Thu Mar 23 14:27:34 2017_x000D_	24.6518	27.0439	25.2446	0.440601	2	11.0565	13.8428	3.66206	0.0639149	18.95		8.81847	0
23291	Thu Mar 23 14:27:34 2017_x000D_	24.853	26.8296	25.2426	0.440567	2	11.0565	13.8428	3.66206	0.0639149	18.9473		23.6287	9.41103
23292	Thu Mar 23 14:27:35 2017_x000D_	25.5699	26.5034	21.3966	0.373441	2	10.8275	14.0572	56.1297	0.979649	19.2937		13.8765	0
23293	Thu Mar 23 14:27:35 2017_x000D_	25.9786	26.2868	21.3956	0.373423	2	10.8275	14.0572	56.1297	0.979649	19.471		9.81405	0
23294	Thu Mar 23 14:27:35 2017_x000D_	26.2869	26.1774	25.243	0.440574	2	10.8275	14.0572	56.1297	0.979649	19.6441		9.79709	0
23295	Thu Mar 23 14:27:35 2017_x000D_	26.5946	26.068	21.396	0.37343	2	10.8275	14.0572	56.1297	0.979649	19.8207		18.0982	0
23296	Thu Mar 23 14:27:35 2017_x000D_	27.1038	25.7445	25.2422	0.44056	2	10.8275	14.0572	56.1297	0.979649	20.0377		12.7816	14.9038
23297	Thu Mar 23 14:27:35 2017_x000D_	27.5153	25.6341	27.9226	0.487342	2	10.589	14.493	113.416	1.97948	20.2639		16.6857	0
23298	Thu Mar 23 14:27:35 2017_x000D_	28.0272	25.4166	29.2944	0.511284	2	10.589	14.493	113.416	1.97948	20.5771		6.92879	0
23299	Thu Mar 23 14:27:35 2017_x000D_	28.2313	25.3085	31.9361	0.557389	2	10.589	14.493	113.416	1.97948	20.6936		18.0797	0
23300	Thu Mar 23 14:27:35 2017_x000D_	28.7399	24.9852	36.0894	0.629879	2	10.589	14.493	113.416	1.97948	20.9652		8.80369	9.41103
23301	Thu Mar 23 14:27:35 2017_x000D_	28.9407	24.7712	36.0887	0.629867	2	10.36	14.7074	112.791	1.96858	21.1311		11.1753	0
23302	Thu Mar 23 14:27:35 2017_x000D_	29.2449	24.5562	34.4424	0.601133	2	10.36	14.7074	112.791	1.96858	21.2988		18.0664	0
23303	Thu Mar 23 14:27:35 2017_x000D_	29.7531	24.2331	33.5179	0.584998	2	10.36	14.7074	112.791	1.96858	21.6063		8.79945	0
23304	Thu Mar 23 14:27:35 2017_x000D_	29.9538	24.0192	33.517	0.584982	2	10.36	14.7074	112.791	1.96858	21.6939		9.7751	28.2305
23305	Thu Mar 23 14:27:35 2017_x000D_	30.2609	23.9103	34.4429	0.601143	2	9.67312	15.3506	141.526	2.4701	22.2963		19.8767	0
23306	Thu Mar 23 14:27:35 2017_x000D_	30.7659	23.4814	36.0891	0.629874	2	9.67312	15.3506	141.526	2.4701	22.6056		9.76562	0
23307	Thu Mar 23 14:27:35 2017_x000D_	31.0727	23.3726	31.9341	0.557356	2	9.67312	15.3506	141.526	2.4701	22.8538		19.8659	0
23308	Thu Mar 23 14:27:35 2017_x000D_	31.5774	22.9439	33.517	0.584983	2	9.67312	15.3506	141.526	2.4701	23.1831		11.1603	20.9221
23309	Thu Mar 23 14:27:35 2017_x000D_	31.8812	22.7292	31.9324	0.557326	2	9.00519	15.5512	140.87	2.45865	23.9757		16.6282	0
23310	Thu Mar 23 14:27:35 2017_x000D_	32.3914	22.5126	30.4807	0.531989	2	9.00519	15.5512	140.87	2.45865	24.4003		11.1627	0
23311	Thu Mar 23 14:27:35 2017_x000D_	32.6953	22.2979	31.9334	0.557342	2	9.00519	15.5512	140.87	2.45865	24.6321		11.1512	0
23312	Thu Mar 23 14:27:35 2017_x000D_	32.9988	22.0833	30.4798	0.531973	2	9.00519	15.5512	140.87	2.45865	24.8669		18.0273	0
23313	Thu Mar 23 14:27:35 2017_x000D_	33.5059	21.7609	29.2865	0.511146	2	9.00519	15.5512	140.87	2.45865	25.2754		12.7232	23.9415
23314	Thu Mar 23 14:27:36 2017_x000D_	33.9156	21.6513	31.9347	0.557366	2	8.32778	15.9731	136.241	2.37786	26.2103		15.4762	0
23315	Thu Mar 23 14:27:36 2017_x000D_	34.3192	21.33	29.2869	0.511153	2	8.32778	15.9731	136.241	2.37786	26.5377		11.1428	0
23316	Thu Mar 23 14:27:36 2017_x000D_	34.6225	21.1156	27.9118	0.487153	2	8.32778	15.9731	136.241	2.37786	26.7929		18.0149	0
23317	Thu Mar 23 14:27:36 2017_x000D_	35.1293	20.7935	31.9335	0.557345	2	8.32778	15.9731	136.241	2.37786	27.2316		13.7932	18.8199
23318	Thu Mar 23 14:27:36 2017_x000D_	35.5356	20.5783	31.934	0.557353	2	7.86988	16.4019	135.728	2.3689	27.9792		6.89261	0
23319	Thu Mar 23 14:27:36 2017_x000D_	35.7386	20.4707	29.286	0.511137	2	7.86988	16.4019	135.728	2.3689	28.1642		13.7865	0
23320	Thu Mar 23 14:27:36 2017_x000D_	36.1447	20.2556	29.2862	0.51114	2	7.86988	16.4019	135.728	2.3689	28.5362		15.4636	0
23321	Thu Mar 23 14:27:36 2017_x000D_	36.548	19.9346	31.9338	0.55735	2	7.86988	16.4019	135.728	2.3689	28.8949		13.7824	14.8226
23322	Thu Mar 23 14:27:36 2017_x000D_	36.954	19.7196	31.9343	0.557358	2	7.42143	16.6093	135.728	2.3689	29.6959		20.6616	0
23323	Thu Mar 23 14:27:36 2017_x000D_	37.5626	19.3972	29.2853	0.511125	2	7.42143	16.6093	135.728	2.3689	30.2698		15.4528	0
23324	Thu Mar 23 14:27:36 2017_x000D_	37.9656	19.0764	31.9341	0.557356	2	7.42143	16.6093	135.728	2.3689	30.6436		9.71619	0
23325	Thu Mar 23 14:27:36 2017_x000D_	38.2709	18.9683	27.9087	0.487099	2	7.42143	16.6093	135.728	2.3689	30.9395		11.1278	0
23326	Thu Mar 23 14:27:36 2017_x000D_	38.5738	18.7542	29.2843	0.511107	2	7.42143	16.6093	135.728	2.3689	31.2261		6.16516	20.9241
23327	Thu Mar 23 14:27:36 2017_x000D_	38.7793	18.7527	29.2858	0.511134	2	6.75346	16.81	126.785	2.21282	32.0847		15.442	0
23328	Thu Mar 23 14:27:36 2017_x000D_	39.182	18.4321	31.9355	0.557379	2	6.75346	16.81	126.785	2.21282	32.4691		6.87779	0
23329	Thu Mar 23 14:27:36 2017_x000D_	39.3846	18.3248	29.2847	0.511114	2	6.75346	16.81	126.785	2.21282	32.6663		13.7556	0
23330	Thu Mar 23 14:27:36 2017_x000D_	39.7898	18.1102	29.2848	0.511116	2	6.75346	16.81	126.785	2.21282	33.0619		7.00628	18.8172
23331	Thu Mar 23 14:27:36 2017_x000D_	39.8869	17.8978	27.9056	0.487045	2	6.29559	17.2387	99.8454	1.74263	33.5978		12.3123	0
23332	Thu Mar 23 14:27:36 2017_x000D_	40.2973	17.895	27.9087	0.487099	2	6.29559	17.2387	99.8454	1.74263	34.008		6.87249	0
23333	Thu Mar 23 14:27:36 2017_x000D_	40.4997	17.7877	25.2157	0.440097	2	6.29559	17.2387	99.8454	1.74263	34.2085		15.4266	0
23334	Thu Mar 23 14:27:36 2017_x000D_	40.9019	17.4673	22.4036	0.391016	2	6.29559	17.2387	99.8454	1.74263	34.6071		3.06607	21.0619
23335	Thu Mar 23 14:27:37 2017_x000D_	41.0041	17.4666	15.6544	0.27322	2	6.04785	17.8956	89.2526	1.55775	34.9589		3.08704	0
23336	Thu Mar 23 14:27:37 2017_x000D_	40.9012	17.4671	9.20862	0.160721	2	6.04785	17.8956	89.2526	1.55775	34.856		0.015	0
23337	Thu Mar 23 14:27:37 2017_x000D_	40.9009	17.4667	-2.57343	-0.0449149	2	6.04785	17.8956	89.2526	1.55775	34.8557		4.48024	0
23338	Thu Mar 23 14:27:37 2017_x000D_	40.7955	17.3609	-17.5847	-0.306911	2	6.04785	17.8956	89.2526	1.55775	34.7518		0.0189737	6.64199
23339	Thu Mar 23 14:27:37 2017_x000D_	40.7957	17.3603	-30.6205	-0.534429	2	6.03845	18.1168	89.2526	1.55775	34.7655		3.08725	0
23340	Thu Mar 23 14:27:37 2017_x000D_	40.8986	17.359	-45.0129	-0.785623	2	6.03845	18.1168	89.2526	1.55775	34.8684		3.17827	0
23341	Thu Mar 23 14:27:37 2017_x000D_	40.9016	17.4649	-51.2129	-0.893833	2	6.03845	18.1168	89.2526	1.55775	34.8692		4.47178	0
23342	Thu Mar 23 14:27:37 2017_x000D_	41.0074	17.5699	-68.0838	-1.18829	2	6.03845	18.1168	89.2526	1.55775	34.9732		4.47175	0
23343	Thu Mar 23 14:27:37 2017_x000D_	41.1129	17.6752	-77.1104	-1.34583	2	6.03845	18.1168	89.2526	1.55775	35.0772		6.35614	13.284
23344	Thu Mar 23 14:27:37 2017_x000D_	41.1184	17.887	-82.7804	-1.44479	2	6.01964	18.5592	89.2526	1.55775	35.1052		16.2204	0
23345	Thu Mar 23 14:27:37 2017_x000D_	41.2339	18.4152	-85.8218	-1.49787	2	6.01964	18.5592	89.2526	1.55775	35.2146		9.52495	0
23346	Thu Mar 23 14:27:37 2017_x000D_	41.2418	18.7326	-85.6759	-1.49533	2	6.01964	18.5592	89.2526	1.55775	35.2226		12.6908	0
23347	Thu Mar 23 14:27:37 2017_x000D_	41.2522	19.1555	-85.6755	-1.49532	2	6.01964	18.5592	89.2526	1.55775	35.2376		22.1916	0
23348	Thu Mar 23 14:27:37 2017_x000D_	41.2703	19.895	-85.82	-1.49784	2	6.01964	18.5592	85.9223	1.49963	35.276		22.4411	0
23349	Thu Mar 23 14:27:37 2017_x000D_	41.3906	20.6333	-77.0997	-1.34564	2	6.01964	18.5592	85.9223	1.49963	35.4317		12.6698	0
23350	Thu Mar 23 14:27:37 2017_x000D_	41.4009	21.0555	-77.0973	-1.3456	2	6.01964	18.5592	85.9223	1.49963	35.4692		7.07878	0
23351	Thu Mar 23 14:27:37 2017_x000D_	41.5083	21.2656	-74.342	-1.29751	2	6.01964	18.5592	85.9223	1.49963	35.5917		19.286	6.64199
23352	Thu Mar 23 14:27:37 2017_x000D_	41.626	21.8976	-71.6525	-1.25057	2	6.01024	18.7804	83.4113	1.4558	35.7519		10.0218	0
23353	Thu Mar 23 14:27:37 2017_x000D_	41.7358	22.2131	-68.051	-1.18771	2	6.01024	18.7804	83.4113	1.4558	35.8901		10.0163	0
23354	Thu Mar 23 14:27:37 2017_x000D_	41.8459	22.5283	-71.6528	-1.25058	2	6.01024	18.7804	83.4113	1.4558	36.0311		17.0396	0
23355	Thu Mar 23 14:27:37 2017_x000D_	42.0629	23.0532	-65.4245	-1.14187	2	6.01024	18.7804	83.4113	1.4558	36.305		7.07213	0
23356	Thu Mar 23 14:27:37 2017_x000D_	42.1704	23.263	-68.0513	-1.18772	2	6.01024	18.7804	84.0624	1.46717	36.4369		21.1814	0
23357	Thu Mar 23 14:27:38 2017_x000D_	42.4919	23.8916	-65.4258	-1.1419	2	6.01024	18.7804	84.0624	1.46717	36.838		13.0463	0
23358	Thu Mar 23 14:27:38 2017_x000D_	42.6043	24.3117	-68.0516	-1.18773	2	6.01024	18.7804	84.0624	1.46717	37.0097		7.04927	0
23359	Thu Mar 23 14:27:38 2017_x000D_	42.7113	24.5209	-65.4238	-1.14186	2	6.01024	18.7804	84.0624	1.46717	37.1473		21.1613	0
23360	Thu Mar 23 14:27:38 2017_x000D_	43.0327	25.1488	-68.0543	-1.18777	2	6.01024	18.7804	84.0624	1.46717	37.5662		19.9622	9.40657
23361	Thu Mar 23 14:27:38 2017_x000D_	43.2518	25.7771	-68.0533	-1.18775	2	5.78135	18.9947	86.025	1.50142	38.0793		0	0
23362	Thu Mar 23 14:27:38 2017_x000D_	43.2518	25.7771	-68.0533	-1.18775	2	5.78135	18.9947	86.025	1.50142	38.0793		19.9489	0
23363	Thu Mar 23 14:27:38 2017_x000D_	43.4707	26.405	-68.0523	-1.18774	2	5.78135	18.9947	86.025	1.50142	38.4109		9.96786	0
23364	Thu Mar 23 14:27:38 2017_x000D_	43.5802	26.7187	-71.6626	-1.25075	2	5.78135	18.9947	86.025	1.50142	38.58		16.9667	14.7571
23365	Thu Mar 23 14:27:38 2017_x000D_	43.7964	27.2413	-70.7824	-1.23539	2	5.98204	19.4438	57.6566	1.0063	38.6099		9.94974	0
23366	Thu Mar 23 14:27:38 2017_x000D_	43.9055	27.5545	-69.0466	-1.20509	2	5.98204	19.4438	57.6566	1.0063	38.7811		21.0822	0
23367	Thu Mar 23 14:27:38 2017_x000D_	44.2258	28.18	-71.6671	-1.25083	2	5.98204	19.4438	57.6566	1.0063	39.2289		9.94974	0
23368	Thu Mar 23 14:27:38 2017_x000D_	44.3349	28.4932	-68.053	-1.18775	2	5.98204	19.4438	57.6566	1.0063	39.406		12.5764	14.7594
23369	Thu Mar 23 14:27:38 2017_x000D_	44.3447	28.9123	-68.0484	-1.18767	2	6.1827	19.893	54.2576	0.946974	39.2133		21.05	0
23370	Thu Mar 23 14:27:38 2017_x000D_	44.6646	29.5368	-70.7844	-1.23542	2	6.1827	19.893	54.2576	0.946974	39.6719		9.92412	0
23371	Thu Mar 23 14:27:38 2017_x000D_	44.7734	29.8492	-69.0463	-1.20509	2	6.1827	19.893	54.2576	0.946974	39.8543		9.94223	0
23372	Thu Mar 23 14:27:38 2017_x000D_	44.8826	30.1621	-70.7843	-1.23542	2	6.1827	19.893	54.2576	0.946974	40.0392		19.8492	0
23373	Thu Mar 23 14:27:38 2017_x000D_	45.1003	30.7869	-70.7843	-1.23542	2	6.1827	19.893	54.2576	0.946974	40.4136		8.7887	6.63899
23374	Thu Mar 23 14:27:38 2017_x000D_	45.3083	30.9932	-70.7883	-1.23549	2	6.1733	20.1141	44.5498	0.77754	40.619		22.1798	0
23375	Thu Mar 23 14:27:38 2017_x000D_	45.4266	31.723	-69.0444	-1.20505	2	6.1733	20.1141	44.5498	0.77754	40.9339		16.0008	0
23376	Thu Mar 23 14:27:38 2017_x000D_	45.5403	32.2441	-70.7824	-1.23539	2	6.1733	20.1141	44.5498	0.77754	41.1934		11.2355	0
23377	Thu Mar 23 14:27:38 2017_x000D_	45.7503	32.5542	-71.6693	-1.25086	2	6.1733	20.1141	44.5498	0.77754	41.4861		6.26266	0
23378	Thu Mar 23 14:27:39 2017_x000D_	45.7551	32.7629	-71.6674	-1.25083	2	6.1733	20.1141	45.3721	0.791893	41.5537		11.2421	0
23379	Thu Mar 23 14:27:39 2017_x000D_	45.9652	33.0732	-70.7863	-1.23545	2	6.1733	20.1141	45.3721	0.791893	41.8489		15.6431	0
23380	Thu Mar 23 14:27:39 2017_x000D_	45.9771	33.5945	-71.6659	-1.25081	2	6.1733	20.1141	45.3721	0.791893	42.0246		8.75902	0
23381	Thu Mar 23 14:27:39 2017_x000D_	46.1845	33.8	-71.6699	-1.25088	2	6.1733	20.1141	45.3721	0.791893	42.2871		16.8291	6.58666
23382	Thu Mar 23 14:27:39 2017_x000D_	46.3991	34.3183	-70.7863	-1.23545	2	6.39275	20.1209	44.7799	0.781557	42.4508		9.37142	0
23383	Thu Mar 23 14:27:39 2017_x000D_	46.4062	34.6306	-71.6684	-1.25085	2	6.39275	20.1209	44.7799	0.781557	42.563		13.939	0
23384	Thu Mar 23 14:27:39 2017_x000D_	46.6181	35.0441	-71.6705	-1.25089	2	6.39275	20.1209	44.7799	0.781557	42.9043		6.25066	0
23385	Thu Mar 23 14:27:39 2017_x000D_	46.6229	35.2524	-71.6687	-1.25085	2	6.39275	20.1209	44.7799	0.781557	42.9817		6.24759	0
23386	Thu Mar 23 14:27:39 2017_x000D_	46.6276	35.4606	-71.6668	-1.25082	2	6.39275	20.1209	44.7799	0.781557	43.0598		13.9243	6.639
23387	Thu Mar 23 14:27:39 2017_x000D_	46.8394	35.8736	-71.669	-1.25086	2	6.38334	20.342	53.5542	0.934696	43.335		3.12983	0
23388	Thu Mar 23 14:27:39 2017_x000D_	46.8418	35.9779	-70.7824	-1.23539	2	6.38334	20.342	53.5542	0.934696	43.3747		9.85106	0
23389	Thu Mar 23 14:27:39 2017_x000D_	46.9498	36.288	-69.0379	-1.20494	2	6.38334	20.342	53.5542	0.934696	43.588		13.9161	0
23390	Thu Mar 23 14:27:39 2017_x000D_	47.1612	36.7009	-61.5416	-1.0741	2	6.38334	20.342	53.5542	0.934696	43.9369		6.2324	6.58666
23391	Thu Mar 23 14:27:39 2017_x000D_	47.1656	36.9086	-56.6236	-0.988267	2	6.60279	20.3488	34.5709	0.603377	43.8129		8.72291	0
23392	Thu Mar 23 14:27:39 2017_x000D_	47.3718	37.1136	-40.5992	-0.708589	2	6.60279	20.3488	34.5709	0.603377	44.0814		6.83574	0
23393	Thu Mar 23 14:27:39 2017_x000D_	47.5761	37.2145	-30.1169	-0.52564	2	6.60279	20.3488	34.5709	0.603377	44.3087		8.73142	0
23394	Thu Mar 23 14:27:39 2017_x000D_	47.7827	37.4195	-16.9863	-0.296468	2	6.60279	20.3488	34.5709	0.603377	44.578		4.36571	6.58666
23395	Thu Mar 23 14:27:39 2017_x000D_	47.886	37.522	-7.78345	-0.135847	2	6.38334	20.342	43.7094	0.762874	44.918		3.04229	0
23396	Thu Mar 23 14:27:39 2017_x000D_	47.9874	37.5206	-2.11886	-0.0369811	2	6.38334	20.342	43.7094	0.762874	45.0111		9.09414	0
23397	Thu Mar 23 14:27:39 2017_x000D_	48.2905	37.5158	9.75542	0.170264	2	6.38334	20.342	43.7094	0.762874	45.2896		6.06381	0
23398	Thu Mar 23 14:27:39 2017_x000D_	48.4926	37.5125	15.4174	0.269085	2	6.38334	20.342	43.7094	0.762874	45.4754		22.0701	9.40592
23399	Thu Mar 23 14:27:40 2017_x000D_	49.1947	37.2928	16.1438	0.281762	2	6.6122	20.1277	10.6424	0.185744	45.912		13.5901	0
23400	Thu Mar 23 14:27:40 2017_x000D_	49.5937	37.0783	16.1416	0.281725	2	6.6122	20.1277	10.6424	0.185744	46.2032		12.4792	0
23401	Thu Mar 23 14:27:40 2017_x000D_	49.9947	36.9677	13.2054	0.230478	2	6.6122	20.1277	10.6424	0.185744	46.5363		21.3737	0
23402	Thu Mar 23 14:27:40 2017_x000D_	50.6977	36.852	9.74902	0.170152	2	6.6122	20.1277	10.6424	0.185744	47.1512		12.0858	0
23403	Thu Mar 23 14:27:40 2017_x000D_	51.1005	36.845	3.90941	0.068232	2	6.6122	20.1277	10.6424	0.185744	47.5255		18.3745	26.3447
23404	Thu Mar 23 14:27:40 2017_x000D_	51.7023	36.7311	0.956749	0.0166984	2	7.48993	20.1551	357.613	6.24152	47.2176		12.4783	0
23405	Thu Mar 23 14:27:40 2017_x000D_	52.1068	36.828	-1.99014	-0.0347345	2	7.48993	20.1551	357.613	6.24152	47.6304		12.4532	0
23406	Thu Mar 23 14:27:40 2017_x000D_	52.5069	36.7174	-4.928	-0.0860097	2	7.48993	20.1551	357.613	6.24152	47.967		18.3714	0
23407	Thu Mar 23 14:27:40 2017_x000D_	53.1121	36.8109	-7.82994	-0.136658	2	7.48993	20.1551	357.613	6.24152	48.5675		12.0587	9.40592
23408	Thu Mar 23 14:27:40 2017_x000D_	53.514	36.8041	-7.83199	-0.136694	2	7.71879	19.9408	0	0	48.8014		21.3353	0
23409	Thu Mar 23 14:27:40 2017_x000D_	54.2192	36.8961	-5.23453	-0.0913598	2	7.71879	19.9408	0	0	49.4952		9.0283	0
23410	Thu Mar 23 14:27:40 2017_x000D_	54.5201	36.891	-4.92797	-0.0860092	2	7.71879	19.9408	0	0	49.7762		18.3329	0
23411	Thu Mar 23 14:27:40 2017_x000D_	55.124	36.9845	-1.98853	-0.0347063	2	7.71879	19.9408	0	0	50.376		12.0317	27.2404
23412	Thu Mar 23 14:27:40 2017_x000D_	55.525	36.9778	-1.98916	-0.0347173	2	8.60588	19.747	355.922	6.21202	49.983		9.0163	0
23413	Thu Mar 23 14:27:40 2017_x000D_	55.8255	36.9727	-1.84917	-0.0322742	2	8.60588	19.747	355.922	6.21202	50.2635		9.55254	0
23414	Thu Mar 23 14:27:40 2017_x000D_	56.1283	37.0712	0.969127	0.0169145	2	8.60588	19.747	355.922	6.21202	50.5817		18.2868	0
23415	Thu Mar 23 14:27:40 2017_x000D_	56.7272	36.9577	3.92364	0.0684805	2	8.60588	19.747	355.922	6.21202	51.1065		6.00687	6.63907
23416	Thu Mar 23 14:27:40 2017_x000D_	56.9274	36.9543	3.92395	0.0684859	2	8.61534	19.5259	355.304	6.20122	51.3596		18.0115	0
23417	Thu Mar 23 14:27:40 2017_x000D_	57.5277	36.9442	3.92484	0.0685014	2	8.61534	19.5259	355.304	6.20122	51.9212		12.0017	0
23418	Thu Mar 23 14:27:40 2017_x000D_	57.9277	36.9375	3.92547	0.0685123	2	8.61534	19.5259	355.304	6.20122	52.296		17.9936	0
23419	Thu Mar 23 14:27:40 2017_x000D_	58.5274	36.9274	3.92635	0.0685277	2	8.61534	19.5259	355.304	6.20122	52.8585		11.9897	0
23420	Thu Mar 23 14:27:40 2017_x000D_	58.927	36.9206	3.92692	0.0685377	2	8.61534	19.5259	355.304	6.20122	53.2338		18.2415	6.58525
23421	Thu Mar 23 14:27:41 2017_x000D_	59.5244	36.8073	6.87131	0.119927	2	8.83474	19.5328	354.004	6.17853	53.5523		8.97725	0
23422	Thu Mar 23 14:27:41 2017_x000D_	59.8236	36.8023	6.59259	0.115062	2	8.83474	19.5328	354.004	6.17853	53.834		8.98625	0
23423	Thu Mar 23 14:27:41 2017_x000D_	60.1231	36.7973	6.87298	0.119956	2	8.83474	19.5328	354.004	6.17853	54.1162		21.1606	0
23424	Thu Mar 23 14:27:41 2017_x000D_	60.819	36.6822	3.78291	0.0660242	2	8.83474	19.5328	354.004	6.17853	54.74		8.98025	29.6364
23425	Thu Mar 23 14:27:41 2017_x000D_	61.1183	36.6772	3.92424	0.0684908	2	9.73127	19.1179	354.21	6.18213	54.3043		8.96226	0
23426	Thu Mar 23 14:27:41 2017_x000D_	61.417	36.6722	3.78372	0.0660384	2	9.73127	19.1179	354.21	6.18213	54.5854		18.1914	0
23427	Thu Mar 23 14:27:41 2017_x000D_	62.0127	36.5589	0.956756	0.0166985	2	9.73127	19.1179	354.21	6.18213	55.1138		8.96825	0
23428	Thu Mar 23 14:27:41 2017_x000D_	62.3116	36.5539	0.956713	0.0166978	2	9.73127	19.1179	354.21	6.18213	55.3959		15.2342	53.1675
23429	Thu Mar 23 14:27:41 2017_x000D_	62.8105	36.6486	-1.86627	-0.0325726	2	11.4957	18.9516	0	0	54.2807		8.95926	0
23430	Thu Mar 23 14:27:41 2017_x000D_	63.1091	36.6436	-2.00776	-0.0350421	2	11.4957	18.9516	0	0	54.5614		8.94426	0
23431	Thu Mar 23 14:27:41 2017_x000D_	63.4072	36.6386	-1.86709	-0.0325869	2	11.4957	18.9516	0	0	54.8419		18.1566	0
23432	Thu Mar 23 14:27:41 2017_x000D_	64.0052	36.7318	0.962915	0.016806	2	11.4957	18.9516	0	0	55.4381		8.95026	0
23433	Thu Mar 23 14:27:41 2017_x000D_	64.3035	36.7268	0.962913	0.016806	2	11.4957	18.9516	0	0	55.7191		15.2113	14.8158
23434	Thu Mar 23 14:27:41 2017_x000D_	64.7982	36.6156	3.78857	0.066123	2	11.9439	18.7442	353.451	6.16888	55.7939		5.95587	0
23435	Thu Mar 23 14:27:41 2017_x000D_	64.9967	36.6122	3.78887	0.0661283	2	11.9439	18.7442	353.451	6.16888	55.9809		5.95582	0
23436	Thu Mar 23 14:27:41 2017_x000D_	65.1952	36.6089	3.78918	0.0661336	2	11.9439	18.7442	353.451	6.16888	56.168		11.9056	0
23437	Thu Mar 23 14:27:41 2017_x000D_	65.592	36.6023	3.78973	0.0661432	2	11.9439	18.7442	353.451	6.16888	56.5423		18.1195	19.7496
23438	Thu Mar 23 14:27:41 2017_x000D_	66.1853	36.4892	0.956701	0.0166976	2	12.6019	18.7647	354.393	6.18532	56.4388		0	0
23439	Thu Mar 23 14:27:41 2017_x000D_	66.1853	36.4892	0.956701	0.0166976	2	12.6019	18.7647	354.393	6.18532	56.4388		8.92047	0
23440	Thu Mar 23 14:27:41 2017_x000D_	66.4826	36.4838	-10.7827	-0.188194	2	12.6019	18.7647	354.393	6.18532	56.7195		2.9733	0
23441	Thu Mar 23 14:27:41 2017_x000D_	66.3835	36.4852	-17.2113	-0.300394	2	12.6019	18.7647	354.393	6.18532	56.6258		6.87056	27.2312
23442	Thu Mar 23 14:27:42 2017_x000D_	66.2816	36.2801	-37.0013	-0.645794	2	13.4887	18.571	0	0	55.684		0.0108167	0
23443	Thu Mar 23 14:27:42 2017_x000D_	66.2818	36.2798	-45.1821	-0.788576	2	13.4887	18.571	0	0	55.684		4.28314	0
23444	Thu Mar 23 14:27:42 2017_x000D_	66.1818	36.1779	-64.6067	-1.1276	2	13.4887	18.571	0	0	55.5569		2.98825	0
23445	Thu Mar 23 14:27:42 2017_x000D_	66.2814	36.1766	-72.2215	-1.2605	2	13.4887	18.571	0	0	55.6509		3.07512	9.40474
23446	Thu Mar 23 14:27:42 2017_x000D_	66.2805	36.0741	-89.1397	-1.55578	2	13.7176	18.3568	354.829	6.19294	55.4686		3.09042	0
23447	Thu Mar 23 14:27:42 2017_x000D_	66.2822	36.1771	265.622	4.63598	2	13.7176	18.3568	354.829	6.19294	55.5032		3.10542	0
23448	Thu Mar 23 14:27:42 2017_x000D_	66.2839	36.2806	254.756	4.44634	2	13.7176	18.3568	354.829	6.19294	55.5381		6.19865	0
23449	Thu Mar 23 14:27:42 2017_x000D_	66.2869	36.4872	242.738	4.23658	2	13.7176	18.3568	354.829	6.19294	55.6079		9.73973	0
23450	Thu Mar 23 14:27:42 2017_x000D_	66.1924	36.7978	238.963	4.17068	2	13.7176	18.3568	354.829	6.19294	55.6208		21.4638	46.4652
23451	Thu Mar 23 14:27:42 2017_x000D_	65.7044	37.321	235.058	4.10254	2	15.2429	18.6258	0	0	53.8133		11.0165	0
23452	Thu Mar 23 14:27:42 2017_x000D_	65.5109	37.6331	236.688	4.13098	2	15.2429	18.6258	0	0	53.7415		13.7152	0
23453	Thu Mar 23 14:27:42 2017_x000D_	65.3189	38.048	236.688	4.13098	2	15.2429	18.6258	0	0	53.7106		24.6798	0
23454	Thu Mar 23 14:27:42 2017_x000D_	64.9335	38.7748	242.739	4.23659	2	15.2429	18.6258	0	0	53.6203		10.8644	59.2189
23455	Thu Mar 23 14:27:42 2017_x000D_	64.6391	38.9857	245.174	4.27909	2	17.2159	18.6875	356.146	6.21593	51.5847		13.7139	0
23456	Thu Mar 23 14:27:42 2017_x000D_	64.4472	39.4006	245.174	4.27909	2	17.2159	18.6875	356.146	6.21593	51.5735		19.4473	0
23457	Thu Mar 23 14:27:42 2017_x000D_	64.2586	40.0208	250.351	4.36945	2	17.2159	18.6875	356.146	6.21593	51.6539		11.0114	0
23458	Thu Mar 23 14:27:42 2017_x000D_	64.0651	40.3327	251.349	4.38686	2	17.2159	18.6875	356.146	6.21593	51.6078		19.4415	46.6072
23459	Thu Mar 23 14:27:42 2017_x000D_	63.8765	40.9527	256.666	4.47967	2	18.7598	18.5144	0	0	50.3884		9.24117	0
23460	Thu Mar 23 14:27:42 2017_x000D_	63.8814	41.2607	257.35	4.4916	2	18.7598	18.5144	0	0	50.5307		19.4378	0
23461	Thu Mar 23 14:27:42 2017_x000D_	63.6929	41.8806	257.351	4.49162	2	18.7598	18.5144	0	0	50.6455		9.71789	0
23462	Thu Mar 23 14:27:42 2017_x000D_	63.5986	42.1905	259.43	4.52791	2	18.7598	18.5144	0	0	50.7058		18.7262	0
23463	Thu Mar 23 14:27:43 2017_x000D_	63.5094	42.8083	256.665	4.47965	2	18.7598	18.5144	0	0	50.9188		9.22922	46.6042
23464	Thu Mar 23 14:27:43 2017_x000D_	63.5144	43.1159	257.349	4.49159	2	20.3036	18.3413	0	0	49.8092		11.0073	0
23465	Thu Mar 23 14:27:43 2017_x000D_	63.321	43.4277	256.666	4.47966	2	20.3036	18.3413	0	0	49.7978		19.4188	0
23466	Thu Mar 23 14:27:43 2017_x000D_	63.1327	44.047	256.666	4.47967	2	20.3036	18.3413	0	0	49.9511		6.1508	0
23467	Thu Mar 23 14:27:43 2017_x000D_	63.136	44.252	256.665	4.47966	2	20.3036	18.3413	0	0	50.0598		19.4131	13.1524
23468	Thu Mar 23 14:27:43 2017_x000D_	62.9477	44.8711	256.666	4.47967	2	20.7418	18.355	0	0	49.8442		12.667	0
23469	Thu Mar 23 14:27:43 2017_x000D_	62.8553	45.2831	253.967	4.43255	2	20.7418	18.355	0	0	49.9867		6.14485	0
23470	Thu Mar 23 14:27:43 2017_x000D_	62.8587	45.4879	253.966	4.43254	2	20.7418	18.355	0	0	50.1002		26.1896	0
23471	Thu Mar 23 14:27:43 2017_x000D_	62.5747	46.3134	256.666	4.47967	2	20.7418	18.355	0	0	50.3156		6.14185	9.4005
23472	Thu Mar 23 14:27:43 2017_x000D_	62.5781	46.5181	256.666	4.47966	2	20.9706	18.1409	0	0	50.3632		12.6547	0
23473	Thu Mar 23 14:27:43 2017_x000D_	62.4858	46.9297	253.965	4.43253	2	20.9706	18.1409	0	0	50.5204		22.3259	0
23474	Thu Mar 23 14:27:43 2017_x000D_	62.2995	47.6502	254.768	4.44653	2	20.9706	18.1409	0	0	50.7826		10.9939	0
23475	Thu Mar 23 14:27:43 2017_x000D_	62.1063	47.9616	253.966	4.43255	2	20.9706	18.1409	0	0	50.8077		25.2852	0
23476	Thu Mar 23 14:27:43 2017_x000D_	61.9218	48.784	253.966	4.43254	2	20.9706	18.1409	0	0	51.1469		6.13285	6.57626
23477	Thu Mar 23 14:27:43 2017_x000D_	61.9252	48.9884	253.965	4.43253	2	20.7515	18.134	0	0	51.4516		12.6335	0
23478	Thu Mar 23 14:27:43 2017_x000D_	61.833	49.3993	256.667	4.47968	2	20.7515	18.134	0	0	51.6257		19.3665	0
23479	Thu Mar 23 14:27:43 2017_x000D_	61.6451	50.0169	256.667	4.47969	2	20.7515	18.134	0	0	51.8537		9.67996	0
23480	Thu Mar 23 14:27:43 2017_x000D_	61.5512	50.3256	254.768	4.44654	2	20.7515	18.134	0	0	51.9703		22.2946	6.57616
23481	Thu Mar 23 14:27:43 2017_x000D_	61.3652	51.0451	253.965	4.43252	2	20.5324	18.1272	0	0	52.4491		9.18133	0
23482	Thu Mar 23 14:27:43 2017_x000D_	61.3704	51.3511	254.767	4.44652	2	20.5324	18.1272	0	0	52.6457		10.9815	0
23483	Thu Mar 23 14:27:43 2017_x000D_	61.1775	51.6622	253.965	4.43252	2	20.5324	18.1272	0	0	52.6936		19.3447	0
23484	Thu Mar 23 14:27:43 2017_x000D_	60.9898	52.2791	253.965	4.43252	2	20.5324	18.1272	0	0	52.9448		6.1179	0
23485	Thu Mar 23 14:27:44 2017_x000D_	60.9933	52.483	253.964	4.43251	2	20.5324	18.1272	0	0	53.0792		19.3381	0
23486	Thu Mar 23 14:27:44 2017_x000D_	60.8057	53.0997	253.964	4.43251	2	20.5324	18.1272	0	0	53.3387		13.6439	0
23487	Thu Mar 23 14:27:44 2017_x000D_	60.6146	53.5124	253.965	4.43253	2	20.5324	18.1272	0	0	53.4668		19.3286	0
23488	Thu Mar 23 14:27:44 2017_x000D_	60.4271	54.1288	253.965	4.43253	2	20.5324	18.1272	0	0	53.7373		6.11495	20.8974
23489	Thu Mar 23 14:27:44 2017_x000D_	60.4307	54.3326	253.964	4.43252	2	21.1995	17.9267	0	0	53.5208		6.1119	0
23490	Thu Mar 23 14:27:44 2017_x000D_	60.4342	54.5363	253.964	4.4325	2	21.1995	17.9267	0	0	53.6621		19.3191	0
23491	Thu Mar 23 14:27:44 2017_x000D_	60.2468	55.1524	253.964	4.43251	2	21.1995	17.9267	0	0	53.9485		8.56271	0
23492	Thu Mar 23 14:27:44 2017_x000D_	60.0522	55.3612	253.965	4.43253	2	21.1995	17.9267	0	0	53.9525		6.10895	0
23493	Thu Mar 23 14:27:44 2017_x000D_	60.0558	55.5648	253.965	4.43252	2	21.1995	17.9267	0	0	54.0966		12.5964	27.213
23494	Thu Mar 23 14:27:44 2017_x000D_	59.9639	55.9745	251.336	4.38665	2	22.0857	17.7331	0	0	53.8253		6.81326	0
23495	Thu Mar 23 14:27:44 2017_x000D_	59.8685	56.1806	253.965	4.43252	2	22.0857	17.7331	0	0	53.905		6.10596	0
23496	Thu Mar 23 14:27:44 2017_x000D_	59.8721	56.3841	253.964	4.43251	2	22.0857	17.7331	0	0	54.0529		6.8118	0
23497	Thu Mar 23 14:27:44 2017_x000D_	59.7766	56.5901	256.671	4.47976	2	22.0857	17.7331	0	0	54.1338		16.4164	6.57626
23498	Thu Mar 23 14:27:44 2017_x000D_	59.5875	57.1036	262.715	4.58525	2	22.3048	17.74	355.048	6.19675	54.2171		12.5847	0
23499	Thu Mar 23 14:27:44 2017_x000D_	59.4956	57.5129	265.46	4.63315	2	22.3048	17.74	355.048	6.19675	54.4522		6.0939	0
23500	Thu Mar 23 14:27:44 2017_x000D_	59.4991	57.716	-88.98	-1.55299	2	22.3048	17.74	355.048	6.19675	54.6031		9.13314	0
23501	Thu Mar 23 14:27:44 2017_x000D_	59.5039	58.0204	-71.8227	-1.25354	2	22.3048	17.74	355.048	6.19675	54.8296		4.22581	14.8064
23502	Thu Mar 23 14:27:44 2017_x000D_	59.6043	58.1192	-62.8894	-1.09763	2	22.7527	17.5327	0	0	54.8207		9.58111	0
23503	Thu Mar 23 14:27:44 2017_x000D_	59.7079	58.4213	-46.4207	-0.810195	2	22.7527	17.5327	0	0	55.1141		4.23219	0
23504	Thu Mar 23 14:27:44 2017_x000D_	59.8085	58.5202	-42.4307	-0.740556	2	22.7527	17.5327	0	0	55.2549		8.46438	0
23505	Thu Mar 23 14:27:44 2017_x000D_	60.0097	58.718	-34.5022	-0.602176	2	22.7527	17.5327	0	0	55.5366		8.46858	0
23506	Thu Mar 23 14:27:45 2017_x000D_	60.2109	58.916	-21.8349	-0.381091	2	22.7527	17.5327	0	0	55.8184		6.64729	14.8064
23507	Thu Mar 23 14:27:45 2017_x000D_	60.4106	59.012	-19.1563	-0.33434	2	23.2006	17.3254	354.004	6.17853	55.8781		9.38117	0
23508	Thu Mar 23 14:27:45 2017_x000D_	60.709	59.1055	-9.99104	-0.174377	2	23.2006	17.3254	354.004	6.17853	56.1467		18.0206	0
23509	Thu Mar 23 14:27:45 2017_x000D_	61.3037	59.1901	-7.13244	-0.124485	2	23.2006	17.3254	354.004	6.17853	56.6083		11.8548	0
23510	Thu Mar 23 14:27:45 2017_x000D_	61.6987	59.1789	-7.13443	-0.124519	2	23.2006	17.3254	354.004	6.17853	56.8667		27.2658	13.1524
23511	Thu Mar 23 14:27:45 2017_x000D_	62.5901	59.3562	-6.7198	-0.117283	2	23.6388	17.3391	0	0	57.2943		11.8399	0
23512	Thu Mar 23 14:27:45 2017_x000D_	62.9846	59.3449	-6.72166	-0.117315	2	23.6388	17.3391	0	0	57.555		27.2335	0
23513	Thu Mar 23 14:27:45 2017_x000D_	63.875	59.5217	-12.8053	-0.223495	2	23.6388	17.3391	0	0	58.2951		5.90939	0
23514	Thu Mar 23 14:27:45 2017_x000D_	64.0719	59.5161	-12.807	-0.223525	2	23.6388	17.3391	0	0	58.4272		25.2176	27.2065
23515	Thu Mar 23 14:27:45 2017_x000D_	64.8642	59.7969	-15.5492	-0.271385	2	24.5248	17.1456	0	0	58.7061		9.32641	0
23516	Thu Mar 23 14:27:45 2017_x000D_	65.161	59.8894	-19.1827	-0.334801	2	24.5248	17.1456	0	0	58.9774		12.1445	0
23517	Thu Mar 23 14:27:45 2017_x000D_	65.5558	59.9789	-21.8717	-0.381733	2	24.5248	17.1456	0	0	59.3147		19.7834	0
23518	Thu Mar 23 14:27:45 2017_x000D_	66.15	60.2649	-24.4568	-0.426852	2	24.5248	17.1456	0	0	59.9327		11.792	6.57317
23519	Thu Mar 23 14:27:45 2017_x000D_	66.5429	60.2535	-24.4632	-0.426964	2	24.7438	17.1524	355.127	6.19813	60.0406		10.6543	0
23520	Thu Mar 23 14:27:45 2017_x000D_	66.8407	60.447	-25.7157	-0.448824	2	24.7438	17.1524	355.127	6.19813	60.3868		21.2794	0
23521	Thu Mar 23 14:27:45 2017_x000D_	67.4354	60.8336	-25.7124	-0.448766	2	24.7438	17.1524	355.127	6.19813	61.0788		10.6268	0
23522	Thu Mar 23 14:27:45 2017_x000D_	67.7323	61.0268	-24.4554	-0.426827	2	24.7438	17.1524	355.127	6.19813	61.4245		19.7203	13.1495
23523	Thu Mar 23 14:27:45 2017_x000D_	68.3246	61.3119	-26.9395	-0.470184	2	25.1819	17.1662	353.451	6.16888	61.7263		12.0993	0
23524	Thu Mar 23 14:27:45 2017_x000D_	68.7179	61.4012	-24.4579	-0.426871	2	25.1819	17.1662	353.451	6.16888	62.0654		8.36883	0
23525	Thu Mar 23 14:27:45 2017_x000D_	68.9166	61.597	-24.4543	-0.426809	2	25.1819	17.1662	353.451	6.16888	62.3444		18.5408	0
23526	Thu Mar 23 14:27:45 2017_x000D_	69.5066	61.781	-24.4572	-0.426859	2	25.1819	17.1662	353.451	6.16888	62.8901		8.36032	0
23527	Thu Mar 23 14:27:45 2017_x000D_	69.705	61.9767	-24.4536	-0.426796	2	25.1819	17.1662	353.451	6.16888	63.1687		19.676	50.377
23528	Thu Mar 23 14:27:46 2017_x000D_	70.2959	62.2613	-21.8587	-0.381507	2	26.7445	16.5513	344.965	6.02078	63.1358		9.24945	0
23529	Thu Mar 23 14:27:46 2017_x000D_	70.5902	62.3532	-18.1962	-0.317583	2	26.7445	16.5513	344.965	6.02078	63.4055		18.4991	0
23530	Thu Mar 23 14:27:46 2017_x000D_	71.1789	62.5367	-18.1966	-0.31759	2	26.7445	16.5513	344.965	6.02078	63.9459		6.54788	0
23531	Thu Mar 23 14:27:46 2017_x000D_	71.3755	62.6315	-15.5141	-0.270773	2	26.7445	16.5513	344.965	6.02078	64.1507		18.4764	71.2141
23532	Thu Mar 23 14:27:46 2017_x000D_	71.9635	62.8147	-15.5134	-0.27076	2	28.9739	15.736	344.834	6.01849	63.7535		0	0
23533	Thu Mar 23 14:27:46 2017_x000D_	71.9635	62.8147	-15.5134	-0.27076	2	28.9739	15.736	344.834	6.01849	63.7535		18.4649	0
23534	Thu Mar 23 14:27:46 2017_x000D_	72.5511	62.9979	-15.5127	-0.270748	2	28.9739	15.736	344.834	6.01849	64.2858		12.0254	0
23535	Thu Mar 23 14:27:46 2017_x000D_	72.9421	63.0862	-18.1976	-0.317608	2	28.9739	15.736	344.834	6.01849	64.6161		18.4393	41.7721
23536	Thu Mar 23 14:27:46 2017_x000D_	73.5289	63.2691	-18.1979	-0.317614	2	30.3074	15.3353	345.925	6.03753	64.5426		8.77306	0
23537	Thu Mar 23 14:27:46 2017_x000D_	73.8212	63.2602	-19.1704	-0.334587	2	30.3074	15.3353	345.925	6.03753	64.7321		15.6838	0
23538	Thu Mar 23 14:27:46 2017_x000D_	74.3099	63.4459	-18.2007	-0.317663	2	30.3074	15.3353	345.925	6.03753	65.1985		13.0314	0
23539	Thu Mar 23 14:27:46 2017_x000D_	74.7012	63.6345	-18.1986	-0.317625	2	30.3074	15.3353	345.925	6.03753	65.602		13.0287	0
23540	Thu Mar 23 14:27:46 2017_x000D_	75.0924	63.8231	-18.1966	-0.31759	2	30.3074	15.3353	345.925	6.03753	66.0058		8.75526	48.0471
23541	Thu Mar 23 14:27:46 2017_x000D_	75.3841	63.814	-19.1701	-0.334581	2	31.8598	14.9415	346.235	6.04294	65.4438		9.18127	0
23542	Thu Mar 23 14:27:46 2017_x000D_	75.6763	63.905	-20.8059	-0.363131	2	31.8598	14.9415	346.235	6.04294	65.7062		13.0099	0
23543	Thu Mar 23 14:27:46 2017_x000D_	76.0669	64.0934	-20.8045	-0.363107	2	31.8598	14.9415	346.235	6.04294	66.1073		5.82587	0
23544	Thu Mar 23 14:27:46 2017_x000D_	76.261	64.0873	-20.8073	-0.363156	2	31.8598	14.9415	346.235	6.04294	66.2327		14.5913	14.8009
23545	Thu Mar 23 14:27:46 2017_x000D_	76.6525	64.3759	-18.1953	-0.317567	2	32.3075	14.7342	345.497	6.03005	66.5641		6.49292	0
23546	Thu Mar 23 14:27:46 2017_x000D_	76.8475	64.4698	-20.8018	-0.36306	2	32.3075	14.7342	345.497	6.03005	66.7641		2.91748	0
23547	Thu Mar 23 14:27:46 2017_x000D_	76.9447	64.4667	-21.8746	-0.381783	2	32.3075	14.7342	345.497	6.03005	66.8267		15.6104	0
23548	Thu Mar 23 14:27:46 2017_x000D_	77.4312	64.6513	-25.746	-0.449353	2	32.3075	14.7342	345.497	6.03005	67.2894		9.16803	0
23549	Thu Mar 23 14:27:47 2017_x000D_	77.723	64.7421	-29.3769	-0.512724	2	32.3075	14.7342	345.497	6.03005	67.5526		4.13665	29.6048
23550	Thu Mar 23 14:27:47 2017_x000D_	77.8211	64.839	-33.1186	-0.578029	2	33.2031	14.3198	353.377	6.16759	67.4015		3.02404	0
23551	Thu Mar 23 14:27:47 2017_x000D_	77.8206	64.7382	-50.3587	-0.878925	2	33.2031	14.3198	353.377	6.16759	67.3256		4.12386	0
23552	Thu Mar 23 14:27:47 2017_x000D_	77.7232	64.6412	-58.4696	-1.02049	2	33.2031	14.3198	353.377	6.16759	67.1884		0.0247386	0
23553	Thu Mar 23 14:27:47 2017_x000D_	77.724	64.6414	-75.7186	-1.32154	2	33.2031	14.3198	353.377	6.16759	67.1891		2.91721	20.8842
23554	Thu Mar 23 14:27:47 2017_x000D_	77.8212	64.6386	-83.851	-1.46348	2	33.8698	14.1195	351.184	6.12932	66.962		0.0216333	0
23555	Thu Mar 23 14:27:47 2017_x000D_	77.8216	64.6392	259.698	4.53258	2	33.8698	14.1195	351.184	6.12932	66.9627		6.02436	0
23556	Thu Mar 23 14:27:47 2017_x000D_	77.8238	64.84	247.521	4.32005	2	33.8698	14.1195	351.184	6.12932	67.1157		9.53567	0
23557	Thu Mar 23 14:27:47 2017_x000D_	77.73	65.1437	238.889	4.16939	2	33.8698	14.1195	351.184	6.12932	67.2844		4.23502	19.7048
23558	Thu Mar 23 14:27:47 2017_x000D_	77.634	65.2472	230.848	4.02906	2	34.5263	14.1402	355.028	6.1964	66.8595		4.22858	0
23559	Thu Mar 23 14:27:47 2017_x000D_	77.5381	65.3505	227.124	3.96406	2	34.5263	14.1402	355.028	6.1964	66.8768		8.44649	0
23560	Thu Mar 23 14:27:47 2017_x000D_	77.3465	65.5568	227.124	3.96406	2	34.5263	14.1402	355.028	6.1964	66.9122		25.3417	0
23561	Thu Mar 23 14:27:47 2017_x000D_	76.7717	66.1758	227.124	3.96406	2	34.5263	14.1402	355.028	6.1964	67.0252		19.1767	56.4224
23562	Thu Mar 23 14:27:47 2017_x000D_	76.3898	66.6884	232.885	4.06461	2	35.8998	12.8554	328.283	5.72961	67.3605		10.6963	0
23563	Thu Mar 23 14:27:47 2017_x000D_	76.1013	66.8979	235.046	4.10233	2	35.8998	12.8554	328.283	5.72961	67.3554		10.8196	0
23564	Thu Mar 23 14:27:47 2017_x000D_	75.9109	67.2042	236.65	4.13031	2	35.8998	12.8554	328.283	5.72961	67.4884		19.1785	0
23565	Thu Mar 23 14:27:47 2017_x000D_	75.5289	67.7168	242.615	4.23442	2	35.8998	12.8554	328.283	5.72961	67.6775		6.72279	0
23566	Thu Mar 23 14:27:47 2017_x000D_	75.4342	67.9199	245.019	4.27638	2	35.8998	12.8554	328.283	5.72961	67.7869		10.8196	66.3841
23567	Thu Mar 23 14:27:47 2017_x000D_	75.2438	68.2262	246.195	4.29692	2	37.7111	11.5843	333.059	5.81298	67.9486		16.1988	0
23568	Thu Mar 23 14:27:47 2017_x000D_	75.0556	68.7323	250.145	4.36586	2	37.7111	11.5843	333.059	5.81298	68.2679		9.51206	0
23569	Thu Mar 23 14:27:47 2017_x000D_	74.9622	69.0353	248.619	4.33921	2	37.7111	11.5843	333.059	5.81298	68.4709		10.8263	0
23570	Thu Mar 23 14:27:48 2017_x000D_	74.7717	69.3418	247.53	4.32022	2	37.7111	11.5843	333.059	5.81298	68.6252		19.0213	47.8294
23571	Thu Mar 23 14:27:48 2017_x000D_	74.5849	69.9477	247.53	4.32021	2	39.0645	10.7416	331.92	5.7931	69.0439		22.8946	0
23572	Thu Mar 23 14:27:48 2017_x000D_	74.3023	70.6566	246.194	4.2969	2	39.0645	10.7416	331.92	5.7931	69.5091		8.98565	0
23573	Thu Mar 23 14:27:48 2017_x000D_	74.3059	70.9561	245.017	4.27635	2	39.0645	10.7416	331.92	5.7931	69.7692		8.44869	0
23574	Thu Mar 23 14:27:48 2017_x000D_	74.1143	71.1625	245.018	4.27636	2	39.0645	10.7416	331.92	5.7931	69.8511		19.0089	44.4057
23575	Thu Mar 23 14:27:48 2017_x000D_	73.9276	71.768	245.017	4.27635	2	40.4078	10.1199	333.085	5.81344	70.1717		8.44649	0
23576	Thu Mar 23 14:27:48 2017_x000D_	73.736	71.9743	245.017	4.27636	2	40.4078	10.1199	333.085	5.81344	70.2619		13.4336	0
23577	Thu Mar 23 14:27:48 2017_x000D_	73.5469	72.3802	245.018	4.27636	2	40.4078	10.1199	333.085	5.81344	70.5305		18.9994	0
23578	Thu Mar 23 14:27:48 2017_x000D_	73.3603	72.9854	245.017	4.27635	2	40.4078	10.1199	333.085	5.81344	70.9784		8.44445	33.1964
23579	Thu Mar 23 14:27:48 2017_x000D_	73.1688	73.1917	245.018	4.27636	2	41.3136	9.48431	333.059	5.81298	71.2277		18.9957	0
23580	Thu Mar 23 14:27:48 2017_x000D_	72.9823	73.7968	245.017	4.27635	2	41.3136	9.48431	333.059	5.81298	71.6868		8.44649	0
23581	Thu Mar 23 14:27:48 2017_x000D_	72.7907	74.0031	245.017	4.27636	2	41.3136	9.48431	333.059	5.81298	71.7878		20.139	0
23582	Thu Mar 23 14:27:48 2017_x000D_	72.5072	74.6116	242.612	4.23438	2	41.3136	9.48431	333.059	5.81298	72.2122		6.70811	0
23583	Thu Mar 23 14:27:48 2017_x000D_	72.4128	74.8143	245.017	4.27636	2	41.3136	9.48431	333.059	5.81298	72.3545		12.3747	38.6481
23584	Thu Mar 23 14:27:48 2017_x000D_	72.3208	75.2164	242.611	4.23437	2	42.4381	8.85571	330.106	5.76143	72.7785		8.44445	0
23585	Thu Mar 23 14:27:48 2017_x000D_	72.1293	75.4227	242.612	4.23437	2	42.4381	8.85571	330.106	5.76143	72.8885		13.4202	0
23586	Thu Mar 23 14:27:48 2017_x000D_	71.9404	75.8282	242.611	4.23437	2	42.4381	8.85571	330.106	5.76143	73.1826		13.4175	0
23587	Thu Mar 23 14:27:48 2017_x000D_	71.7515	76.2336	242.611	4.23437	2	42.4381	8.85571	330.106	5.76143	73.4783		13.4175	75.2597
23588	Thu Mar 23 14:27:48 2017_x000D_	71.5626	76.639	242.611	4.23437	2	44.2702	7.14201	326.797	5.70369	74.664		8.44445	0
23589	Thu Mar 23 14:27:48 2017_x000D_	71.3711	76.8453	242.612	4.23437	2	44.2702	7.14201	326.797	5.70369	74.7864		13.4162	0
23590	Thu Mar 23 14:27:48 2017_x000D_	71.1823	77.2507	242.612	4.23437	2	44.2702	7.14201	326.797	5.70369	75.0965		5.96751	0
23591	Thu Mar 23 14:27:48 2017_x000D_	71.1849	77.4496	242.611	4.23436	2	44.2702	7.14201	326.797	5.70369	75.2832		13.4108	57.098
23592	Thu Mar 23 14:27:49 2017_x000D_	70.9961	77.8548	242.611	4.23436	2	45.8529	6.0849	333.895	5.82756	76.0467		5.83034	0
23593	Thu Mar 23 14:27:49 2017_x000D_	70.8019	77.8623	242.612	4.23438	2	45.8529	6.0849	333.895	5.82756	75.9898		9.48934	0
23594	Thu Mar 23 14:27:49 2017_x000D_	70.7088	78.1646	238.886	4.16935	2	45.8529	6.0849	333.895	5.82756	76.245		17.4818	0
23595	Thu Mar 23 14:27:49 2017_x000D_	70.4242	78.6731	235.045	4.10231	2	45.8529	6.0849	333.895	5.82756	76.6342		6.71735	0
23596	Thu Mar 23 14:27:49 2017_x000D_	70.3295	78.876	225.216	3.93076	2	45.8529	6.0849	333.895	5.82756	76.7961		2.88191	42.54
23597	Thu Mar 23 14:27:49 2017_x000D_	70.4255	78.8725	204.277	3.5653	2	46.9879	5.2349	331.074	5.77833	77.2775		4.1051	0
23598	Thu Mar 23 14:27:49 2017_x000D_	70.5235	78.968	195.842	3.41809	2	46.9879	5.2349	331.074	5.77833	77.3983		0.0127279	0
23599	Thu Mar 23 14:27:49 2017_x000D_	70.5232	78.9677	185.023	3.22927	2	46.9879	5.2349	331.074	5.77833	77.3979		0.025807	0
23600	Thu Mar 23 14:27:49 2017_x000D_	70.5227	78.967	168.472	2.94039	2	46.9879	5.2349	331.074	5.77833	77.3971		4.10535	50.3597
23601	Thu Mar 23 14:27:49 2017_x000D_	70.6211	79.0621	159.782	2.78872	2	48.55	4.6203	349.772	6.10467	77.6448		4.12416	0
23602	Thu Mar 23 14:27:49 2017_x000D_	70.5227	78.9661	151.227	2.63941	2	48.55	4.6203	349.772	6.10467	77.5248		2.90259	0
23603	Thu Mar 23 14:27:49 2017_x000D_	70.426	78.9693	137.739	2.404	2	48.55	4.6203	349.772	6.10467	77.5005		2.98515	0
23604	Thu Mar 23 14:27:49 2017_x000D_	70.425	78.8698	131.936	2.30271	2	48.55	4.6203	349.772	6.10467	77.4048		12.3514	60.7418
23605	Thu Mar 23 14:27:49 2017_x000D_	70.13	78.5826	120.641	2.10558	2	50.5389	4.2411	0	0	76.8796		6.57028	0
23606	Thu Mar 23 14:27:49 2017_x000D_	70.0303	78.3876	118.31	2.0649	2	50.5389	4.2411	0	0	76.6656		30.2529	0
23607	Thu Mar 23 14:27:49 2017_x000D_	69.5318	77.511	122.014	2.12955	2	50.5389	4.2411	0	0	75.6915		13.1715	0
23608	Thu Mar 23 14:27:49 2017_x000D_	69.3317	77.1202	122.013	2.12953	2	50.5389	4.2411	0	0	75.2631		25.2419	53.0163
23609	Thu Mar 23 14:27:49 2017_x000D_	68.8348	76.4412	130.173	2.27194	2	52.2984	4.0762	0	0	74.2304		0	0
23610	Thu Mar 23 14:27:49 2017_x000D_	68.8348	76.4412	130.173	2.27194	2	52.2984	4.0762	0	0	74.2304		22.8779	0
23611	Thu Mar 23 14:27:49 2017_x000D_	68.3392	75.8616	135.814	2.3704	2	52.2984	4.0762	0	0	73.5558		14.6848	0
23612	Thu Mar 23 14:27:49 2017_x000D_	68.0409	75.4735	137.702	2.40335	2	52.2984	4.0762	0	0	73.1122		18.6996	0
23613	Thu Mar 23 14:27:50 2017_x000D_	67.5475	75.0926	143.599	2.50628	2	52.2984	4.0762	0	0	72.6351		10.5317	32.807
23614	Thu Mar 23 14:27:50 2017_x000D_	67.2516	74.9037	145.211	2.53442	2	53.3914	4.1114	357.917	6.24684	72.1364		21.0516	0
23615	Thu Mar 23 14:27:50 2017_x000D_	66.6602	74.526	149.748	2.6136	2	53.3914	4.1114	357.917	6.24684	71.6539		10.5466	0
23616	Thu Mar 23 14:27:50 2017_x000D_	66.3639	74.3368	151.149	2.63805	2	53.3914	4.1114	357.917	6.24684	71.4135		21.0914	0
23617	Thu Mar 23 14:27:50 2017_x000D_	65.7715	73.9582	151.147	2.63802	2	53.3914	4.1114	357.917	6.24684	70.9355		10.5473	27.1688
23618	Thu Mar 23 14:27:50 2017_x000D_	65.4753	73.7688	149.746	2.61356	2	54.2762	3.9183	1.0365	0.0180904	70.7426		10.5641	0
23619	Thu Mar 23 14:27:50 2017_x000D_	65.1785	73.5793	151.146	2.63799	2	54.2762	3.9183	1.0365	0.0180904	70.509		17.074	0
23620	Thu Mar 23 14:27:50 2017_x000D_	64.6846	73.2965	147.422	2.573	2	54.2762	3.9183	1.0365	0.0180904	70.1546		10.5673	0
23621	Thu Mar 23 14:27:50 2017_x000D_	64.3878	73.1068	145.854	2.54563	2	54.2762	3.9183	1.0365	0.0180904	69.9235		14.6837	6.56136
23622	Thu Mar 23 14:27:50 2017_x000D_	63.9911	72.8201	143.61	2.50646	2	54.4948	3.9253	0.747342	0.0130436	69.5462		13.1126	0
23623	Thu Mar 23 14:27:50 2017_x000D_	63.5958	72.6336	143.613	2.50652	2	54.4948	3.9253	0.747342	0.0130436	69.3084		16.6733	0
23624	Thu Mar 23 14:27:50 2017_x000D_	63.197	72.2465	143.61	2.50647	2	54.4948	3.9253	0.747342	0.0130436	68.8732		10.5906	0
23625	Thu Mar 23 14:27:50 2017_x000D_	62.8996	72.0563	141.883	2.47633	2	54.4948	3.9253	0.747342	0.0130436	68.6475		8.34409	0
23626	Thu Mar 23 14:27:50 2017_x000D_	62.7	71.8626	141.882	2.47631	2	54.4948	3.9253	0.747342	0.0130436	68.431		6.57427	20.8652
23627	Thu Mar 23 14:27:50 2017_x000D_	62.5019	71.7689	139.746	2.43903	2	55.1609	3.7252	0	0	68.4386		16.7052	0
23628	Thu Mar 23 14:27:50 2017_x000D_	62.1023	71.3811	139.745	2.439	2	55.1609	3.7252	0	0	68.0111		14.73	0
23629	Thu Mar 23 14:27:50 2017_x000D_	61.7042	71.0937	141.882	2.47631	2	55.1609	3.7252	0	0	67.6855		10.6306	0
23630	Thu Mar 23 14:27:50 2017_x000D_	61.4056	70.9029	143.609	2.50646	2	55.1609	3.7252	0	0	67.4673		8.3653	20.8681
23631	Thu Mar 23 14:27:50 2017_x000D_	61.2055	70.7087	143.608	2.50643	2	55.8271	3.5251	1.61199	0.0281345	67.3985		16.7412	0
23632	Thu Mar 23 14:27:50 2017_x000D_	60.805	70.3201	143.605	2.50638	2	55.8271	3.5251	1.61199	0.0281345	66.9802		10.6338	0
23633	Thu Mar 23 14:27:50 2017_x000D_	60.5064	70.1291	141.882	2.4763	2	55.8271	3.5251	1.61199	0.0281345	66.7682		16.7625	0
23634	Thu Mar 23 14:27:51 2017_x000D_	60.1054	69.74	141.879	2.47626	2	55.8271	3.5251	1.61199	0.0281345	66.353		6.60109	19.6783
23635	Thu Mar 23 14:27:51 2017_x000D_	59.9065	69.6459	139.748	2.43906	2	56.4827	3.5463	0	0	66.1882		6.59454	0
23636	Thu Mar 23 14:27:51 2017_x000D_	59.7077	69.5521	141.883	2.47633	2	56.4827	3.5463	0	0	66.0845		16.7837	0
23637	Thu Mar 23 14:27:51 2017_x000D_	59.3062	69.1625	141.881	2.47629	2	56.4827	3.5463	0	0	65.6769		6.60124	0
23638	Thu Mar 23 14:27:51 2017_x000D_	59.1072	69.0686	144.152	2.51592	2	56.4827	3.5463	0	0	65.5748		12.6127	39.8049
23639	Thu Mar 23 14:27:51 2017_x000D_	58.8054	68.7759	143.603	2.50635	2	57.7831	3.80981	31.9093	0.556922	64.9741		2.95376	0
23640	Thu Mar 23 14:27:51 2017_x000D_	58.707	68.7793	141.883	2.47633	2	57.7831	3.80981	31.9093	0.556922	64.9761		6.70078	0
23641	Thu Mar 23 14:27:51 2017_x000D_	58.6044	68.5809	143.602	2.50632	2	57.7831	3.80981	31.9093	0.556922	64.7763		10.6773	0
23642	Thu Mar 23 14:27:51 2017_x000D_	58.3044	68.3894	149.707	2.61288	2	57.7831	3.80981	31.9093	0.556922	64.5817		8.40988	0
23643	Thu Mar 23 14:27:51 2017_x000D_	58.1032	68.1942	149.705	2.61284	2	57.7831	3.80981	31.9093	0.556922	64.3852		9.35178	33.3501
23644	Thu Mar 23 14:27:51 2017_x000D_	57.8049	68.1037	158.51	2.76652	2	58.8648	4.0662	44.0906	0.769526	64.0463		10.6798	0
23645	Thu Mar 23 14:27:51 2017_x000D_	57.5048	67.9122	170.322	2.97268	2	58.8648	4.0662	44.0906	0.769526	63.8605		5.93151	0
23646	Thu Mar 23 14:27:51 2017_x000D_	57.3072	67.919	176.057	3.07278	2	58.8648	4.0662	44.0906	0.769526	63.8718		11.86	0
23647	Thu Mar 23 14:27:51 2017_x000D_	56.9121	67.9326	193.395	3.37537	2	58.8648	4.0662	44.0906	0.769526	63.8962		2.95676	14.6039
23648	Thu Mar 23 14:27:51 2017_x000D_	56.8136	67.936	199.676	3.48501	2	59.291	4.30141	40.2811	0.703037	63.6828		9.4368	0
23649	Thu Mar 23 14:27:51 2017_x000D_	56.5192	68.0468	213.612	3.72823	2	59.291	4.30141	40.2811	0.703037	63.8056		6.69701	0
23650	Thu Mar 23 14:27:51 2017_x000D_	56.3235	68.1542	219.02	3.82261	2	59.291	4.30141	40.2811	0.703037	63.9217		8.54181	0
23651	Thu Mar 23 14:27:51 2017_x000D_	56.1296	68.3627	223.293	3.89721	2	59.291	4.30141	40.2811	0.703037	64.1392		21.367	23.5606
23652	Thu Mar 23 14:27:51 2017_x000D_	55.6444	68.8841	223.025	3.89253	2	59.925	4.7649	37.9172	0.661781	64.2619		15.0647	0
23653	Thu Mar 23 14:27:51 2017_x000D_	55.2543	69.2003	225.11	3.92891	2	59.925	4.7649	37.9172	0.661781	64.6045		8.54809	0
23654	Thu Mar 23 14:27:51 2017_x000D_	55.0602	69.4089	225.11	3.92891	2	59.925	4.7649	37.9172	0.661781	64.8268		23.5679	0
23655	Thu Mar 23 14:27:51 2017_x000D_	54.4757	69.9338	223.025	3.89252	2	59.925	4.7649	37.9172	0.661781	65.3963		10.8611	0
23656	Thu Mar 23 14:27:52 2017_x000D_	54.1823	70.1459	221.224	3.86109	2	59.925	4.7649	37.9172	0.661781	65.6327		21.386	6.55536
23657	Thu Mar 23 14:27:52 2017_x000D_	53.6966	70.6677	217.384	3.79407	2	60.1434	4.7719	45.7076	0.797749	66.2104		8.55233	0
23658	Thu Mar 23 14:27:52 2017_x000D_	53.5024	70.8764	217.385	3.79408	2	60.1434	4.7719	45.7076	0.797749	66.4372		20.1583	0
23659	Thu Mar 23 14:27:52 2017_x000D_	52.9134	71.1998	215.087	3.75398	2	60.1434	4.7719	45.7076	0.797749	66.8202		8.55438	0
23660	Thu Mar 23 14:27:52 2017_x000D_	52.7191	71.4085	215.088	3.754	2	60.1434	4.7719	45.7076	0.797749	67.0489		9.48245	14.6011
23661	Thu Mar 23 14:27:52 2017_x000D_	52.4233	71.5199	211.255	3.6871	2	60.5695	5.0071	52.2831	0.912512	67.0098		21.7371	0
23662	Thu Mar 23 14:27:52 2017_x000D_	51.8361	71.9444	211.256	3.68712	2	60.5695	5.0071	52.2831	0.912512	67.5046		6.72527	0
23663	Thu Mar 23 14:27:52 2017_x000D_	51.6396	72.0523	208.774	3.64379	2	60.5695	5.0071	52.2831	0.912512	67.6373		20.1799	0
23664	Thu Mar 23 14:27:52 2017_x000D_	51.05	72.3761	211.256	3.68711	2	60.5695	5.0071	52.2831	0.912512	68.0382		10.8695	6.55537
23665	Thu Mar 23 14:27:52 2017_x000D_	50.7564	72.5884	212.661	3.71163	2	60.7879	5.01411	45.9544	0.802056	68.3148		21.7563	0
23666	Thu Mar 23 14:27:52 2017_x000D_	50.1687	73.0133	212.661	3.71164	2	60.7879	5.01411	45.9544	0.802056	68.8234		8.96075	0
23667	Thu Mar 23 14:27:52 2017_x000D_	49.8702	73.024	211.255	3.68709	2	60.7879	5.01411	45.9544	0.802056	68.8806		10.8803	0
23668	Thu Mar 23 14:27:52 2017_x000D_	49.5763	73.2365	212.66	3.71161	2	60.7879	5.01411	45.9544	0.802056	69.1375		21.7713	9.25462
23669	Thu Mar 23 14:27:52 2017_x000D_	48.9882	73.6617	212.66	3.71162	2	60.9956	5.2422	46.8348	0.817422	69.4651		6.73604	0
23670	Thu Mar 23 14:27:52 2017_x000D_	48.7914	73.7698	215.084	3.75393	2	60.9956	5.2422	46.8348	0.817422	69.6059		13.4747	0
23671	Thu Mar 23 14:27:52 2017_x000D_	48.3977	73.986	215.083	3.75391	2	60.9956	5.2422	46.8348	0.817422	69.8886		17.1406	0
23672	Thu Mar 23 14:27:52 2017_x000D_	48.0084	74.4042	215.085	3.75394	2	60.9956	5.2422	46.8348	0.817422	70.3708		10.8911	0
23673	Thu Mar 23 14:27:52 2017_x000D_	47.7142	74.6169	216.676	3.7817	2	60.9956	5.2422	46.8348	0.817422	70.6346		16.2162	13.1078
23674	Thu Mar 23 14:27:52 2017_x000D_	47.2205	74.837	215.084	3.75392	2	61.4323	5.2563	45.7766	0.798952	71.0172		10.8935	0
23675	Thu Mar 23 14:27:52 2017_x000D_	46.9262	75.0497	216.674	3.78168	2	61.4323	5.2563	45.7766	0.798952	71.285		19.3904	0
23676	Thu Mar 23 14:27:52 2017_x000D_	46.4368	75.4719	215.085	3.75393	2	61.4323	5.2563	45.7766	0.798952	71.799		10.8977	0
23677	Thu Mar 23 14:27:53 2017_x000D_	46.1424	75.6847	216.675	3.78169	2	61.4323	5.2563	45.7766	0.798952	72.069		10.9103	26.9354
23678	Thu Mar 23 14:27:53 2017_x000D_	45.8477	75.8978	215.085	3.75394	2	62.2949	5.5054	25.909	0.452198	72.2883		16.2269	0
23679	Thu Mar 23 14:27:53 2017_x000D_	45.3537	76.1181	216.673	3.78166	2	62.2949	5.5054	25.909	0.452198	72.6165		10.9151	0
23680	Thu Mar 23 14:27:53 2017_x000D_	45.0588	76.3312	215.083	3.75391	2	62.2949	5.5054	25.909	0.452198	72.8929		15.1443	0
23681	Thu Mar 23 14:27:53 2017_x000D_	44.6665	76.6489	212.663	3.71166	2	62.2949	5.5054	25.909	0.452198	73.295		6.75089	41.2914
23682	Thu Mar 23 14:27:53 2017_x000D_	44.4693	76.7573	215.084	3.75392	2	63.5833	5.9896	25.23	0.440347	73.3036		17.1661	0
23683	Thu Mar 23 14:27:53 2017_x000D_	44.0794	77.1761	215.085	3.75394	2	63.5833	5.9896	25.23	0.440347	73.81		9.52635	0
23684	Thu Mar 23 14:27:53 2017_x000D_	43.7823	77.2882	219.012	3.82247	2	63.5833	5.9896	25.23	0.440347	73.9971		6.76023	0
23685	Thu Mar 23 14:27:53 2017_x000D_	43.5848	77.3967	216.673	3.78166	2	63.5833	5.9896	25.23	0.440347	74.1547		15.1546	14.5918
23686	Thu Mar 23 14:27:53 2017_x000D_	43.1923	77.7147	219.011	3.82247	2	64.0091	6.2247	27.1567	0.473974	74.4591		4.29831	0
23687	Thu Mar 23 14:27:53 2017_x000D_	43.0946	77.8195	215.085	3.75393	2	64.0091	6.2247	27.1567	0.473974	74.5871		6.7576	0
23688	Thu Mar 23 14:27:53 2017_x000D_	42.8972	77.928	217.375	3.79392	2	64.0091	6.2247	27.1567	0.473974	74.7467		10.9211	0
23689	Thu Mar 23 14:27:53 2017_x000D_	42.6022	78.1413	219.011	3.82246	2	64.0091	6.2247	27.1567	0.473974	75.035		4.29831	0
23690	Thu Mar 23 14:27:53 2017_x000D_	42.5045	78.2461	215.085	3.75394	2	64.0091	6.2247	27.1567	0.473974	75.1634		24.4179	23.5327
23691	Thu Mar 23 14:27:53 2017_x000D_	41.8138	78.6767	208.791	3.6441	2	64.6423	6.68771	32.7689	0.571924	75.5219		4.30022	0
23692	Thu Mar 23 14:27:53 2017_x000D_	41.7159	78.7814	199.786	3.48692	2	64.6423	6.68771	32.7689	0.571924	75.6513		4.30007	0
23693	Thu Mar 23 14:27:53 2017_x000D_	41.6179	78.886	190.782	3.32978	2	64.6423	6.68771	32.7689	0.571924	75.7807		6.02477	0
23694	Thu Mar 23 14:27:53 2017_x000D_	41.4172	78.8931	173.59	3.02971	2	64.6423	6.68771	32.7689	0.571924	75.8487		6.01621	20.6361
23695	Thu Mar 23 14:27:53 2017_x000D_	41.2168	78.9006	168.018	2.93247	2	65.2862	6.9297	31.2214	0.544916	75.889		6.69927	0
23696	Thu Mar 23 14:27:53 2017_x000D_	41.0141	78.8069	157.95	2.75675	2	65.2862	6.9297	31.2214	0.544916	75.8648		12.3706	0
23697	Thu Mar 23 14:27:53 2017_x000D_	40.6109	78.7205	142.597	2.48878	2	65.2862	6.9297	31.2214	0.544916	75.913		10.8348	0
23698	Thu Mar 23 14:27:54 2017_x000D_	40.4034	78.4249	128.384	2.24072	2	65.2862	6.9297	31.2214	0.544916	75.7015		4.24625	9.24636
23699	Thu Mar 23 14:27:54 2017_x000D_	40.3007	78.3275	124.383	2.1709	2	65.4937	7.1576	34.5165	0.602426	75.4973		6.73415	0
23700	Thu Mar 23 14:27:54 2017_x000D_	40.1957	78.1291	114.251	1.99405	2	65.4937	7.1576	34.5165	0.602426	75.3455		9.54545	0
23701	Thu Mar 23 14:27:54 2017_x000D_	40.088	77.8297	105.442	1.84031	2	65.4937	7.1576	34.5165	0.602426	75.0999		12.4668	0
23702	Thu Mar 23 14:27:54 2017_x000D_	39.9775	77.4291	102.721	1.79282	2	65.4937	7.1576	34.5165	0.602426	74.7607		24.9579	0
23703	Thu Mar 23 14:27:54 2017_x000D_	39.756	76.6272	102.722	1.79284	2	65.4937	7.1576	34.5165	0.602426	74.0841		15.4496	14.5836
23704	Thu Mar 23 14:27:54 2017_x000D_	39.6424	76.1249	106.147	1.85262	2	65.9193	7.3925	31.0255	0.541497	73.5841		12.4968	0
23705	Thu Mar 23 14:27:54 2017_x000D_	39.5314	75.7234	108.926	1.90112	2	65.9193	7.3925	31.0255	0.541497	73.2491		12.5034	0
23706	Thu Mar 23 14:27:54 2017_x000D_	39.4203	75.3217	111.624	1.94821	2	65.9193	7.3925	31.0255	0.541497	72.9148		24.3724	0
23707	Thu Mar 23 14:27:54 2017_x000D_	38.9996	74.6267	117.979	2.05912	2	65.9193	7.3925	31.0255	0.541497	72.4231		19.1893	35.1209
23708	Thu Mar 23 14:27:54 2017_x000D_	38.7823	74.0251	122.859	2.14429	2	66.9885	7.8693	22.9746	0.400982	71.9179		9.59232	0
23709	Thu Mar 23 14:27:54 2017_x000D_	38.6736	73.7244	126.664	2.21071	2	66.9885	7.8693	22.9746	0.400982	71.6842		12.8111	0
23710	Thu Mar 23 14:27:54 2017_x000D_	38.3636	73.4307	130.569	2.27886	2	66.9885	7.8693	22.9746	0.400982	71.538		17.6621	0
23711	Thu Mar 23 14:27:54 2017_x000D_	38.048	72.9337	134.527	2.34794	2	66.9885	7.8693	22.9746	0.400982	71.2105		8.54981	58.3091
23712	Thu Mar 23 14:27:54 2017_x000D_	37.8412	72.7376	134.527	2.34795	2	68.6901	8.8086	30.9145	0.53956	70.9829		8.55188	0
23713	Thu Mar 23 14:27:54 2017_x000D_	37.6344	72.5414	134.528	2.34795	2	68.6901	8.8086	30.9145	0.53956	70.8966		21.3883	0
23714	Thu Mar 23 14:27:54 2017_x000D_	37.1171	72.0508	134.381	2.3454	2	68.6901	8.8086	30.9145	0.53956	70.6854		8.57549	0
23715	Thu Mar 23 14:27:54 2017_x000D_	36.9095	71.8543	138.51	2.41746	2	68.6901	8.8086	30.9145	0.53956	70.6029		17.127	41.7714
23716	Thu Mar 23 14:27:54 2017_x000D_	36.4954	71.4613	134.383	2.34542	2	69.737	9.7266	36.0256	0.628765	70.1155		10.9574	0
23717	Thu Mar 23 14:27:54 2017_x000D_	36.2852	71.1626	132.404	2.31088	2	69.737	9.7266	36.0256	0.628765	69.9529		17.159	0
23718	Thu Mar 23 14:27:54 2017_x000D_	35.8702	70.769	132.405	2.3109	2	69.737	9.7266	36.0256	0.628765	69.8078		8.58374	0
23719	Thu Mar 23 14:27:54 2017_x000D_	35.6626	70.5721	132.406	2.31092	2	69.737	9.7266	36.0256	0.628765	69.7369		10.9724	0
23720	Thu Mar 23 14:27:55 2017_x000D_	35.4521	70.273	130.575	2.27896	2	69.737	9.7266	36.0256	0.628765	69.5796		8.59222	23.5001
23721	Thu Mar 23 14:27:55 2017_x000D_	35.2443	70.0759	130.576	2.27898	2	70.3693	10.189	34.8409	0.608089	69.4277		15.2089	0
23722	Thu Mar 23 14:27:55 2017_x000D_	34.9299	69.6782	128.343	2.24	2	70.3693	10.189	34.8409	0.608089	69.2453		8.60071	0
23723	Thu Mar 23 14:27:55 2017_x000D_	34.7219	69.4809	128.344	2.24003	2	70.3693	10.189	34.8409	0.608089	69.1828		15.2356	0
23724	Thu Mar 23 14:27:55 2017_x000D_	34.4067	69.0827	130.575	2.27897	2	70.3693	10.189	34.8409	0.608089	69.0056		6.82166	36.9309
23725	Thu Mar 23 14:27:55 2017_x000D_	34.3	68.8819	128.343	2.24	2	71.1977	11.0996	37.7271	0.658463	68.5583		17.2247	0
23726	Thu Mar 23 14:27:55 2017_x000D_	33.8835	68.4867	128.346	2.24005	2	71.1977	11.0996	37.7271	0.658463	68.4517		6.83806	0
23727	Thu Mar 23 14:27:55 2017_x000D_	33.7762	68.2856	130.574	2.27894	2	71.1977	11.0996	37.7271	0.658463	68.3418		15.2516	0
23728	Thu Mar 23 14:27:55 2017_x000D_	33.4609	67.8868	128.344	2.24003	2	71.1977	11.0996	37.7271	0.658463	68.1825		6.84476	0
23729	Thu Mar 23 14:27:55 2017_x000D_	33.3535	67.6855	130.571	2.2789	2	71.1977	11.0996	37.7271	0.658463	68.0746		4.30139	18.4635
23730	Thu Mar 23 14:27:55 2017_x000D_	33.2495	67.5868	130.137	2.27132	2	71.6118	11.5549	37.7169	0.658283	67.9061		8.62822	0
23731	Thu Mar 23 14:27:55 2017_x000D_	33.0409	67.3888	130.138	2.27134	2	71.6118	11.5549	37.7169	0.658283	67.8612		8.63464	0
23732	Thu Mar 23 14:27:55 2017_x000D_	32.8321	67.1907	130.139	2.27136	2	71.6118	11.5549	37.7169	0.658283	67.8175		6.85006	0
23733	Thu Mar 23 14:27:55 2017_x000D_	32.7247	66.9892	132.397	2.31076	2	71.6118	11.5549	37.7169	0.658283	67.7139		17.2822	9.22961
23734	Thu Mar 23 14:27:55 2017_x000D_	32.3066	66.5929	140.597	2.45388	2	71.8188	11.7825	33.3206	0.581555	67.5677		6.84618	0
23735	Thu Mar 23 14:27:55 2017_x000D_	32.1991	66.3916	147.032	2.5662	2	71.8188	11.7825	33.3206	0.581555	67.4676		9.6434	0
23736	Thu Mar 23 14:27:55 2017_x000D_	31.8911	66.2996	164.143	2.86484	2	71.8188	11.7825	33.3206	0.581555	67.5747		4.3164	0
23737	Thu Mar 23 14:27:55 2017_x000D_	31.7866	66.2007	173.214	3.02315	2	71.8188	11.7825	33.3206	0.581555	67.5568		0.00948683	37.9687
23738	Thu Mar 23 14:27:55 2017_x000D_	31.7867	66.201	178.931	3.12293	2	72.8756	12.4789	30.0755	0.524916	67.634		9.13113	0
23739	Thu Mar 23 14:27:55 2017_x000D_	31.4825	66.2112	196.664	3.43243	2	72.8756	12.4789	30.0755	0.524916	67.8273		9.14563	0
23740	Thu Mar 23 14:27:55 2017_x000D_	31.1778	66.2209	203.2	3.5465	2	72.8756	12.4789	30.0755	0.524916	68.0214		11.0357	0
23741	Thu Mar 23 14:27:56 2017_x000D_	30.8791	66.4356	214.882	3.7504	2	72.8756	12.4789	30.0755	0.524916	68.3742		9.66402	92.5898
23742	Thu Mar 23 14:27:56 2017_x000D_	30.5771	66.5477	218.846	3.81958	2	75.1731	14.5397	44.359	0.774211	68.5101		17.3522	0
23743	Thu Mar 23 14:27:56 2017_x000D_	30.1825	66.9706	226.963	3.96126	2	75.1731	14.5397	44.359	0.774211	69.088		13.6954	0
23744	Thu Mar 23 14:27:56 2017_x000D_	29.7814	67.1886	226.963	3.96125	2	75.1731	14.5397	44.359	0.774211	69.5148		23.9874	0
23745	Thu Mar 23 14:27:56 2017_x000D_	29.2907	67.8199	229.078	3.99816	2	75.1731	14.5397	44.359	0.774211	70.3134		13.0283	0
23746	Thu Mar 23 14:27:56 2017_x000D_	28.9943	68.1373	228.932	3.99562	2	75.1731	14.5397	44.359	0.774211	70.7473		11.0833	50.9785
23747	Thu Mar 23 14:27:56 2017_x000D_	28.7998	68.4514	226.963	3.96126	2	76.1959	15.8967	45	0.785398	70.77		11.0646	0
23748	Thu Mar 23 14:27:56 2017_x000D_	28.5002	68.6665	224.993	3.92687	2	76.1959	15.8967	45	0.785398	71.1304		23.9727	0
23749	Thu Mar 23 14:27:56 2017_x000D_	27.9043	69.1989	222.887	3.89012	2	76.1959	15.8967	45	0.785398	71.925		8.68976	0
23750	Thu Mar 23 14:27:56 2017_x000D_	27.7066	69.4106	222.887	3.89012	2	76.1959	15.8967	45	0.785398	72.2146		19.6624	41.6715
23751	Thu Mar 23 14:27:56 2017_x000D_	27.2092	69.8374	216.492	3.7785	2	77.2403	16.8125	51.76	0.903382	72.9023		8.68976	0
23752	Thu Mar 23 14:27:56 2017_x000D_	27.0115	70.0491	216.493	3.77852	2	77.2403	16.8125	51.76	0.903382	73.192		17.9039	0
23753	Thu Mar 23 14:27:56 2017_x000D_	26.5107	70.3737	212.453	3.70801	2	77.2403	16.8125	51.76	0.903382	73.7719		6.8586	0
23754	Thu Mar 23 14:27:56 2017_x000D_	26.3099	70.483	214.891	3.75055	2	77.2403	16.8125	51.76	0.903382	73.9894		11.0663	23.5645
23755	Thu Mar 23 14:27:56 2017_x000D_	26.0103	70.6982	216.492	3.7785	2	77.6425	17.4872	45.9728	0.802376	74.1437		17.9131	0
23756	Thu Mar 23 14:27:56 2017_x000D_	25.5092	71.0229	212.454	3.70802	2	77.6425	17.4872	45.9728	0.802376	74.7258		9.69665	0
23757	Thu Mar 23 14:27:56 2017_x000D_	25.2063	71.1357	216.491	3.77847	2	77.6425	17.4872	45.9728	0.802376	75.0181		19.6858	0
23758	Thu Mar 23 14:27:56 2017_x000D_	24.7083	71.563	214.89	3.75055	2	77.6425	17.4872	45.9728	0.802376	75.6718		11.0754	0
23759	Thu Mar 23 14:27:56 2017_x000D_	24.4084	71.7783	216.491	3.77848	2	77.6425	17.4872	45.9728	0.802376	76.0355		8.69824	27.6335
23760	Thu Mar 23 14:27:56 2017_x000D_	24.2105	71.9902	216.492	3.77849	2	78.2623	18.1686	51.9473	0.906652	76.2782		20.6134	0
23761	Thu Mar 23 14:27:56 2017_x000D_	23.607	72.3187	218.847	3.8196	2	78.2623	18.1686	51.9473	0.906652	76.9379		11.0941	0
23762	Thu Mar 23 14:27:56 2017_x000D_	23.4123	72.6331	216.492	3.7785	2	78.2623	18.1686	51.9473	0.906652	77.2975		17.923	0
23763	Thu Mar 23 14:27:57 2017_x000D_	22.911	72.9581	220.633	3.85078	2	78.2623	18.1686	51.9473	0.906652	77.8823		11.097	27.6251
23764	Thu Mar 23 14:27:57 2017_x000D_	22.6105	73.1738	218.848	3.81961	2	78.8819	18.8498	52.0575	0.908575	78.2149		11.088	0
23765	Thu Mar 23 14:27:57 2017_x000D_	22.3103	73.3894	220.633	3.85077	2	78.8819	18.8498	52.0575	0.908575	78.5806		17.407	0
23766	Thu Mar 23 14:27:57 2017_x000D_	21.9142	73.8134	220.633	3.85078	2	78.8819	18.8498	52.0575	0.908575	79.1601		11.1012	0
23767	Thu Mar 23 14:27:57 2017_x000D_	21.6136	74.0292	218.848	3.81962	2	78.8819	18.8498	52.0575	0.908575	79.5262		19.7047	27.6208
23768	Thu Mar 23 14:27:57 2017_x000D_	21.1152	74.457	220.633	3.85078	2	79.5014	19.5309	35.4543	0.618794	80.1612		8.70672	0
23769	Thu Mar 23 14:27:57 2017_x000D_	20.9171	74.6691	220.634	3.85078	2	79.5014	19.5309	35.4543	0.618794	80.4509		8.70877	0
23770	Thu Mar 23 14:27:57 2017_x000D_	20.7189	74.8812	220.634	3.85078	2	79.5014	19.5309	35.4543	0.618794	80.7406		22.2059	0
23771	Thu Mar 23 14:27:57 2017_x000D_	20.1177	75.313	220.633	3.85077	2	79.5014	19.5309	35.4543	0.618794	81.4743		6.88542	83.233
23772	Thu Mar 23 14:27:57 2017_x000D_	19.9161	75.4227	222.881	3.89	2	81.5876	21.3599	36.8494	0.643143	82.0132		8.71096	0
23773	Thu Mar 23 14:27:57 2017_x000D_	19.7179	75.6349	222.881	3.89001	2	81.5876	21.3599	36.8494	0.643143	82.3021		15.4046	0
23774	Thu Mar 23 14:27:57 2017_x000D_	19.318	75.957	220.633	3.85077	2	81.5876	21.3599	36.8494	0.643143	82.8151		17.4241	0
23775	Thu Mar 23 14:27:57 2017_x000D_	18.9216	76.3815	220.634	3.85078	2	81.5876	21.3599	36.8494	0.643143	83.3931		8.7152	0
23776	Thu Mar 23 14:27:57 2017_x000D_	18.7233	76.5938	220.634	3.85078	2	81.5876	21.3599	36.8494	0.643143	83.6822		6.16011	50.7471
23777	Thu Mar 23 14:27:57 2017_x000D_	18.5181	76.6013	220.633	3.85076	2	82.8365	22.5008	56.2434	0.981632	84.0459		15.4041	0
23778	Thu Mar 23 14:27:57 2017_x000D_	18.224	77.0222	218.85	3.81965	2	82.8365	22.5008	56.2434	0.981632	84.542		6.16322	0
23779	Thu Mar 23 14:27:57 2017_x000D_	18.0187	77.0298	218.849	3.81963	2	82.8365	22.5008	56.2434	0.981632	84.7039		11.112	0
23780	Thu Mar 23 14:27:57 2017_x000D_	17.7178	77.2458	220.632	3.85076	2	82.8365	22.5008	56.2434	0.981632	85.0733		6.88514	32.5803
23781	Thu Mar 23 14:27:57 2017_x000D_	17.6221	77.4544	218.85	3.81965	2	83.444	23.401	73.2429	1.27833	85.1721		6.90026	0
23782	Thu Mar 23 14:27:57 2017_x000D_	17.4201	77.5644	216.497	3.77858	2	83.444	23.401	73.2429	1.27833	85.3981		11.1246	0
23783	Thu Mar 23 14:27:57 2017_x000D_	17.1189	77.7807	214.9	3.75071	2	83.444	23.401	73.2429	1.27833	85.7681		8.72149	0
23784	Thu Mar 23 14:27:58 2017_x000D_	16.9204	77.9931	209.915	3.6637	2	83.444	23.401	73.2429	1.27833	86.0563		4.36382	74.8761
23785	Thu Mar 23 14:27:58 2017_x000D_	16.821	78.0993	205.999	3.59536	2	83.9733	25.8401	83.1624	1.45146	85.0909		3.06559	0
23786	Thu Mar 23 14:27:58 2017_x000D_	16.9231	78.0951	188.134	3.28356	2	83.9733	25.8401	83.1624	1.45146	85.0077		4.33302	0
23787	Thu Mar 23 14:27:58 2017_x000D_	17.0292	78.1931	172.727	3.01465	2	83.9733	25.8401	83.1624	1.45146	84.9844		0.0201246	0
23788	Thu Mar 23 14:27:58 2017_x000D_	17.0289	78.1925	160.963	2.80934	2	83.9733	25.8401	83.1624	1.45146	84.9843		3.08645	40.0198
23789	Thu Mar 23 14:27:58 2017_x000D_	17.1317	78.1884	154.318	2.69336	2	84.1236	27.1656	80.0279	1.39675	84.2095		3.07623	0
23790	Thu Mar 23 14:27:58 2017_x000D_	17.0292	78.1913	135.211	2.35988	2	84.1236	27.1656	80.0279	1.39675	84.2928		4.33458	0
23791	Thu Mar 23 14:27:58 2017_x000D_	16.9234	78.0929	126.664	2.2107	2	84.1236	27.1656	80.0279	1.39675	84.3176		3.07989	0
23792	Thu Mar 23 14:27:58 2017_x000D_	16.8208	78.0965	121.189	2.11515	2	84.1236	27.1656	80.0279	1.39675	84.4016		9.6956	0
23793	Thu Mar 23 14:27:58 2017_x000D_	16.7081	77.7936	106.809	1.86417	2	84.1236	27.1656	80.0279	1.39675	84.3092		9.717	33.0063
23794	Thu Mar 23 14:27:58 2017_x000D_	16.5947	77.4902	103.36	1.80397	2	84.0679	28.2644	80.0279	1.39675	83.5213		18.6931	0
23795	Thu Mar 23 14:27:58 2017_x000D_	16.4705	76.8796	100.568	1.75524	2	84.0679	28.2644	80.0279	1.39675	83.2637		15.3874	0
23796	Thu Mar 23 14:27:58 2017_x000D_	16.4526	76.367	100.164	1.74818	2	84.0679	28.2644	80.0279	1.39675	82.9801		28.3671	0
23797	Thu Mar 23 14:27:58 2017_x000D_	16.2145	75.4519	100.568	1.75524	2	84.0679	28.2644	80.0279	1.39675	82.6483		0	19.7985
23798	Thu Mar 23 14:27:58 2017_x000D_	16.2145	75.4519	100.568	1.75524	2	84.0344	28.9235	80.0279	1.39675	82.2462		27.8884	0
23799	Thu Mar 23 14:27:58 2017_x000D_	16.0791	74.5322	103.935	1.81401	2	84.0344	28.9235	80.0279	1.39675	81.8418		12.7144	0
23800	Thu Mar 23 14:27:58 2017_x000D_	15.9616	74.125	106.799	1.86399	2	84.0344	28.9235	80.0279	1.39675	81.7134		19.5151	0
23801	Thu Mar 23 14:27:58 2017_x000D_	15.7335	73.5158	112.294	1.9599	2	84.0344	28.9235	80.0279	1.39675	81.5689		12.7276	62.8903
23802	Thu Mar 23 14:27:58 2017_x000D_	15.6158	73.1082	114.906	2.00549	2	83.2826	30.8804	116.13	2.02685	79.762		22.4721	0
23803	Thu Mar 23 14:27:58 2017_x000D_	15.3843	72.3958	116.034	2.02517	2	83.2826	30.8804	116.13	2.02685	79.5846		6.91678	0
23804	Thu Mar 23 14:27:58 2017_x000D_	15.2737	72.1935	118.639	2.07064	2	83.2826	30.8804	116.13	2.02685	79.5738		18.0333	0
23805	Thu Mar 23 14:27:59 2017_x000D_	14.9458	71.6897	122.542	2.13877	2	83.2826	30.8804	116.13	2.02685	79.5947		6.92085	0
23806	Thu Mar 23 14:27:59 2017_x000D_	14.8351	71.4873	124.981	2.18133	2	83.2826	30.8804	116.13	2.02685	79.5863		11.1585	38.6764
23807	Thu Mar 23 14:27:59 2017_x000D_	14.6177	71.1855	126.584	2.20931	2	82.5755	31.9584	122.456	2.13727	78.4667		15.4952	0
23808	Thu Mar 23 14:27:59 2017_x000D_	14.2929	70.7839	128.943	2.25049	2	82.5755	31.9584	122.456	2.13727	78.5489		8.77092	0
23809	Thu Mar 23 14:27:59 2017_x000D_	14.0789	70.5847	128.945	2.25051	2	82.5755	31.9584	122.456	2.13727	78.637		22.3619	0
23810	Thu Mar 23 14:27:59 2017_x000D_	13.6432	69.9799	128.944	2.25049	2	82.5755	31.9584	122.456	2.13727	78.7229		8.78159	29.6561
23811	Thu Mar 23 14:27:59 2017_x000D_	13.4289	69.7805	128.945	2.25051	2	82.0968	32.8233	114.599	2.00013	77.9815		15.5218	0
23812	Thu Mar 23 14:27:59 2017_x000D_	13.1038	69.378	126.589	2.20939	2	82.0968	32.8233	114.599	2.00013	78.0787		8.79007	0
23813	Thu Mar 23 14:27:59 2017_x000D_	12.8893	69.1784	126.591	2.20942	2	82.0968	32.8233	114.599	2.00013	78.1753		6.94072	0
23814	Thu Mar 23 14:27:59 2017_x000D_	12.7785	68.9753	124.092	2.16581	2	82.0968	32.8233	114.599	2.00013	78.1792		11.2118	18.7277
23815	Thu Mar 23 14:27:59 2017_x000D_	12.56	68.6721	122.556	2.139	2	81.6403	33.2491	120.914	2.11036	77.633		16.7282	0
23816	Thu Mar 23 14:27:59 2017_x000D_	12.3341	68.1623	124.089	2.16576	2	81.6403	33.2491	120.914	2.11036	77.6034		11.2251	0
23817	Thu Mar 23 14:27:59 2017_x000D_	12.1154	67.8587	122.554	2.13896	2	81.6403	33.2491	120.914	2.11036	77.663		15.5748	0
23818	Thu Mar 23 14:27:59 2017_x000D_	11.7891	67.4549	124.988	2.18145	2	81.6403	33.2491	120.914	2.11036	77.7768		6.95701	65.2885
23819	Thu Mar 23 14:27:59 2017_x000D_	11.6779	67.2514	122.555	2.13899	2	80.672	35.1981	112.134	1.95711	76.0763		15.5794	0
23820	Thu Mar 23 14:27:59 2017_x000D_	11.3516	66.8474	119.997	2.09434	2	80.672	35.1981	112.134	1.95711	76.2036		6.97329	0
23821	Thu Mar 23 14:27:59 2017_x000D_	11.24	66.6435	122.556	2.13901	2	80.672	35.1981	112.134	1.95711	76.2208		18.1823	0
23822	Thu Mar 23 14:27:59 2017_x000D_	10.9096	66.1354	118.67	2.07118	2	80.672	35.1981	112.134	1.95711	76.3145		6.22329	0
23823	Thu Mar 23 14:27:59 2017_x000D_	10.9019	65.9281	118.667	2.07113	2	80.672	35.1981	112.134	1.95711	76.2378		11.2485	44.462
23824	Thu Mar 23 14:27:59 2017_x000D_	10.6827	65.6239	119.996	2.09432	2	79.9543	36.4948	120.654	2.10581	75.1469		11.2666	0
23825	Thu Mar 23 14:27:59 2017_x000D_	10.4633	65.3191	118.67	2.07118	2	79.9543	36.4948	120.654	2.10581	75.2319		6.22629	0
23826	Thu Mar 23 14:27:59 2017_x000D_	10.4556	65.1117	118.667	2.07113	2	79.9543	36.4948	120.654	2.10581	75.1598		6.98991	0
23827	Thu Mar 23 14:28:00 2017_x000D_	10.2438	65.0146	119.998	2.09436	2	79.9543	36.4948	120.654	2.10581	75.3189		15.9027	38.6465
23828	Thu Mar 23 14:28:00 2017_x000D_	10.1207	64.499	116.075	2.02588	2	79.2478	37.572	120.094	2.09603	74.1864		6.98645	0
23829	Thu Mar 23 14:28:00 2017_x000D_	10.0091	64.2946	113.373	1.97872	2	79.2478	37.572	120.094	2.09603	74.2165		11.266	0
23830	Thu Mar 23 14:28:00 2017_x000D_	9.78987	63.9897	101.121	1.7649	2	79.2478	37.572	120.094	2.09603	74.3122		4.39918	0
23831	Thu Mar 23 14:28:00 2017_x000D_	9.89014	63.8827	97.8565	1.70792	2	79.2478	37.572	120.094	2.09603	74.1804		3.11477	29.6334
23832	Thu Mar 23 14:28:00 2017_x000D_	9.78637	63.8861	89.2735	1.55812	2	78.7694	38.4362	121.717	2.12437	73.5279		4.40967	0
23833	Thu Mar 23 14:28:00 2017_x000D_	9.67864	63.7861	74.5504	1.30115	2	78.7694	38.4362	121.717	2.12437	73.5945		3.12817	0
23834	Thu Mar 23 14:28:00 2017_x000D_	9.68252	63.8903	68.073	1.1881	2	78.7694	38.4362	121.717	2.12437	73.6268		11.1894	0
23835	Thu Mar 23 14:28:00 2017_x000D_	9.87873	63.5731	53.2689	0.929718	2	78.7694	38.4362	121.717	2.12437	73.3334		3.11342	0
23836	Thu Mar 23 14:28:00 2017_x000D_	9.87464	63.4694	46.881	0.818228	2	78.7694	38.4362	121.717	2.12437	73.3018		11.1958	23.8905
23837	Thu Mar 23 14:28:00 2017_x000D_	10.1784	63.2526	32.2492	0.562855	2	78.3022	39.0811	109.159	1.90518	72.2849		4.39145	0
23838	Thu Mar 23 14:28:00 2017_x000D_	10.2784	63.1457	28.3269	0.494398	2	78.3022	39.0811	109.159	1.90518	72.155		6.95322	0
23839	Thu Mar 23 14:28:00 2017_x000D_	10.4823	63.0355	20.1615	0.351885	2	78.3022	39.0811	109.159	1.90518	71.926		13.8997	0
23840	Thu Mar 23 14:28:00 2017_x000D_	10.8899	62.8152	7.40856	0.129304	2	78.3022	39.0811	109.159	1.90518	71.4684		6.99345	14.8126
23841	Thu Mar 23 14:28:00 2017_x000D_	11.1016	62.9128	4.56301	0.0796396	2	78.0631	39.5131	121.476	2.12015	70.9323		9.84994	0
23842	Thu Mar 23 14:28:00 2017_x000D_	11.4098	62.7996	1.69899	0.029653	2	78.0631	39.5131	121.476	2.12015	70.604		22.0589	0
23843	Thu Mar 23 14:28:00 2017_x000D_	12.1405	62.8817	-1.15853	-0.0202201	2	78.0631	39.5131	121.476	2.12015	69.942		12.4645	0
23844	Thu Mar 23 14:28:00 2017_x000D_	12.5558	62.8694	-1.15919	-0.0202316	2	78.0631	39.5131	121.476	2.12015	69.5466		21.8105	23.8856
23845	Thu Mar 23 14:28:00 2017_x000D_	13.2825	62.848	4.7166	0.0823203	2	77.5959	40.1578	124.825	2.1786	68.1987		12.4495	0
23846	Thu Mar 23 14:28:00 2017_x000D_	13.6973	62.8357	4.71723	0.0823312	2	77.5959	40.1578	124.825	2.1786	67.8035		18.9072	0
23847	Thu Mar 23 14:28:00 2017_x000D_	14.3156	62.7136	7.71683	0.134684	2	77.5959	40.1578	124.825	2.1786	67.1801		12.8392	0
23848	Thu Mar 23 14:28:01 2017_x000D_	14.7337	62.805	10.6917	0.186605	2	77.5959	40.1578	124.825	2.1786	66.8173		6.93818	9.35853
23849	Thu Mar 23 14:28:01 2017_x000D_	14.9373	62.6953	13.615	0.237627	2	77.3678	40.3706	121.9	2.12756	66.302		18.886	0
23850	Thu Mar 23 14:28:01 2017_x000D_	15.5549	62.5733	16.4815	0.287656	2	77.3678	40.3706	121.9	2.12756	65.6795		6.9329	0
23851	Thu Mar 23 14:28:01 2017_x000D_	15.7583	62.4636	19.2745	0.336404	2	77.3678	40.3706	121.9	2.12756	65.451		16.6982	0
23852	Thu Mar 23 14:28:01 2017_x000D_	16.2685	62.2411	20.1874	0.352336	2	77.3678	40.3706	121.9	2.12756	64.8956		9.30401	0
23853	Thu Mar 23 14:28:01 2017_x000D_	16.5785	62.232	19.2756	0.336423	2	77.3678	40.3706	121.9	2.12756	64.6008		6.93026	20.9245
23854	Thu Mar 23 14:28:01 2017_x000D_	16.7818	62.1223	21.9878	0.383759	2	77.1177	41.0217	124.825	2.1786	63.9191		19.591	0
23855	Thu Mar 23 14:28:01 2017_x000D_	17.3947	61.8969	21.9882	0.383766	2	77.1177	41.0217	124.825	2.1786	63.2662		9.7969	0
23856	Thu Mar 23 14:28:01 2017_x000D_	17.7012	61.7842	20.1887	0.35236	2	77.1177	41.0217	124.825	2.1786	62.9397		20.7654	0
23857	Thu Mar 23 14:28:01 2017_x000D_	18.3103	61.4554	23.0185	0.401748	2	77.1177	41.0217	124.825	2.1786	62.2563		9.28884	47.5734
23858	Thu Mar 23 14:28:01 2017_x000D_	18.6198	61.4465	21.989	0.38378	2	75.7713	41.8595	158.386	2.76436	60.4148		9.78845	0
23859	Thu Mar 23 14:28:01 2017_x000D_	18.926	61.3338	20.1887	0.35236	2	75.7713	41.8595	158.386	2.76436	60.0886		19.5587	0
23860	Thu Mar 23 14:28:01 2017_x000D_	19.5379	61.1088	20.1888	0.352361	2	75.7713	41.8595	158.386	2.76436	59.4368		11.142	0
23861	Thu Mar 23 14:28:01 2017_x000D_	19.8401	60.8929	19.2717	0.336354	2	75.7713	41.8595	158.386	2.76436	59.081		18.5598	79.4748
23862	Thu Mar 23 14:28:01 2017_x000D_	20.4585	60.875	19.2756	0.336423	2	73.3283	42.8841	162.665	2.83904	55.847		8.74679	0
23863	Thu Mar 23 14:28:01 2017_x000D_	20.6577	60.6621	19.2727	0.336373	2	73.3283	42.8841	162.665	2.83904	55.59		12.7346	0
23864	Thu Mar 23 14:28:01 2017_x000D_	21.0662	60.5467	16.4729	0.287506	2	73.3283	42.8841	162.665	2.83904	55.1661		18.7866	0
23865	Thu Mar 23 14:28:01 2017_x000D_	21.6806	60.4256	19.2752	0.336415	2	73.3283	42.8841	162.665	2.83904	54.5453		13.8057	91.6261
23866	Thu Mar 23 14:28:01 2017_x000D_	22.0855	60.2069	19.2736	0.336388	2	70.2768	43.0126	187.25	3.26814	51.1668		6.17645	0
23867	Thu Mar 23 14:28:01 2017_x000D_	22.2913	60.2011	19.275	0.336412	2	70.2768	43.0126	187.25	3.26814	50.9711		26.3519	0
23868	Thu Mar 23 14:28:01 2017_x000D_	23.1038	59.8673	16.4712	0.287477	2	70.2768	43.0126	187.25	3.26814	50.0936		9.7569	0
23869	Thu Mar 23 14:28:01 2017_x000D_	23.4091	59.7552	20.1901	0.352385	2	70.2768	43.0126	187.25	3.26814	49.7684		19.4923	0
23870	Thu Mar 23 14:28:02 2017_x000D_	24.0189	59.5309	20.1901	0.352384	2	70.2768	43.0126	187.25	3.26814	49.1187		11.113	126.182
23871	Thu Mar 23 14:28:02 2017_x000D_	24.3202	59.3154	19.2714	0.33635	2	66.1914	42.0123	191.457	3.34155	45.3056		18.7366	0
23872	Thu Mar 23 14:28:02 2017_x000D_	24.933	59.1948	21.9944	0.383876	2	66.1914	42.0123	191.457	3.34155	44.6933		12.6901	0
23873	Thu Mar 23 14:28:02 2017_x000D_	25.3401	59.0799	19.2738	0.336392	2	66.1914	42.0123	191.457	3.34155	44.2734		19.4628	0
23874	Thu Mar 23 14:28:02 2017_x000D_	25.949	58.856	19.2737	0.336389	2	66.1914	42.0123	191.457	3.34155	43.6252		0	82.1438
23875	Thu Mar 23 14:28:02 2017_x000D_	25.949	58.856	19.2737	0.336389	2	63.6254	41.0568	185.286	3.23384	41.6692		19.4533	0
23876	Thu Mar 23 14:28:02 2017_x000D_	26.5576	58.6322	19.2734	0.336384	2	63.6254	41.0568	185.286	3.23384	41.0234		12.672	0
23877	Thu Mar 23 14:28:02 2017_x000D_	26.9641	58.5174	16.4667	0.287398	2	63.6254	41.0568	185.286	3.23384	40.6069		6.88068	0
23878	Thu Mar 23 14:28:02 2017_x000D_	27.1659	58.4084	19.2732	0.33638	2	63.6254	41.0568	185.286	3.23384	40.3779		9.71156	66.3501
23879	Thu Mar 23 14:28:02 2017_x000D_	27.4697	58.2966	15.7511	0.274908	2	61.4719	40.5529	192.974	3.36802	38.3535		15.3658	0
23880	Thu Mar 23 14:28:02 2017_x000D_	27.9817	58.2825	16.4681	0.287423	2	61.4719	40.5529	192.974	3.36802	37.8937		3.10349	0
23881	Thu Mar 23 14:28:02 2017_x000D_	27.9785	58.1791	13.5831	0.23707	2	61.4719	40.5529	192.974	3.36802	37.8483		12.6609	0
23882	Thu Mar 23 14:28:02 2017_x000D_	28.3847	58.0646	16.4659	0.287385	2	61.4719	40.5529	192.974	3.36802	37.4356		6.1403	0
23883	Thu Mar 23 14:28:02 2017_x000D_	28.5893	58.059	16.4671	0.287405	2	61.4719	40.5529	192.974	3.36802	37.2522		6.87134	47.3329
23884	Thu Mar 23 14:28:02 2017_x000D_	28.7908	57.9501	19.2754	0.336419	2	59.9704	40.0683	192.294	3.35617	35.9434		9.71334	0
23885	Thu Mar 23 14:28:02 2017_x000D_	29.0947	57.8384	23.0356	0.402046	2	59.9704	40.0683	192.294	3.35617	35.6242		4.37555	0
23886	Thu Mar 23 14:28:02 2017_x000D_	29.2004	57.9389	32.3279	0.564228	2	59.9704	40.0683	192.294	3.35617	35.583		0.0228473	0
23887	Thu Mar 23 14:28:02 2017_x000D_	29.2011	57.9386	49.0553	0.856177	2	59.9704	40.0683	192.294	3.35617	35.5823		3.08859	47.3481
23888	Thu Mar 23 14:28:02 2017_x000D_	29.2044	58.0415	59.0251	1.03018	2	58.4684	39.5836	190.997	3.33353	34.5988		4.3381	0
23889	Thu Mar 23 14:28:02 2017_x000D_	29.1054	58.1469	73.4292	1.28158	2	58.4684	39.5836	190.997	3.33353	34.7388		4.35435	0
23890	Thu Mar 23 14:28:02 2017_x000D_	29.2106	58.2469	82.8145	1.44539	2	58.4684	39.5836	190.997	3.33353	34.7036		0.0234307	0
23891	Thu Mar 23 14:28:03 2017_x000D_	29.2101	58.2463	100.582	1.75548	2	58.4684	39.5836	190.997	3.33353	34.7037		0	0
23892	Thu Mar 23 14:28:03 2017_x000D_	29.2101	58.2463	100.582	1.75548	2	58.4684	39.5836	190.997	3.33353	34.7037		3.1102	33.2016
23893	Thu Mar 23 14:28:03 2017_x000D_	29.2062	58.1427	118.009	2.05965	2	57.3908	39.3314	186.726	3.25898	33.8856		3.08559	0
23894	Thu Mar 23 14:28:03 2017_x000D_	29.2029	58.0399	127.633	2.22761	2	57.3908	39.3314	186.726	3.25898	33.8314		6.93514	0
23895	Thu Mar 23 14:28:03 2017_x000D_	29.0936	57.8362	142.241	2.48258	2	57.3908	39.3314	186.726	3.25898	33.8106		4.35652	0
23896	Thu Mar 23 14:28:03 2017_x000D_	28.9883	57.7362	150.88	2.63335	2	57.3908	39.3314	186.726	3.25898	33.8443		4.35859	26.8389
23897	Thu Mar 23 14:28:03 2017_x000D_	28.883	57.6361	160.133	2.79484	2	56.5306	39.0856	184.952	3.22803	33.2943		3.07041	0
23898	Thu Mar 23 14:28:03 2017_x000D_	28.7807	57.6392	166.684	2.90919	2	56.5306	39.0856	184.952	3.22803	33.381		9.72339	0
23899	Thu Mar 23 14:28:03 2017_x000D_	28.4707	57.5446	175.793	3.06816	2	56.5306	39.0856	184.952	3.22803	33.5871		12.6817	0
23900	Thu Mar 23 14:28:03 2017_x000D_	28.0582	57.4522	172.946	3.01847	2	56.5306	39.0856	184.952	3.22803	33.8823		9.21045	33.211
23901	Thu Mar 23 14:28:03 2017_x000D_	27.7513	57.4606	172.502	3.01072	2	55.4527	38.8333	188.119	3.2833	33.3818		28.3844	0
23902	Thu Mar 23 14:28:03 2017_x000D_	26.8229	57.2782	160.146	2.79507	2	55.4527	38.8333	188.119	3.2833	34.057		12.7057	0
23903	Thu Mar 23 14:28:03 2017_x000D_	26.4096	57.1857	157.425	2.74759	2	55.4527	38.8333	188.119	3.2833	34.3557		11.1525	0
23904	Thu Mar 23 14:28:03 2017_x000D_	26.0956	56.9867	150.907	2.63383	2	55.4527	38.8333	188.119	3.2833	34.5164		20.73	26.8475
23905	Thu Mar 23 14:28:03 2017_x000D_	25.4705	56.6922	140.475	2.45174	2	54.5922	38.5875	184.364	3.21776	34.2907		19.8933	0
23906	Thu Mar 23 14:28:03 2017_x000D_	25.0437	56.1847	130.53	2.27817	2	54.5922	38.5875	184.364	3.21776	34.3915		8.76776	0
23907	Thu Mar 23 14:28:03 2017_x000D_	24.8322	55.983	125.979	2.19874	2	54.5922	38.5875	184.364	3.21776	34.4712		15.5425	0
23908	Thu Mar 23 14:28:03 2017_x000D_	24.511	55.5765	123.497	2.15544	2	54.5922	38.5875	184.364	3.21776	34.5471		13.9313	0
23909	Thu Mar 23 14:28:03 2017_x000D_	24.2922	55.1669	123.496	2.15541	2	54.5922	38.5875	184.364	3.21776	34.5393		25.1298	14.5361
23910	Thu Mar 23 14:28:03 2017_x000D_	23.8576	54.4508	121.97	2.12877	2	54.1672	38.3548	190.604	3.32667	34.3184		13.9514	0
23911	Thu Mar 23 14:28:03 2017_x000D_	23.6385	54.0406	121.969	2.12875	2	54.1672	38.3548	190.604	3.32667	34.3227		25.1556	0
23912	Thu Mar 23 14:28:04 2017_x000D_	23.2034	53.3238	123.492	2.15534	2	54.1672	38.3548	190.604	3.32667	34.3923		13.2387	0
23913	Thu Mar 23 14:28:04 2017_x000D_	22.884	53.0193	124.386	2.17095	2	54.1672	38.3548	190.604	3.32667	34.5498		18.2226	13.0709
23914	Thu Mar 23 14:28:04 2017_x000D_	22.5578	52.5069	128.309	2.23942	2	53.7317	38.3417	181.911	3.17494	34.2413		11.2664	0
23915	Thu Mar 23 14:28:04 2017_x000D_	22.3415	52.1999	130.081	2.27033	2	53.7317	38.3417	181.911	3.17494	34.3132		18.2443	0
23916	Thu Mar 23 14:28:04 2017_x000D_	22.0149	51.6869	134.256	2.34322	2	53.7317	38.3417	181.911	3.17494	34.41		8.83997	0
23917	Thu Mar 23 14:28:04 2017_x000D_	21.8016	51.4836	134.257	2.34322	2	53.7317	38.3417	181.911	3.17494	34.5288		8.84411	13.0739
23918	Thu Mar 23 14:28:04 2017_x000D_	21.5883	51.2801	134.257	2.34323	2	53.2961	38.3286	188.488	3.28974	34.2509		15.6639	0
23919	Thu Mar 23 14:28:04 2017_x000D_	21.2645	50.8705	136.357	2.37987	2	53.2961	38.3286	188.488	3.28974	34.3995		6.96754	0
23920	Thu Mar 23 14:28:04 2017_x000D_	21.0545	50.7713	138.462	2.41661	2	53.2961	38.3286	188.488	3.28974	34.5592		8.85476	0
23921	Thu Mar 23 14:28:04 2017_x000D_	20.8409	50.5676	138.461	2.4166	2	53.2961	38.3286	188.488	3.28974	34.6862		15.6831	0
23922	Thu Mar 23 14:28:04 2017_x000D_	20.5167	50.1575	140.405	2.45054	2	53.2961	38.3286	188.488	3.28974	34.8484		9.84688	53.214
23923	Thu Mar 23 14:28:04 2017_x000D_	20.2031	50.0606	140.72	2.45603	2	51.7299	39.1613	159.573	2.78508	33.3577		15.6603	0
23924	Thu Mar 23 14:28:04 2017_x000D_	19.7786	49.7568	138.465	2.41667	2	51.7299	39.1613	159.573	2.78508	33.6623		7.02902	0
23925	Thu Mar 23 14:28:04 2017_x000D_	19.6679	49.5503	140.408	2.45058	2	51.7299	39.1613	159.573	2.78508	33.7032		8.87597	0
23926	Thu Mar 23 14:28:04 2017_x000D_	19.4538	49.3461	140.407	2.45057	2	51.7299	39.1613	159.573	2.78508	33.8449		13.3192	50.1702
23927	Thu Mar 23 14:28:04 2017_x000D_	19.1326	49.0396	136.362	2.37996	2	50.174	39.7744	155.734	2.71808	32.3946		8.88445	0
23928	Thu Mar 23 14:28:04 2017_x000D_	18.9183	48.8352	136.362	2.37996	2	50.174	39.7744	155.734	2.71808	32.5425		15.7238	0
23929	Thu Mar 23 14:28:04 2017_x000D_	18.5933	48.424	134.263	2.34333	2	50.174	39.7744	155.734	2.71808	32.7438		6.99964	0
23930	Thu Mar 23 14:28:04 2017_x000D_	18.3824	48.3242	136.362	2.37996	2	50.174	39.7744	155.734	2.71808	32.9212		15.7112	79.6384
23931	Thu Mar 23 14:28:04 2017_x000D_	17.9566	48.0193	134.269	2.34344	2	47.7258	40.8007	165.388	2.88657	30.6319		7.05055	0
23932	Thu Mar 23 14:28:04 2017_x000D_	17.8455	47.8122	136.362	2.37996	2	47.7258	40.8007	165.388	2.88657	30.6919		7.04366	0
23933	Thu Mar 23 14:28:04 2017_x000D_	17.7347	47.6052	134.264	2.34335	2	47.7258	40.8007	165.388	2.88657	30.7533		8.90566	0
23934	Thu Mar 23 14:28:05 2017_x000D_	17.5199	47.4003	134.265	2.34336	2	47.7258	40.8007	165.388	2.88657	30.9185		8.9099	77.0409
23935	Thu Mar 23 14:28:05 2017_x000D_	17.305	47.1953	134.265	2.34337	2	45.2878	41.6075	164.581	2.87248	28.5353		3.11483	0
23936	Thu Mar 23 14:28:05 2017_x000D_	17.2012	47.1977	132.021	2.30419	2	45.2878	41.6075	164.581	2.87248	28.6375		11.3839	0
23937	Thu Mar 23 14:28:05 2017_x000D_	16.9825	46.8876	130.105	2.27075	2	45.2878	41.6075	164.581	2.87248	28.7936		13.3764	0
23938	Thu Mar 23 14:28:05 2017_x000D_	16.66	46.5797	126.017	2.1994	2	45.2878	41.6075	164.581	2.87248	29.0564		3.09977	0
23939	Thu Mar 23 14:28:05 2017_x000D_	16.5567	46.582	110.191	1.92319	2	45.2878	41.6075	164.581	2.87248	29.1586		3.13252	62.4166
23940	Thu Mar 23 14:28:05 2017_x000D_	16.6611	46.5801	101.337	1.76866	2	43.2957	42.2077	171.074	2.9858	26.9911		4.40037	0
23941	Thu Mar 23 14:28:05 2017_x000D_	16.5612	46.6875	86.01	1.50116	2	43.2957	42.2077	171.074	2.9858	27.1072		3.11798	0
23942	Thu Mar 23 14:28:05 2017_x000D_	16.4573	46.6901	77.3066	1.34926	2	43.2957	42.2077	171.074	2.9858	27.2101		3.12042	0
23943	Thu Mar 23 14:28:05 2017_x000D_	16.5613	46.6884	66.8295	1.16639	2	43.2957	42.2077	171.074	2.9858	27.1073		3.13996	95.738
23944	Thu Mar 23 14:28:05 2017_x000D_	16.5576	46.5838	59.9829	1.0469	2	40.2031	42.9951	173.377	3.026	23.9163		4.37859	0
23945	Thu Mar 23 14:28:05 2017_x000D_	16.6574	46.4773	42.7075	0.745387	2	40.2031	42.9951	173.377	3.026	23.8018		0.0134164	0
23946	Thu Mar 23 14:28:05 2017_x000D_	16.657	46.4775	34.5783	0.603504	2	40.2031	42.9951	173.377	3.026	23.8022		6.93656	0
23947	Thu Mar 23 14:28:05 2017_x000D_	16.8607	46.3681	18.9597	0.33091	2	40.2031	42.9951	173.377	3.026	23.5848		6.29791	104.064
23948	Thu Mar 23 14:28:05 2017_x000D_	16.8533	46.1583	13.2385	0.231056	2	36.8818	43.9959	165.573	2.88979	20.1449		18.7123	0
23949	Thu Mar 23 14:28:05 2017_x000D_	17.4769	46.1449	7.2875	0.127191	2	36.8818	43.9959	165.573	2.88979	19.5235		9.3471	0
23950	Thu Mar 23 14:28:05 2017_x000D_	17.7884	46.1383	6.98654	0.121938	2	36.8818	43.9959	165.573	2.88979	19.2132		22.0084	0
23951	Thu Mar 23 14:28:05 2017_x000D_	18.5121	46.0181	10.2888	0.179573	2	36.8818	43.9959	165.573	2.88979	18.4807		12.8147	77.0807
23952	Thu Mar 23 14:28:05 2017_x000D_	18.9239	45.9046	13.2441	0.231153	2	34.4425	44.803	161.371	2.81646	15.5576		12.8081	0
23953	Thu Mar 23 14:28:05 2017_x000D_	19.3355	45.7912	16.1406	0.281707	2	34.4425	44.803	161.371	2.81646	15.1393		25.0556	0
23954	Thu Mar 23 14:28:05 2017_x000D_	20.1617	45.669	18.9685	0.331063	2	34.4425	44.803	161.371	2.81646	14.307		9.81531	0
23955	Thu Mar 23 14:28:06 2017_x000D_	20.4694	45.5578	22.7533	0.39712	2	34.4425	44.803	161.371	2.81646	13.9935		16.705	0
23956	Thu Mar 23 14:28:06 2017_x000D_	20.9808	45.3375	29.5092	0.515033	2	34.4425	44.803	161.371	2.81646	13.4723		11.1769	62.4545
23957	Thu Mar 23 14:28:06 2017_x000D_	21.2845	45.1217	28.1544	0.491388	2	32.4492	45.4036	161.488	2.81849	11.1683		16.6983	0
23958	Thu Mar 23 14:28:06 2017_x000D_	21.7957	44.9015	34.5984	0.603856	2	32.4492	45.4036	161.488	2.81849	10.6653		8.78481	0
23959	Thu Mar 23 14:28:06 2017_x000D_	21.9959	44.6878	34.5976	0.603842	2	32.4492	45.4036	161.488	2.81849	10.4778		11.1793	0
23960	Thu Mar 23 14:28:06 2017_x000D_	22.2997	44.472	36.2259	0.632262	2	32.4492	45.4036	161.488	2.81849	10.1922		11.1703	33.5016
23961	Thu Mar 23 14:28:06 2017_x000D_	22.6032	44.2563	34.5974	0.603839	2	31.3483	45.5909	172.75	3.01505	8.84635		19.8613	0
23962	Thu Mar 23 14:28:06 2017_x000D_	23.1071	43.8269	36.2255	0.632254	2	31.3483	45.5909	172.75	3.01505	8.42787		8.78057	0
23963	Thu Mar 23 14:28:06 2017_x000D_	23.3072	43.6133	36.2248	0.632242	2	31.3483	45.5909	172.75	3.01505	8.28071		20.7618	0
23964	Thu Mar 23 14:28:06 2017_x000D_	23.9174	43.2868	33.6821	0.587864	2	31.3483	45.5909	172.75	3.01505	7.77992		6.92012	29.5105
23965	Thu Mar 23 14:28:06 2017_x000D_	24.1208	43.178	36.2263	0.632269	2	30.4557	46.0043	165.925	2.89594	6.93678		19.8378	0
23966	Thu Mar 23 14:28:06 2017_x000D_	24.6241	42.7491	34.5963	0.603819	2	30.4557	46.0043	165.925	2.89594	6.67861		11.1661	0
23967	Thu Mar 23 14:28:06 2017_x000D_	24.9275	42.5335	36.2259	0.632261	2	30.4557	46.0043	165.925	2.89594	6.52744		18.0345	0
23968	Thu Mar 23 14:28:06 2017_x000D_	25.4338	42.2094	32.115	0.560512	2	30.4557	46.0043	165.925	2.89594	6.2945		0	0
23969	Thu Mar 23 14:28:06 2017_x000D_	25.4338	42.2094	32.115	0.560512	2	30.4557	46.0043	165.925	2.89594	6.2945		13.8242	13.0977
23970	Thu Mar 23 14:28:06 2017_x000D_	25.8401	41.992	32.1154	0.56052	2	30.0193	45.9914	172.75	3.01505	5.78454		22.3088	0
23971	Thu Mar 23 14:28:06 2017_x000D_	26.4463	41.5613	32.1148	0.560508	2	30.0193	45.9914	172.75	3.01505	5.69141		11.1445	0
23972	Thu Mar 23 14:28:06 2017_x000D_	26.7491	41.3461	30.6781	0.535433	2	30.0193	45.9914	172.75	3.01505	5.68093		18.0237	0
23973	Thu Mar 23 14:28:06 2017_x000D_	27.2551	41.0222	29.4989	0.514853	2	30.0193	45.9914	172.75	3.01505	5.68628		9.75919	14.7567
23974	Thu Mar 23 14:28:06 2017_x000D_	27.5611	40.9118	30.6786	0.535443	2	29.5729	46.198	158.265	2.76224	5.65608		18.0145	0
23975	Thu Mar 23 14:28:06 2017_x000D_	28.0668	40.588	29.4992	0.514859	2	29.5729	46.198	158.265	2.76224	5.80865		9.75253	0
23976	Thu Mar 23 14:28:07 2017_x000D_	28.3726	40.4777	30.6793	0.535454	2	29.5729	46.198	158.265	2.76224	5.84487		6.90001	0
23977	Thu Mar 23 14:28:07 2017_x000D_	28.5754	40.3692	28.1423	0.491175	2	29.5729	46.198	158.265	2.76224	5.91354		9.75637	20.8238
23978	Thu Mar 23 14:28:07 2017_x000D_	28.8813	40.2588	32.1175	0.560556	2	28.9083	46.3983	175.805	3.06838	6.13956		15.4514	0
23979	Thu Mar 23 14:28:07 2017_x000D_	29.2836	39.9372	29.4997	0.514868	2	28.9083	46.3983	175.805	3.06838	6.47199		6.89859	0
23980	Thu Mar 23 14:28:07 2017_x000D_	29.4864	39.8288	32.1169	0.560545	2	28.9083	46.3983	175.805	3.06838	6.59489		19.7971	0
23981	Thu Mar 23 14:28:07 2017_x000D_	29.9886	39.4007	33.6839	0.587895	2	28.9083	46.3983	175.805	3.06838	7.0805		9.25347	35.1195
23982	Thu Mar 23 14:28:07 2017_x000D_	30.297	39.3952	32.1178	0.560561	2	27.8368	45.9268	204.15	3.56309	6.97957		13.7811	0
23983	Thu Mar 23 14:28:07 2017_x000D_	30.7021	39.1786	32.1182	0.560569	2	27.8368	45.9268	204.15	3.56309	7.33131		8.75732	0
23984	Thu Mar 23 14:28:07 2017_x000D_	30.9016	38.9655	32.1172	0.560551	2	27.8368	45.9268	204.15	3.56309	7.6061		11.1187	0
23985	Thu Mar 23 14:28:07 2017_x000D_	31.2037	38.7508	30.6786	0.535443	2	27.8368	45.9268	204.15	3.56309	7.9266		4.37859	0
23986	Thu Mar 23 14:28:07 2017_x000D_	31.3035	38.6443	29.4977	0.514832	2	27.8368	45.9268	204.15	3.56309	8.06553		6.88924	41.7491
23987	Thu Mar 23 14:28:07 2017_x000D_	31.506	38.536	32.1166	0.560541	2	26.7847	45.0159	215.581	3.76259	8.01747		4.38064	0
23988	Thu Mar 23 14:28:07 2017_x000D_	31.6059	38.4295	36.2331	0.632387	2	26.7847	45.0159	215.581	3.76259	8.16239		9.72407	0
23989	Thu Mar 23 14:28:07 2017_x000D_	31.9108	38.3195	32.117	0.560548	2	26.7847	45.0159	215.581	3.76259	8.43319		4.38064	0
23990	Thu Mar 23 14:28:07 2017_x000D_	32.0107	38.213	36.2339	0.6324	2	26.7847	45.0159	215.581	3.76259	8.57849		3.09053	41.7618
23991	Thu Mar 23 14:28:07 2017_x000D_	32.1137	38.2111	42.7402	0.745957	2	25.7323	44.1047	214.909	3.75087	8.68659		3.07842	0
23992	Thu Mar 23 14:28:07 2017_x000D_	32.0111	38.2128	44.7298	0.780683	2	25.7323	44.1047	214.909	3.75087	8.61033		3.13057	0
23993	Thu Mar 23 14:28:07 2017_x000D_	32.0144	38.3171	55.0706	0.961163	2	25.7323	44.1047	214.909	3.75087	8.54173		0.00424264	0
23994	Thu Mar 23 14:28:07 2017_x000D_	32.0145	38.317	59.9497	1.04632	2	25.7323	44.1047	214.909	3.75087	8.54187		3.07833	0
23995	Thu Mar 23 14:28:07 2017_x000D_	31.9119	38.3185	65.3849	1.14118	2	25.7323	44.1047	214.909	3.75087	8.46567		6.93832	23.5178
23996	Thu Mar 23 14:28:07 2017_x000D_	32.1202	38.419	77.1147	1.34591	2	25.0968	43.6457	224.11	3.91146	8.7548		3.08142	0
23997	Thu Mar 23 14:28:07 2017_x000D_	32.0175	38.4207	79.935	1.39513	2	25.0968	43.6457	224.11	3.91146	8.6716		3.07277	0
23998	Thu Mar 23 14:28:08 2017_x000D_	32.1199	38.4184	94.5757	1.65066	2	25.0968	43.6457	224.11	3.91146	8.75492		0.00848528	0
23999	Thu Mar 23 14:28:08 2017_x000D_	32.1197	38.4182	100.409	1.75247	2	25.0968	43.6457	224.11	3.91146	8.75488		7.04111	14.649
24000	Thu Mar 23 14:28:08 2017_x000D_	32.0104	38.2105	116.284	2.02954	2	24.898	43.1997	223.906	3.90789	8.68783		6.28784	0
24001	Thu Mar 23 14:28:08 2017_x000D_	32.0041	38.001	121.44	2.11952	2	24.898	43.1997	223.906	3.90789	8.80472		4.42775	0
24002	Thu Mar 23 14:28:08 2017_x000D_	31.8981	37.8983	133.652	2.33267	2	24.898	43.1997	223.906	3.90789	8.78102		4.42768	0
24003	Thu Mar 23 14:28:08 2017_x000D_	31.7922	37.7955	137.846	2.40586	2	24.898	43.1997	223.906	3.90789	8.75987		7.0344	27.7038
24004	Thu Mar 23 14:28:08 2017_x000D_	31.683	37.588	147.751	2.57875	2	24.272	42.5208	240.992	4.20611	8.90255		11.2336	0
24005	Thu Mar 23 14:28:08 2017_x000D_	31.3688	37.3843	159.426	2.78251	2	24.272	42.5208	240.992	4.20611	8.76061		3.08458	0
24006	Thu Mar 23 14:28:08 2017_x000D_	31.266	37.3863	165.991	2.89708	2	24.272	42.5208	240.992	4.20611	8.67635		12.767	0
24007	Thu Mar 23 14:28:08 2017_x000D_	30.8518	37.2886	168.879	2.9475	2	24.272	42.5208	240.992	4.20611	8.40653		19.6325	54.2406
24008	Thu Mar 23 14:28:08 2017_x000D_	30.2285	37.0892	168.877	2.94746	2	23.9134	40.7487	263.704	4.6025	7.2988		12.7902	0
24009	Thu Mar 23 14:28:08 2017_x000D_	29.8136	36.9911	165.99	2.89706	2	23.9134	40.7487	263.704	4.6025	6.99514		12.3587	0
24010	Thu Mar 23 14:28:08 2017_x000D_	29.4017	36.9979	165.993	2.89713	2	23.9134	40.7487	263.704	4.6025	6.64755		23.7226	0
24011	Thu Mar 23 14:28:08 2017_x000D_	28.6713	36.6949	162.268	2.83211	2	23.9134	40.7487	263.704	4.6025	6.25067		6.98771	0
24012	Thu Mar 23 14:28:08 2017_x000D_	28.4618	36.5931	159.436	2.78268	2	23.9134	40.7487	263.704	4.6025	6.16092		12.8156	33.5738
24013	Thu Mar 23 14:28:08 2017_x000D_	28.0461	36.4947	156.717	2.73524	2	23.7438	39.6425	264.062	4.60876	5.33089		18.2514	0
24014	Thu Mar 23 14:28:08 2017_x000D_	27.5208	36.1878	152.78	2.66651	2	23.7438	39.6425	264.062	4.60876	5.11866		16.8035	0
24015	Thu Mar 23 14:28:08 2017_x000D_	26.9983	35.986	151.325	2.64112	2	23.7438	39.6425	264.062	4.60876	4.89508		9.87268	0
24016	Thu Mar 23 14:28:08 2017_x000D_	26.6849	35.8856	150.224	2.6219	2	23.7438	39.6425	264.062	4.60876	4.7712		11.3142	0
24017	Thu Mar 23 14:28:08 2017_x000D_	26.3686	35.6802	148.691	2.59514	2	23.7438	39.6425	264.062	4.60876	4.75283		20.1566	0
24018	Thu Mar 23 14:28:08 2017_x000D_	25.8384	35.2675	150.219	2.62182	2	23.7438	39.6425	264.062	4.60876	4.85056		8.92533	0
24019	Thu Mar 23 14:28:09 2017_x000D_	25.625	35.0602	150.217	2.62178	2	23.7438	39.6425	264.062	4.60876	4.95342		9.30716	0
24020	Thu Mar 23 14:28:09 2017_x000D_	25.3148	35.0651	148.692	2.59516	2	23.7438	39.6425	264.062	4.60876	4.83949		8.93173	6.60654
24021	Thu Mar 23 14:28:09 2017_x000D_	25.1012	34.8577	148.689	2.59512	2	23.7536	39.4225	264.062	4.60876	4.75956		18.3354	0
24022	Thu Mar 23 14:28:09 2017_x000D_	24.5733	34.5497	152.776	2.66644	2	23.7536	39.4225	264.062	4.60876	4.94126		8.94021	0
24023	Thu Mar 23 14:28:09 2017_x000D_	24.3595	34.3421	152.773	2.66639	2	23.7536	39.4225	264.062	4.60876	5.1164		21.0746	0
24024	Thu Mar 23 14:28:09 2017_x000D_	23.7275	34.0354	155.461	2.71331	2	23.7536	39.4225	264.062	4.60876	5.38716		9.92194	0
24025	Thu Mar 23 14:28:09 2017_x000D_	23.4126	33.9343	154.102	2.68959	2	23.7536	39.4225	264.062	4.60876	5.49878		18.3652	0
24026	Thu Mar 23 14:28:09 2017_x000D_	22.8839	33.6257	155.46	2.71329	2	23.7536	39.4225	264.062	4.60876	5.86168		19.8468	0
24027	Thu Mar 23 14:28:09 2017_x000D_	22.2539	33.4238	155.463	2.71334	2	23.7536	39.4225	264.062	4.60876	6.18332		11.3984	0
24028	Thu Mar 23 14:28:09 2017_x000D_	21.9351	33.2171	156.696	2.73486	2	23.7536	39.4225	264.062	4.60876	6.46637		11.3908	0
24029	Thu Mar 23 14:28:09 2017_x000D_	21.6166	33.0104	155.459	2.71327	2	23.7536	39.4225	264.062	4.60876	6.75883		19.8791	6.60641
24030	Thu Mar 23 14:28:09 2017_x000D_	20.9856	32.8081	155.462	2.71332	2	23.7633	39.2025	264.062	4.60876	6.97165		7.0615	0
24031	Thu Mar 23 14:28:09 2017_x000D_	20.7739	32.7052	152.78	2.66651	2	23.7633	39.2025	264.062	4.60876	7.15202		8.98909	0
24032	Thu Mar 23 14:28:09 2017_x000D_	20.5588	32.4966	152.776	2.66645	2	23.7633	39.2025	264.062	4.60876	7.43222		19.9085	0
24033	Thu Mar 23 14:28:09 2017_x000D_	19.9269	32.2939	152.78	2.66652	2	23.7633	39.2025	264.062	4.60876	7.90232		8.99764	19.8196
24034	Thu Mar 23 14:28:09 2017_x000D_	19.7115	32.0852	152.777	2.66646	2	23.7927	38.5425	274.972	4.79917	7.63891		21.2115	0
24035	Thu Mar 23 14:28:09 2017_x000D_	19.0754	31.7765	155.457	2.71323	2	23.7927	38.5425	274.972	4.79917	8.24813		6.2616	0
24036	Thu Mar 23 14:28:09 2017_x000D_	18.8667	31.7794	155.46	2.71329	2	23.7927	38.5425	274.972	4.79917	8.3669		11.4508	0
24037	Thu Mar 23 14:28:09 2017_x000D_	18.5464	31.5718	156.69	2.73476	2	23.7927	38.5425	274.972	4.79917	8.72435		17.0167	57.09
24038	Thu Mar 23 14:28:09 2017_x000D_	18.0174	31.3671	155.459	2.71327	2	24.9541	37.035	291.255	5.08336	8.95784		9.02101	0
24039	Thu Mar 23 14:28:09 2017_x000D_	17.8014	31.1579	155.455	2.71321	2	24.9541	37.035	291.255	5.08336	9.25751		17.049	0
24040	Thu Mar 23 14:28:10 2017_x000D_	17.2714	30.9528	156.688	2.73472	2	24.9541	37.035	291.255	5.08336	9.79883		6.27356	0
24041	Thu Mar 23 14:28:10 2017_x000D_	17.0623	30.9556	156.691	2.73477	2	24.9541	37.035	291.255	5.08336	9.96191		9.03165	0
24042	Thu Mar 23 14:28:10 2017_x000D_	16.846	30.7462	156.687	2.73471	2	24.9541	37.035	291.255	5.08336	10.2611		14.1996	44.5248
24043	Thu Mar 23 14:28:10 2017_x000D_	16.4202	30.5395	156.686	2.73469	2	25.6687	35.7342	287.762	5.02239	10.6075		3.13228	0
24044	Thu Mar 23 14:28:10 2017_x000D_	16.3158	30.5409	155.457	2.71324	2	25.6687	35.7342	287.762	5.02239	10.698		14.2063	0
24045	Thu Mar 23 14:28:10 2017_x000D_	15.8898	30.3341	155.457	2.71324	2	25.6687	35.7342	287.762	5.02239	11.1709		0	0
24046	Thu Mar 23 14:28:10 2017_x000D_	15.8898	30.3341	155.457	2.71324	2	25.6687	35.7342	287.762	5.02239	11.1709		6.28552	44.5356
24047	Thu Mar 23 14:28:10 2017_x000D_	15.6803	30.3368	155.46	2.71329	2	26.3835	34.4331	284.612	4.96741	11.4603		11.4973	0
24048	Thu Mar 23 14:28:10 2017_x000D_	15.3588	30.1282	148.726	2.59576	2	26.3835	34.4331	284.612	4.96741	11.8354		10.0215	0
24049	Thu Mar 23 14:28:10 2017_x000D_	15.0408	30.0259	144.545	2.52279	2	26.3835	34.4331	284.612	4.96741	12.1688		16.0423	0
24050	Thu Mar 23 14:28:10 2017_x000D_	14.7116	29.6045	138.041	2.40927	2	26.3835	34.4331	284.612	4.96741	12.6313		7.11246	29.6926
24051	Thu Mar 23 14:28:10 2017_x000D_	14.4984	29.5008	131.671	2.2981	2	26.86	33.5656	285.035	4.9748	13.0128		9.06552	0
24052	Thu Mar 23 14:28:10 2017_x000D_	14.2814	29.2905	123.295	2.1519	2	26.86	33.5656	285.035	4.9748	13.2852		7.18239	0
24053	Thu Mar 23 14:28:10 2017_x000D_	14.1694	29.0789	112.821	1.9691	2	26.86	33.5656	285.035	4.9748	13.4604		3.14428	0
24054	Thu Mar 23 14:28:10 2017_x000D_	14.0646	29.0803	110.079	1.92125	2	26.86	33.5656	285.035	4.9748	13.5588		3.19373	0
24055	Thu Mar 23 14:28:10 2017_x000D_	14.0611	28.9739	103.687	1.80967	2	26.86	33.5656	285.035	4.9748	13.5976		6.36936	101.441
24056	Thu Mar 23 14:28:10 2017_x000D_	14.0542	28.7617	86.0817	1.50241	2	27.6639	30.2812	275.938	4.81602	13.6943		6.38186	0
24057	Thu Mar 23 14:28:10 2017_x000D_	14.0468	28.5491	80.2434	1.40051	2	27.6639	30.2812	275.938	4.81602	13.7268		10.0039	0
24058	Thu Mar 23 14:28:10 2017_x000D_	14.1406	28.2291	65.5285	1.14369	2	27.6639	30.2812	275.938	4.81602	13.6781		6.37918	0
24059	Thu Mar 23 14:28:10 2017_x000D_	14.1329	28.0166	57.4823	1.00326	2	27.6639	30.2812	275.938	4.81602	13.7192		13.2901	63.0026
24060	Thu Mar 23 14:28:10 2017_x000D_	14.4363	27.6938	44.6078	0.778553	2	28.4089	28.3177	278.926	4.86818	13.9865		8.85882	0
24061	Thu Mar 23 14:28:10 2017_x000D_	14.6384	27.4785	36.0175	0.628623	2	28.4089	28.3177	278.926	4.86818	13.796		15.6337	0
24062	Thu Mar 23 14:28:11 2017_x000D_	15.0464	27.1543	25.1737	0.439364	2	28.4089	28.3177	278.926	4.86818	13.413		6.29145	0
24063	Thu Mar 23 14:28:11 2017_x000D_	15.2561	27.1518	19.4958	0.340266	2	28.4089	28.3177	278.926	4.86818	13.2044		9.88893	54.7512
24064	Thu Mar 23 14:28:11 2017_x000D_	15.5668	27.0417	15.7079	0.274154	2	28.9255	26.5673	285.794	4.98804	13.3671		6.9918	0
24065	Thu Mar 23 14:28:11 2017_x000D_	15.7728	26.9327	12.781	0.223071	2	28.9255	26.5673	285.794	4.98804	13.1578		25.2817	0
24066	Thu Mar 23 14:28:11 2017_x000D_	16.6075	26.8167	9.79787	0.171005	2	28.9255	26.5673	285.794	4.98804	12.3205		9.88127	0
24067	Thu Mar 23 14:28:11 2017_x000D_	16.918	26.7068	12.189	0.212738	2	28.9255	26.5673	285.794	4.98804	12.0083		22.1514	0
24068	Thu Mar 23 14:28:11 2017_x000D_	17.6474	26.592	9.79678	0.170986	2	28.9255	26.5673	285.794	4.98804	11.2781		12.8905	33.8509
24069	Thu Mar 23 14:28:11 2017_x000D_	18.0625	26.481	12.7826	0.223099	2	29.1938	25.4713	284.124	4.95889	11.177		19.0261	0
24070	Thu Mar 23 14:28:11 2017_x000D_	18.6865	26.3677	15.7123	0.274232	2	29.1938	25.4713	284.124	4.95889	10.5455		12.5468	0
24071	Thu Mar 23 14:28:11 2017_x000D_	19.1047	26.3631	15.7148	0.274275	2	29.1938	25.4713	284.124	4.95889	10.1284		6.97293	0
24072	Thu Mar 23 14:28:11 2017_x000D_	19.3102	26.2545	18.5716	0.324136	2	29.1938	25.4713	284.124	4.95889	9.91458		19.7266	42.0333
24073	Thu Mar 23 14:28:11 2017_x000D_	19.93	26.0349	18.5714	0.324132	2	29.6908	24.1613	287.032	5.00965	9.93899		6.97153	0
24074	Thu Mar 23 14:28:11 2017_x000D_	20.1355	25.9264	21.3466	0.372569	2	29.6908	24.1613	287.032	5.00965	9.71696		15.9196	0
24075	Thu Mar 23 14:28:11 2017_x000D_	20.6542	25.8144	25.1945	0.439727	2	29.6908	24.1613	287.032	5.00965	9.18656		8.84391	0
24076	Thu Mar 23 14:28:11 2017_x000D_	20.856	25.5995	25.1926	0.439694	2	29.6908	24.1613	287.032	5.00965	8.9511		15.9131	23.9749
24077	Thu Mar 23 14:28:11 2017_x000D_	21.3745	25.4876	29.245	0.510422	2	30.1581	23.513	287.191	5.01243	9.00281		8.83967	0
24078	Thu Mar 23 14:28:11 2017_x000D_	21.5762	25.2728	29.2436	0.510398	2	30.1581	23.513	287.191	5.01243	8.76047		13.9204	0
24079	Thu Mar 23 14:28:11 2017_x000D_	21.9864	25.0559	29.2438	0.510401	2	30.1581	23.513	287.191	5.01243	8.31608		0	0
24080	Thu Mar 23 14:28:11 2017_x000D_	21.9864	25.0559	29.2438	0.510401	2	30.1581	23.513	287.191	5.01243	8.31608		16.7551	0
24081	Thu Mar 23 14:28:11 2017_x000D_	22.5006	24.8379	27.873	0.486476	2	30.1581	23.513	287.191	5.01243	7.77127		8.83748	21.0233
24082	Thu Mar 23 14:28:11 2017_x000D_	22.7023	24.6232	27.8715	0.486449	2	30.4067	22.8578	285.035	4.9748	7.90408		16.7567	0
24083	Thu Mar 23 14:28:12 2017_x000D_	23.2166	24.4053	29.2443	0.51041	2	30.4067	22.8578	285.035	4.9748	7.35475		11.2175	0
24084	Thu Mar 23 14:28:12 2017_x000D_	23.5221	24.1897	27.8715	0.486449	2	30.4067	22.8578	285.035	4.9748	7.01225		16.7472	0
24085	Thu Mar 23 14:28:12 2017_x000D_	24.0361	23.9719	29.2446	0.510415	2	30.4067	22.8578	285.035	4.9748	6.46728		6.94751	21.0261
24086	Thu Mar 23 14:28:12 2017_x000D_	24.2408	23.8636	26.4668	0.461933	2	30.6553	22.2025	294.621	5.14211	6.62609		13.9003	0
24087	Thu Mar 23 14:28:12 2017_x000D_	24.6504	23.647	26.4666	0.461929	2	30.6553	22.2025	294.621	5.14211	6.1762		9.82053	0
24088	Thu Mar 23 14:28:12 2017_x000D_	24.959	23.5378	27.873	0.486476	2	30.6553	22.2025	294.621	5.14211	5.85071		6.94486	0
24089	Thu Mar 23 14:28:12 2017_x000D_	25.1636	23.4295	25.1903	0.439653	2	30.6553	22.2025	294.621	5.14211	5.6271		8.82695	18.7906
24090	Thu Mar 23 14:28:12 2017_x000D_	25.365	23.215	25.1884	0.43962	2	31.1128	21.7747	289.898	5.05967	5.92551		12.809	0
24091	Thu Mar 23 14:28:12 2017_x000D_	25.7775	23.1048	22.3929	0.39083	2	31.1128	21.7747	289.898	5.05967	5.4986		9.81387	0
24092	Thu Mar 23 14:28:12 2017_x000D_	26.0859	22.9957	24.0261	0.419334	2	31.1128	21.7747	289.898	5.05967	5.17306		4.41457	0
24093	Thu Mar 23 14:28:12 2017_x000D_	26.1866	22.8884	22.3921	0.390815	2	31.1128	21.7747	289.898	5.05967	5.05052		6.94205	9.39421
24094	Thu Mar 23 14:28:12 2017_x000D_	26.3912	22.7803	25.1891	0.439633	2	31.3415	21.5608	292.176	5.09944	5.0983		16.7138	0
24095	Thu Mar 23 14:28:12 2017_x000D_	26.9042	22.563	26.4672	0.46194	2	31.3415	21.5608	292.176	5.09944	4.54907		6.9394	0
24096	Thu Mar 23 14:28:12 2017_x000D_	27.1087	22.4549	29.2474	0.510464	2	31.3415	21.5608	292.176	5.09944	4.3262		3.12314	0
24097	Thu Mar 23 14:28:12 2017_x000D_	27.2128	22.4539	36.0556	0.629289	2	31.3415	21.5608	292.176	5.09944	4.22419		8.7974	0
24098	Thu Mar 23 14:28:12 2017_x000D_	27.0122	22.6678	53.2615	0.929588	2	31.3415	21.5608	292.176	5.09944	4.46859		0.0134164	29.5872
24099	Thu Mar 23 14:28:12 2017_x000D_	27.0124	22.6674	61.5445	1.07415	2	32.2365	21.1465	314.227	5.4843	5.44099		6.3509	0
24100	Thu Mar 23 14:28:12 2017_x000D_	27.0188	22.879	80.056	1.39724	2	32.2365	21.1465	314.227	5.4843	5.49781		6.35972	0
24101	Thu Mar 23 14:28:12 2017_x000D_	27.025	23.0909	91.7263	1.60093	2	32.2365	21.1465	314.227	5.4843	5.56241		3.20014	0
24102	Thu Mar 23 14:28:12 2017_x000D_	27.0211	22.9843	109.651	1.91377	2	32.2365	21.1465	314.227	5.4843	5.52973		4.48881	124.983
24103	Thu Mar 23 14:28:12 2017_x000D_	27.1276	23.0894	118.825	2.07389	2	36.4016	21.0552	314.227	5.4843	9.49447		3.18773	0
24104	Thu Mar 23 14:28:12 2017_x000D_	27.1241	22.9832	125.246	2.18595	2	36.4016	21.0552	314.227	5.4843	9.47572		4.50178	0
24105	Thu Mar 23 14:28:13 2017_x000D_	27.0167	22.8784	137.561	2.40089	2	36.4016	21.0552	314.227	5.4843	9.56036		7.14803	0
24106	Thu Mar 23 14:28:13 2017_x000D_	26.9064	22.6672	144.075	2.51458	2	36.4016	21.0552	314.227	5.4843	9.63106		9.94138	85.2922
24107	Thu Mar 23 14:28:13 2017_x000D_	26.5915	22.564	148.278	2.58795	2	39.2433	21.1436	314.227	5.4843	12.7313		24.8414	0
24108	Thu Mar 23 14:28:13 2017_x000D_	25.9519	22.0381	145.799	2.54467	2	39.2433	21.1436	314.227	5.4843	13.3215		11.4342	0
24109	Thu Mar 23 14:28:13 2017_x000D_	25.6337	21.8283	144.077	2.51462	2	39.2433	21.1436	314.227	5.4843	13.6268		29.3829	0
24110	Thu Mar 23 14:28:13 2017_x000D_	24.8858	21.1959	137.568	2.40102	2	39.2433	21.1436	314.227	5.4843	14.3576		7.08525	39.3581
24111	Thu Mar 23 14:28:13 2017_x000D_	24.6742	21.091	135.495	2.36484	2	40.5546	21.1845	314.227	5.4843	15.8807		20.5047	0
24112	Thu Mar 23 14:28:13 2017_x000D_	24.2414	20.562	129.312	2.25693	2	40.5546	21.1845	314.227	5.4843	16.3251		13.5727	0
24113	Thu Mar 23 14:28:13 2017_x000D_	23.9189	20.2447	125.281	2.18657	2	40.5546	21.1845	314.227	5.4843	16.6622		10.1514	0
24114	Thu Mar 23 14:28:13 2017_x000D_	23.8049	19.9261	124.484	2.17266	2	40.5546	21.1845	314.227	5.4843	16.7969		23.1839	0
24115	Thu Mar 23 14:28:13 2017_x000D_	23.3675	19.289	121.36	2.11813	2	40.5546	21.1845	314.227	5.4843	17.2913		11.5757	154.902
24116	Thu Mar 23 14:28:13 2017_x000D_	23.1491	18.9709	117.585	2.05225	2	45.6305	20.238	341.831	5.96608	22.5171		10.1896	0
24117	Thu Mar 23 14:28:13 2017_x000D_	23.0344	18.6512	118.873	2.07472	2	45.6305	20.238	341.831	5.96608	22.6517		23.2114	0
24118	Thu Mar 23 14:28:13 2017_x000D_	22.5964	18.0134	118.875	2.07476	2	45.6305	20.238	341.831	5.96608	23.1413		14.4196	0
24119	Thu Mar 23 14:28:13 2017_x000D_	22.3738	17.5874	118.875	2.07476	2	45.6305	20.238	341.831	5.96608	23.4073		17.3664	127.439
24120	Thu Mar 23 14:28:13 2017_x000D_	22.1477	17.0545	120.285	2.09936	2	49.6336	18.8166	346.263	6.04343	27.5423		11.6323	0
24121	Thu Mar 23 14:28:13 2017_x000D_	21.9283	16.7348	118.874	2.07474	2	49.6336	18.8166	346.263	6.04343	27.7834		17.3956	0
24122	Thu Mar 23 14:28:13 2017_x000D_	21.7016	16.2011	125.263	2.18626	2	49.6336	18.8166	346.263	6.04343	28.0542		9.10285	0
24123	Thu Mar 23 14:28:13 2017_x000D_	21.4854	15.9882	125.265	2.18629	2	49.6336	18.8166	346.263	6.04343	28.2899		4.55041	85.8099
24124	Thu Mar 23 14:28:13 2017_x000D_	21.3772	15.8819	129.286	2.25647	2	52.3055	17.7956	344.581	6.01407	30.9874		16.1496	0
24125	Thu Mar 23 14:28:13 2017_x000D_	21.049	15.4552	131.472	2.29462	2	52.3055	17.7956	344.581	6.01407	31.344		7.13085	0
24126	Thu Mar 23 14:28:14 2017_x000D_	20.8361	15.3495	133.383	2.32797	2	52.3055	17.7956	344.581	6.01407	31.5643		14.472	0
24127	Thu Mar 23 14:28:14 2017_x000D_	20.6126	14.922	133.378	2.32788	2	52.3055	17.7956	344.581	6.01407	31.8229		9.12193	0
24128	Thu Mar 23 14:28:14 2017_x000D_	20.396	14.7086	133.378	2.32789	2	52.3055	17.7956	344.581	6.01407	32.0585		13.6851	62.5229
24129	Thu Mar 23 14:28:14 2017_x000D_	20.0708	14.3887	137.504	2.3999	2	54.3013	17.1954	333.182	5.81513	34.3454		7.24193	0
24130	Thu Mar 23 14:28:14 2017_x000D_	19.9591	14.1747	135.437	2.36382	2	54.3013	17.1954	333.182	5.81513	34.4748		7.15497	0
24131	Thu Mar 23 14:28:14 2017_x000D_	19.7457	14.0682	133.379	2.32791	2	54.3013	17.1954	333.182	5.81513	34.6968		7.14694	0
24132	Thu Mar 23 14:28:14 2017_x000D_	19.5324	13.9621	135.442	2.36392	2	54.3013	17.1954	333.182	5.81513	34.9189		11.6898	50.2739
24133	Thu Mar 23 14:28:14 2017_x000D_	19.3118	13.6409	133.38	2.32792	2	55.8606	16.5815	341.488	5.96009	36.6669		9.14104	0
24134	Thu Mar 23 14:28:14 2017_x000D_	19.0947	13.4271	133.381	2.32793	2	55.8606	16.5815	341.488	5.96009	36.901		9.14528	0
24135	Thu Mar 23 14:28:14 2017_x000D_	18.8775	13.2132	133.381	2.32794	2	55.8606	16.5815	341.488	5.96009	37.1362		18.299	0
24136	Thu Mar 23 14:28:14 2017_x000D_	18.4429	12.7852	133.382	2.32795	2	55.8606	16.5815	341.488	5.96009	37.6098		3.22991	35.5261
24137	Thu Mar 23 14:28:14 2017_x000D_	18.4392	12.6776	131.476	2.29469	2	56.9727	16.1746	0	0	38.6919		7.16571	0
24138	Thu Mar 23 14:28:14 2017_x000D_	18.2254	12.5711	133.382	2.32796	2	56.9727	16.1746	0	0	38.9145		14.5365	0
24139	Thu Mar 23 14:28:14 2017_x000D_	18.0007	12.1418	133.378	2.32788	2	56.9727	16.1746	0	0	39.1801		7.1684	0
24140	Thu Mar 23 14:28:14 2017_x000D_	17.7868	12.0353	135.437	2.36382	2	56.9727	16.1746	0	0	39.4039		11.7282	163.701
24141	Thu Mar 23 14:28:14 2017_x000D_	17.5651	11.7133	141.602	2.47142	2	62.4153	16.5668	7.04508	0.12296	45.112		7.18049	0
24142	Thu Mar 23 14:28:14 2017_x000D_	17.3507	11.6069	152.163	2.65574	2	62.4153	16.5668	7.04508	0.12296	45.3367		3.16201	0
24143	Thu Mar 23 14:28:14 2017_x000D_	17.4561	11.6071	164.474	2.87062	2	62.4153	16.5668	7.04508	0.12296	45.2319		3.156	0
24144	Thu Mar 23 14:28:14 2017_x000D_	17.5613	11.607	171.075	2.98582	2	62.4153	16.5668	7.04508	0.12296	45.1274		6.33	0
24145	Thu Mar 23 14:28:14 2017_x000D_	17.7723	11.6069	189.42	3.306	2	62.4153	16.5668	7.04508	0.12296	44.9177		4.45429	93.4066
24146	Thu Mar 23 14:28:14 2017_x000D_	17.8744	11.4991	199.207	3.47681	2	65.4353	17.3243	5.78977	0.101051	47.9163		4.46484	0
24147	Thu Mar 23 14:28:15 2017_x000D_	17.9768	11.3911	217.7	3.79958	2	65.4353	17.3243	5.78977	0.101051	47.8279		3.23542	0
24148	Thu Mar 23 14:28:15 2017_x000D_	17.9736	11.2833	228.922	3.99544	2	65.4353	17.3243	5.78977	0.101051	47.8446		0.0108167	0
24149	Thu Mar 23 14:28:15 2017_x000D_	17.9738	11.283	237.494	4.14505	2	65.4353	17.3243	5.78977	0.101051	47.8444		3.15302	66.5069
24150	Thu Mar 23 14:28:15 2017_x000D_	17.8687	11.2826	253.719	4.42823	2	67.5929	17.8336	15.917	0.277805	50.1539		3.22081	0
24151	Thu Mar 23 14:28:15 2017_x000D_	17.8723	11.3899	260.23	4.54187	2	67.5929	17.8336	15.917	0.277805	50.1364		7.09219	0
24152	Thu Mar 23 14:28:15 2017_x000D_	17.774	11.6049	-85.1383	-1.48594	2	67.5929	17.8336	15.917	0.277805	50.2068		3.22961	0
24153	Thu Mar 23 14:28:15 2017_x000D_	17.7774	11.7125	-78.8731	-1.3766	2	67.5929	17.8336	15.917	0.277805	50.1902		6.45332	72.9064
24154	Thu Mar 23 14:28:15 2017_x000D_	17.7843	11.9275	-73.0092	-1.27425	2	69.9677	18.3496	10.6417	0.185733	52.5771		14.5324	0
24155	Thu Mar 23 14:28:15 2017_x000D_	18.0089	12.3567	-67.4873	-1.17788	2	69.9677	18.3496	10.6417	0.185733	52.3033		20.5362	0
24156	Thu Mar 23 14:28:15 2017_x000D_	18.2407	13.0008	-67.4863	-1.17786	2	69.9677	18.3496	10.6417	0.185733	52.0028		13.3752	0
24157	Thu Mar 23 14:28:15 2017_x000D_	18.3603	13.4303	-70.2013	-1.22524	2	69.9677	18.3496	10.6417	0.185733	51.8413		14.5151	47.4032
24158	Thu Mar 23 14:28:15 2017_x000D_	18.5848	13.8589	-70.2032	-1.22528	2	71.4704	18.8381	7.04508	0.12296	53.1195		10.2526	0
24159	Thu Mar 23 14:28:15 2017_x000D_	18.7007	14.1804	-73.7702	-1.28753	2	71.4704	18.8381	7.04508	0.12296	52.9749		19.6745	0
24160	Thu Mar 23 14:28:15 2017_x000D_	18.8272	14.8239	-76.5322	-1.33574	2	71.4704	18.8381	7.04508	0.12296	52.796		13.3476	0
24161	Thu Mar 23 14:28:15 2017_x000D_	18.9466	15.2525	-79.3607	-1.38511	2	71.4704	18.8381	7.04508	0.12296	52.646		19.6533	0
24162	Thu Mar 23 14:28:15 2017_x000D_	19.073	15.8953	-82.2414	-1.43538	2	71.4704	18.8381	7.04508	0.12296	52.48		7.24484	33.2254
24163	Thu Mar 23 14:28:15 2017_x000D_	19.1851	16.1092	-85.1625	-1.48637	2	72.5483	19.0925	11.2844	0.19695	53.4465		22.5153	0
24164	Thu Mar 23 14:28:15 2017_x000D_	19.2099	16.8593	-84.9986	-1.48351	2	72.5483	19.0925	11.2844	0.19695	53.3851		9.63825	0
24165	Thu Mar 23 14:28:15 2017_x000D_	19.2205	17.1804	-85.1611	-1.48634	2	72.5483	19.0925	11.2844	0.19695	53.3621		12.8531	0
24166	Thu Mar 23 14:28:15 2017_x000D_	19.2347	17.6086	-85.1606	-1.48633	2	72.5483	19.0925	11.2844	0.19695	53.3342		19.6133	101.76
24167	Thu Mar 23 14:28:15 2017_x000D_	19.3608	18.2501	-88.1073	-1.53776	2	75.5191	20.7296	18.8109	0.328312	56.213		10.0562	0
24168	Thu Mar 23 14:28:15 2017_x000D_	19.2666	18.5718	-84.9964	-1.48347	2	75.5191	20.7296	18.8109	0.328312	56.2939		19.2585	0
24169	Thu Mar 23 14:28:16 2017_x000D_	19.2878	19.2134	-84.9955	-1.48345	2	75.5191	20.7296	18.8109	0.328312	56.2517		9.62026	0
24170	Thu Mar 23 14:28:16 2017_x000D_	19.2984	19.5339	-85.1583	-1.48629	2	75.5191	20.7296	18.8109	0.328312	56.2334		19.2465	125.499
24171	Thu Mar 23 14:28:16 2017_x000D_	19.3196	20.1751	-85.1575	-1.48628	2	79.3577	22.3925	14.9412	0.260773	60.079		6.41154	0
24172	Thu Mar 23 14:28:16 2017_x000D_	19.3267	20.3887	-85.1572	-1.48627	2	79.3577	22.3925	14.9412	0.260773	60.0644		12.823	0
24173	Thu Mar 23 14:28:16 2017_x000D_	19.3408	20.8159	-85.1567	-1.48627	2	79.3577	22.3925	14.9412	0.260773	60.0376		9.60826	0
24174	Thu Mar 23 14:28:16 2017_x000D_	19.3514	21.136	-85.3034	-1.48882	2	79.3577	22.3925	14.9412	0.260773	60.0195		19.5462	0
24175	Thu Mar 23 14:28:16 2017_x000D_	19.4771	21.7753	-82.5228	-1.44029	2	79.3577	22.3925	14.9412	0.260773	59.8838		9.61126	55.4922
24176	Thu Mar 23 14:28:16 2017_x000D_	19.4877	22.0955	-82.2308	-1.4352	2	81.064	23.1067	12.5515	0.219065	61.5846		19.528	0
24177	Thu Mar 23 14:28:16 2017_x000D_	19.6133	22.7342	-79.3416	-1.38477	2	81.064	23.1067	12.5515	0.219065	61.4518		6.39955	0
24178	Thu Mar 23 14:28:16 2017_x000D_	19.6204	22.9474	-79.3407	-1.38476	2	81.064	23.1067	12.5515	0.219065	61.4438		22.6782	0
24179	Thu Mar 23 14:28:16 2017_x000D_	19.7497	23.6922	-82.5233	-1.4403	2	81.064	23.1067	12.5515	0.219065	61.3171		10.1606	58.047
24180	Thu Mar 23 14:28:16 2017_x000D_	19.8646	24.0108	-79.3419	-1.38478	2	82.7586	24.0406	0	0	62.894		19.1745	0
24181	Thu Mar 23 14:28:16 2017_x000D_	19.8857	24.6496	-79.3393	-1.38473	2	82.7586	24.0406	0	0	62.8758		12.7779	0
24182	Thu Mar 23 14:28:16 2017_x000D_	19.8997	25.0753	-79.3376	-1.3847	2	82.7586	24.0406	0	0	62.8674		7.17944	0
24183	Thu Mar 23 14:28:16 2017_x000D_	20.0113	25.287	-82.233	-1.43524	2	82.7586	24.0406	0	0	62.7597		22.6343	26.0916
24184	Thu Mar 23 14:28:16 2017_x000D_	20.1401	26.0304	-78.8613	-1.37639	2	83.6279	24.0676	355.126	6.19812	63.5181		9.56609	0
24185	Thu Mar 23 14:28:16 2017_x000D_	20.1505	26.3491	-79.3379	-1.38471	2	83.6279	24.0676	355.126	6.19812	63.5184		19.4621	0
24186	Thu Mar 23 14:28:16 2017_x000D_	20.2759	26.9856	-82.2338	-1.43525	2	83.6279	24.0676	355.126	6.19812	63.4192		6.37546	0
24187	Thu Mar 23 14:28:16 2017_x000D_	20.2829	27.198	-82.2332	-1.43524	2	83.6279	24.0676	355.126	6.19812	63.4223		12.7508	20.5291
24188	Thu Mar 23 14:28:16 2017_x000D_	20.2968	27.6228	-82.2321	-1.43522	2	84.2687	24.3077	18.8581	0.329135	64.0577		14.316	0
24189	Thu Mar 23 14:28:16 2017_x000D_	20.5194	28.0449	-82.2362	-1.43529	2	84.2687	24.3077	18.8581	0.329135	63.8587		6.36936	0
24190	Thu Mar 23 14:28:17 2017_x000D_	20.5263	28.2571	-82.2357	-1.43528	2	84.2687	24.3077	18.8581	0.329135	63.8646		9.5511	0
24191	Thu Mar 23 14:28:17 2017_x000D_	20.5367	28.5753	-82.5269	-1.44037	2	84.2687	24.3077	18.8581	0.329135	63.8747		12.7328	0
24192	Thu Mar 23 14:28:17 2017_x000D_	20.5506	28.9995	-82.5259	-1.44035	2	84.2687	24.3077	18.8581	0.329135	63.8906		7.1459	67.0633
24193	Thu Mar 23 14:28:17 2017_x000D_	20.6617	29.2102	-79.769	-1.39223	2	84.5916	26.5197	47.1142	0.822297	63.9865		9.5511	0
24194	Thu Mar 23 14:28:17 2017_x000D_	20.6721	29.5284	-79.3358	-1.38467	2	84.5916	26.5197	47.1142	0.822297	63.9903		6.36337	0
24195	Thu Mar 23 14:28:17 2017_x000D_	20.679	29.7404	-79.335	-1.38466	2	84.5916	26.5197	47.1142	0.822297	63.9937		12.7208	0
24196	Thu Mar 23 14:28:17 2017_x000D_	20.6929	30.1642	-79.3333	-1.38463	2	84.5916	26.5197	47.1142	0.822297	64.0025		7.13654	99.0015
24197	Thu Mar 23 14:28:17 2017_x000D_	20.8039	30.3746	-76.4852	-1.33492	2	84.4242	29.8155	83.274	1.45341	63.6228		12.7143	0
24198	Thu Mar 23 14:28:17 2017_x000D_	20.8172	30.7982	-63.4976	-1.10824	2	84.4242	29.8155	83.274	1.45341	63.6146		0.0123693	0
24199	Thu Mar 23 14:28:17 2017_x000D_	20.8168	30.7981	-58.3652	-1.01867	2	84.4242	29.8155	83.274	1.45341	63.615		3.13832	0
24200	Thu Mar 23 14:28:17 2017_x000D_	20.7122	30.7996	-48.1568	-0.840494	2	84.4242	29.8155	83.274	1.45341	63.7196		3.16695	85.8602
24201	Thu Mar 23 14:28:17 2017_x000D_	20.7085	30.6941	-37.9266	-0.661944	2	84.4963	32.6766	83.7562	1.46182	63.8186		3.13857	0
24202	Thu Mar 23 14:28:17 2017_x000D_	20.6039	30.6961	-23.3676	-0.407842	2	84.4963	32.6766	83.7562	1.46182	63.9231		3.12358	0
24203	Thu Mar 23 14:28:17 2017_x000D_	20.4998	30.6981	-11.2692	-0.196684	2	84.4963	32.6766	83.7562	1.46182	64.0271		0.025807	0
24204	Thu Mar 23 14:28:17 2017_x000D_	20.5003	30.6988	6.88571	0.120178	2	84.4963	32.6766	83.7562	1.46182	64.0266		0.0067082	0
24205	Thu Mar 23 14:28:17 2017_x000D_	20.5005	30.6989	12.895	0.225061	2	84.4963	32.6766	83.7562	1.46182	64.0264		7.09103	66.1118
24206	Thu Mar 23 14:28:17 2017_x000D_	20.7131	30.8022	29.3117	0.511585	2	84.6018	34.8778	84.0037	1.46614	64.0186		4.42292	0
24207	Thu Mar 23 14:28:17 2017_x000D_	20.8141	30.6948	38.5066	0.672068	2	84.6018	34.8778	84.0037	1.46614	63.9247		3.18145	0
24208	Thu Mar 23 14:28:17 2017_x000D_	20.8109	30.5888	44.648	0.779255	2	84.6018	34.8778	84.0037	1.46614	63.9349		8.84186	0
24209	Thu Mar 23 14:28:17 2017_x000D_	21.0126	30.3739	53.2614	0.929586	2	84.6018	34.8778	84.0037	1.46614	63.7485		8.82695	72.9044
24210	Thu Mar 23 14:28:17 2017_x000D_	21.214	30.1594	53.2614	0.929586	2	84.2622	37.2841	97.5665	1.70286	63.4495		24.4191	0
24211	Thu Mar 23 14:28:18 2017_x000D_	21.714	29.5171	50.971	0.889612	2	84.2622	37.2841	97.5665	1.70286	63.0286		13.2351	0
24212	Thu Mar 23 14:28:18 2017_x000D_	22.016	29.1955	46.8112	0.81701	2	84.2622	37.2841	97.5665	1.70286	62.7695		13.2332	0
24213	Thu Mar 23 14:28:18 2017_x000D_	22.3178	28.8738	42.6401	0.74421	2	84.2622	37.2841	97.5665	1.70286	62.5127		24.3322	80.3588
24214	Thu Mar 23 14:28:18 2017_x000D_	22.9252	28.3363	40.3341	0.703963	2	83.6946	39.9019	96.5494	1.6851	61.8602		11.2052	0
24215	Thu Mar 23 14:28:18 2017_x000D_	23.2302	28.1207	33.5132	0.584916	2	83.6946	39.9019	96.5494	1.6851	61.6015		22.4129	0
24216	Thu Mar 23 14:28:18 2017_x000D_	23.8403	27.6895	25.2488	0.440674	2	83.6946	39.9019	96.5494	1.6851	61.0875		6.94502	0
24217	Thu Mar 23 14:28:18 2017_x000D_	24.0448	27.581	22.46	0.392002	2	83.6946	39.9019	96.5494	1.6851	60.909		13.8872	0
24218	Thu Mar 23 14:28:18 2017_x000D_	24.4538	27.3642	22.4592	0.391987	2	83.6946	39.9019	96.5494	1.6851	60.553		22.5999	59.7359
24219	Thu Mar 23 14:28:18 2017_x000D_	25.1742	27.1439	21.4056	0.373598	2	83.3776	41.8677	98.3187	1.71599	60.0369		11.206	0
24220	Thu Mar 23 14:28:18 2017_x000D_	25.4793	26.9284	22.459	0.391983	2	83.3776	41.8677	98.3187	1.71599	59.7946		23.6181	0
24221	Thu Mar 23 14:28:18 2017_x000D_	26.1959	26.6024	24.0876	0.420408	2	83.3776	41.8677	98.3187	1.71599	59.1843		9.33962	0
24222	Thu Mar 23 14:28:18 2017_x000D_	26.5072	26.5988	25.2514	0.440721	2	83.3776	41.8677	98.3187	1.71599	58.8845		20.7985	78.9535
24223	Thu Mar 23 14:28:18 2017_x000D_	27.1198	26.2742	27.9288	0.48745	2	83.2442	44.4961	97.8308	1.70747	59.0084		11.1927	0
24224	Thu Mar 23 14:28:18 2017_x000D_	27.4245	26.0589	29.2985	0.511355	2	83.2442	44.4961	97.8308	1.70747	58.7858		8.80793	0
24225	Thu Mar 23 14:28:18 2017_x000D_	27.6254	25.8448	29.2971	0.511331	2	83.2442	44.4961	97.8308	1.70747	58.6628		6.21938	0
24226	Thu Mar 23 14:28:18 2017_x000D_	27.8327	25.8425	29.2987	0.511358	2	83.2442	44.4961	97.8308	1.70747	58.467		18.0797	0
24227	Thu Mar 23 14:28:18 2017_x000D_	28.3413	25.5192	33.5217	0.585064	2	83.2442	44.4961	97.8308	1.70747	58.09		16.6668	86.1954
24228	Thu Mar 23 14:28:18 2017_x000D_	28.8526	25.3019	31.9406	0.557468	2	83.5333	47.3547	85.0985	1.48525	58.9602		6.92349	0
24229	Thu Mar 23 14:28:18 2017_x000D_	29.0565	25.1938	34.4476	0.601225	2	83.5333	47.3547	85.0985	1.48525	58.8118		8.8015	0
24230	Thu Mar 23 14:28:18 2017_x000D_	29.2573	24.9799	34.4468	0.601211	2	83.5333	47.3547	85.0985	1.48525	58.707		22.3505	0
24231	Thu Mar 23 14:28:18 2017_x000D_	29.8657	24.5499	34.4467	0.601209	2	83.5333	47.3547	85.0985	1.48525	58.3118		11.1753	73.177
24232	Thu Mar 23 14:28:18 2017_x000D_	30.1699	24.3349	36.093	0.629942	2	83.8445	49.774	82.1805	1.43432	59.3979		19.8636	0
24233	Thu Mar 23 14:28:19 2017_x000D_	30.6745	23.9062	34.4458	0.601192	2	83.8445	49.774	82.1805	1.43432	59.1286		11.1728	0
24234	Thu Mar 23 14:28:19 2017_x000D_	30.9786	23.6912	36.0925	0.629934	2	83.8445	49.774	82.1805	1.43432	58.9501		9.76562	0
24235	Thu Mar 23 14:28:19 2017_x000D_	31.2854	23.5824	31.9382	0.557426	2	83.8445	49.774	82.1805	1.43432	58.7236		22.3264	0
24236	Thu Mar 23 14:28:19 2017_x000D_	31.8931	23.1528	31.9376	0.557416	2	83.8445	49.774	82.1805	1.43432	58.375		8.79302	41.2413
24237	Thu Mar 23 14:28:19 2017_x000D_	32.0937	22.9391	31.9365	0.557397	2	84.2112	51.0989	60.8294	1.06167	59.2386		13.8188	0
24238	Thu Mar 23 14:28:19 2017_x000D_	32.5007	22.7234	31.937	0.557405	2	84.2112	51.0989	60.8294	1.06167	58.9843		20.7181	0
24239	Thu Mar 23 14:28:19 2017_x000D_	33.1109	22.4	29.2922	0.511245	2	84.2112	51.0989	60.8294	1.06167	58.6077		20.714	0
24240	Thu Mar 23 14:28:19 2017_x000D_	33.721	22.0767	31.9383	0.557429	2	84.2112	51.0989	60.8294	1.06167	58.237		8.78673	84.5303
24241	Thu Mar 23 14:28:19 2017_x000D_	33.9214	21.8631	31.9373	0.55741	2	85.605	53.5477	69.1997	1.20776	60.6227		13.8039	0
24242	Thu Mar 23 14:28:19 2017_x000D_	34.328	21.6477	31.9377	0.557418	2	85.605	53.5477	69.1997	1.20776	60.3899		8.78249	0
24243	Thu Mar 23 14:28:19 2017_x000D_	34.5283	21.4342	31.9367	0.5574	2	85.605	53.5477	69.1997	1.20776	60.3333		20.6965	0
24244	Thu Mar 23 14:28:19 2017_x000D_	35.1379	21.1112	34.4485	0.601241	2	85.605	53.5477	69.1997	1.20776	59.9921		6.89526	59.0658
24245	Thu Mar 23 14:28:19 2017_x000D_	35.341	21.0036	31.9376	0.557416	2	85.5046	55.514	86.1499	1.5036	60.888		19.8252	0
24246	Thu Mar 23 14:28:19 2017_x000D_	35.8446	20.5757	33.522	0.585069	2	85.5046	55.514	86.1499	1.5036	60.719		9.73516	0
24247	Thu Mar 23 14:28:19 2017_x000D_	36.1505	20.4674	34.4491	0.60125	2	85.5046	55.514	86.1499	1.5036	60.5317		15.4589	0
24248	Thu Mar 23 14:28:19 2017_x000D_	36.5536	20.1464	31.9364	0.557395	2	85.5046	55.514	86.1499	1.5036	60.391		13.7798	45.9237
24249	Thu Mar 23 14:28:19 2017_x000D_	36.9595	19.9314	31.9368	0.557403	2	85.4266	57.0428	86.1499	1.5036	61.0436		19.8103	0
24250	Thu Mar 23 14:28:19 2017_x000D_	37.4627	19.5038	33.522	0.585069	2	85.4266	57.0428	86.1499	1.5036	60.9074		9.24926	0
24251	Thu Mar 23 14:28:19 2017_x000D_	37.771	19.5015	31.9377	0.557418	2	85.4266	57.0428	86.1499	1.5036	60.6663		8.77401	0
24252	Thu Mar 23 14:28:19 2017_x000D_	37.9711	19.2882	31.9367	0.5574	2	85.4266	57.0428	86.1499	1.5036	60.6419		8.77196	0
24253	Thu Mar 23 14:28:19 2017_x000D_	38.1711	19.0749	31.9356	0.557382	2	85.4266	57.0428	86.1499	1.5036	60.6188		13.7663	23.8181
24254	Thu Mar 23 14:28:20 2017_x000D_	38.5766	18.8601	31.9361	0.557389	2	84.9602	57.6853	103.14	1.80014	60.4883		13.7623	0
24255	Thu Mar 23 14:28:20 2017_x000D_	38.982	18.6454	31.9365	0.557397	2	84.9602	57.6853	103.14	1.80014	60.3167		8.77196	0
24256	Thu Mar 23 14:28:20 2017_x000D_	39.182	18.4321	31.9355	0.557379	2	84.9602	57.6853	103.14	1.80014	60.303		6.15914	0
24257	Thu Mar 23 14:28:20 2017_x000D_	39.3873	18.4307	31.937	0.557405	2	84.9602	57.6853	103.14	1.80014	60.1483		13.7556	47.9818
24258	Thu Mar 23 14:28:20 2017_x000D_	39.7925	18.2161	31.9374	0.557413	2	84.4493	59.2009	77.6501	1.35525	60.6134		4.37873	0
24259	Thu Mar 23 14:28:20 2017_x000D_	39.8922	18.1095	27.9087	0.487099	2	84.4493	59.2009	77.6501	1.35525	60.6122		4.38899	0
24260	Thu Mar 23 14:28:20 2017_x000D_	39.9924	18.0029	31.9363	0.557394	2	84.4493	59.2009	77.6501	1.35525	60.611		9.70287	0
24261	Thu Mar 23 14:28:20 2017_x000D_	40.2973	17.895	27.9087	0.487099	2	84.4493	59.2009	77.6501	1.35525	60.4614		6.87249	9.33119
24262	Thu Mar 23 14:28:20 2017_x000D_	40.4997	17.7877	25.2157	0.440097	2	84.6769	58.9889	85.0095	1.4837	60.4083		11.103	0
24263	Thu Mar 23 14:28:20 2017_x000D_	40.8018	17.5739	18.5419	0.323617	2	84.6769	58.9889	85.0095	1.4837	60.3343		4.37698	0
24264	Thu Mar 23 14:28:20 2017_x000D_	40.9012	17.4671	9.20862	0.160721	2	84.6769	58.9889	85.0095	1.4837	60.3355		0.015	0
24265	Thu Mar 23 14:28:20 2017_x000D_	40.9009	17.4667	-2.57343	-0.0449149	2	84.6769	58.9889	85.0095	1.4837	60.336		6.15603	0
24266	Thu Mar 23 14:28:20 2017_x000D_	40.6957	17.4673	-21.3541	-0.3727	2	84.6769	58.9889	85.0095	1.4837	60.4846		3.19311	29.0081
24267	Thu Mar 23 14:28:20 2017_x000D_	40.6929	17.3609	-29.2077	-0.509771	2	85.0653	59.8744	74.1992	1.29502	61.4517		0.0127279	0
24268	Thu Mar 23 14:28:20 2017_x000D_	40.6932	17.3606	-36.9907	-0.645609	2	85.0653	59.8744	74.1992	1.29502	61.4517		4.47604	0
24269	Thu Mar 23 14:28:20 2017_x000D_	40.7992	17.4656	-53.5538	-0.934689	2	85.0653	59.8744	74.1992	1.29502	61.3025		3.07815	0
24270	Thu Mar 23 14:28:20 2017_x000D_	40.9018	17.4646	-59.1763	-1.03282	2	85.0653	59.8744	74.1992	1.29502	61.2291		14.2234	52.6896
24271	Thu Mar 23 14:28:20 2017_x000D_	41.1179	17.8866	-71.6757	-1.25098	2	85.1926	61.6261	86.4069	1.50808	62.0945		6.35614	0
24272	Thu Mar 23 14:28:20 2017_x000D_	41.1234	18.0984	-77.1081	-1.34579	2	85.1926	61.6261	86.4069	1.50808	61.9415		20.112	0
24273	Thu Mar 23 14:28:20 2017_x000D_	41.3439	18.7315	-77.1101	-1.34582	2	85.1926	61.6261	86.4069	1.50808	61.3405		12.6908	0
24274	Thu Mar 23 14:28:20 2017_x000D_	41.3542	19.1544	-77.1078	-1.34579	2	85.1926	61.6261	86.4069	1.50808	61.0381		26.1995	33.2553
24275	Thu Mar 23 14:28:21 2017_x000D_	41.5797	19.9981	-77.1087	-1.3458	2	85.3533	62.7229	84.3929	1.47293	61.1681		13.0855	0
24276	Thu Mar 23 14:28:21 2017_x000D_	41.6923	20.4195	-74.3536	-1.29772	2	85.3533	62.7229	84.3929	1.47293	60.7936		12.6728	0
24277	Thu Mar 23 14:28:21 2017_x000D_	41.7026	20.8418	-74.3507	-1.29766	2	85.3533	62.7229	84.3929	1.47293	60.4931		20.0561	0
24278	Thu Mar 23 14:28:21 2017_x000D_	41.9226	21.4731	-74.3519	-1.29768	2	85.3533	62.7229	84.3929	1.47293	59.898		7.07207	0
24279	Thu Mar 23 14:28:21 2017_x000D_	42.0299	21.683	-71.6659	-1.25081	2	85.3533	62.7229	84.3929	1.47293	59.6757		9.49781	58.9517
24280	Thu Mar 23 14:28:21 2017_x000D_	42.0376	21.9995	-70.7844	-1.23542	2	85.2531	64.6854	95.7898	1.67185	60.7426		17.0447	0
24281	Thu Mar 23 14:28:21 2017_x000D_	42.2548	22.5245	-71.6644	-1.25078	2	85.2531	64.6854	95.7898	1.67185	60.2196		11.3759	0
24282	Thu Mar 23 14:28:21 2017_x000D_	42.4668	22.8389	-70.7883	-1.23549	2	85.2531	64.6854	95.7898	1.67185	59.8481		19.2479	0
24283	Thu Mar 23 14:28:21 2017_x000D_	42.584	23.4697	-68.0609	-1.18789	2	85.2531	64.6854	95.7898	1.67185	59.3244		7.06406	79.9183
24284	Thu Mar 23 14:28:21 2017_x000D_	42.6913	23.6793	-70.7863	-1.23545	2	84.687	67.2885	90.9472	1.58733	60.5426		13.0353	0
24285	Thu Mar 23 14:28:21 2017_x000D_	42.8034	24.0991	-68.0599	-1.18787	2	84.687	67.2885	90.9472	1.58733	60.1628		17.0029	0
24286	Thu Mar 23 14:28:21 2017_x000D_	43.0201	24.6228	-69.0534	-1.20521	2	84.687	67.2885	90.9472	1.58733	59.6363		11.3493	0
24287	Thu Mar 23 14:28:21 2017_x000D_	43.2317	24.9364	-68.0625	-1.18791	2	84.687	67.2885	90.9472	1.58733	59.2642		19.2125	52.8989
24288	Thu Mar 23 14:28:21 2017_x000D_	43.3489	25.566	-70.7862	-1.23545	2	84.3819	69.0252	93.8376	1.63777	59.7696		11.3219	0
24289	Thu Mar 23 14:28:21 2017_x000D_	43.5602	25.8787	-71.6699	-1.25088	2	84.3819	69.0252	93.8376	1.63777	59.3972		19.9441	0
24290	Thu Mar 23 14:28:21 2017_x000D_	43.7789	26.5065	-71.6702	-1.25088	2	84.3819	69.0252	93.8376	1.63777	58.7915		9.45268	0
24291	Thu Mar 23 14:28:21 2017_x000D_	43.7864	26.8215	-70.7863	-1.23545	2	84.3819	69.0252	93.8376	1.63777	58.5589		11.3086	98.1074
24292	Thu Mar 23 14:28:21 2017_x000D_	43.9975	27.1338	-71.6705	-1.25089	2	84.2153	72.2912	93.8376	1.63777	60.4703		19.9166	0
24293	Thu Mar 23 14:28:21 2017_x000D_	44.216	27.7607	-71.6708	-1.25089	2	84.2153	72.2912	93.8376	1.63777	59.8574		9.44361	0
24294	Thu Mar 23 14:28:21 2017_x000D_	44.2234	28.0754	-70.7863	-1.23545	2	84.2153	72.2912	93.8376	1.63777	59.6187		14.0436	0
24295	Thu Mar 23 14:28:21 2017_x000D_	44.4367	28.4921	-70.7882	-1.23549	2	84.2153	72.2912	93.8376	1.63777	59.1667		19.8853	0
24296	Thu Mar 23 14:28:21 2017_x000D_	44.6549	29.118	-70.7883	-1.23549	2	84.2153	72.2912	93.8376	1.63777	58.5572		9.41955	78.5584
24297	Thu Mar 23 14:28:22 2017_x000D_	44.6622	29.4319	-71.6678	-1.25084	2	84.2982	74.9085	91.4601	1.59628	60.3252		19.8682	0
24298	Thu Mar 23 14:28:22 2017_x000D_	44.8801	30.0573	-71.668	-1.25084	2	84.2982	74.9085	91.4601	1.59628	59.7111		11.2737	0
24299	Thu Mar 23 14:28:22 2017_x000D_	45.0906	30.3686	-70.7882	-1.23549	2	84.2982	74.9085	91.4601	1.59628	59.3383		22.8422	0
24300	Thu Mar 23 14:28:22 2017_x000D_	45.3107	31.0975	-71.6705	-1.25089	2	84.2982	74.9085	91.4601	1.59628	58.6466		9.41655	84.9263
24301	Thu Mar 23 14:28:22 2017_x000D_	45.318	31.4113	-70.7843	-1.23542	2	84.154	77.7357	91.612	1.59893	60.4499		11.2463	0
24302	Thu Mar 23 14:28:22 2017_x000D_	45.5282	31.7217	-71.6708	-1.25089	2	84.154	77.7357	91.612	1.59893	60.077		19.8141	0
24303	Thu Mar 23 14:28:22 2017_x000D_	45.7455	32.3454	-71.6711	-1.2509	2	84.154	77.7357	91.612	1.59893	59.46		6.99301	0
24304	Thu Mar 23 14:28:22 2017_x000D_	45.8519	32.5528	-74.3748	-1.29808	2	84.154	77.7357	91.612	1.59893	59.233		19.0533	91.4791
24305	Thu Mar 23 14:28:22 2017_x000D_	45.9675	33.1773	-71.6696	-1.25087	2	84.2147	80.7844	89.0527	1.55426	61.0679		9.9033	0
24306	Thu Mar 23 14:28:22 2017_x000D_	46.0762	33.489	-73.6153	-1.28483	2	84.2147	80.7844	89.0527	1.55426	60.7569		9.87952	0
24307	Thu Mar 23 14:28:22 2017_x000D_	46.1845	33.8	-71.6699	-1.25088	2	84.2147	80.7844	89.0527	1.55426	60.4469		15.9637	0
24308	Thu Mar 23 14:28:22 2017_x000D_	46.2979	34.3199	-73.6147	-1.28482	2	84.2147	80.7844	89.0527	1.55426	59.9719		9.87102	39.5369
24309	Thu Mar 23 14:28:22 2017_x000D_	46.4062	34.6306	-71.6684	-1.25085	2	84.3641	82.0938	88.3268	1.54159	60.7746		13.939	0
24310	Thu Mar 23 14:28:22 2017_x000D_	46.6181	35.0441	-71.6705	-1.25089	2	84.3641	82.0938	88.3268	1.54159	60.3194		6.25066	0
24311	Thu Mar 23 14:28:22 2017_x000D_	46.6229	35.2524	-71.6687	-1.25085	2	84.3641	82.0938	88.3268	1.54159	60.1541		6.24759	0
24312	Thu Mar 23 14:28:22 2017_x000D_	46.6276	35.4606	-71.6668	-1.25082	2	84.3641	82.0938	88.3268	1.54159	59.9892		13.9243	0
24313	Thu Mar 23 14:28:22 2017_x000D_	46.8394	35.8736	-71.669	-1.25086	2	84.3641	82.0938	88.3268	1.54159	59.5349		0	13.049
24314	Thu Mar 23 14:28:22 2017_x000D_	46.8394	35.8736	-71.669	-1.25086	2	84.3419	82.5282	129.187	2.25474	59.8589		16.7811	0
24315	Thu Mar 23 14:28:22 2017_x000D_	47.0532	36.3905	-65.392	-1.14131	2	84.3419	82.5282	129.187	2.25474	59.3223		9.85956	0
24316	Thu Mar 23 14:28:22 2017_x000D_	47.1612	36.7009	-61.5416	-1.0741	2	84.3419	82.5282	129.187	2.25474	59.0131		13.8959	0
24317	Thu Mar 23 14:28:22 2017_x000D_	47.3721	37.1133	-48.7226	-0.850369	2	84.3419	82.5282	129.187	2.25474	58.56		0.0127279	49.8274
24318	Thu Mar 23 14:28:23 2017_x000D_	47.3718	37.1136	-40.5992	-0.708589	2	82.7971	83.1383	168.756	2.94534	58.0795		6.95673	0
24319	Thu Mar 23 14:28:23 2017_x000D_	47.4775	37.32	-34.1812	-0.596574	2	82.7971	83.1383	168.756	2.94534	57.8515		3.03029	0
24320	Thu Mar 23 14:28:23 2017_x000D_	47.5785	37.3186	-27.5203	-0.480319	2	82.7971	83.1383	168.756	2.94534	57.791		11.0505	0
24321	Thu Mar 23 14:28:23 2017_x000D_	47.8858	37.5217	-13.4209	-0.234238	2	82.7971	83.1383	168.756	2.94534	57.4428		6.06671	51.8533
24322	Thu Mar 23 14:28:23 2017_x000D_	48.088	37.5186	-7.78448	-0.135865	2	81.0693	83.0911	184.901	3.22714	56.2549		9.64748	0
24323	Thu Mar 23 14:28:23 2017_x000D_	48.3939	37.6178	7.16396	0.125035	2	81.0693	83.0911	184.901	3.22714	55.9956		9.07934	0
24324	Thu Mar 23 14:28:23 2017_x000D_	48.6965	37.6126	6.85774	0.11969	2	81.0693	83.0911	184.901	3.22714	55.8238		18.4217	0
24325	Thu Mar 23 14:28:23 2017_x000D_	49.2999	37.4987	15.4222	0.269167	2	81.0693	83.0911	184.901	3.22714	55.5694		12.4829	79.7872
24326	Thu Mar 23 14:28:23 2017_x000D_	49.701	37.388	12.6184	0.220233	2	78.5098	82.3684	186.623	3.25719	53.4152		22.0444	0
24327	Thu Mar 23 14:28:23 2017_x000D_	50.4022	37.1683	7.15862	0.124942	2	78.5098	82.3684	186.623	3.25719	53.2267		0	0
24328	Thu Mar 23 14:28:23 2017_x000D_	50.4022	37.1683	7.15862	0.124942	2	78.5098	82.3684	186.623	3.25719	53.2267		21.3624	0
24329	Thu Mar 23 14:28:23 2017_x000D_	51.1048	37.0525	3.91536	0.0683359	2	78.5098	82.3684	186.623	3.25719	52.9581		18.1167	0
24330	Thu Mar 23 14:28:23 2017_x000D_	51.7086	37.0421	-1.98306	-0.0346109	2	78.5098	82.3684	186.623	3.25719	52.6572		12.0767	53.2124
24331	Thu Mar 23 14:28:23 2017_x000D_	52.1111	37.0353	-1.98374	-0.0346229	2	76.8028	81.8864	184.952	3.22803	51.1986		18.3739	0
24332	Thu Mar 23 14:28:23 2017_x000D_	52.7164	37.1287	-4.91545	-0.0857908	2	76.8028	81.8864	184.952	3.22803	50.8272		12.0617	0
24333	Thu Mar 23 14:28:23 2017_x000D_	53.1184	37.1219	-4.91676	-0.0858137	2	76.8028	81.8864	184.952	3.22803	50.644		12.0587	0
24334	Thu Mar 23 14:28:23 2017_x000D_	53.5203	37.1151	-4.91809	-0.0858368	2	76.8028	81.8864	184.952	3.22803	50.4633		24.3097	65.8877
24335	Thu Mar 23 14:28:23 2017_x000D_	54.3256	37.2052	-1.9808	-0.0345715	2	74.6628	81.3925	180	3.14159	48.6428		6.01886	0
24336	Thu Mar 23 14:28:23 2017_x000D_	54.5262	37.2018	-1.98117	-0.0345779	2	74.6628	81.3925	180	3.14159	48.5623		12.0407	0
24337	Thu Mar 23 14:28:23 2017_x000D_	54.9275	37.195	-1.9818	-0.0345889	2	74.6628	81.3925	180	3.14159	48.4035		18.323	0
24338	Thu Mar 23 14:28:23 2017_x000D_	55.5311	37.2883	0.975303	0.0170222	2	74.6628	81.3925	180	3.14159	48.075		6.01287	91.5062
24339	Thu Mar 23 14:28:24 2017_x000D_	55.7315	37.2849	0.975288	0.017022	2	71.6569	80.8745	184.082	3.21284	46.4077		18.0326	0
24340	Thu Mar 23 14:28:24 2017_x000D_	56.3325	37.2747	0.975301	0.0170222	2	71.6569	80.8745	184.082	3.21284	46.2145		9.52156	0
24341	Thu Mar 23 14:28:24 2017_x000D_	56.6308	37.1663	3.78885	0.066128	2	71.6569	80.8745	184.082	3.21284	46.2189		15.345	0
24342	Thu Mar 23 14:28:24 2017_x000D_	57.1334	37.2613	6.87587	0.120006	2	71.6569	80.8745	184.082	3.21284	45.9679		12.3971	0
24343	Thu Mar 23 14:28:24 2017_x000D_	57.5317	37.1512	9.787	0.170815	2	71.6569	80.8745	184.082	3.21284	45.9483		18.2579	84.5117
24344	Thu Mar 23 14:28:24 2017_x000D_	58.1296	37.0376	6.87298	0.119956	2	68.8553	80.5798	187.25	3.26814	44.8438		0	0
24345	Thu Mar 23 14:28:24 2017_x000D_	58.1296	37.0376	6.87298	0.119956	2	68.8553	80.5798	187.25	3.26814	44.8438		17.9906	0
24346	Thu Mar 23 14:28:24 2017_x000D_	58.7292	37.0274	6.87471	0.119986	2	68.8553	80.5798	187.25	3.26814	44.7141		11.9867	0
24347	Thu Mar 23 14:28:24 2017_x000D_	59.1287	37.0207	6.87584	0.120006	2	68.8553	80.5798	187.25	3.26814	44.6318		19.0054	91.0244
24348	Thu Mar 23 14:28:24 2017_x000D_	59.724	36.804	6.87187	0.119937	2	65.8361	80.279	180	3.14159	43.9025		11.9747	0
24349	Thu Mar 23 14:28:24 2017_x000D_	60.1231	36.7973	6.87298	0.119956	2	65.8361	80.279	180	3.14159	43.8554		17.9516	0
24350	Thu Mar 23 14:28:24 2017_x000D_	60.7214	36.7872	6.8747	0.119986	2	65.8361	80.279	180	3.14159	43.7915		6.73297	0
24351	Thu Mar 23 14:28:24 2017_x000D_	60.9189	36.6806	3.92393	0.0684854	2	65.8361	80.279	180	3.14159	43.8748		17.9396	71.6323
24352	Thu Mar 23 14:28:24 2017_x000D_	61.5168	36.6705	3.92485	0.0685016	2	63.4652	79.9959	183.593	3.2043	43.3692		8.95926	0
24353	Thu Mar 23 14:28:24 2017_x000D_	61.8154	36.6655	3.78433	0.066049	2	63.4652	79.9959	183.593	3.2043	43.3618		8.96825	0
24354	Thu Mar 23 14:28:24 2017_x000D_	62.1143	36.6605	3.92579	0.0685179	2	63.4652	79.9959	183.593	3.2043	43.3565		11.9446	0
24355	Thu Mar 23 14:28:24 2017_x000D_	62.5124	36.6539	3.92635	0.0685277	2	63.4652	79.9959	183.593	3.2043	43.3525		15.2374	40.8637
24356	Thu Mar 23 14:28:24 2017_x000D_	63.0079	36.5423	0.956707	0.0166977	2	62.1871	79.5249	189.017	3.29896	42.9904		10.8841	0
24357	Thu Mar 23 14:28:24 2017_x000D_	63.3098	36.7435	0.9629	0.0168058	2	62.1871	79.5249	189.017	3.29896	42.7961		15.2221	0
24358	Thu Mar 23 14:28:24 2017_x000D_	63.8048	36.632	-1.86778	-0.0325989	2	62.1871	79.5249	189.017	3.29896	42.9234		9.4699	0
24359	Thu Mar 23 14:28:24 2017_x000D_	64.1048	36.7302	0.962932	0.0168063	2	62.1871	79.5249	189.017	3.29896	42.8376		14.8941	0
24360	Thu Mar 23 14:28:24 2017_x000D_	64.6012	36.7218	0.96289	0.0168056	2	62.1871	79.5249	189.017	3.29896	42.8711		9.46569	39.4101
24361	Thu Mar 23 14:28:25 2017_x000D_	64.8977	36.6139	3.92988	0.0685893	2	60.8981	79.2715	186.623	3.25719	42.8447		6.70285	0
24362	Thu Mar 23 14:28:25 2017_x000D_	65.0977	36.7135	0.962946	0.0168066	2	60.8981	79.2715	186.623	3.25719	42.7647		12.3064	0
24363	Thu Mar 23 14:28:25 2017_x000D_	65.493	36.6039	3.9308	0.0686054	2	60.8981	79.2715	186.623	3.25719	42.9143		2.97039	0
24364	Thu Mar 23 14:28:25 2017_x000D_	65.592	36.6023	3.78973	0.0661432	2	60.8981	79.2715	186.623	3.25719	42.9266		14.8792	33.0235
24365	Thu Mar 23 14:28:25 2017_x000D_	66.0879	36.5937	-2.01257	-0.0351259	2	59.8255	79.024	193.563	3.37831	42.89		8.91421	0
24366	Thu Mar 23 14:28:25 2017_x000D_	66.385	36.5888	-1.87168	-0.0326669	2	59.8255	79.024	193.563	3.37831	42.9392		0.024	0
24367	Thu Mar 23 14:28:25 2017_x000D_	66.385	36.588	-19.9914	-0.348916	2	59.8255	79.024	193.563	3.37831	42.94		4.29574	0
24368	Thu Mar 23 14:28:25 2017_x000D_	66.2843	36.4862	-29.0512	-0.507039	2	59.8255	79.024	193.563	3.37831	43.0253		3.10225	26.689
24369	Thu Mar 23 14:28:25 2017_x000D_	66.283	36.3828	-39.2448	-0.684952	2	58.9693	78.7824	193.14	3.37093	43.0258		4.28093	0
24370	Thu Mar 23 14:28:25 2017_x000D_	66.1828	36.2812	-51.0674	-0.891295	2	58.9693	78.7824	193.14	3.37093	43.109		0.0182483	0
24371	Thu Mar 23 14:28:25 2017_x000D_	66.1834	36.2811	-63.4136	-1.10678	2	58.9693	78.7824	193.14	3.37093	43.1092		0.0247386	0
24372	Thu Mar 23 14:28:25 2017_x000D_	66.1842	36.2813	-80.9174	-1.41228	2	58.9693	78.7824	193.14	3.37093	43.1091		2.98226	0
24373	Thu Mar 23 14:28:25 2017_x000D_	66.2836	36.28	-89.1397	-1.55578	2	58.9693	78.7824	193.14	3.37093	43.1272		6.19584	57.9448
24374	Thu Mar 23 14:28:25 2017_x000D_	66.287	36.4865	254.756	4.44633	2	58.1866	77.0166	180	3.14159	41.3317		3.09937	0
24375	Thu Mar 23 14:28:25 2017_x000D_	66.2886	36.5898	248.805	4.34246	2	58.1866	77.0166	180	3.14159	41.2307		3.09928	0
24376	Thu Mar 23 14:28:25 2017_x000D_	66.29	36.6931	242.737	4.23657	2	58.1866	77.0166	180	3.14159	41.1297		17.1741	0
24377	Thu Mar 23 14:28:25 2017_x000D_	65.8996	37.1118	235.058	4.10254	2	58.1866	77.0166	180	3.14159	40.6434		11.0156	105.238
24378	Thu Mar 23 14:28:25 2017_x000D_	65.706	37.4238	236.688	4.13098	2	57.9213	73.5187	188.37	3.28768	36.9248		11.0207	0
24379	Thu Mar 23 14:28:25 2017_x000D_	65.5124	37.736	235.058	4.10254	2	57.9213	73.5187	188.37	3.28768	36.579		15.2468	0
24380	Thu Mar 23 14:28:25 2017_x000D_	65.2213	38.1526	237.386	4.14317	2	57.9213	73.5187	188.37	3.28768	36.1116		23.7719	0
24381	Thu Mar 23 14:28:25 2017_x000D_	64.7351	38.7783	242.74	4.23661	2	57.9213	73.5187	188.37	3.28768	35.4023		23.3834	72.9334
24382	Thu Mar 23 14:28:26 2017_x000D_	64.4489	39.5033	246.363	4.29984	2	57.6031	71.1085	223.768	3.90549	32.3381		11.013	0
24383	Thu Mar 23 14:28:26 2017_x000D_	64.2553	39.8152	250.352	4.36946	2	57.6031	71.1085	223.768	3.90549	31.9925		9.25017	0
24384	Thu Mar 23 14:28:26 2017_x000D_	64.2602	40.1235	251.348	4.38684	2	57.6031	71.1085	223.768	3.90549	31.6921		17.8296	0
24385	Thu Mar 23 14:28:26 2017_x000D_	63.9708	40.6426	254.771	4.44658	2	57.6031	71.1085	223.768	3.90549	31.1242		9.72363	53.7445
24386	Thu Mar 23 14:28:26 2017_x000D_	63.8765	40.9527	256.666	4.47967	2	57.2533	69.3515	277.045	4.83535	29.1609		18.733	0
24387	Thu Mar 23 14:28:26 2017_x000D_	63.7871	41.5707	259.429	4.52789	2	57.2533	69.3515	277.045	4.83535	28.5388		9.71702	0
24388	Thu Mar 23 14:28:26 2017_x000D_	63.6929	41.8806	257.351	4.49162	2	57.2533	69.3515	277.045	4.83535	28.2156		9.71789	0
24389	Thu Mar 23 14:28:26 2017_x000D_	63.5986	42.1905	259.43	4.52791	2	57.2533	69.3515	277.045	4.83535	27.8923		18.7262	0
24390	Thu Mar 23 14:28:26 2017_x000D_	63.5094	42.8083	256.665	4.47965	2	57.2533	69.3515	277.045	4.83535	27.2705		12.6742	157.345
24391	Thu Mar 23 14:28:26 2017_x000D_	63.4168	43.2205	259.43	4.52791	2	57.2884	64.1068	271.108	4.73172	21.7668		18.7143	0
24392	Thu Mar 23 14:28:26 2017_x000D_	63.3276	43.8379	256.664	4.47963	2	57.2884	64.1068	271.108	4.73172	21.1495		12.6677	0
24393	Thu Mar 23 14:28:26 2017_x000D_	63.2351	44.2499	259.43	4.52791	2	57.2884	64.1068	271.108	4.73172	20.7282		18.702	0
24394	Thu Mar 23 14:28:26 2017_x000D_	63.146	44.8669	256.663	4.47962	2	57.2884	64.1068	271.108	4.73172	20.1118		10.9939	85.2956
24395	Thu Mar 23 14:28:26 2017_x000D_	62.9528	45.1783	257.351	4.49161	2	57.4251	61.2669	261.681	4.5672	17.0117		9.70754	0
24396	Thu Mar 23 14:28:26 2017_x000D_	62.8587	45.4879	253.966	4.43254	2	57.4251	61.2669	261.681	4.5672	16.6883		19.4007	0
24397	Thu Mar 23 14:28:26 2017_x000D_	62.6705	46.1066	253.966	4.43254	2	57.4251	61.2669	261.681	4.5672	16.0421		12.2837	0
24398	Thu Mar 23 14:28:26 2017_x000D_	62.6773	46.516	253.964	4.43252	2	57.4251	61.2669	261.681	4.5672	15.6581		10.9914	85.4741
24399	Thu Mar 23 14:28:26 2017_x000D_	62.4841	46.8273	254.768	4.44654	2	57.3446	58.4189	261.681	4.5672	12.6799		22.3324	0
24400	Thu Mar 23 14:28:26 2017_x000D_	62.2977	47.548	253.965	4.43253	2	57.3446	58.4189	261.681	4.5672	11.9461		6.13885	0
24401	Thu Mar 23 14:28:26 2017_x000D_	62.3011	47.7526	253.965	4.43252	2	57.3446	58.4189	261.681	4.5672	11.7617		19.3789	0
24402	Thu Mar 23 14:28:26 2017_x000D_	62.1131	48.3706	253.965	4.43252	2	57.3446	58.4189	261.681	4.5672	11.1224		9.67996	78.9742
24403	Thu Mar 23 14:28:26 2017_x000D_	62.0192	48.6793	257.353	4.49165	2	57.2536	55.788	266.15	4.64519	8.5583		18.6562	0
24404	Thu Mar 23 14:28:27 2017_x000D_	61.9304	49.2948	254.767	4.44652	2	57.2536	55.788	266.15	4.64519	8.00213		10.9898	0
24405	Thu Mar 23 14:28:27 2017_x000D_	61.7373	49.6061	253.965	4.43253	2	57.2536	55.788	266.15	4.64519	7.63672		9.19032	0
24406	Thu Mar 23 14:28:27 2017_x000D_	61.7425	49.9124	254.767	4.44652	2	57.2536	55.788	266.15	4.64519	7.39411		22.2982	0
24407	Thu Mar 23 14:28:27 2017_x000D_	61.5564	50.632	253.964	4.4325	2	57.2536	55.788	266.15	4.64519	6.71554		10.9764	72.4691
24408	Thu Mar 23 14:28:27 2017_x000D_	61.3635	50.9429	254.768	4.44654	2	57.152	53.3745	265.9	4.64083	4.86307		22.2888	0
24409	Thu Mar 23 14:28:27 2017_x000D_	61.1775	51.6622	253.965	4.43252	2	57.152	53.3745	265.9	4.64083	4.37454		6.1209	0
24410	Thu Mar 23 14:28:27 2017_x000D_	61.181	51.8662	253.964	4.43251	2	57.152	53.3745	265.9	4.64083	4.30207		13.6506	0
24411	Thu Mar 23 14:28:27 2017_x000D_	60.9898	52.2791	253.965	4.43252	2	57.152	53.3745	265.9	4.64083	3.99107		19.3381	239.127
24412	Thu Mar 23 14:28:27 2017_x000D_	60.8022	52.8958	253.965	4.43252	1	64.6766	50.7447	100.133	1.74765	4.4315		6.1179	0
24413	Thu Mar 23 14:28:27 2017_x000D_	60.8057	53.0997	253.964	4.43251	1	64.6766	50.7447	100.133	1.74765	4.53099		12.2328	0
24414	Thu Mar 23 14:28:27 2017_x000D_	60.8127	53.5074	253.963	4.43248	1	64.6766	50.7447	100.133	1.74765	4.74997		19.3257	0
24415	Thu Mar 23 14:28:27 2017_x000D_	60.6252	54.1237	253.963	4.43249	1	64.6766	50.7447	100.133	1.74765	5.27556		8.56286	230.007
24416	Thu Mar 23 14:28:27 2017_x000D_	60.4307	54.3326	253.964	4.43252	2	57.1239	49.4263	265.9	4.64083	5.91665		12.2209	0
24417	Thu Mar 23 14:28:27 2017_x000D_	60.4378	54.7399	253.963	4.43249	2	57.1239	49.4263	265.9	4.64083	6.26229		13.6372	0
24418	Thu Mar 23 14:28:27 2017_x000D_	60.2468	55.1524	253.964	4.43251	2	57.1239	49.4263	265.9	4.64083	6.52233		13.6345	0
24419	Thu Mar 23 14:28:27 2017_x000D_	60.0558	55.5648	253.965	4.43252	2	57.1239	49.4263	265.9	4.64083	6.80274		6.10596	0
24420	Thu Mar 23 14:28:27 2017_x000D_	60.0594	55.7683	253.964	4.43251	2	57.1239	49.4263	265.9	4.64083	6.98843		13.6305	112.214
24421	Thu Mar 23 14:28:27 2017_x000D_	59.8685	56.1806	253.965	4.43252	2	57.5204	45.7069	265.9	4.64083	10.7337		6.10596	0
24422	Thu Mar 23 14:28:27 2017_x000D_	59.8721	56.3841	253.964	4.43251	2	57.5204	45.7069	265.9	4.64083	10.9331		6.1029	0
24423	Thu Mar 23 14:28:27 2017_x000D_	59.8756	56.5875	253.963	4.4325	2	57.5204	45.7069	265.9	4.64083	11.1326		13.6223	0
24424	Thu Mar 23 14:28:27 2017_x000D_	59.6847	56.9995	259.448	4.52823	2	57.5204	45.7069	265.9	4.64083	11.4981		9.6429	83.6963
24425	Thu Mar 23 14:28:28 2017_x000D_	59.5911	57.307	262.715	4.58524	2	58.517	43.1011	292.176	5.09944	14.2464		6.0939	0
24426	Thu Mar 23 14:28:28 2017_x000D_	59.5946	57.5101	268.23	4.6815	2	58.517	43.1011	292.176	5.09944	14.4492		0.0192094	0
24427	Thu Mar 23 14:28:28 2017_x000D_	59.5942	57.5096	-80.655	-1.4077	2	58.517	43.1011	292.176	5.09944	14.4487		4.2853	0
24428	Thu Mar 23 14:28:28 2017_x000D_	59.4966	57.6139	-71.8263	-1.2536	2	58.517	43.1011	292.176	5.09944	14.5458		6.74726	127.463
24429	Thu Mar 23 14:28:28 2017_x000D_	59.5985	57.8144	-56.5842	-0.987581	2	60.6549	39.4294	296.037	5.16682	18.4153		3.04833	0
24430	Thu Mar 23 14:28:28 2017_x000D_	59.6	57.916	-50.3859	-0.8794	2	60.6549	39.4294	296.037	5.16682	18.5167		0.0127279	0
24431	Thu Mar 23 14:28:28 2017_x000D_	59.5997	57.9163	-42.4422	-0.740755	2	60.6549	39.4294	296.037	5.16682	18.517		10.7457	0
24432	Thu Mar 23 14:28:28 2017_x000D_	59.8999	58.1117	-28.2294	-0.492696	2	60.6549	39.4294	296.037	5.16682	18.6975		2.96795	71.3686
24433	Thu Mar 23 14:28:28 2017_x000D_	59.9988	58.1092	-21.8594	-0.381519	2	61.6314	37.2601	312.734	5.45823	20.9129		6.77015	0
24434	Thu Mar 23 14:28:28 2017_x000D_	60.1014	58.3102	-10.0141	-0.174778	2	61.6314	37.2601	312.734	5.45823	21.1056		5.93938	0
24435	Thu Mar 23 14:28:28 2017_x000D_	60.2993	58.3046	-10.0155	-0.174803	2	61.6314	37.2601	312.734	5.45823	21.0866		12.2279	0
24436	Thu Mar 23 14:28:28 2017_x000D_	60.6967	58.3952	-7.15605	-0.124897	2	61.6314	37.2601	312.734	5.45823	21.1558		20.7592	0
24437	Thu Mar 23 14:28:28 2017_x000D_	61.3884	58.3757	-6.7473	-0.117763	2	61.6314	37.2601	312.734	5.45823	21.117		12.2077	66.1145
24438	Thu Mar 23 14:28:28 2017_x000D_	61.7852	58.4659	-9.47778	-0.165418	2	63.436	35.9951	296.13	5.16844	22.5314		8.89549	0
24439	Thu Mar 23 14:28:28 2017_x000D_	62.0816	58.4576	-10.0208	-0.174897	2	63.436	35.9951	296.13	5.16844	22.5033		25.2899	0
24440	Thu Mar 23 14:28:28 2017_x000D_	62.8761	58.7394	-12.8242	-0.223824	2	63.436	35.9951	296.13	5.16844	22.7512		12.183	0
24441	Thu Mar 23 14:28:28 2017_x000D_	63.2721	58.8294	-15.5671	-0.271697	2	63.436	35.9951	296.13	5.16844	22.8349		15.0668	47.8247
24442	Thu Mar 23 14:28:28 2017_x000D_	63.7667	58.9166	-19.1994	-0.335092	2	64.3704	34.7035	295.122	5.15085	24.2206		12.1706	0
24443	Thu Mar 23 14:28:28 2017_x000D_	64.1623	59.0065	-21.8857	-0.381978	2	64.3704	34.7035	295.122	5.15085	24.3039		19.8276	0
24444	Thu Mar 23 14:28:28 2017_x000D_	64.7578	59.2932	-24.4682	-0.427051	2	64.3704	34.7035	295.122	5.15085	24.5928		10.6826	0
24445	Thu Mar 23 14:28:28 2017_x000D_	65.0564	59.4872	-25.7191	-0.448882	2	64.3704	34.7035	295.122	5.15085	24.7932		19.8008	50.505
24446	Thu Mar 23 14:28:29 2017_x000D_	65.6511	59.7735	-28.2765	-0.493518	2	65.0981	33.1854	296.818	5.18045	26.5939		13.1938	0
24447	Thu Mar 23 14:28:29 2017_x000D_	66.0473	59.9644	-28.2772	-0.493531	2	65.0981	33.1854	296.818	5.18045	26.7958		8.40281	0
24448	Thu Mar 23 14:28:29 2017_x000D_	66.2469	60.1609	-28.2743	-0.493479	2	65.0981	33.1854	296.818	5.18045	27		22.4218	0
24449	Thu Mar 23 14:28:29 2017_x000D_	66.9386	60.444	-24.4629	-0.426958	2	65.0981	33.1854	296.818	5.18045	27.3207		10.6493	0
24450	Thu Mar 23 14:28:29 2017_x000D_	67.2362	60.6375	-25.7157	-0.448824	2	65.0981	33.1854	296.818	5.18045	27.5352		22.3922	53.21
24451	Thu Mar 23 14:28:29 2017_x000D_	67.927	60.9202	-21.872	-0.381739	2	66.6642	32.3528	291.868	5.09405	28.5953		6.57211	0
24452	Thu Mar 23 14:28:29 2017_x000D_	68.1244	61.0152	-24.4618	-0.426939	2	66.6642	32.3528	291.868	5.09405	28.6996		12.1029	0
24453	Thu Mar 23 14:28:29 2017_x000D_	68.5178	61.1046	-21.8738	-0.38177	2	66.6642	32.3528	291.868	5.09405	28.8115		19.7121	0
24454	Thu Mar 23 14:28:29 2017_x000D_	69.1097	61.3899	-19.1784	-0.334726	2	66.6642	32.3528	291.868	5.09405	29.1399		10.6026	149.943
24455	Thu Mar 23 14:28:29 2017_x000D_	69.4059	61.5827	-18.2093	-0.317813	2	70.3179	28.9423	315	5.49779	32.6531		9.2686	0
24456	Thu Mar 23 14:28:29 2017_x000D_	69.7009	61.6745	-21.8706	-0.381714	2	70.3179	28.9423	315	5.49779	32.738		22.3154	0
24457	Thu Mar 23 14:28:29 2017_x000D_	70.3893	61.9563	-18.2075	-0.317782	2	70.3179	28.9423	315	5.49779	33.0141		8.80596	0
24458	Thu Mar 23 14:28:29 2017_x000D_	70.6827	61.9475	-19.178	-0.334719	2	70.3179	28.9423	315	5.49779	33.0072		19.6531	61.0483
24459	Thu Mar 23 14:28:29 2017_x000D_	71.2728	62.232	-16.3821	-0.285922	2	71.9059	27.6698	336.853	5.87919	34.568		9.23442	0
24460	Thu Mar 23 14:28:29 2017_x000D_	71.5667	62.3235	-18.2083	-0.317795	2	71.9059	27.6698	336.853	5.87919	34.6554		18.4753	0
24461	Thu Mar 23 14:28:29 2017_x000D_	72.1546	62.5069	-18.2087	-0.317801	2	71.9059	27.6698	336.853	5.87919	34.838		13.0743	0
24462	Thu Mar 23 14:28:29 2017_x000D_	72.5472	62.6961	-18.2066	-0.317765	2	71.9059	27.6698	336.853	5.87919	35.0322		8.78206	0
24463	Thu Mar 23 14:28:29 2017_x000D_	72.8398	62.6872	-19.1783	-0.334725	2	71.9059	27.6698	336.853	5.87919	35.0299		10.5509	37.4954
24464	Thu Mar 23 14:28:29 2017_x000D_	73.1344	62.8793	-18.207	-0.317772	2	72.8196	26.817	315	5.49779	36.0637		17.7351	0
24465	Thu Mar 23 14:28:29 2017_x000D_	73.7198	62.9617	-20.8128	-0.363251	2	72.8196	26.817	315	5.49779	36.1559		17.0352	0
24466	Thu Mar 23 14:28:29 2017_x000D_	74.2103	63.2478	-24.48	-0.427257	2	72.8196	26.817	315	5.49779	36.4573		9.20292	0
24467	Thu Mar 23 14:28:29 2017_x000D_	74.5031	63.3393	-20.81	-0.363203	2	72.8196	26.817	315	5.49779	36.5611		9.20883	51.715
24468	Thu Mar 23 14:28:30 2017_x000D_	74.7962	63.4305	-24.4828	-0.427306	2	74.1794	25.7575	335.232	5.8509	37.678		18.3965	0
24469	Thu Mar 23 14:28:30 2017_x000D_	75.3816	63.6131	-24.4858	-0.427357	2	74.1794	25.7575	335.232	5.8509	37.8747		8.2966	0
24470	Thu Mar 23 14:28:30 2017_x000D_	75.5782	63.8076	-24.4821	-0.427293	2	74.1794	25.7575	335.232	5.8509	38.0758		13.0126	0
24471	Thu Mar 23 14:28:30 2017_x000D_	75.9689	63.996	-24.4818	-0.427287	2	74.1794	25.7575	335.232	5.8509	38.2803		9.18108	28.1263
24472	Thu Mar 23 14:28:30 2017_x000D_	76.261	64.0873	-20.8073	-0.363156	2	74.8648	25.1178	315	5.49779	38.9945		9.1861	0
24473	Thu Mar 23 14:28:30 2017_x000D_	76.5534	64.1782	-24.4846	-0.427337	2	74.8648	25.1178	315	5.49779	39.0969		14.5847	0
24474	Thu Mar 23 14:28:30 2017_x000D_	76.9447	64.4667	-21.8746	-0.381783	2	74.8648	25.1178	315	5.49779	39.4038		2.90249	0
24475	Thu Mar 23 14:28:30 2017_x000D_	77.0414	64.4636	-20.8045	-0.363108	2	74.8648	25.1178	315	5.49779	39.406		15.6226	33.0823
24476	Thu Mar 23 14:28:30 2017_x000D_	77.5283	64.6483	-26.9846	-0.47097	2	75.7677	24.4847	333.963	5.82876	40.2022		12.9763	0
24477	Thu Mar 23 14:28:30 2017_x000D_	77.9179	64.8362	-26.985	-0.470977	2	75.7677	24.4847	333.963	5.82876	40.4087		2.918	0
24478	Thu Mar 23 14:28:30 2017_x000D_	78.0151	64.8326	-40.8356	-0.712716	2	75.7677	24.4847	333.963	5.82876	40.4104		0.0127279	0
24479	Thu Mar 23 14:28:30 2017_x000D_	78.0154	64.8323	-48.6226	-0.848625	2	75.7677	24.4847	333.963	5.82876	40.4102		2.89331	0
24480	Thu Mar 23 14:28:30 2017_x000D_	77.919	64.8352	-58.472	-1.02053	2	75.7677	24.4847	333.963	5.82876	40.4078		4.23018	28.1306
24481	Thu Mar 23 14:28:30 2017_x000D_	78.0153	64.7322	-67.0505	-1.17025	2	76.4532	23.8449	323.366	5.6438	40.9171		0.0218403	0
24482	Thu Mar 23 14:28:30 2017_x000D_	78.016	64.7324	-84.1184	-1.46814	2	76.4532	23.8449	323.366	5.6438	40.9174		4.14721	0
24483	Thu Mar 23 14:28:30 2017_x000D_	78.1141	64.8298	267.836	4.67462	2	76.4532	23.8449	323.366	5.6438	41.0185		6.02443	0
24484	Thu Mar 23 14:28:30 2017_x000D_	78.1165	65.0306	252.015	4.39849	2	76.4532	23.8449	323.366	5.6438	41.2193		4.23298	100.837
24485	Thu Mar 23 14:28:30 2017_x000D_	78.0206	65.1341	243.86	4.25615	2	79.3688	22.1724	333.963	5.82876	42.9828		6.74563	0
24486	Thu Mar 23 14:28:30 2017_x000D_	77.9256	65.3379	231.114	4.03369	2	79.3688	22.1724	333.963	5.82876	43.1896		3.00612	0
24487	Thu Mar 23 14:28:30 2017_x000D_	77.9265	65.4381	225.191	3.93033	2	79.3688	22.1724	333.963	5.82876	43.2897		16.9015	0
24488	Thu Mar 23 14:28:30 2017_x000D_	77.5431	65.8509	217.502	3.79612	2	79.3688	22.1724	333.963	5.82876	43.7166		9.27776	77.0193
24489	Thu Mar 23 14:28:31 2017_x000D_	77.2538	65.9602	221.328	3.8629	2	81.6098	20.9198	337.215	5.88552	45.2506		12.673	0
24490	Thu Mar 23 14:28:31 2017_x000D_	76.9664	66.2698	221.701	3.86941	2	81.6098	20.9198	337.215	5.88552	45.5871		25.5377	0
24491	Thu Mar 23 14:28:31 2017_x000D_	76.2939	66.7917	229.054	3.99775	2	81.6098	20.9198	337.215	5.88552	46.1789		16.8994	0
24492	Thu Mar 23 14:28:31 2017_x000D_	75.9106	67.2045	229.054	3.99775	2	81.6098	20.9198	337.215	5.88552	46.6343		6.72026	0
24493	Thu Mar 23 14:28:31 2017_x000D_	75.8161	67.4076	231.113	4.03368	2	81.6098	20.9198	337.215	5.88552	46.8474		23.3846	42.3978
24494	Thu Mar 23 14:28:31 2017_x000D_	75.3382	68.0234	236.65	4.13031	2	82.7415	20.0733	334.274	5.83418	48.5183		8.44445	0
24495	Thu Mar 23 14:28:31 2017_x000D_	75.1467	68.2297	241.251	4.21063	2	82.7415	20.0733	334.274	5.83418	48.7516		17.51	0
24496	Thu Mar 23 14:28:31 2017_x000D_	74.8616	68.739	245.02	4.2764	2	82.7415	20.0733	334.274	5.83418	49.2995		9.50919	0
24497	Thu Mar 23 14:28:31 2017_x000D_	74.7682	69.0419	248.62	4.33924	2	82.7415	20.0733	334.274	5.83418	49.6135		10.8263	61.0825
24498	Thu Mar 23 14:28:31 2017_x000D_	74.5777	69.3484	247.532	4.32025	2	84.3304	18.8001	285.8	4.98815	51.4805		21.891	0
24499	Thu Mar 23 14:28:31 2017_x000D_	74.3921	70.0541	248.62	4.33924	2	84.3304	18.8001	285.8	4.98815	52.2086		6.71881	0
24500	Thu Mar 23 14:28:31 2017_x000D_	74.2975	70.2571	251.137	4.38316	2	84.3304	18.8001	285.8	4.98815	52.426		20.1619	0
24501	Thu Mar 23 14:28:31 2017_x000D_	74.0137	70.8663	248.621	4.33925	2	84.3304	18.8001	285.8	4.98815	53.0785		12.3878	84.038
24502	Thu Mar 23 14:28:31 2017_x000D_	73.9215	71.2688	251.137	4.38317	2	85.3343	16.1849	275.424	4.80706	56.2538		20.1551	0
24503	Thu Mar 23 14:28:31 2017_x000D_	73.6378	71.8778	248.62	4.33925	2	85.3343	16.1849	275.424	4.80706	56.9079		5.98547	0
24504	Thu Mar 23 14:28:31 2017_x000D_	73.6403	72.0773	248.62	4.33923	2	85.3343	16.1849	275.424	4.80706	57.1026		13.4336	0
24505	Thu Mar 23 14:28:31 2017_x000D_	73.4512	72.4832	248.62	4.33924	2	85.3343	16.1849	275.424	4.80706	57.5387		16.1872	0
24506	Thu Mar 23 14:28:31 2017_x000D_	73.2633	72.989	242.612	4.23438	2	85.3343	16.1849	275.424	4.80706	58.0725		8.44649	119.149
24507	Thu Mar 23 14:28:31 2017_x000D_	73.0717	73.1953	242.613	4.23439	2	85.5359	12.2184	276.838	4.83173	62.2378		13.4296	0
24508	Thu Mar 23 14:28:31 2017_x000D_	72.8827	73.6011	242.613	4.23439	2	85.5359	12.2184	276.838	4.83173	62.6733		16.1749	0
24509	Thu Mar 23 14:28:31 2017_x000D_	72.6949	74.1065	241.248	4.21057	2	85.5359	12.2184	276.838	4.83173	63.2062		10.8063	0
24510	Thu Mar 23 14:28:32 2017_x000D_	72.5047	74.4124	242.612	4.23439	2	85.5359	12.2184	276.838	4.83173	63.5445		14.9814	73.0329
24511	Thu Mar 23 14:28:32 2017_x000D_	72.2186	74.8217	240.316	4.1943	2	85.4415	9.7858	254.581	4.44328	66.3665		12.3682	0
24512	Thu Mar 23 14:28:32 2017_x000D_	72.1267	75.2236	242.612	4.23438	2	85.4415	9.7858	254.581	4.44328	66.7787		14.9706	0
24513	Thu Mar 23 14:28:32 2017_x000D_	71.8408	75.6326	245.019	4.27638	2	85.4415	9.7858	254.581	4.44328	67.2367		6.71482	0
24514	Thu Mar 23 14:28:32 2017_x000D_	71.7463	75.8355	242.612	4.23439	2	85.4415	9.7858	254.581	4.44328	67.4546		6.70539	102.325
24515	Thu Mar 23 14:28:32 2017_x000D_	71.6519	76.0381	245.019	4.27638	2	84.7389	6.4481	264.829	4.62214	70.8099		13.4175	0
24516	Thu Mar 23 14:28:32 2017_x000D_	71.463	76.4435	245.019	4.27638	2	84.7389	6.4481	264.829	4.62214	71.2433		10.8037	0
24517	Thu Mar 23 14:28:32 2017_x000D_	71.2728	76.7493	246.197	4.29694	2	84.7389	6.4481	264.829	4.62214	71.5793		13.4175	0
24518	Thu Mar 23 14:28:32 2017_x000D_	71.0839	77.1547	246.197	4.29695	2	84.7389	6.4481	264.829	4.62214	72.0131		4.22435	59.9229
24519	Thu Mar 23 14:28:32 2017_x000D_	70.9881	77.2579	247.534	4.32029	2	84.6219	4.4541	265.461	4.63318	74.0694		6.71083	0
24520	Thu Mar 23 14:28:32 2017_x000D_	70.8937	77.4607	245.019	4.27639	2	84.6219	4.4541	265.461	4.63318	74.2861		12.3522	0
24521	Thu Mar 23 14:28:32 2017_x000D_	70.802	77.8621	247.534	4.32028	2	84.6219	4.4541	265.461	4.63318	74.6976		6.71083	0
24522	Thu Mar 23 14:28:32 2017_x000D_	70.7076	78.0649	245.019	4.27638	2	84.6219	4.4541	265.461	4.63318	74.9143		10.8104	0
24523	Thu Mar 23 14:28:32 2017_x000D_	70.5173	78.3709	238.887	4.16936	2	84.6219	4.4541	265.461	4.63318	75.2505		6.72007	33.1714
24524	Thu Mar 23 14:28:32 2017_x000D_	70.4226	78.5739	229.066	3.99795	2	84.6778	3.3498	277.045	4.83535	76.5629		5.82112	0
24525	Thu Mar 23 14:28:32 2017_x000D_	70.6165	78.5666	221.371	3.86366	2	84.6778	3.3498	277.045	4.83535	76.5198		2.97673	0
24526	Thu Mar 23 14:28:32 2017_x000D_	70.6143	78.4674	204.271	3.5652	2	84.6778	3.3498	277.045	4.83535	76.4227		2.90048	0
24527	Thu Mar 23 14:28:32 2017_x000D_	70.7109	78.4634	193.197	3.37193	2	84.6778	3.3498	277.045	4.83535	76.4011		0.0212132	27.4524
24528	Thu Mar 23 14:28:32 2017_x000D_	70.7104	78.4629	176.645	3.08304	2	84.9404	2.47321	276.589	4.82738	77.3106		2.97018	0
24529	Thu Mar 23 14:28:32 2017_x000D_	70.7115	78.5619	168.457	2.94012	2	84.9404	2.47321	276.589	4.82738	77.4077		4.1284	0
24530	Thu Mar 23 14:28:32 2017_x000D_	70.613	78.4658	159.761	2.78836	2	84.9404	2.47321	276.589	4.82738	77.3314		2.90521	0
24531	Thu Mar 23 14:28:32 2017_x000D_	70.5162	78.4686	141.506	2.46975	2	84.9404	2.47321	276.589	4.82738	77.3522		6.47254	29.3781
24532	Thu Mar 23 14:28:33 2017_x000D_	70.321	78.3767	135.83	2.37068	2	84.5496	1.5753	239.268	4.17601	78.1083		2.9911	0
24533	Thu Mar 23 14:28:33 2017_x000D_	70.3202	78.277	122.005	2.12939	2	84.5496	1.5753	239.268	4.17601	78.0104		6.57159	0
24534	Thu Mar 23 14:28:33 2017_x000D_	70.2206	78.0819	119.606	2.08751	2	84.5496	1.5753	239.268	4.17601	77.8369		8.24222	0
24535	Thu Mar 23 14:28:33 2017_x000D_	70.0235	77.8905	119.608	2.08756	2	84.5496	1.5753	239.268	4.17601	77.6854		26.3295	0
24536	Thu Mar 23 14:28:33 2017_x000D_	69.6237	77.1092	119.607	2.08754	2	84.5496	1.5753	239.268	4.17601	76.9945		13.1876	43.677
24537	Thu Mar 23 14:28:33 2017_x000D_	69.4232	76.718	124.289	2.16925	2	83.276	0.869904	193.013	3.36871	77.1027		22.8591	0
24538	Thu Mar 23 14:28:33 2017_x000D_	68.9281	76.1388	129.778	2.26505	2	83.276	0.869904	193.013	3.36871	76.6242		12.4004	0
24539	Thu Mar 23 14:28:33 2017_x000D_	68.6316	75.8508	133.787	2.33503	2	83.276	0.869904	193.013	3.36871	76.3976		18.7882	0
24540	Thu Mar 23 14:28:33 2017_x000D_	68.2344	75.3666	139.71	2.43839	2	83.276	0.869904	193.013	3.36871	76		12.4174	79.8325
24541	Thu Mar 23 14:28:33 2017_x000D_	67.9375	75.0782	143.59	2.50612	2	80.639	1.2271	180	3.14159	74.9354		8.28243	0
24542	Thu Mar 23 14:28:33 2017_x000D_	67.7396	74.8857	143.588	2.50609	2	80.639	1.2271	180	3.14159	74.7796		18.7146	0
24543	Thu Mar 23 14:28:33 2017_x000D_	67.2458	74.5045	149.736	2.61339	2	80.639	1.2271	180	3.14159	74.4913		13.0482	0
24544	Thu Mar 23 14:28:33 2017_x000D_	66.8524	74.319	149.738	2.61342	2	80.639	1.2271	180	3.14159	74.3808		18.7501	78.9069
24545	Thu Mar 23 14:28:33 2017_x000D_	66.3578	73.9369	151.136	2.63782	2	78.0123	1.3633	180	3.14159	73.5034		10.5381	0
24546	Thu Mar 23 14:28:33 2017_x000D_	66.0619	73.7476	149.734	2.61335	2	78.0123	1.3633	180	3.14159	73.3642		10.5591	0
24547	Thu Mar 23 14:28:33 2017_x000D_	65.7653	73.5581	151.134	2.63779	2	78.0123	1.3633	180	3.14159	73.2262		19.6265	0
24548	Thu Mar 23 14:28:33 2017_x000D_	65.1737	73.2788	148.865	2.59819	2	78.0123	1.3633	180	3.14159	73.0525		6.52747	71.9868
24549	Thu Mar 23 14:28:33 2017_x000D_	64.9769	73.186	148.219	2.58691	2	75.614	1.2855	180	3.14159	72.6831		12.4917	0
24550	Thu Mar 23 14:28:33 2017_x000D_	64.6782	72.8959	147.409	2.57278	2	75.614	1.2855	180	3.14159	72.4406		15.7655	0
24551	Thu Mar 23 14:28:33 2017_x000D_	64.1855	72.7131	145.846	2.54549	2	75.614	1.2855	180	3.14159	72.3361		8.3313	0
24552	Thu Mar 23 14:28:33 2017_x000D_	63.9863	72.5196	145.844	2.54546	2	75.614	1.2855	180	3.14159	72.1769		21.1754	0
24553	Thu Mar 23 14:28:34 2017_x000D_	63.3916	72.1394	145.845	2.54547	2	75.614	1.2855	180	3.14159	71.9004		8.34194	39.2757
24554	Thu Mar 23 14:28:34 2017_x000D_	63.1921	71.9457	145.843	2.54544	2	74.3055	1.243	180	3.14159	71.5708		16.6881	0
24555	Thu Mar 23 14:28:34 2017_x000D_	62.793	71.5582	145.839	2.54537	2	74.3055	1.243	180	3.14159	71.2514		9.28602	0
24556	Thu Mar 23 14:28:34 2017_x000D_	62.4969	71.468	141.875	2.47618	2	74.3055	1.243	180	3.14159	71.2109		10.6173	0
24557	Thu Mar 23 14:28:34 2017_x000D_	62.1987	71.2774	143.603	2.50635	2	74.3055	1.243	180	3.14159	71.0731		16.7179	105.825
24558	Thu Mar 23 14:28:34 2017_x000D_	61.7988	70.8893	143.6	2.5063	2	70.7934	1.57211	180	3.14159	69.8983		10.6164	0
24559	Thu Mar 23 14:28:34 2017_x000D_	61.5007	70.6986	141.875	2.47619	2	70.7934	1.57211	180	3.14159	69.7483		8.36739	0
24560	Thu Mar 23 14:28:34 2017_x000D_	61.3006	70.5043	141.874	2.47617	2	70.7934	1.57211	180	3.14159	69.5828		18.9175	0
24561	Thu Mar 23 14:28:34 2017_x000D_	60.8015	70.1189	143.599	2.50628	2	70.7934	1.57211	180	3.14159	69.2712		8.37803	105.864
24562	Thu Mar 23 14:28:34 2017_x000D_	60.6011	69.9244	143.598	2.50625	2	67.28	1.90131	180	3.14159	68.3502		18.9277	0
24563	Thu Mar 23 14:28:34 2017_x000D_	60.1018	69.5387	141.873	2.47616	2	67.28	1.90131	180	3.14159	68.0172		8.38651	0
24564	Thu Mar 23 14:28:34 2017_x000D_	59.9012	69.344	141.872	2.47614	2	67.28	1.90131	180	3.14159	67.8451		10.6647	0
24565	Thu Mar 23 14:28:34 2017_x000D_	59.6017	69.1525	143.597	2.50623	2	67.28	1.90131	180	3.14159	67.6881		6.59853	0
24566	Thu Mar 23 14:28:34 2017_x000D_	59.4028	69.0586	145.833	2.54526	2	67.28	1.90131	180	3.14159	67.6177		8.39715	105.897
24567	Thu Mar 23 14:28:34 2017_x000D_	59.2019	68.8637	145.831	2.54523	2	63.7655	2.23061	180	3.14159	66.7892		8.39924	0
24568	Thu Mar 23 14:28:34 2017_x000D_	59.001	68.6687	145.829	2.5452	2	63.7655	2.23061	180	3.14159	66.6087		6.60523	0
24569	Thu Mar 23 14:28:34 2017_x000D_	58.8019	68.5747	148.194	2.58647	2	63.7655	2.23061	180	3.14159	66.5295		12.6086	0
24570	Thu Mar 23 14:28:34 2017_x000D_	58.5001	68.2822	152.131	2.65518	2	63.7655	2.23061	180	3.14159	66.2611		9.3524	98.6586
24571	Thu Mar 23 14:28:34 2017_x000D_	58.2019	68.1913	155.932	2.72153	2	60.4789	2.3459	180	3.14159	65.8848		9.34978	0
24572	Thu Mar 23 14:28:34 2017_x000D_	57.9037	68.1007	164.8	2.8763	2	60.4789	2.3459	180	3.14159	65.8052		9.34891	0
24573	Thu Mar 23 14:28:34 2017_x000D_	57.6055	68.0102	179.111	3.12608	2	60.4789	2.3459	180	3.14159	65.7271		8.88527	0
24574	Thu Mar 23 14:28:35 2017_x000D_	57.3095	68.0204	190.58	3.32626	2	60.4789	2.3459	180	3.14159	65.7509		5.93141	131.437
24575	Thu Mar 23 14:28:35 2017_x000D_	57.1119	68.0271	196.157	3.42359	2	56.0984	2.4258	181.401	3.16605	65.6091		4.26486	0
24576	Thu Mar 23 14:28:35 2017_x000D_	57.0153	68.1314	205.021	3.57829	2	56.0984	2.4258	181.401	3.16605	65.712		8.89686	0
24577	Thu Mar 23 14:28:35 2017_x000D_	56.7189	68.1412	211.246	3.68693	2	56.0984	2.4258	181.401	3.16605	65.7183		6.69175	0
24578	Thu Mar 23 14:28:35 2017_x000D_	56.5234	68.2486	221.225	3.86111	2	56.0984	2.4258	181.401	3.16605	65.8242		8.53333	92.1972
24579	Thu Mar 23 14:28:35 2017_x000D_	56.3297	68.4569	229.005	3.99689	2	53.0276	2.5482	180	3.14159	65.9914		23.6319	0
24580	Thu Mar 23 14:28:35 2017_x000D_	55.8466	69.0791	231.082	4.03314	2	53.0276	2.5482	180	3.14159	66.5906		10.852	0
24581	Thu Mar 23 14:28:35 2017_x000D_	55.5535	69.2911	229.005	3.99689	2	53.0276	2.5482	180	3.14159	66.7907		23.6464	0
24582	Thu Mar 23 14:28:35 2017_x000D_	55.07	69.9136	223.028	3.89257	2	53.0276	2.5482	180	3.14159	67.3964		12.8252	0
24583	Thu Mar 23 14:28:35 2017_x000D_	54.7787	70.2265	219.026	3.82272	2	53.0276	2.5482	180	3.14159	67.701		10.8586	100.168
24584	Thu Mar 23 14:28:35 2017_x000D_	54.4854	70.4386	217.387	3.79412	2	49.7787	1.778	180	3.14159	68.8217		21.7155	0
24585	Thu Mar 23 14:28:35 2017_x000D_	53.8988	70.8627	212.664	3.71169	2	49.7787	1.778	180	3.14159	69.2074		10.8635	0
24586	Thu Mar 23 14:28:35 2017_x000D_	53.6053	71.0748	211.259	3.68716	2	49.7787	1.778	180	3.14159	69.4024		20.1531	0
24587	Thu Mar 23 14:28:35 2017_x000D_	53.0165	71.3982	208.775	3.64382	2	49.7787	1.778	180	3.14159	69.6954		12.8357	45.963
24588	Thu Mar 23 14:28:35 2017_x000D_	52.7249	71.7113	205.047	3.57875	2	48.2474	1.7285	180	3.14159	70.1259		11.9173	0
24589	Thu Mar 23 14:28:35 2017_x000D_	52.3279	71.7252	205.045	3.5787	2	48.2474	1.7285	180	3.14159	70.1155		21.7347	0
24590	Thu Mar 23 14:28:35 2017_x000D_	51.7408	72.1497	205.047	3.57875	2	48.2474	1.7285	180	3.14159	70.5078		11.9264	0
24591	Thu Mar 23 14:28:35 2017_x000D_	51.3435	72.1637	205.044	3.5787	2	48.2474	1.7285	180	3.14159	70.5032		10.8695	92.287
24592	Thu Mar 23 14:28:35 2017_x000D_	51.0499	72.376	206.174	3.59842	2	45.1736	1.8508	180	3.14159	70.7696		20.1854	0
24593	Thu Mar 23 14:28:35 2017_x000D_	50.4602	72.7	208.774	3.64379	2	45.1736	1.8508	180	3.14159	71.0462		6.72934	0
24594	Thu Mar 23 14:28:35 2017_x000D_	50.2636	72.808	211.255	3.6871	2	45.1736	1.8508	180	3.14159	71.1395		17.5762	0
24595	Thu Mar 23 14:28:35 2017_x000D_	49.7731	73.1284	215.085	3.75393	2	45.1736	1.8508	180	3.14159	71.4258		6.73604	32.8462
24596	Thu Mar 23 14:28:36 2017_x000D_	49.5763	73.2365	212.66	3.71161	2	44.0793	1.81541	180	3.14159	71.6323		17.582	0
24597	Thu Mar 23 14:28:36 2017_x000D_	49.0857	73.5571	216.675	3.7817	2	44.0793	1.81541	180	3.14159	71.9162		10.8935	0
24598	Thu Mar 23 14:28:36 2017_x000D_	48.7914	73.7698	215.084	3.75393	2	44.0793	1.81541	180	3.14159	72.1085		17.5886	0
24599	Thu Mar 23 14:28:36 2017_x000D_	48.3006	74.0905	219.015	3.82254	2	44.0793	1.81541	180	3.14159	72.3983		8.57134	0
24600	Thu Mar 23 14:28:36 2017_x000D_	48.1059	74.2996	219.016	3.82254	2	44.0793	1.81541	180	3.14159	72.5959		8.56929	61.3115
24601	Thu Mar 23 14:28:36 2017_x000D_	47.9113	74.5087	219.016	3.82255	2	42.4855	3.0947	157.319	2.74573	71.6198		21.7912	0
24602	Thu Mar 23 14:28:36 2017_x000D_	47.3226	74.9342	219.016	3.82254	2	42.4855	3.0947	157.319	2.74573	72.0022		8.57353	0
24603	Thu Mar 23 14:28:36 2017_x000D_	47.1279	75.1434	219.016	3.82255	2	42.4855	3.0947	157.319	2.74573	72.1981		5.98301	0
24604	Thu Mar 23 14:28:36 2017_x000D_	46.9286	75.1507	219.015	3.82253	2	42.4855	3.0947	157.319	2.74573	72.1929		21.802	98.4718
24605	Thu Mar 23 14:28:36 2017_x000D_	46.3396	75.5764	219.014	3.82252	2	40.8204	5.9234	120.654	2.10581	69.8713		8.57777	0
24606	Thu Mar 23 14:28:36 2017_x000D_	46.1448	75.7857	219.015	3.82253	2	40.8204	5.9234	120.654	2.10581	70.0649		15.1354	0
24607	Thu Mar 23 14:28:36 2017_x000D_	45.7528	76.1033	216.676	3.78171	2	40.8204	5.9234	120.654	2.10581	70.353		8.57558	0
24608	Thu Mar 23 14:28:36 2017_x000D_	45.558	76.3125	216.676	3.78172	2	40.8204	5.9234	120.654	2.10581	70.5484		8.57777	66.6281
24609	Thu Mar 23 14:28:36 2017_x000D_	45.3632	76.5218	216.677	3.78173	2	39.4257	7.6518	116.064	2.0257	69.1255		16.2442	0
24610	Thu Mar 23 14:28:36 2017_x000D_	44.8687	76.7424	215.086	3.75396	2	39.4257	7.6518	116.064	2.0257	69.3047		8.57982	0
24611	Thu Mar 23 14:28:36 2017_x000D_	44.6738	76.9517	215.087	3.75398	2	39.4257	7.6518	116.064	2.0257	69.4983		15.1462	0
24612	Thu Mar 23 14:28:36 2017_x000D_	44.2815	77.2695	212.667	3.71174	2	39.4257	7.6518	116.064	2.0257	69.7868		9.00039	0
24613	Thu Mar 23 14:28:36 2017_x000D_	43.9817	77.2808	211.264	3.68724	2	39.4257	7.6518	116.064	2.0257	69.7779		17.1683	62.8707
24614	Thu Mar 23 14:28:36 2017_x000D_	43.5918	77.6997	211.266	3.68728	2	38.2501	9.3867	125.505	2.19048	68.5215		6.00122	0
24615	Thu Mar 23 14:28:36 2017_x000D_	43.3919	77.7072	211.264	3.68726	2	38.2501	9.3867	125.505	2.19048	68.5137		4.28794	0
24616	Thu Mar 23 14:28:36 2017_x000D_	43.2946	77.8119	215.086	3.75396	2	38.2501	9.3867	125.505	2.19048	68.6109		15.1569	0
24617	Thu Mar 23 14:28:37 2017_x000D_	42.902	78.1299	212.667	3.71173	2	38.2501	9.3867	125.505	2.19048	68.9004		6.00433	53.43
24618	Thu Mar 23 14:28:37 2017_x000D_	42.702	78.1375	212.665	3.71171	2	36.6775	10.2227	180	3.14159	68.1815		8.5883	0
24619	Thu Mar 23 14:28:37 2017_x000D_	42.5069	78.347	212.666	3.71173	2	36.6775	10.2227	180	3.14159	68.3733		13.526	0
24620	Thu Mar 23 14:28:37 2017_x000D_	42.1118	78.5642	212.666	3.71172	2	36.6775	10.2227	180	3.14159	68.5572		3.01416	0
24621	Thu Mar 23 14:28:37 2017_x000D_	42.0114	78.568	206.202	3.59891	2	36.6775	10.2227	180	3.14159	68.5531		4.22918	87.9793
24622	Thu Mar 23 14:28:37 2017_x000D_	42.1136	78.6651	197.005	3.43839	2	33.8014	10.7958	175.048	3.05516	68.3764		4.29014	0
24623	Thu Mar 23 14:28:37 2017_x000D_	42.2109	78.5603	193.565	3.37835	2	33.8014	10.7958	175.048	3.05516	68.2843		3.01266	0
24624	Thu Mar 23 14:28:37 2017_x000D_	42.213	78.6607	179.309	3.12953	2	33.8014	10.7958	175.048	3.05516	68.3842		0.00848528	0
24625	Thu Mar 23 14:28:37 2017_x000D_	42.2128	78.6605	173.579	3.02953	2	33.8014	10.7958	175.048	3.05516	68.384		0.0108167	60.7982
24626	Thu Mar 23 14:28:37 2017_x000D_	42.2126	78.6602	168.003	2.9322	2	31.8107	11.1756	171.074	2.9858	68.2816		6.68985	0
24627	Thu Mar 23 14:28:37 2017_x000D_	42.0102	78.5666	157.928	2.75636	2	31.8107	11.1756	171.074	2.9858	68.1585		4.24821	0
24628	Thu Mar 23 14:28:37 2017_x000D_	41.9076	78.469	148.843	2.5978	2	31.8107	11.1756	171.074	2.9858	68.0467		6.69383	0
24629	Thu Mar 23 14:28:37 2017_x000D_	41.7051	78.3753	138.574	2.41857	2	31.8107	11.1756	171.074	2.9858	67.9242		4.23766	0
24630	Thu Mar 23 14:28:37 2017_x000D_	41.6027	78.278	134.572	2.34872	2	31.8107	11.1756	171.074	2.9858	67.8131		4.24201	108.484
24631	Thu Mar 23 14:28:37 2017_x000D_	41.5001	78.1807	130.595	2.27931	2	28.5946	9.5224	187.25	3.26814	69.8607		12.7261	0
24632	Thu Mar 23 14:28:37 2017_x000D_	41.1922	77.8889	126.681	2.211	2	28.5946	9.5224	187.25	3.26814	69.5175		8.48849	0
24633	Thu Mar 23 14:28:37 2017_x000D_	40.9867	77.6944	126.683	2.21103	2	28.5946	9.5224	187.25	3.26814	69.2891		20.2125	0
24634	Thu Mar 23 14:28:37 2017_x000D_	40.6708	77.0993	124.348	2.17028	2	28.5946	9.5224	187.25	3.26814	68.6474		8.49903	64.5844
24635	Thu Mar 23 14:28:37 2017_x000D_	40.4651	76.9045	124.35	2.17032	2	26.6619	8.5741	202.785	3.53926	69.7106		6.75054	0
24636	Thu Mar 23 14:28:37 2017_x000D_	40.3595	76.7058	126.68	2.21098	2	26.6619	8.5741	202.785	3.53926	69.495		13.4956	0
24637	Thu Mar 23 14:28:37 2017_x000D_	40.1485	76.3085	126.677	2.21093	2	26.6619	8.5741	202.785	3.53926	69.064		19.2816	0
24638	Thu Mar 23 14:28:37 2017_x000D_	39.734	75.8173	128.344	2.24003	2	26.6619	8.5741	202.785	3.53926	68.502		19.3077	67.5509
24639	Thu Mar 23 14:28:38 2017_x000D_	39.3191	75.3253	126.68	2.21098	2	24.7381	7.404	199.69	3.48525	69.4688		9.57899	0
24640	Thu Mar 23 14:28:38 2017_x000D_	39.2106	75.025	130.583	2.27911	2	24.7381	7.404	199.69	3.48525	69.1524		10.8505	0
24641	Thu Mar 23 14:28:38 2017_x000D_	38.9039	74.8333	128.346	2.24005	2	24.7381	7.404	199.69	3.48525	68.9012		20.3107	0
24642	Thu Mar 23 14:28:38 2017_x000D_	38.5861	74.2355	130.582	2.27908	2	24.7381	7.404	199.69	3.48525	68.2511		10.8629	0
24643	Thu Mar 23 14:28:38 2017_x000D_	38.2791	74.0435	128.346	2.24005	2	24.7381	7.404	199.69	3.48525	68.0013		8.53927	64.6421
24644	Thu Mar 23 14:28:38 2017_x000D_	38.0725	73.8477	128.347	2.24008	2	22.8037	6.4548	198.327	3.46147	69.1009		23.6252	0
24645	Thu Mar 23 14:28:38 2017_x000D_	37.5526	73.2562	130.587	2.27918	2	22.8037	6.4548	198.327	3.46147	68.4102		6.7786	0
24646	Thu Mar 23 14:28:38 2017_x000D_	37.4467	73.0566	128.347	2.24008	2	22.8037	6.4548	198.327	3.46147	68.1925		23.6551	0
24647	Thu Mar 23 14:28:38 2017_x000D_	36.9262	72.4643	130.586	2.27915	2	22.8037	6.4548	198.327	3.46147	67.5033		8.56265	62.3022
24648	Thu Mar 23 14:28:38 2017_x000D_	36.719	72.268	130.587	2.27917	2	20.8587	5.72691	196.3	3.42609	68.4052		21.8876	0
24649	Thu Mar 23 14:28:38 2017_x000D_	36.2989	71.6715	130.584	2.27913	2	20.8587	5.72691	196.3	3.42609	67.728		8.5732	0
24650	Thu Mar 23 14:28:38 2017_x000D_	36.0915	71.4749	130.585	2.27915	2	20.8587	5.72691	196.3	3.42609	67.4895		13.6085	0
24651	Thu Mar 23 14:28:38 2017_x000D_	35.8785	71.0744	130.582	2.27908	2	20.8587	5.72691	196.3	3.42609	67.0514		15.185	35.3735
24652	Thu Mar 23 14:28:38 2017_x000D_	35.5645	70.6774	128.347	2.24008	2	19.781	5.2485	168.777	2.94572	67.3057		10.9741	0
24653	Thu Mar 23 14:28:38 2017_x000D_	35.3539	70.3783	126.688	2.21112	2	19.781	5.2485	168.777	2.94572	66.9657		8.59222	0
24654	Thu Mar 23 14:28:38 2017_x000D_	35.1461	70.1812	126.69	2.21115	2	19.781	5.2485	168.777	2.94572	66.7259		19.4755	0
24655	Thu Mar 23 14:28:38 2017_x000D_	34.7275	69.685	128.348	2.2401	2	19.781	5.2485	168.777	2.94572	66.1473		6.81495	86.6008
24656	Thu Mar 23 14:28:38 2017_x000D_	34.6209	69.4844	125.979	2.19875	2	17.299	6.7225	132.588	2.31409	65.1084		17.7935	0
24657	Thu Mar 23 14:28:38 2017_x000D_	34.3028	68.9838	126.688	2.21113	2	17.299	6.7225	132.588	2.31409	64.5414		8.60919	0
24658	Thu Mar 23 14:28:38 2017_x000D_	34.0946	68.7863	126.69	2.21116	2	17.299	6.7225	132.588	2.31409	64.2962		15.2426	0
24659	Thu Mar 23 14:28:38 2017_x000D_	33.7794	68.3878	124.375	2.17076	2	17.299	6.7225	132.588	2.31409	63.8296		6.83929	0
24660	Thu Mar 23 14:28:39 2017_x000D_	33.6722	68.1866	126.689	2.21115	2	17.299	6.7225	132.588	2.31409	63.6075		8.62191	116.483
24661	Thu Mar 23 14:28:39 2017_x000D_	33.4637	67.9888	126.691	2.21118	2	15.6084	10.2179	114.146	1.99222	60.4673		11.0076	0
24662	Thu Mar 23 14:28:39 2017_x000D_	33.2523	67.6889	128.346	2.24005	2	15.6084	10.2179	114.146	1.99222	60.1184		6.84741	0
24663	Thu Mar 23 14:28:39 2017_x000D_	33.1449	67.4875	130.572	2.27892	2	15.6084	10.2179	114.146	1.99222	59.8944		6.83648	0
24664	Thu Mar 23 14:28:39 2017_x000D_	33.0379	67.2863	128.343	2.24	2	15.6084	10.2179	114.146	1.99222	59.6707		8.63246	83.5338
24665	Thu Mar 23 14:28:39 2017_x000D_	32.8292	67.0882	128.344	2.24003	2	14.1861	12.6117	119.571	2.0869	57.5782		4.31846	0
24666	Thu Mar 23 14:28:39 2017_x000D_	32.7247	66.9892	132.397	2.31076	2	14.1861	12.6117	119.571	2.0869	57.4508		22.0678	0
24667	Thu Mar 23 14:28:39 2017_x000D_	32.3007	66.3881	140.591	2.45377	2	14.1861	12.6117	119.571	2.0869	56.7454		15.265	0
24668	Thu Mar 23 14:28:39 2017_x000D_	31.8854	66.0941	151.097	2.63715	2	14.1861	12.6117	119.571	2.0869	56.335		0	80.0886
24669	Thu Mar 23 14:28:39 2017_x000D_	31.8854	66.0941	151.097	2.63715	2	12.1347	14.3201	146.351	2.5543	55.4133		12.5741	0
24670	Thu Mar 23 14:28:39 2017_x000D_	31.4758	66.0052	166.943	2.9137	2	12.1347	14.3201	146.351	2.5543	55.1854		4.31858	0
24671	Thu Mar 23 14:28:39 2017_x000D_	31.3712	65.9063	176.05	3.07265	2	12.1347	14.3201	146.351	2.5543	55.0561		9.13703	0
24672	Thu Mar 23 14:28:39 2017_x000D_	31.0668	65.9164	193.783	3.38214	2	12.1347	14.3201	146.351	2.5543	54.96		6.10221	0
24673	Thu Mar 23 14:28:39 2017_x000D_	30.8635	65.923	199.45	3.48106	2	12.1347	14.3201	146.351	2.5543	54.8965		9.64715	92.1733
24674	Thu Mar 23 14:28:39 2017_x000D_	30.5621	66.0351	216.48	3.77829	2	9.43467	15.7863	159.518	2.78411	54.5097		4.33647	0
24675	Thu Mar 23 14:28:39 2017_x000D_	30.4635	66.1408	220.631	3.85074	2	9.43467	15.7863	159.518	2.78411	54.5691		8.67075	0
24676	Thu Mar 23 14:28:39 2017_x000D_	30.2663	66.3521	229.077	3.99815	2	9.43467	15.7863	159.518	2.78411	54.6887		13.0091	0
24677	Thu Mar 23 14:28:39 2017_x000D_	29.9703	66.669	241.436	4.21386	2	9.43467	15.7863	159.518	2.78411	54.8704		4.33633	50.4458
24678	Thu Mar 23 14:28:39 2017_x000D_	29.8716	66.7746	245.314	4.28154	2	7.86988	16.4019	161.269	2.81467	54.968		6.87004	0
24679	Thu Mar 23 14:28:39 2017_x000D_	29.7758	66.9826	253.391	4.4225	2	7.86988	16.4019	161.269	2.81467	55.1206		25.3717	0
24680	Thu Mar 23 14:28:39 2017_x000D_	29.5965	67.8091	253.39	4.42249	2	7.86988	16.4019	161.269	2.81467	55.8099		27.5024	0
24681	Thu Mar 23 14:28:40 2017_x000D_	29.2137	68.6421	247.9	4.32666	2	7.86988	16.4019	161.269	2.81467	56.4322		12.6782	38.6934
24682	Thu Mar 23 14:28:40 2017_x000D_	29.1241	69.0551	245.312	4.28151	2	6.74404	17.0312	153.27	2.67507	56.6335		24.785	0
24683	Thu Mar 23 14:28:40 2017_x000D_	28.7382	69.7856	239.008	4.17148	2	6.74404	17.0312	153.27	2.67507	57.1557		9.72329	0
24684	Thu Mar 23 14:28:40 2017_x000D_	28.6456	70.0962	235.063	4.10263	2	6.74404	17.0312	153.27	2.67507	57.4071		13.0283	0
24685	Thu Mar 23 14:28:40 2017_x000D_	28.3492	70.4136	231.037	4.03236	2	6.74404	17.0312	153.27	2.67507	57.5887		11.0766	38.8426
24686	Thu Mar 23 14:28:40 2017_x000D_	28.1548	70.7275	229.081	3.99822	2	6.03845	18.1168	125.987	2.19889	57.0703		19.6601	0
24687	Thu Mar 23 14:28:40 2017_x000D_	27.6575	71.1543	218.863	3.81989	2	6.03845	18.1168	125.987	2.19889	57.2744		8.68552	0
24688	Thu Mar 23 14:28:40 2017_x000D_	27.4599	71.3659	214.01	3.73517	2	6.03845	18.1168	125.987	2.19889	57.3964		17.8897	0
24689	Thu Mar 23 14:28:40 2017_x000D_	26.9596	71.6904	209.907	3.66358	2	6.03845	18.1168	125.987	2.19889	57.5137		11.0688	0
24690	Thu Mar 23 14:28:40 2017_x000D_	26.6599	71.9056	208.577	3.64036	2	6.03845	18.1168	125.987	2.19889	57.6062		23.3498	65.0431
24691	Thu Mar 23 14:28:40 2017_x000D_	25.9557	72.2371	207.214	3.61657	2	6.83164	20.1346	78.4553	1.3693	55.5014		11.0772	0
24692	Thu Mar 23 14:28:40 2017_x000D_	25.6558	72.4525	205.978	3.59499	2	6.83164	20.1346	78.4553	1.3693	55.6014		19.3993	0
24693	Thu Mar 23 14:28:40 2017_x000D_	25.0499	72.6784	205.977	3.59497	2	6.83164	20.1346	78.4553	1.3693	55.6126		11.0705	0
24694	Thu Mar 23 14:28:40 2017_x000D_	24.7502	72.8937	207.215	3.61658	2	6.83164	20.1346	78.4553	1.3693	55.7189		9.70928	89.9178
24695	Thu Mar 23 14:28:40 2017_x000D_	24.447	73.0069	208.576	3.64034	2	7.58668	23.0352	83.377	1.4552	52.7394		9.19461	0
24696	Thu Mar 23 14:28:40 2017_x000D_	24.1407	73.0176	209.904	3.66351	2	7.58668	23.0352	83.377	1.4552	52.6524		15.3681	0
24697	Thu Mar 23 14:28:40 2017_x000D_	23.7418	73.339	212.468	3.70826	2	7.58668	23.0352	83.377	1.4552	52.8343		8.69824	0
24698	Thu Mar 23 14:28:40 2017_x000D_	23.5439	73.5509	212.469	3.70828	2	7.58668	23.0352	83.377	1.4552	52.9761		16.5413	112.783
24699	Thu Mar 23 14:28:40 2017_x000D_	23.0395	73.7736	214.004	3.73507	2	8.75132	26.6097	78.8077	1.37545	49.2807		6.87344	0
24700	Thu Mar 23 14:28:40 2017_x000D_	22.8383	73.8832	216.5	3.77863	2	8.75132	26.6097	78.8077	1.37545	49.3277		19.7004	0
24701	Thu Mar 23 14:28:40 2017_x000D_	22.34	74.3109	214.902	3.75074	2	8.75132	26.6097	78.8077	1.37545	49.599		9.7149	0
24702	Thu Mar 23 14:28:40 2017_x000D_	22.0366	74.4241	218.854	3.81972	2	8.75132	26.6097	78.8077	1.37545	49.6258		8.70248	83.4611
24703	Thu Mar 23 14:28:41 2017_x000D_	21.8386	74.6361	218.854	3.81972	2	9.51454	29.285	82.1805	1.43432	46.9958		17.4072	0
24704	Thu Mar 23 14:28:41 2017_x000D_	21.4426	75.0602	218.855	3.81974	2	9.51454	29.285	82.1805	1.43432	47.3038		9.72824	0
24705	Thu Mar 23 14:28:41 2017_x000D_	21.1388	75.1736	218.24	3.809	2	9.51454	29.285	82.1805	1.43432	47.338		19.7134	0
24706	Thu Mar 23 14:28:41 2017_x000D_	20.6401	75.6015	216.501	3.77865	2	9.51454	29.285	82.1805	1.43432	47.634		8.70468	0
24707	Thu Mar 23 14:28:41 2017_x000D_	20.4421	75.8136	216.501	3.77866	2	9.51454	29.285	82.1805	1.43432	47.7946		6.15411	86.1042
24708	Thu Mar 23 14:28:41 2017_x000D_	20.2371	75.8211	216.5	3.77863	2	9.39146	32.1525	96.726	1.68819	44.9953		17.4156	0
24709	Thu Mar 23 14:28:41 2017_x000D_	19.8409	76.2454	216.501	3.77866	2	9.39146	32.1525	96.726	1.68819	45.3142		6.88949	0
24710	Thu Mar 23 14:28:41 2017_x000D_	19.6392	76.3552	214.007	3.73512	2	9.39146	32.1525	96.726	1.68819	45.375		16.5933	0
24711	Thu Mar 23 14:28:41 2017_x000D_	19.1333	76.5788	212.471	3.70832	2	9.39146	32.1525	96.726	1.68819	45.4819		8.71096	100.316
24712	Thu Mar 23 14:28:41 2017_x000D_	18.9351	76.791	212.472	3.70834	2	8.8115	35.4457	96.623	1.68639	42.5667		6.88829	0
24713	Thu Mar 23 14:28:41 2017_x000D_	18.7335	76.9009	214.902	3.75075	2	8.8115	35.4457	96.623	1.68639	42.626		17.972	0
24714	Thu Mar 23 14:28:41 2017_x000D_	18.2309	77.2269	214.006	3.7351	2	8.8115	35.4457	96.623	1.68639	42.8298		4.35972	0
24715	Thu Mar 23 14:28:41 2017_x000D_	18.1317	77.3331	214.902	3.75075	2	8.8115	35.4457	96.623	1.68639	42.9118		13.7885	80.6295
24716	Thu Mar 23 14:28:41 2017_x000D_	17.7281	77.553	214.902	3.75074	2	8.2602	38.0762	96.623	1.68639	40.5963		8.7152	0
24717	Thu Mar 23 14:28:41 2017_x000D_	17.5298	77.7653	214.903	3.75076	2	8.2602	38.0762	96.623	1.68639	40.7572		11.1138	0
24718	Thu Mar 23 14:28:41 2017_x000D_	17.2289	77.9814	216.499	3.77862	2	8.2602	38.0762	96.623	1.68639	40.9006		4.36601	0
24719	Thu Mar 23 14:28:41 2017_x000D_	17.1295	78.0877	212.474	3.70837	2	8.2602	38.0762	96.623	1.68639	40.9827		9.7644	0
24720	Thu Mar 23 14:28:41 2017_x000D_	16.8246	78.2016	208.591	3.64059	2	8.2602	38.0762	96.623	1.68639	41.0292		8.72149	46.8339
24721	Thu Mar 23 14:28:41 2017_x000D_	16.6261	78.414	203.304	3.54833	2	7.97523	39.6111	97.9201	1.70903	39.7555		4.35405	0
24722	Thu Mar 23 14:28:41 2017_x000D_	16.7247	78.3075	188.139	3.28365	2	7.97523	39.6111	97.9201	1.70903	39.6732		4.33269	0
24723	Thu Mar 23 14:28:41 2017_x000D_	16.8306	78.4057	179.31	3.12956	2	7.97523	39.6111	97.9201	1.70903	39.7924		3.07523	0
24724	Thu Mar 23 14:28:42 2017_x000D_	16.933	78.401	161.996	2.82736	2	7.97523	39.6111	97.9201	1.70903	39.8108		3.05912	35.7277
24725	Thu Mar 23 14:28:42 2017_x000D_	16.9368	78.5029	151.763	2.64876	2	7.49025	40.6988	99.0165	1.72816	38.9665		3.0706	0
24726	Thu Mar 23 14:28:42 2017_x000D_	16.8345	78.5062	137.205	2.39468	2	7.49025	40.6988	99.0165	1.72816	38.945		3.08269	0
24727	Thu Mar 23 14:28:42 2017_x000D_	16.8311	78.4035	127.385	2.22329	2	7.49025	40.6988	99.0165	1.72816	38.8445		6.85167	0
24728	Thu Mar 23 14:28:42 2017_x000D_	16.7221	78.2028	112.321	1.96038	2	7.49025	40.6988	99.0165	1.72816	38.6235		6.88088	26.4361
24729	Thu Mar 23 14:28:42 2017_x000D_	16.5132	78.1081	106.106	1.8519	2	7.4526	41.5792	97.9201	1.70903	37.6358		6.13849	0
24730	Thu Mar 23 14:28:42 2017_x000D_	16.5063	77.9036	100.572	1.75531	2	7.4526	41.5792	97.9201	1.70903	37.4357		6.13849	0
24731	Thu Mar 23 14:28:42 2017_x000D_	16.4994	77.6991	94.8767	1.65591	2	7.4526	41.5792	97.9201	1.70903	37.2356		21.5262	0
24732	Thu Mar 23 14:28:42 2017_x000D_	16.4743	76.982	94.7392	1.65351	2	7.4526	41.5792	97.9201	1.70903	36.5342		21.5262	40.2733
24733	Thu Mar 23 14:28:42 2017_x000D_	16.4492	76.2649	94.875	1.65588	2	7.17725	42.8931	97.0451	1.69376	34.6359		12.3075	0
24734	Thu Mar 23 14:28:42 2017_x000D_	16.4349	75.8549	94.8745	1.65587	2	7.17725	42.8931	97.0451	1.69376	34.2372		24.8234	0
24735	Thu Mar 23 14:28:42 2017_x000D_	16.3032	75.038	97.7336	1.70577	2	7.17725	42.8931	97.0451	1.69376	33.4152		12.3226	0
24736	Thu Mar 23 14:28:42 2017_x000D_	16.2888	74.6275	97.7326	1.70576	2	7.17725	42.8931	97.0451	1.69376	33.0165		6.89523	0
24737	Thu Mar 23 14:28:42 2017_x000D_	16.1786	74.4258	100.564	1.75517	2	7.17725	42.8931	97.0451	1.69376	32.7923		12.7147	20.9596
24738	Thu Mar 23 14:28:42 2017_x000D_	16.267	74.0113	103.346	1.80373	2	6.93016	43.5466	97.9201	1.70903	31.8634		22.4541	0
24739	Thu Mar 23 14:28:42 2017_x000D_	16.0356	73.2995	109.578	1.91249	2	6.93016	43.5466	97.9201	1.70903	31.115		12.7268	0
24740	Thu Mar 23 14:28:42 2017_x000D_	15.918	72.8919	112.281	1.95968	2	6.93016	43.5466	97.9201	1.70903	30.6908		16.6329	0
24741	Thu Mar 23 14:28:42 2017_x000D_	15.6934	72.385	118.63	2.07048	2	6.93016	43.5466	97.9201	1.70903	30.1405		11.1393	40.2579
24742	Thu Mar 23 14:28:42 2017_x000D_	15.4764	72.0837	119.965	2.09378	2	6.65492	44.86	94.9724	1.65758	28.6173		16.649	0
24743	Thu Mar 23 14:28:42 2017_x000D_	15.2516	71.5763	126.574	2.20914	2	6.65492	44.86	94.9724	1.65758	28.0653		6.92349	0
24744	Thu Mar 23 14:28:42 2017_x000D_	15.1409	71.3738	128.933	2.25031	2	6.65492	44.86	94.9724	1.65758	27.8387		21.9042	0
24745	Thu Mar 23 14:28:42 2017_x000D_	14.6063	70.8765	132.976	2.32088	2	6.65492	44.86	94.9724	1.65758	27.2045		0	46.2241
24746	Thu Mar 23 14:28:43 2017_x000D_	14.6063	70.8765	132.976	2.32088	2	6.5892	46.3994	94.9724	1.65758	25.7566		17.5355	0
24747	Thu Mar 23 14:28:43 2017_x000D_	14.1784	70.4783	132.978	2.3209	2	6.5892	46.3994	94.9724	1.65758	25.2466		11.1735	0
24748	Thu Mar 23 14:28:43 2017_x000D_	13.9607	70.1761	134.937	2.35509	2	6.5892	46.3994	94.9724	1.65758	24.8932		19.8749	0
24749	Thu Mar 23 14:28:43 2017_x000D_	13.5285	69.674	132.975	2.32086	2	6.5892	46.3994	94.9724	1.65758	24.2871		6.93402	0
24750	Thu Mar 23 14:28:43 2017_x000D_	13.4178	69.4711	130.724	2.28157	2	6.5892	46.3994	94.9724	1.65758	24.061		17.5778	46.7575
24751	Thu Mar 23 14:28:43 2017_x000D_	12.989	69.0718	130.727	2.28161	2	6.30471	47.9318	99.9722	1.74484	22.1716		6.93953	0
24752	Thu Mar 23 14:28:43 2017_x000D_	12.8781	68.8688	128.325	2.2397	2	6.30471	47.9318	99.9722	1.74484	21.9446		19.9175	0
24753	Thu Mar 23 14:28:43 2017_x000D_	12.445	68.3656	126.586	2.20934	2	6.30471	47.9318	99.9722	1.74484	21.3364		6.94743	0
24754	Thu Mar 23 14:28:43 2017_x000D_	12.3341	68.1623	124.089	2.16576	2	6.30471	47.9318	99.9722	1.74484	21.1099		8.80484	39.597
24755	Thu Mar 23 14:28:43 2017_x000D_	12.1193	67.9623	124.091	2.1658	2	6.24844	49.2505	99.9722	1.74484	19.6112		16.7563	0
24756	Thu Mar 23 14:28:43 2017_x000D_	11.8929	67.4517	122.552	2.13894	2	6.24844	49.2505	99.9722	1.74484	19.0563		8.81536	0
24757	Thu Mar 23 14:28:43 2017_x000D_	11.6779	67.2514	122.555	2.13899	2	6.24844	49.2505	99.9722	1.74484	18.8019		15.5794	0
24758	Thu Mar 23 14:28:43 2017_x000D_	11.3516	66.8474	119.997	2.09434	2	6.24844	49.2505	99.9722	1.74484	18.3219		9.33027	56.0829
24759	Thu Mar 23 14:28:43 2017_x000D_	11.3402	66.5366	118.664	2.07107	2	6.8296	51.0273	60.1056	1.04904	16.1519		13.9396	0
24760	Thu Mar 23 14:28:43 2017_x000D_	11.1173	66.1289	118.664	2.07107	2	6.8296	51.0273	60.1056	1.04904	15.6985		8.83437	0
24761	Thu Mar 23 14:28:43 2017_x000D_	10.9019	65.9281	118.667	2.07113	2	6.8296	51.0273	60.1056	1.04904	15.4472		6.22029	0
24762	Thu Mar 23 14:28:43 2017_x000D_	10.8942	65.7209	118.664	2.07107	2	6.8296	51.0273	60.1056	1.04904	15.2454		6.98048	85.3238
24763	Thu Mar 23 14:28:43 2017_x000D_	10.6827	65.6239	119.996	2.09432	2	8.25682	53.4874	70.8414	1.23642	12.3766		13.9597	0
24764	Thu Mar 23 14:28:43 2017_x000D_	10.4595	65.2156	119.995	2.09431	2	8.25682	53.4874	70.8414	1.23642	11.9333		6.2264	0
24765	Thu Mar 23 14:28:43 2017_x000D_	10.4517	65.0082	119.992	2.09426	2	8.25682	53.4874	70.8414	1.23642	11.728		15.6249	0
24766	Thu Mar 23 14:28:43 2017_x000D_	10.1246	64.6029	117.31	2.04744	2	8.25682	53.4874	70.8414	1.23642	11.2713		9.87675	0
24767	Thu Mar 23 14:28:44 2017_x000D_	10.0091	64.2946	113.373	1.97872	2	8.25682	53.4874	70.8414	1.23642	10.9483		0.0152971	51.0242
24768	Thu Mar 23 14:28:44 2017_x000D_	10.0096	64.2947	100.675	1.75712	2	9.29317	54.836	58.2223	1.01617	9.48579		3.11427	0
24769	Thu Mar 23 14:28:44 2017_x000D_	9.90585	64.2982	92.1398	1.60814	2	9.29317	54.836	58.2223	1.01617	9.48201		3.13753	0
24770	Thu Mar 23 14:28:44 2017_x000D_	9.91005	64.4027	74.5455	1.30106	2	9.29317	54.836	58.2223	1.01617	9.58657		3.12814	0
24771	Thu Mar 23 14:28:44 2017_x000D_	9.91391	64.5069	68.0691	1.18803	2	9.29317	54.836	58.2223	1.01617	9.6908		3.12757	51.0046
24772	Thu Mar 23 14:28:44 2017_x000D_	9.80972	64.5105	57.4505	1.0027	2	10.3291	56.1841	13.8241	0.241276	8.34258		3.11039	0
24773	Thu Mar 23 14:28:44 2017_x000D_	9.80566	64.4069	50.9984	0.890089	2	10.3291	56.1841	13.8241	0.241276	8.23944		6.93395	0
24774	Thu Mar 23 14:28:44 2017_x000D_	10.0091	64.2972	32.2602	0.563047	2	10.3291	56.1841	13.8241	0.241276	8.11941		4.3894	0
24775	Thu Mar 23 14:28:44 2017_x000D_	10.109	64.1903	28.3405	0.494636	2	10.3291	56.1841	13.8241	0.241276	8.00922		9.83512	119.728
24776	Thu Mar 23 14:28:44 2017_x000D_	10.4166	64.0769	13.6217	0.237743	2	13.7385	58.2586	31.0473	0.541878	6.69982		6.95586	0
24777	Thu Mar 23 14:28:44 2017_x000D_	10.6206	63.9667	10.7012	0.186771	2	13.7385	58.2586	31.0473	0.541878	6.50413		12.8368	0
24778	Thu Mar 23 14:28:44 2017_x000D_	11.0323	63.8501	1.72935	0.0301829	2	13.7385	58.2586	31.0473	0.541878	6.21196		9.86926	0
24779	Thu Mar 23 14:28:44 2017_x000D_	11.3475	63.9443	-1.12586	-0.0196499	2	13.7385	58.2586	31.0473	0.541878	6.16799		12.8767	92.1694
24780	Thu Mar 23 14:28:44 2017_x000D_	11.7669	64.0356	1.73541	0.0302885	2	15.8259	60.5129	47.6776	0.832131	5.37447		22.0178	0
24781	Thu Mar 23 14:28:44 2017_x000D_	12.49	63.91	4.74454	0.0828079	2	15.8259	60.5129	47.6776	0.832131	4.76115		15.5621	0
24782	Thu Mar 23 14:28:44 2017_x000D_	13.0085	63.8943	4.59477	0.0801938	2	15.8259	60.5129	47.6776	0.832131	4.40132		18.6773	0
24783	Thu Mar 23 14:28:44 2017_x000D_	13.6308	63.8757	10.2705	0.179254	2	15.8259	60.5129	47.6776	0.832131	4.01583		9.33726	0
24784	Thu Mar 23 14:28:44 2017_x000D_	13.9419	63.8663	10.7144	0.187001	2	15.8259	60.5129	47.6776	0.832131	3.84639		12.8067	56.0972
24785	Thu Mar 23 14:28:44 2017_x000D_	14.3527	63.7502	13.6363	0.237999	2	16.8499	62.0775	46.7227	0.815465	3.00565		18.8878	0
24786	Thu Mar 23 14:28:44 2017_x000D_	14.9703	63.6279	16.5006	0.287989	2	16.8499	62.0775	46.7227	0.815465	2.43652		6.93554	0
24787	Thu Mar 23 14:28:44 2017_x000D_	15.1738	63.5182	19.2915	0.3367	2	16.8499	62.0775	46.7227	0.815465	2.21019		19.612	0
24788	Thu Mar 23 14:28:45 2017_x000D_	15.7873	63.2924	19.2913	0.336696	2	16.8499	62.0775	46.7227	0.815465	1.61403		9.81023	116.986
24789	Thu Mar 23 14:28:45 2017_x000D_	16.0942	63.1795	23.0323	0.401989	1	14.1072	64.8495	0	0	2.59559		6.93026	0
24790	Thu Mar 23 14:28:45 2017_x000D_	16.2975	63.0698	25.7566	0.449538	1	14.1072	64.8495	0	0	2.82219		19.5959	0
24791	Thu Mar 23 14:28:45 2017_x000D_	16.9105	62.8442	25.7578	0.449558	1	14.1072	64.8495	0	0	3.4467		11.1685	0
24792	Thu Mar 23 14:28:45 2017_x000D_	17.2135	62.6279	27.0016	0.471267	1	14.1072	64.8495	0	0	3.81898		16.6683	50.1735
24793	Thu Mar 23 14:28:45 2017_x000D_	17.7227	62.4056	25.757	0.449545	1	15.6631	64.2361	333.963	5.82876	2.75548		12.7659	0
24794	Thu Mar 23 14:28:45 2017_x000D_	18.1322	62.2899	28.375	0.495238	1	15.6631	64.2361	333.963	5.82876	3.14391		20.7522	0
24795	Thu Mar 23 14:28:45 2017_x000D_	18.7408	61.9611	25.7578	0.449558	1	15.6631	64.2361	333.963	5.82876	3.82725		8.75322	0
24796	Thu Mar 23 14:28:45 2017_x000D_	18.9401	61.748	25.7559	0.449526	1	15.6631	64.2361	333.963	5.82876	4.11453		12.7499	0
24797	Thu Mar 23 14:28:45 2017_x000D_	19.3491	61.6325	23.0294	0.401938	1	15.6631	64.2361	333.963	5.82876	4.5128		8.75322	162.987
24798	Thu Mar 23 14:28:45 2017_x000D_	19.5484	61.4194	23.0271	0.401899	2	20.8296	65.9165	37.9462	0.662286	4.67604		19.5492	0
24799	Thu Mar 23 14:28:45 2017_x000D_	20.16	61.1945	23.0277	0.40191	2	20.8296	65.9165	37.9462	0.662286	4.76924		22.4866	0
24800	Thu Mar 23 14:28:45 2017_x000D_	20.8741	60.9667	21.9969	0.383918	2	20.8296	65.9165	37.9462	0.662286	4.95		9.76949	0
24801	Thu Mar 23 14:28:45 2017_x000D_	21.1797	60.8542	20.1955	0.352479	2	20.8296	65.9165	37.9462	0.662286	5.07439		11.1312	65.002
24802	Thu Mar 23 14:28:45 2017_x000D_	21.4816	60.6385	19.278	0.336465	2	22.5149	67.2783	37.3282	0.651499	6.71972		18.7725	0
24803	Thu Mar 23 14:28:45 2017_x000D_	22.0955	60.5173	16.4789	0.28761	2	22.5149	67.2783	37.3282	0.651499	6.774		12.7243	0
24804	Thu Mar 23 14:28:45 2017_x000D_	22.5037	60.4021	19.2805	0.336508	2	22.5149	67.2783	37.3282	0.651499	6.87621		19.5028	0
24805	Thu Mar 23 14:28:45 2017_x000D_	23.1138	60.1776	19.2803	0.336504	2	22.5149	67.2783	37.3282	0.651499	7.12591		6.17045	55.1441
24806	Thu Mar 23 14:28:45 2017_x000D_	23.3194	60.1718	19.2816	0.336527	2	23.7638	68.627	32.4932	0.567113	8.46687		13.787	0
24807	Thu Mar 23 14:28:45 2017_x000D_	23.7237	59.9533	19.28	0.3365	2	23.7638	68.627	32.4932	0.567113	8.67379		19.4867	0
24808	Thu Mar 23 14:28:45 2017_x000D_	24.3333	59.729	19.2798	0.336496	2	23.7638	68.627	32.4932	0.567113	8.91621		9.24668	0
24809	Thu Mar 23 14:28:45 2017_x000D_	24.6414	59.7203	20.1982	0.352526	2	23.7638	68.627	32.4932	0.567113	8.94983		17.9652	64.0272
24810	Thu Mar 23 14:28:46 2017_x000D_	25.1447	59.3958	21.9997	0.383967	2	25.685	69.5565	8.07291	0.140899	10.1751		9.24069	0
24811	Thu Mar 23 14:28:46 2017_x000D_	25.4526	59.3871	23.0355	0.402046	2	25.685	69.5565	8.07291	0.140899	10.1721		8.72354	0
24812	Thu Mar 23 14:28:46 2017_x000D_	25.6512	59.1747	23.0333	0.402006	2	25.685	69.5565	8.07291	0.140899	10.3819		19.4572	0
24813	Thu Mar 23 14:28:46 2017_x000D_	26.2599	58.9508	23.0339	0.402018	2	25.685	69.5565	8.07291	0.140899	10.6213		6.15246	0
24814	Thu Mar 23 14:28:46 2017_x000D_	26.4649	58.945	23.0353	0.402043	2	25.685	69.5565	8.07291	0.140899	10.6401		6.87804	78.4179
24815	Thu Mar 23 14:28:46 2017_x000D_	26.6666	58.836	20.1955	0.352479	2	28.2979	69.6299	4.12812	0.0720493	10.9165		15.6657	0
24816	Thu Mar 23 14:28:46 2017_x000D_	27.1754	58.7185	22.0023	0.384013	2	28.2979	69.6299	4.12812	0.0720493	10.969		8.7193	0
24817	Thu Mar 23 14:28:46 2017_x000D_	27.3739	58.5062	21.9999	0.383972	2	28.2979	69.6299	4.12812	0.0720493	11.162		12.6654	0
24818	Thu Mar 23 14:28:46 2017_x000D_	27.7802	58.3915	19.2772	0.33645	2	28.2979	69.6299	4.12812	0.0720493	11.2503		6.87398	65.5463
24819	Thu Mar 23 14:28:46 2017_x000D_	27.9818	58.2826	22.0003	0.383978	2	30.4648	69.9096	0	0	11.8892		12.6596	0
24820	Thu Mar 23 14:28:46 2017_x000D_	28.3879	58.1679	19.2769	0.336446	2	30.4648	69.9096	0	0	11.924		4.36163	0
24821	Thu Mar 23 14:28:46 2017_x000D_	28.4873	58.0618	23.0349	0.402035	2	30.4648	69.9096	0	0	12.0117		12.6572	0
24822	Thu Mar 23 14:28:46 2017_x000D_	28.8934	57.9474	25.7719	0.449804	2	30.4648	69.9096	0	0	12.065		0	118.504
24823	Thu Mar 23 14:28:46 2017_x000D_	28.8934	57.9474	25.7719	0.449804	2	34.4014	69.5827	0	0	12.8732		3.07623	0
24824	Thu Mar 23 14:28:46 2017_x000D_	28.9959	57.9445	32.3264	0.564202	2	34.4014	69.5827	0	0	12.8323		4.35139	0
24825	Thu Mar 23 14:28:46 2017_x000D_	28.897	58.0506	36.3955	0.635222	2	34.4014	69.5827	0	0	12.7784		15.4056	0
24826	Thu Mar 23 14:28:46 2017_x000D_	28.6031	58.4717	51.0217	0.890497	2	34.4014	69.5827	0	0	12.5329		11.1075	105.494
24827	Thu Mar 23 14:28:46 2017_x000D_	28.4082	58.7865	65.3472	1.14052	2	37.9015	69.2438	357.613	6.24152	14.1237		6.90106	0
24828	Thu Mar 23 14:28:46 2017_x000D_	28.3121	58.9955	73.4355	1.28169	2	37.9015	69.2438	357.613	6.24152	14.0351		6.1828	0
24829	Thu Mar 23 14:28:46 2017_x000D_	28.3183	59.2015	80.5095	1.40516	2	37.9015	69.2438	357.613	6.24152	13.8811		6.17637	0
24830	Thu Mar 23 14:28:46 2017_x000D_	28.324	59.4073	97.3793	1.69959	2	37.9015	69.2438	357.613	6.24152	13.729		4.35414	0
24831	Thu Mar 23 14:28:47 2017_x000D_	28.429	59.5075	106.327	1.85576	2	37.9015	69.2438	357.613	6.24152	13.584		3.09758	98.2155
24832	Thu Mar 23 14:28:47 2017_x000D_	28.4257	59.4043	112.778	1.96834	2	41.1729	69.1172	0	0	16.026		0.018	0
24833	Thu Mar 23 14:28:47 2017_x000D_	28.4251	59.4043	125.947	2.19819	2	41.1729	69.1172	0	0	16.0264		0.0108167	0
24834	Thu Mar 23 14:28:47 2017_x000D_	28.4248	59.4045	134.285	2.34372	2	41.1729	69.1172	0	0	16.0266		6.91889	0
24835	Thu Mar 23 14:28:47 2017_x000D_	28.3159	59.2012	144.524	2.52241	2	41.1729	69.1172	0	0	16.2367		0.00948683	97.8388
24836	Thu Mar 23 14:28:47 2017_x000D_	28.316	59.2015	149.395	2.60744	2	44.4329	69.209	4.97799	0.0868823	18.9711		16.5724	0
24837	Thu Mar 23 14:28:47 2017_x000D_	27.7981	59.0093	150.942	2.63443	2	44.4329	69.209	4.97799	0.0868823	19.5128		11.1614	0
24838	Thu Mar 23 14:28:47 2017_x000D_	27.5839	58.7051	148.492	2.59167	2	44.4329	69.209	4.97799	0.0868823	19.855		11.1152	0
24839	Thu Mar 23 14:28:47 2017_x000D_	27.2708	58.507	146.887	2.56366	2	44.4329	69.209	4.97799	0.0868823	20.2255		12.695	0
24840	Thu Mar 23 14:28:47 2017_x000D_	26.8578	58.4148	144.531	2.52255	2	44.4329	69.209	4.97799	0.0868823	20.6252		19.8249	130.799
24841	Thu Mar 23 14:28:47 2017_x000D_	26.4324	57.9091	138.527	2.41775	2	48.7569	69.7678	0	0	25.2787		19.8119	0
24842	Thu Mar 23 14:28:47 2017_x000D_	25.907	57.509	132.348	2.3099	2	48.7569	69.7678	0	0	25.9306		8.75307	0
24843	Thu Mar 23 14:28:47 2017_x000D_	25.6957	57.3078	127.715	2.22905	2	48.7569	69.7678	0	0	26.212		11.198	0
24844	Thu Mar 23 14:28:47 2017_x000D_	25.4808	57.0026	125.981	2.19879	2	48.7569	69.7678	0	0	26.5467		22.4054	84.7115
24845	Thu Mar 23 14:28:47 2017_x000D_	25.0506	56.3921	125.981	2.19878	2	51.5795	69.8472	9.53222	0.166369	29.746		11.213	0
24846	Thu Mar 23 14:28:47 2017_x000D_	24.8354	56.0865	124.39	2.17102	2	51.5795	69.8472	9.53222	0.166369	30.0766		22.4354	0
24847	Thu Mar 23 14:28:47 2017_x000D_	24.4046	55.4752	124.391	2.17103	2	51.5795	69.8472	9.53222	0.166369	30.7413		8.79331	0
24848	Thu Mar 23 14:28:47 2017_x000D_	24.1924	55.273	124.393	2.17106	2	51.5795	69.8472	9.53222	0.166369	31.0235		11.2207	0
24849	Thu Mar 23 14:28:47 2017_x000D_	23.9769	54.9673	125.982	2.1988	2	51.5795	69.8472	9.53222	0.166369	31.3579		6.23115	71.8278
24850	Thu Mar 23 14:28:47 2017_x000D_	23.9703	54.7597	125.978	2.19873	2	53.9567	70.1325	339.254	5.9211	33.6973		22.4787	0
24851	Thu Mar 23 14:28:47 2017_x000D_	23.5387	54.1472	125.978	2.19872	2	53.9567	70.1325	339.254	5.9211	34.3625		18.1943	0
24852	Thu Mar 23 14:28:48 2017_x000D_	23.213	53.6356	130.09	2.27049	2	53.9567	70.1325	339.254	5.9211	34.8902		8.81452	0
24853	Thu Mar 23 14:28:48 2017_x000D_	23.0003	53.4329	130.091	2.27051	2	53.9567	70.1325	339.254	5.9211	35.1735		11.2265	121.578
24854	Thu Mar 23 14:28:48 2017_x000D_	22.6842	53.2326	132.33	2.30959	2	57.1204	67.5998	314.598	5.49077	37.3131		15.61	0
24855	Thu Mar 23 14:28:48 2017_x000D_	22.3614	52.8245	138.486	2.41704	2	57.1204	67.5998	314.598	5.49077	37.769		8.82941	0
24856	Thu Mar 23 14:28:48 2017_x000D_	22.1483	52.6215	138.486	2.41703	2	57.1204	67.5998	314.598	5.49077	38.0447		8.83148	0
24857	Thu Mar 23 14:28:48 2017_x000D_	21.9352	52.4184	138.485	2.41703	2	57.1204	67.5998	314.598	5.49077	38.3207		19.9926	116.769
24858	Thu Mar 23 14:28:48 2017_x000D_	21.4052	52.0144	140.437	2.45109	2	59.8612	64.8361	315	5.49779	40.5371		11.2824	0
24859	Thu Mar 23 14:28:48 2017_x000D_	21.1884	51.7071	142.672	2.4901	2	59.8612	64.8361	315	5.49779	40.8406		22.5161	0
24860	Thu Mar 23 14:28:48 2017_x000D_	20.5546	51.3051	142.675	2.49014	2	59.8612	64.8361	315	5.49779	41.5704		8.85486	0
24861	Thu Mar 23 14:28:48 2017_x000D_	20.3409	51.1015	142.674	2.49012	2	59.8612	64.8361	315	5.49779	41.8389		20.0323	0
24862	Thu Mar 23 14:28:48 2017_x000D_	19.81	50.6965	140.748	2.45651	2	59.8612	64.8361	315	5.49779	42.4738		8.87814	98.1474
24863	Thu Mar 23 14:28:48 2017_x000D_	19.5958	50.4923	136.388	2.38043	2	62.1475	62.496	308.462	5.38367	44.2124		20.0557	0
24864	Thu Mar 23 14:28:48 2017_x000D_	19.0643	50.0868	134.293	2.34385	2	62.1475	62.496	308.462	5.38367	44.8347		8.87824	0
24865	Thu Mar 23 14:28:48 2017_x000D_	18.85	49.8827	134.293	2.34385	2	62.1475	62.496	308.462	5.38367	45.0973		8.88031	0
24866	Thu Mar 23 14:28:48 2017_x000D_	18.6357	49.6785	134.293	2.34386	2	62.1475	62.496	308.462	5.38367	45.3604		7.0276	126.895
24867	Thu Mar 23 14:28:48 2017_x000D_	18.5251	49.472	132.04	2.30453	2	64.9111	59.2938	308.341	5.38157	47.4144		15.7323	0
24868	Thu Mar 23 14:28:48 2017_x000D_	18.1999	49.0606	126.024	2.19953	2	64.9111	59.2938	308.341	5.38157	47.819		8.89097	0
24869	Thu Mar 23 14:28:48 2017_x000D_	17.9853	48.8562	126.026	2.19957	2	64.9111	59.2938	308.341	5.38157	48.0726		14.0849	0
24870	Thu Mar 23 14:28:48 2017_x000D_	17.7635	48.4424	126.024	2.19953	2	64.9111	59.2938	308.341	5.38157	48.3803		7.03959	136.231
24871	Thu Mar 23 14:28:48 2017_x000D_	17.6528	48.2355	123.555	2.15643	2	67.9034	55.8781	315	5.49779	50.8285		11.3706	0
24872	Thu Mar 23 14:28:48 2017_x000D_	17.4343	47.9258	122.037	2.12995	2	67.9034	55.8781	315	5.49779	51.0918		7.01177	0
24873	Thu Mar 23 14:28:48 2017_x000D_	17.223	47.8259	123.559	2.15651	2	67.9034	55.8781	315	5.49779	51.3161		7.04772	0
24874	Thu Mar 23 14:28:49 2017_x000D_	17.1121	47.6188	120.95	2.11097	2	67.9034	55.8781	315	5.49779	51.4585		12.9987	107.575
24875	Thu Mar 23 14:28:49 2017_x000D_	16.9937	47.202	123.554	2.15642	2	70.4196	53.3233	315	5.49779	53.7754		7.02761	0
24876	Thu Mar 23 14:28:49 2017_x000D_	16.7821	47.1015	122.041	2.13002	2	70.4196	53.3233	315	5.49779	53.9971		14.1088	0
24877	Thu Mar 23 14:28:49 2017_x000D_	16.5601	46.6869	116.857	2.03953	2	70.4196	53.3233	315	5.49779	54.2668		7.05848	0
24878	Thu Mar 23 14:28:49 2017_x000D_	16.449	46.4795	114.079	1.99106	2	70.4196	53.3233	315	5.49779	54.4028		3.14865	0
24879	Thu Mar 23 14:28:49 2017_x000D_	16.4456	46.3746	107.323	1.87313	2	70.4196	53.3233	315	5.49779	54.4195		4.40037	121.909
24880	Thu Mar 23 14:28:49 2017_x000D_	16.3457	46.482	91.9809	1.60537	2	73.1752	50.3367	321.613	5.61321	56.9601		3.12952	0
24881	Thu Mar 23 14:28:49 2017_x000D_	16.45	46.4801	83.0633	1.44973	2	73.1752	50.3367	321.613	5.61321	56.8561		9.96891	0
24882	Thu Mar 23 14:28:49 2017_x000D_	16.3351	46.1683	68.0768	1.18816	2	73.1752	50.3367	321.613	5.61321	56.9927		3.11742	0
24883	Thu Mar 23 14:28:49 2017_x000D_	16.439	46.1666	57.459	1.00285	2	73.1752	50.3367	321.613	5.61321	56.8892		6.28903	93.4716
24884	Thu Mar 23 14:28:49 2017_x000D_	16.4315	45.9571	48.9956	0.855134	2	75.454	48.2119	313.912	5.47879	59.0656		6.93618	0
24885	Thu Mar 23 14:28:49 2017_x000D_	16.6354	45.8481	34.5717	0.60339	2	75.454	48.2119	313.912	5.47879	58.8661		6.98392	0
24886	Thu Mar 23 14:28:49 2017_x000D_	16.7318	45.6362	28.127	0.490909	2	75.454	48.2119	313.912	5.47879	58.7787		9.82606	0
24887	Thu Mar 23 14:28:49 2017_x000D_	17.0397	45.5245	13.2247	0.230815	2	75.454	48.2119	313.912	5.47879	58.4761		9.82863	71.3128
24888	Thu Mar 23 14:28:49 2017_x000D_	17.3478	45.4131	9.8207	0.171404	2	77.4723	46.9561	315.365	5.50417	60.1443		22.0173	0
24889	Thu Mar 23 14:28:49 2017_x000D_	18.0718	45.2929	7.26689	0.126831	2	77.4723	46.9561	315.365	5.50417	59.4238		12.8196	0
24890	Thu Mar 23 14:28:49 2017_x000D_	18.4838	45.1795	10.2676	0.179204	2	77.4723	46.9561	315.365	5.50417	59.0152		12.4647	0
24891	Thu Mar 23 14:28:49 2017_x000D_	18.8992	45.1709	10.2693	0.179232	2	77.4723	46.9561	315.365	5.50417	58.6003		15.852	0
24892	Thu Mar 23 14:28:49 2017_x000D_	19.4148	45.0553	13.8765	0.242191	2	77.4723	46.9561	315.365	5.50417	58.0886		21.9705	60.8975
24893	Thu Mar 23 14:28:49 2017_x000D_	20.1373	44.9356	16.127	0.281469	2	79.0569	45.6874	343.422	5.99385	58.9244		12.7978	0
24894	Thu Mar 23 14:28:49 2017_x000D_	20.5486	44.8224	18.9541	0.330812	2	79.0569	45.6874	343.422	5.99385	58.5147		20.8047	0
24895	Thu Mar 23 14:28:50 2017_x000D_	21.1601	44.4953	21.6965	0.378676	2	79.0569	45.6874	343.422	5.99385	57.9091		9.81147	0
24896	Thu Mar 23 14:28:50 2017_x000D_	21.4677	44.3842	25.4984	0.44503	2	79.0569	45.6874	343.422	5.99385	57.6039		18.0812	64.7234
24897	Thu Mar 23 14:28:50 2017_x000D_	21.9754	44.0594	29.4996	0.514865	2	81.0533	44.8695	348.025	6.07419	59.0835		9.79634	0
24898	Thu Mar 23 14:28:50 2017_x000D_	22.2825	43.9484	30.6775	0.535423	2	81.0533	44.8695	348.025	6.07419	58.778		16.6809	0
24899	Thu Mar 23 14:28:50 2017_x000D_	22.7932	43.7285	32.1133	0.560483	2	81.0533	44.8695	348.025	6.07419	58.2713		6.92683	0
24900	Thu Mar 23 14:28:50 2017_x000D_	22.9968	43.6196	34.5937	0.603774	2	81.0533	44.8695	348.025	6.07419	58.07		11.1752	56.0709
24901	Thu Mar 23 14:28:50 2017_x000D_	23.3005	43.4039	36.2229	0.632208	2	82.8216	44.2642	346.952	6.05545	59.5273		15.501	0
24902	Thu Mar 23 14:28:50 2017_x000D_	23.7042	43.0814	38.6211	0.674065	2	82.8216	44.2642	346.952	6.05545	59.1292		8.77838	0
24903	Thu Mar 23 14:28:50 2017_x000D_	23.9043	42.8679	38.6206	0.674057	2	82.8216	44.2642	346.952	6.05545	58.9338		19.8528	0
24904	Thu Mar 23 14:28:50 2017_x000D_	24.408	42.4387	40.4375	0.705767	2	82.8216	44.2642	346.952	6.05545	58.4421		11.1577	47.7392
24905	Thu Mar 23 14:28:50 2017_x000D_	24.7112	42.2233	38.6206	0.674057	2	83.7557	42.9759	286.757	5.00486	59.0493		8.77838	0
24906	Thu Mar 23 14:28:50 2017_x000D_	24.9113	42.0098	38.6202	0.67405	2	83.7557	42.9759	286.757	5.00486	58.8523		19.8421	0
24907	Thu Mar 23 14:28:50 2017_x000D_	25.4147	41.5808	40.4375	0.705767	2	83.7557	42.9759	286.757	5.00486	58.3577		11.1553	0
24908	Thu Mar 23 14:28:50 2017_x000D_	25.7178	41.3654	38.6202	0.67405	2	83.7557	42.9759	286.757	5.00486	58.0602		18.0287	0
24909	Thu Mar 23 14:28:50 2017_x000D_	26.224	41.0415	34.5901	0.603712	2	83.7557	42.9759	286.757	5.00486	57.5642		11.1577	72.8204
24910	Thu Mar 23 14:28:50 2017_x000D_	26.5272	40.8261	36.2209	0.632174	2	84.0951	40.5724	266.403	4.6496	57.5685		13.1529	0
24911	Thu Mar 23 14:28:50 2017_x000D_	26.8269	40.5061	32.1052	0.560341	2	84.0951	40.5724	266.403	4.6496	57.2682		20.7214	0
24912	Thu Mar 23 14:28:50 2017_x000D_	27.436	40.1804	29.4889	0.514678	2	84.0951	40.5724	266.403	4.6496	56.6605		8.76785	0
24913	Thu Mar 23 14:28:50 2017_x000D_	27.6358	39.9671	29.4876	0.514656	2	84.0951	40.5724	266.403	4.6496	56.4625		16.614	119.742
24914	Thu Mar 23 14:28:50 2017_x000D_	28.1445	39.7482	22.7072	0.396315	2	83.6445	36.6065	264.523	4.6168	55.5889		12.7225	0
24915	Thu Mar 23 14:28:50 2017_x000D_	28.5535	39.6361	25.4763	0.444646	2	83.6445	36.6065	264.523	4.6168	55.1742		17.9995	0
24916	Thu Mar 23 14:28:51 2017_x000D_	29.0588	39.3126	21.6589	0.378019	2	83.6445	36.6065	264.523	4.6168	54.6527		6.175	0
24917	Thu Mar 23 14:28:51 2017_x000D_	29.2646	39.3089	21.6603	0.378044	2	83.6445	36.6065	264.523	4.6168	54.447		11.141	113.354
24918	Thu Mar 23 14:28:51 2017_x000D_	29.5674	39.0939	22.7062	0.396297	2	83.1825	32.8564	265.304	4.63042	53.9767		13.7919	0
24919	Thu Mar 23 14:28:51 2017_x000D_	29.9728	38.8771	22.7053	0.396282	2	83.1825	32.8564	265.304	4.63042	53.5492		9.25337	0
24920	Thu Mar 23 14:28:51 2017_x000D_	30.2812	38.8718	21.6596	0.378032	2	83.1825	32.8564	265.304	4.63042	53.2422		6.169	0
24921	Thu Mar 23 14:28:51 2017_x000D_	30.4868	38.8681	21.6611	0.378058	2	83.1825	32.8564	265.304	4.63042	53.0375		13.7838	112.638
24922	Thu Mar 23 14:28:51 2017_x000D_	30.892	38.6515	21.6601	0.37804	2	82.9373	29.1098	264.004	4.60773	52.9127		4.38078	0
24923	Thu Mar 23 14:28:51 2017_x000D_	30.9918	38.5449	19.8294	0.346088	2	82.9373	29.1098	264.004	4.60773	52.7954		12.6941	0
24924	Thu Mar 23 14:28:51 2017_x000D_	31.3999	38.4331	22.7081	0.39633	2	82.9373	29.1098	264.004	4.60773	52.3739		6.88924	0
24925	Thu Mar 23 14:28:51 2017_x000D_	31.6024	38.3248	25.4787	0.444686	2	82.9373	29.1098	264.004	4.60773	52.1554		9.73818	0
24926	Thu Mar 23 14:28:51 2017_x000D_	31.9078	38.2148	29.4966	0.514812	2	82.9373	29.1098	264.004	4.60773	51.8354		17.9788	126.581
24927	Thu Mar 23 14:28:51 2017_x000D_	32.4126	37.8918	38.6348	0.674305	2	82.4968	24.9135	264.21	4.61134	51.7384		4.37859	0
24928	Thu Mar 23 14:28:51 2017_x000D_	32.5124	37.7853	42.7399	0.745951	2	82.4968	24.9135	264.21	4.61134	51.6151		11.1295	0
24929	Thu Mar 23 14:28:51 2017_x000D_	32.8148	37.5704	53.2709	0.929752	2	82.4968	24.9135	264.21	4.61134	51.2689		3.15112	0
24930	Thu Mar 23 14:28:51 2017_x000D_	32.812	37.4654	59.9487	1.0463	2	82.4968	24.9135	264.21	4.61134	51.2458		6.89511	119.25
24931	Thu Mar 23 14:28:51 2017_x000D_	33.0144	37.3565	74.3556	1.29775	2	82.9144	20.9605	276.721	4.8297	52.5246		3.1512	0
24932	Thu Mar 23 14:28:51 2017_x000D_	33.0115	37.2515	80.493	1.40487	2	82.9144	20.9605	276.721	4.8297	52.4947		4.37494	0
24933	Thu Mar 23 14:28:51 2017_x000D_	33.1108	37.1447	94.5498	1.65021	2	82.9144	20.9605	276.721	4.8297	52.3672		0	0
24934	Thu Mar 23 14:28:51 2017_x000D_	33.1108	37.1447	94.5498	1.65021	2	82.9144	20.9605	276.721	4.8297	52.3672		4.44244	125.955
24935	Thu Mar 23 14:28:51 2017_x000D_	33.0047	37.0414	109.624	1.9133	2	83.3435	16.784	274.696	4.79436	54.2619		3.14547	0
24936	Thu Mar 23 14:28:51 2017_x000D_	33.0015	36.9366	116.237	2.02872	2	83.3435	16.784	274.696	4.79436	54.2259		9.95531	0
24937	Thu Mar 23 14:28:51 2017_x000D_	32.8893	36.6243	133.594	2.33166	2	83.3435	16.784	274.696	4.79436	54.215		7.02869	0
24938	Thu Mar 23 14:28:52 2017_x000D_	32.7807	36.4167	140.04	2.44416	2	83.3435	16.784	274.696	4.79436	54.2406		11.2426	0
24939	Thu Mar 23 14:28:52 2017_x000D_	32.4664	36.2126	155.401	2.71227	2	83.3435	16.784	274.696	4.79436	54.4605		4.42972	93.8222
24940	Thu Mar 23 14:28:52 2017_x000D_	32.3606	36.1096	159.371	2.78155	2	83.9348	13.713	276.25	4.82148	56.2273		22.5565	0
24941	Thu Mar 23 14:28:52 2017_x000D_	31.6352	35.9118	165.939	2.89618	2	83.9348	13.713	276.25	4.82148	56.8158		13.9243	0
24942	Thu Mar 23 14:28:52 2017_x000D_	31.2179	35.7086	165.935	2.89612	2	83.9348	13.713	276.25	4.82148	57.1216		12.7763	0
24943	Thu Mar 23 14:28:52 2017_x000D_	30.8035	35.6104	168.825	2.94655	2	83.9348	13.713	276.25	4.82148	57.4668		21.8892	92.8262
24944	Thu Mar 23 14:28:52 2017_x000D_	30.0799	35.5167	165.15	2.88241	2	83.8735	10.6194	263.396	4.59713	59.2759		12.7995	0
24945	Thu Mar 23 14:28:52 2017_x000D_	29.6648	35.4181	162.215	2.83118	2	83.8735	10.6194	263.396	4.59713	59.6117		22.6397	0
24946	Thu Mar 23 14:28:52 2017_x000D_	28.9368	35.2193	163.132	2.84719	2	83.8735	10.6194	263.396	4.59713	60.193		9.84319	0
24947	Thu Mar 23 14:28:52 2017_x000D_	28.6244	35.119	159.385	2.78179	2	83.8735	10.6194	263.396	4.59713	60.4375		11.2941	86.5177
24948	Thu Mar 23 14:28:52 2017_x000D_	28.3089	34.9136	158.248	2.76195	2	84.2364	7.7584	275.996	4.81704	62.1715		19.7139	0
24949	Thu Mar 23 14:28:52 2017_x000D_	27.6832	34.7128	158.25	2.76198	2	84.2364	7.7584	275.996	4.81704	62.6483		7.00106	0
24950	Thu Mar 23 14:28:52 2017_x000D_	27.4734	34.6106	155.424	2.71266	2	84.2364	7.7584	275.996	4.81704	62.7939		9.87737	0
24951	Thu Mar 23 14:28:52 2017_x000D_	27.1599	34.51	154.062	2.68889	2	84.2364	7.7584	275.996	4.81704	63.0347		20.1469	69.488
24952	Thu Mar 23 14:28:52 2017_x000D_	26.6305	34.0968	152.727	2.66559	2	85.0014	5.57211	301.717	5.26596	64.9678		12.8598	0
24953	Thu Mar 23 14:28:52 2017_x000D_	26.2135	33.9975	150.173	2.62101	2	85.0014	5.57211	301.717	5.26596	65.2995		14.025	0
24954	Thu Mar 23 14:28:52 2017_x000D_	25.7931	33.793	150.174	2.62103	2	85.0014	5.57211	301.717	5.26596	65.5899		11.3407	0
24955	Thu Mar 23 14:28:52 2017_x000D_	25.4762	33.5869	148.642	2.5943	2	85.0014	5.57211	301.717	5.26596	65.7881		22.7082	0
24956	Thu Mar 23 14:28:52 2017_x000D_	24.8416	33.1743	148.642	2.59428	2	85.0014	5.57211	301.717	5.26596	66.1897		8.94863	33.2754
24957	Thu Mar 23 14:28:52 2017_x000D_	24.6277	32.9664	148.639	2.59424	2	85.6993	4.71001	314.23	5.48434	67.2916		18.3661	0
24958	Thu Mar 23 14:28:52 2017_x000D_	24.0992	32.6574	152.723	2.66552	2	85.6993	4.71001	314.23	5.48434	67.6434		14.0693	0
24959	Thu Mar 23 14:28:53 2017_x000D_	23.6775	32.4522	152.723	2.66552	2	85.6993	4.71001	314.23	5.48434	67.9436		7.03467	0
24960	Thu Mar 23 14:28:53 2017_x000D_	23.4666	32.3497	155.41	2.71241	2	85.6993	4.71001	314.23	5.48434	68.0945		11.3916	33.2817
24961	Thu Mar 23 14:28:53 2017_x000D_	23.1482	32.1428	156.644	2.73395	2	86.3974	3.8478	316.007	5.51536	69.2897		16.9252	0
24962	Thu Mar 23 14:28:53 2017_x000D_	22.6222	31.9388	155.409	2.7124	2	86.3974	3.8478	316.007	5.51536
24963	Thu Mar 23 14:28:53 2017_x000D_	22.3069	31.8375	159.355	2.78127	2	86.3974	3.8478	316.007	5.51536
24964	Thu Mar 23 14:28:53 2017_x000D_	21.6727	31.5291	162.171	2.83042	2	86.3974	3.8478	316.007	5.51536
24965	Thu Mar 23 14:28:53 2017_x000D_	21.4646	31.5319	162.173	2.83046	2	85.5825	2.7153	252.374	4.40476
24966	Thu Mar 23 14:28:53 2017_x000D_	20.8298	31.2232	165.089	2.88135	2	85.5825	2.7153	252.374	4.40476
24967	Thu Mar 23 14:28:53 2017_x000D_	20.5171	31.2274	165.876	2.89508	2	85.5825	2.7153	252.374	4.40476
24968	Thu Mar 23 14:28:53 2017_x000D_	20.2047	31.2317	165.095	2.88145	2	85.5825	2.7153	252.374	4.40476
24969	Thu Mar 23 14:28:53 2017_x000D_	19.6763	31.0269	165.876	2.89509	2	85.5825	2.7153	252.374	4.40476
24970	Thu Mar 23 14:28:53 2017_x000D_	19.3602	30.9253	168.101	2.93392	2	84.0804	2.22411	183.854	3.20885
24971	Thu Mar 23 14:28:53 2017_x000D_	18.8347	30.8262	165.877	2.8951	2	84.0804	2.22411	183.854	3.20885
24972	Thu Mar 23 14:28:53 2017_x000D_	18.5183	30.7245	168.101	2.93391	2	84.0804	2.22411	183.854	3.20885
24973	Thu Mar 23 14:28:53 2017_x000D_	18.0969	30.6239	165.093	2.88142	2	84.0804	2.22411	183.854	3.20885
24974	Thu Mar 23 14:28:53 2017_x000D_	17.7832	30.628	165.879	2.89513	2	81.4995	1.4764	180	3.14159
24975	Thu Mar 23 14:28:53 2017_x000D_	17.4627	30.42	165.092	2.8814	2	81.4995	1.4764	180	3.14159
24976	Thu Mar 23 14:28:53 2017_x000D_	17.0408	30.3193	162.18	2.83058	2	81.4995	1.4764	180	3.14159
24977	Thu Mar 23 14:28:53 2017_x000D_	16.7232	30.2174	165.874	2.89505	2	81.4995	1.4764	180	3.14159
24978	Thu Mar 23 14:28:53 2017_x000D_	16.5139	30.2201	165.876	2.89508	2	78.2635	0.7071	163.736	2.85773
24979	Thu Mar 23 14:28:53 2017_x000D_	16.1929	30.0118	165.09	2.88136	2	78.2635	0.7071	163.736	2.85773
24980	Thu Mar 23 14:28:53 2017_x000D_	15.9835	30.0145	165.092	2.8814	2	78.2635	0.7071	163.736	2.85773
24981	Thu Mar 23 14:28:54 2017_x000D_	15.6653	29.9122	163.09	2.84645	2	78.2635	0.7071	163.736	2.85773
24982	Thu Mar 23 14:28:54 2017_x000D_	15.3475	29.8099	159.374	2.78161	2	74.5126	1.47121	180	3.14159
24983	Thu Mar 23 14:28:54 2017_x000D_	14.816	29.6037	152.778	2.66648	2	74.5126	1.47121	180	3.14159
24984	Thu Mar 23 14:28:54 2017_x000D_	14.6025	29.4998	150.24	2.62219	2	74.5126	1.47121	180	3.14159
24985	Thu Mar 23 14:28:54 2017_x000D_	14.3894	29.3961	144.54	2.5227	2	74.5126	1.47121	180	3.14159
24986	Thu Mar 23 14:28:54 2017_x000D_	14.0676	29.1871	133.733	2.33408	2	74.5126	1.47121	180	3.14159
24987	Thu Mar 23 14:28:54 2017_x000D_	13.9627	29.1881	127.44	2.22424	2	71.2079	2.0285	172.08	3.00336
24988	Thu Mar 23 14:28:54 2017_x000D_	13.8503	28.9763	121.802	2.12584	2	71.2079	2.0285	172.08	3.00336
24989	Thu Mar 23 14:28:54 2017_x000D_	13.7386	28.7649	106.484	1.85849	2	71.2079	2.0285	172.08	3.00336
24990	Thu Mar 23 14:28:54 2017_x000D_	13.7388	28.7651	100.84	1.75999	2	71.2079	2.0285	172.08	3.00336
24991	Thu Mar 23 14:28:54 2017_x000D_	13.6267	28.554	86.0901	1.50256	2	67.2368	2.7859	169.997	2.967
24992	Thu Mar 23 14:28:54 2017_x000D_	13.7319	28.553	77.4012	1.35091	2	67.2368	2.7859	169.997	2.967
24993	Thu Mar 23 14:28:54 2017_x000D_	13.7205	28.2344	62.7077	1.09446	2	67.2368	2.7859	169.997	2.967
24994	Thu Mar 23 14:28:54 2017_x000D_	13.7205	28.2344	62.7077	1.09446	2	67.2368	2.7859	169.997	2.967
24995	Thu Mar 23 14:28:54 2017_x000D_	13.9227	28.0194	48.9488	0.854318	2	63.941	3.12241	180	3.14159
24996	Thu Mar 23 14:28:54 2017_x000D_	14.226	27.6964	36.0167	0.62861	2	63.941	3.12241	180	3.14159
24997	Thu Mar 23 14:28:54 2017_x000D_	14.3268	27.5887	26.4484	0.461611	2	63.941	3.12241	180	3.14159
24998	Thu Mar 23 14:28:54 2017_x000D_	14.7386	27.3707	12.7858	0.223154	2	63.941	3.12241	180	3.14159
24999	Thu Mar 23 14:28:54 2017_x000D_	14.9446	27.2617	9.80186	0.171075	2	63.941	3.12241	180	3.14159
25000	Thu Mar 23 14:28:54 2017_x000D_	15.1543	27.2591	3.72401	0.0649963	2	59.5413	3.645	180	3.14159
25001	Thu Mar 23 14:28:54 2017_x000D_	15.7835	27.2519	3.72499	0.0650133	2	59.5413	3.645	180	3.14159
25002	Thu Mar 23 14:28:55 2017_x000D_	16.2028	27.247	3.72559	0.0650238	2	59.5413	3.645	180	3.14159
25003	Thu Mar 23 14:28:55 2017_x000D_	16.5169	27.2434	3.57294	0.0623595	2	59.5413	3.645	180	3.14159
25004	Thu Mar 23 14:28:55 2017_x000D_	17.2468	27.1288	12.7935	0.223289	2	56.6801	3.9958	180	3.14159
25005	Thu Mar 23 14:28:55 2017_x000D_	17.4562	27.1264	12.7946	0.223307	2	56.6801	3.9958	180	3.14159
25006	Thu Mar 23 14:28:55 2017_x000D_	18.1817	26.9054	19.5113	0.340536	2	56.6801	3.9958	180	3.14159
25007	Thu Mar 23 14:28:55 2017_x000D_	18.4918	26.7956	21.3508	0.372642	2	56.6801	3.9958	180	3.14159
25008	Thu Mar 23 14:28:55 2017_x000D_	19.0077	26.577	27.8715	0.486449	2	55.1399	4.1677	180	3.14159
25009	Thu Mar 23 14:28:55 2017_x000D_	19.3178	26.4671	26.4691	0.461974	2	55.1399	4.1677	180	3.14159
25010	Thu Mar 23 14:28:55 2017_x000D_	19.9341	26.1413	29.243	0.510386	2	55.1399	4.1677	180	3.14159
25011	Thu Mar 23 14:28:55 2017_x000D_	20.1395	26.0327	31.885	0.556499	2	55.1399	4.1677	180	3.14159
25012	Thu Mar 23 14:28:55 2017_x000D_	20.4456	25.8167	30.4333	0.531161	2	55.1399	4.1677	180	3.14159
25013	Thu Mar 23 14:28:55 2017_x000D_	20.9572	25.4921	29.2419	0.510368	2	52.7147	4.5327	180	3.14159
25014	Thu Mar 23 14:28:55 2017_x000D_	21.27	25.4888	27.873	0.486476	2	52.7147	4.5327	180	3.14159
25015	Thu Mar 23 14:28:55 2017_x000D_	21.4717	25.274	27.8715	0.486449	2	52.7147	4.5327	180	3.14159
25016	Thu Mar 23 14:28:55 2017_x000D_	21.983	24.9496	26.4662	0.461923	2	52.7147	4.5327	180	3.14159
25017	Thu Mar 23 14:28:55 2017_x000D_	22.1881	24.8411	29.2424	0.510377	2	50.9658	4.4764	180	3.14159
25018	Thu Mar 23 14:28:55 2017_x000D_	22.7023	24.6232	27.8715	0.486449	2	50.9658	4.4764	180	3.14159
25019	Thu Mar 23 14:28:55 2017_x000D_	22.9072	24.5148	25.1907	0.43966	2	50.9658	4.4764	180	3.14159
25020	Thu Mar 23 14:28:55 2017_x000D_	23.1088	24.3001	25.1887	0.439627	2	50.9658	4.4764	180	3.14159
25021	Thu Mar 23 14:28:55 2017_x000D_	23.7269	24.0813	25.1899	0.439647	2	47.8835	4.8205	135	2.35619
25022	Thu Mar 23 14:28:55 2017_x000D_	23.9317	23.9729	22.3948	0.390864	2	47.8835	4.8205	135	2.35619
25023	Thu Mar 23 14:28:56 2017_x000D_	24.5494	23.7543	22.3955	0.390875	2	47.8835	4.8205	135	2.35619
25024	Thu Mar 23 14:28:56 2017_x000D_	24.7542	23.646	25.1907	0.43966	2	47.8835	4.8205	135	2.35619
25025	Thu Mar 23 14:28:56 2017_x000D_	24.9589	23.5377	22.3946	0.39086	2	44.8956	7.82671	127.854	2.23148
25026	Thu Mar 23 14:28:56 2017_x000D_	25.3682	23.3212	22.3938	0.390845	2	44.8956	7.82671	127.854	2.23148
25027	Thu Mar 23 14:28:56 2017_x000D_	25.7808	23.211	25.1914	0.439674	2	44.8956	7.82671	127.854	2.23148
25028	Thu Mar 23 14:28:56 2017_x000D_	25.7808	23.211	25.1914	0.439674	2	44.8956	7.82671	127.854	2.23148
25029	Thu Mar 23 14:28:56 2017_x000D_	26.1899	22.9947	25.1911	0.439667	2	44.8956	7.82671	127.854	2.23148
25030	Thu Mar 23 14:28:56 2017_x000D_	26.3944	22.8864	22.3936	0.390841	2	42.6056	9.96841	143.974	2.51283
25031	Thu Mar 23 14:28:56 2017_x000D_	26.9075	22.6692	29.2488	0.510488	2	42.6056	9.96841	143.974	2.51283
25032	Thu Mar 23 14:28:56 2017_x000D_	27.2159	22.5601	33.4815	0.584363	2	42.6056	9.96841	143.974	2.51283
25033	Thu Mar 23 14:28:56 2017_x000D_	27.421	22.4515	53.2616	0.929591	2	42.6056	9.96841	143.974	2.51283
25034	Thu Mar 23 14:28:56 2017_x000D_	27.4212	22.4512	61.5434	1.07413	2	39.8787	12.0959	174.114	3.03887
25035	Thu Mar 23 14:28:56 2017_x000D_	27.3238	22.6638	77.231	1.34794	2	39.8787	12.0959	174.114	3.03887
25036	Thu Mar 23 14:28:56 2017_x000D_	27.3268	22.7697	88.61	1.54654	2	39.8787	12.0959	174.114	3.03887
25037	Thu Mar 23 14:28:56 2017_x000D_	27.4335	22.8744	97.5749	1.703	2	39.8787	12.0959	174.114	3.03887
25038	Thu Mar 23 14:28:56 2017_x000D_	27.4295	22.7678	114.995	2.00705	2	36.1388	12.4202	175.048	3.05516
25039	Thu Mar 23 14:28:56 2017_x000D_	27.4293	22.768	122.799	2.14326	2	36.1388	12.4202	175.048	3.05516
25040	Thu Mar 23 14:28:56 2017_x000D_	27.4257	22.6619	129.272	2.25623	2	36.1388	12.4202	175.048	3.05516
25041	Thu Mar 23 14:28:56 2017_x000D_	27.3183	22.557	141.691	2.47297	2	36.1388	12.4202	175.048	3.05516
25042	Thu Mar 23 14:28:56 2017_x000D_	27.1076	22.4529	144.064	2.51439	2	36.1388	12.4202	175.048	3.05516
25043	Thu Mar 23 14:28:56 2017_x000D_	26.5754	22.0325	145.786	2.54444	2	33.2733	12.7723	184.874	3.22665
25044	Thu Mar 23 14:28:56 2017_x000D_	26.15	21.7171	143.456	2.50377	2	33.2733	12.7723	184.874	3.22665
25045	Thu Mar 23 14:28:57 2017_x000D_	25.8318	21.5072	141.695	2.47304	2	33.2733	12.7723	184.874	3.22665
25046	Thu Mar 23 14:28:57 2017_x000D_	25.1913	20.9803	139.48	2.43439	2	33.2733	12.7723	184.874	3.22665
25047	Thu Mar 23 14:28:57 2017_x000D_	24.8693	20.6634	135.48	2.36456	2	30.4867	11.3552	200.427	3.49811
25048	Thu Mar 23 14:28:57 2017_x000D_	24.4399	20.2409	131.189	2.28969	2	30.4867	11.3552	200.427	3.49811
25049	Thu Mar 23 14:28:57 2017_x000D_	24.2215	19.9226	129.299	2.25669	2	30.4867	11.3552	200.427	3.49811
25050	Thu Mar 23 14:28:57 2017_x000D_	23.7881	19.3928	122.841	2.14398	2	30.4867	11.3552	200.427	3.49811
25051	Thu Mar 23 14:28:57 2017_x000D_	23.5728	19.181	122.843	2.14402	2	27.6884	10.1584	190.971	3.33308
25052	Thu Mar 23 14:28:57 2017_x000D_	23.3507	18.7557	122.842	2.144	2	27.6884	10.1584	190.971	3.33308
25053	Thu Mar 23 14:28:57 2017_x000D_	22.913	18.1181	122.843	2.14401	2	27.6884	10.1584	190.971	3.33308
25054	Thu Mar 23 14:28:57 2017_x000D_	22.6939	17.7989	121.353	2.11801	2	27.6884	10.1584	190.971	3.33308
25055	Thu Mar 23 14:28:57 2017_x000D_	22.5794	17.4794	120.279	2.09927	2	26.184	9.4456	191.975	3.35059
25056	Thu Mar 23 14:28:57 2017_x000D_	22.2521	17.0537	122.842	2.144	2	26.184	9.4456	191.975	3.35059
25057	Thu Mar 23 14:28:57 2017_x000D_	22.1372	16.7337	126.952	2.21573	2	26.184	9.4456	191.975	3.35059
25058	Thu Mar 23 14:28:57 2017_x000D_	21.7051	16.3083	126.955	2.21578	2	26.184	9.4456	191.975	3.35059
25059	Thu Mar 23 14:28:57 2017_x000D_	21.5934	16.0948	129.285	2.25645	2	26.184	9.4456	191.975	3.35059
25060	Thu Mar 23 14:28:57 2017_x000D_	21.262	15.5614	133.377	2.32786	2	24.8885	8.96101	180	3.14159
25061	Thu Mar 23 14:28:57 2017_x000D_	21.1541	15.4551	133.212	2.32499	2	24.8885	8.96101	180	3.14159
25062	Thu Mar 23 14:28:57 2017_x000D_	20.9411	15.349	131.169	2.28932	2	24.8885	8.96101	180	3.14159
25063	Thu Mar 23 14:28:57 2017_x000D_	20.6126	14.922	133.378	2.32788	2	24.8885	8.96101	180	3.14159
25064	Thu Mar 23 14:28:57 2017_x000D_	20.396	14.7086	133.378	2.32789	2	23.812	8.4832	214.163	3.73785
25065	Thu Mar 23 14:28:57 2017_x000D_	20.1759	14.3882	135.437	2.36382	2	23.812	8.4832	214.163	3.73785
25066	Thu Mar 23 14:28:58 2017_x000D_	19.9591	14.1747	135.437	2.36382	2	23.812	8.4832	214.163	3.73785
25067	Thu Mar 23 14:28:58 2017_x000D_	19.6371	13.9616	137.503	2.39989	2	23.812	8.4832	214.163	3.73785
25068	Thu Mar 23 14:28:58 2017_x000D_	19.5253	13.7475	135.437	2.36382	2	21.9067	6.8698	215.903	3.76822
25069	Thu Mar 23 14:28:58 2017_x000D_	19.4165	13.6403	135.437	2.36382	2	21.9067	6.8698	215.903	3.76822
25070	Thu Mar 23 14:28:58 2017_x000D_	19.0912	13.3199	135.437	2.36382	2	21.9067	6.8698	215.903	3.76822
