# Supplementary material for: Guppies Prefer to Follow Large (Robot) Leaders Irrespective of Own Size
Source: Front Bioeng Biotechnol. 2020 May 15;8:441. doi: 10.3389/fbioe.2020.00441 (PMC7243707; doi:10.3389/fbioe.2020.00441)
Supplement: Supplementary file 3 [file Data_Sheet_1.ZIP › Raw Data/ID51.xlsx]

## Sheet: ThuMar23135815201
Framenumber	Current timestamp	Robo Position x	Robo Position y	Robo Angle deg	Robo Angle rad	Fish ID	Fish Position x	Fish Position y	Fish Angle deg	Fish Angle rad	Distance_between_subjects	Mean_Distance (L300 bis L1500)	Velocity_Robo	Velocity_Fish	Mean_velocity_Robo		Fish ID	Fish Position x	Fish Position y	Fish Angle deg	Fish Angle rad	Fish ID	Fish Position x	Fish Position y	Fish Angle deg	Fish Angle rad	Fish ID	Fish Position x	Fish Position y	Fish Angle deg	Fish Angle rad	Fish ID	Fish Position x	Fish Position y	Fish Angle deg	Fish Angle rad
15122	Thu Mar 23 14:05:14 2017_x000D_	18.3146	12.0336	266.023	4.64297	1	6.1638	4.8116	146.201	2.55169	14.135	13.8736	0	0	11.4797	9.6646
15123	Thu Mar 23 14:05:14 2017_x000D_	18.3146	12.0336	266.023	4.64297	1	6.1638	4.8116	135.16	2.35899	14.135		0	0
15124	Thu Mar 23 14:05:14 2017_x000D_	18.3146	12.0336	266.023	4.64297	1	6.1638	4.8116	135.16	2.35899	14.135		0	0
15125	Thu Mar 23 14:05:14 2017_x000D_	18.3146	12.0336	266.023	4.64297	1	6.1638	4.8116	135.16	2.35899	14.135		7.10483	0
15126	Thu Mar 23 14:05:14 2017_x000D_	18.2166	12.2492	263.105	4.59205	1	6.1638	4.8116	135.16	2.35899	14.1629		6.46271	0
15127	Thu Mar 23 14:05:14 2017_x000D_	18.2239	12.4645	257.389	4.49228	1	6.1638	4.8116	141.756	2.4741	14.2833		9.68342	0
15128	Thu Mar 23 14:05:14 2017_x000D_	18.2347	12.7871	256.611	4.47871	1	6.1638	4.8116	141.756	2.4741	14.4677		17.1382	0
15129	Thu Mar 23 14:05:15 2017_x000D_	18.0423	13.325	263.106	4.59206	1	6.1638	4.8116	141.756	2.4741	14.6143		13.1874	0
15130	Thu Mar 23 14:05:15 2017_x000D_	17.9515	13.7551	266.027	4.64305	1	6.1638	4.8116	141.756	2.4741	14.7965		12.8891	0
15131	Thu Mar 23 14:05:15 2017_x000D_	17.9658	14.1845	-88.0795	-1.53728	1	6.1638	4.8116	141.756	2.4741	15.0711		19.3307	0
15132	Thu Mar 23 14:05:15 2017_x000D_	17.9872	14.8285	-82.2182	-1.43498	1	6.1638	4.8116	134.793	2.35258	15.4962		12.8769	0
15133	Thu Mar 23 14:05:15 2017_x000D_	18.0013	15.2575	-76.5074	-1.33531	1	6.1638	4.8116	134.793	2.35258	15.7874		26.6866	0
15134	Thu Mar 23 14:05:15 2017_x000D_	18.2401	16.1144	-76.5083	-1.33532	1	6.1638	4.8116	134.793	2.35258	16.5406		13.3316	0
15135	Thu Mar 23 14:05:15 2017_x000D_	18.3593	16.5425	-73.742	-1.28704	1	6.1638	4.8116	134.793	2.35258	16.9217		12.8652	0
15136	Thu Mar 23 14:05:15 2017_x000D_	18.3736	16.9711	-73.739	-1.28699	1	6.1638	4.8116	148.128	2.58533	17.2317		30.6811	0
15137	Thu Mar 23 14:05:15 2017_x000D_	18.7207	17.9331	-75.8883	-1.3245	1	6.1638	4.8116	148.128	2.58533	18.1618		12.8502	0
15138	Thu Mar 23 14:05:15 2017_x000D_	18.735	18.3612	-75.8858	-1.32446	1	6.1638	4.8116	148.128	2.58533	18.4831		11.6377	0
15139	Thu Mar 23 14:05:15 2017_x000D_	18.9553	18.6805	-76.511	-1.33537	1	6.1638	4.8116	148.128	2.58533	18.8671		25.9539	0
15140	Thu Mar 23 14:05:15 2017_x000D_	19.0886	19.5353	-79.3436	-1.38481	1	6.1638	4.8116	152.06	2.65394	19.5918		9.62935	0
15141	Thu Mar 23 14:05:15 2017_x000D_	19.0993	19.8561	-78.8659	-1.37647	1	6.1638	4.8116	152.06	2.65394	19.841		19.578	0
15142	Thu Mar 23 14:05:15 2017_x000D_	19.2254	20.4964	-81.9067	-1.42954	1	6.1638	4.8116	152.06	2.65394	20.4112		9.61126	0
15143	Thu Mar 23 14:05:15 2017_x000D_	19.236	20.8166	-82.2288	-1.43516	1	6.1638	4.8116	152.06	2.65394	20.665		19.5627	0
15144	Thu Mar 23 14:05:15 2017_x000D_	19.362	21.4564	-85.156	-1.48625	1	6.1638	4.8116	139.229	2.43001	21.2425		13.2611	0
15145	Thu Mar 23 14:05:15 2017_x000D_	19.4807	21.8822	-82.2313	-1.43521	1	6.1638	4.8116	139.229	2.43001	21.6505		19.2074	0
15146	Thu Mar 23 14:05:15 2017_x000D_	19.5018	22.5221	-82.2297	-1.43518	1	6.1638	4.8116	139.229	2.43001	22.1712		12.799	0
15147	Thu Mar 23 14:05:15 2017_x000D_	19.5159	22.9485	-82.2286	-1.43516	1	6.1638	4.8116	139.229	2.43001	22.5217		6.39945	0
15148	Thu Mar 23 14:05:15 2017_x000D_	19.5229	23.1617	-82.228	-1.43515	1	6.1638	4.8116	139.229	2.43001	22.6978		19.5203	0
15149	Thu Mar 23 14:05:15 2017_x000D_	19.6487	23.8001	-85.158	-1.48629	1	6.1638	4.8116	146.206	2.55178	23.2896		12.787	0
15150	Thu Mar 23 14:05:15 2017_x000D_	19.6628	24.2261	-85.1575	-1.48628	1	6.1638	4.8116	146.206	2.55178	23.6463		7.1793	0
15151	Thu Mar 23 14:05:16 2017_x000D_	19.7742	24.4379	-82.2299	-1.43518	1	6.1638	4.8116	146.206	2.55178	23.8838		19.1685	0
15152	Thu Mar 23 14:05:16 2017_x000D_	19.7953	25.0765	-82.2283	-1.43515	1	6.1638	4.8116	146.206	2.55178	24.423		13.2153	623.811
15153	Thu Mar 23 14:05:16 2017_x000D_	19.9137	25.5008	-79.3359	-1.38467	2	19.7682	20.5373	106.902	1.86579	4.96563		15.9656	0
15154	Thu Mar 23 14:05:16 2017_x000D_	19.9312	26.0327	-78.8558	-1.37629	2	19.7682	20.5373	106.902	1.86579	5.49782		9.56619	0
15155	Thu Mar 23 14:05:16 2017_x000D_	19.9417	26.3514	-79.3324	-1.38461	2	19.7682	20.5373	106.902	1.86579	5.81669		9.0397	0
15156	Thu Mar 23 14:05:16 2017_x000D_	20.1575	26.5617	-79.337	-1.38469	2	19.7682	20.5373	106.902	1.86579	6.03697		19.1323	46.8097
15157	Thu Mar 23 14:05:16 2017_x000D_	20.1784	27.1991	-79.3344	-1.38465	2	19.9192	22.0903	106.902	1.86579	5.11537		6.37546	0
15158	Thu Mar 23 14:05:16 2017_x000D_	20.1854	27.4115	-79.3336	-1.38463	2	19.9192	22.0903	106.902	1.86579	5.32785		15.9416	0
15159	Thu Mar 23 14:05:16 2017_x000D_	20.2029	27.9426	-78.8531	-1.37625	2	19.9192	22.0903	106.902	1.86579	5.85917		10.1095	0
15160	Thu Mar 23 14:05:16 2017_x000D_	20.3175	28.2595	-76.4859	-1.33493	2	19.9192	22.0903	106.902	1.86579	6.18204		13.1827	0
15161	Thu Mar 23 14:05:16 2017_x000D_	20.4358	28.6827	-79.3339	-1.38464	2	19.9192	22.0903	106.902	1.86579	6.61261		6.36646	401.813
15162	Thu Mar 23 14:05:16 2017_x000D_	20.4428	28.8948	-79.333	-1.38462	2	12.7265	10.7917	106.902	1.86579	19.679		6.36637	0
15163	Thu Mar 23 14:05:16 2017_x000D_	20.4497	29.1069	-79.3322	-1.38461	2	12.7265	10.7917	106.902	1.86579	19.877		7.15401	0
15164	Thu Mar 23 14:05:16 2017_x000D_	20.561	29.3178	-82.2329	-1.43524	2	12.7265	10.7917	106.902	1.86579	20.1146		7.14325	0
15165	Thu Mar 23 14:05:16 2017_x000D_	20.6721	29.5284	-79.3358	-1.38467	2	12.7265	10.7917	106.902	1.86579	20.3518		6.36337	0
15166	Thu Mar 23 14:05:16 2017_x000D_	20.679	29.7404	-79.335	-1.38466	2	12.7265	10.7917	106.902	1.86579	20.5498		19.0749	0
15167	Thu Mar 23 14:05:16 2017_x000D_	20.6995	30.3759	-73.6952	-1.28622	2	12.7265	10.7917	106.902	1.86579	21.145		4.50189	0
15168	Thu Mar 23 14:05:16 2017_x000D_	20.8071	30.4805	-70.0967	-1.22342	2	12.7265	10.7917	106.902	1.86579	21.2825		4.43539	0
15169	Thu Mar 23 14:05:16 2017_x000D_	20.7056	30.588	-52.7175	-0.920094	2	12.7265	10.7917	106.902	1.86579	21.3438		3.17904	0
15170	Thu Mar 23 14:05:16 2017_x000D_	20.7018	30.4821	-46.2409	-0.807056	2	12.7265	10.7917	106.902	1.86579	21.2442		6.98012	0
15171	Thu Mar 23 14:05:16 2017_x000D_	20.4964	30.5914	-27.2838	-0.476192	2	12.7265	10.7917	106.902	1.86579	21.2697		3.16695	0
15172	Thu Mar 23 14:05:17 2017_x000D_	20.4927	30.4859	-16.94	-0.295659	2	12.7265	10.7917	106.902	1.86579	21.1702		0.0108167	0
15173	Thu Mar 23 14:05:17 2017_x000D_	20.4929	30.4862	-11.276	-0.196804	2	12.7265	10.7917	106.902	1.86579	21.1705		3.20325	0
15174	Thu Mar 23 14:05:17 2017_x000D_	20.4969	30.5929	9.90993	0.172961	2	12.7265	10.7917	106.902	1.86579	21.2713		4.41855	0
15175	Thu Mar 23 14:05:17 2017_x000D_	20.5979	30.4857	13.5459	0.23642	2	12.7265	10.7917	106.902	1.86579	21.2088		9.85865	0
15176	Thu Mar 23 14:05:17 2017_x000D_	20.9076	30.3758	29.3074	0.511511	2	12.7265	10.7917	106.902	1.86579	21.2242		3.13228	0
15177	Thu Mar 23 14:05:17 2017_x000D_	21.012	30.3744	36.0871	0.629839	2	12.7265	10.7917	106.902	1.86579	21.2634		4.42086	0
15178	Thu Mar 23 14:05:17 2017_x000D_	21.1129	30.267	40.3367	0.704008	2	12.7265	10.7917	106.902	1.86579	21.2042		8.83967	14.7754
15179	Thu Mar 23 14:05:17 2017_x000D_	21.3146	30.0522	48.9724	0.85473	2	12.9269	11.2416	106.902	1.86579	20.5959		6.95843	0
15180	Thu Mar 23 14:05:17 2017_x000D_	21.5195	29.9435	50.9713	0.889617	2	12.9269	11.2416	106.902	1.86579	20.5814		11.2977	0
15181	Thu Mar 23 14:05:17 2017_x000D_	21.7174	29.6231	48.9725	0.854732	2	12.9269	11.2416	106.902	1.86579	20.3753		30.8849	0
15182	Thu Mar 23 14:05:17 2017_x000D_	22.422	28.8725	44.6475	0.779245	2	12.9269	11.2416	106.902	1.86579	20.0251		7.02936	0
15183	Thu Mar 23 14:05:17 2017_x000D_	22.5192	28.6593	42.6399	0.744207	2	12.9269	11.2416	106.902	1.86579	19.8844		28.72	0
15184	Thu Mar 23 14:05:17 2017_x000D_	23.227	28.0147	36.0802	0.629719	2	12.9269	11.2416	106.902	1.86579	19.6832		9.81888	0
15185	Thu Mar 23 14:05:17 2017_x000D_	23.5354	27.9051	31.9321	0.557321	2	12.9269	11.2416	106.902	1.86579	19.7538		22.4171	0
15186	Thu Mar 23 14:05:17 2017_x000D_	24.1456	27.4738	26.5212	0.462882	2	12.9269	11.2416	106.902	1.86579	19.7318		11.2035	0
15187	Thu Mar 23 14:05:17 2017_x000D_	24.4506	27.2583	25.2465	0.440634	2	12.9269	11.2416	106.902	1.86579	19.7315		12.8057	0
15188	Thu Mar 23 14:05:17 2017_x000D_	24.8628	27.1474	22.4583	0.391972	2	12.9269	11.2416	106.902	1.86579	19.8862		22.4053	0
15189	Thu Mar 23 14:05:17 2017_x000D_	25.4728	26.7165	22.4552	0.391916	2	12.9269	11.2416	106.902	1.86579	19.9216		12.4538	0
15190	Thu Mar 23 14:05:17 2017_x000D_	25.8879	26.7118	22.4581	0.391968	2	12.9269	11.2416	106.902	1.86579	20.182		9.80557	0
15191	Thu Mar 23 14:05:17 2017_x000D_	26.1959	26.6024	24.0876	0.420408	2	12.9269	11.2416	106.902	1.86579	20.2983		18.0998	0
15192	Thu Mar 23 14:05:17 2017_x000D_	26.7051	26.2788	27.9257	0.487396	2	12.9269	11.2416	106.902	1.86579	20.395		9.80374	0
15193	Thu Mar 23 14:05:18 2017_x000D_	27.013	26.1693	26.5231	0.462916	2	12.9269	11.2416	106.902	1.86579	20.5245		20.7918	0
15194	Thu Mar 23 14:05:18 2017_x000D_	27.6254	25.8448	29.2971	0.511331	2	12.9269	11.2416	106.902	1.86579	20.7195		6.93285	0
15195	Thu Mar 23 14:05:18 2017_x000D_	27.8296	25.7366	31.9382	0.557426	2	12.9269	11.2416	106.902	1.86579	20.7893		13.8537	20.9338
15196	Thu Mar 23 14:05:18 2017_x000D_	28.2376	25.5203	31.9386	0.557434	2	13.1177	11.9128	106.902	1.86579	20.3415		11.1843	0
15197	Thu Mar 23 14:05:18 2017_x000D_	28.5421	25.3052	33.5208	0.585049	2	13.1177	11.9128	106.902	1.86579	20.4272		11.177	0
15198	Thu Mar 23 14:05:18 2017_x000D_	28.8463	25.0901	31.938	0.557423	2	13.1177	11.9128	106.902	1.86579	20.519		15.5175	0
15199	Thu Mar 23 14:05:18 2017_x000D_	29.2511	24.7681	34.4446	0.601172	2	13.1177	11.9128	106.902	1.86579	20.6288		9.7866	0
15200	Thu Mar 23 14:05:18 2017_x000D_	29.5585	24.6589	33.5211	0.585054	2	13.1177	11.9128	106.902	1.86579	20.803		19.8679	0
15201	Thu Mar 23 14:05:18 2017_x000D_	30.0632	24.2301	31.9368	0.557402	2	13.1177	11.9128	106.902	1.86579	20.9491		9.78559	0
15202	Thu Mar 23 14:05:18 2017_x000D_	30.3706	24.121	36.0924	0.629931	2	13.1177	11.9128	106.902	1.86579	21.1353		19.8636	0
15203	Thu Mar 23 14:05:18 2017_x000D_	30.8752	23.6923	34.445	0.601179	2	13.1177	11.9128	106.902	1.86579	21.3093		12.74	0
15204	Thu Mar 23 14:05:18 2017_x000D_	31.2854	23.5824	31.9382	0.557426	2	13.1177	11.9128	106.902	1.86579	21.5927		11.1686	0
15205	Thu Mar 23 14:05:18 2017_x000D_	31.5894	23.3675	33.5217	0.585065	2	13.1177	11.9128	106.902	1.86579	21.7351		22.3247	0
15206	Thu Mar 23 14:05:18 2017_x000D_	32.1971	22.938	33.5214	0.585059	2	13.1177	11.9128	106.902	1.86579	22.0358		11.1536	0
15207	Thu Mar 23 14:05:18 2017_x000D_	32.5007	22.7234	31.937	0.557405	2	13.1177	11.9128	106.902	1.86579	22.1939		8.79097	0
15208	Thu Mar 23 14:05:18 2017_x000D_	32.7012	22.5097	31.9359	0.557386	2	13.1177	11.9128	106.902	1.86579	22.2667		20.7181	0
15209	Thu Mar 23 14:05:18 2017_x000D_	33.3114	22.1863	29.2908	0.511221	2	13.1177	11.9128	106.902	1.86579	22.6568		13.808	0
15210	Thu Mar 23 14:05:18 2017_x000D_	33.7181	21.9708	29.291	0.511224	2	13.1177	11.9128	106.902	1.86579	22.9247		20.7059	0
15211	Thu Mar 23 14:05:18 2017_x000D_	34.328	21.6477	31.9377	0.557418	2	13.1177	11.9128	106.902	1.86579	23.3376		8.78249	0
15212	Thu Mar 23 14:05:18 2017_x000D_	34.5283	21.4342	31.9367	0.5574	2	13.1177	11.9128	106.902	1.86579	23.4323		19.4923	0
15213	Thu Mar 23 14:05:18 2017_x000D_	35.1407	21.2171	31.9386	0.557434	2	13.1177	11.9128	106.902	1.86579	23.9078		8.78249	0
15214	Thu Mar 23 14:05:18 2017_x000D_	35.341	21.0036	31.9376	0.557416	2	13.1177	11.9128	106.902	1.86579	24.0108		8.78249	0
15215	Thu Mar 23 14:05:19 2017_x000D_	35.5413	20.7901	31.9365	0.557397	2	13.1177	11.9128	106.902	1.86579	24.1169		13.7879	0
15216	Thu Mar 23 14:05:19 2017_x000D_	35.9474	20.5749	31.9369	0.557405	2	13.1177	11.9128	106.902	1.86579	24.4178		13.7838	0
15217	Thu Mar 23 14:05:19 2017_x000D_	36.3534	20.3598	31.9374	0.557413	2	13.1177	11.9128	106.902	1.86579	24.7235		8.77825	0
15218	Thu Mar 23 14:05:19 2017_x000D_	36.5536	20.1464	31.9364	0.557395	2	13.1177	11.9128	106.902	1.86579	24.8402		20.6683	0
15219	Thu Mar 23 14:05:19 2017_x000D_	37.1624	19.8239	29.288	0.511173	2	13.1177	11.9128	106.902	1.86579	25.3127		6.88856	0
15220	Thu Mar 23 14:05:19 2017_x000D_	37.3653	19.7164	31.9373	0.55741	2	13.1177	11.9128	106.902	1.86579	25.4724		22.2557	0
15221	Thu Mar 23 14:05:19 2017_x000D_	37.9711	19.2882	31.9367	0.5574	2	13.1177	11.9128	106.902	1.86579	25.9247		6.88325	0
15222	Thu Mar 23 14:05:19 2017_x000D_	38.1738	19.1807	29.287	0.511155	2	13.1177	11.9128	106.902	1.86579	26.0889		17.9665	0
15223	Thu Mar 23 14:05:19 2017_x000D_	38.6792	18.8594	30.4813	0.531999	2	13.1177	11.9128	106.902	1.86579	26.4886		6.16216	0
15224	Thu Mar 23 14:05:19 2017_x000D_	38.8846	18.8579	30.4828	0.532026	2	13.1177	11.9128	106.902	1.86579	26.6865		11.1236	0
15225	Thu Mar 23 14:05:19 2017_x000D_	39.1874	18.6439	31.938	0.557423	2	13.1177	11.9128	106.902	1.86579	26.9247		11.1121	33.2381
15226	Thu Mar 23 14:05:19 2017_x000D_	39.4898	18.43	30.4819	0.53201	2	13.0698	13.0197	100.712	1.75775	26.9683		8.76771	0
15227	Thu Mar 23 14:05:19 2017_x000D_	39.6897	18.2168	30.4807	0.531988	2	13.0698	13.0197	100.712	1.75775	27.1225		9.71802	0
15228	Thu Mar 23 14:05:19 2017_x000D_	39.9951	18.1088	34.4519	0.601299	2	13.0698	13.0197	100.712	1.75775	27.402		6.87514	0
15229	Thu Mar 23 14:05:19 2017_x000D_	40.1976	18.0015	31.9378	0.55742	2	13.0698	13.0197	100.712	1.75775	27.5814		11.1079	27.9072
15230	Thu Mar 23 14:05:19 2017_x000D_	40.4999	17.7877	30.4813	0.531999	2	13.6994	13.7045	100.712	1.75775	27.1098		8.75937	0
15231	Thu Mar 23 14:05:19 2017_x000D_	40.6995	17.5746	25.2138	0.440064	2	13.6994	13.7045	100.712	1.75775	27.2761		3.06907	0
15232	Thu Mar 23 14:05:19 2017_x000D_	40.8018	17.5739	18.5419	0.323617	2	13.6994	13.7045	100.712	1.75775	27.3772		0.00848528	0
15233	Thu Mar 23 14:05:19 2017_x000D_	40.8016	17.5737	12.6934	0.221542	2	13.6994	13.7045	100.712	1.75775	27.377		7.00074	0
15234	Thu Mar 23 14:05:19 2017_x000D_	40.5933	17.4685	-8.85257	-0.154506	2	13.6994	13.7045	100.712	1.75775	27.156		0.0108167	23.6803
15235	Thu Mar 23 14:05:19 2017_x000D_	40.5931	17.4682	-14.7495	-0.257428	2	14.3384	14.1679	90.1266	1.57301	26.4613		3.069	0
15236	Thu Mar 23 14:05:20 2017_x000D_	40.4908	17.4681	-34.6398	-0.604578	2	14.3384	14.1679	90.1266	1.57301	26.3598		0.0127279	0
15237	Thu Mar 23 14:05:20 2017_x000D_	40.4911	17.4678	-42.9155	-0.749018	2	14.3384	14.1679	90.1266	1.57301	26.3601		6.17124	0
15238	Thu Mar 23 14:05:20 2017_x000D_	40.6968	17.466	-59.1704	-1.03272	2	14.3384	14.1679	90.1266	1.57301	26.5639		3.17819	18.5971
15239	Thu Mar 23 14:05:20 2017_x000D_	40.6997	17.5719	-65.4576	-1.14245	2	14.7579	14.6243	77.8973	1.35956	26.1087		3.18145	0
15240	Thu Mar 23 14:05:20 2017_x000D_	40.7029	17.6779	-77.0994	-1.34564	2	14.7579	14.6243	77.8973	1.35956	26.1241		0	0
15241	Thu Mar 23 14:05:20 2017_x000D_	40.7029	17.6779	-77.0994	-1.34564	2	14.7579	14.6243	77.8973	1.35956	26.1241		17.1349	0
15242	Thu Mar 23 14:05:20 2017_x000D_	40.9212	18.2057	-83.0627	-1.44972	2	14.7579	14.6243	77.8973	1.35956	26.4073		19.0438	0
15243	Thu Mar 23 14:05:20 2017_x000D_	40.9369	18.8403	-83.0612	-1.44969	2	14.7579	14.6243	77.8973	1.35956	26.5163		13.1045	14.7581
15244	Thu Mar 23 14:05:20 2017_x000D_	41.0497	19.2623	-80.3393	-1.40218	2	14.958	15.0737	45	0.785398	26.4258		12.6878	0
15245	Thu Mar 23 14:05:20 2017_x000D_	41.0601	19.6851	-80.3377	-1.40216	2	14.958	15.0737	45	0.785398	26.5063		17.0936	0
15246	Thu Mar 23 14:05:20 2017_x000D_	41.2777	20.2117	-74.3438	-1.29754	2	14.958	15.0737	45	0.785398	26.8165		12.6728	0
15247	Thu Mar 23 14:05:20 2017_x000D_	41.2881	20.634	-74.3408	-1.29749	2	14.958	15.0737	45	0.785398	26.9108		17.0775	9.29737
15248	Thu Mar 23 14:05:20 2017_x000D_	41.5055	21.1601	-68.0566	-1.18781	2	15.1678	15.3018	45	0.785398	26.9814		12.6638	0
15249	Thu Mar 23 14:05:20 2017_x000D_	41.5158	21.5821	-68.052	-1.18773	2	15.1678	15.3018	45	0.785398	27.0861		7.07474	0
15250	Thu Mar 23 14:05:20 2017_x000D_	41.6231	21.7921	-65.4285	-1.14194	2	15.1678	15.3018	45	0.785398	27.2398		21.2284	0
15251	Thu Mar 23 14:05:20 2017_x000D_	41.9455	22.422	-68.0546	-1.18778	2	15.1678	15.3018	45	0.785398	27.7082		7.06803	0
15252	Thu Mar 23 14:05:20 2017_x000D_	42.0527	22.6318	-65.4298	-1.14197	2	15.1678	15.3018	45	0.785398	27.8662		21.2042	6.64225
15253	Thu Mar 23 14:05:20 2017_x000D_	42.3747	23.261	-68.0573	-1.18782	2	15.1582	15.523	45	0.785398	28.2951		9.47374	0
15254	Thu Mar 23 14:05:20 2017_x000D_	42.3823	23.5767	-69.0466	-1.20509	2	15.1582	15.523	45	0.785398	28.3904		21.1841	0
15255	Thu Mar 23 14:05:20 2017_x000D_	42.704	24.2053	-71.6613	-1.25073	2	15.1582	15.523	45	0.785398	28.8817		9.99618	0
15256	Thu Mar 23 14:05:20 2017_x000D_	42.8135	24.52	-68.0553	-1.18779	2	15.1582	15.523	45	0.785398	29.082		6.31085	41.5137
15257	Thu Mar 23 14:05:21 2017_x000D_	42.8186	24.7303	-68.0529	-1.18775	2	16.4547	16.0067	45	0.785398	27.7697		11.3369	0
15258	Thu Mar 23 14:05:21 2017_x000D_	43.0302	25.0434	-69.0491	-1.20513	2	16.4547	16.0067	45	0.785398	28.0699		19.9669	0
15259	Thu Mar 23 14:05:21 2017_x000D_	43.2492	25.6719	-69.0485	-1.20512	2	16.4547	16.0067	45	0.785398	28.4844		9.98683	0
15260	Thu Mar 23 14:05:21 2017_x000D_	43.3589	25.9862	-70.7824	-1.23539	2	16.4547	16.0067	45	0.785398	28.6954		16.9678	0
15261	Thu Mar 23 14:05:21 2017_x000D_	43.5752	26.5088	-71.6644	-1.25078	2	16.4547	16.0067	45	0.785398	29.0829		12.9974	70.6615
15262	Thu Mar 23 14:05:21 2017_x000D_	43.6869	26.9274	-69.0472	-1.2051	2	18.6085	16.9601	45	0.785398	26.9865		16.96	0
15263	Thu Mar 23 14:05:21 2017_x000D_	43.903	27.4498	-68.0527	-1.18774	2	18.6085	16.9601	45	0.785398	27.3833		9.95554	0
15264	Thu Mar 23 14:05:21 2017_x000D_	44.0124	27.7631	-71.665	-1.25079	2	18.6085	16.9601	45	0.785398	27.6055		19.9043	0
15265	Thu Mar 23 14:05:21 2017_x000D_	44.2308	28.3896	-71.6653	-1.2508	2	18.6085	16.9601	45	0.785398	28.0559		9.94875	41.4881
15266	Thu Mar 23 14:05:21 2017_x000D_	44.3398	28.7028	-68.0506	-1.18771	2	19.9042	17.4435	45	0.785398	26.9048		9.94223	0
15267	Thu Mar 23 14:05:21 2017_x000D_	44.449	29.0157	-71.6656	-1.2508	2	19.9042	17.4435	45	0.785398	27.136		19.8758	0
15268	Thu Mar 23 14:05:21 2017_x000D_	44.6671	29.6413	-71.6659	-1.25081	2	19.9042	17.4435	45	0.785398	27.6041		11.2803	0
15269	Thu Mar 23 14:05:21 2017_x000D_	44.8777	29.9528	-70.7863	-1.23545	2	19.9042	17.4435	45	0.785398	27.9313		19.1062	0
15270	Thu Mar 23 14:05:21 2017_x000D_	44.9938	30.579	-68.0477	-1.18766	2	19.9042	17.4435	45	0.785398	28.3201		9.92227	41.4748
15271	Thu Mar 23 14:05:21 2017_x000D_	45.1027	30.8913	-71.6665	-1.25082	2	21.1995	17.9267	45	0.785398	27.1927		13.9994	0
15272	Thu Mar 23 14:05:21 2017_x000D_	45.3155	31.3066	-71.6687	-1.25085	2	21.1995	17.9267	45	0.785398	27.579		15.6822	0
15273	Thu Mar 23 14:05:21 2017_x000D_	45.3276	31.8292	-70.7804	-1.23535	2	21.1995	17.9267	45	0.785398	27.8468		11.2438	0
15274	Thu Mar 23 14:05:21 2017_x000D_	45.5378	32.1395	-71.6671	-1.25083	2	21.1995	17.9267	45	0.785398	28.1843		9.40455	6.57616
15275	Thu Mar 23 14:05:21 2017_x000D_	45.5451	32.4529	-70.7805	-1.23535	2	20.9804	17.9199	45	0.785398	28.5418		16.8425	0
15276	Thu Mar 23 14:05:21 2017_x000D_	45.7599	32.9716	-71.6656	-1.2508	2	20.9804	17.9199	45	0.785398	28.9927		8.76751	0
15277	Thu Mar 23 14:05:21 2017_x000D_	45.9675	33.1773	-71.6696	-1.25087	2	20.9804	17.9199	45	0.785398	29.277		15.9683	0
15278	Thu Mar 23 14:05:21 2017_x000D_	46.0807	33.6974	-68.0428	-1.18757	2	20.9804	17.9199	45	0.785398	29.6472		6.98096	0
15279	Thu Mar 23 14:05:22 2017_x000D_	46.187	33.9044	-70.7844	-1.23542	2	20.9804	17.9199	45	0.785398	29.8476		12.8932	47.7415
15280	Thu Mar 23 14:05:22 2017_x000D_	46.2976	34.3197	-68.0418	-1.18755	2	22.4945	18.4098	45	0.785398	28.6306		9.87965	0
15281	Thu Mar 23 14:05:22 2017_x000D_	46.4062	34.6306	-71.6684	-1.25085	2	22.4945	18.4098	45	0.785398	28.8944		13.939	0
15282	Thu Mar 23 14:05:22 2017_x000D_	46.6181	35.0441	-71.6705	-1.25089	2	22.4945	18.4098	45	0.785398	29.3027		6.25066	0
15283	Thu Mar 23 14:05:22 2017_x000D_	46.6229	35.2524	-71.6687	-1.25085	2	22.4945	18.4098	45	0.785398	29.4254		6.24759	27.0392
15284	Thu Mar 23 14:05:22 2017_x000D_	46.6276	35.4606	-71.6668	-1.25082	2	23.3609	18.6582	14.6918	0.256421	28.6995		11.2047	0
15285	Thu Mar 23 14:05:22 2017_x000D_	46.8371	35.7698	-70.7843	-1.23542	2	23.3609	18.6582	14.6918	0.256421	29.0506		3.11476	0
15286	Thu Mar 23 14:05:22 2017_x000D_	46.8394	35.8736	-71.669	-1.25086	2	23.3609	18.6582	14.6918	0.256421	29.1137		6.95673	0
15287	Thu Mar 23 14:05:22 2017_x000D_	46.9451	36.08	-69.0401	-1.20498	2	23.3609	18.6582	14.6918	0.256421	29.3212		12.867	0
15288	Thu Mar 23 14:05:22 2017_x000D_	47.0553	36.4945	-59.0242	-1.03017	2	23.3609	18.6582	14.6918	0.256421	29.6573		4.35085	9.28059
15289	Thu Mar 23 14:05:22 2017_x000D_	47.1582	36.5967	-50.5297	-0.88191	2	23.5702	18.886	0	0	29.4968		6.966	0
15290	Thu Mar 23 14:05:22 2017_x000D_	47.2636	36.8036	-36.5612	-0.638112	2	23.5702	18.886	0	0	29.7055		6.83707	0
15291	Thu Mar 23 14:05:22 2017_x000D_	47.4679	36.9046	-26.1844	-0.457005	2	23.5702	18.886	0	0	29.9294		4.37207	0
15292	Thu Mar 23 14:05:22 2017_x000D_	47.5713	37.0073	-16.9981	-0.296673	2	23.5702	18.886	0	0	30.0738		6.8465	122.429
15293	Thu Mar 23 14:05:22 2017_x000D_	47.776	37.1082	-8.24945	-0.14398	2	27.4622	20.1135	19.478	0.339955	26.4853		3.03325	0
15294	Thu Mar 23 14:05:22 2017_x000D_	47.8771	37.1069	3.91059	0.0682527	2	27.4622	20.1135	19.478	0.339955	26.5621		9.10619	0
15295	Thu Mar 23 14:05:22 2017_x000D_	48.1806	37.102	10.199	0.178006	2	27.4622	20.1135	19.478	0.339955	26.7929		9.58872	0
15296	Thu Mar 23 14:05:22 2017_x000D_	48.4811	36.9931	12.6024	0.219953	2	27.4622	20.1135	19.478	0.339955	26.9577		9.6	0
15297	Thu Mar 23 14:05:22 2017_x000D_	48.782	36.8842	16.1321	0.281559	2	27.4622	20.1135	19.478	0.339955	27.1255		27.4019	35.2555
15298	Thu Mar 23 14:05:22 2017_x000D_	49.6876	36.7651	12.6033	0.21997	2	28.5368	20.5892	0	0	26.6274		13.5846	0
15299	Thu Mar 23 14:05:22 2017_x000D_	50.0865	36.5508	12.6003	0.219917	2	28.5368	20.5892	0	0	26.8172		24.1864	0
15300	Thu Mar 23 14:05:23 2017_x000D_	50.8926	36.5372	6.83563	0.119304	2	28.5368	20.5892	0	0	27.4613		12.4668	0
15301	Thu Mar 23 14:05:23 2017_x000D_	51.2932	36.4267	3.89778	0.0680291	2	28.5368	20.5892	0	0	27.7251		6.04286	76.6111
15302	Thu Mar 23 14:05:23 2017_x000D_	51.4946	36.4233	3.89815	0.0680355	2	30.904	21.5472	0	0	25.4022		24.1504	0
15303	Thu Mar 23 14:05:23 2017_x000D_	52.2995	36.4098	-2.00324	-0.0349631	2	30.904	21.5472	0	0	26.0512		12.0706	0
15304	Thu Mar 23 14:05:23 2017_x000D_	52.7018	36.4032	-2.00388	-0.0349743	2	30.904	21.5472	0	0	26.3789		18.0896	0
15305	Thu Mar 23 14:05:23 2017_x000D_	53.3047	36.3929	-7.84447	-0.136912	2	30.904	21.5472	0	0	26.8735		12.4652	68.3239
15306	Thu Mar 23 14:05:23 2017_x000D_	53.7087	36.49	-4.93852	-0.0861934	2	33.0613	22.2772	0	0	25.0663		18.3506	0
15307	Thu Mar 23 14:05:23 2017_x000D_	54.3132	36.5835	-7.84277	-0.136882	2	33.0613	22.2772	0	0	25.6186		12.0437	0
15308	Thu Mar 23 14:05:23 2017_x000D_	54.7146	36.5768	-7.84475	-0.136917	2	33.0613	22.2772	0	0	25.9489		12.444	0
15309	Thu Mar 23 14:05:23 2017_x000D_	55.1179	36.6738	-4.93653	-0.0861587	2	33.0613	22.2772	0	0	26.3392		6.01881	0
15310	Thu Mar 23 14:05:23 2017_x000D_	55.3185	36.6705	-4.93722	-0.0861707	2	33.0613	22.2772	0	0	26.5057		18.0445	26.9852
15311	Thu Mar 23 14:05:23 2017_x000D_	55.9199	36.6604	-4.93918	-0.086205	2	33.926	22.525	0	0	26.1446		12.4258	0
15312	Thu Mar 23 14:05:23 2017_x000D_	56.3226	36.7573	-1.99689	-0.0348524	2	33.926	22.525	0	0	26.5361		18.2862	0
15313	Thu Mar 23 14:05:23 2017_x000D_	56.9215	36.6439	0.956735	0.0166982	2	33.926	22.525	0	0	26.984		6.76996	0
15314	Thu Mar 23 14:05:23 2017_x000D_	57.1237	36.7441	3.91829	0.068387	2	33.926	22.525	0	0	27.2088		18.0115	33.3816
15315	Thu Mar 23 14:05:23 2017_x000D_	57.724	36.7341	3.91923	0.0684034	2	35.0092	22.7796	0	0	26.6588		11.9987	0
15316	Thu Mar 23 14:05:23 2017_x000D_	58.1239	36.7274	3.9198	0.0684133	2	35.0092	22.7796	0	0	26.9969		19.0234	0
15317	Thu Mar 23 14:05:23 2017_x000D_	58.7198	36.5106	3.91474	0.0683251	2	35.0092	22.7796	0	0	27.3995		9.5079	0
15318	Thu Mar 23 14:05:23 2017_x000D_	59.0211	36.6089	0.956733	0.0166981	2	35.0092	22.7796	0	0	27.7096		8.99525	0
15319	Thu Mar 23 14:05:23 2017_x000D_	59.3209	36.6039	0.956677	0.0166972	2	35.0092	22.7796	0	0	27.9673		17.9695	35.2043
15320	Thu Mar 23 14:05:23 2017_x000D_	59.9198	36.5939	0.956728	0.0166981	2	36.0822	23.2547	0	0	27.316		11.9717	0
15321	Thu Mar 23 14:05:23 2017_x000D_	60.3188	36.5872	0.956744	0.0166983	2	36.0822	23.2547	0	0	27.6617		8.97125	0
15322	Thu Mar 23 14:05:24 2017_x000D_	60.6178	36.5822	0.956716	0.0166978	2	36.0822	23.2547	0	0	27.9216		18.2109	0
15323	Thu Mar 23 14:05:24 2017_x000D_	61.2142	36.4691	3.77754	0.0659305	2	36.0822	23.2547	0	0	28.3943		8.97425	26.9691
15324	Thu Mar 23 14:05:24 2017_x000D_	61.5133	36.4641	3.9189	0.0683978	2	36.9464	23.5023	0	0	27.7766		17.9305	0
15325	Thu Mar 23 14:05:24 2017_x000D_	62.1109	36.4542	3.91983	0.0684139	2	36.9464	23.5023	0	0	28.302		8.95326	0
15326	Thu Mar 23 14:05:24 2017_x000D_	62.4093	36.4492	3.77925	0.0659604	2	36.9464	23.5023	0	0	28.5654		9.47752	0
15327	Thu Mar 23 14:05:24 2017_x000D_	62.7096	36.5473	0.956673	0.0166971	2	36.9464	23.5023	0	0	28.8776		18.1731	0
15328	Thu Mar 23 14:05:24 2017_x000D_	63.3047	36.4341	-2.0145	-0.0351596	2	36.9464	23.5023	0	0	29.3597		5.96482	33.3627
15329	Thu Mar 23 14:05:24 2017_x000D_	63.5035	36.4308	-2.01482	-0.0351652	2	38.029	23.7567	0	0	28.4532		17.8915	0
15330	Thu Mar 23 14:05:24 2017_x000D_	64.0998	36.4209	-2.01577	-0.0351818	2	38.029	23.7567	0	0	28.9839		5.96182	0
15331	Thu Mar 23 14:05:24 2017_x000D_	64.2985	36.4176	-2.01609	-0.0351873	2	38.029	23.7567	0	0	29.1614		14.8911	0
15332	Thu Mar 23 14:05:24 2017_x000D_	64.7948	36.4093	-1.87568	-0.0327368	2	38.029	23.7567	0	0	29.6057		5.95582	14.6062
15333	Thu Mar 23 14:05:24 2017_x000D_	64.9933	36.406	-1.87597	-0.0327419	2	38.4559	23.9908	0	0	29.298		9.45284	0
15334	Thu Mar 23 14:05:24 2017_x000D_	65.2928	36.5039	-4.97021	-0.0867465	2	38.4559	23.9908	0	0	29.6108		0	0
15335	Thu Mar 23 14:05:24 2017_x000D_	65.2928	36.5039	-4.97021	-0.0867465	2	38.4559	23.9908	0	0	29.6108		14.8761	0
15336	Thu Mar 23 14:05:24 2017_x000D_	65.7886	36.4956	-4.69139	-0.0818801	2	38.4559	23.9908	0	0	30.0574		6.69614	26.9596
15337	Thu Mar 23 14:05:24 2017_x000D_	65.9884	36.5951	-7.47963	-0.130544	2	39.3198	24.2383	0	0	29.3923		4.30914	0
15338	Thu Mar 23 14:05:24 2017_x000D_	66.0862	36.4899	-23.8342	-0.415985	2	39.3198	24.2383	0	0	29.4371		4.29574	0
15339	Thu Mar 23 14:05:24 2017_x000D_	65.9855	36.3881	-32.9715	-0.575462	2	39.3198	24.2383	0	0	29.3032		3.11114	0
15340	Thu Mar 23 14:05:24 2017_x000D_	65.9845	36.2844	-51.0617	-0.891196	2	39.3198	24.2383	0	0	29.2594		3.09053	47.0887
15341	Thu Mar 23 14:05:24 2017_x000D_	65.9864	36.3874	-57.1814	-0.998003	2	40.5898	25.1607	14.6918	0.256421	27.7674		3.09007	0
15342	Thu Mar 23 14:05:24 2017_x000D_	65.9857	36.2844	-75.5928	-1.31934	2	40.5898	25.1607	14.6918	0.256421	27.7252		2.98525	0
15343	Thu Mar 23 14:05:25 2017_x000D_	66.0852	36.2831	-83.6344	-1.4597	2	40.5898	25.1607	14.6918	0.256421	27.8159		6.18379	0
15344	Thu Mar 23 14:05:25 2017_x000D_	66.0885	36.4892	-89.1354	-1.55571	2	40.5898	25.1607	14.6918	0.256421	27.9019		9.75521	0
15345	Thu Mar 23 14:05:25 2017_x000D_	65.9942	36.8004	256.65	4.47939	2	40.5898	25.1607	14.6918	0.256421	27.944		6.18075	83.6201
15346	Thu Mar 23 14:05:25 2017_x000D_	65.9974	37.0064	251.34	4.38672	2	42.692	26.991	45	0.785398	25.3663		9.74834	0
15347	Thu Mar 23 14:05:25 2017_x000D_	65.9029	37.3173	242.738	4.23657	2	42.692	26.991	45	0.785398	25.4043		9.73773	0
15348	Thu Mar 23 14:05:25 2017_x000D_	65.8083	37.6278	238.962	4.17068	2	42.692	26.991	45	0.785398	25.4461		23.7742	0
15349	Thu Mar 23 14:05:25 2017_x000D_	65.3221	38.2536	241.357	4.21247	2	42.692	26.991	45	0.785398	25.2778		11.014	41.7899
15350	Thu Mar 23 14:05:25 2017_x000D_	65.1286	38.5656	242.738	4.23658	2	43.7426	27.9057	0	0	23.8955		13.7112	0
15351	Thu Mar 23 14:05:25 2017_x000D_	64.9367	38.9804	242.738	4.23658	2	43.7426	27.9057	0	0	23.9132		11.0089	0
15352	Thu Mar 23 14:05:25 2017_x000D_	64.7432	39.2922	248.809	4.34254	2	43.7426	27.9057	0	0	23.8889		20.5607	0
15353	Thu Mar 23 14:05:25 2017_x000D_	64.4554	39.9142	251.346	4.38682	2	43.7426	27.9057	0	0	23.9421		6.85349	18.4729
15354	Thu Mar 23 14:05:25 2017_x000D_	64.3594	40.1215	253.966	4.43255	2	44.1587	28.3596	0	0	23.3754		19.4473	0
15355	Thu Mar 23 14:05:25 2017_x000D_	64.1708	40.7417	253.966	4.43255	2	44.1587	28.3596	0	0	23.533		9.71502	0
15356	Thu Mar 23 14:05:25 2017_x000D_	64.0765	41.0515	257.348	4.49157	2	44.1587	28.3596	0	0	23.6179		19.4378	0
15357	Thu Mar 23 14:05:25 2017_x000D_	63.888	41.6714	257.349	4.49158	2	44.1587	28.3596	0	0	23.8002		9.24417	0
15358	Thu Mar 23 14:05:25 2017_x000D_	63.8929	41.9795	256.662	4.4796	2	44.1587	28.3596	0	0	23.9779		19.4292	36.9353
15359	Thu Mar 23 14:05:25 2017_x000D_	63.7044	42.5991	256.663	4.47961	2	44.9906	29.2672	0	0	22.9771		6.1568	0
15360	Thu Mar 23 14:05:25 2017_x000D_	63.7077	42.8043	256.662	4.4796	2	44.9906	29.2672	0	0	23.0994		13.695	0
15361	Thu Mar 23 14:05:25 2017_x000D_	63.516	43.2186	256.663	4.47962	2	44.9906	29.2672	0	0	23.1912		18.4584	0
15362	Thu Mar 23 14:05:25 2017_x000D_	63.5259	43.8338	256.661	4.47959	2	44.9906	29.2672	0	0	23.5742		6.84825	94.0013
15363	Thu Mar 23 14:05:25 2017_x000D_	63.4301	44.041	253.964	4.43251	2	47.5261	31.1082	45	0.785398	20.4986		12.6648	0
15364	Thu Mar 23 14:05:26 2017_x000D_	63.3376	44.4529	256.662	4.4796	2	47.5261	31.1082	45	0.785398	20.6902		19.4065	0
15365	Thu Mar 23 14:05:26 2017_x000D_	63.1494	45.0718	256.663	4.47961	2	47.5261	31.1082	45	0.785398	20.954		12.6648	0
15366	Thu Mar 23 14:05:26 2017_x000D_	63.0569	45.4837	253.963	4.4325	2	47.5261	31.1082	45	0.785398	21.1627		19.397	69.2898
15367	Thu Mar 23 14:05:26 2017_x000D_	62.8688	46.1023	253.964	4.4325	2	49.1982	32.7015	45	0.785398	19.1433		12.2836	0
15368	Thu Mar 23 14:05:26 2017_x000D_	62.8755	46.5117	253.962	4.43247	2	49.1982	32.7015	45	0.785398	19.4368		8.57323	0
15369	Thu Mar 23 14:05:26 2017_x000D_	62.6806	46.7207	253.964	4.4325	2	49.1982	32.7015	45	0.785398	19.4503		19.3875	0
15370	Thu Mar 23 14:05:26 2017_x000D_	62.4926	47.339	253.964	4.43251	2	49.1982	32.7015	45	0.785398	19.7737		12.2746	60.1486
15371	Thu Mar 23 14:05:26 2017_x000D_	62.4993	47.7481	253.962	4.43248	2	50.4335	34.2807	45	0.785398	18.0819		19.376	0
15372	Thu Mar 23 14:05:26 2017_x000D_	62.3113	48.366	253.962	4.43248	2	50.4335	34.2807	45	0.785398	18.4249		13.6655	0
15373	Thu Mar 23 14:05:26 2017_x000D_	62.12	48.7794	253.963	4.4325	2	50.4335	34.2807	45	0.785398	18.6222		19.3694	0
15374	Thu Mar 23 14:05:26 2017_x000D_	61.9321	49.3971	253.963	4.4325	2	50.4335	34.2807	45	0.785398	18.9927		12.6364	0
15375	Thu Mar 23 14:05:26 2017_x000D_	61.8399	49.8081	251.339	4.38669	2	50.4335	34.2807	45	0.785398	19.2667		6.82793	78.4122
15376	Thu Mar 23 14:05:26 2017_x000D_	61.7442	50.0146	253.964	4.4325	2	52.3114	36.0987	75.3081	1.31438	16.8116		19.3599	0
15377	Thu Mar 23 14:05:26 2017_x000D_	61.5564	50.632	253.964	4.4325	2	52.3114	36.0987	75.3081	1.31438	17.2246		12.2477	0
15378	Thu Mar 23 14:05:26 2017_x000D_	61.5633	51.0402	253.962	4.43248	2	52.3114	36.0987	75.3081	1.31438	17.574		10.9815	0
15379	Thu Mar 23 14:05:26 2017_x000D_	61.3704	51.3513	253.079	4.41707	2	52.3114	36.0987	75.3081	1.31438	17.74		22.2772	73.6649
15380	Thu Mar 23 14:05:26 2017_x000D_	61.1844	52.0702	253.963	4.43249	2	53.9704	37.909	45	0.785398	15.8928		9.6696	0
15381	Thu Mar 23 14:05:26 2017_x000D_	61.0907	52.3786	252.247	4.40254	2	53.9704	37.909	45	0.785398	16.1266		19.3361	0
15382	Thu Mar 23 14:05:26 2017_x000D_	60.903	52.9952	252.247	4.40254	2	53.9704	37.909	45	0.785398	16.6028		9.67048	0
15383	Thu Mar 23 14:05:26 2017_x000D_	60.8092	53.3036	253.963	4.4325	2	53.9704	37.909	45	0.785398	16.8453		19.3286	36.8144
15384	Thu Mar 23 14:05:26 2017_x000D_	60.6217	53.92	253.964	4.4325	2	54.7995	38.8137	45	0.785398	16.1895		6.1119	0
15385	Thu Mar 23 14:05:26 2017_x000D_	60.6252	54.1237	253.963	4.43249	2	54.7995	38.8137	45	0.785398	16.3809		8.56286	0
15386	Thu Mar 23 14:05:27 2017_x000D_	60.4307	54.3326	253.964	4.43252	2	54.7995	38.8137	45	0.785398	16.509		18.5981	0
15387	Thu Mar 23 14:05:27 2017_x000D_	60.3423	54.9462	251.336	4.38664	2	54.7995	38.8137	45	0.785398	17.0581		6.81724	32.5854
15388	Thu Mar 23 14:05:27 2017_x000D_	60.2468	55.1524	253.964	4.43251	2	55.4107	39.7116	45	0.785398	16.1804		6.1059	0
15389	Thu Mar 23 14:05:27 2017_x000D_	60.2503	55.3559	253.963	4.43249	2	55.4107	39.7116	45	0.785398	16.3758		13.6332	0
15390	Thu Mar 23 14:05:27 2017_x000D_	60.0594	55.7683	253.964	4.43251	2	55.4107	39.7116	45	0.785398	16.7161		6.10596	0
15391	Thu Mar 23 14:05:27 2017_x000D_	60.063	55.9718	253.963	4.43249	2	55.4107	39.7116	45	0.785398	16.9127		13.6305	0
15392	Thu Mar 23 14:05:27 2017_x000D_	59.8721	56.3841	253.964	4.43251	2	55.4107	39.7116	45	0.785398	17.2591		0	32.5796
15393	Thu Mar 23 14:05:27 2017_x000D_	59.8721	56.3841	253.964	4.43251	2	56.0217	40.6094	45	0.785398	16.2378		12.5876	0
15394	Thu Mar 23 14:05:27 2017_x000D_	59.7802	56.7935	256.671	4.47975	2	56.0217	40.6094	45	0.785398	16.6148		6.8118	0
15395	Thu Mar 23 14:05:27 2017_x000D_	59.6847	56.9995	259.448	4.52823	2	56.0217	40.6094	45	0.785398	16.7944		12.5841	0
15396	Thu Mar 23 14:05:27 2017_x000D_	59.5929	57.4088	262.285	4.57773	2	56.0217	40.6094	45	0.785398	17.1748		9.63206	37.8747
15397	Thu Mar 23 14:05:27 2017_x000D_	59.4989	57.7158	-83.4087	-1.45576	2	57.0783	41.3004	45	0.785398	16.5929		6.74469	0
15398	Thu Mar 23 14:05:27 2017_x000D_	59.6012	57.916	-75.2573	-1.31349	2	57.0783	41.3004	45	0.785398	16.806		9.14504	0
15399	Thu Mar 23 14:05:27 2017_x000D_	59.6058	58.2208	-56.5766	-0.987447	2	57.0783	41.3004	45	0.785398	17.1081		4.23219	0
15400	Thu Mar 23 14:05:27 2017_x000D_	59.7064	58.3197	-52.6111	-0.918237	2	57.0783	41.3004	45	0.785398	17.221		8.46431	36.774
15401	Thu Mar 23 14:05:27 2017_x000D_	59.9074	58.5177	-36.1879	-0.631598	2	57.9065	42.2041	45	0.785398	16.4358		6.1028	0
15402	Thu Mar 23 14:05:27 2017_x000D_	59.9107	58.7211	-28.2095	-0.492349	2	57.9065	42.2041	45	0.785398	16.6382		5.94213	0
15403	Thu Mar 23 14:05:27 2017_x000D_	60.1087	58.7158	-22.9981	-0.401393	2	57.9065	42.2041	45	0.785398	16.6579		4.22795	0
15404	Thu Mar 23 14:05:27 2017_x000D_	60.2092	58.8146	-19.1606	-0.334416	2	57.9065	42.2041	45	0.785398	16.7694		15.9879	0
15405	Thu Mar 23 14:05:27 2017_x000D_	60.7073	59.0041	-7.13608	-0.124548	2	57.9065	42.2041	45	0.785398	17.0319		11.8638	36.7656
15406	Thu Mar 23 14:05:27 2017_x000D_	61.1026	58.9929	-7.13808	-0.124583	2	58.7345	43.1076	45	0.785398	16.0608		24.4147	0
15407	Thu Mar 23 14:05:28 2017_x000D_	61.8962	59.1732	-7.13544	-0.124537	2	58.7345	43.1076	45	0.785398	16.3738		11.8489	0
15408	Thu Mar 23 14:05:28 2017_x000D_	62.291	59.1619	-7.13744	-0.124572	2	58.7345	43.1076	45	0.785398	16.4435		27.2411	0
15409	Thu Mar 23 14:05:28 2017_x000D_	63.1816	59.339	-12.1431	-0.211938	2	58.7345	43.1076	45	0.785398	16.8296		8.88366	32.543
15410	Thu Mar 23 14:05:28 2017_x000D_	63.4776	59.3305	-12.8088	-0.223555	2	59.3448	44.0044	45	0.785398	15.8735		24.3369	0
15411	Thu Mar 23 14:05:28 2017_x000D_	64.2687	59.5101	-18.2224	-0.318041	2	59.3448	44.0044	45	0.785398	16.2687		0	0
15412	Thu Mar 23 14:05:28 2017_x000D_	64.2687	59.5101	-18.2224	-0.318041	2	59.3448	44.0044	45	0.785398	16.2687		22.4885	0
15413	Thu Mar 23 14:05:28 2017_x000D_	64.9626	59.7937	-21.8699	-0.381702	2	59.3448	44.0044	45	0.785398	16.7589		19.7995	29.1824
15414	Thu Mar 23 14:05:28 2017_x000D_	65.5573	60.0799	-24.454	-0.426803	2	59.7374	44.8944	45	0.785398	16.2626		9.31978	0
15415	Thu Mar 23 14:05:28 2017_x000D_	65.8539	60.1723	-28.2669	-0.493351	2	59.7374	44.8944	45	0.785398	16.4568		23.7829	0
15416	Thu Mar 23 14:05:28 2017_x000D_	66.5474	60.5564	-26.9346	-0.470098	2	59.7374	44.8944	45	0.785398	17.0785		9.31298	0
15417	Thu Mar 23 14:05:28 2017_x000D_	66.8437	60.649	-25.7089	-0.448706	2	59.7374	44.8944	45	0.785398	17.2831		21.2753	23.3915
15418	Thu Mar 23 14:05:28 2017_x000D_	67.4383	61.0355	-25.7056	-0.448648	2	60.3685	45.3523	45	0.785398	17.203		8.82386	0
15419	Thu Mar 23 14:05:28 2017_x000D_	67.7323	61.0268	-24.4554	-0.426827	2	60.3685	45.3523	45	0.785398	17.3181		8.37946	0
15420	Thu Mar 23 14:05:28 2017_x000D_	67.9313	61.2228	-24.4518	-0.426765	2	60.3685	45.3523	45	0.785398	17.5804		9.29312	0
15421	Thu Mar 23 14:05:28 2017_x000D_	68.227	61.3151	-23.0269	-0.401895	2	60.3685	45.3523	45	0.785398	17.7923		15.8053	0
15422	Thu Mar 23 14:05:28 2017_x000D_	68.7195	61.5022	-21.8631	-0.381583	2	60.3685	45.3523	45	0.785398	18.1813		10.6051	14.5884
15423	Thu Mar 23 14:05:28 2017_x000D_	69.0158	61.695	-20.7949	-0.36294	2	60.5648	45.7972	45	0.785398	18.0044		19.6934	0
15424	Thu Mar 23 14:05:28 2017_x000D_	69.6072	61.9799	-18.198	-0.317614	2	60.5648	45.7972	45	0.785398	18.5377		5.87067	0
15425	Thu Mar 23 14:05:28 2017_x000D_	69.8028	61.974	-18.2004	-0.317656	2	60.5648	45.7972	45	0.785398	18.6287		19.6706	0
15426	Thu Mar 23 14:05:28 2017_x000D_	70.3935	62.2586	-15.5176	-0.270832	2	60.5648	45.7972	45	0.785398	19.1724		12.0596	20.5348
15427	Thu Mar 23 14:05:28 2017_x000D_	70.7856	62.3472	-18.1987	-0.317627	2	61.2064	46.0357	45	0.785398	18.9163		17.7941	0
15428	Thu Mar 23 14:05:29 2017_x000D_	71.3729	62.4302	-15.521	-0.270893	2	61.2064	46.0357	45	0.785398	19.2909		0	0
15429	Thu Mar 23 14:05:29 2017_x000D_	71.3729	62.4302	-15.521	-0.270893	2	61.2064	46.0357	45	0.785398	19.2909		19.6223	0
15430	Thu Mar 23 14:05:29 2017_x000D_	71.9622	62.714	-18.1993	-0.317638	2	61.2064	46.0357	45	0.785398	19.8457		12.0404	9.17923
15431	Thu Mar 23 14:05:29 2017_x000D_	72.3536	62.8028	-15.5175	-0.270832	2	61.4131	46.2613	45	0.785398	19.8322		19.5955	0
15432	Thu Mar 23 14:05:29 2017_x000D_	72.9421	63.0862	-18.1976	-0.317608	2	61.4131	46.2613	45	0.785398	20.396		11.6935	0
15433	Thu Mar 23 14:05:29 2017_x000D_	73.3317	63.0742	-18.2025	-0.317693	2	61.4131	46.2613	45	0.785398	20.6089		19.5713	0
15434	Thu Mar 23 14:05:29 2017_x000D_	73.9194	63.3574	-20.8018	-0.363061	2	61.4131	46.2613	45	0.785398	21.1822		12.0121	0
15435	Thu Mar 23 14:05:29 2017_x000D_	74.3099	63.4459	-18.2007	-0.317663	2	61.4131	46.2613	45	0.785398	21.4858		17.0151	18.3605
15436	Thu Mar 23 14:05:29 2017_x000D_	74.7998	63.7317	-21.8703	-0.381708	2	61.8266	46.7125	45	0.785398	21.3999		8.74326	0
15437	Thu Mar 23 14:05:29 2017_x000D_	75.0911	63.7226	-20.8045	-0.363108	2	61.8266	46.7125	45	0.785398	21.5706		10.5302	0
15438	Thu Mar 23 14:05:29 2017_x000D_	75.3852	63.9142	-21.8721	-0.381739	2	61.8266	46.7125	45	0.785398	21.9028		15.6487	0
15439	Thu Mar 23 14:05:29 2017_x000D_	75.8728	64.0995	-20.8018	-0.363059	2	61.8266	46.7125	45	0.785398	22.3518		5.82587	37.8049
15440	Thu Mar 23 14:05:29 2017_x000D_	76.0669	64.0934	-20.8045	-0.363107	2	62.8814	47.402	45	0.785398	21.2711		13.0046	0
15441	Thu Mar 23 14:05:29 2017_x000D_	76.4574	64.2816	-20.8031	-0.363082	2	62.8814	47.402	45	0.785398	21.6617		6.50083	0
15442	Thu Mar 23 14:05:29 2017_x000D_	76.6525	64.3759	-18.1953	-0.317567	2	62.8814	47.402	45	0.785398	21.8576		9.17948	0
15443	Thu Mar 23 14:05:29 2017_x000D_	76.9447	64.4667	-21.8746	-0.381783	2	62.8814	47.402	45	0.785398	22.1129		11.9577	23.3706
15444	Thu Mar 23 14:05:29 2017_x000D_	77.3335	64.5545	-24.4839	-0.427325	2	63.512	47.8594	0	0	21.674		6.48621	0
15445	Thu Mar 23 14:05:29 2017_x000D_	77.5283	64.6483	-26.9846	-0.47097	2	63.512	47.8594	0	0	21.8706		4.13665	0
15446	Thu Mar 23 14:05:29 2017_x000D_	77.6264	64.7452	-30.7826	-0.537257	2	63.512	47.8594	0	0	22.0079		6.02119	0
15447	Thu Mar 23 14:05:29 2017_x000D_	77.6248	64.5445	-46.7483	-0.815912	2	63.512	47.8594	0	0	21.8532		4.13445	6.52183
15448	Thu Mar 23 14:05:29 2017_x000D_	77.5273	64.4471	-58.4673	-1.02045	2	63.7293	47.8658	45	0.785398	21.5714		2.92938	0
15449	Thu Mar 23 14:05:29 2017_x000D_	77.6249	64.4441	-73.1013	-1.27586	2	63.7293	47.8658	45	0.785398	21.6316		3.01234	0
15450	Thu Mar 23 14:05:30 2017_x000D_	77.6264	64.5445	-84.109	-1.46798	2	63.7293	47.8658	45	0.785398	21.7096		3.02433	0
15451	Thu Mar 23 14:05:30 2017_x000D_	77.6279	64.6453	259.701	4.53264	2	63.7293	47.8658	45	0.785398	21.7881		3.01518	0
15452	Thu Mar 23 14:05:30 2017_x000D_	77.629	64.7458	253.719	4.42823	2	63.7293	47.8658	45	0.785398	21.8663		9.54051	23.3657
15453	Thu Mar 23 14:05:30 2017_x000D_	77.5353	65.0497	240.317	4.19432	2	64.3597	48.3232	45	0.785398	21.2925		3.00912	0
15454	Thu Mar 23 14:05:30 2017_x000D_	77.5362	65.15	234.526	4.09325	2	64.3597	48.3232	45	0.785398	21.372		8.45293	0
15455	Thu Mar 23 14:05:30 2017_x000D_	77.3445	65.3565	231.113	4.03368	2	64.3597	48.3232	45	0.785398	21.4182		19.058	0
15456	Thu Mar 23 14:05:30 2017_x000D_	76.8643	65.7724	229.053	3.99774	2	64.3597	48.3232	45	0.785398	21.4672		13.4537	9.17278
15457	Thu Mar 23 14:05:30 2017_x000D_	76.6749	66.1789	229.054	3.99774	2	64.5663	48.5486	0	0	21.388		12.6688	0
15458	Thu Mar 23 14:05:30 2017_x000D_	76.3876	66.4884	232.885	4.06461	2	64.5663	48.5486	0	0	21.4844		19.1827	0
15459	Thu Mar 23 14:05:30 2017_x000D_	76.0055	67.0011	234.526	4.09326	2	64.5663	48.5486	0	0	21.7106		12.6751	0
15460	Thu Mar 23 14:05:30 2017_x000D_	75.718	67.3107	235.046	4.10233	2	64.5663	48.5486	0	0	21.8261		17.5138	14.4915
15461	Thu Mar 23 14:05:30 2017_x000D_	75.433	67.8202	238.89	4.16942	2	64.9901	48.7804	8.63681	0.150741	21.7156		10.8212	0
15462	Thu Mar 23 14:05:30 2017_x000D_	75.2425	68.1265	240.319	4.19435	2	64.9901	48.7804	8.63681	0.150741	21.8948		6.72152	0
15463	Thu Mar 23 14:05:30 2017_x000D_	75.1479	68.3296	242.615	4.23443	2	64.9901	48.7804	8.63681	0.150741	22.0307		17.51	0
15464	Thu Mar 23 14:05:30 2017_x000D_	74.8628	68.8389	246.196	4.29693	2	64.9901	48.7804	8.63681	0.150741	22.3565		9.51581	0
15465	Thu Mar 23 14:05:30 2017_x000D_	74.7693	69.142	247.531	4.32023	2	64.9901	48.7804	8.63681	0.150741	22.5882		17.506	6.57784
15466	Thu Mar 23 14:05:30 2017_x000D_	74.4843	69.6512	251.137	4.38316	2	64.9794	48.9994	0	0	22.7341		12.3994	0
15467	Thu Mar 23 14:05:30 2017_x000D_	74.3921	70.0541	248.62	4.33924	2	64.9794	48.9994	0	0	23.0629		19.0184	0
15468	Thu Mar 23 14:05:30 2017_x000D_	74.2053	70.6599	248.62	4.33923	2	64.9794	48.9994	0	0	23.5435		8.44869	0
15469	Thu Mar 23 14:05:30 2017_x000D_	74.0137	70.8663	248.621	4.33925	2	64.9794	48.9994	0	0	23.6597		21.8844	9.17075
15470	Thu Mar 23 14:05:30 2017_x000D_	73.8282	71.5718	247.53	4.32022	2	65.1859	49.2248	19.478	0.339955	23.9599		9.50346	0
15471	Thu Mar 23 14:05:31 2017_x000D_	73.7348	71.8745	246.195	4.29691	2	65.1859	49.2248	19.478	0.339955	24.2093		8.44665	0
15472	Thu Mar 23 14:05:31 2017_x000D_	73.5433	72.0809	246.195	4.29692	2	65.1859	49.2248	19.478	0.339955	24.3361		10.8171	0
15473	Thu Mar 23 14:05:31 2017_x000D_	73.3529	72.3871	245.019	4.27638	2	65.1859	49.2248	19.478	0.339955	24.56		19.0023	23.3556
15474	Thu Mar 23 14:05:31 2017_x000D_	73.1663	72.9924	245.018	4.27637	2	65.8161	49.6819	0	0	24.4419		8.44869	0
15475	Thu Mar 23 14:05:31 2017_x000D_	72.9747	73.1988	245.019	4.27638	2	65.8161	49.6819	0	0	24.5823		21.856	0
15476	Thu Mar 23 14:05:31 2017_x000D_	72.7895	73.9034	246.195	4.29691	2	65.8161	49.6819	0	0	25.2053		10.813	0
15477	Thu Mar 23 14:05:31 2017_x000D_	72.5992	74.2095	245.018	4.27637	2	65.8161	49.6819	0	0	25.4483		16.1654	0
15478	Thu Mar 23 14:05:31 2017_x000D_	72.4115	74.7146	246.195	4.29692	2	65.8161	49.6819	19.478	0.339955	25.887		8.44665	0
15479	Thu Mar 23 14:05:31 2017_x000D_	72.22	74.921	246.196	4.29693	2	65.8161	49.6819	19.478	0.339955	26.0389		8.96772	0
15480	Thu Mar 23 14:05:31 2017_x000D_	72.2238	75.2199	245.018	4.27636	2	65.8161	49.6819	19.478	0.339955	26.3296		21.6126	0
15481	Thu Mar 23 14:05:31 2017_x000D_	71.8434	75.8317	245.018	4.27637	2	65.8161	49.6819	19.478	0.339955	26.8354		5.97351	0
15482	Thu Mar 23 14:05:31 2017_x000D_	71.846	76.0308	245.017	4.27636	2	65.8161	49.6819	19.478	0.339955	27.0301		6.7121	9.16872
15483	Thu Mar 23 14:05:31 2017_x000D_	71.7515	76.2336	242.611	4.23437	2	66.0225	49.9073	19.478	0.339955	26.9424		14.9706	0
15484	Thu Mar 23 14:05:31 2017_x000D_	71.4656	76.6426	245.018	4.27637	2	66.0225	49.9073	19.478	0.339955	27.2838		12.3617	0
15485	Thu Mar 23 14:05:31 2017_x000D_	71.3738	77.0443	242.611	4.23437	2	66.0225	49.9073	19.478	0.339955	27.6596		8.44665	0
15486	Thu Mar 23 14:05:31 2017_x000D_	71.1823	77.2507	242.612	4.23437	2	66.0225	49.9073	19.478	0.339955	27.826		5.96751	9.16854
15487	Thu Mar 23 14:05:31 2017_x000D_	71.1849	77.4496	242.611	4.23436	2	66.229	50.1326	12.2731	0.214207	27.7629		13.4108	0
15488	Thu Mar 23 14:05:31 2017_x000D_	70.9961	77.8548	242.611	4.23436	2	66.229	50.1326	12.2731	0.214207	28.1291		6.6165	0
15489	Thu Mar 23 14:05:31 2017_x000D_	70.8033	77.9619	241.247	4.21056	2	66.229	50.1326	12.2731	0.214207	28.2027		6.70938	0
15490	Thu Mar 23 14:05:31 2017_x000D_	70.7088	78.1646	238.886	4.16935	2	66.229	50.1326	12.2731	0.214207	28.3877		16.156	0
15491	Thu Mar 23 14:05:31 2017_x000D_	70.5212	78.6694	232.887	4.06465	2	66.229	50.1326	45	0.785398	28.8578		0.0108167	0
15492	Thu Mar 23 14:05:32 2017_x000D_	70.521	78.6697	225.216	3.93076	2	66.229	50.1326	45	0.785398	28.8581		2.89402	0
15493	Thu Mar 23 14:05:32 2017_x000D_	70.6174	78.6661	211.486	3.69113	2	66.229	50.1326	45	0.785398	28.869		2.98249	0
15494	Thu Mar 23 14:05:32 2017_x000D_	70.6156	78.5667	201.761	3.5214	2	66.229	50.1326	45	0.785398	28.7705		4.10295	0
15495	Thu Mar 23 14:05:32 2017_x000D_	70.7135	78.6622	193.202	3.37201	2	66.229	50.1326	45	0.785398	28.8799		0.0216333	6.51883
15496	Thu Mar 23 14:05:32 2017_x000D_	70.7131	78.6616	176.652	3.08316	2	66.0118	50.1262	14.6918	0.256421	28.9201		2.92699	0
15497	Thu Mar 23 14:05:32 2017_x000D_	70.6156	78.6652	171.646	2.99579	2	66.0118	50.1262	14.6918	0.256421	28.9079		2.91758	0
15498	Thu Mar 23 14:05:32 2017_x000D_	70.5184	78.6684	160.749	2.8056	2	66.0118	50.1262	14.6918	0.256421	28.8958		6.47609	0
15499	Thu Mar 23 14:05:32 2017_x000D_	70.3234	78.5758	143.643	2.50705	2	66.0118	50.1262	14.6918	0.256421	28.7745		4.11782	0
15500	Thu Mar 23 14:05:32 2017_x000D_	70.2251	78.48	139.751	2.43912	2	66.0118	50.1262	14.6918	0.256421	28.6651		10.4567	0
15501	Thu Mar 23 14:05:32 2017_x000D_	69.9314	78.2923	129.8	2.26544	2	66.0118	50.1262	14.6918	0.256421	28.4375		6.585	0
15502	Thu Mar 23 14:05:32 2017_x000D_	69.8316	78.0968	124.305	2.16953	2	66.0118	50.1262	14.6918	0.256421	28.2302		21.1436	0
15503	Thu Mar 23 14:05:32 2017_x000D_	69.4344	77.5146	124.305	2.16953	2	66.0118	50.1262	14.6918	0.256421	27.6014		16.5077	0
15504	Thu Mar 23 14:05:32 2017_x000D_	69.0397	77.1312	124.309	2.1696	2	66.0118	50.1262	10.9264	0.190702	27.1742		26.3673	0
15505	Thu Mar 23 14:05:32 2017_x000D_	68.6387	76.3491	131.922	2.30248	2	66.0118	50.1262	10.9264	0.190702	26.3541		8.26761	0
15506	Thu Mar 23 14:05:32 2017_x000D_	68.4411	76.157	131.923	2.30249	2	66.0118	50.1262	10.9264	0.190702	26.1439		14.6806	0
15507	Thu Mar 23 14:05:32 2017_x000D_	68.1429	75.769	133.928	2.33749	2	66.0118	50.1262	10.9264	0.190702	25.7312		8.27824	6.51883
15508	Thu Mar 23 14:05:32 2017_x000D_	67.945	75.5767	133.929	2.33749	2	65.7946	50.1198	14.6918	0.256421	25.5476		18.6978	0
15509	Thu Mar 23 14:05:32 2017_x000D_	67.4516	75.1959	139.724	2.43864	2	65.7946	50.1198	14.6918	0.256421	25.1308		10.6118	0
15510	Thu Mar 23 14:05:32 2017_x000D_	67.2521	74.9038	141.866	2.47603	2	65.7946	50.1198	14.6918	0.256421	24.8268		16.5926	0
15511	Thu Mar 23 14:05:32 2017_x000D_	66.8553	74.5185	145.208	2.53436	2	65.7946	50.1198	14.6918	0.256421	24.4217		19.5799	0
15512	Thu Mar 23 14:05:32 2017_x000D_	66.2649	74.2403	147.42	2.57297	2	65.7946	50.1198	14.6918	0.256421	24.1251		8.3037	9.16854
15513	Thu Mar 23 14:05:32 2017_x000D_	66.0664	74.0474	147.418	2.57293	2	66.0011	50.3451	15.7728	0.275288	23.7024		8.30585	0
15514	Thu Mar 23 14:05:33 2017_x000D_	65.8678	73.8545	147.416	2.57289	2	66.0011	50.3451	15.7728	0.275288	23.5098		13.0751	0
15515	Thu Mar 23 14:05:33 2017_x000D_	65.4736	73.6686	147.418	2.57293	2	66.0011	50.3451	15.7728	0.275288	23.3295		17.0673	0
15516	Thu Mar 23 14:05:33 2017_x000D_	64.9799	73.3859	143.605	2.50638	2	66.0011	50.3451	15.7728	0.275288	23.0634		8.31858	27.2205
15517	Thu Mar 23 14:05:33 2017_x000D_	64.781	73.1927	143.603	2.50635	2	65.7411	51.2144	0	0	21.9993		18.8083	0
15518	Thu Mar 23 14:05:33 2017_x000D_	64.2848	72.8095	145.21	2.5344	2	65.7411	51.2144	0	0	21.6441		10.5731	0
15519	Thu Mar 23 14:05:33 2017_x000D_	63.9879	72.6196	143.604	2.50636	2	65.7411	51.2144	0	0	21.4769		21.1738	0
15520	Thu Mar 23 14:05:33 2017_x000D_	63.3932	72.2395	143.606	2.50639	2	65.7411	51.2144	0	0	21.1558		8.33985	27.2147
15521	Thu Mar 23 14:05:33 2017_x000D_	63.1937	72.0459	143.604	2.50637	2	65.4811	52.0835	0	0	20.093		21.2037	0
15522	Thu Mar 23 14:05:33 2017_x000D_	62.5982	71.6652	143.606	2.5064	2	65.4811	52.0835	0	0	19.7928		0	0
15523	Thu Mar 23 14:05:33 2017_x000D_	62.5982	71.6652	143.606	2.5064	2	65.4811	52.0835	0	0	19.7928		17.1488	0
15524	Thu Mar 23 14:05:33 2017_x000D_	62.102	71.3814	147.414	2.57286	2	65.4811	52.0835	0	0	19.5915		10.6122	0
15525	Thu Mar 23 14:05:33 2017_x000D_	61.804	71.1908	145.849	2.54554	2	65.4811	52.0835	0	0	19.4579		16.7221	14.787
15526	Thu Mar 23 14:05:33 2017_x000D_	61.404	70.8026	145.845	2.54547	2	65.2425	52.5148	0	0	18.6863		21.2645	0
15527	Thu Mar 23 14:05:33 2017_x000D_	60.8068	70.4208	145.846	2.54549	2	65.2425	52.5148	0	0	18.4472		6.59439	0
15528	Thu Mar 23 14:05:33 2017_x000D_	60.6081	70.3268	143.61	2.50646	2	65.2425	52.5148	0	0	18.405		10.6338	0
15529	Thu Mar 23 14:05:33 2017_x000D_	60.3095	70.1358	141.886	2.47638	2	65.2425	52.5148	0	0	18.2985		16.7646	20.8868
15530	Thu Mar 23 14:05:33 2017_x000D_	59.9084	69.7467	141.884	2.47635	2	64.9933	53.1649	0	0	17.3439		6.6038	0
15531	Thu Mar 23 14:05:33 2017_x000D_	59.7094	69.6526	139.753	2.43915	2	64.9933	53.1649	0	0	17.3137		6.69269	0
15532	Thu Mar 23 14:05:33 2017_x000D_	59.607	69.4544	141.496	2.46958	2	64.9933	53.1649	0	0	17.1569		10.6513	0
15533	Thu Mar 23 14:05:33 2017_x000D_	59.3079	69.2631	139.752	2.43913	2	64.9933	53.1649	0	0	17.0727		8.39715	19.7154
15534	Thu Mar 23 14:05:33 2017_x000D_	59.107	69.0682	139.751	2.43911	2	64.9613	53.8213	0	0	16.3322		4.19868	0
15535	Thu Mar 23 14:05:34 2017_x000D_	59.0064	68.9709	143.604	2.50637	2	64.9613	53.8213	0	0	16.2779		10.6638	0
15536	Thu Mar 23 14:05:34 2017_x000D_	58.707	68.7793	141.883	2.47633	2	64.9613	53.8213	0	0	16.2129		4.20292	0
15537	Thu Mar 23 14:05:34 2017_x000D_	58.6063	68.6819	145.838	2.54535	2	64.9613	53.8213	0	0	16.1624		12.6107	0
15538	Thu Mar 23 14:05:34 2017_x000D_	58.3044	68.3894	149.707	2.61288	2	64.9613	53.8213	0	0	16.017		2.96597	19.7125
15539	Thu Mar 23 14:05:34 2017_x000D_	58.2056	68.393	155.939	2.72164	2	64.9292	54.4776	0	0	15.4546		2.96237	0
15540	Thu Mar 23 14:05:34 2017_x000D_	58.3043	68.39	162.148	2.83002	2	64.9292	54.4776	0	0	15.4092		3.01243	0
15541	Thu Mar 23 14:05:34 2017_x000D_	58.3026	68.2896	170.33	2.97282	2	64.9292	54.4776	0	0	15.3194		2.96237	0
15542	Thu Mar 23 14:05:34 2017_x000D_	58.4013	68.2866	176.343	3.07777	2	64.9292	54.4776	0	0	15.2742		5.91662	0
15543	Thu Mar 23 14:05:34 2017_x000D_	58.2042	68.2935	187.45	3.27163	2	64.9292	54.4776	0	0	15.3657		3.03054	0
15544	Thu Mar 23 14:05:34 2017_x000D_	58.2061	68.3945	190.188	3.3194	2	64.9292	54.4776	0	0	15.4557		6.59966	0
15545	Thu Mar 23 14:05:34 2017_x000D_	58.0073	68.3003	199.692	3.48529	2	64.9292	54.4776	0	0	15.459		0.0067082	0
15546	Thu Mar 23 14:05:34 2017_x000D_	58.0075	68.3004	205.032	3.57848	2	64.9292	54.4776	0	0	15.459		8.5272	26.2784
15547	Thu Mar 23 14:05:34 2017_x000D_	57.8141	68.5087	212.666	3.71172	2	64.8864	55.3525	0	0	14.9366		6.69845	0
15548	Thu Mar 23 14:05:34 2017_x000D_	57.6184	68.6162	215.095	3.75411	2	64.8864	55.3525	0	0	15.1245		5.93131	0
15549	Thu Mar 23 14:05:34 2017_x000D_	57.4208	68.6228	215.093	3.75409	2	64.8864	55.3525	0	0	15.2262		8.53961	0
15550	Thu Mar 23 14:05:34 2017_x000D_	57.2269	68.8312	215.094	3.7541	2	64.8864	55.3525	0	0	15.503		21.6807	13.1377
15551	Thu Mar 23 14:05:34 2017_x000D_	56.6413	69.2547	215.094	3.7541	2	64.865	55.7899	0	0	15.7775		8.54166	0
15552	Thu Mar 23 14:05:34 2017_x000D_	56.4473	69.4631	215.095	3.75412	2	64.865	55.7899	0	0	16.0566		20.1181	0
15553	Thu Mar 23 14:05:34 2017_x000D_	55.8595	69.7859	212.666	3.71173	2	64.865	55.7899	0	0	16.6429		6.70253	0
15554	Thu Mar 23 14:05:34 2017_x000D_	55.6637	69.8935	215.094	3.7541	2	64.865	55.7899	0	0	16.8397		20.1301	0
15555	Thu Mar 23 14:05:34 2017_x000D_	55.0755	70.2164	212.665	3.71171	2	64.865	55.7899	0	0	17.4344		10.8562	0
15556	Thu Mar 23 14:05:34 2017_x000D_	54.7823	70.4285	211.26	3.68718	2	64.865	55.7899	0	0	17.775		8.5459	0
15557	Thu Mar 23 14:05:35 2017_x000D_	54.5882	70.637	211.261	3.6872	2	64.865	55.7899	0	0	18.0568		24.2338	0
15558	Thu Mar 23 14:05:35 2017_x000D_	53.9028	71.0645	212.667	3.71173	2	64.865	55.7899	0	0	18.8011		10.8611	0
15559	Thu Mar 23 14:05:35 2017_x000D_	53.6094	71.2766	211.262	3.68721	2	64.865	55.7899	0	0	19.1449		18.9393	0
15560	Thu Mar 23 14:05:35 2017_x000D_	53.0186	71.4991	211.26	3.68718	2	64.865	55.7899	0	0	19.6753		8.55233	0
15561	Thu Mar 23 14:05:35 2017_x000D_	52.8244	71.7078	211.261	3.6872	2	64.865	55.7899	0	0	19.9588		21.7323	0
15562	Thu Mar 23 14:05:35 2017_x000D_	52.2374	72.1323	211.262	3.68721	2	64.865	55.7899	0	0	20.6526		10.8628	0
15563	Thu Mar 23 14:05:35 2017_x000D_	51.944	72.3445	212.667	3.71174	2	64.865	55.7899	0	0	21.0002		9.48351	0
15564	Thu Mar 23 14:05:35 2017_x000D_	51.6482	72.456	213.625	3.72845	2	64.865	55.7899	0	0	21.2707		21.7365	0
15565	Thu Mar 23 14:05:35 2017_x000D_	51.0611	72.8806	216.683	3.78182	2	64.865	55.7899	0	0	21.9691		10.8785	0
15566	Thu Mar 23 14:05:35 2017_x000D_	50.7672	73.093	215.091	3.75405	2	64.865	55.7899	0	0	22.3192		8.56081	0
15567	Thu Mar 23 14:05:35 2017_x000D_	50.5728	73.3019	215.092	3.75406	2	64.865	55.7899	0	0	22.6039		20.1906	0
15568	Thu Mar 23 14:05:35 2017_x000D_	49.9829	73.6259	212.667	3.71174	2	64.865	55.7899	0	0	23.2293		10.8845	68.8856
15569	Thu Mar 23 14:05:35 2017_x000D_	49.6889	73.8385	211.264	3.68725	2	64.1071	57.9574	10.4692	0.182722	21.4498		21.7689	0
15570	Thu Mar 23 14:05:35 2017_x000D_	49.1009	74.2637	211.265	3.68726	2	64.1071	57.9574	10.4692	0.182722	22.1604		10.8803	0
15571	Thu Mar 23 14:05:35 2017_x000D_	48.807	74.4762	212.668	3.71176	2	64.1071	57.9574	10.4692	0.182722	22.5159		21.8617	0
15572	Thu Mar 23 14:05:35 2017_x000D_	48.1146	74.7034	211.263	3.68723	2	64.1071	57.9574	10.4692	0.182722	23.1557		10.8886	47.5178
15573	Thu Mar 23 14:05:35 2017_x000D_	47.8205	74.9161	212.666	3.71172	2	62.7622	58.7941	44.217	0.771733	21.9812		10.8977	0
15574	Thu Mar 23 14:05:35 2017_x000D_	47.5261	75.1289	211.264	3.68724	2	62.7622	58.7941	44.217	0.771733	22.3375		17.6011	0
15575	Thu Mar 23 14:05:35 2017_x000D_	47.035	75.4499	215.089	3.75401	2	62.7622	58.7941	44.217	0.771733	22.9077		12.8654	0
15576	Thu Mar 23 14:05:35 2017_x000D_	46.7427	75.7637	211.266	3.68728	2	62.7622	58.7941	44.217	0.771733	23.3365		8.97307	62.1377
15577	Thu Mar 23 14:05:35 2017_x000D_	46.4438	75.7747	212.666	3.71172	2	60.9726	59.8369	53.2953	0.930179	21.5662		19.3927	0
15578	Thu Mar 23 14:05:36 2017_x000D_	45.9543	76.1969	211.265	3.68727	2	60.9726	59.8369	53.2953	0.930179	22.2081		10.8994	0
15579	Thu Mar 23 14:05:36 2017_x000D_	45.6599	76.4098	212.667	3.71174	2	60.9726	59.8369	53.2953	0.930179	22.5641		13.5003	0
15580	Thu Mar 23 14:05:36 2017_x000D_	45.2655	76.6265	212.667	3.71174	2	60.9726	59.8369	53.2953	0.930179	22.9914		9.52741	85.3861
15581	Thu Mar 23 14:05:36 2017_x000D_	44.9684	76.7387	213.623	3.72842	2	58.3146	60.8547	71.1162	1.24121	20.7466		17.6303	0
15582	Thu Mar 23 14:05:36 2017_x000D_	44.4764	77.0601	212.666	3.71172	2	58.3146	60.8547	71.1162	1.24121	21.3099		6.75234	0
15583	Thu Mar 23 14:05:36 2017_x000D_	44.2792	77.1686	215.086	3.75397	2	58.3146	60.8547	71.1162	1.24121	21.5206		8.58186	0
15584	Thu Mar 23 14:05:36 2017_x000D_	44.0842	77.3779	215.087	3.75398	2	58.3146	60.8547	71.1162	1.24121	21.8064		10.912	50.0325
15585	Thu Mar 23 14:05:36 2017_x000D_	43.7895	77.5911	216.676	3.78171	2	56.7632	61.4667	88.5341	1.54521	20.6957		4.29612	0
15586	Thu Mar 23 14:05:36 2017_x000D_	43.6918	77.6958	212.667	3.71175	2	56.7632	61.4667	88.5341	1.54521	20.8386		13.5152	0
15587	Thu Mar 23 14:05:36 2017_x000D_	43.297	77.9128	212.667	3.71174	2	56.7632	61.4667	88.5341	1.54521	21.2559		6.76286	0
15588	Thu Mar 23 14:05:36 2017_x000D_	43.0994	78.0213	210.116	3.66722	2	56.7632	61.4667	88.5341	1.54521	21.4652		4.29627	0
15589	Thu Mar 23 14:05:36 2017_x000D_	43.0018	78.1261	211.267	3.6873	2	56.7632	61.4667	88.5341	1.54521	21.6081		9.53689	41.4914
15590	Thu Mar 23 14:05:36 2017_x000D_	42.7044	78.2384	210.116	3.66722	2	55.4392	61.8665	135	2.35619	20.7416		10.9277	0
15591	Thu Mar 23 14:05:36 2017_x000D_	42.4092	78.4518	208.793	3.64412	2	55.4392	61.8665	135	2.35619	21.0915		6.76693	0
15592	Thu Mar 23 14:05:36 2017_x000D_	42.2115	78.5604	206.204	3.59894	2	55.4392	61.8665	135	2.35619	21.2993		19.1124	0
15593	Thu Mar 23 14:05:36 2017_x000D_	41.6154	78.7852	193.567	3.37838	2	55.4392	61.8665	135	2.35619	21.8481		0.015	23.7568
15594	Thu Mar 23 14:05:36 2017_x000D_	41.6151	78.7848	182.2	3.17999	2	54.7668	62.2848	180	3.14159	21.1002		9.54951	0
15595	Thu Mar 23 14:05:36 2017_x000D_	41.3171	78.8967	167.3	2.91994	2	54.7668	62.2848	180	3.14159	21.374		6.70745	0
15596	Thu Mar 23 14:05:36 2017_x000D_	41.1141	78.803	159.094	2.77672	2	54.7668	62.2848	180	3.14159	21.4301		9.47848	0
15597	Thu Mar 23 14:05:36 2017_x000D_	40.8113	78.7128	142.592	2.4887	2	54.7668	62.2848	180	3.14159	21.5554		6.73837	20.7457
15598	Thu Mar 23 14:05:36 2017_x000D_	40.706	78.5144	136.602	2.38415	2	54.1048	62.4847	135	2.35619	20.8921		12.7303	0
15599	Thu Mar 23 14:05:37 2017_x000D_	40.3981	78.2224	125.17	2.18462	2	54.1048	62.4847	135	2.35619	20.8698		6.72479	0
15600	Thu Mar 23 14:05:37 2017_x000D_	40.2932	78.0243	117.994	2.05939	2	54.1048	62.4847	135	2.35619	20.7904		6.71289	0
15601	Thu Mar 23 14:05:37 2017_x000D_	40.09	77.9306	116.774	2.03809	2	54.1048	62.4847	135	2.35619	20.8564		12.4639	0
15602	Thu Mar 23 14:05:37 2017_x000D_	39.9795	77.5301	114.249	1.99402	2	54.1048	62.4847	135	2.35619	20.6371		28.6798	20.7486
15603	Thu Mar 23 14:05:37 2017_x000D_	39.6549	76.6309	117.991	2.05934	2	53.4427	62.6846	135	2.35619	19.6113		24.3399	0
15604	Thu Mar 23 14:05:37 2017_x000D_	39.2348	75.9368	116.769	2.03801	2	53.4427	62.6846	135	2.35619	19.429		9.57335	0
15605	Thu Mar 23 14:05:37 2017_x000D_	39.1263	75.6367	120.491	2.10297	2	53.4427	62.6846	135	2.35619	19.3059		13.5238	0
15606	Thu Mar 23 14:05:37 2017_x000D_	38.9148	75.2386	120.491	2.10296	2	53.4427	62.6846	135	2.35619	19.2006		20.3028	38.3995
15607	Thu Mar 23 14:05:37 2017_x000D_	38.597	74.6411	122.876	2.14459	2	52.3254	63.3091	135	2.35619	17.8012		10.8943	0
15608	Thu Mar 23 14:05:37 2017_x000D_	38.3879	74.3442	124.36	2.17048	2	52.3254	63.3091	135	2.35619	17.7772		6.77612	0
15609	Thu Mar 23 14:05:37 2017_x000D_	38.2818	74.1448	126.685	2.21106	2	52.3254	63.3091	135	2.35619	17.738		19.3519	0
15610	Thu Mar 23 14:05:37 2017_x000D_	37.8658	73.6518	128.349	2.2401	2	52.3254	63.3091	135	2.35619	17.7778		6.78424	106.154
15611	Thu Mar 23 14:05:37 2017_x000D_	37.7595	73.4522	130.586	2.27916	2	49.2011	64.9703	135	2.35619	14.2426		17.1019	0
15612	Thu Mar 23 14:05:37 2017_x000D_	37.3457	73.0601	130.588	2.27919	2	49.2011	64.9703	135	2.35619	14.3525		10.9201	0
15613	Thu Mar 23 14:05:37 2017_x000D_	37.1361	72.7625	132.42	2.31117	2	49.2011	64.9703	135	2.35619	14.3625		17.1231	0
15614	Thu Mar 23 14:05:37 2017_x000D_	36.7218	72.3699	132.422	2.31119	2	49.2011	64.9703	135	2.35619	14.5082		10.9466	0
15615	Thu Mar 23 14:05:37 2017_x000D_	36.5118	72.0715	130.588	2.27919	2	49.2011	64.9703	135	2.35619	14.5412		17.1401	79.4338
15616	Thu Mar 23 14:05:37 2017_x000D_	36.0971	71.6785	130.59	2.27923	2	46.7595	65.9947	135	2.35619	12.0827		0	0
15617	Thu Mar 23 14:05:37 2017_x000D_	36.0971	71.6785	130.59	2.27923	2	46.7595	65.9947	135	2.35619	12.0827		21.9109	0
15618	Thu Mar 23 14:05:37 2017_x000D_	35.6765	71.0814	130.587	2.27918	2	46.7595	65.9947	135	2.35619	12.1946		6.80419	0
15619	Thu Mar 23 14:05:37 2017_x000D_	35.5701	70.8811	128.351	2.24016	2	46.7595	65.9947	135	2.35619	12.2098		19.4671	88.2561
15620	Thu Mar 23 14:05:37 2017_x000D_	35.1517	70.3851	126.694	2.21123	2	44.0902	67.2314	135	2.35619	9.47853		6.77701	0
15621	Thu Mar 23 14:05:38 2017_x000D_	34.9467	70.2902	128.356	2.24023	2	44.0902	67.2314	135	2.35619	9.64157		21.9584	0
15622	Thu Mar 23 14:05:38 2017_x000D_	34.5252	69.6918	128.354	2.24021	2	44.0902	67.2314	135	2.35619	9.87638		8.60288	0
15623	Thu Mar 23 14:05:38 2017_x000D_	34.3171	69.4945	128.356	2.24023	2	44.0902	67.2314	135	2.35619	10.0317		17.7878	70.7595
15624	Thu Mar 23 14:05:38 2017_x000D_	33.9992	68.994	124.381	2.17085	2	41.8758	68.0436	135	2.35619	7.93373		6.834	0
15625	Thu Mar 23 14:05:38 2017_x000D_	33.892	68.793	126.696	2.21126	2	41.8758	68.0436	135	2.35619	8.01889		6.82571	0
15626	Thu Mar 23 14:05:38 2017_x000D_	33.7852	68.5921	124.379	2.17082	2	41.8758	68.0436	135	2.35619	8.10917		17.2375	0
15627	Thu Mar 23 14:05:38 2017_x000D_	33.3683	68.1967	124.383	2.1709	2	41.8758	68.0436	135	2.35619	8.50888		6.13747	41.5141
15628	Thu Mar 23 14:05:38 2017_x000D_	33.3625	67.9922	124.379	2.17083	2	40.5511	68.4437	180	3.14159	7.20276		12.9404	0
15629	Thu Mar 23 14:05:38 2017_x000D_	33.0495	67.6954	128.351	2.24016	2	40.5511	68.4437	180	3.14159	7.53883		6.83648	0
15630	Thu Mar 23 14:05:38 2017_x000D_	32.9425	67.4942	125.986	2.19887	2	40.5511	68.4437	180	3.14159	7.66762		9.70097	0
15631	Thu Mar 23 14:05:38 2017_x000D_	32.832	67.1903	126.692	2.2112	2	40.5511	68.4437	180	3.14159	7.8202		6.80762	0
15632	Thu Mar 23 14:05:38 2017_x000D_	32.6262	67.0947	128.35	2.24013	2	40.5511	68.4437	180	3.14159	8.0389		11.0369	20.758
15633	Thu Mar 23 14:05:38 2017_x000D_	32.4141	66.7941	134.517	2.34776	2	39.8887	68.6437	180	3.14159	7.70004		6.84353	0
15634	Thu Mar 23 14:05:38 2017_x000D_	32.3066	66.5929	140.597	2.45388	2	39.8887	68.6437	180	3.14159	7.85455		11.006	0
15635	Thu Mar 23 14:05:38 2017_x000D_	31.9956	66.3983	155.033	2.70584	2	39.8887	68.6437	180	3.14159	8.20627		3.04725	0
15636	Thu Mar 23 14:05:38 2017_x000D_	31.8941	66.4022	166.953	2.91387	2	39.8887	68.6437	180	3.14159	8.30289		6.80237	14.7096
15637	Thu Mar 23 14:05:38 2017_x000D_	31.6884	66.3068	181.82	3.17336	2	39.4438	68.8498	165.308	2.88517	8.16168		3.0527	0
15638	Thu Mar 23 14:05:38 2017_x000D_	31.5867	66.3102	187.575	3.2738	2	39.4438	68.8498	165.308	2.88517	8.25734		9.12483	0
15639	Thu Mar 23 14:05:38 2017_x000D_	31.2827	66.3201	207.166	3.61573	2	39.4438	68.8498	165.308	2.88517	8.54418		6.09912	0
15640	Thu Mar 23 14:05:38 2017_x000D_	31.0795	66.3266	212.44	3.70778	2	39.4438	68.8498	165.308	2.88517	8.73659		8.66666	6.559
15641	Thu Mar 23 14:05:38 2017_x000D_	30.8825	66.5379	224.994	3.92689	2	39.4539	68.6314	135	2.35619	8.82336		4.33223	0
15642	Thu Mar 23 14:05:39 2017_x000D_	30.784	66.6435	228.933	3.99564	2	39.4539	68.6314	135	2.35619	8.89488		8.6728	0
15643	Thu Mar 23 14:05:39 2017_x000D_	30.5867	66.8548	233.282	4.07154	2	39.4539	68.6314	135	2.35619	9.04343		6.87822	0
15644	Thu Mar 23 14:05:39 2017_x000D_	30.4909	67.0631	231.036	4.03235	2	39.4539	68.6314	135	2.35619	9.09917		21.7075	6.52757
15645	Thu Mar 23 14:05:39 2017_x000D_	29.9971	67.592	226.965	3.96128	2	39.2364	68.6253	135	2.35619	9.2969		8.68128	0
15646	Thu Mar 23 14:05:39 2017_x000D_	29.7996	67.8035	226.965	3.96128	2	39.2364	68.6253	135	2.35619	9.47252		21.7096	0
15647	Thu Mar 23 14:05:39 2017_x000D_	29.3057	68.3324	222.89	3.89016	2	39.2364	68.6253	135	2.35619	9.93502		11.0808	0
15648	Thu Mar 23 14:05:39 2017_x000D_	29.1112	68.6464	220.64	3.8509	2	39.2364	68.6253	135	2.35619	10.1252		17.8781	0
15649	Thu Mar 23 14:05:39 2017_x000D_	28.6111	68.9705	216.494	3.77853	2	39.2364	68.6253	135	2.35619	10.6309		11.0646	14.7108
15650	Thu Mar 23 14:05:39 2017_x000D_	28.3115	69.1856	214.892	3.75057	2	38.7915	68.8315	180	3.14159	10.486		6.85453	0
15651	Thu Mar 23 14:05:39 2017_x000D_	28.1108	69.2948	212.453	3.708	2	38.7915	68.8315	180	3.14159	10.6907		22.1233	0
15652	Thu Mar 23 14:05:39 2017_x000D_	27.5117	69.7248	212.453	3.70801	2	38.7915	68.8315	180	3.14159	11.3151		8.68771	0
15653	Thu Mar 23 14:05:39 2017_x000D_	27.3141	69.9365	212.454	3.70803	2	38.7915	68.8315	180	3.14159	11.5305		19.3884	6.52765
15654	Thu Mar 23 14:05:39 2017_x000D_	26.7084	70.1619	212.453	3.708	2	38.574	68.8253	180	3.14159	11.9406		13.7213	0
15655	Thu Mar 23 14:05:39 2017_x000D_	26.3067	70.3806	212.452	3.70799	2	38.574	68.8253	180	3.14159	12.3655		8.69181	0
15656	Thu Mar 23 14:05:39 2017_x000D_	26.1089	70.5923	212.453	3.70801	2	38.574	68.8253	180	3.14159	12.5897		17.8989	0
15657	Thu Mar 23 14:05:39 2017_x000D_	25.6083	70.9169	216.491	3.77849	2	38.574	68.8253	180	3.14159	13.1333		8.694	91.7334
15658	Thu Mar 23 14:05:39 2017_x000D_	25.4105	71.1287	216.492	3.7785	2	35.5191	68.958	180	3.14159	10.339		17.9055	0
15659	Thu Mar 23 14:05:39 2017_x000D_	24.9097	71.4534	220.635	3.85081	2	35.5191	68.958	180	3.14159	10.8989		11.082	0
15660	Thu Mar 23 14:05:39 2017_x000D_	24.6096	71.6688	218.848	3.81963	2	35.5191	68.958	180	3.14159	11.2412		6.87201	0
15661	Thu Mar 23 14:05:39 2017_x000D_	24.4084	71.7783	216.491	3.77848	2	35.5191	68.958	180	3.14159	11.4631		19.6835	0
15662	Thu Mar 23 14:05:39 2017_x000D_	23.9105	72.2056	218.233	3.80889	2	35.5191	68.958	180	3.14159	12.0543		11.0887	65.5106
15663	Thu Mar 23 14:05:40 2017_x000D_	23.6102	72.4211	216.492	3.77849	2	33.3534	68.6783	180	3.14159	10.4374		17.923	0
15664	Thu Mar 23 14:05:40 2017_x000D_	23.1089	72.7461	220.633	3.85078	2	33.3534	68.6783	180	3.14159	11.0226		11.0926	0
15665	Thu Mar 23 14:05:40 2017_x000D_	22.9143	73.0605	222.883	3.89004	2	33.3534	68.6783	180	3.14159	11.3216		22.1808	0
15666	Thu Mar 23 14:05:40 2017_x000D_	22.3137	73.4917	222.882	3.89003	2	33.3534	68.6783	180	3.14159	12.0434		8.70468	46.0748
15667	Thu Mar 23 14:05:40 2017_x000D_	22.1157	73.7038	222.883	3.89003	2	31.84	68.4168	180	3.14159	11.0686		11.0995	0
15668	Thu Mar 23 14:05:40 2017_x000D_	21.8151	73.9195	221.067	3.85834	2	31.84	68.4168	180	3.14159	11.4358		11.0922	0
15669	Thu Mar 23 14:05:40 2017_x000D_	21.5148	74.1352	222.882	3.89002	2	31.84	68.4168	180	3.14159	11.803		15.3919	0
15670	Thu Mar 23 14:05:40 2017_x000D_	21.1152	74.457	220.633	3.85078	2	31.84	68.4168	180	3.14159	12.3088		11.1054	45.7261
15671	Thu Mar 23 14:05:40 2017_x000D_	20.8145	74.6729	218.848	3.81962	2	30.3164	68.3739	180	3.14159	11.4002		17.4177	0
15672	Thu Mar 23 14:05:40 2017_x000D_	20.4182	75.0972	218.849	3.81963	2	30.3164	68.3739	180	3.14159	11.9657		8.70672	0
15673	Thu Mar 23 14:05:40 2017_x000D_	20.2201	75.3093	218.849	3.81964	2	30.3164	68.3739	180	3.14159	12.2489		19.7177	0
15674	Thu Mar 23 14:05:40 2017_x000D_	19.7213	75.7373	220.634	3.85079	2	30.3164	68.3739	180	3.14159	12.9026		11.1096	0
15675	Thu Mar 23 14:05:40 2017_x000D_	19.4205	75.9533	218.849	3.81964	2	30.3164	68.3739	180	3.14159	13.2728		13.7818	65.3389
15676	Thu Mar 23 14:05:40 2017_x000D_	19.0171	76.1731	218.848	3.81962	2	28.1393	68.3126	180	3.14159	12.0417		8.71301	0
15677	Thu Mar 23 14:05:40 2017_x000D_	18.8188	76.3853	218.849	3.81963	2	28.1393	68.3126	180	3.14159	12.3305		6.87992	0
15678	Thu Mar 23 14:05:40 2017_x000D_	18.7233	76.5938	220.634	3.85078	2	28.1393	68.3126	180	3.14159	12.5395		13.7845	0
15679	Thu Mar 23 14:05:40 2017_x000D_	18.3198	76.8136	220.633	3.85077	2	28.1393	68.3126	180	3.14159	12.9881		4.35972	78.813
15680	Thu Mar 23 14:05:40 2017_x000D_	18.2206	76.9198	221.066	3.85832	2	25.5162	68.4575	180	3.14159	11.173		13.0707	0
15681	Thu Mar 23 14:05:40 2017_x000D_	17.9232	77.2382	220.634	3.85078	2	25.5162	68.4575	180	3.14159	11.6084		6.16622	0
15682	Thu Mar 23 14:05:40 2017_x000D_	17.7178	77.2458	220.632	3.85076	2	25.5162	68.4575	180	3.14159	11.7494		8.7174	0
15683	Thu Mar 23 14:05:40 2017_x000D_	17.5195	77.4582	220.633	3.85076	2	25.5162	68.4575	180	3.14159	12.0399		4.36382	78.8341
15684	Thu Mar 23 14:05:40 2017_x000D_	17.4201	77.5644	216.497	3.77858	2	22.8924	68.6025	180	3.14159	10.5006		8.7174	0
15685	Thu Mar 23 14:05:41 2017_x000D_	17.2218	77.7768	216.497	3.77859	2	22.8924	68.6025	180	3.14159	10.7853		9.7644	0
15686	Thu Mar 23 14:05:41 2017_x000D_	16.9169	77.8907	212.47	3.7083	2	22.8924	68.6025	180	3.14159	11.0443		3.07023	0
15687	Thu Mar 23 14:05:41 2017_x000D_	16.9198	77.993	196.824	3.43523	2	22.8924	68.6025	180	3.14159	11.1289		0.0067082	74.8908
15688	Thu Mar 23 14:05:41 2017_x000D_	16.9196	77.9929	191.081	3.335	2	20.4664	69.191	180	3.14159	9.48964		6.15504	0
15689	Thu Mar 23 14:05:41 2017_x000D_	17.1246	77.9846	173.208	3.02305	2	20.4664	69.191	180	3.14159	9.40718		4.35096	0
15690	Thu Mar 23 14:05:41 2017_x000D_	17.0254	78.0904	163.771	2.85835	2	20.4664	69.191	180	3.14159	9.54148		0.027	0
15691	Thu Mar 23 14:05:41 2017_x000D_	17.0254	78.0895	145.337	2.53661	2	20.4664	69.191	180	3.14159	9.54064		0.0127279	0
15692	Thu Mar 23 14:05:41 2017_x000D_	17.0257	78.0892	137.189	2.3944	2	20.4664	69.191	180	3.14159	9.54025		13.0402	46.3596
15693	Thu Mar 23 14:05:41 2017_x000D_	16.7072	77.7934	125.054	2.18261	2	18.9311	69.3667	180	3.14159	8.71522		0	0
15694	Thu Mar 23 14:05:41 2017_x000D_	16.7072	77.7934	125.054	2.18261	2	18.9311	69.3667	180	3.14159	8.71522		13.7352	0
15695	Thu Mar 23 14:05:41 2017_x000D_	16.4879	77.3915	112.318	1.96033	2	18.9311	69.3667	180	3.14159	8.38848		0.0108167	0
15696	Thu Mar 23 14:05:41 2017_x000D_	16.4882	77.3917	106.812	1.86421	2	18.9311	69.3667	180	3.14159	8.38859		16.5525	33.4637
15697	Thu Mar 23 14:05:41 2017_x000D_	16.2648	76.8872	100.573	1.75534	2	17.8316	69.5547	180	3.14159	7.49803		6.15379	0
15698	Thu Mar 23 14:05:41 2017_x000D_	16.2576	76.6822	100.573	1.75532	2	17.8316	69.5547	180	3.14159	7.29923		24.8086	0
15699	Thu Mar 23 14:05:41 2017_x000D_	16.1259	75.8658	103.362	1.80401	2	17.8316	69.5547	180	3.14159	6.53754		12.3136	0
15700	Thu Mar 23 14:05:41 2017_x000D_	16.1115	75.4556	103.36	1.80397	2	17.8316	69.5547	180	3.14159	6.14649		22.4312	27.0791
15701	Thu Mar 23 14:05:41 2017_x000D_	15.8801	74.7446	109.597	1.91283	2	16.9501	69.7489	180	3.14159	5.109		6.89811	0
15702	Thu Mar 23 14:05:41 2017_x000D_	15.7697	74.5429	112.305	1.9601	2	16.9501	69.7489	180	3.14159	4.93718		12.3287	0
15703	Thu Mar 23 14:05:41 2017_x000D_	15.7552	74.1322	112.301	1.96002	2	16.9501	69.7489	180	3.14159	4.54325		16.6168	0
15704	Thu Mar 23 14:05:41 2017_x000D_	15.5308	73.6258	118.654	2.07091	2	16.9501	69.7489	180	3.14159	4.12853		11.1313	0
15705	Thu Mar 23 14:05:41 2017_x000D_	15.3137	73.3249	119.99	2.09422	2	16.9501	69.7489	180	3.14159	3.93263		15.4563	0
15706	Thu Mar 23 14:05:42 2017_x000D_	14.9896	72.9244	122.564	2.13914	2	16.9501	69.7489	180	3.14159	3.73194		13.8214	0
15707	Thu Mar 23 14:05:42 2017_x000D_	14.7687	72.5201	122.563	2.13913	2	16.9501	69.7489	180	3.14159	3.52676		6.91966	0
15708	Thu Mar 23 14:05:42 2017_x000D_	14.6579	72.3178	125.003	2.18171	2	16.9501	69.7489	180	3.14159	3.44288		20.746	0
15709	Thu Mar 23 14:05:42 2017_x000D_	14.3264	71.7109	122.561	2.13909	2	16.9501	69.7489	180	3.14159	3.27616		8.76479	181.374
15710	Thu Mar 23 14:05:42 2017_x000D_	14.1124	71.512	122.563	2.13913	1	14.7396	75.3761	238.552	4.16353	3.91467		13.847	0
15711	Thu Mar 23 14:05:42 2017_x000D_	13.891	71.107	122.562	2.13911	1	14.7396	75.3761	238.552	4.16353	4.35262		13.8563	0
15712	Thu Mar 23 14:05:42 2017_x000D_	13.6695	70.7017	122.561	2.13909	1	14.7396	75.3761	238.552	4.16353	4.79532		11.1885	0
15713	Thu Mar 23 14:05:42 2017_x000D_	13.4515	70.3991	121.152	2.1145	1	14.7396	75.3761	238.552	4.16353	5.14099		18.0791	177.359
15714	Thu Mar 23 14:05:42 2017_x000D_	13.1228	69.894	119.996	2.09433	2	16.514	69.7367	180	3.14159	3.39485		9.30018	0
15715	Thu Mar 23 14:05:42 2017_x000D_	13.1115	69.5842	118.661	2.07102	2	16.514	69.7367	180	3.14159	3.40592		18.0966	0
15716	Thu Mar 23 14:05:42 2017_x000D_	12.7825	69.0786	117.3	2.04727	2	16.514	69.7367	180	3.14159	3.78909		9.82654	0
15717	Thu Mar 23 14:05:42 2017_x000D_	12.6675	68.7719	118.661	2.07102	2	16.514	69.7367	180	3.14159	3.96565		19.913	6.54256
15718	Thu Mar 23 14:05:42 2017_x000D_	12.2344	68.2689	119.995	2.09431	2	16.296	69.7306	180	3.14159	4.31661		9.31528	0
15719	Thu Mar 23 14:05:42 2017_x000D_	12.223	67.9586	118.661	2.07102	2	16.296	69.7306	180	3.14159	4.44177		11.216	0
15720	Thu Mar 23 14:05:42 2017_x000D_	12.0044	67.6553	119.991	2.09424	2	16.296	69.7306	180	3.14159	4.76704		6.96396	0
15721	Thu Mar 23 14:05:42 2017_x000D_	11.8929	67.4517	122.552	2.13894	2	16.296	69.7306	180	3.14159	4.95789		15.5733	0
15722	Thu Mar 23 14:05:42 2017_x000D_	11.5668	67.0478	119.994	2.09429	2	16.296	69.7306	180	3.14159	5.43716		13.9329	6.56732
15723	Thu Mar 23 14:05:42 2017_x000D_	11.344	66.6403	119.993	2.09428	2	16.3056	69.5119	180	3.14159	5.73267		12.8381	0
15724	Thu Mar 23 14:05:42 2017_x000D_	11.2248	66.2293	122.549	2.13889	2	16.3056	69.5119	180	3.14159	6.04897		8.83013	0
15725	Thu Mar 23 14:05:42 2017_x000D_	11.0095	66.0286	122.552	2.13893	2	16.3056	69.5119	180	3.14159	6.33893		13.9504	0
15726	Thu Mar 23 14:05:42 2017_x000D_	10.7864	65.6206	122.551	2.13891	2	16.3056	69.5119	180	3.14159	6.75306		3.11257	0
15727	Thu Mar 23 14:05:43 2017_x000D_	10.6827	65.6239	119.996	2.09432	2	16.3056	69.5119	180	3.14159	6.83619		9.87324	0
15728	Thu Mar 23 14:05:43 2017_x000D_	10.567	65.3158	121.147	2.11441	2	16.3056	69.5119	180	3.14159	7.10906		9.85498	0
15729	Thu Mar 23 14:05:43 2017_x000D_	10.4517	65.0082	119.992	2.09426	2	16.3056	69.5119	180	3.14159	7.3859		11.2732	0
15730	Thu Mar 23 14:05:43 2017_x000D_	10.2322	64.7032	118.667	2.07113	2	16.3056	69.5119	180	3.14159	7.7466		11.2596	0
15731	Thu Mar 23 14:05:43 2017_x000D_	10.0132	64.3984	106.883	1.86546	2	16.3056	69.5119	180	3.14159	8.10816		3.11287	0
15732	Thu Mar 23 14:05:43 2017_x000D_	10.0096	64.2947	100.675	1.75712	2	16.3056	69.5119	180	3.14159	8.17672		6.96046	0
15733	Thu Mar 23 14:05:43 2017_x000D_	9.91377	64.506	86.4138	1.50821	2	16.3056	69.5119	180	3.14159	8.11878		3.13133	0
15734	Thu Mar 23 14:05:43 2017_x000D_	9.9178	64.6103	74.5447	1.30105	2	16.3056	69.5119	180	3.14159	8.05169		3.10419	13.0882
15735	Thu Mar 23 14:05:43 2017_x000D_	9.91391	64.5069	68.0691	1.18803	2	15.8695	69.4996	180	3.14159	7.77149		4.37401	0
15736	Thu Mar 23 14:05:43 2017_x000D_	10.0137	64.4006	50.9987	0.890095	2	15.8695	69.4996	180	3.14159	7.76468		3.10756	0
15737	Thu Mar 23 14:05:43 2017_x000D_	10.0095	64.2971	40.5017	0.706888	2	15.8695	69.4996	180	3.14159	7.83617		0.0123693	0
15738	Thu Mar 23 14:05:43 2017_x000D_	10.0091	64.2972	32.2602	0.563047	2	15.8695	69.4996	180	3.14159	7.83641		11.202	0
15739	Thu Mar 23 14:05:43 2017_x000D_	10.3129	64.0801	20.1806	0.352218	2	15.8695	69.4996	180	3.14159	7.76188		3.11248	133.127
15740	Thu Mar 23 14:05:43 2017_x000D_	10.4166	64.0769	13.6217	0.237743	2	11.5455	68.5021	180	3.14159	4.56693		12.8355	0
15741	Thu Mar 23 14:05:43 2017_x000D_	10.8282	63.9601	-1.27509	-0.0222545	2	11.5455	68.5021	180	3.14159	4.59829		9.34934	0
15742	Thu Mar 23 14:05:43 2017_x000D_	11.1397	63.9506	-1.12556	-0.0196447	2	11.5455	68.5021	180	3.14159	4.56955		24.9414	0
15743	Thu Mar 23 14:05:43 2017_x000D_	11.9707	63.9255	-1.12679	-0.0196663	2	11.5455	68.5021	180	3.14159	4.59631		12.8643	20.6198
15744	Thu Mar 23 14:05:43 2017_x000D_	12.3897	64.0167	1.73535	0.0302876	2	10.9004	68.2649	180	3.14159	4.50169		15.5771	0
15745	Thu Mar 23 14:05:43 2017_x000D_	12.9087	64.001	1.73541	0.0302886	2	10.9004	68.2649	180	3.14159	4.71318		24.8992	0
15746	Thu Mar 23 14:05:43 2017_x000D_	13.7383	63.9761	7.74823	0.135232	2	10.9004	68.2649	180	3.14159	5.14271		12.8402	0
15747	Thu Mar 23 14:05:43 2017_x000D_	14.1565	64.0672	10.7205	0.187108	2	10.9004	68.2649	180	3.14159	5.31252		22.5947	20.6208
15748	Thu Mar 23 14:05:43 2017_x000D_	14.874	63.8382	15.795	0.275675	2	10.2553	68.0276	180	3.14159	6.23566		9.81586	0
15749	Thu Mar 23 14:05:44 2017_x000D_	15.1811	63.7253	19.2957	0.336774	2	10.2553	68.0276	180	3.14159	6.54013		18.8754	0
15750	Thu Mar 23 14:05:44 2017_x000D_	15.7983	63.6031	22.0076	0.384104	2	10.2553	68.0276	180	3.14159	7.09232		11.1744	0
15751	Thu Mar 23 14:05:44 2017_x000D_	16.1014	63.3866	23.036	0.402054	2	10.2553	68.0276	180	3.14159	7.4643		9.7969	0
15752	Thu Mar 23 14:05:44 2017_x000D_	16.4079	63.2739	24.6266	0.429815	2	10.2553	68.0276	180	3.14159	7.7751		16.6884	14.5669
15753	Thu Mar 23 14:05:44 2017_x000D_	16.9177	63.0513	25.7611	0.449615	2	9.82826	67.7965	180	3.14159	8.53095		13.8473	0
15754	Thu Mar 23 14:05:44 2017_x000D_	17.3238	62.8319	25.7608	0.44961	2	9.82826	67.7965	180	3.14159	8.99057		6.92091	0
15755	Thu Mar 23 14:05:44 2017_x000D_	17.5268	62.7223	28.3765	0.495263	2	9.82826	67.7965	180	3.14159	9.22036		20.7589	0
15756	Thu Mar 23 14:05:44 2017_x000D_	18.1356	62.3934	25.76	0.449597	2	9.82826	67.7965	180	3.14159	9.90986		6.1977	6.54976
15757	Thu Mar 23 14:05:44 2017_x000D_	18.3421	62.3873	25.7615	0.449623	2	9.61002	67.7904	180	3.14159	10.2685		20.7469	0
15758	Thu Mar 23 14:05:44 2017_x000D_	18.9505	62.0585	23.0339	0.402017	2	9.61002	67.7904	180	3.14159	10.959		9.77512	0
15759	Thu Mar 23 14:05:44 2017_x000D_	19.2563	61.946	24.6263	0.42981	2	9.61002	67.7904	180	3.14159	11.2786		20.7347	0
15760	Thu Mar 23 14:05:44 2017_x000D_	19.8644	61.6175	22.0013	0.383995	2	9.61002	67.7904	180	3.14159	11.969		9.28601	47.6688
15761	Thu Mar 23 14:05:44 2017_x000D_	20.1738	61.6084	23.0352	0.40204	2	10.5397	66.5018	205.65	3.58927	10.8056		11.1371	0
15762	Thu Mar 23 14:05:44 2017_x000D_	20.4758	61.3925	22.0017	0.384003	2	10.5397	66.5018	205.65	3.58927	11.1728		15.7543	0
15763	Thu Mar 23 14:05:44 2017_x000D_	20.9874	61.274	20.2023	0.352597	2	10.5397	66.5018	205.65	3.58927	11.6827		11.1329	0
15764	Thu Mar 23 14:05:44 2017_x000D_	21.2893	61.0582	19.2851	0.336589	2	10.5397	66.5018	205.65	3.58927	12.0493		9.27093	38.5425
15765	Thu Mar 23 14:05:44 2017_x000D_	21.5982	61.0492	20.2023	0.352597	2	11.2417	65.4258	205.65	3.58927	11.2433		20.7038	0
15766	Thu Mar 23 14:05:44 2017_x000D_	22.2054	60.7212	23.0347	0.402032	2	11.2417	65.4258	205.65	3.58927	11.9305		6.17354	0
15767	Thu Mar 23 14:05:44 2017_x000D_	22.4111	60.7153	23.0362	0.402058	2	11.2417	65.4258	205.65	3.58927	12.1221		19.5056	0
15768	Thu Mar 23 14:05:44 2017_x000D_	23.0213	60.4908	23.0368	0.402069	2	11.2417	65.4258	205.65	3.58927	12.7716		11.1197	0
15769	Thu Mar 23 14:05:44 2017_x000D_	23.3228	60.2752	22.0023	0.384013	2	11.2417	65.4258	205.65	3.58927	13.1332		19.4895	23.8396
15770	Thu Mar 23 14:05:45 2017_x000D_	23.9325	60.0509	22.0027	0.384019	2	11.7067	64.7814	205.65	3.58927	13.1091		13.7829	0
15771	Thu Mar 23 14:05:45 2017_x000D_	24.3367	59.8325	22.0017	0.384003	2	11.7067	64.7814	205.65	3.58927	13.565		6.16146	0
15772	Thu Mar 23 14:05:45 2017_x000D_	24.542	59.8267	22.0031	0.384027	2	11.7067	64.7814	205.65	3.58927	13.7584		16.5875	0
15773	Thu Mar 23 14:05:45 2017_x000D_	25.0487	59.6054	23.0364	0.402061	2	11.7067	64.7814	205.65	3.58927	14.3108		11.1064	60.9686
15774	Thu Mar 23 14:05:45 2017_x000D_	25.3498	59.39	22.0011	0.383992	2	13.0827	63.2858	205.65	3.58927	12.8709		18.7131	0
15775	Thu Mar 23 14:05:45 2017_x000D_	25.9618	59.2694	19.2821	0.336535	2	13.0827	63.2858	205.65	3.58927	13.4908		4.36587	0
15776	Thu Mar 23 14:05:45 2017_x000D_	26.0613	59.1632	23.0361	0.402057	2	13.0827	63.2858	205.65	3.58927	13.6176		9.22261	0
15777	Thu Mar 23 14:05:45 2017_x000D_	26.3686	59.1546	22.0044	0.384049	2	13.0827	63.2858	205.65	3.58927	13.9134		16.5674	80.7414
15778	Thu Mar 23 14:05:45 2017_x000D_	26.8747	58.9336	23.0382	0.402093	2	14.7059	61.139	216.585	3.78012	12.367		8.7193	0
15779	Thu Mar 23 14:05:45 2017_x000D_	27.0732	58.7213	23.036	0.402054	2	14.7059	61.139	216.585	3.78012	12.6014		12.2928	0
15780	Thu Mar 23 14:05:45 2017_x000D_	27.4828	58.7099	23.0388	0.402104	2	14.7059	61.139	216.585	3.78012	13.0058		13.7482	0
15781	Thu Mar 23 14:05:45 2017_x000D_	27.8859	58.4919	23.038	0.402089	2	14.7059	61.139	216.585	3.78012	13.4432		6.87398	0
15782	Thu Mar 23 14:05:45 2017_x000D_	28.0875	58.383	25.7726	0.449817	2	14.7059	61.139	216.585	3.78012	13.6625		9.70489	60.9963
15783	Thu Mar 23 14:05:45 2017_x000D_	28.3911	58.2713	22.0031	0.384027	2	16.0825	59.6427	226.426	3.95189	12.3848		4.36163	0
15784	Thu Mar 23 14:05:45 2017_x000D_	28.4905	58.1652	25.7723	0.449811	2	16.0825	59.6427	226.426	3.95189	12.4957		15.6534	0
15785	Thu Mar 23 14:05:45 2017_x000D_	28.9989	58.0478	29.7407	0.519074	2	16.0825	59.6427	226.426	3.95189	13.0145		8.71492	0
15786	Thu Mar 23 14:05:45 2017_x000D_	29.1974	57.8357	34.7826	0.607071	2	16.0825	59.6427	226.426	3.95189	13.2388		3.08899	33.0864
15787	Thu Mar 23 14:05:45 2017_x000D_	29.2011	57.9386	49.0553	0.856177	2	16.7757	58.7849	235.284	4.10648	12.4542		0.0108167	0
15788	Thu Mar 23 14:05:45 2017_x000D_	29.2013	57.9383	57.425	1.00226	2	16.7757	58.7849	235.284	4.10648	12.4544		6.18589	0
15789	Thu Mar 23 14:05:45 2017_x000D_	29.2076	58.1444	65.344	1.14047	2	16.7757	58.7849	235.284	4.10648	12.4484		0.0241868	0
15790	Thu Mar 23 14:05:45 2017_x000D_	29.2075	58.1436	83.2527	1.45303	2	16.7757	58.7849	235.284	4.10648	12.4483		0.0174929	42.3737
15791	Thu Mar 23 14:05:45 2017_x000D_	29.2072	58.1431	94.5342	1.64993	2	17.6968	57.7141	247.399	4.31793	11.5184		3.05841	0
15792	Thu Mar 23 14:05:46 2017_x000D_	29.3091	58.14	102.892	1.7958	2	17.6968	57.7141	247.399	4.31793	11.6201		6.93495	0
15793	Thu Mar 23 14:05:46 2017_x000D_	29.2	57.9362	118.006	2.0596	2	17.6968	57.7141	247.399	4.31793	11.5053		6.19198	0
15794	Thu Mar 23 14:05:46 2017_x000D_	29.1936	57.7299	125.891	2.19721	2	17.6968	57.7141	247.399	4.31793	11.4968		8.74893	28.0686
15795	Thu Mar 23 14:05:46 2017_x000D_	28.9823	57.5289	138.308	2.41394	2	18.3805	57.0754	247.399	4.31793	10.6115		6.91853	0
15796	Thu Mar 23 14:05:46 2017_x000D_	28.8738	57.3254	144.455	2.52122	2	18.3805	57.0754	247.399	4.31793	10.4963		6.88195	0
15797	Thu Mar 23 14:05:46 2017_x000D_	28.6662	57.2278	146.819	2.56248	2	18.3805	57.0754	247.399	4.31793	10.2868		29.1069	0
15798	Thu Mar 23 14:05:46 2017_x000D_	27.8318	56.7327	144.46	2.5213	2	18.3805	57.0754	247.399	4.31793	9.45751		8.75287	0
15799	Thu Mar 23 14:05:46 2017_x000D_	27.6207	56.5313	144.458	2.52127	2	18.3805	57.0754	247.399	4.31793	9.25621		13.8025	18.7144
15800	Thu Mar 23 14:05:46 2017_x000D_	27.2045	56.3352	144.461	2.52132	2	18.8363	56.6495	247.399	4.31793	8.3741		21.9086	0
15801	Thu Mar 23 14:05:46 2017_x000D_	26.6762	55.831	140.422	2.45082	2	18.8363	56.6495	247.399	4.31793	7.88251		19.8289	0
15802	Thu Mar 23 14:05:46 2017_x000D_	26.1507	55.4301	138.466	2.41668	2	18.8363	56.6495	247.399	4.31793	7.41535		11.2145	0
15803	Thu Mar 23 14:05:46 2017_x000D_	25.9357	55.1243	136.351	2.37978	2	18.8363	56.6495	247.399	4.31793	7.26139		19.8547	6.5853
15804	Thu Mar 23 14:05:46 2017_x000D_	25.4095	54.7229	134.245	2.34302	2	18.8267	56.8688	247.399	4.31793	6.92374		0	0
15805	Thu Mar 23 14:05:46 2017_x000D_	25.4095	54.7229	134.245	2.34302	2	18.8267	56.8688	247.399	4.31793	6.92374		19.9278	0
15806	Thu Mar 23 14:05:46 2017_x000D_	24.9821	54.2144	132.292	2.30894	2	18.8267	56.8688	247.399	4.31793	6.70334		8.79321	0
15807	Thu Mar 23 14:05:46 2017_x000D_	24.77	54.0121	132.293	2.30895	2	18.8267	56.8688	247.399	4.31793	6.59421		19.9402	18.7144
15808	Thu Mar 23 14:05:46 2017_x000D_	24.3422	53.5034	134.242	2.34296	2	19.2825	56.4429	247.399	4.31793	5.8516		8.80593	0
15809	Thu Mar 23 14:05:46 2017_x000D_	24.1298	53.3008	134.242	2.34297	2	19.2825	56.4429	247.399	4.31793	5.7766		17.6246	0
15810	Thu Mar 23 14:05:46 2017_x000D_	23.7047	52.8953	134.243	2.34298	2	19.2825	56.4429	247.399	4.31793	5.66933		8.81649	0
15811	Thu Mar 23 14:05:46 2017_x000D_	23.4921	52.6924	134.244	2.34299	2	19.2825	56.4429	247.399	4.31793	5.63799		17.6416	0
15812	Thu Mar 23 14:05:46 2017_x000D_	23.0666	52.2865	134.244	2.343	2	19.2825	56.4429	247.399	4.31793	5.62095		9.89041	0
15813	Thu Mar 23 14:05:47 2017_x000D_	22.9533	51.9769	138.448	2.41638	2	19.2825	56.4429	247.399	4.31793	5.781		8.82921	0
15814	Thu Mar 23 14:05:47 2017_x000D_	22.7404	51.7737	138.448	2.41638	2	19.2825	56.4429	247.399	4.31793	5.81021		22.4793	0
15815	Thu Mar 23 14:05:47 2017_x000D_	22.1078	51.3721	138.452	2.41645	2	19.2825	56.4429	247.399	4.31793	5.80477		8.84194	0
15816	Thu Mar 23 14:05:47 2017_x000D_	21.8946	51.1686	138.452	2.41644	2	19.2825	56.4429	247.399	4.31793	5.88569		17.6904	18.7144
15817	Thu Mar 23 14:05:47 2017_x000D_	21.4679	50.7616	138.451	2.41643	2	19.7383	56.017	247.399	4.31793	5.5327		8.85259	0
15818	Thu Mar 23 14:05:47 2017_x000D_	21.2544	50.5579	138.451	2.41642	2	19.7383	56.017	247.399	4.31793	5.66572		11.2604	0
15819	Thu Mar 23 14:05:47 2017_x000D_	20.9376	50.3566	136.351	2.37978	2	19.7383	56.017	247.399	4.31793	5.78606		22.1634	0
15820	Thu Mar 23 14:05:47 2017_x000D_	20.403	49.8467	136.351	2.37978	2	19.7383	56.017	247.399	4.31793	6.206		8.86531	9.21579
15821	Thu Mar 23 14:05:47 2017_x000D_	20.1892	49.6427	136.351	2.37978	2	19.5298	55.7914	247.399	4.31793	6.18396		8.87173	0
15822	Thu Mar 23 14:05:47 2017_x000D_	19.9752	49.4386	136.351	2.37978	2	19.5298	55.7914	247.399	4.31793	6.36839		15.6627	0
15823	Thu Mar 23 14:05:47 2017_x000D_	19.5506	49.1348	138.453	2.41647	2	19.5298	55.7914	247.399	4.31793	6.65663		8.88021	0
15824	Thu Mar 23 14:05:47 2017_x000D_	19.3364	48.9305	138.453	2.41646	2	19.5298	55.7914	247.399	4.31793	6.86363		15.7257	38.0903
15825	Thu Mar 23 14:05:47 2017_x000D_	19.0113	48.5193	140.394	2.45034	2	18.9232	54.676	247.399	4.31793	6.15733		8.88869	0
15826	Thu Mar 23 14:05:47 2017_x000D_	18.7969	48.3148	140.393	2.45033	2	18.9232	54.676	247.399	4.31793	6.36245		13.3382	0
15827	Thu Mar 23 14:05:47 2017_x000D_	18.4753	48.0078	136.351	2.37978	2	18.9232	54.676	247.399	4.31793	6.68323		8.89718	0
15828	Thu Mar 23 14:05:47 2017_x000D_	18.2607	47.8031	136.351	2.37978	2	18.9232	54.676	247.399	4.31793	6.90476		7.00763	0
15829	Thu Mar 23 14:05:47 2017_x000D_	18.0496	47.7031	138.45	2.41642	2	18.9232	54.676	247.399	4.31793	7.02741		17.8092	43.8789
15830	Thu Mar 23 14:05:47 2017_x000D_	17.62	47.2934	138.45	2.4164	2	18.3261	53.3408	255.308	4.45597	6.08848		3.14885	0
15831	Thu Mar 23 14:05:47 2017_x000D_	17.6164	47.1885	136.351	2.37978	2	18.3261	53.3408	255.308	4.45597	6.1931		7.01434	0
15832	Thu Mar 23 14:05:47 2017_x000D_	17.4051	47.0884	138.449	2.4164	2	18.3261	53.3408	255.308	4.45597	6.31987		11.3797	0
15833	Thu Mar 23 14:05:47 2017_x000D_	17.1865	46.7784	136.351	2.37978	2	18.3261	53.3408	255.308	4.45597	6.66061		11.3393	23.5561
15834	Thu Mar 23 14:05:48 2017_x000D_	16.8676	46.5755	134.261	2.34329	2	17.9183	52.6698	225	3.92699	6.18421		11.3811	0
15835	Thu Mar 23 14:05:48 2017_x000D_	16.6492	46.2653	127.729	2.2293	2	17.9183	52.6698	225	3.92699	6.52903		3.10864	0
15836	Thu Mar 23 14:05:48 2017_x000D_	16.5456	46.2674	116.851	2.03943	2	17.9183	52.6698	225	3.92699	6.5479		6.30457	0
15837	Thu Mar 23 14:05:48 2017_x000D_	16.5536	46.4774	97.9259	1.70913	2	17.9183	52.6698	225	3.92699	6.341		0.00848528	29.267
15838	Thu Mar 23 14:05:48 2017_x000D_	16.5538	46.4776	91.9763	1.60529	2	17.5201	51.7792	225	3.92699	5.38894		3.1149	0
15839	Thu Mar 23 14:05:48 2017_x000D_	16.45	46.4801	83.0633	1.44973	2	17.5201	51.7792	225	3.92699	5.40607		0.027	0
15840	Thu Mar 23 14:05:48 2017_x000D_	16.45	46.481	64.1205	1.11911	2	17.5201	51.7792	225	3.92699	5.40519		3.13996	0
15841	Thu Mar 23 14:05:48 2017_x000D_	16.4463	46.3764	57.4588	1.00285	2	17.5201	51.7792	225	3.92699	5.50847		3.11152	23.5669
15842	Thu Mar 23 14:05:48 2017_x000D_	16.55	46.3745	46.8484	0.817658	2	17.1121	51.1079	225	3.92699	4.76666		6.97473	0
15843	Thu Mar 23 14:05:48 2017_x000D_	16.6461	46.1628	32.0966	0.560191	2	17.1121	51.1079	225	3.92699	4.96701		6.98516	0
15844	Thu Mar 23 14:05:48 2017_x000D_	16.7426	45.9509	25.4874	0.444838	2	17.1121	51.1079	225	3.92699	5.17022		9.82785	0
15845	Thu Mar 23 14:05:48 2017_x000D_	17.0506	45.8393	16.1273	0.281474	2	17.1121	51.1079	225	3.92699	5.26896		9.34716	0
15846	Thu Mar 23 14:05:48 2017_x000D_	17.3621	45.8326	9.83142	0.171591	2	17.1121	51.1079	225	3.92699	5.28122		22.0198	27.6876
15847	Thu Mar 23 14:05:48 2017_x000D_	18.0862	45.7125	13.2349	0.230993	2	16.4856	50.4302	225	3.92699	4.98183		12.4647	0
15848	Thu Mar 23 14:05:48 2017_x000D_	18.5016	45.7038	13.237	0.231029	2	16.4856	50.4302	225	3.92699	5.1384		12.8147	0
15849	Thu Mar 23 14:05:48 2017_x000D_	18.9134	45.5903	16.1336	0.281584	2	16.4856	50.4302	225	3.92699	5.41469		26.5253	0
15850	Thu Mar 23 14:05:48 2017_x000D_	19.733	45.2586	18.9573	0.330867	2	16.4856	50.4302	225	3.92699	6.10664		9.34104	14.6442
15851	Thu Mar 23 14:05:48 2017_x000D_	20.0443	45.2521	19.8833	0.347029	2	16.2863	49.9846	225	3.92699	6.04311		19.624	0
15852	Thu Mar 23 14:05:48 2017_x000D_	20.6595	45.0298	25.5024	0.445102	2	16.2863	49.9846	225	3.92699	6.6087		8.78905	0
15853	Thu Mar 23 14:05:48 2017_x000D_	20.8598	44.816	25.5006	0.445069	2	16.2863	49.9846	225	3.92699	6.90155		20.798	0
15854	Thu Mar 23 14:05:48 2017_x000D_	21.4711	44.489	28.1468	0.491255	2	16.2863	49.9846	225	3.92699	7.55538		6.93353	9.23275
15855	Thu Mar 23 14:05:48 2017_x000D_	21.6749	44.38	30.6784	0.535438	2	16.0774	49.7586	225	3.92699	7.76282		9.80582	0
15856	Thu Mar 23 14:05:49 2017_x000D_	21.9823	44.2689	34.5932	0.603766	2	16.0774	49.7586	225	3.92699	8.06255		20.7819	0
15857	Thu Mar 23 14:05:49 2017_x000D_	22.5931	43.9421	32.1144	0.560501	2	16.0774	49.7586	225	3.92699	8.73419		8.78057	0
15858	Thu Mar 23 14:05:49 2017_x000D_	22.7932	43.7285	32.1133	0.560483	2	16.0774	49.7586	225	3.92699	9.02575		22.3454	14.6442
15859	Thu Mar 23 14:05:49 2017_x000D_	23.4004	43.2971	32.1127	0.560473	2	15.8781	49.313	225	3.92699	9.63203		6.20522	0
15860	Thu Mar 23 14:05:49 2017_x000D_	23.6072	43.293	32.1142	0.560499	2	15.8781	49.313	225	3.92699	9.79691		11.1619	0
15861	Thu Mar 23 14:05:49 2017_x000D_	23.9105	43.0775	30.6787	0.535444	2	15.8781	49.313	225	3.92699	10.1686		19.8486	0
15862	Thu Mar 23 14:05:49 2017_x000D_	24.4141	42.6484	32.1126	0.56047	2	15.8781	49.313	225	3.92699	10.8296		12.7541	0
15863	Thu Mar 23 14:05:49 2017_x000D_	24.824	42.5356	29.5008	0.514885	2	15.8781	49.313	225	3.92699	11.2233		15.486	20.7553
15864	Thu Mar 23 14:05:49 2017_x000D_	25.2273	42.2134	32.1135	0.560486	2	15.6883	48.6477	255.308	4.45597	11.5062		13.8268	0
15865	Thu Mar 23 14:05:49 2017_x000D_	25.6337	41.996	32.114	0.560494	2	15.6883	48.6477	255.308	4.45597	11.9648		8.77414	0
15866	Thu Mar 23 14:05:49 2017_x000D_	25.8337	41.7826	32.1129	0.560476	2	15.6883	48.6477	255.308	4.45597	12.2498		19.5404	0
15867	Thu Mar 23 14:05:49 2017_x000D_	26.4463	41.5613	32.1148	0.560508	2	15.6883	48.6477	255.308	4.45597	12.8822		8.76785	41.8742
15868	Thu Mar 23 14:05:49 2017_x000D_	26.6461	41.348	32.1138	0.560491	2	16.183	47.3425	261.277	4.56015	12.0586		22.298	0
15869	Thu Mar 23 14:05:49 2017_x000D_	27.252	40.9175	32.1132	0.560481	2	16.183	47.3425	261.277	4.56015	12.7986		6.90407	0
15870	Thu Mar 23 14:05:49 2017_x000D_	27.4549	40.8089	29.4976	0.51483	2	16.183	47.3425	261.277	4.56015	13.0286		13.8094	0
15871	Thu Mar 23 14:05:49 2017_x000D_	27.8608	40.5918	29.4977	0.514832	2	16.183	47.3425	261.277	4.56015	13.4886		13.8053	38.6533
15872	Thu Mar 23 14:05:49 2017_x000D_	28.2666	40.3748	29.4979	0.514835	2	16.8867	46.2632	266.65	4.65391	12.8131		6.90265	0
15873	Thu Mar 23 14:05:49 2017_x000D_	28.4695	40.2663	32.1145	0.560504	2	16.8867	46.2632	266.65	4.65391	13.0432		9.74406	0
15874	Thu Mar 23 14:05:49 2017_x000D_	28.775	40.156	28.1408	0.491149	2	16.8867	46.2632	266.65	4.65391	13.3652		13.7986	0
15875	Thu Mar 23 14:05:49 2017_x000D_	29.1806	39.9391	28.1407	0.491148	2	16.8867	46.2632	266.65	4.65391	13.8251		11.1385	0
15876	Thu Mar 23 14:05:49 2017_x000D_	29.4833	39.7241	29.4984	0.514844	2	16.8867	46.2632	266.65	4.65391	14.1928		15.4495	42.4492
15877	Thu Mar 23 14:05:50 2017_x000D_	29.8856	39.4026	32.1148	0.56051	2	17.8091	45.1902	275.836	4.81425	13.3917		6.8933	0
15878	Thu Mar 23 14:05:50 2017_x000D_	30.0882	39.2942	29.4972	0.514823	2	17.8091	45.1902	275.836	4.81425	13.6213		6.89453	0
15879	Thu Mar 23 14:05:50 2017_x000D_	30.2909	39.1859	32.1152	0.560517	2	17.8091	45.1902	275.836	4.81425	13.8509		17.9795	0
15880	Thu Mar 23 14:05:50 2017_x000D_	30.7956	38.8627	28.1377	0.491095	2	17.8091	45.1902	275.836	4.81425	14.446		3.08747	47.8201
15881	Thu Mar 23 14:05:50 2017_x000D_	30.8985	38.8609	29.4976	0.514829	2	18.7413	43.8972	279.753	4.8826	13.1591		6.89189	0
15882	Thu Mar 23 14:05:50 2017_x000D_	31.1011	38.7526	32.1162	0.560533	2	18.7413	43.8972	279.753	4.8826	13.3877		11.1179	0
15883	Thu Mar 23 14:05:50 2017_x000D_	31.4031	38.5378	30.6775	0.535423	2	18.7413	43.8972	279.753	4.8826	13.7493		6.88518	0
15884	Thu Mar 23 14:05:50 2017_x000D_	31.6055	38.4296	28.1377	0.491095	2	18.7413	43.8972	279.753	4.8826	13.9779		15.4434	66.3185
15885	Thu Mar 23 14:05:50 2017_x000D_	32.0077	38.1083	33.6845	0.587905	2	20.1301	42.1773	315	5.49779	12.5552		6.16595	0
15886	Thu Mar 23 14:05:50 2017_x000D_	32.2132	38.1047	38.6352	0.674312	2	20.1301	42.1773	315	5.49779	12.751		0.0234307	0
15887	Thu Mar 23 14:05:50 2017_x000D_	32.2138	38.1042	55.0706	0.961163	2	20.1301	42.1773	315	5.49779	12.7517		3.13338	0
15888	Thu Mar 23 14:05:50 2017_x000D_	32.2169	38.2086	61.4896	1.0732	2	20.1301	42.1773	315	5.49779	12.7217		6.2575	112.948
15889	Thu Mar 23 14:05:50 2017_x000D_	32.2228	38.4171	79.9318	1.39507	2	22.6608	39.3898	315	5.49779	9.61135		3.07565	0
15890	Thu Mar 23 14:05:50 2017_x000D_	32.3253	38.415	88.6628	1.54746	2	22.6608	39.3898	315	5.49779	9.71354		4.36971	0
15891	Thu Mar 23 14:05:50 2017_x000D_	32.2254	38.521	97.2151	1.69672	2	22.6608	39.3898	315	5.49779	9.60398		6.92056	0
15892	Thu Mar 23 14:05:50 2017_x000D_	32.4328	38.622	116.278	2.02943	2	22.6608	39.3898	315	5.49779	9.80212		0.0108167	0
15893	Thu Mar 23 14:05:50 2017_x000D_	32.4325	38.6218	121.438	2.1195	2	22.6608	39.3898	315	5.49779	9.80183		0.0234307	56.2638
15894	Thu Mar 23 14:05:50 2017_x000D_	32.4319	38.6223	137.853	2.40598	2	24.0308	38.109	315	5.49779	8.41677		6.27576	0
15895	Thu Mar 23 14:05:50 2017_x000D_	32.4257	38.4132	146.164	2.55104	2	24.0308	38.109	315	5.49779	8.40041		6.16329	0
15896	Thu Mar 23 14:05:50 2017_x000D_	32.2203	38.4174	159.45	2.78292	2	24.0308	38.109	315	5.49779	8.1953		4.41496	0
15897	Thu Mar 23 14:05:50 2017_x000D_	32.1147	38.3149	168.905	2.94795	2	24.0308	38.109	315	5.49779	8.08652		12.7474	28.1341
15898	Thu Mar 23 14:05:51 2017_x000D_	31.7011	38.2175	171.862	2.99955	2	24.7159	37.4686	315	5.49779	7.02523		0	0
15899	Thu Mar 23 14:05:51 2017_x000D_	31.7011	38.2175	171.862	2.99955	2	24.7159	37.4686	315	5.49779	7.02523		24.9021	0
15900	Thu Mar 23 14:05:51 2017_x000D_	30.876	38.1268	168.907	2.94798	2	24.7159	37.4686	315	5.49779	6.19516		12.7735	0
15901	Thu Mar 23 14:05:51 2017_x000D_	30.4616	38.029	166.019	2.89757	2	24.7159	37.4686	315	5.49779	5.77296		22.5802	37.5156
15902	Thu Mar 23 14:05:51 2017_x000D_	29.7353	37.8315	159.461	2.78312	2	25.6294	36.6146	315	5.49779	4.28244		9.82056	0
15903	Thu Mar 23 14:05:51 2017_x000D_	29.4235	37.7318	155.497	2.71393	2	25.6294	36.6146	315	5.49779	3.95517		22.5569	0
15904	Thu Mar 23 14:05:51 2017_x000D_	28.7929	37.3223	150.231	2.62203	2	25.6294	36.6146	315	5.49779	3.24169		9.83382	0
15905	Thu Mar 23 14:05:51 2017_x000D_	28.4807	37.2224	146.208	2.55181	2	25.6294	36.6146	315	5.49779	2.91536		25.1996	0
15906	Thu Mar 23 14:05:51 2017_x000D_	27.7464	36.8145	144.477	2.52161	2	25.6294	36.6146	315	5.49779	2.12642		11.3026	163.934
15907	Thu Mar 23 14:05:51 2017_x000D_	27.4303	36.6095	146.211	2.55186	1	31.0914	36.7793	232.779	4.06276	3.66504		8.90412	0
15908	Thu Mar 23 14:05:51 2017_x000D_	27.2174	36.4027	146.209	2.55182	1	31.0914	36.7793	232.779	4.06276	3.89226		13.9876	0
15909	Thu Mar 23 14:05:51 2017_x000D_	26.7979	36.1992	146.211	2.55186	1	31.0914	36.7793	232.779	4.06276	4.33251		22.2827	0
15910	Thu Mar 23 14:05:51 2017_x000D_	26.265	35.6818	150.225	2.62192	1	31.0914	36.7793	232.779	4.06276	4.94961		16.8302	78.8832
15911	Thu Mar 23 14:05:51 2017_x000D_	25.7417	35.4796	148.696	2.59524	1	28.738	35.6065	223.993	3.90941	2.99899		8.92324	0
15912	Thu Mar 23 14:05:51 2017_x000D_	25.5283	35.2724	148.694	2.5952	1	28.738	35.6065	223.993	3.90941	3.22704		8.92748	0
15913	Thu Mar 23 14:05:51 2017_x000D_	25.3148	35.0651	148.692	2.59516	1	28.738	35.6065	223.993	3.90941	3.46575		18.3272	0
15914	Thu Mar 23 14:05:51 2017_x000D_	24.7871	34.7573	152.779	2.6665	1	28.738	35.6065	223.993	3.90941	4.04113		7.01462	61.6022
15915	Thu Mar 23 14:05:51 2017_x000D_	24.5767	34.6553	155.469	2.71344	1	27.0392	34.453	207.566	3.62271	2.4708		7.02526	0
15916	Thu Mar 23 14:05:51 2017_x000D_	24.3661	34.5529	152.779	2.6665	1	27.0392	34.453	207.566	3.62271	2.67497		21.0733	0
15917	Thu Mar 23 14:05:51 2017_x000D_	23.7341	34.2463	155.468	2.71343	1	27.0392	34.453	207.566	3.62271	3.31156		11.3742	0
15918	Thu Mar 23 14:05:51 2017_x000D_	23.416	34.04	156.702	2.73497	1	27.0392	34.453	207.566	3.62271	3.64666		19.8279	90.287
15919	Thu Mar 23 14:05:51 2017_x000D_	22.7866	33.8383	156.705	2.73501	2	25.1824	36.8215	297	5.18363	3.82614		11.3758	0
15920	Thu Mar 23 14:05:52 2017_x000D_	22.4685	33.6319	155.467	2.7134	2	25.1824	36.8215	297	5.18363	4.18794		19.8554	0
15921	Thu Mar 23 14:05:52 2017_x000D_	21.8382	33.43	155.469	2.71345	2	25.1824	36.8215	297	5.18363	4.76298		8.97421	0
15922	Thu Mar 23 14:05:52 2017_x000D_	21.6235	33.2217	155.466	2.71339	2	25.1824	36.8215	297	5.18363	5.06205		19.8782	0
15923	Thu Mar 23 14:05:52 2017_x000D_	20.9925	33.0195	155.469	2.71344	2	25.1824	36.8215	297	5.18363	5.65778		7.0588	6.60954
15924	Thu Mar 23 14:05:52 2017_x000D_	20.7809	32.9166	152.786	2.66662	2	25.1726	37.0416	297	5.18363	6.02517		7.05356	0
15925	Thu Mar 23 14:05:52 2017_x000D_	20.5693	32.8141	155.468	2.71343	2	25.1726	37.0416	297	5.18363	6.24997		14.1231	0
15926	Thu Mar 23 14:05:52 2017_x000D_	20.1458	32.6085	155.468	2.71342	2	25.1726	37.0416	297	5.18363	6.70232		14.1285	0
15927	Thu Mar 23 14:05:52 2017_x000D_	19.7221	32.4029	155.467	2.71342	2	25.1726	37.0416	297	5.18363	7.1572		14.1392	14.8416
15928	Thu Mar 23 14:05:52 2017_x000D_	19.2981	32.1971	155.467	2.71341	2	24.9344	37.4752	266.22	4.64642	7.7218		18.4795	0
15929	Thu Mar 23 14:05:52 2017_x000D_	18.7661	31.8866	151.338	2.64135	2	24.9344	37.4752	266.22	4.64642	8.32348		9.39989	0
15930	Thu Mar 23 14:05:52 2017_x000D_	18.4528	31.8909	152.792	2.66672	2	24.9344	37.4752	266.22	4.64642	8.55544		18.0315	0
15931	Thu Mar 23 14:05:52 2017_x000D_	18.0209	31.4729	152.785	2.66661	2	24.9344	37.4752	266.22	4.64642	9.15555		9.98355	14.6052
15932	Thu Mar 23 14:05:52 2017_x000D_	17.7041	31.371	148.721	2.59567	2	24.5071	37.2419	241.288	4.21127	8.986		9.99222	0
15933	Thu Mar 23 14:05:52 2017_x000D_	17.3869	31.2694	152.789	2.66668	2	24.5071	37.2419	241.288	4.21127	9.29344		15.9261	0
15934	Thu Mar 23 14:05:52 2017_x000D_	16.9579	30.9567	150.244	2.62225	2	24.5071	37.2419	241.288	4.21127	9.82314		7.09381	0
15935	Thu Mar 23 14:05:52 2017_x000D_	16.7451	30.8536	152.787	2.66663	2	24.5071	37.2419	241.288	4.21127	10.0528		14.1969	23.5482
15936	Thu Mar 23 14:05:52 2017_x000D_	16.3194	30.6469	152.787	2.66664	2	23.871	36.782	225	3.92699	9.72965		9.04236	0
15937	Thu Mar 23 14:05:52 2017_x000D_	16.1027	30.4374	152.784	2.66658	2	23.871	36.782	225	3.92699	10.03		6.28252	0
15938	Thu Mar 23 14:05:52 2017_x000D_	15.8933	30.4401	152.787	2.66664	2	23.871	36.782	225	3.92699	10.1913		9.04444	0
15939	Thu Mar 23 14:05:52 2017_x000D_	15.6766	30.2305	152.784	2.66659	2	23.871	36.782	225	3.92699	10.4914		7.11516	0
15940	Thu Mar 23 14:05:52 2017_x000D_	15.4633	30.1268	150.245	2.62226	2	23.871	36.782	225	3.92699	10.7229		14.2195	23.6217
15941	Thu Mar 23 14:05:53 2017_x000D_	15.0371	29.9194	142.178	2.48147	2	23.4631	36.1085	255.308	4.45597	10.4548		0.0108167	0
15942	Thu Mar 23 14:05:53 2017_x000D_	15.0374	29.9192	133.892	2.33685	2	23.4631	36.1085	255.308	4.45597	10.4547		4.54042	0
15943	Thu Mar 23 14:05:53 2017_x000D_	15.1464	30.0242	124.925	2.18036	2	23.4631	36.1085	255.308	4.45597	10.3047		4.4128	0
15944	Thu Mar 23 14:05:53 2017_x000D_	15.046	30.1317	107.221	1.87136	2	23.4631	36.1085	255.308	4.45597	10.3233		4.5361	38.2372
15945	Thu Mar 23 14:05:53 2017_x000D_	15.1548	30.2367	97.9045	1.70876	2	22.856	34.9878	255.308	4.45597	9.04884		3.13252	0
15946	Thu Mar 23 14:05:53 2017_x000D_	15.0504	30.2386	83.122	1.45075	2	22.856	34.9878	255.308	4.45597	9.13686		3.20603	0
15947	Thu Mar 23 14:05:53 2017_x000D_	15.0542	30.3454	70.8642	1.23681	2	22.856	34.9878	255.308	4.45597	9.07854		0.0182483	0
15948	Thu Mar 23 14:05:53 2017_x000D_	15.0541	30.346	57.4783	1.00319	2	22.856	34.9878	255.308	4.45597	9.07832		4.42305	38.2466
15949	Thu Mar 23 14:05:53 2017_x000D_	15.155	30.2385	53.258	0.929528	2	22.2488	33.8668	225	3.92699	7.96785		6.37008	0
15950	Thu Mar 23 14:05:53 2017_x000D_	15.1474	30.0263	44.6211	0.778785	2	22.2488	33.8668	225	3.92699	8.07337		6.97839	0
15951	Thu Mar 23 14:05:53 2017_x000D_	15.353	29.9175	38.4667	0.67137	2	22.2488	33.8668	225	3.92699	7.94664		11.2576	0
15952	Thu Mar 23 14:05:53 2017_x000D_	15.6595	29.701	26.4907	0.462349	2	22.2488	33.8668	225	3.92699	7.79569		4.42318	0
15953	Thu Mar 23 14:05:53 2017_x000D_	15.7603	29.5934	22.4349	0.391563	2	22.2488	33.8668	225	3.92699	7.76934		19.7696	9.25463
15954	Thu Mar 23 14:05:53 2017_x000D_	16.3813	29.3729	22.4356	0.391574	2	22.0398	33.6399	250.522	4.37243	7.08702		13.9649	0
15955	Thu Mar 23 14:05:53 2017_x000D_	16.7927	29.1551	22.4347	0.39156	2	22.0398	33.6399	250.522	4.37243	6.90257		19.7581	0
15956	Thu Mar 23 14:05:53 2017_x000D_	17.4134	28.9349	27.8932	0.486828	2	22.0398	33.6399	250.522	4.37243	6.59853		11.2607	0
15957	Thu Mar 23 14:05:53 2017_x000D_	17.7201	28.7185	29.261	0.5107	2	22.0398	33.6399	250.522	4.37243	6.54828		18.2024	27.7661
15958	Thu Mar 23 14:05:53 2017_x000D_	18.2324	28.3934	33.4804	0.584343	2	21.4128	32.9591	255.308	4.45597	5.56422		0	0
15959	Thu Mar 23 14:05:53 2017_x000D_	18.2324	28.3934	33.4804	0.584343	2	21.4128	32.9591	255.308	4.45597	5.56422		18.1865	0
15960	Thu Mar 23 14:05:53 2017_x000D_	18.7442	28.0685	34.4046	0.600473	2	21.4128	32.9591	255.308	4.45597	5.5713		8.84391	0
15961	Thu Mar 23 14:05:53 2017_x000D_	18.946	27.8536	34.4038	0.60046	2	21.4128	32.9591	255.308	4.45597	5.67021		18.1907	0
15962	Thu Mar 23 14:05:53 2017_x000D_	19.4579	27.5286	38.4735	0.671489	2	21.4128	32.9591	255.308	4.45597	5.77165		15.5995	0
15963	Thu Mar 23 14:05:54 2017_x000D_	19.865	27.2051	36.0501	0.629193	2	21.4128	32.9591	255.308	4.45597	5.95854		8.84391	0
15964	Thu Mar 23 14:05:54 2017_x000D_	20.0668	26.9902	36.0495	0.629182	2	21.4128	32.9591	255.308	4.45597	6.11878		16.7724	0
15965	Thu Mar 23 14:05:54 2017_x000D_	20.5815	26.7719	34.4042	0.600467	2	21.4128	32.9591	255.308	4.45597	6.2428		13.2648	0
15966	Thu Mar 23 14:05:54 2017_x000D_	20.8842	26.4496	33.4783	0.584306	2	21.4128	32.9591	255.308	4.45597	6.53093		6.96357	0
15967	Thu Mar 23 14:05:54 2017_x000D_	21.0894	26.3411	36.0503	0.629197	2	21.4128	32.9591	255.308	4.45597	6.6259		9.8425	0
15968	Thu Mar 23 14:05:54 2017_x000D_	21.3986	26.2314	31.8966	0.556701	2	21.4128	32.9591	255.308	4.45597	6.72771		22.4633	0
15969	Thu Mar 23 14:05:54 2017_x000D_	22.0104	25.7997	31.896	0.556691	2	21.4128	32.9591	255.308	4.45597	7.1843		6.95827	0
15970	Thu Mar 23 14:05:54 2017_x000D_	22.2154	25.6912	29.2541	0.51058	2	21.4128	32.9591	255.308	4.45597	7.31208		18.1449	14.6907
15971	Thu Mar 23 14:05:54 2017_x000D_	22.726	25.367	30.4446	0.531358	2	21.2135	32.5118	255.308	4.45597	7.30314		9.8415	0
15972	Thu Mar 23 14:05:54 2017_x000D_	23.0352	25.2574	29.2545	0.510587	2	21.2135	32.5118	255.308	4.45597	7.47963		22.4434	0
15973	Thu Mar 23 14:05:54 2017_x000D_	23.6464	24.826	29.2533	0.510566	2	21.2135	32.5118	255.308	4.45597	8.06167		6.95281	0
15974	Thu Mar 23 14:05:54 2017_x000D_	23.8513	24.7177	31.8968	0.556704	2	21.2135	32.5118	255.308	4.45597	8.22836		15.5672	6.6154
15975	Thu Mar 23 14:05:54 2017_x000D_	24.2575	24.3948	29.2521	0.510545	2	21.2038	32.7321	255.308	4.45597	8.87894		0	0
15976	Thu Mar 23 14:05:54 2017_x000D_	24.2575	24.3948	29.2521	0.510545	2	21.2038	32.7321	255.308	4.45597	8.87894		19.6497	0
15977	Thu Mar 23 14:05:54 2017_x000D_	24.8749	24.1761	29.2538	0.510574	2	21.2038	32.7321	255.308	4.45597	9.31032		6.95016	0
15978	Thu Mar 23 14:05:54 2017_x000D_	25.0797	24.0678	31.8982	0.556728	2	21.2038	32.7321	255.308	4.45597	9.49172		8.82271	14.6907
15979	Thu Mar 23 14:05:54 2017_x000D_	25.281	23.8534	31.8971	0.556709	2	21.0045	32.2848	255.308	4.45597	9.45394		9.82253	0
15980	Thu Mar 23 14:05:54 2017_x000D_	25.5896	23.744	30.7575	0.53682	2	21.0045	32.2848	255.308	4.45597	9.69373		9.81387	0
15981	Thu Mar 23 14:05:54 2017_x000D_	25.898	23.6349	31.8991	0.556743	2	21.0045	32.2848	255.308	4.45597	9.93816		6.37498	0
15982	Thu Mar 23 14:05:54 2017_x000D_	25.8915	23.4225	31.8965	0.556699	2	21.0045	32.2848	255.308	4.45597	10.1204		9.82153	0
15983	Thu Mar 23 14:05:54 2017_x000D_	26.2001	23.3132	36.0567	0.629309	2	21.0045	32.2848	255.308	4.45597	10.3674		6.94345	6.56699
15984	Thu Mar 23 14:05:55 2017_x000D_	26.4047	23.205	38.4829	0.671652	2	20.7857	32.2782	255.308	4.45597	10.6722		6.9408	0
15985	Thu Mar 23 14:05:55 2017_x000D_	26.6092	23.0968	40.7649	0.711482	2	20.7857	32.2782	255.308	4.45597	10.8725		11.2175	0
15986	Thu Mar 23 14:05:55 2017_x000D_	26.9147	22.8812	50.9707	0.889607	2	20.7857	32.2782	255.308	4.45597	11.2191		3.19327	0
15987	Thu Mar 23 14:05:55 2017_x000D_	26.9117	22.7748	57.4665	1.00298	2	20.7857	32.2782	255.308	4.45597	11.3067		4.43195	0
15988	Thu Mar 23 14:05:55 2017_x000D_	27.0125	22.6668	74.4781	1.29989	2	20.7857	32.2782	255.308	4.45597	11.4522		0.0067082	0
15989	Thu Mar 23 14:05:55 2017_x000D_	27.0124	22.6666	80.0567	1.39725	2	20.7857	32.2782	255.308	4.45597	11.4523		7.05295	0
15990	Thu Mar 23 14:05:55 2017_x000D_	27.1093	22.4524	100.463	1.75341	2	20.7857	32.2782	255.308	4.45597	11.6848		6.38117	0
15991	Thu Mar 23 14:05:55 2017_x000D_	27.1026	22.2398	106.063	1.85115	2	20.7857	32.2782	255.308	4.45597	11.8606		3.19063	23.6552
15992	Thu Mar 23 14:05:55 2017_x000D_	27.0992	22.1335	112.369	1.9612	2	20.3773	31.6037	255.308	4.45597	11.6133		4.51651	0
15993	Thu Mar 23 14:05:55 2017_x000D_	26.9917	22.0281	121.304	2.11715	2	20.3773	31.6037	255.308	4.45597	11.638		7.15094	0
15994	Thu Mar 23 14:05:55 2017_x000D_	26.881	21.817	135.458	2.36419	2	20.3773	31.6037	255.308	4.45597	11.7506		4.50588	0
15995	Thu Mar 23 14:05:55 2017_x000D_	26.7738	21.7118	139.77	2.43946	2	20.3773	31.6037	255.308	4.45597	11.7799		15.8901	52.9533
15996	Thu Mar 23 14:05:55 2017_x000D_	26.3482	21.3965	145.771	2.54419	2	20.455	29.8403	255.308	4.45597	10.297		9.02438	0
15997	Thu Mar 23 14:05:55 2017_x000D_	26.1338	21.1855	145.769	2.54416	2	20.455	29.8403	255.308	4.45597	10.3515		20.3712	0
15998	Thu Mar 23 14:05:55 2017_x000D_	25.6011	20.7644	144.046	2.51408	2	20.455	29.8403	255.308	4.45597	10.4333		12.9639	0
15999	Thu Mar 23 14:05:55 2017_x000D_	25.1815	20.6611	141.685	2.47287	2	20.455	29.8403	255.308	4.45597	10.3246		20.5032	0
16000	Thu Mar 23 14:05:55 2017_x000D_	24.7489	20.132	135.469	2.36438	2	20.455	29.8403	255.308	4.45597	10.6155		0	26.4857
16001	Thu Mar 23 14:05:55 2017_x000D_	24.7489	20.132	135.469	2.36438	2	20.4939	28.9583	255.308	4.45597	9.7984		18.106	0
16002	Thu Mar 23 14:05:55 2017_x000D_	24.3188	19.7086	131.485	2.29485	2	20.4939	28.9583	255.308	4.45597	10.0093		25.0446	0
16003	Thu Mar 23 14:05:55 2017_x000D_	23.7778	19.0728	129.292	2.25657	2	20.4939	28.9583	255.308	4.45597	10.4167		7.18955	0
16004	Thu Mar 23 14:05:55 2017_x000D_	23.667	18.8603	126.954	2.21576	2	20.4939	28.9583	255.308	4.45597	10.5848		20.5773	40.361
16005	Thu Mar 23 14:05:56 2017_x000D_	23.2327	18.3294	125.262	2.18624	2	20.7711	27.6418	284.692	4.96881	9.63225		9.07105	0
16006	Thu Mar 23 14:05:56 2017_x000D_	23.0172	18.1173	125.264	2.18627	2	20.7711	27.6418	284.692	4.96881	9.78576		11.6032	0
16007	Thu Mar 23 14:05:56 2017_x000D_	22.7982	17.7985	126.956	2.2158	2	20.7711	27.6418	284.692	4.96881	10.0499		18.792	0
16008	Thu Mar 23 14:05:56 2017_x000D_	22.468	17.2662	122.84	2.14396	2	20.7711	27.6418	284.692	4.96881	10.5134		11.6182	13.2488
16009	Thu Mar 23 14:05:56 2017_x000D_	22.2487	16.947	124.47	2.17242	2	20.7905	27.2006	284.692	4.96881	10.3568		7.22054	0
16010	Thu Mar 23 14:05:56 2017_x000D_	22.1372	16.7337	126.952	2.21573	2	20.7905	27.2006	284.692	4.96881	10.5532		18.1909	0
16011	Thu Mar 23 14:05:56 2017_x000D_	21.7051	16.3083	126.955	2.21578	2	20.7905	27.2006	284.692	4.96881	10.9306		7.22864	0
16012	Thu Mar 23 14:05:56 2017_x000D_	21.5934	16.0948	129.285	2.25645	2	20.7905	27.2006	284.692	4.96881	11.1348		13.6575	26.5008
16013	Thu Mar 23 14:05:56 2017_x000D_	21.2689	15.7755	133.382	2.32795	2	20.8295	26.3181	284.692	4.96881	10.5518		9.10924	0
16014	Thu Mar 23 14:05:56 2017_x000D_	21.0525	15.5625	133.382	2.32796	2	20.8295	26.3181	284.692	4.96881	10.7579		6.42933	0
16015	Thu Mar 23 14:05:56 2017_x000D_	21.0456	15.3483	133.377	2.32787	2	20.8295	26.3181	284.692	4.96881	10.9719		18.2291	0
16016	Thu Mar 23 14:05:56 2017_x000D_	20.6126	14.922	133.378	2.32788	2	20.8295	26.3181	284.692	4.96881	11.3982		9.12193	0
16017	Thu Mar 23 14:05:56 2017_x000D_	20.396	14.7086	133.378	2.32789	2	20.8295	26.3181	284.692	4.96881	11.6176		9.12196	6.62439
16018	Thu Mar 23 14:05:56 2017_x000D_	20.1793	14.4953	133.379	2.3279	2	20.8392	26.0975	284.692	4.96881	11.621		11.6681	0
16019	Thu Mar 23 14:05:56 2017_x000D_	19.9591	14.1747	135.437	2.36382	2	20.8392	26.0975	284.692	4.96881	11.9552		7.15497	0
16020	Thu Mar 23 14:05:56 2017_x000D_	19.7457	14.0682	133.379	2.32791	2	20.8392	26.0975	284.692	4.96881	12.0789		11.674	0
16021	Thu Mar 23 14:05:56 2017_x000D_	19.5253	13.7475	135.437	2.36382	2	20.8392	26.0975	284.692	4.96881	12.4197		9.1389	13.2518
16022	Thu Mar 23 14:05:56 2017_x000D_	19.3083	13.5337	135.437	2.36382	2	20.8586	25.6562	284.692	4.96881	12.2212		9.14104	0
16023	Thu Mar 23 14:05:56 2017_x000D_	19.0912	13.3199	135.437	2.36382	2	20.8586	25.6562	284.692	4.96881	12.4623		7.1657	0
16024	Thu Mar 23 14:05:56 2017_x000D_	18.8775	13.2132	133.381	2.32794	2	20.8586	25.6562	284.692	4.96881	12.5997		7.25408	0
16025	Thu Mar 23 14:05:56 2017_x000D_	18.7655	12.9989	131.172	2.28938	2	20.8586	25.6562	284.692	4.96881	12.8292		9.14952	40.3887
16026	Thu Mar 23 14:05:56 2017_x000D_	18.5482	12.7849	131.173	2.28939	2	21.136	24.3388	284.692	4.96881	11.8402		4.57587	0
16027	Thu Mar 23 14:05:57 2017_x000D_	18.4394	12.678	135.437	2.36382	2	21.136	24.3388	284.692	4.96881	11.9685		14.5338	0
16028	Thu Mar 23 14:05:57 2017_x000D_	18.2147	12.2488	135.432	2.36373	2	21.136	24.3388	284.692	4.96881	12.4379		10.0921	0
16029	Thu Mar 23 14:05:57 2017_x000D_	17.8955	12.1426	139.714	2.43847	2	21.136	24.3388	284.692	4.96881	12.6194		11.7258	0
16030	Thu Mar 23 14:05:57 2017_x000D_	17.6738	11.8207	145.661	2.54227	2	21.136	24.3388	284.692	4.96881	12.9881		7.17112	27.401
16031	Thu Mar 23 14:05:57 2017_x000D_	17.4596	11.7146	161.563	2.81981	2	21.3939	23.4626	284.692	4.96881	12.3893		3.16201	0
16032	Thu Mar 23 14:05:57 2017_x000D_	17.565	11.7148	174.082	3.03831	2	21.3939	23.4626	284.692	4.96881	12.356		6.33	0
16033	Thu Mar 23 14:05:57 2017_x000D_	17.776	11.7146	192.433	3.35859	2	21.3939	23.4626	284.692	4.96881	12.2925		3.22361	0
16034	Thu Mar 23 14:05:57 2017_x000D_	17.7726	11.6072	201.065	3.50924	2	21.3939	23.4626	284.692	4.96881	12.3961		3.22925	74.2827
16035	Thu Mar 23 14:05:57 2017_x000D_	17.7696	11.4996	211.696	3.69478	2	21.9392	21.0473	284.692	4.96881	10.4185		4.46931	0
16036	Thu Mar 23 14:05:57 2017_x000D_	17.8719	11.3913	228.771	3.99281	2	21.9392	21.0473	284.692	4.96881	10.4777		0.0216333	0
16037	Thu Mar 23 14:05:57 2017_x000D_	17.8723	11.3907	241.606	4.21682	2	21.9392	21.0473	284.692	4.96881	10.4781		3.15601	0
16038	Thu Mar 23 14:05:57 2017_x000D_	17.7671	11.3904	257.398	4.49245	2	21.9392	21.0473	284.692	4.96881	10.5196		0.00948683	33.8976
16039	Thu Mar 23 14:05:57 2017_x000D_	17.767	11.3901	263.114	4.59221	2	22.2071	19.9496	284.692	4.96881	9.64259		7.09616	0
16040	Thu Mar 23 14:05:57 2017_x000D_	17.6686	11.6052	-82.2212	-1.43503	2	22.2071	19.9496	284.692	4.96881	9.49879		3.22961	0
16041	Thu Mar 23 14:05:57 2017_x000D_	17.672	11.7128	-75.9021	-1.32474	2	22.2071	19.9496	284.692	4.96881	9.40277		14.5351	0
16042	Thu Mar 23 14:05:57 2017_x000D_	17.8966	12.1421	-70.2013	-1.22524	2	22.2071	19.9496	284.692	4.96881	8.91838		12.9132	33.9005
16043	Thu Mar 23 14:05:57 2017_x000D_	17.911	12.5723	-70.1973	-1.22517	2	22.475	18.8518	284.692	4.96881	7.76287		14.5326	0
16044	Thu Mar 23 14:05:57 2017_x000D_	18.1358	13.0014	-70.1993	-1.22521	2	22.475	18.8518	284.692	4.96881	7.28394		10.2621	0
16045	Thu Mar 23 14:05:57 2017_x000D_	18.2518	13.3232	-73.7647	-1.28744	2	22.475	18.8518	284.692	4.96881	6.95707		23.6203	0
16046	Thu Mar 23 14:05:57 2017_x000D_	18.4873	14.0745	-78.8795	-1.37671	2	22.475	18.8518	284.692	4.96881	6.22289		9.65934	0
16047	Thu Mar 23 14:05:57 2017_x000D_	18.498	14.3963	-79.3532	-1.38498	2	22.475	18.8518	284.692	4.96881	5.97227		19.6751	47.0011
16048	Thu Mar 23 14:05:58 2017_x000D_	18.6246	15.0398	-82.2332	-1.43524	2	22.7625	17.3117	284.692	4.96881	4.72057		12.8771	0
16049	Thu Mar 23 14:05:58 2017_x000D_	18.6389	15.4688	-82.2321	-1.43522	2	22.7625	17.3117	284.692	4.96881	4.51668		19.3189	0
16050	Thu Mar 23 14:05:58 2017_x000D_	18.6605	16.1124	-88.0934	-1.53752	2	22.7625	17.3117	284.692	4.96881	4.27372		12.8682	0
16051	Thu Mar 23 14:05:58 2017_x000D_	18.6748	16.5411	-88.0934	-1.53752	2	22.7625	17.3117	284.692	4.96881	4.1597		6.43253	196.173
16052	Thu Mar 23 14:05:58 2017_x000D_	18.6819	16.7554	-88.0934	-1.53752	1	18.8218	12.0934	147.232	2.56969	4.6641		19.6256	0
16053	Thu Mar 23 14:05:58 2017_x000D_	18.8081	17.3973	-85.151	-1.48617	1	18.8218	12.0934	147.232	2.56969	5.30392		12.8531	0
16054	Thu Mar 23 14:05:58 2017_x000D_	18.8223	17.8255	-85.1505	-1.48616	1	18.8218	12.0934	147.232	2.56969	5.7321		19.2737	0
16055	Thu Mar 23 14:05:58 2017_x000D_	18.8437	18.4676	-85.1497	-1.48614	1	18.8218	12.0934	147.232	2.56969	6.37424		6.42353	176.686
16056	Thu Mar 23 14:05:58 2017_x000D_	18.8508	18.6816	-85.1495	-1.48614	2	23.0305	16.2133	284.692	4.96881	4.85411		12.8411	0
16057	Thu Mar 23 14:05:58 2017_x000D_	18.865	19.1094	-85.1489	-1.48613	2	23.0305	16.2133	284.692	4.96881	5.07334		19.2495	0
16058	Thu Mar 23 14:05:58 2017_x000D_	18.8862	19.7507	-79.3373	-1.3847	2	23.0305	16.2133	284.692	4.96881	5.44871		7.21814	0
16059	Thu Mar 23 14:05:58 2017_x000D_	18.9981	19.9637	-82.2258	-1.43511	2	23.0305	16.2133	284.692	4.96881	5.50688		19.5715	0
16060	Thu Mar 23 14:05:58 2017_x000D_	19.1241	20.6038	-79.3393	-1.38473	2	23.0305	16.2133	284.692	4.96881	5.87677		12.82	0
16061	Thu Mar 23 14:05:58 2017_x000D_	19.1382	21.0309	-79.3376	-1.3847	2	23.0305	16.2133	284.692	4.96881	6.19349		9.62036	0
16062	Thu Mar 23 14:05:58 2017_x000D_	19.1489	21.3514	-78.8595	-1.37636	2	23.0305	16.2133	284.692	4.96881	6.43948		23.4246	0
16063	Thu Mar 23 14:05:58 2017_x000D_	19.383	22.0963	-79.3387	-1.38472	2	23.0305	16.2133	284.692	4.96881	6.92199		12.805	0
16064	Thu Mar 23 14:05:58 2017_x000D_	19.3971	22.5229	-79.337	-1.38469	2	23.0305	16.2133	284.692	4.96881	7.28098		16.0077	0
16065	Thu Mar 23 14:05:58 2017_x000D_	19.4147	23.0562	-78.8577	-1.37633	2	23.0305	16.2133	284.692	4.96881	7.73946		10.1646	0
16066	Thu Mar 23 14:05:58 2017_x000D_	19.53	23.3748	-82.2275	-1.43514	2	23.0305	16.2133	284.692	4.96881	7.97123		19.5097	0
16067	Thu Mar 23 14:05:58 2017_x000D_	19.6555	24.0129	-79.3364	-1.38468	2	23.0305	16.2133	284.692	4.96881	8.49849		6.39355	0
16068	Thu Mar 23 14:05:58 2017_x000D_	19.6626	24.2259	-79.3356	-1.38467	2	23.0305	16.2133	284.692	4.96881	8.69163		12.7809	42.0946
16069	Thu Mar 23 14:05:59 2017_x000D_	19.6766	24.6517	-79.3339	-1.38464	2	22.2029	15.0802	278.823	4.86639	9.89928		7.18614	0
16070	Thu Mar 23 14:05:59 2017_x000D_	19.7883	24.8636	-82.2288	-1.43516	2	22.2029	15.0802	278.823	4.86639	10.077		22.6348	0
16071	Thu Mar 23 14:05:59 2017_x000D_	19.9172	25.607	-79.7666	-1.39219	2	22.2029	15.0802	278.823	4.86639	10.7721		9.58118	0
16072	Thu Mar 23 14:05:59 2017_x000D_	19.9277	25.9262	-79.3341	-1.38464	2	22.2029	15.0802	278.823	4.86639	11.0821		19.4615	14.6639
16073	Thu Mar 23 14:05:59 2017_x000D_	20.053	26.5627	-76.4897	-1.335	2	21.7743	14.8452	270.889	4.7279	11.8433		7.17273	0
16074	Thu Mar 23 14:05:59 2017_x000D_	20.1645	26.7742	-79.3362	-1.38468	2	21.7743	14.8452	270.889	4.7279	12.0371		19.1293	0
16075	Thu Mar 23 14:05:59 2017_x000D_	20.1854	27.4115	-79.3336	-1.38463	2	21.7743	14.8452	270.889	4.7279	12.6664		6.37546	0
16076	Thu Mar 23 14:05:59 2017_x000D_	20.1924	27.6239	-79.3327	-1.38462	2	21.7743	14.8452	270.889	4.7279	12.8762		13.1922	0
16077	Thu Mar 23 14:05:59 2017_x000D_	20.3108	28.0474	-82.231	-1.4352	2	21.7743	14.8452	270.889	4.7279	13.2831		7.15121	0
16078	Thu Mar 23 14:05:59 2017_x000D_	20.4219	28.2583	-79.3356	-1.38467	2	21.7743	14.8452	270.889	4.7279	13.4811		6.36946	0
16079	Thu Mar 23 14:05:59 2017_x000D_	20.4289	28.4705	-79.3347	-1.38465	2	21.7743	14.8452	270.889	4.7279	13.6916		12.7358	0
16080	Thu Mar 23 14:05:59 2017_x000D_	20.4428	28.8948	-79.333	-1.38462	2	21.7743	14.8452	270.889	4.7279	14.1126		7.1459	0
16081	Thu Mar 23 14:05:59 2017_x000D_	20.5539	29.1055	-76.4868	-1.33495	2	21.7743	14.8452	270.889	4.7279	14.3124		6.36637	59.5001
16082	Thu Mar 23 14:05:59 2017_x000D_	20.5608	29.3176	-76.4855	-1.33492	2	19.8113	14.5619	270.889	4.7279	14.7747		13.1703	0
16083	Thu Mar 23 14:05:59 2017_x000D_	20.679	29.7404	-79.335	-1.38466	2	19.8113	14.5619	270.889	4.7279	15.2033		6.35418	0
16084	Thu Mar 23 14:05:59 2017_x000D_	20.6857	29.9521	-73.6983	-1.28628	2	19.8113	14.5619	270.889	4.7279	15.415		10.099	0
16085	Thu Mar 23 14:05:59 2017_x000D_	20.8001	30.2687	-70.0986	-1.22345	2	19.8113	14.5619	270.889	4.7279	15.7379		6.35109	23.9304
16086	Thu Mar 23 14:05:59 2017_x000D_	20.8067	30.4803	-64.709	-1.12938	2	19.1342	14.9836	270.889	4.7279	15.5867		3.18145	0
16087	Thu Mar 23 14:05:59 2017_x000D_	20.8099	30.5863	-58.3688	-1.01873	2	19.1342	14.9836	270.889	4.7279	15.6924		0.0216333	0
16088	Thu Mar 23 14:05:59 2017_x000D_	20.8093	30.5867	-42.0807	-0.734446	2	19.1342	14.9836	270.889	4.7279	15.6928		3.18136	0
16089	Thu Mar 23 14:05:59 2017_x000D_	20.8124	30.6927	-36.1651	-0.6312	2	19.1342	14.9836	270.889	4.7279	15.7985		0.0182483	83.0594
16090	Thu Mar 23 14:05:59 2017_x000D_	20.8123	30.6933	-23.3707	-0.407895	2	16.6644	16.2348	257.3	4.49073	15.0417		0.0201246	0
16091	Thu Mar 23 14:06:00 2017_x000D_	20.8126	30.6939	-11.9161	-0.207975	2	16.6644	16.2348	257.3	4.49073	15.0424		7.07202	0
16092	Thu Mar 23 14:06:00 2017_x000D_	21.0243	30.7976	3.68108	0.064247	2	16.6644	16.2348	257.3	4.49073	15.2014		4.4183	0
16093	Thu Mar 23 14:06:00 2017_x000D_	21.1255	30.6906	12.8982	0.225117	2	16.6644	16.2348	257.3	4.49073	15.1285		3.13821	0
16094	Thu Mar 23 14:06:00 2017_x000D_	21.2301	30.6894	25.2771	0.441169	2	16.6644	16.2348	257.3	4.49073	15.1585		9.8437	42.5412
16095	Thu Mar 23 14:06:00 2017_x000D_	21.5392	30.5793	29.3149	0.511642	2	15.5295	17.085	257.3	4.49073	14.772		3.13228	0
16096	Thu Mar 23 14:06:00 2017_x000D_	21.6436	30.5779	36.0932	0.629946	2	15.5295	17.085	257.3	4.49073	14.8135		4.41662	0
16097	Thu Mar 23 14:06:00 2017_x000D_	21.7444	30.4706	40.3417	0.704095	2	15.5295	17.085	257.3	4.49073	14.758		22.0664	0
16098	Thu Mar 23 14:06:00 2017_x000D_	22.2478	29.9343	44.6514	0.779313	2	15.5295	17.085	257.3	4.49073	14.4997		11.2119	9.40679
16099	Thu Mar 23 14:06:00 2017_x000D_	22.553	29.7186	42.6459	0.744312	2	15.3006	17.2993	245.07	4.27728	14.3818		24.3235	0
16100	Thu Mar 23 14:06:00 2017_x000D_	23.1601	29.1812	40.3411	0.704085	2	15.3006	17.2993	245.07	4.27728	14.2461		11.2052	0
16101	Thu Mar 23 14:06:00 2017_x000D_	23.4651	28.9656	38.5096	0.672119	2	15.3006	17.2993	245.07	4.27728	14.2394		19.9212	0
16102	Thu Mar 23 14:06:00 2017_x000D_	23.9712	28.5357	31.9428	0.557508	2	15.3006	17.2993	245.07	4.27728	14.1928		11.2119	18.8115
16103	Thu Mar 23 14:06:00 2017_x000D_	24.2764	28.32	33.5229	0.585085	2	14.8428	17.7278	245.07	4.27728	14.1841		11.1986	0
16104	Thu Mar 23 14:06:00 2017_x000D_	24.5812	28.1045	31.9422	0.557497	2	14.8428	17.7278	245.07	4.27728	14.2307		20.8188	0
16105	Thu Mar 23 14:06:00 2017_x000D_	25.1943	27.7794	29.3048	0.511466	2	14.8428	17.7278	245.07	4.27728	14.4287		11.1944	0
16106	Thu Mar 23 14:06:00 2017_x000D_	25.499	27.564	27.935	0.487558	2	14.8428	17.7278	245.07	4.27728	14.5019		20.8068	0
16107	Thu Mar 23 14:06:00 2017_x000D_	26.1117	27.239	25.2587	0.440848	2	14.8428	17.7278	245.07	4.27728	14.7462		12.7897	44.6705
16108	Thu Mar 23 14:06:00 2017_x000D_	26.5234	27.1283	27.9366	0.487585	2	14.1274	19.0337	245.07	4.27728	14.8048		11.1952	0
16109	Thu Mar 23 14:06:00 2017_x000D_	26.8282	26.913	29.3055	0.511478	2	14.1274	19.0337	245.07	4.27728	14.9464		20.792	0
16110	Thu Mar 23 14:06:00 2017_x000D_	27.4405	26.5883	31.9454	0.557552	2	14.1274	19.0337	245.07	4.27728	15.3072		6.92755	0
16111	Thu Mar 23 14:06:00 2017_x000D_	27.6445	26.4801	29.3058	0.511483	2	14.1274	19.0337	245.07	4.27728	15.4325		9.79709	79.6348
16112	Thu Mar 23 14:06:01 2017_x000D_	27.9522	26.3707	33.5281	0.585177	2	14.0124	21.6857	245.07	4.27728	14.706		19.8828	0
16113	Thu Mar 23 14:06:01 2017_x000D_	28.4573	25.9416	31.9452	0.557549	2	14.0124	21.6857	245.07	4.27728	15.0588		11.1819	0
16114	Thu Mar 23 14:06:01 2017_x000D_	28.7617	25.7265	33.527	0.585156	2	14.0124	21.6857	245.07	4.27728	15.2928		18.0613	0
16115	Thu Mar 23 14:06:01 2017_x000D_	29.2697	25.4034	34.4513	0.601288	2	14.0124	21.6857	245.07	4.27728	15.7037		11.1794	27.2607
16116	Thu Mar 23 14:06:01 2017_x000D_	29.574	25.1883	36.0969	0.63001	2	14.1933	22.5762	245.07	4.27728	15.6009		16.6506	0
16117	Thu Mar 23 14:06:01 2017_x000D_	30.0848	24.9712	34.4526	0.601311	2	14.1933	22.5762	245.07	4.27728	16.071		11.2735	0
16118	Thu Mar 23 14:06:01 2017_x000D_	30.2823	24.6515	31.9434	0.557518	2	14.1933	22.5762	245.07	4.27728	16.2223		18.0556	0
16119	Thu Mar 23 14:06:01 2017_x000D_	30.7902	24.3286	36.0971	0.630014	2	14.1933	22.5762	245.07	4.27728	16.6892		13.8269	0
16120	Thu Mar 23 14:06:01 2017_x000D_	31.1974	24.1127	36.0979	0.630027	2	14.1933	22.5762	245.07	4.27728	17.0734		8.79521	40.253
16121	Thu Mar 23 14:06:01 2017_x000D_	31.398	23.8989	36.0973	0.630016	2	14.3549	23.9082	245.07	4.27728	17.0431		8.79097	0
16122	Thu Mar 23 14:06:01 2017_x000D_	31.5985	23.6852	36.0967	0.630005	2	14.3549	23.9082	245.07	4.27728	17.245		20.7302	0
16123	Thu Mar 23 14:06:01 2017_x000D_	32.209	23.3615	33.5261	0.585141	2	14.3549	23.9082	245.07	4.27728	17.8625		6.90867	0
16124	Thu Mar 23 14:06:01 2017_x000D_	32.4125	23.2537	36.0982	0.630032	2	14.3549	23.9082	245.07	4.27728	18.0695		19.8422	9.28006
16125	Thu Mar 23 14:06:01 2017_x000D_	32.9165	22.8254	34.4505	0.601275	2	14.5645	24.1357	245.07	4.27728	18.3987		13.808	0
16126	Thu Mar 23 14:06:01 2017_x000D_	33.3232	22.6099	34.4512	0.601286	2	14.5645	24.1357	245.07	4.27728	18.8207		19.8444	0
16127	Thu Mar 23 14:06:01 2017_x000D_	33.8273	22.1816	36.0978	0.630025	2	14.5645	24.1357	245.07	4.27728	19.3617		13.8013	0
16128	Thu Mar 23 14:06:01 2017_x000D_	34.2338	21.9662	36.0985	0.630038	2	14.5645	24.1357	245.07	4.27728	19.7886		8.78468	27.8405
16129	Thu Mar 23 14:06:01 2017_x000D_	34.4341	21.7526	36.0979	0.630027	2	15.1931	24.8184	245.07	4.27728	19.4837		18.0006	0
16130	Thu Mar 23 14:06:01 2017_x000D_	34.9404	21.4306	31.9396	0.557452	2	15.1931	24.8184	245.07	4.27728	20.0358		11.1495	0
16131	Thu Mar 23 14:06:01 2017_x000D_	35.2439	21.2161	33.5247	0.585116	2	15.1931	24.8184	245.07	4.27728	20.3718		19.8145	0
16132	Thu Mar 23 14:06:01 2017_x000D_	35.7472	20.7884	31.938	0.557424	2	15.1931	24.8184	245.07	4.27728	20.9455		12.6977	29.305
16133	Thu Mar 23 14:06:01 2017_x000D_	36.1561	20.6791	34.4513	0.601288	2	16.0502	25.287	258.032	4.50351	20.6272		15.4589	0
16134	Thu Mar 23 14:06:02 2017_x000D_	36.5592	20.3581	31.9389	0.557439	2	16.0502	25.287	258.032	4.50351	21.093		13.7798	0
16135	Thu Mar 23 14:06:02 2017_x000D_	36.9651	20.1431	31.9394	0.557447	2	16.0502	25.287	258.032	4.50351	21.5382		8.7762	0
16136	Thu Mar 23 14:06:02 2017_x000D_	37.1652	19.9297	31.9383	0.557428	2	16.0502	25.287	258.032	4.50351	21.784		13.7731	0
16137	Thu Mar 23 14:06:02 2017_x000D_	37.5709	19.7148	31.9387	0.557436	2	16.0502	25.287	258.032	4.50351	22.2304		13.7704	68.4366
16138	Thu Mar 23 14:06:02 2017_x000D_	37.9765	19.4999	31.9392	0.557445	2	18.2116	26.0166	258.032	4.50351	20.8115		6.88715	0
16139	Thu Mar 23 14:06:02 2017_x000D_	38.1794	19.3925	34.4523	0.601306	2	18.2116	26.0166	258.032	4.50351	21.0379		15.4416	0
16140	Thu Mar 23 14:06:02 2017_x000D_	38.582	19.0718	31.9386	0.557434	2	18.2116	26.0166	258.032	4.50351	21.5217		8.76977	0
16141	Thu Mar 23 14:06:02 2017_x000D_	38.782	18.8586	31.9375	0.557415	2	18.2116	26.0166	258.032	4.50351	21.7802		13.7623	0
16142	Thu Mar 23 14:06:02 2017_x000D_	39.1874	18.6439	31.938	0.557423	2	18.2116	26.0166	258.032	4.50351	22.2338		6.15916	0
16143	Thu Mar 23 14:06:02 2017_x000D_	39.3927	18.6424	31.9395	0.55745	2	18.2116	26.0166	258.032	4.50351	22.4281		15.4355	0
16144	Thu Mar 23 14:06:02 2017_x000D_	39.7952	18.3219	34.4527	0.601314	2	18.2116	26.0166	258.032	4.50351	22.9142		6.87514	0
16145	Thu Mar 23 14:06:02 2017_x000D_	39.9977	18.2146	31.9389	0.557439	2	18.2116	26.0166	258.032	4.50351	23.141		6.87779	39.9024
16146	Thu Mar 23 14:06:02 2017_x000D_	40.2003	18.1073	34.4534	0.601325	2	19.5158	26.2777	258.032	4.50351	22.2397		8.76347	0
16147	Thu Mar 23 14:06:02 2017_x000D_	40.4001	17.8942	34.4526	0.601311	2	19.5158	26.2777	258.032	4.50351	22.5042		6.87374	0
16148	Thu Mar 23 14:06:02 2017_x000D_	40.6026	17.787	31.9383	0.557429	2	19.5158	26.2777	258.032	4.50351	22.732		9.69722	0
16149	Thu Mar 23 14:06:02 2017_x000D_	40.9073	17.6791	27.9103	0.487126	2	19.5158	26.2777	258.032	4.50351	23.055		11.1006	0
16150	Thu Mar 23 14:06:02 2017_x000D_	41.2093	17.4653	21.3424	0.372495	2	19.5158	26.2777	258.032	4.50351	23.4151		3.18119	27.0239
16151	Thu Mar 23 14:06:02 2017_x000D_	41.2064	17.3593	12.6905	0.221491	2	20.3819	26.5253	258.032	4.50351	22.7525		3.096	0
16152	Thu Mar 23 14:06:02 2017_x000D_	41.1032	17.3594	-5.50927	-0.096155	2	20.3819	26.5253	258.032	4.50351	22.658		4.46963	0
16153	Thu Mar 23 14:06:02 2017_x000D_	40.9981	17.2538	-14.7602	-0.257614	2	20.3819	26.5253	258.032	4.50351	22.6051		3.08133	0
16154	Thu Mar 23 14:06:02 2017_x000D_	41.1008	17.2523	-34.659	-0.604914	2	20.3819	26.5253	258.032	4.50351	22.6994		0.0127279	111.68
16155	Thu Mar 23 14:06:03 2017_x000D_	41.1011	17.252	-42.9364	-0.749381	2	24.1028	26.6398	258.032	4.50351	19.4184		0.0108167	0
16156	Thu Mar 23 14:06:03 2017_x000D_	41.1014	17.2518	-51.2231	-0.894012	2	24.1028	26.6398	258.032	4.50351	19.4187		6.98324	0
16157	Thu Mar 23 14:06:03 2017_x000D_	41.3095	17.3561	-65.4781	-1.14281	2	24.1028	26.6398	258.032	4.50351	19.5514		3.17519	0
16158	Thu Mar 23 14:06:03 2017_x000D_	41.3124	17.4619	-71.6851	-1.25114	2	24.1028	26.6398	258.032	4.50351	19.504		10.0704	45.9727
16159	Thu Mar 23 14:06:03 2017_x000D_	41.4231	17.7788	-80.3554	-1.40247	2	25.6345	26.6869	258.032	4.50351	18.1283		6.35606	0
16160	Thu Mar 23 14:06:03 2017_x000D_	41.4285	17.9906	-85.827	-1.49796	2	25.6345	26.6869	258.032	4.50351	18.0299		22.2216	0
16161	Thu Mar 23 14:06:03 2017_x000D_	41.4466	18.7311	-85.6808	-1.49541	2	25.6345	26.6869	258.032	4.50351	17.7008		13.1037	0
16162	Thu Mar 23 14:06:03 2017_x000D_	41.5593	19.1531	-82.7874	-1.44491	2	25.6345	26.6869	258.032	4.50351	17.617		12.6818	0
16163	Thu Mar 23 14:06:03 2017_x000D_	41.5696	19.5757	-82.7864	-1.44489	2	25.6345	26.6869	258.032	4.50351	17.4498		10.0351	52.5278
16164	Thu Mar 23 14:06:03 2017_x000D_	41.6796	19.8916	-80.3528	-1.40242	2	27.3846	26.7407	258.032	4.50351	15.8511		22.4411	0
16165	Thu Mar 23 14:06:03 2017_x000D_	41.7999	20.6299	-77.1106	-1.34583	2	27.3846	26.7407	258.032	4.50351	15.657		6.33485	0
16166	Thu Mar 23 14:06:03 2017_x000D_	41.805	20.841	-77.1096	-1.34582	2	27.3846	26.7407	258.032	4.50351	15.5806		20.0474	0
16167	Thu Mar 23 14:06:03 2017_x000D_	42.0247	21.4721	-71.6677	-1.25084	2	27.3846	26.7407	258.032	4.50351	15.5593		9.50088	26.2594
16168	Thu Mar 23 14:06:03 2017_x000D_	42.0325	21.7887	-70.7863	-1.23545	2	28.2595	26.7676	258.032	4.50351	14.6453		20.0333	0
16169	Thu Mar 23 14:06:03 2017_x000D_	42.2522	22.4193	-70.7863	-1.23545	2	28.2595	26.7676	258.032	4.50351	14.6528		7.06536	0
16170	Thu Mar 23 14:06:03 2017_x000D_	42.3594	22.629	-68.0641	-1.18794	2	28.2595	26.7676	258.032	4.50351	14.6947		17.0313	0
16171	Thu Mar 23 14:06:03 2017_x000D_	42.5764	23.1536	-69.0568	-1.20527	2	28.2595	26.7676	258.032	4.50351	14.766		9.48574	26.2564
16172	Thu Mar 23 14:06:03 2017_x000D_	42.584	23.4697	-68.0609	-1.18789	2	29.1343	26.7945	258.032	4.50351	13.8546		11.3527	0
16173	Thu Mar 23 14:06:03 2017_x000D_	42.7958	23.7833	-69.0562	-1.20526	2	29.1343	26.7945	258.032	4.50351	13.9894		17.0179	0
16174	Thu Mar 23 14:06:03 2017_x000D_	43.0126	24.3075	-68.0635	-1.18793	2	29.1343	26.7945	258.032	4.50351	14.0994		9.98966	0
16175	Thu Mar 23 14:06:03 2017_x000D_	43.1223	24.6219	-71.6693	-1.25086	2	29.1343	26.7945	258.032	4.50351	14.1557		9.98953	0
16176	Thu Mar 23 14:06:04 2017_x000D_	43.2317	24.9364	-68.0625	-1.18791	2	29.1343	26.7945	258.032	4.50351	14.2193		19.9727	39.8394
16177	Thu Mar 23 14:06:04 2017_x000D_	43.451	25.565	-73.6071	-1.28469	2	30.4364	27.0554	258.032	4.50351	13.0997		9.96489	0
16178	Thu Mar 23 14:06:04 2017_x000D_	43.5602	25.8787	-71.6699	-1.25088	2	30.4364	27.0554	258.032	4.50351	13.1764		22.9675	0
16179	Thu Mar 23 14:06:04 2017_x000D_	43.7815	26.6116	-70.7882	-1.23549	2	30.4364	27.0554	258.032	4.50351	13.3525		12.9937	0
16180	Thu Mar 23 14:06:04 2017_x000D_	43.8931	27.0301	-68.0572	-1.18782	2	30.4364	27.0554	258.032	4.50351	13.4567		9.9612	14.6165
16181	Thu Mar 23 14:06:04 2017_x000D_	44.0025	27.3436	-71.6686	-1.25085	2	30.8638	27.2893	258.032	4.50351	13.1388		22.9324	0
16182	Thu Mar 23 14:06:04 2017_x000D_	44.2234	28.0754	-70.7863	-1.23545	2	30.8638	27.2893	258.032	4.50351	13.3827		11.2887	0
16183	Thu Mar 23 14:06:04 2017_x000D_	44.4342	28.3871	-71.6711	-1.2509	2	30.8638	27.2893	258.032	4.50351	13.6147		19.8882	0
16184	Thu Mar 23 14:06:04 2017_x000D_	44.6524	29.0131	-71.6714	-1.2509	2	30.8638	27.2893	258.032	4.50351	13.8959		9.43161	33.3745
16185	Thu Mar 23 14:06:04 2017_x000D_	44.6598	29.3274	-70.7863	-1.23545	2	31.9469	27.5433	258.032	4.50351	12.8375		19.8682	0
16186	Thu Mar 23 14:06:04 2017_x000D_	44.8777	29.9528	-70.7863	-1.23545	2	31.9469	27.5433	258.032	4.50351	13.1534		11.2662	0
16187	Thu Mar 23 14:06:04 2017_x000D_	45.0882	30.2638	-71.672	-1.25091	2	31.9469	27.5433	258.032	4.50351	13.4199		19.1067	0
16188	Thu Mar 23 14:06:04 2017_x000D_	45.2044	30.89	-74.3697	-1.298	2	31.9469	27.5433	258.032	4.50351	13.6734		9.9203	68.2593
16189	Thu Mar 23 14:06:04 2017_x000D_	45.3131	31.2023	-70.7863	-1.23545	2	34.1025	28.2716	258.032	4.50351	11.5873		9.91377	0
16190	Thu Mar 23 14:06:04 2017_x000D_	45.422	31.5143	-74.3709	-1.29802	2	34.1025	28.2716	258.032	4.50351	11.7748		6.99027	0
16191	Thu Mar 23 14:06:04 2017_x000D_	45.5282	31.7217	-71.6708	-1.25089	2	34.1025	28.2716	258.032	4.50351	11.9352		19.8141	0
16192	Thu Mar 23 14:06:04 2017_x000D_	45.7455	32.3454	-71.6711	-1.2509	2	34.1025	28.2716	258.032	4.50351	12.3351		9.40155	0
16193	Thu Mar 23 14:06:04 2017_x000D_	45.7528	32.6587	-70.7843	-1.23542	2	34.1025	28.2716	258.032	4.50351	12.4489		16.8386	70.3499
16194	Thu Mar 23 14:06:04 2017_x000D_	45.9675	33.1773	-71.6696	-1.25087	2	36.2472	29.2199	272.729	4.76002	10.495		9.89467	0
16195	Thu Mar 23 14:06:04 2017_x000D_	46.0759	33.4888	-68.0451	-1.18761	2	36.2472	29.2199	272.729	4.76002	10.7157		15.9578	0
16196	Thu Mar 23 14:06:04 2017_x000D_	46.1893	34.0085	-71.6681	-1.25084	2	36.2472	29.2199	272.729	4.76002	11.0352		8.75691	0
16197	Thu Mar 23 14:06:04 2017_x000D_	46.3967	34.2139	-71.672	-1.25091	2	36.2472	29.2199	272.729	4.76002	11.3116		6.25359	52.621
16198	Thu Mar 23 14:06:05 2017_x000D_	46.4014	34.4223	-71.6702	-1.25088	2	37.7357	30.1478	285.956	4.99087	9.66259		13.9404	0
16199	Thu Mar 23 14:06:05 2017_x000D_	46.6134	34.8358	-71.6723	-1.25092	2	37.7357	30.1478	285.956	4.99087	10.0395		6.25059	0
16200	Thu Mar 23 14:06:05 2017_x000D_	46.6181	35.0441	-71.6705	-1.25089	2	37.7357	30.1478	285.956	4.99087	10.1425		13.931	0
16201	Thu Mar 23 14:06:05 2017_x000D_	46.83	35.4573	-71.6726	-1.25092	2	37.7357	30.1478	285.956	4.99087	10.5308		6.24759	41.7939
16202	Thu Mar 23 14:06:05 2017_x000D_	46.8347	35.6655	-71.6708	-1.25089	2	38.787	31.0619	318.217	5.55393	9.27139		9.87484	0
16203	Thu Mar 23 14:06:05 2017_x000D_	46.9431	35.9763	-73.6191	-1.2849	2	38.787	31.0619	318.217	5.55393	9.52225		9.85389	0
16204	Thu Mar 23 14:06:05 2017_x000D_	47.0511	36.2865	-71.6711	-1.2509	2	38.787	31.0619	318.217	5.55393	9.77711		3.12683	0
16205	Thu Mar 23 14:06:05 2017_x000D_	47.0535	36.3907	-70.7843	-1.23542	2	38.787	31.0619	318.217	5.55393	9.8352		12.8561	0
16206	Thu Mar 23 14:06:05 2017_x000D_	47.1638	36.8048	-68.0378	-1.18748	2	38.787	31.0619	318.217	5.55393	10.1564		12.8515	23.5212
16207	Thu Mar 23 14:06:05 2017_x000D_	47.2735	37.2189	-52.7153	-0.920055	2	39.4217	31.5222	4.5	0.0785398	9.70068		6.05776	0
16208	Thu Mar 23 14:06:05 2017_x000D_	47.4754	37.2157	-44.6688	-0.779618	2	39.4217	31.5222	4.5	0.0785398	9.86296		6.95661	0
16209	Thu Mar 23 14:06:05 2017_x000D_	47.5807	37.4223	-30.1103	-0.525525	2	39.4217	31.5222	4.5	0.0785398	10.0688		6.83305	0
16210	Thu Mar 23 14:06:05 2017_x000D_	47.7849	37.5232	-19.733	-0.344406	2	39.4217	31.5222	4.5	0.0785398	10.2935		9.63792	41.8596
16211	Thu Mar 23 14:06:05 2017_x000D_	48.0904	37.6226	-4.88711	-0.0852962	2	40.2441	32.6494	45	0.785398	9.28963		6.06381	0
16212	Thu Mar 23 14:06:05 2017_x000D_	48.2925	37.6193	0.981519	0.0171307	2	40.2441	32.6494	45	0.785398	9.45921		6.06971	0
16213	Thu Mar 23 14:06:05 2017_x000D_	48.4948	37.6162	12.6174	0.220216	2	40.2441	32.6494	45	0.785398	9.63032		6.05786	0
16214	Thu Mar 23 14:06:05 2017_x000D_	48.6967	37.6128	12.6184	0.220233	2	40.2441	32.6494	45	0.785398	9.80213		9.59538	27.6958
16215	Thu Mar 23 14:06:05 2017_x000D_	48.9974	37.5038	16.1472	0.281822	2	40.8684	33.3295	45	0.785398	9.13813		22.0492	0
16216	Thu Mar 23 14:06:05 2017_x000D_	49.6988	37.2842	15.4198	0.269126	2	40.8684	33.3295	45	0.785398	9.67552		12.4792	0
16217	Thu Mar 23 14:06:05 2017_x000D_	50.0998	37.1736	12.6154	0.22018	2	40.8684	33.3295	45	0.785398	9.99979		12.4742	0
16218	Thu Mar 23 14:06:05 2017_x000D_	50.5006	37.0629	9.75352	0.170231	2	40.8684	33.3295	45	0.785398	10.3304		24.3609	0
16219	Thu Mar 23 14:06:06 2017_x000D_	51.3041	36.9455	6.84813	0.119522	2	40.8684	33.3295	45	0.785398	11.0444		6.78376	56.0767
16220	Thu Mar 23 14:06:06 2017_x000D_	51.5032	36.8383	3.90999	0.0682422	2	42.3448	34.4759	45	0.785398	9.45818		24.1475	0
16221	Thu Mar 23 14:06:06 2017_x000D_	52.308	36.8246	-1.99045	-0.03474	2	42.3448	34.4759	45	0.785398	10.2363		12.0677	0
16222	Thu Mar 23 14:06:06 2017_x000D_	52.7102	36.8179	-1.99109	-0.034751	2	42.3448	34.4759	45	0.785398	10.6267		12.0647	0
16223	Thu Mar 23 14:06:06 2017_x000D_	53.1123	36.8111	-1.99172	-0.0347621	2	42.3448	34.4759	45	0.785398	11.0178		21.3252	38.1514
16224	Thu Mar 23 14:06:06 2017_x000D_	53.8172	36.9028	-4.64719	-0.0811088	2	42.9481	35.5954	45	0.785398	10.9474		9.04324	0
16225	Thu Mar 23 14:06:06 2017_x000D_	54.1186	36.8978	-4.92664	-0.0859861	2	42.9481	35.5954	45	0.785398	11.2462		24.0844	0
16226	Thu Mar 23 14:06:06 2017_x000D_	54.9213	36.8843	-4.92928	-0.0860322	2	42.9481	35.5954	45	0.785398	12.0424		6.78341	0
16227	Thu Mar 23 14:06:06 2017_x000D_	55.124	36.9845	-1.98853	-0.0347063	2	42.9481	35.5954	45	0.785398	12.2549		21.048	29.1363
16228	Thu Mar 23 14:06:06 2017_x000D_	55.8255	36.9727	-1.84917	-0.0322742	2	43.8001	36.0616	19.478	0.339955	12.0599		9.55254	0
16229	Thu Mar 23 14:06:06 2017_x000D_	56.1283	37.0712	0.969127	0.0169145	2	43.8001	36.0616	19.478	0.339955	12.3695		18.0266	0
16230	Thu Mar 23 14:06:06 2017_x000D_	56.7291	37.061	0.969081	0.0169136	2	43.8001	36.0616	19.478	0.339955	12.9676		9.00125	0
16231	Thu Mar 23 14:06:06 2017_x000D_	57.0291	37.056	0.969085	0.0169137	2	43.8001	36.0616	19.478	0.339955	13.2663		9.0133	32.5687
16232	Thu Mar 23 14:06:06 2017_x000D_	57.3295	37.0509	0.969088	0.0169138	2	44.6416	36.7475	45	0.785398	12.6915		9.5131	0
16233	Thu Mar 23 14:06:06 2017_x000D_	57.6275	36.9425	3.78433	0.0660491	2	44.6416	36.7475	45	0.785398	12.9874		17.9996	0
16234	Thu Mar 23 14:06:06 2017_x000D_	58.2274	36.9324	3.78515	0.0660634	2	44.6416	36.7475	45	0.785398	13.5871		9.00125	0
16235	Thu Mar 23 14:06:06 2017_x000D_	58.5274	36.9274	3.92635	0.0685277	2	44.6416	36.7475	45	0.785398	13.887		17.9846	0
16236	Thu Mar 23 14:06:06 2017_x000D_	59.1268	36.9173	3.92723	0.0685431	2	44.6416	36.7475	45	0.785398	14.4862		12.3761	27.6556
16237	Thu Mar 23 14:06:06 2017_x000D_	59.5244	36.8073	6.87131	0.119927	2	45.2649	37.4267	0	0	14.2729		17.9635	0
16238	Thu Mar 23 14:06:06 2017_x000D_	60.1231	36.7973	6.87298	0.119956	2	45.2649	37.4267	0	0	14.8715		5.98587	0
16239	Thu Mar 23 14:06:06 2017_x000D_	60.3226	36.7939	6.87359	0.119967	2	45.2649	37.4267	0	0	15.071		11.9657	0
16240	Thu Mar 23 14:06:07 2017_x000D_	60.7214	36.7872	6.8747	0.119986	2	45.2649	37.4267	0	0	15.4697		12.3558	67.0158
16241	Thu Mar 23 14:06:07 2017_x000D_	61.1183	36.6772	3.92424	0.0684908	2	47.1753	38.5845	45	0.785398	14.0728		17.9335	0
16242	Thu Mar 23 14:06:07 2017_x000D_	61.716	36.6672	3.92516	0.068507	2	47.1753	38.5845	45	0.785398	14.6666		5.97682	0
16243	Thu Mar 23 14:06:07 2017_x000D_	61.9152	36.6639	3.92547	0.0685124	2	47.1753	38.5845	45	0.785398	14.8645		18.1825	0
16244	Thu Mar 23 14:06:07 2017_x000D_	62.5106	36.5506	0.956694	0.0166975	2	47.1753	38.5845	45	0.785398	15.4696		9.47368	46.9165
16245	Thu Mar 23 14:06:07 2017_x000D_	62.8107	36.6489	3.78569	0.0660728	2	48.4414	39.5025	8.63681	0.150741	14.6499		15.2432	0
16246	Thu Mar 23 14:06:07 2017_x000D_	63.3064	36.5373	0.956722	0.0166979	2	48.4414	39.5025	8.63681	0.150741	15.1579		11.9326	0
16247	Thu Mar 23 14:06:07 2017_x000D_	63.7041	36.5307	0.956682	0.0166972	2	48.4414	39.5025	8.63681	0.150741	15.5493		14.9001	0
16248	Thu Mar 23 14:06:07 2017_x000D_	64.2007	36.5224	0.956753	0.0166985	2	48.4414	39.5025	8.63681	0.150741	16.0386		5.95882	43.6371
16249	Thu Mar 23 14:06:07 2017_x000D_	64.3993	36.5191	0.95669	0.0166974	2	49.7175	40.2006	45	0.785398	15.1363		6.70822	0
16250	Thu Mar 23 14:06:07 2017_x000D_	64.5995	36.6187	-1.86895	-0.0326193	2	49.7175	40.2006	45	0.785398	15.307		11.9117	0
16251	Thu Mar 23 14:06:07 2017_x000D_	64.9965	36.612	-1.86953	-0.0326295	2	49.7175	40.2006	45	0.785398	15.6948		2.98539	0
16252	Thu Mar 23 14:06:07 2017_x000D_	65.096	36.6104	-2.01093	-0.0350974	2	49.7175	40.2006	45	0.785398	15.792		8.92626	0
16253	Thu Mar 23 14:06:07 2017_x000D_	65.3935	36.6054	-1.87017	-0.0326405	2	49.7175	40.2006	45	0.785398	16.083		8.92942	74.246
16254	Thu Mar 23 14:06:07 2017_x000D_	65.6911	36.6001	-7.8937	-0.137771	2	52.0821	40.9311	0	0	14.2815		5.94982	0
16255	Thu Mar 23 14:06:07 2017_x000D_	65.8894	36.5968	-7.89466	-0.137788	2	52.0821	40.9311	0	0	14.4716		0.024	0
16256	Thu Mar 23 14:06:07 2017_x000D_	65.8894	36.596	-26.4953	-0.462431	2	52.0821	40.9311	0	0	14.4719		3.10225	0
16257	Thu Mar 23 14:06:07 2017_x000D_	65.8881	36.4926	-36.9861	-0.645529	2	52.0821	40.9311	0	0	14.5019		2.97326	65.3452
16258	Thu Mar 23 14:06:07 2017_x000D_	65.789	36.4939	-43.1845	-0.753712	2	54.2593	40.9962	0	0	12.3776		6.18635	0
16259	Thu Mar 23 14:06:07 2017_x000D_	65.7868	36.2877	-63.4018	-1.10657	2	54.2593	40.9962	0	0	12.452		4.2978	0
16260	Thu Mar 23 14:06:07 2017_x000D_	65.888	36.3891	-72.2082	-1.26027	2	54.2593	40.9962	0	0	12.5081		0.0201246	0
16261	Thu Mar 23 14:06:07 2017_x000D_	65.8886	36.3894	-89.1308	-1.55563	2	54.2593	40.9962	0	0	12.5085		3.09942	71.8612
16262	Thu Mar 23 14:06:08 2017_x000D_	65.8903	36.4927	265.369	4.63156	2	56.6536	41.0679	0	0	10.3077		9.29212	0
16263	Thu Mar 23 14:06:08 2017_x000D_	65.8951	36.8024	248.807	4.34251	2	56.6536	41.0679	0	0	10.1784		3.09633	0
16264	Thu Mar 23 14:06:08 2017_x000D_	65.8966	36.9056	242.739	4.23659	2	56.6536	41.0679	0	0	10.137		15.2601	0
16265	Thu Mar 23 14:06:08 2017_x000D_	65.6053	37.3226	237.386	4.14317	2	56.6536	41.0679	0	0	9.70362		0	0
16266	Thu Mar 23 14:06:08 2017_x000D_	65.6053	37.3226	237.386	4.14317	2	56.6536	41.0679	0	0	9.70362		24.6892	52.7815
16267	Thu Mar 23 14:06:08 2017_x000D_	65.2198	38.0497	238.963	4.17069	2	58.405	40.9005	0	0	7.38705		23.7784	0
16268	Thu Mar 23 14:06:08 2017_x000D_	64.7335	38.6756	241.358	4.21249	2	58.405	40.9005	0	0	6.70821		11.0156	0
16269	Thu Mar 23 14:06:08 2017_x000D_	64.5399	38.9876	242.74	4.23662	2	58.405	40.9005	0	0	6.42621		12.6983	0
16270	Thu Mar 23 14:06:08 2017_x000D_	64.4472	39.4006	245.174	4.27909	2	58.405	40.9005	0	0	6.22558		17.8322	332.99
16271	Thu Mar 23 14:06:08 2017_x000D_	64.1578	39.9198	248.812	4.34259	1	68.6344	36.5921	49.1907	0.85854	5.57795		19.4481	0
16272	Thu Mar 23 14:06:08 2017_x000D_	63.9691	40.54	253.97	4.4326	1	68.6344	36.5921	49.1907	0.85854	6.11154		11.0073	0
16273	Thu Mar 23 14:06:08 2017_x000D_	63.7757	40.8518	254.772	4.44661	1	68.6344	36.5921	49.1907	0.85854	6.46158		9.25017	0
16274	Thu Mar 23 14:06:08 2017_x000D_	63.7806	41.1601	253.97	4.43261	1	68.6344	36.5921	49.1907	0.85854	6.66528		9.71502	71.3617
16275	Thu Mar 23 14:06:08 2017_x000D_	63.6863	41.4699	257.352	4.49164	1	67.6569	38.7607	98.6368	1.72154	4.80681		19.4378	0
16276	Thu Mar 23 14:06:08 2017_x000D_	63.4978	42.0898	257.353	4.49165	1	67.6569	38.7607	98.6368	1.72154	5.32738		9.24122	0
16277	Thu Mar 23 14:06:08 2017_x000D_	63.5028	42.3978	256.666	4.47967	1	67.6569	38.7607	98.6368	1.72154	5.52133		19.4292	0
16278	Thu Mar 23 14:06:08 2017_x000D_	63.3143	43.0174	256.667	4.47968	1	67.6569	38.7607	98.6368	1.72154	6.08093		11.0006	0
16279	Thu Mar 23 14:06:08 2017_x000D_	63.121	43.329	257.354	4.49168	1	67.6569	38.7607	98.6368	1.72154	6.43768		18.4644	56.5848
16280	Thu Mar 23 14:06:08 2017_x000D_	63.131	43.9444	257.352	4.49164	1	66.9187	40.4964	100.504	1.75413	5.12205		11.0032	0
16281	Thu Mar 23 14:06:08 2017_x000D_	62.9377	44.2561	256.668	4.4797	1	66.9187	40.4964	100.504	1.75413	5.47574		21.7437	0
16282	Thu Mar 23 14:06:08 2017_x000D_	62.8503	44.9756	254.77	4.44657	1	66.9187	40.4964	100.504	1.75413	6.05104		9.70554	0
16283	Thu Mar 23 14:06:09 2017_x000D_	62.7561	45.2851	256.667	4.47969	1	66.9187	40.4964	100.504	1.75413	6.34499		9.70092	170.439
16284	Thu Mar 23 14:06:09 2017_x000D_	62.6621	45.5945	254.77	4.44658	2	61.2438	40.7658	0	0	5.03269		9.69893	0
16285	Thu Mar 23 14:06:09 2017_x000D_	62.568	45.9038	256.668	4.4797	2	61.2438	40.7658	0	0	5.3059		22.3383	0
16286	Thu Mar 23 14:06:09 2017_x000D_	62.3816	46.6247	257.354	4.49168	2	61.2438	40.7658	0	0	5.96836		12.6553	0
16287	Thu Mar 23 14:06:09 2017_x000D_	62.2892	47.0363	254.77	4.44657	2	61.2438	40.7658	0	0	6.35705		21.7102	19.5837
16288	Thu Mar 23 14:06:09 2017_x000D_	62.202	47.7547	256.667	4.47968	2	61.8963	40.7853	0	0	6.9761		13.6695	0
16289	Thu Mar 23 14:06:09 2017_x000D_	62.0106	48.1682	256.668	4.4797	2	61.8963	40.7853	0	0	7.38378		18.6651	0
16290	Thu Mar 23 14:06:09 2017_x000D_	61.9218	48.784	253.966	4.43254	2	61.8963	40.7853	0	0	7.99874		13.6668	0
16291	Thu Mar 23 14:06:09 2017_x000D_	61.7304	49.1974	253.967	4.43255	2	61.8963	40.7853	0	0	8.41374		6.1329	6.52791
16292	Thu Mar 23 14:06:09 2017_x000D_	61.7339	49.4018	253.966	4.43254	2	62.1138	40.7918	0	0	8.61838		22.2953	0
16293	Thu Mar 23 14:06:09 2017_x000D_	61.5478	50.1213	254.769	4.44655	2	62.1138	40.7918	0	0	9.34665		10.9857	0
16294	Thu Mar 23 14:06:09 2017_x000D_	61.3548	50.4325	253.967	4.43256	2	62.1138	40.7918	0	0	9.67053		18.3806	0
16295	Thu Mar 23 14:06:09 2017_x000D_	61.3652	51.0451	253.965	4.43252	2	62.1138	40.7918	0	0	10.2806		8.56695	0
16296	Thu Mar 23 14:06:09 2017_x000D_	61.1705	51.254	253.966	4.43255	2	62.1138	40.7918	0	0	10.5046		22.2793	50.7956
16297	Thu Mar 23 14:06:09 2017_x000D_	60.9846	51.973	254.769	4.44656	2	63.1372	42.1407	0	0	10.0652		9.18432	0
16298	Thu Mar 23 14:06:09 2017_x000D_	60.9898	52.2791	253.965	4.43252	2	63.1372	42.1407	0	0	10.3633		9.66187	0
16299	Thu Mar 23 14:06:09 2017_x000D_	60.896	52.5872	257.356	4.49171	2	63.1372	42.1407	0	0	10.6842		9.67622	0
16300	Thu Mar 23 14:06:09 2017_x000D_	60.8022	52.8958	253.965	4.43252	2	63.1372	42.1407	0	0	11.0057		15.5971	41.387
16301	Thu Mar 23 14:06:09 2017_x000D_	60.7119	53.4078	257.356	4.49171	2	63.508	43.4695	0	0	10.3241		10.9749	0
16302	Thu Mar 23 14:06:09 2017_x000D_	60.5191	53.7187	256.671	4.47975	2	63.508	43.4695	0	0	10.6761		18.607	0
16303	Thu Mar 23 14:06:09 2017_x000D_	60.4307	54.3326	253.964	4.43252	2	63.508	43.4695	0	0	11.2906		6.81578	0
16304	Thu Mar 23 14:06:10 2017_x000D_	60.3351	54.5387	256.67	4.47974	2	63.508	43.4695	0	0	11.515		18.6006	68.335
16305	Thu Mar 23 14:06:10 2017_x000D_	60.2468	55.1524	253.964	4.43251	2	64.0533	45.6811	0	0	10.2076		6.81452	0
16306	Thu Mar 23 14:06:10 2017_x000D_	60.1513	55.3585	256.67	4.47974	2	64.0533	45.6811	0	0	10.4344		12.5993	0
16307	Thu Mar 23 14:06:10 2017_x000D_	60.0594	55.7683	253.964	4.43251	2	64.0533	45.6811	0	0	10.8491		6.10596	0
16308	Thu Mar 23 14:06:10 2017_x000D_	60.063	55.9718	253.963	4.43249	2	64.0533	45.6811	0	0	11.0373		8.56066	0
16309	Thu Mar 23 14:06:10 2017_x000D_	59.8685	56.1806	253.965	4.43252	2	64.0533	45.6811	0	0	11.3027		6.10596	46.0715
16310	Thu Mar 23 14:06:10 2017_x000D_	59.8721	56.3841	253.964	4.43251	2	63.9786	47.215	0	0	10.0467		8.56066	0
16311	Thu Mar 23 14:06:10 2017_x000D_	59.6776	56.5929	253.966	4.43254	2	63.9786	47.215	0	0	10.3172		12.5289	0
16312	Thu Mar 23 14:06:10 2017_x000D_	59.7838	56.9968	256.67	4.47974	2	63.9786	47.215	0	0	10.6433		16.4164	0
16313	Thu Mar 23 14:06:10 2017_x000D_	59.5947	57.5103	262.714	4.58523	2	63.9786	47.215	0	0	11.1898		6.8049	80.2627
16314	Thu Mar 23 14:06:10 2017_x000D_	59.4991	57.716	-88.98	-1.55299	2	63.416	49.8306	19.5526	0.341257	8.80464		9.13314	0
16315	Thu Mar 23 14:06:10 2017_x000D_	59.5039	58.0204	-71.8227	-1.25354	2	63.416	49.8306	19.5526	0.341257	9.0762		4.22581	0
16316	Thu Mar 23 14:06:10 2017_x000D_	59.6043	58.1192	-62.8894	-1.09763	2	63.416	49.8306	19.5526	0.341257	9.12304		3.04833	0
16317	Thu Mar 23 14:06:10 2017_x000D_	59.6058	58.2208	-56.5766	-0.987447	2	63.416	49.8306	19.5526	0.341257	9.21483		4.21943	44.3764
16318	Thu Mar 23 14:06:10 2017_x000D_	59.706	58.3195	-48.276	-0.842575	2	62.7004	51.1252	35.729	0.623589	7.79259		13.5189	0
16319	Thu Mar 23 14:06:10 2017_x000D_	59.911	58.7208	-36.1819	-0.631492	2	62.7004	51.1252	35.729	0.623589	8.09159		10.7349	0
16320	Thu Mar 23 14:06:10 2017_x000D_	60.2109	58.916	-21.8349	-0.381091	2	62.7004	51.1252	35.729	0.623589	8.17889		6.64729	0
16321	Thu Mar 23 14:06:10 2017_x000D_	60.4106	59.012	-19.1563	-0.33434	2	62.7004	51.1252	35.729	0.623589	8.21248		20.9566	62.6778
16322	Thu Mar 23 14:06:10 2017_x000D_	61.1043	59.0942	-9.99374	-0.174424	2	61.953	53.0762	65.0815	1.13589	6.07755		13.2678	0
16323	Thu Mar 23 14:06:10 2017_x000D_	61.5029	59.2858	-9.98969	-0.174353	2	61.953	53.0762	65.0815	1.13589	6.22589		11.8518	0
16324	Thu Mar 23 14:06:10 2017_x000D_	61.8978	59.2745	-9.9924	-0.1744	2	61.953	53.0762	65.0815	1.13589	6.19855		23.8469	0
16325	Thu Mar 23 14:06:10 2017_x000D_	62.6888	59.3531	-12.8019	-0.223436	2	61.953	53.0762	65.0815	1.13589	6.31988		13.2422	0
16326	Thu Mar 23 14:06:11 2017_x000D_	63.0866	59.5444	-12.7985	-0.223376	2	61.953	53.0762	65.0815	1.13589	6.56678		9.34824	29.5696
16327	Thu Mar 23 14:06:11 2017_x000D_	63.3841	59.6371	-16.3915	-0.286086	2	61.4761	53.9388	104.692	1.82722	6.00925		18.6709	0
16328	Thu Mar 23 14:06:11 2017_x000D_	63.9783	59.8222	-21.8555	-0.38145	2	61.4761	53.9388	104.692	1.82722	6.39339		12.1683	0
16329	Thu Mar 23 14:06:11 2017_x000D_	64.3738	59.9122	-19.1726	-0.334624	2	61.4761	53.9388	104.692	1.82722	6.63914		19.8103	0
16330	Thu Mar 23 14:06:11 2017_x000D_	64.9689	60.1984	-21.8562	-0.381463	2	61.4761	53.9388	104.692	1.82722	7.16814		9.32551	29.5681
16331	Thu Mar 23 14:06:11 2017_x000D_	65.2657	60.2908	-25.6955	-0.448471	2	60.9993	54.8014	104.692	1.82722	6.95239		18.6319	0
16332	Thu Mar 23 14:06:11 2017_x000D_	65.8586	60.4757	-25.6989	-0.448531	2	60.9993	54.8014	104.692	1.82722	7.47064		10.6493	0
16333	Thu Mar 23 14:06:11 2017_x000D_	66.1562	60.6692	-24.4432	-0.426615	2	60.9993	54.8014	104.692	1.82722	7.81183		10.6552	0
16334	Thu Mar 23 14:06:11 2017_x000D_	66.4541	60.8626	-25.6955	-0.448472	2	60.9993	54.8014	104.692	1.82722	8.15432		9.29687	14.7814
16335	Thu Mar 23 14:06:11 2017_x000D_	66.7499	60.955	-21.8548	-0.381439	2	60.7609	55.2326	104.692	1.82722	8.28336		15.8337	0
16336	Thu Mar 23 14:06:11 2017_x000D_	67.2433	61.1424	-20.7908	-0.362868	2	60.7609	55.2326	104.692	1.82722	8.77196		13.1576	0
16337	Thu Mar 23 14:06:11 2017_x000D_	67.6385	61.3326	-20.7894	-0.362843	2	60.7609	55.2326	104.692	1.82722	9.19301		17.1784	0
16338	Thu Mar 23 14:06:11 2017_x000D_	68.1333	61.6208	-19.1588	-0.334384	2	60.7609	55.2326	104.692	1.82722	9.75507		8.81196	72.7557
16339	Thu Mar 23 14:06:11 2017_x000D_	68.4269	61.612	-18.1973	-0.317602	2	61.7406	57.4511	88.5154	1.54488	7.87526		18.5522	0
16340	Thu Mar 23 14:06:11 2017_x000D_	69.0173	61.796	-18.1976	-0.317609	2	61.7406	57.4511	88.5154	1.54488	8.47517		13.1254	0
16341	Thu Mar 23 14:06:11 2017_x000D_	69.4115	61.9858	-18.1956	-0.317572	2	61.7406	57.4511	88.5154	1.54488	8.91102		18.5275	0
16342	Thu Mar 23 14:06:11 2017_x000D_	70.0011	62.1696	-18.1959	-0.317579	2	61.7406	57.4511	88.5154	1.54488	9.51315		10.5977	37.8767
16343	Thu Mar 23 14:06:11 2017_x000D_	70.2973	62.3621	-19.1592	-0.334391	2	62.3387	58.563	77.7269	1.35659	8.81887		8.79106	0
16344	Thu Mar 23 14:06:11 2017_x000D_	70.5902	62.3532	-18.1962	-0.317583	2	62.3387	58.563	77.7269	1.35659	9.08036		18.4991	0
16345	Thu Mar 23 14:06:11 2017_x000D_	71.1789	62.5367	-18.1966	-0.31759	2	62.3387	58.563	77.7269	1.35659	9.69224		12.0521	0
16346	Thu Mar 23 14:06:11 2017_x000D_	71.5707	62.6255	-15.5162	-0.270808	2	62.3387	58.563	77.7269	1.35659	10.0863		19.6156	0
16347	Thu Mar 23 14:06:12 2017_x000D_	72.1598	62.9092	-18.1948	-0.31756	2	62.3387	58.563	77.7269	1.35659	10.7398		5.85277	50.6088
16348	Thu Mar 23 14:06:12 2017_x000D_	72.3548	62.9032	-18.1972	-0.317602	2	63.3601	59.9056	81.3632	1.42006	9.48105		13.0663	0
16349	Thu Mar 23 14:06:12 2017_x000D_	72.7472	63.0922	-18.1952	-0.317566	2	63.3601	59.9056	81.3632	1.42006	9.91323		18.4459	0
16350	Thu Mar 23 14:06:12 2017_x000D_	73.3342	63.2752	-18.1955	-0.317572	2	63.3601	59.9056	81.3632	1.42006	10.5279		13.0502	0
16351	Thu Mar 23 14:06:12 2017_x000D_	73.7261	63.464	-18.1935	-0.317536	2	63.3601	59.9056	81.3632	1.42006	10.9598		8.76716	36.6091
16352	Thu Mar 23 14:06:12 2017_x000D_	74.0182	63.455	-19.1661	-0.334512	2	64.1854	60.8045	81.3632	1.42006	10.1838		17.01	0
16353	Thu Mar 23 14:06:12 2017_x000D_	74.5079	63.7408	-20.7963	-0.362963	2	64.1854	60.8045	81.3632	1.42006	10.732		11.9997	0
16354	Thu Mar 23 14:06:12 2017_x000D_	74.898	63.8292	-18.1941	-0.317548	2	64.1854	60.8045	81.3632	1.42006	11.1314		15.6722	0
16355	Thu Mar 23 14:06:12 2017_x000D_	75.3864	64.0146	-19.1631	-0.33446	2	64.1854	60.8045	81.3632	1.42006	11.6519		9.18127	0
16356	Thu Mar 23 14:06:12 2017_x000D_	75.6786	64.1056	-20.7991	-0.363012	2	64.1854	60.8045	81.3632	1.42006	11.9579		14.5985	45.7474
16357	Thu Mar 23 14:06:12 2017_x000D_	76.0704	64.3942	-18.188	-0.31744	2	65.2168	61.9277	46.0071	0.802975	11.1303		11.6488	0
16358	Thu Mar 23 14:06:12 2017_x000D_	76.4585	64.382	-18.1927	-0.317523	2	65.2168	61.9277	46.0071	0.802975	11.5065		12.9951	0
16359	Thu Mar 23 14:06:12 2017_x000D_	76.8487	64.5701	-18.1907	-0.317488	2	65.2168	61.9277	46.0071	0.802975	11.9283		0	0
16360	Thu Mar 23 14:06:12 2017_x000D_	76.8487	64.5701	-18.1907	-0.317488	2	65.2168	61.9277	46.0071	0.802975	11.9283		8.2775	32.3859
16361	Thu Mar 23 14:06:12 2017_x000D_	77.0448	64.7642	-18.1862	-0.31741	2	65.8247	62.8198	45	0.785398	11.3873		14.7933	0
16362	Thu Mar 23 14:06:12 2017_x000D_	77.5306	64.8488	-21.8695	-0.381695	2	65.8247	62.8198	45	0.785398	11.8804		6.48351	0
16363	Thu Mar 23 14:06:12 2017_x000D_	77.7253	64.9426	-24.4768	-0.4272	2	65.8247	62.8198	45	0.785398	12.0884		2.91179	0
16364	Thu Mar 23 14:06:12 2017_x000D_	77.8223	64.9392	-30.7801	-0.537214	2	65.8247	62.8198	45	0.785398	12.1834		6.62636	41.3749
16365	Thu Mar 23 14:06:12 2017_x000D_	77.7236	64.7416	-44.7324	-0.780728	2	66.8661	63.724	14.6918	0.256421	10.9051		2.89331	0
16366	Thu Mar 23 14:06:12 2017_x000D_	77.6272	64.7445	-54.6551	-0.953911	2	66.8661	63.724	14.6918	0.256421	10.8094		6.00311	0
16367	Thu Mar 23 14:06:12 2017_x000D_	77.626	64.5444	-72.287	-1.26165	2	66.8661	63.724	14.6918	0.256421	10.7911		2.91748	0
16368	Thu Mar 23 14:06:12 2017_x000D_	77.7232	64.5413	-81.4934	-1.42233	2	66.8661	63.724	14.6918	0.256421	10.8878		4.22704	77.8609
16369	Thu Mar 23 14:06:13 2017_x000D_	77.6277	64.6449	-89.3859	-1.56008	2	68.5037	65.7375	48.6363	0.848864	9.18919		2.91397	0
16370	Thu Mar 23 14:06:13 2017_x000D_	77.7248	64.6424	257.076	4.48682	2	68.5037	65.7375	48.6363	0.848864	9.2859		6.02433	0
16371	Thu Mar 23 14:06:13 2017_x000D_	77.7269	64.8432	245.013	4.27629	2	68.5037	65.7375	48.6363	0.848864	9.26646		8.46157	0
16372	Thu Mar 23 14:06:13 2017_x000D_	77.5351	65.05	232.885	4.06461	2	68.5037	65.7375	48.6363	0.848864	9.05753		6.73222	0
16373	Thu Mar 23 14:06:13 2017_x000D_	77.4403	65.2534	230.848	4.02906	2	68.5037	65.7375	48.6363	0.848864	8.9497		21.1258	41.3368
16374	Thu Mar 23 14:06:13 2017_x000D_	76.9611	65.7694	227.123	3.96405	2	69.5442	66.6408	45	0.785398	7.46791		14.988	0
16375	Thu Mar 23 14:06:13 2017_x000D_	76.6749	66.1789	229.054	3.99774	2	69.5442	66.6408	45	0.785398	7.14564		8.44869	0
16376	Thu Mar 23 14:06:13 2017_x000D_	76.4833	66.3853	229.054	3.99774	2	69.5442	66.6408	45	0.785398	6.9438		12.6666	0
16377	Thu Mar 23 14:06:13 2017_x000D_	76.196	66.6947	232.885	4.06461	2	69.5442	66.6408	45	0.785398	6.65202		25.8044	23.3375
16378	Thu Mar 23 14:06:13 2017_x000D_	75.7192	67.4106	236.65	4.13032	2	69.9452	67.3074	46.0071	0.802975	5.77492		8.45089	0
16379	Thu Mar 23 14:06:13 2017_x000D_	75.5276	67.6171	236.65	4.13032	2	69.9452	67.3074	46.0071	0.802975	5.59098		19.1761	0
16380	Thu Mar 23 14:06:13 2017_x000D_	75.1456	68.1296	242.615	4.23444	2	69.9452	67.3074	46.0071	0.802975	5.265		6.0004	0
16381	Thu Mar 23 14:06:13 2017_x000D_	75.1479	68.3296	242.615	4.23443	2	69.9452	67.3074	46.0071	0.802975	5.30217		20.1658	299.145
16382	Thu Mar 23 14:06:13 2017_x000D_	74.864	68.9389	245.019	4.27639	1	79.9165	67.3715	54.5657	0.952352	5.29004		10.8187	0
16383	Thu Mar 23 14:06:13 2017_x000D_	74.6735	69.2451	246.196	4.29693	1	79.9165	67.3715	54.5657	0.952352	5.56771		20.1646	0
16384	Thu Mar 23 14:06:13 2017_x000D_	74.3897	69.8544	248.621	4.33925	1	79.9165	67.3715	54.5657	0.952352	6.0589		5.99143	0
16385	Thu Mar 23 14:06:13 2017_x000D_	74.3921	70.0541	248.62	4.33924	1	79.9165	67.3715	54.5657	0.952352	6.14128		10.8238	0
16386	Thu Mar 23 14:06:13 2017_x000D_	74.2016	70.3605	247.531	4.32024	1	79.9165	67.3715	54.5657	0.952352	6.44936		19.0146	73.709
16387	Thu Mar 23 14:06:13 2017_x000D_	74.0149	70.9662	247.531	4.32023	1	78.7246	69.52	100.553	1.75499	4.92674		9.50633	0
16388	Thu Mar 23 14:06:13 2017_x000D_	73.9215	71.269	246.195	4.29692	1	78.7246	69.52	100.553	1.75499	5.11163		6.71482	0
16389	Thu Mar 23 14:06:13 2017_x000D_	73.827	71.4719	248.62	4.33924	1	78.7246	69.52	100.553	1.75499	5.27223		20.1551	0
16390	Thu Mar 23 14:06:14 2017_x000D_	73.5433	72.0809	246.195	4.29692	1	78.7246	69.52	100.553	1.75499	5.77963		19.0032	44.2114
16391	Thu Mar 23 14:06:14 2017_x000D_	73.3566	72.6862	246.195	4.29691	1	78.0097	70.8087	104.861	1.83017	5.0176		10.8155	0
16392	Thu Mar 23 14:06:14 2017_x000D_	73.1663	72.9924	245.018	4.27637	1	78.0097	70.8087	104.861	1.83017	5.31292		10.8079	0
16393	Thu Mar 23 14:06:14 2017_x000D_	72.976	73.2983	246.196	4.29692	1	78.0097	70.8087	104.861	1.83017	5.61571		9.50544	0
16394	Thu Mar 23 14:06:14 2017_x000D_	72.8827	73.6011	242.613	4.23439	1	78.0097	70.8087	104.861	1.83017	5.83812		20.1363	217.127
16395	Thu Mar 23 14:06:14 2017_x000D_	72.5992	74.2095	245.018	4.27637	2	70.9311	69.3002	70.522	1.23084	5.18496		8.44665	0
16396	Thu Mar 23 14:06:14 2017_x000D_	72.4077	74.4159	245.019	4.27638	2	70.9311	69.3002	70.522	1.23084	5.32454		18.9871	0
16397	Thu Mar 23 14:06:14 2017_x000D_	72.2212	75.0207	245.018	4.27637	2	70.9311	69.3002	70.522	1.23084	5.86417		8.44665	0
16398	Thu Mar 23 14:06:14 2017_x000D_	72.0297	75.2271	245.019	4.27638	2	70.9311	69.3002	70.522	1.23084	6.02786		18.9796	0
16399	Thu Mar 23 14:06:14 2017_x000D_	71.8434	75.8317	245.018	4.27637	2	70.9311	69.3002	70.522	1.23084	6.59491		6.7121	34.9615
16400	Thu Mar 23 14:06:14 2017_x000D_	71.7489	76.0345	242.612	4.23438	2	71.3102	70.4022	45	0.785398	5.64936		14.9706	0
16401	Thu Mar 23 14:06:14 2017_x000D_	71.463	76.4435	245.019	4.27638	2	71.3102	70.4022	45	0.785398	6.04323		8.96176	0
16402	Thu Mar 23 14:06:14 2017_x000D_	71.4669	76.7422	243.73	4.2539	2	71.3102	70.4022	45	0.785398	6.34194		6.61068	0
16403	Thu Mar 23 14:06:14 2017_x000D_	71.2741	76.8489	245.019	4.27638	2	71.3102	70.4022	45	0.785398	6.4468		12.3646	225.94
16404	Thu Mar 23 14:06:14 2017_x000D_	71.1823	77.2507	242.612	4.23437	1	75.5511	76.626	106.959	1.86679	4.41324		6.70267	0
16405	Thu Mar 23 14:06:14 2017_x000D_	71.0879	77.4532	245.018	4.27637	1	75.5511	76.626	106.959	1.86679	4.53921		8.44665	0
16406	Thu Mar 23 14:06:14 2017_x000D_	70.8964	77.6596	245.019	4.27638	1	75.5511	76.626	106.959	1.86679	4.76808		5.96751	0
16407	Thu Mar 23 14:06:14 2017_x000D_	70.899	77.8585	245.018	4.27637	1	75.5511	76.626	106.959	1.86679	4.8126		6.70811	50.1143
16408	Thu Mar 23 14:06:14 2017_x000D_	70.8046	78.0612	242.612	4.23437	1	74.826	78.1309	99.9722	1.74484	4.022		14.9838	0
16409	Thu Mar 23 14:06:14 2017_x000D_	70.5185	78.4706	232.887	4.06465	1	74.826	78.1309	99.9722	1.74484	4.32087		9.48361	0
16410	Thu Mar 23 14:06:14 2017_x000D_	70.4254	78.7727	229.066	3.99796	1	74.826	78.1309	99.9722	1.74484	4.44716		6.61766	0
16411	Thu Mar 23 14:06:15 2017_x000D_	70.2325	78.8797	227.142	3.96438	1	74.826	78.1309	99.9722	1.74484	4.65413		12.6878	29.4358
16412	Thu Mar 23 14:06:15 2017_x000D_	69.9447	79.1896	215.291	3.75754	1	74.35	78.9889	100.003	1.74538	4.40987		2.98515	0
16413	Thu Mar 23 14:06:15 2017_x000D_	69.9457	79.2891	210.205	3.66877	1	74.35	78.9889	100.003	1.74538	4.41452		12.1334	0
16414	Thu Mar 23 14:06:15 2017_x000D_	69.5578	79.4036	195.846	3.41816	1	74.35	78.9889	100.003	1.74538	4.81011		13.2406	0
16415	Thu Mar 23 14:06:15 2017_x000D_	69.1718	79.6176	190.531	3.32539	1	74.35	78.9889	100.003	1.74538	5.21623		11.6903	0
16416	Thu Mar 23 14:06:15 2017_x000D_	68.7824	79.6323	173.924	3.03555	1	74.35	78.9889	100.003	1.74538	5.60465		6.49426	38.3966
16417	Thu Mar 23 14:06:15 2017_x000D_	68.5864	79.5404	171.192	2.98786	1	73.6468	80.0583	116.636	2.03568	5.08683		17.7051	0
16418	Thu Mar 23 14:06:15 2017_x000D_	68.0013	79.4632	156.167	2.72563	1	73.6468	80.0583	116.636	2.03568	5.67678		10.4861	0
16419	Thu Mar 23 14:06:15 2017_x000D_	67.7065	79.2754	149.884	2.61597	1	73.6468	80.0583	116.636	2.03568	5.99167		6.50496	0
16420	Thu Mar 23 14:06:15 2017_x000D_	67.5102	79.1833	147.553	2.57529	1	73.6468	80.0583	116.636	2.03568	6.19867		8.25494	43.9848
16421	Thu Mar 23 14:06:15 2017_x000D_	67.3128	78.9916	139.837	2.44062	1	72.3166	80.6749	138.636	2.41966	5.27935		14.5706	0
16422	Thu Mar 23 14:06:15 2017_x000D_	66.9188	78.7076	130.281	2.27383	1	72.3166	80.6749	138.636	2.41966	5.74513		8.25292	0
16423	Thu Mar 23 14:06:15 2017_x000D_	66.7213	78.5161	125.954	2.19832	1	72.3166	80.6749	138.636	2.41966	5.99732		22.5063	0
16424	Thu Mar 23 14:06:15 2017_x000D_	66.4183	77.8298	122.113	2.13128	1	72.3166	80.6749	138.636	2.41966	6.54863		14.5995	47.0016
16425	Thu Mar 23 14:06:15 2017_x000D_	66.0234	77.5454	120.745	2.10741	1	70.8241	80.1984	194.692	3.39801	5.48499		23.7728	0
16426	Thu Mar 23 14:06:15 2017_x000D_	65.6221	76.8621	122.119	2.13137	1	70.8241	80.1984	194.692	3.39801	6.17994		12.2742	0
16427	Thu Mar 23 14:06:15 2017_x000D_	65.5181	76.4664	124.399	2.17118	1	70.8241	80.1984	194.692	3.39801	6.48702		12.4411	0
16428	Thu Mar 23 14:06:15 2017_x000D_	65.2201	76.178	128.168	2.23695	1	70.8241	80.1984	194.692	3.39801	6.89699		21.2663	82.4671
16429	Thu Mar 23 14:06:15 2017_x000D_	64.8196	75.5931	128.166	2.23692	1	68.7464	78.3985	215.002	3.75249	4.82597		9.40214	0
16430	Thu Mar 23 14:06:15 2017_x000D_	64.7169	75.297	132.005	2.30392	1	68.7464	78.3985	215.002	3.75249	5.0849		16.6162	0
16431	Thu Mar 23 14:06:15 2017_x000D_	64.3192	74.9115	132.006	2.30394	1	68.7464	78.3985	215.002	3.75249	5.63554		8.31446	0
16432	Thu Mar 23 14:06:15 2017_x000D_	64.1202	74.7186	132.007	2.30395	1	68.7464	78.3985	215.002	3.75249	5.91129		10.6612	0
16433	Thu Mar 23 14:06:16 2017_x000D_	63.9191	74.4256	137.778	2.40467	1	68.7464	78.3985	215.002	3.75249	6.25194		14.6655	23.2293
16434	Thu Mar 23 14:06:16 2017_x000D_	63.5225	74.1398	139.79	2.43979	1	68.1185	77.9454	186.384	3.25301	5.96706		8.3251	0
16435	Thu Mar 23 14:06:16 2017_x000D_	63.3232	73.9467	139.789	2.43977	1	68.1185	77.9454	186.384	3.25301	6.24376		22.9721	0
16436	Thu Mar 23 14:06:16 2017_x000D_	62.7265	73.4668	137.781	2.40473	1	68.1185	77.9454	186.384	3.25301	7.00939		8.33567	0
16437	Thu Mar 23 14:06:16 2017_x000D_	62.527	73.2734	137.781	2.40472	1	68.1185	77.9454	186.384	3.25301	7.28646		8.34207	70.5515
16438	Thu Mar 23 14:06:16 2017_x000D_	62.3273	73.0799	137.78	2.40472	1	65.9109	78.756	180	3.14159	6.7127		18.8441	0
16439	Thu Mar 23 14:06:16 2017_x000D_	61.8299	72.6963	135.899	2.37188	1	65.9109	78.756	180	3.14159	7.30579		10.7035	0
16440	Thu Mar 23 14:06:16 2017_x000D_	61.6282	72.402	134.016	2.33902	1	65.9109	78.756	180	3.14159	7.66256		6.65365	0
16441	Thu Mar 23 14:06:16 2017_x000D_	61.5267	72.2048	132.016	2.30411	1	65.9109	78.756	180	3.14159	7.88286		16.7159	84.5971
16442	Thu Mar 23 14:06:16 2017_x000D_	61.1266	71.817	132.017	2.30414	1	63.1065	78.4607	180	3.14159	6.93244		8.36112	0
16443	Thu Mar 23 14:06:16 2017_x000D_	60.9265	71.623	132.018	2.30415	1	63.1065	78.4607	180	3.14159	7.17681		20.9188	0
16444	Thu Mar 23 14:06:16 2017_x000D_	60.4257	71.1378	135.894	2.37179	1	63.1065	78.4607	180	3.14159	7.79818		8.37176	0
16445	Thu Mar 23 14:06:16 2017_x000D_	60.2253	70.9436	135.894	2.37179	1	63.1065	78.4607	180	3.14159	8.05035		8.37601	0
16446	Thu Mar 23 14:06:16 2017_x000D_	60.0248	70.7493	135.894	2.37179	1	63.1065	78.4607	180	3.14159	8.30437		17.3805	6.50049
16447	Thu Mar 23 14:06:16 2017_x000D_	59.7205	70.2563	132.017	2.30414	1	62.8899	78.4547	180	3.14159	8.7897		8.38658	0
16448	Thu Mar 23 14:06:16 2017_x000D_	59.5198	70.0617	132.018	2.30415	1	62.8899	78.4547	180	3.14159	9.04434		16.7796	0
16449	Thu Mar 23 14:06:16 2017_x000D_	59.1182	69.6724	132.019	2.30417	1	62.8899	78.4547	180	3.14159	9.55796		6.59996	0
16450	Thu Mar 23 14:06:16 2017_x000D_	58.9192	69.5786	133.886	2.33676	1	62.8899	78.4547	180	3.14159	9.72377		13.3826	58.7345
16451	Thu Mar 23 14:06:16 2017_x000D_	58.7146	69.1822	133.882	2.33668	1	60.951	78.1832	180	3.14159	9.27467		6.61451	0
16452	Thu Mar 23 14:06:16 2017_x000D_	58.5153	69.0879	132.021	2.30421	1	60.951	78.1832	180	3.14159	9.41579		10.7561	0
16453	Thu Mar 23 14:06:16 2017_x000D_	58.3124	68.7923	133.882	2.33669	1	60.951	78.1832	180	3.14159	9.75455		10.6872	0
16454	Thu Mar 23 14:06:17 2017_x000D_	58.0122	68.6005	135.888	2.3717	1	60.951	78.1832	180	3.14159	10.0232		9.50772	85.2788
16455	Thu Mar 23 14:06:17 2017_x000D_	57.9077	68.3013	139.758	2.43924	1	58.1551	77.6699	180	3.14159	9.37187		13.2389	0
16456	Thu Mar 23 14:06:17 2017_x000D_	57.5085	68.1132	152.143	2.65539	1	58.1551	77.6699	180	3.14159	9.57855		4.19875	0
16457	Thu Mar 23 14:06:17 2017_x000D_	57.4078	68.016	161.187	2.81324	1	58.1551	77.6699	180	3.14159	9.68278		4.20083	0
16458	Thu Mar 23 14:06:17 2017_x000D_	57.3071	67.9187	170.323	2.97271	1	58.1551	77.6699	180	3.14159	9.788		9.35552	0
16459	Thu Mar 23 14:06:17 2017_x000D_	57.0087	67.8281	184.67	3.2231	1	58.1551	77.6699	180	3.14159	9.90834		4.26927	26.6993
16460	Thu Mar 23 14:06:17 2017_x000D_	56.9121	67.9326	193.395	3.37537	1	57.2986	77.4281	180	3.14159	9.50336		11.8566	0
16461	Thu Mar 23 14:06:17 2017_x000D_	56.5171	67.9458	206.147	3.59794	1	57.2986	77.4281	180	3.14159	9.51445		5.9373	0
16462	Thu Mar 23 14:06:17 2017_x000D_	56.3193	67.9524	211.24	3.68684	1	57.2986	77.4281	180	3.14159	9.52617		4.26878	0
16463	Thu Mar 23 14:06:17 2017_x000D_	56.2224	68.0566	215.079	3.75384	1	57.2986	77.4281	180	3.14159	9.43309		15.0497	45.8764
16464	Thu Mar 23 14:06:17 2017_x000D_	55.8327	68.3725	225.109	3.92889	1	55.7916	77.1684	180	3.14159	8.796		8.54809	0
16465	Thu Mar 23 14:06:17 2017_x000D_	55.6386	68.5811	225.109	3.92889	1	55.7916	77.1684	180	3.14159	8.58866		25.6463	0
16466	Thu Mar 23 14:06:17 2017_x000D_	55.0562	69.2069	225.109	3.9289	1	55.7916	77.1684	180	3.14159	7.99539		10.8503	0
16467	Thu Mar 23 14:06:17 2017_x000D_	54.7631	69.4188	227.057	3.9629	1	55.7916	77.1684	180	3.14159	7.81755		10.9364	26.026
16468	Thu Mar 23 14:06:17 2017_x000D_	54.5708	69.7285	224.965	3.92638	1	54.9244	77.1444	180	3.14159	7.42433		21.7222	0
16469	Thu Mar 23 14:06:17 2017_x000D_	53.984	70.1527	221.223	3.86107	1	54.9244	77.1444	180	3.14159	7.05466		10.9322	0
16470	Thu Mar 23 14:06:17 2017_x000D_	53.7918	70.4623	219.022	3.82265	1	54.9244	77.1444	180	3.14159	6.77741		17.5545	0
16471	Thu Mar 23 14:06:17 2017_x000D_	53.3019	70.7823	215.086	3.75396	1	54.9244	77.1444	180	3.14159	6.56573		8.55233	14.4511
16472	Thu Mar 23 14:06:17 2017_x000D_	53.1077	70.991	215.087	3.75397	1	54.5011	76.9145	180	3.14159	6.08518		6.72119	0
16473	Thu Mar 23 14:06:17 2017_x000D_	52.9113	71.0988	212.659	3.71161	1	54.5011	76.9145	180	3.14159	6.02908		19.3371	0
16474	Thu Mar 23 14:06:17 2017_x000D_	52.4233	71.5199	211.255	3.6871	1	54.5011	76.9145	180	3.14159	5.78091		9.47472	0
16475	Thu Mar 23 14:06:18 2017_x000D_	52.1277	71.6311	210.101	3.66695	1	54.5011	76.9145	180	3.14159	5.79201		17.567	0
16476	Thu Mar 23 14:06:18 2017_x000D_	51.6375	71.9514	211.255	3.68709	1	54.5011	76.9145	180	3.14159	5.72997		10.8677	6.50649
16477	Thu Mar 23 14:06:18 2017_x000D_	51.3439	72.1636	212.66	3.71162	1	54.2843	76.9085	180	3.14159	5.58212		16.1787	0
16478	Thu Mar 23 14:06:18 2017_x000D_	50.8513	72.3831	211.254	3.68708	1	54.2843	76.9085	180	3.14159	5.68021		10.8736	0
16479	Thu Mar 23 14:06:18 2017_x000D_	50.5576	72.5955	212.659	3.7116	1	54.2843	76.9085	180	3.14159	5.70002		6.7279	0
16480	Thu Mar 23 14:06:18 2017_x000D_	50.361	72.7034	215.084	3.75393	1	54.2843	76.9085	180	3.14159	5.7511		21.763	26.032
16481	Thu Mar 23 14:06:18 2017_x000D_	49.7731	73.1284	215.085	3.75393	1	53.4169	76.8845	180	3.14159	5.23312		6.73604	0
16482	Thu Mar 23 14:06:18 2017_x000D_	49.5763	73.2365	212.66	3.71161	1	53.4169	76.8845	180	3.14159	5.29699		21.7713	0
16483	Thu Mar 23 14:06:18 2017_x000D_	48.9882	73.6617	212.66	3.71162	1	53.4169	76.8845	180	3.14159	5.47721		6.73604	0
16484	Thu Mar 23 14:06:18 2017_x000D_	48.7914	73.7698	215.084	3.75393	1	53.4169	76.8845	180	3.14159	5.57643		21.778	20.719
16485	Thu Mar 23 14:06:18 2017_x000D_	48.2031	74.1951	215.084	3.75393	1	52.7558	77.0843	180	3.14159	5.39208		10.8911	0
16486	Thu Mar 23 14:06:18 2017_x000D_	47.9089	74.4078	216.675	3.78169	1	52.7558	77.0843	180	3.14159	5.53679		17.6111	0
16487	Thu Mar 23 14:06:18 2017_x000D_	47.4174	74.7288	212.661	3.71163	1	52.7558	77.0843	180	3.14159	5.83497		0	0
16488	Thu Mar 23 14:06:18 2017_x000D_	47.4174	74.7288	212.661	3.71163	1	52.7558	77.0843	180	3.14159	5.83497		20.2297	107.904
16489	Thu Mar 23 14:06:18 2017_x000D_	46.8264	75.0535	215.083	3.75391	1	49.2436	77.8598	180	3.14159	3.70381		8.57558	0
16490	Thu Mar 23 14:06:18 2017_x000D_	46.6316	75.2627	215.084	3.75392	1	49.2436	77.8598	180	3.14159	3.68341		21.8038	0
16491	Thu Mar 23 14:06:18 2017_x000D_	46.0426	75.6885	215.084	3.75392	1	49.2436	77.8598	180	3.14159	3.86794		8.57982	0
16492	Thu Mar 23 14:06:18 2017_x000D_	45.8477	75.8978	215.085	3.75394	1	49.2436	77.8598	180	3.14159	3.92194		17.6169	0
16493	Thu Mar 23 14:06:18 2017_x000D_	45.3561	76.219	219.013	3.8225	1	49.2436	77.8598	180	3.14159	4.21958		6.75352	0
16494	Thu Mar 23 14:06:18 2017_x000D_	45.1588	76.3274	216.674	3.78167	1	49.2436	77.8598	180	3.14159	4.36278		15.1396	0
16495	Thu Mar 23 14:06:18 2017_x000D_	44.7667	76.6451	219.013	3.82249	1	49.2436	77.8598	180	3.14159	4.63876		10.9169	0
16496	Thu Mar 23 14:06:18 2017_x000D_	44.4718	76.8583	217.377	3.79394	1	49.2436	77.8598	180	3.14159	4.87576		6.75878	0
16497	Thu Mar 23 14:06:19 2017_x000D_	44.2743	76.9667	215.084	3.75393	1	49.2436	77.8598	180	3.14159	5.04892		8.58201	41.376
16498	Thu Mar 23 14:06:19 2017_x000D_	44.0794	77.1761	215.085	3.75394	1	48.1999	76.9582	168.986	2.94936	4.12626		16.247	0
16499	Thu Mar 23 14:06:19 2017_x000D_	43.5848	77.3967	216.673	3.78166	1	48.1999	76.9582	168.986	2.94936	4.63589		6.80257	0
16500	Thu Mar 23 14:06:19 2017_x000D_	43.4896	77.6025	215.085	3.75394	1	48.1999	76.9582	168.986	2.94936	4.75416		13.5205	0
16501	Thu Mar 23 14:06:19 2017_x000D_	43.0946	77.8195	215.085	3.75393	1	48.1999	76.9582	168.986	2.94936	5.17744		8.58625	0
16502	Thu Mar 23 14:06:19 2017_x000D_	42.8996	78.029	215.085	3.75395	1	48.1999	76.9582	168.986	2.94936	5.40738		10.9169	0
16503	Thu Mar 23 14:06:19 2017_x000D_	42.6047	78.2422	216.674	3.78167	1	48.1999	76.9582	168.986	2.94936	5.74064		6.77363	0
16504	Thu Mar 23 14:06:19 2017_x000D_	42.4068	78.3509	211.265	3.68727	1	48.1999	76.9582	168.986	2.94936	5.95816		13.5324	0
16505	Thu Mar 23 14:06:19 2017_x000D_	42.0114	78.568	206.202	3.59891	1	48.1999	76.9582	168.986	2.94936	6.39445		13.5496	0
16506	Thu Mar 23 14:06:19 2017_x000D_	41.6154	78.7852	193.567	3.37838	1	48.1999	76.9582	168.986	2.94936	6.83327		0.0067082	135.794
16507	Thu Mar 23 14:06:19 2017_x000D_	41.6153	78.785	187.948	3.2803	2	44.5943	79.6947	135.617	2.36696	3.1148		6.02198	0
16508	Thu Mar 23 14:06:19 2017_x000D_	41.4147	78.7923	176.437	3.07941	2	44.5943	79.6947	135.617	2.36696	3.30518		6.71667	0
16509	Thu Mar 23 14:06:19 2017_x000D_	41.2115	78.6983	162.685	2.83939	2	44.5943	79.6947	135.617	2.36696	3.52649		6.75734	0
16510	Thu Mar 23 14:06:19 2017_x000D_	41.014	78.8066	152.78	2.66652	2	44.5943	79.6947	135.617	2.36696	3.6888		10.8037	38.3485
16511	Thu Mar 23 14:06:19 2017_x000D_	40.7087	78.6156	138.605	2.41912	2	43.4785	80.3184	169.997	2.967	3.25136		6.74367	0
16512	Thu Mar 23 14:06:19 2017_x000D_	40.6034	78.417	132.741	2.31677	2	43.4785	80.3184	169.997	2.967	3.44696		8.47543	0
16513	Thu Mar 23 14:06:19 2017_x000D_	40.3985	78.2225	120.499	2.1031	2	43.4785	80.3184	169.997	2.967	3.72548		9.55031	0
16514	Thu Mar 23 14:06:19 2017_x000D_	40.2906	77.923	116.768	2.03798	2	43.4785	80.3184	169.997	2.967	3.98756		8.48425	152.621
16515	Thu Mar 23 14:06:19 2017_x000D_	40.0852	77.7286	111.633	1.94836	1	38.4444	81.0527	180	3.14159	3.707		22.02	0
16516	Thu Mar 23 14:06:19 2017_x000D_	39.8663	77.028	110.695	1.93199	1	38.4444	81.0527	180	3.14159	4.26849		12.4792	0
16517	Thu Mar 23 14:06:19 2017_x000D_	39.7557	76.627	108.102	1.88674	1	38.4444	81.0527	180	3.14159	4.61588		23.0156	0
16518	Thu Mar 23 14:06:20 2017_x000D_	39.436	75.9296	111.631	1.94833	1	38.4444	81.0527	180	3.14159	5.21818		12.5034	44.0816
16519	Thu Mar 23 14:06:20 2017_x000D_	39.3249	75.5279	114.242	1.9939	1	37.1112	81.6705	180	3.14159	6.52932		23.0466	0
16520	Thu Mar 23 14:06:20 2017_x000D_	39.0049	74.8295	117.982	2.05918	1	37.1112	81.6705	180	3.14159	7.09827		9.58566	0
16521	Thu Mar 23 14:06:20 2017_x000D_	38.8963	74.529	121.896	2.12749	1	37.1112	81.6705	180	3.14159	7.36122		8.54156	0
16522	Thu Mar 23 14:06:20 2017_x000D_	38.6895	74.3333	126.677	2.21093	1	37.1112	81.6705	180	3.14159	7.50503		13.544	0
16523	Thu Mar 23 14:06:20 2017_x000D_	38.4777	73.9346	126.675	2.21089	1	37.1112	81.6705	180	3.14159	7.85566		17.6513	18.6429
16524	Thu Mar 23 14:06:20 2017_x000D_	38.1623	73.4379	130.575	2.27896	1	36.6567	82.0943	171.45	2.99237	8.78636		8.54775	0
16525	Thu Mar 23 14:06:20 2017_x000D_	37.9555	73.2419	130.576	2.27898	1	36.6567	82.0943	171.45	2.99237	8.94717		19.3714	0
16526	Thu Mar 23 14:06:20 2017_x000D_	37.5392	72.7483	132.409	2.31097	1	36.6567	82.0943	171.45	2.99237	9.38757		8.55623	0
16527	Thu Mar 23 14:06:20 2017_x000D_	37.3322	72.5521	132.41	2.31098	1	36.6567	82.0943	171.45	2.99237	9.56608		17.1208	18.6407
16528	Thu Mar 23 14:06:20 2017_x000D_	36.9181	72.1594	132.411	2.31101	1	36.2023	82.5181	167.805	2.92875	10.3834		8.56471	0
16529	Thu Mar 23 14:06:20 2017_x000D_	36.7109	71.963	132.412	2.31102	1	36.2023	82.5181	167.805	2.92875	10.5673		19.429	0
16530	Thu Mar 23 14:06:20 2017_x000D_	36.2934	71.4679	130.58	2.27904	1	36.2023	82.5181	167.805	2.92875	11.0506		10.9459	0
16531	Thu Mar 23 14:06:20 2017_x000D_	36.0833	71.1696	132.409	2.31098	1	36.2023	82.5181	167.805	2.92875	11.3491		8.5795	9.31832
16532	Thu Mar 23 14:06:20 2017_x000D_	35.8758	70.9728	132.41	2.31099	1	35.9751	82.7299	180	3.14159	11.7575		17.1697	0
16533	Thu Mar 23 14:06:20 2017_x000D_	35.4605	70.579	132.411	2.31102	1	35.9751	82.7299	180	3.14159	12.1618		8.59016	0
16534	Thu Mar 23 14:06:20 2017_x000D_	35.2527	70.382	132.412	2.31103	1	35.9751	82.7299	180	3.14159	12.369		17.7588	0
16535	Thu Mar 23 14:06:20 2017_x000D_	34.9355	69.8822	128.347	2.24008	1	35.9751	82.7299	180	3.14159	12.8897		6.82324	0
16536	Thu Mar 23 14:06:20 2017_x000D_	34.8285	69.6815	130.578	2.27901	1	35.9751	82.7299	180	3.14159	13.0987		17.2036	9.32037
16537	Thu Mar 23 14:06:20 2017_x000D_	34.4124	69.2869	130.58	2.27905	1	35.7479	82.9418	180	3.14159	13.7201		6.82166	0
16538	Thu Mar 23 14:06:20 2017_x000D_	34.3057	69.0861	128.347	2.24008	1	35.7479	82.9418	180	3.14159	13.9306		11	0
16539	Thu Mar 23 14:06:20 2017_x000D_	34.0946	68.7863	126.69	2.21116	1	35.7479	82.9418	180	3.14159	14.2517		6.79168	0
16540	Thu Mar 23 14:06:21 2017_x000D_	33.8892	68.6911	128.35	2.24013	1	35.7479	82.9418	180	3.14159	14.3714		16.4757	0
16541	Thu Mar 23 14:06:21 2017_x000D_	33.6722	68.1866	126.689	2.21115	1	35.7479	82.9418	180	3.14159	14.9005		8.61148	0
16542	Thu Mar 23 14:06:21 2017_x000D_	33.4638	67.9892	130.14	2.27138	1	35.7479	82.9418	180	3.14159	15.126		11.0191	0
16543	Thu Mar 23 14:06:21 2017_x000D_	33.2523	67.6889	128.346	2.24005	1	35.7479	82.9418	180	3.14159	15.4557		8.62822	0
16544	Thu Mar 23 14:06:21 2017_x000D_	33.0437	67.4909	128.347	2.24008	1	35.7479	82.9418	180	3.14159	15.6858		13.6879	14.6947
16545	Thu Mar 23 14:06:21 2017_x000D_	32.8292	67.0882	128.344	2.24003	1	35.3035	83.1478	180	3.14159	16.2491		12.9573	0
16546	Thu Mar 23 14:06:21 2017_x000D_	32.5158	66.791	132.398	2.31077	1	35.3035	83.1478	180	3.14159	16.5927		15.3007	0
16547	Thu Mar 23 14:06:21 2017_x000D_	32.199	66.3913	142.422	2.48574	1	35.3035	83.1478	180	3.14159	17.0417		4.31652	0
16548	Thu Mar 23 14:06:21 2017_x000D_	32.0944	66.2925	151.1	2.63719	1	35.3035	83.1478	180	3.14159	17.1581		6.81997	32.5952
16549	Thu Mar 23 14:06:21 2017_x000D_	31.8881	66.197	161.418	2.81728	1	34.2174	83.1181	180	3.14159	17.0807		9.6365	0
16550	Thu Mar 23 14:06:21 2017_x000D_	31.5804	66.1048	176.056	3.07275	1	34.2174	83.1181	180	3.14159	17.2164		3.03782	0
16551	Thu Mar 23 14:06:21 2017_x000D_	31.4792	66.1083	181.814	3.17326	1	34.2174	83.1181	180	3.14159	17.2288		3.04981	0
16552	Thu Mar 23 14:06:21 2017_x000D_	31.3776	66.1118	193.207	3.37209	1	34.2174	83.1181	180	3.14159	17.2418		12.1893	0
16553	Thu Mar 23 14:06:21 2017_x000D_	30.9715	66.1249	205.918	3.59395	1	34.2174	83.1181	180	3.14159	17.3004		3.04351	20.5103
16554	Thu Mar 23 14:06:21 2017_x000D_	30.8701	66.1281	212.436	3.70771	1	33.5756	82.8825	180	3.14159	16.9714		8.66666	0
16555	Thu Mar 23 14:06:21 2017_x000D_	30.6731	66.3394	224.993	3.92686	1	33.5756	82.8825	180	3.14159	16.7958		8.6728	0
16556	Thu Mar 23 14:06:21 2017_x000D_	30.4758	66.5507	229.078	3.99816	1	33.5756	82.8825	180	3.14159	16.6234		8.68128	0
16557	Thu Mar 23 14:06:21 2017_x000D_	30.2783	66.7622	229.078	3.99816	1	33.5756	82.8825	180	3.14159	16.4541		23.9916	9.14951
16558	Thu Mar 23 14:06:21 2017_x000D_	29.7875	67.3936	226.963	3.96126	1	33.3683	82.6588	225	3.92699	15.6796		8.68347	0
16559	Thu Mar 23 14:06:21 2017_x000D_	29.59	67.6052	226.963	3.96126	1	33.3683	82.6588	225	3.92699	15.5205		21.7138	0
16560	Thu Mar 23 14:06:21 2017_x000D_	29.096	68.1342	222.887	3.89012	1	33.3683	82.6588	225	3.92699	15.1399		8.68333	0
16561	Thu Mar 23 14:06:22 2017_x000D_	28.8984	68.3457	222.888	3.89012	1	33.3683	82.6588	225	3.92699	14.9948		11.0833	26.7728
16562	Thu Mar 23 14:06:22 2017_x000D_	28.7039	68.6598	220.638	3.85086	1	32.5092	82.4172	225	3.92699	14.274		17.8848	0
16563	Thu Mar 23 14:06:22 2017_x000D_	28.2036	68.984	216.491	3.77848	1	32.5092	82.4172	225	3.92699	14.1063		11.067	0
16564	Thu Mar 23 14:06:22 2017_x000D_	27.9039	69.1991	214.889	3.75052	1	32.5092	82.4172	225	3.92699	13.9974		11.058	0
16565	Thu Mar 23 14:06:22 2017_x000D_	27.6045	69.4141	216.491	3.77848	1	32.5092	82.4172	225	3.92699	13.8974		17.8981	0
16566	Thu Mar 23 14:06:22 2017_x000D_	27.1038	69.7385	212.451	3.70796	1	32.5092	82.4172	225	3.92699	13.7829		9.68612	28.9717
16567	Thu Mar 23 14:06:22 2017_x000D_	26.8012	69.8511	216.49	3.77846	1	31.6598	81.9577	225	3.92699	13.0451		17.3838	0
16568	Thu Mar 23 14:06:22 2017_x000D_	26.4057	70.2746	216.491	3.77848	1	31.6598	81.9577	225	3.92699	12.8102		9.69279	0
16569	Thu Mar 23 14:06:22 2017_x000D_	26.1029	70.3873	220.635	3.8508	1	31.6598	81.9577	225	3.92699	12.8356		19.6751	0
16570	Thu Mar 23 14:06:22 2017_x000D_	25.6052	70.8144	218.848	3.81962	1	31.6598	81.9577	225	3.92699	12.6819		8.69619	0
16571	Thu Mar 23 14:06:22 2017_x000D_	25.4074	71.0263	218.848	3.81963	1	31.6598	81.9577	225	3.92699	12.5932		19.6751	0
16572	Thu Mar 23 14:06:22 2017_x000D_	24.9097	71.4534	220.635	3.85081	1	31.6598	81.9577	225	3.92699	12.4862		9.7128	0
16573	Thu Mar 23 14:06:22 2017_x000D_	24.6063	71.5664	216.491	3.77847	1	31.6598	81.9577	225	3.92699	12.5591		8.69824	0
16574	Thu Mar 23 14:06:22 2017_x000D_	24.4084	71.7783	216.491	3.77848	1	31.6598	81.9577	225	3.92699	12.4981		9.70613	26.7851
16575	Thu Mar 23 14:06:22 2017_x000D_	24.1052	71.8912	220.633	3.85078	1	30.8003	81.716	225	3.92699	11.8891		19.6943	0
16576	Thu Mar 23 14:06:22 2017_x000D_	23.607	72.3187	218.847	3.8196	1	30.8003	81.716	225	3.92699	11.8344		11.082	0
16577	Thu Mar 23 14:06:22 2017_x000D_	23.3069	72.5341	220.633	3.85077	1	30.8003	81.716	225	3.92699	11.8515		19.7027	0
16578	Thu Mar 23 14:06:22 2017_x000D_	22.8085	72.9618	218.847	3.8196	1	30.8003	81.716	225	3.92699	11.8535		11.0862	33.1528
16579	Thu Mar 23 14:06:22 2017_x000D_	22.5083	73.1773	220.633	3.85077	1	29.7233	81.4684	225	3.92699	10.9908		21.7626	0
16580	Thu Mar 23 14:06:22 2017_x000D_	22.0132	73.7075	221.066	3.85833	1	29.7233	81.4684	225	3.92699	10.9397		6.88278	0
16581	Thu Mar 23 14:06:22 2017_x000D_	21.8117	73.8172	218.848	3.81961	1	29.7233	81.4684	225	3.92699	11.0061		11.0904	0
16582	Thu Mar 23 14:06:23 2017_x000D_	21.5114	74.0328	220.633	3.85077	1	29.7233	81.4684	225	3.92699	11.0781		17.4134	26.0979
16583	Thu Mar 23 14:06:23 2017_x000D_	21.1152	74.457	220.633	3.85078	1	28.8537	81.4445	225	3.92699	10.4264		8.70672	0
16584	Thu Mar 23 14:06:23 2017_x000D_	20.9171	74.6691	220.634	3.85078	1	28.8537	81.4445	225	3.92699	10.4353		22.2066	0
16585	Thu Mar 23 14:06:23 2017_x000D_	20.3158	75.1008	220.633	3.85077	1	28.8537	81.4445	225	3.92699	10.6366		8.70892	0
16586	Thu Mar 23 14:06:23 2017_x000D_	20.1177	75.313	220.633	3.85077	1	28.8537	81.4445	225	3.92699	10.673		15.3985	0
16587	Thu Mar 23 14:06:23 2017_x000D_	19.7179	75.6349	222.881	3.89001	1	28.8537	81.4445	225	3.92699	10.8266		6.89092	91.4856
16588	Thu Mar 23 14:06:23 2017_x000D_	19.5162	75.7448	220.633	3.85077	1	25.8191	81.1432	225	3.92699	8.29875		17.4241	0
16589	Thu Mar 23 14:06:23 2017_x000D_	19.1198	76.1693	220.633	3.85077	1	25.8191	81.1432	225	3.92699	8.34388		8.71096	0
16590	Thu Mar 23 14:06:23 2017_x000D_	18.9216	76.3815	220.634	3.85078	1	25.8191	81.1432	225	3.92699	8.38149		6.89356	0
16591	Thu Mar 23 14:06:23 2017_x000D_	18.7198	76.4914	218.235	3.80892	1	25.8191	81.1432	225	3.92699	8.4876		6.89092	52.2225
16592	Thu Mar 23 14:06:23 2017_x000D_	18.5181	76.6013	220.633	3.85076	1	24.079	81.0956	225	3.92699	7.14999		13.077	0
16593	Thu Mar 23 14:06:23 2017_x000D_	18.2205	76.9198	216.496	3.77857	1	24.079	81.0956	225	3.92699	7.1944		6.89499	0
16594	Thu Mar 23 14:06:23 2017_x000D_	18.0187	77.0298	218.849	3.81963	1	24.079	81.0956	225	3.92699	7.29781		11.112	0
16595	Thu Mar 23 14:06:23 2017_x000D_	17.7178	77.2458	220.632	3.85076	1	24.079	81.0956	225	3.92699	7.43544		8.7174	0
16596	Thu Mar 23 14:06:23 2017_x000D_	17.5195	77.4582	220.633	3.85076	1	24.079	81.0956	225	3.92699	7.50051		11.1228	0
16597	Thu Mar 23 14:06:23 2017_x000D_	17.2183	77.6744	218.849	3.81963	1	24.079	81.0956	225	3.92699	7.66641		6.9017	0
16598	Thu Mar 23 14:06:23 2017_x000D_	17.0163	77.7845	216.496	3.77857	1	24.079	81.0956	225	3.92699	7.80033		6.88514	0
16599	Thu Mar 23 14:06:23 2017_x000D_	16.9206	77.9931	214.901	3.75072	1	24.079	81.0956	225	3.92699	7.80181		4.36779	0
16600	Thu Mar 23 14:06:23 2017_x000D_	16.8209	78.0992	200.499	3.49936	1	24.079	81.0956	225	3.92699	7.85229		3.07458	78.7439
16601	Thu Mar 23 14:06:23 2017_x000D_	16.8167	77.9968	190.641	3.32732	1	21.4583	81.2422	225	3.92699	5.66366		6.8732	0
16602	Thu Mar 23 14:06:23 2017_x000D_	17.0255	78.0911	182.152	3.17915	1	21.4583	81.2422	225	3.92699	5.43867		3.0751	0
16603	Thu Mar 23 14:06:23 2017_x000D_	17.1279	78.0865	164.678	2.87418	1	21.4583	81.2422	225	3.92699	5.35825		0.0268328	0
16604	Thu Mar 23 14:06:24 2017_x000D_	17.1283	78.0857	143.542	2.50528	1	21.4583	81.2422	225	3.92699	5.35839		3.07979	33.4145
16605	Thu Mar 23 14:06:24 2017_x000D_	17.0257	78.0892	137.189	2.3944	1	20.3605	81.4304	225	3.92699	4.72065		0.0108167	0
16606	Thu Mar 23 14:06:24 2017_x000D_	17.026	78.089	129.032	2.25203	1	20.3605	81.4304	225	3.92699	4.72058		6.87244	0
16607	Thu Mar 23 14:06:24 2017_x000D_	16.8175	77.9941	114.938	2.00604	1	20.3605	81.4304	225	3.92699	4.93569		6.85213	0
16608	Thu Mar 23 14:06:24 2017_x000D_	16.7081	77.7936	106.809	1.86417	1	20.3605	81.4304	225	3.92699	5.15425		3.07369	9.3287
16609	Thu Mar 23 14:06:24 2017_x000D_	16.7047	77.6912	100.566	1.7552	1	20.1332	81.6426	225	3.92699	5.23146		24.781	0
16610	Thu Mar 23 14:06:24 2017_x000D_	16.5732	76.8757	103.356	1.80391	1	20.1332	81.6426	225	3.92699	5.94953		12.6757	0
16611	Thu Mar 23 14:06:24 2017_x000D_	16.4562	76.4697	100.566	1.75521	1	20.1332	81.6426	225	3.92699	6.34659		24.8116	0
16612	Thu Mar 23 14:06:24 2017_x000D_	16.3245	75.6532	103.355	1.80389	1	20.1332	81.6426	225	3.92699	7.09782		15.6985	6.53348
16613	Thu Mar 23 14:06:24 2017_x000D_	16.2035	75.1441	106.801	1.86402	1	19.9155	81.6366	225	3.92699	7.47874		25.4144	0
16614	Thu Mar 23 14:06:24 2017_x000D_	15.9685	74.3302	112.297	1.95995	1	19.9155	81.6366	225	3.92699	8.30435		6.89116	0
16615	Thu Mar 23 14:06:24 2017_x000D_	15.8584	74.1286	109.591	1.91273	1	19.9155	81.6366	225	3.92699	8.53406		12.7181	0
16616	Thu Mar 23 14:06:24 2017_x000D_	15.7408	73.7213	112.296	1.95994	1	19.9155	81.6366	225	3.92699	8.94875		9.75807	0
16617	Thu Mar 23 14:06:24 2017_x000D_	15.6267	73.4167	116.041	2.0253	1	19.9155	81.6366	225	3.92699	9.27149		19.5302	6.54934
16618	Thu Mar 23 14:06:24 2017_x000D_	15.3985	72.807	121.138	2.11425	1	19.9059	81.8547	225	3.92699	10.1083		8.74783	0
16619	Thu Mar 23 14:06:24 2017_x000D_	15.1849	72.6085	121.14	2.1143	1	19.9059	81.8547	225	3.92699	10.3817		18.0283	0
16620	Thu Mar 23 14:06:24 2017_x000D_	14.857	72.1049	124.993	2.18154	1	19.9059	81.8547	225	3.92699	10.9795		11.1494	0
16621	Thu Mar 23 14:06:24 2017_x000D_	14.6397	71.8034	126.596	2.20952	1	19.9059	81.8547	225	3.92699	11.3473		18.05	14.7096
16622	Thu Mar 23 14:06:24 2017_x000D_	14.3117	71.299	122.554	2.13896	1	19.461	82.0608	225	3.92699	11.9303		9.78757	0
16623	Thu Mar 23 14:06:24 2017_x000D_	14.1972	70.9935	126.592	2.20944	1	19.461	82.0608	225	3.92699	12.2553		19.8576	0
16624	Thu Mar 23 14:06:24 2017_x000D_	13.7653	70.4919	124.992	2.18152	1	19.461	82.0608	225	3.92699	12.895		11.177	0
16625	Thu Mar 23 14:06:25 2017_x000D_	13.5474	70.1897	126.593	2.20947	1	19.461	82.0608	225	3.92699	13.2625		11.1926	19.5973
16626	Thu Mar 23 14:06:25 2017_x000D_	13.3293	69.887	124.992	2.18153	1	18.808	82.043	225	3.92699	13.3336		18.0908	0
16627	Thu Mar 23 14:06:25 2017_x000D_	13.0005	69.3815	124.093	2.16584	1	18.808	82.043	225	3.92699	13.9298		11.2059	0
16628	Thu Mar 23 14:06:25 2017_x000D_	12.7822	69.0784	122.557	2.13902	1	18.808	82.043	225	3.92699	14.2965		13.8927	0
16629	Thu Mar 23 14:06:25 2017_x000D_	12.56	68.6721	122.556	2.139	1	18.808	82.043	225	3.92699	14.7587		8.8006	0
16630	Thu Mar 23 14:06:25 2017_x000D_	12.3453	68.4722	122.558	2.13904	1	18.808	82.043	225	3.92699	15.0311		20.8576	39.1976
16631	Thu Mar 23 14:06:25 2017_x000D_	12.0119	67.8621	119.995	2.0943	1	17.5019	82.0073	225	3.92699	15.1732		6.96252	0
16632	Thu Mar 23 14:06:25 2017_x000D_	11.9005	67.6585	122.556	2.13901	1	17.5019	82.0073	225	3.92699	15.4034		6.95293	0
16633	Thu Mar 23 14:06:25 2017_x000D_	11.7894	67.4551	119.994	2.09429	1	17.5019	82.0073	225	3.92699	15.6333		8.81536	0
16634	Thu Mar 23 14:06:25 2017_x000D_	11.5744	67.2548	119.997	2.09434	1	17.5019	82.0073	225	3.92699	15.8988		16.7724	39.6391
16635	Thu Mar 23 14:06:25 2017_x000D_	11.3478	66.7437	118.667	2.07112	1	16.2052	81.7535	225	3.92699	15.7762		6.21718	0
16636	Thu Mar 23 14:06:25 2017_x000D_	11.3402	66.5366	118.664	2.07107	1	16.2052	81.7535	225	3.92699	15.9757		15.5944	0
16637	Thu Mar 23 14:06:25 2017_x000D_	11.0136	66.1322	116.072	2.02584	1	16.2052	81.7535	225	3.92699	16.4614		6.97999	0
16638	Thu Mar 23 14:06:25 2017_x000D_	10.9019	65.9281	118.667	2.07113	1	16.2052	81.7535	225	3.92699	16.6904		13.9504	26.1398
16639	Thu Mar 23 14:06:25 2017_x000D_	10.6788	65.5201	118.667	2.07113	1	15.3342	81.7297	225	3.92699	16.8649		6.22629	0
16640	Thu Mar 23 14:06:25 2017_x000D_	10.6711	65.3127	118.664	2.07107	1	15.3342	81.7297	225	3.92699	17.0664		11.2593	0
16641	Thu Mar 23 14:06:25 2017_x000D_	10.4517	65.0082	119.992	2.09426	1	15.3342	81.7297	225	3.92699	17.4197		0	0
16642	Thu Mar 23 14:06:25 2017_x000D_	10.4517	65.0082	119.992	2.09426	1	15.3342	81.7297	225	3.92699	17.4197		11.2732	58.1056
16643	Thu Mar 23 14:06:25 2017_x000D_	10.2322	64.7032	118.667	2.07113	1	13.6299	80.8095	225	3.92699	16.4608		9.87394	0
16644	Thu Mar 23 14:06:25 2017_x000D_	10.1167	64.395	114.949	2.00623	1	13.6299	80.8095	225	3.92699	16.7863		9.87079	0
16645	Thu Mar 23 14:06:25 2017_x000D_	10.0015	64.0868	106.174	1.85309	1	13.6299	80.8095	225	3.92699	17.1118		6.9751	0
16646	Thu Mar 23 14:06:26 2017_x000D_	9.89014	63.8827	97.8565	1.70792	1	13.6299	80.8095	225	3.92699	17.335		3.10081	0
16647	Thu Mar 23 14:06:26 2017_x000D_	9.88661	63.7794	86.1159	1.50301	1	13.6299	80.8095	225	3.92699	17.4366		3.11605	45.9085
16648	Thu Mar 23 14:06:26 2017_x000D_	9.88284	63.6756	80.795	1.41014	1	12.5881	79.6886	225	3.92699	16.2399		6.21432	0
16649	Thu Mar 23 14:06:26 2017_x000D_	9.87512	63.4686	68.0728	1.18809	1	12.5881	79.6886	225	3.92699	16.4453		4.38612	0
16650	Thu Mar 23 14:06:26 2017_x000D_	9.97518	63.362	59.0667	1.03091	1	12.5881	79.6886	225	3.92699	16.5344		6.94495	0
16651	Thu Mar 23 14:06:26 2017_x000D_	10.0713	63.1514	53.2688	0.929716	1	12.5881	79.6886	225	3.92699	16.7276		13.1763	64.9947
16652	Thu Mar 23 14:06:26 2017_x000D_	10.3715	62.8308	40.494	0.706753	1	11.3564	77.9063	228.636	3.99046	15.1076		8.78305	0
16653	Thu Mar 23 14:06:26 2017_x000D_	10.5714	62.6169	32.2447	0.562777	1	11.3564	77.9063	228.636	3.99046	15.3095		13.8981	0
16654	Thu Mar 23 14:06:26 2017_x000D_	10.9791	62.3969	19.2398	0.335798	1	11.3564	77.9063	228.636	3.99046	15.514		6.95708	0
16655	Thu Mar 23 14:06:26 2017_x000D_	11.1832	62.2868	16.4473	0.287059	1	11.3564	77.9063	228.636	3.99046	15.6205		15.8715	74.141
16656	Thu Mar 23 14:06:26 2017_x000D_	11.6986	62.1674	7.3941	0.129051	1	9.91543	75.8985	255.308	4.45597	13.8464		12.4734	0
16657	Thu Mar 23 14:06:26 2017_x000D_	12.1142	62.1552	7.39522	0.129071	1	9.91543	75.8985	255.308	4.45597	13.9181		24.9317	0
16658	Thu Mar 23 14:06:26 2017_x000D_	12.9449	62.1309	7.39746	0.12911	1	9.91543	75.8985	255.308	4.45597	14.097		0	0
16659	Thu Mar 23 14:06:26 2017_x000D_	12.9449	62.1309	7.39746	0.12911	1	9.91543	75.8985	255.308	4.45597	14.097		25.0826	43.7158
16660	Thu Mar 23 14:06:26 2017_x000D_	13.7711	62.0027	4.54356	0.0793001	1	9.31779	74.5695	225	3.92699	13.3325		9.82891	0
16661	Thu Mar 23 14:06:26 2017_x000D_	14.0787	61.8899	7.69409	0.134287	1	9.31779	74.5695	225	3.92699	13.5439		24.8837	0
16662	Thu Mar 23 14:06:26 2017_x000D_	14.9078	61.8656	7.69641	0.134328	1	9.31779	74.5695	225	3.92699	13.8794		9.319	0
16663	Thu Mar 23 14:06:26 2017_x000D_	15.2183	61.8565	7.39802	0.12912	1	9.31779	74.5695	225	3.92699	14.0156		18.8843	0
16664	Thu Mar 23 14:06:26 2017_x000D_	15.8359	61.7348	10.2266	0.178488	1	9.31779	74.5695	225	3.92699	14.395		9.322	32.5424
16665	Thu Mar 23 14:06:26 2017_x000D_	16.1465	61.7257	10.6713	0.18625	1	8.70111	73.6771	255.308	4.45597	14.0808		18.8696	0
16666	Thu Mar 23 14:06:26 2017_x000D_	16.7636	61.604	13.5998	0.237362	1	8.70111	73.6771	255.308	4.45597	14.5177		6.92883	0
16667	Thu Mar 23 14:06:26 2017_x000D_	16.9669	61.4944	16.4671	0.287406	1	8.70111	73.6771	255.308	4.45597	14.7221		6.20361	0
16668	Thu Mar 23 14:06:27 2017_x000D_	17.1736	61.4884	16.4684	0.287427	1	8.70111	73.6771	255.308	4.45597	14.8441		16.6848	27.6007
16669	Thu Mar 23 14:06:27 2017_x000D_	17.6834	61.2661	17.2515	0.301095	1	8.07488	73.0031	225	3.92699	15.1684		9.78638	0
16670	Thu Mar 23 14:06:27 2017_x000D_	17.9896	61.1536	19.2639	0.336219	1	8.07488	73.0031	225	3.92699	15.4503		12.7651	0
16671	Thu Mar 23 14:06:27 2017_x000D_	18.3991	61.038	16.4664	0.287393	1	8.07488	73.0031	225	3.92699	15.8036		16.6729	0
16672	Thu Mar 23 14:06:27 2017_x000D_	18.9086	60.816	23.0117	0.401629	1	8.07488	73.0031	225	3.92699	16.3063		9.77512	20.6617
16673	Thu Mar 23 14:06:27 2017_x000D_	19.2144	60.7035	19.2634	0.33621	1	7.88489	72.3411	250.522	4.37243	16.2417		22.5181	0
16674	Thu Mar 23 14:06:27 2017_x000D_	19.9296	60.4757	20.1792	0.352194	1	7.88489	72.3411	250.522	4.37243	16.9075		9.27676	0
16675	Thu Mar 23 14:06:27 2017_x000D_	20.2387	60.4669	19.2659	0.336254	1	7.88489	72.3411	250.522	4.37243	17.1351		13.8191	0
16676	Thu Mar 23 14:06:27 2017_x000D_	20.644	60.248	19.2644	0.336226	1	7.88489	72.3411	250.522	4.37243	17.5795		19.5376	0
16677	Thu Mar 23 14:06:27 2017_x000D_	21.2553	60.0234	19.2641	0.336223	1	7.88489	72.3411	250.522	4.37243	18.1795		12.728	14.5853
16678	Thu Mar 23 14:06:27 2017_x000D_	21.6636	59.9081	16.4628	0.287331	1	7.68548	71.8977	255.308	4.45597	18.4157		19.5225	0
16679	Thu Mar 23 14:06:27 2017_x000D_	22.2744	59.6836	16.4619	0.287315	1	7.68548	71.8977	255.308	4.45597	19.0268		6.17345	0
16680	Thu Mar 23 14:06:27 2017_x000D_	22.4801	59.6778	16.4631	0.287335	1	7.68548	71.8977	255.308	4.45597	19.1887		19.5092	0
16681	Thu Mar 23 14:06:27 2017_x000D_	23.0905	59.4535	16.4622	0.287319	1	7.68548	71.8977	255.308	4.45597	19.8034		12.712	20.6681
16682	Thu Mar 23 14:06:27 2017_x000D_	23.4983	59.3384	13.5849	0.237102	1	7.49542	71.2355	225	3.92699	19.9407		12.7074	0
16683	Thu Mar 23 14:06:27 2017_x000D_	23.906	59.2235	16.4624	0.287323	1	7.49542	71.2355	225	3.92699	20.337		12.7025	0
16684	Thu Mar 23 14:06:27 2017_x000D_	24.3135	59.1085	13.5841	0.237088	1	7.49542	71.2355	225	3.92699	20.7343		6.89267	0
16685	Thu Mar 23 14:06:27 2017_x000D_	24.5157	58.9994	16.4614	0.287306	1	7.49542	71.2355	225	3.92699	20.9622		12.3228	53.049
16686	Thu Mar 23 14:06:27 2017_x000D_	24.9263	58.9879	16.4638	0.287348	1	7.78875	69.4917	225	3.92699	20.1004		16.5879	0
16687	Thu Mar 23 14:06:27 2017_x000D_	25.4331	58.7668	17.2495	0.301061	1	7.78875	69.4917	225	3.92699	20.6482		9.22861	0
16688	Thu Mar 23 14:06:27 2017_x000D_	25.7406	58.7582	16.464	0.287352	1	7.78875	69.4917	225	3.92699	20.9159		19.4562	0
16689	Thu Mar 23 14:06:28 2017_x000D_	26.3493	58.5344	16.4631	0.287335	1	7.78875	69.4917	225	3.92699	21.5536		6.88332	41.726
16690	Thu Mar 23 14:06:28 2017_x000D_	26.5512	58.4254	19.2692	0.336311	1	8.28165	68.1911	225	3.92699	20.7158		12.6741	0
16691	Thu Mar 23 14:06:28 2017_x000D_	26.9578	58.3107	16.4621	0.287318	1	8.28165	68.1911	225	3.92699	21.1287		6.1493	0
16692	Thu Mar 23 14:06:28 2017_x000D_	27.1627	58.3051	16.4633	0.287339	1	8.28165	68.1911	225	3.92699	21.3126		8.72149	0
16693	Thu Mar 23 14:06:28 2017_x000D_	27.3612	58.0927	16.46	0.287281	1	8.28165	68.1911	225	3.92699	21.5872		12.2896	0
16694	Thu Mar 23 14:06:28 2017_x000D_	27.7707	58.0815	16.4624	0.287322	1	8.28165	68.1911	225	3.92699	21.9551		6.14338	44.3166
16695	Thu Mar 23 14:06:28 2017_x000D_	27.9754	58.0758	16.4636	0.287344	1	8.99294	66.8964	225	3.92699	20.9317		6.87277	0
16696	Thu Mar 23 14:06:28 2017_x000D_	28.1769	57.9668	13.5792	0.237002	1	8.99294	66.8964	225	3.92699	21.1604		6.1403	0
16697	Thu Mar 23 14:06:28 2017_x000D_	28.3815	57.9612	13.5802	0.237019	1	8.99294	66.8964	225	3.92699	21.3484		6.87255	0
16698	Thu Mar 23 14:06:28 2017_x000D_	28.5831	57.8524	16.4626	0.287326	1	8.99294	66.8964	225	3.92699	21.577		16.545	20.8698
16699	Thu Mar 23 14:06:28 2017_x000D_	29.0886	57.6319	23.0319	0.401982	1	9.2395	66.2459	225	3.92699	21.6376		0.003	0
16700	Thu Mar 23 14:06:28 2017_x000D_	29.0887	57.6319	28.393	0.495551	1	9.2395	66.2459	225	3.92699	21.6377		9.76792	0
16701	Thu Mar 23 14:06:28 2017_x000D_	28.9966	57.9442	49.0548	0.856168	1	9.2395	66.2459	225	3.92699	21.4304		0.0108167	0
16702	Thu Mar 23 14:06:28 2017_x000D_	28.9968	57.9439	57.4254	1.00226	1	9.2395	66.2459	225	3.92699	21.4307		4.34467	29.5531
16703	Thu Mar 23 14:06:28 2017_x000D_	28.8978	58.0496	66.7042	1.16421	1	9.71381	65.3825	231.448	4.03953	20.5377		6.90247	0
16704	Thu Mar 23 14:06:28 2017_x000D_	29.0061	58.2526	82.8181	1.44545	1	9.71381	65.3825	231.448	4.03953	20.5676		3.07292	0
16705	Thu Mar 23 14:06:28 2017_x000D_	28.9037	58.2551	91.7079	1.60061	1	9.71381	65.3825	231.448	4.03953	20.4708		3.04381	0
16706	Thu Mar 23 14:06:28 2017_x000D_	29.0051	58.2516	111.73	1.95006	1	9.71381	65.3825	231.448	4.03953	20.5671		3.10068	0
16707	Thu Mar 23 14:06:28 2017_x000D_	29.0017	58.1483	118.015	2.05976	1	9.71381	65.3825	231.448	4.03953	20.5999		11.1558	44.3341
16708	Thu Mar 23 14:06:28 2017_x000D_	28.7874	57.8444	132.279	2.3087	1	10.4254	64.0873	231.448	4.03953	19.3942		6.91853	0
16709	Thu Mar 23 14:06:28 2017_x000D_	28.6789	57.6409	138.465	2.41667	1	10.4254	64.0873	231.448	4.03953	19.3584		4.36914	0
16710	Thu Mar 23 14:06:29 2017_x000D_	28.5734	57.5405	142.678	2.49021	1	10.4254	64.0873	231.448	4.03953	19.2928		4.37338	0
16711	Thu Mar 23 14:06:29 2017_x000D_	28.4678	57.44	146.83	2.56266	1	10.4254	64.0873	231.448	4.03953	19.228		17.9831	35.5775
16712	Thu Mar 23 14:06:29 2017_x000D_	27.9466	57.1439	150.879	2.63334	1	10.9093	63.0046	236.772	4.13245	18.0171		13.7906	0
16713	Thu Mar 23 14:06:29 2017_x000D_	27.5307	56.9481	150.88	2.63336	1	10.9093	63.0046	236.772	4.13245	17.6905		20.7032	0
16714	Thu Mar 23 14:06:29 2017_x000D_	26.9064	56.654	148.44	2.59077	1	10.9093	63.0046	236.772	4.13245	17.2115		13.1431	0
16715	Thu Mar 23 14:06:29 2017_x000D_	26.5894	56.3516	144.475	2.52156	1	10.9093	63.0046	236.772	4.13245	17.0331		19.8234	38.5641
16716	Thu Mar 23 14:06:29 2017_x000D_	26.0639	55.951	142.688	2.49037	1	11.6117	61.928	242.043	4.22444	15.6394		9.76086	0
16717	Thu Mar 23 14:06:29 2017_x000D_	25.7529	55.8554	138.487	2.41705	1	11.6117	61.928	242.043	4.22444	15.3899		19.9017	0
16718	Thu Mar 23 14:06:29 2017_x000D_	25.3259	55.3477	136.373	2.38015	1	11.6117	61.928	242.043	4.22444	15.2112		11.211	0
16719	Thu Mar 23 14:06:29 2017_x000D_	25.1111	55.0419	130.07	2.27015	1	11.6117	61.928	242.043	4.22444	15.1543		8.78907	23.8536
16720	Thu Mar 23 14:06:29 2017_x000D_	24.899	54.8398	130.071	2.27017	1	12.0768	61.2831	246.786	4.30723	14.3501		17.5886	0
16721	Thu Mar 23 14:06:29 2017_x000D_	24.4747	54.4352	130.074	2.27021	1	12.0768	61.2831	246.786	4.30723	14.1634		11.2413	0
16722	Thu Mar 23 14:06:29 2017_x000D_	24.259	54.1288	128.297	2.23921	1	12.0768	61.2831	246.786	4.30723	14.1276		19.944	0
16723	Thu Mar 23 14:06:29 2017_x000D_	23.831	53.6201	130.072	2.27019	1	12.0768	61.2831	246.786	4.30723	14.0315		8.81235	0
16724	Thu Mar 23 14:06:29 2017_x000D_	23.6184	53.4174	130.074	2.27021	1	12.0768	61.2831	246.786	4.30723	13.967		8.81235	50.3476
16725	Thu Mar 23 14:06:29 2017_x000D_	23.4058	53.2147	130.075	2.27023	1	12.7984	59.7679	246.786	4.30723	12.4684		18.2102	0
16726	Thu Mar 23 14:06:29 2017_x000D_	23.0799	52.7026	134.254	2.34318	1	12.7984	59.7679	246.786	4.30723	12.4751		11.2323	0
16727	Thu Mar 23 14:06:29 2017_x000D_	22.7637	52.5021	136.362	2.37996	1	12.7984	59.7679	246.786	4.30723	12.3328		8.82714	0
16728	Thu Mar 23 14:06:29 2017_x000D_	22.5508	52.299	136.362	2.37996	1	12.7984	59.7679	246.786	4.30723	12.2839		17.6671	14.7906
16729	Thu Mar 23 14:06:29 2017_x000D_	22.1246	51.8926	136.362	2.37996	1	13.0358	59.3358	251.055	4.38174	11.7477		8.83779	0
16730	Thu Mar 23 14:06:29 2017_x000D_	21.9114	51.6893	136.362	2.37996	1	13.0358	59.3358	251.055	4.38174	11.7152		22.576	0
16731	Thu Mar 23 14:06:29 2017_x000D_	21.478	51.0741	136.357	2.37987	1	13.0358	59.3358	251.055	4.38174	11.8121		8.85052	0
16732	Thu Mar 23 14:06:30 2017_x000D_	21.2645	50.8705	136.357	2.37987	1	13.0358	59.3358	251.055	4.38174	11.8056		17.7074	48.0927
16733	Thu Mar 23 14:06:30 2017_x000D_	20.8374	50.4631	136.357	2.37987	1	13.5392	57.8138	251.055	4.38174	10.3584		11.2629	0
16734	Thu Mar 23 14:06:30 2017_x000D_	20.5205	50.2618	134.259	2.34326	1	13.5392	57.8138	251.055	4.38174	10.2845		15.6915	0
16735	Thu Mar 23 14:06:30 2017_x000D_	20.1961	49.8515	136.357	2.37987	1	13.5392	57.8138	251.055	4.38174	10.3785		8.87173	0
16736	Thu Mar 23 14:06:30 2017_x000D_	19.9821	49.6474	136.357	2.37987	1	13.5392	57.8138	251.055	4.38174	10.402		8.87173	0
16737	Thu Mar 23 14:06:30 2017_x000D_	19.7681	49.4433	136.357	2.37987	1	13.5392	57.8138	251.055	4.38174	10.4338		8.87597	0
16738	Thu Mar 23 14:06:30 2017_x000D_	19.554	49.2391	136.357	2.37987	1	13.5392	57.8138	251.055	4.38174	10.4739		17.7604	0
16739	Thu Mar 23 14:06:30 2017_x000D_	19.1256	48.8305	136.357	2.37987	1	13.5392	57.8138	251.055	4.38174	10.5786		8.88445	0
16740	Thu Mar 23 14:06:30 2017_x000D_	18.9113	48.6261	136.357	2.37987	1	13.5392	57.8138	251.055	4.38174	10.643		13.3235	0
16741	Thu Mar 23 14:06:30 2017_x000D_	18.5899	48.3196	136.357	2.37987	1	13.5392	57.8138	251.055	4.38174	10.754		8.8951	41.805
16742	Thu Mar 23 14:06:30 2017_x000D_	18.3753	48.115	136.357	2.37987	1	14.0332	56.5108	254.898	4.4488	9.45216		13.3595	0
16743	Thu Mar 23 14:06:30 2017_x000D_	18.0531	47.8076	136.357	2.37987	1	14.0332	56.5108	254.898	4.4488	9.58672		4.43907	0
16744	Thu Mar 23 14:06:30 2017_x000D_	17.946	47.7055	136.357	2.37987	1	14.0332	56.5108	254.898	4.4488	9.63552		4.46235	0
16745	Thu Mar 23 14:06:30 2017_x000D_	17.8384	47.6028	136.357	2.37987	1	14.0332	56.5108	254.898	4.4488	9.68669		8.90783	6.58517
16746	Thu Mar 23 14:06:30 2017_x000D_	17.6235	47.3979	136.357	2.37987	1	14.0427	56.2915	254.898	4.4488	9.5874		4.44114	0
16747	Thu Mar 23 14:06:30 2017_x000D_	17.5164	47.2957	136.357	2.37987	1	14.0427	56.2915	254.898	4.4488	9.64318		13.3658	0
16748	Thu Mar 23 14:06:30 2017_x000D_	17.1941	46.9881	132.016	2.30411	1	14.0427	56.2915	254.898	4.4488	9.82266		3.15196	0
16749	Thu Mar 23 14:06:30 2017_x000D_	17.1904	46.8831	130.099	2.27065	1	14.0427	56.2915	254.898	4.4488	9.92099		9.97973	26.3469
16750	Thu Mar 23 14:06:30 2017_x000D_	17.3058	47.1951	112.951	1.97136	1	14.0809	55.4141	254.898	4.4488	8.82904		6.29502	0
16751	Thu Mar 23 14:06:30 2017_x000D_	17.3133	47.4048	107.307	1.87287	1	14.0809	55.4141	254.898	4.4488	8.63697		9.43177	0
16752	Thu Mar 23 14:06:30 2017_x000D_	17.3243	47.719	100.841	1.76001	1	14.0809	55.4141	254.898	4.4488	8.3507		4.39803	0
16753	Thu Mar 23 14:06:31 2017_x000D_	17.2243	47.8262	91.9623	1.60505	1	14.0809	55.4141	254.898	4.4488	8.21323		7.07454	0
16754	Thu Mar 23 14:06:31 2017_x000D_	17.3356	48.0341	76.5105	1.33536	1	14.0809	55.4141	254.898	4.4488	8.06582		3.11498	41.4645
16755	Thu Mar 23 14:06:31 2017_x000D_	17.2318	48.0367	68.0635	1.18793	1	13.7013	54.0851	254.898	4.4488	7.0034		0.0201246	0
16756	Thu Mar 23 14:06:31 2017_x000D_	17.2315	48.0373	55.0737	0.961217	1	13.7013	54.0851	254.898	4.4488	7.00273		0.0108167	0
16757	Thu Mar 23 14:06:31 2017_x000D_	17.2313	48.0376	46.8562	0.817795	1	13.7013	54.0851	254.898	4.4488	7.00237		6.96927	0
16758	Thu Mar 23 14:06:31 2017_x000D_	17.3274	47.8261	32.1212	0.56062	1	13.7013	54.0851	254.898	4.4488	7.23351		3.1117	41.4806
16759	Thu Mar 23 14:06:31 2017_x000D_	17.4311	47.8239	30.6901	0.535643	1	13.3215	52.7556	254.898	4.4488	6.41954		13.8888	0
16760	Thu Mar 23 14:06:31 2017_x000D_	17.8392	47.6053	25.5221	0.445445	1	13.3215	52.7556	254.898	4.4488	6.85093		6.94307	0
16761	Thu Mar 23 14:06:31 2017_x000D_	18.0432	47.496	22.7696	0.397405	1	13.3215	52.7556	254.898	4.4488	7.06809		13.8874	0
16762	Thu Mar 23 14:06:31 2017_x000D_	18.4513	47.2775	22.7688	0.39739	1	13.3215	52.7556	254.898	4.4488	7.50496		9.81453	35.2981
16763	Thu Mar 23 14:06:31 2017_x000D_	18.7589	47.1661	24.3762	0.425444	1	12.9321	51.6453	255.308	4.45597	7.34948		23.6437	0
16764	Thu Mar 23 14:06:31 2017_x000D_	19.4747	46.8363	28.1651	0.491574	1	12.9321	51.6453	255.308	4.45597	8.11986		6.22047	0
16765	Thu Mar 23 14:06:31 2017_x000D_	19.682	46.8318	28.1666	0.491601	1	12.9321	51.6453	255.308	4.45597	8.29041		20.8075	0
16766	Thu Mar 23 14:06:31 2017_x000D_	20.2935	46.5045	30.6949	0.535727	1	12.9321	51.6453	255.308	4.45597	8.97875		11.1894	9.23259
16767	Thu Mar 23 14:06:31 2017_x000D_	20.5975	46.2884	32.1273	0.560726	1	12.7231	51.4194	255.308	4.45597	9.39858		15.5118	0
16768	Thu Mar 23 14:06:31 2017_x000D_	21.0015	45.9657	34.6036	0.603947	1	12.7231	51.4194	255.308	4.45597	9.91336		11.1877	0
16769	Thu Mar 23 14:06:31 2017_x000D_	21.3055	45.7497	36.231	0.632351	1	12.7231	51.4194	255.308	4.45597	10.2861		8.78481	0
16770	Thu Mar 23 14:06:31 2017_x000D_	21.5057	45.536	36.2304	0.63234	1	12.7231	51.4194	255.308	4.45597	10.5711		18.0752	41.5082
16771	Thu Mar 23 14:06:31 2017_x000D_	22.0131	45.2111	40.4425	0.705854	1	12.3431	50.089	255.308	4.45597	10.8306		11.1703	0
16772	Thu Mar 23 14:06:31 2017_x000D_	22.3166	44.9954	38.6273	0.674174	1	12.3431	50.089	255.308	4.45597	11.1989		15.4987	0
16773	Thu Mar 23 14:06:31 2017_x000D_	22.7202	44.6729	36.2307	0.632344	1	12.3431	50.089	255.308	4.45597	11.7055		11.1661	0
16774	Thu Mar 23 14:06:31 2017_x000D_	23.0236	44.4573	34.6025	0.603927	1	12.3431	50.089	255.308	4.45597	12.0743		19.8547	0
16775	Thu Mar 23 14:06:32 2017_x000D_	23.5273	44.028	36.2301	0.632335	1	12.3431	50.089	255.308	4.45597	12.7209		9.77839	6.59416
16776	Thu Mar 23 14:06:32 2017_x000D_	23.8338	43.9171	32.1232	0.560656	1	12.3526	49.8694	255.308	4.45597	12.9324		21.9481	0
16777	Thu Mar 23 14:06:32 2017_x000D_	24.3341	43.3833	36.2297	0.632327	1	12.3526	49.8694	255.308	4.45597	13.6245		12.7491	0
16778	Thu Mar 23 14:06:32 2017_x000D_	24.7438	43.2704	33.6879	0.587965	1	12.3526	49.8694	255.308	4.45597	14.0388		8.7762	0
16779	Thu Mar 23 14:06:32 2017_x000D_	24.9439	43.057	38.6286	0.674196	1	12.3526	49.8694	255.308	4.45597	14.3161		12.7454	79.349
16780	Thu Mar 23 14:06:32 2017_x000D_	25.3535	42.9442	36.2325	0.632376	1	12.2481	47.2265	255.308	4.45597	13.7873		21.927	0
16781	Thu Mar 23 14:06:32 2017_x000D_	25.8532	42.4108	36.9513	0.644922	1	12.2481	47.2265	255.308	4.45597	14.4322		13.1592	0
16782	Thu Mar 23 14:06:32 2017_x000D_	26.1531	42.0907	36.23	0.632333	1	12.2481	47.2265	255.308	4.45597	14.8231		19.5309	0
16783	Thu Mar 23 14:06:32 2017_x000D_	26.7654	41.8695	36.2321	0.632369	1	12.2481	47.2265	255.308	4.45597	15.4742		13.1466	26.3978
16784	Thu Mar 23 14:06:32 2017_x000D_	27.0649	41.5496	32.1193	0.560587	1	12.2862	46.3474	255.308	4.45597	15.538		15.4668	0
16785	Thu Mar 23 14:06:32 2017_x000D_	27.4677	41.2278	34.6008	0.603898	1	12.2862	46.3474	255.308	4.45597	16.0215		9.76123	0
16786	Thu Mar 23 14:06:32 2017_x000D_	27.7737	41.1172	33.6864	0.587939	1	12.2862	46.3474	255.308	4.45597	16.3468		8.76566	0
16787	Thu Mar 23 14:06:32 2017_x000D_	27.9735	40.904	33.6856	0.587924	1	12.2862	46.3474	255.308	4.45597	16.6049		18.0037	0
16788	Thu Mar 23 14:06:32 2017_x000D_	28.4789	40.5804	34.6013	0.603907	1	12.2862	46.3474	255.308	4.45597	17.189		9.75354	52.8134
16789	Thu Mar 23 14:06:32 2017_x000D_	28.7847	40.47	33.6867	0.587945	1	12.3623	44.5886	255.308	4.45597	16.931		15.4561	0
16790	Thu Mar 23 14:06:32 2017_x000D_	29.1872	40.1484	36.2326	0.632378	1	12.3623	44.5886	255.308	4.45597	17.4009		6.8933	0
16791	Thu Mar 23 14:06:32 2017_x000D_	29.3898	40.04	33.6864	0.587939	1	12.3623	44.5886	255.308	4.45597	17.6246		8.75937	0
16792	Thu Mar 23 14:06:32 2017_x000D_	29.5894	39.8269	33.6856	0.587924	1	12.3623	44.5886	255.308	4.45597	17.8731		13.7892	62.8669
16793	Thu Mar 23 14:06:32 2017_x000D_	29.9947	39.6101	33.6862	0.587935	1	13.1043	42.6288	255.308	4.45597	17.158		11.127	0
16794	Thu Mar 23 14:06:32 2017_x000D_	30.297	39.3952	32.1178	0.560561	1	13.1043	42.6288	255.308	4.45597	17.4941		8.75513	0
16795	Thu Mar 23 14:06:32 2017_x000D_	30.4965	39.1822	32.1167	0.560543	1	13.1043	42.6288	255.308	4.45597	17.7304		6.16895	0
16796	Thu Mar 23 14:06:33 2017_x000D_	30.7021	39.1786	32.1182	0.560569	1	13.1043	42.6288	255.308	4.45597	17.9328		6.8933	38.6858
16797	Thu Mar 23 14:06:33 2017_x000D_	30.9047	39.0702	34.603	0.603936	1	13.8083	41.5484	266.65	4.65391	17.2751		8.75103	0
16798	Thu Mar 23 14:06:33 2017_x000D_	31.104	38.8572	29.4991	0.514856	1	13.8083	41.5484	266.65	4.65391	17.5038		6.89047	0
16799	Thu Mar 23 14:06:33 2017_x000D_	31.3066	38.749	32.1176	0.560558	1	13.8083	41.5484	266.65	4.65391	17.7208		6.88924	0
16800	Thu Mar 23 14:06:33 2017_x000D_	31.5091	38.6407	34.6029	0.603934	1	13.8083	41.5484	266.65	4.65391	17.938		4.38283	47.8504
16801	Thu Mar 23 14:06:33 2017_x000D_	31.609	38.5341	38.6348	0.674305	1	14.7407	40.2543	266.65	4.65391	16.9558		3.09977	0
16802	Thu Mar 23 14:06:33 2017_x000D_	31.7123	38.5318	57.4416	1.00254	1	14.7407	40.2543	266.65	4.65391	17.0588		4.36792	0
16803	Thu Mar 23 14:06:33 2017_x000D_	31.6127	38.638	61.4911	1.07322	1	14.7407	40.2543	266.65	4.65391	16.9492		3.12738	0
16804	Thu Mar 23 14:06:33 2017_x000D_	31.6158	38.7422	73.4669	1.28224	1	14.7407	40.2543	266.65	4.65391	16.9427		3.13021	0
16805	Thu Mar 23 14:06:33 2017_x000D_	31.6187	38.8465	79.9401	1.39522	1	14.7407	40.2543	266.65	4.65391	16.9366		7.00048	90.2696
16806	Thu Mar 23 14:06:33 2017_x000D_	31.7268	39.0533	100.423	1.75271	1	16.5963	37.8856	271.485	4.7383	15.1755		3.13912	0
16807	Thu Mar 23 14:06:33 2017_x000D_	31.7296	39.1579	106.834	1.8646	1	16.5963	37.8856	271.485	4.7383	15.1867		4.35609	0
16808	Thu Mar 23 14:06:33 2017_x000D_	31.8283	39.0514	129.521	2.26056	1	16.5963	37.8856	271.485	4.7383	15.2765		0.0108167	0
16809	Thu Mar 23 14:06:33 2017_x000D_	31.828	39.0516	137.879	2.40644	1	16.5963	37.8856	271.485	4.7383	15.2763		4.42365	61.1866
16810	Thu Mar 23 14:06:33 2017_x000D_	31.7219	38.9492	150.23	2.622	1	17.9764	36.3839	271.485	4.7383	13.9828		0.00948683	0
16811	Thu Mar 23 14:06:33 2017_x000D_	31.722	38.9495	155.503	2.71403	1	17.9764	36.3839	271.485	4.7383	13.983		8.83846	0
16812	Thu Mar 23 14:06:33 2017_x000D_	31.5105	38.7444	168.923	2.94826	1	17.9764	36.3839	271.485	4.7383	13.7384		3.14538	0
16813	Thu Mar 23 14:06:33 2017_x000D_	31.5136	38.8492	171.883	2.99992	1	17.9764	36.3839	271.485	4.7383	13.7599		6.94485	18.763
16814	Thu Mar 23 14:06:33 2017_x000D_	31.3053	38.7482	174.89	3.05241	1	18.4332	35.9567	271.485	4.7383	13.1713		24.9071	0
16815	Thu Mar 23 14:06:33 2017_x000D_	30.48	38.6578	171.882	2.9999	1	18.4332	35.9567	271.485	4.7383	12.3459		12.7787	0
16816	Thu Mar 23 14:06:33 2017_x000D_	30.0654	38.5601	168.926	2.94832	1	18.4332	35.9567	271.485	4.7383	11.92		21.8791	0
16817	Thu Mar 23 14:06:34 2017_x000D_	29.342	38.4675	159.487	2.78357	1	18.4332	35.9567	271.485	4.7383	11.194		11.2709	0
16818	Thu Mar 23 14:06:34 2017_x000D_	29.0269	38.2629	152.822	2.66725	1	18.4332	35.9567	271.485	4.7383	10.8418		13.9407	61.1973
16819	Thu Mar 23 14:06:34 2017_x000D_	28.6087	38.0603	152.822	2.66725	1	19.8135	34.4547	275.836	4.81425	9.50557		23.7308	0
16820	Thu Mar 23 14:06:34 2017_x000D_	27.8778	37.7578	148.727	2.59578	1	19.8135	34.4547	275.836	4.81425	8.71455		11.3709	0
16821	Thu Mar 23 14:06:34 2017_x000D_	27.662	37.4462	146.231	2.55222	1	19.8135	34.4547	275.836	4.81425	8.39929		13.9743	0
16822	Thu Mar 23 14:06:34 2017_x000D_	27.2428	37.2431	146.234	2.55226	1	19.8135	34.4547	275.836	4.81425	7.93534		22.2507	42.5159
16823	Thu Mar 23 14:06:34 2017_x000D_	26.7108	36.7263	142.113	2.48033	1	20.7371	33.3798	275.836	4.81425	6.8472		13.9944	0
16824	Thu Mar 23 14:06:34 2017_x000D_	26.291	36.5229	142.116	2.4804	1	20.7371	33.3798	275.836	4.81425	6.38161		17.8274	0
16825	Thu Mar 23 14:06:34 2017_x000D_	25.8646	36.109	142.114	2.48035	1	20.7371	33.3798	275.836	4.81425	5.8086		11.3335	0
16826	Thu Mar 23 14:06:34 2017_x000D_	25.5476	35.9035	143.887	2.5113	1	20.7371	33.3798	275.836	4.81425	5.43231		18.2974	28.1551
16827	Thu Mar 23 14:06:34 2017_x000D_	25.0207	35.5963	144.499	2.52199	1	21.4226	32.7388	275.836	4.81425	4.59474		11.3484	0
16828	Thu Mar 23 14:06:34 2017_x000D_	24.7033	35.3905	146.229	2.55218	1	21.4226	32.7388	275.836	4.81425	4.21835		17.8616	0
16829	Thu Mar 23 14:06:34 2017_x000D_	24.2758	34.9761	151.34	2.64139	1	21.4226	32.7388	275.836	4.81425	3.62578		0	0
16830	Thu Mar 23 14:06:34 2017_x000D_	24.2758	34.9761	151.34	2.64139	1	21.4226	32.7388	275.836	4.81425	3.62578		16.887	14.8521
16831	Thu Mar 23 14:06:34 2017_x000D_	23.7507	34.7733	152.797	2.66681	1	21.6608	32.3048	275.836	4.81425	3.23437		22.7334	0
16832	Thu Mar 23 14:06:34 2017_x000D_	23.1149	34.361	152.794	2.66676	1	21.6608	32.3048	275.836	4.81425	2.51841		7.02673	0
16833	Thu Mar 23 14:06:34 2017_x000D_	22.9041	34.2589	155.481	2.71365	1	21.6608	32.3048	275.836	4.81425	2.3161		7.04006	0
16834	Thu Mar 23 14:06:34 2017_x000D_	22.693	34.1564	152.794	2.66677	1	21.6608	32.3048	275.836	4.81425	2.11987		22.7684	0
16835	Thu Mar 23 14:06:34 2017_x000D_	22.0562	33.7435	152.792	2.66672	1	21.6608	32.3048	275.836	4.81425	1.49205		6.23469	91.0911
16836	Thu Mar 23 14:06:34 2017_x000D_	21.8484	33.7466	152.795	2.66678	2	24.4552	33.4926	201.84	3.52277	2.61915		22.7951	0
16837	Thu Mar 23 14:06:34 2017_x000D_	21.2108	33.3333	152.792	2.66673	2	24.4552	33.4926	201.84	3.52277	3.24831		11.3958	0
16838	Thu Mar 23 14:06:34 2017_x000D_	20.8921	33.1266	151.34	2.64139	2	24.4552	33.4926	201.84	3.52277	3.58185		9.95611	0
16839	Thu Mar 23 14:06:35 2017_x000D_	20.5761	33.0252	150.244	2.62225	2	24.4552	33.4926	201.84	3.52277	3.90716		18.4333	67.2996
16840	Thu Mar 23 14:06:35 2017_x000D_	20.0453	32.7157	151.342	2.64142	2	22.5358	32.3314	194.692	3.39801	2.51998		8.99555	0
16841	Thu Mar 23 14:06:35 2017_x000D_	19.8299	32.5071	151.339	2.64137	2	22.5358	32.3314	194.692	3.39801	2.7116		16.9956	0
16842	Thu Mar 23 14:06:35 2017_x000D_	19.3015	32.3028	152.791	2.6667	2	22.5358	32.3314	194.692	3.39801	3.23443		11.4308	0
16843	Thu Mar 23 14:06:35 2017_x000D_	18.9818	32.0955	151.341	2.6414	2	22.5358	32.3314	194.692	3.39801	3.56182		17.0156	127.034
16844	Thu Mar 23 14:06:35 2017_x000D_	18.4528	31.8909	152.792	2.66672	1	22.0648	28.1232	275.836	4.81425	5.2194		9.01468	0
16845	Thu Mar 23 14:06:35 2017_x000D_	18.2369	31.6819	152.789	2.66666	1	22.0648	28.1232	275.836	4.81425	5.22658		6.2646	0
16846	Thu Mar 23 14:06:35 2017_x000D_	18.0281	31.6848	152.792	2.66673	1	22.0648	28.1232	275.836	4.81425	5.3833		9.02108	0
16847	Thu Mar 23 14:06:35 2017_x000D_	17.812	31.4757	152.789	2.66667	1	22.0648	28.1232	275.836	4.81425	5.41531		14.1754	40.3681
16848	Thu Mar 23 14:06:35 2017_x000D_	17.3869	31.2694	152.789	2.66668	1	22.3422	26.8065	275.836	4.81425	6.66877		7.09504	0
16849	Thu Mar 23 14:06:35 2017_x000D_	17.1742	31.166	150.247	2.6223	1	22.3422	26.8065	275.836	4.81425	6.76117		15.9232	0
16850	Thu Mar 23 14:06:35 2017_x000D_	16.7451	30.8536	152.787	2.66663	1	22.3422	26.8065	275.836	4.81425	6.90699		6.27656	0
16851	Thu Mar 23 14:06:35 2017_x000D_	16.5359	30.8564	152.79	2.66669	1	22.3422	26.8065	275.836	4.81425	7.07918		14.1996	0
16852	Thu Mar 23 14:06:35 2017_x000D_	16.1101	30.6497	152.791	2.6667	1	22.3422	26.8065	275.836	4.81425	7.32183		9.0466	46.3774
16853	Thu Mar 23 14:06:35 2017_x000D_	15.8933	30.4401	152.787	2.66664	1	22.4106	25.2621	275.836	4.81425	8.32387		3.13228	0
16854	Thu Mar 23 14:06:35 2017_x000D_	15.7889	30.4415	151.344	2.64145	1	22.4106	25.2621	275.836	4.81425	8.40673		15.9634	0
16855	Thu Mar 23 14:06:35 2017_x000D_	15.3588	30.1282	148.726	2.59576	1	22.4106	25.2621	275.836	4.81425	8.56778		10.0215	0
16856	Thu Mar 23 14:06:35 2017_x000D_	15.0408	30.0259	144.545	2.52279	1	22.4106	25.2621	275.836	4.81425	8.77541		0.0108167	70.9755
16857	Thu Mar 23 14:06:35 2017_x000D_	15.0411	30.0257	135.968	2.37309	1	21.6324	23.0279	275.836	4.81425	9.61324		6.36453	0
16858	Thu Mar 23 14:06:35 2017_x000D_	15.0491	30.2377	119.288	2.08196	1	21.6324	23.0279	275.836	4.81425	9.76325		3.18136	0
16859	Thu Mar 23 14:06:35 2017_x000D_	15.046	30.1317	107.221	1.87136	1	21.6324	23.0279	275.836	4.81425	9.68734		4.42786	0
16860	Thu Mar 23 14:06:36 2017_x000D_	14.9454	30.2397	91.9996	1.6057	1	21.6324	23.0279	275.836	4.81425	9.83494		3.15017	58.9
16861	Thu Mar 23 14:06:36 2017_x000D_	15.0504	30.2386	83.122	1.45075	1	20.8343	21.2341	250.522	4.37243	10.7021		0.0271662	0
16862	Thu Mar 23 14:06:36 2017_x000D_	15.0505	30.2395	64.1723	1.12002	1	20.8343	21.2341	250.522	4.37243	10.7028		3.18204	0
16863	Thu Mar 23 14:06:36 2017_x000D_	15.0467	30.1335	57.4785	1.00319	1	20.8343	21.2341	250.522	4.37243	10.6158		0.0127279	0
16864	Thu Mar 23 14:06:36 2017_x000D_	15.0464	30.1338	48.9565	0.854452	1	20.8343	21.2341	250.522	4.37243
16865	Thu Mar 23 14:06:36 2017_x000D_	15.2479	29.9189	31.895	0.556672	1	20.8343	21.2341	250.522	4.37243
16866	Thu Mar 23 14:06:36 2017_x000D_	15.3524	29.9176	25.2203	0.440178	1	20.4254	20.5578	250.522	4.37243
16867	Thu Mar 23 14:06:36 2017_x000D_	15.6626	29.8072	15.7689	0.275219	1	20.4254	20.5578	250.522	4.37243
16868	Thu Mar 23 14:06:36 2017_x000D_	15.8683	29.6982	12.8466	0.224215	1	20.4254	20.5578	250.522	4.37243
16869	Thu Mar 23 14:06:36 2017_x000D_	16.695	29.3689	15.7657	0.275163	1	20.4254	20.5578	250.522	4.37243
16870	Thu Mar 23 14:06:36 2017_x000D_	17.0056	29.2587	19.5492	0.341198	1	20.2355	19.8882	250.522	4.37243
16871	Thu Mar 23 14:06:36 2017_x000D_	17.4205	29.1473	22.4392	0.391638	1	20.2355	19.8882	250.522	4.37243
16872	Thu Mar 23 14:06:36 2017_x000D_	18.0408	28.9271	27.8978	0.486909	1	20.2355	19.8882	250.522	4.37243
16873	Thu Mar 23 14:06:36 2017_x000D_	18.3474	28.7108	29.2656	0.510781	1	20.2355	19.8882	250.522	4.37243
16874	Thu Mar 23 14:06:36 2017_x000D_	18.6575	28.6007	33.4856	0.584435	1	20.2355	19.8882	250.522	4.37243
16875	Thu Mar 23 14:06:36 2017_x000D_	19.1691	28.2759	34.4097	0.600563	1	20.2355	19.8882	250.522	4.37243
16876	Thu Mar 23 14:06:36 2017_x000D_	19.4754	28.0597	36.0554	0.629285	1	20.2355	19.8882	250.522	4.37243
16877	Thu Mar 23 14:06:36 2017_x000D_	19.886	27.8423	36.0561	0.629298	1	20.2355	19.8882	250.522	4.37243
16878	Thu Mar 23 14:06:36 2017_x000D_	20.293	27.5189	38.4786	0.671578	1	20.2355	19.8882	250.522	4.37243
16879	Thu Mar 23 14:06:36 2017_x000D_	20.6998	27.1955	36.0556	0.629289	1	20.2355	19.8882	250.522	4.37243
16880	Thu Mar 23 14:06:36 2017_x000D_	20.9015	26.9807	36.055	0.629278	1	20.2355	19.8882	250.522	4.37243
16881	Thu Mar 23 14:06:37 2017_x000D_	21.1032	26.7659	36.0544	0.629267	1	20.2355	19.8882	250.522	4.37243
16882	Thu Mar 23 14:06:37 2017_x000D_	21.4159	26.7625	34.41	0.600567	1	20.2355	19.8882	250.522	4.37243
16883	Thu Mar 23 14:06:37 2017_x000D_	21.9235	26.3318	36.0559	0.629294	1	20.2355	19.8882	250.522	4.37243
16884	Thu Mar 23 14:06:37 2017_x000D_	22.125	26.1171	36.0553	0.629283	1	20.2355	19.8882	250.522	4.37243
16885	Thu Mar 23 14:06:37 2017_x000D_	22.6322	25.6867	34.4075	0.600524	1	20.2355	19.8882	250.522	4.37243
16886	Thu Mar 23 14:06:37 2017_x000D_	22.9448	25.6833	36.0567	0.629309	1	20.2355	19.8882	250.522	4.37243
16887	Thu Mar 23 14:06:37 2017_x000D_	23.4518	25.253	34.4088	0.600546	1	20.2355	19.8882	250.522	4.37243
16888	Thu Mar 23 14:06:37 2017_x000D_	23.6533	25.0385	34.408	0.600533	1	20.2355	19.8882	250.522	4.37243
16889	Thu Mar 23 14:06:37 2017_x000D_	24.1636	24.7144	33.483	0.584388	1	20.2355	19.8882	250.522	4.37243
16890	Thu Mar 23 14:06:37 2017_x000D_	24.2675	24.7134	31.8998	0.556756	1	20.2355	19.8882	250.522	4.37243
16891	Thu Mar 23 14:06:37 2017_x000D_	24.5731	24.4978	33.4836	0.584399	1	20.2355	19.8882	250.522	4.37243
16892	Thu Mar 23 14:06:37 2017_x000D_	24.8783	24.2823	31.8992	0.556746	1	20.2355	19.8882	250.522	4.37243
16893	Thu Mar 23 14:06:37 2017_x000D_	25.1838	24.0667	33.4833	0.584394	1	20.2355	19.8882	250.522	4.37243
16894	Thu Mar 23 14:06:37 2017_x000D_	25.593	23.8502	33.4839	0.584404	1	20.2355	19.8882	250.522	4.37243
16895	Thu Mar 23 14:06:37 2017_x000D_	25.6935	23.7431	34.4091	0.600551	1	20.2355	19.8882	250.522	4.37243
16896	Thu Mar 23 14:06:37 2017_x000D_	25.7943	23.6358	33.483	0.584389	1	19.0081	17.8581	250.522	4.37243
16897	Thu Mar 23 14:06:37 2017_x000D_	26.2066	23.5256	36.0587	0.629344	1	19.0081	17.8581	250.522	4.37243
16898	Thu Mar 23 14:06:37 2017_x000D_	26.2001	23.3132	36.0567	0.629309	1	19.0081	17.8581	250.522	4.37243
16899	Thu Mar 23 14:06:37 2017_x000D_	26.4047	23.205	38.4829	0.671652	1	19.0081	17.8581	250.522	4.37243
16900	Thu Mar 23 14:06:37 2017_x000D_	26.7102	22.9894	48.9705	0.854697	1	18.8083	17.4091	250.522	4.37243
16901	Thu Mar 23 14:06:37 2017_x000D_	26.8142	22.9882	55.0766	0.961269	1	18.8083	17.4091	250.522	4.37243
16902	Thu Mar 23 14:06:37 2017_x000D_	26.8177	23.0935	74.479	1.2999	1	18.8083	17.4091	250.522	4.37243
16903	Thu Mar 23 14:06:38 2017_x000D_	26.8176	23.0933	80.0586	1.39729	1	18.8083	17.4091	250.522	4.37243
16904	Thu Mar 23 14:06:38 2017_x000D_	26.9145	22.8792	100.47	1.75354	1	18.6085	16.9601	250.522	4.37243
16905	Thu Mar 23 14:06:38 2017_x000D_	26.911	22.773	106.83	1.86453	1	18.6085	16.9601	250.522	4.37243
16906	Thu Mar 23 14:06:38 2017_x000D_	26.7968	22.455	121.317	2.11737	1	18.6085	16.9601	250.522	4.37243
16907	Thu Mar 23 14:06:38 2017_x000D_	26.6864	22.2437	126.941	2.21553	1	18.6085	16.9601	250.522	4.37243
16908	Thu Mar 23 14:06:38 2017_x000D_	26.6829	22.1375	133.397	2.32822	1	19.0857	16.0894	256.97	4.48497
16909	Thu Mar 23 14:06:38 2017_x000D_	26.5757	22.0323	137.549	2.40068	1	19.0857	16.0894	256.97	4.48497
16910	Thu Mar 23 14:06:38 2017_x000D_	26.1533	21.8236	145.788	2.54449	1	19.0857	16.0894	256.97	4.48497
16911	Thu Mar 23 14:06:38 2017_x000D_	25.8318	21.5072	141.695	2.47304	1	19.0857	16.0894	256.97	4.48497
16912	Thu Mar 23 14:06:38 2017_x000D_	25.1946	21.0869	141.697	2.47308	1	19.0857	16.0894	256.97	4.48497
16913	Thu Mar 23 14:06:38 2017_x000D_	24.8726	20.7701	137.557	2.40082	1	19.5532	15.4397	262.773	4.58625
16914	Thu Mar 23 14:06:38 2017_x000D_	24.3355	20.2416	133.412	2.32848	1	19.5532	15.4397	262.773	4.58625
16915	Thu Mar 23 14:06:38 2017_x000D_	24.1204	20.0302	133.412	2.32848	1	19.5532	15.4397	262.773	4.58625
16916	Thu Mar 23 14:06:38 2017_x000D_	23.9023	19.712	126.965	2.21596	1	19.5532	15.4397	262.773	4.58625
16917	Thu Mar 23 14:06:38 2017_x000D_	23.4683	19.1817	125.273	2.18642	1	19.7919	15.0043	272.696	4.75944
16918	Thu Mar 23 14:06:38 2017_x000D_	23.2529	18.9698	125.275	2.18645	1	19.7919	15.0043	272.696	4.75944
16919	Thu Mar 23 14:06:38 2017_x000D_	22.9197	18.3317	122.846	2.14407	1	19.7919	15.0043	272.696	4.75944
16920	Thu Mar 23 14:06:38 2017_x000D_	22.6973	17.9059	122.845	2.14405	1	19.7919	15.0043	272.696	4.75944
16921	Thu Mar 23 14:06:38 2017_x000D_	22.4816	17.6937	122.847	2.14409	1	20.2595	14.3545	272.696	4.75944
16922	Thu Mar 23 14:06:38 2017_x000D_	22.1508	17.1614	126.96	2.21588	1	20.2595	14.3545	272.696	4.75944
16923	Thu Mar 23 14:06:38 2017_x000D_	21.9349	16.9489	126.962	2.2159	1	20.2595	14.3545	272.696	4.75944
16924	Thu Mar 23 14:06:39 2017_x000D_	21.8236	16.7357	124.478	2.17255	1	20.2595	14.3545	272.696	4.75944
16925	Thu Mar 23 14:06:39 2017_x000D_	21.4958	16.3095	126.961	2.21588	1	20.2595	14.3545	272.696	4.75944
16926	Thu Mar 23 14:06:39 2017_x000D_	21.3841	16.096	129.291	2.25655	1	20.2595	14.3545	272.696	4.75944
16927	Thu Mar 23 14:06:39 2017_x000D_	20.9514	15.6701	129.293	2.25659	1	20.2595	14.3545	272.696	4.75944
16928	Thu Mar 23 14:06:39 2017_x000D_	20.9445	15.4559	129.288	2.25651	1	20.2595	14.3545	272.696	4.75944
16929	Thu Mar 23 14:06:39 2017_x000D_	20.6196	15.1363	133.383	2.32797	1	20.2595	14.3545	272.696	4.75944
16930	Thu Mar 23 14:06:39 2017_x000D_	20.403	14.9231	133.383	2.32798	2	22.2518	13.9743	225.591	3.93731
16931	Thu Mar 23 14:06:39 2017_x000D_	19.9696	14.4963	133.384	2.32799	2	22.2518	13.9743	225.591	3.93731
16932	Thu Mar 23 14:06:39 2017_x000D_	19.8579	14.2824	131.173	2.28939	2	22.2518	13.9743	225.591	3.93731
16933	Thu Mar 23 14:06:39 2017_x000D_	19.6446	14.1763	133.22	2.32513	2	22.2518	13.9743	225.591	3.93731
16934	Thu Mar 23 14:06:39 2017_x000D_	19.3189	13.8556	133.385	2.32801	2	21.2143	12.6123	225	3.92699
16935	Thu Mar 23 14:06:39 2017_x000D_	19.207	13.6415	131.175	2.28944	2	21.2143	12.6123	225	3.92699
16936	Thu Mar 23 14:06:39 2017_x000D_	19.0947	13.4271	133.381	2.32793	2	21.2143	12.6123	225	3.92699
