# Supplementary material for: Guppies Prefer to Follow Large (Robot) Leaders Irrespective of Own Size
Source: Front Bioeng Biotechnol. 2020 May 15;8:441. doi: 10.3389/fbioe.2020.00441 (PMC7243707; doi:10.3389/fbioe.2020.00441)
Supplement: Supplementary file 3 [file Data_Sheet_1.ZIP › Raw Data/ID50.xlsx]

## Sheet: ThuMar23135127201
Framenumber	Current timestamp	Robo Position x	Robo Position y	Robo Angle deg	Robo Angle rad	Fish ID	Fish Position x	Fish Position y	Fish Angle deg	Fish Angle rad	Distance_between_subjects	Mean_Distance (L300 bis L1500)	Velocity_Robo	Velocity_Fish	Mean_velocity_Robo		Fish ID	Fish Position x	Fish Position y	Fish Angle deg	Fish Angle rad	Fish ID	Fish Position x	Fish Position y	Fish Angle deg	Fish Angle rad	Fish ID	Fish Position x	Fish Position y	Fish Angle deg	Fish Angle rad	Fish ID	Fish Position x	Fish Position y	Fish Angle deg	Fish Angle rad
13277	Thu Mar 23 13:54:13 2017_x000D_	17.6978	9.34316	-78.8831	-1.37677	2	13.4329	9.7052	180	3.14159	4.28024	11.1034	0	0	11.4142	10.8217
13278	Thu Mar 23 13:54:13 2017_x000D_	17.6978	9.34316	-78.8831	-1.37677	2	13.4329	9.7052	180	3.14159	4.28024		0	0
13279	Thu Mar 23 13:54:13 2017_x000D_	17.6978	9.34316	-78.8831	-1.37677	2	13.4329	9.7052	180	3.14159	4.28024		3.23011	0
13280	Thu Mar 23 13:54:13 2017_x000D_	17.7014	9.45077	-79.3567	-1.38504	2	13.4329	9.7052	180	3.14159	4.27608		7.29305	0
13281	Thu Mar 23 13:54:13 2017_x000D_	17.8141	9.66617	-82.2313	-1.43521	2	13.4329	9.7052	180	3.14159	4.38137		12.9443	0
13282	Thu Mar 23 13:54:13 2017_x000D_	17.8287	10.0974	-88.0795	-1.53728	2	13.4329	9.7052	180	3.14159	4.41326		6.46561	0
13283	Thu Mar 23 13:54:13 2017_x000D_	17.8359	10.3128	-88.0795	-1.53728	2	13.4329	9.7052	180	3.14159	4.44473		6.46571	0
13284	Thu Mar 23 13:54:13 2017_x000D_	17.8432	10.5282	-88.0795	-1.53728	2	13.4329	9.7052	180	3.14159	4.48643		13.2115	0
13285	Thu Mar 23 13:54:13 2017_x000D_	17.7523	10.9591	-85.1391	-1.48596	2	13.4329	9.7052	180	3.14159	4.49772		26.1261	0
13286	Thu Mar 23 13:54:13 2017_x000D_	17.8863	11.8196	-82.2258	-1.43511	2	13.4329	9.7052	180	3.14159	4.92985		10.278	0
13287	Thu Mar 23 13:54:13 2017_x000D_	18.0022	12.142	-78.8768	-1.37666	2	13.4329	9.7052	180	3.14159	5.17846		26.0985	0
13288	Thu Mar 23 13:54:13 2017_x000D_	18.136	13.0016	-75.9059	-1.32481	2	13.4329	9.7052	180	3.14159	5.74329		10.2544	0
13289	Thu Mar 23 13:54:13 2017_x000D_	18.2518	13.3232	-73.7647	-1.28744	2	13.4329	9.7052	180	3.14159	6.02592		23.6128	0
13290	Thu Mar 23 13:54:13 2017_x000D_	18.4871	14.0743	-73.0105	-1.27427	2	13.4329	9.7052	180	3.14159	6.68087		12.8891	0
13291	Thu Mar 23 13:54:13 2017_x000D_	18.5014	14.5037	-73.0073	-1.27422	2	13.4329	9.7052	180	3.14159	6.97963		20.4926	0
13292	Thu Mar 23 13:54:14 2017_x000D_	18.7328	15.1464	-73.0083	-1.27423	2	13.4329	9.7052	180	3.14159	7.59576		9.13052	0
13293	Thu Mar 23 13:54:14 2017_x000D_	18.9499	15.3597	-73.0124	-1.27431	2	13.4329	9.7052	180	3.14159	7.90004		12.8741	0
13294	Thu Mar 23 13:54:14 2017_x000D_	18.9641	15.7886	-73.0092	-1.27425	2	13.4329	9.7052	180	3.14159	8.22204		19.6445	0
13295	Thu Mar 23 13:54:14 2017_x000D_	19.0905	16.4311	-75.9084	-1.32485	2	13.4329	9.7052	180	3.14159	8.78898		10.227	0
13296	Thu Mar 23 13:54:14 2017_x000D_	19.2061	16.7518	-79.3601	-1.38509	2	13.4329	9.7052	180	3.14159	9.10958		19.6256	0
13297	Thu Mar 23 13:54:14 2017_x000D_	19.3323	17.3937	-82.2427	-1.43541	2	13.4329	9.7052	180	3.14159	9.69102		6.42653	0
13298	Thu Mar 23 13:54:14 2017_x000D_	19.3394	17.6078	-82.2422	-1.4354	2	13.4329	9.7052	180	3.14159	9.86599		22.7837	0
13299	Thu Mar 23 13:54:14 2017_x000D_	19.4691	18.3561	-85.3115	-1.48897	2	13.4329	9.7052	180	3.14159	10.5486		9.63525	0
13300	Thu Mar 23 13:54:14 2017_x000D_	19.4797	18.6771	-85.1643	-1.4864	2	13.4329	9.7052	180	3.14159	10.8194		12.838	0
13301	Thu Mar 23 13:54:14 2017_x000D_	19.4938	19.1048	-85.1637	-1.48639	2	13.4329	9.7052	180	3.14159	11.1842		6.41744	0
13302	Thu Mar 23 13:54:14 2017_x000D_	19.5008	19.3186	-85.1635	-1.48638	2	13.4329	9.7052	180	3.14159	11.3682		22.7403	0
13303	Thu Mar 23 13:54:14 2017_x000D_	19.6301	20.0655	-82.5321	-1.44046	2	13.4329	9.7052	180	3.14159	12.0723		9.62326	0
13304	Thu Mar 23 13:54:14 2017_x000D_	19.6407	20.3861	-82.2403	-1.43536	2	13.4329	9.7052	180	3.14159	12.3539		19.5545	0
13305	Thu Mar 23 13:54:14 2017_x000D_	19.7663	21.0257	-79.3538	-1.38499	2	13.4329	9.7052	180	3.14159	12.9717		12.814	0
13306	Thu Mar 23 13:54:14 2017_x000D_	19.7804	21.4526	-79.3521	-1.38496	2	13.4329	9.7052	180	3.14159	13.3526		19.5438	0
13307	Thu Mar 23 13:54:14 2017_x000D_	19.9062	22.0918	-82.2411	-1.43538	2	13.4329	9.7052	180	3.14159	13.9761		9.59617	0
13308	Thu Mar 23 13:54:14 2017_x000D_	19.9167	22.4115	-82.5315	-1.44045	2	13.4329	9.7052	180	3.14159	14.265		22.6954	0
13309	Thu Mar 23 13:54:14 2017_x000D_	20.0459	23.1569	-85.1687	-1.48647	2	13.4329	9.7052	180	3.14159	14.9893		0	0
13310	Thu Mar 23 13:54:14 2017_x000D_	20.0459	23.1569	-85.1687	-1.48647	2	13.4329	9.7052	180	3.14159	14.9893		19.1833	0
13311	Thu Mar 23 13:54:14 2017_x000D_	20.0669	23.796	-85.1679	-1.48646	2	13.4329	9.7052	180	3.14159	15.5744		19.1743	0
13312	Thu Mar 23 13:54:14 2017_x000D_	20.0878	24.4348	-85.1671	-1.48645	2	13.4329	9.7052	180	3.14159	16.1632		12.7779	0
13313	Thu Mar 23 13:54:14 2017_x000D_	20.1018	24.8605	-85.1666	-1.48644	2	13.4329	9.7052	180	3.14159	16.5577		10.137	0
13314	Thu Mar 23 13:54:15 2017_x000D_	20.2166	25.1783	-82.53	-1.44042	2	13.4329	9.7052	180	3.14159	16.8948		15.9656	0
13315	Thu Mar 23 13:54:15 2017_x000D_	20.2341	25.7102	-82.237	-1.43531	2	13.4329	9.7052	180	3.14159	17.3901		12.7659	0
13316	Thu Mar 23 13:54:15 2017_x000D_	20.2481	26.1355	-82.236	-1.43529	2	13.4329	9.7052	180	3.14159	17.7877		19.4615	0
13317	Thu Mar 23 13:54:15 2017_x000D_	20.3734	26.772	-85.1692	-1.48648	2	13.4329	9.7052	180	3.14159	18.4241		7.16057	0
13318	Thu Mar 23 13:54:15 2017_x000D_	20.4846	26.9832	-82.2389	-1.43534	2	13.4329	9.7052	180	3.14159	18.6616		9.55719	0
13319	Thu Mar 23 13:54:15 2017_x000D_	20.4951	27.3016	-82.53	-1.44042	2	13.4329	9.7052	180	3.14159	18.9607		15.9385	0
13320	Thu Mar 23 13:54:15 2017_x000D_	20.5124	27.8326	-82.2368	-1.4353	2	13.4329	9.7052	180	3.14159	19.4608		9.5511	0
13321	Thu Mar 23 13:54:15 2017_x000D_	20.5228	28.1508	-82.5279	-1.44038	2	13.4329	9.7052	180	3.14159	19.7612		15.9296	0
13322	Thu Mar 23 13:54:15 2017_x000D_	20.5402	28.6815	-82.2346	-1.43526	2	13.4329	9.7052	180	3.14159	20.2636		6.36646	0
13323	Thu Mar 23 13:54:15 2017_x000D_	20.5472	28.8936	-82.234	-1.43525	2	13.4329	9.7052	180	3.14159	20.4648		10.1077	0
13324	Thu Mar 23 13:54:15 2017_x000D_	20.6619	29.2104	-85.3186	-1.48909	2	13.4329	9.7052	180	3.14159	20.8017		4.50608	0
13325	Thu Mar 23 13:54:15 2017_x000D_	20.7695	29.3152	-82.2381	-1.43533	2	13.4329	9.7052	180	3.14159	20.9375		12.7237	0
13326	Thu Mar 23 13:54:15 2017_x000D_	20.7833	29.7391	-82.2371	-1.43531	2	13.4329	9.7052	180	3.14159	21.3398		0	0
13327	Thu Mar 23 13:54:15 2017_x000D_	20.7833	29.7391	-82.2371	-1.43531	2	13.4329	9.7052	180	3.14159	21.3398		12.7175	0
13328	Thu Mar 23 13:54:15 2017_x000D_	20.7969	30.1628	-76.4864	-1.33494	2	13.4329	9.7052	180	3.14159	21.7426		10.0972	0
13329	Thu Mar 23 13:54:15 2017_x000D_	20.9114	30.4793	-72.9386	-1.27302	2	13.4329	9.7052	180	3.14159	22.0792		4.42449	0
13330	Thu Mar 23 13:54:15 2017_x000D_	20.8099	30.5863	-58.3688	-1.01873	2	13.4329	9.7052	180	3.14159	22.1459		0.0108167	0
13331	Thu Mar 23 13:54:15 2017_x000D_	20.8096	30.5865	-50.3695	-0.879114	2	13.4329	9.7052	180	3.14159	22.146		7.08309	0
13332	Thu Mar 23 13:54:15 2017_x000D_	20.5971	30.4836	-36.1666	-0.631227	2	13.4329	9.7052	180	3.14159	21.9788		0.0212132	0
13333	Thu Mar 23 13:54:15 2017_x000D_	20.597	30.4843	-23.3744	-0.407961	2	13.4329	9.7052	180	3.14159	21.9794		4.42786	0
13334	Thu Mar 23 13:54:15 2017_x000D_	20.4964	30.5923	-8.33167	-0.145415	2	13.4329	9.7052	180	3.14159	22.0491		4.41007	0
13335	Thu Mar 23 13:54:16 2017_x000D_	20.5972	30.4853	0.75797	0.0132291	2	13.4329	9.7052	180	3.14159	21.9804		4.51892	0
13336	Thu Mar 23 13:54:16 2017_x000D_	20.7053	30.5902	9.91078	0.172976	2	13.4329	9.7052	180	3.14159	22.115		4.42254	0
13337	Thu Mar 23 13:54:16 2017_x000D_	20.8066	30.4831	25.2706	0.441056	2	13.4329	9.7052	180	3.14159	22.0475		3.13528	0
13338	Thu Mar 23 13:54:16 2017_x000D_	20.9111	30.4817	31.9433	0.557516	2	13.4329	9.7052	180	3.14159	22.0814		3.13228	0
13339	Thu Mar 23 13:54:16 2017_x000D_	21.0155	30.4803	38.5062	0.67206	2	13.4329	9.7052	180	3.14159	22.1156		8.84172	0
13340	Thu Mar 23 13:54:16 2017_x000D_	21.2173	30.2655	46.8119	0.817022	2	13.4329	9.7052	180	3.14159	21.9846		11.2977	24.0397
13341	Thu Mar 23 13:54:16 2017_x000D_	21.4152	29.9451	44.6478	0.779251	2	12.9651	10.3558	180	3.14159	21.3341		24.3407	0
13342	Thu Mar 23 13:54:16 2017_x000D_	22.0228	29.4074	46.8119	0.817022	2	12.9651	10.3558	180	3.14159	21.0952		13.2332	0
13343	Thu Mar 23 13:54:16 2017_x000D_	22.3246	29.0857	42.6413	0.744231	2	12.9651	10.3558	180	3.14159	20.9382		11.2977	0
13344	Thu Mar 23 13:54:16 2017_x000D_	22.5225	28.7653	40.3346	0.703972	2	12.9651	10.3558	180	3.14159	20.7426		26.7639	0
13345	Thu Mar 23 13:54:16 2017_x000D_	23.2337	28.2267	36.0822	0.629754	2	12.9651	10.3558	180	3.14159	20.611		6.94502	29.5469
13346	Thu Mar 23 13:54:16 2017_x000D_	23.4382	28.1182	33.5147	0.584942	2	13.3658	11.2555	166.5	2.90597	19.6419		18.1163	0
13347	Thu Mar 23 13:54:16 2017_x000D_	23.9478	27.7942	29.2956	0.511304	2	13.3658	11.2555	166.5	2.90597	19.6343		13.8913	0
13348	Thu Mar 23 13:54:16 2017_x000D_	24.3569	27.5773	29.2958	0.511308	2	13.3658	11.2555	166.5	2.90597	19.6775		20.8241	0
13349	Thu Mar 23 13:54:16 2017_x000D_	24.9702	27.2522	26.5241	0.462933	2	13.3658	11.2555	166.5	2.90597	19.7625		11.1986	23.7781
13350	Thu Mar 23 13:54:16 2017_x000D_	25.275	27.0367	25.2491	0.440681	2	13.776	11.9337	154.35	2.69392	18.9823		22.3987	0
13351	Thu Mar 23 13:54:16 2017_x000D_	25.8848	26.6059	25.2469	0.440641	2	13.776	11.9337	154.35	2.69392	19.0236		12.7918	0
13352	Thu Mar 23 13:54:16 2017_x000D_	26.2966	26.4953	27.9257	0.487396	2	13.776	11.9337	154.35	2.69392	19.2043		6.22538	0
13353	Thu Mar 23 13:54:16 2017_x000D_	26.5041	26.493	27.9273	0.487423	2	13.776	11.9337	154.35	2.69392	19.3385		11.1969	20.9301
13354	Thu Mar 23 13:54:16 2017_x000D_	26.8089	26.2776	29.2968	0.511325	2	13.9667	12.6048	154.35	2.69392	18.7581		20.7959	0
13355	Thu Mar 23 13:54:16 2017_x000D_	27.4214	25.953	31.9377	0.557418	2	13.9667	12.6048	154.35	2.69392	18.9527		6.92755	0
13356	Thu Mar 23 13:54:16 2017_x000D_	27.6254	25.8448	29.2971	0.511331	2	13.9667	12.6048	154.35	2.69392	19.0226		15.5259	0
13357	Thu Mar 23 13:54:17 2017_x000D_	28.0304	25.5226	31.9371	0.557407	2	13.9667	12.6048	154.35	2.69392	19.096		13.8537	0
13358	Thu Mar 23 13:54:17 2017_x000D_	28.4384	25.3063	31.9376	0.557416	2	13.9667	12.6048	154.35	2.69392	19.2551		18.0756	14.7648
13359	Thu Mar 23 13:54:17 2017_x000D_	28.9469	24.9831	36.0908	0.629903	2	14.1669	13.0544	129.899	2.26716	18.9932		6.92349	0
13360	Thu Mar 23 13:54:17 2017_x000D_	29.1508	24.875	33.5205	0.585044	2	14.1669	13.0544	129.899	2.26716	19.0852		11.1728	0
13361	Thu Mar 23 13:54:17 2017_x000D_	29.4549	24.66	31.9374	0.557413	2	14.1669	13.0544	129.899	2.26716	19.1941		19.8767	0
13362	Thu Mar 23 13:54:17 2017_x000D_	29.9599	24.2311	33.5193	0.585023	2	14.1669	13.0544	129.899	2.26716	19.3478		9.77893	14.6852
13363	Thu Mar 23 13:54:17 2017_x000D_	30.2671	24.1221	34.4452	0.601182	2	14.5962	13.2896	116.065	2.02572	19.0505		19.8702	0
13364	Thu Mar 23 13:54:17 2017_x000D_	30.7719	23.6933	36.0911	0.629909	2	14.5962	13.2896	116.065	2.02572	19.2325		11.1644	0
13365	Thu Mar 23 13:54:17 2017_x000D_	31.0758	23.4785	34.4442	0.601165	2	14.5962	13.2896	116.065	2.02572	19.375		9.77328	0
13366	Thu Mar 23 13:54:17 2017_x000D_	31.3828	23.3695	33.5203	0.585039	2	14.5962	13.2896	116.065	2.02572	19.5805		19.8552	60.6629
13367	Thu Mar 23 13:54:17 2017_x000D_	31.8872	22.941	31.935	0.557371	2	15.845	14.88	86.9632	1.51779	17.9536		11.1644	0
13368	Thu Mar 23 13:54:17 2017_x000D_	32.1911	22.7262	33.5191	0.585019	2	15.845	14.88	86.9632	1.51779	18.1317		22.3163	0
13369	Thu Mar 23 13:54:17 2017_x000D_	32.7986	22.2969	33.5188	0.585013	2	15.845	14.88	86.9632	1.51779	18.505		9.28238	0
13370	Thu Mar 23 13:54:17 2017_x000D_	33.108	22.2941	31.9363	0.557394	2	15.845	14.88	86.9632	1.51779	18.7878		8.79097	32.9149
13371	Thu Mar 23 13:54:17 2017_x000D_	33.3085	22.0804	31.9353	0.557376	2	16.4644	15.7856	45	0.785398	17.9819		22.3031	0
13372	Thu Mar 23 13:54:17 2017_x000D_	33.9156	21.6513	31.9347	0.557366	2	16.4644	15.7856	45	0.785398	18.4106		13.8039	0
13373	Thu Mar 23 13:54:17 2017_x000D_	34.3222	21.4359	31.9351	0.557373	2	16.4644	15.7856	45	0.785398	18.7304		19.4951	0
13374	Thu Mar 23 13:54:17 2017_x000D_	34.9347	21.2188	31.9371	0.557407	2	16.4644	15.7856	45	0.785398	19.2528		8.78249	0
13375	Thu Mar 23 13:54:17 2017_x000D_	35.135	21.0053	31.9361	0.55739	2	16.4644	15.7856	45	0.785398	19.3865		17.9965	14.6704
13376	Thu Mar 23 13:54:17 2017_x000D_	35.6412	20.6834	27.9133	0.48718	2	16.8933	16.0205	45	0.785398	19.3191		11.1428	0
13377	Thu Mar 23 13:54:17 2017_x000D_	35.9445	20.469	29.2875	0.511164	2	16.8933	16.0205	45	0.785398	19.5637		8.77825	0
13378	Thu Mar 23 13:54:18 2017_x000D_	36.1447	20.2556	29.2862	0.51114	2	16.8933	16.0205	45	0.785398	19.7117		20.6777	0
13379	Thu Mar 23 13:54:18 2017_x000D_	36.7538	19.933	31.9353	0.557376	2	16.8933	16.0205	45	0.785398	20.2422		12.6903	35.3307
13380	Thu Mar 23 13:54:18 2017_x000D_	37.1625	19.8239	34.4496	0.601259	2	17.9702	16.4972	45	0.785398	19.4785		6.8859	0
13381	Thu Mar 23 13:54:18 2017_x000D_	37.3653	19.7164	31.9373	0.55741	2	17.9702	16.4972	45	0.785398	19.6604		17.5502	0
13382	Thu Mar 23 13:54:18 2017_x000D_	37.7655	19.2897	31.9352	0.557374	2	17.9702	16.4972	45	0.785398	19.9913		12.678	0
13383	Thu Mar 23 13:54:18 2017_x000D_	38.1738	19.1807	29.287	0.511155	2	17.9702	16.4972	45	0.785398	20.381		15.4444	33.4812
13384	Thu Mar 23 13:54:18 2017_x000D_	38.5766	18.8601	31.9361	0.557389	2	19.0566	16.7527	45	0.785398	19.6334		6.88185	0
13385	Thu Mar 23 13:54:18 2017_x000D_	38.7793	18.7527	29.2858	0.511134	2	19.0566	16.7527	45	0.785398	19.8238		17.9599	0
13386	Thu Mar 23 13:54:18 2017_x000D_	39.2845	18.4315	30.4804	0.531983	2	19.0566	16.7527	45	0.785398	20.2974		6.15916	0
13387	Thu Mar 23 13:54:18 2017_x000D_	39.4898	18.43	30.4819	0.53201	2	19.0566	16.7527	45	0.785398	20.5019		8.76771	0
13388	Thu Mar 23 13:54:18 2017_x000D_	39.6897	18.2168	30.4807	0.531988	2	19.0566	16.7527	45	0.785398	20.685		11.1195	32.8932
13389	Thu Mar 23 13:54:18 2017_x000D_	39.9924	18.0029	31.9363	0.557394	2	20.1525	16.7871	45	0.785398	19.8771		6.87514	0
13390	Thu Mar 23 13:54:18 2017_x000D_	40.1949	17.8956	29.285	0.511119	2	20.1525	16.7871	45	0.785398	20.073		11.1038	0
13391	Thu Mar 23 13:54:18 2017_x000D_	40.4971	17.6819	27.9072	0.487072	2	20.1525	16.7871	45	0.785398	20.3643		9.70005	0
13392	Thu Mar 23 13:54:18 2017_x000D_	40.8019	17.574	24.0453	0.419671	2	20.1525	16.7871	45	0.785398	20.6644		6.14119	72.5689
13393	Thu Mar 23 13:54:18 2017_x000D_	41.0066	17.5724	12.6945	0.22156	2	22.5532	17.0838	45	0.785398	18.4599		4.47599	0
13394	Thu Mar 23 13:54:18 2017_x000D_	40.901	17.467	3.33786	0.0582567	2	22.5532	17.0838	45	0.785398	18.3518		6.98597	0
13395	Thu Mar 23 13:54:18 2017_x000D_	40.6931	17.3621	-5.50794	-0.0961317	2	22.5532	17.0838	45	0.785398	18.142		3.16275	0
13396	Thu Mar 23 13:54:18 2017_x000D_	40.6954	17.4675	-14.0296	-0.244863	2	22.5532	17.0838	45	0.785398	18.1463		3.19562	26.3018
13397	Thu Mar 23 13:54:18 2017_x000D_	40.6933	17.361	-32.1554	-0.561218	2	23.4295	17.1112	45	0.785398	17.2656		4.45266	0
13398	Thu Mar 23 13:54:18 2017_x000D_	40.7985	17.4657	-40.9881	-0.715378	2	23.4295	17.1112	45	0.785398	17.3726		4.47604	0
13399	Thu Mar 23 13:54:19 2017_x000D_	40.9045	17.5707	-57.6819	-1.00674	2	23.4295	17.1112	45	0.785398	17.481		3.17519	0
13400	Thu Mar 23 13:54:19 2017_x000D_	40.9074	17.6765	-64.2659	-1.12165	2	23.4295	17.1112	45	0.785398	17.487		8.93076	93.1624
13401	Thu Mar 23 13:54:19 2017_x000D_	41.1181	17.8868	-77.1092	-1.34581	2	26.5156	16.7654	45	0.785398	14.6455		6.35614	0
13402	Thu Mar 23 13:54:19 2017_x000D_	41.1236	18.0986	-82.7799	-1.44478	2	26.5156	16.7654	45	0.785398	14.6687		15.8658	0
13403	Thu Mar 23 13:54:19 2017_x000D_	41.1366	18.6273	-83.0668	-1.44979	2	26.5156	16.7654	45	0.785398	14.7391		12.6938	0
13404	Thu Mar 23 13:54:19 2017_x000D_	41.147	19.0503	-83.0658	-1.44977	2	26.5156	16.7654	45	0.785398	14.8087		10.0503	0
13405	Thu Mar 23 13:54:19 2017_x000D_	41.2571	19.3667	-79.9177	-1.39483	2	26.5156	16.7654	45	0.785398	14.9693		19.3166	53.0851
13406	Thu Mar 23 13:54:19 2017_x000D_	41.375	19.9997	-77.1031	-1.3457	2	28.2773	16.5994	45	0.785398	13.5319		12.6758	0
13407	Thu Mar 23 13:54:19 2017_x000D_	41.3854	20.4221	-77.1008	-1.34566	2	28.2773	16.5994	45	0.785398	13.6541		7.08412	0
13408	Thu Mar 23 13:54:19 2017_x000D_	41.4928	20.6324	-74.3464	-1.29759	2	28.2773	16.5994	45	0.785398	13.8172		16.1798	0
13409	Thu Mar 23 13:54:19 2017_x000D_	41.6079	21.1593	-70.7805	-1.23535	2	28.2773	16.5994	45	0.785398	14.0889		10.02	54.3954
13410	Thu Mar 23 13:54:19 2017_x000D_	41.7178	21.4747	-69.0506	-1.20516	2	30.0487	16.2124	45	0.785398	12.8008		17.0664	0
13411	Thu Mar 23 13:54:19 2017_x000D_	41.9352	22.0004	-68.0592	-1.18786	2	30.0487	16.2124	45	0.785398	13.2208		14.1455	0
13412	Thu Mar 23 13:54:19 2017_x000D_	42.1499	22.4202	-68.0605	-1.18788	2	30.0487	16.2124	45	0.785398	13.6006		6.32285	0
13413	Thu Mar 23 13:54:19 2017_x000D_	42.155	22.6309	-68.0583	-1.18784	2	30.0487	16.2124	45	0.785398	13.7025		21.2069	13.1405
13414	Thu Mar 23 13:54:19 2017_x000D_	42.477	23.2602	-70.7844	-1.23542	2	30.4865	16.2262	45	0.785398	13.9014		9.99052	0
13415	Thu Mar 23 13:54:19 2017_x000D_	42.5865	23.5747	-69.0525	-1.20519	2	30.4865	16.2262	45	0.785398	14.1566		16.141	0
13416	Thu Mar 23 13:54:19 2017_x000D_	42.7015	24.1003	-70.7824	-1.23539	2	30.4865	16.2262	45	0.785398	14.533		11.3436	0
13417	Thu Mar 23 13:54:19 2017_x000D_	42.9132	24.4136	-71.6653	-1.2508	2	30.4865	16.2262	45	0.785398	14.8814		23.0083	0
13418	Thu Mar 23 13:54:19 2017_x000D_	43.1349	25.1478	-70.7844	-1.23542	2	30.4865	16.2262	45	0.785398	15.4783		9.97155	6.57017
13419	Thu Mar 23 13:54:19 2017_x000D_	43.2442	25.4617	-69.0506	-1.20516	2	30.7054	16.233	45	0.785398	15.5689		16.9895	0
13420	Thu Mar 23 13:54:20 2017_x000D_	43.4607	25.985	-68.0569	-1.18782	2	30.7054	16.233	45	0.785398	16.0561		0	0
13421	Thu Mar 23 13:54:20 2017_x000D_	43.4607	25.985	-68.0569	-1.18782	2	30.7054	16.233	45	0.785398	16.0561		23.9888	0
13422	Thu Mar 23 13:54:20 2017_x000D_	43.7839	26.7164	-71.6684	-1.25085	2	30.7054	16.233	45	0.785398	16.7615		6.29879	0
13423	Thu Mar 23 13:54:20 2017_x000D_	43.7889	26.9263	-71.6665	-1.25082	2	30.7054	16.233	45	0.785398	16.8975		19.9223	0
13424	Thu Mar 23 13:54:20 2017_x000D_	44.0074	27.5534	-71.6669	-1.25082	2	30.7054	16.233	45	0.785398	17.467		9.96403	0
13425	Thu Mar 23 13:54:20 2017_x000D_	44.1168	27.867	-73.6067	-1.28468	2	30.7054	16.233	45	0.785398	17.7543		19.1496	0
13426	Thu Mar 23 13:54:20 2017_x000D_	44.2333	28.4946	-70.7824	-1.23539	2	30.7054	16.233	45	0.785398	18.2579		11.2862	62.1226
13427	Thu Mar 23 13:54:20 2017_x000D_	44.4441	28.8062	-71.6674	-1.25083	2	32.6452	16.9577	45	0.785398	16.7213		22.8945	0
13428	Thu Mar 23 13:54:20 2017_x000D_	44.6646	29.5368	-70.7844	-1.23542	2	32.6452	16.9577	45	0.785398	17.3983		9.92412	0
13429	Thu Mar 23 13:54:20 2017_x000D_	44.7734	29.8492	-69.0463	-1.20509	2	32.6452	16.9577	45	0.785398	17.6998		9.94223	0
13430	Thu Mar 23 13:54:20 2017_x000D_	44.8826	30.1621	-70.7843	-1.23542	2	32.6452	16.9577	45	0.785398	18.0031		19.8492	29.2678
13431	Thu Mar 23 13:54:20 2017_x000D_	45.1003	30.7869	-70.7843	-1.23542	2	33.5005	17.427	45	0.785398	17.693		11.2546	0
13432	Thu Mar 23 13:54:20 2017_x000D_	45.3107	31.0975	-71.6705	-1.25089	2	33.5005	17.427	45	0.785398	18.0655		19.8302	0
13433	Thu Mar 23 13:54:20 2017_x000D_	45.5282	31.7217	-71.6708	-1.25089	2	33.5005	17.427	45	0.785398	18.6816		6.26865	0
13434	Thu Mar 23 13:54:20 2017_x000D_	45.533	31.9306	-71.6689	-1.25086	2	33.5005	17.427	45	0.785398	18.845		12.5343	0
13435	Thu Mar 23 13:54:20 2017_x000D_	45.5426	32.3483	-71.6653	-1.2508	2	33.5005	17.427	45	0.785398	19.1744		19.8028	55.9085
13436	Thu Mar 23 13:54:20 2017_x000D_	45.7599	32.9716	-71.6656	-1.2508	2	35.2205	18.1444	45	0.785398	18.1913		8.76751	0
13437	Thu Mar 23 13:54:20 2017_x000D_	45.9675	33.1773	-71.6696	-1.25087	2	35.2205	18.1444	45	0.785398	18.4793		6.25966	0
13438	Thu Mar 23 13:54:20 2017_x000D_	45.9723	33.3859	-71.6678	-1.25084	2	35.2205	18.1444	45	0.785398	18.6522		16.8358	0
13439	Thu Mar 23 13:54:20 2017_x000D_	46.187	33.9044	-70.7844	-1.23542	2	35.2205	18.1444	45	0.785398	19.2		9.8757	20.6917
13440	Thu Mar 23 13:54:20 2017_x000D_	46.2952	34.2153	-69.042	-1.20501	2	35.8666	18.3858	45	0.785398	18.956		12.8963	0
13441	Thu Mar 23 13:54:20 2017_x000D_	46.4062	34.6306	-71.6684	-1.25085	2	35.8666	18.3858	45	0.785398	19.3643		8.74843	0
13442	Thu Mar 23 13:54:21 2017_x000D_	46.6134	34.8358	-71.6723	-1.25092	2	35.8666	18.3858	45	0.785398	19.6493		12.5012	0
13443	Thu Mar 23 13:54:21 2017_x000D_	46.6229	35.2524	-71.6687	-1.25085	2	35.8666	18.3858	45	0.785398	20.0045		9.86905	65.4126
13444	Thu Mar 23 13:54:21 2017_x000D_	46.731	35.5631	-68.0398	-1.18752	2	37.5554	19.765	45	0.785398	18.2694		9.86634	0
13445	Thu Mar 23 13:54:21 2017_x000D_	46.8394	35.8736	-71.669	-1.25086	2	37.5554	19.765	45	0.785398	18.5925		8.73785	0
13446	Thu Mar 23 13:54:21 2017_x000D_	47.0465	36.0784	-71.6729	-1.25093	2	37.5554	19.765	45	0.785398	18.8735		6.24453	0
13447	Thu Mar 23 13:54:21 2017_x000D_	47.0511	36.2865	-71.6711	-1.2509	2	37.5554	19.765	45	0.785398	19.0559		9.86055	0
13448	Thu Mar 23 13:54:21 2017_x000D_	47.1592	36.5969	-68.0402	-1.18753	2	37.5554	19.765	45	0.785398	19.379		9.85673	41.8762
13449	Thu Mar 23 13:54:21 2017_x000D_	47.2672	36.9072	-64.1805	-1.12016	2	38.6079	20.6819	45	0.785398	18.3914		0.0134164	0
13450	Thu Mar 23 13:54:21 2017_x000D_	47.2668	36.907	-59.0232	-1.03015	2	38.6079	20.6819	45	0.785398	18.391		3.04553	0
13451	Thu Mar 23 13:54:21 2017_x000D_	47.1653	36.9089	-48.7217	-0.850355	2	38.6079	20.6819	45	0.785398	18.3452		4.33428	0
13452	Thu Mar 23 13:54:21 2017_x000D_	47.2639	36.8033	-44.6741	-0.779711	2	38.6079	20.6819	45	0.785398	18.2982		4.35534	32.6848
13453	Thu Mar 23 13:54:21 2017_x000D_	47.1647	36.9093	-32.5758	-0.568555	2	39.4517	21.3711	45	0.785398	17.3472		0.0123693	0
13454	Thu Mar 23 13:54:21 2017_x000D_	47.1648	36.9097	-27.5266	-0.480429	2	39.4517	21.3711	45	0.785398	17.3476		4.3636	0
13455	Thu Mar 23 13:54:21 2017_x000D_	47.2681	37.0121	-23.5409	-0.410867	2	39.4517	21.3711	45	0.785398	17.4853		4.37208	0
13456	Thu Mar 23 13:54:21 2017_x000D_	47.3716	37.1147	-14.1531	-0.247018	2	39.4517	21.3711	45	0.785398	17.6234		3.03029	18.507
13457	Thu Mar 23 13:54:21 2017_x000D_	47.4726	37.1133	-7.79489	-0.136047	2	39.8685	21.8259	45	0.785398	17.0742		6.83714	0
13458	Thu Mar 23 13:54:21 2017_x000D_	47.6771	37.2139	-4.89896	-0.0855029	2	39.8685	21.8259	45	0.785398	17.2559		6.80471	0
13459	Thu Mar 23 13:54:21 2017_x000D_	47.8771	37.1069	3.91059	0.0682527	2	39.8685	21.8259	45	0.785398	17.2524		6.06386	0
13460	Thu Mar 23 13:54:21 2017_x000D_	48.0792	37.1035	3.91091	0.0682583	2	39.8685	21.8259	45	0.785398	17.3442		18.1796	6.55817
13461	Thu Mar 23 13:54:21 2017_x000D_	48.6851	37.0933	3.91181	0.068274	2	39.65	21.8191	45	0.785398	17.7464		12.1127	0
13462	Thu Mar 23 13:54:21 2017_x000D_	49.0888	37.0865	3.9124	0.0682842	2	39.65	21.8191	45	0.785398	17.9495		18.4081	0
13463	Thu Mar 23 13:54:22 2017_x000D_	49.6917	36.9724	0.962893	0.0168057	2	39.65	21.8191	45	0.785398	18.1785		12.1007	0
13464	Thu Mar 23 13:54:22 2017_x000D_	50.095	36.9656	0.962918	0.0168061	2	39.65	21.8191	45	0.785398	18.3988		12.0977	0
13465	Thu Mar 23 13:54:22 2017_x000D_	50.4982	36.9588	0.962942	0.0168065	2	39.65	21.8191	45	0.785398	18.6251		18.407	103.64
13466	Thu Mar 23 13:54:22 2017_x000D_	51.1046	37.0523	-1.98211	-0.0345944	2	41.4839	24.7468	45	0.785398	15.62		12.0827	0
13467	Thu Mar 23 13:54:22 2017_x000D_	51.5073	37.0455	-1.98274	-0.0346054	2	41.4839	24.7468	45	0.785398	15.8659		18.1166	0
13468	Thu Mar 23 13:54:22 2017_x000D_	52.1111	37.0353	-1.98374	-0.0346229	2	41.4839	24.7468	45	0.785398	16.2464		6.7795	0
13469	Thu Mar 23 13:54:22 2017_x000D_	52.3102	36.9284	0.962916	0.0168061	2	41.4839	24.7468	45	0.785398	16.2972		24.3429	50.053
13470	Thu Mar 23 13:54:22 2017_x000D_	53.1166	37.0186	3.91836	0.0683883	2	42.0676	26.3098	45	0.785398	15.387		6.02786	0
13471	Thu Mar 23 13:54:22 2017_x000D_	53.3175	37.0152	3.91862	0.0683928	2	42.0676	26.3098	45	0.785398	15.5295		12.0557	0
13472	Thu Mar 23 13:54:22 2017_x000D_	53.7193	37.0084	3.9192	0.0684029	2	42.0676	26.3098	45	0.785398	15.8184		18.3268	0
13473	Thu Mar 23 13:54:22 2017_x000D_	54.3195	36.8946	0.962868	0.0168052	2	42.0676	26.3098	45	0.785398	16.191		12.0437	27.7222
13474	Thu Mar 23 13:54:22 2017_x000D_	54.7209	36.8879	0.96289	0.0168056	2	42.692	26.991	45	0.785398	15.577		6.01886	0
13475	Thu Mar 23 13:54:22 2017_x000D_	54.9215	36.8845	0.962928	0.0168063	2	42.692	26.991	45	0.785398	15.7303		24.0664	0
13476	Thu Mar 23 13:54:22 2017_x000D_	55.7236	36.871	0.962918	0.0168061	2	42.692	26.991	45	0.785398	16.3535		9.01325	0
13477	Thu Mar 23 13:54:22 2017_x000D_	56.024	36.866	0.962903	0.0168058	2	42.692	26.991	45	0.785398	16.5909		21.2618	20.8045
13478	Thu Mar 23 13:54:22 2017_x000D_	56.7233	36.7508	3.91772	0.0683771	2	42.8797	27.6586	70.522	1.23084	16.5624		9.00425	0
13479	Thu Mar 23 13:54:22 2017_x000D_	57.0234	36.7458	3.7775	0.0659298	2	42.8797	27.6586	70.522	1.23084	16.8113		21.0209	0
13480	Thu Mar 23 13:54:22 2017_x000D_	57.724	36.7341	3.91923	0.0684034	2	42.8797	27.6586	70.522	1.23084	17.3988		11.9987	0
13481	Thu Mar 23 13:54:22 2017_x000D_	58.1239	36.7274	3.9198	0.0684133	2	42.8797	27.6586	70.522	1.23084	17.7378		11.9957	0
13482	Thu Mar 23 13:54:22 2017_x000D_	58.5237	36.7207	3.92042	0.0684242	2	42.8797	27.6586	70.522	1.23084	18.0792		18.2455	9.23857
13483	Thu Mar 23 13:54:22 2017_x000D_	59.1212	36.6072	0.956695	0.0166975	2	43.0878	27.8856	70.522	1.23084	18.252		8.98025	0
13484	Thu Mar 23 13:54:22 2017_x000D_	59.4205	36.6022	0.956716	0.0166979	2	43.0878	27.8856	70.522	1.23084	18.5131		20.9669	0
13485	Thu Mar 23 13:54:23 2017_x000D_	60.1193	36.5905	0.956708	0.0166977	2	43.0878	27.8856	70.522	1.23084	19.1271		5.98582	0
13486	Thu Mar 23 13:54:23 2017_x000D_	60.3188	36.5872	0.956744	0.0166983	2	43.0878	27.8856	70.522	1.23084	19.3035		11.9686	102.067
13487	Thu Mar 23 13:54:23 2017_x000D_	60.7177	36.5806	0.956706	0.0166977	2	46.0713	29.5208	45	0.785398	16.2591		17.9425	0
13488	Thu Mar 23 13:54:23 2017_x000D_	61.3157	36.5706	0.956702	0.0166976	2	46.0713	29.5208	45	0.785398	16.7956		8.96226	0
13489	Thu Mar 23 13:54:23 2017_x000D_	61.6144	36.5656	0.956722	0.0166979	2	46.0713	29.5208	45	0.785398	17.0651		8.97125	0
13490	Thu Mar 23 13:54:23 2017_x000D_	61.9134	36.5606	0.956752	0.0166985	2	46.0713	29.5208	45	0.785398	17.3358		14.9271	32.5961
13491	Thu Mar 23 13:54:23 2017_x000D_	62.4109	36.5523	0.956737	0.0166982	2	46.913	30.2079	0	0	16.7462		8.96226	0
13492	Thu Mar 23 13:54:23 2017_x000D_	62.7096	36.5473	0.956673	0.0166971	2	46.913	30.2079	0	0	17.0212		17.9065	0
13493	Thu Mar 23 13:54:23 2017_x000D_	63.3064	36.5373	0.956722	0.0166979	2	46.913	30.2079	0	0	17.5728		6.72341	0
13494	Thu Mar 23 13:54:23 2017_x000D_	63.5037	36.431	3.92187	0.0684495	2	46.913	30.2079	0	0	17.7194		15.2166	0
13495	Thu Mar 23 13:54:23 2017_x000D_	64.002	36.5257	0.956711	0.0166978	2	46.913	30.2079	0	0	18.2195		8.94726	41.8307
13496	Thu Mar 23 13:54:23 2017_x000D_	64.3002	36.5207	0.956729	0.0166981	2	47.7339	31.335	11.1272	0.194206	17.359		14.8911	0
13497	Thu Mar 23 13:54:23 2017_x000D_	64.7965	36.5124	0.956722	0.0166979	2	47.7339	31.335	11.1272	0.194206	17.8308		5.95582	0
13498	Thu Mar 23 13:54:23 2017_x000D_	64.995	36.5091	0.956764	0.0166987	2	47.7339	31.335	11.1272	0.194206	18.0199		5.95582	0
13499	Thu Mar 23 13:54:23 2017_x000D_	65.1935	36.5058	0.956754	0.0166985	2	47.7339	31.335	11.1272	0.194206	18.2092		12.3043	0
13500	Thu Mar 23 13:54:23 2017_x000D_	65.5887	36.3961	-1.8769	-0.0327581	2	47.7339	31.335	55.9725	0.976904	18.5582		9.44714	0
13501	Thu Mar 23 13:54:23 2017_x000D_	65.888	36.494	-4.97217	-0.0867807	2	47.7339	31.335	55.9725	0.976904	18.8729		9.43956	0
13502	Thu Mar 23 13:54:23 2017_x000D_	66.1835	36.3859	-7.48735	-0.130679	2	47.7339	31.335	55.9725	0.976904	19.1285		12.2883	0
13503	Thu Mar 23 13:54:23 2017_x000D_	66.5817	36.4819	-17.2135	-0.300433	2	47.7339	31.335	55.9725	0.976904	19.5379		4.27234	19.6351
13504	Thu Mar 23 13:54:23 2017_x000D_	66.6823	36.5827	-26.5089	-0.462668	2	48.3881	31.3549	0	0	19.0265		5.95015	0
13505	Thu Mar 23 13:54:23 2017_x000D_	66.8806	36.5788	-39.2533	-0.685099	2	48.3881	31.3549	0	0	19.2162		3.08453	0
13506	Thu Mar 23 13:54:24 2017_x000D_	66.8825	36.6816	-45.1873	-0.788667	2	48.3881	31.3549	0	0	19.2462		2.97361	0
13507	Thu Mar 23 13:54:24 2017_x000D_	66.9816	36.6796	-51.0808	-0.891528	2	48.3881	31.3549	0	0	19.3409		8.58499	65.8879
13508	Thu Mar 23 13:54:24 2017_x000D_	67.1837	36.8822	-68.6211	-1.19766	2	50.579	31.2015	0	0	17.5495		9.71459	0
13509	Thu Mar 23 13:54:24 2017_x000D_	67.2873	37.189	-72.2411	-1.26084	2	50.579	31.2015	0	0	17.7487		9.72696	0
13510	Thu Mar 23 13:54:24 2017_x000D_	67.3913	37.4961	-86.4079	-1.5081	2	50.579	31.2015	0	0	17.952		6.17475	0
13511	Thu Mar 23 13:54:24 2017_x000D_	67.3945	37.7019	268.08	4.67888	2	50.579	31.2015	0	0	18.0282		15.7258	0
13512	Thu Mar 23 13:54:24 2017_x000D_	67.3033	38.2181	253.937	4.43204	2	50.579	31.2015	0	0	18.1366		6.17166	0
13513	Thu Mar 23 13:54:24 2017_x000D_	67.3063	38.4238	248.79	4.3422	2	50.579	31.2015	0	0	18.2199		9.72538	0
13514	Thu Mar 23 13:54:24 2017_x000D_	67.2118	38.7339	245.158	4.27881	2	50.579	31.2015	0	0	18.2589		4.29203	0
13515	Thu Mar 23 13:54:24 2017_x000D_	67.1143	38.8386	241.348	4.21232	2	50.579	31.2015	0	0	18.2138		20.5498	0
13516	Thu Mar 23 13:54:24 2017_x000D_	66.8265	39.4602	238.957	4.17058	2	50.579	31.2015	0	0	18.226		8.57119	0
13517	Thu Mar 23 13:54:24 2017_x000D_	66.6317	39.6692	238.957	4.17059	2	50.579	31.2015	0	0	18.1491		26.2179	0
13518	Thu Mar 23 13:54:24 2017_x000D_	66.1476	40.3968	242.729	4.23642	2	50.579	31.2015	0	0	18.0813		11.0057	0
13519	Thu Mar 23 13:54:24 2017_x000D_	65.9543	40.7086	241.349	4.21233	2	50.579	31.2015	0	0	18.0772		17.811	0
13520	Thu Mar 23 13:54:24 2017_x000D_	65.6651	41.2271	245.16	4.27886	2	50.579	31.2015	0	0	18.1136		9.70554	0
13521	Thu Mar 23 13:54:24 2017_x000D_	65.5709	41.5366	248.794	4.34228	2	50.579	31.2015	0	0	18.2091		20.5337	0
13522	Thu Mar 23 13:54:24 2017_x000D_	65.2833	42.1577	251.33	4.38653	2	50.579	31.2015	0	0	18.3373		6.15375	0
13523	Thu Mar 23 13:54:24 2017_x000D_	65.2865	42.3628	251.329	4.38652	2	50.579	31.2015	0	0	18.4631		13.6869	0
13524	Thu Mar 23 13:54:24 2017_x000D_	65.0948	42.7768	251.33	4.38653	2	50.579	31.2015	0	0	18.566		6.84008	0
13525	Thu Mar 23 13:54:24 2017_x000D_	64.999	42.9837	253.949	4.43224	2	50.579	31.2015	0	0	18.6214		18.7033	0
13526	Thu Mar 23 13:54:24 2017_x000D_	64.9096	43.6007	251.328	4.38651	2	50.579	31.2015	0	0	18.9501		8.56899	0
13527	Thu Mar 23 13:54:25 2017_x000D_	64.7148	43.8096	251.33	4.38653	2	50.579	31.2015	0	0	18.9416		19.4025	0
13528	Thu Mar 23 13:54:25 2017_x000D_	64.5264	44.4283	251.33	4.38653	2	50.579	31.2015	0	0	19.2218		13.6762	0
13529	Thu Mar 23 13:54:25 2017_x000D_	64.3349	44.842	251.33	4.38654	2	50.579	31.2015	0	0	19.3724		19.3959	0
13530	Thu Mar 23 13:54:25 2017_x000D_	64.1466	45.4605	251.33	4.38654	2	50.579	31.2015	0	0	19.6825		9.21417	0
13531	Thu Mar 23 13:54:25 2017_x000D_	64.1515	45.7676	250.332	4.36912	2	50.579	31.2015	0	0	19.9094		10.9847	0
13532	Thu Mar 23 13:54:25 2017_x000D_	63.9584	46.0787	251.33	4.38653	2	50.579	31.2015	0	0	20.0085		19.3835	0
13533	Thu Mar 23 13:54:25 2017_x000D_	63.7702	46.6968	251.329	4.38653	2	50.579	31.2015	0	0	20.3497		6.8361	196.887
13534	Thu Mar 23 13:54:25 2017_x000D_	63.6745	46.9036	248.793	4.34225	2	57.0854	32.0608	4.5	0.0785398	16.2396		22.3179	0
13535	Thu Mar 23 13:54:25 2017_x000D_	63.4881	47.6238	247.693	4.32305	2	57.0854	32.0608	4.5	0.0785398	16.8286		10.9806	0
13536	Thu Mar 23 13:54:25 2017_x000D_	63.2951	47.9348	248.793	4.34225	2	57.0854	32.0608	4.5	0.0785398	17.0454		19.3674	0
13537	Thu Mar 23 13:54:25 2017_x000D_	63.1071	48.5524	248.792	4.34224	2	57.0854	32.0608	4.5	0.0785398	17.5566		13.6613	74.1709
13538	Thu Mar 23 13:54:25 2017_x000D_	62.9157	48.9656	248.792	4.34225	2	58.9715	33.6593	4.5	0.0785398	15.8063		19.3608	0
13539	Thu Mar 23 13:54:25 2017_x000D_	62.7278	49.583	248.792	4.34224	2	58.9715	33.6593	4.5	0.0785398	16.3607		6.82395	0
13540	Thu Mar 23 13:54:25 2017_x000D_	62.6322	49.7894	251.33	4.38654	2	58.9715	33.6593	4.5	0.0785398	16.5403		13.6533	0
13541	Thu Mar 23 13:54:25 2017_x000D_	62.441	50.2024	251.331	4.38655	2	58.9715	33.6593	4.5	0.0785398	16.903		19.3522	20.5755
13542	Thu Mar 23 13:54:25 2017_x000D_	62.2531	50.8195	251.331	4.38655	2	59.6141	33.899	0	0	17.1251		9.67709	0
13543	Thu Mar 23 13:54:25 2017_x000D_	62.1592	51.1281	247.692	4.32304	2	59.6141	33.899	0	0	17.4161		9.66761	0
13544	Thu Mar 23 13:54:25 2017_x000D_	62.0654	51.4364	251.331	4.38655	2	59.6141	33.899	0	0	17.7079		20.4706	0
13545	Thu Mar 23 13:54:25 2017_x000D_	61.7787	52.0556	248.792	4.34224	2	59.6141	33.899	0	0	18.2852		12.2357	0
13546	Thu Mar 23 13:54:25 2017_x000D_	61.7855	52.4634	248.79	4.34221	2	59.6141	33.899	0	0	18.691		19.4443	41.6349
13547	Thu Mar 23 13:54:25 2017_x000D_	61.3982	52.9831	247.692	4.32304	2	60.6602	34.811	0	0	18.1871		12.6094	0
13548	Thu Mar 23 13:54:25 2017_x000D_	61.3061	53.3932	245.152	4.27871	2	60.6602	34.811	0	0	18.5934		9.659	0
13549	Thu Mar 23 13:54:26 2017_x000D_	61.2123	53.7012	248.791	4.34222	2	60.6602	34.811	0	0	18.8983		17.7611	0
13550	Thu Mar 23 13:54:26 2017_x000D_	60.924	54.2183	245.152	4.27871	2	60.6602	34.811	0	0	19.4091		9.65238	23.429
13551	Thu Mar 23 13:54:26 2017_x000D_	60.8303	54.5261	248.792	4.34223	2	61.2919	35.2702	0	0	19.2614		9.66386	0
13552	Thu Mar 23 13:54:26 2017_x000D_	60.7366	54.8343	245.152	4.2787	2	61.2919	35.2702	0	0	19.572		15.1861	0
13553	Thu Mar 23 13:54:26 2017_x000D_	60.4466	55.2492	247.692	4.32304	2	61.2919	35.2702	0	0	19.9969		13.6305	0
13554	Thu Mar 23 13:54:26 2017_x000D_	60.2557	55.6615	247.692	4.32304	2	61.2919	35.2702	0	0	20.4176		9.15738	14.5284
13555	Thu Mar 23 13:54:26 2017_x000D_	60.261	55.9667	248.792	4.34224	2	61.7165	35.5031	4.5	0.0785398	20.5153		4.27931	0
13556	Thu Mar 23 13:54:26 2017_x000D_	60.1638	56.0711	250.335	4.36917	2	61.7165	35.5031	4.5	0.0785398	20.6265		10.9605	0
13557	Thu Mar 23 13:54:26 2017_x000D_	59.9711	56.3815	251.335	4.38662	2	61.7165	35.5031	4.5	0.0785398	20.9512		6.10296	0
13558	Thu Mar 23 13:54:26 2017_x000D_	59.9747	56.5849	251.334	4.38661	2	61.7165	35.5031	4.5	0.0785398	21.1536		3.05443	0
13559	Thu Mar 23 13:54:26 2017_x000D_	59.9764	56.6867	250.335	4.36917	2	61.7165	35.5031	4.5	0.0785398	21.2549		16.4153	0
13560	Thu Mar 23 13:54:26 2017_x000D_	59.7874	57.2002	256.669	4.47972	2	61.7165	35.5031	45	0.785398	21.7827		6.80908	0
13561	Thu Mar 23 13:54:26 2017_x000D_	59.6919	57.4061	259.447	4.5282	2	61.7165	35.5031	45	0.785398	21.9964		9.63118	0
13562	Thu Mar 23 13:54:26 2017_x000D_	59.598	57.7131	-86.1914	-1.50432	2	61.7165	35.5031	45	0.785398	22.3108		6.08776	0
13563	Thu Mar 23 13:54:26 2017_x000D_	59.6012	57.916	-75.2573	-1.31349	2	61.7165	35.5031	45	0.785398	22.5125		6.74191	79.9858
13564	Thu Mar 23 13:54:26 2017_x000D_	59.7031	58.1163	-60.4189	-1.05451	2	62.024	38.1515	45	0.785398	20.0992		6.1028	0
13565	Thu Mar 23 13:54:26 2017_x000D_	59.7064	58.3197	-52.6111	-0.918237	2	62.024	38.1515	45	0.785398	20.3009		3.04833	0
13566	Thu Mar 23 13:54:26 2017_x000D_	59.7079	58.4213	-46.4207	-0.810195	2	62.024	38.1515	45	0.785398	20.4017		10.7416	0
13567	Thu Mar 23 13:54:26 2017_x000D_	60.008	58.6166	-32.1481	-0.56109	2	62.024	38.1515	45	0.785398	20.5642		2.96495	46.1521
13568	Thu Mar 23 13:54:26 2017_x000D_	60.1068	58.6141	-25.6686	-0.448001	2	61.9495	39.6881	45	0.785398	19.0155		6.75407	0
13569	Thu Mar 23 13:54:26 2017_x000D_	60.2092	58.8146	-19.1606	-0.334416	2	61.9495	39.6881	45	0.785398	19.2055		12.2227	0
13570	Thu Mar 23 13:54:27 2017_x000D_	60.6064	58.9053	-9.45652	-0.165047	2	61.9495	39.6881	45	0.785398	19.2641		9.38421	0
13571	Thu Mar 23 13:54:27 2017_x000D_	60.905	58.9985	-7.13708	-0.124565	2	61.9495	39.6881	45	0.785398	19.3386		23.7186	33.7137
13572	Thu Mar 23 13:54:27 2017_x000D_	61.6953	58.976	-7.14109	-0.124635	2	61.6788	40.7788	45	0.785398	18.1972		12.1982	0
13573	Thu Mar 23 13:54:27 2017_x000D_	62.0918	59.0661	-10.0005	-0.174542	2	61.6788	40.7788	45	0.785398	18.292		20.9184	0
13574	Thu Mar 23 13:54:27 2017_x000D_	62.7843	59.1476	-13.538	-0.236283	2	61.6788	40.7788	45	0.785398	18.402		9.33965	0
13575	Thu Mar 23 13:54:27 2017_x000D_	63.0815	59.2403	-15.5513	-0.271421	2	61.6788	40.7788	45	0.785398	18.5147		9.3511	0
13576	Thu Mar 23 13:54:27 2017_x000D_	63.3791	59.333	-19.1805	-0.334763	2	61.6788	40.7788	45	0.785398	18.6319		19.8412	112.996
13577	Thu Mar 23 13:54:27 2017_x000D_	63.9751	59.6197	-21.8623	-0.381569	2	61.0633	44.4947	45	0.785398	15.4027		12.1634	0
13578	Thu Mar 23 13:54:27 2017_x000D_	64.3705	59.7094	-24.4482	-0.426702	2	61.0633	44.4947	45	0.785398	15.57		18.6555	0
13579	Thu Mar 23 13:54:27 2017_x000D_	64.9641	59.8947	-24.4511	-0.426752	2	61.0633	44.4947	45	0.785398	15.8864		10.6768	0
13580	Thu Mar 23 13:54:27 2017_x000D_	65.2626	60.0885	-25.7022	-0.448588	2	61.0633	44.4947	45	0.785398	16.1493		17.2231	0
13581	Thu Mar 23 13:54:27 2017_x000D_	65.7586	60.3776	-21.8609	-0.381545	2	61.0633	44.4947	45	0.785398	16.5624		12.1351	0
13582	Thu Mar 23 13:54:27 2017_x000D_	66.1531	60.467	-24.45	-0.426733	2	61.0633	44.4947	45	0.785398	16.7637		8.39856	0
13583	Thu Mar 23 13:54:27 2017_x000D_	66.3526	60.6634	-24.4464	-0.426671	2	61.0633	44.4947	45	0.785398	17.0119		12.1306	0
13584	Thu Mar 23 13:54:27 2017_x000D_	66.7469	60.753	-21.8616	-0.381557	2	61.0633	44.4947	45	0.785398	17.2231		13.1683	0
13585	Thu Mar 23 13:54:27 2017_x000D_	67.1424	60.9434	-21.8605	-0.381538	2	61.0633	44.4947	45	0.785398	17.5361		13.1616	0
13586	Thu Mar 23 13:54:27 2017_x000D_	67.5377	61.1337	-21.8594	-0.381518	2	61.0633	44.4947	45	0.785398	17.8542		18.575	0
13587	Thu Mar 23 13:54:27 2017_x000D_	68.1288	61.318	-21.8613	-0.381551	2	61.0633	44.4947	45	0.785398	18.2468		6.57741	0
13588	Thu Mar 23 13:54:27 2017_x000D_	68.3263	61.4132	-19.1682	-0.334548	2	61.0633	44.4947	45	0.785398	18.4116		15.7997	0
13589	Thu Mar 23 13:54:27 2017_x000D_	68.8186	61.6003	-18.202	-0.317686	2	61.0633	44.4947	45	0.785398	18.7815		13.1308	0
13590	Thu Mar 23 13:54:27 2017_x000D_	69.213	61.7901	-18.2	-0.31765	2	61.0633	44.4947	45	0.785398	19.1193		8.81795	0
13591	Thu Mar 23 13:54:27 2017_x000D_	69.5068	61.7813	-19.1696	-0.334573	2	61.0633	44.4947	45	0.785398	19.2385		10.596	0
13592	Thu Mar 23 13:54:28 2017_x000D_	69.8028	61.974	-18.2004	-0.317656	2	61.0633	44.4947	45	0.785398	19.5424		21.3176	0
13593	Thu Mar 23 13:54:28 2017_x000D_	70.49	62.1548	-19.1686	-0.334555	2	61.0633	44.4947	45	0.785398	20.0185		21.287	111.908
13594	Thu Mar 23 13:54:28 2017_x000D_	71.1762	62.3354	-18.2034	-0.31771	2	60.8829	48.2206	45	0.785398	17.4694		8.34121	0
13595	Thu Mar 23 13:54:28 2017_x000D_	71.3741	62.5307	-18.199	-0.317633	2	60.8829	48.2206	45	0.785398	17.7439		11.7174	0
13596	Thu Mar 23 13:54:28 2017_x000D_	71.7645	62.5188	-18.2038	-0.317717	2	60.8829	48.2206	45	0.785398	17.968		21.1328	0
13597	Thu Mar 23 13:54:28 2017_x000D_	72.3548	62.9032	-18.1972	-0.317602	2	60.8829	48.2206	45	0.785398	18.6329		11.7025	20.6741
13598	Thu Mar 23 13:54:28 2017_x000D_	72.7447	62.8912	-18.2021	-0.317686	2	61.0684	48.8843	75.3081	1.31438	18.2354		18.4459	0
13599	Thu Mar 23 13:54:28 2017_x000D_	73.3317	63.0742	-18.2025	-0.317693	2	61.0684	48.8843	75.3081	1.31438	18.7548		10.5543	0
13600	Thu Mar 23 13:54:28 2017_x000D_	73.6265	63.2662	-19.1678	-0.334542	2	61.0684	48.8843	75.3081	1.31438	19.0931		8.75826	0
13601	Thu Mar 23 13:54:28 2017_x000D_	73.9183	63.2571	-18.2028	-0.317699	2	61.0684	48.8843	75.3081	1.31438	19.2795		19.5551	74.0606
13602	Thu Mar 23 13:54:28 2017_x000D_	74.5055	63.5401	-20.8031	-0.363083	2	62.4938	50.8999	81.3632	1.42006	17.4372		12.0026	0
13603	Thu Mar 23 13:54:28 2017_x000D_	74.8957	63.6285	-18.201	-0.317668	2	62.4938	50.8999	81.3632	1.42006	17.7714		15.6732	0
13604	Thu Mar 23 13:54:28 2017_x000D_	75.3841	63.814	-19.1701	-0.334581	2	62.4938	50.8999	81.3632	1.42006	18.2465		9.18127	0
13605	Thu Mar 23 13:54:28 2017_x000D_	75.6763	63.905	-20.8059	-0.363131	2	62.4938	50.8999	81.3632	1.42006	18.5179		8.29447	0
13606	Thu Mar 23 13:54:28 2017_x000D_	75.8728	64.0995	-20.8018	-0.363059	2	62.4938	50.8999	81.3632	1.42006	18.7943		14.818	41.5674
13607	Thu Mar 23 13:54:28 2017_x000D_	76.3594	64.1843	-24.4815	-0.427282	2	63.3094	52.02	75.3081	1.31438	17.8402		6.50354	0
13608	Thu Mar 23 13:54:28 2017_x000D_	76.5546	64.2786	-21.8756	-0.381802	2	63.3094	52.02	75.3081	1.31438	18.0474		6.49292	0
13609	Thu Mar 23 13:54:28 2017_x000D_	76.7496	64.3725	-24.4811	-0.427275	2	63.3094	52.02	75.3081	1.31438	18.2544		12.9897	0
13610	Thu Mar 23 13:54:28 2017_x000D_	77.1396	64.5606	-24.4808	-0.42727	2	63.3094	52.02	75.3081	1.31438	18.6693		6.48891	43.6782
13611	Thu Mar 23 13:54:28 2017_x000D_	77.3345	64.6544	-26.9811	-0.470909	2	63.897	53.3521	45	0.785398	17.5587		15.6132	0
13612	Thu Mar 23 13:54:28 2017_x000D_	77.8211	64.839	-33.1186	-0.578029	2	63.897	53.3521	45	0.785398	18.0507		8.26906	0
13613	Thu Mar 23 13:54:29 2017_x000D_	78.0172	65.0327	-40.83	-0.712617	2	63.897	53.3521	45	0.785398	18.3253		6.01511	0
13614	Thu Mar 23 13:54:29 2017_x000D_	78.016	64.8322	-60.8539	-1.0621	2	63.897	53.3521	45	0.785398	18.1972		3.00329	9.16209
13615	Thu Mar 23 13:54:29 2017_x000D_	78.0174	64.9323	-67.0481	-1.17021	2	64.1034	53.5772	75.3081	1.31438	17.9593		4.143	0
13616	Thu Mar 23 13:54:29 2017_x000D_	78.1156	65.0294	-75.7269	-1.32168	2	64.1034	53.5772	75.3081	1.31438	18.0968		9.41482	0
13617	Thu Mar 23 13:54:29 2017_x000D_	78.2161	65.3267	-89.399	-1.56031	2	64.1034	53.5772	75.3081	1.31438	18.3635		6.73114	0
13618	Thu Mar 23 13:54:29 2017_x000D_	78.1216	65.5302	262.753	4.5859	2	64.1034	53.5772	75.3081	1.31438	18.4224		12.0217	89.9218
13619	Thu Mar 23 13:54:29 2017_x000D_	78.1259	65.9309	251.112	4.38273	2	66.6336	55.1842	41.3637	0.721932	15.7342		4.23095	0
13620	Thu Mar 23 13:54:29 2017_x000D_	78.0301	66.0344	242.607	4.23428	2	66.6336	55.1842	41.3637	0.721932	15.7355		9.00348	0
13621	Thu Mar 23 13:54:29 2017_x000D_	78.0332	66.3345	236.648	4.13028	2	66.6336	55.1842	41.3637	0.721932	15.9462		14.863	0
13622	Thu Mar 23 13:54:29 2017_x000D_	77.649	66.6473	230.85	4.0291	2	66.6336	55.1842	41.3637	0.721932	15.8979		10.8171	0
13623	Thu Mar 23 13:54:29 2017_x000D_	77.4586	66.9535	229.058	3.99781	2	66.6336	55.1842	41.3637	0.721932	15.9905		21.1132	78.2016
13624	Thu Mar 23 13:54:29 2017_x000D_	76.9798	67.4693	225.196	3.93041	2	68.9667	56.3468	45	0.785398	13.7084		12.6603	0
13625	Thu Mar 23 13:54:29 2017_x000D_	76.6927	67.7786	229.058	3.99781	2	68.9667	56.3468	45	0.785398	13.7977		10.698	0
13626	Thu Mar 23 13:54:29 2017_x000D_	76.4042	67.9882	227.129	3.96414	2	68.9667	56.3468	45	0.785398	13.8144		21.1068	0
13627	Thu Mar 23 13:54:29 2017_x000D_	75.9255	68.5038	230.85	4.02909	2	68.9667	56.3468	45	0.785398	14.0078		12.3965	41.4067
13628	Thu Mar 23 13:54:29 2017_x000D_	75.8333	68.9066	232.886	4.06463	2	70.0082	57.2525	14.6918	0.256421	13.0288		19.0515	0
13629	Thu Mar 23 13:54:29 2017_x000D_	75.3533	69.3224	235.046	4.10233	2	70.0082	57.2525	14.6918	0.256421	13.2005		10.8155	0
13630	Thu Mar 23 13:54:29 2017_x000D_	75.163	69.6286	236.648	4.13029	2	70.0082	57.2525	14.6918	0.256421	13.4067		6.71609	0
13631	Thu Mar 23 13:54:29 2017_x000D_	75.0684	69.8315	238.888	4.16938	2	70.0082	57.2525	14.6918	0.256421	13.5586		17.4993	34.8404
13632	Thu Mar 23 13:54:29 2017_x000D_	74.7835	70.3405	242.612	4.23437	2	71.0709	57.7209	4.5	0.0785398	13.1544		8.44665	0
13633	Thu Mar 23 13:54:29 2017_x000D_	74.592	70.5469	242.612	4.23438	2	71.0709	57.7209	4.5	0.0785398	13.3005		17.4966	0
13634	Thu Mar 23 13:54:30 2017_x000D_	74.3071	71.0558	246.193	4.29688	2	71.0709	57.7209	4.5	0.0785398	13.722		8.98565	0
13635	Thu Mar 23 13:54:30 2017_x000D_	74.3107	71.3553	245.016	4.27633	2	71.0709	57.7209	4.5	0.0785398	14.014		8.44649	0
13636	Thu Mar 23 13:54:30 2017_x000D_	74.1191	71.5616	245.016	4.27634	2	71.0709	57.7209	4.5	0.0785398	14.1724		19.0032	73.8309
13637	Thu Mar 23 13:54:30 2017_x000D_	73.9324	72.1669	245.016	4.27633	2	72.4911	59.7308	45	0.785398	12.5193		13.4296	0
13638	Thu Mar 23 13:54:30 2017_x000D_	73.7434	72.5727	245.016	4.27633	2	72.4911	59.7308	45	0.785398	12.9028		14.9814	0
13639	Thu Mar 23 13:54:30 2017_x000D_	73.4573	72.982	242.611	4.23437	2	72.4911	59.7308	45	0.785398	13.2864		12.3747	0
13640	Thu Mar 23 13:54:30 2017_x000D_	73.3653	73.3841	245.016	4.27633	2	72.4911	59.7308	45	0.785398	13.6813		20.1403	68.7452
13641	Thu Mar 23 13:54:30 2017_x000D_	73.0817	73.9926	242.611	4.23436	2	73.9213	61.5212	45	0.785398	12.4996		8.44241	0
13642	Thu Mar 23 13:54:30 2017_x000D_	72.8903	74.1989	242.611	4.23436	2	73.9213	61.5212	45	0.785398	12.7196		12.3689	0
13643	Thu Mar 23 13:54:30 2017_x000D_	72.7983	74.6008	245.016	4.27633	2	73.9213	61.5212	45	0.785398	13.1277		17.4952	0
13644	Thu Mar 23 13:54:30 2017_x000D_	72.5135	75.1097	241.247	4.21055	2	73.9213	61.5212	45	0.785398	13.6612		8.44241	41.3387
13645	Thu Mar 23 13:54:30 2017_x000D_	72.3221	75.316	241.247	4.21055	2	74.9611	62.4254	45	0.785398	13.158		9.49023	0
13646	Thu Mar 23 13:54:30 2017_x000D_	72.2289	75.6183	240.314	4.19427	2	74.9611	62.4254	45	0.785398	13.4728		17.4859	0
13647	Thu Mar 23 13:54:30 2017_x000D_	71.9442	76.1269	241.247	4.21055	2	74.9611	62.4254	45	0.785398	14.0297		14.973	0
13648	Thu Mar 23 13:54:30 2017_x000D_	71.6583	76.536	238.886	4.16936	2	74.9611	62.4254	45	0.785398	14.492		6.70539	23.2652
13649	Thu Mar 23 13:54:30 2017_x000D_	71.5639	76.7386	241.247	4.21055	2	75.5891	62.8804	4.5	0.0785398	14.4309		6.70938	0
13650	Thu Mar 23 13:54:30 2017_x000D_	71.4694	76.9413	238.886	4.16935	2	75.5891	62.8804	4.5	0.0785398	14.652		13.4135	0
13651	Thu Mar 23 13:54:30 2017_x000D_	71.2806	77.3466	238.886	4.16935	2	75.5891	62.8804	4.5	0.0785398	15.0942		8.44665	0
13652	Thu Mar 23 13:54:30 2017_x000D_	71.0891	77.553	238.886	4.16935	2	75.5891	62.8804	4.5	0.0785398	15.3472		5.96755	0
13653	Thu Mar 23 13:54:30 2017_x000D_	71.0918	77.7519	238.886	4.16935	2	75.5891	62.8804	4.5	0.0785398	15.5366		8.44445	59.1975
13654	Thu Mar 23 13:54:30 2017_x000D_	70.9003	77.9582	238.886	4.16935	2	75.7074	64.8501	0	0	13.9618		6.61213	0
13655	Thu Mar 23 13:54:30 2017_x000D_	70.7075	78.065	240.315	4.19428	2	75.7074	64.8501	0	0	14.1291		13.4242	0
13656	Thu Mar 23 13:54:31 2017_x000D_	70.5185	78.4706	232.887	4.06465	2	75.7074	64.8501	0	0	14.5754		2.98822	0
13657	Thu Mar 23 13:54:31 2017_x000D_	70.5197	78.5702	227.142	3.96438	2	75.7074	64.8501	0	0	14.6681		4.24524	52.9453
13658	Thu Mar 23 13:54:31 2017_x000D_	70.4232	78.6737	211.485	3.6911	2	75.4036	66.5886	0	0	13.0711		4.22639	0
13659	Thu Mar 23 13:54:31 2017_x000D_	70.3273	78.7769	207.806	3.6269	2	75.4036	66.5886	0	0	13.2032		2.92422	0
13660	Thu Mar 23 13:54:31 2017_x000D_	70.2299	78.7807	201.762	3.52142	2	75.4036	66.5886	0	0	13.2444		4.22813	0
13661	Thu Mar 23 13:54:31 2017_x000D_	70.1337	78.8837	193.204	3.37205	2	75.4036	66.5886	0	0	13.3769		8.76333	13.0993
13662	Thu Mar 23 13:54:31 2017_x000D_	69.8418	78.8948	182.236	3.18061	2	75.3818	67.0247	0	0	13.0993		5.84477	0
13663	Thu Mar 23 13:54:31 2017_x000D_	69.6471	78.9018	171.659	2.99601	2	75.3818	67.0247	0	0	13.1891		11.9776	0
13664	Thu Mar 23 13:54:31 2017_x000D_	69.257	78.8168	157.282	2.74509	2	75.3818	67.0247	0	0	13.2878		6.48068	0
13665	Thu Mar 23 13:54:31 2017_x000D_	69.0615	78.7249	152.293	2.65801	2	75.3818	67.0247	0	0	13.2982		12.9893	0
13666	Thu Mar 23 13:54:31 2017_x000D_	68.6698	78.5404	139.791	2.43981	2	75.3818	67.0247	0	0	13.329		6.59177	68.7198
13667	Thu Mar 23 13:54:31 2017_x000D_	68.5697	78.3448	133.984	2.33846	2	74.6232	69.1861	13.5	0.235619	10.9785		20.6278	0
13668	Thu Mar 23 13:54:31 2017_x000D_	68.0764	77.8658	125.901	2.19739	2	74.6232	69.1861	13.5	0.235619	10.8719		0	0
13669	Thu Mar 23 13:54:31 2017_x000D_	68.0764	77.8658	125.901	2.19739	2	74.6232	69.1861	13.5	0.235619	10.8719		22.8743	0
13670	Thu Mar 23 13:54:31 2017_x000D_	67.5804	77.2867	128.125	2.2362	2	74.6232	69.1861	13.5	0.235619	10.7341		13.1971	67.8844
13671	Thu Mar 23 13:54:31 2017_x000D_	67.3796	76.8953	128.122	2.23615	2	73.4429	71.1167	36.585	0.638529	8.37591		22.9108	0
13672	Thu Mar 23 13:54:31 2017_x000D_	66.8829	76.3152	130.225	2.27285	2	73.4429	71.1167	36.585	0.638529	8.37007		10.6061	0
13673	Thu Mar 23 13:54:31 2017_x000D_	66.6833	76.0234	131.969	2.30329	2	73.4429	71.1167	36.585	0.638529	8.35272		20.7213	0
13674	Thu Mar 23 13:54:31 2017_x000D_	66.1875	75.5425	135.862	2.37123	2	73.4429	71.1167	36.585	0.638529	8.49874		17.2121	44.2082
13675	Thu Mar 23 13:54:31 2017_x000D_	65.8866	75.054	139.758	2.43924	2	72.7284	72.4055	36.585	0.638529	7.33654		8.29952	0
13676	Thu Mar 23 13:54:31 2017_x000D_	65.6881	74.8613	139.757	2.43923	2	72.7284	72.4055	36.585	0.638529	7.45632		8.30376	0
13677	Thu Mar 23 13:54:32 2017_x000D_	65.4895	74.6685	139.757	2.43921	2	72.7284	72.4055	36.585	0.638529	7.58438		13.0739	0
13678	Thu Mar 23 13:54:32 2017_x000D_	65.0952	74.4829	139.761	2.43929	2	72.7284	72.4055	36.585	0.638529	7.91084		16.6224	0
13679	Thu Mar 23 13:54:32 2017_x000D_	64.6976	74.097	139.76	2.43926	2	72.7284	72.4055	36.585	0.638529	8.207		8.31655	9.32067
13680	Thu Mar 23 13:54:32 2017_x000D_	64.4986	73.904	139.759	2.43925	2	72.501	72.6172	60.9585	1.06393	8.1052		16.6415	0
13681	Thu Mar 23 13:54:32 2017_x000D_	64.1005	73.5177	139.757	2.43923	2	72.501	72.6172	60.9585	1.06393	8.44863		10.5816	0
13682	Thu Mar 23 13:54:32 2017_x000D_	63.8032	73.3279	141.512	2.46986	2	72.501	72.6172	60.9585	1.06393	8.72679		18.813	0
13683	Thu Mar 23 13:54:32 2017_x000D_	63.3068	72.9447	139.76	2.43928	2	72.501	72.6172	60.9585	1.06393	9.20003		8.33776	9.32052
13684	Thu Mar 23 13:54:32 2017_x000D_	63.1073	72.7512	139.76	2.43927	2	72.2737	72.829	68.3626	1.19315	9.16673		18.8459	0
13685	Thu Mar 23 13:54:32 2017_x000D_	62.6099	72.3675	141.512	2.46985	2	72.2737	72.829	68.3626	1.19315	9.67481		12.5109	0
13686	Thu Mar 23 13:54:32 2017_x000D_	62.3106	72.0771	141.897	2.47658	2	72.2737	72.829	68.3626	1.19315	9.99143		8.35049	0
13687	Thu Mar 23 13:54:32 2017_x000D_	62.1108	71.8833	141.896	2.47656	2	72.2737	72.829	68.3626	1.19315	10.2068		6.57698	0
13688	Thu Mar 23 13:54:32 2017_x000D_	61.9126	71.7896	139.761	2.43929	2	72.2737	72.829	68.3626	1.19315	10.4131		23.1229	78.1071
13689	Thu Mar 23 13:54:32 2017_x000D_	61.4111	71.2043	137.881	2.40648	2	69.6864	72.5384	68.3626	1.19315	8.38215		6.58368	0
13690	Thu Mar 23 13:54:32 2017_x000D_	61.2127	71.1105	135.872	2.37142	2	69.6864	72.5384	68.3626	1.19315	8.59317		18.9096	0
13691	Thu Mar 23 13:54:32 2017_x000D_	60.7137	70.7254	137.756	2.40429	2	69.6864	72.5384	68.3626	1.19315	9.15403		10.7202	0
13692	Thu Mar 23 13:54:32 2017_x000D_	60.5116	70.4307	139.756	2.4392	2	69.6864	72.5384	68.3626	1.19315	9.41379		16.7561	53.3487
13693	Thu Mar 23 13:54:32 2017_x000D_	60.1107	70.0418	139.754	2.43918	2	67.9753	72.0542	68.3626	1.19315	8.11799		10.6447	0
13694	Thu Mar 23 13:54:32 2017_x000D_	59.8118	69.8506	137.883	2.40652	2	67.9753	72.0542	68.3626	1.19315	8.45568		6.68736	0
13695	Thu Mar 23 13:54:32 2017_x000D_	59.7094	69.6526	139.753	2.43915	2	67.9753	72.0542	68.3626	1.19315	8.60772		12.585	0
13696	Thu Mar 23 13:54:32 2017_x000D_	59.4085	69.3603	135.872	2.37142	2	67.9753	72.0542	68.3626	1.19315	8.98038		6.59996	23.2573
13697	Thu Mar 23 13:54:32 2017_x000D_	59.2095	69.2665	137.882	2.4065	2	67.3469	71.6002	68.3626	1.19315	8.46543		8.39715	0
13698	Thu Mar 23 13:54:33 2017_x000D_	59.0086	69.0716	137.882	2.4065	2	67.3469	71.6002	68.3626	1.19315	8.71327		8.3993	0
13699	Thu Mar 23 13:54:33 2017_x000D_	58.8076	68.8767	137.882	2.40649	2	67.3469	71.6002	68.3626	1.19315	8.9631		6.70078	0
13700	Thu Mar 23 13:54:33 2017_x000D_	58.705	68.6783	139.75	2.43909	2	67.3469	71.6002	68.3626	1.19315	9.1225		17.2496	14.4328
13701	Thu Mar 23 13:54:33 2017_x000D_	58.2059	68.3928	148.2	2.58658	2	66.9244	71.3701	68.3626	1.19315	9.21285		4.20716	0
13702	Thu Mar 23 13:54:33 2017_x000D_	58.1051	68.2953	152.138	2.65531	2	66.9244	71.3701	68.3626	1.19315	9.33994		2.96896	0
13703	Thu Mar 23 13:54:33 2017_x000D_	58.0062	68.2989	158.514	2.76659	2	66.9244	71.3701	68.3626	1.19315	9.43221		6.68736	0
13704	Thu Mar 23 13:54:33 2017_x000D_	57.9038	68.1009	170.326	2.97275	2	66.9244	71.3701	68.3626	1.19315	9.59473		2.96597	0
13705	Thu Mar 23 13:54:33 2017_x000D_	57.805	68.1045	176.338	3.07769	2	66.9244	71.3701	68.3626	1.19315	9.68646		8.88527	82.7746
13706	Thu Mar 23 13:54:33 2017_x000D_	57.509	68.1147	187.718	3.27629	2	65.2978	69.1414	130.519	2.27798	7.85618		5.92551	0
13707	Thu Mar 23 13:54:33 2017_x000D_	57.3116	68.1215	198.85	3.47059	2	65.2978	69.1414	130.519	2.27798	8.05106		6.68794	0
13708	Thu Mar 23 13:54:33 2017_x000D_	57.1163	68.229	208.762	3.64359	2	65.2978	69.1414	130.519	2.27798	8.23222		2.95966	0
13709	Thu Mar 23 13:54:33 2017_x000D_	57.0177	68.2323	215.087	3.75397	2	65.2978	69.1414	130.519	2.27798	8.32986		12.8064	59.5381
13710	Thu Mar 23 13:54:33 2017_x000D_	56.727	68.5449	219.025	3.82271	2	63.8444	67.79	148.47	2.59129	7.15732		13.4115	0
13711	Thu Mar 23 13:54:33 2017_x000D_	56.3351	68.76	219.024	3.8227	2	63.8444	67.79	148.47	2.59129	7.57169		6.70516	0
13712	Thu Mar 23 13:54:33 2017_x000D_	56.1392	68.8676	221.227	3.86114	2	63.8444	67.79	148.47	2.59129	7.78019		23.5529	0
13713	Thu Mar 23 13:54:33 2017_x000D_	55.5551	69.3922	219.024	3.8227	2	63.8444	67.79	148.47	2.59129	8.44272		8.54809	55.5719
13714	Thu Mar 23 13:54:33 2017_x000D_	55.361	69.6008	219.025	3.8227	2	62.3796	66.6561	184.5	3.22013	7.61131		10.8569	0
13715	Thu Mar 23 13:54:33 2017_x000D_	55.0677	69.8128	217.386	3.7941	2	62.3796	66.6561	184.5	3.22013	7.96421		20.1368	0
13716	Thu Mar 23 13:54:33 2017_x000D_	54.4793	70.1358	215.088	3.75399	2	62.3796	66.6561	184.5	3.22013	8.63267		8.55029	0
13717	Thu Mar 23 13:54:33 2017_x000D_	54.2852	70.3445	215.089	3.754	2	62.3796	66.6561	184.5	3.22013	8.89515		17.5462	32.3088
13718	Thu Mar 23 13:54:33 2017_x000D_	53.7955	70.6643	211.255	3.6871	2	61.5439	65.9768	180	3.14159	9.05596		10.8562	0
13719	Thu Mar 23 13:54:33 2017_x000D_	53.5023	70.8764	212.661	3.71164	2	61.5439	65.9768	180	3.14159	9.41666		10.8677	0
13720	Thu Mar 23 13:54:34 2017_x000D_	53.2087	71.0886	211.256	3.68712	2	61.5439	65.9768	180	3.14159	9.77784		21.7263	0
13721	Thu Mar 23 13:54:34 2017_x000D_	52.6218	71.5129	211.257	3.68713	2	61.5439	65.9768	180	3.14159	10.5001		11.9173	0
13722	Thu Mar 23 13:54:34 2017_x000D_	52.2248	71.5268	211.254	3.68708	2	61.5439	65.9768	180	3.14159	10.8466		19.3306	45.5763
13723	Thu Mar 23 13:54:34 2017_x000D_	51.737	71.9478	212.661	3.71163	2	60.0253	65.9337	180	3.14159	10.2404		13.4532	0
13724	Thu Mar 23 13:54:34 2017_x000D_	51.3439	72.1636	212.66	3.71162	2	60.0253	65.9337	180	3.14159	10.6854		17.5645	0
13725	Thu Mar 23 13:54:34 2017_x000D_	50.8538	72.4839	216.678	3.78174	2	60.0253	65.9337	180	3.14159	11.2704		10.8827	0
13726	Thu Mar 23 13:54:34 2017_x000D_	50.5598	72.6964	215.086	3.75396	2	60.0253	65.9337	180	3.14159	11.6331		21.7605	0
13727	Thu Mar 23 13:54:34 2017_x000D_	49.972	73.1214	215.086	3.75396	2	60.0253	65.9337	180	3.14159	12.3585		8.56286	0
13728	Thu Mar 23 13:54:34 2017_x000D_	49.7775	73.3303	215.087	3.75397	2	60.0253	65.9337	180	3.14159	12.6383		10.8778	0
13729	Thu Mar 23 13:54:34 2017_x000D_	49.4837	73.5428	216.678	3.78174	2	60.0253	65.9337	180	3.14159	13.0009		9.50527	0
13730	Thu Mar 23 13:54:34 2017_x000D_	49.1872	73.6545	212.661	3.71164	2	60.0253	65.9337	180	3.14159	13.307		20.2081	0
13731	Thu Mar 23 13:54:34 2017_x000D_	48.5968	73.9788	215.085	3.75394	2	60.0253	65.9337	180	3.14159	13.9762		8.56929	0
13732	Thu Mar 23 13:54:34 2017_x000D_	48.4022	74.1879	215.086	3.75395	2	60.0253	65.9337	180	3.14159	14.2558		21.7846	0
13733	Thu Mar 23 13:54:34 2017_x000D_	47.8137	74.6133	215.086	3.75395	2	60.0253	65.9337	180	3.14159	14.9819		10.8977	0
13734	Thu Mar 23 13:54:34 2017_x000D_	47.5193	74.8261	213.621	3.72838	2	60.0253	65.9337	180	3.14159	15.3452		21.7863	131.174
13735	Thu Mar 23 13:54:34 2017_x000D_	46.9308	75.2516	216.676	3.78171	2	55.6641	66.2472	180	3.14159	12.5439		10.9036	0
13736	Thu Mar 23 13:54:34 2017_x000D_	46.6363	75.4646	215.086	3.75396	2	55.6641	66.2472	180	3.14159	12.902		5.98901	0
13737	Thu Mar 23 13:54:34 2017_x000D_	46.4368	75.4719	215.085	3.75393	2	55.6641	66.2472	180	3.14159	13.0475		8.57353	0
13738	Thu Mar 23 13:54:34 2017_x000D_	46.2421	75.6811	215.085	3.75395	2	55.6641	66.2472	180	3.14159	13.3331		21.8104	0
13739	Thu Mar 23 13:54:34 2017_x000D_	45.6529	76.107	215.085	3.75395	2	55.6641	66.2472	180	3.14159	14.0513		8.57777	119.301
13740	Thu Mar 23 13:54:34 2017_x000D_	45.4581	76.3163	215.086	3.75396	2	51.7248	66.7914	180	3.14159	11.4015		16.2336	0
13741	Thu Mar 23 13:54:35 2017_x000D_	44.9639	76.5367	216.674	3.78168	2	51.7248	66.7914	180	3.14159	11.8609		8.57982	0
13742	Thu Mar 23 13:54:35 2017_x000D_	44.769	76.746	216.675	3.78169	2	51.7248	66.7914	180	3.14159	12.144		17.6411	0
13743	Thu Mar 23 13:54:35 2017_x000D_	44.2767	77.0676	212.665	3.7117	2	51.7248	66.7914	180	3.14159	12.6915		6.75497	20.7399
13744	Thu Mar 23 13:54:35 2017_x000D_	44.0794	77.1761	215.085	3.75394	2	51.063	66.9913	180	3.14159	12.3491		12.8718	0
13745	Thu Mar 23 13:54:35 2017_x000D_	43.787	77.4901	214.194	3.73839	2	51.063	66.9913	180	3.14159	12.7736		9.53795	0
13746	Thu Mar 23 13:54:35 2017_x000D_	43.4896	77.6025	215.085	3.75394	2	51.063	66.9913	180	3.14159	13.0366		8.58406	0
13747	Thu Mar 23 13:54:35 2017_x000D_	43.2946	77.8119	215.086	3.75396	2	51.063	66.9913	180	3.14159	13.3204		8.58625	54.0119
13748	Thu Mar 23 13:54:35 2017_x000D_	43.0996	78.0214	215.087	3.75397	2	49.3048	67.3788	180	3.14159	12.3195		6.00433	0
13749	Thu Mar 23 13:54:35 2017_x000D_	42.8996	78.029	215.085	3.75395	2	49.3048	67.3788	180	3.14159	12.4279		10.9169	0
13750	Thu Mar 23 13:54:35 2017_x000D_	42.6047	78.2422	216.674	3.78167	2	49.3048	67.3788	180	3.14159	12.7634		9.55023	0
13751	Thu Mar 23 13:54:35 2017_x000D_	42.3069	78.3547	212.665	3.7117	2	49.3048	67.3788	180	3.14159	13.0169		17.1909	0
13752	Thu Mar 23 13:54:35 2017_x000D_	41.916	78.7737	199.787	3.48694	2	49.3048	67.3788	180	3.14159	13.5808		6.01332	0
13753	Thu Mar 23 13:54:35 2017_x000D_	41.7157	78.7813	194.147	3.38851	2	49.3048	67.3788	180	3.14159	13.6971		4.30007	0
13754	Thu Mar 23 13:54:35 2017_x000D_	41.6177	78.8859	185.086	3.23036	2	49.3048	67.3788	180	3.14159	13.8385		12.0351	0
13755	Thu Mar 23 13:54:35 2017_x000D_	41.2168	78.9006	168.018	2.93247	2	49.3048	67.3788	180	3.14159	14.0772		3.00484	0
13756	Thu Mar 23 13:54:35 2017_x000D_	41.1167	78.9041	161.745	2.82298	2	49.3048	67.3788	180	3.14159	14.1378		6.71017	160.867
13757	Thu Mar 23 13:54:35 2017_x000D_	40.9136	78.8104	154.098	2.68952	2	44.8164	70.3127	175.5	3.06305	9.35108		10.8078	0
13758	Thu Mar 23 13:54:35 2017_x000D_	40.6082	78.6193	140.472	2.4517	2	44.8164	70.3127	175.5	3.06305	9.31174		6.69278	0
13759	Thu Mar 23 13:54:35 2017_x000D_	40.4056	78.5259	134.61	2.34939	2	44.8164	70.3127	175.5	3.06305	9.32265		12.7346	0
13760	Thu Mar 23 13:54:35 2017_x000D_	40.0975	78.2339	122.9	2.14501	2	44.8164	70.3127	175.5	3.06305	9.22027		10.8476	56.6868
13761	Thu Mar 23 13:54:35 2017_x000D_	39.8894	77.9382	116.78	2.0382	2	43.2445	71.3613	180	3.14159	7.38325		25.8038	0
13762	Thu Mar 23 13:54:36 2017_x000D_	39.5677	77.1405	114.256	1.99414	2	43.2445	71.3613	180	3.14159	6.84967		9.56363	0
13763	Thu Mar 23 13:54:36 2017_x000D_	39.4596	76.8406	110.705	1.93217	2	43.2445	71.3613	180	3.14159	6.65944		15.4502	0
13764	Thu Mar 23 13:54:36 2017_x000D_	39.3459	76.3383	114.252	1.99407	2	43.2445	71.3613	180	3.14159	6.32215		27.0304	18.6599
13765	Thu Mar 23 13:54:36 2017_x000D_	38.923	75.5427	114.254	1.99411	2	42.7896	71.7855	180	3.14159	5.3914		9.58001	0
13766	Thu Mar 23 13:54:36 2017_x000D_	38.8144	75.2424	117.994	2.05939	2	42.7896	71.7855	180	3.14159	5.26805		23.0625	0
13767	Thu Mar 23 13:54:36 2017_x000D_	38.494	74.5436	121.908	2.1277	2	42.7896	71.7855	180	3.14159	5.10483		12.8153	0
13768	Thu Mar 23 13:54:36 2017_x000D_	38.1839	74.2498	122.88	2.14467	2	42.7896	71.7855	180	3.14159	5.22353		17.6504	0
13769	Thu Mar 23 13:54:36 2017_x000D_	37.8684	73.7532	126.688	2.21112	2	42.7896	71.7855	180	3.14159	5.3		10.9093	180
13770	Thu Mar 23 13:54:36 2017_x000D_	37.659	73.4559	128.35	2.24013	1	40.1464	77.1719	234.985	4.10127	4.47167		6.78829	0
13771	Thu Mar 23 13:54:36 2017_x000D_	37.5526	73.2562	130.587	2.27918	1	40.1464	77.1719	234.985	4.10127	4.69686		6.7786	0
13772	Thu Mar 23 13:54:36 2017_x000D_	37.4467	73.0566	128.347	2.24008	1	40.1464	77.1719	234.985	4.10127	4.9218		21.8576	0
13773	Thu Mar 23 13:54:36 2017_x000D_	37.0272	72.4609	128.346	2.24005	1	40.1464	77.1719	234.985	4.10127	5.65004		8.56254	148.338
13774	Thu Mar 23 13:54:36 2017_x000D_	36.8201	72.2645	128.347	2.24008	2	41.4554	72.4037	180	3.14159	4.63739		17.1337	0
13775	Thu Mar 23 13:54:36 2017_x000D_	36.4056	71.8716	128.35	2.24013	2	41.4554	72.4037	180	3.14159	5.07776		13.5992	0
13776	Thu Mar 23 13:54:36 2017_x000D_	36.1927	71.4714	128.347	2.24008	2	41.4554	72.4037	180	3.14159	5.34464		6.80576	0
13777	Thu Mar 23 13:54:36 2017_x000D_	36.086	71.2712	130.581	2.27906	2	41.4554	72.4037	180	3.14159	5.48753		17.1612	6.52148
13778	Thu Mar 23 13:54:36 2017_x000D_	35.6709	70.8776	130.583	2.2791	2	41.2381	72.3977	180	3.14159	5.771		8.58592	0
13779	Thu Mar 23 13:54:36 2017_x000D_	35.4632	70.6807	130.584	2.27912	2	41.2381	72.3977	180	3.14159	6.02475		6.80419	0
13780	Thu Mar 23 13:54:36 2017_x000D_	35.3568	70.4804	128.348	2.2401	2	41.2381	72.3977	180	3.14159	6.18593		17.1866	0
13781	Thu Mar 23 13:54:36 2017_x000D_	34.9411	70.0862	128.351	2.24015	2	41.2381	72.3977	180	3.14159	6.70785		10.985	0
13782	Thu Mar 23 13:54:36 2017_x000D_	34.7303	69.7868	126.693	2.21121	2	41.2381	72.3977	180	3.14159	7.01201		16.4339	9.33309
13783	Thu Mar 23 13:54:36 2017_x000D_	34.5138	69.2836	128.346	2.24005	2	41.4656	72.1855	180	3.14159	7.53316		8.60701	0
13784	Thu Mar 23 13:54:37 2017_x000D_	34.3057	69.0861	128.347	2.24008	2	41.4656	72.1855	180	3.14159	7.80195		17.2206	0
13785	Thu Mar 23 13:54:37 2017_x000D_	33.8892	68.6911	128.35	2.24013	2	41.4656	72.1855	180	3.14159	8.34342		6.83665	0
13786	Thu Mar 23 13:54:37 2017_x000D_	33.782	68.49	130.579	2.27903	2	41.4656	72.1855	180	3.14159	8.5261		15.2534	32.3777
13787	Thu Mar 23 13:54:37 2017_x000D_	33.4666	68.0912	128.348	2.2401	2	40.6267	71.5065	180	3.14159	7.93293		8.62191	0
13788	Thu Mar 23 13:54:37 2017_x000D_	33.2581	67.8934	128.35	2.24013	2	40.6267	71.5065	180	3.14159	8.20675		3.06415	0
13789	Thu Mar 23 13:54:37 2017_x000D_	33.2553	67.7913	130.141	2.2714	2	40.6267	71.5065	180	3.14159	8.25471		12.9422	0
13790	Thu Mar 23 13:54:37 2017_x000D_	32.9425	67.4942	125.986	2.19887	2	40.6267	71.5065	180	3.14159	8.66865		6.84882	110.2
13791	Thu Mar 23 13:54:37 2017_x000D_	32.835	67.2928	128.349	2.2401	2	37.4464	69.6683	180	3.14159	5.18729		15.2801	0
13792	Thu Mar 23 13:54:37 2017_x000D_	32.5188	66.8935	134.37	2.34519	2	37.4464	69.6683	180	3.14159	5.65515		8.65171	0
13793	Thu Mar 23 13:54:37 2017_x000D_	32.3095	66.6951	138.48	2.41693	2	37.4464	69.6683	180	3.14159	5.93529		12.96	0
13794	Thu Mar 23 13:54:37 2017_x000D_	31.9956	66.3983	155.033	2.70584	2	37.4464	69.6683	180	3.14159	6.35642		0.0134164	0
13795	Thu Mar 23 13:54:37 2017_x000D_	31.9958	66.3987	160.39	2.79933	2	37.4464	69.6683	180	3.14159	6.35605		6.82395	82.1688
13796	Thu Mar 23 13:54:37 2017_x000D_	31.7894	66.3031	170.414	2.97428	2	34.8764	68.7212	179.546	3.13368	3.92132		0.0192094	0
13797	Thu Mar 23 13:54:37 2017_x000D_	31.7898	66.3036	181.82	3.17336	2	34.8764	68.7212	179.546	3.13368	3.9207		9.13693	0
13798	Thu Mar 23 13:54:37 2017_x000D_	31.4854	66.3136	193.794	3.38235	2	34.8764	68.7212	179.546	3.13368	4.15878		4.33254	0
13799	Thu Mar 23 13:54:37 2017_x000D_	31.3871	66.4194	203.205	3.54659	2	34.8764	68.7212	179.546	3.13368	4.18013		12.1891	37.3512
13800	Thu Mar 23 13:54:37 2017_x000D_	30.981	66.4323	216.487	3.7784	2	35.7867	67.8718	188.449	3.28906	5.01666		4.33428	0
13801	Thu Mar 23 13:54:37 2017_x000D_	30.8824	66.5379	220.636	3.85083	2	35.7867	67.8718	188.449	3.28906	5.08246		13.003	0
13802	Thu Mar 23 13:54:37 2017_x000D_	30.5867	66.8548	233.282	4.07154	2	35.7867	67.8718	188.449	3.28906	5.29852		6.84233	0
13803	Thu Mar 23 13:54:37 2017_x000D_	30.3863	66.9637	235.064	4.10263	2	35.7867	67.8718	188.449	3.28906	5.47622		22.1616	14.5564
13804	Thu Mar 23 13:54:37 2017_x000D_	29.9973	67.5917	235.064	4.10263	2	35.5892	67.4286	225	3.92699	5.59428		0	0
13805	Thu Mar 23 13:54:38 2017_x000D_	29.9973	67.5917	235.064	4.10263	2	35.5892	67.4286	225	3.92699	5.59428		26.4326	0
13806	Thu Mar 23 13:54:38 2017_x000D_	29.5096	68.3255	231.037	4.03235	2	35.5892	67.4286	225	3.92699	6.1454		8.68128	0
13807	Thu Mar 23 13:54:38 2017_x000D_	29.3121	68.537	231.037	4.03235	2	35.5892	67.4286	225	3.92699	6.37421		19.6493	79.3373
13808	Thu Mar 23 13:54:38 2017_x000D_	28.8151	68.9636	224.85	3.92437	2	34.1659	65.1997	255.308	4.45597	6.54202		11.089	0
13809	Thu Mar 23 13:54:38 2017_x000D_	28.6204	69.2778	218.855	3.81974	2	34.1659	65.1997	255.308	4.45597	6.88357		17.8848	0
13810	Thu Mar 23 13:54:38 2017_x000D_	28.1201	69.602	214.895	3.75062	2	34.1659	65.1997	255.308	4.45597	7.47877		8.68552	0
13811	Thu Mar 23 13:54:38 2017_x000D_	27.9225	69.8136	214.895	3.75063	2	34.1659	65.1997	255.308	4.45597	7.76325		26.3927	0
13812	Thu Mar 23 13:54:38 2017_x000D_	27.2248	70.3495	213.997	3.73495	2	34.1659	65.1997	255.308	4.45597	8.64288		11.0712	55.8392
13813	Thu Mar 23 13:54:38 2017_x000D_	26.925	70.5647	212.459	3.70811	2	32.692	64.063	225	3.92699	8.69082		11.0622	0
13814	Thu Mar 23 13:54:38 2017_x000D_	26.6255	70.7798	213.997	3.73496	2	32.692	64.063	225	3.92699	9.05085		19.3933	0
13815	Thu Mar 23 13:54:38 2017_x000D_	26.0197	71.0054	213.995	3.73492	2	32.692	64.063	225	3.92699	9.62894		11.0754	0
13816	Thu Mar 23 13:54:38 2017_x000D_	25.7198	71.2207	212.458	3.70808	2	32.692	64.063	225	3.92699	9.99221		17.8989	95.9311
13817	Thu Mar 23 13:54:38 2017_x000D_	25.2192	71.5453	216.494	3.77854	2	29.9304	62.4509	225	3.92699	10.2422		8.69619	0
13818	Thu Mar 23 13:54:38 2017_x000D_	25.0214	71.7572	216.495	3.77855	2	29.9304	62.4509	225	3.92699	10.5217		17.908	0
13819	Thu Mar 23 13:54:38 2017_x000D_	24.5205	72.0819	220.637	3.85084	2	29.9304	62.4509	225	3.92699	11.0464		11.0838	0
13820	Thu Mar 23 13:54:38 2017_x000D_	24.2204	72.2974	218.851	3.81967	2	29.9304	62.4509	225	3.92699	11.3823		17.3965	86.9462
13821	Thu Mar 23 13:54:38 2017_x000D_	23.8246	72.7212	218.852	3.81968	2	27.1276	61.7134	194.692	3.39801	11.4927		0	0
13822	Thu Mar 23 13:54:38 2017_x000D_	23.8246	72.7212	218.852	3.81968	2	27.1276	61.7134	194.692	3.39801	11.4927		20.6201	0
13823	Thu Mar 23 13:54:38 2017_x000D_	23.2209	73.0498	216.495	3.77854	2	27.1276	61.7134	194.692	3.39801	11.9907		8.70043	0
13824	Thu Mar 23 13:54:38 2017_x000D_	23.023	73.2618	216.495	3.77856	2	27.1276	61.7134	194.692	3.39801	12.2562		17.9272	55.6236
13825	Thu Mar 23 13:54:38 2017_x000D_	22.5216	73.5869	220.635	3.85081	2	25.4134	61.0068	180	3.14159	12.9082		8.70248	0
13826	Thu Mar 23 13:54:39 2017_x000D_	22.3236	73.7989	220.636	3.85082	2	25.4134	61.0068	180	3.14159	13.16		19.7069	0
13827	Thu Mar 23 13:54:39 2017_x000D_	21.8251	74.2267	218.851	3.81967	2	25.4134	61.0068	180	3.14159	13.6982		11.0904	0
13828	Thu Mar 23 13:54:39 2017_x000D_	21.5248	74.4423	220.635	3.85082	2	25.4134	61.0068	180	3.14159	13.9869		19.7131	0
13829	Thu Mar 23 13:54:39 2017_x000D_	21.0262	74.8703	218.851	3.81967	2	25.4134	61.0068	180	3.14159	14.5411		6.88542	73.6904
13830	Thu Mar 23 13:54:39 2017_x000D_	20.8246	74.98	216.496	3.77857	2	23.1845	62.0391	180	3.14159	13.1543		8.70672	0
13831	Thu Mar 23 13:54:39 2017_x000D_	20.6265	75.1921	216.497	3.77858	2	23.1845	62.0391	180	3.14159	13.3994		20.6553	0
13832	Thu Mar 23 13:54:39 2017_x000D_	20.0219	75.5215	218.85	3.81965	2	23.1845	62.0391	180	3.14159	13.8484		8.71096	0
13833	Thu Mar 23 13:54:39 2017_x000D_	19.8237	75.7337	218.85	3.81965	2	23.1845	62.0391	180	3.14159	14.101		15.4004	67.8996
13834	Thu Mar 23 13:54:39 2017_x000D_	19.4239	76.0557	216.496	3.77858	2	21.1736	63.0778	180	3.14159	13.0953		6.88829	0
13835	Thu Mar 23 13:54:39 2017_x000D_	19.2223	76.1656	218.85	3.81965	2	21.1736	63.0778	180	3.14159	13.2325		8.71301	0
13836	Thu Mar 23 13:54:39 2017_x000D_	19.024	76.3778	218.85	3.81965	2	21.1736	63.0778	180	3.14159	13.4726		15.4088	0
13837	Thu Mar 23 13:54:39 2017_x000D_	18.624	76.7	216.497	3.77858	2	21.1736	63.0778	180	3.14159	13.8587		6.89092	33.0206
13838	Thu Mar 23 13:54:39 2017_x000D_	18.4223	76.8099	218.85	3.81965	2	20.2723	63.7096	180	3.14159	13.2303		4.35548	0
13839	Thu Mar 23 13:54:39 2017_x000D_	18.3232	76.916	218.236	3.80894	2	20.2723	63.7096	180	3.14159	13.3495		11.1162	0
13840	Thu Mar 23 13:54:39 2017_x000D_	18.0222	77.1321	216.497	3.77858	2	20.2723	63.7096	180	3.14159	13.6098		6.89499	0
13841	Thu Mar 23 13:54:39 2017_x000D_	17.8204	77.2421	218.849	3.81964	2	20.2723	63.7096	180	3.14159	13.7528		8.7152	0
13842	Thu Mar 23 13:54:39 2017_x000D_	17.6221	77.4544	218.85	3.81965	2	20.2723	63.7096	180	3.14159	13.998		6.90026	23.7991
13843	Thu Mar 23 13:54:39 2017_x000D_	17.4201	77.5644	216.497	3.77858	2	19.5988	64.1288	180	3.14159	13.6111		6.89906	0
13844	Thu Mar 23 13:54:39 2017_x000D_	17.2182	77.6745	214.003	3.73506	2	19.5988	64.1288	180	3.14159	13.7533		3.08922	0
13845	Thu Mar 23 13:54:39 2017_x000D_	17.1153	77.6784	212.469	3.70829	2	19.5988	64.1288	180	3.14159	13.7753		3.07723	0
13846	Thu Mar 23 13:54:39 2017_x000D_	17.2178	77.6745	205.995	3.5953	2	19.5988	64.1288	180	3.14159	13.7534		15.7143	28.0433
13847	Thu Mar 23 13:54:39 2017_x000D_	17.7273	77.5529	196.82	3.43516	2	18.9156	64.7668	135	2.35619	12.8412		9.74297	0
13848	Thu Mar 23 13:54:40 2017_x000D_	18.0314	77.4389	187.824	3.27814	2	18.9156	64.7668	135	2.35619	12.7029		6.87418	0
13849	Thu Mar 23 13:54:40 2017_x000D_	18.2401	77.5335	184.989	3.22868	2	18.9156	64.7668	135	2.35619	12.7846		9.23226	0
13850	Thu Mar 23 13:54:40 2017_x000D_	18.5476	77.5213	167.426	2.92213	2	18.9156	64.7668	135	2.35619	12.7598		3.0769	18.6934
13851	Thu Mar 23 13:54:40 2017_x000D_	18.4451	77.5249	160.924	2.80866	2	18.4602	65.1921	135	2.35619	12.3328		3.04681	0
13852	Thu Mar 23 13:54:40 2017_x000D_	18.4486	77.6264	145.293	2.53584	2	18.4602	65.1921	135	2.35619	12.4343		0.0108167	0
13853	Thu Mar 23 13:54:40 2017_x000D_	18.4489	77.6262	137.141	2.39356	2	18.4602	65.1921	135	2.35619	12.4341		4.34262	0
13854	Thu Mar 23 13:54:40 2017_x000D_	18.3432	77.5273	125.002	2.18169	2	18.4602	65.1921	135	2.35619	12.3358		4.33882	0
13855	Thu Mar 23 13:54:40 2017_x000D_	18.2373	77.4288	121.136	2.11423	2	18.4602	65.1921	135	2.35619	12.2387		8.67999	150.723
13856	Thu Mar 23 13:54:40 2017_x000D_	18.0253	77.2319	116.025	2.02503	2	15.2345	69.0439	135	2.35619	8.65054		9.22148	0
13857	Thu Mar 23 13:54:40 2017_x000D_	18.0147	76.9247	114.888	2.00517	2	15.2345	69.0439	135	2.35619	8.35682		23.4002	0
13858	Thu Mar 23 13:54:40 2017_x000D_	17.6818	76.2193	118.633	2.07054	2	15.2345	69.0439	135	2.35619	7.58127		20.6222	0
13859	Thu Mar 23 13:54:40 2017_x000D_	17.3525	75.6159	116.022	2.02497	2	15.2345	69.0439	135	2.35619	6.90486		12.6917	51.5758
13860	Thu Mar 23 13:54:40 2017_x000D_	17.2353	75.2094	118.63	2.07048	2	13.8784	70.1006	160.522	2.80164	6.11299		11.0978	0
13861	Thu Mar 23 13:54:40 2017_x000D_	17.019	74.9093	119.967	2.09382	2	13.8784	70.1006	160.522	2.80164	5.74343		20.6682	0
13862	Thu Mar 23 13:54:40 2017_x000D_	16.6887	74.3047	122.54	2.13873	2	13.8784	70.1006	160.522	2.80164	5.0569		6.89787	0
13863	Thu Mar 23 13:54:40 2017_x000D_	16.5785	74.1029	124.984	2.18138	2	13.8784	70.1006	160.522	2.80164	4.82793		17.9834	18.6849
13864	Thu Mar 23 13:54:40 2017_x000D_	16.2515	73.6005	128.952	2.25064	2	13.4232	70.5257	160.522	2.80164	4.17776		8.73291	0
13865	Thu Mar 23 13:54:40 2017_x000D_	16.0383	73.4023	128.954	2.25067	2	13.4232	70.5257	160.522	2.80164	3.88762		6.89643	0
13866	Thu Mar 23 13:54:40 2017_x000D_	15.9282	73.2005	126.589	2.2094	2	13.4232	70.5257	160.522	2.80164	3.66464		22.2761	0
13867	Thu Mar 23 13:54:40 2017_x000D_	15.4942	72.598	126.589	2.20939	2	13.4232	70.5257	160.522	2.80164	2.92976		8.74563	169.022
13868	Thu Mar 23 13:54:40 2017_x000D_	15.2807	72.3995	126.591	2.20942	1	15.8196	75.6247	247.215	4.31472	3.26991		18.0309	0
13869	Thu Mar 23 13:54:41 2017_x000D_	14.9531	71.8956	122.546	2.13883	1	15.8196	75.6247	247.215	4.31472	3.82845		11.1518	0
13870	Thu Mar 23 13:54:41 2017_x000D_	14.7358	71.594	124.087	2.16572	1	15.8196	75.6247	247.215	4.31472	4.17387		18.0641	0
13871	Thu Mar 23 13:54:41 2017_x000D_	14.4074	71.0893	124.986	2.18141	1	15.8196	75.6247	247.215	4.31472	4.75017		8.76683	0
13872	Thu Mar 23 13:54:41 2017_x000D_	14.1934	70.8903	124.988	2.18145	1	15.8196	75.6247	247.215	4.31472	5.0059		11.1668	50.7646
13873	Thu Mar 23 13:54:41 2017_x000D_	13.9758	70.5883	126.589	2.2094	1	14.7873	74.2839	245.232	4.28011	3.78365		6.92731	0
13874	Thu Mar 23 13:54:41 2017_x000D_	13.8652	70.3856	124.088	2.16574	1	14.7873	74.2839	245.232	4.28011	4.00587		18.094	0
13875	Thu Mar 23 13:54:41 2017_x000D_	13.5362	69.8801	124.986	2.18142	1	14.7873	74.2839	245.232	4.28011	4.57807		13.8764	0
13876	Thu Mar 23 13:54:41 2017_x000D_	13.3144	69.4742	124.984	2.18139	1	14.7873	74.2839	245.232	4.28011	5.03017		15.526	79.4292
13877	Thu Mar 23 13:54:41 2017_x000D_	12.9892	69.0716	122.551	2.13891	1	13.3566	72.0561	239.227	4.1753	3.00703		11.1968	0
13878	Thu Mar 23 13:54:41 2017_x000D_	12.771	68.7688	124.088	2.16574	1	13.3566	72.0561	239.227	4.1753	3.33905		16.7377	0
13879	Thu Mar 23 13:54:41 2017_x000D_	12.545	68.2587	122.549	2.13888	1	13.3566	72.0561	239.227	4.1753	3.88316		13.9047	0
13880	Thu Mar 23 13:54:41 2017_x000D_	12.3227	67.852	122.547	2.13886	1	13.3566	72.0561	239.227	4.1753	4.32937		15.5626	33.3703
13881	Thu Mar 23 13:54:41 2017_x000D_	11.9968	67.4484	119.988	2.09419	2	13.1861	70.9569	135	2.35619	3.70459		6.96252	0
13882	Thu Mar 23 13:54:41 2017_x000D_	11.8854	67.2448	122.549	2.13888	2	13.1861	70.9569	135	2.35619	3.93338		8.8196	0
13883	Thu Mar 23 13:54:41 2017_x000D_	11.6703	67.0444	122.551	2.13893	2	13.1861	70.9569	135	2.35619	4.19587		13.9289	0
13884	Thu Mar 23 13:54:41 2017_x000D_	11.4476	66.637	122.55	2.13891	2	13.1861	70.9569	135	2.35619	4.6566		6.9649	0
13885	Thu Mar 23 13:54:41 2017_x000D_	11.3364	66.4332	119.99	2.09422	2	13.1861	70.9569	135	2.35619	4.88725		6.97329	0
13886	Thu Mar 23 13:54:41 2017_x000D_	11.2248	66.2293	122.549	2.13889	2	13.1861	70.9569	135	2.35619	5.11829		13.9463	0
13887	Thu Mar 23 13:54:41 2017_x000D_	11.0018	65.8214	122.548	2.13887	2	13.1861	70.9569	135	2.35619	5.58073		6.97161	0
13888	Thu Mar 23 13:54:41 2017_x000D_	10.8905	65.6174	119.989	2.09421	2	13.1861	70.9569	135	2.35619	5.81206		11.2526	0
13889	Thu Mar 23 13:54:41 2017_x000D_	10.6712	65.3131	121.445	2.11962	2	13.1861	70.9569	135	2.35619	6.17877		4.43195	0
13890	Thu Mar 23 13:54:41 2017_x000D_	10.5632	65.2123	122.55	2.13889	2	13.1861	70.9569	135	2.35619	6.31506		6.22629	0
13891	Thu Mar 23 13:54:42 2017_x000D_	10.5555	65.0049	122.546	2.13883	2	13.1861	70.9569	135	2.35619	6.50741		11.2631	0
13892	Thu Mar 23 13:54:42 2017_x000D_	10.3363	64.7001	116.071	2.02582	2	13.1861	70.9569	135	2.35619	6.87524		8.84489	0
13893	Thu Mar 23 13:54:42 2017_x000D_	10.1207	64.499	116.075	2.02588	2	13.1861	70.9569	135	2.35619	7.14851		0.0218403	0
13894	Thu Mar 23 13:54:42 2017_x000D_	10.1214	64.4992	97.8528	1.70785	2	13.1861	70.9569	135	2.35619	7.14803		3.11277	0
13895	Thu Mar 23 13:54:42 2017_x000D_	10.0177	64.5027	89.2684	1.55803	2	13.1861	70.9569	135	2.35619	7.18996		6.2566	0
13896	Thu Mar 23 13:54:42 2017_x000D_	10.0257	64.7111	70.7964	1.23563	2	13.1861	70.9569	135	2.35619	6.99987		3.10421	0
13897	Thu Mar 23 13:54:42 2017_x000D_	10.0218	64.6077	64.1072	1.11888	2	13.1861	70.9569	135	2.35619	7.09402		4.4171	0
13898	Thu Mar 23 13:54:42 2017_x000D_	9.92119	64.7152	46.8852	0.818301	2	13.1861	70.9569	135	2.35619	7.04404		0	0
13899	Thu Mar 23 13:54:42 2017_x000D_	9.92119	64.7152	46.8852	0.818301	2	13.1861	70.9569	135	2.35619	7.04404		4.37279	0
13900	Thu Mar 23 13:54:42 2017_x000D_	10.0206	64.6086	29.6837	0.518078	2	13.1861	70.9569	135	2.35619	7.09375		4.38955	0
13901	Thu Mar 23 13:54:42 2017_x000D_	10.1204	64.5016	20.1874	0.352337	2	13.1861	70.9569	135	2.35619	7.14629		11.203	0
13902	Thu Mar 23 13:54:42 2017_x000D_	10.4241	64.2843	7.74447	0.135166	2	13.1861	70.9569	135	2.35619	7.22165		3.10967	0
13903	Thu Mar 23 13:54:42 2017_x000D_	10.5277	64.2809	1.74143	0.0303938	2	13.1861	70.9569	135	2.35619	7.18582		15.5984	0
13904	Thu Mar 23 13:54:42 2017_x000D_	11.0474	64.2649	-4.25498	-0.0742634	2	13.1861	70.9569	135	2.35619	7.02545		9.87672	0
13905	Thu Mar 23 13:54:42 2017_x000D_	11.3628	64.3593	-1.11335	-0.0194316	2	13.1861	70.9569	135	2.35619	6.84491		25.1455	0
13906	Thu Mar 23 13:54:42 2017_x000D_	12.1973	64.4378	1.74759	0.0305012	2	13.1861	70.9569	135	2.35619	6.59366		12.8601	198.479
13907	Thu Mar 23 13:54:42 2017_x000D_	12.6162	64.5288	4.61176	0.0804904	2	7.19023	68.1604	135	2.35619	6.52914		12.8191	0
13908	Thu Mar 23 13:54:42 2017_x000D_	13.0274	64.4126	7.45855	0.130176	2	7.19023	68.1604	135	2.35619	6.93675		21.9937	0
13909	Thu Mar 23 13:54:42 2017_x000D_	13.7497	64.2871	16.5071	0.288103	2	7.19023	68.1604	135	2.35619	7.61768		12.8038	0
13910	Thu Mar 23 13:54:42 2017_x000D_	14.1604	64.171	19.2975	0.336804	2	7.19023	68.1604	135	2.35619	8.0311		15.8416	6.57301
13911	Thu Mar 23 13:54:42 2017_x000D_	14.6748	64.0517	23.037	0.402071	2	7.18086	68.3793	135	2.35619	8.65374		13.8674	0
13912	Thu Mar 23 13:54:43 2017_x000D_	15.0815	63.832	23.0362	0.402057	2	7.18086	68.3793	135	2.35619	9.11581		19.6176	0
13913	Thu Mar 23 13:54:43 2017_x000D_	15.6952	63.6062	28.375	0.495237	2	7.18086	68.3793	135	2.35619	9.76097		8.76375	0
13914	Thu Mar 23 13:54:43 2017_x000D_	15.8948	63.3929	28.3735	0.495211	2	7.18086	68.3793	135	2.35619	10.0398		12.7799	26.2891
13915	Thu Mar 23 13:54:43 2017_x000D_	16.3047	63.2769	25.76	0.449597	2	7.21837	67.5038	135	2.35619	10.0214		11.1727	0
13916	Thu Mar 23 13:54:43 2017_x000D_	16.6078	63.0605	27.0035	0.471301	2	7.21837	67.5038	135	2.35619	10.3877		16.6722	0
13917	Thu Mar 23 13:54:43 2017_x000D_	17.1171	62.8381	25.7593	0.449584	2	7.21837	67.5038	135	2.35619	10.9432		13.8459	0
13918	Thu Mar 23 13:54:43 2017_x000D_	17.5232	62.6188	25.7589	0.449577	2	7.21837	67.5038	135	2.35619	11.4041		19.5769	0
13919	Thu Mar 23 13:54:43 2017_x000D_	18.1356	62.3934	25.76	0.449597	2	7.21837	67.5038	135	2.35619	12.0541		6.91827	6.57303
13920	Thu Mar 23 13:54:43 2017_x000D_	18.3385	62.2838	23.0333	0.402007	2	7.22775	67.2849	135	2.35619	12.1844		19.5646	0
13921	Thu Mar 23 13:54:43 2017_x000D_	18.9505	62.0585	23.0339	0.402017	2	7.22775	67.2849	135	2.35619	12.835		6.913	0
13922	Thu Mar 23 13:54:43 2017_x000D_	19.1532	61.9489	20.2023	0.352597	2	7.22775	67.2849	135	2.35619	13.0648		19.553	0
13923	Thu Mar 23 13:54:43 2017_x000D_	19.7649	61.7239	20.2023	0.352597	2	7.22775	67.2849	135	2.35619	13.7151		9.76949	60.7851
13924	Thu Mar 23 13:54:43 2017_x000D_	20.0705	61.6114	22.0028	0.38402	2	7.7489	65.3269	135	2.35619	12.8696		11.1469	0
13925	Thu Mar 23 13:54:43 2017_x000D_	20.3729	61.3955	23.0329	0.402	2	7.7489	65.3269	135	2.35619	13.222		9.27093	0
13926	Thu Mar 23 13:54:43 2017_x000D_	20.6818	61.3865	22.0032	0.384028	2	7.7489	65.3269	135	2.35619	13.5199		19.5285	0
13927	Thu Mar 23 13:54:43 2017_x000D_	21.2927	61.1617	22.0035	0.384034	2	7.7489	65.3269	135	2.35619	14.1698		11.1402	77.3059
13928	Thu Mar 23 13:54:43 2017_x000D_	21.5949	60.9459	23.0341	0.402021	2	8.72583	62.9424	166.472	2.90549	13.023		19.5162	0
13929	Thu Mar 23 13:54:43 2017_x000D_	22.2054	60.7212	23.0347	0.402032	2	8.72583	62.9424	166.472	2.90549	13.6614		9.75052	0
13930	Thu Mar 23 13:54:43 2017_x000D_	22.5104	60.6089	19.2846	0.33658	2	8.72583	62.9424	166.472	2.90549	13.9807		19.5028	0
13931	Thu Mar 23 13:54:43 2017_x000D_	23.1205	60.3844	19.2844	0.336577	2	8.72583	62.9424	166.472	2.90549	14.6202		9.75512	0
13932	Thu Mar 23 13:54:43 2017_x000D_	23.4257	60.2722	23.036	0.402053	2	8.72583	62.9424	166.472	2.90549	14.9404		9.73719	68.9443
13933	Thu Mar 23 13:54:44 2017_x000D_	23.7303	60.1601	19.2843	0.336574	2	9.4753	60.7699	178.294	3.11182	14.268		20.677	0
13934	Thu Mar 23 13:54:44 2017_x000D_	24.3367	59.8325	22.0017	0.384003	2	9.4753	60.7699	178.294	3.11182	14.8909		9.24677	0
13935	Thu Mar 23 13:54:44 2017_x000D_	24.6448	59.8237	23.0372	0.402075	2	9.4753	60.7699	178.294	3.11182	15.199		11.1064	0
13936	Thu Mar 23 13:54:44 2017_x000D_	24.9459	59.6083	22.0022	0.38401	2	9.4753	60.7699	178.294	3.11182	15.5141		19.4667	54.4481
13937	Thu Mar 23 13:54:44 2017_x000D_	25.5549	59.3843	22.0025	0.384017	2	9.98771	59.0288	178.294	3.11182	15.5712		16.5769	0
13938	Thu Mar 23 13:54:44 2017_x000D_	26.0613	59.1632	23.0361	0.402057	2	9.98771	59.0288	178.294	3.11182	16.0742		9.72385	0
13939	Thu Mar 23 13:54:44 2017_x000D_	26.3655	59.0513	24.6324	0.429916	2	9.98771	59.0288	178.294	3.11182	16.3778		16.5674	0
13940	Thu Mar 23 13:54:44 2017_x000D_	26.8716	58.8303	25.7704	0.449778	2	9.98771	59.0288	178.294	3.11182	16.8851		6.87541	89.8918
13941	Thu Mar 23 13:54:44 2017_x000D_	27.0732	58.7213	23.036	0.402054	2	10.9846	56.2031	178.294	3.11182	16.2845		6.14638	0
13942	Thu Mar 23 13:54:44 2017_x000D_	27.278	58.7156	23.0374	0.402079	2	10.9846	56.2031	178.294	3.11182	16.486		8.7193	0
13943	Thu Mar 23 13:54:44 2017_x000D_	27.4765	58.5033	23.0352	0.402039	2	10.9846	56.2031	178.294	3.11182	16.6515		12.2868	0
13944	Thu Mar 23 13:54:44 2017_x000D_	27.8859	58.4919	23.038	0.402089	2	10.9846	56.2031	178.294	3.11182	17.0556		8.71506	96.2594
13945	Thu Mar 23 13:54:44 2017_x000D_	28.0843	58.2797	23.0358	0.40205	2	11.9914	53.1565	178.294	3.11182	16.8887		9.20745	0
13946	Thu Mar 23 13:54:44 2017_x000D_	28.3911	58.2713	22.0031	0.384027	2	11.9914	53.1565	178.294	3.11182	17.1788		6.91594	0
13947	Thu Mar 23 13:54:44 2017_x000D_	28.4873	58.0618	23.0349	0.402035	2	11.9914	53.1565	178.294	3.11182	17.2098		12.6572	0
13948	Thu Mar 23 13:54:44 2017_x000D_	28.8934	57.9474	25.7719	0.449804	2	11.9914	53.1565	178.294	3.11182	17.5679		9.71156	0
13949	Thu Mar 23 13:54:44 2017_x000D_	29.1972	57.8356	29.7394	0.519051	2	11.9914	53.1565	178.294	3.11182	17.8307		6.86991	60.9449
13950	Thu Mar 23 13:54:44 2017_x000D_	29.3987	57.7268	32.3268	0.564209	2	12.5141	51.1934	188.934	3.29752	18.1046		9.71822	0
13951	Thu Mar 23 13:54:44 2017_x000D_	29.7027	57.6149	44.8045	0.781987	2	12.5141	51.1934	188.934	3.29752	18.3489		4.35958	0
13952	Thu Mar 23 13:54:44 2017_x000D_	29.802	57.5088	49.056	0.856188	2	12.5141	51.1934	188.934	3.29752	18.4053		4.36177	0
13953	Thu Mar 23 13:54:44 2017_x000D_	29.9013	57.4026	53.2775	0.929868	2	12.5141	51.1934	188.934	3.29752	18.4626		3.11813	27.2691
13954	Thu Mar 23 13:54:44 2017_x000D_	29.8985	57.2987	67.9312	1.18562	2	12.7707	50.3214	188.934	3.29752	18.4944		4.36426	0
13955	Thu Mar 23 13:54:45 2017_x000D_	29.9976	57.1922	77.0844	1.34538	2	12.7707	50.3214	188.934	3.29752	18.5465		3.11548	0
13956	Thu Mar 23 13:54:45 2017_x000D_	29.9944	57.0884	88.8512	1.55075	2	12.7707	50.3214	188.934	3.29752	18.5054		6.9164	0
13957	Thu Mar 23 13:54:45 2017_x000D_	30.0902	56.8787	97.3268	1.69867	2	12.7707	50.3214	188.934	3.29752	18.5193		9.30746	14.8119
13958	Thu Mar 23 13:54:45 2017_x000D_	30.0806	56.5686	109.008	1.90256	2	13.0083	49.8886	198.988	3.473	18.3326		3.10358	0
13959	Thu Mar 23 13:54:45 2017_x000D_	30.0773	56.4652	115.379	2.01375	2	13.0083	49.8886	198.988	3.473	18.2921		6.92929	0
13960	Thu Mar 23 13:54:45 2017_x000D_	29.9686	56.2614	125.838	2.1963	2	13.0083	49.8886	198.988	3.473	18.1181		13.8595	0
13961	Thu Mar 23 13:54:45 2017_x000D_	29.7517	55.8535	134.16	2.34154	2	13.0083	49.8886	198.988	3.473	17.7742		6.89392	0
13962	Thu Mar 23 13:54:45 2017_x000D_	29.5438	55.7556	140.352	2.44961	2	13.0083	49.8886	198.988	3.473	17.5455		13.109	0
13963	Thu Mar 23 13:54:45 2017_x000D_	29.2278	55.4538	149.259	2.60506	2	13.0083	49.8886	198.988	3.473	17.1477		11.1373	0
13964	Thu Mar 23 13:54:45 2017_x000D_	28.9144	55.2548	150.801	2.63198	2	13.0083	49.8886	198.988	3.473	16.7869		20.6853	0
13965	Thu Mar 23 13:54:45 2017_x000D_	28.2909	54.9604	153.377	2.67693	2	13.0083	49.8886	198.988	3.473	16.1022		11.1975	0
13966	Thu Mar 23 13:54:45 2017_x000D_	28.0766	54.6548	150.797	2.63191	2	13.0083	49.8886	198.988	3.473	15.8041		13.8102	112.464
13967	Thu Mar 23 13:54:45 2017_x000D_	27.6604	54.4581	150.798	2.63193	2	16.7425	49.5582	180	3.14159	11.967		9.75204	0
13968	Thu Mar 23 13:54:45 2017_x000D_	27.3498	54.3622	146.757	2.5614	2	16.7425	49.5582	180	3.14159	11.6445		22.3277	0
13969	Thu Mar 23 13:54:45 2017_x000D_	26.7216	53.9631	146.758	2.5614	2	16.7425	49.5582	180	3.14159	10.9081		6.92316	0
13970	Thu Mar 23 13:54:45 2017_x000D_	26.513	53.8644	144.402	2.52028	2	16.7425	49.5582	180	3.14159	10.6774		19.8608	0
13971	Thu Mar 23 13:54:45 2017_x000D_	25.987	53.4624	142.617	2.48913	2	16.7425	49.5582	180	3.14159	10.0351		8.79301	0
13972	Thu Mar 23 13:54:45 2017_x000D_	25.7751	53.2599	142.615	2.48911	2	16.7425	49.5582	180	3.14159	9.76168		22.3843	0
13973	Thu Mar 23 13:54:45 2017_x000D_	25.1453	52.8598	142.618	2.48915	2	16.7425	49.5582	180	3.14159	9.02816		8.80366	0
13974	Thu Mar 23 13:54:45 2017_x000D_	24.9331	52.6571	142.617	2.48913	2	16.7425	49.5582	180	3.14159	8.75723		17.618	104.895
13975	Thu Mar 23 13:54:45 2017_x000D_	24.5084	52.2515	142.614	2.48909	2	20.2375	49.6607	180	3.14159	4.99528		0	0
13976	Thu Mar 23 13:54:46 2017_x000D_	24.5084	52.2515	142.614	2.48909	2	20.2375	49.6607	180	3.14159	4.99528		19.9287	0
13977	Thu Mar 23 13:54:46 2017_x000D_	23.9807	51.848	140.683	2.45539	2	20.2375	49.6607	180	3.14159	4.33542		8.8228	0
13978	Thu Mar 23 13:54:46 2017_x000D_	23.768	51.6449	140.682	2.45537	2	20.2375	49.6607	180	3.14159	4.04987		19.964	0
13979	Thu Mar 23 13:54:46 2017_x000D_	23.2392	51.2409	142.613	2.48907	2	20.2375	49.6607	180	3.14159	3.39223		8.83336	19.6615
13980	Thu Mar 23 13:54:46 2017_x000D_	23.0263	51.0375	142.612	2.48905	2	20.8926	49.68	180	3.14159	2.52893		17.6753	0
13981	Thu Mar 23 13:54:46 2017_x000D_	22.6002	50.6306	142.609	2.489	2	20.8926	49.68	180	3.14159	1.95436		11.2537	0
13982	Thu Mar 23 13:54:46 2017_x000D_	22.2836	50.4294	144.389	2.52007	2	20.8926	49.68	180	3.14159	1.58003		20.0018	0
13983	Thu Mar 23 13:54:46 2017_x000D_	21.7539	50.0245	142.611	2.48902	2	20.8926	49.68	180	3.14159	0.927641		8.85673	81.691
13984	Thu Mar 23 13:54:46 2017_x000D_	21.5404	49.8206	142.609	2.489	1	23.2358	51.0672	219.412	3.82946	2.10437		8.85673	0
13985	Thu Mar 23 13:54:46 2017_x000D_	21.3269	49.6167	142.608	2.48898	1	23.2358	51.0672	219.412	3.82946	2.39747		22.5472	0
13986	Thu Mar 23 13:54:46 2017_x000D_	20.6927	49.2134	142.611	2.48902	1	23.2358	51.0672	219.412	3.82946	3.14705		8.86956	0
13987	Thu Mar 23 13:54:46 2017_x000D_	20.4788	49.0093	142.609	2.489	1	23.2358	51.0672	219.412	3.82946	3.44035		17.7496	56.0712
13988	Thu Mar 23 13:54:46 2017_x000D_	20.0509	48.6007	142.607	2.48896	2	21.7563	49.9251	148.693	2.59518	2.15926		13.9843	0
13989	Thu Mar 23 13:54:46 2017_x000D_	19.6297	48.401	142.611	2.48902	2	21.7563	49.9251	148.693	2.59518	2.61635		13.9977	0
13990	Thu Mar 23 13:54:46 2017_x000D_	19.2081	48.2011	142.614	2.48909	2	21.7563	49.9251	148.693	2.59518	3.07661		8.88652	0
13991	Thu Mar 23 13:54:46 2017_x000D_	18.9938	47.9966	142.613	2.48907	2	21.7563	49.9251	148.693	2.59518	3.36905		7.04649	0
13992	Thu Mar 23 13:54:46 2017_x000D_	18.8828	47.7896	144.383	2.51997	2	21.7563	49.9251	148.693	2.59518	3.58013		8.89708	23.5616
13993	Thu Mar 23 13:54:46 2017_x000D_	18.6683	47.5848	144.382	2.51994	1	21.3488	49.2537	208.405	3.63735	3.15758		11.311	0
13994	Thu Mar 23 13:54:46 2017_x000D_	18.3502	47.3824	142.609	2.489	1	21.3488	49.2537	208.405	3.63735	3.5346		8.90349	0
13995	Thu Mar 23 13:54:46 2017_x000D_	18.1355	47.1775	142.608	2.48898	1	21.3488	49.2537	208.405	3.63735	3.82569		9.90161	0
13996	Thu Mar 23 13:54:46 2017_x000D_	17.8203	47.0796	146.725	2.56084	1	21.3488	49.2537	208.405	3.63735	4.14452		7.04895	56.3155
13997	Thu Mar 23 13:54:47 2017_x000D_	17.7095	46.8724	144.991	2.53058	1	19.5726	49.8611	180	3.14159	3.52186		7.02219	0
13998	Thu Mar 23 13:54:47 2017_x000D_	17.4981	46.7719	142.611	2.48902	1	19.5726	49.8611	180	3.14159	3.72112		8.91414	0
13999	Thu Mar 23 13:54:47 2017_x000D_	17.2831	46.5668	142.609	2.489	1	19.5726	49.8611	180	3.14159	4.01176		7.02065	0
14000	Thu Mar 23 13:54:47 2017_x000D_	17.0719	46.466	132.315	2.30933	1	19.5726	49.8611	180	3.14159	4.21666		3.14618	0
14001	Thu Mar 23 13:54:47 2017_x000D_	17.0758	46.5708	126.005	2.1992	1	19.5726	49.8611	180	3.14159	4.13039		3.10564	0
14002	Thu Mar 23 13:54:47 2017_x000D_	16.9723	46.5729	115.623	2.01801	1	19.5726	49.8611	180	3.14159	4.19211		4.47104	0
14003	Thu Mar 23 13:54:47 2017_x000D_	17.0803	46.6756	106.538	1.85944	1	19.5726	49.8611	180	3.14159	4.04462		6.31034	0
14004	Thu Mar 23 13:54:47 2017_x000D_	17.0881	46.8858	88.976	1.55292	1	19.5726	49.8611	180	3.14159	3.87623		3.11198	0
14005	Thu Mar 23 13:54:47 2017_x000D_	16.9844	46.8884	80.1476	1.39884	1	19.5726	49.8611	180	3.14159	3.94154		0.0241868	73.5266
14006	Thu Mar 23 13:54:47 2017_x000D_	16.9843	46.8892	61.532	1.07394	1	19.2421	47.4326	180	3.14159	2.32227		3.1283	0
14007	Thu Mar 23 13:54:47 2017_x000D_	16.9803	46.785	46.8512	0.817708	1	19.2421	47.4326	180	3.14159	2.35268		4.3935	0
14008	Thu Mar 23 13:54:47 2017_x000D_	17.0804	46.6781	37.9827	0.662922	1	19.2421	47.4326	180	3.14159	2.28959		3.14318	0
14009	Thu Mar 23 13:54:47 2017_x000D_	17.0765	46.5734	32.1046	0.560331	1	19.2421	47.4326	180	3.14159	2.32982		4.39379	70.5922
14010	Thu Mar 23 13:54:47 2017_x000D_	17.1764	46.4663	22.745	0.396974	1	17.3335	46.0563	140.802	2.45746	0.439068		9.82221	0
14011	Thu Mar 23 13:54:47 2017_x000D_	17.4842	46.3547	13.2467	0.231198	1	17.3335	46.0563	140.802	2.45746	0.334295		7.01691	0
14012	Thu Mar 23 13:54:47 2017_x000D_	17.6955	46.455	10.2961	0.1797	1	17.3335	46.0563	140.802	2.45746	0.538522		25.6346	0
14013	Thu Mar 23 13:54:47 2017_x000D_	18.5192	46.2277	10.2941	0.179666	1	17.3335	46.0563	140.802	2.45746	1.19802		12.8118	66.4203
14014	Thu Mar 23 13:54:47 2017_x000D_	18.9309	46.1142	13.249	0.231239	2	17.6484	43.8648	275.68	4.81152	2.58933		25.612	0
14015	Thu Mar 23 13:54:47 2017_x000D_	19.7539	45.8872	18.97	0.33109	2	17.6484	43.8648	275.68	4.81152	2.91946		9.81915	0
14016	Thu Mar 23 13:54:47 2017_x000D_	20.0617	45.7759	22.7541	0.397135	2	17.6484	43.8648	275.68	4.81152	3.07836		19.6222	0
14017	Thu Mar 23 13:54:47 2017_x000D_	20.6768	45.5535	28.156	0.491414	2	17.6484	43.8648	275.68	4.81152	3.46741		9.81069	0
14018	Thu Mar 23 13:54:47 2017_x000D_	20.9843	45.4422	32.1202	0.560603	2	17.6484	43.8648	275.68	4.81152	3.69004		8.78687	36.9722
14019	Thu Mar 23 13:54:48 2017_x000D_	21.1846	45.2285	32.1191	0.560584	2	16.8124	42.9593	225	3.92699	4.92599		11.186	0
14020	Thu Mar 23 13:54:48 2017_x000D_	21.4886	45.0126	33.6833	0.587884	2	16.8124	42.9593	225	3.92699	5.10714		20.7874	0
14021	Thu Mar 23 13:54:48 2017_x000D_	22.0995	44.6856	36.2266	0.632273	2	16.8124	42.9593	225	3.92699	5.56179		8.78262	0
14022	Thu Mar 23 13:54:48 2017_x000D_	22.2997	44.472	36.2259	0.632262	2	16.8124	42.9593	225	3.92699	5.69199		16.6727	35.3641
14023	Thu Mar 23 13:54:48 2017_x000D_	22.8101	44.2521	34.5989	0.603864	2	16.4232	41.8466	225	3.92699	6.82488		11.1752	0
14024	Thu Mar 23 13:54:48 2017_x000D_	23.1138	44.0364	36.2274	0.632288	2	16.4232	41.8466	225	3.92699	7.03984		19.846	0
14025	Thu Mar 23 13:54:48 2017_x000D_	23.6172	43.6072	34.598	0.603849	2	16.4232	41.8466	225	3.92699	7.4063		8.77838	0
14026	Thu Mar 23 13:54:48 2017_x000D_	23.8173	43.3937	34.5972	0.603835	2	16.4232	41.8466	225	3.92699	7.55422		12.7586	79.4674
14027	Thu Mar 23 13:54:48 2017_x000D_	24.2273	43.2807	32.1187	0.560576	2	16.3199	39.1997	225	3.92699	8.8984		19.8421	0
14028	Thu Mar 23 13:54:48 2017_x000D_	24.7307	42.8517	33.6833	0.587884	2	16.3199	39.1997	225	3.92699	9.16944		11.1553	0
14029	Thu Mar 23 13:54:48 2017_x000D_	25.0338	42.6363	32.117	0.560548	2	16.3199	39.1997	225	3.92699	9.36708		20.7417	0
14030	Thu Mar 23 13:54:48 2017_x000D_	25.6434	42.3101	29.5039	0.514941	2	16.3199	39.1997	225	3.92699	9.82864		6.91342	53.3744
14031	Thu Mar 23 13:54:48 2017_x000D_	25.8466	42.2014	32.1179	0.560564	2	16.6156	37.4453	225	3.92699	10.3842		22.3046	0
14032	Thu Mar 23 13:54:48 2017_x000D_	26.4527	41.7708	32.1173	0.560553	2	16.6156	37.4453	225	3.92699	10.7461		11.1553	0
14033	Thu Mar 23 13:54:48 2017_x000D_	26.7558	41.5554	33.6838	0.587893	2	16.6156	37.4453	225	3.92699	10.9415		9.76021	0
14034	Thu Mar 23 13:54:48 2017_x000D_	27.0618	41.4449	34.6001	0.603886	2	16.6156	37.4453	225	3.92699	11.1857		15.4645	0
14035	Thu Mar 23 13:54:48 2017_x000D_	27.4645	41.1231	32.1172	0.560551	2	16.6156	37.4453	225	3.92699	11.4553		13.8067	6.61227
14036	Thu Mar 23 13:54:48 2017_x000D_	27.8703	40.906	32.1176	0.560558	2	16.6252	37.2251	225	3.92699	11.8322		8.7658	0
14037	Thu Mar 23 13:54:48 2017_x000D_	28.07	40.6927	32.1166	0.560541	2	16.6252	37.2251	225	3.92699	11.9586		16.6167	0
14038	Thu Mar 23 13:54:48 2017_x000D_	28.5788	40.4738	33.6853	0.58792	2	16.6252	37.2251	225	3.92699	12.3872		11.1336	0
14039	Thu Mar 23 13:54:48 2017_x000D_	28.8813	40.2588	32.1175	0.560556	2	16.6252	37.2251	225	3.92699	12.626		13.796	40.3015
14040	Thu Mar 23 13:54:49 2017_x000D_	29.2868	40.0419	32.1179	0.560563	2	16.9018	35.9105	225	3.92699	13.0559		8.75937	0
14041	Thu Mar 23 13:54:49 2017_x000D_	29.4864	39.8288	32.1169	0.560545	2	16.9018	35.9105	225	3.92699	13.1805		13.7892	0
14042	Thu Mar 23 13:54:49 2017_x000D_	29.8917	39.612	32.1173	0.560553	2	16.9018	35.9105	225	3.92699	13.507		8.75937	0
14043	Thu Mar 23 13:54:49 2017_x000D_	30.0913	39.3989	32.1163	0.560536	2	16.9018	35.9105	225	3.92699	13.643		0	57.1227
14044	Thu Mar 23 13:54:49 2017_x000D_	30.0913	39.3989	32.1163	0.560536	2	18.0633	34.4017	225	3.92699	13.0248		13.7852	0
14045	Thu Mar 23 13:54:49 2017_x000D_	30.4965	39.1822	32.1167	0.560543	2	18.0633	34.4017	225	3.92699	13.3206		6.89189	0
14046	Thu Mar 23 13:54:49 2017_x000D_	30.6991	39.0739	34.6016	0.603912	2	18.0633	34.4017	225	3.92699	13.4719		6.89066	0
14047	Thu Mar 23 13:54:49 2017_x000D_	30.9016	38.9655	32.1172	0.560551	2	18.0633	34.4017	225	3.92699	13.6254		11.1187	0
14048	Thu Mar 23 13:54:49 2017_x000D_	31.2037	38.7508	30.6786	0.535443	2	18.0633	34.4017	225	3.92699	13.8414		3.08747	79.9405
14049	Thu Mar 23 13:54:49 2017_x000D_	31.3066	38.749	32.1176	0.560558	2	19.9008	32.4719	225	3.92699	13.019		15.4364	0
14050	Thu Mar 23 13:54:49 2017_x000D_	31.7085	38.4277	34.6021	0.60392	2	19.9008	32.4719	225	3.92699	13.2247		6.89595	0
14051	Thu Mar 23 13:54:49 2017_x000D_	31.9112	38.3193	40.4528	0.706035	2	19.9008	32.4719	225	3.92699	13.3582		0.0234307	0
14052	Thu Mar 23 13:54:49 2017_x000D_	31.9118	38.3188	57.4415	1.00254	2	19.9008	32.4719	225	3.92699	13.3585		3.13338	0
14053	Thu Mar 23 13:54:49 2017_x000D_	31.9149	38.4232	64.0559	1.11799	2	19.9008	32.4719	225	3.92699	13.4073		3.1273	0
14054	Thu Mar 23 13:54:49 2017_x000D_	31.9179	38.5274	76.3455	1.33248	2	19.9008	32.4719	225	3.92699	13.4566		6.25418	0
14055	Thu Mar 23 13:54:49 2017_x000D_	31.9234	38.7358	94.4337	1.64818	2	19.9008	32.4719	225	3.92699	13.5565		4.41484	0
14056	Thu Mar 23 13:54:49 2017_x000D_	32.0288	38.8385	103.267	1.80234	2	19.9008	32.4719	225	3.92699	13.6975		0.0276586	114.009
14057	Thu Mar 23 13:54:49 2017_x000D_	32.0279	38.8383	121.454	2.11977	2	23.0612	30.3614	225	3.92699	12.3393		3.12747	0
14058	Thu Mar 23 13:54:49 2017_x000D_	32.0247	38.7341	131.422	2.29374	2	23.0612	30.3614	225	3.92699	12.2657		3.13956	0
14059	Thu Mar 23 13:54:49 2017_x000D_	32.0214	38.6295	137.863	2.40616	2	23.0612	30.3614	225	3.92699	12.1921		3.09077	0
14060	Thu Mar 23 13:54:49 2017_x000D_	31.9184	38.6318	152.786	2.66662	2	23.0612	30.3614	225	3.92699	12.1181		3.13047	95.5399
14061	Thu Mar 23 13:54:49 2017_x000D_	31.9152	38.5275	163.212	2.84859	2	25.7647	28.6782	234	4.08407	11.6119		3.06971	0
14062	Thu Mar 23 13:54:50 2017_x000D_	31.8129	38.5297	168.266	2.93679	2	25.7647	28.6782	234	4.08407	11.56		9.79417	0
14063	Thu Mar 23 13:54:50 2017_x000D_	31.5018	38.4307	177.928	3.10542	2	25.7647	28.6782	234	4.08407	11.3148		9.25342	0
14064	Thu Mar 23 13:54:50 2017_x000D_	31.1934	38.4361	178.081	3.1081	2	25.7647	28.6782	234	4.08407	11.1664		22.5584	0
14065	Thu Mar 23 13:54:50 2017_x000D_	30.4678	38.2388	171.868	2.99966	2	25.7647	28.6782	234	4.08407	10.6548		15.4373	57.0121
14066	Thu Mar 23 13:54:50 2017_x000D_	29.9533	38.2477	172.319	3.00753	2	27.3451	27.6228	242.1	4.22544	10.9403		24.9419	0
14067	Thu Mar 23 13:54:50 2017_x000D_	29.1269	38.1567	162.312	2.83287	2	27.3451	27.6228	242.1	4.22544	10.6835		12.8005	0
14068	Thu Mar 23 13:54:50 2017_x000D_	28.7116	38.0588	159.481	2.78347	2	27.3451	27.6228	242.1	4.22544	10.5251		22.5536	0
14069	Thu Mar 23 13:54:50 2017_x000D_	28.081	37.6495	151.359	2.64172	2	27.3451	27.6228	242.1	4.22544	10.0537		12.8165	14.7875
14070	Thu Mar 23 13:54:50 2017_x000D_	27.6652	37.5514	148.725	2.59574	2	27.7924	27.4157	242.1	4.22544	10.1365		11.3751	0
14071	Thu Mar 23 13:54:50 2017_x000D_	27.4493	37.2397	146.229	2.55219	2	27.7924	27.4157	242.1	4.22544	9.82999		25.2288	0
14072	Thu Mar 23 13:54:50 2017_x000D_	26.714	36.8316	144.5	2.522	2	27.7924	27.4157	242.1	4.22544	9.47745		15.7099	0
14073	Thu Mar 23 13:54:50 2017_x000D_	26.291	36.5229	142.116	2.4804	2	27.7924	27.4157	242.1	4.22544	9.23013		8.91052	42.4656
14074	Thu Mar 23 13:54:50 2017_x000D_	26.0779	36.316	142.115	2.48037	2	28.9255	26.5673	242.1	4.22544	10.1561		22.6511	0
14075	Thu Mar 23 13:54:50 2017_x000D_	25.4444	35.9052	142.117	2.48042	2	28.9255	26.5673	242.1	4.22544	9.96566		8.92331	0
14076	Thu Mar 23 13:54:50 2017_x000D_	25.2309	35.6981	142.116	2.4804	2	28.9255	26.5673	242.1	4.22544	9.84995		15.7388	0
14077	Thu Mar 23 13:54:50 2017_x000D_	24.807	35.389	144.497	2.52196	2	28.9255	26.5673	242.1	4.22544	9.73573		11.3509	0
14078	Thu Mar 23 13:54:50 2017_x000D_	24.4895	35.1832	146.227	2.55215	2	28.9255	26.5673	242.1	4.22544	9.69081		7.01462	0
14079	Thu Mar 23 13:54:50 2017_x000D_	24.2791	35.0812	148.712	2.59551	2	28.9255	26.5673	242.1	4.22544	9.69925		15.7604	0
14080	Thu Mar 23 13:54:50 2017_x000D_	23.8546	34.7717	151.341	2.6414	2	28.9255	26.5673	242.1	4.22544	9.64501		7.10176	0
14081	Thu Mar 23 13:54:50 2017_x000D_	23.744	34.5624	152.79	2.66669	2	28.9255	26.5673	242.1	4.22544	9.52731		19.8166	0
14082	Thu Mar 23 13:54:50 2017_x000D_	23.1149	34.361	152.794	2.66676	2	28.9255	26.5673	242.1	4.22544	9.72136		8.95515	14.789
14083	Thu Mar 23 13:54:51 2017_x000D_	22.9006	34.1532	152.791	2.6667	2	29.3729	26.3603	249.39	4.35268	10.1302		14.0721	0
14084	Thu Mar 23 13:54:51 2017_x000D_	22.4786	33.9484	152.791	2.66671	2	29.3729	26.3603	249.39	4.35268	10.2523		12.9139	0
14085	Thu Mar 23 13:54:51 2017_x000D_	22.0597	33.8493	155.48	2.71363	2	29.3729	26.3603	249.39	4.35268	10.4675		8.96788	0
14086	Thu Mar 23 13:54:51 2017_x000D_	21.8451	33.6412	155.476	2.71357	2	29.3729	26.3603	249.39	4.35268	10.4728		6.23769	23.969
14087	Thu Mar 23 13:54:51 2017_x000D_	21.6372	33.6443	155.479	2.71363	2	29.84	25.7121	249.39	4.35268	11.4108		22.8017	0
14088	Thu Mar 23 13:54:51 2017_x000D_	20.9994	33.2309	155.475	2.71356	2	29.84	25.7121	249.39	4.35268	11.6055		9.95326	0
14089	Thu Mar 23 13:54:51 2017_x000D_	20.6835	33.1295	154.119	2.68989	2	29.84	25.7121	249.39	4.35268	11.7839		16.9594	0
14090	Thu Mar 23 13:54:51 2017_x000D_	20.1562	32.9257	152.797	2.66681	2	29.84	25.7121	249.39	4.35268	12.0753		14.1285	72.8718
14091	Thu Mar 23 13:54:51 2017_x000D_	19.7325	32.7201	152.797	2.66681	2	29.9493	23.2855	249.39	4.35268	13.9066		15.8727	0
14092	Thu Mar 23 13:54:51 2017_x000D_	19.3049	32.4085	150.247	2.62231	2	29.9493	23.2855	249.39	4.35268	14.019		7.06559	0
14093	Thu Mar 23 13:54:51 2017_x000D_	19.093	32.3057	152.794	2.66677	2	29.9493	23.2855	249.39	4.35268	14.1146		22.885	0
14094	Thu Mar 23 13:54:51 2017_x000D_	18.4528	31.8909	152.792	2.66672	2	29.9493	23.2855	249.39	4.35268	14.3604		6.26465	0
14095	Thu Mar 23 13:54:51 2017_x000D_	18.244	31.8939	152.795	2.66678	2	29.9493	23.2855	249.39	4.35268	14.5299		11.4458	13.2525
14096	Thu Mar 23 13:54:51 2017_x000D_	17.9239	31.6863	151.346	2.64149	2	29.9692	22.8442	249.39	4.35268	14.9423		17.0402	0
14097	Thu Mar 23 13:54:51 2017_x000D_	17.3941	31.4815	152.796	2.66679	2	29.9692	22.8442	249.39	4.35268	15.2557		9.02532	0
14098	Thu Mar 23 13:54:51 2017_x000D_	17.1779	31.2723	152.793	2.66674	2	29.9692	22.8442	249.39	4.35268	15.3183		7.09774	0
14099	Thu Mar 23 13:54:51 2017_x000D_	16.9651	31.1689	150.25	2.62236	2	29.9692	22.8442	249.39	4.35268	15.4404		11.4683	48.0436
14100	Thu Mar 23 13:54:51 2017_x000D_	16.6443	30.961	148.728	2.59579	2	29.6012	21.2856	255.308	4.45597	16.1708		7.09512	0
14101	Thu Mar 23 13:54:51 2017_x000D_	16.4315	30.8578	151.346	2.64148	2	29.6012	21.2856	255.308	4.45597	16.2809		13.0242	0
14102	Thu Mar 23 13:54:51 2017_x000D_	16.0092	30.7571	148.734	2.59589	2	29.6012	21.2856	255.308	4.45597	16.5666		6.37276	0
14103	Thu Mar 23 13:54:51 2017_x000D_	16.0019	30.5448	148.727	2.59578	2	29.6012	21.2856	255.308	4.45597	16.4522		7.11115	62.5885
14104	Thu Mar 23 13:54:52 2017_x000D_	15.7887	30.4412	146.26	2.55271	2	29.034	19.2779	255.308	4.45597	17.3222		17.0785	0
14105	Thu Mar 23 13:54:52 2017_x000D_	15.2578	30.2357	144.547	2.52281	2	29.034	19.2779	255.308	4.45597	17.6028		9.06558	0
14106	Thu Mar 23 13:54:52 2017_x000D_	15.0407	30.0255	139.969	2.44292	2	29.034	19.2779	255.308	4.45597	17.6444		3.18274	0
14107	Thu Mar 23 13:54:52 2017_x000D_	15.0451	30.1315	125.728	2.19437	2	29.034	19.2779	255.308	4.45597	17.7056		3.13221	44.1734
14108	Thu Mar 23 13:54:52 2017_x000D_	14.9407	30.1327	115.455	2.01507	2	28.4368	17.932	255.308	4.45597	18.1935		4.55947	0
14109	Thu Mar 23 13:54:52 2017_x000D_	15.0501	30.2382	94.9634	1.65742	2	28.4368	17.932	255.308	4.45597	18.1837		0.00848528	0
14110	Thu Mar 23 13:54:52 2017_x000D_	15.0503	30.2384	89.0244	1.55377	2	28.4368	17.932	255.308	4.45597	18.1837		3.21213	0
14111	Thu Mar 23 13:54:52 2017_x000D_	15.0542	30.3454	70.8642	1.23681	2	28.4368	17.932	255.308	4.45597	18.2534		4.4381	0
14112	Thu Mar 23 13:54:52 2017_x000D_	14.9531	30.4534	61.5761	1.07471	2	28.4368	17.932	255.308	4.45597	18.401		3.17915	20.8774
14113	Thu Mar 23 13:54:52 2017_x000D_	14.9492	30.3475	55.0792	0.961314	2	28.2476	17.2623	255.308	4.45597	18.6566		3.18226	0
14114	Thu Mar 23 13:54:52 2017_x000D_	14.9452	30.2415	44.6212	0.778786	2	28.2476	17.2623	255.308	4.45597	18.5853		6.97309	0
14115	Thu Mar 23 13:54:52 2017_x000D_	15.1506	30.1327	33.4771	0.584286	2	28.2476	17.2623	255.308	4.45597	18.3624		8.84828	0
14116	Thu Mar 23 13:54:52 2017_x000D_	15.3524	29.9176	25.2203	0.440178	2	28.2476	17.2623	255.308	4.45597	18.0677		9.8778	35.5262
14117	Thu Mar 23 13:54:52 2017_x000D_	15.6626	29.8072	15.7689	0.275219	2	27.8592	16.1436	225	3.92699	18.3153		12.901	0
14118	Thu Mar 23 13:54:52 2017_x000D_	16.0779	29.6956	18.6191	0.324965	2	27.8592	16.1436	225	3.92699	17.9571		26.6889	0
14119	Thu Mar 23 13:54:52 2017_x000D_	16.9043	29.3662	15.7669	0.275185	2	27.8592	16.1436	225	3.92699	17.1711		12.8879	0
14120	Thu Mar 23 13:54:52 2017_x000D_	17.3192	29.2548	18.6186	0.324956	2	27.8592	16.1436	225	3.92699	16.8225		9.88044	49.8953
14121	Thu Mar 23 13:54:52 2017_x000D_	17.6296	29.1447	22.4407	0.391664	2	26.3558	15.4323	225	3.92699	16.2535		26.6622	0
14122	Thu Mar 23 13:54:52 2017_x000D_	18.4552	28.8157	25.2261	0.440278	2	26.3558	15.4323	225	3.92699	15.5414		9.87096	0
14123	Thu Mar 23 13:54:52 2017_x000D_	18.7653	28.7057	29.2687	0.510835	2	26.3558	15.4323	225	3.92699	15.2905		20.9138	0
14124	Thu Mar 23 13:54:52 2017_x000D_	19.3814	28.3795	31.9072	0.556885	2	26.3558	15.4323	225	3.92699	14.7062		8.83967	0
14125	Thu Mar 23 13:54:52 2017_x000D_	19.5831	28.1647	31.9061	0.556867	2	26.3558	15.4323	225	3.92699	14.4216		9.8653	33.4527
14126	Thu Mar 23 13:54:53 2017_x000D_	19.893	28.0547	36.0581	0.629333	2	25.2704	15.1767	225	3.92699	13.9556		17.6815	0
14127	Thu Mar 23 13:54:53 2017_x000D_	20.2964	27.625	36.0569	0.629312	2	25.2704	15.1767	225	3.92699	13.4053		20.8949	0
14128	Thu Mar 23 13:54:53 2017_x000D_	20.912	27.2992	38.4807	0.671615	2	25.2704	15.1767	225	3.92699	12.8822		8.83543	0
14129	Thu Mar 23 13:54:53 2017_x000D_	21.1136	27.0845	38.4803	0.671608	2	25.2704	15.1767	225	3.92699	12.6125		6.95967	6.57326
14130	Thu Mar 23 13:54:53 2017_x000D_	21.3186	26.9759	36.0578	0.629327	2	25.0514	15.1698	225	3.92699	12.3822		8.83543	0
14131	Thu Mar 23 13:54:53 2017_x000D_	21.5202	26.7612	36.0571	0.629316	2	25.0514	15.1698	225	3.92699	12.1173		15.5845	0
14132	Thu Mar 23 13:54:53 2017_x000D_	21.9269	26.438	38.4803	0.671608	2	25.0514	15.1698	225	3.92699	11.6934		9.83584	0
14133	Thu Mar 23 13:54:53 2017_x000D_	22.2359	26.3284	34.4113	0.60059	2	25.0514	15.1698	225	3.92699	11.5083		19.9626	20.7353
14134	Thu Mar 23 13:54:53 2017_x000D_	22.7433	25.8979	36.0574	0.62932	2	24.4039	14.928	180	3.14159	11.0949		8.83119	0
14135	Thu Mar 23 13:54:53 2017_x000D_	22.9448	25.6833	36.0567	0.629309	2	24.4039	14.928	180	3.14159	10.8538		22.4434	0
14136	Thu Mar 23 13:54:53 2017_x000D_	23.556	25.2519	36.0569	0.629311	2	24.4039	14.928	180	3.14159	10.3587		6.24335	0
14137	Thu Mar 23 13:54:53 2017_x000D_	23.7641	25.2497	36.0583	0.629336	2	24.4039	14.928	180	3.14159	10.3415		8.83119	0
14138	Thu Mar 23 13:54:53 2017_x000D_	23.9656	25.0351	36.0576	0.629324	2	24.4039	14.928	180	3.14159	10.1166		17.6539	0
14139	Thu Mar 23 13:54:53 2017_x000D_	24.3684	24.6061	36.0564	0.629303	2	24.4039	14.928	180	3.14159	9.67817		6.24032	0
14140	Thu Mar 23 13:54:53 2017_x000D_	24.5764	24.604	36.0578	0.629327	2	24.4039	14.928	180	3.14159	9.67754		8.82695	0
14141	Thu Mar 23 13:54:53 2017_x000D_	24.7778	24.3895	36.0571	0.629316	2	24.4039	14.928	180	3.14159	9.46889		13.8924	0
14142	Thu Mar 23 13:54:53 2017_x000D_	25.1871	24.1729	36.0579	0.629329	2	24.4039	14.928	180	3.14159	9.27802		7.03333	38.6629
14143	Thu Mar 23 13:54:53 2017_x000D_	25.2844	23.9596	34.4084	0.60054	2	23.279	15.5569	180	3.14159	8.63869		11.215	0
14144	Thu Mar 23 13:54:53 2017_x000D_	25.5898	23.744	36.0566	0.629307	2	23.279	15.5569	180	3.14159	8.50696		6.23429	0
14145	Thu Mar 23 13:54:53 2017_x000D_	25.7976	23.742	36.058	0.629331	2	23.279	15.5569	180	3.14159	8.56383		11.2001	0
14146	Thu Mar 23 13:54:53 2017_x000D_	26.1026	23.5267	34.4097	0.600562	2	23.279	15.5569	180	3.14159	8.4552		4.41457	47.8485
14147	Thu Mar 23 13:54:54 2017_x000D_	26.2033	23.4194	33.4836	0.584399	2	21.9251	16.4	180	3.14159	8.2204		4.40814	0
14148	Thu Mar 23 13:54:54 2017_x000D_	26.3039	23.3123	34.4089	0.600549	2	21.9251	16.4	180	3.14159	8.18253		9.8187	0
14149	Thu Mar 23 13:54:54 2017_x000D_	26.6124	23.203	38.4841	0.671675	2	21.9251	16.4	180	3.14159	8.26145		4.41443	0
14150	Thu Mar 23 13:54:54 2017_x000D_	26.7132	23.0958	42.6307	0.744045	2	21.9251	16.4	180	3.14159	8.23162		0.0169706	0
14151	Thu Mar 23 13:54:54 2017_x000D_	26.7136	23.0954	55.7007	0.97216	2	21.9251	16.4	180	3.14159	8.23153		0.0134164	47.8443
14152	Thu Mar 23 13:54:54 2017_x000D_	26.7138	23.095	64.1265	1.11922	2	20.5713	17.243	180	3.14159	8.48388		3.11732	0
14153	Thu Mar 23 13:54:54 2017_x000D_	26.8177	23.0935	74.479	1.2999	2	20.5713	17.243	180	3.14159	8.55838		6.39326	0
14154	Thu Mar 23 13:54:54 2017_x000D_	26.8109	22.8805	91.7309	1.60101	2	20.5713	17.243	180	3.14159	8.40916		3.10824	0
14155	Thu Mar 23 13:54:54 2017_x000D_	26.9145	22.8792	100.47	1.75354	2	20.5713	17.243	180	3.14159	8.48545		4.51437	0
14156	Thu Mar 23 13:54:54 2017_x000D_	26.8071	22.7738	109.655	1.91384	2	20.5713	17.243	180	3.14159	8.33516		6.37546	0
14157	Thu Mar 23 13:54:54 2017_x000D_	26.8001	22.5614	122.814	2.1435	2	20.5713	17.243	180	3.14159	8.19044		3.18783	0
14158	Thu Mar 23 13:54:54 2017_x000D_	26.7965	22.4552	129.285	2.25645	2	20.5713	17.243	180	3.14159	8.11912		7.14689	0
14159	Thu Mar 23 13:54:54 2017_x000D_	26.6859	22.2442	144.067	2.51444	2	20.5713	17.243	180	3.14159	7.89939		9.94516	0
14160	Thu Mar 23 13:54:54 2017_x000D_	26.3709	22.1409	148.27	2.58779	2	20.5713	17.243	180	3.14159	7.5911		20.3548	18.8073
14161	Thu Mar 23 13:54:54 2017_x000D_	25.8385	21.7203	146.6	2.55866	2	20.1136	17.6714	180	3.14159	7.01199		9.96788	0
14162	Thu Mar 23 13:54:54 2017_x000D_	25.5229	21.6164	145.795	2.5446	2	20.1136	17.6714	180	3.14159	6.69504		24.8747	0
14163	Thu Mar 23 13:54:54 2017_x000D_	24.8826	21.0896	139.798	2.43993	2	20.1136	17.6714	180	3.14159	5.86749		9.04774	0
14164	Thu Mar 23 13:54:54 2017_x000D_	24.6676	20.8781	135.49	2.36475	2	20.1136	17.6714	180	3.14159	5.56973		9.02863	0
14165	Thu Mar 23 13:54:54 2017_x000D_	24.4531	20.667	131.199	2.28985	2	20.1136	17.6714	180	3.14159	5.27303		22.6183	0
14166	Thu Mar 23 13:54:54 2017_x000D_	23.9156	20.1383	126.974	2.21611	2	20.1136	17.6714	180	3.14159	4.5322		9.05201	0
14167	Thu Mar 23 13:54:54 2017_x000D_	23.7004	19.9268	126.975	2.21613	2	20.1136	17.6714	180	3.14159	4.23698		11.589	0
14168	Thu Mar 23 13:54:55 2017_x000D_	23.4818	19.6083	125.281	2.18656	2	20.1136	17.6714	180	3.14159	3.8854		21.5796	0
14169	Thu Mar 23 13:54:55 2017_x000D_	23.1488	18.9707	122.852	2.14417	2	20.1136	17.6714	180	3.14159	3.30161		9.06898	0
14170	Thu Mar 23 13:54:55 2017_x000D_	22.9332	18.7588	122.854	2.1442	2	20.1136	17.6714	180	3.14159	3.02202		23.2114	0
14171	Thu Mar 23 13:54:55 2017_x000D_	22.4952	18.121	122.855	2.14422	2	20.1136	17.6714	180	3.14159	2.42367		10.1942	0
14172	Thu Mar 23 13:54:55 2017_x000D_	22.3806	17.8011	118.878	2.07481	2	20.1136	17.6714	180	3.14159	2.27071		10.1944	0
14173	Thu Mar 23 13:54:55 2017_x000D_	22.2657	17.4813	122.849	2.14413	2	20.1136	17.6714	180	3.14159	2.16048		18.1739	26.5487
14174	Thu Mar 23 13:54:55 2017_x000D_	21.8339	17.0564	122.854	2.14421	2	20.0747	18.5555	180	3.14159	2.3113		10.2049	0
14175	Thu Mar 23 13:54:55 2017_x000D_	21.7188	16.7363	126.964	2.21593	2	20.0747	18.5555	180	3.14159	2.45205		16.1304	0
14176	Thu Mar 23 13:54:55 2017_x000D_	21.391	16.3101	129.295	2.25663	2	20.0747	18.5555	180	3.14159	2.60278		11.6374	0
14177	Thu Mar 23 13:54:55 2017_x000D_	21.1713	15.9904	131.177	2.28948	2	20.0747	18.5555	180	3.14159	2.78967		16.1496	0
14178	Thu Mar 23 13:54:55 2017_x000D_	20.8431	15.5637	133.388	2.32805	2	20.0747	18.5555	180	3.14159	3.0889		7.22852	35.5352
14179	Thu Mar 23 13:54:55 2017_x000D_	20.7316	15.3501	131.174	2.28942	2	20.4643	19.6741	180	3.14159	4.33225		9.11772	0
14180	Thu Mar 23 13:54:55 2017_x000D_	20.515	15.1369	131.175	2.28944	2	20.4643	19.6741	180	3.14159	4.53748		7.14559	0
14181	Thu Mar 23 13:54:55 2017_x000D_	20.3018	15.0307	129.296	2.25665	2	20.4643	19.6741	180	3.14159	4.64624		11.6615	0
14182	Thu Mar 23 13:54:55 2017_x000D_	20.0817	14.7103	131.177	2.28946	2	20.4643	19.6741	180	3.14159	4.97852		9.12621	27.2101
14183	Thu Mar 23 13:54:55 2017_x000D_	19.8649	14.4969	131.177	2.28948	2	21.3504	19.4805	180	3.14159	5.20029		14.4935	0
14184	Thu Mar 23 13:54:55 2017_x000D_	19.641	14.0688	131.173	2.28941	2	21.3504	19.4805	180	3.14159	5.67526		3.15304	0
14185	Thu Mar 23 13:54:55 2017_x000D_	19.5359	14.0693	133.385	2.32801	2	21.3504	19.4805	180	3.14159	5.70732		16.1886	0
14186	Thu Mar 23 13:54:55 2017_x000D_	19.207	13.6415	131.175	2.28944	2	21.3504	19.4805	180	3.14159	6.21997		4.58218	0
14187	Thu Mar 23 13:54:55 2017_x000D_	19.0982	13.5343	131.479	2.29474	2	21.3504	19.4805	180	3.14159	6.35844		13.7063	65.1649
14188	Thu Mar 23 13:54:55 2017_x000D_	18.7726	13.2138	131.177	2.28946	2	23.3609	18.6582	193.5	3.37721	7.11997		3.22981	0
14189	Thu Mar 23 13:54:55 2017_x000D_	18.769	13.1062	129.295	2.25663	2	23.3609	18.6582	193.5	3.37721	7.20488		7.16169	0
14190	Thu Mar 23 13:54:56 2017_x000D_	18.5553	12.9998	131.177	2.28948	2	23.3609	18.6582	193.5	3.37721	7.4237		3.22981	0
14191	Thu Mar 23 13:54:56 2017_x000D_	18.5517	12.8922	129.296	2.25665	2	23.3609	18.6582	193.5	3.37721	7.50834		13.7339	23.9155
14192	Thu Mar 23 13:54:56 2017_x000D_	18.2254	12.5711	133.382	2.32796	2	24.0376	18.2368	205.65	3.58927	8.11676		9.15801	0
14193	Thu Mar 23 13:54:56 2017_x000D_	18.0079	12.3569	133.383	2.32797	2	24.0376	18.2368	205.65	3.58927	8.42203		14.5394	0
14194	Thu Mar 23 13:54:56 2017_x000D_	17.7828	11.9277	141.603	2.47144	2	24.0376	18.2368	205.65	3.58927	8.8841		4.5718	0
14195	Thu Mar 23 13:54:56 2017_x000D_	17.6737	11.8213	158.755	2.7708	2	24.0376	18.2368	205.65	3.58927	9.03647		4.59061	0
14196	Thu Mar 23 13:54:56 2017_x000D_	17.7825	11.9289	168.139	2.93457	2	24.0376	18.2368	205.65	3.58927	8.88346		4.44776	24.0003
14197	Thu Mar 23 13:54:56 2017_x000D_	17.8846	11.8214	176.963	3.08859	2	24.5051	17.5876	205.65	3.58927	8.77953		3.162	0
14198	Thu Mar 23 13:54:56 2017_x000D_	17.99	11.8214	189.426	3.30611	2	24.5051	17.5876	205.65	3.58927	8.70032		4.45212	0
14199	Thu Mar 23 13:54:56 2017_x000D_	18.0921	11.7137	204.948	3.57702	2	24.5051	17.5876	205.65	3.58927	8.69651		3.23225	0
14200	Thu Mar 23 13:54:56 2017_x000D_	18.0891	11.606	215.894	3.76805	2	24.5051	17.5876	205.65	3.58927	8.77181		0.0216333	56.8855
14201	Thu Mar 23 13:54:56 2017_x000D_	18.0897	11.6056	233.252	4.07101	2	25.2409	15.84	205.65	3.58927	8.31082		3.16209	0
14202	Thu Mar 23 13:54:56 2017_x000D_	18.1951	11.6048	244.205	4.26218	2	25.2409	15.84	205.65	3.58927	8.22072		3.15602	0
14203	Thu Mar 23 13:54:56 2017_x000D_	18.0899	11.6044	260.226	4.5418	2	25.2409	15.84	205.65	3.58927	8.31126		3.22671	0
14204	Thu Mar 23 13:54:56 2017_x000D_	18.0934	11.7119	265.702	4.63737	2	25.2409	15.84	205.65	3.58927	8.25397		4.43917	21.057
14205	Thu Mar 23 13:54:56 2017_x000D_	17.9914	11.8191	-79.3527	-1.38497	2	25.4895	15.1836	205.65	3.58927	8.21836		3.22952	0
14206	Thu Mar 23 13:54:56 2017_x000D_	17.9947	11.9267	-73.015	-1.27435	2	25.4895	15.1836	205.65	3.58927	8.17187		7.26622	0
14207	Thu Mar 23 13:54:56 2017_x000D_	18.107	12.1413	-70.2072	-1.22535	2	25.4895	15.1836	205.65	3.58927	7.98479		16.5438	0
14208	Thu Mar 23 13:54:56 2017_x000D_	18.2303	12.6788	-72.1794	-1.25977	2	25.4895	15.1836	205.65	3.58927	7.67919		10.2562	0
14209	Thu Mar 23 13:54:56 2017_x000D_	18.346	13.0005	-70.2052	-1.22531	2	25.4895	15.1836	205.65	3.58927	7.46964		13.3723	40.4641
14210	Thu Mar 23 13:54:56 2017_x000D_	18.4656	13.4299	-73.0154	-1.27436	2	25.7677	13.8638	205.65	3.58927	7.31498		17.4767	0
14211	Thu Mar 23 13:54:57 2017_x000D_	18.6938	13.9659	-79.3604	-1.3851	2	25.7677	13.8638	205.65	3.58927	7.07464		9.67433	0
14212	Thu Mar 23 13:54:57 2017_x000D_	18.7045	14.2882	-78.884	-1.37679	2	25.7677	13.8638	205.65	3.58927	7.07594		19.6721	0
14213	Thu Mar 23 13:54:57 2017_x000D_	18.8311	14.9316	-81.9166	-1.42971	2	25.7677	13.8638	205.65	3.58927	7.01831		10.2393	56.4471
14214	Thu Mar 23 13:54:57 2017_x000D_	18.9468	15.2527	-85.1586	-1.4863	2	25.1891	12.0734	180	3.14159	7.0053		13.1744	0
14215	Thu Mar 23 13:54:57 2017_x000D_	18.8562	15.6824	-88.0981	-1.5376	2	25.1891	12.0734	180	3.14159	7.28907		19.3036	0
14216	Thu Mar 23 13:54:57 2017_x000D_	18.8775	16.3255	-88.0981	-1.5376	2	25.1891	12.0734	180	3.14159	7.6103		6.43253	0
14217	Thu Mar 23 13:54:57 2017_x000D_	18.8846	16.5398	-88.0981	-1.5376	2	25.1891	12.0734	180	3.14159	7.72628		13.3221	0
14218	Thu Mar 23 13:54:57 2017_x000D_	19.0037	16.9676	-85.1565	-1.48626	2	25.1891	12.0734	180	3.14159	7.88748		19.2826	35.5784
14219	Thu Mar 23 13:54:57 2017_x000D_	19.025	17.61	-85.1557	-1.48625	2	24.8	10.9531	180	3.14159	8.81277		19.2766	0
14220	Thu Mar 23 13:54:57 2017_x000D_	19.0463	18.2522	-85.1549	-1.48623	2	24.8	10.9531	180	3.14159	9.29419		7.2194	0
14221	Thu Mar 23 13:54:57 2017_x000D_	19.1581	18.4653	-82.2349	-1.43527	2	24.8	10.9531	180	3.14159	9.3949		12.8411	0
14222	Thu Mar 23 13:54:57 2017_x000D_	19.1723	18.8931	-82.2338	-1.43525	2	24.8	10.9531	180	3.14159	9.73214		19.2555	9.29146
14223	Thu Mar 23 13:54:57 2017_x000D_	19.1935	19.5346	-82.2321	-1.43522	2	24.5906	10.7249	180	3.14159	10.3315		6.41754	0
14224	Thu Mar 23 13:54:57 2017_x000D_	19.2006	19.7484	-82.2316	-1.43521	2	24.5906	10.7249	180	3.14159	10.5107		12.8291	0
14225	Thu Mar 23 13:54:57 2017_x000D_	19.2148	20.1758	-82.2305	-1.43519	2	24.5906	10.7249	180	3.14159	10.8728		20.3829	0
14226	Thu Mar 23 13:54:57 2017_x000D_	19.4454	20.8149	-82.234	-1.43525	2	24.5906	10.7249	180	3.14159	11.3261		12.817	0
14227	Thu Mar 23 13:54:57 2017_x000D_	19.4595	21.2419	-82.2329	-1.43524	2	24.5906	10.7249	180	3.14159	11.7019		19.2195	0
14228	Thu Mar 23 13:54:57 2017_x000D_	19.4807	21.8822	-82.2313	-1.43521	2	24.5906	10.7249	180	3.14159	12.2718		6.40244	0
14229	Thu Mar 23 13:54:57 2017_x000D_	19.4877	22.0955	-82.2308	-1.4352	2	24.5906	10.7249	180	3.14159	12.4632		19.528	0
14230	Thu Mar 23 13:54:57 2017_x000D_	19.6133	22.7342	-79.3416	-1.38477	2	24.5906	10.7249	180	3.14159	12.9999		13.2532	14.7562
14231	Thu Mar 23 13:54:57 2017_x000D_	19.7321	23.1597	-82.2332	-1.43524	2	24.3911	10.2753	180	3.14159	13.7009		6.39645	0
14232	Thu Mar 23 13:54:57 2017_x000D_	19.7391	23.3728	-82.2327	-1.43523	2	24.3911	10.2753	180	3.14159	13.8991		13.2363	0
14233	Thu Mar 23 13:54:58 2017_x000D_	19.8576	23.7978	-79.3427	-1.38479	2	24.3911	10.2753	180	3.14159	14.2622		19.505	0
14234	Thu Mar 23 13:54:58 2017_x000D_	19.9833	24.4357	-82.2351	-1.43527	2	24.3911	10.2753	180	3.14159	14.8306		12.7809	0
14235	Thu Mar 23 13:54:58 2017_x000D_	19.9973	24.8615	-82.234	-1.43525	2	24.3911	10.2753	180	3.14159	15.2336		19.1593	6.6485
14236	Thu Mar 23 13:54:58 2017_x000D_	20.0182	25.4998	-82.2324	-1.43523	2	24.4009	10.0539	180	3.14159	16.0556		10.1313	0
14237	Thu Mar 23 13:54:58 2017_x000D_	20.133	25.8174	-79.7712	-1.39227	2	24.4009	10.0539	180	3.14159	16.331		19.4715	0
14238	Thu Mar 23 13:54:58 2017_x000D_	20.2585	26.4542	-82.5269	-1.44037	2	24.4009	10.0539	180	3.14159	16.9154		9.57218	0
14239	Thu Mar 23 13:54:58 2017_x000D_	20.269	26.7731	-82.2343	-1.43526	2	24.4009	10.0539	180	3.14159	17.2222		19.4456	44.4529
14240	Thu Mar 23 13:54:58 2017_x000D_	20.3941	27.4091	-79.339	-1.38473	2	25.7457	9.4317	196.052	3.42176	18.757		6.37246	0
14241	Thu Mar 23 13:54:58 2017_x000D_	20.4011	27.6214	-79.3382	-1.38471	2	25.7457	9.4317	196.052	3.42176	18.9586		7.16197	0
14242	Thu Mar 23 13:54:58 2017_x000D_	20.5124	27.8326	-82.2368	-1.4353	2	25.7457	9.4317	196.052	3.42176	19.1306		12.7418	0
14243	Thu Mar 23 13:54:58 2017_x000D_	20.5263	28.2571	-82.2357	-1.43528	2	25.7457	9.4317	196.052	3.42176	19.5356		6.36946	35.6339
14244	Thu Mar 23 13:54:58 2017_x000D_	20.5333	28.4693	-82.2351	-1.43527	2	26.8613	9.0239	196.052	3.42176	20.4491		12.7358	0
14245	Thu Mar 23 13:54:58 2017_x000D_	20.5472	28.8936	-82.234	-1.43525	2	26.8613	9.0239	196.052	3.42176	20.8488		6.36637	0
14246	Thu Mar 23 13:54:58 2017_x000D_	20.5541	29.1057	-82.2335	-1.43525	2	26.8613	9.0239	196.052	3.42176	21.049		7.1459	0
14247	Thu Mar 23 13:54:58 2017_x000D_	20.6652	29.3164	-79.3367	-1.38469	2	26.8613	9.0239	196.052	3.42176	21.2174		12.7267	53.1515
14248	Thu Mar 23 13:54:58 2017_x000D_	20.679	29.7404	-79.335	-1.38466	2	27.6686	10.601	170.383	2.97375	20.3757		6.36037	0
14249	Thu Mar 23 13:54:58 2017_x000D_	20.6859	29.9523	-79.3342	-1.38464	2	27.6686	10.601	170.383	2.97375	20.5726		7.1392	0
14250	Thu Mar 23 13:54:58 2017_x000D_	20.7969	30.1628	-76.4864	-1.33494	2	27.6686	10.601	170.383	2.97375	20.7337		9.53591	0
14251	Thu Mar 23 13:54:58 2017_x000D_	20.8071	30.4805	-70.0967	-1.22342	2	27.6686	10.601	170.383	2.97375	21.0303		0.0134164	0
14252	Thu Mar 23 13:54:58 2017_x000D_	20.8067	30.4803	-64.709	-1.12938	2	27.6686	10.601	170.383	2.97375	21.0303		0.0108167	41.8158
14253	Thu Mar 23 13:54:58 2017_x000D_	20.8065	30.4806	-56.8689	-0.992549	2	28.0474	11.9424	170.383	2.97375	19.9021		3.17836	0
14254	Thu Mar 23 13:54:59 2017_x000D_	20.8096	30.5865	-50.3695	-0.879114	2	28.0474	11.9424	170.383	2.97375	19.9997		4.50432	0
14255	Thu Mar 23 13:54:59 2017_x000D_	20.7015	30.4823	-37.9325	-0.662047	2	28.0474	11.9424	170.383	2.97375	19.9422		4.50183	0
14256	Thu Mar 23 13:54:59 2017_x000D_	20.809	30.587	-33.8376	-0.590578	2	28.0474	11.9424	170.383	2.97375	20.0004		0.0182483	62.6952
14257	Thu Mar 23 13:54:59 2017_x000D_	20.8089	30.5876	-20.6677	-0.36072	2	28.6153	13.9536	170.383	2.97375	18.3747		4.50817	0
14258	Thu Mar 23 13:54:59 2017_x000D_	20.9165	30.6925	-11.2721	-0.196735	2	28.6153	13.9536	170.383	2.97375	18.4245		6.25545	0
14259	Thu Mar 23 13:54:59 2017_x000D_	21.125	30.69	-5.33417	-0.0930988	2	28.6153	13.9536	170.383	2.97375	18.3361		9.37266	0
14260	Thu Mar 23 13:54:59 2017_x000D_	21.4374	30.6863	6.58377	0.114908	2	28.6153	13.9536	170.383	2.97375	18.2073		3.13524	27.2747
14261	Thu Mar 23 13:54:59 2017_x000D_	21.5419	30.685	12.9003	0.225154	2	28.7946	14.8449	170.383	2.97375	17.4216		9.37877	0
14262	Thu Mar 23 13:54:59 2017_x000D_	21.8545	30.681	19.6109	0.342274	2	28.7946	14.8449	170.383	2.97375	17.2901		9.84269	0
14263	Thu Mar 23 13:54:59 2017_x000D_	22.1636	30.571	29.3195	0.511723	2	28.7946	14.8449	170.383	2.97375	17.0669		6.95172	0
14264	Thu Mar 23 13:54:59 2017_x000D_	22.3683	30.4624	31.9538	0.557698	2	28.7946	14.8449	170.383	2.97375	16.888		18.1313	20.8889
14265	Thu Mar 23 13:54:59 2017_x000D_	22.8783	30.1381	36.0975	0.630021	2	28.9838	15.515	170.383	2.97375	15.8465		13.2352	0
14266	Thu Mar 23 13:54:59 2017_x000D_	23.1802	29.8164	40.3455	0.704162	2	28.9838	15.515	170.383	2.97375	15.4341		8.81847	0
14267	Thu Mar 23 13:54:59 2017_x000D_	23.3814	29.6021	40.3452	0.704157	2	28.9838	15.515	170.383	2.97375	15.1603		22.4147	0
14268	Thu Mar 23 13:54:59 2017_x000D_	23.9915	29.1708	40.3458	0.704167	2	28.9838	15.515	170.383	2.97375	14.5397		11.2028	0
14269	Thu Mar 23 13:54:59 2017_x000D_	24.2964	28.9552	38.5147	0.672208	2	28.9838	15.515	170.383	2.97375	14.2341		22.0389	20.8832
14270	Thu Mar 23 13:54:59 2017_x000D_	24.7991	28.4195	37.8828	0.661179	2	29.173	16.1849	170.383	2.97375	12.9929		9.8104	0
14271	Thu Mar 23 13:54:59 2017_x000D_	25.1072	28.3099	38.5147	0.672208	2	29.173	16.1849	170.383	2.97375	12.7885		19.904	0
14272	Thu Mar 23 13:54:59 2017_x000D_	25.6128	27.8803	31.9471	0.557583	2	29.173	16.1849	170.383	2.97375	12.2253		8.81217	0
14273	Thu Mar 23 13:54:59 2017_x000D_	25.8138	27.6661	31.9461	0.557565	2	29.173	16.1849	170.383	2.97375	11.9625		6.22242	53.5772
14274	Thu Mar 23 13:54:59 2017_x000D_	26.0212	27.6637	31.9476	0.557591	2	28.8746	17.9457	180	3.14159	10.1282		13.8685	0
14275	Thu Mar 23 13:55:00 2017_x000D_	26.4296	27.4471	31.9481	0.557599	2	28.8746	17.9457	180	3.14159	9.81094		18.0912	0
14276	Thu Mar 23 13:55:00 2017_x000D_	26.9384	27.1234	30.81	0.537737	2	28.8746	17.9457	180	3.14159	9.37971		9.79325	0
14277	Thu Mar 23 13:55:00 2017_x000D_	27.246	27.0141	31.949	0.557615	2	28.8746	17.9457	180	3.14159	9.21348		17.6116	0
14278	Thu Mar 23 13:55:00 2017_x000D_	27.6477	26.586	31.9469	0.557578	2	28.8746	17.9457	180	3.14159	8.72697		11.1878	0
14279	Thu Mar 23 13:55:00 2017_x000D_	27.9522	26.3707	33.5281	0.585177	2	28.8746	17.9457	180	3.14159	8.47534		16.668	0
14280	Thu Mar 23 13:55:00 2017_x000D_	28.4635	26.1533	31.9478	0.557593	2	28.8746	17.9457	180	3.14159	8.21789		11.1819	0
14281	Thu Mar 23 13:55:00 2017_x000D_	28.7679	25.9382	33.5293	0.585197	2	28.8746	17.9457	180	3.14159	7.99321		18.0613	0
14282	Thu Mar 23 13:55:00 2017_x000D_	29.2759	25.6151	34.4535	0.601327	2	28.8746	17.9457	180	3.14159	7.67989		13.2013	79.5891
14283	Thu Mar 23 13:55:00 2017_x000D_	29.577	25.2942	33.5281	0.585177	2	28.7556	20.596	180	3.14159	4.76946		9.77711	0
14284	Thu Mar 23 13:55:00 2017_x000D_	29.8841	25.1851	34.4534	0.601325	2	28.7556	20.596	180	3.14159	4.72582		22.3414	0
14285	Thu Mar 23 13:55:00 2017_x000D_	30.4922	24.7552	34.4532	0.601322	2	28.7556	20.596	180	3.14159	4.50719		6.91008	0
14286	Thu Mar 23 13:55:00 2017_x000D_	30.6957	24.6473	31.9464	0.55757	2	28.7556	20.596	180	3.14159	4.49188		11.1728	6.63065
14287	Thu Mar 23 13:55:00 2017_x000D_	30.9998	24.4323	33.529	0.585192	2	28.7457	20.8168	180	3.14159	4.26061		22.3264	0
14288	Thu Mar 23 13:55:00 2017_x000D_	31.6075	24.0027	33.5287	0.585187	2	28.7457	20.8168	180	3.14159	4.28251		6.91008	0
14289	Thu Mar 23 13:55:00 2017_x000D_	31.811	23.8948	36.1	0.630065	2	28.7457	20.8168	180	3.14159	4.34398		22.3181	0
14290	Thu Mar 23 13:55:00 2017_x000D_	32.4185	23.4654	36.1002	0.630067	2	28.7457	20.8168	180	3.14159	4.52819		8.78892	53.5283
14291	Thu Mar 23 13:55:00 2017_x000D_	32.6189	23.2517	36.0995	0.630055	2	28.4476	22.576	180	3.14159	4.22567		11.1512	0
14292	Thu Mar 23 13:55:00 2017_x000D_	32.9224	23.0371	34.4527	0.601313	2	28.4476	22.576	180	3.14159	4.49849		22.3048	0
14293	Thu Mar 23 13:55:00 2017_x000D_	33.5295	22.6079	34.4526	0.601311	2	28.4476	22.576	180	3.14159	5.082		9.75331	0
14294	Thu Mar 23 13:55:00 2017_x000D_	33.8359	22.4992	33.5285	0.585182	2	28.4476	22.576	180	3.14159	5.38885		22.294	0
14295	Thu Mar 23 13:55:00 2017_x000D_	34.4427	22.0702	33.5281	0.585176	2	28.4476	22.576	180	3.14159	6.0164		11.1404	0
14296	Thu Mar 23 13:55:00 2017_x000D_	34.7459	21.8558	31.9433	0.557515	2	28.4476	22.576	180	3.14159	6.33934		18.0098	0
14297	Thu Mar 23 13:55:01 2017_x000D_	35.2525	21.5337	36.1014	0.630088	2	28.4476	22.576	180	3.14159	6.88426		11.1337	0
14298	Thu Mar 23 13:55:01 2017_x000D_	35.5555	21.3194	34.4536	0.60133	2	28.4476	22.576	180	3.14159	7.21812		19.821	0
14299	Thu Mar 23 13:55:01 2017_x000D_	36.059	20.8916	36.1009	0.63008	2	28.4476	22.576	180	3.14159	7.79555		13.7812	29.4208
14300	Thu Mar 23 13:55:01 2017_x000D_	36.4649	20.6765	36.1017	0.630093	2	28.8456	23.4723	180	3.14159	8.11605		8.77825	0
14301	Thu Mar 23 13:55:01 2017_x000D_	36.6651	20.4631	36.1011	0.630082	2	28.8456	23.4723	180	3.14159	8.37854		11.1254	0
14302	Thu Mar 23 13:55:01 2017_x000D_	36.9679	20.249	34.4526	0.601311	2	28.8456	23.4723	180	3.14159	8.7385		17.9872	0
14303	Thu Mar 23 13:55:01 2017_x000D_	37.4738	19.9272	33.5267	0.585151	2	28.8456	23.4723	180	3.14159	9.32811		11.1212	79.1544
14304	Thu Mar 23 13:55:01 2017_x000D_	37.7765	19.7132	31.9403	0.557463	2	31.4804	23.333	180	3.14159	7.26249		15.4486	0
14305	Thu Mar 23 13:55:01 2017_x000D_	38.1794	19.3925	34.4523	0.601306	2	31.4804	23.333	180	3.14159	7.77201		9.72385	0
14306	Thu Mar 23 13:55:01 2017_x000D_	38.4849	19.2842	33.527	0.585157	2	31.4804	23.333	180	3.14159	8.09048		15.442	0
14307	Thu Mar 23 13:55:01 2017_x000D_	38.8876	18.9636	36.1021	0.630101	2	31.4804	23.333	180	3.14159	8.5999		11.1146	13.1312
14308	Thu Mar 23 13:55:01 2017_x000D_	39.1901	18.7497	34.4528	0.601316	2	31.9179	23.3465	180	3.14159	8.60322		8.76977	0
14309	Thu Mar 23 13:55:01 2017_x000D_	39.3901	18.5365	34.4521	0.601302	2	31.9179	23.3465	180	3.14159	8.8865		13.7529	0
14310	Thu Mar 23 13:55:01 2017_x000D_	39.7952	18.3219	34.4527	0.601314	2	31.9179	23.3465	180	3.14159	9.34336		4.38488	0
14311	Thu Mar 23 13:55:01 2017_x000D_	39.8952	18.2153	33.5255	0.585131	2	31.9179	23.3465	180	3.14159	9.48507		6.87779	0
14312	Thu Mar 23 13:55:01 2017_x000D_	40.0978	18.108	36.1024	0.630106	2	31.9179	23.3465	180	3.14159	9.71353		11.1055	83.4582
14313	Thu Mar 23 13:55:01 2017_x000D_	40.4	17.8942	29.2865	0.511146	2	34.582	22.5454	180	3.14159	7.44868		6.87639	0
14314	Thu Mar 23 13:55:01 2017_x000D_	40.6026	17.787	31.9383	0.557429	2	34.582	22.5454	180	3.14159	7.67398		11.0981	0
14315	Thu Mar 23 13:55:01 2017_x000D_	40.9045	17.5732	19.4859	0.340094	2	34.582	22.5454	180	3.14159	8.04343		3.06309	0
14316	Thu Mar 23 13:55:01 2017_x000D_	41.0066	17.5724	12.6945	0.22156	2	34.582	22.5454	180	3.14159	8.12442		9.83502	65.0836
14317	Thu Mar 23 13:55:01 2017_x000D_	40.6958	17.4681	-2.57312	-0.0449094	2	36.5899	21.7239	196.052	3.42176	5.91356		3.07221	0
14318	Thu Mar 23 13:55:02 2017_x000D_	40.7982	17.4669	-14.7514	-0.25746	2	36.5899	21.7239	196.052	3.42176	5.98597		0.00948683	0
14319	Thu Mar 23 13:55:02 2017_x000D_	40.7981	17.4666	-20.318	-0.354616	2	36.5899	21.7239	196.052	3.42176	5.98611		0.0295466	0
14320	Thu Mar 23 13:55:02 2017_x000D_	40.7985	17.4657	-40.9881	-0.715378	2	36.5899	21.7239	196.052	3.42176	5.98703		3.07815	88.7228
14321	Thu Mar 23 13:55:02 2017_x000D_	40.9011	17.4647	-46.9467	-0.819374	2	39.2738	20.4817	196.052	3.42176	3.42788		7.11923	0
14322	Thu Mar 23 13:55:02 2017_x000D_	41.0097	17.6757	-61.6624	-1.07621	2	39.2738	20.4817	196.052	3.42176	3.29954		4.47387	0
14323	Thu Mar 23 13:55:02 2017_x000D_	41.1153	17.781	-70.7999	-1.23569	2	39.2738	20.4817	196.052	3.42176	3.26878		6.3503	0
14324	Thu Mar 23 13:55:02 2017_x000D_	41.121	17.9926	-83.0683	-1.44981	2	39.2738	20.4817	196.052	3.42176	3.09964		7.10692	194.018
14325	Thu Mar 23 13:55:02 2017_x000D_	41.2287	18.2036	-85.822	-1.49788	1	42.8075	15.0652	8.63681	0.150741	3.51314		9.52795	0
14326	Thu Mar 23 13:55:02 2017_x000D_	41.2366	18.5211	-85.6762	-1.49533	1	42.8075	15.0652	8.63681	0.150741	3.79618		12.6938	0
14327	Thu Mar 23 13:55:02 2017_x000D_	41.247	18.9441	-85.6758	-1.49532	1	42.8075	15.0652	8.63681	0.150741	4.18103		25.3697	0
14328	Thu Mar 23 13:55:02 2017_x000D_	41.2678	19.7895	-85.6747	-1.49531	1	42.8075	15.0652	8.63681	0.150741	4.96887		9.50681	0
14329	Thu Mar 23 13:55:02 2017_x000D_	41.2755	20.1063	-85.8198	-1.49784	1	42.8075	15.0652	8.63681	0.150741	5.26875		22.4347	21.0448
14330	Thu Mar 23 13:55:02 2017_x000D_	41.3957	20.8444	-77.0985	-1.34562	1	42.5582	15.7209	45	0.785398	5.25373		6.33492	0
14331	Thu Mar 23 13:55:02 2017_x000D_	41.4009	21.0555	-77.0973	-1.3456	1	42.5582	15.7209	45	0.785398	5.45869		23.0899	0
14332	Thu Mar 23 13:55:02 2017_x000D_	41.6234	21.7923	-70.7746	-1.23525	1	42.5582	15.7209	45	0.785398	6.14294		6.32892	0
14333	Thu Mar 23 13:55:02 2017_x000D_	41.6286	22.0032	-70.7727	-1.23522	1	42.5582	15.7209	45	0.785398	6.3507		21.2149	77.1441
14334	Thu Mar 23 13:55:02 2017_x000D_	41.9506	22.6328	-68.0523	-1.18774	1	43.3198	18.177	70.522	1.23084	4.66142		9.47981	0
14335	Thu Mar 23 13:55:02 2017_x000D_	41.9583	22.9487	-69.0413	-1.205	1	43.3198	18.177	70.522	1.23084	4.96214		11.3751	0
14336	Thu Mar 23 13:55:02 2017_x000D_	42.1704	23.263	-68.0513	-1.18772	1	43.3198	18.177	70.522	1.23084	5.21426		17.023	0
14337	Thu Mar 23 13:55:02 2017_x000D_	42.3874	23.7873	-69.0445	-1.20505	1	43.3198	18.177	70.522	1.23084	5.68725		9.48281	40.2038
14338	Thu Mar 23 13:55:02 2017_x000D_	42.3951	24.1033	-68.048	-1.18766	1	43.4768	19.5079	75.3081	1.31438	4.72099		14.1133	0
14339	Thu Mar 23 13:55:03 2017_x000D_	42.6094	24.5221	-68.0493	-1.18768	1	43.4768	19.5079	75.3081	1.31438	5.08867		11.3411	0
14340	Thu Mar 23 13:55:03 2017_x000D_	42.8211	24.8353	-69.0454	-1.20507	1	43.4768	19.5079	75.3081	1.31438	5.3676		9.47074	0
14341	Thu Mar 23 13:55:03 2017_x000D_	42.8287	25.1509	-68.0484	-1.18767	1	43.4768	19.5079	75.3081	1.31438	5.6801		19.965	77.0729
14342	Thu Mar 23 13:55:03 2017_x000D_	43.0478	25.7793	-68.0474	-1.18765	1	44.2378	21.9617	64.5311	1.12628	3.99877		8.84382	0
14343	Thu Mar 23 13:55:03 2017_x000D_	43.2568	25.9872	-68.051	-1.18771	1	44.2378	21.9617	64.5311	1.12628	4.14331		13.0069	0
14344	Thu Mar 23 13:55:03 2017_x000D_	43.3686	26.4061	-65.4179	-1.14176	1	44.2378	21.9617	64.5311	1.12628	4.5286		18.3238	0
14345	Thu Mar 23 13:55:03 2017_x000D_	43.6869	26.9274	-69.0472	-1.2051	1	44.2378	21.9617	64.5311	1.12628	4.99617		9.45268	0
14346	Thu Mar 23 13:55:03 2017_x000D_	43.6944	27.2424	-68.049	-1.18768	1	44.2378	21.9617	64.5311	1.12628	5.30859		19.9166	79.0552
14347	Thu Mar 23 13:55:03 2017_x000D_	43.9129	27.8693	-68.048	-1.18766	2	41.6063	22.1008	122.281	2.1342	6.21257		11.2945	0
14348	Thu Mar 23 13:55:03 2017_x000D_	44.1239	28.1811	-69.046	-1.20508	2	41.6063	22.1008	122.281	2.1342	6.58091		19.8976	0
14349	Thu Mar 23 13:55:03 2017_x000D_	44.3422	28.8074	-69.0454	-1.20507	2	41.6063	22.1008	122.281	2.1342	7.24318		9.95172	0
14350	Thu Mar 23 13:55:03 2017_x000D_	44.4515	29.1206	-70.7824	-1.23539	2	41.6063	22.1008	122.281	2.1342	7.57448		19.8748	23.8831
14351	Thu Mar 23 13:55:03 2017_x000D_	44.6695	29.7462	-70.7824	-1.23539	2	42.2821	21.68	114.553	1.99932	8.41209		12.9508	0
14352	Thu Mar 23 13:55:03 2017_x000D_	44.7808	30.1633	-68.0464	-1.18763	2	42.2821	21.68	114.553	1.99932	8.84364		7.01176	0
14353	Thu Mar 23 13:55:03 2017_x000D_	44.8874	30.3713	-70.7824	-1.23539	2	42.2821	21.68	114.553	1.99932	9.07338		12.9443	0
14354	Thu Mar 23 13:55:03 2017_x000D_	44.9986	30.7882	-68.0454	-1.18762	2	42.2821	21.68	114.553	1.99932	9.50467		21.0058	20.8508
14355	Thu Mar 23 13:55:03 2017_x000D_	45.318	31.4113	-70.7843	-1.23542	2	42.9477	21.4799	114.553	1.99932	10.2103		9.39848	0
14356	Thu Mar 23 13:55:03 2017_x000D_	45.3252	31.7245	-71.665	-1.25079	2	42.9477	21.4799	114.553	1.99932	10.5169		19.8179	0
14357	Thu Mar 23 13:55:03 2017_x000D_	45.5426	32.3483	-71.6653	-1.2508	2	42.9477	21.4799	114.553	1.99932	11.1739		6.26572	0
14358	Thu Mar 23 13:55:03 2017_x000D_	45.5475	32.5571	-71.6635	-1.25076	2	42.9477	21.4799	114.553	1.99932	11.3782		20.9629	0
14359	Thu Mar 23 13:55:03 2017_x000D_	45.8663	33.1789	-74.3703	-1.29801	2	42.9477	21.4799	114.553	1.99932	12.0576		12.9035	26.9497
14360	Thu Mar 23 13:55:03 2017_x000D_	45.9771	33.5945	-71.6659	-1.25081	2	43.8112	21.7276	104.399	1.8221	12.0629		6.25959	0
14361	Thu Mar 23 13:55:04 2017_x000D_	45.9818	33.8031	-71.6641	-1.25077	2	43.8112	21.7276	104.399	1.8221	12.269		16.8303	0
14362	Thu Mar 23 13:55:04 2017_x000D_	46.1965	34.3214	-70.7805	-1.23535	2	43.8112	21.7276	104.399	1.8221	12.8177		9.37442	0
14363	Thu Mar 23 13:55:04 2017_x000D_	46.2036	34.6338	-71.6626	-1.25075	2	43.8112	21.7276	104.399	1.8221	13.1261		13.9404	72.9771
14364	Thu Mar 23 13:55:04 2017_x000D_	46.4156	35.0473	-71.6647	-1.25079	2	45.9437	22.898	90.5608	1.58058	12.1585		6.96481	0
14365	Thu Mar 23 13:55:04 2017_x000D_	46.5215	35.2539	-69.037	-1.20492	2	45.9437	22.898	90.5608	1.58058	12.3694		6.24759	0
14366	Thu Mar 23 13:55:04 2017_x000D_	46.5262	35.4621	-69.0348	-1.20488	2	45.9437	22.898	90.5608	1.58058	12.5776		11.2064	0
14367	Thu Mar 23 13:55:04 2017_x000D_	46.7358	35.7713	-68.0375	-1.18748	2	45.9437	22.898	90.5608	1.58058	12.8976		6.24459	92.3927
14368	Thu Mar 23 13:55:04 2017_x000D_	46.7405	35.9794	-68.0353	-1.18744	2	48.0233	25.1696	78.2138	1.36509	10.8856		6.95673	0
14369	Thu Mar 23 13:55:04 2017_x000D_	46.8462	36.1858	-65.3887	-1.14125	2	48.0233	25.1696	78.2138	1.36509	11.0789		20.8675	0
14370	Thu Mar 23 13:55:04 2017_x000D_	47.1633	36.8049	-55.0481	-0.960771	2	48.0233	25.1696	78.2138	1.36509	11.667		6.94735	0
14371	Thu Mar 23 13:55:04 2017_x000D_	47.2689	37.011	-52.7196	-0.920131	2	48.0233	25.1696	78.2138	1.36509	11.8654		8.72079	0
14372	Thu Mar 23 13:55:04 2017_x000D_	47.4751	37.2159	-36.5536	-0.63798	2	48.0233	25.1696	78.2138	1.36509	12.0588		6.83305	36.9384
14373	Thu Mar 23 13:55:04 2017_x000D_	47.6793	37.3168	-26.1743	-0.456828	2	48.8547	26.0778	45	0.785398	11.3003		11.0647	0
14374	Thu Mar 23 13:55:04 2017_x000D_	47.9871	37.52	-14.1447	-0.246872	2	48.8547	26.0778	45	0.785398	11.475		3.02729	0
14375	Thu Mar 23 13:55:04 2017_x000D_	48.088	37.5186	-7.78448	-0.135865	2	48.8547	26.0778	45	0.785398	11.4665		12.1306	0
14376	Thu Mar 23 13:55:04 2017_x000D_	48.4923	37.5121	3.92336	0.0684756	2	48.8547	26.0778	45	0.785398	11.44		6.06076	55.3863
14377	Thu Mar 23 13:55:04 2017_x000D_	48.6943	37.5089	9.75706	0.170293	2	50.1014	27.4395	45	0.785398	10.1672		6.05791	0
14378	Thu Mar 23 13:55:04 2017_x000D_	48.8962	37.5054	9.75784	0.170306	2	50.1014	27.4395	45	0.785398	10.1378		24.9736	0
14379	Thu Mar 23 13:55:04 2017_x000D_	49.6987	37.2841	9.75571	0.170269	2	50.1014	27.4395	45	0.785398	9.85283		12.0978	0
14380	Thu Mar 23 13:55:04 2017_x000D_	50.1019	37.2772	9.75729	0.170297	2	50.1014	27.4395	45	0.785398	9.8377		13.5793	41.8364
14381	Thu Mar 23 13:55:04 2017_x000D_	50.5006	37.0629	9.75352	0.170231	2	50.9218	28.5672	45	0.785398	8.50613		24.1715	0
14382	Thu Mar 23 13:55:05 2017_x000D_	51.3062	37.0491	3.91562	0.0683404	2	50.9218	28.5672	45	0.785398	8.49061		12.0797	0
14383	Thu Mar 23 13:55:05 2017_x000D_	51.7088	37.0423	3.91625	0.0683515	2	50.9218	28.5672	45	0.785398	8.51156		24.3308	0
14384	Thu Mar 23 13:55:05 2017_x000D_	52.5113	36.925	0.962901	0.0168058	2	50.9218	28.5672	45	0.785398	8.5076		9.04329	23.5804
14385	Thu Mar 23 13:55:05 2017_x000D_	52.8127	36.9199	0.962891	0.0168056	2	51.3267	29.2409	45	0.785398	7.82146		9.56231	0
14386	Thu Mar 23 13:55:05 2017_x000D_	53.1123	36.8111	-1.99172	-0.0347621	2	51.3267	29.2409	45	0.785398	7.77794		24.918	0
14387	Thu Mar 23 13:55:05 2017_x000D_	53.92	37.0048	-1.98664	-0.0346733	2	51.3267	29.2409	45	0.785398	8.18556		6.76771	0
14388	Thu Mar 23 13:55:05 2017_x000D_	54.1186	36.8978	-4.92664	-0.0859861	2	51.3267	29.2409	45	0.785398	8.15002		24.2948	0
14389	Thu Mar 23 13:55:05 2017_x000D_	54.9234	36.9879	-1.98816	-0.0346999	2	51.3267	29.2409	45	0.785398	8.54121		6.77537	23.5763
14390	Thu Mar 23 13:55:05 2017_x000D_	55.1259	37.0879	-4.92336	-0.0859288	2	51.7315	29.9145	45	0.785398	7.93597		24.0633	0
14391	Thu Mar 23 13:55:05 2017_x000D_	55.9279	37.0746	0.969088	0.0169138	2	51.7315	29.9145	45	0.785398	8.29921		6.01287	0
14392	Thu Mar 23 13:55:05 2017_x000D_	56.1283	37.0712	0.969127	0.0169145	2	51.7315	29.9145	45	0.785398	8.39942		12.0197	0
14393	Thu Mar 23 13:55:05 2017_x000D_	56.5289	37.0644	0.969096	0.0169139	2	51.7315	29.9145	45	0.785398	8.61023		18.0175	14.5619
14394	Thu Mar 23 13:55:05 2017_x000D_	57.1294	37.0543	0.969104	0.0169141	2	52.1571	30.1479	45	0.785398	8.51012		12.0077	0
14395	Thu Mar 23 13:55:05 2017_x000D_	57.5296	37.0475	0.969126	0.0169144	2	52.1571	30.1479	45	0.785398	8.74461		6.75287	0
14396	Thu Mar 23 13:55:05 2017_x000D_	57.7278	36.9408	3.92515	0.0685069	2	52.1571	30.1479	45	0.785398	8.785		18.2672	0
14397	Thu Mar 23 13:55:05 2017_x000D_	58.3295	37.0342	6.87354	0.119966	2	52.1571	30.1479	45	0.785398	9.24768		8.9893	0
14398	Thu Mar 23 13:55:05 2017_x000D_	58.6291	37.0291	6.59507	0.115106	2	52.1571	30.1479	45	0.785398	9.44657		21.2026	46.6074
14399	Thu Mar 23 13:55:05 2017_x000D_	59.3264	36.9139	3.92754	0.0685486	2	52.3021	31.6947	45	0.785398	8.75105		9.49977	0
14400	Thu Mar 23 13:55:05 2017_x000D_	59.624	36.8057	6.59205	0.115053	2	52.3021	31.6947	45	0.785398	8.92931		17.9606	0
14401	Thu Mar 23 13:55:05 2017_x000D_	60.2226	36.7956	6.59368	0.115081	2	52.3021	31.6947	45	0.785398	9.42091		8.98325	0
14402	Thu Mar 23 13:55:05 2017_x000D_	60.522	36.7906	6.87415	0.119976	2	52.3021	31.6947	45	0.785398	9.67135		8.96825	56.0539
14403	Thu Mar 23 13:55:06 2017_x000D_	60.8209	36.7856	6.5953	0.11511	2	52.8724	33.474	45	0.785398	8.61077		18.2037	0
14404	Thu Mar 23 13:55:06 2017_x000D_	61.417	36.6722	3.78372	0.0660384	2	52.8724	33.474	45	0.785398	9.12352		8.97125	0
14405	Thu Mar 23 13:55:06 2017_x000D_	61.716	36.6672	3.92516	0.068507	2	52.8724	33.474	45	0.785398	9.40244		17.9245	0
14406	Thu Mar 23 13:55:06 2017_x000D_	62.3134	36.6572	3.92604	0.0685223	2	52.8724	33.474	45	0.785398	9.96319		9.46518	35.3023
14407	Thu Mar 23 13:55:06 2017_x000D_	62.6133	36.7552	0.962924	0.0168062	2	53.2559	34.5865	45	0.785398	9.60543		5.97082	0
14408	Thu Mar 23 13:55:06 2017_x000D_	62.8123	36.7519	0.962862	0.0168051	2	53.2559	34.5865	45	0.785398	9.79866		14.9271	0
14409	Thu Mar 23 13:55:06 2017_x000D_	63.3098	36.7435	0.9629	0.0168058	2	53.2559	34.5865	45	0.785398	10.2827		6.72077	0
14410	Thu Mar 23 13:55:06 2017_x000D_	63.507	36.6372	3.92784	0.0685537	2	53.2559	34.5865	45	0.785398	10.4542		14.9031	47.4154
14411	Thu Mar 23 13:55:06 2017_x000D_	64.0037	36.6289	3.78747	0.0661037	2	54.7599	35.0723	45	0.785398	9.37394		8.94726	0
14412	Thu Mar 23 13:55:06 2017_x000D_	64.3019	36.6239	3.92901	0.0685741	2	54.7599	35.0723	45	0.785398	9.66733		5.95887	0
14413	Thu Mar 23 13:55:06 2017_x000D_	64.5005	36.6205	3.92926	0.0685785	2	54.7599	35.0723	45	0.785398	9.86287		11.9176	0
14414	Thu Mar 23 13:55:06 2017_x000D_	64.8977	36.6139	3.92988	0.0685893	2	54.7599	35.0723	45	0.785398	10.2543		2.97044	0
14415	Thu Mar 23 13:55:06 2017_x000D_	64.9967	36.6122	3.78887	0.0661283	2	54.7599	35.0723	45	0.785398	10.352		11.9057	93.2851
14416	Thu Mar 23 13:55:06 2017_x000D_	65.3935	36.6054	-1.87017	-0.0326405	2	57.7772	35.8239	45	0.785398	7.65629		5.95287	0
14417	Thu Mar 23 13:55:06 2017_x000D_	65.5919	36.602	-1.87046	-0.0326457	2	57.7772	35.8239	45	0.785398	7.85334		4.30066	0
14418	Thu Mar 23 13:55:06 2017_x000D_	65.6895	36.497	-10.7772	-0.188098	2	57.7772	35.8239	45	0.785398	7.94088		2.9763	0
14419	Thu Mar 23 13:55:06 2017_x000D_	65.5903	36.4984	-17.2026	-0.300241	2	57.7772	35.8239	45	0.785398	7.84216		6.71491	33.2131
14420	Thu Mar 23 13:55:06 2017_x000D_	65.3901	36.3983	-25.2456	-0.440619	2	58.8551	36.0765	45	0.785398	6.54292		8.57657	0
14421	Thu Mar 23 13:55:06 2017_x000D_	65.1888	36.1953	-32.9614	-0.575284	2	58.8551	36.0765	45	0.785398	6.33481		6.87055	0
14422	Thu Mar 23 13:55:06 2017_x000D_	65.0867	35.9903	-47.1312	-0.822595	2	58.8551	36.0765	45	0.785398	6.2322		4.27877	0
14423	Thu Mar 23 13:55:06 2017_x000D_	64.9864	35.8889	-55.5807	-0.970067	2	58.8551	36.0765	45	0.785398	6.13417		3.09918	309.273
14424	Thu Mar 23 13:55:06 2017_x000D_	64.9853	35.7856	-69.5669	-1.21417	1	69.134	35.2879	4.97799	0.0868823	4.17845		0.0192094	0
14425	Thu Mar 23 13:55:07 2017_x000D_	64.9858	35.786	-80.4618	-1.40432	1	69.134	35.2879	4.97799	0.0868823	4.178		3.09958	0
14426	Thu Mar 23 13:55:07 2017_x000D_	64.9878	35.8893	268.132	4.67978	1	69.134	35.2879	4.97799	0.0868823	4.18959		0.0067082	0
14427	Thu Mar 23 13:55:07 2017_x000D_	64.9879	35.8895	262.668	4.58442	1	69.134	35.2879	4.97799	0.0868823	4.18952		6.19879	32.4602
14428	Thu Mar 23 13:55:07 2017_x000D_	64.9912	36.0961	252.262	4.40279	1	68.2966	34.6027	348.037	6.0744	3.62711		0.0123693	0
14429	Thu Mar 23 13:55:07 2017_x000D_	64.9911	36.0965	245.18	4.2792	1	68.2966	34.6027	348.037	6.0744	3.62736		6.18375	0
14430	Thu Mar 23 13:55:07 2017_x000D_	64.9943	36.3026	245.179	4.27918	1	68.2966	34.6027	348.037	6.0744	3.71414		8.588	0
14431	Thu Mar 23 13:55:07 2017_x000D_	64.799	36.5119	245.18	4.2792	1	68.2966	34.6027	348.037	6.0744	3.98475		23.4118	0
14432	Thu Mar 23 13:55:07 2017_x000D_	64.5125	37.2378	248.818	4.3427	1	68.2966	34.6027	348.037	6.0744	4.6112		11.0273	14.6083
14433	Thu Mar 23 13:55:07 2017_x000D_	64.3188	37.5502	247.719	4.32352	1	68.4925	35.0485	0	0	4.86603		23.4023	0
14434	Thu Mar 23 13:55:07 2017_x000D_	64.0324	38.2758	251.356	4.387	1	68.4925	35.0485	0	0	5.50527		9.73025	0
14435	Thu Mar 23 13:55:07 2017_x000D_	63.938	38.5861	254.778	4.44672	1	68.4925	35.0485	0	0	5.76698		15.7253	0
14436	Thu Mar 23 13:55:07 2017_x000D_	63.8469	39.1023	256.672	4.47978	1	68.4925	35.0485	0	0	6.16562		9.72738	61.0981
14437	Thu Mar 23 13:55:07 2017_x000D_	63.7525	39.4125	259.996	4.53778	1	67.1123	36.5461	22.5509	0.393588	4.41639		13.7166	0
14438	Thu Mar 23 13:55:07 2017_x000D_	63.5606	39.8275	259.997	4.53781	1	67.1123	36.5461	22.5509	0.393588	4.83551		18.5064	0
14439	Thu Mar 23 13:55:07 2017_x000D_	63.5705	40.4443	259.996	4.53778	1	67.1123	36.5461	22.5509	0.393588	5.26691		6.16579	0
14440	Thu Mar 23 13:55:07 2017_x000D_	63.5738	40.6498	259.995	4.53777	1	67.1123	36.5461	22.5509	0.393588	5.41861		19.4493	27.288
14441	Thu Mar 23 13:55:07 2017_x000D_	63.3853	41.2701	259.996	4.53779	1	66.8518	37.4176	75.8014	1.32298	5.18251		9.25022	0
14442	Thu Mar 23 13:55:07 2017_x000D_	63.3903	41.5784	259.435	4.528	1	66.8518	37.4176	75.8014	1.32298	5.41242		19.4378	0
14443	Thu Mar 23 13:55:07 2017_x000D_	63.2018	42.1983	259.436	4.52802	1	66.8518	37.4176	75.8014	1.32298	6.01478		9.23522	0
14444	Thu Mar 23 13:55:07 2017_x000D_	63.2068	42.5061	259.996	4.53778	1	66.8518	37.4176	75.8014	1.32298	6.2593		22.3841	0
14445	Thu Mar 23 13:55:07 2017_x000D_	63.0201	43.2285	259.436	4.52802	1	66.8518	37.4176	75.8014	1.32298	6.96049		0	57.0265
14446	Thu Mar 23 13:55:08 2017_x000D_	63.0201	43.2285	259.436	4.52802	2	68.0144	35.9137	45	0.785398	8.85716		18.7169	0
14447	Thu Mar 23 13:55:08 2017_x000D_	62.931	43.846	256.67	4.47973	2	68.0144	35.9137	45	0.785398	9.42138		19.4188	0
14448	Thu Mar 23 13:55:08 2017_x000D_	62.7427	44.4653	256.67	4.47974	2	68.0144	35.9137	45	0.785398	10.0459		13.6896	0
14449	Thu Mar 23 13:55:08 2017_x000D_	62.551	44.8794	256.671	4.47976	2	68.0144	35.9137	45	0.785398	10.4992		9.22027	20.7793
14450	Thu Mar 23 13:55:08 2017_x000D_	62.5561	45.1867	257.356	4.49171	2	68.6776	35.7139	36	0.628319	11.2786		22.3535	0
14451	Thu Mar 23 13:55:08 2017_x000D_	62.3696	45.9081	256.671	4.47975	2	68.6776	35.7139	36	0.628319	11.988		9.70092	0
14452	Thu Mar 23 13:55:08 2017_x000D_	62.2756	46.2175	254.773	4.44663	2	68.6776	35.7139	36	0.628319	12.3009		22.3412	0
14453	Thu Mar 23 13:55:08 2017_x000D_	62.0892	46.9385	253.97	4.43261	2	68.6776	35.7139	36	0.628319	13.0153		9.68944	56.013
14454	Thu Mar 23 13:55:08 2017_x000D_	61.9952	47.2475	257.358	4.49174	2	69.6889	37.2834	45	0.785398	12.5887		9.70092	0
14455	Thu Mar 23 13:55:08 2017_x000D_	61.9012	47.5569	253.97	4.43262	2	69.6889	37.2834	45	0.785398	12.8916		12.6459	0
14456	Thu Mar 23 13:55:08 2017_x000D_	61.8089	47.9682	256.672	4.47976	2	69.6889	37.2834	45	0.785398	13.2763		19.3818	0
14457	Thu Mar 23 13:55:08 2017_x000D_	61.6209	48.5863	256.672	4.47977	2	69.6889	37.2834	45	0.785398	13.887		12.6452	0
14458	Thu Mar 23 13:55:08 2017_x000D_	61.5287	48.9976	253.97	4.43261	2	69.6889	37.2834	45	0.785398	14.2763		22.307	27.5584
14459	Thu Mar 23 13:55:08 2017_x000D_	61.3426	49.7175	254.773	4.44662	2	70.3086	37.9615	45	0.785398	14.7849		9.19632	0
14460	Thu Mar 23 13:55:08 2017_x000D_	61.3478	50.024	253.968	4.43258	2	70.3086	37.9615	45	0.785398	15.0266		20.4894	0
14461	Thu Mar 23 13:55:08 2017_x000D_	61.0609	50.6438	256.673	4.47979	2	70.3086	37.9615	45	0.785398	15.6959		12.2538	0
14462	Thu Mar 23 13:55:08 2017_x000D_	61.0679	51.0522	256.672	4.47977	2	70.3086	37.9615	45	0.785398	16.0236		9.67709	6.59311
14463	Thu Mar 23 13:55:08 2017_x000D_	60.974	51.3608	254.772	4.4466	2	70.2977	38.181	45	0.785398	16.1443		18.6256	0
14464	Thu Mar 23 13:55:08 2017_x000D_	60.8854	51.9753	257.358	4.49175	2	70.2977	38.181	45	0.785398	16.6995		10.9815	0
14465	Thu Mar 23 13:55:08 2017_x000D_	60.6925	52.2864	256.673	4.47979	2	70.2977	38.181	45	0.785398	17.0652		18.6163	0
14466	Thu Mar 23 13:55:08 2017_x000D_	60.604	52.9006	259.446	4.52818	2	70.2977	38.181	45	0.785398	17.6248		6.82667	125.217
14467	Thu Mar 23 13:55:09 2017_x000D_	60.5084	53.1071	256.673	4.47978	2	70.3093	42.3549	45	0.785398	14.5488		22.2604	0
14468	Thu Mar 23 13:55:09 2017_x000D_	60.3227	53.8255	257.36	4.49179	2	70.3093	42.3549	45	0.785398	15.2088		9.17538	0
14469	Thu Mar 23 13:55:09 2017_x000D_	60.328	54.1313	256.672	4.47977	2	70.3093	42.3549	45	0.785398	15.4373		19.3249	0
14470	Thu Mar 23 13:55:09 2017_x000D_	60.1406	54.7476	256.672	4.47978	2	70.3093	42.3549	45	0.785398	16.0306		6.1089	0
14471	Thu Mar 23 13:55:09 2017_x000D_	60.1441	54.9512	256.672	4.47977	2	70.3093	42.3549	45	0.785398	16.1864		6.11195	85.5832
14472	Thu Mar 23 13:55:09 2017_x000D_	60.1477	55.1549	256.671	4.47975	2	70.1686	45.2042	45	0.785398	14.1221		6.81997	0
14473	Thu Mar 23 13:55:09 2017_x000D_	60.0522	55.3612	253.965	4.43253	2	70.1686	45.2042	45	0.785398	14.3355		12.5935	0
14474	Thu Mar 23 13:55:09 2017_x000D_	59.9603	55.7708	256.672	4.47976	2	70.1686	45.2042	45	0.785398	14.6923		6.81871	0
14475	Thu Mar 23 13:55:09 2017_x000D_	59.8649	55.9771	253.966	4.43254	2	70.1686	45.2042	45	0.785398	14.9071		12.2119	65.798
14476	Thu Mar 23 13:55:09 2017_x000D_	59.8721	56.3841	253.964	4.43251	2	70.0605	47.3948	45	0.785398	13.5872		2.97395	0
14477	Thu Mar 23 13:55:09 2017_x000D_	59.773	56.3866	256.672	4.47977	2	70.0605	47.3948	45	0.785398	13.6633		12.5906	0
14478	Thu Mar 23 13:55:09 2017_x000D_	59.6811	56.7961	259.449	4.52824	2	70.0605	47.3948	45	0.785398	14.0042		6.10296	0
14479	Thu Mar 23 13:55:09 2017_x000D_	59.6847	56.9995	259.448	4.52823	2	70.0605	47.3948	45	0.785398	14.1389		4.27273	6.57813
14480	Thu Mar 23 13:55:09 2017_x000D_	59.5875	57.1036	262.715	4.58525	2	70.0496	47.6138	45	0.785398	14.1249		3.03938	0
14481	Thu Mar 23 13:55:09 2017_x000D_	59.5891	57.2049	268.363	4.68381	2	70.0496	47.6138	45	0.785398	14.1919		3.05153	0
14482	Thu Mar 23 13:55:09 2017_x000D_	59.5872	57.1032	-86.1921	-1.50434	2	70.0496	47.6138	45	0.785398	14.1248		4.24924	0
14483	Thu Mar 23 13:55:09 2017_x000D_	59.486	57.0041	-77.3671	-1.35031	2	70.0496	47.6138	45	0.785398	14.1339		0.00848528	125.227
14484	Thu Mar 23 13:55:09 2017_x000D_	59.4858	57.0039	-71.8318	-1.2537	2	69.6273	51.7666	45	0.785398	11.414		6.10266	0
14485	Thu Mar 23 13:55:09 2017_x000D_	59.4888	57.2073	-59.0242	-1.03017	2	69.6273	51.7666	45	0.785398	11.5061		3.05133	0
14486	Thu Mar 23 13:55:09 2017_x000D_	59.4903	57.309	-52.6271	-0.918516	2	69.6273	51.7666	45	0.785398	11.5532		4.23847	0
14487	Thu Mar 23 13:55:09 2017_x000D_	59.5908	57.4083	-40.3194	-0.703706	2	69.6273	51.7666	45	0.785398	11.5135		4.23429	0
14488	Thu Mar 23 13:55:09 2017_x000D_	59.6914	57.5073	-36.2138	-0.632051	2	69.6273	51.7666	45	0.785398	11.4751		4.23643	40.0905
14489	Thu Mar 23 13:55:10 2017_x000D_	59.7921	57.6063	-32.1759	-0.561575	2	69.3455	53.0729	45	0.785398	10.5745		4.23429	0
14490	Thu Mar 23 13:55:10 2017_x000D_	59.8927	57.7053	-28.2427	-0.492927	2	69.3455	53.0729	45	0.785398	10.5268		9.39245	0
14491	Thu Mar 23 13:55:10 2017_x000D_	60.1914	57.7991	-19.195	-0.335016	2	69.3455	53.0729	45	0.785398	10.3022		5.93929	0
14492	Thu Mar 23 13:55:10 2017_x000D_	60.3893	57.7936	-19.1976	-0.335061	2	69.3455	53.0729	45	0.785398	10.1242		13.2905	86.6388
14493	Thu Mar 23 13:55:10 2017_x000D_	60.7885	57.9857	-19.1957	-0.335029	2	68.7713	55.9032	45	0.785398	8.24996		13.2811	0
14494	Thu Mar 23 13:55:10 2017_x000D_	61.1874	58.1777	-19.1939	-0.334998	2	68.7713	55.9032	45	0.785398	7.91763		21.5711	0
14495	Thu Mar 23 13:55:10 2017_x000D_	61.8826	58.3613	-20.2501	-0.353431	2	68.7713	55.9032	45	0.785398	7.31413		9.35575	0
14496	Thu Mar 23 13:55:10 2017_x000D_	62.1803	58.4542	-21.8775	-0.381834	2	68.7713	55.9032	45	0.785398	7.06745		13.2555	0
14497	Thu Mar 23 13:55:10 2017_x000D_	62.5784	58.6459	-21.8764	-0.381814	2	68.7713	55.9032	45	0.785398	6.77307		19.8666	0
14498	Thu Mar 23 13:55:10 2017_x000D_	63.1751	58.9331	-24.4561	-0.42684	2	68.7713	55.9032	45	0.785398	6.36378		9.35754	0
14499	Thu Mar 23 13:55:10 2017_x000D_	63.4728	59.0262	-23.036	-0.402055	2	68.7713	55.9032	45	0.785398	6.15038		13.2341	0
14500	Thu Mar 23 13:55:10 2017_x000D_	63.8703	59.2175	-23.0352	-0.40204	2	68.7713	55.9032	45	0.785398	5.91645		22.488	0
14501	Thu Mar 23 13:55:10 2017_x000D_	64.5641	59.5013	-24.4583	-0.426878	2	68.7713	55.9032	45	0.785398	5.53596		6.61095	0
14502	Thu Mar 23 13:55:10 2017_x000D_	64.7626	59.597	-21.8738	-0.38177	2	68.7713	55.9032	45	0.785398	5.45104		21.3436	0
14503	Thu Mar 23 13:55:10 2017_x000D_	65.3592	59.9846	-21.8688	-0.381682	2	68.7713	55.9032	45	0.785398	5.3198		11.801	0
14504	Thu Mar 23 13:55:10 2017_x000D_	65.7524	59.9732	-21.8746	-0.381783	2	68.7713	55.9032	45	0.785398	5.06741		21.3144	0
14505	Thu Mar 23 13:55:10 2017_x000D_	66.3481	60.3604	-21.8695	-0.381695	2	68.7713	55.9032	45	0.785398	5.07332		11.7861	0
14506	Thu Mar 23 13:55:10 2017_x000D_	66.7408	60.3489	-21.8753	-0.381796	2	68.7713	55.9032	45	0.785398	4.88745		8.39432	0
14507	Thu Mar 23 13:55:10 2017_x000D_	66.9402	60.5452	-21.8713	-0.381726	2	68.7713	55.9032	45	0.785398	4.9901		22.4	0
14508	Thu Mar 23 13:55:10 2017_x000D_	67.6312	60.8281	-18.2152	-0.317915	2	68.7713	55.9032	45	0.785398	5.05514		9.29419	0
14509	Thu Mar 23 13:55:10 2017_x000D_	67.927	60.9202	-21.872	-0.381739	2	68.7713	55.9032	45	0.785398	5.08755		21.3606	0
14510	Thu Mar 23 13:55:11 2017_x000D_	68.6155	61.1017	-20.81	-0.363203	2	68.7713	55.9032	45	0.785398	5.20083		10.6235	0
14511	Thu Mar 23 13:55:11 2017_x000D_	68.9124	61.2947	-21.8728	-0.381752	2	68.7713	55.9032	45	0.785398	5.39335		21.3351	0
14512	Thu Mar 23 13:55:11 2017_x000D_	69.6001	61.4759	-20.81	-0.363203	2	68.7713	55.9032	45	0.785398	5.63399		9.27504	0
14513	Thu Mar 23 13:55:11 2017_x000D_	69.8952	61.5681	-19.1816	-0.334783	2	68.7713	55.9032	45	0.785398	5.77531		13.116	0
14514	Thu Mar 23 13:55:11 2017_x000D_	70.2891	61.7578	-19.1798	-0.334751	2	68.7713	55.9032	45	0.785398	6.04815		9.24569	0
14515	Thu Mar 23 13:55:11 2017_x000D_	70.5833	61.8496	-20.81	-0.363203	2	68.7713	55.9032	45	0.785398	6.21635		22.3048	0
14516	Thu Mar 23 13:55:11 2017_x000D_	71.2714	62.1312	-19.1787	-0.334732	2	68.7713	55.9032	45	0.785398	6.71107		9.23531	0
14517	Thu Mar 23 13:55:11 2017_x000D_	71.5653	62.2228	-20.81	-0.363203	2	68.7713	55.9032	45	0.785398	6.90969		18.4781	0
14518	Thu Mar 23 13:55:11 2017_x000D_	72.1533	62.4062	-20.8114	-0.363228	2	68.7713	55.9032	45	0.785398	7.32987		10.5702	0
14519	Thu Mar 23 13:55:11 2017_x000D_	72.4486	62.5984	-21.8767	-0.381821	2	68.7713	55.9032	45	0.785398	7.6386		21.2347	0
14520	Thu Mar 23 13:55:11 2017_x000D_	73.1331	62.7786	-20.8114	-0.363228	2	68.7713	55.9032	45	0.785398	8.14226		6.53307	0
14521	Thu Mar 23 13:55:11 2017_x000D_	73.3292	62.8733	-18.2093	-0.317812	2	68.7713	55.9032	45	0.785398	8.32807		19.574	0
14522	Thu Mar 23 13:55:11 2017_x000D_	73.917	63.1565	-20.8086	-0.363179	2	68.7713	55.9032	45	0.785398	8.89318		9.22099	0
14523	Thu Mar 23 13:55:11 2017_x000D_	74.2104	63.2481	-19.1755	-0.334675	2	68.7713	55.9032	45	0.785398	9.13955		9.19737	0
14524	Thu Mar 23 13:55:11 2017_x000D_	74.5031	63.3393	-20.81	-0.363203	2	68.7713	55.9032	45	0.785398	9.38878		18.406	0
14525	Thu Mar 23 13:55:11 2017_x000D_	75.0888	63.522	-20.8114	-0.363228	2	68.7713	55.9032	45	0.785398	9.89732		10.5277	0
14526	Thu Mar 23 13:55:11 2017_x000D_	75.3828	63.7136	-21.8789	-0.381859	2	68.7713	55.9032	45	0.785398	10.233		6.50503	132.325
14527	Thu Mar 23 13:55:11 2017_x000D_	75.5782	63.8076	-24.4821	-0.427293	2	69.2065	60.2925	48.6363	0.848864	7.27698		15.6469	0
14528	Thu Mar 23 13:55:11 2017_x000D_	76.0657	63.993	-23.3242	-0.407084	2	69.2065	60.2925	48.6363	0.848864	7.79374		9.18986	0
14529	Thu Mar 23 13:55:11 2017_x000D_	76.3582	64.084	-26.9836	-0.470952	2	69.2065	60.2925	48.6363	0.848864	8.09458		11.9721	0
14530	Thu Mar 23 13:55:11 2017_x000D_	76.7474	64.1722	-24.4879	-0.427395	2	69.2065	60.2925	48.6363	0.848864	8.4804		8.27961	73.8091
14531	Thu Mar 23 13:55:11 2017_x000D_	76.9435	64.3664	-24.4843	-0.427331	2	70.627	62.3013	70.522	1.23084	6.64551		4.13025	0
14532	Thu Mar 23 13:55:12 2017_x000D_	77.0413	64.4633	-25.746	-0.449352	2	70.627	62.3013	70.522	1.23084	6.76886		15.6286	0
14533	Thu Mar 23 13:55:12 2017_x000D_	77.5283	64.6483	-26.9846	-0.47097	2	70.627	62.3013	70.522	1.23084	7.28947		10.4828	0
14534	Thu Mar 23 13:55:12 2017_x000D_	77.8211	64.839	-33.1186	-0.578029	2	70.627	62.3013	70.522	1.23084	7.62856		6.49984	0
14535	Thu Mar 23 13:55:12 2017_x000D_	78.0165	64.9326	-46.749	-0.815924	2	70.627	62.3013	70.522	1.23084	7.84401		0.0127279	50.512
14536	Thu Mar 23 13:55:12 2017_x000D_	78.0168	64.9323	-54.6627	-0.954043	2	71.6457	63.6419	45	0.785398	6.50047		12.4121	0
14537	Thu Mar 23 13:55:12 2017_x000D_	78.3111	65.2231	-70.5603	-1.23151	2	71.6457	63.6419	45	0.785398	6.85038		2.8938	0
14538	Thu Mar 23 13:55:12 2017_x000D_	78.2147	65.2265	-78.3988	-1.36832	2	71.6457	63.6419	45	0.785398	6.75742		6.62236	0
14539	Thu Mar 23 13:55:12 2017_x000D_	78.3139	65.4237	-86.6277	-1.51194	2	71.6457	63.6419	45	0.785398	6.90215		6.61966	63.9385
14540	Thu Mar 23 13:55:12 2017_x000D_	78.4129	65.6209	265.08	4.62651	2	73.0865	65.2124	45	0.785398	5.34204		9.53301	0
14541	Thu Mar 23 13:55:12 2017_x000D_	78.3194	65.9246	251.11	4.3827	2	73.0865	65.2124	45	0.785398	5.28114		3.00915	0
14542	Thu Mar 23 13:55:12 2017_x000D_	78.3204	66.0249	245.006	4.27616	2	73.0865	65.2124	45	0.785398	5.29659		14.9905	0
14543	Thu Mar 23 13:55:12 2017_x000D_	78.0342	66.4345	235.046	4.10232	2	73.0865	65.2124	45	0.785398	5.0964		8.44869	273.179
14544	Thu Mar 23 13:55:12 2017_x000D_	77.8426	66.6409	230.851	4.02911	1	82.1466	66.1251	68.1599	1.18962	4.3348		21.111	0
14545	Thu Mar 23 13:55:12 2017_x000D_	77.3638	67.1566	227.129	3.96415	1	82.1466	66.1251	68.1599	1.18962	4.89277		10.8155	0
14546	Thu Mar 23 13:55:12 2017_x000D_	77.1735	67.4628	228.934	3.99565	1	82.1466	66.1251	68.1599	1.18962	5.14987		23.3677	0
14547	Thu Mar 23 13:55:12 2017_x000D_	76.696	68.0782	230.851	4.02911	1	82.1466	66.1251	68.1599	1.18962	5.78996		10.689	0
14548	Thu Mar 23 13:55:12 2017_x000D_	76.4078	68.2877	232.886	4.06463	1	82.1466	66.1251	68.1599	1.18962	6.13275		10.813	23.7874
14549	Thu Mar 23 13:55:12 2017_x000D_	76.2175	68.5938	234.526	4.09325	1	81.6807	66.7667	104.692	1.82722	5.76063		21.111	0
14550	Thu Mar 23 13:55:12 2017_x000D_	75.7387	69.1095	235.046	4.10232	1	81.6807	66.7667	104.692	1.82722	6.38718		9.50346	0
14551	Thu Mar 23 13:55:12 2017_x000D_	75.6453	69.4122	238.887	4.16937	1	81.6807	66.7667	104.692	1.82722	6.58974		8.44445	0
14552	Thu Mar 23 13:55:12 2017_x000D_	75.4538	69.6185	238.887	4.16937	1	81.6807	66.7667	104.692	1.82722	6.84887		17.4993	71.3515
14553	Thu Mar 23 13:55:13 2017_x000D_	75.1689	70.1275	242.61	4.23435	1	80.2832	68.6912	114.768	2.00308	5.31216		6.71881	0
14554	Thu Mar 23 13:55:13 2017_x000D_	75.0743	70.3305	240.315	4.19429	1	80.2832	68.6912	114.768	2.00308	5.46076		20.1497	0
14555	Thu Mar 23 13:55:13 2017_x000D_	74.7906	70.9393	242.61	4.23434	1	80.2832	68.6912	114.768	2.00308	5.93486		8.44445	0
14556	Thu Mar 23 13:55:13 2017_x000D_	74.5991	71.1456	242.61	4.23435	1	80.2832	68.6912	114.768	2.00308	6.19137		9.49684	53.161
14557	Thu Mar 23 13:55:13 2017_x000D_	74.5058	71.4481	246.19	4.29683	1	79.3407	70.1918	109.478	1.91075	4.99545		17.5019	0
14558	Thu Mar 23 13:55:13 2017_x000D_	74.2209	71.9572	242.61	4.23435	1	79.3407	70.1918	109.478	1.91075	5.41562		13.4309	0
14559	Thu Mar 23 13:55:13 2017_x000D_	74.0318	72.363	242.61	4.23435	1	79.3407	70.1918	109.478	1.91075	5.73572		18.9937	0
14560	Thu Mar 23 13:55:13 2017_x000D_	73.8452	72.968	242.609	4.23433	1	79.3407	70.1918	109.478	1.91075	6.15693		8.44445	121.154
14561	Thu Mar 23 13:55:13 2017_x000D_	73.6537	73.1743	242.61	4.23434	2	75.7493	68.3449	45	0.785398	5.26447		21.6192	0
14562	Thu Mar 23 13:55:13 2017_x000D_	73.2732	73.7863	242.61	4.23435	2	75.7493	68.3449	45	0.785398	5.97829		9.49684	0
14563	Thu Mar 23 13:55:13 2017_x000D_	73.1799	74.0888	238.886	4.16935	2	75.7493	68.3449	45	0.785398	6.29239		17.4844	0
14564	Thu Mar 23 13:55:13 2017_x000D_	72.8953	74.5974	242.61	4.23434	2	75.7493	68.3449	45	0.785398	6.87307		8.44445	0
14565	Thu Mar 23 13:55:13 2017_x000D_	72.7038	74.8037	242.61	4.23435	2	75.7493	68.3449	45	0.785398	7.14081		12.3689	19.6387
14566	Thu Mar 23 13:55:13 2017_x000D_	72.6118	75.2056	240.314	4.19427	2	75.7165	68.9987	45	0.785398	6.94008		14.9706	0
14567	Thu Mar 23 13:55:13 2017_x000D_	72.3259	75.6146	242.61	4.23435	2	75.7165	68.9987	45	0.785398	7.43413		6.71083	0
14568	Thu Mar 23 13:55:13 2017_x000D_	72.2315	75.8174	240.314	4.19427	2	75.7165	68.9987	45	0.785398	7.65767		17.4832	0
14569	Thu Mar 23 13:55:13 2017_x000D_	71.9468	76.3259	241.246	4.21054	2	75.7165	68.9987	45	0.785398	8.24005		6.70811	46.1339
14570	Thu Mar 23 13:55:13 2017_x000D_	71.8524	76.5286	238.886	4.16935	2	75.8566	70.5301	45	0.785398	7.21219		8.44665	0
14571	Thu Mar 23 13:55:13 2017_x000D_	71.6609	76.735	238.886	4.16935	2	75.8566	70.5301	45	0.785398	7.49031		13.4135	0
14572	Thu Mar 23 13:55:13 2017_x000D_	71.4721	77.1403	238.886	4.16935	2	75.8566	70.5301	45	0.785398	7.93212		2.97926	0
14573	Thu Mar 23 13:55:13 2017_x000D_	71.4734	77.2396	240.314	4.19427	2	75.8566	70.5301	45	0.785398	8.01435		6.61504	0
14574	Thu Mar 23 13:55:14 2017_x000D_	71.2806	77.3466	238.886	4.16935	2	75.8566	70.5301	45	0.785398	8.21002		9.47699	59.3808
14575	Thu Mar 23 13:55:14 2017_x000D_	71.1876	77.6485	242.611	4.23435	2	75.542	72.4843	45	0.785398	6.75498		4.22874	0
14576	Thu Mar 23 13:55:14 2017_x000D_	71.0918	77.7519	238.886	4.16935	2	75.542	72.4843	45	0.785398	6.89579		12.3558	0
14577	Thu Mar 23 13:55:14 2017_x000D_	71	78.1534	236.647	4.13026	2	75.542	72.4843	45	0.785398	7.26419		6.6232	0
14578	Thu Mar 23 13:55:14 2017_x000D_	70.807	78.2606	230.855	4.02918	2	75.542	72.4843	45	0.785398	7.46899		2.99405	13.0814
14579	Thu Mar 23 13:55:14 2017_x000D_	70.8076	78.3604	213.832	3.73208	2	75.5202	72.9198	45	0.785398	7.19783		2.90612	0
14580	Thu Mar 23 13:55:14 2017_x000D_	70.9044	78.3567	207.804	3.62687	2	75.5202	72.9198	45	0.785398	7.132		2.90036	0
14581	Thu Mar 23 13:55:14 2017_x000D_	71.001	78.3528	196.48	3.42923	2	75.5202	72.9198	45	0.785398	7.06687		0.0308869	0
14582	Thu Mar 23 13:55:14 2017_x000D_	71.0001	78.3523	179.555	3.13382	2	75.5202	72.9198	45	0.785398	7.06706		2.91758	0
14583	Thu Mar 23 13:55:14 2017_x000D_	70.9029	78.3555	168.448	2.93998	2	75.5202	72.9198	45	0.785398	7.13206		4.21351	0
14584	Thu Mar 23 13:55:14 2017_x000D_	70.8072	78.4583	159.758	2.78831	2	75.5202	72.9198	45	0.785398	7.27237		6.48822	0
14585	Thu Mar 23 13:55:14 2017_x000D_	70.6118	78.3656	145.247	2.53504	2	75.5202	72.9198	45	0.785398	7.33138		4.10714	0
14586	Thu Mar 23 13:55:14 2017_x000D_	70.5139	78.2699	137.848	2.4059	2	75.5202	72.9198	45	0.785398	7.32711		8.24832	0
14587	Thu Mar 23 13:55:14 2017_x000D_	70.3171	78.0779	126.47	2.20731	2	75.5202	72.9198	45	0.785398	7.32654		8.22728	0
14588	Thu Mar 23 13:55:14 2017_x000D_	70.1205	77.8867	122.004	2.12936	2	75.5202	72.9198	45	0.785398	7.33668		26.3295	0
14589	Thu Mar 23 13:55:14 2017_x000D_	69.7207	77.1054	122.001	2.12932	2	75.5202	72.9198	45	0.785398	7.15216		14.6535	0
14590	Thu Mar 23 13:55:14 2017_x000D_	69.4232	76.718	124.289	2.16925	2	75.5202	72.9198	45	0.785398	7.1833		13.1809	0
14591	Thu Mar 23 13:55:14 2017_x000D_	69.223	76.3269	124.287	2.16922	2	75.5202	72.9198	45	0.785398	7.15982		23.7444	0
14592	Thu Mar 23 13:55:14 2017_x000D_	68.8234	75.6437	130.154	2.27162	2	75.5202	72.9198	45	0.785398	7.22958		12.4089	187.97
14593	Thu Mar 23 13:55:14 2017_x000D_	68.5268	75.3554	133.907	2.33712	1	73.9174	78.977	191.43	3.34108	6.49419		8.27394	0
14594	Thu Mar 23 13:55:14 2017_x000D_	68.3291	75.1631	133.907	2.33713	1	73.9174	78.977	191.43	3.34108	6.76572		22.9124	0
14595	Thu Mar 23 13:55:14 2017_x000D_	67.8329	74.5825	139.697	2.43817	1	73.9174	78.977	191.43	3.34108	7.50552		9.22389	0
14596	Thu Mar 23 13:55:15 2017_x000D_	67.5386	74.4935	143.581	2.50596	1	73.9174	78.977	191.43	3.34108	7.79685		20.7316	92.6895
14597	Thu Mar 23 13:55:15 2017_x000D_	67.0431	74.0118	147.397	2.57256	2	74.5022	75.9432	62.1	1.08385	7.70509		6.5222	0
14598	Thu Mar 23 13:55:15 2017_x000D_	66.8464	73.9192	149.725	2.61319	2	74.5022	75.9432	62.1	1.08385	7.91883		18.758	0
14599	Thu Mar 23 13:55:15 2017_x000D_	66.3517	73.5368	151.123	2.63759	2	74.5022	75.9432	62.1	1.08385	8.49832		9.23398	0
14600	Thu Mar 23 13:55:15 2017_x000D_	66.0572	73.4473	147.399	2.5726	2	74.5022	75.9432	62.1	1.08385	8.80611		9.24747	0
14601	Thu Mar 23 13:55:15 2017_x000D_	65.7622	73.3579	151.128	2.63768	2	74.5022	75.9432	62.1	1.08385	9.11435		18.773	0
14602	Thu Mar 23 13:55:15 2017_x000D_	65.2671	72.9752	149.724	2.61318	2	74.5022	75.9432	62.1	1.08385	9.70031		10.5731	0
14603	Thu Mar 23 13:55:15 2017_x000D_	64.9702	72.7853	151.123	2.6376	2	74.5022	75.9432	62.1	1.08385	10.0415		17.0878	0
14604	Thu Mar 23 13:55:15 2017_x000D_	64.476	72.5021	147.401	2.57263	2	74.5022	75.9432	62.1	1.08385	10.6003		8.32921	0
14605	Thu Mar 23 13:55:15 2017_x000D_	64.2768	72.3087	147.399	2.5726	2	74.5022	75.9432	62.1	1.08385	10.8521		12.0849	96.6172
14606	Thu Mar 23 13:55:15 2017_x000D_	63.8833	72.2225	149.726	2.61321	2	72.0031	73.9118	108.314	1.89044	8.29367		18.8288	0
14607	Thu Mar 23 13:55:15 2017_x000D_	63.3867	71.8387	148.208	2.58671	2	72.0031	73.9118	108.314	1.89044	8.86228		10.6039	0
14608	Thu Mar 23 13:55:15 2017_x000D_	63.0889	71.6483	149.722	2.61315	2	72.0031	73.9118	108.314	1.89044	9.19709		9.2794	0
14609	Thu Mar 23 13:55:15 2017_x000D_	62.793	71.5582	145.839	2.54537	2	72.0031	73.9118	108.314	1.89044	9.50607		21.2187	0
14610	Thu Mar 23 13:55:15 2017_x000D_	62.1971	71.1772	145.84	2.54539	2	72.0031	73.9118	108.314	1.89044	10.1802		8.35891	63.8389
14611	Thu Mar 23 13:55:15 2017_x000D_	61.9972	70.9831	145.838	2.54535	2	70.5634	72.3448	143.209	2.49946	8.67375		18.8983	0
14612	Thu Mar 23 13:55:15 2017_x000D_	61.4986	70.5981	147.401	2.57263	2	70.5634	72.3448	143.209	2.49946	9.23155		10.623	0
14613	Thu Mar 23 13:55:15 2017_x000D_	61.2003	70.4073	145.837	2.54533	2	70.5634	72.3448	143.209	2.49946	9.56146		14.7646	0
14614	Thu Mar 23 13:55:15 2017_x000D_	60.8015	70.1189	143.599	2.50628	2	70.5634	72.3448	143.209	2.49946	10.0125		8.37803	55.4692
14615	Thu Mar 23 13:55:15 2017_x000D_	60.6011	69.9244	143.598	2.50625	2	69.1013	71.213	199.478	3.48155	8.59732		14.7702	0
14616	Thu Mar 23 13:55:15 2017_x000D_	60.202	69.6361	145.834	2.54528	2	69.1013	71.213	199.478	3.48155	9.03793		0	0
14617	Thu Mar 23 13:55:16 2017_x000D_	60.202	69.6361	145.834	2.54528	2	69.1013	71.213	199.478	3.48155	9.03793		14.7887	0
14618	Thu Mar 23 13:55:16 2017_x000D_	59.8025	69.3473	143.598	2.50626	2	69.1013	71.213	199.478	3.48155	9.48412		14.7918	46.5175
14619	Thu Mar 23 13:55:16 2017_x000D_	59.4028	69.0586	145.833	2.54526	2	67.8446	70.3047	188.637	3.29233	8.53327		6.60908	0
14620	Thu Mar 23 13:55:16 2017_x000D_	59.2037	68.9643	143.6	2.50629	2	67.8446	70.3047	188.637	3.29233	8.74425		3.01848	0
14621	Thu Mar 23 13:55:16 2017_x000D_	59.2019	68.8637	145.831	2.54523	2	67.8446	70.3047	188.637	3.29233	8.76201		14.8044	0
14622	Thu Mar 23 13:55:16 2017_x000D_	58.8019	68.5747	148.194	2.58647	2	67.8446	70.3047	188.637	3.29233	9.2067		10.6838	0
14623	Thu Mar 23 13:55:16 2017_x000D_	58.5019	68.3828	149.703	2.61281	2	67.8446	70.3047	188.637	3.29233	9.53833		17.2604	72.1939
14624	Thu Mar 23 13:55:16 2017_x000D_	58.0025	68.0971	158.507	2.76647	2	65.7313	69.1536	184.5	3.22013	7.80068		5.9405	0
14625	Thu Mar 23 13:55:16 2017_x000D_	57.8046	68.1039	165.574	2.88981	2	65.7313	69.1536	184.5	3.22013	7.9959		4.18797	0
14626	Thu Mar 23 13:55:16 2017_x000D_	57.7044	68.0067	173.172	3.02242	2	65.7313	69.1536	184.5	3.22013	8.10842		12.1916	0
14627	Thu Mar 23 13:55:16 2017_x000D_	57.3075	67.9194	187.712	3.27619	2	65.7313	69.1536	184.5	3.22013	8.51373		5.93141	27.4041
14628	Thu Mar 23 13:55:16 2017_x000D_	57.1099	67.9261	193.396	3.37539	2	65.1131	68.4811	180	3.14159	8.02242		9.43224	0
14629	Thu Mar 23 13:55:16 2017_x000D_	56.8157	68.037	207.537	3.62221	2	65.1131	68.4811	180	3.14159	8.30928		6.69582	0
14630	Thu Mar 23 13:55:16 2017_x000D_	56.6201	68.1445	212.653	3.71149	2	65.1131	68.4811	180	3.14159	8.49967		6.69031	0
14631	Thu Mar 23 13:55:16 2017_x000D_	56.4246	68.2518	223.026	3.89254	2	65.1131	68.4811	180	3.14159	8.69153		10.9281	43.3416
14632	Thu Mar 23 13:55:16 2017_x000D_	56.2325	68.5613	225.112	3.92894	2	63.8444	67.79	180	3.14159	7.65088		13.4156	0
14633	Thu Mar 23 13:55:16 2017_x000D_	55.8405	68.7765	225.111	3.92893	2	63.8444	67.79	180	3.14159	8.06447		8.5459	0
14634	Thu Mar 23 13:55:16 2017_x000D_	55.6464	68.985	225.111	3.92893	2	63.8444	67.79	180	3.14159	8.28464		21.3755	0
14635	Thu Mar 23 13:55:16 2017_x000D_	55.161	69.5066	221.226	3.86111	2	63.8444	67.79	180	3.14159	8.85145		15.0693	0
14636	Thu Mar 23 13:55:16 2017_x000D_	54.7707	69.8228	219.023	3.82267	2	63.8444	67.79	180	3.14159	9.29862		19.3201	57.8121
14637	Thu Mar 23 13:55:16 2017_x000D_	54.2831	70.2435	212.66	3.71161	2	62.1521	66.8682	180	3.14159	8.56235		6.7133	0
14638	Thu Mar 23 13:55:17 2017_x000D_	54.087	70.3513	215.087	3.75398	2	62.1521	66.8682	180	3.14159	8.78509		19.3266	0
14639	Thu Mar 23 13:55:17 2017_x000D_	53.5992	70.7721	208.771	3.64374	2	62.1521	66.8682	180	3.14159	9.40173		12.3271	0
14640	Thu Mar 23 13:55:17 2017_x000D_	53.2046	70.8867	211.254	3.68707	2	62.1521	66.8682	180	3.14159	9.80847		20.1609	66.557
14641	Thu Mar 23 13:55:17 2017_x000D_	52.6155	71.2101	208.77	3.64372	2	60.2528	65.7216	180	3.14159	9.40489		10.8743	0
14642	Thu Mar 23 13:55:17 2017_x000D_	52.3217	71.4224	207.553	3.62248	2	60.2528	65.7216	180	3.14159	9.76737		9.47016	0
14643	Thu Mar 23 13:55:17 2017_x000D_	52.0263	71.5337	211.253	3.68705	2	60.2528	65.7216	180	3.14159	10.0725		17.5637	0
14644	Thu Mar 23 13:55:17 2017_x000D_	51.5361	71.8538	210.099	3.66693	2	60.2528	65.7216	180	3.14159	10.6576		9.48631	50.0013
14645	Thu Mar 23 13:55:17 2017_x000D_	51.2402	71.9653	211.252	3.68704	2	58.7024	66.3333	180	3.14159	9.349		10.8719	0
14646	Thu Mar 23 13:55:17 2017_x000D_	50.9465	72.1776	212.657	3.71157	2	58.7024	66.3333	180	3.14159	9.71132		15.0989	0
14647	Thu Mar 23 13:55:17 2017_x000D_	50.5555	72.4945	215.084	3.75392	2	58.7024	66.3333	180	3.14159	10.2143		13.4613	0
14648	Thu Mar 23 13:55:17 2017_x000D_	50.1622	72.7105	215.083	3.75391	2	58.7024	66.3333	180	3.14159	10.6585		13.4666	44.091
14649	Thu Mar 23 13:55:17 2017_x000D_	49.7687	72.9265	215.082	3.7539	2	57.3689	66.9512	180	3.14159	9.66785		10.8803	0
14650	Thu Mar 23 13:55:17 2017_x000D_	49.4748	73.139	216.674	3.78168	2	57.3689	66.9512	180	3.14159	10.0302		10.8911	0
14651	Thu Mar 23 13:55:17 2017_x000D_	49.1806	73.3517	215.083	3.7539	2	57.3689	66.9512	180	3.14159	10.393		21.7762	0
14652	Thu Mar 23 13:55:17 2017_x000D_	48.5923	73.7769	215.083	3.7539	2	57.3689	66.9512	180	3.14159	11.1184		8.56929	0
14653	Thu Mar 23 13:55:17 2017_x000D_	48.3977	73.986	215.083	3.75391	2	57.3689	66.9512	180	3.14159	11.4005		19.369	23.7435
14654	Thu Mar 23 13:55:17 2017_x000D_	47.9089	74.4078	216.675	3.78169	2	56.6969	67.3693	175.5	3.06305	11.2592		9.50914	0
14655	Thu Mar 23 13:55:17 2017_x000D_	47.6123	74.5196	217.377	3.79395	2	56.6969	67.3693	175.5	3.06305	11.561		17.6086	0
14656	Thu Mar 23 13:55:17 2017_x000D_	47.1209	74.8406	216.674	3.78167	2	56.6969	67.3693	175.5	3.06305	12.1458		10.9019	0
14657	Thu Mar 23 13:55:17 2017_x000D_	46.8264	75.0535	215.083	3.75391	2	56.6969	67.3693	175.5	3.06305	12.5089		19.382	145.184
14658	Thu Mar 23 13:55:17 2017_x000D_	46.3372	75.4755	216.674	3.78168	2	52.8612	70.3202	180	3.14159	8.31503		9.51968	0
14659	Thu Mar 23 13:55:17 2017_x000D_	46.0403	75.5875	217.376	3.79393	2	52.8612	70.3202	180	3.14159	8.61795		10.9564	0
14660	Thu Mar 23 13:55:18 2017_x000D_	45.8477	75.8978	215.085	3.75394	2	52.8612	70.3202	180	3.14159	8.96096		17.6169	0
14661	Thu Mar 23 13:55:18 2017_x000D_	45.3561	76.219	219.013	3.8225	2	52.8612	70.3202	180	3.14159	9.5458		6.75352	65.8852
14662	Thu Mar 23 13:55:18 2017_x000D_	45.1588	76.3274	216.674	3.78167	2	51.0625	71.5803	180	3.14159	7.57553		10.9151	0
14663	Thu Mar 23 13:55:18 2017_x000D_	44.8639	76.5405	215.084	3.75393	2	51.0625	71.5803	180	3.14159	7.93891		17.6277	0
14664	Thu Mar 23 13:55:18 2017_x000D_	44.372	76.8619	219.012	3.82248	2	51.0625	71.5803	180	3.14159	8.52397		6.7576	0
14665	Thu Mar 23 13:55:18 2017_x000D_	44.1746	76.9704	216.673	3.78166	2	51.0625	71.5803	180	3.14159	8.74622		17.1681	108.067
14666	Thu Mar 23 13:55:18 2017_x000D_	43.7846	77.3892	216.674	3.78168	2	48.1372	73.6824	180	3.14159	5.71712		5.99822	0
14667	Thu Mar 23 13:55:18 2017_x000D_	43.5848	77.3967	216.673	3.78166	2	48.1372	73.6824	180	3.14159	5.8754		8.5883	0
14668	Thu Mar 23 13:55:18 2017_x000D_	43.3897	77.6062	216.673	3.78167	2	48.1372	73.6824	180	3.14159	6.15914		10.9235	0
14669	Thu Mar 23 13:55:18 2017_x000D_	43.0946	77.8195	215.085	3.75393	2	48.1372	73.6824	180	3.14159	6.52253		8.58625	0
14670	Thu Mar 23 13:55:18 2017_x000D_	42.8996	78.029	215.085	3.75395	2	48.1372	73.6824	180	3.14159	6.80628		10.9169	51.4721
14671	Thu Mar 23 13:55:18 2017_x000D_	42.6047	78.2422	216.674	3.78167	2	46.7833	74.7363	180	3.14159	5.45454		6.77363	0
14672	Thu Mar 23 13:55:18 2017_x000D_	42.4068	78.3509	211.265	3.68727	2	46.7833	74.7363	180	3.14159	5.67619		15.1635	0
14673	Thu Mar 23 13:55:18 2017_x000D_	42.014	78.669	208.793	3.64412	2	46.7833	74.7363	180	3.14159	6.18161		6.7839	0
14674	Thu Mar 23 13:55:18 2017_x000D_	41.8156	78.7775	193.568	3.3784	2	46.7833	74.7363	180	3.14159	6.40385		6.7693	65.8719
14675	Thu Mar 23 13:55:18 2017_x000D_	41.6177	78.8859	185.086	3.23036	2	44.985	75.9962	175.5	3.06305	4.43724		9.02382	0
14676	Thu Mar 23 13:55:18 2017_x000D_	41.3171	78.8967	167.3	2.91994	2	44.985	75.9962	175.5	3.06305	4.67615		4.25909	0
14677	Thu Mar 23 13:55:18 2017_x000D_	41.214	78.7991	160.14	2.79498	2	44.985	75.9962	175.5	3.06305	4.69858		6.00422	0
14678	Thu Mar 23 13:55:18 2017_x000D_	41.014	78.8066	152.78	2.66652	2	44.985	75.9962	175.5	3.06305	4.86489		10.8037	47.472
14679	Thu Mar 23 13:55:18 2017_x000D_	40.7087	78.6156	138.605	2.41912	2	43.6414	76.8321	180	3.14159	3.43243		6.74367	0
14680	Thu Mar 23 13:55:18 2017_x000D_	40.6034	78.417	132.741	2.31677	2	43.6414	76.8321	180	3.14159	3.42657		10.7897	0
14681	Thu Mar 23 13:55:19 2017_x000D_	40.2984	78.2264	117.997	2.05944	2	43.6414	76.8321	180	3.14159	3.62212		9.10501	0
14682	Thu Mar 23 13:55:19 2017_x000D_	40.2906	77.923	116.768	2.03798	2	43.6414	76.8321	180	3.14159	3.52391		21.6979	0
14683	Thu Mar 23 13:55:19 2017_x000D_	39.8741	77.3317	111.634	1.94839	2	43.6414	76.8321	180	3.14159	3.80028		12.4845	110.25
14684	Thu Mar 23 13:55:19 2017_x000D_	39.7632	76.9306	114.247	1.99399	1	42.3931	80.2886	152.749	2.66597	4.26527		13.4984	0
14685	Thu Mar 23 13:55:19 2017_x000D_	39.552	76.5333	114.248	1.99401	1	42.3931	80.2886	152.749	2.66597	4.70894		24.9834	0
14686	Thu Mar 23 13:55:19 2017_x000D_	39.3302	75.7306	114.244	1.99394	1	42.3931	80.2886	152.749	2.66597	5.49151		10.8869	0
14687	Thu Mar 23 13:55:19 2017_x000D_	39.1211	75.434	120.488	2.10291	1	42.3931	80.2886	152.749	2.66597	5.85433		13.5252	58.0298
14688	Thu Mar 23 13:55:19 2017_x000D_	38.9095	75.0359	120.487	2.1029	1	41.6059	78.5217	205.484	3.58638	4.40697		17.6288	0
14689	Thu Mar 23 13:55:19 2017_x000D_	38.5944	74.5399	124.357	2.17045	1	41.6059	78.5217	205.484	3.58638	4.99238		6.77612	0
14690	Thu Mar 23 13:55:19 2017_x000D_	38.4883	74.3405	126.683	2.21103	1	41.6059	78.5217	205.484	3.58638	5.21554		21.8109	0
14691	Thu Mar 23 13:55:19 2017_x000D_	38.0698	73.746	126.682	2.21102	1	41.6059	78.5217	205.484	3.58638	5.94233		10.9093	45.7497
14692	Thu Mar 23 13:55:19 2017_x000D_	37.8604	73.4487	128.344	2.24003	2	40.5707	77.4019	179.452	3.13203	4.79307		15.1395	0
14693	Thu Mar 23 13:55:19 2017_x000D_	37.5472	73.053	130.582	2.27909	2	40.5707	77.4019	179.452	3.13203	5.29665		0	0
14694	Thu Mar 23 13:55:19 2017_x000D_	37.5472	73.053	130.582	2.27909	2	40.5707	77.4019	179.452	3.13203	5.29665		19.3841	0
14695	Thu Mar 23 13:55:19 2017_x000D_	37.1306	72.5591	132.415	2.31108	2	40.5707	77.4019	179.452	3.13203	5.94029		19.4098	47.7019
14696	Thu Mar 23 13:55:19 2017_x000D_	36.7135	72.0645	130.582	2.27909	2	42.1112	77.008	194.692	3.39801	7.31938		8.56678	0
14697	Thu Mar 23 13:55:19 2017_x000D_	36.5063	71.868	130.583	2.27911	2	42.1112	77.008	194.692	3.39801	7.6049		17.1443	0
14698	Thu Mar 23 13:55:19 2017_x000D_	36.0915	71.4749	130.585	2.27915	2	42.1112	77.008	194.692	3.39801	8.17631		12.5697	0
14699	Thu Mar 23 13:55:19 2017_x000D_	35.9797	71.0711	128.344	2.24003	2	42.1112	77.008	194.692	3.39801	8.53476		17.1654	0
14700	Thu Mar 23 13:55:19 2017_x000D_	35.5645	70.6774	128.347	2.24008	2	42.1112	77.008	194.692	3.39801	9.10691		8.58798	41.0074
14701	Thu Mar 23 13:55:19 2017_x000D_	35.3568	70.4804	128.348	2.2401	2	40.8284	76.5359	180	3.14159	8.16134		8.59016	0
14702	Thu Mar 23 13:55:19 2017_x000D_	35.149	70.2834	128.35	2.24013	2	40.8284	76.5359	180	3.14159	8.44685		13.6341	0
14703	Thu Mar 23 13:55:20 2017_x000D_	34.9355	69.8822	128.347	2.24008	2	40.8284	76.5359	180	3.14159	8.88808		13.6382	0
14704	Thu Mar 23 13:55:20 2017_x000D_	34.7219	69.4809	128.344	2.24003	2	40.8284	76.5359	180	3.14159	9.33072		17.2099	72.4187
14705	Thu Mar 23 13:55:20 2017_x000D_	34.3057	69.0861	128.347	2.24008	2	38.7063	75.3853	180	3.14159	7.68409		6.82994	0
14706	Thu Mar 23 13:55:20 2017_x000D_	34.1986	68.8852	130.576	2.27899	2	38.7063	75.3853	180	3.14159	7.91016		8.6006	0
14707	Thu Mar 23 13:55:20 2017_x000D_	33.9907	68.6878	125.981	2.19878	2	38.7063	75.3853	180	3.14159	8.19106		15.2571	0
14708	Thu Mar 23 13:55:20 2017_x000D_	33.6751	68.289	128.347	2.24008	2	38.7063	75.3853	180	3.14159	8.69888		8.62191	52.2226
14709	Thu Mar 23 13:55:20 2017_x000D_	33.4666	68.0912	128.348	2.2401	2	37.2253	74.4705	184.5	3.22013	7.40428		11.0059	0
14710	Thu Mar 23 13:55:20 2017_x000D_	33.2553	67.7913	130.141	2.2714	2	37.2253	74.4705	184.5	3.22013	7.76998		0	0
14711	Thu Mar 23 13:55:20 2017_x000D_	33.2553	67.7913	130.141	2.2714	2	37.2253	74.4705	184.5	3.22013	7.76998		11.0233	0
14712	Thu Mar 23 13:55:20 2017_x000D_	33.0437	67.4909	128.347	2.24008	2	37.2253	74.4705	184.5	3.22013	8.13637		8.63246	0
14713	Thu Mar 23 13:55:20 2017_x000D_	32.835	67.2928	128.349	2.2401	2	37.2253	74.4705	184.5	3.22013	8.41392		11.0319	84.3296
14714	Thu Mar 23 13:55:20 2017_x000D_	32.6229	66.9924	134.516	2.34775	2	34.6665	73.3068	180	3.14159	6.63686		11.025	0
14715	Thu Mar 23 13:55:20 2017_x000D_	32.4112	66.692	136.495	2.38229	2	34.6665	73.3068	180	3.14159	6.9887		11.0034	0
14716	Thu Mar 23 13:55:20 2017_x000D_	32.1003	66.4974	151.107	2.63731	2	34.6665	73.3068	180	3.14159	7.2769		6.84618	0
14717	Thu Mar 23 13:55:20 2017_x000D_	31.9928	66.2961	157.653	2.75156	2	34.6665	73.3068	180	3.14159	7.50324		6.09983	55.7565
14718	Thu Mar 23 13:55:20 2017_x000D_	31.7896	66.3033	176.062	3.07285	2	33.194	72.1728	184.5	3.22013	6.03518		6.09631	0
14719	Thu Mar 23 13:55:20 2017_x000D_	31.5865	66.31	181.82	3.17336	2	33.194	72.1728	184.5	3.22013	6.07918		4.30976	0
14720	Thu Mar 23 13:55:20 2017_x000D_	31.4824	66.211	190.857	3.33108	2	33.194	72.1728	184.5	3.22013	6.20263		9.6531	0
14721	Thu Mar 23 13:55:20 2017_x000D_	31.1809	66.3234	205.923	3.59404	2	33.194	72.1728	184.5	3.22013	6.18612		3.04351	55.7781
14722	Thu Mar 23 13:55:20 2017_x000D_	31.0795	66.3266	212.44	3.70778	2	31.7209	71.0384	225	3.92699	4.75526		6.83035	0
14723	Thu Mar 23 13:55:20 2017_x000D_	30.8795	66.4354	222.887	3.89012	2	31.7209	71.0384	225	3.92699	4.67927		6.83562	0
14724	Thu Mar 23 13:55:21 2017_x000D_	30.6793	66.5442	229.078	3.99817	2	31.7209	71.0384	225	3.92699	4.61332		17.9185	0
14725	Thu Mar 23 13:55:21 2017_x000D_	30.3892	67.0663	233.282	4.07153	2	31.7209	71.0384	225	3.92699	4.18939		15.3616	78.4626
14726	Thu Mar 23 13:55:21 2017_x000D_	30.096	67.4861	231.036	4.03235	2	29.3765	69.879	180	3.14159	2.49873		8.68128	0
14727	Thu Mar 23 13:55:21 2017_x000D_	29.8985	67.6976	231.036	4.03235	2	29.3765	69.879	180	3.14159	2.24299		15.3343	0
14728	Thu Mar 23 13:55:21 2017_x000D_	29.5004	68.0182	229.079	3.99818	2	29.3765	69.879	180	3.14159	1.86492		21.7118	0
14729	Thu Mar 23 13:55:21 2017_x000D_	29.0065	68.5472	224.849	3.92436	2	29.3765	69.879	180	3.14159	1.38224		13.0325	0
14730	Thu Mar 23 13:55:21 2017_x000D_	28.71	68.8647	220.639	3.85088	2	29.3765	69.879	180	3.14159	1.21368		19.6516	65.367
14731	Thu Mar 23 13:55:21 2017_x000D_	28.2129	69.2913	218.853	3.8197	1	30.9694	68.3923	118.452	2.06737	2.8994		8.68757	0
14732	Thu Mar 23 13:55:21 2017_x000D_	28.0152	69.5029	213.994	3.73489	1	30.9694	68.3923	118.452	2.06737	3.15606		19.6601	0
14733	Thu Mar 23 13:55:21 2017_x000D_	27.5179	69.9297	212.456	3.70805	1	30.9694	68.3923	118.452	2.06737	3.77842		11.058	0
14734	Thu Mar 23 13:55:21 2017_x000D_	27.2185	70.1447	213.995	3.73491	1	30.9694	68.3923	118.452	2.06737	4.14007		19.3866	74.7042
14735	Thu Mar 23 13:55:21 2017_x000D_	26.6129	70.3702	213.993	3.73488	1	29.149	70.0914	113.147	1.97479	2.55138		11.0737	0
14736	Thu Mar 23 13:55:21 2017_x000D_	26.313	70.5854	212.455	3.70803	1	29.149	70.0914	113.147	1.97479	2.8787		8.69195	0
14737	Thu Mar 23 13:55:21 2017_x000D_	26.1153	70.7972	212.456	3.70805	1	29.149	70.0914	113.147	1.97479	3.11472		9.69279	0
14738	Thu Mar 23 13:55:21 2017_x000D_	25.8125	70.9099	216.493	3.77851	1	29.149	70.0914	113.147	1.97479	3.43543		19.6793	88.2915
14739	Thu Mar 23 13:55:21 2017_x000D_	25.3147	71.3371	214.892	3.75058	2	26.8328	68.2757	225	3.92699	3.41713		9.69946	0
14740	Thu Mar 23 13:55:21 2017_x000D_	25.0117	71.4499	218.849	3.81964	2	26.8328	68.2757	225	3.92699	3.6595		17.3902	0
14741	Thu Mar 23 13:55:21 2017_x000D_	24.6161	71.8736	218.85	3.81965	2	26.8328	68.2757	225	3.92699	4.22595		22.1634	0
14742	Thu Mar 23 13:55:21 2017_x000D_	24.016	72.3045	218.85	3.81965	2	26.8328	68.2757	225	3.92699	4.91585		8.69824	39.8728
14743	Thu Mar 23 13:55:21 2017_x000D_	23.8181	72.5164	218.85	3.81965	2	25.5162	68.4575	180	3.14159	4.3998		11.082	0
14744	Thu Mar 23 13:55:21 2017_x000D_	23.518	72.7318	220.635	3.85081	2	25.5162	68.4575	180	3.14159	4.71831		6.87608	0
14745	Thu Mar 23 13:55:22 2017_x000D_	23.3167	72.8414	218.235	3.80892	2	25.5162	68.4575	180	3.14159	4.90473		19.6985	0
14746	Thu Mar 23 13:55:22 2017_x000D_	22.8184	73.269	216.494	3.77853	2	25.5162	68.4575	180	3.14159	5.51622		8.70248	0
14747	Thu Mar 23 13:55:22 2017_x000D_	22.6204	73.481	216.495	3.77854	2	25.5162	68.4575	180	3.14159	5.79838		20.6297	59.3119
14748	Thu Mar 23 13:55:22 2017_x000D_	22.0165	73.8099	218.849	3.81963	2	23.5459	68.6209	180	3.14159	5.40969		8.70453	0
14749	Thu Mar 23 13:55:22 2017_x000D_	21.8184	74.0219	218.849	3.81964	2	23.5459	68.6209	180	3.14159	5.67054		19.7047	0
14750	Thu Mar 23 13:55:22 2017_x000D_	21.32	74.4497	220.634	3.8508	2	23.5459	68.6209	180	3.14159	6.23935		11.1012	0
14751	Thu Mar 23 13:55:22 2017_x000D_	21.0194	74.6655	218.849	3.81964	2	23.5459	68.6209	180	3.14159	6.55137		19.7112	54.1394
14752	Thu Mar 23 13:55:22 2017_x000D_	20.5208	75.0934	220.634	3.85079	2	21.7835	69.0091	180	3.14159	6.21395		8.70672	0
14753	Thu Mar 23 13:55:22 2017_x000D_	20.3227	75.3055	220.634	3.85079	2	21.7835	69.0091	180	3.14159	6.46364		8.71096	0
14754	Thu Mar 23 13:55:22 2017_x000D_	20.1245	75.5177	220.635	3.8508	2	21.7835	69.0091	180	3.14159	6.71671		13.7737	0
14755	Thu Mar 23 13:55:22 2017_x000D_	19.7213	75.7373	220.634	3.85079	2	21.7835	69.0091	180	3.14159	7.03714		11.1096	56.2
14756	Thu Mar 23 13:55:22 2017_x000D_	19.4205	75.9533	218.849	3.81964	2	20.0112	69.616	180	3.14159	6.36477		8.71316	0
14757	Thu Mar 23 13:55:22 2017_x000D_	19.2223	76.1656	218.85	3.81965	2	20.0112	69.616	180	3.14159	6.59694		13.783	0
14758	Thu Mar 23 13:55:22 2017_x000D_	18.8188	76.3853	218.849	3.81963	2	20.0112	69.616	180	3.14159	6.87352		6.87992	0
14759	Thu Mar 23 13:55:22 2017_x000D_	18.7233	76.5938	220.634	3.85078	2	20.0112	69.616	180	3.14159	7.09566		13.7845	107.494
14760	Thu Mar 23 13:55:22 2017_x000D_	18.3198	76.8136	220.633	3.85077	2	17.29	71.9471	180	3.14159	4.97426		6.8864	0
14761	Thu Mar 23 13:55:22 2017_x000D_	18.224	77.0222	218.85	3.81965	2	17.29	71.9471	180	3.14159	5.16033		6.89356	0
14762	Thu Mar 23 13:55:22 2017_x000D_	18.0222	77.1321	216.497	3.77858	2	17.29	71.9471	180	3.14159	5.23644		13.0686	0
14763	Thu Mar 23 13:55:22 2017_x000D_	17.7249	77.4505	220.634	3.85079	2	17.29	71.9471	180	3.14159	5.52056		4.36601	0
14764	Thu Mar 23 13:55:22 2017_x000D_	17.6255	77.5568	216.498	3.7786	2	17.29	71.9471	180	3.14159	5.61972		13.7926	60.8605
14765	Thu Mar 23 13:55:22 2017_x000D_	17.2218	77.7768	216.497	3.77859	2	15.7069	73.2157	180	3.14159	4.8061		4.36382	0
14766	Thu Mar 23 13:55:22 2017_x000D_	17.1224	77.883	212.472	3.70833	2	15.7069	73.2157	180	3.14159	4.87723		9.76721	0
14767	Thu Mar 23 13:55:23 2017_x000D_	16.8174	77.9969	203.299	3.54823	2	15.7069	73.2157	180	3.14159	4.90847		4.33678	0
14768	Thu Mar 23 13:55:23 2017_x000D_	16.9233	78.0953	193.986	3.38569	2	15.7069	73.2157	180	3.14159	5.02893		3.06285	37.353
14769	Thu Mar 23 13:55:23 2017_x000D_	17.0253	78.0909	176.463	3.07986	2	14.7968	74.0654	180	3.14159	4.60118		3.08083	0
14770	Thu Mar 23 13:55:23 2017_x000D_	17.1279	78.0865	164.678	2.87418	2	14.7968	74.0654	180	3.14159	4.64793		3.08289	0
14771	Thu Mar 23 13:55:23 2017_x000D_	17.0252	78.0901	158.25	2.76199	2	14.7968	74.0654	180	3.14159	4.60043		3.05912	0
14772	Thu Mar 23 13:55:23 2017_x000D_	17.029	78.192	147.705	2.57794	2	14.7968	74.0654	180	3.14159	4.69165		4.35534	28.0116
14773	Thu Mar 23 13:55:23 2017_x000D_	16.923	78.0928	131.267	2.29104	2	14.1143	74.7026	171.45	2.99237	4.40253		4.33443	0
14774	Thu Mar 23 13:55:23 2017_x000D_	16.8173	77.9943	122.605	2.13986	2	14.1143	74.7026	171.45	2.99237	4.25928		11.0769	0
14775	Thu Mar 23 13:55:23 2017_x000D_	16.6015	77.6947	108.776	1.8985	2	14.1143	74.7026	171.45	2.99237	3.89086		6.88367	0
14776	Thu Mar 23 13:55:23 2017_x000D_	16.6973	77.4862	106.096	1.85172	2	14.1143	74.7026	171.45	2.99237	3.79741		13.7464	0
14777	Thu Mar 23 13:55:23 2017_x000D_	16.4774	77.0842	106.099	1.85177	2	14.1143	74.7026	171.45	2.99237	3.35504		24.7894	174.682
14778	Thu Mar 23 13:55:23 2017_x000D_	16.346	76.2684	103.359	1.80395	1	16.4995	80.0144	180	3.14159	3.74914		13.7651	0
14779	Thu Mar 23 13:55:23 2017_x000D_	16.1259	75.8658	103.362	1.80401	1	16.4995	80.0144	180	3.14159	4.16539		21.769	0
14780	Thu Mar 23 13:55:23 2017_x000D_	15.9976	75.1516	106.806	1.86412	1	16.4995	80.0144	180	3.14159	4.88863		12.7086	0
14781	Thu Mar 23 13:55:23 2017_x000D_	15.8801	74.7446	109.597	1.91283	1	16.4995	80.0144	180	3.14159	5.30608		9.75807	41.23
14782	Thu Mar 23 13:55:23 2017_x000D_	15.766	74.44	111.367	1.94372	1	16.1214	78.6931	255.139	4.45301	4.26792		19.4912	0
14783	Thu Mar 23 13:55:23 2017_x000D_	15.5383	73.8315	113.332	1.97801	1	16.1214	78.6931	255.139	4.45301	4.89644		9.7665	0
14784	Thu Mar 23 13:55:23 2017_x000D_	15.4242	73.5266	114.918	2.00569	1	16.1214	78.6931	255.139	4.45301	5.21333		18.0124	0
14785	Thu Mar 23 13:55:23 2017_x000D_	15.0965	73.0235	118.658	2.07096	1	16.1214	78.6931	255.139	4.45301	5.76149		9.25478	70.1815
14786	Thu Mar 23 13:55:23 2017_x000D_	15.0856	72.7152	119.987	2.09416	1	15.3456	76.4861	252.307	4.40359	3.77985		15.4694	0
14787	Thu Mar 23 13:55:23 2017_x000D_	14.7613	72.3143	122.559	2.13906	1	15.3456	76.4861	252.307	4.40359	4.21252		6.91822	0
14788	Thu Mar 23 13:55:24 2017_x000D_	14.6506	72.112	124.999	2.18165	1	15.3456	76.4861	252.307	4.40359	4.42897		12.742	0
14789	Thu Mar 23 13:55:24 2017_x000D_	14.5329	71.7039	122.555	2.13898	1	15.3456	76.4861	252.307	4.40359	4.85076		8.76259	41.265
14790	Thu Mar 23 13:55:24 2017_x000D_	14.319	71.505	122.557	2.13902	1	14.9671	75.1637	265.805	4.63918	3.71566		17.5337	0
14791	Thu Mar 23 13:55:24 2017_x000D_	13.891	71.107	122.562	2.13911	1	14.9671	75.1637	265.805	4.63918	4.197		12.7618	0
14792	Thu Mar 23 13:55:24 2017_x000D_	13.773	70.6983	119.991	2.09424	1	14.9671	75.1637	265.805	4.63918	4.6223		20.8013	0
14793	Thu Mar 23 13:55:24 2017_x000D_	13.4404	70.0899	122.556	2.13901	1	14.9671	75.1637	265.805	4.63918	5.29851		8.78159	0
14794	Thu Mar 23 13:55:24 2017_x000D_	13.2261	69.8905	122.559	2.13906	1	14.9671	75.1637	265.805	4.63918	5.55317		13.8779	104.668
14795	Thu Mar 23 13:55:24 2017_x000D_	13.0042	69.4846	122.558	2.13904	2	11.4795	75.067	225	3.92699	5.78687		13.8872	0
14796	Thu Mar 23 13:55:24 2017_x000D_	12.7822	69.0784	122.557	2.13902	2	11.4795	75.067	225	3.92699	6.12865		8.79431	0
14797	Thu Mar 23 13:55:24 2017_x000D_	12.5676	68.8787	122.559	2.13906	2	11.4795	75.067	225	3.92699	6.28323		13.8994	0
14798	Thu Mar 23 13:55:24 2017_x000D_	12.3453	68.4722	122.558	2.13904	2	11.4795	75.067	225	3.92699	6.65139		8.80484	36.7789
14799	Thu Mar 23 13:55:24 2017_x000D_	12.1305	68.2722	122.561	2.13909	2	10.6451	74.1688	225	3.92699	6.08081		19.6615	0
14800	Thu Mar 23 13:55:24 2017_x000D_	11.9005	67.6585	122.556	2.13901	2	10.6451	74.1688	225	3.92699	6.63024		6.95293	0
14801	Thu Mar 23 13:55:24 2017_x000D_	11.7894	67.4551	119.994	2.09429	2	10.6451	74.1688	225	3.92699	6.81052		19.9624	0
14802	Thu Mar 23 13:55:24 2017_x000D_	11.3554	66.9507	118.67	2.07118	2	10.6451	74.1688	225	3.92699	7.25296		6.21418	20.6072
14803	Thu Mar 23 13:55:24 2017_x000D_	11.3478	66.7437	118.667	2.07112	2	10.0003	73.932	194.692	3.39801	7.31351		18.1706	0
14804	Thu Mar 23 13:55:24 2017_x000D_	11.0175	66.236	117.308	2.04742	2	10.0003	73.932	194.692	3.39801	7.76293		9.86657	0
14805	Thu Mar 23 13:55:24 2017_x000D_	10.9019	65.9281	118.667	2.07113	2	10.0003	73.932	194.692	3.39801	8.05452		4.40666	0
14806	Thu Mar 23 13:55:24 2017_x000D_	10.7944	65.828	117.309	2.04743	2	10.0003	73.932	194.692	3.39801	8.14281		6.97999	78.3256
14807	Thu Mar 23 13:55:24 2017_x000D_	10.6827	65.6239	119.996	2.09432	2	8.11246	72.1285	199.112	3.47516	6.99399		13.9597	0
14808	Thu Mar 23 13:55:24 2017_x000D_	10.4595	65.2156	119.995	2.09431	2	8.11246	72.1285	199.112	3.47516	7.30046		6.97712	0
14809	Thu Mar 23 13:55:25 2017_x000D_	10.348	65.0115	117.31	2.04744	2	8.11246	72.1285	199.112	3.47516	7.45985		16.8193	0
14810	Thu Mar 23 13:55:25 2017_x000D_	10.1207	64.499	116.075	2.02588	2	8.11246	72.1285	199.112	3.47516	7.88938		6.98645	0
14811	Thu Mar 23 13:55:25 2017_x000D_	10.0091	64.2946	113.373	1.97872	2	8.11246	72.1285	199.112	3.47516	8.06023		3.10508	46.9358
14812	Thu Mar 23 13:55:25 2017_x000D_	9.90565	64.2979	97.8575	1.70794	2	6.84074	71.2172	225	3.92699	7.56772		0.0184835	0
14813	Thu Mar 23 13:55:25 2017_x000D_	9.90601	64.2984	86.4142	1.50821	2	6.84074	71.2172	225	3.92699	7.56741		6.23847	0
14814	Thu Mar 23 13:55:25 2017_x000D_	9.91388	64.5062	80.7923	1.41009	2	6.84074	71.2172	225	3.92699	7.38117		4.41447	0
14815	Thu Mar 23 13:55:25 2017_x000D_	9.81372	64.614	64.1083	1.1189	2	6.84074	71.2172	225	3.92699	7.24161		4.42167	38.0203
14816	Thu Mar 23 13:55:25 2017_x000D_	9.70563	64.5138	55.0721	0.96119	2	6.23278	70.1052	225	3.92699	6.58213		6.22632	0
14817	Thu Mar 23 13:55:25 2017_x000D_	9.91309	64.5079	38.7017	0.675472	2	6.23278	70.1052	225	3.92699	6.69884		3.11376	0
14818	Thu Mar 23 13:55:25 2017_x000D_	9.90872	64.4042	28.342	0.494661	2	6.23278	70.1052	225	3.92699	6.78336		4.38725	0
14819	Thu Mar 23 13:55:25 2017_x000D_	10.0083	64.2971	13.6244	0.237791	2	6.23278	70.1052	225	3.92699	6.92738		6.23705	29.1915
14820	Thu Mar 23 13:55:25 2017_x000D_	10.2161	64.2906	7.74378	0.135154	2	5.8336	69.2178	228.636	3.99046	6.59421		6.24286	0
14821	Thu Mar 23 13:55:25 2017_x000D_	10.4241	64.2843	7.74447	0.135166	2	5.8336	69.2178	228.636	3.99046	6.73885		9.83971	0
14822	Thu Mar 23 13:55:25 2017_x000D_	10.7319	64.171	4.59746	0.0802409	2	5.8336	69.2178	228.636	3.99046	7.03303		28.0689	0
14823	Thu Mar 23 13:55:25 2017_x000D_	11.6671	64.1426	4.74906	0.0828868	2	5.8336	69.2178	228.636	3.99046	7.73223		12.4706	0
14824	Thu Mar 23 13:55:25 2017_x000D_	12.0826	64.1301	10.7122	0.186963	2	5.8336	69.2178	228.636	3.99046	8.05821		18.9301	26.9964
14825	Thu Mar 23 13:55:25 2017_x000D_	12.7016	64.0076	13.633	0.23794	2	5.65266	68.3363	255.308	4.45597	8.27195		12.4526	0
14826	Thu Mar 23 13:55:25 2017_x000D_	13.1165	63.9951	13.635	0.237976	2	5.65266	68.3363	255.308	4.45597	8.63452		19.6479	0
14827	Thu Mar 23 13:55:25 2017_x000D_	13.7312	63.7691	19.2864	0.336611	2	5.65266	68.3363	255.308	4.45597	9.2802		9.33426	0
14828	Thu Mar 23 13:55:25 2017_x000D_	14.0422	63.7597	20.201	0.352573	2	5.65266	68.3363	255.308	4.45597	9.55665		20.8137	20.6875
14829	Thu Mar 23 13:55:25 2017_x000D_	14.6527	63.4301	23.0258	0.401877	2	5.46234	67.6735	255.308	4.45597	10.1227		9.31909	0
14830	Thu Mar 23 13:55:25 2017_x000D_	14.9632	63.4209	21.998	0.383938	2	5.46234	67.6735	255.308	4.45597	10.4092		11.1835	0
14831	Thu Mar 23 13:55:26 2017_x000D_	15.2666	63.2043	23.0265	0.401888	2	5.46234	67.6735	255.308	4.45597	10.7748		6.20979	0
14832	Thu Mar 23 13:55:26 2017_x000D_	15.4735	63.1981	23.0279	0.401913	2	5.46234	67.6735	255.308	4.45597	10.966		22.3495	119.271
14833	Thu Mar 23 13:55:26 2017_x000D_	16.0798	62.7652	23.0249	0.40186	2	6.06741	63.7441	284.692	4.96881	10.0601		9.30401	0
14834	Thu Mar 23 13:55:26 2017_x000D_	16.3898	62.7561	21.9965	0.383911	2	6.06741	63.7441	284.692	4.96881	10.3696		19.5959	0
14835	Thu Mar 23 13:55:26 2017_x000D_	17.0028	62.5305	21.9969	0.383918	2	6.06741	63.7441	284.692	4.96881	11.0025		11.1709	0
14836	Thu Mar 23 13:55:26 2017_x000D_	17.3059	62.3142	23.026	0.40188	2	6.06741	63.7441	284.692	4.96881	11.3291		19.5815	60.8317
14837	Thu Mar 23 13:55:26 2017_x000D_	17.9185	62.0889	23.0267	0.401892	2	6.58859	61.7845	284.692	4.96881	11.334		9.28901	0
14838	Thu Mar 23 13:55:26 2017_x000D_	18.228	62.0798	21.9977	0.383932	2	6.58859	61.7845	284.692	4.96881	11.6432		11.1619	0
14839	Thu Mar 23 13:55:26 2017_x000D_	18.5308	61.8636	23.0273	0.401903	2	6.58859	61.7845	284.692	4.96881	11.9425		18.8225	0
14840	Thu Mar 23 13:55:26 2017_x000D_	19.1463	61.7419	20.1983	0.352526	2	6.58859	61.7845	284.692	4.96881	12.5578		11.1437	0
14841	Thu Mar 23 13:55:26 2017_x000D_	19.4485	61.5259	19.2816	0.336527	2	6.58859	61.7845	284.692	4.96881	12.8625		19.5492	77.3555
14842	Thu Mar 23 13:55:26 2017_x000D_	20.0601	61.301	19.2814	0.336523	2	7.56573	59.3983	289.478	5.05234	12.6384		13.8205	0
14843	Thu Mar 23 13:55:26 2017_x000D_	20.4654	61.082	19.2798	0.336497	2	7.56573	59.3983	289.478	5.05234	13.0091		18.7931	0
14844	Thu Mar 23 13:55:26 2017_x000D_	21.08	60.9608	21.9983	0.383942	2	7.56573	59.3983	289.478	5.05234	13.6043		9.76949	0
14845	Thu Mar 23 13:55:26 2017_x000D_	21.3856	60.8483	20.1969	0.352502	2	7.56573	59.3983	289.478	5.05234	13.8957		9.75793	62.7071
14846	Thu Mar 23 13:55:26 2017_x000D_	21.6909	60.7361	21.9987	0.38395	2	8.3059	57.4435	289.478	5.05234	13.784		20.7026	0
14847	Thu Mar 23 13:55:26 2017_x000D_	22.298	60.408	19.2791	0.336485	2	8.3059	57.4435	289.478	5.05234	14.3027		12.3441	0
14848	Thu Mar 23 13:55:26 2017_x000D_	22.7093	60.3962	19.2818	0.336531	2	8.3059	57.4435	289.478	5.05234	14.7029		9.75793	0
14849	Thu Mar 23 13:55:26 2017_x000D_	23.0146	60.284	23.0331	0.402003	2	8.3059	57.4435	289.478	5.05234	14.9805		19.4962	88.8011
14850	Thu Mar 23 13:55:26 2017_x000D_	23.6245	60.0596	23.0337	0.402014	2	9.73027	54.8487	289.478	5.05234	14.8392		11.1155	0
14851	Thu Mar 23 13:55:26 2017_x000D_	23.9259	59.8441	21.9989	0.383953	2	9.73027	54.8487	289.478	5.05234	15.0489		19.4828	0
14852	Thu Mar 23 13:55:27 2017_x000D_	24.5354	59.6199	21.9993	0.383961	2	9.73027	54.8487	289.478	5.05234	15.5549		9.74282	0
14853	Thu Mar 23 13:55:27 2017_x000D_	24.8402	59.5078	20.1955	0.352479	2	9.73027	54.8487	289.478	5.05234	15.8119		16.5753	65.1934
14854	Thu Mar 23 13:55:27 2017_x000D_	25.3465	59.2866	19.278	0.336465	2	10.6896	52.8988	289.478	5.05234	15.9884		6.15538	0
14855	Thu Mar 23 13:55:27 2017_x000D_	25.5516	59.2809	19.2794	0.336489	2	10.6896	52.8988	289.478	5.05234	16.1744		11.1137	0
14856	Thu Mar 23 13:55:27 2017_x000D_	25.853	59.0655	20.1942	0.352455	2	10.6896	52.8988	289.478	5.05234	16.3694		15.6781	0
14857	Thu Mar 23 13:55:27 2017_x000D_	26.3622	58.9479	22.0005	0.383981	2	10.6896	52.8988	289.478	5.05234	16.7995		6.15238	0
14858	Thu Mar 23 13:55:27 2017_x000D_	26.5672	58.9422	22.0019	0.384006	2	10.6896	52.8988	289.478	5.05234	16.9888		11.1029	44.4276
14859	Thu Mar 23 13:55:27 2017_x000D_	26.8683	58.727	23.0345	0.402028	2	11.4022	51.6006	289.478	5.05234	17.029		12.672	0
14860	Thu Mar 23 13:55:27 2017_x000D_	27.2748	58.6122	20.1956	0.352479	2	11.4022	51.6006	289.478	5.05234	17.3523		6.87662	0
14861	Thu Mar 23 13:55:27 2017_x000D_	27.4765	58.5033	23.0352	0.402039	2	11.4022	51.6006	289.478	5.05234	17.4937		13.7508	0
14862	Thu Mar 23 13:55:27 2017_x000D_	27.8797	58.2853	23.0344	0.402025	2	11.4022	51.6006	289.478	5.05234	17.7818		6.1403	97.8241
14863	Thu Mar 23 13:55:27 2017_x000D_	28.0843	58.2797	23.0358	0.40205	2	13.056	48.7903	289.478	5.05234	17.7735		9.70592	0
14864	Thu Mar 23 13:55:27 2017_x000D_	28.3879	58.1679	19.2769	0.336446	2	13.056	48.7903	289.478	5.05234	17.9724		6.86991	0
14865	Thu Mar 23 13:55:27 2017_x000D_	28.5894	58.0591	22.0007	0.383984	2	13.056	48.7903	289.478	5.05234	18.0886		9.71615	0
14866	Thu Mar 23 13:55:27 2017_x000D_	28.8934	57.9474	25.7719	0.449804	2	13.056	48.7903	289.478	5.05234	18.2941		11.0921	65.2547
14867	Thu Mar 23 13:55:27 2017_x000D_	29.1942	57.7324	32.3254	0.564185	2	14.0163	46.8386	289.478	5.05234	18.6827		4.37349	0
14868	Thu Mar 23 13:55:27 2017_x000D_	29.2999	57.8328	41.0049	0.71567	2	14.0163	46.8386	289.478	5.05234	18.8271		4.33209	0
14869	Thu Mar 23 13:55:27 2017_x000D_	29.2013	57.9383	57.425	1.00226	2	14.0163	46.8386	289.478	5.05234	18.8092		6.18589	0
14870	Thu Mar 23 13:55:27 2017_x000D_	29.2076	58.1444	65.344	1.14047	2	14.0163	46.8386	289.478	5.05234	18.9366		3.07632	35.6826
14871	Thu Mar 23 13:55:27 2017_x000D_	29.2106	58.2469	82.8145	1.44539	2	14.5014	45.7526	315	5.49779	19.2994		3.08206	0
14872	Thu Mar 23 13:55:27 2017_x000D_	29.2133	58.3496	94.5345	1.64994	2	14.5014	45.7526	315	5.49779	19.3681		0.00848528	0
14873	Thu Mar 23 13:55:27 2017_x000D_	29.2131	58.3494	100.145	1.74786	2	14.5014	45.7526	315	5.49779	19.3678		3.1011	0
14874	Thu Mar 23 13:55:28 2017_x000D_	29.2093	58.2461	119.333	2.08275	2	14.5014	45.7526	315	5.49779	19.2979		3.09768	0
14875	Thu Mar 23 13:55:28 2017_x000D_	29.2059	58.1429	125.899	2.19735	2	14.5014	45.7526	315	5.49779	19.2287		4.3649	29.5428
14876	Thu Mar 23 13:55:28 2017_x000D_	29.1005	58.0426	130.03	2.26945	2	15.395	45.3388	315	5.49779	18.6876		9.79428	0
14877	Thu Mar 23 13:55:28 2017_x000D_	28.9886	57.7359	142.675	2.49014	2	15.395	45.3388	315	5.49779	18.3977		11.1209	0
14878	Thu Mar 23 13:55:28 2017_x000D_	28.6754	57.5376	144.466	2.5214	2	15.395	45.3388	315	5.49779	18.0327		24.1247	0
14879	Thu Mar 23 13:55:28 2017_x000D_	28.0459	57.0372	142.242	2.48259	2	15.395	45.3388	315	5.49779	17.2307		13.1134	91.9843
14880	Thu Mar 23 13:55:28 2017_x000D_	27.7296	56.7355	142.674	2.49012	2	18.4454	45.6491	315	5.49779	14.4605		24.8966	0
14881	Thu Mar 23 13:55:28 2017_x000D_	26.9998	56.3404	136.357	2.37987	2	18.4454	45.6491	315	5.49779	13.6924		8.76352	0
14882	Thu Mar 23 13:55:28 2017_x000D_	26.7884	56.1388	136.357	2.37987	2	18.4454	45.6491	315	5.49779	13.403		13.1473	0
14883	Thu Mar 23 13:55:28 2017_x000D_	26.4714	55.8362	132.292	2.30893	2	18.4454	45.6491	315	5.49779	12.969		24.2452	95.1513
14884	Thu Mar 23 13:55:28 2017_x000D_	25.9392	55.228	130.052	2.26983	2	21.4654	46.6183	320.969	5.60197	9.70267		11.2169	0
14885	Thu Mar 23 13:55:28 2017_x000D_	25.7242	54.9221	128.274	2.2388	2	21.4654	46.6183	320.969	5.60197	9.33223		8.7868	0
14886	Thu Mar 23 13:55:28 2017_x000D_	25.5123	54.7199	128.276	2.23883	2	21.4654	46.6183	320.969	5.60197	9.05612		20.8897	0
14887	Thu Mar 23 13:55:28 2017_x000D_	25.1848	54.1054	125.93	2.1979	2	21.4654	46.6183	320.969	5.60197	8.36006		13.1941	0
14888	Thu Mar 23 13:55:28 2017_x000D_	24.8665	53.8019	130.048	2.26977	2	21.4654	46.6183	320.969	5.60197	7.94806		13.9472	47.5538
14889	Thu Mar 23 13:55:28 2017_x000D_	24.6477	53.3917	130.045	2.26971	2	22.9747	47.1027	326.174	5.6928	6.50772		11.2072	0
14890	Thu Mar 23 13:55:28 2017_x000D_	24.3323	53.1915	132.285	2.3088	2	22.9747	47.1027	326.174	5.6928	6.23831		11.2413	0
14891	Thu Mar 23 13:55:28 2017_x000D_	24.1166	52.8851	134.232	2.34279	2	22.9747	47.1027	326.174	5.6928	5.89407		15.6054	0
14892	Thu Mar 23 13:55:28 2017_x000D_	23.7943	52.4768	136.335	2.3795	2	22.9747	47.1027	326.174	5.6928	5.43624		6.94342	38.023
14893	Thu Mar 23 13:55:28 2017_x000D_	23.585	52.378	138.444	2.41631	2	24.0372	47.7937	13.0128	0.227116	4.60655		15.6204	0
14894	Thu Mar 23 13:55:28 2017_x000D_	23.2624	51.9693	140.392	2.45031	2	24.0372	47.7937	13.0128	0.227116	4.24688		8.82714	0
14895	Thu Mar 23 13:55:29 2017_x000D_	23.0495	51.7662	140.392	2.4503	2	24.0372	47.7937	13.0128	0.227116	4.09345		17.6647	0
14896	Thu Mar 23 13:55:29 2017_x000D_	22.6236	51.3596	140.39	2.45027	2	24.0372	47.7937	13.0128	0.227116	3.83587		8.83562	39.7647
14897	Thu Mar 23 13:55:29 2017_x000D_	22.4105	51.1563	140.389	2.45025	2	25.3373	48.0519	0	0	4.26655		19.9898	0
14898	Thu Mar 23 13:55:29 2017_x000D_	21.881	50.7518	138.441	2.41625	2	25.3373	48.0519	0	0	4.38583		0	0
14899	Thu Mar 23 13:55:29 2017_x000D_	21.881	50.7518	138.441	2.41625	2	25.3373	48.0519	0	0	4.38583		15.6153	0
14900	Thu Mar 23 13:55:29 2017_x000D_	21.4577	50.4489	140.702	2.45572	2	25.3373	48.0519	0	0	4.56036		20.0311	14.5765
14901	Thu Mar 23 13:55:29 2017_x000D_	20.927	50.0437	142.63	2.48936	2	25.764	48.2843	0	0	5.14704		8.86107	0
14902	Thu Mar 23 13:55:29 2017_x000D_	20.7133	49.8398	142.628	2.48934	2	25.764	48.2843	0	0	5.2848		8.86531	0
14903	Thu Mar 23 13:55:29 2017_x000D_	20.4995	49.6358	142.627	2.48931	2	25.764	48.2843	0	0	5.43521		20.0516	0
14904	Thu Mar 23 13:55:29 2017_x000D_	19.9684	49.23	140.702	2.45572	2	25.764	48.2843	0	0	5.87225		11.2953	0
14905	Thu Mar 23 13:55:29 2017_x000D_	19.6506	49.0281	142.628	2.48934	2	25.764	48.2843	0	0	6.15848		17.7625	0
14906	Thu Mar 23 13:55:29 2017_x000D_	19.2222	48.6194	142.626	2.48929	2	25.764	48.2843	0	0	6.55038		7.00349	0
14907	Thu Mar 23 13:55:29 2017_x000D_	19.0113	48.5193	140.394	2.45034	2	25.764	48.2843	0	0	6.75679		7.03147	0
14908	Thu Mar 23 13:55:29 2017_x000D_	18.9008	48.3126	138.447	2.41635	2	25.764	48.2843	0	0	6.86326		17.7879	0
14909	Thu Mar 23 13:55:29 2017_x000D_	18.4718	47.9033	138.446	2.41633	2	25.764	48.2843	0	0	7.30215		7.0102	6.59156
14910	Thu Mar 23 13:55:29 2017_x000D_	18.2607	47.8031	136.351	2.37978	2	25.7542	48.5038	340.522	5.94323	7.52619		17.8071	0
14911	Thu Mar 23 13:55:29 2017_x000D_	17.8312	47.3934	136.351	2.37978	2	25.7542	48.5038	340.522	5.94323	8.00043		4.44114	0
14912	Thu Mar 23 13:55:29 2017_x000D_	17.7241	47.2912	136.351	2.37978	2	25.7542	48.5038	340.522	5.94323	8.12114		13.3765	0
14913	Thu Mar 23 13:55:29 2017_x000D_	17.4015	46.9834	136.351	2.37978	2	25.7542	48.5038	340.522	5.94323	8.48995		3.13676	51.6792
14914	Thu Mar 23 13:55:29 2017_x000D_	17.398	46.8789	138.444	2.4163	2	24.3956	49.5629	280.8	4.90088	7.49468		7.0249	0
14915	Thu Mar 23 13:55:29 2017_x000D_	17.1865	46.7784	136.351	2.37978	2	24.3956	49.5629	280.8	4.90088	7.72817		4.44962	0
14916	Thu Mar 23 13:55:30 2017_x000D_	17.0792	46.676	136.351	2.37978	2	24.3956	49.5629	280.8	4.90088	7.86536		8.92884	0
14917	Thu Mar 23 13:55:30 2017_x000D_	16.864	46.4704	132.321	2.30943	2	24.3956	49.5629	280.8	4.90088	8.14178		3.12364	60.6187
14918	Thu Mar 23 13:55:30 2017_x000D_	16.9681	46.4683	130.095	2.27059	2	22.4113	49.9443	280.8	4.90088	6.45841		3.14629	0
14919	Thu Mar 23 13:55:30 2017_x000D_	16.9721	46.5731	123.543	2.15622	2	22.4113	49.9443	280.8	4.90088	6.39921		4.39979	0
14920	Thu Mar 23 13:55:30 2017_x000D_	16.8718	46.6801	119.502	2.08571	2	22.4113	49.9443	280.8	4.90088	6.4297		4.46897	0
14921	Thu Mar 23 13:55:30 2017_x000D_	16.9798	46.7827	110.181	1.92302	2	22.4113	49.9443	280.8	4.90088	6.28466		3.14556	0
14922	Thu Mar 23 13:55:30 2017_x000D_	16.9765	46.6779	103.724	1.81033	2	22.4113	49.9443	280.8	4.90088	6.34085		3.15528	27.1241
14923	Thu Mar 23 13:55:30 2017_x000D_	16.9805	46.783	91.967	1.60513	2	21.5282	50.1382	280.8	4.90088	5.65145		3.13366	0
14924	Thu Mar 23 13:55:30 2017_x000D_	16.9771	46.6786	86.002	1.50102	2	21.5282	50.1382	280.8	4.90088	5.71676		0.0067082	0
14925	Thu Mar 23 13:55:30 2017_x000D_	16.9772	46.6788	80.1483	1.39885	2	21.5282	50.1382	280.8	4.90088	5.71656		6.27372	0
14926	Thu Mar 23 13:55:30 2017_x000D_	16.97	46.4698	66.8272	1.16635	2	21.5282	50.1382	280.8	4.90088	5.85101		3.13996	92.8916
14927	Thu Mar 23 13:55:30 2017_x000D_	16.9663	46.3652	59.982	1.04688	2	18.4516	50.4877	280.8	4.90088	4.38191		8.79959	0
14928	Thu Mar 23 13:55:30 2017_x000D_	17.1669	46.1512	55.0742	0.961226	2	18.4516	50.4877	280.8	4.90088	4.5228		6.97175	0
14929	Thu Mar 23 13:55:30 2017_x000D_	17.2632	45.9397	40.4201	0.705464	2	18.4516	50.4877	280.8	4.90088	4.7007		6.94024	0
14930	Thu Mar 23 13:55:30 2017_x000D_	17.4672	45.8306	34.5773	0.603488	2	18.4516	50.4877	280.8	4.90088	4.76		13.1975	46.4579
14931	Thu Mar 23 13:55:30 2017_x000D_	17.7679	45.5095	25.4881	0.444851	2	16.9129	50.6625	280.8	4.90088	5.22345		6.94836	0
14932	Thu Mar 23 13:55:30 2017_x000D_	17.9721	45.4002	22.732	0.396748	2	16.9129	50.6625	280.8	4.90088	5.36784		9.81915	0
14933	Thu Mar 23 13:55:30 2017_x000D_	18.2799	45.2889	18.9478	0.330702	2	16.9129	50.6625	280.8	4.90088	5.54475		19.6506	0
14934	Thu Mar 23 13:55:30 2017_x000D_	18.8959	45.0662	18.9477	0.330699	2	16.9129	50.6625	280.8	4.90088	5.93724		13.8858	0
14935	Thu Mar 23 13:55:30 2017_x000D_	19.3041	44.848	18.9461	0.330672	2	16.9129	50.6625	280.8	4.90088	6.28699		18.9022	13.1126
14936	Thu Mar 23 13:55:30 2017_x000D_	19.9231	44.7304	21.6918	0.378594	2	16.476	50.6497	280.8	4.90088	6.84986		11.1992	0
14937	Thu Mar 23 13:55:30 2017_x000D_	20.2275	44.5143	22.733	0.396766	2	16.476	50.6497	280.8	4.90088	7.19145		18.8893	0
14938	Thu Mar 23 13:55:31 2017_x000D_	20.8461	44.3969	25.4938	0.444951	2	16.476	50.6497	280.8	4.90088	7.62858		8.79111	0
14939	Thu Mar 23 13:55:31 2017_x000D_	21.0465	44.1831	25.4919	0.444918	2	16.476	50.6497	280.8	4.90088	7.91874		16.6971	6.55781
14940	Thu Mar 23 13:55:31 2017_x000D_	21.5577	43.963	26.7525	0.466918	2	16.2575	50.6433	280.8	4.90088	8.52752		6.93353	0
14941	Thu Mar 23 13:55:31 2017_x000D_	21.7615	43.854	29.4952	0.514788	2	16.2575	50.6433	280.8	4.90088	8.74006		9.79814	0
14942	Thu Mar 23 13:55:31 2017_x000D_	22.0687	43.7431	30.6733	0.535349	2	16.2575	50.6433	280.8	4.90088	9.02124		6.92824	0
14943	Thu Mar 23 13:55:31 2017_x000D_	22.2723	43.6341	28.1407	0.491149	2	16.2575	50.6433	280.8	4.90088	9.23616		18.0745	23.5751
14944	Thu Mar 23 13:55:31 2017_x000D_	22.7798	43.3094	32.1083	0.560395	2	15.8493	49.9718	280.8	4.90088	9.6135		9.78584	0
14945	Thu Mar 23 13:55:31 2017_x000D_	23.0866	43.1986	28.1407	0.491148	2	15.8493	49.9718	280.8	4.90088	9.91235		22.3437	0
14946	Thu Mar 23 13:55:31 2017_x000D_	23.6938	42.7673	28.1392	0.491122	2	15.8493	49.9718	280.8	4.90088	10.6509		9.7925	0
14947	Thu Mar 23 13:55:31 2017_x000D_	24.0008	42.6564	32.1096	0.560419	2	15.8493	49.9718	280.8	4.90088	10.9527		20.7537	39.5687
14948	Thu Mar 23 13:55:31 2017_x000D_	24.6108	42.3301	29.4964	0.514809	2	15.9069	48.6541	280.8	4.90088	10.7588		11.1595	0
14949	Thu Mar 23 13:55:31 2017_x000D_	24.914	42.1146	28.1392	0.491122	2	15.9069	48.6541	280.8	4.90088	11.1307		11.1668	0
14950	Thu Mar 23 13:55:31 2017_x000D_	25.2175	41.8991	29.4952	0.514788	2	15.9069	48.6541	280.8	4.90088	11.5029		19.5489	0
14951	Thu Mar 23 13:55:31 2017_x000D_	25.8304	41.6778	29.4969	0.514817	2	15.9069	48.6541	280.8	4.90088	12.1303		11.1511	0
14952	Thu Mar 23 13:55:31 2017_x000D_	26.1334	41.4625	28.1392	0.491122	2	15.9069	48.6541	280.8	4.90088	12.502		20.7268	19.7889
14953	Thu Mar 23 13:55:31 2017_x000D_	26.7426	41.1366	25.4866	0.444825	2	15.9357	47.9951	280.8	4.90088	12.7995		6.90936	0
14954	Thu Mar 23 13:55:31 2017_x000D_	26.9457	41.028	28.1392	0.491122	2	15.9357	47.9951	280.8	4.90088	13.0292		11.1518	0
14955	Thu Mar 23 13:55:31 2017_x000D_	27.2488	40.8128	29.496	0.514803	2	15.9357	47.9951	280.8	4.90088	13.4004		16.6179	0
14956	Thu Mar 23 13:55:31 2017_x000D_	27.7576	40.5938	28.1392	0.491122	2	15.9357	47.9951	280.8	4.90088	13.9476		8.76785	19.7919
14957	Thu Mar 23 13:55:31 2017_x000D_	27.9574	40.3805	28.1377	0.491095	2	15.9645	47.336	280.8	4.90088	13.8639		16.6195	0
14958	Thu Mar 23 13:55:31 2017_x000D_	28.4663	40.1616	29.4965	0.514812	2	15.9645	47.336	280.8	4.90088	14.4141		11.1336	0
14959	Thu Mar 23 13:55:32 2017_x000D_	28.7688	39.9466	28.1377	0.491095	2	15.9645	47.336	280.8	4.90088	14.7835		6.178	0
14960	Thu Mar 23 13:55:32 2017_x000D_	28.9747	39.9429	28.1392	0.491122	2	15.9645	47.336	280.8	4.90088	14.9641		13.796	26.3922
14961	Thu Mar 23 13:55:32 2017_x000D_	29.3802	39.726	28.1392	0.491122	2	16.0029	46.4571	280.8	4.90088	14.9753		8.75937	0
14962	Thu Mar 23 13:55:32 2017_x000D_	29.5798	39.5129	28.1377	0.491095	2	16.0029	46.4571	280.8	4.90088	15.2497		13.7919	0
14963	Thu Mar 23 13:55:32 2017_x000D_	29.9852	39.2961	28.1377	0.491096	2	16.0029	46.4571	280.8	4.90088	15.7094		6.172	0
14964	Thu Mar 23 13:55:32 2017_x000D_	30.1909	39.2924	28.1392	0.491121	2	16.0029	46.4571	280.8	4.90088	15.8944		11.1319	46.199
14965	Thu Mar 23 13:55:32 2017_x000D_	30.4934	39.0775	29.4974	0.514826	2	16.0701	44.9186	280.8	4.90088	15.5612		6.89189	0
14966	Thu Mar 23 13:55:32 2017_x000D_	30.696	38.9692	32.1157	0.560525	2	16.0701	44.9186	280.8	4.90088	15.7896		4.37449	0
14967	Thu Mar 23 13:55:32 2017_x000D_	30.7956	38.8627	28.1377	0.491095	2	16.0701	44.9186	280.8	4.90088	15.9221		9.74202	0
14968	Thu Mar 23 13:55:32 2017_x000D_	31.1011	38.7526	32.1162	0.560533	2	16.0701	44.9186	280.8	4.90088	16.2466		6.88659	0
14969	Thu Mar 23 13:55:32 2017_x000D_	31.3035	38.6443	29.4977	0.514832	2	16.0701	44.9186	280.8	4.90088	16.4749		11.1277	59.8728
14970	Thu Mar 23 13:55:32 2017_x000D_	31.6059	38.4295	36.2331	0.632387	2	16.3752	42.9463	280.8	4.90088	15.8863		4.38283	0
14971	Thu Mar 23 13:55:32 2017_x000D_	31.7058	38.3229	40.4516	0.706014	2	16.3752	42.9463	280.8	4.90088	16.0126		0.0108167	0
14972	Thu Mar 23 13:55:32 2017_x000D_	31.7061	38.3227	49.0178	0.855523	2	16.3752	42.9463	280.8	4.90088	16.0129		6.94173	0
14973	Thu Mar 23 13:55:32 2017_x000D_	31.6098	38.5331	67.9786	1.18645	2	16.3752	42.9463	280.8	4.90088	15.8609		3.1243	77.5964
14974	Thu Mar 23 13:55:32 2017_x000D_	31.6128	38.6372	79.9408	1.39523	2	17.3557	40.5528	315	5.49779	14.3852		7.00857	0
14975	Thu Mar 23 13:55:32 2017_x000D_	31.7211	38.8442	94.586	1.65084	2	17.3557	40.5528	315	5.49779	14.4667		0	0
14976	Thu Mar 23 13:55:32 2017_x000D_	31.7211	38.8442	94.586	1.65084	2	17.3557	40.5528	315	5.49779	14.4667		3.05465	0
14977	Thu Mar 23 13:55:32 2017_x000D_	31.8229	38.8421	116.299	2.0298	2	17.3557	40.5528	315	5.49779	14.568		4.43638	89.0297
14978	Thu Mar 23 13:55:32 2017_x000D_	31.7165	38.7394	133.678	2.33312	2	18.7837	37.9513	315	5.49779	12.9568		0.0108167	0
14979	Thu Mar 23 13:55:32 2017_x000D_	31.7162	38.7396	142.058	2.47938	2	18.7837	37.9513	315	5.49779	12.9565		3.12747	0
14980	Thu Mar 23 13:55:33 2017_x000D_	31.713	38.6354	152.789	2.66668	2	18.7837	37.9513	315	5.49779	12.9474		6.94903	0
14981	Thu Mar 23 13:55:33 2017_x000D_	31.5044	38.5347	163.216	2.84866	2	18.7837	37.9513	315	5.49779	12.7341		0.0108167	0
14982	Thu Mar 23 13:55:33 2017_x000D_	31.5046	38.535	168.916	2.94814	2	18.7837	37.9513	315	5.49779	12.7343		12.7512	89.0606
14983	Thu Mar 23 13:55:33 2017_x000D_	31.0908	38.4379	177.928	3.10544	2	20.2122	35.3489	315	5.49779	11.3087		12.3348	0
14984	Thu Mar 23 13:55:33 2017_x000D_	30.6797	38.445	177.929	3.10545	2	20.2122	35.3489	315	5.49779	10.9158		12.7758	0
14985	Thu Mar 23 13:55:33 2017_x000D_	30.2652	38.3473	174.881	3.05224	2	20.2122	35.3489	315	5.49779	10.4906		24.7026	0
14986	Thu Mar 23 13:55:33 2017_x000D_	29.4419	38.3613	168.924	2.94828	2	20.2122	35.3489	315	5.49779	9.70886		11.2684	65.3929
14987	Thu Mar 23 13:55:33 2017_x000D_	29.1269	38.1567	162.312	2.83287	2	21.1746	33.3931	315	5.49779	9.2699		22.6128	0
14988	Thu Mar 23 13:55:33 2017_x000D_	28.3995	37.9591	155.52	2.71433	2	21.1746	33.3931	315	5.49779	8.54679		12.8099	0
14989	Thu Mar 23 13:55:33 2017_x000D_	27.9839	37.8611	152.826	2.66732	2	21.1746	33.3931	315	5.49779	8.1443		25.2101	0
14990	Thu Mar 23 13:55:33 2017_x000D_	27.2492	37.4532	146.24	2.55237	2	21.1746	33.3931	315	5.49779	7.30652		8.89779	130.849
14991	Thu Mar 23 13:55:33 2017_x000D_	27.0364	37.2466	146.238	2.55234	2	23.1003	29.4796	289.478	5.05234	8.70742		11.2985	0
14992	Thu Mar 23 13:55:33 2017_x000D_	26.7204	37.0417	144.506	2.52211	2	23.1003	29.4796	289.478	5.05234	8.38394		15.7057	0
14993	Thu Mar 23 13:55:33 2017_x000D_	26.2975	36.7331	142.122	2.4805	2	23.1003	29.4796	289.478	5.05234	7.92688		17.8253	0
14994	Thu Mar 23 13:55:33 2017_x000D_	25.8711	36.3193	142.12	2.48046	2	23.1003	29.4796	289.478	5.05234	7.37962		22.6545	77.768
14995	Thu Mar 23 13:55:33 2017_x000D_	25.2374	35.9086	142.122	2.4805	2	24.0832	27.0809	289.478	5.05234	8.90283		8.9254	0
14996	Thu Mar 23 13:55:33 2017_x000D_	25.0239	35.7014	142.121	2.48048	2	24.0832	27.0809	289.478	5.05234	8.67167		11.3468	0
14997	Thu Mar 23 13:55:33 2017_x000D_	24.7065	35.4957	143.893	2.5114	2	24.0832	27.0809	289.478	5.05234	8.43785		15.7496	0
14998	Thu Mar 23 13:55:33 2017_x000D_	24.2823	35.1864	146.231	2.55222	2	24.0832	27.0809	289.478	5.05234	8.10794		7.01602	0
14999	Thu Mar 23 13:55:33 2017_x000D_	24.0718	35.0845	148.716	2.59558	2	24.0832	27.0809	289.478	5.05234	8.00361		18.351	48.365
15000	Thu Mar 23 13:55:33 2017_x000D_	23.5433	34.7765	152.8	2.66687	2	24.5895	25.5503	289.478	5.05234	9.28533		8.94876	0
15001	Thu Mar 23 13:55:33 2017_x000D_	23.3292	34.5688	152.797	2.66681	2	24.5895	25.5503	289.478	5.05234	9.10614		7.02673	0
15002	Thu Mar 23 13:55:34 2017_x000D_	23.1184	34.4667	155.484	2.71371	2	24.5895	25.5503	289.478	5.05234	9.03694		21.1109	0
15003	Thu Mar 23 13:55:34 2017_x000D_	22.4853	34.1595	152.798	2.66683	2	24.5895	25.5503	289.478	5.05234	8.86262		7.03344	42.0413
15004	Thu Mar 23 13:55:34 2017_x000D_	22.2743	34.0573	155.483	2.7137	2	25.0862	24.2399	315	5.49779	10.2122		21.135	0
15005	Thu Mar 23 13:55:34 2017_x000D_	21.6405	33.7497	152.799	2.66684	2	25.0862	24.2399	315	5.49779	10.1148		7.04285	0
15006	Thu Mar 23 13:55:34 2017_x000D_	21.4292	33.6474	155.483	2.71368	2	25.0862	24.2399	315	5.49779	10.0933		21.1591	0
15007	Thu Mar 23 13:55:34 2017_x000D_	20.7947	33.3394	152.8	2.66686	2	25.0862	24.2399	315	5.49779	10.0607		8.98283	92.6347
15008	Thu Mar 23 13:55:34 2017_x000D_	20.5796	33.1311	152.796	2.6668	2	26.3085	21.4043	315	5.49779	13.0514		9.93817	0
15009	Thu Mar 23 13:55:34 2017_x000D_	20.2641	33.0301	154.123	2.68995	2	26.3085	21.4043	315	5.49779	13.1032		9.96468	0
15010	Thu Mar 23 13:55:34 2017_x000D_	19.9478	32.9287	152.8	2.66687	2	26.3085	21.4043	315	5.49779	13.1632		18.4538	0
15011	Thu Mar 23 13:55:34 2017_x000D_	19.4165	32.6187	148.727	2.59578	2	26.3085	21.4043	315	5.49779	13.1629		9.00195	0
15012	Thu Mar 23 13:55:34 2017_x000D_	19.2009	32.41	148.725	2.59574	2	26.3085	21.4043	315	5.49779	13.1013		14.1446	77.8744
15013	Thu Mar 23 13:55:34 2017_x000D_	18.7767	32.2042	148.726	2.59576	2	27.2927	19.0023	284.692	4.96881	15.7103		14.158	0
15014	Thu Mar 23 13:55:34 2017_x000D_	18.3521	31.9982	148.728	2.59579	2	27.2927	19.0023	284.692	4.96881	15.7743		15.8926	0
15015	Thu Mar 23 13:55:34 2017_x000D_	17.9239	31.6863	151.346	2.64149	2	27.2927	19.0023	284.692	4.96881	15.7689		6.2676	0
15016	Thu Mar 23 13:55:34 2017_x000D_	17.715	31.6892	151.35	2.64156	2	27.2927	19.0023	284.692	4.96881	15.8962		15.9159	21.043
15017	Thu Mar 23 13:55:34 2017_x000D_	17.2862	31.3768	148.729	2.59581	2	27.5413	18.3464	289.478	5.05234	16.5819		7.08841	0
15018	Thu Mar 23 13:55:34 2017_x000D_	17.0736	31.2737	151.348	2.64152	2	27.5413	18.3464	289.478	5.05234	16.6339		7.09774	0
15019	Thu Mar 23 13:55:34 2017_x000D_	16.8608	31.1703	148.73	2.59583	2	27.5413	18.3464	289.478	5.05234
15020	Thu Mar 23 13:55:34 2017_x000D_	16.648	31.0672	151.349	2.64153	2	27.5413	18.3464	289.478	5.05234
15021	Thu Mar 23 13:55:34 2017_x000D_	16.3267	30.8592	152.794	2.66675	2	28.3071	15.9364	289.478	5.05234
15022	Thu Mar 23 13:55:34 2017_x000D_	16.1136	30.7557	150.253	2.6224	2	28.3071	15.9364	289.478	5.05234
15023	Thu Mar 23 13:55:35 2017_x000D_	15.7925	30.5476	148.731	2.59585	2	28.3071	15.9364	289.478	5.05234
15024	Thu Mar 23 13:55:35 2017_x000D_	15.5794	30.4443	151.347	2.64151	2	28.3071	15.9364	289.478	5.05234
15025	Thu Mar 23 13:55:35 2017_x000D_	15.3624	30.2343	146.262	2.55276	2	28.7244	11.5208	289.478	5.05234
15026	Thu Mar 23 13:55:35 2017_x000D_	15.0408	30.0259	144.545	2.52279	2	28.7244	11.5208	289.478	5.05234
15027	Thu Mar 23 13:55:35 2017_x000D_	14.8274	29.9222	142.183	2.48156	2	28.7244	11.5208	289.478	5.05234
15028	Thu Mar 23 13:55:35 2017_x000D_	14.7233	29.9231	123.294	2.15188	2	28.7244	11.5208	289.478	5.05234
15029	Thu Mar 23 13:55:35 2017_x000D_	14.7274	30.0294	116.667	2.03622	2	28.7244	11.5208	289.478	5.05234
15030	Thu Mar 23 13:55:35 2017_x000D_	14.7356	30.2422	97.915	1.70894	2	28.7641	10.6358	289.478	5.05234
15031	Thu Mar 23 13:55:35 2017_x000D_	14.7359	30.2426	86.0667	1.50215	2	28.7641	10.6358	289.478	5.05234
15032	Thu Mar 23 13:55:35 2017_x000D_	14.6275	30.1384	70.8691	1.2369	2	28.7641	10.6358	289.478	5.05234
15033	Thu Mar 23 13:55:35 2017_x000D_	14.7322	30.1375	60.0182	1.04751	2	28.7641	10.6358	289.478	5.05234
15034	Thu Mar 23 13:55:35 2017_x000D_	14.7284	30.0315	53.2577	0.929523	2	29.1123	7.7655	289.478	5.05234
15035	Thu Mar 23 13:55:35 2017_x000D_	14.829	29.9242	40.2985	0.703341	2	29.1123	7.7655	289.478	5.05234
15036	Thu Mar 23 13:55:35 2017_x000D_	14.9262	29.7103	33.4709	0.584178	2	29.1123	7.7655	289.478	5.05234
15037	Thu Mar 23 13:55:35 2017_x000D_	15.0307	29.709	26.486	0.462267	2	29.1123	7.7655	289.478	5.05234
15038	Thu Mar 23 13:55:35 2017_x000D_	15.547	29.4897	19.5436	0.3411	2	29.1521	6.87981	289.478	5.05234
15039	Thu Mar 23 13:55:35 2017_x000D_	15.8538	29.2732	18.609	0.324789	2	29.1521	6.87981	289.478	5.05234
15040	Thu Mar 23 13:55:35 2017_x000D_	16.5797	29.0515	19.5422	0.341075	2	29.1521	6.87981	289.478	5.05234
15041	Thu Mar 23 13:55:35 2017_x000D_	16.9948	28.94	22.4324	0.391519	2	29.1521	6.87981	289.478	5.05234
15042	Thu Mar 23 13:55:35 2017_x000D_	17.8209	28.611	25.218	0.440137	2	29.1719	6.4369	289.478	5.05234
15043	Thu Mar 23 13:55:35 2017_x000D_	18.0265	28.5023	27.8917	0.486801	2	29.1719	6.4369	289.478	5.05234
15044	Thu Mar 23 13:55:36 2017_x000D_	18.3331	28.286	29.2598	0.510679	2	29.1719	6.4369	289.478	5.05234
15045	Thu Mar 23 13:55:36 2017_x000D_	18.953	28.066	29.2615	0.51071	2	29.1719	6.4369	289.478	5.05234
15046	Thu Mar 23 13:55:36 2017_x000D_	19.1584	27.9573	31.9006	0.55677	2	29.1719	6.4369	289.478	5.05234
15047	Thu Mar 23 13:55:36 2017_x000D_	19.3602	27.7424	31.8995	0.556751	2	28.9726	5.987	283.03	4.93981
15048	Thu Mar 23 13:55:36 2017_x000D_	19.8754	27.5238	33.4827	0.584384	2	28.9726	5.987	283.03	4.93981
15049	Thu Mar 23 13:55:36 2017_x000D_	20.1814	27.3078	31.9004	0.556767	2	28.9726	5.987	283.03	4.93981
15050	Thu Mar 23 13:55:36 2017_x000D_	20.5884	26.9843	34.4064	0.600505	2	28.9726	5.987	283.03	4.93981
15051	Thu Mar 23 13:55:36 2017_x000D_	20.8946	26.7683	36.053	0.629243	2	28.9726	5.987	283.03	4.93981
15052	Thu Mar 23 13:55:36 2017_x000D_	21.5065	26.3364	36.0531	0.629246	2	28.5839	4.8654	277.227	4.83853
15053	Thu Mar 23 13:55:36 2017_x000D_	21.7115	26.2279	33.4818	0.584368	2	28.5839	4.8654	277.227	4.83853
15054	Thu Mar 23 13:55:36 2017_x000D_	21.9131	26.0132	33.481	0.584353	2	28.5839	4.8654	277.227	4.83853
15055	Thu Mar 23 13:55:36 2017_x000D_	22.4239	25.689	34.406	0.600499	2	28.5839	4.8654	277.227	4.83853
15056	Thu Mar 23 13:55:36 2017_x000D_	22.7331	25.5793	33.4821	0.584373	2	27.946	4.4011	255.308	4.45597
15057	Thu Mar 23 13:55:36 2017_x000D_	22.9346	25.3647	33.4812	0.584358	2	27.946	4.4011	255.308	4.45597
15058	Thu Mar 23 13:55:36 2017_x000D_	23.4451	25.0406	34.4066	0.600508	2	27.946	4.4011	255.308	4.45597
15059	Thu Mar 23 13:55:36 2017_x000D_	23.6498	24.9323	31.8978	0.556722	2	27.946	4.4011	255.308	4.45597
15060	Thu Mar 23 13:55:36 2017_x000D_	24.1604	24.6082	36.055	0.629278	2	27.946	4.4011	255.308	4.45597
15061	Thu Mar 23 13:55:36 2017_x000D_	24.2609	24.501	31.8972	0.556712	2	27.2783	4.6015	225	3.92699
15062	Thu Mar 23 13:55:36 2017_x000D_	24.5665	24.2854	33.4813	0.584358	2	27.2783	4.6015	225	3.92699
15063	Thu Mar 23 13:55:36 2017_x000D_	25.0797	24.0678	31.8982	0.556728	2	27.2783	4.6015	225	3.92699
15064	Thu Mar 23 13:55:36 2017_x000D_	25.281	23.8534	31.8971	0.556709	2	27.2783	4.6015	225	3.92699
15065	Thu Mar 23 13:55:36 2017_x000D_	25.6902	23.6369	31.8976	0.556717	2	26.3914	4.79491	218.552	3.81446
15066	Thu Mar 23 13:55:37 2017_x000D_	25.8915	23.4225	31.8965	0.556699	2	26.3914	4.79491	218.552	3.81446
15067	Thu Mar 23 13:55:37 2017_x000D_	26.1968	23.207	33.4812	0.584358	2	26.3914	4.79491	218.552	3.81446
15068	Thu Mar 23 13:55:37 2017_x000D_	26.3006	23.2061	31.8969	0.556707	2	26.3914	4.79491	218.552	3.81446
15069	Thu Mar 23 13:55:37 2017_x000D_	26.7095	22.9898	31.8974	0.556714	2	26.3815	5.0165	218.552	3.81446
15070	Thu Mar 23 13:55:37 2017_x000D_	26.914	22.8816	34.4088	0.600547	2	26.3815	5.0165	218.552	3.81446
15071	Thu Mar 23 13:55:37 2017_x000D_	27.1188	22.7733	40.3206	0.703727	2	26.3815	5.0165	218.552	3.81446
15072	Thu Mar 23 13:55:37 2017_x000D_	27.1193	22.7728	57.4661	1.00297	2	26.3815	5.0165	218.552	3.81446
15073	Thu Mar 23 13:55:37 2017_x000D_	27.1226	22.8787	64.1248	1.11919	2	26.3815	5.0165	218.552	3.81446
15074	Thu Mar 23 13:55:37 2017_x000D_	27.0221	22.9855	73.5738	1.28411	2	25.6152	7.43201	218.552	3.81446
15075	Thu Mar 23 13:55:37 2017_x000D_	27.1256	22.9837	88.9248	1.55203	2	25.6152	7.43201	218.552	3.81446
15076	Thu Mar 23 13:55:37 2017_x000D_	27.1218	22.877	106.068	1.85123	2	25.6152	7.43201	218.552	3.81446
15077	Thu Mar 23 13:55:37 2017_x000D_	27.1216	22.8772	113.472	1.98046	2	25.6152	7.43201	218.552	3.81446
15078	Thu Mar 23 13:55:37 2017_x000D_	27.1177	22.7708	125.241	2.18588	2	25.6152	7.43201	218.552	3.81446
15079	Thu Mar 23 13:55:37 2017_x000D_	27.1146	22.6648	126.938	2.21548	2	25.3368	8.7536	218.552	3.81446
15080	Thu Mar 23 13:55:37 2017_x000D_	26.9031	22.5608	141.701	2.47314	2	25.3368	8.7536	218.552	3.81446
15081	Thu Mar 23 13:55:37 2017_x000D_	26.7928	22.3496	148.268	2.58776	2	25.3368	8.7536	218.552	3.81446
15082	Thu Mar 23 13:55:37 2017_x000D_	26.1597	22.0362	145.795	2.5446	2	25.3368	8.7536	218.552	3.81446
15083	Thu Mar 23 13:55:37 2017_x000D_	25.9454	21.8255	145.793	2.54456	2	25.0585	10.0748	218.552	3.81446
15084	Thu Mar 23 13:55:37 2017_x000D_	25.2012	21.2998	141.703	2.47318	2	25.0585	10.0748	218.552	3.81446
15085	Thu Mar 23 13:55:37 2017_x000D_	24.8826	21.0896	139.798	2.43993	2	25.0585	10.0748	218.552	3.81446
15086	Thu Mar 23 13:55:37 2017_x000D_	24.4498	20.5603	129.307	2.25683	2	25.0585	10.0748	218.552	3.81446
15087	Thu Mar 23 13:55:38 2017_x000D_	24.2348	20.3489	129.308	2.25685	2	25.0487	10.2962	218.552	3.81446
15088	Thu Mar 23 13:55:38 2017_x000D_	23.9122	20.0316	125.277	2.1865	2	25.0487	10.2962	218.552	3.81446
15089	Thu Mar 23 13:55:38 2017_x000D_	23.697	19.82	125.279	2.18653	2	25.0487	10.2962	218.552	3.81446
15090	Thu Mar 23 13:55:38 2017_x000D_	23.2529	18.9698	125.275	2.18645	2	25.0487	10.2962	218.552	3.81446
15091	Thu Mar 23 13:55:38 2017_x000D_	23.142	18.7573	122.848	2.1441	2	25.0487	10.2962	218.552	3.81446
15092	Thu Mar 23 13:55:38 2017_x000D_	22.7041	18.1196	122.849	2.14411	2	25.0487	10.2962	218.552	3.81446
15093	Thu Mar 23 13:55:38 2017_x000D_	22.4884	17.9074	122.851	2.14415	2	25.0487	10.2962	218.552	3.81446
15094	Thu Mar 23 13:55:38 2017_x000D_	22.1577	17.3752	126.965	2.21595	2	25.0487	10.2962	218.552	3.81446
15095	Thu Mar 23 13:55:38 2017_x000D_	22.043	17.055	122.848	2.1441	2	25.0487	10.2962	218.552	3.81446
15096	Thu Mar 23 13:55:38 2017_x000D_	21.9349	16.9489	126.962	2.2159	2	24.7606	11.8383	218.552	3.81446
15097	Thu Mar 23 13:55:38 2017_x000D_	21.6071	16.5228	129.294	2.25661	2	24.7606	11.8383	218.552	3.81446
15098	Thu Mar 23 13:55:38 2017_x000D_	21.3876	16.2032	131.177	2.28946	2	24.7606	11.8383	218.552	3.81446
15099	Thu Mar 23 13:55:38 2017_x000D_	21.1713	15.9904	131.177	2.28948	2	24.7606	11.8383	218.552	3.81446
15100	Thu Mar 23 13:55:38 2017_x000D_	20.948	15.5632	131.173	2.28941	2	24.7508	12.0595	195.91	3.41927
15101	Thu Mar 23 13:55:38 2017_x000D_	20.7316	15.3501	131.174	2.28942	2	24.7508	12.0595	195.91	3.41927
15102	Thu Mar 23 13:55:38 2017_x000D_	20.41	15.1374	133.388	2.32807	2	24.7508	12.0595	195.91	3.41927
15103	Thu Mar 23 13:55:38 2017_x000D_	20.1934	14.9242	133.389	2.32807	2	24.7508	12.0595	195.91	3.41927
15104	Thu Mar 23 13:55:38 2017_x000D_	20.0817	14.7103	131.177	2.28946	2	24.7508	12.0595	195.91	3.41927
15105	Thu Mar 23 13:55:38 2017_x000D_	19.7528	14.2828	133.385	2.328	2	24.5317	12.0526	167.805	2.92875
15106	Thu Mar 23 13:55:38 2017_x000D_	19.6445	14.1759	129.295	2.25663	2	24.5317	12.0526	167.805	2.92875
15107	Thu Mar 23 13:55:38 2017_x000D_	19.2105	13.7486	129.298	2.25667	2	24.5317	12.0526	167.805	2.92875
15108	Thu Mar 23 13:55:38 2017_x000D_	19.207	13.6415	131.175	2.28944	2	24.5317	12.0526	167.805	2.92875
15109	Thu Mar 23 13:55:39 2017_x000D_	18.7726	13.2138	131.177	2.28946	2	24.3125	12.0456	160.522	2.80164
